# Supplementary material for: Dynamic character displacement among a pair of bacterial phyllosphere commensals in situ
Source: Nat Commun. 2022 May 20;13:2836. doi: 10.1038/s41467-022-30469-3 (PMC9123166; doi:10.1038/s41467-022-30469-3)
Supplement: Supplementary file 4 — Supplementary Data 1 [file 41467_2022_30469_MOESM4_ESM.xlsx]

## Sheet: Sheet 1
List of proteins quantified for Sphingomonas Leaf257 during colonization of the phyllosphere (in planta) compared to artificial media grown controls
Only proteins detected with at least two unique peptides were considered for quantification
Filters: q-value of < 0.05 and a Log2 fold-change ≥ 1.5 or ≤ -1.5
Gene ID	Peptides detected	Unique peptides	q Value	Fold change	Log2FC	Description	COG term
ASF14_08960	7	5	1.1174e-07	3.9317e+10	35.19	Glycosyltransferase [Sphingomonas sp. Leaf257 | 1736309.3]	0XQUB
ASF14_05655	4	2	0.00508187	685.974	9.42	Low-affinity inorganic phosphate transporter [Sphingomonas sp. Leaf257 | 1736309.3]	COG0306
ASF14_13435	4	2	0.000152333	157.078	7.3	Na(+)/H(+) antiporter [Sphingomonas sp. Leaf257 | 1736309.3]	COG0025
ASF14_18300	6	6	3.5304e-06	152.858	7.26	hypothetical protein [Sphingomonas sp. Leaf257 | 1736309.3]	#N/A
ASF14_01065	7	4	4.51873e-05	123.865	6.95	hypothetical protein [Sphingomonas sp. Leaf257 | 1736309.3]	COG3807
ASF14_12545	5	4	3.6617e-06	75.4776	6.24	hypothetical protein [Sphingomonas sp. Leaf257 | 1736309.3]	#N/A
ASF14_08940	9	7	0.00338729	67.7239	6.08	deoxyribodipyrimidine photolyase-related protein [Sphingomonas sp. Leaf257 | 1736309.3]	COG3046
ASF14_08270	30	30	0.000112753	64.9078	6.02	hypothetical protein [Sphingomonas sp. Leaf257 | 1736309.3]	COG5490
ASF14_13530	2	2	2.33002e-05	63.2828	5.98	hypothetical protein [Sphingomonas sp. Leaf257 | 1736309.3]	0Z1SA
ASF14_08120	5	4	0.0103596	62.2531	5.96	hypothetical protein [Sphingomonas sp. Leaf257 | 1736309.3]	11N88
ASF14_18385	5	3	0.0102978	59.9078	5.9	Nicotinate-nucleotide--dimethylbenzimidazole phosphoribosyltransferase (EC 2.4.2.21) [Sphingomonas sp. Leaf257 | 1736309.3]	COG2038
ASF14_06380	56	44	7.03793e-06	55.5064	5.79	TonB-dependent receptor [Sphingomonas sp. Leaf257 | 1736309.3]	COG1629
ASF14_16700	7	3	0.00526733	50.6439	5.66	hypothetical protein [Sphingomonas sp. Leaf257 | 1736309.3]	COG5017
ASF14_09200	23	13	0.00136704	48.2474	5.59	Putative phosphatase [Sphingomonas sp. Leaf257 | 1736309.3]	COG3211
ASF14_01625	5	2	0.00432984	46.1707	5.53	Helicase PriA essential for oriC/DnaA-independent DNA replication [Sphingomonas sp. Leaf257 | 1736309.3]	COG1198
ASF14_05170	5	2	0.000109658	42.0589	5.39	hypothetical protein [Sphingomonas sp. Leaf257 | 1736309.3]	COG1432
ASF14_13720	31	20	1.30914e-07	40.2719	5.33	Glutamine synthetase type I (EC 6.3.1.2) [Sphingomonas sp. Leaf257 | 1736309.3]	COG0174
ASF14_11730	6	5	4.1242e-05	33.5821	5.07	NADH-ubiquinone oxidoreductase chain B (EC 1.6.5.3) [Sphingomonas sp. Leaf257 | 1736309.3]	COG0377
ASF14_14095	2	2	0.000504221	31.9662	5	hypothetical protein [Sphingomonas sp. Leaf257 | 1736309.3]	COG3545
ASF14_07265	17	14	2.29571e-05	31.6798	4.99	TonB-dependent receptor [Sphingomonas sp. Leaf257 | 1736309.3]	0XSMH
ASF14_05455	2	2	0.000310143	30.6173	4.94	hypothetical protein [Sphingomonas sp. Leaf257 | 1736309.3]	#N/A
ASF14_09070	10	8	4.39761e-05	30.3211	4.92	Ribonucleotide reductase of class Ia (aerobic), beta subunit (EC 1.17.4.1) [Sphingomonas sp. Leaf257 | 1736309.3]	COG0208
ASF14_05735	4	2	2.01149e-05	28.0361	4.81	Cytochrome oxidase biogenesis protein Surf1, facilitates heme A insertion [Sphingomonas sp. Leaf257 | 1736309.3]	COG3346
ASF14_05980	15	13	3.74621e-05	27.6525	4.79	Alkyl hydroperoxide reductase protein C (EC 1.11.1.15) [Sphingomonas sp. Leaf257 | 1736309.3]	COG0450
ASF14_09990	4	3	0.000359767	27.2636	4.77	FIG138056: a glutathione-dependent thiol reductase [Sphingomonas sp. Leaf257 | 1736309.3]	COG1393
ASF14_13895	2	2	0.000132472	25.7891	4.69	Integration host factor beta subunit [Sphingomonas sp. Leaf257 | 1736309.3]	COG0776
ASF14_08145	7	5	0.000622179	25.423	4.67	Nitrogen regulatory protein P-II, GlnK [Sphingomonas sp. Leaf257 | 1736309.3]	COG0347
ASF14_09235	21	14	0.000117889	24.0877	4.59	CzcABC family efflux RND transporter, transmembrane protein [Sphingomonas sp. Leaf257 | 1736309.3]	COG3696
ASF14_17130	2	2	0.000883492	23.14	4.53	hypothetical protein [Sphingomonas sp. Leaf257 | 1736309.3]	COG3544
ASF14_11845	5	3	0.00129887	22.372	4.48	Two-component system sensor histidine kinase [Sphingomonas sp. Leaf257 | 1736309.3]	0XTWD
fig|1736309.3.peg.4046	4	2	0.0150893	22.307	4.48	Methyl-accepting chemotaxis sensor/transducer protein [Sphingomonas sp. Leaf257 | 1736309.3]	#N/A
ASF14_00980	4	3	3.9178e-05	20.503	4.36	Phosphatidylserine decarboxylase (EC 4.1.1.65) [Sphingomonas sp. Leaf257 | 1736309.3]	COG0688
ASF14_06145	3	2	0.00304347	20.0982	4.33	UDP-glucuronate 5'-epimerase (EC 5.1.3.12) [Sphingomonas sp. Leaf257 | 1736309.3]	COG0451
ASF14_14195	14	13	0.000327825	19.2	4.26	hypothetical protein [Sphingomonas sp. Leaf257 | 1736309.3]	COG1538
ASF14_07395	8	5	1.31689e-05	18.8907	4.24	hypothetical protein [Sphingomonas sp. Leaf257 | 1736309.3]	0YYZ4
ASF14_04565	8	4	0.000204166	18.2154	4.19	Ribose-5-phosphate isomerase A (EC 5.3.1.6) [Sphingomonas sp. Leaf257 | 1736309.3]	COG0120
ASF14_03275	7	3	0.000370362	17.4358	4.12	Signal recognition particle receptor FtsY [Sphingomonas sp. Leaf257 | 1736309.3]	COG0552
ASF14_13825	4	2	0.0005491	16.8632	4.08	hypothetical protein [Sphingomonas sp. Leaf257 | 1736309.3]	#N/A
ASF14_08855	18	11	0.00559019	16.202	4.02	Peptide chain release factor 2 [Sphingomonas sp. Leaf257 | 1736309.3]	COG1186
ASF14_01980	2	2	5.32246e-06	15.8686	3.99	hypothetical protein [Sphingomonas sp. Leaf257 | 1736309.3]	0ZFE3
ASF14_19705	2	2	7.93851e-05	15.7587	3.98	Error-prone, lesion bypass DNA polymerase V (UmuC) [Sphingomonas sp. Leaf257 | 1736309.3]	COG0389
ASF14_17395	4	3	0.0161696	15.5275	3.96	hypothetical protein [Sphingomonas sp. Leaf257 | 1736309.3]	COG1651
ASF14_02385	4	3	0.000344567	15.5083	3.95	RNA binding S1 domain protein [Sphingomonas sp. Leaf257 | 1736309.3]	COG3921
ASF14_06490	10	10	0.000854314	14.4507	3.85	TonB-dependent receptor [Sphingomonas sp. Leaf257 | 1736309.3]	0XPF7
ASF14_06160	7	4	0.00159035	14.1183	3.82	Uncharacterized ABC1 family protein XCC_1720 [Sphingomonas sp. Leaf257 | 1736309.3]	COG0661
ASF14_03895	21	17	0.000445	13.8908	3.8	Acetolactate synthase large subunit (EC 2.2.1.6) [Sphingomonas sp. Leaf257 | 1736309.3]	COG0028
ASF14_00965	8	5	0.000158338	13.7828	3.78	Phosphatidylethanolamine N-methyltransferase (EC 2.1.1.17) [Sphingomonas sp. Leaf257 | 1736309.3]	11JX2
ASF14_09230	10	8	1.22222e-05	13.4852	3.75	hypothetical protein [Sphingomonas sp. Leaf257 | 1736309.3]	COG1538
ASF14_02285	3	2	0.000183622	13.167	3.72	Ferrous-iron efflux pump FieF [Sphingomonas sp. Leaf257 | 1736309.3]	COG0053
ASF14_08115	3	2	0.00227284	12.7771	3.68	FIG110192: hypothetical protein [Sphingomonas sp. Leaf257 | 1736309.3]	COG3146
ASF14_13330	11	10	0.0005238	12.5694	3.65	hypothetical protein [Sphingomonas sp. Leaf257 | 1736309.3]	0XP73
ASF14_13635	5	4	0.000359908	12.3956	3.63	Single-stranded-DNA-specific exonuclease RecJ [Sphingomonas sp. Leaf257 | 1736309.3]	COG0608
ASF14_06745	17	11	0.000737162	12.2687	3.62	TonB-dependent receptor [Sphingomonas sp. Leaf257 | 1736309.3]	0XPF7
ASF14_08465	4	4	0.000569692	12.2342	3.61	OmpA-like transmembrane domain [Sphingomonas sp. Leaf257 | 1736309.3]	0XZJY
ASF14_06665	19	15	3.07198e-05	12.227	3.61	hypothetical protein [Sphingomonas sp. Leaf257 | 1736309.3]	COG0584
ASF14_10995	2	2	0.000865267	11.7723	3.56	hypothetical protein [Sphingomonas sp. Leaf257 | 1736309.3]	0XQQT
ASF14_05550	3	2	0.00200879	11.675	3.55	Glycosyltransferase [Sphingomonas sp. Leaf257 | 1736309.3]	COG0438
ASF14_03515	3	2	0.0226025	11.5827	3.53	FIG004655: Polysaccharide deacetylase [Sphingomonas sp. Leaf257 | 1736309.3]	COG0726
ASF14_07240	70	59	0.000341776	11.3546	3.51	TonB-dependent receptor [Sphingomonas sp. Leaf257 | 1736309.3]	COG1629
ASF14_07585	2	2	0.000477262	11.1471	3.48	YoeB toxin protein [Sphingomonas sp. Leaf257 | 1736309.3]	COG4115
ASF14_09495	2	2	0.00851004	10.9743	3.46	hypothetical protein [Sphingomonas sp. Leaf257 | 1736309.3]	0Y0GM
ASF14_08920	4	3	5.27979e-05	10.9238	3.45	FIG01095310: hypothetical protein [Sphingomonas sp. Leaf257 | 1736309.3]	11QHS
ASF14_03000	55	43	2.35027e-05	10.7062	3.42	Pyruvate dehydrogenase (quinone) (EC 1.2.5.1) [Sphingomonas sp. Leaf257 | 1736309.3]	COG0028
ASF14_09240	19	16	2.71536e-05	10.5646	3.4	hypothetical protein [Sphingomonas sp. Leaf257 | 1736309.3]	11HR5
ASF14_02235	7	4	7.67852e-05	10.562	3.4	hypothetical protein [Sphingomonas sp. Leaf257 | 1736309.3]	0ZSJU
ASF14_06250	26	20	5.49725e-05	10.5524	3.4	hypothetical protein [Sphingomonas sp. Leaf257 | 1736309.3]	COG0446
ASF14_05530	7	3	0.0011534	10.5474	3.4	Inner membrane protein, KefB/KefC family [Sphingomonas sp. Leaf257 | 1736309.3]	COG0475;COG1226
ASF14_07275	17	11	2.5017e-05	10.4127	3.38	hypothetical protein [Sphingomonas sp. Leaf257 | 1736309.3]	COG5267
ASF14_11325	2	2	0.000136707	10.3125	3.37	hypothetical protein [Sphingomonas sp. Leaf257 | 1736309.3]	#N/A
ASF14_01145	12	7	6.00354e-05	9.35033	3.23	Replicative DNA helicase (DnaB) (EC 3.6.4.12) [Sphingomonas sp. Leaf257 | 1736309.3]	COG0305
ASF14_20130	2	2	0.000206425	9.16848	3.2	hypothetical protein [Sphingomonas sp. Leaf257 | 1736309.3]	11HTC
ASF14_07225	7	4	0.00021365	9.07852	3.18	hypothetical protein [Sphingomonas sp. Leaf257 | 1736309.3]	0XRK8
ASF14_00590	13	10	0.000160507	8.78933	3.14	Isocitrate lyase (EC 4.1.3.1) [Sphingomonas sp. Leaf257 | 1736309.3]	COG2224
ASF14_07435	2	2	0.00183967	8.27447	3.05	probable sufite oxidase (EC 1.8.3.1) [Sphingomonas sp. Leaf257 | 1736309.3]	COG2041
ASF14_19965	14	11	0.000139946	8.26391	3.05	TonB-dependent receptor [Sphingomonas sp. Leaf257 | 1736309.3]	0XNN9
ASF14_09380	5	2	0.00762837	8.14849	3.03	UDP-N-acetylmuramate--L-alanine ligase (EC 6.3.2.8) [Sphingomonas sp. Leaf257 | 1736309.3]	COG0773
ASF14_11625	5	3	0.00869151	7.99911	3	hypothetical protein [Sphingomonas sp. Leaf257 | 1736309.3]	#N/A
ASF14_11700	2	2	0.00938586	7.93982	2.99	NADH-ubiquinone oxidoreductase chain H (EC 1.6.5.3) [Sphingomonas sp. Leaf257 | 1736309.3]	COG1005
ASF14_17800	9	8	0.000254272	7.84162	2.97	Guanine deaminase (EC 3.5.4.3) [Sphingomonas sp. Leaf257 | 1736309.3]	COG0590
ASF14_19800	3	3	0.0106245	7.30559	2.87	Transposase, IS110 and IS111A family [Sphingomonas sp. Leaf257 | 1736309.3]	COG3547
ASF14_06720	14	12	0.000360546	7.23949	2.86	hypothetical protein [Sphingomonas sp. Leaf257 | 1736309.3]	0XRK8
ASF14_00950	16	13	0.000983402	7.19273	2.85	Hypothetical protein associated with Serine palmitoyltransferase [Sphingomonas sp. Leaf257 | 1736309.3]	0XRNH
ASF14_05365	3	2	8.69717e-05	6.95752	2.8	hypothetical protein [Sphingomonas sp. Leaf257 | 1736309.3]	COG2927
ASF14_11995	4	3	0.0045649	6.90483	2.79	Ferredoxin reductase [Sphingomonas sp. Leaf257 | 1736309.3]	COG1752
ASF14_06660	23	20	0.000353575	6.76237	2.76	TonB-dependent receptor [Sphingomonas sp. Leaf257 | 1736309.3]	0XNN9
ASF14_13490	6	4	0.0164435	6.60106	2.72	CzcABC family efflux RND transporter, transmembrane protein [Sphingomonas sp. Leaf257 | 1736309.3]	COG0841
ASF14_17525	6	4	0.000187314	6.51058	2.7	Membrane-bound lytic murein transglycosylase B [Sphingomonas sp. Leaf257 | 1736309.3]	COG2951
ASF14_07645	35	29	0.0234304	6.4229	2.68	Phosphoenolpyruvate carboxylase (EC 4.1.1.31) [Sphingomonas sp. Leaf257 | 1736309.3]	COG2352
ASF14_20150	12	6	0.000838053	6.36824	2.67	hypothetical protein [Sphingomonas sp. Leaf257 | 1736309.3]	COG0463
ASF14_00625	125	108	3.20739e-05	6.22985	2.64	hypothetical protein [Sphingomonas sp. Leaf257 | 1736309.3]	0Y0DW
ASF14_13060	11	8	5.49725e-05	6.11409	2.61	hypothetical protein [Sphingomonas sp. Leaf257 | 1736309.3]	11V07
fig|1736309.3.peg.1722	2	2	0.0037514	6.10854	2.61	hypothetical protein [Sphingomonas sp. Leaf257 | 1736309.3]	#N/A
ASF14_06615	4	4	0.0014704	6.04944	2.6	protein of unknown function DUF218 [Sphingomonas sp. Leaf257 | 1736309.3]	10EZQ
ASF14_01890	8	5	0.000271806	5.90839	2.56	Phosphoribosylformimino-5-aminoimidazole carboxamide ribotide isomerase (EC 5.3.1.16) [Sphingomonas sp. Leaf257 | 1736309.3]	COG0106
ASF14_10010	32	27	9.33671e-05	5.7943	2.53	Alcohol dehydrogenase (EC 1.1.1.1) [Sphingomonas sp. Leaf257 | 1736309.3]	0XPQW
ASF14_15035	7	6	0.000203722	5.76491	2.53	Alkaline phosphodiesterase I (EC 3.1.4.1) / Nucleotide pyrophosphatase (EC 3.6.1.9) [Sphingomonas sp. Leaf257 | 1736309.3]	COG1524
ASF14_06255	22	16	8.48754e-05	5.70145	2.51	DNA protection during starvation protein [Sphingomonas sp. Leaf257 | 1736309.3]	COG0783
ASF14_16220	22	15	3.01256e-05	5.67879	2.51	Glucans biosynthesis protein D precursor [Sphingomonas sp. Leaf257 | 1736309.3]	COG3131
ASF14_09445	5	3	0.000767505	5.5913	2.48	hypothetical protein [Sphingomonas sp. Leaf257 | 1736309.3]	COG4942
ASF14_18735	41	34	0.00143126	5.57591	2.48	TonB-dependent receptor [Sphingomonas sp. Leaf257 | 1736309.3]	COG1629
ASF14_13795	10	6	0.0006869	5.45658	2.45	hypothetical protein [Sphingomonas sp. Leaf257 | 1736309.3]	COG5467
ASF14_15610	6	5	0.000382365	5.29897	2.41	Ribonucleotide reductase transcriptional regulator NrdR [Sphingomonas sp. Leaf257 | 1736309.3]	COG1327
ASF14_17705	10	6	0.000577993	5.29075	2.4	Molybdenum ABC transporter, substrate-binding protein ModA [Sphingomonas sp. Leaf257 | 1736309.3]	COG0725
ASF14_02010	4	2	0.00136704	5.28339	2.4	Protein translocase subunit SecY [Sphingomonas sp. Leaf257 | 1736309.3]	COG0201
ASF14_07220	25	19	0.0102247	5.20786	2.38	hypothetical protein [Sphingomonas sp. Leaf257 | 1736309.3]	0XS8K
ASF14_13540	4	3	0.000591564	5.18751	2.38	hypothetical protein [Sphingomonas sp. Leaf257 | 1736309.3]	COG4325
ASF14_06245	8	6	0.000441063	5.1148	2.35	hypothetical protein [Sphingomonas sp. Leaf257 | 1736309.3]	COG3416
ASF14_09750	3	2	0.0011215	5.01297	2.33	Holliday junction ATP-dependent DNA helicase RuvA (EC 3.6.4.12) [Sphingomonas sp. Leaf257 | 1736309.3]	COG0632
ASF14_04385	10	8	0.00426178	4.998	2.32	5-methyltetrahydrofolate--homocysteine methyltransferase (EC 2.1.1.13), N-terminal domain [Sphingomonas sp. Leaf257 | 1736309.3]	COG0646
ASF14_11915	8	5	0.00775943	4.89376	2.29	PTS system, glucose-specific IIA component (EC 2.7.1.199) / Phosphotransferase system, phosphocarrier protein HPr / Phosphoenolpyruvate-protein phosphotransferase of PTS system (EC 2.7.3.9) [Sphingomonas sp. Leaf257 | 1736309.3]	COG1080;COG2190
ASF14_03905	41	32	8.37201e-05	4.89245	2.29	Ketol-acid reductoisomerase (NADP(+)) (EC 1.1.1.86) [Sphingomonas sp. Leaf257 | 1736309.3]	COG0059
ASF14_00640	2	2	0.0118989	4.81108	2.27	RNA binding S1 domain protein [Sphingomonas sp. Leaf257 | 1736309.3]	COG3921
ASF14_06265	9	7	0.000360546	4.77266	2.25	Glucose-methanol-choline (GMC) oxidoreductase:NAD binding site [Sphingomonas sp. Leaf257 | 1736309.3]	COG2303
ASF14_10525	19	15	0.00711737	4.74777	2.25	TonB-dependent receptor [Sphingomonas sp. Leaf257 | 1736309.3]	0XNXJ
ASF14_10575	20	19	0.000310476	4.65888	2.22	4-hydroxy-2-oxoglutarate aldolase (EC 4.1.3.16) @ 2-dehydro-3-deoxyphosphogluconate aldolase (EC 4.1.2.14) [Sphingomonas sp. Leaf257 | 1736309.3]	COG0800
ASF14_01615	9	6	0.00346722	4.64357	2.22	Two-component transcriptional response regulator SMc02366, LuxR family [Sphingomonas sp. Leaf257 | 1736309.3]	COG0745
ASF14_03660	16	11	0.00150649	4.59452	2.2	Glycosyltransferase [Sphingomonas sp. Leaf257 | 1736309.3]	COG0726;COG1215;COG3858
ASF14_16715	6	2	0.000265162	4.54459	2.18	transferase hexapeptide repeat containing protein [Sphingomonas sp. Leaf257 | 1736309.3]	COG0110
ASF14_08600	4	4	0.000258998	4.51969	2.18	Cytochrome O ubiquinol oxidase subunit II (EC 1.10.3.-) [Sphingomonas sp. Leaf257 | 1736309.3]	COG1622
ASF14_14200	19	11	0.000315048	4.46874	2.16	Multidrug efflux system EmrAB-OMF, membrane fusion component EmrA [Sphingomonas sp. Leaf257 | 1736309.3]	COG1566
ASF14_06185	4	3	0.0010277	4.44904	2.15	hypothetical protein [Sphingomonas sp. Leaf257 | 1736309.3]	#N/A
ASF14_04295	72	62	0.000187314	4.44486	2.15	Putative formate dehydrogenase oxidoreductase protein [Sphingomonas sp. Leaf257 | 1736309.3]	COG0243
ASF14_02365	51	38	0.00179531	4.36652	2.13	D-3-phosphoglycerate dehydrogenase (EC 1.1.1.95) [Sphingomonas sp. Leaf257 | 1736309.3]	COG0111
ASF14_20145	9	9	0.00569872	4.35575	2.12	hypothetical protein [Sphingomonas sp. Leaf257 | 1736309.3]	COG3774
ASF14_04700	14	9	0.0158834	4.28368	2.1	Glutathione S-transferase, omega (EC 2.5.1.18) [Sphingomonas sp. Leaf257 | 1736309.3]	COG0435
ASF14_04300	2	2	0.000767505	4.23864	2.08	hypothetical protein [Sphingomonas sp. Leaf257 | 1736309.3]	0XVTY
ASF14_12060	8	4	7.09863e-05	4.2341	2.08	Glutathione S-transferase (EC 2.5.1.18) [Sphingomonas sp. Leaf257 | 1736309.3]	COG0625
ASF14_04190	6	4	0.005689	4.19994	2.07	hypothetical protein [Sphingomonas sp. Leaf257 | 1736309.3]	COG2001
ASF14_15950	10	7	0.000261764	4.17408	2.06	hypothetical protein [Sphingomonas sp. Leaf257 | 1736309.3]	COG1934
ASF14_04305	4	4	4.84429e-05	4.1346	2.05	Sulfur carrier protein FdhD [Sphingomonas sp. Leaf257 | 1736309.3]	COG1526
ASF14_04530	13	10	0.00024121	4.04611	2.02	Phytochrome, two-component sensor histidine kinase (EC 2.7.3.-) [Sphingomonas sp. Leaf257 | 1736309.3]	0XNMH
ASF14_16895	2	2	0.0028544	3.95087	1.98	hypothetical protein [Sphingomonas sp. Leaf257 | 1736309.3]	0ZGZU
ASF14_06330	3	3	0.000219318	3.90042	1.96	Arylesterase precursor (EC 3.1.1.2) [Sphingomonas sp. Leaf257 | 1736309.3]	COG2755
ASF14_03675	12	12	0.00183348	3.89421	1.96	TonB-dependent receptor [Sphingomonas sp. Leaf257 | 1736309.3]	0XZBF
ASF14_10955	6	5	0.00138194	3.87397	1.95	hypothetical protein [Sphingomonas sp. Leaf257 | 1736309.3]	#N/A
ASF14_02545	8	7	0.0214234	3.85068	1.95	Zinc-regulated outer membrane receptor [Sphingomonas sp. Leaf257 | 1736309.3]	COG1629
ASF14_10480	6	5	0.000542195	3.84496	1.94	Molybdenum cofactor biosynthesis protein MoaB [Sphingomonas sp. Leaf257 | 1736309.3]	COG0521
ASF14_12390	24	16	0.000230764	3.81307	1.93	Alcohol dehydrogenase (EC 1.1.1.1) [Sphingomonas sp. Leaf257 | 1736309.3]	COG1064
ASF14_05710	3	3	0.000117805	3.73309	1.9	hypothetical protein [Sphingomonas sp. Leaf257 | 1736309.3]	#N/A
ASF14_15730	19	14	0.00122996	3.73219	1.9	Phosphoglycerate mutase (EC 5.4.2.11) [Sphingomonas sp. Leaf257 | 1736309.3]	COG0588
ASF14_13855	11	9	0.0271459	3.71668	1.89	hypothetical protein [Sphingomonas sp. Leaf257 | 1736309.3]	COG4166
ASF14_15505	12	9	0.00394049	3.62311	1.86	UDP-glucose 4-epimerase (EC 5.1.3.2) [Sphingomonas sp. Leaf257 | 1736309.3]	COG1087
ASF14_08045	49	24	0.00271361	3.61468	1.85	Aldehyde dehydrogenase (EC 1.2.1.3) [Sphingomonas sp. Leaf257 | 1736309.3]	COG1012
ASF14_00795	25	15	0.0065397	3.57238	1.84	TonB-dependent receptor [Sphingomonas sp. Leaf257 | 1736309.3]	COG1629
ASF14_01715	6	5	0.0114039	3.50582	1.81	Spacial regulator of FtsZ polymerization, MipZ [Sphingomonas sp. Leaf257 | 1736309.3]	COG1192
ASF14_09780	3	3	0.000481362	3.50205	1.81	hypothetical protein [Sphingomonas sp. Leaf257 | 1736309.3]	#N/A
ASF14_14765	2	2	0.0209911	3.48262	1.8	hypothetical protein [Sphingomonas sp. Leaf257 | 1736309.3]	#N/A
ASF14_00495	7	4	0.000832979	3.46111	1.79	Serine acetyltransferase (EC 2.3.1.30) [Sphingomonas sp. Leaf257 | 1736309.3]	COG1045
ASF14_07410	26	23	0.00363446	3.42937	1.78	hypothetical protein [Sphingomonas sp. Leaf257 | 1736309.3]	COG3637
ASF14_02410	13	9	0.00111412	3.37911	1.76	Efflux ABC transporter, ATP-binding protein [Sphingomonas sp. Leaf257 | 1736309.3]	COG1131
ASF14_15680	18	14	0.00765935	3.37829	1.76	Aerobic cobaltochelatase CobT subunit (EC 6.6.1.2) [Sphingomonas sp. Leaf257 | 1736309.3]	COG4547
ASF14_12755	7	6	0.00247283	3.36339	1.75	Pyridoxal phosphate-containing protein YggS [Sphingomonas sp. Leaf257 | 1736309.3]	COG0325
fig|1736309.3.peg.129	4	3	0.016556	3.32791	1.73	hypothetical protein [Sphingomonas sp. Leaf257 | 1736309.3]	#N/A
ASF14_04570	20	18	0.000450331	3.32375	1.73	RND efflux system, membrane fusion protein [Sphingomonas sp. Leaf257 | 1736309.3]	0XNVN
ASF14_07655	5	2	0.0010817	3.30385	1.72	hypothetical protein [Sphingomonas sp. Leaf257 | 1736309.3]	COG1605
ASF14_00295	12	11	0.000762217	3.28835	1.72	hypothetical protein [Sphingomonas sp. Leaf257 | 1736309.3]	COG0545
ASF14_10005	11	11	0.00024413	3.28803	1.72	NADH dehydrogenase (EC 1.6.99.3) [Sphingomonas sp. Leaf257 | 1736309.3]	COG1252
ASF14_02405	9	7	0.000283752	3.27749	1.71	hypothetical protein [Sphingomonas sp. Leaf257 | 1736309.3]	COG1651
ASF14_05410	22	18	0.00103163	3.2715	1.71	Polyphosphate kinase (EC 2.7.4.1) [Sphingomonas sp. Leaf257 | 1736309.3]	COG0855
ASF14_15770	43	26	0.00204079	3.26485	1.71	Chaperone protein ClpB (ATP-dependent unfoldase) [Sphingomonas sp. Leaf257 | 1736309.3]	COG0542
ASF14_05415	8	7	0.034651	3.24296	1.7	Exopolyphosphatase (EC 3.6.1.11) [Sphingomonas sp. Leaf257 | 1736309.3]	COG0248
ASF14_18765	7	6	0.0103725	3.24108	1.7	Membrane protein [Sphingomonas sp. Leaf257 | 1736309.3]	0XQV5
ASF14_04655	10	8	0.00454544	3.2316	1.69	Potassium efflux system KefA protein / Small-conductance mechanosensitive channel [Sphingomonas sp. Leaf257 | 1736309.3]	COG0668
ASF14_12230	11	9	0.0019492	3.20958	1.68	(E)-4-hydroxy-3-methylbut-2-enyl-diphosphate synthase (flavodoxin) (EC 1.17.7.3) [Sphingomonas sp. Leaf257 | 1736309.3]	COG0821
ASF14_12240	7	7	0.00296828	3.1494	1.66	Isoaspartyl aminopeptidase (EC 3.4.19.5) @ Asp-X dipeptidase [Sphingomonas sp. Leaf257 | 1736309.3]	COG1446
ASF14_11955	5	4	0.0434928	3.13237	1.65	Glycosyltransferase [Sphingomonas sp. Leaf257 | 1736309.3]	COG0438
ASF14_12640	36	28	5.09644e-05	3.10012	1.63	Catalase-peroxidase KatG (EC 1.11.1.21) [Sphingomonas sp. Leaf257 | 1736309.3]	COG0376
ASF14_08310	33	28	0.00530728	3.09374	1.63	NADH:flavin oxidoreductases, Old Yellow Enzyme family [Sphingomonas sp. Leaf257 | 1736309.3]	COG1902
ASF14_04610	2	2	0.00723155	3.05428	1.61	hypothetical protein [Sphingomonas sp. Leaf257 | 1736309.3]	#N/A
ASF14_18855	38	28	0.000339795	3.05185	1.61	TonB-dependent receptor [Sphingomonas sp. Leaf257 | 1736309.3]	0XPF7
ASF14_07590	22	17	0.0418727	3.04501	1.61	Phosphomethylpyrimidine synthase ThiC (EC 4.1.99.17) [Sphingomonas sp. Leaf257 | 1736309.3]	COG0422
ASF14_04670	7	5	0.00131628	3.03306	1.6	Intracellular PHB depolymerase [Sphingomonas sp. Leaf257 | 1736309.3]	COG4553
ASF14_17770	3	3	0.0109502	3.03096	1.6	Xylan 1,4-beta-xylosidase (EC 3.2.1.37) [Sphingomonas sp. Leaf257 | 1736309.3]	COG3507
ASF14_16695	3	3	0.0103302	3.03003	1.6	hypothetical protein [Sphingomonas sp. Leaf257 | 1736309.3]	COG0707
ASF14_08560	8	6	0.0212779	3.00975	1.59	hypothetical protein [Sphingomonas sp. Leaf257 | 1736309.3]	11HMS
ASF14_06090	12	9	0.00525738	2.95767	1.56	Glycosyltransferase [Sphingomonas sp. Leaf257 | 1736309.3]	COG0438
ASF14_15060	8	6	0.0202235	2.95169	1.56	Peptidyl-tRNA hydrolase (EC 3.1.1.29) [Sphingomonas sp. Leaf257 | 1736309.3]	COG0193
ASF14_10115	4	3	0.0346113	2.93118	1.55	Shikimate kinase I (EC 2.7.1.71) [Sphingomonas sp. Leaf257 | 1736309.3]	COG0703
ASF14_07650	2	2	0.0169992	2.9194	1.55	hypothetical protein [Sphingomonas sp. Leaf257 | 1736309.3]	11UEA
ASF14_06335	8	6	0.00430987	2.91894	1.55	ABC-type antimicrobial peptide transport system, ATPase component [Sphingomonas sp. Leaf257 | 1736309.3]	COG4181
ASF14_12515	4	4	0.00672924	2.918	1.54	Ribulose-phosphate 3-epimerase (EC 5.1.3.1) [Sphingomonas sp. Leaf257 | 1736309.3]	COG0036
ASF14_04550	25	22	0.000401175	2.87745	1.52	6-phosphogluconate dehydrogenase, decarboxylating (EC 1.1.1.44) [Sphingomonas sp. Leaf257 | 1736309.3]	COG1023
ASF14_05925	5	4	0.00532545	2.86633	1.52	Phosphate ABC transporter, substrate-binding protein PstS (TC 3.A.1.7.1) [Sphingomonas sp. Leaf257 | 1736309.3]	COG0226
ASF14_10625	10	5	0.0119309	2.86019	1.52	SSU ribosomal protein S18p @ SSU ribosomal protein S18p, zinc-independent [Sphingomonas sp. Leaf257 | 1736309.3]	COG0238
ASF14_19115	6	6	0.00217004	0.351736	-1.51	hypothetical protein [Sphingomonas sp. Leaf257 | 1736309.3]	0Y3ZG
ASF14_19540	3	2	0.00077722	0.349309	-1.52	hypothetical protein [Sphingomonas sp. Leaf257 | 1736309.3]	#N/A
ASF14_11370	8	4	0.00147278	0.348154	-1.52	Uncharacterized glutathione S-transferase-like protein [Sphingomonas sp. Leaf257 | 1736309.3]	COG0625
ASF14_13815	9	4	0.0161781	0.346974	-1.53	hypothetical protein [Sphingomonas sp. Leaf257 | 1736309.3]	COG4219
ASF14_04250	7	6	0.0031675	0.34707	-1.53	Putative DNA-binding protein [Sphingomonas sp. Leaf257 | 1736309.3]	11VID
ASF14_04145	14	9	7.67872e-05	0.346466	-1.53	UDP-N-acetylglucosamine--N-acetylmuramyl-(pentapeptide) pyrophosphoryl-undecaprenol N-acetylglucosamine transferase (EC 2.4.1.227) [Sphingomonas sp. Leaf257 | 1736309.3]	COG0707
ASF14_04440	15	10	0.00495929	0.347028	-1.53	Cell cycle transcriptional regulator CtrA [Sphingomonas sp. Leaf257 | 1736309.3]	COG0745
ASF14_09730	2	2	0.0311444	0.344886	-1.54	Acid-resistant locus arl7 (Fragment) [Sphingomonas sp. Leaf257 | 1736309.3]	COG4420
ASF14_16810	3	3	0.00425435	0.344747	-1.54	hypothetical protein [Sphingomonas sp. Leaf257 | 1736309.3]	COG2084
ASF14_12350	4	3	0.00335624	0.343904	-1.54	Signal peptidase I (EC 3.4.21.89) [Sphingomonas sp. Leaf257 | 1736309.3]	COG0681
ASF14_12305	4	3	0.00022079	0.34277	-1.54	hypothetical protein [Sphingomonas sp. Leaf257 | 1736309.3]	0ZTPP
ASF14_00195	8	5	0.000198999	0.344803	-1.54	Protein-export protein SecB (maintains pre-export unfolded state) [Sphingomonas sp. Leaf257 | 1736309.3]	COG1952
ASF14_12855	4	3	0.00390031	0.341452	-1.55	Shikimate 5-dehydrogenase I alpha (EC 1.1.1.25) [Sphingomonas sp. Leaf257 | 1736309.3]	COG0169
ASF14_14920	3	3	0.00669321	0.341239	-1.55	NADH pyrophosphatase (EC 3.6.1.22), decaps 5'-NAD modified RNA [Sphingomonas sp. Leaf257 | 1736309.3]	COG2816
ASF14_10160	9	8	0.00390961	0.341035	-1.55	Succinylarginine dihydrolase (EC 3.5.3.23) [Sphingomonas sp. Leaf257 | 1736309.3]	COG3724
ASF14_15565	16	9	0.000186546	0.341531	-1.55	Agmatine deiminase (EC 3.5.3.12) [Sphingomonas sp. Leaf257 | 1736309.3]	COG2957
ASF14_15110	10	9	0.000160189	0.342026	-1.55	hypothetical protein [Sphingomonas sp. Leaf257 | 1736309.3]	129ZW
ASF14_01915	14	10	3.9178e-05	0.342594	-1.55	Fructokinase (EC 2.7.1.4) [Sphingomonas sp. Leaf257 | 1736309.3]	COG0524
ASF14_00700	16	12	0.00229592	0.342217	-1.55	Iron-sulfur cluster assembly ATPase protein SufC [Sphingomonas sp. Leaf257 | 1736309.3]	COG0396
ASF14_02065	22	16	0.00285158	0.342467	-1.55	SSU ribosomal protein S17p (S11e) [Sphingomonas sp. Leaf257 | 1736309.3]	COG0186
ASF14_18945	24	21	0.00136248	0.340526	-1.55	DNA protection during starvation protein [Sphingomonas sp. Leaf257 | 1736309.3]	COG0783
ASF14_11590	8	4	5.19667e-05	0.339849	-1.56	SOS-response repressor and protease LexA (EC 3.4.21.88) [Sphingomonas sp. Leaf257 | 1736309.3]	COG1974
ASF14_02045	11	7	0.00368972	0.339982	-1.56	SSU ribosomal protein S14p (S29e) @ SSU ribosomal protein S14p (S29e), zinc-independent [Sphingomonas sp. Leaf257 | 1736309.3]	COG0199
ASF14_15780	18	15	0.0139306	0.336497	-1.57	hypothetical protein [Sphingomonas sp. Leaf257 | 1736309.3]	0YTNS
ASF14_05350	19	16	0.00155595	0.337692	-1.57	Periplasmic chaperone and peptidyl-prolyl cis-trans isomerase of outer membrane proteins SurA (EC 5.2.1.8) [Sphingomonas sp. Leaf257 | 1736309.3]	COG0760
ASF14_08055	22	18	0.00064754	0.336741	-1.57	Acetyl-CoA hydrolase (EC 3.1.2.1) [Sphingomonas sp. Leaf257 | 1736309.3]	COG0427
ASF14_01790	5	5	0.00526078	0.334674	-1.58	Translation initiation factor 1 [Sphingomonas sp. Leaf257 | 1736309.3]	COG0361
ASF14_00775	6	2	0.0140507	0.331378	-1.59	General secretion pathway protein E [Sphingomonas sp. Leaf257 | 1736309.3]	COG2804
ASF14_17015	4	2	0.00273882	0.331077	-1.59	Ferredoxin reductase [Sphingomonas sp. Leaf257 | 1736309.3]	COG0446
ASF14_16830	3	2	0.000961698	0.332472	-1.59	hypothetical protein [Sphingomonas sp. Leaf257 | 1736309.3]	COG2186
ASF14_17415	3	3	0.000914138	0.332968	-1.59	hypothetical protein [Sphingomonas sp. Leaf257 | 1736309.3]	COG0446;COG3453
ASF14_07375	10	9	0.000269566	0.332629	-1.59	Two-component transcriptional response regulator, LuxR family [Sphingomonas sp. Leaf257 | 1736309.3]	11JCR
ASF14_01910	8	7	0.000535296	0.33038	-1.6	Uncharacterized amino acid permease, GabP family [Sphingomonas sp. Leaf257 | 1736309.3]	COG0531
ASF14_06310	5	3	0.00297189	0.32675	-1.61	Tryptophan halogenase [Sphingomonas sp. Leaf257 | 1736309.3]	0XSYF
ASF14_05725	5	5	8.80811e-05	0.328393	-1.61	Dna binding response regulator PrrA (RegA) [Sphingomonas sp. Leaf257 | 1736309.3]	COG4567
ASF14_08260	15	9	0.000357353	0.328659	-1.61	Aspartate aminotransferase (EC 2.6.1.1) [Sphingomonas sp. Leaf257 | 1736309.3]	COG0436
ASF14_19405	18	14	0.0100875	0.327476	-1.61	S-(hydroxymethyl)glutathione dehydrogenase (EC 1.1.1.284) [Sphingomonas sp. Leaf257 | 1736309.3]	COG1062
ASF14_10920	4	4	2.11541e-05	0.324547	-1.62	DksA family protein PA5536 (no Zn-finger) [Sphingomonas sp. Leaf257 | 1736309.3]	COG1734
ASF14_04400	7	4	0.000336084	0.325699	-1.62	hypothetical protein [Sphingomonas sp. Leaf257 | 1736309.3]	0ZQ0W
ASF14_03335	6	6	0.00129265	0.325281	-1.62	Sulfur acceptor protein => iron-sulfur cluster assembly SufE [Sphingomonas sp. Leaf257 | 1736309.3]	COG2166
ASF14_16310	10	6	0.00813961	0.325992	-1.62	Bacterial ribosome SSU maturation protein RimP [Sphingomonas sp. Leaf257 | 1736309.3]	COG0779
ASF14_07795	8	8	0.0164394	0.325933	-1.62	hypothetical protein [Sphingomonas sp. Leaf257 | 1736309.3]	COG1598
ASF14_01110	8	7	0.000912295	0.322858	-1.63	Succinylglutamic semialdehyde dehydrogenase (EC 1.2.1.71) [Sphingomonas sp. Leaf257 | 1736309.3]	COG1012
ASF14_06345	4	2	0.0165172	0.320601	-1.64	Gluconolactonase (EC 3.1.1.17) [Sphingomonas sp. Leaf257 | 1736309.3]	0YC06
ASF14_01005	4	4	0.00202351	0.321842	-1.64	Glutaredoxin 3 (Grx2) [Sphingomonas sp. Leaf257 | 1736309.3]	COG0695
ASF14_09405	15	13	0.000631507	0.321941	-1.64	Translation initiation factor 3 [Sphingomonas sp. Leaf257 | 1736309.3]	COG0290
ASF14_18580	4	3	0.00640323	0.318211	-1.65	D-mannonate oxidoreductase (EC 1.1.1.57) [Sphingomonas sp. Leaf257 | 1736309.3]	COG0246
ASF14_08160	7	5	0.000202645	0.319563	-1.65	Uncharacterized protein SPO3846 [Sphingomonas sp. Leaf257 | 1736309.3]	12245
ASF14_14850	10	9	0.0147582	0.319218	-1.65	Dienelactone hydrolase family protein [Sphingomonas sp. Leaf257 | 1736309.3]	COG0412
ASF14_05155	10	10	0.000639265	0.318523	-1.65	Aminopeptidase CC_2544 [Sphingomonas sp. Leaf257 | 1736309.3]	COG2234
ASF14_04140	14	11	0.000636158	0.318826	-1.65	UDP-N-acetylmuramate--L-alanine ligase (EC 6.3.2.8) [Sphingomonas sp. Leaf257 | 1736309.3]	COG0773
ASF14_02055	20	17	0.000321656	0.319317	-1.65	LSU ribosomal protein L24p (L26e) [Sphingomonas sp. Leaf257 | 1736309.3]	COG0198
ASF14_06165	22	18	0.00775025	0.318089	-1.65	Phosphoribosylformylglycinamidine synthase, synthetase subunit (EC 6.3.5.3) [Sphingomonas sp. Leaf257 | 1736309.3]	COG0046
ASF14_05215	28	22	0.000445	0.318238	-1.65	Metallopeptidase [Sphingomonas sp. Leaf257 | 1736309.3]	COG3590
ASF14_02025	31	23	0.000472019	0.318765	-1.65	SSU ribosomal protein S5p (S2e) [Sphingomonas sp. Leaf257 | 1736309.3]	COG0098
ASF14_08200	2	2	0.0143957	0.317393	-1.66	LSU ribosomal protein L32p @ LSU ribosomal protein L32p, zinc-dependent [Sphingomonas sp. Leaf257 | 1736309.3]	COG0333
ASF14_10915	4	3	0.0206697	0.316959	-1.66	hypothetical protein [Sphingomonas sp. Leaf257 | 1736309.3]	#N/A
ASF14_15340	5	5	0.00129123	0.315355	-1.66	D-2-hydroxyglutarate dehydrogenase (EC 1.1.99.2) [Sphingomonas sp. Leaf257 | 1736309.3]	COG0277
ASF14_15735	4	4	0.000680444	0.313339	-1.67	N5-carboxyaminoimidazole ribonucleotide mutase (EC 5.4.99.18) [Sphingomonas sp. Leaf257 | 1736309.3]	COG0041
ASF14_14330	5	4	0.0147289	0.313256	-1.67	Cell division organizing protein PopZ [Sphingomonas sp. Leaf257 | 1736309.3]	COG3827
ASF14_12550	8	5	0.000327182	0.314925	-1.67	DNA-directed RNA polymerase omega subunit (EC 2.7.7.6) [Sphingomonas sp. Leaf257 | 1736309.3]	COG1758
ASF14_02090	18	12	0.00026076	0.314216	-1.67	SSU ribosomal protein S19p (S15e) [Sphingomonas sp. Leaf257 | 1736309.3]	COG0185
ASF14_16195	22	19	0.00201345	0.314681	-1.67	Diaminopimelate decarboxylase (EC 4.1.1.20) [Sphingomonas sp. Leaf257 | 1736309.3]	COG0019
ASF14_11500	37	25	0.00340869	0.314061	-1.67	Dipeptidyl peptidase IV [Sphingomonas sp. Leaf257 | 1736309.3]	COG1506
ASF14_18710	3	3	0.00127305	0.312874	-1.68	putative transcriptional regulator protein [Sphingomonas sp. Leaf257 | 1736309.3]	COG1959
ASF14_18470	3	3	0.00147403	0.311326	-1.68	Precorrin-8X methylmutase (EC 5.4.99.61) [Sphingomonas sp. Leaf257 | 1736309.3]	COG2082
ASF14_01485	7	6	0.00126401	0.312083	-1.68	hypothetical protein [Sphingomonas sp. Leaf257 | 1736309.3]	#N/A
ASF14_07330	12	9	9.41395e-06	0.311765	-1.68	NAD(P) transhydrogenase N-domain of subunit alpha (EC 1.6.1.2) [Sphingomonas sp. Leaf257 | 1736309.3]	COG3288
ASF14_12110	12	12	0.000212307	0.311368	-1.68	hypothetical protein [Sphingomonas sp. Leaf257 | 1736309.3]	COG4529
ASF14_11935	3	2	0.00138679	0.310398	-1.69	Predicted transcriptional regulator of N-Acetylglucosamine utilization, GntR family [Sphingomonas sp. Leaf257 | 1736309.3]	COG2188
ASF14_17340	6	3	0.00149604	0.310194	-1.69	hypothetical protein [Sphingomonas sp. Leaf257 | 1736309.3]	0ZA08
ASF14_18575	4	4	0.000817475	0.309268	-1.69	hypothetical protein [Sphingomonas sp. Leaf257 | 1736309.3]	#N/A
ASF14_06075	5	5	0.00419246	0.310224	-1.69	hypothetical protein [Sphingomonas sp. Leaf257 | 1736309.3]	124GX
ASF14_00375	8	5	0.0124833	0.308024	-1.7	Gluconolactonase (EC 3.1.1.17) [Sphingomonas sp. Leaf257 | 1736309.3]	COG3386
ASF14_14340	8	6	0.00166549	0.305867	-1.71	hypothetical protein [Sphingomonas sp. Leaf257 | 1736309.3]	COG2518
ASF14_05795	12	11	0.00418651	0.305545	-1.71	Malto-oligosyltrehalose trehalohydrolase (EC 3.2.1.141) [Sphingomonas sp. Leaf257 | 1736309.3]	COG0296
ASF14_14535	6	3	0.00573801	0.303404	-1.72	hypothetical protein [Sphingomonas sp. Leaf257 | 1736309.3]	COG1840
ASF14_03210	3	3	0.0180226	0.304335	-1.72	hypothetical protein [Sphingomonas sp. Leaf257 | 1736309.3]	#N/A
ASF14_16615	9	7	0.000292752	0.302784	-1.72	hypothetical protein [Sphingomonas sp. Leaf257 | 1736309.3]	COG5338
ASF14_16340	2	2	0.027721	0.301642	-1.73	hypothetical protein [Sphingomonas sp. Leaf257 | 1736309.3]	0YY66
ASF14_08495	3	2	0.0160454	0.302219	-1.73	Histidinol-phosphatase [alternative form] (EC 3.1.3.15) [Sphingomonas sp. Leaf257 | 1736309.3]	COG0483
ASF14_10600	4	3	0.0128839	0.302038	-1.73	Acyl carrier protein [Sphingomonas sp. Leaf257 | 1736309.3]	COG0236
ASF14_08800	5	4	0.000739217	0.300425	-1.73	NifU domain protein [Sphingomonas sp. Leaf257 | 1736309.3]	COG0694
ASF14_09080	16	14	4.40814e-05	0.301405	-1.73	hypothetical protein [Sphingomonas sp. Leaf257 | 1736309.3]	0Y0DW
ASF14_02110	26	21	0.000130583	0.302437	-1.73	LSU ribosomal protein L3p (L3e) [Sphingomonas sp. Leaf257 | 1736309.3]	COG0087
ASF14_04750	9	6	0.00106704	0.30012	-1.74	4-hydroxy-3-methylbut-2-enyl diphosphate reductase (EC 1.17.7.4) [Sphingomonas sp. Leaf257 | 1736309.3]	COG0761
ASF14_14275	38	28	0.00122198	0.298392	-1.74	Translation elongation factor Ts [Sphingomonas sp. Leaf257 | 1736309.3]	COG0264
ASF14_03245	4	2	0.00139651	0.29794	-1.75	16S rRNA processing protein RimM [Sphingomonas sp. Leaf257 | 1736309.3]	COG0806
ASF14_01885	9	6	0.00349768	0.296665	-1.75	Imidazole glycerol phosphate synthase amidotransferase subunit HisH [Sphingomonas sp. Leaf257 | 1736309.3]	COG0118
ASF14_01630	10	8	0.00093612	0.298173	-1.75	ATP synthase epsilon chain (EC 3.6.3.14) [Sphingomonas sp. Leaf257 | 1736309.3]	COG0355
ASF14_18780	4	2	0.000353575	0.295649	-1.76	Trehalose-6-phosphate phosphatase (EC 3.1.3.12) [Sphingomonas sp. Leaf257 | 1736309.3]	COG1877
ASF14_00460	7	6	0.000290722	0.294407	-1.76	L-fuconate dehydratase (EC 4.2.1.68), type 2 [Sphingomonas sp. Leaf257 | 1736309.3]	COG2721
ASF14_03190	8	7	0.000846197	0.295212	-1.76	Transamidase GatB domain protein [Sphingomonas sp. Leaf257 | 1736309.3]	COG1610
ASF14_05435	11	9	0.000803905	0.294755	-1.76	Carbonic anhydrase, beta class (EC 4.2.1.1) [Sphingomonas sp. Leaf257 | 1736309.3]	COG0288
ASF14_08935	10	8	0.000186943	0.291377	-1.78	3-mercaptopyruvate sulfurtransferase (EC 2.8.1.2) [Sphingomonas sp. Leaf257 | 1736309.3]	COG2897
ASF14_18905	5	2	0.00017874	0.288631	-1.79	hypothetical protein [Sphingomonas sp. Leaf257 | 1736309.3]	#N/A
ASF14_00550	7	5	0.00416204	0.289958	-1.79	Uncharacterized oxidoreductase Atu4375 [Sphingomonas sp. Leaf257 | 1736309.3]	COG0673
ASF14_08185	6	6	0.00246856	0.289934	-1.79	Hypothetical metal-binding enzyme, YcbL homolog [Sphingomonas sp. Leaf257 | 1736309.3]	COG0491
ASF14_16290	47	36	2.11541e-05	0.289068	-1.79	Translation initiation factor 2 [Sphingomonas sp. Leaf257 | 1736309.3]	COG0532
ASF14_07610	4	3	0.000573577	0.28639	-1.8	hypothetical protein [Sphingomonas sp. Leaf257 | 1736309.3]	COG1262
ASF14_05610	10	7	0.000111076	0.287094	-1.8	Tryptophan synthase alpha chain (EC 4.2.1.20) [Sphingomonas sp. Leaf257 | 1736309.3]	COG0159
ASF14_07525	22	15	0.00717693	0.287634	-1.8	hypothetical protein [Sphingomonas sp. Leaf257 | 1736309.3]	0ZYGN
ASF14_14140	8	6	0.00179241	0.285562	-1.81	Periplasmic aromatic aldehyde oxidoreductase, iron-sulfur subunit YagT [Sphingomonas sp. Leaf257 | 1736309.3]	COG2080
ASF14_09000	11	9	0.00122996	0.285207	-1.81	Succinyl-CoA synthetase, alpha subunit-related enzymes [Sphingomonas sp. Leaf257 | 1736309.3]	COG1832
ASF14_15255	20	14	0.00494423	0.285324	-1.81	DNA ligase (NAD(+)) (EC 6.5.1.2) [Sphingomonas sp. Leaf257 | 1736309.3]	COG0272
ASF14_18800	23	14	0.00102848	0.284292	-1.81	Methyl-accepting chemotaxis sensor/transducer protein [Sphingomonas sp. Leaf257 | 1736309.3]	COG0840
ASF14_07775	4	3	1.05087e-05	0.283293	-1.82	hypothetical protein [Sphingomonas sp. Leaf257 | 1736309.3]	0Y4H9
ASF14_07605	4	4	0.00303214	0.283573	-1.82	SAM-dependent methyltransferase [Sphingomonas sp. Leaf257 | 1736309.3]	COG4301
ASF14_02070	10	5	0.00045489	0.283069	-1.82	LSU ribosomal protein L29p (L35e) [Sphingomonas sp. Leaf257 | 1736309.3]	COG0255
ASF14_05990	6	6	8.28211e-05	0.284028	-1.82	hypothetical protein [Sphingomonas sp. Leaf257 | 1736309.3]	COG2335
ASF14_03625	7	5	0.000860317	0.277256	-1.85	D-galactose 1-dehydrogenase (EC 1.1.1.48) [Sphingomonas sp. Leaf257 | 1736309.3]	COG0673
ASF14_19980	10	7	0.00211038	0.276498	-1.85	hypothetical protein [Sphingomonas sp. Leaf257 | 1736309.3]	0XWG6
ASF14_14885	20	15	0.000220279	0.278071	-1.85	Heat shock protein 10 kDa family chaperone GroES [Sphingomonas sp. Leaf257 | 1736309.3]	COG0234
ASF14_08815	29	24	0.0016604	0.276797	-1.85	Peptidase, M16 family [Sphingomonas sp. Leaf257 | 1736309.3]	COG0612
ASF14_17560	2	2	0.00249749	0.274626	-1.86	Phosphoribosyl-AMP cyclohydrolase (EC 3.5.4.19) [Sphingomonas sp. Leaf257 | 1736309.3]	COG0139
ASF14_18250	3	2	0.041082	0.276123	-1.86	hypothetical protein [Sphingomonas sp. Leaf257 | 1736309.3]	#N/A
ASF14_01905	6	4	2.50896e-05	0.274787	-1.86	Bis(5'-nucleosyl)-tetraphosphatase (asymmetrical) (EC 3.6.1.17) [Sphingomonas sp. Leaf257 | 1736309.3]	COG0537
ASF14_05995	6	4	0.000749748	0.275523	-1.86	hypothetical protein [Sphingomonas sp. Leaf257 | 1736309.3]	COG2335
ASF14_19020	4	2	0.000336084	0.274509	-1.87	hypothetical protein [Sphingomonas sp. Leaf257 | 1736309.3]	11HC5
ASF14_12705	8	4	0.0115293	0.273867	-1.87	Carbohydrate-selective porin OprB [Sphingomonas sp. Leaf257 | 1736309.3]	COG3659
ASF14_08755	8	5	0.0104658	0.273426	-1.87	Magnesium and cobalt efflux protein CorC [Sphingomonas sp. Leaf257 | 1736309.3]	COG1253
ASF14_07700	3	2	0.00022088	0.271413	-1.88	hypothetical protein [Sphingomonas sp. Leaf257 | 1736309.3]	12C4S
ASF14_03960	4	3	0.000502334	0.272282	-1.88	Lactoylglutathione lyase and related lyases [Sphingomonas sp. Leaf257 | 1736309.3]	COG0346
ASF14_10580	7	4	0.00192923	0.271172	-1.88	Transcriptional regulator AmpR, LysR family [Sphingomonas sp. Leaf257 | 1736309.3]	0XS6G
ASF14_18685	8	4	0.00954369	0.270358	-1.89	ADP-ribose pyrophosphatase (EC 3.6.1.13) [Sphingomonas sp. Leaf257 | 1736309.3]	COG0494
ASF14_01730	14	11	0.00180249	0.269428	-1.89	Predicted carboxypeptidase [Sphingomonas sp. Leaf257 | 1736309.3]	COG2866
ASF14_08765	16	12	0.00036256	0.269282	-1.89	Phosphate starvation-inducible protein PhoH, predicted ATPase [Sphingomonas sp. Leaf257 | 1736309.3]	COG1702
ASF14_01925	2	2	0.00206695	0.268038	-1.9	hypothetical protein [Sphingomonas sp. Leaf257 | 1736309.3]	0XZAP
ASF14_10935	18	13	8.78084e-06	0.267728	-1.9	hypothetical protein [Sphingomonas sp. Leaf257 | 1736309.3]	COG5622
ASF14_01945	19	15	1.51374e-05	0.267461	-1.9	Aminopeptidase [Sphingomonas sp. Leaf257 | 1736309.3]	COG0308
ASF14_03075	28	22	0.000726298	0.267978	-1.9	Acyl-CoA dehydrogenase 2 [fadN-fadA-fadE operon] (EC 1.3.8.7) [Sphingomonas sp. Leaf257 | 1736309.3]	COG1960
ASF14_17445	2	2	0.00445658	0.263696	-1.92	hypothetical protein [Sphingomonas sp. Leaf257 | 1736309.3]	11X7S
ASF14_08880	5	3	0.0143385	0.264453	-1.92	Thymidylate synthase (EC 2.1.1.45) [Sphingomonas sp. Leaf257 | 1736309.3]	COG0207
ASF14_07380	6	4	0.000337943	0.265039	-1.92	Two-component system sensor histidine kinase [Sphingomonas sp. Leaf257 | 1736309.3]	COG3920
ASF14_19440	8	5	0.0144708	0.264646	-1.92	Predicted dye-decolorizing peroxidase (DyP), encapsulated subgroup [Sphingomonas sp. Leaf257 | 1736309.3]	COG2837
ASF14_02130	28	17	0.000270306	0.263513	-1.92	SSU ribosomal protein S7p (S5e) [Sphingomonas sp. Leaf257 | 1736309.3]	COG0049
ASF14_09910	8	2	0.0348455	0.262519	-1.93	hypothetical protein [Sphingomonas sp. Leaf257 | 1736309.3]	#N/A
ASF14_19385	3	2	0.0219825	0.262976	-1.93	FrmR: Negative transcriptional regulator of formaldehyde detoxification operon [Sphingomonas sp. Leaf257 | 1736309.3]	COG1937
ASF14_15810	5	4	0.00264144	0.262595	-1.93	Exodeoxyribonuclease VII large subunit (EC 3.1.11.6) [Sphingomonas sp. Leaf257 | 1736309.3]	COG1570
ASF14_12205	20	16	0.000178302	0.262228	-1.93	Inorganic pyrophosphatase (EC 3.6.1.1) [Sphingomonas sp. Leaf257 | 1736309.3]	COG0221
ASF14_02205	6	5	0.00189981	0.26135	-1.94	S-adenosylmethionine:tRNA ribosyltransferase-isomerase (EC 2.4.99.17) [Sphingomonas sp. Leaf257 | 1736309.3]	COG0809
ASF14_08955	6	5	0.0013775	0.258118	-1.95	hypothetical protein [Sphingomonas sp. Leaf257 | 1736309.3]	11KWG
ASF14_04500	9	6	0.000748918	0.259463	-1.95	TonB-dependent receptor [Sphingomonas sp. Leaf257 | 1736309.3]	0XRMI
ASF14_13175	11	7	0.000257551	0.257979	-1.95	hypothetical protein [Sphingomonas sp. Leaf257 | 1736309.3]	#N/A
ASF14_03200	3	3	0.0250426	0.257232	-1.96	DNA primase DnaG [Sphingomonas sp. Leaf257 | 1736309.3]	COG0358
ASF14_12960	3	3	0.00292549	0.257303	-1.96	Bll3818 protein [Sphingomonas sp. Leaf257 | 1736309.3]	COG0433
ASF14_02255	8	5	0.00273155	0.25643	-1.96	Predicted 4-hydroxyproline dipeptidase [Sphingomonas sp. Leaf257 | 1736309.3]	COG0006
ASF14_14265	21	15	7.75312e-05	0.257768	-1.96	Ribosome recycling factor [Sphingomonas sp. Leaf257 | 1736309.3]	COG0233
ASF14_16880	7	5	0.000194724	0.254389	-1.97	hypothetical protein [Sphingomonas sp. Leaf257 | 1736309.3]	10NQ4
ASF14_12720	4	3	0.000180693	0.253289	-1.98	Uncharacterized domain, not in CDD / GTP cyclohydrolase II (EC 3.5.4.25) [Sphingomonas sp. Leaf257 | 1736309.3]	COG0807
ASF14_02125	73	57	9.91093e-05	0.252724	-1.98	Translation elongation factor G [Sphingomonas sp. Leaf257 | 1736309.3]	COG0480
ASF14_14280	37	29	0.000360546	0.251966	-1.99	SSU ribosomal protein S2p (SAe) [Sphingomonas sp. Leaf257 | 1736309.3]	COG0052
ASF14_11920	3	2	0.000288368	0.249605	-2	beta-galactosidase (EC 3.2.1.23) [Sphingomonas sp. Leaf257 | 1736309.3]	COG3250
ASF14_03525	3	2	0.0015737	0.248878	-2.01	hypothetical protein [Sphingomonas sp. Leaf257 | 1736309.3]	#N/A
ASF14_11745	6	5	9.21987e-05	0.247253	-2.02	Translation elongation factor P [Sphingomonas sp. Leaf257 | 1736309.3]	COG0231
ASF14_09035	20	17	0.00041851	0.246673	-2.02	Oxidoreductase [Sphingomonas sp. Leaf257 | 1736309.3]	COG3491
ASF14_01590	39	20	0.00166549	0.247138	-2.02	DNA-directed RNA polymerase alpha subunit (EC 2.7.7.6) [Sphingomonas sp. Leaf257 | 1736309.3]	COG0202
ASF14_06105	9	6	0.000108361	0.244124	-2.03	Homogentisate 1,2-dioxygenase (EC 1.13.11.5) [Sphingomonas sp. Leaf257 | 1736309.3]	COG3508
ASF14_13320	13	8	0.000616139	0.24464	-2.03	Protease II (EC 3.4.21.83) [Sphingomonas sp. Leaf257 | 1736309.3]	COG1770
ASF14_03760	5	3	9.07982e-05	0.243053	-2.04	Peptidase M1 family protein [Sphingomonas sp. Leaf257 | 1736309.3]	COG0308
ASF14_15935	42	34	0.000174343	0.242914	-2.04	Cold shock protein of CSP family => dimer [Sphingomonas sp. Leaf257 | 1736309.3]	COG1278
ASF14_06880	2	2	0.00772046	0.240915	-2.05	Indolepyruvate oxidoreductase subunit IorA (EC 1.2.7.8) [Sphingomonas sp. Leaf257 | 1736309.3]	COG4231
ASF14_07385	11	9	0.000253963	0.242122	-2.05	hypothetical protein [Sphingomonas sp. Leaf257 | 1736309.3]	COG4798
ASF14_06465	5	2	0.0301585	0.239847	-2.06	hypothetical protein [Sphingomonas sp. Leaf257 | 1736309.3]	#N/A
ASF14_02190	8	4	0.000179687	0.24034	-2.06	(2E,6E)-farnesyl diphosphate synthase (EC 2.5.1.10) [Sphingomonas sp. Leaf257 | 1736309.3]	COG0142
ASF14_00160	10	8	0.00307864	0.239886	-2.06	GTP-binding protein EngB [Sphingomonas sp. Leaf257 | 1736309.3]	COG0218
ASF14_08280	4	3	0.00022079	0.236897	-2.08	Diaminohydroxyphosphoribosylaminopyrimidine deaminase (EC 3.5.4.26) / 5-amino-6-(5-phosphoribosylamino)uracil reductase (EC 1.1.1.193) [Sphingomonas sp. Leaf257 | 1736309.3]	COG0117;COG1985
ASF14_08565;fig	5	4	0.000158868	0.237306	-2.08	Electron transfer flavoprotein, alpha subunit [Sphingomonas sp. Leaf257 | 1736309.3] [fig|1736309.3.peg.3037|ASF14_08565,fig|1736309.3.peg.3778|ASF14_12145]	#N/A
ASF14_01075	5	5	0.000440507	0.235113	-2.09	Mlr0480 protein [Sphingomonas sp. Leaf257 | 1736309.3]	0Y71G
ASF14_16670	13	12	0.000663967	0.234274	-2.09	Type I secretion outer membrane protein, TolC family [Sphingomonas sp. Leaf257 | 1736309.3]	COG1538
ASF14_15970	24	17	0.000118035	0.234523	-2.09	Transcriptional regulator [Sphingomonas sp. Leaf257 | 1736309.3]	COG4957
ASF14_02035	32	26	0.000111757	0.23426	-2.09	LSU ribosomal protein L6p (L9e) [Sphingomonas sp. Leaf257 | 1736309.3]	COG0097
ASF14_00275	3	3	4.62669e-05	0.233062	-2.1	UDP-N-acetylglucosamine 2-epimerase (EC 5.1.3.14) [Sphingomonas sp. Leaf257 | 1736309.3]	COG0381
ASF14_15495	6	6	0.00282083	0.233357	-2.1	Threonylcarbamoyl-AMP synthase (EC 2.7.7.87) / SUA5 domain with internal deletion [Sphingomonas sp. Leaf257 | 1736309.3]	COG0009
ASF14_07555	4	4	2.3759e-05	0.230978	-2.11	hypothetical protein [Sphingomonas sp. Leaf257 | 1736309.3]	#N/A
ASF14_00780	10	9	3.21287e-05	0.232373	-2.11	General secretion pathway protein D [Sphingomonas sp. Leaf257 | 1736309.3]	COG1450
ASF14_12065	4	2	0.0364454	0.230631	-2.12	hypothetical protein [Sphingomonas sp. Leaf257 | 1736309.3]	0ZS7X
ASF14_03495	3	3	0.000780302	0.230828	-2.12	Asparagine synthetase [glutamine-hydrolyzing] (EC 6.3.5.4) AsnH [Sphingomonas sp. Leaf257 | 1736309.3]	COG0367
ASF14_00815	16	9	0.00104376	0.229717	-2.12	hypothetical protein [Sphingomonas sp. Leaf257 | 1736309.3]	COG2335
ASF14_14430	6	5	2.62337e-05	0.226307	-2.14	hypothetical protein [Sphingomonas sp. Leaf257 | 1736309.3]	COG2186
ASF14_14960	8	6	0.000120467	0.226537	-2.14	Bis-ABC ATPase YheS [Sphingomonas sp. Leaf257 | 1736309.3]	COG0488
ASF14_00670	7	6	2.71536e-05	0.225684	-2.15	Superoxide dismutase [Cu-Zn] precursor (EC 1.15.1.1) [Sphingomonas sp. Leaf257 | 1736309.3]	COG2032
ASF14_18885	79	60	0.00459918	0.225873	-2.15	Catalase KatE-intracellular protease (EC 1.11.1.6) [Sphingomonas sp. Leaf257 | 1736309.3]	COG0753
ASF14_02030	25	23	4.84429e-05	0.223953	-2.16	LSU ribosomal protein L18p (L5e) [Sphingomonas sp. Leaf257 | 1736309.3]	COG0256
fig|1736309.3.peg.1998	4	3	0.000318331	0.221881	-2.17	hypothetical protein [Sphingomonas sp. Leaf257 | 1736309.3]	#N/A
ASF14_18870	10	3	0.0304468	0.22185	-2.17	Mobile element protein [Sphingomonas sp. Leaf257 | 1736309.3]	COG4644
ASF14_11545	7	5	9.12509e-05	0.222752	-2.17	Triosephosphate isomerase (EC 5.3.1.1) [Sphingomonas sp. Leaf257 | 1736309.3]	COG0149
fig|1736309.3.peg.1240	7	5	0.00702381	0.220187	-2.18	Mobile element protein [Sphingomonas sp. Leaf257 | 1736309.3]	#N/A
ASF14_03295	20	13	0.000426896	0.218913	-2.19	Phage shock protein A @ Suppressor of sigma54-dependent transcription, PspA-like [Sphingomonas sp. Leaf257 | 1736309.3]	COG1842
ASF14_02115	19	12	0.000453984	0.218221	-2.2	SSU ribosomal protein S10p (S20e) [Sphingomonas sp. Leaf257 | 1736309.3]	COG0051
ASF14_10150	6	3	0.000453233	0.215547	-2.21	Acetylornithine deacetylase/Succinyl-diaminopimelate desuccinylase and related deacylases [Sphingomonas sp. Leaf257 | 1736309.3]	COG0624
ASF14_13760	13	12	0.000341113	0.212964	-2.23	Thiamine pyrophosphate-requiring enzymes [Sphingomonas sp. Leaf257 | 1736309.3]	COG0028
ASF14_04820	24	16	0.000117805	0.213347	-2.23	Glycyl-tRNA synthetase beta chain (EC 6.1.1.14) [Sphingomonas sp. Leaf257 | 1736309.3]	COG0751
ASF14_11990	7	4	0.0319929	0.212069	-2.24	alpha-L-fucosidase (EC 3.2.1.51) [Sphingomonas sp. Leaf257 | 1736309.3]	COG3669
ASF14_09320	4	4	5.47664e-05	0.211271	-2.24	PhbF [Sphingomonas sp. Leaf257 | 1736309.3]	COG5394
ASF14_18910	5	5	0.000423008	0.210159	-2.25	hypothetical protein [Sphingomonas sp. Leaf257 | 1736309.3]	0YC9I
ASF14_12100	2	2	0.0292738	0.20857	-2.26	Mobile element protein [Sphingomonas sp. Leaf257 | 1736309.3]	11IU1
ASF14_07685	4	3	0.00167896	0.20869	-2.26	Beta-glucanase [Sphingomonas sp. Leaf257 | 1736309.3]	0XPHB
ASF14_18915	8	7	6.08688e-05	0.208497	-2.26	hypothetical protein [Sphingomonas sp. Leaf257 | 1736309.3]	#N/A
ASF14_13020	7	6	5.01354e-05	0.207032	-2.27	hypothetical protein [Sphingomonas sp. Leaf257 | 1736309.3]	COG2982
fig|1736309.3.peg.1642	15	12	7.8226e-05	0.206735	-2.27	Electron transfer flavoprotein, alpha subunit [Sphingomonas sp. Leaf257 | 1736309.3]	#N/A
ASF14_17780	4	2	0.017079	0.205687	-2.28	Alpha-glucosidase (EC 3.2.1.20) [Sphingomonas sp. Leaf257 | 1736309.3]	COG1501
ASF14_10430	4	3	0.0124935	0.205231	-2.28	Proline dipeptidase [Sphingomonas sp. Leaf257 | 1736309.3]	COG0006
ASF14_08430	9	6	0.00122135	0.206098	-2.28	hypothetical protein [Sphingomonas sp. Leaf257 | 1736309.3]	COG0666
ASF14_08110	7	6	7.93851e-05	0.204868	-2.29	RidA/YER057c/UK114 superfamily, group 1 [Sphingomonas sp. Leaf257 | 1736309.3]	COG0251
ASF14_03550	3	3	0.0100386	0.203564	-2.3	Long-chain-fatty-acid--CoA ligase (EC 6.2.1.3) [Sphingomonas sp. Leaf257 | 1736309.3]	COG0318
ASF14_03305	3	3	0.00374144	0.202449	-2.3	Phage shock protein C [Sphingomonas sp. Leaf257 | 1736309.3]	126TW
ASF14_15160	7	5	0.000764188	0.202492	-2.3	beta-galactosidase (EC 3.2.1.23) [Sphingomonas sp. Leaf257 | 1736309.3]	COG1874
ASF14_09765	20	16	2.29197e-05	0.202941	-2.3	hypothetical protein [Sphingomonas sp. Leaf257 | 1736309.3]	COG3853
ASF14_06565	5	2	0.00385812	0.201388	-2.31	hypothetical protein [Sphingomonas sp. Leaf257 | 1736309.3]	COG2202;COG2203;COG3920
ASF14_19640	6	5	0.00147278	0.2022	-2.31	hypothetical protein [Sphingomonas sp. Leaf257 | 1736309.3]	#N/A
ASF14_02570	22	14	0.00055213	0.200344	-2.32	Glucose-fructose oxidoreductase (EC 1.1.99.28) [Sphingomonas sp. Leaf257 | 1736309.3]	COG0673
ASF14_04245	18	17	0.000457559	0.199695	-2.32	AMP-binding enzyme, associated with serine palmitoyltransferase [Sphingomonas sp. Leaf257 | 1736309.3]	COG0318
ASF14_00365	3	3	0.00273514	0.197484	-2.34	hypothetical protein [Sphingomonas sp. Leaf257 | 1736309.3]	#N/A
ASF14_09205	6	4	1.66326e-05	0.197686	-2.34	hypothetical protein [Sphingomonas sp. Leaf257 | 1736309.3]	COG2706
ASF14_09735	10	10	1.18453e-05	0.19731	-2.34	Probable transcriptional regulatory protein YebC [Sphingomonas sp. Leaf257 | 1736309.3]	COG0217
ASF14_04130	3	2	5.6598e-05	0.195593	-2.35	D-alanine--D-alanine ligase (EC 6.3.2.4) [Sphingomonas sp. Leaf257 | 1736309.3]	COG1181
ASF14_15200	3	3	0.00223114	0.195648	-2.35	hypothetical protein [Sphingomonas sp. Leaf257 | 1736309.3]	#N/A
ASF14_09715	8	5	0.000112436	0.196345	-2.35	COGs COG3492 [Sphingomonas sp. Leaf257 | 1736309.3]	COG3492
ASF14_12455	13	13	4.95545e-05	0.196072	-2.35	Fumarylacetoacetase (EC 3.7.1.2) [Sphingomonas sp. Leaf257 | 1736309.3]	COG0179
ASF14_10050	2	2	0.00337518	0.19341	-2.37	Uncharacterized amino acid permease, GabP family [Sphingomonas sp. Leaf257 | 1736309.3]	COG0531
ASF14_12270	5	3	0.00437307	0.19386	-2.37	Tol-Pal system-associated acyl-CoA thioesterase [Sphingomonas sp. Leaf257 | 1736309.3]	COG0824
ASF14_03870	3	3	0.000293067	0.192694	-2.38	Uncharacterized protein YhiN [Sphingomonas sp. Leaf257 | 1736309.3]	COG2081
ASF14_15320	3	2	7.80078e-05	0.191087	-2.39	Enoyl-CoA hydratase (EC 4.2.1.17) [Sphingomonas sp. Leaf257 | 1736309.3]	COG1024
ASF14_07910	4	3	0.0137517	0.191444	-2.39	hypothetical protein [Sphingomonas sp. Leaf257 | 1736309.3]	11GRG
ASF14_01270	4	4	0.00991544	0.190685	-2.39	hypothetical protein [Sphingomonas sp. Leaf257 | 1736309.3]	12CE7
ASF14_02100	9	7	7.14686e-06	0.19043	-2.39	LSU ribosomal protein L23p (L23Ae) [Sphingomonas sp. Leaf257 | 1736309.3]	COG0089
ASF14_09840	12	8	9.1911e-05	0.19132	-2.39	hypothetical protein [Sphingomonas sp. Leaf257 | 1736309.3]	10IQD
ASF14_15075	17	8	0.000324064	0.190348	-2.39	hypothetical protein [Sphingomonas sp. Leaf257 | 1736309.3]	123CF
ASF14_03090	12	9	0.000169077	0.190535	-2.39	Long-chain-fatty-acid--CoA ligase (EC 6.2.1.3) [Sphingomonas sp. Leaf257 | 1736309.3]	COG0318
ASF14_03080	30	24	0.0023272	0.190366	-2.39	3-hydroxyacyl-CoA dehydrogenase [fadN-fadA-fadE operon] (EC 1.1.1.35) / Enoyl-CoA hydratase [fadN-fadA-fadE operon] (EC 4.2.1.17) [Sphingomonas sp. Leaf257 | 1736309.3]	COG1024;COG1250
ASF14_15805	2	2	0.000614484	0.189369	-2.4	hypothetical protein [Sphingomonas sp. Leaf257 | 1736309.3]	COG3908
ASF14_19730	3	3	0.00214673	0.189234	-2.4	hypothetical protein [Sphingomonas sp. Leaf257 | 1736309.3]	#N/A
ASF14_03130	24	16	0.000361976	0.188846	-2.4	Glutaryl-7-ACA acylase [Sphingomonas sp. Leaf257 | 1736309.3]	COG2936
ASF14_16890	10	10	0.00133343	0.188725	-2.41	HemK family modification methylase PA2179 [Sphingomonas sp. Leaf257 | 1736309.3]	COG2890
ASF14_12665	2	2	0.00232492	0.187003	-2.42	hypothetical protein [Sphingomonas sp. Leaf257 | 1736309.3]	COG4544
ASF14_10620	14	12	0.00188422	0.187488	-2.42	SSU ribosomal protein S6p [Sphingomonas sp. Leaf257 | 1736309.3]	COG0360
ASF14_15755	18	15	2.23878e-05	0.186251	-2.42	hypothetical protein [Sphingomonas sp. Leaf257 | 1736309.3]	COG4805
ASF14_16610	2	2	0.00291891	0.185215	-2.43	hypothetical protein [Sphingomonas sp. Leaf257 | 1736309.3]	COG1596
ASF14_06985	3	3	0.00445368	0.185227	-2.43	Uncharacterized protein CC_3060 [Sphingomonas sp. Leaf257 | 1736309.3]	COG3656
ASF14_11985	11	8	0.000338729	0.185032	-2.43	Alpha-1,2-mannosidase [Sphingomonas sp. Leaf257 | 1736309.3]	COG3537
ASF14_12185	3	3	0.00024121	0.18443	-2.44	hypothetical protein [Sphingomonas sp. Leaf257 | 1736309.3]	COG1335
ASF14_06725	11	9	7.71247e-06	0.184051	-2.44	FIG00637399: hypothetical protein [Sphingomonas sp. Leaf257 | 1736309.3]	COG4805
ASF14_02220	10	8	0.000260862	0.183038	-2.45	hypothetical protein [Sphingomonas sp. Leaf257 | 1736309.3]	#N/A
ASF14_08330	8	8	0.00969621	0.18213	-2.46	Ferrous iron transporter FeoB [Sphingomonas sp. Leaf257 | 1736309.3]	COG0370
ASF14_10880	6	5	0.000190249	0.178694	-2.48	Rrf2-linked NADH-flavin reductase [Sphingomonas sp. Leaf257 | 1736309.3]	COG2910
ASF14_15785	26	21	0.000153634	0.17964	-2.48	hypothetical protein [Sphingomonas sp. Leaf257 | 1736309.3]	COG1629
ASF14_05420	2	2	0.00136333	0.178297	-2.49	hypothetical protein [Sphingomonas sp. Leaf257 | 1736309.3]	0ZI35
ASF14_10835	6	6	0.000174584	0.177458	-2.49	hypothetical protein [Sphingomonas sp. Leaf257 | 1736309.3]	128HM
ASF14_14150	20	13	7.72033e-05	0.177541	-2.49	Periplasmic aromatic aldehyde oxidoreductase, molybdenum binding subunit YagR [Sphingomonas sp. Leaf257 | 1736309.3]	COG1529
ASF14_03865	3	3	0.00397878	0.176807	-2.5	Transcription elongation factor GreB [Sphingomonas sp. Leaf257 | 1736309.3]	COG0782
ASF14_04465	7	6	0.000867157	0.176691	-2.5	hypothetical protein [Sphingomonas sp. Leaf257 | 1736309.3]	123BA
ASF14_16525	12	9	0.000515287	0.176686	-2.5	Endo-1,4-beta-xylanase (EC 3.2.1.8) [Sphingomonas sp. Leaf257 | 1736309.3]	COG2382
ASF14_14955	5	3	0.000286174	0.176031	-2.51	hypothetical protein [Sphingomonas sp. Leaf257 | 1736309.3]	1274W
ASF14_02145	3	2	7.34055e-05	0.174787	-2.52	hypothetical protein [Sphingomonas sp. Leaf257 | 1736309.3]	#N/A
ASF14_18675	7	3	0.00375981	0.174301	-2.52	ATP-dependent helicase HrpB [Sphingomonas sp. Leaf257 | 1736309.3]	COG1643
ASF14_20015	9	5	0.000120208	0.173985	-2.52	Mannose-1-phosphate guanylyltransferase (EC 2.7.7.13) / Mannose-6-phosphate isomerase (EC 5.3.1.8) [Sphingomonas sp. Leaf257 | 1736309.3]	COG0836
ASF14_03175	11	8	0.000118288	0.174904	-2.52	Transcription elongation factor GreA [Sphingomonas sp. Leaf257 | 1736309.3]	COG0782
ASF14_03085	17	16	3.13502e-06	0.17374	-2.52	3-ketoacyl-CoA thiolase 2 [fadN-fadA-fadE operon] (EC 2.3.1.16) [Sphingomonas sp. Leaf257 | 1736309.3]	COG0183
ASF14_12425	9	8	3.78085e-05	0.173713	-2.53	SAM-dependent methyltransferase [Sphingomonas sp. Leaf257 | 1736309.3]	COG1092
ASF14_08205	8	6	0.00901632	0.172234	-2.54	Phosphate:acyl-ACP acyltransferase PlsX (EC 2.3.1.n2) [Sphingomonas sp. Leaf257 | 1736309.3]	COG0416
ASF14_06395	39	34	8.48754e-05	0.172298	-2.54	TonB-dependent receptor [Sphingomonas sp. Leaf257 | 1736309.3]	0XQKN
ASF14_11945	5	4	0.000160622	0.171082	-2.55	N-acetylglucosamine-regulated TonB-dependent outer membrane receptor [Sphingomonas sp. Leaf257 | 1736309.3]	0XSMH
ASF14_03635	11	10	0.000390694	0.171046	-2.55	N4-(beta-N-acetylglucosaminyl)-L-asparaginase, putative [Sphingomonas sp. Leaf257 | 1736309.3]	COG1446
ASF14_18940	18	16	0.000305526	0.170774	-2.55	hypothetical protein [Sphingomonas sp. Leaf257 | 1736309.3]	#N/A
ASF14_00370	10	7	0.000323405	0.169594	-2.56	2,4-diketo-3-deoxy-L-fuconate hydrolase [Sphingomonas sp. Leaf257 | 1736309.3]	COG0179
ASF14_15010	13	10	0.000129916	0.169403	-2.56	Ubiquinol-cytochrome C reductase, cytochrome C1 subunit [Sphingomonas sp. Leaf257 | 1736309.3]	COG2857
ASF14_19065	4	3	0.000321275	0.168027	-2.57	hypothetical protein [Sphingomonas sp. Leaf257 | 1736309.3]	COG0463
ASF14_07370	15	12	0.000837314	0.166745	-2.58	Sensory box histidine kinase [Sphingomonas sp. Leaf257 | 1736309.3]	0XNMH
ASF14_13430	4	2	0.000285624	0.16584	-2.59	hypothetical protein [Sphingomonas sp. Leaf257 | 1736309.3]	0XNMH
ASF14_12535	12	10	0.000247075	0.165719	-2.59	Putative peptidase [Sphingomonas sp. Leaf257 | 1736309.3]	COG0624
ASF14_15460	4	2	0.00521506	0.16505	-2.6	Uncharacterized protein GguC [Sphingomonas sp. Leaf257 | 1736309.3]	COG3802
ASF14_13035	4	4	0.000511362	0.164681	-2.6	Porphobilinogen deaminase (EC 2.5.1.61) [Sphingomonas sp. Leaf257 | 1736309.3]	COG0181
ASF14_06605	10	6	0.000525904	0.164729	-2.6	hypothetical protein [Sphingomonas sp. Leaf257 | 1736309.3]	COG5316
ASF14_12465	13	13	4.40034e-06	0.164813	-2.6	hypothetical protein [Sphingomonas sp. Leaf257 | 1736309.3]	0ZCYH
ASF14_20310	7	3	0.00314713	0.163573	-2.61	FIG01423360: glycoside hydrolase [Sphingomonas sp. Leaf257 | 1736309.3]	COG2152
ASF14_09720	6	4	0.000475864	0.164273	-2.61	hypothetical protein [Sphingomonas sp. Leaf257 | 1736309.3]	COG3750
ASF14_16935	14	12	0.00301472	0.163135	-2.62	hypothetical protein [Sphingomonas sp. Leaf257 | 1736309.3]	0YFQ2
ASF14_14125	26	19	1.59291e-05	0.162179	-2.62	hypothetical protein [Sphingomonas sp. Leaf257 | 1736309.3]	COG4805
ASF14_16805	4	4	8.90345e-05	0.162007	-2.63	PQQ-dependent oxidoreductase, gdhB family [Sphingomonas sp. Leaf257 | 1736309.3]	COG2133
ASF14_01060	14	13	2.29571e-05	0.161565	-2.63	3-ketoacyl-CoA thiolase (EC 2.3.1.16) @ Acetyl-CoA acetyltransferase (EC 2.3.1.9) [Sphingomonas sp. Leaf257 | 1736309.3]	COG0183
ASF14_19460	3	2	8.35579e-05	0.16049	-2.64	putative transcriptional regulators, CopG/Arc/MetJ family [Sphingomonas sp. Leaf257 | 1736309.3]	COG3609
ASF14_02625	7	6	0.000635932	0.158817	-2.65	hypothetical protein [Sphingomonas sp. Leaf257 | 1736309.3]	#N/A
ASF14_11875	14	9	6.05603e-06	0.159486	-2.65	Maltodextrin glucosidase (EC 3.2.1.20) [Sphingomonas sp. Leaf257 | 1736309.3]	COG0366
ASF14_08470	15	10	0.000186943	0.159856	-2.65	3-hydroxybutyryl-CoA dehydrogenase (EC 1.1.1.157) [Sphingomonas sp. Leaf257 | 1736309.3]	COG1250
ASF14_16860	5	4	0.0124833	0.15726	-2.67	Multidomain signal transduction protein including CheB-like methylesterase, CheR-like methyltransferase and BaeS-like histidine kinase [Sphingomonas sp. Leaf257 | 1736309.3]	COG2202;COG2203
ASF14_14600	8	3	0.0061088	0.156225	-2.68	RND efflux system, inner membrane transporter [Sphingomonas sp. Leaf257 | 1736309.3]	COG0841
ASF14_15765	53	43	7.00292e-05	0.154442	-2.69	FIG015547: peptidase, M16 family / FIG015287: Zinc protease [Sphingomonas sp. Leaf257 | 1736309.3]	COG0612
ASF14_00530	14	10	0.000520121	0.152361	-2.71	Hydroxypyruvate isomerase (EC 5.3.1.22) [Sphingomonas sp. Leaf257 | 1736309.3]	COG3622
ASF14_17020	3	2	0.000298028	0.150284	-2.73	hypothetical protein [Sphingomonas sp. Leaf257 | 1736309.3]	COG1062
ASF14_11980	6	5	4.40814e-05	0.150411	-2.73	hypothetical protein [Sphingomonas sp. Leaf257 | 1736309.3]	COG3538
ASF14_03980	24	18	0.000186943	0.147544	-2.76	SWIB/MDM2 domain-containing proteins [Sphingomonas sp. Leaf257 | 1736309.3]	COG5531
ASF14_03975	6	5	8.24035e-05	0.146388	-2.77	Uncharacterized protein RSP_3230 [Sphingomonas sp. Leaf257 | 1736309.3]	0XWAK
ASF14_13250	29	26	8.92937e-05	0.145799	-2.78	TonB-dependent receptor [Sphingomonas sp. Leaf257 | 1736309.3]	0XSDY
ASF14_07215	4	4	0.00149604	0.144831	-2.79	hypothetical protein [Sphingomonas sp. Leaf257 | 1736309.3]	COG1349
ASF14_16245	19	16	0.000114887	0.144655	-2.79	Putative Zn-dependent protease [Sphingomonas sp. Leaf257 | 1736309.3]	COG4784
ASF14_15365	2	2	0.00202465	0.143837	-2.8	Response regulator [Sphingomonas sp. Leaf257 | 1736309.3]	11IFM
ASF14_08355	7	4	0.00195415	0.143215	-2.8	Homoserine O-acetyltransferase (EC 2.3.1.31) [Sphingomonas sp. Leaf257 | 1736309.3]	COG2021
ASF14_16795	6	4	0.000169077	0.142758	-2.81	hypothetical protein [Sphingomonas sp. Leaf257 | 1736309.3]	#N/A
ASF14_12115	8	6	0.00512754	0.143075	-2.81	Dipeptidyl peptidase IV [Sphingomonas sp. Leaf257 | 1736309.3]	COG1506
ASF14_06290	19	15	9.47926e-05	0.14227	-2.81	TonB-dependent receptor [Sphingomonas sp. Leaf257 | 1736309.3]	0XT2U
ASF14_09825	18	13	7.35353e-05	0.14171	-2.82	hypothetical protein [Sphingomonas sp. Leaf257 | 1736309.3]	COG2234
ASF14_03065	28	22	0.00306059	0.14165	-2.82	hypothetical protein [Sphingomonas sp. Leaf257 | 1736309.3]	COG2067
ASF14_08915	2	2	0.00576902	0.140301	-2.83	hypothetical protein [Sphingomonas sp. Leaf257 | 1736309.3]	0YSFB
fig|1736309.3.peg.1148	7	3	0.00108223	0.141035	-2.83	Propionyl-CoA carboxylase carboxyl transferase subunit (EC 6.4.1.3) [Sphingomonas sp. Leaf257 | 1736309.3]	#N/A
ASF14_16215	5	3	0.000589863	0.138811	-2.85	TonB-dependent receptor [Sphingomonas sp. Leaf257 | 1736309.3]	COG1629
ASF14_11630	3	3	0.000198999	0.138917	-2.85	hypothetical protein [Sphingomonas sp. Leaf257 | 1736309.3]	#N/A
ASF14_11970	7	5	0.000258998	0.138943	-2.85	Beta-mannosidase (EC 3.2.1.25) [Sphingomonas sp. Leaf257 | 1736309.3]	COG3250
ASF14_10895	34	27	3.52825e-05	0.137626	-2.86	Membrane alanine aminopeptidase N (EC 3.4.11.2) [Sphingomonas sp. Leaf257 | 1736309.3]	COG0308
ASF14_01035	4	4	4.4541e-05	0.137158	-2.87	Uncharacterized deacetylase [Sphingomonas sp. Leaf257 | 1736309.3]	COG0624
ASF14_04685	6	5	0.00281686	0.136468	-2.87	beta-N-acetylglucosaminidase (EC 3.2.1.52) [Sphingomonas sp. Leaf257 | 1736309.3]	COG3525
ASF14_11535	12	10	0.000342096	0.135376	-2.88	Beta-lactamase class C-like and penicillin binding proteins (PBPs) superfamily [Sphingomonas sp. Leaf257 | 1736309.3]	COG1680
ASF14_02225	34	28	0.000198999	0.135761	-2.88	FIG015547: peptidase, M16 family / FIG015287: Zinc protease [Sphingomonas sp. Leaf257 | 1736309.3]	COG0612
ASF14_18460	2	2	0.00192715	0.133874	-2.9	Precorrin-3B C(17)-methyltransferase (EC 2.1.1.131) [Sphingomonas sp. Leaf257 | 1736309.3]	COG1010
ASF14_04850	8	7	0.000216756	0.133663	-2.9	putative lipoprotein [Sphingomonas sp. Leaf257 | 1736309.3]	COG3735
ASF14_12370	9	5	0.000451796	0.132351	-2.92	Cytochrome c oxidase polypeptide II (EC 1.9.3.1) [Sphingomonas sp. Leaf257 | 1736309.3]	COG1622
ASF14_11975	12	8	7.9681e-06	0.13119	-2.93	beta-glucosidase (EC 3.2.1.21) [Sphingomonas sp. Leaf257 | 1736309.3]	COG1472
ASF14_06260	5	5	0.0325391	0.129008	-2.95	hypothetical protein [Sphingomonas sp. Leaf257 | 1736309.3]	COG0596
ASF14_12450	3	2	5.31987e-05	0.128444	-2.96	Pterin-4-alpha-carbinolamine dehydratase (EC 4.2.1.96) [Sphingomonas sp. Leaf257 | 1736309.3]	COG2154
ASF14_16780	22	16	0.000232593	0.128541	-2.96	hypothetical protein [Sphingomonas sp. Leaf257 | 1736309.3]	COG4805
ASF14_10210	6	4	0.000214525	0.126447	-2.98	hypothetical protein [Sphingomonas sp. Leaf257 | 1736309.3]	COG0664
ASF14_01690	2	2	0.0350656	0.126013	-2.99	hypothetical protein [Sphingomonas sp. Leaf257 | 1736309.3]	12BDX
ASF14_05210	43	34	3.78085e-05	0.122038	-3.03	Metallopeptidase [Sphingomonas sp. Leaf257 | 1736309.3]	COG3590
ASF14_15175	2	2	0.045487	0.121416	-3.04	ApaG protein [Sphingomonas sp. Leaf257 | 1736309.3]	COG2967
ASF14_07025	9	6	5.57359e-05	0.118793	-3.07	hypothetical protein [Sphingomonas sp. Leaf257 | 1736309.3]	COG4676
ASF14_11505	2	2	8.99547e-06	0.116236	-3.1	hypothetical protein [Sphingomonas sp. Leaf257 | 1736309.3]	#N/A
ASF14_07055	4	2	0.0120655	0.11659	-3.1	hypothetical protein [Sphingomonas sp. Leaf257 | 1736309.3]	0XRHD
ASF14_13660	12	7	0.00100887	0.115506	-3.11	Glutaryl-CoA dehydrogenase (EC 1.3.8.6) [Sphingomonas sp. Leaf257 | 1736309.3]	COG1960
ASF14_02425	8	7	0.000764188	0.113043	-3.15	Fructose-1,6-bisphosphatase, GlpX type (EC 3.1.3.11) [Sphingomonas sp. Leaf257 | 1736309.3]	COG1494
ASF14_00525	11	7	0.000204166	0.111704	-3.16	putative multi-domain protein [Sphingomonas sp. Leaf257 | 1736309.3]	11GU1
ASF14_00650	3	2	0.0101802	0.109639	-3.19	hypothetical protein [Sphingomonas sp. Leaf257 | 1736309.3]	#N/A
ASF14_03640	3	3	0.031669	0.108928	-3.2	Alanylphosphatidylglycerol synthase (EC 2.3.2.11) [Sphingomonas sp. Leaf257 | 1736309.3]	COG0392;COG2898
ASF14_15445	5	5	0.000832899	0.107511	-3.22	hypothetical protein [Sphingomonas sp. Leaf257 | 1736309.3]	COG3386
ASF14_12910	16	11	0.00115998	0.106567	-3.23	alpha-L-arabinofuranosidase (EC 3.2.1.55) [Sphingomonas sp. Leaf257 | 1736309.3]	COG3534
ASF14_03310	3	2	0.00309514	0.104185	-3.26	FIG00636713: repeated hypothetical protein [Sphingomonas sp. Leaf257 | 1736309.3]	#N/A
ASF14_14210	5	5	8.00696e-06	0.103349	-3.27	hypothetical protein [Sphingomonas sp. Leaf257 | 1736309.3]	COG3828
ASF14_03590	12	7	3.43884e-05	0.103908	-3.27	Leucine aminopeptidase-related protein [Sphingomonas sp. Leaf257 | 1736309.3]	COG2234
ASF14_16445	6	2	0.000735891	0.10285	-3.28	Multimodular transpeptidase-transglycosylase (EC 2.4.1.129) (EC 3.4.-.-) [Sphingomonas sp. Leaf257 | 1736309.3]	COG0744
ASF14_07575	8	6	0.000119884	0.102254	-3.29	Protein PhnA [Sphingomonas sp. Leaf257 | 1736309.3]	COG2824
ASF14_15790	71	49	1.23464e-05	0.102143	-3.29	TonB-dependent receptor [Sphingomonas sp. Leaf257 | 1736309.3]	0XQKN
ASF14_10065	9	6	5.01354e-05	0.101545	-3.3	hypothetical protein [Sphingomonas sp. Leaf257 | 1736309.3]	COG4805
ASF14_02725	3	2	0.00308242	0.100035	-3.32	hypothetical protein [Sphingomonas sp. Leaf257 | 1736309.3]	COG4733
ASF14_10890	17	13	0.000103555	0.0984175	-3.34	Carboxypeptidase-related protein [Sphingomonas sp. Leaf257 | 1736309.3]	COG2939
ASF14_07595	11	10	6.04929e-05	0.0978779	-3.35	hypothetical protein [Sphingomonas sp. Leaf257 | 1736309.3]	0YEYJ
ASF14_00850	12	9	0.000122309	0.0966044	-3.37	Inositol-1-phosphate synthase (EC 5.5.1.4) [Sphingomonas sp. Leaf257 | 1736309.3]	COG1260
ASF14_03355	2	2	0.00765935	0.0955582	-3.39	Carbonic anhydrase, beta class (EC 4.2.1.1) [Sphingomonas sp. Leaf257 | 1736309.3]	COG0288
fig|1736309.3.peg.1516	8	6	8.78084e-06	0.0957164	-3.39	Propionyl-CoA carboxylase carboxyl transferase subunit (EC 6.4.1.3) [Sphingomonas sp. Leaf257 | 1736309.3]	#N/A
ASF14_01560	13	10	0.000423333	0.0932351	-3.42	TonB-dependent receptor [Sphingomonas sp. Leaf257 | 1736309.3]	0XNXJ
ASF14_00680	2	2	0.00128113	0.0920379	-3.44	Iron-sulfur cluster assembly iron binding protein SufA [Sphingomonas sp. Leaf257 | 1736309.3]	COG0316
ASF14_14420	12	9	0.00100574	0.0914923	-3.45	Aerobic glycerol-3-phosphate dehydrogenase (EC 1.1.5.3) [Sphingomonas sp. Leaf257 | 1736309.3]	COG0578
ASF14_12930	13	10	0.000107523	0.0912099	-3.45	hypothetical protein [Sphingomonas sp. Leaf257 | 1736309.3]	11JCU
ASF14_07170	3	2	0.000606539	0.0901931	-3.47	hypothetical protein [Sphingomonas sp. Leaf257 | 1736309.3]	0YXBS
ASF14_07080	11	9	3.9178e-05	0.0894765	-3.48	Peptidyl-prolyl cis-trans isomerase (EC 5.2.1.8) [Sphingomonas sp. Leaf257 | 1736309.3]	COG0652
ASF14_14335	15	11	0.000216243	0.0873788	-3.52	Type I secretion outer membrane protein, TolC family [Sphingomonas sp. Leaf257 | 1736309.3]	COG1538
ASF14_15085	8	6	7.22588e-05	0.0866994	-3.53	hypothetical protein [Sphingomonas sp. Leaf257 | 1736309.3]	COG3784
ASF14_14820	21	19	3.92932e-05	0.0865765	-3.53	hypothetical protein [Sphingomonas sp. Leaf257 | 1736309.3]	COG3652
ASF14_00350	7	3	0.00115749	0.0848709	-3.56	hypothetical protein [Sphingomonas sp. Leaf257 | 1736309.3]	COG3506
ASF14_03360	10	7	0.000329573	0.0846576	-3.56	hypothetical protein [Sphingomonas sp. Leaf257 | 1736309.3]	#N/A
ASF14_12990	3	3	0.00138915	0.0843949	-3.57	Zn-dependent dipeptidase-like protein [Sphingomonas sp. Leaf257 | 1736309.3]	COG2355
ASF14_09555	16	14	0.000249962	0.0834025	-3.58	CzcABC family efflux RND transporter, membrane fusion protein [Sphingomonas sp. Leaf257 | 1736309.3]	0XRZF
ASF14_02990	3	2	0.000303011	0.0831593	-3.59	hypothetical protein [Sphingomonas sp. Leaf257 | 1736309.3]	COG3533
ASF14_04505	3	3	5.4678e-05	0.0831935	-3.59	FIG00820637:: Acyl dehydratase [Sphingomonas sp. Leaf257 | 1736309.3]	COG2030
ASF14_15420	14	11	0.000133005	0.0829106	-3.59	Aldose 1-epimerase (EC 5.1.3.3) [Sphingomonas sp. Leaf257 | 1736309.3]	COG2017
ASF14_16640	7	3	3.52825e-05	0.0807506	-3.63	hypothetical protein [Sphingomonas sp. Leaf257 | 1736309.3]	0XP4A
ASF14_00405	7	6	0.000121032	0.0779125	-3.68	alpha-galactosidase (EC 3.2.1.22) [Sphingomonas sp. Leaf257 | 1736309.3]	0XPF1
ASF14_18930	33	23	8.49005e-06	0.0773276	-3.69	hypothetical protein [Sphingomonas sp. Leaf257 | 1736309.3]	COG1295
ASF14_06980	9	5	3.92932e-05	0.0762144	-3.71	Uncharacterized protein CC_3061 [Sphingomonas sp. Leaf257 | 1736309.3]	0YT33
fig|1736309.3.peg.3524	7	6	7.93851e-05	0.0743339	-3.75	hypothetical protein [Sphingomonas sp. Leaf257 | 1736309.3]	#N/A
ASF14_00455	4	2	7.46878e-05	0.0737683	-3.76	Altronate oxidoreductase (EC 1.1.1.58) [Sphingomonas sp. Leaf257 | 1736309.3]	COG0246
ASF14_04525	7	6	0.00109489	0.0731139	-3.77	Isovaleryl-CoA dehydrogenase (EC 1.3.8.4) [Sphingomonas sp. Leaf257 | 1736309.3]	COG1960
ASF14_13755	17	15	4.89259e-06	0.0731804	-3.77	hypothetical protein [Sphingomonas sp. Leaf257 | 1736309.3]	COG2022
ASF14_08135	4	2	0.00129218	0.0722995	-3.79	hypothetical protein [Sphingomonas sp. Leaf257 | 1736309.3]	#N/A
ASF14_00855	3	3	0.000341614	0.0720942	-3.79	hypothetical protein [Sphingomonas sp. Leaf257 | 1736309.3]	COG1213
ASF14_02315	12	12	0.000543628	0.0724172	-3.79	hypothetical protein [Sphingomonas sp. Leaf257 | 1736309.3]	#N/A
ASF14_17785	9	7	0.000135417	0.0700776	-3.83	hypothetical protein [Sphingomonas sp. Leaf257 | 1736309.3]	COG1629
ASF14_10290	2	2	0.000371563	0.0693432	-3.85	putative secreted protein [Sphingomonas sp. Leaf257 | 1736309.3]	COG2755
ASF14_00515	10	7	2.23225e-05	0.0693057	-3.85	Sugar or sugar phosphate isomerase/epimerase/dehydrotase [Sphingomonas sp. Leaf257 | 1736309.3]	COG1082
ASF14_05680	32	24	6.65664e-06	0.0683599	-3.87	Prolyl endopeptidase (EC 3.4.21.26) [Sphingomonas sp. Leaf257 | 1736309.3]	COG1505
ASF14_16825	4	4	4.84429e-05	0.0677634	-3.88	Xylan 1,4-beta-xylosidase (EC 3.2.1.37) [Sphingomonas sp. Leaf257 | 1736309.3]	COG3664
ASF14_07040	9	6	0.000200475	0.0677788	-3.88	TonB-dependent receptor [Sphingomonas sp. Leaf257 | 1736309.3]	0XSDY
ASF14_03070	12	8	1.81217e-05	0.0671833	-3.9	hypothetical protein [Sphingomonas sp. Leaf257 | 1736309.3]	COG4731
ASF14_14435	5	4	7.8226e-05	0.0647063	-3.95	hypothetical protein [Sphingomonas sp. Leaf257 | 1736309.3]	0XNXJ
ASF14_15965	6	5	2.23225e-05	0.0649229	-3.95	hypothetical protein [Sphingomonas sp. Leaf257 | 1736309.3]	#N/A
ASF14_13155	19	14	5.42514e-05	0.0636298	-3.97	hypothetical protein APECO1_2271 [Sphingomonas sp. Leaf257 | 1736309.3]	0YCB9
ASF14_11860	54	40	0.000114512	0.0639064	-3.97	TonB-dependent receptor [Sphingomonas sp. Leaf257 | 1736309.3]	0XS2F
ASF14_16470	16	13	0.000849409	0.0625626	-4	Gll4423 protein [Sphingomonas sp. Leaf257 | 1736309.3]	COG2234
ASF14_14695	3	3	0.00033226	0.0618812	-4.01	Phage head, terminase DNA packaging protein A [Sphingomonas sp. Leaf257 | 1736309.3]	COG4626
ASF14_14515	3	3	9.48287e-05	0.0615931	-4.02	alpha-L-fucosidase (EC 3.2.1.51) [Sphingomonas sp. Leaf257 | 1736309.3]	COG3669
ASF14_15570	22	18	2.29571e-05	0.0616534	-4.02	hypothetical protein [Sphingomonas sp. Leaf257 | 1736309.3]	COG2234
ASF14_17485	4	2	0.0002449	0.0612105	-4.03	hypothetical protein [Sphingomonas sp. Leaf257 | 1736309.3]	COG1629
ASF14_08585	16	3	7.10223e-06	0.0605226	-4.05	Propionyl-CoA carboxylase biotin-containing subunit (EC 6.4.1.3) [Sphingomonas sp. Leaf257 | 1736309.3]	COG4770
ASF14_16030	2	2	0.000148045	0.060051	-4.06	Flagellar basal-body rod protein FlgC [Sphingomonas sp. Leaf257 | 1736309.3]	COG1558
ASF14_11880	36	25	2.81005e-07	0.0596074	-4.07	Alpha-glucosidase (EC 3.2.1.20) [Sphingomonas sp. Leaf257 | 1736309.3]	0XNZD
ASF14_03630	35	28	8.31477e-05	0.0590582	-4.08	TonB-dependent receptor [Sphingomonas sp. Leaf257 | 1736309.3]	COG1629
ASF14_03810	7	6	7.8226e-05	0.0577348	-4.11	hypothetical protein [Sphingomonas sp. Leaf257 | 1736309.3]	#N/A
ASF14_10075	14	10	3.43884e-05	0.0578901	-4.11	Putative glycosyl hydrolase of unknown function (DUF1680) [Sphingomonas sp. Leaf257 | 1736309.3]	COG3533
ASF14_15300	9	4	0.000717603	0.057227	-4.13	Dihydrolipoamide acyltransferase component of branched-chain alpha-keto acid dehydrogenase complex (EC 2.3.1.168) [Sphingomonas sp. Leaf257 | 1736309.3]	COG0508
ASF14_00520	8	5	2.57587e-05	0.0565405	-4.14	hypothetical protein [Sphingomonas sp. Leaf257 | 1736309.3]	11R8G
ASF14_09305	52	41	4.89259e-06	0.0562879	-4.15	TonB-dependent receptor [Sphingomonas sp. Leaf257 | 1736309.3]	0XQKN
ASF14_13260	13	11	4.40814e-05	0.054697	-4.19	alpha-xylosidase (EC 3.2.1.177) [Sphingomonas sp. Leaf257 | 1736309.3]	COG1501
ASF14_11870	16	10	4.70248e-05	0.0541361	-4.21	Maltodextrin glucosidase (EC 3.2.1.20) [Sphingomonas sp. Leaf257 | 1736309.3]	COG0366
ASF14_10900	5	4	6.5116e-06	0.0525908	-4.25	putative oxidoreductase, nitronate monooxygenase family [Sphingomonas sp. Leaf257 | 1736309.3]	COG2070
ASF14_03720	5	4	7.14686e-06	0.0518843	-4.27	Cytochrome c oxidase polypeptide I (EC 1.9.3.1) / Cytochrome c oxidase polypeptide III (EC 1.9.3.1) [Sphingomonas sp. Leaf257 | 1736309.3]	COG0843
ASF14_09560	15	9	5.29439e-05	0.0514362	-4.28	RND efflux system, inner membrane transporter [Sphingomonas sp. Leaf257 | 1736309.3]	COG0841
ASF14_09050	4	3	1.3934e-05	0.0503783	-4.31	hypothetical protein [Sphingomonas sp. Leaf257 | 1736309.3]	0ZFD5
ASF14_16930	4	2	0.0112486	0.0501771	-4.32	Glycogen debranching enzyme [Sphingomonas sp. Leaf257 | 1736309.3]	10WCV
fig|1736309.3.peg.172	6	4	0.000254272	0.0474963	-4.4	hypothetical protein [Sphingomonas sp. Leaf257 | 1736309.3]	#N/A
ASF14_09295	8	5	3.52825e-05	0.0470232	-4.41	3-hydroxyisobutyrate dehydrogenase (EC 1.1.1.31) [Sphingomonas sp. Leaf257 | 1736309.3]	COG2084
ASF14_17285	4	4	6.31568e-05	0.0467394	-4.42	Uncharacterized cysteine-rich DUF326 protein bsYhjQ/STM1261 [Sphingomonas sp. Leaf257 | 1736309.3]	COG1145
fig|1736309.3.peg.3040	12	6	3.4101e-07	0.0467218	-4.42	Propionyl-CoA carboxylase biotin-containing subunit (EC 6.4.1.3) [Sphingomonas sp. Leaf257 | 1736309.3]	#N/A
ASF14_04520	7	5	7.14686e-06	0.0463766	-4.43	Methylcrotonyl-CoA carboxylase carboxyl transferase subunit (EC 6.4.1.4) [Sphingomonas sp. Leaf257 | 1736309.3]	COG4799
ASF14_01335	6	4	4.80295e-05	0.0459105	-4.45	hypothetical protein [Sphingomonas sp. Leaf257 | 1736309.3]	11STE
ASF14_17055	8	5	7.28838e-05	0.0452141	-4.47	Methylmalonyl-CoA mutase (EC 5.4.99.2) / B12 binding domain of Methylmalonyl-CoA mutase (EC 5.4.99.2) [Sphingomonas sp. Leaf257 | 1736309.3]	COG1884;COG2185
ASF14_12905	6	6	0.000640558	0.0440227	-4.51	beta-galactosidase (EC 3.2.1.23) [Sphingomonas sp. Leaf257 | 1736309.3]	COG3250
ASF14_10230	10	5	0.00246555	0.0433058	-4.53	Xylosidase/arabinosidase [Sphingomonas sp. Leaf257 | 1736309.3]	0XPHB
ASF14_03460	5	5	0.000161626	0.0426703	-4.55	hypothetical protein [Sphingomonas sp. Leaf257 | 1736309.3]	#N/A
ASF14_14410	4	3	0.000239956	0.0415408	-4.59	Triosephosphate isomerase (EC 5.3.1.1) [Sphingomonas sp. Leaf257 | 1736309.3]	COG0149
ASF14_14185	4	4	0.000339795	0.0405641	-4.62	hypothetical protein [Sphingomonas sp. Leaf257 | 1736309.3]	0XR25
ASF14_04120	9	7	0.000135928	0.0406801	-4.62	Cell division protein FtsA [Sphingomonas sp. Leaf257 | 1736309.3]	COG0849
ASF14_10060	15	9	8.67475e-05	0.0399522	-4.65	1-pyrroline-4-hydroxy-2-carboxylate deaminase (EC 3.5.4.22) [Sphingomonas sp. Leaf257 | 1736309.3]	COG0329
ASF14_04510	10	8	4.59444e-05	0.0384153	-4.7	Methylcrotonyl-CoA carboxylase biotin-containing subunit (EC 6.4.1.4) [Sphingomonas sp. Leaf257 | 1736309.3]	COG4770
ASF14_01870	5	3	0.000740637	0.0375484	-4.74	Dipeptidyl peptidase IV in 4-hydroxyproline catabolic gene cluster [Sphingomonas sp. Leaf257 | 1736309.3]	COG1506
ASF14_09775	9	7	1.85383e-05	0.0371962	-4.75	hypothetical protein [Sphingomonas sp. Leaf257 | 1736309.3]	11H9X
ASF14_15290	11	9	0.000653693	0.0338099	-4.89	Branched-chain alpha-keto acid dehydrogenase, E1 component, alpha subunit (EC 1.2.4.4) [Sphingomonas sp. Leaf257 | 1736309.3]	COG1071
ASF14_04175	8	5	0.000663967	0.032956	-4.92	Cell division protein FtsI [Peptidoglycan synthetase] (EC 2.4.1.129) [Sphingomonas sp. Leaf257 | 1736309.3]	COG0768
ASF14_16635	17	13	6.74188e-06	0.0330981	-4.92	hypothetical protein [Sphingomonas sp. Leaf257 | 1736309.3]	0XP4A
ASF14_15020	6	4	4.32405e-05	0.0311288	-5.01	Ubiquinol-cytochrome C reductase iron-sulfur subunit (EC 1.10.2.2) [Sphingomonas sp. Leaf257 | 1736309.3]	COG0723
ASF14_16315	13	11	2.1501e-05	0.0307698	-5.02	PQQ-dependent oxidoreductase, gdhB family [Sphingomonas sp. Leaf257 | 1736309.3]	COG2133
ASF14_19985	25	20	8.45852e-05	0.0304785	-5.04	hypothetical protein [Sphingomonas sp. Leaf257 | 1736309.3]	0XWG6
ASF14_13225	10	8	0.018368	0.0295829	-5.08	beta-glucosidase (EC 3.2.1.21) [Sphingomonas sp. Leaf257 | 1736309.3]	COG2723
ASF14_10545	3	3	0.000767505	0.0292371	-5.1	hypothetical protein [Sphingomonas sp. Leaf257 | 1736309.3]	0ZDXE
ASF14_04870	2	2	0.0208611	0.0286438	-5.13	hypothetical protein [Sphingomonas sp. Leaf257 | 1736309.3]	#N/A
ASF14_08020	3	3	0.000435258	0.0265653	-5.23	Cytochrome d ubiquinol oxidase subunit I (EC 1.10.3.-) [Sphingomonas sp. Leaf257 | 1736309.3]	COG1271
ASF14_10270	6	5	4.66149e-05	0.0262259	-5.25	TonB-dependent receptor [Sphingomonas sp. Leaf257 | 1736309.3]	0XSDY
ASF14_07600	10	6	6.7986e-07	0.0258721	-5.27	hypothetical protein [Sphingomonas sp. Leaf257 | 1736309.3]	0YEYJ
ASF14_10235	5	3	0.000100546	0.0255805	-5.29	Acetyl esterase (EC 3.1.1.-) [Sphingomonas sp. Leaf257 | 1736309.3]	0Z3TV
ASF14_10080	7	5	0.000765557	0.0249995	-5.32	hypothetical protein [Sphingomonas sp. Leaf257 | 1736309.3]	0Y48A
ASF14_14415	17	13	2.29571e-05	0.0239925	-5.38	Glycerol kinase (EC 2.7.1.30) [Sphingomonas sp. Leaf257 | 1736309.3]	COG0554
ASF14_01695	44	34	4.00024e-07	0.0240534	-5.38	DNA topoisomerase I (EC 5.99.1.2) [Sphingomonas sp. Leaf257 | 1736309.3]	COG0550;COG1754
ASF14_07000	15	14	0.000110991	0.0220503	-5.5	Ferrichrome-iron receptor [Sphingomonas sp. Leaf257 | 1736309.3]	COG4774
ASF14_17795	11	7	0.000373018	0.0203404	-5.62	beta-galactosidase (EC 3.2.1.23) [Sphingomonas sp. Leaf257 | 1736309.3]	COG3250
ASF14_03300	10	7	0.000101003	0.0198742	-5.65	Phage shock protein B [Sphingomonas sp. Leaf257 | 1736309.3]	0XWM0
ASF14_15435	6	4	8.24035e-05	0.0190541	-5.71	predicted 2-keto-3-deoxyxylonate dehydratase [Sphingomonas sp. Leaf257 | 1736309.3]	COG3970
ASF14_18820	3	2	2.03009e-06	0.0189136	-5.72	Methylmalonyl-CoA epimerase (EC 5.1.99.1) @ Ethylmalonyl-CoA epimerase [Sphingomonas sp. Leaf257 | 1736309.3]	COG0346
ASF14_17750	3	3	0.000321087	0.0176706	-5.82	TonB-dependent receptor [Sphingomonas sp. Leaf257 | 1736309.3]	0YG21
ASF14_16090	11	8	0.000186943	0.0175317	-5.83	Flagellin protein FlaA [Sphingomonas sp. Leaf257 | 1736309.3]	COG1344
ASF14_15295	7	6	3.25091e-05	0.0168337	-5.89	Branched-chain alpha-keto acid dehydrogenase, E1 component, beta subunit (EC 1.2.4.4) [Sphingomonas sp. Leaf257 | 1736309.3]	COG0022
ASF14_18880	17	15	3.21287e-05	0.0168397	-5.89	hypothetical protein [Sphingomonas sp. Leaf257 | 1736309.3]	COG2022
ASF14_02345	3	3	7.14686e-06	0.0162273	-5.95	hypothetical protein [Sphingomonas sp. Leaf257 | 1736309.3]	10VF2
ASF14_16480	3	3	0.0204838	0.0160151	-5.96	Xylanase [Sphingomonas sp. Leaf257 | 1736309.3]	COG0657
ASF14_10240	6	4	0.000133624	0.0155623	-6.01	Glucan 1,4-beta-glucosidase [Sphingomonas sp. Leaf257 | 1736309.3]	COG1472
ASF14_01865	6	2	5.5928e-05	0.013843	-6.17	beta-galactosidase (EC 3.2.1.23) [Sphingomonas sp. Leaf257 | 1736309.3]	COG3250
ASF14_06470	5	2	2.29571e-05	0.0129962	-6.27	TonB-dependent receptor [Sphingomonas sp. Leaf257 | 1736309.3]	0XSDY
ASF14_13220	9	7	6.58373e-05	0.0128572	-6.28	TonB-dependent receptor [Sphingomonas sp. Leaf257 | 1736309.3]	0XSDY
ASF14_04635	5	5	7.57399e-05	0.0117962	-6.41	hypothetical protein [Sphingomonas sp. Leaf257 | 1736309.3]	0XQTW
ASF14_07500	6	3	0.000250577	0.0114228	-6.45	hypothetical protein [Sphingomonas sp. Leaf257 | 1736309.3]	#N/A
ASF14_13570	4	2	0.00802251	0.0111272	-6.49	hypothetical protein [Sphingomonas sp. Leaf257 | 1736309.3]	COG1629
ASF14_03715	2	2	0.00024843	0.0104875	-6.58	Cytochrome c oxidase polypeptide II (EC 1.9.3.1) [Sphingomonas sp. Leaf257 | 1736309.3]	COG1622;COG2857
ASF14_03475	9	5	6.66018e-05	0.00879448	-6.83	hypothetical protein [Sphingomonas sp. Leaf257 | 1736309.3]	COG0657
ASF14_13665	4	3	2.29654e-05	0.00873508	-6.84	Zinc-regulated outer membrane receptor [Sphingomonas sp. Leaf257 | 1736309.3]	COG1629
ASF14_20350	3	2	0.0188272	0.00806259	-6.95	hypothetical protein [Sphingomonas sp. Leaf257 | 1736309.3]	#N/A
ASF14_20040	3	2	0.0240628	0.00789399	-6.99	Chromosome (plasmid) partitioning protein ParB [Sphingomonas sp. Leaf257 | 1736309.3]	COG1475
ASF14_06765	10	10	6.08688e-05	0.00773995	-7.01	hypothetical protein [Sphingomonas sp. Leaf257 | 1736309.3]	COG3121
ASF14_14425	6	2	2.90984e-05	0.00689523	-7.18	Glycerol-3-phosphate regulon repressor GlpR [Sphingomonas sp. Leaf257 | 1736309.3]	COG1349
ASF14_16755	3	2	6.74908e-05	0.00571631	-7.45	hypothetical protein [Sphingomonas sp. Leaf257 | 1736309.3]	#N/A
ASF14_00955	3	3	1.05973e-05	0.00562323	-7.47	hypothetical protein [Sphingomonas sp. Leaf257 | 1736309.3]	#N/A
ASF14_11360	3	2	0.000381533	0.00533213	-7.55	hypothetical protein [Sphingomonas sp. Leaf257 | 1736309.3]	0Y83U
ASF14_00415	30	21	4.52667e-06	0.00493313	-7.66	T1SS secreted agglutinin RTX [Sphingomonas sp. Leaf257 | 1736309.3]	0XQTW
ASF14_08805	3	2	3.2275e-05	0.00398339	-7.97	hypothetical protein [Sphingomonas sp. Leaf257 | 1736309.3]	COG0840
ASF14_08440	16	13	7.69541e-07	0.0038626	-8.02	hypothetical protein [Sphingomonas sp. Leaf257 | 1736309.3]	COG4773
ASF14_06970	7	5	3.59823e-05	0.00133345	-9.55	Ferrichrome-iron receptor [Sphingomonas sp. Leaf257 | 1736309.3]	COG1629
ASF14_13255	3	3	0.00927756	0.0010454	-9.9	hypothetical protein [Sphingomonas sp. Leaf257 | 1736309.3]	#N/A

## Sheet: Sheet 2
List of all proteins identified for Sphingomonas Leaf257 during colonization of the phyllosphere (in planta) compared to artificial media grown controls
Only proteins detected with at least two unique peptides were considered for quantification
Gene ID	Peptides detected	Unique peptides	q Value	Fold change	Log2FC	Description	COG term
ASF14_08960	7	5	1.1174e-07	3.9317e+10	35.19	Glycosyltransferase [Sphingomonas sp. Leaf257 | 1736309.3]	0XQUB
ASF14_05655	4	2	0.00508187	685.974	9.42	Low-affinity inorganic phosphate transporter [Sphingomonas sp. Leaf257 | 1736309.3]	COG0306
ASF14_13435	4	2	0.000152333	157.078	7.3	Na(+)/H(+) antiporter [Sphingomonas sp. Leaf257 | 1736309.3]	COG0025
ASF14_18300	6	6	3.5304e-06	152.858	7.26	hypothetical protein [Sphingomonas sp. Leaf257 | 1736309.3]	#N/A
ASF14_01065	7	4	4.51873e-05	123.865	6.95	hypothetical protein [Sphingomonas sp. Leaf257 | 1736309.3]	COG3807
ASF14_12545	5	4	3.6617e-06	75.4776	6.24	hypothetical protein [Sphingomonas sp. Leaf257 | 1736309.3]	#N/A
ASF14_08940	9	7	0.00338729	67.7239	6.08	deoxyribodipyrimidine photolyase-related protein [Sphingomonas sp. Leaf257 | 1736309.3]	COG3046
ASF14_08270	30	30	0.000112753	64.9078	6.02	hypothetical protein [Sphingomonas sp. Leaf257 | 1736309.3]	COG5490
ASF14_13530	2	2	2.33002e-05	63.2828	5.98	hypothetical protein [Sphingomonas sp. Leaf257 | 1736309.3]	0Z1SA
ASF14_08120	5	4	0.0103596	62.2531	5.96	hypothetical protein [Sphingomonas sp. Leaf257 | 1736309.3]	11N88
ASF14_18385	5	3	0.0102978	59.9078	5.9	Nicotinate-nucleotide--dimethylbenzimidazole phosphoribosyltransferase (EC 2.4.2.21) [Sphingomonas sp. Leaf257 | 1736309.3]	COG2038
ASF14_06380	56	44	7.03793e-06	55.5064	5.79	TonB-dependent receptor [Sphingomonas sp. Leaf257 | 1736309.3]	COG1629
ASF14_16700	7	3	0.00526733	50.6439	5.66	hypothetical protein [Sphingomonas sp. Leaf257 | 1736309.3]	COG5017
ASF14_09200	23	13	0.00136704	48.2474	5.59	Putative phosphatase [Sphingomonas sp. Leaf257 | 1736309.3]	COG3211
ASF14_01625	5	2	0.00432984	46.1707	5.53	Helicase PriA essential for oriC/DnaA-independent DNA replication [Sphingomonas sp. Leaf257 | 1736309.3]	COG1198
ASF14_05170	5	2	0.000109658	42.0589	5.39	hypothetical protein [Sphingomonas sp. Leaf257 | 1736309.3]	COG1432
ASF14_13720	31	20	1.30914e-07	40.2719	5.33	Glutamine synthetase type I (EC 6.3.1.2) [Sphingomonas sp. Leaf257 | 1736309.3]	COG0174
ASF14_11730	6	5	4.1242e-05	33.5821	5.07	NADH-ubiquinone oxidoreductase chain B (EC 1.6.5.3) [Sphingomonas sp. Leaf257 | 1736309.3]	COG0377
ASF14_14095	2	2	0.000504221	31.9662	5	hypothetical protein [Sphingomonas sp. Leaf257 | 1736309.3]	COG3545
ASF14_07265	17	14	2.29571e-05	31.6798	4.99	TonB-dependent receptor [Sphingomonas sp. Leaf257 | 1736309.3]	0XSMH
ASF14_05455	2	2	0.000310143	30.6173	4.94	hypothetical protein [Sphingomonas sp. Leaf257 | 1736309.3]	#N/A
ASF14_09070	10	8	4.39761e-05	30.3211	4.92	Ribonucleotide reductase of class Ia (aerobic), beta subunit (EC 1.17.4.1) [Sphingomonas sp. Leaf257 | 1736309.3]	COG0208
ASF14_05735	4	2	2.01149e-05	28.0361	4.81	Cytochrome oxidase biogenesis protein Surf1, facilitates heme A insertion [Sphingomonas sp. Leaf257 | 1736309.3]	COG3346
ASF14_05980	15	13	3.74621e-05	27.6525	4.79	Alkyl hydroperoxide reductase protein C (EC 1.11.1.15) [Sphingomonas sp. Leaf257 | 1736309.3]	COG0450
ASF14_09990	4	3	0.000359767	27.2636	4.77	FIG138056: a glutathione-dependent thiol reductase [Sphingomonas sp. Leaf257 | 1736309.3]	COG1393
ASF14_13895	2	2	0.000132472	25.7891	4.69	Integration host factor beta subunit [Sphingomonas sp. Leaf257 | 1736309.3]	COG0776
ASF14_08145	7	5	0.000622179	25.423	4.67	Nitrogen regulatory protein P-II, GlnK [Sphingomonas sp. Leaf257 | 1736309.3]	COG0347
ASF14_09235	21	14	0.000117889	24.0877	4.59	CzcABC family efflux RND transporter, transmembrane protein [Sphingomonas sp. Leaf257 | 1736309.3]	COG3696
ASF14_17130	2	2	0.000883492	23.14	4.53	hypothetical protein [Sphingomonas sp. Leaf257 | 1736309.3]	COG3544
ASF14_11845	5	3	0.00129887	22.372	4.48	Two-component system sensor histidine kinase [Sphingomonas sp. Leaf257 | 1736309.3]	0XTWD
fig|1736309.3.peg.4046	4	2	0.0150893	22.307	4.48	Methyl-accepting chemotaxis sensor/transducer protein [Sphingomonas sp. Leaf257 | 1736309.3]	#N/A
ASF14_00980	4	3	3.9178e-05	20.503	4.36	Phosphatidylserine decarboxylase (EC 4.1.1.65) [Sphingomonas sp. Leaf257 | 1736309.3]	COG0688
ASF14_06145	3	2	0.00304347	20.0982	4.33	UDP-glucuronate 5'-epimerase (EC 5.1.3.12) [Sphingomonas sp. Leaf257 | 1736309.3]	COG0451
ASF14_09610	3	2	0.0539311	19.4692	4.28	hypothetical protein [Sphingomonas sp. Leaf257 | 1736309.3]	COG2068
ASF14_14195	14	13	0.000327825	19.2	4.26	hypothetical protein [Sphingomonas sp. Leaf257 | 1736309.3]	COG1538
ASF14_07395	8	5	1.31689e-05	18.8907	4.24	hypothetical protein [Sphingomonas sp. Leaf257 | 1736309.3]	0YYZ4
ASF14_04565	8	4	0.000204166	18.2154	4.19	Ribose-5-phosphate isomerase A (EC 5.3.1.6) [Sphingomonas sp. Leaf257 | 1736309.3]	COG0120
ASF14_03275	7	3	0.000370362	17.4358	4.12	Signal recognition particle receptor FtsY [Sphingomonas sp. Leaf257 | 1736309.3]	COG0552
ASF14_13825	4	2	0.0005491	16.8632	4.08	hypothetical protein [Sphingomonas sp. Leaf257 | 1736309.3]	#N/A
ASF14_08855	18	11	0.00559019	16.202	4.02	Peptide chain release factor 2 [Sphingomonas sp. Leaf257 | 1736309.3]	COG1186
ASF14_01980	2	2	5.32246e-06	15.8686	3.99	hypothetical protein [Sphingomonas sp. Leaf257 | 1736309.3]	0ZFE3
ASF14_19705	2	2	7.93851e-05	15.7587	3.98	Error-prone, lesion bypass DNA polymerase V (UmuC) [Sphingomonas sp. Leaf257 | 1736309.3]	COG0389
ASF14_17395	4	3	0.0161696	15.5275	3.96	hypothetical protein [Sphingomonas sp. Leaf257 | 1736309.3]	COG1651
ASF14_07360	5	2	0.0639017	15.5811	3.96	Dihydropteroate synthase (EC 2.5.1.15) [Sphingomonas sp. Leaf257 | 1736309.3]	COG0294
ASF14_02385	4	3	0.000344567	15.5083	3.95	RNA binding S1 domain protein [Sphingomonas sp. Leaf257 | 1736309.3]	COG3921
ASF14_06490	10	10	0.000854314	14.4507	3.85	TonB-dependent receptor [Sphingomonas sp. Leaf257 | 1736309.3]	0XPF7
ASF14_06160	7	4	0.00159035	14.1183	3.82	Uncharacterized ABC1 family protein XCC_1720 [Sphingomonas sp. Leaf257 | 1736309.3]	COG0661
ASF14_03895	21	17	0.000445	13.8908	3.8	Acetolactate synthase large subunit (EC 2.2.1.6) [Sphingomonas sp. Leaf257 | 1736309.3]	COG0028
ASF14_00965	8	5	0.000158338	13.7828	3.78	Phosphatidylethanolamine N-methyltransferase (EC 2.1.1.17) [Sphingomonas sp. Leaf257 | 1736309.3]	11JX2
ASF14_09230	10	8	1.22222e-05	13.4852	3.75	hypothetical protein [Sphingomonas sp. Leaf257 | 1736309.3]	COG1538
ASF14_02285	3	2	0.000183622	13.167	3.72	Ferrous-iron efflux pump FieF [Sphingomonas sp. Leaf257 | 1736309.3]	COG0053
ASF14_08115	3	2	0.00227284	12.7771	3.68	FIG110192: hypothetical protein [Sphingomonas sp. Leaf257 | 1736309.3]	COG3146
ASF14_13330	11	10	0.0005238	12.5694	3.65	hypothetical protein [Sphingomonas sp. Leaf257 | 1736309.3]	0XP73
ASF14_13635	5	4	0.000359908	12.3956	3.63	Single-stranded-DNA-specific exonuclease RecJ [Sphingomonas sp. Leaf257 | 1736309.3]	COG0608
ASF14_06745	17	11	0.000737162	12.2687	3.62	TonB-dependent receptor [Sphingomonas sp. Leaf257 | 1736309.3]	0XPF7
ASF14_08465	4	4	0.000569692	12.2342	3.61	OmpA-like transmembrane domain [Sphingomonas sp. Leaf257 | 1736309.3]	0XZJY
ASF14_06665	19	15	3.07198e-05	12.227	3.61	hypothetical protein [Sphingomonas sp. Leaf257 | 1736309.3]	COG0584
ASF14_11385	6	2	0.0737165	11.949	3.58	FIG041266: ATP-dependent nuclease subunit B [Sphingomonas sp. Leaf257 | 1736309.3]	COG2887;COG3893
ASF14_10995	2	2	0.000865267	11.7723	3.56	hypothetical protein [Sphingomonas sp. Leaf257 | 1736309.3]	0XQQT
ASF14_05550	3	2	0.00200879	11.675	3.55	Glycosyltransferase [Sphingomonas sp. Leaf257 | 1736309.3]	COG0438
ASF14_03515	3	2	0.0226025	11.5827	3.53	FIG004655: Polysaccharide deacetylase [Sphingomonas sp. Leaf257 | 1736309.3]	COG0726
ASF14_07240	70	59	0.000341776	11.3546	3.51	TonB-dependent receptor [Sphingomonas sp. Leaf257 | 1736309.3]	COG1629
ASF14_05660	2	2	0.230553	11.2829	3.5	hypothetical protein [Sphingomonas sp. Leaf257 | 1736309.3]	#N/A
ASF14_07585	2	2	0.000477262	11.1471	3.48	YoeB toxin protein [Sphingomonas sp. Leaf257 | 1736309.3]	COG4115
ASF14_09495	2	2	0.00851004	10.9743	3.46	hypothetical protein [Sphingomonas sp. Leaf257 | 1736309.3]	0Y0GM
ASF14_08920	4	3	5.27979e-05	10.9238	3.45	FIG01095310: hypothetical protein [Sphingomonas sp. Leaf257 | 1736309.3]	11QHS
ASF14_03000	55	43	2.35027e-05	10.7062	3.42	Pyruvate dehydrogenase (quinone) (EC 1.2.5.1) [Sphingomonas sp. Leaf257 | 1736309.3]	COG0028
ASF14_09240	19	16	2.71536e-05	10.5646	3.4	hypothetical protein [Sphingomonas sp. Leaf257 | 1736309.3]	11HR5
ASF14_02235	7	4	7.67852e-05	10.562	3.4	hypothetical protein [Sphingomonas sp. Leaf257 | 1736309.3]	0ZSJU
ASF14_06250	26	20	5.49725e-05	10.5524	3.4	hypothetical protein [Sphingomonas sp. Leaf257 | 1736309.3]	COG0446
ASF14_05530	7	3	0.0011534	10.5474	3.4	Inner membrane protein, KefB/KefC family [Sphingomonas sp. Leaf257 | 1736309.3]	COG0475;COG1226
ASF14_07275	17	11	2.5017e-05	10.4127	3.38	hypothetical protein [Sphingomonas sp. Leaf257 | 1736309.3]	COG5267
ASF14_11325	2	2	0.000136707	10.3125	3.37	hypothetical protein [Sphingomonas sp. Leaf257 | 1736309.3]	#N/A
ASF14_06195	5	3	0.154349	9.85581	3.3	TonB-dependent receptor [Sphingomonas sp. Leaf257 | 1736309.3]	0XNZF
ASF14_13695	12	7	0.087473	9.54963	3.26	Inner membrane component of TAM transport system [Sphingomonas sp. Leaf257 | 1736309.3]	COG2911
ASF14_01145	12	7	6.00354e-05	9.35033	3.23	Replicative DNA helicase (DnaB) (EC 3.6.4.12) [Sphingomonas sp. Leaf257 | 1736309.3]	COG0305
ASF14_20130	2	2	0.000206425	9.16848	3.2	hypothetical protein [Sphingomonas sp. Leaf257 | 1736309.3]	11HTC
ASF14_07225	7	4	0.00021365	9.07852	3.18	hypothetical protein [Sphingomonas sp. Leaf257 | 1736309.3]	0XRK8
ASF14_00590	13	10	0.000160507	8.78933	3.14	Isocitrate lyase (EC 4.1.3.1) [Sphingomonas sp. Leaf257 | 1736309.3]	COG2224
ASF14_07435	2	2	0.00183967	8.27447	3.05	probable sufite oxidase (EC 1.8.3.1) [Sphingomonas sp. Leaf257 | 1736309.3]	COG2041
ASF14_19965	14	11	0.000139946	8.26391	3.05	TonB-dependent receptor [Sphingomonas sp. Leaf257 | 1736309.3]	0XNN9
ASF14_09380	5	2	0.00762837	8.14849	3.03	UDP-N-acetylmuramate--L-alanine ligase (EC 6.3.2.8) [Sphingomonas sp. Leaf257 | 1736309.3]	COG0773
ASF14_11625	5	3	0.00869151	7.99911	3	hypothetical protein [Sphingomonas sp. Leaf257 | 1736309.3]	#N/A
ASF14_11700	2	2	0.00938586	7.93982	2.99	NADH-ubiquinone oxidoreductase chain H (EC 1.6.5.3) [Sphingomonas sp. Leaf257 | 1736309.3]	COG1005
ASF14_17800	9	8	0.000254272	7.84162	2.97	Guanine deaminase (EC 3.5.4.3) [Sphingomonas sp. Leaf257 | 1736309.3]	COG0590
ASF14_19800	3	3	0.0106245	7.30559	2.87	Transposase, IS110 and IS111A family [Sphingomonas sp. Leaf257 | 1736309.3]	COG3547
ASF14_06720	14	12	0.000360546	7.23949	2.86	hypothetical protein [Sphingomonas sp. Leaf257 | 1736309.3]	0XRK8
ASF14_00950	16	13	0.000983402	7.19273	2.85	Hypothetical protein associated with Serine palmitoyltransferase [Sphingomonas sp. Leaf257 | 1736309.3]	0XRNH
ASF14_03215	3	2	0.285203	6.99523	2.81	hypothetical protein [Sphingomonas sp. Leaf257 | 1736309.3]	COG0652
ASF14_05365	3	2	8.69717e-05	6.95752	2.8	hypothetical protein [Sphingomonas sp. Leaf257 | 1736309.3]	COG2927
ASF14_11995	4	3	0.0045649	6.90483	2.79	Ferredoxin reductase [Sphingomonas sp. Leaf257 | 1736309.3]	COG1752
ASF14_18565	2	2	0.0681411	6.84958	2.78	TonB-dependent receptor [Sphingomonas sp. Leaf257 | 1736309.3]	0XQKN
ASF14_06660	23	20	0.000353575	6.76237	2.76	TonB-dependent receptor [Sphingomonas sp. Leaf257 | 1736309.3]	0XNN9
ASF14_13490	6	4	0.0164435	6.60106	2.72	CzcABC family efflux RND transporter, transmembrane protein [Sphingomonas sp. Leaf257 | 1736309.3]	COG0841
ASF14_17525	6	4	0.000187314	6.51058	2.7	Membrane-bound lytic murein transglycosylase B [Sphingomonas sp. Leaf257 | 1736309.3]	COG2951
ASF14_07645	35	29	0.0234304	6.4229	2.68	Phosphoenolpyruvate carboxylase (EC 4.1.1.31) [Sphingomonas sp. Leaf257 | 1736309.3]	COG2352
ASF14_20150	12	6	0.000838053	6.36824	2.67	hypothetical protein [Sphingomonas sp. Leaf257 | 1736309.3]	COG0463
ASF14_00625	125	108	3.20739e-05	6.22985	2.64	hypothetical protein [Sphingomonas sp. Leaf257 | 1736309.3]	0Y0DW
ASF14_13060	11	8	5.49725e-05	6.11409	2.61	hypothetical protein [Sphingomonas sp. Leaf257 | 1736309.3]	11V07
fig|1736309.3.peg.1722	2	2	0.0037514	6.10854	2.61	hypothetical protein [Sphingomonas sp. Leaf257 | 1736309.3]	#N/A
ASF14_06615	4	4	0.0014704	6.04944	2.6	protein of unknown function DUF218 [Sphingomonas sp. Leaf257 | 1736309.3]	10EZQ
ASF14_01890	8	5	0.000271806	5.90839	2.56	Phosphoribosylformimino-5-aminoimidazole carboxamide ribotide isomerase (EC 5.3.1.16) [Sphingomonas sp. Leaf257 | 1736309.3]	COG0106
ASF14_10010	32	27	9.33671e-05	5.7943	2.53	Alcohol dehydrogenase (EC 1.1.1.1) [Sphingomonas sp. Leaf257 | 1736309.3]	0XPQW
ASF14_15035	7	6	0.000203722	5.76491	2.53	Alkaline phosphodiesterase I (EC 3.1.4.1) / Nucleotide pyrophosphatase (EC 3.6.1.9) [Sphingomonas sp. Leaf257 | 1736309.3]	COG1524
ASF14_06255	22	16	8.48754e-05	5.70145	2.51	DNA protection during starvation protein [Sphingomonas sp. Leaf257 | 1736309.3]	COG0783
ASF14_16220	22	15	3.01256e-05	5.67879	2.51	Glucans biosynthesis protein D precursor [Sphingomonas sp. Leaf257 | 1736309.3]	COG3131
ASF14_09445	5	3	0.000767505	5.5913	2.48	hypothetical protein [Sphingomonas sp. Leaf257 | 1736309.3]	COG4942
ASF14_18735	41	34	0.00143126	5.57591	2.48	TonB-dependent receptor [Sphingomonas sp. Leaf257 | 1736309.3]	COG1629
ASF14_13795	10	6	0.0006869	5.45658	2.45	hypothetical protein [Sphingomonas sp. Leaf257 | 1736309.3]	COG5467
ASF14_15610	6	5	0.000382365	5.29897	2.41	Ribonucleotide reductase transcriptional regulator NrdR [Sphingomonas sp. Leaf257 | 1736309.3]	COG1327
ASF14_17705	10	6	0.000577993	5.29075	2.4	Molybdenum ABC transporter, substrate-binding protein ModA [Sphingomonas sp. Leaf257 | 1736309.3]	COG0725
ASF14_02010	4	2	0.00136704	5.28339	2.4	Protein translocase subunit SecY [Sphingomonas sp. Leaf257 | 1736309.3]	COG0201
ASF14_07220	25	19	0.0102247	5.20786	2.38	hypothetical protein [Sphingomonas sp. Leaf257 | 1736309.3]	0XS8K
ASF14_13540	4	3	0.000591564	5.18751	2.38	hypothetical protein [Sphingomonas sp. Leaf257 | 1736309.3]	COG4325
ASF14_06245	8	6	0.000441063	5.1148	2.35	hypothetical protein [Sphingomonas sp. Leaf257 | 1736309.3]	COG3416
ASF14_09750	3	2	0.0011215	5.01297	2.33	Holliday junction ATP-dependent DNA helicase RuvA (EC 3.6.4.12) [Sphingomonas sp. Leaf257 | 1736309.3]	COG0632
ASF14_04385	10	8	0.00426178	4.998	2.32	5-methyltetrahydrofolate--homocysteine methyltransferase (EC 2.1.1.13), N-terminal domain [Sphingomonas sp. Leaf257 | 1736309.3]	COG0646
ASF14_11915	8	5	0.00775943	4.89376	2.29	PTS system, glucose-specific IIA component (EC 2.7.1.199) / Phosphotransferase system, phosphocarrier protein HPr / Phosphoenolpyruvate-protein phosphotransferase of PTS system (EC 2.7.3.9) [Sphingomonas sp. Leaf257 | 1736309.3]	COG1080;COG2190
ASF14_03905	41	32	8.37201e-05	4.89245	2.29	Ketol-acid reductoisomerase (NADP(+)) (EC 1.1.1.86) [Sphingomonas sp. Leaf257 | 1736309.3]	COG0059
ASF14_00640	2	2	0.0118989	4.81108	2.27	RNA binding S1 domain protein [Sphingomonas sp. Leaf257 | 1736309.3]	COG3921
ASF14_06265	9	7	0.000360546	4.77266	2.25	Glucose-methanol-choline (GMC) oxidoreductase:NAD binding site [Sphingomonas sp. Leaf257 | 1736309.3]	COG2303
ASF14_10525	19	15	0.00711737	4.74777	2.25	TonB-dependent receptor [Sphingomonas sp. Leaf257 | 1736309.3]	0XNXJ
ASF14_10575	20	19	0.000310476	4.65888	2.22	4-hydroxy-2-oxoglutarate aldolase (EC 4.1.3.16) @ 2-dehydro-3-deoxyphosphogluconate aldolase (EC 4.1.2.14) [Sphingomonas sp. Leaf257 | 1736309.3]	COG0800
ASF14_01615	9	6	0.00346722	4.64357	2.22	Two-component transcriptional response regulator SMc02366, LuxR family [Sphingomonas sp. Leaf257 | 1736309.3]	COG0745
ASF14_03660	16	11	0.00150649	4.59452	2.2	Glycosyltransferase [Sphingomonas sp. Leaf257 | 1736309.3]	COG0726;COG1215;COG3858
ASF14_16715	6	2	0.000265162	4.54459	2.18	transferase hexapeptide repeat containing protein [Sphingomonas sp. Leaf257 | 1736309.3]	COG0110
ASF14_08600	4	4	0.000258998	4.51969	2.18	Cytochrome O ubiquinol oxidase subunit II (EC 1.10.3.-) [Sphingomonas sp. Leaf257 | 1736309.3]	COG1622
ASF14_14200	19	11	0.000315048	4.46874	2.16	Multidrug efflux system EmrAB-OMF, membrane fusion component EmrA [Sphingomonas sp. Leaf257 | 1736309.3]	COG1566
ASF14_06185	4	3	0.0010277	4.44904	2.15	hypothetical protein [Sphingomonas sp. Leaf257 | 1736309.3]	#N/A
ASF14_04295	72	62	0.000187314	4.44486	2.15	Putative formate dehydrogenase oxidoreductase protein [Sphingomonas sp. Leaf257 | 1736309.3]	COG0243
ASF14_02365	51	38	0.00179531	4.36652	2.13	D-3-phosphoglycerate dehydrogenase (EC 1.1.1.95) [Sphingomonas sp. Leaf257 | 1736309.3]	COG0111
ASF14_20145	9	9	0.00569872	4.35575	2.12	hypothetical protein [Sphingomonas sp. Leaf257 | 1736309.3]	COG3774
ASF14_04700	14	9	0.0158834	4.28368	2.1	Glutathione S-transferase, omega (EC 2.5.1.18) [Sphingomonas sp. Leaf257 | 1736309.3]	COG0435
ASF14_04300	2	2	0.000767505	4.23864	2.08	hypothetical protein [Sphingomonas sp. Leaf257 | 1736309.3]	0XVTY
ASF14_12060	8	4	7.09863e-05	4.2341	2.08	Glutathione S-transferase (EC 2.5.1.18) [Sphingomonas sp. Leaf257 | 1736309.3]	COG0625
ASF14_04190	6	4	0.005689	4.19994	2.07	hypothetical protein [Sphingomonas sp. Leaf257 | 1736309.3]	COG2001
ASF14_00940	3	2	0.185249	4.16793	2.06	Lipopolysaccharide export system permease protein LptG [Sphingomonas sp. Leaf257 | 1736309.3]	COG0795
ASF14_15950	10	7	0.000261764	4.17408	2.06	hypothetical protein [Sphingomonas sp. Leaf257 | 1736309.3]	COG1934
ASF14_04305	4	4	4.84429e-05	4.1346	2.05	Sulfur carrier protein FdhD [Sphingomonas sp. Leaf257 | 1736309.3]	COG1526
ASF14_14990	4	3	0.0604762	4.05338	2.02	Histone acetyltransferase HPA2 and related acetyltransferases [Sphingomonas sp. Leaf257 | 1736309.3]	11IIV
ASF14_04530	13	10	0.00024121	4.04611	2.02	Phytochrome, two-component sensor histidine kinase (EC 2.7.3.-) [Sphingomonas sp. Leaf257 | 1736309.3]	0XNMH
ASF14_16895	2	2	0.0028544	3.95087	1.98	hypothetical protein [Sphingomonas sp. Leaf257 | 1736309.3]	0ZGZU
ASF14_06330	3	3	0.000219318	3.90042	1.96	Arylesterase precursor (EC 3.1.1.2) [Sphingomonas sp. Leaf257 | 1736309.3]	COG2755
ASF14_03675	12	12	0.00183348	3.89421	1.96	TonB-dependent receptor [Sphingomonas sp. Leaf257 | 1736309.3]	0XZBF
ASF14_10955	6	5	0.00138194	3.87397	1.95	hypothetical protein [Sphingomonas sp. Leaf257 | 1736309.3]	#N/A
ASF14_02545	8	7	0.0214234	3.85068	1.95	Zinc-regulated outer membrane receptor [Sphingomonas sp. Leaf257 | 1736309.3]	COG1629
ASF14_10480	6	5	0.000542195	3.84496	1.94	Molybdenum cofactor biosynthesis protein MoaB [Sphingomonas sp. Leaf257 | 1736309.3]	COG0521
ASF14_12390	24	16	0.000230764	3.81307	1.93	Alcohol dehydrogenase (EC 1.1.1.1) [Sphingomonas sp. Leaf257 | 1736309.3]	COG1064
ASF14_05710	3	3	0.000117805	3.73309	1.9	hypothetical protein [Sphingomonas sp. Leaf257 | 1736309.3]	#N/A
ASF14_15730	19	14	0.00122996	3.73219	1.9	Phosphoglycerate mutase (EC 5.4.2.11) [Sphingomonas sp. Leaf257 | 1736309.3]	COG0588
ASF14_13855	11	9	0.0271459	3.71668	1.89	hypothetical protein [Sphingomonas sp. Leaf257 | 1736309.3]	COG4166
ASF14_15505	12	9	0.00394049	3.62311	1.86	UDP-glucose 4-epimerase (EC 5.1.3.2) [Sphingomonas sp. Leaf257 | 1736309.3]	COG1087
ASF14_08045	49	24	0.00271361	3.61468	1.85	Aldehyde dehydrogenase (EC 1.2.1.3) [Sphingomonas sp. Leaf257 | 1736309.3]	COG1012
ASF14_00795	25	15	0.0065397	3.57238	1.84	TonB-dependent receptor [Sphingomonas sp. Leaf257 | 1736309.3]	COG1629
ASF14_01715	6	5	0.0114039	3.50582	1.81	Spacial regulator of FtsZ polymerization, MipZ [Sphingomonas sp. Leaf257 | 1736309.3]	COG1192
ASF14_09780	3	3	0.000481362	3.50205	1.81	hypothetical protein [Sphingomonas sp. Leaf257 | 1736309.3]	#N/A
ASF14_14765	2	2	0.0209911	3.48262	1.8	hypothetical protein [Sphingomonas sp. Leaf257 | 1736309.3]	#N/A
ASF14_17675	7	2	0.357012	3.45337	1.79	hypothetical protein [Sphingomonas sp. Leaf257 | 1736309.3]	COG0457
ASF14_00495	7	4	0.000832979	3.46111	1.79	Serine acetyltransferase (EC 2.3.1.30) [Sphingomonas sp. Leaf257 | 1736309.3]	COG1045
ASF14_07410	26	23	0.00363446	3.42937	1.78	hypothetical protein [Sphingomonas sp. Leaf257 | 1736309.3]	COG3637
ASF14_02410	13	9	0.00111412	3.37911	1.76	Efflux ABC transporter, ATP-binding protein [Sphingomonas sp. Leaf257 | 1736309.3]	COG1131
ASF14_15680	18	14	0.00765935	3.37829	1.76	Aerobic cobaltochelatase CobT subunit (EC 6.6.1.2) [Sphingomonas sp. Leaf257 | 1736309.3]	COG4547
ASF14_12755	7	6	0.00247283	3.36339	1.75	Pyridoxal phosphate-containing protein YggS [Sphingomonas sp. Leaf257 | 1736309.3]	COG0325
ASF14_08515	3	2	0.289938	3.34086	1.74	hypothetical protein [Sphingomonas sp. Leaf257 | 1736309.3]	COG2050
fig|1736309.3.peg.129	4	3	0.016556	3.32791	1.73	hypothetical protein [Sphingomonas sp. Leaf257 | 1736309.3]	#N/A
ASF14_04570	20	18	0.000450331	3.32375	1.73	RND efflux system, membrane fusion protein [Sphingomonas sp. Leaf257 | 1736309.3]	0XNVN
ASF14_07655	5	2	0.0010817	3.30385	1.72	hypothetical protein [Sphingomonas sp. Leaf257 | 1736309.3]	COG1605
ASF14_00295	12	11	0.000762217	3.28835	1.72	hypothetical protein [Sphingomonas sp. Leaf257 | 1736309.3]	COG0545
ASF14_10005	11	11	0.00024413	3.28803	1.72	NADH dehydrogenase (EC 1.6.99.3) [Sphingomonas sp. Leaf257 | 1736309.3]	COG1252
ASF14_02405	9	7	0.000283752	3.27749	1.71	hypothetical protein [Sphingomonas sp. Leaf257 | 1736309.3]	COG1651
ASF14_05410	22	18	0.00103163	3.2715	1.71	Polyphosphate kinase (EC 2.7.4.1) [Sphingomonas sp. Leaf257 | 1736309.3]	COG0855
ASF14_15770	43	26	0.00204079	3.26485	1.71	Chaperone protein ClpB (ATP-dependent unfoldase) [Sphingomonas sp. Leaf257 | 1736309.3]	COG0542
ASF14_05415	8	7	0.034651	3.24296	1.7	Exopolyphosphatase (EC 3.6.1.11) [Sphingomonas sp. Leaf257 | 1736309.3]	COG0248
ASF14_18765	7	6	0.0103725	3.24108	1.7	Membrane protein [Sphingomonas sp. Leaf257 | 1736309.3]	0XQV5
ASF14_04655	10	8	0.00454544	3.2316	1.69	Potassium efflux system KefA protein / Small-conductance mechanosensitive channel [Sphingomonas sp. Leaf257 | 1736309.3]	COG0668
ASF14_12230	11	9	0.0019492	3.20958	1.68	(E)-4-hydroxy-3-methylbut-2-enyl-diphosphate synthase (flavodoxin) (EC 1.17.7.3) [Sphingomonas sp. Leaf257 | 1736309.3]	COG0821
ASF14_12240	7	7	0.00296828	3.1494	1.66	Isoaspartyl aminopeptidase (EC 3.4.19.5) @ Asp-X dipeptidase [Sphingomonas sp. Leaf257 | 1736309.3]	COG1446
ASF14_11955	5	4	0.0434928	3.13237	1.65	Glycosyltransferase [Sphingomonas sp. Leaf257 | 1736309.3]	COG0438
ASF14_12640	36	28	5.09644e-05	3.10012	1.63	Catalase-peroxidase KatG (EC 1.11.1.21) [Sphingomonas sp. Leaf257 | 1736309.3]	COG0376
ASF14_08310	33	28	0.00530728	3.09374	1.63	NADH:flavin oxidoreductases, Old Yellow Enzyme family [Sphingomonas sp. Leaf257 | 1736309.3]	COG1902
ASF14_16370	2	2	0.140792	3.07645	1.62	Undecaprenyl-diphosphatase (EC 3.6.1.27) [Sphingomonas sp. Leaf257 | 1736309.3]	COG1968
ASF14_15980	3	3	0.120727	3.07418	1.62	Flagellar motor rotation protein MotA [Sphingomonas sp. Leaf257 | 1736309.3]	COG1291
ASF14_04610	2	2	0.00723155	3.05428	1.61	hypothetical protein [Sphingomonas sp. Leaf257 | 1736309.3]	#N/A
ASF14_18855	38	28	0.000339795	3.05185	1.61	TonB-dependent receptor [Sphingomonas sp. Leaf257 | 1736309.3]	0XPF7
ASF14_07590	22	17	0.0418727	3.04501	1.61	Phosphomethylpyrimidine synthase ThiC (EC 4.1.99.17) [Sphingomonas sp. Leaf257 | 1736309.3]	COG0422
ASF14_04670	7	5	0.00131628	3.03306	1.6	Intracellular PHB depolymerase [Sphingomonas sp. Leaf257 | 1736309.3]	COG4553
ASF14_17770	3	3	0.0109502	3.03096	1.6	Xylan 1,4-beta-xylosidase (EC 3.2.1.37) [Sphingomonas sp. Leaf257 | 1736309.3]	COG3507
ASF14_16695	3	3	0.0103302	3.03003	1.6	hypothetical protein [Sphingomonas sp. Leaf257 | 1736309.3]	COG0707
ASF14_16625	3	2	0.124295	3.00353	1.59	hypothetical protein [Sphingomonas sp. Leaf257 | 1736309.3]	COG1835
ASF14_04645	20	20	0.0605187	3.01243	1.59	Intracellular protease [Sphingomonas sp. Leaf257 | 1736309.3]	COG0693
ASF14_08560	8	6	0.0212779	3.00975	1.59	hypothetical protein [Sphingomonas sp. Leaf257 | 1736309.3]	11HMS
ASF14_06090	12	9	0.00525738	2.95767	1.56	Glycosyltransferase [Sphingomonas sp. Leaf257 | 1736309.3]	COG0438
ASF14_15060	8	6	0.0202235	2.95169	1.56	Peptidyl-tRNA hydrolase (EC 3.1.1.29) [Sphingomonas sp. Leaf257 | 1736309.3]	COG0193
ASF14_10115	4	3	0.0346113	2.93118	1.55	Shikimate kinase I (EC 2.7.1.71) [Sphingomonas sp. Leaf257 | 1736309.3]	COG0703
ASF14_07650	2	2	0.0169992	2.9194	1.55	hypothetical protein [Sphingomonas sp. Leaf257 | 1736309.3]	11UEA
ASF14_06335	8	6	0.00430987	2.91894	1.55	ABC-type antimicrobial peptide transport system, ATPase component [Sphingomonas sp. Leaf257 | 1736309.3]	COG4181
ASF14_12515	4	4	0.00672924	2.918	1.54	Ribulose-phosphate 3-epimerase (EC 5.1.3.1) [Sphingomonas sp. Leaf257 | 1736309.3]	COG0036
ASF14_04550	25	22	0.000401175	2.87745	1.52	6-phosphogluconate dehydrogenase, decarboxylating (EC 1.1.1.44) [Sphingomonas sp. Leaf257 | 1736309.3]	COG1023
ASF14_05925	5	4	0.00532545	2.86633	1.52	Phosphate ABC transporter, substrate-binding protein PstS (TC 3.A.1.7.1) [Sphingomonas sp. Leaf257 | 1736309.3]	COG0226
ASF14_10625	10	5	0.0119309	2.86019	1.52	SSU ribosomal protein S18p @ SSU ribosomal protein S18p, zinc-independent [Sphingomonas sp. Leaf257 | 1736309.3]	COG0238
ASF14_16870	7	7	0.0334227	2.80906	1.49	Ferredoxin reductase [Sphingomonas sp. Leaf257 | 1736309.3]	COG1752
ASF14_03255	37	27	0.00243818	2.80673	1.49	Signal recognition particle protein Ffh [Sphingomonas sp. Leaf257 | 1736309.3]	COG0541
ASF14_09620	50	39	0.000426896	2.82666	1.49	Periplasmic aromatic aldehyde oxidoreductase, molybdenum binding subunit YagR [Sphingomonas sp. Leaf257 | 1736309.3]	COG1529
ASF14_15185	9	6	0.00281686	2.82147	1.49	33 kDa chaperonin HslO [Sphingomonas sp. Leaf257 | 1736309.3]	COG1281
ASF14_07260	8	6	0.00521599	2.79024	1.48	hypothetical protein [Sphingomonas sp. Leaf257 | 1736309.3]	COG0664
ASF14_10530	4	3	0.0189362	2.76087	1.47	16 kDa heat shock protein A [Sphingomonas sp. Leaf257 | 1736309.3]	COG0071
ASF14_19400	41	32	0.0010277	2.7392	1.45	Glutathione-dependent formaldehyde dehydrogenase [Sphingomonas sp. Leaf257 | 1736309.3]	COG1063
fig|1736309.3.peg.295	5	4	0.000731781	2.73898	1.45	hypothetical protein [Sphingomonas sp. Leaf257 | 1736309.3]	#N/A
ASF14_19975	25	19	0.0140074	2.73222	1.45	TonB-dependent receptor [Sphingomonas sp. Leaf257 | 1736309.3]	COG1629
ASF14_12400	4	2	0.0314235	2.71543	1.44	Cytochrome oxidase biogenesis protein Cox11-CtaG, copper delivery to Cox1 [Sphingomonas sp. Leaf257 | 1736309.3]	COG3175
ASF14_11575	10	10	0.00617577	2.70425	1.44	Indole-3-glycerol phosphate synthase (EC 4.1.1.48) [Sphingomonas sp. Leaf257 | 1736309.3]	COG0134
ASF14_09755	7	7	0.0604237	2.69786	1.43	D-3-phosphoglycerate dehydrogenase (EC 1.1.1.95) [Sphingomonas sp. Leaf257 | 1736309.3]	COG1052
ASF14_16595	17	9	0.0204007	2.70127	1.43	FIG01423360: glycoside hydrolase [Sphingomonas sp. Leaf257 | 1736309.3]	COG2152
ASF14_15710	23	14	0.000344567	2.69551	1.43	Oxidoreductase, aldo/keto reductase family [Sphingomonas sp. Leaf257 | 1736309.3]	COG0667
ASF14_02095	30	19	0.000770701	2.67136	1.42	LSU ribosomal protein L2p (L8e) [Sphingomonas sp. Leaf257 | 1736309.3]	COG0090
ASF14_08035	5	4	0.00454952	2.66871	1.42	hypothetical protein [Sphingomonas sp. Leaf257 | 1736309.3]	0XXHV
ASF14_13345	3	3	0.0184127	2.65412	1.41	hypothetical protein [Sphingomonas sp. Leaf257 | 1736309.3]	COG2152
ASF14_09350	6	5	0.00200592	2.64961	1.41	Lactoylglutathione lyase (EC 4.4.1.5) [Sphingomonas sp. Leaf257 | 1736309.3]	COG0346
ASF14_12940	4	2	0.00358922	2.6428	1.4	4Fe-4S dicluster fused with DUF3470 [Sphingomonas sp. Leaf257 | 1736309.3]	COG1146
ASF14_11570	2	2	0.0189904	2.63503	1.4	Anthranilate phosphoribosyltransferase (EC 2.4.2.18) [Sphingomonas sp. Leaf257 | 1736309.3]	COG0547
ASF14_16675	9	8	0.00720056	2.62976	1.39	hypothetical protein [Sphingomonas sp. Leaf257 | 1736309.3]	COG3306
ASF14_16530	11	9	0.00426896	2.60431	1.38	hypothetical protein [Sphingomonas sp. Leaf257 | 1736309.3]	#N/A
ASF14_13455	18	14	0.00559971	2.58374	1.37	beta-glucosidase (EC 3.2.1.21) [Sphingomonas sp. Leaf257 | 1736309.3]	COG1472
ASF14_09300	6	4	0.0195796	2.5807	1.37	Alanine racemase (EC 5.1.1.1) [Sphingomonas sp. Leaf257 | 1736309.3]	COG0787
ASF14_09290	15	11	0.00075462	2.57133	1.36	Enoyl-CoA hydratase (EC 4.2.1.17) => degradation of branched-chain amino acids and alpha-keto acids [Sphingomonas sp. Leaf257 | 1736309.3]	COG1024
ASF14_15675	28	13	0.0189994	2.56532	1.36	Aerobic cobaltochelatase CobS subunit (EC 6.6.1.2) [Sphingomonas sp. Leaf257 | 1736309.3]	COG0714
ASF14_13485	3	3	0.0177282	2.55117	1.35	hypothetical protein [Sphingomonas sp. Leaf257 | 1736309.3]	0XQB7
ASF14_12770	4	3	0.0658707	2.52383	1.34	Chromosome (plasmid) partitioning protein ParA [Sphingomonas sp. Leaf257 | 1736309.3]	COG1192
ASF14_03580	46	39	0.00223114	2.53507	1.34	Manganese catalase (EC 1.11.1.6) [Sphingomonas sp. Leaf257 | 1736309.3]	COG3546
fig|1736309.3.peg.4160	9	5	0.096837	2.51222	1.33	hypothetical protein [Sphingomonas sp. Leaf257 | 1736309.3]	#N/A
ASF14_07110	20	17	0.0104552	2.52209	1.33	Organic hydroperoxide resistance protein [Sphingomonas sp. Leaf257 | 1736309.3]	COG1764
ASF14_16355	53	47	0.0140181	2.49825	1.32	Glutamate synthase [NADPH] large chain (EC 1.4.1.13) [Sphingomonas sp. Leaf257 | 1736309.3]	COG0067;COG0069;COG0070
ASF14_09390	7	3	0.0207654	2.49612	1.32	Uncharacterized protein YmdF [Sphingomonas sp. Leaf257 | 1736309.3]	COG3729
ASF14_18705	4	2	5.88012e-05	2.49535	1.32	Large-conductance mechanosensitive channel [Sphingomonas sp. Leaf257 | 1736309.3]	COG1970
ASF14_10870	40	31	0.00808281	2.47321	1.31	2,5-dioxovalerate dehydrogenase (EC 1.2.1.26) [Sphingomonas sp. Leaf257 | 1736309.3]	COG1012
ASF14_18750	4	3	0.0627521	2.46197	1.3	hypothetical protein [Sphingomonas sp. Leaf257 | 1736309.3]	COG0642
ASF14_16225	5	2	0.00363446	2.47083	1.3	Glucans biosynthesis glucosyltransferase H [Sphingomonas sp. Leaf257 | 1736309.3]	COG2943
ASF14_18755	4	2	0.0123749	2.46551	1.3	Two-component system response regulator QseB [Sphingomonas sp. Leaf257 | 1736309.3]	0ZA0U
ASF14_02155	3	3	0.00476387	2.46529	1.3	hypothetical protein [Sphingomonas sp. Leaf257 | 1736309.3]	#N/A
ASF14_09975	17	15	0.0109555	2.4451	1.29	Outer membrane beta-barrel assembly protein BamB [Sphingomonas sp. Leaf257 | 1736309.3]	COG1520
ASF14_18775	24	19	0.000398628	2.44446	1.29	Glucoamylase (EC 3.2.1.3) [Sphingomonas sp. Leaf257 | 1736309.3]	COG3387
ASF14_15875	17	13	0.00370384	2.44436	1.29	Acetoacetyl-CoA reductase (EC 1.1.1.36) [Sphingomonas sp. Leaf257 | 1736309.3]	0XNW1
ASF14_08370	5	3	0.073265	2.43301	1.28	Acyl-CoA:1-acyl-sn-glycerol-3-phosphate acyltransferase (EC 2.3.1.51) [Sphingomonas sp. Leaf257 | 1736309.3]	COG0204
ASF14_03900	11	9	0.00146175	2.43179	1.28	Acetolactate synthase small subunit (EC 2.2.1.6) [Sphingomonas sp. Leaf257 | 1736309.3]	COG0440
ASF14_09425	12	9	0.00196598	2.42606	1.28	2-polyprenyl-3-methyl-6-methoxy-1,4-benzoquinol hydroxylase, coq7 type [Sphingomonas sp. Leaf257 | 1736309.3]	COG2941
ASF14_03570	22	18	0.0020726	2.4088	1.27	Oxidoreductase, short-chain dehydrogenase/reductase family [Sphingomonas sp. Leaf257 | 1736309.3]	0XNUN
ASF14_07100	11	8	0.00191735	2.39979	1.26	Membrane fusion component of MSF-type tripartite multidrug efflux system [Sphingomonas sp. Leaf257 | 1736309.3]	COG1566
ASF14_13480	14	13	0.000137464	2.38827	1.26	hypothetical protein [Sphingomonas sp. Leaf257 | 1736309.3]	COG1538
ASF14_07340	6	4	0.00441486	2.38383	1.25	hypothetical protein [Sphingomonas sp. Leaf257 | 1736309.3]	COG3781
ASF14_12795	9	8	0.0284809	2.37328	1.25	Dienelactone hydrolase family protein [Sphingomonas sp. Leaf257 | 1736309.3]	COG0412
ASF14_18740	3	2	0.10713	2.35612	1.24	Uncharacterized chaperone protein YegD [Sphingomonas sp. Leaf257 | 1736309.3]	COG0443
ASF14_10865	24	16	0.00149037	2.36272	1.24	Sulfate and thiosulfate binding protein CysP [Sphingomonas sp. Leaf257 | 1736309.3]	COG1613
ASF14_12295	23	15	0.00122524	2.35799	1.24	Aspartokinase (EC 2.7.2.4) [Sphingomonas sp. Leaf257 | 1736309.3]	COG0527
ASF14_12610	6	5	0.0139335	2.35493	1.24	ATP-dependent DNA ligase (EC 6.5.1.1) LigC [Sphingomonas sp. Leaf257 | 1736309.3]	COG1793
ASF14_02330	18	17	0.0109374	2.35329	1.23	Enoyl-[acyl-carrier-protein] reductase [NADH] (EC 1.3.1.9) [Sphingomonas sp. Leaf257 | 1736309.3]	COG0623
ASF14_11715	10	9	0.00111319	2.34455	1.23	NADH-ubiquinone oxidoreductase chain E (EC 1.6.5.3) [Sphingomonas sp. Leaf257 | 1736309.3]	COG1905
ASF14_05310	3	2	0.039299	2.33173	1.22	RNA methyltransferase Atu0341 [Sphingomonas sp. Leaf257 | 1736309.3]	COG0566
ASF14_16900	30	27	0.000312445	2.32225	1.22	Putative formate dehydrogenase oxidoreductase protein [Sphingomonas sp. Leaf257 | 1736309.3]	COG0243
ASF14_03770	3	3	0.0818335	2.31846	1.21	hypothetical protein [Sphingomonas sp. Leaf257 | 1736309.3]	COG1985
ASF14_05270	10	5	0.11294	2.31202	1.21	DNA recombination protein RmuC [Sphingomonas sp. Leaf257 | 1736309.3]	COG1322
ASF14_09965	23	14	0.00978488	2.31691	1.21	Bacterioferritin (EC 1.16.3.1) [Sphingomonas sp. Leaf257 | 1736309.3]	COG2193
ASF14_16730	4	3	0.00149441	2.31284	1.21	hypothetical protein [Sphingomonas sp. Leaf257 | 1736309.3]	COG2148
ASF14_16235	10	6	0.0121163	2.31023	1.21	ATP-dependent, 3'-5' DNA helicase with strand annealing activity [Sphingomonas sp. Leaf257 | 1736309.3]	COG1201
ASF14_06870	6	3	0.0120857	2.3052	1.2	hypothetical protein [Sphingomonas sp. Leaf257 | 1736309.3]	125GE
ASF14_09980	10	6	0.0481521	2.28097	1.19	hypothetical protein [Sphingomonas sp. Leaf257 | 1736309.3]	COG4649
ASF14_12355	2	2	0.00167596	2.28003	1.19	Holo-[acyl-carrier-protein] synthase (EC 2.7.8.7) [Sphingomonas sp. Leaf257 | 1736309.3]	COG0736
ASF14_12090	24	22	0.0126286	2.27378	1.19	Predicted sucrose-specific TonB-dependent receptor [Sphingomonas sp. Leaf257 | 1736309.3]	0YEYT
ASF14_13495	2	2	0.24611	2.26457	1.18	Two-component system sensor histidine kinase SMc02367 [Sphingomonas sp. Leaf257 | 1736309.3]	11GKF
ASF14_18770	23	19	0.00134544	2.27178	1.18	Alpha,alpha-trehalose-phosphate synthase [UDP-forming] (EC 2.4.1.15) [Sphingomonas sp. Leaf257 | 1736309.3]	COG0380
ASF14_00560	8	6	0.00153285	2.26905	1.18	hypothetical protein [Sphingomonas sp. Leaf257 | 1736309.3]	0ZM8C
ASF14_20230	10	10	0.000602925	2.25177	1.17	hypothetical protein [Sphingomonas sp. Leaf257 | 1736309.3]	COG0438
ASF14_17615	6	5	0.0466217	2.24934	1.17	hypothetical protein [Sphingomonas sp. Leaf257 | 1736309.3]	COG5483
ASF14_12695	6	6	0.0107536	2.24771	1.17	2-hydroxychromene-2-carboxylate isomerase/DsbA-like thioredoxin domain [Sphingomonas sp. Leaf257 | 1736309.3]	COG2761
ASF14_09565	7	3	0.112188	2.23369	1.16	probable membrane protein STY4873 [Sphingomonas sp. Leaf257 | 1736309.3]	COG2733
ASF14_15615	5	4	0.00455321	2.22832	1.16	hypothetical protein [Sphingomonas sp. Leaf257 | 1736309.3]	#N/A
ASF14_03860	40	32	4.51873e-05	2.21372	1.15	ATP-dependent RNA helicase Atu4171 [Sphingomonas sp. Leaf257 | 1736309.3]	COG0513
ASF14_00820	4	3	0.00233979	2.19991	1.14	hypothetical protein [Sphingomonas sp. Leaf257 | 1736309.3]	COG5343
ASF14_11390	4	3	0.00246555	2.16673	1.12	FIG006611: nucleotidyltransferase [Sphingomonas sp. Leaf257 | 1736309.3]	COG1208
ASF14_03240	12	9	0.00779372	2.16403	1.11	Thioredoxin reductase (EC 1.8.1.9) [Sphingomonas sp. Leaf257 | 1736309.3]	COG0492
ASF14_05240	6	3	0.00958217	2.14647	1.1	NAD(P)H-hydrate epimerase (EC 5.1.99.6) / ADP-dependent (S)-NAD(P)H-hydrate dehydratase (EC 4.2.1.136) [Sphingomonas sp. Leaf257 | 1736309.3]	COG0062;COG0063
ASF14_05255	9	6	0.0132923	2.14614	1.1	Methionyl-tRNA formyltransferase (EC 2.1.2.9) [Sphingomonas sp. Leaf257 | 1736309.3]	COG0223
ASF14_04640	6	3	0.0371181	2.14392	1.1	hypothetical protein [Sphingomonas sp. Leaf257 | 1736309.3]	0ZB2A
ASF14_08410	22	19	0.000725227	2.14367	1.1	Multimodular transpeptidase-transglycosylase (EC 2.4.1.129) (EC 3.4.-.-) [Sphingomonas sp. Leaf257 | 1736309.3]	COG0744
ASF14_15960	3	2	0.031231	2.14225	1.1	RNA polymerase sigma-54 factor RpoN [Sphingomonas sp. Leaf257 | 1736309.3]	COG1508
ASF14_11365	20	14	0.00420591	2.13667	1.1	Glutamate N-acetyltransferase (EC 2.3.1.35) @ N-acetylglutamate synthase (EC 2.3.1.1) [Sphingomonas sp. Leaf257 | 1736309.3]	COG1364
ASF14_06785	12	9	0.0105925	2.12858	1.09	hypothetical protein [Sphingomonas sp. Leaf257 | 1736309.3]	11WZT
ASF14_17310	4	3	0.0121174	2.1221	1.09	hypothetical protein [Sphingomonas sp. Leaf257 | 1736309.3]	0XTWA
ASF14_09060	30	25	0.139094	2.11796	1.08	hypothetical protein [Sphingomonas sp. Leaf257 | 1736309.3]	#N/A
ASF14_17700	11	6	0.00752973	2.0762	1.05	Translation elongation factor LepA [Sphingomonas sp. Leaf257 | 1736309.3]	COG0481
ASF14_08990	21	17	0.000188512	2.07425	1.05	HflK protein [Sphingomonas sp. Leaf257 | 1736309.3]	COG0330
ASF14_16365	25	20	0.0345964	2.06201	1.04	Glutamate synthase [NADPH] small chain (EC 1.4.1.13) [Sphingomonas sp. Leaf257 | 1736309.3]	COG0493
ASF14_08295	4	3	0.0974368	2.04422	1.03	6,7-dimethyl-8-ribityllumazine synthase (EC 2.5.1.78) [Sphingomonas sp. Leaf257 | 1736309.3]	COG0054
ASF14_03850	11	7	0.0359476	2.0473	1.03	Aspartate carbamoyltransferase (EC 2.1.3.2) [Sphingomonas sp. Leaf257 | 1736309.3]	COG0540
ASF14_11675	3	3	0.0102309	2.04319	1.03	NADH-ubiquinone oxidoreductase chain M (EC 1.6.5.3) [Sphingomonas sp. Leaf257 | 1736309.3]	COG1008
ASF14_08455	17	15	0.0233971	2.02749	1.02	Exported protein [Sphingomonas sp. Leaf257 | 1736309.3]	COG2982
ASF14_05230	28	23	0.122081	2.03427	1.02	Dihydroxy-acid dehydratase (EC 4.2.1.9) [Sphingomonas sp. Leaf257 | 1736309.3]	COG0129
ASF14_03285	21	18	0.000420266	2.00665	1	Superoxide dismutase [Mn] (EC 1.15.1.1) [Sphingomonas sp. Leaf257 | 1736309.3]	COG0605
ASF14_03520	6	5	0.0153829	2.00618	1	FIG022606: AAA ATPase [Sphingomonas sp. Leaf257 | 1736309.3]	COG3267
ASF14_10385	2	2	0.204829	1.97654	0.98	Bll6585 protein [Sphingomonas sp. Leaf257 | 1736309.3]	0XSE4
ASF14_00545	9	8	0.00796198	1.97164	0.98	hypothetical protein [Sphingomonas sp. Leaf257 | 1736309.3]	COG3474
ASF14_02370	24	20	0.00015123	1.97056	0.98	Phosphoserine aminotransferase (EC 2.6.1.52) [Sphingomonas sp. Leaf257 | 1736309.3]	COG1932
ASF14_07175	18	15	0.0266323	1.96308	0.97	hypothetical protein [Sphingomonas sp. Leaf257 | 1736309.3]	11STE
ASF14_12200	32	26	0.00224151	1.95408	0.97	PDZ domain family protein [Sphingomonas sp. Leaf257 | 1736309.3]	COG3975
ASF14_12525	17	13	0.15172	1.9423	0.96	N-acetylglutamate kinase (EC 2.7.2.8) [Sphingomonas sp. Leaf257 | 1736309.3]	COG0548
ASF14_02540	2	2	0.0569846	1.93704	0.95	hypothetical protein [Sphingomonas sp. Leaf257 | 1736309.3]	0YY72
ASF14_05730	4	3	0.0646612	1.92641	0.95	Sensor histidine kinase PrrB (RegB) (EC 2.7.3.-) [Sphingomonas sp. Leaf257 | 1736309.3]	0XP2A
ASF14_00905	8	4	0.022184	1.93778	0.95	GTP-binding protein Obg [Sphingomonas sp. Leaf257 | 1736309.3]	COG0536
ASF14_10100	13	11	0.0360931	1.93118	0.95	Acetyl-coenzyme A carboxyl transferase alpha chain (EC 6.4.1.2) [Sphingomonas sp. Leaf257 | 1736309.3]	COG0825
ASF14_18525	4	2	0.00441486	1.91889	0.94	Protein translocase subunit SecF [Sphingomonas sp. Leaf257 | 1736309.3]	COG0341
ASF14_06620	26	21	0.00108079	1.89572	0.92	TonB-dependent receptor [Sphingomonas sp. Leaf257 | 1736309.3]	0YBY9
ASF14_14830	13	9	0.00078403	1.89443	0.92	hypothetical protein [Sphingomonas sp. Leaf257 | 1736309.3]	COG1426
ASF14_06300	5	4	0.00231677	1.89414	0.92	hypothetical protein [Sphingomonas sp. Leaf257 | 1736309.3]	11KEF
ASF14_10535	21	19	0.00768989	1.89086	0.92	CTP synthase (EC 6.3.4.2) [Sphingomonas sp. Leaf257 | 1736309.3]	COG0504
ASF14_09630	11	9	0.00329301	1.88814	0.92	Periplasmic aromatic aldehyde oxidoreductase, iron-sulfur subunit YagT [Sphingomonas sp. Leaf257 | 1736309.3]	COG2080
ASF14_05950	12	11	0.00929192	1.87235	0.9	Phosphate regulon transcriptional regulatory protein PhoB (SphR) [Sphingomonas sp. Leaf257 | 1736309.3]	COG0745
ASF14_05845	24	20	0.0178125	1.87204	0.9	Malate synthase G (EC 2.3.3.9) [Sphingomonas sp. Leaf257 | 1736309.3]	COG2225
ASF14_01545	8	7	0.0293475	1.87034	0.9	Phosphoribosylformylglycinamidine synthase, glutamine amidotransferase subunit (EC 6.3.5.3) [Sphingomonas sp. Leaf257 | 1736309.3]	COG0047
ASF14_00610	5	3	0.0136841	1.86695	0.9	3-hydroxybutyrate dehydrogenase (EC 1.1.1.30) [Sphingomonas sp. Leaf257 | 1736309.3]	0XPTP
ASF14_03100	11	9	0.00143943	1.86385	0.9	Efflux transport system, outer membrane factor (OMF) lipoprotein [Sphingomonas sp. Leaf257 | 1736309.3]	COG1538
ASF14_02440	15	9	0.0397722	1.86121	0.9	2,3,4,5-tetrahydropyridine-2,6-dicarboxylate N-succinyltransferase (EC 2.3.1.117) [Sphingomonas sp. Leaf257 | 1736309.3]	COG2171
ASF14_03180	58	42	0.0114051	1.85368	0.89	Carbamoyl-phosphate synthase large chain (EC 6.3.5.5) [Sphingomonas sp. Leaf257 | 1736309.3]	COG0458
ASF14_05220	6	4	0.0159324	1.85315	0.89	Sensory box histidine kinase/response regulator [Sphingomonas sp. Leaf257 | 1736309.3]	0XNMH
ASF14_07485	9	8	0.128277	1.84124	0.88	Lycopene cyclase [Sphingomonas sp. Leaf257 | 1736309.3]	0ZVJ7
ASF14_10810	6	3	0.0101638	1.84673	0.88	Rod shape-determining protein MreC [Sphingomonas sp. Leaf257 | 1736309.3]	COG1792
ASF14_02565	6	4	0.0108279	1.84571	0.88	hypothetical protein [Sphingomonas sp. Leaf257 | 1736309.3]	0XNMH
ASF14_17535	32	23	0.000903167	1.82497	0.87	D-alanyl-D-alanine carboxypeptidase (EC 3.4.16.4) [Sphingomonas sp. Leaf257 | 1736309.3]	COG1686
ASF14_09625	25	20	0.00567562	1.82417	0.87	Periplasmic aromatic aldehyde oxidoreductase, FAD binding subunit YagS [Sphingomonas sp. Leaf257 | 1736309.3]	COG1319
ASF14_10820	13	11	0.0137892	1.81506	0.86	Peptidoglycan D,D-transpeptidase MrdA (EC 3.4.16.4) [Sphingomonas sp. Leaf257 | 1736309.3]	COG0768
ASF14_12740	11	10	0.00598439	1.81297	0.86	Uncharacterized protein CC_3748 [Sphingomonas sp. Leaf257 | 1736309.3]	11YD1
ASF14_03600	3	3	0.0187087	1.81061	0.86	Free methionine-(R)-sulfoxide reductase, contains GAF domain [Sphingomonas sp. Leaf257 | 1736309.3]	COG1956
ASF14_20500	7	3	0.102836	1.7979	0.85	Translation elongation factor 1 alpha subunit [Sphingomonas sp. Leaf257 | 1736309.3]	COG5256
ASF14_01610	10	7	0.247419	1.80768	0.85	hypothetical protein [Sphingomonas sp. Leaf257 | 1736309.3]	COG0642
ASF14_05715	29	26	0.0108926	1.80561	0.85	hypothetical protein [Sphingomonas sp. Leaf257 | 1736309.3]	0XX2K
ASF14_03775	2	2	0.0309501	1.80462	0.85	hypothetical protein [Sphingomonas sp. Leaf257 | 1736309.3]	COG0454
ASF14_00270	26	19	0.00562242	1.80319	0.85	UTP--glucose-1-phosphate uridylyltransferase (EC 2.7.7.9) [Sphingomonas sp. Leaf257 | 1736309.3]	COG1210
ASF14_14840	12	10	0.000281936	1.7989	0.85	tRNA(Ile)-lysidine synthetase (EC 6.3.4.19) [Sphingomonas sp. Leaf257 | 1736309.3]	COG0037
ASF14_01660	8	6	0.0101378	1.79768	0.85	ATP synthase delta chain (EC 3.6.3.14) [Sphingomonas sp. Leaf257 | 1736309.3]	COG0712
ASF14_10215	13	9	0.00163141	1.79025	0.84	Aspartate aminotransferase (EC 2.6.1.1) [Sphingomonas sp. Leaf257 | 1736309.3]	COG1448
ASF14_14895	14	9	0.0360685	1.78614	0.84	hypothetical protein [Sphingomonas sp. Leaf257 | 1736309.3]	COG1651
ASF14_12285	9	7	0.353726	1.77323	0.83	hypothetical protein [Sphingomonas sp. Leaf257 | 1736309.3]	#N/A
ASF14_19050	65	33	0.0268936	1.78082	0.83	Catalase KatE-intracellular protease (EC 1.11.1.6) [Sphingomonas sp. Leaf257 | 1736309.3]	COG0753
ASF14_15655	6	5	0.0107297	1.78076	0.83	Glutathione S-transferase [Sphingomonas sp. Leaf257 | 1736309.3]	0YJ3R
ASF14_13030	2	2	0.0133592	1.77287	0.83	N(6)-L-threonylcarbamoyladenine synthase (EC 2.3.1.234) [Sphingomonas sp. Leaf257 | 1736309.3]	COG0533
ASF14_02535	6	3	0.00309514	1.76036	0.82	Hypoxanthine-guanine phosphoribosyltransferase (EC 2.4.2.8) [Sphingomonas sp. Leaf257 | 1736309.3]	COG2236
ASF14_08740	14	11	0.0185516	1.75499	0.81	L-sorbosone dehydrogenase [Sphingomonas sp. Leaf257 | 1736309.3]	COG2133
ASF14_00360	13	12	0.0270316	1.74978	0.81	Oxidoreductase, short-chain dehydrogenase/reductase family [Sphingomonas sp. Leaf257 | 1736309.3]	COG3967
ASF14_07250	3	2	0.0594358	1.73543	0.8	hypothetical protein [Sphingomonas sp. Leaf257 | 1736309.3]	0XNMH
ASF14_00175	5	3	0.0443406	1.73622	0.8	N-succinyl-L,L-diaminopimelate desuccinylase (EC 3.5.1.18) [Sphingomonas sp. Leaf257 | 1736309.3]	COG0624
ASF14_12865	3	3	0.435581	1.72457	0.79	DNA polymerase III epsilon subunit (EC 2.7.7.7) [Sphingomonas sp. Leaf257 | 1736309.3]	COG0847
ASF14_19410	7	5	0.10061	1.72622	0.79	Lactoylglutathione lyase and related lyases [Sphingomonas sp. Leaf257 | 1736309.3]	COG0346
ASF14_05755	19	18	0.00706512	1.72672	0.79	Cytochrome O ubiquinol oxidase subunit II (EC 1.10.3.-) [Sphingomonas sp. Leaf257 | 1736309.3]	COG1622
ASF14_15620	39	27	0.0365252	1.72557	0.79	Serine hydroxymethyltransferase (EC 2.1.2.1) [Sphingomonas sp. Leaf257 | 1736309.3]	COG0112
ASF14_16735	26	21	0.00279171	1.72146	0.78	UDP-glucose 6-dehydrogenase (EC 1.1.1.22) [Sphingomonas sp. Leaf257 | 1736309.3]	COG1004
ASF14_00620	19	15	0.0269802	1.71745	0.78	Putative oxidoreductase YncB [Sphingomonas sp. Leaf257 | 1736309.3]	COG2130
ASF14_08130	53	43	0.000528775	1.71174	0.78	Argininosuccinate synthase (EC 6.3.4.5) [Sphingomonas sp. Leaf257 | 1736309.3]	COG0137
ASF14_18630	2	2	0.199447	1.71021	0.77	Protein translocase subunit SecE [Sphingomonas sp. Leaf257 | 1736309.3]	0XUXP
ASF14_16750	4	3	0.141759	1.70209	0.77	Nicotinamidase (EC 3.5.1.19) [Sphingomonas sp. Leaf257 | 1736309.3]	COG1335
ASF14_01565	2	2	0.0274022	1.70775	0.77	High-affinity choline uptake protein BetT [Sphingomonas sp. Leaf257 | 1736309.3]	COG1292
ASF14_03480	29	21	0.0135683	1.70742	0.77	Deoxyhypusine synthase (EC 2.5.1.46) [Sphingomonas sp. Leaf257 | 1736309.3]	COG1899
ASF14_10175	24	20	0.03525	1.70161	0.77	Sulfate adenylyltransferase subunit 1 (EC 2.7.7.4) / Adenylylsulfate kinase (EC 2.7.1.25) [Sphingomonas sp. Leaf257 | 1736309.3]	COG0529;COG2895
ASF14_20110	6	4	0.0832963	1.69388	0.76	dTDP-4-dehydrorhamnose reductase (EC 1.1.1.133) [Sphingomonas sp. Leaf257 | 1736309.3]	COG1091
ASF14_00935	5	4	0.00983544	1.69867	0.76	Lipopolysaccharide export system permease protein LptF [Sphingomonas sp. Leaf257 | 1736309.3]	COG0795
ASF14_17980	13	10	0.00763108	1.69747	0.76	hypothetical protein [Sphingomonas sp. Leaf257 | 1736309.3]	COG0845
ASF14_10555	36	32	0.0135967	1.69447	0.76	Glucose-6-phosphate 1-dehydrogenase (EC 1.1.1.49) [Sphingomonas sp. Leaf257 | 1736309.3]	COG0364
ASF14_15625	12	10	0.00850381	1.69422	0.76	Ribose-5-phosphate isomerase B (EC 5.3.1.6) [Sphingomonas sp. Leaf257 | 1736309.3]	COG0698
ASF14_18680	6	4	0.00935155	1.69086	0.76	NADH-ubiquinone oxidoreductase-related protein [Sphingomonas sp. Leaf257 | 1736309.3]	11TR4
ASF14_06080	13	10	0.0398789	1.68455	0.75	FIG01423360: glycoside hydrolase [Sphingomonas sp. Leaf257 | 1736309.3]	COG2152
ASF14_15745	3	3	0.161394	1.67028	0.74	hypothetical protein [Sphingomonas sp. Leaf257 | 1736309.3]	COG5346
ASF14_10590	11	10	0.0151219	1.66942	0.74	Murein endolytic transglycosylase MltG [Sphingomonas sp. Leaf257 | 1736309.3]	COG1559
ASF14_16545	5	5	0.0170266	1.66672	0.74	hypothetical protein [Sphingomonas sp. Leaf257 | 1736309.3]	0XNMH
ASF14_05380	6	5	0.0400974	1.66162	0.73	hypothetical protein [Sphingomonas sp. Leaf257 | 1736309.3]	0ZE59
ASF14_02280	5	4	0.00991544	1.65966	0.73	Phenazine biosynthesis protein PhzF like [Sphingomonas sp. Leaf257 | 1736309.3]	COG0384
ASF14_08630	13	11	0.00233979	1.65954	0.73	Glycogen synthase, ADP-glucose transglucosylase (EC 2.4.1.21) [Sphingomonas sp. Leaf257 | 1736309.3]	COG0297
ASF14_00570	14	10	0.0189438	1.65628	0.73	Aldo/keto reductase, SCO4109 family [Sphingomonas sp. Leaf257 | 1736309.3]	COG0667
ASF14_10125	20	14	0.0923821	1.64803	0.72	Deoxyribodipyrimidine photolyase (EC 4.1.99.3) [Sphingomonas sp. Leaf257 | 1736309.3]	COG0415
ASF14_04040	17	14	0.142701	1.65261	0.72	hypothetical protein [Sphingomonas sp. Leaf257 | 1736309.3]	COG3920
ASF14_19120	4	3	0.224393	1.64046	0.71	ParA-like protein [Sphingomonas sp. Leaf257 | 1736309.3]	COG1192
ASF14_17630	27	17	0.0695784	1.63762	0.71	DNA gyrase subunit A (EC 5.99.1.3) [Sphingomonas sp. Leaf257 | 1736309.3]	COG0188
ASF14_15015	3	2	0.0447321	1.63959	0.71	Ubiquinol-cytochrome C reductase, cytochrome B subunit (EC 1.10.2.2) [Sphingomonas sp. Leaf257 | 1736309.3]	COG1290
ASF14_01835	11	7	0.0276636	1.63253	0.71	hypothetical protein [Sphingomonas sp. Leaf257 | 1736309.3]	11Q0J
ASF14_08725	3	3	0.160275	1.62191	0.7	Apolipoprotein N-acyltransferase / Copper homeostasis protein CutE [Sphingomonas sp. Leaf257 | 1736309.3]	COG0815
ASF14_10850	11	8	0.129842	1.6078	0.69	Sulfate and thiosulfate import ATP-binding protein CysA (EC 3.6.3.25) [Sphingomonas sp. Leaf257 | 1736309.3]	COG1118
ASF14_02555	6	5	0.00753352	1.61526	0.69	MBL-fold metallo-hydrolase superfamily [Sphingomonas sp. Leaf257 | 1736309.3]	COG0491
ASF14_03735	3	3	0.119984	1.59712	0.68	Probable cytochrome c-552 [Sphingomonas sp. Leaf257 | 1736309.3]	COG2863
ASF14_03920	27	20	0.00609799	1.60371	0.68	2-isopropylmalate synthase (EC 2.3.3.13) [Sphingomonas sp. Leaf257 | 1736309.3]	COG0119
ASF14_11895	4	3	0.04297	1.60338	0.68	cAMP-binding proteins - catabolite gene activator and regulatory subunit of cAMP-dependent protein kinases [Sphingomonas sp. Leaf257 | 1736309.3]	COG0664
ASF14_05615	13	10	0.00927603	1.59672	0.68	Acetyl-coenzyme A carboxyl transferase beta chain (EC 6.4.1.2) [Sphingomonas sp. Leaf257 | 1736309.3]	COG0777
ASF14_14215	3	2	0.211037	1.59264	0.67	L-serine dehydratase, beta subunit (EC 4.3.1.17) / L-serine dehydratase, alpha subunit (EC 4.3.1.17) [Sphingomonas sp. Leaf257 | 1736309.3]	COG1760
ASF14_10970	17	8	0.235455	1.58829	0.67	ATP-dependent DNA helicase RecG (EC 3.6.4.12) [Sphingomonas sp. Leaf257 | 1736309.3]	COG1200
ASF14_04885	30	19	0.0026176	1.58832	0.67	Adenylosuccinate lyase (EC 4.3.2.2) @ SAICAR lyase (EC 4.3.2.2) [Sphingomonas sp. Leaf257 | 1736309.3]	COG0015
ASF14_02340	11	7	0.0198774	1.58465	0.66	Chorismate synthase (EC 4.2.3.5) [Sphingomonas sp. Leaf257 | 1736309.3]	COG0082
ASF14_09040	9	8	0.0395517	1.58096	0.66	hypothetical protein [Sphingomonas sp. Leaf257 | 1736309.3]	#N/A
ASF14_07335	2	2	0.0407448	1.57905	0.66	sigma-54 dependent DNA-binding response regulator [Sphingomonas sp. Leaf257 | 1736309.3]	COG2204
ASF14_07010	5	4	0.0237129	1.57398	0.65	NAD(FAD)-utilizing dehydrogenase, sll0175 homolog [Sphingomonas sp. Leaf257 | 1736309.3]	COG2509
ASF14_08620	3	3	0.242615	1.56201	0.64	Limit dextrin alpha-1,6-maltotetraose-hydrolase (EC 3.2.1.196) [Sphingomonas sp. Leaf257 | 1736309.3]	COG1523
ASF14_01495	3	3	0.031783	1.55985	0.64	Dihydroneopterin aldolase (EC 4.1.2.25) [Sphingomonas sp. Leaf257 | 1736309.3]	0XW7Y
ASF14_09055	8	6	0.0239318	1.54626	0.63	hypothetical protein [Sphingomonas sp. Leaf257 | 1736309.3]	#N/A
ASF14_04085	10	8	0.0375241	1.54537	0.63	hypothetical protein [Sphingomonas sp. Leaf257 | 1736309.3]	11DAJ
ASF14_14785	14	10	0.0142183	1.53801	0.62	TldE protein, part of TldE/TldD proteolytic complex [Sphingomonas sp. Leaf257 | 1736309.3]	COG0312
ASF14_15520	4	2	0.470197	1.52148	0.61	hypothetical protein [Sphingomonas sp. Leaf257 | 1736309.3]	COG0463
ASF14_03595	3	2	0.173795	1.52675	0.61	hypothetical protein [Sphingomonas sp. Leaf257 | 1736309.3]	#N/A
ASF14_07480	15	10	0.0407448	1.52985	0.61	hypothetical protein [Sphingomonas sp. Leaf257 | 1736309.3]	COG3391
ASF14_08220	5	2	0.232434	1.51247	0.6	Transcriptional regulator PA2737, MerR family [Sphingomonas sp. Leaf257 | 1736309.3]	COG0789
ASF14_15055	3	3	0.0925323	1.51882	0.6	hypothetical protein [Sphingomonas sp. Leaf257 | 1736309.3]	0XRAU
ASF14_20120	5	3	0.0345924	1.52002	0.6	dTDP-4-dehydrorhamnose 3,5-epimerase (EC 5.1.3.13) [Sphingomonas sp. Leaf257 | 1736309.3]	COG1898
ASF14_20010	5	4	0.120545	1.50391	0.59	Uncharacterized ABC1 family protein Rsph17029_4038 [Sphingomonas sp. Leaf257 | 1736309.3]	COG0661
ASF14_03670	13	12	0.0458148	1.50639	0.59	alkaline phosphatase, putative [Sphingomonas sp. Leaf257 | 1736309.3]	COG3540
ASF14_12685	10	9	0.00109703	1.50458	0.59	Oxidoreductase [Sphingomonas sp. Leaf257 | 1736309.3]	COG4221
ASF14_09340	9	7	0.0229044	1.50268	0.59	hypothetical protein [Sphingomonas sp. Leaf257 | 1736309.3]	12AX8
ASF14_12490	15	13	0.0262967	1.50059	0.59	Class A beta-lactamase (EC 3.5.2.6) [Sphingomonas sp. Leaf257 | 1736309.3]	COG2367
ASF14_03535	2	2	0.143932	1.49682	0.58	hypothetical protein [Sphingomonas sp. Leaf257 | 1736309.3]	0ZWJV
ASF14_04675	11	6	0.105414	1.49971	0.58	Efflux ABC transporter, permease/ATP-binding protein [Sphingomonas sp. Leaf257 | 1736309.3]	COG1132
ASF14_13785	21	18	0.122747	1.49168	0.58	3-isopropylmalate dehydratase large subunit (EC 4.2.1.33) [Sphingomonas sp. Leaf257 | 1736309.3]	COG0065
ASF14_03490	7	3	0.318214	1.48157	0.57	pyridoxal-phosphate dependent enzyme family protein [Sphingomonas sp. Leaf257 | 1736309.3]	COG1171
ASF14_19420	7	5	0.468231	1.48631	0.57	NADH dehydrogenase (EC 1.6.99.3) [Sphingomonas sp. Leaf257 | 1736309.3]	COG1252
ASF14_08175	25	22	0.0462018	1.48918	0.57	Aspartate aminotransferase (EC 2.6.1.1) [Sphingomonas sp. Leaf257 | 1736309.3]	COG0436
ASF14_02520	5	5	0.0950178	1.47179	0.56	hypothetical protein [Sphingomonas sp. Leaf257 | 1736309.3]	10YR6
ASF14_20210	4	3	0.00971118	1.47807	0.56	hypothetical protein [Sphingomonas sp. Leaf257 | 1736309.3]	#N/A
ASF14_05295	9	7	0.041655	1.47247	0.56	RNase adapter protein RapZ [Sphingomonas sp. Leaf257 | 1736309.3]	COG1660
ASF14_03620	3	3	0.0447836	1.4668	0.55	2-dehydro-3-deoxyphosphogalactonate aldolase (EC 4.1.2.21) [Sphingomonas sp. Leaf257 | 1736309.3]	COG0800
ASF14_12470	6	4	0.000409103	1.46121	0.55	Kup system potassium uptake protein [Sphingomonas sp. Leaf257 | 1736309.3]	COG3158
ASF14_05775	7	6	0.0462297	1.45659	0.54	Glucoamylase (EC 3.2.1.3) [Sphingomonas sp. Leaf257 | 1736309.3]	COG3387
ASF14_13415	11	9	0.00523112	1.45041	0.54	Nucleoside-diphosphate-sugar epimerases [Sphingomonas sp. Leaf257 | 1736309.3]	0XPIJ
ASF14_17745	7	5	0.128277	1.44667	0.53	Zinc uptake regulation protein Zur [Sphingomonas sp. Leaf257 | 1736309.3]	COG0735
ASF14_01540	8	8	0.132797	1.4397	0.53	Phosphoribosylformylglycinamidine synthase, PurS subunit (EC 6.3.5.3) [Sphingomonas sp. Leaf257 | 1736309.3]	COG1828
ASF14_04580	14	11	0.252175	1.44113	0.53	Efflux transport system, outer membrane factor (OMF) lipoprotein [Sphingomonas sp. Leaf257 | 1736309.3]	COG1538
ASF14_04355	16	12	0.0731137	1.44294	0.53	Cytochrome c-type biogenesis protein DsbD, protein-disulfide reductase (EC 1.8.1.8) [Sphingomonas sp. Leaf257 | 1736309.3]	COG4232;COG4233
ASF14_12825	6	5	0.0447327	1.44402	0.53	Outer membrane beta-barrel assembly protein BamE [Sphingomonas sp. Leaf257 | 1736309.3]	COG2913
ASF14_08285	5	4	0.0134902	1.44291	0.53	Riboflavin synthase eubacterial/eukaryotic (EC 2.5.1.9) [Sphingomonas sp. Leaf257 | 1736309.3]	COG0307
ASF14_01015	13	9	0.0208913	1.43976	0.53	SAM-dependent methyltransferase, BioC-like [Sphingomonas sp. Leaf257 | 1736309.3]	COG0500
ASF14_15245	3	2	0.180972	1.43782	0.52	Two-component system sensor histidine kinase [Sphingomonas sp. Leaf257 | 1736309.3]	COG2972
ASF14_05600	5	4	0.270595	1.43633	0.52	Phosphoribosylanthranilate isomerase (EC 5.3.1.24) [Sphingomonas sp. Leaf257 | 1736309.3]	COG0135
ASF14_17720	7	7	0.326175	1.43305	0.52	hypothetical protein [Sphingomonas sp. Leaf257 | 1736309.3]	#N/A
ASF14_04270	8	8	0.151485	1.43647	0.52	hypothetical protein [Sphingomonas sp. Leaf257 | 1736309.3]	COG1607
ASF14_05320	14	8	0.0858346	1.4332	0.52	Protein QmcA (possibly involved in integral membrane quality control) [Sphingomonas sp. Leaf257 | 1736309.3]	COG0330
ASF14_10960	19	14	0.0746834	1.43188	0.52	Tyrosyl-tRNA synthetase (EC 6.1.1.1) [Sphingomonas sp. Leaf257 | 1736309.3]	COG0162
ASF14_02170	35	22	0.0384045	1.43098	0.52	ATP-dependent Clp protease ATP-binding subunit ClpA [Sphingomonas sp. Leaf257 | 1736309.3]	COG0542
ASF14_08265	6	2	0.152909	1.42591	0.51	Polyhydroxyalkanoic acid synthase [Sphingomonas sp. Leaf257 | 1736309.3]	COG3243
ASF14_05585	7	3	0.221415	1.42028	0.51	hypothetical protein [Sphingomonas sp. Leaf257 | 1736309.3]	0YE31
ASF14_01955	4	2	0.137755	1.40946	0.5	Peptide-methionine (R)-S-oxide reductase MsrB (EC 1.8.4.12) [Sphingomonas sp. Leaf257 | 1736309.3]	COG0229
ASF14_01880	3	3	0.0560167	1.40253	0.49	Imidazoleglycerol-phosphate dehydratase (EC 4.2.1.19) [Sphingomonas sp. Leaf257 | 1736309.3]	COG0131
ASF14_05945	7	7	0.192747	1.404	0.49	Phosphate transport system regulatory protein PhoU [Sphingomonas sp. Leaf257 | 1736309.3]	COG0704
ASF14_09770	8	4	0.150842	1.39634	0.48	hypothetical protein [Sphingomonas sp. Leaf257 | 1736309.3]	12A8F
ASF14_17545	9	7	0.0852374	1.39452	0.48	Putative oxidoreductase [Sphingomonas sp. Leaf257 | 1736309.3]	COG1028
ASF14_03880	9	8	0.264147	1.3977	0.48	hypothetical protein [Sphingomonas sp. Leaf257 | 1736309.3]	COG0790
ASF14_12420	19	13	0.0759149	1.39684	0.48	Threonine synthase (EC 4.2.3.1) [Sphingomonas sp. Leaf257 | 1736309.3]	COG0498
ASF14_17640	3	2	0.167948	1.38636	0.47	UPF0246 protein YaaA [Sphingomonas sp. Leaf257 | 1736309.3]	COG3022
ASF14_18360	9	6	0.110284	1.38698	0.47	hypothetical protein [Sphingomonas sp. Leaf257 | 1736309.3]	0YSE7
ASF14_02585	6	6	0.0222653	1.3899	0.47	tRNA-modifying protein YgfZ [Sphingomonas sp. Leaf257 | 1736309.3]	COG0354
ASF14_11340	14	10	0.107405	1.37319	0.46	hypothetical protein [Sphingomonas sp. Leaf257 | 1736309.3]	11WE0
ASF14_12570	37	32	0.129459	1.37242	0.46	AAA family ATPase Cdc48 [Sphingomonas sp. Leaf257 | 1736309.3]	COG0464
ASF14_09690	114	89	0.0180648	1.37152	0.46	2-oxoglutarate dehydrogenase E1 component (EC 1.2.4.2) [Sphingomonas sp. Leaf257 | 1736309.3]	COG0567
ASF14_16325	2	2	0.192041	1.36988	0.45	D-xylose proton-symporter XylE [Sphingomonas sp. Leaf257 | 1736309.3]	0XNQK
ASF14_17065	4	3	0.194783	1.37017	0.45	hypothetical protein [Sphingomonas sp. Leaf257 | 1736309.3]	11HBJ
ASF14_01105	6	5	0.387934	1.36994	0.45	Selenoprotein O and cysteine-containing homologs [Sphingomonas sp. Leaf257 | 1736309.3]	COG0397
ASF14_14900	16	11	0.118616	1.36487	0.45	Periplasmic thiol:disulfide interchange protein DsbA [Sphingomonas sp. Leaf257 | 1736309.3]	COG1651
ASF14_07550	17	12	0.153367	1.36566	0.45	hypothetical protein [Sphingomonas sp. Leaf257 | 1736309.3]	COG3713
ASF14_04900	15	14	0.164489	1.36251	0.45	Chaperone protein DnaJ [Sphingomonas sp. Leaf257 | 1736309.3]	COG0484
ASF14_02350	34	24	0.0148429	1.37038	0.45	Adenylosuccinate synthetase (EC 6.3.4.4) [Sphingomonas sp. Leaf257 | 1736309.3]	COG0104
ASF14_10515	8	7	0.101786	1.35608	0.44	Lipoprotein-releasing system ATP-binding protein LolD [Sphingomonas sp. Leaf257 | 1736309.3]	COG1136
ASF14_01095	11	9	0.100807	1.35906	0.44	hypothetical protein [Sphingomonas sp. Leaf257 | 1736309.3]	0XU0F
ASF14_15835	11	10	0.14912	1.3543	0.44	Hemolysins and related proteins containing CBS domains [Sphingomonas sp. Leaf257 | 1736309.3]	COG1253
ASF14_10325	12	11	0.0758395	1.35989	0.44	Oxidoreductase, short-chain dehydrogenase/reductase family [Sphingomonas sp. Leaf257 | 1736309.3]	0XRQC
ASF14_14865	21	18	0.130864	1.35657	0.44	Glucose-6-phosphate isomerase (EC 5.3.1.9) [Sphingomonas sp. Leaf257 | 1736309.3]	COG0166
ASF14_09665	28	23	0.0579032	1.35742	0.44	Succinate dehydrogenase iron-sulfur protein (EC 1.3.5.1) [Sphingomonas sp. Leaf257 | 1736309.3]	COG0479
ASF14_02040	19	14	0.0429594	1.35757	0.44	SSU ribosomal protein S8p (S15Ae) [Sphingomonas sp. Leaf257 | 1736309.3]	COG0096
ASF14_09465	13	10	0.0772737	1.34981	0.43	Gamma-glutamyl phosphate reductase (EC 1.2.1.41) [Sphingomonas sp. Leaf257 | 1736309.3]	COG0014
ASF14_18270	15	12	0.0610119	1.34801	0.43	ABC transporter, substrate-binding protein (cluster 4, leucine/isoleucine/valine/benzoate) [Sphingomonas sp. Leaf257 | 1736309.3]	0XRWW
ASF14_05700	22	17	0.083939	1.34808	0.43	hypothetical protein [Sphingomonas sp. Leaf257 | 1736309.3]	0Y10H
ASF14_08525	4	4	0.00257111	1.34408	0.43	hypothetical protein [Sphingomonas sp. Leaf257 | 1736309.3]	107NJ
ASF14_12095	5	2	0.128077	1.34224	0.42	Tryptophan halogenase [Sphingomonas sp. Leaf257 | 1736309.3]	0XSYF
ASF14_13725	9	3	0.169245	1.33818	0.42	Nitrogen regulatory protein P-II [Sphingomonas sp. Leaf257 | 1736309.3]	COG0347
ASF14_04105	4	4	0.40388	1.33796	0.42	Deoxyguanosinetriphosphate triphosphohydrolase (EC 3.1.5.1) [Sphingomonas sp. Leaf257 | 1736309.3]	COG0232
ASF14_12935	7	5	0.245988	1.33434	0.42	CarD-like transcriptional regulator [Sphingomonas sp. Leaf257 | 1736309.3]	COG1329
ASF14_02300	27	20	0.296066	1.33427	0.42	ATP-dependent DNA ligase (EC 6.5.1.1) clustered with Ku protein, LigD [Sphingomonas sp. Leaf257 | 1736309.3]	COG3285
ASF14_12150	2	2	0.457708	1.33286	0.41	hypothetical protein [Sphingomonas sp. Leaf257 | 1736309.3]	0ZVME
ASF14_08445	11	4	0.0604447	1.3312	0.41	LSU ribosomal protein L20p [Sphingomonas sp. Leaf257 | 1736309.3]	COG0292
ASF14_03110	18	14	0.110635	1.33054	0.41	Membrane fusion component of MSF-type tripartite multidrug efflux system [Sphingomonas sp. Leaf257 | 1736309.3]	COG1566
ASF14_01475	20	16	0.149561	1.32643	0.41	MotA/TolQ/ExbB proton channel family protein [Sphingomonas sp. Leaf257 | 1736309.3]	COG0811
ASF14_13340	14	10	0.0232264	1.32604	0.41	Oxidoreductase, short-chain dehydrogenase/reductase family [Sphingomonas sp. Leaf257 | 1736309.3]	COG1028
ASF14_04135	7	4	0.116412	1.32119	0.4	UDP-N-acetylenolpyruvoylglucosamine reductase (EC 1.3.1.98) [Sphingomonas sp. Leaf257 | 1736309.3]	COG0812
ASF14_16230	8	7	0.137759	1.32355	0.4	mRNA 3-end processing factor [Sphingomonas sp. Leaf257 | 1736309.3]	COG1236
ASF14_10170	13	11	0.147738	1.31902	0.4	Sulfate adenylyltransferase subunit 2 (EC 2.7.7.4) [Sphingomonas sp. Leaf257 | 1736309.3]	COG0175
ASF14_11605	46	31	0.279071	1.3196	0.4	Citrate synthase (si) (EC 2.3.3.1) [Sphingomonas sp. Leaf257 | 1736309.3]	COG0372
ASF14_01130	6	6	0.03807	1.31515	0.4	Oxidoreductase probably involved in sulfite reduction [Sphingomonas sp. Leaf257 | 1736309.3]	COG3749
ASF14_16250	7	7	0.110205	1.30772	0.39	Glycosyltransferase [Sphingomonas sp. Leaf257 | 1736309.3]	COG0463
ASF14_14455	5	2	0.274462	1.30135	0.38	5-oxoprolinase (EC 3.5.2.9), HyuA-like domain / 5-oxoprolinase (EC 3.5.2.9), HyuB-like domain [Sphingomonas sp. Leaf257 | 1736309.3]	COG0145;COG0146
ASF14_15945	8	7	0.117457	1.30536	0.38	hypothetical protein [Sphingomonas sp. Leaf257 | 1736309.3]	COG5375
ASF14_01040	58	44	0.238618	1.30375	0.38	Inner membrane component of TAM transport system [Sphingomonas sp. Leaf257 | 1736309.3]	COG2911
ASF14_06270	2	2	0.250067	1.29358	0.37	hypothetical protein [Sphingomonas sp. Leaf257 | 1736309.3]	COG0726
ASF14_11335	3	3	0.178158	1.28888	0.37	UPF0047 protein YjbQ [Sphingomonas sp. Leaf257 | 1736309.3]	COG0432
ASF14_14950	4	4	0.235455	1.28866	0.37	hypothetical protein [Sphingomonas sp. Leaf257 | 1736309.3]	125UP
ASF14_05545	4	4	0.510784	1.29288	0.37	DNA repair protein RadA [Sphingomonas sp. Leaf257 | 1736309.3]	COG1066
ASF14_09150	6	5	0.214361	1.29583	0.37	hypothetical protein [Sphingomonas sp. Leaf257 | 1736309.3]	0ZQHY
ASF14_09995	10	7	0.125337	1.29022	0.37	NAD synthetase (EC 6.3.1.5) / Glutamine amidotransferase chain of NAD synthetase [Sphingomonas sp. Leaf257 | 1736309.3]	COG0171;COG0388
ASF14_03575	18	16	0.0574807	1.28838	0.37	Protein YciE [Sphingomonas sp. Leaf257 | 1736309.3]	COG3685
ASF14_06085	13	10	0.0298202	1.28859	0.37	Maltodextrin glucosidase (EC 3.2.1.20) [Sphingomonas sp. Leaf257 | 1736309.3]	COG0366
ASF14_05450	4	3	0.101389	1.28723	0.36	Nicotinamide-nucleotide amidase (EC 3.5.1.42) [Sphingomonas sp. Leaf257 | 1736309.3]	COG1546
ASF14_00655	5	5	0.13683	1.28487	0.36	Transglutaminase-like [Sphingomonas sp. Leaf257 | 1736309.3]	COG1305
ASF14_05695	36	24	0.0743788	1.28496	0.36	Enolase (EC 4.2.1.11) [Sphingomonas sp. Leaf257 | 1736309.3]	COG0148
ASF14_04015	7	4	0.044218	1.28422	0.36	Glutamine synthetase adenylyl-L-tyrosine phosphorylase (EC 2.7.7.89) / Glutamate-ammonia-ligase adenylyltransferase (EC 2.7.7.42) [Sphingomonas sp. Leaf257 | 1736309.3]	COG1391
ASF14_08965	37	32	0.00448471	1.28024	0.36	FIG01423360: glycoside hydrolase [Sphingomonas sp. Leaf257 | 1736309.3]	COG2152
ASF14_00910	9	4	0.175053	1.27272	0.35	Glutamate 5-kinase (EC 2.7.2.11) / RNA-binding C-terminal domain PUA [Sphingomonas sp. Leaf257 | 1736309.3]	COG0263
ASF14_15920	8	7	0.138815	1.27314	0.35	COGs COG3558 [Sphingomonas sp. Leaf257 | 1736309.3]	COG3558
ASF14_06340	11	7	0.439365	1.27413	0.35	ABC transporter, fused permease protein [Sphingomonas sp. Leaf257 | 1736309.3]	COG3127
ASF14_08670	12	10	0.0638517	1.2763	0.35	Polyphosphate kinase 2 (EC 2.7.4.1) [Sphingomonas sp. Leaf257 | 1736309.3]	COG2326
ASF14_08980	37	31	0.181632	1.27657	0.35	HtrA protease/chaperone protein [Sphingomonas sp. Leaf257 | 1736309.3]	COG0265
ASF14_08345	2	2	0.134827	1.26586	0.34	hypothetical protein [Sphingomonas sp. Leaf257 | 1736309.3]	COG0784
ASF14_11330	9	6	0.367513	1.26242	0.34	hypothetical protein [Sphingomonas sp. Leaf257 | 1736309.3]	0YSE7
ASF14_04575	14	10	0.122479	1.26146	0.34	RND efflux system, inner membrane transporter [Sphingomonas sp. Leaf257 | 1736309.3]	COG0841
ASF14_16200	3	3	0.147759	1.25489	0.33	hypothetical protein [Sphingomonas sp. Leaf257 | 1736309.3]	#N/A
ASF14_03510	7	5	0.384667	1.25968	0.33	FIG070318: hypothetical protein [Sphingomonas sp. Leaf257 | 1736309.3]	0XQ1C
ASF14_05800	13	11	0.219731	1.26114	0.33	4-alpha-glucanotransferase (amylomaltase) (EC 2.4.1.25) [Sphingomonas sp. Leaf257 | 1736309.3]	COG1640
ASF14_11565	4	2	0.193148	1.24832	0.32	Anthranilate synthase, amidotransferase component (EC 4.1.3.27) @ Para-aminobenzoate synthase, amidotransferase component (EC 2.6.1.85) [Sphingomonas sp. Leaf257 | 1736309.3]	COG0512
ASF14_17540	6	4	0.370111	1.24578	0.32	DNA polymerase III delta prime subunit (EC 2.7.7.7) [Sphingomonas sp. Leaf257 | 1736309.3]	COG0470
ASF14_03155	7	5	0.50713	1.24469	0.32	alpha-galactosidase (EC 3.2.1.22) [Sphingomonas sp. Leaf257 | 1736309.3]	COG3345
ASF14_06200	10	6	0.152735	1.24957	0.32	hypothetical protein [Sphingomonas sp. Leaf257 | 1736309.3]	COG0518
ASF14_15550	13	10	0.0676381	1.24939	0.32	N-carbamoylputrescine amidase (EC 3.5.1.53) [Sphingomonas sp. Leaf257 | 1736309.3]	COG0388
ASF14_12510	14	10	0.268721	1.24692	0.32	Heparinase II/III-like [Sphingomonas sp. Leaf257 | 1736309.3]	COG5360
ASF14_00305	12	11	0.217007	1.24506	0.32	Cysteinyl-tRNA synthetase (EC 6.1.1.16) [Sphingomonas sp. Leaf257 | 1736309.3]	COG0215
ASF14_14860	12	12	0.222901	1.25159	0.32	Glutathione reductase (EC 1.8.1.7) [Sphingomonas sp. Leaf257 | 1736309.3]	COG1249
ASF14_13700	21	17	0.160192	1.24619	0.32	Quinone oxidoreductase (EC 1.6.5.5) [Sphingomonas sp. Leaf257 | 1736309.3]	COG0604
ASF14_05260	3	3	0.29739	1.24219	0.31	Recombination protein RecR [Sphingomonas sp. Leaf257 | 1736309.3]	COG0353
ASF14_11410	53	40	0.0373559	1.23567	0.31	Adenosylhomocysteinase (EC 3.3.1.1) [Sphingomonas sp. Leaf257 | 1736309.3]	COG0499
ASF14_10945	4	3	0.101931	1.2284	0.3	5'-nucleotidase SurE (EC 3.1.3.5) [Sphingomonas sp. Leaf257 | 1736309.3]	COG0496
ASF14_08860	6	5	0.32284	1.23122	0.3	hypothetical protein [Sphingomonas sp. Leaf257 | 1736309.3]	11Z0E
ASF14_18010	10	7	0.123171	1.23509	0.3	Catalase-like heme-binding protein [Sphingomonas sp. Leaf257 | 1736309.3]	11FMM
ASF14_08850	16	12	0.405881	1.22879	0.3	Multimodular transpeptidase-transglycosylase (EC 2.4.1.129) (EC 3.4.-.-) [Sphingomonas sp. Leaf257 | 1736309.3]	COG5009
ASF14_11725	23	17	0.319156	1.22879	0.3	NADH-ubiquinone oxidoreductase chain C (EC 1.6.5.3) [Sphingomonas sp. Leaf257 | 1736309.3]	COG0852
ASF14_04660	46	40	0.265067	1.2285	0.3	Proline dehydrogenase (EC 1.5.5.2) / Delta-1-pyrroline-5-carboxylate dehydrogenase (EC 1.2.1.88) [Sphingomonas sp. Leaf257 | 1736309.3]	COG0506;COG4230
ASF14_12260	8	7	0.0216634	1.2289	0.3	Tol biopolymer transport system, TolR protein [Sphingomonas sp. Leaf257 | 1736309.3]	COG0848
ASF14_07570	4	4	0.217706	1.21921	0.29	Uracil-DNA glycosylase, family 1 (EC 3.2.2.27) [Sphingomonas sp. Leaf257 | 1736309.3]	COG0692
ASF14_12775	7	7	0.147099	1.21858	0.29	16S rRNA (guanine(527)-N(7))-methyltransferase (EC 2.1.1.170) [Sphingomonas sp. Leaf257 | 1736309.3]	COG0357
ASF14_04825	8	8	0.145162	1.22162	0.29	Glycyl-tRNA synthetase alpha chain (EC 6.1.1.14) [Sphingomonas sp. Leaf257 | 1736309.3]	COG0752
ASF14_03785	10	9	0.194156	1.22509	0.29	ATP-dependent Clp protease proteolytic subunit ClpP (EC 3.4.21.92) [Sphingomonas sp. Leaf257 | 1736309.3]	COG0740
ASF14_03825	26	24	0.0976941	1.22631	0.29	Aspartyl-tRNA(Asn) amidotransferase subunit A (EC 6.3.5.6) @ Glutamyl-tRNA(Gln) amidotransferase subunit A (EC 6.3.5.7) [Sphingomonas sp. Leaf257 | 1736309.3]	COG0154
ASF14_03855	12	10	0.0353677	1.22199	0.29	Dihydroorotase (EC 3.5.2.3) [Sphingomonas sp. Leaf257 | 1736309.3]	COG0044
ASF14_07235	4	2	0.377159	1.21785	0.28	hypothetical protein [Sphingomonas sp. Leaf257 | 1736309.3]	COG0642
ASF14_16185	6	5	0.212515	1.21496	0.28	Magnesium and cobalt transport protein CorA [Sphingomonas sp. Leaf257 | 1736309.3]	COG0598
ASF14_10390	10	9	0.17152	1.21617	0.28	Porphobilinogen synthase (EC 4.2.1.24) [Sphingomonas sp. Leaf257 | 1736309.3]	COG0113
ASF14_07530	6	2	0.20496	1.20953	0.27	ATP-dependent DNA helicase RecQ [Sphingomonas sp. Leaf257 | 1736309.3]	COG0514
ASF14_16710	10	7	0.168677	1.20657	0.27	hypothetical protein [Sphingomonas sp. Leaf257 | 1736309.3]	11K0Y
ASF14_06965	13	12	0.310458	1.20744	0.27	hypothetical protein [Sphingomonas sp. Leaf257 | 1736309.3]	0XS65
ASF14_10380	3	2	0.270802	1.19733	0.26	hypothetical protein [Sphingomonas sp. Leaf257 | 1736309.3]	#N/A
ASF14_04390	6	3	0.31139	1.20163	0.26	5,10-methylenetetrahydrofolate reductase (EC 1.5.1.20) [Sphingomonas sp. Leaf257 | 1736309.3]	COG0685
ASF14_01680	4	3	0.322387	1.2008	0.26	Rossmann fold nucleotide-binding protein Smf possibly involved in DNA uptake [Sphingomonas sp. Leaf257 | 1736309.3]	COG0758
ASF14_08540	5	3	0.145911	1.19631	0.26	Dethiobiotin synthase BioD (EC 6.3.3.3) [Sphingomonas sp. Leaf257 | 1736309.3]	COG0132
ASF14_10400	4	2	0.21967	1.19332	0.25	Na+-driven multidrug efflux pump [Sphingomonas sp. Leaf257 | 1736309.3]	COG0534
ASF14_13080	5	3	0.217086	1.18649	0.25	Uncharacterized protein, similar to the N-terminal domain of Lon protease [Sphingomonas sp. Leaf257 | 1736309.3]	COG2802
ASF14_19655	6	3	0.28256	1.17913	0.24	hypothetical protein [Sphingomonas sp. Leaf257 | 1736309.3]	COG1192
ASF14_15145	4	3	0.476033	1.17878	0.24	Dolichol-phosphate mannosyltransferase (EC 2.4.1.83) homolog [Sphingomonas sp. Leaf257 | 1736309.3]	0XQRC
ASF14_12255	4	4	0.272166	1.17975	0.24	hypothetical protein [Sphingomonas sp. Leaf257 | 1736309.3]	0ZQ75
ASF14_06550	5	4	0.382735	1.18285	0.24	hypothetical protein [Sphingomonas sp. Leaf257 | 1736309.3]	COG4221
ASF14_12130	6	4	0.487678	1.1835	0.24	hypothetical protein [Sphingomonas sp. Leaf257 | 1736309.3]	0XR0E
ASF14_00975	10	7	0.167509	1.18245	0.24	Polyketide synthase modules and related proteins [Sphingomonas sp. Leaf257 | 1736309.3]	COG0001
ASF14_10220	24	20	0.379943	1.18135	0.24	Xylose isomerase (EC 5.3.1.5) [Sphingomonas sp. Leaf257 | 1736309.3]	COG2115
ASF14_09695	40	29	0.118031	1.18435	0.24	Dihydrolipoamide succinyltransferase component (E2) of 2-oxoglutarate dehydrogenase complex (EC 2.3.1.61) [Sphingomonas sp. Leaf257 | 1736309.3]	COG0508
ASF14_02250	21	12	0.274462	1.17525	0.23	Carboxypeptidase C (cathepsin A) [Sphingomonas sp. Leaf257 | 1736309.3]	COG2939
ASF14_12075	4	3	0.382771	1.16271	0.22	Organic hydroperoxide resistance transcriptional regulator [Sphingomonas sp. Leaf257 | 1736309.3]	11TPH
ASF14_17550	13	11	0.307259	1.16752	0.22	Amidophosphoribosyltransferase (EC 2.4.2.14) [Sphingomonas sp. Leaf257 | 1736309.3]	COG0034
ASF14_05285	6	4	0.304388	1.15351	0.21	Sensor histidine kinase ChvG (EC 2.7.3.-) [Sphingomonas sp. Leaf257 | 1736309.3]	COG0642
ASF14_01470	11	11	0.243642	1.15508	0.21	Biopolymer transport protein ExbD/TolR [Sphingomonas sp. Leaf257 | 1736309.3]	COG0848
ASF14_08985	19	13	0.0632779	1.15665	0.21	HflC protein [Sphingomonas sp. Leaf257 | 1736309.3]	COG0330
ASF14_09580	19	15	0.23139	1.15896	0.21	hypothetical protein [Sphingomonas sp. Leaf257 | 1736309.3]	COG1463
ASF14_16240	20	17	0.193265	1.1537	0.21	Guanosine-3',5'-bis(diphosphate) 3'-pyrophosphohydrolase (EC 3.1.7.2) / GTP pyrophosphokinase (EC 2.7.6.5), (p)ppGpp synthetase II [Sphingomonas sp. Leaf257 | 1736309.3]	COG0317
ASF14_17325	5	3	0.316453	1.14552	0.2	Copper resistance protein B [Sphingomonas sp. Leaf257 | 1736309.3]	COG3667
ASF14_04165	17	13	0.28842	1.14583	0.2	UDP-N-acetylmuramoyl-tripeptide--D-alanyl-D-alanine ligase (EC 6.3.2.10) [Sphingomonas sp. Leaf257 | 1736309.3]	COG0770
ASF14_18015	24	18	0.452768	1.14833	0.2	FIG00580569: hypothetical protein [Sphingomonas sp. Leaf257 | 1736309.3]	11REX
ASF14_13305	4	2	0.392635	1.14267	0.19	Methionine aminopeptidase (EC 3.4.11.18) [Sphingomonas sp. Leaf257 | 1736309.3]	COG0024
ASF14_15275	10	6	0.227552	1.14401	0.19	Mannose-6-phosphate isomerase (EC 5.3.1.8) [Sphingomonas sp. Leaf257 | 1736309.3]	COG1482
ASF14_05485	21	16	0.269148	1.14372	0.19	Nitrogen regulation protein NtrX [Sphingomonas sp. Leaf257 | 1736309.3]	COG2204
ASF14_13350	11	10	0.383342	1.13492	0.18	Polyketide synthase modules and related proteins [Sphingomonas sp. Leaf257 | 1736309.3]	COG1020
ASF14_02295	14	11	0.25851	1.13035	0.18	Ku domain protein [Sphingomonas sp. Leaf257 | 1736309.3]	COG1273
ASF14_10315	7	4	0.0926888	1.12714	0.17	Mg/Co/Ni transporter MgtE, CBS domain-containing [Sphingomonas sp. Leaf257 | 1736309.3]	COG2239
ASF14_03410	7	5	0.355379	1.12294	0.17	RNA polymerase sigma factor RpoH [Sphingomonas sp. Leaf257 | 1736309.3]	COG0568
ASF14_09700	43	30	0.305033	1.12801	0.17	Dihydrolipoamide dehydrogenase of 2-oxoglutarate dehydrogenase (EC 1.8.1.4) [Sphingomonas sp. Leaf257 | 1736309.3]	COG1249
ASF14_09170	2	2	0.280568	1.11403	0.16	hypothetical protein [Sphingomonas sp. Leaf257 | 1736309.3]	COG2931
ASF14_09470	8	4	0.354302	1.11665	0.16	[Protein-PII] uridylyltransferase (EC 2.7.7.59) / [Protein-PII]-UMP uridylyl-removing enzyme [Sphingomonas sp. Leaf257 | 1736309.3]	COG2844
ASF14_16720	4	4	0.234296	1.11975	0.16	Putative glycosyltransferase [Sphingomonas sp. Leaf257 | 1736309.3]	COG0463
ASF14_09595	11	9	0.272979	1.11955	0.16	hypothetical protein [Sphingomonas sp. Leaf257 | 1736309.3]	COG0845
ASF14_14610	4	2	0.18302	1.10887	0.15	hypothetical protein [Sphingomonas sp. Leaf257 | 1736309.3]	0ZYNV
ASF14_10570	8	6	0.369403	1.11275	0.15	Glucokinase (EC 2.7.1.2) [Sphingomonas sp. Leaf257 | 1736309.3]	COG0837
ASF14_01480	11	10	0.192226	1.11301	0.15	hypothetical protein [Sphingomonas sp. Leaf257 | 1736309.3]	0XUDZ
ASF14_14845	27	16	0.464066	1.10906	0.15	Cell division-associated, ATP-dependent zinc metalloprotease FtsH [Sphingomonas sp. Leaf257 | 1736309.3]	COG0465
ASF14_14120	6	4	0.376976	1.10397	0.14	hypothetical protein [Sphingomonas sp. Leaf257 | 1736309.3]	#N/A
ASF14_18240	10	7	0.328166	1.10074	0.14	Ribonuclease PH (EC 2.7.7.56) [Sphingomonas sp. Leaf257 | 1736309.3]	COG0689
ASF14_08225	11	9	0.249483	1.10125	0.14	hypothetical protein [Sphingomonas sp. Leaf257 | 1736309.3]	#N/A
ASF14_15910	19	13	0.209112	1.10141	0.14	Methionine gamma-lyase (EC 4.4.1.11) [Sphingomonas sp. Leaf257 | 1736309.3]	COG0626
ASF14_14325	21	13	0.38333	1.10262	0.14	Two-component system sensor histidine kinase [Sphingomonas sp. Leaf257 | 1736309.3]	0XNMH
ASF14_04585	24	19	0.111564	1.10399	0.14	hypothetical protein [Sphingomonas sp. Leaf257 | 1736309.3]	#N/A
ASF14_18785	51	42	0.416297	1.10219	0.14	Succinate dehydrogenase flavoprotein subunit (EC 1.3.5.1) [Sphingomonas sp. Leaf257 | 1736309.3]	COG1053
ASF14_15100	2	2	0.466298	1.09451	0.13	ATP synthase F0 sector subunit c (EC 3.6.3.14) [Sphingomonas sp. Leaf257 | 1736309.3]	0Y218
ASF14_05500	6	3	0.301176	1.09566	0.13	Nucleoside triphosphate pyrophosphohydrolase MazG (EC 3.6.1.8) [Sphingomonas sp. Leaf257 | 1736309.3]	COG1694
ASF14_01815	10	7	0.32548	1.09456	0.13	Putative protease [Sphingomonas sp. Leaf257 | 1736309.3]	COG0265
ASF14_09030	16	15	0.182653	1.09442	0.13	Homoserine dehydrogenase (EC 1.1.1.3) [Sphingomonas sp. Leaf257 | 1736309.3]	COG0460
ASF14_10805	20	15	0.164978	1.09232	0.13	Rod shape-determining protein MreB [Sphingomonas sp. Leaf257 | 1736309.3]	COG1077
ASF14_08240	27	23	0.393251	1.09226	0.13	Phenylalanyl-tRNA synthetase beta chain (EC 6.1.1.20) [Sphingomonas sp. Leaf257 | 1736309.3]	COG0072;COG0073
ASF14_19395	2	2	0.226519	1.08691	0.12	Oxidoreductase, short-chain dehydrogenase/reductase family [Sphingomonas sp. Leaf257 | 1736309.3]	COG1028
ASF14_17575	6	4	0.475692	1.09042	0.12	hypothetical protein [Sphingomonas sp. Leaf257 | 1736309.3]	COG3773
ASF14_20325	7	5	0.363069	1.09027	0.12	hypothetical protein [Sphingomonas sp. Leaf257 | 1736309.3]	COG1192
ASF14_09505	13	10	0.447403	1.085	0.12	Repair of Iron Centers di-iron protein [Sphingomonas sp. Leaf257 | 1736309.3]	11Q09
ASF14_02015	19	16	0.491623	1.08343	0.12	LSU ribosomal protein L15p (L27Ae) [Sphingomonas sp. Leaf257 | 1736309.3]	COG0200
ASF14_14940	4	2	0.348513	1.07682	0.11	Shikimate 5-dehydrogenase I gamma (EC 1.1.1.25) [Sphingomonas sp. Leaf257 | 1736309.3]	COG0169
ASF14_10180	7	5	0.238465	1.07945	0.11	3'(2'),5'-bisphosphate nucleotidase (EC 3.1.3.7) [Sphingomonas sp. Leaf257 | 1736309.3]	COG1218
ASF14_09360	5	5	0.341495	1.07917	0.11	2-hydroxymuconic semialdehyde hydrolase (EC 3.7.1.9) [Sphingomonas sp. Leaf257 | 1736309.3]	COG0596
ASF14_02475	14	10	0.442522	1.07678	0.11	Bis-ABC ATPase Uup [Sphingomonas sp. Leaf257 | 1736309.3]	COG0488
ASF14_12030	2	2	0.432161	1.06951	0.1	TonB-dependent receptor [Sphingomonas sp. Leaf257 | 1736309.3]	0YCYI
ASF14_18955	2	2	0.301216	1.07419	0.1	hypothetical protein [Sphingomonas sp. Leaf257 | 1736309.3]	11G16
ASF14_00840	3	2	0.4514	1.0714	0.1	UPF0118 membrane protein Mext_3812 [Sphingomonas sp. Leaf257 | 1736309.3]	COG0628
ASF14_07400	5	3	0.48602	1.07328	0.1	DNA recombination and repair protein RecF [Sphingomonas sp. Leaf257 | 1736309.3]	COG1195
ASF14_00170	6	4	0.446913	1.07175	0.1	Glutathione S-transferase (EC 2.5.1.18) [Sphingomonas sp. Leaf257 | 1736309.3]	COG0625
ASF14_04650	12	8	0.348522	1.06898	0.1	DNA topoisomerase IB (poxvirus type) (EC 5.99.1.2) [Sphingomonas sp. Leaf257 | 1736309.3]	COG3569
ASF14_16210	12	10	0.476512	1.06983	0.1	hypothetical protein [Sphingomonas sp. Leaf257 | 1736309.3]	COG0526
ASF14_16555	22	16	0.4666	1.07146	0.1	Dipeptidyl aminopeptidases/acylaminoacyl-peptidases [Sphingomonas sp. Leaf257 | 1736309.3]	COG1506
ASF14_18900	6	6	0.336268	1.06743	0.09	hypothetical protein [Sphingomonas sp. Leaf257 | 1736309.3]	COG0664
ASF14_14115	14	10	0.49277	1.06204	0.09	hypothetical protein [Sphingomonas sp. Leaf257 | 1736309.3]	#N/A
ASF14_12800	20	18	0.490006	1.06597	0.09	Lysyl-tRNA synthetase (class I) (EC 6.1.1.6) [Sphingomonas sp. Leaf257 | 1736309.3]	COG1384
ASF14_09675	39	24	0.440036	1.06485	0.09	Malate dehydrogenase (EC 1.1.1.37) [Sphingomonas sp. Leaf257 | 1736309.3]	COG0039
ASF14_18745	9	6	0.263689	1.05595	0.08	Trehalase (EC 3.2.1.28) [Sphingomonas sp. Leaf257 | 1736309.3]	COG1626
ASF14_09570	8	7	0.337581	1.05587	0.08	ABC transporter, permease protein (cluster 9, phospholipid) [Sphingomonas sp. Leaf257 | 1736309.3]	COG0767
ASF14_04360	12	12	0.306737	1.05608	0.08	Alkaline phosphatase (EC 3.1.3.1) [Sphingomonas sp. Leaf257 | 1736309.3]	COG1524
ASF14_20140	42	31	0.380168	1.05829	0.08	Tyrosine-protein kinase (EC 2.7.10.2) [Sphingomonas sp. Leaf257 | 1736309.3]	COG0489;COG3206
ASF14_13440	4	4	0.410457	1.04695	0.07	Outer membrane protein [Sphingomonas sp. Leaf257 | 1736309.3]	COG2885
ASF14_00285	5	4	0.397754	1.05192	0.07	Serine/threonine protein phosphatase (EC 3.1.3.16) [Sphingomonas sp. Leaf257 | 1736309.3]	COG0639
ASF14_01600	12	6	0.446064	1.05274	0.07	SSU ribosomal protein S13p (S18e) [Sphingomonas sp. Leaf257 | 1736309.3]	COG0099
ASF14_09220	14	12	0.485901	1.0527	0.07	hypothetical protein [Sphingomonas sp. Leaf257 | 1736309.3]	COG1392
ASF14_18690	6	5	0.39713	1.04279	0.06	hypothetical protein [Sphingomonas sp. Leaf257 | 1736309.3]	COG3762
ASF14_09285	6	6	0.510784	1.04191	0.06	3-hydroxyisobutyryl-CoA hydrolase (EC 3.1.2.4) [Sphingomonas sp. Leaf257 | 1736309.3]	COG1024
ASF14_04745	10	9	0.455897	1.04377	0.06	hypothetical protein [Sphingomonas sp. Leaf257 | 1736309.3]	0XZID
ASF14_05340	6	3	0.380245	1.03783	0.05	SSU rRNA (adenine(1518)-N(6)/adenine(1519)-N(6))-dimethyltransferase (EC 2.1.1.182) [Sphingomonas sp. Leaf257 | 1736309.3]	COG0030
ASF14_11005	4	3	0.448466	1.03803	0.05	NAD kinase (EC 2.7.1.23) [Sphingomonas sp. Leaf257 | 1736309.3]	COG0061
ASF14_05335	7	4	0.424082	1.03394	0.05	hypothetical protein [Sphingomonas sp. Leaf257 | 1736309.3]	#N/A
ASF14_16725	8	6	0.399279	1.0329	0.05	hypothetical protein [Sphingomonas sp. Leaf257 | 1736309.3]	COG0463
ASF14_00385	5	2	0.470066	1.0301	0.04	D-3-phosphoglycerate dehydrogenase (EC 1.1.1.95) [Sphingomonas sp. Leaf257 | 1736309.3]	COG1052
ASF14_00185	13	10	0.450721	1.02623	0.04	Membrane-bound lytic murein transglycosylase A [Sphingomonas sp. Leaf257 | 1736309.3]	COG2821
ASF14_00615	15	12	0.437983	1.02488	0.04	YpfJ protein, zinc metalloprotease superfamily [Sphingomonas sp. Leaf257 | 1736309.3]	COG2321
ASF14_05385	2	2	0.397491	1.01947	0.03	hypothetical protein [Sphingomonas sp. Leaf257 | 1736309.3]	#N/A
ASF14_03345	2	2	0.467279	1.0226	0.03	DnaJ-class molecular chaperone [Sphingomonas sp. Leaf257 | 1736309.3]	COG2214
ASF14_04210	4	2	0.488346	1.02117	0.03	ParA-like protein [Sphingomonas sp. Leaf257 | 1736309.3]	COG1192
ASF14_12580	6	5	0.479244	1.0236	0.03	LSU ribosomal protein L33p @ LSU ribosomal protein L33p, zinc-independent [Sphingomonas sp. Leaf257 | 1736309.3]	COG0267
ASF14_13070	21	19	0.436135	1.02175	0.03	2-polyprenyl-3-methyl-6-methoxy-1,4-benzoquinol hydroxylase [Sphingomonas sp. Leaf257 | 1736309.3]	COG0654
ASF14_08505	13	13	0.49069	1.01741	0.02	Peptidyl-prolyl cis-trans isomerase (EC 5.2.1.8) [Sphingomonas sp. Leaf257 | 1736309.3]	COG0652
ASF14_14235	19	17	0.506655	1.01527	0.02	Outer membrane protein H precursor [Sphingomonas sp. Leaf257 | 1736309.3]	#N/A
ASF14_08645	24	18	0.506371	1.01466	0.02	Glycogen phosphorylase (EC 2.4.1.1) [Sphingomonas sp. Leaf257 | 1736309.3]	COG0058
ASF14_04970	5	2	0.336454	1.00549	0.01	hypothetical protein [Sphingomonas sp. Leaf257 | 1736309.3]	11FTY
ASF14_05480	5	2	0.449265	1.00952	0.01	Nitrogen regulation protein NtrY (EC 2.7.3.-) [Sphingomonas sp. Leaf257 | 1736309.3]	COG5000
ASF14_18660	4	4	0.484085	1.00532	0.01	hypothetical protein [Sphingomonas sp. Leaf257 | 1736309.3]	COG0125
ASF14_06485	7	5	0.510784	1.00743	0.01	RidA/YER057c/UK114 superfamily, group 3 [Sphingomonas sp. Leaf257 | 1736309.3]	COG0251
ASF14_03165	5	5	0.378838	1.0081	0.01	hypothetical protein [Sphingomonas sp. Leaf257 | 1736309.3]	122CC
ASF14_05425	15	8	0.489873	1.00377	0.01	Ribonuclease D (EC 3.1.26.3) [Sphingomonas sp. Leaf257 | 1736309.3]	COG0349
ASF14_18230	17	16	0.510784	1.0086	0.01	Heat shock protein GrpE [Sphingomonas sp. Leaf257 | 1736309.3]	COG0576
ASF14_13935	22	19	0.509996	1.00607	0.01	Oligopeptidase A (EC 3.4.24.70) [Sphingomonas sp. Leaf257 | 1736309.3]	COG0339
ASF14_06715	39	32	0.48675	1.00736	0.01	TonB-dependent receptor [Sphingomonas sp. Leaf257 | 1736309.3]	0XPF7
ASF14_06610	2	2	0.494104	1.0011	0	hypothetical protein [Sphingomonas sp. Leaf257 | 1736309.3]	#N/A
ASF14_15170	18	14	0.483699	1.00068	0	O-acetylhomoserine sulfhydrylase (EC 2.5.1.49) @ O-succinylhomoserine sulfhydrylase (EC 2.5.1.48) [Sphingomonas sp. Leaf257 | 1736309.3]	COG0626
fig|1736309.3.peg.3000	2	2	0.495251	0.996791	0	Cell-division-associated, ABC-transporter-like signaling protein FtsE [Sphingomonas sp. Leaf257 | 1736309.3]	#N/A
ASF14_12575	6	6	0.475938	0.997234	0	Transcriptional regulator, LysR family [Sphingomonas sp. Leaf257 | 1736309.3]	COG0583
ASF14_11395	9	8	0.47675	0.999082	0	Phosphotransferase involved in threonylcarbamoyladenosine t(6)A37 formation in tRNA [Sphingomonas sp. Leaf257 | 1736309.3]	COG3178
ASF14_12595	11	9	0.493921	0.997093	0	DNA protection during starvation protein [Sphingomonas sp. Leaf257 | 1736309.3]	COG0783
ASF14_08215	3	2	0.477029	0.992235	-0.01	Integration host factor alpha subunit [Sphingomonas sp. Leaf257 | 1736309.3]	COG0776
ASF14_08365	7	3	0.442019	0.99503	-0.01	Cyclohexadienyl dehydrogenase (EC 1.3.1.12)(EC 1.3.1.43) [Sphingomonas sp. Leaf257 | 1736309.3]	COG0287
ASF14_05840	4	3	0.510784	0.995254	-0.01	Carbonic anhydrase-like protein MJ0304 [Sphingomonas sp. Leaf257 | 1736309.3]	COG0663
ASF14_09635	8	5	0.49612	0.992115	-0.01	Glycerophosphoryl diester phosphodiesterase (EC 3.1.4.46) periplasmic (secreted in GramPositives) [Sphingomonas sp. Leaf257 | 1736309.3]	COG0584
ASF14_11795	5	5	0.473045	0.993965	-0.01	hypothetical protein [Sphingomonas sp. Leaf257 | 1736309.3]	COG3027
ASF14_02135	17	10	0.46355	0.994532	-0.01	SSU ribosomal protein S12p (S23e) [Sphingomonas sp. Leaf257 | 1736309.3]	COG0048
ASF14_06070	13	13	0.510784	0.994674	-0.01	RND efflux system, membrane fusion protein [Sphingomonas sp. Leaf257 | 1736309.3]	0XNVN
ASF14_04730	20	16	0.474595	0.996452	-0.01	Glycine dehydrogenase [decarboxylating] (glycine cleavage system P1 protein) (EC 1.4.4.2) [Sphingomonas sp. Leaf257 | 1736309.3]	COG0403
ASF14_12810	5	2	0.489912	0.985572	-0.02	Phosphohistidine phosphatase SixA [Sphingomonas sp. Leaf257 | 1736309.3]	COG2062
ASF14_01170	11	10	0.386194	0.989024	-0.02	Deoxycytidine triphosphate deaminase (EC 3.5.4.13) [Sphingomonas sp. Leaf257 | 1736309.3]	COG0717
ASF14_10550	15	10	0.400442	0.983185	-0.02	N-acetyl-gamma-glutamyl-phosphate reductase (EC 1.2.1.38) [Sphingomonas sp. Leaf257 | 1736309.3]	COG0002
ASF14_14915	15	12	0.510784	0.985212	-0.02	Beta-lactamase class C-like and penicillin binding proteins (PBPs) superfamily [Sphingomonas sp. Leaf257 | 1736309.3]	COG1680
ASF14_04265	43	36	0.425548	0.987616	-0.02	Dihydrolipoamide dehydrogenase of pyruvate dehydrogenase complex (EC 1.8.1.4) [Sphingomonas sp. Leaf257 | 1736309.3]	COG1249
ASF14_12265	10	9	0.44784	0.98043	-0.03	Tol-Pal system protein TolQ [Sphingomonas sp. Leaf257 | 1736309.3]	COG0811
ASF14_07690	18	14	0.402414	0.97846	-0.03	Xaa-Pro aminopeptidase (EC 3.4.11.9) [Sphingomonas sp. Leaf257 | 1736309.3]	COG0006
ASF14_11710	24	17	0.421417	0.981422	-0.03	NADH-ubiquinone oxidoreductase chain F (EC 1.6.5.3) [Sphingomonas sp. Leaf257 | 1736309.3]	COG1894
ASF14_05780	48	38	0.478411	0.97818	-0.03	hypothetical protein [Sphingomonas sp. Leaf257 | 1736309.3]	COG0673
ASF14_10360	3	3	0.461974	0.971104	-0.04	hypothetical protein [Sphingomonas sp. Leaf257 | 1736309.3]	0Y5UB
ASF14_17300	8	5	0.47349	0.971802	-0.04	hypothetical protein [Sphingomonas sp. Leaf257 | 1736309.3]	COG2372
ASF14_10110	14	11	0.447929	0.970421	-0.04	hypothetical protein [Sphingomonas sp. Leaf257 | 1736309.3]	#N/A
ASF14_15645	5	5	0.366213	0.96809	-0.05	Pirin [Sphingomonas sp. Leaf257 | 1736309.3]	COG1741
ASF14_05665	8	6	0.454657	0.964735	-0.05	ATP-dependent DNA helicase UvrD/PcrA (EC 3.6.4.12) [Sphingomonas sp. Leaf257 | 1736309.3]	COG0210
ASF14_10940	24	19	0.398482	0.967188	-0.05	Seryl-tRNA synthetase (EC 6.1.1.11) [Sphingomonas sp. Leaf257 | 1736309.3]	COG0172
ASF14_06525	47	21	0.437056	0.966768	-0.05	Catalase KatE-intracellular protease (EC 1.11.1.6) [Sphingomonas sp. Leaf257 | 1736309.3]	COG0753
ASF14_10460	12	8	0.376302	0.962526	-0.06	hypothetical protein [Sphingomonas sp. Leaf257 | 1736309.3]	COG0457
ASF14_09550	13	9	0.380163	0.960593	-0.06	hypothetical protein [Sphingomonas sp. Leaf257 | 1736309.3]	COG2968
ASF14_14080	17	12	0.433267	0.957039	-0.06	hypothetical protein [Sphingomonas sp. Leaf257 | 1736309.3]	COG2960
ASF14_12730	3	2	0.382273	0.950222	-0.07	Uncharacterized protein CC_3750 [Sphingomonas sp. Leaf257 | 1736309.3]	0XVJA
fig|1736309.3.peg.1459	5	3	0.418422	0.952816	-0.07	hypothetical protein [Sphingomonas sp. Leaf257 | 1736309.3]	#N/A
ASF14_08485	6	4	0.407976	0.951382	-0.07	hypothetical protein [Sphingomonas sp. Leaf257 | 1736309.3]	0XNMH
ASF14_01735	13	12	0.37405	0.953285	-0.07	hypothetical protein [Sphingomonas sp. Leaf257 | 1736309.3]	#N/A
ASF14_12765	10	5	0.349617	0.942821	-0.08	Chromosome (plasmid) partitioning protein ParB [Sphingomonas sp. Leaf257 | 1736309.3]	COG1475
ASF14_11755	7	7	0.354679	0.948594	-0.08	Thiamin-phosphate pyrophosphorylase (EC 2.5.1.3) [Sphingomonas sp. Leaf257 | 1736309.3]	COG0352
ASF14_18235	9	8	0.431113	0.94329	-0.08	Heat-inducible transcription repressor HrcA [Sphingomonas sp. Leaf257 | 1736309.3]	COG1420
ASF14_04200	16	15	0.336268	0.947377	-0.08	Cystathionine beta-synthase (EC 4.2.1.22) [Sphingomonas sp. Leaf257 | 1736309.3]	COG0031
ASF14_04080	5	3	0.355379	0.942436	-0.09	beta-N-acetylglucosaminidase (EC 3.2.1.52) [Sphingomonas sp. Leaf257 | 1736309.3]	COG1472
ASF14_17660	4	4	0.485189	0.94058	-0.09	hypothetical protein [Sphingomonas sp. Leaf257 | 1736309.3]	0ZIMQ
ASF14_17365	6	5	0.338522	0.941107	-0.09	hypothetical protein [Sphingomonas sp. Leaf257 | 1736309.3]	0ZI1M
ASF14_07185	9	6	0.368392	0.940793	-0.09	Ferrichrome-iron receptor [Sphingomonas sp. Leaf257 | 1736309.3]	COG1629
ASF14_11635	10	8	0.353317	0.940596	-0.09	hypothetical protein [Sphingomonas sp. Leaf257 | 1736309.3]	0XPG5
ASF14_15940	12	9	0.361481	0.93988	-0.09	Ribonuclease D related protein [Sphingomonas sp. Leaf257 | 1736309.3]	COG0349
ASF14_15955	16	13	0.355682	0.937526	-0.09	Lipopolysaccharide ABC transporter, ATP-binding protein LptB [Sphingomonas sp. Leaf257 | 1736309.3]	COG1137
ASF14_10985	27	19	0.317127	0.941347	-0.09	Transcription-repair coupling factor [Sphingomonas sp. Leaf257 | 1736309.3]	COG1197
ASF14_07515	6	4	0.445054	0.935505	-0.1	Phytoene synthase (EC 2.5.1.32) [Sphingomonas sp. Leaf257 | 1736309.3]	COG1562
ASF14_16205	16	10	0.352243	0.933727	-0.1	Argininosuccinate lyase (EC 4.3.2.1) [Sphingomonas sp. Leaf257 | 1736309.3]	COG0165
ASF14_04420	13	12	0.290556	0.931135	-0.1	NAD(P)H dehydrogenase (quinone), Type IV (EC 1.6.5.2) [Sphingomonas sp. Leaf257 | 1736309.3]	COG0655
ASF14_06305	2	2	0.325452	0.927886	-0.11	Pass1-related protein [Sphingomonas sp. Leaf257 | 1736309.3]	0ZVPK
ASF14_18375	18	12	0.29089	0.927978	-0.11	Fumarate hydratase class II (EC 4.2.1.2) [Sphingomonas sp. Leaf257 | 1736309.3]	COG0114
ASF14_04110	27	18	0.238261	0.929115	-0.11	hypothetical protein [Sphingomonas sp. Leaf257 | 1736309.3]	11EVB
ASF14_11720	26	22	0.360037	0.924268	-0.11	NADH-ubiquinone oxidoreductase chain D (EC 1.6.5.3) [Sphingomonas sp. Leaf257 | 1736309.3]	COG0649
ASF14_08900	45	36	0.178127	0.928788	-0.11	Isoleucyl-tRNA synthetase (EC 6.1.1.5) [Sphingomonas sp. Leaf257 | 1736309.3]	COG0060
ASF14_11840	4	2	0.290713	0.919251	-0.12	DNA-binding response regulator GltR, controls specific porins for the entry of glucose [Sphingomonas sp. Leaf257 | 1736309.3]	COG0745
ASF14_12790	6	3	0.421368	0.922427	-0.12	hypothetical protein [Sphingomonas sp. Leaf257 | 1736309.3]	129GJ
ASF14_05605	16	11	0.325482	0.917781	-0.12	Tryptophan synthase beta chain (EC 4.2.1.20) [Sphingomonas sp. Leaf257 | 1736309.3]	COG0133
ASF14_08795	18	11	0.259782	0.92267	-0.12	Probable NADH dehydrogenase/NAD(P)H nitroreductase [Sphingomonas sp. Leaf257 | 1736309.3]	COG0778
ASF14_04090	21	15	0.312867	0.917031	-0.12	Arginyl-tRNA synthetase (EC 6.1.1.19) [Sphingomonas sp. Leaf257 | 1736309.3]	COG0018
ASF14_13045	11	6	0.328154	0.916294	-0.13	hypothetical protein [Sphingomonas sp. Leaf257 | 1736309.3]	#N/A
ASF14_18515	8	6	0.221122	0.916739	-0.13	Protein translocase subunit YajC [Sphingomonas sp. Leaf257 | 1736309.3]	COG1862
ASF14_14805	8	7	0.298779	0.914568	-0.13	4-hydroxy-tetrahydrodipicolinate reductase (EC 1.17.1.8) [Sphingomonas sp. Leaf257 | 1736309.3]	COG0289
ASF14_03750	15	11	0.336268	0.916463	-0.13	DNA-binding protein HU-beta [Sphingomonas sp. Leaf257 | 1736309.3]	COG0776
ASF14_15205	9	4	0.260304	0.908423	-0.14	DNA topoisomerase IV subunit B (EC 5.99.1.3) [Sphingomonas sp. Leaf257 | 1736309.3]	COG0187
ASF14_08340	10	8	0.332434	0.910165	-0.14	Multidomain signal transduction protein including CheB-like methylesterase, CheR-like methyltransferase and BaeS-like histidine kinase [Sphingomonas sp. Leaf257 | 1736309.3]	0XNMH
ASF14_07430	18	12	0.212735	0.908192	-0.14	Cyclopropane-fatty-acyl-phospholipid synthase (EC 2.1.1.79) [Sphingomonas sp. Leaf257 | 1736309.3]	COG2230
ASF14_02200	13	13	0.307112	0.90874	-0.14	Peptidyl-prolyl cis-trans isomerase (EC 5.2.1.8) [Sphingomonas sp. Leaf257 | 1736309.3]	COG0652
ASF14_04555	30	21	0.310146	0.904817	-0.14	Transaldolase (EC 2.2.1.2) [Sphingomonas sp. Leaf257 | 1736309.3]	COG0176
ASF14_10120	10	6	0.28088	0.899987	-0.15	3-dehydroquinate synthase (EC 4.2.3.4) [Sphingomonas sp. Leaf257 | 1736309.3]	COG0337
ASF14_15315	6	6	0.465097	0.903993	-0.15	Oxidoreductase, short-chain dehydrogenase/reductase family [Sphingomonas sp. Leaf257 | 1736309.3]	COG0300
ASF14_09760	13	7	0.280654	0.898759	-0.15	Holliday junction ATP-dependent DNA helicase RuvB (EC 3.6.4.12) [Sphingomonas sp. Leaf257 | 1736309.3]	COG2255
ASF14_16535	22	20	0.316453	0.90113	-0.15	hypothetical protein [Sphingomonas sp. Leaf257 | 1736309.3]	COG3652
ASF14_15720	14	11	0.253648	0.892914	-0.16	Phosphoglucosamine mutase (EC 5.4.2.10) [Sphingomonas sp. Leaf257 | 1736309.3]	COG1109
ASF14_09485	14	12	0.187657	0.897862	-0.16	oxidoreductase of aldo/keto reductase family, subgroup 1 [Sphingomonas sp. Leaf257 | 1736309.3]	COG0656
ASF14_11705	39	25	0.213592	0.894226	-0.16	NADH-ubiquinone oxidoreductase chain G (EC 1.6.5.3) [Sphingomonas sp. Leaf257 | 1736309.3]	COG1034
ASF14_07560	4	4	0.469889	0.890912	-0.17	hypothetical protein [Sphingomonas sp. Leaf257 | 1736309.3]	COG5579
ASF14_12495	21	14	0.322762	0.890382	-0.17	DNA polymerase I (EC 2.7.7.7) [Sphingomonas sp. Leaf257 | 1736309.3]	COG0258;COG0749
ASF14_10565	29	21	0.238331	0.887781	-0.17	Phosphogluconate dehydratase (EC 4.2.1.12) [Sphingomonas sp. Leaf257 | 1736309.3]	COG0129
ASF14_17610	10	4	0.392059	0.880492	-0.18	Methylenetetrahydrofolate--tRNA-(uracil-5-)-methyltransferase TrmFO (EC 2.1.1.74) [Sphingomonas sp. Leaf257 | 1736309.3]	COG1206
ASF14_11550	37	23	0.126125	0.885362	-0.18	hypothetical protein [Sphingomonas sp. Leaf257 | 1736309.3]	COG0760
ASF14_08835	58	39	0.266578	0.885089	-0.18	Ribonuclease E (EC 3.1.26.12) [Sphingomonas sp. Leaf257 | 1736309.3]	COG1530
ASF14_04560	77	62	0.154912	0.880393	-0.18	Transketolase (EC 2.2.1.1) [Sphingomonas sp. Leaf257 | 1736309.3]	COG0021
ASF14_12335	3	3	0.507286	0.874619	-0.19	hypothetical protein [Sphingomonas sp. Leaf257 | 1736309.3]	11XVI
ASF14_09455	6	4	0.231252	0.873614	-0.19	Ribosomal silencing factor RsfA [Sphingomonas sp. Leaf257 | 1736309.3]	COG0799
ASF14_09325	5	4	0.283329	0.877787	-0.19	ATP-dependent protease subunit HslV (EC 3.4.25.2) [Sphingomonas sp. Leaf257 | 1736309.3]	COG5405
ASF14_16415	5	4	0.329445	0.879179	-0.19	Nitrate ABC transporter, substrate-binding protein [Sphingomonas sp. Leaf257 | 1736309.3]	COG0715
ASF14_09985	6	4	0.253382	0.875515	-0.19	3-methyl-2-oxobutanoate hydroxymethyltransferase (EC 2.1.2.11) [Sphingomonas sp. Leaf257 | 1736309.3]	COG0413
ASF14_08545	6	5	0.23856	0.876629	-0.19	8-amino-7-oxononanoate synthase (EC 2.3.1.47) [Sphingomonas sp. Leaf257 | 1736309.3]	COG0156
ASF14_07245	9	6	0.212848	0.874707	-0.19	Potassium efflux system KefA protein / Small-conductance mechanosensitive channel [Sphingomonas sp. Leaf257 | 1736309.3]	COG3264
ASF14_05440	15	11	0.294445	0.878643	-0.19	Lipoyl synthase (EC 2.8.1.8) [Sphingomonas sp. Leaf257 | 1736309.3]	COG0320
ASF14_19040	78	67	0.249909	0.877865	-0.19	Threonine dehydrogenase and related Zn-dependent dehydrogenases [Sphingomonas sp. Leaf257 | 1736309.3]	COG1063
ASF14_14810	2	2	0.246344	0.873132	-0.2	Endonuclease III (EC 4.2.99.18) [Sphingomonas sp. Leaf257 | 1736309.3]	COG0177
ASF14_08390	4	3	0.167181	0.872961	-0.2	hypothetical protein [Sphingomonas sp. Leaf257 | 1736309.3]	124KY
ASF14_19455	5	4	0.349312	0.871399	-0.2	hypothetical protein [Sphingomonas sp. Leaf257 | 1736309.3]	COG3668
ASF14_00500	11	7	0.255603	0.873554	-0.2	Fructose-1,6-bisphosphatase, type I (EC 3.1.3.11) [Sphingomonas sp. Leaf257 | 1736309.3]	COG0158
ASF14_16865	9	8	0.232172	0.869573	-0.2	Galactitol-1-phosphate 5-dehydrogenase (EC 1.1.1.251) [Sphingomonas sp. Leaf257 | 1736309.3]	COG1063
ASF14_00155	16	9	0.260034	0.872419	-0.2	Inner membrane protein translocase and chaperone YidC, long form [Sphingomonas sp. Leaf257 | 1736309.3]	COG0706
ASF14_14855	10	9	0.388204	0.867878	-0.2	Glutathione S-transferase (EC 2.5.1.18) [Sphingomonas sp. Leaf257 | 1736309.3]	COG0625
ASF14_13845	9	9	0.147232	0.867984	-0.2	Ribonuclease T2 family protein [Sphingomonas sp. Leaf257 | 1736309.3]	COG3719
ASF14_02005	12	12	0.164104	0.873497	-0.2	Adenylate kinase (EC 2.7.4.3) [Sphingomonas sp. Leaf257 | 1736309.3]	COG0563
ASF14_14300	44	36	0.203373	0.87286	-0.2	Isocitrate dehydrogenase [NADP] (EC 1.1.1.42) [Sphingomonas sp. Leaf257 | 1736309.3]	COG0538
ASF14_03800	60	52	0.235455	0.871473	-0.2	Cell division trigger factor (EC 5.2.1.8) [Sphingomonas sp. Leaf257 | 1736309.3]	COG0544
ASF14_16685	7	5	0.325556	0.862389	-0.21	hypothetical protein [Sphingomonas sp. Leaf257 | 1736309.3]	COG4618
ASF14_12245	10	7	0.285683	0.864815	-0.21	Endonuclease [Sphingomonas sp. Leaf257 | 1736309.3]	11UE2
ASF14_02355	10	7	0.299054	0.861688	-0.21	ATP phosphoribosyltransferase regulatory subunit (EC 2.4.2.17) [Sphingomonas sp. Leaf257 | 1736309.3]	COG3705
ASF14_12360	12	9	0.366213	0.865645	-0.21	Pyridoxine 5'-phosphate synthase (EC 2.6.99.2) [Sphingomonas sp. Leaf257 | 1736309.3]	COG0854
ASF14_03650	3	2	0.260342	0.856064	-0.22	Two-component transcriptional response regulator SMc02366, LuxR family [Sphingomonas sp. Leaf257 | 1736309.3]	COG0745
ASF14_11910	3	3	0.325054	0.857929	-0.22	hypothetical protein [Sphingomonas sp. Leaf257 | 1736309.3]	COG1263;COG1264
ASF14_10510	4	4	0.22727	0.858224	-0.22	Acetyltransferase, GNAT family [Sphingomonas sp. Leaf257 | 1736309.3]	COG1670
ASF14_03365	7	5	0.257609	0.856881	-0.22	N-acetylmuramoyl-L-alanine amidase (EC 3.5.1.28) [Sphingomonas sp. Leaf257 | 1736309.3]	COG3023
ASF14_06065	7	7	0.282551	0.858902	-0.22	RND efflux system, inner membrane transporter [Sphingomonas sp. Leaf257 | 1736309.3]	COG0841
ASF14_09500	11	8	0.23472	0.860158	-0.22	Domain often clustered or fused with uracil-DNA glycosylase / Uracil-DNA glycosylase, putative family 6 (EC 3.2.2.27) [Sphingomonas sp. Leaf257 | 1736309.3]	COG1573
ASF14_15820	8	8	0.263544	0.860154	-0.22	hypothetical protein [Sphingomonas sp. Leaf257 | 1736309.3]	115RQ
ASF14_14240	60	46	0.103632	0.856687	-0.22	Outer membrane protein assembly factor YaeT [Sphingomonas sp. Leaf257 | 1736309.3]	COG4775
ASF14_00300	5	2	0.140518	0.851982	-0.23	SSU ribosomal protein S21p [Sphingomonas sp. Leaf257 | 1736309.3]	COG0828
ASF14_05635	2	2	0.326403	0.854243	-0.23	hypothetical protein [Sphingomonas sp. Leaf257 | 1736309.3]	COG0784
ASF14_03540	4	4	0.201939	0.850613	-0.23	FIG123464: Polysaccharide export protein [Sphingomonas sp. Leaf257 | 1736309.3]	COG1596
ASF14_13750	9	8	0.00906615	0.85108	-0.23	Sulfur carrier protein ThiS / Thiazole synthase (EC 2.8.1.10) [Sphingomonas sp. Leaf257 | 1736309.3]	COG2022;COG2104
ASF14_09335	6	4	0.149974	0.847208	-0.24	hypothetical protein [Sphingomonas sp. Leaf257 | 1736309.3]	#N/A
ASF14_18530	4	4	0.269122	0.849043	-0.24	hypothetical protein [Sphingomonas sp. Leaf257 | 1736309.3]	0ZPWI
ASF14_11445	6	6	0.134527	0.84741	-0.24	Hydrolase [Sphingomonas sp. Leaf257 | 1736309.3]	COG0596
ASF14_15225	7	6	0.24313	0.846819	-0.24	7-cyano-7-deazaguanine synthase (EC 6.3.4.20) [Sphingomonas sp. Leaf257 | 1736309.3]	COG0603
ASF14_18715	10	7	0.193673	0.845085	-0.24	DNA mismatch repair protein MutS [Sphingomonas sp. Leaf257 | 1736309.3]	COG0249
ASF14_11375	8	8	0.220889	0.844766	-0.24	Thioredoxin [Sphingomonas sp. Leaf257 | 1736309.3]	COG0526
ASF14_12780	5	2	0.303706	0.840832	-0.25	tRNA-5-carboxymethylaminomethyl-2-thiouridine(34) synthesis protein MnmG [Sphingomonas sp. Leaf257 | 1736309.3]	COG0445
ASF14_08535	3	3	0.28088	0.838912	-0.25	Adenosylmethionine-8-amino-7-oxononanoate aminotransferase (EC 2.6.1.62) [Sphingomonas sp. Leaf257 | 1736309.3]	COG4992
ASF14_02240	6	6	0.0590501	0.839138	-0.25	hypothetical protein [Sphingomonas sp. Leaf257 | 1736309.3]	0YSE7
ASF14_07045	8	6	0.204087	0.843556	-0.25	Putative large secreted protein SCO0341 [Sphingomonas sp. Leaf257 | 1736309.3]	0XPGV
ASF14_12310	8	7	0.274684	0.84352	-0.25	hypothetical protein [Sphingomonas sp. Leaf257 | 1736309.3]	COG3233
ASF14_20105	13	10	0.0635017	0.84318	-0.25	Glucose-1-phosphate thymidylyltransferase (EC 2.7.7.24) [Sphingomonas sp. Leaf257 | 1736309.3]	COG1209
ASF14_10615	13	10	0.243938	0.840007	-0.25	Malonyl CoA-acyl carrier protein transacylase (EC 2.3.1.39) [Sphingomonas sp. Leaf257 | 1736309.3]	COG0331
ASF14_07180	19	14	0.102931	0.843544	-0.25	Ferredoxin--NADP(+) reductase (EC 1.18.1.2) @ Flavodoxin--NADP(+) reductase (EC 1.19.1.1) [Sphingomonas sp. Leaf257 | 1736309.3]	COG1018
ASF14_08190	25	18	0.120339	0.840171	-0.25	Peptidase M28 [Sphingomonas sp. Leaf257 | 1736309.3]	COG2234
ASF14_00315	2	2	0.27705	0.836182	-0.26	hypothetical protein [Sphingomonas sp. Leaf257 | 1736309.3]	COG0840
ASF14_04590	4	4	0.262159	0.836008	-0.26	hypothetical protein [Sphingomonas sp. Leaf257 | 1736309.3]	#N/A
ASF14_05920	8	5	0.226725	0.834782	-0.26	Phosphate regulon sensor protein PhoR (SphS) (EC 2.7.13.3) [Sphingomonas sp. Leaf257 | 1736309.3]	0XNMH
ASF14_05975	11	8	0.15722	0.834119	-0.26	Alkyl hydroperoxide reductase AhpD (EC 1.11.1.15) [Sphingomonas sp. Leaf257 | 1736309.3]	COG2128
ASF14_04350	16	12	0.0984697	0.83595	-0.26	Protein containing domains DUF404, DUF407 [Sphingomonas sp. Leaf257 | 1736309.3]	COG2308
ASF14_02215	7	6	0.157824	0.831217	-0.27	Queuine tRNA-ribosyltransferase (EC 2.4.2.29) [Sphingomonas sp. Leaf257 | 1736309.3]	COG0343
ASF14_08705	9	7	0.224096	0.826543	-0.27	tRNA (guanine(46)-N(7))-methyltransferase (EC 2.1.1.33) [Sphingomonas sp. Leaf257 | 1736309.3]	COG0220
ASF14_14060	18	15	0.0167098	0.827826	-0.27	Branched-chain amino acid aminotransferase (EC 2.6.1.42) [Sphingomonas sp. Leaf257 | 1736309.3]	COG0115
ASF14_03205	38	19	0.0701183	0.828953	-0.27	RNA polymerase sigma factor RpoD [Sphingomonas sp. Leaf257 | 1736309.3]	COG0568
ASF14_09215	34	29	0.346526	0.831735	-0.27	TonB-dependent receptor [Sphingomonas sp. Leaf257 | 1736309.3]	COG1629
ASF14_10505	2	2	0.0965206	0.822714	-0.28	Glutathione peroxidase (EC 1.11.1.9) @ Thioredoxin peroxidase (EC 1.11.1.15) [Sphingomonas sp. Leaf257 | 1736309.3]	COG0386
ASF14_09815	3	3	0.280497	0.821459	-0.28	Ferredoxin, 2Fe-2S [Sphingomonas sp. Leaf257 | 1736309.3]	11PG6
ASF14_06055	6	5	0.177615	0.825642	-0.28	5'-methylthioadenosine phosphorylase (EC 2.4.2.28) [Sphingomonas sp. Leaf257 | 1736309.3]	COG0005
ASF14_05760	7	5	0.119964	0.825791	-0.28	Uncharacterized MFS-type transporter [Sphingomonas sp. Leaf257 | 1736309.3]	0XP7I
ASF14_04205	11	11	0.234006	0.823028	-0.28	hypothetical protein [Sphingomonas sp. Leaf257 | 1736309.3]	0Z0CC
ASF14_08530	26	16	0.144782	0.821563	-0.28	glycosyl hydrolase [Sphingomonas sp. Leaf257 | 1736309.3]	COG3250
ASF14_14825	24	21	0.114066	0.822705	-0.28	Phosphoenolpyruvate-protein phosphotransferase of PTS system (EC 2.7.3.9) [Sphingomonas sp. Leaf257 | 1736309.3]	COG3605
ASF14_03685	4	4	0.245037	0.819335	-0.29	Hydrolase, haloacid delahogenase-like family [Sphingomonas sp. Leaf257 | 1736309.3]	COG1011
ASF14_14790	6	4	0.240911	0.815916	-0.29	FIG043197: Inositol monophosphatase family protein [Sphingomonas sp. Leaf257 | 1736309.3]	COG0483
ASF14_07085	21	13	0.054143	0.818638	-0.29	Acetyl-CoA synthetase (EC 6.2.1.1) [Sphingomonas sp. Leaf257 | 1736309.3]	COG0365
ASF14_05345	6	5	0.12256	0.807531	-0.31	4-hydroxythreonine-4-phosphate dehydrogenase (EC 1.1.1.262) [Sphingomonas sp. Leaf257 | 1736309.3]	COG1995
ASF14_08210	11	10	0.011832	0.808053	-0.31	3-oxoacyl-[acyl-carrier-protein] synthase, KASIII (EC 2.3.1.180) [Sphingomonas sp. Leaf257 | 1736309.3]	COG0332
ASF14_09330	16	14	0.228164	0.808044	-0.31	ATP-dependent hsl protease ATP-binding subunit HslU [Sphingomonas sp. Leaf257 | 1736309.3]	COG1220
ASF14_03265	4	3	0.402414	0.799736	-0.32	hypothetical protein [Sphingomonas sp. Leaf257 | 1736309.3]	COG3803
ASF14_00190	7	6	0.0469191	0.800035	-0.32	Tim44-like domain protein [Sphingomonas sp. Leaf257 | 1736309.3]	COG4395
ASF14_09435	15	13	0.119387	0.802788	-0.32	Carboxyl-terminal protease (EC 3.4.21.102) [Sphingomonas sp. Leaf257 | 1736309.3]	COG0793
ASF14_00325	20	16	0.0791214	0.800422	-0.32	2-keto-3-deoxy-D-arabino-heptulosonate-7-phosphate synthase II (EC 2.5.1.54) [Sphingomonas sp. Leaf257 | 1736309.3]	COG3200
ASF14_04345	4	3	0.143932	0.792865	-0.33	Protein containing domains DUF403 [Sphingomonas sp. Leaf257 | 1736309.3]	COG2307
ASF14_00870	7	6	0.235455	0.794943	-0.33	LSU ribosomal protein L21p [Sphingomonas sp. Leaf257 | 1736309.3]	COG0261
ASF14_11405	12	10	0.110635	0.79284	-0.33	FIG056333: sensor [Sphingomonas sp. Leaf257 | 1736309.3]	0Y097
ASF14_13765	14	12	0.0506225	0.796368	-0.33	Succinyl-CoA:3-ketoacid-coenzyme A transferase subunit A (EC 2.8.3.5) [Sphingomonas sp. Leaf257 | 1736309.3]	COG1788
ASF14_20125	13	13	0.0884032	0.795034	-0.33	hypothetical protein [Sphingomonas sp. Leaf257 | 1736309.3]	0ZNTS
ASF14_05475	3	3	0.154487	0.791917	-0.34	Nitrogen regulation protein NR(I), GlnG (=NtrC) [Sphingomonas sp. Leaf257 | 1736309.3]	COG2204
ASF14_03990	4	4	0.053737	0.791272	-0.34	Exodeoxyribonuclease III (EC 3.1.11.2) [Sphingomonas sp. Leaf257 | 1736309.3]	COG0708
ASF14_08550	10	7	0.0407824	0.789666	-0.34	hypothetical protein [Sphingomonas sp. Leaf257 | 1736309.3]	11XQF
ASF14_08475	9	9	0.0489443	0.791509	-0.34	hypothetical protein [Sphingomonas sp. Leaf257 | 1736309.3]	0ZMG7
fig|1736309.3.peg.2915	11	10	0.133299	0.789375	-0.34	hypothetical protein [Sphingomonas sp. Leaf257 | 1736309.3]	#N/A
ASF14_01895	14	13	0.10529	0.791483	-0.34	Imidazole glycerol phosphate synthase cyclase subunit [Sphingomonas sp. Leaf257 | 1736309.3]	COG0107
ASF14_09090	14	14	0.110635	0.791108	-0.34	Ribonucleotide reductase of class Ia (aerobic), alpha subunit (EC 1.17.4.1) [Sphingomonas sp. Leaf257 | 1736309.3]	COG0209
ASF14_08640	19	14	0.246578	0.790775	-0.34	1,4-alpha-glucan (glycogen) branching enzyme, GH-13-type (EC 2.4.1.18) [Sphingomonas sp. Leaf257 | 1736309.3]	COG0296
ASF14_18155	2	2	0.416138	0.784625	-0.35	hypothetical protein [Sphingomonas sp. Leaf257 | 1736309.3]	#N/A
ASF14_08235	8	7	0.160021	0.785	-0.35	hypothetical protein [Sphingomonas sp. Leaf257 | 1736309.3]	COG2017
ASF14_16460	8	8	0.0755643	0.786528	-0.35	Low-specificity L-threonine aldolase (EC 4.1.2.48) [Sphingomonas sp. Leaf257 | 1736309.3]	COG2008
ASF14_18290	10	10	0.130401	0.784135	-0.35	Glutathione synthetase (EC 6.3.2.3) [Sphingomonas sp. Leaf257 | 1736309.3]	COG0189
ASF14_15250	60	53	0.0468642	0.785229	-0.35	TonB-dependent receptor [Sphingomonas sp. Leaf257 | 1736309.3]	COG1629
ASF14_17460	2	2	0.108586	0.780254	-0.36	hypothetical protein [Sphingomonas sp. Leaf257 | 1736309.3]	COG4374
ASF14_02820	5	3	0.0503987	0.780078	-0.36	hypothetical protein [Sphingomonas sp. Leaf257 | 1736309.3]	COG2932
ASF14_05985	3	3	0.0657675	0.779276	-0.36	Hydrogen peroxide-inducible genes activator => OxyR [Sphingomonas sp. Leaf257 | 1736309.3]	0XNR2
ASF14_06155	5	4	0.1691	0.778543	-0.36	Methionine aminopeptidase (EC 3.4.11.18) [Sphingomonas sp. Leaf257 | 1736309.3]	COG0024
ASF14_01215	3	3	0.0421395	0.773597	-0.37	hypothetical protein [Sphingomonas sp. Leaf257 | 1736309.3]	0XUKG
ASF14_09145	9	6	0.0230148	0.774916	-0.37	probable DNA repair exonuclease [Sphingomonas sp. Leaf257 | 1736309.3]	COG1409
ASF14_02075	10	7	0.00784874	0.773178	-0.37	LSU ribosomal protein L16p (L10e) [Sphingomonas sp. Leaf257 | 1736309.3]	COG0197
ASF14_06060	10	9	0.140518	0.773521	-0.37	Efflux transport system, outer membrane factor (OMF) lipoprotein [Sphingomonas sp. Leaf257 | 1736309.3]	COG1538
ASF14_10465	19	14	0.125278	0.776208	-0.37	Electron transfer flavoprotein-ubiquinone oxidoreductase (EC 1.5.5.1) [Sphingomonas sp. Leaf257 | 1736309.3]	COG0644
ASF14_05300	6	2	0.0700136	0.765907	-0.38	PTS system permease (IIAMan), nitrogen regulatory IIA protein [Sphingomonas sp. Leaf257 | 1736309.3]	COG2893
ASF14_15455	19	13	0.130111	0.768042	-0.38	2,5-dioxovalerate dehydrogenase (EC 1.2.1.26) [Sphingomonas sp. Leaf257 | 1736309.3]	0XPCV
ASF14_15140	18	17	0.00867631	0.770499	-0.38	3-isopropylmalate dehydrogenase (EC 1.1.1.85) [Sphingomonas sp. Leaf257 | 1736309.3]	COG0473
ASF14_04225	7	7	0.183539	0.765651	-0.39	NADH:ubiquinone oxidoreductase 17.2 kD subunit [Sphingomonas sp. Leaf257 | 1736309.3]	COG3761
ASF14_13775	11	7	0.0981488	0.765638	-0.39	Succinyl-CoA:3-ketoacid-coenzyme A transferase subunit B (EC 2.8.3.5) [Sphingomonas sp. Leaf257 | 1736309.3]	COG2057
ASF14_15180	12	10	0.00098151	0.763824	-0.39	Transcriptional regulator, LysR family [Sphingomonas sp. Leaf257 | 1736309.3]	COG0583
ASF14_03755	22	12	0.19973	0.763394	-0.39	ATP-dependent protease La (EC 3.4.21.53) Type I [Sphingomonas sp. Leaf257 | 1736309.3]	COG0466
ASF14_18520	19	15	0.196765	0.76359	-0.39	Protein translocase subunit SecD [Sphingomonas sp. Leaf257 | 1736309.3]	COG0342
ASF14_14110	4	3	0.363593	0.758591	-0.4	hypothetical protein [Sphingomonas sp. Leaf257 | 1736309.3]	0YMA5
ASF14_06150	5	5	0.112534	0.757173	-0.4	ADP-ribose pyrophosphatase of COG1058 family (EC 3.6.1.13) [Sphingomonas sp. Leaf257 | 1736309.3]	COG1058
ASF14_17680	6	6	0.0400522	0.760133	-0.4	ATP-DEPENDENT PROTEASE SUBUNIT [Sphingomonas sp. Leaf257 | 1736309.3]	COG2607
ASF14_15880	14	11	0.0993723	0.755512	-0.4	Ferrochelatase, protoheme ferro-lyase (EC 4.99.1.1) [Sphingomonas sp. Leaf257 | 1736309.3]	COG0276
ASF14_00665	2	2	0.108159	0.754301	-0.41	2'-5' RNA ligase [Sphingomonas sp. Leaf257 | 1736309.3]	COG1514
ASF14_10675	12	4	0.11526	0.753816	-0.41	Transcriptional regulator [Sphingomonas sp. Leaf257 | 1736309.3]	COG4957
ASF14_05245	5	4	0.157344	0.751396	-0.41	23S rRNA (uracil(1939)-C(5))-methyltransferase (EC 2.1.1.190) [Sphingomonas sp. Leaf257 | 1736309.3]	COG2265
ASF14_06710	15	14	0.127587	0.75171	-0.41	Metallopeptidase [Sphingomonas sp. Leaf257 | 1736309.3]	COG3590
ASF14_05250	5	2	0.235455	0.746906	-0.42	tRNA pseudouridine(38-40) synthase (EC 5.4.99.12) [Sphingomonas sp. Leaf257 | 1736309.3]	COG0101
fig|1736309.3.peg.2140	5	3	0.0687204	0.745977	-0.42	hypothetical protein [Sphingomonas sp. Leaf257 | 1736309.3]	#N/A
ASF14_11600	32	28	0.0281024	0.747134	-0.42	Glutamyl-tRNA synthetase (EC 6.1.1.17) [Sphingomonas sp. Leaf257 | 1736309.3]	COG0008
ASF14_14065	7	3	0.0260607	0.740316	-0.43	HTH-type transcriptional regulator PetP [Sphingomonas sp. Leaf257 | 1736309.3]	11G0I
ASF14_17635	5	4	0.0180644	0.741953	-0.43	polysaccharide biosynthesis protein CapD [Sphingomonas sp. Leaf257 | 1736309.3]	COG1028
ASF14_11525	7	6	0.08602	0.743717	-0.43	Ribosomal protein S12p Asp88 (E. coli) methylthiotransferase (EC 2.8.4.4) [Sphingomonas sp. Leaf257 | 1736309.3]	COG0621
ASF14_03450	14	11	0.173909	0.742252	-0.43	DNA polymerase III subunits gamma and tau (EC 2.7.7.7) [Sphingomonas sp. Leaf257 | 1736309.3]	COG2812
ASF14_04230	2	2	0.244446	0.739617	-0.44	hypothetical protein [Sphingomonas sp. Leaf257 | 1736309.3]	COG1430
ASF14_13025	3	2	0.0160454	0.737696	-0.44	Glycerol-3-phosphate dehydrogenase [NAD(P)+] (EC 1.1.1.94) [Sphingomonas sp. Leaf257 | 1736309.3]	COG0240
ASF14_16360	6	3	0.150818	0.738979	-0.44	hypothetical protein [Sphingomonas sp. Leaf257 | 1736309.3]	COG3184
ASF14_11555	12	9	0.0375999	0.735349	-0.44	Anthranilate synthase, aminase component (EC 4.1.3.27) [Sphingomonas sp. Leaf257 | 1736309.3]	COG0147
ASF14_08245	17	13	0.148064	0.738638	-0.44	Phenylalanyl-tRNA synthetase alpha chain (EC 6.1.1.20) [Sphingomonas sp. Leaf257 | 1736309.3]	COG0016
ASF14_13110	48	34	0.109922	0.736083	-0.44	Succinyl-CoA ligase [ADP-forming] beta chain (EC 6.2.1.5) [Sphingomonas sp. Leaf257 | 1736309.3]	COG0045
ASF14_14795	2	2	0.13681	0.731659	-0.45	NAD-dependent protein deacetylase of SIR2 family [Sphingomonas sp. Leaf257 | 1736309.3]	COG0846
ASF14_02630	3	2	0.127648	0.731599	-0.45	Nicotinate phosphoribosyltransferase (EC 6.3.4.21) [Sphingomonas sp. Leaf257 | 1736309.3]	COG1488
ASF14_05330	3	2	0.262159	0.730077	-0.45	tRNA/rRNA cytosine-C5-methylase [Sphingomonas sp. Leaf257 | 1736309.3]	COG0144
ASF14_05750	5	4	0.197651	0.73266	-0.45	Cytochrome O ubiquinol oxidase subunit I (EC 1.10.3.-) [Sphingomonas sp. Leaf257 | 1736309.3]	COG0843
ASF14_18365	7	5	0.153914	0.730574	-0.45	hypothetical protein [Sphingomonas sp. Leaf257 | 1736309.3]	0YSE7
ASF14_12460	9	6	0.0867038	0.729638	-0.45	ATP-dependent RNA helicase RhlE (EC 3.6.4.13) [Sphingomonas sp. Leaf257 | 1736309.3]	COG0513
ASF14_04665	15	12	0.0837547	0.733724	-0.45	hypothetical protein [Sphingomonas sp. Leaf257 | 1736309.3]	COG3871
ASF14_09710	33	26	0.0253587	0.734291	-0.45	Pyruvate kinase (EC 2.7.1.40) [Sphingomonas sp. Leaf257 | 1736309.3]	COG0469
ASF14_01000	3	3	0.208249	0.72769	-0.46	FIG147869: Carbon-nitrogen hydrolase [Sphingomonas sp. Leaf257 | 1736309.3]	COG0388
ASF14_07365	6	4	0.0243643	0.727927	-0.46	putative exonuclease [Sphingomonas sp. Leaf257 | 1736309.3]	COG0847
ASF14_13005	14	11	0.0785555	0.725953	-0.46	Methenyltetrahydrofolate cyclohydrolase (EC 3.5.4.9) / Methylenetetrahydrofolate dehydrogenase (NADP+) (EC 1.5.1.5) [Sphingomonas sp. Leaf257 | 1736309.3]	COG0190
ASF14_10335	15	14	0.0291543	0.72774	-0.46	L-glyceraldehyde 3-phosphate reductase [Sphingomonas sp. Leaf257 | 1736309.3]	COG0667
ASF14_04380	22	20	0.268721	0.7262	-0.46	5-methyltetrahydrofolate--homocysteine methyltransferase (EC 2.1.1.13), C-terminal domain [Sphingomonas sp. Leaf257 | 1736309.3]	COG1410
ASF14_05555	3	2	0.0313784	0.722394	-0.47	hypothetical protein [Sphingomonas sp. Leaf257 | 1736309.3]	COG3553
ASF14_19625	4	3	0.0691277	0.719973	-0.47	hypothetical protein [Sphingomonas sp. Leaf257 | 1736309.3]	#N/A
ASF14_14100	7	5	0.0250315	0.723308	-0.47	1-deoxy-D-xylulose 5-phosphate synthase (EC 2.2.1.7) [Sphingomonas sp. Leaf257 | 1736309.3]	COG1154
ASF14_04890	10	6	0.105577	0.723001	-0.47	hypothetical protein [Sphingomonas sp. Leaf257 | 1736309.3]	COG0526
ASF14_15240	12	11	0.0147037	0.723574	-0.47	Two-component transcriptional response regulator, LuxR family [Sphingomonas sp. Leaf257 | 1736309.3]	COG3279
ASF14_18255	2	2	0.186982	0.715774	-0.48	hypothetical protein [Sphingomonas sp. Leaf257 | 1736309.3]	COG2340
ASF14_06755	4	2	0.000411551	0.718761	-0.48	hypothetical protein [Sphingomonas sp. Leaf257 | 1736309.3]	0Z57E
ASF14_19425	8	6	0.0319157	0.716092	-0.48	Uncharacterized membrane-anchored protein [Sphingomonas sp. Leaf257 | 1736309.3]	COG4949
ASF14_03395	11	7	0.155528	0.717407	-0.48	FIG00636652: hypothetical protein [Sphingomonas sp. Leaf257 | 1736309.3]	COG5385
ASF14_08895	9	8	0.00107142	0.715864	-0.48	FMN adenylyltransferase (EC 2.7.7.2) / Riboflavin kinase (EC 2.7.1.26) [Sphingomonas sp. Leaf257 | 1736309.3]	COG0196
ASF14_02105	19	13	0.138254	0.715534	-0.48	LSU ribosomal protein L4p (L1e) [Sphingomonas sp. Leaf257 | 1736309.3]	COG0088
ASF14_15270	18	15	0.0375675	0.714681	-0.48	competence lipoprotein ComL, putative [Sphingomonas sp. Leaf257 | 1736309.3]	COG4105
ASF14_08180	2	2	0.0683645	0.710987	-0.49	Para-aminobenzoate synthase, aminase component (EC 2.6.1.85) / Aminodeoxychorismate lyase (EC 4.1.3.38) [Sphingomonas sp. Leaf257 | 1736309.3]	COG0115;COG0147
ASF14_15030	7	7	0.0582567	0.709628	-0.49	hypothetical protein [Sphingomonas sp. Leaf257 | 1736309.3]	COG2030
ASF14_06045	19	12	0.162838	0.713079	-0.49	hypothetical protein [Sphingomonas sp. Leaf257 | 1736309.3]	115MW
ASF14_18570	19	16	0.0128173	0.71077	-0.49	hypothetical protein [Sphingomonas sp. Leaf257 | 1736309.3]	COG2989
ASF14_06205	33	27	0.0264955	0.710279	-0.49	peptidoglycan binding domain-containing protein [Sphingomonas sp. Leaf257 | 1736309.3]	COG2989
ASF14_19370	4	2	0.140518	0.706293	-0.5	hypothetical protein [Sphingomonas sp. Leaf257 | 1736309.3]	COG3781
ASF14_04625	7	3	0.031984	0.704798	-0.5	Glycosyl transferase, group 1 [Sphingomonas sp. Leaf257 | 1736309.3]	0YB08
ASF14_13745	5	5	0.0162631	0.704775	-0.5	3-dehydroquinate dehydratase II (EC 4.2.1.10) [Sphingomonas sp. Leaf257 | 1736309.3]	COG0757
fig|1736309.3.peg.672	7	7	0.0356563	0.707414	-0.5	hypothetical protein [Sphingomonas sp. Leaf257 | 1736309.3]	#N/A
ASF14_06285	23	17	0.0327273	0.706662	-0.5	beta-glucosidase (EC 3.2.1.21) [Sphingomonas sp. Leaf257 | 1736309.3]	COG1472
ASF14_05805	27	20	0.0105159	0.706828	-0.5	Malto-oligosyltrehalose synthase (EC 5.4.99.15) [Sphingomonas sp. Leaf257 | 1736309.3]	COG3280
ASF14_12735	34	25	0.0109951	0.705458	-0.5	Leucyl-tRNA synthetase (EC 6.1.1.4) [Sphingomonas sp. Leaf257 | 1736309.3]	COG0495
ASF14_00245	4	3	0.0612204	0.701367	-0.51	Phosphopantothenoylcysteine decarboxylase (EC 4.1.1.36) / Phosphopantothenoylcysteine synthetase (EC 6.3.2.5) [Sphingomonas sp. Leaf257 | 1736309.3]	COG0452
ASF14_15905	5	3	0.101141	0.701075	-0.51	FIG00003370: Multicopper polyphenol oxidase [Sphingomonas sp. Leaf257 | 1736309.3]	COG1496
ASF14_13705	9	6	0.155256	0.700617	-0.51	Peptidyl-prolyl cis-trans isomerase PpiA precursor (EC 5.2.1.8) [Sphingomonas sp. Leaf257 | 1736309.3]	COG0652
ASF14_09670	12	10	0.0654171	0.701907	-0.51	ATPase [Sphingomonas sp. Leaf257 | 1736309.3]	COG1485
ASF14_04280	42	34	0.0242198	0.702649	-0.51	Dihydrolipoamide acetyltransferase component of pyruvate dehydrogenase complex (EC 2.3.1.12) [Sphingomonas sp. Leaf257 | 1736309.3]	COG0508
ASF14_16425	3	2	0.201738	0.695749	-0.52	hypothetical protein [Sphingomonas sp. Leaf257 | 1736309.3]	COG1629
ASF14_15165	3	3	0.0695063	0.697304	-0.52	hypothetical protein [Sphingomonas sp. Leaf257 | 1736309.3]	#N/A
ASF14_06035	7	4	0.117775	0.695872	-0.52	hypothetical protein [Sphingomonas sp. Leaf257 | 1736309.3]	COG4191
ASF14_10365	5	4	0.00599882	0.698846	-0.52	Alkanal monooxygenase alpha chain (EC 1.14.14.3) [Sphingomonas sp. Leaf257 | 1736309.3]	COG2141
ASF14_10145	7	6	0.0489063	0.69796	-0.52	hypothetical protein [Sphingomonas sp. Leaf257 | 1736309.3]	COG3137
ASF14_01090	17	12	0.126314	0.699051	-0.52	putative oxidoreductase, nitronate monooxygenase family [Sphingomonas sp. Leaf257 | 1736309.3]	COG2070
ASF14_13790	8	4	0.12662	0.690967	-0.53	3-isopropylmalate dehydratase small subunit (EC 4.2.1.33) [Sphingomonas sp. Leaf257 | 1736309.3]	COG0066
ASF14_19725	12	10	0.0180151	0.691648	-0.53	hypothetical protein [Sphingomonas sp. Leaf257 | 1736309.3]	COG2184
ASF14_01045	47	39	0.0118626	0.690826	-0.53	Outer membrane component of TAM transport system [Sphingomonas sp. Leaf257 | 1736309.3]	COG0729
ASF14_01990	3	3	0.125113	0.68882	-0.54	Signal peptidase I (EC 3.4.21.89) [Sphingomonas sp. Leaf257 | 1736309.3]	COG0681
ASF14_08675	6	4	0.0782221	0.687989	-0.54	16S rRNA (uracil(1498)-N(3))-methyltransferase (EC 2.1.1.193) [Sphingomonas sp. Leaf257 | 1736309.3]	COG1385
ASF14_05390	4	4	0.0729146	0.685398	-0.54	Phosphoribosylglycinamide formyltransferase (EC 2.1.2.2) [Sphingomonas sp. Leaf257 | 1736309.3]	COG0299
ASF14_05595	6	4	0.0501746	0.68647	-0.54	Orotidine 5'-phosphate decarboxylase (EC 4.1.1.23) [Sphingomonas sp. Leaf257 | 1736309.3]	COG0284
ASF14_15105	10	6	0.00177817	0.685738	-0.54	ATP synthase F0 sector subunit b' (EC 3.6.3.14) [Sphingomonas sp. Leaf257 | 1736309.3]	COG0711
ASF14_02085	18	16	0.0281927	0.688852	-0.54	LSU ribosomal protein L22p (L17e) [Sphingomonas sp. Leaf257 | 1736309.3]	COG0091
ASF14_17645	62	53	0.0879302	0.685652	-0.54	hypothetical protein [Sphingomonas sp. Leaf257 | 1736309.3]	0XT8U
ASF14_03890	5	4	0.032386	0.682042	-0.55	tRNA dimethylallyltransferase (EC 2.5.1.75) [Sphingomonas sp. Leaf257 | 1736309.3]	COG0324
ASF14_01505	6	5	0.00199046	0.681471	-0.55	FIG003620: Proteophosphoglycan precursor (Fragment) [Sphingomonas sp. Leaf257 | 1736309.3]	COG3816
ASF14_19445	13	6	0.0801558	0.682903	-0.55	Encapsulating protein for a DyP-type peroxidase or ferritin-like protein oligomers [Sphingomonas sp. Leaf257 | 1736309.3]	COG1659
ASF14_13780	4	3	0.0731137	0.679743	-0.56	Glutathione S-transferase (EC 2.5.1.18) [Sphingomonas sp. Leaf257 | 1736309.3]	COG0625
ASF14_02615	4	4	0.0314156	0.678287	-0.56	Putative reductase [Sphingomonas sp. Leaf257 | 1736309.3]	COG0431
ASF14_00765	5	5	0.0118392	0.680371	-0.56	General secretion pathway protein G [Sphingomonas sp. Leaf257 | 1736309.3]	COG2165
ASF14_05495	12	9	0.086112	0.676716	-0.56	Ribosome LSU-associated GTP-binding protein HflX [Sphingomonas sp. Leaf257 | 1736309.3]	COG2262
ASF14_13870	15	12	0.0442095	0.677404	-0.56	Transcriptional regulator [Sphingomonas sp. Leaf257 | 1736309.3]	COG4957
ASF14_17580	26	18	0.0412804	0.677439	-0.56	Cysteine synthase (EC 2.5.1.47) [Sphingomonas sp. Leaf257 | 1736309.3]	COG0031
ASF14_09685	27	23	0.0540036	0.678241	-0.56	Succinyl-CoA ligase [ADP-forming] alpha chain (EC 6.2.1.5) [Sphingomonas sp. Leaf257 | 1736309.3]	COG0074
ASF14_01655	45	31	0.00383332	0.680642	-0.56	ATP synthase alpha chain (EC 3.6.3.14) [Sphingomonas sp. Leaf257 | 1736309.3]	COG0056
ASF14_12760	5	4	0.104192	0.671305	-0.57	hypothetical protein [Sphingomonas sp. Leaf257 | 1736309.3]	COG0637
ASF14_08945	8	6	0.0215144	0.674007	-0.57	NADPH-dependent 7-cyano-7-deazaguanine reductase (EC 1.7.1.13) [Sphingomonas sp. Leaf257 | 1736309.3]	COG0780
ASF14_07680	12	8	0.00753053	0.674352	-0.57	Protease II (EC 3.4.21.83) [Sphingomonas sp. Leaf257 | 1736309.3]	COG1770
ASF14_03435	6	4	0.28457	0.66904	-0.58	Cysteine desulfurase (EC 2.8.1.7) [Sphingomonas sp. Leaf257 | 1736309.3]	COG1104
ASF14_15595	4	4	0.0899055	0.670646	-0.58	Isochorismate pyruvate-lyase (EC 4.2.99.21) [Sphingomonas sp. Leaf257 | 1736309.3]	COG1605
ASF14_02390	9	5	0.0664225	0.671234	-0.58	hypothetical protein [Sphingomonas sp. Leaf257 | 1736309.3]	COG1611
ASF14_04010	9	6	0.0101585	0.66939	-0.58	Thiol peroxidase, Bcp-type (EC 1.11.1.15) [Sphingomonas sp. Leaf257 | 1736309.3]	COG1225
ASF14_10440	8	7	0.0057062	0.66693	-0.58	Glutathione S-transferase (EC 2.5.1.18) [Sphingomonas sp. Leaf257 | 1736309.3]	0XV35
ASF14_08320	13	8	0.057185	0.670826	-0.58	RIKEN cDNA 2310005O14 [Sphingomonas sp. Leaf257 | 1736309.3]	COG5590
ASF14_18340	9	9	0.0223234	0.666951	-0.58	LSU rRNA pseudouridine(955/2504/2580) synthase (EC 5.4.99.24) [Sphingomonas sp. Leaf257 | 1736309.3]	COG0564
ASF14_14995	20	16	0.0214682	0.669728	-0.58	Coproporphyrinogen III oxidase, aerobic (EC 1.3.3.3) [Sphingomonas sp. Leaf257 | 1736309.3]	COG0408
ASF14_10135	2	2	0.0236675	0.663147	-0.59	hypothetical protein [Sphingomonas sp. Leaf257 | 1736309.3]	COG0657
ASF14_07305	6	6	0.0461413	0.662234	-0.59	Diaminopimelate epimerase (EC 5.1.1.7) [Sphingomonas sp. Leaf257 | 1736309.3]	COG0253
ASF14_16660	8	8	0.111317	0.662965	-0.59	Type I secretion system ATPase [Sphingomonas sp. Leaf257 | 1736309.3]	COG4618
ASF14_00230	11	9	0.038295	0.664704	-0.59	2-methoxy-6-polyprenyl-1,4-benzoquinol methylase (EC 2.1.1.201) [Sphingomonas sp. Leaf257 | 1736309.3]	COG2226
ASF14_04185	16	10	0.00826073	0.666091	-0.59	16S rRNA (cytosine(1402)-N(4))-methyltransferase (EC 2.1.1.199) [Sphingomonas sp. Leaf257 | 1736309.3]	COG0275
ASF14_04450	20	16	0.0107939	0.665081	-0.59	Exoenzymes regulatory protein AepA precursor [Sphingomonas sp. Leaf257 | 1736309.3]	COG1574
ASF14_05405	3	2	0.0282003	0.661717	-0.6	DnaA inactivator Hda (shorter homolog of DnaA) [Sphingomonas sp. Leaf257 | 1736309.3]	COG0593
ASF14_06770	4	3	0.217761	0.659115	-0.6	hypothetical protein [Sphingomonas sp. Leaf257 | 1736309.3]	COG3188
ASF14_16330	10	5	0.00238885	0.659833	-0.6	Transcriptional regulator, LacI family [Sphingomonas sp. Leaf257 | 1736309.3]	COG1609
ASF14_09420	6	5	0.307262	0.659926	-0.6	hypothetical protein [Sphingomonas sp. Leaf257 | 1736309.3]	0YZQY
ASF14_15195	15	11	0.00813961	0.659767	-0.6	N-acetylornithine aminotransferase (EC 2.6.1.11) [Sphingomonas sp. Leaf257 | 1736309.3]	COG4992
ASF14_13910	16	11	0.0403206	0.660372	-0.6	3-phosphoshikimate 1-carboxyvinyltransferase (EC 2.5.1.19) [Sphingomonas sp. Leaf257 | 1736309.3]	COG0128
ASF14_05790	28	24	0.0967142	0.66154	-0.6	Limit dextrin alpha-1,6-maltotetraose-hydrolase (EC 3.2.1.196) [Sphingomonas sp. Leaf257 | 1736309.3]	COG1523
ASF14_16770	6	3	0.202077	0.65657	-0.61	hypothetical protein [Sphingomonas sp. Leaf257 | 1736309.3]	COG1629
ASF14_14180	6	3	0.0131176	0.656417	-0.61	hypothetical protein [Sphingomonas sp. Leaf257 | 1736309.3]	COG4235
ASF14_03950	5	4	0.0424805	0.654492	-0.61	S-formylglutathione hydrolase (EC 3.1.2.12) [Sphingomonas sp. Leaf257 | 1736309.3]	COG0627
ASF14_12845	5	5	0.0237918	0.656641	-0.61	Phosphoenolpyruvate synthase regulatory protein [Sphingomonas sp. Leaf257 | 1736309.3]	COG1806
ASF14_05785	12	12	0.0365252	0.657058	-0.61	hypothetical protein [Sphingomonas sp. Leaf257 | 1736309.3]	0Y5F9
ASF14_10200	43	37	0.0180558	0.657156	-0.61	Threonine dehydrogenase and related Zn-dependent dehydrogenases [Sphingomonas sp. Leaf257 | 1736309.3]	COG1063
ASF14_11785	48	37	0.0247672	0.653138	-0.61	NAD-dependent glyceraldehyde-3-phosphate dehydrogenase (EC 1.2.1.12) [Sphingomonas sp. Leaf257 | 1736309.3]	COG0057
ASF14_08350	4	2	0.00954369	0.651974	-0.62	hypothetical protein [Sphingomonas sp. Leaf257 | 1736309.3]	COG0500
ASF14_10605	11	10	0.0758281	0.651862	-0.62	3-oxoacyl-[acyl-carrier protein] reductase (EC 1.1.1.100), FadG [Sphingomonas sp. Leaf257 | 1736309.3]	0XNW1
ASF14_04615	88	66	0.138622	0.652004	-0.62	Aconitate hydratase (EC 4.2.1.3) [Sphingomonas sp. Leaf257 | 1736309.3]	COG1048
ASF14_17345	2	2	0.265211	0.646635	-0.63	CopG protein [Sphingomonas sp. Leaf257 | 1736309.3]	COG3019
ASF14_00675	4	4	0.00745398	0.644457	-0.63	Putative phosphatase YfbT [Sphingomonas sp. Leaf257 | 1736309.3]	COG0637
ASF14_09575	9	9	0.0524848	0.646897	-0.63	ABC transporter, ATP-binding protein (cluster 9, phospholipid) [Sphingomonas sp. Leaf257 | 1736309.3]	COG1127
ASF14_01585	11	9	0.0122969	0.64521	-0.63	LSU ribosomal protein L17p [Sphingomonas sp. Leaf257 | 1736309.3]	COG0203
ASF14_10595	29	23	0.0334227	0.644266	-0.63	3-oxoacyl-[acyl-carrier-protein] synthase, KASII (EC 2.3.1.179) [Sphingomonas sp. Leaf257 | 1736309.3]	COG0304
ASF14_02635	73	61	0.00597486	0.645777	-0.63	Outer membrane protein A precursor [Sphingomonas sp. Leaf257 | 1736309.3]	COG2885
ASF14_06780	2	2	0.0332701	0.640402	-0.64	hypothetical protein [Sphingomonas sp. Leaf257 | 1736309.3]	11GG4
ASF14_06700	8	6	0.0367976	0.643011	-0.64	hypothetical protein [Sphingomonas sp. Leaf257 | 1736309.3]	COG3871
ASF14_04290	11	7	0.0254173	0.642516	-0.64	Thioredoxin reductase (EC 1.8.1.9) [Sphingomonas sp. Leaf257 | 1736309.3]	COG0492
ASF14_05465	8	7	0.0736539	0.642087	-0.64	tRNA-dihydrouridine synthase DusB [Sphingomonas sp. Leaf257 | 1736309.3]	COG0042
ASF14_07105	11	8	0.0153064	0.643814	-0.64	Efflux transport system, outer membrane factor (OMF) lipoprotein [Sphingomonas sp. Leaf257 | 1736309.3]	COG1538
ASF14_00830	10	8	0.0494125	0.643528	-0.64	Two-component system sensor histidine kinase [Sphingomonas sp. Leaf257 | 1736309.3]	0XNMH
ASF14_08625	19	11	0.0203596	0.642577	-0.64	Phosphoglucomutase (EC 5.4.2.2) [Sphingomonas sp. Leaf257 | 1736309.3]	COG0033
ASF14_03780	19	14	0.00942111	0.639583	-0.64	ATP-dependent Clp protease ATP-binding subunit ClpX [Sphingomonas sp. Leaf257 | 1736309.3]	COG1219
ASF14_00440	2	2	0.0485891	0.635846	-0.65	hypothetical protein [Sphingomonas sp. Leaf257 | 1736309.3]	COG1414
ASF14_14070	4	3	0.0049992	0.637251	-0.65	Pyrroline-5-carboxylate reductase (EC 1.5.1.2) [Sphingomonas sp. Leaf257 | 1736309.3]	COG0345
fig|1736309.3.peg.2856	8	5	0.0412439	0.635226	-0.65	NAD-specific glutamate dehydrogenase (EC 1.4.1.2), large form [Sphingomonas sp. Leaf257 | 1736309.3]	#N/A
ASF14_18325	6	5	0.0861569	0.63718	-0.65	hypothetical protein [Sphingomonas sp. Leaf257 | 1736309.3]	COG4520
ASF14_00800	13	12	0.215491	0.636826	-0.65	hypothetical protein [Sphingomonas sp. Leaf257 | 1736309.3]	0XQ4U
ASF14_04025	16	13	0.0334314	0.637584	-0.65	RNA polymerase ECF-type sigma factor [Sphingomonas sp. Leaf257 | 1736309.3]	COG1595
ASF14_11350	56	47	0.00051419	0.63942	-0.65	Protein translocase subunit SecA [Sphingomonas sp. Leaf257 | 1736309.3]	COG0653
ASF14_11095	5	3	0.102992	0.632004	-0.66	hypothetical protein [Sphingomonas sp. Leaf257 | 1736309.3]	COG2932
ASF14_15450	5	4	0.0818007	0.632959	-0.66	Transcriptional regulator, GntR family [Sphingomonas sp. Leaf257 | 1736309.3]	COG2186
ASF14_00925	12	6	0.00753352	0.632716	-0.66	Serine palmitoyltransferase (EC 2.3.1.50) [Sphingomonas sp. Leaf257 | 1736309.3]	COG0156
ASF14_04035	17	11	0.16888	0.631024	-0.66	DNA-directed RNA polymerase specialized sigma subunit, sigma24-like [Sphingomonas sp. Leaf257 | 1736309.3]	0YE83
ASF14_12250	22	14	0.10445	0.634542	-0.66	Tol-Pal system beta propeller repeat protein TolB [Sphingomonas sp. Leaf257 | 1736309.3]	COG0823
ASF14_08680	16	12	0.0159633	0.628658	-0.67	Glutamate--cysteine ligase (EC 6.3.2.2) [Sphingomonas sp. Leaf257 | 1736309.3]	COG3572
ASF14_15740	5	5	0.00155981	0.622102	-0.68	N5-carboxyaminoimidazole ribonucleotide synthase (EC 6.3.4.18) [Sphingomonas sp. Leaf257 | 1736309.3]	COG0026
ASF14_01070	9	6	0.00390503	0.624098	-0.68	Glyoxylate reductase (EC 1.1.1.79) @ Glyoxylate reductase (EC 1.1.1.26) @ Hydroxypyruvate reductase (EC 1.1.1.81) [Sphingomonas sp. Leaf257 | 1736309.3]	COG1052
ASF14_04725	30	22	0.0115293	0.623423	-0.68	Glycine dehydrogenase [decarboxylating] (glycine cleavage system P2 protein) (EC 1.4.4.2) [Sphingomonas sp. Leaf257 | 1736309.3]	COG1003
ASF14_19885	2	2	0.0383437	0.618428	-0.69	IncF plasmid conjugative transfer DNA-nicking and unwinding protein TraI [Sphingomonas sp. Leaf257 | 1736309.3]	COG0507
ASF14_18420	2	2	0.106452	0.621597	-0.69	Cob(I)alamin adenosyltransferase (EC 2.5.1.17) @ Cob(I)alamin adenosyltransferase (EC 2.5.1.17), clustered with cobalamin synthesis [Sphingomonas sp. Leaf257 | 1736309.3]	COG2109
ASF14_07505	4	3	0.0657675	0.621203	-0.69	Efflux ABC transporter, permease/ATP-binding protein mlr7818 [Sphingomonas sp. Leaf257 | 1736309.3]	COG5265
ASF14_18585	7	5	0.0976924	0.621854	-0.69	Uronate isomerase (EC 5.3.1.12) [Sphingomonas sp. Leaf257 | 1736309.3]	COG1904
ASF14_02020	8	7	0.025964	0.61929	-0.69	LSU ribosomal protein L30p (L7e) [Sphingomonas sp. Leaf257 | 1736309.3]	COG1841
ASF14_16475	33	29	0.0322323	0.618302	-0.69	Membrane alanine aminopeptidase N (EC 3.4.11.2) [Sphingomonas sp. Leaf257 | 1736309.3]	COG0308
ASF14_13465	43	39	0.000606539	0.619361	-0.69	Oar-like outer membrane protein protein, OmpA family [Sphingomonas sp. Leaf257 | 1736309.3]	111CW
ASF14_09160	125	79	0.0593264	0.620446	-0.69	DNA-directed RNA polymerase beta' subunit (EC 2.7.7.6) [Sphingomonas sp. Leaf257 | 1736309.3]	COG0086
ASF14_12650	3	3	0.0815998	0.616856	-0.7	ATP-dependent Clp protease adaptor protein ClpS [Sphingomonas sp. Leaf257 | 1736309.3]	COG2127
ASF14_10225	8	6	0.0183525	0.615049	-0.7	Xylulose kinase (EC 2.7.1.17) [Sphingomonas sp. Leaf257 | 1736309.3]	COG1070
ASF14_06030	6	3	0.00785745	0.613238	-0.71	Two-component transcriptional response regulator, AtoC family [Sphingomonas sp. Leaf257 | 1736309.3]	COG2204
ASF14_10800	8	5	0.0860444	0.611305	-0.71	DNA mismatch repair protein MutL [Sphingomonas sp. Leaf257 | 1736309.3]	COG0323
ASF14_02590	31	24	0.0170692	0.61136	-0.71	Dihydroorotase (EC 3.5.2.3) [Sphingomonas sp. Leaf257 | 1736309.3]	COG0044
ASF14_05015	4	3	0.274402	0.606368	-0.72	hypothetical protein [Sphingomonas sp. Leaf257 | 1736309.3]	#N/A
ASF14_10140	6	6	0.00390921	0.606739	-0.72	Adenosine (5')-pentaphospho-(5'')-adenosine pyrophosphohydrolase [Sphingomonas sp. Leaf257 | 1736309.3]	COG0494
ASF14_15265	10	7	0.0195202	0.608763	-0.72	DNA repair protein RecN [Sphingomonas sp. Leaf257 | 1736309.3]	COG0497
ASF14_15600	9	7	0.00854299	0.607997	-0.72	tRNA (cytidine(32)/uridine(32)-2'-O)-methyltransferase (EC 2.1.1.200) [Sphingomonas sp. Leaf257 | 1736309.3]	COG0565
ASF14_05670	9	7	0.0492716	0.607803	-0.72	hypothetical protein [Sphingomonas sp. Leaf257 | 1736309.3]	0YSE7
ASF14_13365	10	8	0.140634	0.607985	-0.72	hypothetical protein [Sphingomonas sp. Leaf257 | 1736309.3]	COG1404;COG4625
ASF14_16375	13	10	0.16875	0.606265	-0.72	NAD-dependent epimerase/dehydratase [Sphingomonas sp. Leaf257 | 1736309.3]	COG0702
ASF14_12485	11	10	0.00365084	0.60832	-0.72	L-aspartate oxidase (EC 1.4.3.16) [Sphingomonas sp. Leaf257 | 1736309.3]	COG0029
ASF14_11465	37	29	0.00304347	0.607021	-0.72	Aspartate-semialdehyde dehydrogenase (EC 1.2.1.11) [Sphingomonas sp. Leaf257 | 1736309.3]	COG0136
ASF14_04155	4	3	0.0470373	0.60341	-0.73	UDP-N-acetylmuramoyl-L-alanine--D-glutamate ligase (EC 6.3.2.9) [Sphingomonas sp. Leaf257 | 1736309.3]	COG0771
ASF14_07535	3	3	0.00131609	0.602819	-0.73	hypothetical protein [Sphingomonas sp. Leaf257 | 1736309.3]	COG1670
ASF14_07115	4	4	0.0856171	0.602339	-0.73	Lactoylglutathione lyase (EC 4.4.1.5) [Sphingomonas sp. Leaf257 | 1736309.3]	11FDV
ASF14_03965	3	2	0.121641	0.597054	-0.74	Lactoylglutathione lyase and related lyases [Sphingomonas sp. Leaf257 | 1736309.3]	COG0346
ASF14_08930	7	7	0.118798	0.59879	-0.74	Cystathionine beta-lyase (EC 4.4.1.8) [Sphingomonas sp. Leaf257 | 1736309.3]	COG0626
ASF14_02160	9	7	0.0225367	0.598015	-0.74	Quinone oxidoreductase (EC 1.6.5.5) [Sphingomonas sp. Leaf257 | 1736309.3]	COG0604
ASF14_02510	16	14	0.0189034	0.597385	-0.74	Threonine-synthase-like protein 2 [Sphingomonas sp. Leaf257 | 1736309.3]	COG0498
ASF14_01295	4	3	0.0421708	0.594657	-0.75	hypothetical protein [Sphingomonas sp. Leaf257 | 1736309.3]	#N/A
ASF14_19825	7	4	0.00462932	0.596238	-0.75	Transcriptional regulator [Sphingomonas sp. Leaf257 | 1736309.3]	COG4957
ASF14_13375	4	4	0.0439938	0.594546	-0.75	hypothetical protein [Sphingomonas sp. Leaf257 | 1736309.3]	0XQKT
ASF14_09660	12	8	0.0787855	0.594322	-0.75	hypothetical protein [Sphingomonas sp. Leaf257 | 1736309.3]	11SQU
ASF14_05190	10	8	0.0030563	0.593765	-0.75	4-hydroxy-tetrahydrodipicolinate synthase (EC 4.3.3.7) [Sphingomonas sp. Leaf257 | 1736309.3]	COG0329
ASF14_12715	9	5	0.00504424	0.591449	-0.76	Exodeoxyribonuclease III (EC 3.1.11.2) [Sphingomonas sp. Leaf257 | 1736309.3]	COG0708
ASF14_17665	11	7	0.00302282	0.591964	-0.76	Mannose-1-phosphate guanylyltransferase (EC 2.7.7.13) / Mannose-6-phosphate isomerase (EC 5.3.1.8) [Sphingomonas sp. Leaf257 | 1736309.3]	COG0836
ASF14_00710	16	12	0.0422338	0.59182	-0.76	Iron-sulfur cluster assembly protein SufB [Sphingomonas sp. Leaf257 | 1736309.3]	COG0719
ASF14_04815	50	35	0.00710869	0.590823	-0.76	Pyruvate,phosphate dikinase (EC 2.7.9.1) [Sphingomonas sp. Leaf257 | 1736309.3]	COG0574
ASF14_12900	6	5	0.00182342	0.588236	-0.77	putative secreted protein [Sphingomonas sp. Leaf257 | 1736309.3]	0XT5H
ASF14_07635	8	7	0.0281927	0.587671	-0.77	hypothetical protein [Sphingomonas sp. Leaf257 | 1736309.3]	#N/A
ASF14_14270	13	8	0.0026791	0.585681	-0.77	Uridylate kinase (EC 2.7.4.22) [Sphingomonas sp. Leaf257 | 1736309.3]	COG0528
ASF14_15215	13	11	0.00499505	0.584652	-0.77	GcrA cell cycle regulator [Sphingomonas sp. Leaf257 | 1736309.3]	COG5352
ASF14_05685	15	11	0.0289052	0.586446	-0.77	Non-heme chloroperoxidase (EC 1.11.1.10) [Sphingomonas sp. Leaf257 | 1736309.3]	0XP44
ASF14_01535	19	14	0.0156796	0.585241	-0.77	Phosphoribosylaminoimidazole-succinocarboxamide synthase (EC 6.3.2.6) [Sphingomonas sp. Leaf257 | 1736309.3]	COG0152
ASF14_03815	24	18	0.00385812	0.587488	-0.77	Aspartyl-tRNA(Asn) amidotransferase subunit B (EC 6.3.5.6) @ Glutamyl-tRNA(Gln) amidotransferase subunit B (EC 6.3.5.7) [Sphingomonas sp. Leaf257 | 1736309.3]	COG0064
ASF14_05275	29	23	0.0061279	0.585452	-0.77	Phosphoenolpyruvate carboxykinase [ATP] (EC 4.1.1.49) [Sphingomonas sp. Leaf257 | 1736309.3]	COG1866
ASF14_04905	73	52	0.00578724	0.585791	-0.77	Chaperone protein DnaK [Sphingomonas sp. Leaf257 | 1736309.3]	COG0443
ASF14_19785	11	9	0.00404382	0.580937	-0.78	DNA-binding protein HU-beta [Sphingomonas sp. Leaf257 | 1736309.3]	COG0776
ASF14_17590	42	30	0.000839635	0.580517	-0.78	Pyruvate dehydrogenase E1 component alpha subunit (EC 1.2.4.1) [Sphingomonas sp. Leaf257 | 1736309.3]	COG1071
ASF14_02290	12	11	0.00710869	0.580208	-0.79	Pyridoxamine 5'-phosphate oxidase (EC 1.4.3.5) [Sphingomonas sp. Leaf257 | 1736309.3]	COG0259
ASF14_05185	16	12	0.0353677	0.57862	-0.79	Soluble lytic murein transglycosylase (EC 4.2.2.n1) [Sphingomonas sp. Leaf257 | 1736309.3]	COG0741
ASF14_10560	19	16	0.000817475	0.577635	-0.79	6-phosphogluconolactonase (EC 3.1.1.31), eukaryotic type [Sphingomonas sp. Leaf257 | 1736309.3]	COG0363
ASF14_05160	34	20	0.00593535	0.579604	-0.79	Energy-dependent translational throttle protein EttA [Sphingomonas sp. Leaf257 | 1736309.3]	COG0488
ASF14_10640	3	3	0.117294	0.575676	-0.8	hypothetical protein [Sphingomonas sp. Leaf257 | 1736309.3]	#N/A
ASF14_07565	5	3	0.0494125	0.572569	-0.8	hypothetical protein [Sphingomonas sp. Leaf257 | 1736309.3]	0Z8Q5
ASF14_12830	26	14	0.00502155	0.573938	-0.8	Transcription termination factor Rho [Sphingomonas sp. Leaf257 | 1736309.3]	COG1158
ASF14_01795	2	2	0.0479729	0.571192	-0.81	Septum formation protein Maf [Sphingomonas sp. Leaf257 | 1736309.3]	COG0424
ASF14_01120	3	2	0.131873	0.572208	-0.81	Conserved hypothetical protein probably involved in sulfate reduction [Sphingomonas sp. Leaf257 | 1736309.3]	0Y3BK
ASF14_18665	6	4	0.000172429	0.571389	-0.81	Chorismate mutase I (EC 5.4.99.5) [Sphingomonas sp. Leaf257 | 1736309.3]	COG1605
ASF14_11560	7	7	0.0228861	0.569748	-0.81	hypothetical protein [Sphingomonas sp. Leaf257 | 1736309.3]	0YZQY
ASF14_09785	8	7	0.00512713	0.571611	-0.81	hypothetical protein [Sphingomonas sp. Leaf257 | 1736309.3]	123VY
ASF14_01205	7	7	0.0619396	0.569374	-0.81	Patatin [Sphingomonas sp. Leaf257 | 1736309.3]	COG3621
ASF14_17555	13	10	0.0400974	0.570215	-0.81	hypothetical protein [Sphingomonas sp. Leaf257 | 1736309.3]	1223C
ASF14_11240	9	3	0.147823	0.567708	-0.82	hypothetical protein [Sphingomonas sp. Leaf257 | 1736309.3]	11SQZ
ASF14_17985	10	7	0.0200131	0.565479	-0.82	Efflux transport system, outer membrane factor (OMF) lipoprotein [Sphingomonas sp. Leaf257 | 1736309.3]	COG1538
ASF14_00690	11	10	0.0198587	0.565613	-0.82	Cysteine desulfurase (EC 2.8.1.7) => SufS [Sphingomonas sp. Leaf257 | 1736309.3]	COG0520
ASF14_05890	14	13	0.00148154	0.565261	-0.82	N-acetylglucosamine-1-phosphate uridyltransferase (EC 2.7.7.23) / Glucosamine-1-phosphate N-acetyltransferase (EC 2.3.1.157) [Sphingomonas sp. Leaf257 | 1736309.3]	COG1207
ASF14_01580	29	20	0.00224421	0.568007	-0.82	GMP synthase [glutamine-hydrolyzing], amidotransferase subunit (EC 6.3.5.2) / GMP synthase [glutamine-hydrolyzing], ATP pyrophosphatase subunit (EC 6.3.5.2) [Sphingomonas sp. Leaf257 | 1736309.3]	COG0518;COG0519
ASF14_08500	2	2	0.0152182	0.561731	-0.83	Mg/Co/Ni transporter MgtE, CBS domain-containing [Sphingomonas sp. Leaf257 | 1736309.3]	COG2239
ASF14_15640	6	4	0.0914212	0.561168	-0.83	5-aminolevulinate synthase (EC 2.3.1.37) [Sphingomonas sp. Leaf257 | 1736309.3]	COG0156
ASF14_03545	7	6	0.00504539	0.564084	-0.83	Diaminopimelate decarboxylase (EC 4.1.1.20) [Sphingomonas sp. Leaf257 | 1736309.3]	COG0019
ASF14_12365	15	13	7.27619e-05	0.563928	-0.83	Orotate phosphoribosyltransferase (EC 2.4.2.10) [Sphingomonas sp. Leaf257 | 1736309.3]	COG0461
ASF14_01875	2	2	0.0294085	0.55898	-0.84	ClpXP protease specificity-enhancing factor SspBalpha [Sphingomonas sp. Leaf257 | 1736309.3]	COG3814
ASF14_15670	3	3	0.0151151	0.558371	-0.84	hypothetical protein [Sphingomonas sp. Leaf257 | 1736309.3]	COG3324
ASF14_11695	9	5	0.0234536	0.556936	-0.84	NADH-ubiquinone oxidoreductase chain I (EC 1.6.5.3) [Sphingomonas sp. Leaf257 | 1736309.3]	COG1143
ASF14_11760	20	15	0.00257596	0.559288	-0.84	Fructose-bisphosphate aldolase class I (EC 4.1.2.13) [Sphingomonas sp. Leaf257 | 1736309.3]	COG1830
ASF14_15045	16	12	0.00169803	0.553419	-0.85	GTP-binding and nucleic acid-binding protein YchF [Sphingomonas sp. Leaf257 | 1736309.3]	COG0012
ASF14_02060	17	12	0.00242598	0.556443	-0.85	LSU ribosomal protein L14p (L23e) [Sphingomonas sp. Leaf257 | 1736309.3]	COG0093
ASF14_13095	21	16	0.0262111	0.555451	-0.85	Ribose-phosphate pyrophosphokinase (EC 2.7.6.1) [Sphingomonas sp. Leaf257 | 1736309.3]	COG0462
ASF14_15210	28	24	0.0372622	0.55402	-0.85	Membrane protein [Sphingomonas sp. Leaf257 | 1736309.3]	100H7
ASF14_09310	34	27	0.00425435	0.551738	-0.86	Acetyl-CoA acetyltransferase (EC 2.3.1.9) [Sphingomonas sp. Leaf257 | 1736309.3]	COG0183
ASF14_14890	89	56	0.00233313	0.552713	-0.86	Heat shock protein 60 kDa family chaperone GroEL [Sphingomonas sp. Leaf257 | 1736309.3]	COG0459
ASF14_05460	8	5	0.00847252	0.54583	-0.87	2-C-methyl-D-erythritol 4-phosphate cytidylyltransferase (EC 2.7.7.60) / 2-C-methyl-D-erythritol 2,4-cyclodiphosphate synthase (EC 4.6.1.12) [Sphingomonas sp. Leaf257 | 1736309.3]	COG0245;COG1211
ASF14_08590	9	6	0.00835569	0.546663	-0.87	L-malyl-CoA/beta-methylmalyl-CoA lyase [Sphingomonas sp. Leaf257 | 1736309.3]	COG2301
ASF14_17650	10	7	0.00536045	0.548532	-0.87	Transcriptional regulator, AsnC family [Sphingomonas sp. Leaf257 | 1736309.3]	COG1522
ASF14_12505	21	18	0.00276348	0.547185	-0.87	IMP cyclohydrolase (EC 3.5.4.10) / Phosphoribosylaminoimidazolecarboxamide formyltransferase (EC 2.1.2.3) [Sphingomonas sp. Leaf257 | 1736309.3]	COG0138
ASF14_02245	41	27	0.0096315	0.547007	-0.87	Excinuclease ABC subunit A [Sphingomonas sp. Leaf257 | 1736309.3]	COG0178
ASF14_07295	5	3	0.0448595	0.542358	-0.88	Glutamine cyclotransferase [Sphingomonas sp. Leaf257 | 1736309.3]	COG3823
ASF14_09970	21	15	0.00106426	0.543186	-0.88	GTP-binding protein EngA [Sphingomonas sp. Leaf257 | 1736309.3]	COG1160
fig|1736309.3.peg.3711	4	4	0.000732471	0.539459	-0.89	hypothetical protein [Sphingomonas sp. Leaf257 | 1736309.3]	#N/A
ASF14_20115	11	11	0.00759461	0.54133	-0.89	dTDP-glucose 4,6-dehydratase (EC 4.2.1.46) [Sphingomonas sp. Leaf257 | 1736309.3]	COG1088
ASF14_06705	20	15	0.00379948	0.539734	-0.89	Oxidoreductase, short-chain dehydrogenase/reductase family [Sphingomonas sp. Leaf257 | 1736309.3]	0XNUN
ASF14_14315	2	2	0.0352878	0.535546	-0.9	Inner membrane protein, KefB/KefC family [Sphingomonas sp. Leaf257 | 1736309.3]	COG0475;COG1226
ASF14_19415	5	4	0.0198142	0.535738	-0.9	S-formylglutathione hydrolase (EC 3.1.2.12) [Sphingomonas sp. Leaf257 | 1736309.3]	COG0627
ASF14_03605	16	9	0.0010137	0.534721	-0.9	Malate:quinone oxidoreductase (EC 1.1.5.4) [Sphingomonas sp. Leaf257 | 1736309.3]	COG0579
ASF14_04810	14	11	0.018229	0.534762	-0.9	hypothetical protein [Sphingomonas sp. Leaf257 | 1736309.3]	#N/A
ASF14_14835	13	12	0.0113261	0.535985	-0.9	hypothetical protein [Sphingomonas sp. Leaf257 | 1736309.3]	COG1729
ASF14_15635	2	2	0.00120879	0.532782	-0.91	hypothetical protein [Sphingomonas sp. Leaf257 | 1736309.3]	11J1W
ASF14_00280	7	6	0.0283716	0.533851	-0.91	UDP-N-acetyl-D-mannosamine dehydrogenase (EC 1.1.1.336) [Sphingomonas sp. Leaf257 | 1736309.3]	COG0677
ASF14_04410	7	6	0.0164435	0.53319	-0.91	RNA pseudouridylate synthase [Sphingomonas sp. Leaf257 | 1736309.3]	COG0564
ASF14_08230	9	6	0.146277	0.533076	-0.91	Peptide chain release factor 3 [Sphingomonas sp. Leaf257 | 1736309.3]	COG4108
ASF14_09585	13	10	0.0072696	0.530456	-0.91	hypothetical protein [Sphingomonas sp. Leaf257 | 1736309.3]	COG3218
ASF14_12625	18	15	0.0011534	0.532785	-0.91	UDP-N-acetylglucosamine 1-carboxyvinyltransferase (EC 2.5.1.7) [Sphingomonas sp. Leaf257 | 1736309.3]	COG0766
ASF14_18020	26	21	0.0187671	0.53324	-0.91	Dye-decolorizing peroxidase (EC 1.11.1.7) [Sphingomonas sp. Leaf257 | 1736309.3]	COG2837
ASF14_14050	4	2	0.194985	0.530041	-0.92	hypothetical protein [Sphingomonas sp. Leaf257 | 1736309.3]	0ZWXH
ASF14_09655	5	5	0.0320575	0.526727	-0.92	Phenylalanine-4-hydroxylase (EC 1.14.16.1) [Sphingomonas sp. Leaf257 | 1736309.3]	COG3186
ASF14_01465	11	10	0.000308047	0.528189	-0.92	Biopolymer transport protein ExbD/TolR [Sphingomonas sp. Leaf257 | 1736309.3]	COG0848
ASF14_03185	13	10	0.0189994	0.529924	-0.92	Carbamoyl-phosphate synthase small chain (EC 6.3.5.5) [Sphingomonas sp. Leaf257 | 1736309.3]	COG0505
ASF14_05165	15	10	0.000534846	0.525243	-0.93	hypothetical protein [Sphingomonas sp. Leaf257 | 1736309.3]	COG2203;COG3920
ASF14_04695	17	13	0.0114144	0.523842	-0.93	3'-to-5' exoribonuclease RNase R [Sphingomonas sp. Leaf257 | 1736309.3]	COG0557
ASF14_10450	20	17	0.0139015	0.525018	-0.93	RecA protein [Sphingomonas sp. Leaf257 | 1736309.3]	COG0468
ASF14_08290	22	17	0.0412689	0.523788	-0.93	3,4-dihydroxy-2-butanone 4-phosphate synthase (EC 4.1.99.12) / GTP cyclohydrolase II (EC 3.5.4.25) [Sphingomonas sp. Leaf257 | 1736309.3]	COG0108;COG0807
ASF14_12870	23	20	0.00547771	0.523918	-0.93	Ribosome hibernation promoting factor Hpf [Sphingomonas sp. Leaf257 | 1736309.3]	COG1544
ASF14_00165	77	60	0.000125712	0.524801	-0.93	TonB-dependent receptor [Sphingomonas sp. Leaf257 | 1736309.3]	COG1629
ASF14_05265	5	4	0.012529	0.519549	-0.94	Peptide deformylase (EC 3.5.1.88) [Sphingomonas sp. Leaf257 | 1736309.3]	COG0242
ASF14_18600	22	12	0.00664726	0.519825	-0.94	LSU ribosomal protein L1p (L10Ae) [Sphingomonas sp. Leaf257 | 1736309.3]	COG0081
ASF14_09125	21	17	0.00373603	0.523023	-0.94	Long-chain-fatty-acid--CoA ligase (EC 6.2.1.3) [Sphingomonas sp. Leaf257 | 1736309.3]	COG1022
ASF14_01515	6	3	0.0490546	0.518374	-0.95	CCA tRNA nucleotidyltransferase (EC 2.7.7.72) [Sphingomonas sp. Leaf257 | 1736309.3]	COG0617
ASF14_18245	6	3	0.0379138	0.517775	-0.95	Nucleoside 5-triphosphatase RdgB (dHAPTP, dITP, XTP-specific) (EC 3.6.1.66) [Sphingomonas sp. Leaf257 | 1736309.3]	COG0127
ASF14_16490	9	5	0.010947	0.516712	-0.95	Glutathione S-transferase family protein [Sphingomonas sp. Leaf257 | 1736309.3]	0XPYM
ASF14_16705	6	5	0.0617869	0.517589	-0.95	Endo-1,4-beta-xylanase (EC 3.2.1.8) [Sphingomonas sp. Leaf257 | 1736309.3]	COG3693
ASF14_00250	7	6	0.000912295	0.517087	-0.95	Deoxyuridine 5'-triphosphate nucleotidohydrolase (EC 3.6.1.23) [Sphingomonas sp. Leaf257 | 1736309.3]	COG0756
ASF14_01760	6	6	0.000528798	0.517005	-0.95	ATP phosphoribosyltransferase (EC 2.4.2.17) => HisGs [Sphingomonas sp. Leaf257 | 1736309.3]	COG0040
ASF14_00510	20	17	0.000762532	0.518118	-0.95	Glucose-methanol-choline (GMC) oxidoreductase:NAD binding site [Sphingomonas sp. Leaf257 | 1736309.3]	COG2303
ASF14_04425	2	2	0.0378725	0.513341	-0.96	Pirin [Sphingomonas sp. Leaf257 | 1736309.3]	COG1741
ASF14_14250	8	6	0.0225389	0.51524	-0.96	1-deoxy-D-xylulose 5-phosphate reductoisomerase (EC 1.1.1.267) [Sphingomonas sp. Leaf257 | 1736309.3]	COG0743
ASF14_11790	3	2	0.134605	0.509864	-0.97	hypothetical protein [Sphingomonas sp. Leaf257 | 1736309.3]	#N/A
ASF14_01645	4	3	0.00836765	0.510761	-0.97	hypothetical protein [Sphingomonas sp. Leaf257 | 1736309.3]	#N/A
ASF14_08995	10	7	0.03665	0.509366	-0.97	Scaffold protein for [4Fe-4S] cluster assembly ApbC, MRP-like [Sphingomonas sp. Leaf257 | 1736309.3]	COG0489
ASF14_15860	7	7	0.0144593	0.510975	-0.97	LSU ribosomal protein L28p @ LSU ribosomal protein L28p, zinc-independent [Sphingomonas sp. Leaf257 | 1736309.3]	COG0227
ASF14_15190	8	8	0.0022527	0.511804	-0.97	Ornithine carbamoyltransferase (EC 2.1.3.3) [Sphingomonas sp. Leaf257 | 1736309.3]	COG0078
ASF14_03910	12	11	0.00242468	0.510993	-0.97	hypothetical protein [Sphingomonas sp. Leaf257 | 1736309.3]	COG2353
ASF14_09790	17	14	0.00246555	0.509324	-0.97	Excinuclease ABC subunit B [Sphingomonas sp. Leaf257 | 1736309.3]	COG0556
ASF14_19430	26	23	0.00847252	0.510304	-0.97	Excinuclease ABC subunit B [Sphingomonas sp. Leaf257 | 1736309.3]	COG0556
ASF14_16690	28	24	0.00536742	0.509332	-0.97	hypothetical protein [Sphingomonas sp. Leaf257 | 1736309.3]	COG0489;COG3206
ASF14_11855	2	2	0.0240559	0.506412	-0.98	Transcriptional regulator of maltose utilization, LacI family [Sphingomonas sp. Leaf257 | 1736309.3]	COG1609
ASF14_18810	2	2	0.00751079	0.505543	-0.98	Ribosomal protein L11 methyltransferase [Sphingomonas sp. Leaf257 | 1736309.3]	COG2264
ASF14_16085	6	3	0.00742831	0.507033	-0.98	Flagellin protein FlaA [Sphingomonas sp. Leaf257 | 1736309.3]	COG1344
ASF14_05835	7	7	0.00378387	0.508199	-0.98	Phosphate regulon transcriptional regulatory protein PhoB (SphR) [Sphingomonas sp. Leaf257 | 1736309.3]	0XPSB
ASF14_20135	12	9	0.0104679	0.505292	-0.98	hypothetical protein [Sphingomonas sp. Leaf257 | 1736309.3]	COG1596
ASF14_13805	7	6	0.0147289	0.50457	-0.99	Uncharacterized monothiol glutaredoxin ycf64-like [Sphingomonas sp. Leaf257 | 1736309.3]	COG0278
ASF14_10395	11	11	0.00618248	0.50389	-0.99	Transcription regulator [contains diacylglycerol kinase catalytic domain] [Sphingomonas sp. Leaf257 | 1736309.3]	COG1597
ASF14_02080	34	18	0.0150496	0.503476	-0.99	SSU ribosomal protein S3p (S3e) [Sphingomonas sp. Leaf257 | 1736309.3]	COG0092
ASF14_04680	34	26	0.0119026	0.503402	-0.99	putative secreted protein [Sphingomonas sp. Leaf257 | 1736309.3]	0XPBQ
ASF14_11520	3	2	0.0198587	0.499366	-1	Anhydro-N-acetylmuramic acid kinase (EC 2.7.1.170) [Sphingomonas sp. Leaf257 | 1736309.3]	COG2377
ASF14_00205	10	6	0.00235667	0.49851	-1	Tryptophanyl-tRNA synthetase (EC 6.1.1.2) [Sphingomonas sp. Leaf257 | 1736309.3]	COG0180
ASF14_15490	9	8	0.00167765	0.499571	-1	N-hydroxyarylamine O-acetyltransferase (EC 2.3.1.118) [Sphingomonas sp. Leaf257 | 1736309.3]	COG2162
ASF14_03945	12	8	0.0171622	0.498773	-1	GTP cyclohydrolase I (EC 3.5.4.16) type 1 [Sphingomonas sp. Leaf257 | 1736309.3]	COG0302
ASF14_09130	24	16	0.00359614	0.500766	-1	Gamma-glutamyltranspeptidase (EC 2.3.2.2) @ Glutathione hydrolase (EC 3.4.19.13) [Sphingomonas sp. Leaf257 | 1736309.3]	COG0405
ASF14_15660	5	4	0.00983544	0.496136	-1.01	Cell division protein BolA [Sphingomonas sp. Leaf257 | 1736309.3]	COG0271
ASF14_06100	13	9	0.01193	0.497299	-1.01	4-hydroxyphenylpyruvate dioxygenase (EC 1.13.11.27) [Sphingomonas sp. Leaf257 | 1736309.3]	COG3185
ASF14_14365	14	9	0.0163194	0.497627	-1.01	Multidomain signal transduction protein including CheB-like methylesterase, CheR-like methyltransferase and BaeS-like histidine kinase [Sphingomonas sp. Leaf257 | 1736309.3]	COG1352;COG2201
ASF14_16885	12	12	0.000792274	0.495721	-1.01	hypothetical protein [Sphingomonas sp. Leaf257 | 1736309.3]	COG4221
ASF14_04740	15	14	0.0134564	0.4953	-1.01	Aminomethyltransferase (glycine cleavage system T protein) (EC 2.1.2.10) [Sphingomonas sp. Leaf257 | 1736309.3]	COG0404
ASF14_10415	39	26	0.00305338	0.497135	-1.01	Alanyl-tRNA synthetase (EC 6.1.1.7) [Sphingomonas sp. Leaf257 | 1736309.3]	COG0013
ASF14_10540	2	2	0.125347	0.492868	-1.02	Protein translocase membrane subunit SecG [Sphingomonas sp. Leaf257 | 1736309.3]	COG1314
ASF14_12040	3	3	0.234736	0.493334	-1.02	hypothetical protein [Sphingomonas sp. Leaf257 | 1736309.3]	COG1595
ASF14_01525	10	5	0.0147638	0.491696	-1.02	DNA topoisomerase IV subunit A (EC 5.99.1.3) [Sphingomonas sp. Leaf257 | 1736309.3]	COG0188
ASF14_18730	48	42	0.0710317	0.494584	-1.02	NADP-dependent malic enzyme (EC 1.1.1.40) [Sphingomonas sp. Leaf257 | 1736309.3]	COG0280;COG0281
ASF14_13770	5	3	0.0352471	0.489807	-1.03	Acid phosphatase (EC 3.1.3.2) [Sphingomonas sp. Leaf257 | 1736309.3]	COG2503
ASF14_01650	17	15	0.00246555	0.488217	-1.03	ATP synthase gamma chain (EC 3.6.3.14) [Sphingomonas sp. Leaf257 | 1736309.3]	COG0224
ASF14_05720	26	21	0.0566066	0.489323	-1.03	protein of unknown function DUF885 [Sphingomonas sp. Leaf257 | 1736309.3]	COG4805
ASF14_18305	5	4	0.00633723	0.487573	-1.04	Guanylate kinase (EC 2.7.4.8) [Sphingomonas sp. Leaf257 | 1736309.3]	COG0194
ASF14_10670	6	5	0.0108821	0.485116	-1.04	hypothetical protein [Sphingomonas sp. Leaf257 | 1736309.3]	#N/A
ASF14_07160	13	6	0.00280993	0.487578	-1.04	Chemotaxis response regulator protein-glutamate methylesterase CheB (EC 3.1.1.61) [Sphingomonas sp. Leaf257 | 1736309.3]	COG2201
ASF14_02320	8	7	0.00295504	0.486265	-1.04	DnaJ-class molecular chaperone CbpA [Sphingomonas sp. Leaf257 | 1736309.3]	COG2214
ASF14_04325	11	8	0.0849467	0.485645	-1.04	Kup system potassium uptake protein [Sphingomonas sp. Leaf257 | 1736309.3]	COG3158
ASF14_01850	11	9	0.00123166	0.485459	-1.04	Fructokinase (EC 2.7.1.4) [Sphingomonas sp. Leaf257 | 1736309.3]	COG1940
ASF14_05520	14	11	0.00510687	0.487833	-1.04	Methionyl-tRNA synthetase (EC 6.1.1.10) [Sphingomonas sp. Leaf257 | 1736309.3]	COG0143
ASF14_12180	17	12	0.0081705	0.485473	-1.04	Histidyl-tRNA synthetase (EC 6.1.1.21) [Sphingomonas sp. Leaf257 | 1736309.3]	COG0124
ASF14_09400	43	35	0.00034429	0.486747	-1.04	Threonyl-tRNA synthetase (EC 6.1.1.3) [Sphingomonas sp. Leaf257 | 1736309.3]	COG0441
ASF14_18895	9	7	0.0162412	0.481755	-1.05	Thioredoxin reductase (EC 1.8.1.9) [Sphingomonas sp. Leaf257 | 1736309.3]	COG0492
ASF14_01125	13	13	0.058667	0.483162	-1.05	Sulfite reductase [NADPH] hemoprotein beta-component (EC 1.8.1.2) [Sphingomonas sp. Leaf257 | 1736309.3]	COG0155
ASF14_02305	14	10	0.00795691	0.479343	-1.06	Protein containing domains DUF404, DUF407, DUF403 [Sphingomonas sp. Leaf257 | 1736309.3]	COG2308
ASF14_09190	28	21	0.00118299	0.47996	-1.06	LSU ribosomal protein L7p/L12p (P1/P2) [Sphingomonas sp. Leaf257 | 1736309.3]	COG0222
ASF14_05515	6	4	0.00393608	0.475088	-1.07	Uncharacterized metal-dependent hydrolase YcfH [Sphingomonas sp. Leaf257 | 1736309.3]	COG0084
ASF14_13740	9	9	0.00138946	0.476565	-1.07	Biotin carboxyl carrier protein of acetyl-CoA carboxylase [Sphingomonas sp. Leaf257 | 1736309.3]	COG0511
ASF14_02150	22	16	0.0150452	0.47668	-1.07	hypothetical protein [Sphingomonas sp. Leaf257 | 1736309.3]	COG3820
ASF14_05360	36	27	0.00940206	0.47492	-1.07	Cytosol aminopeptidase PepA (EC 3.4.11.1) [Sphingomonas sp. Leaf257 | 1736309.3]	COG0260
ASF14_03835	3	2	0.00867631	0.47407	-1.08	hypothetical protein [Sphingomonas sp. Leaf257 | 1736309.3]	11IE8
ASF14_12300	5	4	0.0368443	0.47248	-1.08	3-demethylubiquinol 3-O-methyltransferase (EC 2.1.1.64) @ 2-polyprenyl-6-hydroxyphenyl methylase (EC 2.1.1.222) [Sphingomonas sp. Leaf257 | 1736309.3]	COG2227
ASF14_10950	5	4	0.00893552	0.471996	-1.08	hypothetical protein [Sphingomonas sp. Leaf257 | 1736309.3]	COG0739
ASF14_11930	7	6	0.025276	0.473571	-1.08	Glucosamine-6-phosphate deaminase [isomerizing], alternative (EC 3.5.99.6) [Sphingomonas sp. Leaf257 | 1736309.3]	COG2222
ASF14_05370	16	10	0.00791207	0.472673	-1.08	Nucleoside diphosphate kinase (EC 2.7.4.6) [Sphingomonas sp. Leaf257 | 1736309.3]	COG0105
ASF14_19435	21	18	0.0404093	0.47275	-1.08	Excinuclease ABC subunit A paralog of unknown function [Sphingomonas sp. Leaf257 | 1736309.3]	COG0178
ASF14_05325	41	31	0.00542182	0.471946	-1.08	Inosine-5'-monophosphate dehydrogenase (EC 1.1.1.205) / CBS domain [Sphingomonas sp. Leaf257 | 1736309.3]	COG0516;COG0517
ASF14_10840	5	4	0.00287525	0.468413	-1.09	Spermidine synthase (EC 2.5.1.16) [Sphingomonas sp. Leaf257 | 1736309.3]	COG0421
ASF14_08060	9	5	0.00972337	0.469044	-1.09	hypothetical protein [Sphingomonas sp. Leaf257 | 1736309.3]	COG0454
ASF14_05120	9	7	0.0259065	0.470664	-1.09	hypothetical protein [Sphingomonas sp. Leaf257 | 1736309.3]	COG2932
ASF14_14320	20	15	0.000570498	0.468285	-1.09	Valyl-tRNA synthetase (EC 6.1.1.9) [Sphingomonas sp. Leaf257 | 1736309.3]	COG0525
ASF14_18645	5	3	0.0086245	0.465763	-1.1	Cold shock protein of CSP family [Sphingomonas sp. Leaf257 | 1736309.3]	COG1278
ASF14_20065	16	10	0.0220856	0.465443	-1.1	Glycosyltransferase [Sphingomonas sp. Leaf257 | 1736309.3]	0XP57
ASF14_07490	16	12	0.00689551	0.467884	-1.1	Phytoene desaturase (lycopene-forming) (EC 1.3.99.31) [Sphingomonas sp. Leaf257 | 1736309.3]	COG1233
ASF14_12875	3	3	0.00135611	0.46477	-1.11	PTS IIA-like nitrogen-regulatory protein PtsN [Sphingomonas sp. Leaf257 | 1736309.3]	COG1762
ASF14_07520	5	4	0.0336537	0.46172	-1.11	Lysine decarboxylase family [Sphingomonas sp. Leaf257 | 1736309.3]	COG1611
ASF14_16295	4	4	0.00743215	0.463494	-1.11	COG2740: Predicted nucleic-acid-binding protein implicated in transcription termination / Ribosomal protein L7Ae family protein YlxQ [Sphingomonas sp. Leaf257 | 1736309.3]	COG2740
ASF14_11425	7	4	0.0156705	0.463353	-1.11	hypothetical protein [Sphingomonas sp. Leaf257 | 1736309.3]	#N/A
ASF14_18925	5	5	0.034877	0.461759	-1.11	L-lactate dehydrogenase (EC 1.1.1.27) [Sphingomonas sp. Leaf257 | 1736309.3]	COG0039
ASF14_14965	8	7	0.0089423	0.464007	-1.11	hypothetical protein [Sphingomonas sp. Leaf257 | 1736309.3]	#N/A
ASF14_15130	2	2	0.0257674	0.46038	-1.12	Lysine decarboxylase family [Sphingomonas sp. Leaf257 | 1736309.3]	COG1611
ASF14_09725	3	3	0.00715087	0.459337	-1.12	hypothetical protein [Sphingomonas sp. Leaf257 | 1736309.3]	COG0433
ASF14_17730	16	7	0.00571604	0.45932	-1.12	SSU ribosomal protein S9p (S16e) [Sphingomonas sp. Leaf257 | 1736309.3]	COG0103
ASF14_06370	17	13	0.0181849	0.461096	-1.12	Gluconolactonase (EC 3.1.1.17) [Sphingomonas sp. Leaf257 | 1736309.3]	0YC06
ASF14_05400	2	2	0.0568726	0.456509	-1.13	hypothetical protein [Sphingomonas sp. Leaf257 | 1736309.3]	11V6K
ASF14_03135	3	3	0.00867631	0.455447	-1.13	hypothetical protein [Sphingomonas sp. Leaf257 | 1736309.3]	COG2186
ASF14_01640	42	29	0.0122744	0.456922	-1.13	ATP synthase beta chain (EC 3.6.3.14) [Sphingomonas sp. Leaf257 | 1736309.3]	COG0055
ASF14_04790	5	3	0.0264746	0.453201	-1.14	hypothetical protein [Sphingomonas sp. Leaf257 | 1736309.3]	COG5461
ASF14_12700	6	5	0.00597171	0.452428	-1.14	Peptide-methionine (R)-S-oxide reductase MsrB (EC 1.8.4.12) [Sphingomonas sp. Leaf257 | 1736309.3]	COG0229
ASF14_18655	8	7	0.0845585	0.454817	-1.14	NADPH-dependent FMN reductase family protein [Sphingomonas sp. Leaf257 | 1736309.3]	COG0431
ASF14_14145	8	2	0.00233979	0.45158	-1.15	Periplasmic aromatic aldehyde oxidoreductase, FAD binding subunit YagS [Sphingomonas sp. Leaf257 | 1736309.3]	COG1319
ASF14_15510	2	2	0.00316263	0.450035	-1.15	Hydroxymethylglutaryl-CoA lyase (EC 4.1.3.4) [Sphingomonas sp. Leaf257 | 1736309.3]	COG2301
ASF14_00480	3	3	0.0028598	0.451161	-1.15	2-keto-3-deoxy-L-fuconate dehydrogenase [Sphingomonas sp. Leaf257 | 1736309.3]	0XSIT
ASF14_02185	4	3	0.00725142	0.449322	-1.15	hypothetical protein [Sphingomonas sp. Leaf257 | 1736309.3]	COG1722
ASF14_02495	3	3	0.0199982	0.449903	-1.15	Candidate 1: dienelactone hydrolase [Sphingomonas sp. Leaf257 | 1736309.3]	COG0412
ASF14_00320	4	4	0.00197843	0.451192	-1.15	hypothetical protein [Sphingomonas sp. Leaf257 | 1736309.3]	0ZF1K
ASF14_08105	5	4	0.00584049	0.449779	-1.15	hypothetical protein [Sphingomonas sp. Leaf257 | 1736309.3]	121EF
ASF14_08975	7	5	0.033786	0.44999	-1.15	Uncharacterized protein YjgR [Sphingomonas sp. Leaf257 | 1736309.3]	COG0433
ASF14_14875	5	3	0.00480027	0.448992	-1.16	Acetyltransferase, GNAT family [Sphingomonas sp. Leaf257 | 1736309.3]	COG1247
ASF14_08165	12	12	0.0035086	0.448291	-1.16	Efflux ABC transporter, ATP-binding protein [Sphingomonas sp. Leaf257 | 1736309.3]	COG1131
ASF14_08720	23	15	0.000615261	0.446045	-1.16	S-adenosylmethionine synthetase (EC 2.5.1.6) [Sphingomonas sp. Leaf257 | 1736309.3]	COG0192
ASF14_15330	26	19	4.94135e-05	0.448363	-1.16	ATP-dependent RNA helicase Atu1833 [Sphingomonas sp. Leaf257 | 1736309.3]	COG0513
ASF14_02195	4	2	0.00625788	0.444577	-1.17	Phosphopantetheine adenylyltransferase (EC 2.7.7.3) [Sphingomonas sp. Leaf257 | 1736309.3]	COG0669
ASF14_03885	8	4	0.0408509	0.445046	-1.17	Phosphoserine phosphatase (EC 3.1.3.3) [Sphingomonas sp. Leaf257 | 1736309.3]	COG0560
ASF14_08450	5	5	0.00111412	0.444073	-1.17	LSU ribosomal protein L35p [Sphingomonas sp. Leaf257 | 1736309.3]	COG0291
ASF14_11540	12	10	0.00356089	0.445247	-1.17	Peptidase B (EC 3.4.11.23) [Sphingomonas sp. Leaf257 | 1736309.3]	COG0260
ASF14_08360	15	11	0.00497327	0.443847	-1.17	Biosynthetic Aromatic amino acid aminotransferase beta (EC 2.6.1.57) @ Histidinol-phosphate aminotransferase (EC 2.6.1.9) [Sphingomonas sp. Leaf257 | 1736309.3]	COG0079
ASF14_11430	20	15	0.00943702	0.444901	-1.17	AMP nucleosidase (EC 3.2.2.4) [Sphingomonas sp. Leaf257 | 1736309.3]	COG0775
ASF14_12345	2	2	0.0257303	0.442024	-1.18	Uncharacterized UPF0118 membrane protein [Sphingomonas sp. Leaf257 | 1736309.3]	11PYI
ASF14_11780	5	4	0.00396256	0.439868	-1.18	hypothetical protein [Sphingomonas sp. Leaf257 | 1736309.3]	124KU
ASF14_15500	6	4	0.000415462	0.442434	-1.18	Peptide-methionine (S)-S-oxide reductase MsrA (EC 1.8.4.11) [Sphingomonas sp. Leaf257 | 1736309.3]	COG0225
ASF14_15280	7	6	0.00312062	0.440971	-1.18	Carboxyl-terminal protease [Sphingomonas sp. Leaf257 | 1736309.3]	0XSFU
ASF14_11420	12	9	0.00407124	0.442634	-1.18	Peroxiredoxin [Sphingomonas sp. Leaf257 | 1736309.3]	COG0678
ASF14_17735	12	9	0.0106601	0.440301	-1.18	LSU ribosomal protein L13p (L13Ae) [Sphingomonas sp. Leaf257 | 1736309.3]	COG0102
ASF14_03060	50	11	0.00026859	0.440075	-1.18	Electron transfer flavoprotein, beta subunit [Sphingomonas sp. Leaf257 | 1736309.3]	COG2086
ASF14_11440	20	16	0.00602124	0.440471	-1.18	Peptidyl-dipeptidase A precursor (EC 3.4.15.1) [Sphingomonas sp. Leaf257 | 1736309.3]	0XPJ3
ASF14_13735	26	20	0.00024843	0.440477	-1.18	Biotin carboxylase of acetyl-CoA carboxylase (EC 6.3.4.14) [Sphingomonas sp. Leaf257 | 1736309.3]	COG0439
ASF14_08820	38	27	0.00121001	0.440845	-1.18	GTP-binding protein TypA/BipA [Sphingomonas sp. Leaf257 | 1736309.3]	COG1217
ASF14_08480	4	4	0.00600893	0.438024	-1.19	hypothetical protein [Sphingomonas sp. Leaf257 | 1736309.3]	COG1881
ASF14_19710	7	6	0.00438647	0.43742	-1.19	hypothetical protein [Sphingomonas sp. Leaf257 | 1736309.3]	#N/A
ASF14_11925	7	5	0.0119214	0.436091	-1.2	N-acetylglucosamine-6-phosphate deacetylase (EC 3.5.1.25) [Sphingomonas sp. Leaf257 | 1736309.3]	COG1820
ASF14_01975	6	5	0.000555444	0.43547	-1.2	GTP-binding protein Era [Sphingomonas sp. Leaf257 | 1736309.3]	COG1159
ASF14_11655	18	15	0.0012919	0.436657	-1.2	Ribonuclease J (endonuclease and 5' exonuclease) [Sphingomonas sp. Leaf257 | 1736309.3]	COG0595
ASF14_07405	18	15	2.91562e-05	0.43518	-1.2	DNA polymerase III beta subunit (EC 2.7.7.7) [Sphingomonas sp. Leaf257 | 1736309.3]	COG0592
ASF14_03010	5	2	0.00592383	0.432816	-1.21	Chemotaxis response regulator protein-glutamate methylesterase CheB (EC 3.1.1.61) [Sphingomonas sp. Leaf257 | 1736309.3]	COG2201
ASF14_06120	6	3	0.0498462	0.433737	-1.21	hypothetical protein [Sphingomonas sp. Leaf257 | 1736309.3]	11FQ0
ASF14_13090	10	6	0.0010136	0.433166	-1.21	Glutamyl-tRNA(Gln) synthetase (EC 6.1.1.24) [Sphingomonas sp. Leaf257 | 1736309.3]	COG0008
ASF14_18670	9	6	0.000209423	0.432127	-1.21	Decaprenyl diphosphate synthase (EC 2.5.1.91) [Sphingomonas sp. Leaf257 | 1736309.3]	COG0142
ASF14_18535	10	7	0.0670206	0.432232	-1.21	TonB-dependent receptor [Sphingomonas sp. Leaf257 | 1736309.3]	#N/A
ASF14_17595	40	26	0.00135383	0.43336	-1.21	Pyruvate dehydrogenase E1 component beta subunit (EC 1.2.4.1) [Sphingomonas sp. Leaf257 | 1736309.3]	COG0022;COG0508
ASF14_05830	2	2	0.0141751	0.429246	-1.22	Two-component system sensor histidine kinase [Sphingomonas sp. Leaf257 | 1736309.3]	0XTWD
ASF14_18040	5	3	0.0140074	0.428566	-1.22	IncF plasmid conjugative transfer protein TraG [Sphingomonas sp. Leaf257 | 1736309.3]	11H5B
ASF14_12175	8	5	0.000111895	0.429268	-1.22	Peptide chain release factor 1 [Sphingomonas sp. Leaf257 | 1736309.3]	COG0216
ASF14_09140	15	10	0.00149037	0.429596	-1.22	Catalase-like heme-binding protein [Sphingomonas sp. Leaf257 | 1736309.3]	11FMM
ASF14_04875	18	14	0.000553751	0.429185	-1.22	LSU ribosomal protein L25p [Sphingomonas sp. Leaf257 | 1736309.3]	COG1825
ASF14_02120	101	73	0.000606234	0.42845	-1.22	Translation elongation factor Tu [Sphingomonas sp. Leaf257 | 1736309.3]	COG0050
ASF14_15345	18	10	0.0612316	0.427009	-1.23	Peptide transport system permease protein sapC (TC 3.A.1.5.5) [Sphingomonas sp. Leaf257 | 1736309.3]	0YZA7
ASF14_03970	18	11	0.00958217	0.427015	-1.23	S-(hydroxymethyl)glutathione dehydrogenase (EC 1.1.1.284) [Sphingomonas sp. Leaf257 | 1736309.3]	COG1062
ASF14_15425	17	12	0.0221435	0.42701	-1.23	Dehydratase, IlvD/Edd family [Sphingomonas sp. Leaf257 | 1736309.3]	COG0129
ASF14_14355	19	15	0.00752973	0.427039	-1.23	hypothetical protein [Sphingomonas sp. Leaf257 | 1736309.3]	COG3975
ASF14_09105	23	16	0.00267556	0.42517	-1.23	Fumarate hydratase class I, aerobic (EC 4.2.1.2) [Sphingomonas sp. Leaf257 | 1736309.3]	COG1838;COG1951
ASF14_10195	25	18	0.00536387	0.427278	-1.23	Short-chain dehydrogenase/reductase SDR? [Sphingomonas sp. Leaf257 | 1736309.3]	COG0300
ASF14_10205	30	25	0.00033226	0.426069	-1.23	cyclase/dehydrase [Sphingomonas sp. Leaf257 | 1736309.3]	COG5637
ASF14_14720	2	2	0.0393622	0.423599	-1.24	hypothetical protein [Sphingomonas sp. Leaf257 | 1736309.3]	#N/A
ASF14_01765	20	15	0.00674611	0.422198	-1.24	Histidinol dehydrogenase (EC 1.1.1.23) [Sphingomonas sp. Leaf257 | 1736309.3]	COG0141
ASF14_05885	24	19	0.00177794	0.423722	-1.24	Glutamine--fructose-6-phosphate aminotransferase [isomerizing] (EC 2.6.1.16) [Sphingomonas sp. Leaf257 | 1736309.3]	COG0449
ASF14_00410	3	2	0.0820934	0.419098	-1.25	hypothetical protein [Sphingomonas sp. Leaf257 | 1736309.3]	0ZVEF
ASF14_09590	4	2	0.00763108	0.419386	-1.25	Efflux transport system, outer membrane factor (OMF) lipoprotein [Sphingomonas sp. Leaf257 | 1736309.3]	COG1538
ASF14_17600	3	3	0.012705	0.421451	-1.25	hypothetical protein [Sphingomonas sp. Leaf257 | 1736309.3]	COG1562
ASF14_03955	4	4	0.00177817	0.421348	-1.25	Formyltetrahydrofolate deformylase (EC 3.5.1.10) [Sphingomonas sp. Leaf257 | 1736309.3]	COG0788
ASF14_12165	6	5	0.0069606	0.420789	-1.25	Eukaryotic translation initiation factor 3 subunit 10 [Sphingomonas sp. Leaf257 | 1736309.3]	0XZDS
ASF14_18700	16	12	0.00279237	0.42068	-1.25	LemA family protein [Sphingomonas sp. Leaf257 | 1736309.3]	COG1704
ASF14_03220	20	15	0.00472807	0.419142	-1.25	LSU ribosomal protein L19p [Sphingomonas sp. Leaf257 | 1736309.3]	COG0335
ASF14_13820	2	2	0.000198999	0.417569	-1.26	MBL-fold metallo-hydrolase superfamily [Sphingomonas sp. Leaf257 | 1736309.3]	COG0491
ASF14_00540	11	5	0.0112277	0.41706	-1.26	Xylose isomerase-like TIM-barrel protein KPN_00539 [Sphingomonas sp. Leaf257 | 1736309.3]	COG1082
ASF14_08050	14	8	0.000663658	0.417812	-1.26	Alcohol dehydrogenase (EC 1.1.1.1) [Sphingomonas sp. Leaf257 | 1736309.3]	COG1064
ASF14_02755	13	9	0.0274622	0.417937	-1.26	hypothetical protein [Sphingomonas sp. Leaf257 | 1736309.3]	#N/A
ASF14_09155	119	81	0.017066	0.416634	-1.26	DNA-directed RNA polymerase beta subunit (EC 2.7.7.6) [Sphingomonas sp. Leaf257 | 1736309.3]	COG0085
ASF14_02400	9	5	0.0948932	0.414935	-1.27	Bll4295 protein [Sphingomonas sp. Leaf257 | 1736309.3]	COG4783
ASF14_04540	12	8	0.00166549	0.413354	-1.27	Phosphomannomutase (EC 5.4.2.8) [Sphingomonas sp. Leaf257 | 1736309.3]	COG0561
ASF14_13085	23	20	4.8439e-05	0.413637	-1.27	FIG000875: Thioredoxin domain-containing protein EC-YbbN [Sphingomonas sp. Leaf257 | 1736309.3]	COG3118
ASF14_04115	49	37	0.00110853	0.413967	-1.27	Cell division protein FtsZ [Sphingomonas sp. Leaf257 | 1736309.3]	COG0206
ASF14_09905	7	2	0.182366	0.412662	-1.28	hypothetical protein [Sphingomonas sp. Leaf257 | 1736309.3]	11ZMB
ASF14_11580	3	2	0.000380482	0.411087	-1.28	Cyclic pyranopterin monophosphate synthase (EC 4.6.1.17) [Sphingomonas sp. Leaf257 | 1736309.3]	COG0315
ASF14_06320	8	5	0.00470902	0.410663	-1.28	hypothetical protein [Sphingomonas sp. Leaf257 | 1736309.3]	COG0673
ASF14_11905	11	9	0.00661805	0.411638	-1.28	Transcriptional regulator, IclR family [Sphingomonas sp. Leaf257 | 1736309.3]	COG1414
ASF14_02050	43	33	0.00150829	0.412271	-1.28	LSU ribosomal protein L5p (L11e) [Sphingomonas sp. Leaf257 | 1736309.3]	COG0094
ASF14_18805	7	6	0.000553751	0.409914	-1.29	Oxidoreductase, short-chain dehydrogenase/reductase family [Sphingomonas sp. Leaf257 | 1736309.3]	11GZJ
ASF14_20060	9	9	0.0041597	0.409686	-1.29	Glycosyl transferase, group 1 [Sphingomonas sp. Leaf257 | 1736309.3]	COG0438
ASF14_16800	51	38	0.00297097	0.410344	-1.29	Catalase-peroxidase KatG (EC 1.11.1.21) [Sphingomonas sp. Leaf257 | 1736309.3]	COG0376
fig|1736309.3.peg.2857	59	47	0.00254703	0.409964	-1.29	NAD-specific glutamate dehydrogenase (EC 1.4.1.2), large form [Sphingomonas sp. Leaf257 | 1736309.3]	#N/A
ASF14_10000	13	10	0.000665911	0.40475	-1.3	Transcriptional regulator, GntR family [Sphingomonas sp. Leaf257 | 1736309.3]	COG1802
ASF14_00695	13	10	0.000360546	0.406142	-1.3	Iron-sulfur cluster assembly protein SufD [Sphingomonas sp. Leaf257 | 1736309.3]	COG0719
ASF14_07390	34	24	0.00168136	0.406258	-1.3	DNA gyrase subunit B (EC 5.99.1.3) [Sphingomonas sp. Leaf257 | 1736309.3]	COG0187
ASF14_16285	4	2	0.00925204	0.401971	-1.31	Ribosome-binding factor A [Sphingomonas sp. Leaf257 | 1736309.3]	COG0858
ASF14_06000	4	3	0.0198587	0.403528	-1.31	Molybdopterin synthase catalytic subunit MoaE (EC 2.8.1.12) [Sphingomonas sp. Leaf257 | 1736309.3]	COG0314
ASF14_15840	12	7	0.000214525	0.404397	-1.31	Outer membrane porin, OmpA family [Sphingomonas sp. Leaf257 | 1736309.3]	COG2885
ASF14_16260	69	53	0.0037879	0.403383	-1.31	Polyribonucleotide nucleotidyltransferase (EC 2.7.7.8) [Sphingomonas sp. Leaf257 | 1736309.3]	COG1185
ASF14_12330	2	2	0.131845	0.400682	-1.32	hypothetical protein [Sphingomonas sp. Leaf257 | 1736309.3]	0ZNFF
ASF14_14910	3	3	0.0187237	0.401601	-1.32	A/G-specific adenine glycosylase (EC 3.2.2.-) [Sphingomonas sp. Leaf257 | 1736309.3]	COG1194
ASF14_13830	10	8	0.00721296	0.399284	-1.32	Quinolinate synthetase (EC 2.5.1.72) [Sphingomonas sp. Leaf257 | 1736309.3]	COG0379
ASF14_14295	14	9	0.018387	0.400611	-1.32	Phosphatidylserine decarboxylase (EC 4.1.1.65) [Sphingomonas sp. Leaf257 | 1736309.3]	COG0688
ASF14_04330	16	10	0.00195227	0.401211	-1.32	Threonine dehydratase, catabolic (EC 4.3.1.19) @ L-serine dehydratase, (PLP)-dependent (EC 4.3.1.17) [Sphingomonas sp. Leaf257 | 1736309.3]	COG1171
ASF14_18485	12	10	0.00991544	0.40125	-1.32	CobW GTPase involved in cobalt insertion for B12 biosynthesis [Sphingomonas sp. Leaf257 | 1736309.3]	COG0523
ASF14_11775	27	21	0.000173087	0.401699	-1.32	Phosphoglycerate kinase (EC 2.7.2.3) [Sphingomonas sp. Leaf257 | 1736309.3]	COG0126
fig|1736309.3.peg.1847	4	3	0.0485558	0.398972	-1.33	hypothetical protein [Sphingomonas sp. Leaf257 | 1736309.3]	#N/A
ASF14_09820	6	4	0.0246768	0.396674	-1.33	23S rRNA (guanosine(2251)-2'-O)-methyltransferase (EC 2.1.1.185) [Sphingomonas sp. Leaf257 | 1736309.3]	COG0566
ASF14_03425	10	6	0.0265253	0.398862	-1.33	Hydrolase SMc00528, alpha/beta fold family [Sphingomonas sp. Leaf257 | 1736309.3]	COG2945
ASF14_01160	3	2	0.000231792	0.394278	-1.34	Cytidine deaminase (EC 3.5.4.5) [Sphingomonas sp. Leaf257 | 1736309.3]	COG0295
ASF14_19390	5	5	0.00125192	0.396369	-1.34	Transcriptional regulator, LysR family [Sphingomonas sp. Leaf257 | 1736309.3]	0XQ4R
ASF14_09955	17	11	0.00449274	0.395031	-1.34	hypothetical protein [Sphingomonas sp. Leaf257 | 1736309.3]	COG5635
ASF14_17160	3	2	0.0542756	0.391058	-1.35	Phosphomannomutase (EC 5.4.2.8) [Sphingomonas sp. Leaf257 | 1736309.3]	COG0561
ASF14_02455	8	4	0.00302282	0.393329	-1.35	Luciferase-like monooxygenase YhbW [Sphingomonas sp. Leaf257 | 1736309.3]	COG2141
ASF14_08490	8	5	0.0115456	0.39297	-1.35	Alkyl hydroperoxide reductase subunit C-like protein [Sphingomonas sp. Leaf257 | 1736309.3]	COG1225
ASF14_10845	11	5	0.00366732	0.392864	-1.35	putative phospholipase D family protein [Sphingomonas sp. Leaf257 | 1736309.3]	COG1502
ASF14_14925	9	6	9.15329e-05	0.39281	-1.35	Prephenate dehydratase (EC 4.2.1.51) [Sphingomonas sp. Leaf257 | 1736309.3]	COG0077
ASF14_01710	10	7	0.000890517	0.39213	-1.35	Pantoate--beta-alanine ligase (EC 6.3.2.1) [Sphingomonas sp. Leaf257 | 1736309.3]	COG0414
ASF14_07090	10	7	7.10223e-06	0.393368	-1.35	hypothetical protein [Sphingomonas sp. Leaf257 | 1736309.3]	0XNMH
ASF14_04430	5	4	0.00675149	0.389323	-1.36	Transcriptional regulator, LysR family [Sphingomonas sp. Leaf257 | 1736309.3]	0XQWS
ASF14_07615	4	4	0.00875412	0.388936	-1.36	ATP:Cob(I)alamin adenosyltransferase (EC 2.5.1.17) [Sphingomonas sp. Leaf257 | 1736309.3]	COG2096
ASF14_10190	24	19	0.0107247	0.388905	-1.36	Stress response diiron-containing protein YciF [Sphingomonas sp. Leaf257 | 1736309.3]	COG3685
ASF14_05490	14	11	0.000880973	0.385765	-1.37	RNA-binding protein Hfq [Sphingomonas sp. Leaf257 | 1736309.3]	COG1923
ASF14_08910	11	11	0.000750534	0.386381	-1.37	hypothetical protein [Sphingomonas sp. Leaf257 | 1736309.3]	0Y7VP
ASF14_01985	5	4	0.0428622	0.383777	-1.38	Ribonuclease III (EC 3.1.26.3) [Sphingomonas sp. Leaf257 | 1736309.3]	COG0571
ASF14_02465	10	8	0.00407547	0.384291	-1.38	Two-component transcriptional response regulator, LuxR family [Sphingomonas sp. Leaf257 | 1736309.3]	11FPD
ASF14_05965	3	3	0.00289071	0.382336	-1.39	Serine acetyltransferase (EC 2.3.1.30) [Sphingomonas sp. Leaf257 | 1736309.3]	COG1045
ASF14_13835	5	4	0.000903167	0.38187	-1.39	Quinolinate phosphoribosyltransferase [decarboxylating] (EC 2.4.2.19) [Sphingomonas sp. Leaf257 | 1736309.3]	COG0157
ASF14_17410	5	4	0.0202819	0.381578	-1.39	Sulfide:quinone oxidoreductase, Type II [Sphingomonas sp. Leaf257 | 1736309.3]	COG0446;COG3453
ASF14_12815	9	5	0.00127056	0.382273	-1.39	hypothetical protein [Sphingomonas sp. Leaf257 | 1736309.3]	126CC
ASF14_15695	8	5	0.0019874	0.381507	-1.39	Transcriptional regulator, GntR family [Sphingomonas sp. Leaf257 | 1736309.3]	COG1725
ASF14_04065	6	6	0.0151483	0.381908	-1.39	hypothetical protein [Sphingomonas sp. Leaf257 | 1736309.3]	0XUF0
ASF14_00235	13	10	0.00359019	0.38026	-1.39	Ubiquinone biosynthesis regulatory protein kinase UbiB [Sphingomonas sp. Leaf257 | 1736309.3]	COG0661
ASF14_03250	18	14	0.000957301	0.382823	-1.39	SSU ribosomal protein S16p [Sphingomonas sp. Leaf257 | 1736309.3]	COG0228
ASF14_05430	45	32	0.00177794	0.382627	-1.39	Aspartyl-tRNA synthetase (EC 6.1.1.12) @ Aspartyl-tRNA(Asn) synthetase (EC 6.1.1.23) [Sphingomonas sp. Leaf257 | 1736309.3]	COG0173
ASF14_00055	2	2	0.00385852	0.377972	-1.4	hypothetical protein [Sphingomonas sp. Leaf257 | 1736309.3]	0Y8QJ
ASF14_13905	6	6	0.000663658	0.378728	-1.4	Cytidylate kinase (EC 2.7.4.25) [Sphingomonas sp. Leaf257 | 1736309.3]	COG0283
ASF14_11740	21	17	0.00048288	0.378227	-1.4	Inositol-1-monophosphatase (EC 3.1.3.25) [Sphingomonas sp. Leaf257 | 1736309.3]	COG0483
ASF14_10630	22	18	0.000792074	0.37828	-1.4	LSU ribosomal protein L9p [Sphingomonas sp. Leaf257 | 1736309.3]	COG0359
ASF14_04460	22	20	0.000280311	0.378149	-1.4	Alanine dehydrogenase (EC 1.4.1.1) [Sphingomonas sp. Leaf257 | 1736309.3]	COG0686
ASF14_11380	5	2	0.00138797	0.376882	-1.41	FIG061771: ATP-dependent nuclease subunit A [Sphingomonas sp. Leaf257 | 1736309.3]	COG1074
ASF14_05940	12	6	0.498888	0.375346	-1.41	Phosphate ABC transporter, ATP-binding protein PstB (TC 3.A.1.7.1) [Sphingomonas sp. Leaf257 | 1736309.3]	COG1117
ASF14_12710	7	6	0.018995	0.376459	-1.41	Outer membrane lipoprotein carrier protein LolA [Sphingomonas sp. Leaf257 | 1736309.3]	COG2834
ASF14_09195	17	14	0.000126591	0.37682	-1.41	LSU ribosomal protein L10p (P0) [Sphingomonas sp. Leaf257 | 1736309.3]	COG0244
ASF14_16190	3	3	0.00785024	0.374226	-1.42	hypothetical protein [Sphingomonas sp. Leaf257 | 1736309.3]	COG1648
ASF14_19185	4	3	0.0025388	0.373332	-1.42	Aminoglycoside 3'-phosphotransferase (EC 2.7.1.95) => APH(3')-I [Sphingomonas sp. Leaf257 | 1736309.3]	COG3231
ASF14_08780	10	8	0.0225156	0.373987	-1.42	Ferric uptake regulation protein FUR [Sphingomonas sp. Leaf257 | 1736309.3]	COG0735
ASF14_08635	25	12	0.00520066	0.372428	-1.42	Glucose-1-phosphate adenylyltransferase (EC 2.7.7.27) [Sphingomonas sp. Leaf257 | 1736309.3]	COG0448
ASF14_00720	17	15	2.33002e-05	0.374278	-1.42	Branched-chain amino acid dehydrogenase [deaminating] (EC 1.4.1.9)(EC 1.4.1.23) [Sphingomonas sp. Leaf257 | 1736309.3]	COG0334
ASF14_15800	2	2	0.000381099	0.37047	-1.43	Peptidase [Sphingomonas sp. Leaf257 | 1736309.3]	COG0739
ASF14_12290	8	5	0.00976449	0.371489	-1.43	putative oxidoreductase, nitronate monooxygenase family [Sphingomonas sp. Leaf257 | 1736309.3]	COG2070
ASF14_04170	15	8	0.000261726	0.372337	-1.43	UDP-N-acetylmuramoyl-dipeptide--2,6-diaminopimelate ligase (EC 6.3.2.13) [Sphingomonas sp. Leaf257 | 1736309.3]	COG0769
ASF14_13900	67	48	0.0035116	0.371185	-1.43	SSU ribosomal protein S1p [Sphingomonas sp. Leaf257 | 1736309.3]	COG0539
ASF14_07320	5	5	0.00389285	0.369141	-1.44	NAD(P) transhydrogenase subunit beta (EC 1.6.1.2) [Sphingomonas sp. Leaf257 | 1736309.3]	COG1282
ASF14_13915	6	4	0.00230117	0.366228	-1.45	hypothetical protein [Sphingomonas sp. Leaf257 | 1736309.3]	0ZZB6
ASF14_16265	10	9	0.00239581	0.365811	-1.45	SSU ribosomal protein S15p (S13e) [Sphingomonas sp. Leaf257 | 1736309.3]	COG0184
ASF14_01595	14	11	0.00282894	0.365849	-1.45	SSU ribosomal protein S11p (S14e) [Sphingomonas sp. Leaf257 | 1736309.3]	COG0100
ASF14_14880	15	13	0.00330606	0.365681	-1.45	Signal peptide peptidase SppA (protease 4) [Sphingomonas sp. Leaf257 | 1736309.3]	COG0616
ASF14_14225	15	13	0.00223114	0.367206	-1.45	LSU ribosomal protein L31p @ LSU ribosomal protein L31p, zinc-independent [Sphingomonas sp. Leaf257 | 1736309.3]	COG0254
ASF14_15585	27	17	0.00115939	0.366764	-1.45	SSU ribosomal protein S4p (S9e) @ SSU ribosomal protein S4p (S9e), zinc-independent [Sphingomonas sp. Leaf257 | 1736309.3]	COG0522
ASF14_05395	20	17	0.00410906	0.365778	-1.45	Phosphoribosylformylglycinamidine cyclo-ligase (EC 6.3.3.1) [Sphingomonas sp. Leaf257 | 1736309.3]	COG0150
ASF14_04705	22	19	0.0157492	0.365812	-1.45	Prolyl-tRNA synthetase (EC 6.1.1.15), archaeal/eukaryal type [Sphingomonas sp. Leaf257 | 1736309.3]	COG0442
ASF14_16305	43	34	0.000251432	0.366652	-1.45	Transcription termination protein NusA [Sphingomonas sp. Leaf257 | 1736309.3]	COG0195
ASF14_16665	3	2	0.00558264	0.3626	-1.46	hypothetical protein [Sphingomonas sp. Leaf257 | 1736309.3]	0XNME
ASF14_19060	4	4	0.00107635	0.3636	-1.46	hypothetical protein [Sphingomonas sp. Leaf257 | 1736309.3]	COG1960
fig|1736309.3.peg.2205	6	6	0.00365139	0.362391	-1.46	hypothetical protein [Sphingomonas sp. Leaf257 | 1736309.3]	#N/A
ASF14_08335	8	6	0.000493203	0.363692	-1.46	Single-stranded DNA-binding protein [Sphingomonas sp. Leaf257 | 1736309.3]	COG0629
ASF14_18605	15	12	0.000521005	0.363512	-1.46	LSU ribosomal protein L11p (L12e) [Sphingomonas sp. Leaf257 | 1736309.3]	COG0080
ASF14_18625	21	19	0.00202838	0.362559	-1.46	Transcription antitermination protein NusG [Sphingomonas sp. Leaf257 | 1736309.3]	COG0250
ASF14_10155	6	5	0.00536045	0.361708	-1.47	Arginine N-succinyltransferase (EC 2.3.1.109) [Sphingomonas sp. Leaf257 | 1736309.3]	COG3138
ASF14_16270	7	6	9.4549e-05	0.360403	-1.47	tRNA pseudouridine(55) synthase (EC 5.4.99.25) [Sphingomonas sp. Leaf257 | 1736309.3]	COG0130
ASF14_11885	22	20	8.67475e-05	0.361888	-1.47	Dipeptidyl carboxypeptidase Dcp (EC 3.4.15.5) [Sphingomonas sp. Leaf257 | 1736309.3]	COG0339
ASF14_15815	10	7	0.000288368	0.358025	-1.48	Phosphoribosylamine--glycine ligase (EC 6.3.4.13) [Sphingomonas sp. Leaf257 | 1736309.3]	COG0151
ASF14_08155	17	14	0.000555247	0.358914	-1.48	TldD protein, part of TldE/TldD proteolytic complex [Sphingomonas sp. Leaf257 | 1736309.3]	COG0312
ASF14_05355	16	11	0.00108993	0.354737	-1.49	LPS-assembly protein LptD @ Organic solvent tolerance protein precursor [Sphingomonas sp. Leaf257 | 1736309.3]	COG1452
ASF14_08065	2	2	0.0137439	0.355214	-1.49	23S rRNA (adenine(2030)-N(6))-methyltransferase (EC 2.1.1.266) [Sphingomonas sp. Leaf257 | 1736309.3]	COG2961
ASF14_20075	4	2	0.112138	0.353607	-1.5	hypothetical protein [Sphingomonas sp. Leaf257 | 1736309.3]	11KKD
ASF14_19115	6	6	0.00217004	0.351736	-1.51	hypothetical protein [Sphingomonas sp. Leaf257 | 1736309.3]	0Y3ZG
ASF14_19540	3	2	0.00077722	0.349309	-1.52	hypothetical protein [Sphingomonas sp. Leaf257 | 1736309.3]	#N/A
ASF14_11370	8	4	0.00147278	0.348154	-1.52	Uncharacterized glutathione S-transferase-like protein [Sphingomonas sp. Leaf257 | 1736309.3]	COG0625
ASF14_13815	9	4	0.0161781	0.346974	-1.53	hypothetical protein [Sphingomonas sp. Leaf257 | 1736309.3]	COG4219
ASF14_04250	7	6	0.0031675	0.34707	-1.53	Putative DNA-binding protein [Sphingomonas sp. Leaf257 | 1736309.3]	11VID
ASF14_04145	14	9	7.67872e-05	0.346466	-1.53	UDP-N-acetylglucosamine--N-acetylmuramyl-(pentapeptide) pyrophosphoryl-undecaprenol N-acetylglucosamine transferase (EC 2.4.1.227) [Sphingomonas sp. Leaf257 | 1736309.3]	COG0707
ASF14_04440	15	10	0.00495929	0.347028	-1.53	Cell cycle transcriptional regulator CtrA [Sphingomonas sp. Leaf257 | 1736309.3]	COG0745
ASF14_07415	2	2	0.0681411	0.346887	-1.53	hypothetical protein [Sphingomonas sp. Leaf257 | 1736309.3]	COG0406
ASF14_09730	2	2	0.0311444	0.344886	-1.54	Acid-resistant locus arl7 (Fragment) [Sphingomonas sp. Leaf257 | 1736309.3]	COG4420
ASF14_16810	3	3	0.00425435	0.344747	-1.54	hypothetical protein [Sphingomonas sp. Leaf257 | 1736309.3]	COG2084
ASF14_12350	4	3	0.00335624	0.343904	-1.54	Signal peptidase I (EC 3.4.21.89) [Sphingomonas sp. Leaf257 | 1736309.3]	COG0681
ASF14_12305	4	3	0.00022079	0.34277	-1.54	hypothetical protein [Sphingomonas sp. Leaf257 | 1736309.3]	0ZTPP
ASF14_00195	8	5	0.000198999	0.344803	-1.54	Protein-export protein SecB (maintains pre-export unfolded state) [Sphingomonas sp. Leaf257 | 1736309.3]	COG1952
ASF14_12855	4	3	0.00390031	0.341452	-1.55	Shikimate 5-dehydrogenase I alpha (EC 1.1.1.25) [Sphingomonas sp. Leaf257 | 1736309.3]	COG0169
ASF14_14920	3	3	0.00669321	0.341239	-1.55	NADH pyrophosphatase (EC 3.6.1.22), decaps 5'-NAD modified RNA [Sphingomonas sp. Leaf257 | 1736309.3]	COG2816
ASF14_10160	9	8	0.00390961	0.341035	-1.55	Succinylarginine dihydrolase (EC 3.5.3.23) [Sphingomonas sp. Leaf257 | 1736309.3]	COG3724
ASF14_15565	16	9	0.000186546	0.341531	-1.55	Agmatine deiminase (EC 3.5.3.12) [Sphingomonas sp. Leaf257 | 1736309.3]	COG2957
ASF14_15110	10	9	0.000160189	0.342026	-1.55	hypothetical protein [Sphingomonas sp. Leaf257 | 1736309.3]	129ZW
ASF14_01915	14	10	3.9178e-05	0.342594	-1.55	Fructokinase (EC 2.7.1.4) [Sphingomonas sp. Leaf257 | 1736309.3]	COG0524
ASF14_00700	16	12	0.00229592	0.342217	-1.55	Iron-sulfur cluster assembly ATPase protein SufC [Sphingomonas sp. Leaf257 | 1736309.3]	COG0396
ASF14_02065	22	16	0.00285158	0.342467	-1.55	SSU ribosomal protein S17p (S11e) [Sphingomonas sp. Leaf257 | 1736309.3]	COG0186
ASF14_18945	24	21	0.00136248	0.340526	-1.55	DNA protection during starvation protein [Sphingomonas sp. Leaf257 | 1736309.3]	COG0783
ASF14_11590	8	4	5.19667e-05	0.339849	-1.56	SOS-response repressor and protease LexA (EC 3.4.21.88) [Sphingomonas sp. Leaf257 | 1736309.3]	COG1974
ASF14_02045	11	7	0.00368972	0.339982	-1.56	SSU ribosomal protein S14p (S29e) @ SSU ribosomal protein S14p (S29e), zinc-independent [Sphingomonas sp. Leaf257 | 1736309.3]	COG0199
ASF14_15780	18	15	0.0139306	0.336497	-1.57	hypothetical protein [Sphingomonas sp. Leaf257 | 1736309.3]	0YTNS
ASF14_05350	19	16	0.00155595	0.337692	-1.57	Periplasmic chaperone and peptidyl-prolyl cis-trans isomerase of outer membrane proteins SurA (EC 5.2.1.8) [Sphingomonas sp. Leaf257 | 1736309.3]	COG0760
ASF14_08055	22	18	0.00064754	0.336741	-1.57	Acetyl-CoA hydrolase (EC 3.1.2.1) [Sphingomonas sp. Leaf257 | 1736309.3]	COG0427
ASF14_01790	5	5	0.00526078	0.334674	-1.58	Translation initiation factor 1 [Sphingomonas sp. Leaf257 | 1736309.3]	COG0361
ASF14_00775	6	2	0.0140507	0.331378	-1.59	General secretion pathway protein E [Sphingomonas sp. Leaf257 | 1736309.3]	COG2804
ASF14_17015	4	2	0.00273882	0.331077	-1.59	Ferredoxin reductase [Sphingomonas sp. Leaf257 | 1736309.3]	COG0446
ASF14_16830	3	2	0.000961698	0.332472	-1.59	hypothetical protein [Sphingomonas sp. Leaf257 | 1736309.3]	COG2186
ASF14_17415	3	3	0.000914138	0.332968	-1.59	hypothetical protein [Sphingomonas sp. Leaf257 | 1736309.3]	COG0446;COG3453
ASF14_07375	10	9	0.000269566	0.332629	-1.59	Two-component transcriptional response regulator, LuxR family [Sphingomonas sp. Leaf257 | 1736309.3]	11JCR
ASF14_01910	8	7	0.000535296	0.33038	-1.6	Uncharacterized amino acid permease, GabP family [Sphingomonas sp. Leaf257 | 1736309.3]	COG0531
ASF14_06310	5	3	0.00297189	0.32675	-1.61	Tryptophan halogenase [Sphingomonas sp. Leaf257 | 1736309.3]	0XSYF
ASF14_05725	5	5	8.80811e-05	0.328393	-1.61	Dna binding response regulator PrrA (RegA) [Sphingomonas sp. Leaf257 | 1736309.3]	COG4567
ASF14_08260	15	9	0.000357353	0.328659	-1.61	Aspartate aminotransferase (EC 2.6.1.1) [Sphingomonas sp. Leaf257 | 1736309.3]	COG0436
ASF14_19405	18	14	0.0100875	0.327476	-1.61	S-(hydroxymethyl)glutathione dehydrogenase (EC 1.1.1.284) [Sphingomonas sp. Leaf257 | 1736309.3]	COG1062
ASF14_10920	4	4	2.11541e-05	0.324547	-1.62	DksA family protein PA5536 (no Zn-finger) [Sphingomonas sp. Leaf257 | 1736309.3]	COG1734
ASF14_04400	7	4	0.000336084	0.325699	-1.62	hypothetical protein [Sphingomonas sp. Leaf257 | 1736309.3]	0ZQ0W
ASF14_03335	6	6	0.00129265	0.325281	-1.62	Sulfur acceptor protein => iron-sulfur cluster assembly SufE [Sphingomonas sp. Leaf257 | 1736309.3]	COG2166
ASF14_16310	10	6	0.00813961	0.325992	-1.62	Bacterial ribosome SSU maturation protein RimP [Sphingomonas sp. Leaf257 | 1736309.3]	COG0779
ASF14_07795	8	8	0.0164394	0.325933	-1.62	hypothetical protein [Sphingomonas sp. Leaf257 | 1736309.3]	COG1598
ASF14_01110	8	7	0.000912295	0.322858	-1.63	Succinylglutamic semialdehyde dehydrogenase (EC 1.2.1.71) [Sphingomonas sp. Leaf257 | 1736309.3]	COG1012
ASF14_06345	4	2	0.0165172	0.320601	-1.64	Gluconolactonase (EC 3.1.1.17) [Sphingomonas sp. Leaf257 | 1736309.3]	0YC06
ASF14_01005	4	4	0.00202351	0.321842	-1.64	Glutaredoxin 3 (Grx2) [Sphingomonas sp. Leaf257 | 1736309.3]	COG0695
ASF14_09405	15	13	0.000631507	0.321941	-1.64	Translation initiation factor 3 [Sphingomonas sp. Leaf257 | 1736309.3]	COG0290
ASF14_18580	4	3	0.00640323	0.318211	-1.65	D-mannonate oxidoreductase (EC 1.1.1.57) [Sphingomonas sp. Leaf257 | 1736309.3]	COG0246
ASF14_08160	7	5	0.000202645	0.319563	-1.65	Uncharacterized protein SPO3846 [Sphingomonas sp. Leaf257 | 1736309.3]	12245
ASF14_14850	10	9	0.0147582	0.319218	-1.65	Dienelactone hydrolase family protein [Sphingomonas sp. Leaf257 | 1736309.3]	COG0412
ASF14_05155	10	10	0.000639265	0.318523	-1.65	Aminopeptidase CC_2544 [Sphingomonas sp. Leaf257 | 1736309.3]	COG2234
ASF14_04140	14	11	0.000636158	0.318826	-1.65	UDP-N-acetylmuramate--L-alanine ligase (EC 6.3.2.8) [Sphingomonas sp. Leaf257 | 1736309.3]	COG0773
ASF14_02055	20	17	0.000321656	0.319317	-1.65	LSU ribosomal protein L24p (L26e) [Sphingomonas sp. Leaf257 | 1736309.3]	COG0198
ASF14_06165	22	18	0.00775025	0.318089	-1.65	Phosphoribosylformylglycinamidine synthase, synthetase subunit (EC 6.3.5.3) [Sphingomonas sp. Leaf257 | 1736309.3]	COG0046
ASF14_05215	28	22	0.000445	0.318238	-1.65	Metallopeptidase [Sphingomonas sp. Leaf257 | 1736309.3]	COG3590
ASF14_02025	31	23	0.000472019	0.318765	-1.65	SSU ribosomal protein S5p (S2e) [Sphingomonas sp. Leaf257 | 1736309.3]	COG0098
ASF14_08200	2	2	0.0143957	0.317393	-1.66	LSU ribosomal protein L32p @ LSU ribosomal protein L32p, zinc-dependent [Sphingomonas sp. Leaf257 | 1736309.3]	COG0333
ASF14_10915	4	3	0.0206697	0.316959	-1.66	hypothetical protein [Sphingomonas sp. Leaf257 | 1736309.3]	#N/A
ASF14_15340	5	5	0.00129123	0.315355	-1.66	D-2-hydroxyglutarate dehydrogenase (EC 1.1.99.2) [Sphingomonas sp. Leaf257 | 1736309.3]	COG0277
ASF14_15735	4	4	0.000680444	0.313339	-1.67	N5-carboxyaminoimidazole ribonucleotide mutase (EC 5.4.99.18) [Sphingomonas sp. Leaf257 | 1736309.3]	COG0041
ASF14_14330	5	4	0.0147289	0.313256	-1.67	Cell division organizing protein PopZ [Sphingomonas sp. Leaf257 | 1736309.3]	COG3827
ASF14_12550	8	5	0.000327182	0.314925	-1.67	DNA-directed RNA polymerase omega subunit (EC 2.7.7.6) [Sphingomonas sp. Leaf257 | 1736309.3]	COG1758
ASF14_02090	18	12	0.00026076	0.314216	-1.67	SSU ribosomal protein S19p (S15e) [Sphingomonas sp. Leaf257 | 1736309.3]	COG0185
ASF14_16195	22	19	0.00201345	0.314681	-1.67	Diaminopimelate decarboxylase (EC 4.1.1.20) [Sphingomonas sp. Leaf257 | 1736309.3]	COG0019
ASF14_11500	37	25	0.00340869	0.314061	-1.67	Dipeptidyl peptidase IV [Sphingomonas sp. Leaf257 | 1736309.3]	COG1506
ASF14_18710	3	3	0.00127305	0.312874	-1.68	putative transcriptional regulator protein [Sphingomonas sp. Leaf257 | 1736309.3]	COG1959
ASF14_18470	3	3	0.00147403	0.311326	-1.68	Precorrin-8X methylmutase (EC 5.4.99.61) [Sphingomonas sp. Leaf257 | 1736309.3]	COG2082
ASF14_01485	7	6	0.00126401	0.312083	-1.68	hypothetical protein [Sphingomonas sp. Leaf257 | 1736309.3]	#N/A
ASF14_07330	12	9	9.41395e-06	0.311765	-1.68	NAD(P) transhydrogenase N-domain of subunit alpha (EC 1.6.1.2) [Sphingomonas sp. Leaf257 | 1736309.3]	COG3288
ASF14_12110	12	12	0.000212307	0.311368	-1.68	hypothetical protein [Sphingomonas sp. Leaf257 | 1736309.3]	COG4529
ASF14_11935	3	2	0.00138679	0.310398	-1.69	Predicted transcriptional regulator of N-Acetylglucosamine utilization, GntR family [Sphingomonas sp. Leaf257 | 1736309.3]	COG2188
ASF14_17340	6	3	0.00149604	0.310194	-1.69	hypothetical protein [Sphingomonas sp. Leaf257 | 1736309.3]	0ZA08
ASF14_18575	4	4	0.000817475	0.309268	-1.69	hypothetical protein [Sphingomonas sp. Leaf257 | 1736309.3]	#N/A
ASF14_06075	5	5	0.00419246	0.310224	-1.69	hypothetical protein [Sphingomonas sp. Leaf257 | 1736309.3]	124GX
ASF14_19465	2	2	0.185128	0.309156	-1.69	Coupling protein VirD4, ATPase required for T-DNA transfer [Sphingomonas sp. Leaf257 | 1736309.3]	COG3505
ASF14_00375	8	5	0.0124833	0.308024	-1.7	Gluconolactonase (EC 3.1.1.17) [Sphingomonas sp. Leaf257 | 1736309.3]	COG3386
ASF14_17235	3	2	0.221462	0.307901	-1.7	Transcriptional regulator, MerR family [Sphingomonas sp. Leaf257 | 1736309.3]	COG0789
ASF14_14340	8	6	0.00166549	0.305867	-1.71	hypothetical protein [Sphingomonas sp. Leaf257 | 1736309.3]	COG2518
ASF14_05795	12	11	0.00418651	0.305545	-1.71	Malto-oligosyltrehalose trehalohydrolase (EC 3.2.1.141) [Sphingomonas sp. Leaf257 | 1736309.3]	COG0296
ASF14_14535	6	3	0.00573801	0.303404	-1.72	hypothetical protein [Sphingomonas sp. Leaf257 | 1736309.3]	COG1840
ASF14_03210	3	3	0.0180226	0.304335	-1.72	hypothetical protein [Sphingomonas sp. Leaf257 | 1736309.3]	#N/A
ASF14_16615	9	7	0.000292752	0.302784	-1.72	hypothetical protein [Sphingomonas sp. Leaf257 | 1736309.3]	COG5338
ASF14_16340	2	2	0.027721	0.301642	-1.73	hypothetical protein [Sphingomonas sp. Leaf257 | 1736309.3]	0YY66
ASF14_08495	3	2	0.0160454	0.302219	-1.73	Histidinol-phosphatase [alternative form] (EC 3.1.3.15) [Sphingomonas sp. Leaf257 | 1736309.3]	COG0483
ASF14_10600	4	3	0.0128839	0.302038	-1.73	Acyl carrier protein [Sphingomonas sp. Leaf257 | 1736309.3]	COG0236
ASF14_08800	5	4	0.000739217	0.300425	-1.73	NifU domain protein [Sphingomonas sp. Leaf257 | 1736309.3]	COG0694
ASF14_09080	16	14	4.40814e-05	0.301405	-1.73	hypothetical protein [Sphingomonas sp. Leaf257 | 1736309.3]	0Y0DW
ASF14_02110	26	21	0.000130583	0.302437	-1.73	LSU ribosomal protein L3p (L3e) [Sphingomonas sp. Leaf257 | 1736309.3]	COG0087
ASF14_04750	9	6	0.00106704	0.30012	-1.74	4-hydroxy-3-methylbut-2-enyl diphosphate reductase (EC 1.17.7.4) [Sphingomonas sp. Leaf257 | 1736309.3]	COG0761
ASF14_14275	38	28	0.00122198	0.298392	-1.74	Translation elongation factor Ts [Sphingomonas sp. Leaf257 | 1736309.3]	COG0264
ASF14_03245	4	2	0.00139651	0.29794	-1.75	16S rRNA processing protein RimM [Sphingomonas sp. Leaf257 | 1736309.3]	COG0806
ASF14_01885	9	6	0.00349768	0.296665	-1.75	Imidazole glycerol phosphate synthase amidotransferase subunit HisH [Sphingomonas sp. Leaf257 | 1736309.3]	COG0118
ASF14_01630	10	8	0.00093612	0.298173	-1.75	ATP synthase epsilon chain (EC 3.6.3.14) [Sphingomonas sp. Leaf257 | 1736309.3]	COG0355
ASF14_18780	4	2	0.000353575	0.295649	-1.76	Trehalose-6-phosphate phosphatase (EC 3.1.3.12) [Sphingomonas sp. Leaf257 | 1736309.3]	COG1877
ASF14_00460	7	6	0.000290722	0.294407	-1.76	L-fuconate dehydratase (EC 4.2.1.68), type 2 [Sphingomonas sp. Leaf257 | 1736309.3]	COG2721
ASF14_03190	8	7	0.000846197	0.295212	-1.76	Transamidase GatB domain protein [Sphingomonas sp. Leaf257 | 1736309.3]	COG1610
ASF14_05435	11	9	0.000803905	0.294755	-1.76	Carbonic anhydrase, beta class (EC 4.2.1.1) [Sphingomonas sp. Leaf257 | 1736309.3]	COG0288
ASF14_11415	2	2	0.165902	0.295172	-1.76	UPF0301 protein YqgE [Sphingomonas sp. Leaf257 | 1736309.3]	COG1678
ASF14_08935	10	8	0.000186943	0.291377	-1.78	3-mercaptopyruvate sulfurtransferase (EC 2.8.1.2) [Sphingomonas sp. Leaf257 | 1736309.3]	COG2897
ASF14_18905	5	2	0.00017874	0.288631	-1.79	hypothetical protein [Sphingomonas sp. Leaf257 | 1736309.3]	#N/A
ASF14_00550	7	5	0.00416204	0.289958	-1.79	Uncharacterized oxidoreductase Atu4375 [Sphingomonas sp. Leaf257 | 1736309.3]	COG0673
ASF14_08185	6	6	0.00246856	0.289934	-1.79	Hypothetical metal-binding enzyme, YcbL homolog [Sphingomonas sp. Leaf257 | 1736309.3]	COG0491
ASF14_16290	47	36	2.11541e-05	0.289068	-1.79	Translation initiation factor 2 [Sphingomonas sp. Leaf257 | 1736309.3]	COG0532
ASF14_07610	4	3	0.000573577	0.28639	-1.8	hypothetical protein [Sphingomonas sp. Leaf257 | 1736309.3]	COG1262
ASF14_05610	10	7	0.000111076	0.287094	-1.8	Tryptophan synthase alpha chain (EC 4.2.1.20) [Sphingomonas sp. Leaf257 | 1736309.3]	COG0159
ASF14_07525	22	15	0.00717693	0.287634	-1.8	hypothetical protein [Sphingomonas sp. Leaf257 | 1736309.3]	0ZYGN
ASF14_14140	8	6	0.00179241	0.285562	-1.81	Periplasmic aromatic aldehyde oxidoreductase, iron-sulfur subunit YagT [Sphingomonas sp. Leaf257 | 1736309.3]	COG2080
ASF14_09000	11	9	0.00122996	0.285207	-1.81	Succinyl-CoA synthetase, alpha subunit-related enzymes [Sphingomonas sp. Leaf257 | 1736309.3]	COG1832
ASF14_15255	20	14	0.00494423	0.285324	-1.81	DNA ligase (NAD(+)) (EC 6.5.1.2) [Sphingomonas sp. Leaf257 | 1736309.3]	COG0272
ASF14_18800	23	14	0.00102848	0.284292	-1.81	Methyl-accepting chemotaxis sensor/transducer protein [Sphingomonas sp. Leaf257 | 1736309.3]	COG0840
ASF14_07775	4	3	1.05087e-05	0.283293	-1.82	hypothetical protein [Sphingomonas sp. Leaf257 | 1736309.3]	0Y4H9
ASF14_07605	4	4	0.00303214	0.283573	-1.82	SAM-dependent methyltransferase [Sphingomonas sp. Leaf257 | 1736309.3]	COG4301
ASF14_02070	10	5	0.00045489	0.283069	-1.82	LSU ribosomal protein L29p (L35e) [Sphingomonas sp. Leaf257 | 1736309.3]	COG0255
ASF14_05990	6	6	8.28211e-05	0.284028	-1.82	hypothetical protein [Sphingomonas sp. Leaf257 | 1736309.3]	COG2335
ASF14_08845	2	2	0.103012	0.281681	-1.83	Rhodanese domain protein UPF0176, cyanobacterial/alphaproteobacterial subgroup [Sphingomonas sp. Leaf257 | 1736309.3]	COG1054
ASF14_03625	7	5	0.000860317	0.277256	-1.85	D-galactose 1-dehydrogenase (EC 1.1.1.48) [Sphingomonas sp. Leaf257 | 1736309.3]	COG0673
ASF14_19980	10	7	0.00211038	0.276498	-1.85	hypothetical protein [Sphingomonas sp. Leaf257 | 1736309.3]	0XWG6
ASF14_14885	20	15	0.000220279	0.278071	-1.85	Heat shock protein 10 kDa family chaperone GroES [Sphingomonas sp. Leaf257 | 1736309.3]	COG0234
ASF14_08815	29	24	0.0016604	0.276797	-1.85	Peptidase, M16 family [Sphingomonas sp. Leaf257 | 1736309.3]	COG0612
ASF14_17560	2	2	0.00249749	0.274626	-1.86	Phosphoribosyl-AMP cyclohydrolase (EC 3.5.4.19) [Sphingomonas sp. Leaf257 | 1736309.3]	COG0139
ASF14_18250	3	2	0.041082	0.276123	-1.86	hypothetical protein [Sphingomonas sp. Leaf257 | 1736309.3]	#N/A
ASF14_01905	6	4	2.50896e-05	0.274787	-1.86	Bis(5'-nucleosyl)-tetraphosphatase (asymmetrical) (EC 3.6.1.17) [Sphingomonas sp. Leaf257 | 1736309.3]	COG0537
ASF14_05995	6	4	0.000749748	0.275523	-1.86	hypothetical protein [Sphingomonas sp. Leaf257 | 1736309.3]	COG2335
ASF14_19020	4	2	0.000336084	0.274509	-1.87	hypothetical protein [Sphingomonas sp. Leaf257 | 1736309.3]	11HC5
ASF14_12705	8	4	0.0115293	0.273867	-1.87	Carbohydrate-selective porin OprB [Sphingomonas sp. Leaf257 | 1736309.3]	COG3659
ASF14_08755	8	5	0.0104658	0.273426	-1.87	Magnesium and cobalt efflux protein CorC [Sphingomonas sp. Leaf257 | 1736309.3]	COG1253
ASF14_07700	3	2	0.00022088	0.271413	-1.88	hypothetical protein [Sphingomonas sp. Leaf257 | 1736309.3]	12C4S
ASF14_03960	4	3	0.000502334	0.272282	-1.88	Lactoylglutathione lyase and related lyases [Sphingomonas sp. Leaf257 | 1736309.3]	COG0346
ASF14_10580	7	4	0.00192923	0.271172	-1.88	Transcriptional regulator AmpR, LysR family [Sphingomonas sp. Leaf257 | 1736309.3]	0XS6G
ASF14_18685	8	4	0.00954369	0.270358	-1.89	ADP-ribose pyrophosphatase (EC 3.6.1.13) [Sphingomonas sp. Leaf257 | 1736309.3]	COG0494
ASF14_01730	14	11	0.00180249	0.269428	-1.89	Predicted carboxypeptidase [Sphingomonas sp. Leaf257 | 1736309.3]	COG2866
ASF14_08765	16	12	0.00036256	0.269282	-1.89	Phosphate starvation-inducible protein PhoH, predicted ATPase [Sphingomonas sp. Leaf257 | 1736309.3]	COG1702
ASF14_01925	2	2	0.00206695	0.268038	-1.9	hypothetical protein [Sphingomonas sp. Leaf257 | 1736309.3]	0XZAP
ASF14_10935	18	13	8.78084e-06	0.267728	-1.9	hypothetical protein [Sphingomonas sp. Leaf257 | 1736309.3]	COG5622
ASF14_01945	19	15	1.51374e-05	0.267461	-1.9	Aminopeptidase [Sphingomonas sp. Leaf257 | 1736309.3]	COG0308
ASF14_03075	28	22	0.000726298	0.267978	-1.9	Acyl-CoA dehydrogenase 2 [fadN-fadA-fadE operon] (EC 1.3.8.7) [Sphingomonas sp. Leaf257 | 1736309.3]	COG1960
ASF14_17445	2	2	0.00445658	0.263696	-1.92	hypothetical protein [Sphingomonas sp. Leaf257 | 1736309.3]	11X7S
ASF14_08880	5	3	0.0143385	0.264453	-1.92	Thymidylate synthase (EC 2.1.1.45) [Sphingomonas sp. Leaf257 | 1736309.3]	COG0207
ASF14_07380	6	4	0.000337943	0.265039	-1.92	Two-component system sensor histidine kinase [Sphingomonas sp. Leaf257 | 1736309.3]	COG3920
ASF14_19440	8	5	0.0144708	0.264646	-1.92	Predicted dye-decolorizing peroxidase (DyP), encapsulated subgroup [Sphingomonas sp. Leaf257 | 1736309.3]	COG2837
ASF14_02130	28	17	0.000270306	0.263513	-1.92	SSU ribosomal protein S7p (S5e) [Sphingomonas sp. Leaf257 | 1736309.3]	COG0049
ASF14_09910	8	2	0.0348455	0.262519	-1.93	hypothetical protein [Sphingomonas sp. Leaf257 | 1736309.3]	#N/A
ASF14_19385	3	2	0.0219825	0.262976	-1.93	FrmR: Negative transcriptional regulator of formaldehyde detoxification operon [Sphingomonas sp. Leaf257 | 1736309.3]	COG1937
ASF14_15810	5	4	0.00264144	0.262595	-1.93	Exodeoxyribonuclease VII large subunit (EC 3.1.11.6) [Sphingomonas sp. Leaf257 | 1736309.3]	COG1570
ASF14_12205	20	16	0.000178302	0.262228	-1.93	Inorganic pyrophosphatase (EC 3.6.1.1) [Sphingomonas sp. Leaf257 | 1736309.3]	COG0221
ASF14_02205	6	5	0.00189981	0.26135	-1.94	S-adenosylmethionine:tRNA ribosyltransferase-isomerase (EC 2.4.99.17) [Sphingomonas sp. Leaf257 | 1736309.3]	COG0809
ASF14_08955	6	5	0.0013775	0.258118	-1.95	hypothetical protein [Sphingomonas sp. Leaf257 | 1736309.3]	11KWG
ASF14_04500	9	6	0.000748918	0.259463	-1.95	TonB-dependent receptor [Sphingomonas sp. Leaf257 | 1736309.3]	0XRMI
ASF14_13175	11	7	0.000257551	0.257979	-1.95	hypothetical protein [Sphingomonas sp. Leaf257 | 1736309.3]	#N/A
ASF14_03200	3	3	0.0250426	0.257232	-1.96	DNA primase DnaG [Sphingomonas sp. Leaf257 | 1736309.3]	COG0358
ASF14_12960	3	3	0.00292549	0.257303	-1.96	Bll3818 protein [Sphingomonas sp. Leaf257 | 1736309.3]	COG0433
ASF14_02255	8	5	0.00273155	0.25643	-1.96	Predicted 4-hydroxyproline dipeptidase [Sphingomonas sp. Leaf257 | 1736309.3]	COG0006
ASF14_14265	21	15	7.75312e-05	0.257768	-1.96	Ribosome recycling factor [Sphingomonas sp. Leaf257 | 1736309.3]	COG0233
ASF14_16880	7	5	0.000194724	0.254389	-1.97	hypothetical protein [Sphingomonas sp. Leaf257 | 1736309.3]	10NQ4
ASF14_12720	4	3	0.000180693	0.253289	-1.98	Uncharacterized domain, not in CDD / GTP cyclohydrolase II (EC 3.5.4.25) [Sphingomonas sp. Leaf257 | 1736309.3]	COG0807
ASF14_02125	73	57	9.91093e-05	0.252724	-1.98	Translation elongation factor G [Sphingomonas sp. Leaf257 | 1736309.3]	COG0480
ASF14_14280	37	29	0.000360546	0.251966	-1.99	SSU ribosomal protein S2p (SAe) [Sphingomonas sp. Leaf257 | 1736309.3]	COG0052
ASF14_11920	3	2	0.000288368	0.249605	-2	beta-galactosidase (EC 3.2.1.23) [Sphingomonas sp. Leaf257 | 1736309.3]	COG3250
ASF14_03525	3	2	0.0015737	0.248878	-2.01	hypothetical protein [Sphingomonas sp. Leaf257 | 1736309.3]	#N/A
ASF14_11745	6	5	9.21987e-05	0.247253	-2.02	Translation elongation factor P [Sphingomonas sp. Leaf257 | 1736309.3]	COG0231
ASF14_09035	20	17	0.00041851	0.246673	-2.02	Oxidoreductase [Sphingomonas sp. Leaf257 | 1736309.3]	COG3491
ASF14_01590	39	20	0.00166549	0.247138	-2.02	DNA-directed RNA polymerase alpha subunit (EC 2.7.7.6) [Sphingomonas sp. Leaf257 | 1736309.3]	COG0202
ASF14_06105	9	6	0.000108361	0.244124	-2.03	Homogentisate 1,2-dioxygenase (EC 1.13.11.5) [Sphingomonas sp. Leaf257 | 1736309.3]	COG3508
ASF14_13320	13	8	0.000616139	0.24464	-2.03	Protease II (EC 3.4.21.83) [Sphingomonas sp. Leaf257 | 1736309.3]	COG1770
ASF14_03760	5	3	9.07982e-05	0.243053	-2.04	Peptidase M1 family protein [Sphingomonas sp. Leaf257 | 1736309.3]	COG0308
ASF14_15935	42	34	0.000174343	0.242914	-2.04	Cold shock protein of CSP family => dimer [Sphingomonas sp. Leaf257 | 1736309.3]	COG1278
ASF14_06880	2	2	0.00772046	0.240915	-2.05	Indolepyruvate oxidoreductase subunit IorA (EC 1.2.7.8) [Sphingomonas sp. Leaf257 | 1736309.3]	COG4231
ASF14_07385	11	9	0.000253963	0.242122	-2.05	hypothetical protein [Sphingomonas sp. Leaf257 | 1736309.3]	COG4798
ASF14_06465	5	2	0.0301585	0.239847	-2.06	hypothetical protein [Sphingomonas sp. Leaf257 | 1736309.3]	#N/A
ASF14_02190	8	4	0.000179687	0.24034	-2.06	(2E,6E)-farnesyl diphosphate synthase (EC 2.5.1.10) [Sphingomonas sp. Leaf257 | 1736309.3]	COG0142
ASF14_00160	10	8	0.00307864	0.239886	-2.06	GTP-binding protein EngB [Sphingomonas sp. Leaf257 | 1736309.3]	COG0218
ASF14_08280	4	3	0.00022079	0.236897	-2.08	Diaminohydroxyphosphoribosylaminopyrimidine deaminase (EC 3.5.4.26) / 5-amino-6-(5-phosphoribosylamino)uracil reductase (EC 1.1.1.193) [Sphingomonas sp. Leaf257 | 1736309.3]	COG0117;COG1985
ASF14_08565;fig	5	4	0.000158868	0.237306	-2.08	Electron transfer flavoprotein, alpha subunit [Sphingomonas sp. Leaf257 | 1736309.3] [fig|1736309.3.peg.3037|ASF14_08565,fig|1736309.3.peg.3778|ASF14_12145]	#N/A
ASF14_01075	5	5	0.000440507	0.235113	-2.09	Mlr0480 protein [Sphingomonas sp. Leaf257 | 1736309.3]	0Y71G
ASF14_16670	13	12	0.000663967	0.234274	-2.09	Type I secretion outer membrane protein, TolC family [Sphingomonas sp. Leaf257 | 1736309.3]	COG1538
ASF14_15970	24	17	0.000118035	0.234523	-2.09	Transcriptional regulator [Sphingomonas sp. Leaf257 | 1736309.3]	COG4957
ASF14_02035	32	26	0.000111757	0.23426	-2.09	LSU ribosomal protein L6p (L9e) [Sphingomonas sp. Leaf257 | 1736309.3]	COG0097
ASF14_00275	3	3	4.62669e-05	0.233062	-2.1	UDP-N-acetylglucosamine 2-epimerase (EC 5.1.3.14) [Sphingomonas sp. Leaf257 | 1736309.3]	COG0381
ASF14_15495	6	6	0.00282083	0.233357	-2.1	Threonylcarbamoyl-AMP synthase (EC 2.7.7.87) / SUA5 domain with internal deletion [Sphingomonas sp. Leaf257 | 1736309.3]	COG0009
ASF14_07555	4	4	2.3759e-05	0.230978	-2.11	hypothetical protein [Sphingomonas sp. Leaf257 | 1736309.3]	#N/A
ASF14_00780	10	9	3.21287e-05	0.232373	-2.11	General secretion pathway protein D [Sphingomonas sp. Leaf257 | 1736309.3]	COG1450
ASF14_12065	4	2	0.0364454	0.230631	-2.12	hypothetical protein [Sphingomonas sp. Leaf257 | 1736309.3]	0ZS7X
ASF14_03495	3	3	0.000780302	0.230828	-2.12	Asparagine synthetase [glutamine-hydrolyzing] (EC 6.3.5.4) AsnH [Sphingomonas sp. Leaf257 | 1736309.3]	COG0367
ASF14_00815	16	9	0.00104376	0.229717	-2.12	hypothetical protein [Sphingomonas sp. Leaf257 | 1736309.3]	COG2335
ASF14_14430	6	5	2.62337e-05	0.226307	-2.14	hypothetical protein [Sphingomonas sp. Leaf257 | 1736309.3]	COG2186
ASF14_14960	8	6	0.000120467	0.226537	-2.14	Bis-ABC ATPase YheS [Sphingomonas sp. Leaf257 | 1736309.3]	COG0488
ASF14_00670	7	6	2.71536e-05	0.225684	-2.15	Superoxide dismutase [Cu-Zn] precursor (EC 1.15.1.1) [Sphingomonas sp. Leaf257 | 1736309.3]	COG2032
ASF14_18885	79	60	0.00459918	0.225873	-2.15	Catalase KatE-intracellular protease (EC 1.11.1.6) [Sphingomonas sp. Leaf257 | 1736309.3]	COG0753
ASF14_02030	25	23	4.84429e-05	0.223953	-2.16	LSU ribosomal protein L18p (L5e) [Sphingomonas sp. Leaf257 | 1736309.3]	COG0256
fig|1736309.3.peg.1998	4	3	0.000318331	0.221881	-2.17	hypothetical protein [Sphingomonas sp. Leaf257 | 1736309.3]	#N/A
ASF14_18870	10	3	0.0304468	0.22185	-2.17	Mobile element protein [Sphingomonas sp. Leaf257 | 1736309.3]	COG4644
ASF14_11545	7	5	9.12509e-05	0.222752	-2.17	Triosephosphate isomerase (EC 5.3.1.1) [Sphingomonas sp. Leaf257 | 1736309.3]	COG0149
fig|1736309.3.peg.1240	7	5	0.00702381	0.220187	-2.18	Mobile element protein [Sphingomonas sp. Leaf257 | 1736309.3]	#N/A
ASF14_03295	20	13	0.000426896	0.218913	-2.19	Phage shock protein A @ Suppressor of sigma54-dependent transcription, PspA-like [Sphingomonas sp. Leaf257 | 1736309.3]	COG1842
ASF14_02115	19	12	0.000453984	0.218221	-2.2	SSU ribosomal protein S10p (S20e) [Sphingomonas sp. Leaf257 | 1736309.3]	COG0051
ASF14_10150	6	3	0.000453233	0.215547	-2.21	Acetylornithine deacetylase/Succinyl-diaminopimelate desuccinylase and related deacylases [Sphingomonas sp. Leaf257 | 1736309.3]	COG0624
ASF14_13760	13	12	0.000341113	0.212964	-2.23	Thiamine pyrophosphate-requiring enzymes [Sphingomonas sp. Leaf257 | 1736309.3]	COG0028
ASF14_04820	24	16	0.000117805	0.213347	-2.23	Glycyl-tRNA synthetase beta chain (EC 6.1.1.14) [Sphingomonas sp. Leaf257 | 1736309.3]	COG0751
ASF14_11990	7	4	0.0319929	0.212069	-2.24	alpha-L-fucosidase (EC 3.2.1.51) [Sphingomonas sp. Leaf257 | 1736309.3]	COG3669
ASF14_09320	4	4	5.47664e-05	0.211271	-2.24	PhbF [Sphingomonas sp. Leaf257 | 1736309.3]	COG5394
ASF14_06585	2	2	0.104849	0.211933	-2.24	hypothetical protein [Sphingomonas sp. Leaf257 | 1736309.3]	COG0607;COG4275
ASF14_18910	5	5	0.000423008	0.210159	-2.25	hypothetical protein [Sphingomonas sp. Leaf257 | 1736309.3]	0YC9I
ASF14_12100	2	2	0.0292738	0.20857	-2.26	Mobile element protein [Sphingomonas sp. Leaf257 | 1736309.3]	11IU1
ASF14_07685	4	3	0.00167896	0.20869	-2.26	Beta-glucanase [Sphingomonas sp. Leaf257 | 1736309.3]	0XPHB
ASF14_18915	8	7	6.08688e-05	0.208497	-2.26	hypothetical protein [Sphingomonas sp. Leaf257 | 1736309.3]	#N/A
ASF14_05675	2	2	0.0610073	0.208979	-2.26	hypothetical protein [Sphingomonas sp. Leaf257 | 1736309.3]	#N/A
ASF14_13020	7	6	5.01354e-05	0.207032	-2.27	hypothetical protein [Sphingomonas sp. Leaf257 | 1736309.3]	COG2982
fig|1736309.3.peg.1642	15	12	7.8226e-05	0.206735	-2.27	Electron transfer flavoprotein, alpha subunit [Sphingomonas sp. Leaf257 | 1736309.3]	#N/A
ASF14_17780	4	2	0.017079	0.205687	-2.28	Alpha-glucosidase (EC 3.2.1.20) [Sphingomonas sp. Leaf257 | 1736309.3]	COG1501
ASF14_10430	4	3	0.0124935	0.205231	-2.28	Proline dipeptidase [Sphingomonas sp. Leaf257 | 1736309.3]	COG0006
ASF14_08430	9	6	0.00122135	0.206098	-2.28	hypothetical protein [Sphingomonas sp. Leaf257 | 1736309.3]	COG0666
ASF14_08110	7	6	7.93851e-05	0.204868	-2.29	RidA/YER057c/UK114 superfamily, group 1 [Sphingomonas sp. Leaf257 | 1736309.3]	COG0251
ASF14_03550	3	3	0.0100386	0.203564	-2.3	Long-chain-fatty-acid--CoA ligase (EC 6.2.1.3) [Sphingomonas sp. Leaf257 | 1736309.3]	COG0318
ASF14_03305	3	3	0.00374144	0.202449	-2.3	Phage shock protein C [Sphingomonas sp. Leaf257 | 1736309.3]	126TW
ASF14_15160	7	5	0.000764188	0.202492	-2.3	beta-galactosidase (EC 3.2.1.23) [Sphingomonas sp. Leaf257 | 1736309.3]	COG1874
ASF14_09765	20	16	2.29197e-05	0.202941	-2.3	hypothetical protein [Sphingomonas sp. Leaf257 | 1736309.3]	COG3853
ASF14_06565	5	2	0.00385812	0.201388	-2.31	hypothetical protein [Sphingomonas sp. Leaf257 | 1736309.3]	COG2202;COG2203;COG3920
ASF14_19640	6	5	0.00147278	0.2022	-2.31	hypothetical protein [Sphingomonas sp. Leaf257 | 1736309.3]	#N/A
ASF14_02570	22	14	0.00055213	0.200344	-2.32	Glucose-fructose oxidoreductase (EC 1.1.99.28) [Sphingomonas sp. Leaf257 | 1736309.3]	COG0673
ASF14_04245	18	17	0.000457559	0.199695	-2.32	AMP-binding enzyme, associated with serine palmitoyltransferase [Sphingomonas sp. Leaf257 | 1736309.3]	COG0318
ASF14_00365	3	3	0.00273514	0.197484	-2.34	hypothetical protein [Sphingomonas sp. Leaf257 | 1736309.3]	#N/A
ASF14_09205	6	4	1.66326e-05	0.197686	-2.34	hypothetical protein [Sphingomonas sp. Leaf257 | 1736309.3]	COG2706
ASF14_09735	10	10	1.18453e-05	0.19731	-2.34	Probable transcriptional regulatory protein YebC [Sphingomonas sp. Leaf257 | 1736309.3]	COG0217
ASF14_04130	3	2	5.6598e-05	0.195593	-2.35	D-alanine--D-alanine ligase (EC 6.3.2.4) [Sphingomonas sp. Leaf257 | 1736309.3]	COG1181
ASF14_15200	3	3	0.00223114	0.195648	-2.35	hypothetical protein [Sphingomonas sp. Leaf257 | 1736309.3]	#N/A
ASF14_09715	8	5	0.000112436	0.196345	-2.35	COGs COG3492 [Sphingomonas sp. Leaf257 | 1736309.3]	COG3492
ASF14_12455	13	13	4.95545e-05	0.196072	-2.35	Fumarylacetoacetase (EC 3.7.1.2) [Sphingomonas sp. Leaf257 | 1736309.3]	COG0179
ASF14_10050	2	2	0.00337518	0.19341	-2.37	Uncharacterized amino acid permease, GabP family [Sphingomonas sp. Leaf257 | 1736309.3]	COG0531
ASF14_12270	5	3	0.00437307	0.19386	-2.37	Tol-Pal system-associated acyl-CoA thioesterase [Sphingomonas sp. Leaf257 | 1736309.3]	COG0824
ASF14_03870	3	3	0.000293067	0.192694	-2.38	Uncharacterized protein YhiN [Sphingomonas sp. Leaf257 | 1736309.3]	COG2081
ASF14_15320	3	2	7.80078e-05	0.191087	-2.39	Enoyl-CoA hydratase (EC 4.2.1.17) [Sphingomonas sp. Leaf257 | 1736309.3]	COG1024
ASF14_07910	4	3	0.0137517	0.191444	-2.39	hypothetical protein [Sphingomonas sp. Leaf257 | 1736309.3]	11GRG
ASF14_01270	4	4	0.00991544	0.190685	-2.39	hypothetical protein [Sphingomonas sp. Leaf257 | 1736309.3]	12CE7
ASF14_02100	9	7	7.14686e-06	0.19043	-2.39	LSU ribosomal protein L23p (L23Ae) [Sphingomonas sp. Leaf257 | 1736309.3]	COG0089
ASF14_09840	12	8	9.1911e-05	0.19132	-2.39	hypothetical protein [Sphingomonas sp. Leaf257 | 1736309.3]	10IQD
ASF14_15075	17	8	0.000324064	0.190348	-2.39	hypothetical protein [Sphingomonas sp. Leaf257 | 1736309.3]	123CF
ASF14_03090	12	9	0.000169077	0.190535	-2.39	Long-chain-fatty-acid--CoA ligase (EC 6.2.1.3) [Sphingomonas sp. Leaf257 | 1736309.3]	COG0318
ASF14_03080	30	24	0.0023272	0.190366	-2.39	3-hydroxyacyl-CoA dehydrogenase [fadN-fadA-fadE operon] (EC 1.1.1.35) / Enoyl-CoA hydratase [fadN-fadA-fadE operon] (EC 4.2.1.17) [Sphingomonas sp. Leaf257 | 1736309.3]	COG1024;COG1250
ASF14_15805	2	2	0.000614484	0.189369	-2.4	hypothetical protein [Sphingomonas sp. Leaf257 | 1736309.3]	COG3908
ASF14_19730	3	3	0.00214673	0.189234	-2.4	hypothetical protein [Sphingomonas sp. Leaf257 | 1736309.3]	#N/A
ASF14_03130	24	16	0.000361976	0.188846	-2.4	Glutaryl-7-ACA acylase [Sphingomonas sp. Leaf257 | 1736309.3]	COG2936
ASF14_16890	10	10	0.00133343	0.188725	-2.41	HemK family modification methylase PA2179 [Sphingomonas sp. Leaf257 | 1736309.3]	COG2890
ASF14_12665	2	2	0.00232492	0.187003	-2.42	hypothetical protein [Sphingomonas sp. Leaf257 | 1736309.3]	COG4544
ASF14_10620	14	12	0.00188422	0.187488	-2.42	SSU ribosomal protein S6p [Sphingomonas sp. Leaf257 | 1736309.3]	COG0360
ASF14_15755	18	15	2.23878e-05	0.186251	-2.42	hypothetical protein [Sphingomonas sp. Leaf257 | 1736309.3]	COG4805
ASF14_16610	2	2	0.00291891	0.185215	-2.43	hypothetical protein [Sphingomonas sp. Leaf257 | 1736309.3]	COG1596
ASF14_06985	3	3	0.00445368	0.185227	-2.43	Uncharacterized protein CC_3060 [Sphingomonas sp. Leaf257 | 1736309.3]	COG3656
ASF14_11985	11	8	0.000338729	0.185032	-2.43	Alpha-1,2-mannosidase [Sphingomonas sp. Leaf257 | 1736309.3]	COG3537
ASF14_12185	3	3	0.00024121	0.18443	-2.44	hypothetical protein [Sphingomonas sp. Leaf257 | 1736309.3]	COG1335
ASF14_06725	11	9	7.71247e-06	0.184051	-2.44	FIG00637399: hypothetical protein [Sphingomonas sp. Leaf257 | 1736309.3]	COG4805
ASF14_02220	10	8	0.000260862	0.183038	-2.45	hypothetical protein [Sphingomonas sp. Leaf257 | 1736309.3]	#N/A
ASF14_08330	8	8	0.00969621	0.18213	-2.46	Ferrous iron transporter FeoB [Sphingomonas sp. Leaf257 | 1736309.3]	COG0370
ASF14_10880	6	5	0.000190249	0.178694	-2.48	Rrf2-linked NADH-flavin reductase [Sphingomonas sp. Leaf257 | 1736309.3]	COG2910
ASF14_15785	26	21	0.000153634	0.17964	-2.48	hypothetical protein [Sphingomonas sp. Leaf257 | 1736309.3]	COG1629
ASF14_05420	2	2	0.00136333	0.178297	-2.49	hypothetical protein [Sphingomonas sp. Leaf257 | 1736309.3]	0ZI35
ASF14_10835	6	6	0.000174584	0.177458	-2.49	hypothetical protein [Sphingomonas sp. Leaf257 | 1736309.3]	128HM
ASF14_14150	20	13	7.72033e-05	0.177541	-2.49	Periplasmic aromatic aldehyde oxidoreductase, molybdenum binding subunit YagR [Sphingomonas sp. Leaf257 | 1736309.3]	COG1529
ASF14_03865	3	3	0.00397878	0.176807	-2.5	Transcription elongation factor GreB [Sphingomonas sp. Leaf257 | 1736309.3]	COG0782
ASF14_04465	7	6	0.000867157	0.176691	-2.5	hypothetical protein [Sphingomonas sp. Leaf257 | 1736309.3]	123BA
ASF14_16525	12	9	0.000515287	0.176686	-2.5	Endo-1,4-beta-xylanase (EC 3.2.1.8) [Sphingomonas sp. Leaf257 | 1736309.3]	COG2382
ASF14_14955	5	3	0.000286174	0.176031	-2.51	hypothetical protein [Sphingomonas sp. Leaf257 | 1736309.3]	1274W
ASF14_02145	3	2	7.34055e-05	0.174787	-2.52	hypothetical protein [Sphingomonas sp. Leaf257 | 1736309.3]	#N/A
ASF14_18675	7	3	0.00375981	0.174301	-2.52	ATP-dependent helicase HrpB [Sphingomonas sp. Leaf257 | 1736309.3]	COG1643
ASF14_20015	9	5	0.000120208	0.173985	-2.52	Mannose-1-phosphate guanylyltransferase (EC 2.7.7.13) / Mannose-6-phosphate isomerase (EC 5.3.1.8) [Sphingomonas sp. Leaf257 | 1736309.3]	COG0836
ASF14_03175	11	8	0.000118288	0.174904	-2.52	Transcription elongation factor GreA [Sphingomonas sp. Leaf257 | 1736309.3]	COG0782
ASF14_03085	17	16	3.13502e-06	0.17374	-2.52	3-ketoacyl-CoA thiolase 2 [fadN-fadA-fadE operon] (EC 2.3.1.16) [Sphingomonas sp. Leaf257 | 1736309.3]	COG0183
ASF14_12425	9	8	3.78085e-05	0.173713	-2.53	SAM-dependent methyltransferase [Sphingomonas sp. Leaf257 | 1736309.3]	COG1092
ASF14_08205	8	6	0.00901632	0.172234	-2.54	Phosphate:acyl-ACP acyltransferase PlsX (EC 2.3.1.n2) [Sphingomonas sp. Leaf257 | 1736309.3]	COG0416
ASF14_06395	39	34	8.48754e-05	0.172298	-2.54	TonB-dependent receptor [Sphingomonas sp. Leaf257 | 1736309.3]	0XQKN
ASF14_11945	5	4	0.000160622	0.171082	-2.55	N-acetylglucosamine-regulated TonB-dependent outer membrane receptor [Sphingomonas sp. Leaf257 | 1736309.3]	0XSMH
ASF14_03635	11	10	0.000390694	0.171046	-2.55	N4-(beta-N-acetylglucosaminyl)-L-asparaginase, putative [Sphingomonas sp. Leaf257 | 1736309.3]	COG1446
ASF14_18940	18	16	0.000305526	0.170774	-2.55	hypothetical protein [Sphingomonas sp. Leaf257 | 1736309.3]	#N/A
ASF14_00370	10	7	0.000323405	0.169594	-2.56	2,4-diketo-3-deoxy-L-fuconate hydrolase [Sphingomonas sp. Leaf257 | 1736309.3]	COG0179
ASF14_15010	13	10	0.000129916	0.169403	-2.56	Ubiquinol-cytochrome C reductase, cytochrome C1 subunit [Sphingomonas sp. Leaf257 | 1736309.3]	COG2857
ASF14_19065	4	3	0.000321275	0.168027	-2.57	hypothetical protein [Sphingomonas sp. Leaf257 | 1736309.3]	COG0463
ASF14_07370	15	12	0.000837314	0.166745	-2.58	Sensory box histidine kinase [Sphingomonas sp. Leaf257 | 1736309.3]	0XNMH
ASF14_13430	4	2	0.000285624	0.16584	-2.59	hypothetical protein [Sphingomonas sp. Leaf257 | 1736309.3]	0XNMH
ASF14_12535	12	10	0.000247075	0.165719	-2.59	Putative peptidase [Sphingomonas sp. Leaf257 | 1736309.3]	COG0624
ASF14_15460	4	2	0.00521506	0.16505	-2.6	Uncharacterized protein GguC [Sphingomonas sp. Leaf257 | 1736309.3]	COG3802
ASF14_13035	4	4	0.000511362	0.164681	-2.6	Porphobilinogen deaminase (EC 2.5.1.61) [Sphingomonas sp. Leaf257 | 1736309.3]	COG0181
ASF14_06605	10	6	0.000525904	0.164729	-2.6	hypothetical protein [Sphingomonas sp. Leaf257 | 1736309.3]	COG5316
ASF14_12465	13	13	4.40034e-06	0.164813	-2.6	hypothetical protein [Sphingomonas sp. Leaf257 | 1736309.3]	0ZCYH
ASF14_20310	7	3	0.00314713	0.163573	-2.61	FIG01423360: glycoside hydrolase [Sphingomonas sp. Leaf257 | 1736309.3]	COG2152
ASF14_09720	6	4	0.000475864	0.164273	-2.61	hypothetical protein [Sphingomonas sp. Leaf257 | 1736309.3]	COG3750
ASF14_16935	14	12	0.00301472	0.163135	-2.62	hypothetical protein [Sphingomonas sp. Leaf257 | 1736309.3]	0YFQ2
ASF14_14125	26	19	1.59291e-05	0.162179	-2.62	hypothetical protein [Sphingomonas sp. Leaf257 | 1736309.3]	COG4805
ASF14_16805	4	4	8.90345e-05	0.162007	-2.63	PQQ-dependent oxidoreductase, gdhB family [Sphingomonas sp. Leaf257 | 1736309.3]	COG2133
ASF14_01060	14	13	2.29571e-05	0.161565	-2.63	3-ketoacyl-CoA thiolase (EC 2.3.1.16) @ Acetyl-CoA acetyltransferase (EC 2.3.1.9) [Sphingomonas sp. Leaf257 | 1736309.3]	COG0183
ASF14_19460	3	2	8.35579e-05	0.16049	-2.64	putative transcriptional regulators, CopG/Arc/MetJ family [Sphingomonas sp. Leaf257 | 1736309.3]	COG3609
ASF14_02625	7	6	0.000635932	0.158817	-2.65	hypothetical protein [Sphingomonas sp. Leaf257 | 1736309.3]	#N/A
ASF14_11875	14	9	6.05603e-06	0.159486	-2.65	Maltodextrin glucosidase (EC 3.2.1.20) [Sphingomonas sp. Leaf257 | 1736309.3]	COG0366
ASF14_08470	15	10	0.000186943	0.159856	-2.65	3-hydroxybutyryl-CoA dehydrogenase (EC 1.1.1.157) [Sphingomonas sp. Leaf257 | 1736309.3]	COG1250
ASF14_16860	5	4	0.0124833	0.15726	-2.67	Multidomain signal transduction protein including CheB-like methylesterase, CheR-like methyltransferase and BaeS-like histidine kinase [Sphingomonas sp. Leaf257 | 1736309.3]	COG2202;COG2203
ASF14_14600	8	3	0.0061088	0.156225	-2.68	RND efflux system, inner membrane transporter [Sphingomonas sp. Leaf257 | 1736309.3]	COG0841
ASF14_15765	53	43	7.00292e-05	0.154442	-2.69	FIG015547: peptidase, M16 family / FIG015287: Zinc protease [Sphingomonas sp. Leaf257 | 1736309.3]	COG0612
ASF14_00530	14	10	0.000520121	0.152361	-2.71	Hydroxypyruvate isomerase (EC 5.3.1.22) [Sphingomonas sp. Leaf257 | 1736309.3]	COG3622
ASF14_17020	3	2	0.000298028	0.150284	-2.73	hypothetical protein [Sphingomonas sp. Leaf257 | 1736309.3]	COG1062
ASF14_11980	6	5	4.40814e-05	0.150411	-2.73	hypothetical protein [Sphingomonas sp. Leaf257 | 1736309.3]	COG3538
ASF14_03980	24	18	0.000186943	0.147544	-2.76	SWIB/MDM2 domain-containing proteins [Sphingomonas sp. Leaf257 | 1736309.3]	COG5531
ASF14_03975	6	5	8.24035e-05	0.146388	-2.77	Uncharacterized protein RSP_3230 [Sphingomonas sp. Leaf257 | 1736309.3]	0XWAK
ASF14_13250	29	26	8.92937e-05	0.145799	-2.78	TonB-dependent receptor [Sphingomonas sp. Leaf257 | 1736309.3]	0XSDY
ASF14_07215	4	4	0.00149604	0.144831	-2.79	hypothetical protein [Sphingomonas sp. Leaf257 | 1736309.3]	COG1349
ASF14_16245	19	16	0.000114887	0.144655	-2.79	Putative Zn-dependent protease [Sphingomonas sp. Leaf257 | 1736309.3]	COG4784
ASF14_15365	2	2	0.00202465	0.143837	-2.8	Response regulator [Sphingomonas sp. Leaf257 | 1736309.3]	11IFM
ASF14_08355	7	4	0.00195415	0.143215	-2.8	Homoserine O-acetyltransferase (EC 2.3.1.31) [Sphingomonas sp. Leaf257 | 1736309.3]	COG2021
ASF14_16795	6	4	0.000169077	0.142758	-2.81	hypothetical protein [Sphingomonas sp. Leaf257 | 1736309.3]	#N/A
ASF14_12115	8	6	0.00512754	0.143075	-2.81	Dipeptidyl peptidase IV [Sphingomonas sp. Leaf257 | 1736309.3]	COG1506
ASF14_06290	19	15	9.47926e-05	0.14227	-2.81	TonB-dependent receptor [Sphingomonas sp. Leaf257 | 1736309.3]	0XT2U
ASF14_09825	18	13	7.35353e-05	0.14171	-2.82	hypothetical protein [Sphingomonas sp. Leaf257 | 1736309.3]	COG2234
ASF14_03065	28	22	0.00306059	0.14165	-2.82	hypothetical protein [Sphingomonas sp. Leaf257 | 1736309.3]	COG2067
ASF14_08915	2	2	0.00576902	0.140301	-2.83	hypothetical protein [Sphingomonas sp. Leaf257 | 1736309.3]	0YSFB
fig|1736309.3.peg.1148	7	3	0.00108223	0.141035	-2.83	Propionyl-CoA carboxylase carboxyl transferase subunit (EC 6.4.1.3) [Sphingomonas sp. Leaf257 | 1736309.3]	#N/A
ASF14_16215	5	3	0.000589863	0.138811	-2.85	TonB-dependent receptor [Sphingomonas sp. Leaf257 | 1736309.3]	COG1629
ASF14_11630	3	3	0.000198999	0.138917	-2.85	hypothetical protein [Sphingomonas sp. Leaf257 | 1736309.3]	#N/A
ASF14_11970	7	5	0.000258998	0.138943	-2.85	Beta-mannosidase (EC 3.2.1.25) [Sphingomonas sp. Leaf257 | 1736309.3]	COG3250
ASF14_10895	34	27	3.52825e-05	0.137626	-2.86	Membrane alanine aminopeptidase N (EC 3.4.11.2) [Sphingomonas sp. Leaf257 | 1736309.3]	COG0308
ASF14_01035	4	4	4.4541e-05	0.137158	-2.87	Uncharacterized deacetylase [Sphingomonas sp. Leaf257 | 1736309.3]	COG0624
ASF14_04685	6	5	0.00281686	0.136468	-2.87	beta-N-acetylglucosaminidase (EC 3.2.1.52) [Sphingomonas sp. Leaf257 | 1736309.3]	COG3525
ASF14_11535	12	10	0.000342096	0.135376	-2.88	Beta-lactamase class C-like and penicillin binding proteins (PBPs) superfamily [Sphingomonas sp. Leaf257 | 1736309.3]	COG1680
ASF14_02225	34	28	0.000198999	0.135761	-2.88	FIG015547: peptidase, M16 family / FIG015287: Zinc protease [Sphingomonas sp. Leaf257 | 1736309.3]	COG0612
ASF14_18460	2	2	0.00192715	0.133874	-2.9	Precorrin-3B C(17)-methyltransferase (EC 2.1.1.131) [Sphingomonas sp. Leaf257 | 1736309.3]	COG1010
ASF14_04850	8	7	0.000216756	0.133663	-2.9	putative lipoprotein [Sphingomonas sp. Leaf257 | 1736309.3]	COG3735
ASF14_12370	9	5	0.000451796	0.132351	-2.92	Cytochrome c oxidase polypeptide II (EC 1.9.3.1) [Sphingomonas sp. Leaf257 | 1736309.3]	COG1622
ASF14_11975	12	8	7.9681e-06	0.13119	-2.93	beta-glucosidase (EC 3.2.1.21) [Sphingomonas sp. Leaf257 | 1736309.3]	COG1472
ASF14_06260	5	5	0.0325391	0.129008	-2.95	hypothetical protein [Sphingomonas sp. Leaf257 | 1736309.3]	COG0596
ASF14_12450	3	2	5.31987e-05	0.128444	-2.96	Pterin-4-alpha-carbinolamine dehydratase (EC 4.2.1.96) [Sphingomonas sp. Leaf257 | 1736309.3]	COG2154
ASF14_16780	22	16	0.000232593	0.128541	-2.96	hypothetical protein [Sphingomonas sp. Leaf257 | 1736309.3]	COG4805
ASF14_10210	6	4	0.000214525	0.126447	-2.98	hypothetical protein [Sphingomonas sp. Leaf257 | 1736309.3]	COG0664
ASF14_01690	2	2	0.0350656	0.126013	-2.99	hypothetical protein [Sphingomonas sp. Leaf257 | 1736309.3]	12BDX
ASF14_05210	43	34	3.78085e-05	0.122038	-3.03	Metallopeptidase [Sphingomonas sp. Leaf257 | 1736309.3]	COG3590
ASF14_15175	2	2	0.045487	0.121416	-3.04	ApaG protein [Sphingomonas sp. Leaf257 | 1736309.3]	COG2967
ASF14_07025	9	6	5.57359e-05	0.118793	-3.07	hypothetical protein [Sphingomonas sp. Leaf257 | 1736309.3]	COG4676
ASF14_11505	2	2	8.99547e-06	0.116236	-3.1	hypothetical protein [Sphingomonas sp. Leaf257 | 1736309.3]	#N/A
ASF14_07055	4	2	0.0120655	0.11659	-3.1	hypothetical protein [Sphingomonas sp. Leaf257 | 1736309.3]	0XRHD
ASF14_13660	12	7	0.00100887	0.115506	-3.11	Glutaryl-CoA dehydrogenase (EC 1.3.8.6) [Sphingomonas sp. Leaf257 | 1736309.3]	COG1960
ASF14_12540	2	2	0.176563	0.114394	-3.13	hypothetical protein [Sphingomonas sp. Leaf257 | 1736309.3]	#N/A
ASF14_02425	8	7	0.000764188	0.113043	-3.15	Fructose-1,6-bisphosphatase, GlpX type (EC 3.1.3.11) [Sphingomonas sp. Leaf257 | 1736309.3]	COG1494
ASF14_00525	11	7	0.000204166	0.111704	-3.16	putative multi-domain protein [Sphingomonas sp. Leaf257 | 1736309.3]	11GU1
ASF14_00650	3	2	0.0101802	0.109639	-3.19	hypothetical protein [Sphingomonas sp. Leaf257 | 1736309.3]	#N/A
ASF14_03640	3	3	0.031669	0.108928	-3.2	Alanylphosphatidylglycerol synthase (EC 2.3.2.11) [Sphingomonas sp. Leaf257 | 1736309.3]	COG0392;COG2898
ASF14_15445	5	5	0.000832899	0.107511	-3.22	hypothetical protein [Sphingomonas sp. Leaf257 | 1736309.3]	COG3386
ASF14_12910	16	11	0.00115998	0.106567	-3.23	alpha-L-arabinofuranosidase (EC 3.2.1.55) [Sphingomonas sp. Leaf257 | 1736309.3]	COG3534
ASF14_03310	3	2	0.00309514	0.104185	-3.26	FIG00636713: repeated hypothetical protein [Sphingomonas sp. Leaf257 | 1736309.3]	#N/A
ASF14_14210	5	5	8.00696e-06	0.103349	-3.27	hypothetical protein [Sphingomonas sp. Leaf257 | 1736309.3]	COG3828
ASF14_03590	12	7	3.43884e-05	0.103908	-3.27	Leucine aminopeptidase-related protein [Sphingomonas sp. Leaf257 | 1736309.3]	COG2234
ASF14_16445	6	2	0.000735891	0.10285	-3.28	Multimodular transpeptidase-transglycosylase (EC 2.4.1.129) (EC 3.4.-.-) [Sphingomonas sp. Leaf257 | 1736309.3]	COG0744
ASF14_07575	8	6	0.000119884	0.102254	-3.29	Protein PhnA [Sphingomonas sp. Leaf257 | 1736309.3]	COG2824
ASF14_15790	71	49	1.23464e-05	0.102143	-3.29	TonB-dependent receptor [Sphingomonas sp. Leaf257 | 1736309.3]	0XQKN
ASF14_10065	9	6	5.01354e-05	0.101545	-3.3	hypothetical protein [Sphingomonas sp. Leaf257 | 1736309.3]	COG4805
ASF14_02725	3	2	0.00308242	0.100035	-3.32	hypothetical protein [Sphingomonas sp. Leaf257 | 1736309.3]	COG4733
ASF14_10890	17	13	0.000103555	0.0984175	-3.34	Carboxypeptidase-related protein [Sphingomonas sp. Leaf257 | 1736309.3]	COG2939
ASF14_07595	11	10	6.04929e-05	0.0978779	-3.35	hypothetical protein [Sphingomonas sp. Leaf257 | 1736309.3]	0YEYJ
ASF14_12520	2	2	0.106957	0.0974899	-3.36	16S rRNA (cytosine(967)-C(5))-methyltransferase (EC 2.1.1.176) [Sphingomonas sp. Leaf257 | 1736309.3]	COG0144
ASF14_00850	12	9	0.000122309	0.0966044	-3.37	Inositol-1-phosphate synthase (EC 5.5.1.4) [Sphingomonas sp. Leaf257 | 1736309.3]	COG1260
ASF14_03355	2	2	0.00765935	0.0955582	-3.39	Carbonic anhydrase, beta class (EC 4.2.1.1) [Sphingomonas sp. Leaf257 | 1736309.3]	COG0288
fig|1736309.3.peg.1516	8	6	8.78084e-06	0.0957164	-3.39	Propionyl-CoA carboxylase carboxyl transferase subunit (EC 6.4.1.3) [Sphingomonas sp. Leaf257 | 1736309.3]	#N/A
ASF14_01560	13	10	0.000423333	0.0932351	-3.42	TonB-dependent receptor [Sphingomonas sp. Leaf257 | 1736309.3]	0XNXJ
ASF14_00680	2	2	0.00128113	0.0920379	-3.44	Iron-sulfur cluster assembly iron binding protein SufA [Sphingomonas sp. Leaf257 | 1736309.3]	COG0316
ASF14_14420	12	9	0.00100574	0.0914923	-3.45	Aerobic glycerol-3-phosphate dehydrogenase (EC 1.1.5.3) [Sphingomonas sp. Leaf257 | 1736309.3]	COG0578
ASF14_12930	13	10	0.000107523	0.0912099	-3.45	hypothetical protein [Sphingomonas sp. Leaf257 | 1736309.3]	11JCU
ASF14_07170	3	2	0.000606539	0.0901931	-3.47	hypothetical protein [Sphingomonas sp. Leaf257 | 1736309.3]	0YXBS
ASF14_07080	11	9	3.9178e-05	0.0894765	-3.48	Peptidyl-prolyl cis-trans isomerase (EC 5.2.1.8) [Sphingomonas sp. Leaf257 | 1736309.3]	COG0652
ASF14_14335	15	11	0.000216243	0.0873788	-3.52	Type I secretion outer membrane protein, TolC family [Sphingomonas sp. Leaf257 | 1736309.3]	COG1538
ASF14_15085	8	6	7.22588e-05	0.0866994	-3.53	hypothetical protein [Sphingomonas sp. Leaf257 | 1736309.3]	COG3784
ASF14_14820	21	19	3.92932e-05	0.0865765	-3.53	hypothetical protein [Sphingomonas sp. Leaf257 | 1736309.3]	COG3652
ASF14_07920	7	2	0.132907	0.0846972	-3.56	hypothetical protein [Sphingomonas sp. Leaf257 | 1736309.3]	0Y8QJ
ASF14_00350	7	3	0.00115749	0.0848709	-3.56	hypothetical protein [Sphingomonas sp. Leaf257 | 1736309.3]	COG3506
ASF14_03360	10	7	0.000329573	0.0846576	-3.56	hypothetical protein [Sphingomonas sp. Leaf257 | 1736309.3]	#N/A
ASF14_12990	3	3	0.00138915	0.0843949	-3.57	Zn-dependent dipeptidase-like protein [Sphingomonas sp. Leaf257 | 1736309.3]	COG2355
ASF14_09555	16	14	0.000249962	0.0834025	-3.58	CzcABC family efflux RND transporter, membrane fusion protein [Sphingomonas sp. Leaf257 | 1736309.3]	0XRZF
ASF14_02990	3	2	0.000303011	0.0831593	-3.59	hypothetical protein [Sphingomonas sp. Leaf257 | 1736309.3]	COG3533
ASF14_04505	3	3	5.4678e-05	0.0831935	-3.59	FIG00820637:: Acyl dehydratase [Sphingomonas sp. Leaf257 | 1736309.3]	COG2030
ASF14_15420	14	11	0.000133005	0.0829106	-3.59	Aldose 1-epimerase (EC 5.1.3.3) [Sphingomonas sp. Leaf257 | 1736309.3]	COG2017
ASF14_16640	7	3	3.52825e-05	0.0807506	-3.63	hypothetical protein [Sphingomonas sp. Leaf257 | 1736309.3]	0XP4A
ASF14_00405	7	6	0.000121032	0.0779125	-3.68	alpha-galactosidase (EC 3.2.1.22) [Sphingomonas sp. Leaf257 | 1736309.3]	0XPF1
ASF14_18930	33	23	8.49005e-06	0.0773276	-3.69	hypothetical protein [Sphingomonas sp. Leaf257 | 1736309.3]	COG1295
ASF14_06980	9	5	3.92932e-05	0.0762144	-3.71	Uncharacterized protein CC_3061 [Sphingomonas sp. Leaf257 | 1736309.3]	0YT33
fig|1736309.3.peg.3524	7	6	7.93851e-05	0.0743339	-3.75	hypothetical protein [Sphingomonas sp. Leaf257 | 1736309.3]	#N/A
fig|1736309.3.peg.2780	2	2	0.0558156	0.073797	-3.76	hypothetical protein [Sphingomonas sp. Leaf257 | 1736309.3]	#N/A
ASF14_00455	4	2	7.46878e-05	0.0737683	-3.76	Altronate oxidoreductase (EC 1.1.1.58) [Sphingomonas sp. Leaf257 | 1736309.3]	COG0246
ASF14_04525	7	6	0.00109489	0.0731139	-3.77	Isovaleryl-CoA dehydrogenase (EC 1.3.8.4) [Sphingomonas sp. Leaf257 | 1736309.3]	COG1960
ASF14_13755	17	15	4.89259e-06	0.0731804	-3.77	hypothetical protein [Sphingomonas sp. Leaf257 | 1736309.3]	COG2022
ASF14_08135	4	2	0.00129218	0.0722995	-3.79	hypothetical protein [Sphingomonas sp. Leaf257 | 1736309.3]	#N/A
ASF14_00855	3	3	0.000341614	0.0720942	-3.79	hypothetical protein [Sphingomonas sp. Leaf257 | 1736309.3]	COG1213
ASF14_02315	12	12	0.000543628	0.0724172	-3.79	hypothetical protein [Sphingomonas sp. Leaf257 | 1736309.3]	#N/A
ASF14_17785	9	7	0.000135417	0.0700776	-3.83	hypothetical protein [Sphingomonas sp. Leaf257 | 1736309.3]	COG1629
ASF14_10290	2	2	0.000371563	0.0693432	-3.85	putative secreted protein [Sphingomonas sp. Leaf257 | 1736309.3]	COG2755
ASF14_00515	10	7	2.23225e-05	0.0693057	-3.85	Sugar or sugar phosphate isomerase/epimerase/dehydrotase [Sphingomonas sp. Leaf257 | 1736309.3]	COG1082
ASF14_05680	32	24	6.65664e-06	0.0683599	-3.87	Prolyl endopeptidase (EC 3.4.21.26) [Sphingomonas sp. Leaf257 | 1736309.3]	COG1505
ASF14_16825	4	4	4.84429e-05	0.0677634	-3.88	Xylan 1,4-beta-xylosidase (EC 3.2.1.37) [Sphingomonas sp. Leaf257 | 1736309.3]	COG3664
ASF14_07040	9	6	0.000200475	0.0677788	-3.88	TonB-dependent receptor [Sphingomonas sp. Leaf257 | 1736309.3]	0XSDY
ASF14_03070	12	8	1.81217e-05	0.0671833	-3.9	hypothetical protein [Sphingomonas sp. Leaf257 | 1736309.3]	COG4731
ASF14_14435	5	4	7.8226e-05	0.0647063	-3.95	hypothetical protein [Sphingomonas sp. Leaf257 | 1736309.3]	0XNXJ
ASF14_15965	6	5	2.23225e-05	0.0649229	-3.95	hypothetical protein [Sphingomonas sp. Leaf257 | 1736309.3]	#N/A
ASF14_13155	19	14	5.42514e-05	0.0636298	-3.97	hypothetical protein APECO1_2271 [Sphingomonas sp. Leaf257 | 1736309.3]	0YCB9
ASF14_11860	54	40	0.000114512	0.0639064	-3.97	TonB-dependent receptor [Sphingomonas sp. Leaf257 | 1736309.3]	0XS2F
ASF14_16470	16	13	0.000849409	0.0625626	-4	Gll4423 protein [Sphingomonas sp. Leaf257 | 1736309.3]	COG2234
ASF14_14695	3	3	0.00033226	0.0618812	-4.01	Phage head, terminase DNA packaging protein A [Sphingomonas sp. Leaf257 | 1736309.3]	COG4626
ASF14_14515	3	3	9.48287e-05	0.0615931	-4.02	alpha-L-fucosidase (EC 3.2.1.51) [Sphingomonas sp. Leaf257 | 1736309.3]	COG3669
ASF14_15570	22	18	2.29571e-05	0.0616534	-4.02	hypothetical protein [Sphingomonas sp. Leaf257 | 1736309.3]	COG2234
ASF14_17485	4	2	0.0002449	0.0612105	-4.03	hypothetical protein [Sphingomonas sp. Leaf257 | 1736309.3]	COG1629
ASF14_08585	16	3	7.10223e-06	0.0605226	-4.05	Propionyl-CoA carboxylase biotin-containing subunit (EC 6.4.1.3) [Sphingomonas sp. Leaf257 | 1736309.3]	COG4770
ASF14_16030	2	2	0.000148045	0.060051	-4.06	Flagellar basal-body rod protein FlgC [Sphingomonas sp. Leaf257 | 1736309.3]	COG1558
ASF14_11880	36	25	2.81005e-07	0.0596074	-4.07	Alpha-glucosidase (EC 3.2.1.20) [Sphingomonas sp. Leaf257 | 1736309.3]	0XNZD
ASF14_03630	35	28	8.31477e-05	0.0590582	-4.08	TonB-dependent receptor [Sphingomonas sp. Leaf257 | 1736309.3]	COG1629
ASF14_03810	7	6	7.8226e-05	0.0577348	-4.11	hypothetical protein [Sphingomonas sp. Leaf257 | 1736309.3]	#N/A
ASF14_10075	14	10	3.43884e-05	0.0578901	-4.11	Putative glycosyl hydrolase of unknown function (DUF1680) [Sphingomonas sp. Leaf257 | 1736309.3]	COG3533
ASF14_15300	9	4	0.000717603	0.057227	-4.13	Dihydrolipoamide acyltransferase component of branched-chain alpha-keto acid dehydrogenase complex (EC 2.3.1.168) [Sphingomonas sp. Leaf257 | 1736309.3]	COG0508
ASF14_00520	8	5	2.57587e-05	0.0565405	-4.14	hypothetical protein [Sphingomonas sp. Leaf257 | 1736309.3]	11R8G
ASF14_09305	52	41	4.89259e-06	0.0562879	-4.15	TonB-dependent receptor [Sphingomonas sp. Leaf257 | 1736309.3]	0XQKN
ASF14_13260	13	11	4.40814e-05	0.054697	-4.19	alpha-xylosidase (EC 3.2.1.177) [Sphingomonas sp. Leaf257 | 1736309.3]	COG1501
ASF14_11870	16	10	4.70248e-05	0.0541361	-4.21	Maltodextrin glucosidase (EC 3.2.1.20) [Sphingomonas sp. Leaf257 | 1736309.3]	COG0366
ASF14_10900	5	4	6.5116e-06	0.0525908	-4.25	putative oxidoreductase, nitronate monooxygenase family [Sphingomonas sp. Leaf257 | 1736309.3]	COG2070
ASF14_03720	5	4	7.14686e-06	0.0518843	-4.27	Cytochrome c oxidase polypeptide I (EC 1.9.3.1) / Cytochrome c oxidase polypeptide III (EC 1.9.3.1) [Sphingomonas sp. Leaf257 | 1736309.3]	COG0843
ASF14_09560	15	9	5.29439e-05	0.0514362	-4.28	RND efflux system, inner membrane transporter [Sphingomonas sp. Leaf257 | 1736309.3]	COG0841
ASF14_09050	4	3	1.3934e-05	0.0503783	-4.31	hypothetical protein [Sphingomonas sp. Leaf257 | 1736309.3]	0ZFD5
ASF14_16930	4	2	0.0112486	0.0501771	-4.32	Glycogen debranching enzyme [Sphingomonas sp. Leaf257 | 1736309.3]	10WCV
fig|1736309.3.peg.172	6	4	0.000254272	0.0474963	-4.4	hypothetical protein [Sphingomonas sp. Leaf257 | 1736309.3]	#N/A
ASF14_09295	8	5	3.52825e-05	0.0470232	-4.41	3-hydroxyisobutyrate dehydrogenase (EC 1.1.1.31) [Sphingomonas sp. Leaf257 | 1736309.3]	COG2084
ASF14_17285	4	4	6.31568e-05	0.0467394	-4.42	Uncharacterized cysteine-rich DUF326 protein bsYhjQ/STM1261 [Sphingomonas sp. Leaf257 | 1736309.3]	COG1145
fig|1736309.3.peg.3040	12	6	3.4101e-07	0.0467218	-4.42	Propionyl-CoA carboxylase biotin-containing subunit (EC 6.4.1.3) [Sphingomonas sp. Leaf257 | 1736309.3]	#N/A
ASF14_04520	7	5	7.14686e-06	0.0463766	-4.43	Methylcrotonyl-CoA carboxylase carboxyl transferase subunit (EC 6.4.1.4) [Sphingomonas sp. Leaf257 | 1736309.3]	COG4799
ASF14_01335	6	4	4.80295e-05	0.0459105	-4.45	hypothetical protein [Sphingomonas sp. Leaf257 | 1736309.3]	11STE
ASF14_17055	8	5	7.28838e-05	0.0452141	-4.47	Methylmalonyl-CoA mutase (EC 5.4.99.2) / B12 binding domain of Methylmalonyl-CoA mutase (EC 5.4.99.2) [Sphingomonas sp. Leaf257 | 1736309.3]	COG1884;COG2185
ASF14_12905	6	6	0.000640558	0.0440227	-4.51	beta-galactosidase (EC 3.2.1.23) [Sphingomonas sp. Leaf257 | 1736309.3]	COG3250
ASF14_10230	10	5	0.00246555	0.0433058	-4.53	Xylosidase/arabinosidase [Sphingomonas sp. Leaf257 | 1736309.3]	0XPHB
ASF14_03460	5	5	0.000161626	0.0426703	-4.55	hypothetical protein [Sphingomonas sp. Leaf257 | 1736309.3]	#N/A
ASF14_14410	4	3	0.000239956	0.0415408	-4.59	Triosephosphate isomerase (EC 5.3.1.1) [Sphingomonas sp. Leaf257 | 1736309.3]	COG0149
ASF14_14185	4	4	0.000339795	0.0405641	-4.62	hypothetical protein [Sphingomonas sp. Leaf257 | 1736309.3]	0XR25
ASF14_04120	9	7	0.000135928	0.0406801	-4.62	Cell division protein FtsA [Sphingomonas sp. Leaf257 | 1736309.3]	COG0849
ASF14_10060	15	9	8.67475e-05	0.0399522	-4.65	1-pyrroline-4-hydroxy-2-carboxylate deaminase (EC 3.5.4.22) [Sphingomonas sp. Leaf257 | 1736309.3]	COG0329
ASF14_04510	10	8	4.59444e-05	0.0384153	-4.7	Methylcrotonyl-CoA carboxylase biotin-containing subunit (EC 6.4.1.4) [Sphingomonas sp. Leaf257 | 1736309.3]	COG4770
ASF14_01870	5	3	0.000740637	0.0375484	-4.74	Dipeptidyl peptidase IV in 4-hydroxyproline catabolic gene cluster [Sphingomonas sp. Leaf257 | 1736309.3]	COG1506
ASF14_09775	9	7	1.85383e-05	0.0371962	-4.75	hypothetical protein [Sphingomonas sp. Leaf257 | 1736309.3]	11H9X
ASF14_15290	11	9	0.000653693	0.0338099	-4.89	Branched-chain alpha-keto acid dehydrogenase, E1 component, alpha subunit (EC 1.2.4.4) [Sphingomonas sp. Leaf257 | 1736309.3]	COG1071
ASF14_04175	8	5	0.000663967	0.032956	-4.92	Cell division protein FtsI [Peptidoglycan synthetase] (EC 2.4.1.129) [Sphingomonas sp. Leaf257 | 1736309.3]	COG0768
ASF14_16635	17	13	6.74188e-06	0.0330981	-4.92	hypothetical protein [Sphingomonas sp. Leaf257 | 1736309.3]	0XP4A
ASF14_15020	6	4	4.32405e-05	0.0311288	-5.01	Ubiquinol-cytochrome C reductase iron-sulfur subunit (EC 1.10.2.2) [Sphingomonas sp. Leaf257 | 1736309.3]	COG0723
ASF14_16315	13	11	2.1501e-05	0.0307698	-5.02	PQQ-dependent oxidoreductase, gdhB family [Sphingomonas sp. Leaf257 | 1736309.3]	COG2133
ASF14_19985	25	20	8.45852e-05	0.0304785	-5.04	hypothetical protein [Sphingomonas sp. Leaf257 | 1736309.3]	0XWG6
ASF14_13225	10	8	0.018368	0.0295829	-5.08	beta-glucosidase (EC 3.2.1.21) [Sphingomonas sp. Leaf257 | 1736309.3]	COG2723
ASF14_10545	3	3	0.000767505	0.0292371	-5.1	hypothetical protein [Sphingomonas sp. Leaf257 | 1736309.3]	0ZDXE
ASF14_04870	2	2	0.0208611	0.0286438	-5.13	hypothetical protein [Sphingomonas sp. Leaf257 | 1736309.3]	#N/A
ASF14_08020	3	3	0.000435258	0.0265653	-5.23	Cytochrome d ubiquinol oxidase subunit I (EC 1.10.3.-) [Sphingomonas sp. Leaf257 | 1736309.3]	COG1271
ASF14_10270	6	5	4.66149e-05	0.0262259	-5.25	TonB-dependent receptor [Sphingomonas sp. Leaf257 | 1736309.3]	0XSDY
ASF14_07600	10	6	6.7986e-07	0.0258721	-5.27	hypothetical protein [Sphingomonas sp. Leaf257 | 1736309.3]	0YEYJ
ASF14_10235	5	3	0.000100546	0.0255805	-5.29	Acetyl esterase (EC 3.1.1.-) [Sphingomonas sp. Leaf257 | 1736309.3]	0Z3TV
ASF14_10080	7	5	0.000765557	0.0249995	-5.32	hypothetical protein [Sphingomonas sp. Leaf257 | 1736309.3]	0Y48A
ASF14_14415	17	13	2.29571e-05	0.0239925	-5.38	Glycerol kinase (EC 2.7.1.30) [Sphingomonas sp. Leaf257 | 1736309.3]	COG0554
ASF14_01695	44	34	4.00024e-07	0.0240534	-5.38	DNA topoisomerase I (EC 5.99.1.2) [Sphingomonas sp. Leaf257 | 1736309.3]	COG0550;COG1754
ASF14_07000	15	14	0.000110991	0.0220503	-5.5	Ferrichrome-iron receptor [Sphingomonas sp. Leaf257 | 1736309.3]	COG4774
ASF14_17795	11	7	0.000373018	0.0203404	-5.62	beta-galactosidase (EC 3.2.1.23) [Sphingomonas sp. Leaf257 | 1736309.3]	COG3250
ASF14_03300	10	7	0.000101003	0.0198742	-5.65	Phage shock protein B [Sphingomonas sp. Leaf257 | 1736309.3]	0XWM0
ASF14_15435	6	4	8.24035e-05	0.0190541	-5.71	predicted 2-keto-3-deoxyxylonate dehydratase [Sphingomonas sp. Leaf257 | 1736309.3]	COG3970
ASF14_18820	3	2	2.03009e-06	0.0189136	-5.72	Methylmalonyl-CoA epimerase (EC 5.1.99.1) @ Ethylmalonyl-CoA epimerase [Sphingomonas sp. Leaf257 | 1736309.3]	COG0346
ASF14_17750	3	3	0.000321087	0.0176706	-5.82	TonB-dependent receptor [Sphingomonas sp. Leaf257 | 1736309.3]	0YG21
ASF14_16090	11	8	0.000186943	0.0175317	-5.83	Flagellin protein FlaA [Sphingomonas sp. Leaf257 | 1736309.3]	COG1344
ASF14_15295	7	6	3.25091e-05	0.0168337	-5.89	Branched-chain alpha-keto acid dehydrogenase, E1 component, beta subunit (EC 1.2.4.4) [Sphingomonas sp. Leaf257 | 1736309.3]	COG0022
ASF14_18880	17	15	3.21287e-05	0.0168397	-5.89	hypothetical protein [Sphingomonas sp. Leaf257 | 1736309.3]	COG2022
ASF14_02345	3	3	7.14686e-06	0.0162273	-5.95	hypothetical protein [Sphingomonas sp. Leaf257 | 1736309.3]	10VF2
ASF14_16480	3	3	0.0204838	0.0160151	-5.96	Xylanase [Sphingomonas sp. Leaf257 | 1736309.3]	COG0657
ASF14_10240	6	4	0.000133624	0.0155623	-6.01	Glucan 1,4-beta-glucosidase [Sphingomonas sp. Leaf257 | 1736309.3]	COG1472
ASF14_01865	6	2	5.5928e-05	0.013843	-6.17	beta-galactosidase (EC 3.2.1.23) [Sphingomonas sp. Leaf257 | 1736309.3]	COG3250
ASF14_06470	5	2	2.29571e-05	0.0129962	-6.27	TonB-dependent receptor [Sphingomonas sp. Leaf257 | 1736309.3]	0XSDY
ASF14_13220	9	7	6.58373e-05	0.0128572	-6.28	TonB-dependent receptor [Sphingomonas sp. Leaf257 | 1736309.3]	0XSDY
ASF14_04635	5	5	7.57399e-05	0.0117962	-6.41	hypothetical protein [Sphingomonas sp. Leaf257 | 1736309.3]	0XQTW
ASF14_07500	6	3	0.000250577	0.0114228	-6.45	hypothetical protein [Sphingomonas sp. Leaf257 | 1736309.3]	#N/A
ASF14_13570	4	2	0.00802251	0.0111272	-6.49	hypothetical protein [Sphingomonas sp. Leaf257 | 1736309.3]	COG1629
ASF14_03715	2	2	0.00024843	0.0104875	-6.58	Cytochrome c oxidase polypeptide II (EC 1.9.3.1) [Sphingomonas sp. Leaf257 | 1736309.3]	COG1622;COG2857
ASF14_03475	9	5	6.66018e-05	0.00879448	-6.83	hypothetical protein [Sphingomonas sp. Leaf257 | 1736309.3]	COG0657
ASF14_13665	4	3	2.29654e-05	0.00873508	-6.84	Zinc-regulated outer membrane receptor [Sphingomonas sp. Leaf257 | 1736309.3]	COG1629
ASF14_20350	3	2	0.0188272	0.00806259	-6.95	hypothetical protein [Sphingomonas sp. Leaf257 | 1736309.3]	#N/A
ASF14_20040	3	2	0.0240628	0.00789399	-6.99	Chromosome (plasmid) partitioning protein ParB [Sphingomonas sp. Leaf257 | 1736309.3]	COG1475
ASF14_06765	10	10	6.08688e-05	0.00773995	-7.01	hypothetical protein [Sphingomonas sp. Leaf257 | 1736309.3]	COG3121
ASF14_14425	6	2	2.90984e-05	0.00689523	-7.18	Glycerol-3-phosphate regulon repressor GlpR [Sphingomonas sp. Leaf257 | 1736309.3]	COG1349
ASF14_16755	3	2	6.74908e-05	0.00571631	-7.45	hypothetical protein [Sphingomonas sp. Leaf257 | 1736309.3]	#N/A
ASF14_00955	3	3	1.05973e-05	0.00562323	-7.47	hypothetical protein [Sphingomonas sp. Leaf257 | 1736309.3]	#N/A
ASF14_11360	3	2	0.000381533	0.00533213	-7.55	hypothetical protein [Sphingomonas sp. Leaf257 | 1736309.3]	0Y83U
ASF14_00415	30	21	4.52667e-06	0.00493313	-7.66	T1SS secreted agglutinin RTX [Sphingomonas sp. Leaf257 | 1736309.3]	0XQTW
ASF14_08805	3	2	3.2275e-05	0.00398339	-7.97	hypothetical protein [Sphingomonas sp. Leaf257 | 1736309.3]	COG0840
ASF14_08440	16	13	7.69541e-07	0.0038626	-8.02	hypothetical protein [Sphingomonas sp. Leaf257 | 1736309.3]	COG4773
ASF14_06970	7	5	3.59823e-05	0.00133345	-9.55	Ferrichrome-iron receptor [Sphingomonas sp. Leaf257 | 1736309.3]	COG1629
ASF14_13255	3	3	0.00927756	0.0010454	-9.9	hypothetical protein [Sphingomonas sp. Leaf257 | 1736309.3]	#N/A
