# Supplementary material for: Dynamic character displacement among a pair of bacterial phyllosphere commensals in situ
Source: Nat Commun. 2022 May 20;13:2836. doi: 10.1038/s41467-022-30469-3 (PMC9123166; doi:10.1038/s41467-022-30469-3)
Supplement: Supplementary file 5 — Supplementary Data 2 [file 41467_2022_30469_MOESM5_ESM.xlsx]

## Sheet: Sheet 1
List of proteins quantified for Rhizobium Leaf68 during colonization of the phyllosphere (in planta) compared to artificial media grown controls
Only proteins detected with at least two unique peptides were considered for quantification
Filters: q-value of < 0.05 and a Log2 fold-change ≥ 1.5 or ≤ -1.5
Gene ID	Peptides detected	Unique peptides	q Value	Fold change	Log2FC	Description	COG term
ASF03_19755	22	18	2.34984e-05	987.36	9.95	Alcohol dehydrogenase (EC 1.1.1.1) [Rhizobium sp. Leaf68 | 1736231.3]	COG1454
ASF03_12135	5	2	0.00396833	601.302	9.23	Periplasmic aromatic aldehyde oxidoreductase, iron-sulfur subunit YagT [Rhizobium sp. Leaf68 | 1736231.3]	COG2080
ASF03_18650	23	20	5.31304e-06	415.852	8.7	hypothetical protein [Rhizobium sp. Leaf68 | 1736231.3]	11PHR
ASF03_01110	6	6	8.46094e-06	155.615	7.28	hypothetical protein [Rhizobium sp. Leaf68 | 1736231.3]	11K46
ASF03_03010	9	5	0.000211978	138.233	7.11	Outer membrane protein [Rhizobium sp. Leaf68 | 1736231.3]	#N/A
ASF03_06060	7	6	2.34245e-05	91.2161	6.51	Acyl-CoA hydrolase (EC 3.1.2.20) [Rhizobium sp. Leaf68 | 1736231.3]	COG1607
ASF03_18060	3	2	0.0177044	78.5376	6.3	Uncharacterized protein RSP_1104 [Rhizobium sp. Leaf68 | 1736231.3]	0XVAZ
ASF03_09070	16	15	1.221e-05	75.3994	6.24	ABC transporter, substrate-binding protein (cluster 10, nitrate/sulfonate/bicarbonate) [Rhizobium sp. Leaf68 | 1736231.3]	COG0715
ASF03_16850	26	18	0.00102361	61.9253	5.95	Phosphomethylpyrimidine synthase ThiC (EC 4.1.99.17) [Rhizobium sp. Leaf68 | 1736231.3]	COG0422
ASF03_21035	5	3	0.000122523	55.3639	5.79	FIG00985384: hypothetical protein [Rhizobium sp. Leaf68 | 1736231.3]	COG2340
ASF03_16425	6	5	0.000100878	54.1924	5.76	hypothetical protein [Rhizobium sp. Leaf68 | 1736231.3]	11V4E
ASF03_18400	17	11	8.03197e-06	53.0183	5.73	ABC transporter, substrate-binding protein (cluster 5, nickel/peptides/opines) [Rhizobium sp. Leaf68 | 1736231.3]	COG0747
ASF03_04935	4	4	0.0159531	48.7591	5.61	Exopolyphosphatase (EC 3.6.1.11) [Rhizobium sp. Leaf68 | 1736231.3]	COG0248
ASF03_00750	18	12	0.000218682	44.8943	5.49	hypothetical protein [Rhizobium sp. Leaf68 | 1736231.3]	COG4454
ASF03_19495	24	19	3.25398e-05	43.8355	5.45	Endo-beta-1,3-1,4 glucanase (licheninase) (EC 3.2.1.73) [Rhizobium sp. Leaf68 | 1736231.3]	COG2273
ASF03_00550	5	4	8.90819e-06	43.315	5.44	hypothetical protein [Rhizobium sp. Leaf68 | 1736231.3]	#N/A
ASF03_18440	28	23	1.68193e-05	40.8393	5.35	Taurine ABC transporter, substrate-binding protein TauA [Rhizobium sp. Leaf68 | 1736231.3]	COG4521
ASF03_15475	2	2	0.0315215	37.5352	5.23	hypothetical protein [Rhizobium sp. Leaf68 | 1736231.3]	COG0444
ASF03_18635	7	7	0.0180792	36.4738	5.19	hypothetical protein [Rhizobium sp. Leaf68 | 1736231.3]	0ZN82
ASF03_07030	6	6	1.97371e-05	35.8517	5.16	hypothetical protein [Rhizobium sp. Leaf68 | 1736231.3]	0Y8SM
ASF03_15295	4	4	1.79625e-05	35.0114	5.13	hypothetical protein [Rhizobium sp. Leaf68 | 1736231.3]	COG2885
ASF03_04870	6	4	0.00850035	34.5471	5.11	hypothetical protein [Rhizobium sp. Leaf68 | 1736231.3]	COG0561
ASF03_11375	37	31	1.40272e-05	34.1381	5.09	Alkyl hydroperoxide reductase subunit C-like protein [Rhizobium sp. Leaf68 | 1736231.3]	COG0450
ASF03_03445	7	5	0.000249361	33.36	5.06	Rhodanese-related sulfurtransferase [Rhizobium sp. Leaf68 | 1736231.3]	COG0607
ASF03_03015	8	5	0.000435709	32.08	5	Outer membrane protein [Rhizobium sp. Leaf68 | 1736231.3]	11HAB
ASF03_20405	57	46	1.95954e-07	32.0697	5	L-cystine ABC transporter, substrate-binding protein TcyA [Rhizobium sp. Leaf68 | 1736231.3]	COG0834
ASF03_18495	22	16	4.5059e-06	32.0575	5	Alkanesulfonate ABC transporter substrate-binding protein SsuA [Rhizobium sp. Leaf68 | 1736231.3]	0XQHT
ASF03_01695	10	8	9.02636e-05	30.4535	4.93	Valine--pyruvate aminotransferase (EC 2.6.1.66) [Rhizobium sp. Leaf68 | 1736231.3]	COG0436
ASF03_06375	6	4	0.000221372	30.4069	4.93	16 kDa heat shock protein A [Rhizobium sp. Leaf68 | 1736231.3]	COG0071
ASF03_04865	16	12	6.64216e-05	30.3787	4.92	Mannosylfructose-phosphate synthase (EC 2.4.1.246) [Rhizobium sp. Leaf68 | 1736231.3]	COG0438
fig|1736231.3.peg.4579	2	2	0.000129917	29.0572	4.86	hypothetical protein [Rhizobium sp. Leaf68 | 1736231.3]	#N/A
ASF03_16600	21	18	3.34713e-05	28.1577	4.82	FMNH2-dependent alkanesulfonate monooxygenase (EC 1.14.14.5) [Rhizobium sp. Leaf68 | 1736231.3]	COG2141
ASF03_18485	7	3	0.000234757	27.6153	4.79	Alkanesulfonate ABC transporter ATP-binding protein SsuB [Rhizobium sp. Leaf68 | 1736231.3]	COG1116
ASF03_06970	10	8	9.6507e-05	26.2904	4.72	hypothetical protein [Rhizobium sp. Leaf68 | 1736231.3]	0ZWVW
ASF03_16555	4	4	0.00145723	26.1391	4.71	Haloacid dehalogenase, type II (EC 3.8.1.2) [Rhizobium sp. Leaf68 | 1736231.3]	COG1011
ASF03_03005	15	13	2.09453e-05	24.6921	4.63	Outer membrane protein [Rhizobium sp. Leaf68 | 1736231.3]	11HAB
ASF03_18645	4	3	0.000704223	24.235	4.6	probable sufite oxidase (EC 1.8.3.1) [Rhizobium sp. Leaf68 | 1736231.3]	COG2041
ASF03_19480	4	3	0.000385699	24.0569	4.59	Succinoglycan biosynthesis protein exoM (EC 2.-.-.-) [Rhizobium sp. Leaf68 | 1736231.3]	11NEQ
ASF03_16640	6	5	8.48511e-05	23.755	4.57	ABC transporter, substrate-binding protein (cluster 4, leucine/isoleucine/valine/benzoate) [Rhizobium sp. Leaf68 | 1736231.3]	0XPCZ
ASF03_07025	3	2	0.000822186	22.7607	4.51	Uracil-DNA glycosylase, family 1 (EC 3.2.2.27) [Rhizobium sp. Leaf68 | 1736231.3]	COG0692
ASF03_18590	5	2	0.00663211	22.3603	4.48	Sensory box sensor histidine kinase/response regulator [Rhizobium sp. Leaf68 | 1736231.3]	0XNMH
ASF03_01915	10	7	0.0116587	21.9843	4.46	DNA polymerase III alpha subunit (EC 2.7.7.7) [Rhizobium sp. Leaf68 | 1736231.3]	COG0587
ASF03_16610	8	5	8.14542e-05	21.0622	4.4	Hydroxyacylglutathione hydrolase (EC 3.1.2.6) [Rhizobium sp. Leaf68 | 1736231.3]	COG4529
ASF03_03950	9	5	0.000682788	20.7187	4.37	Sulfate adenylyltransferase subunit 2 (EC 2.7.7.4) [Rhizobium sp. Leaf68 | 1736231.3]	COG0175
ASF03_18445	9	7	3.69008e-05	20.6413	4.37	Aliphatic sulfonate monooxygenase family, FMNH2- or F420-dependent [Rhizobium sp. Leaf68 | 1736231.3]	COG2141
ASF03_16450	8	6	0.0101924	19.6283	4.29	Beta-lactamase class C-like and penicillin binding proteins (PBPs) superfamily [Rhizobium sp. Leaf68 | 1736231.3]	COG1680
ASF03_05675	8	7	5.4082e-05	18.8282	4.23	Oxidoreductase, short-chain dehydrogenase/reductase family [Rhizobium sp. Leaf68 | 1736231.3]	0XQPQ
ASF03_03215	15	15	1.59922e-05	18.4522	4.21	Zinc-type alcohol dehydrogenase-like protein [Rhizobium sp. Leaf68 | 1736231.3]	COG0604
ASF03_05520	6	5	0.00341081	18.2248	4.19	Membrane fusion component of MSF-type tripartite multidrug efflux system [Rhizobium sp. Leaf68 | 1736231.3]	COG1566
ASF03_20605	10	7	6.20645e-05	17.9978	4.17	Outer membrane protein [Rhizobium sp. Leaf68 | 1736231.3]	COG3637
ASF03_18475	17	13	7.09042e-06	17.6009	4.14	FMNH2-dependent alkanesulfonate monooxygenase (EC 1.14.14.5) [Rhizobium sp. Leaf68 | 1736231.3]	COG2141
ASF03_11525	58	48	2.3973e-05	16.556	4.05	Exopolysaccharide production protein ExoF precursor [Rhizobium sp. Leaf68 | 1736231.3]	COG1596
ASF03_16225	11	7	0.000118025	16.3131	4.03	hypothetical protein [Rhizobium sp. Leaf68 | 1736231.3]	COG3652
ASF03_03495	15	12	9.4176e-06	15.7901	3.98	Sucrose-6-phosphate hydrolase (EC 3.2.1.26) [Rhizobium sp. Leaf68 | 1736231.3]	COG1621
ASF03_19745	12	6	0.000188095	15.166	3.92	D-lactate dehydrogenase (EC 1.1.1.28) [Rhizobium sp. Leaf68 | 1736231.3]	COG0277
ASF03_02105	22	21	9.02636e-05	14.8555	3.89	O-acetylhomoserine sulfhydrylase (EC 2.5.1.49) @ O-succinylhomoserine sulfhydrylase (EC 2.5.1.48) [Rhizobium sp. Leaf68 | 1736231.3]	COG2873
ASF03_06610	6	3	0.000189315	14.7661	3.88	FOG: TPR repeat, SEL1 subfamily [Rhizobium sp. Leaf68 | 1736231.3]	COG0790
ASF03_18690	43	33	0.000803696	14.7545	3.88	Glycerol-3-phosphate ABC transporter, substrate-binding protein UgpB [Rhizobium sp. Leaf68 | 1736231.3]	COG1653
ASF03_19475	5	3	0.00026772	14.4624	3.85	Beta-1,3-glucosyltransferase [Rhizobium sp. Leaf68 | 1736231.3]	COG0463
ASF03_03760	22	18	0.000297967	14.3555	3.84	Oxidoreductase, aldo/keto reductase family [Rhizobium sp. Leaf68 | 1736231.3]	COG0656
ASF03_03085	6	3	0.000121171	14.0123	3.81	Cold shock protein of CSP family [Rhizobium sp. Leaf68 | 1736231.3]	COG1278
ASF03_08260	11	10	6.32194e-05	13.8742	3.79	COGs COG3558 [Rhizobium sp. Leaf68 | 1736231.3]	COG3558
ASF03_02405	10	10	0.00145865	13.8333	3.79	FMN-dependent NADH-azoreductase (EC 1.7.1.6) [Rhizobium sp. Leaf68 | 1736231.3]	COG1182
ASF03_20400	79	60	7.90893e-06	13.7833	3.78	Catalase-peroxidase KatG (EC 1.11.1.21) [Rhizobium sp. Leaf68 | 1736231.3]	COG0376
ASF03_20355	2	2	2.06996e-05	13.6041	3.77	YdcF-like protein [Rhizobium sp. Leaf68 | 1736231.3]	COG1434
ASF03_03940	36	30	2.77074e-05	13.5868	3.76	Sulfate and thiosulfate binding protein CysP [Rhizobium sp. Leaf68 | 1736231.3]	COG1613
ASF03_12610	19	14	7.44085e-05	13.5358	3.76	hypothetical protein [Rhizobium sp. Leaf68 | 1736231.3]	COG1228
ASF03_07970	9	5	0.000171815	13.2039	3.72	FIG003603: membrane protein, putative [Rhizobium sp. Leaf68 | 1736231.3]	0XQC8
ASF03_03030	16	13	0.0184443	13.1504	3.72	hypothetical protein [Rhizobium sp. Leaf68 | 1736231.3]	1277S
ASF03_03615	6	5	0.00161403	13.1259	3.71	hypothetical protein [Rhizobium sp. Leaf68 | 1736231.3]	12BD8
ASF03_11680	9	7	9.4176e-06	13.0813	3.71	hypothetical protein [Rhizobium sp. Leaf68 | 1736231.3]	#N/A
ASF03_14880	4	4	0.000963375	13.0252	3.7	Phosphonate ABC transporter ATP-binding protein PhnC (TC 3.A.1.9.1) [Rhizobium sp. Leaf68 | 1736231.3]	COG3638
ASF03_19470	26	19	5.4841e-05	13.0063	3.7	Succinoglycan biosynthesis transport protein exoP [Rhizobium sp. Leaf68 | 1736231.3]	COG0489;COG3206
ASF03_08900	4	3	0.000668987	12.8396	3.68	Acetyltransferase, GNAT family [Rhizobium sp. Leaf68 | 1736231.3]	COG0454
ASF03_18450	15	14	5.72352e-05	12.7621	3.67	ABC transporter, substrate-binding protein (cluster 10, nitrate/sulfonate/bicarbonate) [Rhizobium sp. Leaf68 | 1736231.3]	0XQHT
ASF03_16350	13	11	9.4176e-06	12.672	3.66	hypothetical protein [Rhizobium sp. Leaf68 | 1736231.3]	125UP
ASF03_03185	2	2	0.000254474	12.538	3.65	ABC transporter, ATP-binding protein (cluster 3, basic aa/glutamine/opines) [Rhizobium sp. Leaf68 | 1736231.3]	COG4598
ASF03_20910	26	17	0.000250338	12.3864	3.63	Outer membrane protein [Rhizobium sp. Leaf68 | 1736231.3]	11HAB
ASF03_13390	3	2	0.00250253	12.332	3.62	T6SS component TssF (ImpG/VasA) [Rhizobium sp. Leaf68 | 1736231.3]	COG3519
ASF03_02100	6	3	6.03605e-05	12.313	3.62	hypothetical protein [Rhizobium sp. Leaf68 | 1736231.3]	COG3450
ASF03_08485	13	9	0.000119231	12.3097	3.62	hypothetical protein [Rhizobium sp. Leaf68 | 1736231.3]	0Y57N
ASF03_14515	28	22	2.29647e-07	12.2132	3.61	Cysteine synthase (EC 2.5.1.47) [Rhizobium sp. Leaf68 | 1736231.3]	COG0031
ASF03_18100	7	5	0.0013301	11.7758	3.56	Uroporphyrinogen III decarboxylase (EC 4.1.1.37) [Rhizobium sp. Leaf68 | 1736231.3]	COG0407
ASF03_11675	22	14	0.000306538	11.7651	3.56	Oxidoreductase, short-chain dehydrogenase/reductase family [Rhizobium sp. Leaf68 | 1736231.3]	0XNUN
ASF03_15740	13	12	6.76542e-06	11.63	3.54	Hypothetical transmembrane iron-regulated protein [Rhizobium sp. Leaf68 | 1736231.3]	COG1633
ASF03_18725	5	2	0.0107727	11.5426	3.53	Methyl-accepting chemotaxis protein [Rhizobium sp. Leaf68 | 1736231.3]	COG0840
ASF03_02145	6	2	0.0382139	11.5068	3.52	Agmatinase (EC 3.5.3.11) [Rhizobium sp. Leaf68 | 1736231.3]	COG0010
ASF03_21725	98	73	6.45172e-05	11.4027	3.51	Proline dehydrogenase (EC 1.5.5.2) / Delta-1-pyrroline-5-carboxylate dehydrogenase (EC 1.2.1.88) [Rhizobium sp. Leaf68 | 1736231.3]	COG0506;COG4230
ASF03_21060	28	24	0.000481427	11.2941	3.5	Glycerol-3-phosphate ABC transporter, substrate-binding protein UgpB [Rhizobium sp. Leaf68 | 1736231.3]	COG1653
ASF03_13200	15	11	8.46094e-06	11.2039	3.49	ABC transporter, substrate-binding protein (cluster 10, nitrate/sulfonate/bicarbonate) [Rhizobium sp. Leaf68 | 1736231.3]	0ZVT7
ASF03_15485	12	11	0.000117508	11.1782	3.48	Aspartate aminotransferase [Rhizobium sp. Leaf68 | 1736231.3]	COG0075
ASF03_16810	4	3	1.45761e-05	10.8492	3.44	Molybdenum ABC transporter, substrate-binding protein ModA [Rhizobium sp. Leaf68 | 1736231.3]	COG0725
ASF03_03700	4	4	0.000112708	10.59	3.4	hypothetical protein [Rhizobium sp. Leaf68 | 1736231.3]	0XV0Z
ASF03_21075	9	5	0.00223961	10.5733	3.4	Glycerol-3-phosphate ABC transporter, ATP-binding protein UgpC (TC 3.A.1.1.3) [Rhizobium sp. Leaf68 | 1736231.3]	COG3842
ASF03_15480	3	2	0.00322259	10.5333	3.4	ABC transporter, ATP-binding protein (cluster 5, nickel/peptides/opines) [Rhizobium sp. Leaf68 | 1736231.3]	COG4608
ASF03_07660	4	2	0.000173707	10.3909	3.38	Cyclic-di-GMP-binding biofilm dispersal mediator protein [Rhizobium sp. Leaf68 | 1736231.3]	COG1028
ASF03_03695	14	11	1.6194e-06	10.3548	3.37	Superoxide dismutase [Mn] (EC 1.15.1.1) [Rhizobium sp. Leaf68 | 1736231.3]	COG0605
ASF03_01500	11	9	2.00628e-05	10.2626	3.36	Amino acid regulated cytosolic protein [Rhizobium sp. Leaf68 | 1736231.3]	COG3106
ASF03_19295	2	2	4.79555e-05	9.89958	3.31	hypothetical protein [Rhizobium sp. Leaf68 | 1736231.3]	#N/A
ASF03_07965	8	8	0.00066778	9.85279	3.3	FIG003492: Threonine dehydrogenase and related Zn-dependent dehydrogenases [Rhizobium sp. Leaf68 | 1736231.3]	0XPEB
ASF03_04685	9	7	9.36552e-05	9.8445	3.3	FIG043197: Inositol monophosphatase family protein [Rhizobium sp. Leaf68 | 1736231.3]	COG0483
ASF03_16480	15	8	0.000441757	9.77759	3.29	ABC transporter, ATP-binding protein (cluster 3, basic aa/glutamine/opines) [Rhizobium sp. Leaf68 | 1736231.3]	COG1126
ASF03_10155	3	3	1.90203e-05	9.75286	3.29	Nucleoside-diphosphate-sugar epimerases [Rhizobium sp. Leaf68 | 1736231.3]	0XPIJ
ASF03_16400	6	2	0.000227571	9.75092	3.29	Hydroxymethylpyrimidine phosphate kinase ThiD (EC 2.7.4.7) [Rhizobium sp. Leaf68 | 1736231.3]	COG0351
ASF03_21080	11	10	0.000317798	9.64094	3.27	Sugar phosphate isomerases/epimerases [Rhizobium sp. Leaf68 | 1736231.3]	COG1082
ASF03_21655	24	17	6.11554e-05	9.37462	3.23	Sulfate and thiosulfate binding protein CysP [Rhizobium sp. Leaf68 | 1736231.3]	COG4150
ASF03_04985	24	14	8.97335e-05	9.30055	3.22	Isocitrate lyase (EC 4.1.3.1) [Rhizobium sp. Leaf68 | 1736231.3]	COG2224
ASF03_11535	26	19	2.10313e-06	9.20386	3.2	Intracellular protease [Rhizobium sp. Leaf68 | 1736231.3]	COG0693
ASF03_10890	9	4	0.0157772	9.03291	3.18	Cysteine desulfurase (EC 2.8.1.7) [Rhizobium sp. Leaf68 | 1736231.3]	COG1104
ASF03_01795	7	6	0.000168499	8.96244	3.16	MBL-fold metallo-hydrolase superfamily [Rhizobium sp. Leaf68 | 1736231.3]	COG2220
ASF03_17785	14	12	0.00018912	8.84099	3.14	Bacterioferritin (EC 1.16.3.1) [Rhizobium sp. Leaf68 | 1736231.3]	COG2193
ASF03_16405	6	5	4.49135e-05	8.7921	3.14	Thiamin-phosphate pyrophosphorylase (EC 2.5.1.3) [Rhizobium sp. Leaf68 | 1736231.3]	COG0352
ASF03_16410	4	3	0.00151287	8.68272	3.12	Hydroxyethylthiazole kinase (EC 2.7.1.50) [Rhizobium sp. Leaf68 | 1736231.3]	COG2145
ASF03_16470	46	40	3.39056e-05	8.63881	3.11	Nitrilotriacetate monooxygenase component A (EC 1.14.13.-) [Rhizobium sp. Leaf68 | 1736231.3]	0XNPZ
ASF03_13315	4	2	0.0348186	8.59268	3.1	hypothetical protein [Rhizobium sp. Leaf68 | 1736231.3]	COG0642
ASF03_16025	5	3	9.36552e-05	8.53617	3.09	Phosphatidylethanolamine N-methyltransferase (EC 2.1.1.17) @ Phosphatidyl-N-methylethanolamine N-methyltransferase (EC 2.1.1.71) @ Phosphatidyl-N-dimethylethanolamine N-methyltransferase [Rhizobium sp. Leaf68 | 1736231.3]	COG3963
ASF03_02945	3	3	4.75823e-05	8.48223	3.08	Holo-[acyl-carrier-protein] synthase (EC 2.7.8.7) [Rhizobium sp. Leaf68 | 1736231.3]	COG0736
ASF03_08420	10	6	0.0050294	8.48067	3.08	Hypothetical transmembrane protein coupled to NADH-ubiquinone oxidoreductase chain 5 homolog [Rhizobium sp. Leaf68 | 1736231.3]	COG3002
ASF03_17640	8	6	0.00195609	8.31391	3.06	Transcriptional regulator [Rhizobium sp. Leaf68 | 1736231.3]	COG1917
ASF03_11760	7	3	0.000455635	8.24424	3.04	hypothetical protein [Rhizobium sp. Leaf68 | 1736231.3]	COG3637
ASF03_13045	18	10	8.46094e-06	8.15537	3.03	Periplasmic aromatic aldehyde oxidoreductase, FAD binding subunit YagS [Rhizobium sp. Leaf68 | 1736231.3]	COG1319
ASF03_14695	4	2	0.0170267	7.88353	2.98	hypothetical protein [Rhizobium sp. Leaf68 | 1736231.3]	COG2202;COG3920
ASF03_04485	10	7	2.58849e-05	7.88211	2.98	Protease sohB [Rhizobium sp. Leaf68 | 1736231.3]	COG0616
ASF03_15075	15	7	0.000153744	7.87763	2.98	Malto-oligosyltrehalose synthase (EC 5.4.99.15) [Rhizobium sp. Leaf68 | 1736231.3]	COG3280
ASF03_14105	6	2	0.00273037	7.69491	2.94	Cytochrome oxidase biogenesis protein Surf1, facilitates heme A insertion [Rhizobium sp. Leaf68 | 1736231.3]	COG3346
ASF03_21120	40	37	0.000113585	7.68423	2.94	O-acetylhomoserine sulfhydrylase (EC 2.5.1.49) @ O-succinylhomoserine sulfhydrylase (EC 2.5.1.48) [Rhizobium sp. Leaf68 | 1736231.3]	COG0626
ASF03_05775	18	17	3.28461e-05	7.61634	2.93	D-3-phosphoglycerate dehydrogenase (EC 1.1.1.95) [Rhizobium sp. Leaf68 | 1736231.3]	COG1052
ASF03_04655	9	8	9.15933e-05	7.56988	2.92	Stress response diiron-containing protein YciF [Rhizobium sp. Leaf68 | 1736231.3]	COG3685
ASF03_03925	17	15	3.69458e-05	7.55109	2.92	Sulfate and thiosulfate import ATP-binding protein CysA (EC 3.6.3.25) [Rhizobium sp. Leaf68 | 1736231.3]	COG1118
ASF03_14850	4	2	6.50747e-05	7.44791	2.9	Ribose 1,5-bisphosphate phosphokinase PhnN (EC 2.7.4.23) [Rhizobium sp. Leaf68 | 1736231.3]	COG3709
ASF03_16835	11	9	0.000144863	7.3819	2.88	Thiazole synthase (EC 2.8.1.10) [Rhizobium sp. Leaf68 | 1736231.3]	COG2022
ASF03_12705	12	7	1.44664e-05	7.34838	2.88	Glucan 1,4-alpha-glucosidase (EC 3.2.1.3) [Rhizobium sp. Leaf68 | 1736231.3]	COG3387
ASF03_00820	6	2	0.000265731	7.34098	2.88	Precorrin-2 oxidase (EC 1.3.1.76) @ Sirohydrochlorin ferrochelatase activity of CysG (EC 4.99.1.4) / Uroporphyrinogen-III methyltransferase (EC 2.1.1.107) [Rhizobium sp. Leaf68 | 1736231.3]	COG0007;COG1648
ASF03_14600	4	2	0.000249688	7.26408	2.86	tRNA proofreading protein STM4549 [Rhizobium sp. Leaf68 | 1736231.3]	COG2606
ASF03_14415	4	2	0.0246817	7.23387	2.85	Nucleoid-associated protein YaaK [Rhizobium sp. Leaf68 | 1736231.3]	COG0718
ASF03_00500	3	3	0.000321835	7.21974	2.85	Cold shock protein of CSP family => dimer [Rhizobium sp. Leaf68 | 1736231.3]	COG1278
ASF03_09155	17	14	3.92099e-05	7.05453	2.82	NADH dehydrogenase (EC 1.6.99.3) [Rhizobium sp. Leaf68 | 1736231.3]	COG1252
ASF03_04770	8	4	6.64216e-05	7.0311	2.81	Gfa-like protein [Rhizobium sp. Leaf68 | 1736231.3]	COG3791
ASF03_12690	12	7	0.000603398	7.02577	2.81	Polyphosphate glucokinase (EC 2.7.1.63) [Rhizobium sp. Leaf68 | 1736231.3]	COG1940
ASF03_13165	10	9	0.000793055	6.97509	2.8	Pyruvate dehydrogenase (quinone) (EC 1.2.5.1) [Rhizobium sp. Leaf68 | 1736231.3]	COG0028
ASF03_18175	9	5	0.000524858	6.9338	2.79	Intracellular PHB depolymerase [Rhizobium sp. Leaf68 | 1736231.3]	COG4553
ASF03_17545	18	13	0.000176251	6.92791	2.79	Outer membrane porin, OmpA family [Rhizobium sp. Leaf68 | 1736231.3]	COG2885
ASF03_14045	9	7	0.00233062	6.90797	2.79	Ribonuclease PH (EC 2.7.7.56) [Rhizobium sp. Leaf68 | 1736231.3]	COG0689
ASF03_16475	15	12	7.54101e-05	6.88734	2.78	MmgE/PrpD family protein [Rhizobium sp. Leaf68 | 1736231.3]	COG2079
ASF03_07065	10	7	0.000273297	6.81383	2.77	RNA polymerase sigma factor RpoH [Rhizobium sp. Leaf68 | 1736231.3]	COG0568
ASF03_14685	3	2	0.0212211	6.63062	2.73	Sensory box histidine kinase/response regulator [Rhizobium sp. Leaf68 | 1736231.3]	0XNMH
ASF03_14855	25	20	0.00026772	6.63019	2.73	Alpha-D-ribose 1-methylphosphonate 5-triphosphate diphosphatase (EC 3.6.1.63) [Rhizobium sp. Leaf68 | 1736231.3]	COG3454
ASF03_19540	3	2	0.0131194	6.54165	2.71	ABC transporter, ATP-binding protein (cluster 2, ribose/xylose/arabinose/galactose) / ABC transporter, ATP-binding protein (cluster 2, ribose/xylose/arabinose/galactose) [Rhizobium sp. Leaf68 | 1736231.3]	COG1129
ASF03_14860	9	9	8.7379e-05	6.44082	2.69	Uncharacterized protein Atu0170, clustered with phosphonate utilization [Rhizobium sp. Leaf68 | 1736231.3]	11MI2
ASF03_00615	14	12	8.27955e-05	6.41814	2.68	Pyruvate dehydrogenase (quinone) (EC 1.2.5.1) [Rhizobium sp. Leaf68 | 1736231.3]	COG0028
ASF03_16020	4	4	1.36368e-05	6.35497	2.67	Mlr7505 protein [Rhizobium sp. Leaf68 | 1736231.3]	COG0406
ASF03_19275	9	6	3.15922e-05	6.26631	2.65	hypothetical protein [Rhizobium sp. Leaf68 | 1736231.3]	11WVD
ASF03_03515	4	3	7.54101e-05	6.12621	2.61	Heavy metal resistance transcriptional regulator HmrR [Rhizobium sp. Leaf68 | 1736231.3]	COG0789
ASF03_03140	10	7	5.2661e-05	6.11641	2.61	Transcription regulator [contains diacylglycerol kinase catalytic domain] [Rhizobium sp. Leaf68 | 1736231.3]	COG1597
ASF03_04665	5	3	0.00376388	6.10961	2.61	Tetraacyldisaccharide 4'-kinase (EC 2.7.1.130) [Rhizobium sp. Leaf68 | 1736231.3]	COG1663
ASF03_06635	10	6	0.00020083	6.08734	2.61	hypothetical protein [Rhizobium sp. Leaf68 | 1736231.3]	#N/A
ASF03_02845	6	4	0.000146964	5.96315	2.58	tRNA-modifying protein YgfZ [Rhizobium sp. Leaf68 | 1736231.3]	COG0354
ASF03_00210	3	2	0.00171255	5.94334	2.57	Succinate dehydrogenase flavin-adding protein, antitoxin of CptAB toxin-antitoxin [Rhizobium sp. Leaf68 | 1736231.3]	COG2938
ASF03_03305	3	2	0.00571754	5.83847	2.55	Putative phosphoesterase [Rhizobium sp. Leaf68 | 1736231.3]	COG1408
ASF03_10280	7	5	0.00065911	5.79224	2.53	Oxidoreductase, short-chain dehydrogenase/reductase family [Rhizobium sp. Leaf68 | 1736231.3]	0XQY9
ASF03_03880	2	2	7.28163e-05	5.77189	2.53	Chloride channel protein [Rhizobium sp. Leaf68 | 1736231.3]	COG0038
ASF03_00660	9	7	0.000106494	5.76729	2.53	DNA polymerase III delta prime subunit (EC 2.7.7.7) [Rhizobium sp. Leaf68 | 1736231.3]	COG0470
ASF03_08700	4	3	7.44085e-05	5.74552	2.52	hypothetical protein [Rhizobium sp. Leaf68 | 1736231.3]	11TR1
ASF03_20585	4	3	0.00245633	5.65263	2.5	23S rRNA (adenine(2030)-N(6))-methyltransferase (EC 2.1.1.266) [Rhizobium sp. Leaf68 | 1736231.3]	COG2961
ASF03_01480	9	6	0.000195156	5.61651	2.49	ATP-DEPENDENT PROTEASE SUBUNIT [Rhizobium sp. Leaf68 | 1736231.3]	COG2607
ASF03_18405	4	2	0.00819707	5.53689	2.47	Biotin sulfoxide reductase [Rhizobium sp. Leaf68 | 1736231.3]	COG0243
ASF03_03955	10	5	0.00439499	5.4978	2.46	Sulfate adenylyltransferase subunit 1 (EC 2.7.7.4) [Rhizobium sp. Leaf68 | 1736231.3]	COG2895
ASF03_14065	21	18	6.20645e-05	5.49067	2.46	2-methoxy-6-polyprenyl-1,4-benzoquinol methylase (EC 2.1.1.201) [Rhizobium sp. Leaf68 | 1736231.3]	COG2226
ASF03_14455	6	3	0.0184799	5.46379	2.45	RND efflux system, membrane fusion protein [Rhizobium sp. Leaf68 | 1736231.3]	0XSF7
ASF03_18375	4	3	0.00564627	5.45569	2.45	Aliphatic sulfonate monooxygenase family, FMNH2- or F420-dependent [Rhizobium sp. Leaf68 | 1736231.3]	COG2141
ASF03_11745	3	2	0.0198286	5.4519	2.45	hypothetical protein [Rhizobium sp. Leaf68 | 1736231.3]	COG1028
ASF03_00830	3	2	0.012456	5.41374	2.44	Nucleoside triphosphate pyrophosphohydrolase MazG (EC 3.6.1.8) [Rhizobium sp. Leaf68 | 1736231.3]	COG1694
ASF03_13675	5	3	0.000211808	5.31992	2.41	Hypothetical protein Oant_3336 [Rhizobium sp. Leaf68 | 1736231.3]	COG0329
ASF03_02465	7	6	0.00152028	5.28417	2.4	Outer membrane beta-barrel assembly protein BamE [Rhizobium sp. Leaf68 | 1736231.3]	COG2913
ASF03_02020	17	15	0.00055465	5.27556	2.4	NADH-ubiquinone oxidoreductase chain C (EC 1.6.5.3) [Rhizobium sp. Leaf68 | 1736231.3]	COG0852
ASF03_03440	11	9	0.000487362	5.26287	2.4	Biotin synthase (EC 2.8.1.6) [Rhizobium sp. Leaf68 | 1736231.3]	COG0502
ASF03_06575	4	3	0.000703627	5.19087	2.38	TPR domain protein [Rhizobium sp. Leaf68 | 1736231.3]	COG0457
ASF03_13895	11	6	0.000343654	5.1528	2.37	Magnesium and cobalt efflux protein CorC [Rhizobium sp. Leaf68 | 1736231.3]	COG1253
ASF03_15730	7	6	7.90845e-05	5.13954	2.36	hypothetical protein [Rhizobium sp. Leaf68 | 1736231.3]	COG0655
ASF03_14875	23	16	0.00311952	5.12574	2.36	Phosphonate ABC transporter substrate-binding protein PhnD (TC 3.A.1.9.1) [Rhizobium sp. Leaf68 | 1736231.3]	COG3221
ASF03_01925	8	5	0.000974413	5.09402	2.35	Lipoprotein releasing system transmembrane protein LolC/LolE [Rhizobium sp. Leaf68 | 1736231.3]	COG4591
ASF03_11870	7	5	0.000241834	5.03691	2.33	L,D-transpeptidase [Rhizobium sp. Leaf68 | 1736231.3]	11FIC
ASF03_19570	25	19	0.000113059	5.02909	2.33	Quinate/shikimate dehydrogenase [Pyrroloquinoline-quinone] (EC 1.1.5.8) [Rhizobium sp. Leaf68 | 1736231.3]	COG4993
ASF03_01190	14	12	0.00118384	4.99726	2.32	2-polyprenyl-6-methoxyphenol hydroxylase [Rhizobium sp. Leaf68 | 1736231.3]	COG0654
ASF03_04990	11	7	0.000983889	4.95524	2.31	hypothetical protein [Rhizobium sp. Leaf68 | 1736231.3]	11XJE
ASF03_09160	29	24	0.0001183	4.88878	2.29	Cinnamyl alcohol dehydrogenase/reductase (EC 1.1.1.195) @ Alcohol dehydrogenase (EC 1.1.1.1) [Rhizobium sp. Leaf68 | 1736231.3]	COG1064
ASF03_06860	3	2	0.000554596	4.8666	2.28	Outer surface protein [Rhizobium sp. Leaf68 | 1736231.3]	COG3637
ASF03_21295	5	5	6.99428e-05	4.8325	2.27	hypothetical protein [Rhizobium sp. Leaf68 | 1736231.3]	121JP
ASF03_10660	17	16	5.84507e-05	4.75449	2.25	Peptidase [Rhizobium sp. Leaf68 | 1736231.3]	0ZDA4
ASF03_13330	7	7	0.000571583	4.73808	2.24	Non-heme chloroperoxidase (EC 1.11.1.10) [Rhizobium sp. Leaf68 | 1736231.3]	0XP44
ASF03_09170	11	9	0.000182985	4.72985	2.24	NAD(P)H dehydrogenase (quinone) 2 (EC 1.6.5.2) [Rhizobium sp. Leaf68 | 1736231.3]	COG0702
ASF03_21625	4	2	0.000690896	4.72658	2.24	Small heat shock protein [Rhizobium sp. Leaf68 | 1736231.3]	COG0071
ASF03_17635	6	4	9.47023e-06	4.69323	2.23	pyridoxal-phosphate dependent enzyme family protein [Rhizobium sp. Leaf68 | 1736231.3]	COG1171
ASF03_15315	8	6	8.10541e-05	4.68179	2.23	UPF0317 protein YcsI [Rhizobium sp. Leaf68 | 1736231.3]	COG4336
ASF03_17660	24	18	8.59075e-05	4.67442	2.22	Glutathione S-transferase (EC 2.5.1.18) [Rhizobium sp. Leaf68 | 1736231.3]	COG0625
ASF03_16495	22	19	8.7379e-05	4.65713	2.22	ABC-type amino acid transport/signal transduction system, periplasmic component/domain [Rhizobium sp. Leaf68 | 1736231.3]	11KI6
ASF03_14420	14	12	0.00200172	4.6476	2.22	DNA polymerase III subunits gamma and tau (EC 2.7.7.7) [Rhizobium sp. Leaf68 | 1736231.3]	COG2812
ASF03_04320	3	3	0.000134667	4.64692	2.22	Pirin [Rhizobium sp. Leaf68 | 1736231.3]	COG1741
ASF03_06690	8	7	0.00346966	4.62853	2.21	K(+)/H(+) antiporter NhaP2 [Rhizobium sp. Leaf68 | 1736231.3]	COG3263
ASF03_10515	3	2	0.000687479	4.62571	2.21	L-asparaginase (EC 3.5.1.1) [Rhizobium sp. Leaf68 | 1736231.3]	COG0252
ASF03_17320	2	2	0.00250919	4.62533	2.21	COGs COG3339 [Rhizobium sp. Leaf68 | 1736231.3]	COG3339
ASF03_09660	66	47	1.83444e-05	4.58523	2.2	Mlr2412 protein [Rhizobium sp. Leaf68 | 1736231.3]	COG2885
ASF03_15460	27	23	0.00110452	4.57947	2.2	ABC transporter, substrate-binding protein (cluster 5, nickel/peptides/opines) [Rhizobium sp. Leaf68 | 1736231.3]	COG0747
ASF03_05555	10	9	0.000146624	4.57098	2.19	Non-heme chloroperoxidase (EC 1.11.1.10) [Rhizobium sp. Leaf68 | 1736231.3]	0XP44
ASF03_15495	4	3	0.000251815	4.55254	2.19	D-ribulokinase (EC 2.7.1.47) [Rhizobium sp. Leaf68 | 1736231.3]	COG1069
ASF03_14535	9	8	0.000736733	4.54818	2.19	Phosphopantothenoylcysteine decarboxylase (EC 4.1.1.36) / Phosphopantothenoylcysteine synthetase (EC 6.3.2.5) [Rhizobium sp. Leaf68 | 1736231.3]	COG0452
ASF03_12895	2	2	0.0445437	4.5434	2.18	Amidohydrolase [Rhizobium sp. Leaf68 | 1736231.3]	COG3964
ASF03_21300	11	6	0.00114841	4.52777	2.18	dNTP triphosphohydrolase, broad substrate specificity [Rhizobium sp. Leaf68 | 1736231.3]	COG0232
ASF03_13270	2	2	0.00187563	4.51876	2.18	hypothetical protein [Rhizobium sp. Leaf68 | 1736231.3]	COG0642
ASF03_05925	9	8	0.000171815	4.46803	2.16	TPR domain protein [Rhizobium sp. Leaf68 | 1736231.3]	COG0457
ASF03_00375	50	32	0.000263872	4.46337	2.16	Pyruvate dehydrogenase E1 component beta subunit (EC 1.2.4.1) [Rhizobium sp. Leaf68 | 1736231.3]	COG0022;COG0508
ASF03_13430	22	21	0.000416984	4.45053	2.15	T6SS component Hcp [Rhizobium sp. Leaf68 | 1736231.3]	COG3157
ASF03_08865	19	17	0.000393199	4.43457	2.15	DNA uptake lipoprotein ComL [Rhizobium sp. Leaf68 | 1736231.3]	COG4105
ASF03_05570	20	15	3.67462e-05	4.43284	2.15	Methionine ABC transporter ATP-binding protein [Rhizobium sp. Leaf68 | 1736231.3]	COG1135
ASF03_14555	3	3	0.000359888	4.4154	2.14	Carbon-nitrogen hydrolase [Rhizobium sp. Leaf68 | 1736231.3]	COG0388
ASF03_12465	57	30	0.00519034	4.38347	2.13	Catalase KatE-intracellular protease (EC 1.11.1.6) [Rhizobium sp. Leaf68 | 1736231.3]	COG0753
ASF03_18705	5	3	0.0214836	4.36897	2.13	Glycerol-3-phosphate ABC transporter, ATP-binding protein UgpC (TC 3.A.1.1.3) [Rhizobium sp. Leaf68 | 1736231.3]	COG3839
ASF03_17215	9	8	0.00709212	4.36853	2.13	Porphobilinogen deaminase (EC 2.5.1.61) [Rhizobium sp. Leaf68 | 1736231.3]	COG0181
ASF03_02370	38	30	0.000250338	4.36794	2.13	Cystathionine beta-synthase (EC 4.2.1.22) [Rhizobium sp. Leaf68 | 1736231.3]	COG0031
ASF03_13050	16	12	0.000538413	4.3406	2.12	Periplasmic aromatic aldehyde oxidoreductase, molybdenum binding subunit YagR [Rhizobium sp. Leaf68 | 1736231.3]	COG1529
ASF03_02825	2	2	0.000239124	4.33803	2.12	ADP-ribose pyrophosphatase (EC 3.6.1.13) [Rhizobium sp. Leaf68 | 1736231.3]	COG1051
ASF03_03810	20	16	0.00212879	4.32888	2.11	Organic hydroperoxide resistance protein [Rhizobium sp. Leaf68 | 1736231.3]	COG1764
ASF03_10550	8	5	0.0109087	4.30796	2.11	Ribitol 2-dehydrogenase (EC 1.1.1.56) [Rhizobium sp. Leaf68 | 1736231.3]	COG4221
ASF03_20700	3	2	0.000210924	4.27341	2.1	Transcriptional regulator, AcrR family [Rhizobium sp. Leaf68 | 1736231.3]	11UA6
ASF03_10480	4	4	0.00415623	4.26011	2.09	Esterase/lipase [Rhizobium sp. Leaf68 | 1736231.3]	COG0657
ASF03_19185	14	10	0.000452759	4.23582	2.08	3-demethylubiquinol 3-O-methyltransferase (EC 2.1.1.64) @ 2-polyprenyl-6-hydroxyphenyl methylase (EC 2.1.1.222) [Rhizobium sp. Leaf68 | 1736231.3]	COG2227
ASF03_14835	53	46	0.000122523	4.23341	2.08	Methylmalonate-semialdehyde dehydrogenase (EC 1.2.1.27) [Rhizobium sp. Leaf68 | 1736231.3]	COG1012
ASF03_07840	12	9	0.00104764	4.22826	2.08	FIG00450507: hypothetical protein [Rhizobium sp. Leaf68 | 1736231.3]	COG5345
ASF03_13230	5	4	0.00244069	4.21105	2.07	Nitrilotriacetate monooxygenase component A (EC 1.14.13.-) [Rhizobium sp. Leaf68 | 1736231.3]	0XNPZ
ASF03_14730	2	2	0.0028992	4.20528	2.07	Flp pilus assembly protein RcpC/CpaB [Rhizobium sp. Leaf68 | 1736231.3]	COG3745
ASF03_08520	39	32	4.76726e-05	4.19505	2.07	5-methyltetrahydrofolate--homocysteine methyltransferase (EC 2.1.1.13) [Rhizobium sp. Leaf68 | 1736231.3]	COG0646;COG1410
ASF03_08175	13	9	0.0192599	4.17892	2.06	Xaa-Pro dipeptidase (EC 3.4.13.9) [Rhizobium sp. Leaf68 | 1736231.3]	COG0006
ASF03_17490	16	10	7.74102e-05	4.17101	2.06	Putative Zn-dependent protease [Rhizobium sp. Leaf68 | 1736231.3]	COG4784
ASF03_05620	6	4	0.000391214	4.16896	2.06	putative membrane protein [Rhizobium sp. Leaf68 | 1736231.3]	COG2979
ASF03_16760	17	13	1.36368e-05	4.15413	2.05	Efflux transport system, outer membrane factor (OMF) lipoprotein [Rhizobium sp. Leaf68 | 1736231.3]	COG1538
ASF03_15325	28	25	0.000391214	4.14415	2.05	Urea carboxylase (EC 6.3.4.6) without Allophanate hydrolase 2 domains [Rhizobium sp. Leaf68 | 1736231.3]	COG4770
ASF03_04515	6	6	0.00302175	4.14145	2.05	Molybdenum cofactor biosynthesis protein MoaB [Rhizobium sp. Leaf68 | 1736231.3]	COG0521
ASF03_02655	22	20	7.22519e-05	4.1104	2.04	Tas protein, an NADP(H)-dependent aldo-keto reductase [Rhizobium sp. Leaf68 | 1736231.3]	COG0667
ASF03_09735	50	42	0.000100772	4.1022	2.04	NAD-dependent malic enzyme (EC 1.1.1.38) [Rhizobium sp. Leaf68 | 1736231.3]	COG0280;COG0281
ASF03_14540	4	4	0.000101622	4.09874	2.04	Mll3428 protein [Rhizobium sp. Leaf68 | 1736231.3]	COG2315
ASF03_17895	13	13	0.000687479	4.09659	2.03	Uncharacterized protein CC_3750 [Rhizobium sp. Leaf68 | 1736231.3]	COG5468
ASF03_00390	42	34	1.96583e-05	4.08354	2.03	Dihydrolipoamide dehydrogenase of pyruvate dehydrogenase complex (EC 1.8.1.4) [Rhizobium sp. Leaf68 | 1736231.3]	COG1249
ASF03_11660	34	25	2.14957e-05	4.08246	2.03	tail-specific protease [Rhizobium sp. Leaf68 | 1736231.3]	COG0793
ASF03_05565	14	11	0.000664757	4.07044	2.03	Oxygen-insensitive NAD(P)H nitroreductase (EC 1.-.-.-) / Dihydropteridine reductase (EC 1.5.1.34) [Rhizobium sp. Leaf68 | 1736231.3]	COG0778
ASF03_06870	42	36	0.000260485	4.05754	2.02	D-3-phosphoglycerate dehydrogenase (EC 1.1.1.95) [Rhizobium sp. Leaf68 | 1736231.3]	COG0111
ASF03_21660	11	9	0.000519577	4.04649	2.02	hypothetical protein [Rhizobium sp. Leaf68 | 1736231.3]	#N/A
ASF03_19465	18	14	3.24519e-05	4.03674	2.01	D-3-phosphoglycerate dehydrogenase (EC 1.1.1.95) [Rhizobium sp. Leaf68 | 1736231.3]	COG0111
ASF03_19205	35	25	0.000206656	4.01784	2.01	Phosphocarrier protein kinase/phosphorylase, nitrogen regulation associated [Rhizobium sp. Leaf68 | 1736231.3]	COG3605
ASF03_01085	5	3	0.0013154	4.00581	2	hypothetical protein [Rhizobium sp. Leaf68 | 1736231.3]	11U5Q
ASF03_00240	18	14	6.9124e-05	3.97046	1.99	Mll0513 protein [Rhizobium sp. Leaf68 | 1736231.3]	COG5342
ASF03_08045	4	4	0.0137067	3.96786	1.99	tRNA (cytidine(34)-2'-O)-methyltransferase (EC 2.1.1.207) [Rhizobium sp. Leaf68 | 1736231.3]	COG0219
ASF03_09765	9	5	0.00101396	3.9595	1.99	Membrane lipoprotein lipid attachment site containing protein [Rhizobium sp. Leaf68 | 1736231.3]	COG3218
ASF03_17280	10	6	0.00474505	3.95839	1.98	Oxidoreductase [Rhizobium sp. Leaf68 | 1736231.3]	0XRR8
ASF03_03490	6	4	5.61515e-05	3.94442	1.98	UPF0061 protein YdiU [Rhizobium sp. Leaf68 | 1736231.3]	COG0397
ASF03_08060	6	3	0.000378075	3.9321	1.98	Efflux ABC transporter, permease/ATP-binding protein Atu2241 [Rhizobium sp. Leaf68 | 1736231.3]	COG1132
ASF03_03315	6	3	0.000828531	3.92125	1.97	Two-component system sensor histidine kinase SMc02367 [Rhizobium sp. Leaf68 | 1736231.3]	COG0642
ASF03_20365	5	4	0.000652914	3.91472	1.97	Cell-division-associated, ABC-transporter-like signaling protein FtsE [Rhizobium sp. Leaf68 | 1736231.3]	COG2884
ASF03_17025	4	2	0.0292421	3.9104	1.97	Outer membrane component of TAM transport system [Rhizobium sp. Leaf68 | 1736231.3]	COG0729
ASF03_04030	5	5	0.000298452	3.90445	1.97	hypothetical protein [Rhizobium sp. Leaf68 | 1736231.3]	0XVFM
ASF03_03635	2	2	0.00449529	3.89341	1.96	RcnR-like protein clustered with cobalt-zinc-cadmium resistance protein CzcD [Rhizobium sp. Leaf68 | 1736231.3]	COG1937
fig|1736231.3.peg.641	3	2	0.00418573	3.88578	1.96	hypothetical protein [Rhizobium sp. Leaf68 | 1736231.3]	#N/A
ASF03_09540	5	4	0.000617044	3.83781	1.94	Oxidoreductase, short-chain dehydrogenase/reductase family [Rhizobium sp. Leaf68 | 1736231.3]	COG1028
ASF03_00790	2	2	0.0033984	3.81552	1.93	hypothetical protein [Rhizobium sp. Leaf68 | 1736231.3]	127D8
ASF03_11450	10	8	0.000710018	3.81045	1.93	Putative oxidoreducatse SCO7286 [Rhizobium sp. Leaf68 | 1736231.3]	0XNU1
ASF03_08215	6	3	0.00250052	3.79475	1.92	Osmolarity sensor protein EnvZ (EC 2.7.3.-) [Rhizobium sp. Leaf68 | 1736231.3]	0XTWD
ASF03_19705	7	3	0.0291893	3.76969	1.91	Cytidylate kinase (EC 2.7.4.25) [Rhizobium sp. Leaf68 | 1736231.3]	COG0283
ASF03_06825	20	14	0.0010674	3.75041	1.91	Tol-Pal system peptidoglycan-associated lipoprotein PAL [Rhizobium sp. Leaf68 | 1736231.3]	COG2885
ASF03_20440	19	15	2.34984e-05	3.74789	1.91	FIG00983982: hypothetical protein [Rhizobium sp. Leaf68 | 1736231.3]	COG4093
ASF03_08050	9	8	0.00828171	3.73347	1.9	Efflux ABC transporter, permease/ATP-binding protein Atu2242 [Rhizobium sp. Leaf68 | 1736231.3]	COG1132
ASF03_11540	6	5	0.00228907	3.72477	1.9	hypothetical protein [Rhizobium sp. Leaf68 | 1736231.3]	#N/A
ASF03_03510	2	2	0.0430689	3.71172	1.89	hypothetical protein [Rhizobium sp. Leaf68 | 1736231.3]	12BD2
ASF03_13435	9	8	0.000392688	3.70475	1.89	hypothetical protein [Rhizobium sp. Leaf68 | 1736231.3]	#N/A
ASF03_16095	9	8	0.000240138	3.70015	1.89	Uncharacterized protein, similar to the N-terminal domain of Lon protease [Rhizobium sp. Leaf68 | 1736231.3]	COG2802
ASF03_17820	5	4	0.0132646	3.6856	1.88	CarD-like transcriptional regulator [Rhizobium sp. Leaf68 | 1736231.3]	COG1329
ASF03_20415	10	9	0.00352973	3.66499	1.87	L-cystine ABC transporter, ATP-binding protein TcyC [Rhizobium sp. Leaf68 | 1736231.3]	COG1126
ASF03_06865	21	17	0.000367455	3.65802	1.87	Phosphoserine aminotransferase (EC 2.6.1.52) [Rhizobium sp. Leaf68 | 1736231.3]	COG1932
ASF03_00385	8	5	0.000523723	3.65151	1.87	Arylesterase [Rhizobium sp. Leaf68 | 1736231.3]	COG2755
ASF03_01125	3	2	0.00565966	3.64544	1.87	putative membrane protein [Rhizobium sp. Leaf68 | 1736231.3]	COG3503
ASF03_14890	4	2	0.0171852	3.61712	1.85	Alpha-D-ribose 1-methylphosphonate 5-triphosphate synthase subunit PhnL (EC 2.7.8.37) [Rhizobium sp. Leaf68 | 1736231.3]	COG4778
ASF03_04375	15	12	0.00102956	3.60912	1.85	hypothetical protein [Rhizobium sp. Leaf68 | 1736231.3]	122WP
ASF03_01555	12	11	0.0013154	3.60773	1.85	Protein-L-isoaspartate O-methyltransferase (EC 2.1.1.77) [Rhizobium sp. Leaf68 | 1736231.3]	COG2518
ASF03_06715	6	5	0.000266679	3.6062	1.85	Hemolysins and related proteins containing CBS domains [Rhizobium sp. Leaf68 | 1736231.3]	COG1253
ASF03_14315	14	11	0.000412387	3.57672	1.84	Glyoxylate reductase (EC 1.1.1.79) @ Glyoxylate reductase (EC 1.1.1.26) @ Hydroxypyruvate reductase (EC 1.1.1.81) [Rhizobium sp. Leaf68 | 1736231.3]	COG1052
ASF03_04035	10	8	0.000716159	3.55661	1.83	Pyruvate,phosphate dikinase (EC 2.7.9.1) [Rhizobium sp. Leaf68 | 1736231.3]	COG0574
ASF03_02775	14	10	9.34003e-06	3.53342	1.82	Proline iminopeptidase (EC 3.4.11.5) [Rhizobium sp. Leaf68 | 1736231.3]	COG0596
ASF03_00095	6	5	0.000453484	3.53184	1.82	Nitrogen assimilation regulatory protein Nac [Rhizobium sp. Leaf68 | 1736231.3]	0YGJ0
ASF03_13465	2	2	0.00610534	3.51599	1.81	hypothetical protein [Rhizobium sp. Leaf68 | 1736231.3]	#N/A
ASF03_19190	18	15	0.00260876	3.51431	1.81	hypothetical protein [Rhizobium sp. Leaf68 | 1736231.3]	COG4991
ASF03_07760	19	12	0.000830465	3.5117	1.81	GTP-binding protein EngA [Rhizobium sp. Leaf68 | 1736231.3]	COG1160
ASF03_19605	13	11	0.000881442	3.50702	1.81	Glucose dehydrogenase, PQQ-dependent (EC 1.1.5.2) [Rhizobium sp. Leaf68 | 1736231.3]	COG4993
ASF03_21145	8	8	0.000262901	3.49111	1.8	GcrA cell cycle regulator [Rhizobium sp. Leaf68 | 1736231.3]	COG5352
ASF03_16120	7	5	0.000323009	3.4866	1.8	D-alanyl-D-alanine carboxypeptidase (EC 3.4.16.4) [Rhizobium sp. Leaf68 | 1736231.3]	COG1686
ASF03_15605	39	25	0.000343448	3.4831	1.8	2,5-dioxovalerate dehydrogenase (EC 1.2.1.26) [Rhizobium sp. Leaf68 | 1736231.3]	COG1012
ASF03_10705	5	4	0.000404069	3.48083	1.8	hypothetical protein [Rhizobium sp. Leaf68 | 1736231.3]	11HNG
ASF03_07590	6	3	0.0254337	3.47381	1.8	ATP-dependent RNA helicase RhlE (EC 3.6.4.13) [Rhizobium sp. Leaf68 | 1736231.3]	COG0513
ASF03_15230	4	2	0.00068082	3.44168	1.78	Death on curing protein, Doc toxin [Rhizobium sp. Leaf68 | 1736231.3]	COG3654
ASF03_15945	24	21	0.00176845	3.44132	1.78	2,3-butanediol dehydrogenase, R-alcohol forming, (R)- and (S)-acetoin-specific (EC 1.1.1.4) [Rhizobium sp. Leaf68 | 1736231.3]	COG1063
ASF03_09055	15	12	0.000829347	3.39969	1.77	HtrA protease/chaperone protein [Rhizobium sp. Leaf68 | 1736231.3]	COG0265
ASF03_15310	12	9	0.000240957	3.39223	1.76	Lactam utilization protein LamB [Rhizobium sp. Leaf68 | 1736231.3]	COG1540
ASF03_09140	9	6	0.000114661	3.38607	1.76	RecD-like DNA helicase Atu2026 [Rhizobium sp. Leaf68 | 1736231.3]	COG0507
ASF03_09215	16	11	0.00311936	3.38112	1.76	Ferric iron ABC transporter, iron-binding protein [Rhizobium sp. Leaf68 | 1736231.3]	COG1840
ASF03_07925	5	3	0.00144291	3.37907	1.76	putative phosphohydrolases, Icc family [Rhizobium sp. Leaf68 | 1736231.3]	COG1409
ASF03_03725	37	32	0.000626588	3.37319	1.75	Branched-chain amino acid aminotransferase (EC 2.6.1.42) [Rhizobium sp. Leaf68 | 1736231.3]	COG0115
ASF03_04720	15	13	0.000226012	3.36959	1.75	hypothetical protein [Rhizobium sp. Leaf68 | 1736231.3]	11ZTV
ASF03_17575	8	7	0.011177	3.36554	1.75	Beta-(1-->2)glucan export ATP-binding/permease protein NdvA (EC 3.6.3.42) [Rhizobium sp. Leaf68 | 1736231.3]	COG1132
ASF03_05745	15	11	0.000210924	3.3357	1.74	WD40 repeat domain-containing protein [Rhizobium sp. Leaf68 | 1736231.3]	COG2319
ASF03_10185	7	5	0.00113575	3.32501	1.73	hypothetical protein [Rhizobium sp. Leaf68 | 1736231.3]	11FHK
ASF03_16295	7	6	0.000381819	3.32077	1.73	5-deoxy-glucuronate isomerase (EC 5.3.1.30) [Rhizobium sp. Leaf68 | 1736231.3]	COG3718
ASF03_21640	3	3	0.00459293	3.29487	1.72	Sulfate and thiosulfate import ATP-binding protein CysA (EC 3.6.3.25) [Rhizobium sp. Leaf68 | 1736231.3]	COG1118
ASF03_16465	16	15	0.00125838	3.27158	1.71	D-alanine aminotransferase (EC 2.6.1.21) [Rhizobium sp. Leaf68 | 1736231.3]	COG0115
ASF03_06480	28	21	6.1988e-05	3.26741	1.71	Protein QmcA (possibly involved in integral membrane quality control) [Rhizobium sp. Leaf68 | 1736231.3]	COG0330
ASF03_04090	9	7	0.0189001	3.25785	1.7	FIG00984616: hypothetical protein [Rhizobium sp. Leaf68 | 1736231.3]	0XVHB
ASF03_15770	12	6	0.00405312	3.24872	1.7	LSU ribosomal protein L35p [Rhizobium sp. Leaf68 | 1736231.3]	COG0291
ASF03_21565	6	5	0.000788936	3.24397	1.7	Two-component system sensor histidine kinase [Rhizobium sp. Leaf68 | 1736231.3]	0XPBE
ASF03_08140	4	3	0.00141392	3.2238	1.69	Transcriptional regulator [Rhizobium sp. Leaf68 | 1736231.3]	COG3284
ASF03_08235	10	7	0.000104565	3.21115	1.68	Hypothetical metal-binding enzyme, YcbL homolog [Rhizobium sp. Leaf68 | 1736231.3]	COG0491
ASF03_10910	8	8	0.000655398	3.20616	1.68	Outer membrane lipoprotein Blc [Rhizobium sp. Leaf68 | 1736231.3]	COG3040
ASF03_05000	14	13	0.000608414	3.20558	1.68	glutamine synthetase family protein [Rhizobium sp. Leaf68 | 1736231.3]	COG0174
ASF03_06925	10	10	0.000441717	3.20449	1.68	DNA protection during starvation protein [Rhizobium sp. Leaf68 | 1736231.3]	COG0783
ASF03_17525	7	4	0.000605731	3.19869	1.68	Homoserine O-succinyltransferase (EC 2.3.1.46) [Rhizobium sp. Leaf68 | 1736231.3]	COG1897
ASF03_10960	8	3	0.00128735	3.19349	1.68	Putative polysaccharide deacetylase [Rhizobium sp. Leaf68 | 1736231.3]	COG0726
ASF03_18360	6	6	0.0142741	3.15581	1.66	Ornithine cyclodeaminase (EC 4.3.1.12) [Rhizobium sp. Leaf68 | 1736231.3]	COG2423
ASF03_22030	8	8	0.00751803	3.15362	1.66	Mll5186 protein [Rhizobium sp. Leaf68 | 1736231.3]	11M1B
ASF03_04080	3	3	0.025958	3.14198	1.65	predicted biotin regulatory protein BioR (GntR family) [Rhizobium sp. Leaf68 | 1736231.3]	COG1802
ASF03_15055	2	2	0.0152158	3.08807	1.63	Putative aminoacrylate peracid reductase RutC @ RidA/YER057c/UK114 superfamily protein [Rhizobium sp. Leaf68 | 1736231.3]	COG0251
ASF03_07290	8	6	0.000412177	3.07217	1.62	Urease accessory protein UreE [Rhizobium sp. Leaf68 | 1736231.3]	COG2371
ASF03_19250	3	3	0.00228321	3.06682	1.62	hypothetical protein [Rhizobium sp. Leaf68 | 1736231.3]	11I9G
ASF03_15260	31	26	0.000456042	3.06155	1.61	Aspartate-semialdehyde dehydrogenase (EC 1.2.1.11) [Rhizobium sp. Leaf68 | 1736231.3]	COG0136
ASF03_08065	2	2	0.000963375	3.06053	1.61	hypothetical protein [Rhizobium sp. Leaf68 | 1736231.3]	0XUDY
ASF03_07975	6	6	0.00043295	3.05421	1.61	FIG139612: Possible conserved membrane protein [Rhizobium sp. Leaf68 | 1736231.3]	COG1721
ASF03_20610	5	5	0.00105159	3.04332	1.61	FolM Alternative dihydrofolate reductase 1 [Rhizobium sp. Leaf68 | 1736231.3]	COG1028
ASF03_02415	9	7	0.00182853	3.01973	1.59	Threonine dehydratase biosynthetic (EC 4.3.1.19) [Rhizobium sp. Leaf68 | 1736231.3]	COG1171
ASF03_20990	2	2	0.00391079	3.01227	1.59	Transmembrane protein co-occuring with sulfite exporter TauE/SafE [Rhizobium sp. Leaf68 | 1736231.3]	0Y62H
ASF03_17485	4	4	0.0198344	3.00612	1.59	Bll0480 protein [Rhizobium sp. Leaf68 | 1736231.3]	COG2220
ASF03_10170	10	6	0.0017755	3.00523	1.59	hypothetical protein [Rhizobium sp. Leaf68 | 1736231.3]	11ZS2
ASF03_04085	13	12	0.00532658	2.98492	1.58	Phosphoglycolate phosphatase [Rhizobium sp. Leaf68 | 1736231.3]	COG0637
ASF03_08820	10	7	0.000901316	2.97853	1.57	UDP-N-acetylglucosamine--N-acetylmuramyl-(pentapeptide) pyrophosphoryl-undecaprenol N-acetylglucosamine transferase (EC 2.4.1.227) [Rhizobium sp. Leaf68 | 1736231.3]	COG0707
ASF03_19765	2	2	0.0220368	2.97022	1.57	Cupin domain-containing protein [Rhizobium sp. Leaf68 | 1736231.3]	COG4297
ASF03_05020	33	24	0.00689315	2.94999	1.56	Phosphogluconate dehydratase (EC 4.2.1.12) [Rhizobium sp. Leaf68 | 1736231.3]	COG0129
ASF03_08780	15	9	0.00600373	2.93939	1.56	16S rRNA (cytosine(1402)-N(4))-methyltransferase (EC 2.1.1.199) [Rhizobium sp. Leaf68 | 1736231.3]	COG0275
ASF03_15050	4	3	0.000208324	2.93453	1.55	Possible hydrolase or acyltransferase RutD in novel pyrimidine catabolism pathway [Rhizobium sp. Leaf68 | 1736231.3]	COG0596
ASF03_00370	48	36	0.0019881	2.9339	1.55	Pyruvate dehydrogenase E1 component alpha subunit (EC 1.2.4.1) [Rhizobium sp. Leaf68 | 1736231.3]	COG1071
ASF03_02380	22	19	0.000281818	2.93024	1.55	3-mercaptopyruvate sulfurtransferase (EC 2.8.1.2) [Rhizobium sp. Leaf68 | 1736231.3]	COG0454;COG2897
ASF03_10965	6	3	0.00459387	2.91825	1.55	Uncharacterized monothiol glutaredoxin ycf64-like [Rhizobium sp. Leaf68 | 1736231.3]	COG0278
ASF03_10645	29	23	0.00152569	2.91359	1.54	Oligopeptide transport substrate-binding protein @ Glutathione ABC transporter, substrate-binding protein GsiB [Rhizobium sp. Leaf68 | 1736231.3]	COG0747
ASF03_09815	7	4	0.000281818	2.90564	1.54	Bis(5'-nucleosyl)-tetraphosphatase (asymmetrical) (EC 3.6.1.17) [Rhizobium sp. Leaf68 | 1736231.3]	COG0537
ASF03_08655	6	5	0.00424476	2.89796	1.54	FIG00986216: hypothetical protein [Rhizobium sp. Leaf68 | 1736231.3]	0XV6R
ASF03_21675	11	7	0.00413074	2.89796	1.54	hypothetical protein [Rhizobium sp. Leaf68 | 1736231.3]	0Y07Z
ASF03_08665	9	6	0.000209079	2.89688	1.53	RidA/YER057c/UK114 superfamily, group 2, YoaB-like protein [Rhizobium sp. Leaf68 | 1736231.3]	COG0251
ASF03_03270	3	3	0.00451205	2.89632	1.53	Uracil-DNA glycosylase, family 4 (EC 3.2.2.27) [Rhizobium sp. Leaf68 | 1736231.3]	COG1573
ASF03_00265	14	10	0.000459829	2.89012	1.53	NAD(P)H-hydrate epimerase (EC 5.1.99.6) / ADP-dependent (S)-NAD(P)H-hydrate dehydratase (EC 4.2.1.136) [Rhizobium sp. Leaf68 | 1736231.3]	COG0062;COG0063
ASF03_02110	7	6	0.000187745	2.88963	1.53	hypothetical protein [Rhizobium sp. Leaf68 | 1736231.3]	COG1832
ASF03_02690	13	8	0.000705118	2.87783	1.52	Membrane fusion component of MSF-type tripartite multidrug efflux system [Rhizobium sp. Leaf68 | 1736231.3]	COG1566
ASF03_04230	2	2	0.00421535	2.85466	1.51	Glyoxalase/bleomycin resistance protein/dioxygenase [Rhizobium sp. Leaf68 | 1736231.3]	COG0346
ASF03_15210	4	4	0.000822186	2.83929	1.51	Porphobilinogen synthase (EC 4.2.1.24) [Rhizobium sp. Leaf68 | 1736231.3]	COG0113
ASF03_07105	12	7	0.00121786	2.83725	1.5	Chromosome segregation ATPases [Rhizobium sp. Leaf68 | 1736231.3]	11Z4A
ASF03_09440	26	21	6.37943e-05	0.352974	-1.5	LSU ribosomal protein L6p (L9e) [Rhizobium sp. Leaf68 | 1736231.3]	COG0097
ASF03_21160	37	31	7.44861e-05	0.351279	-1.51	Phosphate transport system regulatory protein PhoU [Rhizobium sp. Leaf68 | 1736231.3]	COG0704
ASF03_14955	12	10	0.000281818	0.347724	-1.52	Histidine ABC transporter, substrate-binding protein [Rhizobium sp. Leaf68 | 1736231.3]	COG0715
ASF03_02300	11	11	0.0011048	0.349229	-1.52	Polygalacturonase (EC 3.2.1.15) [Rhizobium sp. Leaf68 | 1736231.3]	COG5434
ASF03_08080	14	12	0.0135929	0.345345	-1.53	Ubiquinol-cytochrome C reductase, cytochrome C1 subunit [Rhizobium sp. Leaf68 | 1736231.3]	COG2857
ASF03_11090	5	5	0.00130098	0.345943	-1.53	Uncharacterized MFS-type transporter [Rhizobium sp. Leaf68 | 1736231.3]	0XQUK
ASF03_08095	4	4	0.00129632	0.346202	-1.53	hypothetical protein [Rhizobium sp. Leaf68 | 1736231.3]	COG2030
ASF03_20810	9	6	0.00261321	0.34313	-1.54	Chemotaxis response regulator protein-glutamate methylesterase CheB (EC 3.1.1.61) [Rhizobium sp. Leaf68 | 1736231.3]	COG2201
ASF03_07325	11	6	0.000806883	0.340372	-1.55	HlyD family secretion protein [Rhizobium sp. Leaf68 | 1736231.3]	0XRZF
ASF03_21770	3	3	0.0024216	0.341523	-1.55	Cobalt ABC transporter, ATP-binding protein CbtL [Rhizobium sp. Leaf68 | 1736231.3]	COG1120
ASF03_09395	34	23	0.00145506	0.342011	-1.55	SSU ribosomal protein S3p (S3e) [Rhizobium sp. Leaf68 | 1736231.3]	COG0092
ASF03_03290	29	25	0.000451293	0.339163	-1.56	Membrane alanine aminopeptidase N (EC 3.4.11.2) [Rhizobium sp. Leaf68 | 1736231.3]	COG0308
ASF03_01800	4	3	0.00460548	0.340016	-1.56	Protein PhnA [Rhizobium sp. Leaf68 | 1736231.3]	COG2824
ASF03_02830	2	2	0.00109088	0.340112	-1.56	hypothetical protein [Rhizobium sp. Leaf68 | 1736231.3]	COG5451
fig|1736231.3.peg.4240	2	2	8.15691e-05	0.340301	-1.56	hypothetical protein [Rhizobium sp. Leaf68 | 1736231.3]	#N/A
ASF03_15065	10	10	0.00104112	0.335663	-1.57	Pyrimidine monooxygenase RutA (EC 1.14.99.46) [Rhizobium sp. Leaf68 | 1736231.3]	COG2141
ASF03_11600	31	20	0.00366816	0.336594	-1.57	ABC transporter, substrate-binding protein (cluster 1, maltose/g3p/polyamine/iron) [Rhizobium sp. Leaf68 | 1736231.3]	11KWE
ASF03_11010	6	3	0.0171852	0.33702	-1.57	Pyridoxamine 5'-phosphate oxidase family protein [Rhizobium sp. Leaf68 | 1736231.3]	COG3576
ASF03_11630	4	4	0.000208324	0.337175	-1.57	Oxidoreductase, short-chain dehydrogenase/reductase family [Rhizobium sp. Leaf68 | 1736231.3]	11GP3
ASF03_19560	4	3	0.00643821	0.335626	-1.58	hypothetical protein [Rhizobium sp. Leaf68 | 1736231.3]	COG1807
ASF03_08465	32	16	0.00302717	0.328749	-1.6	RNA polymerase sigma factor RpoD [Rhizobium sp. Leaf68 | 1736231.3]	COG0568
ASF03_15670	7	6	0.0341499	0.328949	-1.6	Heme oxygenase HemO, associated with heme uptake [Rhizobium sp. Leaf68 | 1736231.3]	COG3230
ASF03_19720	3	2	0.00166649	0.32897	-1.6	Pentapeptide repeat family protein [Rhizobium sp. Leaf68 | 1736231.3]	COG1357
ASF03_21465	15	13	0.00902185	0.330639	-1.6	Long-chain-fatty-acid--CoA ligase (EC 6.2.1.3) [Rhizobium sp. Leaf68 | 1736231.3]	COG0318
ASF03_12370	12	9	0.00328996	0.328539	-1.61	Acyl-CoA dehydrogenase, short-chain specific (EC 1.3.8.1) [Rhizobium sp. Leaf68 | 1736231.3]	COG1960
ASF03_07320	11	5	0.00164071	0.32447	-1.62	RND efflux system, inner membrane transporter [Rhizobium sp. Leaf68 | 1736231.3]	COG0841
ASF03_11735	7	5	0.0169033	0.322503	-1.63	Putative glycosyltransferase [Rhizobium sp. Leaf68 | 1736231.3]	0XZ81
ASF03_05300	7	4	0.00366816	0.32355	-1.63	hypothetical protein [Rhizobium sp. Leaf68 | 1736231.3]	COG3914
ASF03_09755	4	2	0.00181282	0.321346	-1.64	ABC-type transport system involved in resistance to organic solvents, ATPase component [Rhizobium sp. Leaf68 | 1736231.3]	COG1127
ASF03_10600	3	2	0.00522984	0.318314	-1.65	ABC transporter, substrate-binding protein (cluster 5, nickel/peptides/opines) [Rhizobium sp. Leaf68 | 1736231.3]	0XQUV
ASF03_12810	5	4	0.00454971	0.319409	-1.65	Nucleoside ABC transporter, substrate-binding protein [Rhizobium sp. Leaf68 | 1736231.3]	COG1744
ASF03_15855	15	10	0.0198975	0.319614	-1.65	D-mannonate oxidoreductase (EC 1.1.1.57) [Rhizobium sp. Leaf68 | 1736231.3]	COG0246
ASF03_09195	16	13	0.00043163	0.316565	-1.66	Uncharacterized mutarotase-like protein [Rhizobium sp. Leaf68 | 1736231.3]	COG4154
ASF03_08315	3	2	0.00638831	0.316972	-1.66	Thioredoxin reductase (EC 1.8.1.9) [Rhizobium sp. Leaf68 | 1736231.3]	COG0492
ASF03_16965	7	6	0.014781	0.313279	-1.67	ABC transporter, substrate-binding protein (cluster 5, nickel/peptides/opines) [Rhizobium sp. Leaf68 | 1736231.3]	0XRAT
ASF03_04365	19	13	0.00056004	0.311103	-1.68	3-methylmercaptopropionyl-CoA dehydrogenase (DmdC) [Rhizobium sp. Leaf68 | 1736231.3]	COG1960
ASF03_20645	5	4	0.00836488	0.311875	-1.68	Ornithine cyclodeaminase (EC 4.3.1.12) [Rhizobium sp. Leaf68 | 1736231.3]	COG2423
ASF03_10340	6	3	0.0168434	0.312144	-1.68	Conservative hypothetical protein probably involved in hydantoin, pyrimidine utilization [Rhizobium sp. Leaf68 | 1736231.3]	COG3535
ASF03_03135	5	5	0.000959175	0.309009	-1.69	Omega-amino acid--pyruvate aminotransferase (EC 2.6.1.18) [Rhizobium sp. Leaf68 | 1736231.3]	COG0161
ASF03_21710	3	2	0.0140058	0.307194	-1.7	hypothetical protein [Rhizobium sp. Leaf68 | 1736231.3]	#N/A
ASF03_12640	21	16	0.000521546	0.30782	-1.7	Predicted L-rhamnose ABC transporter, substrate-binding component [Rhizobium sp. Leaf68 | 1736231.3]	0XPHQ
ASF03_14495	8	8	0.000375618	0.308409	-1.7	Cytidine deaminase (EC 3.5.4.5) [Rhizobium sp. Leaf68 | 1736231.3]	COG0295
ASF03_15540	3	3	0.00717403	0.308435	-1.7	Amidase family protein Atu4441 [Rhizobium sp. Leaf68 | 1736231.3]	COG0154
ASF03_07300	3	2	0.000703627	0.305222	-1.71	Urease accessory protein UreG [Rhizobium sp. Leaf68 | 1736231.3]	COG0378
ASF03_07140	3	2	0.0105203	0.306083	-1.71	FIG01031092: hypothetical protein [Rhizobium sp. Leaf68 | 1736231.3]	11NMJ
ASF03_16240	3	3	0.0215666	0.306101	-1.71	hypothetical protein [Rhizobium sp. Leaf68 | 1736231.3]	0Y2SU
ASF03_11050	2	2	0.00970073	0.306591	-1.71	Molybdopterin-guanine dinucleotide biosynthesis protein MobB [Rhizobium sp. Leaf68 | 1736231.3]	COG1763
ASF03_16310	15	11	0.00165949	0.302888	-1.72	5-keto-2-deoxygluconokinase (EC 2.7.1.92) / uncharacterized domain [Rhizobium sp. Leaf68 | 1736231.3]	COG3892
ASF03_11610	4	3	0.000154504	0.302161	-1.73	MlrC [Rhizobium sp. Leaf68 | 1736231.3]	COG5476
ASF03_07385	4	2	0.00305263	0.296476	-1.75	hypothetical protein [Rhizobium sp. Leaf68 | 1736231.3]	COG4731
ASF03_21275	5	2	0.00163107	0.297897	-1.75	hypothetical protein [Rhizobium sp. Leaf68 | 1736231.3]	11FKR
ASF03_16765	11	7	0.00187558	0.295757	-1.76	Translation elongation factor P [Rhizobium sp. Leaf68 | 1736231.3]	COG0231
ASF03_05930	9	4	0.000756525	0.296111	-1.76	SSU ribosomal protein S21p [Rhizobium sp. Leaf68 | 1736231.3]	COG0828
ASF03_21975	29	21	0.00017586	0.292934	-1.77	LSU ribosomal protein L7p/L12p (P1/P2) [Rhizobium sp. Leaf68 | 1736231.3]	COG0222
ASF03_03075	21	16	0.0148714	0.292947	-1.77	Putative phosphatase [Rhizobium sp. Leaf68 | 1736231.3]	COG3211
ASF03_21115	15	11	0.00601391	0.290188	-1.78	Deoxycytidine triphosphate deaminase (EC 3.5.4.13) [Rhizobium sp. Leaf68 | 1736231.3]	COG0717
ASF03_05355	10	7	0.00281297	0.286533	-1.8	Aminotransferase, class I and II [Rhizobium sp. Leaf68 | 1736231.3]	COG0436
ASF03_19610	5	5	0.000168281	0.287367	-1.8	L-asparaginase (EC 3.5.1.1) [Rhizobium sp. Leaf68 | 1736231.3]	COG0252
ASF03_10575	12	8	0.00915865	0.287498	-1.8	Gamma-glutamyltranspeptidase (EC 2.3.2.2) @ Glutathione hydrolase (EC 3.4.19.13) [Rhizobium sp. Leaf68 | 1736231.3]	COG0405
ASF03_16315	4	3	0.022689	0.284758	-1.81	Predicted transcriptional regulator of the myo-inositol catabolic operon [Rhizobium sp. Leaf68 | 1736231.3]	COG1737
ASF03_15975	20	17	0.00304348	0.285706	-1.81	Iron-regulated protein A precursor [Rhizobium sp. Leaf68 | 1736231.3]	COG3487
ASF03_21690	20	18	0.00214498	0.285811	-1.81	hypothetical protein [Rhizobium sp. Leaf68 | 1736231.3]	10346
ASF03_20730	11	8	0.00339084	0.282963	-1.82	Domain of unknown function / LuxR family DNA-binding domain [Rhizobium sp. Leaf68 | 1736231.3]	11KMX
ASF03_12485	11	8	0.000716159	0.27918	-1.84	NAD binding oxidoreductase [Rhizobium sp. Leaf68 | 1736231.3]	COG0673
ASF03_05335	2	2	0.000803696	0.279231	-1.84	Flagellar motor switch protein FliN [Rhizobium sp. Leaf68 | 1736231.3]	COG1886
ASF03_08410	2	2	0.00139186	0.277129	-1.85	Glutathione S-transferase (EC 2.5.1.18) [Rhizobium sp. Leaf68 | 1736231.3]	0XV35
ASF03_05580	26	22	5.42707e-05	0.277815	-1.85	Methionine ABC transporter substrate-binding protein [Rhizobium sp. Leaf68 | 1736231.3]	COG1464
ASF03_21790	14	12	0.0360104	0.275555	-1.86	hypothetical protein [Rhizobium sp. Leaf68 | 1736231.3]	0XVIV
ASF03_09385	11	7	9.35439e-05	0.275724	-1.86	SSU ribosomal protein S19p (S15e) [Rhizobium sp. Leaf68 | 1736231.3]	COG0185
ASF03_08240	8	6	0.00115333	0.276199	-1.86	Cold shock protein of CSP family [Rhizobium sp. Leaf68 | 1736231.3]	COG1278
ASF03_10945	12	10	3.57702e-05	0.273257	-1.87	YrbA protein [Rhizobium sp. Leaf68 | 1736231.3]	COG0271
ASF03_21245	2	2	0.0125009	0.273479	-1.87	hypothetical protein [Rhizobium sp. Leaf68 | 1736231.3]	120I2
ASF03_12680	12	8	0.00933726	0.271543	-1.88	Putative glycosyl hydrolase of unknown function (DUF1680) [Rhizobium sp. Leaf68 | 1736231.3]	COG3533
ASF03_05150	9	5	0.0453919	0.268912	-1.89	Protein with domain similar to flagellar basal-body rod protein FlgF [Rhizobium sp. Leaf68 | 1736231.3]	11G6Q
ASF03_13445	4	3	0.0139043	0.269522	-1.89	hypothetical protein [Rhizobium sp. Leaf68 | 1736231.3]	#N/A
ASF03_07885	2	2	0.0317229	0.27003	-1.89	Ferrous-iron efflux pump FieF [Rhizobium sp. Leaf68 | 1736231.3]	COG0053
ASF03_00295	7	4	0.00142438	0.270497	-1.89	Zinc ABC transporter, substrate-binding protein ZnuA [Rhizobium sp. Leaf68 | 1736231.3]	COG4531
ASF03_11085	3	2	0.00299249	0.270652	-1.89	NAD-dependent formate dehydrogenase delta subunit [Rhizobium sp. Leaf68 | 1736231.3]	123J3
ASF03_04210	14	11	0.00173572	0.267899	-1.9	Cytochrome c oxidase polypeptide II (EC 1.9.3.1) [Rhizobium sp. Leaf68 | 1736231.3]	COG1622
ASF03_16180	10	8	0.00197972	0.268129	-1.9	Cobalt ABC transporter, substrate-binding protein CbtJ [Rhizobium sp. Leaf68 | 1736231.3]	COG0614
ASF03_07525	21	15	8.32134e-05	0.268551	-1.9	Uncharacterized protein GguC [Rhizobium sp. Leaf68 | 1736231.3]	COG3802
ASF03_07570	11	9	0.00565796	0.26233	-1.93	L,D-transpeptidase [Rhizobium sp. Leaf68 | 1736231.3]	COG1376
ASF03_00975	15	9	0.000112533	0.260601	-1.94	GTP cyclohydrolase I (EC 3.5.4.16) type 1 [Rhizobium sp. Leaf68 | 1736231.3]	COG0302
ASF03_12380	5	2	0.0013925	0.260757	-1.94	3-hydroxyisobutyryl-CoA hydrolase (EC 3.1.2.4) [Rhizobium sp. Leaf68 | 1736231.3]	COG1024
ASF03_19870	12	8	2.54014e-05	0.258564	-1.95	hypothetical protein [Rhizobium sp. Leaf68 | 1736231.3]	COG1653
ASF03_14635	5	4	0.00101396	0.25901	-1.95	LSU ribosomal protein L32p @ LSU ribosomal protein L32p, zinc-independent [Rhizobium sp. Leaf68 | 1736231.3]	COG0333
ASF03_19230	7	7	0.000938471	0.259402	-1.95	hypothetical protein [Rhizobium sp. Leaf68 | 1736231.3]	0ZPE3
ASF03_19625	5	3	0.00371787	0.254876	-1.97	Transcriptional regulator, GntR family [Rhizobium sp. Leaf68 | 1736231.3]	COG2186
ASF03_14790	3	2	0.0180137	0.25345	-1.98	Transcriptional regulator, MarR family [Rhizobium sp. Leaf68 | 1736231.3]	11XUF
ASF03_20345	3	2	0.0126841	0.252389	-1.99	Mll3560 protein [Rhizobium sp. Leaf68 | 1736231.3]	COG4246
ASF03_11930	4	3	0.000300127	0.249346	-2	hypothetical protein [Rhizobium sp. Leaf68 | 1736231.3]	0XQID
ASF03_14200	4	3	0.00320088	0.250207	-2	Gamma-glutamyl-putrescine oxidase (EC1.4.3.-) [Rhizobium sp. Leaf68 | 1736231.3]	0XWBT
ASF03_14445	11	9	0.00142856	0.248708	-2.01	membrane c-type cytochrome cy [Rhizobium sp. Leaf68 | 1736231.3]	COG3474
ASF03_01180	13	7	0.000156239	0.246694	-2.02	Nucleoside ABC transporter, ATP-binding protein [Rhizobium sp. Leaf68 | 1736231.3]	COG3845
ASF03_06355	4	4	0.000595302	0.245685	-2.03	Response regulator [Rhizobium sp. Leaf68 | 1736231.3]	11IFM
ASF03_19130	34	29	1.85948e-05	0.240764	-2.05	Foldase protein PrsA precursor (EC 5.2.1.8) [Rhizobium sp. Leaf68 | 1736231.3]	COG0760
ASF03_03265	8	5	0.000240848	0.241221	-2.05	Uncharacterized chaperone protein YegD [Rhizobium sp. Leaf68 | 1736231.3]	COG0443
ASF03_06985;fig	9	9	0.000175386	0.241829	-2.05	Formyltetrahydrofolate deformylase (EC 3.5.1.10) [Rhizobium sp. Leaf68 | 1736231.3] [fig|1736231.3.peg.1575|ASF03_06985,fig|1736231.3.peg.4049|ASF03_18795]	#N/A
ASF03_11940	18	14	8.39124e-05	0.24014	-2.06	Sugar phosphate isomerases/epimerases [Rhizobium sp. Leaf68 | 1736231.3]	COG1082
ASF03_04390	14	10	0.000113415	0.237421	-2.07	Benzoate 1,2-dioxygenase (EC 1.14.12.10) [Rhizobium sp. Leaf68 | 1736231.3]	COG4638
ASF03_17090	9	7	0.00168725	0.237501	-2.07	hypothetical protein [Rhizobium sp. Leaf68 | 1736231.3]	COG3735
ASF03_11355	12	10	0.000574931	0.237517	-2.07	Glycine betaine/L-proline transport ATP-binding protein ProV (TC 3.A.1.12.1) [Rhizobium sp. Leaf68 | 1736231.3]	COG4175
ASF03_12445	6	6	0.00190147	0.235698	-2.08	FIG022979: MoxR-like ATPases [Rhizobium sp. Leaf68 | 1736231.3]	COG0714
ASF03_00230	6	5	0.00341081	0.236938	-2.08	2-hydroxychromene-2-carboxylate isomerase/DsbA-like thioredoxin domain [Rhizobium sp. Leaf68 | 1736231.3]	COG2761
ASF03_11055	8	4	0.00651098	0.237038	-2.08	Peptidase family M23 [Rhizobium sp. Leaf68 | 1736231.3]	COG0739
ASF03_02625	9	7	0.000663575	0.233574	-2.1	UPF0701 protein YicC [Rhizobium sp. Leaf68 | 1736231.3]	COG1561
ASF03_19550	17	15	0.00327316	0.231667	-2.11	ABC transporter, substrate-binding protein (cluster 2, ribose/xylose/arabinose/galactose) [Rhizobium sp. Leaf68 | 1736231.3]	COG1879
ASF03_03785	9	6	0.000365454	0.228046	-2.13	Mlr6145 protein [Rhizobium sp. Leaf68 | 1736231.3]	11VRT
ASF03_07830	6	5	0.0239842	0.228121	-2.13	Pseudoazurin [Rhizobium sp. Leaf68 | 1736231.3]	COG3794
ASF03_12490	6	6	0.000180639	0.229055	-2.13	Fructosyl-amino acid oxidase (EC 1.5.3.-) [Rhizobium sp. Leaf68 | 1736231.3]	11HYT
ASF03_11935	15	13	0.00162265	0.226708	-2.14	Putative oxidoreductase [Rhizobium sp. Leaf68 | 1736231.3]	0XQKZ
ASF03_15880	19	14	0.0214061	0.227103	-2.14	N-acyl homoserine lactone hydrolase [Rhizobium sp. Leaf68 | 1736231.3]	0Y62Z
ASF03_17885	3	2	0.00197326	0.225285	-2.15	4Fe-4S dicluster fused with DUF3470 [Rhizobium sp. Leaf68 | 1736231.3]	COG1146
ASF03_11805	12	8	0.0218475	0.225595	-2.15	Dipeptide ABC transporter, ATP-binding protein DppF (TC 3.A.1.5.2) [Rhizobium sp. Leaf68 | 1736231.3]	COG4608
ASF03_11125	2	2	0.00299249	0.2236	-2.16	Segregation and condensation protein B [Rhizobium sp. Leaf68 | 1736231.3]	COG1386
ASF03_20210	2	2	0.00648155	0.22292	-2.17	hypothetical protein [Rhizobium sp. Leaf68 | 1736231.3]	COG3221
ASF03_10740	12	11	0.000208582	0.221248	-2.18	ABC transporter, substrate-binding protein (cluster 5, nickel/peptides/opines) [Rhizobium sp. Leaf68 | 1736231.3]	COG0747
ASF03_10510	15	12	0.00288679	0.217124	-2.2	Glycerol-3-phosphate ABC transporter, ATP-binding protein UgpC (TC 3.A.1.1.3) [Rhizobium sp. Leaf68 | 1736231.3]	COG3842
ASF03_19395	8	8	0.0020945	0.217143	-2.2	1-pyrroline-4-hydroxy-2-carboxylate deaminase (EC 3.5.4.22) [Rhizobium sp. Leaf68 | 1736231.3]	COG0329
ASF03_20075	10	8	0.000336501	0.218134	-2.2	Type I restriction-modification system, restriction subunit R (EC 3.1.21.3) [Rhizobium sp. Leaf68 | 1736231.3]	COG0610
ASF03_10325	21	18	0.0161415	0.215498	-2.21	hypothetical protein [Rhizobium sp. Leaf68 | 1736231.3]	0XSZJ
ASF03_07165	18	11	0.00446214	0.214386	-2.22	gamma-aminobutyric acid ABC transporter, ATP-binding protein 2 [Rhizobium sp. Leaf68 | 1736231.3]	COG0410
ASF03_18270	28	23	0.00207019	0.214602	-2.22	Phosphoenolpyruvate carboxykinase [ATP] (EC 4.1.1.49) [Rhizobium sp. Leaf68 | 1736231.3]	COG1866
ASF03_20960	42	34	2.00628e-05	0.215156	-2.22	Enoyl-CoA hydratase [isoleucine degradation] (EC 4.2.1.17) / 3-hydroxyacyl-CoA dehydrogenase (EC 1.1.1.35) / 3-hydroxybutyryl-CoA epimerase (EC 5.1.2.3) [Rhizobium sp. Leaf68 | 1736231.3]	COG1024;COG1250
ASF03_09210	5	5	0.00956335	0.213884	-2.23	Phenazine biosynthesis protein PhzF like [Rhizobium sp. Leaf68 | 1736231.3]	COG0384
ASF03_09035	2	2	0.000201626	0.211074	-2.24	Thymidylate synthase (EC 2.1.1.45) [Rhizobium sp. Leaf68 | 1736231.3]	COG0207
ASF03_12665	11	8	0.00340103	0.207333	-2.27	ABC transporter, substrate-binding protein (cluster 1, maltose/g3p/polyamine/iron) [Rhizobium sp. Leaf68 | 1736231.3]	0XRJ8
ASF03_20085	2	2	2.30626e-05	0.207697	-2.27	hypothetical protein [Rhizobium sp. Leaf68 | 1736231.3]	11FRV
ASF03_21325	7	4	0.000530192	0.205358	-2.28	hypothetical protein [Rhizobium sp. Leaf68 | 1736231.3]	0XZUD
ASF03_08070	5	5	6.7954e-05	0.206025	-2.28	Ubiquinol-cytochrome C reductase iron-sulfur subunit (EC 1.10.2.2) [Rhizobium sp. Leaf68 | 1736231.3]	COG0723
ASF03_10080	4	2	0.00215617	0.2046	-2.29	ABC transporter, substrate-binding protein (cluster 1, maltose/g3p/polyamine/iron) [Rhizobium sp. Leaf68 | 1736231.3]	0XSZJ
ASF03_10495	28	21	4.97636e-05	0.20462	-2.29	Glycerol-3-phosphate ABC transporter, substrate-binding protein UgpB [Rhizobium sp. Leaf68 | 1736231.3]	0XSJC
ASF03_15575	2	2	0.00339247	0.203114	-2.3	ABC transporter, permease protein 2 (cluster 5, nickel/peptides/opines) [Rhizobium sp. Leaf68 | 1736231.3]	COG1173
ASF03_17235	2	2	0.000459662	0.201539	-2.31	FIG00450953: hypothetical protein [Rhizobium sp. Leaf68 | 1736231.3]	COG4103
ASF03_20735	10	6	6.55741e-05	0.201739	-2.31	putative GerE/LuxR family transcriptional regulator [Rhizobium sp. Leaf68 | 1736231.3]	COG2771
ASF03_12390	4	3	0.00967757	0.199873	-2.32	Choline-sulfatase (EC 3.1.6.6) [Rhizobium sp. Leaf68 | 1736231.3]	COG3119
ASF03_07740	8	6	0.000351948	0.200689	-2.32	hypothetical protein [Rhizobium sp. Leaf68 | 1736231.3]	#N/A
ASF03_06830	14	10	5.11295e-05	0.199122	-2.33	Cell division coordinator CpoB [Rhizobium sp. Leaf68 | 1736231.3]	COG1729
ASF03_04360	6	4	0.000224469	0.198143	-2.34	Enoyl-CoA hydratase (EC 4.2.1.17) [Rhizobium sp. Leaf68 | 1736231.3]	COG1024
ASF03_11730	14	8	0.00479336	0.19555	-2.35	hypothetical protein [Rhizobium sp. Leaf68 | 1736231.3]	11SR3
ASF03_07730	3	2	0.0264049	0.192837	-2.37	Methionine aminopeptidase (EC 3.4.11.18) [Rhizobium sp. Leaf68 | 1736231.3]	COG0024
fig|1736231.3.peg.4582	3	3	0.000180639	0.193816	-2.37	hypothetical protein [Rhizobium sp. Leaf68 | 1736231.3]	#N/A
ASF03_01520	2	2	0.0105255	0.185436	-2.43	Dihydroneopterin aldolase (EC 4.1.2.25) [Rhizobium sp. Leaf68 | 1736231.3]	COG1539
ASF03_07380	3	3	0.00108787	0.185706	-2.43	FIG005069: Hypothetical protein [Rhizobium sp. Leaf68 | 1736231.3]	COG3752
ASF03_06770	4	2	0.0004311	0.186156	-2.43	Holliday junction ATP-dependent DNA helicase RuvB (EC 3.6.4.12) [Rhizobium sp. Leaf68 | 1736231.3]	COG2255
ASF03_01210	8	7	0.000860094	0.183653	-2.44	hypothetical protein [Rhizobium sp. Leaf68 | 1736231.3]	11IS3
ASF03_19305	20	16	0.000266493	0.183888	-2.44	ABC transporter, substrate-binding protein (cluster 1, maltose/g3p/polyamine/iron) [Rhizobium sp. Leaf68 | 1736231.3]	0XQSR
ASF03_09205	16	10	7.2898e-05	0.184282	-2.44	Alpha-aminoadipate aminotransferase (EC 2.6.1.39) @ Leucine transaminase (EC 2.6.1.6) @ Valine transaminase [Rhizobium sp. Leaf68 | 1736231.3]	COG1167
ASF03_08600	5	4	0.00633305	0.182667	-2.45	Ethanolamine permease [Rhizobium sp. Leaf68 | 1736231.3]	COG0531
ASF03_11410	3	2	0.00169582	0.178447	-2.49	AttF component of AttEFGH ABC transport system / AttG component of AttEFGH ABC transport system [Rhizobium sp. Leaf68 | 1736231.3]	COG0577
ASF03_11785	95	71	0.000208324	0.176181	-2.5	Dipeptide ABC transporter, substrate-binding protein DppA (TC 3.A.1.5.2) [Rhizobium sp. Leaf68 | 1736231.3]	COG0747
ASF03_10750	7	6	0.000175896	0.176222	-2.5	Inositol-1-monophosphatase (EC 3.1.3.25) [Rhizobium sp. Leaf68 | 1736231.3]	COG0483
ASF03_18885	7	5	0.00081374	0.177043	-2.5	Tyrosine-protein kinase (EC 2.7.10.2) [Rhizobium sp. Leaf68 | 1736231.3]	COG0489;COG3206
ASF03_16445	11	7	0.00214016	0.175274	-2.51	Microsomal dipeptidase (EC 3.4.13.19) [Rhizobium sp. Leaf68 | 1736231.3]	COG2355
ASF03_14605	12	7	4.94163e-05	0.174006	-2.52	Cold shock protein of CSP family [Rhizobium sp. Leaf68 | 1736231.3]	COG1278
ASF03_10855	7	7	0.00317814	0.174288	-2.52	MYG1 protein [Rhizobium sp. Leaf68 | 1736231.3]	COG4286
ASF03_11365	28	24	5.25871e-05	0.172038	-2.54	Glycine betaine/L-proline transport substrate-binding protein ProX (TC 3.A.1.12.1) [Rhizobium sp. Leaf68 | 1736231.3]	COG2113
ASF03_20165	4	3	5.18855e-06	0.171095	-2.55	hypothetical protein [Rhizobium sp. Leaf68 | 1736231.3]	#N/A
ASF03_00990	14	12	2.58423e-05	0.167884	-2.57	CBS domain protein [Rhizobium sp. Leaf68 | 1736231.3]	COG0517
ASF03_07490	5	2	0.00532588	0.165568	-2.59	Transcriptional regulator, MarR family [Rhizobium sp. Leaf68 | 1736231.3]	COG1846
ASF03_19110	4	4	0.0171808	0.164981	-2.6	hypothetical protein [Rhizobium sp. Leaf68 | 1736231.3]	COG0438
ASF03_11640	5	3	0.0259212	0.163551	-2.61	hypothetical protein [Rhizobium sp. Leaf68 | 1736231.3]	COG5476
ASF03_12995	10	6	0.00115518	0.163654	-2.61	ABC transporter, substrate-binding protein (cluster 1, maltose/g3p/polyamine/iron) [Rhizobium sp. Leaf68 | 1736231.3]	0XPV5
ASF03_20385	2	2	0.00188595	0.162758	-2.62	Two-component transcriptional response regulator, LuxR family [Rhizobium sp. Leaf68 | 1736231.3]	11SXS
ASF03_02135	9	5	0.00647189	0.159926	-2.64	SSU ribosomal protein S9p (S16e) [Rhizobium sp. Leaf68 | 1736231.3]	COG0103
ASF03_08075	9	6	0.000679346	0.160701	-2.64	Ubiquinol-cytochrome C reductase, cytochrome B subunit (EC 1.10.2.2) [Rhizobium sp. Leaf68 | 1736231.3]	COG1290
ASF03_02560	4	2	0.016606	0.159179	-2.65	Gluconokinase (EC 2.7.1.12) / oxidoreductase domain [Rhizobium sp. Leaf68 | 1736231.3]	0ZVJI
ASF03_07415	2	2	0.000537199	0.159473	-2.65	Arsenate reductase (EC 1.20.4.1) glutaredoxin-coupled, glutaredoxin-like family [Rhizobium sp. Leaf68 | 1736231.3]	COG1393
ASF03_15150	12	10	0.000756525	0.159769	-2.65	Pyrophosphate-energized proton pump (EC 3.6.1.1) [Rhizobium sp. Leaf68 | 1736231.3]	COG3808
ASF03_10330	10	7	0.0484473	0.157705	-2.66	Spermidine/putrescine import ABC transporter ATP-binding protein PotA (TC 3.A.1.11.1) [Rhizobium sp. Leaf68 | 1736231.3]	COG3842
ASF03_11325	11	9	0.000468933	0.158389	-2.66	Glycerol ABC transporter, ATP-binding protein GlpT [Rhizobium sp. Leaf68 | 1736231.3]	COG3842
ASF03_09275	6	4	0.000222745	0.15573	-2.68	hypothetical protein [Rhizobium sp. Leaf68 | 1736231.3]	111TR
ASF03_17860	8	7	0.015351	0.154637	-2.69	Nitrogen regulatory protein P-II, GlnK [Rhizobium sp. Leaf68 | 1736231.3]	COG0347
ASF03_21485	4	2	0.00158652	0.154643	-2.69	Transcriptional regulator, LacI family [Rhizobium sp. Leaf68 | 1736231.3]	COG1609
ASF03_12830	2	2	0.00936323	0.149304	-2.74	vanillate O-demethylase oxygenase subunit [Rhizobium sp. Leaf68 | 1736231.3]	COG4638
ASF03_04330	4	3	0.00443494	0.149495	-2.74	TPR domain protein [Rhizobium sp. Leaf68 | 1736231.3]	COG3914
ASF03_16525	3	2	0.00250919	0.148493	-2.75	D-3-phosphoglycerate dehydrogenase (EC 1.1.1.95) [Rhizobium sp. Leaf68 | 1736231.3]	COG0111
ASF03_15890	16	12	8.82187e-05	0.14691	-2.77	Succinate-semialdehyde dehydrogenase [NAD(P)+] (EC 1.2.1.16) [Rhizobium sp. Leaf68 | 1736231.3]	COG1012
ASF03_06270	4	3	0.00360158	0.14302	-2.81	hypothetical protein [Rhizobium sp. Leaf68 | 1736231.3]	11HHZ
ASF03_17010	4	4	0.00263603	0.141647	-2.82	Metal-binding protein ZinT [Rhizobium sp. Leaf68 | 1736231.3]	COG3443
ASF03_04355	2	2	0.000703829	0.142036	-2.82	hypothetical protein [Rhizobium sp. Leaf68 | 1736231.3]	#N/A
ASF03_12055	4	3	0.000466997	0.14074	-2.83	Oxidoreductase [Rhizobium sp. Leaf68 | 1736231.3]	COG0667
ASF03_05770	4	3	0.000343448	0.138	-2.86	Regulator of phosphoenolpyruvate carboxykinase (pkaR) [Rhizobium sp. Leaf68 | 1736231.3]	COG1609
ASF03_15885	20	15	2.3973e-05	0.135961	-2.88	Fe-containing alcohol dehydrogenase AttL [Rhizobium sp. Leaf68 | 1736231.3]	COG1454
ASF03_10250	6	3	0.00112716	0.131863	-2.92	Omega-amino acid--pyruvate aminotransferase (EC 2.6.1.18) [Rhizobium sp. Leaf68 | 1736231.3]	COG0161
ASF03_05155	4	2	0.00756086	0.131048	-2.93	DNA gyrase inhibitor YacG [Rhizobium sp. Leaf68 | 1736231.3]	COG3024
ASF03_13545	5	4	0.000173707	0.130392	-2.94	hypothetical protein [Rhizobium sp. Leaf68 | 1736231.3]	COG1840
ASF03_20820	23	14	0.0026911	0.126992	-2.98	Signal transduction histidine kinase CheA [Rhizobium sp. Leaf68 | 1736231.3]	COG0643
ASF03_01015	3	3	0.00345409	0.125128	-3	L-serine dehydratase, beta subunit (EC 4.3.1.17) / L-serine dehydratase, alpha subunit (EC 4.3.1.17) [Rhizobium sp. Leaf68 | 1736231.3]	COG1760
fig|1736231.3.peg.780	2	2	0.000809078	0.121571	-3.04	hypothetical protein [Rhizobium sp. Leaf68 | 1736231.3]	#N/A
ASF03_07175	62	52	1.56434e-05	0.118084	-3.08	gamma-aminobutyric acid ABC transporter, substrate-binding protein [Rhizobium sp. Leaf68 | 1736231.3]	COG0683
ASF03_11545	5	5	0.0251662	0.118101	-3.08	hypothetical protein [Rhizobium sp. Leaf68 | 1736231.3]	COG0834
ASF03_12325	4	3	0.00325058	0.114687	-3.12	Dihydrolipoamide dehydrogenase of branched-chain alpha-keto acid dehydrogenase (EC 1.8.1.4) [Rhizobium sp. Leaf68 | 1736231.3]	COG1249
ASF03_11310	7	6	0.000378496	0.115012	-3.12	Glycerol-3-phosphate regulon repressor GlpR [Rhizobium sp. Leaf68 | 1736231.3]	COG1349
ASF03_06945	27	24	4.34793e-06	0.115052	-3.12	Tripartite tricarboxylate transporter TctC family [Rhizobium sp. Leaf68 | 1736231.3]	COG3181
ASF03_11315	24	19	0.000226012	0.11534	-3.12	Aerobic glycerol-3-phosphate dehydrogenase (EC 1.1.5.3) [Rhizobium sp. Leaf68 | 1736231.3]	COG0578
ASF03_17045	19	12	0.000197731	0.113557	-3.14	Methyl-accepting chemotaxis sensor/transducer protein [Rhizobium sp. Leaf68 | 1736231.3]	COG0840
ASF03_00625	4	4	0.000107252	0.113722	-3.14	hypothetical protein [Rhizobium sp. Leaf68 | 1736231.3]	128NG
ASF03_07510	68	54	1.84295e-06	0.110871	-3.17	L-arabinose ABC transporter, substrate-binding protein AraF [Rhizobium sp. Leaf68 | 1736231.3]	COG4213
ASF03_21285	4	3	0.000959175	0.108052	-3.21	hypothetical protein [Rhizobium sp. Leaf68 | 1736231.3]	#N/A
ASF03_12365	8	6	0.000533959	0.108177	-3.21	3-ketoacyl-CoA thiolase (EC 2.3.1.16) @ Acetyl-CoA acetyltransferase (EC 2.3.1.9) [Rhizobium sp. Leaf68 | 1736231.3]	COG0183
ASF03_09995	49	35	2.41885e-05	0.107517	-3.22	Dimethylglycine dehydrogenase (EC 1.5.99.2) [Rhizobium sp. Leaf68 | 1736231.3]	COG0404;COG0665
ASF03_07470	3	3	0.00218291	0.106247	-3.23	hypothetical protein [Rhizobium sp. Leaf68 | 1736231.3]	#N/A
ASF03_19400	22	16	0.00233711	0.106948	-3.23	Methyl-accepting chemotaxis protein [Rhizobium sp. Leaf68 | 1736231.3]	COG0840
ASF03_16370	19	13	0.0350185	0.10497	-3.25	ABC transporter, substrate-binding protein (cluster 1, maltose/g3p/polyamine/iron) [Rhizobium sp. Leaf68 | 1736231.3]	COG0687
ASF03_18905	3	3	0.00059498	0.104039	-3.26	hypothetical protein [Rhizobium sp. Leaf68 | 1736231.3]	11UCQ
ASF03_10425	7	5	0.00174506	0.104463	-3.26	2,4-dienoyl-CoA reductase [NADPH] (EC 1.3.1.34) [Rhizobium sp. Leaf68 | 1736231.3]	COG0446;COG1902
ASF03_11960	46	28	0.000117961	0.103668	-3.27	ABC transporter, substrate-binding protein (cluster 1, maltose/g3p/polyamine/iron) [Rhizobium sp. Leaf68 | 1736231.3]	COG1653
ASF03_15200	7	7	7.28163e-05	0.103839	-3.27	Transcriptional regulator, MarR family [Rhizobium sp. Leaf68 | 1736231.3]	11FPQ
ASF03_10440	3	3	0.0315392	0.102194	-3.29	Gll1766 protein [Rhizobium sp. Leaf68 | 1736231.3]	10D3W
ASF03_16860	5	5	0.000693348	0.102282	-3.29	Putative acyl-CoA dehydrogenase [Rhizobium sp. Leaf68 | 1736231.3]	COG1960
ASF03_05785	23	13	1.94989e-05	0.101263	-3.3	TRAP transporter solute receptor, unknown substrate 6 [Rhizobium sp. Leaf68 | 1736231.3]	COG4663
ASF03_19600	2	2	0.000428366	0.0988688	-3.34	Methyl-accepting chemotaxis sensor/transducer protein [Rhizobium sp. Leaf68 | 1736231.3]	#N/A
ASF03_09115	16	6	0.00679688	0.0988912	-3.34	Methyl-accepting chemotaxis protein [Rhizobium sp. Leaf68 | 1736231.3]	COG0840
ASF03_12475	7	4	0.000399731	0.0972371	-3.36	ABC transporter, substrate-binding protein (cluster 3, basic aa/glutamine/opines) [Rhizobium sp. Leaf68 | 1736231.3]	COG0834
ASF03_01455	3	2	0.000347751	0.0973299	-3.36	hypothetical protein [Rhizobium sp. Leaf68 | 1736231.3]	0YP0X
ASF03_16155	10	7	0.000166923	0.096543	-3.37	alpha-galactosidase (EC 3.2.1.22) [Rhizobium sp. Leaf68 | 1736231.3]	COG1486
ASF03_16870	2	2	0.00149341	0.0954167	-3.39	hypothetical protein [Rhizobium sp. Leaf68 | 1736231.3]	107YP
ASF03_09100	2	2	0.00449529	0.091729	-3.45	Bipolar DNA helicase HerA [Rhizobium sp. Leaf68 | 1736231.3]	COG0433
ASF03_07680	9	3	2.14957e-05	0.0903653	-3.47	Methyl-accepting chemotaxis protein [Rhizobium sp. Leaf68 | 1736231.3]	COG0840
ASF03_15620	22	15	5.52066e-05	0.0903689	-3.47	ABC transporter, substrate-binding protein (cluster 2, ribose/xylose/arabinose/galactose) [Rhizobium sp. Leaf68 | 1736231.3]	COG1879
ASF03_18055	2	2	0.00720693	0.0905474	-3.47	Protease HtpX homolog [Rhizobium sp. Leaf68 | 1736231.3]	COG0501
ASF03_11480	28	24	2.28351e-05	0.089559	-3.48	Galactofuranose ABC transporter, substrate-binding protein [Rhizobium sp. Leaf68 | 1736231.3]	0XPC7
ASF03_15810	5	4	0.00996736	0.0888477	-3.49	mandelate racemase/muconate lactonizing enzyme family protein [Rhizobium sp. Leaf68 | 1736231.3]	COG4948
ASF03_12960	14	14	1.90203e-05	0.087263	-3.52	hypothetical protein [Rhizobium sp. Leaf68 | 1736231.3]	11KWK
ASF03_10345	6	6	0.00346966	0.0861865	-3.54	Conservative hypothetical protein probably involved in hydantoin, pyrimidine utilization [Rhizobium sp. Leaf68 | 1736231.3]	COG3535
ASF03_10335	23	17	0.000169273	0.08241	-3.6	Hydantoinase/oxoprolinase family protein [Rhizobium sp. Leaf68 | 1736231.3]	COG0145
ASF03_05075	4	2	0.00591798	0.0810705	-3.62	Flagellar basal-body rod protein FlgC [Rhizobium sp. Leaf68 | 1736231.3]	COG1558
ASF03_02665	6	3	0.000860094	0.0806336	-3.63	SSU ribosomal protein S18p @ SSU ribosomal protein S18p, zinc-independent [Rhizobium sp. Leaf68 | 1736231.3]	COG0238
ASF03_17590	22	15	4.31205e-05	0.079937	-3.64	TRAP-type C4-dicarboxylate transport system, periplasmic component [Rhizobium sp. Leaf68 | 1736231.3]	COG1638
ASF03_10785	23	17	5.84507e-05	0.0800526	-3.64	hypothetical protein [Rhizobium sp. Leaf68 | 1736231.3]	121000000
ASF03_15830	23	19	3.82449e-05	0.0797351	-3.65	TRAP-type C4-dicarboxylate transport system, periplasmic component [Rhizobium sp. Leaf68 | 1736231.3]	COG1638
ASF03_07205	9	6	0.00209618	0.0789366	-3.66	Glutamine synthetase type II, eukaryotic (EC 6.3.1.2) [Rhizobium sp. Leaf68 | 1736231.3]	COG0174
ASF03_11990	7	3	0.00147945	0.0782574	-3.68	Methyl-accepting chemotaxis sensor/transducer protein [Rhizobium sp. Leaf68 | 1736231.3]	COG0840
ASF03_03485	4	3	0.00101396	0.0777322	-3.69	Dihydrodipicolinate synthase family [Rhizobium sp. Leaf68 | 1736231.3]	COG0329
ASF03_07695	2	2	0.000769658	0.0768589	-3.7	Transcriptional regulator, LysR family [Rhizobium sp. Leaf68 | 1736231.3]	0XS6G
ASF03_05285	11	7	1.36186e-05	0.0763202	-3.71	Flagellin protein FlaA [Rhizobium sp. Leaf68 | 1736231.3]	COG1344
ASF03_01020	4	3	5.55305e-05	0.0758252	-3.72	hypothetical protein [Rhizobium sp. Leaf68 | 1736231.3]	0YN66
ASF03_12340	4	4	0.000185585	0.0755666	-3.73	Branched-chain alpha-keto acid dehydrogenase, E1 component, alpha subunit (EC 1.2.4.4) [Rhizobium sp. Leaf68 | 1736231.3]	COG1071
ASF03_08695	10	4	0.0050178	0.0750637	-3.74	hypothetical protein [Rhizobium sp. Leaf68 | 1736231.3]	COG0840
ASF03_15675	8	4	0.0124176	0.0726863	-3.78	Methyl-accepting chemotaxis sensor/transducer protein [Rhizobium sp. Leaf68 | 1736231.3]	COG0840
ASF03_07130	7	3	0.0026911	0.0716167	-3.8	Cell cycle transcriptional regulator CtrA [Rhizobium sp. Leaf68 | 1736231.3]	COG0745
ASF03_11550	12	11	0.000481427	0.0717092	-3.8	Glutamate/aspartate ABC transporter, substrate-binding protein GltI (TC 3.A.1.3.4) [Rhizobium sp. Leaf68 | 1736231.3]	COG0834
ASF03_12270	4	2	0.033615	0.0697548	-3.84	hypothetical protein [Rhizobium sp. Leaf68 | 1736231.3]	COG4221
ASF03_05240	11	9	0.000130154	0.0671032	-3.9	Flagellar hook protein FlgE [Rhizobium sp. Leaf68 | 1736231.3]	COG1749
ASF03_02970	9	4	0.00359946	0.0665547	-3.91	Methyl-accepting chemotaxis protein [Rhizobium sp. Leaf68 | 1736231.3]	COG0840
ASF03_01885	2	2	0.000352609	0.0666192	-3.91	Pole remodelling regulatory diguanylate cyclase [Rhizobium sp. Leaf68 | 1736231.3]	0XNMH
ASF03_03375	2	2	0.0325239	0.06424	-3.96	Predicted membrane protein (DUF2319) [Rhizobium sp. Leaf68 | 1736231.3]	COG4425
ASF03_20830	10	9	0.000348014	0.0631691	-3.98	hypothetical protein [Rhizobium sp. Leaf68 | 1736231.3]	COG1366
ASF03_17040	4	4	0.000572246	0.0633886	-3.98	Positive regulator of CheA protein activity (CheW) [Rhizobium sp. Leaf68 | 1736231.3]	COG0835
ASF03_06320	19	17	0.000306101	0.0608806	-4.04	N-acetyl-D-glucosamine ABC transporter, substrate-binding protein [Rhizobium sp. Leaf68 | 1736231.3]	0XPPG
ASF03_16135	33	29	1.85948e-05	0.0600862	-4.06	Periplasmic alpha-galactoside-binding protein precursor [Rhizobium sp. Leaf68 | 1736231.3]	0XRAT
ASF03_14995	28	22	0.000141265	0.0581596	-4.1	Glutathione-independent formaldehyde dehydrogenase (EC 1.2.1.46) [Rhizobium sp. Leaf68 | 1736231.3]	COG1063
ASF03_21780	13	10	7.84344e-05	0.0572565	-4.13	Cobalt ABC transporter, substrate-binding protein CbtJ [Rhizobium sp. Leaf68 | 1736231.3]	COG0614
ASF03_02880	6	3	0.0120416	0.0502358	-4.32	Hydroxymethylpyrimidine ABC transporter, substrate-binding component [Rhizobium sp. Leaf68 | 1736231.3]	COG0715
ASF03_18790	5	5	0.00405344	0.0492737	-4.34	Glutamine synthetase type III (EC 6.3.1.2) [Rhizobium sp. Leaf68 | 1736231.3]	COG0174
ASF03_03385	15	11	0.00016843	0.0486564	-4.36	Dehydrogenase [Rhizobium sp. Leaf68 | 1736231.3]	COG1748
ASF03_20750	9	8	7.02527e-05	0.0475939	-4.39	UDP-galactopyranose mutase (EC 5.4.99.9) [Rhizobium sp. Leaf68 | 1736231.3]	COG0562
ASF03_11975	6	4	5.87957e-05	0.0478222	-4.39	Chemotaxis regulator - transmits chemoreceptor signals to flagellar motor components CheY [Rhizobium sp. Leaf68 | 1736231.3]	COG0784
ASF03_01865	2	2	0.00203088	0.0478434	-4.39	hypothetical protein [Rhizobium sp. Leaf68 | 1736231.3]	COG5349
ASF03_12355	12	11	1.18066e-05	0.0470115	-4.41	Acyl-CoA synthetases (AMP-forming)/AMP-acid ligases [Rhizobium sp. Leaf68 | 1736231.3]	COG0365
ASF03_11320	19	10	8.87872e-05	0.0470729	-4.41	Glycerol ABC transporter, ATP-binding protein GlpS [Rhizobium sp. Leaf68 | 1736231.3]	COG3842
ASF03_06340	13	9	5.84686e-06	0.0460249	-4.44	alpha-L-arabinofuranosidase (EC 3.2.1.55) [Rhizobium sp. Leaf68 | 1736231.3]	COG3534
ASF03_07375	12	11	3.83553e-05	0.0444761	-4.49	Cyclopropane-fatty-acyl-phospholipid synthase-like protein, clusters with FIG005069 [Rhizobium sp. Leaf68 | 1736231.3]	COG2230
ASF03_14650	27	21	8.59075e-05	0.0429472	-4.54	Tripartite tricarboxylate transporter TctC family [Rhizobium sp. Leaf68 | 1736231.3]	COG3181
ASF03_05325	3	2	0.000331449	0.0422782	-4.56	Flagellar motor rotation protein MotA [Rhizobium sp. Leaf68 | 1736231.3]	COG1291
fig|1736231.3.peg.2586	8	4	8.29535e-05	0.0414308	-4.59	Dipeptide ABC transporter, ATP-binding protein DppD (TC 3.A.1.5.2) [Rhizobium sp. Leaf68 | 1736231.3]	#N/A
ASF03_03060	9	8	8.85363e-05	0.0403852	-4.63	hypothetical protein [Rhizobium sp. Leaf68 | 1736231.3]	COG4731
ASF03_12395	7	7	0.00245493	0.0400728	-4.64	Choline binding ABC transport system substrate-binding protein ChoX [Rhizobium sp. Leaf68 | 1736231.3]	COG2113
ASF03_05290	29	12	7.23952e-06	0.0367894	-4.76	Flagellin protein FlaA [Rhizobium sp. Leaf68 | 1736231.3]	COG1344
ASF03_19090	2	2	6.50747e-05	0.0366184	-4.77	hypothetical protein [Rhizobium sp. Leaf68 | 1736231.3]	0Y8FN
ASF03_11980	9	5	0.000329746	0.0365074	-4.78	Signal transduction histidine kinase CheA [Rhizobium sp. Leaf68 | 1736231.3]	COG0643
ASF03_04535	7	2	0.000657791	0.0324314	-4.95	Methyl-accepting chemotaxis protein [Rhizobium sp. Leaf68 | 1736231.3]	COG0840
ASF03_11985	3	2	0.00631563	0.0293945	-5.09	Positive regulator of CheA protein activity (CheW) [Rhizobium sp. Leaf68 | 1736231.3]	COG0835
ASF03_05790	2	2	0.000290138	0.0267072	-5.23	TRAP dicarboxylate transporter, DctM subunit, unknown substrate 6 [Rhizobium sp. Leaf68 | 1736231.3]	COG4664
ASF03_11300	3	2	0.0106763	0.0254273	-5.3	Oligopeptide ABC transporter, permease protein OppB (TC 3.A.1.5.1) [Rhizobium sp. Leaf68 | 1736231.3]	COG0601
ASF03_15795	14	10	1.60755e-05	0.023983	-5.38	BUG/TctC family periplasmic protein [Rhizobium sp. Leaf68 | 1736231.3]	COG3181
ASF03_14175	6	2	0.00108839	0.0229898	-5.44	hypothetical protein [Rhizobium sp. Leaf68 | 1736231.3]	#N/A
ASF03_04340	16	8	0.000325275	0.0215762	-5.53	Methyl-accepting chemotaxis protein [Rhizobium sp. Leaf68 | 1736231.3]	COG0840;COG5278
ASF03_11345	110	95	6.08804e-05	0.0208433	-5.58	Glycerol ABC transporter, substrate-binding protein GlpV [Rhizobium sp. Leaf68 | 1736231.3]	COG1653
ASF03_01100	7	5	0.0011532	0.0204047	-5.61	Cytochrome c oxidase (cbb3-type) subunit CcoO (EC 1.9.3.1) [Rhizobium sp. Leaf68 | 1736231.3]	COG2993
ASF03_11585	7	5	0.00028683	0.0202844	-5.62	Oxidoreductase family protein [Rhizobium sp. Leaf68 | 1736231.3]	COG0673
ASF03_07135	3	2	5.74324e-05	0.0196419	-5.67	Flagellar protein FliJ [Rhizobium sp. Leaf68 | 1736231.3]	11N16
ASF03_16130	4	4	0.00369298	0.0191211	-5.71	alpha-galactosidase (EC 3.2.1.22) [Rhizobium sp. Leaf68 | 1736231.3]	COG1486
ASF03_03970	7	6	2.87796e-05	0.0178993	-5.8	hypothetical protein [Rhizobium sp. Leaf68 | 1736231.3]	COG0463
ASF03_20825	5	5	9.35243e-05	0.0174109	-5.84	Chemotaxis regulator - transmits chemoreceptor signals to flagellar motor components CheY [Rhizobium sp. Leaf68 | 1736231.3]	COG0784
ASF03_20740	3	2	0.0183457	0.0159137	-5.97	Flagellar M-ring protein FliF [Rhizobium sp. Leaf68 | 1736231.3]	COG1766
ASF03_20835	9	2	0.000208324	0.0135379	-6.21	Methyl-accepting chemotaxis protein [Rhizobium sp. Leaf68 | 1736231.3]	COG0840
ASF03_04440	8	3	1.49261e-05	0.0125209	-6.32	Methyl-accepting chemotaxis protein [Rhizobium sp. Leaf68 | 1736231.3]	COG0840
ASF03_21545	6	5	0.00101506	0.0123141	-6.34	hypothetical protein [Rhizobium sp. Leaf68 | 1736231.3]	10SVZ
ASF03_14660	2	2	0.0128866	0.0118257	-6.4	Tripartite tricarboxylate transporter TctA family [Rhizobium sp. Leaf68 | 1736231.3]	COG3333
ASF03_11795	4	2	0.0230449	0.0116599	-6.42	Dipeptide ABC transporter, permease protein DppC (TC 3.A.1.5.2) [Rhizobium sp. Leaf68 | 1736231.3]	COG1173
ASF03_20790	4	3	0.0118222	0.0112349	-6.48	ABC transporter, substrate-binding protein (cluster 5, nickel/peptides/opines) [Rhizobium sp. Leaf68 | 1736231.3]	0XPRS
ASF03_03965	6	3	0.00330026	0.0109734	-6.51	hypothetical protein [Rhizobium sp. Leaf68 | 1736231.3]	0Y2V5
ASF03_15100	4	2	0.0159781	0.0109016	-6.52	Mlr2298 protein [Rhizobium sp. Leaf68 | 1736231.3]	11AIW
ASF03_05270	4	2	0.00667484	0.0108414	-6.53	Flagellar motor rotation protein MotB [Rhizobium sp. Leaf68 | 1736231.3]	COG1360
ASF03_20805	8	7	0.000190925	0.00684106	-7.19	Chemotaxis regulator - transmits chemoreceptor signals to flagellar motor components CheY [Rhizobium sp. Leaf68 | 1736231.3]	COG0784
ASF03_04335	11	7	9.34003e-06	0.00578553	-7.43	hypothetical protein [Rhizobium sp. Leaf68 | 1736231.3]	11Z3A
ASF03_05295	35	16	8.71687e-06	0.00477002	-7.71	Flagellin protein FlaA [Rhizobium sp. Leaf68 | 1736231.3]	COG1344
ASF03_09730	3	2	0.00197587	0.00127503	-9.62	hypothetical protein [Rhizobium sp. Leaf68 | 1736231.3]	11SZ7

## Sheet: Sheet 2
List of all proteins identified for Rhizobium Leaf68 during colonization of the phyllosphere (in planta) compared to artificial media grown controls
Only proteins detected with at least two unique peptides were considered for quantification
Gene ID	Peptides detected	Unique peptides	q Value	Fold change	Log2FC	Description	COG term
ASF03_19755	22	18	2.34984e-05	987.36	9.95	Alcohol dehydrogenase (EC 1.1.1.1) [Rhizobium sp. Leaf68 | 1736231.3]	COG1454
ASF03_12135	5	2	0.00396833	601.302	9.23	Periplasmic aromatic aldehyde oxidoreductase, iron-sulfur subunit YagT [Rhizobium sp. Leaf68 | 1736231.3]	COG2080
ASF03_18650	23	20	5.31304e-06	415.852	8.7	hypothetical protein [Rhizobium sp. Leaf68 | 1736231.3]	11PHR
ASF03_01110	6	6	8.46094e-06	155.615	7.28	hypothetical protein [Rhizobium sp. Leaf68 | 1736231.3]	11K46
ASF03_03010	9	5	0.000211978	138.233	7.11	Outer membrane protein [Rhizobium sp. Leaf68 | 1736231.3]	#N/A
ASF03_06060	7	6	2.34245e-05	91.2161	6.51	Acyl-CoA hydrolase (EC 3.1.2.20) [Rhizobium sp. Leaf68 | 1736231.3]	COG1607
ASF03_18060	3	2	0.0177044	78.5376	6.3	Uncharacterized protein RSP_1104 [Rhizobium sp. Leaf68 | 1736231.3]	0XVAZ
ASF03_09070	16	15	1.221e-05	75.3994	6.24	ABC transporter, substrate-binding protein (cluster 10, nitrate/sulfonate/bicarbonate) [Rhizobium sp. Leaf68 | 1736231.3]	COG0715
ASF03_09060	2	2	0.0928276	67.1778	6.07	Nitrilotriacetate monooxygenase component A (EC 1.14.13.-) [Rhizobium sp. Leaf68 | 1736231.3]	0XNPZ
ASF03_16850	26	18	0.00102361	61.9253	5.95	Phosphomethylpyrimidine synthase ThiC (EC 4.1.99.17) [Rhizobium sp. Leaf68 | 1736231.3]	COG0422
ASF03_21035	5	3	0.000122523	55.3639	5.79	FIG00985384: hypothetical protein [Rhizobium sp. Leaf68 | 1736231.3]	COG2340
ASF03_16150	4	2	0.476915	54.6284	5.77	ABC transporter, ATP-binding protein (cluster 5, nickel/peptides/opines) / ABC transporter, ATP-binding protein (cluster 5, nickel/peptides/opines) [Rhizobium sp. Leaf68 | 1736231.3]	COG4172
ASF03_16425	6	5	0.000100878	54.1924	5.76	hypothetical protein [Rhizobium sp. Leaf68 | 1736231.3]	11V4E
ASF03_18400	17	11	8.03197e-06	53.0183	5.73	ABC transporter, substrate-binding protein (cluster 5, nickel/peptides/opines) [Rhizobium sp. Leaf68 | 1736231.3]	COG0747
ASF03_04935	4	4	0.0159531	48.7591	5.61	Exopolyphosphatase (EC 3.6.1.11) [Rhizobium sp. Leaf68 | 1736231.3]	COG0248
ASF03_00750	18	12	0.000218682	44.8943	5.49	hypothetical protein [Rhizobium sp. Leaf68 | 1736231.3]	COG4454
ASF03_19495	24	19	3.25398e-05	43.8355	5.45	Endo-beta-1,3-1,4 glucanase (licheninase) (EC 3.2.1.73) [Rhizobium sp. Leaf68 | 1736231.3]	COG2273
ASF03_00550	5	4	8.90819e-06	43.315	5.44	hypothetical protein [Rhizobium sp. Leaf68 | 1736231.3]	#N/A
ASF03_18440	28	23	1.68193e-05	40.8393	5.35	Taurine ABC transporter, substrate-binding protein TauA [Rhizobium sp. Leaf68 | 1736231.3]	COG4521
ASF03_15475	2	2	0.0315215	37.5352	5.23	hypothetical protein [Rhizobium sp. Leaf68 | 1736231.3]	COG0444
ASF03_18635	7	7	0.0180792	36.4738	5.19	hypothetical protein [Rhizobium sp. Leaf68 | 1736231.3]	0ZN82
ASF03_07030	6	6	1.97371e-05	35.8517	5.16	hypothetical protein [Rhizobium sp. Leaf68 | 1736231.3]	0Y8SM
ASF03_15295	4	4	1.79625e-05	35.0114	5.13	hypothetical protein [Rhizobium sp. Leaf68 | 1736231.3]	COG2885
ASF03_04870	6	4	0.00850035	34.5471	5.11	hypothetical protein [Rhizobium sp. Leaf68 | 1736231.3]	COG0561
ASF03_11375	37	31	1.40272e-05	34.1381	5.09	Alkyl hydroperoxide reductase subunit C-like protein [Rhizobium sp. Leaf68 | 1736231.3]	COG0450
ASF03_03445	7	5	0.000249361	33.36	5.06	Rhodanese-related sulfurtransferase [Rhizobium sp. Leaf68 | 1736231.3]	COG0607
ASF03_03015	8	5	0.000435709	32.08	5	Outer membrane protein [Rhizobium sp. Leaf68 | 1736231.3]	11HAB
ASF03_20405	57	46	1.95954e-07	32.0697	5	L-cystine ABC transporter, substrate-binding protein TcyA [Rhizobium sp. Leaf68 | 1736231.3]	COG0834
ASF03_18495	22	16	4.5059e-06	32.0575	5	Alkanesulfonate ABC transporter substrate-binding protein SsuA [Rhizobium sp. Leaf68 | 1736231.3]	0XQHT
ASF03_01695	10	8	9.02636e-05	30.4535	4.93	Valine--pyruvate aminotransferase (EC 2.6.1.66) [Rhizobium sp. Leaf68 | 1736231.3]	COG0436
ASF03_06375	6	4	0.000221372	30.4069	4.93	16 kDa heat shock protein A [Rhizobium sp. Leaf68 | 1736231.3]	COG0071
ASF03_04865	16	12	6.64216e-05	30.3787	4.92	Mannosylfructose-phosphate synthase (EC 2.4.1.246) [Rhizobium sp. Leaf68 | 1736231.3]	COG0438
fig|1736231.3.peg.4579	2	2	0.000129917	29.0572	4.86	hypothetical protein [Rhizobium sp. Leaf68 | 1736231.3]	#N/A
ASF03_03370	2	2	0.429793	28.1709	4.82	hypothetical protein [Rhizobium sp. Leaf68 | 1736231.3]	1234B
ASF03_16600	21	18	3.34713e-05	28.1577	4.82	FMNH2-dependent alkanesulfonate monooxygenase (EC 1.14.14.5) [Rhizobium sp. Leaf68 | 1736231.3]	COG2141
ASF03_18485	7	3	0.000234757	27.6153	4.79	Alkanesulfonate ABC transporter ATP-binding protein SsuB [Rhizobium sp. Leaf68 | 1736231.3]	COG1116
ASF03_06970	10	8	9.6507e-05	26.2904	4.72	hypothetical protein [Rhizobium sp. Leaf68 | 1736231.3]	0ZWVW
ASF03_16555	4	4	0.00145723	26.1391	4.71	Haloacid dehalogenase, type II (EC 3.8.1.2) [Rhizobium sp. Leaf68 | 1736231.3]	COG1011
ASF03_03005	15	13	2.09453e-05	24.6921	4.63	Outer membrane protein [Rhizobium sp. Leaf68 | 1736231.3]	11HAB
ASF03_18645	4	3	0.000704223	24.235	4.6	probable sufite oxidase (EC 1.8.3.1) [Rhizobium sp. Leaf68 | 1736231.3]	COG2041
ASF03_19480	4	3	0.000385699	24.0569	4.59	Succinoglycan biosynthesis protein exoM (EC 2.-.-.-) [Rhizobium sp. Leaf68 | 1736231.3]	11NEQ
ASF03_16640	6	5	8.48511e-05	23.755	4.57	ABC transporter, substrate-binding protein (cluster 4, leucine/isoleucine/valine/benzoate) [Rhizobium sp. Leaf68 | 1736231.3]	0XPCZ
ASF03_07025	3	2	0.000822186	22.7607	4.51	Uracil-DNA glycosylase, family 1 (EC 3.2.2.27) [Rhizobium sp. Leaf68 | 1736231.3]	COG0692
ASF03_18590	5	2	0.00663211	22.3603	4.48	Sensory box sensor histidine kinase/response regulator [Rhizobium sp. Leaf68 | 1736231.3]	0XNMH
ASF03_01915	10	7	0.0116587	21.9843	4.46	DNA polymerase III alpha subunit (EC 2.7.7.7) [Rhizobium sp. Leaf68 | 1736231.3]	COG0587
ASF03_16610	8	5	8.14542e-05	21.0622	4.4	Hydroxyacylglutathione hydrolase (EC 3.1.2.6) [Rhizobium sp. Leaf68 | 1736231.3]	COG4529
ASF03_03950	9	5	0.000682788	20.7187	4.37	Sulfate adenylyltransferase subunit 2 (EC 2.7.7.4) [Rhizobium sp. Leaf68 | 1736231.3]	COG0175
ASF03_18445	9	7	3.69008e-05	20.6413	4.37	Aliphatic sulfonate monooxygenase family, FMNH2- or F420-dependent [Rhizobium sp. Leaf68 | 1736231.3]	COG2141
ASF03_16450	8	6	0.0101924	19.6283	4.29	Beta-lactamase class C-like and penicillin binding proteins (PBPs) superfamily [Rhizobium sp. Leaf68 | 1736231.3]	COG1680
ASF03_05675	8	7	5.4082e-05	18.8282	4.23	Oxidoreductase, short-chain dehydrogenase/reductase family [Rhizobium sp. Leaf68 | 1736231.3]	0XQPQ
ASF03_03215	15	15	1.59922e-05	18.4522	4.21	Zinc-type alcohol dehydrogenase-like protein [Rhizobium sp. Leaf68 | 1736231.3]	COG0604
ASF03_05520	6	5	0.00341081	18.2248	4.19	Membrane fusion component of MSF-type tripartite multidrug efflux system [Rhizobium sp. Leaf68 | 1736231.3]	COG1566
ASF03_05395	2	2	0.182937	18.1113	4.18	Outer membrane lipoprotein Blc [Rhizobium sp. Leaf68 | 1736231.3]	COG3040
ASF03_20605	10	7	6.20645e-05	17.9978	4.17	Outer membrane protein [Rhizobium sp. Leaf68 | 1736231.3]	COG3637
ASF03_18475	17	13	7.09042e-06	17.6009	4.14	FMNH2-dependent alkanesulfonate monooxygenase (EC 1.14.14.5) [Rhizobium sp. Leaf68 | 1736231.3]	COG2141
ASF03_11525	58	48	2.3973e-05	16.556	4.05	Exopolysaccharide production protein ExoF precursor [Rhizobium sp. Leaf68 | 1736231.3]	COG1596
ASF03_16225	11	7	0.000118025	16.3131	4.03	hypothetical protein [Rhizobium sp. Leaf68 | 1736231.3]	COG3652
ASF03_03495	15	12	9.4176e-06	15.7901	3.98	Sucrose-6-phosphate hydrolase (EC 3.2.1.26) [Rhizobium sp. Leaf68 | 1736231.3]	COG1621
ASF03_19745	12	6	0.000188095	15.166	3.92	D-lactate dehydrogenase (EC 1.1.1.28) [Rhizobium sp. Leaf68 | 1736231.3]	COG0277
ASF03_05700	5	2	0.0990902	15.016	3.91	putative membrane protein [Rhizobium sp. Leaf68 | 1736231.3]	COG2215
ASF03_02105	22	21	9.02636e-05	14.8555	3.89	O-acetylhomoserine sulfhydrylase (EC 2.5.1.49) @ O-succinylhomoserine sulfhydrylase (EC 2.5.1.48) [Rhizobium sp. Leaf68 | 1736231.3]	COG2873
ASF03_06610	6	3	0.000189315	14.7661	3.88	FOG: TPR repeat, SEL1 subfamily [Rhizobium sp. Leaf68 | 1736231.3]	COG0790
ASF03_18690	43	33	0.000803696	14.7545	3.88	Glycerol-3-phosphate ABC transporter, substrate-binding protein UgpB [Rhizobium sp. Leaf68 | 1736231.3]	COG1653
ASF03_19475	5	3	0.00026772	14.4624	3.85	Beta-1,3-glucosyltransferase [Rhizobium sp. Leaf68 | 1736231.3]	COG0463
ASF03_03760	22	18	0.000297967	14.3555	3.84	Oxidoreductase, aldo/keto reductase family [Rhizobium sp. Leaf68 | 1736231.3]	COG0656
ASF03_03085	6	3	0.000121171	14.0123	3.81	Cold shock protein of CSP family [Rhizobium sp. Leaf68 | 1736231.3]	COG1278
ASF03_08260	11	10	6.32194e-05	13.8742	3.79	COGs COG3558 [Rhizobium sp. Leaf68 | 1736231.3]	COG3558
ASF03_02405	10	10	0.00145865	13.8333	3.79	FMN-dependent NADH-azoreductase (EC 1.7.1.6) [Rhizobium sp. Leaf68 | 1736231.3]	COG1182
ASF03_20400	79	60	7.90893e-06	13.7833	3.78	Catalase-peroxidase KatG (EC 1.11.1.21) [Rhizobium sp. Leaf68 | 1736231.3]	COG0376
ASF03_20355	2	2	2.06996e-05	13.6041	3.77	YdcF-like protein [Rhizobium sp. Leaf68 | 1736231.3]	COG1434
ASF03_03940	36	30	2.77074e-05	13.5868	3.76	Sulfate and thiosulfate binding protein CysP [Rhizobium sp. Leaf68 | 1736231.3]	COG1613
ASF03_12610	19	14	7.44085e-05	13.5358	3.76	hypothetical protein [Rhizobium sp. Leaf68 | 1736231.3]	COG1228
ASF03_07970	9	5	0.000171815	13.2039	3.72	FIG003603: membrane protein, putative [Rhizobium sp. Leaf68 | 1736231.3]	0XQC8
ASF03_03030	16	13	0.0184443	13.1504	3.72	hypothetical protein [Rhizobium sp. Leaf68 | 1736231.3]	1277S
ASF03_03615	6	5	0.00161403	13.1259	3.71	hypothetical protein [Rhizobium sp. Leaf68 | 1736231.3]	12BD8
ASF03_11680	9	7	9.4176e-06	13.0813	3.71	hypothetical protein [Rhizobium sp. Leaf68 | 1736231.3]	#N/A
ASF03_14880	4	4	0.000963375	13.0252	3.7	Phosphonate ABC transporter ATP-binding protein PhnC (TC 3.A.1.9.1) [Rhizobium sp. Leaf68 | 1736231.3]	COG3638
ASF03_19470	26	19	5.4841e-05	13.0063	3.7	Succinoglycan biosynthesis transport protein exoP [Rhizobium sp. Leaf68 | 1736231.3]	COG0489;COG3206
ASF03_08900	4	3	0.000668987	12.8396	3.68	Acetyltransferase, GNAT family [Rhizobium sp. Leaf68 | 1736231.3]	COG0454
ASF03_18450	15	14	5.72352e-05	12.7621	3.67	ABC transporter, substrate-binding protein (cluster 10, nitrate/sulfonate/bicarbonate) [Rhizobium sp. Leaf68 | 1736231.3]	0XQHT
ASF03_16350	13	11	9.4176e-06	12.672	3.66	hypothetical protein [Rhizobium sp. Leaf68 | 1736231.3]	125UP
ASF03_03185	2	2	0.000254474	12.538	3.65	ABC transporter, ATP-binding protein (cluster 3, basic aa/glutamine/opines) [Rhizobium sp. Leaf68 | 1736231.3]	COG4598
ASF03_20910	26	17	0.000250338	12.3864	3.63	Outer membrane protein [Rhizobium sp. Leaf68 | 1736231.3]	11HAB
ASF03_13390	3	2	0.00250253	12.332	3.62	T6SS component TssF (ImpG/VasA) [Rhizobium sp. Leaf68 | 1736231.3]	COG3519
ASF03_02100	6	3	6.03605e-05	12.313	3.62	hypothetical protein [Rhizobium sp. Leaf68 | 1736231.3]	COG3450
ASF03_08485	13	9	0.000119231	12.3097	3.62	hypothetical protein [Rhizobium sp. Leaf68 | 1736231.3]	0Y57N
ASF03_14515	28	22	2.29647e-07	12.2132	3.61	Cysteine synthase (EC 2.5.1.47) [Rhizobium sp. Leaf68 | 1736231.3]	COG0031
ASF03_18100	7	5	0.0013301	11.7758	3.56	Uroporphyrinogen III decarboxylase (EC 4.1.1.37) [Rhizobium sp. Leaf68 | 1736231.3]	COG0407
ASF03_11675	22	14	0.000306538	11.7651	3.56	Oxidoreductase, short-chain dehydrogenase/reductase family [Rhizobium sp. Leaf68 | 1736231.3]	0XNUN
ASF03_15740	13	12	6.76542e-06	11.63	3.54	Hypothetical transmembrane iron-regulated protein [Rhizobium sp. Leaf68 | 1736231.3]	COG1633
ASF03_18725	5	2	0.0107727	11.5426	3.53	Methyl-accepting chemotaxis protein [Rhizobium sp. Leaf68 | 1736231.3]	COG0840
ASF03_02145	6	2	0.0382139	11.5068	3.52	Agmatinase (EC 3.5.3.11) [Rhizobium sp. Leaf68 | 1736231.3]	COG0010
ASF03_21725	98	73	6.45172e-05	11.4027	3.51	Proline dehydrogenase (EC 1.5.5.2) / Delta-1-pyrroline-5-carboxylate dehydrogenase (EC 1.2.1.88) [Rhizobium sp. Leaf68 | 1736231.3]	COG0506;COG4230
ASF03_21060	28	24	0.000481427	11.2941	3.5	Glycerol-3-phosphate ABC transporter, substrate-binding protein UgpB [Rhizobium sp. Leaf68 | 1736231.3]	COG1653
ASF03_13200	15	11	8.46094e-06	11.2039	3.49	ABC transporter, substrate-binding protein (cluster 10, nitrate/sulfonate/bicarbonate) [Rhizobium sp. Leaf68 | 1736231.3]	0ZVT7
ASF03_15485	12	11	0.000117508	11.1782	3.48	Aspartate aminotransferase [Rhizobium sp. Leaf68 | 1736231.3]	COG0075
ASF03_16810	4	3	1.45761e-05	10.8492	3.44	Molybdenum ABC transporter, substrate-binding protein ModA [Rhizobium sp. Leaf68 | 1736231.3]	COG0725
ASF03_03700	4	4	0.000112708	10.59	3.4	hypothetical protein [Rhizobium sp. Leaf68 | 1736231.3]	0XV0Z
ASF03_21075	9	5	0.00223961	10.5733	3.4	Glycerol-3-phosphate ABC transporter, ATP-binding protein UgpC (TC 3.A.1.1.3) [Rhizobium sp. Leaf68 | 1736231.3]	COG3842
ASF03_15480	3	2	0.00322259	10.5333	3.4	ABC transporter, ATP-binding protein (cluster 5, nickel/peptides/opines) [Rhizobium sp. Leaf68 | 1736231.3]	COG4608
ASF03_07660	4	2	0.000173707	10.3909	3.38	Cyclic-di-GMP-binding biofilm dispersal mediator protein [Rhizobium sp. Leaf68 | 1736231.3]	COG1028
ASF03_03695	14	11	1.6194e-06	10.3548	3.37	Superoxide dismutase [Mn] (EC 1.15.1.1) [Rhizobium sp. Leaf68 | 1736231.3]	COG0605
ASF03_01500	11	9	2.00628e-05	10.2626	3.36	Amino acid regulated cytosolic protein [Rhizobium sp. Leaf68 | 1736231.3]	COG3106
ASF03_05145	4	3	0.480076	9.96147	3.32	Flagellar biosynthesis protein FlhA [Rhizobium sp. Leaf68 | 1736231.3]	COG1298
ASF03_19295	2	2	4.79555e-05	9.89958	3.31	hypothetical protein [Rhizobium sp. Leaf68 | 1736231.3]	#N/A
ASF03_07965	8	8	0.00066778	9.85279	3.3	FIG003492: Threonine dehydrogenase and related Zn-dependent dehydrogenases [Rhizobium sp. Leaf68 | 1736231.3]	0XPEB
ASF03_04685	9	7	9.36552e-05	9.8445	3.3	FIG043197: Inositol monophosphatase family protein [Rhizobium sp. Leaf68 | 1736231.3]	COG0483
ASF03_16480	15	8	0.000441757	9.77759	3.29	ABC transporter, ATP-binding protein (cluster 3, basic aa/glutamine/opines) [Rhizobium sp. Leaf68 | 1736231.3]	COG1126
ASF03_10155	3	3	1.90203e-05	9.75286	3.29	Nucleoside-diphosphate-sugar epimerases [Rhizobium sp. Leaf68 | 1736231.3]	0XPIJ
ASF03_16400	6	2	0.000227571	9.75092	3.29	Hydroxymethylpyrimidine phosphate kinase ThiD (EC 2.7.4.7) [Rhizobium sp. Leaf68 | 1736231.3]	COG0351
ASF03_21080	11	10	0.000317798	9.64094	3.27	Sugar phosphate isomerases/epimerases [Rhizobium sp. Leaf68 | 1736231.3]	COG1082
ASF03_21655	24	17	6.11554e-05	9.37462	3.23	Sulfate and thiosulfate binding protein CysP [Rhizobium sp. Leaf68 | 1736231.3]	COG4150
ASF03_04985	24	14	8.97335e-05	9.30055	3.22	Isocitrate lyase (EC 4.1.3.1) [Rhizobium sp. Leaf68 | 1736231.3]	COG2224
ASF03_11535	26	19	2.10313e-06	9.20386	3.2	Intracellular protease [Rhizobium sp. Leaf68 | 1736231.3]	COG0693
ASF03_10890	9	4	0.0157772	9.03291	3.18	Cysteine desulfurase (EC 2.8.1.7) [Rhizobium sp. Leaf68 | 1736231.3]	COG1104
ASF03_01795	7	6	0.000168499	8.96244	3.16	MBL-fold metallo-hydrolase superfamily [Rhizobium sp. Leaf68 | 1736231.3]	COG2220
ASF03_13065	2	2	0.12922	8.95232	3.16	Beta-carotene ketolase [Rhizobium sp. Leaf68 | 1736231.3]	COG1233
ASF03_17785	14	12	0.00018912	8.84099	3.14	Bacterioferritin (EC 1.16.3.1) [Rhizobium sp. Leaf68 | 1736231.3]	COG2193
ASF03_16405	6	5	4.49135e-05	8.7921	3.14	Thiamin-phosphate pyrophosphorylase (EC 2.5.1.3) [Rhizobium sp. Leaf68 | 1736231.3]	COG0352
ASF03_16410	4	3	0.00151287	8.68272	3.12	Hydroxyethylthiazole kinase (EC 2.7.1.50) [Rhizobium sp. Leaf68 | 1736231.3]	COG2145
ASF03_16470	46	40	3.39056e-05	8.63881	3.11	Nitrilotriacetate monooxygenase component A (EC 1.14.13.-) [Rhizobium sp. Leaf68 | 1736231.3]	0XNPZ
ASF03_13315	4	2	0.0348186	8.59268	3.1	hypothetical protein [Rhizobium sp. Leaf68 | 1736231.3]	COG0642
ASF03_16025	5	3	9.36552e-05	8.53617	3.09	Phosphatidylethanolamine N-methyltransferase (EC 2.1.1.17) @ Phosphatidyl-N-methylethanolamine N-methyltransferase (EC 2.1.1.71) @ Phosphatidyl-N-dimethylethanolamine N-methyltransferase [Rhizobium sp. Leaf68 | 1736231.3]	COG3963
ASF03_02945	3	3	4.75823e-05	8.48223	3.08	Holo-[acyl-carrier-protein] synthase (EC 2.7.8.7) [Rhizobium sp. Leaf68 | 1736231.3]	COG0736
ASF03_08420	10	6	0.0050294	8.48067	3.08	Hypothetical transmembrane protein coupled to NADH-ubiquinone oxidoreductase chain 5 homolog [Rhizobium sp. Leaf68 | 1736231.3]	COG3002
ASF03_17640	8	6	0.00195609	8.31391	3.06	Transcriptional regulator [Rhizobium sp. Leaf68 | 1736231.3]	COG1917
ASF03_11760	7	3	0.000455635	8.24424	3.04	hypothetical protein [Rhizobium sp. Leaf68 | 1736231.3]	COG3637
ASF03_13045	18	10	8.46094e-06	8.15537	3.03	Periplasmic aromatic aldehyde oxidoreductase, FAD binding subunit YagS [Rhizobium sp. Leaf68 | 1736231.3]	COG1319
ASF03_14695	4	2	0.0170267	7.88353	2.98	hypothetical protein [Rhizobium sp. Leaf68 | 1736231.3]	COG2202;COG3920
ASF03_04485	10	7	2.58849e-05	7.88211	2.98	Protease sohB [Rhizobium sp. Leaf68 | 1736231.3]	COG0616
ASF03_15075	15	7	0.000153744	7.87763	2.98	Malto-oligosyltrehalose synthase (EC 5.4.99.15) [Rhizobium sp. Leaf68 | 1736231.3]	COG3280
ASF03_14105	6	2	0.00273037	7.69491	2.94	Cytochrome oxidase biogenesis protein Surf1, facilitates heme A insertion [Rhizobium sp. Leaf68 | 1736231.3]	COG3346
ASF03_21120	40	37	0.000113585	7.68423	2.94	O-acetylhomoserine sulfhydrylase (EC 2.5.1.49) @ O-succinylhomoserine sulfhydrylase (EC 2.5.1.48) [Rhizobium sp. Leaf68 | 1736231.3]	COG0626
ASF03_05775	18	17	3.28461e-05	7.61634	2.93	D-3-phosphoglycerate dehydrogenase (EC 1.1.1.95) [Rhizobium sp. Leaf68 | 1736231.3]	COG1052
ASF03_04655	9	8	9.15933e-05	7.56988	2.92	Stress response diiron-containing protein YciF [Rhizobium sp. Leaf68 | 1736231.3]	COG3685
ASF03_03925	17	15	3.69458e-05	7.55109	2.92	Sulfate and thiosulfate import ATP-binding protein CysA (EC 3.6.3.25) [Rhizobium sp. Leaf68 | 1736231.3]	COG1118
ASF03_14850	4	2	6.50747e-05	7.44791	2.9	Ribose 1,5-bisphosphate phosphokinase PhnN (EC 2.7.4.23) [Rhizobium sp. Leaf68 | 1736231.3]	COG3709
ASF03_16835	11	9	0.000144863	7.3819	2.88	Thiazole synthase (EC 2.8.1.10) [Rhizobium sp. Leaf68 | 1736231.3]	COG2022
ASF03_12705	12	7	1.44664e-05	7.34838	2.88	Glucan 1,4-alpha-glucosidase (EC 3.2.1.3) [Rhizobium sp. Leaf68 | 1736231.3]	COG3387
ASF03_00820	6	2	0.000265731	7.34098	2.88	Precorrin-2 oxidase (EC 1.3.1.76) @ Sirohydrochlorin ferrochelatase activity of CysG (EC 4.99.1.4) / Uroporphyrinogen-III methyltransferase (EC 2.1.1.107) [Rhizobium sp. Leaf68 | 1736231.3]	COG0007;COG1648
ASF03_11350	8	8	0.0522801	7.34052	2.88	Alkanal monooxygenase alpha chain (EC 1.14.14.3) [Rhizobium sp. Leaf68 | 1736231.3]	COG2141
ASF03_14600	4	2	0.000249688	7.26408	2.86	tRNA proofreading protein STM4549 [Rhizobium sp. Leaf68 | 1736231.3]	COG2606
ASF03_14415	4	2	0.0246817	7.23387	2.85	Nucleoid-associated protein YaaK [Rhizobium sp. Leaf68 | 1736231.3]	COG0718
ASF03_00500	3	3	0.000321835	7.21974	2.85	Cold shock protein of CSP family => dimer [Rhizobium sp. Leaf68 | 1736231.3]	COG1278
ASF03_09155	17	14	3.92099e-05	7.05453	2.82	NADH dehydrogenase (EC 1.6.99.3) [Rhizobium sp. Leaf68 | 1736231.3]	COG1252
ASF03_04770	8	4	6.64216e-05	7.0311	2.81	Gfa-like protein [Rhizobium sp. Leaf68 | 1736231.3]	COG3791
ASF03_12690	12	7	0.000603398	7.02577	2.81	Polyphosphate glucokinase (EC 2.7.1.63) [Rhizobium sp. Leaf68 | 1736231.3]	COG1940
ASF03_13165	10	9	0.000793055	6.97509	2.8	Pyruvate dehydrogenase (quinone) (EC 1.2.5.1) [Rhizobium sp. Leaf68 | 1736231.3]	COG0028
ASF03_18175	9	5	0.000524858	6.9338	2.79	Intracellular PHB depolymerase [Rhizobium sp. Leaf68 | 1736231.3]	COG4553
ASF03_17545	18	13	0.000176251	6.92791	2.79	Outer membrane porin, OmpA family [Rhizobium sp. Leaf68 | 1736231.3]	COG2885
ASF03_14045	9	7	0.00233062	6.90797	2.79	Ribonuclease PH (EC 2.7.7.56) [Rhizobium sp. Leaf68 | 1736231.3]	COG0689
ASF03_16475	15	12	7.54101e-05	6.88734	2.78	MmgE/PrpD family protein [Rhizobium sp. Leaf68 | 1736231.3]	COG2079
ASF03_07065	10	7	0.000273297	6.81383	2.77	RNA polymerase sigma factor RpoH [Rhizobium sp. Leaf68 | 1736231.3]	COG0568
ASF03_14685	3	2	0.0212211	6.63062	2.73	Sensory box histidine kinase/response regulator [Rhizobium sp. Leaf68 | 1736231.3]	0XNMH
ASF03_14855	25	20	0.00026772	6.63019	2.73	Alpha-D-ribose 1-methylphosphonate 5-triphosphate diphosphatase (EC 3.6.1.63) [Rhizobium sp. Leaf68 | 1736231.3]	COG3454
ASF03_19540	3	2	0.0131194	6.54165	2.71	ABC transporter, ATP-binding protein (cluster 2, ribose/xylose/arabinose/galactose) / ABC transporter, ATP-binding protein (cluster 2, ribose/xylose/arabinose/galactose) [Rhizobium sp. Leaf68 | 1736231.3]	COG1129
ASF03_14860	9	9	8.7379e-05	6.44082	2.69	Uncharacterized protein Atu0170, clustered with phosphonate utilization [Rhizobium sp. Leaf68 | 1736231.3]	11MI2
ASF03_00615	14	12	8.27955e-05	6.41814	2.68	Pyruvate dehydrogenase (quinone) (EC 1.2.5.1) [Rhizobium sp. Leaf68 | 1736231.3]	COG0028
ASF03_16020	4	4	1.36368e-05	6.35497	2.67	Mlr7505 protein [Rhizobium sp. Leaf68 | 1736231.3]	COG0406
ASF03_19275	9	6	3.15922e-05	6.26631	2.65	hypothetical protein [Rhizobium sp. Leaf68 | 1736231.3]	11WVD
ASF03_03515	4	3	7.54101e-05	6.12621	2.61	Heavy metal resistance transcriptional regulator HmrR [Rhizobium sp. Leaf68 | 1736231.3]	COG0789
ASF03_03140	10	7	5.2661e-05	6.11641	2.61	Transcription regulator [contains diacylglycerol kinase catalytic domain] [Rhizobium sp. Leaf68 | 1736231.3]	COG1597
ASF03_04665	5	3	0.00376388	6.10961	2.61	Tetraacyldisaccharide 4'-kinase (EC 2.7.1.130) [Rhizobium sp. Leaf68 | 1736231.3]	COG1663
ASF03_06635	10	6	0.00020083	6.08734	2.61	hypothetical protein [Rhizobium sp. Leaf68 | 1736231.3]	#N/A
ASF03_02845	6	4	0.000146964	5.96315	2.58	tRNA-modifying protein YgfZ [Rhizobium sp. Leaf68 | 1736231.3]	COG0354
ASF03_00210	3	2	0.00171255	5.94334	2.57	Succinate dehydrogenase flavin-adding protein, antitoxin of CptAB toxin-antitoxin [Rhizobium sp. Leaf68 | 1736231.3]	COG2938
ASF03_03305	3	2	0.00571754	5.83847	2.55	Putative phosphoesterase [Rhizobium sp. Leaf68 | 1736231.3]	COG1408
ASF03_10280	7	5	0.00065911	5.79224	2.53	Oxidoreductase, short-chain dehydrogenase/reductase family [Rhizobium sp. Leaf68 | 1736231.3]	0XQY9
ASF03_03880	2	2	7.28163e-05	5.77189	2.53	Chloride channel protein [Rhizobium sp. Leaf68 | 1736231.3]	COG0038
ASF03_00660	9	7	0.000106494	5.76729	2.53	DNA polymerase III delta prime subunit (EC 2.7.7.7) [Rhizobium sp. Leaf68 | 1736231.3]	COG0470
ASF03_08700	4	3	7.44085e-05	5.74552	2.52	hypothetical protein [Rhizobium sp. Leaf68 | 1736231.3]	11TR1
ASF03_20585	4	3	0.00245633	5.65263	2.5	23S rRNA (adenine(2030)-N(6))-methyltransferase (EC 2.1.1.266) [Rhizobium sp. Leaf68 | 1736231.3]	COG2961
ASF03_01480	9	6	0.000195156	5.61651	2.49	ATP-DEPENDENT PROTEASE SUBUNIT [Rhizobium sp. Leaf68 | 1736231.3]	COG2607
ASF03_18405	4	2	0.00819707	5.53689	2.47	Biotin sulfoxide reductase [Rhizobium sp. Leaf68 | 1736231.3]	COG0243
ASF03_03955	10	5	0.00439499	5.4978	2.46	Sulfate adenylyltransferase subunit 1 (EC 2.7.7.4) [Rhizobium sp. Leaf68 | 1736231.3]	COG2895
ASF03_14065	21	18	6.20645e-05	5.49067	2.46	2-methoxy-6-polyprenyl-1,4-benzoquinol methylase (EC 2.1.1.201) [Rhizobium sp. Leaf68 | 1736231.3]	COG2226
ASF03_14455	6	3	0.0184799	5.46379	2.45	RND efflux system, membrane fusion protein [Rhizobium sp. Leaf68 | 1736231.3]	0XSF7
ASF03_18375	4	3	0.00564627	5.45569	2.45	Aliphatic sulfonate monooxygenase family, FMNH2- or F420-dependent [Rhizobium sp. Leaf68 | 1736231.3]	COG2141
ASF03_11745	3	2	0.0198286	5.4519	2.45	hypothetical protein [Rhizobium sp. Leaf68 | 1736231.3]	COG1028
ASF03_00830	3	2	0.012456	5.41374	2.44	Nucleoside triphosphate pyrophosphohydrolase MazG (EC 3.6.1.8) [Rhizobium sp. Leaf68 | 1736231.3]	COG1694
ASF03_13675	5	3	0.000211808	5.31992	2.41	Hypothetical protein Oant_3336 [Rhizobium sp. Leaf68 | 1736231.3]	COG0329
ASF03_02465	7	6	0.00152028	5.28417	2.4	Outer membrane beta-barrel assembly protein BamE [Rhizobium sp. Leaf68 | 1736231.3]	COG2913
ASF03_02020	17	15	0.00055465	5.27556	2.4	NADH-ubiquinone oxidoreductase chain C (EC 1.6.5.3) [Rhizobium sp. Leaf68 | 1736231.3]	COG0852
ASF03_08770	3	2	0.0582209	5.27353	2.4	Sarcosine oxidase [Rhizobium sp. Leaf68 | 1736231.3]	COG0665
ASF03_03440	11	9	0.000487362	5.26287	2.4	Biotin synthase (EC 2.8.1.6) [Rhizobium sp. Leaf68 | 1736231.3]	COG0502
ASF03_21815	2	2	0.103608	5.24319	2.39	hypothetical protein [Rhizobium sp. Leaf68 | 1736231.3]	11HP2
ASF03_06575	4	3	0.000703627	5.19087	2.38	TPR domain protein [Rhizobium sp. Leaf68 | 1736231.3]	COG0457
ASF03_13895	11	6	0.000343654	5.1528	2.37	Magnesium and cobalt efflux protein CorC [Rhizobium sp. Leaf68 | 1736231.3]	COG1253
ASF03_15730	7	6	7.90845e-05	5.13954	2.36	hypothetical protein [Rhizobium sp. Leaf68 | 1736231.3]	COG0655
ASF03_14875	23	16	0.00311952	5.12574	2.36	Phosphonate ABC transporter substrate-binding protein PhnD (TC 3.A.1.9.1) [Rhizobium sp. Leaf68 | 1736231.3]	COG3221
ASF03_01925	8	5	0.000974413	5.09402	2.35	Lipoprotein releasing system transmembrane protein LolC/LolE [Rhizobium sp. Leaf68 | 1736231.3]	COG4591
ASF03_11870	7	5	0.000241834	5.03691	2.33	L,D-transpeptidase [Rhizobium sp. Leaf68 | 1736231.3]	11FIC
ASF03_19570	25	19	0.000113059	5.02909	2.33	Quinate/shikimate dehydrogenase [Pyrroloquinoline-quinone] (EC 1.1.5.8) [Rhizobium sp. Leaf68 | 1736231.3]	COG4993
ASF03_15990	9	9	0.112921	5.01286	2.33	Nucleoside-diphosphate-sugar epimerases [Rhizobium sp. Leaf68 | 1736231.3]	COG0451
ASF03_10835	5	3	0.0808465	5.0075	2.32	Macrolide-specific efflux protein MacA [Rhizobium sp. Leaf68 | 1736231.3]	COG0845
ASF03_01190	14	12	0.00118384	4.99726	2.32	2-polyprenyl-6-methoxyphenol hydroxylase [Rhizobium sp. Leaf68 | 1736231.3]	COG0654
ASF03_04990	11	7	0.000983889	4.95524	2.31	hypothetical protein [Rhizobium sp. Leaf68 | 1736231.3]	11XJE
ASF03_09160	29	24	0.0001183	4.88878	2.29	Cinnamyl alcohol dehydrogenase/reductase (EC 1.1.1.195) @ Alcohol dehydrogenase (EC 1.1.1.1) [Rhizobium sp. Leaf68 | 1736231.3]	COG1064
ASF03_06860	3	2	0.000554596	4.8666	2.28	Outer surface protein [Rhizobium sp. Leaf68 | 1736231.3]	COG3637
ASF03_21295	5	5	6.99428e-05	4.8325	2.27	hypothetical protein [Rhizobium sp. Leaf68 | 1736231.3]	121JP
ASF03_10660	17	16	5.84507e-05	4.75449	2.25	Peptidase [Rhizobium sp. Leaf68 | 1736231.3]	0ZDA4
ASF03_13330	7	7	0.000571583	4.73808	2.24	Non-heme chloroperoxidase (EC 1.11.1.10) [Rhizobium sp. Leaf68 | 1736231.3]	0XP44
ASF03_09170	11	9	0.000182985	4.72985	2.24	NAD(P)H dehydrogenase (quinone) 2 (EC 1.6.5.2) [Rhizobium sp. Leaf68 | 1736231.3]	COG0702
ASF03_21625	4	2	0.000690896	4.72658	2.24	Small heat shock protein [Rhizobium sp. Leaf68 | 1736231.3]	COG0071
ASF03_17635	6	4	9.47023e-06	4.69323	2.23	pyridoxal-phosphate dependent enzyme family protein [Rhizobium sp. Leaf68 | 1736231.3]	COG1171
ASF03_15315	8	6	8.10541e-05	4.68179	2.23	UPF0317 protein YcsI [Rhizobium sp. Leaf68 | 1736231.3]	COG4336
ASF03_17660	24	18	8.59075e-05	4.67442	2.22	Glutathione S-transferase (EC 2.5.1.18) [Rhizobium sp. Leaf68 | 1736231.3]	COG0625
ASF03_16495	22	19	8.7379e-05	4.65713	2.22	ABC-type amino acid transport/signal transduction system, periplasmic component/domain [Rhizobium sp. Leaf68 | 1736231.3]	11KI6
ASF03_14420	14	12	0.00200172	4.6476	2.22	DNA polymerase III subunits gamma and tau (EC 2.7.7.7) [Rhizobium sp. Leaf68 | 1736231.3]	COG2812
ASF03_04320	3	3	0.000134667	4.64692	2.22	Pirin [Rhizobium sp. Leaf68 | 1736231.3]	COG1741
ASF03_06690	8	7	0.00346966	4.62853	2.21	K(+)/H(+) antiporter NhaP2 [Rhizobium sp. Leaf68 | 1736231.3]	COG3263
ASF03_10515	3	2	0.000687479	4.62571	2.21	L-asparaginase (EC 3.5.1.1) [Rhizobium sp. Leaf68 | 1736231.3]	COG0252
ASF03_17320	2	2	0.00250919	4.62533	2.21	COGs COG3339 [Rhizobium sp. Leaf68 | 1736231.3]	COG3339
ASF03_09660	66	47	1.83444e-05	4.58523	2.2	Mlr2412 protein [Rhizobium sp. Leaf68 | 1736231.3]	COG2885
ASF03_15460	27	23	0.00110452	4.57947	2.2	ABC transporter, substrate-binding protein (cluster 5, nickel/peptides/opines) [Rhizobium sp. Leaf68 | 1736231.3]	COG0747
ASF03_05555	10	9	0.000146624	4.57098	2.19	Non-heme chloroperoxidase (EC 1.11.1.10) [Rhizobium sp. Leaf68 | 1736231.3]	0XP44
ASF03_15495	4	3	0.000251815	4.55254	2.19	D-ribulokinase (EC 2.7.1.47) [Rhizobium sp. Leaf68 | 1736231.3]	COG1069
ASF03_14535	9	8	0.000736733	4.54818	2.19	Phosphopantothenoylcysteine decarboxylase (EC 4.1.1.36) / Phosphopantothenoylcysteine synthetase (EC 6.3.2.5) [Rhizobium sp. Leaf68 | 1736231.3]	COG0452
ASF03_12895	2	2	0.0445437	4.5434	2.18	Amidohydrolase [Rhizobium sp. Leaf68 | 1736231.3]	COG3964
ASF03_21300	11	6	0.00114841	4.52777	2.18	dNTP triphosphohydrolase, broad substrate specificity [Rhizobium sp. Leaf68 | 1736231.3]	COG0232
ASF03_13270	2	2	0.00187563	4.51876	2.18	hypothetical protein [Rhizobium sp. Leaf68 | 1736231.3]	COG0642
ASF03_05925	9	8	0.000171815	4.46803	2.16	TPR domain protein [Rhizobium sp. Leaf68 | 1736231.3]	COG0457
ASF03_00375	50	32	0.000263872	4.46337	2.16	Pyruvate dehydrogenase E1 component beta subunit (EC 1.2.4.1) [Rhizobium sp. Leaf68 | 1736231.3]	COG0022;COG0508
ASF03_13430	22	21	0.000416984	4.45053	2.15	T6SS component Hcp [Rhizobium sp. Leaf68 | 1736231.3]	COG3157
ASF03_08865	19	17	0.000393199	4.43457	2.15	DNA uptake lipoprotein ComL [Rhizobium sp. Leaf68 | 1736231.3]	COG4105
ASF03_05570	20	15	3.67462e-05	4.43284	2.15	Methionine ABC transporter ATP-binding protein [Rhizobium sp. Leaf68 | 1736231.3]	COG1135
ASF03_14555	3	3	0.000359888	4.4154	2.14	Carbon-nitrogen hydrolase [Rhizobium sp. Leaf68 | 1736231.3]	COG0388
ASF03_12465	57	30	0.00519034	4.38347	2.13	Catalase KatE-intracellular protease (EC 1.11.1.6) [Rhizobium sp. Leaf68 | 1736231.3]	COG0753
ASF03_18705	5	3	0.0214836	4.36897	2.13	Glycerol-3-phosphate ABC transporter, ATP-binding protein UgpC (TC 3.A.1.1.3) [Rhizobium sp. Leaf68 | 1736231.3]	COG3839
ASF03_17215	9	8	0.00709212	4.36853	2.13	Porphobilinogen deaminase (EC 2.5.1.61) [Rhizobium sp. Leaf68 | 1736231.3]	COG0181
ASF03_02370	38	30	0.000250338	4.36794	2.13	Cystathionine beta-synthase (EC 4.2.1.22) [Rhizobium sp. Leaf68 | 1736231.3]	COG0031
ASF03_13050	16	12	0.000538413	4.3406	2.12	Periplasmic aromatic aldehyde oxidoreductase, molybdenum binding subunit YagR [Rhizobium sp. Leaf68 | 1736231.3]	COG1529
ASF03_02825	2	2	0.000239124	4.33803	2.12	ADP-ribose pyrophosphatase (EC 3.6.1.13) [Rhizobium sp. Leaf68 | 1736231.3]	COG1051
ASF03_03810	20	16	0.00212879	4.32888	2.11	Organic hydroperoxide resistance protein [Rhizobium sp. Leaf68 | 1736231.3]	COG1764
ASF03_10550	8	5	0.0109087	4.30796	2.11	Ribitol 2-dehydrogenase (EC 1.1.1.56) [Rhizobium sp. Leaf68 | 1736231.3]	COG4221
ASF03_18630	2	2	0.258608	4.28908	2.1	RNA polymerase ECF-type sigma factor [Rhizobium sp. Leaf68 | 1736231.3]	COG1595
ASF03_20700	3	2	0.000210924	4.27341	2.1	Transcriptional regulator, AcrR family [Rhizobium sp. Leaf68 | 1736231.3]	11UA6
ASF03_10480	4	4	0.00415623	4.26011	2.09	Esterase/lipase [Rhizobium sp. Leaf68 | 1736231.3]	COG0657
ASF03_19185	14	10	0.000452759	4.23582	2.08	3-demethylubiquinol 3-O-methyltransferase (EC 2.1.1.64) @ 2-polyprenyl-6-hydroxyphenyl methylase (EC 2.1.1.222) [Rhizobium sp. Leaf68 | 1736231.3]	COG2227
ASF03_14835	53	46	0.000122523	4.23341	2.08	Methylmalonate-semialdehyde dehydrogenase (EC 1.2.1.27) [Rhizobium sp. Leaf68 | 1736231.3]	COG1012
ASF03_07840	12	9	0.00104764	4.22826	2.08	FIG00450507: hypothetical protein [Rhizobium sp. Leaf68 | 1736231.3]	COG5345
ASF03_13230	5	4	0.00244069	4.21105	2.07	Nitrilotriacetate monooxygenase component A (EC 1.14.13.-) [Rhizobium sp. Leaf68 | 1736231.3]	0XNPZ
ASF03_14730	2	2	0.0028992	4.20528	2.07	Flp pilus assembly protein RcpC/CpaB [Rhizobium sp. Leaf68 | 1736231.3]	COG3745
ASF03_08520	39	32	4.76726e-05	4.19505	2.07	5-methyltetrahydrofolate--homocysteine methyltransferase (EC 2.1.1.13) [Rhizobium sp. Leaf68 | 1736231.3]	COG0646;COG1410
ASF03_08175	13	9	0.0192599	4.17892	2.06	Xaa-Pro dipeptidase (EC 3.4.13.9) [Rhizobium sp. Leaf68 | 1736231.3]	COG0006
ASF03_17490	16	10	7.74102e-05	4.17101	2.06	Putative Zn-dependent protease [Rhizobium sp. Leaf68 | 1736231.3]	COG4784
ASF03_05620	6	4	0.000391214	4.16896	2.06	putative membrane protein [Rhizobium sp. Leaf68 | 1736231.3]	COG2979
ASF03_16760	17	13	1.36368e-05	4.15413	2.05	Efflux transport system, outer membrane factor (OMF) lipoprotein [Rhizobium sp. Leaf68 | 1736231.3]	COG1538
ASF03_15325	28	25	0.000391214	4.14415	2.05	Urea carboxylase (EC 6.3.4.6) without Allophanate hydrolase 2 domains [Rhizobium sp. Leaf68 | 1736231.3]	COG4770
ASF03_04515	6	6	0.00302175	4.14145	2.05	Molybdenum cofactor biosynthesis protein MoaB [Rhizobium sp. Leaf68 | 1736231.3]	COG0521
ASF03_02655	22	20	7.22519e-05	4.1104	2.04	Tas protein, an NADP(H)-dependent aldo-keto reductase [Rhizobium sp. Leaf68 | 1736231.3]	COG0667
ASF03_09735	50	42	0.000100772	4.1022	2.04	NAD-dependent malic enzyme (EC 1.1.1.38) [Rhizobium sp. Leaf68 | 1736231.3]	COG0280;COG0281
ASF03_14540	4	4	0.000101622	4.09874	2.04	Mll3428 protein [Rhizobium sp. Leaf68 | 1736231.3]	COG2315
ASF03_17895	13	13	0.000687479	4.09659	2.03	Uncharacterized protein CC_3750 [Rhizobium sp. Leaf68 | 1736231.3]	COG5468
ASF03_00390	42	34	1.96583e-05	4.08354	2.03	Dihydrolipoamide dehydrogenase of pyruvate dehydrogenase complex (EC 1.8.1.4) [Rhizobium sp. Leaf68 | 1736231.3]	COG1249
ASF03_11660	34	25	2.14957e-05	4.08246	2.03	tail-specific protease [Rhizobium sp. Leaf68 | 1736231.3]	COG0793
ASF03_05565	14	11	0.000664757	4.07044	2.03	Oxygen-insensitive NAD(P)H nitroreductase (EC 1.-.-.-) / Dihydropteridine reductase (EC 1.5.1.34) [Rhizobium sp. Leaf68 | 1736231.3]	COG0778
ASF03_06870	42	36	0.000260485	4.05754	2.02	D-3-phosphoglycerate dehydrogenase (EC 1.1.1.95) [Rhizobium sp. Leaf68 | 1736231.3]	COG0111
ASF03_21660	11	9	0.000519577	4.04649	2.02	hypothetical protein [Rhizobium sp. Leaf68 | 1736231.3]	#N/A
ASF03_19465	18	14	3.24519e-05	4.03674	2.01	D-3-phosphoglycerate dehydrogenase (EC 1.1.1.95) [Rhizobium sp. Leaf68 | 1736231.3]	COG0111
ASF03_19205	35	25	0.000206656	4.01784	2.01	Phosphocarrier protein kinase/phosphorylase, nitrogen regulation associated [Rhizobium sp. Leaf68 | 1736231.3]	COG3605
ASF03_13190	4	3	0.0766131	4.00958	2	Periplasmic aromatic aldehyde oxidoreductase, FAD binding subunit YagS [Rhizobium sp. Leaf68 | 1736231.3]	COG1319
ASF03_01085	5	3	0.0013154	4.00581	2	hypothetical protein [Rhizobium sp. Leaf68 | 1736231.3]	11U5Q
ASF03_00240	18	14	6.9124e-05	3.97046	1.99	Mll0513 protein [Rhizobium sp. Leaf68 | 1736231.3]	COG5342
ASF03_08045	4	4	0.0137067	3.96786	1.99	tRNA (cytidine(34)-2'-O)-methyltransferase (EC 2.1.1.207) [Rhizobium sp. Leaf68 | 1736231.3]	COG0219
ASF03_09765	9	5	0.00101396	3.9595	1.99	Membrane lipoprotein lipid attachment site containing protein [Rhizobium sp. Leaf68 | 1736231.3]	COG3218
ASF03_17280	10	6	0.00474505	3.95839	1.98	Oxidoreductase [Rhizobium sp. Leaf68 | 1736231.3]	0XRR8
ASF03_03490	6	4	5.61515e-05	3.94442	1.98	UPF0061 protein YdiU [Rhizobium sp. Leaf68 | 1736231.3]	COG0397
ASF03_08060	6	3	0.000378075	3.9321	1.98	Efflux ABC transporter, permease/ATP-binding protein Atu2241 [Rhizobium sp. Leaf68 | 1736231.3]	COG1132
ASF03_03315	6	3	0.000828531	3.92125	1.97	Two-component system sensor histidine kinase SMc02367 [Rhizobium sp. Leaf68 | 1736231.3]	COG0642
ASF03_20365	5	4	0.000652914	3.91472	1.97	Cell-division-associated, ABC-transporter-like signaling protein FtsE [Rhizobium sp. Leaf68 | 1736231.3]	COG2884
ASF03_17025	4	2	0.0292421	3.9104	1.97	Outer membrane component of TAM transport system [Rhizobium sp. Leaf68 | 1736231.3]	COG0729
ASF03_04030	5	5	0.000298452	3.90445	1.97	hypothetical protein [Rhizobium sp. Leaf68 | 1736231.3]	0XVFM
ASF03_03635	2	2	0.00449529	3.89341	1.96	RcnR-like protein clustered with cobalt-zinc-cadmium resistance protein CzcD [Rhizobium sp. Leaf68 | 1736231.3]	COG1937
fig|1736231.3.peg.641	3	2	0.00418573	3.88578	1.96	hypothetical protein [Rhizobium sp. Leaf68 | 1736231.3]	#N/A
ASF03_09540	5	4	0.000617044	3.83781	1.94	Oxidoreductase, short-chain dehydrogenase/reductase family [Rhizobium sp. Leaf68 | 1736231.3]	COG1028
ASF03_00790	2	2	0.0033984	3.81552	1.93	hypothetical protein [Rhizobium sp. Leaf68 | 1736231.3]	127D8
ASF03_11450	10	8	0.000710018	3.81045	1.93	Putative oxidoreducatse SCO7286 [Rhizobium sp. Leaf68 | 1736231.3]	0XNU1
ASF03_08215	6	3	0.00250052	3.79475	1.92	Osmolarity sensor protein EnvZ (EC 2.7.3.-) [Rhizobium sp. Leaf68 | 1736231.3]	0XTWD
ASF03_19705	7	3	0.0291893	3.76969	1.91	Cytidylate kinase (EC 2.7.4.25) [Rhizobium sp. Leaf68 | 1736231.3]	COG0283
ASF03_06825	20	14	0.0010674	3.75041	1.91	Tol-Pal system peptidoglycan-associated lipoprotein PAL [Rhizobium sp. Leaf68 | 1736231.3]	COG2885
ASF03_20440	19	15	2.34984e-05	3.74789	1.91	FIG00983982: hypothetical protein [Rhizobium sp. Leaf68 | 1736231.3]	COG4093
ASF03_08050	9	8	0.00828171	3.73347	1.9	Efflux ABC transporter, permease/ATP-binding protein Atu2242 [Rhizobium sp. Leaf68 | 1736231.3]	COG1132
ASF03_11540	6	5	0.00228907	3.72477	1.9	hypothetical protein [Rhizobium sp. Leaf68 | 1736231.3]	#N/A
ASF03_03510	2	2	0.0430689	3.71172	1.89	hypothetical protein [Rhizobium sp. Leaf68 | 1736231.3]	12BD2
ASF03_13435	9	8	0.000392688	3.70475	1.89	hypothetical protein [Rhizobium sp. Leaf68 | 1736231.3]	#N/A
ASF03_16095	9	8	0.000240138	3.70015	1.89	Uncharacterized protein, similar to the N-terminal domain of Lon protease [Rhizobium sp. Leaf68 | 1736231.3]	COG2802
ASF03_17820	5	4	0.0132646	3.6856	1.88	CarD-like transcriptional regulator [Rhizobium sp. Leaf68 | 1736231.3]	COG1329
ASF03_20415	10	9	0.00352973	3.66499	1.87	L-cystine ABC transporter, ATP-binding protein TcyC [Rhizobium sp. Leaf68 | 1736231.3]	COG1126
ASF03_06865	21	17	0.000367455	3.65802	1.87	Phosphoserine aminotransferase (EC 2.6.1.52) [Rhizobium sp. Leaf68 | 1736231.3]	COG1932
ASF03_00800	5	4	0.299765	3.65655	1.87	Ferredoxin--NADP(+) reductase (EC 1.18.1.2) @ Flavodoxin--NADP(+) reductase (EC 1.19.1.1) [Rhizobium sp. Leaf68 | 1736231.3]	COG1018
ASF03_00385	8	5	0.000523723	3.65151	1.87	Arylesterase [Rhizobium sp. Leaf68 | 1736231.3]	COG2755
ASF03_01125	3	2	0.00565966	3.64544	1.87	putative membrane protein [Rhizobium sp. Leaf68 | 1736231.3]	COG3503
ASF03_14890	4	2	0.0171852	3.61712	1.85	Alpha-D-ribose 1-methylphosphonate 5-triphosphate synthase subunit PhnL (EC 2.7.8.37) [Rhizobium sp. Leaf68 | 1736231.3]	COG4778
ASF03_04375	15	12	0.00102956	3.60912	1.85	hypothetical protein [Rhizobium sp. Leaf68 | 1736231.3]	122WP
ASF03_01555	12	11	0.0013154	3.60773	1.85	Protein-L-isoaspartate O-methyltransferase (EC 2.1.1.77) [Rhizobium sp. Leaf68 | 1736231.3]	COG2518
ASF03_06715	6	5	0.000266679	3.6062	1.85	Hemolysins and related proteins containing CBS domains [Rhizobium sp. Leaf68 | 1736231.3]	COG1253
ASF03_14315	14	11	0.000412387	3.57672	1.84	Glyoxylate reductase (EC 1.1.1.79) @ Glyoxylate reductase (EC 1.1.1.26) @ Hydroxypyruvate reductase (EC 1.1.1.81) [Rhizobium sp. Leaf68 | 1736231.3]	COG1052
ASF03_04035	10	8	0.000716159	3.55661	1.83	Pyruvate,phosphate dikinase (EC 2.7.9.1) [Rhizobium sp. Leaf68 | 1736231.3]	COG0574
ASF03_06220	5	3	0.0994462	3.54075	1.82	hypothetical protein [Rhizobium sp. Leaf68 | 1736231.3]	0Z2GV
ASF03_02775	14	10	9.34003e-06	3.53342	1.82	Proline iminopeptidase (EC 3.4.11.5) [Rhizobium sp. Leaf68 | 1736231.3]	COG0596
ASF03_00095	6	5	0.000453484	3.53184	1.82	Nitrogen assimilation regulatory protein Nac [Rhizobium sp. Leaf68 | 1736231.3]	0YGJ0
ASF03_13465	2	2	0.00610534	3.51599	1.81	hypothetical protein [Rhizobium sp. Leaf68 | 1736231.3]	#N/A
ASF03_19190	18	15	0.00260876	3.51431	1.81	hypothetical protein [Rhizobium sp. Leaf68 | 1736231.3]	COG4991
ASF03_07760	19	12	0.000830465	3.5117	1.81	GTP-binding protein EngA [Rhizobium sp. Leaf68 | 1736231.3]	COG1160
ASF03_19605	13	11	0.000881442	3.50702	1.81	Glucose dehydrogenase, PQQ-dependent (EC 1.1.5.2) [Rhizobium sp. Leaf68 | 1736231.3]	COG4993
ASF03_21145	8	8	0.000262901	3.49111	1.8	GcrA cell cycle regulator [Rhizobium sp. Leaf68 | 1736231.3]	COG5352
ASF03_16120	7	5	0.000323009	3.4866	1.8	D-alanyl-D-alanine carboxypeptidase (EC 3.4.16.4) [Rhizobium sp. Leaf68 | 1736231.3]	COG1686
ASF03_15605	39	25	0.000343448	3.4831	1.8	2,5-dioxovalerate dehydrogenase (EC 1.2.1.26) [Rhizobium sp. Leaf68 | 1736231.3]	COG1012
ASF03_10705	5	4	0.000404069	3.48083	1.8	hypothetical protein [Rhizobium sp. Leaf68 | 1736231.3]	11HNG
ASF03_07590	6	3	0.0254337	3.47381	1.8	ATP-dependent RNA helicase RhlE (EC 3.6.4.13) [Rhizobium sp. Leaf68 | 1736231.3]	COG0513
ASF03_20755	6	3	0.135869	3.47269	1.8	TPR domain protein, putative component of TonB system [Rhizobium sp. Leaf68 | 1736231.3]	COG3914
ASF03_15230	4	2	0.00068082	3.44168	1.78	Death on curing protein, Doc toxin [Rhizobium sp. Leaf68 | 1736231.3]	COG3654
ASF03_15945	24	21	0.00176845	3.44132	1.78	2,3-butanediol dehydrogenase, R-alcohol forming, (R)- and (S)-acetoin-specific (EC 1.1.1.4) [Rhizobium sp. Leaf68 | 1736231.3]	COG1063
ASF03_14915	6	4	0.201054	3.42945	1.78	Alpha-D-ribose 1-methylphosphonate 5-triphosphate synthase subunit PhnG (EC 2.7.8.37) [Rhizobium sp. Leaf68 | 1736231.3]	COG3624
ASF03_09055	15	12	0.000829347	3.39969	1.77	HtrA protease/chaperone protein [Rhizobium sp. Leaf68 | 1736231.3]	COG0265
ASF03_15310	12	9	0.000240957	3.39223	1.76	Lactam utilization protein LamB [Rhizobium sp. Leaf68 | 1736231.3]	COG1540
ASF03_09140	9	6	0.000114661	3.38607	1.76	RecD-like DNA helicase Atu2026 [Rhizobium sp. Leaf68 | 1736231.3]	COG0507
ASF03_09215	16	11	0.00311936	3.38112	1.76	Ferric iron ABC transporter, iron-binding protein [Rhizobium sp. Leaf68 | 1736231.3]	COG1840
ASF03_07925	5	3	0.00144291	3.37907	1.76	putative phosphohydrolases, Icc family [Rhizobium sp. Leaf68 | 1736231.3]	COG1409
ASF03_03725	37	32	0.000626588	3.37319	1.75	Branched-chain amino acid aminotransferase (EC 2.6.1.42) [Rhizobium sp. Leaf68 | 1736231.3]	COG0115
ASF03_04720	15	13	0.000226012	3.36959	1.75	hypothetical protein [Rhizobium sp. Leaf68 | 1736231.3]	11ZTV
ASF03_17575	8	7	0.011177	3.36554	1.75	Beta-(1-->2)glucan export ATP-binding/permease protein NdvA (EC 3.6.3.42) [Rhizobium sp. Leaf68 | 1736231.3]	COG1132
ASF03_05745	15	11	0.000210924	3.3357	1.74	WD40 repeat domain-containing protein [Rhizobium sp. Leaf68 | 1736231.3]	COG2319
ASF03_21235	4	2	0.114122	3.32877	1.73	hypothetical protein [Rhizobium sp. Leaf68 | 1736231.3]	#N/A
ASF03_10185	7	5	0.00113575	3.32501	1.73	hypothetical protein [Rhizobium sp. Leaf68 | 1736231.3]	11FHK
ASF03_16295	7	6	0.000381819	3.32077	1.73	5-deoxy-glucuronate isomerase (EC 5.3.1.30) [Rhizobium sp. Leaf68 | 1736231.3]	COG3718
ASF03_21640	3	3	0.00459293	3.29487	1.72	Sulfate and thiosulfate import ATP-binding protein CysA (EC 3.6.3.25) [Rhizobium sp. Leaf68 | 1736231.3]	COG1118
ASF03_16465	16	15	0.00125838	3.27158	1.71	D-alanine aminotransferase (EC 2.6.1.21) [Rhizobium sp. Leaf68 | 1736231.3]	COG0115
ASF03_06480	28	21	6.1988e-05	3.26741	1.71	Protein QmcA (possibly involved in integral membrane quality control) [Rhizobium sp. Leaf68 | 1736231.3]	COG0330
ASF03_04090	9	7	0.0189001	3.25785	1.7	FIG00984616: hypothetical protein [Rhizobium sp. Leaf68 | 1736231.3]	0XVHB
ASF03_15770	12	6	0.00405312	3.24872	1.7	LSU ribosomal protein L35p [Rhizobium sp. Leaf68 | 1736231.3]	COG0291
ASF03_21565	6	5	0.000788936	3.24397	1.7	Two-component system sensor histidine kinase [Rhizobium sp. Leaf68 | 1736231.3]	0XPBE
ASF03_08140	4	3	0.00141392	3.2238	1.69	Transcriptional regulator [Rhizobium sp. Leaf68 | 1736231.3]	COG3284
ASF03_08235	10	7	0.000104565	3.21115	1.68	Hypothetical metal-binding enzyme, YcbL homolog [Rhizobium sp. Leaf68 | 1736231.3]	COG0491
ASF03_10910	8	8	0.000655398	3.20616	1.68	Outer membrane lipoprotein Blc [Rhizobium sp. Leaf68 | 1736231.3]	COG3040
ASF03_05000	14	13	0.000608414	3.20558	1.68	glutamine synthetase family protein [Rhizobium sp. Leaf68 | 1736231.3]	COG0174
ASF03_06925	10	10	0.000441717	3.20449	1.68	DNA protection during starvation protein [Rhizobium sp. Leaf68 | 1736231.3]	COG0783
ASF03_17525	7	4	0.000605731	3.19869	1.68	Homoserine O-succinyltransferase (EC 2.3.1.46) [Rhizobium sp. Leaf68 | 1736231.3]	COG1897
ASF03_10960	8	3	0.00128735	3.19349	1.68	Putative polysaccharide deacetylase [Rhizobium sp. Leaf68 | 1736231.3]	COG0726
ASF03_18360	6	6	0.0142741	3.15581	1.66	Ornithine cyclodeaminase (EC 4.3.1.12) [Rhizobium sp. Leaf68 | 1736231.3]	COG2423
ASF03_22030	8	8	0.00751803	3.15362	1.66	Mll5186 protein [Rhizobium sp. Leaf68 | 1736231.3]	11M1B
ASF03_04080	3	3	0.025958	3.14198	1.65	predicted biotin regulatory protein BioR (GntR family) [Rhizobium sp. Leaf68 | 1736231.3]	COG1802
ASF03_15055	2	2	0.0152158	3.08807	1.63	Putative aminoacrylate peracid reductase RutC @ RidA/YER057c/UK114 superfamily protein [Rhizobium sp. Leaf68 | 1736231.3]	COG0251
ASF03_07290	8	6	0.000412177	3.07217	1.62	Urease accessory protein UreE [Rhizobium sp. Leaf68 | 1736231.3]	COG2371
ASF03_19250	3	3	0.00228321	3.06682	1.62	hypothetical protein [Rhizobium sp. Leaf68 | 1736231.3]	11I9G
ASF03_15260	31	26	0.000456042	3.06155	1.61	Aspartate-semialdehyde dehydrogenase (EC 1.2.1.11) [Rhizobium sp. Leaf68 | 1736231.3]	COG0136
ASF03_08065	2	2	0.000963375	3.06053	1.61	hypothetical protein [Rhizobium sp. Leaf68 | 1736231.3]	0XUDY
ASF03_07975	6	6	0.00043295	3.05421	1.61	FIG139612: Possible conserved membrane protein [Rhizobium sp. Leaf68 | 1736231.3]	COG1721
ASF03_06420	20	15	0.0533189	3.04553	1.61	Glutamate synthase [NADPH] small chain (EC 1.4.1.13) [Rhizobium sp. Leaf68 | 1736231.3]	COG0493
ASF03_20610	5	5	0.00105159	3.04332	1.61	FolM Alternative dihydrofolate reductase 1 [Rhizobium sp. Leaf68 | 1736231.3]	COG1028
ASF03_02415	9	7	0.00182853	3.01973	1.59	Threonine dehydratase biosynthetic (EC 4.3.1.19) [Rhizobium sp. Leaf68 | 1736231.3]	COG1171
ASF03_20990	2	2	0.00391079	3.01227	1.59	Transmembrane protein co-occuring with sulfite exporter TauE/SafE [Rhizobium sp. Leaf68 | 1736231.3]	0Y62H
ASF03_17485	4	4	0.0198344	3.00612	1.59	Bll0480 protein [Rhizobium sp. Leaf68 | 1736231.3]	COG2220
ASF03_10170	10	6	0.0017755	3.00523	1.59	hypothetical protein [Rhizobium sp. Leaf68 | 1736231.3]	11ZS2
ASF03_05995	6	5	0.0877876	3.00317	1.59	Nodulation protein N [Rhizobium sp. Leaf68 | 1736231.3]	COG2030
ASF03_04085	13	12	0.00532658	2.98492	1.58	Phosphoglycolate phosphatase [Rhizobium sp. Leaf68 | 1736231.3]	COG0637
ASF03_08820	10	7	0.000901316	2.97853	1.57	UDP-N-acetylglucosamine--N-acetylmuramyl-(pentapeptide) pyrophosphoryl-undecaprenol N-acetylglucosamine transferase (EC 2.4.1.227) [Rhizobium sp. Leaf68 | 1736231.3]	COG0707
ASF03_19765	2	2	0.0220368	2.97022	1.57	Cupin domain-containing protein [Rhizobium sp. Leaf68 | 1736231.3]	COG4297
ASF03_17735	21	14	0.051246	2.95114	1.56	GTP-binding protein Obg [Rhizobium sp. Leaf68 | 1736231.3]	COG0536
ASF03_05020	33	24	0.00689315	2.94999	1.56	Phosphogluconate dehydratase (EC 4.2.1.12) [Rhizobium sp. Leaf68 | 1736231.3]	COG0129
ASF03_08780	15	9	0.00600373	2.93939	1.56	16S rRNA (cytosine(1402)-N(4))-methyltransferase (EC 2.1.1.199) [Rhizobium sp. Leaf68 | 1736231.3]	COG0275
ASF03_15050	4	3	0.000208324	2.93453	1.55	Possible hydrolase or acyltransferase RutD in novel pyrimidine catabolism pathway [Rhizobium sp. Leaf68 | 1736231.3]	COG0596
ASF03_00370	48	36	0.0019881	2.9339	1.55	Pyruvate dehydrogenase E1 component alpha subunit (EC 1.2.4.1) [Rhizobium sp. Leaf68 | 1736231.3]	COG1071
ASF03_02380	22	19	0.000281818	2.93024	1.55	3-mercaptopyruvate sulfurtransferase (EC 2.8.1.2) [Rhizobium sp. Leaf68 | 1736231.3]	COG0454;COG2897
ASF03_10965	6	3	0.00459387	2.91825	1.55	Uncharacterized monothiol glutaredoxin ycf64-like [Rhizobium sp. Leaf68 | 1736231.3]	COG0278
ASF03_10645	29	23	0.00152569	2.91359	1.54	Oligopeptide transport substrate-binding protein @ Glutathione ABC transporter, substrate-binding protein GsiB [Rhizobium sp. Leaf68 | 1736231.3]	COG0747
ASF03_09815	7	4	0.000281818	2.90564	1.54	Bis(5'-nucleosyl)-tetraphosphatase (asymmetrical) (EC 3.6.1.17) [Rhizobium sp. Leaf68 | 1736231.3]	COG0537
ASF03_08655	6	5	0.00424476	2.89796	1.54	FIG00986216: hypothetical protein [Rhizobium sp. Leaf68 | 1736231.3]	0XV6R
ASF03_21675	11	7	0.00413074	2.89796	1.54	hypothetical protein [Rhizobium sp. Leaf68 | 1736231.3]	0Y07Z
ASF03_08665	9	6	0.000209079	2.89688	1.53	RidA/YER057c/UK114 superfamily, group 2, YoaB-like protein [Rhizobium sp. Leaf68 | 1736231.3]	COG0251
ASF03_03270	3	3	0.00451205	2.89632	1.53	Uracil-DNA glycosylase, family 4 (EC 3.2.2.27) [Rhizobium sp. Leaf68 | 1736231.3]	COG1573
ASF03_00265	14	10	0.000459829	2.89012	1.53	NAD(P)H-hydrate epimerase (EC 5.1.99.6) / ADP-dependent (S)-NAD(P)H-hydrate dehydratase (EC 4.2.1.136) [Rhizobium sp. Leaf68 | 1736231.3]	COG0062;COG0063
ASF03_02110	7	6	0.000187745	2.88963	1.53	hypothetical protein [Rhizobium sp. Leaf68 | 1736231.3]	COG1832
ASF03_02690	13	8	0.000705118	2.87783	1.52	Membrane fusion component of MSF-type tripartite multidrug efflux system [Rhizobium sp. Leaf68 | 1736231.3]	COG1566
ASF03_04230	2	2	0.00421535	2.85466	1.51	Glyoxalase/bleomycin resistance protein/dioxygenase [Rhizobium sp. Leaf68 | 1736231.3]	COG0346
ASF03_15210	4	4	0.000822186	2.83929	1.51	Porphobilinogen synthase (EC 4.2.1.24) [Rhizobium sp. Leaf68 | 1736231.3]	COG0113
ASF03_13770	5	4	0.484898	2.83127	1.5	DNA translocase FtsK [Rhizobium sp. Leaf68 | 1736231.3]	COG1674
ASF03_07105	12	7	0.00121786	2.83725	1.5	Chromosome segregation ATPases [Rhizobium sp. Leaf68 | 1736231.3]	11Z4A
fig|1736231.3.peg.753	20	11	0.00729894	2.81303	1.49	L-sorbosone dehydrogenase [Rhizobium sp. Leaf68 | 1736231.3]	#N/A
ASF03_11215	7	7	0.00134257	2.81063	1.49	branched-chain amino acid ABC transporter, periplasmic amino acid-binding protein, putative [Rhizobium sp. Leaf68 | 1736231.3]	COG0683
ASF03_19860	2	2	0.00286707	2.80939	1.49	hypothetical protein [Rhizobium sp. Leaf68 | 1736231.3]	COG1011
ASF03_11255	5	3	0.0104556	2.80124	1.49	putative lipoprotein [Rhizobium sp. Leaf68 | 1736231.3]	11VSG
ASF03_00665	23	19	0.00136592	2.79925	1.49	Methionyl-tRNA synthetase (EC 6.1.1.10) [Rhizobium sp. Leaf68 | 1736231.3]	COG0143
ASF03_09180	10	8	0.0197139	2.82496	1.49	Transcriptional regulator, AcrR family [Rhizobium sp. Leaf68 | 1736231.3]	COG1309
ASF03_17315	15	12	0.0023579	2.8222	1.49	Mlr4354 like protein [Rhizobium sp. Leaf68 | 1736231.3]	11WBA
ASF03_18805	4	2	0.00375255	2.79489	1.48	hypothetical protein [Rhizobium sp. Leaf68 | 1736231.3]	0ZTN9
ASF03_00320	11	7	0.000222925	2.79253	1.48	Fumarylpyruvate hydrolase (EC 3.7.1.5) [Rhizobium sp. Leaf68 | 1736231.3]	COG0179
ASF03_00560	17	13	0.00145139	2.78984	1.48	Multidomain signal transduction protein including CheB-like methylesterase, CheR-like methyltransferase and BaeS-like histidine kinase [Rhizobium sp. Leaf68 | 1736231.3]	COG1352;COG2201
ASF03_03690	7	6	0.0410013	2.78954	1.48	hypothetical protein [Rhizobium sp. Leaf68 | 1736231.3]	COG1409
ASF03_06245	5	2	0.0582209	2.78751	1.48	hypothetical protein [Rhizobium sp. Leaf68 | 1736231.3]	0YNA7
ASF03_20530	24	19	0.00689315	2.78465	1.48	hypothetical protein [Rhizobium sp. Leaf68 | 1736231.3]	COG4222
ASF03_16005	13	11	0.00107181	2.76791	1.47	NADH-ubiquinone oxidoreductase 39 KD subunit (EC 1.6.5.3) [Rhizobium sp. Leaf68 | 1736231.3]	COG0702
ASF03_02595	11	10	0.000197007	2.75269	1.46	LPS-assembly protein LptD @ Organic solvent tolerance protein precursor [Rhizobium sp. Leaf68 | 1736231.3]	COG1452
ASF03_17665	5	5	0.000530192	2.7524	1.46	hypothetical protein [Rhizobium sp. Leaf68 | 1736231.3]	11NGB
ASF03_19040	8	4	0.00212835	2.75059	1.46	Threonine dehydrogenase and related Zn-dependent dehydrogenases [Rhizobium sp. Leaf68 | 1736231.3]	COG1063
ASF03_15775	16	11	0.140714	2.74575	1.46	LSU ribosomal protein L20p [Rhizobium sp. Leaf68 | 1736231.3]	COG0292
ASF03_09090	11	10	0.015203	2.74204	1.46	Phosphoserine phosphatase (EC 3.1.3.3) [Rhizobium sp. Leaf68 | 1736231.3]	COG0560
ASF03_01550	9	8	0.00449171	2.73642	1.45	Cell division organizing protein PopZ [Rhizobium sp. Leaf68 | 1736231.3]	COG3827
ASF03_17700	7	7	3.56523e-05	2.73248	1.45	L-malyl-CoA/beta-methylmalyl-CoA lyase [Rhizobium sp. Leaf68 | 1736231.3]	COG2301
ASF03_02410	5	4	0.0752728	2.73035	1.45	hypothetical protein [Rhizobium sp. Leaf68 | 1736231.3]	COG5453
ASF03_04505	18	12	0.0167437	2.71953	1.44	TPR domain protein [Rhizobium sp. Leaf68 | 1736231.3]	COG0457
ASF03_19965	6	5	0.00386134	2.71934	1.44	Aldo/keto reductase, SCO4109 family [Rhizobium sp. Leaf68 | 1736231.3]	COG0667
ASF03_00635	2	2	9.27765e-05	2.71902	1.44	hypothetical protein [Rhizobium sp. Leaf68 | 1736231.3]	0Z41I
ASF03_17920	5	4	0.0934675	2.71021	1.44	Precorrin-4 C(11)-methyltransferase (EC 2.1.1.133) [Rhizobium sp. Leaf68 | 1736231.3]	COG2875
ASF03_20955	4	2	0.147246	2.70944	1.44	hypothetical protein [Rhizobium sp. Leaf68 | 1736231.3]	#N/A
ASF03_15690	12	11	0.00148351	2.70608	1.44	General stress protein [Rhizobium sp. Leaf68 | 1736231.3]	COG3871
ASF03_09285	16	9	0.000208991	2.70463	1.44	Excinuclease ABC subunit B [Rhizobium sp. Leaf68 | 1736231.3]	COG0556
ASF03_06630	12	11	0.0241403	2.70215	1.43	MotB-like protein Atu3746 [Rhizobium sp. Leaf68 | 1736231.3]	COG1360
ASF03_14785	7	6	0.000441757	2.70149	1.43	NLP/P60 family lipoprotein SMc02827 [Rhizobium sp. Leaf68 | 1736231.3]	COG0791
ASF03_06755	3	2	0.00162265	2.69552	1.43	Holliday junction ATP-dependent DNA helicase RuvA (EC 3.6.4.12) [Rhizobium sp. Leaf68 | 1736231.3]	COG0632
ASF03_06735	12	11	0.006256	2.69416	1.43	General stress protein [Rhizobium sp. Leaf68 | 1736231.3]	COG3871
ASF03_14210	13	10	8.40824e-05	2.69113	1.43	D-amino acid dehydrogenase (EC 1.4.99.6) [Rhizobium sp. Leaf68 | 1736231.3]	0XPGC
ASF03_00565	6	6	0.000583915	2.67506	1.42	hypothetical protein [Rhizobium sp. Leaf68 | 1736231.3]	COG2202
ASF03_14810	11	8	0.00843778	2.65492	1.41	Imidazolonepropionase (EC 3.5.2.7) [Rhizobium sp. Leaf68 | 1736231.3]	COG1228
ASF03_18195	13	9	0.00893785	2.65455	1.41	Tryptophan synthase alpha chain (EC 4.2.1.20) [Rhizobium sp. Leaf68 | 1736231.3]	COG0159
ASF03_01610	5	4	2.90111e-05	2.64973	1.41	Cystathionine beta-lyase (EC 4.4.1.8) [Rhizobium sp. Leaf68 | 1736231.3]	COG0626
ASF03_18595	7	5	0.00110591	2.6458	1.4	KaiC [Rhizobium sp. Leaf68 | 1736231.3]	COG0467
ASF03_15505	12	10	0.00459293	2.64408	1.4	Multiple polyol-specific dehydrogenase (EC 1.1.1.-) [Rhizobium sp. Leaf68 | 1736231.3]	COG0246
ASF03_06400	22	15	0.00519236	2.63755	1.4	Low-specificity L-threonine aldolase (EC 4.1.2.48) [Rhizobium sp. Leaf68 | 1736231.3]	COG2008
ASF03_05015	27	23	0.000222476	2.63364	1.4	6-phosphogluconolactonase (EC 3.1.1.31), eukaryotic type [Rhizobium sp. Leaf68 | 1736231.3]	COG0363
ASF03_04045	17	15	0.00174774	2.63288	1.4	Periplasmic thiol:disulfide interchange protein DsbA [Rhizobium sp. Leaf68 | 1736231.3]	COG1651
ASF03_17160	11	10	0.000498018	2.62827	1.39	lipoprotein Omp19 [Rhizobium sp. Leaf68 | 1736231.3]	126ZS
ASF03_06660	3	3	0.000611266	2.62475	1.39	Uncharacterized MFS-type transporter [Rhizobium sp. Leaf68 | 1736231.3]	0Y0GE
ASF03_12700	19	14	6.38611e-05	2.62299	1.39	6-phosphogluconate dehydrogenase, decarboxylating (EC 1.1.1.44) [Rhizobium sp. Leaf68 | 1736231.3]	COG1023
ASF03_11650	5	3	0.000929871	2.62259	1.39	Cytoplasmic copper homeostasis protein CutC [Rhizobium sp. Leaf68 | 1736231.3]	COG3142
ASF03_20410	2	2	0.00340587	2.62209	1.39	L-cystine ABC transporter, permease protein TcyB [Rhizobium sp. Leaf68 | 1736231.3]	0XR35
ASF03_00855	23	18	0.00359993	2.62105	1.39	Nitrogen regulation protein NtrX [Rhizobium sp. Leaf68 | 1736231.3]	COG2204
ASF03_13375	7	6	0.000741716	2.61922	1.39	T6SS component TssK (ImpJ/VasE) [Rhizobium sp. Leaf68 | 1736231.3]	COG3522
ASF03_10875	14	12	0.000106705	2.61788	1.39	Iron-sulfur cluster assembly protein SufD [Rhizobium sp. Leaf68 | 1736231.3]	COG0719
ASF03_12695	20	15	0.0156001	2.60983	1.38	Glucose-6-phosphate 1-dehydrogenase (EC 1.1.1.49) [Rhizobium sp. Leaf68 | 1736231.3]	COG0364
ASF03_13400	4	4	0.00385856	2.60828	1.38	T6SS associated component TagJ (ImpE) [Rhizobium sp. Leaf68 | 1736231.3]	COG4455
ASF03_02630	13	11	0.000199818	2.60339	1.38	Murein endolytic transglycosylase MltG [Rhizobium sp. Leaf68 | 1736231.3]	COG1559
ASF03_07935	11	8	0.000771892	2.59653	1.38	Glutathione S-transferase, omega (EC 2.5.1.18) [Rhizobium sp. Leaf68 | 1736231.3]	COG0435
ASF03_19240	16	13	0.000736121	2.59633	1.38	Glutathione synthetase (EC 6.3.2.3) [Rhizobium sp. Leaf68 | 1736231.3]	COG0189
ASF03_00380	64	51	0.00918083	2.59525	1.38	Dihydrolipoamide acetyltransferase component of pyruvate dehydrogenase complex (EC 2.3.1.12) [Rhizobium sp. Leaf68 | 1736231.3]	COG0508
ASF03_10805	9	8	0.000565887	2.59017	1.37	Amidohydrolase family protein [Rhizobium sp. Leaf68 | 1736231.3]	COG1473
ASF03_14470	15	13	0.0015133	2.58505	1.37	Peptide-methionine (S)-S-oxide reductase MsrA (EC 1.8.4.11) [Rhizobium sp. Leaf68 | 1736231.3]	COG0225
ASF03_13980	7	6	0.122138	2.57884	1.37	RNA methyltransferase Atu0341 [Rhizobium sp. Leaf68 | 1736231.3]	COG0566
ASF03_16035	6	4	0.00402983	2.57397	1.36	16S rRNA (cytidine(1402)-2'-O)-methyltransferase (EC 2.1.1.198) [Rhizobium sp. Leaf68 | 1736231.3]	COG0313
ASF03_01355	11	9	0.240307	2.56834	1.36	Ribose-5-phosphate isomerase A (EC 5.3.1.6) [Rhizobium sp. Leaf68 | 1736231.3]	COG0120
ASF03_04830	8	6	0.00479336	2.56143	1.36	DNA-3-methyladenine glycosylase (EC 3.2.2.20) [Rhizobium sp. Leaf68 | 1736231.3]	COG2818
ASF03_12425	4	4	0.000369486	2.55904	1.36	Membrane fusion component of MSF-type tripartite multidrug efflux system [Rhizobium sp. Leaf68 | 1736231.3]	COG1566
ASF03_01805	3	3	0.0119555	2.55554	1.35	Putative pre-16S rRNA nuclease YqgF [Rhizobium sp. Leaf68 | 1736231.3]	COG0816
ASF03_08745	23	17	0.00208101	2.55122	1.35	Pyrophosphate-dependent fructose 6-phosphate-1-kinase (EC 2.7.1.90) [Rhizobium sp. Leaf68 | 1736231.3]	COG0205
ASF03_05040	3	3	0.0183483	2.54934	1.35	alpha-glucoside ABC transporter, permease protein AglG [Rhizobium sp. Leaf68 | 1736231.3]	COG0395
ASF03_07145	4	4	0.000379595	2.5397	1.34	3'(2'),5'-bisphosphate nucleotidase (EC 3.1.3.7) [Rhizobium sp. Leaf68 | 1736231.3]	COG1218
ASF03_03665	2	2	0.00915865	2.53837	1.34	Intracellular protease [Rhizobium sp. Leaf68 | 1736231.3]	COG0693
ASF03_20565	2	2	0.431363	2.53552	1.34	hypothetical protein [Rhizobium sp. Leaf68 | 1736231.3]	0YGDU
ASF03_21615	18	16	0.000211374	2.53368	1.34	hypothetical protein [Rhizobium sp. Leaf68 | 1736231.3]	0XUN8
ASF03_07060	11	7	0.032099	2.53348	1.34	LSU rRNA pseudouridine(1911/1915/1917) synthase (EC 5.4.99.23) [Rhizobium sp. Leaf68 | 1736231.3]	COG0564
ASF03_05835	10	9	0.0152043	2.52715	1.34	hypothetical protein [Rhizobium sp. Leaf68 | 1736231.3]	11M48
ASF03_00755	25	20	0.00496797	2.5218	1.33	Conserved membrane protein in copper uptake, YcnI / Copper metallochaperone PCu(A)C, inserts Cu(I) into cytochrome oxidase subunit II [Rhizobium sp. Leaf68 | 1736231.3]	COG2847;COG4549
ASF03_03775	9	7	0.000227071	2.51831	1.33	Oxidoreductase, short-chain dehydrogenase/reductase family [Rhizobium sp. Leaf68 | 1736231.3]	COG3967
ASF03_03865	4	4	0.00225736	2.51161	1.33	Maleylacetoacetate isomerase (EC 5.2.1.2) @ Glutathione S-transferase [Rhizobium sp. Leaf68 | 1736231.3]	COG0625
ASF03_13885	6	4	1.86212e-05	2.50898	1.33	Transcriptional regulator, Xre family [Rhizobium sp. Leaf68 | 1736231.3]	COG1396
ASF03_07635	4	3	0.00110452	2.50834	1.33	5-hydroxyisourate hydrolase (EC 3.5.2.17) [Rhizobium sp. Leaf68 | 1736231.3]	COG2351
ASF03_21140	10	9	0.000266348	2.48928	1.32	N-acetylornithine aminotransferase (EC 2.6.1.11) [Rhizobium sp. Leaf68 | 1736231.3]	COG4992
ASF03_19010	19	17	0.000647586	2.48141	1.31	3-hydroxybutyryl-CoA dehydrogenase (EC 1.1.1.157) [Rhizobium sp. Leaf68 | 1736231.3]	COG1250
ASF03_08595	13	11	0.011287	2.4749	1.31	Riorf59 protein [Rhizobium sp. Leaf68 | 1736231.3]	COG3931
ASF03_02605	10	7	0.00185615	2.47102	1.31	4-hydroxythreonine-4-phosphate dehydrogenase (EC 1.1.1.262) [Rhizobium sp. Leaf68 | 1736231.3]	COG1995
ASF03_16100	16	15	0.00556945	2.46374	1.3	FIG000875: Thioredoxin domain-containing protein EC-YbbN [Rhizobium sp. Leaf68 | 1736231.3]	COG3118
ASF03_20160	4	4	0.000537846	2.45448	1.3	hypothetical protein [Rhizobium sp. Leaf68 | 1736231.3]	COG4390
ASF03_09930	16	14	0.00736724	2.44926	1.29	Multimodular transpeptidase-transglycosylase (EC 2.4.1.129) (EC 3.4.-.-) [Rhizobium sp. Leaf68 | 1736231.3]	COG5009
ASF03_10580	5	3	0.000347087	2.42502	1.28	Mll5128 protein [Rhizobium sp. Leaf68 | 1736231.3]	COG2936
ASF03_11570	2	2	0.0124873	2.42303	1.28	N-acetylglucosamine-6-phosphate deacetylase (EC 3.5.1.25) [Rhizobium sp. Leaf68 | 1736231.3]	COG1820
ASF03_06845	11	9	0.00339884	2.42216	1.28	Phosphoglucosamine mutase (EC 5.4.2.10) [Rhizobium sp. Leaf68 | 1736231.3]	COG1109
ASF03_08660	8	6	0.102416	2.42121	1.28	Protein tyrosine phosphatase [Rhizobium sp. Leaf68 | 1736231.3]	COG3453
ASF03_14610	28	22	0.000167285	2.41897	1.27	M20 Dipeptidases [Rhizobium sp. Leaf68 | 1736231.3]	COG0624
ASF03_14240	4	3	0.0330591	2.41698	1.27	Methylglyoxal synthase (EC 4.2.3.3) [Rhizobium sp. Leaf68 | 1736231.3]	COG1803
ASF03_03355	6	5	0.0192243	2.41435	1.27	Two-component system sensor histidine kinase [Rhizobium sp. Leaf68 | 1736231.3]	COG0642
ASF03_13930	2	2	0.0183483	2.40795	1.27	tRNA threonylcarbamoyladenosine biosynthesis protein TsaB [Rhizobium sp. Leaf68 | 1736231.3]	COG1214
ASF03_17870	18	11	0.00256422	2.40303	1.26	2-polyprenyl-3-methyl-6-methoxy-1,4-benzoquinol hydroxylase [Rhizobium sp. Leaf68 | 1736231.3]	COG0654
ASF03_00335	29	15	0.0288289	2.40274	1.26	Excinuclease ABC subunit A [Rhizobium sp. Leaf68 | 1736231.3]	COG0178
ASF03_04810	6	5	0.00648155	2.40186	1.26	hypothetical protein [Rhizobium sp. Leaf68 | 1736231.3]	COG3544
ASF03_10885	20	14	0.000859672	2.39921	1.26	Iron-sulfur cluster assembly protein SufB [Rhizobium sp. Leaf68 | 1736231.3]	COG0719
ASF03_01575	13	12	0.000422657	2.3979	1.26	NAD(P)H dehydrogenase (quinone), Type IV (EC 1.6.5.2) [Rhizobium sp. Leaf68 | 1736231.3]	COG0655
ASF03_17230	24	19	0.0316377	2.3927	1.26	Uncharacterized protein EC-HemY in Proteobacteria (unrelated to HemY-type PPO in GramPositives) [Rhizobium sp. Leaf68 | 1736231.3]	COG3898
ASF03_02955	22	19	0.0016682	2.38982	1.26	Guanosine-3',5'-bis(diphosphate) 3'-pyrophosphohydrolase (EC 3.1.7.2) / GTP pyrophosphokinase (EC 2.7.6.5), (p)ppGpp synthetase II [Rhizobium sp. Leaf68 | 1736231.3]	COG0317
ASF03_12300	4	3	0.00361964	2.38682	1.26	Hydrolase of unknown specificity RsbQ, part of a novel [RsbQ - PAS domain] bacterial sensing module [Rhizobium sp. Leaf68 | 1736231.3]	0XPCS
ASF03_05885	20	16	0.000795805	2.38191	1.25	hypothetical protein [Rhizobium sp. Leaf68 | 1736231.3]	0XRHZ
ASF03_14550	5	3	0.00247269	2.37593	1.25	hypothetical protein [Rhizobium sp. Leaf68 | 1736231.3]	11JDH
ASF03_09705	11	9	0.000716159	2.37513	1.25	Glutathione S-transferase (EC 2.5.1.18) [Rhizobium sp. Leaf68 | 1736231.3]	COG0625
ASF03_17840	16	10	0.00342337	2.37343	1.25	Exodeoxyribonuclease III (EC 3.1.11.2) [Rhizobium sp. Leaf68 | 1736231.3]	COG0708
ASF03_05985	4	3	0.00531539	2.3728	1.25	hypothetical protein [Rhizobium sp. Leaf68 | 1736231.3]	11V9M
ASF03_07800	8	6	0.00230449	2.37012	1.24	hypothetical protein [Rhizobium sp. Leaf68 | 1736231.3]	0XS2W
ASF03_18295	13	10	0.0148273	2.36942	1.24	Phosphoribosylformimino-5-aminoimidazole carboxamide ribotide isomerase (EC 5.3.1.16) [Rhizobium sp. Leaf68 | 1736231.3]	COG0106
ASF03_10450	4	2	0.00202559	2.36851	1.24	hypothetical protein [Rhizobium sp. Leaf68 | 1736231.3]	COG5343
ASF03_02770	4	4	0.000941283	2.36675	1.24	Gfa-like protein [Rhizobium sp. Leaf68 | 1736231.3]	COG3791
ASF03_01990	46	40	0.00118852	2.36235	1.24	NADH-ubiquinone oxidoreductase chain G (EC 1.6.5.3) [Rhizobium sp. Leaf68 | 1736231.3]	COG1034
ASF03_13740	3	3	0.00538302	2.36233	1.24	hypothetical protein [Rhizobium sp. Leaf68 | 1736231.3]	#N/A
ASF03_17110	33	24	0.0119925	2.3616	1.24	Dihydrolipoamide dehydrogenase of 2-oxoglutarate dehydrogenase (EC 1.8.1.4) [Rhizobium sp. Leaf68 | 1736231.3]	COG1249
ASF03_21190	21	12	0.000899641	2.3577	1.24	Polyphosphate kinase 2 (EC 2.7.4.1) [Rhizobium sp. Leaf68 | 1736231.3]	COG2326
ASF03_21025	3	3	0.01645	2.35557	1.24	SAM-dependent methyltransferase [Rhizobium sp. Leaf68 | 1736231.3]	COG4976
ASF03_00735	15	11	0.0112309	2.35501	1.24	LSU rRNA pseudouridine(955/2504/2580) synthase (EC 5.4.99.24) [Rhizobium sp. Leaf68 | 1736231.3]	COG0564
ASF03_10000	9	7	0.00190189	2.35408	1.24	Molybdopterin molybdenumtransferase (EC 2.10.1.1) [Rhizobium sp. Leaf68 | 1736231.3]	COG0303
ASF03_07360	14	11	0.000132865	2.3513	1.23	Phosphomannomutase (EC 5.4.2.8) [Rhizobium sp. Leaf68 | 1736231.3]	COG1109
ASF03_07540	7	6	0.0119132	2.35012	1.23	hypothetical protein [Rhizobium sp. Leaf68 | 1736231.3]	COG3506
ASF03_14015	18	16	0.00155791	2.34704	1.23	Lipopolysaccharide ABC transporter, ATP-binding protein LptB [Rhizobium sp. Leaf68 | 1736231.3]	COG1137
ASF03_14185	2	2	0.000342699	2.34471	1.23	hypothetical protein [Rhizobium sp. Leaf68 | 1736231.3]	0XUYC
ASF03_20555	12	10	0.0520453	2.33967	1.23	Phosphoribosylformylglycinamidine cyclo-ligase (EC 6.3.3.1) [Rhizobium sp. Leaf68 | 1736231.3]	COG0150
ASF03_01980	8	6	0.0138393	2.3385	1.23	NADH-ubiquinone oxidoreductase chain I (EC 1.6.5.3) [Rhizobium sp. Leaf68 | 1736231.3]	COG1143
ASF03_18215	5	3	0.00190647	2.33496	1.22	FIG061771: ATP-dependent nuclease subunit A [Rhizobium sp. Leaf68 | 1736231.3]	COG1074
ASF03_19380	4	3	0.0101225	2.33086	1.22	Septum site-determining protein MinD [Rhizobium sp. Leaf68 | 1736231.3]	COG2894
ASF03_03130	2	2	0.00270359	2.32667	1.22	OsmC/Ohr family protein [Rhizobium sp. Leaf68 | 1736231.3]	COG1764
ASF03_11880	7	7	0.00112412	2.32636	1.22	Oxidoreductase, short-chain dehydrogenase/reductase family [Rhizobium sp. Leaf68 | 1736231.3]	COG1028
ASF03_15735	10	7	0.0126841	2.3254	1.22	hypothetical protein [Rhizobium sp. Leaf68 | 1736231.3]	COG0673
ASF03_03730	6	4	6.94848e-05	2.31864	1.21	Trans-aconitate 2-methyltransferase (EC 2.1.1.144) [Rhizobium sp. Leaf68 | 1736231.3]	COG4106
ASF03_08220	10	6	0.000929871	2.31763	1.21	DNA-binding response regulator PetR [Rhizobium sp. Leaf68 | 1736231.3]	COG0745
ASF03_19345	22	21	0.00241305	2.31207	1.21	Maltodextrin ABC transporter, substrate-binding protein MdxE [Rhizobium sp. Leaf68 | 1736231.3]	COG1653
ASF03_15285	52	41	0.00171255	2.31167	1.21	PAN domain protein [Rhizobium sp. Leaf68 | 1736231.3]	COG2373
ASF03_14390	2	2	0.00186247	2.31092	1.21	Uncharacterized MFS-type transporter [Rhizobium sp. Leaf68 | 1736231.3]	COG0477
ASF03_08090	15	13	0.0961866	2.30994	1.21	Adenine phosphoribosyltransferase (EC 2.4.2.7) [Rhizobium sp. Leaf68 | 1736231.3]	COG0503
ASF03_09900	7	6	0.0613101	2.30403	1.2	Lipid-A-disaccharide synthase (EC 2.4.1.182) [Rhizobium sp. Leaf68 | 1736231.3]	COG0763
ASF03_11575	3	3	0.112905	2.29691	1.2	Glucosamine-6-phosphate deaminase [isomerizing], alternative (EC 3.5.99.6) [Rhizobium sp. Leaf68 | 1736231.3]	COG2222
ASF03_10870	14	12	8.59075e-05	2.29239	1.2	Cysteine desulfurase (EC 2.8.1.7) => SufS [Rhizobium sp. Leaf68 | 1736231.3]	COG0520
ASF03_04130	5	4	0.00245081	2.28038	1.19	THIO:disulfide Interchange Protein [Rhizobium sp. Leaf68 | 1736231.3]	COG4233
ASF03_09795	7	6	0.00165949	2.27767	1.19	SOS-response repressor and protease LexA (EC 3.4.21.88) [Rhizobium sp. Leaf68 | 1736231.3]	COG1974
ASF03_21440	5	4	0.0149229	2.27648	1.19	hypothetical protein [Rhizobium sp. Leaf68 | 1736231.3]	0YTMG
ASF03_01860	29	19	0.00251546	2.27345	1.18	3'-to-5' exoribonuclease RNase R [Rhizobium sp. Leaf68 | 1736231.3]	COG0557
ASF03_12650	10	6	0.0886586	2.25592	1.17	Predicted rhamnulose-1-phosphate aldolase (EC 4.1.2.19) / Predicted lactaldehyde dehydrogenase (EC 1.2.1.22) [Rhizobium sp. Leaf68 | 1736231.3]	COG3347
ASF03_10980	6	4	0.0303875	2.25296	1.17	Inositol monophosphatase family protein [Rhizobium sp. Leaf68 | 1736231.3]	COG0483
ASF03_20195	9	8	0.00148375	2.25042	1.17	ABC transporter, substrate-binding protein (cluster 13, osmolytes) [Rhizobium sp. Leaf68 | 1736231.3]	COG1732
ASF03_06605	12	10	6.20645e-05	2.25031	1.17	thiamine-phosphate pyrophosphorylase, putative [Rhizobium sp. Leaf68 | 1736231.3]	COG0352
ASF03_16750	21	16	0.0102181	2.25023	1.17	RND efflux system, membrane fusion protein [Rhizobium sp. Leaf68 | 1736231.3]	0XNVN
ASF03_13945	16	12	0.00341541	2.24615	1.17	Tryptophanyl-tRNA synthetase (EC 6.1.1.2) [Rhizobium sp. Leaf68 | 1736231.3]	COG0180
ASF03_09580	4	4	0.0887199	2.23766	1.16	Efflux ABC transporter, ATP-binding protein [Rhizobium sp. Leaf68 | 1736231.3]	COG1131
ASF03_14990	8	5	0.00322323	2.23307	1.16	Ferric iron ABC transporter, iron-binding protein [Rhizobium sp. Leaf68 | 1736231.3]	COG1840
ASF03_08370	2	2	0.320713	2.23278	1.16	hypothetical protein [Rhizobium sp. Leaf68 | 1736231.3]	COG3306
ASF03_04980	2	2	0.0263129	2.22953	1.16	Transcriptional regulator [Rhizobium sp. Leaf68 | 1736231.3]	COG1396;COG3800
ASF03_03920	20	18	0.015547	2.22367	1.15	Quinone oxidoreductase (EC 1.6.5.5) [Rhizobium sp. Leaf68 | 1736231.3]	COG0604
ASF03_00570	7	7	0.00302801	2.21835	1.15	S-formylglutathione hydrolase (EC 3.1.2.12) [Rhizobium sp. Leaf68 | 1736231.3]	COG0627
fig|1736231.3.peg.909	3	3	0.0521287	2.21445	1.15	hypothetical protein [Rhizobium sp. Leaf68 | 1736231.3]	#N/A
ASF03_16955	4	3	0.00186342	2.21437	1.15	hypothetical protein [Rhizobium sp. Leaf68 | 1736231.3]	COG3774
ASF03_17770	25	16	0.0392192	2.21391	1.15	Carboxyl-terminal protease (EC 3.4.21.102) [Rhizobium sp. Leaf68 | 1736231.3]	COG0793
ASF03_15805	2	2	0.00283328	2.21188	1.15	FMN reductase (NADH) RutF (EC 1.5.1.42) [Rhizobium sp. Leaf68 | 1736231.3]	COG1853
ASF03_02740	3	3	0.0109963	2.20995	1.14	Colicin V production protein [Rhizobium sp. Leaf68 | 1736231.3]	COG1286
ASF03_18185	6	5	0.0142082	2.20884	1.14	Phosphoribosylanthranilate isomerase (EC 5.3.1.24) [Rhizobium sp. Leaf68 | 1736231.3]	COG0135
ASF03_08195	17	14	0.0110948	2.20215	1.14	FIG018229: hypothetical protein [Rhizobium sp. Leaf68 | 1736231.3]	COG2960
ASF03_11155	6	5	0.00333431	2.1964	1.14	probable iron binding protein from the HesB_IscA_SufA family [Rhizobium sp. Leaf68 | 1736231.3]	COG0316
ASF03_18335	13	9	0.00167204	2.19597	1.13	L,D-transpeptidase [Rhizobium sp. Leaf68 | 1736231.3]	10GJ4
ASF03_06745	6	5	0.00696076	2.19079	1.13	Luciferase-like monooxygenase YhbW [Rhizobium sp. Leaf68 | 1736231.3]	COG2141
ASF03_14765	3	2	0.0467727	2.18981	1.13	Flp pilus assembly protein TadD, contains TPR repeat [Rhizobium sp. Leaf68 | 1736231.3]	COG5010
ASF03_15320	10	9	0.00599156	2.18632	1.13	Allophanate hydrolase 2 subunit 1 (EC 3.5.1.54) / Allophanate hydrolase 2 subunit 2 (EC 3.5.1.54) [Rhizobium sp. Leaf68 | 1736231.3]	COG1984;COG2049
ASF03_14450	3	3	0.019667	2.18548	1.13	RND efflux system, inner membrane transporter [Rhizobium sp. Leaf68 | 1736231.3]	COG0841
ASF03_20615	4	2	0.0325596	2.18423	1.13	Excinuclease ABC subunit C [Rhizobium sp. Leaf68 | 1736231.3]	COG0322
ASF03_20430	4	3	0.104381	2.17849	1.12	RND efflux system, inner membrane transporter [Rhizobium sp. Leaf68 | 1736231.3]	COG0841
ASF03_08565	7	6	0.310713	2.17382	1.12	Alcohol dehydrogenase (EC 1.1.1.1) [Rhizobium sp. Leaf68 | 1736231.3]	COG1064
ASF03_05085	2	2	0.0487164	2.17346	1.12	Flagellar basal-body rod protein FlgG [Rhizobium sp. Leaf68 | 1736231.3]	COG4786
ASF03_15530	7	4	0.0824623	2.17262	1.12	Transcriptional regulator of mannitol utilization, DeoR family protein [Rhizobium sp. Leaf68 | 1736231.3]	COG2390
ASF03_00850	5	4	0.0191443	2.17034	1.12	Trk potassium uptake system protein TrkA [Rhizobium sp. Leaf68 | 1736231.3]	COG0569
ASF03_20035	4	3	0.0352105	2.16228	1.11	Transcriptional regulator, GntR family [Rhizobium sp. Leaf68 | 1736231.3]	11F1I
ASF03_14245	17	15	0.00193364	2.15908	1.11	Glucokinase (EC 2.7.1.2) [Rhizobium sp. Leaf68 | 1736231.3]	COG0837
ASF03_05030	19	13	0.00537307	2.14098	1.1	alpha-glucoside ABC transporter, ATP-binding protein AglK [Rhizobium sp. Leaf68 | 1736231.3]	COG3839
ASF03_20360	4	4	0.0253442	2.13676	1.1	Cell-division-associated, ABC-transporter-like signaling protein FtsX [Rhizobium sp. Leaf68 | 1736231.3]	COG2177
ASF03_03390	12	11	5.27784e-05	2.13184	1.09	Transcriptional regulator [Rhizobium sp. Leaf68 | 1736231.3]	COG4957
ASF03_02705	9	7	0.0498472	2.1299	1.09	Replicative DNA helicase (DnaB) (EC 3.6.4.12) [Rhizobium sp. Leaf68 | 1736231.3]	COG0305
ASF03_09260	5	3	0.0482437	2.12515	1.09	DnaJ homolog [Rhizobium sp. Leaf68 | 1736231.3]	COG2214
ASF03_10975	6	5	0.000553401	2.12174	1.09	Monophosphatase-like protein [Rhizobium sp. Leaf68 | 1736231.3]	COG0483
ASF03_17270	4	2	0.00127729	2.11654	1.08	Transcriptional regulator, MarR family [Rhizobium sp. Leaf68 | 1736231.3]	0XUB6
ASF03_01685	9	5	0.00180418	2.11485	1.08	hypothetical protein [Rhizobium sp. Leaf68 | 1736231.3]	0XXKJ
ASF03_03900	7	6	0.00425942	2.11449	1.08	Betaine aldehyde dehydrogenase (EC 1.2.1.8) [Rhizobium sp. Leaf68 | 1736231.3]	COG1012
ASF03_14965	2	2	0.00577689	2.1127	1.08	Osmoprotectant ABC transporter ATP-binding subunit YehX [Rhizobium sp. Leaf68 | 1736231.3]	COG1125
ASF03_01065	40	34	0.124145	2.1122	1.08	6-phosphogluconate dehydrogenase, decarboxylating (EC 1.1.1.44) [Rhizobium sp. Leaf68 | 1736231.3]	COG0362
ASF03_04630	2	2	0.0345871	2.11156	1.08	DNA mismatch repair protein MutL [Rhizobium sp. Leaf68 | 1736231.3]	COG0323
ASF03_10545	6	4	0.00658113	2.11019	1.08	D-ribulokinase (EC 2.7.1.47) [Rhizobium sp. Leaf68 | 1736231.3]	COG1069
ASF03_06840	27	18	0.158765	2.1075	1.08	Cell division-associated, ATP-dependent zinc metalloprotease FtsH [Rhizobium sp. Leaf68 | 1736231.3]	COG0465
ASF03_06380	2	2	0.000419869	2.10184	1.07	Sodium/bile acid symporter family [Rhizobium sp. Leaf68 | 1736231.3]	COG0385
ASF03_02375	5	3	0.457308	2.10086	1.07	Ser-tRNA(Ala) deacylase @ Gly-tRNA(Ala) deacylase [Rhizobium sp. Leaf68 | 1736231.3]	COG2872
ASF03_06900	5	5	0.00621864	2.10081	1.07	Outer membrane protein [Rhizobium sp. Leaf68 | 1736231.3]	COG3637
ASF03_15450	5	5	0.0284812	2.09734	1.07	hypothetical protein [Rhizobium sp. Leaf68 | 1736231.3]	0Y2I9
ASF03_02500	17	10	0.0429155	2.09583	1.07	Bis-ABC ATPase YheS [Rhizobium sp. Leaf68 | 1736231.3]	COG0488
ASF03_17890	7	2	0.0273338	2.09558	1.07	DNA polymerase III delta subunit (EC 2.7.7.7) [Rhizobium sp. Leaf68 | 1736231.3]	COG1466
ASF03_21265	4	3	0.361308	2.0935	1.07	hypothetical protein [Rhizobium sp. Leaf68 | 1736231.3]	#N/A
ASF03_03465	6	5	0.00180418	2.09208	1.06	Universal stress protein F [Rhizobium sp. Leaf68 | 1736231.3]	COG0589
ASF03_20650	9	6	0.000408484	2.08797	1.06	Arginase (EC 3.5.3.1) [Rhizobium sp. Leaf68 | 1736231.3]	COG0010
ASF03_04930	7	4	0.00699439	2.08484	1.06	23S rRNA (uridine(2552)-2'-O)-methyltransferase (EC 2.1.1.166) [Rhizobium sp. Leaf68 | 1736231.3]	COG0293
ASF03_17865	5	4	0.00956392	2.08477	1.06	Acyl-CoA thioesterase II (EC 3.1.2.-) [Rhizobium sp. Leaf68 | 1736231.3]	COG1946
ASF03_00195	41	38	0.0135519	2.07945	1.06	hypothetical protein [Rhizobium sp. Leaf68 | 1736231.3]	COG4222
ASF03_04000	7	3	0.000310874	2.07938	1.06	Malate:quinone oxidoreductase (EC 1.1.5.4) [Rhizobium sp. Leaf68 | 1736231.3]	COG0579
ASF03_18320	26	19	0.00171776	2.07609	1.05	ATP-dependent hsl protease ATP-binding subunit HslU [Rhizobium sp. Leaf68 | 1736231.3]	COG1220
ASF03_13580	5	4	0.095852	2.07579	1.05	Small molecule metabolism [Rhizobium sp. Leaf68 | 1736231.3]	COG1454
ASF03_03820	13	9	0.00115587	2.07464	1.05	L,D-transpeptidase [Rhizobium sp. Leaf68 | 1736231.3]	COG1376
ASF03_04245	7	6	0.0952116	2.07067	1.05	Pyridoxamine 5'-phosphate oxidase (EC 1.4.3.5) [Rhizobium sp. Leaf68 | 1736231.3]	COG0259
ASF03_16790	2	2	0.000459662	2.06839	1.05	Transcriptional regulator, AsnC family [Rhizobium sp. Leaf68 | 1736231.3]	11XEU
ASF03_05755	18	12	0.00306561	2.06775	1.05	Metal chaperone, involved in Zn homeostasis [Rhizobium sp. Leaf68 | 1736231.3]	COG0523
ASF03_02860	7	6	0.00021928	2.06093	1.04	Small-conductance mechanosensitive channel [Rhizobium sp. Leaf68 | 1736231.3]	COG0668
ASF03_09135	2	2	0.00366826	2.05346	1.04	hypothetical protein [Rhizobium sp. Leaf68 | 1736231.3]	COG0702
ASF03_01300	6	5	0.0905996	2.05172	1.04	hypothetical protein [Rhizobium sp. Leaf68 | 1736231.3]	0ZEGN
ASF03_01225	21	15	0.00461941	2.04977	1.04	Homoserine dehydrogenase (EC 1.1.1.3) [Rhizobium sp. Leaf68 | 1736231.3]	COG0460
ASF03_16345	4	2	0.0170895	2.04607	1.03	C4-dicarboxylate transport transcriptional regulatory protein dctD [Rhizobium sp. Leaf68 | 1736231.3]	COG2204
ASF03_02840	14	10	0.00853723	2.04015	1.03	hypothetical protein [Rhizobium sp. Leaf68 | 1736231.3]	11Q0U
ASF03_09335	6	3	0.0128107	2.03134	1.02	23S rRNA (guanosine(2251)-2'-O)-methyltransferase (EC 2.1.1.185) [Rhizobium sp. Leaf68 | 1736231.3]	COG0566
ASF03_14675	20	16	0.0105511	2.02941	1.02	Chaperone protein DnaJ [Rhizobium sp. Leaf68 | 1736231.3]	COG0484
ASF03_01585	17	13	0.00209579	2.02107	1.02	Universal stress protein UspA and related nucleotide-binding proteins [Rhizobium sp. Leaf68 | 1736231.3]	COG0589
ASF03_03165	14	12	0.000656792	2.02037	1.01	Homocysteine S-methyltransferase-like protein [Rhizobium sp. Leaf68 | 1736231.3]	COG2040
ASF03_01315	8	5	0.0115449	2.01961	1.01	Methionine aminopeptidase (EC 3.4.11.18) [Rhizobium sp. Leaf68 | 1736231.3]	COG0024
ASF03_15570	9	6	0.00254816	2.01882	1.01	ABC transporter, ATP-binding protein (cluster 5, nickel/peptides/opines) [Rhizobium sp. Leaf68 | 1736231.3]	COG0444
ASF03_14905	2	2	0.0415534	2.01804	1.01	Alpha-D-ribose 1-methylphosphonate 5-triphosphate synthase subunit PhnI (EC 2.7.8.37) [Rhizobium sp. Leaf68 | 1736231.3]	COG3626
ASF03_17740	7	5	0.0170195	2.0104	1.01	Glutamate 5-kinase (EC 2.7.2.11) / RNA-binding C-terminal domain PUA [Rhizobium sp. Leaf68 | 1736231.3]	COG0263
ASF03_07725	11	7	0.00273037	2.00822	1.01	Putative oxidoreductase [Rhizobium sp. Leaf68 | 1736231.3]	COG2141
ASF03_08620	6	3	0.00704856	2.0002	1	3-demethylubiquinone-9 3-methyltransferase [Rhizobium sp. Leaf68 | 1736231.3]	COG3865
ASF03_20945	9	7	0.0192143	1.99858	1	hypothetical protein [Rhizobium sp. Leaf68 | 1736231.3]	11WV7
ASF03_00860	10	3	0.0167206	1.98958	0.99	Nitrogen regulation protein NtrY (EC 2.7.3.-) [Rhizobium sp. Leaf68 | 1736231.3]	COG5000
ASF03_01565	4	2	0.00547148	1.98654	0.99	hypothetical protein [Rhizobium sp. Leaf68 | 1736231.3]	0YW4I
ASF03_14155	29	26	0.00249425	1.97959	0.99	3-oxoacyl-[acyl-carrier-protein] synthase, KASI (EC 2.3.1.41) [Rhizobium sp. Leaf68 | 1736231.3]	COG0304
ASF03_21995	20	18	0.00187468	1.97476	0.98	Transcription antitermination protein NusG [Rhizobium sp. Leaf68 | 1736231.3]	COG0250
ASF03_20305	27	26	0.00190815	1.97204	0.98	Acetyl-coenzyme A carboxyl transferase alpha chain (EC 6.4.1.2) [Rhizobium sp. Leaf68 | 1736231.3]	COG0825
ASF03_04490	3	2	0.0315757	1.969	0.98	tRNA(1)(Val) (adenine(37)-N(6))-methyltransferase (EC 2.1.1.223) [Rhizobium sp. Leaf68 | 1736231.3]	COG4123
ASF03_14060	13	8	0.00100347	1.9653	0.97	Ubiquinone biosynthesis regulatory protein kinase UbiB [Rhizobium sp. Leaf68 | 1736231.3]	COG0661
ASF03_19210	13	8	0.00889601	1.96445	0.97	Peptide chain release factor 1 [Rhizobium sp. Leaf68 | 1736231.3]	COG0216
ASF03_11385	7	5	0.00928687	1.96316	0.97	hypothetical protein [Rhizobium sp. Leaf68 | 1736231.3]	0Y0DW
ASF03_10005	4	4	0.00924746	1.9598	0.97	Cyclic pyranopterin monophosphate synthase (EC 4.6.1.17) [Rhizobium sp. Leaf68 | 1736231.3]	COG0315
ASF03_02745	22	17	0.00298955	1.95509	0.97	Amidophosphoribosyltransferase (EC 2.4.2.14) [Rhizobium sp. Leaf68 | 1736231.3]	COG0034
ASF03_07255	3	3	0.0135118	1.95467	0.97	Urease beta subunit (EC 3.5.1.5) [Rhizobium sp. Leaf68 | 1736231.3]	COG0832
ASF03_14285	22	17	0.114108	1.95424	0.97	Fructose ABC transporter, ATP-binding component FrcA [Rhizobium sp. Leaf68 | 1736231.3]	COG1129
ASF03_19420	4	3	0.107205	1.95293	0.97	Lipid A phosphoethanolamine transferase, putative [Rhizobium sp. Leaf68 | 1736231.3]	COG2194
ASF03_03860	3	2	0.108615	1.94915	0.96	hypothetical protein [Rhizobium sp. Leaf68 | 1736231.3]	COG2203;COG5001
ASF03_02730	9	7	0.000341008	1.94845	0.96	Alanine racemase (EC 5.1.1.1) [Rhizobium sp. Leaf68 | 1736231.3]	COG0787
ASF03_11060	4	2	0.244195	1.94274	0.96	Transcriptional regulator Atu4705, LysR family [Rhizobium sp. Leaf68 | 1736231.3]	0XQ4R
ASF03_18290	11	9	0.0926344	1.94262	0.96	Imidazole glycerol phosphate synthase cyclase subunit [Rhizobium sp. Leaf68 | 1736231.3]	COG0107
ASF03_19565	34	26	0.0023434	1.94122	0.96	NADP-dependent malic enzyme (EC 1.1.1.40) [Rhizobium sp. Leaf68 | 1736231.3]	COG0280;COG0281
ASF03_10565	13	10	0.00283155	1.93971	0.96	Ribitol transporter, substrate-binding protein [Rhizobium sp. Leaf68 | 1736231.3]	0XPD5
ASF03_14820	4	3	0.256841	1.92809	0.95	N-formylglutamate deformylase (EC 3.5.1.68) [Rhizobium sp. Leaf68 | 1736231.3]	COG3741
ASF03_16435	7	6	0.0235999	1.92782	0.95	Alanylphosphatidylglycerol hydrolase, periplasmic [Rhizobium sp. Leaf68 | 1736231.3]	COG3946
ASF03_08255	31	22	0.000188095	1.92594	0.95	Aspartate aminotransferase (EC 2.6.1.1) [Rhizobium sp. Leaf68 | 1736231.3]	COG0436
ASF03_04700	5	4	0.225706	1.92279	0.94	16S rRNA (guanine(966)-N(2))-methyltransferase (EC 2.1.1.171) [Rhizobium sp. Leaf68 | 1736231.3]	COG0742
ASF03_05060	11	5	0.0306125	1.92275	0.94	Methenyltetrahydrofolate cyclohydrolase (EC 3.5.4.9) / Methylenetetrahydrofolate dehydrogenase (NADP+) (EC 1.5.1.5) [Rhizobium sp. Leaf68 | 1736231.3]	COG0190
ASF03_06370	6	5	0.00647189	1.91852	0.94	Lysophospholipase L2 (EC 3.1.1.5) [Rhizobium sp. Leaf68 | 1736231.3]	COG2267
ASF03_09830	6	5	0.0015016	1.91755	0.94	RidA/YER057c/UK114 superfamily, group 1 [Rhizobium sp. Leaf68 | 1736231.3]	COG0251
ASF03_17845	11	9	0.00128234	1.91541	0.94	Outer membrane lipoprotein carrier protein LolA [Rhizobium sp. Leaf68 | 1736231.3]	COG2834
ASF03_15965	10	7	0.0585197	1.91509	0.94	Iron-regulated protein A precursor [Rhizobium sp. Leaf68 | 1736231.3]	COG3489
ASF03_17775	4	3	0.0793269	1.91497	0.94	Putative periplasmic protein YibQ, distant homology with nucleoside diphosphatase and polysaccharide deacetylase [Rhizobium sp. Leaf68 | 1736231.3]	COG2861
ASF03_08800	11	8	0.084988	1.91395	0.94	UDP-N-acetylmuramoyl-tripeptide--D-alanyl-D-alanine ligase (EC 6.3.2.10) [Rhizobium sp. Leaf68 | 1736231.3]	COG0770
ASF03_07075	36	27	0.00301785	1.91008	0.93	Adenylosuccinate synthetase (EC 6.3.4.4) [Rhizobium sp. Leaf68 | 1736231.3]	COG0104
ASF03_03180	21	15	0.00270788	1.90786	0.93	ABC transporter, substrate-binding protein (cluster 3, basic aa/glutamine/opines) [Rhizobium sp. Leaf68 | 1736231.3]	COG0834
ASF03_15760	10	6	0.00204994	1.9062	0.93	2-hydroxymuconic semialdehyde hydrolase (EC 3.7.1.9) [Rhizobium sp. Leaf68 | 1736231.3]	COG0596
ASF03_09860	2	2	0.0528651	1.90424	0.93	Undecaprenyl diphosphate synthase (EC 2.5.1.31) [Rhizobium sp. Leaf68 | 1736231.3]	COG0020
ASF03_17705	3	2	0.0295737	1.90282	0.93	Hypothetical protein in cluster with mesaconyl-CoA hydratase [Rhizobium sp. Leaf68 | 1736231.3]	COG5515
ASF03_08525	31	26	0.00104436	1.90055	0.93	S-(hydroxymethyl)glutathione dehydrogenase (EC 1.1.1.284) [Rhizobium sp. Leaf68 | 1736231.3]	COG1062
ASF03_01450	5	3	0.13925	1.89679	0.92	Methylenetetrahydrofolate--tRNA-(uracil-5-)-methyltransferase TrmFO (EC 2.1.1.74) [Rhizobium sp. Leaf68 | 1736231.3]	COG1206
ASF03_21700	8	8	0.00479336	1.89541	0.92	Chemotaxis protein methyltransferase CheR (EC 2.1.1.80) [Rhizobium sp. Leaf68 | 1736231.3]	COG3920
ASF03_09415	13	12	0.00516259	1.89492	0.92	LSU ribosomal protein L14p (L23e) [Rhizobium sp. Leaf68 | 1736231.3]	COG0093
ASF03_01995	38	26	0.00194107	1.89215	0.92	NADH-ubiquinone oxidoreductase chain F (EC 1.6.5.3) [Rhizobium sp. Leaf68 | 1736231.3]	COG1894
ASF03_09990	8	4	0.125825	1.89146	0.92	Potassium efflux system KefA protein / Small-conductance mechanosensitive channel [Rhizobium sp. Leaf68 | 1736231.3]	COG3264
ASF03_18035	14	8	0.118918	1.8861	0.92	Altronate dehydratase (EC 4.2.1.7) [Rhizobium sp. Leaf68 | 1736231.3]	COG2721
ASF03_09120	9	9	0.0130998	1.88555	0.91	Oxidoreductase, aldo/keto reductase family [Rhizobium sp. Leaf68 | 1736231.3]	COG0656
ASF03_06125	2	2	0.0364527	1.88529	0.91	Fic domain protein, Pden_3305 type [Rhizobium sp. Leaf68 | 1736231.3]	COG3177
ASF03_13845	6	4	0.00680282	1.88093	0.91	Methionyl-tRNA formyltransferase (EC 2.1.2.9) [Rhizobium sp. Leaf68 | 1736231.3]	COG0223
ASF03_17470	15	11	0.00990159	1.88047	0.91	SSU ribosomal protein S16p [Rhizobium sp. Leaf68 | 1736231.3]	COG0228
ASF03_15590	9	8	0.024192	1.87854	0.91	Microsomal dipeptidase (EC 3.4.13.19) [Rhizobium sp. Leaf68 | 1736231.3]	COG2355
ASF03_17250	23	21	0.482724	1.87768	0.91	Inorganic pyrophosphatase (EC 3.6.1.1) [Rhizobium sp. Leaf68 | 1736231.3]	COG0221
ASF03_21530	15	13	0.00218291	1.87412	0.91	Dihydroorotase (EC 3.5.2.3) [Rhizobium sp. Leaf68 | 1736231.3]	COG0418
ASF03_03855	2	2	0.0133537	1.87174	0.9	Transcriptional regulator, MarR family [Rhizobium sp. Leaf68 | 1736231.3]	12591
ASF03_00330	13	11	0.00292319	1.86773	0.9	FIG003003: hypothetical protein [Rhizobium sp. Leaf68 | 1736231.3]	COG1801
ASF03_04670	3	2	0.0658799	1.86653	0.9	Hydrolase, haloacid dehalogenase-like family [Rhizobium sp. Leaf68 | 1736231.3]	COG0546
ASF03_07640	4	4	0.0138711	1.85723	0.89	hypothetical protein [Rhizobium sp. Leaf68 | 1736231.3]	COG0639
ASF03_02600	14	10	0.00329192	1.85688	0.89	Periplasmic chaperone and peptidyl-prolyl cis-trans isomerase of outer membrane proteins SurA (EC 5.2.1.8) [Rhizobium sp. Leaf68 | 1736231.3]	COG0760
ASF03_05615	16	11	0.0849365	1.85641	0.89	4-hydroxy-2-oxoglutarate aldolase (EC 4.1.3.16) @ 2-dehydro-3-deoxyphosphogluconate aldolase (EC 4.1.2.14) [Rhizobium sp. Leaf68 | 1736231.3]	COG0800
ASF03_15165	9	7	0.000924431	1.85411	0.89	6,7-dimethyl-8-ribityllumazine synthase (EC 2.5.1.78) [Rhizobium sp. Leaf68 | 1736231.3]	COG0054
ASF03_08610	23	21	0.00126124	1.85129	0.89	Aldehyde dehydrogenase (EC 1.2.1.3) [Rhizobium sp. Leaf68 | 1736231.3]	COG1012
ASF03_08475	20	17	0.169607	1.85102	0.89	Phytochrome, two-component sensor histidine kinase (EC 2.7.3.-) [Rhizobium sp. Leaf68 | 1736231.3]	0XNMH
ASF03_09530	34	27	0.0122909	1.84587	0.88	Dihydroxy-acid dehydratase (EC 4.2.1.9) [Rhizobium sp. Leaf68 | 1736231.3]	COG0129
ASF03_20340	29	23	0.0433551	1.8429	0.88	Aerobic cobaltochelatase CobT subunit (EC 6.6.1.2) [Rhizobium sp. Leaf68 | 1736231.3]	COG4547
ASF03_08030	13	10	0.000250338	1.84174	0.88	Coproporphyrinogen III oxidase, aerobic (EC 1.3.3.3) [Rhizobium sp. Leaf68 | 1736231.3]	COG0408
ASF03_02735	8	7	0.0131548	1.83577	0.88	DNA repair protein RadA [Rhizobium sp. Leaf68 | 1736231.3]	COG1066
ASF03_04420	8	7	0.0680475	1.83304	0.87	Cyclopropane-fatty-acyl-phospholipid synthase (EC 2.1.1.79) [Rhizobium sp. Leaf68 | 1736231.3]	COG2230
ASF03_19970	6	3	0.0102903	1.83236	0.87	Acetyltransferase [Rhizobium sp. Leaf68 | 1736231.3]	11W94
ASF03_18770	2	2	0.327366	1.82445	0.87	Transcriptional regulator, Xre family [Rhizobium sp. Leaf68 | 1736231.3]	0XPBW
ASF03_04325	11	3	0.0121133	1.81356	0.86	1-deoxy-D-xylulose 5-phosphate synthase (EC 2.2.1.7) [Rhizobium sp. Leaf68 | 1736231.3]	COG1154
ASF03_03455	6	4	0.0228744	1.81305	0.86	L-amino acid N-acyltransferase MnaT [Rhizobium sp. Leaf68 | 1736231.3]	COG1247
ASF03_13620	4	2	0.443444	1.80891	0.86	5-dehydro-4-deoxyglucarate dehydratase (EC 4.2.1.41) [Rhizobium sp. Leaf68 | 1736231.3]	COG0329
ASF03_08915	8	8	0.000606809	1.80368	0.85	Conserved uncharacterized protein CreA [Rhizobium sp. Leaf68 | 1736231.3]	COG3045
ASF03_02620	14	9	0.235634	1.79915	0.85	Guanylate kinase (EC 2.7.4.8) [Rhizobium sp. Leaf68 | 1736231.3]	COG0194
ASF03_04920	21	20	0.208047	1.79484	0.84	MBL-fold metallo-hydrolase superfamily [Rhizobium sp. Leaf68 | 1736231.3]	COG0491
ASF03_16010	6	5	0.0127694	1.79353	0.84	hypothetical protein [Rhizobium sp. Leaf68 | 1736231.3]	COG5470
ASF03_01050	12	8	0.0247288	1.7912	0.84	Limit dextrin alpha-1,6-maltotetraose-hydrolase (EC 3.2.1.196) [Rhizobium sp. Leaf68 | 1736231.3]	COG1523
ASF03_17505	9	6	0.00498271	1.78506	0.84	Thiamin ABC transporter, substrate-binding component [Rhizobium sp. Leaf68 | 1736231.3]	COG4143
ASF03_04725	43	36	0.000743485	1.78206	0.83	Isoleucyl-tRNA synthetase (EC 6.1.1.5) [Rhizobium sp. Leaf68 | 1736231.3]	COG0060
ASF03_13940	4	4	0.00275106	1.78168	0.83	Universal stress protein UspA and related nucleotide-binding proteins [Rhizobium sp. Leaf68 | 1736231.3]	COG0589
ASF03_16890	7	5	0.0801092	1.77211	0.83	Metal-dependent hydrolases of the beta-lactamase superfamily I [Rhizobium sp. Leaf68 | 1736231.3]	COG1235
ASF03_11115	9	7	0.0154985	1.77108	0.82	Twin-arginine translocation protein TatB [Rhizobium sp. Leaf68 | 1736231.3]	COG1826
ASF03_01920	12	10	0.00475703	1.7651	0.82	Lipoprotein-releasing system ATP-binding protein LolD [Rhizobium sp. Leaf68 | 1736231.3]	COG1136
ASF03_08715	22	15	0.0028134	1.76358	0.82	FIG004335: Membrane-bound lytic murein transglycosylase B precursor (EC 3.2.1.-) [Rhizobium sp. Leaf68 | 1736231.3]	COG2951
ASF03_17115	4	4	0.380064	1.76354	0.82	Oxidoreductase, short-chain dehydrogenase/reductase family [Rhizobium sp. Leaf68 | 1736231.3]	0XNUN
ASF03_14895	2	2	0.236499	1.76186	0.82	Phosphonates utilization ATP-binding protein PhnK [Rhizobium sp. Leaf68 | 1736231.3]	COG4107
ASF03_18860	8	7	0.00194575	1.76055	0.82	dTDP-glucose 4,6-dehydratase (EC 4.2.1.46) [Rhizobium sp. Leaf68 | 1736231.3]	COG1088
ASF03_02900	7	3	0.00863291	1.75966	0.82	probable iron-sulfur binding protein YPO1417 [Rhizobium sp. Leaf68 | 1736231.3]	COG3217
ASF03_05955	6	4	0.00836866	1.75755	0.81	Sarcosine oxidase gamma subunit (EC 1.5.3.1) [Rhizobium sp. Leaf68 | 1736231.3]	COG4583
ASF03_11810	4	3	0.376475	1.75655	0.81	SAM-dependent methyltransferase [Rhizobium sp. Leaf68 | 1736231.3]	11JX2
ASF03_18345	8	6	0.0105203	1.75611	0.81	Dna binding response regulator PrrA (RegA) [Rhizobium sp. Leaf68 | 1736231.3]	COG4567
ASF03_08355	17	12	0.0082147	1.75376	0.81	GDP-mannose 4,6-dehydratase (EC 4.2.1.47) [Rhizobium sp. Leaf68 | 1736231.3]	COG1089
ASF03_00655	5	4	0.0217674	1.75255	0.81	Thymidylate kinase (EC 2.7.4.9) [Rhizobium sp. Leaf68 | 1736231.3]	COG0125
ASF03_08670	7	5	0.00635856	1.75067	0.81	hypothetical protein [Rhizobium sp. Leaf68 | 1736231.3]	COG0748
ASF03_07980	18	16	0.00782855	1.74896	0.81	FIG017823: ATPase, MoxR family [Rhizobium sp. Leaf68 | 1736231.3]	COG0714
ASF03_06345	3	3	0.0470999	1.74623	0.8	Transcriptional regulator, ArsR family [Rhizobium sp. Leaf68 | 1736231.3]	COG4189
ASF03_00465	48	32	0.0016605	1.74569	0.8	ATP-dependent Clp protease ATP-binding subunit ClpA [Rhizobium sp. Leaf68 | 1736231.3]	COG0542
ASF03_11165	8	2	0.110427	1.74562	0.8	Methyl-accepting chemotaxis protein [Rhizobium sp. Leaf68 | 1736231.3]	COG0840
ASF03_00815	2	2	0.0245866	1.74525	0.8	Conserved hypothetical protein probably involved in sulfate reduction [Rhizobium sp. Leaf68 | 1736231.3]	128DP
ASF03_16770	2	2	0.0735797	1.74291	0.8	Translation elongation factor P Lys34--(R)-beta-lysine ligase [Rhizobium sp. Leaf68 | 1736231.3]	COG2269
ASF03_09185	38	30	0.00053709	1.74266	0.8	Ketol-acid reductoisomerase (NADP(+)) (EC 1.1.1.86) [Rhizobium sp. Leaf68 | 1736231.3]	COG0059
ASF03_18145	2	2	0.179382	1.74171	0.8	Membrane-bound lytic murein transglycosylase A [Rhizobium sp. Leaf68 | 1736231.3]	COG2821
ASF03_16385	20	15	0.00240337	1.73917	0.8	D-amino acid dehydrogenase (EC 1.4.99.6) [Rhizobium sp. Leaf68 | 1736231.3]	COG0665
ASF03_13690	4	2	0.00454971	1.73645	0.8	Short-chain dehydrogenase [Rhizobium sp. Leaf68 | 1736231.3]	0XNW1
ASF03_07555	5	2	0.00514424	1.73405	0.79	Protein containing transglutaminase-like domain, putative cysteine protease [Rhizobium sp. Leaf68 | 1736231.3]	COG1305
ASF03_20380	61	38	0.108279	1.72494	0.79	Chaperone protein ClpB (ATP-dependent unfoldase) [Rhizobium sp. Leaf68 | 1736231.3]	COG0542
ASF03_02795	3	2	0.0133374	1.72353	0.79	Efflux ABC transporter, permease/ATP-binding protein mlr7818 [Rhizobium sp. Leaf68 | 1736231.3]	COG5265
ASF03_00260	10	4	0.00719912	1.72139	0.78	Nitrogen regulatory protein P-II [Rhizobium sp. Leaf68 | 1736231.3]	COG0347
ASF03_15865	18	15	0.00769096	1.72088	0.78	Aminopeptidase S (Leu, Val, Phe, Tyr preference) (EC 3.4.11.24) [Rhizobium sp. Leaf68 | 1736231.3]	COG2309
ASF03_14975	7	5	0.0437953	1.7189	0.78	Osmoprotectant ABC transporter binding protein YehZ [Rhizobium sp. Leaf68 | 1736231.3]	COG1732
ASF03_14865	2	2	0.15118	1.71815	0.78	Phosphonate ABC transporter permease protein PhnE1 (TC 3.A.1.9.1) [Rhizobium sp. Leaf68 | 1736231.3]	COG3639
ASF03_19200	24	18	0.00629457	1.71685	0.78	Aspartokinase (EC 2.7.2.4) [Rhizobium sp. Leaf68 | 1736231.3]	COG0527
ASF03_19690	6	3	0.0160813	1.71668	0.78	Ribonuclease D related protein [Rhizobium sp. Leaf68 | 1736231.3]	COG0349
ASF03_20850	2	2	0.0808465	1.71642	0.78	Na(+) H(+) antiporter subunit D [Rhizobium sp. Leaf68 | 1736231.3]	COG0651
ASF03_19675	10	10	0.00334956	1.71255	0.78	Oxidoreductase [Rhizobium sp. Leaf68 | 1736231.3]	COG4221
ASF03_12535	11	9	0.219101	1.70889	0.77	Oxidoreductase YdhF [Rhizobium sp. Leaf68 | 1736231.3]	COG4989
ASF03_20330	2	2	0.00260252	1.70853	0.77	FIG003437: hypothetical with DnaJ-like domain [Rhizobium sp. Leaf68 | 1736231.3]	COG2214
ASF03_04775	4	2	0.00837198	1.70718	0.77	ATP phosphoribosyltransferase (EC 2.4.2.17) => HisGs [Rhizobium sp. Leaf68 | 1736231.3]	COG0040
ASF03_08295	25	24	0.0130162	1.70603	0.77	NADH:flavin oxidoreductases, Old Yellow Enzyme family [Rhizobium sp. Leaf68 | 1736231.3]	COG1902
ASF03_19195	32	21	0.00712514	1.70571	0.77	ATP-dependent RNA helicase Atu4171 [Rhizobium sp. Leaf68 | 1736231.3]	COG0513
ASF03_04005	15	7	0.0414495	1.70206	0.77	Possible abortive infection phage resistance protein [Rhizobium sp. Leaf68 | 1736231.3]	0XQE9
ASF03_07615	11	9	0.00164519	1.70188	0.77	2-oxo-4-hydroxy-4-carboxy-5-ureidoimidazoline (OHCU) decarboxylase (EC 4.1.1.97) [Rhizobium sp. Leaf68 | 1736231.3]	COG3195
ASF03_00175	26	23	0.00102995	1.70143	0.77	Peptidyl-prolyl cis-trans isomerase (EC 5.2.1.8) [Rhizobium sp. Leaf68 | 1736231.3]	COG0652
ASF03_10865	6	5	0.177297	1.70053	0.77	PaaD-like protein (DUF59) involved in Fe-S cluster assembly [Rhizobium sp. Leaf68 | 1736231.3]	COG2151
ASF03_13965	15	13	0.0492499	1.69782	0.76	DNA mismatch repair protein MutS [Rhizobium sp. Leaf68 | 1736231.3]	COG0249
ASF03_15120	5	3	0.0222789	1.6932	0.76	Transcriptional regulator, GntR family [Rhizobium sp. Leaf68 | 1736231.3]	COG1802
ASF03_04425	16	11	0.00465462	1.69017	0.76	Transcription accessory protein (S1 RNA-binding domain) [Rhizobium sp. Leaf68 | 1736231.3]	COG2183
ASF03_09520	14	12	0.1778	1.68957	0.76	Protein-methionine-sulfoxide reductase catalytic subunit MsrP [Rhizobium sp. Leaf68 | 1736231.3]	COG2041
ASF03_00945	4	2	0.0166482	1.68935	0.76	Nitrilotriacetate monooxygenase component B (EC 1.14.13.-) [Rhizobium sp. Leaf68 | 1736231.3]	COG1853
ASF03_04615	13	9	0.00319705	1.68567	0.75	1,4-lactonase (EC 3.1.1.25) [Rhizobium sp. Leaf68 | 1736231.3]	COG3386
ASF03_12770	3	2	0.0513858	1.68332	0.75	ABC transporter, substrate-binding protein (cluster 5, nickel/peptides/opines) [Rhizobium sp. Leaf68 | 1736231.3]	COG0747
ASF03_20875	10	9	0.0214095	1.67892	0.75	Beta-ureidopropionase (EC 3.5.1.6) [Rhizobium sp. Leaf68 | 1736231.3]	COG0624
ASF03_03320	8	7	0.000974618	1.67822	0.75	Two-component transcriptional response regulator SMc02366, LuxR family [Rhizobium sp. Leaf68 | 1736231.3]	COG0745
ASF03_04095	20	17	0.0889967	1.67583	0.74	Threonine synthase (EC 4.2.3.1) [Rhizobium sp. Leaf68 | 1736231.3]	COG0498
ASF03_04285	15	10	0.112873	1.67471	0.74	3,4-dihydroxy-2-butanone 4-phosphate synthase (EC 4.1.99.12) / GTP cyclohydrolase II (EC 3.5.4.25) [Rhizobium sp. Leaf68 | 1736231.3]	COG0108;COG0807
ASF03_16945	7	5	0.00788406	1.67304	0.74	Mll3258 protein [Rhizobium sp. Leaf68 | 1736231.3]	11N7G
ASF03_17335	8	5	0.035171	1.673	0.74	Arylesterase precursor (EC 3.1.1.2) [Rhizobium sp. Leaf68 | 1736231.3]	COG2755
ASF03_07310	3	2	0.137966	1.67142	0.74	Antitoxin HigA [Rhizobium sp. Leaf68 | 1736231.3]	COG3093
ASF03_09745	3	3	0.0107714	1.67121	0.74	L-alanine-DL-glutamate epimerase (EC 5.1.1.n1) [Rhizobium sp. Leaf68 | 1736231.3]	COG4948
ASF03_20480	8	7	0.010932	1.66839	0.74	Hydroxyacylglutathione hydrolase (EC 3.1.2.6) [Rhizobium sp. Leaf68 | 1736231.3]	COG0491
ASF03_02025	12	11	0.0898775	1.66737	0.74	NADH-ubiquinone oxidoreductase chain B (EC 1.6.5.3) [Rhizobium sp. Leaf68 | 1736231.3]	COG0377
ASF03_01345	18	16	0.000208582	1.66675	0.74	Glutathione reductase (EC 1.8.1.7) [Rhizobium sp. Leaf68 | 1736231.3]	COG1249
ASF03_08690	37	31	0.00793245	1.66458	0.74	Energy-dependent translational throttle protein EttA [Rhizobium sp. Leaf68 | 1736231.3]	COG0488
ASF03_01400	10	9	0.116834	1.65989	0.73	NAD synthetase (EC 6.3.1.5) / Glutamine amidotransferase chain of NAD synthetase [Rhizobium sp. Leaf68 | 1736231.3]	COG0171;COG0388
ASF03_08480	5	4	0.00441329	1.65755	0.73	UPF0047 protein YjbQ [Rhizobium sp. Leaf68 | 1736231.3]	COG0432
ASF03_15980	10	6	0.00208053	1.65603	0.73	16S ribosomal RNA m(5)C 967 methyltransferase [Rhizobium sp. Leaf68 | 1736231.3]	COG0144
ASF03_12330	5	5	0.16433	1.65564	0.73	Dihydrolipoamide acyltransferase component of branched-chain alpha-keto acid dehydrogenase complex (EC 2.3.1.168) [Rhizobium sp. Leaf68 | 1736231.3]	COG0508
ASF03_14230	28	22	0.131547	1.65434	0.73	ABC transporter, substrate-binding protein (cluster 5, nickel/peptides/opines) [Rhizobium sp. Leaf68 | 1736231.3]	COG4166
ASF03_18140	9	5	0.00396434	1.65319	0.73	Tim44-like domain protein [Rhizobium sp. Leaf68 | 1736231.3]	COG4395
ASF03_04220	26	17	0.075442	1.65227	0.72	TldD protein, part of TldE/TldD proteolytic complex [Rhizobium sp. Leaf68 | 1736231.3]	COG0312
ASF03_15060	2	2	0.00499678	1.65161	0.72	Peroxyureidoacrylate/ureidoacrylate amidohydrolase RutB (EC 3.5.1.110) [Rhizobium sp. Leaf68 | 1736231.3]	COG1335
ASF03_11095	3	3	0.0205655	1.65094	0.72	Protein-L-isoaspartate O-methyltransferase (EC 2.1.1.77) [Rhizobium sp. Leaf68 | 1736231.3]	COG2518
ASF03_09550	5	4	0.0119734	1.64342	0.72	putative secreted protein [Rhizobium sp. Leaf68 | 1736231.3]	COG4461
ASF03_01265	14	11	0.0123082	1.6427	0.72	3-oxoacyl-[acyl-carrier-protein] synthase, KASII (EC 2.3.1.179) [Rhizobium sp. Leaf68 | 1736231.3]	COG0304
ASF03_07045	2	2	0.333316	1.64132	0.71	putative lipoprotein [Rhizobium sp. Leaf68 | 1736231.3]	COG4764
ASF03_10825	12	8	0.0611998	1.64107	0.71	NADH-UBIQUINONE OXIDOREDUCTASE 18 KD SUBUNIT (EC 1.6.5.3) (EC 1.6.99.3) [Rhizobium sp. Leaf68 | 1736231.3]	11TR4
ASF03_08960	9	7	0.00682435	1.63618	0.71	Nicotinamidase (EC 3.5.1.19) [Rhizobium sp. Leaf68 | 1736231.3]	COG1335
ASF03_08210	6	5	0.235224	1.63567	0.71	Protein secretion chaperonin CsaA [Rhizobium sp. Leaf68 | 1736231.3]	COG0073
ASF03_19575	22	18	0.0054204	1.63186	0.71	Mannose-1-phosphate guanylyltransferase (EC 2.7.7.13) / Mannose-6-phosphate isomerase (EC 5.3.1.8) [Rhizobium sp. Leaf68 | 1736231.3]	COG0662;COG0836
ASF03_17630	31	24	0.00466822	1.62795	0.7	Aldehyde dehydrogenase B (EC 1.2.1.22) [Rhizobium sp. Leaf68 | 1736231.3]	COG1012
ASF03_09040	6	4	0.00437893	1.62546	0.7	Dihydrofolate reductase (EC 1.5.1.3) [Rhizobium sp. Leaf68 | 1736231.3]	COG0262
ASF03_21520	16	14	0.00167087	1.62507	0.7	Fructokinase (EC 2.7.1.4) [Rhizobium sp. Leaf68 | 1736231.3]	COG0524
ASF03_20580	8	5	0.132632	1.62473	0.7	Oxidoreductase, molybdopterin-binding [Rhizobium sp. Leaf68 | 1736231.3]	COG0243
ASF03_13800	2	2	0.00408178	1.62428	0.7	Cysteine desulfurase (EC 2.8.1.7) [Rhizobium sp. Leaf68 | 1736231.3]	COG1104
ASF03_02580	27	23	0.00427569	1.62362	0.7	Cytosol aminopeptidase PepA (EC 3.4.11.1) [Rhizobium sp. Leaf68 | 1736231.3]	COG0260
ASF03_06545	40	34	0.0687551	1.62269	0.7	Pyruvate kinase (EC 2.7.1.40) [Rhizobium sp. Leaf68 | 1736231.3]	COG0469
ASF03_17130	46	34	0.0856577	1.6199	0.7	Dihydrolipoamide succinyltransferase component (E2) of 2-oxoglutarate dehydrogenase complex (EC 2.3.1.61) [Rhizobium sp. Leaf68 | 1736231.3]	COG0508
ASF03_15430	17	13	0.0854028	1.61327	0.69	FIG140336: TPR domain protein [Rhizobium sp. Leaf68 | 1736231.3]	10CXS
ASF03_12855	3	2	0.152062	1.61284	0.69	Catalase-like heme-binding protein [Rhizobium sp. Leaf68 | 1736231.3]	11FMM
fig|1736231.3.peg.2509	4	4	0.0305429	1.61126	0.69	hypothetical protein [Rhizobium sp. Leaf68 | 1736231.3]	#N/A
ASF03_01835	8	6	0.438134	1.61031	0.69	Aspartate carbamoyltransferase (EC 2.1.3.2) [Rhizobium sp. Leaf68 | 1736231.3]	COG0540
ASF03_02905	2	2	0.319398	1.60724	0.68	Methyltransferase type 11 [Rhizobium sp. Leaf68 | 1736231.3]	COG0500
ASF03_06785	2	2	0.317135	1.60617	0.68	Nuclease inhibitor [Rhizobium sp. Leaf68 | 1736231.3]	COG2318
ASF03_20925	8	4	0.0014671	1.60083	0.68	ABC transporter, substrate-binding protein (cluster 10, nitrate/sulfonate/bicarbonate) [Rhizobium sp. Leaf68 | 1736231.3]	COG0715
ASF03_09825	6	4	0.00068933	1.59883	0.68	Glycerophosphoryl diester phosphodiesterase (EC 3.1.4.46) [Rhizobium sp. Leaf68 | 1736231.3]	COG0584
ASF03_14400	11	8	0.0908494	1.59848	0.68	Membrane-bound lytic murein transglycosylase B [Rhizobium sp. Leaf68 | 1736231.3]	COG2951
ASF03_19030	9	7	0.0369113	1.59749	0.68	Diaminopimelate decarboxylase (EC 4.1.1.20) [Rhizobium sp. Leaf68 | 1736231.3]	COG0019
ASF03_00255	54	36	0.00385178	1.59636	0.67	Glutamine synthetase type I (EC 6.3.1.2) [Rhizobium sp. Leaf68 | 1736231.3]	COG0174
ASF03_21185	10	8	0.0163948	1.59543	0.67	Phosphate regulon sensor protein PhoR (SphS) (EC 2.7.13.3) [Rhizobium sp. Leaf68 | 1736231.3]	0XNMH
ASF03_05010	45	39	0.135321	1.59456	0.67	Glucose-6-phosphate 1-dehydrogenase (EC 1.1.1.49) [Rhizobium sp. Leaf68 | 1736231.3]	COG0364
ASF03_14010	20	17	0.00796836	1.59449	0.67	Lipopolysaccharide export system protein LptA [Rhizobium sp. Leaf68 | 1736231.3]	COG1934
ASF03_01260	17	12	0.0175725	1.58907	0.67	Alcohol dehydrogenase (EC 1.1.1.1) [Rhizobium sp. Leaf68 | 1736231.3]	COG0604
ASF03_15600	21	15	0.349272	1.58774	0.67	Glutaryl-CoA dehydrogenase (EC 1.3.8.6) [Rhizobium sp. Leaf68 | 1736231.3]	COG1960
ASF03_06520	17	13	0.425736	1.5875	0.67	Two-component system response regulator protein [Rhizobium sp. Leaf68 | 1736231.3]	COG2204
ASF03_05185	4	4	0.0189939	1.58474	0.66	Hypothetical protein DUF2948 [Rhizobium sp. Leaf68 | 1736231.3]	11TQ7
ASF03_04945	11	9	0.00727776	1.58471	0.66	Cell-division control histidine kinase PdhS [Rhizobium sp. Leaf68 | 1736231.3]	COG0642;COG2202
ASF03_19035	15	7	0.137966	1.57885	0.66	Methyl-accepting chemotaxis protein [Rhizobium sp. Leaf68 | 1736231.3]	0XPAM
ASF03_04520	6	3	0.108298	1.57859	0.66	FIG046685: Glycosyltransferase [Rhizobium sp. Leaf68 | 1736231.3]	COG0463
ASF03_06695	52	44	0.0215418	1.57839	0.66	NADP-dependent glyceraldehyde-3-phosphate dehydrogenase (EC 1.2.1.13) @ NAD-dependent glyceraldehyde-3-phosphate dehydrogenase (EC 1.2.1.12) [Rhizobium sp. Leaf68 | 1736231.3]	COG0057
ASF03_18315	11	7	0.00944998	1.57494	0.66	ATP-dependent protease subunit HslV (EC 3.4.25.2) [Rhizobium sp. Leaf68 | 1736231.3]	COG5405
ASF03_11195	2	2	0.170307	1.57297	0.65	FIG00005326: uncharacterized protein [Rhizobium sp. Leaf68 | 1736231.3]	COG2833
ASF03_09785	11	9	0.0363536	1.57233	0.65	Glutathione S-transferase (EC 2.5.1.18) [Rhizobium sp. Leaf68 | 1736231.3]	COG0625
ASF03_06625	8	5	0.0113253	1.57004	0.65	MotA/TolQ/ExbB proton channel family protein, probably associated with flagella [Rhizobium sp. Leaf68 | 1736231.3]	0ZQA4
ASF03_02610	9	8	0.0604989	1.56704	0.65	SSU rRNA (adenine(1518)-N(6)/adenine(1519)-N(6))-dimethyltransferase (EC 2.1.1.182) [Rhizobium sp. Leaf68 | 1736231.3]	COG0030
ASF03_17415	14	12	0.0583155	1.56457	0.65	Signal recognition particle receptor FtsY [Rhizobium sp. Leaf68 | 1736231.3]	COG0552
ASF03_20665	5	4	0.018088	1.56292	0.64	Zinc-type alcohol dehydrogenase-like protein [Rhizobium sp. Leaf68 | 1736231.3]	COG0604
ASF03_00930	6	4	0.031193	1.55413	0.64	IAA acetyltransferase (EC 2.3.1.-) [Rhizobium sp. Leaf68 | 1736231.3]	COG0454
ASF03_01625	7	6	0.00663211	1.55295	0.64	Hydrolase, alpha/beta fold family [Rhizobium sp. Leaf68 | 1736231.3]	COG0596
ASF03_16935	9	6	0.0282824	1.55293	0.63	UDP-N-acetyl-D-glucosamine 6-dehydrogenase (EC 1.1.1.136) [Rhizobium sp. Leaf68 | 1736231.3]	COG0677
ASF03_18075	3	2	0.131987	1.55259	0.63	16S rRNA (guanine(527)-N(7))-methyltransferase (EC 2.1.1.170) [Rhizobium sp. Leaf68 | 1736231.3]	COG0357
ASF03_12195	3	2	0.229029	1.55154	0.63	hypothetical protein [Rhizobium sp. Leaf68 | 1736231.3]	0Y59Q
ASF03_03050	11	10	0.00123822	1.54195	0.62	Biosynthetic Aromatic amino acid aminotransferase beta (EC 2.6.1.57) @ Histidinol-phosphate aminotransferase (EC 2.6.1.9) [Rhizobium sp. Leaf68 | 1736231.3]	COG0079
ASF03_01910	5	5	0.032509	1.53809	0.62	hypothetical protein [Rhizobium sp. Leaf68 | 1736231.3]	#N/A
ASF03_06490	53	46	0.183961	1.53569	0.62	5'-nucleotidase (EC 3.1.3.5) [Rhizobium sp. Leaf68 | 1736231.3]	COG0737
ASF03_05450	40	28	0.0546926	1.53466	0.62	Transaldolase (EC 2.2.1.2) [Rhizobium sp. Leaf68 | 1736231.3]	COG0176
ASF03_02330	5	4	0.002102	1.51581	0.6	hypothetical protein [Rhizobium sp. Leaf68 | 1736231.3]	COG1396
ASF03_14910	5	4	0.0743499	1.51443	0.6	Alpha-D-ribose 1-methylphosphonate 5-triphosphate synthase subunit PhnH (EC 2.7.8.37) [Rhizobium sp. Leaf68 | 1736231.3]	COG3625
ASF03_06710	6	6	0.102744	1.51427	0.6	Z-ring-associated protein ZapA [Rhizobium sp. Leaf68 | 1736231.3]	COG3027
ASF03_01735	5	3	0.181469	1.51024	0.59	hypothetical protein [Rhizobium sp. Leaf68 | 1736231.3]	COG0454
ASF03_17685	15	15	0.0171852	1.50817	0.59	3-isopropylmalate dehydrogenase (EC 1.1.1.85) [Rhizobium sp. Leaf68 | 1736231.3]	COG0473
ASF03_02175	3	3	0.278915	1.50434	0.59	Polysaccharide export protein [Rhizobium sp. Leaf68 | 1736231.3]	COG1596
ASF03_05370	5	2	0.234215	1.50427	0.59	Mobile element protein [Rhizobium sp. Leaf68 | 1736231.3]	#N/A
ASF03_01335	21	17	0.00491612	1.50299	0.59	2-keto-3-deoxy-D-arabino-heptulosonate-7-phosphate synthase II (EC 2.5.1.54) [Rhizobium sp. Leaf68 | 1736231.3]	COG3200
ASF03_18165	14	11	0.00220788	1.50222	0.59	Nitroreductase family protein [Rhizobium sp. Leaf68 | 1736231.3]	COG0778
ASF03_04265	11	10	0.0380336	1.50117	0.59	Phosphoglycerate mutase family (Rhiz) [Rhizobium sp. Leaf68 | 1736231.3]	COG0406
ASF03_06700	48	33	0.0186908	1.50037	0.59	Transketolase (EC 2.2.1.1) [Rhizobium sp. Leaf68 | 1736231.3]	COG0021
ASF03_14040	5	3	0.148492	1.49894	0.58	Heat-inducible transcription repressor HrcA [Rhizobium sp. Leaf68 | 1736231.3]	COG1420
ASF03_07610	11	10	0.0141832	1.49691	0.58	Uricase (urate oxidase) (EC 1.7.3.3) [Rhizobium sp. Leaf68 | 1736231.3]	COG0726
ASF03_09685	7	5	0.0295712	1.49647	0.58	hypothetical protein [Rhizobium sp. Leaf68 | 1736231.3]	#N/A
ASF03_13725	6	6	0.150959	1.4958	0.58	Unknown pentose utilization regulator 2, DeoR family [Rhizobium sp. Leaf68 | 1736231.3]	COG2390
ASF03_06315	9	5	0.00856615	1.4952	0.58	N-acetylglutamate kinase (EC 2.7.2.8) [Rhizobium sp. Leaf68 | 1736231.3]	COG0548;COG5630
ASF03_08810	14	14	0.00574346	1.49407	0.58	UDP-N-acetylmuramoyl-L-alanine--D-glutamate ligase (EC 6.3.2.9) [Rhizobium sp. Leaf68 | 1736231.3]	COG0771
ASF03_08350	4	2	0.0501456	1.49368	0.58	GDP-L-fucose synthetase (EC 1.1.1.271) [Rhizobium sp. Leaf68 | 1736231.3]	COG0451
ASF03_09010	12	9	0.0320202	1.49297	0.58	FIG00450199: hypothetical protein [Rhizobium sp. Leaf68 | 1736231.3]	0XSXY
ASF03_04750	109	77	0.0320781	1.48717	0.57	Heat shock protein 60 kDa family chaperone GroEL [Rhizobium sp. Leaf68 | 1736231.3]	COG0459
ASF03_03870	4	3	0.022498	1.48477	0.57	Hypothetical protein of L-Asparaginase type 2-like superfamily [Rhizobium sp. Leaf68 | 1736231.3]	COG4448
ASF03_07630	4	3	0.0173559	1.4789	0.56	Ureidoglycolate lyase (EC 4.3.2.3) [Rhizobium sp. Leaf68 | 1736231.3]	COG3194
ASF03_06460	9	7	0.13702	1.47811	0.56	D-arabinose-5-phosphate isomerase (EC 5.3.1.13) [Rhizobium sp. Leaf68 | 1736231.3]	COG0517;COG0794
ASF03_18915	5	4	0.0644077	1.47363	0.56	Similar to CDP-glucose 4,6-dehydratase (EC 4.2.1.45) [Rhizobium sp. Leaf68 | 1736231.3]	COG0451
ASF03_06820	29	25	0.0171223	1.47329	0.56	Tol-Pal system beta propeller repeat protein TolB [Rhizobium sp. Leaf68 | 1736231.3]	COG0823
ASF03_14625	22	16	0.00148351	1.47179	0.56	DNA polymerase I (EC 2.7.7.7) [Rhizobium sp. Leaf68 | 1736231.3]	COG0258;COG0749
ASF03_15270	3	2	0.352818	1.47093	0.56	AAA+ ATPase superfamily protein YifB/ComM, associated with DNA recombination [Rhizobium sp. Leaf68 | 1736231.3]	COG0606
ASF03_11865	8	7	0.0630919	1.47026	0.56	Two-component sensor protein [Rhizobium sp. Leaf68 | 1736231.3]	COG0784;COG3920
ASF03_16825	2	2	0.284598	1.46238	0.55	DNA-binding domain of ModE [Rhizobium sp. Leaf68 | 1736231.3]	COG2005
ASF03_20625	5	3	0.00402658	1.46118	0.55	Molybdopterin synthase sulfur carrier subunit [Rhizobium sp. Leaf68 | 1736231.3]	COG1977
ASF03_08795	20	17	0.00947847	1.45997	0.55	UDP-N-acetylmuramoyl-dipeptide--2,6-diaminopimelate ligase (EC 6.3.2.13) [Rhizobium sp. Leaf68 | 1736231.3]	COG0769
ASF03_17030	14	9	0.0253072	1.45045	0.54	Inner membrane component of TAM transport system [Rhizobium sp. Leaf68 | 1736231.3]	COG2911
ASF03_12555	4	2	0.449402	1.44563	0.53	Transcriptional regulator [Rhizobium sp. Leaf68 | 1736231.3]	COG1802
ASF03_19175	11	7	0.0217634	1.44395	0.53	FIG147869: Carbon-nitrogen hydrolase / Aliphatic amidase AmiE (EC 3.5.1.4) [Rhizobium sp. Leaf68 | 1736231.3]	COG0388
ASF03_03035	14	10	0.233517	1.44392	0.53	2,4-dihydroxyhept-2-ene-1,7-dioic acid aldolase (EC 4.1.2.52) [Rhizobium sp. Leaf68 | 1736231.3]	COG3836
ASF03_03155	4	3	0.0742627	1.44241	0.53	Mg/Co/Ni transporter MgtE, CBS domain-containing [Rhizobium sp. Leaf68 | 1736231.3]	COG2239
ASF03_13875	6	5	0.0823913	1.44132	0.53	tRNA (guanine(46)-N(7))-methyltransferase (EC 2.1.1.33) [Rhizobium sp. Leaf68 | 1736231.3]	COG0220
ASF03_14255	7	6	0.153116	1.44031	0.53	4-hydroxy-tetrahydrodipicolinate reductase (EC 1.17.1.8) [Rhizobium sp. Leaf68 | 1736231.3]	COG0289
ASF03_08490	20	14	0.0490389	1.4393	0.53	Protein of unknown function DUF541 [Rhizobium sp. Leaf68 | 1736231.3]	COG2968
ASF03_01330	9	5	0.294437	1.43765	0.52	hypothetical protein [Rhizobium sp. Leaf68 | 1736231.3]	COG4655
ASF03_18210	10	9	0.00675976	1.43745	0.52	Thioredoxin [Rhizobium sp. Leaf68 | 1736231.3]	COG0526
ASF03_17540	5	4	0.0379261	1.43739	0.52	(2E,6E)-farnesyl diphosphate synthase (EC 2.5.1.10) [Rhizobium sp. Leaf68 | 1736231.3]	COG0142
ASF03_17165	27	22	0.0219996	1.43499	0.52	Succinate dehydrogenase iron-sulfur protein (EC 1.3.5.1) [Rhizobium sp. Leaf68 | 1736231.3]	COG0479
ASF03_15250	13	12	0.0409622	1.43379	0.52	Carbonic anhydrase, beta class (EC 4.2.1.1) [Rhizobium sp. Leaf68 | 1736231.3]	COG0288
ASF03_17815	92	72	0.081188	1.43337	0.52	NAD-specific glutamate dehydrogenase (EC 1.4.1.2), large form [Rhizobium sp. Leaf68 | 1736231.3]	COG2902
ASF03_20575	7	4	0.0133963	1.43301	0.52	Nudix hydrolase family protein YffH [Rhizobium sp. Leaf68 | 1736231.3]	0ZYVG
ASF03_11220	2	2	0.107045	1.43297	0.52	Ribulose-phosphate 3-epimerase (EC 5.1.3.1) [Rhizobium sp. Leaf68 | 1736231.3]	COG0036
ASF03_14235	10	8	0.0040547	1.43287	0.52	Penicillin-insensitive murein endopeptidase [Rhizobium sp. Leaf68 | 1736231.3]	COG3770
ASF03_15930	4	3	0.123436	1.43221	0.52	5'-methylthioadenosine nucleosidase (EC 3.2.2.16) @ S-adenosylhomocysteine nucleosidase (EC 3.2.2.9) [Rhizobium sp. Leaf68 | 1736231.3]	COG0775
ASF03_21525	11	6	0.0083631	1.43208	0.52	Orotate phosphoribosyltransferase (EC 2.4.2.10) [Rhizobium sp. Leaf68 | 1736231.3]	COG0461
ASF03_11455	15	15	0.0528216	1.43144	0.52	Oxidoreductase, short-chain dehydrogenase/reductase family [Rhizobium sp. Leaf68 | 1736231.3]	0XNUN
ASF03_01975	3	2	0.274569	1.43077	0.52	NADH-ubiquinone oxidoreductase chain J (EC 1.6.5.3) [Rhizobium sp. Leaf68 | 1736231.3]	COG0839
ASF03_02150	14	13	0.000208324	1.42983	0.52	N-acetyl-gamma-glutamyl-phosphate reductase (EC 1.2.1.38) [Rhizobium sp. Leaf68 | 1736231.3]	COG0002
ASF03_18945	5	4	0.223609	1.42927	0.52	hypothetical protein [Rhizobium sp. Leaf68 | 1736231.3]	COG0463
ASF03_21875	10	9	0.224628	1.42561	0.51	hypothetical protein [Rhizobium sp. Leaf68 | 1736231.3]	11HN5
ASF03_00825	6	6	0.00083766	1.42059	0.51	Deoxycytidylate deaminase (EC 3.5.4.12) [Rhizobium sp. Leaf68 | 1736231.3]	COG0590
ASF03_08830	23	17	0.227467	1.41825	0.5	UDP-N-acetylenolpyruvoylglucosamine reductase (EC 1.3.1.98) [Rhizobium sp. Leaf68 | 1736231.3]	COG0812
ASF03_03080	12	9	0.0214029	1.41635	0.5	Uncharacterized glycosyl hyrdrolase YieL [Rhizobium sp. Leaf68 | 1736231.3]	COG2382
ASF03_05005	13	11	0.00924787	1.41578	0.5	Oxidoreductase [Rhizobium sp. Leaf68 | 1736231.3]	0XWBT
ASF03_17150	32	18	0.0740791	1.40932	0.49	Malate dehydrogenase (EC 1.1.1.37) [Rhizobium sp. Leaf68 | 1736231.3]	COG0039
ASF03_01545	77	56	0.00344251	1.40749	0.49	Kinesin-like protein [Rhizobium sp. Leaf68 | 1736231.3]	0XPG5
ASF03_20630	2	2	0.0141186	1.40622	0.49	Molybdopterin synthase catalytic subunit MoaE (EC 2.8.1.12) [Rhizobium sp. Leaf68 | 1736231.3]	COG0314
ASF03_14250	16	9	0.0219566	1.40359	0.49	Lipid A export permease/ATP-binding protein MsbA [Rhizobium sp. Leaf68 | 1736231.3]	COG1132
ASF03_09950	3	2	0.034688	1.4018	0.49	NAD kinase (EC 2.7.1.23) [Rhizobium sp. Leaf68 | 1736231.3]	COG0061
ASF03_07250	5	3	0.0214095	1.39995	0.49	Urease gamma subunit (EC 3.5.1.5) [Rhizobium sp. Leaf68 | 1736231.3]	COG0831
ASF03_11135	18	16	0.0172233	1.39965	0.49	beta-N-acetylglucosaminidase (EC 3.2.1.52) [Rhizobium sp. Leaf68 | 1736231.3]	COG1472
ASF03_13870	3	2	0.116612	1.39869	0.48	hypothetical protein [Rhizobium sp. Leaf68 | 1736231.3]	COG1349
ASF03_13815	2	2	0.0734631	1.39679	0.48	hypothetical protein [Rhizobium sp. Leaf68 | 1736231.3]	COG1957
ASF03_06800	4	2	0.11397	1.39522	0.48	Tol-Pal system-associated acyl-CoA thioesterase [Rhizobium sp. Leaf68 | 1736231.3]	COG0824
ASF03_03110	17	14	0.0577396	1.39475	0.48	AMP nucleosidase (EC 3.2.2.4) [Rhizobium sp. Leaf68 | 1736231.3]	COG0775
ASF03_03895	8	7	0.25495	1.39222	0.48	Choline dehydrogenase (EC 1.1.99.1) [Rhizobium sp. Leaf68 | 1736231.3]	COG2303
ASF03_07890	3	2	0.20597	1.39221	0.48	NADPH-dependent 7-cyano-7-deazaguanine reductase (EC 1.7.1.13) [Rhizobium sp. Leaf68 | 1736231.3]	COG0780
ASF03_08615	24	19	0.0536479	1.39078	0.48	Alcohol dehydrogenase (EC 1.1.1.1) [Rhizobium sp. Leaf68 | 1736231.3]	COG1454
ASF03_11205	17	5	0.0293851	1.38835	0.47	ATP-dependent RNA helicase Atu1833 [Rhizobium sp. Leaf68 | 1736231.3]	COG0513
ASF03_00420	9	4	0.021397	1.38676	0.47	Triosephosphate isomerase (EC 5.3.1.1) [Rhizobium sp. Leaf68 | 1736231.3]	COG0149
ASF03_14825	18	17	0.0442672	1.38617	0.47	Urocanate hydratase (EC 4.2.1.49) [Rhizobium sp. Leaf68 | 1736231.3]	COG2987
ASF03_15870	3	2	0.0879996	1.38473	0.47	Cys-tRNA(Pro) deacylase YbaK [Rhizobium sp. Leaf68 | 1736231.3]	COG2606
ASF03_01235	8	8	0.0630919	1.384	0.47	Inosine-uridine preferring nucleoside hydrolase (EC 3.2.2.1) [Rhizobium sp. Leaf68 | 1736231.3]	COG1957
ASF03_05180	10	10	0.122573	1.38082	0.47	Histidinol dehydrogenase (EC 1.1.1.23) [Rhizobium sp. Leaf68 | 1736231.3]	COG0141
ASF03_00670	7	6	0.077676	1.38078	0.47	Uncharacterized metal-dependent hydrolase YcfH [Rhizobium sp. Leaf68 | 1736231.3]	COG0084
ASF03_07735	4	3	0.441688	1.38009	0.46	SbmA protein [Rhizobium sp. Leaf68 | 1736231.3]	COG1133
ASF03_09875	63	57	0.0309653	1.37989	0.46	Outer membrane protein assembly factor YaeT [Rhizobium sp. Leaf68 | 1736231.3]	COG4775
ASF03_21130	6	4	0.179838	1.37893	0.46	33 kDa chaperonin HslO [Rhizobium sp. Leaf68 | 1736231.3]	COG1281
ASF03_04680	5	5	0.0612193	1.37832	0.46	Uncharacterized protein, Bsl7517 homolog [Rhizobium sp. Leaf68 | 1736231.3]	122CC
ASF03_18330	44	36	0.0172292	1.37759	0.46	Malate synthase G (EC 2.3.3.9) [Rhizobium sp. Leaf68 | 1736231.3]	COG2225
ASF03_04115	9	7	0.0942112	1.37741	0.46	Bll5268 protein [Rhizobium sp. Leaf68 | 1736231.3]	COG4307
ASF03_19070	16	13	0.0160319	1.37687	0.46	Trehalose utilization protein ThuA [Rhizobium sp. Leaf68 | 1736231.3]	COG4813
ASF03_12590	6	6	0.00813766	1.37642	0.46	5-keto-D-gluconate 5-reductase (EC 1.1.1.69) [Rhizobium sp. Leaf68 | 1736231.3]	0XNW1
ASF03_04885	7	7	0.0654275	1.37467	0.46	16S rRNA (uracil(1498)-N(3))-methyltransferase (EC 2.1.1.193) [Rhizobium sp. Leaf68 | 1736231.3]	COG1385
ASF03_18110	2	2	0.125684	1.37441	0.46	Maf-like protein [Rhizobium sp. Leaf68 | 1736231.3]	COG0424
ASF03_14215	17	13	0.0149912	1.37366	0.46	ABC transporter, ATP-binding protein (cluster 5, nickel/peptides/opines) / ABC transporter, ATP-binding protein (cluster 5, nickel/peptides/opines) [Rhizobium sp. Leaf68 | 1736231.3]	COG4172
ASF03_15170	2	2	0.306516	1.37198	0.46	Transporter, LysE family [Rhizobium sp. Leaf68 | 1736231.3]	COG1280
ASF03_13660	14	10	0.362056	1.37178	0.46	ABC transporter, substrate-binding protein (cluster 5, nickel/peptides/opines) [Rhizobium sp. Leaf68 | 1736231.3]	0XRAT
ASF03_09555	16	12	0.410207	1.37075	0.45	Serine protease [Rhizobium sp. Leaf68 | 1736231.3]	COG0265
ASF03_09230	3	2	0.338681	1.36764	0.45	Exonuclease III [Rhizobium sp. Leaf68 | 1736231.3]	102QR
ASF03_17135	98	80	0.0287504	1.36432	0.45	2-oxoglutarate dehydrogenase E1 component (EC 1.2.4.2) [Rhizobium sp. Leaf68 | 1736231.3]	COG0567
ASF03_08335	10	7	0.131174	1.36256	0.45	hypothetical protein [Rhizobium sp. Leaf68 | 1736231.3]	11G83
ASF03_10640	16	13	0.0394831	1.36219	0.45	Oligopeptide transport ATP-binding protein @ Glutathione ABC transporter, ATP-binding protein GsiA [Rhizobium sp. Leaf68 | 1736231.3]	COG0444
ASF03_10990	3	3	0.142314	1.35966	0.44	Glutaminase (EC 3.5.1.2) [Rhizobium sp. Leaf68 | 1736231.3]	COG2066
ASF03_09945	3	2	0.319715	1.35939	0.44	hypothetical protein [Rhizobium sp. Leaf68 | 1736231.3]	11YMU
ASF03_11380	4	3	0.111891	1.35719	0.44	Bis-ABC ATPase SMa0036 [Rhizobium sp. Leaf68 | 1736231.3]	COG0488
ASF03_12515	3	3	0.200404	1.35677	0.44	Maltodextrin ABC transporter, substrate-binding protein MdxE [Rhizobium sp. Leaf68 | 1736231.3]	COG1653
ASF03_01285	3	2	0.408671	1.35574	0.44	Coproporphyrinogen III oxidase, oxygen-independent (EC 1.3.99.22) [Rhizobium sp. Leaf68 | 1736231.3]	COG0635
ASF03_15895	5	3	0.0955185	1.35378	0.44	Transcriptional repressor with succinate semialdehyde inducer, IclR family [Rhizobium sp. Leaf68 | 1736231.3]	COG1414
ASF03_07795	32	25	0.0233782	1.35284	0.44	Leucine-specific ABC transporter, substrate-binding protein LivK (TC 3.A.1.4.1) [Rhizobium sp. Leaf68 | 1736231.3]	COG0683
ASF03_01710	10	7	0.0105608	1.35132	0.43	Biotin carboxyl carrier protein of acetyl-CoA carboxylase [Rhizobium sp. Leaf68 | 1736231.3]	COG0511
ASF03_11245	6	5	0.0282824	1.34711	0.43	Phosphoribosylformylglycinamidine synthase, PurS subunit (EC 6.3.5.3) [Rhizobium sp. Leaf68 | 1736231.3]	COG1828
ASF03_17225	22	19	0.163507	1.3453	0.43	FIG006581: hypothetical protein [Rhizobium sp. Leaf68 | 1736231.3]	COG4223
ASF03_18130	7	3	0.0203294	1.34518	0.43	Protein-export protein SecB (maintains pre-export unfolded state) [Rhizobium sp. Leaf68 | 1736231.3]	COG1952
ASF03_21590	7	7	0.00969707	1.34516	0.43	GTP-binding protein EngB [Rhizobium sp. Leaf68 | 1736231.3]	COG0218
ASF03_17550	11	9	0.0625696	1.34184	0.42	(E)-4-hydroxy-3-methylbut-2-enyl-diphosphate synthase (flavodoxin) (EC 1.17.7.3) [Rhizobium sp. Leaf68 | 1736231.3]	COG0821
ASF03_19390	3	3	0.331747	1.33894	0.42	Transcriptional regulator, GntR family [Rhizobium sp. Leaf68 | 1736231.3]	0XPZK
ASF03_05990	10	8	0.189385	1.33888	0.42	hypothetical protein [Rhizobium sp. Leaf68 | 1736231.3]	COG4427
ASF03_00120	6	3	0.00464179	1.33752	0.42	Glutamine ABC transporter, substrate-binding protein GlnH [Rhizobium sp. Leaf68 | 1736231.3]	0YHUR
ASF03_06500	7	3	0.103998	1.33625	0.42	Homospermidine synthase (EC 2.5.1.44) [Rhizobium sp. Leaf68 | 1736231.3]	COG5310
ASF03_11715	5	4	0.226754	1.33625	0.42	hypothetical protein [Rhizobium sp. Leaf68 | 1736231.3]	COG3206
ASF03_04645	3	3	0.274816	1.33472	0.42	hypothetical protein [Rhizobium sp. Leaf68 | 1736231.3]	0Y41P
ASF03_08940	25	21	0.0359528	1.33445	0.42	Xaa-Pro aminopeptidase (EC 3.4.11.9) [Rhizobium sp. Leaf68 | 1736231.3]	COG0006
ASF03_00775	7	7	0.124414	1.33367	0.42	Glycine cleavage system H protein [Rhizobium sp. Leaf68 | 1736231.3]	COG0509
ASF03_02445	13	12	0.0793123	1.33299	0.41	3-oxoacyl-[acyl-carrier-protein] synthase, KASIII (EC 2.3.1.180) [Rhizobium sp. Leaf68 | 1736231.3]	COG0332
ASF03_09675	19	14	0.072334	1.33158	0.41	RecA protein [Rhizobium sp. Leaf68 | 1736231.3]	COG0468
ASF03_07265	11	8	0.0394523	1.33001	0.41	Urease alpha subunit (EC 3.5.1.5) [Rhizobium sp. Leaf68 | 1736231.3]	COG0804
ASF03_17795	8	7	0.0169129	1.32995	0.41	Acetoacetyl-CoA reductase (EC 1.1.1.36) [Rhizobium sp. Leaf68 | 1736231.3]	0XNW1
ASF03_07070	15	14	0.17143	1.32783	0.41	Mll3872 protein [Rhizobium sp. Leaf68 | 1736231.3]	43993
ASF03_17430	8	4	0.445965	1.32627	0.41	3-isopropylmalate dehydratase large subunit (EC 4.2.1.33) [Rhizobium sp. Leaf68 | 1736231.3]	COG0065
ASF03_15070	8	7	0.417713	1.32608	0.41	Malto-oligosyltrehalose trehalohydrolase (EC 3.2.1.141) [Rhizobium sp. Leaf68 | 1736231.3]	COG0296
ASF03_04405	6	4	0.0838394	1.32586	0.41	D-2-hydroxyglutarate dehydrogenase (EC 1.1.99.2) [Rhizobium sp. Leaf68 | 1736231.3]	COG0277
ASF03_21095	2	2	0.0309653	1.32558	0.41	Cold shock protein of CSP family [Rhizobium sp. Leaf68 | 1736231.3]	COG1278
ASF03_21500	4	4	0.00988715	1.32555	0.41	Proton/glutamate symporter @ Sodium/glutamate symporter [Rhizobium sp. Leaf68 | 1736231.3]	COG1301
ASF03_08890	20	15	0.201737	1.32516	0.41	DNA ligase (NAD(+)) (EC 6.5.1.2) [Rhizobium sp. Leaf68 | 1736231.3]	COG0272
ASF03_00450	14	14	0.113822	1.3245	0.41	Flagellar biosynthesis protein FliO / Domain of unknown function RL2641.C [Rhizobium sp. Leaf68 | 1736231.3]	125G1
ASF03_14050	7	5	0.0346104	1.32328	0.4	Nucleoside 5-triphosphatase RdgB (dHAPTP, dITP, XTP-specific) (EC 3.6.1.66) [Rhizobium sp. Leaf68 | 1736231.3]	COG0127
ASF03_06565	6	4	0.232996	1.32288	0.4	hypothetical protein [Rhizobium sp. Leaf68 | 1736231.3]	COG3750
ASF03_05535	9	7	0.0385034	1.32009	0.4	Xylulose kinase (EC 2.7.1.17) [Rhizobium sp. Leaf68 | 1736231.3]	COG1070
ASF03_17830	7	5	0.157304	1.31924	0.4	Two-component transcriptional response regulator, LuxR family [Rhizobium sp. Leaf68 | 1736231.3]	0XP65
ASF03_09880	8	4	0.228039	1.31833	0.4	UDP-3-O-[3-hydroxymyristoyl] glucosamine N-acyltransferase (EC 2.3.1.191) [Rhizobium sp. Leaf68 | 1736231.3]	COG1044
ASF03_18200	21	17	0.0330327	1.31597	0.4	Acetyl-coenzyme A carboxyl transferase beta chain (EC 6.4.1.2) [Rhizobium sp. Leaf68 | 1736231.3]	COG0777
ASF03_18065	14	12	0.112184	1.31565	0.4	Chromosome (plasmid) partitioning protein ParB [Rhizobium sp. Leaf68 | 1736231.3]	COG1475
ASF03_05035	28	24	0.00416082	1.31526	0.4	Maltodextrin glucosidase (EC 3.2.1.20) [Rhizobium sp. Leaf68 | 1736231.3]	COG0366
ASF03_08015	4	2	0.225706	1.31412	0.39	Methyl-accepting chemotaxis sensor/transducer protein [Rhizobium sp. Leaf68 | 1736231.3]	COG0840
ASF03_00505	9	7	0.00561528	1.31364	0.39	Lactoylglutathione lyase (EC 4.4.1.5) [Rhizobium sp. Leaf68 | 1736231.3]	COG0346
ASF03_14290	6	6	0.019576	1.311	0.39	Uncharacterized sugar kinase [Rhizobium sp. Leaf68 | 1736231.3]	COG1072
ASF03_09330	3	2	0.0808465	1.30993	0.39	Acyl-CoA hydrolase (EC 3.1.2.20) [Rhizobium sp. Leaf68 | 1736231.3]	COG1607
ASF03_14670	5	5	0.0232795	1.30954	0.39	hypothetical protein [Rhizobium sp. Leaf68 | 1736231.3]	COG3803
ASF03_05165	7	7	0.101496	1.30624	0.39	Translation initiation factor 1 [Rhizobium sp. Leaf68 | 1736231.3]	COG0361
ASF03_14305	8	7	0.130135	1.30545	0.38	Molybdopterin-synthase adenylyltransferase (EC 2.7.7.80) [Rhizobium sp. Leaf68 | 1736231.3]	COG0476
ASF03_21170	10	6	0.240272	1.30125	0.38	Phosphate ABC transporter, permease protein PstA (TC 3.A.1.7.1) [Rhizobium sp. Leaf68 | 1736231.3]	COG0581
ASF03_17570	5	3	0.22042	1.29944	0.38	hypothetical protein [Rhizobium sp. Leaf68 | 1736231.3]	COG2771
ASF03_11695	10	7	0.385207	1.29862	0.38	Alpha-D-GlcNAc alpha-1,2-L-rhamnosyltransferase (EC 2.4.1.-) [Rhizobium sp. Leaf68 | 1736231.3]	0XPWD
ASF03_13995	10	10	0.110965	1.297	0.38	Integration host factor beta subunit [Rhizobium sp. Leaf68 | 1736231.3]	COG0776
ASF03_04060	14	11	0.110665	1.29664	0.37	Hydrolase [Rhizobium sp. Leaf68 | 1736231.3]	COG1011
ASF03_04280	14	12	0.00412701	1.29226	0.37	Chorismate synthase (EC 4.2.3.5) [Rhizobium sp. Leaf68 | 1736231.3]	COG0082
1736231.3.peg.2078	3	2	0.135248	1.29225	0.37	Translation elongation factor Tu [Rhizobium sp. Leaf68 | 1736231.3] [fig|1736231.3.peg.1214,fig|1736231.3.peg.2078]	#N/A
ASF03_05710	6	3	0.327551	1.29215	0.37	Transcriptional regulator, LysR family [Rhizobium sp. Leaf68 | 1736231.3]	0XQWS
ASF03_00215	13	7	0.119037	1.29058	0.37	Transcription-repair coupling factor [Rhizobium sp. Leaf68 | 1736231.3]	COG1197
ASF03_09665	13	13	0.0166327	1.28835	0.37	Indigoidine synthase A-like protein, uncharacterized enzyme involved in pigment biosynthesis [Rhizobium sp. Leaf68 | 1736231.3]	COG2313
ASF03_14270	4	3	0.197152	1.2881	0.37	Transcriptional regulator FrcR for fructose utilization, ROK family [Rhizobium sp. Leaf68 | 1736231.3]	COG1940
ASF03_16015	11	9	0.122169	1.28741	0.36	Orotidine 5'-phosphate decarboxylase (EC 4.1.1.23) [Rhizobium sp. Leaf68 | 1736231.3]	COG0284
ASF03_17905	7	5	0.0979443	1.28729	0.36	Pyridoxal phosphate-containing protein YggS [Rhizobium sp. Leaf68 | 1736231.3]	COG0325
ASF03_06555	7	4	0.138722	1.2859	0.36	Predicted N-formylglutamate amidohydrolase [Rhizobium sp. Leaf68 | 1736231.3]	COG3931
ASF03_09805	14	11	0.278663	1.28415	0.36	2-Keto-3-deoxy-D-manno-octulosonate-8-phosphate synthase (EC 2.5.1.55) [Rhizobium sp. Leaf68 | 1736231.3]	COG2877
ASF03_02785	8	7	0.0951701	1.28403	0.36	Lysine decarboxylase family [Rhizobium sp. Leaf68 | 1736231.3]	COG1611
ASF03_19270	6	6	0.263981	1.2834	0.36	Endonuclease/exonuclease/phosphatase family protein [Rhizobium sp. Leaf68 | 1736231.3]	COG3568
ASF03_15510	12	7	0.324688	1.28318	0.36	Various polyols ABC transporter, ATP-binding protein [Rhizobium sp. Leaf68 | 1736231.3]	COG3842
ASF03_14030	11	7	0.0249321	1.28283	0.36	PTS IIA-like nitrogen-regulatory protein PtsN [Rhizobium sp. Leaf68 | 1736231.3]	COG1762
ASF03_01230	17	15	0.127095	1.28273	0.36	Aspartate aminotransferase (EC 2.6.1.1) [Rhizobium sp. Leaf68 | 1736231.3]	COG0436
ASF03_06485	13	10	0.232918	1.28252	0.36	Ferrochelatase, protoheme ferro-lyase (EC 4.99.1.1) [Rhizobium sp. Leaf68 | 1736231.3]	COG0276
ASF03_08225	4	2	0.234679	1.28061	0.36	HTH-type transcriptional regulator PetP [Rhizobium sp. Leaf68 | 1736231.3]	11G0I
ASF03_16795	16	10	0.12399	1.27927	0.36	FAD-dependent oxidoreductase [Rhizobium sp. Leaf68 | 1736231.3]	COG0665
ASF03_04380	5	4	0.384556	1.27927	0.36	Immunoreactive 14 kDa protein BA14k [Rhizobium sp. Leaf68 | 1736231.3]	122WP
ASF03_15820	13	9	0.222016	1.27663	0.35	Ureidoglycolate dehydrogenase (EC 1.1.1.154) [Rhizobium sp. Leaf68 | 1736231.3]	COG2055
ASF03_04735	11	10	0.109257	1.27636	0.35	HAD superfamily protein involved in N-acetyl-glucosamine catabolism [Rhizobium sp. Leaf68 | 1736231.3]	COG0647
ASF03_04465	5	4	0.0370813	1.27172	0.35	3-phosphoshikimate 1-carboxyvinyltransferase (EC 2.5.1.19) [Rhizobium sp. Leaf68 | 1736231.3]	COG0128
fig|1736231.3.peg.3401	3	2	0.310127	1.27132	0.35	Hydroxyacylglutathione hydrolase (EC 3.1.2.6) [Rhizobium sp. Leaf68 | 1736231.3]	#N/A
ASF03_04730	10	8	0.381968	1.2692	0.34	FMN adenylyltransferase (EC 2.7.7.2) / Riboflavin kinase (EC 2.7.1.26) [Rhizobium sp. Leaf68 | 1736231.3]	COG0196
ASF03_06365	10	5	0.107139	1.26839	0.34	Histidinol-phosphatase [alternative form] (EC 3.1.3.15) [Rhizobium sp. Leaf68 | 1736231.3]	COG0483
ASF03_15785	21	20	0.108993	1.26832	0.34	Phenylalanyl-tRNA synthetase alpha chain (EC 6.1.1.20) [Rhizobium sp. Leaf68 | 1736231.3]	COG0016
ASF03_04270	4	2	0.280052	1.26797	0.34	hypothetical protein [Rhizobium sp. Leaf68 | 1736231.3]	127G4
ASF03_21040	10	8	0.0566845	1.26647	0.34	Dihydroorotate dehydrogenase (quinone) (EC 1.3.5.2) [Rhizobium sp. Leaf68 | 1736231.3]	COG0167
ASF03_09460	18	15	0.0332161	1.26475	0.34	LSU ribosomal protein L15p (L27Ae) [Rhizobium sp. Leaf68 | 1736231.3]	COG0200
ASF03_00180	5	4	0.224456	1.26429	0.34	S-adenosylmethionine:tRNA ribosyltransferase-isomerase (EC 2.4.99.17) [Rhizobium sp. Leaf68 | 1736231.3]	COG0809
ASF03_21600	24	16	0.0491909	1.26156	0.34	N-acetylglutamate kinase (EC 2.7.2.8) [Rhizobium sp. Leaf68 | 1736231.3]	COG0548
ASF03_17365	82	64	0.0116262	1.26125	0.33	Aconitate hydratase (EC 4.2.1.3) [Rhizobium sp. Leaf68 | 1736231.3]	COG1048
ASF03_14510	9	7	0.0275087	1.26041	0.33	Thymidine phosphorylase (EC 2.4.2.4) [Rhizobium sp. Leaf68 | 1736231.3]	COG0213
ASF03_05515	2	2	0.358772	1.25798	0.33	Transcriptional regulator, AcrR family [Rhizobium sp. Leaf68 | 1736231.3]	11WDK
ASF03_06685	34	27	0.0151413	1.25687	0.33	Phosphoglycerate kinase (EC 2.7.2.3) [Rhizobium sp. Leaf68 | 1736231.3]	COG0126
ASF03_18050	10	7	0.193288	1.25648	0.33	16S rRNA (cytosine(967)-C(5))-methyltransferase (EC 2.1.1.176) [Rhizobium sp. Leaf68 | 1736231.3]	COG0144
ASF03_00205	9	5	0.4648	1.25552	0.33	ATP-dependent DNA helicase RecG (EC 3.6.4.12) [Rhizobium sp. Leaf68 | 1736231.3]	COG1200
ASF03_17875	27	18	0.145161	1.25514	0.33	ATP-dependent DNA helicase [Rhizobium sp. Leaf68 | 1736231.3]	COG0513
ASF03_15665	15	10	0.0328038	1.25466	0.33	Glutathione synthetase (EC 6.3.2.3) [Rhizobium sp. Leaf68 | 1736231.3]	COG0189
ASF03_13825	10	5	0.266645	1.2544	0.33	2,3,4,5-tetrahydropyridine-2,6-dicarboxylate N-succinyltransferase (EC 2.3.1.117) [Rhizobium sp. Leaf68 | 1736231.3]	COG2171
ASF03_15440	7	5	0.0838149	1.25248	0.32	Cyclic di-GMP binding protein precursor [Rhizobium sp. Leaf68 | 1736231.3]	11F0H
ASF03_15585	52	46	0.0928976	1.2482	0.32	ABC transporter, substrate-binding protein (cluster 5, nickel/peptides/opines) [Rhizobium sp. Leaf68 | 1736231.3]	0XQF5
ASF03_15185	6	4	0.103122	1.24595	0.32	Ribonucleotide reductase transcriptional regulator NrdR [Rhizobium sp. Leaf68 | 1736231.3]	COG1327
ASF03_13595	18	14	0.15628	1.24474	0.32	ABC transporter, substrate-binding protein (cluster 5, nickel/peptides/opines) [Rhizobium sp. Leaf68 | 1736231.3]	COG0747
ASF03_02940	8	7	0.131362	1.24466	0.32	Signal peptidase I (EC 3.4.21.89) [Rhizobium sp. Leaf68 | 1736231.3]	COG0681
ASF03_13345	19	15	0.0927505	1.24438	0.32	Capsule polysaccharide export protein [Rhizobium sp. Leaf68 | 1736231.3]	COG1596
ASF03_18040	33	24	0.0402663	1.24278	0.31	IMP cyclohydrolase (EC 3.5.4.10) / Phosphoribosylaminoimidazolecarboxamide formyltransferase (EC 2.1.2.3) [Rhizobium sp. Leaf68 | 1736231.3]	COG0138
ASF03_14815	12	8	0.0926736	1.24064	0.31	Histidine ammonia-lyase (EC 4.3.1.3) [Rhizobium sp. Leaf68 | 1736231.3]	COG2986
ASF03_11190	9	8	0.0230169	1.23948	0.31	Thiol peroxidase, Bcp-type (EC 1.11.1.15) [Rhizobium sp. Leaf68 | 1736231.3]	COG1225
ASF03_05695	13	7	0.252072	1.23626	0.31	hypothetical protein [Rhizobium sp. Leaf68 | 1736231.3]	0XQSW
ASF03_02395	34	26	0.171682	1.23544	0.31	2',3'-cyclic-nucleotide 2'-phosphodiesterase (EC 3.1.4.16) / 3'-nucleotidase (EC 3.1.3.6) [Rhizobium sp. Leaf68 | 1736231.3]	COG0737
ASF03_17175	2	2	0.168392	1.23516	0.3	Succinate dehydrogenase hydrophobic membrane anchor protein [Rhizobium sp. Leaf68 | 1736231.3]	COG2142
ASF03_13730	4	4	0.296301	1.23473	0.3	Oxidoreductase, short-chain dehydrogenase/reductase family [Rhizobium sp. Leaf68 | 1736231.3]	0XNW1
ASF03_06035	4	3	0.292777	1.23386	0.3	Small protein containing transglutaminase-like domain [Rhizobium sp. Leaf68 | 1736231.3]	COG1305
ASF03_04690	24	21	0.0974209	1.23369	0.3	TldE protein, part of TldE/TldD proteolytic complex [Rhizobium sp. Leaf68 | 1736231.3]	COG0312
ASF03_15640	2	2	0.250606	1.23352	0.3	Gluconolactonase (EC 3.1.1.17) [Rhizobium sp. Leaf68 | 1736231.3]	COG3386
ASF03_14530	17	12	0.13673	1.2302	0.3	Peptide chain release factor 3 [Rhizobium sp. Leaf68 | 1736231.3]	COG4108
ASF03_07790	12	10	0.222945	1.22946	0.3	Adenine deaminase (EC 3.5.4.2) [Rhizobium sp. Leaf68 | 1736231.3]	COG1001
ASF03_09820	3	2	0.357598	1.22441	0.29	FIG110192: hypothetical protein [Rhizobium sp. Leaf68 | 1736231.3]	COG3146
ASF03_18815	14	10	0.103846	1.22186	0.29	Polysaccharide pyruvyl transferase EpsO [Rhizobium sp. Leaf68 | 1736231.3]	COG5039
ASF03_02070	21	17	0.281996	1.22022	0.29	ATP-dependent Clp protease ATP-binding subunit ClpX [Rhizobium sp. Leaf68 | 1736231.3]	COG1219
ASF03_17515	9	8	0.36333	1.21826	0.28	Bis-ABC ATPase Uup [Rhizobium sp. Leaf68 | 1736231.3]	COG0488
ASF03_18245	3	2	0.204775	1.214	0.28	Phosphocarrier protein, nitrogen regulation associated [Rhizobium sp. Leaf68 | 1736231.3]	COG1925
ASF03_17565	68	53	0.103166	1.21172	0.28	Pyruvate carboxylase (EC 6.4.1.1) [Rhizobium sp. Leaf68 | 1736231.3]	COG1038
ASF03_04845	3	2	0.170852	1.20859	0.27	Glycolate dehydrogenase (EC 1.1.99.14), FAD-binding subunit GlcE [Rhizobium sp. Leaf68 | 1736231.3]	COG0277
ASF03_15300	4	3	0.27504	1.20854	0.27	Transcriptional regulator, GntR family [Rhizobium sp. Leaf68 | 1736231.3]	11I90
ASF03_11140	7	7	0.239492	1.20713	0.27	Soluble lytic murein transglycosylase (EC 3.2.1.-) [Rhizobium sp. Leaf68 | 1736231.3]	11DAJ
ASF03_08455	20	18	0.0793807	1.20666	0.27	Transamidase GatB domain protein [Rhizobium sp. Leaf68 | 1736231.3]	COG1610
ASF03_08405	68	49	0.140696	1.20644	0.27	Carbamoyl-phosphate synthase large chain (EC 6.3.5.5) [Rhizobium sp. Leaf68 | 1736231.3]	COG0458
ASF03_15090	14	11	0.0100756	1.20453	0.27	Ureidoglycine aminohydrolase [Rhizobium sp. Leaf68 | 1736231.3]	COG3257
ASF03_01035	4	4	0.22113	1.20415	0.27	hypothetical protein [Rhizobium sp. Leaf68 | 1736231.3]	0Y1NZ
ASF03_00495	3	3	0.0614479	1.20363	0.27	FIG007785: exported protein [Rhizobium sp. Leaf68 | 1736231.3]	COG1430
ASF03_11770	19	17	0.145448	1.20338	0.27	Uncharacterized oxidoreductase Atu4375 [Rhizobium sp. Leaf68 | 1736231.3]	COG0673
ASF03_01525	2	2	0.248238	1.20281	0.27	Dihydropteroate synthase (EC 2.5.1.15) [Rhizobium sp. Leaf68 | 1736231.3]	COG0294
ASF03_04170	4	2	0.212559	1.20178	0.27	4-hydroxy-3-methylbut-2-enyl diphosphate reductase (EC 1.17.7.4) [Rhizobium sp. Leaf68 | 1736231.3]	COG0761
ASF03_14090	20	17	0.0919715	1.19948	0.26	Uracil phosphoribosyltransferase (EC 2.4.2.9) [Rhizobium sp. Leaf68 | 1736231.3]	COG0035
ASF03_10895	9	8	0.163893	1.1988	0.26	Hydrolase SMc00528, alpha/beta fold family [Rhizobium sp. Leaf68 | 1736231.3]	COG2945
ASF03_00840	14	13	0.215339	1.19758	0.26	Ribosome LSU-associated GTP-binding protein HflX [Rhizobium sp. Leaf68 | 1736231.3]	COG2262
ASF03_21930	94	75	0.185664	1.19497	0.26	Translation elongation factor G [Rhizobium sp. Leaf68 | 1736231.3]	COG0480
ASF03_13715	4	2	0.469138	1.19399	0.26	Transketolase, C-terminal section (EC 2.2.1.1) [Rhizobium sp. Leaf68 | 1736231.3]	COG3958
ASF03_13335	4	3	0.29664	1.19257	0.25	Stress response diiron-containing protein YciF [Rhizobium sp. Leaf68 | 1736231.3]	COG3685
ASF03_15455	12	11	0.165904	1.18986	0.25	Mannose-6-phosphate isomerase (EC 5.3.1.8) [Rhizobium sp. Leaf68 | 1736231.3]	COG2942
ASF03_18325	7	3	0.160181	1.18923	0.25	hypothetical protein [Rhizobium sp. Leaf68 | 1736231.3]	0XST5
ASF03_00960	28	22	0.0665466	1.18867	0.25	Threonyl-tRNA synthetase (EC 6.1.1.3) [Rhizobium sp. Leaf68 | 1736231.3]	COG0441
ASF03_15255	14	12	0.294751	1.18763	0.25	Membrane-bound lytic murein transglycosylase B [Rhizobium sp. Leaf68 | 1736231.3]	COG2951
ASF03_10800	2	2	0.330544	1.18355	0.24	D-alanyl-D-alanine carboxypeptidase (EC 3.4.16.4) [Rhizobium sp. Leaf68 | 1736231.3]	COG1686
ASF03_01580	10	10	0.232756	1.18347	0.24	ADP-ribose pyrophosphatase of COG1058 family (EC 3.6.1.13) [Rhizobium sp. Leaf68 | 1736231.3]	COG1058
ASF03_07115	4	4	0.267424	1.18337	0.24	FIG00450386: hypothetical protein [Rhizobium sp. Leaf68 | 1736231.3]	COG5400
ASF03_09720	6	5	0.0930963	1.17765	0.24	tRNA (cytidine(32)/uridine(32)-2'-O)-methyltransferase (EC 2.1.1.200) [Rhizobium sp. Leaf68 | 1736231.3]	COG0565
ASF03_01690	10	9	0.0735546	1.17258	0.23	Oxidoreductase, short-chain dehydrogenase/reductase family [Rhizobium sp. Leaf68 | 1736231.3]	0XQFJ
ASF03_16880	9	6	0.403481	1.17186	0.23	Efflux ABC transporter, permease/ATP-binding protein [Rhizobium sp. Leaf68 | 1736231.3]	0XQB2
ASF03_00165	4	3	0.275535	1.17068	0.23	Phosphopantetheine adenylyltransferase (EC 2.7.7.3) [Rhizobium sp. Leaf68 | 1736231.3]	COG0669
ASF03_07895	9	8	0.225706	1.16668	0.22	hypothetical protein [Rhizobium sp. Leaf68 | 1736231.3]	COG3416
ASF03_16030	26	20	0.308947	1.16603	0.22	DNA polymerase III beta subunit (EC 2.7.7.7) [Rhizobium sp. Leaf68 | 1736231.3]	COG0592
ASF03_02585	4	2	0.316952	1.16401	0.22	Lipopolysaccharide export system permease protein LptF [Rhizobium sp. Leaf68 | 1736231.3]	COG0795
ASF03_04350	12	12	0.161569	1.16346	0.22	RNA methyltransferase [EC:2.1.1.-] [Rhizobium sp. Leaf68 | 1736231.3]	COG2265
ASF03_21965	135	83	0.212247	1.16054	0.21	DNA-directed RNA polymerase beta' subunit (EC 2.7.7.6) [Rhizobium sp. Leaf68 | 1736231.3]	COG0086
ASF03_06725	2	2	0.247911	1.15557	0.21	2',3'-cyclic-nucleotide 2'-phosphodiesterase, Bsub YmdB [Rhizobium sp. Leaf68 | 1736231.3]	COG1692
ASF03_15875	5	5	0.168263	1.15479	0.21	FIG138056: a glutathione-dependent thiol reductase [Rhizobium sp. Leaf68 | 1736231.3]	COG1393
ASF03_11045	3	3	0.301246	1.15477	0.21	Molybdenum cofactor guanylyltransferase (EC 2.7.7.77) [Rhizobium sp. Leaf68 | 1736231.3]	COG0746
ASF03_09455	9	7	0.110253	1.15474	0.21	LSU ribosomal protein L30p (L7e) [Rhizobium sp. Leaf68 | 1736231.3]	COG1841
ASF03_18670	13	10	0.212656	1.15262	0.2	Mlr4813 protein [Rhizobium sp. Leaf68 | 1736231.3]	COG2335
ASF03_03620	28	19	0.0684385	1.1507	0.2	Protease II (EC 3.4.21.83) [Rhizobium sp. Leaf68 | 1736231.3]	COG1770
ASF03_05760	2	2	0.0581046	1.15	0.2	Creatinine amidohydrolase (EC 3.5.2.10) [Rhizobium sp. Leaf68 | 1736231.3]	COG1402
ASF03_10880	25	22	0.147216	1.14961	0.2	Iron-sulfur cluster assembly ATPase protein SufC [Rhizobium sp. Leaf68 | 1736231.3]	COG0396
ASF03_09760	18	14	0.262044	1.14933	0.2	ABC transporter involved in resistance to organic solvents, substrate-binding protein 2 [Rhizobium sp. Leaf68 | 1736231.3]	COG1463
ASF03_17800	15	10	0.0560118	1.14699	0.2	Acetyl-CoA acetyltransferase (EC 2.3.1.9) [Rhizobium sp. Leaf68 | 1736231.3]	COG0183
ASF03_20980	12	8	0.441472	1.14662	0.2	TPR repeat, SEL1 subfamily [Rhizobium sp. Leaf68 | 1736231.3]	COG0790;COG3409
ASF03_16085	7	5	0.235682	1.14518	0.2	hypothetical protein [Rhizobium sp. Leaf68 | 1736231.3]	#N/A
ASF03_04790	36	26	0.0213435	1.14318	0.19	Histidyl-tRNA synthetase (EC 6.1.1.21) [Rhizobium sp. Leaf68 | 1736231.3]	COG0124
fig|1736231.3.peg.3612	5	3	0.44393	1.14299	0.19	Mobile element protein [Rhizobium sp. Leaf68 | 1736231.3]	#N/A
ASF03_01250	8	7	0.274377	1.14282	0.19	hypothetical protein [Rhizobium sp. Leaf68 | 1736231.3]	0YMGG
ASF03_18170	14	11	0.224954	1.14185	0.19	2-hydroxyhepta-2,4-diene-1,7-dioate isomerase (EC 5.3.3.-) / 5-carboxymethyl-2-oxo-hex-3- ene-1,7-dioate decarboxylase (EC 4.1.1.68) [Rhizobium sp. Leaf68 | 1736231.3]	COG0179
ASF03_13775	7	3	0.0200134	1.14163	0.19	hypothetical protein [Rhizobium sp. Leaf68 | 1736231.3]	#N/A
ASF03_02190	3	2	0.338186	1.1405	0.19	hypothetical protein [Rhizobium sp. Leaf68 | 1736231.3]	#N/A
ASF03_05625	10	9	0.162364	1.14032	0.19	GNAT family acetyltransferase PA5433 [Rhizobium sp. Leaf68 | 1736231.3]	COG1670
ASF03_18220	3	2	0.29497	1.14007	0.19	FIG041266: ATP-dependent nuclease subunit B [Rhizobium sp. Leaf68 | 1736231.3]	COG2887;COG3893
ASF03_08515	11	11	0.188198	1.13963	0.19	N-acylglucosamine 2-epimerase (EC 5.1.3.8) [Rhizobium sp. Leaf68 | 1736231.3]	COG2942
ASF03_17950	3	3	0.391513	1.13769	0.19	Precorrin-8X methylmutase (EC 5.4.99.61) [Rhizobium sp. Leaf68 | 1736231.3]	COG2082
ASF03_17100	4	3	0.104433	1.13613	0.18	High-affinity choline uptake protein BetT [Rhizobium sp. Leaf68 | 1736231.3]	COG1292
ASF03_01305	5	4	0.29497	1.13585	0.18	Polyhydroxyalkanoic acid synthase [Rhizobium sp. Leaf68 | 1736231.3]	COG3243
ASF03_03360	7	7	0.224628	1.13422	0.18	Transcriptional regulatory protein PhoP [Rhizobium sp. Leaf68 | 1736231.3]	11FPD
ASF03_02885	3	3	0.473403	1.1317	0.18	Glyoxalase family protein [Rhizobium sp. Leaf68 | 1736231.3]	COG0346;COG0400
ASF03_13985	5	5	0.451385	1.13087	0.18	SAM-dependent methyltransferase [Rhizobium sp. Leaf68 | 1736231.3]	COG1092
ASF03_18160	42	32	0.337179	1.13057	0.18	DNA gyrase subunit B (EC 5.99.1.3) [Rhizobium sp. Leaf68 | 1736231.3]	COG0187
ASF03_10165	5	3	0.317118	1.13054	0.18	hypothetical protein [Rhizobium sp. Leaf68 | 1736231.3]	12C8C
ASF03_11635	11	9	0.273191	1.12837	0.17	beta-N-acetylglucosaminidase (EC 3.2.1.52) [Rhizobium sp. Leaf68 | 1736231.3]	COG3525
ASF03_18190	22	15	0.167362	1.12744	0.17	Tryptophan synthase beta chain (EC 4.2.1.20) [Rhizobium sp. Leaf68 | 1736231.3]	COG0133
ASF03_17170	47	41	0.2803	1.12553	0.17	Succinate dehydrogenase flavoprotein subunit (EC 1.3.5.1) [Rhizobium sp. Leaf68 | 1736231.3]	COG1053
ASF03_18865	4	3	0.339615	1.12542	0.17	dTDP-4-dehydrorhamnose 3,5-epimerase (EC 5.1.3.13) [Rhizobium sp. Leaf68 | 1736231.3]	COG1898
ASF03_21755	6	5	0.443414	1.12373	0.17	UDP-glucuronate 5'-epimerase (EC 5.1.3.12) [Rhizobium sp. Leaf68 | 1736231.3]	COG0451
ASF03_18300	7	5	0.094159	1.1236	0.17	Imidazole glycerol phosphate synthase amidotransferase subunit HisH [Rhizobium sp. Leaf68 | 1736231.3]	COG0118
ASF03_15115	10	9	0.412987	1.1233	0.17	Hypothetical protein Oant_0359 [Rhizobium sp. Leaf68 | 1736231.3]	COG0329
ASF03_11020	5	4	0.225706	1.12318	0.17	FIG00899427: hypothetical protein [Rhizobium sp. Leaf68 | 1736231.3]	COG3536
ASF03_14375	44	34	0.173007	1.12274	0.17	Transcription termination protein NusA [Rhizobium sp. Leaf68 | 1736231.3]	COG0195
ASF03_13365	13	9	0.160176	1.1204	0.16	T6SS component TssM (IcmF/VasK) [Rhizobium sp. Leaf68 | 1736231.3]	COG3523
ASF03_14405	3	2	0.250507	1.12017	0.16	Recombination protein RecR [Rhizobium sp. Leaf68 | 1736231.3]	COG0353
ASF03_12985	6	4	0.233186	1.11918	0.16	Dehydrogenase [Rhizobium sp. Leaf68 | 1736231.3]	0XQKZ
ASF03_08330	4	3	0.256413	1.1185	0.16	hypothetical protein [Rhizobium sp. Leaf68 | 1736231.3]	COG3306
ASF03_07155	4	2	0.204388	1.11636	0.16	gamma-aminobutyric acid ABC transporter, permease protein 2 [Rhizobium sp. Leaf68 | 1736231.3]	COG4177
ASF03_20395	18	13	0.261064	1.11504	0.16	TRAP transporter solute receptor, unknown substrate 6 [Rhizobium sp. Leaf68 | 1736231.3]	COG4663
ASF03_16380	2	2	0.304527	1.11352	0.16	Transcriptional regulator, GntR family [Rhizobium sp. Leaf68 | 1736231.3]	COG1802
ASF03_10470	9	9	0.374195	1.11289	0.15	UDP-glucose 4-epimerase (EC 5.1.3.2) [Rhizobium sp. Leaf68 | 1736231.3]	COG0451
ASF03_19135	28	20	0.294959	1.11213	0.15	Glutamate N-acetyltransferase (EC 2.3.1.35) @ N-acetylglutamate synthase (EC 2.3.1.1) [Rhizobium sp. Leaf68 | 1736231.3]	COG1364
ASF03_13765	5	5	0.405135	1.11013	0.15	hypothetical protein [Rhizobium sp. Leaf68 | 1736231.3]	COG0419
ASF03_12865	4	2	0.317978	1.10922	0.15	L,D-transpeptidase [Rhizobium sp. Leaf68 | 1736231.3]	COG1376
ASF03_17510	4	4	0.425864	1.10634	0.15	hypothetical protein [Rhizobium sp. Leaf68 | 1736231.3]	COG3607
ASF03_13590	4	3	0.427598	1.10603	0.15	hypothetical protein [Rhizobium sp. Leaf68 | 1736231.3]	COG4692
ASF03_09845	41	24	0.25154	1.10422	0.14	Translation elongation factor Ts [Rhizobium sp. Leaf68 | 1736231.3]	COG0264
ASF03_04635	2	2	0.226818	1.10303	0.14	hypothetical protein [Rhizobium sp. Leaf68 | 1736231.3]	COG3908
ASF03_07780	13	7	0.157113	1.09765	0.13	Maltodextrin glucosidase (EC 3.2.1.20) [Rhizobium sp. Leaf68 | 1736231.3]	COG0366
ASF03_00890	3	2	0.430735	1.09297	0.13	Ribosome association toxin RatA [Rhizobium sp. Leaf68 | 1736231.3]	COG2867
ASF03_04345	2	2	0.349819	1.09284	0.13	RNA binding methyltransferase FtsJ like [Rhizobium sp. Leaf68 | 1736231.3]	COG1189
ASF03_10695	4	4	0.476252	1.09201	0.13	PTPS-like type 4 [Rhizobium sp. Leaf68 | 1736231.3]	11T7W
ASF03_19940	7	6	0.427562	1.09146	0.13	Exodeoxyribonuclease VII large subunit (EC 3.1.11.6) [Rhizobium sp. Leaf68 | 1736231.3]	COG1570
ASF03_02800	9	5	0.31502	1.09034	0.12	Phosphatidylserine decarboxylase (EC 4.1.1.65) [Rhizobium sp. Leaf68 | 1736231.3]	COG0688
ASF03_13850	4	2	0.165453	1.09033	0.12	Peptide deformylase (EC 3.5.1.88) [Rhizobium sp. Leaf68 | 1736231.3]	COG0242
ASF03_08870	8	4	0.273749	1.0901	0.12	DNA repair protein RecN [Rhizobium sp. Leaf68 | 1736231.3]	COG0497
ASF03_09710	45	34	0.35748	1.08882	0.12	Isocitrate dehydrogenase [NADP] (EC 1.1.1.42) [Rhizobium sp. Leaf68 | 1736231.3]	COG0538
ASF03_01295	4	3	0.350313	1.08845	0.12	Sulfate permease [Rhizobium sp. Leaf68 | 1736231.3]	COG0659
ASF03_16740	19	15	0.109175	1.08769	0.12	Putative phosphoribosylaminoimidazole-succinocarboxamide synthase 2 (SAICAR synthetase 2) [Rhizobium sp. Leaf68 | 1736231.3]	COG0152
ASF03_09390	17	11	0.236422	1.08698	0.12	LSU ribosomal protein L22p (L17e) [Rhizobium sp. Leaf68 | 1736231.3]	COG0091
ASF03_02060	22	18	0.438582	1.08633	0.12	DNA-binding protein HU-beta [Rhizobium sp. Leaf68 | 1736231.3]	COG0776
ASF03_09625	13	10	0.345392	1.08571	0.12	Transcriptional regulator, AsnC family [Rhizobium sp. Leaf68 | 1736231.3]	COG1522
ASF03_01780	23	21	0.225706	1.08492	0.12	Aspartyl-tRNA(Asn) amidotransferase subunit A (EC 6.3.5.6) @ Glutamyl-tRNA(Gln) amidotransferase subunit A (EC 6.3.5.7) [Rhizobium sp. Leaf68 | 1736231.3]	COG0154
ASF03_04500	9	6	0.421908	1.084	0.12	Decaprenyl diphosphate synthase (EC 2.5.1.91) [Rhizobium sp. Leaf68 | 1736231.3]	COG0142
ASF03_16885	8	4	0.259077	1.08307	0.12	cAMP-binding proteins - catabolite gene activator and regulatory subunit of cAMP-dependent protein kinases [Rhizobium sp. Leaf68 | 1736231.3]	11MNT
ASF03_06895	6	2	0.329234	1.07945	0.11	hypothetical protein [Rhizobium sp. Leaf68 | 1736231.3]	0YHWN
ASF03_11005	4	3	0.391849	1.07737	0.11	diguanylate cyclase (GGDEF domain) with PAS/PAC sensor [Rhizobium sp. Leaf68 | 1736231.3]	0XNMH
ASF03_04400	3	3	0.350986	1.07715	0.11	Threonylcarbamoyl-AMP synthase (EC 2.7.7.87) / SUA5 domain with internal deletion [Rhizobium sp. Leaf68 | 1736231.3]	COG0009
ASF03_09850	7	4	0.461501	1.07488	0.1	Uridylate kinase (EC 2.7.4.22) [Rhizobium sp. Leaf68 | 1736231.3]	COG0528
ASF03_21195	10	6	0.1778	1.07425	0.1	hypothetical protein [Rhizobium sp. Leaf68 | 1736231.3]	127GP
ASF03_19930	6	6	0.465213	1.07338	0.1	Anhydro-N-acetylmuramic acid kinase (EC 2.7.1.170) [Rhizobium sp. Leaf68 | 1736231.3]	COG2377
ASF03_04455	13	10	0.246368	1.07153	0.1	Glycyl-tRNA synthetase alpha chain (EC 6.1.1.14) [Rhizobium sp. Leaf68 | 1736231.3]	COG0752
ASF03_09835	8	7	0.484898	1.0678	0.09	ATP/GTP-binding site motif A [Rhizobium sp. Leaf68 | 1736231.3]	10V3Z
ASF03_20535	11	9	0.384165	1.06738	0.09	Exopolyphosphatase (EC 3.6.1.11) [Rhizobium sp. Leaf68 | 1736231.3]	COG0248
ASF03_04075	25	23	0.29664	1.06685	0.09	hypothetical protein [Rhizobium sp. Leaf68 | 1736231.3]	COG2304
ASF03_17480	40	28	0.484898	1.06614	0.09	Signal recognition particle protein Ffh [Rhizobium sp. Leaf68 | 1736231.3]	COG0541
ASF03_00765	5	4	0.453604	1.06561	0.09	Msr0042 protein [Rhizobium sp. Leaf68 | 1736231.3]	0XVJV
ASF03_04780	5	5	0.475037	1.0649	0.09	ATP phosphoribosyltransferase regulatory subunit (EC 2.4.2.17) [Rhizobium sp. Leaf68 | 1736231.3]	COG3705
ASF03_00980	8	6	0.421535	1.06317	0.09	Phosphoribosyl-AMP cyclohydrolase (EC 3.5.4.19) [Rhizobium sp. Leaf68 | 1736231.3]	COG0139
ASF03_17805	11	7	0.394071	1.06236	0.09	PhbF [Rhizobium sp. Leaf68 | 1736231.3]	COG5394
ASF03_13935	10	8	0.297473	1.06116	0.09	NifU-like domain protein [Rhizobium sp. Leaf68 | 1736231.3]	COG0694
ASF03_08605	27	23	0.252113	1.06076	0.09	glutamine synthetase family protein [Rhizobium sp. Leaf68 | 1736231.3]	COG0174
ASF03_08710	7	6	0.153992	1.06063	0.08	5,10-methylenetetrahydrofolate reductase (EC 1.5.1.20) [Rhizobium sp. Leaf68 | 1736231.3]	COG0685
ASF03_08705	10	7	0.468975	1.05909	0.08	Transcriptional regulator, ArsR family / Methyltransferase fusion [Rhizobium sp. Leaf68 | 1736231.3]	COG0500;COG0640
ASF03_10690	6	3	0.407883	1.05869	0.08	Threonine dehydrogenase and related Zn-dependent dehydrogenases [Rhizobium sp. Leaf68 | 1736231.3]	COG1063
ASF03_19225	21	15	0.387279	1.05732	0.08	Methylmalonyl-CoA mutase (EC 5.4.99.2) / B12 binding domain of Methylmalonyl-CoA mutase (EC 5.4.99.2) [Rhizobium sp. Leaf68 | 1736231.3]	COG1884;COG2185
ASF03_15790	28	24	0.473717	1.05721	0.08	Phenylalanyl-tRNA synthetase beta chain (EC 6.1.1.20) [Rhizobium sp. Leaf68 | 1736231.3]	COG0072;COG0073
ASF03_05540	27	22	0.358872	1.05705	0.08	Xylose isomerase (EC 5.3.1.5) [Rhizobium sp. Leaf68 | 1736231.3]	COG2115
ASF03_11175	14	11	0.481376	1.05599	0.08	Membrane protein involved in aromatic hydrocarbon degradation [Rhizobium sp. Leaf68 | 1736231.3]	COG2067
ASF03_09110	10	8	0.256413	1.05483	0.08	Acetolactate synthase small subunit (EC 2.2.1.6) [Rhizobium sp. Leaf68 | 1736231.3]	COG0440
ASF03_02065	37	33	0.350078	1.05319	0.07	ATP-dependent protease La (EC 3.4.21.53) Type I [Rhizobium sp. Leaf68 | 1736231.3]	COG0466
ASF03_02365	4	2	0.479352	1.05265	0.07	Deoxyribodipyrimidine photolyase (EC 4.1.99.3) [Rhizobium sp. Leaf68 | 1736231.3]	COG0415
ASF03_12335	3	2	0.479266	1.05227	0.07	Branched-chain alpha-keto acid dehydrogenase, E1 component, beta subunit (EC 1.2.4.4) [Rhizobium sp. Leaf68 | 1736231.3]	COG0022
ASF03_21670	16	11	0.125341	1.05206	0.07	Carboxynorspermidine decarboxylase (EC 4.1.1.96) [Rhizobium sp. Leaf68 | 1736231.3]	COG0019
ASF03_02015	7	5	0.383713	1.05125	0.07	Gfa-like protein [Rhizobium sp. Leaf68 | 1736231.3]	COG3791
ASF03_13880	57	48	0.472457	1.05034	0.07	S-adenosylmethionine synthetase (EC 2.5.1.6) [Rhizobium sp. Leaf68 | 1736231.3]	COG0192
ASF03_09920	51	36	0.365959	1.04883	0.07	Ribonuclease E (EC 3.1.26.12) [Rhizobium sp. Leaf68 | 1736231.3]	COG1530
ASF03_03790	23	19	0.366278	1.04676	0.07	Uncharacterized protein YjgR [Rhizobium sp. Leaf68 | 1736231.3]	COG0433
ASF03_14900	8	5	0.452182	1.04618	0.07	Alpha-D-ribose 1-methylphosphonate 5-phosphate C-P lyase (EC 4.7.1.1) [Rhizobium sp. Leaf68 | 1736231.3]	COG3627
ASF03_13415	2	2	0.464204	1.04598	0.06	T6SS component TssB (ImpB/VipA) [Rhizobium sp. Leaf68 | 1736231.3]	COG3516
ASF03_07775	12	9	0.484898	1.04413	0.06	2-dehydro-3-deoxygluconokinase (EC 2.7.1.45) [Rhizobium sp. Leaf68 | 1736231.3]	COG0524
ASF03_05490	40	33	0.246962	1.04377	0.06	Lysyl-tRNA synthetase (class II) (EC 6.1.1.6) [Rhizobium sp. Leaf68 | 1736231.3]	COG1190
ASF03_08180	7	6	0.398201	1.04311	0.06	FIG00003370: Multicopper polyphenol oxidase [Rhizobium sp. Leaf68 | 1736231.3]	COG1496
fig|1736231.3.peg.4647	5	5	0.447956	1.04253	0.06	Pyrimidine-specific ribonucleoside hydrolase RihB (EC 3.2.2.8) [Rhizobium sp. Leaf68 | 1736231.3]	#N/A
ASF03_05605	5	4	0.253468	1.04185	0.06	hypothetical protein [Rhizobium sp. Leaf68 | 1736231.3]	11WZ6
ASF03_17625	3	2	0.462592	1.03848	0.05	2-hydroxy-3-oxopropionate reductase (EC 1.1.1.60) [Rhizobium sp. Leaf68 | 1736231.3]	COG2084
ASF03_02010	26	20	0.329234	1.03726	0.05	NADH-ubiquinone oxidoreductase chain D (EC 1.6.5.3) [Rhizobium sp. Leaf68 | 1736231.3]	COG0649
ASF03_09005	17	12	0.399482	1.03626	0.05	D-Lactate dehydrogenase, cytochrome c-dependent (EC 1.1.2.4) [Rhizobium sp. Leaf68 | 1736231.3]	COG0277
ASF03_02085	7	5	0.361322	1.03481	0.05	Putative cytochrome P450 hydroxylase [Rhizobium sp. Leaf68 | 1736231.3]	COG2124
ASF03_00780	48	40	0.434284	1.03414	0.05	Glycine dehydrogenase [decarboxylating] (glycine cleavage system P protein) (EC 1.4.4.2) [Rhizobium sp. Leaf68 | 1736231.3]	COG0403;COG1003
ASF03_08310	10	7	0.463092	1.03411	0.05	Transcriptional regulator RL3429, LysR family [Rhizobium sp. Leaf68 | 1736231.3]	COG0583
ASF03_20685	3	3	0.451614	1.03348	0.05	Transcriptional regulator, AcrR family [Rhizobium sp. Leaf68 | 1736231.3]	11UA6
ASF03_14195	8	5	0.367255	1.03337	0.05	Gluconokinase (EC 2.7.1.12) [Rhizobium sp. Leaf68 | 1736231.3]	COG3265
ASF03_03540	9	5	0.455753	1.03227	0.05	Multimodular transpeptidase-transglycosylase (EC 2.4.1.129) (EC 3.4.-.-) [Rhizobium sp. Leaf68 | 1736231.3]	COG0744
ASF03_09670	7	5	0.440881	1.03137	0.04	Hypothetical sugar kinase in cluster with indigoidine synthase indA, PfkB family of kinases [Rhizobium sp. Leaf68 | 1736231.3]	COG0524
ASF03_15720	19	14	0.349272	1.03106	0.04	Omega-amino acid--pyruvate aminotransferase (EC 2.6.1.18) [Rhizobium sp. Leaf68 | 1736231.3]	COG0161
ASF03_02645	22	16	0.484898	1.02985	0.04	3-oxoacyl-[acyl-carrier protein] reductase (EC 1.1.1.100), FadG [Rhizobium sp. Leaf68 | 1736231.3]	0XNW1
ASF03_01350	23	18	0.443758	1.02831	0.04	hypothetical protein [Rhizobium sp. Leaf68 | 1736231.3]	COG3184
ASF03_19885	5	2	0.466331	1.02828	0.04	Sialic acid utilization regulator, RpiR family [Rhizobium sp. Leaf68 | 1736231.3]	COG1737
ASF03_08450	12	8	0.484898	1.02827	0.04	Carbamoyl-phosphate synthase small chain (EC 6.3.5.5) [Rhizobium sp. Leaf68 | 1736231.3]	COG0505
ASF03_06440	3	3	0.415557	1.02729	0.04	probable periplasmic protein Cj0610c {imported} - Campylobacter jejuni (strain NCTC 11168) [Rhizobium sp. Leaf68 | 1736231.3]	COG2845
ASF03_09050	19	14	0.443843	1.02619	0.04	HflC protein [Rhizobium sp. Leaf68 | 1736231.3]	COG0330
ASF03_20600	8	5	0.41528	1.02446	0.03	Glutathione S-transferase family protein [Rhizobium sp. Leaf68 | 1736231.3]	COG0625
fig|1736231.3.peg.2000	3	2	0.451036	1.02438	0.03	hypothetical protein [Rhizobium sp. Leaf68 | 1736231.3]	#N/A
ASF03_17445	11	8	0.446808	1.02416	0.03	ABC transporter, substrate-binding protein (cluster 3, basic aa/glutamine/opines) [Rhizobium sp. Leaf68 | 1736231.3]	COG0834
ASF03_18560	9	7	0.426348	1.0187	0.03	Transcriptional regulator, IclR family [Rhizobium sp. Leaf68 | 1736231.3]	COG1414
ASF03_09370	14	10	0.453766	1.01754	0.03	LSU ribosomal protein L4p (L1e) [Rhizobium sp. Leaf68 | 1736231.3]	COG0088
ASF03_06450	27	19	0.407727	1.01692	0.02	UTP--glucose-1-phosphate uridylyltransferase (EC 2.7.7.9) [Rhizobium sp. Leaf68 | 1736231.3]	COG1210
ASF03_09600	14	8	0.483997	1.01678	0.02	Nicotinate-nucleotide--dimethylbenzimidazole phosphoribosyltransferase (EC 2.4.2.21) [Rhizobium sp. Leaf68 | 1736231.3]	COG2038
ASF03_17015	5	3	0.404298	1.01674	0.02	5-aminolevulinate synthase (EC 2.3.1.37) [Rhizobium sp. Leaf68 | 1736231.3]	COG0156
ASF03_11145	37	31	0.443427	1.01564	0.02	Arginyl-tRNA synthetase (EC 6.1.1.19) [Rhizobium sp. Leaf68 | 1736231.3]	COG0018
ASF03_08930	5	5	0.460658	1.0154	0.02	Ribosomal protein L11 methyltransferase [Rhizobium sp. Leaf68 | 1736231.3]	COG2264
ASF03_03685	10	9	0.433609	1.01282	0.02	Cytochrome c-556 [Rhizobium sp. Leaf68 | 1736231.3]	COG3909
ASF03_06550	7	7	0.484898	1.01198	0.02	(U87316) orf4 [Rhizobium sp. Leaf68 | 1736231.3]	COG5480
ASF03_17745	6	4	0.456036	1.01128	0.02	Gamma-glutamyl phosphate reductase (EC 1.2.1.41) [Rhizobium sp. Leaf68 | 1736231.3]	COG0014
ASF03_14205	5	2	0.456056	1.01103	0.02	glutamine synthetase family protein [Rhizobium sp. Leaf68 | 1736231.3]	COG0174
ASF03_14325	6	5	0.484898	1.00787	0.01	Fructokinase (EC 2.7.1.4) [Rhizobium sp. Leaf68 | 1736231.3]	COG0524
ASF03_15565	8	7	0.456036	1.00751	0.01	ABC transporter, ATP-binding protein (cluster 5, nickel/peptides/opines) [Rhizobium sp. Leaf68 | 1736231.3]	COG1124
ASF03_03610	4	4	0.484898	1.00482	0.01	Sulfur acceptor protein => iron-sulfur cluster assembly SufE [Rhizobium sp. Leaf68 | 1736231.3]	COG2166
ASF03_05460	13	10	0.472657	1.00328	0	2-keto-3-deoxy-L-fuconate dehydrogenase [Rhizobium sp. Leaf68 | 1736231.3]	0XSIT
ASF03_03325	28	22	0.455376	1.00173	0	Probable serine protease do-like precursor [Rhizobium sp. Leaf68 | 1736231.3]	COG0265
ASF03_12245	11	9	0.456275	1.00173	0	hypothetical protein [Rhizobium sp. Leaf68 | 1736231.3]	0XQCZ
ASF03_18260	3	2	0.392582	1.00161	0	Sensor histidine kinase ChvG (EC 2.7.3.-) [Rhizobium sp. Leaf68 | 1736231.3]	COG0642
ASF03_11100	9	7	0.458818	1.00131	0	5'-nucleotidase SurE (EC 3.1.3.5) [Rhizobium sp. Leaf68 | 1736231.3]	COG0496
ASF03_21865	5	2	0.480113	1.00116	0	hypothetical protein [Rhizobium sp. Leaf68 | 1736231.3]	0ZSJH
ASF03_14505	13	10	0.41434	1.00093	0	Deoxyribose-phosphate aldolase (EC 4.1.2.4) [Rhizobium sp. Leaf68 | 1736231.3]	COG0274
ASF03_00695	12	9	0.408739	0.997225	0	Putative oxidoreductase YncB [Rhizobium sp. Leaf68 | 1736231.3]	COG2130
ASF03_10270	9	6	0.480076	0.998223	0	ABC transporter, substrate-binding protein (cluster 5, nickel/peptides/opines) [Rhizobium sp. Leaf68 | 1736231.3]	COG0747
ASF03_07685	11	8	0.409429	0.999034	0	Guanine deaminase (EC 3.5.4.3) [Rhizobium sp. Leaf68 | 1736231.3]	COG0402
ASF03_09680	51	36	0.483551	0.999881	0	Alanyl-tRNA synthetase (EC 6.1.1.7) [Rhizobium sp. Leaf68 | 1736231.3]	COG0013
ASF03_00950	10	9	0.4298	0.989963	-0.01	Nitroreductase family protein [Rhizobium sp. Leaf68 | 1736231.3]	COG0778
ASF03_19555	8	7	0.436083	0.991768	-0.01	D-amino acid dehydrogenase (EC 1.4.99.6) [Rhizobium sp. Leaf68 | 1736231.3]	COG0665
ASF03_20335	24	20	0.442584	0.993586	-0.01	Aerobic cobaltochelatase CobS subunit (EC 6.6.1.2) [Rhizobium sp. Leaf68 | 1736231.3]	COG0714
ASF03_13860	7	6	0.459815	0.994624	-0.01	Ribokinase (EC 2.7.1.15) [Rhizobium sp. Leaf68 | 1736231.3]	COG0524
ASF03_08675	34	26	0.384935	0.983339	-0.02	Thiamine pyrophosphate-requiring enzymes [Rhizobium sp. Leaf68 | 1736231.3]	COG0028
ASF03_16050	29	25	0.464209	0.984776	-0.02	Glycerol-3-phosphate ABC transporter, substrate-binding protein UgpB [Rhizobium sp. Leaf68 | 1736231.3]	COG1653
ASF03_09400	8	8	0.436083	0.985071	-0.02	LSU ribosomal protein L16p (L10e) [Rhizobium sp. Leaf68 | 1736231.3]	COG0197
ASF03_16245	2	2	0.478297	0.988627	-0.02	hypothetical protein [Rhizobium sp. Leaf68 | 1736231.3]	COG0664
ASF03_04110	14	10	0.377945	0.9763	-0.03	Diguanylate cyclase/phosphodiesterase domain 2 (EAL) [Rhizobium sp. Leaf68 | 1736231.3]	COG2199;COG2200;COG2202
ASF03_04135	21	18	0.392891	0.977095	-0.03	Peroxiredoxin [Rhizobium sp. Leaf68 | 1736231.3]	COG0678
ASF03_00810	9	7	0.398673	0.977268	-0.03	Sulfite reductase [NADPH] hemoprotein beta-component (EC 1.8.1.2) [Rhizobium sp. Leaf68 | 1736231.3]	COG0155
ASF03_09810	34	27	0.40983	0.980309	-0.03	Enolase (EC 4.2.1.11) [Rhizobium sp. Leaf68 | 1736231.3]	COG0148
ASF03_20320	15	11	0.4502	0.982182	-0.03	3-dehydroquinate synthase (EC 4.2.3.4) [Rhizobium sp. Leaf68 | 1736231.3]	COG0337
ASF03_08325	3	2	0.426829	0.982287	-0.03	hypothetical protein [Rhizobium sp. Leaf68 | 1736231.3]	#N/A
ASF03_12655	7	5	0.428219	0.970512	-0.04	L-rhamnose isomerase (EC 5.3.1.14) [Rhizobium sp. Leaf68 | 1736231.3]	COG4952
ASF03_21705	13	11	0.374755	0.970543	-0.04	Two-component transcriptional response regulator, LuxR family [Rhizobium sp. Leaf68 | 1736231.3]	0YE83
ASF03_09435	21	18	0.403121	0.971021	-0.04	SSU ribosomal protein S8p (S15Ae) [Rhizobium sp. Leaf68 | 1736231.3]	COG0096
ASF03_07020	5	5	0.380188	0.971604	-0.04	Lactoylglutathione lyase (EC 4.4.1.5) [Rhizobium sp. Leaf68 | 1736231.3]	COG0346
ASF03_00880	5	3	0.395865	0.97171	-0.04	2-C-methyl-D-erythritol 4-phosphate cytidylyltransferase (EC 2.7.7.60) / 2-C-methyl-D-erythritol 2,4-cyclodiphosphate synthase (EC 4.6.1.12) [Rhizobium sp. Leaf68 | 1736231.3]	COG0245;COG1211
ASF03_02000	19	16	0.40656	0.972031	-0.04	NADH-ubiquinone oxidoreductase chain E (EC 1.6.5.3) [Rhizobium sp. Leaf68 | 1736231.3]	COG1905;COG3743
ASF03_02525	6	3	0.394954	0.974696	-0.04	Dihydroxy-acid dehydratase (EC 4.2.1.9) [Rhizobium sp. Leaf68 | 1736231.3]	COG0129
ASF03_00430	20	18	0.40622	0.975335	-0.04	CTP synthase (EC 6.3.4.2) [Rhizobium sp. Leaf68 | 1736231.3]	COG0504
ASF03_02995	8	7	0.406577	0.975632	-0.04	4-hydroxy-tetrahydrodipicolinate synthase (EC 4.3.3.7) [Rhizobium sp. Leaf68 | 1736231.3]	COG0329
ASF03_17580	17	15	0.329545	0.963229	-0.05	hypothetical protein [Rhizobium sp. Leaf68 | 1736231.3]	COG3820
ASF03_08000	8	5	0.388828	0.964168	-0.05	Msr2723 protein [Rhizobium sp. Leaf68 | 1736231.3]	COG5466
ASF03_01715	33	26	0.397192	0.964676	-0.05	Biotin carboxylase of acetyl-CoA carboxylase (EC 6.3.4.14) [Rhizobium sp. Leaf68 | 1736231.3]	COG0439
ASF03_03240	7	5	0.394954	0.965791	-0.05	dNTP triphosphohydrolase, broad substrate specificity [Rhizobium sp. Leaf68 | 1736231.3]	COG0232
ASF03_00805	4	4	0.413131	0.966935	-0.05	Oxidoreductase probably involved in sulfite reduction [Rhizobium sp. Leaf68 | 1736231.3]	COG3749
ASF03_00865	19	13	0.281062	0.967622	-0.05	Nitrogen regulation protein NR(I), GlnG (=NtrC) [Rhizobium sp. Leaf68 | 1736231.3]	COG2204
ASF03_08540	19	12	0.328962	0.96772	-0.05	Glutamine--fructose-6-phosphate aminotransferase [isomerizing] (EC 2.6.1.16) [Rhizobium sp. Leaf68 | 1736231.3]	COG0449
ASF03_02345	3	3	0.448678	0.967796	-0.05	hypothetical protein [Rhizobium sp. Leaf68 | 1736231.3]	#N/A
ASF03_06040	4	4	0.395453	0.968404	-0.05	Protein containing domains DUF404, DUF407, DUF403 [Rhizobium sp. Leaf68 | 1736231.3]	COG2307;COG2308
ASF03_04040	18	11	0.407275	0.957421	-0.06	Chromosome partition protein smc [Rhizobium sp. Leaf68 | 1736231.3]	COG1196
ASF03_21860	3	2	0.248022	0.958767	-0.06	Toxin HigB / Protein kinase domain of HipA [Rhizobium sp. Leaf68 | 1736231.3]	COG3550
ASF03_11860	8	5	0.381526	0.961838	-0.06	Two-component transcriptional response regulator, LuxR family [Rhizobium sp. Leaf68 | 1736231.3]	11JCR
ASF03_14425	4	4	0.352389	0.962094	-0.06	Diadenosine tetraphosphate (Ap4A) hydrolase and other HIT family hydrolases [Rhizobium sp. Leaf68 | 1736231.3]	COG0537
ASF03_21970	117	74	0.282373	0.950637	-0.07	DNA-directed RNA polymerase beta subunit (EC 2.7.7.6) [Rhizobium sp. Leaf68 | 1736231.3]	COG0085
ASF03_15225	4	3	0.352658	0.950976	-0.07	Prevent host death protein, Phd antitoxin [Rhizobium sp. Leaf68 | 1736231.3]	123JA
fig|1736231.3.peg.2077	81	53	0.312524	0.9517	-0.07	Translation elongation factor Tu [Rhizobium sp. Leaf68 | 1736231.3]	#N/A
ASF03_08535	9	8	0.358456	0.952482	-0.07	N-acetylglucosamine-1-phosphate uridyltransferase (EC 2.7.7.23) / Glucosamine-1-phosphate N-acetyltransferase (EC 2.3.1.157) [Rhizobium sp. Leaf68 | 1736231.3]	COG1207
ASF03_20205	3	3	0.340043	0.952695	-0.07	Histidine ammonia-lyase (EC 4.3.1.3) [Rhizobium sp. Leaf68 | 1736231.3]	COG2986
ASF03_04610	12	8	0.301776	0.952806	-0.07	2-dehydro-3-deoxyphosphogalactonate aldolase (EC 4.1.2.21) [Rhizobium sp. Leaf68 | 1736231.3]	COG0800
ASF03_08115	3	3	0.425639	0.955874	-0.07	Peptidyl-tRNA hydrolase (EC 3.1.1.29) [Rhizobium sp. Leaf68 | 1736231.3]	COG0193
ASF03_07985	2	2	0.315559	0.942938	-0.08	FIG003620: Proteophosphoglycan precursor (Fragment) [Rhizobium sp. Leaf68 | 1736231.3]	COG3816
ASF03_06670	20	14	0.299951	0.943904	-0.08	Fructose-bisphosphate aldolase class I (EC 4.1.2.13) [Rhizobium sp. Leaf68 | 1736231.3]	COG3588
ASF03_02975	5	5	0.326126	0.945611	-0.08	Methyltransferase, FkbM family [Rhizobium sp. Leaf68 | 1736231.3]	1235G
ASF03_10435	11	10	0.343877	0.945845	-0.08	D-3-phosphoglycerate dehydrogenase (EC 1.1.1.95) [Rhizobium sp. Leaf68 | 1736231.3]	COG0111
ASF03_09045	18	12	0.254328	0.947922	-0.08	HflK protein [Rhizobium sp. Leaf68 | 1736231.3]	COG0330
ASF03_10245	3	3	0.304886	0.948762	-0.08	Amidase family protein SAV_5232 [Rhizobium sp. Leaf68 | 1736231.3]	COG0154
ASF03_13950	5	5	0.32278	0.936798	-0.09	Glyoxalase family protein [Rhizobium sp. Leaf68 | 1736231.3]	11PIE
ASF03_16930	7	6	0.330231	0.937821	-0.09	hypothetical protein [Rhizobium sp. Leaf68 | 1736231.3]	11S72
ASF03_05190	19	16	0.360107	0.940139	-0.09	UDP-N-acetylglucosamine 1-carboxyvinyltransferase (EC 2.5.1.7) [Rhizobium sp. Leaf68 | 1736231.3]	COG0766
ASF03_17200	4	2	0.33679	0.940618	-0.09	YciL protein [Rhizobium sp. Leaf68 | 1736231.3]	COG2350
ASF03_09420	15	11	0.406769	0.940736	-0.09	LSU ribosomal protein L24p (L26e) [Rhizobium sp. Leaf68 | 1736231.3]	COG0198
ASF03_01880	3	3	0.383117	0.942064	-0.09	LSU ribosomal protein L33p @ LSU ribosomal protein L33p, zinc-independent [Rhizobium sp. Leaf68 | 1736231.3]	COG0267
ASF03_01270	6	4	0.337615	0.930993	-0.1	3-oxoacyl-[acyl-carrier-protein] synthase II (EC 2.3.1.41) [Rhizobium sp. Leaf68 | 1736231.3]	COG0304
ASF03_05545	12	9	0.27615	0.931976	-0.1	hypothetical protein [Rhizobium sp. Leaf68 | 1736231.3]	#N/A
ASF03_03430	7	7	0.295748	0.932163	-0.1	Peptide-methionine (R)-S-oxide reductase MsrB (EC 1.8.4.12) [Rhizobium sp. Leaf68 | 1736231.3]	COG0229
ASF03_00300	3	2	0.482611	0.932836	-0.1	Zinc ABC transporter, ATP-binding protein ZnuC [Rhizobium sp. Leaf68 | 1736231.3]	COG1121
ASF03_19125	53	44	0.299329	0.934465	-0.1	Protein translocase subunit SecA [Rhizobium sp. Leaf68 | 1736231.3]	COG0653
ASF03_01840	14	12	0.155128	0.924595	-0.11	Dihydroorotase (EC 3.5.2.3) [Rhizobium sp. Leaf68 | 1736231.3]	COG0044
ASF03_17210	4	3	0.340827	0.924732	-0.11	N(6)-L-threonylcarbamoyladenine synthase (EC 2.3.1.234) [Rhizobium sp. Leaf68 | 1736231.3]	COG0533
ASF03_17145	52	39	0.225706	0.924969	-0.11	Succinyl-CoA ligase [ADP-forming] beta chain (EC 6.2.1.5) [Rhizobium sp. Leaf68 | 1736231.3]	COG0045
ASF03_09150	8	8	0.27311	0.927456	-0.11	Pyridoxine 5'-phosphate synthase (EC 2.6.99.2) [Rhizobium sp. Leaf68 | 1736231.3]	COG0854
ASF03_10940	25	20	0.281062	0.92832	-0.11	Phosphoribosylformylglycinamidine synthase, synthetase subunit (EC 6.3.5.3) [Rhizobium sp. Leaf68 | 1736231.3]	COG0046
ASF03_10020	29	19	0.326309	0.929729	-0.11	Peptidyl-prolyl cis-trans isomerase PpiD (EC 5.2.1.8) [Rhizobium sp. Leaf68 | 1736231.3]	COG0760
ASF03_16830	4	3	0.307068	0.917693	-0.12	Peptidase, T4 family [Rhizobium sp. Leaf68 | 1736231.3]	COG3191
ASF03_12225	4	2	0.300526	0.919226	-0.12	FIG003437: hypothetical with DnaJ-like domain [Rhizobium sp. Leaf68 | 1736231.3]	COG2214
ASF03_06580	2	2	0.276483	0.920166	-0.12	LSU ribosomal protein L36p @ LSU ribosomal protein L36p, zinc-independent [Rhizobium sp. Leaf68 | 1736231.3]	COG0257
ASF03_09105	22	21	0.214771	0.920282	-0.12	Acetolactate synthase large subunit (EC 2.2.1.6) [Rhizobium sp. Leaf68 | 1736231.3]	COG0028
ASF03_11250	10	9	0.295364	0.921809	-0.12	Phosphoribosylformylglycinamidine synthase, glutamine amidotransferase subunit (EC 6.3.5.3) [Rhizobium sp. Leaf68 | 1736231.3]	COG0047
ASF03_06405	69	56	0.0310725	0.921871	-0.12	Glutamate synthase [NADPH] large chain (EC 1.4.1.13) [Rhizobium sp. Leaf68 | 1736231.3]	COG0067;COG0069;COG0070
ASF03_08165	12	9	0.286774	0.913467	-0.13	Ribose-phosphate pyrophosphokinase (EC 2.7.6.1) [Rhizobium sp. Leaf68 | 1736231.3]	COG0462
ASF03_01730	11	11	0.286467	0.913981	-0.13	NADH:ubiquinone oxidoreductase 17.2 kD subunit [Rhizobium sp. Leaf68 | 1736231.3]	COG3761
ASF03_13830	9	5	0.281627	0.915356	-0.13	N-succinyl-L,L-diaminopimelate desuccinylase (EC 3.5.1.18) [Rhizobium sp. Leaf68 | 1736231.3]	COG0624
ASF03_10725	3	2	0.385087	0.916956	-0.13	Gamma-glutamyltranspeptidase (EC 2.3.2.2) @ Glutathione hydrolase (EC 3.4.19.13) [Rhizobium sp. Leaf68 | 1736231.3]	COG0405
ASF03_18930	2	2	0.171103	0.904568	-0.14	Galactoside O-acetyltransferase (EC 2.3.1.18) [Rhizobium sp. Leaf68 | 1736231.3]	COG0110
ASF03_21330	3	3	0.275359	0.907725	-0.14	hypothetical protein [Rhizobium sp. Leaf68 | 1736231.3]	#N/A
ASF03_21135	15	10	0.223858	0.907931	-0.14	Ornithine carbamoyltransferase (EC 2.1.3.3) [Rhizobium sp. Leaf68 | 1736231.3]	COG0078
ASF03_01280	2	2	0.321629	0.908009	-0.14	Acyl carrier protein [Rhizobium sp. Leaf68 | 1736231.3]	COG0236
ASF03_09630	13	10	0.254328	0.908038	-0.14	Ser-tRNA(Ala) deacylase @ Gly-tRNA(Ala) deacylase [Rhizobium sp. Leaf68 | 1736231.3]	COG4976
ASF03_01830	11	8	0.225706	0.909958	-0.14	Acyl-CoA dehydrogenase [Rhizobium sp. Leaf68 | 1736231.3]	COG1960
ASF03_01620	6	5	0.118027	0.898996	-0.15	FIG00450516: Zinc-finger domain protein [Rhizobium sp. Leaf68 | 1736231.3]	COG4391
ASF03_18990	6	6	0.275883	0.899388	-0.15	ATP:Cob(I)alamin adenosyltransferase (EC 2.5.1.17) [Rhizobium sp. Leaf68 | 1736231.3]	COG2096
ASF03_01745	24	21	0.217456	0.902112	-0.15	Aspartyl-tRNA(Asn) amidotransferase subunit B (EC 6.3.5.6) @ Glutamyl-tRNA(Gln) amidotransferase subunit B (EC 6.3.5.7) [Rhizobium sp. Leaf68 | 1736231.3]	COG0064
ASF03_06910	4	3	0.237701	0.902735	-0.15	hypothetical protein [Rhizobium sp. Leaf68 | 1736231.3]	COG2202
ASF03_05500	29	22	0.20981	0.903478	-0.15	Glutamyl-tRNA synthetase (EC 6.1.1.17) @ Glutamyl-tRNA(Gln) synthetase (EC 6.1.1.24) [Rhizobium sp. Leaf68 | 1736231.3]	COG0008
ASF03_00310	2	2	0.262035	0.893343	-0.16	Zinc uptake regulation protein Zur [Rhizobium sp. Leaf68 | 1736231.3]	COG0735
ASF03_06015	27	13	0.237532	0.895681	-0.16	Glucose-1-phosphate adenylyltransferase (EC 2.7.7.27) [Rhizobium sp. Leaf68 | 1736231.3]	COG0448
ASF03_04860	5	4	0.187397	0.896689	-0.16	Uncharacterized membrane-anchored protein [Rhizobium sp. Leaf68 | 1736231.3]	COG4949
ASF03_01395	2	2	0.26746	0.896806	-0.16	PQQ repeat-containing protein [Rhizobium sp. Leaf68 | 1736231.3]	COG0823
ASF03_17915	10	5	0.197959	0.896855	-0.16	Peptidase M20D, amidohydrolase [Rhizobium sp. Leaf68 | 1736231.3]	COG1473
ASF03_00770	21	16	0.113298	0.897433	-0.16	Aminomethyltransferase (glycine cleavage system T protein) (EC 2.1.2.10) [Rhizobium sp. Leaf68 | 1736231.3]	COG0404
ASF03_02650	8	5	0.273749	0.887651	-0.17	Malonyl CoA-acyl carrier protein transacylase (EC 2.3.1.39) [Rhizobium sp. Leaf68 | 1736231.3]	COG0331
ASF03_04100	15	13	0.274791	0.887918	-0.17	Mitochondrial processing peptidase-like protein (EC 3.4.24.64) [Rhizobium sp. Leaf68 | 1736231.3]	COG0612
ASF03_20520	12	11	0.182937	0.888817	-0.17	Ribonuclease D (EC 3.1.26.3) [Rhizobium sp. Leaf68 | 1736231.3]	COG0349
ASF03_12375	11	5	0.266689	0.889398	-0.17	Enoyl-CoA hydratase (EC 4.2.1.17) => degradation of branched-chain amino acids and alpha-keto acids [Rhizobium sp. Leaf68 | 1736231.3]	COG1024
ASF03_15190	46	39	0.209154	0.889759	-0.17	Serine hydroxymethyltransferase (EC 2.1.2.1) [Rhizobium sp. Leaf68 | 1736231.3]	COG0112
ASF03_11725	8	6	0.281247	0.889895	-0.17	hypothetical protein [Rhizobium sp. Leaf68 | 1736231.3]	11T33
ASF03_07915	16	14	0.189952	0.89027	-0.17	2-isopropylmalate synthase (EC 2.3.3.13) [Rhizobium sp. Leaf68 | 1736231.3]	COG0119
ASF03_19460	15	10	0.0752506	0.891207	-0.17	FOG: PAS/PAC domain [Rhizobium sp. Leaf68 | 1736231.3]	0XNMH
ASF03_15925	20	10	0.263768	0.879653	-0.18	GMP synthase [glutamine-hydrolyzing], amidotransferase subunit (EC 6.3.5.2) / GMP synthase [glutamine-hydrolyzing], ATP pyrophosphatase subunit (EC 6.3.5.2) [Rhizobium sp. Leaf68 | 1736231.3]	COG0518;COG0519
ASF03_18925	6	3	0.14867	0.880584	-0.18	SAM-dependent methyltransferase [Rhizobium sp. Leaf68 | 1736231.3]	0XPUU
ASF03_06025	29	24	0.14848	0.883016	-0.18	Glycogen phosphorylase (EC 2.4.1.1) [Rhizobium sp. Leaf68 | 1736231.3]	COG0058
ASF03_01945	21	18	0.242074	0.883092	-0.18	Ribonuclease J (endonuclease and 5' exonuclease) [Rhizobium sp. Leaf68 | 1736231.3]	COG0595
ASF03_17720	10	6	0.199907	0.883168	-0.18	LSU ribosomal protein L27p [Rhizobium sp. Leaf68 | 1736231.3]	COG0211
ASF03_10010	9	7	0.251288	0.877429	-0.19	Indole-3-glycerol phosphate synthase (EC 4.1.1.48) [Rhizobium sp. Leaf68 | 1736231.3]	COG0134
ASF03_17960	8	4	0.277217	0.87831	-0.19	Aerobic cobaltochelatase CobN subunit (EC 6.6.1.2) [Rhizobium sp. Leaf68 | 1736231.3]	COG1429
ASF03_16980	5	4	0.217525	0.868019	-0.2	Mlr3248 protein [Rhizobium sp. Leaf68 | 1736231.3]	COG4671
ASF03_15410	14	12	0.242056	0.871107	-0.2	Spermidine/putrescine import ABC transporter substrate-binding protein PotD (TC 3.A.1.11.1) [Rhizobium sp. Leaf68 | 1736231.3]	0XSZJ
ASF03_07755	7	6	0.262652	0.871484	-0.2	UPF0070 protein YfgM [Rhizobium sp. Leaf68 | 1736231.3]	COG4649
ASF03_06680	2	2	0.250512	0.873421	-0.2	Addiction module antidote protein [Rhizobium sp. Leaf68 | 1736231.3]	COG3636
ASF03_14560	15	10	0.00923523	0.86179	-0.21	Translation elongation factor LepA [Rhizobium sp. Leaf68 | 1736231.3]	COG0481
ASF03_05280	7	5	0.274569	0.862674	-0.21	Flagellin protein FlaA [Rhizobium sp. Leaf68 | 1736231.3]	COG1344
ASF03_14160	10	9	0.101207	0.864616	-0.21	3-hydroxyacyl-[acyl-carrier-protein] dehydratase, FabA form (EC 4.2.1.59) @ Trans-2-decenoyl-[acyl-carrier-protein] isomerase (EC 5.3.3.14) [Rhizobium sp. Leaf68 | 1736231.3]	COG0764
ASF03_03245	14	8	0.162597	0.866282	-0.21	Oxidoreductase, short-chain dehydrogenase/reductase family [Rhizobium sp. Leaf68 | 1736231.3]	COG1028
ASF03_18940	15	13	0.131217	0.855608	-0.22	Cephalosporin hydroxylase [Rhizobium sp. Leaf68 | 1736231.3]	COG3510
ASF03_15355	14	8	0.265797	0.855661	-0.22	ATP-dependent DNA ligase (EC 6.5.1.1) clustered with Ku protein, LigD [Rhizobium sp. Leaf68 | 1736231.3]	COG1793;COG3285
ASF03_16430	8	5	0.182221	0.857886	-0.22	Proline dipeptidase (EC 3.4.13.9) [Rhizobium sp. Leaf68 | 1736231.3]	COG0006
ASF03_01530	5	2	0.228899	0.859007	-0.22	Mlr0789 protein [Rhizobium sp. Leaf68 | 1736231.3]	COG5661
ASF03_17065	58	44	0.186516	0.860003	-0.22	ATP synthase alpha chain (EC 3.6.3.14) [Rhizobium sp. Leaf68 | 1736231.3]	COG0056
ASF03_10905	20	18	0.0750754	0.86102	-0.22	Tyrosyl-tRNA synthetase (EC 6.1.1.1) [Rhizobium sp. Leaf68 | 1736231.3]	COG0162
ASF03_04890	14	9	0.219571	0.852758	-0.23	Glutamate--cysteine ligase (EC 6.3.2.2) [Rhizobium sp. Leaf68 | 1736231.3]	COG3572
ASF03_17195	9	7	0.153909	0.852881	-0.23	Protein of unknown function DUF55 [Rhizobium sp. Leaf68 | 1736231.3]	COG2947
ASF03_08105	18	16	0.148337	0.853566	-0.23	GTP-binding and nucleic acid-binding protein YchF [Rhizobium sp. Leaf68 | 1736231.3]	COG0012
ASF03_08230	9	7	0.147904	0.854811	-0.23	hypothetical protein [Rhizobium sp. Leaf68 | 1736231.3]	COG4991
ASF03_11280	5	5	0.181048	0.843844	-0.24	hypothetical protein [Rhizobium sp. Leaf68 | 1736231.3]	11VAV
ASF03_06620	19	16	0.0112487	0.846012	-0.24	Inositol-1-monophosphatase (EC 3.1.3.25) [Rhizobium sp. Leaf68 | 1736231.3]	COG0483
ASF03_04385	9	8	0.156672	0.84788	-0.24	Flavodoxin reductases (ferredoxin-NADPH reductases) family 1 [Rhizobium sp. Leaf68 | 1736231.3]	COG1018
ASF03_11260	11	9	0.127665	0.834054	-0.26	Xanthine-guanine phosphoribosyltransferase (EC 2.4.2.22) [Rhizobium sp. Leaf68 | 1736231.3]	COG0503
ASF03_17005	8	7	0.0972298	0.83424	-0.26	1-deoxy-D-xylulose 5-phosphate reductoisomerase (EC 1.1.1.267) [Rhizobium sp. Leaf68 | 1736231.3]	COG0743
ASF03_19515	5	4	0.208158	0.835437	-0.26	Succinoglycan biosynthesis protein exoV [Rhizobium sp. Leaf68 | 1736231.3]	11KR2
ASF03_15145	2	2	0.25491	0.835667	-0.26	Ribokinase (EC 2.7.1.15) [Rhizobium sp. Leaf68 | 1736231.3]	0YU6C
ASF03_13575	3	3	0.200388	0.836434	-0.26	Transcriptional regulator, GntR family [Rhizobium sp. Leaf68 | 1736231.3]	COG2186
ASF03_08825	19	14	0.0575321	0.836763	-0.26	UDP-N-acetylmuramate--L-alanine ligase (EC 6.3.2.8) [Rhizobium sp. Leaf68 | 1736231.3]	COG0773
ASF03_06005	34	24	0.121678	0.836969	-0.26	Phosphoglucomutase (EC 5.4.2.2) [Rhizobium sp. Leaf68 | 1736231.3]	COG0033
ASF03_17070	14	13	0.0893559	0.826478	-0.27	ATP synthase delta chain (EC 3.6.3.14) [Rhizobium sp. Leaf68 | 1736231.3]	COG0712
ASF03_16755	15	12	0.0946709	0.828086	-0.27	RND efflux system, inner membrane transporter [Rhizobium sp. Leaf68 | 1736231.3]	COG0841
ASF03_01930	25	23	0.225545	0.830262	-0.27	Prolyl-tRNA synthetase (EC 6.1.1.15), bacterial type [Rhizobium sp. Leaf68 | 1736231.3]	COG0442
ASF03_05365	6	2	0.326151	0.831725	-0.27	Na+/proline symporter / Sensor histidine kinase PrlS [Rhizobium sp. Leaf68 | 1736231.3]	0XNMH
ASF03_21175	6	5	0.2769	0.820769	-0.28	Phosphate ABC transporter, permease protein PstC (TC 3.A.1.7.1) [Rhizobium sp. Leaf68 | 1736231.3]	COG0573
ASF03_22040	2	2	0.133609	0.822136	-0.28	hypothetical protein [Rhizobium sp. Leaf68 | 1736231.3]	#N/A
ASF03_09270	5	4	0.251814	0.822333	-0.28	hypothetical protein [Rhizobium sp. Leaf68 | 1736231.3]	125SR
ASF03_14335	17	15	0.0739604	0.822663	-0.28	16S rRNA (guanine(1207)-N(2))-methyltransferase (EC 2.1.1.172) [Rhizobium sp. Leaf68 | 1736231.3]	COG2813
ASF03_18205	6	3	0.114422	0.823256	-0.28	Dihydrofolate synthase (EC 6.3.2.12) @ Folylpolyglutamate synthase (EC 6.3.2.17) [Rhizobium sp. Leaf68 | 1736231.3]	COG0285
ASF03_14985	8	6	0.193507	0.825317	-0.28	Iron-responsive repressor RirA [Rhizobium sp. Leaf68 | 1736231.3]	COG1959
ASF03_00525	29	23	0.159456	0.825758	-0.28	DNA gyrase subunit A (EC 5.99.1.3) [Rhizobium sp. Leaf68 | 1736231.3]	COG0188
ASF03_06010	13	8	0.188768	0.825819	-0.28	Glycogen synthase, ADP-glucose transglucosylase (EC 2.4.1.21) [Rhizobium sp. Leaf68 | 1736231.3]	COG0297
ASF03_21665	17	14	0.188198	0.826132	-0.28	Carboxynorspermidine synthase (EC 1.5.1.43) [Rhizobium sp. Leaf68 | 1736231.3]	COG1748
ASF03_09840	48	37	0.109143	0.815569	-0.29	SSU ribosomal protein S2p (SAe) [Rhizobium sp. Leaf68 | 1736231.3]	COG0052
ASF03_17690	6	6	0.271486	0.816059	-0.29	3-isopropylmalate dehydratase small subunit (EC 4.2.1.33) [Rhizobium sp. Leaf68 | 1736231.3]	COG0066
ASF03_04970	11	7	0.150388	0.817113	-0.29	Putrescine transport ATP-binding protein PotG (TC 3.A.1.11.2) [Rhizobium sp. Leaf68 | 1736231.3]	COG3842
ASF03_11225	25	16	0.094078	0.817224	-0.29	Adenylosuccinate lyase (EC 4.3.2.2) @ SAICAR lyase (EC 4.3.2.2) [Rhizobium sp. Leaf68 | 1736231.3]	COG0015
ASF03_17530	17	15	0.149678	0.817687	-0.29	Aldose 1-epimerase (EC 5.1.3.3) [Rhizobium sp. Leaf68 | 1736231.3]	COG2017
ASF03_09775	45	29	0.155814	0.820125	-0.29	Citrate synthase (si) (EC 2.3.3.1) [Rhizobium sp. Leaf68 | 1736231.3]	COG0372
ASF03_13700	11	9	0.239235	0.810209	-0.3	ABC transporter, substrate-binding protein (cluster 2, ribose/xylose/arabinose/galactose) [Rhizobium sp. Leaf68 | 1736231.3]	COG1879
ASF03_21535	7	5	0.00198181	0.810859	-0.3	4-hydroxyproline epimerase (EC 5.1.1.8) [Rhizobium sp. Leaf68 | 1736231.3]	COG3938
ASF03_02450	12	9	0.0260414	0.811263	-0.3	Phosphate:acyl-ACP acyltransferase PlsX (EC 2.3.1.n2) [Rhizobium sp. Leaf68 | 1736231.3]	COG0416
ASF03_21445	13	6	0.243456	0.814669	-0.3	hypothetical protein [Rhizobium sp. Leaf68 | 1736231.3]	123VY
ASF03_17930	3	2	0.110997	0.805712	-0.31	Precorrin-6Y C(5,15)-methyltransferase [decarboxylating] (EC 2.1.1.132) [Rhizobium sp. Leaf68 | 1736231.3]	COG2241;COG2242
ASF03_14370	6	5	0.0945219	0.807944	-0.31	COG2740: Predicted nucleic-acid-binding protein implicated in transcription termination / Ribosomal protein L7Ae family protein YlxQ [Rhizobium sp. Leaf68 | 1736231.3]	COG2740
ASF03_16570	10	8	0.0351944	0.793011	-0.33	ABC transporter, substrate-binding protein (cluster 5, nickel/peptides/opines) [Rhizobium sp. Leaf68 | 1736231.3]	0XQUV
ASF03_08185	5	4	0.238907	0.793075	-0.33	SAM-dependent methyltransferase, MidA [Rhizobium sp. Leaf68 | 1736231.3]	COG1565
ASF03_08320	3	2	0.22042	0.794011	-0.33	Leucine-responsive regulatory protein, regulator for leucine (or lrp) regulon and high-affinity branched-chain amino acid transport system [Rhizobium sp. Leaf68 | 1736231.3]	COG1522
ASF03_11160	6	5	0.0938272	0.794048	-0.33	Exodeoxyribonuclease III (EC 3.1.11.2) [Rhizobium sp. Leaf68 | 1736231.3]	COG0708
ASF03_08680	8	3	0.136934	0.794157	-0.33	L-carnitine dehydratase/bile acid-inducible protein F [Rhizobium sp. Leaf68 | 1736231.3]	COG1804
ASF03_17340	2	2	0.102911	0.7943	-0.33	ABC transporter, ATP-binding protein [Rhizobium sp. Leaf68 | 1736231.3]	COG4181
ASF03_04580	11	10	0.0423709	0.79541	-0.33	[4Fe-4S] cluster assembly scaffold protein Mrp (=ApbC) [Rhizobium sp. Leaf68 | 1736231.3]	COG0489
ASF03_14035	18	14	0.0431456	0.796014	-0.33	Heat shock protein GrpE [Rhizobium sp. Leaf68 | 1736231.3]	COG0576
ASF03_17585	45	34	0.0330562	0.787942	-0.34	Acetyl-CoA synthetase (EC 6.2.1.1) [Rhizobium sp. Leaf68 | 1736231.3]	COG0365
ASF03_01490	10	8	0.0091958	0.788134	-0.34	DksA family protein PA5536 (no Zn-finger) [Rhizobium sp. Leaf68 | 1736231.3]	COG1734
ASF03_06645	11	8	0.0984689	0.788584	-0.34	LSU ribosomal protein L31p @ LSU ribosomal protein L31p, zinc-independent [Rhizobium sp. Leaf68 | 1736231.3]	COG0254
ASF03_08360	3	2	0.246211	0.789177	-0.34	hypothetical protein [Rhizobium sp. Leaf68 | 1736231.3]	COG3306
ASF03_15240	20	17	0.0620981	0.789889	-0.34	FIG00450156: hypothetical protein [Rhizobium sp. Leaf68 | 1736231.3]	11YTU
ASF03_06045	25	18	0.0772092	0.790017	-0.34	Large protein containing transglutaminase-like domain [Rhizobium sp. Leaf68 | 1736231.3]	COG1305;COG4196
ASF03_01535	5	3	0.0708677	0.790072	-0.34	Ferredoxin, 2Fe-2S [Rhizobium sp. Leaf68 | 1736231.3]	COG0633
ASF03_17910	79	62	0.125018	0.790365	-0.34	Cyclic beta-1,2-glucan synthase (EC 2.4.1.-) [Rhizobium sp. Leaf68 | 1736231.3]	COG3459
ASF03_21635	5	4	0.257455	0.790798	-0.34	Peptidase, M23/M37 family [Rhizobium sp. Leaf68 | 1736231.3]	COG0739
ASF03_09030	15	15	0.134588	0.79218	-0.34	hypothetical protein [Rhizobium sp. Leaf68 | 1736231.3]	11U1X
ASF03_08380	3	2	0.222557	0.782375	-0.35	Lipopolysaccharide core biosynthesis mannosyltransferase WadC [Rhizobium sp. Leaf68 | 1736231.3]	COG0438
ASF03_02790	13	9	0.0467182	0.782675	-0.35	LysM domain protein [Rhizobium sp. Leaf68 | 1736231.3]	COG1652
fig|1736231.3.peg.1492	8	7	0.144935	0.783509	-0.35	Uncharacterized protein SMc03999 [Rhizobium sp. Leaf68 | 1736231.3]	#N/A
ASF03_00170	22	18	0.0510287	0.785153	-0.35	Peptidyl-prolyl cis-trans isomerase (EC 5.2.1.8) [Rhizobium sp. Leaf68 | 1736231.3]	COG0652
ASF03_19005	17	16	0.0426792	0.785349	-0.35	Electron transfer flavoprotein, alpha subunit [Rhizobium sp. Leaf68 | 1736231.3]	COG2025
ASF03_14345	23	18	0.0588765	0.786352	-0.35	SSU ribosomal protein S15p (S13e) [Rhizobium sp. Leaf68 | 1736231.3]	COG0184
ASF03_06515	21	16	0.119744	0.786696	-0.35	Oligoendopeptidase F-like protein [Rhizobium sp. Leaf68 | 1736231.3]	COG1164
ASF03_00340	18	12	0.11213	0.787279	-0.35	Single-stranded DNA-binding protein [Rhizobium sp. Leaf68 | 1736231.3]	COG0629
ASF03_14380	12	10	0.0814874	0.777327	-0.36	Bacterial ribosome SSU maturation protein RimP [Rhizobium sp. Leaf68 | 1736231.3]	COG0779
ASF03_08025	4	4	0.082766	0.780459	-0.36	hypothetical protein [Rhizobium sp. Leaf68 | 1736231.3]	#N/A
ASF03_16325	11	7	0.184088	0.780829	-0.36	Propionyl-CoA carboxylase carboxyl transferase subunit (EC 6.4.1.3) [Rhizobium sp. Leaf68 | 1736231.3]	COG4799
ASF03_21165	29	24	0.135206	0.771207	-0.37	Phosphate ABC transporter, ATP-binding protein PstB (TC 3.A.1.7.1) [Rhizobium sp. Leaf68 | 1736231.3]	COG1117
ASF03_06915	15	12	0.105045	0.771449	-0.37	UPF0337 protein YjbJ [Rhizobium sp. Leaf68 | 1736231.3]	COG3237
ASF03_14435	9	8	0.127665	0.772575	-0.37	Prephenate dehydratase (EC 4.2.1.51) [Rhizobium sp. Leaf68 | 1736231.3]	COG0077
ASF03_19020	19	16	0.148782	0.772801	-0.37	Argininosuccinate lyase (EC 4.3.2.1) [Rhizobium sp. Leaf68 | 1736231.3]	COG0165
ASF03_09485	36	22	0.00927949	0.773647	-0.37	DNA-directed RNA polymerase alpha subunit (EC 2.7.7.6) [Rhizobium sp. Leaf68 | 1736231.3]	COG0202
ASF03_00455	21	16	0.0747692	0.774801	-0.37	Sensor kinase [Rhizobium sp. Leaf68 | 1736231.3]	COG0784;COG2202
ASF03_05900	10	7	0.171682	0.775387	-0.37	Multidrug efflux system, membrane fusion component => TriA of TriABC-OpmH system [Rhizobium sp. Leaf68 | 1736231.3]	0Z0T4
ASF03_19075	17	15	0.0380336	0.775615	-0.37	Oxidoreductase [Rhizobium sp. Leaf68 | 1736231.3]	COG0673
ASF03_17715	5	3	0.108096	0.776384	-0.37	LSU ribosomal protein L21p [Rhizobium sp. Leaf68 | 1736231.3]	COG0261
ASF03_01785	6	4	0.109724	0.76732	-0.38	Aspartyl-tRNA(Asn) amidotransferase subunit C (EC 6.3.5.6) @ Glutamyl-tRNA(Gln) amidotransferase subunit C (EC 6.3.5.7) [Rhizobium sp. Leaf68 | 1736231.3]	COG0721
ASF03_02440	8	5	0.101093	0.77094	-0.38	Integration host factor alpha subunit [Rhizobium sp. Leaf68 | 1736231.3]	COG0776
ASF03_08375	5	4	0.125537	0.762154	-0.39	hypothetical protein [Rhizobium sp. Leaf68 | 1736231.3]	0ZW9N
ASF03_05910	14	13	0.0614213	0.76229	-0.39	Multidrug efflux system, inner membrane proton/drug antiporter (RND type) => TriC of TriABC-OpmH system [Rhizobium sp. Leaf68 | 1736231.3]	COG0841
ASF03_02435	6	5	0.0243266	0.763014	-0.39	Transcriptional regulator PA2737, MerR family [Rhizobium sp. Leaf68 | 1736231.3]	COG0789
ASF03_12470	2	2	0.225706	0.763021	-0.39	Transcriptional regulator, LacI family [Rhizobium sp. Leaf68 | 1736231.3]	COG1609
ASF03_14365	64	47	0.0647204	0.763129	-0.39	Translation initiation factor 2 [Rhizobium sp. Leaf68 | 1736231.3]	COG0532
ASF03_16320	18	12	0.0818694	0.764696	-0.39	Propionyl-CoA carboxylase biotin-containing subunit (EC 6.4.1.3) [Rhizobium sp. Leaf68 | 1736231.3]	COG4770
ASF03_05950	47	40	0.0335227	0.765236	-0.39	Sarcosine oxidase alpha subunit (EC 1.5.3.1) [Rhizobium sp. Leaf68 | 1736231.3]	COG0404;COG0446
ASF03_17050	7	4	0.112991	0.765409	-0.39	ATP synthase epsilon chain (EC 3.6.3.14) [Rhizobium sp. Leaf68 | 1736231.3]	COG0355
ASF03_14125	10	7	0.0782607	0.757669	-0.4	Cytochrome O ubiquinol oxidase subunit II (EC 1.10.3.-) [Rhizobium sp. Leaf68 | 1736231.3]	COG1622
ASF03_08415	8	6	0.0577902	0.758962	-0.4	YpfJ protein, zinc metalloprotease superfamily [Rhizobium sp. Leaf68 | 1736231.3]	COG2321
ASF03_00235	20	15	0.0583511	0.760057	-0.4	ABC transporter, substrate-binding protein (cluster 5, nickel/peptides/opines) [Rhizobium sp. Leaf68 | 1736231.3]	COG4166
ASF03_22000	2	2	0.0684568	0.750796	-0.41	Protein translocase subunit SecE [Rhizobium sp. Leaf68 | 1736231.3]	COG0690
ASF03_18025	5	3	0.224566	0.753632	-0.41	ABC transporter, ATP-binding protein (cluster 2, ribose/xylose/arabinose/galactose) / ABC transporter, ATP-binding protein (cluster 2, ribose/xylose/arabinose/galactose) [Rhizobium sp. Leaf68 | 1736231.3]	COG1129
ASF03_03815	2	2	0.227096	0.754568	-0.41	Organic hydroperoxide resistance transcriptional regulator [Rhizobium sp. Leaf68 | 1736231.3]	11TPH
ASF03_09025	3	3	0.090922	0.745181	-0.42	ClpXP protease specificity-enhancing factor SspBalpha [Rhizobium sp. Leaf68 | 1736231.3]	COG3814
ASF03_10850	2	2	0.279337	0.745814	-0.42	Transcription elongation factor GreB [Rhizobium sp. Leaf68 | 1736231.3]	COG0782
ASF03_17900	46	40	0.0594843	0.747248	-0.42	Leucyl-tRNA synthetase (EC 6.1.1.4) [Rhizobium sp. Leaf68 | 1736231.3]	COG0495
ASF03_19000	27	21	0.0553253	0.749367	-0.42	Electron transfer flavoprotein, beta subunit [Rhizobium sp. Leaf68 | 1736231.3]	COG2086
ASF03_17140	40	30	0.10607	0.742059	-0.43	Succinyl-CoA ligase [ADP-forming] alpha chain (EC 6.2.1.5) [Rhizobium sp. Leaf68 | 1736231.3]	COG0074
ASF03_17610	6	3	0.189779	0.742548	-0.43	Transcriptional regulator, GntR family [Rhizobium sp. Leaf68 | 1736231.3]	COG2186
ASF03_09425	27	20	0.00322309	0.742549	-0.43	LSU ribosomal protein L5p (L11e) [Rhizobium sp. Leaf68 | 1736231.3]	COG0094
ASF03_18910	8	6	0.0600822	0.743441	-0.43	Glucose-1-phosphate cytidylyltransferase (EC 2.7.7.33) [Rhizobium sp. Leaf68 | 1736231.3]	COG1208
ASF03_16990	10	8	0.00790035	0.744584	-0.43	Mlr3252 protein [Rhizobium sp. Leaf68 | 1736231.3]	COG4671
ASF03_04880	2	2	0.183406	0.744728	-0.43	Probable low-affinity inorganic phosphate transporter [Rhizobium sp. Leaf68 | 1736231.3]	COG0306
ASF03_10810	10	6	0.0612757	0.735851	-0.44	hypothetical protein [Rhizobium sp. Leaf68 | 1736231.3]	COG1192
ASF03_03830	7	4	0.00654024	0.736532	-0.44	hypothetical protein [Rhizobium sp. Leaf68 | 1736231.3]	COG1506
ASF03_21585	12	8	0.107697	0.739423	-0.44	Inner membrane protein translocase and chaperone YidC, long form [Rhizobium sp. Leaf68 | 1736231.3]	COG0706
ASF03_06165	15	12	0.126135	0.730554	-0.45	Bacteriophage FIG00465642: hypothetical protein [Rhizobium sp. Leaf68 | 1736231.3]	11KCE
ASF03_06760	2	2	0.114107	0.731922	-0.45	hypothetical protein [Rhizobium sp. Leaf68 | 1736231.3]	0XZ3J
ASF03_21990	18	15	0.0254432	0.733124	-0.45	LSU ribosomal protein L11p (L12e) [Rhizobium sp. Leaf68 | 1736231.3]	COG0080
ASF03_03220	11	9	0.0801092	0.724897	-0.46	Pentapeptide repeat family protein [Rhizobium sp. Leaf68 | 1736231.3]	COG1357
ASF03_19700	69	53	0.045644	0.726786	-0.46	SSU ribosomal protein S1p [Rhizobium sp. Leaf68 | 1736231.3]	COG0539
ASF03_07710	10	7	0.0311102	0.727024	-0.46	Xanthine dehydrogenase iron-sulfur subunit (EC 1.17.1.4) / Xanthine dehydrogenase, FAD binding subunit (EC 1.17.1.4) [Rhizobium sp. Leaf68 | 1736231.3]	COG4630
ASF03_15195	16	15	0.00148185	0.727691	-0.46	hypothetical protein [Rhizobium sp. Leaf68 | 1736231.3]	COG2989
ASF03_17450	33	22	0.0786385	0.728623	-0.46	LSU ribosomal protein L19p [Rhizobium sp. Leaf68 | 1736231.3]	COG0335
ASF03_12530	7	4	0.160119	0.729249	-0.46	Aliphatic sulfonate monooxygenase family, FMNH2- or F420-dependent [Rhizobium sp. Leaf68 | 1736231.3]	COG2141
ASF03_20510	34	21	0.0192065	0.719683	-0.47	Aspartyl-tRNA synthetase (EC 6.1.1.12) @ Aspartyl-tRNA(Asn) synthetase (EC 6.1.1.23) [Rhizobium sp. Leaf68 | 1736231.3]	COG0173
ASF03_09890	7	6	0.0137811	0.721932	-0.47	Acyl-[acyl-carrier-protein]--UDP-N-acetylglucosamine O-acyltransferase (EC 2.3.1.129) [Rhizobium sp. Leaf68 | 1736231.3]	COG1043
ASF03_09470	17	14	0.000599983	0.721986	-0.47	Adenylate kinase (EC 2.7.4.3) [Rhizobium sp. Leaf68 | 1736231.3]	COG0563
ASF03_15850	10	8	0.0824623	0.723348	-0.47	Mannonate dehydratase (EC 4.2.1.8) [Rhizobium sp. Leaf68 | 1736231.3]	COG1312
ASF03_05665	4	3	0.137678	0.723736	-0.47	hypothetical protein [Rhizobium sp. Leaf68 | 1736231.3]	#N/A
ASF03_02195	4	4	0.134214	0.724054	-0.47	hypothetical protein [Rhizobium sp. Leaf68 | 1736231.3]	11MFE
ASF03_01590	17	14	0.00872807	0.712438	-0.49	L-amino acid ABC transporter (Glu/Asp/His/...), ATP-binding protein AapP [Rhizobium sp. Leaf68 | 1736231.3]	COG1126
ASF03_20490	2	2	0.171392	0.71282	-0.49	FIG00450081: hypothetical protein [Rhizobium sp. Leaf68 | 1736231.3]	11QKT
ASF03_14775	11	8	0.109356	0.704957	-0.5	Nicotinate phosphoribosyltransferase (EC 6.3.4.21) [Rhizobium sp. Leaf68 | 1736231.3]	COG1488
ASF03_13425	14	6	0.0368297	0.705623	-0.5	T6SS AAA+ chaperone ClpV (TssH) [Rhizobium sp. Leaf68 | 1736231.3]	COG0542
ASF03_01470	28	19	0.0734522	0.707389	-0.5	Protein translocase subunit SecD / Protein translocase subunit SecF [Rhizobium sp. Leaf68 | 1736231.3]	COG0341;COG0342
ASF03_07860	5	4	0.161826	0.69541	-0.52	RNA binding S1 domain protein [Rhizobium sp. Leaf68 | 1736231.3]	COG3921
ASF03_04315	6	5	0.01058	0.697614	-0.52	Exodeoxyribonuclease VII small subunit (EC 3.1.11.6) [Rhizobium sp. Leaf68 | 1736231.3]	COG1722
ASF03_05050	51	48	0.0113749	0.697973	-0.52	alpha-glucoside ABC transporter, substrate-binding protein AglE [Rhizobium sp. Leaf68 | 1736231.3]	COG1653
ASF03_09380	34	23	0.0380649	0.697993	-0.52	LSU ribosomal protein L2p (L8e) [Rhizobium sp. Leaf68 | 1736231.3]	COG0090
ASF03_14150	18	14	0.00459293	0.690185	-0.53	Enoyl-[acyl-carrier-protein] reductase [NADH] (EC 1.3.1.9) [Rhizobium sp. Leaf68 | 1736231.3]	COG0623
ASF03_00870	5	2	0.00826189	0.690312	-0.53	Nitrogen regulation protein NtrB (EC 2.7.13.3) [Rhizobium sp. Leaf68 | 1736231.3]	COG3852
ASF03_08205	8	8	0.0350482	0.691489	-0.53	Pyrroline-5-carboxylate reductase (EC 1.5.1.2) [Rhizobium sp. Leaf68 | 1736231.3]	COG0345
ASF03_04600	3	2	0.17035	0.69164	-0.53	Oxidoreductase, short-chain dehydrogenase/reductase family [Rhizobium sp. Leaf68 | 1736231.3]	0XRVJ
ASF03_15555	20	12	0.0372771	0.694516	-0.53	ABC transporter, substrate-binding protein (cluster 5, nickel/peptides/opines) [Rhizobium sp. Leaf68 | 1736231.3]	COG0747
ASF03_14430	8	5	0.0172643	0.688944	-0.54	NADH pyrophosphatase (EC 3.6.1.22), decaps 5'-NAD modified RNA [Rhizobium sp. Leaf68 | 1736231.3]	COG2816
ASF03_14545	3	3	0.0380336	0.689291	-0.54	Isopropylmalate/homocitrate/citramalate synthases [Rhizobium sp. Leaf68 | 1736231.3]	11NRT
ASF03_17060	18	16	0.0775888	0.682751	-0.55	ATP synthase gamma chain (EC 3.6.3.14) [Rhizobium sp. Leaf68 | 1736231.3]	COG0224
ASF03_08145	73	45	0.0251437	0.683081	-0.55	Aldehyde dehydrogenase (EC 1.2.1.3) [Rhizobium sp. Leaf68 | 1736231.3]	COG1012
ASF03_08840	9	8	0.0332809	0.684406	-0.55	D-alanine--D-alanine ligase (EC 6.3.2.4) [Rhizobium sp. Leaf68 | 1736231.3]	COG1181
ASF03_02930	12	11	0.00692642	0.684991	-0.55	GTP-binding protein Era [Rhizobium sp. Leaf68 | 1736231.3]	COG1159
ASF03_15705	11	9	0.072267	0.676283	-0.56	Plasmid replication protein RepB [Rhizobium sp. Leaf68 | 1736231.3]	COG1475
ASF03_19710	3	2	0.00787523	0.671516	-0.57	hypothetical protein [Rhizobium sp. Leaf68 | 1736231.3]	COG4530
ASF03_11105	18	12	0.0582209	0.672237	-0.57	Seryl-tRNA synthetase (EC 6.1.1.11) [Rhizobium sp. Leaf68 | 1736231.3]	COG0172
ASF03_04450	35	26	0.0425183	0.674024	-0.57	Glycyl-tRNA synthetase beta chain (EC 6.1.1.14) [Rhizobium sp. Leaf68 | 1736231.3]	COG0751
ASF03_07995	8	6	0.0888281	0.675195	-0.57	CCA tRNA nucleotidyltransferase (EC 2.7.7.72) [Rhizobium sp. Leaf68 | 1736231.3]	COG0617
ASF03_04430	16	13	0.010624	0.666945	-0.58	Phosphoribosylamine--glycine ligase (EC 6.3.4.13) [Rhizobium sp. Leaf68 | 1736231.3]	COG0151
ASF03_09855	26	22	0.00774975	0.668935	-0.58	Ribosome recycling factor [Rhizobium sp. Leaf68 | 1736231.3]	COG0233
ASF03_17425	3	2	0.0613817	0.669408	-0.58	Diaminopimelate epimerase (EC 5.1.1.7) [Rhizobium sp. Leaf68 | 1736231.3]	COG0253
ASF03_15425	3	3	0.0884943	0.671016	-0.58	Rrf2 family transcriptional regulator [Rhizobium sp. Leaf68 | 1736231.3]	COG1959
ASF03_14440	9	5	0.105163	0.671253	-0.58	3-deoxy-manno-octulosonate cytidylyltransferase (EC 2.7.7.38) [Rhizobium sp. Leaf68 | 1736231.3]	COG1212
ASF03_05095	8	5	0.178282	0.662271	-0.59	Flagellar P-ring protein FlgI [Rhizobium sp. Leaf68 | 1736231.3]	COG1706
ASF03_16000	8	8	0.0732554	0.662352	-0.59	Glutathione S-transferase family protein [Rhizobium sp. Leaf68 | 1736231.3]	0XPYM
ASF03_04955	10	9	0.185551	0.663458	-0.59	Acetoacetyl-CoA synthetase (EC 6.2.1.16) [Rhizobium sp. Leaf68 | 1736231.3]	COG0365
ASF03_02180	4	4	0.11067	0.663462	-0.59	Bacterial sugar transferase [Rhizobium sp. Leaf68 | 1736231.3]	COG2148
ASF03_05780	4	4	0.0181942	0.657945	-0.6	Glutamine amidotransferase, class I [Rhizobium sp. Leaf68 | 1736231.3]	COG2071
ASF03_17265	21	17	0.0019419	0.658366	-0.6	Dipeptidyl carboxypeptidase Dcp (EC 3.4.15.5) [Rhizobium sp. Leaf68 | 1736231.3]	COG0339
ASF03_06000	13	11	0.0545957	0.658371	-0.6	Limit dextrin alpha-1,6-maltotetraose-hydrolase (EC 3.2.1.196) [Rhizobium sp. Leaf68 | 1736231.3]	COG1523
ASF03_14680	66	50	0.0561471	0.65848	-0.6	Chaperone protein DnaK [Rhizobium sp. Leaf68 | 1736231.3]	COG0443
ASF03_11000	26	18	0.00157368	0.659207	-0.6	Fumarate hydratase class II (EC 4.2.1.2) [Rhizobium sp. Leaf68 | 1736231.3]	COG0114
ASF03_01855	48	33	0.002683	0.661077	-0.6	DNA topoisomerase I (EC 5.99.1.2) [Rhizobium sp. Leaf68 | 1736231.3]	COG0550;COG1754
ASF03_15235	16	12	0.0255016	0.661258	-0.6	DNA topoisomerase IV subunit A (EC 5.99.1.3) [Rhizobium sp. Leaf68 | 1736231.3]	COG0188
ASF03_12850	15	12	0.0615439	0.662019	-0.6	Putative formate dehydrogenase oxidoreductase protein [Rhizobium sp. Leaf68 | 1736231.3]	COG0243
ASF03_14770	14	12	0.00395613	0.655352	-0.61	Peptidase B (EC 3.4.11.23) [Rhizobium sp. Leaf68 | 1736231.3]	COG0260
ASF03_09375	11	10	0.0437433	0.655398	-0.61	LSU ribosomal protein L23p (L23Ae) [Rhizobium sp. Leaf68 | 1736231.3]	COG0089
ASF03_21685	14	13	0.0360806	0.65556	-0.61	UDP-glucose 4-epimerase (EC 5.1.3.2) [Rhizobium sp. Leaf68 | 1736231.3]	COG1087
ASF03_11290	16	12	0.0448097	0.650481	-0.62	Oligopeptide ABC transporter, ATP-binding protein OppD (TC 3.A.1.5.1) / Oligopeptide ABC transporter, ATP-binding protein OppF (TC 3.A.1.5.1) [Rhizobium sp. Leaf68 | 1736231.3]	COG4172
ASF03_04475	4	2	0.100575	0.650573	-0.62	hypothetical protein [Rhizobium sp. Leaf68 | 1736231.3]	0XNNF
ASF03_07810	6	3	0.0266638	0.650711	-0.62	Choline binding ABC transport system ATP-binding protein ChoV [Rhizobium sp. Leaf68 | 1736231.3]	COG4175
ASF03_16065	6	4	0.110635	0.6509	-0.62	Glycerol-3-phosphate ABC transporter, ATP-binding protein UgpC (TC 3.A.1.1.3) [Rhizobium sp. Leaf68 | 1736231.3]	COG3839
ASF03_17260	33	24	0.00883769	0.651774	-0.62	GTP-binding protein TypA/BipA [Rhizobium sp. Leaf68 | 1736231.3]	COG1217
ASF03_07865	30	27	0.0228024	0.651845	-0.62	Anthranilate synthase, aminase component (EC 4.1.3.27) / Anthranilate synthase, amidotransferase component (EC 4.1.3.27) [Rhizobium sp. Leaf68 | 1736231.3]	COG0147;COG0512
ASF03_19160	3	2	0.0224789	0.652466	-0.62	SAM-dependent methyltransferase, BioC-like [Rhizobium sp. Leaf68 | 1736231.3]	COG0500
ASF03_12020	7	4	0.026373	0.652894	-0.62	hypothetical protein [Rhizobium sp. Leaf68 | 1736231.3]	COG0465
ASF03_04605	8	4	0.0439398	0.644636	-0.63	2-dehydro-3-deoxygalactonokinase (EC 2.7.1.58) [Rhizobium sp. Leaf68 | 1736231.3]	COG3734
ASF03_02985	3	2	0.0332155	0.645935	-0.63	hypothetical protein [Rhizobium sp. Leaf68 | 1736231.3]	COG3915
ASF03_02675	15	12	0.00264001	0.647132	-0.63	LSU ribosomal protein L9p [Rhizobium sp. Leaf68 | 1736231.3]	COG0359
ASF03_21315	3	3	0.0881758	0.647216	-0.63	hypothetical protein [Rhizobium sp. Leaf68 | 1736231.3]	COG2135
ASF03_18875	2	2	0.162017	0.647465	-0.63	Capsule polysaccharide export protein [Rhizobium sp. Leaf68 | 1736231.3]	COG1596
ASF03_07650	26	15	0.0464254	0.640784	-0.64	L-lactate dehydrogenase [Rhizobium sp. Leaf68 | 1736231.3]	COG1304
ASF03_16915	3	3	0.0074182	0.640911	-0.64	FIG00987435: hypothetical protein [Rhizobium sp. Leaf68 | 1736231.3]	COG0834
ASF03_07260	5	5	0.00154729	0.642175	-0.64	hypothetical protein [Rhizobium sp. Leaf68 | 1736231.3]	COG3755
ASF03_16865	12	11	0.101093	0.643393	-0.64	Archaeal seryl-tRNA synthetase-related sequence [Rhizobium sp. Leaf68 | 1736231.3]	COG0172
ASF03_04120	10	8	0.0200751	0.636556	-0.65	UPF0337 protein Pfl_4351 [Rhizobium sp. Leaf68 | 1736231.3]	COG3237
ASF03_00185	13	10	0.127874	0.636809	-0.65	Queuine tRNA-ribosyltransferase (EC 2.4.2.29) [Rhizobium sp. Leaf68 | 1736231.3]	COG0343
ASF03_09475	25	18	0.0486587	0.637396	-0.65	SSU ribosomal protein S13p (S18e) [Rhizobium sp. Leaf68 | 1736231.3]	COG0099
ASF03_00280	13	11	0.00907375	0.638456	-0.65	L-glyceraldehyde 3-phosphate reductase [Rhizobium sp. Leaf68 | 1736231.3]	COG0667
ASF03_04705	20	19	0.014794	0.639259	-0.65	LSU rRNA pseudouridine(2605) synthase (EC 5.4.99.22) / Transcription termination factor rho-like domain [Rhizobium sp. Leaf68 | 1736231.3]	COG1187
ASF03_07905	14	9	0.0164294	0.632189	-0.66	ATP-dependent Clp protease proteolytic subunit ClpP2 (EC 3.4.21.92) [Rhizobium sp. Leaf68 | 1736231.3]	COG0740
ASF03_17475	4	4	0.00593881	0.632408	-0.66	Chorismate mutase I (EC 5.4.99.5) [Rhizobium sp. Leaf68 | 1736231.3]	COG1605
ASF03_02290	2	2	0.0778501	0.633135	-0.66	hypothetical protein [Rhizobium sp. Leaf68 | 1736231.3]	#N/A
fig|1736231.3.peg.2627	12	6	0.0974036	0.634161	-0.66	Methyl-accepting chemotaxis sensor/transducer protein [Rhizobium sp. Leaf68 | 1736231.3]	#N/A
ASF03_09450	23	19	0.0111215	0.634636	-0.66	SSU ribosomal protein S5p (S2e) [Rhizobium sp. Leaf68 | 1736231.3]	COG0098
ASF03_15765	27	20	0.0160421	0.626839	-0.67	Translation initiation factor 3 [Rhizobium sp. Leaf68 | 1736231.3]	COG0290
ASF03_11240	9	8	0.000298452	0.628071	-0.67	Phosphoribosylaminoimidazole-succinocarboxamide synthase (EC 6.3.2.6) [Rhizobium sp. Leaf68 | 1736231.3]	COG0152
ASF03_09480	13	10	0.00857012	0.629599	-0.67	SSU ribosomal protein S11p (S14e) [Rhizobium sp. Leaf68 | 1736231.3]	COG0100
ASF03_02515	3	3	0.108068	0.629902	-0.67	Demethylmenaquinone methyltransferase-like protein [Rhizobium sp. Leaf68 | 1736231.3]	COG0684
ASF03_09360	13	9	0.022689	0.622794	-0.68	SSU ribosomal protein S10p (S20e) [Rhizobium sp. Leaf68 | 1736231.3]	COG0051
ASF03_06560	5	2	0.0345656	0.624265	-0.68	protein of unknown function DUF1244 [Rhizobium sp. Leaf68 | 1736231.3]	COG3492
ASF03_19770	4	2	0.0181159	0.62481	-0.68	NAD(P) transhydrogenase subunit beta (EC 1.6.1.2) [Rhizobium sp. Leaf68 | 1736231.3]	COG1282
ASF03_21000	4	2	0.163146	0.625757	-0.68	ATP-dependent, 3'-5' DNA helicase with strand annealing activity [Rhizobium sp. Leaf68 | 1736231.3]	COG1201
ASF03_11120	7	6	0.00509641	0.625936	-0.68	Twin-arginine translocation protein TatA [Rhizobium sp. Leaf68 | 1736231.3]	0XUF0
ASF03_01485	10	8	0.00768962	0.6185	-0.69	Mll5186 protein [Rhizobium sp. Leaf68 | 1736231.3]	11H0J
ASF03_05935	16	12	0.00341142	0.621041	-0.69	Sarcosine oxidase beta subunit (EC 1.5.3.1) [Rhizobium sp. Leaf68 | 1736231.3]	0XQMM
ASF03_13780	6	4	0.11702	0.621558	-0.69	hypothetical protein [Rhizobium sp. Leaf68 | 1736231.3]	#N/A
ASF03_19325	16	11	0.0274605	0.613734	-0.7	Putative oxidoreductase [Rhizobium sp. Leaf68 | 1736231.3]	COG0673
ASF03_11150	5	3	0.0201267	0.61528	-0.7	dNTP triphosphohydrolase, broad substrate specificity [Rhizobium sp. Leaf68 | 1736231.3]	COG0232
ASF03_14100	6	3	0.0875155	0.616108	-0.7	Phosphopentomutase (EC 5.4.2.7) [Rhizobium sp. Leaf68 | 1736231.3]	COG1015
ASF03_00275	4	4	0.0072405	0.617447	-0.7	Beta-mannosidase (EC 3.2.1.25) [Rhizobium sp. Leaf68 | 1736231.3]	COG3250
ASF03_08855	21	18	0.00209453	0.609355	-0.71	Cell division protein FtsZ [Rhizobium sp. Leaf68 | 1736231.3]	COG0206
ASF03_18265	8	7	0.0160813	0.609775	-0.71	DNA-binding response regulator ChvI [Rhizobium sp. Leaf68 | 1736231.3]	COG0745
ASF03_18850	7	4	0.00893381	0.610025	-0.71	Glucose-1-phosphate thymidylyltransferase (EC 2.7.7.24) [Rhizobium sp. Leaf68 | 1736231.3]	COG1209
ASF03_20465	11	9	0.0258105	0.612844	-0.71	Cyclohexadienyl dehydrogenase (EC 1.3.1.12)(EC 1.3.1.43) [Rhizobium sp. Leaf68 | 1736231.3]	COG0287
ASF03_07720	11	9	0.0162679	0.60581	-0.72	Glycerol kinase (EC 2.7.1.30) [Rhizobium sp. Leaf68 | 1736231.3]	COG0554
ASF03_14260	24	21	0.0332551	0.607606	-0.72	Phosphoglycerate mutase (EC 5.4.2.11) [Rhizobium sp. Leaf68 | 1736231.3]	COG0588
ASF03_11180	42	33	0.00532658	0.608276	-0.72	Valyl-tRNA synthetase (EC 6.1.1.9) [Rhizobium sp. Leaf68 | 1736231.3]	COG0525
ASF03_20170	14	8	0.224742	0.608747	-0.72	Methyl-accepting chemotaxis protein [Rhizobium sp. Leaf68 | 1736231.3]	COG0840
ASF03_10525	4	2	0.18279	0.608763	-0.72	Putative polysaccharide deacetylase [Rhizobium sp. Leaf68 | 1736231.3]	COG0726
ASF03_11780	5	3	0.0150052	0.608836	-0.72	Superoxide dismutase [Fe] (EC 1.15.1.1) [Rhizobium sp. Leaf68 | 1736231.3]	COG0605
ASF03_21470	45	35	0.0187601	0.600854	-0.73	Glucose-6-phosphate isomerase (EC 5.3.1.9) [Rhizobium sp. Leaf68 | 1736231.3]	COG0166
ASF03_18240	55	42	0.0104086	0.601202	-0.73	Adenosylhomocysteinase (EC 3.3.1.1) [Rhizobium sp. Leaf68 | 1736231.3]	COG0499
ASF03_21935	35	21	0.0114216	0.601828	-0.73	SSU ribosomal protein S7p (S5e) [Rhizobium sp. Leaf68 | 1736231.3]	COG0049
ASF03_15045	22	16	0.00259032	0.602398	-0.73	Xylitol dehydrogenase (EC 1.1.1.9) [Rhizobium sp. Leaf68 | 1736231.3]	COG1063
ASF03_17290	3	3	0.0174489	0.602616	-0.73	ABC transporter, ATP-binding protein PA3838 [Rhizobium sp. Leaf68 | 1736231.3]	COG1101
ASF03_02555	3	2	0.0408464	0.604879	-0.73	Oxidoreductase [Rhizobium sp. Leaf68 | 1736231.3]	COG0673
ASF03_16960	7	6	0.0220368	0.596771	-0.74	ABC transporter, ATP-binding protein (cluster 5, nickel/peptides/opines) / ABC transporter, ATP-binding protein (cluster 5, nickel/peptides/opines) [Rhizobium sp. Leaf68 | 1736231.3]	COG1123
ASF03_18090	39	17	0.0186424	0.597546	-0.74	Transcription termination factor Rho [Rhizobium sp. Leaf68 | 1736231.3]	COG1158
ASF03_02075	14	11	0.0154484	0.594708	-0.75	ATP-dependent Clp protease proteolytic subunit ClpP (EC 3.4.21.92) [Rhizobium sp. Leaf68 | 1736231.3]	COG0740
ASF03_07120	4	4	0.00228907	0.588519	-0.76	Two-component system sensor histidine kinase [Rhizobium sp. Leaf68 | 1736231.3]	COG5385
ASF03_06020	21	21	0.00245633	0.588841	-0.76	1,4-alpha-glucan (glycogen) branching enzyme, GH-13-type (EC 2.4.1.18) [Rhizobium sp. Leaf68 | 1736231.3]	COG0296
ASF03_12415	4	4	0.0980552	0.590869	-0.76	hypothetical protein [Rhizobium sp. Leaf68 | 1736231.3]	COG2931
ASF03_11565	2	2	0.053136	0.591988	-0.76	N-acetylmannosamine kinase (EC 2.7.1.60) [Rhizobium sp. Leaf68 | 1736231.3]	COG1940
ASF03_15710	11	8	0.0213568	0.585957	-0.77	Plasmid replication protein RepA [Rhizobium sp. Leaf68 | 1736231.3]	COG1192
ASF03_20100	10	9	0.00442842	0.587037	-0.77	Type I restriction-modification system, DNA-methyltransferase subunit M (EC 2.1.1.72) [Rhizobium sp. Leaf68 | 1736231.3]	COG0286
ASF03_19170	6	6	0.0416372	0.588149	-0.77	Glutaredoxin 3 (Grx2) [Rhizobium sp. Leaf68 | 1736231.3]	COG0695
ASF03_00730	4	3	0.00980362	0.583441	-0.78	Similar to phosphoglycolate phosphatase, clustered with ribosomal large subunit pseudouridine synthase C [Rhizobium sp. Leaf68 | 1736231.3]	COG0546
ASF03_14080	7	6	0.0157565	0.583633	-0.78	SSU ribosomal protein S20p [Rhizobium sp. Leaf68 | 1736231.3]	COG0268
ASF03_16160	5	3	0.00596148	0.577349	-0.79	Ribonucleotide reductase of class Ib (aerobic), beta subunit (EC 1.17.4.1) [Rhizobium sp. Leaf68 | 1736231.3]	COG0208
ASF03_11475	37	32	0.00330451	0.579307	-0.79	Dehydratase, IlvD/Edd family [Rhizobium sp. Leaf68 | 1736231.3]	COG0129
ASF03_13840	5	3	0.0157541	0.579466	-0.79	tRNA pseudouridine(38-40) synthase (EC 5.4.99.12) [Rhizobium sp. Leaf68 | 1736231.3]	COG0101
ASF03_06740	15	14	0.00721131	0.580096	-0.79	Probable transcriptional regulatory protein YebC [Rhizobium sp. Leaf68 | 1736231.3]	COG0217
ASF03_01465	4	3	0.114869	0.580121	-0.79	FIG020313: hypothetical protein [Rhizobium sp. Leaf68 | 1736231.3]	COG3737
ASF03_04460	10	9	0.00648155	0.574888	-0.8	LemA protein [Rhizobium sp. Leaf68 | 1736231.3]	COG1704
ASF03_14025	23	13	0.000468414	0.574994	-0.8	Ribosome hibernation promoting factor Hpf [Rhizobium sp. Leaf68 | 1736231.3]	COG1544
ASF03_08385	14	10	0.000756525	0.576013	-0.8	Transcription elongation factor GreA [Rhizobium sp. Leaf68 | 1736231.3]	COG0782
ASF03_09490	22	21	0.000422862	0.569003	-0.81	LSU ribosomal protein L17p [Rhizobium sp. Leaf68 | 1736231.3]	COG0203
ASF03_15560	7	2	0.00539411	0.569153	-0.81	Transcriptional regulator, LysR family [Rhizobium sp. Leaf68 | 1736231.3]	11JWB
ASF03_10765	11	8	0.00342934	0.57103	-0.81	ABC transporter, substrate-binding protein (cluster 1, maltose/g3p/polyamine/iron) [Rhizobium sp. Leaf68 | 1736231.3]	COG1840
ASF03_05360	5	2	0.023025	0.564504	-0.82	Large-conductance mechanosensitive channel [Rhizobium sp. Leaf68 | 1736231.3]	COG1970
ASF03_13410	26	20	0.0110948	0.566887	-0.82	T6SS component TssC (ImpC/VipB) [Rhizobium sp. Leaf68 | 1736231.3]	COG3517
ASF03_17615	4	2	0.194507	0.567526	-0.82	D-2-hydroxyglutarate dehydrogenase (EC 1.1.99.2) [Rhizobium sp. Leaf68 | 1736231.3]	COG0277
ASF03_18120	2	2	0.147835	0.567654	-0.82	Dephospho-CoA kinase (EC 2.7.1.24) [Rhizobium sp. Leaf68 | 1736231.3]	COG0237
ASF03_05160	6	5	0.00187406	0.563757	-0.83	Septum formation protein Maf [Rhizobium sp. Leaf68 | 1736231.3]	COG0424
ASF03_01415	12	8	0.000743485	0.564169	-0.83	Soluble pyridine nucleotide transhydrogenase (EC 1.6.1.1) [Rhizobium sp. Leaf68 | 1736231.3]	COG1249
ASF03_00985	9	4	0.120872	0.55714	-0.84	Patatin-like phospholipase domain protein [Rhizobium sp. Leaf68 | 1736231.3]	COG1752
ASF03_08440	6	3	0.00809169	0.554649	-0.85	Methyl-accepting chemotaxis sensor/transducer protein [Rhizobium sp. Leaf68 | 1736231.3]	COG0840
ASF03_02965	6	6	0.00189048	0.554706	-0.85	Mll7752 protein [Rhizobium sp. Leaf68 | 1736231.3]	COG1432
ASF03_09365	23	18	0.0181197	0.549164	-0.86	LSU ribosomal protein L3p (L3e) [Rhizobium sp. Leaf68 | 1736231.3]	COG0087
ASF03_04675	2	2	0.00625149	0.550832	-0.86	3-deoxy-D-manno-octulosonic acid transferase (EC 2.4.99.12)(EC 2.4.99.13) [Rhizobium sp. Leaf68 | 1736231.3]	COG1519
ASF03_04545	13	9	0.0119544	0.551312	-0.86	ATP synthase F0 sector subunit b' (EC 3.6.3.14) [Rhizobium sp. Leaf68 | 1736231.3]	COG0711
ASF03_15125	25	20	0.00476236	0.552269	-0.86	ABC transporter, substrate-binding protein (cluster 1, maltose/g3p/polyamine/iron) [Rhizobium sp. Leaf68 | 1736231.3]	0ZVIE
ASF03_06705	5	2	0.0461089	0.545757	-0.87	FIG035060: hypothetical protein [Rhizobium sp. Leaf68 | 1736231.3]	1295F
ASF03_10130	9	6	0.0026123	0.546922	-0.87	ABC transporter, substrate-binding protein (cluster 5, nickel/peptides/opines) [Rhizobium sp. Leaf68 | 1736231.3]	COG0747
ASF03_06080	4	3	0.0539357	0.547098	-0.87	hypothetical protein [Rhizobium sp. Leaf68 | 1736231.3]	11ZXZ
ASF03_07820	28	21	8.82606e-05	0.547953	-0.87	Choline binding ABC transport system substrate-binding protein ChoX [Rhizobium sp. Leaf68 | 1736231.3]	COG2113
ASF03_02635	16	14	0.00828171	0.542326	-0.88	3-oxoacyl-[acyl-carrier-protein] synthase, KASII (EC 2.3.1.179) [Rhizobium sp. Leaf68 | 1736231.3]	COG0304
ASF03_07565	19	16	0.0222938	0.542453	-0.88	Protein containing domains DUF404, DUF407 [Rhizobium sp. Leaf68 | 1736231.3]	COG2308
ASF03_20775	3	2	0.0288951	0.543094	-0.88	ABC transporter, ATP-binding protein (cluster 5, nickel/peptides/opines) [Rhizobium sp. Leaf68 | 1736231.3]	COG4608
ASF03_17965	11	9	0.00887747	0.543314	-0.88	CobW GTPase involved in cobalt insertion for B12 biosynthesis [Rhizobium sp. Leaf68 | 1736231.3]	COG0523
ASF03_21155	16	12	0.00177209	0.543808	-0.88	Phosphate regulon transcriptional regulatory protein PhoB (SphR) [Rhizobium sp. Leaf68 | 1736231.3]	COG0745
ASF03_17995	5	5	0.00433323	0.543969	-0.88	L-fuconate dehydratase (EC 4.2.1.68) [Rhizobium sp. Leaf68 | 1736231.3]	COG4948
ASF03_11015	8	6	0.0407181	0.544691	-0.88	Inner membrane protein, KefB/KefC family [Rhizobium sp. Leaf68 | 1736231.3]	COG0475;COG1226
ASF03_01255	8	5	0.00947847	0.540313	-0.89	Lipid A biosynthesis lauroyl acyltransferase (EC 2.3.1.241) [Rhizobium sp. Leaf68 | 1736231.3]	COG1560
ASF03_14340	75	55	0.00292843	0.534523	-0.9	Polyribonucleotide nucleotidyltransferase (EC 2.7.7.8) [Rhizobium sp. Leaf68 | 1736231.3]	COG1185
ASF03_01595	5	4	0.02874	0.534621	-0.9	L-amino acid ABC transporter (Glu/Asp/His/...), permease protein 2 AapM [Rhizobium sp. Leaf68 | 1736231.3]	COG0765
ASF03_04260	22	15	0.00315445	0.536644	-0.9	Enoyl-[acyl-carrier-protein] reductase [NADH] (EC 1.3.1.9) [Rhizobium sp. Leaf68 | 1736231.3]	COG0623
ASF03_10015	16	13	0.116519	0.537055	-0.9	Anthranilate phosphoribosyltransferase (EC 2.4.2.18) [Rhizobium sp. Leaf68 | 1736231.3]	COG0547
ASF03_08120	10	5	0.0172751	0.537525	-0.9	ABC-type amino acid transport/signal transduction system, periplasmic component/domain [Rhizobium sp. Leaf68 | 1736231.3]	11PU8
ASF03_09935	14	9	0.00840907	0.537679	-0.9	Peptide chain release factor 2 @ programmed frameshift-containing [Rhizobium sp. Leaf68 | 1736231.3]	COG1186
ASF03_19080	15	12	0.0181942	0.532605	-0.91	hypothetical protein [Rhizobium sp. Leaf68 | 1736231.3]	COG3206
ASF03_15525	20	18	0.00869148	0.533884	-0.91	Various polyols ABC transporter, substrate-binding protein [Rhizobium sp. Leaf68 | 1736231.3]	0XPU2
ASF03_14280	2	2	0.0208295	0.526876	-0.92	Fructose ABC transporter, permease component FrcC [Rhizobium sp. Leaf68 | 1736231.3]	COG1172
ASF03_05945	6	5	0.0208393	0.528569	-0.92	Sarcosine oxidase delta subunit (EC 1.5.3.1) [Rhizobium sp. Leaf68 | 1736231.3]	COG4311
ASF03_15245	5	4	0.0266573	0.529266	-0.92	Pyridoxal kinase (EC 2.7.1.35) [Rhizobium sp. Leaf68 | 1736231.3]	COG2240
ASF03_15445	4	3	0.00264617	0.52952	-0.92	Cellulose synthase catalytic subunit [UDP-forming] (EC 2.4.1.12) [Rhizobium sp. Leaf68 | 1736231.3]	COG1215
ASF03_04745	26	21	0.0168828	0.529651	-0.92	Heat shock protein 10 kDa family chaperone GroES [Rhizobium sp. Leaf68 | 1736231.3]	COG0234
ASF03_00245	2	2	0.0164835	0.524375	-0.93	hypothetical protein [Rhizobium sp. Leaf68 | 1736231.3]	COG3785
ASF03_04915	49	35	0.000158851	0.524726	-0.93	Inosine-5'-monophosphate dehydrogenase (EC 1.1.1.205) / CBS domain [Rhizobium sp. Leaf68 | 1736231.3]	COG0516
ASF03_20970	18	14	0.0115126	0.526503	-0.93	3-ketoacyl-CoA thiolase (EC 2.3.1.16) @ Acetyl-CoA acetyltransferase (EC 2.3.1.9) [Rhizobium sp. Leaf68 | 1736231.3]	COG0183
ASF03_02750	13	9	0.0216642	0.526579	-0.93	NAD/NADP dependent oxidoreductase [Rhizobium sp. Leaf68 | 1736231.3]	COG1028
ASF03_20095	4	2	0.0523321	0.520375	-0.94	Type I restriction-modification system, specificity subunit S [Rhizobium sp. Leaf68 | 1736231.3]	COG0732
ASF03_04235	4	2	0.00405312	0.521711	-0.94	Hydrolase [Rhizobium sp. Leaf68 | 1736231.3]	COG0637
ASF03_06590	2	2	0.0133001	0.522196	-0.94	N5-carboxyaminoimidazole ribonucleotide mutase (EC 5.4.99.18) [Rhizobium sp. Leaf68 | 1736231.3]	COG0041
ASF03_04215	4	4	0.00073039	0.522811	-0.94	Signal recognition particle GTPase [Rhizobium sp. Leaf68 | 1736231.3]	COG5342
ASF03_17300	23	19	0.0045332	0.523024	-0.94	ABC transporter, substrate-binding protein PA3836 [Rhizobium sp. Leaf68 | 1736231.3]	COG2984
ASF03_20495	14	13	0.00402983	0.515964	-0.95	LSU ribosomal protein L28p @ LSU ribosomal protein L28p, zinc-independent [Rhizobium sp. Leaf68 | 1736231.3]	COG0227
ASF03_21940	15	10	0.00456514	0.516173	-0.95	SSU ribosomal protein S12p (S23e) [Rhizobium sp. Leaf68 | 1736231.3]	COG0048
ASF03_12360	6	6	0.0528651	0.517024	-0.95	3-hydroxyacyl-CoA dehydrogenase (EC 1.1.1.35) @ 17hydroxysteroid dehydrogenase type 10 (HSD10)-like [Rhizobium sp. Leaf68 | 1736231.3]	0XNNW
ASF03_15695	4	3	0.0138356	0.517049	-0.95	Cytochrome P450 [Rhizobium sp. Leaf68 | 1736231.3]	COG2124
ASF03_03040	5	3	0.00432187	0.517142	-0.95	Ferredoxin reductase [Rhizobium sp. Leaf68 | 1736231.3]	COG0446
ASF03_20870	12	7	0.00682691	0.518289	-0.95	Dihydropyrimidinase (EC 3.5.2.2) @ D-hydantoinase (EC 3.5.2.2) [Rhizobium sp. Leaf68 | 1736231.3]	COG0044
ASF03_17325	2	2	0.00959921	0.518397	-0.95	Pterin-4-alpha-carbinolamine dehydratase (EC 4.2.1.96) [Rhizobium sp. Leaf68 | 1736231.3]	COG2154
ASF03_17275	48	34	5.2661e-05	0.514414	-0.96	Argininosuccinate synthase (EC 6.3.4.5) [Rhizobium sp. Leaf68 | 1736231.3]	COG0137
ASF03_02545	14	14	0.00699899	0.515692	-0.96	ABC transporter, substrate-binding protein (cluster 1, maltose/g3p/polyamine/iron) [Rhizobium sp. Leaf68 | 1736231.3]	COG1653
ASF03_21045	3	3	0.00599658	0.510313	-0.97	FIG005495: hypothetical protein [Rhizobium sp. Leaf68 | 1736231.3]	COG3502
ASF03_01430	72	54	0.00115384	0.510715	-0.97	Cell division trigger factor (EC 5.2.1.8) [Rhizobium sp. Leaf68 | 1736231.3]	COG0544
ASF03_04165	4	3	0.0123699	0.512123	-0.97	Homoserine kinase (EC 2.7.1.39) [Rhizobium sp. Leaf68 | 1736231.3]	COG2334
ASF03_07715	6	4	0.00497736	0.506036	-0.98	3-hydroxybutyrate dehydrogenase (EC 1.1.1.30) [Rhizobium sp. Leaf68 | 1736231.3]	0XPTP
ASF03_07560	13	10	0.0312948	0.508475	-0.98	Protein containing domains DUF403 [Rhizobium sp. Leaf68 | 1736231.3]	COG2307
ASF03_08345	8	7	9.99168e-05	0.502053	-0.99	CDP-4-dehydro-6-deoxy-D-glucose 3-dehydratase (EC 4.2.1.-) [Rhizobium sp. Leaf68 | 1736231.3]	COG0399
ASF03_07000	5	4	0.0240023	0.502745	-0.99	Periplasmic hemin-binding protein [Rhizobium sp. Leaf68 | 1736231.3]	COG4558
ASF03_14120	3	2	0.09903	0.503721	-0.99	Cytochrome O ubiquinol oxidase subunit I (EC 1.10.3.-) [Rhizobium sp. Leaf68 | 1736231.3]	COG0843
ASF03_13440	5	4	0.00557889	0.503783	-0.99	VgrG protein [Rhizobium sp. Leaf68 | 1736231.3]	COG3501
ASF03_18010	2	2	0.000594782	0.50505	-0.99	L-fuco-beta-pyranose dehydrogenase (EC 1.1.1.122) [Rhizobium sp. Leaf68 | 1736231.3]	COG0667
ASF03_13905	19	14	0.0127803	0.499086	-1	Phosphate starvation-inducible protein PhoH, predicted ATPase [Rhizobium sp. Leaf68 | 1736231.3]	COG1702
ASF03_00410	5	4	0.0516784	0.500419	-1	DNA topoisomerase IV subunit B (EC 5.99.1.3) [Rhizobium sp. Leaf68 | 1736231.3]	COG0187
ASF03_15940	47	38	0.0276273	0.500777	-1	Flavin-containing monooxygenase [Rhizobium sp. Leaf68 | 1736231.3]	COG2072
ASF03_10790	6	6	0.00680361	0.500802	-1	hypothetical protein [Rhizobium sp. Leaf68 | 1736231.3]	0XTVK
ASF03_06875	2	2	0.343744	0.50162	-1	Integral membrane protein [Rhizobium sp. Leaf68 | 1736231.3]	COG4395
ASF03_02340	9	9	0.00612189	0.496012	-1.01	hypothetical protein [Rhizobium sp. Leaf68 | 1736231.3]	#N/A
ASF03_14075	13	10	0.00127405	0.497333	-1.01	Enoyl-CoA hydratase (EC 4.2.1.17) => degradation of branched-chain amino acids and alpha-keto acids [Rhizobium sp. Leaf68 | 1736231.3]	COG1024
ASF03_00920	4	3	0.0480831	0.497661	-1.01	Efflux ABC transporter, permease/ATP-binding protein YwjA [Rhizobium sp. Leaf68 | 1736231.3]	COG1132
ASF03_17605	15	12	0.0317096	0.491436	-1.02	Fumarylacetoacetate hydrolase family protein [Rhizobium sp. Leaf68 | 1736231.3]	COG3970
ASF03_18000	3	3	0.0557066	0.492705	-1.02	Oxidoreductase, zinc-binding dehydrogenase family (EC 1.1.1.-) [Rhizobium sp. Leaf68 | 1736231.3]	COG1063
ASF03_07705	17	12	0.00312357	0.488851	-1.03	Xanthine dehydrogenase, molybdenum binding subunit (EC 1.17.1.4) [Rhizobium sp. Leaf68 | 1736231.3]	COG4631
ASF03_01475	7	4	0.000959175	0.485954	-1.04	Protein translocase subunit YajC [Rhizobium sp. Leaf68 | 1736231.3]	COG1862
ASF03_03160	3	2	0.0123142	0.486111	-1.04	hypothetical protein [Rhizobium sp. Leaf68 | 1736231.3]	11JRX
ASF03_12170	2	2	0.104799	0.486235	-1.04	hypothetical protein [Rhizobium sp. Leaf68 | 1736231.3]	0YYMQ
ASF03_07160	14	10	0.0098609	0.486295	-1.04	gamma-aminobutyric acid ABC transporter, ATP-binding protein 1 [Rhizobium sp. Leaf68 | 1736231.3]	COG0411
ASF03_19975	8	5	0.126051	0.481823	-1.05	hypothetical protein [Rhizobium sp. Leaf68 | 1736231.3]	0XNMH
ASF03_01770	6	5	0.0110636	0.479039	-1.06	Ligand-binding SRPBCC domain protein family [Rhizobium sp. Leaf68 | 1736231.3]	COG3832
ASF03_01660	5	5	0.00138205	0.479446	-1.06	D-glycerate 2-kinase (EC 2.7.1.165) [Rhizobium sp. Leaf68 | 1736231.3]	COG2379
ASF03_09445	11	7	0.000153828	0.479958	-1.06	LSU ribosomal protein L18p (L5e) [Rhizobium sp. Leaf68 | 1736231.3]	COG0256
ASF03_09430	13	10	0.0028992	0.47505	-1.07	SSU ribosomal protein S14p (S29e) @ SSU ribosomal protein S14p (S29e), zinc-independent [Rhizobium sp. Leaf68 | 1736231.3]	COG0199
ASF03_13820	6	5	0.0203359	0.475115	-1.07	Decarboxylase family protein [Rhizobium sp. Leaf68 | 1736231.3]	COG1611
ASF03_19050	15	11	0.0119555	0.475127	-1.07	Maltodextrin ABC transporter, substrate-binding protein MdxE [Rhizobium sp. Leaf68 | 1736231.3]	COG1653
ASF03_14355	10	10	0.0234566	0.476252	-1.07	tRNA pseudouridine(55) synthase (EC 5.4.99.25) [Rhizobium sp. Leaf68 | 1736231.3]	COG0130
ASF03_14885	8	5	0.0213136	0.477572	-1.07	Phosphonate utilization associated acetyltransferase [Rhizobium sp. Leaf68 | 1736231.3]	COG0110
ASF03_14275	67	53	0.0168434	0.472184	-1.08	Fructose ABC transporter, substrate-binding component FrcB [Rhizobium sp. Leaf68 | 1736231.3]	0XPD5
ASF03_20375	9	6	0.00636185	0.47431	-1.08	Hypoxanthine-guanine phosphoribosyltransferase (EC 2.4.2.8) [Rhizobium sp. Leaf68 | 1736231.3]	COG0634
ASF03_13025	5	2	0.0819031	0.470686	-1.09	Methyl-accepting chemotaxis sensor/transducer protein [Rhizobium sp. Leaf68 | 1736231.3]	COG0840
ASF03_06050	6	5	0.406577	0.466482	-1.1	Efflux ABC transporter, permease/ATP-binding protein [Rhizobium sp. Leaf68 | 1736231.3]	COG4178
ASF03_21750	16	13	0.000174249	0.467768	-1.1	UDP-glucose 6-dehydrogenase (EC 1.1.1.22) [Rhizobium sp. Leaf68 | 1736231.3]	COG1004
ASF03_11905	2	2	0.183149	0.462229	-1.11	7-cyano-7-deazaguanine synthase (EC 6.3.4.20) [Rhizobium sp. Leaf68 | 1736231.3]	COG0603
ASF03_20350	3	3	0.00788395	0.462374	-1.11	Acyl-CoA:1-acyl-sn-glycerol-3-phosphate acyltransferase (EC 2.3.1.51) [Rhizobium sp. Leaf68 | 1736231.3]	COG0204
ASF03_02895	3	2	0.00102444	0.463237	-1.11	Metal-dependent phosphohydrolase [Rhizobium sp. Leaf68 | 1736231.3]	COG1418
ASF03_02550	3	2	0.00716066	0.464006	-1.11	Oxidoreductase [Rhizobium sp. Leaf68 | 1736231.3]	COG0673
ASF03_21985	37	22	0.00482586	0.458623	-1.12	LSU ribosomal protein L1p (L10Ae) [Rhizobium sp. Leaf68 | 1736231.3]	COG0081
ASF03_14095	7	3	0.00126714	0.459051	-1.12	Adenosine deaminase (EC 3.5.4.4) [Rhizobium sp. Leaf68 | 1736231.3]	COG1816
ASF03_02660	21	14	0.000501778	0.459555	-1.12	SSU ribosomal protein S6p [Rhizobium sp. Leaf68 | 1736231.3]	COG0360
ASF03_09405	12	5	0.0492499	0.459642	-1.12	LSU ribosomal protein L29p (L35e) [Rhizobium sp. Leaf68 | 1736231.3]	COG0255
ASF03_02935	4	2	0.180576	0.459925	-1.12	Ribonuclease III (EC 3.1.26.3) [Rhizobium sp. Leaf68 | 1736231.3]	COG0571
ASF03_09650	42	30	0.000822186	0.460954	-1.12	ABC transporter, substrate-binding protein (cluster 3, basic aa/glutamine/opines) [Rhizobium sp. Leaf68 | 1736231.3]	COG0834
ASF03_11370	26	19	0.0152921	0.461397	-1.12	Fructose-bisphosphate aldolase class II (EC 4.1.2.13) [Rhizobium sp. Leaf68 | 1736231.3]	COG0191
ASF03_14480	12	8	0.00212879	0.461425	-1.12	Predicted nucleoside ABC transporter, ATP-binding component [Rhizobium sp. Leaf68 | 1736231.3]	COG3845
ASF03_20540	35	24	0.00119294	0.456511	-1.13	Polyphosphate kinase (EC 2.7.4.1) [Rhizobium sp. Leaf68 | 1736231.3]	COG0855
ASF03_21510	3	2	0.00768497	0.452504	-1.14	Transcriptional regulator, AsnC family [Rhizobium sp. Leaf68 | 1736231.3]	COG1522
ASF03_17780	2	2	0.00152475	0.454555	-1.14	Adenosine (5')-pentaphospho-(5'')-adenosine pyrophosphohydrolase [Rhizobium sp. Leaf68 | 1736231.3]	COG0494
ASF03_21730	39	30	0.00175034	0.454971	-1.14	Aldehyde dehydrogenase B (EC 1.2.1.22) [Rhizobium sp. Leaf68 | 1736231.3]	COG1012
ASF03_17020	4	4	0.0201272	0.450621	-1.15	Lipoprotein, VirB7-like [Rhizobium sp. Leaf68 | 1736231.3]	0Z2TT
ASF03_00485	5	5	0.00306523	0.451176	-1.15	hypothetical protein [Rhizobium sp. Leaf68 | 1736231.3]	#N/A
ASF03_01410	5	2	0.0191525	0.446344	-1.16	Acid-resistant locus arl7 (Fragment) [Rhizobium sp. Leaf68 | 1736231.3]	COG4420
ASF03_16290	18	15	9.99168e-05	0.446656	-1.16	Myo-inositol 2-dehydrogenase (EC 1.1.1.18) [Rhizobium sp. Leaf68 | 1736231.3]	COG0673
ASF03_08280	8	7	0.0010856	0.44703	-1.16	Msl0146 protein [Rhizobium sp. Leaf68 | 1736231.3]	121UR
ASF03_21980	32	25	0.0129919	0.448397	-1.16	LSU ribosomal protein L10p (P0) [Rhizobium sp. Leaf68 | 1736231.3]	COG0244
ASF03_11855	7	5	0.000542325	0.443197	-1.17	Two-component system sensor histidine kinase [Rhizobium sp. Leaf68 | 1736231.3]	0XNMH
ASF03_19065	5	2	0.271876	0.444039	-1.17	Maltose/maltodextrin transport ATP-binding protein MalK (EC 3.6.3.19) [Rhizobium sp. Leaf68 | 1736231.3]	COG3842
ASF03_14475	55	44	0.000693408	0.441172	-1.18	ABC transporter, substrate-binding protein (cluster 11, riboflavin/purine nucleoside/unknown) [Rhizobium sp. Leaf68 | 1736231.3]	COG1744
ASF03_15160	12	11	0.000563293	0.441746	-1.18	Transcription termination protein NusB [Rhizobium sp. Leaf68 | 1736231.3]	COG0781
ASF03_12495	4	3	0.0232228	0.437147	-1.19	hypothetical protein [Rhizobium sp. Leaf68 | 1736231.3]	COG3553
ASF03_19290	8	5	0.00228149	0.438162	-1.19	Adenylate cyclase (EC 4.6.1.1) / Guanylate cyclase (EC 4.6.1.2) [Rhizobium sp. Leaf68 | 1736231.3]	10GPE
ASF03_20725	12	7	0.00751959	0.438164	-1.19	Methyl-accepting chemotaxis protein [Rhizobium sp. Leaf68 | 1736231.3]	COG0840
ASF03_07515	30	20	0.000369931	0.438435	-1.19	L-arabinose ABC transporter, ATP-binding protein AraG [Rhizobium sp. Leaf68 | 1736231.3]	COG1129
ASF03_16375	13	7	0.189499	0.438592	-1.19	Glycerol-3-phosphate ABC transporter, ATP-binding protein UgpC (TC 3.A.1.1.3) [Rhizobium sp. Leaf68 | 1736231.3]	COG3842
ASF03_01365	34	23	0.00149341	0.4389	-1.19	SSU ribosomal protein S4p (S9e) @ SSU ribosomal protein S4p (S9e), zinc-independent [Rhizobium sp. Leaf68 | 1736231.3]	COG0522
ASF03_17155	2	2	0.124099	0.435048	-1.2	ATPase [Rhizobium sp. Leaf68 | 1736231.3]	COG1485
ASF03_02485	22	17	0.00127561	0.436433	-1.2	Nucleoside diphosphate kinase (EC 2.7.4.6) [Rhizobium sp. Leaf68 | 1736231.3]	COG0105
ASF03_16440	6	3	0.0117216	0.432466	-1.21	Alanylphosphatidylglycerol synthase (EC 2.3.2.11) [Rhizobium sp. Leaf68 | 1736231.3]	COG0392;COG2898
ASF03_02490	9	7	0.00264351	0.433355	-1.21	lignin beta-ether hydrolase [Rhizobium sp. Leaf68 | 1736231.3]	11J5J
ASF03_01145	7	2	0.0658902	0.428137	-1.22	Putative formate dehydrogenase oxidoreductase protein [Rhizobium sp. Leaf68 | 1736231.3]	COG0243
ASF03_18230	5	4	0.012456	0.428401	-1.22	tRNA threonylcarbamoyladenosine biosynthesis protein TsaE / Phosphotransferase involved in threonylcarbamoyladenosine t(6)A37 formation in tRNA [Rhizobium sp. Leaf68 | 1736231.3]	COG0802;COG3178
ASF03_11615	5	5	0.00224857	0.426735	-1.23	hypothetical protein [Rhizobium sp. Leaf68 | 1736231.3]	11T83
ASF03_16300	9	7	0.000347751	0.421944	-1.24	Inosose dehydratase (EC 4.2.1.44) [Rhizobium sp. Leaf68 | 1736231.3]	COG1082
ASF03_09465	6	2	0.000999042	0.422529	-1.24	Protein translocase subunit SecY [Rhizobium sp. Leaf68 | 1736231.3]	COG0201
ASF03_01605	62	54	0.00110855	0.422842	-1.24	L-amino acid ABC transporter (Glu/Asp/His/...), substrate-binding protein AapJ [Rhizobium sp. Leaf68 | 1736231.3]	COG0834
ASF03_05765	5	3	0.00829787	0.423108	-1.24	Transcriptional regulator, MarR family [Rhizobium sp. Leaf68 | 1736231.3]	11JSB
ASF03_01850	3	2	0.0396143	0.419026	-1.25	Rossmann fold nucleotide-binding protein Smf possibly involved in DNA uptake [Rhizobium sp. Leaf68 | 1736231.3]	COG0758
ASF03_21715	9	7	0.0836368	0.420116	-1.25	RNA polymerase ECF-type sigma factor [Rhizobium sp. Leaf68 | 1736231.3]	COG1595
ASF03_12880	6	4	0.0106035	0.420974	-1.25	ABC transporter, substrate-binding protein (cluster 5, nickel/peptides/opines) [Rhizobium sp. Leaf68 | 1736231.3]	0XS7C
ASF03_17620	5	5	0.00311853	0.42151	-1.25	NAD-dependent epimerase/dehydratase [Rhizobium sp. Leaf68 | 1736231.3]	COG0451
ASF03_01165	44	32	0.000255515	0.418459	-1.26	Nucleoside ABC transporter, substrate-binding protein [Rhizobium sp. Leaf68 | 1736231.3]	COG1744
ASF03_01890	5	4	0.00252676	0.418834	-1.26	Polar-differentiation response regulator DivK [Rhizobium sp. Leaf68 | 1736231.3]	11I86
ASF03_05455	2	2	0.0627272	0.410467	-1.28	Transcriptional regulator, IclR family [Rhizobium sp. Leaf68 | 1736231.3]	COG1414
ASF03_04975	29	22	0.00257543	0.410924	-1.28	Putrescine ABC transporter putrescine-binding protein PotF (TC 3.A.1.11.2) [Rhizobium sp. Leaf68 | 1736231.3]	COG0687
ASF03_09410	17	13	0.000119496	0.411694	-1.28	SSU ribosomal protein S17p (S11e) [Rhizobium sp. Leaf68 | 1736231.3]	COG0186
ASF03_20975	25	16	3.54565e-05	0.411702	-1.28	3-methylmercaptopropionyl-CoA dehydrogenase (DmdC) [Rhizobium sp. Leaf68 | 1736231.3]	COG1960
ASF03_19585	12	8	0.0112775	0.409014	-1.29	Chemotaxis response regulator protein-glutamate methylesterase CheB (EC 3.1.1.61) [Rhizobium sp. Leaf68 | 1736231.3]	COG2201
ASF03_20470	12	8	0.000778505	0.407149	-1.3	Biosynthetic Aromatic amino acid aminotransferase beta (EC 2.6.1.57) @ Histidinol-phosphate aminotransferase (EC 2.6.1.9) [Rhizobium sp. Leaf68 | 1736231.3]	COG0079
ASF03_13570	2	2	0.110149	0.402459	-1.31	Putative inner membrane protein [Rhizobium sp. Leaf68 | 1736231.3]	COG3395
ASF03_09715	2	2	0.00887747	0.402669	-1.31	hypothetical protein [Rhizobium sp. Leaf68 | 1736231.3]	0Z08S
ASF03_02960	7	7	0.00270788	0.403259	-1.31	DNA-directed RNA polymerase omega subunit (EC 2.7.7.6) [Rhizobium sp. Leaf68 | 1736231.3]	COG1758
ASF03_05025	8	5	0.0254432	0.403872	-1.31	hypothetical protein [Rhizobium sp. Leaf68 | 1736231.3]	COG0737
ASF03_18780	4	3	0.0267294	0.403898	-1.31	Glutamate synthase [NADPH] putative GlxC chain (EC 1.4.1.13) [Rhizobium sp. Leaf68 | 1736231.3]	COG0070
ASF03_07545	3	2	0.00135533	0.400062	-1.32	SAM-dependent methyltransferase [Rhizobium sp. Leaf68 | 1736231.3]	COG0500
ASF03_21180	62	46	0.00918211	0.400225	-1.32	Phosphate ABC transporter, substrate-binding protein PstS (TC 3.A.1.7.1) [Rhizobium sp. Leaf68 | 1736231.3]	COG0226
ASF03_14005	3	2	0.00235825	0.400229	-1.32	Lipopolysaccharide export system protein LptC [Rhizobium sp. Leaf68 | 1736231.3]	COG5375
ASF03_14500	4	3	0.00324141	0.400338	-1.32	Purine nucleoside phosphorylase (EC 2.4.2.1) [Rhizobium sp. Leaf68 | 1736231.3]	COG0005
ASF03_10310	2	2	0.0611998	0.398136	-1.33	Hydantoin racemase (EC 5.1.99.5) [Rhizobium sp. Leaf68 | 1736231.3]	COG4126
ASF03_17465	5	2	0.00356373	0.39834	-1.33	16S rRNA processing protein RimM [Rhizobium sp. Leaf68 | 1736231.3]	COG0806
ASF03_08100	5	4	0.0510287	0.398678	-1.33	Mlr2698 protein [Rhizobium sp. Leaf68 | 1736231.3]	COG2030
ASF03_06595	2	2	0.00834233	0.393822	-1.34	Uncharacterized protein SMc04000 [Rhizobium sp. Leaf68 | 1736231.3]	COG5481
ASF03_18250	11	7	0.000599983	0.395705	-1.34	PTS system permease (IIAMan), nitrogen regulatory IIA protein [Rhizobium sp. Leaf68 | 1736231.3]	COG2893
ASF03_06585	8	4	0.0291893	0.395774	-1.34	N5-carboxyaminoimidazole ribonucleotide synthase (EC 6.3.4.18) [Rhizobium sp. Leaf68 | 1736231.3]	COG0026
ASF03_18785	5	3	0.0258562	0.396076	-1.34	Glutamate synthase [NADPH] large chain (EC 1.4.1.13) [Rhizobium sp. Leaf68 | 1736231.3]	COG0069
ASF03_15860	23	19	0.0141164	0.392261	-1.35	Uncharacterized MFS-type transporter [Rhizobium sp. Leaf68 | 1736231.3]	0XP7I
ASF03_11075	22	16	0.00601429	0.388337	-1.36	NAD-dependent formate dehydrogenase alpha subunit [Rhizobium sp. Leaf68 | 1736231.3]	COG3383
ASF03_21425	9	5	0.000234757	0.388421	-1.36	Amine oxidase, flavin-containing [Rhizobium sp. Leaf68 | 1736231.3]	COG2907
ASF03_05330	4	4	0.0369839	0.389077	-1.36	Flagellar motor switch protein FliM [Rhizobium sp. Leaf68 | 1736231.3]	COG1868
ASF03_01135	6	4	0.00243721	0.385574	-1.37	Transcriptional regulator, MerR family [Rhizobium sp. Leaf68 | 1736231.3]	COG0789
ASF03_21455	13	13	0.00874865	0.386408	-1.37	Ferric iron ABC transporter, iron-binding protein [Rhizobium sp. Leaf68 | 1736231.3]	COG1840
ASF03_11065	2	2	0.00770838	0.386504	-1.37	NAD-dependent formate dehydrogenase gamma subunit [Rhizobium sp. Leaf68 | 1736231.3]	COG1905
ASF03_02755	15	11	0.00167032	0.387076	-1.37	Cysteinyl-tRNA synthetase (EC 6.1.1.16) [Rhizobium sp. Leaf68 | 1736231.3]	COG0215
ASF03_08135	31	27	0.0225903	0.388111	-1.37	LSU ribosomal protein L25p [Rhizobium sp. Leaf68 | 1736231.3]	COG1825
ASF03_02130	22	21	0.000191203	0.383664	-1.38	LSU ribosomal protein L13p (L13Ae) [Rhizobium sp. Leaf68 | 1736231.3]	COG0102
ASF03_01600	5	4	0.00402169	0.384005	-1.38	L-amino acid ABC transporter (Glu/Asp/His/...), permease protein 1 AapQ [Rhizobium sp. Leaf68 | 1736231.3]	COG4597
ASF03_11775	22	18	9.35439e-05	0.384106	-1.38	Xylose isomerase-like TIM-barrel protein KPN_00539 [Rhizobium sp. Leaf68 | 1736231.3]	COG1082
ASF03_14070	2	2	5.10677e-05	0.384887	-1.38	Formamidopyrimidine-DNA glycosylase (EC 3.2.2.23) [Rhizobium sp. Leaf68 | 1736231.3]	COG0266
ASF03_11765	2	2	0.00116837	0.380812	-1.39	hypothetical protein [Rhizobium sp. Leaf68 | 1736231.3]	#N/A
ASF03_19115	4	3	0.0175784	0.381773	-1.39	hypothetical protein [Rhizobium sp. Leaf68 | 1736231.3]	0ZVND
ASF03_16305	12	11	0.0112322	0.378806	-1.4	3D-(3,5/4)-trihydroxycyclohexane-1,2-dione hydrolase (EC 3.7.1.22) [Rhizobium sp. Leaf68 | 1736231.3]	COG3962
ASF03_16720	3	3	0.0465634	0.379266	-1.4	ParD protein (antitoxin to ParE) [Rhizobium sp. Leaf68 | 1736231.3]	COG3609
ASF03_17055	61	39	0.000301045	0.379423	-1.4	ATP synthase beta chain (EC 3.6.3.14) [Rhizobium sp. Leaf68 | 1736231.3]	COG0055
ASF03_12940	15	13	0.000366246	0.375208	-1.41	ABC transporter, substrate-binding protein (cluster 1, maltose/g3p/polyamine/iron) [Rhizobium sp. Leaf68 | 1736231.3]	0ZDMZ
ASF03_11110	2	2	0.00828351	0.376087	-1.41	Twin-arginine translocation protein TatC [Rhizobium sp. Leaf68 | 1736231.3]	COG0805
ASF03_02510	16	13	0.00363931	0.377553	-1.41	D-galactose 1-dehydrogenase (EC 1.1.1.48) [Rhizobium sp. Leaf68 | 1736231.3]	COG0673
ASF03_13960	15	7	0.0098609	0.377587	-1.41	[Protein-PII] uridylyltransferase (EC 2.7.7.59) / [Protein-PII]-UMP uridylyl-removing enzyme [Rhizobium sp. Leaf68 | 1736231.3]	COG2844
ASF03_18015	23	16	0.000803696	0.374362	-1.42	ABC transporter, substrate-binding protein (cluster 2, ribose/xylose/arabinose/galactose) [Rhizobium sp. Leaf68 | 1736231.3]	COG1879
ASF03_20680	3	2	0.0116658	0.370217	-1.43	Oxidoreductase, short-chain dehydrogenase/reductase family [Rhizobium sp. Leaf68 | 1736231.3]	COG0300
ASF03_11305	44	36	0.00151668	0.370478	-1.43	Oligopeptide ABC transporter, substrate-binding protein OppA (TC 3.A.1.5.1) [Rhizobium sp. Leaf68 | 1736231.3]	COG4166
ASF03_16995	3	2	0.0136519	0.371377	-1.43	2-polyprenyl-6-methoxyphenol hydroxylase and related FAD-dependent oxidoreductases [Rhizobium sp. Leaf68 | 1736231.3]	COG0654
ASF03_19775	15	12	0.00175034	0.367539	-1.44	NAD(P) transhydrogenase N-domain of subunit alpha (EC 1.6.1.2) / NAD(P) transhydrogenase C-domain of subunit alpha (EC 1.6.1.2) [Rhizobium sp. Leaf68 | 1736231.3]	COG3288
ASF03_05905	10	5	0.000102244	0.368506	-1.44	Multidrug efflux system, membrane fusion component => TriB of TriABC-OpmH system [Rhizobium sp. Leaf68 | 1736231.3]	COG0845
ASF03_01635	6	4	0.00625088	0.368537	-1.44	Uncharacterized protein SMc02112 [Rhizobium sp. Leaf68 | 1736231.3]	1263I
ASF03_04540	12	6	0.00450297	0.368768	-1.44	ATP synthase F0 sector subunit b (EC 3.6.3.14) [Rhizobium sp. Leaf68 | 1736231.3]	COG0711
ASF03_03310	9	6	0.000664757	0.368987	-1.44	Glutamine synthetase adenylyl-L-tyrosine phosphorylase (EC 2.7.7.89) / Glutamate-ammonia-ligase adenylyltransferase (EC 2.7.7.42) [Rhizobium sp. Leaf68 | 1736231.3]	COG1391
ASF03_11070	8	6	0.0136776	0.369666	-1.44	NAD-dependent formate dehydrogenase beta subunit [Rhizobium sp. Leaf68 | 1736231.3]	COG1894
ASF03_02160	2	2	0.00649654	0.365583	-1.45	Heme A synthase, cytochrome oxidase biogenesis protein Cox15-CtaA [Rhizobium sp. Leaf68 | 1736231.3]	COG1612
ASF03_14360	8	7	2.49539e-05	0.365876	-1.45	Ribosome-binding factor A [Rhizobium sp. Leaf68 | 1736231.3]	COG0858
ASF03_20425	12	10	0.00911531	0.365969	-1.45	RND efflux system, membrane fusion protein [Rhizobium sp. Leaf68 | 1736231.3]	0XNVN
ASF03_03230	15	12	8.37798e-05	0.367153	-1.45	Electron transfer flavoprotein-ubiquinone oxidoreductase (EC 1.5.5.1) [Rhizobium sp. Leaf68 | 1736231.3]	COG0644
ASF03_19220	11	11	0.000545116	0.35838	-1.48	hypothetical protein [Rhizobium sp. Leaf68 | 1736231.3]	11WB9
ASF03_08055	11	5	0.0360948	0.358611	-1.48	hypothetical protein [Rhizobium sp. Leaf68 | 1736231.3]	COG0840
ASF03_08585	41	28	5.11802e-05	0.354874	-1.49	ABC transporter, substrate-binding protein (cluster 1, maltose/g3p/polyamine/iron) [Rhizobium sp. Leaf68 | 1736231.3]	COG1840
ASF03_19905	16	12	0.0611541	0.354879	-1.49	N-acetylmuramic acid ABC transporter, substrate-binding protein [Rhizobium sp. Leaf68 | 1736231.3]	0XPRS
ASF03_09440	26	21	6.37943e-05	0.352974	-1.5	LSU ribosomal protein L6p (L9e) [Rhizobium sp. Leaf68 | 1736231.3]	COG0097
ASF03_21160	37	31	7.44861e-05	0.351279	-1.51	Phosphate transport system regulatory protein PhoU [Rhizobium sp. Leaf68 | 1736231.3]	COG0704
ASF03_14955	12	10	0.000281818	0.347724	-1.52	Histidine ABC transporter, substrate-binding protein [Rhizobium sp. Leaf68 | 1736231.3]	COG0715
ASF03_02300	11	11	0.0011048	0.349229	-1.52	Polygalacturonase (EC 3.2.1.15) [Rhizobium sp. Leaf68 | 1736231.3]	COG5434
ASF03_11275	25	18	0.101182	0.34919	-1.52	Ribonucleotide reductase of class II (coenzyme B12-dependent) (EC 1.17.4.1) [Rhizobium sp. Leaf68 | 1736231.3]	COG0209
ASF03_08080	14	12	0.0135929	0.345345	-1.53	Ubiquinol-cytochrome C reductase, cytochrome C1 subunit [Rhizobium sp. Leaf68 | 1736231.3]	COG2857
ASF03_11090	5	5	0.00130098	0.345943	-1.53	Uncharacterized MFS-type transporter [Rhizobium sp. Leaf68 | 1736231.3]	0XQUK
ASF03_08095	4	4	0.00129632	0.346202	-1.53	hypothetical protein [Rhizobium sp. Leaf68 | 1736231.3]	COG2030
ASF03_20810	9	6	0.00261321	0.34313	-1.54	Chemotaxis response regulator protein-glutamate methylesterase CheB (EC 3.1.1.61) [Rhizobium sp. Leaf68 | 1736231.3]	COG2201
ASF03_07325	11	6	0.000806883	0.340372	-1.55	HlyD family secretion protein [Rhizobium sp. Leaf68 | 1736231.3]	0XRZF
ASF03_21770	3	3	0.0024216	0.341523	-1.55	Cobalt ABC transporter, ATP-binding protein CbtL [Rhizobium sp. Leaf68 | 1736231.3]	COG1120
ASF03_09395	34	23	0.00145506	0.342011	-1.55	SSU ribosomal protein S3p (S3e) [Rhizobium sp. Leaf68 | 1736231.3]	COG0092
ASF03_03290	29	25	0.000451293	0.339163	-1.56	Membrane alanine aminopeptidase N (EC 3.4.11.2) [Rhizobium sp. Leaf68 | 1736231.3]	COG0308
ASF03_01800	4	3	0.00460548	0.340016	-1.56	Protein PhnA [Rhizobium sp. Leaf68 | 1736231.3]	COG2824
ASF03_02830	2	2	0.00109088	0.340112	-1.56	hypothetical protein [Rhizobium sp. Leaf68 | 1736231.3]	COG5451
fig|1736231.3.peg.4240	2	2	8.15691e-05	0.340301	-1.56	hypothetical protein [Rhizobium sp. Leaf68 | 1736231.3]	#N/A
ASF03_15065	10	10	0.00104112	0.335663	-1.57	Pyrimidine monooxygenase RutA (EC 1.14.99.46) [Rhizobium sp. Leaf68 | 1736231.3]	COG2141
ASF03_11600	31	20	0.00366816	0.336594	-1.57	ABC transporter, substrate-binding protein (cluster 1, maltose/g3p/polyamine/iron) [Rhizobium sp. Leaf68 | 1736231.3]	11KWE
ASF03_11010	6	3	0.0171852	0.33702	-1.57	Pyridoxamine 5'-phosphate oxidase family protein [Rhizobium sp. Leaf68 | 1736231.3]	COG3576
ASF03_11630	4	4	0.000208324	0.337175	-1.57	Oxidoreductase, short-chain dehydrogenase/reductase family [Rhizobium sp. Leaf68 | 1736231.3]	11GP3
ASF03_19560	4	3	0.00643821	0.335626	-1.58	hypothetical protein [Rhizobium sp. Leaf68 | 1736231.3]	COG1807
ASF03_04840	3	2	0.0801936	0.335086	-1.58	Glycolate dehydrogenase (EC 1.1.99.14), iron-sulfur subunit GlcF [Rhizobium sp. Leaf68 | 1736231.3]	COG0247
ASF03_08465	32	16	0.00302717	0.328749	-1.6	RNA polymerase sigma factor RpoD [Rhizobium sp. Leaf68 | 1736231.3]	COG0568
ASF03_15670	7	6	0.0341499	0.328949	-1.6	Heme oxygenase HemO, associated with heme uptake [Rhizobium sp. Leaf68 | 1736231.3]	COG3230
ASF03_19720	3	2	0.00166649	0.32897	-1.6	Pentapeptide repeat family protein [Rhizobium sp. Leaf68 | 1736231.3]	COG1357
ASF03_21465	15	13	0.00902185	0.330639	-1.6	Long-chain-fatty-acid--CoA ligase (EC 6.2.1.3) [Rhizobium sp. Leaf68 | 1736231.3]	COG0318
ASF03_12370	12	9	0.00328996	0.328539	-1.61	Acyl-CoA dehydrogenase, short-chain specific (EC 1.3.8.1) [Rhizobium sp. Leaf68 | 1736231.3]	COG1960
ASF03_07320	11	5	0.00164071	0.32447	-1.62	RND efflux system, inner membrane transporter [Rhizobium sp. Leaf68 | 1736231.3]	COG0841
ASF03_11735	7	5	0.0169033	0.322503	-1.63	Putative glycosyltransferase [Rhizobium sp. Leaf68 | 1736231.3]	0XZ81
ASF03_05300	7	4	0.00366816	0.32355	-1.63	hypothetical protein [Rhizobium sp. Leaf68 | 1736231.3]	COG3914
ASF03_09755	4	2	0.00181282	0.321346	-1.64	ABC-type transport system involved in resistance to organic solvents, ATPase component [Rhizobium sp. Leaf68 | 1736231.3]	COG1127
ASF03_10600	3	2	0.00522984	0.318314	-1.65	ABC transporter, substrate-binding protein (cluster 5, nickel/peptides/opines) [Rhizobium sp. Leaf68 | 1736231.3]	0XQUV
ASF03_12810	5	4	0.00454971	0.319409	-1.65	Nucleoside ABC transporter, substrate-binding protein [Rhizobium sp. Leaf68 | 1736231.3]	COG1744
ASF03_15855	15	10	0.0198975	0.319614	-1.65	D-mannonate oxidoreductase (EC 1.1.1.57) [Rhizobium sp. Leaf68 | 1736231.3]	COG0246
ASF03_09195	16	13	0.00043163	0.316565	-1.66	Uncharacterized mutarotase-like protein [Rhizobium sp. Leaf68 | 1736231.3]	COG4154
ASF03_08315	3	2	0.00638831	0.316972	-1.66	Thioredoxin reductase (EC 1.8.1.9) [Rhizobium sp. Leaf68 | 1736231.3]	COG0492
ASF03_16965	7	6	0.014781	0.313279	-1.67	ABC transporter, substrate-binding protein (cluster 5, nickel/peptides/opines) [Rhizobium sp. Leaf68 | 1736231.3]	0XRAT
ASF03_04365	19	13	0.00056004	0.311103	-1.68	3-methylmercaptopropionyl-CoA dehydrogenase (DmdC) [Rhizobium sp. Leaf68 | 1736231.3]	COG1960
ASF03_20645	5	4	0.00836488	0.311875	-1.68	Ornithine cyclodeaminase (EC 4.3.1.12) [Rhizobium sp. Leaf68 | 1736231.3]	COG2423
ASF03_10340	6	3	0.0168434	0.312144	-1.68	Conservative hypothetical protein probably involved in hydantoin, pyrimidine utilization [Rhizobium sp. Leaf68 | 1736231.3]	COG3535
ASF03_03135	5	5	0.000959175	0.309009	-1.69	Omega-amino acid--pyruvate aminotransferase (EC 2.6.1.18) [Rhizobium sp. Leaf68 | 1736231.3]	COG0161
ASF03_21710	3	2	0.0140058	0.307194	-1.7	hypothetical protein [Rhizobium sp. Leaf68 | 1736231.3]	#N/A
ASF03_12640	21	16	0.000521546	0.30782	-1.7	Predicted L-rhamnose ABC transporter, substrate-binding component [Rhizobium sp. Leaf68 | 1736231.3]	0XPHQ
ASF03_14495	8	8	0.000375618	0.308409	-1.7	Cytidine deaminase (EC 3.5.4.5) [Rhizobium sp. Leaf68 | 1736231.3]	COG0295
ASF03_15540	3	3	0.00717403	0.308435	-1.7	Amidase family protein Atu4441 [Rhizobium sp. Leaf68 | 1736231.3]	COG0154
ASF03_07300	3	2	0.000703627	0.305222	-1.71	Urease accessory protein UreG [Rhizobium sp. Leaf68 | 1736231.3]	COG0378
ASF03_07140	3	2	0.0105203	0.306083	-1.71	FIG01031092: hypothetical protein [Rhizobium sp. Leaf68 | 1736231.3]	11NMJ
ASF03_16240	3	3	0.0215666	0.306101	-1.71	hypothetical protein [Rhizobium sp. Leaf68 | 1736231.3]	0Y2SU
ASF03_11050	2	2	0.00970073	0.306591	-1.71	Molybdopterin-guanine dinucleotide biosynthesis protein MobB [Rhizobium sp. Leaf68 | 1736231.3]	COG1763
ASF03_16310	15	11	0.00165949	0.302888	-1.72	5-keto-2-deoxygluconokinase (EC 2.7.1.92) / uncharacterized domain [Rhizobium sp. Leaf68 | 1736231.3]	COG3892
ASF03_11610	4	3	0.000154504	0.302161	-1.73	MlrC [Rhizobium sp. Leaf68 | 1736231.3]	COG5476
ASF03_07385	4	2	0.00305263	0.296476	-1.75	hypothetical protein [Rhizobium sp. Leaf68 | 1736231.3]	COG4731
ASF03_21275	5	2	0.00163107	0.297897	-1.75	hypothetical protein [Rhizobium sp. Leaf68 | 1736231.3]	11FKR
ASF03_03120	7	3	0.153437	0.297204	-1.75	Glycosyl transferase, family 2 [Rhizobium sp. Leaf68 | 1736231.3]	COG0463
ASF03_16765	11	7	0.00187558	0.295757	-1.76	Translation elongation factor P [Rhizobium sp. Leaf68 | 1736231.3]	COG0231
ASF03_05930	9	4	0.000756525	0.296111	-1.76	SSU ribosomal protein S21p [Rhizobium sp. Leaf68 | 1736231.3]	COG0828
ASF03_21975	29	21	0.00017586	0.292934	-1.77	LSU ribosomal protein L7p/L12p (P1/P2) [Rhizobium sp. Leaf68 | 1736231.3]	COG0222
ASF03_03075	21	16	0.0148714	0.292947	-1.77	Putative phosphatase [Rhizobium sp. Leaf68 | 1736231.3]	COG3211
ASF03_21115	15	11	0.00601391	0.290188	-1.78	Deoxycytidine triphosphate deaminase (EC 3.5.4.13) [Rhizobium sp. Leaf68 | 1736231.3]	COG0717
ASF03_05355	10	7	0.00281297	0.286533	-1.8	Aminotransferase, class I and II [Rhizobium sp. Leaf68 | 1736231.3]	COG0436
ASF03_19610	5	5	0.000168281	0.287367	-1.8	L-asparaginase (EC 3.5.1.1) [Rhizobium sp. Leaf68 | 1736231.3]	COG0252
ASF03_10575	12	8	0.00915865	0.287498	-1.8	Gamma-glutamyltranspeptidase (EC 2.3.2.2) @ Glutathione hydrolase (EC 3.4.19.13) [Rhizobium sp. Leaf68 | 1736231.3]	COG0405
ASF03_16315	4	3	0.022689	0.284758	-1.81	Predicted transcriptional regulator of the myo-inositol catabolic operon [Rhizobium sp. Leaf68 | 1736231.3]	COG1737
ASF03_15975	20	17	0.00304348	0.285706	-1.81	Iron-regulated protein A precursor [Rhizobium sp. Leaf68 | 1736231.3]	COG3487
ASF03_21690	20	18	0.00214498	0.285811	-1.81	hypothetical protein [Rhizobium sp. Leaf68 | 1736231.3]	10346
ASF03_20730	11	8	0.00339084	0.282963	-1.82	Domain of unknown function / LuxR family DNA-binding domain [Rhizobium sp. Leaf68 | 1736231.3]	11KMX
ASF03_18840	4	2	0.0908494	0.28185	-1.83	hypothetical protein [Rhizobium sp. Leaf68 | 1736231.3]	COG0438
ASF03_07395	6	4	0.0645324	0.282017	-1.83	Putative esterase [Rhizobium sp. Leaf68 | 1736231.3]	0XXFQ
ASF03_12485	11	8	0.000716159	0.27918	-1.84	NAD binding oxidoreductase [Rhizobium sp. Leaf68 | 1736231.3]	COG0673
ASF03_05335	2	2	0.000803696	0.279231	-1.84	Flagellar motor switch protein FliN [Rhizobium sp. Leaf68 | 1736231.3]	COG1886
ASF03_08410	2	2	0.00139186	0.277129	-1.85	Glutathione S-transferase (EC 2.5.1.18) [Rhizobium sp. Leaf68 | 1736231.3]	0XV35
ASF03_05580	26	22	5.42707e-05	0.277815	-1.85	Methionine ABC transporter substrate-binding protein [Rhizobium sp. Leaf68 | 1736231.3]	COG1464
ASF03_21790	14	12	0.0360104	0.275555	-1.86	hypothetical protein [Rhizobium sp. Leaf68 | 1736231.3]	0XVIV
ASF03_09385	11	7	9.35439e-05	0.275724	-1.86	SSU ribosomal protein S19p (S15e) [Rhizobium sp. Leaf68 | 1736231.3]	COG0185
ASF03_08240	8	6	0.00115333	0.276199	-1.86	Cold shock protein of CSP family [Rhizobium sp. Leaf68 | 1736231.3]	COG1278
ASF03_10945	12	10	3.57702e-05	0.273257	-1.87	YrbA protein [Rhizobium sp. Leaf68 | 1736231.3]	COG0271
ASF03_21245	2	2	0.0125009	0.273479	-1.87	hypothetical protein [Rhizobium sp. Leaf68 | 1736231.3]	120I2
ASF03_12680	12	8	0.00933726	0.271543	-1.88	Putative glycosyl hydrolase of unknown function (DUF1680) [Rhizobium sp. Leaf68 | 1736231.3]	COG3533
ASF03_05150	9	5	0.0453919	0.268912	-1.89	Protein with domain similar to flagellar basal-body rod protein FlgF [Rhizobium sp. Leaf68 | 1736231.3]	11G6Q
ASF03_13445	4	3	0.0139043	0.269522	-1.89	hypothetical protein [Rhizobium sp. Leaf68 | 1736231.3]	#N/A
ASF03_07885	2	2	0.0317229	0.27003	-1.89	Ferrous-iron efflux pump FieF [Rhizobium sp. Leaf68 | 1736231.3]	COG0053
ASF03_00295	7	4	0.00142438	0.270497	-1.89	Zinc ABC transporter, substrate-binding protein ZnuA [Rhizobium sp. Leaf68 | 1736231.3]	COG4531
ASF03_11085	3	2	0.00299249	0.270652	-1.89	NAD-dependent formate dehydrogenase delta subunit [Rhizobium sp. Leaf68 | 1736231.3]	123J3
ASF03_04210	14	11	0.00173572	0.267899	-1.9	Cytochrome c oxidase polypeptide II (EC 1.9.3.1) [Rhizobium sp. Leaf68 | 1736231.3]	COG1622
ASF03_16180	10	8	0.00197972	0.268129	-1.9	Cobalt ABC transporter, substrate-binding protein CbtJ [Rhizobium sp. Leaf68 | 1736231.3]	COG0614
ASF03_07525	21	15	8.32134e-05	0.268551	-1.9	Uncharacterized protein GguC [Rhizobium sp. Leaf68 | 1736231.3]	COG3802
ASF03_07570	11	9	0.00565796	0.26233	-1.93	L,D-transpeptidase [Rhizobium sp. Leaf68 | 1736231.3]	COG1376
ASF03_00975	15	9	0.000112533	0.260601	-1.94	GTP cyclohydrolase I (EC 3.5.4.16) type 1 [Rhizobium sp. Leaf68 | 1736231.3]	COG0302
ASF03_12380	5	2	0.0013925	0.260757	-1.94	3-hydroxyisobutyryl-CoA hydrolase (EC 3.1.2.4) [Rhizobium sp. Leaf68 | 1736231.3]	COG1024
ASF03_19870	12	8	2.54014e-05	0.258564	-1.95	hypothetical protein [Rhizobium sp. Leaf68 | 1736231.3]	COG1653
ASF03_14635	5	4	0.00101396	0.25901	-1.95	LSU ribosomal protein L32p @ LSU ribosomal protein L32p, zinc-independent [Rhizobium sp. Leaf68 | 1736231.3]	COG0333
ASF03_19230	7	7	0.000938471	0.259402	-1.95	hypothetical protein [Rhizobium sp. Leaf68 | 1736231.3]	0ZPE3
ASF03_19625	5	3	0.00371787	0.254876	-1.97	Transcriptional regulator, GntR family [Rhizobium sp. Leaf68 | 1736231.3]	COG2186
ASF03_14790	3	2	0.0180137	0.25345	-1.98	Transcriptional regulator, MarR family [Rhizobium sp. Leaf68 | 1736231.3]	11XUF
ASF03_20345	3	2	0.0126841	0.252389	-1.99	Mll3560 protein [Rhizobium sp. Leaf68 | 1736231.3]	COG4246
ASF03_11930	4	3	0.000300127	0.249346	-2	hypothetical protein [Rhizobium sp. Leaf68 | 1736231.3]	0XQID
ASF03_14200	4	3	0.00320088	0.250207	-2	Gamma-glutamyl-putrescine oxidase (EC1.4.3.-) [Rhizobium sp. Leaf68 | 1736231.3]	0XWBT
ASF03_14445	11	9	0.00142856	0.248708	-2.01	membrane c-type cytochrome cy [Rhizobium sp. Leaf68 | 1736231.3]	COG3474
ASF03_01180	13	7	0.000156239	0.246694	-2.02	Nucleoside ABC transporter, ATP-binding protein [Rhizobium sp. Leaf68 | 1736231.3]	COG3845
ASF03_11500	3	2	0.0516815	0.246965	-2.02	Transcriptional regulator, GntR family [Rhizobium sp. Leaf68 | 1736231.3]	COG2186
ASF03_06355	4	4	0.000595302	0.245685	-2.03	Response regulator [Rhizobium sp. Leaf68 | 1736231.3]	11IFM
ASF03_19130	34	29	1.85948e-05	0.240764	-2.05	Foldase protein PrsA precursor (EC 5.2.1.8) [Rhizobium sp. Leaf68 | 1736231.3]	COG0760
ASF03_03265	8	5	0.000240848	0.241221	-2.05	Uncharacterized chaperone protein YegD [Rhizobium sp. Leaf68 | 1736231.3]	COG0443
ASF03_06985;fig	9	9	0.000175386	0.241829	-2.05	Formyltetrahydrofolate deformylase (EC 3.5.1.10) [Rhizobium sp. Leaf68 | 1736231.3] [fig|1736231.3.peg.1575|ASF03_06985,fig|1736231.3.peg.4049|ASF03_18795]	#N/A
ASF03_11940	18	14	8.39124e-05	0.24014	-2.06	Sugar phosphate isomerases/epimerases [Rhizobium sp. Leaf68 | 1736231.3]	COG1082
ASF03_04390	14	10	0.000113415	0.237421	-2.07	Benzoate 1,2-dioxygenase (EC 1.14.12.10) [Rhizobium sp. Leaf68 | 1736231.3]	COG4638
ASF03_17090	9	7	0.00168725	0.237501	-2.07	hypothetical protein [Rhizobium sp. Leaf68 | 1736231.3]	COG3735
ASF03_11355	12	10	0.000574931	0.237517	-2.07	Glycine betaine/L-proline transport ATP-binding protein ProV (TC 3.A.1.12.1) [Rhizobium sp. Leaf68 | 1736231.3]	COG4175
ASF03_12445	6	6	0.00190147	0.235698	-2.08	FIG022979: MoxR-like ATPases [Rhizobium sp. Leaf68 | 1736231.3]	COG0714
ASF03_00230	6	5	0.00341081	0.236938	-2.08	2-hydroxychromene-2-carboxylate isomerase/DsbA-like thioredoxin domain [Rhizobium sp. Leaf68 | 1736231.3]	COG2761
ASF03_11055	8	4	0.00651098	0.237038	-2.08	Peptidase family M23 [Rhizobium sp. Leaf68 | 1736231.3]	COG0739
ASF03_02625	9	7	0.000663575	0.233574	-2.1	UPF0701 protein YicC [Rhizobium sp. Leaf68 | 1736231.3]	COG1561
ASF03_19550	17	15	0.00327316	0.231667	-2.11	ABC transporter, substrate-binding protein (cluster 2, ribose/xylose/arabinose/galactose) [Rhizobium sp. Leaf68 | 1736231.3]	COG1879
ASF03_03785	9	6	0.000365454	0.228046	-2.13	Mlr6145 protein [Rhizobium sp. Leaf68 | 1736231.3]	11VRT
ASF03_07830	6	5	0.0239842	0.228121	-2.13	Pseudoazurin [Rhizobium sp. Leaf68 | 1736231.3]	COG3794
ASF03_12490	6	6	0.000180639	0.229055	-2.13	Fructosyl-amino acid oxidase (EC 1.5.3.-) [Rhizobium sp. Leaf68 | 1736231.3]	11HYT
ASF03_11935	15	13	0.00162265	0.226708	-2.14	Putative oxidoreductase [Rhizobium sp. Leaf68 | 1736231.3]	0XQKZ
ASF03_15880	19	14	0.0214061	0.227103	-2.14	N-acyl homoserine lactone hydrolase [Rhizobium sp. Leaf68 | 1736231.3]	0Y62Z
ASF03_17885	3	2	0.00197326	0.225285	-2.15	4Fe-4S dicluster fused with DUF3470 [Rhizobium sp. Leaf68 | 1736231.3]	COG1146
ASF03_11805	12	8	0.0218475	0.225595	-2.15	Dipeptide ABC transporter, ATP-binding protein DppF (TC 3.A.1.5.2) [Rhizobium sp. Leaf68 | 1736231.3]	COG4608
ASF03_21055	4	2	0.101364	0.225486	-2.15	ABC-type amino acid transport/signal transduction system, periplasmic component/domain [Rhizobium sp. Leaf68 | 1736231.3]	COG0834
ASF03_11125	2	2	0.00299249	0.2236	-2.16	Segregation and condensation protein B [Rhizobium sp. Leaf68 | 1736231.3]	COG1386
ASF03_20210	2	2	0.00648155	0.22292	-2.17	hypothetical protein [Rhizobium sp. Leaf68 | 1736231.3]	COG3221
ASF03_10740	12	11	0.000208582	0.221248	-2.18	ABC transporter, substrate-binding protein (cluster 5, nickel/peptides/opines) [Rhizobium sp. Leaf68 | 1736231.3]	COG0747
ASF03_10510	15	12	0.00288679	0.217124	-2.2	Glycerol-3-phosphate ABC transporter, ATP-binding protein UgpC (TC 3.A.1.1.3) [Rhizobium sp. Leaf68 | 1736231.3]	COG3842
ASF03_19395	8	8	0.0020945	0.217143	-2.2	1-pyrroline-4-hydroxy-2-carboxylate deaminase (EC 3.5.4.22) [Rhizobium sp. Leaf68 | 1736231.3]	COG0329
ASF03_20075	10	8	0.000336501	0.218134	-2.2	Type I restriction-modification system, restriction subunit R (EC 3.1.21.3) [Rhizobium sp. Leaf68 | 1736231.3]	COG0610
ASF03_10325	21	18	0.0161415	0.215498	-2.21	hypothetical protein [Rhizobium sp. Leaf68 | 1736231.3]	0XSZJ
ASF03_07165	18	11	0.00446214	0.214386	-2.22	gamma-aminobutyric acid ABC transporter, ATP-binding protein 2 [Rhizobium sp. Leaf68 | 1736231.3]	COG0410
ASF03_18270	28	23	0.00207019	0.214602	-2.22	Phosphoenolpyruvate carboxykinase [ATP] (EC 4.1.1.49) [Rhizobium sp. Leaf68 | 1736231.3]	COG1866
ASF03_20960	42	34	2.00628e-05	0.215156	-2.22	Enoyl-CoA hydratase [isoleucine degradation] (EC 4.2.1.17) / 3-hydroxyacyl-CoA dehydrogenase (EC 1.1.1.35) / 3-hydroxybutyryl-CoA epimerase (EC 5.1.2.3) [Rhizobium sp. Leaf68 | 1736231.3]	COG1024;COG1250
ASF03_09210	5	5	0.00956335	0.213884	-2.23	Phenazine biosynthesis protein PhzF like [Rhizobium sp. Leaf68 | 1736231.3]	COG0384
ASF03_09035	2	2	0.000201626	0.211074	-2.24	Thymidylate synthase (EC 2.1.1.45) [Rhizobium sp. Leaf68 | 1736231.3]	COG0207
ASF03_12665	11	8	0.00340103	0.207333	-2.27	ABC transporter, substrate-binding protein (cluster 1, maltose/g3p/polyamine/iron) [Rhizobium sp. Leaf68 | 1736231.3]	0XRJ8
ASF03_20085	2	2	2.30626e-05	0.207697	-2.27	hypothetical protein [Rhizobium sp. Leaf68 | 1736231.3]	11FRV
ASF03_21325	7	4	0.000530192	0.205358	-2.28	hypothetical protein [Rhizobium sp. Leaf68 | 1736231.3]	0XZUD
ASF03_08070	5	5	6.7954e-05	0.206025	-2.28	Ubiquinol-cytochrome C reductase iron-sulfur subunit (EC 1.10.2.2) [Rhizobium sp. Leaf68 | 1736231.3]	COG0723
ASF03_10080	4	2	0.00215617	0.2046	-2.29	ABC transporter, substrate-binding protein (cluster 1, maltose/g3p/polyamine/iron) [Rhizobium sp. Leaf68 | 1736231.3]	0XSZJ
ASF03_10495	28	21	4.97636e-05	0.20462	-2.29	Glycerol-3-phosphate ABC transporter, substrate-binding protein UgpB [Rhizobium sp. Leaf68 | 1736231.3]	0XSJC
ASF03_15575	2	2	0.00339247	0.203114	-2.3	ABC transporter, permease protein 2 (cluster 5, nickel/peptides/opines) [Rhizobium sp. Leaf68 | 1736231.3]	COG1173
ASF03_11625	2	2	0.0701117	0.202778	-2.3	Transcriptional regulator, RpiR family [Rhizobium sp. Leaf68 | 1736231.3]	COG1737
ASF03_17235	2	2	0.000459662	0.201539	-2.31	FIG00450953: hypothetical protein [Rhizobium sp. Leaf68 | 1736231.3]	COG4103
ASF03_20735	10	6	6.55741e-05	0.201739	-2.31	putative GerE/LuxR family transcriptional regulator [Rhizobium sp. Leaf68 | 1736231.3]	COG2771
ASF03_20275	4	2	0.0590351	0.201249	-2.31	3-hydroxypropionate dehydrogenase DddA, flavin-containing (EC 1.1.1.59) [Rhizobium sp. Leaf68 | 1736231.3]	COG2303
ASF03_12390	4	3	0.00967757	0.199873	-2.32	Choline-sulfatase (EC 3.1.6.6) [Rhizobium sp. Leaf68 | 1736231.3]	COG3119
ASF03_07740	8	6	0.000351948	0.200689	-2.32	hypothetical protein [Rhizobium sp. Leaf68 | 1736231.3]	#N/A
ASF03_06830	14	10	5.11295e-05	0.199122	-2.33	Cell division coordinator CpoB [Rhizobium sp. Leaf68 | 1736231.3]	COG1729
ASF03_04360	6	4	0.000224469	0.198143	-2.34	Enoyl-CoA hydratase (EC 4.2.1.17) [Rhizobium sp. Leaf68 | 1736231.3]	COG1024
ASF03_11730	14	8	0.00479336	0.19555	-2.35	hypothetical protein [Rhizobium sp. Leaf68 | 1736231.3]	11SR3
ASF03_07730	3	2	0.0264049	0.192837	-2.37	Methionine aminopeptidase (EC 3.4.11.18) [Rhizobium sp. Leaf68 | 1736231.3]	COG0024
fig|1736231.3.peg.4582	3	3	0.000180639	0.193816	-2.37	hypothetical protein [Rhizobium sp. Leaf68 | 1736231.3]	#N/A
ASF03_01520	2	2	0.0105255	0.185436	-2.43	Dihydroneopterin aldolase (EC 4.1.2.25) [Rhizobium sp. Leaf68 | 1736231.3]	COG1539
ASF03_07380	3	3	0.00108787	0.185706	-2.43	FIG005069: Hypothetical protein [Rhizobium sp. Leaf68 | 1736231.3]	COG3752
ASF03_06770	4	2	0.0004311	0.186156	-2.43	Holliday junction ATP-dependent DNA helicase RuvB (EC 3.6.4.12) [Rhizobium sp. Leaf68 | 1736231.3]	COG2255
ASF03_01210	8	7	0.000860094	0.183653	-2.44	hypothetical protein [Rhizobium sp. Leaf68 | 1736231.3]	11IS3
ASF03_19305	20	16	0.000266493	0.183888	-2.44	ABC transporter, substrate-binding protein (cluster 1, maltose/g3p/polyamine/iron) [Rhizobium sp. Leaf68 | 1736231.3]	0XQSR
ASF03_09205	16	10	7.2898e-05	0.184282	-2.44	Alpha-aminoadipate aminotransferase (EC 2.6.1.39) @ Leucine transaminase (EC 2.6.1.6) @ Valine transaminase [Rhizobium sp. Leaf68 | 1736231.3]	COG1167
ASF03_08600	5	4	0.00633305	0.182667	-2.45	Ethanolamine permease [Rhizobium sp. Leaf68 | 1736231.3]	COG0531
ASF03_11410	3	2	0.00169582	0.178447	-2.49	AttF component of AttEFGH ABC transport system / AttG component of AttEFGH ABC transport system [Rhizobium sp. Leaf68 | 1736231.3]	COG0577
ASF03_11785	95	71	0.000208324	0.176181	-2.5	Dipeptide ABC transporter, substrate-binding protein DppA (TC 3.A.1.5.2) [Rhizobium sp. Leaf68 | 1736231.3]	COG0747
ASF03_10750	7	6	0.000175896	0.176222	-2.5	Inositol-1-monophosphatase (EC 3.1.3.25) [Rhizobium sp. Leaf68 | 1736231.3]	COG0483
ASF03_18885	7	5	0.00081374	0.177043	-2.5	Tyrosine-protein kinase (EC 2.7.10.2) [Rhizobium sp. Leaf68 | 1736231.3]	COG0489;COG3206
ASF03_16445	11	7	0.00214016	0.175274	-2.51	Microsomal dipeptidase (EC 3.4.13.19) [Rhizobium sp. Leaf68 | 1736231.3]	COG2355
ASF03_14605	12	7	4.94163e-05	0.174006	-2.52	Cold shock protein of CSP family [Rhizobium sp. Leaf68 | 1736231.3]	COG1278
ASF03_10855	7	7	0.00317814	0.174288	-2.52	MYG1 protein [Rhizobium sp. Leaf68 | 1736231.3]	COG4286
ASF03_11365	28	24	5.25871e-05	0.172038	-2.54	Glycine betaine/L-proline transport substrate-binding protein ProX (TC 3.A.1.12.1) [Rhizobium sp. Leaf68 | 1736231.3]	COG2113
ASF03_20165	4	3	5.18855e-06	0.171095	-2.55	hypothetical protein [Rhizobium sp. Leaf68 | 1736231.3]	#N/A
ASF03_00990	14	12	2.58423e-05	0.167884	-2.57	CBS domain protein [Rhizobium sp. Leaf68 | 1736231.3]	COG0517
ASF03_07490	5	2	0.00532588	0.165568	-2.59	Transcriptional regulator, MarR family [Rhizobium sp. Leaf68 | 1736231.3]	COG1846
ASF03_19110	4	4	0.0171808	0.164981	-2.6	hypothetical protein [Rhizobium sp. Leaf68 | 1736231.3]	COG0438
ASF03_11640	5	3	0.0259212	0.163551	-2.61	hypothetical protein [Rhizobium sp. Leaf68 | 1736231.3]	COG5476
ASF03_12995	10	6	0.00115518	0.163654	-2.61	ABC transporter, substrate-binding protein (cluster 1, maltose/g3p/polyamine/iron) [Rhizobium sp. Leaf68 | 1736231.3]	0XPV5
ASF03_20385	2	2	0.00188595	0.162758	-2.62	Two-component transcriptional response regulator, LuxR family [Rhizobium sp. Leaf68 | 1736231.3]	11SXS
ASF03_07215	5	4	0.12884	0.160917	-2.64	Urea ABC transporter, substrate-binding protein UrtA [Rhizobium sp. Leaf68 | 1736231.3]	COG0683
ASF03_02135	9	5	0.00647189	0.159926	-2.64	SSU ribosomal protein S9p (S16e) [Rhizobium sp. Leaf68 | 1736231.3]	COG0103
ASF03_08075	9	6	0.000679346	0.160701	-2.64	Ubiquinol-cytochrome C reductase, cytochrome B subunit (EC 1.10.2.2) [Rhizobium sp. Leaf68 | 1736231.3]	COG1290
ASF03_02560	4	2	0.016606	0.159179	-2.65	Gluconokinase (EC 2.7.1.12) / oxidoreductase domain [Rhizobium sp. Leaf68 | 1736231.3]	0ZVJI
ASF03_07415	2	2	0.000537199	0.159473	-2.65	Arsenate reductase (EC 1.20.4.1) glutaredoxin-coupled, glutaredoxin-like family [Rhizobium sp. Leaf68 | 1736231.3]	COG1393
ASF03_15150	12	10	0.000756525	0.159769	-2.65	Pyrophosphate-energized proton pump (EC 3.6.1.1) [Rhizobium sp. Leaf68 | 1736231.3]	COG3808
ASF03_10330	10	7	0.0484473	0.157705	-2.66	Spermidine/putrescine import ABC transporter ATP-binding protein PotA (TC 3.A.1.11.1) [Rhizobium sp. Leaf68 | 1736231.3]	COG3842
ASF03_11325	11	9	0.000468933	0.158389	-2.66	Glycerol ABC transporter, ATP-binding protein GlpT [Rhizobium sp. Leaf68 | 1736231.3]	COG3842
ASF03_09275	6	4	0.000222745	0.15573	-2.68	hypothetical protein [Rhizobium sp. Leaf68 | 1736231.3]	111TR
ASF03_17860	8	7	0.015351	0.154637	-2.69	Nitrogen regulatory protein P-II, GlnK [Rhizobium sp. Leaf68 | 1736231.3]	COG0347
ASF03_21485	4	2	0.00158652	0.154643	-2.69	Transcriptional regulator, LacI family [Rhizobium sp. Leaf68 | 1736231.3]	COG1609
ASF03_12830	2	2	0.00936323	0.149304	-2.74	vanillate O-demethylase oxygenase subunit [Rhizobium sp. Leaf68 | 1736231.3]	COG4638
ASF03_04330	4	3	0.00443494	0.149495	-2.74	TPR domain protein [Rhizobium sp. Leaf68 | 1736231.3]	COG3914
ASF03_16525	3	2	0.00250919	0.148493	-2.75	D-3-phosphoglycerate dehydrogenase (EC 1.1.1.95) [Rhizobium sp. Leaf68 | 1736231.3]	COG0111
ASF03_15890	16	12	8.82187e-05	0.14691	-2.77	Succinate-semialdehyde dehydrogenase [NAD(P)+] (EC 1.2.1.16) [Rhizobium sp. Leaf68 | 1736231.3]	COG1012
ASF03_06270	4	3	0.00360158	0.14302	-2.81	hypothetical protein [Rhizobium sp. Leaf68 | 1736231.3]	11HHZ
ASF03_17010	4	4	0.00263603	0.141647	-2.82	Metal-binding protein ZinT [Rhizobium sp. Leaf68 | 1736231.3]	COG3443
ASF03_04355	2	2	0.000703829	0.142036	-2.82	hypothetical protein [Rhizobium sp. Leaf68 | 1736231.3]	#N/A
ASF03_12055	4	3	0.000466997	0.14074	-2.83	Oxidoreductase [Rhizobium sp. Leaf68 | 1736231.3]	COG0667
ASF03_05770	4	3	0.000343448	0.138	-2.86	Regulator of phosphoenolpyruvate carboxykinase (pkaR) [Rhizobium sp. Leaf68 | 1736231.3]	COG1609
ASF03_15885	20	15	2.3973e-05	0.135961	-2.88	Fe-containing alcohol dehydrogenase AttL [Rhizobium sp. Leaf68 | 1736231.3]	COG1454
ASF03_10815	2	2	0.0546634	0.131946	-2.92	hypothetical protein [Rhizobium sp. Leaf68 | 1736231.3]	11VXE
ASF03_10250	6	3	0.00112716	0.131863	-2.92	Omega-amino acid--pyruvate aminotransferase (EC 2.6.1.18) [Rhizobium sp. Leaf68 | 1736231.3]	COG0161
ASF03_09570	7	3	0.232168	0.131377	-2.93	Methyl-accepting chemotaxis protein [Rhizobium sp. Leaf68 | 1736231.3]	COG0840
ASF03_05155	4	2	0.00756086	0.131048	-2.93	DNA gyrase inhibitor YacG [Rhizobium sp. Leaf68 | 1736231.3]	COG3024
ASF03_13545	5	4	0.000173707	0.130392	-2.94	hypothetical protein [Rhizobium sp. Leaf68 | 1736231.3]	COG1840
ASF03_20820	23	14	0.0026911	0.126992	-2.98	Signal transduction histidine kinase CheA [Rhizobium sp. Leaf68 | 1736231.3]	COG0643
ASF03_01015	3	3	0.00345409	0.125128	-3	L-serine dehydratase, beta subunit (EC 4.3.1.17) / L-serine dehydratase, alpha subunit (EC 4.3.1.17) [Rhizobium sp. Leaf68 | 1736231.3]	COG1760
fig|1736231.3.peg.780	2	2	0.000809078	0.121571	-3.04	hypothetical protein [Rhizobium sp. Leaf68 | 1736231.3]	#N/A
ASF03_07175	62	52	1.56434e-05	0.118084	-3.08	gamma-aminobutyric acid ABC transporter, substrate-binding protein [Rhizobium sp. Leaf68 | 1736231.3]	COG0683
ASF03_11545	5	5	0.0251662	0.118101	-3.08	hypothetical protein [Rhizobium sp. Leaf68 | 1736231.3]	COG0834
ASF03_12325	4	3	0.00325058	0.114687	-3.12	Dihydrolipoamide dehydrogenase of branched-chain alpha-keto acid dehydrogenase (EC 1.8.1.4) [Rhizobium sp. Leaf68 | 1736231.3]	COG1249
ASF03_11310	7	6	0.000378496	0.115012	-3.12	Glycerol-3-phosphate regulon repressor GlpR [Rhizobium sp. Leaf68 | 1736231.3]	COG1349
ASF03_06945	27	24	4.34793e-06	0.115052	-3.12	Tripartite tricarboxylate transporter TctC family [Rhizobium sp. Leaf68 | 1736231.3]	COG3181
ASF03_11315	24	19	0.000226012	0.11534	-3.12	Aerobic glycerol-3-phosphate dehydrogenase (EC 1.1.5.3) [Rhizobium sp. Leaf68 | 1736231.3]	COG0578
ASF03_17045	19	12	0.000197731	0.113557	-3.14	Methyl-accepting chemotaxis sensor/transducer protein [Rhizobium sp. Leaf68 | 1736231.3]	COG0840
ASF03_00625	4	4	0.000107252	0.113722	-3.14	hypothetical protein [Rhizobium sp. Leaf68 | 1736231.3]	128NG
ASF03_07510	68	54	1.84295e-06	0.110871	-3.17	L-arabinose ABC transporter, substrate-binding protein AraF [Rhizobium sp. Leaf68 | 1736231.3]	COG4213
ASF03_21285	4	3	0.000959175	0.108052	-3.21	hypothetical protein [Rhizobium sp. Leaf68 | 1736231.3]	#N/A
ASF03_12365	8	6	0.000533959	0.108177	-3.21	3-ketoacyl-CoA thiolase (EC 2.3.1.16) @ Acetyl-CoA acetyltransferase (EC 2.3.1.9) [Rhizobium sp. Leaf68 | 1736231.3]	COG0183
[truncated: 105 more rows]
