# Supplementary material for: Dynamic character displacement among a pair of bacterial phyllosphere commensals in situ
Source: Nat Commun. 2022 May 20;13:2836. doi: 10.1038/s41467-022-30469-3 (PMC9123166; doi:10.1038/s41467-022-30469-3)
Supplement: Supplementary file 6 — Supplementary Data 3 [file 41467_2022_30469_MOESM6_ESM.xlsx]

## Sheet: Sheet 1
COG-terms signficantly induced and shared between Rhizobium Leaf68 and Sphingomonas Leaf257 during colonization of plant (compared to artifical media)
COG term	EggNOG annotation	functional category	Leaf68 ID	Leaf68 Description	Leaf68 Log2FC	Leaf257 ID	Leaf257 Description	Leaf257 Log2FC
COG0028	acetolactate synthase	Amino acid transport and metabolism	ASF03_13165; ASF03_00615	Pyruvate dehydrogenase (quinone) (EC 1.2.5.1)	2.8; 2.7	ASF14_03895;ASF14_03000	Acetolactate synthase large subunit (EC 2.2.1.6) ; Pyruvate dehydrogenase (quinone) (EC 1.2.5.1)	3.8;3.4
COG0174	glutamine synthetase	Amino acid transport and metabolism	ASF03_05000	Glutamine synthetase family protein	1.7	ASF14_13720	Glutamine synthetase type I (EC 6.3.1.2)	5.3
COG0111	Dehydrogenase	Amino acid transport and metabolism	ASF03_06870; ASF03_19465	D-3-phosphoglycerate dehydrogenase (EC 1.1.1.95)	2.0; 2.0	ASF14_02365	D-3-phosphoglycerate dehydrogenase (EC 1.1.1.95)	2.1
COG2755	lipolytic protein G-D-S-L family	Amino acid transport and metabolism	ASF03_00385	Arylesterase	1.9	ASF14_06330	Arylesterase precursor (EC 3.1.1.2)	1.9
COG1538	Membrane	Cell wall/membrane/envelope biogenesis	ASF03_16760	Efflux transport system, outer membrane factor (OMF) lipoprotein	2.1	ASF14_14195; ASF14_09230	hypothetical protein; hypothetical protein	4.3; 3.8
COG0463	Glycosyl transferase, family 2	Cell wall/membrane/envelope biogenesis	ASF03_19475	Beta-1,3-glucosyltransferase	3.9	ASF14_20150	hypothetical protein	2.7
COG3637	Membrane	Cell wall/membrane/envelope biogenesis	ASF03_20605; ASF03_11760	Outer membrane protein; hypothetical protein	4.2; 3.0	ASF14_07410	hypothetical protein	1.8
COG0438	Glycosyl transferase (Group 1)	Cell wall/membrane/envelope biogenesis	ASF03_04865	Mannosylfructose-phosphate synthase (EC 2.4.1.246)	4.9	ASF14_11955;ASF14_06090	Glycosyltransferase	1.6
COG0707	Cell wall formation. Catalyzes the transfer of a GlcNAc subunit on undecaprenyl-pyrophosphoryl-MurNAc-pentapeptide (lipid intermediate I) to form undecaprenyl-pyrophosphoryl-MurNAc- (pentapeptide)GlcNAc (lipid intermediate II) (By similarity)	Cell wall/membrane/envelope biogenesis	ASF03_08820	UDP-N-acetylglucosamine--N-acetylmuramyl-(pentapeptide) pyrophosphoryl-undecaprenol N-acetylglucosamine transferase (EC 2.4.1.227)	1.6	ASF14_16695	hypothetical protein	1.6
COG0521	molybdenum cofactor biosynthesis protein	Coenzyme transport and metabolism	ASF03_04515	Molybdenum cofactor biosynthesis protein MoaB	2.1	ASF14_10480	Molybdenum cofactor biosynthesis protein MoaB	1.9
COG0422	thiamine diphosphate biosynthesis process	Coenzyme transport and metabolism	ASF03_16850	Phosphomethylpyrimidine synthase ThiC (EC 4.1.99.17)	5.9	ASF14_07590	Phosphomethylpyrimidine synthase ThiC (EC 4.1.99.17)	1.6
COG1566	secretion protein HlyD family	Defense mechanisms	ASF03_05520; ASF03_02690	Membrane fusion component of MSF-type tripartite multidrug efflux system	4.2; 1.5	ASF14_14200	Multidrug efflux system EmrAB-OMF, membrane fusion component EmrA	2.2
COG2224	Isocitrate lyase	Energy production and conversion	ASF03_04985	Isocitrate lyase (EC 4.1.3.1)	3.2	ASF14_00590	Isocitrate lyase (EC 4.1.3.1)	3.1
COG1064	alcohol dehydrogenase	Energy production and conversion	ASF03_09160	Cinnamyl alcohol dehydrogenase/reductase (EC 1.1.1.195) @ Alcohol dehydrogenase (EC 1.1.1.1)	2.3	ASF14_12390	Alcohol dehydrogenase (EC 1.1.1.1)	1.9
COG1012	Dehydrogenase	Energy production and conversion	ASF03_14835; ASF03_15605	Methylmalonate-semialdehyde dehydrogenase (EC 1.2.1.27) ; 2,5-dioxovalerate dehydrogenase (EC 1.2.1.26)	2.1; 1.8	ASF14_08045	Aldehyde dehydrogenase (EC 1.2.1.3)	1.9
COG1252	Nadh dehydrogenase	Energy production and conversion	ASF03_09155	NADH dehydrogenase (EC 1.6.99.3)	2.8	ASF14_10005	NADH dehydrogenase (EC 1.6.99.3)	1.7
COG0783	oxidoreductase activity, oxidizing metal ions	Inorganic ion transport and metabolism	ASF03_06925	DNA protection during starvation protein	1.7	ASF14_06255	DNA protection during starvation protein	2.5
COG0725	ABC transporter, periplasmic molybdate-binding protein	Inorganic ion transport and metabolism	ASF03_16810	Molybdenum ABC transporter, substrate-binding protein ModA	3.4	ASF14_17705	Molybdenum ABC transporter, substrate-binding protein ModA	2.4
COG0376	Bifunctional enzyme with both catalase and broad- spectrum peroxidase activity	Inorganic ion transport and metabolism	ASF03_20400	Catalase-peroxidase KatG (EC 1.11.1.21)	3.8	ASF14_12640	Catalase-peroxidase KatG (EC 1.11.1.21)	1.6
COG4553	Polyhydroxyalkanoate depolymerase, intracellular	Lipid transport and metabolism	ASF03_18175	Intracellular PHB depolymerase	2.8	ASF14_04670	Intracellular PHB depolymerase	1.6
COG0248	ppx gppa phosphatase	Nucleotide transport and metabolism, Inorganic ion transport and metabolism	ASF03_04935	Exopolyphosphatase (EC 3.6.1.11)	5.6	ASF14_05415	Exopolyphosphatase (EC 3.6.1.11)	1.7
COG0450	alkyl hydroperoxide reductase	Post-translational modification, protein turnover, and chaperones	ASF03_11375	Alkyl hydroperoxide reductase subunit C-like protein	5.1	ASF14_05980	Alkyl hydroperoxide reductase protein C (EC 1.11.1.15)	4.8
COG0625	glutathione Stransferase	Post-translational modification, protein turnover, and chaperones	ASF03_17660	Glutathione S-transferase (EC 2.5.1.18)	2.2	ASF14_12060	Glutathione S-transferase (EC 2.5.1.18)	2.1
0XTWD	Histidine kinase	Signal transduction mechanisms	ASF03_08215	Osmolarity sensor protein EnvZ (EC 2.7.3.-)	1.9	ASF14_11845	Two-component system sensor histidine kinase	4.5

## Sheet: Sheet 2
COG-terms signficantly reduced and shared between Rhizobium Leaf68 and Sphingomonas Leaf257 during colonization of plant (compared to artifical media)
COG term	EggNOG annotation	functional category	Leaf68 ID	Leaf68 Description	Leaf68 Log2FC	Leaf257 ID	Leaf257 Description	Leaf257 Log2FC
COG1344	Flagellin	Cell motility	ASF03_05295; ASF03_05290; ASF03_05285	Flagellin protein FlaA	-7.7; -4.8; -3.7	ASF14_16090	Flagellin protein FlaA	-5.8
COG0840	Methyl-accepting chemotaxis	Function unknown	ASF03_04440; ASF03_04340; ASF03_02970; ASF03_15675; ASF03_08695; ASF03_11990; ASF03_07680; ASF03_09115; ASF03_19400; ASF03_17045	Methyl-accepting chemotaxis protein	-6.3; -5.5; -3.9; 3.8; -3.7; -3.7; -3.5; -3.3; -3.2; -3.1	ASF14_18800	Methyl-accepting chemotaxis sensor/transducer protein	-1.8
COG0463	Glycosyl transferase, family 2	Cell wall/membrane/envelope biogenesis	ASF03_03970	hypothetical protein [Rhizobium sp. Leaf68 | 1736231.3]	-5.8	ASF14_19065	hypothetical protein	-2.6
COG0673	oxidoreductase	Function unknown	ASF03_11585; ASF03_12485	Oxidoreductase family protein; NAD binding oxidoreductase	-5.6; -1.8	ASF14_02570; ASF14_03625; ASF14_00550	Glucose-fructose oxidoreductase (EC 1.1.99.28); D-galactose 1-dehydrogenase (EC 1.1.1.48); Uncharacterized oxidoreductase Atu4375	-2.3; -1.9; -1.8
COG4731	signal peptide protein	Function unknown	ASF03_03060	hypothetical protein [Rhizobium sp. Leaf68 | 1736231.3]	-4.6	ASF14_03070	hypothetical protein	-3.9
COG3534	Alpha-N-arabinofuranosidase (EC 3.2.1.55)	Carbohydrate transport and metabolism	ASF03_06340	alpha-L-arabinofuranosidase (EC 3.2.1.55)	-4.4	ASF14_12910	alpha-L-arabinofuranosidase (EC 3.2.1.55)	-3.2
COG0745	regulatoR	Signal transduction mechanisms	ASF03_07130	Cell cycle transcriptional regulator CtrA	-3.8	ASF14_04440	Cell cycle transcriptional regulator CtrA	-1.5
COG1071	Dehydrogenase	Energy production and conversion	ASF03_12340	Branched-chain alpha-keto acid dehydrogenase, E1 component, alpha subunit (EC 1.2.4.4)	-3.7	ASF14_15290	Branched-chain alpha-keto acid dehydrogenase, E1 component, alpha subunit (EC 1.2.4.4)	-4.9
COG0329	Catalyzes the condensation of (S)-aspartate-beta- semialdehyde (S)-ASA and pyruvate to 4-hydroxy- tetrahydrodipicolinate (HTPA) (By similarity)	Amino acid transport and metabolism	ASF03_03485; ASF03_19395	Dihydrodipicolinate synthase family; 1-pyrroline-4-hydroxy-2-carboxylate deaminase (EC 3.5.4.22)	-3.7; -2.2	ASF14_10060	1-pyrroline-4-hydroxy-2-carboxylate deaminase (EC 3.5.4.22)	-4.6
COG1960	acyl-CoA dehydrogenase	Lipid transport and metabolism	ASF03_16860; ASF03_04365; ASF03_12370	Putative acyl-CoA dehydrogenase; 3-methylmercaptopropionyl-CoA dehydrogenase (DmdC); Acyl-CoA dehydrogenase, short-chain specific (EC 1.3.8.1)	-3.3; -1.7; -1.6	ASF14_04525; ASF14_13660; ASF14_03075	Isovaleryl-CoA dehydrogenase (EC 1.3.8.4); Glutaryl-CoA dehydrogenase (EC 1.3.8.6); Acyl-CoA dehydrogenase 2 [fadN-fadA-fadE operon] (EC 1.3.8.7)	-3.8; -3.1; -1.9
COG0183	acetyl-coa acetyltransferase	Lipid transport and metabolism	ASF03_12365	3-ketoacyl-CoA thiolase (EC 2.3.1.16) @ Acetyl-CoA acetyltransferase (EC 2.3.1.9) [Rhizobium sp. Leaf68 | 1736231.3]	-3.2	ASF14_01060; ASF14_03085	3-ketoacyl-CoA thiolase (EC 2.3.1.16) @ Acetyl-CoA acetyltransferase (EC 2.3.1.9); 3-ketoacyl-CoA thiolase 2 [fadN-fadA-fadE operon] (EC 2.3.1.16)	-2.6; -2.5
COG1349	transcriptional regulator DeoR family	Transcription	ASF03_11310	Glycerol-3-phosphate regulon repressor GlpR [Rhizobium sp. Leaf68 | 1736231.3]	-3.1	ASF14_07215	hypothetical protein	-2.8
COG0578	glycerol-3-phosphate dehydrogenase	Energy production and conversion	ASF03_11315	Aerobic glycerol-3-phosphate dehydrogenase (EC 1.1.5.3)	-3.1	ASF14_14420	Aerobic glycerol-3-phosphate dehydrogenase (EC 1.1.5.3)	-3.5
COG1840	extracellular solute-binding protein, family 1	Inorganic ion transport and metabolism	ASF03_13545	hypothetical protein	-2.9	ASF14_14535	hypothetical protein	-1.7
COG1012	Dehydrogenase	Energy production and conversion	ASF03_15890	Succinate-semialdehyde dehydrogenase [NAD(P)+] (EC 1.2.1.16)	-2.8	ASF14_01110	Succinylglutamic semialdehyde dehydrogenase (EC 1.2.1.71)	-1.6
COG1278	Cold shock protein	Transcription	ASF03_14605; ASF03_08240	Cold shock protein of CSP family	-2.5; -1.9	ASF14_15935	Cold shock protein of CSP family => dimer	-2
COG2355	Dipeptidase	Amino acid transport and metabolism	ASF03_16445	Microsomal dipeptidase (EC 3.4.13.19)	-2.5	ASF14_12990	Zn-dependent dipeptidase-like protein	-3.6
COG0531	amino acid	Amino acid transport and metabolism	ASF03_08600	Ethanolamine permease	-2.5	ASF14_01910	Uncharacterized amino acid permease, GabP family	-1.6
COG0723	Component of the ubiquinol-cytochrome c reductase complex (complex III or cytochrome b-c1 complex), which is a respiratory chain that generates an electrochemical potential coupled to ATP synthesis (By similarity)	Energy production and conversion	ASF03_08070	Ubiquinol-cytochrome C reductase iron-sulfur subunit (EC 1.10.2.2)	-2.3	ASF14_15020	Ubiquinol-cytochrome C reductase iron-sulfur subunit (EC 1.10.2.2)	-5
COG1024	Enoyl-CoA hydratase	Lipid transport and metabolism	ASF03_20960	Enoyl-CoA hydratase [isoleucine degradation] (EC 4.2.1.17) / 3-hydroxyacyl-CoA dehydrogenase (EC 1.1.1.35) / 3-hydroxybutyryl-CoA epimerase (EC 5.1.2.3)	-2.2	ASF14_03080	3-hydroxyacyl-CoA dehydrogenase [fadN-fadA-fadE operon] (EC 1.1.1.35) / Enoyl-CoA hydratase [fadN-fadA-fadE operon] (EC 4.2.1.17)	-2.4
COG3735	gumn family	Function unknown	ASF03_17090	hypothetical protein	-2	ASF14_04850	putative lipoprotein	-2.9
COG1082	Xylose isomerase domain protein TIM barrel	Carbohydrate transport and metabolism	ASF03_11940	Sugar phosphate isomerases/epimerases	-2	ASF14_00515	Sugar or sugar phosphate isomerase/epimerase/dehydrotase	-3.9
COG0760	peptidyl-prolyl cis-trans isomerase	Post-translational modification, protein turnover, and chaperones	ASF03_19130	Foldase protein PrsA precursor (EC 5.2.1.8)	-2	ASF14_05350	Periplasmic chaperone and peptidyl-prolyl cis-trans isomerase of outer membrane proteins SurA (EC 5.2.1.8)	-1.6
COG2186	GntR family transcriptional regulator	Transcription	ASF03_19625	Transcriptional regulator, GntR family	-2	ASF14_14430	hypothetical protein	-2.1
COG1622	Subunits I and II form the functional core of the enzyme complex. Electrons originating in cytochrome c are transferred via heme a and Cu(A) to the binuclear center formed by heme a3 and Cu(B) (By similarity)	Energy production and conversion	ASF03_04210	Cytochrome c oxidase polypeptide II (EC 1.9.3.1)	-1.9	ASF14_12370	Cytochrome c oxidase polypeptide II (EC 1.9.3.1)	-2.9
COG3533	Secreted protein	Function unknown	ASF03_12680	Putative glycosyl hydrolase of unknown function (DUF1680)	-1.9	ASF14_10075	Putative glycosyl hydrolase of unknown function (DUF1680)	-4.1
COG0185	Protein S19 forms a complex with S13 that binds strongly to the 16S ribosomal RNA (By similarity)	Translation, ribosomal structure and biogenesis	ASF03_09385	SSU ribosomal protein S19p (S15e)	-1.9	ASF14_02090	SSU ribosomal protein S19p (S15e)	-1.7
COG0436	aminotransferase	Amino acid transport and metabolism	ASF03_05355	Aminotransferase, class I and II	-1.8	ASF14_08260	Aspartate aminotransferase (EC 2.6.1.1)	-1.6
COG0231	Involved in peptide bond synthesis. Stimulates efficient translation and peptide-bond synthesis on native or reconstituted 70S ribosomes in vitro. Probably functions indirectly by altering the affinity of the ribosome for aminoacyl-tRNA, thus increasing their reactivity as acceptors for peptidyl transferase (By similarity)	Translation, ribosomal structure and biogenesis	ASF03_16765	Translation elongation factor P	-1.8	ASF14_11745	Translation elongation factor P	-2
COG0246	Mannitol dehydrogenase	Carbohydrate transport and metabolism	ASF03_15855	D-mannonate oxidoreductase (EC 1.1.1.57)	-1.6	ASF14_18580	D-mannonate oxidoreductase (EC 1.1.1.57)	-1.7
COG0841	acriflavin resistance protein	Inorganic ion transport and metabolism	ASF03_07320	RND efflux system, inner membrane transporter	-1.6	ASF14_09560; ASF14_14600	RND efflux system, inner membrane transporter	-4.3; -2.7
COG0318	Amp-dependent synthetase and ligase	Lipid transport and metabolism, Secondary metabolites biosynthesis, transport, and catabolism	ASF03_21465	Long-chain-fatty-acid--CoA ligase (EC 6.2.1.3)	-1.6	ASF14_03090; ASF14_04245; ASF14_04245	Long-chain-fatty-acid--CoA ligase (EC 6.2.1.3); AMP-binding enzyme, associated with serine palmitoyltransferase	-2.4; -2.3; -2.3
COG0308	aminopeptidase	Amino acid transport and metabolism	ASF03_03290	Membrane alanine aminopeptidase N (EC 3.4.11.2)	-1.6	ASF14_10895; ASF14_03760; ASF14_01945	Membrane alanine aminopeptidase N (EC 3.4.11.2); Peptidase M1 family protein; Aminopeptidase	-2.9; -2; -1.9
COG2824	Alkylphosphonate utilization operon protein PhnA	Inorganic ion transport and metabolism	ASF03_01800	Protein PhnA	-1.6	ASF14_07575	Protein PhnA	-3.3
0XRZF	Efflux transporter rnd family, mfp subunit	Defense mechanisms	ASF03_07325	HlyD family secretion protein	-1.6	ASF14_09555	CzcABC family efflux RND transporter, membrane fusion protein	-3.6
COG2857	cytochrome c1	Energy production and conversion	ASF03_08080	Ubiquinol-cytochrome C reductase, cytochrome C1 subunit	-1.5	ASF14_15010	Ubiquinol-cytochrome C reductase, cytochrome C1 subunit	-2.6
COG2030	maoc domain protein dehydratase	Lipid transport and metabolism	ASF03_08095	hypothetical protein	-1.5	ASF14_04505	Acyl dehydratase	-3.6
COG0097	This protein binds to the 23S rRNA, and is important in its secondary structure. It is located near the subunit interface in the base of the L7 L12 stalk, and near the tRNA binding site of the peptidyltransferase center (By similarity)	Translation, ribosomal structure and biogenesis	ASF03_09440	LSU ribosomal protein L6p (L9e)	-1.5	ASF14_02035	LSU ribosomal protein L6p (L9e)	-2.1
