# Supplementary material for: Dynamic character displacement among a pair of bacterial phyllosphere commensals in situ
Source: Nat Commun. 2022 May 20;13:2836. doi: 10.1038/s41467-022-30469-3 (PMC9123166; doi:10.1038/s41467-022-30469-3)
Supplement: Supplementary file 7 — Supplementary Data 4 [file 41467_2022_30469_MOESM7_ESM.xlsx]

## Sheet: Sheet 1
List of proteins quantified for Sphingomonas Leaf257 during co-colonization compared to mono-colonization (artifical mixture) of the phyllosphere (in planta)
Only proteins detected with at least two unique peptides were considered for quantification
Filters: q-value of < 0.05 and a Log2 fold-change ≥ 1.5 or ≤ -1.5
Gene ID	Peptide count	Unique peptides	q Value	Fold change	Log2FC	Description	Changes during mono-colonization (compared to plate)	COG term
ASF14_07415	2	2	0.0117205	8.9185	3.16	hypothetical protein [Sphingomonas sp. Leaf257 | 1736309.3]	Not Regulated	COG0406
ASF14_06470	5	2	0.0482179	7.25695	2.86	TonB-dependent receptor [Sphingomonas sp. Leaf257 | 1736309.3]	Reduced	0XSDY
ASF14_09910	8	2	0.00585324	6.8113	2.77	hypothetical protein [Sphingomonas sp. Leaf257 | 1736309.3]	Reduced	#N/A
ASF14_01870	5	3	0.00933871	6.47433	2.69	Dipeptidyl peptidase IV in 4-hydroxyproline catabolic gene cluster [Sphingomonas sp. Leaf257 | 1736309.3]	Reduced	COG1506
ASF14_10385	2	2	0.00799571	6.26316	2.65	Bll6585 protein [Sphingomonas sp. Leaf257 | 1736309.3]	Not Regulated	0XSE4
ASF14_06585	2	2	0.00510542	6.19509	2.63	hypothetical protein [Sphingomonas sp. Leaf257 | 1736309.3]	Not Regulated	COG0607;COG4275
ASF14_05420	2	2	0.00703696	5.57634	2.48	hypothetical protein [Sphingomonas sp. Leaf257 | 1736309.3]	Reduced	0ZI35
ASF14_10230	10	5	0.0290047	5.28664	2.4	Xylosidase/arabinosidase [Sphingomonas sp. Leaf257 | 1736309.3]	Reduced	0XPHB
ASF14_16825	4	4	0.0048361	5.21143	2.38	Xylan 1,4-beta-xylosidase (EC 3.2.1.37) [Sphingomonas sp. Leaf257 | 1736309.3]	Reduced	COG3664
ASF14_01515	6	3	0.00875366	4.49161	2.17	CCA tRNA nucleotidyltransferase (EC 2.7.7.72) [Sphingomonas sp. Leaf257 | 1736309.3]	Not Regulated	COG0617
ASF14_08020	3	3	0.0499627	4.38582	2.13	Cytochrome d ubiquinol oxidase subunit I (EC 1.10.3.-) [Sphingomonas sp. Leaf257 | 1736309.3]	Reduced	COG1271
ASF14_04790	5	3	0.0149886	4.33383	2.12	hypothetical protein [Sphingomonas sp. Leaf257 | 1736309.3]	Not Regulated	COG5461
ASF14_10240	6	4	0.0149886	4.23797	2.08	Glucan 1,4-beta-glucosidase [Sphingomonas sp. Leaf257 | 1736309.3]	Reduced	COG1472
ASF14_09815	3	3	0.00957602	4.14414	2.05	Ferredoxin, 2Fe-2S [Sphingomonas sp. Leaf257 | 1736309.3]	Not Regulated	11PG6
ASF14_01625	5	2	0.0399568	3.90155	1.96	Helicase PriA essential for oriC/DnaA-independent DNA replication [Sphingomonas sp. Leaf257 | 1736309.3]	Induced	COG1198
ASF14_03345	2	2	0.0242398	3.83275	1.94	DnaJ-class molecular chaperone [Sphingomonas sp. Leaf257 | 1736309.3]	Not Regulated	COG2214
ASF14_10540	2	2	0.0328739	3.7955	1.92	Protein translocase membrane subunit SecG [Sphingomonas sp. Leaf257 | 1736309.3]	Not Regulated	COG1314
ASF14_03550	3	3	0.00766122	3.67423	1.88	Long-chain-fatty-acid--CoA ligase (EC 6.2.1.3) [Sphingomonas sp. Leaf257 | 1736309.3]	Reduced	COG0318
ASF14_11360	3	2	0.021755	3.6273	1.86	hypothetical protein [Sphingomonas sp. Leaf257 | 1736309.3]	Reduced	0Y83U
ASF14_06310	5	3	0.0155815	3.56027	1.83	Tryptophan halogenase [Sphingomonas sp. Leaf257 | 1736309.3]	Reduced	0XSYF
ASF14_01865	6	2	0.0104702	3.44023	1.78	beta-galactosidase (EC 3.2.1.23) [Sphingomonas sp. Leaf257 | 1736309.3]	Reduced	COG3250
ASF14_18155	2	2	0.0187402	3.40383	1.77	hypothetical protein [Sphingomonas sp. Leaf257 | 1736309.3]	Not Regulated	#N/A
ASF14_10580	7	4	0.0256765	3.3894	1.76	Transcriptional regulator AmpR, LysR family [Sphingomonas sp. Leaf257 | 1736309.3]	Reduced	0XS6G
ASF14_14415	17	13	0.00957602	3.33721	1.74	Glycerol kinase (EC 2.7.1.30) [Sphingomonas sp. Leaf257 | 1736309.3]	Reduced	COG0554
ASF14_06725	11	9	0.00784257	3.30998	1.73	FIG00637399: hypothetical protein [Sphingomonas sp. Leaf257 | 1736309.3]	Reduced	COG4805
ASF14_04230	2	2	0.0048361	3.27343	1.71	hypothetical protein [Sphingomonas sp. Leaf257 | 1736309.3]	Not Regulated	COG1430
ASF14_01565	2	2	0.00940655	3.21588	1.69	High-affinity choline uptake protein BetT [Sphingomonas sp. Leaf257 | 1736309.3]	Not Regulated	COG1292
ASF14_16480	3	3	0.0128005	3.14875	1.65	Xylanase [Sphingomonas sp. Leaf257 | 1736309.3]	Reduced	COG0657
ASF14_03300	10	7	0.0235324	2.96281	1.57	Phage shock protein B [Sphingomonas sp. Leaf257 | 1736309.3]	Reduced	0XWM0
ASF14_08330	8	8	0.00343956	2.90822	1.54	Ferrous iron transporter FeoB [Sphingomonas sp. Leaf257 | 1736309.3]	Reduced	COG0370
ASF14_03475	9	5	0.0256116	2.84253	1.51	hypothetical protein [Sphingomonas sp. Leaf257 | 1736309.3]	Reduced	COG0657
ASF14_04460	22	20	0.00309995	2.83958	1.51	Alanine dehydrogenase (EC 1.4.1.1) [Sphingomonas sp. Leaf257 | 1736309.3]	Not Regulated	COG0686
ASF14_19965	14	11	0.00933871	0.336713	-1.57	TonB-dependent receptor [Sphingomonas sp. Leaf257 | 1736309.3]	Induced	0XNN9
ASF14_15160	7	5	0.0145322	0.332665	-1.59	beta-galactosidase (EC 3.2.1.23) [Sphingomonas sp. Leaf257 | 1736309.3]	Reduced	COG1874
ASF14_01955	4	2	0.0133088	0.31997	-1.64	Peptide-methionine (R)-S-oxide reductase MsrB (EC 1.8.4.12) [Sphingomonas sp. Leaf257 | 1736309.3]	Not Regulated	COG0229
ASF14_06395	39	34	0.0104702	0.306536	-1.71	TonB-dependent receptor [Sphingomonas sp. Leaf257 | 1736309.3]	Reduced	0XQKN
ASF14_06720	14	12	0.0146592	0.306506	-1.71	hypothetical protein [Sphingomonas sp. Leaf257 | 1736309.3]	Induced	0XRK8
ASF14_08530	26	16	0.0060963	0.294126	-1.77	glycosyl hydrolase [Sphingomonas sp. Leaf257 | 1736309.3]	Not Regulated	COG3250
ASF14_08465	4	4	0.0157463	0.2918	-1.78	OmpA-like transmembrane domain [Sphingomonas sp. Leaf257 | 1736309.3]	Induced	0XZJY
ASF14_07610	4	3	0.00591754	0.28571	-1.81	hypothetical protein [Sphingomonas sp. Leaf257 | 1736309.3]	Reduced	COG1262
ASF14_06745	17	11	0.00583673	0.282023	-1.83	TonB-dependent receptor [Sphingomonas sp. Leaf257 | 1736309.3]	Induced	0XPF7
ASF14_05655	4	2	0.0223462	0.280998	-1.83	Low-affinity inorganic phosphate transporter [Sphingomonas sp. Leaf257 | 1736309.3]	Induced	COG0306
ASF14_00640	2	2	0.0106232	0.26682	-1.91	RNA binding S1 domain protein [Sphingomonas sp. Leaf257 | 1736309.3]	Induced	COG3921
ASF14_00780	10	9	0.00595527	0.263703	-1.92	General secretion pathway protein D [Sphingomonas sp. Leaf257 | 1736309.3]	Reduced	COG1450
ASF14_03470	3	3	0.0236823	0.245324	-2.03	Monofunctional biosynthetic peptidoglycan transglycosylase [Sphingomonas sp. Leaf257 | 1736309.3]	Induced	COG0744
ASF14_14095	2	2	0.0222224	0.241119	-2.05	hypothetical protein [Sphingomonas sp. Leaf257 | 1736309.3]	Induced	COG3545
ASF14_04390	6	3	0.00686366	0.221976	-2.17	5,10-methylenetetrahydrofolate reductase (EC 1.5.1.20) [Sphingomonas sp. Leaf257 | 1736309.3]	Not Regulated	COG0685
ASF14_06660	23	20	0.00460602	0.182772	-2.45	TonB-dependent receptor [Sphingomonas sp. Leaf257 | 1736309.3]	Induced	0XNN9
ASF14_00800	13	12	0.00509981	0.159351	-2.65	hypothetical protein [Sphingomonas sp. Leaf257 | 1736309.3]	Not Regulated	0XQ4U
ASF14_03515	3	2	0.0231164	0.148016	-2.76	FIG004655: Polysaccharide deacetylase [Sphingomonas sp. Leaf257 | 1736309.3]	Induced	COG0726
ASF14_00795	25	15	0.00315953	0.135117	-2.89	TonB-dependent receptor [Sphingomonas sp. Leaf257 | 1736309.3]	Induced	COG1629
ASF14_06665	19	15	0.00897146	0.126795	-2.98	hypothetical protein [Sphingomonas sp. Leaf257 | 1736309.3]	Induced	COG0584
ASF14_18750	4	3	0.00513281	0.12081	-3.05	hypothetical protein [Sphingomonas sp. Leaf257 | 1736309.3]	Not Regulated	COG0642
ASF14_09200	23	13	0.00528818	0.0780486	-3.68	Putative phosphatase [Sphingomonas sp. Leaf257 | 1736309.3]	Induced	COG3211
ASF14_12990	3	3	0.0387541	0.0533746	-4.23	Zn-dependent dipeptidase-like protein [Sphingomonas sp. Leaf257 | 1736309.3]	Reduced	COG2355

## Sheet: Sheet 2
List of all proteins identified for Sphingomonas Leaf257 during co-colonization compared to mono-colonization (artifical mixture) of the phyllosphere (in planta)
Only proteins detected with at least two unique peptides were considered for quantification
Gene ID	Peptide count	Unique peptides	q Value	Fold change	Log2FC	Description	COG term
ASF14_08805	3	2	0.0549485	2805.2	11.45	hypothetical protein [Sphingomonas sp. Leaf257 | 1736309.3]	COG0840
ASF14_20350	3	2	0.0666749	10.8982	3.45	hypothetical protein [Sphingomonas sp. Leaf257 | 1736309.3]	#N/A
ASF14_07415	2	2	0.0117205	8.9185	3.16	hypothetical protein [Sphingomonas sp. Leaf257 | 1736309.3]	COG0406
ASF14_06470	5	2	0.0482179	7.25695	2.86	TonB-dependent receptor [Sphingomonas sp. Leaf257 | 1736309.3]	0XSDY
ASF14_09910	8	2	0.00585324	6.8113	2.77	hypothetical protein [Sphingomonas sp. Leaf257 | 1736309.3]	#N/A
ASF14_01870	5	3	0.00933871	6.47433	2.69	Dipeptidyl peptidase IV in 4-hydroxyproline catabolic gene cluster [Sphingomonas sp. Leaf257 | 1736309.3]	COG1506
ASF14_10385	2	2	0.00799571	6.26316	2.65	Bll6585 protein [Sphingomonas sp. Leaf257 | 1736309.3]	0XSE4
ASF14_06585	2	2	0.00510542	6.19509	2.63	hypothetical protein [Sphingomonas sp. Leaf257 | 1736309.3]	COG0607;COG4275
ASF14_05420	2	2	0.00703696	5.57634	2.48	hypothetical protein [Sphingomonas sp. Leaf257 | 1736309.3]	0ZI35
ASF14_10230	10	5	0.0290047	5.28664	2.4	Xylosidase/arabinosidase [Sphingomonas sp. Leaf257 | 1736309.3]	0XPHB
ASF14_16825	4	4	0.0048361	5.21143	2.38	Xylan 1,4-beta-xylosidase (EC 3.2.1.37) [Sphingomonas sp. Leaf257 | 1736309.3]	COG3664
ASF14_08145	7	5	0.40173	5.07581	2.34	Nitrogen regulatory protein P-II, GlnK [Sphingomonas sp. Leaf257 | 1736309.3]	COG0347
ASF14_01515	6	3	0.00875366	4.49161	2.17	CCA tRNA nucleotidyltransferase (EC 2.7.7.72) [Sphingomonas sp. Leaf257 | 1736309.3]	COG0617
ASF14_15075	17	8	0.0670388	4.43089	2.15	hypothetical protein [Sphingomonas sp. Leaf257 | 1736309.3]	123CF
ASF14_08020	3	3	0.0499627	4.38582	2.13	Cytochrome d ubiquinol oxidase subunit I (EC 1.10.3.-) [Sphingomonas sp. Leaf257 | 1736309.3]	COG1271
ASF14_04790	5	3	0.0149886	4.33383	2.12	hypothetical protein [Sphingomonas sp. Leaf257 | 1736309.3]	COG5461
ASF14_10240	6	4	0.0149886	4.23797	2.08	Glucan 1,4-beta-glucosidase [Sphingomonas sp. Leaf257 | 1736309.3]	COG1472
ASF14_09815	3	3	0.00957602	4.14414	2.05	Ferredoxin, 2Fe-2S [Sphingomonas sp. Leaf257 | 1736309.3]	11PG6
ASF14_08845	2	2	0.53724	3.92652	1.97	Rhodanese domain protein UPF0176, cyanobacterial/alphaproteobacterial subgroup [Sphingomonas sp. Leaf257 | 1736309.3]	COG1054
ASF14_01625	5	2	0.0399568	3.90155	1.96	Helicase PriA essential for oriC/DnaA-independent DNA replication [Sphingomonas sp. Leaf257 | 1736309.3]	COG1198
ASF14_03345	2	2	0.0242398	3.83275	1.94	DnaJ-class molecular chaperone [Sphingomonas sp. Leaf257 | 1736309.3]	COG2214
ASF14_10540	2	2	0.0328739	3.7955	1.92	Protein translocase membrane subunit SecG [Sphingomonas sp. Leaf257 | 1736309.3]	COG1314
ASF14_03550	3	3	0.00766122	3.67423	1.88	Long-chain-fatty-acid--CoA ligase (EC 6.2.1.3) [Sphingomonas sp. Leaf257 | 1736309.3]	COG0318
ASF14_11360	3	2	0.021755	3.6273	1.86	hypothetical protein [Sphingomonas sp. Leaf257 | 1736309.3]	0Y83U
ASF14_06310	5	3	0.0155815	3.56027	1.83	Tryptophan halogenase [Sphingomonas sp. Leaf257 | 1736309.3]	0XSYF
ASF14_08620	3	3	0.257394	3.54191	1.82	Limit dextrin alpha-1,6-maltotetraose-hydrolase (EC 3.2.1.196) [Sphingomonas sp. Leaf257 | 1736309.3]	COG1523
ASF14_10545	3	3	0.145098	3.49388	1.8	hypothetical protein [Sphingomonas sp. Leaf257 | 1736309.3]	0ZDXE
ASF14_01865	6	2	0.0104702	3.44023	1.78	beta-galactosidase (EC 3.2.1.23) [Sphingomonas sp. Leaf257 | 1736309.3]	COG3250
ASF14_18155	2	2	0.0187402	3.40383	1.77	hypothetical protein [Sphingomonas sp. Leaf257 | 1736309.3]	#N/A
ASF14_10580	7	4	0.0256765	3.3894	1.76	Transcriptional regulator AmpR, LysR family [Sphingomonas sp. Leaf257 | 1736309.3]	0XS6G
ASF14_14415	17	13	0.00957602	3.33721	1.74	Glycerol kinase (EC 2.7.1.30) [Sphingomonas sp. Leaf257 | 1736309.3]	COG0554
ASF14_06725	11	9	0.00784257	3.30998	1.73	FIG00637399: hypothetical protein [Sphingomonas sp. Leaf257 | 1736309.3]	COG4805
ASF14_02425	8	7	0.151309	3.30017	1.72	Fructose-1,6-bisphosphatase, GlpX type (EC 3.1.3.11) [Sphingomonas sp. Leaf257 | 1736309.3]	COG1494
ASF14_04230	2	2	0.0048361	3.27343	1.71	hypothetical protein [Sphingomonas sp. Leaf257 | 1736309.3]	COG1430
ASF14_01565	2	2	0.00940655	3.21588	1.69	High-affinity choline uptake protein BetT [Sphingomonas sp. Leaf257 | 1736309.3]	COG1292
ASF14_16480	3	3	0.0128005	3.14875	1.65	Xylanase [Sphingomonas sp. Leaf257 | 1736309.3]	COG0657
ASF14_00315	2	2	0.0671278	3.10106	1.63	hypothetical protein [Sphingomonas sp. Leaf257 | 1736309.3]	COG0840
ASF14_03640	3	3	0.100975	3.03269	1.6	Alanylphosphatidylglycerol synthase (EC 2.3.2.11) [Sphingomonas sp. Leaf257 | 1736309.3]	COG0392;COG2898
ASF14_17540	6	4	0.0651891	3.0079	1.59	DNA polymerase III delta prime subunit (EC 2.7.7.7) [Sphingomonas sp. Leaf257 | 1736309.3]	COG0470
ASF14_03300	10	7	0.0235324	2.96281	1.57	Phage shock protein B [Sphingomonas sp. Leaf257 | 1736309.3]	0XWM0
ASF14_18565	2	2	0.157025	2.94112	1.56	TonB-dependent receptor [Sphingomonas sp. Leaf257 | 1736309.3]	0XQKN
ASF14_08330	8	8	0.00343956	2.90822	1.54	Ferrous iron transporter FeoB [Sphingomonas sp. Leaf257 | 1736309.3]	COG0370
ASF14_00410	3	2	0.0520271	2.88826	1.53	hypothetical protein [Sphingomonas sp. Leaf257 | 1736309.3]	0ZVEF
ASF14_03475	9	5	0.0256116	2.84253	1.51	hypothetical protein [Sphingomonas sp. Leaf257 | 1736309.3]	COG0657
ASF14_04460	22	20	0.00309995	2.83958	1.51	Alanine dehydrogenase (EC 1.4.1.1) [Sphingomonas sp. Leaf257 | 1736309.3]	COG0686
ASF14_05340	6	3	0.0155815	2.82092	1.49	SSU rRNA (adenine(1518)-N(6)/adenine(1519)-N(6))-dimethyltransferase (EC 2.1.1.182) [Sphingomonas sp. Leaf257 | 1736309.3]	COG0030
ASF14_13665	4	3	0.0899332	2.81275	1.49	Zinc-regulated outer membrane receptor [Sphingomonas sp. Leaf257 | 1736309.3]	COG1629
ASF14_02225	34	28	0.0285408	2.77177	1.47	FIG015547: peptidase, M16 family / FIG015287: Zinc protease [Sphingomonas sp. Leaf257 | 1736309.3]	COG0612
ASF14_00415	30	21	0.0540023	2.76615	1.47	T1SS secreted agglutinin RTX [Sphingomonas sp. Leaf257 | 1736309.3]	0XQTW
ASF14_16755	3	2	0.229747	2.7583	1.46	hypothetical protein [Sphingomonas sp. Leaf257 | 1736309.3]	#N/A
ASF14_15020	6	4	0.070208	2.72724	1.45	Ubiquinol-cytochrome C reductase iron-sulfur subunit (EC 1.10.2.2) [Sphingomonas sp. Leaf257 | 1736309.3]	COG0723
ASF14_17020	3	2	0.0609242	2.68002	1.42	hypothetical protein [Sphingomonas sp. Leaf257 | 1736309.3]	COG1062
ASF14_14600	8	3	0.0639658	2.6385	1.4	RND efflux system, inner membrane transporter [Sphingomonas sp. Leaf257 | 1736309.3]	COG0841
ASF14_03605	16	9	0.00242363	2.63788	1.4	Malate:quinone oxidoreductase (EC 1.1.5.4) [Sphingomonas sp. Leaf257 | 1736309.3]	COG0579
ASF14_16470	16	13	0.0291879	2.62311	1.39	Gll4423 protein [Sphingomonas sp. Leaf257 | 1736309.3]	COG2234
ASF14_07185	9	6	0.0106337	2.58293	1.37	Ferrichrome-iron receptor [Sphingomonas sp. Leaf257 | 1736309.3]	COG1629
ASF14_16215	5	3	0.0193843	2.58153	1.37	TonB-dependent receptor [Sphingomonas sp. Leaf257 | 1736309.3]	COG1629
ASF14_12100	2	2	0.0177287	2.57454	1.36	Mobile element protein [Sphingomonas sp. Leaf257 | 1736309.3]	11IU1
ASF14_15640	6	4	0.00533514	2.56892	1.36	5-aminolevulinate synthase (EC 2.3.1.37) [Sphingomonas sp. Leaf257 | 1736309.3]	COG0156
ASF14_18925	5	5	0.0329435	2.55833	1.36	L-lactate dehydrogenase (EC 1.1.1.27) [Sphingomonas sp. Leaf257 | 1736309.3]	COG0039
ASF14_04520	7	5	0.0961161	2.54722	1.35	Methylcrotonyl-CoA carboxylase carboxyl transferase subunit (EC 6.4.1.4) [Sphingomonas sp. Leaf257 | 1736309.3]	COG4799
ASF14_10440	8	7	0.0153873	2.51164	1.33	Glutathione S-transferase (EC 2.5.1.18) [Sphingomonas sp. Leaf257 | 1736309.3]	0XV35
ASF14_12960	3	3	0.0256067	2.49721	1.32	Bll3818 protein [Sphingomonas sp. Leaf257 | 1736309.3]	COG0433
ASF14_09495	2	2	0.0377687	2.49453	1.32	hypothetical protein [Sphingomonas sp. Leaf257 | 1736309.3]	0Y0GM
ASF14_10270	6	5	0.0371384	2.49311	1.32	TonB-dependent receptor [Sphingomonas sp. Leaf257 | 1736309.3]	0XSDY
ASF14_12110	12	12	0.0100549	2.47763	1.31	hypothetical protein [Sphingomonas sp. Leaf257 | 1736309.3]	COG4529
ASF14_08045	49	24	0.0177725	2.45047	1.29	Aldehyde dehydrogenase (EC 1.2.1.3) [Sphingomonas sp. Leaf257 | 1736309.3]	COG1012
ASF14_08205	8	6	0.0673941	2.44954	1.29	Phosphate:acyl-ACP acyltransferase PlsX (EC 2.3.1.n2) [Sphingomonas sp. Leaf257 | 1736309.3]	COG0416
ASF14_08135	4	2	0.0600857	2.42215	1.28	hypothetical protein [Sphingomonas sp. Leaf257 | 1736309.3]	#N/A
ASF14_12905	6	6	0.0725839	2.40568	1.27	beta-galactosidase (EC 3.2.1.23) [Sphingomonas sp. Leaf257 | 1736309.3]	COG3250
ASF14_08050	14	8	0.00957602	2.37882	1.25	Alcohol dehydrogenase (EC 1.1.1.1) [Sphingomonas sp. Leaf257 | 1736309.3]	COG1064
ASF14_10560	19	16	0.0158043	2.37709	1.25	6-phosphogluconolactonase (EC 3.1.1.31), eukaryotic type [Sphingomonas sp. Leaf257 | 1736309.3]	COG0363
ASF14_08350	4	2	0.200646	2.35308	1.23	hypothetical protein [Sphingomonas sp. Leaf257 | 1736309.3]	COG0500
ASF14_09785	8	7	0.0130886	2.34034	1.23	hypothetical protein [Sphingomonas sp. Leaf257 | 1736309.3]	123VY
ASF14_13490	6	4	0.0427433	2.33625	1.22	CzcABC family efflux RND transporter, transmembrane protein [Sphingomonas sp. Leaf257 | 1736309.3]	COG0841
ASF14_03355	2	2	0.0159609	2.33622	1.22	Carbonic anhydrase, beta class (EC 4.2.1.1) [Sphingomonas sp. Leaf257 | 1736309.3]	COG0288
ASF14_11240	9	3	0.0268218	2.29385	1.2	hypothetical protein [Sphingomonas sp. Leaf257 | 1736309.3]	11SQZ
ASF14_10145	7	6	0.0108306	2.29224	1.2	hypothetical protein [Sphingomonas sp. Leaf257 | 1736309.3]	COG3137
ASF14_11875	14	9	0.0127022	2.29061	1.2	Maltodextrin glucosidase (EC 3.2.1.20) [Sphingomonas sp. Leaf257 | 1736309.3]	COG0366
ASF14_03715	2	2	0.0763464	2.23521	1.16	Cytochrome c oxidase polypeptide II (EC 1.9.3.1) [Sphingomonas sp. Leaf257 | 1736309.3]	COG1622;COG2857
ASF14_12290	8	5	0.0178966	2.19306	1.13	putative oxidoreductase, nitronate monooxygenase family [Sphingomonas sp. Leaf257 | 1736309.3]	COG2070
ASF14_09130	24	16	0.00647235	2.17084	1.12	Gamma-glutamyltranspeptidase (EC 2.3.2.2) @ Glutathione hydrolase (EC 3.4.19.13) [Sphingomonas sp. Leaf257 | 1736309.3]	COG0405
ASF14_08625	19	11	0.0136276	2.17037	1.12	Phosphoglucomutase (EC 5.4.2.2) [Sphingomonas sp. Leaf257 | 1736309.3]	COG0033
fig|1736309.3.peg.1148	7	3	0.0115009	2.16407	1.11	Propionyl-CoA carboxylase carboxyl transferase subunit (EC 6.4.1.3) [Sphingomonas sp. Leaf257 | 1736309.3]	#N/A
ASF14_17160	3	2	0.0512199	2.15835	1.11	Phosphomannomutase (EC 5.4.2.8) [Sphingomonas sp. Leaf257 | 1736309.3]	COG0561
ASF14_01060	14	13	0.00631175	2.15641	1.11	3-ketoacyl-CoA thiolase (EC 2.3.1.16) @ Acetyl-CoA acetyltransferase (EC 2.3.1.9) [Sphingomonas sp. Leaf257 | 1736309.3]	COG0183
ASF14_08630	13	11	0.0355168	2.15506	1.11	Glycogen synthase, ADP-glucose transglucosylase (EC 2.4.1.21) [Sphingomonas sp. Leaf257 | 1736309.3]	COG0297
ASF14_03670	13	12	0.0223621	2.14905	1.1	alkaline phosphatase, putative [Sphingomonas sp. Leaf257 | 1736309.3]	COG3540
ASF14_16930	4	2	0.0296583	2.1412	1.1	Glycogen debranching enzyme [Sphingomonas sp. Leaf257 | 1736309.3]	10WCV
ASF14_09775	9	7	0.0681667	2.13632	1.1	hypothetical protein [Sphingomonas sp. Leaf257 | 1736309.3]	11H9X
ASF14_14875	5	3	0.0351856	2.13531	1.09	Acetyltransferase, GNAT family [Sphingomonas sp. Leaf257 | 1736309.3]	COG1247
ASF14_05995	6	4	0.0374631	2.13268	1.09	hypothetical protein [Sphingomonas sp. Leaf257 | 1736309.3]	COG2335
ASF14_16425	3	2	0.0218333	2.12397	1.09	hypothetical protein [Sphingomonas sp. Leaf257 | 1736309.3]	COG1629
ASF14_07400	5	3	0.0060963	2.12277	1.09	DNA recombination and repair protein RecF [Sphingomonas sp. Leaf257 | 1736309.3]	COG1195
ASF14_02625	7	6	0.12378	2.11948	1.08	hypothetical protein [Sphingomonas sp. Leaf257 | 1736309.3]	#N/A
ASF14_13225	10	8	0.0802271	2.1001	1.07	beta-glucosidase (EC 3.2.1.21) [Sphingomonas sp. Leaf257 | 1736309.3]	COG2723
ASF14_10550	15	10	0.0220795	2.09912	1.07	N-acetyl-gamma-glutamyl-phosphate reductase (EC 1.2.1.38) [Sphingomonas sp. Leaf257 | 1736309.3]	COG0002
ASF14_15495	6	6	0.0503047	2.09734	1.07	Threonylcarbamoyl-AMP synthase (EC 2.7.7.87) / SUA5 domain with internal deletion [Sphingomonas sp. Leaf257 | 1736309.3]	COG0009
ASF14_10430	4	3	0.128725	2.09195	1.06	Proline dipeptidase [Sphingomonas sp. Leaf257 | 1736309.3]	COG0006
ASF14_16085	6	3	0.116173	2.09121	1.06	Flagellin protein FlaA [Sphingomonas sp. Leaf257 | 1736309.3]	COG1344
ASF14_14210	5	5	0.0159093	2.0813	1.06	hypothetical protein [Sphingomonas sp. Leaf257 | 1736309.3]	COG3828
ASF14_08505	13	13	0.050078	2.07004	1.05	Peptidyl-prolyl cis-trans isomerase (EC 5.2.1.8) [Sphingomonas sp. Leaf257 | 1736309.3]	COG0652
ASF14_11415	2	2	0.0465425	2.06158	1.04	UPF0301 protein YqgE [Sphingomonas sp. Leaf257 | 1736309.3]	COG1678
ASF14_04750	9	6	0.0849058	2.05916	1.04	4-hydroxy-3-methylbut-2-enyl diphosphate reductase (EC 1.17.7.4) [Sphingomonas sp. Leaf257 | 1736309.3]	COG0761
ASF14_10060	15	9	0.126125	2.04425	1.03	1-pyrroline-4-hydroxy-2-carboxylate deaminase (EC 3.5.4.22) [Sphingomonas sp. Leaf257 | 1736309.3]	COG0329
ASF14_18805	7	6	0.0181599	2.0373	1.03	Oxidoreductase, short-chain dehydrogenase/reductase family [Sphingomonas sp. Leaf257 | 1736309.3]	11GZJ
ASF14_03190	8	7	0.0570474	2.0334	1.02	Transamidase GatB domain protein [Sphingomonas sp. Leaf257 | 1736309.3]	COG1610
ASF14_08900	45	36	0.0175786	2.01898	1.01	Isoleucyl-tRNA synthetase (EC 6.1.1.5) [Sphingomonas sp. Leaf257 | 1736309.3]	COG0060
ASF14_15595	4	4	0.00957602	2.01754	1.01	Isochorismate pyruvate-lyase (EC 4.2.99.21) [Sphingomonas sp. Leaf257 | 1736309.3]	COG1605
ASF14_08485	6	4	0.0181599	2.01628	1.01	hypothetical protein [Sphingomonas sp. Leaf257 | 1736309.3]	0XNMH
ASF14_08220	5	2	0.045241	2.00884	1.01	Transcriptional regulator PA2737, MerR family [Sphingomonas sp. Leaf257 | 1736309.3]	COG0789
ASF14_20040	3	2	0.454341	1.99682	1	Chromosome (plasmid) partitioning protein ParB [Sphingomonas sp. Leaf257 | 1736309.3]	COG1475
ASF14_12370	9	5	0.0502233	1.99426	1	Cytochrome c oxidase polypeptide II (EC 1.9.3.1) [Sphingomonas sp. Leaf257 | 1736309.3]	COG1622
ASF14_13020	7	6	0.067738	1.9923	0.99	hypothetical protein [Sphingomonas sp. Leaf257 | 1736309.3]	COG2982
ASF14_08975	7	5	0.0170817	1.98933	0.99	Uncharacterized protein YjgR [Sphingomonas sp. Leaf257 | 1736309.3]	COG0433
ASF14_02105	19	13	0.0180902	1.98914	0.99	LSU ribosomal protein L4p (L1e) [Sphingomonas sp. Leaf257 | 1736309.3]	COG0088
ASF14_17055	8	5	0.0184587	1.98726	0.99	Methylmalonyl-CoA mutase (EC 5.4.99.2) / B12 binding domain of Methylmalonyl-CoA mutase (EC 5.4.99.2) [Sphingomonas sp. Leaf257 | 1736309.3]	COG1884;COG2185
ASF14_06090	12	9	0.0659632	1.98005	0.99	Glycosyltransferase [Sphingomonas sp. Leaf257 | 1736309.3]	COG0438
ASF14_02290	12	11	0.0182718	1.97255	0.98	Pyridoxamine 5'-phosphate oxidase (EC 1.4.3.5) [Sphingomonas sp. Leaf257 | 1736309.3]	COG0259
ASF14_05460	8	5	0.00600872	1.97252	0.98	2-C-methyl-D-erythritol 4-phosphate cytidylyltransferase (EC 2.7.7.60) / 2-C-methyl-D-erythritol 2,4-cyclodiphosphate synthase (EC 4.6.1.12) [Sphingomonas sp. Leaf257 | 1736309.3]	COG0245;COG1211
ASF14_02170	35	22	0.135711	1.96852	0.98	ATP-dependent Clp protease ATP-binding subunit ClpA [Sphingomonas sp. Leaf257 | 1736309.3]	COG0542
ASF14_17780	4	2	0.327491	1.96654	0.98	Alpha-glucosidase (EC 3.2.1.20) [Sphingomonas sp. Leaf257 | 1736309.3]	COG1501
ASF14_00540	11	5	0.0451768	1.95813	0.97	Xylose isomerase-like TIM-barrel protein KPN_00539 [Sphingomonas sp. Leaf257 | 1736309.3]	COG1082
ASF14_10970	17	8	0.0115097	1.95788	0.97	ATP-dependent DNA helicase RecG (EC 3.6.4.12) [Sphingomonas sp. Leaf257 | 1736309.3]	COG1200
ASF14_01560	13	10	0.215515	1.94636	0.96	TonB-dependent receptor [Sphingomonas sp. Leaf257 | 1736309.3]	0XNXJ
ASF14_00350	7	3	0.195345	1.93765	0.95	hypothetical protein [Sphingomonas sp. Leaf257 | 1736309.3]	COG3506
ASF14_03180	58	42	0.0191882	1.93258	0.95	Carbamoyl-phosphate synthase large chain (EC 6.3.5.5) [Sphingomonas sp. Leaf257 | 1736309.3]	COG0458
ASF14_14410	4	3	0.148566	1.92902	0.95	Triosephosphate isomerase (EC 5.3.1.1) [Sphingomonas sp. Leaf257 | 1736309.3]	COG0149
ASF14_14990	4	3	0.0418346	1.92145	0.94	Histone acetyltransferase HPA2 and related acetyltransferases [Sphingomonas sp. Leaf257 | 1736309.3]	11IIV
ASF14_05830	2	2	0.225017	1.92136	0.94	Two-component system sensor histidine kinase [Sphingomonas sp. Leaf257 | 1736309.3]	0XTWD
ASF14_15060	8	6	0.0525898	1.8879	0.92	Peptidyl-tRNA hydrolase (EC 3.1.1.29) [Sphingomonas sp. Leaf257 | 1736309.3]	COG0193
ASF14_07585	2	2	0.179425	1.8815	0.91	YoeB toxin protein [Sphingomonas sp. Leaf257 | 1736309.3]	COG4115
ASF14_08055	22	18	0.0115009	1.86171	0.9	Acetyl-CoA hydrolase (EC 3.1.2.1) [Sphingomonas sp. Leaf257 | 1736309.3]	COG0427
ASF14_03490	7	3	0.0159409	1.85918	0.89	pyridoxal-phosphate dependent enzyme family protein [Sphingomonas sp. Leaf257 | 1736309.3]	COG1171
ASF14_14950	4	4	0.10456	1.85156	0.89	hypothetical protein [Sphingomonas sp. Leaf257 | 1736309.3]	125UP
ASF14_04170	15	8	0.0060963	1.85149	0.89	UDP-N-acetylmuramoyl-dipeptide--2,6-diaminopimelate ligase (EC 6.3.2.13) [Sphingomonas sp. Leaf257 | 1736309.3]	COG0769
ASF14_01925	2	2	0.0864455	1.84845	0.89	hypothetical protein [Sphingomonas sp. Leaf257 | 1736309.3]	0XZAP
ASF14_01980	2	2	0.0483134	1.83854	0.88	hypothetical protein [Sphingomonas sp. Leaf257 | 1736309.3]	0ZFE3
ASF14_17750	3	3	0.162322	1.83599	0.88	TonB-dependent receptor [Sphingomonas sp. Leaf257 | 1736309.3]	0YG21
ASF14_16700	7	3	0.0226189	1.83245	0.87	hypothetical protein [Sphingomonas sp. Leaf257 | 1736309.3]	COG5017
ASF14_12265	10	9	0.0180423	1.83221	0.87	Tol-Pal system protein TolQ [Sphingomonas sp. Leaf257 | 1736309.3]	COG0811
ASF14_12180	17	12	0.0211121	1.83073	0.87	Histidyl-tRNA synthetase (EC 6.1.1.21) [Sphingomonas sp. Leaf257 | 1736309.3]	COG0124
ASF14_02100	9	7	0.0284717	1.83067	0.87	LSU ribosomal protein L23p (L23Ae) [Sphingomonas sp. Leaf257 | 1736309.3]	COG0089
ASF14_07500	6	3	0.120804	1.82961	0.87	hypothetical protein [Sphingomonas sp. Leaf257 | 1736309.3]	#N/A
ASF14_20120	5	3	0.0115009	1.82222	0.87	dTDP-4-dehydrorhamnose 3,5-epimerase (EC 5.1.3.13) [Sphingomonas sp. Leaf257 | 1736309.3]	COG1898
ASF14_14910	3	3	0.134536	1.81983	0.86	A/G-specific adenine glycosylase (EC 3.2.2.-) [Sphingomonas sp. Leaf257 | 1736309.3]	COG1194
ASF14_05495	12	9	0.00252497	1.81661	0.86	Ribosome LSU-associated GTP-binding protein HflX [Sphingomonas sp. Leaf257 | 1736309.3]	COG2262
ASF14_14225	15	13	0.0430339	1.8163	0.86	LSU ribosomal protein L31p @ LSU ribosomal protein L31p, zinc-independent [Sphingomonas sp. Leaf257 | 1736309.3]	COG0254
ASF14_04090	21	15	0.0401854	1.8129	0.86	Arginyl-tRNA synthetase (EC 6.1.1.19) [Sphingomonas sp. Leaf257 | 1736309.3]	COG0018
ASF14_14330	5	4	0.00933871	1.81199	0.86	Cell division organizing protein PopZ [Sphingomonas sp. Leaf257 | 1736309.3]	COG3827
ASF14_16625	3	2	0.0685676	1.81041	0.86	hypothetical protein [Sphingomonas sp. Leaf257 | 1736309.3]	COG1835
ASF14_09730	2	2	0.110393	1.80441	0.85	Acid-resistant locus arl7 (Fragment) [Sphingomonas sp. Leaf257 | 1736309.3]	COG4420
ASF14_17410	5	4	0.0888294	1.7943	0.84	Sulfide:quinone oxidoreductase, Type II [Sphingomonas sp. Leaf257 | 1736309.3]	COG0446;COG3453
ASF14_03360	10	7	0.0285364	1.79125	0.84	hypothetical protein [Sphingomonas sp. Leaf257 | 1736309.3]	#N/A
ASF14_11440	20	16	0.0454239	1.78631	0.84	Peptidyl-dipeptidase A precursor (EC 3.4.15.1) [Sphingomonas sp. Leaf257 | 1736309.3]	0XPJ3
ASF14_01540	8	8	0.0165421	1.78525	0.84	Phosphoribosylformylglycinamidine synthase, PurS subunit (EC 6.3.5.3) [Sphingomonas sp. Leaf257 | 1736309.3]	COG1828
ASF14_08515	3	2	0.287477	1.77385	0.83	hypothetical protein [Sphingomonas sp. Leaf257 | 1736309.3]	COG2050
ASF14_04510	10	8	0.0116625	1.77207	0.83	Methylcrotonyl-CoA carboxylase biotin-containing subunit (EC 6.4.1.4) [Sphingomonas sp. Leaf257 | 1736309.3]	COG4770
ASF14_12865	3	3	0.231621	1.77073	0.82	DNA polymerase III epsilon subunit (EC 2.7.7.7) [Sphingomonas sp. Leaf257 | 1736309.3]	COG0847
ASF14_12855	4	3	0.0882541	1.76975	0.82	Shikimate 5-dehydrogenase I alpha (EC 1.1.1.25) [Sphingomonas sp. Leaf257 | 1736309.3]	COG0169
ASF14_00305	12	11	0.0404848	1.76593	0.82	Cysteinyl-tRNA synthetase (EC 6.1.1.16) [Sphingomonas sp. Leaf257 | 1736309.3]	COG0215
ASF14_20145	9	9	0.0218758	1.75914	0.81	hypothetical protein [Sphingomonas sp. Leaf257 | 1736309.3]	COG3774
ASF14_11755	7	7	0.0426064	1.75809	0.81	Thiamin-phosphate pyrophosphorylase (EC 2.5.1.3) [Sphingomonas sp. Leaf257 | 1736309.3]	COG0352
ASF14_07040	9	6	0.0337057	1.75649	0.81	TonB-dependent receptor [Sphingomonas sp. Leaf257 | 1736309.3]	0XSDY
fig|1736309.3.peg.1516	8	6	0.0182595	1.75302	0.81	Propionyl-CoA carboxylase carboxyl transferase subunit (EC 6.4.1.3) [Sphingomonas sp. Leaf257 | 1736309.3]	#N/A
ASF14_10600	4	3	0.110235	1.74876	0.81	Acyl carrier protein [Sphingomonas sp. Leaf257 | 1736309.3]	COG0236
ASF14_13780	4	3	0.0353952	1.7464	0.8	Glutathione S-transferase (EC 2.5.1.18) [Sphingomonas sp. Leaf257 | 1736309.3]	COG0625
ASF14_08035	5	4	0.00869625	1.74253	0.8	hypothetical protein [Sphingomonas sp. Leaf257 | 1736309.3]	0XXHV
ASF14_01790	5	5	0.00876507	1.74121	0.8	Translation initiation factor 1 [Sphingomonas sp. Leaf257 | 1736309.3]	COG0361
ASF14_14340	8	6	0.0265138	1.73509	0.8	hypothetical protein [Sphingomonas sp. Leaf257 | 1736309.3]	COG2518
ASF14_15045	16	12	0.0253045	1.7337	0.79	GTP-binding and nucleic acid-binding protein YchF [Sphingomonas sp. Leaf257 | 1736309.3]	COG0012
ASF14_00365	3	3	0.0739836	1.73292	0.79	hypothetical protein [Sphingomonas sp. Leaf257 | 1736309.3]	#N/A
ASF14_17300	8	5	0.0710781	1.72634	0.79	hypothetical protein [Sphingomonas sp. Leaf257 | 1736309.3]	COG2372
ASF14_10150	6	3	0.0243473	1.72202	0.78	Acetylornithine deacetylase/Succinyl-diaminopimelate desuccinylase and related deacylases [Sphingomonas sp. Leaf257 | 1736309.3]	COG0624
ASF14_04155	4	3	0.0256989	1.71812	0.78	UDP-N-acetylmuramoyl-L-alanine--D-glutamate ligase (EC 6.3.2.9) [Sphingomonas sp. Leaf257 | 1736309.3]	COG0771
ASF14_18300	6	6	0.00957602	1.71691	0.78	hypothetical protein [Sphingomonas sp. Leaf257 | 1736309.3]	#N/A
ASF14_00300	5	2	0.0278398	1.71682	0.78	SSU ribosomal protein S21p [Sphingomonas sp. Leaf257 | 1736309.3]	COG0828
ASF14_08365	7	3	0.0715539	1.71607	0.78	Cyclohexadienyl dehydrogenase (EC 1.3.1.12)(EC 1.3.1.43) [Sphingomonas sp. Leaf257 | 1736309.3]	COG0287
ASF14_02495	3	3	0.341551	1.71341	0.78	Candidate 1: dienelactone hydrolase [Sphingomonas sp. Leaf257 | 1736309.3]	COG0412
ASF14_01985	5	4	0.0122243	1.70798	0.77	Ribonuclease III (EC 3.1.26.3) [Sphingomonas sp. Leaf257 | 1736309.3]	COG0571
ASF14_09565	7	3	0.124849	1.70657	0.77	probable membrane protein STY4873 [Sphingomonas sp. Leaf257 | 1736309.3]	COG2733
ASF14_07305	6	6	0.0343162	1.70281	0.77	Diaminopimelate epimerase (EC 5.1.1.7) [Sphingomonas sp. Leaf257 | 1736309.3]	COG0253
ASF14_15660	5	4	0.00566353	1.69998	0.77	Cell division protein BolA [Sphingomonas sp. Leaf257 | 1736309.3]	COG0271
ASF14_18770	23	19	0.0210891	1.69864	0.76	Alpha,alpha-trehalose-phosphate synthase [UDP-forming] (EC 2.4.1.15) [Sphingomonas sp. Leaf257 | 1736309.3]	COG0380
ASF14_10630	22	18	0.0517985	1.69662	0.76	LSU ribosomal protein L9p [Sphingomonas sp. Leaf257 | 1736309.3]	COG0359
ASF14_18655	8	7	0.19803	1.6875	0.75	NADPH-dependent FMN reductase family protein [Sphingomonas sp. Leaf257 | 1736309.3]	COG0431
ASF14_13025	3	2	0.255693	1.67323	0.74	Glycerol-3-phosphate dehydrogenase [NAD(P)+] (EC 1.1.1.94) [Sphingomonas sp. Leaf257 | 1736309.3]	COG0240
fig|1736309.3.peg.172	6	4	0.162633	1.67062	0.74	hypothetical protein [Sphingomonas sp. Leaf257 | 1736309.3]	#N/A
ASF14_03210	3	3	0.118904	1.66992	0.74	hypothetical protein [Sphingomonas sp. Leaf257 | 1736309.3]	#N/A
ASF14_03220	20	15	0.0504533	1.66917	0.74	LSU ribosomal protein L19p [Sphingomonas sp. Leaf257 | 1736309.3]	COG0335
ASF14_04225	7	7	0.0287706	1.66906	0.74	NADH:ubiquinone oxidoreductase 17.2 kD subunit [Sphingomonas sp. Leaf257 | 1736309.3]	COG3761
ASF14_16360	6	3	0.112444	1.66745	0.74	hypothetical protein [Sphingomonas sp. Leaf257 | 1736309.3]	COG3184
ASF14_02135	17	10	0.0233792	1.66713	0.74	SSU ribosomal protein S12p (S23e) [Sphingomonas sp. Leaf257 | 1736309.3]	COG0048
ASF14_07560	4	4	0.138454	1.66682	0.74	hypothetical protein [Sphingomonas sp. Leaf257 | 1736309.3]	COG5579
ASF14_02115	19	12	0.00343956	1.65681	0.73	SSU ribosomal protein S10p (S20e) [Sphingomonas sp. Leaf257 | 1736309.3]	COG0051
ASF14_02220	10	8	0.0153873	1.6499	0.72	hypothetical protein [Sphingomonas sp. Leaf257 | 1736309.3]	#N/A
ASF14_03065	28	22	0.109314	1.64942	0.72	hypothetical protein [Sphingomonas sp. Leaf257 | 1736309.3]	COG2067
ASF14_05450	4	3	0.0601958	1.64848	0.72	Nicotinamide-nucleotide amidase (EC 3.5.1.42) [Sphingomonas sp. Leaf257 | 1736309.3]	COG1546
ASF14_08200	2	2	0.302305	1.64419	0.72	LSU ribosomal protein L32p @ LSU ribosomal protein L32p, zinc-dependent [Sphingomonas sp. Leaf257 | 1736309.3]	COG0333
ASF14_04970	5	2	0.20936	1.64271	0.72	hypothetical protein [Sphingomonas sp. Leaf257 | 1736309.3]	11FTY
ASF14_05720	26	21	0.420067	1.63956	0.71	protein of unknown function DUF885 [Sphingomonas sp. Leaf257 | 1736309.3]	COG4805
ASF14_18675	7	3	0.161147	1.63858	0.71	ATP-dependent helicase HrpB [Sphingomonas sp. Leaf257 | 1736309.3]	COG1643
ASF14_16365	25	20	0.0150991	1.63834	0.71	Glutamate synthase [NADPH] small chain (EC 1.4.1.13) [Sphingomonas sp. Leaf257 | 1736309.3]	COG0493
ASF14_11535	12	10	0.0833553	1.63768	0.71	Beta-lactamase class C-like and penicillin binding proteins (PBPs) superfamily [Sphingomonas sp. Leaf257 | 1736309.3]	COG1680
ASF14_03965	3	2	0.0549761	1.6351	0.71	Lactoylglutathione lyase and related lyases [Sphingomonas sp. Leaf257 | 1736309.3]	COG0346
ASF14_01075	5	5	0.107622	1.629	0.7	Mlr0480 protein [Sphingomonas sp. Leaf257 | 1736309.3]	0Y71G
ASF14_05800	13	11	0.151896	1.62819	0.7	4-alpha-glucanotransferase (amylomaltase) (EC 2.4.1.25) [Sphingomonas sp. Leaf257 | 1736309.3]	COG1640
ASF14_14115	14	10	0.0677952	1.627	0.7	hypothetical protein [Sphingomonas sp. Leaf257 | 1736309.3]	#N/A
ASF14_16460	8	8	0.0174836	1.62588	0.7	Low-specificity L-threonine aldolase (EC 4.1.2.48) [Sphingomonas sp. Leaf257 | 1736309.3]	COG2008
ASF14_18605	15	12	0.0372381	1.62563	0.7	LSU ribosomal protein L11p (L12e) [Sphingomonas sp. Leaf257 | 1736309.3]	COG0080
ASF14_06030	6	3	0.0104702	1.62522	0.7	Two-component transcriptional response regulator, AtoC family [Sphingomonas sp. Leaf257 | 1736309.3]	COG2204
ASF14_16330	10	5	0.00957602	1.62415	0.7	Transcriptional regulator, LacI family [Sphingomonas sp. Leaf257 | 1736309.3]	COG1609
ASF14_14145	8	2	0.0299519	1.62192	0.7	Periplasmic aromatic aldehyde oxidoreductase, FAD binding subunit YagS [Sphingomonas sp. Leaf257 | 1736309.3]	COG1319
ASF14_04525	7	6	0.139884	1.61969	0.7	Isovaleryl-CoA dehydrogenase (EC 1.3.8.4) [Sphingomonas sp. Leaf257 | 1736309.3]	COG1960
ASF14_13080	5	3	0.0152275	1.61356	0.69	Uncharacterized protein, similar to the N-terminal domain of Lon protease [Sphingomonas sp. Leaf257 | 1736309.3]	COG2802
ASF14_14995	20	16	0.0273564	1.60881	0.69	Coproporphyrinogen III oxidase, aerobic (EC 1.3.3.3) [Sphingomonas sp. Leaf257 | 1736309.3]	COG0408
ASF14_08935	10	8	0.0610472	1.60749	0.68	3-mercaptopyruvate sulfurtransferase (EC 2.8.1.2) [Sphingomonas sp. Leaf257 | 1736309.3]	COG2897
ASF14_10170	13	11	0.103895	1.60628	0.68	Sulfate adenylyltransferase subunit 2 (EC 2.7.7.4) [Sphingomonas sp. Leaf257 | 1736309.3]	COG0175
ASF14_06550	5	4	0.0678737	1.60468	0.68	hypothetical protein [Sphingomonas sp. Leaf257 | 1736309.3]	COG4221
ASF14_16475	33	29	0.0775143	1.60223	0.68	Membrane alanine aminopeptidase N (EC 3.4.11.2) [Sphingomonas sp. Leaf257 | 1736309.3]	COG0308
ASF14_13660	12	7	0.0870519	1.60215	0.68	Glutaryl-CoA dehydrogenase (EC 1.3.8.6) [Sphingomonas sp. Leaf257 | 1736309.3]	COG1960
ASF14_03060	50	11	0.0242966	1.60195	0.68	Electron transfer flavoprotein, beta subunit [Sphingomonas sp. Leaf257 | 1736309.3]	COG2086
ASF14_03815	24	18	0.0115009	1.60022	0.68	Aspartyl-tRNA(Asn) amidotransferase subunit B (EC 6.3.5.6) @ Glutamyl-tRNA(Gln) amidotransferase subunit B (EC 6.3.5.7) [Sphingomonas sp. Leaf257 | 1736309.3]	COG0064
ASF14_09325	5	4	0.0418418	1.59842	0.68	ATP-dependent protease subunit HslV (EC 3.4.25.2) [Sphingomonas sp. Leaf257 | 1736309.3]	COG5405
ASF14_17720	7	7	0.109683	1.5968	0.68	hypothetical protein [Sphingomonas sp. Leaf257 | 1736309.3]	#N/A
ASF14_15055	3	3	0.029724	1.5936	0.67	hypothetical protein [Sphingomonas sp. Leaf257 | 1736309.3]	0XRAU
ASF14_17415	3	3	0.0516273	1.59138	0.67	hypothetical protein [Sphingomonas sp. Leaf257 | 1736309.3]	COG0446;COG3453
ASF14_10810	6	3	0.379625	1.57961	0.66	Rod shape-determining protein MreC [Sphingomonas sp. Leaf257 | 1736309.3]	COG1792
ASF14_12700	6	5	0.02958	1.57915	0.66	Peptide-methionine (R)-S-oxide reductase MsrB (EC 1.8.4.12) [Sphingomonas sp. Leaf257 | 1736309.3]	COG0229
ASF14_16285	4	2	0.0187829	1.57859	0.66	Ribosome-binding factor A [Sphingomonas sp. Leaf257 | 1736309.3]	COG0858
ASF14_15520	4	2	0.289257	1.57298	0.65	hypothetical protein [Sphingomonas sp. Leaf257 | 1736309.3]	COG0463
ASF14_14890	89	56	0.00940655	1.57254	0.65	Heat shock protein 60 kDa family chaperone GroEL [Sphingomonas sp. Leaf257 | 1736309.3]	COG0459
ASF14_19115	6	6	0.260481	1.57118	0.65	hypothetical protein [Sphingomonas sp. Leaf257 | 1736309.3]	0Y3ZG
ASF14_16635	17	13	0.139044	1.57008	0.65	hypothetical protein [Sphingomonas sp. Leaf257 | 1736309.3]	0XP4A
ASF14_07645	35	29	0.340657	1.56519	0.65	Phosphoenolpyruvate carboxylase (EC 4.1.1.31) [Sphingomonas sp. Leaf257 | 1736309.3]	COG2352
ASF14_03255	37	27	0.080265	1.56421	0.65	Signal recognition particle protein Ffh [Sphingomonas sp. Leaf257 | 1736309.3]	COG0541
ASF14_11430	20	15	0.00961667	1.5606	0.64	AMP nucleosidase (EC 3.2.2.4) [Sphingomonas sp. Leaf257 | 1736309.3]	COG0775
ASF14_19060	4	4	0.0328521	1.55891	0.64	hypothetical protein [Sphingomonas sp. Leaf257 | 1736309.3]	COG1960
ASF14_11605	46	31	0.0610472	1.55802	0.64	Citrate synthase (si) (EC 2.3.3.1) [Sphingomonas sp. Leaf257 | 1736309.3]	COG0372
ASF14_00950	16	13	0.0622043	1.55738	0.64	Hypothetical protein associated with Serine palmitoyltransferase [Sphingomonas sp. Leaf257 | 1736309.3]	0XRNH
ASF14_15320	3	2	0.0414073	1.55459	0.64	Enoyl-CoA hydratase (EC 4.2.1.17) [Sphingomonas sp. Leaf257 | 1736309.3]	COG1024
ASF14_15805	2	2	0.0573448	1.55109	0.63	hypothetical protein [Sphingomonas sp. Leaf257 | 1736309.3]	COG3908
ASF14_03595	3	2	0.299044	1.54783	0.63	hypothetical protein [Sphingomonas sp. Leaf257 | 1736309.3]	#N/A
ASF14_17735	12	9	0.0265641	1.54735	0.63	LSU ribosomal protein L13p (L13Ae) [Sphingomonas sp. Leaf257 | 1736309.3]	COG0102
ASF14_14515	3	3	0.163508	1.54333	0.63	alpha-L-fucosidase (EC 3.2.1.51) [Sphingomonas sp. Leaf257 | 1736309.3]	COG3669
ASF14_04825	8	8	0.0184386	1.54099	0.62	Glycyl-tRNA synthetase alpha chain (EC 6.1.1.14) [Sphingomonas sp. Leaf257 | 1736309.3]	COG0752
ASF14_03175	11	8	0.0492012	1.54057	0.62	Transcription elongation factor GreA [Sphingomonas sp. Leaf257 | 1736309.3]	COG0782
ASF14_11740	21	17	0.0224977	1.53942	0.62	Inositol-1-monophosphatase (EC 3.1.3.25) [Sphingomonas sp. Leaf257 | 1736309.3]	COG0483
ASF14_08585	16	3	0.0836621	1.53917	0.62	Propionyl-CoA carboxylase biotin-containing subunit (EC 6.4.1.3) [Sphingomonas sp. Leaf257 | 1736309.3]	COG4770
ASF14_04105	4	4	0.0179726	1.53886	0.62	Deoxyguanosinetriphosphate triphosphohydrolase (EC 3.1.5.1) [Sphingomonas sp. Leaf257 | 1736309.3]	COG0232
ASF14_09715	8	5	0.0504654	1.53553	0.62	COGs COG3492 [Sphingomonas sp. Leaf257 | 1736309.3]	COG3492
ASF14_12260	8	7	0.0301096	1.5353	0.62	Tol biopolymer transport system, TolR protein [Sphingomonas sp. Leaf257 | 1736309.3]	COG0848
ASF14_03070	12	8	0.0585437	1.53413	0.62	hypothetical protein [Sphingomonas sp. Leaf257 | 1736309.3]	COG4731
ASF14_15345	18	10	0.159739	1.5329	0.62	Peptide transport system permease protein sapC (TC 3.A.1.5.5) [Sphingomonas sp. Leaf257 | 1736309.3]	0YZA7
fig|1736309.3.peg.3524	7	6	0.0430695	1.53117	0.61	hypothetical protein [Sphingomonas sp. Leaf257 | 1736309.3]	#N/A
ASF14_10450	20	17	0.0790985	1.52905	0.61	RecA protein [Sphingomonas sp. Leaf257 | 1736309.3]	COG0468
ASF14_04635	5	5	0.30747	1.52868	0.61	hypothetical protein [Sphingomonas sp. Leaf257 | 1736309.3]	0XQTW
ASF14_07245	9	6	0.027157	1.52786	0.61	Potassium efflux system KefA protein / Small-conductance mechanosensitive channel [Sphingomonas sp. Leaf257 | 1736309.3]	COG3264
ASF14_09720	6	4	0.146747	1.52762	0.61	hypothetical protein [Sphingomonas sp. Leaf257 | 1736309.3]	COG3750
ASF14_20115	11	11	0.0290194	1.52603	0.61	dTDP-glucose 4,6-dehydratase (EC 4.2.1.46) [Sphingomonas sp. Leaf257 | 1736309.3]	COG1088
ASF14_07595	11	10	0.0505943	1.52281	0.61	hypothetical protein [Sphingomonas sp. Leaf257 | 1736309.3]	0YEYJ
ASF14_05520	14	11	0.0276307	1.52144	0.61	Methionyl-tRNA synthetase (EC 6.1.1.10) [Sphingomonas sp. Leaf257 | 1736309.3]	COG0143
ASF14_08065	2	2	0.0839934	1.52097	0.6	23S rRNA (adenine(2030)-N(6))-methyltransferase (EC 2.1.1.266) [Sphingomonas sp. Leaf257 | 1736309.3]	COG2961
ASF14_04330	16	10	0.0792297	1.51396	0.6	Threonine dehydratase, catabolic (EC 4.3.1.19) @ L-serine dehydratase, (PLP)-dependent (EC 4.3.1.17) [Sphingomonas sp. Leaf257 | 1736309.3]	COG1171
ASF14_12720	4	3	0.256489	1.51262	0.6	Uncharacterized domain, not in CDD / GTP cyclohydrolase II (EC 3.5.4.25) [Sphingomonas sp. Leaf257 | 1736309.3]	COG0807
ASF14_03080	30	24	0.0287706	1.51252	0.6	3-hydroxyacyl-CoA dehydrogenase [fadN-fadA-fadE operon] (EC 1.1.1.35) / Enoyl-CoA hydratase [fadN-fadA-fadE operon] (EC 4.2.1.17) [Sphingomonas sp. Leaf257 | 1736309.3]	COG1024;COG1250
ASF14_03395	11	7	0.0653643	1.51104	0.6	FIG00636652: hypothetical protein [Sphingomonas sp. Leaf257 | 1736309.3]	COG5385
ASF14_04465	7	6	0.0261947	1.50985	0.59	hypothetical protein [Sphingomonas sp. Leaf257 | 1736309.3]	123BA
ASF14_11380	5	2	0.072219	1.50941	0.59	FIG061771: ATP-dependent nuclease subunit A [Sphingomonas sp. Leaf257 | 1736309.3]	COG1074
ASF14_05250	5	2	0.177791	1.50887	0.59	tRNA pseudouridine(38-40) synthase (EC 5.4.99.12) [Sphingomonas sp. Leaf257 | 1736309.3]	COG0101
ASF14_15450	5	4	0.385594	1.50869	0.59	Transcriptional regulator, GntR family [Sphingomonas sp. Leaf257 | 1736309.3]	COG2186
ASF14_08855	18	11	0.149357	1.50844	0.59	Peptide chain release factor 2 [Sphingomonas sp. Leaf257 | 1736309.3]	COG1186
ASF14_14810	2	2	0.428168	1.50593	0.59	Endonuclease III (EC 4.2.99.18) [Sphingomonas sp. Leaf257 | 1736309.3]	COG0177
ASF14_02055	20	17	0.0275069	1.50431	0.59	LSU ribosomal protein L24p (L26e) [Sphingomonas sp. Leaf257 | 1736309.3]	COG0198
ASF14_00325	20	16	0.0166399	1.50423	0.59	2-keto-3-deoxy-D-arabino-heptulosonate-7-phosphate synthase II (EC 2.5.1.54) [Sphingomonas sp. Leaf257 | 1736309.3]	COG3200
ASF14_08160	7	5	0.0159231	1.496	0.58	Uncharacterized protein SPO3846 [Sphingomonas sp. Leaf257 | 1736309.3]	12245
ASF14_08895	9	8	0.0155241	1.4955	0.58	FMN adenylyltransferase (EC 2.7.7.2) / Riboflavin kinase (EC 2.7.1.26) [Sphingomonas sp. Leaf257 | 1736309.3]	COG0196
ASF14_08345	2	2	0.0800606	1.49391	0.58	hypothetical protein [Sphingomonas sp. Leaf257 | 1736309.3]	COG0784
ASF14_02215	7	6	0.0888732	1.48745	0.57	Queuine tRNA-ribosyltransferase (EC 2.4.2.29) [Sphingomonas sp. Leaf257 | 1736309.3]	COG0343
ASF14_14535	6	3	0.0188585	1.48591	0.57	hypothetical protein [Sphingomonas sp. Leaf257 | 1736309.3]	COG1840
ASF14_12830	26	14	0.0841797	1.48381	0.57	Transcription termination factor Rho [Sphingomonas sp. Leaf257 | 1736309.3]	COG1158
ASF14_11570	2	2	0.342379	1.48368	0.57	Anthranilate phosphoribosyltransferase (EC 2.4.2.18) [Sphingomonas sp. Leaf257 | 1736309.3]	COG0547
ASF14_05555	3	2	0.0739636	1.48329	0.57	hypothetical protein [Sphingomonas sp. Leaf257 | 1736309.3]	COG3553
ASF14_12875	3	3	0.0235195	1.48309	0.57	PTS IIA-like nitrogen-regulatory protein PtsN [Sphingomonas sp. Leaf257 | 1736309.3]	COG1762
ASF14_10235	5	3	0.413874	1.48263	0.57	Acetyl esterase (EC 3.1.1.-) [Sphingomonas sp. Leaf257 | 1736309.3]	0Z3TV
ASF14_12580	6	5	0.0895958	1.48115	0.57	LSU ribosomal protein L33p @ LSU ribosomal protein L33p, zinc-independent [Sphingomonas sp. Leaf257 | 1736309.3]	COG0267
ASF14_08240	27	23	0.00766518	1.48107	0.57	Phenylalanyl-tRNA synthetase beta chain (EC 6.1.1.20) [Sphingomonas sp. Leaf257 | 1736309.3]	COG0072;COG0073
ASF14_14280	37	29	0.0299314	1.47479	0.56	SSU ribosomal protein S2p (SAe) [Sphingomonas sp. Leaf257 | 1736309.3]	COG0052
ASF14_03275	7	3	0.138175	1.47361	0.56	Signal recognition particle receptor FtsY [Sphingomonas sp. Leaf257 | 1736309.3]	COG0552
ASF14_11555	12	9	0.0218966	1.4716	0.56	Anthranilate synthase, aminase component (EC 4.1.3.27) [Sphingomonas sp. Leaf257 | 1736309.3]	COG0147
ASF14_12270	5	3	0.0266617	1.47055	0.56	Tol-Pal system-associated acyl-CoA thioesterase [Sphingomonas sp. Leaf257 | 1736309.3]	COG0824
ASF14_05430	45	32	0.0700809	1.46866	0.55	Aspartyl-tRNA synthetase (EC 6.1.1.12) @ Aspartyl-tRNA(Asn) synthetase (EC 6.1.1.23) [Sphingomonas sp. Leaf257 | 1736309.3]	COG0173
ASF14_05265	5	4	0.0503553	1.46762	0.55	Peptide deformylase (EC 3.5.1.88) [Sphingomonas sp. Leaf257 | 1736309.3]	COG0242
ASF14_03410	7	5	0.0362176	1.46725	0.55	RNA polymerase sigma factor RpoH [Sphingomonas sp. Leaf257 | 1736309.3]	COG0568
ASF14_06260	5	5	0.169305	1.46723	0.55	hypothetical protein [Sphingomonas sp. Leaf257 | 1736309.3]	COG0596
ASF14_09735	10	10	0.0226157	1.46691	0.55	Probable transcriptional regulatory protein YebC [Sphingomonas sp. Leaf257 | 1736309.3]	COG0217
ASF14_13910	16	11	0.0136558	1.46544	0.55	3-phosphoshikimate 1-carboxyvinyltransferase (EC 2.5.1.19) [Sphingomonas sp. Leaf257 | 1736309.3]	COG0128
ASF14_16810	3	3	0.0291616	1.46531	0.55	hypothetical protein [Sphingomonas sp. Leaf257 | 1736309.3]	COG2084
ASF14_13905	6	6	0.0840276	1.46505	0.55	Cytidylate kinase (EC 2.7.4.25) [Sphingomonas sp. Leaf257 | 1736309.3]	COG0283
ASF14_13255	3	3	0.348393	1.46062	0.55	hypothetical protein [Sphingomonas sp. Leaf257 | 1736309.3]	#N/A
ASF14_14365	14	9	0.0175205	1.4591	0.55	Multidomain signal transduction protein including CheB-like methylesterase, CheR-like methyltransferase and BaeS-like histidine kinase [Sphingomonas sp. Leaf257 | 1736309.3]	COG1352;COG2201
ASF14_01160	3	2	0.0745848	1.45837	0.54	Cytidine deaminase (EC 3.5.4.5) [Sphingomonas sp. Leaf257 | 1736309.3]	COG0295
ASF14_11445	6	6	0.0511324	1.45823	0.54	Hydrolase [Sphingomonas sp. Leaf257 | 1736309.3]	COG0596
ASF14_01205	7	7	0.0211376	1.456	0.54	Patatin [Sphingomonas sp. Leaf257 | 1736309.3]	COG3621
ASF14_11600	32	28	0.0305225	1.45438	0.54	Glutamyl-tRNA synthetase (EC 6.1.1.17) [Sphingomonas sp. Leaf257 | 1736309.3]	COG0008
ASF14_03960	4	3	0.0803513	1.4521	0.54	Lactoylglutathione lyase and related lyases [Sphingomonas sp. Leaf257 | 1736309.3]	COG0346
ASF14_00695	13	10	0.185161	1.45139	0.54	Iron-sulfur cluster assembly protein SufD [Sphingomonas sp. Leaf257 | 1736309.3]	COG0719
ASF14_03215	3	2	0.267634	1.45014	0.54	hypothetical protein [Sphingomonas sp. Leaf257 | 1736309.3]	COG0652
ASF14_03955	4	4	0.0583588	1.44834	0.53	Formyltetrahydrofolate deformylase (EC 3.5.1.10) [Sphingomonas sp. Leaf257 | 1736309.3]	COG0788
ASF14_11920	3	2	0.0832416	1.44807	0.53	beta-galactosidase (EC 3.2.1.23) [Sphingomonas sp. Leaf257 | 1736309.3]	COG3250
ASF14_05635	2	2	0.454727	1.447	0.53	hypothetical protein [Sphingomonas sp. Leaf257 | 1736309.3]	COG0784
ASF14_08860	6	5	0.0383386	1.4446	0.53	hypothetical protein [Sphingomonas sp. Leaf257 | 1736309.3]	11Z0E
ASF14_10960	19	14	0.0355338	1.44358	0.53	Tyrosyl-tRNA synthetase (EC 6.1.1.1) [Sphingomonas sp. Leaf257 | 1736309.3]	COG0162
ASF14_15015	3	2	0.0572077	1.4415	0.53	Ubiquinol-cytochrome C reductase, cytochrome B subunit (EC 1.10.2.2) [Sphingomonas sp. Leaf257 | 1736309.3]	COG1290
ASF14_02245	41	27	0.0643087	1.44123	0.53	Excinuclease ABC subunit A [Sphingomonas sp. Leaf257 | 1736309.3]	COG0178
ASF14_09445	5	3	0.131105	1.44016	0.53	hypothetical protein [Sphingomonas sp. Leaf257 | 1736309.3]	COG4942
ASF14_01090	17	12	0.0258611	1.43987	0.53	putative oxidoreductase, nitronate monooxygenase family [Sphingomonas sp. Leaf257 | 1736309.3]	COG2070
ASF14_01590	39	20	0.123429	1.43957	0.53	DNA-directed RNA polymerase alpha subunit (EC 2.7.7.6) [Sphingomonas sp. Leaf257 | 1736309.3]	COG0202
ASF14_12780	5	2	0.0864562	1.43882	0.52	tRNA-5-carboxymethylaminomethyl-2-thiouridine(34) synthesis protein MnmG [Sphingomonas sp. Leaf257 | 1736309.3]	COG0445
ASF14_13035	4	4	0.0855638	1.43869	0.52	Porphobilinogen deaminase (EC 2.5.1.61) [Sphingomonas sp. Leaf257 | 1736309.3]	COG0181
ASF14_02630	3	2	0.074932	1.43846	0.52	Nicotinate phosphoribosyltransferase (EC 6.3.4.21) [Sphingomonas sp. Leaf257 | 1736309.3]	COG1488
ASF14_04250	7	6	0.0508995	1.43821	0.52	Putative DNA-binding protein [Sphingomonas sp. Leaf257 | 1736309.3]	11VID
ASF14_02400	9	5	0.413627	1.43758	0.52	Bll4295 protein [Sphingomonas sp. Leaf257 | 1736309.3]	COG4783
ASF14_08450	5	5	0.156442	1.43647	0.52	LSU ribosomal protein L35p [Sphingomonas sp. Leaf257 | 1736309.3]	COG0291
ASF14_01505	6	5	0.162289	1.43623	0.52	FIG003620: Proteophosphoglycan precursor (Fragment) [Sphingomonas sp. Leaf257 | 1736309.3]	COG3816
ASF14_00205	10	6	0.182348	1.43579	0.52	Tryptophanyl-tRNA synthetase (EC 6.1.1.2) [Sphingomonas sp. Leaf257 | 1736309.3]	COG0180
ASF14_07920	7	2	0.393265	1.43567	0.52	hypothetical protein [Sphingomonas sp. Leaf257 | 1736309.3]	0Y8QJ
ASF14_15255	20	14	0.080152	1.43417	0.52	DNA ligase (NAD(+)) (EC 6.5.1.2) [Sphingomonas sp. Leaf257 | 1736309.3]	COG0272
ASF14_18360	9	6	0.0266633	1.43384	0.52	hypothetical protein [Sphingomonas sp. Leaf257 | 1736309.3]	0YSE7
ASF14_02510	16	14	0.169764	1.43348	0.52	Threonine-synthase-like protein 2 [Sphingomonas sp. Leaf257 | 1736309.3]	COG0498
ASF14_06320	8	5	0.066825	1.43335	0.52	hypothetical protein [Sphingomonas sp. Leaf257 | 1736309.3]	COG0673
ASF14_01580	29	20	0.0298167	1.43296	0.52	GMP synthase [glutamine-hydrolyzing], amidotransferase subunit (EC 6.3.5.2) / GMP synthase [glutamine-hydrolyzing], ATP pyrophosphatase subunit (EC 6.3.5.2) [Sphingomonas sp. Leaf257 | 1736309.3]	COG0518;COG0519
ASF14_15085	8	6	0.089994	1.43223	0.52	hypothetical protein [Sphingomonas sp. Leaf257 | 1736309.3]	COG3784
ASF14_13755	17	15	0.124188	1.43092	0.52	hypothetical protein [Sphingomonas sp. Leaf257 | 1736309.3]	COG2022
ASF14_04350	16	12	0.133719	1.42934	0.52	Protein containing domains DUF404, DUF407 [Sphingomonas sp. Leaf257 | 1736309.3]	COG2308
ASF14_11500	37	25	0.0242966	1.42904	0.52	Dipeptidyl peptidase IV [Sphingomonas sp. Leaf257 | 1736309.3]	COG1506
ASF14_00520	8	5	0.242536	1.42785	0.51	hypothetical protein [Sphingomonas sp. Leaf257 | 1736309.3]	11R8G
ASF14_20230	10	10	0.0377313	1.42706	0.51	hypothetical protein [Sphingomonas sp. Leaf257 | 1736309.3]	COG0438
ASF14_20060	9	9	0.222138	1.42691	0.51	Glycosyl transferase, group 1 [Sphingomonas sp. Leaf257 | 1736309.3]	COG0438
ASF14_10380	3	2	0.101255	1.42418	0.51	hypothetical protein [Sphingomonas sp. Leaf257 | 1736309.3]	#N/A
ASF14_17700	11	6	0.138031	1.42067	0.51	Translation elongation factor LepA [Sphingomonas sp. Leaf257 | 1736309.3]	COG0481
ASF14_03425	10	6	0.0777947	1.41898	0.5	Hydrolase SMc00528, alpha/beta fold family [Sphingomonas sp. Leaf257 | 1736309.3]	COG2945
ASF14_18235	9	8	0.190274	1.41839	0.5	Heat-inducible transcription repressor HrcA [Sphingomonas sp. Leaf257 | 1736309.3]	COG1420
ASF14_11545	7	5	0.102233	1.41625	0.5	Triosephosphate isomerase (EC 5.3.1.1) [Sphingomonas sp. Leaf257 | 1736309.3]	COG0149
ASF14_03185	13	10	0.057341	1.41447	0.5	Carbamoyl-phosphate synthase small chain (EC 6.3.5.5) [Sphingomonas sp. Leaf257 | 1736309.3]	COG0505
ASF14_12420	19	13	0.176954	1.41286	0.5	Threonine synthase (EC 4.2.3.1) [Sphingomonas sp. Leaf257 | 1736309.3]	COG0498
ASF14_03295	20	13	0.0355293	1.41274	0.5	Phage shock protein A @ Suppressor of sigma54-dependent transcription, PspA-like [Sphingomonas sp. Leaf257 | 1736309.3]	COG1842
ASF14_02035	32	26	0.0339342	1.41256	0.5	LSU ribosomal protein L6p (L9e) [Sphingomonas sp. Leaf257 | 1736309.3]	COG0097
ASF14_02020	8	7	0.100514	1.41211	0.5	LSU ribosomal protein L30p (L7e) [Sphingomonas sp. Leaf257 | 1736309.3]	COG1841
ASF14_07910	4	3	0.168584	1.41158	0.5	hypothetical protein [Sphingomonas sp. Leaf257 | 1736309.3]	11GRG
ASF14_10620	14	12	0.174462	1.41155	0.5	SSU ribosomal protein S6p [Sphingomonas sp. Leaf257 | 1736309.3]	COG0360
ASF14_00510	20	17	0.0975842	1.41044	0.5	Glucose-methanol-choline (GMC) oxidoreductase:NAD binding site [Sphingomonas sp. Leaf257 | 1736309.3]	COG2303
ASF14_11375	8	8	0.119983	1.40825	0.49	Thioredoxin [Sphingomonas sp. Leaf257 | 1736309.3]	COG0526
ASF14_05480	5	2	0.274021	1.40541	0.49	Nitrogen regulation protein NtrY (EC 2.7.3.-) [Sphingomonas sp. Leaf257 | 1736309.3]	COG5000
ASF14_03335	6	6	0.0811861	1.40454	0.49	Sulfur acceptor protein => iron-sulfur cluster assembly SufE [Sphingomonas sp. Leaf257 | 1736309.3]	COG2166
ASF14_05350	19	16	0.168428	1.40389	0.49	Periplasmic chaperone and peptidyl-prolyl cis-trans isomerase of outer membrane proteins SurA (EC 5.2.1.8) [Sphingomonas sp. Leaf257 | 1736309.3]	COG0760
ASF14_04430	5	4	0.0385525	1.40369	0.49	Transcriptional regulator, LysR family [Sphingomonas sp. Leaf257 | 1736309.3]	0XQWS
ASF14_13725	9	3	0.0408875	1.39908	0.48	Nitrogen regulatory protein P-II [Sphingomonas sp. Leaf257 | 1736309.3]	COG0347
ASF14_02345	3	3	0.484571	1.39902	0.48	hypothetical protein [Sphingomonas sp. Leaf257 | 1736309.3]	10VF2
ASF14_07430	18	12	0.0782666	1.39636	0.48	Cyclopropane-fatty-acyl-phospholipid synthase (EC 2.1.1.79) [Sphingomonas sp. Leaf257 | 1736309.3]	COG2230
ASF14_13895	2	2	0.08356	1.39609	0.48	Integration host factor beta subunit [Sphingomonas sp. Leaf257 | 1736309.3]	COG0776
ASF14_14720	2	2	0.259372	1.39527	0.48	hypothetical protein [Sphingomonas sp. Leaf257 | 1736309.3]	#N/A
ASF14_16235	10	6	0.257366	1.39475	0.48	ATP-dependent, 3'-5' DNA helicase with strand annealing activity [Sphingomonas sp. Leaf257 | 1736309.3]	COG1201
ASF14_17395	4	3	0.112915	1.3947	0.48	hypothetical protein [Sphingomonas sp. Leaf257 | 1736309.3]	COG1651
ASF14_17285	4	4	0.141378	1.39374	0.48	Uncharacterized cysteine-rich DUF326 protein bsYhjQ/STM1261 [Sphingomonas sp. Leaf257 | 1736309.3]	COG1145
ASF14_18645	5	3	0.0654275	1.39349	0.48	Cold shock protein of CSP family [Sphingomonas sp. Leaf257 | 1736309.3]	COG1278
ASF14_13110	48	34	0.136668	1.39317	0.48	Succinyl-CoA ligase [ADP-forming] beta chain (EC 6.2.1.5) [Sphingomonas sp. Leaf257 | 1736309.3]	COG0045
ASF14_05725	5	5	0.100277	1.39222	0.48	Dna binding response regulator PrrA (RegA) [Sphingomonas sp. Leaf257 | 1736309.3]	COG4567
ASF14_15170	18	14	0.028959	1.39074	0.48	O-acetylhomoserine sulfhydrylase (EC 2.5.1.49) @ O-succinylhomoserine sulfhydrylase (EC 2.5.1.48) [Sphingomonas sp. Leaf257 | 1736309.3]	COG0626
ASF14_04175	8	5	0.226248	1.38854	0.47	Cell division protein FtsI [Peptidoglycan synthetase] (EC 2.4.1.129) [Sphingomonas sp. Leaf257 | 1736309.3]	COG0768
ASF14_01885	9	6	0.19135	1.38699	0.47	Imidazole glycerol phosphate synthase amidotransferase subunit HisH [Sphingomonas sp. Leaf257 | 1736309.3]	COG0118
ASF14_08290	22	17	0.114661	1.38548	0.47	3,4-dihydroxy-2-butanone 4-phosphate synthase (EC 4.1.99.12) / GTP cyclohydrolase II (EC 3.5.4.25) [Sphingomonas sp. Leaf257 | 1736309.3]	COG0108;COG0807
ASF14_12205	20	16	0.0394028	1.38495	0.47	Inorganic pyrophosphatase (EC 3.6.1.1) [Sphingomonas sp. Leaf257 | 1736309.3]	COG0221
ASF14_14830	13	9	0.0524141	1.3837	0.47	hypothetical protein [Sphingomonas sp. Leaf257 | 1736309.3]	COG1426
ASF14_15265	10	7	0.0623833	1.38241	0.47	DNA repair protein RecN [Sphingomonas sp. Leaf257 | 1736309.3]	COG0497
ASF14_09155	119	81	0.10456	1.38238	0.47	DNA-directed RNA polymerase beta subunit (EC 2.7.7.6) [Sphingomonas sp. Leaf257 | 1736309.3]	COG0085
ASF14_04410	7	6	0.0864913	1.38127	0.47	RNA pseudouridylate synthase [Sphingomonas sp. Leaf257 | 1736309.3]	COG0564
ASF14_10110	14	11	0.146781	1.38018	0.46	hypothetical protein [Sphingomonas sp. Leaf257 | 1736309.3]	#N/A
ASF14_01905	6	4	0.0480598	1.3801	0.46	Bis(5'-nucleosyl)-tetraphosphatase (asymmetrical) (EC 3.6.1.17) [Sphingomonas sp. Leaf257 | 1736309.3]	COG0537
ASF14_18665	6	4	0.0418841	1.37808	0.46	Chorismate mutase I (EC 5.4.99.5) [Sphingomonas sp. Leaf257 | 1736309.3]	COG1605
ASF14_01890	8	5	0.234742	1.37629	0.46	Phosphoribosylformimino-5-aminoimidazole carboxamide ribotide isomerase (EC 5.3.1.16) [Sphingomonas sp. Leaf257 | 1736309.3]	COG0106
ASF14_19435	21	18	0.0770569	1.3761	0.46	Excinuclease ABC subunit A paralog of unknown function [Sphingomonas sp. Leaf257 | 1736309.3]	COG0178
ASF14_10325	12	11	0.0504448	1.37514	0.46	Oxidoreductase, short-chain dehydrogenase/reductase family [Sphingomonas sp. Leaf257 | 1736309.3]	0XRQC
ASF14_11005	4	3	0.0180902	1.37303	0.46	NAD kinase (EC 2.7.1.23) [Sphingomonas sp. Leaf257 | 1736309.3]	COG0061
ASF14_05665	8	6	0.173389	1.37108	0.46	ATP-dependent DNA helicase UvrD/PcrA (EC 3.6.4.12) [Sphingomonas sp. Leaf257 | 1736309.3]	COG0210
ASF14_19430	26	23	0.0286828	1.37025	0.45	Excinuclease ABC subunit B [Sphingomonas sp. Leaf257 | 1736309.3]	COG0556
ASF14_11915	8	5	0.130144	1.3696	0.45	PTS system, glucose-specific IIA component (EC 2.7.1.199) / Phosphotransferase system, phosphocarrier protein HPr / Phosphoenolpyruvate-protein phosphotransferase of PTS system (EC 2.7.3.9) [Sphingomonas sp. Leaf257 | 1736309.3]	COG1080;COG2190
ASF14_20210	4	3	0.0707741	1.3669	0.45	hypothetical protein [Sphingomonas sp. Leaf257 | 1736309.3]	#N/A
ASF14_19065	4	3	0.427511	1.36328	0.45	hypothetical protein [Sphingomonas sp. Leaf257 | 1736309.3]	COG0463
ASF14_02085	18	16	0.00376269	1.36323	0.45	LSU ribosomal protein L22p (L17e) [Sphingomonas sp. Leaf257 | 1736309.3]	COG0091
ASF14_10935	18	13	0.0693578	1.36097	0.44	hypothetical protein [Sphingomonas sp. Leaf257 | 1736309.3]	COG5622
ASF14_03650	3	2	0.273153	1.36089	0.44	Two-component transcriptional response regulator SMc02366, LuxR family [Sphingomonas sp. Leaf257 | 1736309.3]	COG0745
ASF14_13090	10	6	0.0207412	1.35904	0.44	Glutamyl-tRNA(Gln) synthetase (EC 6.1.1.24) [Sphingomonas sp. Leaf257 | 1736309.3]	COG0008
ASF14_18385	5	3	0.161147	1.35825	0.44	Nicotinate-nucleotide--dimethylbenzimidazole phosphoribosyltransferase (EC 2.4.2.21) [Sphingomonas sp. Leaf257 | 1736309.3]	COG2038
ASF14_07080	11	9	0.0404709	1.35594	0.44	Peptidyl-prolyl cis-trans isomerase (EC 5.2.1.8) [Sphingomonas sp. Leaf257 | 1736309.3]	COG0652
ASF14_10570	8	6	0.340582	1.35385	0.44	Glucokinase (EC 2.7.1.2) [Sphingomonas sp. Leaf257 | 1736309.3]	COG0837
ASF14_12255	4	4	0.116173	1.35214	0.44	hypothetical protein [Sphingomonas sp. Leaf257 | 1736309.3]	0ZQ75
ASF14_18915	8	7	0.23884	1.35202	0.44	hypothetical protein [Sphingomonas sp. Leaf257 | 1736309.3]	#N/A
ASF14_15190	8	8	0.113717	1.35185	0.43	Ornithine carbamoyltransferase (EC 2.1.3.3) [Sphingomonas sp. Leaf257 | 1736309.3]	COG0078
ASF14_15905	5	3	0.0350343	1.35159	0.43	FIG00003370: Multicopper polyphenol oxidase [Sphingomonas sp. Leaf257 | 1736309.3]	COG1496
ASF14_15645	5	5	0.177533	1.34389	0.43	Pirin [Sphingomonas sp. Leaf257 | 1736309.3]	COG1741
ASF14_05530	7	3	0.256701	1.34294	0.43	Inner membrane protein, KefB/KefC family [Sphingomonas sp. Leaf257 | 1736309.3]	COG0475;COG1226
ASF14_05015	4	3	0.128816	1.34232	0.42	hypothetical protein [Sphingomonas sp. Leaf257 | 1736309.3]	#N/A
ASF14_01690	2	2	0.448122	1.33977	0.42	hypothetical protein [Sphingomonas sp. Leaf257 | 1736309.3]	12BDX
ASF14_18250	3	2	0.337834	1.33976	0.42	hypothetical protein [Sphingomonas sp. Leaf257 | 1736309.3]	#N/A
ASF14_17365	6	5	0.161198	1.33959	0.42	hypothetical protein [Sphingomonas sp. Leaf257 | 1736309.3]	0ZI1M
ASF14_08215	3	2	0.112458	1.33885	0.42	Integration host factor alpha subunit [Sphingomonas sp. Leaf257 | 1736309.3]	COG0776
ASF14_18585	7	5	0.0366707	1.33875	0.42	Uronate isomerase (EC 5.3.1.12) [Sphingomonas sp. Leaf257 | 1736309.3]	COG1904
ASF14_12810	5	2	0.152745	1.33873	0.42	Phosphohistidine phosphatase SixA [Sphingomonas sp. Leaf257 | 1736309.3]	COG2062
ASF14_02370	24	20	0.154471	1.33844	0.42	Phosphoserine aminotransferase (EC 2.6.1.52) [Sphingomonas sp. Leaf257 | 1736309.3]	COG1932
ASF14_10140	6	6	0.053137	1.33812	0.42	Adenosine (5')-pentaphospho-(5'')-adenosine pyrophosphohydrolase [Sphingomonas sp. Leaf257 | 1736309.3]	COG0494
ASF14_07575	8	6	0.0957862	1.33739	0.42	Protein PhnA [Sphingomonas sp. Leaf257 | 1736309.3]	COG2824
ASF14_11880	36	25	0.0426116	1.33701	0.42	Alpha-glucosidase (EC 3.2.1.20) [Sphingomonas sp. Leaf257 | 1736309.3]	0XNZD
ASF14_11905	11	9	0.138175	1.33629	0.42	Transcriptional regulator, IclR family [Sphingomonas sp. Leaf257 | 1736309.3]	COG1414
ASF14_12625	18	15	0.0146418	1.33614	0.42	UDP-N-acetylglucosamine 1-carboxyvinyltransferase (EC 2.5.1.7) [Sphingomonas sp. Leaf257 | 1736309.3]	COG0766
ASF14_18800	23	14	0.367192	1.33593	0.42	Methyl-accepting chemotaxis sensor/transducer protein [Sphingomonas sp. Leaf257 | 1736309.3]	COG0840
ASF14_18625	21	19	0.0552835	1.33582	0.42	Transcription antitermination protein NusG [Sphingomonas sp. Leaf257 | 1736309.3]	COG0250
ASF14_10115	4	3	0.270436	1.33465	0.42	Shikimate kinase I (EC 2.7.1.71) [Sphingomonas sp. Leaf257 | 1736309.3]	COG0703
ASF14_05370	16	10	0.0710781	1.33299	0.41	Nucleoside diphosphate kinase (EC 2.7.4.6) [Sphingomonas sp. Leaf257 | 1736309.3]	COG0105
ASF14_20130	2	2	0.115931	1.33235	0.41	hypothetical protein [Sphingomonas sp. Leaf257 | 1736309.3]	11HTC
ASF14_09755	7	7	0.270576	1.33084	0.41	D-3-phosphoglycerate dehydrogenase (EC 1.1.1.95) [Sphingomonas sp. Leaf257 | 1736309.3]	COG1052
ASF14_03900	11	9	0.20467	1.32848	0.41	Acetolactate synthase small subunit (EC 2.2.1.6) [Sphingomonas sp. Leaf257 | 1736309.3]	COG0440
ASF14_16795	6	4	0.146317	1.32788	0.41	hypothetical protein [Sphingomonas sp. Leaf257 | 1736309.3]	#N/A
ASF14_05660	2	2	0.29603	1.32673	0.41	hypothetical protein [Sphingomonas sp. Leaf257 | 1736309.3]	#N/A
ASF14_12175	8	5	0.230879	1.32557	0.41	Peptide chain release factor 1 [Sphingomonas sp. Leaf257 | 1736309.3]	COG0216
ASF14_09195	17	14	0.0782912	1.32503	0.41	LSU ribosomal protein L10p (P0) [Sphingomonas sp. Leaf257 | 1736309.3]	COG0244
ASF14_04200	16	15	0.0540477	1.32496	0.41	Cystathionine beta-synthase (EC 4.2.1.22) [Sphingomonas sp. Leaf257 | 1736309.3]	COG0031
ASF14_17560	2	2	0.287889	1.32342	0.4	Phosphoribosyl-AMP cyclohydrolase (EC 3.5.4.19) [Sphingomonas sp. Leaf257 | 1736309.3]	COG0139
ASF14_03600	3	3	0.265297	1.32328	0.4	Free methionine-(R)-sulfoxide reductase, contains GAF domain [Sphingomonas sp. Leaf257 | 1736309.3]	COG1956
ASF14_04670	7	5	0.0794041	1.32262	0.4	Intracellular PHB depolymerase [Sphingomonas sp. Leaf257 | 1736309.3]	COG4553
ASF14_18780	4	2	0.318969	1.32192	0.4	Trehalose-6-phosphate phosphatase (EC 3.1.3.12) [Sphingomonas sp. Leaf257 | 1736309.3]	COG1877
ASF14_01545	8	7	0.174907	1.32019	0.4	Phosphoribosylformylglycinamidine synthase, glutamine amidotransferase subunit (EC 6.3.5.3) [Sphingomonas sp. Leaf257 | 1736309.3]	COG0047
ASF14_16690	28	24	0.0221479	1.32006	0.4	hypothetical protein [Sphingomonas sp. Leaf257 | 1736309.3]	COG0489;COG3206
ASF14_03525	3	2	0.219321	1.3188	0.4	hypothetical protein [Sphingomonas sp. Leaf257 | 1736309.3]	#N/A
ASF14_12400	4	2	0.150886	1.31859	0.4	Cytochrome oxidase biogenesis protein Cox11-CtaG, copper delivery to Cox1 [Sphingomonas sp. Leaf257 | 1736309.3]	COG3175
ASF14_05615	13	10	0.022636	1.31808	0.4	Acetyl-coenzyme A carboxyl transferase beta chain (EC 6.4.1.2) [Sphingomonas sp. Leaf257 | 1736309.3]	COG0777
ASF14_16720	4	4	0.109548	1.31636	0.4	Putative glycosyltransferase [Sphingomonas sp. Leaf257 | 1736309.3]	COG0463
ASF14_07505	4	3	0.299696	1.31539	0.4	Efflux ABC transporter, permease/ATP-binding protein mlr7818 [Sphingomonas sp. Leaf257 | 1736309.3]	COG5265
ASF14_04850	8	7	0.265953	1.31388	0.39	putative lipoprotein [Sphingomonas sp. Leaf257 | 1736309.3]	COG3735
ASF14_07600	10	6	0.226477	1.31356	0.39	hypothetical protein [Sphingomonas sp. Leaf257 | 1736309.3]	0YEYJ
ASF14_12460	9	6	0.0575069	1.31279	0.39	ATP-dependent RNA helicase RhlE (EC 3.6.4.13) [Sphingomonas sp. Leaf257 | 1736309.3]	COG0513
ASF14_10120	10	6	0.028959	1.31226	0.39	3-dehydroquinate synthase (EC 4.2.3.4) [Sphingomonas sp. Leaf257 | 1736309.3]	COG0337
ASF14_14265	21	15	0.0635595	1.31186	0.39	Ribosome recycling factor [Sphingomonas sp. Leaf257 | 1736309.3]	COG0233
ASF14_08105	5	4	0.137069	1.31145	0.39	hypothetical protein [Sphingomonas sp. Leaf257 | 1736309.3]	121EF
ASF14_14315	2	2	0.581249	1.3102	0.39	Inner membrane protein, KefB/KefC family [Sphingomonas sp. Leaf257 | 1736309.3]	COG0475;COG1226
ASF14_01600	12	6	0.0524054	1.30972	0.39	SSU ribosomal protein S13p (S18e) [Sphingomonas sp. Leaf257 | 1736309.3]	COG0099
ASF14_09380	5	2	0.0226357	1.30937	0.39	UDP-N-acetylmuramate--L-alanine ligase (EC 6.3.2.8) [Sphingomonas sp. Leaf257 | 1736309.3]	COG0773
ASF14_10505	2	2	0.16945	1.30937	0.39	Glutathione peroxidase (EC 1.11.1.9) @ Thioredoxin peroxidase (EC 1.11.1.15) [Sphingomonas sp. Leaf257 | 1736309.3]	COG0386
ASF14_00670	7	6	0.065751	1.30896	0.39	Superoxide dismutase [Cu-Zn] precursor (EC 1.15.1.1) [Sphingomonas sp. Leaf257 | 1736309.3]	COG2032
ASF14_02060	17	12	0.0734346	1.30565	0.38	LSU ribosomal protein L14p (L23e) [Sphingomonas sp. Leaf257 | 1736309.3]	COG0093
ASF14_01035	4	4	0.266187	1.30426	0.38	Uncharacterized deacetylase [Sphingomonas sp. Leaf257 | 1736309.3]	COG0624
ASF14_17795	11	7	0.333912	1.30347	0.38	beta-galactosidase (EC 3.2.1.23) [Sphingomonas sp. Leaf257 | 1736309.3]	COG3250
ASF14_11395	9	8	0.0623833	1.30332	0.38	Phosphotransferase involved in threonylcarbamoyladenosine t(6)A37 formation in tRNA [Sphingomonas sp. Leaf257 | 1736309.3]	COG3178
ASF14_05335	7	4	0.0133383	1.30284	0.38	hypothetical protein [Sphingomonas sp. Leaf257 | 1736309.3]	#N/A
ASF14_00170	6	4	0.106965	1.30265	0.38	Glutathione S-transferase (EC 2.5.1.18) [Sphingomonas sp. Leaf257 | 1736309.3]	COG0625
ASF14_14250	8	6	0.305908	1.30111	0.38	1-deoxy-D-xylulose 5-phosphate reductoisomerase (EC 1.1.1.267) [Sphingomonas sp. Leaf257 | 1736309.3]	COG0743
ASF14_02090	18	12	0.0876801	1.3009	0.38	SSU ribosomal protein S19p (S15e) [Sphingomonas sp. Leaf257 | 1736309.3]	COG0185
ASF14_10945	4	3	0.0637118	1.29934	0.38	5'-nucleotidase SurE (EC 3.1.3.5) [Sphingomonas sp. Leaf257 | 1736309.3]	COG0496
ASF14_12365	15	13	0.0524324	1.29927	0.38	Orotate phosphoribosyltransferase (EC 2.4.2.10) [Sphingomonas sp. Leaf257 | 1736309.3]	COG0461
ASF14_12295	23	15	0.123728	1.29911	0.38	Aspartokinase (EC 2.7.2.4) [Sphingomonas sp. Leaf257 | 1736309.3]	COG0527
ASF14_13720	31	20	0.0687264	1.2984	0.38	Glutamine synthetase type I (EC 6.3.1.2) [Sphingomonas sp. Leaf257 | 1736309.3]	COG0174
ASF14_08130	53	43	0.0286582	1.29748	0.38	Argininosuccinate synthase (EC 6.3.4.5) [Sphingomonas sp. Leaf257 | 1736309.3]	COG0137
ASF14_02120	101	73	0.0854791	1.29695	0.38	Translation elongation factor Tu [Sphingomonas sp. Leaf257 | 1736309.3]	COG0050
ASF14_17770	3	3	0.304594	1.29693	0.38	Xylan 1,4-beta-xylosidase (EC 3.2.1.37) [Sphingomonas sp. Leaf257 | 1736309.3]	COG3507
ASF14_15295	7	6	0.243465	1.29677	0.37	Branched-chain alpha-keto acid dehydrogenase, E1 component, beta subunit (EC 1.2.4.4) [Sphingomonas sp. Leaf257 | 1736309.3]	COG0022
ASF14_08355	7	4	0.353223	1.29588	0.37	Homoserine O-acetyltransferase (EC 2.3.1.31) [Sphingomonas sp. Leaf257 | 1736309.3]	COG2021
ASF14_07115	4	4	0.254625	1.29539	0.37	Lactoylglutathione lyase (EC 4.4.1.5) [Sphingomonas sp. Leaf257 | 1736309.3]	11FDV
ASF14_13805	7	6	0.109683	1.29502	0.37	Uncharacterized monothiol glutaredoxin ycf64-like [Sphingomonas sp. Leaf257 | 1736309.3]	COG0278
ASF14_20075	4	2	0.106643	1.29467	0.37	hypothetical protein [Sphingomonas sp. Leaf257 | 1736309.3]	11KKD
ASF14_11795	5	5	0.240243	1.29407	0.37	hypothetical protein [Sphingomonas sp. Leaf257 | 1736309.3]	COG3027
ASF14_17445	2	2	0.419195	1.29398	0.37	hypothetical protein [Sphingomonas sp. Leaf257 | 1736309.3]	11X7S
ASF14_15770	43	26	0.16279	1.29397	0.37	Chaperone protein ClpB (ATP-dependent unfoldase) [Sphingomonas sp. Leaf257 | 1736309.3]	COG0542
ASF14_09840	12	8	0.0574427	1.29363	0.37	hypothetical protein [Sphingomonas sp. Leaf257 | 1736309.3]	10IQD
ASF14_12650	3	3	0.365883	1.29207	0.37	ATP-dependent Clp protease adaptor protein ClpS [Sphingomonas sp. Leaf257 | 1736309.3]	COG2127
ASF14_09970	21	15	0.175032	1.29106	0.37	GTP-binding protein EngA [Sphingomonas sp. Leaf257 | 1736309.3]	COG1160
ASF14_01975	6	5	0.0942112	1.2906	0.37	GTP-binding protein Era [Sphingomonas sp. Leaf257 | 1736309.3]	COG1159
ASF14_18325	6	5	0.324557	1.28935	0.37	hypothetical protein [Sphingomonas sp. Leaf257 | 1736309.3]	COG4520
ASF14_02025	31	23	0.0802102	1.28921	0.37	SSU ribosomal protein S5p (S2e) [Sphingomonas sp. Leaf257 | 1736309.3]	COG0098
ASF14_03780	19	14	0.0218333	1.28798	0.37	ATP-dependent Clp protease ATP-binding subunit ClpX [Sphingomonas sp. Leaf257 | 1736309.3]	COG1219
ASF14_16340	2	2	0.240026	1.28788	0.36	hypothetical protein [Sphingomonas sp. Leaf257 | 1736309.3]	0YY66
ASF14_14895	14	9	0.367354	1.2877	0.36	hypothetical protein [Sphingomonas sp. Leaf257 | 1736309.3]	COG1651
ASF14_09435	15	13	0.0255775	1.28745	0.36	Carboxyl-terminal protease (EC 3.4.21.102) [Sphingomonas sp. Leaf257 | 1736309.3]	COG0793
ASF14_11580	3	2	0.156692	1.2874	0.36	Cyclic pyranopterin monophosphate synthase (EC 4.6.1.17) [Sphingomonas sp. Leaf257 | 1736309.3]	COG0315
ASF14_08545	6	5	0.135548	1.28652	0.36	8-amino-7-oxononanoate synthase (EC 2.3.1.47) [Sphingomonas sp. Leaf257 | 1736309.3]	COG0156
ASF14_08880	5	3	0.225904	1.28599	0.36	Thymidylate synthase (EC 2.1.1.45) [Sphingomonas sp. Leaf257 | 1736309.3]	COG0207
ASF14_15165	3	3	0.229747	1.28581	0.36	hypothetical protein [Sphingomonas sp. Leaf257 | 1736309.3]	#N/A
ASF14_11365	20	14	0.200944	1.28484	0.36	Glutamate N-acetyltransferase (EC 2.3.1.35) @ N-acetylglutamate synthase (EC 2.3.1.1) [Sphingomonas sp. Leaf257 | 1736309.3]	COG1364
ASF14_01760	6	6	0.0538365	1.28455	0.36	ATP phosphoribosyltransferase (EC 2.4.2.17) => HisGs [Sphingomonas sp. Leaf257 | 1736309.3]	COG0040
ASF14_20150	12	6	0.0456382	1.28198	0.36	hypothetical protein [Sphingomonas sp. Leaf257 | 1736309.3]	COG0463
ASF14_10180	7	5	0.131777	1.2817	0.36	3'(2'),5'-bisphosphate nucleotidase (EC 3.1.3.7) [Sphingomonas sp. Leaf257 | 1736309.3]	COG1218
ASF14_17590	42	30	0.0371108	1.2812	0.36	Pyruvate dehydrogenase E1 component alpha subunit (EC 1.2.4.1) [Sphingomonas sp. Leaf257 | 1736309.3]	COG1071
ASF14_12520	2	2	0.355902	1.28107	0.36	16S rRNA (cytosine(967)-C(5))-methyltransferase (EC 2.1.1.176) [Sphingomonas sp. Leaf257 | 1736309.3]	COG0144
ASF14_16355	53	47	0.0313843	1.27984	0.36	Glutamate synthase [NADPH] large chain (EC 1.4.1.13) [Sphingomonas sp. Leaf257 | 1736309.3]	COG0067;COG0069;COG0070
ASF14_02095	30	19	0.0949144	1.27903	0.36	LSU ribosomal protein L2p (L8e) [Sphingomonas sp. Leaf257 | 1736309.3]	COG0090
ASF14_01695	44	34	0.0228453	1.27888	0.35	DNA topoisomerase I (EC 5.99.1.2) [Sphingomonas sp. Leaf257 | 1736309.3]	COG0550;COG1754
ASF14_02065	22	16	0.0772044	1.27866	0.35	SSU ribosomal protein S17p (S11e) [Sphingomonas sp. Leaf257 | 1736309.3]	COG0186
ASF14_15780	18	15	0.398639	1.2779	0.35	hypothetical protein [Sphingomonas sp. Leaf257 | 1736309.3]	0YTNS
ASF14_06165	22	18	0.134572	1.27765	0.35	Phosphoribosylformylglycinamidine synthase, synthetase subunit (EC 6.3.5.3) [Sphingomonas sp. Leaf257 | 1736309.3]	COG0046
ASF14_15735	4	4	0.154166	1.27729	0.35	N5-carboxyaminoimidazole ribonucleotide mutase (EC 5.4.99.18) [Sphingomonas sp. Leaf257 | 1736309.3]	COG0041
ASF14_16710	10	7	0.045241	1.27708	0.35	hypothetical protein [Sphingomonas sp. Leaf257 | 1736309.3]	11K0Y
ASF14_09350	6	5	0.0554557	1.27665	0.35	Lactoylglutathione lyase (EC 4.4.1.5) [Sphingomonas sp. Leaf257 | 1736309.3]	COG0346
ASF14_08185	6	6	0.0903243	1.27656	0.35	Hypothetical metal-binding enzyme, YcbL homolog [Sphingomonas sp. Leaf257 | 1736309.3]	COG0491
ASF14_14060	18	15	0.07382	1.27548	0.35	Branched-chain amino acid aminotransferase (EC 2.6.1.42) [Sphingomonas sp. Leaf257 | 1736309.3]	COG0115
ASF14_12775	7	7	0.0204051	1.275	0.35	16S rRNA (guanine(527)-N(7))-methyltransferase (EC 2.1.1.170) [Sphingomonas sp. Leaf257 | 1736309.3]	COG0357
ASF14_09050	4	3	0.229011	1.27445	0.35	hypothetical protein [Sphingomonas sp. Leaf257 | 1736309.3]	0ZFD5
ASF14_12305	4	3	0.247549	1.27363	0.35	hypothetical protein [Sphingomonas sp. Leaf257 | 1736309.3]	0ZTPP
ASF14_11780	5	4	0.0892525	1.27316	0.35	hypothetical protein [Sphingomonas sp. Leaf257 | 1736309.3]	124KU
ASF14_15460	4	2	0.359899	1.27163	0.35	Uncharacterized protein GguC [Sphingomonas sp. Leaf257 | 1736309.3]	COG3802
ASF14_09725	3	3	0.553105	1.27016	0.35	hypothetical protein [Sphingomonas sp. Leaf257 | 1736309.3]	COG0433
ASF14_12360	12	9	0.294006	1.26999	0.34	Pyridoxine 5'-phosphate synthase (EC 2.6.99.2) [Sphingomonas sp. Leaf257 | 1736309.3]	COG0854
ASF14_03510	7	5	0.297753	1.26911	0.34	FIG070318: hypothetical protein [Sphingomonas sp. Leaf257 | 1736309.3]	0XQ1C
ASF14_18535	10	7	0.275264	1.26667	0.34	TonB-dependent receptor [Sphingomonas sp. Leaf257 | 1736309.3]	#N/A
ASF14_15330	26	19	0.0259705	1.26664	0.34	ATP-dependent RNA helicase Atu1833 [Sphingomonas sp. Leaf257 | 1736309.3]	COG0513
ASF14_09560	15	9	0.2043	1.26573	0.34	RND efflux system, inner membrane transporter [Sphingomonas sp. Leaf257 | 1736309.3]	COG0841
fig|1736309.3.peg.1998	4	3	0.159213	1.26552	0.34	hypothetical protein [Sphingomonas sp. Leaf257 | 1736309.3]	#N/A
ASF14_04165	17	13	0.171983	1.26446	0.34	UDP-N-acetylmuramoyl-tripeptide--D-alanyl-D-alanine ligase (EC 6.3.2.10) [Sphingomonas sp. Leaf257 | 1736309.3]	COG0770
ASF14_13735	26	20	0.230706	1.26339	0.34	Biotin carboxylase of acetyl-CoA carboxylase (EC 6.3.4.14) [Sphingomonas sp. Leaf257 | 1736309.3]	COG0439
ASF14_04205	11	11	0.215298	1.26166	0.34	hypothetical protein [Sphingomonas sp. Leaf257 | 1736309.3]	0Z0CC
ASF14_08440	16	13	0.158831	1.26158	0.34	hypothetical protein [Sphingomonas sp. Leaf257 | 1736309.3]	COG4773
ASF14_15550	13	10	0.122331	1.26134	0.33	N-carbamoylputrescine amidase (EC 3.5.1.53) [Sphingomonas sp. Leaf257 | 1736309.3]	COG0388
ASF14_01895	14	13	0.16076	1.25988	0.33	Imidazole glycerol phosphate synthase cyclase subunit [Sphingomonas sp. Leaf257 | 1736309.3]	COG0107
ASF14_08165	12	12	0.372166	1.25931	0.33	Efflux ABC transporter, ATP-binding protein [Sphingomonas sp. Leaf257 | 1736309.3]	COG1131
ASF14_18730	48	42	0.0215341	1.25874	0.33	NADP-dependent malic enzyme (EC 1.1.1.40) [Sphingomonas sp. Leaf257 | 1736309.3]	COG0280;COG0281
ASF14_05680	32	24	0.289792	1.25869	0.33	Prolyl endopeptidase (EC 3.4.21.26) [Sphingomonas sp. Leaf257 | 1736309.3]	COG1505
ASF14_14695	3	3	0.189897	1.25774	0.33	Phage head, terminase DNA packaging protein A [Sphingomonas sp. Leaf257 | 1736309.3]	COG4626
ASF14_03155	7	5	0.584635	1.2573	0.33	alpha-galactosidase (EC 3.2.1.22) [Sphingomonas sp. Leaf257 | 1736309.3]	COG3345
ASF14_04290	11	7	0.124625	1.25675	0.33	Thioredoxin reductase (EC 1.8.1.9) [Sphingomonas sp. Leaf257 | 1736309.3]	COG0492
ASF14_18955	2	2	0.34942	1.25641	0.33	hypothetical protein [Sphingomonas sp. Leaf257 | 1736309.3]	11G16
ASF14_18340	9	9	0.340968	1.25637	0.33	LSU rRNA pseudouridine(955/2504/2580) synthase (EC 5.4.99.24) [Sphingomonas sp. Leaf257 | 1736309.3]	COG0564
ASF14_16240	20	17	0.429962	1.25584	0.33	Guanosine-3',5'-bis(diphosphate) 3'-pyrophosphohydrolase (EC 3.1.7.2) / GTP pyrophosphokinase (EC 2.7.6.5), (p)ppGpp synthetase II [Sphingomonas sp. Leaf257 | 1736309.3]	COG0317
ASF14_12245	10	7	0.0730202	1.25513	0.33	Endonuclease [Sphingomonas sp. Leaf257 | 1736309.3]	11UE2
ASF14_01000	3	3	0.38987	1.25409	0.33	FIG147869: Carbon-nitrogen hydrolase [Sphingomonas sp. Leaf257 | 1736309.3]	COG0388
ASF14_10915	4	3	0.151606	1.25378	0.33	hypothetical protein [Sphingomonas sp. Leaf257 | 1736309.3]	#N/A
ASF14_15765	53	43	0.408228	1.25358	0.33	FIG015547: peptidase, M16 family / FIG015287: Zinc protease [Sphingomonas sp. Leaf257 | 1736309.3]	COG0612
ASF14_13820	2	2	0.407087	1.25277	0.33	MBL-fold metallo-hydrolase superfamily [Sphingomonas sp. Leaf257 | 1736309.3]	COG0491
ASF14_11385	6	2	0.445184	1.25251	0.32	FIG041266: ATP-dependent nuclease subunit B [Sphingomonas sp. Leaf257 | 1736309.3]	COG2887;COG3893
ASF14_15340	5	5	0.165965	1.25235	0.32	D-2-hydroxyglutarate dehydrogenase (EC 1.1.99.2) [Sphingomonas sp. Leaf257 | 1736309.3]	COG0277
ASF14_02150	22	16	0.290911	1.25126	0.32	hypothetical protein [Sphingomonas sp. Leaf257 | 1736309.3]	COG3820
ASF14_09790	17	14	0.0704961	1.25101	0.32	Excinuclease ABC subunit B [Sphingomonas sp. Leaf257 | 1736309.3]	COG0556
ASF14_09030	16	15	0.02214	1.25042	0.32	Homoserine dehydrogenase (EC 1.1.1.3) [Sphingomonas sp. Leaf257 | 1736309.3]	COG0460
fig|1736309.3.peg.2856	8	5	0.268169	1.24934	0.32	NAD-specific glutamate dehydrogenase (EC 1.4.1.2), large form [Sphingomonas sp. Leaf257 | 1736309.3]	#N/A
ASF14_10850	11	8	0.22706	1.24874	0.32	Sulfate and thiosulfate import ATP-binding protein CysA (EC 3.6.3.25) [Sphingomonas sp. Leaf257 | 1736309.3]	COG1118
ASF14_00590	13	10	0.310702	1.24772	0.32	Isocitrate lyase (EC 4.1.3.1) [Sphingomonas sp. Leaf257 | 1736309.3]	COG2224
ASF14_20310	7	3	0.263619	1.24708	0.32	FIG01423360: glycoside hydrolase [Sphingomonas sp. Leaf257 | 1736309.3]	COG2152
ASF14_02280	5	4	0.0348945	1.24635	0.32	Phenazine biosynthesis protein PhzF like [Sphingomonas sp. Leaf257 | 1736309.3]	COG0384
ASF14_03890	5	4	0.024834	1.24624	0.32	tRNA dimethylallyltransferase (EC 2.5.1.75) [Sphingomonas sp. Leaf257 | 1736309.3]	COG0324
ASF14_06770	4	3	0.0845356	1.24621	0.32	hypothetical protein [Sphingomonas sp. Leaf257 | 1736309.3]	COG3188
ASF14_00440	2	2	0.166806	1.24592	0.32	hypothetical protein [Sphingomonas sp. Leaf257 | 1736309.3]	COG1414
ASF14_10880	6	5	0.363987	1.24587	0.32	Rrf2-linked NADH-flavin reductase [Sphingomonas sp. Leaf257 | 1736309.3]	COG2910
ASF14_11925	7	5	0.141264	1.24548	0.32	N-acetylglucosamine-6-phosphate deacetylase (EC 3.5.1.25) [Sphingomonas sp. Leaf257 | 1736309.3]	COG1820
ASF14_09585	13	10	0.30699	1.24534	0.32	hypothetical protein [Sphingomonas sp. Leaf257 | 1736309.3]	COG3218
ASF14_05345	6	5	0.198495	1.24497	0.32	4-hydroxythreonine-4-phosphate dehydrogenase (EC 1.1.1.262) [Sphingomonas sp. Leaf257 | 1736309.3]	COG1995
ASF14_03895	21	17	0.274268	1.24389	0.31	Acetolactate synthase large subunit (EC 2.2.1.6) [Sphingomonas sp. Leaf257 | 1736309.3]	COG0028
ASF14_08820	38	27	0.0912326	1.24372	0.31	GTP-binding protein TypA/BipA [Sphingomonas sp. Leaf257 | 1736309.3]	COG1217
ASF14_05610	10	7	0.120614	1.24257	0.31	Tryptophan synthase alpha chain (EC 4.2.1.20) [Sphingomonas sp. Leaf257 | 1736309.3]	COG0159
ASF14_05545	4	4	0.439742	1.24237	0.31	DNA repair protein RadA [Sphingomonas sp. Leaf257 | 1736309.3]	COG1066
ASF14_15505	12	9	0.0355293	1.24209	0.31	UDP-glucose 4-epimerase (EC 5.1.3.2) [Sphingomonas sp. Leaf257 | 1736309.3]	COG1087
ASF14_09760	13	7	0.183917	1.24203	0.31	Holliday junction ATP-dependent DNA helicase RuvB (EC 3.6.4.12) [Sphingomonas sp. Leaf257 | 1736309.3]	COG2255
ASF14_14215	3	2	0.305449	1.24142	0.31	L-serine dehydratase, beta subunit (EC 4.3.1.17) / L-serine dehydratase, alpha subunit (EC 4.3.1.17) [Sphingomonas sp. Leaf257 | 1736309.3]	COG1760
ASF14_05550	3	2	0.282501	1.24123	0.31	Glycosyltransferase [Sphingomonas sp. Leaf257 | 1736309.3]	COG0438
ASF14_09595	11	9	0.16425	1.24092	0.31	hypothetical protein [Sphingomonas sp. Leaf257 | 1736309.3]	COG0845
ASF14_07515	6	4	0.152026	1.24091	0.31	Phytoene synthase (EC 2.5.1.32) [Sphingomonas sp. Leaf257 | 1736309.3]	COG1562
ASF14_18900	6	6	0.164988	1.2408	0.31	hypothetical protein [Sphingomonas sp. Leaf257 | 1736309.3]	COG0664
ASF14_12330	2	2	0.551583	1.24063	0.31	hypothetical protein [Sphingomonas sp. Leaf257 | 1736309.3]	0ZNFF
ASF14_06985	3	3	0.360728	1.24047	0.31	Uncharacterized protein CC_3060 [Sphingomonas sp. Leaf257 | 1736309.3]	COG3656
ASF14_15860	7	7	0.072764	1.23836	0.31	LSU ribosomal protein L28p @ LSU ribosomal protein L28p, zinc-independent [Sphingomonas sp. Leaf257 | 1736309.3]	COG0227
ASF14_01915	14	10	0.128176	1.23821	0.31	Fructokinase (EC 2.7.1.4) [Sphingomonas sp. Leaf257 | 1736309.3]	COG0524
ASF14_20015	9	5	0.176119	1.23798	0.31	Mannose-1-phosphate guanylyltransferase (EC 2.7.7.13) / Mannose-6-phosphate isomerase (EC 5.3.1.8) [Sphingomonas sp. Leaf257 | 1736309.3]	COG0836
ASF14_02205	6	5	0.0365083	1.23693	0.31	S-adenosylmethionine:tRNA ribosyltransferase-isomerase (EC 2.4.99.17) [Sphingomonas sp. Leaf257 | 1736309.3]	COG0809
ASF14_07090	10	7	0.152186	1.23676	0.31	hypothetical protein [Sphingomonas sp. Leaf257 | 1736309.3]	0XNMH
ASF14_01105	6	5	0.266412	1.23616	0.31	Selenoprotein O and cysteine-containing homologs [Sphingomonas sp. Leaf257 | 1736309.3]	COG0397
ASF14_10675	12	4	0.241906	1.23579	0.31	Transcriptional regulator [Sphingomonas sp. Leaf257 | 1736309.3]	COG4957
ASF14_12345	2	2	0.338745	1.23396	0.3	Uncharacterized UPF0118 membrane protein [Sphingomonas sp. Leaf257 | 1736309.3]	11PYI
ASF14_05885	24	19	0.144383	1.23354	0.3	Glutamine--fructose-6-phosphate aminotransferase [isomerizing] (EC 2.6.1.16) [Sphingomonas sp. Leaf257 | 1736309.3]	COG0449
ASF14_06055	6	5	0.368262	1.23295	0.3	5'-methylthioadenosine phosphorylase (EC 2.4.2.28) [Sphingomonas sp. Leaf257 | 1736309.3]	COG0005
ASF14_09080	16	14	0.241975	1.23226	0.3	hypothetical protein [Sphingomonas sp. Leaf257 | 1736309.3]	0Y0DW
ASF14_00710	16	12	0.192201	1.22966	0.3	Iron-sulfur cluster assembly protein SufB [Sphingomonas sp. Leaf257 | 1736309.3]	COG0719
ASF14_15445	5	5	0.491157	1.22947	0.3	hypothetical protein [Sphingomonas sp. Leaf257 | 1736309.3]	COG3386
ASF14_02130	28	17	0.221017	1.22914	0.3	SSU ribosomal protein S7p (S5e) [Sphingomonas sp. Leaf257 | 1736309.3]	COG0049
ASF14_05715	29	26	0.247037	1.22851	0.3	hypothetical protein [Sphingomonas sp. Leaf257 | 1736309.3]	0XX2K
ASF14_08265	6	2	0.219172	1.22732	0.3	Polyhydroxyalkanoic acid synthase [Sphingomonas sp. Leaf257 | 1736309.3]	COG3243
ASF14_07045	8	6	0.216813	1.22648	0.29	Putative large secreted protein SCO0341 [Sphingomonas sp. Leaf257 | 1736309.3]	0XPGV
ASF14_03970	18	11	0.377984	1.22596	0.29	S-(hydroxymethyl)glutathione dehydrogenase (EC 1.1.1.284) [Sphingomonas sp. Leaf257 | 1736309.3]	COG1062
ASF14_01095	11	9	0.129067	1.22593	0.29	hypothetical protein [Sphingomonas sp. Leaf257 | 1736309.3]	0XU0F
ASF14_05670	9	7	0.0877185	1.22565	0.29	hypothetical protein [Sphingomonas sp. Leaf257 | 1736309.3]	0YSE7
ASF14_13350	11	10	0.375915	1.22339	0.29	Polyketide synthase modules and related proteins [Sphingomonas sp. Leaf257 | 1736309.3]	COG1020
ASF14_00055	2	2	0.302305	1.2232	0.29	hypothetical protein [Sphingomonas sp. Leaf257 | 1736309.3]	0Y8QJ
ASF14_10940	24	19	0.191915	1.22245	0.29	Seryl-tRNA synthetase (EC 6.1.1.11) [Sphingomonas sp. Leaf257 | 1736309.3]	COG0172
ASF14_04120	9	7	0.35921	1.22227	0.29	Cell division protein FtsA [Sphingomonas sp. Leaf257 | 1736309.3]	COG0849
ASF14_12450	3	2	0.341551	1.22198	0.29	Pterin-4-alpha-carbinolamine dehydratase (EC 4.2.1.96) [Sphingomonas sp. Leaf257 | 1736309.3]	COG2154
ASF14_03250	18	14	0.12301	1.22147	0.29	SSU ribosomal protein S16p [Sphingomonas sp. Leaf257 | 1736309.3]	COG0228
ASF14_00175	5	3	0.379595	1.22143	0.29	N-succinyl-L,L-diaminopimelate desuccinylase (EC 3.5.1.18) [Sphingomonas sp. Leaf257 | 1736309.3]	COG0624
ASF14_11550	37	23	0.142558	1.2198	0.29	hypothetical protein [Sphingomonas sp. Leaf257 | 1736309.3]	COG0760
ASF14_05385	2	2	0.415699	1.21926	0.29	hypothetical protein [Sphingomonas sp. Leaf257 | 1736309.3]	#N/A
ASF14_03885	8	4	0.300711	1.21833	0.28	Phosphoserine phosphatase (EC 3.1.3.3) [Sphingomonas sp. Leaf257 | 1736309.3]	COG0560
ASF14_15960	3	2	0.177533	1.21785	0.28	RNA polymerase sigma-54 factor RpoN [Sphingomonas sp. Leaf257 | 1736309.3]	COG1508
ASF14_02080	34	18	0.0648473	1.21499	0.28	SSU ribosomal protein S3p (S3e) [Sphingomonas sp. Leaf257 | 1736309.3]	COG0092
ASF14_07180	19	14	0.240725	1.21494	0.28	Ferredoxin--NADP(+) reductase (EC 1.18.1.2) @ Flavodoxin--NADP(+) reductase (EC 1.19.1.1) [Sphingomonas sp. Leaf257 | 1736309.3]	COG1018
ASF14_08995	10	7	0.192788	1.21458	0.28	Scaffold protein for [4Fe-4S] cluster assembly ApbC, MRP-like [Sphingomonas sp. Leaf257 | 1736309.3]	COG0489
ASF14_01485	7	6	0.104489	1.21412	0.28	hypothetical protein [Sphingomonas sp. Leaf257 | 1736309.3]	#N/A
ASF14_04610	2	2	0.14472	1.21411	0.28	hypothetical protein [Sphingomonas sp. Leaf257 | 1736309.3]	#N/A
ASF14_09190	28	21	0.224382	1.21383	0.28	LSU ribosomal protein L7p/L12p (P1/P2) [Sphingomonas sp. Leaf257 | 1736309.3]	COG0222
ASF14_10215	13	9	0.0185089	1.21372	0.28	Aspartate aminotransferase (EC 2.6.1.1) [Sphingomonas sp. Leaf257 | 1736309.3]	COG1448
fig|1736309.3.peg.2857	59	47	0.12981	1.21343	0.28	NAD-specific glutamate dehydrogenase (EC 1.4.1.2), large form [Sphingomonas sp. Leaf257 | 1736309.3]	#N/A
ASF14_04575	14	10	0.141072	1.21319	0.28	RND efflux system, inner membrane transporter [Sphingomonas sp. Leaf257 | 1736309.3]	COG0841
ASF14_13900	67	48	0.259969	1.21259	0.28	SSU ribosomal protein S1p [Sphingomonas sp. Leaf257 | 1736309.3]	COG0539
ASF14_07370	15	12	0.249449	1.21231	0.28	Sensory box histidine kinase [Sphingomonas sp. Leaf257 | 1736309.3]	0XNMH
ASF14_03920	27	20	0.185739	1.21211	0.28	2-isopropylmalate synthase (EC 2.3.3.13) [Sphingomonas sp. Leaf257 | 1736309.3]	COG0119
ASF14_19710	7	6	0.5656	1.21209	0.28	hypothetical protein [Sphingomonas sp. Leaf257 | 1736309.3]	#N/A
ASF14_14240	60	46	0.129511	1.21165	0.28	Outer membrane protein assembly factor YaeT [Sphingomonas sp. Leaf257 | 1736309.3]	COG4775
ASF14_11425	7	4	0.291895	1.21126	0.28	hypothetical protein [Sphingomonas sp. Leaf257 | 1736309.3]	#N/A
ASF14_15435	6	4	0.327629	1.21069	0.28	predicted 2-keto-3-deoxyxylonate dehydratase [Sphingomonas sp. Leaf257 | 1736309.3]	COG3970
ASF14_06610	2	2	0.363273	1.21061	0.28	hypothetical protein [Sphingomonas sp. Leaf257 | 1736309.3]	#N/A
ASF14_05890	14	13	0.055843	1.21029	0.28	N-acetylglucosamine-1-phosphate uridyltransferase (EC 2.7.7.23) / Glucosamine-1-phosphate N-acetyltransferase (EC 2.3.1.157) [Sphingomonas sp. Leaf257 | 1736309.3]	COG1207
ASF14_17650	10	7	0.193126	1.20875	0.27	Transcriptional regulator, AsnC family [Sphingomonas sp. Leaf257 | 1736309.3]	COG1522
ASF14_02145	3	2	0.390398	1.20787	0.27	hypothetical protein [Sphingomonas sp. Leaf257 | 1736309.3]	#N/A
ASF14_15225	7	6	0.244042	1.2078	0.27	7-cyano-7-deazaguanine synthase (EC 6.3.4.20) [Sphingomonas sp. Leaf257 | 1736309.3]	COG0603
ASF14_08755	8	5	0.128959	1.20634	0.27	Magnesium and cobalt efflux protein CorC [Sphingomonas sp. Leaf257 | 1736309.3]	COG1253
ASF14_06880	2	2	0.503688	1.20545	0.27	Indolepyruvate oxidoreductase subunit IorA (EC 1.2.7.8) [Sphingomonas sp. Leaf257 | 1736309.3]	COG4231
ASF14_05160	34	20	0.144947	1.20254	0.27	Energy-dependent translational throttle protein EttA [Sphingomonas sp. Leaf257 | 1736309.3]	COG0488
ASF14_15600	9	7	0.21004	1.20175	0.27	tRNA (cytidine(32)/uridine(32)-2'-O)-methyltransferase (EC 2.1.1.200) [Sphingomonas sp. Leaf257 | 1736309.3]	COG0565
ASF14_17610	10	4	0.241405	1.20165	0.27	Methylenetetrahydrofolate--tRNA-(uracil-5-)-methyltransferase TrmFO (EC 2.1.1.74) [Sphingomonas sp. Leaf257 | 1736309.3]	COG1206
ASF14_16490	9	5	0.153599	1.19892	0.26	Glutathione S-transferase family protein [Sphingomonas sp. Leaf257 | 1736309.3]	0XPYM
ASF14_01765	20	15	0.31957	1.19704	0.26	Histidinol dehydrogenase (EC 1.1.1.23) [Sphingomonas sp. Leaf257 | 1736309.3]	COG0141
ASF14_05255	9	6	0.156147	1.19602	0.26	Methionyl-tRNA formyltransferase (EC 2.1.2.9) [Sphingomonas sp. Leaf257 | 1736309.3]	COG0223
ASF14_17615	6	5	0.544445	1.19582	0.26	hypothetical protein [Sphingomonas sp. Leaf257 | 1736309.3]	COG5483
ASF14_05165	15	10	0.125754	1.19581	0.26	hypothetical protein [Sphingomonas sp. Leaf257 | 1736309.3]	COG2203;COG3920
ASF14_07100	11	8	0.226546	1.19389	0.26	Membrane fusion component of MSF-type tripartite multidrug efflux system [Sphingomonas sp. Leaf257 | 1736309.3]	COG1566
ASF14_00320	4	4	0.363901	1.19326	0.25	hypothetical protein [Sphingomonas sp. Leaf257 | 1736309.3]	0ZF1K
ASF14_01110	8	7	0.188903	1.19269	0.25	Succinylglutamic semialdehyde dehydrogenase (EC 1.2.1.71) [Sphingomonas sp. Leaf257 | 1736309.3]	COG1012
ASF14_16270	7	6	0.0511894	1.19189	0.25	tRNA pseudouridine(55) synthase (EC 5.4.99.25) [Sphingomonas sp. Leaf257 | 1736309.3]	COG0130
ASF14_18290	10	10	0.356898	1.19132	0.25	Glutathione synthetase (EC 6.3.2.3) [Sphingomonas sp. Leaf257 | 1736309.3]	COG0189
ASF14_08285	5	4	0.0599411	1.19122	0.25	Riboflavin synthase eubacterial/eukaryotic (EC 2.5.1.9) [Sphingomonas sp. Leaf257 | 1736309.3]	COG0307
ASF14_14080	17	12	0.408305	1.19122	0.25	hypothetical protein [Sphingomonas sp. Leaf257 | 1736309.3]	COG2960
ASF14_15615	5	4	0.193283	1.18999	0.25	hypothetical protein [Sphingomonas sp. Leaf257 | 1736309.3]	#N/A
ASF14_08235	8	7	0.339272	1.1894	0.25	hypothetical protein [Sphingomonas sp. Leaf257 | 1736309.3]	COG2017
ASF14_06100	13	9	0.314294	1.18936	0.25	4-hydroxyphenylpyruvate dioxygenase (EC 1.13.11.27) [Sphingomonas sp. Leaf257 | 1736309.3]	COG3185
ASF14_09685	27	23	0.123607	1.18905	0.25	Succinyl-CoA ligase [ADP-forming] alpha chain (EC 6.2.1.5) [Sphingomonas sp. Leaf257 | 1736309.3]	COG0074
ASF14_10155	6	5	0.271206	1.18822	0.25	Arginine N-succinyltransferase (EC 2.3.1.109) [Sphingomonas sp. Leaf257 | 1736309.3]	COG3138
fig|1736309.3.peg.129	4	3	0.404545	1.18803	0.25	hypothetical protein [Sphingomonas sp. Leaf257 | 1736309.3]	#N/A
ASF14_05120	9	7	0.44568	1.1879	0.25	hypothetical protein [Sphingomonas sp. Leaf257 | 1736309.3]	COG2932
ASF14_10865	24	16	0.21554	1.18769	0.25	Sulfate and thiosulfate binding protein CysP [Sphingomonas sp. Leaf257 | 1736309.3]	COG1613
ASF14_04700	14	9	0.188014	1.18656	0.25	Glutathione S-transferase, omega (EC 2.5.1.18) [Sphingomonas sp. Leaf257 | 1736309.3]	COG0435
ASF14_15565	16	9	0.112156	1.1861	0.25	Agmatine deiminase (EC 3.5.3.12) [Sphingomonas sp. Leaf257 | 1736309.3]	COG2957
ASF14_12490	15	13	0.107298	1.18516	0.25	Class A beta-lactamase (EC 3.5.2.6) [Sphingomonas sp. Leaf257 | 1736309.3]	COG2367
ASF14_05710	3	3	0.115534	1.18424	0.24	hypothetical protein [Sphingomonas sp. Leaf257 | 1736309.3]	#N/A
ASF14_06085	13	10	0.296798	1.18373	0.24	Maltodextrin glucosidase (EC 3.2.1.20) [Sphingomonas sp. Leaf257 | 1736309.3]	COG0366
ASF14_02050	43	33	0.365899	1.18319	0.24	LSU ribosomal protein L5p (L11e) [Sphingomonas sp. Leaf257 | 1736309.3]	COG0094
ASF14_11565	4	2	0.382807	1.18209	0.24	Anthranilate synthase, amidotransferase component (EC 4.1.3.27) @ Para-aminobenzoate synthase, amidotransferase component (EC 2.6.1.85) [Sphingomonas sp. Leaf257 | 1736309.3]	COG0512
ASF14_08765	16	12	0.259032	1.18193	0.24	Phosphate starvation-inducible protein PhoH, predicted ATPase [Sphingomonas sp. Leaf257 | 1736309.3]	COG1702
ASF14_05805	27	20	0.575744	1.1814	0.24	Malto-oligosyltrehalose synthase (EC 5.4.99.15) [Sphingomonas sp. Leaf257 | 1736309.3]	COG3280
ASF14_05600	5	4	0.279772	1.1806	0.24	Phosphoribosylanthranilate isomerase (EC 5.3.1.24) [Sphingomonas sp. Leaf257 | 1736309.3]	COG0135
ASF14_07655	5	2	0.201522	1.18038	0.24	hypothetical protein [Sphingomonas sp. Leaf257 | 1736309.3]	COG1605
ASF14_11840	4	2	0.050131	1.17992	0.24	DNA-binding response regulator GltR, controls specific porins for the entry of glucose [Sphingomonas sp. Leaf257 | 1736309.3]	COG0745
ASF14_13085	23	20	0.0750943	1.17942	0.24	FIG000875: Thioredoxin domain-containing protein EC-YbbN [Sphingomonas sp. Leaf257 | 1736309.3]	COG3118
ASF14_18680	6	4	0.151477	1.17929	0.24	NADH-ubiquinone oxidoreductase-related protein [Sphingomonas sp. Leaf257 | 1736309.3]	11TR4
ASF14_14955	5	3	0.245437	1.17859	0.24	hypothetical protein [Sphingomonas sp. Leaf257 | 1736309.3]	1274W
ASF14_08800	5	4	0.372748	1.17855	0.24	NifU domain protein [Sphingomonas sp. Leaf257 | 1736309.3]	COG0694
ASF14_14940	4	2	0.291393	1.17855	0.24	Shikimate 5-dehydrogenase I gamma (EC 1.1.1.25) [Sphingomonas sp. Leaf257 | 1736309.3]	COG0169
ASF14_12550	8	5	0.302305	1.17836	0.24	DNA-directed RNA polymerase omega subunit (EC 2.7.7.6) [Sphingomonas sp. Leaf257 | 1736309.3]	COG1758
ASF14_15740	5	5	0.101246	1.17795	0.24	N5-carboxyaminoimidazole ribonucleotide synthase (EC 6.3.4.18) [Sphingomonas sp. Leaf257 | 1736309.3]	COG0026
ASF14_15835	11	10	0.327542	1.17647	0.23	Hemolysins and related proteins containing CBS domains [Sphingomonas sp. Leaf257 | 1736309.3]	COG1253
ASF14_03990	4	4	0.125754	1.175	0.23	Exodeoxyribonuclease III (EC 3.1.11.2) [Sphingomonas sp. Leaf257 | 1736309.3]	COG0708
ASF14_18670	9	6	0.049282	1.1748	0.23	Decaprenyl diphosphate synthase (EC 2.5.1.91) [Sphingomonas sp. Leaf257 | 1736309.3]	COG0142
ASF14_12455	13	13	0.249394	1.17337	0.23	Fumarylacetoacetase (EC 3.7.1.2) [Sphingomonas sp. Leaf257 | 1736309.3]	COG0179
ASF14_15130	2	2	0.399298	1.17305	0.23	Lysine decarboxylase family [Sphingomonas sp. Leaf257 | 1736309.3]	COG1611
ASF14_09690	114	89	0.273145	1.17286	0.23	2-oxoglutarate dehydrogenase E1 component (EC 1.2.4.2) [Sphingomonas sp. Leaf257 | 1736309.3]	COG0567
ASF14_00820	4	3	0.283498	1.17265	0.23	hypothetical protein [Sphingomonas sp. Leaf257 | 1736309.3]	COG5343
ASF14_05845	24	20	0.159293	1.17173	0.23	Malate synthase G (EC 2.3.3.9) [Sphingomonas sp. Leaf257 | 1736309.3]	COG2225
ASF14_17485	4	2	0.528798	1.16975	0.23	hypothetical protein [Sphingomonas sp. Leaf257 | 1736309.3]	COG1629
ASF14_11720	26	22	0.247732	1.16922	0.23	NADH-ubiquinone oxidoreductase chain D (EC 1.6.5.3) [Sphingomonas sp. Leaf257 | 1736309.3]	COG0649
ASF14_18715	10	7	0.0944503	1.16902	0.23	DNA mismatch repair protein MutS [Sphingomonas sp. Leaf257 | 1736309.3]	COG0249
ASF14_19705	2	2	0.0855638	1.16858	0.22	Error-prone, lesion bypass DNA polymerase V (UmuC) [Sphingomonas sp. Leaf257 | 1736309.3]	COG0389
ASF14_10835	6	6	0.355883	1.16833	0.22	hypothetical protein [Sphingomonas sp. Leaf257 | 1736309.3]	128HM
ASF14_15730	19	14	0.29603	1.16829	0.22	Phosphoglycerate mutase (EC 5.4.2.11) [Sphingomonas sp. Leaf257 | 1736309.3]	COG0588
ASF14_10535	21	19	0.219191	1.16718	0.22	CTP synthase (EC 6.3.4.2) [Sphingomonas sp. Leaf257 | 1736309.3]	COG0504
ASF14_14355	19	15	0.0274632	1.16688	0.22	hypothetical protein [Sphingomonas sp. Leaf257 | 1736309.3]	COG3975
ASF14_07055	4	2	0.566248	1.16614	0.22	hypothetical protein [Sphingomonas sp. Leaf257 | 1736309.3]	0XRHD
ASF14_03880	9	8	0.11995	1.16538	0.22	hypothetical protein [Sphingomonas sp. Leaf257 | 1736309.3]	COG0790
ASF14_03850	11	7	0.302305	1.16531	0.22	Aspartate carbamoyltransferase (EC 2.1.3.2) [Sphingomonas sp. Leaf257 | 1736309.3]	COG0540
ASF14_00195	8	5	0.169463	1.16365	0.22	Protein-export protein SecB (maintains pre-export unfolded state) [Sphingomonas sp. Leaf257 | 1736309.3]	COG1952
ASF14_12930	13	10	0.236375	1.16229	0.22	hypothetical protein [Sphingomonas sp. Leaf257 | 1736309.3]	11JCU
ASF14_04660	46	40	0.350069	1.16195	0.22	Proline dehydrogenase (EC 1.5.5.2) / Delta-1-pyrroline-5-carboxylate dehydrogenase (EC 1.2.1.88) [Sphingomonas sp. Leaf257 | 1736309.3]	COG0506;COG4230
ASF14_09985	6	4	0.195028	1.16189	0.22	3-methyl-2-oxobutanoate hydroxymethyltransferase (EC 2.1.2.11) [Sphingomonas sp. Leaf257 | 1736309.3]	COG0413
ASF14_04685	6	5	0.537876	1.1611	0.22	beta-N-acetylglucosaminidase (EC 3.2.1.52) [Sphingomonas sp. Leaf257 | 1736309.3]	COG3525
ASF14_08245	17	13	0.456641	1.16095	0.22	Phenylalanyl-tRNA synthetase alpha chain (EC 6.1.1.20) [Sphingomonas sp. Leaf257 | 1736309.3]	COG0016
ASF14_07690	18	14	0.18657	1.16075	0.22	Xaa-Pro aminopeptidase (EC 3.4.11.9) [Sphingomonas sp. Leaf257 | 1736309.3]	COG0006
ASF14_18745	9	6	0.160812	1.16068	0.21	Trehalase (EC 3.2.1.28) [Sphingomonas sp. Leaf257 | 1736309.3]	COG1626
ASF14_05215	28	22	0.294834	1.16005	0.21	Metallopeptidase [Sphingomonas sp. Leaf257 | 1736309.3]	COG3590
ASF14_10175	24	20	0.215669	1.15999	0.21	Sulfate adenylyltransferase subunit 1 (EC 2.7.7.4) / Adenylylsulfate kinase (EC 2.7.1.25) [Sphingomonas sp. Leaf257 | 1736309.3]	COG0529;COG2895
ASF14_15240	12	11	0.325484	1.1598	0.21	Two-component transcriptional response regulator, LuxR family [Sphingomonas sp. Leaf257 | 1736309.3]	COG3279
ASF14_06970	7	5	0.467874	1.15947	0.21	Ferrichrome-iron receptor [Sphingomonas sp. Leaf257 | 1736309.3]	COG1629
ASF14_04355	16	12	0.338275	1.15935	0.21	Cytochrome c-type biogenesis protein DsbD, protein-disulfide reductase (EC 1.8.1.8) [Sphingomonas sp. Leaf257 | 1736309.3]	COG4232;COG4233
ASF14_18375	18	12	0.184974	1.15786	0.21	Fumarate hydratase class II (EC 4.2.1.2) [Sphingomonas sp. Leaf257 | 1736309.3]	COG0114
ASF14_13250	29	26	0.306779	1.15781	0.21	TonB-dependent receptor [Sphingomonas sp. Leaf257 | 1736309.3]	0XSDY
ASF14_19020	4	2	0.248788	1.15683	0.21	hypothetical protein [Sphingomonas sp. Leaf257 | 1736309.3]	11HC5
ASF14_01660	8	6	0.260054	1.15487	0.21	ATP synthase delta chain (EC 3.6.3.14) [Sphingomonas sp. Leaf257 | 1736309.3]	COG0712
ASF14_06270	2	2	0.339328	1.15431	0.21	hypothetical protein [Sphingomonas sp. Leaf257 | 1736309.3]	COG0726
ASF14_05605	16	11	0.25784	1.15353	0.21	Tryptophan synthase beta chain (EC 4.2.1.20) [Sphingomonas sp. Leaf257 | 1736309.3]	COG0133
ASF14_06075	5	5	0.327862	1.15342	0.21	hypothetical protein [Sphingomonas sp. Leaf257 | 1736309.3]	124GX
ASF14_02440	15	9	0.370663	1.15098	0.2	2,3,4,5-tetrahydropyridine-2,6-dicarboxylate N-succinyltransferase (EC 2.3.1.117) [Sphingomonas sp. Leaf257 | 1736309.3]	COG2171
ASF14_11590	8	4	0.12529	1.15025	0.2	SOS-response repressor and protease LexA (EC 3.4.21.88) [Sphingomonas sp. Leaf257 | 1736309.3]	COG1974
ASF14_07360	5	2	0.338659	1.14983	0.2	Dihydropteroate synthase (EC 2.5.1.15) [Sphingomonas sp. Leaf257 | 1736309.3]	COG0294
ASF14_16705	6	5	0.380885	1.14776	0.2	Endo-1,4-beta-xylanase (EC 3.2.1.8) [Sphingomonas sp. Leaf257 | 1736309.3]	COG3693
ASF14_15245	3	2	0.302305	1.14755	0.2	Two-component system sensor histidine kinase [Sphingomonas sp. Leaf257 | 1736309.3]	COG2972
ASF14_01595	14	11	0.219119	1.14683	0.2	SSU ribosomal protein S11p (S14e) [Sphingomonas sp. Leaf257 | 1736309.3]	COG0100
ASF14_04110	27	18	0.209733	1.14589	0.2	hypothetical protein [Sphingomonas sp. Leaf257 | 1736309.3]	11EVB
ASF14_02285	3	2	0.458838	1.1447	0.19	Ferrous-iron efflux pump FieF [Sphingomonas sp. Leaf257 | 1736309.3]	COG0053
ASF14_10135	2	2	0.393135	1.14465	0.19	hypothetical protein [Sphingomonas sp. Leaf257 | 1736309.3]	COG0657
ASF14_14855	10	9	0.115764	1.14449	0.19	Glutathione S-transferase (EC 2.5.1.18) [Sphingomonas sp. Leaf257 | 1736309.3]	COG0625
ASF14_11745	6	5	0.296949	1.14373	0.19	Translation elongation factor P [Sphingomonas sp. Leaf257 | 1736309.3]	COG0231
ASF14_14805	8	7	0.428972	1.14304	0.19	4-hydroxy-tetrahydrodipicolinate reductase (EC 1.17.1.8) [Sphingomonas sp. Leaf257 | 1736309.3]	COG0289
ASF14_19655	6	3	0.309505	1.14264	0.19	hypothetical protein [Sphingomonas sp. Leaf257 | 1736309.3]	COG1192
ASF14_05230	28	23	0.375202	1.14101	0.19	Dihydroxy-acid dehydratase (EC 4.2.1.9) [Sphingomonas sp. Leaf257 | 1736309.3]	COG0129
ASF14_12495	21	14	0.333768	1.14001	0.19	DNA polymerase I (EC 2.7.7.7) [Sphingomonas sp. Leaf257 | 1736309.3]	COG0258;COG0749
ASF14_04115	49	37	0.141574	1.13985	0.19	Cell division protein FtsZ [Sphingomonas sp. Leaf257 | 1736309.3]	COG0206
ASF14_07375	10	9	0.333324	1.13939	0.19	Two-component transcriptional response regulator, LuxR family [Sphingomonas sp. Leaf257 | 1736309.3]	11JCR
ASF14_04035	17	11	0.393691	1.13922	0.19	DNA-directed RNA polymerase specialized sigma subunit, sigma24-like [Sphingomonas sp. Leaf257 | 1736309.3]	0YE83
ASF14_05285	6	4	0.302305	1.1387	0.19	Sensor histidine kinase ChvG (EC 2.7.3.-) [Sphingomonas sp. Leaf257 | 1736309.3]	COG0642
ASF14_16290	47	36	0.239199	1.13849	0.19	Translation initiation factor 2 [Sphingomonas sp. Leaf257 | 1736309.3]	COG0532
ASF14_00500	11	7	0.340068	1.13805	0.19	Fructose-1,6-bisphosphatase, type I (EC 3.1.3.11) [Sphingomonas sp. Leaf257 | 1736309.3]	COG0158
ASF14_00160	10	8	0.314465	1.13759	0.19	GTP-binding protein EngB [Sphingomonas sp. Leaf257 | 1736309.3]	COG0218
ASF14_05490	14	11	0.0476378	1.13736	0.19	RNA-binding protein Hfq [Sphingomonas sp. Leaf257 | 1736309.3]	COG1923
ASF14_07795	8	8	0.408228	1.13669	0.18	hypothetical protein [Sphingomonas sp. Leaf257 | 1736309.3]	COG1598
ASF14_17630	27	17	0.297761	1.13563	0.18	DNA gyrase subunit A (EC 5.99.1.3) [Sphingomonas sp. Leaf257 | 1736309.3]	COG0188
ASF14_01945	19	15	0.371523	1.1349	0.18	Aminopeptidase [Sphingomonas sp. Leaf257 | 1736309.3]	COG0308
ASF14_11700	2	2	0.562102	1.1347	0.18	NADH-ubiquinone oxidoreductase chain H (EC 1.6.5.3) [Sphingomonas sp. Leaf257 | 1736309.3]	COG1005
ASF14_18600	22	12	0.273101	1.13427	0.18	LSU ribosomal protein L1p (L10Ae) [Sphingomonas sp. Leaf257 | 1736309.3]	COG0081
ASF14_00905	8	4	0.30356	1.13422	0.18	GTP-binding protein Obg [Sphingomonas sp. Leaf257 | 1736309.3]	COG0536
ASF14_01005	4	4	0.433294	1.13421	0.18	Glutaredoxin 3 (Grx2) [Sphingomonas sp. Leaf257 | 1736309.3]	COG0695
ASF14_08430	9	6	0.439742	1.13391	0.18	hypothetical protein [Sphingomonas sp. Leaf257 | 1736309.3]	COG0666
ASF14_20110	6	4	0.475797	1.13334	0.18	dTDP-4-dehydrorhamnose reductase (EC 1.1.1.133) [Sphingomonas sp. Leaf257 | 1736309.3]	COG1091
ASF14_11855	2	2	0.577018	1.13332	0.18	Transcriptional regulator of maltose utilization, LacI family [Sphingomonas sp. Leaf257 | 1736309.3]	COG1609
ASF14_01015	13	9	0.245413	1.13212	0.18	SAM-dependent methyltransferase, BioC-like [Sphingomonas sp. Leaf257 | 1736309.3]	COG0500
ASF14_11465	37	29	0.227323	1.13073	0.18	Aspartate-semialdehyde dehydrogenase (EC 1.2.1.11) [Sphingomonas sp. Leaf257 | 1736309.3]	COG0136
ASF14_04815	50	35	0.238971	1.13043	0.18	Pyruvate,phosphate dikinase (EC 2.7.9.1) [Sphingomonas sp. Leaf257 | 1736309.3]	COG0574
ASF14_13835	5	4	0.300699	1.12982	0.18	Quinolinate phosphoribosyltransferase [decarboxylating] (EC 2.4.2.19) [Sphingomonas sp. Leaf257 | 1736309.3]	COG0157
ASF14_17345	2	2	0.52689	1.12958	0.18	CopG protein [Sphingomonas sp. Leaf257 | 1736309.3]	COG3019
ASF14_13785	21	18	0.404262	1.12926	0.18	3-isopropylmalate dehydratase large subunit (EC 4.2.1.33) [Sphingomonas sp. Leaf257 | 1736309.3]	COG0065
ASF14_14925	9	6	0.169463	1.12867	0.17	Prephenate dehydratase (EC 4.2.1.51) [Sphingomonas sp. Leaf257 | 1736309.3]	COG0077
ASF14_11775	27	21	0.12349	1.12865	0.17	Phosphoglycerate kinase (EC 2.7.2.3) [Sphingomonas sp. Leaf257 | 1736309.3]	COG0126
ASF14_02365	51	38	0.367434	1.12798	0.17	D-3-phosphoglycerate dehydrogenase (EC 1.1.1.95) [Sphingomonas sp. Leaf257 | 1736309.3]	COG0111
ASF14_07275	17	11	0.404687	1.12574	0.17	hypothetical protein [Sphingomonas sp. Leaf257 | 1736309.3]	COG5267
ASF14_08155	17	14	0.294327	1.12558	0.17	TldD protein, part of TldE/TldD proteolytic complex [Sphingomonas sp. Leaf257 | 1736309.3]	COG0312
ASF14_11560	7	7	0.410626	1.12433	0.17	hypothetical protein [Sphingomonas sp. Leaf257 | 1736309.3]	0YZQY
ASF14_03365	7	5	0.281343	1.12429	0.17	N-acetylmuramoyl-L-alanine amidase (EC 3.5.1.28) [Sphingomonas sp. Leaf257 | 1736309.3]	COG3023
ASF14_12795	9	8	0.47589	1.12341	0.17	Dienelactone hydrolase family protein [Sphingomonas sp. Leaf257 | 1736309.3]	COG0412
ASF14_01125	13	13	0.305385	1.12302	0.17	Sulfite reductase [NADPH] hemoprotein beta-component (EC 1.8.1.2) [Sphingomonas sp. Leaf257 | 1736309.3]	COG0155
ASF14_07010	5	4	0.314999	1.12169	0.17	NAD(FAD)-utilizing dehydrogenase, sll0175 homolog [Sphingomonas sp. Leaf257 | 1736309.3]	COG2509
ASF14_11785	48	37	0.398921	1.12128	0.17	NAD-dependent glyceraldehyde-3-phosphate dehydrogenase (EC 1.2.1.12) [Sphingomonas sp. Leaf257 | 1736309.3]	COG0057
ASF14_02590	31	24	0.311194	1.12084	0.16	Dihydroorotase (EC 3.5.2.3) [Sphingomonas sp. Leaf257 | 1736309.3]	COG0044
ASF14_03825	26	24	0.285811	1.12055	0.16	Aspartyl-tRNA(Asn) amidotransferase subunit A (EC 6.3.5.6) @ Glutamyl-tRNA(Gln) amidotransferase subunit A (EC 6.3.5.7) [Sphingomonas sp. Leaf257 | 1736309.3]	COG0154
ASF14_01645	4	3	0.21446	1.12052	0.16	hypothetical protein [Sphingomonas sp. Leaf257 | 1736309.3]	#N/A
ASF14_15110	10	9	0.344111	1.12047	0.16	hypothetical protein [Sphingomonas sp. Leaf257 | 1736309.3]	129ZW
ASF14_08565;fig	5	4	0.117326	1.11941	0.16	Electron transfer flavoprotein, alpha subunit [Sphingomonas sp. Leaf257 | 1736309.3] [fig|1736309.3.peg.3037|ASF14_08565,fig|1736309.3.peg.3778|ASF14_12145]	#N/A
ASF14_08270	30	30	0.481924	1.117	0.16	hypothetical protein [Sphingomonas sp. Leaf257 | 1736309.3]	COG5490
ASF14_09150	6	5	0.408228	1.11618	0.16	hypothetical protein [Sphingomonas sp. Leaf257 | 1736309.3]	0ZQHY
ASF14_12665	2	2	0.492373	1.11469	0.16	hypothetical protein [Sphingomonas sp. Leaf257 | 1736309.3]	COG4544
ASF14_06160	7	4	0.348106	1.11228	0.15	Uncharacterized ABC1 family protein XCC_1720 [Sphingomonas sp. Leaf257 | 1736309.3]	COG0661
ASF14_20105	13	10	0.399298	1.11172	0.15	Glucose-1-phosphate thymidylyltransferase (EC 2.7.7.24) [Sphingomonas sp. Leaf257 | 1736309.3]	COG1209
ASF14_14185	4	4	0.375559	1.10991	0.15	hypothetical protein [Sphingomonas sp. Leaf257 | 1736309.3]	0XR25
ASF14_01295	4	3	0.331827	1.10971	0.15	hypothetical protein [Sphingomonas sp. Leaf257 | 1736309.3]	#N/A
ASF14_09055	8	6	0.376007	1.10876	0.15	hypothetical protein [Sphingomonas sp. Leaf257 | 1736309.3]	#N/A
ASF14_14840	12	10	0.29603	1.10866	0.15	tRNA(Ile)-lysidine synthetase (EC 6.3.4.19) [Sphingomonas sp. Leaf257 | 1736309.3]	COG0037
ASF14_10805	20	15	0.316916	1.10853	0.15	Rod shape-determining protein MreB [Sphingomonas sp. Leaf257 | 1736309.3]	COG1077
ASF14_04450	20	16	0.173287	1.10826	0.15	Exoenzymes regulatory protein AepA precursor [Sphingomonas sp. Leaf257 | 1736309.3]	COG1574
ASF14_09465	13	10	0.374105	1.10777	0.15	Gamma-glutamyl phosphate reductase (EC 1.2.1.41) [Sphingomonas sp. Leaf257 | 1736309.3]	COG0014
ASF14_11695	9	5	0.389037	1.10675	0.15	NADH-ubiquinone oxidoreductase chain I (EC 1.6.5.3) [Sphingomonas sp. Leaf257 | 1736309.3]	COG1143
ASF14_03800	60	52	0.27579	1.106	0.15	Cell division trigger factor (EC 5.2.1.8) [Sphingomonas sp. Leaf257 | 1736309.3]	COG0544
ASF14_12310	8	7	0.399298	1.10541	0.14	hypothetical protein [Sphingomonas sp. Leaf257 | 1736309.3]	COG3233
ASF14_04885	30	19	0.387491	1.10317	0.14	Adenylosuccinate lyase (EC 4.3.2.2) @ SAICAR lyase (EC 4.3.2.2) [Sphingomonas sp. Leaf257 | 1736309.3]	COG0015
ASF14_13220	9	7	0.504027	1.10281	0.14	TonB-dependent receptor [Sphingomonas sp. Leaf257 | 1736309.3]	0XSDY
ASF14_11715	10	9	0.384607	1.10224	0.14	NADH-ubiquinone oxidoreductase chain E (EC 1.6.5.3) [Sphingomonas sp. Leaf257 | 1736309.3]	COG1905
ASF14_12115	8	6	0.296593	1.10104	0.14	Dipeptidyl peptidase IV [Sphingomonas sp. Leaf257 | 1736309.3]	COG1506
ASF14_05695	36	24	0.323469	1.10071	0.14	Enolase (EC 4.2.1.11) [Sphingomonas sp. Leaf257 | 1736309.3]	COG0148
ASF14_06000	4	3	0.553757	1.09922	0.14	Molybdopterin synthase catalytic subunit MoaE (EC 2.8.1.12) [Sphingomonas sp. Leaf257 | 1736309.3]	COG0314
ASF14_01535	19	14	0.444251	1.09892	0.14	Phosphoribosylaminoimidazole-succinocarboxamide synthase (EC 6.3.2.6) [Sphingomonas sp. Leaf257 | 1736309.3]	COG0152
ASF14_01495	3	3	0.439947	1.0989	0.14	Dihydroneopterin aldolase (EC 4.1.2.25) [Sphingomonas sp. Leaf257 | 1736309.3]	0XW7Y
ASF14_18525	4	2	0.444539	1.09872	0.14	Protein translocase subunit SecF [Sphingomonas sp. Leaf257 | 1736309.3]	COG0341
ASF14_08985	19	13	0.208385	1.09867	0.14	HflC protein [Sphingomonas sp. Leaf257 | 1736309.3]	COG0330
ASF14_08680	16	12	0.302305	1.09844	0.14	Glutamate--cysteine ligase (EC 6.3.2.2) [Sphingomonas sp. Leaf257 | 1736309.3]	COG3572
ASF14_12735	34	25	0.375559	1.09841	0.14	Leucyl-tRNA synthetase (EC 6.1.1.4) [Sphingomonas sp. Leaf257 | 1736309.3]	COG0495
ASF14_07380	6	4	0.418069	1.09806	0.13	Two-component system sensor histidine kinase [Sphingomonas sp. Leaf257 | 1736309.3]	COG3920
ASF14_02015	19	16	0.389883	1.09724	0.13	LSU ribosomal protein L15p (L27Ae) [Sphingomonas sp. Leaf257 | 1736309.3]	COG0200
ASF14_04305	4	4	0.294156	1.09706	0.13	Sulfur carrier protein FdhD [Sphingomonas sp. Leaf257 | 1736309.3]	COG1526
ASF14_18485	12	10	0.268212	1.09692	0.13	CobW GTPase involved in cobalt insertion for B12 biosynthesis [Sphingomonas sp. Leaf257 | 1736309.3]	COG0523
ASF14_00285	5	4	0.496889	1.09688	0.13	Serine/threonine protein phosphatase (EC 3.1.3.16) [Sphingomonas sp. Leaf257 | 1736309.3]	COG0639
ASF14_12075	4	3	0.496865	1.09594	0.13	Organic hydroperoxide resistance transcriptional regulator [Sphingomonas sp. Leaf257 | 1736309.3]	11TPH
ASF14_04580	14	11	0.43572	1.09506	0.13	Efflux transport system, outer membrane factor (OMF) lipoprotein [Sphingomonas sp. Leaf257 | 1736309.3]	COG1538
ASF14_02455	8	4	0.330899	1.09454	0.13	Luciferase-like monooxygenase YhbW [Sphingomonas sp. Leaf257 | 1736309.3]	COG2141
ASF14_19725	12	10	0.38059	1.09317	0.13	hypothetical protein [Sphingomonas sp. Leaf257 | 1736309.3]	COG2184
ASF14_09655	5	5	0.234104	1.09278	0.13	Phenylalanine-4-hydroxylase (EC 1.14.16.1) [Sphingomonas sp. Leaf257 | 1736309.3]	COG3186
ASF14_12540	2	2	0.438791	1.09225	0.13	hypothetical protein [Sphingomonas sp. Leaf257 | 1736309.3]	#N/A
ASF14_08720	23	15	0.358064	1.0916	0.13	S-adenosylmethionine synthetase (EC 2.5.1.6) [Sphingomonas sp. Leaf257 | 1736309.3]	COG0192
ASF14_09555	16	14	0.398387	1.09151	0.13	CzcABC family efflux RND transporter, membrane fusion protein [Sphingomonas sp. Leaf257 | 1736309.3]	0XRZF
ASF14_01130	6	6	0.192092	1.09073	0.13	Oxidoreductase probably involved in sulfite reduction [Sphingomonas sp. Leaf257 | 1736309.3]	COG3749
ASF14_18820	3	2	0.471132	1.09003	0.12	Methylmalonyl-CoA epimerase (EC 5.1.99.1) @ Ethylmalonyl-CoA epimerase [Sphingomonas sp. Leaf257 | 1736309.3]	COG0346
ASF14_15585	27	17	0.419102	1.08983	0.12	SSU ribosomal protein S4p (S9e) @ SSU ribosomal protein S4p (S9e), zinc-independent [Sphingomonas sp. Leaf257 | 1736309.3]	COG0522
ASF14_12525	17	13	0.336613	1.08973	0.12	N-acetylglutamate kinase (EC 2.7.2.8) [Sphingomonas sp. Leaf257 | 1736309.3]	COG0548
ASF14_14070	4	3	0.399562	1.08815	0.12	Pyrroline-5-carboxylate reductase (EC 1.5.1.2) [Sphingomonas sp. Leaf257 | 1736309.3]	COG0345
ASF14_04295	72	62	0.387424	1.08746	0.12	Putative formate dehydrogenase oxidoreductase protein [Sphingomonas sp. Leaf257 | 1736309.3]	COG0243
ASF14_09455	6	4	0.393454	1.0864	0.12	Ribosomal silencing factor RsfA [Sphingomonas sp. Leaf257 | 1736309.3]	COG0799
ASF14_02465	10	8	0.388305	1.0864	0.12	Two-component transcriptional response regulator, LuxR family [Sphingomonas sp. Leaf257 | 1736309.3]	11FPD
ASF14_15270	18	15	0.33218	1.08598	0.12	competence lipoprotein ComL, putative [Sphingomonas sp. Leaf257 | 1736309.3]	COG4105
ASF14_15910	19	13	0.195831	1.08579	0.12	Methionine gamma-lyase (EC 4.4.1.11) [Sphingomonas sp. Leaf257 | 1736309.3]	COG0626
ASF14_05295	9	7	0.313989	1.08481	0.12	RNase adapter protein RapZ [Sphingomonas sp. Leaf257 | 1736309.3]	COG1660
ASF14_09575	9	9	0.244588	1.08368	0.12	ABC transporter, ATP-binding protein (cluster 9, phospholipid) [Sphingomonas sp. Leaf257 | 1736309.3]	COG1127
ASF14_02185	4	3	0.519255	1.08347	0.12	hypothetical protein [Sphingomonas sp. Leaf257 | 1736309.3]	COG1722
ASF14_06755	4	2	0.47929	1.0834	0.12	hypothetical protein [Sphingomonas sp. Leaf257 | 1736309.3]	0Z57E
ASF14_05835	7	7	0.394186	1.08306	0.12	Phosphate regulon transcriptional regulatory protein PhoB (SphR) [Sphingomonas sp. Leaf257 | 1736309.3]	0XPSB
ASF14_05240	6	3	0.364794	1.08264	0.11	NAD(P)H-hydrate epimerase (EC 5.1.99.6) / ADP-dependent (S)-NAD(P)H-hydrate dehydratase (EC 4.2.1.136) [Sphingomonas sp. Leaf257 | 1736309.3]	COG0062;COG0063
ASF14_18775	24	19	0.339161	1.08243	0.11	Glucoamylase (EC 3.2.1.3) [Sphingomonas sp. Leaf257 | 1736309.3]	COG3387
ASF14_16525	12	9	0.460685	1.07991	0.11	Endo-1,4-beta-xylanase (EC 3.2.1.8) [Sphingomonas sp. Leaf257 | 1736309.3]	COG2382
ASF14_08930	7	7	0.442586	1.07939	0.11	Cystathionine beta-lyase (EC 4.4.1.8) [Sphingomonas sp. Leaf257 | 1736309.3]	COG0626
ASF14_06870	6	3	0.379625	1.07892	0.11	hypothetical protein [Sphingomonas sp. Leaf257 | 1736309.3]	125GE
ASF14_04130	3	2	0.583402	1.07869	0.11	D-alanine--D-alanine ligase (EC 6.3.2.4) [Sphingomonas sp. Leaf257 | 1736309.3]	COG1181
ASF14_18245	6	3	0.584635	1.07769	0.11	Nucleoside 5-triphosphatase RdgB (dHAPTP, dITP, XTP-specific) (EC 3.6.1.66) [Sphingomonas sp. Leaf257 | 1736309.3]	COG0127
ASF14_04265	43	36	0.320158	1.07749	0.11	Dihydrolipoamide dehydrogenase of pyruvate dehydrogenase complex (EC 1.8.1.4) [Sphingomonas sp. Leaf257 | 1736309.3]	COG1249
ASF14_08540	5	3	0.42521	1.07699	0.11	Dethiobiotin synthase BioD (EC 6.3.3.3) [Sphingomonas sp. Leaf257 | 1736309.3]	COG0132
ASF14_08600	4	4	0.282517	1.07689	0.11	Cytochrome O ubiquinol oxidase subunit II (EC 1.10.3.-) [Sphingomonas sp. Leaf257 | 1736309.3]	COG1622
ASF14_13635	5	4	0.568814	1.07669	0.11	Single-stranded-DNA-specific exonuclease RecJ [Sphingomonas sp. Leaf257 | 1736309.3]	COG0608
ASF14_15200	3	3	0.460309	1.07648	0.11	hypothetical protein [Sphingomonas sp. Leaf257 | 1736309.3]	#N/A
ASF14_02030	25	23	0.390922	1.07626	0.11	LSU ribosomal protein L18p (L5e) [Sphingomonas sp. Leaf257 | 1736309.3]	COG0256
ASF14_00460	7	6	0.565606	1.07489	0.1	L-fuconate dehydratase (EC 4.2.1.68), type 2 [Sphingomonas sp. Leaf257 | 1736309.3]	COG2721
ASF14_01270	4	4	0.460098	1.07455	0.1	hypothetical protein [Sphingomonas sp. Leaf257 | 1736309.3]	12CE7
ASF14_08835	58	39	0.431025	1.0743	0.1	Ribonuclease E (EC 3.1.26.12) [Sphingomonas sp. Leaf257 | 1736309.3]	COG1530
ASF14_05330	3	2	0.271264	1.07323	0.1	tRNA/rRNA cytosine-C5-methylase [Sphingomonas sp. Leaf257 | 1736309.3]	COG0144
ASF14_04185	16	10	0.303328	1.0731	0.1	16S rRNA (cytosine(1402)-N(4))-methyltransferase (EC 2.1.1.199) [Sphingomonas sp. Leaf257 | 1736309.3]	COG0275
ASF14_04245	18	17	0.399223	1.07298	0.1	AMP-binding enzyme, associated with serine palmitoyltransferase [Sphingomonas sp. Leaf257 | 1736309.3]	COG0318
ASF14_08670	12	10	0.377765	1.07295	0.1	Polyphosphate kinase 2 (EC 2.7.4.1) [Sphingomonas sp. Leaf257 | 1736309.3]	COG2326
ASF14_07340	6	4	0.475314	1.07275	0.1	hypothetical protein [Sphingomonas sp. Leaf257 | 1736309.3]	COG3781
ASF14_11930	7	6	0.426421	1.07162	0.1	Glucosamine-6-phosphate deaminase [isomerizing], alternative (EC 3.5.99.6) [Sphingomonas sp. Leaf257 | 1736309.3]	COG2222
ASF14_13070	21	19	0.31957	1.07152	0.1	2-polyprenyl-3-methyl-6-methoxy-1,4-benzoquinol hydroxylase [Sphingomonas sp. Leaf257 | 1736309.3]	COG0654
ASF14_07490	16	12	0.294834	1.07062	0.1	Phytoene desaturase (lycopene-forming) (EC 1.3.99.31) [Sphingomonas sp. Leaf257 | 1736309.3]	COG1233
ASF14_00775	6	2	0.425614	1.07045	0.1	General secretion pathway protein E [Sphingomonas sp. Leaf257 | 1736309.3]	COG2804
ASF14_08550	10	7	0.422288	1.06967	0.1	hypothetical protein [Sphingomonas sp. Leaf257 | 1736309.3]	11XQF
ASF14_07175	18	15	0.415707	1.0691	0.1	hypothetical protein [Sphingomonas sp. Leaf257 | 1736309.3]	11STE
ASF14_06205	33	27	0.429854	1.06755	0.09	peptidoglycan binding domain-containing protein [Sphingomonas sp. Leaf257 | 1736309.3]	COG2989
ASF14_15140	18	17	0.464369	1.06754	0.09	3-isopropylmalate dehydrogenase (EC 1.1.1.85) [Sphingomonas sp. Leaf257 | 1736309.3]	COG0473
ASF14_12425	9	8	0.411006	1.06703	0.09	SAM-dependent methyltransferase [Sphingomonas sp. Leaf257 | 1736309.3]	COG1092
ASF14_18630	2	2	0.505567	1.06655	0.09	Protein translocase subunit SecE [Sphingomonas sp. Leaf257 | 1736309.3]	0XUXP
ASF14_05760	7	5	0.405653	1.06582	0.09	Uncharacterized MFS-type transporter [Sphingomonas sp. Leaf257 | 1736309.3]	0XP7I
ASF14_04730	20	16	0.439958	1.06571	0.09	Glycine dehydrogenase [decarboxylating] (glycine cleavage system P1 protein) (EC 1.4.4.2) [Sphingomonas sp. Leaf257 | 1736309.3]	COG0403
ASF14_08795	18	11	0.167166	1.06532	0.09	Probable NADH dehydrogenase/NAD(P)H nitroreductase [Sphingomonas sp. Leaf257 | 1736309.3]	COG0778
ASF14_18520	19	15	0.473709	1.06421	0.09	Protein translocase subunit SecD [Sphingomonas sp. Leaf257 | 1736309.3]	COG0342
ASF14_09995	10	7	0.420029	1.06398	0.09	NAD synthetase (EC 6.3.1.5) / Glutamine amidotransferase chain of NAD synthetase [Sphingomonas sp. Leaf257 | 1736309.3]	COG0171;COG0388
ASF14_09965	23	14	0.461938	1.0637	0.09	Bacterioferritin (EC 1.16.3.1) [Sphingomonas sp. Leaf257 | 1736309.3]	COG2193
ASF14_14065	7	3	0.512073	1.06362	0.09	HTH-type transcriptional regulator PetP [Sphingomonas sp. Leaf257 | 1736309.3]	11G0I
ASF14_08310	33	28	0.483065	1.06357	0.09	NADH:flavin oxidoreductases, Old Yellow Enzyme family [Sphingomonas sp. Leaf257 | 1736309.3]	COG1902
ASF14_04135	7	4	0.500904	1.06301	0.09	UDP-N-acetylenolpyruvoylglucosamine reductase (EC 1.3.1.98) [Sphingomonas sp. Leaf257 | 1736309.3]	COG0812
ASF14_03685	4	4	0.494595	1.06184	0.09	Hydrolase, haloacid delahogenase-like family [Sphingomonas sp. Leaf257 | 1736309.3]	COG1011
ASF14_18700	16	12	0.505409	1.05867	0.08	LemA family protein [Sphingomonas sp. Leaf257 | 1736309.3]	COG1704
ASF14_16195	22	19	0.375559	1.05824	0.08	Diaminopimelate decarboxylase (EC 4.1.1.20) [Sphingomonas sp. Leaf257 | 1736309.3]	COG0019
ASF14_11525	7	6	0.501445	1.05822	0.08	Ribosomal protein S12p Asp88 (E. coli) methylthiotransferase (EC 2.8.4.4) [Sphingomonas sp. Leaf257 | 1736309.3]	COG0621
ASF14_11655	18	15	0.388925	1.05591	0.08	Ribonuclease J (endonuclease and 5' exonuclease) [Sphingomonas sp. Leaf257 | 1736309.3]	COG0595
ASF14_00850	12	9	0.429367	1.05577	0.08	Inositol-1-phosphate synthase (EC 5.5.1.4) [Sphingomonas sp. Leaf257 | 1736309.3]	COG1260
ASF14_03435	6	4	0.452818	1.05543	0.08	Cysteine desulfurase (EC 2.8.1.7) [Sphingomonas sp. Leaf257 | 1736309.3]	COG1104
ASF14_02330	18	17	0.426337	1.05525	0.08	Enoyl-[acyl-carrier-protein] reductase [NADH] (EC 1.3.1.9) [Sphingomonas sp. Leaf257 | 1736309.3]	COG0623
ASF14_08965	37	32	0.370203	1.05519	0.08	FIG01423360: glycoside hydrolase [Sphingomonas sp. Leaf257 | 1736309.3]	COG2152
ASF14_14920	3	3	0.511135	1.05447	0.08	NADH pyrophosphatase (EC 3.6.1.22), decaps 5'-NAD modified RNA [Sphingomonas sp. Leaf257 | 1736309.3]	COG2816
ASF14_05300	6	2	0.510541	1.05433	0.08	PTS system permease (IIAMan), nitrogen regulatory IIA protein [Sphingomonas sp. Leaf257 | 1736309.3]	COG2893
ASF14_18930	33	23	0.433424	1.05373	0.08	hypothetical protein [Sphingomonas sp. Leaf257 | 1736309.3]	COG1295
ASF14_02045	11	7	0.45002	1.0535	0.08	SSU ribosomal protein S14p (S29e) @ SSU ribosomal protein S14p (S29e), zinc-independent [Sphingomonas sp. Leaf257 | 1736309.3]	COG0199
ASF14_09670	12	10	0.519808	1.05325	0.07	ATPase [Sphingomonas sp. Leaf257 | 1736309.3]	COG1485
ASF14_19455	5	4	0.584635	1.05306	0.07	hypothetical protein [Sphingomonas sp. Leaf257 | 1736309.3]	COG3668
ASF14_06525	47	21	0.265203	1.05168	0.07	Catalase KatE-intracellular protease (EC 1.11.1.6) [Sphingomonas sp. Leaf257 | 1736309.3]	COG0753
ASF14_18810	2	2	0.479452	1.05089	0.07	Ribosomal protein L11 methyltransferase [Sphingomonas sp. Leaf257 | 1736309.3]	COG2264
ASF14_06485	7	5	0.511363	1.05083	0.07	RidA/YER057c/UK114 superfamily, group 3 [Sphingomonas sp. Leaf257 | 1736309.3]	COG0251
ASF14_07160	13	6	0.42691	1.05071	0.07	Chemotaxis response regulator protein-glutamate methylesterase CheB (EC 3.1.1.61) [Sphingomonas sp. Leaf257 | 1736309.3]	COG2201
ASF14_05515	6	4	0.383641	1.05021	0.07	Uncharacterized metal-dependent hydrolase YcfH [Sphingomonas sp. Leaf257 | 1736309.3]	COG0084
ASF14_03905	41	32	0.311819	1.05008	0.07	Ketol-acid reductoisomerase (NADP(+)) (EC 1.1.1.86) [Sphingomonas sp. Leaf257 | 1736309.3]	COG0059
ASF14_15010	13	10	0.550706	1.0497	0.07	Ubiquinol-cytochrome C reductase, cytochrome C1 subunit [Sphingomonas sp. Leaf257 | 1736309.3]	COG2857
ASF14_05310	3	2	0.531777	1.0495	0.07	RNA methyltransferase Atu0341 [Sphingomonas sp. Leaf257 | 1736309.3]	COG0566
ASF14_10625	10	5	0.583725	1.04949	0.07	SSU ribosomal protein S18p @ SSU ribosomal protein S18p, zinc-independent [Sphingomonas sp. Leaf257 | 1736309.3]	COG0238
ASF14_16750	4	3	0.575744	1.04801	0.07	Nicotinamidase (EC 3.5.1.19) [Sphingomonas sp. Leaf257 | 1736309.3]	COG1335
ASF14_04695	17	13	0.460136	1.04694	0.07	3'-to-5' exoribonuclease RNase R [Sphingomonas sp. Leaf257 | 1736309.3]	COG0557
ASF14_13030	2	2	0.555819	1.04675	0.07	N(6)-L-threonylcarbamoyladenine synthase (EC 2.3.1.234) [Sphingomonas sp. Leaf257 | 1736309.3]	COG0533
ASF14_07390	34	24	0.42806	1.04664	0.07	DNA gyrase subunit B (EC 5.99.1.3) [Sphingomonas sp. Leaf257 | 1736309.3]	COG0187
ASF14_09035	20	17	0.477337	1.04637	0.07	Oxidoreductase [Sphingomonas sp. Leaf257 | 1736309.3]	COG3491
ASF14_03205	38	19	0.409127	1.0463	0.07	RNA polymerase sigma factor RpoD [Sphingomonas sp. Leaf257 | 1736309.3]	COG0568
ASF14_11630	3	3	0.550341	1.04622	0.07	hypothetical protein [Sphingomonas sp. Leaf257 | 1736309.3]	#N/A
ASF14_09780	3	3	0.43423	1.04603	0.06	hypothetical protein [Sphingomonas sp. Leaf257 | 1736309.3]	#N/A
ASF14_16030	2	2	0.43977	1.04585	0.06	Flagellar basal-body rod protein FlgC [Sphingomonas sp. Leaf257 | 1736309.3]	COG1558
ASF14_10080	7	5	0.557282	1.04575	0.06	hypothetical protein [Sphingomonas sp. Leaf257 | 1736309.3]	0Y48A
ASF14_09230	10	8	0.4216	1.04558	0.06	hypothetical protein [Sphingomonas sp. Leaf257 | 1736309.3]	COG1538
ASF14_12845	5	5	0.487762	1.04551	0.06	Phosphoenolpyruvate synthase regulatory protein [Sphingomonas sp. Leaf257 | 1736309.3]	COG1806
ASF14_13530	2	2	0.527636	1.04548	0.06	hypothetical protein [Sphingomonas sp. Leaf257 | 1736309.3]	0Z1SA
ASF14_13045	11	6	0.435827	1.04438	0.06	hypothetical protein [Sphingomonas sp. Leaf257 | 1736309.3]	#N/A
ASF14_08410	22	19	0.470462	1.0443	0.06	Multimodular transpeptidase-transglycosylase (EC 2.4.1.129) (EC 3.4.-.-) [Sphingomonas sp. Leaf257 | 1736309.3]	COG0744
ASF14_04010	9	6	0.52689	1.04408	0.06	Thiol peroxidase, Bcp-type (EC 1.11.1.15) [Sphingomonas sp. Leaf257 | 1736309.3]	COG1225
ASF14_09330	16	14	0.504027	1.04372	0.06	ATP-dependent hsl protease ATP-binding subunit HslU [Sphingomonas sp. Leaf257 | 1736309.3]	COG1220
fig|1736309.3.peg.3040	12	6	0.546776	1.04356	0.06	Propionyl-CoA carboxylase biotin-containing subunit (EC 6.4.1.3) [Sphingomonas sp. Leaf257 | 1736309.3]	#N/A
ASF14_07110	20	17	0.44785	1.04256	0.06	Organic hydroperoxide resistance protein [Sphingomonas sp. Leaf257 | 1736309.3]	COG1764
ASF14_13795	10	6	0.477121	1.04251	0.06	hypothetical protein [Sphingomonas sp. Leaf257 | 1736309.3]	COG5467
ASF14_00610	5	3	0.458855	1.04247	0.06	3-hydroxybutyrate dehydrogenase (EC 1.1.1.30) [Sphingomonas sp. Leaf257 | 1736309.3]	0XPTP
ASF14_09975	17	15	0.462374	1.04226	0.06	Outer membrane beta-barrel assembly protein BamB [Sphingomonas sp. Leaf257 | 1736309.3]	COG1520
ASF14_19460	3	2	0.529477	1.04154	0.06	putative transcriptional regulators, CopG/Arc/MetJ family [Sphingomonas sp. Leaf257 | 1736309.3]	COG3609
ASF14_11705	39	25	0.340663	1.04128	0.06	NADH-ubiquinone oxidoreductase chain G (EC 1.6.5.3) [Sphingomonas sp. Leaf257 | 1736309.3]	COG1034
ASF14_08445	11	4	0.475851	1.04123	0.06	LSU ribosomal protein L20p [Sphingomonas sp. Leaf257 | 1736309.3]	COG0292
ASF14_19980	10	7	0.55821	1.04117	0.06	hypothetical protein [Sphingomonas sp. Leaf257 | 1736309.3]	0XWG6
ASF14_08060	9	5	0.506205	1.04047	0.06	hypothetical protein [Sphingomonas sp. Leaf257 | 1736309.3]	COG0454
ASF14_02070	10	5	0.559339	1.04004	0.06	LSU ribosomal protein L29p (L35e) [Sphingomonas sp. Leaf257 | 1736309.3]	COG0255
ASF14_13790	8	4	0.527552	1.04004	0.06	3-isopropylmalate dehydratase small subunit (EC 4.2.1.33) [Sphingomonas sp. Leaf257 | 1736309.3]	COG0066
ASF14_17730	16	7	0.565676	1.0394	0.06	SSU ribosomal protein S9p (S16e) [Sphingomonas sp. Leaf257 | 1736309.3]	COG0103
ASF14_17600	3	3	0.519566	1.03938	0.06	hypothetical protein [Sphingomonas sp. Leaf257 | 1736309.3]	COG1562
ASF14_15625	12	10	0.474428	1.03919	0.06	Ribose-5-phosphate isomerase B (EC 5.3.1.6) [Sphingomonas sp. Leaf257 | 1736309.3]	COG0698
ASF14_00570	14	10	0.47076	1.03889	0.06	Aldo/keto reductase, SCO4109 family [Sphingomonas sp. Leaf257 | 1736309.3]	COG0667
ASF14_03245	4	2	0.483318	1.03871	0.05	16S rRNA processing protein RimM [Sphingomonas sp. Leaf257 | 1736309.3]	COG0806
ASF14_08645	24	18	0.485596	1.03728	0.05	Glycogen phosphorylase (EC 2.4.1.1) [Sphingomonas sp. Leaf257 | 1736309.3]	COG0058
ASF14_14320	20	15	0.441538	1.03605	0.05	Valyl-tRNA synthetase (EC 6.1.1.9) [Sphingomonas sp. Leaf257 | 1736309.3]	COG0525
ASF14_01795	2	2	0.47488	1.03558	0.05	Septum formation protein Maf [Sphingomonas sp. Leaf257 | 1736309.3]	COG0424
ASF14_05390	4	4	0.453189	1.03432	0.05	Phosphoribosylglycinamide formyltransferase (EC 2.1.2.2) [Sphingomonas sp. Leaf257 | 1736309.3]	COG0299
ASF14_11935	3	2	0.504799	1.0341	0.05	Predicted transcriptional regulator of N-Acetylglucosamine utilization, GntR family [Sphingomonas sp. Leaf257 | 1736309.3]	COG2188
ASF14_11350	56	47	0.509335	1.03309	0.05	Protein translocase subunit SecA [Sphingomonas sp. Leaf257 | 1736309.3]	COG0653
ASF14_05410	22	18	0.523819	1.03044	0.04	Polyphosphate kinase (EC 2.7.4.1) [Sphingomonas sp. Leaf257 | 1736309.3]	COG0855
ASF14_05440	15	11	0.441538	1.03037	0.04	Lipoyl synthase (EC 2.8.1.8) [Sphingomonas sp. Leaf257 | 1736309.3]	COG0320
ASF14_04505	3	3	0.549241	1.03015	0.04	FIG00820637:: Acyl dehydratase [Sphingomonas sp. Leaf257 | 1736309.3]	COG2030
ASF14_05700	22	17	0.462374	1.02989	0.04	hypothetical protein [Sphingomonas sp. Leaf257 | 1736309.3]	0Y10H
ASF14_01990	3	3	0.584635	1.02966	0.04	Signal peptidase I (EC 3.4.21.89) [Sphingomonas sp. Leaf257 | 1736309.3]	COG0681
ASF14_05405	3	2	0.496999	1.02946	0.04	DnaA inactivator Hda (shorter homolog of DnaA) [Sphingomonas sp. Leaf257 | 1736309.3]	COG0593
ASF14_06200	10	6	0.516373	1.02865	0.04	hypothetical protein [Sphingomonas sp. Leaf257 | 1736309.3]	COG0518
ASF14_05975	11	8	0.572553	1.02848	0.04	Alkyl hydroperoxide reductase AhpD (EC 1.11.1.15) [Sphingomonas sp. Leaf257 | 1736309.3]	COG2128
ASF14_00370	10	7	0.491238	1.02846	0.04	2,4-diketo-3-deoxy-L-fuconate hydrolase [Sphingomonas sp. Leaf257 | 1736309.3]	COG0179
ASF14_00720	17	15	0.453179	1.02453	0.03	Branched-chain amino acid dehydrogenase [deaminating] (EC 1.4.1.9)(EC 1.4.1.23) [Sphingomonas sp. Leaf257 | 1736309.3]	COG0334
fig|1736309.3.peg.2915	11	10	0.489098	1.02434	0.03	hypothetical protein [Sphingomonas sp. Leaf257 | 1736309.3]	#N/A
ASF14_14425	6	2	0.399223	1.02338	0.03	Glycerol-3-phosphate regulon repressor GlpR [Sphingomonas sp. Leaf257 | 1736309.3]	COG1349
ASF14_02255	8	5	0.535429	1.0233	0.03	Predicted 4-hydroxyproline dipeptidase [Sphingomonas sp. Leaf257 | 1736309.3]	COG0006
ASF14_03000	55	43	0.50898	1.02275	0.03	Pyruvate dehydrogenase (quinone) (EC 1.2.5.1) [Sphingomonas sp. Leaf257 | 1736309.3]	COG0028
ASF14_10290	2	2	0.452996	1.02252	0.03	putative secreted protein [Sphingomonas sp. Leaf257 | 1736309.3]	COG2755
ASF14_05920	8	5	0.528056	1.02184	0.03	Phosphate regulon sensor protein PhoR (SphS) (EC 2.7.13.3) [Sphingomonas sp. Leaf257 | 1736309.3]	0XNMH
ASF14_04740	15	14	0.520723	1.02169	0.03	Aminomethyltransferase (glycine cleavage system T protein) (EC 2.1.2.10) [Sphingomonas sp. Leaf257 | 1736309.3]	COG0404
ASF14_00235	13	10	0.494604	1.02149	0.03	Ubiquinone biosynthesis regulatory protein kinase UbiB [Sphingomonas sp. Leaf257 | 1736309.3]	COG0661
ASF14_14960	8	6	0.494468	1.02018	0.03	Bis-ABC ATPase YheS [Sphingomonas sp. Leaf257 | 1736309.3]	COG0488
ASF14_05170	5	2	0.464369	1.01989	0.03	hypothetical protein [Sphingomonas sp. Leaf257 | 1736309.3]	COG1432
ASF14_08175	25	22	0.507781	1.01982	0.03	Aspartate aminotransferase (EC 2.6.1.1) [Sphingomonas sp. Leaf257 | 1736309.3]	COG0436
ASF14_19420	7	5	0.584635	1.0195	0.03	NADH dehydrogenase (EC 1.6.99.3) [Sphingomonas sp. Leaf257 | 1736309.3]	COG1252
ASF14_01880	3	3	0.539768	1.01928	0.03	Imidazoleglycerol-phosphate dehydratase (EC 4.2.1.19) [Sphingomonas sp. Leaf257 | 1736309.3]	COG0131
ASF14_14120	6	4	0.55063	1.01887	0.03	hypothetical protein [Sphingomonas sp. Leaf257 | 1736309.3]	#N/A
ASF14_15815	10	7	0.512762	1.01826	0.03	Phosphoribosylamine--glycine ligase (EC 6.3.4.13) [Sphingomonas sp. Leaf257 | 1736309.3]	COG0151
ASF14_02075	10	7	0.559828	1.01821	0.03	LSU ribosomal protein L16p (L10e) [Sphingomonas sp. Leaf257 | 1736309.3]	COG0197
ASF14_05260	3	3	0.491157	1.01798	0.03	Recombination protein RecR [Sphingomonas sp. Leaf257 | 1736309.3]	COG0353
ASF14_09905	7	2	0.302305	1.01634	0.02	hypothetical protein [Sphingomonas sp. Leaf257 | 1736309.3]	11ZMB
ASF14_12640	36	28	0.560497	1.01549	0.02	Catalase-peroxidase KatG (EC 1.11.1.21) [Sphingomonas sp. Leaf257 | 1736309.3]	COG0376
ASF14_03165	5	5	0.451031	1.01485	0.02	hypothetical protein [Sphingomonas sp. Leaf257 | 1736309.3]	122CC
ASF14_13415	11	9	0.584635	1.01453	0.02	Nucleoside-diphosphate-sugar epimerases [Sphingomonas sp. Leaf257 | 1736309.3]	0XPIJ
ASF14_14195	14	13	0.584635	1.01417	0.02	hypothetical protein [Sphingomonas sp. Leaf257 | 1736309.3]	COG1538
ASF14_03135	3	3	0.575569	1.0141	0.02	hypothetical protein [Sphingomonas sp. Leaf257 | 1736309.3]	COG2186
ASF14_08390	4	3	0.513625	1.01313	0.02	hypothetical protein [Sphingomonas sp. Leaf257 | 1736309.3]	124KY
ASF14_11335	3	3	0.559283	1.01251	0.02	UPF0047 protein YjbQ [Sphingomonas sp. Leaf257 | 1736309.3]	COG0432
ASF14_07565	5	3	0.564107	1.01242	0.02	hypothetical protein [Sphingomonas sp. Leaf257 | 1736309.3]	0Z8Q5
ASF14_17745	7	5	0.520735	1.01239	0.02	Zinc uptake regulation protein Zur [Sphingomonas sp. Leaf257 | 1736309.3]	COG0735
ASF14_11760	20	15	0.563052	1.01214	0.02	Fructose-bisphosphate aldolase class I (EC 4.1.2.13) [Sphingomonas sp. Leaf257 | 1736309.3]	COG1830
ASF14_18230	17	16	0.540515	1.01176	0.02	Heat shock protein GrpE [Sphingomonas sp. Leaf257 | 1736309.3]	COG0576
ASF14_16935	14	12	0.584635	1.01087	0.02	hypothetical protein [Sphingomonas sp. Leaf257 | 1736309.3]	0YFQ2
ASF14_13465	43	39	0.571575	1.01048	0.02	Oar-like outer membrane protein protein, OmpA family [Sphingomonas sp. Leaf257 | 1736309.3]	111CW
ASF14_16695	3	3	0.528719	1.00931	0.01	hypothetical protein [Sphingomonas sp. Leaf257 | 1736309.3]	COG0707
ASF14_06245	8	6	0.579937	1.00931	0.01	hypothetical protein [Sphingomonas sp. Leaf257 | 1736309.3]	COG3416
ASF14_06080	13	10	0.53509	1.00913	0.01	FIG01423360: glycoside hydrolase [Sphingomonas sp. Leaf257 | 1736309.3]	COG2152
ASF14_12095	5	2	0.524466	1.00836	0.01	Tryptophan halogenase [Sphingomonas sp. Leaf257 | 1736309.3]	0XSYF
ASF14_03590	12	7	0.577422	1.00817	0.01	Leucine aminopeptidase-related protein [Sphingomonas sp. Leaf257 | 1736309.3]	COG2234
ASF14_10555	36	32	0.547571	1.00786	0.01	Glucose-6-phosphate 1-dehydrogenase (EC 1.1.1.49) [Sphingomonas sp. Leaf257 | 1736309.3]	COG0364
ASF14_06380	56	44	0.573111	1.00784	0.01	TonB-dependent receptor [Sphingomonas sp. Leaf257 | 1736309.3]	COG1629
ASF14_12740	11	10	0.584635	1.00622	0.01	Uncharacterized protein CC_3748 [Sphingomonas sp. Leaf257 | 1736309.3]	11YD1
ASF14_04820	24	16	0.570575	1.00574	0.01	Glycyl-tRNA synthetase beta chain (EC 6.1.1.14) [Sphingomonas sp. Leaf257 | 1736309.3]	COG0751
ASF14_15420	14	11	0.566138	1.0056	0.01	Aldose 1-epimerase (EC 5.1.3.3) [Sphingomonas sp. Leaf257 | 1736309.3]	COG2017
ASF14_08525	4	4	0.578543	1.00549	0.01	hypothetical protein [Sphingomonas sp. Leaf257 | 1736309.3]	107NJ
ASF14_16715	6	2	0.528798	1.00529	0.01	transferase hexapeptide repeat containing protein [Sphingomonas sp. Leaf257 | 1736309.3]	COG0110
ASF14_02390	9	5	0.53678	1.00505	0.01	hypothetical protein [Sphingomonas sp. Leaf257 | 1736309.3]	COG1611
ASF14_02005	12	12	0.572089	1.00486	0.01	Adenylate kinase (EC 2.7.4.3) [Sphingomonas sp. Leaf257 | 1736309.3]	COG0563
ASF14_16315	13	11	0.559828	1.00453	0.01	PQQ-dependent oxidoreductase, gdhB family [Sphingomonas sp. Leaf257 | 1736309.3]	COG2133
ASF14_20125	13	13	0.584635	1.00433	0.01	hypothetical protein [Sphingomonas sp. Leaf257 | 1736309.3]	0ZNTS
ASF14_15180	12	10	0.562997	1.00394	0.01	Transcriptional regulator, LysR family [Sphingomonas sp. Leaf257 | 1736309.3]	COG0583
ASF14_00560	8	6	0.584635	1.00185	0	hypothetical protein [Sphingomonas sp. Leaf257 | 1736309.3]	0ZM8C
ASF14_19410	7	5	0.584635	1.00139	0	Lactoylglutathione lyase and related lyases [Sphingomonas sp. Leaf257 | 1736309.3]	COG0346
ASF14_08110	7	6	0.549892	1.00112	0	RidA/YER057c/UK114 superfamily, group 1 [Sphingomonas sp. Leaf257 | 1736309.3]	COG0251
ASF14_10820	13	11	0.582622	1.00105	0	Peptidoglycan D,D-transpeptidase MrdA (EC 3.4.16.4) [Sphingomonas sp. Leaf257 | 1736309.3]	COG0768
fig|1736309.3.peg.1642	15	12	0.56846	1.00091	0	Electron transfer flavoprotein, alpha subunit [Sphingomonas sp. Leaf257 | 1736309.3]	#N/A
ASF14_16800	51	38	0.584373	1.00085	0	Catalase-peroxidase KatG (EC 1.11.1.21) [Sphingomonas sp. Leaf257 | 1736309.3]	COG0376
ASF14_12990	3	3	0.0387541	0.0533746	-4.23	Zn-dependent dipeptidase-like protein [Sphingomonas sp. Leaf257 | 1736309.3]	COG2355
ASF14_09200	23	13	0.00528818	0.0780486	-3.68	Putative phosphatase [Sphingomonas sp. Leaf257 | 1736309.3]	COG3211
ASF14_18750	4	3	0.00513281	0.12081	-3.05	hypothetical protein [Sphingomonas sp. Leaf257 | 1736309.3]	COG0642
ASF14_06665	19	15	0.00897146	0.126795	-2.98	hypothetical protein [Sphingomonas sp. Leaf257 | 1736309.3]	COG0584
ASF14_00795	25	15	0.00315953	0.135117	-2.89	TonB-dependent receptor [Sphingomonas sp. Leaf257 | 1736309.3]	COG1629
ASF14_03515	3	2	0.0231164	0.148016	-2.76	FIG004655: Polysaccharide deacetylase [Sphingomonas sp. Leaf257 | 1736309.3]	COG0726
ASF14_00800	13	12	0.00509981	0.159351	-2.65	hypothetical protein [Sphingomonas sp. Leaf257 | 1736309.3]	0XQ4U
ASF14_06660	23	20	0.00460602	0.182772	-2.45	TonB-dependent receptor [Sphingomonas sp. Leaf257 | 1736309.3]	0XNN9
ASF14_04390	6	3	0.00686366	0.221976	-2.17	5,10-methylenetetrahydrofolate reductase (EC 1.5.1.20) [Sphingomonas sp. Leaf257 | 1736309.3]	COG0685
ASF14_14095	2	2	0.0222224	0.241119	-2.05	hypothetical protein [Sphingomonas sp. Leaf257 | 1736309.3]	COG3545
ASF14_16325	2	2	0.294402	0.862159	-0.21	D-xylose proton-symporter XylE [Sphingomonas sp. Leaf257 | 1736309.3]	0XNQK
ASF14_03470	3	3	0.0236823	0.245324	-2.03	Monofunctional biosynthetic peptidoglycan transglycosylase [Sphingomonas sp. Leaf257 | 1736309.3]	COG0744
ASF14_06345	4	2	0.0568239	0.475493	-1.07	Gluconolactonase (EC 3.1.1.17) [Sphingomonas sp. Leaf257 | 1736309.3]	0YC06
ASF14_19885	2	2	0.552645	0.994616	-0.01	IncF plasmid conjugative transfer DNA-nicking and unwinding protein TraI [Sphingomonas sp. Leaf257 | 1736309.3]	COG0507
ASF14_07235	4	2	0.348392	0.813299	-0.3	hypothetical protein [Sphingomonas sp. Leaf257 | 1736309.3]	COG0642
ASF14_12940	4	2	0.302305	0.780592	-0.36	4Fe-4S dicluster fused with DUF3470 [Sphingomonas sp. Leaf257 | 1736309.3]	COG1146
ASF14_00455	4	2	0.431384	0.908232	-0.14	Altronate oxidoreductase (EC 1.1.1.58) [Sphingomonas sp. Leaf257 | 1736309.3]	COG0246
ASF14_10400	4	2	0.125754	0.659888	-0.6	Na+-driven multidrug efflux pump [Sphingomonas sp. Leaf257 | 1736309.3]	COG0534
ASF14_19370	4	2	0.559969	0.999345	0	hypothetical protein [Sphingomonas sp. Leaf257 | 1736309.3]	COG3781
ASF14_14455	5	2	0.272504	0.742412	-0.43	5-oxoprolinase (EC 3.5.2.9), HyuA-like domain / 5-oxoprolinase (EC 3.5.2.9), HyuB-like domain [Sphingomonas sp. Leaf257 | 1736309.3]	COG0145;COG0146
ASF14_00385	5	2	0.123176	0.65967	-0.6	D-3-phosphoglycerate dehydrogenase (EC 1.1.1.95) [Sphingomonas sp. Leaf257 | 1736309.3]	COG1052
ASF14_09170	2	2	0.30215	0.91529	-0.13	hypothetical protein [Sphingomonas sp. Leaf257 | 1736309.3]	COG2931
ASF14_03010	5	2	0.190028	0.73742	-0.44	Chemotaxis response regulator protein-glutamate methylesterase CheB (EC 3.1.1.61) [Sphingomonas sp. Leaf257 | 1736309.3]	COG2201
ASF14_13825	4	2	0.357748	0.793904	-0.33	hypothetical protein [Sphingomonas sp. Leaf257 | 1736309.3]	#N/A
ASF14_18740	3	2	0.170307	0.790852	-0.34	Uncharacterized chaperone protein YegD [Sphingomonas sp. Leaf257 | 1736309.3]	COG0443
ASF14_01875	2	2	0.317628	0.895598	-0.16	ClpXP protease specificity-enhancing factor SspBalpha [Sphingomonas sp. Leaf257 | 1736309.3]	COG3814
ASF14_06780	2	2	0.0259471	0.589563	-0.76	hypothetical protein [Sphingomonas sp. Leaf257 | 1736309.3]	11GG4
fig|1736309.3.peg.4046	4	2	0.234742	0.293447	-1.77	Methyl-accepting chemotaxis sensor/transducer protein [Sphingomonas sp. Leaf257 | 1736309.3]	#N/A
ASF14_07435	2	2	0.0555663	0.576217	-0.8	probable sufite oxidase (EC 1.8.3.1) [Sphingomonas sp. Leaf257 | 1736309.3]	COG2041
fig|1736309.3.peg.2780	2	2	0.266187	0.605456	-0.72	hypothetical protein [Sphingomonas sp. Leaf257 | 1736309.3]	#N/A
ASF14_07335	2	2	0.0512128	0.630083	-0.67	sigma-54 dependent DNA-binding response regulator [Sphingomonas sp. Leaf257 | 1736309.3]	COG2204
ASF14_04425	2	2	0.152813	0.563832	-0.83	Pirin [Sphingomonas sp. Leaf257 | 1736309.3]	COG1741
ASF14_05455	2	2	0.1385	0.74099	-0.43	hypothetical protein [Sphingomonas sp. Leaf257 | 1736309.3]	#N/A
ASF14_03775	2	2	0.150638	0.691923	-0.53	hypothetical protein [Sphingomonas sp. Leaf257 | 1736309.3]	COG0454
ASF14_18420	2	2	0.560229	0.947671	-0.08	Cob(I)alamin adenosyltransferase (EC 2.5.1.17) @ Cob(I)alamin adenosyltransferase (EC 2.5.1.17), clustered with cobalamin synthesis [Sphingomonas sp. Leaf257 | 1736309.3]	COG2109
ASF14_04870	2	2	0.528442	0.135326	-2.89	hypothetical protein [Sphingomonas sp. Leaf257 | 1736309.3]	#N/A
ASF14_11505	2	2	0.122935	0.651371	-0.62	hypothetical protein [Sphingomonas sp. Leaf257 | 1736309.3]	#N/A
ASF14_12150	2	2	0.515564	0.963123	-0.05	hypothetical protein [Sphingomonas sp. Leaf257 | 1736309.3]	0ZVME
ASF14_12030	2	2	0.482418	0.95817	-0.06	TonB-dependent receptor [Sphingomonas sp. Leaf257 | 1736309.3]	0YCYI
ASF14_11325	2	2	0.111049	0.601214	-0.73	hypothetical protein [Sphingomonas sp. Leaf257 | 1736309.3]	#N/A
ASF14_07530	6	2	0.439708	0.902075	-0.15	ATP-dependent DNA helicase RecQ [Sphingomonas sp. Leaf257 | 1736309.3]	COG0514
ASF14_06305	2	2	0.200501	0.590253	-0.76	Pass1-related protein [Sphingomonas sp. Leaf257 | 1736309.3]	0ZVPK
ASF14_08180	2	2	0.584635	0.961568	-0.06	Para-aminobenzoate synthase, aminase component (EC 2.6.1.85) / Aminodeoxychorismate lyase (EC 4.1.3.38) [Sphingomonas sp. Leaf257 | 1736309.3]	COG0115;COG0147
ASF14_17675	7	2	0.369967	0.806835	-0.31	hypothetical protein [Sphingomonas sp. Leaf257 | 1736309.3]	COG0457
ASF14_16370	2	2	0.109683	0.407019	-1.3	Undecaprenyl-diphosphatase (EC 3.6.1.27) [Sphingomonas sp. Leaf257 | 1736309.3]	COG1968
ASF14_19465	2	2	0.584635	0.997418	0	Coupling protein VirD4, ATPase required for T-DNA transfer [Sphingomonas sp. Leaf257 | 1736309.3]	COG3505
ASF14_08915	2	2	0.382101	0.72421	-0.47	hypothetical protein [Sphingomonas sp. Leaf257 | 1736309.3]	0YSFB
ASF14_05675	2	2	0.225265	0.41449	-1.27	hypothetical protein [Sphingomonas sp. Leaf257 | 1736309.3]	#N/A
ASF14_10995	2	2	0.0635005	0.433104	-1.21	hypothetical protein [Sphingomonas sp. Leaf257 | 1736309.3]	0XQQT
ASF14_00780	10	9	0.00595527	0.263703	-1.92	General secretion pathway protein D [Sphingomonas sp. Leaf257 | 1736309.3]	COG1450
ASF14_10050	2	2	0.584635	0.935977	-0.1	Uncharacterized amino acid permease, GabP family [Sphingomonas sp. Leaf257 | 1736309.3]	COG0531
ASF14_15175	2	2	0.236215	0.869875	-0.2	ApaG protein [Sphingomonas sp. Leaf257 | 1736309.3]	COG2967
ASF14_06535	2	2	0.159956	7.20641e-07	-20.4	hypothetical protein [Sphingomonas sp. Leaf257 | 1736309.3]	11QTZ
ASF14_14050	4	2	0.572887	0.691456	-0.53	hypothetical protein [Sphingomonas sp. Leaf257 | 1736309.3]	0ZWXH
ASF14_08500	2	2	0.115206	0.565328	-0.82	Mg/Co/Ni transporter MgtE, CBS domain-containing [Sphingomonas sp. Leaf257 | 1736309.3]	COG2239
ASF14_17130	2	2	0.0928978	0.678281	-0.56	hypothetical protein [Sphingomonas sp. Leaf257 | 1736309.3]	COG3544
ASF14_05400	2	2	0.279772	0.846618	-0.24	hypothetical protein [Sphingomonas sp. Leaf257 | 1736309.3]	11V6K
ASF14_19395	2	2	0.502738	0.969546	-0.04	Oxidoreductase, short-chain dehydrogenase/reductase family [Sphingomonas sp. Leaf257 | 1736309.3]	COG1028
ASF14_06465	5	2	0.365671	0.172074	-2.54	hypothetical protein [Sphingomonas sp. Leaf257 | 1736309.3]	#N/A
ASF14_12355	2	2	0.0711081	0.704859	-0.5	Holo-[acyl-carrier-protein] synthase (EC 2.7.8.7) [Sphingomonas sp. Leaf257 | 1736309.3]	COG0736
fig|1736309.3.peg.1722	2	2	0.23131	0.731201	-0.45	hypothetical protein [Sphingomonas sp. Leaf257 | 1736309.3]	#N/A
ASF14_18905	5	2	0.0263738	0.758501	-0.4	hypothetical protein [Sphingomonas sp. Leaf257 | 1736309.3]	#N/A
ASF14_16225	5	2	0.45519	0.949741	-0.07	Glucans biosynthesis glucosyltransferase H [Sphingomonas sp. Leaf257 | 1736309.3]	COG2943
ASF14_07650	2	2	0.56854	0.998168	0	hypothetical protein [Sphingomonas sp. Leaf257 | 1736309.3]	11UEA
ASF14_00640	2	2	0.0106232	0.26682	-1.91	RNA binding S1 domain protein [Sphingomonas sp. Leaf257 | 1736309.3]	COG3921
ASF14_17460	2	2	0.0771343	0.807866	-0.31	hypothetical protein [Sphingomonas sp. Leaf257 | 1736309.3]	COG4374
ASF14_06565	5	2	0.39063	0.759309	-0.4	hypothetical protein [Sphingomonas sp. Leaf257 | 1736309.3]	COG2202;COG2203;COG3920
ASF14_04300	2	2	0.275259	0.711925	-0.49	hypothetical protein [Sphingomonas sp. Leaf257 | 1736309.3]	0XVTY
ASF14_02540	2	2	0.16379	0.695597	-0.52	hypothetical protein [Sphingomonas sp. Leaf257 | 1736309.3]	0YY72
ASF14_14765	2	2	0.0663961	0.695539	-0.52	hypothetical protein [Sphingomonas sp. Leaf257 | 1736309.3]	#N/A
ASF14_14795	2	2	0.167963	0.717298	-0.48	NAD-dependent protein deacetylase of SIR2 family [Sphingomonas sp. Leaf257 | 1736309.3]	COG0846
ASF14_18460	2	2	0.115344	0.458982	-1.12	Precorrin-3B C(17)-methyltransferase (EC 2.1.1.131) [Sphingomonas sp. Leaf257 | 1736309.3]	COG1010
ASF14_15365	2	2	0.225118	0.828399	-0.27	Response regulator [Sphingomonas sp. Leaf257 | 1736309.3]	11IFM
fig|1736309.3.peg.3000	2	2	0.481398	0.950101	-0.07	Cell-division-associated, ABC-transporter-like signaling protein FtsE [Sphingomonas sp. Leaf257 | 1736309.3]	#N/A
ASF14_15635	2	2	0.254341	0.858872	-0.22	hypothetical protein [Sphingomonas sp. Leaf257 | 1736309.3]	11J1W
ASF14_15510	2	2	0.340634	0.83641	-0.26	Hydroxymethylglutaryl-CoA lyase (EC 4.1.3.4) [Sphingomonas sp. Leaf257 | 1736309.3]	COG2301
ASF14_13495	2	2	0.547469	0.8926	-0.16	Two-component system sensor histidine kinase SMc02367 [Sphingomonas sp. Leaf257 | 1736309.3]	11GKF
ASF14_15800	2	2	0.191725	0.785384	-0.35	Peptidase [Sphingomonas sp. Leaf257 | 1736309.3]	COG0739
ASF14_18255	2	2	0.584635	0.970117	-0.04	hypothetical protein [Sphingomonas sp. Leaf257 | 1736309.3]	COG2340
ASF14_00680	2	2	0.543537	0.945379	-0.08	Iron-sulfur cluster assembly iron binding protein SufA [Sphingomonas sp. Leaf257 | 1736309.3]	COG0316
ASF14_16445	6	2	0.0594086	0.504103	-0.99	Multimodular transpeptidase-transglycosylase (EC 2.4.1.129) (EC 3.4.-.-) [Sphingomonas sp. Leaf257 | 1736309.3]	COG0744
ASF14_03535	2	2	0.0548081	0.487812	-1.04	hypothetical protein [Sphingomonas sp. Leaf257 | 1736309.3]	0ZWJV
ASF14_16895	2	2	0.00979545	0.623337	-0.68	hypothetical protein [Sphingomonas sp. Leaf257 | 1736309.3]	0ZGZU
ASF14_02725	3	2	0.151938	0.669096	-0.58	hypothetical protein [Sphingomonas sp. Leaf257 | 1736309.3]	COG4733
ASF14_16665	3	2	0.0570356	0.581276	-0.78	hypothetical protein [Sphingomonas sp. Leaf257 | 1736309.3]	0XNME
ASF14_12065	4	2	0.42217	0.872832	-0.2	hypothetical protein [Sphingomonas sp. Leaf257 | 1736309.3]	0ZS7X
ASF14_02990	3	2	0.265122	0.831812	-0.27	hypothetical protein [Sphingomonas sp. Leaf257 | 1736309.3]	COG3533
ASF14_17015	4	2	0.542664	0.934648	-0.1	Ferredoxin reductase [Sphingomonas sp. Leaf257 | 1736309.3]	COG0446
ASF14_05365	3	2	0.172179	0.844695	-0.24	hypothetical protein [Sphingomonas sp. Leaf257 | 1736309.3]	COG2927
ASF14_11520	3	2	0.565673	0.991505	-0.01	Anhydro-N-acetylmuramic acid kinase (EC 2.7.1.170) [Sphingomonas sp. Leaf257 | 1736309.3]	COG2377
ASF14_07700	3	2	0.129292	0.757256	-0.4	hypothetical protein [Sphingomonas sp. Leaf257 | 1736309.3]	12C4S
ASF14_09750	3	2	0.18657	0.889387	-0.17	Holliday junction ATP-dependent DNA helicase RuvA (EC 3.6.4.12) [Sphingomonas sp. Leaf257 | 1736309.3]	COG0632
ASF14_06145	3	2	0.159956	0.846402	-0.24	UDP-glucuronate 5'-epimerase (EC 5.1.3.12) [Sphingomonas sp. Leaf257 | 1736309.3]	COG0451
ASF14_18755	4	2	0.188181	0.727687	-0.46	Two-component system response regulator QseB [Sphingomonas sp. Leaf257 | 1736309.3]	0ZA0U
ASF14_07250	3	2	0.467937	0.886812	-0.17	hypothetical protein [Sphingomonas sp. Leaf257 | 1736309.3]	0XNMH
ASF14_13435	4	2	0.0645039	0.665437	-0.59	Na(+)/H(+) antiporter [Sphingomonas sp. Leaf257 | 1736309.3]	COG0025
ASF14_17235	3	2	0.570599	0.777916	-0.36	Transcriptional regulator, MerR family [Sphingomonas sp. Leaf257 | 1736309.3]	COG0789
ASF14_03835	3	2	0.265122	0.780146	-0.36	hypothetical protein [Sphingomonas sp. Leaf257 | 1736309.3]	11IE8
ASF14_00840	3	2	0.0734273	0.533637	-0.91	UPF0118 membrane protein Mext_3812 [Sphingomonas sp. Leaf257 | 1736309.3]	COG0628
ASF14_00940	3	2	0.470799	0.830166	-0.27	Lipopolysaccharide export system permease protein LptG [Sphingomonas sp. Leaf257 | 1736309.3]	COG0795
ASF14_09610	3	2	0.320158	0.688678	-0.54	hypothetical protein [Sphingomonas sp. Leaf257 | 1736309.3]	COG2068
ASF14_07170	3	2	0.177882	0.657525	-0.6	hypothetical protein [Sphingomonas sp. Leaf257 | 1736309.3]	0YXBS
ASF14_00650	3	2	0.468021	0.975685	-0.04	hypothetical protein [Sphingomonas sp. Leaf257 | 1736309.3]	#N/A
ASF14_08115	3	2	0.0843206	0.550794	-0.86	FIG110192: hypothetical protein [Sphingomonas sp. Leaf257 | 1736309.3]	COG3146
ASF14_11790	3	2	0.468736	0.942067	-0.09	hypothetical protein [Sphingomonas sp. Leaf257 | 1736309.3]	#N/A
ASF14_17640	3	2	0.516739	0.978464	-0.03	UPF0246 protein YaaA [Sphingomonas sp. Leaf257 | 1736309.3]	COG3022
ASF14_03310	3	2	0.447147	0.920426	-0.12	FIG00636713: repeated hypothetical protein [Sphingomonas sp. Leaf257 | 1736309.3]	#N/A
ASF14_12730	3	2	0.168986	0.73391	-0.45	Uncharacterized protein CC_3750 [Sphingomonas sp. Leaf257 | 1736309.3]	0XVJA
ASF14_19540	3	2	0.259346	0.690821	-0.53	hypothetical protein [Sphingomonas sp. Leaf257 | 1736309.3]	#N/A
ASF14_16830	3	2	0.080152	0.677476	-0.56	hypothetical protein [Sphingomonas sp. Leaf257 | 1736309.3]	COG2186
ASF14_08495	3	2	0.398718	0.841055	-0.25	Histidinol-phosphatase [alternative form] (EC 3.1.3.15) [Sphingomonas sp. Leaf257 | 1736309.3]	COG0483
ASF14_19385	3	2	0.189552	0.688476	-0.54	FrmR: Negative transcriptional regulator of formaldehyde detoxification operon [Sphingomonas sp. Leaf257 | 1736309.3]	COG1937
ASF14_18705	4	2	0.435314	0.960029	-0.06	Large-conductance mechanosensitive channel [Sphingomonas sp. Leaf257 | 1736309.3]	COG1970
ASF14_02010	4	2	0.249394	0.889932	-0.17	Protein translocase subunit SecY [Sphingomonas sp. Leaf257 | 1736309.3]	COG0201
ASF14_15100	2	2	0.267634	0.6594	-0.6	ATP synthase F0 sector subunit c (EC 3.6.3.14) [Sphingomonas sp. Leaf257 | 1736309.3]	0Y218
ASF14_13305	4	2	0.45288	0.90274	-0.15	Methionine aminopeptidase (EC 3.4.11.18) [Sphingomonas sp. Leaf257 | 1736309.3]	COG0024
ASF14_05735	4	2	0.159305	0.85877	-0.22	Cytochrome oxidase biogenesis protein Surf1, facilitates heme A insertion [Sphingomonas sp. Leaf257 | 1736309.3]	COG3346
ASF14_00420	4	2	0.0700809	0.126554	-2.98	hypothetical protein [Sphingomonas sp. Leaf257 | 1736309.3]	COG1538
ASF14_01120	3	2	0.527559	0.840818	-0.25	Conserved hypothetical protein probably involved in sulfate reduction [Sphingomonas sp. Leaf257 | 1736309.3]	0Y3BK
ASF14_04210	4	2	0.447147	0.950806	-0.07	ParA-like protein [Sphingomonas sp. Leaf257 | 1736309.3]	COG1192
ASF14_09590	4	2	0.141521	0.626503	-0.67	Efflux transport system, outer membrane factor (OMF) lipoprotein [Sphingomonas sp. Leaf257 | 1736309.3]	COG1538
ASF14_16610	2	2	0.561293	0.949939	-0.07	hypothetical protein [Sphingomonas sp. Leaf257 | 1736309.3]	COG1596
ASF14_02195	4	2	0.468203	0.908811	-0.14	Phosphopantetheine adenylyltransferase (EC 2.7.7.3) [Sphingomonas sp. Leaf257 | 1736309.3]	COG0669
ASF14_13430	4	2	0.175171	0.700333	-0.51	hypothetical protein [Sphingomonas sp. Leaf257 | 1736309.3]	0XNMH
ASF14_05655	4	2	0.0223462	0.280998	-1.83	Low-affinity inorganic phosphate transporter [Sphingomonas sp. Leaf257 | 1736309.3]	COG0306
ASF14_14610	4	2	0.432772	0.937893	-0.09	hypothetical protein [Sphingomonas sp. Leaf257 | 1736309.3]	0ZYNV
ASF14_06745	17	11	0.00583673	0.282023	-1.83	TonB-dependent receptor [Sphingomonas sp. Leaf257 | 1736309.3]	0XPF7
ASF14_07610	4	3	0.00591754	0.28571	-1.81	hypothetical protein [Sphingomonas sp. Leaf257 | 1736309.3]	COG1262
ASF14_07295	5	3	0.314928	0.879367	-0.19	Glutamine cyclotransferase [Sphingomonas sp. Leaf257 | 1736309.3]	COG3823
ASF14_12335	3	3	0.511204	0.974049	-0.04	hypothetical protein [Sphingomonas sp. Leaf257 | 1736309.3]	11XVI
ASF14_13485	3	3	0.433659	0.943267	-0.08	hypothetical protein [Sphingomonas sp. Leaf257 | 1736309.3]	0XQB7
ASF14_00480	3	3	0.578952	0.975603	-0.04	2-keto-3-deoxy-L-fuconate dehydrogenase [Sphingomonas sp. Leaf257 | 1736309.3]	0XSIT
ASF14_11675	3	3	0.305705	0.832372	-0.26	NADH-ubiquinone oxidoreductase chain M (EC 1.6.5.3) [Sphingomonas sp. Leaf257 | 1736309.3]	COG1008
ASF14_12770	4	3	0.338482	0.766031	-0.38	Chromosome (plasmid) partitioning protein ParA [Sphingomonas sp. Leaf257 | 1736309.3]	COG1192
ASF14_00955	3	3	0.221224	0.532005	-0.91	hypothetical protein [Sphingomonas sp. Leaf257 | 1736309.3]	#N/A
ASF14_03735	3	3	0.0522093	0.511381	-0.97	Probable cytochrome c-552 [Sphingomonas sp. Leaf257 | 1736309.3]	COG2863
ASF14_08465	4	4	0.0157463	0.2918	-1.78	OmpA-like transmembrane domain [Sphingomonas sp. Leaf257 | 1736309.3]	0XZJY
ASF14_19730	3	3	0.207871	0.688525	-0.54	hypothetical protein [Sphingomonas sp. Leaf257 | 1736309.3]	#N/A
ASF14_11390	4	3	0.186969	0.796396	-0.33	FIG006611: nucleotidyltransferase [Sphingomonas sp. Leaf257 | 1736309.3]	COG1208
ASF14_06330	3	3	0.524079	0.958585	-0.06	Arylesterase precursor (EC 3.1.1.2) [Sphingomonas sp. Leaf257 | 1736309.3]	COG2755
ASF14_02535	6	3	0.106486	0.81438	-0.3	Hypoxanthine-guanine phosphoribosyltransferase (EC 2.4.2.8) [Sphingomonas sp. Leaf257 | 1736309.3]	COG2236
ASF14_16730	4	3	0.0630785	0.59627	-0.75	hypothetical protein [Sphingomonas sp. Leaf257 | 1736309.3]	COG2148
ASF14_08530	26	16	0.0060963	0.294126	-1.77	glycosyl hydrolase [Sphingomonas sp. Leaf257 | 1736309.3]	COG3250
ASF14_05840	4	3	0.301928	0.777	-0.36	Carbonic anhydrase-like protein MJ0304 [Sphingomonas sp. Leaf257 | 1736309.3]	COG0663
ASF14_03770	3	3	0.287179	0.800317	-0.32	hypothetical protein [Sphingomonas sp. Leaf257 | 1736309.3]	COG1985
ASF14_06120	6	3	0.535948	0.982736	-0.03	hypothetical protein [Sphingomonas sp. Leaf257 | 1736309.3]	11FQ0
ASF14_08370	5	3	0.234273	0.838165	-0.25	Acyl-CoA:1-acyl-sn-glycerol-3-phosphate acyltransferase (EC 2.3.1.51) [Sphingomonas sp. Leaf257 | 1736309.3]	COG0204
ASF14_15670	3	3	0.232332	0.782736	-0.35	hypothetical protein [Sphingomonas sp. Leaf257 | 1736309.3]	COG3324
ASF14_09390	7	3	0.288077	0.795362	-0.33	Uncharacterized protein YmdF [Sphingomonas sp. Leaf257 | 1736309.3]	COG3729
ASF14_11910	3	3	0.526012	0.966813	-0.05	hypothetical protein [Sphingomonas sp. Leaf257 | 1736309.3]	COG1263;COG1264
ASF14_10640	3	3	0.541735	0.937931	-0.09	hypothetical protein [Sphingomonas sp. Leaf257 | 1736309.3]	#N/A
ASF14_06720	14	12	0.0146592	0.306506	-1.71	hypothetical protein [Sphingomonas sp. Leaf257 | 1736309.3]	0XRK8
ASF14_04345	4	3	0.13939	0.735413	-0.44	Protein containing domains DUF403 [Sphingomonas sp. Leaf257 | 1736309.3]	COG2307
ASF14_08280	4	3	0.213823	0.743254	-0.43	Diaminohydroxyphosphoribosylaminopyrimidine deaminase (EC 3.5.4.26) / 5-amino-6-(5-phosphoribosylamino)uracil reductase (EC 1.1.1.193) [Sphingomonas sp. Leaf257 | 1736309.3]	COG0117;COG1985
ASF14_12185	3	3	0.562532	0.953223	-0.07	hypothetical protein [Sphingomonas sp. Leaf257 | 1736309.3]	COG1335
ASF14_16640	7	3	0.102277	0.668615	-0.58	hypothetical protein [Sphingomonas sp. Leaf257 | 1736309.3]	0XP4A
ASF14_05585	7	3	0.37918	0.896225	-0.16	hypothetical protein [Sphingomonas sp. Leaf257 | 1736309.3]	0YE31
ASF14_11625	5	3	0.536381	0.991065	-0.01	hypothetical protein [Sphingomonas sp. Leaf257 | 1736309.3]	#N/A
ASF14_17340	6	3	0.202589	0.814515	-0.3	hypothetical protein [Sphingomonas sp. Leaf257 | 1736309.3]	0ZA08
ASF14_15745	3	3	0.149394	0.74735	-0.42	hypothetical protein [Sphingomonas sp. Leaf257 | 1736309.3]	COG5346
ASF14_08725	3	3	0.0286688	0.572428	-0.8	Apolipoprotein N-acyltransferase / Copper homeostasis protein CutE [Sphingomonas sp. Leaf257 | 1736309.3]	COG0815
ASF14_20500	7	3	0.505567	0.855511	-0.23	Translation elongation factor 1 alpha subunit [Sphingomonas sp. Leaf257 | 1736309.3]	COG5256
ASF14_05500	6	3	0.20441	0.881243	-0.18	Nucleoside triphosphate pyrophosphohydrolase MazG (EC 3.6.1.8) [Sphingomonas sp. Leaf257 | 1736309.3]	COG1694
ASF14_03305	3	3	0.302095	0.725315	-0.46	Phage shock protein C [Sphingomonas sp. Leaf257 | 1736309.3]	126TW
ASF14_12790	6	3	0.139048	0.775164	-0.37	hypothetical protein [Sphingomonas sp. Leaf257 | 1736309.3]	129GJ
ASF14_07685	4	3	0.454016	0.928128	-0.11	Beta-glucanase [Sphingomonas sp. Leaf257 | 1736309.3]	0XPHB
ASF14_03870	3	3	0.51734	0.975906	-0.04	Uncharacterized protein YhiN [Sphingomonas sp. Leaf257 | 1736309.3]	COG2081
ASF14_19800	3	3	0.152164	0.428305	-1.22	Transposase, IS110 and IS111A family [Sphingomonas sp. Leaf257 | 1736309.3]	COG3547
ASF14_11995	4	3	0.461562	0.933049	-0.1	Ferredoxin reductase [Sphingomonas sp. Leaf257 | 1736309.3]	COG1752
ASF14_06395	39	34	0.0104702	0.306536	-1.71	TonB-dependent receptor [Sphingomonas sp. Leaf257 | 1736309.3]	0XQKN
fig|1736309.3.peg.1847	4	3	0.122548	0.675167	-0.57	hypothetical protein [Sphingomonas sp. Leaf257 | 1736309.3]	#N/A
ASF14_16190	3	3	0.343194	0.765986	-0.38	hypothetical protein [Sphingomonas sp. Leaf257 | 1736309.3]	COG1648
ASF14_13770	5	3	0.434251	0.820123	-0.29	Acid phosphatase (EC 3.1.3.2) [Sphingomonas sp. Leaf257 | 1736309.3]	COG2503
ASF14_17310	4	3	0.0779409	0.651364	-0.62	hypothetical protein [Sphingomonas sp. Leaf257 | 1736309.3]	0XTWA
ASF14_18710	3	3	0.412932	0.789409	-0.34	putative transcriptional regulator protein [Sphingomonas sp. Leaf257 | 1736309.3]	COG1959
ASF14_05730	4	3	0.521398	0.971709	-0.04	Sensor histidine kinase PrrB (RegB) (EC 2.7.3.-) [Sphingomonas sp. Leaf257 | 1736309.3]	0XP2A
ASF14_07775	4	3	0.028959	0.655592	-0.61	hypothetical protein [Sphingomonas sp. Leaf257 | 1736309.3]	0Y4H9
ASF14_19120	4	3	0.436553	0.890037	-0.17	ParA-like protein [Sphingomonas sp. Leaf257 | 1736309.3]	COG1192
ASF14_15145	4	3	0.147781	0.716423	-0.48	Dolichol-phosphate mannosyltransferase (EC 2.4.1.83) homolog [Sphingomonas sp. Leaf257 | 1736309.3]	0XQRC
ASF14_03265	4	3	0.0167965	0.690666	-0.53	hypothetical protein [Sphingomonas sp. Leaf257 | 1736309.3]	COG3803
ASF14_00245	4	3	0.491325	0.922538	-0.12	Phosphopantothenoylcysteine decarboxylase (EC 4.1.1.36) / Phosphopantothenoylcysteine synthetase (EC 6.3.2.5) [Sphingomonas sp. Leaf257 | 1736309.3]	COG0452
ASF14_01680	4	3	0.127892	0.595672	-0.75	Rossmann fold nucleotide-binding protein Smf possibly involved in DNA uptake [Sphingomonas sp. Leaf257 | 1736309.3]	COG0758
ASF14_19185	4	3	0.404687	0.840872	-0.25	Aminoglycoside 3'-phosphotransferase (EC 2.7.1.95) => APH(3')-I [Sphingomonas sp. Leaf257 | 1736309.3]	COG3231
ASF14_00855	3	3	0.408228	0.908015	-0.14	hypothetical protein [Sphingomonas sp. Leaf257 | 1736309.3]	COG1213
ASF14_01955	4	2	0.0133088	0.31997	-1.64	Peptide-methionine (R)-S-oxide reductase MsrB (EC 1.8.4.12) [Sphingomonas sp. Leaf257 | 1736309.3]	COG0229
ASF14_19625	4	3	0.146731	0.813554	-0.3	hypothetical protein [Sphingomonas sp. Leaf257 | 1736309.3]	#N/A
ASF14_05475	3	3	0.232687	0.864671	-0.21	Nitrogen regulation protein NR(I), GlnG (=NtrC) [Sphingomonas sp. Leaf257 | 1736309.3]	COG2204
ASF14_03495	3	3	0.0499627	0.549233	-0.86	Asparagine synthetase [glutamine-hydrolyzing] (EC 6.3.5.4) AsnH [Sphingomonas sp. Leaf257 | 1736309.3]	COG0367
ASF14_08295	4	3	0.496714	0.851314	-0.23	6,7-dimethyl-8-ribityllumazine synthase (EC 2.5.1.78) [Sphingomonas sp. Leaf257 | 1736309.3]	COG0054
ASF14_17325	5	3	0.216622	0.666184	-0.59	Copper resistance protein B [Sphingomonas sp. Leaf257 | 1736309.3]	COG3667
ASF14_06195	5	3	0.100066	0.0903762	-3.47	TonB-dependent receptor [Sphingomonas sp. Leaf257 | 1736309.3]	0XNZF
fig|1736309.3.peg.1459	5	3	0.184573	0.745952	-0.42	hypothetical protein [Sphingomonas sp. Leaf257 | 1736309.3]	#N/A
ASF14_03865	3	3	0.542863	0.941422	-0.09	Transcription elongation factor GreB [Sphingomonas sp. Leaf257 | 1736309.3]	COG0782
ASF14_09990	4	3	0.207714	0.842871	-0.25	FIG138056: a glutathione-dependent thiol reductase [Sphingomonas sp. Leaf257 | 1736309.3]	COG1393
ASF14_11095	5	3	0.36405	0.710358	-0.49	hypothetical protein [Sphingomonas sp. Leaf257 | 1736309.3]	COG2932
ASF14_02820	5	3	0.575744	0.989374	-0.02	hypothetical protein [Sphingomonas sp. Leaf257 | 1736309.3]	COG2932
ASF14_03760	5	3	0.498203	0.912497	-0.13	Peptidase M1 family protein [Sphingomonas sp. Leaf257 | 1736309.3]	COG0308
fig|1736309.3.peg.2140	5	3	0.334617	0.900148	-0.15	hypothetical protein [Sphingomonas sp. Leaf257 | 1736309.3]	#N/A
ASF14_18470	3	3	0.290146	0.78958	-0.34	Precorrin-8X methylmutase (EC 5.4.99.61) [Sphingomonas sp. Leaf257 | 1736309.3]	COG2082
ASF14_03200	3	3	0.20541	0.22051	-2.18	DNA primase DnaG [Sphingomonas sp. Leaf257 | 1736309.3]	COG0358
ASF14_12040	3	3	0.315867	0.680342	-0.56	hypothetical protein [Sphingomonas sp. Leaf257 | 1736309.3]	COG1595
ASF14_18870	10	3	0.162055	0.417312	-1.26	Mobile element protein [Sphingomonas sp. Leaf257 | 1736309.3]	COG4644
ASF14_15980	3	3	0.300814	0.593677	-0.75	Flagellar motor rotation protein MotA [Sphingomonas sp. Leaf257 | 1736309.3]	COG1291
ASF14_03620	3	3	0.0432351	0.556215	-0.85	2-dehydro-3-deoxyphosphogalactonate aldolase (EC 4.1.2.21) [Sphingomonas sp. Leaf257 | 1736309.3]	COG0800
ASF14_13345	3	3	0.196213	0.723065	-0.47	hypothetical protein [Sphingomonas sp. Leaf257 | 1736309.3]	COG2152
ASF14_10530	4	3	0.0530219	0.437085	-1.19	16 kDa heat shock protein A [Sphingomonas sp. Leaf257 | 1736309.3]	COG0071
ASF14_16770	6	3	0.0476399	0.648689	-0.62	hypothetical protein [Sphingomonas sp. Leaf257 | 1736309.3]	COG1629
ASF14_04640	6	3	0.0184924	0.571467	-0.81	hypothetical protein [Sphingomonas sp. Leaf257 | 1736309.3]	0ZB2A
ASF14_11895	4	3	0.551583	0.827316	-0.27	cAMP-binding proteins - catabolite gene activator and regulatory subunit of cAMP-dependent protein kinases [Sphingomonas sp. Leaf257 | 1736309.3]	COG0664
ASF14_05965	3	3	0.0517019	0.410513	-1.28	Serine acetyltransferase (EC 2.3.1.30) [Sphingomonas sp. Leaf257 | 1736309.3]	COG1045
ASF14_06185	4	3	0.0739636	0.846007	-0.24	hypothetical protein [Sphingomonas sp. Leaf257 | 1736309.3]	#N/A
ASF14_07535	3	3	0.488272	0.940039	-0.09	hypothetical protein [Sphingomonas sp. Leaf257 | 1736309.3]	COG1670
ASF14_10360	3	3	0.491504	0.983488	-0.02	hypothetical protein [Sphingomonas sp. Leaf257 | 1736309.3]	0Y5UB
ASF14_02385	4	3	0.0319402	0.546234	-0.87	RNA binding S1 domain protein [Sphingomonas sp. Leaf257 | 1736309.3]	COG3921
ASF14_01215	3	3	0.409087	0.929297	-0.11	hypothetical protein [Sphingomonas sp. Leaf257 | 1736309.3]	0XUKG
ASF14_04625	7	3	0.344111	0.906794	-0.14	Glycosyl transferase, group 1 [Sphingomonas sp. Leaf257 | 1736309.3]	0YB08
ASF14_08920	4	3	0.0211059	0.684996	-0.55	FIG01095310: hypothetical protein [Sphingomonas sp. Leaf257 | 1736309.3]	11QHS
ASF14_11845	5	3	0.404687	0.833853	-0.26	Two-component system sensor histidine kinase [Sphingomonas sp. Leaf257 | 1736309.3]	0XTWD
ASF14_08535	3	3	0.367355	0.858586	-0.22	Adenosylmethionine-8-amino-7-oxononanoate aminotransferase (EC 2.6.1.62) [Sphingomonas sp. Leaf257 | 1736309.3]	COG4992
ASF14_04080	5	3	0.222466	0.864481	-0.21	beta-N-acetylglucosaminidase (EC 3.2.1.52) [Sphingomonas sp. Leaf257 | 1736309.3]	COG1472
ASF14_18580	4	3	0.0662688	0.588089	-0.77	D-mannonate oxidoreductase (EC 1.1.1.57) [Sphingomonas sp. Leaf257 | 1736309.3]	COG0246
ASF14_05985	3	3	0.394186	0.873608	-0.19	Hydrogen peroxide-inducible genes activator => OxyR [Sphingomonas sp. Leaf257 | 1736309.3]	0XNR2
ASF14_17065	4	3	0.0472845	0.551207	-0.86	hypothetical protein [Sphingomonas sp. Leaf257 | 1736309.3]	11HBJ
ASF14_18040	5	3	0.575317	0.973881	-0.04	IncF plasmid conjugative transfer protein TraG [Sphingomonas sp. Leaf257 | 1736309.3]	11H5B
ASF14_02155	3	3	0.00240565	0.669695	-0.58	hypothetical protein [Sphingomonas sp. Leaf257 | 1736309.3]	#N/A
ASF14_16200	3	3	0.431994	0.892105	-0.16	hypothetical protein [Sphingomonas sp. Leaf257 | 1736309.3]	#N/A
ASF14_13540	4	3	0.0748498	0.714788	-0.48	hypothetical protein [Sphingomonas sp. Leaf257 | 1736309.3]	COG4325
ASF14_14180	6	3	0.243666	0.808173	-0.31	hypothetical protein [Sphingomonas sp. Leaf257 | 1736309.3]	COG4235
ASF14_06035	7	4	0.21446	0.712506	-0.49	hypothetical protein [Sphingomonas sp. Leaf257 | 1736309.3]	COG4191
ASF14_02235	7	4	0.192788	0.712351	-0.49	hypothetical protein [Sphingomonas sp. Leaf257 | 1736309.3]	0ZSJU
ASF14_12515	4	4	0.348392	0.854134	-0.23	Ribulose-phosphate 3-epimerase (EC 5.1.3.1) [Sphingomonas sp. Leaf257 | 1736309.3]	COG0036
ASF14_18575	4	4	0.529192	0.985491	-0.02	hypothetical protein [Sphingomonas sp. Leaf257 | 1736309.3]	#N/A
ASF14_02190	8	4	0.341609	0.780559	-0.36	(2E,6E)-farnesyl diphosphate synthase (EC 2.5.1.10) [Sphingomonas sp. Leaf257 | 1736309.3]	COG0142
ASF14_09770	8	4	0.172872	0.792313	-0.34	hypothetical protein [Sphingomonas sp. Leaf257 | 1736309.3]	12A8F
ASF14_09470	8	4	0.193292	0.894121	-0.16	[Protein-PII] uridylyltransferase (EC 2.7.7.59) / [Protein-PII]-UMP uridylyl-removing enzyme [Sphingomonas sp. Leaf257 | 1736309.3]	COG2844
ASF14_01335	6	4	0.492856	0.90381	-0.15	hypothetical protein [Sphingomonas sp. Leaf257 | 1736309.3]	11STE
ASF14_10315	7	4	0.193337	0.855509	-0.23	Mg/Co/Ni transporter MgtE, CBS domain-containing [Sphingomonas sp. Leaf257 | 1736309.3]	COG2239
ASF14_11370	8	4	0.139335	0.739993	-0.43	Uncharacterized glutathione S-transferase-like protein [Sphingomonas sp. Leaf257 | 1736309.3]	COG0625
ASF14_04015	7	4	0.507781	0.921051	-0.12	Glutamine synthetase adenylyl-L-tyrosine phosphorylase (EC 2.7.7.89) / Glutamate-ammonia-ligase adenylyltransferase (EC 2.7.7.42) [Sphingomonas sp. Leaf257 | 1736309.3]	COG1391
ASF14_12060	8	4	0.35061	0.866089	-0.21	Glutathione S-transferase (EC 2.5.1.18) [Sphingomonas sp. Leaf257 | 1736309.3]	COG0625
ASF14_04565	8	4	0.303227	0.944752	-0.08	Ribose-5-phosphate isomerase A (EC 5.3.1.6) [Sphingomonas sp. Leaf257 | 1736309.3]	COG0120
ASF14_01065	7	4	0.387184	0.901205	-0.15	hypothetical protein [Sphingomonas sp. Leaf257 | 1736309.3]	COG3807
ASF14_13815	9	4	0.176131	0.646134	-0.63	hypothetical protein [Sphingomonas sp. Leaf257 | 1736309.3]	COG4219
ASF14_17575	6	4	0.0365406	0.571931	-0.81	hypothetical protein [Sphingomonas sp. Leaf257 | 1736309.3]	COG3773
ASF14_12300	5	4	0.239611	0.790846	-0.34	3-demethylubiquinol 3-O-methyltransferase (EC 2.1.1.64) @ 2-polyprenyl-6-hydroxyphenyl methylase (EC 2.1.1.222) [Sphingomonas sp. Leaf257 | 1736309.3]	COG2227
ASF14_10920	4	4	0.165364	0.754117	-0.41	DksA family protein PA5536 (no Zn-finger) [Sphingomonas sp. Leaf257 | 1736309.3]	COG1734
ASF14_14435	5	4	0.22929	0.405014	-1.3	hypothetical protein [Sphingomonas sp. Leaf257 | 1736309.3]	0XNXJ
ASF14_12545	5	4	0.313141	0.813175	-0.3	hypothetical protein [Sphingomonas sp. Leaf257 | 1736309.3]	#N/A
ASF14_06300	5	4	0.0187402	0.769302	-0.38	hypothetical protein [Sphingomonas sp. Leaf257 | 1736309.3]	11KEF
ASF14_09335	6	4	0.0114288	0.622383	-0.68	hypothetical protein [Sphingomonas sp. Leaf257 | 1736309.3]	#N/A
ASF14_00495	7	4	0.351574	0.895463	-0.16	Serine acetyltransferase (EC 2.3.1.30) [Sphingomonas sp. Leaf257 | 1736309.3]	COG1045
ASF14_15160	7	5	0.0145322	0.332665	-1.59	beta-galactosidase (EC 3.2.1.23) [Sphingomonas sp. Leaf257 | 1736309.3]	COG1874
ASF14_07615	4	4	0.117897	0.872203	-0.2	ATP:Cob(I)alamin adenosyltransferase (EC 2.5.1.17) [Sphingomonas sp. Leaf257 | 1736309.3]	COG2096
ASF14_09300	6	4	0.160812	0.761162	-0.39	Alanine racemase (EC 5.1.1.1) [Sphingomonas sp. Leaf257 | 1736309.3]	COG0787
ASF14_19965	14	11	0.00933871	0.336713	-1.57	TonB-dependent receptor [Sphingomonas sp. Leaf257 | 1736309.3]	0XNN9
ASF14_17635	5	4	0.324623	0.857344	-0.22	polysaccharide biosynthesis protein CapD [Sphingomonas sp. Leaf257 | 1736309.3]	COG1028
ASF14_18305	5	4	0.504799	0.93647	-0.09	Guanylate kinase (EC 2.7.4.8) [Sphingomonas sp. Leaf257 | 1736309.3]	COG0194
ASF14_15300	9	4	0.584635	0.969512	-0.04	Dihydrolipoamide acyltransferase component of branched-chain alpha-keto acid dehydrogenase complex (EC 2.3.1.168) [Sphingomonas sp. Leaf257 | 1736309.3]	COG0508
ASF14_04190	6	4	0.446818	0.950836	-0.07	hypothetical protein [Sphingomonas sp. Leaf257 | 1736309.3]	COG2001
ASF14_10210	6	4	0.141264	0.703182	-0.51	hypothetical protein [Sphingomonas sp. Leaf257 | 1736309.3]	COG0664
ASF14_07605	4	4	0.281168	0.828236	-0.27	SAM-dependent methyltransferase [Sphingomonas sp. Leaf257 | 1736309.3]	COG4301
ASF14_10510	4	4	0.441733	0.919319	-0.12	Acetyltransferase, GNAT family [Sphingomonas sp. Leaf257 | 1736309.3]	COG1670
ASF14_08675	6	4	0.304079	0.793539	-0.33	16S rRNA (uracil(1498)-N(3))-methyltransferase (EC 2.1.1.193) [Sphingomonas sp. Leaf257 | 1736309.3]	COG1385
ASF14_00675	4	4	0.32441	0.910669	-0.14	Putative phosphatase YfbT [Sphingomonas sp. Leaf257 | 1736309.3]	COG0637
ASF14_16805	4	4	0.0516273	0.722741	-0.47	PQQ-dependent oxidoreductase, gdhB family [Sphingomonas sp. Leaf257 | 1736309.3]	COG2133
ASF14_18660	4	4	0.488066	0.928767	-0.11	hypothetical protein [Sphingomonas sp. Leaf257 | 1736309.3]	COG0125
ASF14_06155	5	4	0.334881	0.851891	-0.23	Methionine aminopeptidase (EC 3.4.11.18) [Sphingomonas sp. Leaf257 | 1736309.3]	COG0024
ASF14_03720	5	4	0.437619	0.87438	-0.19	Cytochrome c oxidase polypeptide I (EC 1.9.3.1) / Cytochrome c oxidase polypeptide III (EC 1.9.3.1) [Sphingomonas sp. Leaf257 | 1736309.3]	COG0843
ASF14_10365	5	4	0.0437879	0.755046	-0.41	Alkanal monooxygenase alpha chain (EC 1.14.14.3) [Sphingomonas sp. Leaf257 | 1736309.3]	COG2141
ASF14_07520	5	4	0.383986	0.894461	-0.16	Lysine decarboxylase family [Sphingomonas sp. Leaf257 | 1736309.3]	COG1611
ASF14_17660	4	4	0.434474	0.907837	-0.14	hypothetical protein [Sphingomonas sp. Leaf257 | 1736309.3]	0ZIMQ
ASF14_03950	5	4	0.0372381	0.735262	-0.44	S-formylglutathione hydrolase (EC 3.1.2.12) [Sphingomonas sp. Leaf257 | 1736309.3]	COG0627
ASF14_00935	5	4	0.0424702	0.678167	-0.56	Lipopolysaccharide export system permease protein LptF [Sphingomonas sp. Leaf257 | 1736309.3]	COG0795
fig|1736309.3.peg.295	5	4	0.55613	0.957723	-0.06	hypothetical protein [Sphingomonas sp. Leaf257 | 1736309.3]	#N/A
ASF14_05220	6	4	0.265292	0.772817	-0.37	Sensory box histidine kinase/response regulator [Sphingomonas sp. Leaf257 | 1736309.3]	0XNMH
ASF14_16295	4	4	0.583368	0.970255	-0.04	COG2740: Predicted nucleic-acid-binding protein implicated in transcription termination / Ribosomal protein L7Ae family protein YlxQ [Sphingomonas sp. Leaf257 | 1736309.3]	COG2740
ASF14_19415	5	4	0.181998	0.815929	-0.29	S-formylglutathione hydrolase (EC 3.1.2.12) [Sphingomonas sp. Leaf257 | 1736309.3]	COG0627
ASF14_15500	6	4	0.0564277	0.762463	-0.39	Peptide-methionine (S)-S-oxide reductase MsrA (EC 1.8.4.11) [Sphingomonas sp. Leaf257 | 1736309.3]	COG0225
ASF14_15810	5	4	0.363742	0.921848	-0.12	Exodeoxyribonuclease VII large subunit (EC 3.1.11.6) [Sphingomonas sp. Leaf257 | 1736309.3]	COG1570
ASF14_14790	6	4	0.128284	0.612846	-0.71	FIG043197: Inositol monophosphatase family protein [Sphingomonas sp. Leaf257 | 1736309.3]	COG0483
ASF14_13915	6	4	0.0114922	0.731748	-0.45	hypothetical protein [Sphingomonas sp. Leaf257 | 1736309.3]	0ZZB6
ASF14_02565	6	4	0.318759	0.910731	-0.13	hypothetical protein [Sphingomonas sp. Leaf257 | 1736309.3]	0XNMH
ASF14_08120	5	4	0.122369	0.772291	-0.37	hypothetical protein [Sphingomonas sp. Leaf257 | 1736309.3]	11N88
ASF14_11955	5	4	0.219713	0.636824	-0.65	Glycosyltransferase [Sphingomonas sp. Leaf257 | 1736309.3]	COG0438
ASF14_05750	5	4	0.444816	0.941626	-0.09	Cytochrome O ubiquinol oxidase subunit I (EC 1.10.3.-) [Sphingomonas sp. Leaf257 | 1736309.3]	COG0843
ASF14_16415	5	4	0.578159	0.992686	-0.01	Nitrate ABC transporter, substrate-binding protein [Sphingomonas sp. Leaf257 | 1736309.3]	COG0715
fig|1736309.3.peg.3711	4	4	0.496309	0.957826	-0.06	hypothetical protein [Sphingomonas sp. Leaf257 | 1736309.3]	#N/A
ASF14_11990	7	4	0.16435	0.686323	-0.54	alpha-L-fucosidase (EC 3.2.1.51) [Sphingomonas sp. Leaf257 | 1736309.3]	COG3669
ASF14_18685	8	4	0.440626	0.848008	-0.24	ADP-ribose pyrophosphatase (EC 3.6.1.13) [Sphingomonas sp. Leaf257 | 1736309.3]	COG0494
ASF14_08480	4	4	0.295109	0.861278	-0.22	hypothetical protein [Sphingomonas sp. Leaf257 | 1736309.3]	COG1881
ASF14_19825	7	4	0.440939	0.957942	-0.06	Transcriptional regulator [Sphingomonas sp. Leaf257 | 1736309.3]	COG4957
ASF14_12705	8	4	0.138454	0.424951	-1.23	Carbohydrate-selective porin OprB [Sphingomonas sp. Leaf257 | 1736309.3]	COG3659
ASF14_09320	4	4	0.055843	0.518538	-0.95	PhbF [Sphingomonas sp. Leaf257 | 1736309.3]	COG5394
ASF14_03540	4	4	0.0497785	0.813347	-0.3	FIG123464: Polysaccharide export protein [Sphingomonas sp. Leaf257 | 1736309.3]	COG1596
ASF14_13440	4	4	0.112869	0.595811	-0.75	Outer membrane protein [Sphingomonas sp. Leaf257 | 1736309.3]	COG2885
ASF14_18530	4	4	0.474838	0.963422	-0.05	hypothetical protein [Sphingomonas sp. Leaf257 | 1736309.3]	0ZPWI
ASF14_04400	7	4	0.573742	0.970415	-0.04	hypothetical protein [Sphingomonas sp. Leaf257 | 1736309.3]	0ZQ0W
ASF14_07555	4	4	0.0671579	0.601939	-0.73	hypothetical protein [Sphingomonas sp. Leaf257 | 1736309.3]	#N/A
ASF14_12130	6	4	0.230879	0.810374	-0.3	hypothetical protein [Sphingomonas sp. Leaf257 | 1736309.3]	0XR0E
ASF14_02615	4	4	0.185826	0.744859	-0.42	Putative reductase [Sphingomonas sp. Leaf257 | 1736309.3]	COG0431
ASF14_20010	5	4	0.499293	0.976458	-0.03	Uncharacterized ABC1 family protein Rsph17029_4038 [Sphingomonas sp. Leaf257 | 1736309.3]	COG0661
ASF14_16860	5	4	0.256412	0.71898	-0.48	Multidomain signal transduction protein including CheB-like methylesterase, CheR-like methyltransferase and BaeS-like histidine kinase [Sphingomonas sp. Leaf257 | 1736309.3]	COG2202;COG2203
ASF14_17525	6	4	0.158793	0.831002	-0.27	Membrane-bound lytic murein transglycosylase B [Sphingomonas sp. Leaf257 | 1736309.3]	COG2951
ASF14_10950	5	4	0.366204	0.877118	-0.19	hypothetical protein [Sphingomonas sp. Leaf257 | 1736309.3]	COG0739
ASF14_09205	6	4	0.379171	0.86113	-0.22	hypothetical protein [Sphingomonas sp. Leaf257 | 1736309.3]	COG2706
ASF14_11945	5	4	0.169672	0.70654	-0.5	N-acetylglucosamine-regulated TonB-dependent outer membrane receptor [Sphingomonas sp. Leaf257 | 1736309.3]	0XSMH
ASF14_07215	4	4	0.126686	0.635751	-0.65	hypothetical protein [Sphingomonas sp. Leaf257 | 1736309.3]	COG1349
ASF14_09820	6	4	0.356187	0.835288	-0.26	23S rRNA (guanosine(2251)-2'-O)-methyltransferase (EC 2.1.1.185) [Sphingomonas sp. Leaf257 | 1736309.3]	COG0566
ASF14_15205	9	4	0.178049	0.890565	-0.17	DNA topoisomerase IV subunit B (EC 5.99.1.3) [Sphingomonas sp. Leaf257 | 1736309.3]	COG0187
ASF14_10900	5	4	0.571789	0.993838	-0.01	putative oxidoreductase, nitronate monooxygenase family [Sphingomonas sp. Leaf257 | 1736309.3]	COG2070
ASF14_13375	4	4	0.084922	0.57856	-0.79	hypothetical protein [Sphingomonas sp. Leaf257 | 1736309.3]	0XQKT
ASF14_12760	5	4	0.566508	0.952866	-0.07	hypothetical protein [Sphingomonas sp. Leaf257 | 1736309.3]	COG0637
ASF14_00910	9	4	0.571325	0.980982	-0.03	Glutamate 5-kinase (EC 2.7.2.11) / RNA-binding C-terminal domain PUA [Sphingomonas sp. Leaf257 | 1736309.3]	COG0263
ASF14_07570	4	4	0.538725	0.816169	-0.29	Uracil-DNA glycosylase, family 1 (EC 3.2.2.27) [Sphingomonas sp. Leaf257 | 1736309.3]	COG0692
ASF14_10840	5	4	0.528526	0.98142	-0.03	Spermidine synthase (EC 2.5.1.16) [Sphingomonas sp. Leaf257 | 1736309.3]	COG0421
ASF14_07365	6	4	0.206178	0.900932	-0.15	putative exonuclease [Sphingomonas sp. Leaf257 | 1736309.3]	COG0847
ASF14_05595	6	4	0.579846	0.932091	-0.1	Orotidine 5'-phosphate decarboxylase (EC 4.1.1.23) [Sphingomonas sp. Leaf257 | 1736309.3]	COG0284
ASF14_05245	5	4	0.491504	0.943099	-0.08	23S rRNA (uracil(1939)-C(5))-methyltransferase (EC 2.1.1.190) [Sphingomonas sp. Leaf257 | 1736309.3]	COG2265
ASF14_04590	4	4	0.0285422	0.582724	-0.78	hypothetical protein [Sphingomonas sp. Leaf257 | 1736309.3]	#N/A
ASF14_07225	7	4	0.174886	0.765724	-0.39	hypothetical protein [Sphingomonas sp. Leaf257 | 1736309.3]	0XRK8
ASF14_10800	8	5	0.169486	0.819688	-0.29	DNA mismatch repair protein MutL [Sphingomonas sp. Leaf257 | 1736309.3]	COG0323
ASF14_12715	9	5	0.12724	0.817951	-0.29	Exodeoxyribonuclease III (EC 3.1.11.2) [Sphingomonas sp. Leaf257 | 1736309.3]	COG0708
ASF14_19440	8	5	0.584635	0.968687	-0.05	Predicted dye-decolorizing peroxidase (DyP), encapsulated subgroup [Sphingomonas sp. Leaf257 | 1736309.3]	COG2837
ASF14_07395	8	5	0.141219	0.724684	-0.46	hypothetical protein [Sphingomonas sp. Leaf257 | 1736309.3]	0YYZ4
ASF14_08490	8	5	0.257421	0.904339	-0.15	Alkyl hydroperoxide reductase subunit C-like protein [Sphingomonas sp. Leaf257 | 1736309.3]	COG1225
ASF14_14100	7	5	0.153286	0.800411	-0.32	1-deoxy-D-xylulose 5-phosphate synthase (EC 2.2.1.7) [Sphingomonas sp. Leaf257 | 1736309.3]	COG1154
fig|1736309.3.peg.4160	9	5	0.31831	0.865642	-0.21	hypothetical protein [Sphingomonas sp. Leaf257 | 1736309.3]	#N/A
ASF14_05270	10	5	0.218412	0.735923	-0.44	DNA recombination protein RmuC [Sphingomonas sp. Leaf257 | 1736309.3]	COG1322
ASF14_06980	9	5	0.225636	0.577033	-0.79	Uncharacterized protein CC_3061 [Sphingomonas sp. Leaf257 | 1736309.3]	0YT33
ASF14_12815	9	5	0.0851713	0.771089	-0.38	hypothetical protein [Sphingomonas sp. Leaf257 | 1736309.3]	126CC
ASF14_10845	11	5	0.0362972	0.656631	-0.61	putative phospholipase D family protein [Sphingomonas sp. Leaf257 | 1736309.3]	COG1502
ASF14_01525	10	5	0.584635	0.987851	-0.02	DNA topoisomerase IV subunit A (EC 5.99.1.3) [Sphingomonas sp. Leaf257 | 1736309.3]	COG0188
ASF14_12765	10	5	0.501648	0.972362	-0.04	Chromosome (plasmid) partitioning protein ParB [Sphingomonas sp. Leaf257 | 1736309.3]	COG1475
ASF14_02555	6	5	0.0208026	0.600817	-0.74	MBL-fold metallo-hydrolase superfamily [Sphingomonas sp. Leaf257 | 1736309.3]	COG0491
ASF14_16880	7	5	0.0207101	0.506809	-0.98	hypothetical protein [Sphingomonas sp. Leaf257 | 1736309.3]	10NQ4
ASF14_06615	4	4	0.00943609	0.377497	-1.41	protein of unknown function DUF218 [Sphingomonas sp. Leaf257 | 1736309.3]	10EZQ
ASF14_09295	8	5	0.4885	0.978865	-0.03	3-hydroxyisobutyrate dehydrogenase (EC 1.1.1.31) [Sphingomonas sp. Leaf257 | 1736309.3]	COG2084
ASF14_11970	7	5	0.0577196	0.655346	-0.61	Beta-mannosidase (EC 3.2.1.25) [Sphingomonas sp. Leaf257 | 1736309.3]	COG3250
ASF14_09420	6	5	0.332241	0.893963	-0.16	hypothetical protein [Sphingomonas sp. Leaf257 | 1736309.3]	0YZQY
ASF14_16685	7	5	0.492543	0.830637	-0.27	hypothetical protein [Sphingomonas sp. Leaf257 | 1736309.3]	COG4618
ASF14_16185	6	5	0.22002	0.806646	-0.31	Magnesium and cobalt transport protein CorA [Sphingomonas sp. Leaf257 | 1736309.3]	COG0598
ASF14_00375	8	5	0.439947	0.876466	-0.19	Gluconolactonase (EC 3.1.1.17) [Sphingomonas sp. Leaf257 | 1736309.3]	COG3386
ASF14_08960	7	5	0.0213717	0.540412	-0.89	Glycosyltransferase [Sphingomonas sp. Leaf257 | 1736309.3]	0XQUB
ASF14_10670	6	5	0.428168	0.882029	-0.18	hypothetical protein [Sphingomonas sp. Leaf257 | 1736309.3]	#N/A
ASF14_14110	4	3	0.0200206	0.383549	-1.38	hypothetical protein [Sphingomonas sp. Leaf257 | 1736309.3]	0YMA5
ASF14_15610	6	5	0.17754	0.800913	-0.32	Ribonucleotide reductase transcriptional regulator NrdR [Sphingomonas sp. Leaf257 | 1736309.3]	COG1327
ASF14_11730	6	5	0.137332	0.635278	-0.65	NADH-ubiquinone oxidoreductase chain B (EC 1.6.5.3) [Sphingomonas sp. Leaf257 | 1736309.3]	COG0377
ASF14_18690	6	5	0.303328	0.826418	-0.28	hypothetical protein [Sphingomonas sp. Leaf257 | 1736309.3]	COG3762
ASF14_19640	6	5	0.373509	0.897277	-0.16	hypothetical protein [Sphingomonas sp. Leaf257 | 1736309.3]	#N/A
ASF14_00965	8	5	0.0469678	0.573715	-0.8	Phosphatidylethanolamine N-methyltransferase (EC 2.1.1.17) [Sphingomonas sp. Leaf257 | 1736309.3]	11JX2
ASF14_05380	6	5	0.181516	0.840301	-0.25	hypothetical protein [Sphingomonas sp. Leaf257 | 1736309.3]	0ZE59
ASF14_20325	7	5	0.474838	0.9674	-0.05	hypothetical protein [Sphingomonas sp. Leaf257 | 1736309.3]	COG1192
fig|1736309.3.peg.1240	7	5	0.0595596	0.349226	-1.52	Mobile element protein [Sphingomonas sp. Leaf257 | 1736309.3]	#N/A
ASF14_01715	6	5	0.280972	0.779885	-0.36	Spacial regulator of FtsZ polymerization, MipZ [Sphingomonas sp. Leaf257 | 1736309.3]	COG1192
ASF14_18365	7	5	0.0570568	0.571102	-0.81	hypothetical protein [Sphingomonas sp. Leaf257 | 1736309.3]	0YSE7
ASF14_10480	6	5	0.205222	0.74147	-0.43	Molybdenum cofactor biosynthesis protein MoaB [Sphingomonas sp. Leaf257 | 1736309.3]	COG0521
ASF14_15655	6	5	0.184344	0.689476	-0.54	Glutathione S-transferase [Sphingomonas sp. Leaf257 | 1736309.3]	0YJ3R
ASF14_12610	6	5	0.282517	0.883975	-0.18	ATP-dependent DNA ligase (EC 6.5.1.1) LigC [Sphingomonas sp. Leaf257 | 1736309.3]	COG1793
ASF14_14430	6	5	0.222839	0.868283	-0.2	hypothetical protein [Sphingomonas sp. Leaf257 | 1736309.3]	COG2186
ASF14_03520	6	5	0.0256606	0.585351	-0.77	FIG022606: AAA ATPase [Sphingomonas sp. Leaf257 | 1736309.3]	COG3267
ASF14_03460	5	5	0.137059	0.682313	-0.55	hypothetical protein [Sphingomonas sp. Leaf257 | 1736309.3]	#N/A
ASF14_12825	6	5	0.315795	0.783448	-0.35	Outer membrane beta-barrel assembly protein BamE [Sphingomonas sp. Leaf257 | 1736309.3]	COG2913
ASF14_12165	6	5	0.343437	0.862316	-0.21	Eukaryotic translation initiation factor 3 subunit 10 [Sphingomonas sp. Leaf257 | 1736309.3]	0XZDS
ASF14_11980	6	5	0.0338471	0.623891	-0.68	hypothetical protein [Sphingomonas sp. Leaf257 | 1736309.3]	COG3538
ASF14_12935	7	5	0.170781	0.751092	-0.41	CarD-like transcriptional regulator [Sphingomonas sp. Leaf257 | 1736309.3]	COG1329
ASF14_15695	8	5	0.305268	0.871324	-0.2	Transcriptional regulator, GntR family [Sphingomonas sp. Leaf257 | 1736309.3]	COG1725
ASF14_16545	5	5	0.0121976	0.559077	-0.84	hypothetical protein [Sphingomonas sp. Leaf257 | 1736309.3]	0XNMH
ASF14_09360	5	5	0.214164	0.86196	-0.21	2-hydroxymuconic semialdehyde hydrolase (EC 3.7.1.9) [Sphingomonas sp. Leaf257 | 1736309.3]	COG0596
ASF14_19390	5	5	0.07382	0.718774	-0.48	Transcriptional regulator, LysR family [Sphingomonas sp. Leaf257 | 1736309.3]	0XQ4R
ASF14_09635	8	5	0.0338761	0.519015	-0.95	Glycerophosphoryl diester phosphodiesterase (EC 3.1.4.46) periplasmic (secreted in GramPositives) [Sphingomonas sp. Leaf257 | 1736309.3]	COG0584
ASF14_02520	5	5	0.154923	0.86316	-0.21	hypothetical protein [Sphingomonas sp. Leaf257 | 1736309.3]	10YR6
ASF14_03625	7	5	0.115235	0.755647	-0.4	D-galactose 1-dehydrogenase (EC 1.1.1.48) [Sphingomonas sp. Leaf257 | 1736309.3]	COG0673
ASF14_10955	6	5	0.538333	0.969797	-0.04	hypothetical protein [Sphingomonas sp. Leaf257 | 1736309.3]	#N/A
ASF14_18910	5	5	0.0164934	0.741798	-0.43	hypothetical protein [Sphingomonas sp. Leaf257 | 1736309.3]	0YC9I
ASF14_00765	5	5	0.0827178	0.638318	-0.65	General secretion pathway protein G [Sphingomonas sp. Leaf257 | 1736309.3]	COG2165
ASF14_00655	5	5	0.0188585	0.544789	-0.88	Transglutaminase-like [Sphingomonas sp. Leaf257 | 1736309.3]	COG1305
ASF14_07320	5	5	0.220478	0.862203	-0.21	NAD(P) transhydrogenase subunit beta (EC 1.6.1.2) [Sphingomonas sp. Leaf257 | 1736309.3]	COG1282
ASF14_13745	5	5	0.363013	0.829194	-0.27	3-dehydroquinate dehydratase II (EC 4.2.1.10) [Sphingomonas sp. Leaf257 | 1736309.3]	COG0757
ASF14_06150	5	5	0.282703	0.85476	-0.23	ADP-ribose pyrophosphatase of COG1058 family (EC 3.6.1.13) [Sphingomonas sp. Leaf257 | 1736309.3]	COG1058
ASF14_03975	6	5	0.0182572	0.637735	-0.65	Uncharacterized protein RSP_3230 [Sphingomonas sp. Leaf257 | 1736309.3]	0XWAK
ASF14_15965	6	5	0.584635	0.996328	-0.01	hypothetical protein [Sphingomonas sp. Leaf257 | 1736309.3]	#N/A
ASF14_07025	9	6	0.241867	0.746216	-0.42	hypothetical protein [Sphingomonas sp. Leaf257 | 1736309.3]	COG4676
ASF14_00925	12	6	0.0722853	0.797921	-0.33	Serine palmitoyltransferase (EC 2.3.1.50) [Sphingomonas sp. Leaf257 | 1736309.3]	COG0156
ASF14_06105	9	6	0.366751	0.91305	-0.13	Homogentisate 1,2-dioxygenase (EC 1.13.11.5) [Sphingomonas sp. Leaf257 | 1736309.3]	COG3508
ASF14_09145	9	6	0.169463	0.710305	-0.49	probable DNA repair exonuclease [Sphingomonas sp. Leaf257 | 1736309.3]	COG1409
ASF14_03810	7	6	0.429076	0.899972	-0.15	hypothetical protein [Sphingomonas sp. Leaf257 | 1736309.3]	#N/A
ASF14_04890	10	6	0.498667	0.980285	-0.03	hypothetical protein [Sphingomonas sp. Leaf257 | 1736309.3]	COG0526
ASF14_05990	6	6	0.0331735	0.662438	-0.59	hypothetical protein [Sphingomonas sp. Leaf257 | 1736309.3]	COG2335
ASF14_02240	6	6	0.0147292	0.67755	-0.56	hypothetical protein [Sphingomonas sp. Leaf257 | 1736309.3]	0YSE7
ASF14_12575	6	6	0.0776362	0.50903	-0.97	Transcriptional regulator, LysR family [Sphingomonas sp. Leaf257 | 1736309.3]	COG0583
ASF14_05940	12	6	0.579278	0.976626	-0.03	Phosphate ABC transporter, ATP-binding protein PstB (TC 3.A.1.7.1) [Sphingomonas sp. Leaf257 | 1736309.3]	COG1117
ASF14_00405	7	6	0.387843	0.851206	-0.23	alpha-galactosidase (EC 3.2.1.22) [Sphingomonas sp. Leaf257 | 1736309.3]	0XPF1
ASF14_15315	6	6	0.299263	0.809388	-0.31	Oxidoreductase, short-chain dehydrogenase/reductase family [Sphingomonas sp. Leaf257 | 1736309.3]	COG0300
ASF14_09980	10	6	0.236298	0.714161	-0.49	hypothetical protein [Sphingomonas sp. Leaf257 | 1736309.3]	COG4649
fig|1736309.3.peg.2205	6	6	0.1195	0.832037	-0.27	hypothetical protein [Sphingomonas sp. Leaf257 | 1736309.3]	#N/A
ASF14_04675	11	6	0.437058	0.854234	-0.23	Efflux ABC transporter, permease/ATP-binding protein [Sphingomonas sp. Leaf257 | 1736309.3]	COG1132
ASF14_15105	10	6	0.0627748	0.751795	-0.41	ATP synthase F0 sector subunit b' (EC 3.6.3.14) [Sphingomonas sp. Leaf257 | 1736309.3]	COG0711
ASF14_10065	9	6	0.230947	0.82645	-0.28	hypothetical protein [Sphingomonas sp. Leaf257 | 1736309.3]	COG4805
ASF14_17680	6	6	0.511209	0.979654	-0.03	ATP-DEPENDENT PROTEASE SUBUNIT [Sphingomonas sp. Leaf257 | 1736309.3]	COG2607
ASF14_15185	9	6	0.39262	0.94954	-0.07	33 kDa chaperonin HslO [Sphingomonas sp. Leaf257 | 1736309.3]	COG1281
ASF14_16310	10	6	0.571067	0.984255	-0.02	Bacterial ribosome SSU maturation protein RimP [Sphingomonas sp. Leaf257 | 1736309.3]	COG0779
ASF14_17705	10	6	0.0689235	0.649389	-0.62	Molybdenum ABC transporter, substrate-binding protein ModA [Sphingomonas sp. Leaf257 | 1736309.3]	COG0725
ASF14_19445	13	6	0.102906	0.741703	-0.43	Encapsulating protein for a DyP-type peroxidase or ferritin-like protein oligomers [Sphingomonas sp. Leaf257 | 1736309.3]	COG1659
ASF14_13705	9	6	0.268799	0.733684	-0.45	Peptidyl-prolyl cis-trans isomerase PpiA precursor (EC 5.2.1.8) [Sphingomonas sp. Leaf257 | 1736309.3]	COG0652
ASF14_01615	9	6	0.205224	0.771079	-0.38	Two-component transcriptional response regulator SMc02366, LuxR family [Sphingomonas sp. Leaf257 | 1736309.3]	COG0745
ASF14_15275	10	6	0.00952233	0.658178	-0.6	Mannose-6-phosphate isomerase (EC 5.3.1.8) [Sphingomonas sp. Leaf257 | 1736309.3]	COG1482
ASF14_08590	9	6	0.0718959	0.790351	-0.34	L-malyl-CoA/beta-methylmalyl-CoA lyase [Sphingomonas sp. Leaf257 | 1736309.3]	COG2301
ASF14_06605	10	6	0.00869625	0.567144	-0.82	hypothetical protein [Sphingomonas sp. Leaf257 | 1736309.3]	COG5316
ASF14_01070	9	6	0.503032	0.962255	-0.06	Glyoxylate reductase (EC 1.1.1.79) @ Glyoxylate reductase (EC 1.1.1.26) @ Hydroxypyruvate reductase (EC 1.1.1.81) [Sphingomonas sp. Leaf257 | 1736309.3]	COG1052
ASF14_05925	5	4	0.0131137	0.404983	-1.3	Phosphate ABC transporter, substrate-binding protein PstS (TC 3.A.1.7.1) [Sphingomonas sp. Leaf257 | 1736309.3]	COG0226
ASF14_00250	7	6	0.470799	0.955519	-0.07	Deoxyuridine 5'-triphosphate nucleotidohydrolase (EC 3.6.1.23) [Sphingomonas sp. Leaf257 | 1736309.3]	COG0756
ASF14_06335	8	6	0.474838	0.917436	-0.12	ABC-type antimicrobial peptide transport system, ATPase component [Sphingomonas sp. Leaf257 | 1736309.3]	COG4181
ASF14_08335	8	6	0.23405	0.858966	-0.22	Single-stranded DNA-binding protein [Sphingomonas sp. Leaf257 | 1736309.3]	COG0629
ASF14_03545	7	6	0.565676	0.983332	-0.02	Diaminopimelate decarboxylase (EC 4.1.1.20) [Sphingomonas sp. Leaf257 | 1736309.3]	COG0019
ASF14_06700	8	6	0.393204	0.924524	-0.11	hypothetical protein [Sphingomonas sp. Leaf257 | 1736309.3]	COG3871
ASF14_18515	8	6	0.302305	0.8786	-0.19	Protein translocase subunit YajC [Sphingomonas sp. Leaf257 | 1736309.3]	COG1862
ASF14_08560	8	6	0.0559491	0.579844	-0.79	hypothetical protein [Sphingomonas sp. Leaf257 | 1736309.3]	11HMS
ASF14_12695	6	6	0.53607	0.981496	-0.03	2-hydroxychromene-2-carboxylate isomerase/DsbA-like thioredoxin domain [Sphingomonas sp. Leaf257 | 1736309.3]	COG2761
ASF14_05775	7	6	0.347864	0.908277	-0.14	Glucoamylase (EC 3.2.1.3) [Sphingomonas sp. Leaf257 | 1736309.3]	COG3387
ASF14_00280	7	6	0.0785382	0.772819	-0.37	UDP-N-acetyl-D-mannosamine dehydrogenase (EC 1.1.1.336) [Sphingomonas sp. Leaf257 | 1736309.3]	COG0677
ASF14_18765	7	6	0.17805	0.857424	-0.22	Membrane protein [Sphingomonas sp. Leaf257 | 1736309.3]	0XQV5
ASF14_08945	8	6	0.554864	0.994098	-0.01	NADPH-dependent 7-cyano-7-deazaguanine reductase (EC 1.7.1.13) [Sphingomonas sp. Leaf257 | 1736309.3]	COG0780
ASF14_04065	6	6	0.0158506	0.510253	-0.97	hypothetical protein [Sphingomonas sp. Leaf257 | 1736309.3]	0XUF0
ASF14_12710	7	6	0.415096	0.762832	-0.39	Outer membrane lipoprotein carrier protein LolA [Sphingomonas sp. Leaf257 | 1736309.3]	COG2834
ASF14_15280	7	6	0.155192	0.782714	-0.35	Carboxyl-terminal protease [Sphingomonas sp. Leaf257 | 1736309.3]	0XSFU
ASF14_12755	7	6	0.220858	0.770417	-0.38	Pyridoxal phosphate-containing protein YggS [Sphingomonas sp. Leaf257 | 1736309.3]	COG0325
ASF14_02585	6	6	0.427495	0.905693	-0.14	tRNA-modifying protein YgfZ [Sphingomonas sp. Leaf257 | 1736309.3]	COG0354
ASF14_04500	9	6	0.0181532	0.578291	-0.79	TonB-dependent receptor [Sphingomonas sp. Leaf257 | 1736309.3]	0XRMI
ASF14_08230	9	6	0.50772	0.930427	-0.1	Peptide chain release factor 3 [Sphingomonas sp. Leaf257 | 1736309.3]	COG4108
ASF14_00870	7	6	0.523621	0.966648	-0.05	LSU ribosomal protein L21p [Sphingomonas sp. Leaf257 | 1736309.3]	COG0261
ASF14_09285	6	6	0.360443	0.91076	-0.13	3-hydroxyisobutyryl-CoA hydrolase (EC 3.1.2.4) [Sphingomonas sp. Leaf257 | 1736309.3]	COG1024
ASF14_07260	8	6	0.316602	0.778555	-0.36	hypothetical protein [Sphingomonas sp. Leaf257 | 1736309.3]	COG0664
ASF14_16725	8	6	0.436907	0.945174	-0.08	hypothetical protein [Sphingomonas sp. Leaf257 | 1736309.3]	COG0463
ASF14_10225	8	6	0.375809	0.896796	-0.16	Xylulose kinase (EC 2.7.1.17) [Sphingomonas sp. Leaf257 | 1736309.3]	COG1070
ASF14_14140	8	6	0.337813	0.802585	-0.32	Periplasmic aromatic aldehyde oxidoreductase, iron-sulfur subunit YagT [Sphingomonas sp. Leaf257 | 1736309.3]	COG2080
ASF14_11330	9	6	0.0148288	0.630562	-0.67	hypothetical protein [Sphingomonas sp. Leaf257 | 1736309.3]	0YSE7
ASF14_00190	7	6	0.0942788	0.741567	-0.43	Tim44-like domain protein [Sphingomonas sp. Leaf257 | 1736309.3]	COG4395
ASF14_19425	8	6	0.0373902	0.739903	-0.43	Uncharacterized membrane-anchored protein [Sphingomonas sp. Leaf257 | 1736309.3]	COG4949
ASF14_15920	8	7	0.038464	0.717898	-0.48	COGs COG3558 [Sphingomonas sp. Leaf257 | 1736309.3]	COG3558
ASF14_00975	10	7	0.0403971	0.780705	-0.36	Polyketide synthase modules and related proteins [Sphingomonas sp. Leaf257 | 1736309.3]	COG0001
ASF14_01610	10	7	0.41536	0.769028	-0.38	hypothetical protein [Sphingomonas sp. Leaf257 | 1736309.3]	COG0642
ASF14_12240	7	7	0.054623	0.746465	-0.42	Isoaspartyl aminopeptidase (EC 3.4.19.5) @ Asp-X dipeptidase [Sphingomonas sp. Leaf257 | 1736309.3]	COG1446
ASF14_10515	8	7	0.584635	0.993822	-0.01	Lipoprotein-releasing system ATP-binding protein LolD [Sphingomonas sp. Leaf257 | 1736309.3]	COG1136
ASF14_02355	10	7	0.52689	0.945966	-0.08	ATP phosphoribosyltransferase regulatory subunit (EC 2.4.2.17) [Sphingomonas sp. Leaf257 | 1736309.3]	COG3705
ASF14_00515	10	7	0.0841277	0.684626	-0.55	Sugar or sugar phosphate isomerase/epimerase/dehydrotase [Sphingomonas sp. Leaf257 | 1736309.3]	COG1082
ASF14_15030	7	7	0.0246343	0.711036	-0.49	hypothetical protein [Sphingomonas sp. Leaf257 | 1736309.3]	COG2030
ASF14_01710	10	7	0.417987	0.890223	-0.17	Pantoate--beta-alanine ligase (EC 6.3.2.1) [Sphingomonas sp. Leaf257 | 1736309.3]	COG0414
ASF14_00525	11	7	0.0689825	0.750873	-0.41	putative multi-domain protein [Sphingomonas sp. Leaf257 | 1736309.3]	11GU1
ASF14_14965	8	7	0.238861	0.796162	-0.33	hypothetical protein [Sphingomonas sp. Leaf257 | 1736309.3]	#N/A
ASF14_13175	11	7	0.381457	0.916073	-0.13	hypothetical protein [Sphingomonas sp. Leaf257 | 1736309.3]	#N/A
ASF14_06340	11	7	0.137628	0.745393	-0.42	ABC transporter, fused permease protein [Sphingomonas sp. Leaf257 | 1736309.3]	COG3127
ASF14_02320	8	7	0.169764	0.851417	-0.23	DnaJ-class molecular chaperone CbpA [Sphingomonas sp. Leaf257 | 1736309.3]	COG2214
ASF14_01145	12	7	0.350692	0.882794	-0.18	Replicative DNA helicase (DnaB) (EC 3.6.4.12) [Sphingomonas sp. Leaf257 | 1736309.3]	COG0305
ASF14_13695	12	7	0.375559	0.86897	-0.2	Inner membrane component of TAM transport system [Sphingomonas sp. Leaf257 | 1736309.3]	COG2911
ASF14_02340	11	7	0.0241427	0.73859	-0.44	Chorismate synthase (EC 4.2.3.5) [Sphingomonas sp. Leaf257 | 1736309.3]	COG0082
ASF14_11975	12	8	0.0164934	0.405307	-1.3	beta-glucosidase (EC 3.2.1.21) [Sphingomonas sp. Leaf257 | 1736309.3]	COG1472
ASF14_17985	10	7	0.101524	0.569418	-0.81	Efflux transport system, outer membrane factor (OMF) lipoprotein [Sphingomonas sp. Leaf257 | 1736309.3]	COG1538
ASF14_15950	10	7	0.135327	0.678816	-0.56	hypothetical protein [Sphingomonas sp. Leaf257 | 1736309.3]	COG1934
ASF14_16230	8	7	0.0522093	0.62511	-0.68	mRNA 3-end processing factor [Sphingomonas sp. Leaf257 | 1736309.3]	COG1236
ASF14_13775	11	7	0.0134282	0.664546	-0.59	Succinyl-CoA:3-ketoacid-coenzyme A transferase subunit B (EC 2.8.3.5) [Sphingomonas sp. Leaf257 | 1736309.3]	COG2057
ASF14_07635	8	7	0.0134282	0.636229	-0.65	hypothetical protein [Sphingomonas sp. Leaf257 | 1736309.3]	#N/A
ASF14_15840	12	7	0.560837	0.985602	-0.02	Outer membrane porin, OmpA family [Sphingomonas sp. Leaf257 | 1736309.3]	COG2885
ASF14_18240	10	7	0.0115009	0.739569	-0.44	Ribonuclease PH (EC 2.7.7.56) [Sphingomonas sp. Leaf257 | 1736309.3]	COG0689
ASF14_01910	8	7	0.243193	0.880533	-0.18	Uncharacterized amino acid permease, GabP family [Sphingomonas sp. Leaf257 | 1736309.3]	COG0531
ASF14_17785	9	7	0.206677	0.596094	-0.75	hypothetical protein [Sphingomonas sp. Leaf257 | 1736309.3]	COG1629
ASF14_06065	7	7	0.0768178	0.7883	-0.34	RND efflux system, inner membrane transporter [Sphingomonas sp. Leaf257 | 1736309.3]	COG0841
ASF14_18895	9	7	0.549547	0.991843	-0.01	Thioredoxin reductase (EC 1.8.1.9) [Sphingomonas sp. Leaf257 | 1736309.3]	COG0492
ASF14_09340	9	7	0.148206	0.821269	-0.28	hypothetical protein [Sphingomonas sp. Leaf257 | 1736309.3]	12AX8
ASF14_02405	9	7	0.13472	0.752366	-0.41	hypothetical protein [Sphingomonas sp. Leaf257 | 1736309.3]	COG1651
ASF14_17545	9	7	0.150493	0.765805	-0.38	Putative oxidoreductase [Sphingomonas sp. Leaf257 | 1736309.3]	COG1028
ASF14_05415	8	7	0.105646	0.441031	-1.18	Exopolyphosphatase (EC 3.6.1.11) [Sphingomonas sp. Leaf257 | 1736309.3]	COG0248
ASF14_08705	9	7	0.0972131	0.786129	-0.35	tRNA (guanine(46)-N(7))-methyltransferase (EC 2.1.1.33) [Sphingomonas sp. Leaf257 | 1736309.3]	COG0220
fig|1736309.3.peg.672	7	7	0.287179	0.885878	-0.17	hypothetical protein [Sphingomonas sp. Leaf257 | 1736309.3]	#N/A
ASF14_15945	8	7	0.428819	0.921444	-0.12	hypothetical protein [Sphingomonas sp. Leaf257 | 1736309.3]	COG5375
ASF14_16870	7	7	0.144594	0.757363	-0.4	Ferredoxin reductase [Sphingomonas sp. Leaf257 | 1736309.3]	COG1752
ASF14_02160	9	7	0.16945	0.818053	-0.29	Quinone oxidoreductase (EC 1.6.5.5) [Sphingomonas sp. Leaf257 | 1736309.3]	COG0604
ASF14_12285	9	7	0.227961	0.843429	-0.25	hypothetical protein [Sphingomonas sp. Leaf257 | 1736309.3]	#N/A
ASF14_17665	11	7	0.0486327	0.813616	-0.3	Mannose-1-phosphate guanylyltransferase (EC 2.7.7.13) / Mannose-6-phosphate isomerase (EC 5.3.1.8) [Sphingomonas sp. Leaf257 | 1736309.3]	COG0836
ASF14_05465	8	7	0.0777677	0.836469	-0.26	tRNA-dihydrouridine synthase DusB [Sphingomonas sp. Leaf257 | 1736309.3]	COG0042
ASF14_02545	8	7	0.271856	0.749043	-0.42	Zinc-regulated outer membrane receptor [Sphingomonas sp. Leaf257 | 1736309.3]	COG1629
ASF14_08940	9	7	0.296949	0.371194	-1.43	deoxyribodipyrimidine photolyase-related protein [Sphingomonas sp. Leaf257 | 1736309.3]	COG3046
ASF14_05945	7	7	0.195958	0.750055	-0.41	Phosphate transport system regulatory protein PhoU [Sphingomonas sp. Leaf257 | 1736309.3]	COG0704
ASF14_09570	8	7	0.131839	0.70999	-0.49	ABC transporter, permease protein (cluster 9, phospholipid) [Sphingomonas sp. Leaf257 | 1736309.3]	COG0767
ASF14_01835	11	7	0.110528	0.586084	-0.77	hypothetical protein [Sphingomonas sp. Leaf257 | 1736309.3]	11Q0J
ASF14_01815	10	7	0.518705	0.961642	-0.06	Putative protease [Sphingomonas sp. Leaf257 | 1736309.3]	COG0265
ASF14_06265	9	7	0.584635	0.994615	-0.01	Glucose-methanol-choline (GMC) oxidoreductase:NAD binding site [Sphingomonas sp. Leaf257 | 1736309.3]	COG2303
ASF14_16615	9	7	0.158881	0.81645	-0.29	hypothetical protein [Sphingomonas sp. Leaf257 | 1736309.3]	COG5338
ASF14_16250	7	7	0.363303	0.83614	-0.26	Glycosyltransferase [Sphingomonas sp. Leaf257 | 1736309.3]	COG0463
ASF14_11985	11	8	0.151599	0.713806	-0.49	Alpha-1,2-mannosidase [Sphingomonas sp. Leaf257 | 1736309.3]	COG3537
ASF14_13365	10	8	0.368166	0.94194	-0.09	hypothetical protein [Sphingomonas sp. Leaf257 | 1736309.3]	COG1404;COG4625
ASF14_04325	11	8	0.0755326	0.677942	-0.56	Kup system potassium uptake protein [Sphingomonas sp. Leaf257 | 1736309.3]	COG3158
ASF14_07105	11	8	0.281818	0.903675	-0.15	Efflux transport system, outer membrane factor (OMF) lipoprotein [Sphingomonas sp. Leaf257 | 1736309.3]	COG1538
ASF14_04380	22	20	0.00471229	0.407637	-1.29	5-methyltetrahydrofolate--homocysteine methyltransferase (EC 2.1.1.13), C-terminal domain [Sphingomonas sp. Leaf257 | 1736309.3]	COG1410
ASF14_15490	9	8	0.547469	0.991242	-0.01	N-hydroxyarylamine O-acetyltransferase (EC 2.3.1.118) [Sphingomonas sp. Leaf257 | 1736309.3]	COG2162
ASF14_16865	9	8	0.172664	0.832129	-0.27	Galactitol-1-phosphate 5-dehydrogenase (EC 1.1.1.251) [Sphingomonas sp. Leaf257 | 1736309.3]	COG1063
ASF14_10160	9	8	0.371823	0.831002	-0.27	Succinylarginine dihydrolase (EC 3.5.3.23) [Sphingomonas sp. Leaf257 | 1736309.3]	COG3724
ASF14_16660	8	8	0.445448	0.944471	-0.08	Type I secretion system ATPase [Sphingomonas sp. Leaf257 | 1736309.3]	COG4618
ASF14_04270	8	8	0.556754	0.997655	0	hypothetical protein [Sphingomonas sp. Leaf257 | 1736309.3]	COG1607
ASF14_09660	12	8	0.0376862	0.566379	-0.82	hypothetical protein [Sphingomonas sp. Leaf257 | 1736309.3]	11SQU
ASF14_04540	12	8	0.174886	0.740866	-0.43	Phosphomannomutase (EC 5.4.2.8) [Sphingomonas sp. Leaf257 | 1736309.3]	COG0561
ASF14_05320	14	8	0.403884	0.931265	-0.1	Protein QmcA (possibly involved in integral membrane quality control) [Sphingomonas sp. Leaf257 | 1736309.3]	COG0330
ASF14_13320	13	8	0.503184	0.975645	-0.04	Protease II (EC 3.4.21.83) [Sphingomonas sp. Leaf257 | 1736309.3]	COG1770
ASF14_00830	10	8	0.0268218	0.628192	-0.67	Two-component system sensor histidine kinase [Sphingomonas sp. Leaf257 | 1736309.3]	0XNMH
ASF14_08780	10	8	0.169717	0.78954	-0.34	Ferric uptake regulation protein FUR [Sphingomonas sp. Leaf257 | 1736309.3]	COG0735
ASF14_17800	9	8	0.285811	0.799283	-0.32	Guanine deaminase (EC 3.5.4.3) [Sphingomonas sp. Leaf257 | 1736309.3]	COG0590
ASF14_05425	15	8	0.458636	0.967171	-0.05	Ribonuclease D (EC 3.1.26.3) [Sphingomonas sp. Leaf257 | 1736309.3]	COG0349
ASF14_08320	13	8	0.00522635	0.742102	-0.43	RIKEN cDNA 2310005O14 [Sphingomonas sp. Leaf257 | 1736309.3]	COG5590
ASF14_09040	9	8	0.0410953	0.692773	-0.53	hypothetical protein [Sphingomonas sp. Leaf257 | 1736309.3]	#N/A
ASF14_09500	11	8	0.477257	0.99958	0	Domain often clustered or fused with uracil-DNA glycosylase / Uracil-DNA glycosylase, putative family 6 (EC 3.2.2.27) [Sphingomonas sp. Leaf257 | 1736309.3]	COG1573
ASF14_07680	12	8	0.153599	0.80209	-0.32	Protease II (EC 3.4.21.83) [Sphingomonas sp. Leaf257 | 1736309.3]	COG1770
ASF14_14270	13	8	0.399668	0.893786	-0.16	Uridylate kinase (EC 2.7.4.22) [Sphingomonas sp. Leaf257 | 1736309.3]	COG0528
ASF14_08955	6	5	0.0115009	0.41655	-1.26	hypothetical protein [Sphingomonas sp. Leaf257 | 1736309.3]	11KWG
ASF14_03945	12	8	0.302305	0.854002	-0.23	GTP cyclohydrolase I (EC 3.5.4.16) type 1 [Sphingomonas sp. Leaf257 | 1736309.3]	COG0302
ASF14_10460	12	8	0.117196	0.818037	-0.29	hypothetical protein [Sphingomonas sp. Leaf257 | 1736309.3]	COG0457
ASF14_04650	12	8	0.07361	0.807196	-0.31	DNA topoisomerase IB (poxvirus type) (EC 5.99.1.2) [Sphingomonas sp. Leaf257 | 1736309.3]	COG3569
ASF14_07485	9	8	0.039683	0.66693	-0.58	Lycopene cyclase [Sphingomonas sp. Leaf257 | 1736309.3]	0ZVJ7
ASF14_04655	10	8	0.0657057	0.727877	-0.46	Potassium efflux system KefA protein / Small-conductance mechanosensitive channel [Sphingomonas sp. Leaf257 | 1736309.3]	COG0668
ASF14_00980	4	3	0.0256606	0.416756	-1.26	Phosphatidylserine decarboxylase (EC 4.1.1.65) [Sphingomonas sp. Leaf257 | 1736309.3]	COG0688
ASF14_03630	35	28	0.0130886	0.427699	-1.23	TonB-dependent receptor [Sphingomonas sp. Leaf257 | 1736309.3]	COG1629
ASF14_15820	8	8	0.222996	0.750634	-0.41	hypothetical protein [Sphingomonas sp. Leaf257 | 1736309.3]	115RQ
ASF14_13060	11	8	0.45957	0.949455	-0.07	hypothetical protein [Sphingomonas sp. Leaf257 | 1736309.3]	11V07
ASF14_13750	9	8	0.369341	0.923862	-0.11	Sulfur carrier protein ThiS / Thiazole synthase (EC 2.8.1.10) [Sphingomonas sp. Leaf257 | 1736309.3]	COG2022;COG2104
ASF14_16090	11	8	0.14625	0.61742	-0.7	Flagellin protein FlaA [Sphingomonas sp. Leaf257 | 1736309.3]	COG1344
ASF14_04385	10	8	0.0150633	0.647395	-0.63	5-methyltetrahydrofolate--homocysteine methyltransferase (EC 2.1.1.13), N-terminal domain [Sphingomonas sp. Leaf257 | 1736309.3]	COG0646
ASF14_04085	10	8	0.133319	0.562838	-0.83	hypothetical protein [Sphingomonas sp. Leaf257 | 1736309.3]	11DAJ
ASF14_05190	10	8	0.36937	0.925825	-0.11	4-hydroxy-tetrahydrodipicolinate synthase (EC 4.3.3.7) [Sphingomonas sp. Leaf257 | 1736309.3]	COG0329
ASF14_01630	10	8	0.0615063	0.793184	-0.33	ATP synthase epsilon chain (EC 3.6.3.14) [Sphingomonas sp. Leaf257 | 1736309.3]	COG0355
ASF14_13830	10	8	0.365181	0.850279	-0.23	Quinolinate synthetase (EC 2.5.1.72) [Sphingomonas sp. Leaf257 | 1736309.3]	COG0379
ASF14_08340	10	8	0.184654	0.886977	-0.17	Multidomain signal transduction protein including CheB-like methylesterase, CheR-like methyltransferase and BaeS-like histidine kinase [Sphingomonas sp. Leaf257 | 1736309.3]	0XNMH
ASF14_11635	10	8	0.00460602	0.544803	-0.88	hypothetical protein [Sphingomonas sp. Leaf257 | 1736309.3]	0XPG5
ASF14_03240	12	9	0.230122	0.86688	-0.21	Thioredoxin reductase (EC 1.8.1.9) [Sphingomonas sp. Leaf257 | 1736309.3]	COG0492
ASF14_02755	13	9	0.292929	0.716647	-0.48	hypothetical protein [Sphingomonas sp. Leaf257 | 1736309.3]	#N/A
ASF14_11420	12	9	0.224382	0.825268	-0.28	Peroxiredoxin [Sphingomonas sp. Leaf257 | 1736309.3]	COG0678
ASF14_19785	11	9	0.0380731	0.691902	-0.53	DNA-binding protein HU-beta [Sphingomonas sp. Leaf257 | 1736309.3]	COG0776
ASF14_16530	11	9	0.0117242	0.685128	-0.55	hypothetical protein [Sphingomonas sp. Leaf257 | 1736309.3]	#N/A
ASF14_10390	10	9	0.29164	0.920304	-0.12	Porphobilinogen synthase (EC 4.2.1.24) [Sphingomonas sp. Leaf257 | 1736309.3]	COG0113
ASF14_03090	12	9	0.0912326	0.753101	-0.41	Long-chain-fatty-acid--CoA ligase (EC 6.2.1.3) [Sphingomonas sp. Leaf257 | 1736309.3]	COG0318
ASF14_03785	10	9	0.0404709	0.741959	-0.43	ATP-dependent Clp protease proteolytic subunit ClpP (EC 3.4.21.92) [Sphingomonas sp. Leaf257 | 1736309.3]	COG0740
ASF14_00155	16	9	0.055677	0.72909	-0.46	Inner membrane protein translocase and chaperone YidC, long form [Sphingomonas sp. Leaf257 | 1736309.3]	COG0706
ASF14_00815	16	9	0.0626979	0.720989	-0.47	hypothetical protein [Sphingomonas sp. Leaf257 | 1736309.3]	COG2335
ASF14_08260	15	9	0.162695	0.83495	-0.26	Aspartate aminotransferase (EC 2.6.1.1) [Sphingomonas sp. Leaf257 | 1736309.3]	COG0436
ASF14_06060	10	9	0.230706	0.566123	-0.82	Efflux transport system, outer membrane factor (OMF) lipoprotein [Sphingomonas sp. Leaf257 | 1736309.3]	COG1538
ASF14_02410	13	9	0.0190819	0.670189	-0.58	Efflux ABC transporter, ATP-binding protein [Sphingomonas sp. Leaf257 | 1736309.3]	COG1131
ASF14_14850	10	9	0.152186	0.70489	-0.5	Dienelactone hydrolase family protein [Sphingomonas sp. Leaf257 | 1736309.3]	COG0412
ASF14_09550	13	9	0.273002	0.806825	-0.31	hypothetical protein [Sphingomonas sp. Leaf257 | 1736309.3]	COG2968
ASF14_04145	14	9	0.296161	0.94466	-0.08	UDP-N-acetylglucosamine--N-acetylmuramyl-(pentapeptide) pyrophosphoryl-undecaprenol N-acetylglucosamine transferase (EC 2.4.1.227) [Sphingomonas sp. Leaf257 | 1736309.3]	COG0707
ASF14_04745	10	9	0.579901	0.978496	-0.03	hypothetical protein [Sphingomonas sp. Leaf257 | 1736309.3]	0XZID
ASF14_09425	12	9	0.215303	0.783141	-0.35	2-polyprenyl-3-methyl-6-methoxy-1,4-benzoquinol hydroxylase, coq7 type [Sphingomonas sp. Leaf257 | 1736309.3]	COG2941
ASF14_15940	12	9	0.441538	0.94869	-0.08	Ribonuclease D related protein [Sphingomonas sp. Leaf257 | 1736309.3]	COG0349
ASF14_14295	14	9	0.383318	0.872686	-0.2	Phosphatidylserine decarboxylase (EC 4.1.1.65) [Sphingomonas sp. Leaf257 | 1736309.3]	COG0688
ASF14_20135	12	9	0.0654275	0.563631	-0.83	hypothetical protein [Sphingomonas sp. Leaf257 | 1736309.3]	COG1596
ASF14_08475	9	9	0.130111	0.818851	-0.29	hypothetical protein [Sphingomonas sp. Leaf257 | 1736309.3]	0ZMG7
ASF14_12595	11	9	0.476789	0.93622	-0.1	DNA protection during starvation protein [Sphingomonas sp. Leaf257 | 1736309.3]	COG0783
ASF14_13845	9	9	0.136987	0.668315	-0.58	Ribonuclease T2 family protein [Sphingomonas sp. Leaf257 | 1736309.3]	COG3719
ASF14_07330	12	9	0.505829	0.912738	-0.13	NAD(P) transhydrogenase N-domain of subunit alpha (EC 1.6.1.2) [Sphingomonas sp. Leaf257 | 1736309.3]	COG3288
ASF14_16265	10	9	0.229514	0.853248	-0.23	SSU ribosomal protein S15p (S13e) [Sphingomonas sp. Leaf257 | 1736309.3]	COG0184
ASF14_12230	11	9	0.333912	0.881139	-0.18	(E)-4-hydroxy-3-methylbut-2-enyl-diphosphate synthase (flavodoxin) (EC 1.17.7.3) [Sphingomonas sp. Leaf257 | 1736309.3]	COG0821
ASF14_07385	11	9	0.103677	0.669833	-0.58	hypothetical protein [Sphingomonas sp. Leaf257 | 1736309.3]	COG4798
ASF14_00230	11	9	0.209538	0.738765	-0.44	2-methoxy-6-polyprenyl-1,4-benzoquinol methylase (EC 2.1.1.201) [Sphingomonas sp. Leaf257 | 1736309.3]	COG2226
ASF14_00665	2	2	0.0121976	0.429692	-1.22	2'-5' RNA ligase [Sphingomonas sp. Leaf257 | 1736309.3]	COG1514
ASF14_01850	11	9	0.0367207	0.825271	-0.28	Fructokinase (EC 2.7.1.4) [Sphingomonas sp. Leaf257 | 1736309.3]	COG1940
ASF14_15290	11	9	0.150612	0.59811	-0.74	Branched-chain alpha-keto acid dehydrogenase, E1 component, alpha subunit (EC 1.2.4.4) [Sphingomonas sp. Leaf257 | 1736309.3]	COG1071
ASF14_16595	17	9	0.445654	0.941399	-0.09	FIG01423360: glycoside hydrolase [Sphingomonas sp. Leaf257 | 1736309.3]	COG2152
ASF14_09630	11	9	0.047424	0.707751	-0.5	Periplasmic aromatic aldehyde oxidoreductase, iron-sulfur subunit YagT [Sphingomonas sp. Leaf257 | 1736309.3]	COG2080
ASF14_09000	11	9	0.495284	0.912026	-0.13	Succinyl-CoA synthetase, alpha subunit-related enzymes [Sphingomonas sp. Leaf257 | 1736309.3]	COG1832
ASF14_13855	11	9	0.19356	0.736322	-0.44	hypothetical protein [Sphingomonas sp. Leaf257 | 1736309.3]	COG4166
ASF14_18010	10	7	0.0157754	0.431146	-1.21	Catalase-like heme-binding protein [Sphingomonas sp. Leaf257 | 1736309.3]	11FMM
ASF14_06785	12	9	0.0132182	0.502085	-0.99	hypothetical protein [Sphingomonas sp. Leaf257 | 1736309.3]	11WZT
ASF14_05435	11	9	0.224805	0.775422	-0.37	Carbonic anhydrase, beta class (EC 4.2.1.1) [Sphingomonas sp. Leaf257 | 1736309.3]	COG0288
ASF14_12350	4	3	0.00395978	0.434843	-1.2	Signal peptidase I (EC 3.4.21.89) [Sphingomonas sp. Leaf257 | 1736309.3]	COG0681
ASF14_12685	10	9	0.033591	0.548014	-0.87	Oxidoreductase [Sphingomonas sp. Leaf257 | 1736309.3]	COG4221
ASF14_08225	11	9	0.317578	0.839061	-0.25	hypothetical protein [Sphingomonas sp. Leaf257 | 1736309.3]	#N/A
ASF14_13740	9	9	0.134536	0.849428	-0.24	Biotin carboxyl carrier protein of acetyl-CoA carboxylase [Sphingomonas sp. Leaf257 | 1736309.3]	COG0511
ASF14_01585	11	9	0.0968476	0.860902	-0.22	LSU ribosomal protein L17p [Sphingomonas sp. Leaf257 | 1736309.3]	COG0203
ASF14_11575	10	10	0.22772	0.894743	-0.16	Indole-3-glycerol phosphate synthase (EC 4.1.1.48) [Sphingomonas sp. Leaf257 | 1736309.3]	COG0134
ASF14_08210	11	10	0.438405	0.883741	-0.18	3-oxoacyl-[acyl-carrier-protein] synthase, KASIII (EC 2.3.1.180) [Sphingomonas sp. Leaf257 | 1736309.3]	COG0332
ASF14_04530	13	10	0.0641987	0.783573	-0.35	Phytochrome, two-component sensor histidine kinase (EC 2.7.3.-) [Sphingomonas sp. Leaf257 | 1736309.3]	0XNMH
ASF14_07480	15	10	0.584635	0.995532	-0.01	hypothetical protein [Sphingomonas sp. Leaf257 | 1736309.3]	COG3391
ASF14_08470	15	10	0.0318057	0.717673	-0.48	3-hydroxybutyryl-CoA dehydrogenase (EC 1.1.1.157) [Sphingomonas sp. Leaf257 | 1736309.3]	COG1250
ASF14_03855	12	10	0.205403	0.895878	-0.16	Dihydroorotase (EC 3.5.2.3) [Sphingomonas sp. Leaf257 | 1736309.3]	COG0044
ASF14_01170	11	10	0.584635	0.99965	0	Deoxycytidine triphosphate deaminase (EC 3.5.4.13) [Sphingomonas sp. Leaf257 | 1736309.3]	COG0717
ASF14_00530	14	10	0.230337	0.798014	-0.33	Hydroxypyruvate isomerase (EC 5.3.1.22) [Sphingomonas sp. Leaf257 | 1736309.3]	COG3622
ASF14_02305	14	10	0.387225	0.908007	-0.14	Protein containing domains DUF404, DUF407, DUF403 [Sphingomonas sp. Leaf257 | 1736309.3]	COG2308
ASF14_03635	11	10	0.161913	0.800708	-0.32	N4-(beta-N-acetylglucosaminyl)-L-asparaginase, putative [Sphingomonas sp. Leaf257 | 1736309.3]	COG1446
ASF14_16375	13	10	0.174907	0.862767	-0.21	NAD-dependent epimerase/dehydratase [Sphingomonas sp. Leaf257 | 1736309.3]	COG0702
ASF14_14785	14	10	0.234887	0.838125	-0.25	TldE protein, part of TldE/TldD proteolytic complex [Sphingomonas sp. Leaf257 | 1736309.3]	COG0312
ASF14_12485	11	10	0.426586	0.931111	-0.1	L-aspartate oxidase (EC 1.4.3.16) [Sphingomonas sp. Leaf257 | 1736309.3]	COG0029
ASF14_10000	13	10	0.164771	0.905638	-0.14	Transcriptional regulator, GntR family [Sphingomonas sp. Leaf257 | 1736309.3]	COG1802
ASF14_01480	11	10	0.00698515	0.559065	-0.84	hypothetical protein [Sphingomonas sp. Leaf257 | 1736309.3]	0XUDZ
ASF14_11340	14	10	0.235603	0.777415	-0.36	hypothetical protein [Sphingomonas sp. Leaf257 | 1736309.3]	11WE0
ASF14_00185	13	10	0.124562	0.909556	-0.14	Membrane-bound lytic murein transglycosylase A [Sphingomonas sp. Leaf257 | 1736309.3]	COG2821
ASF14_17980	13	10	0.0476794	0.735079	-0.44	hypothetical protein [Sphingomonas sp. Leaf257 | 1736309.3]	COG0845
ASF14_11870	16	10	0.0231577	0.631624	-0.66	Maltodextrin glucosidase (EC 3.2.1.20) [Sphingomonas sp. Leaf257 | 1736309.3]	COG0366
ASF14_01465	11	10	0.0148288	0.728249	-0.46	Biopolymer transport protein ExbD/TolR [Sphingomonas sp. Leaf257 | 1736309.3]	COG0848
ASF14_00690	11	10	0.555192	0.960472	-0.06	Cysteine desulfurase (EC 2.8.1.7) => SufS [Sphingomonas sp. Leaf257 | 1736309.3]	COG0520
ASF14_17555	13	10	0.218756	0.809325	-0.31	hypothetical protein [Sphingomonas sp. Leaf257 | 1736309.3]	1223C
ASF14_10590	11	10	0.278394	0.851783	-0.23	Murein endolytic transglycosylase MltG [Sphingomonas sp. Leaf257 | 1736309.3]	COG1559
ASF14_02475	14	10	0.550163	0.956015	-0.06	Bis-ABC ATPase Uup [Sphingomonas sp. Leaf257 | 1736309.3]	COG0488
ASF14_09070	10	8	0.0160211	0.441257	-1.18	Ribonucleotide reductase of class Ia (aerobic), beta subunit (EC 1.17.4.1) [Sphingomonas sp. Leaf257 | 1736309.3]	COG0208
ASF14_09140	15	10	0.296609	0.855128	-0.23	Catalase-like heme-binding protein [Sphingomonas sp. Leaf257 | 1736309.3]	11FMM
ASF14_12510	14	10	0.173671	0.851506	-0.23	Heparinase II/III-like [Sphingomonas sp. Leaf257 | 1736309.3]	COG5360
ASF14_16890	10	10	0.169151	0.761283	-0.39	HemK family modification methylase PA2179 [Sphingomonas sp. Leaf257 | 1736309.3]	COG2890
ASF14_20065	16	10	0.302305	0.859038	-0.22	Glycosyltransferase [Sphingomonas sp. Leaf257 | 1736309.3]	0XP57
ASF14_10075	14	10	0.147173	0.622002	-0.69	Putative glycosyl hydrolase of unknown function (DUF1680) [Sphingomonas sp. Leaf257 | 1736309.3]	COG3533
ASF14_16205	16	10	0.108806	0.842457	-0.25	Argininosuccinate lyase (EC 4.3.2.1) [Sphingomonas sp. Leaf257 | 1736309.3]	COG0165
ASF14_06765	10	10	0.574789	0.892443	-0.16	hypothetical protein [Sphingomonas sp. Leaf257 | 1736309.3]	COG3121
ASF14_10605	11	10	0.442854	0.94404	-0.08	3-oxoacyl-[acyl-carrier protein] reductase (EC 1.1.1.100), FadG [Sphingomonas sp. Leaf257 | 1736309.3]	0XNW1
ASF14_11405	12	10	0.42217	0.941198	-0.09	FIG056333: sensor [Sphingomonas sp. Leaf257 | 1736309.3]	0Y097
ASF14_11540	12	10	0.0781071	0.661992	-0.6	Peptidase B (EC 3.4.11.23) [Sphingomonas sp. Leaf257 | 1736309.3]	COG0260
ASF14_05155	10	10	0.518589	0.970997	-0.04	Aminopeptidase CC_2544 [Sphingomonas sp. Leaf257 | 1736309.3]	COG2234
ASF14_16210	12	10	0.3296	0.836607	-0.26	hypothetical protein [Sphingomonas sp. Leaf257 | 1736309.3]	COG0526
ASF14_12535	12	10	0.484622	0.945613	-0.08	Putative peptidase [Sphingomonas sp. Leaf257 | 1736309.3]	COG0624
ASF14_13340	14	10	0.156692	0.830988	-0.27	Oxidoreductase, short-chain dehydrogenase/reductase family [Sphingomonas sp. Leaf257 | 1736309.3]	COG1028
ASF14_09505	13	10	0.411873	0.870859	-0.2	Repair of Iron Centers di-iron protein [Sphingomonas sp. Leaf257 | 1736309.3]	11Q09
ASF14_10615	13	10	0.241676	0.412652	-1.28	Malonyl CoA-acyl carrier protein transacylase (EC 2.3.1.39) [Sphingomonas sp. Leaf257 | 1736309.3]	COG0331
ASF14_04440	15	10	0.289257	0.901473	-0.15	Cell cycle transcriptional regulator CtrA [Sphingomonas sp. Leaf257 | 1736309.3]	COG0745
ASF14_13330	11	10	0.0864455	0.711133	-0.49	hypothetical protein [Sphingomonas sp. Leaf257 | 1736309.3]	0XP73
ASF14_02295	14	11	0.161101	0.766629	-0.38	Ku domain protein [Sphingomonas sp. Leaf257 | 1736309.3]	COG1273
ASF14_04140	14	11	0.290268	0.875902	-0.19	UDP-N-acetylmuramate--L-alanine ligase (EC 6.3.2.8) [Sphingomonas sp. Leaf257 | 1736309.3]	COG0773
ASF14_03660	16	11	0.314837	0.80385	-0.32	Glycosyltransferase [Sphingomonas sp. Leaf257 | 1736309.3]	COG0726;COG1215;COG3858
ASF14_00275	3	3	0.0107146	0.446031	-1.16	UDP-N-acetylglucosamine 2-epimerase (EC 5.1.3.14) [Sphingomonas sp. Leaf257 | 1736309.3]	COG0381
ASF14_15720	14	11	0.355883	0.917449	-0.12	Phosphoglucosamine mutase (EC 5.4.2.10) [Sphingomonas sp. Leaf257 | 1736309.3]	COG1109
ASF14_08360	15	11	0.234063	0.810659	-0.3	Biosynthetic Aromatic amino acid aminotransferase beta (EC 2.6.1.57) @ Histidinol-phosphate aminotransferase (EC 2.6.1.9) [Sphingomonas sp. Leaf257 | 1736309.3]	COG0079
ASF14_10190	24	19	0.0382369	0.452019	-1.15	Stress response diiron-containing protein YciF [Sphingomonas sp. Leaf257 | 1736309.3]	COG3685
ASF14_08740	14	11	0.0947835	0.731231	-0.45	L-sorbosone dehydrogenase [Sphingomonas sp. Leaf257 | 1736309.3]	COG2133
ASF14_14900	16	11	0.514745	0.980384	-0.03	Periplasmic thiol:disulfide interchange protein DsbA [Sphingomonas sp. Leaf257 | 1736309.3]	COG1651
ASF14_09290	15	11	0.14361	0.633045	-0.66	Enoyl-CoA hydratase (EC 4.2.1.17) => degradation of branched-chain amino acids and alpha-keto acids [Sphingomonas sp. Leaf257 | 1736309.3]	COG1024
ASF14_03450	14	11	0.495382	0.989878	-0.01	DNA polymerase III subunits gamma and tau (EC 2.7.7.7) [Sphingomonas sp. Leaf257 | 1736309.3]	COG2812
ASF14_12910	16	11	0.16425	0.492608	-1.02	alpha-L-arabinofuranosidase (EC 3.2.1.55) [Sphingomonas sp. Leaf257 | 1736309.3]	COG3534
ASF14_13005	14	11	0.305908	0.844626	-0.24	Methenyltetrahydrofolate cyclohydrolase (EC 3.5.4.9) / Methylenetetrahydrofolate dehydrogenase (NADP+) (EC 1.5.1.5) [Sphingomonas sp. Leaf257 | 1736309.3]	COG0190
ASF14_15195	15	11	0.074916	0.809456	-0.3	N-acetylornithine aminotransferase (EC 2.6.1.11) [Sphingomonas sp. Leaf257 | 1736309.3]	COG4992
ASF14_14335	15	11	0.00528818	0.552907	-0.85	Type I secretion outer membrane protein, TolC family [Sphingomonas sp. Leaf257 | 1736309.3]	COG1538
ASF14_05355	16	11	0.104241	0.776299	-0.37	LPS-assembly protein LptD @ Organic solvent tolerance protein precursor [Sphingomonas sp. Leaf257 | 1736309.3]	COG1452
ASF14_14200	19	11	0.0228453	0.607128	-0.72	Multidrug efflux system EmrAB-OMF, membrane fusion component EmrA [Sphingomonas sp. Leaf257 | 1736309.3]	COG1566
ASF14_06370	17	13	0.0377313	0.452967	-1.14	Gluconolactonase (EC 3.1.1.17) [Sphingomonas sp. Leaf257 | 1736309.3]	0YC06
ASF14_14420	12	9	0.0444381	0.458782	-1.12	Aerobic glycerol-3-phosphate dehydrogenase (EC 1.1.5.3) [Sphingomonas sp. Leaf257 | 1736309.3]	COG0578
ASF14_15215	13	11	0.289173	0.893592	-0.16	GcrA cell cycle regulator [Sphingomonas sp. Leaf257 | 1736309.3]	COG5352
ASF14_17550	13	11	0.295211	0.824838	-0.28	Amidophosphoribosyltransferase (EC 2.4.2.14) [Sphingomonas sp. Leaf257 | 1736309.3]	COG0034
ASF14_13260	13	11	0.308144	0.807569	-0.31	alpha-xylosidase (EC 3.2.1.177) [Sphingomonas sp. Leaf257 | 1736309.3]	COG1501
ASF14_10005	11	11	0.182741	0.858387	-0.22	NADH dehydrogenase (EC 1.6.99.3) [Sphingomonas sp. Leaf257 | 1736309.3]	COG1252
ASF14_10100	13	11	0.0143691	0.722196	-0.47	Acetyl-coenzyme A carboxyl transferase alpha chain (EC 6.4.1.2) [Sphingomonas sp. Leaf257 | 1736309.3]	COG0825
ASF14_05795	12	11	0.0252525	0.510624	-0.97	Malto-oligosyltrehalose trehalohydrolase (EC 3.2.1.141) [Sphingomonas sp. Leaf257 | 1736309.3]	COG0296
ASF14_01730	14	11	0.510269	0.972335	-0.04	Predicted carboxypeptidase [Sphingomonas sp. Leaf257 | 1736309.3]	COG2866
ASF14_05685	15	11	0.0559432	0.623497	-0.68	Non-heme chloroperoxidase (EC 1.11.1.10) [Sphingomonas sp. Leaf257 | 1736309.3]	0XP44
ASF14_04810	14	11	0.0902072	0.66418	-0.59	hypothetical protein [Sphingomonas sp. Leaf257 | 1736309.3]	#N/A
ASF14_05950	12	11	0.352359	0.864697	-0.21	Phosphate regulon transcriptional regulatory protein PhoB (SphR) [Sphingomonas sp. Leaf257 | 1736309.3]	COG0745
ASF14_03750	15	11	0.0248121	0.606863	-0.72	DNA-binding protein HU-beta [Sphingomonas sp. Leaf257 | 1736309.3]	COG0776
ASF14_09955	17	11	0.0900127	0.606987	-0.72	hypothetical protein [Sphingomonas sp. Leaf257 | 1736309.3]	COG5635
ASF14_10395	11	11	0.203918	0.88391	-0.18	Transcription regulator [contains diacylglycerol kinase catalytic domain] [Sphingomonas sp. Leaf257 | 1736309.3]	COG1597
ASF14_15880	14	11	0.302297	0.774575	-0.37	Ferrochelatase, protoheme ferro-lyase (EC 4.99.1.1) [Sphingomonas sp. Leaf257 | 1736309.3]	COG0276
ASF14_08910	11	11	0.380334	0.876792	-0.19	hypothetical protein [Sphingomonas sp. Leaf257 | 1736309.3]	0Y7VP
ASF14_01470	11	11	0.0144457	0.582931	-0.78	Biopolymer transport protein ExbD/TolR [Sphingomonas sp. Leaf257 | 1736309.3]	COG0848
ASF14_03675	12	12	0.0760173	0.747659	-0.42	TonB-dependent receptor [Sphingomonas sp. Leaf257 | 1736309.3]	0XZBF
ASF14_01735	13	12	0.109717	0.860627	-0.22	hypothetical protein [Sphingomonas sp. Leaf257 | 1736309.3]	#N/A
ASF14_00360	13	12	0.583725	0.991492	-0.01	Oxidoreductase, short-chain dehydrogenase/reductase family [Sphingomonas sp. Leaf257 | 1736309.3]	COG3967
ASF14_05185	16	12	0.341111	0.865749	-0.21	Soluble lytic murein transglycosylase (EC 4.2.2.n1) [Sphingomonas sp. Leaf257 | 1736309.3]	COG0741
ASF14_07550	17	12	0.537764	0.93761	-0.09	hypothetical protein [Sphingomonas sp. Leaf257 | 1736309.3]	COG3713
ASF14_03755	22	12	0.347864	0.92035	-0.12	ATP-dependent protease La (EC 3.4.21.53) Type I [Sphingomonas sp. Leaf257 | 1736309.3]	COG0466
ASF14_04665	15	12	0.00995544	0.738641	-0.44	hypothetical protein [Sphingomonas sp. Leaf257 | 1736309.3]	COG3871
ASF14_00615	15	12	0.56846	0.997618	0	YpfJ protein, zinc metalloprotease superfamily [Sphingomonas sp. Leaf257 | 1736309.3]	COG2321
ASF14_08635	25	12	0.491157	0.963545	-0.05	Glucose-1-phosphate adenylyltransferase (EC 2.7.7.27) [Sphingomonas sp. Leaf257 | 1736309.3]	COG0448
ASF14_14915	15	12	0.00995019	0.527549	-0.92	Beta-lactamase class C-like and penicillin binding proteins (PBPs) superfamily [Sphingomonas sp. Leaf257 | 1736309.3]	COG1680
ASF14_08850	16	12	0.326481	0.840947	-0.25	Multimodular transpeptidase-transglycosylase (EC 2.4.1.129) (EC 3.4.-.-) [Sphingomonas sp. Leaf257 | 1736309.3]	COG5009
ASF14_05785	12	12	0.0169257	0.561905	-0.83	hypothetical protein [Sphingomonas sp. Leaf257 | 1736309.3]	0Y5F9
ASF14_18270	15	12	0.178194	0.785396	-0.35	ABC transporter, substrate-binding protein (cluster 4, leucine/isoleucine/valine/benzoate) [Sphingomonas sp. Leaf257 | 1736309.3]	0XRWW
ASF14_04420	13	12	0.0772885	0.864976	-0.21	NAD(P)H dehydrogenase (quinone), Type IV (EC 1.6.5.2) [Sphingomonas sp. Leaf257 | 1736309.3]	COG0655
ASF14_09220	14	12	0.340496	0.85485	-0.23	hypothetical protein [Sphingomonas sp. Leaf257 | 1736309.3]	COG1392
ASF14_14835	13	12	0.218581	0.896297	-0.16	hypothetical protein [Sphingomonas sp. Leaf257 | 1736309.3]	COG1729
ASF14_13765	14	12	0.297886	0.896813	-0.16	Succinyl-CoA:3-ketoacid-coenzyme A transferase subunit A (EC 2.8.3.5) [Sphingomonas sp. Leaf257 | 1736309.3]	COG1788
ASF14_03575	18	16	0.00933871	0.459428	-1.12	Protein YciE [Sphingomonas sp. Leaf257 | 1736309.3]	COG3685
ASF14_16670	13	12	0.0681667	0.61654	-0.7	Type I secretion outer membrane protein, TolC family [Sphingomonas sp. Leaf257 | 1736309.3]	COG1538
ASF14_00700	16	12	0.572853	0.980567	-0.03	Iron-sulfur cluster assembly ATPase protein SufC [Sphingomonas sp. Leaf257 | 1736309.3]	COG0396
ASF14_02315	12	12	0.496309	0.947627	-0.08	hypothetical protein [Sphingomonas sp. Leaf257 | 1736309.3]	#N/A
ASF14_04360	12	12	0.013002	0.595961	-0.75	Alkaline phosphatase (EC 3.1.3.1) [Sphingomonas sp. Leaf257 | 1736309.3]	COG1524
ASF14_06965	13	12	0.0115097	0.625194	-0.68	hypothetical protein [Sphingomonas sp. Leaf257 | 1736309.3]	0XS65
ASF14_15425	17	12	0.164558	0.934755	-0.1	Dehydratase, IlvD/Edd family [Sphingomonas sp. Leaf257 | 1736309.3]	COG0129
ASF14_06045	19	12	0.24921	0.726042	-0.46	hypothetical protein [Sphingomonas sp. Leaf257 | 1736309.3]	115MW
ASF14_09485	14	12	0.328423	0.854901	-0.23	oxidoreductase of aldo/keto reductase family, subgroup 1 [Sphingomonas sp. Leaf257 | 1736309.3]	COG0656
ASF14_13870	15	12	0.0360665	0.615919	-0.7	Transcriptional regulator [Sphingomonas sp. Leaf257 | 1736309.3]	COG4957
ASF14_13760	13	12	0.572358	0.986724	-0.02	Thiamine pyrophosphate-requiring enzymes [Sphingomonas sp. Leaf257 | 1736309.3]	COG0028
ASF14_02250	21	12	0.54034	0.440663	-1.18	Carboxypeptidase C (cathepsin A) [Sphingomonas sp. Leaf257 | 1736309.3]	COG2939
ASF14_16885	12	12	0.0405491	0.756711	-0.4	hypothetical protein [Sphingomonas sp. Leaf257 | 1736309.3]	COG4221
ASF14_06490	10	10	0.00933871	0.462097	-1.11	TonB-dependent receptor [Sphingomonas sp. Leaf257 | 1736309.3]	0XPF7
ASF14_14860	12	12	0.282517	0.812865	-0.3	Glutathione reductase (EC 1.8.1.7) [Sphingomonas sp. Leaf257 | 1736309.3]	COG1249
ASF14_15955	16	13	0.317636	0.844361	-0.24	Lipopolysaccharide ABC transporter, ATP-binding protein LptB [Sphingomonas sp. Leaf257 | 1736309.3]	COG1137
ASF14_15675	28	13	0.12529	0.785975	-0.35	Aerobic cobaltochelatase CobS subunit (EC 6.6.1.2) [Sphingomonas sp. Leaf257 | 1736309.3]	COG0714
ASF14_04025	16	13	0.0858785	0.801136	-0.32	RNA polymerase ECF-type sigma factor [Sphingomonas sp. Leaf257 | 1736309.3]	COG1595
ASF14_07085	21	13	0.0134013	0.720301	-0.47	Acetyl-CoA synthetase (EC 6.2.1.1) [Sphingomonas sp. Leaf257 | 1736309.3]	COG0365
ASF14_15875	17	13	0.0654275	0.709998	-0.49	Acetoacetyl-CoA reductase (EC 1.1.1.36) [Sphingomonas sp. Leaf257 | 1736309.3]	0XNW1
ASF14_00550	7	5	0.0137113	0.462115	-1.11	Uncharacterized oxidoreductase Atu4375 [Sphingomonas sp. Leaf257 | 1736309.3]	COG0673
ASF14_00545	9	8	0.0161699	0.467324	-1.1	hypothetical protein [Sphingomonas sp. Leaf257 | 1736309.3]	COG3474
ASF14_14325	21	13	0.32195	0.893434	-0.16	Two-component system sensor histidine kinase [Sphingomonas sp. Leaf257 | 1736309.3]	0XNMH
ASF14_09825	18	13	0.239654	0.890763	-0.17	hypothetical protein [Sphingomonas sp. Leaf257 | 1736309.3]	COG2234
ASF14_14150	20	13	0.205403	0.802707	-0.32	Periplasmic aromatic aldehyde oxidoreductase, molybdenum binding subunit YagR [Sphingomonas sp. Leaf257 | 1736309.3]	COG1529
ASF14_13155	19	14	0.0169187	0.470231	-1.09	hypothetical protein APECO1_2271 [Sphingomonas sp. Leaf257 | 1736309.3]	0YCB9
ASF14_15455	19	13	0.557186	0.880812	-0.18	2,5-dioxovalerate dehydrogenase (EC 1.2.1.26) [Sphingomonas sp. Leaf257 | 1736309.3]	0XPCV
ASF14_06070	13	13	0.0284717	0.664335	-0.59	RND efflux system, membrane fusion protein [Sphingomonas sp. Leaf257 | 1736309.3]	0XNVN
ASF14_14880	15	13	0.21877	0.789051	-0.34	Signal peptide peptidase SppA (protease 4) [Sphingomonas sp. Leaf257 | 1736309.3]	COG0616
ASF14_09405	15	13	0.193487	0.758225	-0.4	Translation initiation factor 3 [Sphingomonas sp. Leaf257 | 1736309.3]	COG0290
ASF14_13480	14	13	0.213432	0.90448	-0.14	hypothetical protein [Sphingomonas sp. Leaf257 | 1736309.3]	COG1538
ASF14_05980	15	13	0.284164	0.92622	-0.11	Alkyl hydroperoxide reductase protein C (EC 1.11.1.15) [Sphingomonas sp. Leaf257 | 1736309.3]	COG0450
ASF14_12465	13	13	0.049271	0.767704	-0.38	hypothetical protein [Sphingomonas sp. Leaf257 | 1736309.3]	0ZCYH
ASF14_02200	13	13	0.151688	0.838825	-0.25	Peptidyl-prolyl cis-trans isomerase (EC 5.2.1.8) [Sphingomonas sp. Leaf257 | 1736309.3]	COG0652
ASF14_07000	15	14	0.527552	0.955021	-0.07	Ferrichrome-iron receptor [Sphingomonas sp. Leaf257 | 1736309.3]	COG4774
ASF14_09090	14	14	0.00784257	0.503294	-0.99	Ribonucleotide reductase of class Ia (aerobic), alpha subunit (EC 1.17.4.1) [Sphingomonas sp. Leaf257 | 1736309.3]	COG0209
ASF14_10125	20	14	0.288564	0.834136	-0.26	Deoxyribodipyrimidine photolyase (EC 4.1.99.3) [Sphingomonas sp. Leaf257 | 1736309.3]	COG0415
ASF14_10335	15	14	0.0114565	0.6008	-0.74	L-glyceraldehyde 3-phosphate reductase [Sphingomonas sp. Leaf257 | 1736309.3]	COG0667
ASF14_07265	17	14	0.0148165	0.523113	-0.93	TonB-dependent receptor [Sphingomonas sp. Leaf257 | 1736309.3]	0XSMH
ASF14_09235	21	14	0.0477841	0.763995	-0.39	CzcABC family efflux RND transporter, transmembrane protein [Sphingomonas sp. Leaf257 | 1736309.3]	COG3696
ASF14_15710	23	14	0.411012	0.89023	-0.17	Oxidoreductase, aldo/keto reductase family [Sphingomonas sp. Leaf257 | 1736309.3]	COG0667
ASF14_10465	19	14	0.25987	0.850144	-0.23	Electron transfer flavoprotein-ubiquinone oxidoreductase (EC 1.5.5.1) [Sphingomonas sp. Leaf257 | 1736309.3]	COG0644
ASF14_08640	19	14	0.457358	0.948722	-0.08	1,4-alpha-glucan (glycogen) branching enzyme, GH-13-type (EC 2.4.1.18) [Sphingomonas sp. Leaf257 | 1736309.3]	COG0296
ASF14_02570	22	14	0.0595069	0.720809	-0.47	Glucose-fructose oxidoreductase (EC 1.1.99.28) [Sphingomonas sp. Leaf257 | 1736309.3]	COG0673
ASF14_03110	18	14	0.0776352	0.559533	-0.84	Membrane fusion component of MSF-type tripartite multidrug efflux system [Sphingomonas sp. Leaf257 | 1736309.3]	COG1566
ASF14_16675	9	8	0.00863532	0.471797	-1.08	hypothetical protein [Sphingomonas sp. Leaf257 | 1736309.3]	COG3306
ASF14_12250	22	14	0.235295	0.778915	-0.36	Tol-Pal system beta propeller repeat protein TolB [Sphingomonas sp. Leaf257 | 1736309.3]	COG0823
ASF14_15680	18	14	0.544814	0.954447	-0.07	Aerobic cobaltochelatase CobT subunit (EC 6.6.1.2) [Sphingomonas sp. Leaf257 | 1736309.3]	COG4547
ASF14_13455	18	14	0.0776171	0.826998	-0.27	beta-glucosidase (EC 3.2.1.21) [Sphingomonas sp. Leaf257 | 1736309.3]	COG1472
ASF14_04875	18	14	0.584635	0.987204	-0.02	LSU ribosomal protein L25p [Sphingomonas sp. Leaf257 | 1736309.3]	COG1825
ASF14_02040	19	14	0.491157	0.926593	-0.11	SSU ribosomal protein S8p (S15Ae) [Sphingomonas sp. Leaf257 | 1736309.3]	COG0096
ASF14_06710	15	14	0.302557	0.919851	-0.12	Metallopeptidase [Sphingomonas sp. Leaf257 | 1736309.3]	COG3590
ASF14_04900	15	14	0.487588	0.95174	-0.07	Chaperone protein DnaJ [Sphingomonas sp. Leaf257 | 1736309.3]	COG0484
ASF14_19405	18	14	0.467941	0.872159	-0.2	S-(hydroxymethyl)glutathione dehydrogenase (EC 1.1.1.284) [Sphingomonas sp. Leaf257 | 1736309.3]	COG1062
ASF14_04040	17	14	0.575809	0.990628	-0.01	hypothetical protein [Sphingomonas sp. Leaf257 | 1736309.3]	COG3920
ASF14_01650	17	15	0.257199	0.927147	-0.11	ATP synthase gamma chain (EC 3.6.3.14) [Sphingomonas sp. Leaf257 | 1736309.3]	COG0224
ASF14_15755	18	15	0.207899	0.826186	-0.28	hypothetical protein [Sphingomonas sp. Leaf257 | 1736309.3]	COG4805
ASF14_06290	19	15	0.014032	0.502873	-0.99	TonB-dependent receptor [Sphingomonas sp. Leaf257 | 1736309.3]	0XT2U
ASF14_10525	19	15	0.0673972	0.586628	-0.77	TonB-dependent receptor [Sphingomonas sp. Leaf257 | 1736309.3]	0XNXJ
ASF14_00620	19	15	0.505409	0.906446	-0.14	Putative oxidoreductase YncB [Sphingomonas sp. Leaf257 | 1736309.3]	COG2130
ASF14_12900	6	5	0.0139419	0.472477	-1.08	putative secreted protein [Sphingomonas sp. Leaf257 | 1736309.3]	0XT5H
ASF14_10890	17	13	0.00784257	0.472994	-1.08	Carboxypeptidase-related protein [Sphingomonas sp. Leaf257 | 1736309.3]	COG2939
ASF14_06705	20	15	0.00781318	0.619618	-0.69	Oxidoreductase, short-chain dehydrogenase/reductase family [Sphingomonas sp. Leaf257 | 1736309.3]	0XNUN
ASF14_16220	22	15	0.408245	0.924249	-0.11	Glucans biosynthesis protein D precursor [Sphingomonas sp. Leaf257 | 1736309.3]	COG3131
ASF14_09580	19	15	0.488841	0.967941	-0.05	hypothetical protein [Sphingomonas sp. Leaf257 | 1736309.3]	COG1463
ASF14_14885	20	15	0.00968627	0.6094	-0.71	Heat shock protein 10 kDa family chaperone GroES [Sphingomonas sp. Leaf257 | 1736309.3]	COG0234
ASF14_07405	18	15	0.375899	0.935154	-0.1	DNA polymerase III beta subunit (EC 2.7.7.7) [Sphingomonas sp. Leaf257 | 1736309.3]	COG0592
ASF14_08455	17	15	0.194512	0.907037	-0.14	Exported protein [Sphingomonas sp. Leaf257 | 1736309.3]	COG2982
ASF14_07525	22	15	0.568134	0.927564	-0.11	hypothetical protein [Sphingomonas sp. Leaf257 | 1736309.3]	0ZYGN
ASF14_18880	17	15	0.511357	0.894515	-0.16	hypothetical protein [Sphingomonas sp. Leaf257 | 1736309.3]	COG2022
ASF14_13095	21	16	0.302305	0.851637	-0.23	Ribose-phosphate pyrophosphokinase (EC 2.7.6.1) [Sphingomonas sp. Leaf257 | 1736309.3]	COG0462
ASF14_18570	19	16	0.55063	0.98352	-0.02	hypothetical protein [Sphingomonas sp. Leaf257 | 1736309.3]	COG2989
ASF14_05485	21	16	0.515079	0.93077	-0.1	Nitrogen regulation protein NtrX [Sphingomonas sp. Leaf257 | 1736309.3]	COG2204
ASF14_09765	20	16	0.378093	0.937916	-0.09	hypothetical protein [Sphingomonas sp. Leaf257 | 1736309.3]	COG3853
ASF14_09105	23	16	0.174288	0.819921	-0.29	Fumarate hydratase class I, aerobic (EC 4.2.1.2) [Sphingomonas sp. Leaf257 | 1736309.3]	COG1838;COG1951
ASF14_16555	22	16	0.147278	0.84536	-0.24	Dipeptidyl aminopeptidases/acylaminoacyl-peptidases [Sphingomonas sp. Leaf257 | 1736309.3]	COG1506
ASF14_09240	19	16	0.0990674	0.762314	-0.39	hypothetical protein [Sphingomonas sp. Leaf257 | 1736309.3]	11HR5
ASF14_14845	27	16	0.522982	0.94634	-0.08	Cell division-associated, ATP-dependent zinc metalloprotease FtsH [Sphingomonas sp. Leaf257 | 1736309.3]	COG0465
ASF14_16245	19	16	0.139931	0.699235	-0.52	Putative Zn-dependent protease [Sphingomonas sp. Leaf257 | 1736309.3]	COG4784
ASF14_03130	24	16	0.268651	0.844611	-0.24	Glutaryl-7-ACA acylase [Sphingomonas sp. Leaf257 | 1736309.3]	COG2936
ASF14_12390	24	16	0.0182595	0.753696	-0.41	Alcohol dehydrogenase (EC 1.1.1.1) [Sphingomonas sp. Leaf257 | 1736309.3]	COG1064
ASF14_16780	22	16	0.303207	0.875547	-0.19	hypothetical protein [Sphingomonas sp. Leaf257 | 1736309.3]	COG4805
ASF14_01475	20	16	0.0223621	0.520426	-0.94	MotA/TolQ/ExbB proton channel family protein [Sphingomonas sp. Leaf257 | 1736309.3]	COG0811
ASF14_18940	18	16	0.207664	0.829047	-0.27	hypothetical protein [Sphingomonas sp. Leaf257 | 1736309.3]	#N/A
ASF14_12470	6	4	0.0268218	0.473151	-1.08	Kup system potassium uptake protein [Sphingomonas sp. Leaf257 | 1736309.3]	COG3158
ASF14_06255	22	16	0.0245487	0.56397	-0.83	DNA protection during starvation protein [Sphingomonas sp. Leaf257 | 1736309.3]	COG0783
ASF14_03085	17	16	0.238521	0.851332	-0.23	3-ketoacyl-CoA thiolase 2 [fadN-fadA-fadE operon] (EC 2.3.1.16) [Sphingomonas sp. Leaf257 | 1736309.3]	COG0183
ASF14_13700	21	17	0.13689	0.712592	-0.49	Quinone oxidoreductase (EC 1.6.5.5) [Sphingomonas sp. Leaf257 | 1736309.3]	COG0604
ASF14_14235	19	17	0.255504	0.866989	-0.21	Outer membrane protein H precursor [Sphingomonas sp. Leaf257 | 1736309.3]	#N/A
ASF14_11725	23	17	0.501648	0.94343	-0.08	NADH-ubiquinone oxidoreductase chain C (EC 1.6.5.3) [Sphingomonas sp. Leaf257 | 1736309.3]	COG0852
ASF14_07590	22	17	0.502618	0.770666	-0.38	Phosphomethylpyrimidine synthase ThiC (EC 4.1.99.17) [Sphingomonas sp. Leaf257 | 1736309.3]	COG0422
ASF14_15970	24	17	0.410184	0.847942	-0.24	Transcriptional regulator [Sphingomonas sp. Leaf257 | 1736309.3]	COG4957
ASF14_05395	20	17	0.428972	0.944968	-0.08	Phosphoribosylformylglycinamidine cyclo-ligase (EC 6.3.3.1) [Sphingomonas sp. Leaf257 | 1736309.3]	COG0150
ASF14_08990	21	17	0.0256606	0.716725	-0.48	HflK protein [Sphingomonas sp. Leaf257 | 1736309.3]	COG0330
ASF14_09125	21	17	0.382807	0.940655	-0.09	Long-chain-fatty-acid--CoA ligase (EC 6.2.1.3) [Sphingomonas sp. Leaf257 | 1736309.3]	COG1022
ASF14_11710	24	17	0.084922	0.765619	-0.39	NADH-ubiquinone oxidoreductase chain F (EC 1.6.5.3) [Sphingomonas sp. Leaf257 | 1736309.3]	COG1894
ASF14_06285	23	17	0.0121976	0.535262	-0.9	beta-glucosidase (EC 3.2.1.21) [Sphingomonas sp. Leaf257 | 1736309.3]	COG1472
ASF14_08190	25	18	0.162695	0.794609	-0.33	Peptidase M28 [Sphingomonas sp. Leaf257 | 1736309.3]	COG2234
ASF14_05755	19	18	0.111029	0.796519	-0.33	Cytochrome O ubiquinol oxidase subunit II (EC 1.10.3.-) [Sphingomonas sp. Leaf257 | 1736309.3]	COG1622
ASF14_15035	7	6	0.00343956	0.476631	-1.07	Alkaline phosphodiesterase I (EC 3.1.4.1) / Nucleotide pyrophosphatase (EC 3.6.1.9) [Sphingomonas sp. Leaf257 | 1736309.3]	COG1524
ASF14_14865	21	18	0.0858785	0.735939	-0.44	Glucose-6-phosphate isomerase (EC 5.3.1.9) [Sphingomonas sp. Leaf257 | 1736309.3]	COG0166
ASF14_12505	21	18	0.552645	0.978854	-0.03	IMP cyclohydrolase (EC 3.5.4.10) / Phosphoribosylaminoimidazolecarboxamide formyltransferase (EC 2.1.2.3) [Sphingomonas sp. Leaf257 | 1736309.3]	COG0138
ASF14_12800	20	18	0.543577	0.981881	-0.03	Lysyl-tRNA synthetase (class I) (EC 6.1.1.6) [Sphingomonas sp. Leaf257 | 1736309.3]	COG1384
ASF14_03570	22	18	0.00738424	0.63639	-0.65	Oxidoreductase, short-chain dehydrogenase/reductase family [Sphingomonas sp. Leaf257 | 1736309.3]	0XNUN
ASF14_03285	21	18	0.217623	0.817443	-0.29	Superoxide dismutase [Mn] (EC 1.15.1.1) [Sphingomonas sp. Leaf257 | 1736309.3]	COG0605
ASF14_18015	24	18	0.0802271	0.630608	-0.67	FIG00580569: hypothetical protein [Sphingomonas sp. Leaf257 | 1736309.3]	11REX
ASF14_03980	24	18	0.0155801	0.647746	-0.63	SWIB/MDM2 domain-containing proteins [Sphingomonas sp. Leaf257 | 1736309.3]	COG5531
ASF14_17580	26	18	0.0304739	0.715682	-0.48	Cysteine synthase (EC 2.5.1.47) [Sphingomonas sp. Leaf257 | 1736309.3]	COG0031
ASF14_15570	22	18	0.0416536	0.675143	-0.57	hypothetical protein [Sphingomonas sp. Leaf257 | 1736309.3]	COG2234
ASF14_04570	20	18	0.544264	0.974073	-0.04	RND efflux system, membrane fusion protein [Sphingomonas sp. Leaf257 | 1736309.3]	0XNVN
ASF14_07220	25	19	0.188818	0.76373	-0.39	hypothetical protein [Sphingomonas sp. Leaf257 | 1736309.3]	0XS8K
ASF14_13935	22	19	0.00708173	0.500484	-1	Oligopeptidase A (EC 3.4.24.70) [Sphingomonas sp. Leaf257 | 1736309.3]	COG0339
ASF14_10575	20	19	0.0239039	0.722899	-0.47	4-hydroxy-2-oxoglutarate aldolase (EC 4.1.3.16) @ 2-dehydro-3-deoxyphosphogluconate aldolase (EC 4.1.2.14) [Sphingomonas sp. Leaf257 | 1736309.3]	COG0800
ASF14_04585	24	19	0.0696932	0.749675	-0.42	hypothetical protein [Sphingomonas sp. Leaf257 | 1736309.3]	#N/A
ASF14_14125	26	19	0.0306593	0.805381	-0.31	hypothetical protein [Sphingomonas sp. Leaf257 | 1736309.3]	COG4805
ASF14_19975	25	19	0.128057	0.669102	-0.58	TonB-dependent receptor [Sphingomonas sp. Leaf257 | 1736309.3]	COG1629
ASF14_14820	21	19	0.0144783	0.5376	-0.9	hypothetical protein [Sphingomonas sp. Leaf257 | 1736309.3]	COG3652
ASF14_00295	12	11	0.0108398	0.47796	-1.07	hypothetical protein [Sphingomonas sp. Leaf257 | 1736309.3]	COG0545
ASF14_00270	26	19	0.195027	0.953436	-0.07	UTP--glucose-1-phosphate uridylyltransferase (EC 2.7.7.9) [Sphingomonas sp. Leaf257 | 1736309.3]	COG1210
ASF14_10985	27	19	0.397905	0.9598	-0.06	Transcription-repair coupling factor [Sphingomonas sp. Leaf257 | 1736309.3]	COG1197
ASF14_04705	22	19	0.536381	0.996021	-0.01	Prolyl-tRNA synthetase (EC 6.1.1.15), archaeal/eukaryal type [Sphingomonas sp. Leaf257 | 1736309.3]	COG0442
ASF14_06250	26	20	0.23485	0.740999	-0.43	hypothetical protein [Sphingomonas sp. Leaf257 | 1736309.3]	COG0446
ASF14_10195	25	18	0.024124	0.480165	-1.06	Short-chain dehydrogenase/reductase SDR? [Sphingomonas sp. Leaf257 | 1736309.3]	COG0300
ASF14_18735	41	34	0.00510542	0.481216	-1.06	TonB-dependent receptor [Sphingomonas sp. Leaf257 | 1736309.3]	COG1629
ASF14_12870	23	20	0.101922	0.770872	-0.38	Ribosome hibernation promoting factor Hpf [Sphingomonas sp. Leaf257 | 1736309.3]	COG1544
ASF14_19985	25	20	0.387573	0.788763	-0.34	hypothetical protein [Sphingomonas sp. Leaf257 | 1736309.3]	0XWG6
ASF14_04645	20	20	0.180921	0.461065	-1.12	Intracellular protease [Sphingomonas sp. Leaf257 | 1736309.3]	COG0693
ASF14_11885	22	20	0.0136558	0.511068	-0.97	Dipeptidyl carboxypeptidase Dcp (EC 3.4.15.5) [Sphingomonas sp. Leaf257 | 1736309.3]	COG0339
ASF14_10220	24	20	0.302305	0.706264	-0.5	Xylose isomerase (EC 5.3.1.5) [Sphingomonas sp. Leaf257 | 1736309.3]	COG2115
ASF14_02300	27	20	0.584635	0.994279	-0.01	ATP-dependent DNA ligase (EC 6.5.1.1) clustered with Ku protein, LigD [Sphingomonas sp. Leaf257 | 1736309.3]	COG3285
ASF14_16535	22	20	0.11934	0.778025	-0.36	hypothetical protein [Sphingomonas sp. Leaf257 | 1736309.3]	COG3652
ASF14_09625	25	20	0.445284	0.929485	-0.11	Periplasmic aromatic aldehyde oxidoreductase, FAD binding subunit YagS [Sphingomonas sp. Leaf257 | 1736309.3]	COG1319
ASF14_10565	29	21	0.405778	0.94886	-0.08	Phosphogluconate dehydratase (EC 4.2.1.12) [Sphingomonas sp. Leaf257 | 1736309.3]	COG0129
ASF14_06620	26	21	0.0341801	0.590769	-0.76	TonB-dependent receptor [Sphingomonas sp. Leaf257 | 1736309.3]	0YBY9
ASF14_03480	29	21	0.19803	0.828658	-0.27	Deoxyhypusine synthase (EC 2.5.1.46) [Sphingomonas sp. Leaf257 | 1736309.3]	COG1899
ASF14_16735	26	21	0.485465	0.919978	-0.12	UDP-glucose 6-dehydrogenase (EC 1.1.1.22) [Sphingomonas sp. Leaf257 | 1736309.3]	COG1004
ASF14_04555	30	21	0.434036	0.954405	-0.07	Transaldolase (EC 2.2.1.2) [Sphingomonas sp. Leaf257 | 1736309.3]	COG0176
ASF14_15785	26	21	0.351441	0.868556	-0.2	hypothetical protein [Sphingomonas sp. Leaf257 | 1736309.3]	COG1629
ASF14_18945	24	21	0.283201	0.791556	-0.34	DNA protection during starvation protein [Sphingomonas sp. Leaf257 | 1736309.3]	COG0783
ASF14_14825	24	21	0.330873	0.889861	-0.17	Phosphoenolpyruvate-protein phosphotransferase of PTS system (EC 2.7.3.9) [Sphingomonas sp. Leaf257 | 1736309.3]	COG3605
ASF14_02110	26	21	0.510529	0.972331	-0.04	LSU ribosomal protein L3p (L3e) [Sphingomonas sp. Leaf257 | 1736309.3]	COG0087
ASF14_18020	26	21	0.175654	0.815209	-0.29	Dye-decolorizing peroxidase (EC 1.11.1.7) [Sphingomonas sp. Leaf257 | 1736309.3]	COG2837
ASF14_04550	25	22	0.445935	0.941323	-0.09	6-phosphogluconate dehydrogenase, decarboxylating (EC 1.1.1.44) [Sphingomonas sp. Leaf257 | 1736309.3]	COG1023
ASF14_04725	30	22	0.390922	0.932521	-0.1	Glycine dehydrogenase [decarboxylating] (glycine cleavage system P2 protein) (EC 1.4.4.2) [Sphingomonas sp. Leaf257 | 1736309.3]	COG1003
ASF14_12090	24	22	0.394623	0.90117	-0.15	Predicted sucrose-specific TonB-dependent receptor [Sphingomonas sp. Leaf257 | 1736309.3]	0YEYT
ASF14_03075	28	22	0.13095	0.751633	-0.41	Acyl-CoA dehydrogenase 2 [fadN-fadA-fadE operon] (EC 1.3.8.7) [Sphingomonas sp. Leaf257 | 1736309.3]	COG1960
ASF14_17535	32	23	0.0139509	0.689483	-0.54	D-alanyl-D-alanine carboxypeptidase (EC 3.4.16.4) [Sphingomonas sp. Leaf257 | 1736309.3]	COG1686
ASF14_05275	29	23	0.453325	0.939347	-0.09	Phosphoenolpyruvate carboxykinase [ATP] (EC 4.1.1.49) [Sphingomonas sp. Leaf257 | 1736309.3]	COG1866
ASF14_07410	26	23	0.441623	0.908038	-0.14	hypothetical protein [Sphingomonas sp. Leaf257 | 1736309.3]	COG3637
ASF14_10595	29	23	0.29603	0.881634	-0.18	3-oxoacyl-[acyl-carrier-protein] synthase, KASII (EC 2.3.1.179) [Sphingomonas sp. Leaf257 | 1736309.3]	COG0304
ASF14_09665	28	23	0.367614	0.907051	-0.14	Succinate dehydrogenase iron-sulfur protein (EC 1.3.5.1) [Sphingomonas sp. Leaf257 | 1736309.3]	COG0479
ASF14_08815	29	24	0.360728	0.822964	-0.28	Peptidase, M16 family [Sphingomonas sp. Leaf257 | 1736309.3]	COG0612
ASF14_09675	39	24	0.237115	0.811471	-0.3	Malate dehydrogenase (EC 1.1.1.37) [Sphingomonas sp. Leaf257 | 1736309.3]	COG0039
ASF14_15210	28	24	0.35386	0.746695	-0.42	Membrane protein [Sphingomonas sp. Leaf257 | 1736309.3]	100H7
ASF14_02350	34	24	0.181677	0.852285	-0.23	Adenylosuccinate synthetase (EC 6.3.4.4) [Sphingomonas sp. Leaf257 | 1736309.3]	COG0104
ASF14_05790	28	24	0.194974	0.806369	-0.31	Limit dextrin alpha-1,6-maltotetraose-hydrolase (EC 3.2.1.196) [Sphingomonas sp. Leaf257 | 1736309.3]	COG1523
ASF14_09060	30	25	0.528181	0.95983	-0.06	hypothetical protein [Sphingomonas sp. Leaf257 | 1736309.3]	#N/A
ASF14_10205	30	25	0.0107146	0.62032	-0.69	cyclase/dehydrase [Sphingomonas sp. Leaf257 | 1736309.3]	COG5637
ASF14_12200	32	26	0.560359	0.979099	-0.03	PDZ domain family protein [Sphingomonas sp. Leaf257 | 1736309.3]	COG3975
ASF14_09710	33	26	0.140268	0.816108	-0.29	Pyruvate kinase (EC 2.7.1.40) [Sphingomonas sp. Leaf257 | 1736309.3]	COG0469
ASF14_04680	34	26	0.16279	0.702879	-0.51	putative secreted protein [Sphingomonas sp. Leaf257 | 1736309.3]	0XPBQ
ASF14_10415	39	26	0.428707	0.831379	-0.27	Alanyl-tRNA synthetase (EC 6.1.1.7) [Sphingomonas sp. Leaf257 | 1736309.3]	COG0013
ASF14_17595	40	26	0.552228	0.992212	-0.01	Pyruvate dehydrogenase E1 component beta subunit (EC 1.2.4.1) [Sphingomonas sp. Leaf257 | 1736309.3]	COG0022;COG0508
ASF14_15620	39	27	0.303665	0.810508	-0.3	Serine hydroxymethyltransferase (EC 2.1.2.1) [Sphingomonas sp. Leaf257 | 1736309.3]	COG0112
ASF14_09310	34	27	0.266187	0.880372	-0.18	Acetyl-CoA acetyltransferase (EC 2.3.1.9) [Sphingomonas sp. Leaf257 | 1736309.3]	COG0183
ASF14_16900	30	27	0.0157684	0.521572	-0.94	Putative formate dehydrogenase oxidoreductase protein [Sphingomonas sp. Leaf257 | 1736309.3]	COG0243
ASF14_05360	36	27	0.229326	0.889851	-0.17	Cytosol aminopeptidase PepA (EC 3.4.11.1) [Sphingomonas sp. Leaf257 | 1736309.3]	COG0260
ASF14_10895	34	27	0.0637118	0.702156	-0.51	Membrane alanine aminopeptidase N (EC 3.4.11.2) [Sphingomonas sp. Leaf257 | 1736309.3]	COG0308
ASF14_10010	32	27	0.195042	0.757271	-0.4	Alcohol dehydrogenase (EC 1.1.1.1) [Sphingomonas sp. Leaf257 | 1736309.3]	0XPQW
ASF14_14275	38	28	0.553767	0.960198	-0.06	Translation elongation factor Ts [Sphingomonas sp. Leaf257 | 1736309.3]	COG0264
ASF14_18855	38	28	0.187251	0.716322	-0.48	TonB-dependent receptor [Sphingomonas sp. Leaf257 | 1736309.3]	0XPF7
ASF14_09695	40	29	0.334109	0.865942	-0.21	Dihydrolipoamide succinyltransferase component (E2) of 2-oxoglutarate dehydrogenase complex (EC 2.3.1.61) [Sphingomonas sp. Leaf257 | 1736309.3]	COG0508
ASF14_01640	42	29	0.238598	0.912316	-0.13	ATP synthase beta chain (EC 3.6.3.14) [Sphingomonas sp. Leaf257 | 1736309.3]	COG0055
ASF14_09215	34	29	0.27465	0.83121	-0.27	TonB-dependent receptor [Sphingomonas sp. Leaf257 | 1736309.3]	COG1629
ASF14_09700	43	30	0.242214	0.800381	-0.32	Dihydrolipoamide dehydrogenase of 2-oxoglutarate dehydrogenase (EC 1.8.1.4) [Sphingomonas sp. Leaf257 | 1736309.3]	COG1249
ASF14_20140	42	31	0.368328	0.909213	-0.14	Tyrosine-protein kinase (EC 2.7.10.2) [Sphingomonas sp. Leaf257 | 1736309.3]	COG0489;COG3206
ASF14_08980	37	31	0.533276	0.941123	-0.09	HtrA protease/chaperone protein [Sphingomonas sp. Leaf257 | 1736309.3]	COG0265
ASF14_10870	40	31	0.152833	0.729488	-0.46	2,5-dioxovalerate dehydrogenase (EC 1.2.1.26) [Sphingomonas sp. Leaf257 | 1736309.3]	COG1012
ASF14_05325	41	31	0.584635	0.99608	-0.01	Inosine-5'-monophosphate dehydrogenase (EC 1.1.1.205) / CBS domain [Sphingomonas sp. Leaf257 | 1736309.3]	COG0516;COG0517
ASF14_01655	45	31	0.383272	0.893446	-0.16	ATP synthase alpha chain (EC 3.6.3.14) [Sphingomonas sp. Leaf257 | 1736309.3]	COG0056
ASF14_12570	37	32	0.0427967	0.822999	-0.28	AAA family ATPase Cdc48 [Sphingomonas sp. Leaf257 | 1736309.3]	COG0464
ASF14_03860	40	32	0.416958	0.959394	-0.06	ATP-dependent RNA helicase Atu4171 [Sphingomonas sp. Leaf257 | 1736309.3]	COG0513
ASF14_06715	39	32	0.307815	0.903242	-0.15	TonB-dependent receptor [Sphingomonas sp. Leaf257 | 1736309.3]	0XPF7
ASF14_19400	41	32	0.0606522	0.671932	-0.57	Glutathione-dependent formaldehyde dehydrogenase [Sphingomonas sp. Leaf257 | 1736309.3]	COG1063
ASF14_19050	65	33	0.024124	0.616548	-0.7	Catalase KatE-intracellular protease (EC 1.11.1.6) [Sphingomonas sp. Leaf257 | 1736309.3]	COG0753
ASF14_03100	11	9	0.00972223	0.494183	-1.02	Efflux transport system, outer membrane factor (OMF) lipoprotein [Sphingomonas sp. Leaf257 | 1736309.3]	COG1538
ASF14_04280	42	34	0.0910561	0.658133	-0.6	Dihydrolipoamide acetyltransferase component of pyruvate dehydrogenase complex (EC 2.3.1.12) [Sphingomonas sp. Leaf257 | 1736309.3]	COG0508
ASF14_15250	60	53	0.00167819	0.49464	-1.02	TonB-dependent receptor [Sphingomonas sp. Leaf257 | 1736309.3]	COG1629
ASF14_16305	43	34	0.215638	0.753258	-0.41	Transcription termination protein NusA [Sphingomonas sp. Leaf257 | 1736309.3]	COG0195
ASF14_05210	43	34	0.584635	0.999107	0	Metallopeptidase [Sphingomonas sp. Leaf257 | 1736309.3]	COG3590
ASF14_15935	42	34	0.139641	0.838887	-0.25	Cold shock protein of CSP family => dimer [Sphingomonas sp. Leaf257 | 1736309.3]	COG1278
ASF14_09400	43	35	0.325484	0.925146	-0.11	Threonyl-tRNA synthetase (EC 6.1.1.3) [Sphingomonas sp. Leaf257 | 1736309.3]	COG0441
ASF14_14300	44	36	0.317099	0.942902	-0.08	Isocitrate dehydrogenase [NADP] (EC 1.1.1.42) [Sphingomonas sp. Leaf257 | 1736309.3]	COG0538
ASF14_10200	43	37	0.0405708	0.616042	-0.7	Threonine dehydrogenase and related Zn-dependent dehydrogenases [Sphingomonas sp. Leaf257 | 1736309.3]	COG1063
ASF14_05780	48	38	0.05493	0.600112	-0.74	hypothetical protein [Sphingomonas sp. Leaf257 | 1736309.3]	COG0673
ASF14_09620	50	39	0.0198177	0.622506	-0.68	Periplasmic aromatic aldehyde oxidoreductase, molybdenum binding subunit YagR [Sphingomonas sp. Leaf257 | 1736309.3]	COG1529
ASF14_01045	47	39	0.216289	0.88785	-0.17	Outer membrane component of TAM transport system [Sphingomonas sp. Leaf257 | 1736309.3]	COG0729
ASF14_03580	46	39	0.00821798	0.530967	-0.91	Manganese catalase (EC 1.11.1.6) [Sphingomonas sp. Leaf257 | 1736309.3]	COG3546
ASF14_11860	54	40	0.317014	0.776297	-0.37	TonB-dependent receptor [Sphingomonas sp. Leaf257 | 1736309.3]	0XS2F
ASF14_11410	53	40	0.054623	0.627031	-0.67	Adenosylhomocysteinase (EC 3.3.1.1) [Sphingomonas sp. Leaf257 | 1736309.3]	COG0499
ASF14_09305	52	41	0.0373049	0.62789	-0.67	TonB-dependent receptor [Sphingomonas sp. Leaf257 | 1736309.3]	0XQKN
ASF14_18785	51	42	0.164038	0.89189	-0.17	Succinate dehydrogenase flavoprotein subunit (EC 1.3.5.1) [Sphingomonas sp. Leaf257 | 1736309.3]	COG1053
ASF14_01040	58	44	0.500027	0.979248	-0.03	Inner membrane component of TAM transport system [Sphingomonas sp. Leaf257 | 1736309.3]	COG2911
ASF14_15790	71	49	0.0177287	0.639876	-0.64	TonB-dependent receptor [Sphingomonas sp. Leaf257 | 1736309.3]	0XQKN
ASF14_04905	73	52	0.0803587	0.717349	-0.48	Chaperone protein DnaK [Sphingomonas sp. Leaf257 | 1736309.3]	COG0443
ASF14_03910	12	11	0.0207618	0.49523	-1.01	hypothetical protein [Sphingomonas sp. Leaf257 | 1736309.3]	COG2353
ASF14_17645	62	53	0.0763318	0.661991	-0.6	hypothetical protein [Sphingomonas sp. Leaf257 | 1736309.3]	0XT8U
ASF14_16260	69	53	0.47488	0.919489	-0.12	Polyribonucleotide nucleotidyltransferase (EC 2.7.7.8) [Sphingomonas sp. Leaf257 | 1736309.3]	COG1185
ASF14_02125	73	57	0.496889	0.981534	-0.03	Translation elongation factor G [Sphingomonas sp. Leaf257 | 1736309.3]	COG0480
ASF14_07240	70	59	0.0178966	0.665715	-0.59	TonB-dependent receptor [Sphingomonas sp. Leaf257 | 1736309.3]	COG1629
ASF14_18885	79	60	0.352954	0.782838	-0.35	Catalase KatE-intracellular protease (EC 1.11.1.6) [Sphingomonas sp. Leaf257 | 1736309.3]	COG0753
ASF14_00165	77	60	0.00933871	0.631763	-0.66	TonB-dependent receptor [Sphingomonas sp. Leaf257 | 1736309.3]	COG1629
ASF14_02635	73	61	0.0181532	0.76807	-0.38	Outer membrane protein A precursor [Sphingomonas sp. Leaf257 | 1736309.3]	COG2885
ASF14_04560	77	62	0.172796	0.804539	-0.31	Transketolase (EC 2.2.1.1) [Sphingomonas sp. Leaf257 | 1736309.3]	COG0021
ASF14_04615	88	66	0.448122	0.793073	-0.33	Aconitate hydratase (EC 4.2.1.3) [Sphingomonas sp. Leaf257 | 1736309.3]	COG1048
ASF14_19040	78	67	0.0739636	0.669356	-0.58	Threonine dehydrogenase and related Zn-dependent dehydrogenases [Sphingomonas sp. Leaf257 | 1736309.3]	COG1063
ASF14_09160	125	79	0.215192	0.732648	-0.45	DNA-directed RNA polymerase beta' subunit (EC 2.7.7.6) [Sphingomonas sp. Leaf257 | 1736309.3]	COG0086
ASF14_00625	125	108	0.0373158	0.593624	-0.75	hypothetical protein [Sphingomonas sp. Leaf257 | 1736309.3]	0Y0DW

## Sheet: Sheet 3
List of Shikimate-pathway proteins identified for Sphingomonas Leaf257 during co-colonization compared to mono-colonization (artifical mixture) of the phyllosphere (in planta)
Only proteins detected with at least two unique peptides were considered for quantification
Gene ID	Peptide count	Unique peptides	q Value	Fold change	Log2FC	Description	Changes during mono-colonization (compared to plate)	COG term
ASF14_15595	4	4	0.00957602	2.01754	1.01	Isochorismate pyruvate-lyase (EC 4.2.99.21) [Sphingomonas sp. Leaf257 | 1736309.3]	Not Regulated	COG1605
ASF14_00325	20	16	0.0166399	1.50423	0.59	2-keto-3-deoxy-D-arabino-heptulosonate-7-phosphate synthase II (EC 2.5.1.54) [Sphingomonas sp. Leaf257 | 1736309.3]	Not Regulated	COG3200
ASF14_10120	10	6	0.028959	1.31226	0.39	3-dehydroquinate synthase (EC 4.2.3.4) [Sphingomonas sp. Leaf257 | 1736309.3]	Not Regulated	COG0337
ASF14_13910	16	11	0.0136558	1.46544	0.55	3-phosphoshikimate 1-carboxyvinyltransferase (EC 2.5.1.19) [Sphingomonas sp. Leaf257 | 1736309.3]	Reduced	COG0128
ASF14_00325	20	16	0.0166399	1.50423	0.59	2-keto-3-deoxy-D-arabino-heptulosonate-7-phosphate synthase II (EC 2.5.1.54) [Sphingomonas sp. Leaf257 | 1736309.3]	Not Regulated	COG3200
ASF14_11555	12	9	0.0218966	1.4716	0.56	Anthranilate synthase, aminase component (EC 4.1.3.27) [Sphingomonas sp. Leaf257 | 1736309.3]	Reduced	COG0147
