# Supplementary material for: Dynamic character displacement among a pair of bacterial phyllosphere commensals in situ
Source: Nat Commun. 2022 May 20;13:2836. doi: 10.1038/s41467-022-30469-3 (PMC9123166; doi:10.1038/s41467-022-30469-3)
Supplement: Supplementary file 8 — Supplementary Data 5 [file 41467_2022_30469_MOESM8_ESM.xlsx]

## Sheet: Sheet 1
List of proteins quantified for Rhizobium Leaf68 during co-colonization compared to mono-colonization (artifical mixture) of the phyllosphere (in planta)
Only proteins detected with at least two unique peptides were considered for quantification
Filters: q-value of < 0.05 and a Log2 fold-change ≥ 1.5 or ≤ -1.5
Gene ID	Peptide count	Unique peptides	q Value	Fold change	Log2FC	Description	Changes during mono-colonization (compared to plate)	COG term
ASF03_13620	4	2	0.0115623	18.1262	4.18	5-dehydro-4-deoxyglucarate dehydratase (EC 4.2.1.41) [Rhizobium sp. Leaf68 | 1736231.3]	Not Regulated	COG0329
ASF03_16130	4	4	0.0226974	9.03945	3.18	alpha-galactosidase (EC 3.2.1.22) [Rhizobium sp. Leaf68 | 1736231.3]	Reduced	COG1486
ASF03_01465	4	3	0.0398925	8.80163	3.14	FIG020313: hypothetical protein [Rhizobium sp. Leaf68 | 1736231.3]	Not Regulated	COG3737
ASF03_15505	12	10	0.0017618	8.67972	3.12	Multiple polyol-specific dehydrogenase (EC 1.1.1.-) [Rhizobium sp. Leaf68 | 1736231.3]	Not Regulated	COG0246
ASF03_14895	2	2	0.0116417	8.01134	3	Phosphonates utilization ATP-binding protein PhnK [Rhizobium sp. Leaf68 | 1736231.3]	Not Regulated	COG4107
ASF03_14890	4	2	0.0049018	7.94186	2.99	Alpha-D-ribose 1-methylphosphonate 5-triphosphate synthase subunit PhnL (EC 2.7.8.37) [Rhizobium sp. Leaf68 | 1736231.3]	Induced	COG4778
ASF03_13190	4	3	0.0145118	7.32855	2.87	Periplasmic aromatic aldehyde oxidoreductase, FAD binding subunit YagS [Rhizobium sp. Leaf68 | 1736231.3]	Induced	COG1319
ASF03_16240	3	3	0.0109325	7.03467	2.81	hypothetical protein [Rhizobium sp. Leaf68 | 1736231.3]	Reduced	0Y2SU
ASF03_04360	6	4	0.00261696	6.94039	2.8	Enoyl-CoA hydratase (EC 4.2.1.17) [Rhizobium sp. Leaf68 | 1736231.3]	Reduced	COG1024
ASF03_00625	4	4	0.00718014	6.80466	2.77	hypothetical protein [Rhizobium sp. Leaf68 | 1736231.3]	Reduced	128NG
ASF03_03690	7	6	0.0095968	6.72696	2.75	hypothetical protein [Rhizobium sp. Leaf68 | 1736231.3]	Not Regulated	COG1409
ASF03_16050	29	25	0.00319606	6.45173	2.69	Glycerol-3-phosphate ABC transporter, substrate-binding protein UgpB [Rhizobium sp. Leaf68 | 1736231.3]	Not Regulated	COG1653
ASF03_04840	3	2	0.00553996	6.44398	2.69	Glycolate dehydrogenase (EC 1.1.99.14), iron-sulfur subunit GlcF [Rhizobium sp. Leaf68 | 1736231.3]	Not Regulated	COG0247
ASF03_10815	2	2	0.0426563	6.42455	2.68	hypothetical protein [Rhizobium sp. Leaf68 | 1736231.3]	Not Regulated	11VXE
ASF03_14885	8	5	0.00358915	5.8659	2.55	Phosphonate utilization associated acetyltransferase [Rhizobium sp. Leaf68 | 1736231.3]	Not Regulated	COG0110
ASF03_01735	5	3	0.00699913	5.53065	2.47	hypothetical protein [Rhizobium sp. Leaf68 | 1736231.3]	Not Regulated	COG0454
ASF03_14070	2	2	0.00109808	5.4063	2.43	Formamidopyrimidine-DNA glycosylase (EC 3.2.2.23) [Rhizobium sp. Leaf68 | 1736231.3]	Not Regulated	COG0266
ASF03_09035	2	2	0.00896779	5.0295	2.33	Thymidylate synthase (EC 2.1.1.45) [Rhizobium sp. Leaf68 | 1736231.3]	Reduced	COG0207
ASF03_02585	4	2	0.00874289	4.97016	2.31	Lipopolysaccharide export system permease protein LptF [Rhizobium sp. Leaf68 | 1736231.3]	Not Regulated	COG0795
ASF03_14455	6	3	0.00816437	4.63582	2.21	RND efflux system, membrane fusion protein [Rhizobium sp. Leaf68 | 1736231.3]	Induced	0XSF7
ASF03_11610	4	3	0.0190158	4.61873	2.21	MlrC [Rhizobium sp. Leaf68 | 1736231.3]	Reduced	COG5476
ASF03_20960	42	34	0.00127772	4.53654	2.18	Enoyl-CoA hydratase [isoleucine degradation] (EC 4.2.1.17) / 3-hydroxyacyl-CoA dehydrogenase (EC 1.1.1.35) / 3-hydroxybutyryl-CoA epimerase (EC 5.1.2.3) [Rhizobium sp. Leaf68 | 1736231.3]	Reduced	COG1024;COG1250
ASF03_11060	4	2	0.0165048	4.46999	2.16	Transcriptional regulator Atu4705, LysR family [Rhizobium sp. Leaf68 | 1736231.3]	Not Regulated	0XQ4R
ASF03_14450	3	3	0.00909346	4.36207	2.13	RND efflux system, inner membrane transporter [Rhizobium sp. Leaf68 | 1736231.3]	Not Regulated	COG0841
ASF03_10185	7	5	0.0115199	4.3516	2.12	hypothetical protein [Rhizobium sp. Leaf68 | 1736231.3]	Induced	11FHK
ASF03_06245	5	2	0.0349321	4.34756	2.12	hypothetical protein [Rhizobium sp. Leaf68 | 1736231.3]	Not Regulated	0YNA7
ASF03_14105	6	2	0.0103047	4.29111	2.1	Cytochrome oxidase biogenesis protein Surf1, facilitates heme A insertion [Rhizobium sp. Leaf68 | 1736231.3]	Induced	COG3346
ASF03_06560	5	2	0.0043193	4.23878	2.08	protein of unknown function DUF1244 [Rhizobium sp. Leaf68 | 1736231.3]	Not Regulated	COG3492
ASF03_16155	10	7	0.0173978	4.23833	2.08	alpha-galactosidase (EC 3.2.1.22) [Rhizobium sp. Leaf68 | 1736231.3]	Reduced	COG1486
ASF03_04985	24	14	0.00196515	4.21363	2.08	Isocitrate lyase (EC 4.1.3.1) [Rhizobium sp. Leaf68 | 1736231.3]	Induced	COG2224
ASF03_09210	5	5	0.00901391	4.19642	2.07	Phenazine biosynthesis protein PhzF like [Rhizobium sp. Leaf68 | 1736231.3]	Reduced	COG0384
ASF03_21080	11	10	0.00388082	4.06969	2.02	Sugar phosphate isomerases/epimerases [Rhizobium sp. Leaf68 | 1736231.3]	Induced	COG1082
ASF03_10165	5	3	0.00424819	4.01818	2.01	hypothetical protein [Rhizobium sp. Leaf68 | 1736231.3]	Not Regulated	12C8C
ASF03_21060	28	24	0.00614303	3.92836	1.97	Glycerol-3-phosphate ABC transporter, substrate-binding protein UgpB [Rhizobium sp. Leaf68 | 1736231.3]	Induced	COG1653
ASF03_07885	2	2	0.00530551	3.82813	1.94	Ferrous-iron efflux pump FieF [Rhizobium sp. Leaf68 | 1736231.3]	Reduced	COG0053
ASF03_14875	23	16	0.00644808	3.82221	1.93	Phosphonate ABC transporter substrate-binding protein PhnD (TC 3.A.1.9.1) [Rhizobium sp. Leaf68 | 1736231.3]	Induced	COG3221
ASF03_20580	8	5	0.0135164	3.80455	1.93	Oxidoreductase, molybdopterin-binding [Rhizobium sp. Leaf68 | 1736231.3]	Not Regulated	COG0243
ASF03_09580	4	4	0.00901391	3.73094	1.9	Efflux ABC transporter, ATP-binding protein [Rhizobium sp. Leaf68 | 1736231.3]	Not Regulated	COG1131
ASF03_03060	9	8	0.00475567	3.61972	1.86	hypothetical protein [Rhizobium sp. Leaf68 | 1736231.3]	Reduced	COG4731
ASF03_21075	9	5	0.00759551	3.54655	1.83	Glycerol-3-phosphate ABC transporter, ATP-binding protein UgpC (TC 3.A.1.1.3) [Rhizobium sp. Leaf68 | 1736231.3]	Induced	COG3842
ASF03_12495	4	3	0.00691951	3.49325	1.8	hypothetical protein [Rhizobium sp. Leaf68 | 1736231.3]	Not Regulated	COG3553
ASF03_12365	8	6	0.01952	3.41639	1.77	3-ketoacyl-CoA thiolase (EC 2.3.1.16) @ Acetyl-CoA acetyltransferase (EC 2.3.1.9) [Rhizobium sp. Leaf68 | 1736231.3]	Reduced	COG0183
ASF03_18705	5	3	0.0349139	3.35045	1.74	Glycerol-3-phosphate ABC transporter, ATP-binding protein UgpC (TC 3.A.1.1.3) [Rhizobium sp. Leaf68 | 1736231.3]	Induced	COG3839
ASF03_21180	62	46	0.00227779	3.34111	1.74	Phosphate ABC transporter, substrate-binding protein PstS (TC 3.A.1.7.1) [Rhizobium sp. Leaf68 | 1736231.3]	Not Regulated	COG0226
ASF03_02340	9	9	0.014307	3.29174	1.72	hypothetical protein [Rhizobium sp. Leaf68 | 1736231.3]	Not Regulated	#N/A
ASF03_05700	5	2	0.0242516	3.26903	1.71	putative membrane protein [Rhizobium sp. Leaf68 | 1736231.3]	Induced	COG2215
ASF03_18690	43	33	0.00624776	3.24754	1.7	Glycerol-3-phosphate ABC transporter, substrate-binding protein UgpB [Rhizobium sp. Leaf68 | 1736231.3]	Induced	COG1653
ASF03_11070	8	6	0.00371616	3.23546	1.69	NAD-dependent formate dehydrogenase beta subunit [Rhizobium sp. Leaf68 | 1736231.3]	Not Regulated	COG1894
ASF03_00195	41	38	0.00553658	3.19335	1.68	hypothetical protein [Rhizobium sp. Leaf68 | 1736231.3]	Not Regulated	COG4222
ASF03_07165	18	11	0.00978943	3.11978	1.64	gamma-aminobutyric acid ABC transporter, ATP-binding protein 2 [Rhizobium sp. Leaf68 | 1736231.3]	Reduced	COG0410
ASF03_15070	8	7	0.0049822	3.06869	1.62	Malto-oligosyltrehalose trehalohydrolase (EC 3.2.1.141) [Rhizobium sp. Leaf68 | 1736231.3]	Not Regulated	COG0296
ASF03_12355	12	11	0.0176282	2.97449	1.57	Acyl-CoA synthetases (AMP-forming)/AMP-acid ligases [Rhizobium sp. Leaf68 | 1736231.3]	Reduced	COG0365
ASF03_10750	7	6	0.029324	2.96115	1.57	Inositol-1-monophosphatase (EC 3.1.3.25) [Rhizobium sp. Leaf68 | 1736231.3]	Reduced	COG0483
ASF03_01145	7	2	0.016287	2.91347	1.54	Putative formate dehydrogenase oxidoreductase protein [Rhizobium sp. Leaf68 | 1736231.3]	Not Regulated	COG0243
ASF03_19720	3	2	0.0108313	2.83042	1.5	Pentapeptide repeat family protein [Rhizobium sp. Leaf68 | 1736231.3]	Reduced	COG1357
ASF03_11045	3	3	0.00608237	2.82954	1.5	Molybdenum cofactor guanylyltransferase (EC 2.7.7.77) [Rhizobium sp. Leaf68 | 1736231.3]	Not Regulated	COG0746
ASF03_11695	10	7	0.0332019	0.353431	-1.5	Alpha-D-GlcNAc alpha-1,2-L-rhamnosyltransferase (EC 2.4.1.-) [Rhizobium sp. Leaf68 | 1736231.3]	Not Regulated	0XPWD
ASF03_14815	12	8	0.0144916	0.353361	-1.5	Histidine ammonia-lyase (EC 4.3.1.3) [Rhizobium sp. Leaf68 | 1736231.3]	Not Regulated	COG2986
ASF03_14040	5	3	0.00936064	0.352701	-1.5	Heat-inducible transcription repressor HrcA [Rhizobium sp. Leaf68 | 1736231.3]	Not Regulated	COG1420
ASF03_08055	11	5	0.0370694	0.352365	-1.5	hypothetical protein [Rhizobium sp. Leaf68 | 1736231.3]	Not Regulated	COG0840
ASF03_20100	10	9	0.011645	0.351882	-1.51	Type I restriction-modification system, DNA-methyltransferase subunit M (EC 2.1.1.72) [Rhizobium sp. Leaf68 | 1736231.3]	Not Regulated	COG0286
ASF03_11785	95	71	0.00863988	0.34944	-1.52	Dipeptide ABC transporter, substrate-binding protein DppA (TC 3.A.1.5.2) [Rhizobium sp. Leaf68 | 1736231.3]	Reduced	COG0747
ASF03_21655	24	17	0.00704812	0.348166	-1.52	Sulfate and thiosulfate binding protein CysP [Rhizobium sp. Leaf68 | 1736231.3]	Induced	COG4150
ASF03_20725	12	7	0.0446114	0.347038	-1.53	Methyl-accepting chemotaxis protein [Rhizobium sp. Leaf68 | 1736231.3]	Not Regulated	COG0840
ASF03_05395	2	2	0.0427922	0.343244	-1.54	Outer membrane lipoprotein Blc [Rhizobium sp. Leaf68 | 1736231.3]	Induced	COG3040
ASF03_15270	3	2	0.0285551	0.340983	-1.55	AAA+ ATPase superfamily protein YifB/ComM, associated with DNA recombination [Rhizobium sp. Leaf68 | 1736231.3]	Not Regulated	COG0606
ASF03_21725	98	73	0.000847668	0.339558	-1.56	Proline dehydrogenase (EC 1.5.5.2) / Delta-1-pyrroline-5-carboxylate dehydrogenase (EC 1.2.1.88) [Rhizobium sp. Leaf68 | 1736231.3]	Induced	COG0506;COG4230
ASF03_12325	4	3	0.0365172	0.339419	-1.56	Dihydrolipoamide dehydrogenase of branched-chain alpha-keto acid dehydrogenase (EC 1.8.1.4) [Rhizobium sp. Leaf68 | 1736231.3]	Reduced	COG1249
ASF03_15200	7	7	0.0328958	0.336752	-1.57	Transcriptional regulator, MarR family [Rhizobium sp. Leaf68 | 1736231.3]	Reduced	11FPQ
ASF03_11325	11	9	0.0273758	0.336616	-1.57	Glycerol ABC transporter, ATP-binding protein GlpT [Rhizobium sp. Leaf68 | 1736231.3]	Reduced	COG3842
ASF03_19305	20	16	0.00879629	0.335639	-1.58	ABC transporter, substrate-binding protein (cluster 1, maltose/g3p/polyamine/iron) [Rhizobium sp. Leaf68 | 1736231.3]	Reduced	0XQSR
ASF03_08480	5	4	0.0175454	0.335381	-1.58	UPF0047 protein YjbQ [Rhizobium sp. Leaf68 | 1736231.3]	Not Regulated	COG0432
ASF03_09105	22	21	0.020436	0.334588	-1.58	Acetolactate synthase large subunit (EC 2.2.1.6) [Rhizobium sp. Leaf68 | 1736231.3]	Not Regulated	COG0028
ASF03_07830	6	5	0.00461186	0.332511	-1.59	Pseudoazurin [Rhizobium sp. Leaf68 | 1736231.3]	Reduced	COG3794
fig|1736231.3.peg.2000	3	2	0.0292795	0.331641	-1.59	hypothetical protein [Rhizobium sp. Leaf68 | 1736231.3]	Not Regulated	#N/A
ASF03_21455	13	13	0.0303034	0.331164	-1.59	Ferric iron ABC transporter, iron-binding protein [Rhizobium sp. Leaf68 | 1736231.3]	Not Regulated	COG1840
ASF03_05665	4	3	0.00701574	0.33101	-1.6	hypothetical protein [Rhizobium sp. Leaf68 | 1736231.3]	Not Regulated	#N/A
ASF03_04980	2	2	0.00739782	0.330587	-1.6	Transcriptional regulator [Rhizobium sp. Leaf68 | 1736231.3]	Not Regulated	COG1396;COG3800
ASF03_21120	40	37	0.00267045	0.329699	-1.6	O-acetylhomoserine sulfhydrylase (EC 2.5.1.49) @ O-succinylhomoserine sulfhydrylase (EC 2.5.1.48) [Rhizobium sp. Leaf68 | 1736231.3]	Induced	COG0626
ASF03_15670	7	6	0.0133168	0.32851	-1.61	Heme oxygenase HemO, associated with heme uptake [Rhizobium sp. Leaf68 | 1736231.3]	Reduced	COG3230
ASF03_10690	6	3	0.0286138	0.328204	-1.61	Threonine dehydrogenase and related Zn-dependent dehydrogenases [Rhizobium sp. Leaf68 | 1736231.3]	Not Regulated	COG1063
ASF03_18015	23	16	0.00631885	0.325293	-1.62	ABC transporter, substrate-binding protein (cluster 2, ribose/xylose/arabinose/galactose) [Rhizobium sp. Leaf68 | 1736231.3]	Not Regulated	COG1879
ASF03_03725	37	32	0.0017618	0.321461	-1.64	Branched-chain amino acid aminotransferase (EC 2.6.1.42) [Rhizobium sp. Leaf68 | 1736231.3]	Induced	COG0115
ASF03_10800	2	2	0.00399346	0.32096	-1.64	D-alanyl-D-alanine carboxypeptidase (EC 3.4.16.4) [Rhizobium sp. Leaf68 | 1736231.3]	Not Regulated	COG1686
ASF03_11355	12	10	0.0215921	0.32023	-1.64	Glycine betaine/L-proline transport ATP-binding protein ProV (TC 3.A.1.12.1) [Rhizobium sp. Leaf68 | 1736231.3]	Reduced	COG4175
ASF03_08220	10	6	0.0225911	0.319896	-1.64	DNA-binding response regulator PetR [Rhizobium sp. Leaf68 | 1736231.3]	Not Regulated	COG0745
ASF03_08050	9	8	0.0090434	0.319597	-1.65	Efflux ABC transporter, permease/ATP-binding protein Atu2242 [Rhizobium sp. Leaf68 | 1736231.3]	Induced	COG1132
ASF03_15795	14	10	0.0158014	0.318937	-1.65	BUG/TctC family periplasmic protein [Rhizobium sp. Leaf68 | 1736231.3]	Reduced	COG3181
ASF03_16385	20	15	0.0019694	0.317636	-1.65	D-amino acid dehydrogenase (EC 1.4.99.6) [Rhizobium sp. Leaf68 | 1736231.3]	Not Regulated	COG0665
ASF03_08465	32	16	0.0124268	0.317492	-1.66	RNA polymerase sigma factor RpoD [Rhizobium sp. Leaf68 | 1736231.3]	Reduced	COG0568
ASF03_02730	9	7	0.00445471	0.313491	-1.67	Alanine racemase (EC 5.1.1.1) [Rhizobium sp. Leaf68 | 1736231.3]	Not Regulated	COG0787
ASF03_03855	2	2	0.0143332	0.307902	-1.7	Transcriptional regulator, MarR family [Rhizobium sp. Leaf68 | 1736231.3]	Not Regulated	12591
ASF03_05285	11	7	0.00204632	0.304854	-1.71	Flagellin protein FlaA [Rhizobium sp. Leaf68 | 1736231.3]	Reduced	COG1344
ASF03_09160	29	24	0.00461186	0.30243	-1.73	Cinnamyl alcohol dehydrogenase/reductase (EC 1.1.1.195) @ Alcohol dehydrogenase (EC 1.1.1.1) [Rhizobium sp. Leaf68 | 1736231.3]	Induced	COG1064
ASF03_15770	12	6	0.00863988	0.301187	-1.73	LSU ribosomal protein L35p [Rhizobium sp. Leaf68 | 1736231.3]	Induced	COG0291
ASF03_04355	2	2	0.0263768	0.300156	-1.74	hypothetical protein [Rhizobium sp. Leaf68 | 1736231.3]	Reduced	#N/A
ASF03_02970	9	4	0.0473646	0.29988	-1.74	Methyl-accepting chemotaxis protein [Rhizobium sp. Leaf68 | 1736231.3]	Reduced	COG0840
ASF03_06405	69	56	0.0142184	0.296498	-1.75	Glutamate synthase [NADPH] large chain (EC 1.4.1.13) [Rhizobium sp. Leaf68 | 1736231.3]	Not Regulated	COG0067;COG0069;COG0070
ASF03_03440	11	9	0.006264	0.29577	-1.76	Biotin synthase (EC 2.8.1.6) [Rhizobium sp. Leaf68 | 1736231.3]	Induced	COG0502
ASF03_15555	20	12	0.00109808	0.294636	-1.76	ABC transporter, substrate-binding protein (cluster 5, nickel/peptides/opines) [Rhizobium sp. Leaf68 | 1736231.3]	Not Regulated	COG0747
ASF03_08260	11	10	0.000562119	0.293924	-1.77	COGs COG3558 [Rhizobium sp. Leaf68 | 1736231.3]	Induced	COG3558
ASF03_04340	16	8	0.0163772	0.292585	-1.77	Methyl-accepting chemotaxis protein [Rhizobium sp. Leaf68 | 1736231.3]	Reduced	COG0840;COG5278
ASF03_15320	10	9	0.00220728	0.292541	-1.77	Allophanate hydrolase 2 subunit 1 (EC 3.5.1.54) / Allophanate hydrolase 2 subunit 2 (EC 3.5.1.54) [Rhizobium sp. Leaf68 | 1736231.3]	Not Regulated	COG1984;COG2049
ASF03_06375	6	4	0.0057103	0.292365	-1.77	16 kDa heat shock protein A [Rhizobium sp. Leaf68 | 1736231.3]	Induced	COG0071
fig|1736231.3.peg.2627	12	6	0.0364402	0.291972	-1.78	Methyl-accepting chemotaxis sensor/transducer protein [Rhizobium sp. Leaf68 | 1736231.3]	Not Regulated	#N/A
ASF03_18025	5	3	0.01323	0.290717	-1.78	ABC transporter, ATP-binding protein (cluster 2, ribose/xylose/arabinose/galactose) / ABC transporter, ATP-binding protein (cluster 2, ribose/xylose/arabinose/galactose) [Rhizobium sp. Leaf68 | 1736231.3]	Not Regulated	COG1129
ASF03_01835	8	6	0.0417305	0.289085	-1.79	Aspartate carbamoyltransferase (EC 2.1.3.2) [Rhizobium sp. Leaf68 | 1736231.3]	Not Regulated	COG0540
ASF03_16870	2	2	0.0230612	0.288397	-1.79	hypothetical protein [Rhizobium sp. Leaf68 | 1736231.3]	Reduced	107YP
ASF03_18905	3	3	0.0323887	0.287929	-1.8	hypothetical protein [Rhizobium sp. Leaf68 | 1736231.3]	Reduced	11UCQ
ASF03_11635	11	9	0.0112475	0.287479	-1.8	beta-N-acetylglucosaminidase (EC 3.2.1.52) [Rhizobium sp. Leaf68 | 1736231.3]	Not Regulated	COG3525
ASF03_11810	4	3	0.01644	0.285409	-1.81	SAM-dependent methyltransferase [Rhizobium sp. Leaf68 | 1736231.3]	Not Regulated	11JX2
ASF03_21780	13	10	0.0169702	0.283342	-1.82	Cobalt ABC transporter, substrate-binding protein CbtJ [Rhizobium sp. Leaf68 | 1736231.3]	Reduced	COG0614
ASF03_20340	29	23	0.00606629	0.282607	-1.82	Aerobic cobaltochelatase CobT subunit (EC 6.6.1.2) [Rhizobium sp. Leaf68 | 1736231.3]	Not Regulated	COG4547
ASF03_10250	6	3	0.0174272	0.280804	-1.83	Omega-amino acid--pyruvate aminotransferase (EC 2.6.1.18) [Rhizobium sp. Leaf68 | 1736231.3]	Reduced	COG0161
ASF03_14045	9	7	0.00719229	0.277108	-1.85	Ribonuclease PH (EC 2.7.7.56) [Rhizobium sp. Leaf68 | 1736231.3]	Induced	COG0689
ASF03_06860	3	2	0.0119616	0.274691	-1.86	Outer surface protein [Rhizobium sp. Leaf68 | 1736231.3]	Induced	COG3637
ASF03_19420	4	3	0.0184885	0.274192	-1.87	Lipid A phosphoethanolamine transferase, putative [Rhizobium sp. Leaf68 | 1736231.3]	Not Regulated	COG2194
ASF03_11380	4	3	0.00465623	0.273483	-1.87	Bis-ABC ATPase SMa0036 [Rhizobium sp. Leaf68 | 1736231.3]	Not Regulated	COG0488
ASF03_15775	16	11	0.0387159	0.273128	-1.87	LSU ribosomal protein L20p [Rhizobium sp. Leaf68 | 1736231.3]	Not Regulated	COG0292
ASF03_16880	9	6	0.021291	0.271068	-1.88	Efflux ABC transporter, permease/ATP-binding protein [Rhizobium sp. Leaf68 | 1736231.3]	Not Regulated	0XQB2
ASF03_07215	5	4	0.0332989	0.270481	-1.89	Urea ABC transporter, substrate-binding protein UrtA [Rhizobium sp. Leaf68 | 1736231.3]	Not Regulated	COG0683
ASF03_14495	8	8	0.030543	0.267401	-1.9	Cytidine deaminase (EC 3.5.4.5) [Rhizobium sp. Leaf68 | 1736231.3]	Reduced	COG0295
ASF03_06125	2	2	0.0177965	0.2666	-1.91	Fic domain protein, Pden_3305 type [Rhizobium sp. Leaf68 | 1736231.3]	Not Regulated	COG3177
ASF03_19540	3	2	0.0147673	0.261753	-1.93	ABC transporter, ATP-binding protein (cluster 2, ribose/xylose/arabinose/galactose) / ABC transporter, ATP-binding protein (cluster 2, ribose/xylose/arabinose/galactose) [Rhizobium sp. Leaf68 | 1736231.3]	Induced	COG1129
ASF03_06380	2	2	0.0132747	0.261195	-1.94	Sodium/bile acid symporter family [Rhizobium sp. Leaf68 | 1736231.3]	Not Regulated	COG0385
ASF03_16810	4	3	0.00190941	0.26038	-1.94	Molybdenum ABC transporter, substrate-binding protein ModA [Rhizobium sp. Leaf68 | 1736231.3]	Induced	COG0725
fig|1736231.3.peg.2586	8	4	0.0372634	0.256789	-1.96	Dipeptide ABC transporter, ATP-binding protein DppD (TC 3.A.1.5.2) [Rhizobium sp. Leaf68 | 1736231.3]	Reduced	#N/A
ASF03_21865	5	2	0.00711694	0.252766	-1.98	hypothetical protein [Rhizobium sp. Leaf68 | 1736231.3]	Not Regulated	0ZSJH
ASF03_18260	3	2	0.00612332	0.252551	-1.99	Sensor histidine kinase ChvG (EC 2.7.3.-) [Rhizobium sp. Leaf68 | 1736231.3]	Not Regulated	COG0642
ASF03_16865	12	11	0.00877842	0.252301	-1.99	Archaeal seryl-tRNA synthetase-related sequence [Rhizobium sp. Leaf68 | 1736231.3]	Not Regulated	COG0172
ASF03_18245	3	2	0.00606629	0.251649	-1.99	Phosphocarrier protein, nitrogen regulation associated [Rhizobium sp. Leaf68 | 1736231.3]	Not Regulated	COG1925
ASF03_05295	35	16	0.0136097	0.251511	-1.99	Flagellin protein FlaA [Rhizobium sp. Leaf68 | 1736231.3]	Reduced	COG1344
ASF03_15245	5	4	0.0142067	0.251267	-1.99	Pyridoxal kinase (EC 2.7.1.35) [Rhizobium sp. Leaf68 | 1736231.3]	Not Regulated	COG2240
ASF03_17590	22	15	0.0177372	0.249412	-2	TRAP-type C4-dicarboxylate transport system, periplasmic component [Rhizobium sp. Leaf68 | 1736231.3]	Reduced	COG1638
ASF03_20820	23	14	0.00859781	0.248464	-2.01	Signal transduction histidine kinase CheA [Rhizobium sp. Leaf68 | 1736231.3]	Reduced	COG0643
ASF03_07660	4	2	0.00358915	0.246388	-2.02	Cyclic-di-GMP-binding biofilm dispersal mediator protein [Rhizobium sp. Leaf68 | 1736231.3]	Induced	COG1028
ASF03_04935	4	4	0.0273981	0.246002	-2.02	Exopolyphosphatase (EC 3.6.1.11) [Rhizobium sp. Leaf68 | 1736231.3]	Induced	COG0248
ASF03_10330	10	7	0.0297625	0.244451	-2.03	Spermidine/putrescine import ABC transporter ATP-binding protein PotA (TC 3.A.1.11.1) [Rhizobium sp. Leaf68 | 1736231.3]	Reduced	COG3842
ASF03_15310	12	9	0.00199883	0.243787	-2.04	Lactam utilization protein LamB [Rhizobium sp. Leaf68 | 1736231.3]	Induced	COG1540
ASF03_20910	26	17	0.00416957	0.241802	-2.05	Outer membrane protein [Rhizobium sp. Leaf68 | 1736231.3]	Induced	11HAB
ASF03_20425	12	10	0.00802666	0.240376	-2.06	RND efflux system, membrane fusion protein [Rhizobium sp. Leaf68 | 1736231.3]	Not Regulated	0XNVN
ASF03_16830	4	3	0.0051891	0.239445	-2.06	Peptidase, T4 family [Rhizobium sp. Leaf68 | 1736231.3]	Not Regulated	COG3191
ASF03_14415	4	2	0.00963483	0.236697	-2.08	Nucleoid-associated protein YaaK [Rhizobium sp. Leaf68 | 1736231.3]	Induced	COG0718
ASF03_15600	21	15	0.00261696	0.236177	-2.08	Glutaryl-CoA dehydrogenase (EC 1.3.8.6) [Rhizobium sp. Leaf68 | 1736231.3]	Not Regulated	COG1960
fig|1736231.3.peg.780	2	2	0.00550116	0.236147	-2.08	hypothetical protein [Rhizobium sp. Leaf68 | 1736231.3]	Reduced	#N/A
ASF03_06050	6	5	0.0120026	0.231669	-2.11	Efflux ABC transporter, permease/ATP-binding protein [Rhizobium sp. Leaf68 | 1736231.3]	Not Regulated	COG4178
ASF03_19560	4	3	0.00756196	0.229466	-2.12	hypothetical protein [Rhizobium sp. Leaf68 | 1736231.3]	Reduced	COG1807
ASF03_21235	4	2	0.00448778	0.223379	-2.16	hypothetical protein [Rhizobium sp. Leaf68 | 1736231.3]	Induced	#N/A
ASF03_08810	14	14	0.0222016	0.223014	-2.16	UDP-N-acetylmuramoyl-L-alanine--D-glutamate ligase (EC 6.3.2.9) [Rhizobium sp. Leaf68 | 1736231.3]	Not Regulated	COG0771
ASF03_17615	4	2	0.0172962	0.219303	-2.19	D-2-hydroxyglutarate dehydrogenase (EC 1.1.99.2) [Rhizobium sp. Leaf68 | 1736231.3]	Not Regulated	COG0277
ASF03_10660	17	16	0.00261696	0.215368	-2.22	Peptidase [Rhizobium sp. Leaf68 | 1736231.3]	Induced	0ZDA4
ASF03_19745	12	6	0.0109325	0.21086	-2.25	D-lactate dehydrogenase (EC 1.1.1.28) [Rhizobium sp. Leaf68 | 1736231.3]	Induced	COG0277
ASF03_11300	3	2	0.0363209	0.209307	-2.26	Oligopeptide ABC transporter, permease protein OppB (TC 3.A.1.5.1) [Rhizobium sp. Leaf68 | 1736231.3]	Reduced	COG0601
ASF03_12390	4	3	0.00426001	0.208007	-2.27	Choline-sulfatase (EC 3.1.6.6) [Rhizobium sp. Leaf68 | 1736231.3]	Reduced	COG3119
ASF03_11310	7	6	0.026514	0.19904	-2.33	Glycerol-3-phosphate regulon repressor GlpR [Rhizobium sp. Leaf68 | 1736231.3]	Reduced	COG1349
ASF03_15325	28	25	2.04519e-05	0.191963	-2.38	Urea carboxylase (EC 6.3.4.6) without Allophanate hydrolase 2 domains [Rhizobium sp. Leaf68 | 1736231.3]	Induced	COG4770
ASF03_19115	4	3	0.0138851	0.191538	-2.38	hypothetical protein [Rhizobium sp. Leaf68 | 1736231.3]	Not Regulated	0ZVND
ASF03_01330	9	5	0.0356691	0.190392	-2.39	hypothetical protein [Rhizobium sp. Leaf68 | 1736231.3]	Not Regulated	COG4655
ASF03_20750	9	8	0.0192658	0.183748	-2.44	UDP-galactopyranose mutase (EC 5.4.99.9) [Rhizobium sp. Leaf68 | 1736231.3]	Reduced	COG0562
ASF03_01915	10	7	0.00831014	0.182414	-2.45	DNA polymerase III alpha subunit (EC 2.7.7.7) [Rhizobium sp. Leaf68 | 1736231.3]	Induced	COG0587
ASF03_20075	10	8	0.0111057	0.181786	-2.46	Type I restriction-modification system, restriction subunit R (EC 3.1.21.3) [Rhizobium sp. Leaf68 | 1736231.3]	Reduced	COG0610
ASF03_03010	9	5	0.00872664	0.169966	-2.56	Outer membrane protein [Rhizobium sp. Leaf68 | 1736231.3]	Induced	#N/A
ASF03_11565	2	2	0.00874289	0.167201	-2.58	N-acetylmannosamine kinase (EC 2.7.1.60) [Rhizobium sp. Leaf68 | 1736231.3]	Not Regulated	COG1940
ASF03_11545	5	5	0.00691951	0.161842	-2.63	hypothetical protein [Rhizobium sp. Leaf68 | 1736231.3]	Reduced	COG0834
ASF03_18590	5	2	0.00411076	0.160401	-2.64	Sensory box sensor histidine kinase/response regulator [Rhizobium sp. Leaf68 | 1736231.3]	Induced	0XNMH
ASF03_05145	4	3	0.0266739	0.159917	-2.64	Flagellar biosynthesis protein FlhA [Rhizobium sp. Leaf68 | 1736231.3]	Induced	COG1298
ASF03_06220	5	3	0.00851223	0.158285	-2.66	hypothetical protein [Rhizobium sp. Leaf68 | 1736231.3]	Induced	0Z2GV
ASF03_06550	7	7	0.0113296	0.149456	-2.74	(U87316) orf4 [Rhizobium sp. Leaf68 | 1736231.3]	Not Regulated	COG5480
ASF03_10645	29	23	0.00178483	0.142906	-2.81	Oligopeptide transport substrate-binding protein @ Glutathione ABC transporter, substrate-binding protein GsiB [Rhizobium sp. Leaf68 | 1736231.3]	Induced	COG0747
ASF03_15315	8	6	0.000296768	0.140997	-2.83	UPF0317 protein YcsI [Rhizobium sp. Leaf68 | 1736231.3]	Induced	COG4336
ASF03_16555	4	4	0.0086258	0.134048	-2.9	Haloacid dehalogenase, type II (EC 3.8.1.2) [Rhizobium sp. Leaf68 | 1736231.3]	Induced	COG1011
ASF03_06810	3	2	0.00571409	0.127769	-2.97	Tol biopolymer transport system, TolR protein [Rhizobium sp. Leaf68 | 1736231.3]	Not Regulated	COG0848
ASF03_16165	10	7	0.0243086	0.10767	-3.22	Ribonucleotide reductase of class Ib (aerobic), alpha subunit (EC 1.17.4.1) [Rhizobium sp. Leaf68 | 1736231.3]	Not Regulated	COG0209
ASF03_18635	7	7	0.00604372	0.0958547	-3.38	hypothetical protein [Rhizobium sp. Leaf68 | 1736231.3]	Induced	0ZN82
ASF03_09260	5	3	0.00971967	0.0874114	-3.52	DnaJ homolog [Rhizobium sp. Leaf68 | 1736231.3]	Not Regulated	COG2214
ASF03_10640	16	13	0.00416957	0.083971	-3.57	Oligopeptide transport ATP-binding protein @ Glutathione ABC transporter, ATP-binding protein GsiA [Rhizobium sp. Leaf68 | 1736231.3]	Not Regulated	COG0444
ASF03_19755	22	18	0.00438999	0.00896257	-6.8	Alcohol dehydrogenase (EC 1.1.1.1) [Rhizobium sp. Leaf68 | 1736231.3]	Induced	COG1454

## Sheet: Sheet 2
List of all proteins identified for Rhizobium Leaf68 during co-colonization compared to mono-colonization (artifical mixture) of the phyllosphere (in planta)
Only proteins detected with at least two unique peptides were considered for quantification
Gene ID	Peptide count	Unique peptides	q Value	Fold change	Log2FC	Description	COG term
ASF03_13620	4	2	0.0115623	18.1262	4.18	5-dehydro-4-deoxyglucarate dehydratase (EC 4.2.1.41) [Rhizobium sp. Leaf68 | 1736231.3]	COG0329
ASF03_18055	2	2	0.0869011	10.285	3.36	Protease HtpX homolog [Rhizobium sp. Leaf68 | 1736231.3]	COG0501
ASF03_16130	4	4	0.0226974	9.03945	3.18	alpha-galactosidase (EC 3.2.1.22) [Rhizobium sp. Leaf68 | 1736231.3]	COG1486
ASF03_01465	4	3	0.0398925	8.80163	3.14	FIG020313: hypothetical protein [Rhizobium sp. Leaf68 | 1736231.3]	COG3737
ASF03_15505	12	10	0.0017618	8.67972	3.12	Multiple polyol-specific dehydrogenase (EC 1.1.1.-) [Rhizobium sp. Leaf68 | 1736231.3]	COG0246
ASF03_14895	2	2	0.0116417	8.01134	3	Phosphonates utilization ATP-binding protein PhnK [Rhizobium sp. Leaf68 | 1736231.3]	COG4107
ASF03_21545	6	5	0.210082	7.99914	3	hypothetical protein [Rhizobium sp. Leaf68 | 1736231.3]	10SVZ
ASF03_14890	4	2	0.0049018	7.94186	2.99	Alpha-D-ribose 1-methylphosphonate 5-triphosphate synthase subunit PhnL (EC 2.7.8.37) [Rhizobium sp. Leaf68 | 1736231.3]	COG4778
ASF03_13190	4	3	0.0145118	7.32855	2.87	Periplasmic aromatic aldehyde oxidoreductase, FAD binding subunit YagS [Rhizobium sp. Leaf68 | 1736231.3]	COG1319
ASF03_02145	6	2	0.246334	7.1717	2.84	Agmatinase (EC 3.5.3.11) [Rhizobium sp. Leaf68 | 1736231.3]	COG0010
ASF03_16240	3	3	0.0109325	7.03467	2.81	hypothetical protein [Rhizobium sp. Leaf68 | 1736231.3]	0Y2SU
ASF03_04360	6	4	0.00261696	6.94039	2.8	Enoyl-CoA hydratase (EC 4.2.1.17) [Rhizobium sp. Leaf68 | 1736231.3]	COG1024
ASF03_00625	4	4	0.00718014	6.80466	2.77	hypothetical protein [Rhizobium sp. Leaf68 | 1736231.3]	128NG
ASF03_03690	7	6	0.0095968	6.72696	2.75	hypothetical protein [Rhizobium sp. Leaf68 | 1736231.3]	COG1409
ASF03_12895	2	2	0.15776	6.65027	2.73	Amidohydrolase [Rhizobium sp. Leaf68 | 1736231.3]	COG3964
ASF03_18840	4	2	0.0556847	6.45409	2.69	hypothetical protein [Rhizobium sp. Leaf68 | 1736231.3]	COG0438
ASF03_16050	29	25	0.00319606	6.45173	2.69	Glycerol-3-phosphate ABC transporter, substrate-binding protein UgpB [Rhizobium sp. Leaf68 | 1736231.3]	COG1653
ASF03_04840	3	2	0.00553996	6.44398	2.69	Glycolate dehydrogenase (EC 1.1.99.14), iron-sulfur subunit GlcF [Rhizobium sp. Leaf68 | 1736231.3]	COG0247
ASF03_10815	2	2	0.0426563	6.42455	2.68	hypothetical protein [Rhizobium sp. Leaf68 | 1736231.3]	11VXE
ASF03_05365	6	2	0.103736	6.29238	2.65	Na+/proline symporter / Sensor histidine kinase PrlS [Rhizobium sp. Leaf68 | 1736231.3]	0XNMH
ASF03_14885	8	5	0.00358915	5.8659	2.55	Phosphonate utilization associated acetyltransferase [Rhizobium sp. Leaf68 | 1736231.3]	COG0110
ASF03_01735	5	3	0.00699913	5.53065	2.47	hypothetical protein [Rhizobium sp. Leaf68 | 1736231.3]	COG0454
ASF03_14070	2	2	0.00109808	5.4063	2.43	Formamidopyrimidine-DNA glycosylase (EC 3.2.2.23) [Rhizobium sp. Leaf68 | 1736231.3]	COG0266
ASF03_09035	2	2	0.00896779	5.0295	2.33	Thymidylate synthase (EC 2.1.1.45) [Rhizobium sp. Leaf68 | 1736231.3]	COG0207
ASF03_02585	4	2	0.00874289	4.97016	2.31	Lipopolysaccharide export system permease protein LptF [Rhizobium sp. Leaf68 | 1736231.3]	COG0795
ASF03_19380	4	3	0.0623942	4.82469	2.27	Septum site-determining protein MinD [Rhizobium sp. Leaf68 | 1736231.3]	COG2894
ASF03_20210	2	2	0.133515	4.74126	2.25	hypothetical protein [Rhizobium sp. Leaf68 | 1736231.3]	COG3221
ASF03_14455	6	3	0.00816437	4.63582	2.21	RND efflux system, membrane fusion protein [Rhizobium sp. Leaf68 | 1736231.3]	0XSF7
ASF03_11610	4	3	0.0190158	4.61873	2.21	MlrC [Rhizobium sp. Leaf68 | 1736231.3]	COG5476
ASF03_20960	42	34	0.00127772	4.53654	2.18	Enoyl-CoA hydratase [isoleucine degradation] (EC 4.2.1.17) / 3-hydroxyacyl-CoA dehydrogenase (EC 1.1.1.35) / 3-hydroxybutyryl-CoA epimerase (EC 5.1.2.3) [Rhizobium sp. Leaf68 | 1736231.3]	COG1024;COG1250
ASF03_11060	4	2	0.0165048	4.46999	2.16	Transcriptional regulator Atu4705, LysR family [Rhizobium sp. Leaf68 | 1736231.3]	0XQ4R
ASF03_14450	3	3	0.00909346	4.36207	2.13	RND efflux system, inner membrane transporter [Rhizobium sp. Leaf68 | 1736231.3]	COG0841
ASF03_10185	7	5	0.0115199	4.3516	2.12	hypothetical protein [Rhizobium sp. Leaf68 | 1736231.3]	11FHK
ASF03_06245	5	2	0.0349321	4.34756	2.12	hypothetical protein [Rhizobium sp. Leaf68 | 1736231.3]	0YNA7
ASF03_14105	6	2	0.0103047	4.29111	2.1	Cytochrome oxidase biogenesis protein Surf1, facilitates heme A insertion [Rhizobium sp. Leaf68 | 1736231.3]	COG3346
ASF03_06560	5	2	0.0043193	4.23878	2.08	protein of unknown function DUF1244 [Rhizobium sp. Leaf68 | 1736231.3]	COG3492
ASF03_16155	10	7	0.0173978	4.23833	2.08	alpha-galactosidase (EC 3.2.1.22) [Rhizobium sp. Leaf68 | 1736231.3]	COG1486
ASF03_04985	24	14	0.00196515	4.21363	2.08	Isocitrate lyase (EC 4.1.3.1) [Rhizobium sp. Leaf68 | 1736231.3]	COG2224
ASF03_09210	5	5	0.00901391	4.19642	2.07	Phenazine biosynthesis protein PhzF like [Rhizobium sp. Leaf68 | 1736231.3]	COG0384
ASF03_21080	11	10	0.00388082	4.06969	2.02	Sugar phosphate isomerases/epimerases [Rhizobium sp. Leaf68 | 1736231.3]	COG1082
ASF03_10165	5	3	0.00424819	4.01818	2.01	hypothetical protein [Rhizobium sp. Leaf68 | 1736231.3]	12C8C
ASF03_21060	28	24	0.00614303	3.92836	1.97	Glycerol-3-phosphate ABC transporter, substrate-binding protein UgpB [Rhizobium sp. Leaf68 | 1736231.3]	COG1653
ASF03_07885	2	2	0.00530551	3.82813	1.94	Ferrous-iron efflux pump FieF [Rhizobium sp. Leaf68 | 1736231.3]	COG0053
ASF03_14875	23	16	0.00644808	3.82221	1.93	Phosphonate ABC transporter substrate-binding protein PhnD (TC 3.A.1.9.1) [Rhizobium sp. Leaf68 | 1736231.3]	COG3221
ASF03_20580	8	5	0.0135164	3.80455	1.93	Oxidoreductase, molybdopterin-binding [Rhizobium sp. Leaf68 | 1736231.3]	COG0243
ASF03_09580	4	4	0.00901391	3.73094	1.9	Efflux ABC transporter, ATP-binding protein [Rhizobium sp. Leaf68 | 1736231.3]	COG1131
ASF03_12470	2	2	0.069604	3.70422	1.89	Transcriptional regulator, LacI family [Rhizobium sp. Leaf68 | 1736231.3]	COG1609
ASF03_15120	5	3	0.344697	3.63813	1.86	Transcriptional regulator, GntR family [Rhizobium sp. Leaf68 | 1736231.3]	COG1802
ASF03_03060	9	8	0.00475567	3.61972	1.86	hypothetical protein [Rhizobium sp. Leaf68 | 1736231.3]	COG4731
ASF03_21075	9	5	0.00759551	3.54655	1.83	Glycerol-3-phosphate ABC transporter, ATP-binding protein UgpC (TC 3.A.1.1.3) [Rhizobium sp. Leaf68 | 1736231.3]	COG3842
ASF03_12495	4	3	0.00691951	3.49325	1.8	hypothetical protein [Rhizobium sp. Leaf68 | 1736231.3]	COG3553
ASF03_12365	8	6	0.01952	3.41639	1.77	3-ketoacyl-CoA thiolase (EC 2.3.1.16) @ Acetyl-CoA acetyltransferase (EC 2.3.1.9) [Rhizobium sp. Leaf68 | 1736231.3]	COG0183
ASF03_18705	5	3	0.0349139	3.35045	1.74	Glycerol-3-phosphate ABC transporter, ATP-binding protein UgpC (TC 3.A.1.1.3) [Rhizobium sp. Leaf68 | 1736231.3]	COG3839
ASF03_21180	62	46	0.00227779	3.34111	1.74	Phosphate ABC transporter, substrate-binding protein PstS (TC 3.A.1.7.1) [Rhizobium sp. Leaf68 | 1736231.3]	COG0226
ASF03_02340	9	9	0.014307	3.29174	1.72	hypothetical protein [Rhizobium sp. Leaf68 | 1736231.3]	#N/A
ASF03_05700	5	2	0.0242516	3.26903	1.71	putative membrane protein [Rhizobium sp. Leaf68 | 1736231.3]	COG2215
ASF03_18690	43	33	0.00624776	3.24754	1.7	Glycerol-3-phosphate ABC transporter, substrate-binding protein UgpB [Rhizobium sp. Leaf68 | 1736231.3]	COG1653
ASF03_11070	8	6	0.00371616	3.23546	1.69	NAD-dependent formate dehydrogenase beta subunit [Rhizobium sp. Leaf68 | 1736231.3]	COG1894
ASF03_00195	41	38	0.00553658	3.19335	1.68	hypothetical protein [Rhizobium sp. Leaf68 | 1736231.3]	COG4222
ASF03_07165	18	11	0.00978943	3.11978	1.64	gamma-aminobutyric acid ABC transporter, ATP-binding protein 2 [Rhizobium sp. Leaf68 | 1736231.3]	COG0410
ASF03_07025	3	2	0.165653	3.0811	1.62	Uracil-DNA glycosylase, family 1 (EC 3.2.2.27) [Rhizobium sp. Leaf68 | 1736231.3]	COG0692
ASF03_15070	8	7	0.0049822	3.06869	1.62	Malto-oligosyltrehalose trehalohydrolase (EC 3.2.1.141) [Rhizobium sp. Leaf68 | 1736231.3]	COG0296
ASF03_19090	2	2	0.092309	3.04444	1.61	hypothetical protein [Rhizobium sp. Leaf68 | 1736231.3]	0Y8FN
ASF03_12355	12	11	0.0176282	2.97449	1.57	Acyl-CoA synthetases (AMP-forming)/AMP-acid ligases [Rhizobium sp. Leaf68 | 1736231.3]	COG0365
ASF03_10750	7	6	0.029324	2.96115	1.57	Inositol-1-monophosphatase (EC 3.1.3.25) [Rhizobium sp. Leaf68 | 1736231.3]	COG0483
ASF03_01145	7	2	0.016287	2.91347	1.54	Putative formate dehydrogenase oxidoreductase protein [Rhizobium sp. Leaf68 | 1736231.3]	COG0243
ASF03_12830	2	2	0.094591	2.90337	1.54	vanillate O-demethylase oxygenase subunit [Rhizobium sp. Leaf68 | 1736231.3]	COG4638
ASF03_19720	3	2	0.0108313	2.83042	1.5	Pentapeptide repeat family protein [Rhizobium sp. Leaf68 | 1736231.3]	COG1357
ASF03_11045	3	3	0.00608237	2.82954	1.5	Molybdenum cofactor guanylyltransferase (EC 2.7.7.77) [Rhizobium sp. Leaf68 | 1736231.3]	COG0746
ASF03_21185	10	8	0.0155339	2.78975	1.48	Phosphate regulon sensor protein PhoR (SphS) (EC 2.7.13.3) [Rhizobium sp. Leaf68 | 1736231.3]	0XNMH
ASF03_18630	2	2	0.0246399	2.78703	1.48	RNA polymerase ECF-type sigma factor [Rhizobium sp. Leaf68 | 1736231.3]	COG1595
ASF03_16225	11	7	0.0150181	2.7792	1.47	hypothetical protein [Rhizobium sp. Leaf68 | 1736231.3]	COG3652
ASF03_16310	15	11	0.0072758	2.71153	1.44	5-keto-2-deoxygluconokinase (EC 2.7.1.92) / uncharacterized domain [Rhizobium sp. Leaf68 | 1736231.3]	COG3892
ASF03_05785	23	13	0.0117921	2.70297	1.43	TRAP transporter solute receptor, unknown substrate 6 [Rhizobium sp. Leaf68 | 1736231.3]	COG4663
ASF03_14900	8	5	0.0106165	2.6833	1.42	Alpha-D-ribose 1-methylphosphonate 5-phosphate C-P lyase (EC 4.7.1.1) [Rhizobium sp. Leaf68 | 1736231.3]	COG3627
ASF03_15990	9	9	0.0129774	2.65859	1.41	Nucleoside-diphosphate-sugar epimerases [Rhizobium sp. Leaf68 | 1736231.3]	COG0451
ASF03_10980	6	4	0.00612332	2.63829	1.4	Inositol monophosphatase family protein [Rhizobium sp. Leaf68 | 1736231.3]	COG0483
ASF03_09025	3	3	0.022531	2.62932	1.39	ClpXP protease specificity-enhancing factor SspBalpha [Rhizobium sp. Leaf68 | 1736231.3]	COG3814
ASF03_06875	2	2	0.0526562	2.61638	1.39	Integral membrane protein [Rhizobium sp. Leaf68 | 1736231.3]	COG4395
ASF03_01410	5	2	0.0171764	2.60747	1.38	Acid-resistant locus arl7 (Fragment) [Rhizobium sp. Leaf68 | 1736231.3]	COG4420
ASF03_03040	5	3	0.0230432	2.56589	1.36	Ferredoxin reductase [Rhizobium sp. Leaf68 | 1736231.3]	COG0446
ASF03_19475	5	3	0.0226974	2.56151	1.36	Beta-1,3-glucosyltransferase [Rhizobium sp. Leaf68 | 1736231.3]	COG0463
ASF03_08100	5	4	0.0146824	2.54877	1.35	Mlr2698 protein [Rhizobium sp. Leaf68 | 1736231.3]	COG2030
ASF03_08410	2	2	0.00831549	2.543	1.35	Glutathione S-transferase (EC 2.5.1.18) [Rhizobium sp. Leaf68 | 1736231.3]	0XV35
ASF03_01135	6	4	0.0045015	2.53386	1.34	Transcriptional regulator, MerR family [Rhizobium sp. Leaf68 | 1736231.3]	COG0789
ASF03_11050	2	2	0.0167727	2.52065	1.33	Molybdopterin-guanine dinucleotide biosynthesis protein MobB [Rhizobium sp. Leaf68 | 1736231.3]	COG1763
ASF03_03140	10	7	0.006334	2.50858	1.33	Transcription regulator [contains diacylglycerol kinase catalytic domain] [Rhizobium sp. Leaf68 | 1736231.3]	COG1597
ASF03_17465	5	2	0.0145185	2.46742	1.3	16S rRNA processing protein RimM [Rhizobium sp. Leaf68 | 1736231.3]	COG0806
ASF03_06690	8	7	0.00636633	2.44033	1.29	K(+)/H(+) antiporter NhaP2 [Rhizobium sp. Leaf68 | 1736231.3]	COG3263
ASF03_04880	2	2	0.0643888	2.43698	1.29	Probable low-affinity inorganic phosphate transporter [Rhizobium sp. Leaf68 | 1736231.3]	COG0306
ASF03_17155	2	2	0.114888	2.43542	1.28	ATPase [Rhizobium sp. Leaf68 | 1736231.3]	COG1485
ASF03_07395	6	4	0.173108	2.43035	1.28	Putative esterase [Rhizobium sp. Leaf68 | 1736231.3]	0XXFQ
ASF03_21160	37	31	0.00827526	2.41195	1.27	Phosphate transport system regulatory protein PhoU [Rhizobium sp. Leaf68 | 1736231.3]	COG0704
ASF03_15355	14	8	0.0369364	2.40646	1.27	ATP-dependent DNA ligase (EC 6.5.1.1) clustered with Ku protein, LigD [Rhizobium sp. Leaf68 | 1736231.3]	COG1793;COG3285
ASF03_14445	11	9	0.00536918	2.40408	1.27	membrane c-type cytochrome cy [Rhizobium sp. Leaf68 | 1736231.3]	COG3474
ASF03_14100	6	3	0.0171693	2.3984	1.26	Phosphopentomutase (EC 5.4.2.7) [Rhizobium sp. Leaf68 | 1736231.3]	COG1015
ASF03_17010	4	4	0.0113696	2.39635	1.26	Metal-binding protein ZinT [Rhizobium sp. Leaf68 | 1736231.3]	COG3443
ASF03_01730	11	11	0.00544026	2.37958	1.25	NADH:ubiquinone oxidoreductase 17.2 kD subunit [Rhizobium sp. Leaf68 | 1736231.3]	COG3761
ASF03_14880	4	4	0.0182279	2.37718	1.25	Phosphonate ABC transporter ATP-binding protein PhnC (TC 3.A.1.9.1) [Rhizobium sp. Leaf68 | 1736231.3]	COG3638
ASF03_13780	6	4	0.00444031	2.36055	1.24	hypothetical protein [Rhizobium sp. Leaf68 | 1736231.3]	#N/A
ASF03_12865	4	2	0.142285	2.36036	1.24	L,D-transpeptidase [Rhizobium sp. Leaf68 | 1736231.3]	COG1376
ASF03_06595	2	2	0.0252692	2.35644	1.24	Uncharacterized protein SMc04000 [Rhizobium sp. Leaf68 | 1736231.3]	COG5481
ASF03_11090	5	5	0.0127653	2.34214	1.23	Uncharacterized MFS-type transporter [Rhizobium sp. Leaf68 | 1736231.3]	0XQUK
ASF03_06755	3	2	0.0872893	2.3057	1.21	Holliday junction ATP-dependent DNA helicase RuvA (EC 3.6.4.12) [Rhizobium sp. Leaf68 | 1736231.3]	COG0632
ASF03_21155	16	12	0.0196451	2.30031	1.2	Phosphate regulon transcriptional regulatory protein PhoB (SphR) [Rhizobium sp. Leaf68 | 1736231.3]	COG0745
ASF03_14120	3	2	0.0321175	2.28988	1.2	Cytochrome O ubiquinol oxidase subunit I (EC 1.10.3.-) [Rhizobium sp. Leaf68 | 1736231.3]	COG0843
ASF03_08515	11	11	0.0138299	2.26426	1.18	N-acylglucosamine 2-epimerase (EC 5.1.3.8) [Rhizobium sp. Leaf68 | 1736231.3]	COG2942
ASF03_13960	15	7	0.0168489	2.26266	1.18	[Protein-PII] uridylyltransferase (EC 2.7.7.59) / [Protein-PII]-UMP uridylyl-removing enzyme [Rhizobium sp. Leaf68 | 1736231.3]	COG2844
ASF03_03485	4	3	0.141632	2.25733	1.17	Dihydrodipicolinate synthase family [Rhizobium sp. Leaf68 | 1736231.3]	COG0329
ASF03_08350	4	2	0.0146823	2.25194	1.17	GDP-L-fucose synthetase (EC 1.1.1.271) [Rhizobium sp. Leaf68 | 1736231.3]	COG0451
ASF03_04990	11	7	0.00936064	2.2427	1.17	hypothetical protein [Rhizobium sp. Leaf68 | 1736231.3]	11XJE
ASF03_14910	5	4	0.0222285	2.23526	1.16	Alpha-D-ribose 1-methylphosphonate 5-triphosphate synthase subunit PhnH (EC 2.7.8.37) [Rhizobium sp. Leaf68 | 1736231.3]	COG3625
ASF03_10450	4	2	0.0136033	2.21	1.14	hypothetical protein [Rhizobium sp. Leaf68 | 1736231.3]	COG5343
ASF03_00485	5	5	0.0104476	2.208	1.14	hypothetical protein [Rhizobium sp. Leaf68 | 1736231.3]	#N/A
ASF03_12360	6	6	0.0051891	2.19244	1.13	3-hydroxyacyl-CoA dehydrogenase (EC 1.1.1.35) @ 17hydroxysteroid dehydrogenase type 10 (HSD10)-like [Rhizobium sp. Leaf68 | 1736231.3]	0XNNW
ASF03_03455	6	4	0.0215162	2.17959	1.12	L-amino acid N-acyltransferase MnaT [Rhizobium sp. Leaf68 | 1736231.3]	COG1247
ASF03_14850	4	2	0.00655934	2.16925	1.12	Ribose 1,5-bisphosphate phosphokinase PhnN (EC 2.7.4.23) [Rhizobium sp. Leaf68 | 1736231.3]	COG3709
ASF03_10080	4	2	0.195632	2.16726	1.12	ABC transporter, substrate-binding protein (cluster 1, maltose/g3p/polyamine/iron) [Rhizobium sp. Leaf68 | 1736231.3]	0XSZJ
ASF03_04810	6	5	0.0383357	2.16572	1.11	hypothetical protein [Rhizobium sp. Leaf68 | 1736231.3]	COG3544
ASF03_10790	6	6	0.0798427	2.15614	1.11	hypothetical protein [Rhizobium sp. Leaf68 | 1736231.3]	0XTVK
ASF03_16990	10	8	0.0391286	2.14365	1.1	Mlr3252 protein [Rhizobium sp. Leaf68 | 1736231.3]	COG4671
ASF03_08315	3	2	0.0401809	2.13999	1.1	Thioredoxin reductase (EC 1.8.1.9) [Rhizobium sp. Leaf68 | 1736231.3]	COG0492
ASF03_06485	13	10	0.0136715	2.1084	1.08	Ferrochelatase, protoheme ferro-lyase (EC 4.99.1.1) [Rhizobium sp. Leaf68 | 1736231.3]	COG0276
ASF03_05905	10	5	0.0168608	2.08977	1.06	Multidrug efflux system, membrane fusion component => TriB of TriABC-OpmH system [Rhizobium sp. Leaf68 | 1736231.3]	COG0845
ASF03_14635	5	4	0.00319606	2.08436	1.06	LSU ribosomal protein L32p @ LSU ribosomal protein L32p, zinc-independent [Rhizobium sp. Leaf68 | 1736231.3]	COG0333
ASF03_16025	5	3	0.00685445	2.08241	1.06	Phosphatidylethanolamine N-methyltransferase (EC 2.1.1.17) @ Phosphatidyl-N-methylethanolamine N-methyltransferase (EC 2.1.1.71) @ Phosphatidyl-N-dimethylethanolamine N-methyltransferase [Rhizobium sp. Leaf68 | 1736231.3]	COG3963
ASF03_07925	5	3	0.0375964	2.07728	1.05	putative phosphohydrolases, Icc family [Rhizobium sp. Leaf68 | 1736231.3]	COG1409
ASF03_21035	5	3	0.0406558	2.07725	1.05	FIG00985384: hypothetical protein [Rhizobium sp. Leaf68 | 1736231.3]	COG2340
ASF03_13425	14	6	0.0123608	2.0482	1.03	T6SS AAA+ chaperone ClpV (TssH) [Rhizobium sp. Leaf68 | 1736231.3]	COG0542
ASF03_03075	21	16	0.0594831	2.0424	1.03	Putative phosphatase [Rhizobium sp. Leaf68 | 1736231.3]	COG3211
ASF03_18325	7	3	0.0413475	2.03499	1.03	hypothetical protein [Rhizobium sp. Leaf68 | 1736231.3]	0XST5
ASF03_21975	29	21	0.0157192	2.03376	1.02	LSU ribosomal protein L7p/L12p (P1/P2) [Rhizobium sp. Leaf68 | 1736231.3]	COG0222
ASF03_14270	4	3	0.0459702	2.03324	1.02	Transcriptional regulator FrcR for fructose utilization, ROK family [Rhizobium sp. Leaf68 | 1736231.3]	COG1940
ASF03_12425	4	4	0.0266671	2.03155	1.02	Membrane fusion component of MSF-type tripartite multidrug efflux system [Rhizobium sp. Leaf68 | 1736231.3]	COG1566
ASF03_16135	33	29	0.0057103	2.01602	1.01	Periplasmic alpha-galactoside-binding protein precursor [Rhizobium sp. Leaf68 | 1736231.3]	0XRAT
ASF03_06625	8	5	0.00227779	2.01533	1.01	MotA/TolQ/ExbB proton channel family protein, probably associated with flagella [Rhizobium sp. Leaf68 | 1736231.3]	0ZQA4
ASF03_10565	13	10	0.0220599	2.00143	1	Ribitol transporter, substrate-binding protein [Rhizobium sp. Leaf68 | 1736231.3]	0XPD5
ASF03_14095	7	3	0.0115069	1.9815	0.99	Adenosine deaminase (EC 3.5.4.4) [Rhizobium sp. Leaf68 | 1736231.3]	COG1816
ASF03_06590	2	2	0.00803135	1.98066	0.99	N5-carboxyaminoimidazole ribonucleotide mutase (EC 5.4.99.18) [Rhizobium sp. Leaf68 | 1736231.3]	COG0041
ASF03_03120	7	3	0.0222044	1.97347	0.98	Glycosyl transferase, family 2 [Rhizobium sp. Leaf68 | 1736231.3]	COG0463
ASF03_14200	4	3	0.00187431	1.97164	0.98	Gamma-glutamyl-putrescine oxidase (EC1.4.3.-) [Rhizobium sp. Leaf68 | 1736231.3]	0XWBT
ASF03_16065	6	4	0.0268364	1.95589	0.97	Glycerol-3-phosphate ABC transporter, ATP-binding protein UgpC (TC 3.A.1.1.3) [Rhizobium sp. Leaf68 | 1736231.3]	COG3839
ASF03_20205	3	3	0.0894722	1.9513	0.96	Histidine ammonia-lyase (EC 4.3.1.3) [Rhizobium sp. Leaf68 | 1736231.3]	COG2986
ASF03_04430	16	13	0.0049822	1.94802	0.96	Phosphoribosylamine--glycine ligase (EC 6.3.4.13) [Rhizobium sp. Leaf68 | 1736231.3]	COG0151
ASF03_14860	9	9	0.0102672	1.94685	0.96	Uncharacterized protein Atu0170, clustered with phosphonate utilization [Rhizobium sp. Leaf68 | 1736231.3]	11MI2
ASF03_16435	7	6	0.00874582	1.94388	0.96	Alanylphosphatidylglycerol hydrolase, periplasmic [Rhizobium sp. Leaf68 | 1736231.3]	COG3946
ASF03_06355	4	4	0.00902464	1.93879	0.96	Response regulator [Rhizobium sp. Leaf68 | 1736231.3]	11IFM
ASF03_05520	6	5	0.0151957	1.93682	0.95	Membrane fusion component of MSF-type tripartite multidrug efflux system [Rhizobium sp. Leaf68 | 1736231.3]	COG1566
ASF03_05695	13	7	0.0943645	1.93607	0.95	hypothetical protein [Rhizobium sp. Leaf68 | 1736231.3]	0XQSW
ASF03_01635	6	4	0.0344521	1.93401	0.95	Uncharacterized protein SMc02112 [Rhizobium sp. Leaf68 | 1736231.3]	1263I
ASF03_10170	10	6	0.00825517	1.92959	0.95	hypothetical protein [Rhizobium sp. Leaf68 | 1736231.3]	11ZS2
ASF03_07985	2	2	0.0431751	1.92447	0.94	FIG003620: Proteophosphoglycan precursor (Fragment) [Rhizobium sp. Leaf68 | 1736231.3]	COG3816
ASF03_21165	29	24	0.0209172	1.9156	0.94	Phosphate ABC transporter, ATP-binding protein PstB (TC 3.A.1.7.1) [Rhizobium sp. Leaf68 | 1736231.3]	COG1117
ASF03_14305	8	7	0.00179978	1.91558	0.94	Molybdopterin-synthase adenylyltransferase (EC 2.7.7.80) [Rhizobium sp. Leaf68 | 1736231.3]	COG0476
ASF03_09395	34	23	0.00530551	1.9093	0.93	SSU ribosomal protein S3p (S3e) [Rhizobium sp. Leaf68 | 1736231.3]	COG0092
ASF03_15620	22	15	0.00691951	1.90264	0.93	ABC transporter, substrate-binding protein (cluster 2, ribose/xylose/arabinose/galactose) [Rhizobium sp. Leaf68 | 1736231.3]	COG1879
ASF03_17115	4	4	0.0142146	1.89051	0.92	Oxidoreductase, short-chain dehydrogenase/reductase family [Rhizobium sp. Leaf68 | 1736231.3]	0XNUN
ASF03_19885	5	2	0.0897765	1.88814	0.92	Sialic acid utilization regulator, RpiR family [Rhizobium sp. Leaf68 | 1736231.3]	COG1737
ASF03_11085	3	2	0.0336957	1.88429	0.91	NAD-dependent formate dehydrogenase delta subunit [Rhizobium sp. Leaf68 | 1736231.3]	123J3
ASF03_11870	7	5	0.00711694	1.88426	0.91	L,D-transpeptidase [Rhizobium sp. Leaf68 | 1736231.3]	11FIC
ASF03_03445	7	5	0.0381848	1.88388	0.91	Rhodanese-related sulfurtransferase [Rhizobium sp. Leaf68 | 1736231.3]	COG0607
ASF03_01305	5	4	0.0505138	1.88293	0.91	Polyhydroxyalkanoic acid synthase [Rhizobium sp. Leaf68 | 1736231.3]	COG3243
ASF03_09685	7	5	0.0147284	1.8769	0.91	hypothetical protein [Rhizobium sp. Leaf68 | 1736231.3]	#N/A
ASF03_00920	4	3	0.067015	1.87293	0.91	Efflux ABC transporter, permease/ATP-binding protein YwjA [Rhizobium sp. Leaf68 | 1736231.3]	COG1132
ASF03_02690	13	8	0.0299583	1.86555	0.9	Membrane fusion component of MSF-type tripartite multidrug efflux system [Rhizobium sp. Leaf68 | 1736231.3]	COG1566
ASF03_19075	17	15	0.0168608	1.86533	0.9	Oxidoreductase [Rhizobium sp. Leaf68 | 1736231.3]	COG0673
ASF03_00870	5	2	0.0212896	1.8614	0.9	Nitrogen regulation protein NtrB (EC 2.7.13.3) [Rhizobium sp. Leaf68 | 1736231.3]	COG3852
ASF03_15560	7	2	0.0624676	1.86042	0.9	Transcriptional regulator, LysR family [Rhizobium sp. Leaf68 | 1736231.3]	11JWB
ASF03_02160	2	2	0.0315677	1.84846	0.89	Heme A synthase, cytochrome oxidase biogenesis protein Cox15-CtaA [Rhizobium sp. Leaf68 | 1736231.3]	COG1612
ASF03_08225	4	2	0.0139177	1.8451	0.88	HTH-type transcriptional regulator PetP [Rhizobium sp. Leaf68 | 1736231.3]	11G0I
ASF03_15150	12	10	0.00831014	1.8445	0.88	Pyrophosphate-energized proton pump (EC 3.6.1.1) [Rhizobium sp. Leaf68 | 1736231.3]	COG3808
ASF03_06760	2	2	0.0518941	1.8439	0.88	hypothetical protein [Rhizobium sp. Leaf68 | 1736231.3]	0XZ3J
ASF03_19250	3	3	0.11074	1.83469	0.88	hypothetical protein [Rhizobium sp. Leaf68 | 1736231.3]	11I9G
ASF03_14865	2	2	0.118674	1.83263	0.87	Phosphonate ABC transporter permease protein PhnE1 (TC 3.A.1.9.1) [Rhizobium sp. Leaf68 | 1736231.3]	COG3639
ASF03_11010	6	3	0.00553996	1.82845	0.87	Pyridoxamine 5'-phosphate oxidase family protein [Rhizobium sp. Leaf68 | 1736231.3]	COG3576
ASF03_05540	27	22	0.00403769	1.82516	0.87	Xylose isomerase (EC 5.3.1.5) [Rhizobium sp. Leaf68 | 1736231.3]	COG2115
ASF03_04655	9	8	0.0317969	1.82478	0.87	Stress response diiron-containing protein YciF [Rhizobium sp. Leaf68 | 1736231.3]	COG3685
ASF03_15510	12	7	0.0118536	1.8211	0.86	Various polyols ABC transporter, ATP-binding protein [Rhizobium sp. Leaf68 | 1736231.3]	COG3842
ASF03_07545	3	2	0.161016	1.813	0.86	SAM-dependent methyltransferase [Rhizobium sp. Leaf68 | 1736231.3]	COG0500
ASF03_10580	5	3	0.118384	1.81129	0.86	Mll5128 protein [Rhizobium sp. Leaf68 | 1736231.3]	COG2936
ASF03_15640	2	2	0.0570811	1.79534	0.84	Gluconolactonase (EC 3.1.1.17) [Rhizobium sp. Leaf68 | 1736231.3]	COG3386
ASF03_21130	6	4	0.100516	1.79156	0.84	33 kDa chaperonin HslO [Rhizobium sp. Leaf68 | 1736231.3]	COG1281
ASF03_15575	2	2	0.221546	1.78606	0.84	ABC transporter, permease protein 2 (cluster 5, nickel/peptides/opines) [Rhizobium sp. Leaf68 | 1736231.3]	COG1173
ASF03_07030	6	6	0.0754675	1.78505	0.84	hypothetical protein [Rhizobium sp. Leaf68 | 1736231.3]	0Y8SM
ASF03_02830	2	2	0.0604415	1.78189	0.83	hypothetical protein [Rhizobium sp. Leaf68 | 1736231.3]	COG5451
ASF03_17325	2	2	0.207175	1.77192	0.83	Pterin-4-alpha-carbinolamine dehydratase (EC 4.2.1.96) [Rhizobium sp. Leaf68 | 1736231.3]	COG2154
ASF03_21170	10	6	0.0260014	1.76802	0.82	Phosphate ABC transporter, permease protein PstA (TC 3.A.1.7.1) [Rhizobium sp. Leaf68 | 1736231.3]	COG0581
ASF03_17365	82	64	0.000847668	1.76484	0.82	Aconitate hydratase (EC 4.2.1.3) [Rhizobium sp. Leaf68 | 1736231.3]	COG1048
ASF03_01770	6	5	0.0426271	1.7647	0.82	Ligand-binding SRPBCC domain protein family [Rhizobium sp. Leaf68 | 1736231.3]	COG3832
ASF03_03135	5	5	0.0518597	1.76163	0.82	Omega-amino acid--pyruvate aminotransferase (EC 2.6.1.18) [Rhizobium sp. Leaf68 | 1736231.3]	COG0161
ASF03_07260	5	5	0.00912692	1.75733	0.81	hypothetical protein [Rhizobium sp. Leaf68 | 1736231.3]	COG3755
ASF03_13820	6	5	0.00717873	1.75704	0.81	Decarboxylase family protein [Rhizobium sp. Leaf68 | 1736231.3]	COG1611
ASF03_04405	6	4	0.0422017	1.75056	0.81	D-2-hydroxyglutarate dehydrogenase (EC 1.1.99.2) [Rhizobium sp. Leaf68 | 1736231.3]	COG0277
ASF03_08000	8	5	0.0393226	1.7504	0.81	Msr2723 protein [Rhizobium sp. Leaf68 | 1736231.3]	COG5466
ASF03_11735	7	5	0.0103047	1.7478	0.81	Putative glycosyltransferase [Rhizobium sp. Leaf68 | 1736231.3]	0XZ81
ASF03_11160	6	5	0.0654533	1.74504	0.8	Exodeoxyribonuclease III (EC 3.1.11.2) [Rhizobium sp. Leaf68 | 1736231.3]	COG0708
ASF03_01520	2	2	0.184679	1.74315	0.8	Dihydroneopterin aldolase (EC 4.1.2.25) [Rhizobium sp. Leaf68 | 1736231.3]	COG1539
ASF03_20355	2	2	0.14612	1.7426	0.8	YdcF-like protein [Rhizobium sp. Leaf68 | 1736231.3]	COG1434
ASF03_17250	23	21	0.0356147	1.74247	0.8	Inorganic pyrophosphatase (EC 3.6.1.1) [Rhizobium sp. Leaf68 | 1736231.3]	COG0221
ASF03_12380	5	2	0.140808	1.7421	0.8	3-hydroxyisobutyryl-CoA hydrolase (EC 3.1.2.4) [Rhizobium sp. Leaf68 | 1736231.3]	COG1024
ASF03_08485	13	9	0.00831014	1.72968	0.79	hypothetical protein [Rhizobium sp. Leaf68 | 1736231.3]	0Y57N
ASF03_17905	7	5	0.00816437	1.72352	0.79	Pyridoxal phosphate-containing protein YggS [Rhizobium sp. Leaf68 | 1736231.3]	COG0325
ASF03_08330	4	3	0.0246344	1.72292	0.78	hypothetical protein [Rhizobium sp. Leaf68 | 1736231.3]	COG3306
ASF03_18335	13	9	0.00538997	1.71948	0.78	L,D-transpeptidase [Rhizobium sp. Leaf68 | 1736231.3]	10GJ4
ASF03_06040	4	4	0.0364998	1.71433	0.78	Protein containing domains DUF404, DUF407, DUF403 [Rhizobium sp. Leaf68 | 1736231.3]	COG2307;COG2308
ASF03_09775	45	29	0.00267045	1.71388	0.78	Citrate synthase (si) (EC 2.3.3.1) [Rhizobium sp. Leaf68 | 1736231.3]	COG0372
ASF03_14030	11	7	0.00978745	1.71296	0.78	PTS IIA-like nitrogen-regulatory protein PtsN [Rhizobium sp. Leaf68 | 1736231.3]	COG1762
ASF03_01270	6	4	0.0678719	1.70886	0.77	3-oxoacyl-[acyl-carrier-protein] synthase II (EC 2.3.1.41) [Rhizobium sp. Leaf68 | 1736231.3]	COG0304
ASF03_14005	3	2	0.0293746	1.7028	0.77	Lipopolysaccharide export system protein LptC [Rhizobium sp. Leaf68 | 1736231.3]	COG5375
ASF03_18230	5	4	0.130918	1.69541	0.76	tRNA threonylcarbamoyladenosine biosynthesis protein TsaE / Phosphotransferase involved in threonylcarbamoyladenosine t(6)A37 formation in tRNA [Rhizobium sp. Leaf68 | 1736231.3]	COG0802;COG3178
ASF03_02665	6	3	0.012378	1.69024	0.76	SSU ribosomal protein S18p @ SSU ribosomal protein S18p, zinc-independent [Rhizobium sp. Leaf68 | 1736231.3]	COG0238
ASF03_12020	7	4	0.0121988	1.68557	0.75	hypothetical protein [Rhizobium sp. Leaf68 | 1736231.3]	COG0465
ASF03_09480	13	10	0.00358915	1.68551	0.75	SSU ribosomal protein S11p (S14e) [Rhizobium sp. Leaf68 | 1736231.3]	COG0100
ASF03_11075	22	16	0.0237725	1.68539	0.75	NAD-dependent formate dehydrogenase alpha subunit [Rhizobium sp. Leaf68 | 1736231.3]	COG3383
ASF03_16380	2	2	0.126219	1.68417	0.75	Transcriptional regulator, GntR family [Rhizobium sp. Leaf68 | 1736231.3]	COG1802
ASF03_17140	40	30	0.00928448	1.68164	0.75	Succinyl-CoA ligase [ADP-forming] alpha chain (EC 6.2.1.5) [Rhizobium sp. Leaf68 | 1736231.3]	COG0074
ASF03_01190	14	12	0.0299304	1.68059	0.75	2-polyprenyl-6-methoxyphenol hydroxylase [Rhizobium sp. Leaf68 | 1736231.3]	COG0654
ASF03_09450	23	19	0.057727	1.67713	0.75	SSU ribosomal protein S5p (S2e) [Rhizobium sp. Leaf68 | 1736231.3]	COG0098
ASF03_14205	5	2	0.0719902	1.67369	0.74	glutamine synthetase family protein [Rhizobium sp. Leaf68 | 1736231.3]	COG0174
ASF03_12370	12	9	0.0299703	1.67065	0.74	Acyl-CoA dehydrogenase, short-chain specific (EC 1.3.8.1) [Rhizobium sp. Leaf68 | 1736231.3]	COG1960
ASF03_00780	48	40	0.00331407	1.67026	0.74	Glycine dehydrogenase [decarboxylating] (glycine cleavage system P protein) (EC 1.4.4.2) [Rhizobium sp. Leaf68 | 1736231.3]	COG0403;COG1003
ASF03_03230	15	12	0.00530551	1.67025	0.74	Electron transfer flavoprotein-ubiquinone oxidoreductase (EC 1.5.5.1) [Rhizobium sp. Leaf68 | 1736231.3]	COG0644
ASF03_09735	50	42	0.0152382	1.66884	0.74	NAD-dependent malic enzyme (EC 1.1.1.38) [Rhizobium sp. Leaf68 | 1736231.3]	COG0280;COG0281
ASF03_20990	2	2	0.0346699	1.66502	0.74	Transmembrane protein co-occuring with sulfite exporter TauE/SafE [Rhizobium sp. Leaf68 | 1736231.3]	0Y62H
ASF03_01065	40	34	0.0148839	1.65418	0.73	6-phosphogluconate dehydrogenase, decarboxylating (EC 1.1.1.44) [Rhizobium sp. Leaf68 | 1736231.3]	COG0362
ASF03_17175	2	2	0.0168608	1.65338	0.73	Succinate dehydrogenase hydrophobic membrane anchor protein [Rhizobium sp. Leaf68 | 1736231.3]	COG2142
ASF03_18915	5	4	0.0755685	1.65311	0.73	Similar to CDP-glucose 4,6-dehydratase (EC 4.2.1.45) [Rhizobium sp. Leaf68 | 1736231.3]	COG0451
ASF03_07415	2	2	0.0582678	1.64919	0.72	Arsenate reductase (EC 1.20.4.1) glutaredoxin-coupled, glutaredoxin-like family [Rhizobium sp. Leaf68 | 1736231.3]	COG1393
ASF03_14765	3	2	0.435259	1.64446	0.72	Flp pilus assembly protein TadD, contains TPR repeat [Rhizobium sp. Leaf68 | 1736231.3]	COG5010
ASF03_08415	8	6	0.00580873	1.64207	0.72	YpfJ protein, zinc metalloprotease superfamily [Rhizobium sp. Leaf68 | 1736231.3]	COG2321
ASF03_00120	6	3	0.0641391	1.64057	0.71	Glutamine ABC transporter, substrate-binding protein GlnH [Rhizobium sp. Leaf68 | 1736231.3]	0YHUR
ASF03_21565	6	5	0.046398	1.63704	0.71	Two-component system sensor histidine kinase [Rhizobium sp. Leaf68 | 1736231.3]	0XPBE
fig|1736231.3.peg.3401	3	2	0.173839	1.63274	0.71	Hydroxyacylglutathione hydrolase (EC 3.1.2.6) [Rhizobium sp. Leaf68 | 1736231.3]	#N/A
ASF03_11765	2	2	0.0183028	1.63142	0.71	hypothetical protein [Rhizobium sp. Leaf68 | 1736231.3]	#N/A
ASF03_19270	6	6	0.0149911	1.63057	0.71	Endonuclease/exonuclease/phosphatase family protein [Rhizobium sp. Leaf68 | 1736231.3]	COG3568
ASF03_03950	9	5	0.022802	1.62805	0.7	Sulfate adenylyltransferase subunit 2 (EC 2.7.7.4) [Rhizobium sp. Leaf68 | 1736231.3]	COG0175
ASF03_11005	4	3	0.00901391	1.62745	0.7	diguanylate cyclase (GGDEF domain) with PAS/PAC sensor [Rhizobium sp. Leaf68 | 1736231.3]	0XNMH
ASF03_14430	8	5	0.0311379	1.6213	0.7	NADH pyrophosphatase (EC 3.6.1.22), decaps 5'-NAD modified RNA [Rhizobium sp. Leaf68 | 1736231.3]	COG2816
ASF03_12590	6	6	0.0188579	1.61865	0.69	5-keto-D-gluconate 5-reductase (EC 1.1.1.69) [Rhizobium sp. Leaf68 | 1736231.3]	0XNW1
ASF03_02935	4	2	0.0759238	1.61862	0.69	Ribonuclease III (EC 3.1.26.3) [Rhizobium sp. Leaf68 | 1736231.3]	COG0571
ASF03_08605	27	23	0.0908578	1.61859	0.69	glutamine synthetase family protein [Rhizobium sp. Leaf68 | 1736231.3]	COG0174
ASF03_15210	4	4	0.0746456	1.61855	0.69	Porphobilinogen synthase (EC 4.2.1.24) [Rhizobium sp. Leaf68 | 1736231.3]	COG0113
ASF03_11795	4	2	0.187445	1.61453	0.69	Dipeptide ABC transporter, permease protein DppC (TC 3.A.1.5.2) [Rhizobium sp. Leaf68 | 1736231.3]	COG1173
ASF03_14015	18	16	0.106399	1.61277	0.69	Lipopolysaccharide ABC transporter, ATP-binding protein LptB [Rhizobium sp. Leaf68 | 1736231.3]	COG1137
ASF03_17890	7	2	0.214468	1.61233	0.69	DNA polymerase III delta subunit (EC 2.7.7.7) [Rhizobium sp. Leaf68 | 1736231.3]	COG1466
ASF03_08175	13	9	0.147439	1.61041	0.69	Xaa-Pro dipeptidase (EC 3.4.13.9) [Rhizobium sp. Leaf68 | 1736231.3]	COG0006
ASF03_03870	4	3	0.0927024	1.60895	0.69	Hypothetical protein of L-Asparaginase type 2-like superfamily [Rhizobium sp. Leaf68 | 1736231.3]	COG4448
ASF03_13985	5	5	0.0259061	1.60091	0.68	SAM-dependent methyltransferase [Rhizobium sp. Leaf68 | 1736231.3]	COG1092
ASF03_07895	9	8	0.0640673	1.59699	0.68	hypothetical protein [Rhizobium sp. Leaf68 | 1736231.3]	COG3416
ASF03_04775	4	2	0.0758766	1.59698	0.68	ATP phosphoribosyltransferase (EC 2.4.2.17) => HisGs [Rhizobium sp. Leaf68 | 1736231.3]	COG0040
ASF03_00240	18	14	0.0427715	1.59616	0.67	Mll0513 protein [Rhizobium sp. Leaf68 | 1736231.3]	COG5342
ASF03_03080	12	9	0.0287919	1.59416	0.67	Uncharacterized glycosyl hyrdrolase YieL [Rhizobium sp. Leaf68 | 1736231.3]	COG2382
ASF03_08280	8	7	0.0634137	1.59277	0.67	Msl0146 protein [Rhizobium sp. Leaf68 | 1736231.3]	121UR
ASF03_00205	9	5	0.0398148	1.58695	0.67	ATP-dependent DNA helicase RecG (EC 3.6.4.12) [Rhizobium sp. Leaf68 | 1736231.3]	COG1200
ASF03_17160	11	10	0.00711135	1.58395	0.66	lipoprotein Omp19 [Rhizobium sp. Leaf68 | 1736231.3]	126ZS
ASF03_04115	9	7	0.0150181	1.58303	0.66	Bll5268 protein [Rhizobium sp. Leaf68 | 1736231.3]	COG4307
ASF03_21730	39	30	0.0171693	1.57526	0.66	Aldehyde dehydrogenase B (EC 1.2.1.22) [Rhizobium sp. Leaf68 | 1736231.3]	COG1012
ASF03_08140	4	3	0.148306	1.57262	0.65	Transcriptional regulator [Rhizobium sp. Leaf68 | 1736231.3]	COG3284
ASF03_00655	5	4	0.00538997	1.56693	0.65	Thymidylate kinase (EC 2.7.4.9) [Rhizobium sp. Leaf68 | 1736231.3]	COG0125
ASF03_20330	2	2	0.0538196	1.56476	0.65	FIG003437: hypothetical with DnaJ-like domain [Rhizobium sp. Leaf68 | 1736231.3]	COG2214
ASF03_07890	3	2	0.031689	1.56156	0.64	NADPH-dependent 7-cyano-7-deazaguanine reductase (EC 1.7.1.13) [Rhizobium sp. Leaf68 | 1736231.3]	COG0780
ASF03_06680	2	2	0.0254992	1.56001	0.64	Addiction module antidote protein [Rhizobium sp. Leaf68 | 1736231.3]	COG3636
ASF03_17540	5	4	0.152022	1.55516	0.64	(2E,6E)-farnesyl diphosphate synthase (EC 2.5.1.10) [Rhizobium sp. Leaf68 | 1736231.3]	COG0142
ASF03_06660	3	3	0.0149308	1.55143	0.63	Uncharacterized MFS-type transporter [Rhizobium sp. Leaf68 | 1736231.3]	0Y0GE
ASF03_21585	12	8	0.0382598	1.55049	0.63	Inner membrane protein translocase and chaperone YidC, long form [Rhizobium sp. Leaf68 | 1736231.3]	COG0706
ASF03_14060	13	8	0.00979204	1.54824	0.63	Ubiquinone biosynthesis regulatory protein kinase UbiB [Rhizobium sp. Leaf68 | 1736231.3]	COG0661
ASF03_10525	4	2	0.276507	1.54768	0.63	Putative polysaccharide deacetylase [Rhizobium sp. Leaf68 | 1736231.3]	COG0726
ASF03_21665	17	14	0.0260766	1.54483	0.63	Carboxynorspermidine synthase (EC 1.5.1.43) [Rhizobium sp. Leaf68 | 1736231.3]	COG1748
ASF03_11350	8	8	0.194751	1.53754	0.62	Alkanal monooxygenase alpha chain (EC 1.14.14.3) [Rhizobium sp. Leaf68 | 1736231.3]	COG2141
ASF03_08325	3	2	0.0604415	1.53302	0.62	hypothetical protein [Rhizobium sp. Leaf68 | 1736231.3]	#N/A
ASF03_20805	8	7	0.294462	1.5318	0.62	Chemotaxis regulator - transmits chemoreceptor signals to flagellar motor components CheY [Rhizobium sp. Leaf68 | 1736231.3]	COG0784
ASF03_02085	7	5	0.0296627	1.5305	0.61	Putative cytochrome P450 hydroxylase [Rhizobium sp. Leaf68 | 1736231.3]	COG2124
ASF03_08780	15	9	0.02602	1.5287	0.61	16S rRNA (cytosine(1402)-N(4))-methyltransferase (EC 2.1.1.199) [Rhizobium sp. Leaf68 | 1736231.3]	COG0275
ASF03_00550	5	4	0.0378848	1.52743	0.61	hypothetical protein [Rhizobium sp. Leaf68 | 1736231.3]	#N/A
ASF03_12195	3	2	0.101415	1.52738	0.61	hypothetical protein [Rhizobium sp. Leaf68 | 1736231.3]	0Y59Q
ASF03_09990	8	4	0.0132688	1.52626	0.61	Potassium efflux system KefA protein / Small-conductance mechanosensitive channel [Rhizobium sp. Leaf68 | 1736231.3]	COG3264
ASF03_04845	3	2	0.0398291	1.52493	0.61	Glycolate dehydrogenase (EC 1.1.99.14), FAD-binding subunit GlcE [Rhizobium sp. Leaf68 | 1736231.3]	COG0277
ASF03_08490	20	14	0.00657175	1.52316	0.61	Protein of unknown function DUF541 [Rhizobium sp. Leaf68 | 1736231.3]	COG2968
ASF03_21675	11	7	0.0254992	1.52267	0.61	hypothetical protein [Rhizobium sp. Leaf68 | 1736231.3]	0Y07Z
ASF03_19135	28	20	0.0163998	1.52242	0.61	Glutamate N-acetyltransferase (EC 2.3.1.35) @ N-acetylglutamate synthase (EC 2.3.1.1) [Rhizobium sp. Leaf68 | 1736231.3]	COG1364
ASF03_15860	23	19	0.0948985	1.52159	0.61	Uncharacterized MFS-type transporter [Rhizobium sp. Leaf68 | 1736231.3]	0XP7I
ASF03_01930	25	23	0.0157147	1.52144	0.61	Prolyl-tRNA synthetase (EC 6.1.1.15), bacterial type [Rhizobium sp. Leaf68 | 1736231.3]	COG0442
ASF03_00175	26	23	0.0167252	1.5209	0.6	Peptidyl-prolyl cis-trans isomerase (EC 5.2.1.8) [Rhizobium sp. Leaf68 | 1736231.3]	COG0652
ASF03_07540	7	6	0.120332	1.51925	0.6	hypothetical protein [Rhizobium sp. Leaf68 | 1736231.3]	COG3506
ASF03_14360	8	7	0.0709826	1.51798	0.6	Ribosome-binding factor A [Rhizobium sp. Leaf68 | 1736231.3]	COG0858
ASF03_17165	27	22	0.0295542	1.51542	0.6	Succinate dehydrogenase iron-sulfur protein (EC 1.3.5.1) [Rhizobium sp. Leaf68 | 1736231.3]	COG0479
ASF03_08585	41	28	0.0390565	1.51436	0.6	ABC transporter, substrate-binding protein (cluster 1, maltose/g3p/polyamine/iron) [Rhizobium sp. Leaf68 | 1736231.3]	COG1840
ASF03_21670	16	11	0.00477484	1.51411	0.6	Carboxynorspermidine decarboxylase (EC 4.1.1.96) [Rhizobium sp. Leaf68 | 1736231.3]	COG0019
ASF03_17475	4	4	0.0146824	1.51299	0.6	Chorismate mutase I (EC 5.4.99.5) [Rhizobium sp. Leaf68 | 1736231.3]	COG1605
ASF03_04400	3	3	0.07404	1.50996	0.59	Threonylcarbamoyl-AMP synthase (EC 2.7.7.87) / SUA5 domain with internal deletion [Rhizobium sp. Leaf68 | 1736231.3]	COG0009
ASF03_17875	27	18	0.0689139	1.50968	0.59	ATP-dependent DNA helicase [Rhizobium sp. Leaf68 | 1736231.3]	COG0513
ASF03_01125	3	2	0.0470615	1.5095	0.59	putative membrane protein [Rhizobium sp. Leaf68 | 1736231.3]	COG3503
ASF03_05605	5	4	0.067249	1.50858	0.59	hypothetical protein [Rhizobium sp. Leaf68 | 1736231.3]	11WZ6
ASF03_04675	2	2	0.0168158	1.50829	0.59	3-deoxy-D-manno-octulosonic acid transferase (EC 2.4.99.12)(EC 2.4.99.13) [Rhizobium sp. Leaf68 | 1736231.3]	COG1519
ASF03_00430	20	18	0.0329322	1.50739	0.59	CTP synthase (EC 6.3.4.2) [Rhizobium sp. Leaf68 | 1736231.3]	COG0504
ASF03_06460	9	7	0.016254	1.50614	0.59	D-arabinose-5-phosphate isomerase (EC 5.3.1.13) [Rhizobium sp. Leaf68 | 1736231.3]	COG0517;COG0794
ASF03_20360	4	4	0.0214574	1.50612	0.59	Cell-division-associated, ABC-transporter-like signaling protein FtsX [Rhizobium sp. Leaf68 | 1736231.3]	COG2177
ASF03_11905	2	2	0.168669	1.50461	0.59	7-cyano-7-deazaguanine synthase (EC 6.3.4.20) [Rhizobium sp. Leaf68 | 1736231.3]	COG0603
ASF03_06020	21	21	0.016254	1.50336	0.59	1,4-alpha-glucan (glycogen) branching enzyme, GH-13-type (EC 2.4.1.18) [Rhizobium sp. Leaf68 | 1736231.3]	COG0296
ASF03_19940	7	6	0.0243413	1.50224	0.59	Exodeoxyribonuclease VII large subunit (EC 3.1.11.6) [Rhizobium sp. Leaf68 | 1736231.3]	COG1570
ASF03_17780	2	2	0.204595	1.50212	0.59	Adenosine (5')-pentaphospho-(5'')-adenosine pyrophosphohydrolase [Rhizobium sp. Leaf68 | 1736231.3]	COG0494
ASF03_05190	19	16	0.0214155	1.49638	0.58	UDP-N-acetylglucosamine 1-carboxyvinyltransferase (EC 2.5.1.7) [Rhizobium sp. Leaf68 | 1736231.3]	COG0766
ASF03_17845	11	9	0.0230432	1.49629	0.58	Outer membrane lipoprotein carrier protein LolA [Rhizobium sp. Leaf68 | 1736231.3]	COG2834
ASF03_21940	15	10	0.0181087	1.49587	0.58	SSU ribosomal protein S12p (S23e) [Rhizobium sp. Leaf68 | 1736231.3]	COG0048
ASF03_19170	6	6	0.0884868	1.49541	0.58	Glutaredoxin 3 (Grx2) [Rhizobium sp. Leaf68 | 1736231.3]	COG0695
ASF03_05355	10	7	0.0783691	1.49287	0.58	Aminotransferase, class I and II [Rhizobium sp. Leaf68 | 1736231.3]	COG0436
ASF03_13165	10	9	0.334258	1.48923	0.57	Pyruvate dehydrogenase (quinone) (EC 1.2.5.1) [Rhizobium sp. Leaf68 | 1736231.3]	COG0028
ASF03_16350	13	11	0.0385426	1.48808	0.57	hypothetical protein [Rhizobium sp. Leaf68 | 1736231.3]	125UP
ASF03_03240	7	5	0.0604484	1.48753	0.57	dNTP triphosphohydrolase, broad substrate specificity [Rhizobium sp. Leaf68 | 1736231.3]	COG0232
ASF03_13950	5	5	0.185108	1.4863	0.57	Glyoxalase family protein [Rhizobium sp. Leaf68 | 1736231.3]	11PIE
ASF03_16835	11	9	0.0456958	1.48499	0.57	Thiazole synthase (EC 2.8.1.10) [Rhizobium sp. Leaf68 | 1736231.3]	COG2022
ASF03_17635	6	4	0.0525233	1.48192	0.57	pyridoxal-phosphate dependent enzyme family protein [Rhizobium sp. Leaf68 | 1736231.3]	COG1171
ASF03_01795	7	6	0.0216054	1.4811	0.57	MBL-fold metallo-hydrolase superfamily [Rhizobium sp. Leaf68 | 1736231.3]	COG2220
ASF03_21000	4	2	0.250649	1.47705	0.56	ATP-dependent, 3'-5' DNA helicase with strand annealing activity [Rhizobium sp. Leaf68 | 1736231.3]	COG1201
ASF03_09835	8	7	0.0833426	1.47595	0.56	ATP/GTP-binding site motif A [Rhizobium sp. Leaf68 | 1736231.3]	10V3Z
ASF03_21600	24	16	0.0237569	1.47512	0.56	N-acetylglutamate kinase (EC 2.7.2.8) [Rhizobium sp. Leaf68 | 1736231.3]	COG0548
ASF03_09370	14	10	0.01323	1.47491	0.56	LSU ribosomal protein L4p (L1e) [Rhizobium sp. Leaf68 | 1736231.3]	COG0088
ASF03_20470	12	8	0.0262764	1.47389	0.56	Biosynthetic Aromatic amino acid aminotransferase beta (EC 2.6.1.57) @ Histidinol-phosphate aminotransferase (EC 2.6.1.9) [Rhizobium sp. Leaf68 | 1736231.3]	COG0079
ASF03_03325	28	22	0.0926289	1.47316	0.56	Probable serine protease do-like precursor [Rhizobium sp. Leaf68 | 1736231.3]	COG0265
ASF03_17505	9	6	0.0146554	1.47285	0.56	Thiamin ABC transporter, substrate-binding component [Rhizobium sp. Leaf68 | 1736231.3]	COG4143
ASF03_04890	14	9	0.115806	1.4721	0.56	Glutamate--cysteine ligase (EC 6.3.2.2) [Rhizobium sp. Leaf68 | 1736231.3]	COG3572
ASF03_18205	6	3	0.242427	1.46919	0.56	Dihydrofolate synthase (EC 6.3.2.12) @ Folylpolyglutamate synthase (EC 6.3.2.17) [Rhizobium sp. Leaf68 | 1736231.3]	COG0285
ASF03_15445	4	3	0.123126	1.46814	0.55	Cellulose synthase catalytic subunit [UDP-forming] (EC 2.4.1.12) [Rhizobium sp. Leaf68 | 1736231.3]	COG1215
ASF03_10550	8	5	0.266537	1.46735	0.55	Ribitol 2-dehydrogenase (EC 1.1.1.56) [Rhizobium sp. Leaf68 | 1736231.3]	COG4221
ASF03_21690	20	18	0.0273177	1.46608	0.55	hypothetical protein [Rhizobium sp. Leaf68 | 1736231.3]	10346
ASF03_10880	25	22	0.0295102	1.4642	0.55	Iron-sulfur cluster assembly ATPase protein SufC [Rhizobium sp. Leaf68 | 1736231.3]	COG0396
ASF03_20095	4	2	0.381581	1.46133	0.55	Type I restriction-modification system, specificity subunit S [Rhizobium sp. Leaf68 | 1736231.3]	COG0732
ASF03_03700	4	4	0.118504	1.45824	0.54	hypothetical protein [Rhizobium sp. Leaf68 | 1736231.3]	0XV0Z
ASF03_15730	7	6	0.179954	1.45823	0.54	hypothetical protein [Rhizobium sp. Leaf68 | 1736231.3]	COG0655
ASF03_21470	45	35	0.198327	1.4532	0.54	Glucose-6-phosphate isomerase (EC 5.3.1.9) [Rhizobium sp. Leaf68 | 1736231.3]	COG0166
ASF03_04110	14	10	0.213733	1.4528	0.54	Diguanylate cyclase/phosphodiesterase domain 2 (EAL) [Rhizobium sp. Leaf68 | 1736231.3]	COG2199;COG2200;COG2202
ASF03_07380	3	3	0.21169	1.44929	0.54	FIG005069: Hypothetical protein [Rhizobium sp. Leaf68 | 1736231.3]	COG3752
ASF03_01830	11	8	0.0274309	1.44759	0.53	Acyl-CoA dehydrogenase [Rhizobium sp. Leaf68 | 1736231.3]	COG1960
ASF03_02630	13	11	0.0115232	1.44444	0.53	Murein endolytic transglycosylase MltG [Rhizobium sp. Leaf68 | 1736231.3]	COG1559
ASF03_17210	4	3	0.126604	1.4443	0.53	N(6)-L-threonylcarbamoyladenine synthase (EC 2.3.1.234) [Rhizobium sp. Leaf68 | 1736231.3]	COG0533
ASF03_10020	29	19	0.111847	1.44419	0.53	Peptidyl-prolyl cis-trans isomerase PpiD (EC 5.2.1.8) [Rhizobium sp. Leaf68 | 1736231.3]	COG0760
ASF03_15065	10	10	0.0961362	1.444	0.53	Pyrimidine monooxygenase RutA (EC 1.14.99.46) [Rhizobium sp. Leaf68 | 1736231.3]	COG2141
ASF03_15760	10	6	0.075664	1.44324	0.53	2-hydroxymuconic semialdehyde hydrolase (EC 3.7.1.9) [Rhizobium sp. Leaf68 | 1736231.3]	COG0596
ASF03_17745	6	4	0.0974027	1.44216	0.53	Gamma-glutamyl phosphate reductase (EC 1.2.1.41) [Rhizobium sp. Leaf68 | 1736231.3]	COG0014
ASF03_09520	14	12	0.0489022	1.44163	0.53	Protein-methionine-sulfoxide reductase catalytic subunit MsrP [Rhizobium sp. Leaf68 | 1736231.3]	COG2041
ASF03_02410	5	4	0.0167211	1.43943	0.53	hypothetical protein [Rhizobium sp. Leaf68 | 1736231.3]	COG5453
ASF03_20685	3	3	0.0234697	1.43768	0.52	Transcriptional regulator, AcrR family [Rhizobium sp. Leaf68 | 1736231.3]	11UA6
ASF03_14210	13	10	0.0613524	1.43356	0.52	D-amino acid dehydrogenase (EC 1.4.99.6) [Rhizobium sp. Leaf68 | 1736231.3]	0XPGC
ASF03_11630	4	4	0.01644	1.43087	0.52	Oxidoreductase, short-chain dehydrogenase/reductase family [Rhizobium sp. Leaf68 | 1736231.3]	11GP3
ASF03_03515	4	3	0.118701	1.4291	0.52	Heavy metal resistance transcriptional regulator HmrR [Rhizobium sp. Leaf68 | 1736231.3]	COG0789
ASF03_01620	6	5	0.0695911	1.4263	0.51	FIG00450516: Zinc-finger domain protein [Rhizobium sp. Leaf68 | 1736231.3]	COG4391
ASF03_19770	4	2	0.0498336	1.42528	0.51	NAD(P) transhydrogenase subunit beta (EC 1.6.1.2) [Rhizobium sp. Leaf68 | 1736231.3]	COG1282
ASF03_10855	7	7	0.134318	1.42458	0.51	MYG1 protein [Rhizobium sp. Leaf68 | 1736231.3]	COG4286
ASF03_19480	4	3	0.156668	1.4234	0.51	Succinoglycan biosynthesis protein exoM (EC 2.-.-.-) [Rhizobium sp. Leaf68 | 1736231.3]	11NEQ
ASF03_15440	7	5	0.092269	1.42333	0.51	Cyclic di-GMP binding protein precursor [Rhizobium sp. Leaf68 | 1736231.3]	11F0H
ASF03_06705	5	2	0.115889	1.42013	0.51	FIG035060: hypothetical protein [Rhizobium sp. Leaf68 | 1736231.3]	1295F
ASF03_05095	8	5	0.312637	1.41899	0.5	Flagellar P-ring protein FlgI [Rhizobium sp. Leaf68 | 1736231.3]	COG1706
ASF03_15850	10	8	0.0388562	1.41842	0.5	Mannonate dehydratase (EC 4.2.1.8) [Rhizobium sp. Leaf68 | 1736231.3]	COG1312
ASF03_10725	3	2	0.076211	1.41591	0.5	Gamma-glutamyltranspeptidase (EC 2.3.2.2) @ Glutathione hydrolase (EC 3.4.19.13) [Rhizobium sp. Leaf68 | 1736231.3]	COG0405
ASF03_06015	27	13	0.00135594	1.41563	0.5	Glucose-1-phosphate adenylyltransferase (EC 2.7.7.27) [Rhizobium sp. Leaf68 | 1736231.3]	COG0448
ASF03_16035	6	4	0.016254	1.41511	0.5	16S rRNA (cytidine(1402)-2'-O)-methyltransferase (EC 2.1.1.198) [Rhizobium sp. Leaf68 | 1736231.3]	COG0313
ASF03_09755	4	2	0.0874401	1.41033	0.5	ABC-type transport system involved in resistance to organic solvents, ATPase component [Rhizobium sp. Leaf68 | 1736231.3]	COG1127
ASF03_15045	22	16	0.0230266	1.40752	0.49	Xylitol dehydrogenase (EC 1.1.1.9) [Rhizobium sp. Leaf68 | 1736231.3]	COG1063
ASF03_11000	26	18	0.00895849	1.40648	0.49	Fumarate hydratase class II (EC 4.2.1.2) [Rhizobium sp. Leaf68 | 1736231.3]	COG0114
ASF03_17200	4	2	0.0244454	1.40601	0.49	YciL protein [Rhizobium sp. Leaf68 | 1736231.3]	COG2350
ASF03_03385	15	11	0.0502923	1.40513	0.49	Dehydrogenase [Rhizobium sp. Leaf68 | 1736231.3]	COG1748
ASF03_21040	10	8	0.0308776	1.40413	0.49	Dihydroorotate dehydrogenase (quinone) (EC 1.3.5.2) [Rhizobium sp. Leaf68 | 1736231.3]	COG0167
ASF03_20730	11	8	0.00954396	1.40404	0.49	Domain of unknown function / LuxR family DNA-binding domain [Rhizobium sp. Leaf68 | 1736231.3]	11KMX
ASF03_01415	12	8	0.035959	1.40195	0.49	Soluble pyridine nucleotide transhydrogenase (EC 1.6.1.1) [Rhizobium sp. Leaf68 | 1736231.3]	COG1249
ASF03_19470	26	19	0.158803	1.3982	0.48	Succinoglycan biosynthesis transport protein exoP [Rhizobium sp. Leaf68 | 1736231.3]	COG0489;COG3206
ASF03_04860	5	4	0.136523	1.3968	0.48	Uncharacterized membrane-anchored protein [Rhizobium sp. Leaf68 | 1736231.3]	COG4949
ASF03_10600	3	2	0.343022	1.39679	0.48	ABC transporter, substrate-binding protein (cluster 5, nickel/peptides/opines) [Rhizobium sp. Leaf68 | 1736231.3]	0XQUV
ASF03_05710	6	3	0.0585606	1.39601	0.48	Transcriptional regulator, LysR family [Rhizobium sp. Leaf68 | 1736231.3]	0XQWS
ASF03_07720	11	9	0.0821513	1.39532	0.48	Glycerol kinase (EC 2.7.1.30) [Rhizobium sp. Leaf68 | 1736231.3]	COG0554
ASF03_17690	6	6	0.0242516	1.39478	0.48	3-isopropylmalate dehydratase small subunit (EC 4.2.1.33) [Rhizobium sp. Leaf68 | 1736231.3]	COG0066
ASF03_02560	4	2	0.204555	1.3936	0.48	Gluconokinase (EC 2.7.1.12) / oxidoreductase domain [Rhizobium sp. Leaf68 | 1736231.3]	0ZVJI
ASF03_03685	10	9	0.0333255	1.39303	0.48	Cytochrome c-556 [Rhizobium sp. Leaf68 | 1736231.3]	COG3909
ASF03_08745	23	17	0.126914	1.39007	0.48	Pyrophosphate-dependent fructose 6-phosphate-1-kinase (EC 2.7.1.90) [Rhizobium sp. Leaf68 | 1736231.3]	COG0205
ASF03_04830	8	6	0.111406	1.38904	0.47	DNA-3-methyladenine glycosylase (EC 3.2.2.20) [Rhizobium sp. Leaf68 | 1736231.3]	COG2818
ASF03_03615	6	5	0.125135	1.38791	0.47	hypothetical protein [Rhizobium sp. Leaf68 | 1736231.3]	12BD8
ASF03_03955	10	5	0.134897	1.38773	0.47	Sulfate adenylyltransferase subunit 1 (EC 2.7.7.4) [Rhizobium sp. Leaf68 | 1736231.3]	COG2895
ASF03_12530	7	4	0.195142	1.38765	0.47	Aliphatic sulfonate monooxygenase family, FMNH2- or F420-dependent [Rhizobium sp. Leaf68 | 1736231.3]	COG2141
ASF03_01910	5	5	0.0623782	1.386	0.47	hypothetical protein [Rhizobium sp. Leaf68 | 1736231.3]	#N/A
ASF03_09435	21	18	0.0646947	1.38405	0.47	SSU ribosomal protein S8p (S15Ae) [Rhizobium sp. Leaf68 | 1736231.3]	COG0096
ASF03_01395	2	2	0.110305	1.3778	0.46	PQQ repeat-containing protein [Rhizobium sp. Leaf68 | 1736231.3]	COG0823
ASF03_06915	15	12	0.0341011	1.37424	0.46	UPF0337 protein YjbJ [Rhizobium sp. Leaf68 | 1736231.3]	COG3237
ASF03_09660	66	47	0.0352777	1.37412	0.46	Mlr2412 protein [Rhizobium sp. Leaf68 | 1736231.3]	COG2885
ASF03_07020	5	5	0.042864	1.37297	0.46	Lactoylglutathione lyase (EC 4.4.1.5) [Rhizobium sp. Leaf68 | 1736231.3]	COG0346
ASF03_19230	7	7	0.014532	1.37046	0.45	hypothetical protein [Rhizobium sp. Leaf68 | 1736231.3]	0ZPE3
ASF03_00985	9	4	0.209308	1.36956	0.45	Patatin-like phospholipase domain protein [Rhizobium sp. Leaf68 | 1736231.3]	COG1752
ASF03_17030	14	9	0.227174	1.36886	0.45	Inner membrane component of TAM transport system [Rhizobium sp. Leaf68 | 1736231.3]	COG2911
ASF03_06345	3	3	0.17069	1.36798	0.45	Transcriptional regulator, ArsR family [Rhizobium sp. Leaf68 | 1736231.3]	COG4189
ASF03_04465	5	4	0.06072	1.36707	0.45	3-phosphoshikimate 1-carboxyvinyltransferase (EC 2.5.1.19) [Rhizobium sp. Leaf68 | 1736231.3]	COG0128
ASF03_10850	2	2	0.0894722	1.36589	0.45	Transcription elongation factor GreB [Rhizobium sp. Leaf68 | 1736231.3]	COG0782
ASF03_05780	4	4	0.211979	1.36395	0.45	Glutamine amidotransferase, class I [Rhizobium sp. Leaf68 | 1736231.3]	COG2071
ASF03_03495	15	12	0.0168179	1.36378	0.45	Sucrose-6-phosphate hydrolase (EC 3.2.1.26) [Rhizobium sp. Leaf68 | 1736231.3]	COG1621
ASF03_00410	5	4	0.149032	1.36299	0.45	DNA topoisomerase IV subunit B (EC 5.99.1.3) [Rhizobium sp. Leaf68 | 1736231.3]	COG0187
ASF03_09420	15	11	0.0242017	1.3628	0.45	LSU ribosomal protein L24p (L26e) [Rhizobium sp. Leaf68 | 1736231.3]	COG0198
ASF03_09385	11	7	0.0302802	1.36217	0.45	SSU ribosomal protein S19p (S15e) [Rhizobium sp. Leaf68 | 1736231.3]	COG0185
ASF03_20615	4	2	0.140931	1.36176	0.45	Excinuclease ABC subunit C [Rhizobium sp. Leaf68 | 1736231.3]	COG0322
ASF03_09765	9	5	0.148803	1.36119	0.44	Membrane lipoprotein lipid attachment site containing protein [Rhizobium sp. Leaf68 | 1736231.3]	COG3218
ASF03_13895	11	6	0.0753204	1.35918	0.44	Magnesium and cobalt efflux protein CorC [Rhizobium sp. Leaf68 | 1736231.3]	COG1253
ASF03_03815	2	2	0.120466	1.35804	0.44	Organic hydroperoxide resistance transcriptional regulator [Rhizobium sp. Leaf68 | 1736231.3]	11TPH
ASF03_18120	2	2	0.237822	1.35798	0.44	Dephospho-CoA kinase (EC 2.7.1.24) [Rhizobium sp. Leaf68 | 1736231.3]	COG0237
ASF03_21045	3	3	0.171579	1.35575	0.44	FIG005495: hypothetical protein [Rhizobium sp. Leaf68 | 1736231.3]	COG3502
ASF03_02605	10	7	0.183869	1.35524	0.44	4-hydroxythreonine-4-phosphate dehydrogenase (EC 1.1.1.262) [Rhizobium sp. Leaf68 | 1736231.3]	COG1995
ASF03_02960	7	7	0.0585429	1.35523	0.44	DNA-directed RNA polymerase omega subunit (EC 2.7.7.6) [Rhizobium sp. Leaf68 | 1736231.3]	COG1758
ASF03_02015	7	5	0.0981717	1.3547	0.44	Gfa-like protein [Rhizobium sp. Leaf68 | 1736231.3]	COG3791
ASF03_15740	13	12	0.23038	1.35441	0.44	Hypothetical transmembrane iron-regulated protein [Rhizobium sp. Leaf68 | 1736231.3]	COG1633
ASF03_15925	20	10	0.0366496	1.35347	0.44	GMP synthase [glutamine-hydrolyzing], amidotransferase subunit (EC 6.3.5.2) / GMP synthase [glutamine-hydrolyzing], ATP pyrophosphatase subunit (EC 6.3.5.2) [Rhizobium sp. Leaf68 | 1736231.3]	COG0518;COG0519
ASF03_08060	6	3	0.023195	1.35269	0.44	Efflux ABC transporter, permease/ATP-binding protein Atu2241 [Rhizobium sp. Leaf68 | 1736231.3]	COG1132
ASF03_12170	2	2	0.191094	1.35217	0.44	hypothetical protein [Rhizobium sp. Leaf68 | 1736231.3]	0YYMQ
ASF03_14345	23	18	0.0223146	1.3511	0.43	SSU ribosomal protein S15p (S13e) [Rhizobium sp. Leaf68 | 1736231.3]	COG0184
ASF03_09090	11	10	0.155529	1.35037	0.43	Phosphoserine phosphatase (EC 3.1.3.3) [Rhizobium sp. Leaf68 | 1736231.3]	COG0560
ASF03_20385	2	2	0.323132	1.34841	0.43	Two-component transcriptional response regulator, LuxR family [Rhizobium sp. Leaf68 | 1736231.3]	11SXS
ASF03_09600	14	8	0.183532	1.34839	0.43	Nicotinate-nucleotide--dimethylbenzimidazole phosphoribosyltransferase (EC 2.4.2.21) [Rhizobium sp. Leaf68 | 1736231.3]	COG2038
ASF03_09945	3	2	0.0242911	1.34771	0.43	hypothetical protein [Rhizobium sp. Leaf68 | 1736231.3]	11YMU
ASF03_05160	6	5	0.0894707	1.34749	0.43	Septum formation protein Maf [Rhizobium sp. Leaf68 | 1736231.3]	COG0424
ASF03_12300	4	3	0.104658	1.34672	0.43	Hydrolase of unknown specificity RsbQ, part of a novel [RsbQ - PAS domain] bacterial sensing module [Rhizobium sp. Leaf68 | 1736231.3]	0XPCS
ASF03_20335	24	20	0.0981717	1.34665	0.43	Aerobic cobaltochelatase CobS subunit (EC 6.6.1.2) [Rhizobium sp. Leaf68 | 1736231.3]	COG0714
ASF03_06865	21	17	0.0841185	1.34425	0.43	Phosphoserine aminotransferase (EC 2.6.1.52) [Rhizobium sp. Leaf68 | 1736231.3]	COG1932
ASF03_09410	17	13	0.147797	1.34331	0.43	SSU ribosomal protein S17p (S11e) [Rhizobium sp. Leaf68 | 1736231.3]	COG0186
ASF03_18925	6	3	0.0586341	1.34218	0.42	SAM-dependent methyltransferase [Rhizobium sp. Leaf68 | 1736231.3]	0XPUU
ASF03_10435	11	10	0.140697	1.34188	0.42	D-3-phosphoglycerate dehydrogenase (EC 1.1.1.95) [Rhizobium sp. Leaf68 | 1736231.3]	COG0111
ASF03_04270	4	2	0.0820722	1.34176	0.42	hypothetical protein [Rhizobium sp. Leaf68 | 1736231.3]	127G4
ASF03_08420	10	6	0.0849406	1.34166	0.42	Hypothetical transmembrane protein coupled to NADH-ubiquinone oxidoreductase chain 5 homolog [Rhizobium sp. Leaf68 | 1736231.3]	COG3002
ASF03_00825	6	6	0.0160456	1.34136	0.42	Deoxycytidylate deaminase (EC 3.5.4.12) [Rhizobium sp. Leaf68 | 1736231.3]	COG0590
ASF03_17885	3	2	0.181778	1.33997	0.42	4Fe-4S dicluster fused with DUF3470 [Rhizobium sp. Leaf68 | 1736231.3]	COG1146
ASF03_15885	20	15	0.0839633	1.33954	0.42	Fe-containing alcohol dehydrogenase AttL [Rhizobium sp. Leaf68 | 1736231.3]	COG1454
ASF03_14315	14	11	0.039549	1.33935	0.42	Glyoxylate reductase (EC 1.1.1.79) @ Glyoxylate reductase (EC 1.1.1.26) @ Hydroxypyruvate reductase (EC 1.1.1.81) [Rhizobium sp. Leaf68 | 1736231.3]	COG1052
ASF03_17130	46	34	0.0257133	1.33512	0.42	Dihydrolipoamide succinyltransferase component (E2) of 2-oxoglutarate dehydrogenase complex (EC 2.3.1.61) [Rhizobium sp. Leaf68 | 1736231.3]	COG0508
ASF03_04130	5	4	0.0824517	1.33491	0.42	THIO:disulfide Interchange Protein [Rhizobium sp. Leaf68 | 1736231.3]	COG4233
ASF03_14670	5	5	0.0059347	1.33091	0.41	hypothetical protein [Rhizobium sp. Leaf68 | 1736231.3]	COG3803
ASF03_13045	18	10	0.12349	1.33082	0.41	Periplasmic aromatic aldehyde oxidoreductase, FAD binding subunit YagS [Rhizobium sp. Leaf68 | 1736231.3]	COG1319
ASF03_04365	19	13	0.100869	1.33013	0.41	3-methylmercaptopropionyl-CoA dehydrogenase (DmdC) [Rhizobium sp. Leaf68 | 1736231.3]	COG1960
ASF03_02965	6	6	0.163943	1.32892	0.41	Mll7752 protein [Rhizobium sp. Leaf68 | 1736231.3]	COG1432
ASF03_03830	7	4	0.128783	1.32764	0.41	hypothetical protein [Rhizobium sp. Leaf68 | 1736231.3]	COG1506
fig|1736231.3.peg.2509	4	4	0.0678719	1.32733	0.41	hypothetical protein [Rhizobium sp. Leaf68 | 1736231.3]	#N/A
ASF03_04090	9	7	0.155497	1.32711	0.41	FIG00984616: hypothetical protein [Rhizobium sp. Leaf68 | 1736231.3]	0XVHB
ASF03_05025	8	5	0.172247	1.32624	0.41	hypothetical protein [Rhizobium sp. Leaf68 | 1736231.3]	COG0737
ASF03_01335	21	17	0.0295561	1.32561	0.41	2-keto-3-deoxy-D-arabino-heptulosonate-7-phosphate synthase II (EC 2.5.1.54) [Rhizobium sp. Leaf68 | 1736231.3]	COG3200
ASF03_01535	5	3	0.13714	1.32455	0.41	Ferredoxin, 2Fe-2S [Rhizobium sp. Leaf68 | 1736231.3]	COG0633
ASF03_04635	2	2	0.238178	1.32359	0.4	hypothetical protein [Rhizobium sp. Leaf68 | 1736231.3]	COG3908
ASF03_13940	4	4	0.137414	1.32225	0.4	Universal stress protein UspA and related nucleotide-binding proteins [Rhizobium sp. Leaf68 | 1736231.3]	COG0589
ASF03_01470	28	19	0.110117	1.32035	0.4	Protein translocase subunit SecD / Protein translocase subunit SecF [Rhizobium sp. Leaf68 | 1736231.3]	COG0341;COG0342
ASF03_06770	4	2	0.104284	1.31993	0.4	Holliday junction ATP-dependent DNA helicase RuvB (EC 3.6.4.12) [Rhizobium sp. Leaf68 | 1736231.3]	COG2255
ASF03_09445	11	7	0.106835	1.31707	0.4	LSU ribosomal protein L18p (L5e) [Rhizobium sp. Leaf68 | 1736231.3]	COG0256
ASF03_19035	15	7	0.181024	1.31631	0.4	Methyl-accepting chemotaxis protein [Rhizobium sp. Leaf68 | 1736231.3]	0XPAM
ASF03_01110	6	6	0.0624027	1.31519	0.4	hypothetical protein [Rhizobium sp. Leaf68 | 1736231.3]	11K46
ASF03_20975	25	16	0.145647	1.31508	0.4	3-methylmercaptopropionyl-CoA dehydrogenase (DmdC) [Rhizobium sp. Leaf68 | 1736231.3]	COG1960
ASF03_03245	14	8	0.00597364	1.31486	0.39	Oxidoreductase, short-chain dehydrogenase/reductase family [Rhizobium sp. Leaf68 | 1736231.3]	COG1028
ASF03_08600	5	4	0.138974	1.3143	0.39	Ethanolamine permease [Rhizobium sp. Leaf68 | 1736231.3]	COG0531
ASF03_11615	5	5	0.0680922	1.31253	0.39	hypothetical protein [Rhizobium sp. Leaf68 | 1736231.3]	11T83
ASF03_09230	3	2	0.0478782	1.31019	0.39	Exonuclease III [Rhizobium sp. Leaf68 | 1736231.3]	102QR
ASF03_17820	5	4	0.103753	1.30979	0.39	CarD-like transcriptional regulator [Rhizobium sp. Leaf68 | 1736231.3]	COG1329
ASF03_17585	45	34	0.171889	1.30963	0.39	Acetyl-CoA synthetase (EC 6.2.1.1) [Rhizobium sp. Leaf68 | 1736231.3]	COG0365
ASF03_09275	6	4	0.156669	1.30926	0.39	hypothetical protein [Rhizobium sp. Leaf68 | 1736231.3]	111TR
ASF03_07375	12	11	0.208986	1.30787	0.39	Cyclopropane-fatty-acyl-phospholipid synthase-like protein, clusters with FIG005069 [Rhizobium sp. Leaf68 | 1736231.3]	COG2230
ASF03_02880	6	3	0.187445	1.30743	0.39	Hydroxymethylpyrimidine ABC transporter, substrate-binding component [Rhizobium sp. Leaf68 | 1736231.3]	COG0715
ASF03_14695	4	2	0.251408	1.30657	0.39	hypothetical protein [Rhizobium sp. Leaf68 | 1736231.3]	COG2202;COG3920
ASF03_04605	8	4	0.155621	1.29926	0.38	2-dehydro-3-deoxygalactonokinase (EC 2.7.1.58) [Rhizobium sp. Leaf68 | 1736231.3]	COG3734
ASF03_19080	15	12	0.164411	1.29782	0.38	hypothetical protein [Rhizobium sp. Leaf68 | 1736231.3]	COG3206
ASF03_09415	13	12	0.0902469	1.29659	0.37	LSU ribosomal protein L14p (L23e) [Rhizobium sp. Leaf68 | 1736231.3]	COG0093
ASF03_19675	10	10	0.290703	1.29448	0.37	Oxidoreductase [Rhizobium sp. Leaf68 | 1736231.3]	COG4221
ASF03_14730	2	2	0.193859	1.29372	0.37	Flp pilus assembly protein RcpC/CpaB [Rhizobium sp. Leaf68 | 1736231.3]	COG3745
ASF03_19190	18	15	0.0381427	1.29347	0.37	hypothetical protein [Rhizobium sp. Leaf68 | 1736231.3]	COG4991
ASF03_03865	4	4	0.131369	1.29292	0.37	Maleylacetoacetate isomerase (EC 5.2.1.2) @ Glutathione S-transferase [Rhizobium sp. Leaf68 | 1736231.3]	COG0625
ASF03_20495	14	13	0.0263653	1.29175	0.37	LSU ribosomal protein L28p @ LSU ribosomal protein L28p, zinc-independent [Rhizobium sp. Leaf68 | 1736231.3]	COG0227
ASF03_14475	55	44	0.181571	1.29104	0.37	ABC transporter, substrate-binding protein (cluster 11, riboflavin/purine nucleoside/unknown) [Rhizobium sp. Leaf68 | 1736231.3]	COG1744
ASF03_05515	2	2	0.0695489	1.29081	0.37	Transcriptional regulator, AcrR family [Rhizobium sp. Leaf68 | 1736231.3]	11WDK
ASF03_05370	5	2	0.147283	1.29002	0.37	Mobile element protein [Rhizobium sp. Leaf68 | 1736231.3]	#N/A
ASF03_08700	4	3	0.127293	1.28999	0.37	hypothetical protein [Rhizobium sp. Leaf68 | 1736231.3]	11TR1
ASF03_11535	26	19	0.0816068	1.28995	0.37	Intracellular protease [Rhizobium sp. Leaf68 | 1736231.3]	COG0693
ASF03_06910	4	3	0.101893	1.2889	0.37	hypothetical protein [Rhizobium sp. Leaf68 | 1736231.3]	COG2202
ASF03_13830	9	5	0.0659625	1.28854	0.37	N-succinyl-L,L-diaminopimelate desuccinylase (EC 3.5.1.18) [Rhizobium sp. Leaf68 | 1736231.3]	COG0624
ASF03_14855	25	20	0.247201	1.28789	0.37	Alpha-D-ribose 1-methylphosphonate 5-triphosphate diphosphatase (EC 3.6.1.63) [Rhizobium sp. Leaf68 | 1736231.3]	COG3454
ASF03_20600	8	5	0.0841837	1.28773	0.36	Glutathione S-transferase family protein [Rhizobium sp. Leaf68 | 1736231.3]	COG0625
ASF03_15495	4	3	0.268272	1.28739	0.36	D-ribulokinase (EC 2.7.1.47) [Rhizobium sp. Leaf68 | 1736231.3]	COG1069
ASF03_18270	28	23	0.179678	1.28648	0.36	Phosphoenolpyruvate carboxykinase [ATP] (EC 4.1.1.49) [Rhizobium sp. Leaf68 | 1736231.3]	COG1866
ASF03_11725	8	6	0.11826	1.28409	0.36	hypothetical protein [Rhizobium sp. Leaf68 | 1736231.3]	11T33
ASF03_14500	4	3	0.112063	1.28302	0.36	Purine nucleoside phosphorylase (EC 2.4.2.1) [Rhizobium sp. Leaf68 | 1736231.3]	COG0005
ASF03_02010	26	20	0.0236983	1.28213	0.36	NADH-ubiquinone oxidoreductase chain D (EC 1.6.5.3) [Rhizobium sp. Leaf68 | 1736231.3]	COG0649
ASF03_18940	15	13	0.0363421	1.28199	0.36	Cephalosporin hydroxylase [Rhizobium sp. Leaf68 | 1736231.3]	COG3510
ASF03_11540	6	5	0.199996	1.28143	0.36	hypothetical protein [Rhizobium sp. Leaf68 | 1736231.3]	#N/A
ASF03_09330	3	2	0.216552	1.28078	0.36	Acyl-CoA hydrolase (EC 3.1.2.20) [Rhizobium sp. Leaf68 | 1736231.3]	COG1607
ASF03_07525	21	15	0.108352	1.28072	0.36	Uncharacterized protein GguC [Rhizobium sp. Leaf68 | 1736231.3]	COG3802
ASF03_04215	4	4	0.0411523	1.27994	0.36	Signal recognition particle GTPase [Rhizobium sp. Leaf68 | 1736231.3]	COG5342
ASF03_07680	9	3	0.282768	1.27914	0.36	Methyl-accepting chemotaxis protein [Rhizobium sp. Leaf68 | 1736231.3]	COG0840
ASF03_06060	7	6	0.0589822	1.27895	0.35	Acyl-CoA hydrolase (EC 3.1.2.20) [Rhizobium sp. Leaf68 | 1736231.3]	COG1607
ASF03_00775	7	7	0.133836	1.27797	0.35	Glycine cleavage system H protein [Rhizobium sp. Leaf68 | 1736231.3]	COG0509
ASF03_21145	8	8	0.128517	1.27497	0.35	GcrA cell cycle regulator [Rhizobium sp. Leaf68 | 1736231.3]	COG5352
ASF03_12700	19	14	0.0254749	1.27244	0.35	6-phosphogluconate dehydrogenase, decarboxylating (EC 1.1.1.44) [Rhizobium sp. Leaf68 | 1736231.3]	COG1023
ASF03_20870	12	7	0.0688073	1.27154	0.35	Dihydropyrimidinase (EC 3.5.2.2) @ D-hydantoinase (EC 3.5.2.2) [Rhizobium sp. Leaf68 | 1736231.3]	COG0044
ASF03_04505	18	12	0.135569	1.26917	0.34	TPR domain protein [Rhizobium sp. Leaf68 | 1736231.3]	COG0457
ASF03_11105	18	12	0.226959	1.268	0.34	Seryl-tRNA synthetase (EC 6.1.1.11) [Rhizobium sp. Leaf68 | 1736231.3]	COG0172
ASF03_03035	14	10	0.0975899	1.2678	0.34	2,4-dihydroxyhept-2-ene-1,7-dioic acid aldolase (EC 4.1.2.52) [Rhizobium sp. Leaf68 | 1736231.3]	COG3836
ASF03_09845	41	24	0.0859675	1.26717	0.34	Translation elongation factor Ts [Rhizobium sp. Leaf68 | 1736231.3]	COG0264
ASF03_01995	38	26	0.0291266	1.26661	0.34	NADH-ubiquinone oxidoreductase chain F (EC 1.6.5.3) [Rhizobium sp. Leaf68 | 1736231.3]	COG1894
ASF03_06895	6	2	0.212079	1.26574	0.34	hypothetical protein [Rhizobium sp. Leaf68 | 1736231.3]	0YHWN
ASF03_21175	6	5	0.186494	1.26183	0.34	Phosphate ABC transporter, permease protein PstC (TC 3.A.1.7.1) [Rhizobium sp. Leaf68 | 1736231.3]	COG0573
ASF03_00950	10	9	0.0179855	1.25863	0.33	Nitroreductase family protein [Rhizobium sp. Leaf68 | 1736231.3]	COG0778
ASF03_20945	9	7	0.12337	1.25856	0.33	hypothetical protein [Rhizobium sp. Leaf68 | 1736231.3]	11WV7
ASF03_04040	18	11	0.281408	1.2571	0.33	Chromosome partition protein smc [Rhizobium sp. Leaf68 | 1736231.3]	COG1196
ASF03_06735	12	11	0.118187	1.25663	0.33	General stress protein [Rhizobium sp. Leaf68 | 1736231.3]	COG3871
ASF03_09425	27	20	0.0762451	1.25599	0.33	LSU ribosomal protein L5p (L11e) [Rhizobium sp. Leaf68 | 1736231.3]	COG0094
ASF03_02525	6	3	0.318616	1.25589	0.33	Dihydroxy-acid dehydratase (EC 4.2.1.9) [Rhizobium sp. Leaf68 | 1736231.3]	COG0129
ASF03_06870	42	36	0.192933	1.25519	0.33	D-3-phosphoglycerate dehydrogenase (EC 1.1.1.95) [Rhizobium sp. Leaf68 | 1736231.3]	COG0111
ASF03_00990	14	12	0.161863	1.25499	0.33	CBS domain protein [Rhizobium sp. Leaf68 | 1736231.3]	COG0517
ASF03_08185	5	4	0.168036	1.25324	0.33	SAM-dependent methyltransferase, MidA [Rhizobium sp. Leaf68 | 1736231.3]	COG1565
ASF03_14905	2	2	0.231073	1.25196	0.32	Alpha-D-ribose 1-methylphosphonate 5-triphosphate synthase subunit PhnI (EC 2.7.8.37) [Rhizobium sp. Leaf68 | 1736231.3]	COG3626
ASF03_07995	8	6	0.0949806	1.25034	0.32	CCA tRNA nucleotidyltransferase (EC 2.7.7.72) [Rhizobium sp. Leaf68 | 1736231.3]	COG0617
ASF03_07775	12	9	0.0289632	1.24953	0.32	2-dehydro-3-deoxygluconokinase (EC 2.7.1.45) [Rhizobium sp. Leaf68 | 1736231.3]	COG0524
ASF03_01300	6	5	0.0687438	1.24913	0.32	hypothetical protein [Rhizobium sp. Leaf68 | 1736231.3]	0ZEGN
ASF03_09670	7	5	0.134905	1.24909	0.32	Hypothetical sugar kinase in cluster with indigoidine synthase indA, PfkB family of kinases [Rhizobium sp. Leaf68 | 1736231.3]	COG0524
ASF03_18785	5	3	0.240821	1.24852	0.32	Glutamate synthase [NADPH] large chain (EC 1.4.1.13) [Rhizobium sp. Leaf68 | 1736231.3]	COG0069
ASF03_04380	5	4	0.250031	1.24665	0.32	Immunoreactive 14 kDa protein BA14k [Rhizobium sp. Leaf68 | 1736231.3]	122WP
ASF03_09815	7	4	0.171182	1.24526	0.32	Bis(5'-nucleosyl)-tetraphosphatase (asymmetrical) (EC 3.6.1.17) [Rhizobium sp. Leaf68 | 1736231.3]	COG0537
ASF03_10870	14	12	0.165585	1.24431	0.32	Cysteine desulfurase (EC 2.8.1.7) => SufS [Rhizobium sp. Leaf68 | 1736231.3]	COG0520
ASF03_16995	3	2	0.230559	1.24409	0.32	2-polyprenyl-6-methoxyphenol hydroxylase and related FAD-dependent oxidoreductases [Rhizobium sp. Leaf68 | 1736231.3]	COG0654
ASF03_21965	135	83	0.0582678	1.24355	0.31	DNA-directed RNA polymerase beta' subunit (EC 2.7.7.6) [Rhizobium sp. Leaf68 | 1736231.3]	COG0086
ASF03_20195	9	8	0.175809	1.24029	0.31	ABC transporter, substrate-binding protein (cluster 13, osmolytes) [Rhizobium sp. Leaf68 | 1736231.3]	COG1732
ASF03_02885	3	3	0.457966	1.23772	0.31	Glyoxalase family protein [Rhizobium sp. Leaf68 | 1736231.3]	COG0346;COG0400
ASF03_17300	23	19	0.185179	1.23762	0.31	ABC transporter, substrate-binding protein PA3836 [Rhizobium sp. Leaf68 | 1736231.3]	COG2984
ASF03_08070	5	5	0.0755554	1.23602	0.31	Ubiquinol-cytochrome C reductase iron-sulfur subunit (EC 1.10.2.2) [Rhizobium sp. Leaf68 | 1736231.3]	COG0723
ASF03_06685	34	27	0.0716024	1.23569	0.31	Phosphoglycerate kinase (EC 2.7.2.3) [Rhizobium sp. Leaf68 | 1736231.3]	COG0126
ASF03_14125	10	7	0.0883585	1.23276	0.3	Cytochrome O ubiquinol oxidase subunit II (EC 1.10.3.-) [Rhizobium sp. Leaf68 | 1736231.3]	COG1622
ASF03_17425	3	2	0.333895	1.23182	0.3	Diaminopimelate epimerase (EC 5.1.1.7) [Rhizobium sp. Leaf68 | 1736231.3]	COG0253
ASF03_05910	14	13	0.237055	1.23164	0.3	Multidrug efflux system, inner membrane proton/drug antiporter (RND type) => TriC of TriABC-OpmH system [Rhizobium sp. Leaf68 | 1736231.3]	COG0841
ASF03_03355	6	5	0.133917	1.23104	0.3	Two-component system sensor histidine kinase [Rhizobium sp. Leaf68 | 1736231.3]	COG0642
ASF03_11110	2	2	0.185007	1.23101	0.3	Twin-arginine translocation protein TatC [Rhizobium sp. Leaf68 | 1736231.3]	COG0805
ASF03_21265	4	3	0.193166	1.23043	0.3	hypothetical protein [Rhizobium sp. Leaf68 | 1736231.3]	#N/A
ASF03_12225	4	2	0.249711	1.22816	0.3	FIG003437: hypothetical with DnaJ-like domain [Rhizobium sp. Leaf68 | 1736231.3]	COG2214
ASF03_15735	10	7	0.0629515	1.2257	0.29	hypothetical protein [Rhizobium sp. Leaf68 | 1736231.3]	COG0673
ASF03_08230	9	7	0.114274	1.22486	0.29	hypothetical protein [Rhizobium sp. Leaf68 | 1736231.3]	COG4991
ASF03_00230	6	5	0.128785	1.22439	0.29	2-hydroxychromene-2-carboxylate isomerase/DsbA-like thioredoxin domain [Rhizobium sp. Leaf68 | 1736231.3]	COG2761
ASF03_21445	13	6	0.155289	1.2227	0.29	hypothetical protein [Rhizobium sp. Leaf68 | 1736231.3]	123VY
ASF03_07820	28	21	0.22545	1.2208	0.29	Choline binding ABC transport system substrate-binding protein ChoX [Rhizobium sp. Leaf68 | 1736231.3]	COG2113
ASF03_07105	12	7	0.217188	1.21958	0.29	Chromosome segregation ATPases [Rhizobium sp. Leaf68 | 1736231.3]	11Z4A
ASF03_01565	4	2	0.218856	1.21911	0.29	hypothetical protein [Rhizobium sp. Leaf68 | 1736231.3]	0YW4I
ASF03_14080	7	6	0.0978327	1.21877	0.29	SSU ribosomal protein S20p [Rhizobium sp. Leaf68 | 1736231.3]	COG0268
ASF03_06025	29	24	0.0887188	1.21796	0.28	Glycogen phosphorylase (EC 2.4.1.1) [Rhizobium sp. Leaf68 | 1736231.3]	COG0058
ASF03_12705	12	7	0.0814722	1.21719	0.28	Glucan 1,4-alpha-glucosidase (EC 3.2.1.3) [Rhizobium sp. Leaf68 | 1736231.3]	COG3387
ASF03_05005	13	11	0.0192073	1.21714	0.28	Oxidoreductase [Rhizobium sp. Leaf68 | 1736231.3]	0XWBT
ASF03_06785	2	2	0.116568	1.21646	0.28	Nuclease inhibitor [Rhizobium sp. Leaf68 | 1736231.3]	COG2318
ASF03_17610	6	3	0.226092	1.21615	0.28	Transcriptional regulator, GntR family [Rhizobium sp. Leaf68 | 1736231.3]	COG2186
ASF03_14275	67	53	0.0218751	1.21542	0.28	Fructose ABC transporter, substrate-binding component FrcB [Rhizobium sp. Leaf68 | 1736231.3]	0XPD5
ASF03_14680	66	50	0.06365	1.21373	0.28	Chaperone protein DnaK [Rhizobium sp. Leaf68 | 1736231.3]	COG0443
ASF03_11860	8	5	0.193773	1.21258	0.28	Two-component transcriptional response regulator, LuxR family [Rhizobium sp. Leaf68 | 1736231.3]	11JCR
ASF03_08800	11	8	0.0412359	1.21055	0.28	UDP-N-acetylmuramoyl-tripeptide--D-alanyl-D-alanine ligase (EC 6.3.2.10) [Rhizobium sp. Leaf68 | 1736231.3]	COG0770
ASF03_01255	8	5	0.138487	1.2095	0.27	Lipid A biosynthesis lauroyl acyltransferase (EC 2.3.1.241) [Rhizobium sp. Leaf68 | 1736231.3]	COG1560
ASF03_14255	7	6	0.14348	1.20925	0.27	4-hydroxy-tetrahydrodipicolinate reductase (EC 1.17.1.8) [Rhizobium sp. Leaf68 | 1736231.3]	COG0289
ASF03_21875	10	9	0.226838	1.20828	0.27	hypothetical protein [Rhizobium sp. Leaf68 | 1736231.3]	11HN5
ASF03_16440	6	3	0.168561	1.2082	0.27	Alanylphosphatidylglycerol synthase (EC 2.3.2.11) [Rhizobium sp. Leaf68 | 1736231.3]	COG0392;COG2898
ASF03_06580	2	2	0.199713	1.20814	0.27	LSU ribosomal protein L36p @ LSU ribosomal protein L36p, zinc-independent [Rhizobium sp. Leaf68 | 1736231.3]	COG0257
ASF03_09825	6	4	0.0743282	1.207	0.27	Glycerophosphoryl diester phosphodiesterase (EC 3.1.4.46) [Rhizobium sp. Leaf68 | 1736231.3]	COG0584
ASF03_19040	8	4	0.233154	1.20687	0.27	Threonine dehydrogenase and related Zn-dependent dehydrogenases [Rhizobium sp. Leaf68 | 1736231.3]	COG1063
ASF03_12985	6	4	0.0654533	1.20611	0.27	Dehydrogenase [Rhizobium sp. Leaf68 | 1736231.3]	0XQKZ
ASF03_04095	20	17	0.102497	1.20567	0.27	Threonine synthase (EC 4.2.3.1) [Rhizobium sp. Leaf68 | 1736231.3]	COG0498
ASF03_02610	9	8	0.122269	1.20425	0.27	SSU rRNA (adenine(1518)-N(6)/adenine(1519)-N(6))-dimethyltransferase (EC 2.1.1.182) [Rhizobium sp. Leaf68 | 1736231.3]	COG0030
ASF03_21285	4	3	0.391208	1.2028	0.27	hypothetical protein [Rhizobium sp. Leaf68 | 1736231.3]	#N/A
ASF03_00865	19	13	0.161942	1.20111	0.26	Nitrogen regulation protein NR(I), GlnG (=NtrC) [Rhizobium sp. Leaf68 | 1736231.3]	COG2204
ASF03_17100	4	3	0.194237	1.20078	0.26	High-affinity choline uptake protein BetT [Rhizobium sp. Leaf68 | 1736231.3]	COG1292
ASF03_07780	13	7	0.0938873	1.19909	0.26	Maltodextrin glucosidase (EC 3.2.1.20) [Rhizobium sp. Leaf68 | 1736231.3]	COG0366
ASF03_05900	10	7	0.286141	1.19797	0.26	Multidrug efflux system, membrane fusion component => TriA of TriABC-OpmH system [Rhizobium sp. Leaf68 | 1736231.3]	0Z0T4
ASF03_10000	9	7	0.126878	1.1961	0.26	Molybdopterin molybdenumtransferase (EC 2.10.1.1) [Rhizobium sp. Leaf68 | 1736231.3]	COG0303
ASF03_04100	15	13	0.0432816	1.19518	0.26	Mitochondrial processing peptidase-like protein (EC 3.4.24.64) [Rhizobium sp. Leaf68 | 1736231.3]	COG0612
ASF03_00525	29	23	0.06066	1.19517	0.26	DNA gyrase subunit A (EC 5.99.1.3) [Rhizobium sp. Leaf68 | 1736231.3]	COG0188
ASF03_06035	4	3	0.224359	1.19366	0.26	Small protein containing transglutaminase-like domain [Rhizobium sp. Leaf68 | 1736231.3]	COG1305
ASF03_16295	7	6	0.430112	1.19297	0.25	5-deoxy-glucuronate isomerase (EC 5.3.1.30) [Rhizobium sp. Leaf68 | 1736231.3]	COG3718
ASF03_07980	18	16	0.104304	1.19238	0.25	FIG017823: ATPase, MoxR family [Rhizobium sp. Leaf68 | 1736231.3]	COG0714
ASF03_09715	2	2	0.131058	1.19009	0.25	hypothetical protein [Rhizobium sp. Leaf68 | 1736231.3]	0Z08S
ASF03_00095	6	5	0.170734	1.1893	0.25	Nitrogen assimilation regulatory protein Nac [Rhizobium sp. Leaf68 | 1736231.3]	0YGJ0
ASF03_19930	6	6	0.18634	1.1873	0.25	Anhydro-N-acetylmuramic acid kinase (EC 2.7.1.170) [Rhizobium sp. Leaf68 | 1736231.3]	COG2377
ASF03_03730	6	4	0.0690762	1.18665	0.25	Trans-aconitate 2-methyltransferase (EC 2.1.1.144) [Rhizobium sp. Leaf68 | 1736231.3]	COG4106
ASF03_00245	2	2	0.214051	1.18549	0.25	hypothetical protein [Rhizobium sp. Leaf68 | 1736231.3]	COG3785
ASF03_12335	3	2	0.247634	1.18535	0.25	Branched-chain alpha-keto acid dehydrogenase, E1 component, beta subunit (EC 1.2.4.4) [Rhizobium sp. Leaf68 | 1736231.3]	COG0022
ASF03_01235	8	8	0.240476	1.18468	0.24	Inosine-uridine preferring nucleoside hydrolase (EC 3.2.2.1) [Rhizobium sp. Leaf68 | 1736231.3]	COG1957
ASF03_11115	9	7	0.215245	1.18343	0.24	Twin-arginine translocation protein TatB [Rhizobium sp. Leaf68 | 1736231.3]	COG1826
ASF03_20630	2	2	0.230559	1.18245	0.24	Molybdopterin synthase catalytic subunit MoaE (EC 2.8.1.12) [Rhizobium sp. Leaf68 | 1736231.3]	COG0314
ASF03_10960	8	3	0.163798	1.18146	0.24	Putative polysaccharide deacetylase [Rhizobium sp. Leaf68 | 1736231.3]	COG0726
ASF03_06500	7	3	0.259023	1.18039	0.24	Homospermidine synthase (EC 2.5.1.44) [Rhizobium sp. Leaf68 | 1736231.3]	COG5310
ASF03_07290	8	6	0.166072	1.18032	0.24	Urease accessory protein UreE [Rhizobium sp. Leaf68 | 1736231.3]	COG2371
ASF03_04885	7	7	0.114955	1.17979	0.24	16S rRNA (uracil(1498)-N(3))-methyltransferase (EC 2.1.1.193) [Rhizobium sp. Leaf68 | 1736231.3]	COG1385
ASF03_07865	30	27	0.200519	1.17979	0.24	Anthranilate synthase, aminase component (EC 4.1.3.27) / Anthranilate synthase, amidotransferase component (EC 4.1.3.27) [Rhizobium sp. Leaf68 | 1736231.3]	COG0147;COG0512
ASF03_12475	7	4	0.40214	1.17964	0.24	ABC transporter, substrate-binding protein (cluster 3, basic aa/glutamine/opines) [Rhizobium sp. Leaf68 | 1736231.3]	COG0834
ASF03_16300	9	7	0.0772992	1.17754	0.24	Inosose dehydratase (EC 4.2.1.44) [Rhizobium sp. Leaf68 | 1736231.3]	COG1082
ASF03_16750	21	16	0.114454	1.17698	0.24	RND efflux system, membrane fusion protein [Rhizobium sp. Leaf68 | 1736231.3]	0XNVN
ASF03_11125	2	2	0.410829	1.17689	0.23	Segregation and condensation protein B [Rhizobium sp. Leaf68 | 1736231.3]	COG1386
ASF03_01230	17	15	0.121725	1.1765	0.23	Aspartate aminotransferase (EC 2.6.1.1) [Rhizobium sp. Leaf68 | 1736231.3]	COG0436
ASF03_09070	16	15	0.266308	1.17613	0.23	ABC transporter, substrate-binding protein (cluster 10, nitrate/sulfonate/bicarbonate) [Rhizobium sp. Leaf68 | 1736231.3]	COG0715
ASF03_14985	8	6	0.346864	1.17414	0.23	Iron-responsive repressor RirA [Rhizobium sp. Leaf68 | 1736231.3]	COG1959
ASF03_04745	26	21	0.0347449	1.17272	0.23	Heat shock protein 10 kDa family chaperone GroES [Rhizobium sp. Leaf68 | 1736231.3]	COG0234
ASF03_03695	14	11	0.252009	1.17199	0.23	Superoxide dismutase [Mn] (EC 1.15.1.1) [Rhizobium sp. Leaf68 | 1736231.3]	COG0605
ASF03_04245	7	6	0.204841	1.17192	0.23	Pyridoxamine 5'-phosphate oxidase (EC 1.4.3.5) [Rhizobium sp. Leaf68 | 1736231.3]	COG0259
ASF03_00755	25	20	0.261599	1.1716	0.23	Conserved membrane protein in copper uptake, YcnI / Copper metallochaperone PCu(A)C, inserts Cu(I) into cytochrome oxidase subunit II [Rhizobium sp. Leaf68 | 1736231.3]	COG2847;COG4549
ASF03_04705	20	19	0.195956	1.17016	0.23	LSU rRNA pseudouridine(2605) synthase (EC 5.4.99.22) / Transcription termination factor rho-like domain [Rhizobium sp. Leaf68 | 1736231.3]	COG1187
ASF03_11120	7	6	0.318912	1.16984	0.23	Twin-arginine translocation protein TatA [Rhizobium sp. Leaf68 | 1736231.3]	0XUF0
ASF03_05335	2	2	0.258125	1.16944	0.23	Flagellar motor switch protein FliN [Rhizobium sp. Leaf68 | 1736231.3]	COG1886
ASF03_18670	13	10	0.169935	1.16943	0.23	Mlr4813 protein [Rhizobium sp. Leaf68 | 1736231.3]	COG2335
ASF03_11600	31	20	0.353166	1.1694	0.23	ABC transporter, substrate-binding protein (cluster 1, maltose/g3p/polyamine/iron) [Rhizobium sp. Leaf68 | 1736231.3]	11KWE
ASF03_07650	26	15	0.191152	1.16899	0.23	L-lactate dehydrogenase [Rhizobium sp. Leaf68 | 1736231.3]	COG1304
ASF03_17170	47	41	0.298562	1.16866	0.22	Succinate dehydrogenase flavoprotein subunit (EC 1.3.5.1) [Rhizobium sp. Leaf68 | 1736231.3]	COG1053
ASF03_01020	4	3	0.155215	1.16673	0.22	hypothetical protein [Rhizobium sp. Leaf68 | 1736231.3]	0YN66
ASF03_04030	5	5	0.260793	1.16669	0.22	hypothetical protein [Rhizobium sp. Leaf68 | 1736231.3]	0XVFM
ASF03_09440	26	21	0.20571	1.16595	0.22	LSU ribosomal protein L6p (L9e) [Rhizobium sp. Leaf68 | 1736231.3]	COG0097
ASF03_05000	14	13	0.237055	1.16491	0.22	glutamine synthetase family protein [Rhizobium sp. Leaf68 | 1736231.3]	COG0174
ASF03_18405	4	2	0.312431	1.16356	0.22	Biotin sulfoxide reductase [Rhizobium sp. Leaf68 | 1736231.3]	COG0243
ASF03_09540	5	4	0.213991	1.16186	0.22	Oxidoreductase, short-chain dehydrogenase/reductase family [Rhizobium sp. Leaf68 | 1736231.3]	COG1028
ASF03_04700	5	4	0.0472599	1.16076	0.22	16S rRNA (guanine(966)-N(2))-methyltransferase (EC 2.1.1.171) [Rhizobium sp. Leaf68 | 1736231.3]	COG0742
ASF03_00660	9	7	0.249711	1.16049	0.21	DNA polymerase III delta prime subunit (EC 2.7.7.7) [Rhizobium sp. Leaf68 | 1736231.3]	COG0470
ASF03_15590	9	8	0.380008	1.16045	0.21	Microsomal dipeptidase (EC 3.4.13.19) [Rhizobium sp. Leaf68 | 1736231.3]	COG2355
ASF03_18990	6	6	0.29237	1.1603	0.21	ATP:Cob(I)alamin adenosyltransferase (EC 2.5.1.17) [Rhizobium sp. Leaf68 | 1736231.3]	COG2096
ASF03_06925	10	10	0.185673	1.16027	0.21	DNA protection during starvation protein [Rhizobium sp. Leaf68 | 1736231.3]	COG0783
ASF03_00635	2	2	0.25531	1.15989	0.21	hypothetical protein [Rhizobium sp. Leaf68 | 1736231.3]	0Z41I
ASF03_09820	3	2	0.373382	1.15815	0.21	FIG110192: hypothetical protein [Rhizobium sp. Leaf68 | 1736231.3]	COG3146
ASF03_21095	2	2	0.428052	1.15758	0.21	Cold shock protein of CSP family [Rhizobium sp. Leaf68 | 1736231.3]	COG1278
ASF03_13435	9	8	0.209299	1.15619	0.21	hypothetical protein [Rhizobium sp. Leaf68 | 1736231.3]	#N/A
ASF03_17575	8	7	0.155352	1.15593	0.21	Beta-(1-->2)glucan export ATP-binding/permease protein NdvA (EC 3.6.3.42) [Rhizobium sp. Leaf68 | 1736231.3]	COG1132
ASF03_20520	12	11	0.280546	1.15578	0.21	Ribonuclease D (EC 3.1.26.3) [Rhizobium sp. Leaf68 | 1736231.3]	COG0349
ASF03_08825	19	14	0.116296	1.15568	0.21	UDP-N-acetylmuramate--L-alanine ligase (EC 6.3.2.8) [Rhizobium sp. Leaf68 | 1736231.3]	COG0773
ASF03_06340	13	9	0.350395	1.15213	0.2	alpha-L-arabinofuranosidase (EC 3.2.1.55) [Rhizobium sp. Leaf68 | 1736231.3]	COG3534
ASF03_00790	2	2	0.11981	1.15084	0.2	hypothetical protein [Rhizobium sp. Leaf68 | 1736231.3]	127D8
ASF03_09110	10	8	0.296154	1.1492	0.2	Acetolactate synthase small subunit (EC 2.2.1.6) [Rhizobium sp. Leaf68 | 1736231.3]	COG0440
ASF03_11675	22	14	0.321937	1.14899	0.2	Oxidoreductase, short-chain dehydrogenase/reductase family [Rhizobium sp. Leaf68 | 1736231.3]	0XNUN
ASF03_07790	12	10	0.108889	1.14801	0.2	Adenine deaminase (EC 3.5.4.2) [Rhizobium sp. Leaf68 | 1736231.3]	COG1001
ASF03_02135	9	5	0.228769	1.14689	0.2	SSU ribosomal protein S9p (S16e) [Rhizobium sp. Leaf68 | 1736231.3]	COG0103
ASF03_16400	6	2	0.307351	1.14514	0.2	Hydroxymethylpyrimidine phosphate kinase ThiD (EC 2.7.4.7) [Rhizobium sp. Leaf68 | 1736231.3]	COG0351
ASF03_00280	13	11	0.193773	1.14512	0.2	L-glyceraldehyde 3-phosphate reductase [Rhizobium sp. Leaf68 | 1736231.3]	COG0667
ASF03_16000	8	8	0.273865	1.14484	0.2	Glutathione S-transferase family protein [Rhizobium sp. Leaf68 | 1736231.3]	0XPYM
ASF03_14090	20	17	0.14565	1.14405	0.19	Uracil phosphoribosyltransferase (EC 2.4.2.9) [Rhizobium sp. Leaf68 | 1736231.3]	COG0035
ASF03_17290	3	3	0.245461	1.14366	0.19	ABC transporter, ATP-binding protein PA3838 [Rhizobium sp. Leaf68 | 1736231.3]	COG1101
ASF03_09705	11	9	0.474196	1.14307	0.19	Glutathione S-transferase (EC 2.5.1.18) [Rhizobium sp. Leaf68 | 1736231.3]	COG0625
ASF03_04600	3	2	0.276879	1.1406	0.19	Oxidoreductase, short-chain dehydrogenase/reductase family [Rhizobium sp. Leaf68 | 1736231.3]	0XRVJ
ASF03_00265	14	10	0.277273	1.14024	0.19	NAD(P)H-hydrate epimerase (EC 5.1.99.6) / ADP-dependent (S)-NAD(P)H-hydrate dehydratase (EC 4.2.1.136) [Rhizobium sp. Leaf68 | 1736231.3]	COG0062;COG0063
ASF03_14505	13	10	0.180337	1.13978	0.19	Deoxyribose-phosphate aldolase (EC 4.1.2.4) [Rhizobium sp. Leaf68 | 1736231.3]	COG0274
ASF03_08715	22	15	0.18454	1.13954	0.19	FIG004335: Membrane-bound lytic murein transglycosylase B precursor (EC 3.2.1.-) [Rhizobium sp. Leaf68 | 1736231.3]	COG2951
ASF03_03390	12	11	0.221847	1.13941	0.19	Transcriptional regulator [Rhizobium sp. Leaf68 | 1736231.3]	COG4957
ASF03_05770	4	3	0.479681	1.1393	0.19	Regulator of phosphoenolpyruvate carboxykinase (pkaR) [Rhizobium sp. Leaf68 | 1736231.3]	COG1609
ASF03_14785	7	6	0.214809	1.13921	0.19	NLP/P60 family lipoprotein SMc02827 [Rhizobium sp. Leaf68 | 1736231.3]	COG0791
ASF03_21790	14	12	0.415865	1.13895	0.19	hypothetical protein [Rhizobium sp. Leaf68 | 1736231.3]	0XVIV
ASF03_15690	12	11	0.26418	1.13872	0.19	General stress protein [Rhizobium sp. Leaf68 | 1736231.3]	COG3871
ASF03_18190	22	15	0.177089	1.13824	0.19	Tryptophan synthase beta chain (EC 4.2.1.20) [Rhizobium sp. Leaf68 | 1736231.3]	COG0133
ASF03_21750	16	13	0.266007	1.13824	0.19	UDP-glucose 6-dehydrogenase (EC 1.1.1.22) [Rhizobium sp. Leaf68 | 1736231.3]	COG1004
ASF03_08455	20	18	0.270438	1.13751	0.19	Transamidase GatB domain protein [Rhizobium sp. Leaf68 | 1736231.3]	COG1610
ASF03_19555	8	7	0.210859	1.13736	0.19	D-amino acid dehydrogenase (EC 1.4.99.6) [Rhizobium sp. Leaf68 | 1736231.3]	COG0665
ASF03_16015	11	9	0.374087	1.13663	0.18	Orotidine 5'-phosphate decarboxylase (EC 4.1.1.23) [Rhizobium sp. Leaf68 | 1736231.3]	COG0284
ASF03_11935	15	13	0.147206	1.13659	0.18	Putative oxidoreductase [Rhizobium sp. Leaf68 | 1736231.3]	0XQKZ
ASF03_00930	6	4	0.219326	1.13283	0.18	IAA acetyltransferase (EC 2.3.1.-) [Rhizobium sp. Leaf68 | 1736231.3]	COG0454
ASF03_16345	4	2	0.377044	1.13205	0.18	C4-dicarboxylate transport transcriptional regulatory protein dctD [Rhizobium sp. Leaf68 | 1736231.3]	COG2204
ASF03_02825	2	2	0.199377	1.13066	0.18	ADP-ribose pyrophosphatase (EC 3.6.1.13) [Rhizobium sp. Leaf68 | 1736231.3]	COG1051
ASF03_17230	24	19	0.230559	1.13032	0.18	Uncharacterized protein EC-HemY in Proteobacteria (unrelated to HemY-type PPO in GramPositives) [Rhizobium sp. Leaf68 | 1736231.3]	COG3898
ASF03_02000	19	16	0.136284	1.13013	0.18	NADH-ubiquinone oxidoreductase chain E (EC 1.6.5.3) [Rhizobium sp. Leaf68 | 1736231.3]	COG1905;COG3743
ASF03_06800	4	2	0.298536	1.12974	0.18	Tol-Pal system-associated acyl-CoA thioesterase [Rhizobium sp. Leaf68 | 1736231.3]	COG0824
ASF03_02770	4	4	0.269055	1.12933	0.18	Gfa-like protein [Rhizobium sp. Leaf68 | 1736231.3]	COG3791
ASF03_02405	10	10	0.349275	1.12862	0.17	FMN-dependent NADH-azoreductase (EC 1.7.1.6) [Rhizobium sp. Leaf68 | 1736231.3]	COG1182
ASF03_20410	2	2	0.261748	1.12858	0.17	L-cystine ABC transporter, permease protein TcyB [Rhizobium sp. Leaf68 | 1736231.3]	0XR35
ASF03_04265	11	10	0.270911	1.12559	0.17	Phosphoglycerate mutase family (Rhiz) [Rhizobium sp. Leaf68 | 1736231.3]	COG0406
ASF03_06565	6	4	0.241986	1.1253	0.17	hypothetical protein [Rhizobium sp. Leaf68 | 1736231.3]	COG3750
ASF03_07760	19	12	0.210541	1.12303	0.17	GTP-binding protein EngA [Rhizobium sp. Leaf68 | 1736231.3]	COG1160
ASF03_15075	15	7	0.259023	1.12289	0.17	Malto-oligosyltrehalose synthase (EC 5.4.99.15) [Rhizobium sp. Leaf68 | 1736231.3]	COG3280
ASF03_20415	10	9	0.329494	1.12229	0.17	L-cystine ABC transporter, ATP-binding protein TcyC [Rhizobium sp. Leaf68 | 1736231.3]	COG1126
ASF03_03265	8	5	0.230559	1.12191	0.17	Uncharacterized chaperone protein YegD [Rhizobium sp. Leaf68 | 1736231.3]	COG0443
ASF03_00730	4	3	0.143225	1.12155	0.17	Similar to phosphoglycolate phosphatase, clustered with ribosomal large subunit pseudouridine synthase C [Rhizobium sp. Leaf68 | 1736231.3]	COG0546
ASF03_08240	8	6	0.285639	1.12117	0.17	Cold shock protein of CSP family [Rhizobium sp. Leaf68 | 1736231.3]	COG1278
ASF03_11385	7	5	0.185993	1.12036	0.16	hypothetical protein [Rhizobium sp. Leaf68 | 1736231.3]	0Y0DW
ASF03_03270	3	3	0.436496	1.12	0.16	Uracil-DNA glycosylase, family 4 (EC 3.2.2.27) [Rhizobium sp. Leaf68 | 1736231.3]	COG1573
ASF03_08320	3	2	0.339251	1.11967	0.16	Leucine-responsive regulatory protein, regulator for leucine (or lrp) regulon and high-affinity branched-chain amino acid transport system [Rhizobium sp. Leaf68 | 1736231.3]	COG1522
ASF03_03820	13	9	0.271919	1.11921	0.16	L,D-transpeptidase [Rhizobium sp. Leaf68 | 1736231.3]	COG1376
ASF03_11190	9	8	0.123118	1.11919	0.16	Thiol peroxidase, Bcp-type (EC 1.11.1.15) [Rhizobium sp. Leaf68 | 1736231.3]	COG1225
ASF03_08370	2	2	0.294346	1.119	0.16	hypothetical protein [Rhizobium sp. Leaf68 | 1736231.3]	COG3306
ASF03_10945	12	10	0.234859	1.11891	0.16	YrbA protein [Rhizobium sp. Leaf68 | 1736231.3]	COG0271
ASF03_11570	2	2	0.396038	1.11843	0.16	N-acetylglucosamine-6-phosphate deacetylase (EC 3.5.1.25) [Rhizobium sp. Leaf68 | 1736231.3]	COG1820
ASF03_09390	17	11	0.443197	1.11721	0.16	LSU ribosomal protein L22p (L17e) [Rhizobium sp. Leaf68 | 1736231.3]	COG0091
ASF03_19970	6	3	0.389256	1.1169	0.16	Acetyltransferase [Rhizobium sp. Leaf68 | 1736231.3]	11W94
ASF03_13465	2	2	0.303242	1.11386	0.16	hypothetical protein [Rhizobium sp. Leaf68 | 1736231.3]	#N/A
ASF03_05760	2	2	0.282295	1.11369	0.16	Creatinine amidohydrolase (EC 3.5.2.10) [Rhizobium sp. Leaf68 | 1736231.3]	COG1402
ASF03_14775	11	8	0.233503	1.11355	0.16	Nicotinate phosphoribosyltransferase (EC 6.3.4.21) [Rhizobium sp. Leaf68 | 1736231.3]	COG1488
ASF03_02150	14	13	0.235808	1.11201	0.15	N-acetyl-gamma-glutamyl-phosphate reductase (EC 1.2.1.38) [Rhizobium sp. Leaf68 | 1736231.3]	COG0002
ASF03_06715	6	5	0.188674	1.11187	0.15	Hemolysins and related proteins containing CBS domains [Rhizobium sp. Leaf68 | 1736231.3]	COG1253
ASF03_21140	10	9	0.324547	1.11179	0.15	N-acetylornithine aminotransferase (EC 2.6.1.11) [Rhizobium sp. Leaf68 | 1736231.3]	COG4992
ASF03_04375	15	12	0.324738	1.1113	0.15	hypothetical protein [Rhizobium sp. Leaf68 | 1736231.3]	122WP
ASF03_16765	11	7	0.281716	1.11117	0.15	Translation elongation factor P [Rhizobium sp. Leaf68 | 1736231.3]	COG0231
ASF03_07325	11	6	0.310148	1.11111	0.15	HlyD family secretion protein [Rhizobium sp. Leaf68 | 1736231.3]	0XRZF
ASF03_20350	3	3	0.249726	1.11085	0.15	Acyl-CoA:1-acyl-sn-glycerol-3-phosphate acyltransferase (EC 2.3.1.51) [Rhizobium sp. Leaf68 | 1736231.3]	COG0204
ASF03_00420	9	4	0.35639	1.11057	0.15	Triosephosphate isomerase (EC 5.3.1.1) [Rhizobium sp. Leaf68 | 1736231.3]	COG0149
ASF03_03810	20	16	0.111294	1.11008	0.15	Organic hydroperoxide resistance protein [Rhizobium sp. Leaf68 | 1736231.3]	COG1764
ASF03_16245	2	2	0.237404	1.1087	0.15	hypothetical protein [Rhizobium sp. Leaf68 | 1736231.3]	COG0664
ASF03_20555	12	10	0.305606	1.10739	0.15	Phosphoribosylformylglycinamidine cyclo-ligase (EC 6.3.3.1) [Rhizobium sp. Leaf68 | 1736231.3]	COG0150
ASF03_07255	3	3	0.269689	1.10572	0.14	Urease beta subunit (EC 3.5.1.5) [Rhizobium sp. Leaf68 | 1736231.3]	COG0832
ASF03_02300	11	11	0.35639	1.10469	0.14	Polygalacturonase (EC 3.2.1.15) [Rhizobium sp. Leaf68 | 1736231.3]	COG5434
ASF03_02845	6	4	0.283304	1.10441	0.14	tRNA-modifying protein YgfZ [Rhizobium sp. Leaf68 | 1736231.3]	COG0354
ASF03_09400	8	8	0.251968	1.10225	0.14	LSU ribosomal protein L16p (L10e) [Rhizobium sp. Leaf68 | 1736231.3]	COG0197
ASF03_05060	11	5	0.216538	1.10038	0.14	Methenyltetrahydrofolate cyclohydrolase (EC 3.5.4.9) / Methylenetetrahydrofolate dehydrogenase (NADP+) (EC 1.5.1.5) [Rhizobium sp. Leaf68 | 1736231.3]	COG0190
ASF03_01400	10	9	0.211435	1.0994	0.14	NAD synthetase (EC 6.3.1.5) / Glutamine amidotransferase chain of NAD synthetase [Rhizobium sp. Leaf68 | 1736231.3]	COG0171;COG0388
ASF03_04790	36	26	0.260433	1.0978	0.13	Histidyl-tRNA synthetase (EC 6.1.1.21) [Rhizobium sp. Leaf68 | 1736231.3]	COG0124
ASF03_09030	15	15	0.305989	1.09739	0.13	hypothetical protein [Rhizobium sp. Leaf68 | 1736231.3]	11U1X
ASF03_01885	2	2	0.327321	1.09719	0.13	Pole remodelling regulatory diguanylate cyclase [Rhizobium sp. Leaf68 | 1736231.3]	0XNMH
ASF03_05030	19	13	0.317155	1.0967	0.13	alpha-glucoside ABC transporter, ATP-binding protein AglK [Rhizobium sp. Leaf68 | 1736231.3]	COG3839
ASF03_05775	18	17	0.294082	1.09583	0.13	D-3-phosphoglycerate dehydrogenase (EC 1.1.1.95) [Rhizobium sp. Leaf68 | 1736231.3]	COG1052
ASF03_10805	9	8	0.383545	1.09556	0.13	Amidohydrolase family protein [Rhizobium sp. Leaf68 | 1736231.3]	COG1473
ASF03_14245	17	15	0.206329	1.09514	0.13	Glucokinase (EC 2.7.1.2) [Rhizobium sp. Leaf68 | 1736231.3]	COG0837
ASF03_08820	10	7	0.196263	1.09406	0.13	UDP-N-acetylglucosamine--N-acetylmuramyl-(pentapeptide) pyrophosphoryl-undecaprenol N-acetylglucosamine transferase (EC 2.4.1.227) [Rhizobium sp. Leaf68 | 1736231.3]	COG0707
ASF03_00735	15	11	0.201457	1.09369	0.13	LSU rRNA pseudouridine(955/2504/2580) synthase (EC 5.4.99.24) [Rhizobium sp. Leaf68 | 1736231.3]	COG0564
ASF03_16305	12	11	0.306432	1.09329	0.13	3D-(3,5/4)-trihydroxycyclohexane-1,2-dione hydrolase (EC 3.7.1.22) [Rhizobium sp. Leaf68 | 1736231.3]	COG3962
ASF03_19125	53	44	0.211126	1.09307	0.13	Protein translocase subunit SecA [Rhizobium sp. Leaf68 | 1736231.3]	COG0653
ASF03_01225	21	15	0.333888	1.093	0.13	Homoserine dehydrogenase (EC 1.1.1.3) [Rhizobium sp. Leaf68 | 1736231.3]	COG0460
ASF03_02750	13	9	0.318674	1.09297	0.13	NAD/NADP dependent oxidoreductase [Rhizobium sp. Leaf68 | 1736231.3]	COG1028
ASF03_09840	48	37	0.348958	1.092	0.13	SSU ribosomal protein S2p (SAe) [Rhizobium sp. Leaf68 | 1736231.3]	COG0052
ASF03_17020	4	4	0.292949	1.09194	0.13	Lipoprotein, VirB7-like [Rhizobium sp. Leaf68 | 1736231.3]	0Z2TT
ASF03_08620	6	3	0.262332	1.09145	0.13	3-demethylubiquinone-9 3-methyltransferase [Rhizobium sp. Leaf68 | 1736231.3]	COG3865
ASF03_20575	7	4	0.317845	1.09134	0.13	Nudix hydrolase family protein YffH [Rhizobium sp. Leaf68 | 1736231.3]	0ZYVG
ASF03_04580	11	10	0.357095	1.09084	0.13	[4Fe-4S] cluster assembly scaffold protein Mrp (=ApbC) [Rhizobium sp. Leaf68 | 1736231.3]	COG0489
ASF03_18145	2	2	0.403107	1.09002	0.12	Membrane-bound lytic murein transglycosylase A [Rhizobium sp. Leaf68 | 1736231.3]	COG2821
ASF03_02675	15	12	0.283656	1.08997	0.12	LSU ribosomal protein L9p [Rhizobium sp. Leaf68 | 1736231.3]	COG0359
ASF03_02490	9	7	0.278128	1.08967	0.12	lignin beta-ether hydrolase [Rhizobium sp. Leaf68 | 1736231.3]	11J5J
ASF03_08355	17	12	0.235652	1.08891	0.12	GDP-mannose 4,6-dehydratase (EC 4.2.1.47) [Rhizobium sp. Leaf68 | 1736231.3]	COG1089
ASF03_08475	20	17	0.315052	1.0884	0.12	Phytochrome, two-component sensor histidine kinase (EC 2.7.3.-) [Rhizobium sp. Leaf68 | 1736231.3]	0XNMH
ASF03_10865	6	5	0.372599	1.08665	0.12	PaaD-like protein (DUF59) involved in Fe-S cluster assembly [Rhizobium sp. Leaf68 | 1736231.3]	COG2151
ASF03_11245	6	5	0.480632	1.08643	0.12	Phosphoribosylformylglycinamidine synthase, PurS subunit (EC 6.3.5.3) [Rhizobium sp. Leaf68 | 1736231.3]	COG1828
ASF03_16010	6	5	0.280626	1.08575	0.12	hypothetical protein [Rhizobium sp. Leaf68 | 1736231.3]	COG5470
ASF03_01180	13	7	0.470144	1.0851	0.12	Nucleoside ABC transporter, ATP-binding protein [Rhizobium sp. Leaf68 | 1736231.3]	COG3845
ASF03_02485	22	17	0.33711	1.08455	0.12	Nucleoside diphosphate kinase (EC 2.7.4.6) [Rhizobium sp. Leaf68 | 1736231.3]	COG0105
ASF03_07975	6	6	0.293961	1.08346	0.12	FIG139612: Possible conserved membrane protein [Rhizobium sp. Leaf68 | 1736231.3]	COG1721
ASF03_01015	3	3	0.353671	1.08307	0.12	L-serine dehydratase, beta subunit (EC 4.3.1.17) / L-serine dehydratase, alpha subunit (EC 4.3.1.17) [Rhizobium sp. Leaf68 | 1736231.3]	COG1760
ASF03_08450	12	8	0.419007	1.08299	0.12	Carbamoyl-phosphate synthase small chain (EC 6.3.5.5) [Rhizobium sp. Leaf68 | 1736231.3]	COG0505
ASF03_00810	9	7	0.359957	1.08264	0.11	Sulfite reductase [NADPH] hemoprotein beta-component (EC 1.8.1.2) [Rhizobium sp. Leaf68 | 1736231.3]	COG0155
ASF03_11660	34	25	0.349136	1.08113	0.11	tail-specific protease [Rhizobium sp. Leaf68 | 1736231.3]	COG0793
ASF03_08940	25	21	0.414578	1.08023	0.11	Xaa-Pro aminopeptidase (EC 3.4.11.9) [Rhizobium sp. Leaf68 | 1736231.3]	COG0006
ASF03_17270	4	2	0.318104	1.07986	0.11	Transcriptional regulator, MarR family [Rhizobium sp. Leaf68 | 1736231.3]	0XUB6
ASF03_00450	14	14	0.129645	1.07975	0.11	Flagellar biosynthesis protein FliO / Domain of unknown function RL2641.C [Rhizobium sp. Leaf68 | 1736231.3]	125G1
ASF03_17510	4	4	0.279019	1.07778	0.11	hypothetical protein [Rhizobium sp. Leaf68 | 1736231.3]	COG3607
ASF03_03160	3	2	0.273106	1.07661	0.11	hypothetical protein [Rhizobium sp. Leaf68 | 1736231.3]	11JRX
ASF03_18160	42	32	0.249546	1.07654	0.11	DNA gyrase subunit B (EC 5.99.1.3) [Rhizobium sp. Leaf68 | 1736231.3]	COG0187
ASF03_19390	3	3	0.392621	1.07635	0.11	Transcriptional regulator, GntR family [Rhizobium sp. Leaf68 | 1736231.3]	0XPZK
ASF03_14215	17	13	0.402847	1.07614	0.11	ABC transporter, ATP-binding protein (cluster 5, nickel/peptides/opines) / ABC transporter, ATP-binding protein (cluster 5, nickel/peptides/opines) [Rhizobium sp. Leaf68 | 1736231.3]	COG4172
ASF03_20490	2	2	0.418821	1.07444	0.1	FIG00450081: hypothetical protein [Rhizobium sp. Leaf68 | 1736231.3]	11QKT
ASF03_00165	4	3	0.404713	1.07373	0.1	Phosphopantetheine adenylyltransferase (EC 2.7.7.3) [Rhizobium sp. Leaf68 | 1736231.3]	COG0669
ASF03_20970	18	14	0.332004	1.07328	0.1	3-ketoacyl-CoA thiolase (EC 2.3.1.16) @ Acetyl-CoA acetyltransferase (EC 2.3.1.9) [Rhizobium sp. Leaf68 | 1736231.3]	COG0183
ASF03_15890	16	12	0.386114	1.07055	0.1	Succinate-semialdehyde dehydrogenase [NAD(P)+] (EC 1.2.1.16) [Rhizobium sp. Leaf68 | 1736231.3]	COG1012
ASF03_05925	9	8	0.35639	1.07054	0.1	TPR domain protein [Rhizobium sp. Leaf68 | 1736231.3]	COG0457
ASF03_01595	5	4	0.445674	1.07045	0.1	L-amino acid ABC transporter (Glu/Asp/His/...), permease protein 2 AapM [Rhizobium sp. Leaf68 | 1736231.3]	COG0765
ASF03_03085	6	3	0.34212	1.06966	0.1	Cold shock protein of CSP family [Rhizobium sp. Leaf68 | 1736231.3]	COG1278
ASF03_07965	8	8	0.281931	1.06912	0.1	FIG003492: Threonine dehydrogenase and related Zn-dependent dehydrogenases [Rhizobium sp. Leaf68 | 1736231.3]	0XPEB
ASF03_13765	5	5	0.364669	1.06779	0.09	hypothetical protein [Rhizobium sp. Leaf68 | 1736231.3]	COG0419
ASF03_18170	14	11	0.321707	1.06742	0.09	2-hydroxyhepta-2,4-diene-1,7-dioate isomerase (EC 5.3.3.-) / 5-carboxymethyl-2-oxo-hex-3- ene-1,7-dioate decarboxylase (EC 4.1.1.68) [Rhizobium sp. Leaf68 | 1736231.3]	COG0179
ASF03_07610	11	10	0.456486	1.0671	0.09	Uricase (urate oxidase) (EC 1.7.3.3) [Rhizobium sp. Leaf68 | 1736231.3]	COG0726
ASF03_06490	53	46	0.371456	1.06699	0.09	5'-nucleotidase (EC 3.1.3.5) [Rhizobium sp. Leaf68 | 1736231.3]	COG0737
ASF03_17470	15	11	0.307773	1.06492	0.09	SSU ribosomal protein S16p [Rhizobium sp. Leaf68 | 1736231.3]	COG0228
ASF03_01100	7	5	0.307447	1.06332	0.09	Cytochrome c oxidase (cbb3-type) subunit CcoO (EC 1.9.3.1) [Rhizobium sp. Leaf68 | 1736231.3]	COG2993
ASF03_10990	3	3	0.335909	1.06325	0.09	Glutaminase (EC 3.5.1.2) [Rhizobium sp. Leaf68 | 1736231.3]	COG2066
ASF03_08335	10	7	0.394511	1.0614	0.09	hypothetical protein [Rhizobium sp. Leaf68 | 1736231.3]	11G83
ASF03_20465	11	9	0.366891	1.06092	0.09	Cyclohexadienyl dehydrogenase (EC 1.3.1.12)(EC 1.3.1.43) [Rhizobium sp. Leaf68 | 1736231.3]	COG0287
ASF03_00310	2	2	0.344463	1.06073	0.09	Zinc uptake regulation protein Zur [Rhizobium sp. Leaf68 | 1736231.3]	COG0735
ASF03_06005	34	24	0.297998	1.0591	0.08	Phosphoglucomutase (EC 5.4.2.2) [Rhizobium sp. Leaf68 | 1736231.3]	COG0033
ASF03_05765	5	3	0.401952	1.05846	0.08	Transcriptional regulator, MarR family [Rhizobium sp. Leaf68 | 1736231.3]	11JSB
ASF03_02445	13	12	0.343717	1.05648	0.08	3-oxoacyl-[acyl-carrier-protein] synthase, KASIII (EC 2.3.1.180) [Rhizobium sp. Leaf68 | 1736231.3]	COG0332
ASF03_07510	68	54	0.424985	1.05555	0.08	L-arabinose ABC transporter, substrate-binding protein AraF [Rhizobium sp. Leaf68 | 1736231.3]	COG4213
ASF03_14480	12	8	0.367649	1.05489	0.08	Predicted nucleoside ABC transporter, ATP-binding component [Rhizobium sp. Leaf68 | 1736231.3]	COG3845
ASF03_17630	31	24	0.400509	1.05488	0.08	Aldehyde dehydrogenase B (EC 1.2.1.22) [Rhizobium sp. Leaf68 | 1736231.3]	COG1012
ASF03_13850	4	2	0.394194	1.05394	0.08	Peptide deformylase (EC 3.5.1.88) [Rhizobium sp. Leaf68 | 1736231.3]	COG0242
ASF03_17545	18	13	0.324981	1.05313	0.07	Outer membrane porin, OmpA family [Rhizobium sp. Leaf68 | 1736231.3]	COG2885
fig|1736231.3.peg.641	3	2	0.257364	1.05205	0.07	hypothetical protein [Rhizobium sp. Leaf68 | 1736231.3]	#N/A
ASF03_11760	7	3	0.446134	1.05113	0.07	hypothetical protein [Rhizobium sp. Leaf68 | 1736231.3]	COG3637
ASF03_08770	3	2	0.410299	1.05106	0.07	Sarcosine oxidase [Rhizobium sp. Leaf68 | 1736231.3]	COG0665
ASF03_12960	14	14	0.329494	1.05104	0.07	hypothetical protein [Rhizobium sp. Leaf68 | 1736231.3]	11KWK
ASF03_02025	12	11	0.331108	1.05062	0.07	NADH-ubiquinone oxidoreductase chain B (EC 1.6.5.3) [Rhizobium sp. Leaf68 | 1736231.3]	COG0377
ASF03_11280	5	5	0.422195	1.05053	0.07	hypothetical protein [Rhizobium sp. Leaf68 | 1736231.3]	11VAV
ASF03_06630	12	11	0.355605	1.0505	0.07	MotB-like protein Atu3746 [Rhizobium sp. Leaf68 | 1736231.3]	COG1360
ASF03_01165	44	32	0.306103	1.04944	0.07	Nucleoside ABC transporter, substrate-binding protein [Rhizobium sp. Leaf68 | 1736231.3]	COG1744
ASF03_13935	10	8	0.374542	1.04884	0.07	NifU-like domain protein [Rhizobium sp. Leaf68 | 1736231.3]	COG0694
ASF03_17110	33	24	0.432511	1.04818	0.07	Dihydrolipoamide dehydrogenase of 2-oxoglutarate dehydrogenase (EC 1.8.1.4) [Rhizobium sp. Leaf68 | 1736231.3]	COG1249
ASF03_01355	11	9	0.380629	1.04737	0.07	Ribose-5-phosphate isomerase A (EC 5.3.1.6) [Rhizobium sp. Leaf68 | 1736231.3]	COG0120
ASF03_17915	10	5	0.339444	1.04707	0.07	Peptidase M20D, amidohydrolase [Rhizobium sp. Leaf68 | 1736231.3]	COG1473
ASF03_15115	10	9	0.463669	1.04609	0.07	Hypothetical protein Oant_0359 [Rhizobium sp. Leaf68 | 1736231.3]	COG0329
ASF03_15090	14	11	0.290767	1.04455	0.06	Ureidoglycine aminohydrolase [Rhizobium sp. Leaf68 | 1736231.3]	COG3257
ASF03_09490	22	21	0.36638	1.04168	0.06	LSU ribosomal protein L17p [Rhizobium sp. Leaf68 | 1736231.3]	COG0203
ASF03_07630	4	3	0.426597	1.03972	0.06	Ureidoglycolate lyase (EC 4.3.2.3) [Rhizobium sp. Leaf68 | 1736231.3]	COG3194
ASF03_00850	5	4	0.349373	1.03951	0.06	Trk potassium uptake system protein TrkA [Rhizobium sp. Leaf68 | 1736231.3]	COG0569
ASF03_20540	35	24	0.405434	1.03727	0.05	Polyphosphate kinase (EC 2.7.4.1) [Rhizobium sp. Leaf68 | 1736231.3]	COG0855
ASF03_00275	4	4	0.395467	1.03503	0.05	Beta-mannosidase (EC 3.2.1.25) [Rhizobium sp. Leaf68 | 1736231.3]	COG3250
ASF03_09430	13	10	0.374559	1.03498	0.05	SSU ribosomal protein S14p (S29e) @ SSU ribosomal protein S14p (S29e), zinc-independent [Rhizobium sp. Leaf68 | 1736231.3]	COG0199
ASF03_03315	6	3	0.488766	1.03473	0.05	Two-component system sensor histidine kinase SMc02367 [Rhizobium sp. Leaf68 | 1736231.3]	COG0642
ASF03_02940	8	7	0.472676	1.0347	0.05	Signal peptidase I (EC 3.4.21.89) [Rhizobium sp. Leaf68 | 1736231.3]	COG0681
ASF03_07320	11	5	0.43817	1.03456	0.05	RND efflux system, inner membrane transporter [Rhizobium sp. Leaf68 | 1736231.3]	COG0841
ASF03_20375	9	6	0.367598	1.03254	0.05	Hypoxanthine-guanine phosphoribosyltransferase (EC 2.4.2.8) [Rhizobium sp. Leaf68 | 1736231.3]	COG0634
ASF03_14280	2	2	0.476995	1.0321	0.05	Fructose ABC transporter, permease component FrcC [Rhizobium sp. Leaf68 | 1736231.3]	COG1172
ASF03_06370	6	5	0.417459	1.03185	0.05	Lysophospholipase L2 (EC 3.1.1.5) [Rhizobium sp. Leaf68 | 1736231.3]	COG2267
ASF03_21245	2	2	0.344863	1.03179	0.05	hypothetical protein [Rhizobium sp. Leaf68 | 1736231.3]	120I2
ASF03_21625	4	2	0.377044	1.03111	0.04	Small heat shock protein [Rhizobium sp. Leaf68 | 1736231.3]	COG0071
ASF03_13050	16	12	0.421989	1.03108	0.04	Periplasmic aromatic aldehyde oxidoreductase, molybdenum binding subunit YagR [Rhizobium sp. Leaf68 | 1736231.3]	COG1529
ASF03_18945	5	4	0.38295	1.03107	0.04	hypothetical protein [Rhizobium sp. Leaf68 | 1736231.3]	COG0463
ASF03_20440	19	15	0.458148	1.03097	0.04	FIG00983982: hypothetical protein [Rhizobium sp. Leaf68 | 1736231.3]	COG4093
ASF03_11775	22	18	0.451511	1.03068	0.04	Xylose isomerase-like TIM-barrel protein KPN_00539 [Rhizobium sp. Leaf68 | 1736231.3]	COG1082
ASF03_02130	22	21	0.411922	1.02929	0.04	LSU ribosomal protein L13p (L13Ae) [Rhizobium sp. Leaf68 | 1736231.3]	COG0102
ASF03_08180	7	6	0.461641	1.02864	0.04	FIG00003370: Multicopper polyphenol oxidase [Rhizobium sp. Leaf68 | 1736231.3]	COG1496
ASF03_10245	3	3	0.409743	1.02788	0.04	Amidase family protein SAV_5232 [Rhizobium sp. Leaf68 | 1736231.3]	COG0154
ASF03_18930	2	2	0.342947	1.02787	0.04	Galactoside O-acetyltransferase (EC 2.3.1.18) [Rhizobium sp. Leaf68 | 1736231.3]	COG0110
ASF03_13945	16	12	0.438563	1.02721	0.04	Tryptophanyl-tRNA synthetase (EC 6.1.1.2) [Rhizobium sp. Leaf68 | 1736231.3]	COG0180
ASF03_18805	4	2	0.437888	1.02656	0.04	hypothetical protein [Rhizobium sp. Leaf68 | 1736231.3]	0ZTN9
ASF03_09360	13	9	0.357734	1.02486	0.04	SSU ribosomal protein S10p (S20e) [Rhizobium sp. Leaf68 | 1736231.3]	COG0051
ASF03_17580	17	15	0.408136	1.02444	0.03	hypothetical protein [Rhizobium sp. Leaf68 | 1736231.3]	COG3820
ASF03_09380	34	23	0.428243	1.0241	0.03	LSU ribosomal protein L2p (L8e) [Rhizobium sp. Leaf68 | 1736231.3]	COG0090
ASF03_04720	15	13	0.435505	1.02268	0.03	hypothetical protein [Rhizobium sp. Leaf68 | 1736231.3]	11ZTV
ASF03_07265	11	8	0.433428	1.02132	0.03	Urease alpha subunit (EC 3.5.1.5) [Rhizobium sp. Leaf68 | 1736231.3]	COG0804
ASF03_08255	31	22	0.423095	1.02129	0.03	Aspartate aminotransferase (EC 2.6.1.1) [Rhizobium sp. Leaf68 | 1736231.3]	COG0436
ASF03_14610	28	22	0.378323	1.02098	0.03	M20 Dipeptidases [Rhizobium sp. Leaf68 | 1736231.3]	COG0624
ASF03_01265	14	11	0.411659	1.0202	0.03	3-oxoacyl-[acyl-carrier-protein] synthase, KASII (EC 2.3.1.179) [Rhizobium sp. Leaf68 | 1736231.3]	COG0304
ASF03_10765	11	8	0.421989	1.01966	0.03	ABC transporter, substrate-binding protein (cluster 1, maltose/g3p/polyamine/iron) [Rhizobium sp. Leaf68 | 1736231.3]	COG1840
ASF03_02345	3	3	0.441025	1.01935	0.03	hypothetical protein [Rhizobium sp. Leaf68 | 1736231.3]	#N/A
ASF03_11650	5	3	0.487478	1.01764	0.03	Cytoplasmic copper homeostasis protein CutC [Rhizobium sp. Leaf68 | 1736231.3]	COG3142
ASF03_08075	9	6	0.415269	1.01751	0.03	Ubiquinol-cytochrome C reductase, cytochrome B subunit (EC 1.10.2.2) [Rhizobium sp. Leaf68 | 1736231.3]	COG1290
ASF03_09215	16	11	0.376524	1.01721	0.02	Ferric iron ABC transporter, iron-binding protein [Rhizobium sp. Leaf68 | 1736231.3]	COG1840
ASF03_07115	4	4	0.466576	1.01721	0.02	FIG00450386: hypothetical protein [Rhizobium sp. Leaf68 | 1736231.3]	COG5400
ASF03_01800	4	3	0.42574	1.01714	0.02	Protein PhnA [Rhizobium sp. Leaf68 | 1736231.3]	COG2824
ASF03_13445	4	3	0.481252	1.01559	0.02	hypothetical protein [Rhizobium sp. Leaf68 | 1736231.3]	#N/A
ASF03_10975	6	5	0.460349	1.01546	0.02	Monophosphatase-like protein [Rhizobium sp. Leaf68 | 1736231.3]	COG0483
ASF03_03320	8	7	0.473613	1.01546	0.02	Two-component transcriptional response regulator SMc02366, LuxR family [Rhizobium sp. Leaf68 | 1736231.3]	COG0745
ASF03_01480	9	6	0.435491	1.01544	0.02	ATP-DEPENDENT PROTEASE SUBUNIT [Rhizobium sp. Leaf68 | 1736231.3]	COG2607
ASF03_09140	9	6	0.488766	1.01514	0.02	RecD-like DNA helicase Atu2026 [Rhizobium sp. Leaf68 | 1736231.3]	COG0507
ASF03_09055	15	12	0.428126	1.0149	0.02	HtrA protease/chaperone protein [Rhizobium sp. Leaf68 | 1736231.3]	COG0265
ASF03_07715	6	4	0.467908	1.01439	0.02	3-hydroxybutyrate dehydrogenase (EC 1.1.1.30) [Rhizobium sp. Leaf68 | 1736231.3]	0XPTP
ASF03_02555	3	2	0.422757	1.01436	0.02	Oxidoreductase [Rhizobium sp. Leaf68 | 1736231.3]	COG0673
ASF03_05950	47	40	0.440078	1.01427	0.02	Sarcosine oxidase alpha subunit (EC 1.5.3.1) [Rhizobium sp. Leaf68 | 1736231.3]	COG0404;COG0446
ASF03_11370	26	19	0.441095	1.014	0.02	Fructose-bisphosphate aldolase class II (EC 4.1.2.13) [Rhizobium sp. Leaf68 | 1736231.3]	COG0191
ASF03_01785	6	4	0.488766	1.01174	0.02	Aspartyl-tRNA(Asn) amidotransferase subunit C (EC 6.3.5.6) @ Glutamyl-tRNA(Gln) amidotransferase subunit C (EC 6.3.5.7) [Rhizobium sp. Leaf68 | 1736231.3]	COG0721
ASF03_00505	9	7	0.460709	1.01108	0.02	Lactoylglutathione lyase (EC 4.4.1.5) [Rhizobium sp. Leaf68 | 1736231.3]	COG0346
ASF03_01525	2	2	0.44288	1.00738	0.01	Dihydropteroate synthase (EC 2.5.1.15) [Rhizobium sp. Leaf68 | 1736231.3]	COG0294
ASF03_10965	6	3	0.431771	1.00737	0.01	Uncharacterized monothiol glutaredoxin ycf64-like [Rhizobium sp. Leaf68 | 1736231.3]	COG0278
ASF03_21055	4	2	0.438499	1.00713	0.01	ABC-type amino acid transport/signal transduction system, periplasmic component/domain [Rhizobium sp. Leaf68 | 1736231.3]	COG0834
ASF03_21535	7	5	0.45023	1.0071	0.01	4-hydroxyproline epimerase (EC 5.1.1.8) [Rhizobium sp. Leaf68 | 1736231.3]	COG3938
ASF03_09530	34	27	0.45106	1.00676	0.01	Dihydroxy-acid dehydratase (EC 4.2.1.9) [Rhizobium sp. Leaf68 | 1736231.3]	COG0129
ASF03_11055	8	4	0.45023	1.00651	0.01	Peptidase family M23 [Rhizobium sp. Leaf68 | 1736231.3]	COG0739
ASF03_11880	7	7	0.454842	1.00496	0.01	Oxidoreductase, short-chain dehydrogenase/reductase family [Rhizobium sp. Leaf68 | 1736231.3]	COG1028
ASF03_10895	9	8	0.488766	1.00489	0.01	Hydrolase SMc00528, alpha/beta fold family [Rhizobium sp. Leaf68 | 1736231.3]	COG2945
ASF03_04780	5	5	0.488766	1.00488	0.01	ATP phosphoribosyltransferase regulatory subunit (EC 2.4.2.17) [Rhizobium sp. Leaf68 | 1736231.3]	COG3705
ASF03_15930	4	3	0.453315	1.00475	0.01	5'-methylthioadenosine nucleosidase (EC 3.2.2.16) @ S-adenosylhomocysteine nucleosidase (EC 3.2.2.9) [Rhizobium sp. Leaf68 | 1736231.3]	COG0775
ASF03_20510	34	21	0.488766	1.00459	0.01	Aspartyl-tRNA synthetase (EC 6.1.1.12) @ Aspartyl-tRNA(Asn) synthetase (EC 6.1.1.23) [Rhizobium sp. Leaf68 | 1736231.3]	COG0173
ASF03_19705	7	3	0.478126	1.00408	0.01	Cytidylate kinase (EC 2.7.4.25) [Rhizobium sp. Leaf68 | 1736231.3]	COG0283
ASF03_11450	10	8	0.480473	1.00317	0	Putative oxidoreducatse SCO7286 [Rhizobium sp. Leaf68 | 1736231.3]	0XNU1
ASF03_10010	9	7	0.451154	1.00305	0	Indole-3-glycerol phosphate synthase (EC 4.1.1.48) [Rhizobium sp. Leaf68 | 1736231.3]	COG0134
ASF03_08900	4	3	0.479837	1.00283	0	Acetyltransferase, GNAT family [Rhizobium sp. Leaf68 | 1736231.3]	COG0454
ASF03_08235	10	7	0.438692	1.00282	0	Hypothetical metal-binding enzyme, YcbL homolog [Rhizobium sp. Leaf68 | 1736231.3]	COG0491
ASF03_00170	22	18	0.432621	1.00271	0	Peptidyl-prolyl cis-trans isomerase (EC 5.2.1.8) [Rhizobium sp. Leaf68 | 1736231.3]	COG0652
ASF03_11475	37	32	0.480879	1.00175	0	Dehydratase, IlvD/Edd family [Rhizobium sp. Leaf68 | 1736231.3]	COG0129
ASF03_00495	3	3	0.428815	1.00159	0	FIG007785: exported protein [Rhizobium sp. Leaf68 | 1736231.3]	COG1430
ASF03_19690	6	3	0.349282	1.00148	0	Ribonuclease D related protein [Rhizobium sp. Leaf68 | 1736231.3]	COG0349
ASF03_09150	8	8	0.477429	0.999703	0	Pyridoxine 5'-phosphate synthase (EC 2.6.99.2) [Rhizobium sp. Leaf68 | 1736231.3]	COG0854
ASF03_06420	20	15	0.481216	0.999593	0	Glutamate synthase [NADPH] small chain (EC 1.4.1.13) [Rhizobium sp. Leaf68 | 1736231.3]	COG0493
ASF03_12770	3	2	0.477766	0.999106	0	ABC transporter, substrate-binding protein (cluster 5, nickel/peptides/opines) [Rhizobium sp. Leaf68 | 1736231.3]	COG0747
ASF03_13415	2	2	0.448512	0.997487	0	T6SS component TssB (ImpB/VipA) [Rhizobium sp. Leaf68 | 1736231.3]	COG3516
ASF03_05545	12	9	0.48569	0.997332	0	hypothetical protein [Rhizobium sp. Leaf68 | 1736231.3]	#N/A
ASF03_04975	29	22	0.479594	0.996125	-0.01	Putrescine ABC transporter putrescine-binding protein PotF (TC 3.A.1.11.2) [Rhizobium sp. Leaf68 | 1736231.3]	COG0687
ASF03_03610	4	4	0.488766	0.995775	-0.01	Sulfur acceptor protein => iron-sulfur cluster assembly SufE [Rhizobium sp. Leaf68 | 1736231.3]	COG2166
ASF03_21195	10	6	0.465046	0.995751	-0.01	hypothetical protein [Rhizobium sp. Leaf68 | 1736231.3]	127GP
ASF03_08855	21	18	0.488766	0.994313	-0.01	Cell division protein FtsZ [Rhizobium sp. Leaf68 | 1736231.3]	COG0206
ASF03_07740	8	6	0.488766	0.994095	-0.01	hypothetical protein [Rhizobium sp. Leaf68 | 1736231.3]	#N/A
ASF03_07145	4	4	0.475933	0.993108	-0.01	3'(2'),5'-bisphosphate nucleotidase (EC 3.1.3.7) [Rhizobium sp. Leaf68 | 1736231.3]	COG1218
ASF03_09465	6	2	0.466468	0.992041	-0.01	Protein translocase subunit SecY [Rhizobium sp. Leaf68 | 1736231.3]	COG0201
ASF03_08080	14	12	0.475933	0.991517	-0.01	Ubiquinol-cytochrome C reductase, cytochrome C1 subunit [Rhizobium sp. Leaf68 | 1736231.3]	COG2857
ASF03_15720	19	14	0.479681	0.990006	-0.01	Omega-amino acid--pyruvate aminotransferase (EC 2.6.1.18) [Rhizobium sp. Leaf68 | 1736231.3]	COG0161
ASF03_11730	14	8	0.45106	0.989589	-0.02	hypothetical protein [Rhizobium sp. Leaf68 | 1736231.3]	11SR3
ASF03_14605	12	7	0.487011	0.988013	-0.02	Cold shock protein of CSP family [Rhizobium sp. Leaf68 | 1736231.3]	COG1278
ASF03_09650	42	30	0.48569	0.987967	-0.02	ABC transporter, substrate-binding protein (cluster 3, basic aa/glutamine/opines) [Rhizobium sp. Leaf68 | 1736231.3]	COG0834
ASF03_03880	2	2	0.457966	0.987881	-0.02	Chloride channel protein [Rhizobium sp. Leaf68 | 1736231.3]	COG0038
ASF03_14790	3	2	0.334112	0.987441	-0.02	Transcriptional regulator, MarR family [Rhizobium sp. Leaf68 | 1736231.3]	11XUF
ASF03_15185	6	4	0.427463	0.987369	-0.02	Ribonucleotide reductase transcriptional regulator NrdR [Rhizobium sp. Leaf68 | 1736231.3]	COG1327
ASF03_21615	18	16	0.436369	0.987275	-0.02	hypothetical protein [Rhizobium sp. Leaf68 | 1736231.3]	0XUN8
ASF03_07570	11	9	0.488766	0.986755	-0.02	L,D-transpeptidase [Rhizobium sp. Leaf68 | 1736231.3]	COG1376
ASF03_02450	12	9	0.429403	0.986706	-0.02	Phosphate:acyl-ACP acyltransferase PlsX (EC 2.3.1.n2) [Rhizobium sp. Leaf68 | 1736231.3]	COG0416
ASF03_08830	23	17	0.485715	0.98601	-0.02	UDP-N-acetylenolpyruvoylglucosamine reductase (EC 1.3.1.98) [Rhizobium sp. Leaf68 | 1736231.3]	COG0812
ASF03_03185	2	2	0.455644	0.985881	-0.02	ABC transporter, ATP-binding protein (cluster 3, basic aa/glutamine/opines) [Rhizobium sp. Leaf68 | 1736231.3]	COG4598
ASF03_00560	17	13	0.464016	0.985116	-0.02	Multidomain signal transduction protein including CheB-like methylesterase, CheR-like methyltransferase and BaeS-like histidine kinase [Rhizobium sp. Leaf68 | 1736231.3]	COG1352;COG2201
ASF03_19905	16	12	0.425842	0.983984	-0.02	N-acetylmuramic acid ABC transporter, substrate-binding protein [Rhizobium sp. Leaf68 | 1736231.3]	0XPRS
ASF03_22000	2	2	0.475321	0.983532	-0.02	Protein translocase subunit SecE [Rhizobium sp. Leaf68 | 1736231.3]	COG0690
ASF03_08215	6	3	0.488766	0.983434	-0.02	Osmolarity sensor protein EnvZ (EC 2.7.3.-) [Rhizobium sp. Leaf68 | 1736231.3]	0XTWD
ASF03_03510	2	2	0.44211	0.983136	-0.02	hypothetical protein [Rhizobium sp. Leaf68 | 1736231.3]	12BD2
ASF03_11065	2	2	0.479188	0.983113	-0.02	NAD-dependent formate dehydrogenase gamma subunit [Rhizobium sp. Leaf68 | 1736231.3]	COG1905
ASF03_09195	16	13	0.471188	0.983099	-0.02	Uncharacterized mutarotase-like protein [Rhizobium sp. Leaf68 | 1736231.3]	COG4154
ASF03_11240	9	8	0.47399	0.982278	-0.03	Phosphoribosylaminoimidazole-succinocarboxamide synthase (EC 6.3.2.6) [Rhizobium sp. Leaf68 | 1736231.3]	COG0152
ASF03_04450	35	26	0.453315	0.982066	-0.03	Glycyl-tRNA synthetase beta chain (EC 6.1.1.14) [Rhizobium sp. Leaf68 | 1736231.3]	COG0751
ASF03_08380	3	2	0.479594	0.981121	-0.03	Lipopolysaccharide core biosynthesis mannosyltransferase WadC [Rhizobium sp. Leaf68 | 1736231.3]	COG0438
ASF03_19395	8	8	0.421409	0.980934	-0.03	1-pyrroline-4-hydroxy-2-carboxylate deaminase (EC 3.5.4.22) [Rhizobium sp. Leaf68 | 1736231.3]	COG0329
ASF03_20365	5	4	0.488766	0.980353	-0.03	Cell-division-associated, ABC-transporter-like signaling protein FtsE [Rhizobium sp. Leaf68 | 1736231.3]	COG2884
ASF03_02795	3	2	0.447846	0.97987	-0.03	Efflux ABC transporter, permease/ATP-binding protein mlr7818 [Rhizobium sp. Leaf68 | 1736231.3]	COG5265
ASF03_01575	13	12	0.457819	0.979814	-0.03	NAD(P)H dehydrogenase (quinone), Type IV (EC 1.6.5.2) [Rhizobium sp. Leaf68 | 1736231.3]	COG0655
ASF03_03130	2	2	0.421019	0.979669	-0.03	OsmC/Ohr family protein [Rhizobium sp. Leaf68 | 1736231.3]	COG1764
ASF03_18360	6	6	0.424985	0.979482	-0.03	Ornithine cyclodeaminase (EC 4.3.1.12) [Rhizobium sp. Leaf68 | 1736231.3]	COG2423
ASF03_07640	4	4	0.488766	0.979253	-0.03	hypothetical protein [Rhizobium sp. Leaf68 | 1736231.3]	COG0639
ASF03_07555	5	2	0.488766	0.979213	-0.03	Protein containing transglutaminase-like domain, putative cysteine protease [Rhizobium sp. Leaf68 | 1736231.3]	COG1305
ASF03_19185	14	10	0.401879	0.978788	-0.03	3-demethylubiquinol 3-O-methyltransferase (EC 2.1.1.64) @ 2-polyprenyl-6-hydroxyphenyl methylase (EC 2.1.1.222) [Rhizobium sp. Leaf68 | 1736231.3]	COG2227
ASF03_14975	7	5	0.42574	0.978779	-0.03	Osmoprotectant ABC transporter binding protein YehZ [Rhizobium sp. Leaf68 | 1736231.3]	COG1732
ASF03_20955	4	2	0.398367	0.977299	-0.03	hypothetical protein [Rhizobium sp. Leaf68 | 1736231.3]	#N/A
ASF03_16475	15	12	0.39159	0.976779	-0.03	MmgE/PrpD family protein [Rhizobium sp. Leaf68 | 1736231.3]	COG2079
ASF03_21325	7	4	0.461387	0.97598	-0.04	hypothetical protein [Rhizobium sp. Leaf68 | 1736231.3]	0XZUD
ASF03_02785	8	7	0.479312	0.975601	-0.04	Lysine decarboxylase family [Rhizobium sp. Leaf68 | 1736231.3]	COG1611
ASF03_16005	13	11	0.477362	0.975469	-0.04	NADH-ubiquinone oxidoreductase 39 KD subunit (EC 1.6.5.3) [Rhizobium sp. Leaf68 | 1736231.3]	COG0702
ASF03_01280	2	2	0.471742	0.974696	-0.04	Acyl carrier protein [Rhizobium sp. Leaf68 | 1736231.3]	COG0236
ASF03_16755	15	12	0.455478	0.973978	-0.04	RND efflux system, inner membrane transporter [Rhizobium sp. Leaf68 | 1736231.3]	COG0841
ASF03_17785	14	12	0.478126	0.973941	-0.04	Bacterioferritin (EC 1.16.3.1) [Rhizobium sp. Leaf68 | 1736231.3]	COG2193
ASF03_10705	5	4	0.469827	0.973751	-0.04	hypothetical protein [Rhizobium sp. Leaf68 | 1736231.3]	11HNG
ASF03_06635	10	6	0.390283	0.97271	-0.04	hypothetical protein [Rhizobium sp. Leaf68 | 1736231.3]	#N/A
ASF03_18200	21	17	0.435168	0.97222	-0.04	Acetyl-coenzyme A carboxyl transferase beta chain (EC 6.4.1.2) [Rhizobium sp. Leaf68 | 1736231.3]	COG0777
ASF03_03900	7	6	0.479681	0.971963	-0.04	Betaine aldehyde dehydrogenase (EC 1.2.1.8) [Rhizobium sp. Leaf68 | 1736231.3]	COG1012
ASF03_02650	8	5	0.366678	0.971838	-0.04	Malonyl CoA-acyl carrier protein transacylase (EC 2.3.1.39) [Rhizobium sp. Leaf68 | 1736231.3]	COG0331
ASF03_02175	3	3	0.447891	0.971522	-0.04	Polysaccharide export protein [Rhizobium sp. Leaf68 | 1736231.3]	COG1596
ASF03_21330	3	3	0.44831	0.970767	-0.04	hypothetical protein [Rhizobium sp. Leaf68 | 1736231.3]	#N/A
ASF03_01880	3	3	0.386439	0.970569	-0.04	LSU ribosomal protein L33p @ LSU ribosomal protein L33p, zinc-independent [Rhizobium sp. Leaf68 | 1736231.3]	COG0267
ASF03_02465	7	6	0.386406	0.97044	-0.04	Outer membrane beta-barrel assembly protein BamE [Rhizobium sp. Leaf68 | 1736231.3]	COG2913
ASF03_05755	18	12	0.417448	0.970084	-0.04	Metal chaperone, involved in Zn homeostasis [Rhizobium sp. Leaf68 | 1736231.3]	COG0523
ASF03_14235	10	8	0.469913	0.969077	-0.05	Penicillin-insensitive murein endopeptidase [Rhizobium sp. Leaf68 | 1736231.3]	COG3770
ASF03_16965	7	6	0.392245	0.968692	-0.05	ABC transporter, substrate-binding protein (cluster 5, nickel/peptides/opines) [Rhizobium sp. Leaf68 | 1736231.3]	0XRAT
ASF03_07250	5	3	0.38363	0.967621	-0.05	Urease gamma subunit (EC 3.5.1.5) [Rhizobium sp. Leaf68 | 1736231.3]	COG0831
ASF03_02995	8	7	0.387946	0.967594	-0.05	4-hydroxy-tetrahydrodipicolinate synthase (EC 4.3.3.7) [Rhizobium sp. Leaf68 | 1736231.3]	COG0329
ASF03_21815	2	2	0.434444	0.967183	-0.05	hypothetical protein [Rhizobium sp. Leaf68 | 1736231.3]	11HP2
ASF03_08535	9	8	0.470739	0.965763	-0.05	N-acetylglucosamine-1-phosphate uridyltransferase (EC 2.7.7.23) / Glucosamine-1-phosphate N-acetyltransferase (EC 2.3.1.157) [Rhizobium sp. Leaf68 | 1736231.3]	COG1207
ASF03_16410	4	3	0.468207	0.965047	-0.05	Hydroxyethylthiazole kinase (EC 2.7.1.50) [Rhizobium sp. Leaf68 | 1736231.3]	COG2145
ASF03_03785	9	6	0.468222	0.964351	-0.05	Mlr6145 protein [Rhizobium sp. Leaf68 | 1736231.3]	11VRT
ASF03_09120	9	9	0.42647	0.964347	-0.05	Oxidoreductase, aldo/keto reductase family [Rhizobium sp. Leaf68 | 1736231.3]	COG0656
ASF03_17895	13	13	0.467959	0.96338	-0.05	Uncharacterized protein CC_3750 [Rhizobium sp. Leaf68 | 1736231.3]	COG5468
ASF03_02515	3	3	0.464391	0.963339	-0.05	Demethylmenaquinone methyltransferase-like protein [Rhizobium sp. Leaf68 | 1736231.3]	COG0684
ASF03_08135	31	27	0.407481	0.962447	-0.06	LSU ribosomal protein L25p [Rhizobium sp. Leaf68 | 1736231.3]	COG1825
ASF03_19495	24	19	0.408136	0.961858	-0.06	Endo-beta-1,3-1,4 glucanase (licheninase) (EC 3.2.1.73) [Rhizobium sp. Leaf68 | 1736231.3]	COG2273
ASF03_08345	8	7	0.420575	0.95974	-0.06	CDP-4-dehydro-6-deoxy-D-glucose 3-dehydratase (EC 4.2.1.-) [Rhizobium sp. Leaf68 | 1736231.3]	COG0399
ASF03_08930	5	5	0.35456	0.959487	-0.06	Ribosomal protein L11 methyltransferase [Rhizobium sp. Leaf68 | 1736231.3]	COG2264
fig|1736231.3.peg.4582	3	3	0.419623	0.95936	-0.06	hypothetical protein [Rhizobium sp. Leaf68 | 1736231.3]	#N/A
ASF03_05460	13	10	0.386954	0.958276	-0.06	2-keto-3-deoxy-L-fuconate dehydrogenase [Rhizobium sp. Leaf68 | 1736231.3]	0XSIT
ASF03_06575	4	3	0.451409	0.957752	-0.06	TPR domain protein [Rhizobium sp. Leaf68 | 1736231.3]	COG0457
ASF03_08795	20	17	0.442847	0.957211	-0.06	UDP-N-acetylmuramoyl-dipeptide--2,6-diaminopimelate ligase (EC 6.3.2.13) [Rhizobium sp. Leaf68 | 1736231.3]	COG0769
ASF03_21315	3	3	0.362523	0.95702	-0.06	hypothetical protein [Rhizobium sp. Leaf68 | 1736231.3]	COG2135
ASF03_06700	48	33	0.356234	0.956905	-0.06	Transketolase (EC 2.2.1.1) [Rhizobium sp. Leaf68 | 1736231.3]	COG0021
ASF03_18345	8	6	0.359244	0.956674	-0.06	Dna binding response regulator PrrA (RegA) [Rhizobium sp. Leaf68 | 1736231.3]	COG4567
ASF03_22030	8	8	0.403584	0.956574	-0.06	Mll5186 protein [Rhizobium sp. Leaf68 | 1736231.3]	11M1B
ASF03_12680	12	8	0.442062	0.955926	-0.07	Putative glycosyl hydrolase of unknown function (DUF1680) [Rhizobium sp. Leaf68 | 1736231.3]	COG3533
fig|1736231.3.peg.4647	5	5	0.47361	0.955838	-0.07	Pyrimidine-specific ribonucleoside hydrolase RihB (EC 3.2.2.8) [Rhizobium sp. Leaf68 | 1736231.3]	#N/A
ASF03_01260	17	12	0.488766	0.955663	-0.07	Alcohol dehydrogenase (EC 1.1.1.1) [Rhizobium sp. Leaf68 | 1736231.3]	COG0604
ASF03_03050	11	10	0.33812	0.955556	-0.07	Biosynthetic Aromatic amino acid aminotransferase beta (EC 2.6.1.57) @ Histidinol-phosphate aminotransferase (EC 2.6.1.9) [Rhizobium sp. Leaf68 | 1736231.3]	COG0079
ASF03_06450	27	19	0.341625	0.954686	-0.07	UTP--glucose-1-phosphate uridylyltransferase (EC 2.7.7.9) [Rhizobium sp. Leaf68 | 1736231.3]	COG1210
ASF03_04285	15	10	0.425842	0.954026	-0.07	3,4-dihydroxy-2-butanone 4-phosphate synthase (EC 4.1.99.12) / GTP cyclohydrolase II (EC 3.5.4.25) [Rhizobium sp. Leaf68 | 1736231.3]	COG0108;COG0807
ASF03_04545	13	9	0.414218	0.953699	-0.07	ATP synthase F0 sector subunit b' (EC 3.6.3.14) [Rhizobium sp. Leaf68 | 1736231.3]	COG0711
ASF03_07075	36	27	0.400509	0.953414	-0.07	Adenylosuccinate synthetase (EC 6.3.4.4) [Rhizobium sp. Leaf68 | 1736231.3]	COG0104
ASF03_17620	5	5	0.488766	0.952841	-0.07	NAD-dependent epimerase/dehydratase [Rhizobium sp. Leaf68 | 1736231.3]	COG0451
ASF03_15875	5	5	0.307439	0.951985	-0.07	FIG138056: a glutathione-dependent thiol reductase [Rhizobium sp. Leaf68 | 1736231.3]	COG1393
ASF03_11205	17	5	0.350727	0.950806	-0.07	ATP-dependent RNA helicase Atu1833 [Rhizobium sp. Leaf68 | 1736231.3]	COG0513
ASF03_07615	11	9	0.318192	0.95075	-0.07	2-oxo-4-hydroxy-4-carboxy-5-ureidoimidazoline (OHCU) decarboxylase (EC 4.1.1.97) [Rhizobium sp. Leaf68 | 1736231.3]	COG3195
ASF03_08520	39	32	0.310291	0.950499	-0.07	5-methyltetrahydrofolate--homocysteine methyltransferase (EC 2.1.1.13) [Rhizobium sp. Leaf68 | 1736231.3]	COG0646;COG1410
ASF03_01685	9	5	0.465328	0.950219	-0.07	hypothetical protein [Rhizobium sp. Leaf68 | 1736231.3]	0XXKJ
ASF03_14240	4	3	0.343973	0.950113	-0.07	Methylglyoxal synthase (EC 4.2.3.3) [Rhizobium sp. Leaf68 | 1736231.3]	COG1803
ASF03_14955	12	10	0.43525	0.94976	-0.07	Histidine ABC transporter, substrate-binding protein [Rhizobium sp. Leaf68 | 1736231.3]	COG0715
ASF03_08165	12	9	0.359902	0.948899	-0.08	Ribose-phosphate pyrophosphokinase (EC 2.7.6.1) [Rhizobium sp. Leaf68 | 1736231.3]	COG0462
ASF03_15880	19	14	0.376587	0.948287	-0.08	N-acyl homoserine lactone hydrolase [Rhizobium sp. Leaf68 | 1736231.3]	0Y62Z
ASF03_17335	8	5	0.41208	0.946052	-0.08	Arylesterase precursor (EC 3.1.1.2) [Rhizobium sp. Leaf68 | 1736231.3]	COG2755
ASF03_15060	2	2	0.294137	0.945082	-0.08	Peroxyureidoacrylate/ureidoacrylate amidohydrolase RutB (EC 3.5.1.110) [Rhizobium sp. Leaf68 | 1736231.3]	COG1335
ASF03_17050	7	4	0.407983	0.944885	-0.08	ATP synthase epsilon chain (EC 3.6.3.14) [Rhizobium sp. Leaf68 | 1736231.3]	COG0355
ASF03_19200	24	18	0.314228	0.944601	-0.08	Aspartokinase (EC 2.7.2.4) [Rhizobium sp. Leaf68 | 1736231.3]	COG0527
ASF03_10005	4	4	0.473845	0.94425	-0.08	Cyclic pyranopterin monophosphate synthase (EC 4.6.1.17) [Rhizobium sp. Leaf68 | 1736231.3]	COG0315
ASF03_15855	15	10	0.0912301	0.944118	-0.08	D-mannonate oxidoreductase (EC 1.1.1.57) [Rhizobium sp. Leaf68 | 1736231.3]	COG0246
ASF03_05790	2	2	0.120466	0.943199	-0.08	TRAP dicarboxylate transporter, DctM subunit, unknown substrate 6 [Rhizobium sp. Leaf68 | 1736231.3]	COG4664
ASF03_21990	18	15	0.297745	0.942534	-0.09	LSU ribosomal protein L11p (L12e) [Rhizobium sp. Leaf68 | 1736231.3]	COG0080
ASF03_01890	5	4	0.324981	0.941996	-0.09	Polar-differentiation response regulator DivK [Rhizobium sp. Leaf68 | 1736231.3]	11I86
ASF03_02365	4	2	0.48616	0.941991	-0.09	Deoxyribodipyrimidine photolyase (EC 4.1.99.3) [Rhizobium sp. Leaf68 | 1736231.3]	COG0415
ASF03_14065	21	18	0.32024	0.941883	-0.09	2-methoxy-6-polyprenyl-1,4-benzoquinol methylase (EC 2.1.1.201) [Rhizobium sp. Leaf68 | 1736231.3]	COG2226
ASF03_08095	4	4	0.405551	0.941493	-0.09	hypothetical protein [Rhizobium sp. Leaf68 | 1736231.3]	COG2030
ASF03_09830	6	5	0.230559	0.941201	-0.09	RidA/YER057c/UK114 superfamily, group 1 [Rhizobium sp. Leaf68 | 1736231.3]	COG0251
ASF03_09810	34	27	0.40215	0.940971	-0.09	Enolase (EC 4.2.1.11) [Rhizobium sp. Leaf68 | 1736231.3]	COG0148
ASF03_09930	16	14	0.444253	0.940936	-0.09	Multimodular transpeptidase-transglycosylase (EC 2.4.1.129) (EC 3.4.-.-) [Rhizobium sp. Leaf68 | 1736231.3]	COG5009
ASF03_15895	5	3	0.360004	0.940897	-0.09	Transcriptional repressor with succinate semialdehyde inducer, IclR family [Rhizobium sp. Leaf68 | 1736231.3]	COG1414
ASF03_05490	40	33	0.272942	0.939474	-0.09	Lysyl-tRNA synthetase (class II) (EC 6.1.1.6) [Rhizobium sp. Leaf68 | 1736231.3]	COG1190
ASF03_01430	72	54	0.241413	0.939296	-0.09	Cell division trigger factor (EC 5.2.1.8) [Rhizobium sp. Leaf68 | 1736231.3]	COG0544
ASF03_20645	5	4	0.482105	0.938377	-0.09	Ornithine cyclodeaminase (EC 4.3.1.12) [Rhizobium sp. Leaf68 | 1736231.3]	COG2423
ASF03_08850	3	2	0.328348	0.938169	-0.09	Cell division protein FtsA [Rhizobium sp. Leaf68 | 1736231.3]	COG0849
ASF03_19210	13	8	0.4028	0.938039	-0.09	Peptide chain release factor 1 [Rhizobium sp. Leaf68 | 1736231.3]	COG0216
ASF03_17715	5	3	0.361806	0.937928	-0.09	LSU ribosomal protein L21p [Rhizobium sp. Leaf68 | 1736231.3]	COG0261
ASF03_11020	5	4	0.31947	0.937836	-0.09	FIG00899427: hypothetical protein [Rhizobium sp. Leaf68 | 1736231.3]	COG3536
ASF03_02625	9	7	0.452865	0.936614	-0.09	UPF0701 protein YicC [Rhizobium sp. Leaf68 | 1736231.3]	COG1561
ASF03_09675	19	14	0.465328	0.936238	-0.1	RecA protein [Rhizobium sp. Leaf68 | 1736231.3]	COG0468
ASF03_19195	32	21	0.381585	0.936071	-0.1	ATP-dependent RNA helicase Atu4171 [Rhizobium sp. Leaf68 | 1736231.3]	COG0513
ASF03_06670	20	14	0.329322	0.934924	-0.1	Fructose-bisphosphate aldolase class I (EC 4.1.2.13) [Rhizobium sp. Leaf68 | 1736231.3]	COG3588
ASF03_07710	10	7	0.407395	0.93475	-0.1	Xanthine dehydrogenase iron-sulfur subunit (EC 1.17.1.4) / Xanthine dehydrogenase, FAD binding subunit (EC 1.17.1.4) [Rhizobium sp. Leaf68 | 1736231.3]	COG4630
ASF03_01600	5	4	0.437697	0.934652	-0.1	L-amino acid ABC transporter (Glu/Asp/His/...), permease protein 1 AapQ [Rhizobium sp. Leaf68 | 1736231.3]	COG4597
ASF03_10875	14	12	0.329494	0.933212	-0.1	Iron-sulfur cluster assembly protein SufD [Rhizobium sp. Leaf68 | 1736231.3]	COG0719
ASF03_21980	32	25	0.290795	0.932636	-0.1	LSU ribosomal protein L10p (P0) [Rhizobium sp. Leaf68 | 1736231.3]	COG0244
ASF03_20085	2	2	0.488766	0.932611	-0.1	hypothetical protein [Rhizobium sp. Leaf68 | 1736231.3]	11FRV
ASF03_02290	2	2	0.421409	0.93226	-0.1	hypothetical protein [Rhizobium sp. Leaf68 | 1736231.3]	#N/A
ASF03_08115	3	3	0.429422	0.932215	-0.1	Peptidyl-tRNA hydrolase (EC 3.1.1.29) [Rhizobium sp. Leaf68 | 1736231.3]	COG0193
ASF03_01365	34	23	0.45908	0.931393	-0.1	SSU ribosomal protein S4p (S9e) @ SSU ribosomal protein S4p (S9e), zinc-independent [Rhizobium sp. Leaf68 | 1736231.3]	COG0522
ASF03_21715	9	7	0.40413	0.931377	-0.1	RNA polymerase ECF-type sigma factor [Rhizobium sp. Leaf68 | 1736231.3]	COG1595
ASF03_19070	16	13	0.475692	0.931341	-0.1	Trehalose utilization protein ThuA [Rhizobium sp. Leaf68 | 1736231.3]	COG4813
ASF03_04615	13	9	0.358523	0.930824	-0.1	1,4-lactonase (EC 3.1.1.25) [Rhizobium sp. Leaf68 | 1736231.3]	COG3386
ASF03_14965	2	2	0.346512	0.930196	-0.1	Osmoprotectant ABC transporter ATP-binding subunit YehX [Rhizobium sp. Leaf68 | 1736231.3]	COG1125
ASF03_17840	16	10	0.279905	0.929953	-0.1	Exodeoxyribonuclease III (EC 3.1.11.2) [Rhizobium sp. Leaf68 | 1736231.3]	COG0708
ASF03_21135	15	10	0.268491	0.92896	-0.11	Ornithine carbamoyltransferase (EC 2.1.3.3) [Rhizobium sp. Leaf68 | 1736231.3]	COG0078
ASF03_05535	9	7	0.43928	0.928277	-0.11	Xylulose kinase (EC 2.7.1.17) [Rhizobium sp. Leaf68 | 1736231.3]	COG1070
ASF03_09460	18	15	0.338815	0.927857	-0.11	LSU ribosomal protein L15p (L27Ae) [Rhizobium sp. Leaf68 | 1736231.3]	COG0200
ASF03_15570	9	6	0.418769	0.927677	-0.11	ABC transporter, ATP-binding protein (cluster 5, nickel/peptides/opines) [Rhizobium sp. Leaf68 | 1736231.3]	COG0444
ASF03_01780	23	21	0.301834	0.926971	-0.11	Aspartyl-tRNA(Asn) amidotransferase subunit A (EC 6.3.5.6) @ Glutamyl-tRNA(Gln) amidotransferase subunit A (EC 6.3.5.7) [Rhizobium sp. Leaf68 | 1736231.3]	COG0154
ASF03_06820	29	25	0.307631	0.926072	-0.11	Tol-Pal system beta propeller repeat protein TolB [Rhizobium sp. Leaf68 | 1736231.3]	COG0823
ASF03_06610	6	3	0.292949	0.925926	-0.11	FOG: TPR repeat, SEL1 subfamily [Rhizobium sp. Leaf68 | 1736231.3]	COG0790
ASF03_17700	7	7	0.38295	0.925569	-0.11	L-malyl-CoA/beta-methylmalyl-CoA lyase [Rhizobium sp. Leaf68 | 1736231.3]	COG2301
ASF03_21530	15	13	0.331433	0.9247	-0.11	Dihydroorotase (EC 3.5.2.3) [Rhizobium sp. Leaf68 | 1736231.3]	COG0418
ASF03_21510	3	2	0.44211	0.924128	-0.11	Transcriptional regulator, AsnC family [Rhizobium sp. Leaf68 | 1736231.3]	COG1522
ASF03_20405	57	46	0.44621	0.924071	-0.11	L-cystine ABC transporter, substrate-binding protein TcyA [Rhizobium sp. Leaf68 | 1736231.3]	COG0834
ASF03_00770	21	16	0.311991	0.92355	-0.11	Aminomethyltransferase (glycine cleavage system T protein) (EC 2.1.2.10) [Rhizobium sp. Leaf68 | 1736231.3]	COG0404
ASF03_17070	14	13	0.343977	0.92315	-0.12	ATP synthase delta chain (EC 3.6.3.14) [Rhizobium sp. Leaf68 | 1736231.3]	COG0712
ASF03_08360	3	2	0.378191	0.922562	-0.12	hypothetical protein [Rhizobium sp. Leaf68 | 1736231.3]	COG3306
ASF03_18265	8	7	0.31994	0.922164	-0.12	DNA-binding response regulator ChvI [Rhizobium sp. Leaf68 | 1736231.3]	COG0745
ASF03_09935	14	9	0.382904	0.921634	-0.12	Peptide chain release factor 2 @ programmed frameshift-containing [Rhizobium sp. Leaf68 | 1736231.3]	COG1186
ASF03_21710	3	2	0.257322	0.920623	-0.12	hypothetical protein [Rhizobium sp. Leaf68 | 1736231.3]	#N/A
ASF03_08405	68	49	0.272684	0.919106	-0.12	Carbamoyl-phosphate synthase large chain (EC 6.3.5.5) [Rhizobium sp. Leaf68 | 1736231.3]	COG0458
ASF03_03540	9	5	0.357825	0.919072	-0.12	Multimodular transpeptidase-transglycosylase (EC 2.4.1.129) (EC 3.4.-.-) [Rhizobium sp. Leaf68 | 1736231.3]	COG0744
ASF03_04135	21	18	0.411141	0.918914	-0.12	Peroxiredoxin [Rhizobium sp. Leaf68 | 1736231.3]	COG0678
ASF03_12640	21	16	0.478981	0.918789	-0.12	Predicted L-rhamnose ABC transporter, substrate-binding component [Rhizobium sp. Leaf68 | 1736231.3]	0XPHQ
ASF03_17570	5	3	0.355652	0.91807	-0.12	hypothetical protein [Rhizobium sp. Leaf68 | 1736231.3]	COG2771
ASF03_02380	22	19	0.290922	0.917897	-0.12	3-mercaptopyruvate sulfurtransferase (EC 2.8.1.2) [Rhizobium sp. Leaf68 | 1736231.3]	COG0454;COG2897
ASF03_09045	18	12	0.233708	0.917478	-0.12	HflK protein [Rhizobium sp. Leaf68 | 1736231.3]	COG0330
ASF03_15980	10	6	0.264507	0.916585	-0.13	16S ribosomal RNA m(5)C 967 methyltransferase [Rhizobium sp. Leaf68 | 1736231.3]	COG0144
ASF03_00565	6	6	0.021317	0.916103	-0.13	hypothetical protein [Rhizobium sp. Leaf68 | 1736231.3]	COG2202
ASF03_03220	11	9	0.155194	0.915566	-0.13	Pentapeptide repeat family protein [Rhizobium sp. Leaf68 | 1736231.3]	COG1357
ASF03_19275	9	6	0.421678	0.915313	-0.13	hypothetical protein [Rhizobium sp. Leaf68 | 1736231.3]	11WVD
ASF03_18320	26	19	0.378191	0.914849	-0.13	ATP-dependent hsl protease ATP-binding subunit HslU [Rhizobium sp. Leaf68 | 1736231.3]	COG1220
ASF03_14650	27	21	0.411922	0.914125	-0.13	Tripartite tricarboxylate transporter TctC family [Rhizobium sp. Leaf68 | 1736231.3]	COG3181
ASF03_14470	15	13	0.337463	0.91401	-0.13	Peptide-methionine (S)-S-oxide reductase MsrA (EC 1.8.4.11) [Rhizobium sp. Leaf68 | 1736231.3]	COG0225
ASF03_21115	15	11	0.306535	0.913192	-0.13	Deoxycytidine triphosphate deaminase (EC 3.5.4.13) [Rhizobium sp. Leaf68 | 1736231.3]	COG0717
ASF03_21425	9	5	0.2859	0.912331	-0.13	Amine oxidase, flavin-containing [Rhizobium sp. Leaf68 | 1736231.3]	COG2907
ASF03_11140	7	7	0.337684	0.912145	-0.13	Soluble lytic murein transglycosylase (EC 3.2.1.-) [Rhizobium sp. Leaf68 | 1736231.3]	11DAJ
ASF03_13725	6	6	0.461641	0.912079	-0.13	Unknown pentose utilization regulator 2, DeoR family [Rhizobium sp. Leaf68 | 1736231.3]	COG2390
ASF03_14260	24	21	0.382676	0.911536	-0.13	Phosphoglycerate mutase (EC 5.4.2.11) [Rhizobium sp. Leaf68 | 1736231.3]	COG0588
ASF03_10810	10	6	0.255173	0.911324	-0.13	hypothetical protein [Rhizobium sp. Leaf68 | 1736231.3]	COG1192
ASF03_00330	13	11	0.234907	0.910998	-0.13	FIG003003: hypothetical protein [Rhizobium sp. Leaf68 | 1736231.3]	COG1801
ASF03_00890	3	2	0.429817	0.910016	-0.14	Ribosome association toxin RatA [Rhizobium sp. Leaf68 | 1736231.3]	COG2867
fig|1736231.3.peg.1492	8	7	0.243025	0.910002	-0.14	Uncharacterized protein SMc03999 [Rhizobium sp. Leaf68 | 1736231.3]	#N/A
ASF03_17265	21	17	0.287178	0.909337	-0.14	Dipeptidyl carboxypeptidase Dcp (EC 3.4.15.5) [Rhizobium sp. Leaf68 | 1736231.3]	COG0339
ASF03_20395	18	13	0.319318	0.909103	-0.14	TRAP transporter solute receptor, unknown substrate 6 [Rhizobium sp. Leaf68 | 1736231.3]	COG4663
ASF03_09005	17	12	0.094432	0.908552	-0.14	D-Lactate dehydrogenase, cytochrome c-dependent (EC 1.1.2.4) [Rhizobium sp. Leaf68 | 1736231.3]	COG0277
ASF03_07565	19	16	0.276398	0.908339	-0.14	Protein containing domains DUF404, DUF407 [Rhizobium sp. Leaf68 | 1736231.3]	COG2308
ASF03_18300	7	5	0.13714	0.908019	-0.14	Imidazole glycerol phosphate synthase amidotransferase subunit HisH [Rhizobium sp. Leaf68 | 1736231.3]	COG0118
ASF03_10695	4	4	0.368912	0.907447	-0.14	PTPS-like type 4 [Rhizobium sp. Leaf68 | 1736231.3]	11T7W
ASF03_13930	2	2	0.242008	0.907238	-0.14	tRNA threonylcarbamoyladenosine biosynthesis protein TsaB [Rhizobium sp. Leaf68 | 1736231.3]	COG1214
ASF03_14555	3	3	0.300945	0.906396	-0.14	Carbon-nitrogen hydrolase [Rhizobium sp. Leaf68 | 1736231.3]	COG0388
ASF03_07360	14	11	0.207748	0.90589	-0.14	Phosphomannomutase (EC 5.4.2.8) [Rhizobium sp. Leaf68 | 1736231.3]	COG1109
ASF03_15480	3	2	0.481402	0.905307	-0.14	ABC transporter, ATP-binding protein (cluster 5, nickel/peptides/opines) [Rhizobium sp. Leaf68 | 1736231.3]	COG4608
ASF03_02415	9	7	0.311443	0.904313	-0.15	Threonine dehydratase biosynthetic (EC 4.3.1.19) [Rhizobium sp. Leaf68 | 1736231.3]	COG1171
ASF03_01350	23	18	0.175218	0.903994	-0.15	hypothetical protein [Rhizobium sp. Leaf68 | 1736231.3]	COG3184
ASF03_04045	17	15	0.386606	0.903976	-0.15	Periplasmic thiol:disulfide interchange protein DsbA [Rhizobium sp. Leaf68 | 1736231.3]	COG1651
ASF03_07970	9	5	0.284236	0.903516	-0.15	FIG003603: membrane protein, putative [Rhizobium sp. Leaf68 | 1736231.3]	0XQC8
ASF03_04455	13	10	0.134508	0.903509	-0.15	Glycyl-tRNA synthetase alpha chain (EC 6.1.1.14) [Rhizobium sp. Leaf68 | 1736231.3]	COG0752
ASF03_15455	12	11	0.276496	0.902484	-0.15	Mannose-6-phosphate isomerase (EC 5.3.1.8) [Rhizobium sp. Leaf68 | 1736231.3]	COG2942
ASF03_08655	6	5	0.385719	0.902403	-0.15	FIG00986216: hypothetical protein [Rhizobium sp. Leaf68 | 1736231.3]	0XV6R
ASF03_17865	5	4	0.136109	0.900793	-0.15	Acyl-CoA thioesterase II (EC 3.1.2.-) [Rhizobium sp. Leaf68 | 1736231.3]	COG1946
ASF03_14160	10	9	0.291772	0.900275	-0.15	3-hydroxyacyl-[acyl-carrier-protein] dehydratase, FabA form (EC 4.2.1.59) @ Trans-2-decenoyl-[acyl-carrier-protein] isomerase (EC 5.3.3.14) [Rhizobium sp. Leaf68 | 1736231.3]	COG0764
ASF03_07120	4	4	0.268736	0.899669	-0.15	Two-component system sensor histidine kinase [Rhizobium sp. Leaf68 | 1736231.3]	COG5385
ASF03_09405	12	5	0.424786	0.899553	-0.15	LSU ribosomal protein L29p (L35e) [Rhizobium sp. Leaf68 | 1736231.3]	COG0255
ASF03_14285	22	17	0.257258	0.899322	-0.15	Fructose ABC transporter, ATP-binding component FrcA [Rhizobium sp. Leaf68 | 1736231.3]	COG1129
ASF03_07590	6	3	0.345279	0.899261	-0.15	ATP-dependent RNA helicase RhlE (EC 3.6.4.13) [Rhizobium sp. Leaf68 | 1736231.3]	COG0513
ASF03_07915	16	14	0.263118	0.898538	-0.15	2-isopropylmalate synthase (EC 2.3.3.13) [Rhizobium sp. Leaf68 | 1736231.3]	COG0119
ASF03_08105	18	16	0.208074	0.898502	-0.15	GTP-binding and nucleic acid-binding protein YchF [Rhizobium sp. Leaf68 | 1736231.3]	COG0012
ASF03_06695	52	44	0.259683	0.898354	-0.15	NADP-dependent glyceraldehyde-3-phosphate dehydrogenase (EC 1.2.1.13) @ NAD-dependent glyceraldehyde-3-phosphate dehydrogenase (EC 1.2.1.12) [Rhizobium sp. Leaf68 | 1736231.3]	COG0057
ASF03_01295	4	3	0.252176	0.897567	-0.16	Sulfate permease [Rhizobium sp. Leaf68 | 1736231.3]	COG0659
ASF03_04475	4	2	0.291772	0.897382	-0.16	hypothetical protein [Rhizobium sp. Leaf68 | 1736231.3]	0XNNF
1736231.3.peg.2078	3	2	0.294736	0.897336	-0.16	Translation elongation factor Tu [Rhizobium sp. Leaf68 | 1736231.3] [fig|1736231.3.peg.1214,fig|1736231.3.peg.2078]	#N/A
ASF03_12135	5	2	0.280781	0.897186	-0.16	Periplasmic aromatic aldehyde oxidoreductase, iron-sulfur subunit YagT [Rhizobium sp. Leaf68 | 1736231.3]	COG2080
ASF03_20790	4	3	0.478659	0.896583	-0.16	ABC transporter, substrate-binding protein (cluster 5, nickel/peptides/opines) [Rhizobium sp. Leaf68 | 1736231.3]	0XPRS
ASF03_11015	8	6	0.483685	0.896284	-0.16	Inner membrane protein, KefB/KefC family [Rhizobium sp. Leaf68 | 1736231.3]	COG0475;COG1226
ASF03_02330	5	4	0.179191	0.895204	-0.16	hypothetical protein [Rhizobium sp. Leaf68 | 1736231.3]	COG1396
ASF03_06010	13	8	0.400371	0.895169	-0.16	Glycogen synthase, ADP-glucose transglucosylase (EC 2.4.1.21) [Rhizobium sp. Leaf68 | 1736231.3]	COG0297
ASF03_18770	2	2	0.27697	0.895165	-0.16	Transcriptional regulator, Xre family [Rhizobium sp. Leaf68 | 1736231.3]	0XPBW
ASF03_09875	63	57	0.319345	0.895145	-0.16	Outer membrane protein assembly factor YaeT [Rhizobium sp. Leaf68 | 1736231.3]	COG4775
ASF03_19860	2	2	0.325735	0.894657	-0.16	hypothetical protein [Rhizobium sp. Leaf68 | 1736231.3]	COG1011
ASF03_02580	27	23	0.296309	0.894323	-0.16	Cytosol aminopeptidase PepA (EC 3.4.11.1) [Rhizobium sp. Leaf68 | 1736231.3]	COG0260
ASF03_21930	94	75	0.304544	0.893646	-0.16	Translation elongation factor G [Rhizobium sp. Leaf68 | 1736231.3]	COG0480
ASF03_18910	8	6	0.206368	0.893373	-0.16	Glucose-1-phosphate cytidylyltransferase (EC 2.7.7.33) [Rhizobium sp. Leaf68 | 1736231.3]	COG1208
ASF03_17795	8	7	0.0926668	0.893178	-0.16	Acetoacetyl-CoA reductase (EC 1.1.1.36) [Rhizobium sp. Leaf68 | 1736231.3]	0XNW1
ASF03_18050	10	7	0.127304	0.89299	-0.16	16S rRNA (cytosine(967)-C(5))-methyltransferase (EC 2.1.1.176) [Rhizobium sp. Leaf68 | 1736231.3]	COG0144
ASF03_07385	4	2	0.129567	0.892796	-0.16	hypothetical protein [Rhizobium sp. Leaf68 | 1736231.3]	COG4731
ASF03_01210	8	7	0.36931	0.89271	-0.16	hypothetical protein [Rhizobium sp. Leaf68 | 1736231.3]	11IS3
fig|1736231.3.peg.753	20	11	0.253123	0.891271	-0.17	L-sorbosone dehydrogenase [Rhizobium sp. Leaf68 | 1736231.3]	#N/A
ASF03_04220	26	17	0.194873	0.891135	-0.17	TldD protein, part of TldE/TldD proteolytic complex [Rhizobium sp. Leaf68 | 1736231.3]	COG0312
ASF03_17960	8	4	0.281547	0.890258	-0.17	Aerobic cobaltochelatase CobN subunit (EC 6.6.1.2) [Rhizobium sp. Leaf68 | 1736231.3]	COG1429
ASF03_15710	11	8	0.283305	0.88996	-0.17	Plasmid replication protein RepA [Rhizobium sp. Leaf68 | 1736231.3]	COG1192
ASF03_12855	3	2	0.417835	0.889915	-0.17	Catalase-like heme-binding protein [Rhizobium sp. Leaf68 | 1736231.3]	11FMM
ASF03_06825	20	14	0.331122	0.889149	-0.17	Tol-Pal system peptidoglycan-associated lipoprotein PAL [Rhizobium sp. Leaf68 | 1736231.3]	COG2885
ASF03_05020	33	24	0.246179	0.889062	-0.17	Phosphogluconate dehydratase (EC 4.2.1.12) [Rhizobium sp. Leaf68 | 1736231.3]	COG0129
ASF03_17830	7	5	0.282964	0.888667	-0.17	Two-component transcriptional response regulator, LuxR family [Rhizobium sp. Leaf68 | 1736231.3]	0XP65
ASF03_14390	2	2	0.471097	0.888516	-0.17	Uncharacterized MFS-type transporter [Rhizobium sp. Leaf68 | 1736231.3]	COG0477
ASF03_08210	6	5	0.424985	0.88811	-0.17	Protein secretion chaperonin CsaA [Rhizobium sp. Leaf68 | 1736231.3]	COG0073
ASF03_05010	45	39	0.181003	0.887669	-0.17	Glucose-6-phosphate 1-dehydrogenase (EC 1.1.1.49) [Rhizobium sp. Leaf68 | 1736231.3]	COG0364
ASF03_01050	12	8	0.265117	0.887638	-0.17	Limit dextrin alpha-1,6-maltotetraose-hydrolase (EC 3.2.1.196) [Rhizobium sp. Leaf68 | 1736231.3]	COG1523
ASF03_06080	4	3	0.194654	0.886875	-0.17	hypothetical protein [Rhizobium sp. Leaf68 | 1736231.3]	11ZXZ
ASF03_01840	14	12	0.237415	0.886345	-0.17	Dihydroorotase (EC 3.5.2.3) [Rhizobium sp. Leaf68 | 1736231.3]	COG0044
ASF03_19175	11	7	0.280546	0.886342	-0.17	FIG147869: Carbon-nitrogen hydrolase / Aliphatic amidase AmiE (EC 3.5.1.4) [Rhizobium sp. Leaf68 | 1736231.3]	COG0388
ASF03_03620	28	19	0.135771	0.886078	-0.17	Protease II (EC 3.4.21.83) [Rhizobium sp. Leaf68 | 1736231.3]	COG1770
ASF03_01715	33	26	0.087615	0.884656	-0.18	Biotin carboxylase of acetyl-CoA carboxylase (EC 6.3.4.14) [Rhizobium sp. Leaf68 | 1736231.3]	COG0439
ASF03_16790	2	2	0.212658	0.884528	-0.18	Transcriptional regulator, AsnC family [Rhizobium sp. Leaf68 | 1736231.3]	11XEU
ASF03_17920	5	4	0.424446	0.884297	-0.18	Precorrin-4 C(11)-methyltransferase (EC 2.1.1.133) [Rhizobium sp. Leaf68 | 1736231.3]	COG2875
ASF03_08540	19	12	0.159349	0.88411	-0.18	Glutamine--fructose-6-phosphate aminotransferase [isomerizing] (EC 2.6.1.16) [Rhizobium sp. Leaf68 | 1736231.3]	COG0449
ASF03_15805	2	2	0.254333	0.884094	-0.18	FMN reductase (NADH) RutF (EC 1.5.1.42) [Rhizobium sp. Leaf68 | 1736231.3]	COG1853
ASF03_01550	9	8	0.196756	0.884037	-0.18	Cell division organizing protein PopZ [Rhizobium sp. Leaf68 | 1736231.3]	COG3827
ASF03_19240	16	13	0.225697	0.883506	-0.18	Glutathione synthetase (EC 6.3.2.3) [Rhizobium sp. Leaf68 | 1736231.3]	COG0189
ASF03_04280	14	12	0.126502	0.882908	-0.18	Chorismate synthase (EC 4.2.3.5) [Rhizobium sp. Leaf68 | 1736231.3]	COG0082
ASF03_01590	17	14	0.326026	0.881454	-0.18	L-amino acid ABC transporter (Glu/Asp/His/...), ATP-binding protein AapP [Rhizobium sp. Leaf68 | 1736231.3]	COG1126
ASF03_17685	15	15	0.248261	0.88126	-0.18	3-isopropylmalate dehydrogenase (EC 1.1.1.85) [Rhizobium sp. Leaf68 | 1736231.3]	COG0473
ASF03_04390	14	10	0.32024	0.88117	-0.18	Benzoate 1,2-dioxygenase (EC 1.14.12.10) [Rhizobium sp. Leaf68 | 1736231.3]	COG4638
ASF03_15260	31	26	0.10861	0.881027	-0.18	Aspartate-semialdehyde dehydrogenase (EC 1.2.1.11) [Rhizobium sp. Leaf68 | 1736231.3]	COG0136
ASF03_01690	10	9	0.230559	0.880669	-0.18	Oxidoreductase, short-chain dehydrogenase/reductase family [Rhizobium sp. Leaf68 | 1736231.3]	0XQFJ
ASF03_11640	5	3	0.320043	0.879088	-0.19	hypothetical protein [Rhizobium sp. Leaf68 | 1736231.3]	COG5476
ASF03_04485	10	7	0.343528	0.878978	-0.19	Protease sohB [Rhizobium sp. Leaf68 | 1736231.3]	COG0616
ASF03_18000	3	3	0.230559	0.878441	-0.19	Oxidoreductase, zinc-binding dehydrogenase family (EC 1.1.1.-) [Rhizobium sp. Leaf68 | 1736231.3]	COG1063
ASF03_17490	16	10	0.366754	0.878266	-0.19	Putative Zn-dependent protease [Rhizobium sp. Leaf68 | 1736231.3]	COG4784
ASF03_02395	34	26	0.361806	0.876618	-0.19	2',3'-cyclic-nucleotide 2'-phosphodiesterase (EC 3.1.4.16) / 3'-nucleotidase (EC 3.1.3.6) [Rhizobium sp. Leaf68 | 1736231.3]	COG0737
ASF03_17870	18	11	0.0838961	0.876546	-0.19	2-polyprenyl-3-methyl-6-methoxy-1,4-benzoquinol hydroxylase [Rhizobium sp. Leaf68 | 1736231.3]	COG0654
ASF03_04680	5	5	0.383864	0.876172	-0.19	Uncharacterized protein, Bsl7517 homolog [Rhizobium sp. Leaf68 | 1736231.3]	122CC
ASF03_04535	7	2	0.415711	0.875111	-0.19	Methyl-accepting chemotaxis protein [Rhizobium sp. Leaf68 | 1736231.3]	COG0840
ASF03_09880	8	4	0.240479	0.875096	-0.19	UDP-3-O-[3-hydroxymyristoyl] glucosamine N-acyltransferase (EC 2.3.1.191) [Rhizobium sp. Leaf68 | 1736231.3]	COG1044
ASF03_12940	15	13	0.154949	0.87476	-0.19	ABC transporter, substrate-binding protein (cluster 1, maltose/g3p/polyamine/iron) [Rhizobium sp. Leaf68 | 1736231.3]	0ZDMZ
ASF03_09010	12	9	0.318273	0.873483	-0.2	FIG00450199: hypothetical protein [Rhizobium sp. Leaf68 | 1736231.3]	0XSXY
ASF03_09860	2	2	0.459109	0.872451	-0.2	Undecaprenyl diphosphate synthase (EC 2.5.1.31) [Rhizobium sp. Leaf68 | 1736231.3]	COG0020
ASF03_08865	19	17	0.226436	0.872401	-0.2	DNA uptake lipoprotein ComL [Rhizobium sp. Leaf68 | 1736231.3]	COG4105
ASF03_17150	32	18	0.156364	0.872253	-0.2	Malate dehydrogenase (EC 1.1.1.37) [Rhizobium sp. Leaf68 | 1736231.3]	COG0039
ASF03_19000	27	21	0.234311	0.870442	-0.2	Electron transfer flavoprotein, beta subunit [Rhizobium sp. Leaf68 | 1736231.3]	COG2086
ASF03_00295	7	4	0.33812	0.870117	-0.2	Zinc ABC transporter, substrate-binding protein ZnuA [Rhizobium sp. Leaf68 | 1736231.3]	COG4531
ASF03_19975	8	5	0.41819	0.869817	-0.2	hypothetical protein [Rhizobium sp. Leaf68 | 1736231.3]	0XNMH
ASF03_16430	8	5	0.210523	0.869417	-0.2	Proline dipeptidase (EC 3.4.13.9) [Rhizobium sp. Leaf68 | 1736231.3]	COG0006
ASF03_15235	16	12	0.299752	0.868749	-0.2	DNA topoisomerase IV subunit A (EC 5.99.1.3) [Rhizobium sp. Leaf68 | 1736231.3]	COG0188
ASF03_18250	11	7	0.158121	0.868652	-0.2	PTS system permease (IIAMan), nitrogen regulatory IIA protein [Rhizobium sp. Leaf68 | 1736231.3]	COG2893
ASF03_07160	14	10	0.271686	0.868093	-0.2	gamma-aminobutyric acid ABC transporter, ATP-binding protein 1 [Rhizobium sp. Leaf68 | 1736231.3]	COG0411
ASF03_04610	12	8	0.13772	0.867814	-0.2	2-dehydro-3-deoxyphosphogalactonate aldolase (EC 4.1.2.21) [Rhizobium sp. Leaf68 | 1736231.3]	COG0800
ASF03_01920	12	10	0.255451	0.867789	-0.2	Lipoprotein-releasing system ATP-binding protein LolD [Rhizobium sp. Leaf68 | 1736231.3]	COG1136
ASF03_15785	21	20	0.186699	0.867531	-0.21	Phenylalanyl-tRNA synthetase alpha chain (EC 6.1.1.20) [Rhizobium sp. Leaf68 | 1736231.3]	COG0016
ASF03_16885	8	4	0.137575	0.866638	-0.21	cAMP-binding proteins - catabolite gene activator and regulatory subunit of cAMP-dependent protein kinases [Rhizobium sp. Leaf68 | 1736231.3]	11MNT
ASF03_14050	7	5	0.171237	0.866362	-0.21	Nucleoside 5-triphosphatase RdgB (dHAPTP, dITP, XTP-specific) (EC 3.6.1.66) [Rhizobium sp. Leaf68 | 1736231.3]	COG0127
ASF03_17005	8	7	0.471223	0.865993	-0.21	1-deoxy-D-xylulose 5-phosphate reductoisomerase (EC 1.1.1.267) [Rhizobium sp. Leaf68 | 1736231.3]	COG0743
ASF03_18240	55	42	0.143446	0.865662	-0.21	Adenosylhomocysteinase (EC 3.3.1.1) [Rhizobium sp. Leaf68 | 1736231.3]	COG0499
ASF03_01610	5	4	0.0216054	0.865497	-0.21	Cystathionine beta-lyase (EC 4.4.1.8) [Rhizobium sp. Leaf68 | 1736231.3]	COG0626
ASF03_09550	5	4	0.300339	0.864515	-0.21	putative secreted protein [Rhizobium sp. Leaf68 | 1736231.3]	COG4461
ASF03_06365	10	5	0.276496	0.86448	-0.21	Histidinol-phosphatase [alternative form] (EC 3.1.3.15) [Rhizobium sp. Leaf68 | 1736231.3]	COG0483
ASF03_09855	26	22	0.14557	0.864104	-0.21	Ribosome recycling factor [Rhizobium sp. Leaf68 | 1736231.3]	COG0233
ASF03_06545	40	34	0.112935	0.863514	-0.21	Pyruvate kinase (EC 2.7.1.40) [Rhizobium sp. Leaf68 | 1736231.3]	COG0469
ASF03_21685	14	13	0.319345	0.863497	-0.21	UDP-glucose 4-epimerase (EC 5.1.3.2) [Rhizobium sp. Leaf68 | 1736231.3]	COG1087
ASF03_04325	11	3	0.295626	0.862832	-0.21	1-deoxy-D-xylulose 5-phosphate synthase (EC 2.2.1.7) [Rhizobium sp. Leaf68 | 1736231.3]	COG1154
ASF03_13885	6	4	0.0886526	0.862188	-0.21	Transcriptional regulator, Xre family [Rhizobium sp. Leaf68 | 1736231.3]	COG1396
ASF03_03360	7	7	0.256395	0.861983	-0.21	Transcriptional regulatory protein PhoP [Rhizobium sp. Leaf68 | 1736231.3]	11FPD
ASF03_06315	9	5	0.178895	0.861442	-0.22	N-acetylglutamate kinase (EC 2.7.2.8) [Rhizobium sp. Leaf68 | 1736231.3]	COG0548;COG5630
ASF03_05450	40	28	0.0575171	0.861066	-0.22	Transaldolase (EC 2.2.1.2) [Rhizobium sp. Leaf68 | 1736231.3]	COG0176
ASF03_16945	7	5	0.234311	0.860642	-0.22	Mll3258 protein [Rhizobium sp. Leaf68 | 1736231.3]	11N7G
ASF03_19550	17	15	0.429689	0.860592	-0.22	ABC transporter, substrate-binding protein (cluster 2, ribose/xylose/arabinose/galactose) [Rhizobium sp. Leaf68 | 1736231.3]	COG1879
ASF03_14195	8	5	0.214582	0.860587	-0.22	Gluconokinase (EC 2.7.1.12) [Rhizobium sp. Leaf68 | 1736231.3]	COG3265
ASF03_02635	16	14	0.180247	0.860492	-0.22	3-oxoacyl-[acyl-carrier-protein] synthase, KASII (EC 2.3.1.179) [Rhizobium sp. Leaf68 | 1736231.3]	COG0304
ASF03_09475	25	18	0.237318	0.860435	-0.22	SSU ribosomal protein S13p (S18e) [Rhizobium sp. Leaf68 | 1736231.3]	COG0099
ASF03_14370	6	5	0.202514	0.860375	-0.22	COG2740: Predicted nucleic-acid-binding protein implicated in transcription termination / Ribosomal protein L7Ae family protein YlxQ [Rhizobium sp. Leaf68 | 1736231.3]	COG2740
ASF03_14510	9	7	0.188996	0.859785	-0.22	Thymidine phosphorylase (EC 2.4.2.4) [Rhizobium sp. Leaf68 | 1736231.3]	COG0213
ASF03_14550	5	3	0.218819	0.859696	-0.22	hypothetical protein [Rhizobium sp. Leaf68 | 1736231.3]	11JDH
ASF03_16120	7	5	0.283479	0.859621	-0.22	D-alanyl-D-alanine carboxypeptidase (EC 3.4.16.4) [Rhizobium sp. Leaf68 | 1736231.3]	COG1686
ASF03_04165	4	3	0.360301	0.859162	-0.22	Homoserine kinase (EC 2.7.1.39) [Rhizobium sp. Leaf68 | 1736231.3]	COG2334
ASF03_11865	8	7	0.263274	0.858208	-0.22	Two-component sensor protein [Rhizobium sp. Leaf68 | 1736231.3]	COG0784;COG3920
ASF03_19775	15	12	0.304618	0.857997	-0.22	NAD(P) transhydrogenase N-domain of subunit alpha (EC 1.6.1.2) / NAD(P) transhydrogenase C-domain of subunit alpha (EC 1.6.1.2) [Rhizobium sp. Leaf68 | 1736231.3]	COG3288
ASF03_01805	3	3	0.263613	0.857414	-0.22	Putative pre-16S rRNA nuclease YqgF [Rhizobium sp. Leaf68 | 1736231.3]	COG0816
ASF03_02020	17	15	0.205326	0.857413	-0.22	NADH-ubiquinone oxidoreductase chain C (EC 1.6.5.3) [Rhizobium sp. Leaf68 | 1736231.3]	COG0852
ASF03_11575	3	3	0.258481	0.857198	-0.22	Glucosamine-6-phosphate deaminase [isomerizing], alternative (EC 3.5.99.6) [Rhizobium sp. Leaf68 | 1736231.3]	COG2222
ASF03_04345	2	2	0.341874	0.856072	-0.22	RNA binding methyltransferase FtsJ like [Rhizobium sp. Leaf68 | 1736231.3]	COG1189
ASF03_07725	11	7	0.135192	0.854932	-0.23	Putative oxidoreductase [Rhizobium sp. Leaf68 | 1736231.3]	COG2141
ASF03_11180	42	33	0.274495	0.854186	-0.23	Valyl-tRNA synthetase (EC 6.1.1.9) [Rhizobium sp. Leaf68 | 1736231.3]	COG0525
ASF03_10340	6	3	0.476995	0.853138	-0.23	Conservative hypothetical protein probably involved in hydantoin, pyrimidine utilization [Rhizobium sp. Leaf68 | 1736231.3]	COG3535
ASF03_10890	9	4	0.283502	0.852699	-0.23	Cysteine desulfurase (EC 2.8.1.7) [Rhizobium sp. Leaf68 | 1736231.3]	COG1104
ASF03_05185	4	4	0.284419	0.851149	-0.23	Hypothetical protein DUF2948 [Rhizobium sp. Leaf68 | 1736231.3]	11TQ7
ASF03_22040	2	2	0.378879	0.850975	-0.23	hypothetical protein [Rhizobium sp. Leaf68 | 1736231.3]	#N/A
ASF03_06585	8	4	0.0468133	0.85065	-0.23	N5-carboxyaminoimidazole ribonucleotide synthase (EC 6.3.4.18) [Rhizobium sp. Leaf68 | 1736231.3]	COG0026
ASF03_20925	8	4	0.230559	0.849589	-0.24	ABC transporter, substrate-binding protein (cluster 10, nitrate/sulfonate/bicarbonate) [Rhizobium sp. Leaf68 | 1736231.3]	COG0715
ASF03_06830	14	10	0.114784	0.849205	-0.24	Cell division coordinator CpoB [Rhizobium sp. Leaf68 | 1736231.3]	COG1729
ASF03_10940	25	20	0.0987922	0.848687	-0.24	Phosphoribosylformylglycinamidine synthase, synthetase subunit (EC 6.3.5.3) [Rhizobium sp. Leaf68 | 1736231.3]	COG0046
ASF03_03165	14	12	0.0362366	0.847614	-0.24	Homocysteine S-methyltransferase-like protein [Rhizobium sp. Leaf68 | 1736231.3]	COG2040
ASF03_11165	8	2	0.285666	0.84758	-0.24	Methyl-accepting chemotaxis protein [Rhizobium sp. Leaf68 | 1736231.3]	COG0840
ASF03_03305	3	2	0.228473	0.846601	-0.24	Putative phosphoesterase [Rhizobium sp. Leaf68 | 1736231.3]	COG1408
ASF03_08610	23	21	0.0242218	0.846393	-0.24	Aldehyde dehydrogenase (EC 1.2.1.3) [Rhizobium sp. Leaf68 | 1736231.3]	COG1012
ASF03_11220	2	2	0.287439	0.845674	-0.24	Ribulose-phosphate 3-epimerase (EC 5.1.3.1) [Rhizobium sp. Leaf68 | 1736231.3]	COG0036
ASF03_09470	17	14	0.221348	0.845326	-0.24	Adenylate kinase (EC 2.7.4.3) [Rhizobium sp. Leaf68 | 1736231.3]	COG0563
ASF03_17415	14	12	0.160856	0.844319	-0.24	Signal recognition particle receptor FtsY [Rhizobium sp. Leaf68 | 1736231.3]	COG0552
ASF03_20480	8	7	0.152986	0.84338	-0.25	Hydroxyacylglutathione hydrolase (EC 3.1.2.6) [Rhizobium sp. Leaf68 | 1736231.3]	COG0491
ASF03_07515	30	20	0.0782796	0.841716	-0.25	L-arabinose ABC transporter, ATP-binding protein AraG [Rhizobium sp. Leaf68 | 1736231.3]	COG1129
ASF03_10825	12	8	0.120441	0.841157	-0.25	NADH-UBIQUINONE OXIDOREDUCTASE 18 KD SUBUNIT (EC 1.6.5.3) (EC 1.6.99.3) [Rhizobium sp. Leaf68 | 1736231.3]	11TR4
ASF03_17060	18	16	0.0832152	0.840951	-0.25	ATP synthase gamma chain (EC 3.6.3.14) [Rhizobium sp. Leaf68 | 1736231.3]	COG0224
ASF03_09710	45	34	0.259169	0.840786	-0.25	Isocitrate dehydrogenase [NADP] (EC 1.1.1.42) [Rhizobium sp. Leaf68 | 1736231.3]	COG0538
ASF03_17805	11	7	0.251579	0.840287	-0.25	PhbF [Rhizobium sp. Leaf68 | 1736231.3]	COG5394
ASF03_18330	44	36	0.0975948	0.838975	-0.25	Malate synthase G (EC 2.3.3.9) [Rhizobium sp. Leaf68 | 1736231.3]	COG2225
ASF03_18165	14	11	0.122513	0.838355	-0.25	Nitroreductase family protein [Rhizobium sp. Leaf68 | 1736231.3]	COG0778
ASF03_20775	3	2	0.320908	0.838285	-0.25	ABC transporter, ATP-binding protein (cluster 5, nickel/peptides/opines) [Rhizobium sp. Leaf68 | 1736231.3]	COG4608
ASF03_14025	23	13	0.17953	0.837435	-0.26	Ribosome hibernation promoting factor Hpf [Rhizobium sp. Leaf68 | 1736231.3]	COG1544
ASF03_09630	13	10	0.14709	0.837288	-0.26	Ser-tRNA(Ala) deacylase @ Gly-tRNA(Ala) deacylase [Rhizobium sp. Leaf68 | 1736231.3]	COG4976
ASF03_14600	4	2	0.166324	0.837179	-0.26	tRNA proofreading protein STM4549 [Rhizobium sp. Leaf68 | 1736231.3]	COG2606
ASF03_00300	3	2	0.358146	0.836068	-0.26	Zinc ABC transporter, ATP-binding protein ZnuC [Rhizobium sp. Leaf68 | 1736231.3]	COG1121
ASF03_01485	10	8	0.213162	0.835723	-0.26	Mll5186 protein [Rhizobium sp. Leaf68 | 1736231.3]	11H0J
ASF03_05455	2	2	0.463478	0.835056	-0.26	Transcriptional regulator, IclR family [Rhizobium sp. Leaf68 | 1736231.3]	COG1414
ASF03_09795	7	6	0.094857	0.833249	-0.26	SOS-response repressor and protease LexA (EC 3.4.21.88) [Rhizobium sp. Leaf68 | 1736231.3]	COG1974
ASF03_00235	20	15	0.115806	0.833181	-0.26	ABC transporter, substrate-binding protein (cluster 5, nickel/peptides/opines) [Rhizobium sp. Leaf68 | 1736231.3]	COG4166
ASF03_14535	9	8	0.0188704	0.832763	-0.26	Phosphopantothenoylcysteine decarboxylase (EC 4.1.1.36) / Phosphopantothenoylcysteine synthetase (EC 6.3.2.5) [Rhizobium sp. Leaf68 | 1736231.3]	COG0452
ASF03_06645	11	8	0.24639	0.832153	-0.27	LSU ribosomal protein L31p @ LSU ribosomal protein L31p, zinc-independent [Rhizobium sp. Leaf68 | 1736231.3]	COG0254
ASF03_03030	16	13	0.355209	0.831899	-0.27	hypothetical protein [Rhizobium sp. Leaf68 | 1736231.3]	1277S
ASF03_00670	7	6	0.155328	0.831754	-0.27	Uncharacterized metal-dependent hydrolase YcfH [Rhizobium sp. Leaf68 | 1736231.3]	COG0084
ASF03_01250	8	7	0.0830365	0.831669	-0.27	hypothetical protein [Rhizobium sp. Leaf68 | 1736231.3]	0YMGG
ASF03_02190	3	2	0.284759	0.831429	-0.27	hypothetical protein [Rhizobium sp. Leaf68 | 1736231.3]	#N/A
ASF03_09485	36	22	0.21857	0.830962	-0.27	DNA-directed RNA polymerase alpha subunit (EC 2.7.7.6) [Rhizobium sp. Leaf68 | 1736231.3]	COG0202
ASF03_14675	20	16	0.213961	0.830932	-0.27	Chaperone protein DnaJ [Rhizobium sp. Leaf68 | 1736231.3]	COG0484
ASF03_17910	79	62	0.160857	0.83075	-0.27	Cyclic beta-1,2-glucan synthase (EC 2.4.1.-) [Rhizobium sp. Leaf68 | 1736231.3]	COG3459
ASF03_21705	13	11	0.182165	0.830736	-0.27	Two-component transcriptional response regulator, LuxR family [Rhizobium sp. Leaf68 | 1736231.3]	0YE83
ASF03_04685	9	7	0.226207	0.830556	-0.27	FIG043197: Inositol monophosphatase family protein [Rhizobium sp. Leaf68 | 1736231.3]	COG0483
ASF03_06000	13	11	0.146518	0.830288	-0.27	Limit dextrin alpha-1,6-maltotetraose-hydrolase (EC 3.2.1.196) [Rhizobium sp. Leaf68 | 1736231.3]	COG1523
ASF03_04970	11	7	0.194668	0.830107	-0.27	Putrescine transport ATP-binding protein PotG (TC 3.A.1.11.2) [Rhizobium sp. Leaf68 | 1736231.3]	COG3842
ASF03_12655	7	5	0.228535	0.82928	-0.27	L-rhamnose isomerase (EC 5.3.1.14) [Rhizobium sp. Leaf68 | 1736231.3]	COG4952
ASF03_06515	21	16	0.137414	0.828234	-0.27	Oligoendopeptidase F-like protein [Rhizobium sp. Leaf68 | 1736231.3]	COG1164
ASF03_21970	117	74	0.294501	0.828182	-0.27	DNA-directed RNA polymerase beta subunit (EC 2.7.7.6) [Rhizobium sp. Leaf68 | 1736231.3]	COG0085
ASF03_19460	15	10	0.0793802	0.827192	-0.27	FOG: PAS/PAC domain [Rhizobium sp. Leaf68 | 1736231.3]	0XNMH
ASF03_14515	28	22	0.0982368	0.826972	-0.27	Cysteine synthase (EC 2.5.1.47) [Rhizobium sp. Leaf68 | 1736231.3]	COG0031
ASF03_09665	13	13	0.16356	0.826844	-0.27	Indigoidine synthase A-like protein, uncharacterized enzyme involved in pigment biosynthesis [Rhizobium sp. Leaf68 | 1736231.3]	COG2313
ASF03_18210	10	9	0.164207	0.826176	-0.28	Thioredoxin [Rhizobium sp. Leaf68 | 1736231.3]	COG0526
ASF03_02775	14	10	0.11826	0.825618	-0.28	Proline iminopeptidase (EC 3.4.11.5) [Rhizobium sp. Leaf68 | 1736231.3]	COG0596
ASF03_17720	10	6	0.162645	0.82539	-0.28	LSU ribosomal protein L27p [Rhizobium sp. Leaf68 | 1736231.3]	COG0211
ASF03_10345	6	6	0.444603	0.824782	-0.28	Conservative hypothetical protein probably involved in hydantoin, pyrimidine utilization [Rhizobium sp. Leaf68 | 1736231.3]	COG3535
ASF03_11780	5	3	0.0687527	0.824717	-0.28	Superoxide dismutase [Fe] (EC 1.15.1.1) [Rhizobium sp. Leaf68 | 1736231.3]	COG0605
ASF03_00665	23	19	0.193156	0.824272	-0.28	Methionyl-tRNA synthetase (EC 6.1.1.10) [Rhizobium sp. Leaf68 | 1736231.3]	COG0143
ASF03_02645	22	16	0.0855646	0.824205	-0.28	3-oxoacyl-[acyl-carrier protein] reductase (EC 1.1.1.100), FadG [Rhizobium sp. Leaf68 | 1736231.3]	0XNW1
ASF03_05990	10	8	0.101225	0.823636	-0.28	hypothetical protein [Rhizobium sp. Leaf68 | 1736231.3]	COG4427
ASF03_10515	3	2	0.143225	0.823261	-0.28	L-asparaginase (EC 3.5.1.1) [Rhizobium sp. Leaf68 | 1736231.3]	COG0252
ASF03_08915	8	8	0.0788448	0.822673	-0.28	Conserved uncharacterized protein CreA [Rhizobium sp. Leaf68 | 1736231.3]	COG3045
fig|1736231.3.peg.909	3	3	0.218412	0.822575	-0.28	hypothetical protein [Rhizobium sp. Leaf68 | 1736231.3]	#N/A
ASF03_17280	10	6	0.192611	0.822141	-0.28	Oxidoreductase [Rhizobium sp. Leaf68 | 1736231.3]	0XRR8
ASF03_11315	24	19	0.108286	0.822126	-0.28	Aerobic glycerol-3-phosphate dehydrogenase (EC 1.1.5.3) [Rhizobium sp. Leaf68 | 1736231.3]	COG0578
ASF03_21275	5	2	0.331827	0.821303	-0.28	hypothetical protein [Rhizobium sp. Leaf68 | 1736231.3]	11FKR
ASF03_09920	51	36	0.142797	0.820943	-0.28	Ribonuclease E (EC 3.1.26.12) [Rhizobium sp. Leaf68 | 1736231.3]	COG1530
ASF03_05835	10	9	0.0970181	0.820678	-0.29	hypothetical protein [Rhizobium sp. Leaf68 | 1736231.3]	11M48
ASF03_15790	28	24	0.0728817	0.820236	-0.29	Phenylalanyl-tRNA synthetase beta chain (EC 6.1.1.20) [Rhizobium sp. Leaf68 | 1736231.3]	COG0072;COG0073
ASF03_02195	4	4	0.198608	0.819259	-0.29	hypothetical protein [Rhizobium sp. Leaf68 | 1736231.3]	11MFE
ASF03_02900	7	3	0.211423	0.81893	-0.29	probable iron-sulfur binding protein YPO1417 [Rhizobium sp. Leaf68 | 1736231.3]	COG3217
ASF03_06840	27	18	0.0721485	0.818878	-0.29	Cell division-associated, ATP-dependent zinc metalloprotease FtsH [Rhizobium sp. Leaf68 | 1736231.3]	COG0465
ASF03_05945	6	5	0.0798031	0.818481	-0.29	Sarcosine oxidase delta subunit (EC 1.5.3.1) [Rhizobium sp. Leaf68 | 1736231.3]	COG4311
ASF03_13375	7	6	0.245831	0.818197	-0.29	T6SS component TssK (ImpJ/VasE) [Rhizobium sp. Leaf68 | 1736231.3]	COG3522
ASF03_01585	17	13	0.0926668	0.817928	-0.29	Universal stress protein UspA and related nucleotide-binding proteins [Rhizobium sp. Leaf68 | 1736231.3]	COG0589
ASF03_14625	22	16	0.0788291	0.817724	-0.29	DNA polymerase I (EC 2.7.7.7) [Rhizobium sp. Leaf68 | 1736231.3]	COG0258;COG0749
ASF03_09185	38	30	0.0514252	0.817091	-0.29	Ketol-acid reductoisomerase (NADP(+)) (EC 1.1.1.86) [Rhizobium sp. Leaf68 | 1736231.3]	COG0059
ASF03_10310	2	2	0.488766	0.816692	-0.29	Hydantoin racemase (EC 5.1.99.5) [Rhizobium sp. Leaf68 | 1736231.3]	COG4126
ASF03_20535	11	9	0.0256668	0.815268	-0.29	Exopolyphosphatase (EC 3.6.1.11) [Rhizobium sp. Leaf68 | 1736231.3]	COG0248
ASF03_01990	46	40	0.147021	0.815208	-0.29	NADH-ubiquinone oxidoreductase chain G (EC 1.6.5.3) [Rhizobium sp. Leaf68 | 1736231.3]	COG1034
ASF03_13980	7	6	0.0401426	0.814966	-0.3	RNA methyltransferase Atu0341 [Rhizobium sp. Leaf68 | 1736231.3]	COG0566
ASF03_06985;fig	9	9	0.046888	0.814442	-0.3	Formyltetrahydrofolate deformylase (EC 3.5.1.10) [Rhizobium sp. Leaf68 | 1736231.3] [fig|1736231.3.peg.1575|ASF03_06985,fig|1736231.3.peg.4049|ASF03_18795]	#N/A
ASF03_18185	6	5	0.118931	0.813598	-0.3	Phosphoribosylanthranilate isomerase (EC 5.3.1.24) [Rhizobium sp. Leaf68 | 1736231.3]	COG0135
ASF03_18075	3	2	0.0754675	0.813437	-0.3	16S rRNA (guanine(527)-N(7))-methyltransferase (EC 2.1.1.170) [Rhizobium sp. Leaf68 | 1736231.3]	COG0357
ASF03_16425	6	5	0.310962	0.813111	-0.3	hypothetical protein [Rhizobium sp. Leaf68 | 1736231.3]	11V4E
ASF03_14010	20	17	0.0064768	0.813067	-0.3	Lipopolysaccharide export system protein LptA [Rhizobium sp. Leaf68 | 1736231.3]	COG1934
ASF03_04500	9	6	0.066567	0.812524	-0.3	Decaprenyl diphosphate synthase (EC 2.5.1.91) [Rhizobium sp. Leaf68 | 1736231.3]	COG0142
ASF03_21485	4	2	0.292116	0.812033	-0.3	Transcriptional regulator, LacI family [Rhizobium sp. Leaf68 | 1736231.3]	COG1609
ASF03_04420	8	7	0.106108	0.811196	-0.3	Cyclopropane-fatty-acyl-phospholipid synthase (EC 2.1.1.79) [Rhizobium sp. Leaf68 | 1736231.3]	COG2230
ASF03_05885	20	16	0.186761	0.810954	-0.3	hypothetical protein [Rhizobium sp. Leaf68 | 1736231.3]	0XRHZ
ASF03_14545	3	3	0.140365	0.810383	-0.3	Isopropylmalate/homocitrate/citramalate synthases [Rhizobium sp. Leaf68 | 1736231.3]	11NRT
ASF03_14150	18	14	0.181814	0.809475	-0.3	Enoyl-[acyl-carrier-protein] reductase [NADH] (EC 1.3.1.9) [Rhizobium sp. Leaf68 | 1736231.3]	COG0623
ASF03_01475	7	4	0.0457241	0.809125	-0.31	Protein translocase subunit YajC [Rhizobium sp. Leaf68 | 1736231.3]	COG1862
ASF03_06555	7	4	0.0471703	0.809112	-0.31	Predicted N-formylglutamate amidohydrolase [Rhizobium sp. Leaf68 | 1736231.3]	COG3931
ASF03_18110	2	2	0.33109	0.808624	-0.31	Maf-like protein [Rhizobium sp. Leaf68 | 1736231.3]	COG0424
ASF03_20165	4	3	0.230559	0.807993	-0.31	hypothetical protein [Rhizobium sp. Leaf68 | 1736231.3]	#N/A
ASF03_08670	7	5	0.213991	0.807202	-0.31	hypothetical protein [Rhizobium sp. Leaf68 | 1736231.3]	COG0748
ASF03_10015	16	13	0.182068	0.806903	-0.31	Anthranilate phosphoribosyltransferase (EC 2.4.2.18) [Rhizobium sp. Leaf68 | 1736231.3]	COG0547
ASF03_09850	7	4	0.133254	0.806697	-0.31	Uridylate kinase (EC 2.7.4.22) [Rhizobium sp. Leaf68 | 1736231.3]	COG0528
ASF03_00980	8	6	0.0707254	0.806051	-0.31	Phosphoribosyl-AMP cyclohydrolase (EC 3.5.4.19) [Rhizobium sp. Leaf68 | 1736231.3]	COG0139
ASF03_14820	4	3	0.114784	0.804888	-0.31	N-formylglutamate deformylase (EC 3.5.1.68) [Rhizobium sp. Leaf68 | 1736231.3]	COG3741
ASF03_02100	6	3	0.247405	0.804886	-0.31	hypothetical protein [Rhizobium sp. Leaf68 | 1736231.3]	COG3450
ASF03_04350	12	12	0.299336	0.804761	-0.31	RNA methyltransferase [EC:2.1.1.-] [Rhizobium sp. Leaf68 | 1736231.3]	COG2265
ASF03_17735	21	14	0.119894	0.804718	-0.31	GTP-binding protein Obg [Rhizobium sp. Leaf68 | 1736231.3]	COG0536
ASF03_02070	21	17	0.218901	0.804514	-0.31	ATP-dependent Clp protease ATP-binding subunit ClpX [Rhizobium sp. Leaf68 | 1736231.3]	COG1219
ASF03_07935	11	8	0.175018	0.804158	-0.31	Glutathione S-transferase, omega (EC 2.5.1.18) [Rhizobium sp. Leaf68 | 1736231.3]	COG0435
ASF03_00320	11	7	0.0893675	0.804039	-0.31	Fumarylpyruvate hydrolase (EC 3.7.1.5) [Rhizobium sp. Leaf68 | 1736231.3]	COG0179
ASF03_18065	14	12	0.316461	0.80374	-0.32	Chromosome (plasmid) partitioning protein ParB [Rhizobium sp. Leaf68 | 1736231.3]	COG1475
ASF03_11155	6	5	0.0401109	0.803522	-0.32	probable iron binding protein from the HesB_IscA_SufA family [Rhizobium sp. Leaf68 | 1736231.3]	COG0316
ASF03_02440	8	5	0.202052	0.80321	-0.32	Integration host factor alpha subunit [Rhizobium sp. Leaf68 | 1736231.3]	COG0776
ASF03_05555	10	9	0.127336	0.802657	-0.32	Non-heme chloroperoxidase (EC 1.11.1.10) [Rhizobium sp. Leaf68 | 1736231.3]	0XP44
ASF03_17225	22	19	0.0879432	0.802045	-0.32	FIG006581: hypothetical protein [Rhizobium sp. Leaf68 | 1736231.3]	COG4223
ASF03_05180	10	10	0.0109396	0.801426	-0.32	Histidinol dehydrogenase (EC 1.1.1.23) [Rhizobium sp. Leaf68 | 1736231.3]	COG0141
ASF03_15240	20	17	0.0598561	0.800579	-0.32	FIG00450156: hypothetical protein [Rhizobium sp. Leaf68 | 1736231.3]	11YTU
ASF03_08840	9	8	0.0135115	0.800383	-0.32	D-alanine--D-alanine ligase (EC 6.3.2.4) [Rhizobium sp. Leaf68 | 1736231.3]	COG1181
ASF03_03860	3	2	0.361548	0.799333	-0.32	hypothetical protein [Rhizobium sp. Leaf68 | 1736231.3]	COG2203;COG5001
ASF03_11985	3	2	0.404282	0.799295	-0.32	Positive regulator of CheA protein activity (CheW) [Rhizobium sp. Leaf68 | 1736231.3]	COG0835
ASF03_13330	7	7	0.0737447	0.799205	-0.32	Non-heme chloroperoxidase (EC 1.11.1.10) [Rhizobium sp. Leaf68 | 1736231.3]	0XP44
ASF03_13270	2	2	0.212341	0.797936	-0.33	hypothetical protein [Rhizobium sp. Leaf68 | 1736231.3]	COG0642
ASF03_01345	18	16	0.0716925	0.796378	-0.33	Glutathione reductase (EC 1.8.1.7) [Rhizobium sp. Leaf68 | 1736231.3]	COG1249
ASF03_17515	9	8	0.242828	0.796238	-0.33	Bis-ABC ATPase Uup [Rhizobium sp. Leaf68 | 1736231.3]	COG0488
ASF03_19710	3	2	0.134544	0.796166	-0.33	hypothetical protein [Rhizobium sp. Leaf68 | 1736231.3]	COG4530
ASF03_05985	4	3	0.192967	0.794723	-0.33	hypothetical protein [Rhizobium sp. Leaf68 | 1736231.3]	11V9M
ASF03_05675	8	7	0.149922	0.794174	-0.33	Oxidoreductase, short-chain dehydrogenase/reductase family [Rhizobium sp. Leaf68 | 1736231.3]	0XQPQ
ASF03_15255	14	12	0.202749	0.792773	-0.34	Membrane-bound lytic murein transglycosylase B [Rhizobium sp. Leaf68 | 1736231.3]	COG2951
ASF03_01695	10	8	0.251389	0.792539	-0.34	Valine--pyruvate aminotransferase (EC 2.6.1.66) [Rhizobium sp. Leaf68 | 1736231.3]	COG0436
ASF03_17145	52	39	0.111692	0.792336	-0.34	Succinyl-CoA ligase [ADP-forming] beta chain (EC 6.2.1.5) [Rhizobium sp. Leaf68 | 1736231.3]	COG0045
ASF03_04515	6	6	0.084411	0.792171	-0.34	Molybdenum cofactor biosynthesis protein MoaB [Rhizobium sp. Leaf68 | 1736231.3]	COG0521
ASF03_14405	3	2	0.318188	0.791902	-0.34	Recombination protein RecR [Rhizobium sp. Leaf68 | 1736231.3]	COG0353
ASF03_11100	9	7	0.247372	0.791801	-0.34	5'-nucleotidase SurE (EC 3.1.3.5) [Rhizobium sp. Leaf68 | 1736231.3]	COG0496
ASF03_06520	17	13	0.144024	0.791779	-0.34	Two-component system response regulator protein [Rhizobium sp. Leaf68 | 1736231.3]	COG2204
ASF03_03760	22	18	0.374003	0.791754	-0.34	Oxidoreductase, aldo/keto reductase family [Rhizobium sp. Leaf68 | 1736231.3]	COG0656
ASF03_11345	110	95	0.184501	0.79142	-0.34	Glycerol ABC transporter, substrate-binding protein GlpV [Rhizobium sp. Leaf68 | 1736231.3]	COG1653
ASF03_07685	11	8	0.13632	0.79095	-0.34	Guanine deaminase (EC 3.5.4.3) [Rhizobium sp. Leaf68 | 1736231.3]	COG0402
ASF03_10910	8	8	0.230559	0.790151	-0.34	Outer membrane lipoprotein Blc [Rhizobium sp. Leaf68 | 1736231.3]	COG3040
ASF03_10740	12	11	0.114784	0.789219	-0.34	ABC transporter, substrate-binding protein (cluster 5, nickel/peptides/opines) [Rhizobium sp. Leaf68 | 1736231.3]	COG0747
ASF03_17665	5	5	0.0315677	0.789138	-0.34	hypothetical protein [Rhizobium sp. Leaf68 | 1736231.3]	11NGB
ASF03_19565	34	26	0.0501891	0.786793	-0.35	NADP-dependent malic enzyme (EC 1.1.1.40) [Rhizobium sp. Leaf68 | 1736231.3]	COG0280;COG0281
ASF03_16095	9	8	0.0163772	0.786739	-0.35	Uncharacterized protein, similar to the N-terminal domain of Lon protease [Rhizobium sp. Leaf68 | 1736231.3]	COG2802
ASF03_19020	19	16	0.107786	0.786695	-0.35	Argininosuccinate lyase (EC 4.3.2.1) [Rhizobium sp. Leaf68 | 1736231.3]	COG0165
ASF03_16465	16	15	0.0185936	0.78648	-0.35	D-alanine aminotransferase (EC 2.6.1.21) [Rhizobium sp. Leaf68 | 1736231.3]	COG0115
ASF03_12695	20	15	0.170191	0.785689	-0.35	Glucose-6-phosphate 1-dehydrogenase (EC 1.1.1.49) [Rhizobium sp. Leaf68 | 1736231.3]	COG0364
ASF03_13575	3	3	0.246595	0.785421	-0.35	Transcriptional regulator, GntR family [Rhizobium sp. Leaf68 | 1736231.3]	COG2186
ASF03_09270	5	4	0.165963	0.785194	-0.35	hypothetical protein [Rhizobium sp. Leaf68 | 1736231.3]	125SR
ASF03_14230	28	22	0.156569	0.784801	-0.35	ABC transporter, substrate-binding protein (cluster 5, nickel/peptides/opines) [Rhizobium sp. Leaf68 | 1736231.3]	COG4166
ASF03_21590	7	7	0.0928316	0.783877	-0.35	GTP-binding protein EngB [Rhizobium sp. Leaf68 | 1736231.3]	COG0218
ASF03_14425	4	4	0.380181	0.783702	-0.35	Diadenosine tetraphosphate (Ap4A) hydrolase and other HIT family hydrolases [Rhizobium sp. Leaf68 | 1736231.3]	COG0537
ASF03_01315	8	5	0.14669	0.783578	-0.35	Methionine aminopeptidase (EC 3.4.11.18) [Rhizobium sp. Leaf68 | 1736231.3]	COG0024
ASF03_07800	8	6	0.0894722	0.781934	-0.35	hypothetical protein [Rhizobium sp. Leaf68 | 1736231.3]	0XS2W
ASF03_10835	5	3	0.433428	0.781573	-0.36	Macrolide-specific efflux protein MacA [Rhizobium sp. Leaf68 | 1736231.3]	COG0845
ASF03_18100	7	5	0.18634	0.780877	-0.36	Uroporphyrinogen III decarboxylase (EC 4.1.1.37) [Rhizobium sp. Leaf68 | 1736231.3]	COG0407
ASF03_04120	10	8	0.220645	0.780076	-0.36	UPF0337 protein Pfl_4351 [Rhizobium sp. Leaf68 | 1736231.3]	COG3237
ASF03_02065	37	33	0.0814274	0.779312	-0.36	ATP-dependent protease La (EC 3.4.21.53) Type I [Rhizobium sp. Leaf68 | 1736231.3]	COG0466
ASF03_19570	25	19	0.0940756	0.779119	-0.36	Quinate/shikimate dehydrogenase [Pyrroloquinoline-quinone] (EC 1.1.5.8) [Rhizobium sp. Leaf68 | 1736231.3]	COG4993
ASF03_11960	46	28	0.0803998	0.778332	-0.36	ABC transporter, substrate-binding protein (cluster 1, maltose/g3p/polyamine/iron) [Rhizobium sp. Leaf68 | 1736231.3]	COG1653
ASF03_11975	6	4	0.0570534	0.778139	-0.36	Chemotaxis regulator - transmits chemoreceptor signals to flagellar motor components CheY [Rhizobium sp. Leaf68 | 1736231.3]	COG0784
ASF03_08525	31	26	0.0494141	0.777876	-0.36	S-(hydroxymethyl)glutathione dehydrogenase (EC 1.1.1.284) [Rhizobium sp. Leaf68 | 1736231.3]	COG1062
ASF03_14185	2	2	0.15145	0.776905	-0.36	hypothetical protein [Rhizobium sp. Leaf68 | 1736231.3]	0XUYC
ASF03_02860	7	6	0.208982	0.776694	-0.36	Small-conductance mechanosensitive channel [Rhizobium sp. Leaf68 | 1736231.3]	COG0668
ASF03_01980	8	6	0.117647	0.776027	-0.37	NADH-ubiquinone oxidoreductase chain I (EC 1.6.5.3) [Rhizobium sp. Leaf68 | 1736231.3]	COG1143
ASF03_17625	3	2	0.0793802	0.776008	-0.37	2-hydroxy-3-oxopropionate reductase (EC 1.1.1.60) [Rhizobium sp. Leaf68 | 1736231.3]	COG2084
ASF03_15450	5	5	0.184325	0.775085	-0.37	hypothetical protein [Rhizobium sp. Leaf68 | 1736231.3]	0Y2I9
ASF03_02790	13	9	0.0865712	0.774421	-0.37	LysM domain protein [Rhizobium sp. Leaf68 | 1736231.3]	COG1652
ASF03_07175	62	52	0.190047	0.773905	-0.37	gamma-aminobutyric acid ABC transporter, substrate-binding protein [Rhizobium sp. Leaf68 | 1736231.3]	COG0683
ASF03_08090	15	13	0.126207	0.771521	-0.37	Adenine phosphoribosyltransferase (EC 2.4.2.7) [Rhizobium sp. Leaf68 | 1736231.3]	COG0503
ASF03_07635	4	3	0.209236	0.771518	-0.37	5-hydroxyisourate hydrolase (EC 3.5.2.17) [Rhizobium sp. Leaf68 | 1736231.3]	COG2351
ASF03_11745	3	2	0.464016	0.771505	-0.37	hypothetical protein [Rhizobium sp. Leaf68 | 1736231.3]	COG1028
ASF03_14440	9	5	0.0344021	0.771334	-0.37	3-deoxy-manno-octulosonate cytidylyltransferase (EC 2.7.7.38) [Rhizobium sp. Leaf68 | 1736231.3]	COG1212
ASF03_16570	10	8	0.141456	0.770653	-0.38	ABC transporter, substrate-binding protein (cluster 5, nickel/peptides/opines) [Rhizobium sp. Leaf68 | 1736231.3]	0XQUV
ASF03_04645	3	3	0.303303	0.768649	-0.38	hypothetical protein [Rhizobium sp. Leaf68 | 1736231.3]	0Y41P
ASF03_17660	24	18	0.114102	0.768549	-0.38	Glutathione S-transferase (EC 2.5.1.18) [Rhizobium sp. Leaf68 | 1736231.3]	COG0625
ASF03_07755	7	6	0.0985276	0.767786	-0.38	UPF0070 protein YfgM [Rhizobium sp. Leaf68 | 1736231.3]	COG4649
ASF03_03180	21	15	0.199377	0.766792	-0.38	ABC transporter, substrate-binding protein (cluster 3, basic aa/glutamine/opines) [Rhizobium sp. Leaf68 | 1736231.3]	COG0834
ASF03_11135	18	16	0.016557	0.766341	-0.38	beta-N-acetylglucosaminidase (EC 3.2.1.52) [Rhizobium sp. Leaf68 | 1736231.3]	COG1472
ASF03_18475	17	13	0.0126081	0.765921	-0.38	FMNH2-dependent alkanesulfonate monooxygenase (EC 1.14.14.5) [Rhizobium sp. Leaf68 | 1736231.3]	COG2141
ASF03_20850	2	2	0.068873	0.765389	-0.39	Na(+) H(+) antiporter subunit D [Rhizobium sp. Leaf68 | 1736231.3]	COG0651
ASF03_21995	20	18	0.0324542	0.764917	-0.39	Transcription antitermination protein NusG [Rhizobium sp. Leaf68 | 1736231.3]	COG0250
ASF03_17320	2	2	0.277007	0.76477	-0.39	COGs COG3339 [Rhizobium sp. Leaf68 | 1736231.3]	COG3339
ASF03_16760	17	13	0.0572546	0.7638	-0.39	Efflux transport system, outer membrane factor (OMF) lipoprotein [Rhizobium sp. Leaf68 | 1736231.3]	COG1538
ASF03_16405	6	5	0.0634205	0.763426	-0.39	Thiamin-phosphate pyrophosphorylase (EC 2.5.1.3) [Rhizobium sp. Leaf68 | 1736231.3]	COG0352
ASF03_16525	3	2	0.209988	0.762871	-0.39	D-3-phosphoglycerate dehydrogenase (EC 1.1.1.95) [Rhizobium sp. Leaf68 | 1736231.3]	COG0111
ASF03_19160	3	2	0.468207	0.762665	-0.39	SAM-dependent methyltransferase, BioC-like [Rhizobium sp. Leaf68 | 1736231.3]	COG0500
ASF03_01945	21	18	0.0922126	0.762494	-0.39	Ribonuclease J (endonuclease and 5' exonuclease) [Rhizobium sp. Leaf68 | 1736231.3]	COG0595
ASF03_14770	14	12	0.0165761	0.761447	-0.39	Peptidase B (EC 3.4.11.23) [Rhizobium sp. Leaf68 | 1736231.3]	COG0260
ASF03_00815	2	2	0.129989	0.761197	-0.39	Conserved hypothetical protein probably involved in sulfate reduction [Rhizobium sp. Leaf68 | 1736231.3]	128DP
ASF03_16180	10	8	0.195494	0.761093	-0.39	Cobalt ABC transporter, substrate-binding protein CbtJ [Rhizobium sp. Leaf68 | 1736231.3]	COG0614
ASF03_11095	3	3	0.0255123	0.761011	-0.39	Protein-L-isoaspartate O-methyltransferase (EC 2.1.1.77) [Rhizobium sp. Leaf68 | 1736231.3]	COG2518
ASF03_15565	8	7	0.151027	0.760699	-0.39	ABC transporter, ATP-binding protein (cluster 5, nickel/peptides/opines) [Rhizobium sp. Leaf68 | 1736231.3]	COG1124
ASF03_16325	11	7	0.0557171	0.760498	-0.39	Propionyl-CoA carboxylase carboxyl transferase subunit (EC 6.4.1.3) [Rhizobium sp. Leaf68 | 1736231.3]	COG4799
ASF03_02655	22	20	0.0358048	0.760312	-0.4	Tas protein, an NADP(H)-dependent aldo-keto reductase [Rhizobium sp. Leaf68 | 1736231.3]	COG0667
ASF03_17055	61	39	0.140594	0.759205	-0.4	ATP synthase beta chain (EC 3.6.3.14) [Rhizobium sp. Leaf68 | 1736231.3]	COG0055
ASF03_06845	11	9	0.0300453	0.756514	-0.4	Phosphoglucosamine mutase (EC 5.4.2.10) [Rhizobium sp. Leaf68 | 1736231.3]	COG1109
ASF03_13845	6	4	0.366199	0.756485	-0.4	Methionyl-tRNA formyltransferase (EC 2.1.2.9) [Rhizobium sp. Leaf68 | 1736231.3]	COG0223
ASF03_09950	3	2	0.1131	0.755635	-0.4	NAD kinase (EC 2.7.1.23) [Rhizobium sp. Leaf68 | 1736231.3]	COG0061
fig|1736231.3.peg.4579	2	2	0.0258094	0.755475	-0.4	hypothetical protein [Rhizobium sp. Leaf68 | 1736231.3]	#N/A
ASF03_11145	37	31	0.107454	0.754905	-0.41	Arginyl-tRNA synthetase (EC 6.1.1.19) [Rhizobium sp. Leaf68 | 1736231.3]	COG0018
ASF03_12340	4	4	0.168323	0.752806	-0.41	Branched-chain alpha-keto acid dehydrogenase, E1 component, alpha subunit (EC 1.2.4.4) [Rhizobium sp. Leaf68 | 1736231.3]	COG1071
ASF03_10575	12	8	0.215543	0.752468	-0.41	Gamma-glutamyltranspeptidase (EC 2.3.2.2) @ Glutathione hydrolase (EC 3.4.19.13) [Rhizobium sp. Leaf68 | 1736231.3]	COG0405
ASF03_04235	4	2	0.412173	0.752368	-0.41	Hydrolase [Rhizobium sp. Leaf68 | 1736231.3]	COG0637
ASF03_08375	5	4	0.0273758	0.751916	-0.41	hypothetical protein [Rhizobium sp. Leaf68 | 1736231.3]	0ZW9N
ASF03_21300	11	6	0.112631	0.75147	-0.41	dNTP triphosphohydrolase, broad substrate specificity [Rhizobium sp. Leaf68 | 1736231.3]	COG0232
ASF03_04460	10	9	0.194527	0.750851	-0.41	LemA protein [Rhizobium sp. Leaf68 | 1736231.3]	COG1704
ASF03_21525	11	6	0.102601	0.750714	-0.41	Orotate phosphoribosyltransferase (EC 2.4.2.10) [Rhizobium sp. Leaf68 | 1736231.3]	COG0461
ASF03_13730	4	4	0.285392	0.750537	-0.41	Oxidoreductase, short-chain dehydrogenase/reductase family [Rhizobium sp. Leaf68 | 1736231.3]	0XNW1
ASF03_05955	6	4	0.026514	0.749453	-0.42	Sarcosine oxidase gamma subunit (EC 1.5.3.1) [Rhizobium sp. Leaf68 | 1736231.3]	COG4583
ASF03_15530	7	4	0.0928562	0.749283	-0.42	Transcriptional regulator of mannitol utilization, DeoR family protein [Rhizobium sp. Leaf68 | 1736231.3]	COG2390
ASF03_09900	7	6	0.139112	0.749024	-0.42	Lipid-A-disaccharide synthase (EC 2.4.1.182) [Rhizobium sp. Leaf68 | 1736231.3]	COG0763
ASF03_16290	18	15	0.0131201	0.748693	-0.42	Myo-inositol 2-dehydrogenase (EC 1.1.1.18) [Rhizobium sp. Leaf68 | 1736231.3]	COG0673
ASF03_20625	5	3	0.121173	0.748682	-0.42	Molybdopterin synthase sulfur carrier subunit [Rhizobium sp. Leaf68 | 1736231.3]	COG1977
ASF03_21935	35	21	0.101925	0.748632	-0.42	SSU ribosomal protein S7p (S5e) [Rhizobium sp. Leaf68 | 1736231.3]	COG0049
ASF03_18140	9	5	0.0531251	0.748367	-0.42	Tim44-like domain protein [Rhizobium sp. Leaf68 | 1736231.3]	COG4395
ASF03_05035	28	24	0.147807	0.74804	-0.42	Maltodextrin glucosidase (EC 3.2.1.20) [Rhizobium sp. Leaf68 | 1736231.3]	COG0366
ASF03_09455	9	7	0.089882	0.747979	-0.42	LSU ribosomal protein L30p (L7e) [Rhizobium sp. Leaf68 | 1736231.3]	COG1841
ASF03_01490	10	8	0.31495	0.747858	-0.42	DksA family protein PA5536 (no Zn-finger) [Rhizobium sp. Leaf68 | 1736231.3]	COG1734
ASF03_17135	98	80	0.24058	0.747519	-0.42	2-oxoglutarate dehydrogenase E1 component (EC 1.2.4.2) [Rhizobium sp. Leaf68 | 1736231.3]	COG0567
ASF03_15940	47	38	0.168487	0.747453	-0.42	Flavin-containing monooxygenase [Rhizobium sp. Leaf68 | 1736231.3]	COG2072
ASF03_15945	24	21	0.0294326	0.746171	-0.42	2,3-butanediol dehydrogenase, R-alcohol forming, (R)- and (S)-acetoin-specific (EC 1.1.1.4) [Rhizobium sp. Leaf68 | 1736231.3]	COG1063
ASF03_16100	16	15	0.0154385	0.74614	-0.42	FIG000875: Thioredoxin domain-containing protein EC-YbbN [Rhizobium sp. Leaf68 | 1736231.3]	COG3118
ASF03_08960	9	7	0.0645384	0.746091	-0.42	Nicotinamidase (EC 3.5.1.19) [Rhizobium sp. Leaf68 | 1736231.3]	COG1335
ASF03_11855	7	5	0.0710797	0.74575	-0.42	Two-component system sensor histidine kinase [Rhizobium sp. Leaf68 | 1736231.3]	0XNMH
ASF03_17450	33	22	0.174936	0.745038	-0.42	LSU ribosomal protein L19p [Rhizobium sp. Leaf68 | 1736231.3]	COG0335
ASF03_01035	4	4	0.205339	0.744285	-0.43	hypothetical protein [Rhizobium sp. Leaf68 | 1736231.3]	0Y1NZ
ASF03_05930	9	4	0.157582	0.743913	-0.43	SSU ribosomal protein S21p [Rhizobium sp. Leaf68 | 1736231.3]	COG0828
ASF03_07470	3	3	0.318204	0.743772	-0.43	hypothetical protein [Rhizobium sp. Leaf68 | 1736231.3]	#N/A
ASF03_08385	14	10	0.0842213	0.743449	-0.43	Transcription elongation factor GreA [Rhizobium sp. Leaf68 | 1736231.3]	COG0782
ASF03_04725	43	36	0.0520666	0.742869	-0.43	Isoleucyl-tRNA synthetase (EC 6.1.1.5) [Rhizobium sp. Leaf68 | 1736231.3]	COG0060
ASF03_20665	5	4	0.138132	0.742358	-0.43	Zinc-type alcohol dehydrogenase-like protein [Rhizobium sp. Leaf68 | 1736231.3]	COG0604
ASF03_06620	19	16	0.00438999	0.742256	-0.43	Inositol-1-monophosphatase (EC 3.1.3.25) [Rhizobium sp. Leaf68 | 1736231.3]	COG0483
ASF03_03430	7	7	0.0189896	0.741641	-0.43	Peptide-methionine (R)-S-oxide reductase MsrB (EC 1.8.4.12) [Rhizobium sp. Leaf68 | 1736231.3]	COG0229
ASF03_13345	19	15	0.0829841	0.741047	-0.43	Capsule polysaccharide export protein [Rhizobium sp. Leaf68 | 1736231.3]	COG1596
ASF03_18220	3	2	0.269776	0.739986	-0.43	FIG041266: ATP-dependent nuclease subunit B [Rhizobium sp. Leaf68 | 1736231.3]	COG2887;COG3893
ASF03_06320	19	17	0.107473	0.739454	-0.44	N-acetyl-D-glucosamine ABC transporter, substrate-binding protein [Rhizobium sp. Leaf68 | 1736231.3]	0XPPG
ASF03_02930	12	11	0.00325677	0.739435	-0.44	GTP-binding protein Era [Rhizobium sp. Leaf68 | 1736231.3]	COG1159
ASF03_10155	3	3	0.154149	0.739377	-0.44	Nucleoside-diphosphate-sugar epimerases [Rhizobium sp. Leaf68 | 1736231.3]	0XPIJ
ASF03_06740	15	14	0.159817	0.739153	-0.44	Probable transcriptional regulatory protein YebC [Rhizobium sp. Leaf68 | 1736231.3]	COG0217
ASF03_04520	6	3	0.217192	0.738503	-0.44	FIG046685: Glycosyltransferase [Rhizobium sp. Leaf68 | 1736231.3]	COG0463
ASF03_10470	9	9	0.0340087	0.737924	-0.44	UDP-glucose 4-epimerase (EC 5.1.3.2) [Rhizobium sp. Leaf68 | 1736231.3]	COG0451
ASF03_12690	12	7	0.0637804	0.7377	-0.44	Polyphosphate glucokinase (EC 2.7.1.63) [Rhizobium sp. Leaf68 | 1736231.3]	COG1940
ASF03_04035	10	8	0.233708	0.737569	-0.44	Pyruvate,phosphate dikinase (EC 2.7.9.1) [Rhizobium sp. Leaf68 | 1736231.3]	COG0574
ASF03_16850	26	18	0.0740056	0.736856	-0.44	Phosphomethylpyrimidine synthase ThiC (EC 4.1.99.17) [Rhizobium sp. Leaf68 | 1736231.3]	COG0422
ASF03_01850	3	2	0.26754	0.736587	-0.44	Rossmann fold nucleotide-binding protein Smf possibly involved in DNA uptake [Rhizobium sp. Leaf68 | 1736231.3]	COG0758
ASF03_01580	10	10	0.0238135	0.736553	-0.44	ADP-ribose pyrophosphatase of COG1058 family (EC 3.6.1.13) [Rhizobium sp. Leaf68 | 1736231.3]	COG1058
ASF03_08065	2	2	0.0604484	0.73597	-0.44	hypothetical protein [Rhizobium sp. Leaf68 | 1736231.3]	0XUDY
ASF03_14435	9	8	0.249434	0.735716	-0.44	Prephenate dehydratase (EC 4.2.1.51) [Rhizobium sp. Leaf68 | 1736231.3]	COG0077
ASF03_19205	35	25	0.0513483	0.735651	-0.44	Phosphocarrier protein kinase/phosphorylase, nitrogen regulation associated [Rhizobium sp. Leaf68 | 1736231.3]	COG3605
ASF03_09205	16	10	0.211076	0.735508	-0.44	Alpha-aminoadipate aminotransferase (EC 2.6.1.39) @ Leucine transaminase (EC 2.6.1.6) @ Valine transaminase [Rhizobium sp. Leaf68 | 1736231.3]	COG1167
ASF03_20160	4	4	0.115245	0.735098	-0.44	hypothetical protein [Rhizobium sp. Leaf68 | 1736231.3]	COG4390
ASF03_02500	17	10	0.0202172	0.734626	-0.44	Bis-ABC ATPase YheS [Rhizobium sp. Leaf68 | 1736231.3]	COG0488
ASF03_16320	18	12	0.043406	0.734512	-0.45	Propionyl-CoA carboxylase biotin-containing subunit (EC 6.4.1.3) [Rhizobium sp. Leaf68 | 1736231.3]	COG4770
ASF03_01710	10	7	0.0349208	0.734364	-0.45	Biotin carboxyl carrier protein of acetyl-CoA carboxylase [Rhizobium sp. Leaf68 | 1736231.3]	COG0511
ASF03_20605	10	7	0.272521	0.733681	-0.45	Outer membrane protein [Rhizobium sp. Leaf68 | 1736231.3]	COG3637
ASF03_06710	6	6	0.0714192	0.733453	-0.45	Z-ring-associated protein ZapA [Rhizobium sp. Leaf68 | 1736231.3]	COG3027
ASF03_02735	8	7	0.0173725	0.733398	-0.45	DNA repair protein RadA [Rhizobium sp. Leaf68 | 1736231.3]	COG1066
ASF03_17195	9	7	0.0772551	0.733124	-0.45	Protein of unknown function DUF55 [Rhizobium sp. Leaf68 | 1736231.3]	COG2947
ASF03_09680	51	36	0.022259	0.733103	-0.45	Alanyl-tRNA synthetase (EC 6.1.1.7) [Rhizobium sp. Leaf68 | 1736231.3]	COG0013
ASF03_05570	20	15	0.0511882	0.731868	-0.45	Methionine ABC transporter ATP-binding protein [Rhizobium sp. Leaf68 | 1736231.3]	COG1135
ASF03_08195	17	14	0.0541121	0.73104	-0.45	FIG018229: hypothetical protein [Rhizobium sp. Leaf68 | 1736231.3]	COG2960
ASF03_20565	2	2	0.196532	0.731032	-0.45	hypothetical protein [Rhizobium sp. Leaf68 | 1736231.3]	0YGDU
ASF03_13410	26	20	0.0400382	0.731016	-0.45	T6SS component TssC (ImpC/VipB) [Rhizobium sp. Leaf68 | 1736231.3]	COG3517
ASF03_09890	7	6	0.0719902	0.730542	-0.45	Acyl-[acyl-carrier-protein]--UDP-N-acetylglucosamine O-acyltransferase (EC 2.3.1.129) [Rhizobium sp. Leaf68 | 1736231.3]	COG1043
ASF03_00570	7	7	0.0267396	0.730318	-0.45	S-formylglutathione hydrolase (EC 3.1.2.12) [Rhizobium sp. Leaf68 | 1736231.3]	COG0627
ASF03_00455	21	16	0.113448	0.729929	-0.45	Sensor kinase [Rhizobium sp. Leaf68 | 1736231.3]	COG0784;COG2202
ASF03_04670	3	2	0.148344	0.728942	-0.46	Hydrolase, haloacid dehalogenase-like family [Rhizobium sp. Leaf68 | 1736231.3]	COG0546
ASF03_16030	26	20	0.101225	0.728425	-0.46	DNA polymerase III beta subunit (EC 2.7.7.7) [Rhizobium sp. Leaf68 | 1736231.3]	COG0592
ASF03_09040	6	4	0.0679804	0.728408	-0.46	Dihydrofolate reductase (EC 1.5.1.3) [Rhizobium sp. Leaf68 | 1736231.3]	COG0262
ASF03_17815	92	72	0.101044	0.727606	-0.46	NAD-specific glutamate dehydrogenase (EC 1.4.1.2), large form [Rhizobium sp. Leaf68 | 1736231.3]	COG2902
ASF03_09625	13	10	0.0302237	0.727513	-0.46	Transcriptional regulator, AsnC family [Rhizobium sp. Leaf68 | 1736231.3]	COG1522
fig|1736231.3.peg.4240	2	2	0.322539	0.727393	-0.46	hypothetical protein [Rhizobium sp. Leaf68 | 1736231.3]	#N/A
ASF03_02180	4	4	0.090982	0.726477	-0.46	Bacterial sugar transferase [Rhizobium sp. Leaf68 | 1736231.3]	COG2148
ASF03_04075	25	23	0.0650197	0.725657	-0.46	hypothetical protein [Rhizobium sp. Leaf68 | 1736231.3]	COG2304
ASF03_01745	24	21	0.0407169	0.725404	-0.46	Aspartyl-tRNA(Asn) amidotransferase subunit B (EC 6.3.5.6) @ Glutamyl-tRNA(Gln) amidotransferase subunit B (EC 6.3.5.7) [Rhizobium sp. Leaf68 | 1736231.3]	COG0064
ASF03_02435	6	5	0.140509	0.724297	-0.47	Transcriptional regulator PA2737, MerR family [Rhizobium sp. Leaf68 | 1736231.3]	COG0789
ASF03_12810	5	4	0.412842	0.72401	-0.47	Nucleoside ABC transporter, substrate-binding protein [Rhizobium sp. Leaf68 | 1736231.3]	COG1744
ASF03_14290	6	6	0.131611	0.72366	-0.47	Uncharacterized sugar kinase [Rhizobium sp. Leaf68 | 1736231.3]	COG1072
ASF03_16495	22	19	0.0169702	0.723619	-0.47	ABC-type amino acid transport/signal transduction system, periplasmic component/domain [Rhizobium sp. Leaf68 | 1736231.3]	11KI6
ASF03_14835	53	46	0.0823522	0.722646	-0.47	Methylmalonate-semialdehyde dehydrogenase (EC 1.2.1.27) [Rhizobium sp. Leaf68 | 1736231.3]	COG1012
ASF03_15050	4	3	0.183054	0.722581	-0.47	Possible hydrolase or acyltransferase RutD in novel pyrimidine catabolism pathway [Rhizobium sp. Leaf68 | 1736231.3]	COG0596
ASF03_04000	7	3	0.185449	0.720916	-0.47	Malate:quinone oxidoreductase (EC 1.1.5.4) [Rhizobium sp. Leaf68 | 1736231.3]	COG0579
ASF03_02895	3	2	0.161845	0.720652	-0.47	Metal-dependent phosphohydrolase [Rhizobium sp. Leaf68 | 1736231.3]	COG1418
ASF03_03970	7	6	0.309674	0.720451	-0.47	hypothetical protein [Rhizobium sp. Leaf68 | 1736231.3]	COG0463
ASF03_11940	18	14	0.160196	0.720399	-0.47	Sugar phosphate isomerases/epimerases [Rhizobium sp. Leaf68 | 1736231.3]	COG1082
ASF03_13690	4	2	0.0171839	0.719827	-0.47	Short-chain dehydrogenase [Rhizobium sp. Leaf68 | 1736231.3]	0XNW1
ASF03_05360	5	2	0.202408	0.719643	-0.47	Large-conductance mechanosensitive channel [Rhizobium sp. Leaf68 | 1736231.3]	COG1970
ASF03_05620	6	4	0.0131507	0.718626	-0.48	putative membrane protein [Rhizobium sp. Leaf68 | 1736231.3]	COG2979
ASF03_03790	23	19	0.0473766	0.718025	-0.48	Uncharacterized protein YjgR [Rhizobium sp. Leaf68 | 1736231.3]	COG0433
ASF03_15485	12	11	0.0717276	0.717989	-0.48	Aspartate aminotransferase [Rhizobium sp. Leaf68 | 1736231.3]	COG0075
ASF03_05745	15	11	0.0216045	0.717727	-0.48	WD40 repeat domain-containing protein [Rhizobium sp. Leaf68 | 1736231.3]	COG2319
ASF03_04005	15	7	0.0154079	0.717588	-0.48	Possible abortive infection phage resistance protein [Rhizobium sp. Leaf68 | 1736231.3]	0XQE9
ASF03_09285	16	9	0.116804	0.712742	-0.49	Excinuclease ABC subunit B [Rhizobium sp. Leaf68 | 1736231.3]	COG0556
ASF03_11455	15	15	0.0167683	0.712606	-0.49	Oxidoreductase, short-chain dehydrogenase/reductase family [Rhizobium sp. Leaf68 | 1736231.3]	0XNUN
ASF03_02740	3	3	0.190232	0.712279	-0.49	Colicin V production protein [Rhizobium sp. Leaf68 | 1736231.3]	COG1286
ASF03_15165	9	7	0.00960085	0.71208	-0.49	6,7-dimethyl-8-ribityllumazine synthase (EC 2.5.1.78) [Rhizobium sp. Leaf68 | 1736231.3]	COG0054
ASF03_01500	11	9	0.0244271	0.711252	-0.49	Amino acid regulated cytosolic protein [Rhizobium sp. Leaf68 | 1736231.3]	COG3106
ASF03_13825	10	5	0.166014	0.710027	-0.49	2,3,4,5-tetrahydropyridine-2,6-dicarboxylate N-succinyltransferase (EC 2.3.1.117) [Rhizobium sp. Leaf68 | 1736231.3]	COG2171
ASF03_08025	4	4	0.0869815	0.709876	-0.49	hypothetical protein [Rhizobium sp. Leaf68 | 1736231.3]	#N/A
ASF03_04730	10	8	0.0159945	0.709806	-0.49	FMN adenylyltransferase (EC 2.7.7.2) / Riboflavin kinase (EC 2.7.1.26) [Rhizobium sp. Leaf68 | 1736231.3]	COG0196
ASF03_15585	52	46	0.0151379	0.709555	-0.5	ABC transporter, substrate-binding protein (cluster 5, nickel/peptides/opines) [Rhizobium sp. Leaf68 | 1736231.3]	0XQF5
ASF03_18850	7	4	0.126835	0.708204	-0.5	Glucose-1-phosphate thymidylyltransferase (EC 2.7.7.24) [Rhizobium sp. Leaf68 | 1736231.3]	COG1209
ASF03_05500	29	22	0.03462	0.707866	-0.5	Glutamyl-tRNA synthetase (EC 6.1.1.17) @ Glutamyl-tRNA(Gln) synthetase (EC 6.1.1.24) [Rhizobium sp. Leaf68 | 1736231.3]	COG0008
ASF03_14365	64	47	0.0190059	0.706759	-0.5	Translation initiation factor 2 [Rhizobium sp. Leaf68 | 1736231.3]	COG0532
ASF03_00340	18	12	0.0704037	0.706339	-0.5	Single-stranded DNA-binding protein [Rhizobium sp. Leaf68 | 1736231.3]	COG0629
ASF03_04630	2	2	0.356885	0.705781	-0.5	DNA mismatch repair protein MutL [Rhizobium sp. Leaf68 | 1736231.3]	COG0323
ASF03_16980	5	4	0.112935	0.705293	-0.5	Mlr3248 protein [Rhizobium sp. Leaf68 | 1736231.3]	COG4671
ASF03_16640	6	5	0.335738	0.704458	-0.51	ABC transporter, substrate-binding protein (cluster 4, leucine/isoleucine/valine/benzoate) [Rhizobium sp. Leaf68 | 1736231.3]	0XPCZ
ASF03_03215	15	15	0.0825928	0.703596	-0.51	Zinc-type alcohol dehydrogenase-like protein [Rhizobium sp. Leaf68 | 1736231.3]	COG0604
ASF03_13200	15	11	0.0187903	0.701725	-0.51	ABC transporter, substrate-binding protein (cluster 10, nitrate/sulfonate/bicarbonate) [Rhizobium sp. Leaf68 | 1736231.3]	0ZVT7
ASF03_19225	21	15	0.0851083	0.701703	-0.51	Methylmalonyl-CoA mutase (EC 5.4.99.2) / B12 binding domain of Methylmalonyl-CoA mutase (EC 5.4.99.2) [Rhizobium sp. Leaf68 | 1736231.3]	COG1884;COG2185
ASF03_05050	51	48	0.101092	0.70154	-0.51	alpha-glucoside ABC transporter, substrate-binding protein AglE [Rhizobium sp. Leaf68 | 1736231.3]	COG1653
ASF03_02840	14	10	0.0807475	0.70112	-0.51	hypothetical protein [Rhizobium sp. Leaf68 | 1736231.3]	11Q0U
ASF03_15695	4	3	0.321783	0.701023	-0.51	Cytochrome P450 [Rhizobium sp. Leaf68 | 1736231.3]	COG2124
ASF03_07730	3	2	0.250579	0.700893	-0.51	Methionine aminopeptidase (EC 3.4.11.18) [Rhizobium sp. Leaf68 | 1736231.3]	COG0024
ASF03_08890	20	15	0.216619	0.700718	-0.51	DNA ligase (NAD(+)) (EC 6.5.1.2) [Rhizobium sp. Leaf68 | 1736231.3]	COG0272
ASF03_00860	10	3	0.21781	0.69921	-0.52	Nitrogen regulation protein NtrY (EC 2.7.3.-) [Rhizobium sp. Leaf68 | 1736231.3]	COG5000
ASF03_11175	14	11	0.160935	0.698308	-0.52	Membrane protein involved in aromatic hydrocarbon degradation [Rhizobium sp. Leaf68 | 1736231.3]	COG2067
ASF03_07795	32	25	0.0116907	0.69735	-0.52	Leucine-specific ABC transporter, substrate-binding protein LivK (TC 3.A.1.4.1) [Rhizobium sp. Leaf68 | 1736231.3]	COG0683
ASF03_09805	14	11	0.053204	0.695694	-0.52	2-Keto-3-deoxy-D-manno-octulosonate-8-phosphate synthase (EC 2.5.1.55) [Rhizobium sp. Leaf68 | 1736231.3]	COG2877
ASF03_17860	8	7	0.115374	0.694875	-0.53	Nitrogen regulatory protein P-II, GlnK [Rhizobium sp. Leaf68 | 1736231.3]	COG0347
ASF03_19030	9	7	0.0429314	0.69408	-0.53	Diaminopimelate decarboxylase (EC 4.1.1.20) [Rhizobium sp. Leaf68 | 1736231.3]	COG0019
ASF03_19870	12	8	0.0407206	0.693939	-0.53	hypothetical protein [Rhizobium sp. Leaf68 | 1736231.3]	COG1653
ASF03_20035	4	3	0.00571409	0.692908	-0.53	Transcriptional regulator, GntR family [Rhizobium sp. Leaf68 | 1736231.3]	11F1I
ASF03_20650	9	6	0.0103779	0.692008	-0.53	Arginase (EC 3.5.3.1) [Rhizobium sp. Leaf68 | 1736231.3]	COG0010
ASF03_02745	22	17	0.0433818	0.691609	-0.53	Amidophosphoribosyltransferase (EC 2.4.2.14) [Rhizobium sp. Leaf68 | 1736231.3]	COG0034
ASF03_16935	9	6	0.0788291	0.690961	-0.53	UDP-N-acetyl-D-glucosamine 6-dehydrogenase (EC 1.1.1.136) [Rhizobium sp. Leaf68 | 1736231.3]	COG0677
ASF03_09375	11	10	0.0171316	0.689892	-0.54	LSU ribosomal protein L23p (L23Ae) [Rhizobium sp. Leaf68 | 1736231.3]	COG0089
ASF03_19110	4	4	0.411746	0.689811	-0.54	hypothetical protein [Rhizobium sp. Leaf68 | 1736231.3]	COG0438
ASF03_12490	6	6	0.100107	0.689494	-0.54	Fructosyl-amino acid oxidase (EC 1.5.3.-) [Rhizobium sp. Leaf68 | 1736231.3]	11HYT
ASF03_04735	11	10	0.00854206	0.688387	-0.54	HAD superfamily protein involved in N-acetyl-glucosamine catabolism [Rhizobium sp. Leaf68 | 1736231.3]	COG0647
ASF03_00500	3	3	0.161016	0.688332	-0.54	Cold shock protein of CSP family => dimer [Rhizobium sp. Leaf68 | 1736231.3]	COG1278
ASF03_18595	7	5	0.0934992	0.688178	-0.54	KaiC [Rhizobium sp. Leaf68 | 1736231.3]	COG0467
ASF03_19010	19	17	0.034932	0.688096	-0.54	3-hydroxybutyryl-CoA dehydrogenase (EC 1.1.1.157) [Rhizobium sp. Leaf68 | 1736231.3]	COG1250
ASF03_02945	3	3	0.0228954	0.68804	-0.54	Holo-[acyl-carrier-protein] synthase (EC 2.7.8.7) [Rhizobium sp. Leaf68 | 1736231.3]	COG0736
ASF03_16930	7	6	0.0863333	0.68768	-0.54	hypothetical protein [Rhizobium sp. Leaf68 | 1736231.3]	11S72
ASF03_04425	16	11	0.0654389	0.687677	-0.54	Transcription accessory protein (S1 RNA-binding domain) [Rhizobium sp. Leaf68 | 1736231.3]	COG2183
ASF03_12555	4	2	0.0910369	0.687647	-0.54	Transcriptional regulator [Rhizobium sp. Leaf68 | 1736231.3]	COG1802
ASF03_19610	5	5	0.141927	0.686089	-0.54	L-asparaginase (EC 3.5.1.1) [Rhizobium sp. Leaf68 | 1736231.3]	COG0252
ASF03_08690	37	31	0.0411535	0.68596	-0.54	Energy-dependent translational throttle protein EttA [Rhizobium sp. Leaf68 | 1736231.3]	COG0488
ASF03_08145	73	45	0.0617221	0.685635	-0.54	Aldehyde dehydrogenase (EC 1.2.1.3) [Rhizobium sp. Leaf68 | 1736231.3]	COG1012
ASF03_00180	5	4	0.0935831	0.684935	-0.55	S-adenosylmethionine:tRNA ribosyltransferase-isomerase (EC 2.4.99.17) [Rhizobium sp. Leaf68 | 1736231.3]	COG0809
ASF03_17565	68	53	0.0518394	0.684312	-0.55	Pyruvate carboxylase (EC 6.4.1.1) [Rhizobium sp. Leaf68 | 1736231.3]	COG1038
ASF03_01975	3	2	0.102472	0.683533	-0.55	NADH-ubiquinone oxidoreductase chain J (EC 1.6.5.3) [Rhizobium sp. Leaf68 | 1736231.3]	COG0839
ASF03_14530	17	12	0.141026	0.682537	-0.55	Peptide chain release factor 3 [Rhizobium sp. Leaf68 | 1736231.3]	COG4108
ASF03_13905	19	14	0.0785646	0.682371	-0.55	Phosphate starvation-inducible protein PhoH, predicted ATPase [Rhizobium sp. Leaf68 | 1736231.3]	COG1702
ASF03_14810	11	8	0.0150686	0.681826	-0.55	Imidazolonepropionase (EC 3.5.2.7) [Rhizobium sp. Leaf68 | 1736231.3]	COG1228
ASF03_12485	11	8	0.024899	0.681527	-0.55	NAD binding oxidoreductase [Rhizobium sp. Leaf68 | 1736231.3]	COG0673
ASF03_21500	4	4	0.0146823	0.681252	-0.55	Proton/glutamate symporter @ Sodium/glutamate symporter [Rhizobium sp. Leaf68 | 1736231.3]	COG1301
ASF03_21755	6	5	0.196764	0.681148	-0.55	UDP-glucuronate 5'-epimerase (EC 5.1.3.12) [Rhizobium sp. Leaf68 | 1736231.3]	COG0451
ASF03_16795	16	10	0.14414	0.680868	-0.55	FAD-dependent oxidoreductase [Rhizobium sp. Leaf68 | 1736231.3]	COG0665
ASF03_02060	22	18	0.0419643	0.680653	-0.56	DNA-binding protein HU-beta [Rhizobium sp. Leaf68 | 1736231.3]	COG0776
ASF03_13400	4	4	0.0887188	0.680412	-0.56	T6SS associated component TagJ (ImpE) [Rhizobium sp. Leaf68 | 1736231.3]	COG4455
ASF03_10335	23	17	0.232668	0.67977	-0.56	Hydantoinase/oxoprolinase family protein [Rhizobium sp. Leaf68 | 1736231.3]	COG0145
ASF03_03920	20	18	0.0390884	0.679402	-0.56	Quinone oxidoreductase (EC 1.6.5.5) [Rhizobium sp. Leaf68 | 1736231.3]	COG0604
ASF03_07905	14	9	0.140125	0.678705	-0.56	ATP-dependent Clp protease proteolytic subunit ClpP2 (EC 3.4.21.92) [Rhizobium sp. Leaf68 | 1736231.3]	COG0740
ASF03_02370	38	30	0.037037	0.678172	-0.56	Cystathionine beta-synthase (EC 4.2.1.22) [Rhizobium sp. Leaf68 | 1736231.3]	COG0031
ASF03_03110	17	14	0.045536	0.677455	-0.56	AMP nucleosidase (EC 3.2.2.4) [Rhizobium sp. Leaf68 | 1736231.3]	COG0775
ASF03_21465	15	13	0.0575171	0.677199	-0.56	Long-chain-fatty-acid--CoA ligase (EC 6.2.1.3) [Rhizobium sp. Leaf68 | 1736231.3]	COG0318
ASF03_01855	48	33	0.0423029	0.675371	-0.57	DNA topoisomerase I (EC 5.99.1.2) [Rhizobium sp. Leaf68 | 1736231.3]	COG0550;COG1754
ASF03_03465	6	5	0.0171316	0.67522	-0.57	Universal stress protein F [Rhizobium sp. Leaf68 | 1736231.3]	COG0589
ASF03_07560	13	10	0.0330005	0.674614	-0.57	Protein containing domains DUF403 [Rhizobium sp. Leaf68 | 1736231.3]	COG2307
ASF03_12665	11	8	0.313844	0.674381	-0.57	ABC transporter, substrate-binding protein (cluster 1, maltose/g3p/polyamine/iron) [Rhizobium sp. Leaf68 | 1736231.3]	0XRJ8
ASF03_10905	20	18	0.0212393	0.673901	-0.57	Tyrosyl-tRNA synthetase (EC 6.1.1.1) [Rhizobium sp. Leaf68 | 1736231.3]	COG0162
ASF03_09785	11	9	0.0155339	0.673421	-0.57	Glutathione S-transferase (EC 2.5.1.18) [Rhizobium sp. Leaf68 | 1736231.3]	COG0625
ASF03_19700	69	53	0.123932	0.672591	-0.57	SSU ribosomal protein S1p [Rhizobium sp. Leaf68 | 1736231.3]	COG0539
ASF03_11525	58	48	0.00553996	0.672018	-0.57	Exopolysaccharide production protein ExoF precursor [Rhizobium sp. Leaf68 | 1736231.3]	COG1596
ASF03_14375	44	34	0.0313449	0.67189	-0.57	Transcription termination protein NusA [Rhizobium sp. Leaf68 | 1736231.3]	COG0195
ASF03_20830	10	9	0.404972	0.671715	-0.57	hypothetical protein [Rhizobium sp. Leaf68 | 1736231.3]	COG1366
ASF03_06440	3	3	0.232445	0.671258	-0.58	probable periplasmic protein Cj0610c {imported} - Campylobacter jejuni (strain NCTC 11168) [Rhizobium sp. Leaf68 | 1736231.3]	COG2845
ASF03_14825	18	17	0.0184488	0.6694	-0.58	Urocanate hydratase (EC 4.2.1.49) [Rhizobium sp. Leaf68 | 1736231.3]	COG2987
ASF03_11680	9	7	0.0375964	0.6688	-0.58	hypothetical protein [Rhizobium sp. Leaf68 | 1736231.3]	#N/A
ASF03_13700	11	9	0.181003	0.666163	-0.59	ABC transporter, substrate-binding protein (cluster 2, ribose/xylose/arabinose/galactose) [Rhizobium sp. Leaf68 | 1736231.3]	COG1879
ASF03_19290	8	5	0.0719462	0.666057	-0.59	Adenylate cyclase (EC 4.6.1.1) / Guanylate cyclase (EC 4.6.1.2) [Rhizobium sp. Leaf68 | 1736231.3]	10GPE
ASF03_05165	7	7	0.0220599	0.665501	-0.59	Translation initiation factor 1 [Rhizobium sp. Leaf68 | 1736231.3]	COG0361
ASF03_10280	7	5	0.0160275	0.665092	-0.59	Oxidoreductase, short-chain dehydrogenase/reductase family [Rhizobium sp. Leaf68 | 1736231.3]	0XQY9
ASF03_13740	3	3	0.0683265	0.664295	-0.59	hypothetical protein [Rhizobium sp. Leaf68 | 1736231.3]	#N/A
ASF03_02755	15	11	0.0452209	0.664164	-0.59	Cysteinyl-tRNA synthetase (EC 6.1.1.16) [Rhizobium sp. Leaf68 | 1736231.3]	COG0215
ASF03_13025	5	2	0.365334	0.66328	-0.59	Methyl-accepting chemotaxis sensor/transducer protein [Rhizobium sp. Leaf68 | 1736231.3]	COG0840
ASF03_06480	28	21	0.00973178	0.663072	-0.59	Protein QmcA (possibly involved in integral membrane quality control) [Rhizobium sp. Leaf68 | 1736231.3]	COG0330
ASF03_09365	23	18	0.0498674	0.661493	-0.6	LSU ribosomal protein L3p (L3e) [Rhizobium sp. Leaf68 | 1736231.3]	COG0087
ASF03_20320	15	11	0.0355523	0.661477	-0.6	3-dehydroquinate synthase (EC 4.2.3.4) [Rhizobium sp. Leaf68 | 1736231.3]	COG0337
ASF03_17800	15	10	0.00844159	0.661381	-0.6	Acetyl-CoA acetyltransferase (EC 2.3.1.9) [Rhizobium sp. Leaf68 | 1736231.3]	COG0183
ASF03_04260	22	15	0.0120026	0.661146	-0.6	Enoyl-[acyl-carrier-protein] reductase [NADH] (EC 1.3.1.9) [Rhizobium sp. Leaf68 | 1736231.3]	COG0623
ASF03_04315	6	5	0.0288814	0.660076	-0.6	Exodeoxyribonuclease VII small subunit (EC 3.1.11.6) [Rhizobium sp. Leaf68 | 1736231.3]	COG1722
ASF03_19640	9	5	0.278302	0.660068	-0.6	Nitrate ABC transporter, substrate-binding protein [Rhizobium sp. Leaf68 | 1736231.3]	COG0715
ASF03_00820	6	2	0.0703577	0.660038	-0.6	Precorrin-2 oxidase (EC 1.3.1.76) @ Sirohydrochlorin ferrochelatase activity of CysG (EC 4.99.1.4) / Uroporphyrinogen-III methyltransferase (EC 2.1.1.107) [Rhizobium sp. Leaf68 | 1736231.3]	COG0007;COG1648
ASF03_19765	2	2	0.473966	0.659687	-0.6	Cupin domain-containing protein [Rhizobium sp. Leaf68 | 1736231.3]	COG4297
ASF03_00800	5	4	0.315082	0.658706	-0.6	Ferredoxin--NADP(+) reductase (EC 1.18.1.2) @ Flavodoxin--NADP(+) reductase (EC 1.19.1.1) [Rhizobium sp. Leaf68 | 1736231.3]	COG1018
ASF03_08665	9	6	0.166224	0.658156	-0.6	RidA/YER057c/UK114 superfamily, group 2, YoaB-like protein [Rhizobium sp. Leaf68 | 1736231.3]	COG0251
ASF03_15250	13	12	0.0283746	0.657106	-0.61	Carbonic anhydrase, beta class (EC 4.2.1.1) [Rhizobium sp. Leaf68 | 1736231.3]	COG0288
ASF03_16085	7	5	0.144745	0.656663	-0.61	hypothetical protein [Rhizobium sp. Leaf68 | 1736231.3]	#N/A
ASF03_17275	48	34	0.0425741	0.656472	-0.61	Argininosuccinate synthase (EC 6.3.4.5) [Rhizobium sp. Leaf68 | 1736231.3]	COG0137
ASF03_16770	2	2	0.32901	0.656421	-0.61	Translation elongation factor P Lys34--(R)-beta-lysine ligase [Rhizobium sp. Leaf68 | 1736231.3]	COG2269
ASF03_01555	12	11	0.0576189	0.655374	-0.61	Protein-L-isoaspartate O-methyltransferase (EC 2.1.1.77) [Rhizobium sp. Leaf68 | 1736231.3]	COG2518
ASF03_11255	5	3	0.0338338	0.655314	-0.61	putative lipoprotein [Rhizobium sp. Leaf68 | 1736231.3]	11VSG
ASF03_17340	2	2	0.15776	0.655079	-0.61	ABC transporter, ATP-binding protein [Rhizobium sp. Leaf68 | 1736231.3]	COG4181
ASF03_10440	3	3	0.369359	0.652812	-0.62	Gll1766 protein [Rhizobium sp. Leaf68 | 1736231.3]	10D3W
ASF03_07155	4	2	0.378338	0.652306	-0.62	gamma-aminobutyric acid ABC transporter, permease protein 2 [Rhizobium sp. Leaf68 | 1736231.3]	COG4177
ASF03_19465	18	14	0.0308499	0.652173	-0.62	D-3-phosphoglycerate dehydrogenase (EC 1.1.1.95) [Rhizobium sp. Leaf68 | 1736231.3]	COG0111
ASF03_10495	28	21	0.030551	0.649825	-0.62	Glycerol-3-phosphate ABC transporter, substrate-binding protein UgpB [Rhizobium sp. Leaf68 | 1736231.3]	0XSJC
ASF03_16450	8	6	0.190047	0.646156	-0.63	Beta-lactamase class C-like and penicillin binding proteins (PBPs) superfamily [Rhizobium sp. Leaf68 | 1736231.3]	COG1680
ASF03_12995	10	6	0.174098	0.645892	-0.63	ABC transporter, substrate-binding protein (cluster 1, maltose/g3p/polyamine/iron) [Rhizobium sp. Leaf68 | 1736231.3]	0XPV5
ASF03_17430	8	4	0.132502	0.645829	-0.63	3-isopropylmalate dehydratase large subunit (EC 4.2.1.33) [Rhizobium sp. Leaf68 | 1736231.3]	COG0065
ASF03_08310	10	7	0.0546715	0.645421	-0.63	Transcriptional regulator RL3429, LysR family [Rhizobium sp. Leaf68 | 1736231.3]	COG0583
ASF03_04330	4	3	0.4447	0.644827	-0.63	TPR domain protein [Rhizobium sp. Leaf68 | 1736231.3]	COG3914
ASF03_21640	3	3	0.0126235	0.643873	-0.64	Sulfate and thiosulfate import ATP-binding protein CysA (EC 3.6.3.25) [Rhizobium sp. Leaf68 | 1736231.3]	COG1118
ASF03_20430	4	3	0.0687527	0.643644	-0.64	RND efflux system, inner membrane transporter [Rhizobium sp. Leaf68 | 1736231.3]	COG0841
ASF03_06900	5	5	0.00509064	0.64331	-0.64	Outer membrane protein [Rhizobium sp. Leaf68 | 1736231.3]	COG3637
ASF03_03490	6	4	0.0179855	0.642766	-0.64	UPF0061 protein YdiU [Rhizobium sp. Leaf68 | 1736231.3]	COG0397
ASF03_01625	7	6	0.0838481	0.642292	-0.64	Hydrolase, alpha/beta fold family [Rhizobium sp. Leaf68 | 1736231.3]	COG0596
ASF03_16860	5	5	0.306103	0.639965	-0.64	Putative acyl-CoA dehydrogenase [Rhizobium sp. Leaf68 | 1736231.3]	COG1960
ASF03_13580	5	4	0.149566	0.638811	-0.65	Small molecule metabolism [Rhizobium sp. Leaf68 | 1736231.3]	COG1454
ASF03_09135	2	2	0.0550531	0.638284	-0.65	hypothetical protein [Rhizobium sp. Leaf68 | 1736231.3]	COG0702
ASF03_14990	8	5	0.0155777	0.638236	-0.65	Ferric iron ABC transporter, iron-binding protein [Rhizobium sp. Leaf68 | 1736231.3]	COG1840
ASF03_09745	3	3	0.0838961	0.637854	-0.65	L-alanine-DL-glutamate epimerase (EC 5.1.1.n1) [Rhizobium sp. Leaf68 | 1736231.3]	COG4948
ASF03_12395	7	7	0.221115	0.637513	-0.65	Choline binding ABC transport system substrate-binding protein ChoX [Rhizobium sp. Leaf68 | 1736231.3]	COG2113
ASF03_00975	15	9	0.0649107	0.637458	-0.65	GTP cyclohydrolase I (EC 3.5.4.16) type 1 [Rhizobium sp. Leaf68 | 1736231.3]	COG0302
ASF03_14340	75	55	0.0412218	0.636471	-0.65	Polyribonucleotide nucleotidyltransferase (EC 2.7.7.8) [Rhizobium sp. Leaf68 | 1736231.3]	COG1185
ASF03_15285	52	41	0.0154083	0.633418	-0.66	PAN domain protein [Rhizobium sp. Leaf68 | 1736231.3]	COG2373
ASF03_17315	15	12	0.0168133	0.632041	-0.66	Mlr4354 like protein [Rhizobium sp. Leaf68 | 1736231.3]	11WBA
ASF03_15425	3	3	0.0214179	0.631612	-0.66	Rrf2 family transcriptional regulator [Rhizobium sp. Leaf68 | 1736231.3]	COG1959
ASF03_18195	13	9	0.0115454	0.630893	-0.66	Tryptophan synthase alpha chain (EC 4.2.1.20) [Rhizobium sp. Leaf68 | 1736231.3]	COG0159
ASF03_12535	11	9	0.0100172	0.630813	-0.66	Oxidoreductase YdhF [Rhizobium sp. Leaf68 | 1736231.3]	COG4989
ASF03_07705	17	12	0.0152382	0.630335	-0.67	Xanthine dehydrogenase, molybdenum binding subunit (EC 1.17.1.4) [Rhizobium sp. Leaf68 | 1736231.3]	COG4631
ASF03_21985	37	22	0.0412359	0.6301	-0.67	LSU ribosomal protein L1p (L10Ae) [Rhizobium sp. Leaf68 | 1736231.3]	COG0081
ASF03_19585	12	8	0.0739272	0.629297	-0.67	Chemotaxis response regulator protein-glutamate methylesterase CheB (EC 3.1.1.61) [Rhizobium sp. Leaf68 | 1736231.3]	COG2201
ASF03_00960	28	22	0.0412159	0.629149	-0.67	Threonyl-tRNA synthetase (EC 6.1.1.3) [Rhizobium sp. Leaf68 | 1736231.3]	COG0441
ASF03_17090	9	7	0.027643	0.628362	-0.67	hypothetical protein [Rhizobium sp. Leaf68 | 1736231.3]	COG3735
ASF03_11260	11	9	0.0109323	0.628354	-0.67	Xanthine-guanine phosphoribosyltransferase (EC 2.4.2.22) [Rhizobium sp. Leaf68 | 1736231.3]	COG0503
ASF03_09555	16	12	0.0328488	0.627789	-0.67	Serine protease [Rhizobium sp. Leaf68 | 1736231.3]	COG0265
ASF03_12515	3	3	0.0296582	0.627751	-0.67	Maltodextrin ABC transporter, substrate-binding protein MdxE [Rhizobium sp. Leaf68 | 1736231.3]	COG1653
ASF03_04060	14	11	0.0150664	0.627736	-0.67	Hydrolase [Rhizobium sp. Leaf68 | 1736231.3]	COG1011
ASF03_01605	62	54	0.0175454	0.627435	-0.67	L-amino acid ABC transporter (Glu/Asp/His/...), substrate-binding protein AapJ [Rhizobium sp. Leaf68 | 1736231.3]	COG0834
ASF03_15865	18	15	0.0257351	0.626717	-0.67	Aminopeptidase S (Leu, Val, Phe, Tyr preference) (EC 3.4.11.24) [Rhizobium sp. Leaf68 | 1736231.3]	COG2309
ASF03_15195	16	15	0.0504	0.626163	-0.68	hypothetical protein [Rhizobium sp. Leaf68 | 1736231.3]	COG2989
ASF03_16955	4	3	0.0366316	0.625787	-0.68	hypothetical protein [Rhizobium sp. Leaf68 | 1736231.3]	COG3774
ASF03_21295	5	5	0.0329232	0.624302	-0.68	hypothetical protein [Rhizobium sp. Leaf68 | 1736231.3]	121JP
ASF03_14035	18	14	0.0496879	0.623759	-0.68	Heat shock protein GrpE [Rhizobium sp. Leaf68 | 1736231.3]	COG0576
ASF03_15225	4	3	0.0226372	0.621858	-0.69	Prevent host death protein, Phd antitoxin [Rhizobium sp. Leaf68 | 1736231.3]	123JA
ASF03_01865	2	2	0.421409	0.620335	-0.69	hypothetical protein [Rhizobium sp. Leaf68 | 1736231.3]	COG5349
ASF03_00840	14	13	0.0254935	0.620155	-0.69	Ribosome LSU-associated GTP-binding protein HflX [Rhizobium sp. Leaf68 | 1736231.3]	COG2262
ASF03_18090	39	17	0.0234504	0.619069	-0.69	Transcription termination factor Rho [Rhizobium sp. Leaf68 | 1736231.3]	COG1158
ASF03_13365	13	9	0.186778	0.618811	-0.69	T6SS component TssM (IcmF/VasK) [Rhizobium sp. Leaf68 | 1736231.3]	COG3523
ASF03_14915	6	4	0.0975586	0.618724	-0.69	Alpha-D-ribose 1-methylphosphonate 5-triphosphate synthase subunit PhnG (EC 2.7.8.37) [Rhizobium sp. Leaf68 | 1736231.3]	COG3624
ASF03_19965	6	5	0.0341363	0.618444	-0.69	Aldo/keto reductase, SCO4109 family [Rhizobium sp. Leaf68 | 1736231.3]	COG0667
ASF03_08120	10	5	0.153172	0.618293	-0.69	ABC-type amino acid transport/signal transduction system, periplasmic component/domain [Rhizobium sp. Leaf68 | 1736231.3]	11PU8
ASF03_11250	10	9	0.0327021	0.615844	-0.7	Phosphoribosylformylglycinamidine synthase, glutamine amidotransferase subunit (EC 6.3.5.3) [Rhizobium sp. Leaf68 | 1736231.3]	COG0047
ASF03_00880	5	3	0.0457814	0.615231	-0.7	2-C-methyl-D-erythritol 4-phosphate cytidylyltransferase (EC 2.7.7.60) / 2-C-methyl-D-erythritol 2,4-cyclodiphosphate synthase (EC 4.6.1.12) [Rhizobium sp. Leaf68 | 1736231.3]	COG0245;COG1211
ASF03_02510	16	13	0.0171693	0.614868	-0.7	D-galactose 1-dehydrogenase (EC 1.1.1.48) [Rhizobium sp. Leaf68 | 1736231.3]	COG0673
ASF03_02705	9	7	0.111849	0.614679	-0.7	Replicative DNA helicase (DnaB) (EC 3.6.4.12) [Rhizobium sp. Leaf68 | 1736231.3]	COG0305
ASF03_04920	21	20	0.00598063	0.614672	-0.7	MBL-fold metallo-hydrolase superfamily [Rhizobium sp. Leaf68 | 1736231.3]	COG0491
ASF03_01450	5	3	0.226823	0.613758	-0.7	Methylenetetrahydrofolate--tRNA-(uracil-5-)-methyltransferase TrmFO (EC 2.1.1.74) [Rhizobium sp. Leaf68 | 1736231.3]	COG1206
ASF03_07735	4	3	0.107541	0.61343	-0.71	SbmA protein [Rhizobium sp. Leaf68 | 1736231.3]	COG1133
ASF03_00335	29	15	0.0151478	0.613013	-0.71	Excinuclease ABC subunit A [Rhizobium sp. Leaf68 | 1736231.3]	COG0178
ASF03_03155	4	3	0.0188966	0.612809	-0.71	Mg/Co/Ni transporter MgtE, CBS domain-containing [Rhizobium sp. Leaf68 | 1736231.3]	COG2239
ASF03_02985	3	2	0.22838	0.6125	-0.71	hypothetical protein [Rhizobium sp. Leaf68 | 1736231.3]	COG3915
ASF03_16470	46	40	0.0135715	0.612445	-0.71	Nitrilotriacetate monooxygenase component A (EC 1.14.13.-) [Rhizobium sp. Leaf68 | 1736231.3]	0XNPZ
ASF03_14400	11	8	0.0548616	0.610167	-0.71	Membrane-bound lytic murein transglycosylase B [Rhizobium sp. Leaf68 | 1736231.3]	COG2951
ASF03_21440	5	4	0.00883054	0.609484	-0.71	hypothetical protein [Rhizobium sp. Leaf68 | 1736231.3]	0YTMG
ASF03_21520	16	14	0.0227661	0.608942	-0.72	Fructokinase (EC 2.7.1.4) [Rhizobium sp. Leaf68 | 1736231.3]	COG0524
ASF03_04440	8	3	0.122124	0.608416	-0.72	Methyl-accepting chemotaxis protein [Rhizobium sp. Leaf68 | 1736231.3]	COG0840
ASF03_16600	21	18	0.00626034	0.60718	-0.72	FMNH2-dependent alkanesulfonate monooxygenase (EC 1.14.14.5) [Rhizobium sp. Leaf68 | 1736231.3]	COG2141
ASF03_02110	7	6	0.0379599	0.607065	-0.72	hypothetical protein [Rhizobium sp. Leaf68 | 1736231.3]	COG1832
ASF03_14155	29	26	0.0115528	0.607034	-0.72	3-oxoacyl-[acyl-carrier-protein] synthase, KASI (EC 2.3.1.41) [Rhizobium sp. Leaf68 | 1736231.3]	COG0304
ASF03_14380	12	10	0.0332813	0.6067	-0.72	Bacterial ribosome SSU maturation protein RimP [Rhizobium sp. Leaf68 | 1736231.3]	COG0779
ASF03_15430	17	13	0.00713336	0.606486	-0.72	FIG140336: TPR domain protein [Rhizobium sp. Leaf68 | 1736231.3]	10CXS
ASF03_13430	22	21	0.0333596	0.606425	-0.72	T6SS component Hcp [Rhizobium sp. Leaf68 | 1736231.3]	COG3157
ASF03_11305	44	36	0.102169	0.606203	-0.72	Oligopeptide ABC transporter, substrate-binding protein OppA (TC 3.A.1.5.1) [Rhizobium sp. Leaf68 | 1736231.3]	COG4166
ASF03_11320	19	10	0.0247134	0.606001	-0.72	Glycerol ABC transporter, ATP-binding protein GlpS [Rhizobium sp. Leaf68 | 1736231.3]	COG3842
ASF03_21635	5	4	0.397196	0.60596	-0.72	Peptidase, M23/M37 family [Rhizobium sp. Leaf68 | 1736231.3]	COG0739
ASF03_00390	42	34	0.010483	0.605236	-0.72	Dihydrolipoamide dehydrogenase of pyruvate dehydrogenase complex (EC 1.8.1.4) [Rhizobium sp. Leaf68 | 1736231.3]	COG1249
ASF03_16960	7	6	0.131092	0.604118	-0.73	ABC transporter, ATP-binding protein (cluster 5, nickel/peptides/opines) / ABC transporter, ATP-binding protein (cluster 5, nickel/peptides/opines) [Rhizobium sp. Leaf68 | 1736231.3]	COG1123
ASF03_02375	5	3	0.0617699	0.603127	-0.73	Ser-tRNA(Ala) deacylase @ Gly-tRNA(Ala) deacylase [Rhizobium sp. Leaf68 | 1736231.3]	COG2872
ASF03_08595	13	11	0.0117921	0.60283	-0.73	Riorf59 protein [Rhizobium sp. Leaf68 | 1736231.3]	COG3931
ASF03_19220	11	11	0.0202994	0.602683	-0.73	hypothetical protein [Rhizobium sp. Leaf68 | 1736231.3]	11WB9
ASF03_18315	11	7	0.0451029	0.60166	-0.73	ATP-dependent protease subunit HslV (EC 3.4.25.2) [Rhizobium sp. Leaf68 | 1736231.3]	COG5405
ASF03_10785	23	17	0.129263	0.600189	-0.74	hypothetical protein [Rhizobium sp. Leaf68 | 1736231.3]	121000000
ASF03_09050	19	14	0.0428676	0.599574	-0.74	HflC protein [Rhizobium sp. Leaf68 | 1736231.3]	COG0330
ASF03_05015	27	23	0.0123376	0.598437	-0.74	6-phosphogluconolactonase (EC 3.1.1.31), eukaryotic type [Rhizobium sp. Leaf68 | 1736231.3]	COG0363
ASF03_00385	8	5	0.00591747	0.597461	-0.74	Arylesterase [Rhizobium sp. Leaf68 | 1736231.3]	COG2755
ASF03_11715	5	4	0.0892668	0.596541	-0.75	hypothetical protein [Rhizobium sp. Leaf68 | 1736231.3]	COG3206
ASF03_12465	57	30	0.0146831	0.596017	-0.75	Catalase KatE-intracellular protease (EC 1.11.1.6) [Rhizobium sp. Leaf68 | 1736231.3]	COG0753
ASF03_04320	3	3	0.0204825	0.595816	-0.75	Pirin [Rhizobium sp. Leaf68 | 1736231.3]	COG1741
ASF03_20610	5	5	0.0124816	0.59529	-0.75	FolM Alternative dihydrofolate reductase 1 [Rhizobium sp. Leaf68 | 1736231.3]	COG1028
ASF03_13590	4	3	0.348891	0.595115	-0.75	hypothetical protein [Rhizobium sp. Leaf68 | 1736231.3]	COG4692
ASF03_02550	3	2	0.155483	0.594093	-0.75	Oxidoreductase [Rhizobium sp. Leaf68 | 1736231.3]	COG0673
ASF03_07060	11	7	0.0433897	0.591486	-0.76	LSU rRNA pseudouridine(1911/1915/1917) synthase (EC 5.4.99.23) [Rhizobium sp. Leaf68 | 1736231.3]	COG0564
ASF03_18450	15	14	0.0263686	0.591333	-0.76	ABC transporter, substrate-binding protein (cluster 10, nitrate/sulfonate/bicarbonate) [Rhizobium sp. Leaf68 | 1736231.3]	0XQHT
ASF03_06165	15	12	0.0574825	0.591238	-0.76	Bacteriophage FIG00465642: hypothetical protein [Rhizobium sp. Leaf68 | 1736231.3]	11KCE
ASF03_06970	10	8	0.0347449	0.591124	-0.76	hypothetical protein [Rhizobium sp. Leaf68 | 1736231.3]	0ZWVW
ASF03_13995	10	10	0.00936064	0.591116	-0.76	Integration host factor beta subunit [Rhizobium sp. Leaf68 | 1736231.3]	COG0776
ASF03_17040	4	4	0.0880315	0.590667	-0.76	Positive regulator of CheA protein activity (CheW) [Rhizobium sp. Leaf68 | 1736231.3]	COG0835
ASF03_09170	11	9	0.0138106	0.590155	-0.76	NAD(P)H dehydrogenase (quinone) 2 (EC 1.6.5.2) [Rhizobium sp. Leaf68 | 1736231.3]	COG0702
ASF03_20530	24	19	0.0318088	0.5895	-0.76	hypothetical protein [Rhizobium sp. Leaf68 | 1736231.3]	COG4222
ASF03_13595	18	14	0.016682	0.588909	-0.76	ABC transporter, substrate-binding protein (cluster 5, nickel/peptides/opines) [Rhizobium sp. Leaf68 | 1736231.3]	COG0747
ASF03_15765	27	20	0.0537832	0.588821	-0.76	Translation initiation factor 3 [Rhizobium sp. Leaf68 | 1736231.3]	COG0290
ASF03_02595	11	10	0.0163823	0.587803	-0.77	LPS-assembly protein LptD @ Organic solvent tolerance protein precursor [Rhizobium sp. Leaf68 | 1736231.3]	COG1452
ASF03_19005	17	16	0.00729696	0.586705	-0.77	Electron transfer flavoprotein, alpha subunit [Rhizobium sp. Leaf68 | 1736231.3]	COG2025
fig|1736231.3.peg.3612	5	3	0.0384233	0.586226	-0.77	Mobile element protein [Rhizobium sp. Leaf68 | 1736231.3]	#N/A
ASF03_01285	3	2	0.203239	0.585612	-0.77	Coproporphyrinogen III oxidase, oxygen-independent (EC 1.3.99.22) [Rhizobium sp. Leaf68 | 1736231.3]	COG0635
ASF03_02105	22	21	0.0285295	0.585569	-0.77	O-acetylhomoserine sulfhydrylase (EC 2.5.1.49) @ O-succinylhomoserine sulfhydrylase (EC 2.5.1.48) [Rhizobium sp. Leaf68 | 1736231.3]	COG2873
ASF03_20740	3	2	0.21411	0.584593	-0.77	Flagellar M-ring protein FliF [Rhizobium sp. Leaf68 | 1736231.3]	COG1766
ASF03_13840	5	3	0.026074	0.584437	-0.77	tRNA pseudouridine(38-40) synthase (EC 5.4.99.12) [Rhizobium sp. Leaf68 | 1736231.3]	COG0101
ASF03_10885	20	14	0.00815336	0.583092	-0.78	Iron-sulfur cluster assembly protein SufB [Rhizobium sp. Leaf68 | 1736231.3]	COG0719
ASF03_16890	7	5	0.026074	0.583082	-0.78	Metal-dependent hydrolases of the beta-lactamase superfamily I [Rhizobium sp. Leaf68 | 1736231.3]	COG1235
ASF03_05935	16	12	0.111406	0.582582	-0.78	Sarcosine oxidase beta subunit (EC 1.5.3.1) [Rhizobium sp. Leaf68 | 1736231.3]	0XQMM
ASF03_08710	7	6	0.00814607	0.581169	-0.78	5,10-methylenetetrahydrofolate reductase (EC 1.5.1.20) [Rhizobium sp. Leaf68 | 1736231.3]	COG0685
ASF03_18790	5	5	0.15425	0.580615	-0.78	Glutamine synthetase type III (EC 6.3.1.2) [Rhizobium sp. Leaf68 | 1736231.3]	COG0174
ASF03_20275	4	2	0.395282	0.580181	-0.79	3-hydroxypropionate dehydrogenase DddA, flavin-containing (EC 1.1.1.59) [Rhizobium sp. Leaf68 | 1736231.3]	COG2303
ASF03_00830	3	2	0.00897821	0.579414	-0.79	Nucleoside triphosphate pyrophosphohydrolase MazG (EC 3.6.1.8) [Rhizobium sp. Leaf68 | 1736231.3]	COG1694
ASF03_04955	10	9	0.133009	0.579213	-0.79	Acetoacetyl-CoA synthetase (EC 6.2.1.16) [Rhizobium sp. Leaf68 | 1736231.3]	COG0365
ASF03_09100	2	2	0.267234	0.579175	-0.79	Bipolar DNA helicase HerA [Rhizobium sp. Leaf68 | 1736231.3]	COG0433
ASF03_04540	12	6	0.032206	0.578342	-0.79	ATP synthase F0 sector subunit b (EC 3.6.3.14) [Rhizobium sp. Leaf68 | 1736231.3]	COG0711
ASF03_05330	4	4	0.15627	0.578333	-0.79	Flagellar motor switch protein FliM [Rhizobium sp. Leaf68 | 1736231.3]	COG1868
ASF03_02075	14	11	0.0233556	0.577516	-0.79	ATP-dependent Clp protease proteolytic subunit ClpP (EC 3.4.21.92) [Rhizobium sp. Leaf68 | 1736231.3]	COG0740
ASF03_05300	7	4	0.380527	0.576646	-0.79	hypothetical protein [Rhizobium sp. Leaf68 | 1736231.3]	COG3914
ASF03_20305	27	26	0.0188704	0.576004	-0.8	Acetyl-coenzyme A carboxyl transferase alpha chain (EC 6.4.1.2) [Rhizobium sp. Leaf68 | 1736231.3]	COG0825
ASF03_04085	13	12	0.017721	0.575707	-0.8	Phosphoglycolate phosphatase [Rhizobium sp. Leaf68 | 1736231.3]	COG0637
ASF03_17550	11	9	0.229901	0.575327	-0.8	(E)-4-hydroxy-3-methylbut-2-enyl-diphosphate synthase (flavodoxin) (EC 1.17.7.3) [Rhizobium sp. Leaf68 | 1736231.3]	COG0821
ASF03_10510	15	12	0.0237492	0.574816	-0.8	Glycerol-3-phosphate ABC transporter, ATP-binding protein UgpC (TC 3.A.1.1.3) [Rhizobium sp. Leaf68 | 1736231.3]	COG3842
ASF03_15525	20	18	0.105862	0.573929	-0.8	Various polyols ABC transporter, substrate-binding protein [Rhizobium sp. Leaf68 | 1736231.3]	0XPU2
ASF03_15125	25	20	0.00402354	0.573429	-0.8	ABC transporter, substrate-binding protein (cluster 1, maltose/g3p/polyamine/iron) [Rhizobium sp. Leaf68 | 1736231.3]	0ZVIE
ASF03_18130	7	3	0.01359	0.572731	-0.8	Protein-export protein SecB (maintains pre-export unfolded state) [Rhizobium sp. Leaf68 | 1736231.3]	COG1952
ASF03_01860	29	19	0.0150822	0.569696	-0.81	3'-to-5' exoribonuclease RNase R [Rhizobium sp. Leaf68 | 1736231.3]	COG0557
ASF03_16740	19	15	0.0225634	0.567534	-0.82	Putative phosphoribosylaminoimidazole-succinocarboxamide synthase 2 (SAICAR synthetase 2) [Rhizobium sp. Leaf68 | 1736231.3]	COG0152
ASF03_12245	11	9	0.046606	0.567269	-0.82	hypothetical protein [Rhizobium sp. Leaf68 | 1736231.3]	0XQCZ
ASF03_14540	4	4	0.0665871	0.565944	-0.82	Mll3428 protein [Rhizobium sp. Leaf68 | 1736231.3]	COG2315
ASF03_19400	22	16	0.111187	0.565854	-0.82	Methyl-accepting chemotaxis protein [Rhizobium sp. Leaf68 | 1736231.3]	COG0840
ASF03_03310	9	6	0.0631094	0.564949	-0.82	Glutamine synthetase adenylyl-L-tyrosine phosphorylase (EC 2.7.7.89) / Glutamate-ammonia-ligase adenylyltransferase (EC 2.7.7.42) [Rhizobium sp. Leaf68 | 1736231.3]	COG1391
ASF03_07045	2	2	0.327577	0.564463	-0.83	putative lipoprotein [Rhizobium sp. Leaf68 | 1736231.3]	COG4764
ASF03_17740	7	5	0.203239	0.564206	-0.83	Glutamate 5-kinase (EC 2.7.2.11) / RNA-binding C-terminal domain PUA [Rhizobium sp. Leaf68 | 1736231.3]	COG0263
ASF03_04750	109	77	0.0226028	0.564018	-0.83	Heat shock protein 60 kDa family chaperone GroEL [Rhizobium sp. Leaf68 | 1736231.3]	COG0459
ASF03_18175	9	5	0.0997698	0.563349	-0.83	Intracellular PHB depolymerase [Rhizobium sp. Leaf68 | 1736231.3]	COG4553
ASF03_15460	27	23	0.00553996	0.562968	-0.83	ABC transporter, substrate-binding protein (cluster 5, nickel/peptides/opines) [Rhizobium sp. Leaf68 | 1736231.3]	COG0747
ASF03_01455	3	2	0.0722273	0.561774	-0.83	hypothetical protein [Rhizobium sp. Leaf68 | 1736231.3]	0YP0X
ASF03_17025	4	2	0.01832	0.561713	-0.83	Outer membrane component of TAM transport system [Rhizobium sp. Leaf68 | 1736231.3]	COG0729
ASF03_11770	19	17	0.0329972	0.561098	-0.83	Uncharacterized oxidoreductase Atu4375 [Rhizobium sp. Leaf68 | 1736231.3]	COG0673
ASF03_16720	3	3	0.22098	0.559984	-0.84	ParD protein (antitoxin to ParE) [Rhizobium sp. Leaf68 | 1736231.3]	COG3609
ASF03_05240	11	9	0.17415	0.559182	-0.84	Flagellar hook protein FlgE [Rhizobium sp. Leaf68 | 1736231.3]	COG1749
ASF03_17260	33	24	0.0297216	0.558234	-0.84	GTP-binding protein TypA/BipA [Rhizobium sp. Leaf68 | 1736231.3]	COG1217
ASF03_04690	24	21	0.016287	0.557898	-0.84	TldE protein, part of TldE/TldD proteolytic complex [Rhizobium sp. Leaf68 | 1736231.3]	COG0312
fig|1736231.3.peg.2077	81	53	0.0350642	0.556624	-0.85	Translation elongation factor Tu [Rhizobium sp. Leaf68 | 1736231.3]	#N/A
ASF03_19050	15	11	0.0569733	0.556547	-0.85	Maltodextrin ABC transporter, substrate-binding protein MdxE [Rhizobium sp. Leaf68 | 1736231.3]	COG1653
ASF03_17995	5	5	0.0999323	0.555429	-0.85	L-fuconate dehydratase (EC 4.2.1.68) [Rhizobium sp. Leaf68 | 1736231.3]	COG4948
ASF03_14075	13	10	0.0381036	0.555143	-0.85	Enoyl-CoA hydratase (EC 4.2.1.17) => degradation of branched-chain amino acids and alpha-keto acids [Rhizobium sp. Leaf68 | 1736231.3]	COG1024
ASF03_15975	20	17	0.00989921	0.553935	-0.85	Iron-regulated protein A precursor [Rhizobium sp. Leaf68 | 1736231.3]	COG3487
ASF03_00750	18	12	0.0669143	0.55208	-0.86	hypothetical protein [Rhizobium sp. Leaf68 | 1736231.3]	COG4454
ASF03_17770	25	16	0.00691031	0.551647	-0.86	Carboxyl-terminal protease (EC 3.4.21.102) [Rhizobium sp. Leaf68 | 1736231.3]	COG0793
ASF03_19605	13	11	0.00891998	0.550979	-0.86	Glucose dehydrogenase, PQQ-dependent (EC 1.1.5.2) [Rhizobium sp. Leaf68 | 1736231.3]	COG4993
ASF03_09335	6	3	0.188418	0.550797	-0.86	23S rRNA (guanosine(2251)-2'-O)-methyltransferase (EC 2.1.1.185) [Rhizobium sp. Leaf68 | 1736231.3]	COG0566
ASF03_15830	23	19	0.0352777	0.550315	-0.86	TRAP-type C4-dicarboxylate transport system, periplasmic component [Rhizobium sp. Leaf68 | 1736231.3]	COG1638
ASF03_07810	6	3	0.318989	0.549017	-0.87	Choline binding ABC transport system ATP-binding protein ChoV [Rhizobium sp. Leaf68 | 1736231.3]	COG4175
ASF03_09180	10	8	0.0168207	0.547519	-0.87	Transcriptional regulator, AcrR family [Rhizobium sp. Leaf68 | 1736231.3]	COG1309
ASF03_03925	17	15	0.00516272	0.547415	-0.87	Sulfate and thiosulfate import ATP-binding protein CysA (EC 3.6.3.25) [Rhizobium sp. Leaf68 | 1736231.3]	COG1118
ASF03_04665	5	3	0.00845367	0.546751	-0.87	Tetraacyldisaccharide 4'-kinase (EC 2.7.1.130) [Rhizobium sp. Leaf68 | 1736231.3]	COG1663
ASF03_18495	22	16	0.00550116	0.545653	-0.87	Alkanesulfonate ABC transporter substrate-binding protein SsuA [Rhizobium sp. Leaf68 | 1736231.3]	0XQHT
ASF03_21700	8	8	0.00671225	0.545489	-0.87	Chemotaxis protein methyltransferase CheR (EC 2.1.1.80) [Rhizobium sp. Leaf68 | 1736231.3]	COG3920
ASF03_09560	5	4	0.249607	0.544889	-0.88	Replication-associated recombination protein RarA [Rhizobium sp. Leaf68 | 1736231.3]	COG2256
ASF03_09155	17	14	0.00999851	0.544538	-0.88	NADH dehydrogenase (EC 1.6.99.3) [Rhizobium sp. Leaf68 | 1736231.3]	COG1252
ASF03_02600	14	10	0.00386422	0.544342	-0.88	Periplasmic chaperone and peptidyl-prolyl cis-trans isomerase of outer membrane proteins SurA (EC 5.2.1.8) [Rhizobium sp. Leaf68 | 1736231.3]	COG0760
ASF03_06045	25	18	0.118079	0.544217	-0.88	Large protein containing transglutaminase-like domain [Rhizobium sp. Leaf68 | 1736231.3]	COG1305;COG4196
ASF03_07840	12	9	0.0064768	0.543252	-0.88	FIG00450507: hypothetical protein [Rhizobium sp. Leaf68 | 1736231.3]	COG5345
ASF03_02660	21	14	0.0174272	0.541924	-0.88	SSU ribosomal protein S6p [Rhizobium sp. Leaf68 | 1736231.3]	COG0360
ASF03_00805	4	4	0.027677	0.541862	-0.88	Oxidoreductase probably involved in sulfite reduction [Rhizobium sp. Leaf68 | 1736231.3]	COG3749
ASF03_15605	39	25	0.0428355	0.540968	-0.89	2,5-dioxovalerate dehydrogenase (EC 1.2.1.26) [Rhizobium sp. Leaf68 | 1736231.3]	COG1012
ASF03_13815	2	2	0.0502534	0.540693	-0.89	hypothetical protein [Rhizobium sp. Leaf68 | 1736231.3]	COG1957
ASF03_16480	15	8	0.0146554	0.536826	-0.9	ABC transporter, ATP-binding protein (cluster 3, basic aa/glutamine/opines) [Rhizobium sp. Leaf68 | 1736231.3]	COG1126
ASF03_01545	77	56	0.00854206	0.536127	-0.9	Kinesin-like protein [Rhizobium sp. Leaf68 | 1736231.3]	0XPG5
ASF03_09115	16	6	0.0887188	0.534883	-0.9	Methyl-accepting chemotaxis protein [Rhizobium sp. Leaf68 | 1736231.3]	COG0840
ASF03_08695	10	4	0.376036	0.534661	-0.9	hypothetical protein [Rhizobium sp. Leaf68 | 1736231.3]	COG0840
ASF03_13775	7	3	0.00685025	0.534147	-0.9	hypothetical protein [Rhizobium sp. Leaf68 | 1736231.3]	#N/A
ASF03_05270	4	2	0.0772992	0.533607	-0.91	Flagellar motor rotation protein MotB [Rhizobium sp. Leaf68 | 1736231.3]	COG1360
ASF03_13065	2	2	0.128067	0.533218	-0.91	Beta-carotene ketolase [Rhizobium sp. Leaf68 | 1736231.3]	COG1233
ASF03_03665	2	2	0.0333596	0.532751	-0.91	Intracellular protease [Rhizobium sp. Leaf68 | 1736231.3]	COG0693
ASF03_08295	25	24	0.0109809	0.531175	-0.91	NADH:flavin oxidoreductases, Old Yellow Enzyme family [Rhizobium sp. Leaf68 | 1736231.3]	COG1902
ASF03_15300	4	3	0.204878	0.531079	-0.91	Transcriptional regulator, GntR family [Rhizobium sp. Leaf68 | 1736231.3]	11I90
ASF03_17525	7	4	0.0100271	0.530307	-0.92	Homoserine O-succinyltransferase (EC 2.3.1.46) [Rhizobium sp. Leaf68 | 1736231.3]	COG1897
ASF03_11930	4	3	0.0263768	0.530233	-0.92	hypothetical protein [Rhizobium sp. Leaf68 | 1736231.3]	0XQID
ASF03_17640	8	6	0.0550531	0.52966	-0.92	Transcriptional regulator [Rhizobium sp. Leaf68 | 1736231.3]	COG1917
ASF03_06945	27	24	0.0110882	0.529055	-0.92	Tripartite tricarboxylate transporter TctC family [Rhizobium sp. Leaf68 | 1736231.3]	COG3181
ASF03_05615	16	11	0.0165414	0.528133	-0.92	4-hydroxy-2-oxoglutarate aldolase (EC 4.1.3.16) @ 2-dehydro-3-deoxyphosphogluconate aldolase (EC 4.1.2.14) [Rhizobium sp. Leaf68 | 1736231.3]	COG0800
ASF03_18040	33	24	0.01169	0.527623	-0.92	IMP cyclohydrolase (EC 3.5.4.10) / Phosphoribosylaminoimidazolecarboxamide formyltransferase (EC 2.1.2.3) [Rhizobium sp. Leaf68 | 1736231.3]	COG0138
ASF03_13870	3	2	0.101295	0.526809	-0.92	hypothetical protein [Rhizobium sp. Leaf68 | 1736231.3]	COG1349
ASF03_18060	3	2	0.148227	0.525795	-0.93	Uncharacterized protein RSP_1104 [Rhizobium sp. Leaf68 | 1736231.3]	0XVAZ
ASF03_13965	15	13	0.0191571	0.523602	-0.93	DNA mismatch repair protein MutS [Rhizobium sp. Leaf68 | 1736231.3]	COG0249
ASF03_11805	12	8	0.0718542	0.522894	-0.94	Dipeptide ABC transporter, ATP-binding protein DppF (TC 3.A.1.5.2) [Rhizobium sp. Leaf68 | 1736231.3]	COG4608
ASF03_06745	6	5	0.00718014	0.52245	-0.94	Luciferase-like monooxygenase YhbW [Rhizobium sp. Leaf68 | 1736231.3]	COG2141
ASF03_12330	5	5	0.0295179	0.522257	-0.94	Dihydrolipoamide acyltransferase component of branched-chain alpha-keto acid dehydrogenase complex (EC 2.3.1.168) [Rhizobium sp. Leaf68 | 1736231.3]	COG0508
ASF03_20380	61	38	0.00371616	0.521322	-0.94	Chaperone protein ClpB (ATP-dependent unfoldase) [Rhizobium sp. Leaf68 | 1736231.3]	COG0542
ASF03_02975	5	5	0.0575644	0.520985	-0.94	Methyltransferase, FkbM family [Rhizobium sp. Leaf68 | 1736231.3]	1235G
ASF03_07065	10	7	0.0159945	0.520677	-0.94	RNA polymerase sigma factor RpoH [Rhizobium sp. Leaf68 | 1736231.3]	COG0568
ASF03_06725	2	2	0.0378008	0.519589	-0.94	2',3'-cyclic-nucleotide 2'-phosphodiesterase, Bsub YmdB [Rhizobium sp. Leaf68 | 1736231.3]	COG1692
ASF03_05040	3	3	0.046888	0.518205	-0.95	alpha-glucoside ABC transporter, permease protein AglG [Rhizobium sp. Leaf68 | 1736231.3]	COG0395
ASF03_09995	49	35	0.00840287	0.518076	-0.95	Dimethylglycine dehydrogenase (EC 1.5.99.2) [Rhizobium sp. Leaf68 | 1736231.3]	COG0404;COG0665
ASF03_07070	15	14	0.0208332	0.51734	-0.95	Mll3872 protein [Rhizobium sp. Leaf68 | 1736231.3]	43993
ASF03_10130	9	6	0.013764	0.516896	-0.95	ABC transporter, substrate-binding protein (cluster 5, nickel/peptides/opines) [Rhizobium sp. Leaf68 | 1736231.3]	COG0747
ASF03_06605	12	10	0.0222016	0.516663	-0.95	thiamine-phosphate pyrophosphorylase, putative [Rhizobium sp. Leaf68 | 1736231.3]	COG0352
ASF03_20170	14	8	0.0739721	0.516424	-0.95	Methyl-accepting chemotaxis protein [Rhizobium sp. Leaf68 | 1736231.3]	COG0840
ASF03_18445	9	7	0.0187903	0.515062	-0.96	Aliphatic sulfonate monooxygenase family, FMNH2- or F420-dependent [Rhizobium sp. Leaf68 | 1736231.3]	COG2141
ASF03_01530	5	2	0.088658	0.514974	-0.96	Mlr0789 protein [Rhizobium sp. Leaf68 | 1736231.3]	COG5661
ASF03_13800	2	2	0.0314455	0.513872	-0.96	Cysteine desulfurase (EC 2.8.1.7) [Rhizobium sp. Leaf68 | 1736231.3]	COG1104
ASF03_18865	4	3	0.0226372	0.513703	-0.96	dTDP-4-dehydrorhamnose 3,5-epimerase (EC 5.1.3.13) [Rhizobium sp. Leaf68 | 1736231.3]	COG1898
ASF03_02955	22	19	0.0113696	0.513694	-0.96	Guanosine-3',5'-bis(diphosphate) 3'-pyrophosphohydrolase (EC 3.1.7.2) / GTP pyrophosphokinase (EC 2.7.6.5), (p)ppGpp synthetase II [Rhizobium sp. Leaf68 | 1736231.3]	COG0317
ASF03_08615	24	19	0.017015	0.512252	-0.97	Alcohol dehydrogenase (EC 1.1.1.1) [Rhizobium sp. Leaf68 | 1736231.3]	COG1454
ASF03_14325	6	5	0.0109325	0.510461	-0.97	Fructokinase (EC 2.7.1.4) [Rhizobium sp. Leaf68 | 1736231.3]	COG0524
ASF03_08705	10	7	0.0367595	0.510371	-0.97	Transcriptional regulator, ArsR family / Methyltransferase fusion [Rhizobium sp. Leaf68 | 1736231.3]	COG0500;COG0640
ASF03_17045	19	12	0.0402037	0.510108	-0.97	Methyl-accepting chemotaxis sensor/transducer protein [Rhizobium sp. Leaf68 | 1736231.3]	COG0840
ASF03_11365	28	24	0.00896801	0.509563	-0.97	Glycine betaine/L-proline transport substrate-binding protein ProX (TC 3.A.1.12.1) [Rhizobium sp. Leaf68 | 1736231.3]	COG2113
ASF03_10425	7	5	0.0424702	0.508036	-0.98	2,4-dienoyl-CoA reductase [NADPH] (EC 1.3.1.34) [Rhizobium sp. Leaf68 | 1736231.3]	COG0446;COG1902
ASF03_11195	2	2	0.286237	0.507765	-0.98	FIG00005326: uncharacterized protein [Rhizobium sp. Leaf68 | 1736231.3]	COG2833
ASF03_17065	58	44	0.038251	0.507526	-0.98	ATP synthase alpha chain (EC 3.6.3.14) [Rhizobium sp. Leaf68 | 1736231.3]	COG0056
ASF03_00695	12	9	0.00730855	0.506427	-0.98	Putative oxidoreductase YncB [Rhizobium sp. Leaf68 | 1736231.3]	COG2130
ASF03_18875	2	2	0.131838	0.50521	-0.99	Capsule polysaccharide export protein [Rhizobium sp. Leaf68 | 1736231.3]	COG1596
ASF03_16915	3	3	0.26239	0.505101	-0.99	FIG00987435: hypothetical protein [Rhizobium sp. Leaf68 | 1736231.3]	COG0834
ASF03_04230	2	2	0.110269	0.503661	-0.99	Glyoxalase/bleomycin resistance protein/dioxygenase [Rhizobium sp. Leaf68 | 1736231.3]	COG0346
ASF03_15410	14	12	0.0226974	0.50327	-0.99	Spermidine/putrescine import ABC transporter substrate-binding protein PotD (TC 3.A.1.11.1) [Rhizobium sp. Leaf68 | 1736231.3]	0XSZJ
ASF03_19345	22	21	0.0158549	0.502314	-0.99	Maltodextrin ABC transporter, substrate-binding protein MdxE [Rhizobium sp. Leaf68 | 1736231.3]	COG1653
ASF03_18725	5	2	0.0473991	0.501729	-1	Methyl-accepting chemotaxis protein [Rhizobium sp. Leaf68 | 1736231.3]	COG0840
ASF03_08675	34	26	0.00109808	0.500505	-1	Thiamine pyrophosphate-requiring enzymes [Rhizobium sp. Leaf68 | 1736231.3]	COG0028
ASF03_18560	9	7	0.0369954	0.499023	-1	Transcriptional regulator, IclR family [Rhizobium sp. Leaf68 | 1736231.3]	COG1414
ASF03_16160	5	3	0.0180978	0.49889	-1	Ribonucleotide reductase of class Ib (aerobic), beta subunit (EC 1.17.4.1) [Rhizobium sp. Leaf68 | 1736231.3]	COG0208
ASF03_02800	9	5	0.0152098	0.497846	-1.01	Phosphatidylserine decarboxylase (EC 4.1.1.65) [Rhizobium sp. Leaf68 | 1736231.3]	COG0688
ASF03_15705	11	9	0.0467148	0.497574	-1.01	Plasmid replication protein RepB [Rhizobium sp. Leaf68 | 1736231.3]	COG1475
ASF03_07695	2	2	0.0721015	0.495769	-1.01	Transcriptional regulator, LysR family [Rhizobium sp. Leaf68 | 1736231.3]	0XS6G
ASF03_11375	37	31	0.01169	0.494675	-1.02	Alkyl hydroperoxide reductase subunit C-like protein [Rhizobium sp. Leaf68 | 1736231.3]	COG0450
ASF03_14355	10	10	0.0188966	0.494581	-1.02	tRNA pseudouridine(55) synthase (EC 5.4.99.25) [Rhizobium sp. Leaf68 | 1736231.3]	COG0130
ASF03_15160	12	11	0.0154385	0.49383	-1.02	Transcription termination protein NusB [Rhizobium sp. Leaf68 | 1736231.3]	COG0781
ASF03_07000	5	4	0.0640507	0.492474	-1.02	Periplasmic hemin-binding protein [Rhizobium sp. Leaf68 | 1736231.3]	COG4558
ASF03_13860	7	6	0.00908356	0.491421	-1.02	Ribokinase (EC 2.7.1.15) [Rhizobium sp. Leaf68 | 1736231.3]	COG0524
ASF03_03940	36	30	0.00427799	0.491375	-1.03	Sulfate and thiosulfate binding protein CysP [Rhizobium sp. Leaf68 | 1736231.3]	COG1613
ASF03_19295	2	2	0.00267045	0.491052	-1.03	hypothetical protein [Rhizobium sp. Leaf68 | 1736231.3]	#N/A
ASF03_08440	6	3	0.186521	0.490227	-1.03	Methyl-accepting chemotaxis sensor/transducer protein [Rhizobium sp. Leaf68 | 1736231.3]	COG0840
ASF03_00945	4	2	0.0259061	0.488311	-1.03	Nitrilotriacetate monooxygenase component B (EC 1.14.13.-) [Rhizobium sp. Leaf68 | 1736231.3]	COG1853
ASF03_20585	4	3	0.0086768	0.487917	-1.04	23S rRNA (adenine(2030)-N(6))-methyltransferase (EC 2.1.1.266) [Rhizobium sp. Leaf68 | 1736231.3]	COG2961
ASF03_18815	14	10	0.0169702	0.487452	-1.04	Polysaccharide pyruvyl transferase EpsO [Rhizobium sp. Leaf68 | 1736231.3]	COG5039
ASF03_17965	11	9	0.00456185	0.487352	-1.04	CobW GTPase involved in cobalt insertion for B12 biosynthesis [Rhizobium sp. Leaf68 | 1736231.3]	COG0523
ASF03_05995	6	5	0.0256572	0.486332	-1.04	Nodulation protein N [Rhizobium sp. Leaf68 | 1736231.3]	COG2030
ASF03_05070	2	2	0.152022	0.486015	-1.04	Flagellar basal-body rod protein FlgB [Rhizobium sp. Leaf68 | 1736231.3]	COG1815
ASF03_17950	3	3	0.0101532	0.485225	-1.04	Precorrin-8X methylmutase (EC 5.4.99.61) [Rhizobium sp. Leaf68 | 1736231.3]	COG2082
ASF03_12650	10	6	0.0103732	0.485194	-1.04	Predicted rhamnulose-1-phosphate aldolase (EC 4.1.2.19) / Predicted lactaldehyde dehydrogenase (EC 1.2.1.22) [Rhizobium sp. Leaf68 | 1736231.3]	COG3347
ASF03_13545	5	4	0.0167355	0.485065	-1.04	hypothetical protein [Rhizobium sp. Leaf68 | 1736231.3]	COG1840
ASF03_03775	9	7	0.00978943	0.482505	-1.05	Oxidoreductase, short-chain dehydrogenase/reductase family [Rhizobium sp. Leaf68 | 1736231.3]	COG3967
ASF03_00855	23	18	0.0131081	0.48242	-1.05	Nitrogen regulation protein NtrX [Rhizobium sp. Leaf68 | 1736231.3]	COG2204
ASF03_08660	8	6	0.0173905	0.482265	-1.05	Protein tyrosine phosphatase [Rhizobium sp. Leaf68 | 1736231.3]	COG3453
ASF03_20345	3	2	0.471338	0.48205	-1.05	Mll3560 protein [Rhizobium sp. Leaf68 | 1736231.3]	COG4246
ASF03_15190	46	39	0.0158963	0.481923	-1.05	Serine hydroxymethyltransferase (EC 2.1.2.1) [Rhizobium sp. Leaf68 | 1736231.3]	COG0112
ASF03_19130	34	29	0.00578056	0.481508	-1.05	Foldase protein PrsA precursor (EC 5.2.1.8) [Rhizobium sp. Leaf68 | 1736231.3]	COG0760
ASF03_13570	2	2	0.0526109	0.480683	-1.06	Putative inner membrane protein [Rhizobium sp. Leaf68 | 1736231.3]	COG3395
ASF03_15295	4	4	0.00448778	0.479997	-1.06	hypothetical protein [Rhizobium sp. Leaf68 | 1736231.3]	COG2885
ASF03_09720	6	5	0.00553996	0.479976	-1.06	tRNA (cytidine(32)/uridine(32)-2'-O)-methyltransferase (EC 2.1.1.200) [Rhizobium sp. Leaf68 | 1736231.3]	COG0565
ASF03_00255	54	36	0.016229	0.479947	-1.06	Glutamine synthetase type I (EC 6.3.1.2) [Rhizobium sp. Leaf68 | 1736231.3]	COG0174
ASF03_00210	3	2	0.00274494	0.479857	-1.06	Succinate dehydrogenase flavin-adding protein, antitoxin of CptAB toxin-antitoxin [Rhizobium sp. Leaf68 | 1736231.3]	COG2938
ASF03_04915	49	35	0.0251679	0.477564	-1.07	Inosine-5'-monophosphate dehydrogenase (EC 1.1.1.205) / CBS domain [Rhizobium sp. Leaf68 | 1736231.3]	COG0516
ASF03_17015	5	3	0.0120372	0.477014	-1.07	5-aminolevulinate synthase (EC 2.3.1.37) [Rhizobium sp. Leaf68 | 1736231.3]	COG0156
ASF03_04865	16	12	0.00909346	0.476903	-1.07	Mannosylfructose-phosphate synthase (EC 2.4.1.246) [Rhizobium sp. Leaf68 | 1736231.3]	COG0438
ASF03_00380	64	51	0.00433699	0.475922	-1.07	Dihydrolipoamide acetyltransferase component of pyruvate dehydrogenase complex (EC 2.3.1.12) [Rhizobium sp. Leaf68 | 1736231.3]	COG0508
ASF03_11585	7	5	0.472019	0.475292	-1.07	Oxidoreductase family protein [Rhizobium sp. Leaf68 | 1736231.3]	COG0673
ASF03_04385	9	8	0.018482	0.474878	-1.07	Flavodoxin reductases (ferredoxin-NADPH reductases) family 1 [Rhizobium sp. Leaf68 | 1736231.3]	COG1018
ASF03_18295	13	10	0.0313073	0.473703	-1.08	Phosphoribosylformimino-5-aminoimidazole carboxamide ribotide isomerase (EC 5.3.1.16) [Rhizobium sp. Leaf68 | 1736231.3]	COG0106
ASF03_04170	4	2	0.0210345	0.472822	-1.08	4-hydroxy-3-methylbut-2-enyl diphosphate reductase (EC 1.17.7.4) [Rhizobium sp. Leaf68 | 1736231.3]	COG0761
ASF03_20980	12	8	0.0336294	0.472466	-1.08	TPR repeat, SEL1 subfamily [Rhizobium sp. Leaf68 | 1736231.3]	COG0790;COG3409
ASF03_07490	5	2	0.0585589	0.471088	-1.09	Transcriptional regulator, MarR family [Rhizobium sp. Leaf68 | 1736231.3]	COG1846
ASF03_17705	3	2	0.0301306	0.470966	-1.09	Hypothetical protein in cluster with mesaconyl-CoA hydratase [Rhizobium sp. Leaf68 | 1736231.3]	COG5515
ASF03_20810	9	6	0.0515838	0.469384	-1.09	Chemotaxis response regulator protein-glutamate methylesterase CheB (EC 3.1.1.61) [Rhizobium sp. Leaf68 | 1736231.3]	COG2201
ASF03_04210	14	11	0.0140628	0.468906	-1.09	Cytochrome c oxidase polypeptide II (EC 1.9.3.1) [Rhizobium sp. Leaf68 | 1736231.3]	COG1622
ASF03_17605	15	12	0.00195675	0.468432	-1.09	Fumarylacetoacetate hydrolase family protein [Rhizobium sp. Leaf68 | 1736231.3]	COG3970
ASF03_04490	3	2	0.0399072	0.467928	-1.1	tRNA(1)(Val) (adenine(37)-N(6))-methyltransferase (EC 2.1.1.223) [Rhizobium sp. Leaf68 | 1736231.3]	COG4123
ASF03_03290	29	25	0.0128573	0.467844	-1.1	Membrane alanine aminopeptidase N (EC 3.4.11.2) [Rhizobium sp. Leaf68 | 1736231.3]	COG0308
ASF03_20735	10	6	0.0867692	0.467761	-1.1	putative GerE/LuxR family transcriptional regulator [Rhizobium sp. Leaf68 | 1736231.3]	COG2771
ASF03_00765	5	4	0.046888	0.465256	-1.1	Msr0042 protein [Rhizobium sp. Leaf68 | 1736231.3]	0XVJV
ASF03_16610	8	5	0.00260842	0.465105	-1.1	Hydroxyacylglutathione hydrolase (EC 3.1.2.6) [Rhizobium sp. Leaf68 | 1736231.3]	COG4529
ASF03_19065	5	2	0.281408	0.464261	-1.11	Maltose/maltodextrin transport ATP-binding protein MalK (EC 3.6.3.19) [Rhizobium sp. Leaf68 | 1736231.3]	COG3842
ASF03_18375	4	3	0.0145573	0.463708	-1.11	Aliphatic sulfonate monooxygenase family, FMNH2- or F420-dependent [Rhizobium sp. Leaf68 | 1736231.3]	COG2141
ASF03_12375	11	5	0.213991	0.462426	-1.11	Enoyl-CoA hydratase (EC 4.2.1.17) => degradation of branched-chain amino acids and alpha-keto acids [Rhizobium sp. Leaf68 | 1736231.3]	COG1024
ASF03_21025	3	3	0.194873	0.462113	-1.11	SAM-dependent methyltransferase [Rhizobium sp. Leaf68 | 1736231.3]	COG4976
ASF03_00465	48	32	0.00427799	0.461416	-1.12	ATP-dependent Clp protease ATP-binding subunit ClpA [Rhizobium sp. Leaf68 | 1736231.3]	COG0542
ASF03_14335	17	15	0.0057375	0.457745	-1.13	16S rRNA (guanine(1207)-N(2))-methyltransferase (EC 2.1.1.172) [Rhizobium sp. Leaf68 | 1736231.3]	COG2813
ASF03_12445	6	6	0.00976549	0.457634	-1.13	FIG022979: MoxR-like ATPases [Rhizobium sp. Leaf68 | 1736231.3]	COG0714
ASF03_07860	5	4	0.0465525	0.456516	-1.13	RNA binding S1 domain protein [Rhizobium sp. Leaf68 | 1736231.3]	COG3921
ASF03_10270	9	6	0.0720012	0.455287	-1.14	ABC transporter, substrate-binding protein (cluster 5, nickel/peptides/opines) [Rhizobium sp. Leaf68 | 1736231.3]	COG0747
ASF03_08045	4	4	0.0839633	0.455225	-1.14	tRNA (cytidine(34)-2'-O)-methyltransferase (EC 2.1.1.207) [Rhizobium sp. Leaf68 | 1736231.3]	COG0219
ASF03_17900	46	40	0.0252655	0.453316	-1.14	Leucyl-tRNA synthetase (EC 6.1.1.4) [Rhizobium sp. Leaf68 | 1736231.3]	COG0495
ASF03_10480	4	4	0.00330633	0.453213	-1.14	Esterase/lipase [Rhizobium sp. Leaf68 | 1736231.3]	COG0657
ASF03_18035	14	8	0.0601677	0.453118	-1.14	Altronate dehydratase (EC 4.2.1.7) [Rhizobium sp. Leaf68 | 1736231.3]	COG2721
ASF03_15055	2	2	0.127879	0.452912	-1.14	Putative aminoacrylate peracid reductase RutC @ RidA/YER057c/UK114 superfamily protein [Rhizobium sp. Leaf68 | 1736231.3]	COG0251
ASF03_19515	5	4	0.0051891	0.452236	-1.14	Succinoglycan biosynthesis protein exoV [Rhizobium sp. Leaf68 | 1736231.3]	11KR2
ASF03_00260	10	4	0.00909346	0.451581	-1.15	Nitrogen regulatory protein P-II [Rhizobium sp. Leaf68 | 1736231.3]	COG0347
ASF03_21660	11	9	0.00231235	0.449834	-1.15	hypothetical protein [Rhizobium sp. Leaf68 | 1736231.3]	#N/A
ASF03_04930	7	4	0.0351618	0.4476	-1.16	23S rRNA (uridine(2552)-2'-O)-methyltransferase (EC 2.1.1.166) [Rhizobium sp. Leaf68 | 1736231.3]	COG0293
ASF03_17930	3	2	0.0489022	0.447499	-1.16	Precorrin-6Y C(5,15)-methyltransferase [decarboxylating] (EC 2.1.1.132) [Rhizobium sp. Leaf68 | 1736231.3]	COG2241;COG2242
ASF03_09570	7	3	0.17107	0.445761	-1.17	Methyl-accepting chemotaxis protein [Rhizobium sp. Leaf68 | 1736231.3]	COG0840
ASF03_15965	10	7	0.00580873	0.444882	-1.17	Iron-regulated protein A precursor [Rhizobium sp. Leaf68 | 1736231.3]	COG3489
ASF03_08680	8	3	0.00582764	0.444842	-1.17	L-carnitine dehydratase/bile acid-inducible protein F [Rhizobium sp. Leaf68 | 1736231.3]	COG1804
ASF03_01660	5	5	0.0251679	0.444405	-1.17	D-glycerate 2-kinase (EC 2.7.1.165) [Rhizobium sp. Leaf68 | 1736231.3]	COG2379
ASF03_13440	5	4	0.0191415	0.444259	-1.17	VgrG protein [Rhizobium sp. Leaf68 | 1736231.3]	COG3501
ASF03_15230	4	2	0.2602	0.44334	-1.17	Death on curing protein, Doc toxin [Rhizobium sp. Leaf68 | 1736231.3]	COG3654
ASF03_09760	18	14	0.0302237	0.442884	-1.17	ABC transporter involved in resistance to organic solvents, substrate-binding protein 2 [Rhizobium sp. Leaf68 | 1736231.3]	COG1463
ASF03_04870	6	4	0.00834435	0.442624	-1.18	hypothetical protein [Rhizobium sp. Leaf68 | 1736231.3]	COG0561
ASF03_11625	2	2	0.0141124	0.4425	-1.18	Transcriptional regulator, RpiR family [Rhizobium sp. Leaf68 | 1736231.3]	COG1737
ASF03_11215	7	7	0.00832386	0.442471	-1.18	branched-chain amino acid ABC transporter, periplasmic amino acid-binding protein, putative [Rhizobium sp. Leaf68 | 1736231.3]	COG0683
ASF03_04770	8	4	0.0149509	0.440131	-1.18	Gfa-like protein [Rhizobium sp. Leaf68 | 1736231.3]	COG3791
ASF03_00370	48	36	0.0138898	0.439274	-1.19	Pyruvate dehydrogenase E1 component alpha subunit (EC 1.2.4.1) [Rhizobium sp. Leaf68 | 1736231.3]	COG1071
ASF03_01085	5	3	0.00553996	0.439223	-1.19	hypothetical protein [Rhizobium sp. Leaf68 | 1736231.3]	11U5Q
ASF03_05625	10	9	0.0550221	0.439193	-1.19	GNAT family acetyltransferase PA5433 [Rhizobium sp. Leaf68 | 1736231.3]	COG1670
ASF03_18885	7	5	0.0434551	0.438919	-1.19	Tyrosine-protein kinase (EC 2.7.10.2) [Rhizobium sp. Leaf68 | 1736231.3]	COG0489;COG3206
ASF03_13230	5	4	0.0146714	0.438794	-1.19	Nitrilotriacetate monooxygenase component A (EC 1.14.13.-) [Rhizobium sp. Leaf68 | 1736231.3]	0XNPZ
ASF03_16445	11	7	0.0406558	0.43873	-1.19	Microsomal dipeptidase (EC 3.4.13.19) [Rhizobium sp. Leaf68 | 1736231.3]	COG2355
ASF03_18485	7	3	0.0378141	0.438163	-1.19	Alkanesulfonate ABC transporter ATP-binding protein SsuB [Rhizobium sp. Leaf68 | 1736231.3]	COG1116
ASF03_14250	16	9	0.0109809	0.438116	-1.19	Lipid A export permease/ATP-binding protein MsbA [Rhizobium sp. Leaf68 | 1736231.3]	COG1132
ASF03_05280	7	5	0.0834558	0.437732	-1.19	Flagellin protein FlaA [Rhizobium sp. Leaf68 | 1736231.3]	COG1344
ASF03_20400	79	60	0.00665922	0.437497	-1.19	Catalase-peroxidase KatG (EC 1.11.1.21) [Rhizobium sp. Leaf68 | 1736231.3]	COG0376
ASF03_08030	13	10	0.151319	0.433723	-1.21	Coproporphyrinogen III oxidase, aerobic (EC 1.3.3.3) [Rhizobium sp. Leaf68 | 1736231.3]	COG0408
ASF03_18780	4	3	0.475505	0.433622	-1.21	Glutamate synthase [NADPH] putative GlxC chain (EC 1.4.1.13) [Rhizobium sp. Leaf68 | 1736231.3]	COG0070
ASF03_13880	57	48	0.0064768	0.433563	-1.21	S-adenosylmethionine synthetase (EC 2.5.1.6) [Rhizobium sp. Leaf68 | 1736231.3]	COG0192
ASF03_00615	14	12	0.00791128	0.432901	-1.21	Pyruvate dehydrogenase (quinone) (EC 1.2.5.1) [Rhizobium sp. Leaf68 | 1736231.3]	COG0028
ASF03_10325	21	18	0.031724	0.431439	-1.21	hypothetical protein [Rhizobium sp. Leaf68 | 1736231.3]	0XSZJ
ASF03_15665	15	10	0.00915873	0.431202	-1.21	Glutathione synthetase (EC 6.3.2.3) [Rhizobium sp. Leaf68 | 1736231.3]	COG0189
ASF03_14995	28	22	0.00536918	0.430451	-1.22	Glutathione-independent formaldehyde dehydrogenase (EC 1.2.1.46) [Rhizobium sp. Leaf68 | 1736231.3]	COG1063
ASF03_00185	13	10	0.077931	0.430172	-1.22	Queuine tRNA-ribosyltransferase (EC 2.4.2.29) [Rhizobium sp. Leaf68 | 1736231.3]	COG0343
ASF03_14420	14	12	0.0528211	0.428988	-1.22	DNA polymerase III subunits gamma and tau (EC 2.7.7.7) [Rhizobium sp. Leaf68 | 1736231.3]	COG2812
ASF03_03895	8	7	0.210385	0.428127	-1.22	Choline dehydrogenase (EC 1.1.99.1) [Rhizobium sp. Leaf68 | 1736231.3]	COG2303
ASF03_06270	4	3	0.02076	0.427849	-1.22	hypothetical protein [Rhizobium sp. Leaf68 | 1736231.3]	11HHZ
ASF03_08205	8	8	0.020979	0.426236	-1.23	Pyrroline-5-carboxylate reductase (EC 1.5.1.2) [Rhizobium sp. Leaf68 | 1736231.3]	COG0345
ASF03_06400	22	15	0.00584153	0.424062	-1.24	Low-specificity L-threonine aldolase (EC 4.1.2.48) [Rhizobium sp. Leaf68 | 1736231.3]	COG2008
ASF03_00375	50	32	0.00659739	0.421067	-1.25	Pyruvate dehydrogenase E1 component beta subunit (EC 1.2.4.1) [Rhizobium sp. Leaf68 | 1736231.3]	COG0022;COG0508
ASF03_12610	19	14	0.00828697	0.418436	-1.26	hypothetical protein [Rhizobium sp. Leaf68 | 1736231.3]	COG1228
ASF03_14560	15	10	0.0132688	0.418307	-1.26	Translation elongation factor LepA [Rhizobium sp. Leaf68 | 1736231.3]	COG0481
ASF03_11990	7	3	0.0787593	0.417056	-1.26	Methyl-accepting chemotaxis sensor/transducer protein [Rhizobium sp. Leaf68 | 1736231.3]	COG0840
ASF03_10545	6	4	0.0127653	0.41625	-1.26	D-ribulokinase (EC 2.7.1.47) [Rhizobium sp. Leaf68 | 1736231.3]	COG1069
ASF03_21190	21	12	0.00664844	0.415806	-1.27	Polyphosphate kinase 2 (EC 2.7.4.1) [Rhizobium sp. Leaf68 | 1736231.3]	COG2326
ASF03_05075	4	2	0.0401109	0.415221	-1.27	Flagellar basal-body rod protein FlgC [Rhizobium sp. Leaf68 | 1736231.3]	COG1558
ASF03_19575	22	18	0.0188642	0.414689	-1.27	Mannose-1-phosphate guanylyltransferase (EC 2.7.7.13) / Mannose-6-phosphate isomerase (EC 5.3.1.8) [Rhizobium sp. Leaf68 | 1736231.3]	COG0662;COG0836
ASF03_07135	3	2	0.14344	0.412775	-1.28	Flagellar protein FliJ [Rhizobium sp. Leaf68 | 1736231.3]	11N16
ASF03_04945	11	9	0.112722	0.411698	-1.28	Cell-division control histidine kinase PdhS [Rhizobium sp. Leaf68 | 1736231.3]	COG0642;COG2202
ASF03_17530	17	15	0.0203123	0.41165	-1.28	Aldose 1-epimerase (EC 5.1.3.3) [Rhizobium sp. Leaf68 | 1736231.3]	COG2017
ASF03_17480	40	28	0.0390981	0.411646	-1.28	Signal recognition particle protein Ffh [Rhizobium sp. Leaf68 | 1736231.3]	COG0541
ASF03_20875	10	9	0.0347864	0.411317	-1.28	Beta-ureidopropionase (EC 3.5.1.6) [Rhizobium sp. Leaf68 | 1736231.3]	COG0624
ASF03_05290	29	12	0.00655934	0.41002	-1.29	Flagellin protein FlaA [Rhizobium sp. Leaf68 | 1736231.3]	COG1344
ASF03_18215	5	3	0.237011	0.409394	-1.29	FIG061771: ATP-dependent nuclease subunit A [Rhizobium sp. Leaf68 | 1736231.3]	COG1074
ASF03_12415	4	4	0.0109695	0.408456	-1.29	hypothetical protein [Rhizobium sp. Leaf68 | 1736231.3]	COG2931
ASF03_04080	3	3	0.323245	0.40778	-1.29	predicted biotin regulatory protein BioR (GntR family) [Rhizobium sp. Leaf68 | 1736231.3]	COG1802
ASF03_18860	8	7	0.000415112	0.407422	-1.3	dTDP-glucose 4,6-dehydratase (EC 4.2.1.46) [Rhizobium sp. Leaf68 | 1736231.3]	COG1088
ASF03_13390	3	2	0.303492	0.406357	-1.3	T6SS component TssF (ImpG/VasA) [Rhizobium sp. Leaf68 | 1736231.3]	COG3519
ASF03_07130	7	3	0.0109325	0.40149	-1.32	Cell cycle transcriptional regulator CtrA [Rhizobium sp. Leaf68 | 1736231.3]	COG0745
ASF03_18440	28	23	0.00544026	0.399572	-1.32	Taurine ABC transporter, substrate-binding protein TauA [Rhizobium sp. Leaf68 | 1736231.3]	COG4521
ASF03_11290	16	12	0.00825517	0.399562	-1.32	Oligopeptide ABC transporter, ATP-binding protein OppD (TC 3.A.1.5.1) / Oligopeptide ABC transporter, ATP-binding protein OppF (TC 3.A.1.5.1) [Rhizobium sp. Leaf68 | 1736231.3]	COG4172
ASF03_07300	3	2	0.17069	0.396966	-1.33	Urease accessory protein UreG [Rhizobium sp. Leaf68 | 1736231.3]	COG0378
ASF03_12880	6	4	0.225469	0.395938	-1.34	ABC transporter, substrate-binding protein (cluster 5, nickel/peptides/opines) [Rhizobium sp. Leaf68 | 1736231.3]	0XS7C
ASF03_18290	11	9	0.00631885	0.394878	-1.34	Imidazole glycerol phosphate synthase cyclase subunit [Rhizobium sp. Leaf68 | 1736231.3]	COG0107
ASF03_00215	13	7	0.0328526	0.39464	-1.34	Transcription-repair coupling factor [Rhizobium sp. Leaf68 | 1736231.3]	COG1197
ASF03_11410	3	2	0.0175528	0.392544	-1.35	AttF component of AttEFGH ABC transport system / AttG component of AttEFGH ABC transport system [Rhizobium sp. Leaf68 | 1736231.3]	COG0577
ASF03_13675	5	3	0.0126235	0.390803	-1.36	Hypothetical protein Oant_3336 [Rhizobium sp. Leaf68 | 1736231.3]	COG0329
ASF03_11225	25	16	0.0124846	0.390773	-1.36	Adenylosuccinate lyase (EC 4.3.2.2) @ SAICAR lyase (EC 4.3.2.2) [Rhizobium sp. Leaf68 | 1736231.3]	COG0015
ASF03_08015	4	2	0.00963483	0.390729	-1.36	Methyl-accepting chemotaxis sensor/transducer protein [Rhizobium sp. Leaf68 | 1736231.3]	COG0840
ASF03_02620	14	9	0.0588309	0.388704	-1.36	Guanylate kinase (EC 2.7.4.8) [Rhizobium sp. Leaf68 | 1736231.3]	COG0194
ASF03_05580	26	22	0.00261696	0.386837	-1.37	Methionine ABC transporter substrate-binding protein [Rhizobium sp. Leaf68 | 1736231.3]	COG1464
ASF03_19325	16	11	0.018878	0.385884	-1.37	Putative oxidoreductase [Rhizobium sp. Leaf68 | 1736231.3]	COG0673
ASF03_17485	4	4	0.0109572	0.383829	-1.38	Bll0480 protein [Rhizobium sp. Leaf68 | 1736231.3]	COG2220
ASF03_11480	28	24	0.0398925	0.383179	-1.38	Galactofuranose ABC transporter, substrate-binding protein [Rhizobium sp. Leaf68 | 1736231.3]	0XPC7
ASF03_14175	6	2	0.160768	0.382332	-1.39	hypothetical protein [Rhizobium sp. Leaf68 | 1736231.3]	#N/A
ASF03_03375	2	2	0.0458611	0.380972	-1.39	Predicted membrane protein (DUF2319) [Rhizobium sp. Leaf68 | 1736231.3]	COG4425
ASF03_11150	5	3	0.0556406	0.37838	-1.4	dNTP triphosphohydrolase, broad substrate specificity [Rhizobium sp. Leaf68 | 1736231.3]	COG0232
ASF03_09060	2	2	0.318188	0.376342	-1.41	Nitrilotriacetate monooxygenase component A (EC 1.14.13.-) [Rhizobium sp. Leaf68 | 1736231.3]	0XNPZ
ASF03_18010	2	2	0.215877	0.375419	-1.41	L-fuco-beta-pyranose dehydrogenase (EC 1.1.1.122) [Rhizobium sp. Leaf68 | 1736231.3]	COG0667
ASF03_16375	13	7	0.0495415	0.375339	-1.41	Glycerol-3-phosphate ABC transporter, ATP-binding protein UgpC (TC 3.A.1.1.3) [Rhizobium sp. Leaf68 | 1736231.3]	COG3842
ASF03_13715	4	2	0.00388082	0.374323	-1.42	Transketolase, C-terminal section (EC 2.2.1.1) [Rhizobium sp. Leaf68 | 1736231.3]	COG3958
ASF03_13660	14	10	0.0273844	0.374101	-1.42	ABC transporter, substrate-binding protein (cluster 5, nickel/peptides/opines) [Rhizobium sp. Leaf68 | 1736231.3]	0XRAT
ASF03_07310	3	2	0.438259	0.372894	-1.42	Antitoxin HigA [Rhizobium sp. Leaf68 | 1736231.3]	COG3093
ASF03_13875	6	5	0.0109325	0.371472	-1.43	tRNA (guanine(46)-N(7))-methyltransferase (EC 2.1.1.33) [Rhizobium sp. Leaf68 | 1736231.3]	COG0220
ASF03_02545	14	14	0.0131632	0.371256	-1.43	ABC transporter, substrate-binding protein (cluster 1, maltose/g3p/polyamine/iron) [Rhizobium sp. Leaf68 | 1736231.3]	COG1653
ASF03_18400	17	11	0.01169	0.371215	-1.43	ABC transporter, substrate-binding protein (cluster 5, nickel/peptides/opines) [Rhizobium sp. Leaf68 | 1736231.3]	COG0747
ASF03_15870	3	2	0.0075856	0.370645	-1.43	Cys-tRNA(Pro) deacylase YbaK [Rhizobium sp. Leaf68 | 1736231.3]	COG2606
ASF03_20755	6	3	0.104546	0.368527	-1.44	TPR domain protein, putative component of TonB system [Rhizobium sp. Leaf68 | 1736231.3]	COG3914
ASF03_03015	8	5	0.0264947	0.368461	-1.44	Outer membrane protein [Rhizobium sp. Leaf68 | 1736231.3]	11HAB
ASF03_20825	5	5	0.34169	0.368115	-1.44	Chemotaxis regulator - transmits chemoreceptor signals to flagellar motor components CheY [Rhizobium sp. Leaf68 | 1736231.3]	COG0784
ASF03_18645	4	3	0.327217	0.367946	-1.44	probable sufite oxidase (EC 1.8.3.1) [Rhizobium sp. Leaf68 | 1736231.3]	COG2041
ASF03_05565	14	11	0.00127772	0.367174	-1.45	Oxygen-insensitive NAD(P)H nitroreductase (EC 1.-.-.-) / Dihydropteridine reductase (EC 1.5.1.34) [Rhizobium sp. Leaf68 | 1736231.3]	COG0778
ASF03_15820	13	9	0.0103047	0.365807	-1.45	Ureidoglycolate dehydrogenase (EC 1.1.1.154) [Rhizobium sp. Leaf68 | 1736231.3]	COG2055
ASF03_03635	2	2	0.0505197	0.364798	-1.45	RcnR-like protein clustered with cobalt-zinc-cadmium resistance protein CzcD [Rhizobium sp. Leaf68 | 1736231.3]	COG1937
ASF03_17445	11	8	0.117892	0.364302	-1.46	ABC transporter, substrate-binding protein (cluster 3, basic aa/glutamine/opines) [Rhizobium sp. Leaf68 | 1736231.3]	COG0834
ASF03_16020	4	4	0.0107155	0.362313	-1.46	Mlr7505 protein [Rhizobium sp. Leaf68 | 1736231.3]	COG0406
ASF03_20700	3	2	0.00352068	0.362032	-1.47	Transcriptional regulator, AcrR family [Rhizobium sp. Leaf68 | 1736231.3]	11UA6
ASF03_13770	5	4	0.0251679	0.361206	-1.47	DNA translocase FtsK [Rhizobium sp. Leaf68 | 1736231.3]	COG1674
ASF03_20680	3	2	0.0520103	0.360902	-1.47	Oxidoreductase, short-chain dehydrogenase/reductase family [Rhizobium sp. Leaf68 | 1736231.3]	COG0300
ASF03_21770	3	3	0.199008	0.360158	-1.47	Cobalt ABC transporter, ATP-binding protein CbtL [Rhizobium sp. Leaf68 | 1736231.3]	COG1120
ASF03_01925	8	5	0.0161217	0.360108	-1.47	Lipoprotein releasing system transmembrane protein LolC/LolE [Rhizobium sp. Leaf68 | 1736231.3]	COG4591
ASF03_15810	5	4	0.0915366	0.359652	-1.48	mandelate racemase/muconate lactonizing enzyme family protein [Rhizobium sp. Leaf68 | 1736231.3]	COG4948
ASF03_18650	23	20	0.00530551	0.357893	-1.48	hypothetical protein [Rhizobium sp. Leaf68 | 1736231.3]	11PHR
ASF03_05085	2	2	0.0169702	0.357891	-1.48	Flagellar basal-body rod protein FlgG [Rhizobium sp. Leaf68 | 1736231.3]	COG4786
ASF03_13335	4	3	0.0144095	0.356315	-1.49	Stress response diiron-containing protein YciF [Rhizobium sp. Leaf68 | 1736231.3]	COG3685
ASF03_03005	15	13	0.00553996	0.353852	-1.49	Outer membrane protein [Rhizobium sp. Leaf68 | 1736231.3]	11HAB
ASF03_11695	10	7	0.0332019	0.353431	-1.5	Alpha-D-GlcNAc alpha-1,2-L-rhamnosyltransferase (EC 2.4.1.-) [Rhizobium sp. Leaf68 | 1736231.3]	0XPWD
ASF03_14815	12	8	0.0144916	0.353361	-1.5	Histidine ammonia-lyase (EC 4.3.1.3) [Rhizobium sp. Leaf68 | 1736231.3]	COG2986
ASF03_14040	5	3	0.00936064	0.352701	-1.5	Heat-inducible transcription repressor HrcA [Rhizobium sp. Leaf68 | 1736231.3]	COG1420
ASF03_08055	11	5	0.0370694	0.352365	-1.5	hypothetical protein [Rhizobium sp. Leaf68 | 1736231.3]	COG0840
ASF03_20100	10	9	0.011645	0.351882	-1.51	Type I restriction-modification system, DNA-methyltransferase subunit M (EC 2.1.1.72) [Rhizobium sp. Leaf68 | 1736231.3]	COG0286
ASF03_17775	4	3	0.0898157	0.349702	-1.52	Putative periplasmic protein YibQ, distant homology with nucleoside diphosphatase and polysaccharide deacetylase [Rhizobium sp. Leaf68 | 1736231.3]	COG2861
ASF03_11785	95	71	0.00863988	0.34944	-1.52	Dipeptide ABC transporter, substrate-binding protein DppA (TC 3.A.1.5.2) [Rhizobium sp. Leaf68 | 1736231.3]	COG0747
ASF03_21655	24	17	0.00704812	0.348166	-1.52	Sulfate and thiosulfate binding protein CysP [Rhizobium sp. Leaf68 | 1736231.3]	COG4150
ASF03_20725	12	7	0.0446114	0.347038	-1.53	Methyl-accepting chemotaxis protein [Rhizobium sp. Leaf68 | 1736231.3]	COG0840
ASF03_16370	19	13	0.139589	0.345186	-1.53	ABC transporter, substrate-binding protein (cluster 1, maltose/g3p/polyamine/iron) [Rhizobium sp. Leaf68 | 1736231.3]	COG0687
ASF03_05395	2	2	0.0427922	0.343244	-1.54	Outer membrane lipoprotein Blc [Rhizobium sp. Leaf68 | 1736231.3]	COG3040
ASF03_15270	3	2	0.0285551	0.340983	-1.55	AAA+ ATPase superfamily protein YifB/ComM, associated with DNA recombination [Rhizobium sp. Leaf68 | 1736231.3]	COG0606
ASF03_21725	98	73	0.000847668	0.339558	-1.56	Proline dehydrogenase (EC 1.5.5.2) / Delta-1-pyrroline-5-carboxylate dehydrogenase (EC 1.2.1.88) [Rhizobium sp. Leaf68 | 1736231.3]	COG0506;COG4230
ASF03_12325	4	3	0.0365172	0.339419	-1.56	Dihydrolipoamide dehydrogenase of branched-chain alpha-keto acid dehydrogenase (EC 1.8.1.4) [Rhizobium sp. Leaf68 | 1736231.3]	COG1249
ASF03_15200	7	7	0.0328958	0.336752	-1.57	Transcriptional regulator, MarR family [Rhizobium sp. Leaf68 | 1736231.3]	11FPQ
ASF03_11325	11	9	0.0273758	0.336616	-1.57	Glycerol ABC transporter, ATP-binding protein GlpT [Rhizobium sp. Leaf68 | 1736231.3]	COG3842
ASF03_02905	2	2	0.0581375	0.335725	-1.57	Methyltransferase type 11 [Rhizobium sp. Leaf68 | 1736231.3]	COG0500
ASF03_19305	20	16	0.00879629	0.335639	-1.58	ABC transporter, substrate-binding protein (cluster 1, maltose/g3p/polyamine/iron) [Rhizobium sp. Leaf68 | 1736231.3]	0XQSR
ASF03_08480	5	4	0.0175454	0.335381	-1.58	UPF0047 protein YjbQ [Rhizobium sp. Leaf68 | 1736231.3]	COG0432
ASF03_09105	22	21	0.020436	0.334588	-1.58	Acetolactate synthase large subunit (EC 2.2.1.6) [Rhizobium sp. Leaf68 | 1736231.3]	COG0028
ASF03_07830	6	5	0.00461186	0.332511	-1.59	Pseudoazurin [Rhizobium sp. Leaf68 | 1736231.3]	COG3794
fig|1736231.3.peg.2000	3	2	0.0292795	0.331641	-1.59	hypothetical protein [Rhizobium sp. Leaf68 | 1736231.3]	#N/A
ASF03_21455	13	13	0.0303034	0.331164	-1.59	Ferric iron ABC transporter, iron-binding protein [Rhizobium sp. Leaf68 | 1736231.3]	COG1840
ASF03_05665	4	3	0.00701574	0.33101	-1.6	hypothetical protein [Rhizobium sp. Leaf68 | 1736231.3]	#N/A
ASF03_04980	2	2	0.00739782	0.330587	-1.6	Transcriptional regulator [Rhizobium sp. Leaf68 | 1736231.3]	COG1396;COG3800
ASF03_21120	40	37	0.00267045	0.329699	-1.6	O-acetylhomoserine sulfhydrylase (EC 2.5.1.49) @ O-succinylhomoserine sulfhydrylase (EC 2.5.1.48) [Rhizobium sp. Leaf68 | 1736231.3]	COG0626
ASF03_15670	7	6	0.0133168	0.32851	-1.61	Heme oxygenase HemO, associated with heme uptake [Rhizobium sp. Leaf68 | 1736231.3]	COG3230
ASF03_10690	6	3	0.0286138	0.328204	-1.61	Threonine dehydrogenase and related Zn-dependent dehydrogenases [Rhizobium sp. Leaf68 | 1736231.3]	COG1063
ASF03_12850	15	12	0.073738	0.327619	-1.61	Putative formate dehydrogenase oxidoreductase protein [Rhizobium sp. Leaf68 | 1736231.3]	COG0243
ASF03_18015	23	16	0.00631885	0.325293	-1.62	ABC transporter, substrate-binding protein (cluster 2, ribose/xylose/arabinose/galactose) [Rhizobium sp. Leaf68 | 1736231.3]	COG1879
ASF03_03725	37	32	0.0017618	0.321461	-1.64	Branched-chain amino acid aminotransferase (EC 2.6.1.42) [Rhizobium sp. Leaf68 | 1736231.3]	COG0115
ASF03_10800	2	2	0.00399346	0.32096	-1.64	D-alanyl-D-alanine carboxypeptidase (EC 3.4.16.4) [Rhizobium sp. Leaf68 | 1736231.3]	COG1686
ASF03_08870	8	4	0.0975586	0.320525	-1.64	DNA repair protein RecN [Rhizobium sp. Leaf68 | 1736231.3]	COG0497
ASF03_11355	12	10	0.0215921	0.32023	-1.64	Glycine betaine/L-proline transport ATP-binding protein ProV (TC 3.A.1.12.1) [Rhizobium sp. Leaf68 | 1736231.3]	COG4175
ASF03_08220	10	6	0.0225911	0.319896	-1.64	DNA-binding response regulator PetR [Rhizobium sp. Leaf68 | 1736231.3]	COG0745
ASF03_08050	9	8	0.0090434	0.319597	-1.65	Efflux ABC transporter, permease/ATP-binding protein Atu2242 [Rhizobium sp. Leaf68 | 1736231.3]	COG1132
ASF03_15795	14	10	0.0158014	0.318937	-1.65	BUG/TctC family periplasmic protein [Rhizobium sp. Leaf68 | 1736231.3]	COG3181
ASF03_16385	20	15	0.0019694	0.317636	-1.65	D-amino acid dehydrogenase (EC 1.4.99.6) [Rhizobium sp. Leaf68 | 1736231.3]	COG0665
ASF03_08465	32	16	0.0124268	0.317492	-1.66	RNA polymerase sigma factor RpoD [Rhizobium sp. Leaf68 | 1736231.3]	COG0568
ASF03_02730	9	7	0.00445471	0.313491	-1.67	Alanine racemase (EC 5.1.1.1) [Rhizobium sp. Leaf68 | 1736231.3]	COG0787
ASF03_17215	9	8	0.052784	0.310402	-1.69	Porphobilinogen deaminase (EC 2.5.1.61) [Rhizobium sp. Leaf68 | 1736231.3]	COG0181
ASF03_07140	3	2	0.0867988	0.308501	-1.7	FIG01031092: hypothetical protein [Rhizobium sp. Leaf68 | 1736231.3]	11NMJ
ASF03_03855	2	2	0.0143332	0.307902	-1.7	Transcriptional regulator, MarR family [Rhizobium sp. Leaf68 | 1736231.3]	12591
ASF03_05285	11	7	0.00204632	0.304854	-1.71	Flagellin protein FlaA [Rhizobium sp. Leaf68 | 1736231.3]	COG1344
ASF03_19600	2	2	0.080141	0.303476	-1.72	Methyl-accepting chemotaxis sensor/transducer protein [Rhizobium sp. Leaf68 | 1736231.3]	#N/A
ASF03_09160	29	24	0.00461186	0.30243	-1.73	Cinnamyl alcohol dehydrogenase/reductase (EC 1.1.1.195) @ Alcohol dehydrogenase (EC 1.1.1.1) [Rhizobium sp. Leaf68 | 1736231.3]	COG1064
ASF03_15770	12	6	0.00863988	0.301187	-1.73	LSU ribosomal protein L35p [Rhizobium sp. Leaf68 | 1736231.3]	COG0291
ASF03_04355	2	2	0.0263768	0.300156	-1.74	hypothetical protein [Rhizobium sp. Leaf68 | 1736231.3]	#N/A
ASF03_02970	9	4	0.0473646	0.29988	-1.74	Methyl-accepting chemotaxis protein [Rhizobium sp. Leaf68 | 1736231.3]	COG0840
ASF03_06405	69	56	0.0142184	0.296498	-1.75	Glutamate synthase [NADPH] large chain (EC 1.4.1.13) [Rhizobium sp. Leaf68 | 1736231.3]	COG0067;COG0069;COG0070
ASF03_03440	11	9	0.006264	0.29577	-1.76	Biotin synthase (EC 2.8.1.6) [Rhizobium sp. Leaf68 | 1736231.3]	COG0502
ASF03_15555	20	12	0.00109808	0.294636	-1.76	ABC transporter, substrate-binding protein (cluster 5, nickel/peptides/opines) [Rhizobium sp. Leaf68 | 1736231.3]	COG0747
ASF03_08260	11	10	0.000562119	0.293924	-1.77	COGs COG3558 [Rhizobium sp. Leaf68 | 1736231.3]	COG3558
ASF03_04340	16	8	0.0163772	0.292585	-1.77	Methyl-accepting chemotaxis protein [Rhizobium sp. Leaf68 | 1736231.3]	COG0840;COG5278
ASF03_15320	10	9	0.00220728	0.292541	-1.77	Allophanate hydrolase 2 subunit 1 (EC 3.5.1.54) / Allophanate hydrolase 2 subunit 2 (EC 3.5.1.54) [Rhizobium sp. Leaf68 | 1736231.3]	COG1984;COG2049
[truncated: 103 more rows]
