# Supplementary material for: Dynamic character displacement among a pair of bacterial phyllosphere commensals in situ
Source: Nat Commun. 2022 May 20;13:2836. doi: 10.1038/s41467-022-30469-3 (PMC9123166; doi:10.1038/s41467-022-30469-3)
Supplement: Supplementary file 9 — Supplementary Data 6 [file 41467_2022_30469_MOESM9_ESM.xlsx]

## Sheet: Supplementary Data 6
Oligo Name
Leaf68 phoB::KmF (ASF03_21155)		Sequences (5' to 3')
21155_HR1_F_MunI		TAT ACA ATT GCG ACG GAT CGC CGA AAT GGG
21155_HR1_R_KpnI		TAT AGG TAC CTG GCA CCA TGG CTC CAG ATC C
21155_HR2_F_KpnI		TAT AGG TAC CGC CGG CTA TTC CAT GGA AGC C
21155_HR2_R_NsiI		TAT AAT GCA TAA CCA ATT CAG AAA GCG GGC TTC G
21155_OF		TCA TGT CCG CCT ATG ATG AG
21155_OR		CGC CCT ATT GCA AGT TCC AC
21155_IF		GAA ATC GAC GCC ATG TAC AC
21155_IR		GAC TAT TCG CGC TGG AAC TG
Leaf68 aceA::KmR (ASF03_04985)		Sequences (5' to 3')
04985_HR1_F_MunI		TAT ACA ATT GTC GCT ATA GGC CCG GTA GAG
04985_HR1_R_KpnI		TAT AGG TAC CAT CAG TCA CAT CTC TCT CCC GTA TC
04985_HR2_F_KpnI		TAT AGG TAC CGC CGC AGA ATA ACA TCC GAA G
04985_HR2_R_NsiI		TAT AAT GCA TAA CGC GAG TTG GAA CAT GAG
04985_OF		AAT ATC TGC CGA ACC TCG TC
04985_OR		CGC GGC GTT CCT TTA ATA TC
04985_IF		GTC GCT CTA TCC AGC GAA TG
04985_IR		CAA GCG TGA TGA ACT GGA AC
Leaf68 glpR::KmF (ASF03_11310)		Sequences (5' to 3')
11310_HR1_F_MunI		TAT ACA ATT GTC CGA CAG CTT CCA GCT TTC
11310_HR1_R_KpnI		TAT AGG TAC CCG CGC TGA AAA ACA TCG GAT G
11310_HR2_F_KpnI		TAT AGG TAC CGA CGA TAG TTT CGT TTG ACA TTC GC
11310_HR2_R_NsiI		TAT AAT GCA TTT CGA GCG GTT CAT GAT GTC
11310_OF		TGG TAG GAG AAC ACG AAG TC
11310_OR		GAT GTC CTG CAC GTC GAT GG
11310_IF		GCA ATC CGT CTA GCT GAC TG
11310_IR		ACG AGG CGG AAT TCG TAA TG
Leaf68 bioB::KmF (ASF03_03440)		Sequences (5' to 3')
03440_HR1_F_MunI		TAT ACA ATT GCC TGG ATC GGA GCT TCT GTC
03440 HR1 R KpnI		TAT AGG TAC CGA TGA CGC CGT CCT GTT TCG
03440_HR2_F_KpnI		TAT AGG TAC CGA ACA AGC ATC CGC CGC TTA G
03440_HR2_R_NsiI		ATA TAT GCA TAC CAG TCC TCT CCC ATT TCC
03440_OF		TCA ATC CGC GAG ACC TCT TC
03440_OR		CAG GCA CGA TGA TGG TAC CC
03440_IF		CTC GTG GCA TCC TTG CTG AC
03440_IR		ACA CGC TCT TTG TCG TCT AC
Leaf68 adh::KmF (ASF03_19755)		Sequences (5' to 3')
19755_HR1_F_MunI		TAT ACA ATT GTG ACG GAA CTG CGA CCA ATC
19755_HR1_R_KpnI		TAT AGG TAC CGT TTA TCA GTG GCA CGT CTA ACC
19755_HR2_F_KpnI		TAT AGG TAC CGC GAT GCT CTC ACG ATC CTA C
19755_HR2_R_NsiI		ATA TAT GCA TCA TGG CTG ACA ACG GGA TGG
19755_OF		GAG CCG TGT AGA CGA TCC AG
19755_OR		GAG AAT AAC CGC GGG AAT CG
19755_IF		ACT ACA TCA CCC GTG TCC AG
19755_IR		CTC AAG CGC GAT ACC ATC GG
