# Supplementary material for: Dynamic character displacement among a pair of bacterial phyllosphere commensals in situ
Source: Nat Commun. 2022 May 20;13:2836. doi: 10.1038/s41467-022-30469-3 (PMC9123166; doi:10.1038/s41467-022-30469-3)
Supplement: Supplementary file 11 — Source Data [file 41467_2022_30469_MOESM11_ESM.zip]

Archive with 147 entries (136 files):
- Source Data/Figure 2/
- Source Data/Figure 2/Figure 2AB calculations.pzfx
- Source Data/Figure 2/Source Data Figure 2AB.xlsx
- Source Data/Figure 3/
- Source Data/Figure 3/Source Data Figure 3ABC.xlsx
- Source Data/Figure 4/
- Source Data/Figure 4/Figure 4BC.pzfx
- Source Data/Figure 4/Source Data Figure 4BC.xlsx
- Source Data/Figure 5/
- Source Data/Figure 5/Figure 5.pzfx
- Source Data/Figure 5/Source Data Figure 5.xlsx
- Source Data/Supplementary Figure 2/
- Source Data/Supplementary Figure 2/Source Data Supplementary Figure 2.xlsx
- Source Data/Supplementary Figure 2/Supplementary Figure 2.pzfx
- Source Data/Supplementary Figure 3/
- Source Data/Supplementary Figure 3/Source Data Supplementary Figure 3BCD.xlsx
- Source Data/Supplementary Figure 3/Supplementary Figure 3_BCD.pzfx
- Source Data/Supplementary Figure 4/
- Source Data/Supplementary Figure 4/Source Data Supplementary Figure 4.xlsx
- Source Data/Supplementary Figure 5/
- Source Data/Supplementary Figure 5/1 mM Galactose_std.txt
- Source Data/Supplementary Figure 5/1 mM Glucose_std.txt
- Source Data/Supplementary Figure 5/1 mM Lactose_std.txt
- Source Data/Supplementary Figure 5/1 mM Pyruvate_std.txt
- Source Data/Supplementary Figure 5/1 mM Xylose_std.txt
- Source Data/Supplementary Figure 5/10 mM Acetate_std.txt
- Source Data/Supplementary Figure 5/10 mM Galactose_std.txt
- Source Data/Supplementary Figure 5/10 mM Glucose_std.txt
- Source Data/Supplementary Figure 5/10 mM Lactose_std.txt
- Source Data/Supplementary Figure 5/10 mM Pyruvate_std.txt
- Source Data/Supplementary Figure 5/10 mM Xylose_std.txt
- Source Data/Supplementary Figure 5/20 mM Acetate_std.txt
- Source Data/Supplementary Figure 5/20 mM Galactose_std.txt
- Source Data/Supplementary Figure 5/20 mM Glucose_std.txt
- Source Data/Supplementary Figure 5/20 mM Pyruvate_std.txt
- Source Data/Supplementary Figure 5/20 mM Xylose_std.txt
- Source Data/Supplementary Figure 5/5 mM Acetate_std.txt
- Source Data/Supplementary Figure 5/5 mM Galactose_std.txt
- Source Data/Supplementary Figure 5/5 mM Glucose_std.txt
- Source Data/Supplementary Figure 5/5 mM Lactose_std.txt
- Source Data/Supplementary Figure 5/5 mM Pyruvate_std.txt
- Source Data/Supplementary Figure 5/5 mM Xylose_std.txt
- Source Data/Supplementary Figure 5/50 mM Acetate_std.txt
- Source Data/Supplementary Figure 5/50 mM Lactose_std.txt
- Source Data/Supplementary Figure 5/500 uM Pyruvate_std.txt
- Source Data/Supplementary Figure 5/Blank.txt
- Source Data/Supplementary Figure 5/Ct t2 a.txt
- Source Data/Supplementary Figure 5/Ct t4 a.txt
- Source Data/Supplementary Figure 5/Galactose t0 a.txt
- Source Data/Supplementary Figure 5/Galactose t0 b.txt
- Source Data/Supplementary Figure 5/Galactose t0 c.txt
- Source Data/Supplementary Figure 5/Galactose t1 a.txt
- Source Data/Supplementary Figure 5/Galactose t1 b.txt
- Source Data/Supplementary Figure 5/Galactose t1 c.txt
- Source Data/Supplementary Figure 5/Galactose t2 a.txt
- Source Data/Supplementary Figure 5/Galactose t2 b.txt
- Source Data/Supplementary Figure 5/Galactose t2 c.txt
- Source Data/Supplementary Figure 5/Galactose t4 a.txt
- Source Data/Supplementary Figure 5/Galactose t4 b.txt
- Source Data/Supplementary Figure 5/Galactose t4 c.txt
- Source Data/Supplementary Figure 5/Galactose t6 a.txt
- Source Data/Supplementary Figure 5/Galactose t6 b.txt
- Source Data/Supplementary Figure 5/Galactose t6 c.txt
- Source Data/Supplementary Figure 5/Glucose t0 a.txt
- Source Data/Supplementary Figure 5/Glucose t0 b.txt
- Source Data/Supplementary Figure 5/Glucose t0 c.txt
- Source Data/Supplementary Figure 5/Glucose t1 a.txt
- Source Data/Supplementary Figure 5/Glucose t1 b.txt
- Source Data/Supplementary Figure 5/Glucose t1 c.txt
- Source Data/Supplementary Figure 5/Glucose t2 a.txt
- Source Data/Supplementary Figure 5/Glucose t2 b.txt
- Source Data/Supplementary Figure 5/Glucose t2 c.txt
- Source Data/Supplementary Figure 5/Glucose t4 a.txt
- Source Data/Supplementary Figure 5/Glucose t4 b.txt
- Source Data/Supplementary Figure 5/Glucose t4 c.txt
- Source Data/Supplementary Figure 5/Glucose t6 a.txt
- Source Data/Supplementary Figure 5/Glucose t6 b.txt
- Source Data/Supplementary Figure 5/Glucose t6 c.txt
- Source Data/Supplementary Figure 5/Glucose+Galactose t0 a.txt
- Source Data/Supplementary Figure 5/Glucose+Galactose t0 b.txt
- Source Data/Supplementary Figure 5/Glucose+Galactose t0 c.txt
- Source Data/Supplementary Figure 5/Glucose+Galactose t1 a.txt
- Source Data/Supplementary Figure 5/Glucose+Galactose t1 b.txt
- Source Data/Supplementary Figure 5/Glucose+Galactose t1 c.txt
- Source Data/Supplementary Figure 5/Glucose+Galactose t2 a.txt
- Source Data/Supplementary Figure 5/Glucose+Galactose t2 b.txt
- Source Data/Supplementary Figure 5/Glucose+Galactose t2 c.txt
- Source Data/Supplementary Figure 5/Glucose+Galactose t4 a.txt
- Source Data/Supplementary Figure 5/Glucose+Galactose t4 b.txt
- Source Data/Supplementary Figure 5/Glucose+Galactose t4 c.txt
- Source Data/Supplementary Figure 5/Glucose+Galactose t6 a.txt
- Source Data/Supplementary Figure 5/Glucose+Galactose t6 b.txt
- Source Data/Supplementary Figure 5/Glucose+Galactose t6 c.txt
- Source Data/Supplementary Figure 5/S.Figure 5A.pzfx
- Source Data/Supplementary Figure 5/Xylose t0 a.txt
- Source Data/Supplementary Figure 5/Xylose t0 b.txt
- Source Data/Supplementary Figure 5/Xylose t0 c.txt
- Source Data/Supplementary Figure 5/Xylose t1 a.txt
- Source Data/Supplementary Figure 5/Xylose t1 b.txt
- Source Data/Supplementary Figure 5/Xylose t1 c.txt
- Source Data/Supplementary Figure 5/Xylose t2 a.txt
- Source Data/Supplementary Figure 5/Xylose t2 b.txt
- Source Data/Supplementary Figure 5/Xylose t2 c.txt
- Source Data/Supplementary Figure 5/Xylose t4 a.txt
- Source Data/Supplementary Figure 5/Xylose t4 b.txt
- Source Data/Supplementary Figure 5/Xylose t4 c.txt
- Source Data/Supplementary Figure 5/Xylose t6 a.txt
- Source Data/Supplementary Figure 5/Xylose t6 b.txt
- Source Data/Supplementary Figure 5/Xylose t6 c.txt
- Source Data/Supplementary Figure 5/Xylose+Galactose t0 a.txt
- Source Data/Supplementary Figure 5/Xylose+Galactose t0 c.txt
- Source Data/Supplementary Figure 5/Xylose+Galactose t1 a.txt
- Source Data/Supplementary Figure 5/Xylose+Galactose t1 b.txt
- Source Data/Supplementary Figure 5/Xylose+Galactose t1 c.txt
- Source Data/Supplementary Figure 5/Xylose+Galactose t2 a.txt
- Source Data/Supplementary Figure 5/Xylose+Galactose t2 b.txt
- Source Data/Supplementary Figure 5/Xylose+Galactose t2 c.txt
- Source Data/Supplementary Figure 5/Xylose+Galactose t4 a.txt
- Source Data/Supplementary Figure 5/Xylose+Galactose t4 b.txt
- Source Data/Supplementary Figure 5/Xylose+Galactose t4 c.txt
- Source Data/Supplementary Figure 5/Xylose+Galactose t6 a.txt
- Source Data/Supplementary Figure 5/Xylose+Galactose t6 b.txt
- Source Data/Supplementary Figure 5/Xylose+Galactose t6 c.txt
- Source Data/Supplementary Figure 5/Xylose+Galactosel t0 b.txt
- Source Data/Supplementary Figure 5/Xylose+Glucose t0 a.txt
- Source Data/Supplementary Figure 5/Xylose+Glucose t0 b.txt
- Source Data/Supplementary Figure 5/Xylose+Glucose t0 c.txt
- Source Data/Supplementary Figure 5/Xylose+Glucose t1 a.txt
- Source Data/Supplementary Figure 5/Xylose+Glucose t1 b.txt
- Source Data/Supplementary Figure 5/Xylose+Glucose t1 c.txt
- Source Data/Supplementary Figure 5/Xylose+Glucose t2 a.txt
- Source Data/Supplementary Figure 5/Xylose+Glucose t2 b.txt
- Source Data/Supplementary Figure 5/Xylose+Glucose t2 c.txt
- Source Data/Supplementary Figure 5/Xylose+Glucose t4 a.txt
- Source Data/Supplementary Figure 5/Xylose+Glucose t4 b.txt
- Source Data/Supplementary Figure 5/Xylose+Glucose t4 c.txt
- Source Data/Supplementary Figure 5/Xylose+Glucose t6 a.txt
- Source Data/Supplementary Figure 5/Xylose+Glucose t6 b.txt
- Source Data/Supplementary Figure 5/Xylose+Glucose t6 c.txt
- Source Data/Supplementary Figure 6/
- Source Data/Supplementary Figure 6/Source Data Figure 6.xlsx
- Source Data/Supplementary Figure 7/
- Source Data/Supplementary Figure 7/Source Data Supplementary Figure 7.xlsx
- Source Data/Supplementary Figure 7/Supplementary Figure 7.pzfx
- Source Data/Supplementary Figure 8/
- Source Data/Supplementary Figure 8/Source Data Supplementary Figure 8.xlsx
- Source Data/Supplementary Figure 8/Supplementary Figure 8AB.pzfx
