# Supplementary material for: Dynamic character displacement among a pair of bacterial phyllosphere commensals in situ
Source: Nat Commun. 2022 May 20;13:2836. doi: 10.1038/s41467-022-30469-3 (PMC9123166; doi:10.1038/s41467-022-30469-3)
Supplement: Supplementary file 11 — Source Data [file 41467_2022_30469_MOESM11_ESM.zip › Source Data/Figure 2/Source Data Figure 2AB.xlsx]

## Sheet: Source Data Figure 2A+B
Source Data for Figure 2A+B
Colony forming units per gram fresh weight (CFUs/gFW) over the different conditions
Each data point represents the values obtained from a single plant with a total of 6 plants over 4 indepedent plant experiments
	Leaf68	+ Sphingomonas Leaf257	Leaf257	+ Rhizobium Leaf68			Total load co-colonization (Sum = Column C + Column E)
	945000000	669000000	2550000000	802000000			1471000000
	479000000	137000000	936000000	956000000			1093000000
	320000000	332000000	1180000000	249000000			581000000
	330000000	620000000	1970000000	974000000			1594000000
	178000000	623000000	798000000	872000000			1495000000
	316000000	361000000	1170000000	632000000			993000000
	241000000	872000000	2880000000	555000000			1427000000
	307000000	2230000000	1600000000	742000000			2972000000
	83800000	1070000000	3200000000	690000000			1760000000
	263000000	1400000000	1090000000	985000000			2385000000
	280000000	750000000	2480000000	450000000			1200000000
	163000000	821000000	1460000000	492000000			1313000000
	138000000	1720000000	2600000000	1080000000			2800000000
	226000000	1630000000	3430000000	929000000			2559000000
	148000000	2270000000	2470000000	567000000			2837000000
	46800000	1020000000	3610000000	790000000			1810000000
	87500000	2170000000	2500000000	652000000			2822000000
	173000000	2680000000	1000000000	2680000000			5360000000
	203000000	813000000	376000000	1080000000			1893000000
	207000000	1140000000	549000000	506000000			1646000000
	313000000	410000000	641000000	137000000			547000000
	348000000	2120000000	412000000	236000000			2356000000
	271000000	1470000000	280000000	244000000			1714000000
	181000000	1430000000	521000000	797000000			2227000000
Mean	260337500	1198250000	1.65429e+09	7.54042e+08			1.95229e+09
Fold Change (Leaf68+/Leaf68)	4.60268
FC (Leaf257+/Leaf257)	0.455809
