# Supplementary material for: Dynamic character displacement among a pair of bacterial phyllosphere commensals in situ
Source: Nat Commun. 2022 May 20;13:2836. doi: 10.1038/s41467-022-30469-3 (PMC9123166; doi:10.1038/s41467-022-30469-3)
Supplement: Supplementary file 11 — Source Data [file 41467_2022_30469_MOESM11_ESM.zip › Source Data/Figure 3/Source Data Figure 3ABC.xlsx]

## Sheet: Source Data Figure 3A
Source Data for Figure 3A
Normalized protein abundance of selected Leaf257 proteins involved in the degradation of xylan
ASF14_10230		ASF14_106825		ASF14_16480		ASF14_10240
co-colonization	mono-colonization	co-colonization	mono-colonization	co-colonization	mono-colonization	co-colonization	mono-colonization
46167.9	2035.72	33692.1	6260.36	9124.68	4253.06	9171.13	2970.91
34981.8	18923.3	40506.5	5765.91	16742.2	3766.05	8397.07	3136.24
55523.2	3775.06	21893.8	5141.04	7753.14	3503.6	22169.8	4045.3
67944	13970.5	20932.9	5288.18	10077.7	2355.11	20881.4	4151.42

## Sheet: Source Data Figure 3B
Source Data for Figure 3B showing OD600 values per time point over the different conditions
Time [s]	0	614.5	1228.9	1843.3	2457.8	3072.2	3686.7	4301.1	4915.6	5530	6144.5	6758.9	7373.4	7987.8	8602.3	9216.7	9831.2	10445.6	11060.1	11674.5	12289	12903.4	13517.9	14132.3	14746.7	15361.2	15975.7	16590.1	17204.5	17819	18433.4	19047.9	19662.3	20276.8	20891.2	21505.7	22120.1	22734.5	23349	23963.4	24577.9	25192.3	25806.8	26421.2	27035.7	27650.1	28264.5	28879	29493.4
Temp. [°C]	28.7	28.4	28.4	28.2	28.1	28.1	28.3	28.2	28.3	28.4	28.2	28.3	28.4	28.7	28.4	28.3	28.4	28.2	28.2	28.3	28.2	28.1	28.3	28.3	28.2	28.4	28.4	28.3	28.3	28.4	28.2	28.2	28.1	28.2	28.2	28.3	28.4	28.2	28.3	28.4	28.4	28.3	28.2	28.3	28.2	28.3	28	28.6	28.3
MM	0.0973	0.0949	0.0943	0.0944	0.0938	0.0931	0.0944	0.0921	0.0927	0.094	0.0926	0.0955	0.0948	0.0904	0.0929	0.0954	0.0958	0.0955	0.0948	0.0958	0.0941	0.0968	0.0944	0.095	0.0955	0.0947	0.0945	0.0937	0.0932	0.0956	0.0944	0.0951	0.0939	0.0928	0.0948	0.0952	0.095	0.0949	0.0928	0.0967	0.0972	0.0962	0.0958	0.0966	0.0951	0.0963	0.0967	0.0959	0.0979
blank	0.0891	0.0863	0.088	0.092	0.0903	0.0913	0.0915	0.0917	0.0934	0.0892	0.0913	0.0884	0.0918	0.0914	0.0902	0.091	0.0913	0.0908	0.089	0.0891	0.0922	0.0883	0.0897	0.0886	0.0948	0.0948	0.0915	0.0883	0.0913	0.0926	0.0907	0.0877	0.0929	0.0881	0.0938	0.0883	0.0896	0.093	0.0936	0.0929	0.0897	0.0894	0.0905	0.0906	0.0924	0.0963	0.0916	0.0918	0.0904
blank	0.094	0.0956	0.0972	0.0967	0.0985	0.0982	0.0976	0.097	0.1003	0.0962	0.097	0.0977	0.0983	0.0998	0.0979	0.0997	0.1007	0.0995	0.097	0.0959	0.0996	0.0975	0.0979	0.0968	0.0995	0.1003	0.0989	0.0995	0.0969	0.0989	0.0984	0.0948	0.1004	0.0982	0.1014	0.1	0.1002	0.1015	0.1006	0.0977	0.1011	0.0934	0.0981	0.098	0.1001	0.1034	0.1029	0.101	0.0993
blank	0.0902	0.0912	0.0913	0.0903	0.0906	0.0916	0.0921	0.0913	0.0924	0.092	0.0917	0.093	0.0932	0.0924	0.0907	0.0926	0.0876	0.0925	0.0916	0.0898	0.0908	0.0902	0.0898	0.0899	0.0895	0.0914	0.0822	0.0889	0.0891	0.0906	0.0905	0.0918	0.0885	0.0884	0.0902	0.0886	0.0928	0.0939	0.0953	0.0922	0.0885	0.0893	0.0899	0.0888	0.0905	0.0923	0.0938	0.0923	0.0927
blank	0.0945	0.091	0.0901	0.0901	0.0929	0.0927	0.093	0.0928	0.0937	0.0911	0.0925	0.0906	0.093	0.0923	0.0922	0.0927	0.0935	0.0911	0.0905	0.0909	0.092	0.0909	0.0907	0.0906	0.0931	0.0937	0.092	0.0886	0.0922	0.093	0.0912	0.0895	0.091	0.0905	0.0923	0.0922	0.0914	0.0939	0.0937	0.0921	0.093	0.0922	0.0922	0.0916	0.0932	0.0929	0.0929	0.0924	0.0909
blank	0.0875	0.0882	0.0898	0.0937	0.0887	0.0908	0.0913	0.0908	0.09	0.0921	0.0924	0.0916	0.0896	0.0911	0.0909	0.0905	0.0878	0.0919	0.0911	0.0901	0.092	0.0914	0.0899	0.0922	0.0908	0.0907	0.0948	0.0925	0.0871	0.0915	0.0929	0.0898	0.0928	0.0913	0.0906	0.0892	0.0921	0.0904	0.0911	0.0904	0.0907	0.0917	0.0897	0.0888	0.0835	0.0895	0.0883	0.0913	0.0916
blank	0.0928	0.094	0.0949	0.0973	0.0947	0.0955	0.0962	0.0943	0.0957	0.097	0.0957	0.0965	0.0947	0.0958	0.0955	0.0956	0.0954	0.0967	0.0968	0.0953	0.0951	0.0959	0.0967	0.0956	0.096	0.0944	0.0971	0.0964	0.0945	0.0946	0.0962	0.0959	0.0964	0.0942	0.0955	0.0952	0.0954	0.0945	0.0943	0.0941	0.0934	0.0953	0.0929	0.0923	0.0947	0.0943	0.0946	0.094	0.0937
blank	0.0861	0.0872	0.0867	0.0858	0.0901	0.0862	0.0865	0.0863	0.0869	0.0868	0.0873	0.0876	0.0874	0.0877	0.0881	0.0889	0.0905	0.0875	0.0875	0.0874	0.0875	0.0867	0.0872	0.0877	0.0893	0.0874	0.0888	0.0872	0.0897	0.0871	0.0872	0.0875	0.0866	0.0853	0.0879	0.0895	0.0884	0.0896	0.0885	0.088	0.0917	0.0888	0.09	0.0899	0.0869	0.0898	0.0895	0.0876	0.0882
blank	0.092	0.0897	0.0903	0.0913	0.0917	0.0914	0.091	0.0908	0.0917	0.0907	0.0906	0.0905	0.0915	0.0913	0.0914	0.0916	0.0945	0.0912	0.0914	0.0903	0.0913	0.0904	0.0903	0.0919	0.0923	0.0915	0.0919	0.0932	0.093	0.0943	0.0934	0.0938	0.0932	0.093	0.0953	0.0941	0.0956	0.0873	0.0948	0.0965	0.0958	0.0942	0.0955	0.0947	0.0919	0.096	0.0951	0.0944	0.0965
blank	0.0885	0.09	0.0914	0.0897	0.0921	0.0911	0.092	0.0911	0.0934	0.0913	0.0913	0.0922	0.0919	0.0931	0.0901	0.0921	0.091	0.0935	0.0905	0.0911	0.0905	0.0914	0.0915	0.0906	0.093	0.0888	0.0899	0.0908	0.0925	0.091	0.0895	0.0917	0.0917	0.0889	0.0886	0.0895	0.0907	0.0912	0.09	0.0911	0.0909	0.0918	0.0924	0.0922	0.0928	0.0919	0.0939	0.0912	0.092
blank	0.0859	0.0883	0.089	0.0892	0.0899	0.0894	0.0892	0.0895	0.0888	0.0898	0.0883	0.0903	0.0887	0.0892	0.0897	0.0899	0.0898	0.0892	0.0908	0.0898	0.0895	0.091	0.089	0.0896	0.0904	0.089	0.0911	0.0895	0.0891	0.0896	0.0899	0.0903	0.0898	0.0892	0.089	0.0908	0.0903	0.0892	0.0914	0.0908	0.0911	0.0896	0.0908	0.0878	0.0892	0.0905	0.0888	0.0889	0.0898
MM	0.0975	0.091	0.0981	0.0904	0.0889	0.0932	0.0969	0.0922	0.094	0.0918	0.0918	0.092	0.0929	0.0934	0.0935	0.0928	0.0954	0.0926	0.0933	0.0923	0.0948	0.092	0.0971	0.0983	0.0925	0.0958	0.096	0.0963	0.0948	0.0971	0.0983	0.0956	0.1006	0.0902	0.0985	0.0933	0.0963	0.0958	0.0976	0.0928	0.0932	0.0939	0.0933	0.0954	0.0972	0.0945	0.0935	0.0977	0.096
MM	0.0968	0.0976	0.0993	0.0956	0.0978	0.0937	0.0993	0.096	0.0972	0.0999	0.0919	0.1006	0.0944	0.0967	0.0943	0.0978	0.0922	0.0935	0.099	0.0944	0.0928	0.0968	0.0933	0.0979	0.0969	0.0979	0.0931	0.0916	0.0935	0.0949	0.0928	0.0968	0.0943	0.0944	0.0915	0.0934	0.0921	0.0955	0.0908	0.0934	0.0902	0.0959	0.0921	0.0923	0.0908	0.0942	0.0927	0.0933	0.0931
Leaf257 MM+Xylan	0.1257	0.1139	0.1106	0.1117	0.1136	0.1133	0.1164	0.1151	0.1154	0.1183	0.1186	0.1162	0.1199	0.1192	0.1196	0.12	0.1203	0.1173	0.1203	0.1201	0.1197	0.1207	0.122	0.1209	0.1218	0.1236	0.122	0.1217	0.1221	0.1225	0.1231	0.1227	0.1233	0.1222	0.1243	0.1252	0.1256	0.1252	0.1254	0.1262	0.1269	0.1275	0.1278	0.1285	0.1289	0.1295	0.1306	0.1308	0.1318
Leaf257 MM+Xylan	0.1309	0.1233	0.1143	0.1137	0.1146	0.1121	0.1154	0.1163	0.1194	0.1179	0.1173	0.1201	0.1177	0.1212	0.1209	0.1197	0.1182	0.12	0.1217	0.1209	0.1208	0.1218	0.1215	0.1217	0.122	0.1215	0.1222	0.1216	0.1224	0.1225	0.1238	0.1235	0.1241	0.123	0.1245	0.1254	0.1253	0.1255	0.126	0.1264	0.127	0.127	0.1279	0.1276	0.1287	0.1298	0.13	0.1313	0.1312
Leaf257 MM+Xylan	0.1318	0.1288	0.118	0.1176	0.1171	0.1157	0.1174	0.1169	0.1183	0.1198	0.119	0.12	0.1201	0.1199	0.1209	0.1224	0.1214	0.1203	0.122	0.1205	0.1213	0.1213	0.1212	0.1222	0.1218	0.1232	0.1245	0.1245	0.1238	0.124	0.1245	0.1239	0.1247	0.1232	0.1251	0.1241	0.1256	0.1257	0.1263	0.1264	0.1268	0.1271	0.1276	0.128	0.1288	0.1291	0.1304	0.131	0.1305
Leaf257 MM+Xylan	0.1319	0.1263	0.1219	0.1212	0.1175	0.1167	0.1175	0.1182	0.1186	0.1174	0.1179	0.1207	0.1211	0.1215	0.1195	0.121	0.1223	0.1219	0.1218	0.1218	0.1235	0.1221	0.1222	0.1213	0.1243	0.1242	0.1235	0.1235	0.1238	0.124	0.1247	0.124	0.1248	0.1241	0.1246	0.1257	0.1267	0.1265	0.1265	0.1274	0.1277	0.128	0.128	0.1287	0.1293	0.1297	0.1307	0.13	0.1307
Leaf257 MM+Xylan	0.1287	0.13	0.121	0.1186	0.1188	0.1183	0.1194	0.1193	0.1187	0.1192	0.12	0.1195	0.1198	0.1214	0.1207	0.1224	0.1218	0.1215	0.1208	0.1228	0.1234	0.1229	0.1215	0.1228	0.1223	0.1213	0.1217	0.1212	0.1244	0.1242	0.1233	0.1191	0.1256	0.1242	0.1267	0.1266	0.1264	0.1253	0.1248	0.1266	0.1276	0.1276	0.128	0.1284	0.1284	0.1299	0.13	0.1299	0.1318
MM	0.097	0.0999	0.0999	0.0994	0.1027	0.1008	0.1019	0.0991	0.1015	0.1021	0.1007	0.1014	0.102	0.1013	0.0951	0.1021	0.1019	0.1019	0.1001	0.1021	0.1025	0.1015	0.1024	0.1007	0.1018	0.1009	0.1009	0.0999	0.1017	0.1014	0.1016	0.1019	0.1033	0.1012	0.1002	0.1008	0.1002	0.099	0.0999	0.1008	0.1009	0.1009	0.1019	0.1018	0.1021	0.1039	0.1025	0.1014	0.1009
MM	0.0966	0.0984	0.0996	0.0991	0.0994	0.096	0.097	0.097	0.0979	0.0975	0.097	0.0973	0.0978	0.0966	0.0974	0.0976	0.0964	0.0977	0.0964	0.0965	0.0978	0.097	0.0967	0.0972	0.096	0.095	0.0961	0.0964	0.0957	0.0953	0.0952	0.0972	0.0954	0.0939	0.0952	0.0965	0.0962	0.0962	0.095	0.0965	0.0954	0.0952	0.0957	0.0931	0.0943	0.0969	0.0967	0.096	0.094
MM	0.087	0.0897	0.0918	0.0832	0.0926	0.0888	0.0931	0.0949	0.1087	0.1211	0.1198	0.1223	0.1337	0.1436	0.1398	0.142	0.1551	0.1622	0.1587	0.1594	0.1658	0.1771	0.1723	0.1751	0.1817	0.1854	0.1861	0.1854	0.1896	0.1985	0.201	0.199	0.1998	0.206	0.2094	0.2064	0.2077	0.2065	0.219	0.2118	0.209	0.2103	0.2139	0.2154	0.2091	0.2107	0.2131	0.211	0.209
MM	0.0902	0.0931	0.0938	0.092	0.0935	0.0941	0.0922	0.093	0.0934	0.0906	0.0946	0.0936	0.0963	0.0935	0.093	0.0971	0.0956	0.0952	0.0963	0.0945	0.094	0.0931	0.0971	0.093	0.0948	0.0926	0.0915	0.0913	0.0916	0.094	0.0943	0.0906	0.0908	0.0923	0.0923	0.0923	0.0931	0.0891	0.0889	0.0924	0.0937	0.0919	0.0946	0.0932	0.0915	0.092	0.0929	0.0951	0.0946
MM+Xylan	0.0964	0.0939	0.0939	0.0924	0.0955	0.0951	0.0922	0.0944	0.0958	0.0942	0.0936	0.0933	0.0945	0.0954	0.0952	0.0947	0.0946	0.0947	0.0941	0.0943	0.0934	0.0931	0.0945	0.0937	0.0939	0.0927	0.0955	0.0935	0.0939	0.0933	0.0943	0.0917	0.0946	0.0926	0.094	0.0942	0.094	0.0931	0.0945	0.0934	0.0933	0.0947	0.0933	0.0944	0.0953	0.0946	0.0933	0.0942	0.0929
MM+Xylan	0.0988	0.0956	0.0951	0.0899	0.0986	0.0974	0.0959	0.0971	0.0973	0.0982	0.0976	0.0973	0.0973	0.0982	0.0982	0.0995	0.0974	0.0958	0.0973	0.0972	0.0968	0.0967	0.097	0.0973	0.0954	0.096	0.0966	0.0958	0.0961	0.0972	0.0968	0.0952	0.0969	0.0942	0.0972	0.0966	0.0965	0.0956	0.0959	0.0957	0.0953	0.0969	0.0961	0.0969	0.0964	0.0962	0.0954	0.0966	0.0954
MM+Xylan	0.0932	0.0985	0.0954	0.095	0.0997	0.0961	0.0956	0.0965	0.0966	0.0979	0.0966	0.0984	0.0989	0.0983	0.0981	0.0991	0.0991	0.099	0.0991	0.0987	0.0989	0.0992	0.0974	0.0981	0.0991	0.0982	0.099	0.0972	0.0958	0.097	0.0972	0.0984	0.0955	0.0973	0.0973	0.0988	0.0971	0.0965	0.0974	0.0974	0.0975	0.0962	0.0996	0.0972	0.099	0.0999	0.0995	0.0969	0.0988
MM+Xylan	0.0918	0.0976	0.0976	0.0961	0.095	0.0966	0.0961	0.096	0.0955	0.0967	0.0982	0.0974	0.0971	0.0959	0.0959	0.0975	0.0953	0.0977	0.0977	0.0981	0.0985	0.0988	0.0982	0.0975	0.0988	0.0989	0.0956	0.0985	0.0987	0.0979	0.0978	0.0983	0.097	0.0922	0.0971	0.0971	0.0982	0.0957	0.0935	0.0977	0.0981	0.0944	0.0972	0.0967	0.0957	0.0946	0.096	0.0979	0.0982
MM+Xylan	0.0958	0.0954	0.0949	0.0958	0.101	0.0971	0.0974	0.0992	0.0982	0.0991	0.0983	0.0998	0.1008	0.0987	0.0991	0.1009	0.1001	0.1005	0.0997	0.0996	0.0998	0.0994	0.0987	0.1007	0.0993	0.098	0.1024	0.0985	0.0977	0.1	0.0996	0.0993	0.0977	0.1007	0.1	0.0987	0.0995	0.0988	0.1021	0.1009	0.0994	0.102	0.0986	0.1011	0.1018	0.1026	0.1017	0.1002	0.1
MM	0.1014	0.1038	0.105	0.1034	0.1052	0.1079	0.1039	0.1059	0.1202	0.1353	0.1392	0.1405	0.1528	0.165	0.1655	0.1723	0.1791	0.1907	0.1875	0.1899	0.1981	0.2062	0.207	0.2042	0.21	0.2151	0.2166	0.217	0.2204	0.2234	0.2301	0.2294	0.2252	0.2308	0.2401	0.2399	0.2381	0.2341	0.2387	0.2473	0.2497	0.2409	0.2466	0.2502	0.2396	0.2469	0.2566	0.2453	0.2517
MM	0.0917	0.0941	0.0937	0.0934	0.0939	0.0942	0.0946	0.0936	0.0945	0.094	0.0933	0.0926	0.0931	0.0936	0.0936	0.0948	0.0927	0.0935	0.0927	0.0942	0.0933	0.093	0.0919	0.0932	0.0936	0.0934	0.0942	0.0922	0.0914	0.0953	0.0927	0.0939	0.0923	0.0909	0.0931	0.0928	0.0936	0.0948	0.092	0.0942	0.0949	0.093	0.095	0.0952	0.0901	0.0923	0.0944	0.0917	0.0931
MM	0.0866	0.0899	0.0924	0.0907	0.0945	0.1073	0.1086	0.1099	0.1247	0.1463	0.151	0.1582	0.17	0.1825	0.1853	0.1862	0.1978	0.2073	0.2078	0.2103	0.2163	0.2228	0.2269	0.2274	0.2332	0.2358	0.2377	0.2408	0.2423	0.2481	0.2513	0.2549	0.2561	0.2584	0.2673	0.2717	0.269	0.2742	0.2759	0.2793	0.2823	0.2763	0.2811	0.2842	0.2862	0.2898	0.2926	0.2933	0.2915
MM	0.095	0.0957	0.0969	0.0955	0.0928	0.0944	0.0945	0.0928	0.0969	0.0957	0.095	0.0949	0.0954	0.0947	0.0938	0.0969	0.0931	0.0934	0.0944	0.0924	0.0937	0.0928	0.094	0.0955	0.092	0.0925	0.0923	0.0932	0.0933	0.0939	0.0953	0.0941	0.0948	0.0911	0.0917	0.0929	0.0955	0.0925	0.0968	0.0972	0.0975	0.0953	0.097	0.0915	0.0922	0.0931	0.0941	0.0918	0.0911
Leaf68 MM+Xylan	0.1363	0.1343	0.1341	0.1407	0.1409	0.1418	0.1431	0.1422	0.1431	0.1453	0.1453	0.148	0.1468	0.1478	0.1439	0.143	0.1439	0.144	0.1443	0.1449	0.1439	0.142	0.1417	0.136	0.1313	0.1309	0.1239	0.1216	0.1207	0.122	0.1263	0.1209	0.1209	0.1202	0.12	0.1195	0.1197	0.1206	0.1208	0.1206	0.1212	0.1211	0.1215	0.1252	0.1307	0.1406	0.1235	0.1199	0.1195
Leaf68 MM+Xylan	0.1197	0.1217	0.1192	0.1205	0.1276	0.1264	0.1274	0.1303	0.1332	0.1331	0.1309	0.1339	0.1378	0.1332	0.1311	0.1353	0.1394	0.1352	0.1351	0.1338	0.138	0.1362	0.1348	0.1357	0.1392	0.1352	0.1348	0.1339	0.1342	0.1415	0.133	0.1319	0.1321	0.1383	0.1329	0.1329	0.1336	0.1335	0.1337	0.1336	0.1314	0.1309	0.1374	0.1314	0.1202	0.1202	0.1267	0.1211	0.1196
Leaf68 MM+Xylan	0.1283	0.1206	0.119	0.1274	0.1317	0.1274	0.1326	0.1293	0.1328	0.1297	0.1322	0.1325	0.1394	0.134	0.1162	0.118	0.1254	0.1225	0.119	0.1185	0.1244	0.1244	0.1187	0.1185	0.1246	0.1231	0.118	0.1173	0.1204	0.1317	0.1199	0.1174	0.1188	0.1264	0.1213	0.1176	0.1182	0.1195	0.1271	0.1171	0.1175	0.1176	0.1276	0.117	0.1173	0.1204	0.1303	0.1197	0.1187
Leaf68 MM+Xylan	0.1262	0.1241	0.1216	0.1203	0.1264	0.1249	0.1293	0.1244	0.1269	0.1232	0.121	0.1232	0.1293	0.1324	0.1229	0.1236	0.1321	0.1365	0.1187	0.1238	0.1342	0.1412	0.1279	0.1336	0.1414	0.1475	0.141	0.1396	0.1435	0.1542	0.1554	0.1498	0.1588	0.1615	0.1672	0.16	0.1571	0.16	0.1699	0.1657	0.1625	0.1665	0.1744	0.1698	0.1695	0.1665	0.1715	0.1703	0.1717
Leaf68 MM+Xylan	0.1247	0.1186	0.1216	0.1232	0.1235	0.1245	0.1272	0.1286	0.1342	0.1346	0.1275	0.1284	0.1379	0.1429	0.1345	0.1319	0.1309	0.1379	0.1282	0.1288	0.1305	0.1381	0.1282	0.1274	0.1334	0.1396	0.1317	0.1299	0.1315	0.1436	0.1442	0.1362	0.1353	0.1443	0.1496	0.1399	0.1382	0.1382	0.1477	0.1407	0.1381	0.1394	0.1433	0.1426	0.1407	0.1386	0.1505	0.145	0.1431
MM	0.0985	0.0991	0.1021	0.1019	0.1027	0.1375	0.1617	0.1747	0.1932	0.208	0.2214	0.23	0.2455	0.2539	0.2607	0.2694	0.2762	0.2869	0.295	0.2944	0.2997	0.3049	0.3087	0.3098	0.3162	0.315	0.326	0.3302	0.3238	0.3252	0.3364	0.339	0.3455	0.3382	0.3434	0.3364	0.3493	0.3406	0.3468	0.3464	0.3556	0.355	0.3627	0.3639	0.3623	0.3549	0.3734	0.346	0.3499
MM	0.0932	0.0932	0.0941	0.0941	0.0938	0.0968	0.0958	0.0952	0.0945	0.0941	0.0953	0.0946	0.0954	0.0951	0.0956	0.0956	0.094	0.0926	0.0943	0.0924	0.096	0.0925	0.0953	0.0935	0.0958	0.0939	0.0961	0.094	0.0915	0.0953	0.0941	0.0942	0.0952	0.0921	0.0953	0.0928	0.0944	0.0951	0.0949	0.0947	0.0946	0.0937	0.0939	0.095	0.093	0.0937	0.0943	0.0949	0.0942
MM	0.0809	0.0883	0.0888	0.0908	0.0907	0.1172	0.1308	0.1253	0.1298	0.1477	0.1465	0.1389	0.1448	0.161	0.1562	0.1488	0.1517	0.1687	0.1644	0.1582	0.1582	0.1749	0.1765	0.1677	0.1715	0.1881	0.1882	0.1811	0.1852	0.1965	0.2115	0.2105	0.2106	0.2135	0.2286	0.2336	0.2336	0.2356	0.2409	0.2506	0.2522	0.2477	0.2549	0.2613	0.2632	0.2633	0.2672	0.2689	0.2689
MM	0.0926	0.0908	0.0896	0.0891	0.0886	0.0894	0.0888	0.0888	0.0885	0.0875	0.0883	0.0892	0.0885	0.0907	0.0881	0.0895	0.09	0.0895	0.0883	0.0882	0.0889	0.0887	0.089	0.0891	0.089	0.0882	0.0902	0.0898	0.0905	0.0887	0.0898	0.0924	0.0894	0.0867	0.0896	0.0899	0.0895	0.0894	0.0895	0.0924	0.0879	0.0898	0.0929	0.0895	0.0895	0.0906	0.091	0.0924	0.0904
blank	0.094	0.0965	0.0943	0.0917	0.095	0.0919	0.0938	0.0921	0.0937	0.0942	0.0923	0.0938	0.0933	0.0918	0.0947	0.0926	0.0942	0.093	0.0951	0.094	0.0926	0.0938	0.0917	0.0931	0.0915	0.0929	0.0923	0.0911	0.0922	0.0927	0.0942	0.0929	0.0925	0.0906	0.0916	0.0921	0.0929	0.0908	0.0913	0.0908	0.0932	0.0915	0.0936	0.0901	0.0897	0.0897	0.092	0.0931	0.0949
blank	0.0851	0.0868	0.0908	0.09	0.0917	0.0913	0.093	0.0905	0.0937	0.0916	0.0923	0.0939	0.0916	0.0914	0.0921	0.0927	0.0904	0.0946	0.092	0.0954	0.0946	0.0944	0.0943	0.0952	0.0928	0.0947	0.0948	0.0929	0.0916	0.0947	0.0928	0.0935	0.092	0.0939	0.0936	0.0928	0.0924	0.0938	0.0933	0.0929	0.094	0.0951	0.0903	0.0923	0.0918	0.0904	0.0931	0.0926	0.0923
blank	0.0916	0.0914	0.0898	0.0892	0.0897	0.0923	0.0889	0.0896	0.0919	0.0916	0.085	0.0939	0.0911	0.0902	0.0917	0.0894	0.0931	0.0905	0.093	0.0843	0.0903	0.0907	0.0875	0.0888	0.0919	0.0869	0.0882	0.0892	0.0898	0.0865	0.0888	0.0936	0.0899	0.0857	0.0873	0.0908	0.089	0.0875	0.0909	0.0914	0.0905	0.0876	0.0923	0.0926	0.0922	0.0921	0.0913	0.0944	0.0945
blank	0.0901	0.0877	0.0872	0.0876	0.0893	0.0915	0.0877	0.0879	0.0908	0.0894	0.0884	0.0925	0.0891	0.0875	0.088	0.0883	0.0883	0.0901	0.0894	0.0899	0.0895	0.09	0.088	0.0882	0.0903	0.0863	0.0869	0.0868	0.0875	0.085	0.0861	0.0939	0.0871	0.0866	0.0817	0.0902	0.0886	0.0866	0.0893	0.0922	0.0905	0.0913	0.0928	0.0922	0.0917	0.0906	0.0885	0.0939	0.0904
blank	0.0913	0.0911	0.0937	0.0939	0.0952	0.0955	0.0931	0.0948	0.0969	0.0958	0.0941	0.098	0.0968	0.0933	0.0936	0.0944	0.0917	0.097	0.0946	0.0973	0.096	0.0965	0.0924	0.0954	0.0981	0.0925	0.0926	0.0913	0.0937	0.0905	0.0917	0.0983	0.0916	0.0912	0.0932	0.0966	0.0937	0.0934	0.0889	0.0971	0.0964	0.0938	0.095	0.0976	0.0978	0.0956	0.0963	0.099	0.0982
blank	0.0879	0.0889	0.0916	0.0913	0.0891	0.0901	0.0895	0.0916	0.088	0.0917	0.0913	0.0892	0.0916	0.0933	0.0924	0.0958	0.0919	0.091	0.0924	0.0895	0.0897	0.0926	0.0938	0.0925	0.092	0.0958	0.0946	0.0919	0.0966	0.0967	0.0963	0.0883	0.0931	0.0933	0.0947	0.0947	0.0943	0.0935	0.0924	0.0917	0.0923	0.0915	0.0941	0.089	0.0913	0.0955	0.0962	0.0888	0.0924
blank	0.097	0.0963	0.099	0.0978	0.0986	0.0974	0.0986	0.0982	0.0985	0.0969	0.0965	0.0973	0.0978	0.098	0.098	0.0975	0.0969	0.0973	0.096	0.0975	0.0966	0.0966	0.0966	0.0972	0.0976	0.0972	0.096	0.0964	0.0967	0.0964	0.0968	0.0972	0.0975	0.096	0.0976	0.0979	0.0974	0.0974	0.0977	0.0987	0.0978	0.0968	0.0993	0.0974	0.0982	0.097	0.0973	0.0963	0.0972
blank	0.0835	0.0827	0.0895	0.0922	0.0912	0.0907	0.0854	0.0903	0.0913	0.0918	0.0901	0.0913	0.0892	0.0874	0.0872	0.0871	0.0839	0.0928	0.0896	0.0896	0.0921	0.09	0.0927	0.0901	0.0909	0.0888	0.0892	0.0867	0.0836	0.0864	0.0869	0.0917	0.0866	0.0868	0.0913	0.0888	0.0908	0.0914	0.0905	0.0926	0.0892	0.0969	0.0871	0.0956	0.0904	0.086	0.0881	0.0945	0.0879
blank	0.095	0.0942	0.099	0.0972	0.0948	0.097	0.1033	0.0991	0.0949	0.0969	0.0993	0.0965	0.0969	0.1069	0.0984	0.1038	0.1004	0.0986	0.1008	0.0984	0.0982	0.1007	0.102	0.1	0.1011	0.1032	0.1059	0.0993	0.1058	0.1047	0.1063	0.0954	0.0995	0.107	0.1019	0.103	0.0989	0.1015	0.0981	0.0988	0.0981	0.1005	0.0941	0.0972	0.0905	0.1075	0.1035	0.0999	0.0959
blank	0.0855	0.0926	0.0934	0.0896	0.0911	0.0934	0.0945	0.0935	0.0929	0.096	0.0955	0.0938	0.095	0.0927	0.0957	0.0957	0.0969	0.0936	0.0954	0.094	0.0954	0.0966	0.0936	0.0945	0.0959	0.0958	0.0949	0.0971	0.0939	0.0939	0.0961	0.093	0.0969	0.0947	0.0949	0.0948	0.0934	0.0945	0.0943	0.0945	0.0944	0.0951	0.0929	0.0917	0.0952	0.0975	0.0953	0.0941	0.0911
MM	0.0964	0.0959	0.0987	0.0984	0.1007	0.1016	0.1001	0.0995	0.0996	0.1019	0.1003	0.0996	0.1031	0.099	0.1048	0.102	0.1015	0.1004	0.1033	0.1028	0.0997	0.1017	0.0977	0.1029	0.1014	0.1017	0.0986	0.1046	0.1007	0.101	0.1028	0.101	0.1031	0.0998	0.1043	0.1005	0.1002	0.0998	0.1032	0.1001	0.1018	0.0944	0.1041	0.0985	0.0978	0.0982	0.1028	0.1009	0.1025
[truncated: 130 more columns]

## Sheet: Source Data Figure 3C
Source Data for Figure 3C
Uncropped SDS-page for xylan degrading secreted proteins
The Minimal Medium + Xylan condition was repeated in three replicates
The Minimal Medium + Glucose condition was repeated in one replicates
