# Supplementary material for: Dynamic character displacement among a pair of bacterial phyllosphere commensals in situ
Source: Nat Commun. 2022 May 20;13:2836. doi: 10.1038/s41467-022-30469-3 (PMC9123166; doi:10.1038/s41467-022-30469-3)
Supplement: Supplementary file 11 — Source Data [file 41467_2022_30469_MOESM11_ESM.zip › Source Data/Figure 4/Source Data Figure 4BC.xlsx]

## Sheet: Source Data Figure 4B
Source Data for Figure 4B
CFU/s per gFW for each condition
Each data point represents the CFUs of a single plant with a total of 12 plants for this experiment
Leaf68 wt	Leaf68 glpR::KmF	Leaf68 phoB::KmF	Leaf68 aceA::KmF	Leaf68 adh::KmF	Leaf68 bioB::KmR
243000000	936000000	522000000	299000000	887000000	79600000
727000000	671000000	92300000	389000000	774000000	466000000
566000000	217000000	361000000	438000000	485000000	423000000
548000000	925000000	182000000	280000000	1460000000	950000000
232000000	327000000	236000000	216000000	848000000	346000000
553000000	1220000000	193000000	-166000000	591000000	675000000
370000000	1160000000	600000000	166000000	314000000	981000000
176000000	522000000	680000000	212000000	274000000	1370000000
509000000	199000000	257000000	351000000	1170000000	312000000
236000000	1520000000	167000000	609000000	770000000	1060000000
453000000	697000000	437000000	947000000	367000000	294000000
524000000	825000000	478000000	228000000	451000000	328000000

## Sheet: Source Data Figure 4C
Source Data for Figure 4C
Percentage of total population of the wild type to the respective condition
Each data point represents the values obtained from a single plant with a total of 12 plants for this experiment
Leaf68 wt	Leaf68 phoB::KmF	Leaf68 wt	Leaf68 aceA::KmF	Leaf68 wt	Leaf68 adh::KmF	Leaf68 wt	Leaf68 glpR::KmF
88.1	11.875	60	40	47.8	52.1739	36	64
96.4	3.6	58.3	41.6667	55.9	44.1176	85.2	14.8148
25	75	58.3	41.6667	59.3	40.7407	98.7	1.33333
82.1	17.9487	53.3	46.6667	67.6	32.3529	70	30
80	20	50	50	54.8	45.1613	82.5	17.5
94	6	70	30	83	17	65	35
88.6	11.4286	45	55	96	4	62.5	37.5
80	20	80	20	91.3	8.75	70	30
98.1	1.92308	56.7	43.3333	86.7	13.3333	86	14
98.1	1.85185	70	30	65.2	34.7826	74.2	25.8333
95.9	4.13793	93	6.97674	86	14	73.3	26.6667
97.8	2.17391	22.2	77.7778	42.5	57.5
