# Supplementary material for: Dynamic character displacement among a pair of bacterial phyllosphere commensals in situ
Source: Nat Commun. 2022 May 20;13:2836. doi: 10.1038/s41467-022-30469-3 (PMC9123166; doi:10.1038/s41467-022-30469-3)
Supplement: Supplementary file 11 — Source Data [file 41467_2022_30469_MOESM11_ESM.zip › Source Data/Figure 5/Source Data Figure 5.xlsx]

## Sheet: Figure 5A
Source Data for Figure 5A
Values represent the % of total population of either Leaf68 wt or mutant
Each value was obtained from a single plant with a total number of 12 plants. Except in the water condition were three plants were harvested.
Control		ddH2O		Biotin
Leaf68 wt	Leaf68 bioB::KmR	Leaf68 wt	Leaf68 bioB::KmR	Leaf68 wt	Leaf68 bioB::KmR
94.2	5.83333	90	10	70	30
94.2	5.83333	98.5	1.54545	97.9	2.14286
82	18	95	5	33.3	66.6667
98.1	1.85714			62.5	37.5
86.5	13.5			33.3	66.6667
97.8	2.25			91.7	8.33333
96	4			37.1	62.8571
95.7	4.28571			50	50
98.7	1.33333			58	42
61.5	38.4615			70.8	29.1667
93.3	6.66667			48	52
93.3	6.66667			55	45

## Sheet: Figure 5B
Source Data for Figure 5B
Values represent the Colony forming units per gram fresh weight (CFU/gFW) over different plant treatments
Each value was obtained from a single plant with a total number of 12 plants. Except in the first wild type condition were 9 plants were harvested.
Leaf68 wt	Leaf68 wt + Leaf257	Leaf257	Leaf257 + Leaf68	Leaf68 bioB::KmR	Leaf68 bioB::KmR + Leaf257	Leaf257	Leaf257 + Leaf68 bioB::KmR
242000000	2510000000	578000000	431000000	154000000	110000000	578000000	659000000
226000000	990000000	510000000	676000000	147000000	107000000	510000000	267000000
166000000	2600000000	852000000	298000000	283000000	142000000	852000000	363000000
	2920000000	1240000000	621000000	195000000	105000000	1240000000	655000000
	1090000000	940000000	218000000	453000000	144000000	940000000	361000000
	1770000000	419000000	212000000	171000000	191000000	419000000	1040000000
350000000	855000000	1400000000	257000000	270000000	68700000	1400000000	1140000000
277000000	591000000	1150000000	386000000	65000000	91300000	1150000000	146000000
361000000	1410000000	239000000	264000000	273000000	101000000	239000000	404000000
258000000	872000000	631000000	349000000	801000000	179000000	631000000	893000000
413000000	448000000	264000000	314000000	346000000	301000000	264000000	727000000
736000000	1080000000	861000000	200000000	295000000	215000000	861000000	898000000

## Sheet: Figure 5C
Source Data for Figure 5C
Values represent the Colony forming units per gram fresh weight (CFU/gFW) over different plant treatments
Each value was obtained from a single plant with a total number of 12 plants. Except in the first wild type condition were 9 plants were harvested.
Leaf68 wt	Leaf68 bioB::KmR	Leaf68 wt + Leaf257	Leaf68 bioB::KmR + Leaf257	Leaf68 wt	Leaf68 bioB::KmR	Leaf68 wt + Leaf257	Leaf68 bioB::KmR + Leaf257	Leaf68 wt	Leaf68 bioB::KmR	Leaf68 wt + Leaf257	Leaf68 bioB::KmR + Leaf257	Leaf257	Leaf257 + Leaf68 wt	Leaf257 + Leaf68 bioB::KmR	Leaf257	Leaf257 + Leaf68 wt	Leaf257 + Leaf68 bioB::KmR	Leaf257	Leaf257 + Leaf68 wt	Leaf257 + Leaf68 bioB::KmR
242000000	154000000	2510000000	110000000	565000000	424000000	2430000000	262000000	1450000000	265000000	1020000000	1870000000	578000000	431000000	659000000	1380000000	310000000	437000000	298000000	143000000	299000000
226000000	147000000	990000000	107000000	500000000	142000000	1420000000	239000000	311000000	1220000000	674000000	530000000	510000000	676000000	267000000	1290000000	220000000	918000000	141000000	175000000	194000000
166000000	283000000	2600000000	142000000	1270000000	745000000	699000000	146000000	318000000	654000000	932000000	1020000000	852000000	298000000	363000000	1120000000	192000000	586000000	601000000	360000000	179000000
	195000000	2920000000	105000000	181000000	182000000	1870000000	356000000	471000000	179000000	2140000000	2230000000	1240000000	621000000	655000000	443000000	158000000	774000000	636000000	214000000	241000000
	453000000	1090000000	144000000	1320000000	480000000	699000000	70700000	824000000	293000000	277000000	419000000	940000000	218000000	361000000	102000000	291000000	565000000	356000000	152000000	252000000
	171000000	1770000000	191000000	422000000	79900000	382000000	169000000	1090000000	210000000	1290000000	1610000000	419000000	212000000	1040000000	467000000	484000000	751000000	382000000	437000000	262000000
350000000	270000000	855000000	68700000	1660000000	304000000	1080000000	153000000	1460000000	950000000	1110000000	551000000	1400000000	257000000	1140000000	533000000	252000000	833000000	597000000	265000000	220000000
277000000	65000000	591000000	91300000	1510000000	98100000	318000000	101000000	674000000	1690000000	929000000	1440000000	1150000000	386000000	146000000	265000000	273000000	288000000	467000000	706000000	240000000
361000000	273000000	1410000000	101000000	1320000000	213000000	1590000000	297000000	487000000	592000000	422000000	557000000	239000000	264000000	404000000	1190000000	442000000	929000000	735000000	275000000	241000000
258000000	801000000	872000000	179000000	222000000	540000000	1430000000	221000000	305000000		526000000	1590000000	631000000	349000000	893000000	874000000	206000000	663000000	340000000	82000000	148000000
413000000	346000000	448000000	301000000	292000000	584000000	2030000000	279000000	320000000	437000000	1400000000	1020000000	264000000	314000000	727000000	556000000	317000000	782000000	786000000	421000000	423000000
736000000	295000000	1080000000	215000000	284000000	297000000	1370000000	171000000	513000000	1340000000	1040000000	1830000000	861000000	200000000	898000000	1030000000	275000000	526000000	1350000000	352000000	840000000
