# Supplementary material for: Dynamic character displacement among a pair of bacterial phyllosphere commensals in situ
Source: Nat Commun. 2022 May 20;13:2836. doi: 10.1038/s41467-022-30469-3 (PMC9123166; doi:10.1038/s41467-022-30469-3)
Supplement: Supplementary file 11 — Source Data [file 41467_2022_30469_MOESM11_ESM.zip › Source Data/Supplementary Figure 2/Source Data Supplementary Figure 2.xlsx]

## Sheet: Soruce Data S Figure 2
Source Data for Supplementary Figure 2
Colony forming units per gram fresh weight (CFUs/gFW) over the different plant mutants tested
Each data point represents the values obtained from a single plant with a total of 12 plants over 2 indepedent plant experiments (Bak1/bkk1 and rbohD = one plant experiment, jar and npr = one plant experiment)
Col-0	Col-0	bak1/bkk1	bak1/bkk1	Col-0	Col-0	rbohD	rbohD	Col-0	Col-0	jar1	jar1	Col-0	Col-0	npr1	npr1
Leaf257	+ Rhizobium Leaf68	Leaf257	+ Rhizobium Leaf68	Leaf257	+ Rhizobium Leaf68	Leaf257	+ Rhizobium Leaf68	Leaf257	+ Rhizobium Leaf68	Leaf257	+ Rhizobium Leaf68	Leaf257	+ Rhizobium Leaf68	Leaf257	+ Rhizobium Leaf68
2090000000	308000000	3250000000	948000000	2090000000	308000000	3880000000	1860000000	1340000000	2950000000	3160000000	3710000000	1340000000	2950000000	3410000000	2450000000
886000000	1620000000	1960000000	2180000000	886000000	1620000000	4520000000	699000000	2580000000	2550000000	2410000000	448000000	2580000000	2550000000	2550000000	1090000000
1650000000	1330000000	4560000000	718000000	1650000000	1330000000	441000000	1110000000	19600000000	1860000000	3270000000	3140000000	19600000000	1860000000	2100000000	2430000000
1680000000	635000000	3080000000	1360000000	1680000000	635000000	5650000000	1090000000	2870000000	1960000000	3320000000	1730000000	2870000000	1960000000	1590000000	577000000
1130000000	2040000000	4250000000	2630000000	1130000000	2040000000	1770000000	283000000	2400000000	760000000	4340000000	331000000	2400000000	760000000	2700000000	767000000
2900000000	2210000000	2770000000	1100000000	2900000000	2210000000	3290000000	353000000	1530000000	459000000	4330000000	1570000000	1530000000	459000000	1650000000	2400000000
830000000	1070000000	1590000000	1250000000	830000000	1070000000	2480000000	1520000000	2970000000	1040000000	3280000000	760000000	2970000000	1040000000	2600000000	672000000
1380000000	850000000	2710000000	1600000000	1380000000	850000000	2240000000	1090000000	10200000000	1620000000	2130000000	2780000000	10200000000	1620000000	8480000000	1530000000
2710000000	1950000000	2260000000	572000000	2710000000	1950000000	3280000000	825000000	5490000000	1560000000	3520000000	1440000000	5490000000	1560000000	19700000000	1990000000
4940000000	573000000	5700000000	1190000000	4940000000	573000000	2880000000	745000000	5700000000	923000000	4480000000	1330000000	5700000000	923000000	4940000000	1880000000
8570000000	973000000	2960000000	729000000	8570000000	973000000	5700000000	1710000000	4210000000	1250000000	1070000000	1600000000	4210000000	1250000000	10400000000	4120000000
3550000000	813000000	10500000000	1010000000	3550000000	813000000	5270000000	1660000000	8390000000	1350000000	2720000000	297000000	8390000000	1350000000	6770000000	4500000000
Leaf68	+ Sphingomonas Leaf257	Leaf68	+ Sphingomonas Leaf257	Leaf68	+ Sphingomonas Leaf257	Leaf68	+ Sphignomonas Leaf257	Leaf68	+ Sphingomonas Leaf257	Leaf68	+ Sphignomonas Leaf257	Leaf68	+ Sphingomonas Leaf257	Leaf68	+ Sphingomonas Leaf257
2080000000	2850000000	1250000000	2670000000	2080000000	2850000000	849000000	3550000000	628000000	9230000000	672000000	8720000000	628000000	9230000000	513000000	6800000000
1430000000	4060000000	804000000	1930000000	1430000000	4060000000	279000000	3840000000	502000000	979000000	2320000000	3360000000	502000000	979000000	713000000	819000000
855000000	2790000000	1860000000	2870000000	855000000	2790000000	733000000	5970000000	2420000000	6990000000	712000000	7070000000	2420000000	6990000000	1190000000	6070000000
3170000000	2220000000	1310000000	3190000000	3170000000	2220000000	1130000000	4230000000	1920000000	3710000000	456000000	5460000000	1920000000	3710000000	758000000	9620000000
1290000000	1860000000	1900000000	4430000000	1290000000	1860000000	1060000000	3610000000	2140000000	1900000000	4140000000	1750000000	2140000000	1900000000	661000000	3830000000
1710000000	2080000000	1810000000	12000000000	1710000000	2080000000	1090000000	3180000000	1680000000	681000000	498000000	2970000000	1680000000	681000000	577000000	10900000000
1260000000	2820000000	1470000000	3500000000	1260000000	2820000000	2180000000	5080000000	604000000	2740000000	268000000	13300000000	604000000	2740000000	2140000000	3080000000
2610000000	7500000000	2340000000	6840000000	2610000000	7500000000	1700000000	1710000000	630000000	3590000000	467000000	11400000000	630000000	3590000000	646000000	13400000000
1070000000	2840000000	2100000000	2780000000	1070000000	2840000000	393000000	1150000000	1820000000	10400000000	528000000	1440000000	1820000000	10400000000	2430000000	13800000000
1810000000	11500000000	1140000000	10900000000	1810000000	11500000000	1490000000	3430000000	360000000	2100000000	1170000000	1110000000	360000000	2100000000	377000000	5480000000
2610000000	2530000000	1700000000	8330000000	2610000000	2530000000	1580000000	2050000000	2100000000	3440000000	1080000000	4060000000	2100000000	3440000000	1900000000	3890000000
2170000000	2740000000	2620000000	12900000000	2170000000	2740000000	1940000000	4550000000	604000000	2880000000	1530000000	5350000000	604000000	2880000000	1690000000	15700000000
