# Supplementary material for: Dynamic character displacement among a pair of bacterial phyllosphere commensals in situ
Source: Nat Commun. 2022 May 20;13:2836. doi: 10.1038/s41467-022-30469-3 (PMC9123166; doi:10.1038/s41467-022-30469-3)
Supplement: Supplementary file 11 — Source Data [file 41467_2022_30469_MOESM11_ESM.zip › Source Data/Supplementary Figure 3/Source Data Supplementary Figure 3BCD.xlsx]

## Sheet: Source Data S Figure 3B
Source Data for Supplementary Figure 3B
Normalized mean abundance of all proteins detected
L68_plant_mean	L68_Mix_plant_mean	L68_plate_mean	L68_ArtMix_plant_mean	L257_plant_mean	L257_Mix_plant_mean	L257_plate_mean	L257_ArtMix_plant_mean
83400000	56500000	95500000	101000000	449000000	332000000	696000000	432000000
46700000	34100000	57200000	38600000	128000000	73000000	133000000	123000000
30000000	27400000	44500000	36900000	49400000	50800000	84100000	39200000
27200000	17200000	37900000	28400000	30400000	36800000	66100000	38300000
24700000	15400000	31500000	21600000	28300000	31200000	56500000	29900000
22800000	15000000	28600000	20900000	27100000	28600000	48200000	27900000
21000000	12200000	24600000	17900000	26400000	19400000	46700000	23600000
21000000	11000000	23500000	16500000	19000000	15900000	32100000	18900000
16300000	10900000	18400000	16300000	17100000	15800000	31600000	17400000
16300000	10500000	17400000	14500000	15500000	14800000	28900000	16000000
16000000	10400000	16700000	12800000	14200000	13900000	28200000	15200000
14700000	10200000	14900000	12700000	13000000	12500000	25000000	14900000
13300000	9650000	14600000	12500000	12700000	12000000	24400000	14000000
13000000	9550000	13000000	12000000	12400000	10600000	23300000	13600000
12600000	9340000	12500000	12000000	11800000	10100000	21800000	12500000
12600000	9190000	12400000	11700000	11600000	9910000	21100000	12300000
10900000	8280000	11400000	11500000	11100000	9870000	20800000	11600000
10600000	8040000	10800000	11500000	10900000	9820000	20600000	10400000
10400000	7400000	10600000	11400000	10800000	9710000	19500000	10200000
9870000	7170000	10500000	10100000	9860000	9080000	18800000	10100000
9840000	7070000	10000000	9620000	9750000	8970000	18100000	10000000
9810000	7050000	9720000	9460000	9720000	8950000	17900000	9690000
9720000	7010000	9600000	8790000	9660000	8780000	17600000	9410000
9600000	6990000	9460000	8670000	9420000	8410000	17500000	9250000
8750000	6970000	9080000	8510000	9400000	7890000	16300000	9240000
8730000	6900000	8940000	8350000	9370000	7570000	16000000	8960000
8620000	6810000	8780000	8290000	9120000	7570000	15900000	8620000
8450000	6460000	8760000	8270000	8580000	7560000	15500000	8460000
8380000	6440000	8600000	8200000	8440000	7490000	15100000	8300000
8240000	6390000	8590000	8200000	8240000	7180000	14800000	8260000
8020000	6350000	8020000	8110000	8050000	7170000	14300000	8200000
7950000	6340000	7610000	8030000	8020000	7000000	13700000	8180000
7510000	6330000	7360000	7840000	7810000	7000000	13700000	8060000
7390000	6250000	7180000	7690000	7790000	6890000	13300000	7880000
7070000	6240000	7110000	7590000	7780000	6840000	13200000	7850000
6980000	6100000	6920000	7500000	7770000	6790000	13000000	7740000
6870000	6080000	6840000	7460000	7720000	6670000	12900000	7460000
6700000	5930000	6720000	7320000	7690000	6600000	12000000	7360000
6630000	5820000	6720000	7150000	7560000	6560000	12000000	7350000
6560000	5800000	6650000	7060000	7550000	6550000	12000000	7230000
6340000	5730000	6590000	6980000	7490000	6510000	11800000	7220000
6110000	5710000	6560000	6810000	7480000	6500000	11700000	7070000
6110000	5690000	6250000	6800000	7460000	6390000	11600000	7070000
6100000	5560000	6050000	6740000	7190000	6370000	11300000	7040000
5760000	5400000	6010000	6620000	7000000	6240000	11300000	7030000
5650000	5350000	6000000	6410000	6980000	6080000	11200000	6940000
5650000	5260000	5960000	6400000	6870000	6020000	11100000	6910000
5600000	5140000	5870000	6320000	6820000	5720000	11000000	6660000
5590000	5070000	5800000	6260000	6720000	5660000	10800000	6540000
5550000	4960000	5760000	6150000	6660000	5590000	10300000	6370000
5490000	4860000	5700000	5940000	6360000	5480000	10100000	6310000
5400000	4840000	5550000	5920000	6320000	5310000	10000000	6250000
5170000	4830000	5540000	5860000	6310000	5300000	10000000	6250000
5170000	4780000	5390000	5750000	6170000	5180000	9970000	6140000
5100000	4750000	5310000	5630000	6080000	5100000	9400000	5860000
5010000	4720000	5300000	5490000	6040000	5050000	9360000	5830000
4970000	4680000	5240000	5470000	6030000	5020000	9210000	5760000
4960000	4620000	5200000	5400000	5840000	5020000	8930000	5690000
4910000	4550000	5030000	5400000	5720000	4920000	8830000	5680000
4830000	4480000	5000000	5320000	5690000	4900000	8570000	5660000
4830000	4450000	4940000	5320000	5630000	4850000	8500000	5620000
4820000	4420000	4910000	5190000	5580000	4840000	8380000	5500000
4750000	4410000	4870000	5150000	5520000	4770000	8370000	5420000
4750000	4390000	4680000	5140000	5500000	4710000	8290000	5400000
4730000	4280000	4650000	5060000	5470000	4620000	8180000	5390000
4720000	4270000	4630000	5050000	5400000	4600000	8120000	5310000
4680000	4240000	4630000	4970000	5310000	4580000	7870000	5190000
4660000	4230000	4600000	4970000	5300000	4550000	7770000	5150000
4630000	4230000	4580000	4960000	5250000	4510000	7690000	5140000
4620000	4220000	4440000	4950000	5250000	4470000	7650000	5120000
4580000	4200000	4250000	4890000	5060000	4450000	7510000	5080000
4470000	4200000	4210000	4800000	5030000	4420000	7440000	5060000
4430000	4190000	4170000	4770000	5010000	4310000	7360000	5010000
4420000	4160000	4120000	4760000	4980000	4300000	7350000	4890000
4380000	4160000	4030000	4680000	4930000	4280000	7320000	4840000
4340000	4140000	3960000	4630000	4930000	4270000	7080000	4830000
4340000	4100000	3950000	4590000	4920000	4270000	7050000	4790000
4300000	4100000	3930000	4590000	4830000	4270000	7000000	4680000
4290000	4070000	3920000	4540000	4810000	4260000	6910000	4670000
4200000	4060000	3880000	4510000	4770000	4150000	6880000	4610000
4180000	3950000	3770000	4480000	4760000	4130000	6840000	4550000
4160000	3940000	3660000	4410000	4580000	4090000	6790000	4530000
4160000	3930000	3630000	4390000	4530000	4080000	6630000	4340000
4110000	3910000	3600000	4300000	4450000	4080000	6620000	4320000
4030000	3870000	3570000	4300000	4440000	4070000	6610000	4300000
3930000	3830000	3510000	4210000	4370000	4060000	6520000	4290000
3930000	3770000	3500000	4180000	4320000	4050000	6490000	4200000
3900000	3730000	3420000	4130000	4250000	3960000	6410000	4130000
3860000	3720000	3360000	4130000	4210000	3930000	6330000	4070000
3790000	3700000	3300000	4110000	4080000	3930000	6290000	4020000
3740000	3660000	3300000	4110000	3990000	3920000	6200000	3980000
3720000	3650000	3200000	4080000	3940000	3860000	6110000	3970000
3710000	3630000	3200000	4040000	3940000	3800000	6030000	3890000
3680000	3600000	3170000	4030000	3840000	3750000	6030000	3790000
3680000	3590000	3170000	4020000	3790000	3740000	5890000	3790000
3670000	3580000	3080000	4010000	3740000	3730000	5670000	3790000
3620000	3520000	3060000	4000000	3670000	3720000	5670000	3700000
3570000	3500000	3030000	3970000	3660000	3690000	5590000	3660000
3570000	3500000	3020000	3900000	3660000	3660000	5560000	3640000
3490000	3480000	3000000	3830000	3620000	3620000	5420000	3570000
3480000	3450000	2990000	3790000	3620000	3610000	5330000	3530000
3450000	3400000	2970000	3780000	3570000	3600000	5290000	3520000
3440000	3370000	2950000	3770000	3540000	3540000	5290000	3480000
3430000	3340000	2950000	3760000	3410000	3540000	5250000	3430000
3430000	3320000	2940000	3750000	3370000	3460000	5220000	3420000
3400000	3310000	2930000	3730000	3310000	3440000	5210000	3400000
3400000	3270000	2900000	3720000	3160000	3360000	5090000	3390000
3330000	3260000	2810000	3700000	3110000	3340000	5020000	3350000
3310000	3200000	2810000	3690000	3110000	3330000	4990000	3340000
3310000	3180000	2780000	3650000	3100000	3300000	4980000	3260000
3300000	3160000	2730000	3600000	3100000	3270000	4970000	3260000
3270000	3130000	2700000	3600000	3060000	3260000	4960000	3230000
3200000	3090000	2680000	3590000	3030000	3240000	4930000	3230000
3200000	3090000	2670000	3590000	3020000	3220000	4920000	3180000
3160000	3080000	2600000	3580000	2990000	3210000	4850000	3110000
3120000	3070000	2580000	3580000	2960000	3200000	4780000	3100000
3120000	3060000	2570000	3560000	2950000	3180000	4750000	3090000
3020000	3020000	2570000	3550000	2950000	3160000	4670000	3030000
3020000	3000000	2560000	3550000	2870000	3100000	4650000	3000000
3020000	2990000	2550000	3520000	2840000	3020000	4570000	2930000
3020000	2990000	2490000	3490000	2830000	3000000	4570000	2890000
2980000	2970000	2460000	3480000	2810000	2990000	4550000	2880000
2980000	2970000	2460000	3370000	2810000	2990000	4540000	2880000
2970000	2970000	2450000	3260000	2750000	2930000	4520000	2870000
2960000	2970000	2420000	3240000	2740000	2920000	4510000	2850000
2960000	2940000	2410000	3230000	2720000	2840000	4470000	2820000
2960000	2900000	2390000	3200000	2690000	2800000	4420000	2720000
2940000	2880000	2390000	3190000	2690000	2790000	4390000	2680000
2930000	2860000	2380000	3190000	2680000	2740000	4340000	2620000
2910000	2850000	2360000	3160000	2670000	2730000	4340000	2610000
2900000	2800000	2340000	3130000	2660000	2720000	4290000	2600000
2820000	2790000	2330000	3120000	2650000	2660000	4270000	2590000
2800000	2780000	2320000	3080000	2630000	2620000	4240000	2560000
2780000	2780000	2320000	3010000	2630000	2610000	4220000	2550000
2760000	2780000	2310000	2990000	2620000	2570000	4210000	2530000
2750000	2750000	2280000	2910000	2600000	2560000	4180000	2520000
2730000	2750000	2240000	2880000	2530000	2560000	4150000	2500000
2720000	2720000	2240000	2860000	2520000	2550000	4080000	2440000
2690000	2720000	2220000	2860000	2520000	2540000	4080000	2440000
2690000	2710000	2220000	2850000	2520000	2540000	4040000	2430000
2650000	2660000	2210000	2850000	2500000	2520000	4030000	2420000
2620000	2630000	2180000	2810000	2500000	2520000	3960000	2410000
2580000	2590000	2170000	2790000	2480000	2520000	3930000	2390000
2550000	2580000	2170000	2790000	2450000	2510000	3880000	2350000
2530000	2570000	2160000	2790000	2410000	2510000	3870000	2300000
2500000	2570000	2130000	2790000	2410000	2470000	3850000	2290000
2500000	2570000	2130000	2740000	2400000	2450000	3840000	2290000
2500000	2560000	2110000	2720000	2400000	2450000	3820000	2290000
2500000	2550000	2110000	2720000	2390000	2430000	3810000	2290000
2490000	2550000	2080000	2700000	2370000	2390000	3760000	2280000
2450000	2550000	2080000	2640000	2350000	2370000	3690000	2280000
2380000	2540000	2040000	2620000	2350000	2360000	3640000	2280000
2360000	2530000	2030000	2620000	2320000	2350000	3620000	2270000
2360000	2500000	2020000	2610000	2280000	2340000	3590000	2260000
2350000	2480000	2020000	2600000	2260000	2290000	3570000	2250000
2340000	2470000	1990000	2590000	2200000	2290000	3560000	2250000
2300000	2470000	1980000	2590000	2170000	2290000	3560000	2240000
2290000	2460000	1970000	2590000	2150000	2270000	3560000	2230000
2290000	2440000	1970000	2540000	2130000	2160000	3470000	2220000
2280000	2430000	1920000	2540000	2080000	2160000	3450000	2220000
2270000	2400000	1910000	2530000	2080000	2160000	3420000	2190000
2230000	2380000	1900000	2530000	2080000	2150000	3380000	2180000
2230000	2380000	1890000	2530000	2080000	2130000	3370000	2180000
2220000	2370000	1890000	2500000	2070000	2130000	3350000	2180000
2210000	2360000	1880000	2500000	2060000	2120000	3320000	2170000
2210000	2360000	1880000	2490000	2020000	2090000	3230000	2130000
2190000	2320000	1880000	2490000	2000000	2080000	3210000	2120000
2190000	2300000	1870000	2490000	1980000	2080000	3170000	2090000
2180000	2290000	1860000	2480000	1950000	2080000	3110000	2080000
2170000	2260000	1830000	2470000	1940000	2080000	3110000	2070000
2170000	2240000	1830000	2470000	1920000	2070000	3100000	2040000
2150000	2230000	1810000	2460000	1910000	2060000	3090000	2030000
2150000	2200000	1800000	2460000	1900000	2060000	3080000	2020000
2140000	2200000	1790000	2460000	1890000	2060000	3070000	2010000
2130000	2180000	1780000	2450000	1890000	2030000	3040000	1990000
2130000	2180000	1780000	2440000	1880000	2020000	3030000	1990000
2120000	2170000	1770000	2420000	1880000	2010000	3030000	1950000
2100000	2170000	1750000	2420000	1850000	1990000	3000000	1940000
2090000	2160000	1740000	2410000	1830000	1990000	2990000	1930000
2070000	2150000	1720000	2410000	1810000	1980000	2990000	1930000
2030000	2150000	1710000	2390000	1810000	1980000	2970000	1920000
2030000	2140000	1700000	2350000	1810000	1970000	2920000	1880000
2020000	2130000	1700000	2350000	1790000	1940000	2890000	1860000
2020000	2130000	1690000	2350000	1780000	1940000	2880000	1820000
1990000	2120000	1670000	2340000	1770000	1940000	2880000	1780000
1980000	2110000	1650000	2320000	1760000	1920000	2880000	1780000
1970000	2110000	1650000	2310000	1720000	1920000	2820000	1770000
1960000	2060000	1630000	2290000	1700000	1890000	2810000	1760000
1920000	2050000	1630000	2290000	1700000	1880000	2810000	1760000
1920000	2020000	1600000	2280000	1660000	1870000	2790000	1750000
1910000	1980000	1590000	2270000	1650000	1870000	2760000	1750000
1910000	1960000	1570000	2230000	1630000	1860000	2760000	1730000
1910000	1950000	1570000	2230000	1620000	1850000	2730000	1730000
1910000	1920000	1570000	2210000	1620000	1850000	2720000	1730000
1900000	1920000	1560000	2200000	1610000	1850000	2710000	1730000
1890000	1910000	1560000	2200000	1600000	1830000	2650000	1720000
1880000	1910000	1550000	2200000	1590000	1790000	2650000	1710000
1880000	1900000	1550000	2200000	1590000	1790000	2640000	1710000
1870000	1880000	1550000	2180000	1590000	1780000	2620000	1710000
1860000	1870000	1530000	2180000	1580000	1770000	2620000	1690000
1860000	1850000	1520000	2170000	1570000	1760000	2610000	1680000
1850000	1820000	1510000	2150000	1560000	1750000	2600000	1680000
1840000	1810000	1500000	2150000	1550000	1740000	2590000	1670000
1840000	1800000	1500000	2150000	1550000	1730000	2590000	1650000
1820000	1790000	1490000	2150000	1550000	1730000	2570000	1640000
1810000	1790000	1480000	2140000	1530000	1710000	2560000	1640000
1800000	1790000	1480000	2140000	1530000	1690000	2560000	1610000
1740000	1780000	1470000	2130000	1530000	1690000	2560000	1600000
1730000	1760000	1460000	2100000	1530000	1690000	2450000	1600000
1730000	1760000	1450000	2100000	1520000	1690000	2450000	1600000
1720000	1760000	1440000	2090000	1510000	1660000	2420000	1590000
1720000	1760000	1440000	2090000	1500000	1660000	2420000	1590000
1710000	1740000	1410000	2060000	1490000	1630000	2360000	1570000
1710000	1730000	1410000	2040000	1490000	1590000	2350000	1560000
1680000	1710000	1400000	2030000	1480000	1590000	2320000	1540000
1680000	1700000	1400000	2020000	1480000	1580000	2310000	1540000
1660000	1680000	1400000	2020000	1460000	1560000	2300000	1530000
1650000	1680000	1400000	2020000	1450000	1560000	2290000	1530000
1650000	1680000	1390000	2020000	1430000	1560000	2290000	1530000
1640000	1680000	1360000	2010000	1370000	1550000	2270000	1510000
1640000	1680000	1350000	2010000	1370000	1550000	2230000	1510000
1640000	1670000	1350000	1990000	1360000	1540000	2220000	1480000
1630000	1660000	1340000	1980000	1360000	1540000	2210000	1460000
1630000	1650000	1340000	1960000	1350000	1530000	2210000	1450000
1620000	1630000	1330000	1950000	1350000	1520000	2200000	1450000
1620000	1630000	1330000	1940000	1350000	1520000	2180000	1450000
1620000	1620000	1330000	1940000	1330000	1510000	2170000	1420000
1620000	1590000	1320000	1910000	1330000	1490000	2170000	1410000
1620000	1590000	1310000	1910000	1330000	1480000	2160000	1410000
1610000	1580000	1310000	1910000	1320000	1480000	2110000	1410000
1610000	1570000	1300000	1900000	1320000	1460000	2100000	1410000
1610000	1560000	1290000	1900000	1320000	1440000	2090000	1400000
1580000	1550000	1280000	1870000	1320000	1440000	2090000	1400000
1560000	1530000	1280000	1870000	1310000	1420000	2090000	1400000
1560000	1530000	1270000	1860000	1310000	1420000	2070000	1400000
1540000	1520000	1260000	1860000	1300000	1420000	2070000	1390000
1540000	1520000	1260000	1850000	1300000	1410000	2050000	1370000
1530000	1520000	1260000	1850000	1300000	1410000	2050000	1370000
1520000	1510000	1250000	1850000	1290000	1400000	2050000	1370000
1520000	1510000	1250000	1830000	1290000	1390000	2050000	1360000
1510000	1500000	1250000	1820000	1270000	1380000	2040000	1340000
1500000	1500000	1250000	1810000	1260000	1380000	2020000	1340000
1490000	1450000	1240000	1810000	1250000	1360000	2010000	1330000
1480000	1430000	1240000	1790000	1220000	1360000	2000000	1310000
1460000	1430000	1240000	1780000	1220000	1350000	1990000	1310000
1460000	1420000	1230000	1760000	1210000	1330000	1980000	1310000
1460000	1400000	1230000	1760000	1210000	1330000	1970000	1270000
1440000	1390000	1230000	1740000	1190000	1320000	1960000	1270000
1440000	1380000	1220000	1740000	1190000	1320000	1960000	1250000
1430000	1380000	1210000	1730000	1170000	1320000	1950000	1250000
1420000	1380000	1210000	1710000	1160000	1310000	1950000	1250000
1410000	1380000	1210000	1710000	1160000	1310000	1940000	1240000
1410000	1380000	1210000	1710000	1160000	1300000	1930000	1220000
1400000	1380000	1200000	1700000	1140000	1300000	1920000	1220000
1400000	1380000	1200000	1690000	1130000	1290000	1910000	1220000
1390000	1370000	1190000	1630000	1110000	1270000	1910000	1210000
1380000	1360000	1180000	1630000	1100000	1260000	1900000	1210000
1380000	1350000	1170000	1630000	1100000	1260000	1880000	1210000
1380000	1350000	1170000	1620000	1100000	1250000	1880000	1200000
1370000	1340000	1160000	1610000	1100000	1250000	1860000	1200000
1370000	1340000	1160000	1600000	1090000	1250000	1860000	1200000
1360000	1340000	1150000	1600000	1090000	1250000	1850000	1200000
1360000	1340000	1140000	1590000	1080000	1230000	1850000	1190000
1360000	1330000	1140000	1590000	1070000	1220000	1850000	1190000
1360000	1330000	1130000	1580000	1070000	1220000	1840000	1180000
1350000	1330000	1130000	1580000	1060000	1200000	1830000	1180000
1350000	1320000	1110000	1570000	1060000	1200000	1820000	1180000
1340000	1320000	1110000	1560000	1060000	1200000	1820000	1170000
1330000	1310000	1110000	1560000	1060000	1200000	1810000	1170000
1330000	1300000	1110000	1550000	1060000	1190000	1800000	1160000
1320000	1300000	1100000	1550000	1050000	1190000	1780000	1160000
1300000	1300000	1100000	1530000	1050000	1180000	1770000	1150000
1290000	1300000	1100000	1510000	1050000	1180000	1770000	1150000
1280000	1290000	1090000	1510000	1050000	1180000	1760000	1140000
1280000	1290000	1090000	1510000	1040000	1180000	1760000	1140000
1270000	1290000	1090000	1500000	1040000	1170000	1760000	1130000
1260000	1290000	1090000	1490000	1040000	1170000	1760000	1130000
1260000	1280000	1090000	1490000	1040000	1170000	1760000	1120000
1260000	1280000	1080000	1480000	1040000	1170000	1760000	1120000
1260000	1280000	1080000	1480000	1020000	1160000	1750000	1120000
1260000	1280000	1070000	1470000	1020000	1160000	1740000	1120000
1260000	1280000	1070000	1460000	1010000	1160000	1700000	1120000
1250000	1270000	1060000	1460000	1000000	1150000	1690000	1120000
1250000	1270000	1050000	1420000	996000	1150000	1680000	1110000
1250000	1260000	1050000	1420000	985000	1150000	1660000	1110000
1240000	1260000	1050000	1400000	985000	1140000	1650000	1110000
1240000	1260000	1040000	1400000	984000	1140000	1650000	1110000
1240000	1220000	1030000	1390000	983000	1140000	1650000	1100000
1230000	1210000	1030000	1390000	980000	1140000	1640000	1100000
1230000	1210000	1030000	1390000	979000	1130000	1640000	1100000
1220000	1210000	1030000	1390000	974000	1130000	1640000	1090000
1220000	1190000	1030000	1380000	971000	1110000	1630000	1090000
1220000	1190000	1030000	1380000	970000	1110000	1630000	1090000
1220000	1190000	1030000	1370000	961000	1110000	1620000	1090000
1210000	1180000	1030000	1370000	953000	1110000	1620000	1070000
1190000	1170000	1030000	1370000	952000	1100000	1610000	1070000
1190000	1170000	1020000	1360000	951000	1100000	1610000	1060000
1180000	1170000	1020000	1360000	949000	1100000	1610000	1060000
1180000	1170000	1020000	1360000	945000	1080000	1600000	1050000
1180000	1170000	1010000	1360000	944000	1060000	1600000	1050000
1180000	1170000	1010000	1360000	943000	1060000	1590000	1050000
1180000	1170000	1010000	1350000	941000	1060000	1580000	1050000
1170000	1160000	1010000	1350000	936000	1050000	1580000	1040000
1170000	1160000	999000	1340000	935000	1050000	1580000	1040000
1170000	1160000	999000	1340000	934000	1050000	1560000	1030000
1170000	1150000	998000	1340000	934000	1040000	1560000	1020000
1160000	1150000	998000	1330000	930000	1040000	1550000	1020000
1160000	1140000	997000	1330000	929000	1040000	1540000	1020000
1150000	1130000	996000	1320000	925000	1040000	1540000	1020000
1150000	1130000	995000	1320000	922000	1040000	1540000	1010000
1150000	1100000	995000	1320000	919000	1030000	1540000	999000
1150000	1100000	979000	1310000	915000	1020000	1530000	992000
1140000	1100000	969000	1300000	902000	1020000	1530000	985000
1130000	1100000	966000	1300000	902000	1020000	1530000	984000
1130000	1090000	965000	1280000	902000	1010000	1530000	983000
1120000	1090000	965000	1280000	902000	998000	1520000	979000
1110000	1090000	963000	1280000	898000	997000	1520000	978000
1110000	1090000	962000	1280000	893000	996000	1510000	976000
1110000	1080000	959000	1260000	885000	993000	1510000	976000
1100000	1080000	951000	1260000	884000	993000	1510000	976000
1100000	1080000	951000	1250000	876000	990000	1510000	975000
1090000	1080000	949000	1250000	872000	984000	1500000	973000
1080000	1070000	947000	1240000	869000	980000	1490000	970000
1080000	1070000	946000	1240000	869000	969000	1490000	969000
1080000	1060000	946000	1240000	865000	967000	1490000	968000
1080000	1060000	942000	1240000	863000	964000	1480000	954000
1070000	1050000	942000	1240000	863000	951000	1470000	953000
1070000	1050000	939000	1230000	862000	950000	1470000	944000
1070000	1050000	934000	1230000	860000	949000	1470000	939000
1070000	1040000	934000	1230000	857000	944000	1460000	938000
1060000	1040000	934000	1230000	853000	941000	1450000	938000
1060000	1030000	933000	1220000	851000	939000	1450000	936000
1060000	1030000	930000	1220000	849000	936000	1440000	931000
1060000	1030000	921000	1210000	844000	934000	1440000	930000
1050000	1030000	908000	1180000	843000	929000	1440000	925000
1050000	1020000	907000	1180000	839000	925000	1440000	919000
1050000	1020000	902000	1170000	838000	915000	1420000	913000
1040000	1010000	896000	1160000	838000	909000	1420000	912000
1030000	1010000	896000	1160000	832000	905000	1400000	895000
1030000	1000000	893000	1150000	830000	903000	1390000	892000
1030000	999000	884000	1150000	822000	903000	1390000	887000
1020000	998000	871000	1150000	819000	903000	1380000	886000
1020000	997000	870000	1140000	818000	901000	1380000	885000
1020000	992000	868000	1140000	815000	899000	1370000	880000
1010000	986000	866000	1140000	814000	894000	1370000	872000
1010000	982000	863000	1130000	809000	874000	1370000	871000
1000000	981000	862000	1130000	808000	872000	1360000	867000
1000000	980000	860000	1130000	803000	871000	1360000	865000
996000	980000	850000	1130000	802000	870000	1360000	857000
996000	979000	849000	1130000	800000	859000	1350000	851000
996000	974000	848000	1110000	797000	857000	1350000	850000
995000	967000	840000	1110000	796000	855000	1340000	849000
993000	962000	837000	1100000	792000	852000	1340000	848000
992000	961000	833000	1100000	790000	845000	1330000	841000
991000	961000	833000	1100000	790000	842000	1330000	837000
989000	956000	831000	1090000	788000	836000	1320000	836000
983000	955000	830000	1090000	787000	835000	1310000	832000
981000	952000	829000	1090000	786000	834000	1300000	825000
981000	944000	829000	1090000	786000	832000	1300000	819000
980000	941000	824000	1090000	783000	826000	1280000	816000
980000	941000	824000	1080000	776000	824000	1280000	810000
978000	940000	823000	1080000	775000	823000	1280000	808000
975000	938000	820000	1070000	774000	821000	1280000	806000
974000	933000	819000	1070000	771000	821000	1270000	799000
973000	932000	813000	1070000	770000	816000	1270000	799000
973000	931000	812000	1060000	770000	816000	1260000	793000
966000	931000	803000	1060000	768000	813000	1250000	792000
960000	930000	800000	1060000	767000	812000	1240000	788000
960000	929000	792000	1060000	764000	811000	1240000	786000
959000	929000	792000	1050000	764000	810000	1240000	783000
958000	927000	785000	1050000	759000	808000	1240000	783000
955000	926000	784000	1040000	759000	807000	1240000	782000
940000	925000	781000	1030000	756000	806000	1230000	779000
934000	924000	781000	1030000	753000	803000	1230000	779000
930000	923000	780000	1030000	752000	796000	1220000	778000
928000	921000	779000	1030000	750000	793000	1220000	778000
921000	913000	776000	1030000	749000	787000	1210000	772000
918000	908000	774000	1020000	744000	784000	1210000	767000
914000	907000	773000	1020000	742000	779000	1200000	766000
914000	905000	768000	1020000	731000	778000	1200000	766000
913000	894000	768000	1010000	729000	777000	1200000	765000
912000	888000	767000	1010000	726000	776000	1190000	762000
912000	883000	766000	1000000	725000	776000	1190000	756000
911000	882000	763000	1000000	725000	776000	1180000	755000
910000	879000	760000	998000	720000	773000	1180000	753000
904000	875000	758000	992000	715000	771000	1180000	753000
900000	871000	758000	989000	714000	770000	1170000	746000
895000	870000	755000	986000	714000	767000	1170000	739000
893000	865000	751000	984000	712000	766000	1170000	734000
892000	863000	749000	984000	711000	765000	1160000	731000
888000	858000	748000	982000	710000	762000	1160000	727000
884000	856000	746000	974000	709000	757000	1150000	726000
880000	854000	739000	971000	707000	756000	1150000	723000
877000	852000	735000	971000	706000	756000	1150000	722000
875000	850000	730000	970000	702000	755000	1150000	715000
874000	845000	730000	961000	700000	755000	1150000	715000
872000	842000	729000	958000	696000	754000	1130000	712000
870000	838000	729000	955000	686000	749000	1130000	711000
870000	837000	725000	949000	675000	738000	1130000	705000
869000	833000	721000	946000	673000	737000	1130000	704000
867000	831000	719000	939000	670000	737000	1120000	702000
864000	831000	718000	938000	669000	736000	1120000	701000
864000	827000	711000	938000	667000	735000	1120000	699000
863000	827000	710000	927000	664000	735000	1120000	693000
862000	817000	708000	927000	662000	731000	1110000	692000
861000	816000	707000	921000	661000	729000	1110000	685000
859000	814000	706000	916000	661000	728000	1100000	682000
858000	812000	705000	916000	661000	727000	1100000	682000
852000	811000	705000	914000	660000	723000	1100000	678000
851000	807000	700000	914000	660000	720000	1090000	669000
849000	795000	699000	913000	654000	718000	1090000	669000
845000	793000	693000	912000	650000	712000	1080000	666000
843000	787000	692000	904000	650000	710000	1080000	663000
842000	786000	690000	902000	649000	703000	1070000	663000
840000	784000	689000	901000	643000	702000	1070000	662000
839000	781000	684000	901000	631000	701000	1070000	659000
836000	780000	679000	901000	631000	698000	1060000	649000
836000	776000	679000	889000	630000	695000	1060000	648000
830000	774000	677000	884000	630000	694000	1060000	640000
830000	772000	676000	883000	629000	694000	1060000	639000
826000	771000	674000	880000	628000	694000	1060000	637000
819000	770000	673000	878000	627000	693000	1060000	637000
817000	769000	673000	871000	625000	692000	1060000	634000
808000	762000	668000	870000	620000	691000	1050000	633000
806000	761000	667000	870000	619000	691000	1050000	632000
805000	760000	665000	867000	614000	688000	1050000	632000
802000	758000	663000	867000	613000	685000	1050000	631000
802000	756000	660000	866000	610000	681000	1040000	630000
795000	754000	660000	856000	610000	679000	1040000	629000
792000	752000	657000	854000	606000	679000	1040000	629000
792000	751000	656000	850000	603000	679000	1030000	628000
792000	749000	655000	848000	603000	676000	1030000	628000
791000	749000	654000	847000	600000	675000	1020000	625000
787000	745000	648000	847000	597000	671000	1020000	618000
777000	744000	648000	846000	594000	671000	1020000	614000
777000	741000	647000	846000	592000	668000	1020000	613000
776000	735000	646000	845000	591000	667000	1010000	611000
775000	735000	642000	843000	591000	667000	1000000	607000
773000	734000	641000	842000	590000	665000	1000000	607000
772000	730000	640000	835000	590000	664000	1000000	604000
769000	730000	636000	824000	585000	664000	998000	598000
768000	726000	635000	821000	582000	657000	997000	597000
764000	725000	632000	820000	579000	655000	997000	594000
763000	725000	631000	820000	578000	653000	997000	591000
759000	722000	631000	815000	577000	653000	982000	590000
756000	719000	627000	814000	577000	653000	981000	590000
752000	715000	624000	808000	576000	650000	979000	589000
747000	715000	618000	808000	571000	648000	975000	588000
746000	713000	613000	807000	571000	646000	974000	587000
745000	712000	613000	804000	571000	644000	972000	585000
742000	708000	611000	801000	566000	638000	964000	585000
741000	706000	609000	799000	564000	638000	955000	584000
740000	705000	609000	798000	561000	637000	954000	583000
737000	704000	609000	797000	561000	635000	951000	581000
733000	701000	605000	790000	560000	632000	940000	576000
732000	700000	604000	789000	559000	626000	939000	573000
730000	698000	602000	786000	559000	625000	925000	573000
730000	695000	602000	786000	556000	622000	924000	571000
715000	694000	602000	785000	556000	620000	923000	568000
715000	691000	602000	785000	554000	619000	922000	568000
713000	689000	597000	783000	553000	618000	918000	567000
711000	688000	596000	781000	553000	618000	918000	566000
710000	686000	594000	781000	549000	618000	917000	565000
708000	679000	594000	775000	547000	613000	915000	563000
705000	677000	592000	774000	546000	612000	915000	562000
704000	674000	591000	771000	540000	611000	911000	562000
703000	659000	588000	770000	537000	610000	908000	560000
694000	656000	587000	768000	536000	610000	904000	560000
693000	656000	585000	763000	536000	603000	903000	559000
693000	654000	583000	761000	535000	603000	901000	559000
690000	654000	577000	761000	533000	601000	896000	557000
687000	652000	576000	760000	531000	594000	893000	557000
686000	651000	575000	758000	530000	593000	892000	550000
686000	646000	575000	757000	530000	591000	892000	550000
686000	645000	571000	756000	529000	589000	890000	548000
685000	644000	571000	746000	528000	587000	880000	547000
683000	634000	570000	744000	527000	587000	878000	547000
681000	631000	568000	743000	526000	584000	878000	542000
681000	628000	563000	741000	525000	582000	878000	538000
681000	628000	561000	739000	523000	582000	876000	536000
681000	628000	559000	739000	523000	580000	876000	533000
681000	627000	557000	737000	522000	579000	876000	531000
679000	625000	557000	735000	519000	573000	868000	530000
677000	622000	556000	729000	519000	572000	868000	528000
676000	621000	555000	728000	519000	572000	868000	528000
669000	621000	554000	726000	517000	570000	868000	527000
667000	621000	553000	725000	516000	569000	867000	526000
662000	616000	553000	724000	515000	562000	866000	525000
660000	613000	553000	721000	514000	560000	860000	525000
658000	613000	550000	720000	514000	559000	859000	522000
656000	607000	549000	717000	509000	559000	857000	520000
655000	606000	549000	717000	509000	559000	852000	520000
654000	604000	547000	712000	508000	557000	849000	517000
654000	603000	544000	703000	507000	555000	846000	512000
653000	602000	543000	702000	506000	553000	842000	511000
653000	600000	543000	699000	505000	550000	841000	510000
650000	600000	539000	699000	505000	548000	841000	508000
649000	599000	537000	698000	504000	548000	840000	507000
649000	592000	535000	698000	502000	547000	833000	506000
648000	586000	531000	697000	502000	542000	830000	506000
644000	586000	529000	696000	498000	540000	827000	505000
644000	585000	527000	695000	497000	537000	826000	503000
643000	585000	527000	695000	496000	536000	824000	503000
642000	583000	525000	692000	491000	534000	822000	501000
642000	583000	525000	692000	490000	534000	821000	501000
641000	582000	524000	691000	490000	531000	817000	498000
639000	581000	522000	686000	488000	530000	814000	498000
639000	581000	518000	685000	487000	530000	810000	497000
638000	581000	518000	682000	487000	528000	808000	496000
636000	580000	515000	682000	486000	527000	807000	494000
634000	578000	510000	681000	485000	527000	807000	492000
632000	578000	510000	680000	483000	526000	802000	490000
632000	575000	510000	680000	482000	520000	802000	490000
626000	572000	509000	679000	481000	519000	800000	490000
625000	572000	508000	675000	479000	517000	797000	488000
624000	571000	507000	675000	478000	516000	796000	488000
624000	570000	505000	674000	477000	515000	794000	488000
622000	569000	504000	673000	476000	515000	782000	487000
619000	569000	504000	672000	473000	511000	780000	484000
616000	569000	494000	672000	473000	510000	779000	481000
615000	568000	488000	671000	473000	507000	778000	480000
613000	567000	487000	670000	471000	506000	777000	480000
610000	565000	483000	668000	470000	505000	776000	477000
607000	564000	482000	666000	470000	502000	776000	473000
606000	563000	482000	666000	470000	501000	751000	472000
606000	561000	479000	663000	470000	501000	750000	472000
605000	560000	478000	661000	467000	500000	748000	471000
598000	560000	477000	660000	467000	498000	747000	470000
598000	559000	476000	660000	464000	496000	745000	468000
598000	557000	475000	657000	464000	496000	744000	465000
594000	555000	473000	657000	462000	495000	743000	465000
594000	552000	473000	652000	461000	492000	741000	464000
593000	552000	473000	651000	461000	489000	740000	463000
592000	551000	471000	651000	461000	482000	739000	463000
592000	549000	470000	649000	460000	480000	738000	463000
589000	548000	468000	649000	460000	478000	738000	455000
588000	546000	465000	647000	460000	477000	737000	455000
582000	544000	461000	647000	460000	474000	737000	454000
581000	544000	460000	646000	459000	473000	734000	452000
579000	544000	459000	645000	458000	473000	733000	450000
576000	544000	459000	644000	457000	471000	729000	450000
575000	543000	457000	643000	455000	469000	722000	449000
573000	541000	455000	640000	452000	469000	719000	448000
568000	541000	454000	640000	450000	469000	716000	447000
565000	539000	454000	637000	449000	468000	707000	447000
563000	539000	449000	636000	448000	465000	704000	446000
563000	538000	448000	635000	448000	463000	701000	446000
562000	537000	447000	635000	446000	461000	696000	445000
561000	536000	444000	635000	445000	461000	695000	444000
559000	536000	443000	635000	445000	459000	690000	442000
556000	535000	443000	633000	445000	459000	690000	442000
556000	535000	437000	632000	441000	456000	689000	438000
556000	534000	434000	631000	441000	456000	687000	438000
556000	534000	433000	630000	440000	456000	686000	437000
555000	534000	432000	629000	437000	454000	684000	437000
555000	534000	431000	629000	437000	451000	683000	434000
555000	533000	430000	625000	435000	450000	682000	434000
555000	530000	430000	620000	435000	449000	676000	433000
553000	527000	430000	619000	435000	448000	675000	432000
552000	526000	429000	615000	434000	448000	673000	432000
551000	525000	428000	613000	431000	448000	673000	431000
551000	518000	428000	612000	431000	448000	673000	430000
550000	518000	427000	611000	430000	447000	672000	430000
549000	517000	424000	609000	430000	446000	672000	429000
546000	516000	422000	606000	429000	445000	671000	429000
546000	513000	421000	602000	428000	444000	670000	428000
545000	513000	418000	602000	424000	443000	667000	428000
545000	511000	417000	601000	423000	443000	666000	427000
544000	510000	417000	601000	421000	440000	666000	426000
544000	509000	416000	600000	420000	439000	666000	426000
543000	508000	415000	599000	417000	438000	666000	425000
543000	504000	415000	597000	415000	438000	664000	425000
543000	504000	414000	596000	414000	434000	663000	425000
541000	504000	414000	596000	412000	431000	662000	425000
540000	503000	413000	595000	405000	431000	660000	422000
540000	502000	411000	594000	403000	430000	659000	422000
539000	501000	409000	592000	402000	427000	659000	418000
539000	501000	406000	592000	402000	426000	658000	417000
534000	499000	406000	591000	401000	426000	653000	414000
533000	499000	406000	591000	400000	424000	652000	413000
531000	498000	405000	590000	400000	422000	651000	413000
522000	497000	405000	589000	397000	422000	648000	413000
518000	497000	404000	585000	396000	422000	647000	412000
516000	493000	404000	585000	395000	420000	647000	411000
515000	491000	403000	583000	394000	419000	644000	409000
513000	491000	403000	582000	394000	419000	643000	407000
512000	490000	397000	579000	393000	418000	640000	405000
512000	488000	397000	578000	392000	415000	640000	405000
508000	488000	394000	578000	391000	415000	638000	404000
508000	487000	393000	577000	391000	414000	637000	404000
507000	487000	393000	577000	390000	412000	635000	403000
507000	487000	393000	576000	389000	412000	632000	403000
506000	487000	391000	576000	389000	410000	631000	403000
504000	486000	391000	575000	389000	410000	631000	402000
504000	485000	388000	573000	384000	410000	630000	401000
502000	484000	387000	573000	384000	408000	629000	400000
502000	479000	386000	571000	383000	406000	626000	397000
501000	478000	385000	570000	382000	406000	624000	397000
501000	477000	384000	570000	382000	404000	623000	396000
501000	477000	384000	569000	381000	402000	623000	396000
500000	476000	383000	567000	381000	400000	621000	395000
500000	476000	381000	566000	381000	398000	619000	395000
499000	475000	380000	565000	380000	396000	618000	394000
499000	475000	379000	564000	379000	396000	609000	393000
497000	471000	377000	562000	378000	394000	609000	392000
497000	470000	377000	559000	376000	394000	608000	392000
497000	467000	376000	556000	375000	393000	605000	392000
496000	465000	374000	555000	375000	393000	603000	392000
494000	460000	373000	554000	374000	390000	600000	391000
493000	457000	372000	553000	373000	390000	599000	391000
491000	456000	371000	552000	370000	390000	594000	390000
490000	455000	371000	549000	370000	390000	591000	389000
489000	455000	370000	546000	369000	389000	589000	388000
489000	454000	368000	546000	369000	389000	588000	388000
487000	453000	367000	543000	368000	388000	587000	386000
484000	452000	366000	542000	368000	387000	585000	386000
483000	450000	364000	540000	367000	387000	584000	386000
482000	450000	364000	539000	367000	387000	583000	385000
482000	448000	364000	535000	367000	387000	582000	385000
482000	446000	363000	533000	366000	386000	582000	383000
480000	444000	361000	531000	362000	386000	581000	383000
477000	440000	361000	531000	362000	385000	577000	382000
475000	438000	359000	529000	361000	384000	575000	382000
474000	438000	359000	528000	361000	383000	573000	381000
473000	436000	358000	522000	360000	382000	571000	381000
473000	434000	358000	521000	360000	382000	570000	380000
471000	434000	356000	519000	359000	382000	568000	380000
470000	433000	356000	519000	357000	382000	567000	379000
469000	433000	356000	516000	354000	380000	567000	377000
469000	431000	355000	516000	352000	377000	565000	377000
465000	431000	355000	515000	352000	375000	561000	377000
464000	431000	354000	514000	350000	375000	561000	375000
463000	430000	354000	512000	350000	375000	558000	374000
462000	430000	354000	512000	347000	375000	558000	373000
460000	427000	352000	511000	346000	375000	557000	373000
459000	426000	351000	511000	345000	374000	554000	371000
459000	425000	351000	507000	343000	374000	552000	369000
457000	424000	350000	506000	343000	373000	552000	369000
457000	424000	349000	506000	341000	371000	548000	368000
456000	423000	349000	504000	341000	371000	548000	368000
455000	423000	348000	500000	336000	370000	545000	365000
455000	422000	348000	500000	336000	370000	542000	365000
454000	421000	348000	498000	335000	370000	541000	365000
453000	420000	347000	496000	334000	369000	540000	365000
451000	419000	346000	495000	334000	368000	536000	363000
449000	418000	344000	495000	333000	368000	534000	362000
441000	418000	344000	495000	332000	368000	533000	361000
440000	416000	344000	493000	330000	367000	532000	361000
440000	415000	344000	492000	329000	367000	532000	360000
438000	413000	343000	492000	329000	365000	532000	359000
438000	413000	340000	491000	328000	365000	530000	358000
437000	411000	340000	489000	327000	364000	529000	358000
435000	410000	340000	489000	326000	363000	523000	357000
435000	408000	340000	487000	326000	363000	521000	357000
433000	408000	338000	486000	326000	361000	521000	356000
431000	407000	337000	486000	325000	361000	520000	353000
429000	406000	336000	485000	325000	360000	511000	353000
428000	402000	335000	479000	325000	360000	510000	353000
424000	402000	333000	477000	325000	360000	507000	353000
422000	402000	333000	477000	325000	359000	506000	352000
420000	401000	332000	477000	324000	359000	506000	350000
420000	401000	331000	476000	323000	358000	504000	349000
419000	400000	331000	475000	323000	358000	503000	348000
417000	400000	330000	475000	323000	357000	502000	348000
416000	399000	330000	474000	323000	356000	502000	346000
414000	398000	330000	473000	322000	356000	502000	345000
413000	398000	329000	473000	321000	354000	501000	344000
412000	396000	329000	473000	321000	354000	500000	344000
412000	395000	327000	472000	320000	352000	498000	344000
412000	394000	327000	471000	318000	348000	498000	344000
411000	394000	327000	471000	316000	346000	498000	343000
405000	394000	325000	470000	315000	343000	494000	343000
404000	394000	325000	467000	314000	343000	493000	342000
404000	393000	325000	465000	313000	342000	488000	341000
403000	393000	324000	463000	313000	341000	486000	338000
403000	392000	324000	461000	312000	341000	485000	336000
402000	392000	324000	459000	312000	339000	484000	336000
401000	392000	324000	457000	311000	339000	483000	335000
401000	391000	323000	456000	310000	337000	481000	335000
401000	390000	322000	456000	310000	337000	478000	331000
400000	388000	321000	456000	309000	337000	476000	331000
400000	387000	319000	456000	309000	337000	476000	331000
399000	387000	318000	455000	308000	335000	476000	329000
398000	386000	318000	454000	307000	332000	475000	329000
398000	386000	315000	454000	306000	331000	475000	328000
398000	385000	315000	452000	305000	331000	474000	326000
397000	384000	314000	450000	305000	330000	472000	323000
396000	383000	314000	449000	304000	328000	468000	322000
395000	381000	312000	448000	303000	326000	466000	319000
394000	379000	311000	447000	302000	326000	464000	316000
394000	379000	310000	447000	301000	326000	461000	316000
393000	375000	310000	446000	300000	326000	461000	316000
393000	374000	309000	446000	300000	325000	460000	314000
389000	373000	308000	445000	300000	325000	458000	314000
389000	372000	307000	445000	299000	325000	457000	313000
389000	372000	305000	443000	298000	325000	455000	313000
388000	369000	305000	441000	297000	325000	454000	311000
386000	368000	303000	441000	296000	323000	453000	311000
386000	368000	302000	440000	296000	320000	449000	308000
386000	368000	301000	437000	296000	320000	447000	308000
383000	368000	301000	434000	296000	320000	447000	306000
381000	366000	300000	434000	295000	320000	447000	305000
379000	366000	300000	434000	295000	319000	445000	304000
379000	364000	299000	430000	294000	319000	445000	301000
379000	364000	299000	430000	294000	317000	445000	300000
378000	364000	298000	429000	294000	317000	444000	299000
377000	362000	298000	427000	293000	316000	443000	296000
377000	361000	298000	425000	291000	315000	443000	292000
376000	360000	297000	423000	290000	314000	442000	291000
376000	359000	297000	423000	289000	313000	442000	289000
375000	359000	296000	421000	289000	312000	440000	289000
374000	358000	295000	421000	288000	312000	438000	289000
373000	357000	294000	420000	287000	311000	437000	288000
372000	356000	294000	420000	286000	311000	436000	288000
372000	355000	294000	420000	286000	307000	434000	288000
371000	353000	294000	419000	286000	306000	434000	287000
369000	353000	293000	419000	286000	305000	434000	287000
368000	353000	292000	419000	286000	302000	434000	287000
368000	352000	292000	419000	285000	301000	433000	286000
367000	352000	291000	418000	285000	300000	430000	286000
367000	352000	290000	418000	284000	300000	427000	285000
367000	351000	289000	416000	284000	300000	427000	285000
366000	350000	289000	416000	283000	300000	427000	285000
366000	349000	287000	413000	282000	300000	426000	285000
366000	348000	287000	413000	282000	300000	425000	285000
364000	347000	286000	413000	279000	300000	421000	285000
364000	347000	285000	412000	278000	299000	420000	284000
364000	347000	284000	411000	276000	299000	420000	284000
364000	347000	284000	411000	275000	298000	419000	283000
363000	344000	283000	411000	274000	298000	419000	283000
361000	344000	283000	411000	274000	298000	419000	283000
361000	344000	283000	410000	273000	298000	419000	281000
361000	343000	282000	407000	273000	297000	419000	281000
359000	343000	282000	407000	272000	297000	418000	280000
359000	342000	282000	405000	271000	296000	417000	280000
359000	342000	282000	405000	271000	296000	415000	279000
359000	342000	281000	405000	270000	295000	412000	278000
357000	341000	281000	404000	270000	295000	412000	277000
353000	341000	281000	403000	269000	294000	411000	276000
351000	341000	281000	399000	269000	293000	410000	276000
349000	339000	280000	398000	269000	292000	410000	275000
349000	337000	280000	398000	268000	292000	409000	274000
345000	337000	278000	397000	268000	290000	409000	273000
345000	336000	278000	396000	267000	288000	407000	272000
344000	336000	277000	396000	267000	288000	407000	271000
344000	334000	274000	395000	265000	287000	404000	271000
343000	334000	274000	395000	265000	286000	404000	270000
343000	333000	274000	392000	263000	286000	403000	270000
343000	331000	272000	392000	263000	282000	403000	269000
342000	330000	272000	390000	261000	282000	400000	269000
342000	330000	270000	389000	260000	282000	398000	269000
342000	329000	264000	388000	260000	281000	398000	268000
341000	327000	263000	388000	258000	279000	397000	267000
341000	326000	263000	388000	257000	277000	396000	267000
341000	326000	262000	387000	257000	276000	396000	266000
340000	326000	261000	387000	257000	276000	395000	265000
339000	325000	261000	387000	257000	275000	395000	264000
338000	324000	261000	385000	256000	274000	393000	263000
338000	324000	260000	383000	256000	274000	393000	263000
336000	324000	259000	383000	256000	273000	392000	263000
336000	323000	256000	382000	255000	272000	392000	263000
334000	321000	256000	382000	254000	272000	391000	262000
333000	321000	256000	381000	254000	271000	391000	260000
333000	319000	254000	381000	253000	271000	388000	260000
332000	319000	254000	379000	251000	271000	387000	258000
331000	317000	254000	379000	249000	269000	386000	258000
330000	316000	254000	378000	249000	269000	385000	257000
329000	315000	253000	378000	249000	269000	384000	257000
329000	315000	252000	377000	248000	267000	382000	257000
328000	314000	252000	377000	247000	267000	381000	256000
328000	313000	252000	376000	247000	266000	377000	255000
327000	312000	252000	376000	246000	266000	377000	255000
327000	311000	251000	374000	244000	262000	376000	254000
326000	310000	251000	369000	244000	262000	375000	253000
325000	309000	250000	367000	244000	262000	373000	253000
323000	309000	250000	367000	244000	262000	371000	252000
322000	306000	249000	366000	243000	261000	370000	252000
322000	306000	249000	366000	243000	260000	369000	252000
321000	305000	249000	365000	243000	258000	366000	252000
320000	305000	249000	365000	242000	258000	366000	251000
318000	305000	249000	364000	242000	256000	366000	251000
317000	305000	249000	363000	242000	255000	363000	251000
316000	305000	247000	362000	241000	255000	362000	251000
316000	304000	247000	361000	240000	254000	361000	251000
316000	304000	247000	360000	239000	254000	358000	250000
315000	303000	247000	360000	239000	253000	358000	248000
315000	301000	247000	357000	238000	253000	358000	246000
314000	300000	247000	356000	238000	253000	358000	246000
314000	298000	247000	356000	238000	253000	357000	245000
311000	298000	246000	356000	237000	252000	356000	245000
310000	298000	246000	355000	236000	252000	356000	245000
310000	297000	245000	354000	236000	252000	355000	244000
308000	295000	245000	354000	234000	250000	354000	243000
308000	293000	244000	354000	234000	250000	353000	242000
307000	292000	244000	353000	233000	248000	351000	242000
306000	291000	243000	352000	232000	247000	351000	242000
304000	291000	243000	352000	232000	246000	351000	241000
303000	290000	243000	352000	229000	245000	351000	241000
303000	289000	242000	351000	229000	245000	351000	241000
303000	289000	242000	350000	229000	245000	350000	240000
302000	289000	241000	349000	228000	244000	350000	240000
301000	287000	241000	349000	228000	244000	346000	239000
299000	287000	241000	348000	228000	244000	344000	239000
299000	286000	240000	348000	227000	243000	344000	238000
299000	285000	239000	348000	226000	242000	344000	237000
297000	284000	239000	348000	226000	242000	343000	236000
296000	284000	239000	348000	224000	241000	340000	235000
295000	283000	239000	347000	223000	241000	340000	235000
295000	282000	237000	345000	222000	240000	338000	234000
295000	281000	236000	345000	221000	239000	336000	234000
294000	281000	236000	345000	220000	238000	336000	233000
293000	280000	236000	343000	220000	237000	334000	232000
293000	280000	236000	343000	220000	237000	334000	232000
292000	280000	235000	340000	219000	237000	334000	232000
292000	279000	235000	339000	219000	237000	334000	231000
292000	277000	234000	339000	219000	236000	331000	231000
290000	277000	233000	338000	218000	236000	328000	230000
289000	277000	233000	337000	218000	235000	327000	230000
288000	276000	232000	337000	217000	232000	327000	230000
287000	276000	231000	336000	216000	232000	327000	229000
287000	275000	231000	334000	215000	232000	326000	229000
287000	274000	231000	334000	215000	231000	326000	229000
286000	274000	231000	333000	213000	231000	326000	228000
285000	273000	229000	333000	212000	231000	325000	228000
285000	273000	229000	333000	211000	231000	324000	227000
284000	271000	228000	333000	211000	230000	324000	227000
283000	270000	228000	332000	210000	229000	324000	226000
282000	270000	227000	332000	210000	229000	324000	226000
280000	269000	227000	332000	210000	229000	323000	225000
279000	269000	227000	332000	209000	228000	323000	225000
279000	268000	227000	330000	209000	228000	321000	225000
278000	268000	226000	330000	209000	228000	321000	225000
278000	267000	226000	327000	209000	227000	320000	224000
277000	265000	225000	323000	209000	226000	319000	223000
277000	265000	225000	323000	209000	226000	319000	221000
276000	265000	224000	323000	208000	225000	319000	221000
276000	264000	224000	322000	208000	225000	318000	221000
275000	264000	223000	321000	207000	225000	318000	220000
275000	263000	220000	321000	207000	225000	318000	220000
274000	263000	220000	321000	207000	224000	317000	219000
274000	262000	220000	321000	207000	223000	317000	219000
274000	262000	220000	319000	206000	222000	316000	218000
273000	261000	219000	319000	206000	222000	316000	218000
273000	261000	219000	318000	205000	222000	314000	218000
272000	260000	219000	317000	205000	222000	314000	217000
271000	260000	218000	315000	205000	222000	312000	217000
271000	260000	218000	314000	205000	221000	311000	216000
271000	259000	217000	313000	205000	221000	310000	216000
271000	259000	217000	312000	204000	220000	309000	216000
270000	258000	217000	312000	204000	219000	307000	215000
270000	257000	217000	311000	203000	219000	307000	215000
269000	257000	216000	311000	203000	218000	305000	215000
269000	257000	216000	311000	202000	217000	305000	215000
268000	256000	216000	311000	202000	217000	305000	214000
268000	256000	215000	309000	201000	216000	304000	213000
266000	255000	215000	309000	201000	215000	303000	212000
266000	255000	214000	309000	201000	214000	303000	211000
265000	254000	214000	307000	201000	213000	303000	211000
265000	254000	214000	307000	200000	213000	301000	211000
265000	254000	214000	306000	200000	212000	301000	210000
264000	253000	213000	306000	199000	211000	301000	209000
264000	253000	213000	305000	198000	209000	299000	208000
264000	252000	213000	305000	198000	209000	298000	208000
263000	252000	212000	305000	198000	209000	297000	208000
263000	251000	212000	304000	197000	208000	297000	208000
263000	251000	211000	303000	197000	208000	297000	207000
263000	249000	211000	298000	196000	208000	296000	206000
263000	248000	211000	298000	196000	207000	295000	206000
262000	247000	210000	296000	194000	205000	295000	206000
262000	246000	210000	296000	194000	205000	295000	206000
262000	246000	209000	295000	194000	204000	293000	206000
261000	246000	209000	295000	193000	204000	291000	205000
259000	246000	209000	294000	193000	204000	291000	205000
259000	245000	209000	293000	191000	203000	289000	204000
259000	245000	208000	293000	191000	203000	288000	203000
258000	245000	208000	293000	191000	203000	288000	203000
258000	242000	208000	291000	191000	203000	288000	201000
258000	240000	207000	291000	190000	203000	288000	200000
257000	239000	207000	290000	190000	202000	287000	199000
257000	239000	207000	289000	190000	202000	286000	199000
257000	238000	207000	289000	190000	202000	286000	198000
256000	237000	206000	288000	190000	202000	286000	198000
255000	236000	206000	286000	189000	202000	286000	198000
254000	236000	206000	285000	188000	201000	286000	198000
253000	236000	206000	284000	188000	201000	284000	197000
253000	235000	206000	284000	188000	198000	283000	197000
251000	233000	206000	283000	187000	197000	282000	197000
251000	232000	205000	283000	187000	197000	282000	196000
251000	231000	204000	282000	186000	197000	281000	195000
251000	231000	204000	282000	186000	197000	280000	194000
250000	230000	203000	282000	184000	197000	279000	193000
250000	230000	203000	281000	184000	197000	279000	192000
249000	230000	203000	281000	184000	197000	279000	192000
249000	229000	203000	280000	184000	195000	278000	192000
249000	227000	202000	279000	184000	195000	278000	191000
248000	226000	201000	279000	183000	195000	278000	190000
247000	226000	201000	278000	182000	194000	277000	190000
246000	225000	201000	278000	182000	193000	275000	189000
246000	225000	201000	278000	181000	193000	275000	188000
245000	224000	201000	278000	181000	193000	275000	188000
245000	223000	201000	277000	179000	192000	274000	188000
245000	222000	201000	274000	179000	192000	273000	188000
244000	222000	201000	274000	179000	192000	273000	188000
244000	222000	201000	273000	179000	191000	271000	188000
244000	221000	200000	272000	178000	191000	271000	187000
244000	221000	199000	272000	177000	191000	270000	187000
243000	221000	198000	271000	177000	190000	269000	187000
242000	221000	198000	271000	177000	190000	267000	187000
242000	221000	196000	271000	176000	190000	267000	187000
241000	221000	196000	270000	176000	189000	266000	187000
240000	220000	195000	269000	175000	189000	265000	187000
238000	220000	195000	268000	175000	189000	265000	185000
238000	219000	195000	268000	174000	188000	265000	185000
237000	218000	194000	268000	174000	187000	265000	185000
235000	218000	194000	267000	174000	186000	263000	184000
235000	218000	194000	266000	174000	186000	263000	184000
234000	218000	194000	266000	173000	186000	263000	184000
233000	217000	194000	264000	173000	186000	262000	183000
233000	217000	192000	264000	172000	185000	261000	183000
232000	216000	192000	263000	172000	184000	261000	183000
232000	216000	192000	263000	172000	183000	261000	183000
232000	216000	191000	262000	172000	183000	261000	182000
232000	215000	190000	262000	170000	182000	261000	181000
232000	213000	190000	261000	170000	182000	260000	181000
231000	212000	190000	259000	170000	182000	260000	180000
230000	212000	190000	258000	169000	181000	259000	179000
230000	211000	190000	257000	169000	181000	259000	179000
229000	211000	190000	256000	168000	181000	259000	178000
229000	210000	190000	255000	168000	181000	259000	178000
229000	210000	189000	255000	168000	181000	259000	177000
228000	209000	188000	254000	167000	180000	257000	177000
228000	207000	188000	253000	167000	179000	257000	177000
227000	207000	186000	253000	167000	179000	256000	177000
226000	206000	186000	252000	166000	178000	255000	176000
226000	206000	186000	251000	166000	178000	253000	176000
226000	206000	186000	250000	166000	177000	252000	176000
226000	206000	185000	250000	165000	177000	251000	176000
225000	205000	184000	248000	164000	176000	250000	176000
225000	204000	184000	248000	164000	176000	249000	176000
224000	204000	184000	247000	164000	176000	249000	176000
224000	203000	183000	247000	163000	176000	247000	175000
224000	203000	183000	245000	163000	175000	246000	175000
224000	203000	183000	245000	163000	174000	245000	173000
224000	202000	182000	244000	163000	173000	244000	173000
223000	202000	182000	244000	162000	173000	244000	173000
223000	201000	181000	243000	162000	172000	244000	172000
223000	200000	181000	243000	161000	172000	243000	172000
221000	200000	181000	242000	160000	171000	243000	172000
220000	200000	180000	242000	159000	171000	242000	171000
220000	198000	179000	241000	158000	170000	242000	171000
220000	198000	177000	241000	158000	169000	241000	171000
219000	198000	177000	241000	158000	169000	241000	170000
218000	198000	177000	240000	157000	169000	241000	170000
217000	196000	177000	240000	157000	168000	240000	169000
217000	196000	175000	238000	156000	167000	239000	169000
216000	194000	175000	237000	155000	167000	238000	169000
216000	194000	175000	236000	154000	167000	238000	168000
216000	194000	175000	236000	154000	166000	238000	167000
215000	193000	174000	235000	154000	165000	238000	167000
215000	193000	174000	235000	153000	165000	237000	167000
215000	193000	174000	234000	153000	165000	237000	167000
215000	192000	173000	234000	152000	164000	236000	166000
215000	192000	173000	234000	152000	164000	236000	166000
215000	192000	173000	233000	152000	164000	235000	165000
214000	192000	173000	233000	152000	164000	235000	165000
214000	191000	173000	233000	152000	164000	234000	164000
213000	191000	172000	232000	152000	162000	232000	164000
212000	189000	172000	231000	151000	162000	232000	164000
212000	189000	172000	231000	151000	161000	231000	164000
210000	189000	171000	231000	151000	160000	231000	164000
210000	189000	170000	230000	151000	160000	230000	164000
209000	189000	170000	229000	150000	159000	230000	164000
209000	188000	170000	229000	150000	159000	229000	163000
209000	188000	170000	228000	149000	159000	229000	162000
208000	187000	170000	228000	149000	159000	229000	161000
208000	186000	169000	227000	149000	159000	228000	161000
207000	186000	168000	227000	149000	158000	228000	160000
207000	185000	168000	224000	149000	158000	227000	159000
207000	184000	168000	223000	148000	158000	227000	159000
207000	183000	167000	223000	147000	158000	226000	159000
207000	182000	167000	222000	146000	158000	226000	158000
207000	182000	167000	221000	146000	157000	226000	158000
206000	182000	166000	220000	146000	157000	226000	158000
206000	181000	166000	220000	145000	156000	226000	158000
204000	180000	166000	220000	144000	156000	226000	157000
203000	180000	165000	220000	143000	156000	226000	157000
202000	180000	165000	218000	143000	156000	225000	156000
202000	180000	165000	217000	143000	156000	224000	156000
201000	180000	164000	217000	142000	155000	222000	155000
199000	180000	164000	217000	142000	155000	221000	154000
199000	180000	164000	216000	142000	155000	219000	154000
198000	179000	164000	216000	142000	155000	219000	153000
198000	179000	164000	215000	141000	155000	219000	153000
198000	178000	163000	215000	141000	154000	217000	151000
198000	178000	163000	214000	141000	153000	217000	151000
198000	177000	163000	214000	141000	153000	216000	151000
198000	177000	163000	214000	141000	152000	216000	151000
197000	177000	163000	214000	141000	152000	216000	150000
197000	177000	162000	214000	141000	152000	216000	150000
196000	177000	161000	213000	141000	152000	215000	150000
196000	177000	161000	212000	140000	151000	214000	149000
196000	176000	161000	210000	139000	151000	214000	149000
196000	176000	160000	210000	138000	151000	214000	148000
196000	176000	160000	210000	138000	151000	213000	148000
196000	175000	160000	210000	138000	151000	212000	146000
195000	175000	160000	210000	138000	150000	211000	146000
195000	174000	160000	209000	137000	150000	210000	146000
194000	174000	160000	209000	137000	150000	210000	146000
194000	174000	159000	209000	136000	150000	210000	146000
193000	174000	158000	209000	136000	150000	208000	145000
193000	173000	158000	208000	134000	150000	208000	145000
193000	173000	158000	208000	134000	149000	207000	144000
192000	172000	158000	208000	134000	149000	206000	144000
192000	172000	158000	208000	133000	149000	206000	143000
192000	172000	158000	208000	133000	148000	206000	143000
190000	172000	157000	208000	133000	147000	206000	141000
190000	172000	157000	207000	133000	146000	205000	141000
190000	172000	157000	207000	132000	146000	205000	141000
189000	171000	155000	206000	131000	146000	204000	141000
189000	171000	155000	206000	131000	146000	203000	140000
188000	171000	155000	205000	131000	146000	203000	139000
188000	171000	154000	205000	131000	146000	202000	139000
188000	170000	154000	204000	131000	145000	202000	139000
187000	170000	154000	204000	131000	145000	202000	138000
187000	169000	153000	203000	130000	144000	202000	137000
186000	168000	153000	203000	129000	144000	201000	137000
185000	168000	152000	203000	129000	143000	201000	136000
185000	168000	151000	202000	129000	143000	200000	135000
183000	168000	151000	202000	128000	143000	200000	133000
183000	168000	151000	202000	128000	142000	199000	133000
182000	168000	151000	202000	128000	142000	199000	131000
182000	167000	151000	200000	127000	142000	198000	131000
181000	167000	151000	199000	127000	141000	198000	131000
180000	167000	151000	199000	127000	141000	197000	131000
180000	166000	151000	198000	126000	141000	197000	131000
180000	166000	150000	198000	126000	141000	197000	130000
180000	166000	149000	197000	126000	140000	196000	130000
179000	165000	149000	197000	125000	140000	195000	129000
179000	165000	149000	197000	124000	139000	193000	129000
179000	165000	148000	196000	124000	139000	193000	128000
179000	165000	148000	195000	124000	139000	192000	128000
178000	165000	148000	195000	123000	139000	191000	127000
178000	164000	147000	195000	123000	138000	191000	126000
177000	164000	147000	194000	123000	138000	190000	126000
177000	163000	147000	194000	123000	137000	190000	125000
177000	163000	146000	194000	123000	137000	189000	125000
177000	162000	146000	194000	123000	137000	189000	124000
176000	162000	146000	194000	123000	137000	188000	124000
175000	161000	145000	194000	122000	136000	188000	124000
175000	161000	144000	193000	122000	136000	187000	123000
174000	160000	144000	192000	122000	136000	187000	123000
174000	160000	144000	191000	122000	136000	186000	123000
174000	160000	144000	191000	122000	135000	185000	123000
173000	160000	144000	189000	121000	134000	185000	122000
173000	159000	144000	189000	121000	134000	185000	122000
173000	159000	143000	188000	121000	134000	184000	121000
173000	159000	143000	188000	121000	133000	184000	121000
172000	159000	143000	187000	121000	133000	184000	121000
172000	158000	142000	187000	120000	132000	182000	121000
172000	158000	142000	187000	120000	132000	182000	121000
172000	158000	142000	186000	119000	132000	181000	121000
172000	157000	141000	186000	119000	132000	181000	120000
171000	157000	141000	186000	119000	132000	181000	120000
171000	157000	141000	185000	119000	132000	180000	120000
170000	157000	141000	184000	118000	131000	180000	120000
170000	156000	141000	184000	118000	131000	180000	120000
170000	155000	140000	184000	118000	131000	179000	120000
168000	155000	140000	184000	117000	130000	179000	120000
168000	155000	139000	183000	117000	130000	179000	119000
167000	155000	139000	183000	116000	130000	178000	119000
166000	155000	139000	182000	116000	129000	177000	119000
166000	154000	139000	181000	116000	129000	177000	119000
166000	154000	139000	181000	115000	128000	176000	118000
166000	154000	138000	181000	115000	128000	175000	118000
166000	154000	138000	180000	114000	128000	174000	117000
166000	154000	138000	180000	114000	128000	173000	117000
166000	152000	138000	180000	114000	126000	173000	117000
165000	152000	138000	180000	114000	126000	172000	116000
165000	152000	137000	180000	113000	125000	172000	116000
165000	152000	137000	180000	113000	125000	172000	116000
165000	152000	137000	179000	113000	124000	171000	116000
164000	150000	136000	179000	112000	124000	171000	116000
164000	150000	136000	178000	112000	123000	171000	115000
163000	150000	135000	177000	112000	123000	170000	114000
163000	150000	135000	177000	112000	123000	170000	114000
163000	150000	135000	177000	111000	122000	169000	114000
163000	149000	135000	176000	111000	122000	169000	114000
162000	149000	134000	176000	111000	122000	168000	113000
162000	149000	134000	175000	111000	122000	168000	113000
162000	148000	134000	175000	111000	121000	168000	113000
161000	147000	134000	174000	110000	120000	167000	113000
161000	147000	133000	174000	110000	120000	167000	113000
160000	147000	133000	174000	110000	120000	167000	113000
160000	146000	133000	174000	110000	120000	167000	113000
160000	146000	133000	174000	109000	120000	166000	113000
159000	146000	133000	173000	109000	120000	165000	112000
159000	146000	132000	173000	109000	119000	165000	111000
158000	146000	132000	173000	108000	119000	165000	111000
158000	145000	132000	173000	108000	119000	165000	111000
158000	145000	132000	172000	108000	119000	164000	111000
158000	144000	131000	171000	108000	118000	163000	111000
157000	144000	131000	171000	107000	118000	163000	111000
157000	144000	131000	171000	107000	118000	162000	111000
157000	144000	131000	171000	107000	117000	162000	110000
157000	144000	131000	171000	107000	117000	161000	110000
156000	144000	131000	171000	107000	117000	161000	110000
156000	144000	131000	170000	107000	117000	161000	109000
155000	143000	130000	170000	106000	117000	161000	109000
155000	142000	130000	170000	106000	116000	158000	109000
154000	142000	130000	170000	106000	116000	158000	109000
154000	142000	130000	169000	106000	116000	158000	108000
152000	141000	130000	169000	106000	116000	157000	108000
152000	141000	129000	169000	106000	116000	157000	107000
151000	141000	129000	168000	106000	115000	156000	107000
151000	140000	129000	168000	106000	115000	156000	107000
151000	140000	128000	168000	105000	114000	156000	107000
151000	140000	128000	168000	105000	114000	155000	107000
150000	139000	127000	168000	104000	114000	155000	107000
150000	139000	127000	166000	104000	112000	154000	107000
150000	139000	127000	166000	104000	112000	153000	107000
150000	139000	127000	166000	103000	112000	152000	106000
150000	139000	127000	166000	103000	112000	152000	106000
149000	139000	127000	165000	103000	112000	152000	106000
148000	139000	127000	165000	103000	111000	151000	106000
148000	139000	126000	165000	102000	111000	151000	105000
148000	138000	126000	165000	102000	111000	150000	105000
148000	138000	126000	165000	102000	111000	150000	105000
147000	138000	125000	165000	102000	111000	150000	104000
147000	138000	125000	165000	102000	111000	150000	104000
147000	138000	125000	165000	102000	110000	149000	104000
147000	137000	125000	164000	102000	110000	149000	104000
145000	137000	125000	164000	101000	110000	149000	103000
145000	137000	125000	163000	101000	110000	149000	103000
145000	137000	125000	163000	100000	109000	148000	103000
145000	137000	125000	162000	100000	109000	148000	102000
145000	137000	125000	161000	100000	109000	147000	102000
145000	136000	124000	160000	100000	109000	147000	102000
144000	136000	124000	160000	100000	109000	147000	102000
144000	136000	124000	159000	99600	109000	146000	101000
144000	136000	123000	159000	99500	109000	146000	101000
144000	136000	123000	159000	98200	108000	146000	101000
142000	135000	122000	159000	98000	108000	146000	101000
142000	135000	122000	159000	97800	108000	145000	100000
142000	135000	122000	158000	97400	108000	145000	100000
142000	135000	122000	157000	97300	107000	145000	100000
142000	135000	122000	157000	96800	107000	145000	100000
142000	135000	121000	157000	95900	107000	144000	100000
142000	134000	121000	157000	95600	106000	144000	99800
140000	134000	121000	157000	95100	106000	144000	99700
140000	134000	121000	157000	95000	105000	144000	99600
140000	134000	120000	157000	94600	105000	144000	99600
140000	133000	120000	156000	94600	104000	143000	99600
140000	133000	120000	155000	94000	104000	142000	99500
139000	133000	120000	155000	93700	104000	142000	99300
139000	133000	120000	155000	93700	104000	141000	98800
139000	133000	120000	153000	93500	103000	141000	98700
139000	132000	120000	153000	93400	103000	141000	98600
138000	132000	119000	153000	93400	103000	141000	98300
138000	132000	119000	153000	93100	102000	140000	98000
138000	131000	119000	152000	92000	102000	140000	98000
138000	131000	118000	152000	91700	102000	139000	97200
137000	131000	118000	152000	90700	102000	138000	97100
137000	131000	118000	151000	90100	102000	138000	97000
136000	130000	118000	151000	90000	102000	138000	96900
136000	130000	118000	151000	90000	101000	138000	96600
136000	130000	118000	151000	90000	101000	137000	96600
136000	130000	118000	150000	89800	101000	137000	96500
135000	130000	117000	150000	89700	100000	137000	96400
135000	129000	117000	149000	89700	100000	136000	96000
135000	129000	117000	149000	89400	100000	136000	95500
134000	128000	117000	148000	89300	99800	135000	95400
134000	128000	116000	148000	89300	99800	135000	95200
134000	128000	116000	148000	89300	99300	135000	94800
134000	127000	115000	147000	89200	99300	135000	94800
133000	127000	115000	147000	89100	99200	135000	94600
133000	126000	115000	147000	88900	98900	134000	94100
132000	126000	115000	146000	88700	98800	134000	93900
132000	126000	114000	146000	88700	98600	134000	93900
132000	125000	114000	146000	88600	98500	134000	93600
131000	125000	114000	145000	88400	98300	133000	93400
131000	125000	114000	145000	88100	98200	133000	93200
131000	125000	114000	145000	88000	97800	132000	93100
131000	124000	114000	144000	87900	97800	132000	92700
130000	124000	113000	144000	87800	97400	132000	92300
130000	124000	113000	144000	87500	97000	132000	92100
130000	124000	113000	143000	87300	97000	132000	92100
129000	124000	113000	143000	87200	96200	131000	91900
129000	124000	112000	143000	87000	96000	131000	91800
129000	123000	112000	142000	86200	96000	131000	91400
129000	123000	112000	142000	86100	95400	131000	90800
129000	123000	112000	142000	86000	95200	131000	90500
128000	123000	112000	141000	85700	94800	130000	90400
128000	122000	112000	141000	85500	94100	130000	90200
128000	122000	111000	141000	85300	93900	129000	90000
127000	122000	111000	141000	85200	93800	129000	89800
127000	122000	111000	140000	85000	93700	129000	89400
127000	122000	111000	140000	84900	93300	129000	89000
126000	122000	110000	140000	84800	93000	128000	88800
126000	122000	110000	139000	84600	92800	128000	88700
126000	122000	110000	139000	84400	92600	128000	88400
126000	122000	110000	139000	84200	92400	127000	88200
126000	121000	109000	138000	84100	91500	127000	88200
125000	121000	109000	138000	83900	91300	127000	88100
125000	120000	109000	138000	83300	90500	127000	87000
125000	120000	109000	138000	83200	90100	127000	86900
125000	120000	109000	138000	83100	89900	126000	86000
125000	120000	108000	138000	82900	89800	126000	85800
124000	120000	108000	137000	82800	88100	125000	85800
124000	119000	108000	137000	82500	88000	125000	85700
124000	119000	108000	137000	82500	87600	125000	85500
124000	119000	108000	137000	82100	87500	124000	85300
124000	119000	108000	137000	82100	87400	124000	85200
123000	119000	107000	135000	82100	87300	124000	85200
123000	119000	107000	135000	81700	87200	124000	85100
123000	118000	107000	135000	81600	87200	124000	84800
122000	118000	107000	135000	81100	86600	123000	84800
122000	118000	106000	135000	81000	86500	123000	84500
121000	118000	106000	135000	80900	86200	121000	84500
121000	118000	106000	135000	80700	85900	121000	84300
121000	118000	106000	134000	80400	85500	121000	84100
121000	118000	106000	134000	80300	85300	121000	84000
121000	118000	106000	133000	80200	85300	121000	83800
121000	117000	106000	132000	80000	85100	121000	83600
121000	116000	105000	131000	80000	84900	120000	83500
120000	116000	105000	131000	79800	84900	120000	83000
120000	116000	105000	131000	79700	84900	120000	82900
120000	115000	105000	131000	79400	84800	120000	82600
119000	115000	105000	131000	79300	84700	120000	82400
119000	115000	105000	130000	79100	84600	120000	82300
119000	114000	105000	130000	78700	84500	119000	82100
119000	114000	105000	130000	78500	84300	119000	81600
119000	112000	105000	129000	78500	84100	119000	81600
117000	112000	104000	129000	78100	83600	119000	81500
117000	112000	104000	129000	78000	83000	119000	81400
116000	112000	104000	129000	77500	82900	118000	81400
116000	111000	104000	128000	77200	82900	117000	81100
116000	111000	104000	128000	77200	82700	117000	81000
116000	111000	104000	128000	77200	82500	117000	81000
116000	110000	104000	128000	76800	82200	117000	80500
115000	110000	104000	127000	76400	81300	116000	80400
115000	110000	104000	127000	76300	81300	116000	80300
115000	109000	104000	127000	76200	81200	116000	80300
115000	109000	103000	127000	76100	81100	116000	80200
115000	108000	103000	126000	76100	81000	116000	79900
114000	108000	103000	125000	76000	80900	115000	79800
114000	108000	102000	125000	76000	80500	115000	79300
114000	108000	102000	125000	75800	80500	115000	79100
113000	107000	102000	125000	75700	80300	115000	79000
113000	107000	102000	125000	75400	80300	115000	78800
113000	107000	102000	125000	74800	80300	115000	78700
113000	106000	102000	125000	74500	80100	114000	78500
113000	106000	101000	124000	74400	79800	114000	78400
113000	106000	101000	124000	74200	79700	114000	78400
113000	105000	100000	124000	73600	79700	112000	78300
113000	105000	100000	124000	73600	79400	112000	78200
112000	105000	99800	124000	73600	79200	112000	77900
112000	105000	99600	123000	73500	78900	112000	77900
112000	105000	98800	123000	73000	78900	111000	77800
112000	104000	97700	123000	73000	78600	111000	77700
112000	104000	97400	123000	72900	78500	110000	77100
111000	104000	97200	122000	72900	78400	110000	76900
111000	104000	97100	122000	72400	78300	110000	76200
111000	103000	96900	122000	72300	78200	110000	76200
111000	103000	96500	121000	72200	77800	109000	76200
110000	103000	96200	121000	72200	77500	108000	76000
110000	103000	96200	121000	71600	77300	108000	75900
110000	102000	96200	120000	71600	76900	108000	75900
110000	102000	96000	120000	71300	76900	108000	75700
110000	102000	95800	120000	71300	76900	107000	75500
110000	102000	95700	120000	70800	75800	106000	75100
109000	102000	95600	120000	70700	75600	106000	75100
109000	102000	95100	119000	70600	75400	106000	74700
108000	101000	94600	119000	70600	75400	105000	74600
108000	101000	94200	119000	70000	75200	105000	74200
108000	101000	94000	119000	69900	75000	105000	74100
107000	101000	94000	119000	69700	74900	105000	74000
107000	100000	92300	118000	69600	74600	104000	73700
107000	100000	91700	118000	69600	74300	103000	73400
107000	100000	91700	117000	69400	74200	103000	73300
107000	99800	91400	117000	69100	73500	103000	73200
107000	99800	91300	115000	69100	73400	103000	73100
106000	99300	91200	115000	69000	73300	103000	72900
106000	99300	91000	115000	68900	73200	102000	72800
106000	98900	90500	115000	68800	73000	102000	72500
105000	98800	90300	115000	68700	72700	102000	71900
105000	98300	90100	114000	68700	72000	102000	71600
104000	98200	90000	113000	68300	71900	102000	71400
104000	97900	89800	113000	68300	71700	101000	71400
104000	97900	89400	113000	68000	71600	101000	71100
104000	97300	89100	112000	67900	71600	101000	71000
103000	96700	89000	112000	67700	71500	100000	71000
103000	96600	88800	112000	67700	71500	99900	71000
103000	96600	88700	111000	67500	71200	99700	70800
103000	96600	88600	111000	67300	71100	99700	70800
103000	96400	88100	111000	67100	71000	99500	70600
103000	96300	88000	111000	67000	70700	99400	70600
102000	95900	87800	110000	66800	70600	99100	70400
102000	95700	87800	110000	66700	70300	98800	70400
102000	95600	87100	109000	66400	70300	98000	70400
101000	95600	87000	109000	66300	69900	97800	70200
101000	95100	86600	109000	66000	69900	97800	70000
101000	95100	86400	109000	65600	69700	97500	69600
100000	94400	86200	109000	65400	69700	97400	69500
100000	94100	85900	109000	65300	69600	97100	69400
99700	94100	85900	108000	65200	69600	96900	69400
99700	94000	85600	108000	65100	69500	96900	68900
99400	93900	85500	108000	64800	69400	96800	68800
98800	93300	85400	108000	64800	69400	96700	68700
98200	93200	85300	107000	64600	69200	96200	68200
98200	93000	84900	106000	64600	69200	95700	67900
98200	92800	84500	106000	64300	69100	95600	67000
97800	92400	84400	106000	64300	68700	95000	66500
97200	91700	84400	106000	64200	68600	93900	66400
97100	91700	83600	105000	64100	68300	93800	66200
97000	91500	82900	105000	64100	68200	93800	65900
96900	91300	82600	105000	64100	67700	93600	65300
96700	91200	82500	105000	63800	67500	92300	65200
96500	90900	82300	105000	63800	67500	92100	65200
95900	90800	82000	105000	63700	67400	91700	64500
95800	90700	82000	104000	63500	67300	91400	64400
95700	90700	81900	104000	63400	66900	91300	64200
95600	90600	81900	104000	63300	66900	91200	64100
95300	90500	81700	103000	63200	66700	91100	63900
95200	90300	81600	103000	63000	65400	91100	63100
95100	90200	81400	103000	62900	65000	91100	63100
95000	90100	81300	102000	62600	64600	90600	62400
94800	89600	81000	102000	62400	64500	90400	62400
94700	89400	80900	102000	62300	64400	89600	62300
94600	88900	80700	101000	62100	64300	89200	62200
93900	88900	80700	100000	62100	64200	89200	62100
93900	88800	80700	99400	61600	64100	88800	62000
93900	88500	80600	99400	61500	64100	88400	61900
93700	88400	80300	99200	61300	64100	88200	61800
93200	88000	80300	98900	61100	63900	87800	61500
93000	87800	80200	98800	60800	63700	87300	61500
92900	87500	80200	98700	60400	63600	87100	61500
92500	87000	80000	98600	60400	63400	86700	61300
91600	86800	79900	98400	60300	63200	86400	61300
91200	86800	79800	97800	60000	63000	86400	61200
91100	86800	79700	97500	59700	62700	86100	60700
91000	86600	79700	97300	59400	62300	85600	60600
90600	86600	79400	96200	59300	62200	85500	60600
90400	86500	79200	96000	59100	62200	85000	60500
90400	86400	79100	95900	59000	62100	84900	60400
90200	86300	79100	95900	58900	61500	84900	60200
89900	86300	79000	95800	58600	61500	84000	60200
89800	86200	78700	95400	58400	61300	83800	59700
89800	86200	78600	95400	58400	61200	83700	59500
89700	86200	78600	95400	58400	60700	83300	59500
89400	86100	78600	95200	58300	60500	83200	59300
89300	85900	78100	94700	58200	60400	83200	58800
89300	85100	78100	94600	58000	60300	83100	58700
88700	85100	77900	94500	58000	60300	83100	58700
88600	84900	77900	94300	58000	60100	82700	58400
88600	84800	77800	93800	57900	59800	82700	58200
88400	84700	77500	93500	57300	59500	82300	58200
88300	84300	77400	92600	57300	59100	82000	57800
88000	83900	77300	92500	57100	59000	81800	57600
87900	83800	77300	92300	56800	58900	81800	57600
87300	83700	77200	92100	56700	58800	81700	57300
87100	83700	77100	92100	56600	58700	81600	57000
87100	83500	76900	92100	56500	58600	81500	56700
87100	83300	76900	91800	56400	58500	81300	56700
86900	83100	76900	91800	56300	58500	81200	55900
86700	83100	76800	91800	56300	58500	80800	55800
86300	82800	76800	91700	56000	58200	80600	55800
86300	82700	76700	91500	55900	58200	80200	55800
86200	82400	76600	91400	55400	58100	79900	55600
85700	82200	76500	91100	55100	57700	79800	55300
85000	82200	76300	90700	54900	57500	79600	55300
85000	82000	76200	90500	54900	57300	79500	55200
84800	82000	76200	90500	54800	57200	79400	55100
84800	81700	76000	90500	54500	57100	79200	54900
84400	81500	75800	90400	53900	57100	79100	54800
84400	81400	75600	90200	53800	56900	78600	54700
84200	81200	75600	89900	53800	56600	77900	54500
84100	81100	75600	89900	53700	56500	77700	54500
83900	81000	75500	89300	53600	56300	77700	54400
83600	80700	75300	89100	52900	56300	76600	54300
83500	80700	75300	88800	52800	56200	76600	54300
83300	80400	75100	88400	52500	55900	76500	54100
83200	80300	75000	88200	52500	55800	76100	53900
83200	80100	74200	87900	52300	55800	75500	53700
83100	80000	74000	87800	51900	55600	75300	53500
82900	79900	73900	87800	51900	55500	75100	53100
82900	79900	73900	87800	51700	55500	74800	53100
82800	79800	73700	87800	51700	55100	74500	52900
82600	79800	73400	87800	51500	55000	74000	52800
82400	78600	73300	87700	51500	54600	73900	52700
82400	78600	73200	87700	51500	54600	73800	52600
82200	78500	73000	87600	51400	54400	73800	52600
81800	78100	72800	86900	51100	54200	73600	52300
80900	77900	72700	86100	51100	54200	73400	52200
80500	77800	72600	84200	51100	54000	73300	52200
80400	77700	72100	83900	51100	54000	73300	52100
80300	77100	71900	82500	50900	53500	73200	52000
80200	77000	71800	81900	50900	53300	73100	52000
80200	76700	71500	81900	50900	53300	73000	51400
79900	76400	71100	81800	50800	53100	73000	51300
79600	76200	70700	81600	50700	53000	72900	51000
79500	76200	70700	81400	50600	52700	72700	51000
79400	75900	70400	81400	50500	52500	72700	50900
79300	75800	70400	81300	50400	52200	72500	50900
79300	75700	70200	81300	50400	52100	72400	50800
79300	75600	69800	81200	50200	52000	72200	50500
79300	75600	69800	80900	49800	51900	71900	50000
79200	75500	68900	80700	49700	51700	71500	49900
79100	75400	68800	80500	49700	51700	71300	49700
79000	75300	68700	80500	49700	51700	71200	49400
78900	75300	68700	80300	49600	51600	71100	49300
78900	75300	68500	80200	49100	51200	70500	49300
78900	75200	68500	80200	49000	51200	70400	49200
78800	75200	68100	80200	49000	51100	70000	49100
78700	75100	68100	79900	48900	51000	69800	49100
78300	75100	67800	79300	48900	51000	69600	48900
78100	74600	67600	79200	48700	50800	69400	48700
77900	74500	67300	79200	48700	50700	69100	48600
77900	74100	66700	78900	48500	50700	69000	48600
77700	74100	66600	78800	48300	50500	69000	48500
77400	73900	66500	78500	48300	50500	68600	48500
77300	73900	66400	78300	48200	50400	68100	48400
77000	73800	66300	78300	48100	50400	67900	48300
76900	73700	66200	78200	48100	50300	67800	48300
76200	73500	66100	78100	47900	50300	67700	48300
76200	73400	66100	78000	47900	49800	67500	48100
76100	73300	66000	78000	47600	49400	67400	48000
75700	73200	65900	78000	47500	49300	67400	47900
75700	73000	65800	77900	47300	49300	67400	47500
75000	72900	65300	77900	47100	49200	67300	47200
74700	72900	65300	77500	47000	49100	67200	47100
74500	72000	65000	77300	47000	48900	67100	46900
74300	71900	65000	77100	46600	48700	67100	46800
74000	71400	65000	77000	46400	48600	67100	46600
73900	71400	64700	76800	46300	48500	67000	46600
73800	70900	64600	76700	46300	48400	67000	46500
73600	70700	64300	76500	46300	48300	66500	46400
73400	70500	64000	76300	46200	48200	66200	46300
73300	70500	63800	75800	46100	48000	65800	46300
73000	70400	63700	75700	46100	47900	65400	46200
72900	70200	63600	75700	46000	47900	65200	46100
72800	69800	63600	75400	45900	47800	65000	45800
72700	69800	63500	75400	45600	47800	64800	45700
72400	69800	63300	75300	45400	47800	64400	45500
72100	69600	63100	75000	45300	47800	64100	45400
72000	69500	63100	75000	45100	47500	64000	45200
72000	69200	63000	74800	45100	47400	64000	45000
71800	69200	62900	74300	45000	47300	63200	44900
71800	69000	62800	74300	44900	47300	62900	44700
71400	68900	62800	74200	44900	47000	61700	44600
71100	68700	62800	73900	44600	47000	61700	44400
71100	68700	62200	73800	44500	46800	61400	44300
70900	68600	62100	73500	44400	46600	61400	44100
69700	68000	61500	73500	44400	46500	60200	43900
69500	68000	61400	73400	44300	46300	60100	43700
69300	67900	61400	73000	43600	46000	60000	43600
69200	67600	61300	72900	43300	45700	60000	43600
69000	67600	60900	72400	43300	45500	59900	43500
68900	67400	60900	72100	42800	45500	59800	43300
68800	67000	60600	72100	42800	45500	59700	43200
68800	66300	60300	72100	42600	45100	59500	43100
68800	66300	60300	72000	42400	45000	59400	43100
68600	66000	60200	71700	42300	44900	59400	42800
68500	66000	60100	71300	42100	44900	59400	42600
68400	65800	59900	71200	42000	44900	59100	42500
68300	65300	59800	70600	41900	44700	58800	42200
67800	64900	59600	70400	41800	44500	58800	42200
67600	64900	59000	70100	41700	44500	58800	42000
67500	64200	58900	70100	41600	44400	58500	42000
67400	64000	58900	69900	41400	44400	58400	41900
67400	63900	58800	69800	41200	44200	58400	41800
67300	63800	58700	69700	41000	44000	58300	41400
67300	63700	58600	69600	41000	43900	58000	41300
67100	63300	58500	69400	41000	43700	57900	41300
66900	63300	58300	69400	40900	43700	57900	41200
66900	62600	58200	69200	40800	43600	57800	41200
66600	62400	58000	69000	40600	43400	57100	41200
66600	62300	58000	68900	40500	42900	57000	41100
66300	62300	57600	68800	40500	42700	56900	40800
66200	62300	57500	68700	40300	42700	56700	40600
66100	62100	57500	68400	40200	41900	56600	40500
66100	62100	57500	67900	40100	41800	56600	40300
65800	62000	57400	67900	40100	41800	56500	39800
65400	61900	57300	67700	40000	41700	55600	39700
65200	61800	57200	67500	40000	41400	55500	39700
64900	61800	56800	67300	40000	41200	55300	39600
64800	61200	56600	67300	39700	41200	55200	39500
64700	60800	56400	66900	39500	41100	55000	39500
64600	60400	56300	66800	39200	40800	54900	39400
64600	60400	56200	66700	38600	40700	54700	39300
64500	60300	56200	66500	38400	40100	54100	39200
64400	60200	56100	66500	38100	40100	53900	39100
64100	60200	56000	66500	37900	40000	53800	39000
63900	60100	55900	66300	37900	39700	53800	38900
63600	60000	55600	66300	37800	39600	53700	38900
63500	59600	55000	65900	37800	39600	53600	38900
63400	59600	54700	65300	37500	39400	53300	38800
63200	59400	54700	65300	37500	39000	53300	38400
63000	59400	54500	65100	37500	39000	53100	38300
63000	59300	54400	65100	37400	38700	52800	38200
63000	59300	54300	65000	37200	38600	52600	38200
63000	59200	54200	64600	37200	38300	52600	38000
62900	58900	54000	64500	37000	38200	52500	37800
62800	58900	53500	64500	37000	38200	51300	37800
62600	58600	53400	64400	37000	38200	51000	37600
62500	58400	53300	64300	36900	37900	50700	37300
62400	58100	53200	64200	36900	37800	50500	37300
62200	58100	53100	64200	36800	37700	50300	37200
62100	58100	53000	64000	36700	37600	49900	37100
62000	58100	53000	63800	36700	37500	49800	37000
61700	58100	52900	63800	36700	37300	49600	36900
61700	57900	52700	63800	36500	37100	49600	36700
61100	57800	52700	63600	36500	37100	49300	36700
61000	57600	52700	63200	36300	36700	49100	36700
60900	57400	52400	62900	36200	36700	48800	36600
60800	57400	52400	62800	36100	36600	48600	36600
60700	57200	52300	62700	35900	36500	48600	36600
60400	57100	52200	62600	35900	36200	48300	36600
60100	57000	51500	62500	35800	36100	48300	36400
59700	57000	51500	62300	35800	36000	48200	36400
59500	56900	51300	62300	35700	35900	48200	36400
59400	56900	51100	62200	35600	35900	48000	36400
59400	56700	51100	61700	35600	35700	48000	36200
59300	56500	51100	61700	35600	35700	47800	36200
59200	56400	50800	61500	35200	35600	47600	36100
59100	56100	50700	61500	35200	35400	47500	36000
58800	56100	50400	61500	35100	35200	47300	35900
58600	55800	50400	61200	35000	35200	47300	35900
58500	55600	50300	61200	35000	35200	47200	35700
58100	55600	50200	61100	34800	34900	46900	35700
57900	55600	50000	61000	34600	34700	46900	35600
57900	55300	49700	61000	34600	34700	46800	35400
57800	55300	49200	60900	34400	34700	46700	35400
57700	54900	48900	60700	34200	34700	46500	35300
57700	54900	48900	60700	34200	34600	46400	35200
57600	54800	48800	60600	34000	34500	46300	35100
57500	54500	48700	60600	34000	34300	46300	35000
57100	54300	48500	60600	33800	34300	46000	34900
57100	54200	48300	60300	33600	34200	45800	34800
57000	54200	48300	60000	33400	34100	45700	34800
56600	54200	48300	59900	33100	34000	45500	34600
56600	54100	48200	59400	32700	34000	45300	34600
56500	53700	48200	59200	32700	33900	45200	34600
56400	53200	48100	59100	32500	33900	45100	34300
56200	52300	47900	58900	32400	33900	44800	34300
55800	52200	47800	58700	32400	33900	44600	34200
55600	52100	47800	58400	32000	33800	44500	34200
55500	52000	47600	58300	31500	33800	44500	34100
55500	52000	47500	58000	31300	33600	44100	34000
55400	51500	47500	58000	31100	33600	43700	34000
55200	51500	47400	58000	31100	33400	43600	33900
55100	51300	46900	58000	31000	33400	43500	33700
55000	51200	46600	57900	30900	33400	43400	33600
54900	51200	46500	57700	30800	33300	43400	33600
54500	51200	46400	57400	30800	33200	43400	33500
54200	51200	46400	57300	30700	33000	43300	33300
54200	50900	46400	57200	30700	32700	43200	33100
54200	50800	46300	57000	30600	32600	42600	33000
53700	50600	46200	56900	30300	32500	42600	33000
53400	50100	45900	56700	30300	32400	42500	33000
53100	50100	45800	56600	30200	32200	42500	33000
53100	50100	45800	55600	30100	32000	42500	33000
53000	50000	45800	55600	30000	31900	42500	32900
52900	50000	45800	55400	29700	31900	42400	32900
52600	50000	45800	55300	29700	31900	42300	32700
52200	50000	45700	54900	29500	31900	42200	32600
52000	49800	45700	54800	29500	31800	42000	32000
51900	49800	45600	54700	29500	31700	42000	31800
51900	49400	45300	54600	29100	31600	41900	31800
51700	49300	45200	54200	29100	31600	41800	31600
51700	49200	45100	54100	28900	31500	41800	31600
51600	49200	45100	54000	28900	31400	41700	31300
51300	49000	45100	53800	28900	31300	41700	31300
51200	49000	44800	53800	28800	31300	41400	31200
51100	48900	44800	53700	28800	31300	41300	31000
50900	48800	44800	53400	28500	31300	41300	31000
50900	48400	44700	53200	28300	31100	40800	30500
50600	48200	44300	52900	28300	31000	40800	30400
50500	48000	44300	52900	28200	31000	40600	30300
50100	47500	44200	52300	28000	31000	40300	30200
50100	47400	44100	51900	27900	31000	40200	30000
50000	47200	44000	51700	27900	30900	40200	30000
50000	47100	43900	51600	27800	30900	39600	29900
49100	47100	43700	51600	27700	30800	39500	29900
49100	47100	43600	51500	27700	30500	39400	29400
49100	46900	43500	51400	27300	30400	39400	29400
49100	46900	43500	51400	27200	30300	39100	29300
49000	46900	43400	51400	27100	30200	38300	29300
48800	46700	43100	51300	27000	30100	38200	29200
48800	46700	43100	51200	26900	29700	38200	29000
48700	46500	42900	51000	26700	29700	38100	28900
48700	46400	42800	50900	26500	29700	37800	28900
48300	46300	42800	50800	26200	29600	37700	28800
47800	46200	42700	50400	26000	29300	37500	28800
47800	46200	42500	50000	25900	29100	37400	28500
47400	46000	42300	50000	25800	29000	37100	27900
47400	45700	42300	49600	25700	28800	36900	27600
47200	45700	42200	49500	25600	28600	36800	27600
47100	45600	42200	49400	25500	28600	36700	27300
47000	45400	41900	49400	25300	28500	36600	27200
47000	45300	41700	49200	25300	28200	36200	27100
46200	45300	41600	48500	25300	28200	36000	27000
45900	45300	41400	48500	25200	28100	35700	27000
45900	45100	41400	48300	25200	27900	35500	26900
45900	45100	41300	48100	25000	27800	35400	26800
45800	44900	41200	48100	24600	27800	35200	26600
45600	44800	41200	48100	24600	27600	34800	26500
45500	44800	41100	48000	24500	27600	34700	26200
45400	44500	40800	47900	24400	27400	34200	26100
45300	44500	40600	47900	24100	27300	34100	26100
45200	44300	40600	47600	23900	27300	34000	26000
45000	44200	40400	47500	23700	26800	33800	25800
45000	44200	40400	47400	23600	26800	33700	25700
44700	44100	40300	47200	23600	26800	33500	25400
44500	44100	40300	47200	23500	26100	33000	25400
44300	44000	40300	47200	23500	26000	32900	25100
44100	43900	40200	46900	23400	25900	32900	25100
43900	43900	40200	46800	23400	25900	32500	25000
43700	43400	39900	46800	23400	25900	32400	24900
43600	43200	39800	46700	23400	25500	32400	24800
43600	43100	39800	46600	23300	25500	32100	24700
43500	43000	39800	46400	23300	25400	32000	24400
43400	42900	39800	46300	23200	25400	32000	24400
43400	42900	39700	46100	23200	25400	32000	24300
43300	42700	39500	46100	23200	25300	31200	24300
43200	42400	39300	46000	23100	25100	31100	24200
43000	42200	39100	45500	23000	25000	30800	24000
42900	41700	39000	45100	22900	24900	30700	24000
42900	41400	39000	45000	22700	24800	30700	23900
42800	41200	39000	44800	22700	24600	30700	23900
42500	41200	38800	44100	22500	24500	30700	23800
42400	41100	38800	43900	22400	24500	30700	23800
42400	41000	38800	43800	22400	24400	30600	23800
42300	40900	38700	43700	22300	24400	30600	23800
42200	40900	38600	43400	22000	24400	30400	23600
42200	40800	38600	43400	22000	24300	30400	23300
42100	40600	38600	43400	21800	24100	30100	23300
42100	40500	38500	43300	21600	24100	29900	23100
42000	40400	38400	43300	21600	24000	29800	22900
41800	40300	38300	43100	21500	24000	29800	22800
41100	40200	38300	43100	21500	23900	29700	22700
41000	40200	38300	42900	21500	23800	29700	22700
40900	40100	38200	42900	21400	23800	29300	22700
40900	40100	38200	42900	21400	23700	29200	22600
40700	40000	38200	42800	21400	23700	29000	22300
40700	39800	38100	42600	21300	23600	29000	22300
40400	39800	38100	42500	21300	23600	28400	22200
40200	39700	37900	42500	21100	23600	28100	22200
40100	39700	37700	42400	21000	23300	27900	22100
40100	39600	37700	42400	20800	23200	27900	22000
40000	39600	37600	42400	20700	23100	27900	21900
40000	39500	37500	42400	20500	23100	27800	21900
39800	39300	37500	42000	20500	22900	27800	21800
39800	39300	37400	41900	20400	22900	27700	21800
39600	39100	37300	41800	20400	22900	27400	21700
39500	38900	37300	41800	20300	22900	27100	21700
39300	38800	37200	41800	20300	22800	26700	21400
39300	38600	37200	41700	20300	22800	26500	21300
39100	38600	37100	41600	20300	22500	26400	21200
38900	38600	37100	41600	20300	22500	26300	21200
38900	38500	37000	41600	20200	22400	26300	21200
38800	38400	36800	41300	20200	22300	26100	21200
38600	38200	36600	41100	20100	22200	26100	21000
38100	38000	36300	41000	20100	22100	26100	20800
38100	37500	36200	40800	20000	22000	26000	20700
37800	37400	36200	40800	19900	21900	25800	20700
37600	37400	36100	40400	19800	21900	25800	20500
37500	37400	36000	40300	19800	21900	25400	20500
37400	37300	35900	40300	19700	21800	25400	20200
37400	37100	35800	40300	19600	21800	25400	20100
37300	37000	35700	40000	19500	21700	25200	20100
37200	37000	35700	40000	19300	21600	25100	20000
36900	37000	35600	39900	19200	21600	24700	19900
36900	36800	35600	39800	19100	21500	24700	19900
36800	36600	35500	39700	18900	21500	24600	19800
36600	36600	35400	39600	18800	21200	24600	19500
36500	36500	35300	39400	18400	21200	24300	19500
36400	36400	35200	39400	18300	21100	24100	19400
36300	36400	35000	39300	18300	21000	23800	19300
36300	36300	34900	39200	18200	20700	23800	19200
36300	36200	34800	39100	18200	20400	23800	19200
36300	36100	34700	39100	18200	20400	23600	19100
36000	36000	34500	38900	18100	20200	23600	18700
35800	35800	34500	38900	18000	20000	23500	18700
35700	35700	34400	38800	17900	19900	23400	18700
35700	35300	34300	38800	17900	19800	23300	18600
35700	35300	34200	38700	17700	19700	23100	18500
35600	35300	34000	38400	17700	19700	22800	18500
35400	35200	33900	38200	17600	19600	22700	18400
35400	35000	33900	38100	17600	19400	22500	18100
35400	34800	33800	38100	17600	19400	22300	17900
35100	34700	33700	37900	17600	19000	22300	17900
35100	34700	33500	37700	17400	18900	22100	17800
35000	34700	33500	37500	17300	18800	21900	17600
35000	34600	33300	37200	17200	18800	21500	17600
34600	34600	33200	37200	16800	18700	21200	17600
34600	34600	33200	36800	16800	18700	20700	17600
34600	34600	33200	36700	16500	18700	20700	17500
34400	34400	33100	36700	16400	18700	20600	17300
34400	34000	32800	36500	16400	18300	20300	17200
34400	33900	32800	36400	16300	18300	20200	17000
34300	33700	32700	36300	16200	18300	20000	17000
34000	33700	32700	36300	16100	18000	19900	16900
34000	33600	32400	36100	16000	17800	19800	16900
34000	33400	32400	36000	15900	17700	19700	16800
33800	33300	32300	36000	15900	17600	19600	16800
33700	33300	32300	35900	15400	17500	19500	16700
33700	33200	32200	35900	15300	17300	19400	16600
33600	33100	32000	35700	15200	17300	19300	16600
33500	33100	31900	35700	15100	17300	19000	16600
33500	32900	31800	35600	15100	17200	18500	16400
33500	32900	31800	35600	15000	17100	18400	16400
33500	32700	31700	35600	14800	17100	18300	16200
33500	32600	31700	35200	14800	17000	18200	16100
33400	32600	31700	35200	14600	16900	18200	16000
33100	32600	31600	34800	14500	16900	18200	15500
32700	32600	31500	34600	14400	16800	18100	15500
32500	32300	31500	34500	14200	16400	18100	15400
32400	31700	31500	34500	14200	16400	17800	15200
32000	31500	31400	34200	14100	16300	17600	14900
31900	31500	31300	33900	14100	16300	17500	14900
31900	31400	31300	33900	13900	16200	17400	14900
31800	31100	31300	33800	13900	16100	17200	14900
31700	30900	31300	33800	13800	15900	16900	14700
31600	30900	31200	33800	13600	15800	16700	14600
31600	30900	31100	33700	13500	15600	16600	14600
31600	30800	31100	33700	13400	15500	16500	14600
31500	30700	31100	33600	13200	15200	16500	14500
31400	30700	31000	33500	13100	15200	16400	14300
31200	30700	31000	33300	13100	15000	16300	14300
31200	30200	30600	33200	13000	14900	16200	14200
31100	30200	30300	33200	12900	14800	16100	14200
31000	30100	29900	33100	12800	14700	15900	14100
30600	29900	29900	33100	12700	14200	15200	14100
30400	29800	29900	33000	12700	14200	15000	14000
30100	29600	29600	33000	12400	13900	14500	14000
30100	29500	29500	32900	12400	13800	14200	13800
30000	29500	29500	32800	12400	13700	14200	13700
29900	29500	29400	32400	12200	13600	14000	13600
29900	29500	29400	32400	12200	13500	14000	13400
29900	29400	29300	32200	12200	13500	13900	13100
29900	29200	29200	31900	12000	13300	13800	13000
29900	29200	29200	31800	11900	13300	13700	13000
29700	29100	29100	31300	11700	13300	13600	12900
29700	28900	29100	31300	11700	13000	13200	12800
29500	28800	29100	31100	11600	13000	13100	12800
29300	28800	29000	31000	11600	13000	13100	12700
29100	28700	28900	31000	11600	12900	12900	12600
28800	28700	28900	31000	11600	12900	12900	12600
28800	28700	28800	31000	11400	12700	12600	12500
28700	28500	28700	30700	11400	12600	12100	12400
28600	28300	28700	30500	11400	12400	12100	12000
28500	28300	28600	30300	11200	12300	12000	12000
28400	28100	28600	30000	11100	12200	11900	11900
28400	28000	28500	29700	10500	12200	11900	11600
28300	27800	28400	29700	10400	12000	11800	11500
28300	27800	28100	29500	10300	11800	11700	11400
28200	27800	28000	29300	10200	11700	11500	11200
27700	27600	27700	28900	10000	11700	11400	11200
27600	27600	27700	28800	10000	11600	11400	11100
27300	27500	27300	28600	9970	11600	11200	11100
27100	27400	27300	28500	9680	11600	10900	10900
27000	27400	27300	28400	9490	11600	10800	10800
27000	27400	27100	28100	9390	11600	10800	10800
27000	27400	27000	28000	9370	11500	10500	10800
27000	27200	26900	27800	9080	11400	10300	10800
27000	27200	26800	27600	9030	11300	10200	10600
26900	27100	26600	27300	8940	11300	10000	10500
26600	27100	26400	27100	8920	11200	9670	10300
26400	27000	26400	27100	8720	11200	9670	10200
26400	27000	26400	27000	8660	11000	9570	10100
26000	26900	26100	26800	8490	10900	9550	9960
25800	26900	26000	26600	8190	10800	9080	9930
25800	26800	26000	26600	8180	10800	8580	9920
25700	26600	26000	26600	7830	10800	8440	9750
25600	26500	25800	26500	7770	10700	8330	9680
25500	26500	25800	26500	7750	10600	8310	9660
25500	26300	25700	26400	7640	10600	8180	9640
25500	26300	25700	26300	7640	10500	8160	9640
25300	26100	25400	26300	7440	10200	7980	9160
25300	26000	25100	26300	7410	10200	7930	9120
25200	25800	25000	26100	7340	10200	7750	8960
25200	25700	25000	26000	7300	10200	7670	8940
25100	25700	24800	25900	7210	9950	7470	8860
25000	25600	24700	25700	6980	9750	7460	8740
24800	25600	24700	25600	6950	9720	7090	8690
24700	25500	24600	25500	6600	9640	6940	8400
24600	25500	24600	25300	6510	9600	6550	8400
24600	25400	24300	25200	6440	9580	6240	8100
24500	25400	24300	25200	6360	9570	5830	7770
24500	25100	24200	25100	6300	9560	5790	7760
24500	25100	24200	24900	6270	9400	5690	7460
24500	24700	24200	24800	6020	9370	5650	7440
24400	24200	23900	24700	6010	9270	5480	7180
24300	24100	23800	24700	6000	9100	5330	7100
24300	24000	23800	24400	5930	8940	5070	7090
24200	23900	23800	24400	5890	8810	5050	7010
24100	23900	23800	24400	5730	8640	4910	6900
24000	23900	23800	24400	5560	8500	4900	6900
23900	23800	23400	24100	5460	8410	4770	6860
23800	23600	23400	24000	5390	8200	4640	6820
23700	23500	23300	24000	5360	8180	4400	6780
23600	23400	23200	23900	5260	8020	4360	6770
23500	23400	23000	23800	5150	8010	4310	6420
23500	23400	23000	23500	4970	7610	4300	5980
23400	23100	22900	23500	4940	7580	4260	5930
23400	22900	22800	23400	4900	7440	4190	5790
23300	22900	22800	23300	4880	7300	4070	5750
23300	22800	22600	23300	4860	6890	3820	5720
23300	22700	22500	23100	4850	6880	3780	5700
23200	22700	22400	22900	4840	6650	3710	5680
23000	22700	22400	22800	4780	6630	3620	5610
22800	22500	22300	22700	4770	6520	3400	5600
22700	22500	22300	22700	4740	6310	3310	5260
22500	22300	22300	22700	4700	5990	3050	5250
22500	22300	22200	22700	4640	5910	3000	5180
22400	22200	22200	22700	4520	5890	2970	5060
22400	22100	22100	22500	4440	5770	2890	4950
22300	22100	22000	22500	4410	5770	2730	4880
22300	21900	21900	22400	4220	5630	2700	4860
22300	21800	21800	22400	4180	5290	2670	4860
22000	21800	21600	22300	3980	5190	2620	4650
21900	21700	21500	22100	3890	5060	2590	4500
21700	21600	21500	22100	3840	5060	2580	4480
21500	21500	21500	22100	3840	4960	2420	4380
21500	21400	21400	21900	3820	4960	2410	4270
21400	21300	21400	21700	3810	4820	2370	4240
21300	21300	21300	21600	3720	4800	2150	4010
21300	21300	21300	21400	3720	4790	2080	3970
21200	21100	21200	21300	3560	4680	1990	3760
21100	21100	21000	21300	3290	4560	1890	3700
20900	21000	21000	21300	3130	4440	1890	3640
20900	21000	20900	21000	2860	4250	1640	3580
20900	21000	20900	20700	2780	4180	1610	3550
20800	20600	20800	20700	2730	4160	1560	3530
20800	20600	20700	20700	2590	4140	1550	3470
20700	20600	20700	20600	2320	3450	1390	3290
20600	20500	20600	20600	2320	3440	1380	3150
20600	20400	20600	20500	2310	3200	1340	3030
20500	20200	20500	20300	2100	2920	1320	3010
20300	20100	20100	20200	2040	2800	1310	2750
20200	20100	20100	20200	2020	2790	1260	2690
20200	20000	20100	20200	1910	2750	1190	2560
20100	19900	20000	20200	1880	2570	1170	2450
19700	19800	19600	20100	1870	2240	1090	2350
19700	19700	19600	20000	1660	2230	981	2260
19600	19700	19500	20000	1420	2210	927	2160
19500	19600	19500	19800	1390	1900	913	2080
19100	19500	19400	19800	1310	1560	771	1920
19100	19400	19400	19700	1160	1510	686	1710
18900	19400	19400	19700	1150	1450	630	1410
18800	19400	19400	19500	1130	1320	577	1370
18800	19200	19300	19400	939	1310	481	1350
18800	19100	19100	19300	863	1170	399	1260
18700	19100	19000	19300	793	876	391	1130
18600	19000	19000	19100	742	749	336	1110
18600	19000	18800	18700	552	670	333	567
18600	19000	18700	18700	371	607	183	474
18500	18800	18700	18500	318	463	167	175
18400	18800	18600	18500	291	249	160	166
18200	18700	18600	18400
17900	18600	18600	18400
17800	18500	18500	18200
17800	18500	18400	18200
17600	18500	18400	18200
17600	18500	18300	18200
17200	18300	18200	18200
17100	18200	18100	18000
17100	18200	17900	17800
17100	18200	17600	17700
17000	18000	17500	17600
16900	17900	17500	17500
16800	17900	17400	17400
16700	17800	17400	17300
16500	17600	17400	17200
16500	17600	17300	17100
16400	17400	17300	17000
16400	17400	17200	17000
16400	17400	17200	17000
16300	17000	17200	16900
16300	17000	17000	16900
16100	16900	17000	16800
16100	16800	16900	16600
16100	16800	16900	16600
16000	16600	16900	16500
15900	16600	16900	16500
15900	16500	16800	16400
15800	16300	16700	16400
15800	16100	16500	16300
15700	16100	16500	16300
15600	15700	16500	16300
15600	15600	16500	16200
15500	15400	16400	16100
15400	15400	16400	16100
15200	15100	16200	15900
15200	14900	16200	15900
15100	14800	16200	15800
15000	14700	16100	15800
15000	14700	16100	15700
14900	14600	16000	15500
14800	14500	15900	15400
14600	14500	15600	15400
14500	14400	15600	15300
14500	14400	15500	15200
14500	14300	15500	15100
14500	14200	15400	15100
14500	14200	15400	15000
14500	14000	15300	15000
14400	14000	15200	14800
14400	14000	15100	14800
14400	14000	15000	14700
14300	13800	14900	14700
14300	13800	14900	14700
14100	13800	14800	14600
14100	13600	14800	14600
13900	13500	14800	14500
13900	13500	14700	14400
13900	13400	14700	14300
13800	13300	14700	14100
13800	13200	14600	14100
13600	12800	14600	14100
13500	12700	14500	14100
13500	12700	14500	13900
13400	12600	14500	13800
13300	12500	14500	13700
13300	12500	14400	13700
13200	12400	14400	13600
13100	12300	14400	13500
13100	12300	14300	13500
12900	12100	14300	13500
12800	11900	14200	13500
12500	11900	14200	13400
12100	11900	14100	13400
12000	11900	14000	13200
11900	11900	14000	13200
11900	11800	14000	13100
11700	11700	13700	13100
11700	11700	13600	13000
11600	11600	13600	13000
11300	11600	13600	12900
11200	11600	13500	12900
11200	11600	13400	12800
11100	11500	13400	12800
11000	11400	13400	12800
10900	11400	13300	12600
10900	11100	13100	12500
10800	11100	13100	12300
10800	11000	13000	12300
10800	11000	12900	12300
10600	10900	12800	12200
10400	10900	12600	12000
10000	10800	12500	12000
9930	10800	12400	12000
9850	10400	12400	12000
9850	10400	12400	11900
9700	10300	12300	11800
9510	10200	12300	11700
9440	10200	12200	11600
9330	10100	12100	11400
9300	9950	12000	11400
9270	9920	11900	11400
9250	9830	11900	11300
9220	9560	11700	11300
9110	9530	11600	11100
8890	9460	11600	11000
8890	9360	11500	11000
8870	9300	11400	10900
8800	9180	11300	10900
8650	9180	11200	10700
8650	9120	11200	10600
8480	8860	11200	10600
8430	8840	11100	10600
8410	8820	11100	10600
8270	8770	11100	10500
8260	8660	11100	10500
8220	8630	11000	10300
8170	8470	10900	10200
8100	8440	10800	10200
8090	8430	10800	10200
8000	8410	10700	10100
7970	8360	10500	9940
7920	8320	10100	9880
7830	8310	9910	9790
7620	8310	9860	9740
7540	8300	9760	9400
7510	8270	9730	9360
7430	8190	9670	9010
7260	8090	9560	8880
7250	8070	9500	8780
7250	8030	8940	8770
6970	7970	8600	8600
6890	7850	8580	8590
6880	7780	8420	8560
6850	7700	8390	8260
6690	7670	8190	8160
6490	7640	8180	8080
6440	7570	8110	8050
6410	7520	8070	7930
[truncated: 100 more rows]

## Sheet: Source Data S Figure 3C
Source Data for Supplementary Figure 3C
	Number of Proteins detected with N unique peptides detected
	0	1	2	3	4	>4
Leaf257	115	372	271	230	187	1183
Leaf68	131	398	359	233	188	1325
	Fraction of total
	0	1	2	3	4	>4
Leaf257	4.87701	15.7761	11.4928	9.75403	7.93045	50.1696
Leaf68	4.97342	15.1101	13.6295	8.84586	7.13743	50.3037

## Sheet: Source Data S Figure 3D
Source Data for Supplementary Figure 3D
	Number of proteins significantly changing or not changing
	no changes	significant changes
Leaf257	1185	681
Leaf68	1353	752
	Fraction of total
	no changes	significant changes
Leaf257	63.5048	36.4952
Leaf68	64.2755	35.7245
