# Supplementary material for: Dynamic character displacement among a pair of bacterial phyllosphere commensals in situ
Source: Nat Commun. 2022 May 20;13:2836. doi: 10.1038/s41467-022-30469-3 (PMC9123166; doi:10.1038/s41467-022-30469-3)
Supplement: Supplementary file 11 — Source Data [file 41467_2022_30469_MOESM11_ESM.zip › Source Data/Supplementary Figure 4/Source Data Supplementary Figure 4.xlsx]

## Sheet: Source Data S Figure 4C
Source Data for Supplementary Figure 4C
OGs shared and induced/reduced in Leaf257 and Leaf68 during mono-colonization of the plant
OGs induced in planta mono-colonization				OGs reduced in planta mono-colonization
Leaf68 OGs	Shared OGs	Leaf257 OGs		Leaf68 OGs	Shared OGs	Leaf257 OGs
COG1454	COG0028	0XQUB		COG3576	COG1344	COG0169
11PHR	COG0174	COG3807		0XQID	COG0840	COG0446;COG3453
11K46	COG0111	COG3046		COG0715	COG0463	COG0624
COG1607	COG2755	COG5490		COG3119	COG0673	COG0807
COG0715	COG1538	11N88		COG1737	COG4731	COG2084
COG0278	COG0463	COG2038		COG3752	COG3534	COG3656
COG2340	COG3637	COG1629		COG3914	COG0745	COG0236
11V4E	COG0438	COG5017		0Y2SU	COG1071	COG0681
COG0747	COG0707	COG3211		COG1807	COG0329	COG0117;COG1985
COG4454	COG0521	COG0377		COG0161	COG1960	COG1335
COG2273	COG0422	0XSMH		COG5476	COG0183	0XP4A
COG4521	COG1566	COG0208		COG1120	COG1349	0ZA08
0ZN82	COG2224	COG1393		COG0154	COG0578	10VF2
0Y8SM	COG1064	COG0347		0YN66	COG1840	126TW
COG2885	COG1012	COG3696		0Y2V5	COG1012	0XPHB
COG0561	COG1252	COG0688		COG1609	COG1278	COG1643
COG0607	COG0783	0YYZ4		11HHZ	COG2355	COG2816
11HAB	COG0725	COG0120		10D3W	COG0531	COG4626
COG0834	COG0376	COG0552		COG0238	COG0723	COG2081
0XQHT	COG4553	COG1186		COG1760	COG1024	COG3669
COG0436	COG0248	COG1651		COG1249	COG3735	COG0381
COG0071	COG0450	COG3921		COG3535	COG1082	COG0657
COG2141	COG0625	0XPF7		COG0667	COG0760	COG1959
COG1116	0XTWD	COG0661		11UCQ	COG2186	0Y4H9
0ZWVW		11JX2		0XPRS	COG1622	COG2152
COG1011		0XP73		0XWBT	COG3533	COG1629
COG2041		COG0608		COG4531	COG0185	COG1213
11NEQ		0XZJY		COG0828	COG0436	0XSYF
0XPCZ		COG0584		11IFM	COG0231	COG1262
COG0587		11QHS		COG0739	COG0246	COG0367
COG4529		11HR5		COG0333	COG0841	11GRG
COG0175		0ZSJU		COG1024	COG0318	COG0207
COG0596		COG0446		111TR	COG0308	COG0782
COG1680		COG0475;COG1226		COG4948	COG2824	COG1506
0XQPQ		COG5267		128NG	0XRZF	COG2082
COG0604		COG0305		COG0784	COG2857	COG0006
COG1573		0XRK8		11GP3	COG2030	COG0824
COG0537		0XNN9		COG0438	COG0097	COG0358
COG1596		COG0590		COG1744		COG4644
COG3652		COG3547		0XZUD		COG3506
COG0113		0XRNH		COG0834		COG0392;COG2898
COG1621		COG1752		COG0835		COG1271
COG0277		COG0841		COG3443		COG0346
COG2873		COG2951		COG2423		0ZTPP
COG0790		COG2352		COG1486		COG0433
COG1653		0Y0DW		COG0443		1274W
COG0656		11V07		11G6Q		0ZFD5
COG1278		10EZQ		COG0103		0YG21
COG3558		COG0106		COG0643		0ZDXE
COG1182		0XPQW		0XZ81		COG4770
COG1613		COG1524		COG2761		0Z3TV
COG1228		COG3131		COG3794		COG0149
0XQC8		COG4942		10SVZ		COG0142
1277S		COG5467		COG2993		COG0695
12BD8		COG1327		COG0384		11STE
COG3638		0XS8K		COG0489;COG3206		COG0625
COG0489;COG3206		COG4325		0XQUK		COG0041
COG0454		COG3416		COG0252		COG4219
125UP		COG0646		COG0446;COG1902		COG0694
COG3450		COG1080;COG2190		COG0174		0XR25
0Y57N		COG0059		COG3230		COG3920
COG0031		COG2303		COG0483		COG1734
COG0407		0XNXJ		11HYT		0XNXJ
0XNUN		COG0800		COG0714		COG3827
COG1633		COG0745		COG2201		COG0508
COG0506;COG4230		COG0726;COG1215;COG3858		COG2771		COG0664
0ZVT7		COG1622		0XPV5		COG4301
COG0075		COG0243		COG1290		COG2133
0XV0Z		COG3774		0XRAT		0XS6G
0XV6R		COG0435		11VRT		COG3750
COG3842		COG2001		11IS3		COG0843
COG0605		COG1934		COG3842		COG0181
COG3106		COG1526		COG3845		COG1570
0XPEB		0XNMH		11Z3A		COG0537
COG0483		0XZBF		COG2113		COG1145
COG1126		COG0588		COG1561		COG1974
0XPIJ		COG4166		COG0347		COG0494
COG1082		COG1087		11FPQ		COG3659
COG4150		COG1192		0ZPE3		COG5394
COG0693		COG1045		COG4286		0ZQ0W
COG1104		COG1131		COG0614		COG2335
COG2220		COG4547		0XRJ8		COG3664
COG2193		COG0325		11KMX		COG2202;COG2203
COG0352		0XNVN		COG0405		COG2706
COG2145		COG0545		11SR3		0XSMH
0XNPZ		COG0855		COG0295		COG2021
COG3963		COG0542		COG1653		COG3970
COG0736		0XQV5		COG4608		COG1472
COG3002		COG0668		COG0840;COG5278		COG2070
COG1917		COG0821		COG0562		12CE7
COG1319		COG1446		COG0610		COG1884;COG2185
COG0616		COG1902		COG3474		COG0836
COG3280		COG3507		COG1376		COG2837
COG0626		11HMS		COG1366		COG1253
COG1052		COG0193		COG0302		11R8G
COG3685		COG0703		COG1749		0YT33
COG1118		COG4181		COG1729		COG0768
COG2022		COG0036		COG3181		COG3525
COG3387		COG1023		COG1167		10NQ4
COG3791		COG0226		COG4638		COG1874
COG1940		COG0238		COG3808		0XSDY
COG1832				COG0271		COG3250
COG0251				COG4175		COG3386
COG0689				COG2141		COG3492
COG2079				COG3892		COG1952
COG0568				COG0410		0Y48A
COG3454				COG1748		COG0809
11MI2				COG5434		11KWG
11Z4A				COG0717		COG2910
COG0406				COG0365		COG4799
11WVD				COG0747		COG3538
COG0789				COG2230		COG0277
COG1597				0XVIV		COG0255
COG1663				COG0517		124GX
COG0354				COG4663		COG1758
0XQY9				COG4154		0YC9I
COG0470				0XQKZ		0Y71G
11TR1				COG0687		COG3828
COG2961				11KWK		COG0596
COG2607				0Y62Z		0XQTW
COG2895				COG1879		0XWAK
0Y07Z				COG1638		COG4567
COG2226				COG1454		COG0361
0XSF7				COG3802		COG4676
COG0329				COG3211		128HM
COG2913				COG0568		COG3508
COG0852				0XPHQ		COG0491
COG0502				0XQSR		COG0761
COG0457				0XPPG		0Y3ZG
COG1253				COG3487		COG0118
COG0655				COG0145		0XPF1
COG3221				0XSZJ		COG0009
COG4591				11KWE		0YEYJ
11FIC				0XSJC		COG4805
COG4993				COG0222		COG2166
COG0654				COG1464		COG0666
11XJE				COG1063		COG0779
121JP				COG1866		COG0022
0ZDA4				COG0092		COG5316
0XP44				0XPC7		COG2518
COG0702				COG0704		COG2721
COG1171				COG0404;COG0665		COG0251
COG0275				COG0683		COG0416
COG4336				COG4213		123BA
11KI6				10346		COG0488
COG2812				121000000		COG3784
COG1741						COG2982
COG3263						0XRMI
COG1069						11VID
COG0452						COG2032
COG0062;COG0063						COG2080
COG0232						COG0159
COG0022;COG0508						COG0179
COG3157						11GU1
COG4105						COG2234
COG1135						COG1494
COG0388						COG0849
COG0753						0XWG6
COG3839						COG0199
COG0181						0XWM0
COG1529						11H9X
COG1764						COG0089
COG4221						COG5338
COG0657						COG1610
COG2227						COG1092
COG5345						COG3537
COG0646;COG1410						COG3724
COG0006						10IQD
COG4784						COG1770
COG2979						COG1598
COG4770						123CF
COG0637						COG0218
COG0667						COG0370
COG0280;COG0281						COG0355
COG2315						COG2723
COG5468						COG2897
COG1249						COG2382
COG0793						COG2957
COG0778						COG1260
COG3605						129ZW
11U5Q						11JCR
COG5342						COG0412
COG0219						COG0707
COG3218						COG0366
0XRR8						COG0652
COG0397						COG3288
COG1132						COG4798
COG0642						COG1832
COG2884						COG0288
0XVFM						COG1450
COG1028						COG1250
0XNU1						COG3622
COG0283						COG1446
COG4093						COG1680
COG2802						COG0217
COG1329						COG2890
COG1932						COG0524
122WP						COG3121
COG2518						11JCU
COG0574						COG0773
0YGJ0						COG2017
COG4991						COG1538
COG1160						COG1501
COG5352						COG0296
COG1686						COG2866
11HNG						COG0360
COG0454;COG2897						COG1702
COG0513						0YFQ2
COG1063						COG0396
COG0265						COG0051
COG1540						0XNMH
COG0507						COG0028
COG1840						COG4529
COG1409						COG0554
COG0115						COG4773
11ZTV						COG1842
COG2319						COG1529
COG0129						COG2939
11FHK						COG0290
COG3718						COG5622
COG0330						0ZCYH
0XVHB						COG4774
COG0291						COG0272
0XPBE						0YCB9
COG3284						0Y0DW
COG0491						COG1062
COG3040						0XT2U
COG1897						0YTNS
COG0726						COG0233
COG2423						COG0234
11M1B						COG2022
COG1071						0ZYGN
COG1802						COG0221
COG2371						COG3853
11I9G						COG4784
COG0136						COG2936
COG1721						COG0751
11ZS2						COG0186
						COG0198
						COG4957
						COG3491
						COG0049
						COG0427
						COG5531
						COG0046
						COG3652
						COG0019
						COG0202
						COG0783
						COG0087
						COG3590
						COG2067
						COG0256
						COG1295
						COG0098
						COG0612
						COG1505
						0XNZD
						COG0264
						COG0052
						0XQKN
						COG0550;COG1754
						COG0532
						0XS2F
						COG0480
						COG0753
						12245

## Sheet: Source Data Figure 4D
Source Data for Supplementary Figure 4D
Biological Function	Induced	Reduced
Amino acid transport and metabolism	4	5
Carbohydrate transport and metabolism	0	3
Cell motility	0	1
Cell wall/membrane/envelope biogenesis	5	1
Coenzyme transport and metabolism	2	0
Defense mechanisms	1	1
Energy production and conversion	4	6
Inorganic ion transport and metabolism	3	5
Lipid transport and metabolism	1	3
Nucleotide transport and metabolism, Inorganic ion transport and metabolism	1	5
Post-translational modification, protein turnover, and chaperones	2	0
Signal transduction mechanisms	1	1
Transcription	0	1
Translation, ribosomal structure and biogenesis	0	3
Function unknown	0	3
