# Supplementary material for: Dynamic character displacement among a pair of bacterial phyllosphere commensals in situ
Source: Nat Commun. 2022 May 20;13:2836. doi: 10.1038/s41467-022-30469-3 (PMC9123166; doi:10.1038/s41467-022-30469-3)
Supplement: Supplementary file 11 — Source Data [file 41467_2022_30469_MOESM11_ESM.zip › Source Data/Supplementary Figure 5/1 mM Galactose_std.txt]

File Path	chrom://marshall/Chromeleon7/HPLC_Ultimate_3000/Users/helucas/20200720_OrganicAcids_CCR_L257.seq/784.smp/RI_1.channel/RI_1.chm
Channel	RI_1

Injection Information:
Data Vault	Chromeleon7
Injection	1mM_std_Gal
Injection Number	37
Position	RD7
Comment	
Processing Method	Quantitative
Instrument Method	20200525_Rezex_ROA_OrganicAcid_600uL_2500uM_H2SO4_50A_50D
Type	Calibration Standard
Status	Finished
Injection Date	7/21/2020
Injection Time	11:38:26 AM
Injection Volume (µl)	10.000
Dilution Factor	1.0000
Weight	1.0000

Chromatogram Data Information:
Time Min. (min)	0.000000
Time Max. (min)	25.000000
Data Points	3001
Detector	RI
Generating Data System	Chromeleon 7.2.5.9507
Exporting Data System	Chromeleon 7.2.8.0
Operator	Instrument Controller
Signal Quantity	Refractive 
Signal Unit	µRIU
Signal Min.	-3.815625
Signal Max.	1.609000
Channel	RI_1
Driver Name	RID520Driver.dll
Channel Type	Evaluation
Min. Step (s)	0.5
Max. Step (s)	0.5
Average Step (s)	0.5

Signal Parameter Information:
Signal Info	

Chromatogram Data:
Time (min)	Step (s)	Value (µRIU)
0.000000	n.a.	-0.035250
0.008333	0.5	-0.035250
0.016667	0.5	-0.035125
0.025000	0.5	-0.035250
0.033333	0.5	-0.035500
0.041667	0.5	-0.035875
0.050000	0.5	-0.036000
0.058333	0.5	-0.035875
0.066667	0.5	-0.036000
0.075000	0.5	-0.036000
0.083333	0.5	-0.036125
0.091667	0.5	-0.036375
0.100000	0.5	-0.036250
0.108333	0.5	-0.035625
0.116667	0.5	-0.035875
0.125000	0.5	-0.036250
0.133333	0.5	-0.036375
0.141667	0.5	-0.036000
0.150000	0.5	-0.035875
0.158333	0.5	-0.036000
0.166667	0.5	-0.035500
0.175000	0.5	-0.035625
0.183333	0.5	-0.035625
0.191667	0.5	-0.035250
0.200000	0.5	-0.035250
0.208333	0.5	-0.035125
0.216667	0.5	-0.035000
0.225000	0.5	-0.034750
0.233333	0.5	-0.034500
0.241667	0.5	-0.034250
0.250000	0.5	-0.034125
0.258333	0.5	-0.034250
0.266667	0.5	-0.033625
0.275000	0.5	-0.032625
0.283333	0.5	-0.031875
0.291667	0.5	-0.031500
0.300000	0.5	-0.031000
0.308333	0.5	-0.030750
0.316667	0.5	-0.029875
0.325000	0.5	-0.029750
0.333333	0.5	-0.029500
0.341667	0.5	-0.029375
0.350000	0.5	-0.028875
0.358333	0.5	-0.028750
0.366667	0.5	-0.029125
0.375000	0.5	-0.029125
0.383333	0.5	-0.028750
0.391667	0.5	-0.027875
0.400000	0.5	-0.027375
0.408333	0.5	-0.026500
0.416667	0.5	-0.026125
0.425000	0.5	-0.025000
0.433333	0.5	-0.024500
0.441667	0.5	-0.023875
0.450000	0.5	-0.023125
0.458333	0.5	-0.022625
0.466667	0.5	-0.021875
0.475000	0.5	-0.021125
0.483333	0.5	-0.020625
0.491667	0.5	-0.020125
0.500000	0.5	-0.019750
0.508333	0.5	-0.019250
0.516667	0.5	-0.018500
0.525000	0.5	-0.018125
0.533333	0.5	-0.017500
0.541667	0.5	-0.016250
0.550000	0.5	-0.015125
0.558333	0.5	-0.014375
0.566667	0.5	-0.013875
0.575000	0.5	-0.013250
0.583333	0.5	-0.012250
0.591667	0.5	-0.011750
0.600000	0.5	-0.011000
0.608333	0.5	-0.010250
0.616667	0.5	-0.009750
0.625000	0.5	-0.009125
0.633333	0.5	-0.008625
0.641667	0.5	-0.008125
0.650000	0.5	-0.007625
0.658333	0.5	-0.007000
0.666667	0.5	-0.006250
0.675000	0.5	-0.005625
0.683333	0.5	-0.004625
0.691667	0.5	-0.004500
0.700000	0.5	-0.004375
0.708333	0.5	-0.003375
0.716667	0.5	-0.002750
0.725000	0.5	-0.002250
0.733333	0.5	-0.001875
0.741667	0.5	-0.001375
0.750000	0.5	-0.000875
0.758333	0.5	-0.000375
0.766667	0.5	0.000000
0.775000	0.5	0.000125
0.783333	0.5	0.000250
0.791667	0.5	0.000625
0.800000	0.5	0.001000
0.808333	0.5	0.001250
0.816667	0.5	0.001750
0.825000	0.5	0.002125
0.833333	0.5	0.002250
0.841667	0.5	0.002250
0.850000	0.5	0.002375
0.858333	0.5	0.002875
0.866667	0.5	0.003000
0.875000	0.5	0.003000
0.883333	0.5	0.003125
0.891667	0.5	0.003250
0.900000	0.5	0.003000
0.908333	0.5	0.003125
0.916667	0.5	0.003125
0.925000	0.5	0.002625
0.933333	0.5	0.002625
0.941667	0.5	0.002750
0.950000	0.5	0.002875
0.958333	0.5	0.003125
0.966667	0.5	0.003375
0.975000	0.5	0.003625
0.983333	0.5	0.003750
0.991667	0.5	0.003875
1.000000	0.5	0.004125
1.008333	0.5	0.004125
1.016667	0.5	0.003875
1.025000	0.5	0.003750
1.033333	0.5	0.003875
1.041667	0.5	0.004125
1.050000	0.5	0.003875
1.058333	0.5	0.003375
1.066667	0.5	0.003625
1.075000	0.5	0.003750
1.083333	0.5	0.003625
1.091667	0.5	0.003625
1.100000	0.5	0.003625
1.108333	0.5	0.003625
1.116667	0.5	0.003875
1.125000	0.5	0.003625
1.133333	0.5	0.003500
1.141667	0.5	0.003500
1.150000	0.5	0.003500
1.158333	0.5	0.003500
1.166667	0.5	0.003375
1.175000	0.5	0.003750
1.183333	0.5	0.003875
1.191667	0.5	0.003750
1.200000	0.5	0.003375
1.208333	0.5	0.003125
1.216667	0.5	0.002875
1.225000	0.5	0.003125
1.233333	0.5	0.003250
1.241667	0.5	0.002500
1.250000	0.5	0.001875
1.258333	0.5	0.001500
1.266667	0.5	0.001250
1.275000	0.5	0.001125
1.283333	0.5	0.000625
1.291667	0.5	0.000750
1.300000	0.5	0.000375
1.308333	0.5	0.000000
1.316667	0.5	-0.000250
1.325000	0.5	-0.000500
1.333333	0.5	-0.000750
1.341667	0.5	-0.001250
1.350000	0.5	-0.002000
1.358333	0.5	-0.002625
1.366667	0.5	-0.003625
1.375000	0.5	-0.004250
1.383333	0.5	-0.004750
1.391667	0.5	-0.005250
1.400000	0.5	-0.005750
1.408333	0.5	-0.006500
1.416667	0.5	-0.007125
1.425000	0.5	-0.007625
1.433333	0.5	-0.008250
1.441667	0.5	-0.009000
1.450000	0.5	-0.009750
1.458333	0.5	-0.010500
1.466667	0.5	-0.010625
1.475000	0.5	-0.010625
1.483333	0.5	-0.010875
1.491667	0.5	-0.011375
1.500000	0.5	-0.011625
1.508333	0.5	-0.011750
1.516667	0.5	-0.012250
1.525000	0.5	-0.012625
1.533333	0.5	-0.012500
1.541667	0.5	-0.012750
1.550000	0.5	-0.013250
1.558333	0.5	-0.013750
1.566667	0.5	-0.013750
1.575000	0.5	-0.013750
1.583333	0.5	-0.013875
1.591667	0.5	-0.013875
1.600000	0.5	-0.013625
1.608333	0.5	-0.013875
1.616667	0.5	-0.014250
1.625000	0.5	-0.014250
1.633333	0.5	-0.013500
1.641667	0.5	-0.013250
1.650000	0.5	-0.013250
1.658333	0.5	-0.013250
1.666667	0.5	-0.012625
1.675000	0.5	-0.012125
1.683333	0.5	-0.011875
1.691667	0.5	-0.011500
1.700000	0.5	-0.011375
1.708333	0.5	-0.011125
1.716667	0.5	-0.010875
1.725000	0.5	-0.011125
1.733333	0.5	-0.011125
1.741667	0.5	-0.011000
1.750000	0.5	-0.010750
1.758333	0.5	-0.010625
1.766667	0.5	-0.010875
1.775000	0.5	-0.010875
1.783333	0.5	-0.011250
1.791667	0.5	-0.011375
1.800000	0.5	-0.011250
1.808333	0.5	-0.011250
1.816667	0.5	-0.011375
1.825000	0.5	-0.011500
1.833333	0.5	-0.011500
1.841667	0.5	-0.011500
1.850000	0.5	-0.011625
1.858333	0.5	-0.012000
1.866667	0.5	-0.012625
1.875000	0.5	-0.012625
1.883333	0.5	-0.013000
1.891667	0.5	-0.013250
1.900000	0.5	-0.014000
1.908333	0.5	-0.014875
1.916667	0.5	-0.015625
1.925000	0.5	-0.016375
1.933333	0.5	-0.017375
1.941667	0.5	-0.018000
1.950000	0.5	-0.018375
1.958333	0.5	-0.018750
1.966667	0.5	-0.019000
1.975000	0.5	-0.019250
1.983333	0.5	-0.019875
1.991667	0.5	-0.020625
2.000000	0.5	-0.021375
2.008333	0.5	-0.022250
2.016667	0.5	-0.023375
2.025000	0.5	-0.024625
2.033333	0.5	-0.025125
2.041667	0.5	-0.026125
2.050000	0.5	-0.026875
2.058333	0.5	-0.028000
2.066667	0.5	-0.028750
2.075000	0.5	-0.029375
2.083333	0.5	-0.030000
2.091667	0.5	-0.030625
2.100000	0.5	-0.031125
2.108333	0.5	-0.031500
2.116667	0.5	-0.032000
2.125000	0.5	-0.032500
2.133333	0.5	-0.032500
2.141667	0.5	-0.032625
2.150000	0.5	-0.032875
2.158333	0.5	-0.033875
2.166667	0.5	-0.034000
2.175000	0.5	-0.034250
2.183333	0.5	-0.034500
2.191667	0.5	-0.035000
2.200000	0.5	-0.035125
2.208333	0.5	-0.035500
2.216667	0.5	-0.035000
2.225000	0.5	-0.034625
2.233333	0.5	-0.034625
2.241667	0.5	-0.034375
2.250000	0.5	-0.034000
2.258333	0.5	-0.033875
2.266667	0.5	-0.033750
2.275000	0.5	-0.033625
2.283333	0.5	-0.033500
2.291667	0.5	-0.033250
2.300000	0.5	-0.033375
2.308333	0.5	-0.032625
2.316667	0.5	-0.032125
2.325000	0.5	-0.031750
2.333333	0.5	-0.031375
2.341667	0.5	-0.030875
2.350000	0.5	-0.030750
2.358333	0.5	-0.030500
2.366667	0.5	-0.030000
2.375000	0.5	-0.028750
2.383333	0.5	-0.027750
2.391667	0.5	-0.027250
2.400000	0.5	-0.026750
2.408333	0.5	-0.025875
2.416667	0.5	-0.025000
2.425000	0.5	-0.024000
2.433333	0.5	-0.023125
2.441667	0.5	-0.022375
2.450000	0.5	-0.021625
2.458333	0.5	-0.021000
2.466667	0.5	-0.020250
2.475000	0.5	-0.019500
2.483333	0.5	-0.018625
2.491667	0.5	-0.017750
2.500000	0.5	-0.016750
2.508333	0.5	-0.016375
2.516667	0.5	-0.015375
2.525000	0.5	-0.014250
2.533333	0.5	-0.013250
2.541667	0.5	-0.012125
2.550000	0.5	-0.011250
2.558333	0.5	-0.010250
2.566667	0.5	-0.009500
2.575000	0.5	-0.008875
2.583333	0.5	-0.008000
2.591667	0.5	-0.006875
2.600000	0.5	-0.006000
2.608333	0.5	-0.005625
2.616667	0.5	-0.004875
2.625000	0.5	-0.003875
2.633333	0.5	-0.003250
2.641667	0.5	-0.002500
2.650000	0.5	-0.002125
2.658333	0.5	-0.001500
2.666667	0.5	-0.000625
2.675000	0.5	-0.000125
2.683333	0.5	0.000250
2.691667	0.5	0.000500
2.700000	0.5	0.001000
2.708333	0.5	0.001375
2.716667	0.5	0.001500
2.725000	0.5	0.001500
2.733333	0.5	0.002250
2.741667	0.5	0.002250
2.750000	0.5	0.002125
2.758333	0.5	0.002375
2.766667	0.5	0.002625
2.775000	0.5	0.002625
2.783333	0.5	0.002500
2.791667	0.5	0.002375
2.800000	0.5	0.002125
2.808333	0.5	0.001875
2.816667	0.5	0.001750
2.825000	0.5	0.001500
2.833333	0.5	0.000875
2.841667	0.5	0.000500
2.850000	0.5	-0.000125
2.858333	0.5	-0.000375
2.866667	0.5	-0.000375
2.875000	0.5	-0.000500
2.883333	0.5	-0.000625
2.891667	0.5	-0.001250
2.900000	0.5	-0.001875
2.908333	0.5	-0.002125
2.916667	0.5	-0.002250
2.925000	0.5	-0.003000
2.933333	0.5	-0.003500
2.941667	0.5	-0.004125
2.950000	0.5	-0.004500
2.958333	0.5	-0.004875
2.966667	0.5	-0.005250
2.975000	0.5	-0.005875
2.983333	0.5	-0.006125
2.991667	0.5	-0.006625
3.000000	0.5	-0.006875
3.008333	0.5	-0.007750
3.016667	0.5	-0.008000
3.025000	0.5	-0.008250
3.033333	0.5	-0.008750
3.041667	0.5	-0.009375
3.050000	0.5	-0.010000
3.058333	0.5	-0.010250
3.066667	0.5	-0.010625
3.075000	0.5	-0.011000
3.083333	0.5	-0.010750
3.091667	0.5	-0.011000
3.100000	0.5	-0.011750
3.108333	0.5	-0.011875
3.116667	0.5	-0.012125
3.125000	0.5	-0.012125
3.133333	0.5	-0.012125
3.141667	0.5	-0.012500
3.150000	0.5	-0.012750
3.158333	0.5	-0.013000
3.166667	0.5	-0.012875
3.175000	0.5	-0.013000
3.183333	0.5	-0.013125
3.191667	0.5	-0.013000
3.200000	0.5	-0.013250
3.208333	0.5	-0.013625
3.216667	0.5	-0.013625
3.225000	0.5	-0.013750
3.233333	0.5	-0.013500
3.241667	0.5	-0.013625
3.250000	0.5	-0.013875
3.258333	0.5	-0.013500
3.266667	0.5	-0.013875
3.275000	0.5	-0.013625
3.283333	0.5	-0.013500
3.291667	0.5	-0.013375
3.300000	0.5	-0.013375
3.308333	0.5	-0.013500
3.316667	0.5	-0.013500
3.325000	0.5	-0.013500
3.333333	0.5	-0.013500
3.341667	0.5	-0.013625
3.350000	0.5	-0.013375
3.358333	0.5	-0.013500
3.366667	0.5	-0.013625
3.375000	0.5	-0.013375
3.383333	0.5	-0.012875
3.391667	0.5	-0.012750
3.400000	0.5	-0.012500
3.408333	0.5	-0.012375
3.416667	0.5	-0.012250
3.425000	0.5	-0.012500
3.433333	0.5	-0.012250
3.441667	0.5	-0.011875
3.450000	0.5	-0.011625
3.458333	0.5	-0.012000
3.466667	0.5	-0.012000
3.475000	0.5	-0.012000
3.483333	0.5	-0.012125
3.491667	0.5	-0.012750
3.500000	0.5	-0.013375
3.508333	0.5	-0.013375
3.516667	0.5	-0.013375
3.525000	0.5	-0.013500
3.533333	0.5	-0.013375
3.541667	0.5	-0.013125
3.550000	0.5	-0.013375
3.558333	0.5	-0.013500
3.566667	0.5	-0.013250
3.575000	0.5	-0.012875
3.583333	0.5	-0.013000
3.591667	0.5	-0.013125
3.600000	0.5	-0.013250
3.608333	0.5	-0.013250
3.616667	0.5	-0.013500
3.625000	0.5	-0.013500
3.633333	0.5	-0.013625
3.641667	0.5	-0.013750
3.650000	0.5	-0.014000
3.658333	0.5	-0.014250
3.666667	0.5	-0.014125
3.675000	0.5	-0.014500
3.683333	0.5	-0.014625
3.691667	0.5	-0.014375
3.700000	0.5	-0.014375
3.708333	0.5	-0.014375
3.716667	0.5	-0.014375
3.725000	0.5	-0.014375
3.733333	0.5	-0.014500
3.741667	0.5	-0.014500
3.750000	0.5	-0.014500
3.758333	0.5	-0.014625
3.766667	0.5	-0.014250
3.775000	0.5	-0.013750
3.783333	0.5	-0.013500
3.791667	0.5	-0.013625
3.800000	0.5	-0.013500
3.808333	0.5	-0.013875
3.816667	0.5	-0.013875
3.825000	0.5	-0.013875
3.833333	0.5	-0.013750
3.841667	0.5	-0.014375
3.850000	0.5	-0.014375
3.858333	0.5	-0.014000
3.866667	0.5	-0.013250
3.875000	0.5	-0.012500
3.883333	0.5	-0.011875
3.891667	0.5	-0.012000
3.900000	0.5	-0.012250
3.908333	0.5	-0.012500
3.916667	0.5	-0.012500
3.925000	0.5	-0.012500
3.933333	0.5	-0.012375
3.941667	0.5	-0.012375
3.950000	0.5	-0.012750
3.958333	0.5	-0.012625
3.966667	0.5	-0.012125
3.975000	0.5	-0.011875
3.983333	0.5	-0.011875
3.991667	0.5	-0.012000
4.000000	0.5	-0.011625
4.008333	0.5	-0.011250
4.016667	0.5	-0.011250
4.025000	0.5	-0.011250
4.033333	0.5	-0.011375
4.041667	0.5	-0.011375
4.050000	0.5	-0.011875
4.058333	0.5	-0.012500
4.066667	0.5	-0.012750
4.075000	0.5	-0.012625
4.083333	0.5	-0.012750
4.091667	0.5	-0.012625
4.100000	0.5	-0.012875
4.108333	0.5	-0.013250
4.116667	0.5	-0.013500
4.125000	0.5	-0.013500
4.133333	0.5	-0.013625
4.141667	0.5	-0.013375
4.150000	0.5	-0.013875
4.158333	0.5	-0.014250
4.166667	0.5	-0.014500
4.175000	0.5	-0.015000
4.183333	0.5	-0.015125
4.191667	0.5	-0.015375
4.200000	0.5	-0.015625
4.208333	0.5	-0.016125
4.216667	0.5	-0.016750
4.225000	0.5	-0.017000
4.233333	0.5	-0.017250
4.241667	0.5	-0.017875
4.250000	0.5	-0.018000
4.258333	0.5	-0.018250
4.266667	0.5	-0.018750
4.275000	0.5	-0.019250
4.283333	0.5	-0.019875
4.291667	0.5	-0.020500
4.300000	0.5	-0.020625
4.308333	0.5	-0.021000
4.316667	0.5	-0.021750
4.325000	0.5	-0.021875
4.333333	0.5	-0.022125
4.341667	0.5	-0.022500
4.350000	0.5	-0.023125
4.358333	0.5	-0.023500
4.366667	0.5	-0.023875
4.375000	0.5	-0.024000
4.383333	0.5	-0.024625
4.391667	0.5	-0.025250
4.400000	0.5	-0.025875
4.408333	0.5	-0.026250
4.416667	0.5	-0.026750
4.425000	0.5	-0.027125
4.433333	0.5	-0.027125
4.441667	0.5	-0.027250
4.450000	0.5	-0.027750
4.458333	0.5	-0.028000
4.466667	0.5	-0.028375
4.475000	0.5	-0.028750
4.483333	0.5	-0.029125
4.491667	0.5	-0.029000
4.500000	0.5	-0.028875
4.508333	0.5	-0.029000
4.516667	0.5	-0.028750
4.525000	0.5	-0.028875
4.533333	0.5	-0.029250
4.541667	0.5	-0.029250
4.550000	0.5	-0.029750
4.558333	0.5	-0.030250
4.566667	0.5	-0.030250
4.575000	0.5	-0.029875
4.583333	0.5	-0.030250
4.591667	0.5	-0.030875
4.600000	0.5	-0.031125
4.608333	0.5	-0.031250
4.616667	0.5	-0.031375
4.625000	0.5	-0.031500
4.633333	0.5	-0.031625
4.641667	0.5	-0.032000
4.650000	0.5	-0.032000
4.658333	0.5	-0.031875
4.666667	0.5	-0.032000
4.675000	0.5	-0.032125
4.683333	0.5	-0.031625
4.691667	0.5	-0.031750
4.700000	0.5	-0.032125
4.708333	0.5	-0.032125
4.716667	0.5	-0.032125
4.725000	0.5	-0.032125
4.733333	0.5	-0.032125
4.741667	0.5	-0.032125
4.750000	0.5	-0.032000
4.758333	0.5	-0.031750
4.766667	0.5	-0.031250
4.775000	0.5	-0.030625
4.783333	0.5	-0.030375
4.791667	0.5	-0.030000
4.800000	0.5	-0.030000
4.808333	0.5	-0.029875
4.816667	0.5	-0.029750
4.825000	0.5	-0.029000
4.833333	0.5	-0.028125
4.841667	0.5	-0.027875
4.850000	0.5	-0.027500
4.858333	0.5	-0.027375
4.866667	0.5	-0.027375
4.875000	0.5	-0.027250
4.883333	0.5	-0.027375
4.891667	0.5	-0.027000
4.900000	0.5	-0.026625
4.908333	0.5	-0.026500
4.916667	0.5	-0.026125
4.925000	0.5	-0.026000
4.933333	0.5	-0.025500
4.941667	0.5	-0.025125
4.950000	0.5	-0.025250
4.958333	0.5	-0.024875
4.966667	0.5	-0.024375
4.975000	0.5	-0.024000
4.983333	0.5	-0.023500
4.991667	0.5	-0.023250
5.000000	0.5	-0.023375
5.008333	0.5	-0.023625
5.016667	0.5	-0.023375
5.025000	0.5	-0.023000
5.033333	0.5	-0.023000
5.041667	0.5	-0.022750
5.050000	0.5	-0.022625
5.058333	0.5	-0.022500
5.066667	0.5	-0.022125
5.075000	0.5	-0.022125
5.083333	0.5	-0.022000
5.091667	0.5	-0.021875
5.100000	0.5	-0.021875
5.108333	0.5	-0.021625
5.116667	0.5	-0.021375
5.125000	0.5	-0.021250
5.133333	0.5	-0.021000
5.141667	0.5	-0.020625
5.150000	0.5	-0.020625
5.158333	0.5	-0.020750
5.166667	0.5	-0.020875
5.175000	0.5	-0.021125
5.183333	0.5	-0.021250
5.191667	0.5	-0.021375
5.200000	0.5	-0.021375
5.208333	0.5	-0.021375
5.216667	0.5	-0.021625
5.225000	0.5	-0.021875
5.233333	0.5	-0.021875
5.241667	0.5	-0.021625
5.250000	0.5	-0.021500
5.258333	0.5	-0.021375
5.266667	0.5	-0.021250
5.275000	0.5	-0.021000
5.283333	0.5	-0.021250
5.291667	0.5	-0.021125
5.300000	0.5	-0.021125
5.308333	0.5	-0.021500
5.316667	0.5	-0.021500
5.325000	0.5	-0.021875
5.333333	0.5	-0.021625
5.341667	0.5	-0.021375
5.350000	0.5	-0.021500
5.358333	0.5	-0.021750
5.366667	0.5	-0.021625
5.375000	0.5	-0.021750
5.383333	0.5	-0.021750
5.391667	0.5	-0.021625
5.400000	0.5	-0.021750
5.408333	0.5	-0.022125
5.416667	0.5	-0.022000
5.425000	0.5	-0.021875
5.433333	0.5	-0.021750
5.441667	0.5	-0.021375
5.450000	0.5	-0.021375
5.458333	0.5	-0.021875
5.466667	0.5	-0.021875
5.475000	0.5	-0.021250
5.483333	0.5	-0.021125
5.491667	0.5	-0.021125
5.500000	0.5	-0.020750
5.508333	0.5	-0.020750
5.516667	0.5	-0.020500
5.525000	0.5	-0.020375
5.533333	0.5	-0.020500
5.541667	0.5	-0.020625
5.550000	0.5	-0.020125
5.558333	0.5	-0.019500
5.566667	0.5	-0.018875
5.575000	0.5	-0.018250
5.583333	0.5	-0.018250
5.591667	0.5	-0.017750
5.600000	0.5	-0.017375
5.608333	0.5	-0.016875
5.616667	0.5	-0.016750
5.625000	0.5	-0.016875
5.633333	0.5	-0.016500
5.641667	0.5	-0.016250
5.650000	0.5	-0.016000
5.658333	0.5	-0.015500
5.666667	0.5	-0.014875
5.675000	0.5	-0.014125
5.683333	0.5	-0.013625
5.691667	0.5	-0.013500
5.700000	0.5	-0.012750
5.708333	0.5	-0.012000
5.716667	0.5	-0.011750
5.725000	0.5	-0.011500
5.733333	0.5	-0.011625
5.741667	0.5	-0.011375
5.750000	0.5	-0.011375
5.758333	0.5	-0.011000
5.766667	0.5	-0.010375
5.775000	0.5	-0.009500
5.783333	0.5	-0.009250
5.791667	0.5	-0.009250
5.800000	0.5	-0.008875
5.808333	0.5	-0.008500
5.816667	0.5	-0.007625
5.825000	0.5	-0.007125
5.833333	0.5	-0.006750
5.841667	0.5	-0.005750
5.850000	0.5	-0.005500
5.858333	0.5	-0.005125
5.866667	0.5	-0.004625
5.875000	0.5	-0.004250
5.883333	0.5	-0.004500
5.891667	0.5	-0.004250
5.900000	0.5	-0.004125
5.908333	0.5	-0.003875
5.916667	0.5	-0.003750
5.925000	0.5	-0.003500
5.933333	0.5	-0.003000
5.941667	0.5	-0.002500
5.950000	0.5	-0.002125
5.958333	0.5	-0.001750
5.966667	0.5	-0.001625
5.975000	0.5	-0.001500
5.983333	0.5	-0.001250
5.991667	0.5	-0.000875
6.000000	0.5	-0.001125
6.008333	0.5	-0.000750
6.016667	0.5	-0.000250
6.025000	0.5	-0.000375
6.033333	0.5	-0.000375
6.041667	0.5	-0.000625
6.050000	0.5	-0.000125
6.058333	0.5	0.000125
6.066667	0.5	0.000000
6.075000	0.5	0.000000
6.083333	0.5	0.000000
6.091667	0.5	0.000125
6.100000	0.5	0.000000
6.108333	0.5	-0.000125
6.116667	0.5	0.000000
6.125000	0.5	0.000250
6.133333	0.5	0.000625
6.141667	0.5	0.000750
6.150000	0.5	0.000500
6.158333	0.5	0.001000
6.166667	0.5	0.000875
6.175000	0.5	0.001000
6.183333	0.5	0.000875
6.191667	0.5	0.001000
6.200000	0.5	0.000750
6.208333	0.5	0.000500
6.216667	0.5	0.000250
6.225000	0.5	-0.000250
6.233333	0.5	-0.000125
6.241667	0.5	-0.000375
6.250000	0.5	-0.000625
6.258333	0.5	-0.000750
6.266667	0.5	-0.000500
6.275000	0.5	-0.000750
6.283333	0.5	-0.000750
6.291667	0.5	-0.000875
6.300000	0.5	-0.000875
6.308333	0.5	-0.001125
6.316667	0.5	-0.001500
6.325000	0.5	-0.001375
6.333333	0.5	-0.001375
6.341667	0.5	-0.001500
6.350000	0.5	-0.001500
6.358333	0.5	-0.001750
6.366667	0.5	-0.002625
6.375000	0.5	-0.002875
6.383333	0.5	-0.002625
6.391667	0.5	-0.003000
6.400000	0.5	-0.003375
6.408333	0.5	-0.004000
6.416667	0.5	-0.004000
6.425000	0.5	-0.004625
6.433333	0.5	-0.004500
6.441667	0.5	-0.004375
6.450000	0.5	-0.004125
6.458333	0.5	-0.004375
6.466667	0.5	-0.004500
6.475000	0.5	-0.005250
6.483333	0.5	-0.005875
6.491667	0.5	-0.005875
6.500000	0.5	-0.006000
6.508333	0.5	-0.006000
6.516667	0.5	-0.006250
6.525000	0.5	-0.006500
6.533333	0.5	-0.006375
6.541667	0.5	-0.006500
6.550000	0.5	-0.006875
6.558333	0.5	-0.006875
6.566667	0.5	-0.007375
6.575000	0.5	-0.007625
6.583333	0.5	-0.007875
6.591667	0.5	-0.008000
6.600000	0.5	-0.008375
6.608333	0.5	-0.008500
6.616667	0.5	-0.008750
6.625000	0.5	-0.008375
6.633333	0.5	-0.008875
6.641667	0.5	-0.009125
6.650000	0.5	-0.009500
6.658333	0.5	-0.009500
6.666667	0.5	-0.009500
6.675000	0.5	-0.010000
6.683333	0.5	-0.009875
6.691667	0.5	-0.009875
6.700000	0.5	-0.010375
6.708333	0.5	-0.011000
6.716667	0.5	-0.012000
6.725000	0.5	-0.012750
6.733333	0.5	-0.013000
6.741667	0.5	-0.013750
6.750000	0.5	-0.014250
6.758333	0.5	-0.015000
6.766667	0.5	-0.016500
6.775000	0.5	-0.017875
6.783333	0.5	-0.020625
6.791667	0.5	-0.024625
6.800000	0.5	-0.030500
6.808333	0.5	-0.039875
6.816667	0.5	-0.054625
6.825000	0.5	-0.076250
6.833333	0.5	-0.110000
6.841667	0.5	-0.160875
6.850000	0.5	-0.236500
6.858333	0.5	-0.344500
6.866667	0.5	-0.492750
6.875000	0.5	-0.688000
6.883333	0.5	-0.933750
6.891667	0.5	-1.229125
6.900000	0.5	-1.567125
6.908333	0.5	-1.935250
6.916667	0.5	-2.315875
6.925000	0.5	-2.688625
6.933333	0.5	-3.032750
6.941667	0.5	-3.329000
6.950000	0.5	-3.562500
6.958333	0.5	-3.723500
6.966667	0.5	-3.807625
6.975000	0.5	-3.815625
6.983333	0.5	-3.753875
6.991667	0.5	-3.631250
7.000000	0.5	-3.458500
7.008333	0.5	-3.247875
7.016667	0.5	-3.011500
7.025000	0.5	-2.760250
7.033333	0.5	-2.503750
7.041667	0.5	-2.250750
7.050000	0.5	-2.007500
7.058333	0.5	-1.777625
7.066667	0.5	-1.565625
7.075000	0.5	-1.372000
7.083333	0.5	-1.197875
7.091667	0.5	-1.042375
7.100000	0.5	-0.905375
7.108333	0.5	-0.785375
7.116667	0.5	-0.681750
7.125000	0.5	-0.592000
7.133333	0.5	-0.514500
7.141667	0.5	-0.447875
7.150000	0.5	-0.391125
7.158333	0.5	-0.342875
7.166667	0.5	-0.301250
7.175000	0.5	-0.265625
7.183333	0.5	-0.235375
7.191667	0.5	-0.209250
7.200000	0.5	-0.187625
7.208333	0.5	-0.168250
7.216667	0.5	-0.151500
7.225000	0.5	-0.137000
7.233333	0.5	-0.124625
7.241667	0.5	-0.114125
7.250000	0.5	-0.104875
7.258333	0.5	-0.096875
7.266667	0.5	-0.089500
7.275000	0.5	-0.083125
7.283333	0.5	-0.077625
7.291667	0.5	-0.072750
7.300000	0.5	-0.068000
7.308333	0.5	-0.063875
7.316667	0.5	-0.060375
7.325000	0.5	-0.056750
7.333333	0.5	-0.053625
7.341667	0.5	-0.051125
7.350000	0.5	-0.048375
7.358333	0.5	-0.046375
7.366667	0.5	-0.044125
7.375000	0.5	-0.042125
7.383333	0.5	-0.040750
7.391667	0.5	-0.039000
7.400000	0.5	-0.037250
7.408333	0.5	-0.035625
7.416667	0.5	-0.033750
7.425000	0.5	-0.032625
7.433333	0.5	-0.031375
7.441667	0.5	-0.030000
7.450000	0.5	-0.028875
7.458333	0.5	-0.027625
7.466667	0.5	-0.026375
7.475000	0.5	-0.025250
7.483333	0.5	-0.024000
7.491667	0.5	-0.023000
7.500000	0.5	-0.022250
7.508333	0.5	-0.021250
7.516667	0.5	-0.019875
7.525000	0.5	-0.019125
7.533333	0.5	-0.018250
7.541667	0.5	-0.017125
7.550000	0.5	-0.016000
7.558333	0.5	-0.014875
7.566667	0.5	-0.014000
7.575000	0.5	-0.012750
7.583333	0.5	-0.011750
7.591667	0.5	-0.010000
7.600000	0.5	-0.009125
7.608333	0.5	-0.008500
7.616667	0.5	-0.007750
7.625000	0.5	-0.006750
7.633333	0.5	-0.005875
7.641667	0.5	-0.005250
7.650000	0.5	-0.004375
7.658333	0.5	-0.003250
7.666667	0.5	-0.002250
7.675000	0.5	-0.001250
7.683333	0.5	-0.000375
7.691667	0.5	0.000500
7.700000	0.5	0.001250
7.708333	0.5	0.002250
7.716667	0.5	0.003125
7.725000	0.5	0.003375
7.733333	0.5	0.003750
7.741667	0.5	0.004750
7.750000	0.5	0.005500
7.758333	0.5	0.006125
7.766667	0.5	0.006125
7.775000	0.5	0.007000
7.783333	0.5	0.007750
7.791667	0.5	0.008125
7.800000	0.5	0.008500
7.808333	0.5	0.008750
7.816667	0.5	0.009000
7.825000	0.5	0.009250
7.833333	0.5	0.009000
7.841667	0.5	0.009500
7.850000	0.5	0.010000
7.858333	0.5	0.010000
7.866667	0.5	0.010000
7.875000	0.5	0.010125
7.883333	0.5	0.010125
7.891667	0.5	0.009875
7.900000	0.5	0.009375
7.908333	0.5	0.009125
7.916667	0.5	0.009500
7.925000	0.5	0.009375
7.933333	0.5	0.009000
7.941667	0.5	0.008875
7.950000	0.5	0.009125
7.958333	0.5	0.009000
7.966667	0.5	0.008375
7.975000	0.5	0.007625
7.983333	0.5	0.007750
7.991667	0.5	0.007125
8.000000	0.5	0.007000
8.008333	0.5	0.006250
8.016667	0.5	0.005625
8.025000	0.5	0.005125
8.033333	0.5	0.004625
8.041667	0.5	0.003875
8.050000	0.5	0.003875
8.058333	0.5	0.003750
8.066667	0.5	0.003125
8.075000	0.5	0.002500
8.083333	0.5	0.001750
8.091667	0.5	0.001625
8.100000	0.5	0.001500
8.108333	0.5	0.001750
8.116667	0.5	0.001625
8.125000	0.5	0.001250
8.133333	0.5	0.001000
8.141667	0.5	0.000750
8.150000	0.5	0.000625
8.158333	0.5	0.000375
8.166667	0.5	0.000375
8.175000	0.5	0.000125
8.183333	0.5	0.000000
8.191667	0.5	0.000000
8.200000	0.5	0.000000
8.208333	0.5	-0.000250
8.216667	0.5	-0.000375
8.225000	0.5	-0.000375
8.233333	0.5	-0.000375
8.241667	0.5	-0.001000
8.250000	0.5	-0.001000
8.258333	0.5	-0.001125
8.266667	0.5	-0.001125
8.275000	0.5	-0.001000
8.283333	0.5	-0.000500
8.291667	0.5	0.000250
8.300000	0.5	0.000500
8.308333	0.5	0.000875
8.316667	0.5	0.000875
8.325000	0.5	0.000750
8.333333	0.5	0.001250
8.341667	0.5	0.001125
8.350000	0.5	0.001375
8.358333	0.5	0.001375
8.366667	0.5	0.001250
8.375000	0.5	0.001125
8.383333	0.5	0.001375
8.391667	0.5	0.001750
8.400000	0.5	0.001875
8.408333	0.5	0.002250
8.416667	0.5	0.002375
8.425000	0.5	0.001750
8.433333	0.5	0.001375
8.441667	0.5	0.001000
8.450000	0.5	0.001000
8.458333	0.5	0.000875
8.466667	0.5	0.000250
8.475000	0.5	0.000125
8.483333	0.5	-0.000125
8.491667	0.5	-0.000500
8.500000	0.5	-0.000875
8.508333	0.5	-0.001125
8.516667	0.5	-0.001375
8.525000	0.5	-0.001875
8.533333	0.5	-0.002500
8.541667	0.5	-0.002500
8.550000	0.5	-0.002625
8.558333	0.5	-0.003000
8.566667	0.5	-0.003250
8.575000	0.5	-0.003500
8.583333	0.5	-0.003250
8.591667	0.5	-0.002875
8.600000	0.5	-0.002625
8.608333	0.5	-0.002250
8.616667	0.5	-0.001500
8.625000	0.5	-0.001000
8.633333	0.5	-0.000375
8.641667	0.5	0.000000
8.650000	0.5	0.000500
8.658333	0.5	0.001000
8.666667	0.5	0.001125
8.675000	0.5	0.001125
8.683333	0.5	0.001250
8.691667	0.5	0.001500
8.700000	0.5	0.001750
8.708333	0.5	0.001875
8.716667	0.5	0.001000
8.725000	0.5	0.000875
8.733333	0.5	0.000750
8.741667	0.5	0.000625
8.750000	0.5	0.000000
8.758333	0.5	-0.000750
8.766667	0.5	-0.001375
8.775000	0.5	-0.001875
8.783333	0.5	-0.002500
8.791667	0.5	-0.003250
8.800000	0.5	-0.003750
8.808333	0.5	-0.004125
8.816667	0.5	-0.004375
8.825000	0.5	-0.005000
8.833333	0.5	-0.005500
8.841667	0.5	-0.005500
8.850000	0.5	-0.005875
8.858333	0.5	-0.006250
8.866667	0.5	-0.006250
8.875000	0.5	-0.006500
8.883333	0.5	-0.006875
8.891667	0.5	-0.006875
8.900000	0.5	-0.006875
8.908333	0.5	-0.006875
8.916667	0.5	-0.007125
8.925000	0.5	-0.007000
8.933333	0.5	-0.007000
8.941667	0.5	-0.006875
8.950000	0.5	-0.007000
8.958333	0.5	-0.006625
8.966667	0.5	-0.006750
8.975000	0.5	-0.006625
8.983333	0.5	-0.006500
8.991667	0.5	-0.006250
9.000000	0.5	-0.006000
9.008333	0.5	-0.005500
9.016667	0.5	-0.005250
9.025000	0.5	-0.005125
9.033333	0.5	-0.004625
9.041667	0.5	-0.004250
9.050000	0.5	-0.004375
9.058333	0.5	-0.004500
9.066667	0.5	-0.004500
9.075000	0.5	-0.004250
9.083333	0.5	-0.004125
9.091667	0.5	-0.003750
9.100000	0.5	-0.003500
9.108333	0.5	-0.003250
9.116667	0.5	-0.003375
9.125000	0.5	-0.003500
9.133333	0.5	-0.003875
9.141667	0.5	-0.003625
9.150000	0.5	-0.003625
9.158333	0.5	-0.003375
9.166667	0.5	-0.003500
9.175000	0.5	-0.003375
9.183333	0.5	-0.003500
9.191667	0.5	-0.003375
9.200000	0.5	-0.003250
9.208333	0.5	-0.003375
9.216667	0.5	-0.003000
9.225000	0.5	-0.002625
9.233333	0.5	-0.002750
9.241667	0.5	-0.002500
9.250000	0.5	-0.002500
9.258333	0.5	-0.002500
9.266667	0.5	-0.002625
9.275000	0.5	-0.003125
9.283333	0.5	-0.003500
9.291667	0.5	-0.003375
9.300000	0.5	-0.003375
9.308333	0.5	-0.003250
9.316667	0.5	-0.003000
9.325000	0.5	-0.002875
9.333333	0.5	-0.002750
9.341667	0.5	-0.002750
9.350000	0.5	-0.003125
9.358333	0.5	-0.003125
9.366667	0.5	-0.003000
9.375000	0.5	-0.002875
9.383333	0.5	-0.003125
9.391667	0.5	-0.003125
9.400000	0.5	-0.003125
9.408333	0.5	-0.002875
9.416667	0.5	-0.003250
9.425000	0.5	-0.002750
9.433333	0.5	-0.002625
9.441667	0.5	-0.002875
9.450000	0.5	-0.002750
9.458333	0.5	-0.002375
9.466667	0.5	-0.002250
9.475000	0.5	-0.002375
9.483333	0.5	-0.002375
9.491667	0.5	-0.002625
9.500000	0.5	-0.002875
9.508333	0.5	-0.002750
9.516667	0.5	-0.002875
9.525000	0.5	-0.002750
9.533333	0.5	-0.003125
9.541667	0.5	-0.003375
9.550000	0.5	-0.002750
9.558333	0.5	-0.002250
9.566667	0.5	-0.002125
9.575000	0.5	-0.002250
9.583333	0.5	-0.001750
9.591667	0.5	-0.001625
9.600000	0.5	-0.001250
9.608333	0.5	-0.001000
9.616667	0.5	-0.000750
9.625000	0.5	-0.000375
9.633333	0.5	-0.000250
9.641667	0.5	-0.000125
9.650000	0.5	0.000250
9.658333	0.5	0.000125
9.666667	0.5	0.000375
9.675000	0.5	0.000375
9.683333	0.5	0.000750
9.691667	0.5	0.001000
9.700000	0.5	0.001375
9.708333	0.5	0.001750
9.716667	0.5	0.001875
9.725000	0.5	0.001875
9.733333	0.5	0.002000
9.741667	0.5	0.002000
9.750000	0.5	0.002250
9.758333	0.5	0.001875
9.766667	0.5	0.002125
9.775000	0.5	0.001875
9.783333	0.5	0.001875
9.791667	0.5	0.001875
9.800000	0.5	0.001750
9.808333	0.5	0.001500
9.816667	0.5	0.001750
9.825000	0.5	0.001625
9.833333	0.5	0.001125
9.841667	0.5	0.000500
9.850000	0.5	0.000125
9.858333	0.5	0.000000
9.866667	0.5	-0.000125
9.875000	0.5	-0.000625
9.883333	0.5	-0.001125
9.891667	0.5	-0.001625
9.900000	0.5	-0.002250
9.908333	0.5	-0.002875
9.916667	0.5	-0.003250
9.925000	0.5	-0.003375
9.933333	0.5	-0.004250
9.941667	0.5	-0.004500
9.950000	0.5	-0.005125
9.958333	0.5	-0.006250
9.966667	0.5	-0.007000
9.975000	0.5	-0.007375
9.983333	0.5	-0.007875
9.991667	0.5	-0.008500
10.000000	0.5	-0.009625
10.008333	0.5	-0.010250
10.016667	0.5	-0.010625
10.025000	0.5	-0.011000
10.033333	0.5	-0.011375
10.041667	0.5	-0.011500
10.050000	0.5	-0.012625
10.058333	0.5	-0.013375
10.066667	0.5	-0.014000
10.075000	0.5	-0.014250
10.083333	0.5	-0.014500
10.091667	0.5	-0.014875
10.100000	0.5	-0.014875
10.108333	0.5	-0.015500
10.116667	0.5	-0.016000
10.125000	0.5	-0.016125
10.133333	0.5	-0.016250
10.141667	0.5	-0.016750
10.150000	0.5	-0.017125
10.158333	0.5	-0.017250
10.166667	0.5	-0.017750
10.175000	0.5	-0.018000
10.183333	0.5	-0.018625
10.191667	0.5	-0.019250
10.200000	0.5	-0.019750
10.208333	0.5	-0.020000
10.216667	0.5	-0.020750
10.225000	0.5	-0.021125
10.233333	0.5	-0.021125
10.241667	0.5	-0.021500
10.250000	0.5	-0.021625
10.258333	0.5	-0.021875
10.266667	0.5	-0.022125
10.275000	0.5	-0.022125
10.283333	0.5	-0.022250
10.291667	0.5	-0.022375
10.300000	0.5	-0.022375
10.308333	0.5	-0.022375
10.316667	0.5	-0.022625
10.325000	0.5	-0.023000
10.333333	0.5	-0.022500
10.341667	0.5	-0.022500
10.350000	0.5	-0.021750
10.358333	0.5	-0.021750
10.366667	0.5	-0.021625
10.375000	0.5	-0.021000
10.383333	0.5	-0.020125
10.391667	0.5	-0.019250
10.400000	0.5	-0.017750
10.408333	0.5	-0.016375
10.416667	0.5	-0.014625
10.425000	0.5	-0.012500
10.433333	0.5	-0.009750
10.441667	0.5	-0.006750
10.450000	0.5	-0.003500
10.458333	0.5	0.000000
10.466667	0.5	0.004375
10.475000	0.5	0.010000
10.483333	0.5	0.016750
10.491667	0.5	0.025125
10.500000	0.5	0.034875
10.508333	0.5	0.046625
10.516667	0.5	0.061250
10.525000	0.5	0.078250
10.533333	0.5	0.098875
10.541667	0.5	0.123375
10.550000	0.5	0.152250
10.558333	0.5	0.186250
10.566667	0.5	0.225250
10.575000	0.5	0.270500
10.583333	0.5	0.321875
10.591667	0.5	0.380125
10.600000	0.5	0.445000
10.608333	0.5	0.516000
10.616667	0.5	0.592875
10.625000	0.5	0.675500
10.633333	0.5	0.762500
10.641667	0.5	0.853000
10.650000	0.5	0.945875
10.658333	0.5	1.038625
10.666667	0.5	1.129875
10.675000	0.5	1.218000
10.683333	0.5	1.300875
10.691667	0.5	1.377125
10.700000	0.5	1.444625
10.708333	0.5	1.502000
10.716667	0.5	1.548000
10.725000	0.5	1.581625
10.733333	0.5	1.601750
10.741667	0.5	1.609000
10.750000	0.5	1.602750
10.758333	0.5	1.583625
10.766667	0.5	1.552375
10.775000	0.5	1.510000
10.783333	0.5	1.458125
10.791667	0.5	1.397500
10.800000	0.5	1.330375
10.808333	0.5	1.257500
10.816667	0.5	1.180875
10.825000	0.5	1.101750
10.833333	0.5	1.021375
10.841667	0.5	0.941875
10.850000	0.5	0.863375
10.858333	0.5	0.786875
10.866667	0.5	0.713500
10.875000	0.5	0.644375
10.883333	0.5	0.579000
10.891667	0.5	0.518250
10.900000	0.5	0.462000
10.908333	0.5	0.410625
10.916667	0.5	0.363625
10.925000	0.5	0.321000
10.933333	0.5	0.282625
10.941667	0.5	0.248250
10.950000	0.5	0.217375
10.958333	0.5	0.190500
10.966667	0.5	0.167000
10.975000	0.5	0.145750
10.983333	0.5	0.127125
10.991667	0.5	0.111125
11.000000	0.5	0.097125
11.008333	0.5	0.084625
11.016667	0.5	0.074125
11.025000	0.5	0.065250
11.033333	0.5	0.058000
11.041667	0.5	0.051125
11.050000	0.5	0.045375
11.058333	0.5	0.040625
11.066667	0.5	0.036375
11.075000	0.5	0.032750
11.083333	0.5	0.029875
11.091667	0.5	0.027125
11.100000	0.5	0.024750
11.108333	0.5	0.023125
11.116667	0.5	0.021375
11.125000	0.5	0.019625
11.133333	0.5	0.017875
11.141667	0.5	0.016750
11.150000	0.5	0.015750
11.158333	0.5	0.014375
11.166667	0.5	0.013375
11.175000	0.5	0.012625
11.183333	0.5	0.011875
11.191667	0.5	0.010875
11.200000	0.5	0.010375
11.208333	0.5	0.009875
11.216667	0.5	0.009250
11.225000	0.5	0.008750
11.233333	0.5	0.007875
11.241667	0.5	0.007625
11.250000	0.5	0.007250
11.258333	0.5	0.007125
11.266667	0.5	0.006750
11.275000	0.5	0.006000
11.283333	0.5	0.005625
11.291667	0.5	0.005375
11.300000	0.5	0.005000
11.308333	0.5	0.004750
11.316667	0.5	0.004250
11.325000	0.5	0.003750
11.333333	0.5	0.003500
11.341667	0.5	0.002625
11.350000	0.5	0.002000
11.358333	0.5	0.001625
11.366667	0.5	0.001500
11.375000	0.5	0.000875
11.383333	0.5	0.000500
11.391667	0.5	0.000250
11.400000	0.5	-0.000125
11.408333	0.5	-0.000500
11.416667	0.5	-0.000500
11.425000	0.5	-0.000625
11.433333	0.5	-0.001125
11.441667	0.5	-0.001625
11.450000	0.5	-0.001750
11.458333	0.5	-0.002250
11.466667	0.5	-0.002500
11.475000	0.5	-0.002750
11.483333	0.5	-0.003000
11.491667	0.5	-0.003250
11.500000	0.5	-0.003625
11.508333	0.5	-0.003625
11.516667	0.5	-0.003875
11.525000	0.5	-0.004000
11.533333	0.5	-0.004000
11.541667	0.5	-0.004000
11.550000	0.5	-0.003500
11.558333	0.5	-0.003125
11.566667	0.5	-0.002875
11.575000	0.5	-0.003125
11.583333	0.5	-0.003500
11.591667	0.5	-0.003500
11.600000	0.5	-0.003125
11.608333	0.5	-0.003000
11.616667	0.5	-0.003000
11.625000	0.5	-0.003250
11.633333	0.5	-0.003500
11.641667	0.5	-0.003500
11.650000	0.5	-0.003375
11.658333	0.5	-0.003250
11.666667	0.5	-0.002875
11.675000	0.5	-0.002750
11.683333	0.5	-0.002625
11.691667	0.5	-0.002500
11.700000	0.5	-0.002750
11.708333	0.5	-0.002875
11.716667	0.5	-0.002750
11.725000	0.5	-0.002750
11.733333	0.5	-0.002625
11.741667	0.5	-0.002625
11.750000	0.5	-0.002500
11.758333	0.5	-0.002500
11.766667	0.5	-0.002750
11.775000	0.5	-0.003250
11.783333	0.5	-0.003250
11.791667	0.5	-0.003500
11.800000	0.5	-0.003625
11.808333	0.5	-0.003625
11.816667	0.5	-0.003625
11.825000	0.5	-0.004125
11.833333	0.5	-0.005000
11.841667	0.5	-0.005500
11.850000	0.5	-0.006000
11.858333	0.5	-0.006250
11.866667	0.5	-0.006500
11.875000	0.5	-0.007250
11.883333	0.5	-0.007875
11.891667	0.5	-0.008375
11.900000	0.5	-0.009125
11.908333	0.5	-0.009875
11.916667	0.5	-0.010375
11.925000	0.5	-0.010875
11.933333	0.5	-0.011750
11.941667	0.5	-0.012750
11.950000	0.5	-0.013250
11.958333	0.5	-0.013875
11.966667	0.5	-0.014500
11.975000	0.5	-0.014625
11.983333	0.5	-0.015625
11.991667	0.5	-0.016625
12.000000	0.5	-0.017125
12.008333	0.5	-0.017875
12.016667	0.5	-0.018500
12.025000	0.5	-0.019500
12.033333	0.5	-0.019875
12.041667	0.5	-0.020500
12.050000	0.5	-0.021375
12.058333	0.5	-0.022500
12.066667	0.5	-0.023000
12.075000	0.5	-0.023750
12.083333	0.5	-0.024250
12.091667	0.5	-0.024875
12.100000	0.5	-0.025625
12.108333	0.5	-0.025875
12.116667	0.5	-0.026125
12.125000	0.5	-0.026000
12.133333	0.5	-0.025875
12.141667	0.5	-0.026375
12.150000	0.5	-0.026750
12.158333	0.5	-0.026875
12.166667	0.5	-0.026625
12.175000	0.5	-0.026750
12.183333	0.5	-0.026750
12.191667	0.5	-0.026750
12.200000	0.5	-0.026750
12.208333	0.5	-0.026750
12.216667	0.5	-0.027375
12.225000	0.5	-0.027500
12.233333	0.5	-0.027250
12.241667	0.5	-0.027125
12.250000	0.5	-0.026750
12.258333	0.5	-0.026500
12.266667	0.5	-0.026125
12.275000	0.5	-0.025875
12.283333	0.5	-0.025375
12.291667	0.5	-0.025125
12.300000	0.5	-0.025500
12.308333	0.5	-0.025250
12.316667	0.5	-0.025000
12.325000	0.5	-0.024875
12.333333	0.5	-0.024250
12.341667	0.5	-0.023500
12.350000	0.5	-0.023250
12.358333	0.5	-0.023250
12.366667	0.5	-0.023000
12.375000	0.5	-0.022375
12.383333	0.5	-0.022250
12.391667	0.5	-0.022250
12.400000	0.5	-0.021875
12.408333	0.5	-0.021500
12.416667	0.5	-0.021125
12.425000	0.5	-0.020875
12.433333	0.5	-0.020375
12.441667	0.5	-0.020375
12.450000	0.5	-0.020250
12.458333	0.5	-0.019750
12.466667	0.5	-0.019375
12.475000	0.5	-0.019500
12.483333	0.5	-0.019625
12.491667	0.5	-0.019750
12.500000	0.5	-0.019625
12.508333	0.5	-0.019125
12.516667	0.5	-0.018750
12.525000	0.5	-0.018500
12.533333	0.5	-0.018500
12.541667	0.5	-0.018375
12.550000	0.5	-0.018250
12.558333	0.5	-0.018500
12.566667	0.5	-0.018375
12.575000	0.5	-0.018625
12.583333	0.5	-0.017875
12.591667	0.5	-0.018250
12.600000	0.5	-0.018000
12.608333	0.5	-0.018000
12.616667	0.5	-0.017750
12.625000	0.5	-0.017625
12.633333	0.5	-0.017375
12.641667	0.5	-0.017375
12.650000	0.5	-0.016875
12.658333	0.5	-0.017125
12.666667	0.5	-0.017500
12.675000	0.5	-0.017500
12.683333	0.5	-0.017125
12.691667	0.5	-0.016875
12.700000	0.5	-0.016875
12.708333	0.5	-0.016750
12.716667	0.5	-0.016375
12.725000	0.5	-0.016375
12.733333	0.5	-0.016000
12.741667	0.5	-0.015750
12.750000	0.5	-0.015375
12.758333	0.5	-0.014875
12.766667	0.5	-0.014500
12.775000	0.5	-0.014625
12.783333	0.5	-0.014875
12.791667	0.5	-0.015000
12.800000	0.5	-0.015000
12.808333	0.5	-0.015250
12.816667	0.5	-0.015250
12.825000	0.5	-0.015500
12.833333	0.5	-0.015375
12.841667	0.5	-0.015625
12.850000	0.5	-0.015625
12.858333	0.5	-0.015375
12.866667	0.5	-0.015250
12.875000	0.5	-0.015250
12.883333	0.5	-0.015500
12.891667	0.5	-0.016000
12.900000	0.5	-0.015875
12.908333	0.5	-0.016000
12.916667	0.5	-0.016250
12.925000	0.5	-0.016500
12.933333	0.5	-0.016875
12.941667	0.5	-0.016625
12.950000	0.5	-0.016625
12.958333	0.5	-0.016500
12.966667	0.5	-0.016500
12.975000	0.5	-0.016750
12.983333	0.5	-0.016875
12.991667	0.5	-0.017125
13.000000	0.5	-0.017375
13.008333	0.5	-0.017250
13.016667	0.5	-0.017250
13.025000	0.5	-0.017625
13.033333	0.5	-0.018125
13.041667	0.5	-0.018125
13.050000	0.5	-0.018125
13.058333	0.5	-0.018250
13.066667	0.5	-0.018750
13.075000	0.5	-0.018625
13.083333	0.5	-0.018500
13.091667	0.5	-0.018375
13.100000	0.5	-0.018375
13.108333	0.5	-0.018250
13.116667	0.5	-0.018375
13.125000	0.5	-0.018500
13.133333	0.5	-0.017750
13.141667	0.5	-0.017375
13.150000	0.5	-0.017375
13.158333	0.5	-0.017000
13.166667	0.5	-0.016750
13.175000	0.5	-0.016500
13.183333	0.5	-0.016625
13.191667	0.5	-0.016625
13.200000	0.5	-0.016375
13.208333	0.5	-0.016500
13.216667	0.5	-0.016375
13.225000	0.5	-0.016250
13.233333	0.5	-0.015625
13.241667	0.5	-0.015500
13.250000	0.5	-0.015375
13.258333	0.5	-0.015250
13.266667	0.5	-0.015750
13.275000	0.5	-0.015500
13.283333	0.5	-0.015500
13.291667	0.5	-0.015750
13.300000	0.5	-0.015125
13.308333	0.5	-0.015000
13.316667	0.5	-0.014250
13.325000	0.5	-0.013750
13.333333	0.5	-0.013625
13.341667	0.5	-0.013375
13.350000	0.5	-0.013000
13.358333	0.5	-0.013125
13.366667	0.5	-0.013625
13.375000	0.5	-0.013375
13.383333	0.5	-0.013250
13.391667	0.5	-0.013500
13.400000	0.5	-0.013625
13.408333	0.5	-0.013375
13.416667	0.5	-0.012875
13.425000	0.5	-0.013000
13.433333	0.5	-0.013000
13.441667	0.5	-0.013000
13.450000	0.5	-0.013000
13.458333	0.5	-0.013375
13.466667	0.5	-0.013250
13.475000	0.5	-0.013500
13.483333	0.5	-0.013500
13.491667	0.5	-0.013375
13.500000	0.5	-0.013375
13.508333	0.5	-0.013500
13.516667	0.5	-0.013625
13.525000	0.5	-0.014000
13.533333	0.5	-0.014500
13.541667	0.5	-0.014750
13.550000	0.5	-0.015375
13.558333	0.5	-0.015625
13.566667	0.5	-0.015625
13.575000	0.5	-0.015625
13.583333	0.5	-0.015750
13.591667	0.5	-0.015750
13.600000	0.5	-0.016000
13.608333	0.5	-0.016250
13.616667	0.5	-0.017000
13.625000	0.5	-0.017000
13.633333	0.5	-0.016750
13.641667	0.5	-0.016750
13.650000	0.5	-0.016750
13.658333	0.5	-0.017000
13.666667	0.5	-0.016625
13.675000	0.5	-0.016250
13.683333	0.5	-0.015875
13.691667	0.5	-0.016375
13.700000	0.5	-0.016000
13.708333	0.5	-0.015750
13.716667	0.5	-0.016000
13.725000	0.5	-0.016000
13.733333	0.5	-0.016000
13.741667	0.5	-0.016125
13.750000	0.5	-0.016125
13.758333	0.5	-0.016000
13.766667	0.5	-0.015625
13.775000	0.5	-0.015125
13.783333	0.5	-0.014875
13.791667	0.5	-0.014750
13.800000	0.5	-0.013875
13.808333	0.5	-0.013500
13.816667	0.5	-0.013250
13.825000	0.5	-0.013000
13.833333	0.5	-0.012750
13.841667	0.5	-0.012500
13.850000	0.5	-0.012625
13.858333	0.5	-0.012625
13.866667	0.5	-0.012250
13.875000	0.5	-0.012000
13.883333	0.5	-0.011625
13.891667	0.5	-0.011375
13.900000	0.5	-0.011000
13.908333	0.5	-0.010625
13.916667	0.5	-0.010375
13.925000	0.5	-0.010250
13.933333	0.5	-0.010000
13.941667	0.5	-0.009500
13.950000	0.5	-0.009625
13.958333	0.5	-0.009750
13.966667	0.5	-0.009875
13.975000	0.5	-0.010125
13.983333	0.5	-0.010250
13.991667	0.5	-0.009875
14.000000	0.5	-0.009750
14.008333	0.5	-0.009750
14.016667	0.5	-0.010000
14.025000	0.5	-0.010125
14.033333	0.5	-0.010375
14.041667	0.5	-0.010375
14.050000	0.5	-0.010250
14.058333	0.5	-0.009875
14.066667	0.5	-0.009750
14.075000	0.5	-0.010125
14.083333	0.5	-0.010250
14.091667	0.5	-0.010750
14.100000	0.5	-0.010750
14.108333	0.5	-0.010875
14.116667	0.5	-0.011000
14.125000	0.5	-0.010750
14.133333	0.5	-0.011000
14.141667	0.5	-0.011125
14.150000	0.5	-0.011375
14.158333	0.5	-0.011500
14.166667	0.5	-0.011250
14.175000	0.5	-0.011875
14.183333	0.5	-0.012000
14.191667	0.5	-0.012125
14.200000	0.5	-0.011750
14.208333	0.5	-0.012000
14.216667	0.5	-0.012500
14.225000	0.5	-0.012625
14.233333	0.5	-0.013000
14.241667	0.5	-0.012875
14.250000	0.5	-0.013500
14.258333	0.5	-0.013375
14.266667	0.5	-0.013250
14.275000	0.5	-0.013250
14.283333	0.5	-0.013500
14.291667	0.5	-0.013250
14.300000	0.5	-0.013125
14.308333	0.5	-0.012625
14.316667	0.5	-0.012500
14.325000	0.5	-0.012375
14.333333	0.5	-0.012000
14.341667	0.5	-0.012125
14.350000	0.5	-0.012375
14.358333	0.5	-0.012000
14.366667	0.5	-0.012000
14.375000	0.5	-0.012250
14.383333	0.5	-0.012125
14.391667	0.5	-0.012375
14.400000	0.5	-0.012375
14.408333	0.5	-0.012125
14.416667	0.5	-0.011500
14.425000	0.5	-0.010625
14.433333	0.5	-0.010625
14.441667	0.5	-0.010375
14.450000	0.5	-0.010375
14.458333	0.5	-0.010125
14.466667	0.5	-0.009750
14.475000	0.5	-0.009625
14.483333	0.5	-0.009375
14.491667	0.5	-0.009500
14.500000	0.5	-0.009375
14.508333	0.5	-0.009250
14.516667	0.5	-0.009000
14.525000	0.5	-0.008875
14.533333	0.5	-0.008375
14.541667	0.5	-0.007375
14.550000	0.5	-0.007125
14.558333	0.5	-0.007125
14.566667	0.5	-0.006875
14.575000	0.5	-0.006625
14.583333	0.5	-0.006375
14.591667	0.5	-0.005875
14.600000	0.5	-0.004750
14.608333	0.5	-0.004125
14.616667	0.5	-0.003500
14.625000	0.5	-0.003000
14.633333	0.5	-0.002375
14.641667	0.5	-0.002125
14.650000	0.5	-0.001500
14.658333	0.5	-0.000375
14.666667	0.5	-0.000125
14.675000	0.5	0.000125
14.683333	0.5	0.000625
14.691667	0.5	0.001625
14.700000	0.5	0.002625
14.708333	0.5	0.003250
14.716667	0.5	0.003750
14.725000	0.5	0.004375
14.733333	0.5	0.004500
14.741667	0.5	0.004875
14.750000	0.5	0.005625
14.758333	0.5	0.006250
14.766667	0.5	0.007125
14.775000	0.5	0.007625
14.783333	0.5	0.008500
14.791667	0.5	0.009125
14.800000	0.5	0.009875
14.808333	0.5	0.010000
14.816667	0.5	0.010125
14.825000	0.5	0.010250
14.833333	0.5	0.010500
14.841667	0.5	0.010500
14.850000	0.5	0.011250
14.858333	0.5	0.011500
14.866667	0.5	0.011625
14.875000	0.5	0.011375
14.883333	0.5	0.010875
14.891667	0.5	0.010750
14.900000	0.5	0.010750
14.908333	0.5	0.010250
14.916667	0.5	0.009875
14.925000	0.5	0.009625
14.933333	0.5	0.009875
14.941667	0.5	0.009750
14.950000	0.5	0.009375
14.958333	0.5	0.008875
14.966667	0.5	0.008500
14.975000	0.5	0.008125
14.983333	0.5	0.007000
14.991667	0.5	0.006125
15.000000	0.5	0.005375
15.008333	0.5	0.005250
15.016667	0.5	0.004250
15.025000	0.5	0.003500
15.033333	0.5	0.002250
15.041667	0.5	0.001500
15.050000	0.5	0.000625
15.058333	0.5	0.000250
15.066667	0.5	-0.000625
15.075000	0.5	-0.001500
15.083333	0.5	-0.002500
15.091667	0.5	-0.003250
15.100000	0.5	-0.004125
15.108333	0.5	-0.004875
15.116667	0.5	-0.006000
15.125000	0.5	-0.007500
15.133333	0.5	-0.008500
15.141667	0.5	-0.009375
15.150000	0.5	-0.010375
15.158333	0.5	-0.011375
15.166667	0.5	-0.012500
15.175000	0.5	-0.013375
15.183333	0.5	-0.014250
15.191667	0.5	-0.014500
15.200000	0.5	-0.015000
15.208333	0.5	-0.015875
15.216667	0.5	-0.016375
15.225000	0.5	-0.017375
15.233333	0.5	-0.018125
15.241667	0.5	-0.018750
15.250000	0.5	-0.019625
15.258333	0.5	-0.020500
15.266667	0.5	-0.021375
15.275000	0.5	-0.022250
15.283333	0.5	-0.022375
15.291667	0.5	-0.022625
15.300000	0.5	-0.022375
15.308333	0.5	-0.022875
15.316667	0.5	-0.023000
15.325000	0.5	-0.022875
15.333333	0.5	-0.023625
15.341667	0.5	-0.024125
15.350000	0.5	-0.024500
15.358333	0.5	-0.025000
15.366667	0.5	-0.025125
15.375000	0.5	-0.025125
15.383333	0.5	-0.025125
15.391667	0.5	-0.025250
15.400000	0.5	-0.025000
15.408333	0.5	-0.024500
15.416667	0.5	-0.024625
15.425000	0.5	-0.024875
15.433333	0.5	-0.025000
15.441667	0.5	-0.025375
15.450000	0.5	-0.025250
15.458333	0.5	-0.025250
15.466667	0.5	-0.025500
15.475000	0.5	-0.025125
15.483333	0.5	-0.024875
15.491667	0.5	-0.025000
15.500000	0.5	-0.024875
15.508333	0.5	-0.024750
15.516667	0.5	-0.024375
15.525000	0.5	-0.024125
15.533333	0.5	-0.023375
15.541667	0.5	-0.022875
15.550000	0.5	-0.022625
15.558333	0.5	-0.022500
15.566667	0.5	-0.022250
15.575000	0.5	-0.022500
15.583333	0.5	-0.022125
15.591667	0.5	-0.022000
15.600000	0.5	-0.021750
15.608333	0.5	-0.021875
15.616667	0.5	-0.021750
15.625000	0.5	-0.021500
15.633333	0.5	-0.021000
15.641667	0.5	-0.020375
15.650000	0.5	-0.020250
15.658333	0.5	-0.019875
15.666667	0.5	-0.019750
15.675000	0.5	-0.019500
15.683333	0.5	-0.019375
15.691667	0.5	-0.019625
15.700000	0.5	-0.019250
15.708333	0.5	-0.019250
15.716667	0.5	-0.019375
15.725000	0.5	-0.019375
15.733333	0.5	-0.019000
15.741667	0.5	-0.018375
15.750000	0.5	-0.018000
15.758333	0.5	-0.017625
15.766667	0.5	-0.017250
15.775000	0.5	-0.017000
15.783333	0.5	-0.017000
15.791667	0.5	-0.016625
15.800000	0.5	-0.015875
15.808333	0.5	-0.015250
15.816667	0.5	-0.014625
15.825000	0.5	-0.014375
15.833333	0.5	-0.014375
15.841667	0.5	-0.013875
15.850000	0.5	-0.013375
15.858333	0.5	-0.013125
15.866667	0.5	-0.012500
15.875000	0.5	-0.012000
15.883333	0.5	-0.012000
15.891667	0.5	-0.012000
15.900000	0.5	-0.011750
15.908333	0.5	-0.011375
15.916667	0.5	-0.011000
15.925000	0.5	-0.010750
15.933333	0.5	-0.010500
15.941667	0.5	-0.010875
15.950000	0.5	-0.011125
15.958333	0.5	-0.011125
15.966667	0.5	-0.011000
15.975000	0.5	-0.011000
15.983333	0.5	-0.011125
15.991667	0.5	-0.011250
16.000000	0.5	-0.011000
16.008333	0.5	-0.011125
16.016667	0.5	-0.011000
16.025000	0.5	-0.011125
16.033333	0.5	-0.011375
16.041667	0.5	-0.011250
16.050000	0.5	-0.011500
16.058333	0.5	-0.011500
16.066667	0.5	-0.011375
16.075000	0.5	-0.011750
16.083333	0.5	-0.011875
16.091667	0.5	-0.012000
16.100000	0.5	-0.011875
16.108333	0.5	-0.012125
16.116667	0.5	-0.012250
16.125000	0.5	-0.011750
16.133333	0.5	-0.011750
16.141667	0.5	-0.011625
16.150000	0.5	-0.011625
16.158333	0.5	-0.012000
16.166667	0.5	-0.012125
16.175000	0.5	-0.011875
16.183333	0.5	-0.012250
16.191667	0.5	-0.012625
16.200000	0.5	-0.013000
16.208333	0.5	-0.013375
16.216667	0.5	-0.013875
16.225000	0.5	-0.013875
16.233333	0.5	-0.014000
16.241667	0.5	-0.014125
16.250000	0.5	-0.014250
16.258333	0.5	-0.014625
16.266667	0.5	-0.015000
16.275000	0.5	-0.014875
16.283333	0.5	-0.014625
16.291667	0.5	-0.014750
16.300000	0.5	-0.015250
16.308333	0.5	-0.015250
16.316667	0.5	-0.015250
16.325000	0.5	-0.015125
16.333333	0.5	-0.015375
16.341667	0.5	-0.015500
16.350000	0.5	-0.015875
16.358333	0.5	-0.016125
16.366667	0.5	-0.016375
16.375000	0.5	-0.016250
16.383333	0.5	-0.016375
16.391667	0.5	-0.016250
16.400000	0.5	-0.016250
16.408333	0.5	-0.015875
16.416667	0.5	-0.015625
16.425000	0.5	-0.015625
16.433333	0.5	-0.015375
16.441667	0.5	-0.015000
16.450000	0.5	-0.014500
16.458333	0.5	-0.014375
16.466667	0.5	-0.014250
16.475000	0.5	-0.014000
16.483333	0.5	-0.013875
16.491667	0.5	-0.013625
16.500000	0.5	-0.013375
16.508333	0.5	-0.013000
16.516667	0.5	-0.012875
16.525000	0.5	-0.012375
16.533333	0.5	-0.011875
16.541667	0.5	-0.011250
16.550000	0.5	-0.010625
16.558333	0.5	-0.009875
16.566667	0.5	-0.008875
16.575000	0.5	-0.008625
16.583333	0.5	-0.008375
16.591667	0.5	-0.008125
16.600000	0.5	-0.007625
16.608333	0.5	-0.007500
16.616667	0.5	-0.007000
16.625000	0.5	-0.006500
16.633333	0.5	-0.005625
16.641667	0.5	-0.005250
16.650000	0.5	-0.004625
16.658333	0.5	-0.004375
16.666667	0.5	-0.004125
16.675000	0.5	-0.004000
16.683333	0.5	-0.003625
16.691667	0.5	-0.003375
16.700000	0.5	-0.003250
16.708333	0.5	-0.003250
16.716667	0.5	-0.003125
16.725000	0.5	-0.002750
16.733333	0.5	-0.002125
16.741667	0.5	-0.002125
16.750000	0.5	-0.001625
16.758333	0.5	-0.001125
16.766667	0.5	-0.001125
16.775000	0.5	-0.001250
16.783333	0.5	-0.001000
16.791667	0.5	-0.000500
16.800000	0.5	-0.000500
16.808333	0.5	-0.000375
16.816667	0.5	-0.000125
16.825000	0.5	0.000000
16.833333	0.5	0.000625
16.841667	0.5	0.001000
16.850000	0.5	0.001375
16.858333	0.5	0.001250
16.866667	0.5	0.001125
16.875000	0.5	0.001250
16.883333	0.5	0.001250
16.891667	0.5	0.001250
16.900000	0.5	0.001625
16.908333	0.5	0.001375
16.916667	0.5	0.001250
16.925000	0.5	0.001250
16.933333	0.5	0.001000
16.941667	0.5	0.001250
16.950000	0.5	0.000875
16.958333	0.5	0.000500
16.966667	0.5	0.000375
16.975000	0.5	0.000250
16.983333	0.5	0.000000
16.991667	0.5	-0.000500
17.000000	0.5	-0.000500
17.008333	0.5	-0.000875
17.016667	0.5	-0.001125
17.025000	0.5	-0.001625
17.033333	0.5	-0.002125
17.041667	0.5	-0.002875
17.050000	0.5	-0.003250
17.058333	0.5	-0.003750
17.066667	0.5	-0.004625
17.075000	0.5	-0.005625
17.083333	0.5	-0.007000
17.091667	0.5	-0.008125
17.100000	0.5	-0.009375
17.108333	0.5	-0.011000
17.116667	0.5	-0.012750
17.125000	0.5	-0.014750
17.133333	0.5	-0.016875
17.141667	0.5	-0.019250
17.150000	0.5	-0.022375
17.158333	0.5	-0.025625
17.166667	0.5	-0.028250
17.175000	0.5	-0.031625
17.183333	0.5	-0.035125
17.191667	0.5	-0.038750
17.200000	0.5	-0.042750
17.208333	0.5	-0.046875
17.216667	0.5	-0.051500
17.225000	0.5	-0.055625
17.233333	0.5	-0.059500
17.241667	0.5	-0.063750
17.250000	0.5	-0.068000
17.258333	0.5	-0.072000
17.266667	0.5	-0.075625
17.275000	0.5	-0.079625
17.283333	0.5	-0.083375
17.291667	0.5	-0.087375
17.300000	0.5	-0.090375
17.308333	0.5	-0.093625
17.316667	0.5	-0.096250
17.325000	0.5	-0.098250
17.333333	0.5	-0.099875
17.341667	0.5	-0.101000
17.350000	0.5	-0.102000
17.358333	0.5	-0.103000
17.366667	0.5	-0.102750
17.375000	0.5	-0.102250
17.383333	0.5	-0.101250
17.391667	0.5	-0.100125
17.400000	0.5	-0.098625
17.408333	0.5	-0.096125
17.416667	0.5	-0.093500
17.425000	0.5	-0.090875
17.433333	0.5	-0.087625
17.441667	0.5	-0.084125
17.450000	0.5	-0.080750
17.458333	0.5	-0.076875
17.466667	0.5	-0.073250
17.475000	0.5	-0.070000
17.483333	0.5	-0.066625
17.491667	0.5	-0.062875
17.500000	0.5	-0.059875
17.508333	0.5	-0.056625
17.516667	0.5	-0.053625
17.525000	0.5	-0.050375
17.533333	0.5	-0.047250
17.541667	0.5	-0.044750
17.550000	0.5	-0.042250
17.558333	0.5	-0.039625
17.566667	0.5	-0.037625
17.575000	0.5	-0.035375
17.583333	0.5	-0.033375
17.591667	0.5	-0.031750
17.600000	0.5	-0.030375
17.608333	0.5	-0.028875
17.616667	0.5	-0.027875
17.625000	0.5	-0.027125
17.633333	0.5	-0.026000
17.641667	0.5	-0.025125
17.650000	0.5	-0.024250
17.658333	0.5	-0.023875
17.666667	0.5	-0.023625
17.675000	0.5	-0.023250
17.683333	0.5	-0.022750
17.691667	0.5	-0.022250
17.700000	0.5	-0.022000
17.708333	0.5	-0.021500
17.716667	0.5	-0.021500
17.725000	0.5	-0.021500
17.733333	0.5	-0.021250
17.741667	0.5	-0.021125
17.750000	0.5	-0.020875
17.758333	0.5	-0.020750
17.766667	0.5	-0.020750
17.775000	0.5	-0.020500
17.783333	0.5	-0.020250
17.791667	0.5	-0.020000
17.800000	0.5	-0.020375
17.808333	0.5	-0.020500
17.816667	0.5	-0.020000
17.825000	0.5	-0.020125
17.833333	0.5	-0.019875
17.841667	0.5	-0.019375
17.850000	0.5	-0.019125
17.858333	0.5	-0.019000
17.866667	0.5	-0.018750
17.875000	0.5	-0.018625
17.883333	0.5	-0.018500
17.891667	0.5	-0.018250
17.900000	0.5	-0.018000
17.908333	0.5	-0.017875
17.916667	0.5	-0.017500
17.925000	0.5	-0.017125
17.933333	0.5	-0.016625
17.941667	0.5	-0.016000
17.950000	0.5	-0.015750
17.958333	0.5	-0.015625
17.966667	0.5	-0.015125
17.975000	0.5	-0.015000
17.983333	0.5	-0.014500
17.991667	0.5	-0.014250
18.000000	0.5	-0.013875
18.008333	0.5	-0.013750
18.016667	0.5	-0.013375
18.025000	0.5	-0.013000
18.033333	0.5	-0.012625
18.041667	0.5	-0.012375
18.050000	0.5	-0.012500
18.058333	0.5	-0.012000
18.066667	0.5	-0.011625
18.075000	0.5	-0.011375
18.083333	0.5	-0.011125
18.091667	0.5	-0.010875
18.100000	0.5	-0.010875
18.108333	0.5	-0.011000
18.116667	0.5	-0.010750
18.125000	0.5	-0.010875
18.133333	0.5	-0.010500
18.141667	0.5	-0.010625
18.150000	0.5	-0.010875
18.158333	0.5	-0.011125
18.166667	0.5	-0.011625
18.175000	0.5	-0.012000
18.183333	0.5	-0.012750
18.191667	0.5	-0.013125
18.200000	0.5	-0.013500
18.208333	0.5	-0.014125
18.216667	0.5	-0.014875
18.225000	0.5	-0.015750
18.233333	0.5	-0.016500
18.241667	0.5	-0.017625
18.250000	0.5	-0.018625
18.258333	0.5	-0.019750
18.266667	0.5	-0.020500
18.275000	0.5	-0.021875
18.283333	0.5	-0.023375
18.291667	0.5	-0.024625
18.300000	0.5	-0.025625
18.308333	0.5	-0.026875
18.316667	0.5	-0.028250
18.325000	0.5	-0.029125
18.333333	0.5	-0.030375
18.341667	0.5	-0.032250
18.350000	0.5	-0.033625
18.358333	0.5	-0.034500
18.366667	0.5	-0.035000
18.375000	0.5	-0.035625
18.383333	0.5	-0.036625
18.391667	0.5	-0.037375
18.400000	0.5	-0.037875
18.408333	0.5	-0.038375
18.416667	0.5	-0.038125
18.425000	0.5	-0.038375
18.433333	0.5	-0.038125
18.441667	0.5	-0.038375
18.450000	0.5	-0.038125
18.458333	0.5	-0.037750
18.466667	0.5	-0.037125
18.475000	0.5	-0.036500
18.483333	0.5	-0.035750
18.491667	0.5	-0.035250
18.500000	0.5	-0.034125
18.508333	0.5	-0.033500
18.516667	0.5	-0.032875
18.525000	0.5	-0.032250
18.533333	0.5	-0.031250
18.541667	0.5	-0.030125
18.550000	0.5	-0.029125
18.558333	0.5	-0.028125
18.566667	0.5	-0.026625
18.575000	0.5	-0.025625
18.583333	0.5	-0.024500
18.591667	0.5	-0.023625
18.600000	0.5	-0.023000
18.608333	0.5	-0.022500
18.616667	0.5	-0.021500
18.625000	0.5	-0.020875
18.633333	0.5	-0.020500
18.641667	0.5	-0.019750
18.650000	0.5	-0.019625
18.658333	0.5	-0.019125
18.666667	0.5	-0.018375
18.675000	0.5	-0.017625
18.683333	0.5	-0.017500
18.691667	0.5	-0.017625
18.700000	0.5	-0.017750
18.708333	0.5	-0.017750
18.716667	0.5	-0.017625
18.725000	0.5	-0.017750
18.733333	0.5	-0.018125
18.741667	0.5	-0.018375
18.750000	0.5	-0.018375
18.758333	0.5	-0.018875
18.766667	0.5	-0.018875
18.775000	0.5	-0.018750
18.783333	0.5	-0.019000
18.791667	0.5	-0.019000
18.800000	0.5	-0.019625
18.808333	0.5	-0.020125
18.816667	0.5	-0.020750
18.825000	0.5	-0.020750
18.833333	0.5	-0.021375
18.841667	0.5	-0.021625
18.850000	0.5	-0.022375
18.858333	0.5	-0.022750
18.866667	0.5	-0.023125
18.875000	0.5	-0.023875
18.883333	0.5	-0.024375
18.891667	0.5	-0.024875
18.900000	0.5	-0.025500
18.908333	0.5	-0.026125
18.916667	0.5	-0.026625
18.925000	0.5	-0.026750
18.933333	0.5	-0.027125
18.941667	0.5	-0.027250
18.950000	0.5	-0.028000
18.958333	0.5	-0.028750
18.966667	0.5	-0.029125
18.975000	0.5	-0.029375
18.983333	0.5	-0.029750
18.991667	0.5	-0.030250
19.000000	0.5	-0.030625
19.008333	0.5	-0.030750
19.016667	0.5	-0.030875
19.025000	0.5	-0.031125
19.033333	0.5	-0.031500
19.041667	0.5	-0.031500
19.050000	0.5	-0.031875
19.058333	0.5	-0.032750
19.066667	0.5	-0.033125
19.075000	0.5	-0.033125
19.083333	0.5	-0.033625
19.091667	0.5	-0.033750
19.100000	0.5	-0.034000
19.108333	0.5	-0.034250
19.116667	0.5	-0.034500
19.125000	0.5	-0.035375
19.133333	0.5	-0.036125
19.141667	0.5	-0.036250
19.150000	0.5	-0.036125
19.158333	0.5	-0.036125
19.166667	0.5	-0.036625
19.175000	0.5	-0.036875
19.183333	0.5	-0.036750
19.191667	0.5	-0.037250
19.200000	0.5	-0.037500
19.208333	0.5	-0.037750
19.216667	0.5	-0.037875
19.225000	0.5	-0.038125
19.233333	0.5	-0.038750
19.241667	0.5	-0.039625
19.250000	0.5	-0.040500
19.258333	0.5	-0.041250
19.266667	0.5	-0.041625
19.275000	0.5	-0.042000
19.283333	0.5	-0.042250
19.291667	0.5	-0.042500
19.300000	0.5	-0.042875
19.308333	0.5	-0.042875
19.316667	0.5	-0.043375
19.325000	0.5	-0.043625
19.333333	0.5	-0.043500
19.341667	0.5	-0.043625
19.350000	0.5	-0.044125
19.358333	0.5	-0.044625
19.366667	0.5	-0.044875
19.375000	0.5	-0.045000
19.383333	0.5	-0.044875
19.391667	0.5	-0.044875
19.400000	0.5	-0.045125
19.408333	0.5	-0.045500
19.416667	0.5	-0.045375
19.425000	0.5	-0.045500
19.433333	0.5	-0.045625
19.441667	0.5	-0.046000
19.450000	0.5	-0.045875
19.458333	0.5	-0.045625
19.466667	0.5	-0.045750
19.475000	0.5	-0.046750
19.483333	0.5	-0.046500
19.491667	0.5	-0.046500
19.500000	0.5	-0.046625
19.508333	0.5	-0.046875
19.516667	0.5	-0.047375
19.525000	0.5	-0.047750
19.533333	0.5	-0.047750
19.541667	0.5	-0.048000
19.550000	0.5	-0.047750
19.558333	0.5	-0.047375
19.566667	0.5	-0.047000
19.575000	0.5	-0.046875
19.583333	0.5	-0.047000
19.591667	0.5	-0.047000
19.600000	0.5	-0.047000
19.608333	0.5	-0.047250
19.616667	0.5	-0.047500
19.625000	0.5	-0.048000
19.633333	0.5	-0.047750
19.641667	0.5	-0.047625
19.650000	0.5	-0.047500
19.658333	0.5	-0.047500
19.666667	0.5	-0.047625
19.675000	0.5	-0.047750
19.683333	0.5	-0.047875
19.691667	0.5	-0.048250
19.700000	0.5	-0.049000
19.708333	0.5	-0.049125
19.716667	0.5	-0.049125
19.725000	0.5	-0.049000
19.733333	0.5	-0.049250
19.741667	0.5	-0.049250
19.750000	0.5	-0.049375
19.758333	0.5	-0.049625
19.766667	0.5	-0.049375
19.775000	0.5	-0.049500
19.783333	0.5	-0.049625
19.791667	0.5	-0.049750
19.800000	0.5	-0.049875
19.808333	0.5	-0.050375
19.816667	0.5	-0.050750
19.825000	0.5	-0.050750
19.833333	0.5	-0.050625
19.841667	0.5	-0.050625
19.850000	0.5	-0.051000
19.858333	0.5	-0.051250
19.866667	0.5	-0.051625
19.875000	0.5	-0.051625
19.883333	0.5	-0.051875
19.891667	0.5	-0.052250
19.900000	0.5	-0.052250
19.908333	0.5	-0.052125
19.916667	0.5	-0.052000
19.925000	0.5	-0.052375
19.933333	0.5	-0.052750
19.941667	0.5	-0.052500
19.950000	0.5	-0.052500
19.958333	0.5	-0.052375
19.966667	0.5	-0.052750
19.975000	0.5	-0.052875
19.983333	0.5	-0.053250
19.991667	0.5	-0.053000
20.000000	0.5	-0.053000
20.008333	0.5	-0.052875
20.016667	0.5	-0.052375
20.025000	0.5	-0.052375
20.033333	0.5	-0.052375
20.041667	0.5	-0.052750
20.050000	0.5	-0.053000
20.058333	0.5	-0.052875
20.066667	0.5	-0.052875
20.075000	0.5	-0.052625
20.083333	0.5	-0.052500
20.091667	0.5	-0.052500
20.100000	0.5	-0.052625
20.108333	0.5	-0.052500
20.116667	0.5	-0.052125
20.125000	0.5	-0.052125
20.133333	0.5	-0.052250
20.141667	0.5	-0.052000
20.150000	0.5	-0.051625
20.158333	0.5	-0.051875
20.166667	0.5	-0.052125
20.175000	0.5	-0.052000
20.183333	0.5	-0.051750
20.191667	0.5	-0.051375
20.200000	0.5	-0.051125
20.208333	0.5	-0.051500
20.216667	0.5	-0.051500
20.225000	0.5	-0.051500
20.233333	0.5	-0.052000
20.241667	0.5	-0.051875
20.250000	0.5	-0.052125
20.258333	0.5	-0.052125
20.266667	0.5	-0.051875
20.275000	0.5	-0.051750
20.283333	0.5	-0.051500
20.291667	0.5	-0.051375
20.300000	0.5	-0.051125
20.308333	0.5	-0.051125
20.316667	0.5	-0.051125
20.325000	0.5	-0.051250
20.333333	0.5	-0.051250
20.341667	0.5	-0.050875
20.350000	0.5	-0.050750
20.358333	0.5	-0.050375
20.366667	0.5	-0.049875
20.375000	0.5	-0.049625
20.383333	0.5	-0.049375
20.391667	0.5	-0.049250
20.400000	0.5	-0.049375
20.408333	0.5	-0.049000
20.416667	0.5	-0.048750
20.425000	0.5	-0.048625
20.433333	0.5	-0.048750
20.441667	0.5	-0.048500
20.450000	0.5	-0.047625
20.458333	0.5	-0.047500
20.466667	0.5	-0.047875
20.475000	0.5	-0.047375
20.483333	0.5	-0.047250
20.491667	0.5	-0.047000
20.500000	0.5	-0.047125
20.508333	0.5	-0.047250
20.516667	0.5	-0.046750
20.525000	0.5	-0.046375
20.533333	0.5	-0.045875
20.541667	0.5	-0.045000
20.550000	0.5	-0.045000
20.558333	0.5	-0.044625
20.566667	0.5	-0.044625
20.575000	0.5	-0.044125
20.583333	0.5	-0.044125
20.591667	0.5	-0.043875
20.600000	0.5	-0.043625
20.608333	0.5	-0.043500
20.616667	0.5	-0.043625
20.625000	0.5	-0.043750
20.633333	0.5	-0.043875
20.641667	0.5	-0.043875
20.650000	0.5	-0.043625
20.658333	0.5	-0.043750
20.666667	0.5	-0.043750
20.675000	0.5	-0.043500
20.683333	0.5	-0.043250
20.691667	0.5	-0.043500
20.700000	0.5	-0.043500
20.708333	0.5	-0.043500
20.716667	0.5	-0.043750
20.725000	0.5	-0.043750
20.733333	0.5	-0.043750
20.741667	0.5	-0.044125
20.750000	0.5	-0.043875
20.758333	0.5	-0.044000
20.766667	0.5	-0.044125
20.775000	0.5	-0.044375
20.783333	0.5	-0.044125
20.791667	0.5	-0.044250
20.800000	0.5	-0.044625
20.808333	0.5	-0.044500
20.816667	0.5	-0.044625
20.825000	0.5	-0.045000
20.833333	0.5	-0.045250
20.841667	0.5	-0.045875
20.850000	0.5	-0.045750
20.858333	0.5	-0.045750
20.866667	0.5	-0.045750
20.875000	0.5	-0.045875
20.883333	0.5	-0.046000
20.891667	0.5	-0.046125
20.900000	0.5	-0.046250
20.908333	0.5	-0.046125
20.916667	0.5	-0.046125
20.925000	0.5	-0.046375
20.933333	0.5	-0.046125
20.941667	0.5	-0.046375
20.950000	0.5	-0.046625
20.958333	0.5	-0.046375
20.966667	0.5	-0.045875
20.975000	0.5	-0.045875
20.983333	0.5	-0.045750
20.991667	0.5	-0.045500
21.000000	0.5	-0.045875
21.008333	0.5	-0.045875
21.016667	0.5	-0.045000
21.025000	0.5	-0.045000
21.033333	0.5	-0.044875
21.041667	0.5	-0.044500
21.050000	0.5	-0.044250
21.058333	0.5	-0.043875
21.066667	0.5	-0.043375
21.075000	0.5	-0.043125
21.083333	0.5	-0.042750
21.091667	0.5	-0.042500
21.100000	0.5	-0.042250
21.108333	0.5	-0.041750
21.116667	0.5	-0.041250
21.125000	0.5	-0.041000
21.133333	0.5	-0.040625
21.141667	0.5	-0.040250
21.150000	0.5	-0.039500
21.158333	0.5	-0.038625
21.166667	0.5	-0.038750
21.175000	0.5	-0.039000
21.183333	0.5	-0.039000
21.191667	0.5	-0.038625
21.200000	0.5	-0.038375
21.208333	0.5	-0.038125
21.216667	0.5	-0.037875
21.225000	0.5	-0.037625
21.233333	0.5	-0.037125
21.241667	0.5	-0.036875
21.250000	0.5	-0.036500
21.258333	0.5	-0.036375
21.266667	0.5	-0.036375
21.275000	0.5	-0.035875
21.283333	0.5	-0.035750
21.291667	0.5	-0.035875
21.300000	0.5	-0.036125
21.308333	0.5	-0.036250
21.316667	0.5	-0.036625
21.325000	0.5	-0.036500
21.333333	0.5	-0.036625
21.341667	0.5	-0.036750
21.350000	0.5	-0.036500
21.358333	0.5	-0.036250
21.366667	0.5	-0.036250
21.375000	0.5	-0.036125
21.383333	0.5	-0.036125
21.391667	0.5	-0.036375
21.400000	0.5	-0.036375
21.408333	0.5	-0.036375
21.416667	0.5	-0.036250
21.425000	0.5	-0.036375
21.433333	0.5	-0.036500
21.441667	0.5	-0.036875
21.450000	0.5	-0.036875
21.458333	0.5	-0.036875
21.466667	0.5	-0.036750
21.475000	0.5	-0.036500
21.483333	0.5	-0.036500
21.491667	0.5	-0.036625
21.500000	0.5	-0.036500
21.508333	0.5	-0.036375
21.516667	0.5	-0.036375
21.525000	0.5	-0.036375
21.533333	0.5	-0.036125
21.541667	0.5	-0.036125
21.550000	0.5	-0.036250
21.558333	0.5	-0.036125
21.566667	0.5	-0.036000
21.575000	0.5	-0.035875
21.583333	0.5	-0.035500
21.591667	0.5	-0.035000
21.600000	0.5	-0.035000
21.608333	0.5	-0.035125
21.616667	0.5	-0.035000
21.625000	0.5	-0.035125
21.633333	0.5	-0.035125
21.641667	0.5	-0.035125
21.650000	0.5	-0.035125
21.658333	0.5	-0.034750
21.666667	0.5	-0.034250
21.675000	0.5	-0.034000
21.683333	0.5	-0.034125
21.691667	0.5	-0.034250
21.700000	0.5	-0.034625
21.708333	0.5	-0.034750
21.716667	0.5	-0.034750
21.725000	0.5	-0.034625
21.733333	0.5	-0.034250
21.741667	0.5	-0.034125
21.750000	0.5	-0.034250
21.758333	0.5	-0.034750
21.766667	0.5	-0.035125
21.775000	0.5	-0.034875
21.783333	0.5	-0.034875
21.791667	0.5	-0.035250
21.800000	0.5	-0.035500
21.808333	0.5	-0.035750
21.816667	0.5	-0.035750
21.825000	0.5	-0.035875
21.833333	0.5	-0.035875
21.841667	0.5	-0.035750
21.850000	0.5	-0.035750
21.858333	0.5	-0.035750
21.866667	0.5	-0.035875
21.875000	0.5	-0.036125
21.883333	0.5	-0.036125
21.891667	0.5	-0.036750
21.900000	0.5	-0.036625
21.908333	0.5	-0.036500
21.916667	0.5	-0.036375
21.925000	0.5	-0.036250
21.933333	0.5	-0.036375
21.941667	0.5	-0.036375
21.950000	0.5	-0.036250
21.958333	0.5	-0.036500
21.966667	0.5	-0.036500
21.975000	0.5	-0.036375
21.983333	0.5	-0.036250
21.991667	0.5	-0.036000
22.000000	0.5	-0.036125
22.008333	0.5	-0.036250
22.016667	0.5	-0.036250
22.025000	0.5	-0.035875
22.033333	0.5	-0.035875
22.041667	0.5	-0.035750
22.050000	0.5	-0.035625
22.058333	0.5	-0.035375
22.066667	0.5	-0.035625
22.075000	0.5	-0.035750
22.083333	0.5	-0.035375
22.091667	0.5	-0.035000
22.100000	0.5	-0.034875
22.108333	0.5	-0.034625
22.116667	0.5	-0.034750
22.125000	0.5	-0.034125
22.133333	0.5	-0.033250
22.141667	0.5	-0.032875
22.150000	0.5	-0.032875
22.158333	0.5	-0.032750
22.166667	0.5	-0.032375
22.175000	0.5	-0.032375
22.183333	0.5	-0.031750
22.191667	0.5	-0.031375
22.200000	0.5	-0.030875
22.208333	0.5	-0.030625
22.216667	0.5	-0.030125
22.225000	0.5	-0.029125
22.233333	0.5	-0.028250
22.241667	0.5	-0.027625
22.250000	0.5	-0.027750
22.258333	0.5	-0.027125
22.266667	0.5	-0.027125
22.275000	0.5	-0.026125
22.283333	0.5	-0.025375
22.291667	0.5	-0.024375
22.300000	0.5	-0.023625
22.308333	0.5	-0.023000
22.316667	0.5	-0.022500
22.325000	0.5	-0.022500
22.333333	0.5	-0.022125
22.341667	0.5	-0.021250
22.350000	0.5	-0.021125
22.358333	0.5	-0.020625
22.366667	0.5	-0.020375
22.375000	0.5	-0.020125
22.383333	0.5	-0.019625
22.391667	0.5	-0.019375
22.400000	0.5	-0.019000
22.408333	0.5	-0.018875
22.416667	0.5	-0.018875
22.425000	0.5	-0.019125
22.433333	0.5	-0.019125
22.441667	0.5	-0.019125
22.450000	0.5	-0.019125
22.458333	0.5	-0.019250
22.466667	0.5	-0.019500
22.475000	0.5	-0.019750
22.483333	0.5	-0.020125
22.491667	0.5	-0.020750
22.500000	0.5	-0.021125
22.508333	0.5	-0.020875
22.516667	0.5	-0.021000
22.525000	0.5	-0.021500
22.533333	0.5	-0.021750
22.541667	0.5	-0.021875
22.550000	0.5	-0.022125
22.558333	0.5	-0.022250
22.566667	0.5	-0.022750
22.575000	0.5	-0.023625
22.583333	0.5	-0.024625
22.591667	0.5	-0.025000
22.600000	0.5	-0.025125
22.608333	0.5	-0.025125
22.616667	0.5	-0.025000
22.625000	0.5	-0.025500
22.633333	0.5	-0.026250
22.641667	0.5	-0.027000
22.650000	0.5	-0.027000
22.658333	0.5	-0.027125
22.666667	0.5	-0.027875
22.675000	0.5	-0.028125
22.683333	0.5	-0.028250
22.691667	0.5	-0.029000
22.700000	0.5	-0.029500
22.708333	0.5	-0.029375
22.716667	0.5	-0.029625
22.725000	0.5	-0.030000
22.733333	0.5	-0.030250
22.741667	0.5	-0.030500
22.750000	0.5	-0.030750
22.758333	0.5	-0.030875
22.766667	0.5	-0.031125
22.775000	0.5	-0.031250
22.783333	0.5	-0.031125
22.791667	0.5	-0.031125
22.800000	0.5	-0.031000
22.808333	0.5	-0.031250
22.816667	0.5	-0.031375
22.825000	0.5	-0.031250
22.833333	0.5	-0.031250
22.841667	0.5	-0.030625
22.850000	0.5	-0.030375
22.858333	0.5	-0.030000
22.866667	0.5	-0.029375
22.875000	0.5	-0.029000
22.883333	0.5	-0.029000
22.891667	0.5	-0.028625
22.900000	0.5	-0.028500
22.908333	0.5	-0.027875
22.916667	0.5	-0.027375
22.925000	0.5	-0.027125
22.933333	0.5	-0.026500
22.941667	0.5	-0.026125
22.950000	0.5	-0.025875
22.958333	0.5	-0.025750
22.966667	0.5	-0.025250
22.975000	0.5	-0.024875
22.983333	0.5	-0.024250
22.991667	0.5	-0.023750
23.000000	0.5	-0.023000
23.008333	0.5	-0.022750
23.016667	0.5	-0.022500
23.025000	0.5	-0.021750
23.033333	0.5	-0.020875
23.041667	0.5	-0.020500
23.050000	0.5	-0.019750
23.058333	0.5	-0.019125
23.066667	0.5	-0.018375
23.075000	0.5	-0.017750
23.083333	0.5	-0.016875
23.091667	0.5	-0.016625
23.100000	0.5	-0.016375
23.108333	0.5	-0.016000
23.116667	0.5	-0.015750
23.125000	0.5	-0.015250
23.133333	0.5	-0.014625
23.141667	0.5	-0.014000
23.150000	0.5	-0.013500
23.158333	0.5	-0.013125
23.166667	0.5	-0.012875
23.175000	0.5	-0.012500
23.183333	0.5	-0.012375
23.191667	0.5	-0.012000
23.200000	0.5	-0.012000
23.208333	0.5	-0.011875
23.216667	0.5	-0.012250
23.225000	0.5	-0.012500
23.233333	0.5	-0.012500
23.241667	0.5	-0.012125
23.250000	0.5	-0.012250
23.258333	0.5	-0.012500
23.266667	0.5	-0.012625
23.275000	0.5	-0.012875
23.283333	0.5	-0.012750
23.291667	0.5	-0.012625
23.300000	0.5	-0.013125
23.308333	0.5	-0.013750
23.316667	0.5	-0.013875
23.325000	0.5	-0.014125
23.333333	0.5	-0.014375
23.341667	0.5	-0.014750
23.350000	0.5	-0.014875
23.358333	0.5	-0.015250
23.366667	0.5	-0.015375
23.375000	0.5	-0.015750
23.383333	0.5	-0.016375
23.391667	0.5	-0.016750
23.400000	0.5	-0.017375
23.408333	0.5	-0.017875
23.416667	0.5	-0.018375
23.425000	0.5	-0.018875
23.433333	0.5	-0.019500
23.441667	0.5	-0.019875
23.450000	0.5	-0.020250
23.458333	0.5	-0.021125
23.466667	0.5	-0.021625
23.475000	0.5	-0.021625
23.483333	0.5	-0.022000
23.491667	0.5	-0.022375
23.500000	0.5	-0.022625
23.508333	0.5	-0.023250
23.516667	0.5	-0.023625
23.525000	0.5	-0.023875
23.533333	0.5	-0.024000
23.541667	0.5	-0.024375
23.550000	0.5	-0.024625
23.558333	0.5	-0.024625
23.566667	0.5	-0.024500
23.575000	0.5	-0.024500
23.583333	0.5	-0.024125
23.591667	0.5	-0.024000
23.600000	0.5	-0.023750
23.608333	0.5	-0.023250
23.616667	0.5	-0.023125
23.625000	0.5	-0.023250
23.633333	0.5	-0.023625
23.641667	0.5	-0.023750
23.650000	0.5	-0.023625
23.658333	0.5	-0.023125
23.666667	0.5	-0.022500
23.675000	0.5	-0.021875
23.683333	0.5	-0.022125
23.691667	0.5	-0.022000
23.700000	0.5	-0.021875
23.708333	0.5	-0.021375
23.716667	0.5	-0.020875
23.725000	0.5	-0.020875
23.733333	0.5	-0.020625
23.741667	0.5	-0.020375
23.750000	0.5	-0.019875
23.758333	0.5	-0.020000
23.766667	0.5	-0.019750
23.775000	0.5	-0.019125
23.783333	0.5	-0.018500
23.791667	0.5	-0.018500
23.800000	0.5	-0.018500
23.808333	0.5	-0.018625
23.816667	0.5	-0.019000
23.825000	0.5	-0.019000
23.833333	0.5	-0.019125
23.841667	0.5	-0.018875
23.850000	0.5	-0.018500
23.858333	0.5	-0.018375
23.866667	0.5	-0.018250
23.875000	0.5	-0.018250
23.883333	0.5	-0.018375
23.891667	0.5	-0.018625
23.900000	0.5	-0.019000
23.908333	0.5	-0.018750
23.916667	0.5	-0.019000
23.925000	0.5	-0.019125
23.933333	0.5	-0.019375
23.941667	0.5	-0.019625
23.950000	0.5	-0.020000
23.958333	0.5	-0.020000
23.966667	0.5	-0.020250
23.975000	0.5	-0.020625
23.983333	0.5	-0.020875
23.991667	0.5	-0.021375
24.000000	0.5	-0.021625
24.008333	0.5	-0.021875
24.016667	0.5	-0.022375
24.025000	0.5	-0.022500
24.033333	0.5	-0.022750
24.041667	0.5	-0.023500
24.050000	0.5	-0.024250
24.058333	0.5	-0.024875
24.066667	0.5	-0.025000
24.075000	0.5	-0.025000
24.083333	0.5	-0.024750
24.091667	0.5	-0.025250
24.100000	0.5	-0.026250
24.108333	0.5	-0.027000
24.116667	0.5	-0.027250
24.125000	0.5	-0.027750
24.133333	0.5	-0.028250
24.141667	0.5	-0.028625
24.150000	0.5	-0.028375
24.158333	0.5	-0.028750
24.166667	0.5	-0.029500
24.175000	0.5	-0.029500
24.183333	0.5	-0.030250
24.191667	0.5	-0.030625
24.200000	0.5	-0.030875
24.208333	0.5	-0.031125
24.216667	0.5	-0.031125
24.225000	0.5	-0.031000
24.233333	0.5	-0.031875
24.241667	0.5	-0.032500
24.250000	0.5	-0.032500
24.258333	0.5	-0.032750
24.266667	0.5	-0.033125
24.275000	0.5	-0.033250
24.283333	0.5	-0.033125
24.291667	0.5	-0.033125
24.300000	0.5	-0.033500
24.308333	0.5	-0.033875
24.316667	0.5	-0.033750
24.325000	0.5	-0.033750
24.333333	0.5	-0.033375
24.341667	0.5	-0.033500
24.350000	0.5	-0.033125
24.358333	0.5	-0.033250
24.366667	0.5	-0.033250
24.375000	0.5	-0.032875
24.383333	0.5	-0.032875
24.391667	0.5	-0.032750
24.400000	0.5	-0.032625
24.408333	0.5	-0.032375
24.416667	0.5	-0.032375
24.425000	0.5	-0.032000
24.433333	0.5	-0.031875
24.441667	0.5	-0.031625
24.450000	0.5	-0.031375
24.458333	0.5	-0.031125
24.466667	0.5	-0.030625
24.475000	0.5	-0.030375
24.483333	0.5	-0.029875
24.491667	0.5	-0.029125
24.500000	0.5	-0.028750
24.508333	0.5	-0.028625
24.516667	0.5	-0.028375
24.525000	0.5	-0.027625
24.533333	0.5	-0.027375
24.541667	0.5	-0.027250
24.550000	0.5	-0.026625
24.558333	0.5	-0.026625
24.566667	0.5	-0.026250
24.575000	0.5	-0.025875
24.583333	0.5	-0.025500
24.591667	0.5	-0.025000
24.600000	0.5	-0.025250
24.608333	0.5	-0.025125
24.616667	0.5	-0.025125
24.625000	0.5	-0.024875
24.633333	0.5	-0.024625
24.641667	0.5	-0.024500
24.650000	0.5	-0.024875
24.658333	0.5	-0.025000
24.666667	0.5	-0.025000
24.675000	0.5	-0.024875
24.683333	0.5	-0.024875
24.691667	0.5	-0.025125
24.700000	0.5	-0.025375
24.708333	0.5	-0.025500
24.716667	0.5	-0.025625
24.725000	0.5	-0.025750
24.733333	0.5	-0.025875
24.741667	0.5	-0.026000
24.750000	0.5	-0.026000
24.758333	0.5	-0.026250
24.766667	0.5	-0.026500
24.775000	0.5	-0.027250
24.783333	0.5	-0.028000
24.791667	0.5	-0.027875
24.800000	0.5	-0.028500
24.808333	0.5	-0.029125
24.816667	0.5	-0.029750
24.825000	0.5	-0.030625
24.833333	0.5	-0.031500
24.841667	0.5	-0.031875
24.850000	0.5	-0.032250
24.858333	0.5	-0.032750
24.866667	0.5	-0.033375
24.875000	0.5	-0.034375
24.883333	0.5	-0.034750
24.891667	0.5	-0.035000
24.900000	0.5	-0.035625
24.908333	0.5	-0.036000
24.916667	0.5	-0.036125
24.925000	0.5	-0.036750
24.933333	0.5	-0.037375
24.941667	0.5	-0.038125
24.950000	0.5	-0.038625
24.958333	0.5	-0.039000
24.966667	0.5	-0.039500
24.975000	0.5	-0.039875
24.983333	0.5	-0.040500
24.991667	0.5	-0.041000
25.000000	0.5	-0.041500
