# Supplementary material for: Dynamic character displacement among a pair of bacterial phyllosphere commensals in situ
Source: Nat Commun. 2022 May 20;13:2836. doi: 10.1038/s41467-022-30469-3 (PMC9123166; doi:10.1038/s41467-022-30469-3)
Supplement: Supplementary file 11 — Source Data [file 41467_2022_30469_MOESM11_ESM.zip › Source Data/Supplementary Figure 5/1 mM Glucose_std.txt]

File Path	chrom://marshall/Chromeleon7/HPLC_Ultimate_3000/Users/helucas/20200720_OrganicAcids_CCR_L257.seq/182.smp/RI_1.channel/RI_1.chm
Channel	RI_1

Injection Information:
Data Vault	Chromeleon7
Injection	1mM_std_Glu
Injection Number	42
Position	RE3
Comment	
Processing Method	Quantitative
Instrument Method	20200525_Rezex_ROA_OrganicAcid_600uL_2500uM_H2SO4_50A_50D
Type	Calibration Standard
Status	Finished
Injection Date	7/21/2020
Injection Time	2:52:19 PM
Injection Volume (µl)	10.000
Dilution Factor	1.0000
Weight	1.0000

Chromatogram Data Information:
Time Min. (min)	0.000000
Time Max. (min)	25.000000
Data Points	3001
Detector	RI
Generating Data System	Chromeleon 7.2.5.9507
Exporting Data System	Chromeleon 7.2.8.0
Operator	Instrument Controller
Signal Quantity	Refractive 
Signal Unit	µRIU
Signal Min.	-4.663375
Signal Max.	0.966000
Channel	RI_1
Driver Name	RID520Driver.dll
Channel Type	Evaluation
Min. Step (s)	0.5
Max. Step (s)	0.5
Average Step (s)	0.5

Signal Parameter Information:
Signal Info	

Chromatogram Data:
Time (min)	Step (s)	Value (µRIU)
0.000000	n.a.	-0.082000
0.008333	0.5	-0.085500
0.016667	0.5	-0.088875
0.025000	0.5	-0.092500
0.033333	0.5	-0.095875
0.041667	0.5	-0.099375
0.050000	0.5	-0.103500
0.058333	0.5	-0.107500
0.066667	0.5	-0.111375
0.075000	0.5	-0.115375
0.083333	0.5	-0.119125
0.091667	0.5	-0.123000
0.100000	0.5	-0.126750
0.108333	0.5	-0.130250
0.116667	0.5	-0.134125
0.125000	0.5	-0.138250
0.133333	0.5	-0.142375
0.141667	0.5	-0.146000
0.150000	0.5	-0.149500
0.158333	0.5	-0.153500
0.166667	0.5	-0.157375
0.175000	0.5	-0.161250
0.183333	0.5	-0.165375
0.191667	0.5	-0.169375
0.200000	0.5	-0.173250
0.208333	0.5	-0.177375
0.216667	0.5	-0.181375
0.225000	0.5	-0.185000
0.233333	0.5	-0.188625
0.241667	0.5	-0.192250
0.250000	0.5	-0.195875
0.258333	0.5	-0.199125
0.266667	0.5	-0.202375
0.275000	0.5	-0.206000
0.283333	0.5	-0.209125
0.291667	0.5	-0.212375
0.300000	0.5	-0.215750
0.308333	0.5	-0.219125
0.316667	0.5	-0.222500
0.325000	0.5	-0.226125
0.333333	0.5	-0.229125
0.341667	0.5	-0.232125
0.350000	0.5	-0.235625
0.358333	0.5	-0.238875
0.366667	0.5	-0.241750
0.375000	0.5	-0.244875
0.383333	0.5	-0.248000
0.391667	0.5	-0.250625
0.400000	0.5	-0.253750
0.408333	0.5	-0.256500
0.416667	0.5	-0.258625
0.425000	0.5	-0.261125
0.433333	0.5	-0.263750
0.441667	0.5	-0.266375
0.450000	0.5	-0.269000
0.458333	0.5	-0.271625
0.466667	0.5	-0.274125
0.475000	0.5	-0.276500
0.483333	0.5	-0.279000
0.491667	0.5	-0.281750
0.500000	0.5	-0.284875
0.508333	0.5	-0.286875
0.516667	0.5	-0.288875
0.525000	0.5	-0.291375
0.533333	0.5	-0.294125
0.541667	0.5	-0.296875
0.550000	0.5	-0.299500
0.558333	0.5	-0.302000
0.566667	0.5	-0.304375
0.575000	0.5	-0.306750
0.583333	0.5	-0.309250
0.591667	0.5	-0.311625
0.600000	0.5	-0.314000
0.608333	0.5	-0.316250
0.616667	0.5	-0.318625
0.625000	0.5	-0.320750
0.633333	0.5	-0.322875
0.641667	0.5	-0.325250
0.650000	0.5	-0.327625
0.658333	0.5	-0.329875
0.666667	0.5	-0.332125
0.675000	0.5	-0.334125
0.683333	0.5	-0.336000
0.691667	0.5	-0.338250
0.700000	0.5	-0.340500
0.708333	0.5	-0.342500
0.716667	0.5	-0.344625
0.725000	0.5	-0.346625
0.733333	0.5	-0.348625
0.741667	0.5	-0.350750
0.750000	0.5	-0.352625
0.758333	0.5	-0.354625
0.766667	0.5	-0.356250
0.775000	0.5	-0.358500
0.783333	0.5	-0.360000
0.791667	0.5	-0.362250
0.800000	0.5	-0.363750
0.808333	0.5	-0.365250
0.816667	0.5	-0.367125
0.825000	0.5	-0.369125
0.833333	0.5	-0.370500
0.841667	0.5	-0.372125
0.850000	0.5	-0.374000
0.858333	0.5	-0.375625
0.866667	0.5	-0.377250
0.875000	0.5	-0.378500
0.883333	0.5	-0.380000
0.891667	0.5	-0.381500
0.900000	0.5	-0.383250
0.908333	0.5	-0.384625
0.916667	0.5	-0.385875
0.925000	0.5	-0.387125
0.933333	0.5	-0.388375
0.941667	0.5	-0.389625
0.950000	0.5	-0.390625
0.958333	0.5	-0.391875
0.966667	0.5	-0.392875
0.975000	0.5	-0.394250
0.983333	0.5	-0.394875
0.991667	0.5	-0.395750
1.000000	0.5	-0.396500
1.008333	0.5	-0.397250
1.016667	0.5	-0.398000
1.025000	0.5	-0.399000
1.033333	0.5	-0.399375
1.041667	0.5	-0.400125
1.050000	0.5	-0.401375
1.058333	0.5	-0.401750
1.066667	0.5	-0.402875
1.075000	0.5	-0.404000
1.083333	0.5	-0.404500
1.091667	0.5	-0.405125
1.100000	0.5	-0.406000
1.108333	0.5	-0.406875
1.116667	0.5	-0.407750
1.125000	0.5	-0.408625
1.133333	0.5	-0.409250
1.141667	0.5	-0.410125
1.150000	0.5	-0.411375
1.158333	0.5	-0.412250
1.166667	0.5	-0.413000
1.175000	0.5	-0.413750
1.183333	0.5	-0.414625
1.191667	0.5	-0.415000
1.200000	0.5	-0.415750
1.208333	0.5	-0.416625
1.216667	0.5	-0.417375
1.225000	0.5	-0.417875
1.233333	0.5	-0.418875
1.241667	0.5	-0.419875
1.250000	0.5	-0.420625
1.258333	0.5	-0.421500
1.266667	0.5	-0.422625
1.275000	0.5	-0.423375
1.283333	0.5	-0.424125
1.291667	0.5	-0.424875
1.300000	0.5	-0.425750
1.308333	0.5	-0.426500
1.316667	0.5	-0.427625
1.325000	0.5	-0.428500
1.333333	0.5	-0.429250
1.341667	0.5	-0.430250
1.350000	0.5	-0.431125
1.358333	0.5	-0.432000
1.366667	0.5	-0.433125
1.375000	0.5	-0.433750
1.383333	0.5	-0.434625
1.391667	0.5	-0.435500
1.400000	0.5	-0.436125
1.408333	0.5	-0.437000
1.416667	0.5	-0.437875
1.425000	0.5	-0.439125
1.433333	0.5	-0.439750
1.441667	0.5	-0.440250
1.450000	0.5	-0.441000
1.458333	0.5	-0.442125
1.466667	0.5	-0.442875
1.475000	0.5	-0.443500
1.483333	0.5	-0.444250
1.491667	0.5	-0.445125
1.500000	0.5	-0.445500
1.508333	0.5	-0.446250
1.516667	0.5	-0.446875
1.525000	0.5	-0.447875
1.533333	0.5	-0.448625
1.541667	0.5	-0.449500
1.550000	0.5	-0.450500
1.558333	0.5	-0.451375
1.566667	0.5	-0.452000
1.575000	0.5	-0.452500
1.583333	0.5	-0.453125
1.591667	0.5	-0.454000
1.600000	0.5	-0.454375
1.608333	0.5	-0.454750
1.616667	0.5	-0.456000
1.625000	0.5	-0.456875
1.633333	0.5	-0.457375
1.641667	0.5	-0.457750
1.650000	0.5	-0.458500
1.658333	0.5	-0.459500
1.666667	0.5	-0.459875
1.675000	0.5	-0.460500
1.683333	0.5	-0.461000
1.691667	0.5	-0.461625
1.700000	0.5	-0.462250
1.708333	0.5	-0.462625
1.716667	0.5	-0.463250
1.725000	0.5	-0.463750
1.733333	0.5	-0.464250
1.741667	0.5	-0.464375
1.750000	0.5	-0.464875
1.758333	0.5	-0.465125
1.766667	0.5	-0.465500
1.775000	0.5	-0.466000
1.783333	0.5	-0.466750
1.791667	0.5	-0.467375
1.800000	0.5	-0.467750
1.808333	0.5	-0.467875
1.816667	0.5	-0.468250
1.825000	0.5	-0.468125
1.833333	0.5	-0.468125
1.841667	0.5	-0.468500
1.850000	0.5	-0.469000
1.858333	0.5	-0.469750
1.866667	0.5	-0.470000
1.875000	0.5	-0.470250
1.883333	0.5	-0.470750
1.891667	0.5	-0.471000
1.900000	0.5	-0.471375
1.908333	0.5	-0.471500
1.916667	0.5	-0.472250
1.925000	0.5	-0.472875
1.933333	0.5	-0.473250
1.941667	0.5	-0.473750
1.950000	0.5	-0.474000
1.958333	0.5	-0.474000
1.966667	0.5	-0.474375
1.975000	0.5	-0.475125
1.983333	0.5	-0.475375
1.991667	0.5	-0.476375
2.000000	0.5	-0.477250
2.008333	0.5	-0.477750
2.016667	0.5	-0.478125
2.025000	0.5	-0.478500
2.033333	0.5	-0.478875
2.041667	0.5	-0.479875
2.050000	0.5	-0.480375
2.058333	0.5	-0.480875
2.066667	0.5	-0.481000
2.075000	0.5	-0.480875
2.083333	0.5	-0.481000
2.091667	0.5	-0.481375
2.100000	0.5	-0.482000
2.108333	0.5	-0.482250
2.116667	0.5	-0.482625
2.125000	0.5	-0.483125
2.133333	0.5	-0.483375
2.141667	0.5	-0.483500
2.150000	0.5	-0.484250
2.158333	0.5	-0.484750
2.166667	0.5	-0.485375
2.175000	0.5	-0.485500
2.183333	0.5	-0.486000
2.191667	0.5	-0.486375
2.200000	0.5	-0.486625
2.208333	0.5	-0.486500
2.216667	0.5	-0.486625
2.225000	0.5	-0.486625
2.233333	0.5	-0.486625
2.241667	0.5	-0.487000
2.250000	0.5	-0.486875
2.258333	0.5	-0.487250
2.266667	0.5	-0.487625
2.275000	0.5	-0.487875
2.283333	0.5	-0.488125
2.291667	0.5	-0.488250
2.300000	0.5	-0.488375
2.308333	0.5	-0.488750
2.316667	0.5	-0.488875
2.325000	0.5	-0.489125
2.333333	0.5	-0.489250
2.341667	0.5	-0.489625
2.350000	0.5	-0.490000
2.358333	0.5	-0.489875
2.366667	0.5	-0.490125
2.375000	0.5	-0.490250
2.383333	0.5	-0.490750
2.391667	0.5	-0.491250
2.400000	0.5	-0.491875
2.408333	0.5	-0.492750
2.416667	0.5	-0.493125
2.425000	0.5	-0.493500
2.433333	0.5	-0.494625
2.441667	0.5	-0.495750
2.450000	0.5	-0.496250
2.458333	0.5	-0.496625
2.466667	0.5	-0.497250
2.475000	0.5	-0.497750
2.483333	0.5	-0.497875
2.491667	0.5	-0.497875
2.500000	0.5	-0.498375
2.508333	0.5	-0.498625
2.516667	0.5	-0.499125
2.525000	0.5	-0.499500
2.533333	0.5	-0.499750
2.541667	0.5	-0.500375
2.550000	0.5	-0.500625
2.558333	0.5	-0.500750
2.566667	0.5	-0.501375
2.575000	0.5	-0.502250
2.583333	0.5	-0.502625
2.591667	0.5	-0.502875
2.600000	0.5	-0.503250
2.608333	0.5	-0.503750
2.616667	0.5	-0.504375
2.625000	0.5	-0.505000
2.633333	0.5	-0.505750
2.641667	0.5	-0.505875
2.650000	0.5	-0.506375
2.658333	0.5	-0.506750
2.666667	0.5	-0.507250
2.675000	0.5	-0.507625
2.683333	0.5	-0.507375
2.691667	0.5	-0.508125
2.700000	0.5	-0.508625
2.708333	0.5	-0.509125
2.716667	0.5	-0.509875
2.725000	0.5	-0.510375
2.733333	0.5	-0.511000
2.741667	0.5	-0.511125
2.750000	0.5	-0.511250
2.758333	0.5	-0.511750
2.766667	0.5	-0.511750
2.775000	0.5	-0.511500
2.783333	0.5	-0.512125
2.791667	0.5	-0.512875
2.800000	0.5	-0.513125
2.808333	0.5	-0.513625
2.816667	0.5	-0.513875
2.825000	0.5	-0.514625
2.833333	0.5	-0.515000
2.841667	0.5	-0.515500
2.850000	0.5	-0.515375
2.858333	0.5	-0.515500
2.866667	0.5	-0.515875
2.875000	0.5	-0.516375
2.883333	0.5	-0.516375
2.891667	0.5	-0.516750
2.900000	0.5	-0.516875
2.908333	0.5	-0.517000
2.916667	0.5	-0.517375
2.925000	0.5	-0.517625
2.933333	0.5	-0.517750
2.941667	0.5	-0.517625
2.950000	0.5	-0.517500
2.958333	0.5	-0.517625
2.966667	0.5	-0.517625
2.975000	0.5	-0.517875
2.983333	0.5	-0.517625
2.991667	0.5	-0.517625
3.000000	0.5	-0.518250
3.008333	0.5	-0.518125
3.016667	0.5	-0.518250
3.025000	0.5	-0.518750
3.033333	0.5	-0.519000
3.041667	0.5	-0.519250
3.050000	0.5	-0.519125
3.058333	0.5	-0.519250
3.066667	0.5	-0.519250
3.075000	0.5	-0.519375
3.083333	0.5	-0.519500
3.091667	0.5	-0.520000
3.100000	0.5	-0.519875
3.108333	0.5	-0.520125
3.116667	0.5	-0.519875
3.125000	0.5	-0.519500
3.133333	0.5	-0.519500
3.141667	0.5	-0.519750
3.150000	0.5	-0.519750
3.158333	0.5	-0.519250
3.166667	0.5	-0.519125
3.175000	0.5	-0.519125
3.183333	0.5	-0.519625
3.191667	0.5	-0.519750
3.200000	0.5	-0.519750
3.208333	0.5	-0.519500
3.216667	0.5	-0.519625
3.225000	0.5	-0.519875
3.233333	0.5	-0.519750
3.241667	0.5	-0.519625
3.250000	0.5	-0.520000
3.258333	0.5	-0.519625
3.266667	0.5	-0.520000
3.275000	0.5	-0.520125
3.283333	0.5	-0.519750
3.291667	0.5	-0.519500
3.300000	0.5	-0.519750
3.308333	0.5	-0.519500
3.316667	0.5	-0.519500
3.325000	0.5	-0.519625
3.333333	0.5	-0.519750
3.341667	0.5	-0.519750
3.350000	0.5	-0.519750
3.358333	0.5	-0.519625
3.366667	0.5	-0.519625
3.375000	0.5	-0.519250
3.383333	0.5	-0.519500
3.391667	0.5	-0.520000
3.400000	0.5	-0.520250
3.408333	0.5	-0.520250
3.416667	0.5	-0.520000
3.425000	0.5	-0.519875
3.433333	0.5	-0.520000
3.441667	0.5	-0.520000
3.450000	0.5	-0.520125
3.458333	0.5	-0.520250
3.466667	0.5	-0.520500
3.475000	0.5	-0.520375
3.483333	0.5	-0.520375
3.491667	0.5	-0.520625
3.500000	0.5	-0.521125
3.508333	0.5	-0.521625
3.516667	0.5	-0.521875
3.525000	0.5	-0.522250
3.533333	0.5	-0.522375
3.541667	0.5	-0.522500
3.550000	0.5	-0.522375
3.558333	0.5	-0.522500
3.566667	0.5	-0.522625
3.575000	0.5	-0.522625
3.583333	0.5	-0.522500
3.591667	0.5	-0.522625
3.600000	0.5	-0.522625
3.608333	0.5	-0.522375
3.616667	0.5	-0.522250
3.625000	0.5	-0.521875
3.633333	0.5	-0.521750
3.641667	0.5	-0.521625
3.650000	0.5	-0.521625
3.658333	0.5	-0.521375
3.666667	0.5	-0.521625
3.675000	0.5	-0.521375
3.683333	0.5	-0.520875
3.691667	0.5	-0.521000
3.700000	0.5	-0.521000
3.708333	0.5	-0.521375
3.716667	0.5	-0.521875
3.725000	0.5	-0.522250
3.733333	0.5	-0.522375
3.741667	0.5	-0.522375
3.750000	0.5	-0.522250
3.758333	0.5	-0.522125
3.766667	0.5	-0.522500
3.775000	0.5	-0.522875
3.783333	0.5	-0.523125
3.791667	0.5	-0.523625
3.800000	0.5	-0.524000
3.808333	0.5	-0.524000
3.816667	0.5	-0.524375
3.825000	0.5	-0.524625
3.833333	0.5	-0.525125
3.841667	0.5	-0.525375
3.850000	0.5	-0.526125
3.858333	0.5	-0.526875
3.866667	0.5	-0.527500
3.875000	0.5	-0.528125
3.883333	0.5	-0.528625
3.891667	0.5	-0.528625
3.900000	0.5	-0.529750
3.908333	0.5	-0.530625
3.916667	0.5	-0.531250
3.925000	0.5	-0.532000
3.933333	0.5	-0.531875
3.941667	0.5	-0.532500
3.950000	0.5	-0.533000
3.958333	0.5	-0.534000
3.966667	0.5	-0.535000
3.975000	0.5	-0.535875
3.983333	0.5	-0.536500
3.991667	0.5	-0.536875
4.000000	0.5	-0.537125
4.008333	0.5	-0.537750
4.016667	0.5	-0.538375
4.025000	0.5	-0.538875
4.033333	0.5	-0.539375
4.041667	0.5	-0.539750
4.050000	0.5	-0.540625
4.058333	0.5	-0.540875
4.066667	0.5	-0.540875
4.075000	0.5	-0.541250
4.083333	0.5	-0.541625
4.091667	0.5	-0.542500
4.100000	0.5	-0.542750
4.108333	0.5	-0.543375
4.116667	0.5	-0.543750
4.125000	0.5	-0.544250
4.133333	0.5	-0.544375
4.141667	0.5	-0.544500
4.150000	0.5	-0.544625
4.158333	0.5	-0.544500
4.166667	0.5	-0.544625
4.175000	0.5	-0.545000
4.183333	0.5	-0.545500
4.191667	0.5	-0.545750
4.200000	0.5	-0.546375
4.208333	0.5	-0.546625
4.216667	0.5	-0.546875
4.225000	0.5	-0.547250
4.233333	0.5	-0.547375
4.241667	0.5	-0.547625
4.250000	0.5	-0.548000
4.258333	0.5	-0.548250
4.266667	0.5	-0.548500
4.275000	0.5	-0.548750
4.283333	0.5	-0.548875
4.291667	0.5	-0.549000
4.300000	0.5	-0.549500
4.308333	0.5	-0.549875
4.316667	0.5	-0.549625
4.325000	0.5	-0.549500
4.333333	0.5	-0.549750
4.341667	0.5	-0.550000
4.350000	0.5	-0.550500
4.358333	0.5	-0.550625
4.366667	0.5	-0.550875
4.375000	0.5	-0.551000
4.383333	0.5	-0.551500
4.391667	0.5	-0.551750
4.400000	0.5	-0.551875
4.408333	0.5	-0.552250
4.416667	0.5	-0.552500
4.425000	0.5	-0.552500
4.433333	0.5	-0.553000
4.441667	0.5	-0.552875
4.450000	0.5	-0.553125
4.458333	0.5	-0.553625
4.466667	0.5	-0.553750
4.475000	0.5	-0.553500
4.483333	0.5	-0.553750
4.491667	0.5	-0.553750
4.500000	0.5	-0.554000
4.508333	0.5	-0.554125
4.516667	0.5	-0.554125
4.525000	0.5	-0.554250
4.533333	0.5	-0.554250
4.541667	0.5	-0.554250
4.550000	0.5	-0.554875
4.558333	0.5	-0.555500
4.566667	0.5	-0.555625
4.575000	0.5	-0.555500
4.583333	0.5	-0.555750
4.591667	0.5	-0.555500
4.600000	0.5	-0.555250
4.608333	0.5	-0.555375
4.616667	0.5	-0.555750
4.625000	0.5	-0.555625
4.633333	0.5	-0.555750
4.641667	0.5	-0.555500
4.650000	0.5	-0.555000
4.658333	0.5	-0.554500
4.666667	0.5	-0.554250
4.675000	0.5	-0.554125
4.683333	0.5	-0.553750
4.691667	0.5	-0.553250
4.700000	0.5	-0.553250
4.708333	0.5	-0.553125
4.716667	0.5	-0.553000
4.725000	0.5	-0.552750
4.733333	0.5	-0.552625
4.741667	0.5	-0.552875
4.750000	0.5	-0.552750
4.758333	0.5	-0.552625
4.766667	0.5	-0.552250
4.775000	0.5	-0.551875
4.783333	0.5	-0.551750
4.791667	0.5	-0.551750
4.800000	0.5	-0.551750
4.808333	0.5	-0.551625
4.816667	0.5	-0.551500
4.825000	0.5	-0.551625
4.833333	0.5	-0.551500
4.841667	0.5	-0.551500
4.850000	0.5	-0.551250
4.858333	0.5	-0.550875
4.866667	0.5	-0.550875
4.875000	0.5	-0.551125
4.883333	0.5	-0.551125
4.891667	0.5	-0.551250
4.900000	0.5	-0.551375
4.908333	0.5	-0.551375
4.916667	0.5	-0.551250
4.925000	0.5	-0.551375
4.933333	0.5	-0.551500
4.941667	0.5	-0.551500
4.950000	0.5	-0.551750
4.958333	0.5	-0.552000
4.966667	0.5	-0.552000
4.975000	0.5	-0.551875
4.983333	0.5	-0.552375
4.991667	0.5	-0.552750
5.000000	0.5	-0.553000
5.008333	0.5	-0.553375
5.016667	0.5	-0.553500
5.025000	0.5	-0.554000
5.033333	0.5	-0.554250
5.041667	0.5	-0.554000
5.050000	0.5	-0.553750
5.058333	0.5	-0.554250
5.066667	0.5	-0.554875
5.075000	0.5	-0.555375
5.083333	0.5	-0.555375
5.091667	0.5	-0.555625
5.100000	0.5	-0.556375
5.108333	0.5	-0.556750
5.116667	0.5	-0.557000
5.125000	0.5	-0.557250
5.133333	0.5	-0.557375
5.141667	0.5	-0.557750
5.150000	0.5	-0.558125
5.158333	0.5	-0.557625
5.166667	0.5	-0.557750
5.175000	0.5	-0.558125
5.183333	0.5	-0.558500
5.191667	0.5	-0.558750
5.200000	0.5	-0.559500
5.208333	0.5	-0.559750
5.216667	0.5	-0.560000
5.225000	0.5	-0.559875
5.233333	0.5	-0.560125
5.241667	0.5	-0.560250
5.250000	0.5	-0.560250
5.258333	0.5	-0.560500
5.266667	0.5	-0.560375
5.275000	0.5	-0.560375
5.283333	0.5	-0.560500
5.291667	0.5	-0.560500
5.300000	0.5	-0.560750
5.308333	0.5	-0.560875
5.316667	0.5	-0.561250
5.325000	0.5	-0.561125
5.333333	0.5	-0.561000
5.341667	0.5	-0.561250
5.350000	0.5	-0.561375
5.358333	0.5	-0.561375
5.366667	0.5	-0.561375
5.375000	0.5	-0.561375
5.383333	0.5	-0.561250
5.391667	0.5	-0.561000
5.400000	0.5	-0.561375
5.408333	0.5	-0.561750
5.416667	0.5	-0.562000
5.425000	0.5	-0.562125
5.433333	0.5	-0.561750
5.441667	0.5	-0.561500
5.450000	0.5	-0.561625
5.458333	0.5	-0.561625
5.466667	0.5	-0.561625
5.475000	0.5	-0.561625
5.483333	0.5	-0.561500
5.491667	0.5	-0.561250
5.500000	0.5	-0.560875
5.508333	0.5	-0.561000
5.516667	0.5	-0.561000
5.525000	0.5	-0.561000
5.533333	0.5	-0.560875
5.541667	0.5	-0.560375
5.550000	0.5	-0.560250
5.558333	0.5	-0.560000
5.566667	0.5	-0.559875
5.575000	0.5	-0.560000
5.583333	0.5	-0.559500
5.591667	0.5	-0.559125
5.600000	0.5	-0.559375
5.608333	0.5	-0.559125
5.616667	0.5	-0.559000
5.625000	0.5	-0.558875
5.633333	0.5	-0.558875
5.641667	0.5	-0.558625
5.650000	0.5	-0.558000
5.658333	0.5	-0.557875
5.666667	0.5	-0.557750
5.675000	0.5	-0.557000
5.683333	0.5	-0.556625
5.691667	0.5	-0.556500
5.700000	0.5	-0.556625
5.708333	0.5	-0.556625
5.716667	0.5	-0.556250
5.725000	0.5	-0.556000
5.733333	0.5	-0.556000
5.741667	0.5	-0.555750
5.750000	0.5	-0.555750
5.758333	0.5	-0.556000
5.766667	0.5	-0.555750
5.775000	0.5	-0.555625
5.783333	0.5	-0.555375
5.791667	0.5	-0.555375
5.800000	0.5	-0.555125
5.808333	0.5	-0.554750
5.816667	0.5	-0.554625
5.825000	0.5	-0.554875
5.833333	0.5	-0.555000
5.841667	0.5	-0.554875
5.850000	0.5	-0.554750
5.858333	0.5	-0.554875
5.866667	0.5	-0.554750
5.875000	0.5	-0.554875
5.883333	0.5	-0.555125
5.891667	0.5	-0.555000
5.900000	0.5	-0.555000
5.908333	0.5	-0.554500
5.916667	0.5	-0.554750
5.925000	0.5	-0.554750
5.933333	0.5	-0.554750
5.941667	0.5	-0.554625
5.950000	0.5	-0.554875
5.958333	0.5	-0.555125
5.966667	0.5	-0.555125
5.975000	0.5	-0.555375
5.983333	0.5	-0.555125
5.991667	0.5	-0.555000
6.000000	0.5	-0.554750
6.008333	0.5	-0.554875
6.016667	0.5	-0.554375
6.025000	0.5	-0.554375
6.033333	0.5	-0.554500
6.041667	0.5	-0.554375
6.050000	0.5	-0.554375
6.058333	0.5	-0.554375
6.066667	0.5	-0.554125
6.075000	0.5	-0.554000
6.083333	0.5	-0.554000
6.091667	0.5	-0.554000
6.100000	0.5	-0.554000
6.108333	0.5	-0.554000
6.116667	0.5	-0.554250
6.125000	0.5	-0.554125
6.133333	0.5	-0.554250
6.141667	0.5	-0.554625
6.150000	0.5	-0.554875
6.158333	0.5	-0.554875
6.166667	0.5	-0.555250
6.175000	0.5	-0.555250
6.183333	0.5	-0.554875
6.191667	0.5	-0.554875
6.200000	0.5	-0.554625
6.208333	0.5	-0.555000
6.216667	0.5	-0.555125
6.225000	0.5	-0.555000
6.233333	0.5	-0.555125
6.241667	0.5	-0.555125
6.250000	0.5	-0.555250
6.258333	0.5	-0.555250
6.266667	0.5	-0.555375
6.275000	0.5	-0.555125
6.283333	0.5	-0.555125
6.291667	0.5	-0.555125
6.300000	0.5	-0.555375
6.308333	0.5	-0.555250
6.316667	0.5	-0.555000
6.325000	0.5	-0.554625
6.333333	0.5	-0.554125
6.341667	0.5	-0.553750
6.350000	0.5	-0.554000
6.358333	0.5	-0.554000
6.366667	0.5	-0.553875
6.375000	0.5	-0.553875
6.383333	0.5	-0.553375
6.391667	0.5	-0.553375
6.400000	0.5	-0.553375
6.408333	0.5	-0.552750
6.416667	0.5	-0.552750
6.425000	0.5	-0.552750
6.433333	0.5	-0.552500
6.441667	0.5	-0.552625
6.450000	0.5	-0.553000
6.458333	0.5	-0.552875
6.466667	0.5	-0.552500
6.475000	0.5	-0.552375
6.483333	0.5	-0.552500
6.491667	0.5	-0.552750
6.500000	0.5	-0.552625
6.508333	0.5	-0.552250
6.516667	0.5	-0.552500
6.525000	0.5	-0.552500
6.533333	0.5	-0.552625
6.541667	0.5	-0.553125
6.550000	0.5	-0.553375
6.558333	0.5	-0.553250
6.566667	0.5	-0.553625
6.575000	0.5	-0.553875
6.583333	0.5	-0.554750
6.591667	0.5	-0.555125
6.600000	0.5	-0.555625
6.608333	0.5	-0.556000
6.616667	0.5	-0.556250
6.625000	0.5	-0.556625
6.633333	0.5	-0.556750
6.641667	0.5	-0.557500
6.650000	0.5	-0.558125
6.658333	0.5	-0.558500
6.666667	0.5	-0.558625
6.675000	0.5	-0.559125
6.683333	0.5	-0.559750
6.691667	0.5	-0.560250
6.700000	0.5	-0.560750
6.708333	0.5	-0.561500
6.716667	0.5	-0.562250
6.725000	0.5	-0.563125
6.733333	0.5	-0.564375
6.741667	0.5	-0.565875
6.750000	0.5	-0.567375
6.758333	0.5	-0.570125
6.766667	0.5	-0.574250
6.775000	0.5	-0.580500
6.783333	0.5	-0.589500
6.791667	0.5	-0.604125
6.800000	0.5	-0.627000
6.808333	0.5	-0.662500
6.816667	0.5	-0.717250
6.825000	0.5	-0.799875
6.833333	0.5	-0.918875
6.841667	0.5	-1.083500
6.850000	0.5	-1.302125
6.858333	0.5	-1.578500
6.866667	0.5	-1.911375
6.875000	0.5	-2.292000
6.883333	0.5	-2.705000
6.891667	0.5	-3.128875
6.900000	0.5	-3.539250
6.908333	0.5	-3.911750
6.916667	0.5	-4.223875
6.925000	0.5	-4.458750
6.933333	0.5	-4.606125
6.941667	0.5	-4.663375
6.950000	0.5	-4.632500
6.958333	0.5	-4.522625
6.966667	0.5	-4.345500
6.975000	0.5	-4.116000
6.983333	0.5	-3.849000
6.991667	0.5	-3.559250
7.000000	0.5	-3.260000
7.008333	0.5	-2.961250
7.016667	0.5	-2.672250
7.025000	0.5	-2.399375
7.033333	0.5	-2.147875
7.041667	0.5	-1.919500
7.050000	0.5	-1.715375
7.058333	0.5	-1.535625
7.066667	0.5	-1.379500
7.075000	0.5	-1.244750
7.083333	0.5	-1.129500
7.091667	0.5	-1.032750
7.100000	0.5	-0.951000
7.108333	0.5	-0.883500
7.116667	0.5	-0.827875
7.125000	0.5	-0.782125
7.133333	0.5	-0.744500
7.141667	0.5	-0.714500
7.150000	0.5	-0.690250
7.158333	0.5	-0.670750
7.166667	0.5	-0.655500
7.175000	0.5	-0.643625
7.183333	0.5	-0.633625
7.191667	0.5	-0.626250
7.200000	0.5	-0.620625
7.208333	0.5	-0.615750
7.216667	0.5	-0.611750
7.225000	0.5	-0.608750
7.233333	0.5	-0.606250
7.241667	0.5	-0.603875
7.250000	0.5	-0.601750
7.258333	0.5	-0.599750
7.266667	0.5	-0.598125
7.275000	0.5	-0.596750
7.283333	0.5	-0.595625
7.291667	0.5	-0.594125
7.300000	0.5	-0.593375
7.308333	0.5	-0.592375
7.316667	0.5	-0.591500
7.325000	0.5	-0.590375
7.333333	0.5	-0.589625
7.341667	0.5	-0.588750
7.350000	0.5	-0.588125
7.358333	0.5	-0.587375
7.366667	0.5	-0.586875
7.375000	0.5	-0.586000
7.383333	0.5	-0.585125
7.391667	0.5	-0.584750
7.400000	0.5	-0.584250
7.408333	0.5	-0.583625
7.416667	0.5	-0.583125
7.425000	0.5	-0.582000
7.433333	0.5	-0.581125
7.441667	0.5	-0.580625
7.450000	0.5	-0.579875
7.458333	0.5	-0.578875
7.466667	0.5	-0.578625
7.475000	0.5	-0.578000
7.483333	0.5	-0.577000
7.491667	0.5	-0.576625
7.500000	0.5	-0.575750
7.508333	0.5	-0.575000
7.516667	0.5	-0.574500
7.525000	0.5	-0.573500
7.533333	0.5	-0.572750
7.541667	0.5	-0.572375
7.550000	0.5	-0.571625
7.558333	0.5	-0.571250
7.566667	0.5	-0.571125
7.575000	0.5	-0.570875
7.583333	0.5	-0.570500
7.591667	0.5	-0.569625
7.600000	0.5	-0.569125
7.608333	0.5	-0.568375
7.616667	0.5	-0.567875
7.625000	0.5	-0.567125
7.633333	0.5	-0.567000
7.641667	0.5	-0.566625
7.650000	0.5	-0.566125
7.658333	0.5	-0.565875
7.666667	0.5	-0.565375
7.675000	0.5	-0.564750
7.683333	0.5	-0.564750
7.691667	0.5	-0.564125
7.700000	0.5	-0.563750
7.708333	0.5	-0.563500
7.716667	0.5	-0.563250
7.725000	0.5	-0.563375
7.733333	0.5	-0.563750
7.741667	0.5	-0.563750
7.750000	0.5	-0.563625
7.758333	0.5	-0.563250
7.766667	0.5	-0.563375
7.775000	0.5	-0.563625
7.783333	0.5	-0.564000
7.791667	0.5	-0.563750
7.800000	0.5	-0.563375
7.808333	0.5	-0.563750
7.816667	0.5	-0.563750
7.825000	0.5	-0.563375
7.833333	0.5	-0.563125
7.841667	0.5	-0.563500
7.850000	0.5	-0.563500
7.858333	0.5	-0.563125
7.866667	0.5	-0.563125
7.875000	0.5	-0.562875
7.883333	0.5	-0.562000
7.891667	0.5	-0.562250
7.900000	0.5	-0.562250
7.908333	0.5	-0.562125
7.916667	0.5	-0.562000
7.925000	0.5	-0.561875
7.933333	0.5	-0.561250
7.941667	0.5	-0.561125
7.950000	0.5	-0.561000
7.958333	0.5	-0.560875
7.966667	0.5	-0.560750
7.975000	0.5	-0.560750
7.983333	0.5	-0.560625
7.991667	0.5	-0.560375
8.000000	0.5	-0.560625
8.008333	0.5	-0.561000
8.016667	0.5	-0.560625
8.025000	0.5	-0.560750
8.033333	0.5	-0.560375
8.041667	0.5	-0.560125
8.050000	0.5	-0.559875
8.058333	0.5	-0.559625
8.066667	0.5	-0.559875
8.075000	0.5	-0.559750
8.083333	0.5	-0.559500
8.091667	0.5	-0.559500
8.100000	0.5	-0.559125
8.108333	0.5	-0.558750
8.116667	0.5	-0.558500
8.125000	0.5	-0.558000
8.133333	0.5	-0.557750
8.141667	0.5	-0.557625
8.150000	0.5	-0.557375
8.158333	0.5	-0.557750
8.166667	0.5	-0.557625
8.175000	0.5	-0.557625
8.183333	0.5	-0.558125
8.191667	0.5	-0.558375
8.200000	0.5	-0.558750
8.208333	0.5	-0.558500
8.216667	0.5	-0.558625
8.225000	0.5	-0.558750
8.233333	0.5	-0.558750
8.241667	0.5	-0.558625
8.250000	0.5	-0.558875
8.258333	0.5	-0.559125
8.266667	0.5	-0.559500
8.275000	0.5	-0.559875
8.283333	0.5	-0.560625
8.291667	0.5	-0.561500
8.300000	0.5	-0.562250
8.308333	0.5	-0.563000
8.316667	0.5	-0.563500
8.325000	0.5	-0.564125
8.333333	0.5	-0.564625
8.341667	0.5	-0.565125
8.350000	0.5	-0.566250
8.358333	0.5	-0.567000
8.366667	0.5	-0.567375
8.375000	0.5	-0.568125
8.383333	0.5	-0.569125
8.391667	0.5	-0.569625
8.400000	0.5	-0.570000
8.408333	0.5	-0.570625
8.416667	0.5	-0.570875
8.425000	0.5	-0.571750
8.433333	0.5	-0.572375
8.441667	0.5	-0.573125
8.450000	0.5	-0.574125
8.458333	0.5	-0.574750
8.466667	0.5	-0.575500
8.475000	0.5	-0.575750
8.483333	0.5	-0.576125
8.491667	0.5	-0.576375
8.500000	0.5	-0.576625
8.508333	0.5	-0.577125
8.516667	0.5	-0.577625
8.525000	0.5	-0.577875
8.533333	0.5	-0.578250
8.541667	0.5	-0.578500
8.550000	0.5	-0.579250
8.558333	0.5	-0.579625
8.566667	0.5	-0.579750
8.575000	0.5	-0.579625
8.583333	0.5	-0.579625
8.591667	0.5	-0.579375
8.600000	0.5	-0.579625
8.608333	0.5	-0.579750
8.616667	0.5	-0.579875
8.625000	0.5	-0.579875
8.633333	0.5	-0.579750
8.641667	0.5	-0.579875
8.650000	0.5	-0.579625
8.658333	0.5	-0.579250
8.666667	0.5	-0.579250
8.675000	0.5	-0.579000
8.683333	0.5	-0.578750
8.691667	0.5	-0.578875
8.700000	0.5	-0.578875
8.708333	0.5	-0.578875
8.716667	0.5	-0.578625
8.725000	0.5	-0.578375
8.733333	0.5	-0.578500
8.741667	0.5	-0.578000
8.750000	0.5	-0.577750
8.758333	0.5	-0.578000
8.766667	0.5	-0.577750
8.775000	0.5	-0.577375
8.783333	0.5	-0.576625
8.791667	0.5	-0.577000
8.800000	0.5	-0.577000
8.808333	0.5	-0.576625
8.816667	0.5	-0.576375
8.825000	0.5	-0.576125
8.833333	0.5	-0.575750
8.841667	0.5	-0.575875
8.850000	0.5	-0.575750
8.858333	0.5	-0.575500
8.866667	0.5	-0.575125
8.875000	0.5	-0.574750
8.883333	0.5	-0.574500
8.891667	0.5	-0.574500
8.900000	0.5	-0.574500
8.908333	0.5	-0.574250
8.916667	0.5	-0.573875
8.925000	0.5	-0.573875
8.933333	0.5	-0.573750
8.941667	0.5	-0.573750
8.950000	0.5	-0.573625
8.958333	0.5	-0.573625
8.966667	0.5	-0.573375
8.975000	0.5	-0.573375
8.983333	0.5	-0.573375
8.991667	0.5	-0.572875
9.000000	0.5	-0.572625
9.008333	0.5	-0.572500
9.016667	0.5	-0.572500
9.025000	0.5	-0.572125
9.033333	0.5	-0.572000
9.041667	0.5	-0.571875
9.050000	0.5	-0.572125
9.058333	0.5	-0.572000
9.066667	0.5	-0.572125
9.075000	0.5	-0.572250
9.083333	0.5	-0.571875
9.091667	0.5	-0.571625
9.100000	0.5	-0.571250
9.108333	0.5	-0.571750
9.116667	0.5	-0.572000
9.125000	0.5	-0.571625
9.133333	0.5	-0.571625
9.141667	0.5	-0.571875
9.150000	0.5	-0.571750
9.158333	0.5	-0.571875
9.166667	0.5	-0.572125
9.175000	0.5	-0.572250
9.183333	0.5	-0.572000
9.191667	0.5	-0.572000
9.200000	0.5	-0.571625
9.208333	0.5	-0.571750
9.216667	0.5	-0.571625
9.225000	0.5	-0.571625
9.233333	0.5	-0.571500
9.241667	0.5	-0.571625
9.250000	0.5	-0.571750
9.258333	0.5	-0.572000
9.266667	0.5	-0.572000
9.275000	0.5	-0.572375
9.283333	0.5	-0.572500
9.291667	0.5	-0.572625
9.300000	0.5	-0.572625
9.308333	0.5	-0.572625
9.316667	0.5	-0.572750
9.325000	0.5	-0.572625
9.333333	0.5	-0.572750
9.341667	0.5	-0.572750
9.350000	0.5	-0.572625
9.358333	0.5	-0.572750
9.366667	0.5	-0.572750
9.375000	0.5	-0.572875
9.383333	0.5	-0.573125
9.391667	0.5	-0.573375
9.400000	0.5	-0.573000
9.408333	0.5	-0.573250
9.416667	0.5	-0.573750
9.425000	0.5	-0.574250
9.433333	0.5	-0.574000
9.441667	0.5	-0.573750
9.450000	0.5	-0.573750
9.458333	0.5	-0.573625
9.466667	0.5	-0.573375
9.475000	0.5	-0.573250
9.483333	0.5	-0.573125
9.491667	0.5	-0.573250
9.500000	0.5	-0.573125
9.508333	0.5	-0.572750
9.516667	0.5	-0.572500
9.525000	0.5	-0.572250
9.533333	0.5	-0.572000
9.541667	0.5	-0.571250
9.550000	0.5	-0.570875
9.558333	0.5	-0.570250
9.566667	0.5	-0.569500
9.575000	0.5	-0.568250
9.583333	0.5	-0.566875
9.591667	0.5	-0.565625
9.600000	0.5	-0.564000
9.608333	0.5	-0.562125
9.616667	0.5	-0.560000
9.625000	0.5	-0.557625
9.633333	0.5	-0.555125
9.641667	0.5	-0.552125
9.650000	0.5	-0.548250
9.658333	0.5	-0.543500
9.666667	0.5	-0.537750
9.675000	0.5	-0.529625
9.683333	0.5	-0.520000
9.691667	0.5	-0.508500
9.700000	0.5	-0.495625
9.708333	0.5	-0.479375
9.716667	0.5	-0.460250
9.725000	0.5	-0.437375
9.733333	0.5	-0.411000
9.741667	0.5	-0.380750
9.750000	0.5	-0.345625
9.758333	0.5	-0.305625
9.766667	0.5	-0.260500
9.775000	0.5	-0.209875
9.783333	0.5	-0.154500
9.791667	0.5	-0.094000
9.800000	0.5	-0.029000
9.808333	0.5	0.040500
9.816667	0.5	0.113250
9.825000	0.5	0.188875
9.833333	0.5	0.266875
9.841667	0.5	0.345875
9.850000	0.5	0.424000
9.858333	0.5	0.500750
9.866667	0.5	0.575625
9.875000	0.5	0.646250
9.883333	0.5	0.712375
9.891667	0.5	0.772750
9.900000	0.5	0.826000
9.908333	0.5	0.871750
9.916667	0.5	0.909250
9.925000	0.5	0.937750
9.933333	0.5	0.956875
9.941667	0.5	0.966000
9.950000	0.5	0.966000
9.958333	0.5	0.956625
9.966667	0.5	0.938750
9.975000	0.5	0.912000
9.983333	0.5	0.877250
9.991667	0.5	0.835500
10.000000	0.5	0.787125
10.008333	0.5	0.733250
10.016667	0.5	0.674750
10.025000	0.5	0.612125
10.033333	0.5	0.547125
10.041667	0.5	0.480375
10.050000	0.5	0.412875
10.058333	0.5	0.345500
10.066667	0.5	0.278500
10.075000	0.5	0.212875
10.083333	0.5	0.149125
10.091667	0.5	0.087375
10.100000	0.5	0.028125
10.108333	0.5	-0.027750
10.116667	0.5	-0.080125
10.125000	0.5	-0.128875
10.133333	0.5	-0.174500
10.141667	0.5	-0.216125
10.150000	0.5	-0.254500
10.158333	0.5	-0.289625
10.166667	0.5	-0.321375
10.175000	0.5	-0.350125
10.183333	0.5	-0.375375
10.191667	0.5	-0.398375
10.200000	0.5	-0.419000
10.208333	0.5	-0.437375
10.216667	0.5	-0.453500
10.225000	0.5	-0.467500
10.233333	0.5	-0.480125
10.241667	0.5	-0.490625
10.250000	0.5	-0.500000
10.258333	0.5	-0.507875
10.266667	0.5	-0.515125
10.275000	0.5	-0.521000
10.283333	0.5	-0.526000
10.291667	0.5	-0.530375
10.300000	0.5	-0.533875
10.308333	0.5	-0.537625
10.316667	0.5	-0.540500
10.325000	0.5	-0.542875
10.333333	0.5	-0.545500
10.341667	0.5	-0.547250
10.350000	0.5	-0.549125
10.358333	0.5	-0.550375
10.366667	0.5	-0.551875
10.375000	0.5	-0.553125
10.383333	0.5	-0.554375
10.391667	0.5	-0.555125
10.400000	0.5	-0.556125
10.408333	0.5	-0.556750
10.416667	0.5	-0.557375
10.425000	0.5	-0.557750
10.433333	0.5	-0.558000
10.441667	0.5	-0.558375
10.450000	0.5	-0.558500
10.458333	0.5	-0.558875
10.466667	0.5	-0.559250
10.475000	0.5	-0.559625
10.483333	0.5	-0.559875
10.491667	0.5	-0.560000
10.500000	0.5	-0.560250
10.508333	0.5	-0.561000
10.516667	0.5	-0.561625
10.525000	0.5	-0.561875
10.533333	0.5	-0.562000
10.541667	0.5	-0.562500
10.550000	0.5	-0.562625
10.558333	0.5	-0.562750
10.566667	0.5	-0.562875
10.575000	0.5	-0.562875
10.583333	0.5	-0.563125
10.591667	0.5	-0.563250
10.600000	0.5	-0.563500
10.608333	0.5	-0.563375
10.616667	0.5	-0.563375
10.625000	0.5	-0.563500
10.633333	0.5	-0.563375
10.641667	0.5	-0.563375
10.650000	0.5	-0.563500
10.658333	0.5	-0.563125
10.666667	0.5	-0.562750
10.675000	0.5	-0.562750
10.683333	0.5	-0.562375
10.691667	0.5	-0.562375
10.700000	0.5	-0.562625
10.708333	0.5	-0.562750
10.716667	0.5	-0.562750
10.725000	0.5	-0.562875
10.733333	0.5	-0.563125
10.741667	0.5	-0.563250
10.750000	0.5	-0.562875
10.758333	0.5	-0.562625
10.766667	0.5	-0.562375
10.775000	0.5	-0.562250
10.783333	0.5	-0.562125
10.791667	0.5	-0.561750
10.800000	0.5	-0.561375
10.808333	0.5	-0.561250
10.816667	0.5	-0.560625
10.825000	0.5	-0.560250
10.833333	0.5	-0.560250
10.841667	0.5	-0.559750
10.850000	0.5	-0.559250
10.858333	0.5	-0.559125
10.866667	0.5	-0.558375
10.875000	0.5	-0.557500
10.883333	0.5	-0.557125
10.891667	0.5	-0.556750
10.900000	0.5	-0.556375
10.908333	0.5	-0.555875
10.916667	0.5	-0.555500
10.925000	0.5	-0.555375
10.933333	0.5	-0.555250
10.941667	0.5	-0.554750
10.950000	0.5	-0.554750
10.958333	0.5	-0.554625
10.966667	0.5	-0.554250
10.975000	0.5	-0.554000
10.983333	0.5	-0.553750
10.991667	0.5	-0.553500
11.000000	0.5	-0.553500
11.008333	0.5	-0.553375
11.016667	0.5	-0.553375
11.025000	0.5	-0.553375
11.033333	0.5	-0.552875
11.041667	0.5	-0.552625
11.050000	0.5	-0.552125
11.058333	0.5	-0.552000
11.066667	0.5	-0.552000
11.075000	0.5	-0.552125
11.083333	0.5	-0.552375
11.091667	0.5	-0.552625
11.100000	0.5	-0.552625
11.108333	0.5	-0.553250
11.116667	0.5	-0.553375
11.125000	0.5	-0.553125
11.133333	0.5	-0.553250
11.141667	0.5	-0.553625
11.150000	0.5	-0.553875
11.158333	0.5	-0.554625
11.166667	0.5	-0.554875
11.175000	0.5	-0.555125
11.183333	0.5	-0.555125
11.191667	0.5	-0.555750
11.200000	0.5	-0.556000
11.208333	0.5	-0.556125
11.216667	0.5	-0.556625
11.225000	0.5	-0.557000
11.233333	0.5	-0.557250
11.241667	0.5	-0.557625
11.250000	0.5	-0.558000
11.258333	0.5	-0.558375
11.266667	0.5	-0.558750
11.275000	0.5	-0.559125
11.283333	0.5	-0.559375
11.291667	0.5	-0.559875
11.300000	0.5	-0.560625
11.308333	0.5	-0.561000
11.316667	0.5	-0.561750
11.325000	0.5	-0.562125
11.333333	0.5	-0.562375
11.341667	0.5	-0.562875
11.350000	0.5	-0.563500
11.358333	0.5	-0.564000
11.366667	0.5	-0.564500
11.375000	0.5	-0.565000
11.383333	0.5	-0.565500
11.391667	0.5	-0.565875
11.400000	0.5	-0.566125
11.408333	0.5	-0.566500
11.416667	0.5	-0.567125
11.425000	0.5	-0.567125
11.433333	0.5	-0.567375
11.441667	0.5	-0.568125
11.450000	0.5	-0.568375
11.458333	0.5	-0.568875
11.466667	0.5	-0.569000
11.475000	0.5	-0.569500
11.483333	0.5	-0.570125
11.491667	0.5	-0.570750
11.500000	0.5	-0.571375
11.508333	0.5	-0.571250
11.516667	0.5	-0.571375
11.525000	0.5	-0.571375
11.533333	0.5	-0.572125
11.541667	0.5	-0.572750
11.550000	0.5	-0.573000
11.558333	0.5	-0.573375
11.566667	0.5	-0.573500
11.575000	0.5	-0.574125
11.583333	0.5	-0.574625
11.591667	0.5	-0.575000
11.600000	0.5	-0.574875
11.608333	0.5	-0.574875
11.616667	0.5	-0.575125
11.625000	0.5	-0.575500
11.633333	0.5	-0.575875
11.641667	0.5	-0.576375
11.650000	0.5	-0.576375
11.658333	0.5	-0.575750
11.666667	0.5	-0.575375
11.675000	0.5	-0.576125
11.683333	0.5	-0.576375
11.691667	0.5	-0.576500
11.700000	0.5	-0.577000
11.708333	0.5	-0.577250
11.716667	0.5	-0.577500
11.725000	0.5	-0.577750
11.733333	0.5	-0.577625
11.741667	0.5	-0.577875
11.750000	0.5	-0.577875
11.758333	0.5	-0.578125
11.766667	0.5	-0.578000
11.775000	0.5	-0.577625
11.783333	0.5	-0.577750
11.791667	0.5	-0.577500
11.800000	0.5	-0.577500
11.808333	0.5	-0.577625
11.816667	0.5	-0.577500
11.825000	0.5	-0.577125
11.833333	0.5	-0.576625
11.841667	0.5	-0.576500
11.850000	0.5	-0.576625
11.858333	0.5	-0.577000
11.866667	0.5	-0.577500
11.875000	0.5	-0.576875
11.883333	0.5	-0.576500
11.891667	0.5	-0.576750
11.900000	0.5	-0.576875
11.908333	0.5	-0.576250
11.916667	0.5	-0.576125
11.925000	0.5	-0.576250
11.933333	0.5	-0.576000
11.941667	0.5	-0.576000
11.950000	0.5	-0.576000
11.958333	0.5	-0.575750
11.966667	0.5	-0.575875
11.975000	0.5	-0.575625
11.983333	0.5	-0.575125
11.991667	0.5	-0.574875
12.000000	0.5	-0.574750
12.008333	0.5	-0.574375
12.016667	0.5	-0.574000
12.025000	0.5	-0.573750
12.033333	0.5	-0.573125
12.041667	0.5	-0.572875
12.050000	0.5	-0.572625
12.058333	0.5	-0.572250
12.066667	0.5	-0.571750
12.075000	0.5	-0.571250
12.083333	0.5	-0.570750
12.091667	0.5	-0.570625
12.100000	0.5	-0.570500
12.108333	0.5	-0.569875
12.116667	0.5	-0.569500
12.125000	0.5	-0.569125
12.133333	0.5	-0.569000
12.141667	0.5	-0.568625
12.150000	0.5	-0.568750
12.158333	0.5	-0.568000
12.166667	0.5	-0.567500
12.175000	0.5	-0.567375
12.183333	0.5	-0.567375
12.191667	0.5	-0.567250
12.200000	0.5	-0.567375
12.208333	0.5	-0.567125
12.216667	0.5	-0.566875
12.225000	0.5	-0.566500
12.233333	0.5	-0.566875
12.241667	0.5	-0.566875
12.250000	0.5	-0.566625
12.258333	0.5	-0.566500
12.266667	0.5	-0.566375
12.275000	0.5	-0.566375
12.283333	0.5	-0.566000
12.291667	0.5	-0.565875
12.300000	0.5	-0.565750
12.308333	0.5	-0.565625
12.316667	0.5	-0.565125
12.325000	0.5	-0.564500
12.333333	0.5	-0.564375
12.341667	0.5	-0.564250
12.350000	0.5	-0.564250
12.358333	0.5	-0.564000
12.366667	0.5	-0.563750
12.375000	0.5	-0.563625
12.383333	0.5	-0.563500
12.391667	0.5	-0.563875
12.400000	0.5	-0.563875
12.408333	0.5	-0.564000
12.416667	0.5	-0.564000
12.425000	0.5	-0.564125
12.433333	0.5	-0.564000
12.441667	0.5	-0.563875
12.450000	0.5	-0.564250
12.458333	0.5	-0.563875
12.466667	0.5	-0.564000
12.475000	0.5	-0.563875
12.483333	0.5	-0.564000
12.491667	0.5	-0.564375
12.500000	0.5	-0.564750
12.508333	0.5	-0.564750
12.516667	0.5	-0.564875
12.525000	0.5	-0.565500
12.533333	0.5	-0.565625
12.541667	0.5	-0.565375
12.550000	0.5	-0.565125
12.558333	0.5	-0.565125
12.566667	0.5	-0.565000
12.575000	0.5	-0.565250
12.583333	0.5	-0.565750
12.591667	0.5	-0.566000
12.600000	0.5	-0.566375
12.608333	0.5	-0.566625
12.616667	0.5	-0.566875
12.625000	0.5	-0.567500
12.633333	0.5	-0.568000
12.641667	0.5	-0.568000
12.650000	0.5	-0.567875
12.658333	0.5	-0.568125
12.666667	0.5	-0.568125
12.675000	0.5	-0.568250
12.683333	0.5	-0.568500
12.691667	0.5	-0.568625
12.700000	0.5	-0.568500
12.708333	0.5	-0.568375
12.716667	0.5	-0.568500
12.725000	0.5	-0.568500
12.733333	0.5	-0.568625
12.741667	0.5	-0.568750
12.750000	0.5	-0.569250
12.758333	0.5	-0.569500
12.766667	0.5	-0.570000
12.775000	0.5	-0.570125
12.783333	0.5	-0.570000
12.791667	0.5	-0.569875
12.800000	0.5	-0.570125
12.808333	0.5	-0.570250
12.816667	0.5	-0.570375
12.825000	0.5	-0.570500
12.833333	0.5	-0.570750
12.841667	0.5	-0.570875
12.850000	0.5	-0.570750
12.858333	0.5	-0.570750
12.866667	0.5	-0.570500
12.875000	0.5	-0.570375
12.883333	0.5	-0.570625
12.891667	0.5	-0.570000
12.900000	0.5	-0.569750
12.908333	0.5	-0.570000
12.916667	0.5	-0.570375
12.925000	0.5	-0.570125
12.933333	0.5	-0.570250
12.941667	0.5	-0.570625
12.950000	0.5	-0.570375
12.958333	0.5	-0.570125
12.966667	0.5	-0.570250
12.975000	0.5	-0.570500
12.983333	0.5	-0.571125
12.991667	0.5	-0.571375
13.000000	0.5	-0.571750
13.008333	0.5	-0.571500
13.016667	0.5	-0.571750
13.025000	0.5	-0.572000
13.033333	0.5	-0.572500
13.041667	0.5	-0.572500
13.050000	0.5	-0.572750
13.058333	0.5	-0.572750
13.066667	0.5	-0.572875
13.075000	0.5	-0.573375
13.083333	0.5	-0.573750
13.091667	0.5	-0.574125
13.100000	0.5	-0.574250
13.108333	0.5	-0.575000
13.116667	0.5	-0.575125
13.125000	0.5	-0.575500
13.133333	0.5	-0.575875
13.141667	0.5	-0.576625
13.150000	0.5	-0.576875
13.158333	0.5	-0.577625
13.166667	0.5	-0.578125
13.175000	0.5	-0.578875
13.183333	0.5	-0.579375
13.191667	0.5	-0.580125
13.200000	0.5	-0.580500
13.208333	0.5	-0.580625
13.216667	0.5	-0.580500
13.225000	0.5	-0.580500
13.233333	0.5	-0.581125
13.241667	0.5	-0.581250
13.250000	0.5	-0.581875
13.258333	0.5	-0.582000
13.266667	0.5	-0.582000
13.275000	0.5	-0.582125
13.283333	0.5	-0.582125
13.291667	0.5	-0.581875
13.300000	0.5	-0.582250
13.308333	0.5	-0.582250
13.316667	0.5	-0.582500
13.325000	0.5	-0.582500
13.333333	0.5	-0.582125
13.341667	0.5	-0.581625
13.350000	0.5	-0.581125
13.358333	0.5	-0.581000
13.366667	0.5	-0.580875
13.375000	0.5	-0.580250
13.383333	0.5	-0.579500
13.391667	0.5	-0.579000
13.400000	0.5	-0.578750
13.408333	0.5	-0.578125
13.416667	0.5	-0.577750
13.425000	0.5	-0.577500
13.433333	0.5	-0.576875
13.441667	0.5	-0.576375
13.450000	0.5	-0.575875
13.458333	0.5	-0.575500
13.466667	0.5	-0.575625
13.475000	0.5	-0.575000
13.483333	0.5	-0.574875
13.491667	0.5	-0.574375
13.500000	0.5	-0.573625
13.508333	0.5	-0.573500
13.516667	0.5	-0.573000
13.525000	0.5	-0.572125
13.533333	0.5	-0.571625
13.541667	0.5	-0.571000
13.550000	0.5	-0.570125
13.558333	0.5	-0.569625
13.566667	0.5	-0.569375
13.575000	0.5	-0.568625
13.583333	0.5	-0.568250
13.591667	0.5	-0.568250
13.600000	0.5	-0.567625
13.608333	0.5	-0.567375
13.616667	0.5	-0.566750
13.625000	0.5	-0.566625
13.633333	0.5	-0.566500
13.641667	0.5	-0.566250
13.650000	0.5	-0.565875
13.658333	0.5	-0.566000
13.666667	0.5	-0.566125
13.675000	0.5	-0.565625
13.683333	0.5	-0.565625
13.691667	0.5	-0.565500
13.700000	0.5	-0.565125
13.708333	0.5	-0.565000
13.716667	0.5	-0.564875
13.725000	0.5	-0.564875
13.733333	0.5	-0.564500
13.741667	0.5	-0.565000
13.750000	0.5	-0.564875
13.758333	0.5	-0.564875
13.766667	0.5	-0.564625
13.775000	0.5	-0.564375
13.783333	0.5	-0.564375
13.791667	0.5	-0.564375
13.800000	0.5	-0.564750
13.808333	0.5	-0.565250
13.816667	0.5	-0.565500
13.825000	0.5	-0.565625
13.833333	0.5	-0.565750
13.841667	0.5	-0.566250
13.850000	0.5	-0.566125
13.858333	0.5	-0.566500
13.866667	0.5	-0.566750
13.875000	0.5	-0.567375
13.883333	0.5	-0.567500
13.891667	0.5	-0.567625
13.900000	0.5	-0.568125
13.908333	0.5	-0.568750
13.916667	0.5	-0.569125
13.925000	0.5	-0.569250
13.933333	0.5	-0.569250
13.941667	0.5	-0.569375
13.950000	0.5	-0.569750
13.958333	0.5	-0.570000
13.966667	0.5	-0.570625
13.975000	0.5	-0.571125
13.983333	0.5	-0.571500
13.991667	0.5	-0.572000
14.000000	0.5	-0.572500
14.008333	0.5	-0.573125
14.016667	0.5	-0.573500
14.025000	0.5	-0.573875
14.033333	0.5	-0.573625
14.041667	0.5	-0.574250
14.050000	0.5	-0.574375
14.058333	0.5	-0.575000
14.066667	0.5	-0.575125
14.075000	0.5	-0.575250
14.083333	0.5	-0.575250
14.091667	0.5	-0.575375
14.100000	0.5	-0.575500
14.108333	0.5	-0.575625
14.116667	0.5	-0.576250
14.125000	0.5	-0.576000
14.133333	0.5	-0.575875
14.141667	0.5	-0.575875
14.150000	0.5	-0.575750
14.158333	0.5	-0.575875
14.166667	0.5	-0.575875
14.175000	0.5	-0.576000
14.183333	0.5	-0.576250
14.191667	0.5	-0.576375
14.200000	0.5	-0.576375
14.208333	0.5	-0.576375
14.216667	0.5	-0.576500
14.225000	0.5	-0.576625
14.233333	0.5	-0.576125
14.241667	0.5	-0.575875
14.250000	0.5	-0.576000
14.258333	0.5	-0.576125
14.266667	0.5	-0.575625
14.275000	0.5	-0.575250
14.283333	0.5	-0.574750
14.291667	0.5	-0.574625
14.300000	0.5	-0.574125
14.308333	0.5	-0.574000
14.316667	0.5	-0.573500
14.325000	0.5	-0.573125
14.333333	0.5	-0.572625
14.341667	0.5	-0.572000
14.350000	0.5	-0.572125
14.358333	0.5	-0.572125
14.366667	0.5	-0.571750
14.375000	0.5	-0.571375
14.383333	0.5	-0.571000
14.391667	0.5	-0.571125
14.400000	0.5	-0.570875
14.408333	0.5	-0.570250
14.416667	0.5	-0.569625
14.425000	0.5	-0.569375
14.433333	0.5	-0.569125
14.441667	0.5	-0.569000
14.450000	0.5	-0.569000
14.458333	0.5	-0.569250
14.466667	0.5	-0.569375
14.475000	0.5	-0.569250
14.483333	0.5	-0.569250
14.491667	0.5	-0.569250
14.500000	0.5	-0.568875
14.508333	0.5	-0.568625
14.516667	0.5	-0.568500
14.525000	0.5	-0.568375
14.533333	0.5	-0.568375
14.541667	0.5	-0.568125
14.550000	0.5	-0.568000
14.558333	0.5	-0.567500
14.566667	0.5	-0.567875
14.575000	0.5	-0.568000
14.583333	0.5	-0.567750
14.591667	0.5	-0.567750
14.600000	0.5	-0.567625
14.608333	0.5	-0.567250
14.616667	0.5	-0.567875
14.625000	0.5	-0.568125
14.633333	0.5	-0.568125
14.641667	0.5	-0.568000
14.650000	0.5	-0.568000
14.658333	0.5	-0.568000
14.666667	0.5	-0.568000
14.675000	0.5	-0.568000
14.683333	0.5	-0.567875
14.691667	0.5	-0.568125
14.700000	0.5	-0.568250
14.708333	0.5	-0.568375
14.716667	0.5	-0.568375
14.725000	0.5	-0.568375
14.733333	0.5	-0.568750
14.741667	0.5	-0.569250
14.750000	0.5	-0.569250
14.758333	0.5	-0.569250
14.766667	0.5	-0.568875
14.775000	0.5	-0.569125
14.783333	0.5	-0.569000
14.791667	0.5	-0.569375
14.800000	0.5	-0.569625
14.808333	0.5	-0.569500
14.816667	0.5	-0.569500
14.825000	0.5	-0.569750
14.833333	0.5	-0.570000
14.841667	0.5	-0.570375
14.850000	0.5	-0.570750
14.858333	0.5	-0.570625
14.866667	0.5	-0.570875
14.875000	0.5	-0.571125
14.883333	0.5	-0.571750
14.891667	0.5	-0.572250
14.900000	0.5	-0.572375
14.908333	0.5	-0.572750
14.916667	0.5	-0.573375
14.925000	0.5	-0.573875
14.933333	0.5	-0.574000
14.941667	0.5	-0.574625
14.950000	0.5	-0.575375
14.958333	0.5	-0.576125
14.966667	0.5	-0.576625
14.975000	0.5	-0.577375
14.983333	0.5	-0.577625
14.991667	0.5	-0.577875
15.000000	0.5	-0.578750
15.008333	0.5	-0.579125
15.016667	0.5	-0.579500
15.025000	0.5	-0.580125
15.033333	0.5	-0.580875
15.041667	0.5	-0.581375
15.050000	0.5	-0.582000
15.058333	0.5	-0.582250
15.066667	0.5	-0.583250
15.075000	0.5	-0.584000
15.083333	0.5	-0.584500
15.091667	0.5	-0.584625
15.100000	0.5	-0.585625
15.108333	0.5	-0.586125
15.116667	0.5	-0.586500
15.125000	0.5	-0.586625
15.133333	0.5	-0.586750
15.141667	0.5	-0.586875
15.150000	0.5	-0.586625
15.158333	0.5	-0.586500
15.166667	0.5	-0.586625
15.175000	0.5	-0.586625
15.183333	0.5	-0.586875
15.191667	0.5	-0.587125
15.200000	0.5	-0.587250
15.208333	0.5	-0.587375
15.216667	0.5	-0.587500
15.225000	0.5	-0.587250
15.233333	0.5	-0.587125
15.241667	0.5	-0.587125
15.250000	0.5	-0.586875
15.258333	0.5	-0.586500
15.266667	0.5	-0.586000
15.275000	0.5	-0.585500
15.283333	0.5	-0.585125
15.291667	0.5	-0.585000
15.300000	0.5	-0.584625
15.308333	0.5	-0.584625
15.316667	0.5	-0.584375
15.325000	0.5	-0.583375
15.333333	0.5	-0.582500
15.341667	0.5	-0.581875
15.350000	0.5	-0.581375
15.358333	0.5	-0.580750
15.366667	0.5	-0.580125
15.375000	0.5	-0.579125
15.383333	0.5	-0.578125
15.391667	0.5	-0.577625
15.400000	0.5	-0.577250
15.408333	0.5	-0.576750
15.416667	0.5	-0.576000
15.425000	0.5	-0.575375
15.433333	0.5	-0.574500
15.441667	0.5	-0.574125
15.450000	0.5	-0.573500
15.458333	0.5	-0.573375
15.466667	0.5	-0.572625
15.475000	0.5	-0.571750
15.483333	0.5	-0.571000
15.491667	0.5	-0.570625
15.500000	0.5	-0.570125
15.508333	0.5	-0.569875
15.516667	0.5	-0.569375
15.525000	0.5	-0.568375
15.533333	0.5	-0.568000
15.541667	0.5	-0.568000
15.550000	0.5	-0.567750
15.558333	0.5	-0.566875
15.566667	0.5	-0.566500
15.575000	0.5	-0.566125
15.583333	0.5	-0.565625
15.591667	0.5	-0.565375
15.600000	0.5	-0.565125
15.608333	0.5	-0.564625
15.616667	0.5	-0.564125
15.625000	0.5	-0.563625
15.633333	0.5	-0.563250
15.641667	0.5	-0.563125
15.650000	0.5	-0.562500
15.658333	0.5	-0.561875
15.666667	0.5	-0.560750
15.675000	0.5	-0.560125
15.683333	0.5	-0.559250
15.691667	0.5	-0.559125
15.700000	0.5	-0.559000
15.708333	0.5	-0.558625
15.716667	0.5	-0.557875
15.725000	0.5	-0.557250
15.733333	0.5	-0.556875
15.741667	0.5	-0.556500
15.750000	0.5	-0.556375
15.758333	0.5	-0.556250
15.766667	0.5	-0.555875
15.775000	0.5	-0.555500
15.783333	0.5	-0.555125
15.791667	0.5	-0.554750
15.800000	0.5	-0.554500
15.808333	0.5	-0.554375
15.816667	0.5	-0.554000
15.825000	0.5	-0.553625
15.833333	0.5	-0.553250
15.841667	0.5	-0.552750
15.850000	0.5	-0.552750
15.858333	0.5	-0.552375
15.866667	0.5	-0.552250
15.875000	0.5	-0.552000
15.883333	0.5	-0.552000
15.891667	0.5	-0.552000
15.900000	0.5	-0.552250
15.908333	0.5	-0.551875
15.916667	0.5	-0.551750
15.925000	0.5	-0.552000
15.933333	0.5	-0.551625
15.941667	0.5	-0.551625
15.950000	0.5	-0.551750
15.958333	0.5	-0.551750
15.966667	0.5	-0.551750
15.975000	0.5	-0.552500
15.983333	0.5	-0.552500
15.991667	0.5	-0.552625
16.000000	0.5	-0.552875
16.008333	0.5	-0.553125
16.016667	0.5	-0.553000
16.025000	0.5	-0.553125
16.033333	0.5	-0.553125
16.041667	0.5	-0.553250
16.050000	0.5	-0.553625
16.058333	0.5	-0.553875
16.066667	0.5	-0.553875
16.075000	0.5	-0.554250
16.083333	0.5	-0.554375
16.091667	0.5	-0.554625
16.100000	0.5	-0.554750
16.108333	0.5	-0.555000
16.116667	0.5	-0.555625
16.125000	0.5	-0.555750
16.133333	0.5	-0.556125
16.141667	0.5	-0.556500
16.150000	0.5	-0.556750
16.158333	0.5	-0.557375
16.166667	0.5	-0.557625
16.175000	0.5	-0.558000
16.183333	0.5	-0.558625
16.191667	0.5	-0.559125
16.200000	0.5	-0.559500
16.208333	0.5	-0.560000
16.216667	0.5	-0.560375
16.225000	0.5	-0.560750
16.233333	0.5	-0.561125
16.241667	0.5	-0.561250
16.250000	0.5	-0.561750
16.258333	0.5	-0.562625
16.266667	0.5	-0.563125
16.275000	0.5	-0.563875
16.283333	0.5	-0.564625
16.291667	0.5	-0.565625
16.300000	0.5	-0.566500
16.308333	0.5	-0.567250
16.316667	0.5	-0.567750
16.325000	0.5	-0.568500
16.333333	0.5	-0.569250
16.341667	0.5	-0.569750
16.350000	0.5	-0.570125
16.358333	0.5	-0.570750
16.366667	0.5	-0.571750
16.375000	0.5	-0.572625
16.383333	0.5	-0.573625
16.391667	0.5	-0.574125
16.400000	0.5	-0.574625
16.408333	0.5	-0.574875
16.416667	0.5	-0.575250
16.425000	0.5	-0.575875
16.433333	0.5	-0.576625
16.441667	0.5	-0.577375
16.450000	0.5	-0.577750
16.458333	0.5	-0.578500
16.466667	0.5	-0.579000
16.475000	0.5	-0.579750
16.483333	0.5	-0.580000
16.491667	0.5	-0.580375
16.500000	0.5	-0.580125
16.508333	0.5	-0.580375
16.516667	0.5	-0.580250
16.525000	0.5	-0.580375
16.533333	0.5	-0.580500
16.541667	0.5	-0.580625
16.550000	0.5	-0.580625
16.558333	0.5	-0.580500
16.566667	0.5	-0.579875
16.575000	0.5	-0.579625
16.583333	0.5	-0.579250
16.591667	0.5	-0.579000
16.600000	0.5	-0.578875
16.608333	0.5	-0.578750
16.616667	0.5	-0.578375
16.625000	0.5	-0.578000
16.633333	0.5	-0.577875
16.641667	0.5	-0.577750
16.650000	0.5	-0.577125
16.658333	0.5	-0.576750
16.666667	0.5	-0.576375
16.675000	0.5	-0.575625
16.683333	0.5	-0.574875
16.691667	0.5	-0.574500
16.700000	0.5	-0.574250
16.708333	0.5	-0.574125
16.716667	0.5	-0.573750
16.725000	0.5	-0.573125
16.733333	0.5	-0.572875
16.741667	0.5	-0.572375
16.750000	0.5	-0.571750
16.758333	0.5	-0.571500
16.766667	0.5	-0.571500
16.775000	0.5	-0.571000
16.783333	0.5	-0.570500
16.791667	0.5	-0.569750
16.800000	0.5	-0.569250
16.808333	0.5	-0.569375
16.816667	0.5	-0.569125
16.825000	0.5	-0.568500
16.833333	0.5	-0.567875
16.841667	0.5	-0.567500
16.850000	0.5	-0.567000
16.858333	0.5	-0.566250
16.866667	0.5	-0.566125
16.875000	0.5	-0.565875
16.883333	0.5	-0.566000
16.891667	0.5	-0.566125
16.900000	0.5	-0.566250
16.908333	0.5	-0.566250
16.916667	0.5	-0.566250
16.925000	0.5	-0.566375
16.933333	0.5	-0.566500
16.941667	0.5	-0.566375
16.950000	0.5	-0.566750
16.958333	0.5	-0.567125
16.966667	0.5	-0.567625
16.975000	0.5	-0.568000
16.983333	0.5	-0.568125
16.991667	0.5	-0.568875
17.000000	0.5	-0.569500
17.008333	0.5	-0.569875
17.016667	0.5	-0.570750
17.025000	0.5	-0.571625
17.033333	0.5	-0.572000
17.041667	0.5	-0.572875
17.050000	0.5	-0.573500
17.058333	0.5	-0.574875
17.066667	0.5	-0.576250
17.075000	0.5	-0.577500
17.083333	0.5	-0.578875
17.091667	0.5	-0.580500
17.100000	0.5	-0.582500
17.108333	0.5	-0.584750
17.116667	0.5	-0.587125
17.125000	0.5	-0.590000
17.133333	0.5	-0.593000
17.141667	0.5	-0.596375
17.150000	0.5	-0.600250
17.158333	0.5	-0.604125
17.166667	0.5	-0.608250
17.175000	0.5	-0.612625
17.183333	0.5	-0.617750
17.191667	0.5	-0.623000
17.200000	0.5	-0.628375
17.208333	0.5	-0.634125
17.216667	0.5	-0.640125
17.225000	0.5	-0.646250
17.233333	0.5	-0.652875
17.241667	0.5	-0.660000
17.250000	0.5	-0.667125
17.258333	0.5	-0.673875
17.266667	0.5	-0.681000
17.275000	0.5	-0.688500
17.283333	0.5	-0.695375
17.291667	0.5	-0.702250
17.300000	0.5	-0.708875
17.308333	0.5	-0.715500
17.316667	0.5	-0.721625
17.325000	0.5	-0.727500
17.333333	0.5	-0.732500
17.341667	0.5	-0.737500
17.350000	0.5	-0.742125
17.358333	0.5	-0.745875
17.366667	0.5	-0.748750
17.375000	0.5	-0.750875
17.383333	0.5	-0.752500
17.391667	0.5	-0.753375
17.400000	0.5	-0.754250
17.408333	0.5	-0.753750
17.416667	0.5	-0.752875
17.425000	0.5	-0.751500
17.433333	0.5	-0.749250
17.441667	0.5	-0.746875
17.450000	0.5	-0.744000
17.458333	0.5	-0.740625
17.466667	0.5	-0.736625
17.475000	0.5	-0.732125
17.483333	0.5	-0.727625
17.491667	0.5	-0.722625
17.500000	0.5	-0.716875
17.508333	0.5	-0.711250
17.516667	0.5	-0.705250
17.525000	0.5	-0.699625
17.533333	0.5	-0.693625
17.541667	0.5	-0.687750
17.550000	0.5	-0.682250
17.558333	0.5	-0.676750
17.566667	0.5	-0.671375
17.575000	0.5	-0.665875
17.583333	0.5	-0.660375
17.591667	0.5	-0.654875
17.600000	0.5	-0.649875
17.608333	0.5	-0.645375
17.616667	0.5	-0.641000
17.625000	0.5	-0.636500
17.633333	0.5	-0.632375
17.641667	0.5	-0.628500
17.650000	0.5	-0.624500
17.658333	0.5	-0.620625
17.666667	0.5	-0.617500
17.675000	0.5	-0.614000
17.683333	0.5	-0.610625
17.691667	0.5	-0.607875
17.700000	0.5	-0.605375
17.708333	0.5	-0.602625
17.716667	0.5	-0.600000
17.725000	0.5	-0.598125
17.733333	0.5	-0.596375
17.741667	0.5	-0.594250
17.750000	0.5	-0.592750
17.758333	0.5	-0.591000
17.766667	0.5	-0.589375
17.775000	0.5	-0.588000
17.783333	0.5	-0.586375
17.791667	0.5	-0.585125
17.800000	0.5	-0.584000
17.808333	0.5	-0.582500
17.816667	0.5	-0.582000
17.825000	0.5	-0.580750
17.833333	0.5	-0.579875
17.841667	0.5	-0.578500
17.850000	0.5	-0.577625
17.858333	0.5	-0.576875
17.866667	0.5	-0.576125
17.875000	0.5	-0.575500
17.883333	0.5	-0.575000
17.891667	0.5	-0.574250
17.900000	0.5	-0.573625
17.908333	0.5	-0.572875
17.916667	0.5	-0.572375
17.925000	0.5	-0.572000
17.933333	0.5	-0.571625
17.941667	0.5	-0.571250
17.950000	0.5	-0.570875
17.958333	0.5	-0.570625
17.966667	0.5	-0.570500
17.975000	0.5	-0.570375
17.983333	0.5	-0.570250
17.991667	0.5	-0.570375
18.000000	0.5	-0.570250
18.008333	0.5	-0.570375
18.016667	0.5	-0.570625
18.025000	0.5	-0.571250
18.033333	0.5	-0.571250
18.041667	0.5	-0.571375
18.050000	0.5	-0.571875
18.058333	0.5	-0.572000
18.066667	0.5	-0.572250
18.075000	0.5	-0.573000
18.083333	0.5	-0.573625
18.091667	0.5	-0.574125
18.100000	0.5	-0.574750
18.108333	0.5	-0.575625
18.116667	0.5	-0.576375
18.125000	0.5	-0.577750
18.133333	0.5	-0.578625
18.141667	0.5	-0.579250
18.150000	0.5	-0.580250
18.158333	0.5	-0.581250
18.166667	0.5	-0.582750
18.175000	0.5	-0.584250
18.183333	0.5	-0.585375
18.191667	0.5	-0.586625
18.200000	0.5	-0.588000
18.208333	0.5	-0.589875
18.216667	0.5	-0.591750
18.225000	0.5	-0.593750
18.233333	0.5	-0.595625
18.241667	0.5	-0.597375
18.250000	0.5	-0.599500
18.258333	0.5	-0.601375
18.266667	0.5	-0.603875
18.275000	0.5	-0.606875
18.283333	0.5	-0.609750
18.291667	0.5	-0.612375
18.300000	0.5	-0.615000
18.308333	0.5	-0.617875
18.316667	0.5	-0.621000
18.325000	0.5	-0.624125
18.333333	0.5	-0.627000
18.341667	0.5	-0.630125
18.350000	0.5	-0.632750
18.358333	0.5	-0.635500
18.366667	0.5	-0.637750
18.375000	0.5	-0.640250
18.383333	0.5	-0.642875
18.391667	0.5	-0.645500
18.400000	0.5	-0.647375
18.408333	0.5	-0.649250
18.416667	0.5	-0.651375
18.425000	0.5	-0.653125
18.433333	0.5	-0.654375
18.441667	0.5	-0.655875
18.450000	0.5	-0.656875
18.458333	0.5	-0.657625
18.466667	0.5	-0.658000
18.475000	0.5	-0.657750
18.483333	0.5	-0.657625
18.491667	0.5	-0.657125
18.500000	0.5	-0.656625
18.508333	0.5	-0.656125
18.516667	0.5	-0.655250
18.525000	0.5	-0.653875
18.533333	0.5	-0.652250
18.541667	0.5	-0.650625
18.550000	0.5	-0.648500
18.558333	0.5	-0.646250
18.566667	0.5	-0.643875
18.575000	0.5	-0.641625
18.583333	0.5	-0.639500
18.591667	0.5	-0.637125
18.600000	0.5	-0.634750
18.608333	0.5	-0.632250
18.616667	0.5	-0.629750
18.625000	0.5	-0.627250
18.633333	0.5	-0.625000
18.641667	0.5	-0.622875
18.650000	0.5	-0.621000
18.658333	0.5	-0.618750
18.666667	0.5	-0.616250
18.675000	0.5	-0.613875
18.683333	0.5	-0.611750
18.691667	0.5	-0.609750
18.700000	0.5	-0.608125
18.708333	0.5	-0.606500
18.716667	0.5	-0.605000
18.725000	0.5	-0.603250
18.733333	0.5	-0.601875
18.741667	0.5	-0.600750
18.750000	0.5	-0.599750
18.758333	0.5	-0.598625
18.766667	0.5	-0.597125
18.775000	0.5	-0.595875
18.783333	0.5	-0.594625
18.791667	0.5	-0.593500
18.800000	0.5	-0.592625
18.808333	0.5	-0.591875
18.816667	0.5	-0.591625
18.825000	0.5	-0.591375
18.833333	0.5	-0.590625
18.841667	0.5	-0.590000
18.850000	0.5	-0.589375
18.858333	0.5	-0.588750
18.866667	0.5	-0.588750
18.875000	0.5	-0.589375
18.883333	0.5	-0.589625
18.891667	0.5	-0.589875
18.900000	0.5	-0.589750
18.908333	0.5	-0.589875
18.916667	0.5	-0.589875
18.925000	0.5	-0.590125
18.933333	0.5	-0.590125
18.941667	0.5	-0.590250
18.950000	0.5	-0.590625
18.958333	0.5	-0.591375
18.966667	0.5	-0.591500
18.975000	0.5	-0.591500
18.983333	0.5	-0.591625
18.991667	0.5	-0.592125
19.000000	0.5	-0.592875
19.008333	0.5	-0.593125
19.016667	0.5	-0.593125
19.025000	0.5	-0.593500
19.033333	0.5	-0.593875
19.041667	0.5	-0.594375
19.050000	0.5	-0.594750
19.058333	0.5	-0.595500
19.066667	0.5	-0.596125
19.075000	0.5	-0.596750
19.083333	0.5	-0.597125
19.091667	0.5	-0.597000
19.100000	0.5	-0.597500
19.108333	0.5	-0.598000
19.116667	0.5	-0.598000
19.125000	0.5	-0.598125
19.133333	0.5	-0.598500
19.141667	0.5	-0.598750
19.150000	0.5	-0.598750
19.158333	0.5	-0.599125
19.166667	0.5	-0.599875
19.175000	0.5	-0.600625
19.183333	0.5	-0.601375
19.191667	0.5	-0.601875
19.200000	0.5	-0.602500
19.208333	0.5	-0.603250
19.216667	0.5	-0.603125
19.225000	0.5	-0.603000
19.233333	0.5	-0.603750
19.241667	0.5	-0.603750
19.250000	0.5	-0.604000
19.258333	0.5	-0.604125
19.266667	0.5	-0.604750
19.275000	0.5	-0.604875
19.283333	0.5	-0.604875
19.291667	0.5	-0.605250
19.300000	0.5	-0.606000
19.308333	0.5	-0.606125
19.316667	0.5	-0.606125
19.325000	0.5	-0.605750
19.333333	0.5	-0.605625
19.341667	0.5	-0.605750
19.350000	0.5	-0.605500
19.358333	0.5	-0.605375
19.366667	0.5	-0.605375
19.375000	0.5	-0.605500
19.383333	0.5	-0.605500
19.391667	0.5	-0.605625
19.400000	0.5	-0.605625
19.408333	0.5	-0.605500
19.416667	0.5	-0.605375
19.425000	0.5	-0.605500
19.433333	0.5	-0.605375
19.441667	0.5	-0.605750
19.450000	0.5	-0.605875
19.458333	0.5	-0.606250
19.466667	0.5	-0.606000
19.475000	0.5	-0.606000
19.483333	0.5	-0.606125
19.491667	0.5	-0.606125
19.500000	0.5	-0.606125
19.508333	0.5	-0.606000
19.516667	0.5	-0.605750
19.525000	0.5	-0.606000
19.533333	0.5	-0.606125
19.541667	0.5	-0.606250
19.550000	0.5	-0.606500
19.558333	0.5	-0.606750
19.566667	0.5	-0.606500
19.575000	0.5	-0.606750
19.583333	0.5	-0.606625
19.591667	0.5	-0.606625
19.600000	0.5	-0.606625
19.608333	0.5	-0.606500
19.616667	0.5	-0.606375
19.625000	0.5	-0.606375
19.633333	0.5	-0.606375
19.641667	0.5	-0.606500
19.650000	0.5	-0.606375
19.658333	0.5	-0.606625
19.666667	0.5	-0.607000
19.675000	0.5	-0.606875
19.683333	0.5	-0.606875
19.691667	0.5	-0.607375
19.700000	0.5	-0.607375
19.708333	0.5	-0.607500
19.716667	0.5	-0.607875
19.725000	0.5	-0.608125
19.733333	0.5	-0.608500
19.741667	0.5	-0.608625
19.750000	0.5	-0.608875
19.758333	0.5	-0.609000
19.766667	0.5	-0.609125
19.775000	0.5	-0.609500
19.783333	0.5	-0.609875
19.791667	0.5	-0.610125
19.800000	0.5	-0.610250
19.808333	0.5	-0.610750
19.816667	0.5	-0.610625
19.825000	0.5	-0.610750
19.833333	0.5	-0.611125
19.841667	0.5	-0.611250
19.850000	0.5	-0.611125
19.858333	0.5	-0.611250
19.866667	0.5	-0.611000
19.875000	0.5	-0.611250
19.883333	0.5	-0.611125
19.891667	0.5	-0.611250
19.900000	0.5	-0.611125
19.908333	0.5	-0.611375
19.916667	0.5	-0.611750
19.925000	0.5	-0.612250
19.933333	0.5	-0.612000
19.941667	0.5	-0.612000
19.950000	0.5	-0.611875
19.958333	0.5	-0.611750
19.966667	0.5	-0.611375
19.975000	0.5	-0.611000
19.983333	0.5	-0.611250
19.991667	0.5	-0.611500
20.000000	0.5	-0.611250
20.008333	0.5	-0.611625
20.016667	0.5	-0.611500
20.025000	0.5	-0.611000
20.033333	0.5	-0.610750
20.041667	0.5	-0.610875
20.050000	0.5	-0.610750
20.058333	0.5	-0.610375
20.066667	0.5	-0.610500
20.075000	0.5	-0.610625
20.083333	0.5	-0.610375
20.091667	0.5	-0.610375
20.100000	0.5	-0.610125
20.108333	0.5	-0.610125
20.116667	0.5	-0.609750
20.125000	0.5	-0.609500
20.133333	0.5	-0.609500
20.141667	0.5	-0.609125
20.150000	0.5	-0.608750
20.158333	0.5	-0.608875
20.166667	0.5	-0.609000
20.175000	0.5	-0.608875
20.183333	0.5	-0.608500
20.191667	0.5	-0.608875
20.200000	0.5	-0.609250
20.208333	0.5	-0.609625
20.216667	0.5	-0.609375
20.225000	0.5	-0.609500
20.233333	0.5	-0.609375
20.241667	0.5	-0.609375
20.250000	0.5	-0.609375
20.258333	0.5	-0.609375
20.266667	0.5	-0.609125
20.275000	0.5	-0.609250
20.283333	0.5	-0.608875
20.291667	0.5	-0.608750
20.300000	0.5	-0.608750
20.308333	0.5	-0.608625
20.316667	0.5	-0.608875
20.325000	0.5	-0.608875
20.333333	0.5	-0.608750
20.341667	0.5	-0.608750
20.350000	0.5	-0.608375
20.358333	0.5	-0.608125
20.366667	0.5	-0.608125
20.375000	0.5	-0.607875
20.383333	0.5	-0.608000
20.391667	0.5	-0.608250
20.400000	0.5	-0.607750
20.408333	0.5	-0.607500
20.416667	0.5	-0.607250
20.425000	0.5	-0.606875
20.433333	0.5	-0.606375
20.441667	0.5	-0.605500
20.450000	0.5	-0.604875
20.458333	0.5	-0.604375
20.466667	0.5	-0.604000
20.475000	0.5	-0.603500
20.483333	0.5	-0.603375
20.491667	0.5	-0.602750
20.500000	0.5	-0.602125
20.508333	0.5	-0.601500
20.516667	0.5	-0.600875
20.525000	0.5	-0.600000
20.533333	0.5	-0.599250
20.541667	0.5	-0.598500
20.550000	0.5	-0.597625
20.558333	0.5	-0.596875
20.566667	0.5	-0.596250
20.575000	0.5	-0.595500
20.583333	0.5	-0.594750
20.591667	0.5	-0.593875
20.600000	0.5	-0.593000
20.608333	0.5	-0.592500
20.616667	0.5	-0.591875
20.625000	0.5	-0.591625
20.633333	0.5	-0.591000
20.641667	0.5	-0.589875
20.650000	0.5	-0.589500
20.658333	0.5	-0.589375
20.666667	0.5	-0.588375
20.675000	0.5	-0.587625
20.683333	0.5	-0.587125
20.691667	0.5	-0.586625
20.700000	0.5	-0.586250
20.708333	0.5	-0.586125
20.716667	0.5	-0.585500
20.725000	0.5	-0.585000
20.733333	0.5	-0.584500
20.741667	0.5	-0.583750
20.750000	0.5	-0.583875
20.758333	0.5	-0.583625
20.766667	0.5	-0.583375
20.775000	0.5	-0.583125
20.783333	0.5	-0.583125
20.791667	0.5	-0.582625
20.800000	0.5	-0.582750
20.808333	0.5	-0.582500
20.816667	0.5	-0.582125
20.825000	0.5	-0.582000
20.833333	0.5	-0.582125
20.841667	0.5	-0.581750
20.850000	0.5	-0.581375
20.858333	0.5	-0.581625
20.866667	0.5	-0.581750
20.875000	0.5	-0.582000
20.883333	0.5	-0.582250
20.891667	0.5	-0.582500
20.900000	0.5	-0.582375
20.908333	0.5	-0.582250
20.916667	0.5	-0.582125
20.925000	0.5	-0.582125
20.933333	0.5	-0.581750
20.941667	0.5	-0.581250
20.950000	0.5	-0.581375
20.958333	0.5	-0.581125
20.966667	0.5	-0.581125
20.975000	0.5	-0.581000
20.983333	0.5	-0.580875
20.991667	0.5	-0.580375
21.000000	0.5	-0.580125
21.008333	0.5	-0.580125
21.016667	0.5	-0.580000
21.025000	0.5	-0.580125
21.033333	0.5	-0.580125
21.041667	0.5	-0.580125
21.050000	0.5	-0.579875
21.058333	0.5	-0.579500
21.066667	0.5	-0.579375
21.075000	0.5	-0.578625
21.083333	0.5	-0.577875
21.091667	0.5	-0.577250
21.100000	0.5	-0.576750
21.108333	0.5	-0.576500
21.116667	0.5	-0.576375
21.125000	0.5	-0.576250
21.133333	0.5	-0.575750
21.141667	0.5	-0.575375
21.150000	0.5	-0.575250
21.158333	0.5	-0.575000
21.166667	0.5	-0.575000
21.175000	0.5	-0.574500
21.183333	0.5	-0.574250
21.191667	0.5	-0.574125
21.200000	0.5	-0.574125
21.208333	0.5	-0.573875
21.216667	0.5	-0.574125
21.225000	0.5	-0.573875
21.233333	0.5	-0.573625
21.241667	0.5	-0.573375
21.250000	0.5	-0.573125
21.258333	0.5	-0.572625
21.266667	0.5	-0.573125
21.275000	0.5	-0.572500
21.283333	0.5	-0.572375
21.291667	0.5	-0.572250
21.300000	0.5	-0.572250
21.308333	0.5	-0.572375
21.316667	0.5	-0.572250
21.325000	0.5	-0.572000
21.333333	0.5	-0.572250
21.341667	0.5	-0.572125
21.350000	0.5	-0.572250
21.358333	0.5	-0.572500
21.366667	0.5	-0.572625
21.375000	0.5	-0.573250
21.383333	0.5	-0.573625
21.391667	0.5	-0.573500
21.400000	0.5	-0.573500
21.408333	0.5	-0.573375
21.416667	0.5	-0.573625
21.425000	0.5	-0.573750
21.433333	0.5	-0.573750
21.441667	0.5	-0.574000
21.450000	0.5	-0.574125
21.458333	0.5	-0.574375
21.466667	0.5	-0.574500
21.475000	0.5	-0.575000
21.483333	0.5	-0.575625
21.491667	0.5	-0.575625
21.500000	0.5	-0.575500
21.508333	0.5	-0.575875
21.516667	0.5	-0.576000
21.525000	0.5	-0.576375
21.533333	0.5	-0.576000
21.541667	0.5	-0.576000
21.550000	0.5	-0.576125
21.558333	0.5	-0.576500
21.566667	0.5	-0.576375
21.575000	0.5	-0.576750
21.583333	0.5	-0.576875
21.591667	0.5	-0.576875
21.600000	0.5	-0.577000
21.608333	0.5	-0.577000
21.616667	0.5	-0.577000
21.625000	0.5	-0.577000
21.633333	0.5	-0.576750
21.641667	0.5	-0.576375
21.650000	0.5	-0.576625
21.658333	0.5	-0.576750
21.666667	0.5	-0.576625
21.675000	0.5	-0.576250
21.683333	0.5	-0.576375
21.691667	0.5	-0.576500
21.700000	0.5	-0.576125
21.708333	0.5	-0.576125
21.716667	0.5	-0.575875
21.725000	0.5	-0.576250
21.733333	0.5	-0.576625
21.741667	0.5	-0.576500
21.750000	0.5	-0.576750
21.758333	0.5	-0.576750
21.766667	0.5	-0.576625
21.775000	0.5	-0.577000
21.783333	0.5	-0.576625
21.791667	0.5	-0.576500
21.800000	0.5	-0.576250
21.808333	0.5	-0.575750
21.816667	0.5	-0.575375
21.825000	0.5	-0.575500
21.833333	0.5	-0.574875
21.841667	0.5	-0.574750
21.850000	0.5	-0.574500
21.858333	0.5	-0.574625
21.866667	0.5	-0.574250
21.875000	0.5	-0.573875
21.883333	0.5	-0.573625
21.891667	0.5	-0.573375
21.900000	0.5	-0.573000
21.908333	0.5	-0.572625
21.916667	0.5	-0.572500
21.925000	0.5	-0.572000
21.933333	0.5	-0.571375
21.941667	0.5	-0.571000
21.950000	0.5	-0.570375
21.958333	0.5	-0.570125
21.966667	0.5	-0.569250
21.975000	0.5	-0.568750
21.983333	0.5	-0.568125
21.991667	0.5	-0.567625
22.000000	0.5	-0.567750
22.008333	0.5	-0.567375
22.016667	0.5	-0.566250
22.025000	0.5	-0.565750
22.033333	0.5	-0.565125
22.041667	0.5	-0.564750
22.050000	0.5	-0.564375
22.058333	0.5	-0.564000
22.066667	0.5	-0.563000
22.075000	0.5	-0.562625
22.083333	0.5	-0.562000
22.091667	0.5	-0.561625
22.100000	0.5	-0.560875
22.108333	0.5	-0.560250
22.116667	0.5	-0.559875
22.125000	0.5	-0.559500
22.133333	0.5	-0.558875
22.141667	0.5	-0.558250
22.150000	0.5	-0.557625
22.158333	0.5	-0.557250
22.166667	0.5	-0.556875
22.175000	0.5	-0.556250
22.183333	0.5	-0.556250
22.191667	0.5	-0.555500
22.200000	0.5	-0.555000
22.208333	0.5	-0.554375
22.216667	0.5	-0.554500
22.225000	0.5	-0.554125
22.233333	0.5	-0.554250
22.241667	0.5	-0.554000
22.250000	0.5	-0.554000
22.258333	0.5	-0.553875
22.266667	0.5	-0.553750
22.275000	0.5	-0.553750
22.283333	0.5	-0.553625
22.291667	0.5	-0.554000
22.300000	0.5	-0.554500
22.308333	0.5	-0.554250
22.316667	0.5	-0.554250
22.325000	0.5	-0.554250
22.333333	0.5	-0.554375
22.341667	0.5	-0.554375
22.350000	0.5	-0.554625
22.358333	0.5	-0.554625
22.366667	0.5	-0.554500
22.375000	0.5	-0.554500
22.383333	0.5	-0.554250
22.391667	0.5	-0.553875
22.400000	0.5	-0.553875
22.408333	0.5	-0.554000
22.416667	0.5	-0.554500
22.425000	0.5	-0.554750
22.433333	0.5	-0.554500
22.441667	0.5	-0.554625
22.450000	0.5	-0.554875
22.458333	0.5	-0.554625
22.466667	0.5	-0.554500
22.475000	0.5	-0.554875
22.483333	0.5	-0.555250
22.491667	0.5	-0.555250
22.500000	0.5	-0.554875
22.508333	0.5	-0.554500
22.516667	0.5	-0.554125
22.525000	0.5	-0.553875
22.533333	0.5	-0.553500
22.541667	0.5	-0.552875
22.550000	0.5	-0.552500
22.558333	0.5	-0.552250
22.566667	0.5	-0.552000
22.575000	0.5	-0.551875
22.583333	0.5	-0.551750
22.591667	0.5	-0.551125
22.600000	0.5	-0.550500
22.608333	0.5	-0.550000
22.616667	0.5	-0.549375
22.625000	0.5	-0.548250
22.633333	0.5	-0.547125
22.641667	0.5	-0.546250
22.650000	0.5	-0.545375
22.658333	0.5	-0.544250
22.666667	0.5	-0.542875
22.675000	0.5	-0.541750
22.683333	0.5	-0.540375
22.691667	0.5	-0.538625
22.700000	0.5	-0.536500
22.708333	0.5	-0.534625
22.716667	0.5	-0.532625
22.725000	0.5	-0.530625
22.733333	0.5	-0.528000
22.741667	0.5	-0.525375
22.750000	0.5	-0.522250
22.758333	0.5	-0.518875
22.766667	0.5	-0.515875
22.775000	0.5	-0.512875
22.783333	0.5	-0.509375
22.791667	0.5	-0.505375
22.800000	0.5	-0.501125
22.808333	0.5	-0.497250
22.816667	0.5	-0.493500
22.825000	0.5	-0.490000
22.833333	0.5	-0.485750
22.841667	0.5	-0.481375
22.850000	0.5	-0.477250
22.858333	0.5	-0.473000
22.866667	0.5	-0.469000
22.875000	0.5	-0.464750
22.883333	0.5	-0.461125
22.891667	0.5	-0.457375
22.900000	0.5	-0.453375
22.908333	0.5	-0.449125
22.916667	0.5	-0.445500
22.925000	0.5	-0.442250
22.933333	0.5	-0.439000
22.941667	0.5	-0.435875
22.950000	0.5	-0.433000
22.958333	0.5	-0.430750
22.966667	0.5	-0.428750
22.975000	0.5	-0.427125
22.983333	0.5	-0.425625
22.991667	0.5	-0.424500
23.000000	0.5	-0.424250
23.008333	0.5	-0.423750
23.016667	0.5	-0.423375
23.025000	0.5	-0.423875
23.033333	0.5	-0.424750
23.041667	0.5	-0.426250
23.050000	0.5	-0.427750
23.058333	0.5	-0.429500
23.066667	0.5	-0.431500
23.075000	0.5	-0.434000
23.083333	0.5	-0.436750
23.091667	0.5	-0.439625
23.100000	0.5	-0.442500
23.108333	0.5	-0.445875
23.116667	0.5	-0.449500
23.125000	0.5	-0.453000
23.133333	0.5	-0.456500
23.141667	0.5	-0.460500
23.150000	0.5	-0.464375
23.158333	0.5	-0.468750
23.166667	0.5	-0.472625
23.175000	0.5	-0.476625
23.183333	0.5	-0.480000
23.191667	0.5	-0.484000
23.200000	0.5	-0.487875
23.208333	0.5	-0.491625
23.216667	0.5	-0.495000
23.225000	0.5	-0.499000
23.233333	0.5	-0.502750
23.241667	0.5	-0.506375
23.250000	0.5	-0.510000
23.258333	0.5	-0.513500
23.266667	0.5	-0.516625
23.275000	0.5	-0.519500
23.283333	0.5	-0.522125
23.291667	0.5	-0.524750
23.300000	0.5	-0.527000
23.308333	0.5	-0.529500
23.316667	0.5	-0.532125
23.325000	0.5	-0.534375
23.333333	0.5	-0.535875
23.341667	0.5	-0.537875
23.350000	0.5	-0.539625
23.358333	0.5	-0.540875
23.366667	0.5	-0.542125
23.375000	0.5	-0.543250
23.383333	0.5	-0.544500
23.391667	0.5	-0.545375
23.400000	0.5	-0.546625
23.408333	0.5	-0.548000
23.416667	0.5	-0.549250
23.425000	0.5	-0.550375
23.433333	0.5	-0.551250
23.441667	0.5	-0.551750
23.450000	0.5	-0.552375
23.458333	0.5	-0.553125
23.466667	0.5	-0.553750
23.475000	0.5	-0.554250
23.483333	0.5	-0.554500
23.491667	0.5	-0.555000
23.500000	0.5	-0.555875
23.508333	0.5	-0.556375
23.516667	0.5	-0.556625
23.525000	0.5	-0.557250
23.533333	0.5	-0.557375
23.541667	0.5	-0.557625
23.550000	0.5	-0.557500
23.558333	0.5	-0.557750
23.566667	0.5	-0.558125
23.575000	0.5	-0.558375
23.583333	0.5	-0.558375
23.591667	0.5	-0.558875
23.600000	0.5	-0.559375
23.608333	0.5	-0.559750
23.616667	0.5	-0.559875
23.625000	0.5	-0.560500
23.633333	0.5	-0.561000
23.641667	0.5	-0.561125
23.650000	0.5	-0.561250
23.658333	0.5	-0.561250
23.666667	0.5	-0.561125
23.675000	0.5	-0.561250
23.683333	0.5	-0.561625
23.691667	0.5	-0.561875
23.700000	0.5	-0.561625
23.708333	0.5	-0.561500
23.716667	0.5	-0.562250
23.725000	0.5	-0.562750
23.733333	0.5	-0.562375
23.741667	0.5	-0.562375
23.750000	0.5	-0.562375
23.758333	0.5	-0.562750
23.766667	0.5	-0.563125
23.775000	0.5	-0.563250
23.783333	0.5	-0.563125
23.791667	0.5	-0.563125
23.800000	0.5	-0.563500
23.808333	0.5	-0.564000
23.816667	0.5	-0.564125
23.825000	0.5	-0.563875
23.833333	0.5	-0.564375
23.841667	0.5	-0.564375
23.850000	0.5	-0.564625
23.858333	0.5	-0.564500
23.866667	0.5	-0.564625
23.875000	0.5	-0.564750
23.883333	0.5	-0.565250
23.891667	0.5	-0.565000
23.900000	0.5	-0.564875
23.908333	0.5	-0.564875
23.916667	0.5	-0.565125
23.925000	0.5	-0.565375
23.933333	0.5	-0.565500
23.941667	0.5	-0.566000
23.950000	0.5	-0.566000
23.958333	0.5	-0.566375
23.966667	0.5	-0.566750
23.975000	0.5	-0.567000
23.983333	0.5	-0.566875
23.991667	0.5	-0.566750
24.000000	0.5	-0.567000
24.008333	0.5	-0.567125
24.016667	0.5	-0.567125
24.025000	0.5	-0.567125
24.033333	0.5	-0.567375
24.041667	0.5	-0.567500
24.050000	0.5	-0.567500
24.058333	0.5	-0.567625
24.066667	0.5	-0.568125
24.075000	0.5	-0.568375
24.083333	0.5	-0.568750
24.091667	0.5	-0.568500
24.100000	0.5	-0.568250
24.108333	0.5	-0.568625
24.116667	0.5	-0.568625
24.125000	0.5	-0.568125
24.133333	0.5	-0.568000
24.141667	0.5	-0.568000
24.150000	0.5	-0.567750
24.158333	0.5	-0.567625
24.166667	0.5	-0.567250
24.175000	0.5	-0.567125
24.183333	0.5	-0.566875
24.191667	0.5	-0.567250
24.200000	0.5	-0.567000
24.208333	0.5	-0.567125
24.216667	0.5	-0.567375
24.225000	0.5	-0.567000
24.233333	0.5	-0.567000
24.241667	0.5	-0.566750
24.250000	0.5	-0.566625
24.258333	0.5	-0.566750
24.266667	0.5	-0.566750
24.275000	0.5	-0.566375
24.283333	0.5	-0.566500
24.291667	0.5	-0.566625
24.300000	0.5	-0.566625
24.308333	0.5	-0.566375
24.316667	0.5	-0.566125
24.325000	0.5	-0.566500
24.333333	0.5	-0.566875
24.341667	0.5	-0.566750
24.350000	0.5	-0.566750
24.358333	0.5	-0.566500
24.366667	0.5	-0.566500
24.375000	0.5	-0.566500
24.383333	0.5	-0.566375
24.391667	0.5	-0.566250
24.400000	0.5	-0.566875
24.408333	0.5	-0.567125
24.416667	0.5	-0.567250
24.425000	0.5	-0.567375
24.433333	0.5	-0.567500
24.441667	0.5	-0.567500
24.450000	0.5	-0.567375
24.458333	0.5	-0.567375
24.466667	0.5	-0.567375
24.475000	0.5	-0.567625
24.483333	0.5	-0.568125
24.491667	0.5	-0.568750
24.500000	0.5	-0.568750
24.508333	0.5	-0.569000
24.516667	0.5	-0.569125
24.525000	0.5	-0.568875
24.533333	0.5	-0.569000
24.541667	0.5	-0.569250
24.550000	0.5	-0.568750
24.558333	0.5	-0.569125
24.566667	0.5	-0.569625
24.575000	0.5	-0.569750
24.583333	0.5	-0.569250
24.591667	0.5	-0.569375
24.600000	0.5	-0.569625
24.608333	0.5	-0.569500
24.616667	0.5	-0.569125
24.625000	0.5	-0.569750
24.633333	0.5	-0.569250
24.641667	0.5	-0.569125
24.650000	0.5	-0.568875
24.658333	0.5	-0.568500
24.666667	0.5	-0.568250
24.675000	0.5	-0.567750
24.683333	0.5	-0.567375
24.691667	0.5	-0.567125
24.700000	0.5	-0.566750
24.708333	0.5	-0.566750
24.716667	0.5	-0.566500
24.725000	0.5	-0.566375
24.733333	0.5	-0.565875
24.741667	0.5	-0.565500
24.750000	0.5	-0.564625
24.758333	0.5	-0.564125
24.766667	0.5	-0.563375
24.775000	0.5	-0.562125
24.783333	0.5	-0.561375
24.791667	0.5	-0.560625
24.800000	0.5	-0.560375
24.808333	0.5	-0.560000
24.816667	0.5	-0.559125
24.825000	0.5	-0.558000
24.833333	0.5	-0.557375
24.841667	0.5	-0.556375
24.850000	0.5	-0.556250
24.858333	0.5	-0.556000
24.866667	0.5	-0.555500
24.875000	0.5	-0.554875
24.883333	0.5	-0.554375
24.891667	0.5	-0.553875
24.900000	0.5	-0.553625
24.908333	0.5	-0.553250
24.916667	0.5	-0.553000
24.925000	0.5	-0.552500
24.933333	0.5	-0.552125
24.941667	0.5	-0.552375
24.950000	0.5	-0.552500
24.958333	0.5	-0.552500
24.966667	0.5	-0.552875
24.975000	0.5	-0.552875
24.983333	0.5	-0.552625
24.991667	0.5	-0.552500
25.000000	0.5	-0.552750
