# Supplementary material for: Dynamic character displacement among a pair of bacterial phyllosphere commensals in situ
Source: Nat Commun. 2022 May 20;13:2836. doi: 10.1038/s41467-022-30469-3 (PMC9123166; doi:10.1038/s41467-022-30469-3)
Supplement: Supplementary file 11 — Source Data [file 41467_2022_30469_MOESM11_ESM.zip › Source Data/Supplementary Figure 5/1 mM Lactose_std.txt]

File Path	chrom://marshall/Chromeleon7/HPLC_Ultimate_3000/Users/helucas/20200720_OrganicAcids_CCR_L257.seq/638.smp/RI_1.channel/RI_1.chm
Channel	RI_1

Injection Information:
Data Vault	Chromeleon7
Injection	1mM_std_Lac
Injection Number	20
Position	RC1
Comment	
Processing Method	Quantitative
Instrument Method	20200525_Rezex_ROA_OrganicAcid_600uL_2500uM_H2SO4_50A_50D
Type	Calibration Standard
Status	Finished
Injection Date	7/21/2020
Injection Time	12:11:42 AM
Injection Volume (µl)	10.000
Dilution Factor	1.0000
Weight	1.0000

Chromatogram Data Information:
Time Min. (min)	0.000000
Time Max. (min)	25.000000
Data Points	3001
Detector	RI
Generating Data System	Chromeleon 7.2.5.9507
Exporting Data System	Chromeleon 7.2.8.0
Operator	Instrument Controller
Signal Quantity	Refractive 
Signal Unit	µRIU
Signal Min.	-3.807250
Signal Max.	0.517625
Channel	RI_1
Driver Name	RID520Driver.dll
Channel Type	Evaluation
Min. Step (s)	0.5
Max. Step (s)	0.5
Average Step (s)	0.5

Signal Parameter Information:
Signal Info	

Chromatogram Data:
Time (min)	Step (s)	Value (µRIU)
0.000000	n.a.	-0.016875
0.008333	0.5	-0.016875
0.016667	0.5	-0.016875
0.025000	0.5	-0.016625
0.033333	0.5	-0.016750
0.041667	0.5	-0.016875
0.050000	0.5	-0.016625
0.058333	0.5	-0.016250
0.066667	0.5	-0.015500
0.075000	0.5	-0.015375
0.083333	0.5	-0.015000
0.091667	0.5	-0.014375
0.100000	0.5	-0.014375
0.108333	0.5	-0.014000
0.116667	0.5	-0.014000
0.125000	0.5	-0.013625
0.133333	0.5	-0.013250
0.141667	0.5	-0.013000
0.150000	0.5	-0.013000
0.158333	0.5	-0.012375
0.166667	0.5	-0.012000
0.175000	0.5	-0.011625
0.183333	0.5	-0.011375
0.191667	0.5	-0.011250
0.200000	0.5	-0.011125
0.208333	0.5	-0.010625
0.216667	0.5	-0.010750
0.225000	0.5	-0.010000
0.233333	0.5	-0.009875
0.241667	0.5	-0.009625
0.250000	0.5	-0.009500
0.258333	0.5	-0.009250
0.266667	0.5	-0.009000
0.275000	0.5	-0.009000
0.283333	0.5	-0.009000
0.291667	0.5	-0.009125
0.300000	0.5	-0.009125
0.308333	0.5	-0.008875
0.316667	0.5	-0.009000
0.325000	0.5	-0.009000
0.333333	0.5	-0.009250
0.341667	0.5	-0.009500
0.350000	0.5	-0.009625
0.358333	0.5	-0.010000
0.366667	0.5	-0.010125
0.375000	0.5	-0.010250
0.383333	0.5	-0.010250
0.391667	0.5	-0.010375
0.400000	0.5	-0.010375
0.408333	0.5	-0.010375
0.416667	0.5	-0.010625
0.425000	0.5	-0.010625
0.433333	0.5	-0.010750
0.441667	0.5	-0.010750
0.450000	0.5	-0.010875
0.458333	0.5	-0.011000
0.466667	0.5	-0.010750
0.475000	0.5	-0.011000
0.483333	0.5	-0.011125
0.491667	0.5	-0.011375
0.500000	0.5	-0.011625
0.508333	0.5	-0.011500
0.516667	0.5	-0.011750
0.525000	0.5	-0.012250
0.533333	0.5	-0.011750
0.541667	0.5	-0.011875
0.550000	0.5	-0.012125
0.558333	0.5	-0.012000
0.566667	0.5	-0.011625
0.575000	0.5	-0.011500
0.583333	0.5	-0.011875
0.591667	0.5	-0.012000
0.600000	0.5	-0.011875
0.608333	0.5	-0.011750
0.616667	0.5	-0.011875
0.625000	0.5	-0.012250
0.633333	0.5	-0.012250
0.641667	0.5	-0.012000
0.650000	0.5	-0.012000
0.658333	0.5	-0.012125
0.666667	0.5	-0.012250
0.675000	0.5	-0.011875
0.683333	0.5	-0.012000
0.691667	0.5	-0.011750
0.700000	0.5	-0.011250
0.708333	0.5	-0.011000
0.716667	0.5	-0.011375
0.725000	0.5	-0.011000
0.733333	0.5	-0.011250
0.741667	0.5	-0.011250
0.750000	0.5	-0.010625
0.758333	0.5	-0.010250
0.766667	0.5	-0.010000
0.775000	0.5	-0.009250
0.783333	0.5	-0.008625
0.791667	0.5	-0.008250
0.800000	0.5	-0.008000
0.808333	0.5	-0.007750
0.816667	0.5	-0.007250
0.825000	0.5	-0.007000
0.833333	0.5	-0.006500
0.841667	0.5	-0.006250
0.850000	0.5	-0.006375
0.858333	0.5	-0.005875
0.866667	0.5	-0.005375
0.875000	0.5	-0.005000
0.883333	0.5	-0.005125
0.891667	0.5	-0.005125
0.900000	0.5	-0.005125
0.908333	0.5	-0.004750
0.916667	0.5	-0.004375
0.925000	0.5	-0.003875
0.933333	0.5	-0.003375
0.941667	0.5	-0.003000
0.950000	0.5	-0.002375
0.958333	0.5	-0.002250
0.966667	0.5	-0.002000
0.975000	0.5	-0.001750
0.983333	0.5	-0.001250
0.991667	0.5	-0.001000
1.000000	0.5	-0.000875
1.008333	0.5	-0.001000
1.016667	0.5	-0.001000
1.025000	0.5	-0.000875
1.033333	0.5	-0.000750
1.041667	0.5	-0.000125
1.050000	0.5	0.000250
1.058333	0.5	0.000000
1.066667	0.5	0.000000
1.075000	0.5	0.000000
1.083333	0.5	-0.000125
1.091667	0.5	0.000000
1.100000	0.5	0.000000
1.108333	0.5	0.000000
1.116667	0.5	-0.000125
1.125000	0.5	-0.000125
1.133333	0.5	-0.000250
1.141667	0.5	-0.000250
1.150000	0.5	-0.000125
1.158333	0.5	0.000000
1.166667	0.5	0.000000
1.175000	0.5	0.000000
1.183333	0.5	0.000250
1.191667	0.5	0.000250
1.200000	0.5	0.000250
1.208333	0.5	0.000125
1.216667	0.5	0.000375
1.225000	0.5	0.000750
1.233333	0.5	0.000375
1.241667	0.5	0.000375
1.250000	0.5	0.000125
1.258333	0.5	0.000375
1.266667	0.5	0.000500
1.275000	0.5	0.000250
1.283333	0.5	0.000375
1.291667	0.5	0.000750
1.300000	0.5	0.000875
1.308333	0.5	0.001000
1.316667	0.5	0.001000
1.325000	0.5	0.001000
1.333333	0.5	0.001250
1.341667	0.5	0.001250
1.350000	0.5	0.001250
1.358333	0.5	0.001500
1.366667	0.5	0.001375
1.375000	0.5	0.001375
1.383333	0.5	0.001250
1.391667	0.5	0.001750
1.400000	0.5	0.001375
1.408333	0.5	0.001250
1.416667	0.5	0.001625
1.425000	0.5	0.001875
1.433333	0.5	0.002250
1.441667	0.5	0.002250
1.450000	0.5	0.001875
1.458333	0.5	0.002375
1.466667	0.5	0.002500
1.475000	0.5	0.002625
1.483333	0.5	0.002750
1.491667	0.5	0.002875
1.500000	0.5	0.003000
1.508333	0.5	0.002875
1.516667	0.5	0.002625
1.525000	0.5	0.002625
1.533333	0.5	0.002500
1.541667	0.5	0.002500
1.550000	0.5	0.002500
1.558333	0.5	0.002250
1.566667	0.5	0.002250
1.575000	0.5	0.002500
1.583333	0.5	0.002375
1.591667	0.5	0.002375
1.600000	0.5	0.002250
1.608333	0.5	0.002125
1.616667	0.5	0.002250
1.625000	0.5	0.001875
1.633333	0.5	0.001625
1.641667	0.5	0.001375
1.650000	0.5	0.001000
1.658333	0.5	0.001125
1.666667	0.5	0.000750
1.675000	0.5	0.000625
1.683333	0.5	0.000500
1.691667	0.5	0.000500
1.700000	0.5	0.000625
1.708333	0.5	0.000375
1.716667	0.5	0.000250
1.725000	0.5	0.000250
1.733333	0.5	0.000375
1.741667	0.5	0.000375
1.750000	0.5	0.001000
1.758333	0.5	0.000500
1.766667	0.5	0.000125
1.775000	0.5	-0.000125
1.783333	0.5	-0.000250
1.791667	0.5	-0.000250
1.800000	0.5	-0.000500
1.808333	0.5	-0.000625
1.816667	0.5	-0.000750
1.825000	0.5	-0.001125
1.833333	0.5	-0.001250
1.841667	0.5	-0.001250
1.850000	0.5	-0.001000
1.858333	0.5	-0.001375
1.866667	0.5	-0.001750
1.875000	0.5	-0.002250
1.883333	0.5	-0.002375
1.891667	0.5	-0.002500
1.900000	0.5	-0.002875
1.908333	0.5	-0.003000
1.916667	0.5	-0.003125
1.925000	0.5	-0.003500
1.933333	0.5	-0.003750
1.941667	0.5	-0.003875
1.950000	0.5	-0.004000
1.958333	0.5	-0.004250
1.966667	0.5	-0.004375
1.975000	0.5	-0.004375
1.983333	0.5	-0.004375
1.991667	0.5	-0.004500
2.000000	0.5	-0.004625
2.008333	0.5	-0.004625
2.016667	0.5	-0.004750
2.025000	0.5	-0.005125
2.033333	0.5	-0.005000
2.041667	0.5	-0.005125
2.050000	0.5	-0.005375
2.058333	0.5	-0.005250
2.066667	0.5	-0.005750
2.075000	0.5	-0.005625
2.083333	0.5	-0.006000
2.091667	0.5	-0.006250
2.100000	0.5	-0.006500
2.108333	0.5	-0.006500
2.116667	0.5	-0.005875
2.125000	0.5	-0.005250
2.133333	0.5	-0.005250
2.141667	0.5	-0.005125
2.150000	0.5	-0.005125
2.158333	0.5	-0.005250
2.166667	0.5	-0.005125
2.175000	0.5	-0.005125
2.183333	0.5	-0.005000
2.191667	0.5	-0.004750
2.200000	0.5	-0.005125
2.208333	0.5	-0.005250
2.216667	0.5	-0.005500
2.225000	0.5	-0.004875
2.233333	0.5	-0.004750
2.241667	0.5	-0.004500
2.250000	0.5	-0.004250
2.258333	0.5	-0.004375
2.266667	0.5	-0.004375
2.275000	0.5	-0.004625
2.283333	0.5	-0.004625
2.291667	0.5	-0.004625
2.300000	0.5	-0.004125
2.308333	0.5	-0.004000
2.316667	0.5	-0.004000
2.325000	0.5	-0.003875
2.333333	0.5	-0.004000
2.341667	0.5	-0.003500
2.350000	0.5	-0.003250
2.358333	0.5	-0.003125
2.366667	0.5	-0.003000
2.375000	0.5	-0.002750
2.383333	0.5	-0.002375
2.391667	0.5	-0.002375
2.400000	0.5	-0.001875
2.408333	0.5	-0.001375
2.416667	0.5	-0.001375
2.425000	0.5	-0.001250
2.433333	0.5	-0.001500
2.441667	0.5	-0.001250
2.450000	0.5	-0.000875
2.458333	0.5	-0.000750
2.466667	0.5	-0.000875
2.475000	0.5	-0.001000
2.483333	0.5	-0.000875
2.491667	0.5	-0.001000
2.500000	0.5	-0.000875
2.508333	0.5	-0.000750
2.516667	0.5	-0.000250
2.525000	0.5	-0.000250
2.533333	0.5	-0.000500
2.541667	0.5	-0.000875
2.550000	0.5	-0.000750
2.558333	0.5	-0.000875
2.566667	0.5	-0.000875
2.575000	0.5	-0.000625
2.583333	0.5	-0.000375
2.591667	0.5	0.000000
2.600000	0.5	-0.000500
2.608333	0.5	-0.000250
2.616667	0.5	0.000000
2.625000	0.5	-0.000125
2.633333	0.5	0.000000
2.641667	0.5	0.000625
2.650000	0.5	0.000625
2.658333	0.5	0.000250
2.666667	0.5	0.000625
2.675000	0.5	0.001250
2.683333	0.5	0.001625
2.691667	0.5	0.001625
2.700000	0.5	0.001750
2.708333	0.5	0.002125
2.716667	0.5	0.002250
2.725000	0.5	0.002125
2.733333	0.5	0.001875
2.741667	0.5	0.001750
2.750000	0.5	0.001375
2.758333	0.5	0.001375
2.766667	0.5	0.001875
2.775000	0.5	0.002250
2.783333	0.5	0.002250
2.791667	0.5	0.002625
2.800000	0.5	0.003125
2.808333	0.5	0.003500
2.816667	0.5	0.003750
2.825000	0.5	0.004125
2.833333	0.5	0.004250
2.841667	0.5	0.004500
2.850000	0.5	0.004625
2.858333	0.5	0.004875
2.866667	0.5	0.005000
2.875000	0.5	0.005750
2.883333	0.5	0.006000
2.891667	0.5	0.006125
2.900000	0.5	0.006500
2.908333	0.5	0.007250
2.916667	0.5	0.007625
2.925000	0.5	0.008125
2.933333	0.5	0.008375
2.941667	0.5	0.008875
2.950000	0.5	0.009125
2.958333	0.5	0.009250
2.966667	0.5	0.008875
2.975000	0.5	0.009125
2.983333	0.5	0.009375
2.991667	0.5	0.010125
3.000000	0.5	0.010375
3.008333	0.5	0.010125
3.016667	0.5	0.010375
3.025000	0.5	0.010375
3.033333	0.5	0.010625
3.041667	0.5	0.010875
3.050000	0.5	0.011250
3.058333	0.5	0.011125
3.066667	0.5	0.011000
3.075000	0.5	0.011000
3.083333	0.5	0.011250
3.091667	0.5	0.010875
3.100000	0.5	0.010750
3.108333	0.5	0.010625
3.116667	0.5	0.010750
3.125000	0.5	0.010625
3.133333	0.5	0.010500
3.141667	0.5	0.010500
3.150000	0.5	0.010750
3.158333	0.5	0.010750
3.166667	0.5	0.010875
3.175000	0.5	0.010625
3.183333	0.5	0.010500
3.191667	0.5	0.010250
3.200000	0.5	0.009625
3.208333	0.5	0.009125
3.216667	0.5	0.008875
3.225000	0.5	0.008250
3.233333	0.5	0.007875
3.241667	0.5	0.007750
3.250000	0.5	0.007375
3.258333	0.5	0.006875
3.266667	0.5	0.006750
3.275000	0.5	0.006375
3.283333	0.5	0.006000
3.291667	0.5	0.005625
3.300000	0.5	0.005125
3.308333	0.5	0.005000
3.316667	0.5	0.004875
3.325000	0.5	0.004375
3.333333	0.5	0.003875
3.341667	0.5	0.004000
3.350000	0.5	0.004000
3.358333	0.5	0.003375
3.366667	0.5	0.003250
3.375000	0.5	0.002875
3.383333	0.5	0.002500
3.391667	0.5	0.002375
3.400000	0.5	0.002375
3.408333	0.5	0.002625
3.416667	0.5	0.002750
3.425000	0.5	0.002875
3.433333	0.5	0.002625
3.441667	0.5	0.002375
3.450000	0.5	0.002625
3.458333	0.5	0.003125
3.466667	0.5	0.003000
3.475000	0.5	0.003125
3.483333	0.5	0.003000
3.491667	0.5	0.003000
3.500000	0.5	0.003375
3.508333	0.5	0.003625
3.516667	0.5	0.003625
3.525000	0.5	0.004500
3.533333	0.5	0.005125
3.541667	0.5	0.005125
3.550000	0.5	0.005125
3.558333	0.5	0.005875
3.566667	0.5	0.006000
3.575000	0.5	0.005875
3.583333	0.5	0.006000
3.591667	0.5	0.006375
3.600000	0.5	0.006375
3.608333	0.5	0.006375
3.616667	0.5	0.006500
3.625000	0.5	0.006625
3.633333	0.5	0.006875
3.641667	0.5	0.007500
3.650000	0.5	0.007625
3.658333	0.5	0.007750
3.666667	0.5	0.007875
3.675000	0.5	0.008250
3.683333	0.5	0.008625
3.691667	0.5	0.008625
3.700000	0.5	0.008500
3.708333	0.5	0.009000
3.716667	0.5	0.009125
3.725000	0.5	0.009250
3.733333	0.5	0.009250
3.741667	0.5	0.009375
3.750000	0.5	0.009625
3.758333	0.5	0.009500
3.766667	0.5	0.010125
3.775000	0.5	0.010125
3.783333	0.5	0.010500
3.791667	0.5	0.010500
3.800000	0.5	0.010750
3.808333	0.5	0.010625
3.816667	0.5	0.010375
3.825000	0.5	0.010250
3.833333	0.5	0.010000
3.841667	0.5	0.010500
3.850000	0.5	0.010500
3.858333	0.5	0.010375
3.866667	0.5	0.010500
3.875000	0.5	0.010375
3.883333	0.5	0.010500
3.891667	0.5	0.010250
3.900000	0.5	0.010250
3.908333	0.5	0.010125
3.916667	0.5	0.009875
3.925000	0.5	0.010000
3.933333	0.5	0.010125
3.941667	0.5	0.009875
3.950000	0.5	0.009750
3.958333	0.5	0.009250
3.966667	0.5	0.008875
3.975000	0.5	0.008500
3.983333	0.5	0.007875
3.991667	0.5	0.007375
4.000000	0.5	0.006625
4.008333	0.5	0.005875
4.016667	0.5	0.005500
4.025000	0.5	0.005250
4.033333	0.5	0.004500
4.041667	0.5	0.003875
4.050000	0.5	0.003375
4.058333	0.5	0.002875
4.066667	0.5	0.001875
4.075000	0.5	0.001375
4.083333	0.5	0.001000
4.091667	0.5	0.000125
4.100000	0.5	-0.000500
4.108333	0.5	-0.001375
4.116667	0.5	-0.002000
4.125000	0.5	-0.003250
4.133333	0.5	-0.004000
4.141667	0.5	-0.004875
4.150000	0.5	-0.005625
4.158333	0.5	-0.006000
4.166667	0.5	-0.006375
4.175000	0.5	-0.007375
4.183333	0.5	-0.008375
4.191667	0.5	-0.009375
4.200000	0.5	-0.010375
4.208333	0.5	-0.011250
4.216667	0.5	-0.012000
4.225000	0.5	-0.012625
4.233333	0.5	-0.013625
4.241667	0.5	-0.014250
4.250000	0.5	-0.014750
4.258333	0.5	-0.015500
4.266667	0.5	-0.016250
4.275000	0.5	-0.017125
4.283333	0.5	-0.017875
4.291667	0.5	-0.018250
4.300000	0.5	-0.018500
4.308333	0.5	-0.018875
4.316667	0.5	-0.019000
4.325000	0.5	-0.019500
4.333333	0.5	-0.019750
4.341667	0.5	-0.019625
4.350000	0.5	-0.019500
4.358333	0.5	-0.019500
4.366667	0.5	-0.019625
4.375000	0.5	-0.019750
4.383333	0.5	-0.020000
4.391667	0.5	-0.020000
4.400000	0.5	-0.020000
4.408333	0.5	-0.019875
4.416667	0.5	-0.019875
4.425000	0.5	-0.019875
4.433333	0.5	-0.019875
4.441667	0.5	-0.019750
4.450000	0.5	-0.019125
4.458333	0.5	-0.018750
4.466667	0.5	-0.018250
4.475000	0.5	-0.017750
4.483333	0.5	-0.017125
4.491667	0.5	-0.016750
4.500000	0.5	-0.016250
4.508333	0.5	-0.015375
4.516667	0.5	-0.014750
4.525000	0.5	-0.014125
4.533333	0.5	-0.013625
4.541667	0.5	-0.013000
4.550000	0.5	-0.012000
4.558333	0.5	-0.011375
4.566667	0.5	-0.010250
4.575000	0.5	-0.009500
4.583333	0.5	-0.008875
4.591667	0.5	-0.008125
4.600000	0.5	-0.007250
4.608333	0.5	-0.006750
4.616667	0.5	-0.006000
4.625000	0.5	-0.005125
4.633333	0.5	-0.004375
4.641667	0.5	-0.003500
4.650000	0.5	-0.002750
4.658333	0.5	-0.001500
4.666667	0.5	-0.000875
4.675000	0.5	-0.000250
4.683333	0.5	0.000375
4.691667	0.5	0.001000
4.700000	0.5	0.001750
4.708333	0.5	0.002250
4.716667	0.5	0.002625
4.725000	0.5	0.003500
4.733333	0.5	0.003875
4.741667	0.5	0.004625
4.750000	0.5	0.005375
4.758333	0.5	0.006000
4.766667	0.5	0.006500
4.775000	0.5	0.007125
4.783333	0.5	0.007125
4.791667	0.5	0.007250
4.800000	0.5	0.007500
4.808333	0.5	0.007750
4.816667	0.5	0.008000
4.825000	0.5	0.008500
4.833333	0.5	0.008750
4.841667	0.5	0.008875
4.850000	0.5	0.009750
4.858333	0.5	0.010000
4.866667	0.5	0.010375
4.875000	0.5	0.010625
4.883333	0.5	0.010750
4.891667	0.5	0.010875
4.900000	0.5	0.010875
4.908333	0.5	0.011125
4.916667	0.5	0.011375
4.925000	0.5	0.011000
4.933333	0.5	0.011000
4.941667	0.5	0.011000
4.950000	0.5	0.010875
4.958333	0.5	0.011000
4.966667	0.5	0.011250
4.975000	0.5	0.011125
4.983333	0.5	0.010875
4.991667	0.5	0.011250
5.000000	0.5	0.011000
5.008333	0.5	0.011000
5.016667	0.5	0.011125
5.025000	0.5	0.011125
5.033333	0.5	0.011375
5.041667	0.5	0.011250
5.050000	0.5	0.011000
5.058333	0.5	0.010750
5.066667	0.5	0.010625
5.075000	0.5	0.010750
5.083333	0.5	0.010500
5.091667	0.5	0.010500
5.100000	0.5	0.010375
5.108333	0.5	0.010000
5.116667	0.5	0.010375
5.125000	0.5	0.010375
5.133333	0.5	0.009875
5.141667	0.5	0.009625
5.150000	0.5	0.009250
5.158333	0.5	0.009000
5.166667	0.5	0.008875
5.175000	0.5	0.008250
5.183333	0.5	0.007625
5.191667	0.5	0.007250
5.200000	0.5	0.006875
5.208333	0.5	0.006875
5.216667	0.5	0.007000
5.225000	0.5	0.007000
5.233333	0.5	0.006500
5.241667	0.5	0.006250
5.250000	0.5	0.005625
5.258333	0.5	0.005375
5.266667	0.5	0.005125
5.275000	0.5	0.004750
5.283333	0.5	0.004125
5.291667	0.5	0.003625
5.300000	0.5	0.003375
5.308333	0.5	0.003000
5.316667	0.5	0.003125
5.325000	0.5	0.003125
5.333333	0.5	0.002500
5.341667	0.5	0.001875
5.350000	0.5	0.001750
5.358333	0.5	0.001375
5.366667	0.5	0.000500
5.375000	0.5	0.000250
5.383333	0.5	0.000125
5.391667	0.5	0.000000
5.400000	0.5	-0.000375
5.408333	0.5	-0.000750
5.416667	0.5	-0.001125
5.425000	0.5	-0.001375
5.433333	0.5	-0.001875
5.441667	0.5	-0.002375
5.450000	0.5	-0.002250
5.458333	0.5	-0.002500
5.466667	0.5	-0.002750
5.475000	0.5	-0.002875
5.483333	0.5	-0.003375
5.491667	0.5	-0.003750
5.500000	0.5	-0.004000
5.508333	0.5	-0.004500
5.516667	0.5	-0.004875
5.525000	0.5	-0.005125
5.533333	0.5	-0.005500
5.541667	0.5	-0.005875
5.550000	0.5	-0.006125
5.558333	0.5	-0.006125
5.566667	0.5	-0.005875
5.575000	0.5	-0.006125
5.583333	0.5	-0.006750
5.591667	0.5	-0.006750
5.600000	0.5	-0.007125
5.608333	0.5	-0.007500
5.616667	0.5	-0.008000
5.625000	0.5	-0.008500
5.633333	0.5	-0.008875
5.641667	0.5	-0.009000
5.650000	0.5	-0.009375
5.658333	0.5	-0.009625
5.666667	0.5	-0.010125
5.675000	0.5	-0.010500
5.683333	0.5	-0.011000
5.691667	0.5	-0.011500
5.700000	0.5	-0.012000
5.708333	0.5	-0.012250
5.716667	0.5	-0.012125
5.725000	0.5	-0.012000
5.733333	0.5	-0.012375
5.741667	0.5	-0.012500
5.750000	0.5	-0.012500
5.758333	0.5	-0.012250
5.766667	0.5	-0.012500
5.775000	0.5	-0.012375
5.783333	0.5	-0.012250
5.791667	0.5	-0.012250
5.800000	0.5	-0.012500
5.808333	0.5	-0.012625
5.816667	0.5	-0.012625
5.825000	0.5	-0.012750
5.833333	0.5	-0.012625
5.841667	0.5	-0.012500
5.850000	0.5	-0.012125
5.858333	0.5	-0.011875
5.866667	0.5	-0.011500
5.875000	0.5	-0.010875
5.883333	0.5	-0.010875
5.891667	0.5	-0.010750
5.900000	0.5	-0.009875
5.908333	0.5	-0.009500
5.916667	0.5	-0.009000
5.925000	0.5	-0.008625
5.933333	0.5	-0.008625
5.941667	0.5	-0.008750
5.950000	0.5	-0.008875
5.958333	0.5	-0.008250
5.966667	0.5	-0.007875
5.975000	0.5	-0.007500
5.983333	0.5	-0.007375
5.991667	0.5	-0.007750
6.000000	0.5	-0.007500
6.008333	0.5	-0.007500
6.016667	0.5	-0.007000
6.025000	0.5	-0.006875
6.033333	0.5	-0.006625
6.041667	0.5	-0.006375
6.050000	0.5	-0.005875
6.058333	0.5	-0.005625
6.066667	0.5	-0.005875
6.075000	0.5	-0.006000
6.083333	0.5	-0.006125
6.091667	0.5	-0.006000
6.100000	0.5	-0.005500
6.108333	0.5	-0.005250
6.116667	0.5	-0.005250
6.125000	0.5	-0.005500
6.133333	0.5	-0.005500
6.141667	0.5	-0.005625
6.150000	0.5	-0.006000
6.158333	0.5	-0.006250
6.166667	0.5	-0.006500
6.175000	0.5	-0.006750
6.183333	0.5	-0.006875
6.191667	0.5	-0.006875
6.200000	0.5	-0.007125
6.208333	0.5	-0.007000
6.216667	0.5	-0.007125
6.225000	0.5	-0.007000
6.233333	0.5	-0.006875
6.241667	0.5	-0.007000
6.250000	0.5	-0.007125
6.258333	0.5	-0.007375
6.266667	0.5	-0.007750
6.275000	0.5	-0.008125
6.283333	0.5	-0.008125
6.291667	0.5	-0.008250
6.300000	0.5	-0.008625
6.308333	0.5	-0.008625
6.316667	0.5	-0.008625
6.325000	0.5	-0.008625
6.333333	0.5	-0.008500
6.341667	0.5	-0.008500
6.350000	0.5	-0.008250
6.358333	0.5	-0.008125
6.366667	0.5	-0.007750
6.375000	0.5	-0.007375
6.383333	0.5	-0.006250
6.391667	0.5	-0.005625
6.400000	0.5	-0.005000
6.408333	0.5	-0.004375
6.416667	0.5	-0.003750
6.425000	0.5	-0.002750
6.433333	0.5	-0.001875
6.441667	0.5	-0.001125
6.450000	0.5	-0.000625
6.458333	0.5	-0.000375
6.466667	0.5	-0.000125
6.475000	0.5	0.000125
6.483333	0.5	0.000375
6.491667	0.5	0.001000
6.500000	0.5	0.001625
6.508333	0.5	0.001625
6.516667	0.5	0.002125
6.525000	0.5	0.002125
6.533333	0.5	0.002375
6.541667	0.5	0.002625
6.550000	0.5	0.002000
6.558333	0.5	0.002000
6.566667	0.5	0.001625
6.575000	0.5	0.001000
6.583333	0.5	0.000750
6.591667	0.5	0.000625
6.600000	0.5	0.000000
6.608333	0.5	-0.000250
6.616667	0.5	-0.000625
6.625000	0.5	-0.001500
6.633333	0.5	-0.002125
6.641667	0.5	-0.002625
6.650000	0.5	-0.002750
6.658333	0.5	-0.003375
6.666667	0.5	-0.003875
6.675000	0.5	-0.004500
6.683333	0.5	-0.005250
6.691667	0.5	-0.006250
6.700000	0.5	-0.007125
6.708333	0.5	-0.008000
6.716667	0.5	-0.008750
6.725000	0.5	-0.009875
6.733333	0.5	-0.010625
6.741667	0.5	-0.011875
6.750000	0.5	-0.012875
6.758333	0.5	-0.014125
6.766667	0.5	-0.016375
6.775000	0.5	-0.019625
6.783333	0.5	-0.024125
6.791667	0.5	-0.030375
6.800000	0.5	-0.039750
6.808333	0.5	-0.054500
6.816667	0.5	-0.076750
6.825000	0.5	-0.110375
6.833333	0.5	-0.160125
6.841667	0.5	-0.233125
6.850000	0.5	-0.336500
6.858333	0.5	-0.479250
6.866667	0.5	-0.668250
6.875000	0.5	-0.906375
6.883333	0.5	-1.194250
6.891667	0.5	-1.525625
6.900000	0.5	-1.888375
6.908333	0.5	-2.266750
6.916667	0.5	-2.640125
6.925000	0.5	-2.987375
6.933333	0.5	-3.289250
6.941667	0.5	-3.529875
6.950000	0.5	-3.698750
6.958333	0.5	-3.791125
6.966667	0.5	-3.807250
6.975000	0.5	-3.752250
6.983333	0.5	-3.635000
6.991667	0.5	-3.466125
7.000000	0.5	-3.258625
7.008333	0.5	-3.023625
7.016667	0.5	-2.773000
7.025000	0.5	-2.516375
7.033333	0.5	-2.263000
7.041667	0.5	-2.018000
7.050000	0.5	-1.787125
7.058333	0.5	-1.573250
7.066667	0.5	-1.377750
7.075000	0.5	-1.201625
7.083333	0.5	-1.045000
7.091667	0.5	-0.906625
7.100000	0.5	-0.785500
7.108333	0.5	-0.680250
7.116667	0.5	-0.588875
7.125000	0.5	-0.510250
7.133333	0.5	-0.442750
7.141667	0.5	-0.385375
7.150000	0.5	-0.336375
7.158333	0.5	-0.294500
7.166667	0.5	-0.258750
7.175000	0.5	-0.228000
7.183333	0.5	-0.201750
7.191667	0.5	-0.179500
7.200000	0.5	-0.160625
7.208333	0.5	-0.143625
7.216667	0.5	-0.129125
7.225000	0.5	-0.116250
7.233333	0.5	-0.105375
7.241667	0.5	-0.095375
7.250000	0.5	-0.086625
7.258333	0.5	-0.079125
7.266667	0.5	-0.072625
7.275000	0.5	-0.066875
7.283333	0.5	-0.061500
7.291667	0.5	-0.057125
7.300000	0.5	-0.053000
7.308333	0.5	-0.049000
7.316667	0.5	-0.045375
7.325000	0.5	-0.042250
7.333333	0.5	-0.039250
7.341667	0.5	-0.036750
7.350000	0.5	-0.034125
7.358333	0.5	-0.031625
7.366667	0.5	-0.029625
7.375000	0.5	-0.028500
7.383333	0.5	-0.027125
7.391667	0.5	-0.025375
7.400000	0.5	-0.023750
7.408333	0.5	-0.022500
7.416667	0.5	-0.021500
7.425000	0.5	-0.020500
7.433333	0.5	-0.019000
7.441667	0.5	-0.017625
7.450000	0.5	-0.016500
7.458333	0.5	-0.015625
7.466667	0.5	-0.014500
7.475000	0.5	-0.013250
7.483333	0.5	-0.012000
7.491667	0.5	-0.011125
7.500000	0.5	-0.010375
7.508333	0.5	-0.009500
7.516667	0.5	-0.008750
7.525000	0.5	-0.008125
7.533333	0.5	-0.007000
7.541667	0.5	-0.006250
7.550000	0.5	-0.005125
7.558333	0.5	-0.004125
7.566667	0.5	-0.003750
7.575000	0.5	-0.003125
7.583333	0.5	-0.002000
7.591667	0.5	-0.001000
7.600000	0.5	-0.000750
7.608333	0.5	0.000000
7.616667	0.5	0.000875
7.625000	0.5	0.001625
7.633333	0.5	0.002250
7.641667	0.5	0.003375
7.650000	0.5	0.004000
7.658333	0.5	0.004250
7.666667	0.5	0.004625
7.675000	0.5	0.005000
7.683333	0.5	0.005375
7.691667	0.5	0.005375
7.700000	0.5	0.005875
7.708333	0.5	0.006625
7.716667	0.5	0.007250
7.725000	0.5	0.007625
7.733333	0.5	0.008000
7.741667	0.5	0.008500
7.750000	0.5	0.009000
7.758333	0.5	0.009875
7.766667	0.5	0.010375
7.775000	0.5	0.010875
7.783333	0.5	0.010875
7.791667	0.5	0.011000
7.800000	0.5	0.011125
7.808333	0.5	0.011000
7.816667	0.5	0.011125
7.825000	0.5	0.011125
7.833333	0.5	0.011500
7.841667	0.5	0.011500
7.850000	0.5	0.011750
7.858333	0.5	0.011250
7.866667	0.5	0.011125
7.875000	0.5	0.011000
7.883333	0.5	0.011250
7.891667	0.5	0.011250
7.900000	0.5	0.011000
7.908333	0.5	0.010375
7.916667	0.5	0.010125
7.925000	0.5	0.010125
7.933333	0.5	0.009875
7.941667	0.5	0.009875
7.950000	0.5	0.009625
7.958333	0.5	0.009250
7.966667	0.5	0.009375
7.975000	0.5	0.009125
7.983333	0.5	0.009125
7.991667	0.5	0.009125
8.000000	0.5	0.008750
8.008333	0.5	0.008500
8.016667	0.5	0.008000
8.025000	0.5	0.007625
8.033333	0.5	0.007125
8.041667	0.5	0.006625
8.050000	0.5	0.006000
8.058333	0.5	0.005750
8.066667	0.5	0.005375
8.075000	0.5	0.005000
8.083333	0.5	0.004500
8.091667	0.5	0.004125
8.100000	0.5	0.003625
8.108333	0.5	0.003250
8.116667	0.5	0.002750
8.125000	0.5	0.002500
8.133333	0.5	0.002250
8.141667	0.5	0.001750
8.150000	0.5	0.001375
8.158333	0.5	0.001000
8.166667	0.5	0.000625
8.175000	0.5	0.000500
8.183333	0.5	0.000375
8.191667	0.5	0.000000
8.200000	0.5	-0.000500
8.208333	0.5	-0.001125
8.216667	0.5	-0.001750
8.225000	0.5	-0.002250
8.233333	0.5	-0.002125
8.241667	0.5	-0.002500
8.250000	0.5	-0.003000
8.258333	0.5	-0.003750
8.266667	0.5	-0.003875
8.275000	0.5	-0.004125
8.283333	0.5	-0.004000
8.291667	0.5	-0.004625
8.300000	0.5	-0.005500
8.308333	0.5	-0.005875
8.316667	0.5	-0.006250
8.325000	0.5	-0.007000
8.333333	0.5	-0.007375
8.341667	0.5	-0.007625
8.350000	0.5	-0.008250
8.358333	0.5	-0.008500
8.366667	0.5	-0.008625
8.375000	0.5	-0.009000
8.383333	0.5	-0.009375
8.391667	0.5	-0.009375
8.400000	0.5	-0.009000
8.408333	0.5	-0.009250
8.416667	0.5	-0.009625
8.425000	0.5	-0.009875
8.433333	0.5	-0.010250
8.441667	0.5	-0.010500
8.450000	0.5	-0.010875
8.458333	0.5	-0.011125
8.466667	0.5	-0.011375
8.475000	0.5	-0.011500
8.483333	0.5	-0.011625
8.491667	0.5	-0.011875
8.500000	0.5	-0.011875
8.508333	0.5	-0.011875
8.516667	0.5	-0.012125
8.525000	0.5	-0.012375
8.533333	0.5	-0.012375
8.541667	0.5	-0.012625
8.550000	0.5	-0.012875
8.558333	0.5	-0.013250
8.566667	0.5	-0.013125
8.575000	0.5	-0.012875
8.583333	0.5	-0.012875
8.591667	0.5	-0.012750
8.600000	0.5	-0.012500
8.608333	0.5	-0.012500
8.616667	0.5	-0.012500
8.625000	0.5	-0.012125
8.633333	0.5	-0.012250
8.641667	0.5	-0.012250
8.650000	0.5	-0.012000
8.658333	0.5	-0.011875
8.666667	0.5	-0.011750
8.675000	0.5	-0.011250
8.683333	0.5	-0.010875
8.691667	0.5	-0.010750
8.700000	0.5	-0.010750
8.708333	0.5	-0.010500
8.716667	0.5	-0.010000
8.725000	0.5	-0.009500
8.733333	0.5	-0.009000
8.741667	0.5	-0.008750
8.750000	0.5	-0.008625
8.758333	0.5	-0.007875
8.766667	0.5	-0.007875
8.775000	0.5	-0.007750
8.783333	0.5	-0.007375
8.791667	0.5	-0.007125
8.800000	0.5	-0.006500
8.808333	0.5	-0.006125
8.816667	0.5	-0.005875
8.825000	0.5	-0.005875
8.833333	0.5	-0.005500
8.841667	0.5	-0.005250
8.850000	0.5	-0.005125
8.858333	0.5	-0.005125
8.866667	0.5	-0.005125
8.875000	0.5	-0.005000
8.883333	0.5	-0.004875
8.891667	0.5	-0.004625
8.900000	0.5	-0.004500
8.908333	0.5	-0.004125
8.916667	0.5	-0.004500
8.925000	0.5	-0.004500
8.933333	0.5	-0.004375
8.941667	0.5	-0.004375
8.950000	0.5	-0.004250
8.958333	0.5	-0.003875
8.966667	0.5	-0.003625
8.975000	0.5	-0.003000
8.983333	0.5	-0.002625
8.991667	0.5	-0.002625
9.000000	0.5	-0.002500
9.008333	0.5	-0.002750
9.016667	0.5	-0.002125
9.025000	0.5	-0.001500
9.033333	0.5	-0.000750
9.041667	0.5	-0.000250
9.050000	0.5	-0.000375
9.058333	0.5	0.000000
9.066667	0.5	0.000000
9.075000	0.5	0.000000
9.083333	0.5	0.000250
9.091667	0.5	0.000625
9.100000	0.5	0.000875
9.108333	0.5	0.001250
9.116667	0.5	0.001500
9.125000	0.5	0.001750
9.133333	0.5	0.002250
9.141667	0.5	0.002875
9.150000	0.5	0.003500
9.158333	0.5	0.004375
9.166667	0.5	0.004875
9.175000	0.5	0.005250
9.183333	0.5	0.005375
9.191667	0.5	0.005625
9.200000	0.5	0.006125
9.208333	0.5	0.006375
9.216667	0.5	0.006750
9.225000	0.5	0.007000
9.233333	0.5	0.007250
9.241667	0.5	0.007625
9.250000	0.5	0.008000
9.258333	0.5	0.008000
9.266667	0.5	0.007875
9.275000	0.5	0.008375
9.283333	0.5	0.008375
9.291667	0.5	0.008375
9.300000	0.5	0.008625
9.308333	0.5	0.008750
9.316667	0.5	0.008750
9.325000	0.5	0.008375
9.333333	0.5	0.008250
9.341667	0.5	0.008000
9.350000	0.5	0.008000
9.358333	0.5	0.007875
9.366667	0.5	0.007750
9.375000	0.5	0.007375
9.383333	0.5	0.007125
9.391667	0.5	0.006750
9.400000	0.5	0.006750
9.408333	0.5	0.006500
9.416667	0.5	0.006375
9.425000	0.5	0.006125
9.433333	0.5	0.005250
9.441667	0.5	0.004625
9.450000	0.5	0.003875
9.458333	0.5	0.003375
9.466667	0.5	0.002750
9.475000	0.5	0.002500
9.483333	0.5	0.002125
9.491667	0.5	0.001500
9.500000	0.5	0.001375
9.508333	0.5	0.001000
9.516667	0.5	0.000750
9.525000	0.5	0.000125
9.533333	0.5	-0.000125
9.541667	0.5	-0.000500
9.550000	0.5	-0.000750
9.558333	0.5	-0.001125
9.566667	0.5	-0.001500
9.575000	0.5	-0.001375
9.583333	0.5	-0.000875
9.591667	0.5	-0.000750
9.600000	0.5	-0.000750
9.608333	0.5	-0.000500
9.616667	0.5	-0.000750
9.625000	0.5	-0.000625
9.633333	0.5	-0.000625
9.641667	0.5	-0.000250
9.650000	0.5	0.000125
9.658333	0.5	0.000000
9.666667	0.5	0.000000
9.675000	0.5	0.000500
9.683333	0.5	0.000625
9.691667	0.5	0.001125
9.700000	0.5	0.001500
9.708333	0.5	0.001875
9.716667	0.5	0.002125
9.725000	0.5	0.002000
9.733333	0.5	0.001750
9.741667	0.5	0.002000
9.750000	0.5	0.002375
9.758333	0.5	0.002875
9.766667	0.5	0.003125
9.775000	0.5	0.003625
9.783333	0.5	0.003500
9.791667	0.5	0.004000
9.800000	0.5	0.004250
9.808333	0.5	0.004875
9.816667	0.5	0.005000
9.825000	0.5	0.004875
9.833333	0.5	0.005000
9.841667	0.5	0.005250
9.850000	0.5	0.005625
9.858333	0.5	0.005875
9.866667	0.5	0.005750
9.875000	0.5	0.005375
9.883333	0.5	0.005750
9.891667	0.5	0.005375
9.900000	0.5	0.005250
9.908333	0.5	0.005125
9.916667	0.5	0.005125
9.925000	0.5	0.005125
9.933333	0.5	0.004875
9.941667	0.5	0.005000
9.950000	0.5	0.005125
9.958333	0.5	0.005000
9.966667	0.5	0.004625
9.975000	0.5	0.004625
9.983333	0.5	0.004625
9.991667	0.5	0.004375
10.000000	0.5	0.004125
10.008333	0.5	0.003500
10.016667	0.5	0.003125
10.025000	0.5	0.003000
10.033333	0.5	0.002500
10.041667	0.5	0.002125
10.050000	0.5	0.001750
10.058333	0.5	0.001250
10.066667	0.5	0.001125
10.075000	0.5	0.001125
10.083333	0.5	0.000625
10.091667	0.5	0.000500
10.100000	0.5	0.000375
10.108333	0.5	0.000375
10.116667	0.5	-0.000250
10.125000	0.5	-0.000500
10.133333	0.5	-0.001000
10.141667	0.5	-0.001500
10.150000	0.5	-0.001500
10.158333	0.5	-0.001500
10.166667	0.5	-0.001750
10.175000	0.5	-0.001750
10.183333	0.5	-0.002000
10.191667	0.5	-0.002125
10.200000	0.5	-0.002250
10.208333	0.5	-0.002500
10.216667	0.5	-0.002625
10.225000	0.5	-0.002875
10.233333	0.5	-0.003125
10.241667	0.5	-0.003500
10.250000	0.5	-0.003875
10.258333	0.5	-0.004250
10.266667	0.5	-0.004875
10.275000	0.5	-0.005000
10.283333	0.5	-0.005375
10.291667	0.5	-0.005375
10.300000	0.5	-0.005625
10.308333	0.5	-0.005750
10.316667	0.5	-0.005750
10.325000	0.5	-0.006000
10.333333	0.5	-0.006375
10.341667	0.5	-0.007125
10.350000	0.5	-0.007250
10.358333	0.5	-0.007375
10.366667	0.5	-0.007375
10.375000	0.5	-0.007500
10.383333	0.5	-0.007625
10.391667	0.5	-0.008000
10.400000	0.5	-0.008500
10.408333	0.5	-0.008875
10.416667	0.5	-0.009000
10.425000	0.5	-0.009125
10.433333	0.5	-0.009125
10.441667	0.5	-0.009250
10.450000	0.5	-0.009750
10.458333	0.5	-0.010250
10.466667	0.5	-0.010625
10.475000	0.5	-0.011000
10.483333	0.5	-0.011125
10.491667	0.5	-0.011125
10.500000	0.5	-0.011000
10.508333	0.5	-0.011250
10.516667	0.5	-0.011625
10.525000	0.5	-0.012000
10.533333	0.5	-0.012125
10.541667	0.5	-0.012125
10.550000	0.5	-0.012125
10.558333	0.5	-0.011875
10.566667	0.5	-0.012500
10.575000	0.5	-0.013000
10.583333	0.5	-0.013250
10.591667	0.5	-0.013375
10.600000	0.5	-0.013750
10.608333	0.5	-0.014125
10.616667	0.5	-0.013750
10.625000	0.5	-0.013875
10.633333	0.5	-0.014125
10.641667	0.5	-0.014125
10.650000	0.5	-0.014000
10.658333	0.5	-0.013875
10.666667	0.5	-0.013625
10.675000	0.5	-0.014000
10.683333	0.5	-0.014125
10.691667	0.5	-0.014000
10.700000	0.5	-0.014125
10.708333	0.5	-0.014500
10.716667	0.5	-0.014375
10.725000	0.5	-0.014125
10.733333	0.5	-0.014125
10.741667	0.5	-0.013750
10.750000	0.5	-0.014000
10.758333	0.5	-0.014250
10.766667	0.5	-0.014625
10.775000	0.5	-0.014375
10.783333	0.5	-0.013750
10.791667	0.5	-0.013625
10.800000	0.5	-0.013625
10.808333	0.5	-0.013625
10.816667	0.5	-0.013375
10.825000	0.5	-0.013125
10.833333	0.5	-0.013250
10.841667	0.5	-0.013125
10.850000	0.5	-0.013375
10.858333	0.5	-0.013375
10.866667	0.5	-0.013375
10.875000	0.5	-0.013250
10.883333	0.5	-0.013500
10.891667	0.5	-0.013625
10.900000	0.5	-0.013625
10.908333	0.5	-0.013625
10.916667	0.5	-0.013375
10.925000	0.5	-0.013375
10.933333	0.5	-0.013125
10.941667	0.5	-0.013750
10.950000	0.5	-0.014000
10.958333	0.5	-0.014125
10.966667	0.5	-0.014125
10.975000	0.5	-0.014375
10.983333	0.5	-0.014750
10.991667	0.5	-0.015125
11.000000	0.5	-0.015375
11.008333	0.5	-0.015625
11.016667	0.5	-0.015750
11.025000	0.5	-0.015875
11.033333	0.5	-0.016125
11.041667	0.5	-0.016500
11.050000	0.5	-0.016625
11.058333	0.5	-0.016750
11.066667	0.5	-0.017250
11.075000	0.5	-0.017375
11.083333	0.5	-0.017625
11.091667	0.5	-0.018250
11.100000	0.5	-0.018750
11.108333	0.5	-0.019000
11.116667	0.5	-0.019500
11.125000	0.5	-0.019875
11.133333	0.5	-0.020125
11.141667	0.5	-0.020125
11.150000	0.5	-0.020625
11.158333	0.5	-0.021000
11.166667	0.5	-0.021125
11.175000	0.5	-0.021625
11.183333	0.5	-0.021875
11.191667	0.5	-0.021625
11.200000	0.5	-0.021375
11.208333	0.5	-0.021125
11.216667	0.5	-0.021500
11.225000	0.5	-0.021625
11.233333	0.5	-0.021500
11.241667	0.5	-0.021500
11.250000	0.5	-0.021250
11.258333	0.5	-0.021500
11.266667	0.5	-0.021625
11.275000	0.5	-0.021625
11.283333	0.5	-0.021625
11.291667	0.5	-0.021750
11.300000	0.5	-0.021750
11.308333	0.5	-0.021500
11.316667	0.5	-0.021375
11.325000	0.5	-0.021125
11.333333	0.5	-0.021125
11.341667	0.5	-0.021125
11.350000	0.5	-0.021000
11.358333	0.5	-0.020625
11.366667	0.5	-0.020500
11.375000	0.5	-0.020625
11.383333	0.5	-0.020375
11.391667	0.5	-0.019750
11.400000	0.5	-0.019125
11.408333	0.5	-0.018875
11.416667	0.5	-0.019000
11.425000	0.5	-0.018250
11.433333	0.5	-0.018000
11.441667	0.5	-0.017625
11.450000	0.5	-0.017250
11.458333	0.5	-0.017000
11.466667	0.5	-0.017000
11.475000	0.5	-0.016750
11.483333	0.5	-0.016250
11.491667	0.5	-0.016000
11.500000	0.5	-0.015875
11.508333	0.5	-0.015375
11.516667	0.5	-0.015000
11.525000	0.5	-0.014125
11.533333	0.5	-0.013875
11.541667	0.5	-0.013750
11.550000	0.5	-0.013375
11.558333	0.5	-0.012625
11.566667	0.5	-0.012375
11.575000	0.5	-0.012625
11.583333	0.5	-0.012375
11.591667	0.5	-0.012000
11.600000	0.5	-0.012000
11.608333	0.5	-0.012000
11.616667	0.5	-0.011750
11.625000	0.5	-0.011250
11.633333	0.5	-0.011250
11.641667	0.5	-0.010750
11.650000	0.5	-0.010500
11.658333	0.5	-0.010250
11.666667	0.5	-0.010250
11.675000	0.5	-0.010250
11.683333	0.5	-0.010250
11.691667	0.5	-0.010125
11.700000	0.5	-0.010000
11.708333	0.5	-0.010000
11.716667	0.5	-0.010375
11.725000	0.5	-0.010625
11.733333	0.5	-0.010750
11.741667	0.5	-0.010750
11.750000	0.5	-0.010875
11.758333	0.5	-0.010750
11.766667	0.5	-0.011000
11.775000	0.5	-0.011250
11.783333	0.5	-0.011375
11.791667	0.5	-0.011500
11.800000	0.5	-0.011875
11.808333	0.5	-0.011500
11.816667	0.5	-0.011375
11.825000	0.5	-0.011625
11.833333	0.5	-0.011500
11.841667	0.5	-0.011750
11.850000	0.5	-0.012125
11.858333	0.5	-0.012375
11.866667	0.5	-0.012125
11.875000	0.5	-0.011875
11.883333	0.5	-0.012125
11.891667	0.5	-0.012375
11.900000	0.5	-0.012625
11.908333	0.5	-0.012750
11.916667	0.5	-0.013000
11.925000	0.5	-0.013375
11.933333	0.5	-0.013750
11.941667	0.5	-0.013875
11.950000	0.5	-0.014125
11.958333	0.5	-0.014500
11.966667	0.5	-0.014625
11.975000	0.5	-0.014375
11.983333	0.5	-0.014625
11.991667	0.5	-0.015125
12.000000	0.5	-0.015500
12.008333	0.5	-0.015625
12.016667	0.5	-0.015500
12.025000	0.5	-0.015500
12.033333	0.5	-0.015750
12.041667	0.5	-0.016125
12.050000	0.5	-0.016250
12.058333	0.5	-0.015750
12.066667	0.5	-0.016250
12.075000	0.5	-0.016250
12.083333	0.5	-0.016250
12.091667	0.5	-0.015750
12.100000	0.5	-0.015375
12.108333	0.5	-0.015500
12.116667	0.5	-0.015500
12.125000	0.5	-0.015750
12.133333	0.5	-0.016250
12.141667	0.5	-0.016375
12.150000	0.5	-0.015875
12.158333	0.5	-0.015750
12.166667	0.5	-0.016250
12.175000	0.5	-0.016000
12.183333	0.5	-0.015875
12.191667	0.5	-0.015750
12.200000	0.5	-0.015250
12.208333	0.5	-0.015250
12.216667	0.5	-0.015250
12.225000	0.5	-0.014875
12.233333	0.5	-0.015000
12.241667	0.5	-0.014750
12.250000	0.5	-0.014375
12.258333	0.5	-0.014250
12.266667	0.5	-0.013875
12.275000	0.5	-0.013500
12.283333	0.5	-0.012875
12.291667	0.5	-0.012375
12.300000	0.5	-0.012250
12.308333	0.5	-0.012000
12.316667	0.5	-0.011875
12.325000	0.5	-0.011250
12.333333	0.5	-0.010875
12.341667	0.5	-0.010500
12.350000	0.5	-0.010250
12.358333	0.5	-0.010125
12.366667	0.5	-0.010125
12.375000	0.5	-0.010250
12.383333	0.5	-0.010000
12.391667	0.5	-0.009875
12.400000	0.5	-0.010000
12.408333	0.5	-0.010000
12.416667	0.5	-0.009625
12.425000	0.5	-0.009625
12.433333	0.5	-0.009500
12.441667	0.5	-0.009500
12.450000	0.5	-0.009375
12.458333	0.5	-0.009375
12.466667	0.5	-0.009625
12.475000	0.5	-0.009625
12.483333	0.5	-0.009500
12.491667	0.5	-0.009875
12.500000	0.5	-0.010625
12.508333	0.5	-0.011125
12.516667	0.5	-0.011750
12.525000	0.5	-0.011750
12.533333	0.5	-0.012125
12.541667	0.5	-0.012375
12.550000	0.5	-0.012750
12.558333	0.5	-0.013125
12.566667	0.5	-0.013500
12.575000	0.5	-0.014000
12.583333	0.5	-0.014375
12.591667	0.5	-0.014875
12.600000	0.5	-0.015250
12.608333	0.5	-0.015500
12.616667	0.5	-0.015875
12.625000	0.5	-0.016375
12.633333	0.5	-0.016750
12.641667	0.5	-0.017250
12.650000	0.5	-0.018000
12.658333	0.5	-0.018250
12.666667	0.5	-0.018875
12.675000	0.5	-0.019125
12.683333	0.5	-0.019125
12.691667	0.5	-0.019625
12.700000	0.5	-0.019875
12.708333	0.5	-0.020250
12.716667	0.5	-0.020375
12.725000	0.5	-0.020750
12.733333	0.5	-0.020875
12.741667	0.5	-0.021250
12.750000	0.5	-0.021500
12.758333	0.5	-0.021625
12.766667	0.5	-0.022000
12.775000	0.5	-0.022250
12.783333	0.5	-0.022375
12.791667	0.5	-0.022500
12.800000	0.5	-0.022500
12.808333	0.5	-0.022750
12.816667	0.5	-0.023250
12.825000	0.5	-0.023750
12.833333	0.5	-0.023875
12.841667	0.5	-0.024125
12.850000	0.5	-0.023875
12.858333	0.5	-0.024500
12.866667	0.5	-0.024375
12.875000	0.5	-0.023875
12.883333	0.5	-0.024000
12.891667	0.5	-0.024000
12.900000	0.5	-0.023875
12.908333	0.5	-0.023875
12.916667	0.5	-0.024000
12.925000	0.5	-0.024125
12.933333	0.5	-0.024000
12.941667	0.5	-0.024125
12.950000	0.5	-0.023875
12.958333	0.5	-0.023625
12.966667	0.5	-0.023750
12.975000	0.5	-0.023500
12.983333	0.5	-0.023625
12.991667	0.5	-0.023500
13.000000	0.5	-0.023125
13.008333	0.5	-0.022875
13.016667	0.5	-0.022875
13.025000	0.5	-0.023375
13.033333	0.5	-0.023250
13.041667	0.5	-0.023625
13.050000	0.5	-0.023875
13.058333	0.5	-0.024625
13.066667	0.5	-0.025000
13.075000	0.5	-0.024875
13.083333	0.5	-0.025000
13.091667	0.5	-0.025125
13.100000	0.5	-0.025625
13.108333	0.5	-0.025500
13.116667	0.5	-0.025750
13.125000	0.5	-0.025625
13.133333	0.5	-0.025750
13.141667	0.5	-0.025875
13.150000	0.5	-0.026000
13.158333	0.5	-0.026000
13.166667	0.5	-0.026125
13.175000	0.5	-0.026500
13.183333	0.5	-0.027250
13.191667	0.5	-0.027625
13.200000	0.5	-0.028125
13.208333	0.5	-0.028625
13.216667	0.5	-0.029000
13.225000	0.5	-0.030125
13.233333	0.5	-0.030375
13.241667	0.5	-0.030500
13.250000	0.5	-0.030750
13.258333	0.5	-0.030875
13.266667	0.5	-0.031250
13.275000	0.5	-0.031750
13.283333	0.5	-0.032000
13.291667	0.5	-0.032625
13.300000	0.5	-0.033250
13.308333	0.5	-0.033375
13.316667	0.5	-0.034125
13.325000	0.5	-0.034625
13.333333	0.5	-0.034625
13.341667	0.5	-0.034875
13.350000	0.5	-0.034875
13.358333	0.5	-0.035125
13.366667	0.5	-0.035000
13.375000	0.5	-0.035250
13.383333	0.5	-0.035125
13.391667	0.5	-0.035250
13.400000	0.5	-0.034875
13.408333	0.5	-0.034625
13.416667	0.5	-0.034375
13.425000	0.5	-0.034125
13.433333	0.5	-0.033375
13.441667	0.5	-0.033125
13.450000	0.5	-0.032750
13.458333	0.5	-0.032250
13.466667	0.5	-0.031875
13.475000	0.5	-0.031375
13.483333	0.5	-0.030375
13.491667	0.5	-0.029500
13.500000	0.5	-0.028500
13.508333	0.5	-0.027375
13.516667	0.5	-0.025875
13.525000	0.5	-0.024625
13.533333	0.5	-0.023375
13.541667	0.5	-0.021625
13.550000	0.5	-0.019750
13.558333	0.5	-0.017375
13.566667	0.5	-0.015000
13.575000	0.5	-0.012250
13.583333	0.5	-0.008875
13.591667	0.5	-0.004625
13.600000	0.5	-0.000625
13.608333	0.5	0.004500
13.616667	0.5	0.010625
13.625000	0.5	0.017625
13.633333	0.5	0.025250
13.641667	0.5	0.033750
13.650000	0.5	0.043625
13.658333	0.5	0.055250
13.666667	0.5	0.067750
13.675000	0.5	0.082500
13.683333	0.5	0.098750
13.691667	0.5	0.116125
13.700000	0.5	0.135625
13.708333	0.5	0.157250
13.716667	0.5	0.179875
13.725000	0.5	0.204125
13.733333	0.5	0.229500
13.741667	0.5	0.255625
13.750000	0.5	0.283125
13.758333	0.5	0.310625
13.766667	0.5	0.337875
13.775000	0.5	0.364750
13.783333	0.5	0.391125
13.791667	0.5	0.415625
13.800000	0.5	0.438125
13.808333	0.5	0.458875
13.816667	0.5	0.476875
13.825000	0.5	0.491500
13.833333	0.5	0.503250
13.841667	0.5	0.511250
13.850000	0.5	0.516000
13.858333	0.5	0.517625
13.866667	0.5	0.515625
13.875000	0.5	0.509250
13.883333	0.5	0.500250
13.891667	0.5	0.488000
13.900000	0.5	0.473000
13.908333	0.5	0.455500
13.916667	0.5	0.436000
13.925000	0.5	0.415000
13.933333	0.5	0.392750
13.941667	0.5	0.369375
13.950000	0.5	0.345250
13.958333	0.5	0.320500
13.966667	0.5	0.296250
13.975000	0.5	0.272375
13.983333	0.5	0.249000
13.991667	0.5	0.226375
14.000000	0.5	0.204875
14.008333	0.5	0.184750
14.016667	0.5	0.165750
14.025000	0.5	0.147750
14.033333	0.5	0.131250
14.041667	0.5	0.115750
14.050000	0.5	0.101750
14.058333	0.5	0.088625
14.066667	0.5	0.076875
14.075000	0.5	0.066250
14.083333	0.5	0.056875
14.091667	0.5	0.048250
14.100000	0.5	0.040625
14.108333	0.5	0.033750
14.116667	0.5	0.027500
14.125000	0.5	0.022125
14.133333	0.5	0.017625
14.141667	0.5	0.013250
14.150000	0.5	0.009500
14.158333	0.5	0.006375
14.166667	0.5	0.003250
14.175000	0.5	0.000750
14.183333	0.5	-0.001250
14.191667	0.5	-0.002875
14.200000	0.5	-0.004250
14.208333	0.5	-0.006000
14.216667	0.5	-0.007625
14.225000	0.5	-0.008750
14.233333	0.5	-0.009750
14.241667	0.5	-0.010625
14.250000	0.5	-0.011375
14.258333	0.5	-0.011875
14.266667	0.5	-0.012250
14.275000	0.5	-0.012500
14.283333	0.5	-0.013375
14.291667	0.5	-0.013375
14.300000	0.5	-0.013875
14.308333	0.5	-0.014375
14.316667	0.5	-0.015125
14.325000	0.5	-0.015500
14.333333	0.5	-0.015250
14.341667	0.5	-0.015500
14.350000	0.5	-0.016000
14.358333	0.5	-0.016625
14.366667	0.5	-0.016875
14.375000	0.5	-0.017000
14.383333	0.5	-0.017125
14.391667	0.5	-0.017125
14.400000	0.5	-0.017000
14.408333	0.5	-0.016875
14.416667	0.5	-0.016750
14.425000	0.5	-0.017125
14.433333	0.5	-0.017625
14.441667	0.5	-0.017750
14.450000	0.5	-0.018125
14.458333	0.5	-0.017750
14.466667	0.5	-0.017375
14.475000	0.5	-0.017625
14.483333	0.5	-0.018125
14.491667	0.5	-0.018250
14.500000	0.5	-0.018500
14.508333	0.5	-0.018500
14.516667	0.5	-0.018875
14.525000	0.5	-0.019000
14.533333	0.5	-0.019125
14.541667	0.5	-0.020000
14.550000	0.5	-0.020125
14.558333	0.5	-0.020625
14.566667	0.5	-0.021000
14.575000	0.5	-0.021250
14.583333	0.5	-0.021625
14.591667	0.5	-0.022000
14.600000	0.5	-0.022375
14.608333	0.5	-0.022750
14.616667	0.5	-0.023250
14.625000	0.5	-0.023250
14.633333	0.5	-0.023875
14.641667	0.5	-0.024125
14.650000	0.5	-0.024625
14.658333	0.5	-0.025000
14.666667	0.5	-0.025625
14.675000	0.5	-0.026250
14.683333	0.5	-0.026500
14.691667	0.5	-0.026375
14.700000	0.5	-0.026250
14.708333	0.5	-0.026750
14.716667	0.5	-0.027250
14.725000	0.5	-0.027250
14.733333	0.5	-0.027625
14.741667	0.5	-0.027750
14.750000	0.5	-0.028125
14.758333	0.5	-0.028500
14.766667	0.5	-0.028375
14.775000	0.5	-0.028375
14.783333	0.5	-0.028125
14.791667	0.5	-0.028375
14.800000	0.5	-0.028125
14.808333	0.5	-0.027875
14.816667	0.5	-0.028000
14.825000	0.5	-0.027625
14.833333	0.5	-0.027875
14.841667	0.5	-0.027750
14.850000	0.5	-0.027375
14.858333	0.5	-0.027375
14.866667	0.5	-0.027625
14.875000	0.5	-0.027625
14.883333	0.5	-0.027625
14.891667	0.5	-0.027125
14.900000	0.5	-0.027000
14.908333	0.5	-0.026375
14.916667	0.5	-0.026000
14.925000	0.5	-0.025750
14.933333	0.5	-0.025375
14.941667	0.5	-0.025250
14.950000	0.5	-0.025125
14.958333	0.5	-0.025000
14.966667	0.5	-0.024750
14.975000	0.5	-0.024125
14.983333	0.5	-0.023625
14.991667	0.5	-0.023000
15.000000	0.5	-0.023125
15.008333	0.5	-0.022875
15.016667	0.5	-0.022500
15.025000	0.5	-0.022625
15.033333	0.5	-0.022500
15.041667	0.5	-0.022250
15.050000	0.5	-0.022375
15.058333	0.5	-0.022250
15.066667	0.5	-0.022250
15.075000	0.5	-0.022250
15.083333	0.5	-0.022375
15.091667	0.5	-0.022625
15.100000	0.5	-0.022250
15.108333	0.5	-0.022250
15.116667	0.5	-0.022125
15.125000	0.5	-0.022000
15.133333	0.5	-0.021750
15.141667	0.5	-0.021875
15.150000	0.5	-0.021875
15.158333	0.5	-0.021625
15.166667	0.5	-0.021625
15.175000	0.5	-0.021375
15.183333	0.5	-0.021625
15.191667	0.5	-0.022250
15.200000	0.5	-0.022500
15.208333	0.5	-0.023000
15.216667	0.5	-0.022750
15.225000	0.5	-0.022875
15.233333	0.5	-0.022875
15.241667	0.5	-0.023625
15.250000	0.5	-0.023875
15.258333	0.5	-0.024000
15.266667	0.5	-0.024000
15.275000	0.5	-0.024250
15.283333	0.5	-0.024875
15.291667	0.5	-0.025375
15.300000	0.5	-0.026000
15.308333	0.5	-0.026000
15.316667	0.5	-0.025750
15.325000	0.5	-0.026250
15.333333	0.5	-0.026625
15.341667	0.5	-0.027125
15.350000	0.5	-0.027875
15.358333	0.5	-0.027875
15.366667	0.5	-0.027875
15.375000	0.5	-0.028250
15.383333	0.5	-0.029000
15.391667	0.5	-0.029500
15.400000	0.5	-0.030125
15.408333	0.5	-0.030250
15.416667	0.5	-0.030750
15.425000	0.5	-0.031000
15.433333	0.5	-0.031500
15.441667	0.5	-0.031625
15.450000	0.5	-0.031375
15.458333	0.5	-0.031625
15.466667	0.5	-0.032000
15.475000	0.5	-0.032375
15.483333	0.5	-0.032750
15.491667	0.5	-0.033000
15.500000	0.5	-0.033000
15.508333	0.5	-0.033125
15.516667	0.5	-0.033125
15.525000	0.5	-0.033250
15.533333	0.5	-0.033750
15.541667	0.5	-0.033750
15.550000	0.5	-0.033750
15.558333	0.5	-0.033625
15.566667	0.5	-0.033500
15.575000	0.5	-0.033375
15.583333	0.5	-0.032875
15.591667	0.5	-0.033125
15.600000	0.5	-0.033000
15.608333	0.5	-0.033000
15.616667	0.5	-0.033000
15.625000	0.5	-0.032125
15.633333	0.5	-0.031375
15.641667	0.5	-0.031250
15.650000	0.5	-0.031125
15.658333	0.5	-0.030625
15.666667	0.5	-0.030875
15.675000	0.5	-0.030500
15.683333	0.5	-0.029875
15.691667	0.5	-0.029250
15.700000	0.5	-0.028625
15.708333	0.5	-0.028125
15.716667	0.5	-0.027500
15.725000	0.5	-0.026875
15.733333	0.5	-0.026875
15.741667	0.5	-0.026500
15.750000	0.5	-0.025875
15.758333	0.5	-0.025750
15.766667	0.5	-0.025000
15.775000	0.5	-0.024500
15.783333	0.5	-0.023750
15.791667	0.5	-0.023250
15.800000	0.5	-0.022875
15.808333	0.5	-0.022250
15.816667	0.5	-0.021500
15.825000	0.5	-0.021125
15.833333	0.5	-0.020375
15.841667	0.5	-0.020000
15.850000	0.5	-0.019750
15.858333	0.5	-0.019250
15.866667	0.5	-0.019250
15.875000	0.5	-0.018500
15.883333	0.5	-0.017500
15.891667	0.5	-0.017125
15.900000	0.5	-0.016875
15.908333	0.5	-0.016375
15.916667	0.5	-0.015625
15.925000	0.5	-0.015000
15.933333	0.5	-0.015000
15.941667	0.5	-0.015000
15.950000	0.5	-0.014625
15.958333	0.5	-0.014250
15.966667	0.5	-0.014625
15.975000	0.5	-0.014375
15.983333	0.5	-0.014125
15.991667	0.5	-0.013625
16.000000	0.5	-0.013500
16.008333	0.5	-0.013250
16.016667	0.5	-0.013250
16.025000	0.5	-0.013625
16.033333	0.5	-0.013875
16.041667	0.5	-0.014000
16.050000	0.5	-0.013625
16.058333	0.5	-0.013500
16.066667	0.5	-0.014250
16.075000	0.5	-0.014750
16.083333	0.5	-0.015125
16.091667	0.5	-0.015625
16.100000	0.5	-0.016125
16.108333	0.5	-0.016500
16.116667	0.5	-0.016625
16.125000	0.5	-0.016875
16.133333	0.5	-0.016875
16.141667	0.5	-0.017250
16.150000	0.5	-0.017375
16.158333	0.5	-0.017625
16.166667	0.5	-0.018500
16.175000	0.5	-0.019125
16.183333	0.5	-0.019875
16.191667	0.5	-0.020375
16.200000	0.5	-0.020750
16.208333	0.5	-0.021375
16.216667	0.5	-0.021875
16.225000	0.5	-0.022000
16.233333	0.5	-0.022750
16.241667	0.5	-0.023375
16.250000	0.5	-0.023875
16.258333	0.5	-0.024125
16.266667	0.5	-0.024500
16.275000	0.5	-0.025000
16.283333	0.5	-0.025625
16.291667	0.5	-0.026125
16.300000	0.5	-0.026625
16.308333	0.5	-0.027500
16.316667	0.5	-0.027875
16.325000	0.5	-0.028000
16.333333	0.5	-0.028375
16.341667	0.5	-0.028375
16.350000	0.5	-0.029125
16.358333	0.5	-0.029750
16.366667	0.5	-0.029750
16.375000	0.5	-0.030375
16.383333	0.5	-0.031125
16.391667	0.5	-0.031625
16.400000	0.5	-0.031750
16.408333	0.5	-0.032250
16.416667	0.5	-0.032125
16.425000	0.5	-0.032250
16.433333	0.5	-0.032500
16.441667	0.5	-0.032875
16.450000	0.5	-0.033000
16.458333	0.5	-0.033375
16.466667	0.5	-0.033750
16.475000	0.5	-0.034125
16.483333	0.5	-0.034000
16.491667	0.5	-0.034000
16.500000	0.5	-0.034000
16.508333	0.5	-0.033750
16.516667	0.5	-0.033500
16.525000	0.5	-0.033750
16.533333	0.5	-0.034125
16.541667	0.5	-0.034500
16.550000	0.5	-0.034375
16.558333	0.5	-0.034125
16.566667	0.5	-0.034000
16.575000	0.5	-0.033875
16.583333	0.5	-0.033625
16.591667	0.5	-0.033500
16.600000	0.5	-0.033500
16.608333	0.5	-0.033250
16.616667	0.5	-0.032625
16.625000	0.5	-0.032625
16.633333	0.5	-0.032625
16.641667	0.5	-0.032875
16.650000	0.5	-0.033000
16.658333	0.5	-0.032625
16.666667	0.5	-0.032500
16.675000	0.5	-0.032375
16.683333	0.5	-0.032250
16.691667	0.5	-0.032250
16.700000	0.5	-0.032250
16.708333	0.5	-0.032250
16.716667	0.5	-0.031750
16.725000	0.5	-0.031875
16.733333	0.5	-0.031500
16.741667	0.5	-0.031250
16.750000	0.5	-0.030750
16.758333	0.5	-0.030250
16.766667	0.5	-0.029875
16.775000	0.5	-0.029875
16.783333	0.5	-0.030000
16.791667	0.5	-0.029750
16.800000	0.5	-0.029500
16.808333	0.5	-0.029375
16.816667	0.5	-0.029375
16.825000	0.5	-0.028625
16.833333	0.5	-0.028875
16.841667	0.5	-0.029500
16.850000	0.5	-0.029125
16.858333	0.5	-0.029000
16.866667	0.5	-0.028875
16.875000	0.5	-0.028750
16.883333	0.5	-0.028750
16.891667	0.5	-0.028500
16.900000	0.5	-0.028375
16.908333	0.5	-0.028750
16.916667	0.5	-0.029000
16.925000	0.5	-0.029125
16.933333	0.5	-0.029250
16.941667	0.5	-0.029875
16.950000	0.5	-0.030375
16.958333	0.5	-0.030625
16.966667	0.5	-0.030875
16.975000	0.5	-0.030875
16.983333	0.5	-0.031250
16.991667	0.5	-0.031750
17.000000	0.5	-0.032250
17.008333	0.5	-0.032625
17.016667	0.5	-0.033375
17.025000	0.5	-0.034375
17.033333	0.5	-0.035250
17.041667	0.5	-0.036250
17.050000	0.5	-0.037375
17.058333	0.5	-0.038375
17.066667	0.5	-0.039375
17.075000	0.5	-0.040250
17.083333	0.5	-0.041125
17.091667	0.5	-0.042500
17.100000	0.5	-0.044125
17.108333	0.5	-0.046000
17.116667	0.5	-0.048000
17.125000	0.5	-0.049750
17.133333	0.5	-0.051875
17.141667	0.5	-0.054250
17.150000	0.5	-0.056750
17.158333	0.5	-0.059375
17.166667	0.5	-0.062500
17.175000	0.5	-0.066000
17.183333	0.5	-0.069250
17.191667	0.5	-0.072500
17.200000	0.5	-0.076000
17.208333	0.5	-0.080000
17.216667	0.5	-0.083750
17.225000	0.5	-0.088125
17.233333	0.5	-0.092125
17.241667	0.5	-0.096250
17.250000	0.5	-0.100000
17.258333	0.5	-0.103750
17.266667	0.5	-0.107375
17.275000	0.5	-0.111500
17.283333	0.5	-0.114875
17.291667	0.5	-0.118000
17.300000	0.5	-0.120500
17.308333	0.5	-0.122500
17.316667	0.5	-0.123875
17.325000	0.5	-0.125000
17.333333	0.5	-0.126250
17.341667	0.5	-0.126625
17.350000	0.5	-0.126625
17.358333	0.5	-0.126500
17.366667	0.5	-0.125875
17.375000	0.5	-0.124375
17.383333	0.5	-0.122875
17.391667	0.5	-0.120125
17.400000	0.5	-0.117500
17.408333	0.5	-0.114750
17.416667	0.5	-0.111625
17.425000	0.5	-0.108250
17.433333	0.5	-0.104750
17.441667	0.5	-0.101125
17.450000	0.5	-0.097125
17.458333	0.5	-0.093000
17.466667	0.5	-0.088625
17.475000	0.5	-0.084750
17.483333	0.5	-0.080750
17.491667	0.5	-0.076625
17.500000	0.5	-0.072875
17.508333	0.5	-0.069875
17.516667	0.5	-0.066125
17.525000	0.5	-0.062875
17.533333	0.5	-0.059625
17.541667	0.5	-0.057000
17.550000	0.5	-0.054625
17.558333	0.5	-0.051875
17.566667	0.5	-0.049250
17.575000	0.5	-0.046750
17.583333	0.5	-0.044625
17.591667	0.5	-0.042750
17.600000	0.5	-0.041375
17.608333	0.5	-0.040250
17.616667	0.5	-0.039125
17.625000	0.5	-0.037875
17.633333	0.5	-0.036875
17.641667	0.5	-0.036250
17.650000	0.5	-0.035500
17.658333	0.5	-0.034625
17.666667	0.5	-0.033625
17.675000	0.5	-0.032875
17.683333	0.5	-0.032625
17.691667	0.5	-0.032375
17.700000	0.5	-0.032250
17.708333	0.5	-0.032125
17.716667	0.5	-0.032125
17.725000	0.5	-0.032250
17.733333	0.5	-0.032375
17.741667	0.5	-0.032625
17.750000	0.5	-0.032875
17.758333	0.5	-0.033125
17.766667	0.5	-0.033500
17.775000	0.5	-0.033625
17.783333	0.5	-0.033875
17.791667	0.5	-0.033875
17.800000	0.5	-0.034250
17.808333	0.5	-0.034250
17.816667	0.5	-0.035125
17.825000	0.5	-0.035625
17.833333	0.5	-0.035875
17.841667	0.5	-0.036250
17.850000	0.5	-0.037125
17.858333	0.5	-0.037750
17.866667	0.5	-0.038000
17.875000	0.5	-0.038625
17.883333	0.5	-0.038875
17.891667	0.5	-0.039000
17.900000	0.5	-0.039125
17.908333	0.5	-0.039500
17.916667	0.5	-0.039875
17.925000	0.5	-0.040250
17.933333	0.5	-0.040625
17.941667	0.5	-0.041250
17.950000	0.5	-0.041625
17.958333	0.5	-0.041750
17.966667	0.5	-0.042000
17.975000	0.5	-0.042250
17.983333	0.5	-0.042500
17.991667	0.5	-0.042750
18.000000	0.5	-0.043250
18.008333	0.5	-0.043375
18.016667	0.5	-0.043750
18.025000	0.5	-0.044000
18.033333	0.5	-0.044750
18.041667	0.5	-0.045750
18.050000	0.5	-0.046250
18.058333	0.5	-0.046875
18.066667	0.5	-0.047375
18.075000	0.5	-0.047750
18.083333	0.5	-0.048500
18.091667	0.5	-0.049500
18.100000	0.5	-0.050250
18.108333	0.5	-0.051125
18.116667	0.5	-0.051375
18.125000	0.5	-0.051875
18.133333	0.5	-0.052250
18.141667	0.5	-0.052625
18.150000	0.5	-0.053125
18.158333	0.5	-0.054000
18.166667	0.5	-0.054875
18.175000	0.5	-0.055875
18.183333	0.5	-0.056625
18.191667	0.5	-0.057500
18.200000	0.5	-0.058250
18.208333	0.5	-0.059125
18.216667	0.5	-0.060250
18.225000	0.5	-0.061375
18.233333	0.5	-0.062875
18.241667	0.5	-0.063750
18.250000	0.5	-0.065000
18.258333	0.5	-0.066125
18.266667	0.5	-0.067375
18.275000	0.5	-0.069125
18.283333	0.5	-0.070625
18.291667	0.5	-0.071875
18.300000	0.5	-0.073250
18.308333	0.5	-0.074125
18.316667	0.5	-0.075250
18.325000	0.5	-0.076750
18.333333	0.5	-0.078250
18.341667	0.5	-0.079250
18.350000	0.5	-0.080000
18.358333	0.5	-0.081000
18.366667	0.5	-0.081875
18.375000	0.5	-0.082750
18.383333	0.5	-0.083250
18.391667	0.5	-0.083625
18.400000	0.5	-0.083875
18.408333	0.5	-0.084000
18.416667	0.5	-0.084125
18.425000	0.5	-0.083750
18.433333	0.5	-0.083875
18.441667	0.5	-0.083750
18.450000	0.5	-0.083250
18.458333	0.5	-0.082750
18.466667	0.5	-0.081875
18.475000	0.5	-0.081750
18.483333	0.5	-0.081125
18.491667	0.5	-0.080125
18.500000	0.5	-0.078875
18.508333	0.5	-0.077750
18.516667	0.5	-0.076500
18.525000	0.5	-0.075250
18.533333	0.5	-0.073875
18.541667	0.5	-0.072875
18.550000	0.5	-0.071625
18.558333	0.5	-0.070875
18.566667	0.5	-0.069875
18.575000	0.5	-0.068750
18.583333	0.5	-0.067750
18.591667	0.5	-0.067125
18.600000	0.5	-0.066375
18.608333	0.5	-0.065375
18.616667	0.5	-0.064750
18.625000	0.5	-0.064500
18.633333	0.5	-0.064125
18.641667	0.5	-0.064000
18.650000	0.5	-0.064125
18.658333	0.5	-0.063875
18.666667	0.5	-0.063625
18.675000	0.5	-0.063500
18.683333	0.5	-0.063000
18.691667	0.5	-0.063125
18.700000	0.5	-0.063250
18.708333	0.5	-0.064125
18.716667	0.5	-0.064250
18.725000	0.5	-0.064250
18.733333	0.5	-0.064125
18.741667	0.5	-0.064500
18.750000	0.5	-0.064875
18.758333	0.5	-0.065375
18.766667	0.5	-0.065625
18.775000	0.5	-0.066125
18.783333	0.5	-0.066750
18.791667	0.5	-0.067500
18.800000	0.5	-0.068125
18.808333	0.5	-0.068750
18.816667	0.5	-0.069500
18.825000	0.5	-0.070500
18.833333	0.5	-0.071000
18.841667	0.5	-0.071625
18.850000	0.5	-0.072250
18.858333	0.5	-0.072625
18.866667	0.5	-0.073125
18.875000	0.5	-0.073250
18.883333	0.5	-0.073500
18.891667	0.5	-0.074000
18.900000	0.5	-0.074375
18.908333	0.5	-0.075000
18.916667	0.5	-0.075375
18.925000	0.5	-0.075500
18.933333	0.5	-0.075875
18.941667	0.5	-0.076125
18.950000	0.5	-0.076250
18.958333	0.5	-0.076375
18.966667	0.5	-0.076500
18.975000	0.5	-0.076750
18.983333	0.5	-0.077000
18.991667	0.5	-0.077125
19.000000	0.5	-0.077250
19.008333	0.5	-0.077750
19.016667	0.5	-0.077750
19.025000	0.5	-0.077750
19.033333	0.5	-0.077625
19.041667	0.5	-0.077500
19.050000	0.5	-0.077500
19.058333	0.5	-0.077250
19.066667	0.5	-0.077125
19.075000	0.5	-0.076875
19.083333	0.5	-0.076625
19.091667	0.5	-0.076375
19.100000	0.5	-0.076000
19.108333	0.5	-0.076375
19.116667	0.5	-0.076750
19.125000	0.5	-0.077125
19.133333	0.5	-0.077250
19.141667	0.5	-0.077500
19.150000	0.5	-0.077875
19.158333	0.5	-0.077750
19.166667	0.5	-0.077375
19.175000	0.5	-0.077375
19.183333	0.5	-0.077625
19.191667	0.5	-0.077875
19.200000	0.5	-0.077750
19.208333	0.5	-0.078000
19.216667	0.5	-0.077750
19.225000	0.5	-0.077875
19.233333	0.5	-0.078125
19.241667	0.5	-0.078500
19.250000	0.5	-0.079125
19.258333	0.5	-0.079625
19.266667	0.5	-0.079875
19.275000	0.5	-0.079875
19.283333	0.5	-0.080125
19.291667	0.5	-0.080375
19.300000	0.5	-0.080625
19.308333	0.5	-0.080875
19.316667	0.5	-0.081625
19.325000	0.5	-0.082125
19.333333	0.5	-0.082625
19.341667	0.5	-0.083125
19.350000	0.5	-0.083125
19.358333	0.5	-0.083250
19.366667	0.5	-0.083500
19.375000	0.5	-0.084250
19.383333	0.5	-0.084500
19.391667	0.5	-0.084625
19.400000	0.5	-0.084375
19.408333	0.5	-0.084750
19.416667	0.5	-0.085125
19.425000	0.5	-0.085375
19.433333	0.5	-0.086125
19.441667	0.5	-0.086500
19.450000	0.5	-0.086875
19.458333	0.5	-0.087625
19.466667	0.5	-0.088250
19.475000	0.5	-0.089000
19.483333	0.5	-0.089250
19.491667	0.5	-0.089500
19.500000	0.5	-0.090000
19.508333	0.5	-0.090000
19.516667	0.5	-0.090250
19.525000	0.5	-0.090625
19.533333	0.5	-0.090750
19.541667	0.5	-0.091375
19.550000	0.5	-0.091750
19.558333	0.5	-0.092125
19.566667	0.5	-0.092375
19.575000	0.5	-0.093000
19.583333	0.5	-0.093250
19.591667	0.5	-0.093375
19.600000	0.5	-0.093750
19.608333	0.5	-0.094000
19.616667	0.5	-0.094125
19.625000	0.5	-0.094500
19.633333	0.5	-0.094250
19.641667	0.5	-0.094000
19.650000	0.5	-0.094000
19.658333	0.5	-0.094125
19.666667	0.5	-0.093750
19.675000	0.5	-0.094000
19.683333	0.5	-0.094375
19.691667	0.5	-0.094500
19.700000	0.5	-0.094750
19.708333	0.5	-0.094375
19.716667	0.5	-0.094000
19.725000	0.5	-0.093625
19.733333	0.5	-0.093625
19.741667	0.5	-0.093750
19.750000	0.5	-0.093500
19.758333	0.5	-0.093250
19.766667	0.5	-0.093125
19.775000	0.5	-0.092750
19.783333	0.5	-0.092750
19.791667	0.5	-0.092375
19.800000	0.5	-0.091875
19.808333	0.5	-0.091250
19.816667	0.5	-0.091000
19.825000	0.5	-0.090875
19.833333	0.5	-0.090625
19.841667	0.5	-0.090375
19.850000	0.5	-0.089875
19.858333	0.5	-0.089375
19.866667	0.5	-0.089250
19.875000	0.5	-0.088500
19.883333	0.5	-0.088125
19.891667	0.5	-0.087750
19.900000	0.5	-0.087375
19.908333	0.5	-0.086875
19.916667	0.5	-0.086125
19.925000	0.5	-0.085500
19.933333	0.5	-0.084875
19.941667	0.5	-0.084375
19.950000	0.5	-0.084125
19.958333	0.5	-0.084000
19.966667	0.5	-0.083500
19.975000	0.5	-0.083375
19.983333	0.5	-0.083125
19.991667	0.5	-0.082750
20.000000	0.5	-0.082875
20.008333	0.5	-0.082750
20.016667	0.5	-0.082750
20.025000	0.5	-0.082625
20.033333	0.5	-0.082250
20.041667	0.5	-0.081875
20.050000	0.5	-0.081125
20.058333	0.5	-0.081000
20.066667	0.5	-0.080500
20.075000	0.5	-0.080125
20.083333	0.5	-0.080375
20.091667	0.5	-0.080000
20.100000	0.5	-0.079750
20.108333	0.5	-0.079750
20.116667	0.5	-0.079625
20.125000	0.5	-0.079750
20.133333	0.5	-0.079750
20.141667	0.5	-0.079625
20.150000	0.5	-0.079500
20.158333	0.5	-0.079125
20.166667	0.5	-0.079500
20.175000	0.5	-0.079250
20.183333	0.5	-0.079125
20.191667	0.5	-0.079000
20.200000	0.5	-0.079250
20.208333	0.5	-0.079000
20.216667	0.5	-0.078625
20.225000	0.5	-0.078250
20.233333	0.5	-0.077875
20.241667	0.5	-0.077625
20.250000	0.5	-0.077875
20.258333	0.5	-0.077375
20.266667	0.5	-0.077000
20.275000	0.5	-0.076375
20.283333	0.5	-0.076000
20.291667	0.5	-0.075750
20.300000	0.5	-0.075375
20.308333	0.5	-0.075375
20.316667	0.5	-0.075500
20.325000	0.5	-0.074875
20.333333	0.5	-0.074500
20.341667	0.5	-0.074250
20.350000	0.5	-0.073875
20.358333	0.5	-0.073750
20.366667	0.5	-0.073375
20.375000	0.5	-0.072750
20.383333	0.5	-0.072375
20.391667	0.5	-0.072250
20.400000	0.5	-0.072000
20.408333	0.5	-0.071750
20.416667	0.5	-0.071750
20.425000	0.5	-0.071625
20.433333	0.5	-0.071000
20.441667	0.5	-0.070500
20.450000	0.5	-0.070500
20.458333	0.5	-0.070250
20.466667	0.5	-0.070000
20.475000	0.5	-0.069375
20.483333	0.5	-0.069000
20.491667	0.5	-0.068500
20.500000	0.5	-0.068375
20.508333	0.5	-0.068125
20.516667	0.5	-0.068125
20.525000	0.5	-0.067875
20.533333	0.5	-0.067250
20.541667	0.5	-0.066875
20.550000	0.5	-0.066625
20.558333	0.5	-0.066375
20.566667	0.5	-0.066375
20.575000	0.5	-0.066375
20.583333	0.5	-0.066625
20.591667	0.5	-0.066500
20.600000	0.5	-0.066125
20.608333	0.5	-0.066375
20.616667	0.5	-0.066500
20.625000	0.5	-0.066500
20.633333	0.5	-0.066750
20.641667	0.5	-0.067000
20.650000	0.5	-0.067125
20.658333	0.5	-0.067125
20.666667	0.5	-0.067000
20.675000	0.5	-0.067500
20.683333	0.5	-0.067125
20.691667	0.5	-0.067125
20.700000	0.5	-0.067250
20.708333	0.5	-0.067375
20.716667	0.5	-0.067375
20.725000	0.5	-0.067250
20.733333	0.5	-0.067500
20.741667	0.5	-0.067375
20.750000	0.5	-0.067750
20.758333	0.5	-0.068000
20.766667	0.5	-0.068625
20.775000	0.5	-0.069125
20.783333	0.5	-0.069250
20.791667	0.5	-0.069375
20.800000	0.5	-0.069875
20.808333	0.5	-0.070375
20.816667	0.5	-0.070375
20.825000	0.5	-0.070250
20.833333	0.5	-0.070625
20.841667	0.5	-0.071000
20.850000	0.5	-0.071500
20.858333	0.5	-0.071875
20.866667	0.5	-0.072375
20.875000	0.5	-0.073250
20.883333	0.5	-0.073625
20.891667	0.5	-0.073875
20.900000	0.5	-0.074000
20.908333	0.5	-0.074625
20.916667	0.5	-0.074875
20.925000	0.5	-0.075625
20.933333	0.5	-0.076375
20.941667	0.5	-0.076750
20.950000	0.5	-0.077125
20.958333	0.5	-0.077625
20.966667	0.5	-0.078250
20.975000	0.5	-0.078875
20.983333	0.5	-0.079125
20.991667	0.5	-0.079375
21.000000	0.5	-0.080375
21.008333	0.5	-0.080625
21.016667	0.5	-0.080500
21.025000	0.5	-0.080625
21.033333	0.5	-0.080875
21.041667	0.5	-0.081250
21.050000	0.5	-0.081500
21.058333	0.5	-0.081625
21.066667	0.5	-0.082375
21.075000	0.5	-0.082625
21.083333	0.5	-0.083000
21.091667	0.5	-0.082875
21.100000	0.5	-0.082875
21.108333	0.5	-0.082875
21.116667	0.5	-0.083500
21.125000	0.5	-0.083125
21.133333	0.5	-0.082875
21.141667	0.5	-0.082500
21.150000	0.5	-0.082500
21.158333	0.5	-0.082500
21.166667	0.5	-0.082500
21.175000	0.5	-0.082625
21.183333	0.5	-0.083000
21.191667	0.5	-0.082750
21.200000	0.5	-0.082750
21.208333	0.5	-0.082750
21.216667	0.5	-0.082875
21.225000	0.5	-0.082625
21.233333	0.5	-0.082625
21.241667	0.5	-0.082625
21.250000	0.5	-0.082875
21.258333	0.5	-0.082625
21.266667	0.5	-0.082750
21.275000	0.5	-0.082500
21.283333	0.5	-0.081875
21.291667	0.5	-0.081500
21.300000	0.5	-0.081625
21.308333	0.5	-0.081250
21.316667	0.5	-0.080750
21.325000	0.5	-0.080750
21.333333	0.5	-0.080625
21.341667	0.5	-0.080750
21.350000	0.5	-0.080500
21.358333	0.5	-0.080500
21.366667	0.5	-0.080500
21.375000	0.5	-0.080375
21.383333	0.5	-0.080500
21.391667	0.5	-0.080250
21.400000	0.5	-0.079750
21.408333	0.5	-0.079375
21.416667	0.5	-0.079250
21.425000	0.5	-0.079000
21.433333	0.5	-0.079000
21.441667	0.5	-0.078375
21.450000	0.5	-0.078250
21.458333	0.5	-0.078250
21.466667	0.5	-0.078125
21.475000	0.5	-0.077875
21.483333	0.5	-0.077625
21.491667	0.5	-0.077375
21.500000	0.5	-0.077375
21.508333	0.5	-0.077250
21.516667	0.5	-0.076750
21.525000	0.5	-0.076125
21.533333	0.5	-0.075625
21.541667	0.5	-0.075500
21.550000	0.5	-0.075375
21.558333	0.5	-0.075250
21.566667	0.5	-0.075125
21.575000	0.5	-0.074875
21.583333	0.5	-0.074500
21.591667	0.5	-0.074125
21.600000	0.5	-0.074000
21.608333	0.5	-0.074000
21.616667	0.5	-0.073625
21.625000	0.5	-0.073000
21.633333	0.5	-0.072875
21.641667	0.5	-0.072250
21.650000	0.5	-0.071875
21.658333	0.5	-0.071375
21.666667	0.5	-0.070750
21.675000	0.5	-0.070750
21.683333	0.5	-0.070500
21.691667	0.5	-0.070000
21.700000	0.5	-0.069750
21.708333	0.5	-0.069250
21.716667	0.5	-0.069000
21.725000	0.5	-0.068875
21.733333	0.5	-0.068875
21.741667	0.5	-0.068500
21.750000	0.5	-0.068125
21.758333	0.5	-0.067875
21.766667	0.5	-0.067875
21.775000	0.5	-0.067500
21.783333	0.5	-0.067125
21.791667	0.5	-0.066875
21.800000	0.5	-0.066000
21.808333	0.5	-0.065750
21.816667	0.5	-0.065500
21.825000	0.5	-0.065375
21.833333	0.5	-0.065125
21.841667	0.5	-0.064625
21.850000	0.5	-0.063875
21.858333	0.5	-0.063750
21.866667	0.5	-0.063250
21.875000	0.5	-0.062750
21.883333	0.5	-0.062500
21.891667	0.5	-0.062250
21.900000	0.5	-0.061625
21.908333	0.5	-0.060625
21.916667	0.5	-0.060500
21.925000	0.5	-0.060125
21.933333	0.5	-0.060125
21.941667	0.5	-0.059625
21.950000	0.5	-0.059000
21.958333	0.5	-0.059000
21.966667	0.5	-0.059000
21.975000	0.5	-0.058000
21.983333	0.5	-0.057500
21.991667	0.5	-0.057250
22.000000	0.5	-0.056375
22.008333	0.5	-0.055875
22.016667	0.5	-0.055375
22.025000	0.5	-0.054875
22.033333	0.5	-0.054375
22.041667	0.5	-0.054125
22.050000	0.5	-0.053875
22.058333	0.5	-0.053750
22.066667	0.5	-0.053250
22.075000	0.5	-0.052875
22.083333	0.5	-0.052125
22.091667	0.5	-0.051750
22.100000	0.5	-0.051500
22.108333	0.5	-0.051125
22.116667	0.5	-0.051000
22.125000	0.5	-0.050250
22.133333	0.5	-0.049500
22.141667	0.5	-0.049375
22.150000	0.5	-0.049500
22.158333	0.5	-0.048875
22.166667	0.5	-0.048500
22.175000	0.5	-0.048250
22.183333	0.5	-0.048000
22.191667	0.5	-0.047625
22.200000	0.5	-0.047250
22.208333	0.5	-0.047125
22.216667	0.5	-0.047125
22.225000	0.5	-0.046875
22.233333	0.5	-0.046875
22.241667	0.5	-0.046875
22.250000	0.5	-0.046750
22.258333	0.5	-0.046375
22.266667	0.5	-0.046375
22.275000	0.5	-0.046250
22.283333	0.5	-0.046375
22.291667	0.5	-0.046500
22.300000	0.5	-0.046250
22.308333	0.5	-0.046000
22.316667	0.5	-0.045750
22.325000	0.5	-0.046000
22.333333	0.5	-0.046375
22.341667	0.5	-0.046625
22.350000	0.5	-0.046875
22.358333	0.5	-0.047625
22.366667	0.5	-0.048125
22.375000	0.5	-0.048500
22.383333	0.5	-0.048500
22.391667	0.5	-0.048750
22.400000	0.5	-0.049250
22.408333	0.5	-0.049125
22.416667	0.5	-0.049125
22.425000	0.5	-0.049250
22.433333	0.5	-0.050000
22.441667	0.5	-0.050500
22.450000	0.5	-0.050750
22.458333	0.5	-0.051125
22.466667	0.5	-0.051875
22.475000	0.5	-0.052375
22.483333	0.5	-0.053250
22.491667	0.5	-0.053875
22.500000	0.5	-0.054125
22.508333	0.5	-0.054375
22.516667	0.5	-0.054625
22.525000	0.5	-0.055000
22.533333	0.5	-0.055625
22.541667	0.5	-0.055875
22.550000	0.5	-0.056875
22.558333	0.5	-0.057125
22.566667	0.5	-0.057625
22.575000	0.5	-0.058125
22.583333	0.5	-0.058750
22.591667	0.5	-0.059500
22.600000	0.5	-0.059750
22.608333	0.5	-0.060250
22.616667	0.5	-0.060750
22.625000	0.5	-0.060875
22.633333	0.5	-0.061375
22.641667	0.5	-0.062000
22.650000	0.5	-0.062375
22.658333	0.5	-0.063250
22.666667	0.5	-0.064000
22.675000	0.5	-0.064000
22.683333	0.5	-0.063875
22.691667	0.5	-0.063875
22.700000	0.5	-0.064000
22.708333	0.5	-0.064125
22.716667	0.5	-0.064000
22.725000	0.5	-0.064000
22.733333	0.5	-0.064500
22.741667	0.5	-0.065250
22.750000	0.5	-0.065375
22.758333	0.5	-0.065875
22.766667	0.5	-0.066000
22.775000	0.5	-0.066000
22.783333	0.5	-0.066125
22.791667	0.5	-0.066000
22.800000	0.5	-0.066375
22.808333	0.5	-0.065750
22.816667	0.5	-0.065875
22.825000	0.5	-0.066000
22.833333	0.5	-0.066000
22.841667	0.5	-0.066000
22.850000	0.5	-0.065625
22.858333	0.5	-0.065500
22.866667	0.5	-0.065625
22.875000	0.5	-0.065250
22.883333	0.5	-0.065125
22.891667	0.5	-0.065125
22.900000	0.5	-0.065375
22.908333	0.5	-0.065250
22.916667	0.5	-0.065375
22.925000	0.5	-0.065125
22.933333	0.5	-0.064875
22.941667	0.5	-0.064625
22.950000	0.5	-0.064500
22.958333	0.5	-0.064375
22.966667	0.5	-0.064000
22.975000	0.5	-0.064000
22.983333	0.5	-0.063500
22.991667	0.5	-0.063375
23.000000	0.5	-0.063250
23.008333	0.5	-0.063625
23.016667	0.5	-0.063625
23.025000	0.5	-0.063625
23.033333	0.5	-0.063625
23.041667	0.5	-0.063875
23.050000	0.5	-0.063625
23.058333	0.5	-0.063500
23.066667	0.5	-0.063250
23.075000	0.5	-0.063500
23.083333	0.5	-0.063500
23.091667	0.5	-0.063375
23.100000	0.5	-0.063500
23.108333	0.5	-0.063625
23.116667	0.5	-0.063875
23.125000	0.5	-0.064250
23.133333	0.5	-0.064250
23.141667	0.5	-0.064625
23.150000	0.5	-0.065125
23.158333	0.5	-0.065375
23.166667	0.5	-0.066125
23.175000	0.5	-0.066375
23.183333	0.5	-0.066750
23.191667	0.5	-0.067250
23.200000	0.5	-0.067875
23.208333	0.5	-0.068375
23.216667	0.5	-0.069750
23.225000	0.5	-0.070250
23.233333	0.5	-0.071000
23.241667	0.5	-0.071375
23.250000	0.5	-0.072500
23.258333	0.5	-0.073500
23.266667	0.5	-0.074625
23.275000	0.5	-0.075500
23.283333	0.5	-0.076500
23.291667	0.5	-0.077250
23.300000	0.5	-0.078000
23.308333	0.5	-0.079000
23.316667	0.5	-0.079750
23.325000	0.5	-0.080500
23.333333	0.5	-0.081125
23.341667	0.5	-0.082000
23.350000	0.5	-0.082625
23.358333	0.5	-0.083250
23.366667	0.5	-0.084000
23.375000	0.5	-0.084625
23.383333	0.5	-0.085625
23.391667	0.5	-0.086250
23.400000	0.5	-0.087250
23.408333	0.5	-0.088000
23.416667	0.5	-0.088250
23.425000	0.5	-0.088625
23.433333	0.5	-0.089125
23.441667	0.5	-0.089125
23.450000	0.5	-0.089625
23.458333	0.5	-0.090000
23.466667	0.5	-0.090250
23.475000	0.5	-0.090500
23.483333	0.5	-0.090625
23.491667	0.5	-0.090875
23.500000	0.5	-0.091250
23.508333	0.5	-0.091375
23.516667	0.5	-0.091250
23.525000	0.5	-0.091125
23.533333	0.5	-0.091125
23.541667	0.5	-0.091500
23.550000	0.5	-0.091125
23.558333	0.5	-0.090500
23.566667	0.5	-0.090125
23.575000	0.5	-0.090125
23.583333	0.5	-0.089875
23.591667	0.5	-0.089500
23.600000	0.5	-0.089500
23.608333	0.5	-0.089000
23.616667	0.5	-0.088250
23.625000	0.5	-0.087250
23.633333	0.5	-0.086375
23.641667	0.5	-0.086375
23.650000	0.5	-0.086125
23.658333	0.5	-0.086000
23.666667	0.5	-0.085375
23.675000	0.5	-0.084625
23.683333	0.5	-0.084125
23.691667	0.5	-0.083875
23.700000	0.5	-0.083375
23.708333	0.5	-0.083375
23.716667	0.5	-0.082750
23.725000	0.5	-0.082125
23.733333	0.5	-0.081625
23.741667	0.5	-0.081375
23.750000	0.5	-0.080750
23.758333	0.5	-0.080500
23.766667	0.5	-0.080000
23.775000	0.5	-0.079625
23.783333	0.5	-0.079375
23.791667	0.5	-0.079125
23.800000	0.5	-0.078875
23.808333	0.5	-0.078000
23.816667	0.5	-0.077500
23.825000	0.5	-0.077000
23.833333	0.5	-0.076375
23.841667	0.5	-0.075875
23.850000	0.5	-0.075250
23.858333	0.5	-0.075000
23.866667	0.5	-0.073875
23.875000	0.5	-0.073250
23.883333	0.5	-0.073000
23.891667	0.5	-0.073125
23.900000	0.5	-0.072750
23.908333	0.5	-0.072750
23.916667	0.5	-0.072375
23.925000	0.5	-0.071750
23.933333	0.5	-0.071500
23.941667	0.5	-0.071250
23.950000	0.5	-0.070875
23.958333	0.5	-0.070375
23.966667	0.5	-0.069750
23.975000	0.5	-0.068875
23.983333	0.5	-0.068500
23.991667	0.5	-0.068250
24.000000	0.5	-0.067750
24.008333	0.5	-0.067625
24.016667	0.5	-0.067875
24.025000	0.5	-0.068375
24.033333	0.5	-0.068375
24.041667	0.5	-0.068375
24.050000	0.5	-0.068000
24.058333	0.5	-0.068125
24.066667	0.5	-0.068250
24.075000	0.5	-0.067625
24.083333	0.5	-0.067125
24.091667	0.5	-0.067000
24.100000	0.5	-0.067375
24.108333	0.5	-0.067500
24.116667	0.5	-0.067375
24.125000	0.5	-0.067000
24.133333	0.5	-0.067125
24.141667	0.5	-0.067375
24.150000	0.5	-0.067625
24.158333	0.5	-0.067625
24.166667	0.5	-0.067625
24.175000	0.5	-0.067750
24.183333	0.5	-0.068125
24.191667	0.5	-0.068250
24.200000	0.5	-0.068875
24.208333	0.5	-0.069375
24.216667	0.5	-0.069500
24.225000	0.5	-0.069625
24.233333	0.5	-0.070000
24.241667	0.5	-0.070125
24.250000	0.5	-0.070750
24.258333	0.5	-0.070750
24.266667	0.5	-0.071000
24.275000	0.5	-0.071125
24.283333	0.5	-0.071500
24.291667	0.5	-0.072125
24.300000	0.5	-0.072500
24.308333	0.5	-0.072375
24.316667	0.5	-0.072500
24.325000	0.5	-0.072625
24.333333	0.5	-0.072875
24.341667	0.5	-0.073125
24.350000	0.5	-0.073500
24.358333	0.5	-0.073875
24.366667	0.5	-0.074000
24.375000	0.5	-0.074250
24.383333	0.5	-0.074625
24.391667	0.5	-0.074500
24.400000	0.5	-0.074500
24.408333	0.5	-0.074000
24.416667	0.5	-0.074125
24.425000	0.5	-0.074125
24.433333	0.5	-0.074125
24.441667	0.5	-0.074250
24.450000	0.5	-0.074250
24.458333	0.5	-0.074125
24.466667	0.5	-0.074125
24.475000	0.5	-0.073500
24.483333	0.5	-0.072375
24.491667	0.5	-0.071625
24.500000	0.5	-0.071125
24.508333	0.5	-0.071125
24.516667	0.5	-0.070500
24.525000	0.5	-0.069875
24.533333	0.5	-0.069750
24.541667	0.5	-0.069125
24.550000	0.5	-0.068625
24.558333	0.5	-0.068250
24.566667	0.5	-0.067500
24.575000	0.5	-0.067000
24.583333	0.5	-0.066250
24.591667	0.5	-0.065250
24.600000	0.5	-0.064750
24.608333	0.5	-0.064125
24.616667	0.5	-0.063375
24.625000	0.5	-0.062750
24.633333	0.5	-0.062250
24.641667	0.5	-0.062000
24.650000	0.5	-0.061375
24.658333	0.5	-0.061000
24.666667	0.5	-0.060500
24.675000	0.5	-0.059875
24.683333	0.5	-0.059250
24.691667	0.5	-0.058625
24.700000	0.5	-0.057875
24.708333	0.5	-0.056875
24.716667	0.5	-0.056125
24.725000	0.5	-0.055750
24.733333	0.5	-0.055625
24.741667	0.5	-0.055250
24.750000	0.5	-0.055000
24.758333	0.5	-0.054875
24.766667	0.5	-0.054375
24.775000	0.5	-0.053875
24.783333	0.5	-0.053500
24.791667	0.5	-0.052875
24.800000	0.5	-0.052250
24.808333	0.5	-0.051750
24.816667	0.5	-0.051375
24.825000	0.5	-0.051500
24.833333	0.5	-0.051125
24.841667	0.5	-0.050875
24.850000	0.5	-0.050625
24.858333	0.5	-0.050250
24.866667	0.5	-0.050500
24.875000	0.5	-0.050375
24.883333	0.5	-0.050500
24.891667	0.5	-0.050375
24.900000	0.5	-0.050625
24.908333	0.5	-0.050625
24.916667	0.5	-0.050750
24.925000	0.5	-0.050250
24.933333	0.5	-0.050500
24.941667	0.5	-0.050375
24.950000	0.5	-0.050500
24.958333	0.5	-0.050625
24.966667	0.5	-0.050375
24.975000	0.5	-0.050500
24.983333	0.5	-0.050250
24.991667	0.5	-0.050125
25.000000	0.5	-0.050500
