# Supplementary material for: Dynamic character displacement among a pair of bacterial phyllosphere commensals in situ
Source: Nat Commun. 2022 May 20;13:2836. doi: 10.1038/s41467-022-30469-3 (PMC9123166; doi:10.1038/s41467-022-30469-3)
Supplement: Supplementary file 11 — Source Data [file 41467_2022_30469_MOESM11_ESM.zip › Source Data/Supplementary Figure 5/1 mM Pyruvate_std.txt]

File Path	chrom://marshall/Chromeleon7/HPLC_Ultimate_3000/Users/helucas/20200720_OrganicAcids_CCR_L257.seq/677.smp/RI_1.channel/RI_1.chm
Channel	RI_1

Injection Information:
Data Vault	Chromeleon7
Injection	1mM_std_Pyr
Injection Number	7
Position	RA5
Comment	
Processing Method	Quantitative
Instrument Method	20200525_Rezex_ROA_OrganicAcid_600uL_2500uM_H2SO4_50A_50D
Type	Calibration Standard
Status	Finished
Injection Date	7/20/2020
Injection Time	6:33:06 PM
Injection Volume (µl)	10.000
Dilution Factor	1.0000
Weight	1.0000

Chromatogram Data Information:
Time Min. (min)	0.000000
Time Max. (min)	25.000000
Data Points	3001
Detector	RI
Generating Data System	Chromeleon 7.2.5.9507
Exporting Data System	Chromeleon 7.2.8.0
Operator	Instrument Controller
Signal Quantity	Refractive 
Signal Unit	µRIU
Signal Min.	-3.779000
Signal Max.	0.855250
Channel	RI_1
Driver Name	RID520Driver.dll
Channel Type	Evaluation
Min. Step (s)	0.5
Max. Step (s)	0.5
Average Step (s)	0.5

Signal Parameter Information:
Signal Info	

Chromatogram Data:
Time (min)	Step (s)	Value (µRIU)
0.000000	n.a.	-0.018625
0.008333	0.5	-0.018375
0.016667	0.5	-0.018500
0.025000	0.5	-0.018500
0.033333	0.5	-0.018500
0.041667	0.5	-0.018375
0.050000	0.5	-0.017875
0.058333	0.5	-0.017500
0.066667	0.5	-0.017125
0.075000	0.5	-0.017000
0.083333	0.5	-0.016750
0.091667	0.5	-0.016625
0.100000	0.5	-0.016625
0.108333	0.5	-0.016875
0.116667	0.5	-0.016500
0.125000	0.5	-0.016625
0.133333	0.5	-0.016375
0.141667	0.5	-0.015625
0.150000	0.5	-0.015250
0.158333	0.5	-0.015000
0.166667	0.5	-0.014375
0.175000	0.5	-0.014375
0.183333	0.5	-0.014375
0.191667	0.5	-0.013875
0.200000	0.5	-0.013750
0.208333	0.5	-0.013125
0.216667	0.5	-0.012750
0.225000	0.5	-0.012875
0.233333	0.5	-0.012750
0.241667	0.5	-0.012125
0.250000	0.5	-0.011250
0.258333	0.5	-0.011125
0.266667	0.5	-0.010750
0.275000	0.5	-0.010250
0.283333	0.5	-0.009750
0.291667	0.5	-0.009250
0.300000	0.5	-0.008500
0.308333	0.5	-0.008125
0.316667	0.5	-0.008000
0.325000	0.5	-0.007750
0.333333	0.5	-0.007250
0.341667	0.5	-0.006625
0.350000	0.5	-0.006125
0.358333	0.5	-0.006250
0.366667	0.5	-0.006000
0.375000	0.5	-0.005750
0.383333	0.5	-0.005250
0.391667	0.5	-0.005375
0.400000	0.5	-0.004750
0.408333	0.5	-0.004125
0.416667	0.5	-0.003750
0.425000	0.5	-0.003750
0.433333	0.5	-0.002875
0.441667	0.5	-0.002125
0.450000	0.5	-0.001750
0.458333	0.5	-0.001250
0.466667	0.5	-0.000375
0.475000	0.5	0.000000
0.483333	0.5	0.000625
0.491667	0.5	0.000875
0.500000	0.5	0.000750
0.508333	0.5	0.001000
0.516667	0.5	0.001250
0.525000	0.5	0.001125
0.533333	0.5	0.001875
0.541667	0.5	0.002250
0.550000	0.5	0.002500
0.558333	0.5	0.002625
0.566667	0.5	0.002875
0.575000	0.5	0.003125
0.583333	0.5	0.003625
0.591667	0.5	0.003875
0.600000	0.5	0.003625
0.608333	0.5	0.004000
0.616667	0.5	0.004250
0.625000	0.5	0.004000
0.633333	0.5	0.003750
0.641667	0.5	0.004250
0.650000	0.5	0.004000
0.658333	0.5	0.003750
0.666667	0.5	0.003875
0.675000	0.5	0.003625
0.683333	0.5	0.003875
0.691667	0.5	0.003625
0.700000	0.5	0.004000
0.708333	0.5	0.004125
0.716667	0.5	0.004250
0.725000	0.5	0.004000
0.733333	0.5	0.003500
0.741667	0.5	0.003125
0.750000	0.5	0.003125
0.758333	0.5	0.003000
0.766667	0.5	0.002500
0.775000	0.5	0.002000
0.783333	0.5	0.001875
0.791667	0.5	0.002125
0.800000	0.5	0.001875
0.808333	0.5	0.001875
0.816667	0.5	0.001875
0.825000	0.5	0.001375
0.833333	0.5	0.001000
0.841667	0.5	0.000500
0.850000	0.5	0.000375
0.858333	0.5	0.000250
0.866667	0.5	0.000125
0.875000	0.5	0.000000
0.883333	0.5	0.000375
0.891667	0.5	0.000375
0.900000	0.5	0.000625
0.908333	0.5	0.000500
0.916667	0.5	0.000750
0.925000	0.5	0.000875
0.933333	0.5	0.000750
0.941667	0.5	0.000500
0.950000	0.5	0.000625
0.958333	0.5	0.000625
0.966667	0.5	0.000625
0.975000	0.5	0.001000
0.983333	0.5	0.001125
0.991667	0.5	0.001250
1.000000	0.5	0.001375
1.008333	0.5	0.001500
1.016667	0.5	0.001750
1.025000	0.5	0.001625
1.033333	0.5	0.001875
1.041667	0.5	0.002125
1.050000	0.5	0.002500
1.058333	0.5	0.002625
1.066667	0.5	0.003000
1.075000	0.5	0.003500
1.083333	0.5	0.003625
1.091667	0.5	0.004125
1.100000	0.5	0.003750
1.108333	0.5	0.004000
1.116667	0.5	0.004125
1.125000	0.5	0.004375
1.133333	0.5	0.004375
1.141667	0.5	0.004625
1.150000	0.5	0.004750
1.158333	0.5	0.004625
1.166667	0.5	0.004250
1.175000	0.5	0.004000
1.183333	0.5	0.003750
1.191667	0.5	0.003375
1.200000	0.5	0.003375
1.208333	0.5	0.003625
1.216667	0.5	0.003750
1.225000	0.5	0.003875
1.233333	0.5	0.004125
1.241667	0.5	0.004250
1.250000	0.5	0.004000
1.258333	0.5	0.003750
1.266667	0.5	0.003500
1.275000	0.5	0.002750
1.283333	0.5	0.002375
1.291667	0.5	0.001875
1.300000	0.5	0.001750
1.308333	0.5	0.001625
1.316667	0.5	0.001375
1.325000	0.5	0.001000
1.333333	0.5	0.000875
1.341667	0.5	0.000500
1.350000	0.5	-0.000125
1.358333	0.5	-0.000625
1.366667	0.5	-0.000625
1.375000	0.5	-0.000875
1.383333	0.5	-0.001000
1.391667	0.5	-0.001250
1.400000	0.5	-0.001625
1.408333	0.5	-0.001625
1.416667	0.5	-0.002000
1.425000	0.5	-0.002625
1.433333	0.5	-0.003000
1.441667	0.5	-0.003250
1.450000	0.5	-0.003125
1.458333	0.5	-0.003125
1.466667	0.5	-0.003250
1.475000	0.5	-0.003500
1.483333	0.5	-0.003625
1.491667	0.5	-0.004000
1.500000	0.5	-0.004250
1.508333	0.5	-0.004000
1.516667	0.5	-0.004250
1.525000	0.5	-0.004125
1.533333	0.5	-0.003750
1.541667	0.5	-0.003625
1.550000	0.5	-0.003750
1.558333	0.5	-0.003375
1.566667	0.5	-0.003000
1.575000	0.5	-0.002875
1.583333	0.5	-0.003000
1.591667	0.5	-0.002500
1.600000	0.5	-0.002000
1.608333	0.5	-0.001875
1.616667	0.5	-0.001375
1.625000	0.5	-0.001500
1.633333	0.5	-0.001125
1.641667	0.5	-0.001125
1.650000	0.5	-0.001750
1.658333	0.5	-0.001750
1.666667	0.5	-0.001500
1.675000	0.5	-0.000750
1.683333	0.5	-0.000375
1.691667	0.5	-0.000500
1.700000	0.5	0.000000
1.708333	0.5	0.000000
1.716667	0.5	0.000250
1.725000	0.5	0.000500
1.733333	0.5	0.001000
1.741667	0.5	0.000875
1.750000	0.5	0.000625
1.758333	0.5	0.000875
1.766667	0.5	0.000875
1.775000	0.5	0.000750
1.783333	0.5	0.000500
1.791667	0.5	0.000750
1.800000	0.5	0.000875
1.808333	0.5	0.000750
1.816667	0.5	0.001250
1.825000	0.5	0.001625
1.833333	0.5	0.001875
1.841667	0.5	0.001875
1.850000	0.5	0.001875
1.858333	0.5	0.001750
1.866667	0.5	0.001750
1.875000	0.5	0.001875
1.883333	0.5	0.001875
1.891667	0.5	0.002000
1.900000	0.5	0.002375
1.908333	0.5	0.002875
1.916667	0.5	0.002875
1.925000	0.5	0.002750
1.933333	0.5	0.002750
1.941667	0.5	0.002625
1.950000	0.5	0.002500
1.958333	0.5	0.002125
1.966667	0.5	0.001500
1.975000	0.5	0.001625
1.983333	0.5	0.001625
1.991667	0.5	0.001875
2.000000	0.5	0.001500
2.008333	0.5	0.001625
2.016667	0.5	0.001500
2.025000	0.5	0.001375
2.033333	0.5	0.001250
2.041667	0.5	0.001500
2.050000	0.5	0.001875
2.058333	0.5	0.002000
2.066667	0.5	0.002375
2.075000	0.5	0.002500
2.083333	0.5	0.002500
2.091667	0.5	0.002500
2.100000	0.5	0.002625
2.108333	0.5	0.002125
2.116667	0.5	0.001750
2.125000	0.5	0.001500
2.133333	0.5	0.001500
2.141667	0.5	0.001625
2.150000	0.5	0.001625
2.158333	0.5	0.001375
2.166667	0.5	0.000750
2.175000	0.5	0.000250
2.183333	0.5	0.000000
2.191667	0.5	0.000000
2.200000	0.5	-0.000625
2.208333	0.5	-0.001000
2.216667	0.5	-0.001125
2.225000	0.5	-0.001125
2.233333	0.5	-0.000625
2.241667	0.5	-0.001000
2.250000	0.5	-0.000750
2.258333	0.5	-0.001250
2.266667	0.5	-0.002000
2.275000	0.5	-0.001750
2.283333	0.5	-0.001875
2.291667	0.5	-0.002125
2.300000	0.5	-0.002625
2.308333	0.5	-0.003125
2.316667	0.5	-0.003500
2.325000	0.5	-0.003500
2.333333	0.5	-0.003375
2.341667	0.5	-0.003500
2.350000	0.5	-0.003625
2.358333	0.5	-0.004125
2.366667	0.5	-0.004250
2.375000	0.5	-0.004125
2.383333	0.5	-0.004125
2.391667	0.5	-0.004375
2.400000	0.5	-0.004375
2.408333	0.5	-0.004500
2.416667	0.5	-0.004750
2.425000	0.5	-0.004875
2.433333	0.5	-0.005375
2.441667	0.5	-0.005250
2.450000	0.5	-0.005375
2.458333	0.5	-0.005500
2.466667	0.5	-0.005750
2.475000	0.5	-0.005500
2.483333	0.5	-0.005375
2.491667	0.5	-0.005125
2.500000	0.5	-0.004625
2.508333	0.5	-0.004250
2.516667	0.5	-0.004000
2.525000	0.5	-0.004000
2.533333	0.5	-0.003625
2.541667	0.5	-0.003500
2.550000	0.5	-0.003250
2.558333	0.5	-0.002625
2.566667	0.5	-0.002250
2.575000	0.5	-0.002250
2.583333	0.5	-0.002000
2.591667	0.5	-0.001625
2.600000	0.5	-0.001500
2.608333	0.5	-0.001375
2.616667	0.5	-0.001125
2.625000	0.5	-0.000750
2.633333	0.5	-0.000625
2.641667	0.5	-0.000375
2.650000	0.5	0.000125
2.658333	0.5	0.000500
2.666667	0.5	0.000750
2.675000	0.5	0.001125
2.683333	0.5	0.001375
2.691667	0.5	0.001750
2.700000	0.5	0.001875
2.708333	0.5	0.002375
2.716667	0.5	0.003000
2.725000	0.5	0.003375
2.733333	0.5	0.004125
2.741667	0.5	0.004500
2.750000	0.5	0.005125
2.758333	0.5	0.005875
2.766667	0.5	0.006125
2.775000	0.5	0.006625
2.783333	0.5	0.007250
2.791667	0.5	0.008000
2.800000	0.5	0.007875
2.808333	0.5	0.008125
2.816667	0.5	0.008750
2.825000	0.5	0.009125
2.833333	0.5	0.009250
2.841667	0.5	0.009125
2.850000	0.5	0.009250
2.858333	0.5	0.009875
2.866667	0.5	0.010250
2.875000	0.5	0.010750
2.883333	0.5	0.011000
2.891667	0.5	0.011375
2.900000	0.5	0.011500
2.908333	0.5	0.011625
2.916667	0.5	0.011875
2.925000	0.5	0.012250
2.933333	0.5	0.012500
2.941667	0.5	0.012625
2.950000	0.5	0.012750
2.958333	0.5	0.012500
2.966667	0.5	0.012375
2.975000	0.5	0.012125
2.983333	0.5	0.012000
2.991667	0.5	0.012250
3.000000	0.5	0.012625
3.008333	0.5	0.012625
3.016667	0.5	0.012750
3.025000	0.5	0.012625
3.033333	0.5	0.012500
3.041667	0.5	0.012625
3.050000	0.5	0.012750
3.058333	0.5	0.013000
3.066667	0.5	0.012875
3.075000	0.5	0.012875
3.083333	0.5	0.012875
3.091667	0.5	0.012500
3.100000	0.5	0.012375
3.108333	0.5	0.012375
3.116667	0.5	0.012375
3.125000	0.5	0.012000
3.133333	0.5	0.011875
3.141667	0.5	0.011875
3.150000	0.5	0.011875
3.158333	0.5	0.011875
3.166667	0.5	0.012375
3.175000	0.5	0.012375
3.183333	0.5	0.012500
3.191667	0.5	0.012500
3.200000	0.5	0.012500
3.208333	0.5	0.012500
3.216667	0.5	0.012875
3.225000	0.5	0.013375
3.233333	0.5	0.013500
3.241667	0.5	0.013000
3.250000	0.5	0.012625
3.258333	0.5	0.012625
3.266667	0.5	0.012625
3.275000	0.5	0.013125
3.283333	0.5	0.013250
3.291667	0.5	0.013375
3.300000	0.5	0.013125
3.308333	0.5	0.013375
3.316667	0.5	0.014000
3.325000	0.5	0.014125
3.333333	0.5	0.014375
3.341667	0.5	0.014375
3.350000	0.5	0.014500
3.358333	0.5	0.014750
3.366667	0.5	0.014625
3.375000	0.5	0.014500
3.383333	0.5	0.014500
3.391667	0.5	0.014250
3.400000	0.5	0.013875
3.408333	0.5	0.013625
3.416667	0.5	0.014000
3.425000	0.5	0.014125
3.433333	0.5	0.014000
3.441667	0.5	0.013875
3.450000	0.5	0.013625
3.458333	0.5	0.013625
3.466667	0.5	0.013500
3.475000	0.5	0.013375
3.483333	0.5	0.013625
3.491667	0.5	0.013750
3.500000	0.5	0.013625
3.508333	0.5	0.013625
3.516667	0.5	0.013625
3.525000	0.5	0.013625
3.533333	0.5	0.013375
3.541667	0.5	0.013750
3.550000	0.5	0.013375
3.558333	0.5	0.012875
3.566667	0.5	0.012625
3.575000	0.5	0.012625
3.583333	0.5	0.012750
3.591667	0.5	0.012500
3.600000	0.5	0.012625
3.608333	0.5	0.012500
3.616667	0.5	0.012250
3.625000	0.5	0.012375
3.633333	0.5	0.011875
3.641667	0.5	0.011750
3.650000	0.5	0.011625
3.658333	0.5	0.011750
3.666667	0.5	0.011625
3.675000	0.5	0.011750
3.683333	0.5	0.011625
3.691667	0.5	0.011750
3.700000	0.5	0.011125
3.708333	0.5	0.010500
3.716667	0.5	0.010750
3.725000	0.5	0.010875
3.733333	0.5	0.010375
3.741667	0.5	0.009875
3.750000	0.5	0.010125
3.758333	0.5	0.010125
3.766667	0.5	0.010000
3.775000	0.5	0.010125
3.783333	0.5	0.009750
3.791667	0.5	0.009750
3.800000	0.5	0.010000
3.808333	0.5	0.010000
3.816667	0.5	0.010000
3.825000	0.5	0.009875
3.833333	0.5	0.009750
3.841667	0.5	0.009375
3.850000	0.5	0.009125
3.858333	0.5	0.008875
3.866667	0.5	0.008500
3.875000	0.5	0.008250
3.883333	0.5	0.008250
3.891667	0.5	0.008125
3.900000	0.5	0.008000
3.908333	0.5	0.008250
3.916667	0.5	0.008000
3.925000	0.5	0.007500
3.933333	0.5	0.007500
3.941667	0.5	0.007375
3.950000	0.5	0.007375
3.958333	0.5	0.007250
3.966667	0.5	0.006500
3.975000	0.5	0.006250
3.983333	0.5	0.006625
3.991667	0.5	0.006750
4.000000	0.5	0.006625
4.008333	0.5	0.006500
4.016667	0.5	0.006625
4.025000	0.5	0.006375
4.033333	0.5	0.006125
4.041667	0.5	0.006000
4.050000	0.5	0.005875
4.058333	0.5	0.006125
4.066667	0.5	0.005875
4.075000	0.5	0.006375
4.083333	0.5	0.006250
4.091667	0.5	0.006500
4.100000	0.5	0.006625
4.108333	0.5	0.006500
4.116667	0.5	0.006375
4.125000	0.5	0.006250
4.133333	0.5	0.007000
4.141667	0.5	0.007125
4.150000	0.5	0.007375
4.158333	0.5	0.007125
4.166667	0.5	0.007000
4.175000	0.5	0.007125
4.183333	0.5	0.007250
4.191667	0.5	0.007500
4.200000	0.5	0.007625
4.208333	0.5	0.007625
4.216667	0.5	0.007750
4.225000	0.5	0.008125
4.233333	0.5	0.008375
4.241667	0.5	0.009000
4.250000	0.5	0.009125
4.258333	0.5	0.009000
4.266667	0.5	0.008750
4.275000	0.5	0.008500
4.283333	0.5	0.008625
4.291667	0.5	0.008625
4.300000	0.5	0.009250
4.308333	0.5	0.009750
4.316667	0.5	0.010125
4.325000	0.5	0.010125
4.333333	0.5	0.010000
4.341667	0.5	0.010125
4.350000	0.5	0.010125
4.358333	0.5	0.009875
4.366667	0.5	0.009875
4.375000	0.5	0.009875
4.383333	0.5	0.010000
4.391667	0.5	0.010000
4.400000	0.5	0.009875
4.408333	0.5	0.009625
4.416667	0.5	0.009500
4.425000	0.5	0.009250
4.433333	0.5	0.009375
4.441667	0.5	0.009125
4.450000	0.5	0.008750
4.458333	0.5	0.008625
4.466667	0.5	0.008500
4.475000	0.5	0.008125
4.483333	0.5	0.008125
4.491667	0.5	0.008000
4.500000	0.5	0.008125
4.508333	0.5	0.008500
4.516667	0.5	0.008625
4.525000	0.5	0.008375
4.533333	0.5	0.008375
4.541667	0.5	0.008500
4.550000	0.5	0.008250
4.558333	0.5	0.008000
4.566667	0.5	0.008375
4.575000	0.5	0.008250
4.583333	0.5	0.008375
4.591667	0.5	0.008375
4.600000	0.5	0.008375
4.608333	0.5	0.008875
4.616667	0.5	0.008625
4.625000	0.5	0.008750
4.633333	0.5	0.008625
4.641667	0.5	0.009125
4.650000	0.5	0.009500
4.658333	0.5	0.009375
4.666667	0.5	0.009625
4.675000	0.5	0.010125
4.683333	0.5	0.010750
4.691667	0.5	0.010375
4.700000	0.5	0.009875
4.708333	0.5	0.010500
4.716667	0.5	0.011000
4.725000	0.5	0.011250
4.733333	0.5	0.011750
4.741667	0.5	0.011750
4.750000	0.5	0.012250
4.758333	0.5	0.012750
4.766667	0.5	0.012875
4.775000	0.5	0.012750
4.783333	0.5	0.013000
4.791667	0.5	0.013125
4.800000	0.5	0.013375
4.808333	0.5	0.013000
4.816667	0.5	0.013750
4.825000	0.5	0.013750
4.833333	0.5	0.013750
4.841667	0.5	0.014375
4.850000	0.5	0.015125
4.858333	0.5	0.015250
4.866667	0.5	0.015250
4.875000	0.5	0.015375
4.883333	0.5	0.015625
4.891667	0.5	0.015750
4.900000	0.5	0.015750
4.908333	0.5	0.015875
4.916667	0.5	0.015875
4.925000	0.5	0.016000
4.933333	0.5	0.016250
4.941667	0.5	0.016625
4.950000	0.5	0.016625
4.958333	0.5	0.017125
4.966667	0.5	0.017750
4.975000	0.5	0.018375
4.983333	0.5	0.018500
4.991667	0.5	0.018750
5.000000	0.5	0.019125
5.008333	0.5	0.019375
5.016667	0.5	0.019375
5.025000	0.5	0.019750
5.033333	0.5	0.020000
5.041667	0.5	0.020125
5.050000	0.5	0.020125
5.058333	0.5	0.020000
5.066667	0.5	0.020375
5.075000	0.5	0.020500
5.083333	0.5	0.020625
5.091667	0.5	0.020750
5.100000	0.5	0.021375
5.108333	0.5	0.021500
5.116667	0.5	0.021625
5.125000	0.5	0.021875
5.133333	0.5	0.021625
5.141667	0.5	0.021750
5.150000	0.5	0.021625
5.158333	0.5	0.021875
5.166667	0.5	0.022500
5.175000	0.5	0.022375
5.183333	0.5	0.022500
5.191667	0.5	0.022250
5.200000	0.5	0.021875
5.208333	0.5	0.021750
5.216667	0.5	0.021625
5.225000	0.5	0.021750
5.233333	0.5	0.021500
5.241667	0.5	0.021125
5.250000	0.5	0.021000
5.258333	0.5	0.020750
5.266667	0.5	0.020625
5.275000	0.5	0.020125
5.283333	0.5	0.020250
5.291667	0.5	0.020500
5.300000	0.5	0.019875
5.308333	0.5	0.019750
5.316667	0.5	0.019500
5.325000	0.5	0.018750
5.333333	0.5	0.018250
5.341667	0.5	0.017875
5.350000	0.5	0.017625
5.358333	0.5	0.016750
5.366667	0.5	0.016000
5.375000	0.5	0.015750
5.383333	0.5	0.015125
5.391667	0.5	0.014625
5.400000	0.5	0.013750
5.408333	0.5	0.013125
5.416667	0.5	0.012375
5.425000	0.5	0.011875
5.433333	0.5	0.011125
5.441667	0.5	0.010375
5.450000	0.5	0.009750
5.458333	0.5	0.009000
5.466667	0.5	0.008500
5.475000	0.5	0.008125
5.483333	0.5	0.007250
5.491667	0.5	0.006375
5.500000	0.5	0.005875
5.508333	0.5	0.005625
5.516667	0.5	0.005375
5.525000	0.5	0.004875
5.533333	0.5	0.004375
5.541667	0.5	0.003875
5.550000	0.5	0.003250
5.558333	0.5	0.002875
5.566667	0.5	0.002750
5.575000	0.5	0.002125
5.583333	0.5	0.001875
5.591667	0.5	0.002250
5.600000	0.5	0.002500
5.608333	0.5	0.002375
5.616667	0.5	0.002125
5.625000	0.5	0.002125
5.633333	0.5	0.002125
5.641667	0.5	0.002125
5.650000	0.5	0.002625
5.658333	0.5	0.002625
5.666667	0.5	0.002750
5.675000	0.5	0.002750
5.683333	0.5	0.002750
5.691667	0.5	0.003125
5.700000	0.5	0.003375
5.708333	0.5	0.003625
5.716667	0.5	0.004000
5.725000	0.5	0.004000
5.733333	0.5	0.004625
5.741667	0.5	0.005125
5.750000	0.5	0.005500
5.758333	0.5	0.005750
5.766667	0.5	0.006000
5.775000	0.5	0.006000
5.783333	0.5	0.006125
5.791667	0.5	0.006500
5.800000	0.5	0.006875
5.808333	0.5	0.007500
5.816667	0.5	0.008125
5.825000	0.5	0.008625
5.833333	0.5	0.009250
5.841667	0.5	0.009750
5.850000	0.5	0.010250
5.858333	0.5	0.010750
5.866667	0.5	0.011250
5.875000	0.5	0.012125
5.883333	0.5	0.013250
5.891667	0.5	0.013375
5.900000	0.5	0.014000
5.908333	0.5	0.014375
5.916667	0.5	0.015125
5.925000	0.5	0.015500
5.933333	0.5	0.016500
5.941667	0.5	0.016750
5.950000	0.5	0.016875
5.958333	0.5	0.017375
5.966667	0.5	0.017750
5.975000	0.5	0.017875
5.983333	0.5	0.018250
5.991667	0.5	0.019000
6.000000	0.5	0.019375
6.008333	0.5	0.019875
6.016667	0.5	0.020375
6.025000	0.5	0.020875
6.033333	0.5	0.021000
6.041667	0.5	0.020875
6.050000	0.5	0.021000
6.058333	0.5	0.021375
6.066667	0.5	0.022000
6.075000	0.5	0.022125
6.083333	0.5	0.022375
6.091667	0.5	0.022875
6.100000	0.5	0.023625
6.108333	0.5	0.023875
6.116667	0.5	0.024125
6.125000	0.5	0.024250
6.133333	0.5	0.024250
6.141667	0.5	0.024125
6.150000	0.5	0.024000
6.158333	0.5	0.024125
6.166667	0.5	0.024125
6.175000	0.5	0.024375
6.183333	0.5	0.024625
6.191667	0.5	0.024500
6.200000	0.5	0.024250
6.208333	0.5	0.024375
6.216667	0.5	0.024500
6.225000	0.5	0.025000
6.233333	0.5	0.025125
6.241667	0.5	0.024875
6.250000	0.5	0.025250
6.258333	0.5	0.025375
6.266667	0.5	0.025250
6.275000	0.5	0.024875
6.283333	0.5	0.024625
6.291667	0.5	0.024625
6.300000	0.5	0.024250
6.308333	0.5	0.024250
6.316667	0.5	0.024125
6.325000	0.5	0.023875
6.333333	0.5	0.023625
6.341667	0.5	0.024000
6.350000	0.5	0.024375
6.358333	0.5	0.024375
6.366667	0.5	0.024000
6.375000	0.5	0.023375
6.383333	0.5	0.022875
6.391667	0.5	0.022625
6.400000	0.5	0.022000
6.408333	0.5	0.021500
6.416667	0.5	0.021375
6.425000	0.5	0.020625
6.433333	0.5	0.020500
6.441667	0.5	0.019875
6.450000	0.5	0.019250
6.458333	0.5	0.018875
6.466667	0.5	0.018375
6.475000	0.5	0.017875
6.483333	0.5	0.017375
6.491667	0.5	0.017125
6.500000	0.5	0.016875
6.508333	0.5	0.016375
6.516667	0.5	0.016125
6.525000	0.5	0.016000
6.533333	0.5	0.016000
6.541667	0.5	0.015875
6.550000	0.5	0.015375
6.558333	0.5	0.015375
6.566667	0.5	0.015750
6.575000	0.5	0.015375
6.583333	0.5	0.015375
6.591667	0.5	0.015250
6.600000	0.5	0.015000
6.608333	0.5	0.015375
6.616667	0.5	0.015500
6.625000	0.5	0.015625
6.633333	0.5	0.015625
6.641667	0.5	0.015375
6.650000	0.5	0.015125
6.658333	0.5	0.015125
6.666667	0.5	0.015000
6.675000	0.5	0.015000
6.683333	0.5	0.014750
6.691667	0.5	0.014750
6.700000	0.5	0.015000
6.708333	0.5	0.015250
6.716667	0.5	0.014750
6.725000	0.5	0.014625
6.733333	0.5	0.014375
6.741667	0.5	0.014125
6.750000	0.5	0.013375
6.758333	0.5	0.012000
6.766667	0.5	0.010125
6.775000	0.5	0.007375
6.783333	0.5	0.003125
6.791667	0.5	-0.002875
6.800000	0.5	-0.011500
6.808333	0.5	-0.024000
6.816667	0.5	-0.042125
6.825000	0.5	-0.069250
6.833333	0.5	-0.108750
6.841667	0.5	-0.167125
6.850000	0.5	-0.250500
6.858333	0.5	-0.365875
6.866667	0.5	-0.521875
6.875000	0.5	-0.724250
6.883333	0.5	-0.976625
6.891667	0.5	-1.276500
6.900000	0.5	-1.616500
6.908333	0.5	-1.983875
6.916667	0.5	-2.360750
6.925000	0.5	-2.726750
6.933333	0.5	-3.061125
6.941667	0.5	-3.344750
6.950000	0.5	-3.564375
6.958333	0.5	-3.710500
6.966667	0.5	-3.779000
6.975000	0.5	-3.772750
6.983333	0.5	-3.697875
6.991667	0.5	-3.563250
7.000000	0.5	-3.381875
7.008333	0.5	-3.164625
7.016667	0.5	-2.923750
7.025000	0.5	-2.669875
7.033333	0.5	-2.413250
7.041667	0.5	-2.161500
7.050000	0.5	-1.919875
7.058333	0.5	-1.693500
7.066667	0.5	-1.485000
7.075000	0.5	-1.295750
7.083333	0.5	-1.125375
7.091667	0.5	-0.974500
7.100000	0.5	-0.841750
7.108333	0.5	-0.725500
7.116667	0.5	-0.625250
7.125000	0.5	-0.538750
7.133333	0.5	-0.463625
7.141667	0.5	-0.399625
7.150000	0.5	-0.344875
7.158333	0.5	-0.297750
7.166667	0.5	-0.257500
7.175000	0.5	-0.222875
7.183333	0.5	-0.193750
7.191667	0.5	-0.168125
7.200000	0.5	-0.145750
7.208333	0.5	-0.127000
7.216667	0.5	-0.111125
7.225000	0.5	-0.097250
7.233333	0.5	-0.085000
7.241667	0.5	-0.073875
7.250000	0.5	-0.064375
7.258333	0.5	-0.055750
7.266667	0.5	-0.048125
7.275000	0.5	-0.041625
7.283333	0.5	-0.035875
7.291667	0.5	-0.031000
7.300000	0.5	-0.026250
7.308333	0.5	-0.022000
7.316667	0.5	-0.018500
7.325000	0.5	-0.015250
7.333333	0.5	-0.012625
7.341667	0.5	-0.009750
7.350000	0.5	-0.007125
7.358333	0.5	-0.004625
7.366667	0.5	-0.002250
7.375000	0.5	-0.000750
7.383333	0.5	0.001000
7.391667	0.5	0.002250
7.400000	0.5	0.003625
7.408333	0.5	0.004875
7.416667	0.5	0.006250
7.425000	0.5	0.007250
7.433333	0.5	0.008000
7.441667	0.5	0.008500
7.450000	0.5	0.009000
7.458333	0.5	0.009500
7.466667	0.5	0.010000
7.475000	0.5	0.011125
7.483333	0.5	0.011750
7.491667	0.5	0.012125
7.500000	0.5	0.012625
7.508333	0.5	0.012875
7.516667	0.5	0.013125
7.525000	0.5	0.013500
7.533333	0.5	0.013875
7.541667	0.5	0.014125
7.550000	0.5	0.013875
7.558333	0.5	0.013875
7.566667	0.5	0.014000
7.575000	0.5	0.014000
7.583333	0.5	0.014000
7.591667	0.5	0.013875
7.600000	0.5	0.014375
7.608333	0.5	0.014250
7.616667	0.5	0.014250
7.625000	0.5	0.014500
7.633333	0.5	0.014000
7.641667	0.5	0.013875
7.650000	0.5	0.014250
7.658333	0.5	0.014375
7.666667	0.5	0.014250
7.675000	0.5	0.014250
7.683333	0.5	0.014125
7.691667	0.5	0.014125
7.700000	0.5	0.014375
7.708333	0.5	0.014750
7.716667	0.5	0.015125
7.725000	0.5	0.016500
7.733333	0.5	0.017875
7.741667	0.5	0.019125
7.750000	0.5	0.021250
7.758333	0.5	0.023500
7.766667	0.5	0.026125
7.775000	0.5	0.029250
7.783333	0.5	0.032125
7.791667	0.5	0.035500
7.800000	0.5	0.039500
7.808333	0.5	0.043875
7.816667	0.5	0.048250
7.825000	0.5	0.052500
7.833333	0.5	0.056750
7.841667	0.5	0.061000
7.850000	0.5	0.064250
7.858333	0.5	0.067250
7.866667	0.5	0.069625
7.875000	0.5	0.071125
7.883333	0.5	0.071750
7.891667	0.5	0.071125
7.900000	0.5	0.070375
7.908333	0.5	0.068875
7.916667	0.5	0.066875
7.925000	0.5	0.064125
7.933333	0.5	0.061125
7.941667	0.5	0.057750
7.950000	0.5	0.054250
7.958333	0.5	0.050625
7.966667	0.5	0.047500
7.975000	0.5	0.043875
7.983333	0.5	0.040500
7.991667	0.5	0.037375
8.000000	0.5	0.034250
8.008333	0.5	0.031625
8.016667	0.5	0.029000
8.025000	0.5	0.027000
8.033333	0.5	0.024875
8.041667	0.5	0.023375
8.050000	0.5	0.021875
8.058333	0.5	0.020375
8.066667	0.5	0.019000
8.075000	0.5	0.018000
8.083333	0.5	0.017000
8.091667	0.5	0.016125
8.100000	0.5	0.015625
8.108333	0.5	0.015125
8.116667	0.5	0.014625
8.125000	0.5	0.014250
8.133333	0.5	0.014125
8.141667	0.5	0.013750
8.150000	0.5	0.013625
8.158333	0.5	0.013625
8.166667	0.5	0.013375
8.175000	0.5	0.013125
8.183333	0.5	0.012750
8.191667	0.5	0.012500
8.200000	0.5	0.012625
8.208333	0.5	0.012375
8.216667	0.5	0.012000
8.225000	0.5	0.011875
8.233333	0.5	0.011875
8.241667	0.5	0.011625
8.250000	0.5	0.011750
8.258333	0.5	0.011875
8.266667	0.5	0.011625
8.275000	0.5	0.011500
8.283333	0.5	0.011250
8.291667	0.5	0.010750
8.300000	0.5	0.010375
8.308333	0.5	0.009875
8.316667	0.5	0.010125
8.325000	0.5	0.009625
8.333333	0.5	0.009375
8.341667	0.5	0.009250
8.350000	0.5	0.009250
8.358333	0.5	0.009000
8.366667	0.5	0.008375
8.375000	0.5	0.008500
8.383333	0.5	0.008250
8.391667	0.5	0.008000
8.400000	0.5	0.008000
8.408333	0.5	0.007500
8.416667	0.5	0.007250
8.425000	0.5	0.007250
8.433333	0.5	0.007000
8.441667	0.5	0.007000
8.450000	0.5	0.007250
8.458333	0.5	0.007625
8.466667	0.5	0.007750
8.475000	0.5	0.007500
8.483333	0.5	0.007750
8.491667	0.5	0.007750
8.500000	0.5	0.007875
8.508333	0.5	0.008125
8.516667	0.5	0.008250
8.525000	0.5	0.008625
8.533333	0.5	0.008875
8.541667	0.5	0.009250
8.550000	0.5	0.009625
8.558333	0.5	0.009875
8.566667	0.5	0.010125
8.575000	0.5	0.010125
8.583333	0.5	0.010125
8.591667	0.5	0.010000
8.600000	0.5	0.010125
8.608333	0.5	0.010500
8.616667	0.5	0.010750
8.625000	0.5	0.011125
8.633333	0.5	0.011500
8.641667	0.5	0.011625
8.650000	0.5	0.011750
8.658333	0.5	0.012250
8.666667	0.5	0.012625
8.675000	0.5	0.013125
8.683333	0.5	0.013250
8.691667	0.5	0.013750
8.700000	0.5	0.013875
8.708333	0.5	0.014250
8.716667	0.5	0.014125
8.725000	0.5	0.014625
8.733333	0.5	0.015375
8.741667	0.5	0.015875
8.750000	0.5	0.016000
8.758333	0.5	0.016000
8.766667	0.5	0.016250
8.775000	0.5	0.016500
8.783333	0.5	0.016625
8.791667	0.5	0.017250
8.800000	0.5	0.017625
8.808333	0.5	0.018000
8.816667	0.5	0.018625
8.825000	0.5	0.018750
8.833333	0.5	0.018875
8.841667	0.5	0.018875
8.850000	0.5	0.019125
8.858333	0.5	0.019500
8.866667	0.5	0.019375
8.875000	0.5	0.019625
8.883333	0.5	0.019750
8.891667	0.5	0.020000
8.900000	0.5	0.020125
8.908333	0.5	0.020125
8.916667	0.5	0.020750
8.925000	0.5	0.020750
8.933333	0.5	0.020750
8.941667	0.5	0.020875
8.950000	0.5	0.021000
8.958333	0.5	0.021250
8.966667	0.5	0.021500
8.975000	0.5	0.022000
8.983333	0.5	0.022375
8.991667	0.5	0.022500
9.000000	0.5	0.022500
9.008333	0.5	0.022750
9.016667	0.5	0.023250
9.025000	0.5	0.023750
9.033333	0.5	0.023875
9.041667	0.5	0.024125
9.050000	0.5	0.024500
9.058333	0.5	0.024750
9.066667	0.5	0.024625
9.075000	0.5	0.024500
9.083333	0.5	0.024750
9.091667	0.5	0.025250
9.100000	0.5	0.025375
9.108333	0.5	0.025500
9.116667	0.5	0.026250
9.125000	0.5	0.026375
9.133333	0.5	0.026000
9.141667	0.5	0.026000
9.150000	0.5	0.026125
9.158333	0.5	0.026375
9.166667	0.5	0.026500
9.175000	0.5	0.026375
9.183333	0.5	0.026500
9.191667	0.5	0.026625
9.200000	0.5	0.026875
9.208333	0.5	0.027250
9.216667	0.5	0.027375
9.225000	0.5	0.027125
9.233333	0.5	0.027250
9.241667	0.5	0.027875
9.250000	0.5	0.027875
9.258333	0.5	0.028000
9.266667	0.5	0.028125
9.275000	0.5	0.028625
9.283333	0.5	0.029125
9.291667	0.5	0.029125
9.300000	0.5	0.029375
9.308333	0.5	0.029625
9.316667	0.5	0.029750
9.325000	0.5	0.029875
9.333333	0.5	0.030375
9.341667	0.5	0.030875
9.350000	0.5	0.031250
9.358333	0.5	0.031750
9.366667	0.5	0.032625
9.375000	0.5	0.033500
9.383333	0.5	0.034125
9.391667	0.5	0.034625
9.400000	0.5	0.035000
9.408333	0.5	0.035875
9.416667	0.5	0.037375
9.425000	0.5	0.039375
9.433333	0.5	0.040625
9.441667	0.5	0.042375
9.450000	0.5	0.044000
9.458333	0.5	0.046750
9.466667	0.5	0.049500
9.475000	0.5	0.052875
9.483333	0.5	0.057000
9.491667	0.5	0.061625
9.500000	0.5	0.067250
9.508333	0.5	0.073750
9.516667	0.5	0.082000
9.525000	0.5	0.091875
9.533333	0.5	0.104000
9.541667	0.5	0.118875
9.550000	0.5	0.136250
9.558333	0.5	0.156750
9.566667	0.5	0.181000
9.575000	0.5	0.209250
9.583333	0.5	0.241375
9.591667	0.5	0.277375
9.600000	0.5	0.317875
9.608333	0.5	0.362000
9.616667	0.5	0.409875
9.625000	0.5	0.460250
9.633333	0.5	0.512875
9.641667	0.5	0.566500
9.650000	0.5	0.619750
9.658333	0.5	0.671125
9.666667	0.5	0.719250
9.675000	0.5	0.762125
9.683333	0.5	0.798000
9.691667	0.5	0.826500
9.700000	0.5	0.845375
9.708333	0.5	0.855250
9.716667	0.5	0.854750
9.725000	0.5	0.844125
9.733333	0.5	0.823625
9.741667	0.5	0.795000
9.750000	0.5	0.759125
9.758333	0.5	0.716875
9.766667	0.5	0.670500
9.775000	0.5	0.621125
9.783333	0.5	0.570875
9.791667	0.5	0.520750
9.800000	0.5	0.472000
9.808333	0.5	0.425250
9.816667	0.5	0.380875
9.825000	0.5	0.339625
9.833333	0.5	0.301750
9.841667	0.5	0.267625
9.850000	0.5	0.236625
9.858333	0.5	0.209000
9.866667	0.5	0.184750
9.875000	0.5	0.163375
9.883333	0.5	0.144625
9.891667	0.5	0.128875
9.900000	0.5	0.114625
9.908333	0.5	0.102500
9.916667	0.5	0.092625
9.925000	0.5	0.083625
9.933333	0.5	0.076250
9.941667	0.5	0.069375
9.950000	0.5	0.063750
9.958333	0.5	0.059125
9.966667	0.5	0.055000
9.975000	0.5	0.051875
9.983333	0.5	0.049375
9.991667	0.5	0.046875
10.000000	0.5	0.045000
10.008333	0.5	0.042625
10.016667	0.5	0.041000
10.025000	0.5	0.039750
10.033333	0.5	0.038625
10.041667	0.5	0.037625
10.050000	0.5	0.037000
10.058333	0.5	0.036375
10.066667	0.5	0.035875
10.075000	0.5	0.035625
10.083333	0.5	0.035125
10.091667	0.5	0.034625
10.100000	0.5	0.034375
10.108333	0.5	0.033875
10.116667	0.5	0.033875
10.125000	0.5	0.034000
10.133333	0.5	0.033750
10.141667	0.5	0.033000
10.150000	0.5	0.033500
10.158333	0.5	0.033375
10.166667	0.5	0.033250
10.175000	0.5	0.033125
10.183333	0.5	0.033125
10.191667	0.5	0.033250
10.200000	0.5	0.033375
10.208333	0.5	0.033500
10.216667	0.5	0.033625
10.225000	0.5	0.033500
10.233333	0.5	0.033375
10.241667	0.5	0.033250
10.250000	0.5	0.033125
10.258333	0.5	0.033125
10.266667	0.5	0.033250
10.275000	0.5	0.033375
10.283333	0.5	0.033375
10.291667	0.5	0.033625
10.300000	0.5	0.033625
10.308333	0.5	0.033875
10.316667	0.5	0.034000
10.325000	0.5	0.034125
10.333333	0.5	0.034250
10.341667	0.5	0.034375
10.350000	0.5	0.034625
10.358333	0.5	0.034875
10.366667	0.5	0.034875
10.375000	0.5	0.034750
10.383333	0.5	0.035125
10.391667	0.5	0.035125
10.400000	0.5	0.035250
10.408333	0.5	0.035250
10.416667	0.5	0.035000
10.425000	0.5	0.035000
10.433333	0.5	0.035000
10.441667	0.5	0.034875
10.450000	0.5	0.034750
10.458333	0.5	0.034875
10.466667	0.5	0.034875
10.475000	0.5	0.034750
10.483333	0.5	0.034625
10.491667	0.5	0.034500
10.500000	0.5	0.034500
10.508333	0.5	0.034500
10.516667	0.5	0.034625
10.525000	0.5	0.034875
10.533333	0.5	0.035125
10.541667	0.5	0.035250
10.550000	0.5	0.035125
10.558333	0.5	0.034750
10.566667	0.5	0.034375
10.575000	0.5	0.034250
10.583333	0.5	0.034500
10.591667	0.5	0.034750
10.600000	0.5	0.034750
10.608333	0.5	0.034750
10.616667	0.5	0.034500
10.625000	0.5	0.034625
10.633333	0.5	0.034625
10.641667	0.5	0.034375
10.650000	0.5	0.034500
10.658333	0.5	0.034250
10.666667	0.5	0.034000
10.675000	0.5	0.033625
10.683333	0.5	0.033250
10.691667	0.5	0.033625
10.700000	0.5	0.033875
10.708333	0.5	0.033875
10.716667	0.5	0.034125
10.725000	0.5	0.034000
10.733333	0.5	0.034000
10.741667	0.5	0.034000
10.750000	0.5	0.033750
10.758333	0.5	0.033750
10.766667	0.5	0.034250
10.775000	0.5	0.034250
10.783333	0.5	0.034500
10.791667	0.5	0.034750
10.800000	0.5	0.035000
10.808333	0.5	0.034750
10.816667	0.5	0.034875
10.825000	0.5	0.035375
10.833333	0.5	0.035750
10.841667	0.5	0.036250
10.850000	0.5	0.036000
10.858333	0.5	0.036250
10.866667	0.5	0.036500
10.875000	0.5	0.036625
10.883333	0.5	0.036625
10.891667	0.5	0.036750
10.900000	0.5	0.037125
10.908333	0.5	0.037250
10.916667	0.5	0.037875
10.925000	0.5	0.038625
10.933333	0.5	0.038500
10.941667	0.5	0.038875
10.950000	0.5	0.038625
10.958333	0.5	0.038750
10.966667	0.5	0.039125
10.975000	0.5	0.039125
10.983333	0.5	0.039000
10.991667	0.5	0.039125
11.000000	0.5	0.039250
11.008333	0.5	0.039375
11.016667	0.5	0.039500
11.025000	0.5	0.039000
11.033333	0.5	0.038500
11.041667	0.5	0.038500
11.050000	0.5	0.038375
11.058333	0.5	0.038000
11.066667	0.5	0.038000
11.075000	0.5	0.038000
11.083333	0.5	0.037875
11.091667	0.5	0.037750
11.100000	0.5	0.037250
11.108333	0.5	0.036625
11.116667	0.5	0.036750
11.125000	0.5	0.036500
11.133333	0.5	0.036250
11.141667	0.5	0.035750
11.150000	0.5	0.035500
11.158333	0.5	0.035125
11.166667	0.5	0.034500
11.175000	0.5	0.034000
11.183333	0.5	0.033125
11.191667	0.5	0.032500
11.200000	0.5	0.032125
11.208333	0.5	0.031750
11.216667	0.5	0.030875
11.225000	0.5	0.029875
11.233333	0.5	0.029000
11.241667	0.5	0.028000
11.250000	0.5	0.027375
11.258333	0.5	0.026500
11.266667	0.5	0.025750
11.275000	0.5	0.025375
11.283333	0.5	0.024875
11.291667	0.5	0.024250
11.300000	0.5	0.023625
11.308333	0.5	0.022875
11.316667	0.5	0.021750
11.325000	0.5	0.020625
11.333333	0.5	0.019750
11.341667	0.5	0.019000
11.350000	0.5	0.018375
11.358333	0.5	0.017500
11.366667	0.5	0.017250
11.375000	0.5	0.016625
11.383333	0.5	0.015875
11.391667	0.5	0.015375
11.400000	0.5	0.014875
11.408333	0.5	0.014375
11.416667	0.5	0.014125
11.425000	0.5	0.013875
11.433333	0.5	0.013750
11.441667	0.5	0.013500
11.450000	0.5	0.013000
11.458333	0.5	0.012500
11.466667	0.5	0.012375
11.475000	0.5	0.012000
11.483333	0.5	0.011375
11.491667	0.5	0.011000
11.500000	0.5	0.010750
11.508333	0.5	0.010875
11.516667	0.5	0.011125
11.525000	0.5	0.011625
11.533333	0.5	0.011750
11.541667	0.5	0.011375
11.550000	0.5	0.011000
11.558333	0.5	0.011000
11.566667	0.5	0.010875
11.575000	0.5	0.011250
11.583333	0.5	0.011250
11.591667	0.5	0.011000
11.600000	0.5	0.011250
11.608333	0.5	0.011500
11.616667	0.5	0.011875
11.625000	0.5	0.011875
11.633333	0.5	0.012250
11.641667	0.5	0.012750
11.650000	0.5	0.012875
11.658333	0.5	0.013125
11.666667	0.5	0.013500
11.675000	0.5	0.014125
11.683333	0.5	0.014375
11.691667	0.5	0.013875
11.700000	0.5	0.014000
11.708333	0.5	0.014125
11.716667	0.5	0.014000
11.725000	0.5	0.014125
11.733333	0.5	0.014250
11.741667	0.5	0.014750
11.750000	0.5	0.014875
11.758333	0.5	0.015000
11.766667	0.5	0.015000
11.775000	0.5	0.015250
11.783333	0.5	0.015125
11.791667	0.5	0.015375
11.800000	0.5	0.015375
11.808333	0.5	0.015500
11.816667	0.5	0.015625
11.825000	0.5	0.015625
11.833333	0.5	0.015500
11.841667	0.5	0.015375
11.850000	0.5	0.015375
11.858333	0.5	0.015125
11.866667	0.5	0.015000
11.875000	0.5	0.015250
11.883333	0.5	0.015375
11.891667	0.5	0.015250
11.900000	0.5	0.015250
11.908333	0.5	0.015125
11.916667	0.5	0.015000
11.925000	0.5	0.014625
11.933333	0.5	0.014500
11.941667	0.5	0.014000
11.950000	0.5	0.013875
11.958333	0.5	0.013500
11.966667	0.5	0.013500
11.975000	0.5	0.013375
11.983333	0.5	0.013375
11.991667	0.5	0.013375
12.000000	0.5	0.013125
12.008333	0.5	0.013250
12.016667	0.5	0.013250
12.025000	0.5	0.012875
12.033333	0.5	0.012750
12.041667	0.5	0.012750
12.050000	0.5	0.012500
12.058333	0.5	0.012375
12.066667	0.5	0.012625
12.075000	0.5	0.012375
12.083333	0.5	0.012500
12.091667	0.5	0.012250
12.100000	0.5	0.012125
12.108333	0.5	0.012000
12.116667	0.5	0.012125
12.125000	0.5	0.012250
12.133333	0.5	0.011875
12.141667	0.5	0.011500
12.150000	0.5	0.011375
12.158333	0.5	0.011375
12.166667	0.5	0.011250
12.175000	0.5	0.011250
12.183333	0.5	0.011500
12.191667	0.5	0.011375
12.200000	0.5	0.011625
12.208333	0.5	0.011625
12.216667	0.5	0.011750
12.225000	0.5	0.011750
12.233333	0.5	0.011625
12.241667	0.5	0.012250
12.250000	0.5	0.012625
12.258333	0.5	0.012875
12.266667	0.5	0.013125
12.275000	0.5	0.012750
12.283333	0.5	0.013000
12.291667	0.5	0.013000
12.300000	0.5	0.013500
12.308333	0.5	0.013750
12.316667	0.5	0.014125
12.325000	0.5	0.014250
12.333333	0.5	0.014750
12.341667	0.5	0.014500
12.350000	0.5	0.015000
12.358333	0.5	0.015250
12.366667	0.5	0.015625
12.375000	0.5	0.015875
12.383333	0.5	0.016125
12.391667	0.5	0.016625
12.400000	0.5	0.017250
12.408333	0.5	0.017750
12.416667	0.5	0.018125
12.425000	0.5	0.019000
12.433333	0.5	0.019250
12.441667	0.5	0.019500
12.450000	0.5	0.019875
12.458333	0.5	0.020375
12.466667	0.5	0.020875
12.475000	0.5	0.021250
12.483333	0.5	0.022000
12.491667	0.5	0.022500
12.500000	0.5	0.023125
12.508333	0.5	0.023875
12.516667	0.5	0.024125
12.525000	0.5	0.024250
12.533333	0.5	0.024500
12.541667	0.5	0.024250
12.550000	0.5	0.024625
12.558333	0.5	0.024625
12.566667	0.5	0.024875
12.575000	0.5	0.024875
12.583333	0.5	0.025125
12.591667	0.5	0.025375
12.600000	0.5	0.026000
12.608333	0.5	0.026375
12.616667	0.5	0.026625
12.625000	0.5	0.026625
12.633333	0.5	0.026875
12.641667	0.5	0.027125
12.650000	0.5	0.027125
12.658333	0.5	0.027375
12.666667	0.5	0.027125
12.675000	0.5	0.027625
12.683333	0.5	0.028000
12.691667	0.5	0.028500
12.700000	0.5	0.028375
12.708333	0.5	0.028625
12.716667	0.5	0.029375
12.725000	0.5	0.030000
12.733333	0.5	0.030750
12.741667	0.5	0.030625
12.750000	0.5	0.031125
12.758333	0.5	0.031250
12.766667	0.5	0.031375
12.775000	0.5	0.031375
12.783333	0.5	0.031500
12.791667	0.5	0.031625
12.800000	0.5	0.031500
12.808333	0.5	0.031500
12.816667	0.5	0.031375
12.825000	0.5	0.031750
12.833333	0.5	0.032125
12.841667	0.5	0.032375
12.850000	0.5	0.032500
12.858333	0.5	0.032625
12.866667	0.5	0.032500
12.875000	0.5	0.032750
12.883333	0.5	0.032875
12.891667	0.5	0.032750
12.900000	0.5	0.032750
12.908333	0.5	0.033000
12.916667	0.5	0.032750
12.925000	0.5	0.032250
12.933333	0.5	0.032500
12.941667	0.5	0.032500
12.950000	0.5	0.032250
12.958333	0.5	0.032250
12.966667	0.5	0.032375
12.975000	0.5	0.032375
12.983333	0.5	0.032750
12.991667	0.5	0.032750
13.000000	0.5	0.032750
13.008333	0.5	0.033125
13.016667	0.5	0.033000
13.025000	0.5	0.032875
13.033333	0.5	0.032875
13.041667	0.5	0.032875
13.050000	0.5	0.032625
13.058333	0.5	0.032750
13.066667	0.5	0.032625
13.075000	0.5	0.032250
13.083333	0.5	0.032125
13.091667	0.5	0.031875
13.100000	0.5	0.032000
13.108333	0.5	0.032250
13.116667	0.5	0.032000
13.125000	0.5	0.031750
13.133333	0.5	0.031750
13.141667	0.5	0.032000
13.150000	0.5	0.031750
13.158333	0.5	0.031500
13.166667	0.5	0.031000
13.175000	0.5	0.030625
13.183333	0.5	0.030250
13.191667	0.5	0.030375
13.200000	0.5	0.030375
13.208333	0.5	0.030125
13.216667	0.5	0.029875
13.225000	0.5	0.029625
13.233333	0.5	0.029750
13.241667	0.5	0.029500
13.250000	0.5	0.029250
13.258333	0.5	0.029250
13.266667	0.5	0.029125
13.275000	0.5	0.028750
13.283333	0.5	0.028500
13.291667	0.5	0.028250
13.300000	0.5	0.028000
13.308333	0.5	0.027750
13.316667	0.5	0.027750
13.325000	0.5	0.027250
13.333333	0.5	0.027250
13.341667	0.5	0.026500
13.350000	0.5	0.026000
13.358333	0.5	0.025375
13.366667	0.5	0.024875
13.375000	0.5	0.024500
13.383333	0.5	0.024375
13.391667	0.5	0.024375
13.400000	0.5	0.023625
13.408333	0.5	0.023625
13.416667	0.5	0.023000
13.425000	0.5	0.022625
13.433333	0.5	0.022125
13.441667	0.5	0.021750
13.450000	0.5	0.021250
13.458333	0.5	0.020750
13.466667	0.5	0.020125
13.475000	0.5	0.019750
13.483333	0.5	0.019375
13.491667	0.5	0.018875
13.500000	0.5	0.018125
13.508333	0.5	0.018125
13.516667	0.5	0.017250
13.525000	0.5	0.016375
13.533333	0.5	0.015625
13.541667	0.5	0.015125
13.550000	0.5	0.014750
13.558333	0.5	0.014625
13.566667	0.5	0.014375
13.575000	0.5	0.013875
13.583333	0.5	0.013375
13.591667	0.5	0.013000
13.600000	0.5	0.012875
13.608333	0.5	0.012625
13.616667	0.5	0.012500
13.625000	0.5	0.012125
13.633333	0.5	0.011750
13.641667	0.5	0.011500
13.650000	0.5	0.011875
13.658333	0.5	0.011875
13.666667	0.5	0.011500
13.675000	0.5	0.010875
13.683333	0.5	0.011000
13.691667	0.5	0.010750
13.700000	0.5	0.010500
13.708333	0.5	0.010250
13.716667	0.5	0.010250
13.725000	0.5	0.009875
13.733333	0.5	0.009500
13.741667	0.5	0.009500
13.750000	0.5	0.009375
13.758333	0.5	0.009125
13.766667	0.5	0.008875
13.775000	0.5	0.009125
13.783333	0.5	0.009125
13.791667	0.5	0.009125
13.800000	0.5	0.009375
13.808333	0.5	0.009625
13.816667	0.5	0.009750
13.825000	0.5	0.010000
13.833333	0.5	0.009875
13.841667	0.5	0.009875
13.850000	0.5	0.010250
13.858333	0.5	0.010125
13.866667	0.5	0.010375
13.875000	0.5	0.010500
13.883333	0.5	0.010125
13.891667	0.5	0.010625
13.900000	0.5	0.010750
13.908333	0.5	0.010625
13.916667	0.5	0.011125
13.925000	0.5	0.011375
13.933333	0.5	0.012000
13.941667	0.5	0.012500
13.950000	0.5	0.012875
13.958333	0.5	0.012875
13.966667	0.5	0.013000
13.975000	0.5	0.013625
13.983333	0.5	0.013750
13.991667	0.5	0.013875
14.000000	0.5	0.014625
14.008333	0.5	0.015000
14.016667	0.5	0.015750
14.025000	0.5	0.016875
14.033333	0.5	0.017250
14.041667	0.5	0.017875
14.050000	0.5	0.018125
14.058333	0.5	0.018625
14.066667	0.5	0.019250
14.075000	0.5	0.019875
14.083333	0.5	0.020375
14.091667	0.5	0.021375
14.100000	0.5	0.022000
14.108333	0.5	0.022500
14.116667	0.5	0.023375
14.125000	0.5	0.023875
14.133333	0.5	0.025125
14.141667	0.5	0.026000
14.150000	0.5	0.027000
14.158333	0.5	0.027875
14.166667	0.5	0.028500
14.175000	0.5	0.029125
14.183333	0.5	0.029750
14.191667	0.5	0.030250
14.200000	0.5	0.031125
14.208333	0.5	0.031875
14.216667	0.5	0.032250
14.225000	0.5	0.032625
14.233333	0.5	0.033000
14.241667	0.5	0.033375
14.250000	0.5	0.034250
14.258333	0.5	0.035000
14.266667	0.5	0.035250
14.275000	0.5	0.035875
14.283333	0.5	0.035875
14.291667	0.5	0.036000
14.300000	0.5	0.036375
14.308333	0.5	0.037000
14.316667	0.5	0.037125
14.325000	0.5	0.037250
14.333333	0.5	0.037125
14.341667	0.5	0.037375
14.350000	0.5	0.037625
14.358333	0.5	0.037625
14.366667	0.5	0.037625
14.375000	0.5	0.038500
14.383333	0.5	0.038125
14.391667	0.5	0.038125
14.400000	0.5	0.038000
14.408333	0.5	0.038000
14.416667	0.5	0.038000
14.425000	0.5	0.038000
14.433333	0.5	0.037875
14.441667	0.5	0.037375
14.450000	0.5	0.037250
14.458333	0.5	0.036750
14.466667	0.5	0.036000
14.475000	0.5	0.035625
14.483333	0.5	0.035250
14.491667	0.5	0.034750
14.500000	0.5	0.034125
14.508333	0.5	0.033500
14.516667	0.5	0.032875
14.525000	0.5	0.032625
14.533333	0.5	0.032250
14.541667	0.5	0.031625
14.550000	0.5	0.031125
14.558333	0.5	0.030500
14.566667	0.5	0.029500
14.575000	0.5	0.028750
14.583333	0.5	0.028750
14.591667	0.5	0.028250
14.600000	0.5	0.027250
14.608333	0.5	0.026625
14.616667	0.5	0.026000
14.625000	0.5	0.025125
14.633333	0.5	0.024125
14.641667	0.5	0.023375
14.650000	0.5	0.022750
14.658333	0.5	0.022000
14.666667	0.5	0.021250
14.675000	0.5	0.020875
14.683333	0.5	0.020375
14.691667	0.5	0.019750
14.700000	0.5	0.018875
14.708333	0.5	0.018125
14.716667	0.5	0.017625
14.725000	0.5	0.016625
14.733333	0.5	0.016000
14.741667	0.5	0.015125
14.750000	0.5	0.014125
14.758333	0.5	0.013750
14.766667	0.5	0.013125
14.775000	0.5	0.012500
14.783333	0.5	0.012125
14.791667	0.5	0.011625
14.800000	0.5	0.011500
14.808333	0.5	0.010875
14.816667	0.5	0.010375
14.825000	0.5	0.010125
14.833333	0.5	0.009750
14.841667	0.5	0.009750
14.850000	0.5	0.009000
14.858333	0.5	0.008375
14.866667	0.5	0.008000
14.875000	0.5	0.007500
14.883333	0.5	0.007000
14.891667	0.5	0.006625
14.900000	0.5	0.006500
14.908333	0.5	0.006125
14.916667	0.5	0.006625
14.925000	0.5	0.006625
14.933333	0.5	0.006625
14.941667	0.5	0.006500
14.950000	0.5	0.006000
14.958333	0.5	0.005875
14.966667	0.5	0.005750
14.975000	0.5	0.006000
14.983333	0.5	0.006500
14.991667	0.5	0.006500
15.000000	0.5	0.007000
15.008333	0.5	0.007625
15.016667	0.5	0.007875
15.025000	0.5	0.008375
15.033333	0.5	0.008750
15.041667	0.5	0.009125
15.050000	0.5	0.009625
15.058333	0.5	0.010125
15.066667	0.5	0.010625
15.075000	0.5	0.011500
15.083333	0.5	0.012250
15.091667	0.5	0.012500
15.100000	0.5	0.013250
15.108333	0.5	0.014000
15.116667	0.5	0.014625
15.125000	0.5	0.014625
15.133333	0.5	0.014875
15.141667	0.5	0.015875
15.150000	0.5	0.016750
15.158333	0.5	0.016500
15.166667	0.5	0.016875
15.175000	0.5	0.017500
15.183333	0.5	0.017625
15.191667	0.5	0.017750
15.200000	0.5	0.018625
15.208333	0.5	0.019250
15.216667	0.5	0.019375
15.225000	0.5	0.019500
15.233333	0.5	0.019625
15.241667	0.5	0.019500
15.250000	0.5	0.019375
15.258333	0.5	0.019750
15.266667	0.5	0.019375
15.275000	0.5	0.019125
15.283333	0.5	0.019500
15.291667	0.5	0.019875
15.300000	0.5	0.019875
15.308333	0.5	0.020250
15.316667	0.5	0.020375
15.325000	0.5	0.020250
15.333333	0.5	0.020000
15.341667	0.5	0.020375
15.350000	0.5	0.020875
15.358333	0.5	0.021250
15.366667	0.5	0.021125
15.375000	0.5	0.020875
15.383333	0.5	0.020750
15.391667	0.5	0.020625
15.400000	0.5	0.020375
15.408333	0.5	0.020375
15.416667	0.5	0.020750
15.425000	0.5	0.021250
15.433333	0.5	0.021375
15.441667	0.5	0.021250
15.450000	0.5	0.021250
15.458333	0.5	0.021250
15.466667	0.5	0.021000
15.475000	0.5	0.021000
15.483333	0.5	0.020750
15.491667	0.5	0.020750
15.500000	0.5	0.020500
15.508333	0.5	0.020250
15.516667	0.5	0.019750
15.525000	0.5	0.019625
15.533333	0.5	0.019875
15.541667	0.5	0.020000
15.550000	0.5	0.019875
15.558333	0.5	0.019750
15.566667	0.5	0.019750
15.575000	0.5	0.019250
15.583333	0.5	0.019125
15.591667	0.5	0.019500
15.600000	0.5	0.019375
15.608333	0.5	0.019125
15.616667	0.5	0.018875
15.625000	0.5	0.019250
15.633333	0.5	0.019125
15.641667	0.5	0.019000
15.650000	0.5	0.018500
15.658333	0.5	0.018250
15.666667	0.5	0.018250
15.675000	0.5	0.017875
15.683333	0.5	0.017625
15.691667	0.5	0.017125
15.700000	0.5	0.016750
15.708333	0.5	0.016375
15.716667	0.5	0.016125
15.725000	0.5	0.016125
15.733333	0.5	0.016000
15.741667	0.5	0.016750
15.750000	0.5	0.016500
15.758333	0.5	0.016625
15.766667	0.5	0.016750
15.775000	0.5	0.016875
15.783333	0.5	0.016625
15.791667	0.5	0.016500
15.800000	0.5	0.016750
15.808333	0.5	0.016500
15.816667	0.5	0.016500
15.825000	0.5	0.016875
15.833333	0.5	0.016750
15.841667	0.5	0.016125
15.850000	0.5	0.016125
15.858333	0.5	0.016375
15.866667	0.5	0.016875
15.875000	0.5	0.016875
15.883333	0.5	0.016750
15.891667	0.5	0.016750
15.900000	0.5	0.016500
15.908333	0.5	0.016625
15.916667	0.5	0.016625
15.925000	0.5	0.016625
15.933333	0.5	0.016500
15.941667	0.5	0.016750
15.950000	0.5	0.016750
15.958333	0.5	0.016875
15.966667	0.5	0.016500
15.975000	0.5	0.017000
15.983333	0.5	0.017500
15.991667	0.5	0.017625
16.000000	0.5	0.017625
16.008333	0.5	0.017750
16.016667	0.5	0.017625
16.025000	0.5	0.017625
16.033333	0.5	0.017750
16.041667	0.5	0.018000
16.050000	0.5	0.017875
16.058333	0.5	0.018125
16.066667	0.5	0.018375
16.075000	0.5	0.018250
16.083333	0.5	0.018250
16.091667	0.5	0.018375
16.100000	0.5	0.018375
16.108333	0.5	0.018375
16.116667	0.5	0.018375
16.125000	0.5	0.018750
16.133333	0.5	0.019125
16.141667	0.5	0.019375
16.150000	0.5	0.019625
16.158333	0.5	0.020000
16.166667	0.5	0.020250
16.175000	0.5	0.020625
16.183333	0.5	0.020750
16.191667	0.5	0.021000
16.200000	0.5	0.021125
16.208333	0.5	0.021375
16.216667	0.5	0.021500
16.225000	0.5	0.021250
16.233333	0.5	0.021125
16.241667	0.5	0.021125
16.250000	0.5	0.020750
16.258333	0.5	0.020500
16.266667	0.5	0.020375
16.275000	0.5	0.020500
16.283333	0.5	0.020750
16.291667	0.5	0.020750
16.300000	0.5	0.021250
16.308333	0.5	0.021500
16.316667	0.5	0.021500
16.325000	0.5	0.022125
16.333333	0.5	0.022000
16.341667	0.5	0.021750
16.350000	0.5	0.021375
16.358333	0.5	0.021000
16.366667	0.5	0.020750
16.375000	0.5	0.020625
16.383333	0.5	0.020500
16.391667	0.5	0.020250
16.400000	0.5	0.019875
16.408333	0.5	0.019875
16.416667	0.5	0.019625
16.425000	0.5	0.019375
16.433333	0.5	0.019500
16.441667	0.5	0.019875
16.450000	0.5	0.019750
16.458333	0.5	0.019750
16.466667	0.5	0.019750
16.475000	0.5	0.019750
16.483333	0.5	0.019375
16.491667	0.5	0.019125
16.500000	0.5	0.018875
16.508333	0.5	0.018375
16.516667	0.5	0.018000
16.525000	0.5	0.018000
16.533333	0.5	0.017875
16.541667	0.5	0.017750
16.550000	0.5	0.017875
16.558333	0.5	0.018125
16.566667	0.5	0.018375
16.575000	0.5	0.017875
16.583333	0.5	0.017625
16.591667	0.5	0.017500
16.600000	0.5	0.017500
16.608333	0.5	0.017875
16.616667	0.5	0.017875
16.625000	0.5	0.017875
16.633333	0.5	0.018125
16.641667	0.5	0.018375
16.650000	0.5	0.018500
16.658333	0.5	0.018750
16.666667	0.5	0.018750
16.675000	0.5	0.018875
16.683333	0.5	0.018750
16.691667	0.5	0.018500
16.700000	0.5	0.018500
16.708333	0.5	0.018875
16.716667	0.5	0.019500
16.725000	0.5	0.019750
16.733333	0.5	0.019250
16.741667	0.5	0.019500
16.750000	0.5	0.019625
16.758333	0.5	0.019750
16.766667	0.5	0.019875
16.775000	0.5	0.019625
16.783333	0.5	0.019500
16.791667	0.5	0.019875
16.800000	0.5	0.019875
16.808333	0.5	0.019875
16.816667	0.5	0.019625
16.825000	0.5	0.019625
16.833333	0.5	0.019375
16.841667	0.5	0.019125
16.850000	0.5	0.019000
16.858333	0.5	0.018875
16.866667	0.5	0.018875
16.875000	0.5	0.018875
16.883333	0.5	0.018500
16.891667	0.5	0.018500
16.900000	0.5	0.018500
16.908333	0.5	0.018000
16.916667	0.5	0.018000
16.925000	0.5	0.017875
16.933333	0.5	0.017375
16.941667	0.5	0.016875
16.950000	0.5	0.016500
16.958333	0.5	0.016000
16.966667	0.5	0.015750
16.975000	0.5	0.015125
16.983333	0.5	0.014625
16.991667	0.5	0.014375
17.000000	0.5	0.013875
17.008333	0.5	0.013125
17.016667	0.5	0.012875
17.025000	0.5	0.012250
17.033333	0.5	0.011750
17.041667	0.5	0.011375
17.050000	0.5	0.010500
17.058333	0.5	0.009750
17.066667	0.5	0.009625
17.075000	0.5	0.009125
17.083333	0.5	0.008375
17.091667	0.5	0.007375
17.100000	0.5	0.006500
17.108333	0.5	0.005750
17.116667	0.5	0.004875
17.125000	0.5	0.003875
17.133333	0.5	0.003000
17.141667	0.5	0.001750
17.150000	0.5	0.000625
17.158333	0.5	-0.001000
17.166667	0.5	-0.002750
17.175000	0.5	-0.004625
17.183333	0.5	-0.006625
17.191667	0.5	-0.008750
17.200000	0.5	-0.010750
17.208333	0.5	-0.013000
17.216667	0.5	-0.015625
17.225000	0.5	-0.018625
17.233333	0.5	-0.021625
17.241667	0.5	-0.024750
17.250000	0.5	-0.028000
17.258333	0.5	-0.031625
17.266667	0.5	-0.035125
17.275000	0.5	-0.039125
17.283333	0.5	-0.043250
17.291667	0.5	-0.047125
17.300000	0.5	-0.051125
17.308333	0.5	-0.055125
17.316667	0.5	-0.059250
17.325000	0.5	-0.063250
17.333333	0.5	-0.067125
17.341667	0.5	-0.070500
17.350000	0.5	-0.073500
17.358333	0.5	-0.076500
17.366667	0.5	-0.078750
17.375000	0.5	-0.080125
17.383333	0.5	-0.081125
17.391667	0.5	-0.082375
17.400000	0.5	-0.083000
17.408333	0.5	-0.083750
17.416667	0.5	-0.083375
17.425000	0.5	-0.082625
17.433333	0.5	-0.081750
17.441667	0.5	-0.080250
17.450000	0.5	-0.077875
17.458333	0.5	-0.075750
17.466667	0.5	-0.072500
17.475000	0.5	-0.069375
17.483333	0.5	-0.065500
17.491667	0.5	-0.061750
17.500000	0.5	-0.058500
17.508333	0.5	-0.054250
17.516667	0.5	-0.050250
17.525000	0.5	-0.046000
17.533333	0.5	-0.041625
17.541667	0.5	-0.037625
17.550000	0.5	-0.033875
17.558333	0.5	-0.030125
17.566667	0.5	-0.026500
17.575000	0.5	-0.023125
17.583333	0.5	-0.020125
17.591667	0.5	-0.016875
17.600000	0.5	-0.013375
17.608333	0.5	-0.010000
17.616667	0.5	-0.007125
17.625000	0.5	-0.004250
17.633333	0.5	-0.001500
17.641667	0.5	0.000375
17.650000	0.5	0.001875
17.658333	0.5	0.003750
17.666667	0.5	0.005000
17.675000	0.5	0.006125
17.683333	0.5	0.007500
17.691667	0.5	0.009000
17.700000	0.5	0.010625
17.708333	0.5	0.011750
17.716667	0.5	0.012875
17.725000	0.5	0.013750
17.733333	0.5	0.014625
17.741667	0.5	0.015000
17.750000	0.5	0.015500
17.758333	0.5	0.016125
17.766667	0.5	0.016500
17.775000	0.5	0.016875
17.783333	0.5	0.017250
17.791667	0.5	0.017875
17.800000	0.5	0.018500
17.808333	0.5	0.018625
17.816667	0.5	0.018875
17.825000	0.5	0.019000
17.833333	0.5	0.019250
17.841667	0.5	0.019500
17.850000	0.5	0.019625
17.858333	0.5	0.019875
17.866667	0.5	0.019500
17.875000	0.5	0.019750
17.883333	0.5	0.020000
17.891667	0.5	0.020125
17.900000	0.5	0.020375
17.908333	0.5	0.020875
17.916667	0.5	0.021000
17.925000	0.5	0.021375
17.933333	0.5	0.021250
17.941667	0.5	0.021125
17.950000	0.5	0.021375
17.958333	0.5	0.021625
17.966667	0.5	0.021875
17.975000	0.5	0.022125
17.983333	0.5	0.022250
17.991667	0.5	0.022625
18.000000	0.5	0.022875
18.008333	0.5	0.023125
18.016667	0.5	0.022750
18.025000	0.5	0.022750
18.033333	0.5	0.022625
18.041667	0.5	0.022500
18.050000	0.5	0.022500
18.058333	0.5	0.022375
18.066667	0.5	0.022125
18.075000	0.5	0.022375
18.083333	0.5	0.022625
18.091667	0.5	0.022750
18.100000	0.5	0.022875
18.108333	0.5	0.022875
18.116667	0.5	0.022750
18.125000	0.5	0.022875
18.133333	0.5	0.022625
18.141667	0.5	0.022625
18.150000	0.5	0.022500
18.158333	0.5	0.021875
18.166667	0.5	0.021750
18.175000	0.5	0.021125
18.183333	0.5	0.020250
18.191667	0.5	0.019750
18.200000	0.5	0.019000
18.208333	0.5	0.018250
18.216667	0.5	0.017875
18.225000	0.5	0.016875
18.233333	0.5	0.015750
18.241667	0.5	0.015000
18.250000	0.5	0.014000
18.258333	0.5	0.013000
18.266667	0.5	0.011750
18.275000	0.5	0.010250
18.283333	0.5	0.009000
18.291667	0.5	0.007500
18.300000	0.5	0.006000
18.308333	0.5	0.004750
18.316667	0.5	0.003625
18.325000	0.5	0.002375
18.333333	0.5	0.001125
18.341667	0.5	-0.000750
18.350000	0.5	-0.002125
18.358333	0.5	-0.003750
18.366667	0.5	-0.005375
18.375000	0.5	-0.007125
18.383333	0.5	-0.009125
18.391667	0.5	-0.011125
18.400000	0.5	-0.012625
18.408333	0.5	-0.014125
18.416667	0.5	-0.015625
18.425000	0.5	-0.017000
18.433333	0.5	-0.017875
18.441667	0.5	-0.018375
18.450000	0.5	-0.019500
18.458333	0.5	-0.020500
18.466667	0.5	-0.021000
18.475000	0.5	-0.021250
18.483333	0.5	-0.021375
18.491667	0.5	-0.021500
18.500000	0.5	-0.021500
18.508333	0.5	-0.021625
18.516667	0.5	-0.021125
18.525000	0.5	-0.020500
18.533333	0.5	-0.020000
18.541667	0.5	-0.019375
18.550000	0.5	-0.018750
18.558333	0.5	-0.018000
18.566667	0.5	-0.017125
18.575000	0.5	-0.016375
18.583333	0.5	-0.015375
18.591667	0.5	-0.013750
18.600000	0.5	-0.012500
18.608333	0.5	-0.011375
18.616667	0.5	-0.010125
18.625000	0.5	-0.009125
18.633333	0.5	-0.008250
18.641667	0.5	-0.006750
18.650000	0.5	-0.005375
18.658333	0.5	-0.004625
18.666667	0.5	-0.003625
18.675000	0.5	-0.002625
18.683333	0.5	-0.001625
18.691667	0.5	-0.000875
18.700000	0.5	-0.000125
18.708333	0.5	0.000250
18.716667	0.5	0.000500
18.725000	0.5	0.001000
18.733333	0.5	0.001250
18.741667	0.5	0.001750
18.750000	0.5	0.002375
18.758333	0.5	0.002625
18.766667	0.5	0.002875
18.775000	0.5	0.003125
18.783333	0.5	0.003250
18.791667	0.5	0.003625
18.800000	0.5	0.003750
18.808333	0.5	0.003500
18.816667	0.5	0.003750
18.825000	0.5	0.003375
18.833333	0.5	0.003000
18.841667	0.5	0.002750
18.850000	0.5	0.002375
18.858333	0.5	0.002250
18.866667	0.5	0.002375
18.875000	0.5	0.002375
18.883333	0.5	0.002625
18.891667	0.5	0.002500
18.900000	0.5	0.002375
18.908333	0.5	0.002375
18.916667	0.5	0.002625
18.925000	0.5	0.002250
18.933333	0.5	0.002000
18.941667	0.5	0.001750
18.950000	0.5	0.001500
18.958333	0.5	0.001625
18.966667	0.5	0.001750
18.975000	0.5	0.001250
18.983333	0.5	0.000625
18.991667	0.5	0.000625
19.000000	0.5	0.000125
19.008333	0.5	-0.000375
19.016667	0.5	-0.001250
19.025000	0.5	-0.001375
19.033333	0.5	-0.001875
19.041667	0.5	-0.002250
19.050000	0.5	-0.003000
19.058333	0.5	-0.003250
19.066667	0.5	-0.003500
19.075000	0.5	-0.003750
19.083333	0.5	-0.004375
19.091667	0.5	-0.004625
19.100000	0.5	-0.005500
19.108333	0.5	-0.005875
19.116667	0.5	-0.006375
19.125000	0.5	-0.006750
19.133333	0.5	-0.007500
19.141667	0.5	-0.008000
19.150000	0.5	-0.008375
19.158333	0.5	-0.008750
19.166667	0.5	-0.009250
19.175000	0.5	-0.009500
19.183333	0.5	-0.010125
19.191667	0.5	-0.010500
19.200000	0.5	-0.010250
19.208333	0.5	-0.010625
19.216667	0.5	-0.011250
19.225000	0.5	-0.011625
19.233333	0.5	-0.012125
19.241667	0.5	-0.012500
19.250000	0.5	-0.012625
19.258333	0.5	-0.013000
19.266667	0.5	-0.013750
19.275000	0.5	-0.013750
19.283333	0.5	-0.014375
19.291667	0.5	-0.014625
19.300000	0.5	-0.015250
19.308333	0.5	-0.015250
19.316667	0.5	-0.015875
19.325000	0.5	-0.016500
19.333333	0.5	-0.016875
19.341667	0.5	-0.017500
19.350000	0.5	-0.017625
19.358333	0.5	-0.017875
19.366667	0.5	-0.018250
19.375000	0.5	-0.018250
19.383333	0.5	-0.018250
19.391667	0.5	-0.018250
19.400000	0.5	-0.018625
19.408333	0.5	-0.018750
19.416667	0.5	-0.018625
19.425000	0.5	-0.018625
19.433333	0.5	-0.018875
19.441667	0.5	-0.019125
19.450000	0.5	-0.019375
19.458333	0.5	-0.019625
19.466667	0.5	-0.019625
19.475000	0.5	-0.020250
19.483333	0.5	-0.020125
19.491667	0.5	-0.020500
19.500000	0.5	-0.021000
19.508333	0.5	-0.021125
19.516667	0.5	-0.021500
19.525000	0.5	-0.021750
19.533333	0.5	-0.022000
19.541667	0.5	-0.022125
19.550000	0.5	-0.021875
19.558333	0.5	-0.022000
19.566667	0.5	-0.022625
19.575000	0.5	-0.022625
19.583333	0.5	-0.022750
19.591667	0.5	-0.023250
19.600000	0.5	-0.023500
19.608333	0.5	-0.024000
19.616667	0.5	-0.023500
19.625000	0.5	-0.023500
19.633333	0.5	-0.023375
19.641667	0.5	-0.023750
19.650000	0.5	-0.024000
19.658333	0.5	-0.024625
19.666667	0.5	-0.025000
19.675000	0.5	-0.025500
19.683333	0.5	-0.026000
19.691667	0.5	-0.026000
19.700000	0.5	-0.026125
19.708333	0.5	-0.026625
19.716667	0.5	-0.027000
19.725000	0.5	-0.027375
19.733333	0.5	-0.027625
19.741667	0.5	-0.028125
19.750000	0.5	-0.028375
19.758333	0.5	-0.029000
19.766667	0.5	-0.029000
19.775000	0.5	-0.028875
19.783333	0.5	-0.029375
19.791667	0.5	-0.029750
19.800000	0.5	-0.030000
19.808333	0.5	-0.029750
19.816667	0.5	-0.029750
19.825000	0.5	-0.030250
19.833333	0.5	-0.030375
19.841667	0.5	-0.030375
19.850000	0.5	-0.030625
19.858333	0.5	-0.031125
19.866667	0.5	-0.031375
19.875000	0.5	-0.031375
19.883333	0.5	-0.031500
19.891667	0.5	-0.031625
19.900000	0.5	-0.031875
19.908333	0.5	-0.031750
19.916667	0.5	-0.032375
19.925000	0.5	-0.032875
19.933333	0.5	-0.033125
19.941667	0.5	-0.033375
19.950000	0.5	-0.033750
19.958333	0.5	-0.033750
19.966667	0.5	-0.034250
19.975000	0.5	-0.034875
19.983333	0.5	-0.035125
19.991667	0.5	-0.035250
20.000000	0.5	-0.035125
20.008333	0.5	-0.035125
20.016667	0.5	-0.035500
20.025000	0.5	-0.035750
20.033333	0.5	-0.036250
20.041667	0.5	-0.036000
20.050000	0.5	-0.036000
20.058333	0.5	-0.036000
20.066667	0.5	-0.036000
20.075000	0.5	-0.036375
20.083333	0.5	-0.037250
20.091667	0.5	-0.037500
20.100000	0.5	-0.037500
20.108333	0.5	-0.037500
20.116667	0.5	-0.037875
20.125000	0.5	-0.038250
20.133333	0.5	-0.038500
20.141667	0.5	-0.039000
20.150000	0.5	-0.039125
20.158333	0.5	-0.039000
20.166667	0.5	-0.039250
20.175000	0.5	-0.039500
20.183333	0.5	-0.039375
20.191667	0.5	-0.039000
20.200000	0.5	-0.039000
20.208333	0.5	-0.038750
20.216667	0.5	-0.038750
20.225000	0.5	-0.038750
20.233333	0.5	-0.039000
20.241667	0.5	-0.038500
20.250000	0.5	-0.038375
20.258333	0.5	-0.038125
20.266667	0.5	-0.037875
20.275000	0.5	-0.037625
20.283333	0.5	-0.037500
20.291667	0.5	-0.036750
20.300000	0.5	-0.036375
20.308333	0.5	-0.036125
20.316667	0.5	-0.035625
20.325000	0.5	-0.034750
20.333333	0.5	-0.033750
20.341667	0.5	-0.033000
20.350000	0.5	-0.032500
20.358333	0.5	-0.031750
20.366667	0.5	-0.031000
20.375000	0.5	-0.030000
20.383333	0.5	-0.029500
20.391667	0.5	-0.028500
20.400000	0.5	-0.027750
20.408333	0.5	-0.026750
20.416667	0.5	-0.025750
20.425000	0.5	-0.024625
20.433333	0.5	-0.023750
20.441667	0.5	-0.023250
20.450000	0.5	-0.022500
20.458333	0.5	-0.021500
20.466667	0.5	-0.020375
20.475000	0.5	-0.019625
20.483333	0.5	-0.019125
20.491667	0.5	-0.018500
20.500000	0.5	-0.017750
20.508333	0.5	-0.016500
20.516667	0.5	-0.015375
20.525000	0.5	-0.014625
20.533333	0.5	-0.013750
20.541667	0.5	-0.012750
20.550000	0.5	-0.012125
20.558333	0.5	-0.011250
20.566667	0.5	-0.010250
20.575000	0.5	-0.009125
20.583333	0.5	-0.008500
20.591667	0.5	-0.008125
20.600000	0.5	-0.007375
20.608333	0.5	-0.006625
20.616667	0.5	-0.005625
20.625000	0.5	-0.004750
20.633333	0.5	-0.003750
20.641667	0.5	-0.003000
20.650000	0.5	-0.002250
20.658333	0.5	-0.001500
20.666667	0.5	-0.001000
20.675000	0.5	-0.000750
20.683333	0.5	-0.000375
20.691667	0.5	0.000000
20.700000	0.5	0.000250
20.708333	0.5	0.000500
20.716667	0.5	0.001125
20.725000	0.5	0.001375
20.733333	0.5	0.001625
20.741667	0.5	0.002250
20.750000	0.5	0.002500
20.758333	0.5	0.002500
20.766667	0.5	0.002250
20.775000	0.5	0.002375
20.783333	0.5	0.002875
20.791667	0.5	0.002750
20.800000	0.5	0.002500
20.808333	0.5	0.002125
20.816667	0.5	0.002125
20.825000	0.5	0.002125
20.833333	0.5	0.002375
20.841667	0.5	0.002250
20.850000	0.5	0.002125
20.858333	0.5	0.001500
20.866667	0.5	0.001500
20.875000	0.5	0.001125
20.883333	0.5	0.001000
20.891667	0.5	0.000625
20.900000	0.5	0.000250
20.908333	0.5	-0.000125
20.916667	0.5	-0.000375
20.925000	0.5	-0.001125
20.933333	0.5	-0.001750
20.941667	0.5	-0.002000
20.950000	0.5	-0.002250
20.958333	0.5	-0.002000
20.966667	0.5	-0.002250
20.975000	0.5	-0.002500
20.983333	0.5	-0.002875
20.991667	0.5	-0.002750
21.000000	0.5	-0.003125
21.008333	0.5	-0.003375
21.016667	0.5	-0.003750
21.025000	0.5	-0.004125
21.033333	0.5	-0.004625
21.041667	0.5	-0.004625
21.050000	0.5	-0.004625
21.058333	0.5	-0.005250
21.066667	0.5	-0.005750
21.075000	0.5	-0.006125
21.083333	0.5	-0.006125
21.091667	0.5	-0.006500
21.100000	0.5	-0.006500
21.108333	0.5	-0.006625
21.116667	0.5	-0.007125
21.125000	0.5	-0.007625
21.133333	0.5	-0.008000
21.141667	0.5	-0.007875
21.150000	0.5	-0.008000
21.158333	0.5	-0.008125
21.166667	0.5	-0.007875
21.175000	0.5	-0.008000
21.183333	0.5	-0.008250
21.191667	0.5	-0.008250
21.200000	0.5	-0.008250
21.208333	0.5	-0.008125
21.216667	0.5	-0.007500
21.225000	0.5	-0.007750
21.233333	0.5	-0.008000
21.241667	0.5	-0.008000
21.250000	0.5	-0.007750
21.258333	0.5	-0.007625
21.266667	0.5	-0.007625
21.275000	0.5	-0.007750
21.283333	0.5	-0.007500
21.291667	0.5	-0.007125
21.300000	0.5	-0.007000
21.308333	0.5	-0.007000
21.316667	0.5	-0.007125
21.325000	0.5	-0.006875
21.333333	0.5	-0.005875
21.341667	0.5	-0.005000
21.350000	0.5	-0.004875
21.358333	0.5	-0.004250
21.366667	0.5	-0.003750
21.375000	0.5	-0.003250
21.383333	0.5	-0.003125
21.391667	0.5	-0.002625
21.400000	0.5	-0.002125
21.408333	0.5	-0.001875
21.416667	0.5	-0.001625
21.425000	0.5	-0.001375
21.433333	0.5	-0.000875
21.441667	0.5	-0.000125
21.450000	0.5	0.000500
21.458333	0.5	0.000875
21.466667	0.5	0.001500
21.475000	0.5	0.001750
21.483333	0.5	0.002250
21.491667	0.5	0.002375
21.500000	0.5	0.002875
21.508333	0.5	0.003500
21.516667	0.5	0.004250
21.525000	0.5	0.004625
21.533333	0.5	0.004625
21.541667	0.5	0.004500
21.550000	0.5	0.005000
21.558333	0.5	0.005500
21.566667	0.5	0.005625
21.575000	0.5	0.006000
21.583333	0.5	0.006250
21.591667	0.5	0.006875
21.600000	0.5	0.007500
21.608333	0.5	0.007875
21.616667	0.5	0.008375
21.625000	0.5	0.008750
21.633333	0.5	0.009125
21.641667	0.5	0.009375
21.650000	0.5	0.009500
21.658333	0.5	0.009750
21.666667	0.5	0.010000
21.675000	0.5	0.010125
21.683333	0.5	0.009625
21.691667	0.5	0.009875
21.700000	0.5	0.010500
21.708333	0.5	0.010375
21.716667	0.5	0.010125
21.725000	0.5	0.010375
21.733333	0.5	0.010375
21.741667	0.5	0.010375
21.750000	0.5	0.010625
21.758333	0.5	0.010250
21.766667	0.5	0.010125
21.775000	0.5	0.009750
21.783333	0.5	0.010000
21.791667	0.5	0.009625
21.800000	0.5	0.009500
21.808333	0.5	0.009375
21.816667	0.5	0.009375
21.825000	0.5	0.009625
21.833333	0.5	0.009250
21.841667	0.5	0.009250
21.850000	0.5	0.009000
21.858333	0.5	0.008750
21.866667	0.5	0.008500
21.875000	0.5	0.008125
21.883333	0.5	0.007875
21.891667	0.5	0.007500
21.900000	0.5	0.007500
21.908333	0.5	0.007125
21.916667	0.5	0.007000
21.925000	0.5	0.006875
21.933333	0.5	0.006750
21.941667	0.5	0.006250
21.950000	0.5	0.005500
21.958333	0.5	0.005000
21.966667	0.5	0.005000
21.975000	0.5	0.004750
21.983333	0.5	0.004375
21.991667	0.5	0.003875
22.000000	0.5	0.003875
22.008333	0.5	0.003500
22.016667	0.5	0.003250
22.025000	0.5	0.003000
22.033333	0.5	0.002625
22.041667	0.5	0.002500
22.050000	0.5	0.002000
22.058333	0.5	0.001250
22.066667	0.5	0.001000
22.075000	0.5	0.000750
22.083333	0.5	0.000375
22.091667	0.5	0.000000
22.100000	0.5	-0.000500
22.108333	0.5	-0.001375
22.116667	0.5	-0.001500
22.125000	0.5	-0.001750
22.133333	0.5	-0.002375
22.141667	0.5	-0.002750
22.150000	0.5	-0.002875
22.158333	0.5	-0.003125
22.166667	0.5	-0.003750
22.175000	0.5	-0.003625
22.183333	0.5	-0.004250
22.191667	0.5	-0.004750
22.200000	0.5	-0.004875
22.208333	0.5	-0.004875
22.216667	0.5	-0.005250
22.225000	0.5	-0.005625
22.233333	0.5	-0.006250
22.241667	0.5	-0.006625
22.250000	0.5	-0.006875
22.258333	0.5	-0.007125
22.266667	0.5	-0.007375
22.275000	0.5	-0.007375
22.283333	0.5	-0.007125
22.291667	0.5	-0.007375
22.300000	0.5	-0.007875
22.308333	0.5	-0.008375
22.316667	0.5	-0.008875
22.325000	0.5	-0.009125
22.333333	0.5	-0.009375
22.341667	0.5	-0.009625
22.350000	0.5	-0.009875
22.358333	0.5	-0.010000
22.366667	0.5	-0.009875
22.375000	0.5	-0.010125
22.383333	0.5	-0.010750
22.391667	0.5	-0.010750
22.400000	0.5	-0.010625
22.408333	0.5	-0.010750
22.416667	0.5	-0.010625
22.425000	0.5	-0.011125
22.433333	0.5	-0.011500
22.441667	0.5	-0.011875
22.450000	0.5	-0.012125
22.458333	0.5	-0.012750
22.466667	0.5	-0.012625
22.475000	0.5	-0.012750
22.483333	0.5	-0.012625
22.491667	0.5	-0.012875
22.500000	0.5	-0.013125
22.508333	0.5	-0.012875
22.516667	0.5	-0.012875
22.525000	0.5	-0.012750
22.533333	0.5	-0.012875
22.541667	0.5	-0.012625
22.550000	0.5	-0.012625
22.558333	0.5	-0.012750
22.566667	0.5	-0.013000
22.575000	0.5	-0.012875
22.583333	0.5	-0.013375
22.591667	0.5	-0.013500
22.600000	0.5	-0.013750
22.608333	0.5	-0.014250
22.616667	0.5	-0.013625
22.625000	0.5	-0.013750
22.633333	0.5	-0.013500
22.641667	0.5	-0.013375
22.650000	0.5	-0.013625
22.658333	0.5	-0.013750
22.666667	0.5	-0.014250
22.675000	0.5	-0.014500
22.683333	0.5	-0.014375
22.691667	0.5	-0.014875
22.700000	0.5	-0.015000
22.708333	0.5	-0.014875
22.716667	0.5	-0.015250
22.725000	0.5	-0.015500
22.733333	0.5	-0.016500
22.741667	0.5	-0.016875
22.750000	0.5	-0.017000
22.758333	0.5	-0.017625
22.766667	0.5	-0.017875
22.775000	0.5	-0.018625
22.783333	0.5	-0.019250
22.791667	0.5	-0.020000
22.800000	0.5	-0.020000
22.808333	0.5	-0.020500
22.816667	0.5	-0.021250
22.825000	0.5	-0.021750
22.833333	0.5	-0.022125
22.841667	0.5	-0.022625
22.850000	0.5	-0.023125
22.858333	0.5	-0.023875
22.866667	0.5	-0.024375
22.875000	0.5	-0.024875
22.883333	0.5	-0.025375
22.891667	0.5	-0.026000
22.900000	0.5	-0.026250
22.908333	0.5	-0.026750
22.916667	0.5	-0.026250
22.925000	0.5	-0.026875
22.933333	0.5	-0.027375
22.941667	0.5	-0.027625
22.950000	0.5	-0.027875
22.958333	0.5	-0.027625
22.966667	0.5	-0.027500
22.975000	0.5	-0.027375
22.983333	0.5	-0.027375
22.991667	0.5	-0.027375
23.000000	0.5	-0.027750
23.008333	0.5	-0.027625
23.016667	0.5	-0.028125
23.025000	0.5	-0.027750
23.033333	0.5	-0.027250
23.041667	0.5	-0.027000
23.050000	0.5	-0.026625
23.058333	0.5	-0.026125
23.066667	0.5	-0.026125
23.075000	0.5	-0.026375
23.083333	0.5	-0.026125
23.091667	0.5	-0.025875
23.100000	0.5	-0.025750
23.108333	0.5	-0.025000
23.116667	0.5	-0.024750
23.125000	0.5	-0.024375
23.133333	0.5	-0.024500
23.141667	0.5	-0.024375
23.150000	0.5	-0.024250
23.158333	0.5	-0.024125
23.166667	0.5	-0.024000
23.175000	0.5	-0.023750
23.183333	0.5	-0.023375
23.191667	0.5	-0.022875
23.200000	0.5	-0.022625
23.208333	0.5	-0.022500
23.216667	0.5	-0.022250
23.225000	0.5	-0.021750
23.233333	0.5	-0.021750
23.241667	0.5	-0.021500
23.250000	0.5	-0.021500
23.258333	0.5	-0.021625
23.266667	0.5	-0.021750
23.275000	0.5	-0.022125
23.283333	0.5	-0.021875
23.291667	0.5	-0.021625
23.300000	0.5	-0.021375
23.308333	0.5	-0.021250
23.316667	0.5	-0.021375
23.325000	0.5	-0.021125
23.333333	0.5	-0.021000
23.341667	0.5	-0.020875
23.350000	0.5	-0.020750
23.358333	0.5	-0.020625
23.366667	0.5	-0.020750
23.375000	0.5	-0.020500
23.383333	0.5	-0.020125
23.391667	0.5	-0.020000
23.400000	0.5	-0.020250
23.408333	0.5	-0.020000
23.416667	0.5	-0.020000
23.425000	0.5	-0.019625
23.433333	0.5	-0.019125
23.441667	0.5	-0.018625
23.450000	0.5	-0.018375
23.458333	0.5	-0.018000
23.466667	0.5	-0.018125
23.475000	0.5	-0.018125
23.483333	0.5	-0.017875
23.491667	0.5	-0.017750
23.500000	0.5	-0.017750
23.508333	0.5	-0.017750
23.516667	0.5	-0.017500
23.525000	0.5	-0.017125
23.533333	0.5	-0.017250
23.541667	0.5	-0.017250
23.550000	0.5	-0.017125
23.558333	0.5	-0.017125
23.566667	0.5	-0.017125
23.575000	0.5	-0.017000
23.583333	0.5	-0.017125
23.591667	0.5	-0.017250
23.600000	0.5	-0.017000
23.608333	0.5	-0.016750
23.616667	0.5	-0.016625
23.625000	0.5	-0.016375
23.633333	0.5	-0.016375
23.641667	0.5	-0.016250
23.650000	0.5	-0.016000
23.658333	0.5	-0.016125
23.666667	0.5	-0.015625
23.675000	0.5	-0.015875
23.683333	0.5	-0.015875
23.691667	0.5	-0.015625
23.700000	0.5	-0.015875
23.708333	0.5	-0.015750
23.716667	0.5	-0.015750
23.725000	0.5	-0.015625
23.733333	0.5	-0.015125
23.741667	0.5	-0.015250
23.750000	0.5	-0.015375
23.758333	0.5	-0.015375
23.766667	0.5	-0.015125
23.775000	0.5	-0.015125
23.783333	0.5	-0.015125
23.791667	0.5	-0.015125
23.800000	0.5	-0.014750
23.808333	0.5	-0.014500
23.816667	0.5	-0.014375
23.825000	0.5	-0.014375
23.833333	0.5	-0.014875
23.841667	0.5	-0.014875
23.850000	0.5	-0.014625
23.858333	0.5	-0.014875
23.866667	0.5	-0.014875
23.875000	0.5	-0.014625
23.883333	0.5	-0.014625
23.891667	0.5	-0.014250
23.900000	0.5	-0.014125
23.908333	0.5	-0.014375
23.916667	0.5	-0.014500
23.925000	0.5	-0.014375
23.933333	0.5	-0.014125
23.941667	0.5	-0.013750
23.950000	0.5	-0.013500
23.958333	0.5	-0.013000
23.966667	0.5	-0.012750
23.975000	0.5	-0.012125
23.983333	0.5	-0.011875
23.991667	0.5	-0.011500
24.000000	0.5	-0.011125
24.008333	0.5	-0.011125
24.016667	0.5	-0.010750
24.025000	0.5	-0.010250
24.033333	0.5	-0.010000
24.041667	0.5	-0.009750
24.050000	0.5	-0.009500
24.058333	0.5	-0.009250
24.066667	0.5	-0.009375
24.075000	0.5	-0.009500
24.083333	0.5	-0.008750
24.091667	0.5	-0.008500
24.100000	0.5	-0.008375
24.108333	0.5	-0.008000
24.116667	0.5	-0.007375
24.125000	0.5	-0.006750
24.133333	0.5	-0.007000
24.141667	0.5	-0.006625
24.150000	0.5	-0.006500
24.158333	0.5	-0.006500
24.166667	0.5	-0.006500
24.175000	0.5	-0.007000
24.183333	0.5	-0.007000
24.191667	0.5	-0.006875
24.200000	0.5	-0.006750
24.208333	0.5	-0.006125
24.216667	0.5	-0.006250
24.225000	0.5	-0.006500
24.233333	0.5	-0.006375
24.241667	0.5	-0.006750
24.250000	0.5	-0.006875
24.258333	0.5	-0.007125
24.266667	0.5	-0.007375
24.275000	0.5	-0.007375
24.283333	0.5	-0.007750
24.291667	0.5	-0.008625
24.300000	0.5	-0.008875
24.308333	0.5	-0.009000
24.316667	0.5	-0.009375
24.325000	0.5	-0.009625
24.333333	0.5	-0.010000
24.341667	0.5	-0.010125
24.350000	0.5	-0.010125
24.358333	0.5	-0.010375
24.366667	0.5	-0.010625
24.375000	0.5	-0.011250
24.383333	0.5	-0.012000
24.391667	0.5	-0.012500
24.400000	0.5	-0.012750
24.408333	0.5	-0.013250
24.416667	0.5	-0.013750
24.425000	0.5	-0.014000
24.433333	0.5	-0.014625
24.441667	0.5	-0.014875
24.450000	0.5	-0.016000
24.458333	0.5	-0.016250
24.466667	0.5	-0.016500
24.475000	0.5	-0.017125
24.483333	0.5	-0.017375
24.491667	0.5	-0.017625
24.500000	0.5	-0.017875
24.508333	0.5	-0.018375
24.516667	0.5	-0.018750
24.525000	0.5	-0.018750
24.533333	0.5	-0.019375
24.541667	0.5	-0.019750
24.550000	0.5	-0.020000
24.558333	0.5	-0.020375
24.566667	0.5	-0.020375
24.575000	0.5	-0.020500
24.583333	0.5	-0.020750
24.591667	0.5	-0.021000
24.600000	0.5	-0.021625
24.608333	0.5	-0.022250
24.616667	0.5	-0.022625
24.625000	0.5	-0.022750
24.633333	0.5	-0.023000
24.641667	0.5	-0.023125
24.650000	0.5	-0.023250
24.658333	0.5	-0.023375
24.666667	0.5	-0.023000
24.675000	0.5	-0.023375
24.683333	0.5	-0.023625
24.691667	0.5	-0.023875
24.700000	0.5	-0.024250
24.708333	0.5	-0.024625
24.716667	0.5	-0.024750
24.725000	0.5	-0.025125
24.733333	0.5	-0.025125
24.741667	0.5	-0.025250
24.750000	0.5	-0.025000
24.758333	0.5	-0.025000
24.766667	0.5	-0.025125
24.775000	0.5	-0.025125
24.783333	0.5	-0.025125
24.791667	0.5	-0.025125
24.800000	0.5	-0.025125
24.808333	0.5	-0.024875
24.816667	0.5	-0.024500
24.825000	0.5	-0.024500
24.833333	0.5	-0.024375
24.841667	0.5	-0.024500
24.850000	0.5	-0.023875
24.858333	0.5	-0.024000
24.866667	0.5	-0.024000
24.875000	0.5	-0.024000
24.883333	0.5	-0.024000
24.891667	0.5	-0.023625
24.900000	0.5	-0.023500
24.908333	0.5	-0.023000
24.916667	0.5	-0.022875
24.925000	0.5	-0.022750
24.933333	0.5	-0.022500
24.941667	0.5	-0.022500
24.950000	0.5	-0.021875
24.958333	0.5	-0.022000
24.966667	0.5	-0.022125
24.975000	0.5	-0.022000
24.983333	0.5	-0.021250
24.991667	0.5	-0.021000
25.000000	0.5	-0.020750
