# Supplementary material for: Dynamic character displacement among a pair of bacterial phyllosphere commensals in situ
Source: Nat Commun. 2022 May 20;13:2836. doi: 10.1038/s41467-022-30469-3 (PMC9123166; doi:10.1038/s41467-022-30469-3)
Supplement: Supplementary file 11 — Source Data [file 41467_2022_30469_MOESM11_ESM.zip › Source Data/Supplementary Figure 5/1 mM Xylose_std.txt]

File Path	chrom://marshall/Chromeleon7/HPLC_Ultimate_3000/Users/helucas/20200720_OrganicAcids_CCR_L257.seq/303.smp/RI_1.channel/RI_1.chm
Channel	RI_1

Injection Information:
Data Vault	Chromeleon7
Injection	1mM_std_Xyl
Injection Number	33
Position	RD3
Comment	
Processing Method	Quantitative
Instrument Method	20200525_Rezex_ROA_OrganicAcid_600uL_2500uM_H2SO4_50A_50D
Type	Calibration Standard
Status	Finished
Injection Date	7/21/2020
Injection Time	9:53:34 AM
Injection Volume (µl)	10.000
Dilution Factor	1.0000
Weight	1.0000

Chromatogram Data Information:
Time Min. (min)	0.000000
Time Max. (min)	25.000000
Data Points	3001
Detector	RI
Generating Data System	Chromeleon 7.2.5.9507
Exporting Data System	Chromeleon 7.2.8.0
Operator	Instrument Controller
Signal Quantity	Refractive 
Signal Unit	µRIU
Signal Min.	-3.780750
Signal Max.	1.309125
Channel	RI_1
Driver Name	RID520Driver.dll
Channel Type	Evaluation
Min. Step (s)	0.5
Max. Step (s)	0.5
Average Step (s)	0.5

Signal Parameter Information:
Signal Info	

Chromatogram Data:
Time (min)	Step (s)	Value (µRIU)
0.000000	n.a.	0.010375
0.008333	0.5	0.009750
0.016667	0.5	0.008750
0.025000	0.5	0.007875
0.033333	0.5	0.007375
0.041667	0.5	0.006875
0.050000	0.5	0.006625
0.058333	0.5	0.006125
0.066667	0.5	0.005750
0.075000	0.5	0.005125
0.083333	0.5	0.005000
0.091667	0.5	0.005125
0.100000	0.5	0.004750
0.108333	0.5	0.004000
0.116667	0.5	0.003750
0.125000	0.5	0.003000
0.133333	0.5	0.002125
0.141667	0.5	0.001750
0.150000	0.5	0.001375
0.158333	0.5	0.001125
0.166667	0.5	0.001000
0.175000	0.5	0.000625
0.183333	0.5	0.000500
0.191667	0.5	0.000250
0.200000	0.5	0.000000
0.208333	0.5	-0.000250
0.216667	0.5	-0.000750
0.225000	0.5	-0.001000
0.233333	0.5	-0.000750
0.241667	0.5	-0.000750
0.250000	0.5	-0.000750
0.258333	0.5	-0.000625
0.266667	0.5	-0.000625
0.275000	0.5	-0.000375
0.283333	0.5	0.000000
0.291667	0.5	0.000125
0.300000	0.5	0.000000
0.308333	0.5	0.000375
0.316667	0.5	0.000500
0.325000	0.5	0.000625
0.333333	0.5	0.000875
0.341667	0.5	0.001125
0.350000	0.5	0.001000
0.358333	0.5	0.001000
0.366667	0.5	0.001500
0.375000	0.5	0.002000
0.383333	0.5	0.002375
0.391667	0.5	0.002625
0.400000	0.5	0.003125
0.408333	0.5	0.003625
0.416667	0.5	0.004250
0.425000	0.5	0.004625
0.433333	0.5	0.005000
0.441667	0.5	0.005750
0.450000	0.5	0.006500
0.458333	0.5	0.007000
0.466667	0.5	0.007375
0.475000	0.5	0.008000
0.483333	0.5	0.008750
0.491667	0.5	0.009625
0.500000	0.5	0.010375
0.508333	0.5	0.011250
0.516667	0.5	0.012000
0.525000	0.5	0.012625
0.533333	0.5	0.013500
0.541667	0.5	0.014000
0.550000	0.5	0.014375
0.558333	0.5	0.014750
0.566667	0.5	0.015375
0.575000	0.5	0.016000
0.583333	0.5	0.016625
0.591667	0.5	0.017125
0.600000	0.5	0.017500
0.608333	0.5	0.018250
0.616667	0.5	0.018625
0.625000	0.5	0.019125
0.633333	0.5	0.019875
0.641667	0.5	0.020250
0.650000	0.5	0.020625
0.658333	0.5	0.020750
0.666667	0.5	0.021250
0.675000	0.5	0.022125
0.683333	0.5	0.022625
0.691667	0.5	0.022875
0.700000	0.5	0.023250
0.708333	0.5	0.023250
0.716667	0.5	0.023625
0.725000	0.5	0.023750
0.733333	0.5	0.024500
0.741667	0.5	0.024750
0.750000	0.5	0.025500
0.758333	0.5	0.026000
0.766667	0.5	0.026500
0.775000	0.5	0.027125
0.783333	0.5	0.027875
0.791667	0.5	0.028375
0.800000	0.5	0.028375
0.808333	0.5	0.028500
0.816667	0.5	0.028375
0.825000	0.5	0.028375
0.833333	0.5	0.028375
0.841667	0.5	0.028625
0.850000	0.5	0.029000
0.858333	0.5	0.029875
0.866667	0.5	0.030250
0.875000	0.5	0.030000
0.883333	0.5	0.030375
0.891667	0.5	0.030375
0.900000	0.5	0.030125
0.908333	0.5	0.029875
0.916667	0.5	0.029750
0.925000	0.5	0.030000
0.933333	0.5	0.030125
0.941667	0.5	0.029875
0.950000	0.5	0.029750
0.958333	0.5	0.030000
0.966667	0.5	0.030125
0.975000	0.5	0.030250
0.983333	0.5	0.030625
0.991667	0.5	0.030625
1.000000	0.5	0.030625
1.008333	0.5	0.030250
1.016667	0.5	0.029875
1.025000	0.5	0.029500
1.033333	0.5	0.029375
1.041667	0.5	0.028875
1.050000	0.5	0.028500
1.058333	0.5	0.027875
1.066667	0.5	0.027625
1.075000	0.5	0.027000
1.083333	0.5	0.026500
1.091667	0.5	0.026000
1.100000	0.5	0.025750
1.108333	0.5	0.025125
1.116667	0.5	0.024625
1.125000	0.5	0.024250
1.133333	0.5	0.023875
1.141667	0.5	0.024000
1.150000	0.5	0.023875
1.158333	0.5	0.023500
1.166667	0.5	0.023125
1.175000	0.5	0.022750
1.183333	0.5	0.022750
1.191667	0.5	0.022375
1.200000	0.5	0.021750
1.208333	0.5	0.021500
1.216667	0.5	0.021625
1.225000	0.5	0.021500
1.233333	0.5	0.021625
1.241667	0.5	0.022000
1.250000	0.5	0.022000
1.258333	0.5	0.021750
1.266667	0.5	0.021875
1.275000	0.5	0.022000
1.283333	0.5	0.021875
1.291667	0.5	0.021750
1.300000	0.5	0.021875
1.308333	0.5	0.022375
1.316667	0.5	0.022125
1.325000	0.5	0.022250
1.333333	0.5	0.022500
1.341667	0.5	0.022875
1.350000	0.5	0.023250
1.358333	0.5	0.023250
1.366667	0.5	0.023750
1.375000	0.5	0.024250
1.383333	0.5	0.024375
1.391667	0.5	0.024625
1.400000	0.5	0.025250
1.408333	0.5	0.025500
1.416667	0.5	0.026000
1.425000	0.5	0.026500
1.433333	0.5	0.027125
1.441667	0.5	0.027375
1.450000	0.5	0.027625
1.458333	0.5	0.027750
1.466667	0.5	0.028250
1.475000	0.5	0.028750
1.483333	0.5	0.029000
1.491667	0.5	0.029125
1.500000	0.5	0.029625
1.508333	0.5	0.029875
1.516667	0.5	0.030375
1.525000	0.5	0.030750
1.533333	0.5	0.031000
1.541667	0.5	0.031375
1.550000	0.5	0.032125
1.558333	0.5	0.032750
1.566667	0.5	0.033000
1.575000	0.5	0.033500
1.583333	0.5	0.033875
1.591667	0.5	0.033875
1.600000	0.5	0.033875
1.608333	0.5	0.034250
1.616667	0.5	0.034500
1.625000	0.5	0.034750
1.633333	0.5	0.034875
1.641667	0.5	0.034750
1.650000	0.5	0.034625
1.658333	0.5	0.034500
1.666667	0.5	0.034500
1.675000	0.5	0.034500
1.683333	0.5	0.034375
1.691667	0.5	0.034000
1.700000	0.5	0.034000
1.708333	0.5	0.033875
1.716667	0.5	0.033875
1.725000	0.5	0.034000
1.733333	0.5	0.033750
1.741667	0.5	0.033125
1.750000	0.5	0.032750
1.758333	0.5	0.032625
1.766667	0.5	0.032750
1.775000	0.5	0.032500
1.783333	0.5	0.032125
1.791667	0.5	0.031750
1.800000	0.5	0.030875
1.808333	0.5	0.030625
1.816667	0.5	0.030125
1.825000	0.5	0.030000
1.833333	0.5	0.029875
1.841667	0.5	0.029500
1.850000	0.5	0.029125
1.858333	0.5	0.028250
1.866667	0.5	0.028000
1.875000	0.5	0.027750
1.883333	0.5	0.027125
1.891667	0.5	0.026500
1.900000	0.5	0.026125
1.908333	0.5	0.025625
1.916667	0.5	0.025500
1.925000	0.5	0.025375
1.933333	0.5	0.025000
1.941667	0.5	0.024375
1.950000	0.5	0.024000
1.958333	0.5	0.023625
1.966667	0.5	0.023250
1.975000	0.5	0.023625
1.983333	0.5	0.023750
1.991667	0.5	0.023625
2.000000	0.5	0.023125
2.008333	0.5	0.022875
2.016667	0.5	0.022375
2.025000	0.5	0.022375
2.033333	0.5	0.022125
2.041667	0.5	0.022125
2.050000	0.5	0.022375
2.058333	0.5	0.022750
2.066667	0.5	0.022500
2.075000	0.5	0.022625
2.083333	0.5	0.022750
2.091667	0.5	0.022375
2.100000	0.5	0.022125
2.108333	0.5	0.022250
2.116667	0.5	0.022625
2.125000	0.5	0.023125
2.133333	0.5	0.023125
2.141667	0.5	0.023250
2.150000	0.5	0.023125
2.158333	0.5	0.023375
2.166667	0.5	0.023500
2.175000	0.5	0.023250
2.183333	0.5	0.023125
2.191667	0.5	0.023500
2.200000	0.5	0.023750
2.208333	0.5	0.024000
2.216667	0.5	0.024000
2.225000	0.5	0.024000
2.233333	0.5	0.024125
2.241667	0.5	0.024125
2.250000	0.5	0.024500
2.258333	0.5	0.024750
2.266667	0.5	0.025125
2.275000	0.5	0.025375
2.283333	0.5	0.025875
2.291667	0.5	0.026375
2.300000	0.5	0.026375
2.308333	0.5	0.026500
2.316667	0.5	0.026875
2.325000	0.5	0.027125
2.333333	0.5	0.027125
2.341667	0.5	0.027000
2.350000	0.5	0.027250
2.358333	0.5	0.027625
2.366667	0.5	0.028000
2.375000	0.5	0.027625
2.383333	0.5	0.027125
2.391667	0.5	0.027500
2.400000	0.5	0.027375
2.408333	0.5	0.027375
2.416667	0.5	0.027500
2.425000	0.5	0.027875
2.433333	0.5	0.028000
2.441667	0.5	0.027625
2.450000	0.5	0.027625
2.458333	0.5	0.027375
2.466667	0.5	0.027500
2.475000	0.5	0.027250
2.483333	0.5	0.027000
2.491667	0.5	0.027000
2.500000	0.5	0.026875
2.508333	0.5	0.026500
2.516667	0.5	0.025875
2.525000	0.5	0.025500
2.533333	0.5	0.025375
2.541667	0.5	0.025500
2.550000	0.5	0.025375
2.558333	0.5	0.025250
2.566667	0.5	0.025125
2.575000	0.5	0.025250
2.583333	0.5	0.024875
2.591667	0.5	0.024875
2.600000	0.5	0.025125
2.608333	0.5	0.025000
2.616667	0.5	0.024750
2.625000	0.5	0.024625
2.633333	0.5	0.024750
2.641667	0.5	0.024625
2.650000	0.5	0.024750
2.658333	0.5	0.024750
2.666667	0.5	0.024875
2.675000	0.5	0.024875
2.683333	0.5	0.024625
2.691667	0.5	0.024875
2.700000	0.5	0.025125
2.708333	0.5	0.025000
2.716667	0.5	0.024875
2.725000	0.5	0.025125
2.733333	0.5	0.024750
2.741667	0.5	0.024750
2.750000	0.5	0.025000
2.758333	0.5	0.025250
2.766667	0.5	0.025875
2.775000	0.5	0.026375
2.783333	0.5	0.026750
2.791667	0.5	0.026875
2.800000	0.5	0.026500
2.808333	0.5	0.026750
2.816667	0.5	0.027125
2.825000	0.5	0.027375
2.833333	0.5	0.027500
2.841667	0.5	0.027625
2.850000	0.5	0.027500
2.858333	0.5	0.027625
2.866667	0.5	0.028125
2.875000	0.5	0.028375
2.883333	0.5	0.028750
2.891667	0.5	0.028875
2.900000	0.5	0.028875
2.908333	0.5	0.028875
2.916667	0.5	0.029125
2.925000	0.5	0.029500
2.933333	0.5	0.029250
2.941667	0.5	0.029125
2.950000	0.5	0.029000
2.958333	0.5	0.029375
2.966667	0.5	0.029250
2.975000	0.5	0.028875
2.983333	0.5	0.028375
2.991667	0.5	0.028125
3.000000	0.5	0.027750
3.008333	0.5	0.027500
3.016667	0.5	0.027125
3.025000	0.5	0.027375
3.033333	0.5	0.027125
3.041667	0.5	0.026875
3.050000	0.5	0.026375
3.058333	0.5	0.026375
3.066667	0.5	0.026000
3.075000	0.5	0.025250
3.083333	0.5	0.024875
3.091667	0.5	0.024875
3.100000	0.5	0.024625
3.108333	0.5	0.024250
3.116667	0.5	0.024125
3.125000	0.5	0.023750
3.133333	0.5	0.023375
3.141667	0.5	0.022875
3.150000	0.5	0.022500
3.158333	0.5	0.022125
3.166667	0.5	0.021875
3.175000	0.5	0.021625
3.183333	0.5	0.021250
3.191667	0.5	0.020750
3.200000	0.5	0.020500
3.208333	0.5	0.020375
3.216667	0.5	0.020250
3.225000	0.5	0.019750
3.233333	0.5	0.019250
3.241667	0.5	0.018875
3.250000	0.5	0.018500
3.258333	0.5	0.018000
3.266667	0.5	0.017875
3.275000	0.5	0.017250
3.283333	0.5	0.017125
3.291667	0.5	0.016875
3.300000	0.5	0.016625
3.308333	0.5	0.016125
3.316667	0.5	0.015625
3.325000	0.5	0.014875
3.333333	0.5	0.014375
3.341667	0.5	0.013750
3.350000	0.5	0.013625
3.358333	0.5	0.012875
3.366667	0.5	0.012750
3.375000	0.5	0.012750
3.383333	0.5	0.012500
3.391667	0.5	0.012125
3.400000	0.5	0.011875
3.408333	0.5	0.011500
3.416667	0.5	0.010625
3.425000	0.5	0.010125
3.433333	0.5	0.009875
3.441667	0.5	0.009625
3.450000	0.5	0.009000
3.458333	0.5	0.008875
3.466667	0.5	0.008750
3.475000	0.5	0.008125
3.483333	0.5	0.007875
3.491667	0.5	0.007250
3.500000	0.5	0.007125
3.508333	0.5	0.006875
3.516667	0.5	0.006750
3.525000	0.5	0.006625
3.533333	0.5	0.006375
3.541667	0.5	0.006000
3.550000	0.5	0.005375
3.558333	0.5	0.005375
3.566667	0.5	0.005375
3.575000	0.5	0.005375
3.583333	0.5	0.005250
3.591667	0.5	0.005000
3.600000	0.5	0.005125
3.608333	0.5	0.005500
3.616667	0.5	0.005500
3.625000	0.5	0.005750
3.633333	0.5	0.006000
3.641667	0.5	0.006375
3.650000	0.5	0.006500
3.658333	0.5	0.006500
3.666667	0.5	0.007000
3.675000	0.5	0.007250
3.683333	0.5	0.007500
3.691667	0.5	0.007625
3.700000	0.5	0.007875
3.708333	0.5	0.008500
3.716667	0.5	0.008500
3.725000	0.5	0.008625
3.733333	0.5	0.009375
3.741667	0.5	0.009750
3.750000	0.5	0.010125
3.758333	0.5	0.010625
3.766667	0.5	0.010875
3.775000	0.5	0.011125
3.783333	0.5	0.011500
3.791667	0.5	0.011625
3.800000	0.5	0.011875
3.808333	0.5	0.012250
3.816667	0.5	0.012500
3.825000	0.5	0.012875
3.833333	0.5	0.013375
3.841667	0.5	0.013875
3.850000	0.5	0.014750
3.858333	0.5	0.015125
3.866667	0.5	0.015500
3.875000	0.5	0.015750
3.883333	0.5	0.016500
3.891667	0.5	0.017000
3.900000	0.5	0.017500
3.908333	0.5	0.017750
3.916667	0.5	0.018250
3.925000	0.5	0.018625
3.933333	0.5	0.019250
3.941667	0.5	0.019375
3.950000	0.5	0.019875
3.958333	0.5	0.020250
3.966667	0.5	0.020375
3.975000	0.5	0.020000
3.983333	0.5	0.020250
3.991667	0.5	0.020625
4.000000	0.5	0.020500
4.008333	0.5	0.020500
4.016667	0.5	0.020500
4.025000	0.5	0.020125
4.033333	0.5	0.020250
4.041667	0.5	0.020500
4.050000	0.5	0.020500
4.058333	0.5	0.020625
4.066667	0.5	0.020750
4.075000	0.5	0.020625
4.083333	0.5	0.020500
4.091667	0.5	0.020125
4.100000	0.5	0.020000
4.108333	0.5	0.020250
4.116667	0.5	0.020125
4.125000	0.5	0.019750
4.133333	0.5	0.019625
4.141667	0.5	0.019750
4.150000	0.5	0.019500
4.158333	0.5	0.019500
4.166667	0.5	0.019000
4.175000	0.5	0.018750
4.183333	0.5	0.018875
4.191667	0.5	0.018500
4.200000	0.5	0.018250
4.208333	0.5	0.017875
4.216667	0.5	0.018125
4.225000	0.5	0.018000
4.233333	0.5	0.017625
4.241667	0.5	0.017000
4.250000	0.5	0.016500
4.258333	0.5	0.016125
4.266667	0.5	0.016000
4.275000	0.5	0.015750
4.283333	0.5	0.015375
4.291667	0.5	0.015125
4.300000	0.5	0.014625
4.308333	0.5	0.014750
4.316667	0.5	0.014750
4.325000	0.5	0.014375
4.333333	0.5	0.014375
4.341667	0.5	0.014375
4.350000	0.5	0.014250
4.358333	0.5	0.014500
4.366667	0.5	0.014250
4.375000	0.5	0.014000
4.383333	0.5	0.013750
4.391667	0.5	0.013125
4.400000	0.5	0.012750
4.408333	0.5	0.012625
4.416667	0.5	0.012250
4.425000	0.5	0.012125
4.433333	0.5	0.012000
4.441667	0.5	0.012000
4.450000	0.5	0.011875
4.458333	0.5	0.011500
4.466667	0.5	0.011375
4.475000	0.5	0.011500
4.483333	0.5	0.011625
4.491667	0.5	0.011625
4.500000	0.5	0.011875
4.508333	0.5	0.011750
4.516667	0.5	0.011625
4.525000	0.5	0.011750
4.533333	0.5	0.012000
4.541667	0.5	0.012250
4.550000	0.5	0.012500
4.558333	0.5	0.012750
4.566667	0.5	0.012875
4.575000	0.5	0.013000
4.583333	0.5	0.013125
4.591667	0.5	0.013125
4.600000	0.5	0.013625
4.608333	0.5	0.014125
4.616667	0.5	0.014250
4.625000	0.5	0.014375
4.633333	0.5	0.014375
4.641667	0.5	0.014250
4.650000	0.5	0.014375
4.658333	0.5	0.014250
4.666667	0.5	0.014875
4.675000	0.5	0.015375
4.683333	0.5	0.015500
4.691667	0.5	0.015625
4.700000	0.5	0.015750
4.708333	0.5	0.015625
4.716667	0.5	0.015875
4.725000	0.5	0.016125
4.733333	0.5	0.016250
4.741667	0.5	0.016875
4.750000	0.5	0.017000
4.758333	0.5	0.017000
4.766667	0.5	0.017000
4.775000	0.5	0.017250
4.783333	0.5	0.017625
4.791667	0.5	0.017625
4.800000	0.5	0.017875
4.808333	0.5	0.017750
4.816667	0.5	0.017875
4.825000	0.5	0.017625
4.833333	0.5	0.018000
4.841667	0.5	0.018375
4.850000	0.5	0.018875
4.858333	0.5	0.019000
4.866667	0.5	0.019000
4.875000	0.5	0.019500
4.883333	0.5	0.020125
4.891667	0.5	0.020625
4.900000	0.5	0.021000
4.908333	0.5	0.021250
4.916667	0.5	0.021375
4.925000	0.5	0.021500
4.933333	0.5	0.022250
4.941667	0.5	0.022500
4.950000	0.5	0.023000
4.958333	0.5	0.023250
4.966667	0.5	0.023625
4.975000	0.5	0.024125
4.983333	0.5	0.024750
4.991667	0.5	0.025625
5.000000	0.5	0.025875
5.008333	0.5	0.026375
5.016667	0.5	0.026875
5.025000	0.5	0.027375
5.033333	0.5	0.027500
5.041667	0.5	0.028125
5.050000	0.5	0.028375
5.058333	0.5	0.028875
5.066667	0.5	0.029250
5.075000	0.5	0.029375
5.083333	0.5	0.029750
5.091667	0.5	0.030125
5.100000	0.5	0.030500
5.108333	0.5	0.031000
5.116667	0.5	0.031250
5.125000	0.5	0.031625
5.133333	0.5	0.031625
5.141667	0.5	0.031750
5.150000	0.5	0.032000
5.158333	0.5	0.032875
5.166667	0.5	0.033000
5.175000	0.5	0.032375
5.183333	0.5	0.032125
5.191667	0.5	0.032000
5.200000	0.5	0.032375
5.208333	0.5	0.032500
5.216667	0.5	0.032125
5.225000	0.5	0.032000
5.233333	0.5	0.031875
5.241667	0.5	0.031875
5.250000	0.5	0.031875
5.258333	0.5	0.032375
5.266667	0.5	0.032500
5.275000	0.5	0.031875
5.283333	0.5	0.031875
5.291667	0.5	0.032125
5.300000	0.5	0.031750
5.308333	0.5	0.031250
5.316667	0.5	0.031375
5.325000	0.5	0.031250
5.333333	0.5	0.031125
5.341667	0.5	0.031125
5.350000	0.5	0.031250
5.358333	0.5	0.030375
5.366667	0.5	0.030000
5.375000	0.5	0.029375
5.383333	0.5	0.029000
5.391667	0.5	0.028875
5.400000	0.5	0.028500
5.408333	0.5	0.028375
5.416667	0.5	0.027875
5.425000	0.5	0.027750
5.433333	0.5	0.027750
5.441667	0.5	0.028000
5.450000	0.5	0.028000
5.458333	0.5	0.028000
5.466667	0.5	0.028000
5.475000	0.5	0.027625
5.483333	0.5	0.027125
5.491667	0.5	0.026875
5.500000	0.5	0.026625
5.508333	0.5	0.026250
5.516667	0.5	0.026000
5.525000	0.5	0.026375
5.533333	0.5	0.026125
5.541667	0.5	0.026000
5.550000	0.5	0.025875
5.558333	0.5	0.025375
5.566667	0.5	0.025250
5.575000	0.5	0.025250
5.583333	0.5	0.025250
5.591667	0.5	0.025125
5.600000	0.5	0.025375
5.608333	0.5	0.025375
5.616667	0.5	0.025125
5.625000	0.5	0.025000
5.633333	0.5	0.024625
5.641667	0.5	0.024750
5.650000	0.5	0.024500
5.658333	0.5	0.024250
5.666667	0.5	0.024125
5.675000	0.5	0.024750
5.683333	0.5	0.025000
5.691667	0.5	0.025250
5.700000	0.5	0.025000
5.708333	0.5	0.024875
5.716667	0.5	0.024625
5.725000	0.5	0.024500
5.733333	0.5	0.024125
5.741667	0.5	0.024125
5.750000	0.5	0.024625
5.758333	0.5	0.024875
5.766667	0.5	0.024875
5.775000	0.5	0.024875
5.783333	0.5	0.024875
5.791667	0.5	0.024875
5.800000	0.5	0.024500
5.808333	0.5	0.024250
5.816667	0.5	0.024125
5.825000	0.5	0.024375
5.833333	0.5	0.024500
5.841667	0.5	0.024000
5.850000	0.5	0.023750
5.858333	0.5	0.024000
5.866667	0.5	0.023750
5.875000	0.5	0.023500
5.883333	0.5	0.023625
5.891667	0.5	0.023625
5.900000	0.5	0.023500
5.908333	0.5	0.023375
5.916667	0.5	0.023375
5.925000	0.5	0.023125
5.933333	0.5	0.023375
5.941667	0.5	0.023500
5.950000	0.5	0.023500
5.958333	0.5	0.023500
5.966667	0.5	0.023500
5.975000	0.5	0.023500
5.983333	0.5	0.023375
5.991667	0.5	0.023250
6.000000	0.5	0.023125
6.008333	0.5	0.023000
6.016667	0.5	0.022750
6.025000	0.5	0.022875
6.033333	0.5	0.023375
6.041667	0.5	0.023750
6.050000	0.5	0.024000
6.058333	0.5	0.024000
6.066667	0.5	0.024250
6.075000	0.5	0.024750
6.083333	0.5	0.025250
6.091667	0.5	0.025625
6.100000	0.5	0.025875
6.108333	0.5	0.025875
6.116667	0.5	0.026125
6.125000	0.5	0.026750
6.133333	0.5	0.026875
6.141667	0.5	0.027375
6.150000	0.5	0.027625
6.158333	0.5	0.027750
6.166667	0.5	0.028250
6.175000	0.5	0.029000
6.183333	0.5	0.029125
6.191667	0.5	0.029875
6.200000	0.5	0.030875
6.208333	0.5	0.031625
6.216667	0.5	0.032000
6.225000	0.5	0.032625
6.233333	0.5	0.032500
6.241667	0.5	0.033125
6.250000	0.5	0.033250
6.258333	0.5	0.033625
6.266667	0.5	0.034125
6.275000	0.5	0.034875
6.283333	0.5	0.035125
6.291667	0.5	0.035000
6.300000	0.5	0.034500
6.308333	0.5	0.034875
6.316667	0.5	0.035375
6.325000	0.5	0.035625
6.333333	0.5	0.035875
6.341667	0.5	0.036125
6.350000	0.5	0.036750
6.358333	0.5	0.036875
6.366667	0.5	0.037125
6.375000	0.5	0.037000
6.383333	0.5	0.036375
6.391667	0.5	0.036000
6.400000	0.5	0.035750
6.408333	0.5	0.035625
6.416667	0.5	0.035250
6.425000	0.5	0.034750
6.433333	0.5	0.034500
6.441667	0.5	0.034500
6.450000	0.5	0.034625
6.458333	0.5	0.034375
6.466667	0.5	0.034125
6.475000	0.5	0.033875
6.483333	0.5	0.033250
6.491667	0.5	0.032750
6.500000	0.5	0.031625
6.508333	0.5	0.031250
6.516667	0.5	0.031000
6.525000	0.5	0.030500
6.533333	0.5	0.030000
6.541667	0.5	0.029750
6.550000	0.5	0.029250
6.558333	0.5	0.029125
6.566667	0.5	0.028625
6.575000	0.5	0.027375
6.583333	0.5	0.026625
6.591667	0.5	0.025875
6.600000	0.5	0.025125
6.608333	0.5	0.024250
6.616667	0.5	0.023625
6.625000	0.5	0.022875
6.633333	0.5	0.022250
6.641667	0.5	0.021750
6.650000	0.5	0.021875
6.658333	0.5	0.021000
6.666667	0.5	0.020250
6.675000	0.5	0.019250
6.683333	0.5	0.018125
6.691667	0.5	0.017500
6.700000	0.5	0.016750
6.708333	0.5	0.016250
6.716667	0.5	0.015500
6.725000	0.5	0.015000
6.733333	0.5	0.014500
6.741667	0.5	0.013500
6.750000	0.5	0.012375
6.758333	0.5	0.011125
6.766667	0.5	0.009375
6.775000	0.5	0.006625
6.783333	0.5	0.003125
6.791667	0.5	-0.001375
6.800000	0.5	-0.008625
6.808333	0.5	-0.019750
6.816667	0.5	-0.037125
6.825000	0.5	-0.064000
6.833333	0.5	-0.105625
6.841667	0.5	-0.167750
6.850000	0.5	-0.257125
6.858333	0.5	-0.382000
6.866667	0.5	-0.550000
6.875000	0.5	-0.767375
6.883333	0.5	-1.035625
6.891667	0.5	-1.350625
6.900000	0.5	-1.703250
6.908333	0.5	-2.078375
6.916667	0.5	-2.456250
6.925000	0.5	-2.816625
6.933333	0.5	-3.139625
6.941667	0.5	-3.407375
6.950000	0.5	-3.607250
6.958333	0.5	-3.732250
6.966667	0.5	-3.780750
6.975000	0.5	-3.755250
6.983333	0.5	-3.663750
6.991667	0.5	-3.516625
7.000000	0.5	-3.324500
7.008333	0.5	-3.100125
7.016667	0.5	-2.855125
7.025000	0.5	-2.600375
7.033333	0.5	-2.345000
7.041667	0.5	-2.095375
7.050000	0.5	-1.857250
7.058333	0.5	-1.634750
7.066667	0.5	-1.430500
7.075000	0.5	-1.245500
7.083333	0.5	-1.079750
7.091667	0.5	-0.933250
7.100000	0.5	-0.804500
7.108333	0.5	-0.692125
7.116667	0.5	-0.595000
7.125000	0.5	-0.511375
7.133333	0.5	-0.439750
7.141667	0.5	-0.378625
7.150000	0.5	-0.326375
7.158333	0.5	-0.281750
7.166667	0.5	-0.244250
7.175000	0.5	-0.212125
7.183333	0.5	-0.184875
7.191667	0.5	-0.161375
7.200000	0.5	-0.141625
7.208333	0.5	-0.124625
7.216667	0.5	-0.109625
7.225000	0.5	-0.096875
7.233333	0.5	-0.085750
7.241667	0.5	-0.076125
7.250000	0.5	-0.067750
7.258333	0.5	-0.060250
7.266667	0.5	-0.053625
7.275000	0.5	-0.047750
7.283333	0.5	-0.042125
7.291667	0.5	-0.037125
7.300000	0.5	-0.032500
7.308333	0.5	-0.028500
7.316667	0.5	-0.025125
7.325000	0.5	-0.022000
7.333333	0.5	-0.019250
7.341667	0.5	-0.016875
7.350000	0.5	-0.014625
7.358333	0.5	-0.012000
7.366667	0.5	-0.010125
7.375000	0.5	-0.007625
7.383333	0.5	-0.005625
7.391667	0.5	-0.004000
7.400000	0.5	-0.002250
7.408333	0.5	-0.000875
7.416667	0.5	0.000125
7.425000	0.5	0.001375
7.433333	0.5	0.002375
7.441667	0.5	0.003500
7.450000	0.5	0.004500
7.458333	0.5	0.005125
7.466667	0.5	0.006625
7.475000	0.5	0.008000
7.483333	0.5	0.008500
7.491667	0.5	0.009125
7.500000	0.5	0.009875
7.508333	0.5	0.010750
7.516667	0.5	0.011375
7.525000	0.5	0.012000
7.533333	0.5	0.012375
7.541667	0.5	0.012750
7.550000	0.5	0.013000
7.558333	0.5	0.013375
7.566667	0.5	0.014125
7.575000	0.5	0.014375
7.583333	0.5	0.014750
7.591667	0.5	0.015000
7.600000	0.5	0.015250
7.608333	0.5	0.015750
7.616667	0.5	0.016000
7.625000	0.5	0.016250
7.633333	0.5	0.016750
7.641667	0.5	0.017375
7.650000	0.5	0.017625
7.658333	0.5	0.017500
7.666667	0.5	0.017125
7.675000	0.5	0.017000
7.683333	0.5	0.016750
7.691667	0.5	0.016625
7.700000	0.5	0.016875
7.708333	0.5	0.017500
7.716667	0.5	0.017625
7.725000	0.5	0.018000
7.733333	0.5	0.018000
7.741667	0.5	0.018500
7.750000	0.5	0.018875
7.758333	0.5	0.019000
7.766667	0.5	0.019000
7.775000	0.5	0.019000
7.783333	0.5	0.019125
7.791667	0.5	0.019125
7.800000	0.5	0.019375
7.808333	0.5	0.019750
7.816667	0.5	0.020125
7.825000	0.5	0.020250
7.833333	0.5	0.020250
7.841667	0.5	0.019875
7.850000	0.5	0.019750
7.858333	0.5	0.020250
7.866667	0.5	0.020375
7.875000	0.5	0.020625
7.883333	0.5	0.021000
7.891667	0.5	0.021250
7.900000	0.5	0.021500
7.908333	0.5	0.021750
7.916667	0.5	0.021875
7.925000	0.5	0.022375
7.933333	0.5	0.022375
7.941667	0.5	0.022750
7.950000	0.5	0.023125
7.958333	0.5	0.023625
7.966667	0.5	0.023500
7.975000	0.5	0.023375
7.983333	0.5	0.023375
7.991667	0.5	0.024000
8.000000	0.5	0.024500
8.008333	0.5	0.024500
8.016667	0.5	0.024500
8.025000	0.5	0.024750
8.033333	0.5	0.025250
8.041667	0.5	0.025625
8.050000	0.5	0.026125
8.058333	0.5	0.026375
8.066667	0.5	0.026500
8.075000	0.5	0.026500
8.083333	0.5	0.026500
8.091667	0.5	0.026750
8.100000	0.5	0.027125
8.108333	0.5	0.027250
8.116667	0.5	0.027375
8.125000	0.5	0.027250
8.133333	0.5	0.027500
8.141667	0.5	0.027625
8.150000	0.5	0.028000
8.158333	0.5	0.028125
8.166667	0.5	0.028250
8.175000	0.5	0.028625
8.183333	0.5	0.028750
8.191667	0.5	0.028750
8.200000	0.5	0.028875
8.208333	0.5	0.029000
8.216667	0.5	0.029375
8.225000	0.5	0.029500
8.233333	0.5	0.029875
8.241667	0.5	0.030375
8.250000	0.5	0.030375
8.258333	0.5	0.030500
8.266667	0.5	0.030375
8.275000	0.5	0.030125
8.283333	0.5	0.030125
8.291667	0.5	0.029625
8.300000	0.5	0.029375
8.308333	0.5	0.029375
8.316667	0.5	0.029375
8.325000	0.5	0.029500
8.333333	0.5	0.028875
8.341667	0.5	0.029000
8.350000	0.5	0.029250
8.358333	0.5	0.029250
8.366667	0.5	0.029125
8.375000	0.5	0.029000
8.383333	0.5	0.028875
8.391667	0.5	0.028625
8.400000	0.5	0.028250
8.408333	0.5	0.028000
8.416667	0.5	0.027750
8.425000	0.5	0.027125
8.433333	0.5	0.026875
8.441667	0.5	0.026750
8.450000	0.5	0.026625
8.458333	0.5	0.026375
8.466667	0.5	0.026250
8.475000	0.5	0.025750
8.483333	0.5	0.025500
8.491667	0.5	0.025375
8.500000	0.5	0.025000
8.508333	0.5	0.024875
8.516667	0.5	0.024750
8.525000	0.5	0.024375
8.533333	0.5	0.023875
8.541667	0.5	0.024125
8.550000	0.5	0.024375
8.558333	0.5	0.024125
8.566667	0.5	0.024000
8.575000	0.5	0.023500
8.583333	0.5	0.023000
8.591667	0.5	0.022875
8.600000	0.5	0.023000
8.608333	0.5	0.023000
8.616667	0.5	0.023125
8.625000	0.5	0.023500
8.633333	0.5	0.023500
8.641667	0.5	0.023750
8.650000	0.5	0.024000
8.658333	0.5	0.024750
8.666667	0.5	0.025250
8.675000	0.5	0.025250
8.683333	0.5	0.025375
8.691667	0.5	0.025750
8.700000	0.5	0.026375
8.708333	0.5	0.027125
8.716667	0.5	0.027500
8.725000	0.5	0.028125
8.733333	0.5	0.028625
8.741667	0.5	0.029125
8.750000	0.5	0.029625
8.758333	0.5	0.030250
8.766667	0.5	0.030625
8.775000	0.5	0.030875
8.783333	0.5	0.031250
8.791667	0.5	0.031500
8.800000	0.5	0.031625
8.808333	0.5	0.031875
8.816667	0.5	0.031625
8.825000	0.5	0.032500
8.833333	0.5	0.033125
8.841667	0.5	0.033375
8.850000	0.5	0.033625
8.858333	0.5	0.034250
8.866667	0.5	0.034125
8.875000	0.5	0.034500
8.883333	0.5	0.034750
8.891667	0.5	0.035000
8.900000	0.5	0.035000
8.908333	0.5	0.035250
8.916667	0.5	0.035625
8.925000	0.5	0.035750
8.933333	0.5	0.036125
8.941667	0.5	0.036125
8.950000	0.5	0.035875
8.958333	0.5	0.036000
8.966667	0.5	0.036500
8.975000	0.5	0.037000
8.983333	0.5	0.037125
8.991667	0.5	0.037250
9.000000	0.5	0.037125
9.008333	0.5	0.037375
9.016667	0.5	0.037500
9.025000	0.5	0.037625
9.033333	0.5	0.037750
9.041667	0.5	0.038000
9.050000	0.5	0.038125
9.058333	0.5	0.038125
9.066667	0.5	0.038375
9.075000	0.5	0.038375
9.083333	0.5	0.038125
9.091667	0.5	0.038500
9.100000	0.5	0.038500
9.108333	0.5	0.038500
9.116667	0.5	0.038375
9.125000	0.5	0.038375
9.133333	0.5	0.038250
9.141667	0.5	0.038500
9.150000	0.5	0.038625
9.158333	0.5	0.038875
9.166667	0.5	0.038875
9.175000	0.5	0.039375
9.183333	0.5	0.039500
9.191667	0.5	0.039375
9.200000	0.5	0.039250
9.208333	0.5	0.039625
9.216667	0.5	0.039625
9.225000	0.5	0.039750
9.233333	0.5	0.039750
9.241667	0.5	0.039500
9.250000	0.5	0.039375
9.258333	0.5	0.039625
9.266667	0.5	0.039375
9.275000	0.5	0.039875
9.283333	0.5	0.040375
9.291667	0.5	0.040625
9.300000	0.5	0.040375
9.308333	0.5	0.040625
9.316667	0.5	0.040875
9.325000	0.5	0.041250
9.333333	0.5	0.041500
9.341667	0.5	0.041125
9.350000	0.5	0.041250
9.358333	0.5	0.041250
9.366667	0.5	0.041125
9.375000	0.5	0.041500
9.383333	0.5	0.041875
9.391667	0.5	0.042000
9.400000	0.5	0.041750
9.408333	0.5	0.041375
9.416667	0.5	0.041375
9.425000	0.5	0.041000
9.433333	0.5	0.041250
9.441667	0.5	0.041375
9.450000	0.5	0.041500
9.458333	0.5	0.041500
9.466667	0.5	0.041375
9.475000	0.5	0.041125
9.483333	0.5	0.041000
9.491667	0.5	0.041250
9.500000	0.5	0.041625
9.508333	0.5	0.041250
9.516667	0.5	0.041125
9.525000	0.5	0.041250
9.533333	0.5	0.041250
9.541667	0.5	0.040750
9.550000	0.5	0.040500
9.558333	0.5	0.040500
9.566667	0.5	0.040750
9.575000	0.5	0.040125
9.583333	0.5	0.040250
9.591667	0.5	0.040500
9.600000	0.5	0.040625
9.608333	0.5	0.040750
9.616667	0.5	0.041250
9.625000	0.5	0.041500
9.633333	0.5	0.041625
9.641667	0.5	0.041750
9.650000	0.5	0.041875
9.658333	0.5	0.041750
9.666667	0.5	0.041750
9.675000	0.5	0.042000
9.683333	0.5	0.042000
9.691667	0.5	0.042250
9.700000	0.5	0.041750
9.708333	0.5	0.041875
9.716667	0.5	0.042250
9.725000	0.5	0.042500
9.733333	0.5	0.042875
9.741667	0.5	0.042875
9.750000	0.5	0.042875
9.758333	0.5	0.043000
9.766667	0.5	0.042875
9.775000	0.5	0.043125
9.783333	0.5	0.043125
9.791667	0.5	0.043000
9.800000	0.5	0.042500
9.808333	0.5	0.042125
9.816667	0.5	0.042125
9.825000	0.5	0.042500
9.833333	0.5	0.042000
9.841667	0.5	0.042125
9.850000	0.5	0.041875
9.858333	0.5	0.041625
9.866667	0.5	0.041250
9.875000	0.5	0.041000
9.883333	0.5	0.040625
9.891667	0.5	0.040375
9.900000	0.5	0.039875
9.908333	0.5	0.039500
9.916667	0.5	0.039000
9.925000	0.5	0.038625
9.933333	0.5	0.038000
9.941667	0.5	0.037500
9.950000	0.5	0.037000
9.958333	0.5	0.037125
9.966667	0.5	0.036750
9.975000	0.5	0.036000
9.983333	0.5	0.035500
9.991667	0.5	0.034500
10.000000	0.5	0.033750
10.008333	0.5	0.033500
10.016667	0.5	0.032750
10.025000	0.5	0.032625
10.033333	0.5	0.032250
10.041667	0.5	0.031625
10.050000	0.5	0.031125
10.058333	0.5	0.030375
10.066667	0.5	0.029875
10.075000	0.5	0.029375
10.083333	0.5	0.029250
10.091667	0.5	0.028750
10.100000	0.5	0.028500
10.108333	0.5	0.028500
10.116667	0.5	0.028250
10.125000	0.5	0.028250
10.133333	0.5	0.028375
10.141667	0.5	0.028250
10.150000	0.5	0.028500
10.158333	0.5	0.028500
10.166667	0.5	0.028750
10.175000	0.5	0.028750
10.183333	0.5	0.029000
10.191667	0.5	0.029250
10.200000	0.5	0.030000
10.208333	0.5	0.030625
10.216667	0.5	0.031000
10.225000	0.5	0.032000
10.233333	0.5	0.032500
10.241667	0.5	0.033375
10.250000	0.5	0.034125
10.258333	0.5	0.035000
10.266667	0.5	0.036125
10.275000	0.5	0.038000
10.283333	0.5	0.039625
10.291667	0.5	0.041875
10.300000	0.5	0.044500
10.308333	0.5	0.046875
10.316667	0.5	0.050125
10.325000	0.5	0.053750
10.333333	0.5	0.058250
10.341667	0.5	0.063375
10.350000	0.5	0.069375
10.358333	0.5	0.075875
10.366667	0.5	0.084250
10.375000	0.5	0.093875
10.383333	0.5	0.105250
10.391667	0.5	0.118125
10.400000	0.5	0.132750
10.408333	0.5	0.149625
10.416667	0.5	0.169125
10.425000	0.5	0.191250
10.433333	0.5	0.216125
10.441667	0.5	0.244375
10.450000	0.5	0.275750
10.458333	0.5	0.311000
10.466667	0.5	0.349750
10.475000	0.5	0.391875
10.483333	0.5	0.437625
10.491667	0.5	0.486625
10.500000	0.5	0.538500
10.508333	0.5	0.593125
10.516667	0.5	0.650500
10.525000	0.5	0.709375
10.533333	0.5	0.769125
10.541667	0.5	0.829500
10.550000	0.5	0.889250
10.558333	0.5	0.948000
10.566667	0.5	1.004875
10.575000	0.5	1.059125
10.583333	0.5	1.109375
10.591667	0.5	1.155375
10.600000	0.5	1.196375
10.608333	0.5	1.231125
10.616667	0.5	1.260625
10.625000	0.5	1.283625
10.633333	0.5	1.299125
10.641667	0.5	1.307875
10.650000	0.5	1.309125
10.658333	0.5	1.303500
10.666667	0.5	1.291000
10.675000	0.5	1.271625
10.683333	0.5	1.245875
10.691667	0.5	1.214500
10.700000	0.5	1.178000
10.708333	0.5	1.137375
10.716667	0.5	1.092625
10.725000	0.5	1.044875
10.733333	0.5	0.995000
10.741667	0.5	0.943250
10.750000	0.5	0.890375
10.758333	0.5	0.837000
10.766667	0.5	0.783875
10.775000	0.5	0.731375
10.783333	0.5	0.679625
10.791667	0.5	0.629750
10.800000	0.5	0.581875
10.808333	0.5	0.536125
10.816667	0.5	0.493000
10.825000	0.5	0.451500
10.833333	0.5	0.412875
10.841667	0.5	0.376750
10.850000	0.5	0.343125
10.858333	0.5	0.312125
10.866667	0.5	0.284125
10.875000	0.5	0.258125
10.883333	0.5	0.235125
10.891667	0.5	0.213750
10.900000	0.5	0.194250
10.908333	0.5	0.176750
10.916667	0.5	0.161500
10.925000	0.5	0.147875
10.933333	0.5	0.136000
10.941667	0.5	0.125125
10.950000	0.5	0.115500
10.958333	0.5	0.106875
10.966667	0.5	0.099250
10.975000	0.5	0.092500
10.983333	0.5	0.086500
10.991667	0.5	0.080875
11.000000	0.5	0.075875
11.008333	0.5	0.072000
11.016667	0.5	0.068125
11.025000	0.5	0.064375
11.033333	0.5	0.061125
11.041667	0.5	0.058500
11.050000	0.5	0.056000
11.058333	0.5	0.053625
11.066667	0.5	0.052000
11.075000	0.5	0.050375
11.083333	0.5	0.049000
11.091667	0.5	0.047250
11.100000	0.5	0.046000
11.108333	0.5	0.044625
11.116667	0.5	0.043500
11.125000	0.5	0.042125
11.133333	0.5	0.040875
11.141667	0.5	0.039875
11.150000	0.5	0.039000
11.158333	0.5	0.038125
11.166667	0.5	0.037625
11.175000	0.5	0.036750
11.183333	0.5	0.035750
11.191667	0.5	0.034750
11.200000	0.5	0.034250
11.208333	0.5	0.033875
11.216667	0.5	0.033375
11.225000	0.5	0.032250
11.233333	0.5	0.031375
11.241667	0.5	0.031000
11.250000	0.5	0.030375
11.258333	0.5	0.029750
11.266667	0.5	0.029250
11.275000	0.5	0.028875
11.283333	0.5	0.028375
11.291667	0.5	0.027750
11.300000	0.5	0.027625
11.308333	0.5	0.027000
11.316667	0.5	0.026375
11.325000	0.5	0.026125
11.333333	0.5	0.025625
11.341667	0.5	0.025000
11.350000	0.5	0.025000
11.358333	0.5	0.024625
11.366667	0.5	0.024500
11.375000	0.5	0.024250
11.383333	0.5	0.023250
11.391667	0.5	0.023000
11.400000	0.5	0.023125
11.408333	0.5	0.023250
11.416667	0.5	0.023125
11.425000	0.5	0.023125
11.433333	0.5	0.023125
11.441667	0.5	0.022750
11.450000	0.5	0.022500
11.458333	0.5	0.022625
11.466667	0.5	0.022500
11.475000	0.5	0.022375
11.483333	0.5	0.022000
11.491667	0.5	0.021875
11.500000	0.5	0.021625
11.508333	0.5	0.021625
11.516667	0.5	0.021625
11.525000	0.5	0.021375
11.533333	0.5	0.021125
11.541667	0.5	0.021375
11.550000	0.5	0.021750
11.558333	0.5	0.021875
11.566667	0.5	0.021875
11.575000	0.5	0.021875
11.583333	0.5	0.022250
11.591667	0.5	0.022250
11.600000	0.5	0.022375
11.608333	0.5	0.022750
11.616667	0.5	0.023000
11.625000	0.5	0.023000
11.633333	0.5	0.023250
11.641667	0.5	0.023750
11.650000	0.5	0.024250
11.658333	0.5	0.024375
11.666667	0.5	0.024375
11.675000	0.5	0.025125
11.683333	0.5	0.025250
11.691667	0.5	0.025625
11.700000	0.5	0.025750
11.708333	0.5	0.026250
11.716667	0.5	0.026750
11.725000	0.5	0.026750
11.733333	0.5	0.027500
11.741667	0.5	0.028000
11.750000	0.5	0.028250
11.758333	0.5	0.028500
11.766667	0.5	0.029000
11.775000	0.5	0.029500
11.783333	0.5	0.030125
11.791667	0.5	0.030875
11.800000	0.5	0.030875
11.808333	0.5	0.030875
11.816667	0.5	0.031625
11.825000	0.5	0.032125
11.833333	0.5	0.032250
11.841667	0.5	0.032625
11.850000	0.5	0.032625
11.858333	0.5	0.033125
11.866667	0.5	0.033500
11.875000	0.5	0.033625
11.883333	0.5	0.033500
11.891667	0.5	0.033250
11.900000	0.5	0.032875
11.908333	0.5	0.033000
11.916667	0.5	0.033000
11.925000	0.5	0.033500
11.933333	0.5	0.033875
11.941667	0.5	0.034000
11.950000	0.5	0.033875
11.958333	0.5	0.033375
11.966667	0.5	0.033125
11.975000	0.5	0.033375
11.983333	0.5	0.033250
11.991667	0.5	0.033000
12.000000	0.5	0.032875
12.008333	0.5	0.032125
12.016667	0.5	0.031875
12.025000	0.5	0.031500
12.033333	0.5	0.031000
12.041667	0.5	0.030625
12.050000	0.5	0.030125
12.058333	0.5	0.030250
12.066667	0.5	0.029875
12.075000	0.5	0.029500
12.083333	0.5	0.029000
12.091667	0.5	0.028375
12.100000	0.5	0.028125
12.108333	0.5	0.027500
12.116667	0.5	0.026875
12.125000	0.5	0.026625
12.133333	0.5	0.026000
12.141667	0.5	0.026000
12.150000	0.5	0.025375
12.158333	0.5	0.025250
12.166667	0.5	0.024875
12.175000	0.5	0.024625
12.183333	0.5	0.024500
12.191667	0.5	0.023875
12.200000	0.5	0.023625
12.208333	0.5	0.023250
12.216667	0.5	0.023250
12.225000	0.5	0.023375
12.233333	0.5	0.023250
12.241667	0.5	0.023250
12.250000	0.5	0.022875
12.258333	0.5	0.022125
12.266667	0.5	0.022000
12.275000	0.5	0.022125
12.283333	0.5	0.022500
12.291667	0.5	0.022375
12.300000	0.5	0.022375
12.308333	0.5	0.022375
12.316667	0.5	0.022500
12.325000	0.5	0.022875
12.333333	0.5	0.023500
12.341667	0.5	0.024250
12.350000	0.5	0.024125
12.358333	0.5	0.024500
12.366667	0.5	0.024250
12.375000	0.5	0.024500
12.383333	0.5	0.025000
12.391667	0.5	0.025375
12.400000	0.5	0.025500
12.408333	0.5	0.026000
12.416667	0.5	0.026375
12.425000	0.5	0.026625
12.433333	0.5	0.026750
12.441667	0.5	0.027125
12.450000	0.5	0.027250
12.458333	0.5	0.027500
12.466667	0.5	0.027000
12.475000	0.5	0.027375
12.483333	0.5	0.027375
12.491667	0.5	0.027250
12.500000	0.5	0.027750
12.508333	0.5	0.028000
12.516667	0.5	0.028000
12.525000	0.5	0.028250
12.533333	0.5	0.028250
12.541667	0.5	0.028000
12.550000	0.5	0.028500
12.558333	0.5	0.028875
12.566667	0.5	0.029250
12.575000	0.5	0.029375
12.583333	0.5	0.029500
12.591667	0.5	0.028875
12.600000	0.5	0.029125
12.608333	0.5	0.029500
12.616667	0.5	0.029750
12.625000	0.5	0.029750
12.633333	0.5	0.029750
12.641667	0.5	0.029750
12.650000	0.5	0.029750
12.658333	0.5	0.029500
12.666667	0.5	0.029250
12.675000	0.5	0.029250
12.683333	0.5	0.029250
12.691667	0.5	0.029250
12.700000	0.5	0.029125
12.708333	0.5	0.029375
12.716667	0.5	0.029250
12.725000	0.5	0.028875
12.733333	0.5	0.028625
12.741667	0.5	0.028750
12.750000	0.5	0.028625
12.758333	0.5	0.028750
12.766667	0.5	0.028250
12.775000	0.5	0.028500
12.783333	0.5	0.028750
12.791667	0.5	0.028625
12.800000	0.5	0.028375
12.808333	0.5	0.028250
12.816667	0.5	0.028625
12.825000	0.5	0.028375
12.833333	0.5	0.028375
12.841667	0.5	0.028750
12.850000	0.5	0.028750
12.858333	0.5	0.028500
12.866667	0.5	0.028500
12.875000	0.5	0.028500
12.883333	0.5	0.028500
12.891667	0.5	0.028375
12.900000	0.5	0.028375
12.908333	0.5	0.028500
12.916667	0.5	0.028250
12.925000	0.5	0.028125
12.933333	0.5	0.028375
12.941667	0.5	0.028625
12.950000	0.5	0.028500
12.958333	0.5	0.028375
12.966667	0.5	0.028375
12.975000	0.5	0.028000
12.983333	0.5	0.027875
12.991667	0.5	0.027750
13.000000	0.5	0.027375
13.008333	0.5	0.027250
13.016667	0.5	0.027625
13.025000	0.5	0.027375
13.033333	0.5	0.027125
13.041667	0.5	0.026625
13.050000	0.5	0.026125
13.058333	0.5	0.026125
13.066667	0.5	0.026000
13.075000	0.5	0.025875
13.083333	0.5	0.025750
13.091667	0.5	0.025750
13.100000	0.5	0.025500
13.108333	0.5	0.025750
13.116667	0.5	0.025875
13.125000	0.5	0.025625
13.133333	0.5	0.025875
13.141667	0.5	0.025625
13.150000	0.5	0.025375
13.158333	0.5	0.024875
13.166667	0.5	0.025125
13.175000	0.5	0.024750
13.183333	0.5	0.024250
13.191667	0.5	0.023750
13.200000	0.5	0.023375
13.208333	0.5	0.023250
13.216667	0.5	0.023375
13.225000	0.5	0.023125
13.233333	0.5	0.022875
13.241667	0.5	0.023375
13.250000	0.5	0.023750
13.258333	0.5	0.023750
13.266667	0.5	0.024125
13.275000	0.5	0.023875
13.283333	0.5	0.023875
13.291667	0.5	0.023875
13.300000	0.5	0.023875
13.308333	0.5	0.024250
13.316667	0.5	0.024500
13.325000	0.5	0.025000
13.333333	0.5	0.025375
13.341667	0.5	0.025500
13.350000	0.5	0.025875
13.358333	0.5	0.026125
13.366667	0.5	0.026625
13.375000	0.5	0.026875
13.383333	0.5	0.027375
13.391667	0.5	0.028125
13.400000	0.5	0.028250
13.408333	0.5	0.028375
13.416667	0.5	0.028625
13.425000	0.5	0.029375
13.433333	0.5	0.029500
13.441667	0.5	0.029625
13.450000	0.5	0.030125
13.458333	0.5	0.030500
13.466667	0.5	0.030625
13.475000	0.5	0.030875
13.483333	0.5	0.031125
13.491667	0.5	0.031500
13.500000	0.5	0.032000
13.508333	0.5	0.032625
13.516667	0.5	0.033000
13.525000	0.5	0.032875
13.533333	0.5	0.033125
13.541667	0.5	0.033250
13.550000	0.5	0.033375
13.558333	0.5	0.033875
13.566667	0.5	0.034250
13.575000	0.5	0.034500
13.583333	0.5	0.034500
13.591667	0.5	0.034375
13.600000	0.5	0.034125
13.608333	0.5	0.034375
13.616667	0.5	0.034500
13.625000	0.5	0.034875
13.633333	0.5	0.034625
13.641667	0.5	0.034625
13.650000	0.5	0.034000
13.658333	0.5	0.033625
13.666667	0.5	0.033625
13.675000	0.5	0.033750
13.683333	0.5	0.033625
13.691667	0.5	0.033500
13.700000	0.5	0.033250
13.708333	0.5	0.032500
13.716667	0.5	0.032250
13.725000	0.5	0.031500
13.733333	0.5	0.031125
13.741667	0.5	0.031125
13.750000	0.5	0.030625
13.758333	0.5	0.030000
13.766667	0.5	0.030000
13.775000	0.5	0.029750
13.783333	0.5	0.029375
13.791667	0.5	0.029375
13.800000	0.5	0.029125
13.808333	0.5	0.028750
13.816667	0.5	0.028375
13.825000	0.5	0.027875
13.833333	0.5	0.027625
13.841667	0.5	0.027625
13.850000	0.5	0.027750
13.858333	0.5	0.027875
13.866667	0.5	0.028000
13.875000	0.5	0.028000
13.883333	0.5	0.028000
13.891667	0.5	0.028250
13.900000	0.5	0.028250
13.908333	0.5	0.028125
13.916667	0.5	0.027875
13.925000	0.5	0.027750
13.933333	0.5	0.028125
13.941667	0.5	0.028500
13.950000	0.5	0.029000
13.958333	0.5	0.029250
13.966667	0.5	0.029625
13.975000	0.5	0.029750
13.983333	0.5	0.029750
13.991667	0.5	0.030000
14.000000	0.5	0.030250
14.008333	0.5	0.030375
14.016667	0.5	0.031000
14.025000	0.5	0.031500
14.033333	0.5	0.031750
14.041667	0.5	0.031750
14.050000	0.5	0.032250
14.058333	0.5	0.032625
14.066667	0.5	0.033000
14.075000	0.5	0.033000
14.083333	0.5	0.032750
14.091667	0.5	0.033125
14.100000	0.5	0.033250
14.108333	0.5	0.033250
14.116667	0.5	0.033500
14.125000	0.5	0.033875
14.133333	0.5	0.034250
14.141667	0.5	0.035000
14.150000	0.5	0.035000
14.158333	0.5	0.035000
14.166667	0.5	0.035250
14.175000	0.5	0.034750
14.183333	0.5	0.034125
14.191667	0.5	0.034125
14.200000	0.5	0.033875
14.208333	0.5	0.033625
14.216667	0.5	0.033125
14.225000	0.5	0.033000
14.233333	0.5	0.032625
14.241667	0.5	0.032375
14.250000	0.5	0.032125
14.258333	0.5	0.031875
14.266667	0.5	0.031500
14.275000	0.5	0.031250
14.283333	0.5	0.031250
14.291667	0.5	0.031000
14.300000	0.5	0.030750
14.308333	0.5	0.030750
14.316667	0.5	0.030000
14.325000	0.5	0.029500
14.333333	0.5	0.029375
14.341667	0.5	0.029000
14.350000	0.5	0.028250
14.358333	0.5	0.028250
14.366667	0.5	0.028125
14.375000	0.5	0.027625
14.383333	0.5	0.027375
14.391667	0.5	0.026875
14.400000	0.5	0.026625
14.408333	0.5	0.026625
14.416667	0.5	0.026500
14.425000	0.5	0.025625
14.433333	0.5	0.024875
14.441667	0.5	0.024250
14.450000	0.5	0.024250
14.458333	0.5	0.024125
14.466667	0.5	0.023875
14.475000	0.5	0.023625
14.483333	0.5	0.023125
14.491667	0.5	0.022250
14.500000	0.5	0.021750
14.508333	0.5	0.021375
14.516667	0.5	0.020750
14.525000	0.5	0.020250
14.533333	0.5	0.020250
14.541667	0.5	0.020375
14.550000	0.5	0.020375
14.558333	0.5	0.020125
14.566667	0.5	0.020125
14.575000	0.5	0.020000
14.583333	0.5	0.020000
14.591667	0.5	0.019875
14.600000	0.5	0.019375
14.608333	0.5	0.019500
14.616667	0.5	0.019500
14.625000	0.5	0.019625
14.633333	0.5	0.019375
14.641667	0.5	0.019125
14.650000	0.5	0.019000
14.658333	0.5	0.018625
14.666667	0.5	0.018500
14.675000	0.5	0.018625
14.683333	0.5	0.018625
14.691667	0.5	0.018625
14.700000	0.5	0.018875
14.708333	0.5	0.018750
14.716667	0.5	0.018500
14.725000	0.5	0.018500
14.733333	0.5	0.018375
14.741667	0.5	0.017625
14.750000	0.5	0.018000
14.758333	0.5	0.018000
14.766667	0.5	0.017500
14.775000	0.5	0.017375
14.783333	0.5	0.017500
14.791667	0.5	0.017500
14.800000	0.5	0.017500
14.808333	0.5	0.017750
14.816667	0.5	0.017500
14.825000	0.5	0.018250
14.833333	0.5	0.018375
14.841667	0.5	0.018375
14.850000	0.5	0.018375
14.858333	0.5	0.018625
14.866667	0.5	0.018875
14.875000	0.5	0.018500
14.883333	0.5	0.018375
14.891667	0.5	0.018125
14.900000	0.5	0.018125
14.908333	0.5	0.018125
14.916667	0.5	0.017875
14.925000	0.5	0.018250
14.933333	0.5	0.018000
14.941667	0.5	0.018375
14.950000	0.5	0.018250
14.958333	0.5	0.018625
14.966667	0.5	0.018750
14.975000	0.5	0.018500
14.983333	0.5	0.018625
14.991667	0.5	0.019125
15.000000	0.5	0.019375
15.008333	0.5	0.019250
15.016667	0.5	0.019500
15.025000	0.5	0.019375
15.033333	0.5	0.019500
15.041667	0.5	0.019625
15.050000	0.5	0.019750
15.058333	0.5	0.020000
15.066667	0.5	0.020375
15.075000	0.5	0.021000
15.083333	0.5	0.021375
15.091667	0.5	0.022250
15.100000	0.5	0.023000
15.108333	0.5	0.023500
15.116667	0.5	0.023625
15.125000	0.5	0.023875
15.133333	0.5	0.024375
15.141667	0.5	0.024875
15.150000	0.5	0.025500
15.158333	0.5	0.025875
15.166667	0.5	0.026625
15.175000	0.5	0.026500
15.183333	0.5	0.027000
15.191667	0.5	0.027875
15.200000	0.5	0.028500
15.208333	0.5	0.028875
15.216667	0.5	0.029375
15.225000	0.5	0.029625
15.233333	0.5	0.030125
15.241667	0.5	0.030375
15.250000	0.5	0.031000
15.258333	0.5	0.031250
15.266667	0.5	0.031625
15.275000	0.5	0.032375
15.283333	0.5	0.033000
15.291667	0.5	0.033250
15.300000	0.5	0.033625
15.308333	0.5	0.034375
15.316667	0.5	0.034875
15.325000	0.5	0.034875
15.333333	0.5	0.035750
15.341667	0.5	0.036000
15.350000	0.5	0.036250
15.358333	0.5	0.036750
15.366667	0.5	0.037500
15.375000	0.5	0.037875
15.383333	0.5	0.038125
15.391667	0.5	0.037875
15.400000	0.5	0.038250
15.408333	0.5	0.038250
15.416667	0.5	0.038500
15.425000	0.5	0.038375
15.433333	0.5	0.037875
15.441667	0.5	0.037750
15.450000	0.5	0.037875
15.458333	0.5	0.037750
15.466667	0.5	0.037750
15.475000	0.5	0.037500
15.483333	0.5	0.037000
15.491667	0.5	0.037000
15.500000	0.5	0.036625
15.508333	0.5	0.036125
15.516667	0.5	0.035750
15.525000	0.5	0.035625
15.533333	0.5	0.035750
15.541667	0.5	0.035625
15.550000	0.5	0.035000
15.558333	0.5	0.034500
15.566667	0.5	0.034375
15.575000	0.5	0.034000
15.583333	0.5	0.033500
15.591667	0.5	0.033000
15.600000	0.5	0.032500
15.608333	0.5	0.031750
15.616667	0.5	0.031125
15.625000	0.5	0.030750
15.633333	0.5	0.030125
15.641667	0.5	0.029750
15.650000	0.5	0.029250
15.658333	0.5	0.028750
15.666667	0.5	0.028125
15.675000	0.5	0.028000
15.683333	0.5	0.027750
15.691667	0.5	0.027375
15.700000	0.5	0.027250
15.708333	0.5	0.027125
15.716667	0.5	0.026625
15.725000	0.5	0.025750
15.733333	0.5	0.025500
15.741667	0.5	0.025125
15.750000	0.5	0.024750
15.758333	0.5	0.024500
15.766667	0.5	0.024500
15.775000	0.5	0.024875
15.783333	0.5	0.024875
15.791667	0.5	0.025125
15.800000	0.5	0.025750
15.808333	0.5	0.026250
15.816667	0.5	0.026250
15.825000	0.5	0.026125
15.833333	0.5	0.026625
15.841667	0.5	0.026500
15.850000	0.5	0.026375
15.858333	0.5	0.026625
15.866667	0.5	0.027125
15.875000	0.5	0.027875
15.883333	0.5	0.028375
15.891667	0.5	0.028875
15.900000	0.5	0.029375
15.908333	0.5	0.029750
15.916667	0.5	0.030000
15.925000	0.5	0.030625
15.933333	0.5	0.031000
15.941667	0.5	0.031500
15.950000	0.5	0.031625
15.958333	0.5	0.032125
15.966667	0.5	0.032625
15.975000	0.5	0.033125
15.983333	0.5	0.033750
15.991667	0.5	0.033875
16.000000	0.5	0.034250
16.008333	0.5	0.034000
16.016667	0.5	0.034125
16.025000	0.5	0.034375
16.033333	0.5	0.034875
16.041667	0.5	0.035250
16.050000	0.5	0.035500
16.058333	0.5	0.035625
16.066667	0.5	0.035250
16.075000	0.5	0.035000
16.083333	0.5	0.035125
16.091667	0.5	0.035000
16.100000	0.5	0.034750
16.108333	0.5	0.034750
16.116667	0.5	0.034625
16.125000	0.5	0.034500
16.133333	0.5	0.034125
16.141667	0.5	0.033750
16.150000	0.5	0.033500
16.158333	0.5	0.033625
16.166667	0.5	0.033000
16.175000	0.5	0.032875
16.183333	0.5	0.032375
16.191667	0.5	0.031500
16.200000	0.5	0.030875
16.208333	0.5	0.030875
16.216667	0.5	0.031000
16.225000	0.5	0.031000
16.233333	0.5	0.030875
16.241667	0.5	0.030375
16.250000	0.5	0.030250
16.258333	0.5	0.029875
16.266667	0.5	0.029625
16.275000	0.5	0.029250
16.283333	0.5	0.029000
16.291667	0.5	0.028625
16.300000	0.5	0.028500
16.308333	0.5	0.028500
16.316667	0.5	0.028250
16.325000	0.5	0.028000
16.333333	0.5	0.027750
16.341667	0.5	0.027750
16.350000	0.5	0.027125
16.358333	0.5	0.027000
16.366667	0.5	0.027000
16.375000	0.5	0.027375
16.383333	0.5	0.027500
16.391667	0.5	0.027375
16.400000	0.5	0.027250
16.408333	0.5	0.027375
16.416667	0.5	0.027375
16.425000	0.5	0.027500
16.433333	0.5	0.027250
16.441667	0.5	0.027375
16.450000	0.5	0.027500
16.458333	0.5	0.027750
16.466667	0.5	0.028375
16.475000	0.5	0.028625
16.483333	0.5	0.028875
16.491667	0.5	0.028875
16.500000	0.5	0.029125
16.508333	0.5	0.029250
16.516667	0.5	0.029625
16.525000	0.5	0.029750
16.533333	0.5	0.029750
16.541667	0.5	0.030000
16.550000	0.5	0.029875
16.558333	0.5	0.030125
16.566667	0.5	0.030875
16.575000	0.5	0.030875
16.583333	0.5	0.031000
16.591667	0.5	0.031250
16.600000	0.5	0.031500
16.608333	0.5	0.031750
16.616667	0.5	0.031625
16.625000	0.5	0.031875
16.633333	0.5	0.031750
16.641667	0.5	0.031500
16.650000	0.5	0.032125
16.658333	0.5	0.032500
16.666667	0.5	0.032625
16.675000	0.5	0.032375
16.683333	0.5	0.032500
16.691667	0.5	0.032500
16.700000	0.5	0.032625
16.708333	0.5	0.032750
16.716667	0.5	0.032750
16.725000	0.5	0.032125
16.733333	0.5	0.031875
16.741667	0.5	0.031875
16.750000	0.5	0.031750
16.758333	0.5	0.031500
16.766667	0.5	0.031625
16.775000	0.5	0.031500
16.783333	0.5	0.031375
16.791667	0.5	0.031375
16.800000	0.5	0.031125
16.808333	0.5	0.031000
16.816667	0.5	0.030750
16.825000	0.5	0.030625
16.833333	0.5	0.030750
16.841667	0.5	0.030625
16.850000	0.5	0.030250
16.858333	0.5	0.030375
16.866667	0.5	0.030375
16.875000	0.5	0.030125
16.883333	0.5	0.030125
16.891667	0.5	0.030125
16.900000	0.5	0.030500
16.908333	0.5	0.030750
16.916667	0.5	0.031000
16.925000	0.5	0.031250
16.933333	0.5	0.031375
16.941667	0.5	0.031125
16.950000	0.5	0.031125
16.958333	0.5	0.031125
16.966667	0.5	0.031750
16.975000	0.5	0.031875
16.983333	0.5	0.031625
16.991667	0.5	0.031250
17.000000	0.5	0.031000
17.008333	0.5	0.031000
17.016667	0.5	0.030500
17.025000	0.5	0.030500
17.033333	0.5	0.030375
17.041667	0.5	0.030125
17.050000	0.5	0.029125
17.058333	0.5	0.028375
17.066667	0.5	0.027375
17.075000	0.5	0.026750
17.083333	0.5	0.025625
17.091667	0.5	0.024375
17.100000	0.5	0.023125
17.108333	0.5	0.021125
17.116667	0.5	0.019500
17.125000	0.5	0.017125
17.133333	0.5	0.014625
17.141667	0.5	0.012125
17.150000	0.5	0.009125
17.158333	0.5	0.006375
17.166667	0.5	0.003250
17.175000	0.5	0.000000
17.183333	0.5	-0.003750
17.191667	0.5	-0.007250
17.200000	0.5	-0.010750
17.208333	0.5	-0.014250
17.216667	0.5	-0.018125
17.225000	0.5	-0.021875
17.233333	0.5	-0.025750
17.241667	0.5	-0.029375
17.250000	0.5	-0.032750
17.258333	0.5	-0.035875
17.266667	0.5	-0.038625
17.275000	0.5	-0.041250
17.283333	0.5	-0.043625
17.291667	0.5	-0.045625
17.300000	0.5	-0.046750
17.308333	0.5	-0.047625
17.316667	0.5	-0.048000
17.325000	0.5	-0.048125
17.333333	0.5	-0.047875
17.341667	0.5	-0.047500
17.350000	0.5	-0.046250
17.358333	0.5	-0.044750
17.366667	0.5	-0.042875
17.375000	0.5	-0.041125
17.383333	0.5	-0.038375
17.391667	0.5	-0.035750
17.400000	0.5	-0.032875
17.408333	0.5	-0.029750
17.416667	0.5	-0.026500
17.425000	0.5	-0.023250
17.433333	0.5	-0.019750
17.441667	0.5	-0.016375
17.450000	0.5	-0.012750
17.458333	0.5	-0.009250
17.466667	0.5	-0.005750
17.475000	0.5	-0.002625
17.483333	0.5	0.000625
17.491667	0.5	0.003750
17.500000	0.5	0.006625
17.508333	0.5	0.009250
17.516667	0.5	0.011875
17.525000	0.5	0.014000
17.533333	0.5	0.015875
17.541667	0.5	0.017875
17.550000	0.5	0.020125
17.558333	0.5	0.021500
17.566667	0.5	0.023125
17.575000	0.5	0.024375
17.583333	0.5	0.025125
17.591667	0.5	0.025875
17.600000	0.5	0.026875
17.608333	0.5	0.027500
17.616667	0.5	0.027500
17.625000	0.5	0.028000
17.633333	0.5	0.028000
17.641667	0.5	0.027875
17.650000	0.5	0.027750
17.658333	0.5	0.027375
17.666667	0.5	0.027500
17.675000	0.5	0.027875
17.683333	0.5	0.028000
17.691667	0.5	0.028125
17.700000	0.5	0.027875
17.708333	0.5	0.027750
17.716667	0.5	0.027250
17.725000	0.5	0.026875
17.733333	0.5	0.026750
17.741667	0.5	0.026750
17.750000	0.5	0.027000
17.758333	0.5	0.026500
17.766667	0.5	0.026375
17.775000	0.5	0.026125
17.783333	0.5	0.025500
17.791667	0.5	0.025375
17.800000	0.5	0.025500
17.808333	0.5	0.025500
17.816667	0.5	0.025250
17.825000	0.5	0.025500
17.833333	0.5	0.025750
17.841667	0.5	0.026000
17.850000	0.5	0.026000
17.858333	0.5	0.026125
17.866667	0.5	0.026250
17.875000	0.5	0.026125
17.883333	0.5	0.026125
17.891667	0.5	0.026625
17.900000	0.5	0.027125
17.908333	0.5	0.027375
17.916667	0.5	0.027750
17.925000	0.5	0.028000
17.933333	0.5	0.028250
17.941667	0.5	0.028500
17.950000	0.5	0.029000
17.958333	0.5	0.029000
17.966667	0.5	0.029375
17.975000	0.5	0.030250
17.983333	0.5	0.030750
17.991667	0.5	0.031250
18.000000	0.5	0.031875
18.008333	0.5	0.032125
18.016667	0.5	0.032875
18.025000	0.5	0.033750
18.033333	0.5	0.034250
18.041667	0.5	0.034500
18.050000	0.5	0.035125
18.058333	0.5	0.035375
18.066667	0.5	0.036000
18.075000	0.5	0.036375
18.083333	0.5	0.037000
18.091667	0.5	0.037000
18.100000	0.5	0.037125
18.108333	0.5	0.037125
18.116667	0.5	0.037500
18.125000	0.5	0.037375
18.133333	0.5	0.037125
18.141667	0.5	0.036875
18.150000	0.5	0.036875
18.158333	0.5	0.036125
18.166667	0.5	0.035750
18.175000	0.5	0.035250
18.183333	0.5	0.035000
18.191667	0.5	0.034375
18.200000	0.5	0.033625
18.208333	0.5	0.032875
18.216667	0.5	0.031875
18.225000	0.5	0.031375
18.233333	0.5	0.030625
18.241667	0.5	0.029250
18.250000	0.5	0.028250
18.258333	0.5	0.027375
18.266667	0.5	0.025750
18.275000	0.5	0.024250
18.283333	0.5	0.022500
18.291667	0.5	0.021000
18.300000	0.5	0.019500
18.308333	0.5	0.018125
18.316667	0.5	0.016750
18.325000	0.5	0.015000
18.333333	0.5	0.013625
18.341667	0.5	0.012375
18.350000	0.5	0.011250
18.358333	0.5	0.010500
18.366667	0.5	0.010000
18.375000	0.5	0.009000
18.383333	0.5	0.008375
18.391667	0.5	0.007875
18.400000	0.5	0.007250
18.408333	0.5	0.006625
18.416667	0.5	0.006500
18.425000	0.5	0.006250
18.433333	0.5	0.006250
18.441667	0.5	0.006375
18.450000	0.5	0.006500
18.458333	0.5	0.006625
18.466667	0.5	0.006875
18.475000	0.5	0.007250
18.483333	0.5	0.007500
18.491667	0.5	0.008250
18.500000	0.5	0.009000
18.508333	0.5	0.009875
18.516667	0.5	0.010000
18.525000	0.5	0.010500
18.533333	0.5	0.011250
18.541667	0.5	0.011375
18.550000	0.5	0.012250
18.558333	0.5	0.013250
18.566667	0.5	0.014375
18.575000	0.5	0.014750
18.583333	0.5	0.015000
18.591667	0.5	0.015500
18.600000	0.5	0.015875
18.608333	0.5	0.016500
18.616667	0.5	0.017000
18.625000	0.5	0.017000
18.633333	0.5	0.017000
18.641667	0.5	0.017875
18.650000	0.5	0.018375
18.658333	0.5	0.018500
18.666667	0.5	0.018375
18.675000	0.5	0.018500
18.683333	0.5	0.018500
18.691667	0.5	0.018250
18.700000	0.5	0.018250
18.708333	0.5	0.018375
18.716667	0.5	0.018250
18.725000	0.5	0.018125
18.733333	0.5	0.018125
18.741667	0.5	0.017875
18.750000	0.5	0.017875
18.758333	0.5	0.017750
18.766667	0.5	0.017375
18.775000	0.5	0.017500
18.783333	0.5	0.017250
18.791667	0.5	0.017000
18.800000	0.5	0.017000
18.808333	0.5	0.016500
18.816667	0.5	0.015875
18.825000	0.5	0.015750
18.833333	0.5	0.015125
18.841667	0.5	0.015000
18.850000	0.5	0.014750
18.858333	0.5	0.014375
18.866667	0.5	0.014125
18.875000	0.5	0.014000
18.883333	0.5	0.013625
18.891667	0.5	0.013250
18.900000	0.5	0.013000
18.908333	0.5	0.012875
18.916667	0.5	0.012250
18.925000	0.5	0.012000
18.933333	0.5	0.011500
18.941667	0.5	0.011125
18.950000	0.5	0.010875
18.958333	0.5	0.010375
18.966667	0.5	0.010250
18.975000	0.5	0.010250
18.983333	0.5	0.010625
18.991667	0.5	0.010500
19.000000	0.5	0.009875
19.008333	0.5	0.009875
19.016667	0.5	0.009625
19.025000	0.5	0.009625
19.033333	0.5	0.009750
19.041667	0.5	0.009125
19.050000	0.5	0.009125
19.058333	0.5	0.009125
19.066667	0.5	0.008750
19.075000	0.5	0.008375
19.083333	0.5	0.008125
19.091667	0.5	0.007500
19.100000	0.5	0.007250
19.108333	0.5	0.007500
19.116667	0.5	0.007375
19.125000	0.5	0.007500
19.133333	0.5	0.007500
19.141667	0.5	0.007250
19.150000	0.5	0.007250
19.158333	0.5	0.007000
19.166667	0.5	0.006250
19.175000	0.5	0.005500
19.183333	0.5	0.005500
19.191667	0.5	0.005625
19.200000	0.5	0.005375
19.208333	0.5	0.005000
19.216667	0.5	0.004625
19.225000	0.5	0.004250
19.233333	0.5	0.004250
19.241667	0.5	0.004250
19.250000	0.5	0.004375
19.258333	0.5	0.004625
19.266667	0.5	0.004375
19.275000	0.5	0.004125
19.283333	0.5	0.004125
19.291667	0.5	0.003875
19.300000	0.5	0.003875
19.308333	0.5	0.004000
19.316667	0.5	0.004125
19.325000	0.5	0.004000
19.333333	0.5	0.003875
19.341667	0.5	0.003250
19.350000	0.5	0.003375
19.358333	0.5	0.003125
19.366667	0.5	0.003000
19.375000	0.5	0.002625
19.383333	0.5	0.002375
19.391667	0.5	0.002625
19.400000	0.5	0.002625
19.408333	0.5	0.002625
19.416667	0.5	0.002250
19.425000	0.5	0.002000
19.433333	0.5	0.002375
19.441667	0.5	0.002625
19.450000	0.5	0.002625
19.458333	0.5	0.002250
19.466667	0.5	0.002125
19.475000	0.5	0.001875
19.483333	0.5	0.001750
19.491667	0.5	0.001875
19.500000	0.5	0.002125
19.508333	0.5	0.002250
19.516667	0.5	0.002000
19.525000	0.5	0.002000
19.533333	0.5	0.002000
19.541667	0.5	0.002125
19.550000	0.5	0.002250
19.558333	0.5	0.002375
19.566667	0.5	0.002250
19.575000	0.5	0.002250
19.583333	0.5	0.001750
19.591667	0.5	0.001750
19.600000	0.5	0.001500
19.608333	0.5	0.002375
19.616667	0.5	0.002000
19.625000	0.5	0.002000
19.633333	0.5	0.002125
19.641667	0.5	0.002500
19.650000	0.5	0.002625
19.658333	0.5	0.002750
19.666667	0.5	0.002875
19.675000	0.5	0.003250
19.683333	0.5	0.003625
19.691667	0.5	0.003875
19.700000	0.5	0.003875
19.708333	0.5	0.003750
19.716667	0.5	0.003750
19.725000	0.5	0.004000
19.733333	0.5	0.003750
19.741667	0.5	0.004000
19.750000	0.5	0.004000
19.758333	0.5	0.004250
19.766667	0.5	0.004250
19.775000	0.5	0.004500
19.783333	0.5	0.004500
19.791667	0.5	0.004750
19.800000	0.5	0.004500
19.808333	0.5	0.004375
19.816667	0.5	0.004250
19.825000	0.5	0.003875
19.833333	0.5	0.004125
19.841667	0.5	0.004000
19.850000	0.5	0.003875
19.858333	0.5	0.003625
19.866667	0.5	0.003125
19.875000	0.5	0.003250
19.883333	0.5	0.003125
19.891667	0.5	0.002750
19.900000	0.5	0.002875
19.908333	0.5	0.002375
19.916667	0.5	0.002375
19.925000	0.5	0.002500
19.933333	0.5	0.002625
19.941667	0.5	0.002000
19.950000	0.5	0.002375
19.958333	0.5	0.001875
19.966667	0.5	0.001125
19.975000	0.5	0.001000
19.983333	0.5	0.000875
19.991667	0.5	0.000750
20.000000	0.5	0.000375
20.008333	0.5	-0.000375
20.016667	0.5	-0.000750
20.025000	0.5	-0.001125
20.033333	0.5	-0.001875
20.041667	0.5	-0.002000
20.050000	0.5	-0.002250
20.058333	0.5	-0.003000
20.066667	0.5	-0.003375
20.075000	0.5	-0.003500
20.083333	0.5	-0.004000
20.091667	0.5	-0.004500
20.100000	0.5	-0.004750
20.108333	0.5	-0.005375
20.116667	0.5	-0.006000
20.125000	0.5	-0.006500
20.133333	0.5	-0.006750
20.141667	0.5	-0.007375
20.150000	0.5	-0.007375
20.158333	0.5	-0.007750
20.166667	0.5	-0.007500
20.175000	0.5	-0.007500
20.183333	0.5	-0.007625
20.191667	0.5	-0.007625
20.200000	0.5	-0.007250
20.208333	0.5	-0.007125
20.216667	0.5	-0.007000
20.225000	0.5	-0.006750
20.233333	0.5	-0.006250
20.241667	0.5	-0.006125
20.250000	0.5	-0.006000
20.258333	0.5	-0.005875
20.266667	0.5	-0.005625
20.275000	0.5	-0.005375
20.283333	0.5	-0.005000
20.291667	0.5	-0.004750
20.300000	0.5	-0.004500
20.308333	0.5	-0.004125
20.316667	0.5	-0.003375
20.325000	0.5	-0.003000
20.333333	0.5	-0.002625
20.341667	0.5	-0.002625
20.350000	0.5	-0.001750
20.358333	0.5	-0.001250
20.366667	0.5	-0.000250
20.375000	0.5	0.000125
20.383333	0.5	0.001000
20.391667	0.5	0.001750
20.400000	0.5	0.002750
20.408333	0.5	0.003125
20.416667	0.5	0.004000
20.425000	0.5	0.004875
20.433333	0.5	0.005625
20.441667	0.5	0.006500
20.450000	0.5	0.007375
20.458333	0.5	0.008375
20.466667	0.5	0.009125
20.475000	0.5	0.009625
20.483333	0.5	0.010250
20.491667	0.5	0.010875
20.500000	0.5	0.011875
20.508333	0.5	0.012500
20.516667	0.5	0.012875
20.525000	0.5	0.013750
20.533333	0.5	0.014500
20.541667	0.5	0.015375
20.550000	0.5	0.016125
20.558333	0.5	0.016750
20.566667	0.5	0.017250
20.575000	0.5	0.017875
20.583333	0.5	0.018000
20.591667	0.5	0.018625
20.600000	0.5	0.019250
20.608333	0.5	0.019750
20.616667	0.5	0.020125
20.625000	0.5	0.020625
20.633333	0.5	0.020875
20.641667	0.5	0.021125
20.650000	0.5	0.021125
20.658333	0.5	0.021125
20.666667	0.5	0.021375
20.675000	0.5	0.021625
20.683333	0.5	0.022250
20.691667	0.5	0.022250
20.700000	0.5	0.022250
20.708333	0.5	0.021875
20.716667	0.5	0.021375
20.725000	0.5	0.020875
20.733333	0.5	0.020750
20.741667	0.5	0.020875
20.750000	0.5	0.020625
20.758333	0.5	0.020500
20.766667	0.5	0.020750
20.775000	0.5	0.020625
20.783333	0.5	0.020375
20.791667	0.5	0.020250
20.800000	0.5	0.020375
20.808333	0.5	0.020125
20.816667	0.5	0.019625
20.825000	0.5	0.019500
20.833333	0.5	0.019250
20.841667	0.5	0.019125
20.850000	0.5	0.018500
20.858333	0.5	0.018500
20.866667	0.5	0.018250
20.875000	0.5	0.018000
20.883333	0.5	0.017750
20.891667	0.5	0.017500
20.900000	0.5	0.017375
20.908333	0.5	0.017000
20.916667	0.5	0.016625
20.925000	0.5	0.016625
20.933333	0.5	0.016750
20.941667	0.5	0.016625
20.950000	0.5	0.016750
20.958333	0.5	0.017000
20.966667	0.5	0.017500
20.975000	0.5	0.017750
20.983333	0.5	0.017875
20.991667	0.5	0.017500
21.000000	0.5	0.017625
21.008333	0.5	0.017875
21.016667	0.5	0.018250
21.025000	0.5	0.018125
21.033333	0.5	0.018500
21.041667	0.5	0.018500
21.050000	0.5	0.018875
21.058333	0.5	0.019250
21.066667	0.5	0.018750
21.075000	0.5	0.019125
21.083333	0.5	0.019250
21.091667	0.5	0.019500
21.100000	0.5	0.019625
21.108333	0.5	0.020125
21.116667	0.5	0.020500
21.125000	0.5	0.020625
21.133333	0.5	0.020750
21.141667	0.5	0.020750
21.150000	0.5	0.021000
21.158333	0.5	0.021250
21.166667	0.5	0.021500
21.175000	0.5	0.021500
21.183333	0.5	0.021875
21.191667	0.5	0.022750
21.200000	0.5	0.022875
21.208333	0.5	0.023125
21.216667	0.5	0.023625
21.225000	0.5	0.023875
21.233333	0.5	0.023875
21.241667	0.5	0.023625
21.250000	0.5	0.023750
21.258333	0.5	0.023750
21.266667	0.5	0.024125
21.275000	0.5	0.024500
21.283333	0.5	0.024375
21.291667	0.5	0.024125
21.300000	0.5	0.024250
21.308333	0.5	0.024125
21.316667	0.5	0.024000
21.325000	0.5	0.023875
21.333333	0.5	0.023875
21.341667	0.5	0.024125
21.350000	0.5	0.023875
21.358333	0.5	0.023500
21.366667	0.5	0.022625
21.375000	0.5	0.022500
21.383333	0.5	0.021875
21.391667	0.5	0.021375
21.400000	0.5	0.021375
21.408333	0.5	0.021125
21.416667	0.5	0.020375
21.425000	0.5	0.020125
21.433333	0.5	0.019875
21.441667	0.5	0.019500
21.450000	0.5	0.019375
21.458333	0.5	0.018500
21.466667	0.5	0.018000
21.475000	0.5	0.017875
21.483333	0.5	0.017375
21.491667	0.5	0.017000
21.500000	0.5	0.016250
21.508333	0.5	0.016250
21.516667	0.5	0.016500
21.525000	0.5	0.016750
21.533333	0.5	0.016875
21.541667	0.5	0.016875
21.550000	0.5	0.016875
21.558333	0.5	0.016625
21.566667	0.5	0.016500
21.575000	0.5	0.016750
21.583333	0.5	0.016625
21.591667	0.5	0.016750
21.600000	0.5	0.017000
21.608333	0.5	0.017250
21.616667	0.5	0.017750
21.625000	0.5	0.017750
21.633333	0.5	0.018125
21.641667	0.5	0.019000
21.650000	0.5	0.019125
21.658333	0.5	0.019250
21.666667	0.5	0.019625
21.675000	0.5	0.020250
21.683333	0.5	0.021000
21.691667	0.5	0.021500
21.700000	0.5	0.021750
21.708333	0.5	0.022375
21.716667	0.5	0.023500
21.725000	0.5	0.024125
21.733333	0.5	0.024625
21.741667	0.5	0.025125
21.750000	0.5	0.025875
21.758333	0.5	0.026750
21.766667	0.5	0.027500
21.775000	0.5	0.028000
21.783333	0.5	0.028250
21.791667	0.5	0.028875
21.800000	0.5	0.029625
21.808333	0.5	0.030000
21.816667	0.5	0.030250
21.825000	0.5	0.030750
21.833333	0.5	0.031000
21.841667	0.5	0.031375
21.850000	0.5	0.032000
21.858333	0.5	0.032375
21.866667	0.5	0.032625
21.875000	0.5	0.032750
21.883333	0.5	0.033375
21.891667	0.5	0.033375
21.900000	0.5	0.033875
21.908333	0.5	0.034125
21.916667	0.5	0.034250
21.925000	0.5	0.034250
21.933333	0.5	0.034000
21.941667	0.5	0.034000
21.950000	0.5	0.034250
21.958333	0.5	0.034500
21.966667	0.5	0.034250
21.975000	0.5	0.034125
21.983333	0.5	0.034000
21.991667	0.5	0.034125
22.000000	0.5	0.034250
22.008333	0.5	0.034000
22.016667	0.5	0.033875
22.025000	0.5	0.034000
22.033333	0.5	0.033750
22.041667	0.5	0.033875
22.050000	0.5	0.034000
22.058333	0.5	0.033875
22.066667	0.5	0.033375
22.075000	0.5	0.033000
22.083333	0.5	0.032875
22.091667	0.5	0.032875
22.100000	0.5	0.033125
22.108333	0.5	0.033625
22.116667	0.5	0.033625
22.125000	0.5	0.033500
22.133333	0.5	0.033500
22.141667	0.5	0.034000
22.150000	0.5	0.033875
22.158333	0.5	0.034125
22.166667	0.5	0.034125
22.175000	0.5	0.034250
22.183333	0.5	0.034250
22.191667	0.5	0.034375
22.200000	0.5	0.034875
22.208333	0.5	0.035375
22.216667	0.5	0.035500
22.225000	0.5	0.035750
22.233333	0.5	0.036125
22.241667	0.5	0.036250
22.250000	0.5	0.036250
22.258333	0.5	0.036625
22.266667	0.5	0.036875
22.275000	0.5	0.036750
22.283333	0.5	0.036750
22.291667	0.5	0.037000
22.300000	0.5	0.037375
22.308333	0.5	0.037625
22.316667	0.5	0.038000
22.325000	0.5	0.038000
22.333333	0.5	0.038000
22.341667	0.5	0.038125
22.350000	0.5	0.038375
22.358333	0.5	0.038125
22.366667	0.5	0.037750
22.375000	0.5	0.037875
22.383333	0.5	0.038000
22.391667	0.5	0.037625
22.400000	0.5	0.037250
22.408333	0.5	0.037125
22.416667	0.5	0.037000
22.425000	0.5	0.037250
22.433333	0.5	0.037375
22.441667	0.5	0.037875
22.450000	0.5	0.038125
22.458333	0.5	0.038000
22.466667	0.5	0.038000
22.475000	0.5	0.038375
22.483333	0.5	0.038250
22.491667	0.5	0.038125
22.500000	0.5	0.038250
22.508333	0.5	0.038250
22.516667	0.5	0.038500
22.525000	0.5	0.038750
22.533333	0.5	0.039250
22.541667	0.5	0.039125
22.550000	0.5	0.039375
22.558333	0.5	0.039875
22.566667	0.5	0.040750
22.575000	0.5	0.040875
22.583333	0.5	0.040625
22.591667	0.5	0.040875
22.600000	0.5	0.041500
22.608333	0.5	0.041625
22.616667	0.5	0.042125
22.625000	0.5	0.042375
22.633333	0.5	0.043000
22.641667	0.5	0.043125
22.650000	0.5	0.043750
22.658333	0.5	0.044000
22.666667	0.5	0.044000
22.675000	0.5	0.044250
22.683333	0.5	0.044125
22.691667	0.5	0.044500
22.700000	0.5	0.044750
22.708333	0.5	0.044875
22.716667	0.5	0.045375
22.725000	0.5	0.045750
22.733333	0.5	0.046250
22.741667	0.5	0.046250
22.750000	0.5	0.046500
22.758333	0.5	0.046750
22.766667	0.5	0.046750
22.775000	0.5	0.046750
22.783333	0.5	0.046875
22.791667	0.5	0.046875
22.800000	0.5	0.046875
22.808333	0.5	0.046625
22.816667	0.5	0.046625
22.825000	0.5	0.046625
22.833333	0.5	0.046875
22.841667	0.5	0.046875
22.850000	0.5	0.046625
22.858333	0.5	0.046500
22.866667	0.5	0.046125
22.875000	0.5	0.046000
22.883333	0.5	0.045875
22.891667	0.5	0.045750
22.900000	0.5	0.045375
22.908333	0.5	0.045000
22.916667	0.5	0.044500
22.925000	0.5	0.044125
22.933333	0.5	0.043625
22.941667	0.5	0.043500
22.950000	0.5	0.043125
22.958333	0.5	0.042750
22.966667	0.5	0.042625
22.975000	0.5	0.042625
22.983333	0.5	0.042500
22.991667	0.5	0.042000
23.000000	0.5	0.041625
23.008333	0.5	0.041500
23.016667	0.5	0.041375
23.025000	0.5	0.041375
23.033333	0.5	0.041125
23.041667	0.5	0.040500
23.050000	0.5	0.040625
23.058333	0.5	0.040625
23.066667	0.5	0.040250
23.075000	0.5	0.040125
23.083333	0.5	0.040375
23.091667	0.5	0.040250
23.100000	0.5	0.040500
23.108333	0.5	0.040250
23.116667	0.5	0.040250
23.125000	0.5	0.040000
23.133333	0.5	0.039750
23.141667	0.5	0.039625
23.150000	0.5	0.039250
23.158333	0.5	0.039250
23.166667	0.5	0.038750
23.175000	0.5	0.038500
23.183333	0.5	0.038500
23.191667	0.5	0.038250
23.200000	0.5	0.038000
23.208333	0.5	0.037500
23.216667	0.5	0.037375
23.225000	0.5	0.036875
23.233333	0.5	0.036500
23.241667	0.5	0.036000
23.250000	0.5	0.035875
23.258333	0.5	0.035625
23.266667	0.5	0.035375
23.275000	0.5	0.034875
23.283333	0.5	0.034375
23.291667	0.5	0.034375
23.300000	0.5	0.033875
23.308333	0.5	0.033000
23.316667	0.5	0.032875
23.325000	0.5	0.032875
23.333333	0.5	0.032500
23.341667	0.5	0.032125
23.350000	0.5	0.031750
23.358333	0.5	0.031250
23.366667	0.5	0.031000
23.375000	0.5	0.030625
23.383333	0.5	0.030750
23.391667	0.5	0.030625
23.400000	0.5	0.030500
23.408333	0.5	0.030375
23.416667	0.5	0.030125
23.425000	0.5	0.030125
23.433333	0.5	0.030125
23.441667	0.5	0.030250
23.450000	0.5	0.030250
23.458333	0.5	0.029750
23.466667	0.5	0.029750
23.475000	0.5	0.029750
23.483333	0.5	0.030000
23.491667	0.5	0.030250
23.500000	0.5	0.030250
23.508333	0.5	0.030500
23.516667	0.5	0.030375
23.525000	0.5	0.030625
23.533333	0.5	0.031125
23.541667	0.5	0.031500
23.550000	0.5	0.031500
23.558333	0.5	0.032125
23.566667	0.5	0.032250
23.575000	0.5	0.032875
23.583333	0.5	0.033375
23.591667	0.5	0.033750
23.600000	0.5	0.034250
23.608333	0.5	0.034750
23.616667	0.5	0.035000
23.625000	0.5	0.035125
23.633333	0.5	0.035375
23.641667	0.5	0.035625
23.650000	0.5	0.035750
23.658333	0.5	0.036250
23.666667	0.5	0.036500
23.675000	0.5	0.036750
23.683333	0.5	0.037375
23.691667	0.5	0.037625
23.700000	0.5	0.038125
23.708333	0.5	0.038500
23.716667	0.5	0.038625
23.725000	0.5	0.038625
23.733333	0.5	0.039125
23.741667	0.5	0.039750
23.750000	0.5	0.040625
23.758333	0.5	0.041500
23.766667	0.5	0.042250
23.775000	0.5	0.042125
23.783333	0.5	0.042125
23.791667	0.5	0.042500
23.800000	0.5	0.043000
23.808333	0.5	0.043250
23.816667	0.5	0.043500
23.825000	0.5	0.043875
23.833333	0.5	0.044125
23.841667	0.5	0.044125
23.850000	0.5	0.044500
23.858333	0.5	0.044875
23.866667	0.5	0.044875
23.875000	0.5	0.044375
23.883333	0.5	0.044375
23.891667	0.5	0.044625
23.900000	0.5	0.044625
23.908333	0.5	0.044875
23.916667	0.5	0.045000
23.925000	0.5	0.045375
23.933333	0.5	0.045750
23.941667	0.5	0.045375
23.950000	0.5	0.045625
23.958333	0.5	0.046000
23.966667	0.5	0.046250
23.975000	0.5	0.046875
23.983333	0.5	0.047250
23.991667	0.5	0.047625
24.000000	0.5	0.047875
24.008333	0.5	0.048125
24.016667	0.5	0.048625
24.025000	0.5	0.049000
24.033333	0.5	0.049000
24.041667	0.5	0.049500
24.050000	0.5	0.049875
24.058333	0.5	0.050125
24.066667	0.5	0.050000
24.075000	0.5	0.050125
24.083333	0.5	0.050125
24.091667	0.5	0.050125
24.100000	0.5	0.049875
24.108333	0.5	0.049875
24.116667	0.5	0.049625
24.125000	0.5	0.049875
24.133333	0.5	0.050125
24.141667	0.5	0.050000
24.150000	0.5	0.049750
24.158333	0.5	0.049875
24.166667	0.5	0.049875
24.175000	0.5	0.050000
24.183333	0.5	0.049750
24.191667	0.5	0.049875
24.200000	0.5	0.050000
24.208333	0.5	0.050000
24.216667	0.5	0.049500
24.225000	0.5	0.049000
24.233333	0.5	0.049000
24.241667	0.5	0.048625
24.250000	0.5	0.048375
24.258333	0.5	0.047750
24.266667	0.5	0.047625
24.275000	0.5	0.047125
24.283333	0.5	0.046500
24.291667	0.5	0.045750
24.300000	0.5	0.045375
24.308333	0.5	0.045500
24.316667	0.5	0.045125
24.325000	0.5	0.044875
24.333333	0.5	0.044500
24.341667	0.5	0.044125
24.350000	0.5	0.043750
24.358333	0.5	0.043375
24.366667	0.5	0.042625
24.375000	0.5	0.042250
24.383333	0.5	0.041875
24.391667	0.5	0.041250
24.400000	0.5	0.041125
24.408333	0.5	0.041000
24.416667	0.5	0.040500
24.425000	0.5	0.040250
24.433333	0.5	0.040125
24.441667	0.5	0.039750
24.450000	0.5	0.039625
24.458333	0.5	0.039500
24.466667	0.5	0.039500
24.475000	0.5	0.039625
24.483333	0.5	0.039375
24.491667	0.5	0.039250
24.500000	0.5	0.039125
24.508333	0.5	0.039125
24.516667	0.5	0.039000
24.525000	0.5	0.038875
24.533333	0.5	0.038500
24.541667	0.5	0.038500
24.550000	0.5	0.038750
24.558333	0.5	0.038750
24.566667	0.5	0.038500
24.575000	0.5	0.038375
24.583333	0.5	0.038750
24.591667	0.5	0.039000
24.600000	0.5	0.039000
24.608333	0.5	0.039000
24.616667	0.5	0.039000
24.625000	0.5	0.038875
24.633333	0.5	0.038625
24.641667	0.5	0.038500
24.650000	0.5	0.038250
24.658333	0.5	0.038375
24.666667	0.5	0.038125
24.675000	0.5	0.038125
24.683333	0.5	0.038000
24.691667	0.5	0.037625
24.700000	0.5	0.037625
24.708333	0.5	0.037625
24.716667	0.5	0.037500
24.725000	0.5	0.037750
24.733333	0.5	0.038125
24.741667	0.5	0.037875
24.750000	0.5	0.038375
24.758333	0.5	0.038125
24.766667	0.5	0.037500
24.775000	0.5	0.037250
24.783333	0.5	0.037000
24.791667	0.5	0.036750
24.800000	0.5	0.036750
24.808333	0.5	0.036625
24.816667	0.5	0.036375
24.825000	0.5	0.036000
24.833333	0.5	0.035625
24.841667	0.5	0.035750
24.850000	0.5	0.035750
24.858333	0.5	0.035375
24.866667	0.5	0.035000
24.875000	0.5	0.034500
24.883333	0.5	0.034375
24.891667	0.5	0.034375
24.900000	0.5	0.034000
24.908333	0.5	0.033750
24.916667	0.5	0.033375
24.925000	0.5	0.033125
24.933333	0.5	0.033500
24.941667	0.5	0.033375
24.950000	0.5	0.033000
24.958333	0.5	0.032875
24.966667	0.5	0.032500
24.975000	0.5	0.032625
24.983333	0.5	0.032125
24.991667	0.5	0.031750
25.000000	0.5	0.031500
