# Supplementary material for: Dynamic character displacement among a pair of bacterial phyllosphere commensals in situ
Source: Nat Commun. 2022 May 20;13:2836. doi: 10.1038/s41467-022-30469-3 (PMC9123166; doi:10.1038/s41467-022-30469-3)
Supplement: Supplementary file 11 — Source Data [file 41467_2022_30469_MOESM11_ESM.zip › Source Data/Supplementary Figure 5/10 mM Acetate_std.txt]

File Path	chrom://marshall/Chromeleon7/HPLC_Ultimate_3000/Users/helucas/20200720_OrganicAcids_CCR_L257.seq/657.smp/RI_1.channel/RI_1.chm
Channel	RI_1

Injection Information:
Data Vault	Chromeleon7
Injection	10mM_std_Acetate
Injection Number	13
Position	RB2
Comment	
Processing Method	Quantitative
Instrument Method	20200525_Rezex_ROA_OrganicAcid_600uL_2500uM_H2SO4_50A_50D
Type	Calibration Standard
Status	Finished
Injection Date	7/20/2020
Injection Time	9:09:19 PM
Injection Volume (µl)	10.000
Dilution Factor	1.0000
Weight	1.0000

Chromatogram Data Information:
Time Min. (min)	0.000000
Time Max. (min)	25.000000
Data Points	3001
Detector	RI
Generating Data System	Chromeleon 7.2.5.9507
Exporting Data System	Chromeleon 7.2.8.0
Operator	Instrument Controller
Signal Quantity	Refractive 
Signal Unit	µRIU
Signal Min.	-3.774000
Signal Max.	2.220625
Channel	RI_1
Driver Name	RID520Driver.dll
Channel Type	Evaluation
Min. Step (s)	0.5
Max. Step (s)	0.5
Average Step (s)	0.5

Signal Parameter Information:
Signal Info	

Chromatogram Data:
Time (min)	Step (s)	Value (µRIU)
0.000000	n.a.	0.035750
0.008333	0.5	0.035375
0.016667	0.5	0.035625
0.025000	0.5	0.036000
0.033333	0.5	0.036250
0.041667	0.5	0.036250
0.050000	0.5	0.036500
0.058333	0.5	0.036375
0.066667	0.5	0.036875
0.075000	0.5	0.037125
0.083333	0.5	0.037625
0.091667	0.5	0.037500
0.100000	0.5	0.037875
0.108333	0.5	0.037875
0.116667	0.5	0.037625
0.125000	0.5	0.037875
0.133333	0.5	0.037625
0.141667	0.5	0.037250
0.150000	0.5	0.037250
0.158333	0.5	0.037125
0.166667	0.5	0.037000
0.175000	0.5	0.037250
0.183333	0.5	0.037500
0.191667	0.5	0.037750
0.200000	0.5	0.037875
0.208333	0.5	0.038125
0.216667	0.5	0.038500
0.225000	0.5	0.038500
0.233333	0.5	0.038750
0.241667	0.5	0.038625
0.250000	0.5	0.038750
0.258333	0.5	0.038750
0.266667	0.5	0.038500
0.275000	0.5	0.038750
0.283333	0.5	0.038500
0.291667	0.5	0.038750
0.300000	0.5	0.038750
0.308333	0.5	0.038875
0.316667	0.5	0.038625
0.325000	0.5	0.038750
0.333333	0.5	0.038250
0.341667	0.5	0.038000
0.350000	0.5	0.037625
0.358333	0.5	0.037000
0.366667	0.5	0.036625
0.375000	0.5	0.036375
0.383333	0.5	0.036375
0.391667	0.5	0.036125
0.400000	0.5	0.035625
0.408333	0.5	0.035375
0.416667	0.5	0.035125
0.425000	0.5	0.035000
0.433333	0.5	0.034625
0.441667	0.5	0.033875
0.450000	0.5	0.033250
0.458333	0.5	0.033125
0.466667	0.5	0.032875
0.475000	0.5	0.032250
0.483333	0.5	0.031875
0.491667	0.5	0.031750
0.500000	0.5	0.031500
0.508333	0.5	0.031625
0.516667	0.5	0.031375
0.525000	0.5	0.030875
0.533333	0.5	0.030250
0.541667	0.5	0.029500
0.550000	0.5	0.028875
0.558333	0.5	0.028375
0.566667	0.5	0.028125
0.575000	0.5	0.028125
0.583333	0.5	0.027750
0.591667	0.5	0.027875
0.600000	0.5	0.027125
0.608333	0.5	0.026625
0.616667	0.5	0.026375
0.625000	0.5	0.026000
0.633333	0.5	0.025750
0.641667	0.5	0.025625
0.650000	0.5	0.025250
0.658333	0.5	0.024875
0.666667	0.5	0.024500
0.675000	0.5	0.024750
0.683333	0.5	0.024750
0.691667	0.5	0.024750
0.700000	0.5	0.024375
0.708333	0.5	0.024250
0.716667	0.5	0.024375
0.725000	0.5	0.024375
0.733333	0.5	0.024500
0.741667	0.5	0.024625
0.750000	0.5	0.024750
0.758333	0.5	0.024625
0.766667	0.5	0.024750
0.775000	0.5	0.024500
0.783333	0.5	0.025125
0.791667	0.5	0.025625
0.800000	0.5	0.026125
0.808333	0.5	0.026125
0.816667	0.5	0.026250
0.825000	0.5	0.026375
0.833333	0.5	0.026500
0.841667	0.5	0.027125
0.850000	0.5	0.027375
0.858333	0.5	0.028000
0.866667	0.5	0.028250
0.875000	0.5	0.028750
0.883333	0.5	0.029125
0.891667	0.5	0.029375
0.900000	0.5	0.030125
0.908333	0.5	0.030250
0.916667	0.5	0.030125
0.925000	0.5	0.030125
0.933333	0.5	0.030625
0.941667	0.5	0.031000
0.950000	0.5	0.031375
0.958333	0.5	0.031875
0.966667	0.5	0.031375
0.975000	0.5	0.031375
0.983333	0.5	0.031375
0.991667	0.5	0.031750
1.000000	0.5	0.031875
1.008333	0.5	0.032250
1.016667	0.5	0.032500
1.025000	0.5	0.032625
1.033333	0.5	0.032500
1.041667	0.5	0.033000
1.050000	0.5	0.033125
1.058333	0.5	0.032625
1.066667	0.5	0.032750
1.075000	0.5	0.032750
1.083333	0.5	0.032625
1.091667	0.5	0.033000
1.100000	0.5	0.033125
1.108333	0.5	0.033625
1.116667	0.5	0.033750
1.125000	0.5	0.034000
1.133333	0.5	0.034000
1.141667	0.5	0.034000
1.150000	0.5	0.033625
1.158333	0.5	0.033500
1.166667	0.5	0.033250
1.175000	0.5	0.033250
1.183333	0.5	0.033500
1.191667	0.5	0.033125
1.200000	0.5	0.033500
1.208333	0.5	0.033125
1.216667	0.5	0.033125
1.225000	0.5	0.033250
1.233333	0.5	0.033250
1.241667	0.5	0.033375
1.250000	0.5	0.033375
1.258333	0.5	0.033500
1.266667	0.5	0.033375
1.275000	0.5	0.033625
1.283333	0.5	0.033875
1.291667	0.5	0.033500
1.300000	0.5	0.033250
1.308333	0.5	0.033125
1.316667	0.5	0.033250
1.325000	0.5	0.033125
1.333333	0.5	0.033250
1.341667	0.5	0.033750
1.350000	0.5	0.033750
1.358333	0.5	0.033625
1.366667	0.5	0.033500
1.375000	0.5	0.033875
1.383333	0.5	0.034125
1.391667	0.5	0.034125
1.400000	0.5	0.034250
1.408333	0.5	0.034500
1.416667	0.5	0.034875
1.425000	0.5	0.035000
1.433333	0.5	0.035125
1.441667	0.5	0.035375
1.450000	0.5	0.035500
1.458333	0.5	0.036000
1.466667	0.5	0.036000
1.475000	0.5	0.035625
1.483333	0.5	0.035500
1.491667	0.5	0.035375
1.500000	0.5	0.035125
1.508333	0.5	0.035250
1.516667	0.5	0.035750
1.525000	0.5	0.035375
1.533333	0.5	0.035000
1.541667	0.5	0.034625
1.550000	0.5	0.034250
1.558333	0.5	0.034625
1.566667	0.5	0.035125
1.575000	0.5	0.035000
1.583333	0.5	0.035000
1.591667	0.5	0.034875
1.600000	0.5	0.034875
1.608333	0.5	0.035125
1.616667	0.5	0.035000
1.625000	0.5	0.034625
1.633333	0.5	0.034000
1.641667	0.5	0.033750
1.650000	0.5	0.033125
1.658333	0.5	0.033125
1.666667	0.5	0.032750
1.675000	0.5	0.032250
1.683333	0.5	0.032000
1.691667	0.5	0.032250
1.700000	0.5	0.031500
1.708333	0.5	0.030750
1.716667	0.5	0.030250
1.725000	0.5	0.030125
1.733333	0.5	0.029750
1.741667	0.5	0.029625
1.750000	0.5	0.029500
1.758333	0.5	0.029375
1.766667	0.5	0.029375
1.775000	0.5	0.029125
1.783333	0.5	0.028875
1.791667	0.5	0.028125
1.800000	0.5	0.028000
1.808333	0.5	0.027000
1.816667	0.5	0.026500
1.825000	0.5	0.026250
1.833333	0.5	0.025875
1.841667	0.5	0.025625
1.850000	0.5	0.025500
1.858333	0.5	0.025500
1.866667	0.5	0.025125
1.875000	0.5	0.024750
1.883333	0.5	0.024500
1.891667	0.5	0.024500
1.900000	0.5	0.024250
1.908333	0.5	0.024000
1.916667	0.5	0.023875
1.925000	0.5	0.023250
1.933333	0.5	0.022750
1.941667	0.5	0.022625
1.950000	0.5	0.022000
1.958333	0.5	0.021625
1.966667	0.5	0.021125
1.975000	0.5	0.020625
1.983333	0.5	0.020125
1.991667	0.5	0.020125
2.000000	0.5	0.020000
2.008333	0.5	0.020000
2.016667	0.5	0.020000
2.025000	0.5	0.019625
2.033333	0.5	0.019000
2.041667	0.5	0.018500
2.050000	0.5	0.017875
2.058333	0.5	0.017875
2.066667	0.5	0.017375
2.075000	0.5	0.017250
2.083333	0.5	0.017125
2.091667	0.5	0.016875
2.100000	0.5	0.016750
2.108333	0.5	0.016500
2.116667	0.5	0.016375
2.125000	0.5	0.016750
2.133333	0.5	0.017250
2.141667	0.5	0.016875
2.150000	0.5	0.016750
2.158333	0.5	0.016625
2.166667	0.5	0.016625
2.175000	0.5	0.016625
2.183333	0.5	0.016625
2.191667	0.5	0.016750
2.200000	0.5	0.016625
2.208333	0.5	0.016750
2.216667	0.5	0.016500
2.225000	0.5	0.016625
2.233333	0.5	0.016500
2.241667	0.5	0.016125
2.250000	0.5	0.016375
2.258333	0.5	0.016625
2.266667	0.5	0.017000
2.275000	0.5	0.016875
2.283333	0.5	0.016750
2.291667	0.5	0.017000
2.300000	0.5	0.017250
2.308333	0.5	0.017500
2.316667	0.5	0.017375
2.325000	0.5	0.017500
2.333333	0.5	0.017625
2.341667	0.5	0.018125
2.350000	0.5	0.018625
2.358333	0.5	0.018875
2.366667	0.5	0.019750
2.375000	0.5	0.020000
2.383333	0.5	0.020125
2.391667	0.5	0.020375
2.400000	0.5	0.021000
2.408333	0.5	0.021750
2.416667	0.5	0.022000
2.425000	0.5	0.022375
2.433333	0.5	0.022625
2.441667	0.5	0.023000
2.450000	0.5	0.023250
2.458333	0.5	0.023500
2.466667	0.5	0.024125
2.475000	0.5	0.025000
2.483333	0.5	0.025375
2.491667	0.5	0.026125
2.500000	0.5	0.026875
2.508333	0.5	0.027375
2.516667	0.5	0.028000
2.525000	0.5	0.028750
2.533333	0.5	0.029250
2.541667	0.5	0.029875
2.550000	0.5	0.030250
2.558333	0.5	0.030375
2.566667	0.5	0.030875
2.575000	0.5	0.031250
2.583333	0.5	0.031375
2.591667	0.5	0.031875
2.600000	0.5	0.032125
2.608333	0.5	0.032750
2.616667	0.5	0.033000
2.625000	0.5	0.033000
2.633333	0.5	0.032750
2.641667	0.5	0.033375
2.650000	0.5	0.033875
2.658333	0.5	0.034500
2.666667	0.5	0.034750
2.675000	0.5	0.034875
2.683333	0.5	0.034500
2.691667	0.5	0.034500
2.700000	0.5	0.033875
2.708333	0.5	0.034000
2.716667	0.5	0.034375
2.725000	0.5	0.034375
2.733333	0.5	0.034250
2.741667	0.5	0.034000
2.750000	0.5	0.033875
2.758333	0.5	0.034125
2.766667	0.5	0.034000
2.775000	0.5	0.034375
2.783333	0.5	0.034125
2.791667	0.5	0.034000
2.800000	0.5	0.034125
2.808333	0.5	0.033625
2.816667	0.5	0.033500
2.825000	0.5	0.033375
2.833333	0.5	0.033125
2.841667	0.5	0.032625
2.850000	0.5	0.032375
2.858333	0.5	0.031875
2.866667	0.5	0.031500
2.875000	0.5	0.031375
2.883333	0.5	0.031000
2.891667	0.5	0.030625
2.900000	0.5	0.029625
2.908333	0.5	0.029750
2.916667	0.5	0.029875
2.925000	0.5	0.029500
2.933333	0.5	0.029000
2.941667	0.5	0.028375
2.950000	0.5	0.028000
2.958333	0.5	0.027750
2.966667	0.5	0.027250
2.975000	0.5	0.026750
2.983333	0.5	0.026250
2.991667	0.5	0.025500
3.000000	0.5	0.025375
3.008333	0.5	0.025125
3.016667	0.5	0.025000
3.025000	0.5	0.024625
3.033333	0.5	0.023875
3.041667	0.5	0.023375
3.050000	0.5	0.023000
3.058333	0.5	0.022375
3.066667	0.5	0.021875
3.075000	0.5	0.021375
3.083333	0.5	0.021375
3.091667	0.5	0.021000
3.100000	0.5	0.020375
3.108333	0.5	0.020000
3.116667	0.5	0.019500
3.125000	0.5	0.019000
3.133333	0.5	0.018875
3.141667	0.5	0.018375
3.150000	0.5	0.018125
3.158333	0.5	0.017750
3.166667	0.5	0.017375
3.175000	0.5	0.017250
3.183333	0.5	0.017000
3.191667	0.5	0.016875
3.200000	0.5	0.016875
3.208333	0.5	0.016500
3.216667	0.5	0.016000
3.225000	0.5	0.015375
3.233333	0.5	0.015375
3.241667	0.5	0.015250
3.250000	0.5	0.015000
3.258333	0.5	0.014625
3.266667	0.5	0.014250
3.275000	0.5	0.013875
3.283333	0.5	0.013625
3.291667	0.5	0.013500
3.300000	0.5	0.013375
3.308333	0.5	0.013375
3.316667	0.5	0.013250
3.325000	0.5	0.013375
3.333333	0.5	0.013250
3.341667	0.5	0.013125
3.350000	0.5	0.012250
3.358333	0.5	0.012625
3.366667	0.5	0.012500
3.375000	0.5	0.012375
3.383333	0.5	0.012500
3.391667	0.5	0.012250
3.400000	0.5	0.012125
3.408333	0.5	0.012500
3.416667	0.5	0.012375
3.425000	0.5	0.012250
3.433333	0.5	0.012500
3.441667	0.5	0.013000
3.450000	0.5	0.013000
3.458333	0.5	0.013125
3.466667	0.5	0.013375
3.475000	0.5	0.013375
3.483333	0.5	0.013250
3.491667	0.5	0.013125
3.500000	0.5	0.013375
3.508333	0.5	0.013625
3.516667	0.5	0.013625
3.525000	0.5	0.013625
3.533333	0.5	0.014000
3.541667	0.5	0.014500
3.550000	0.5	0.015000
3.558333	0.5	0.015125
3.566667	0.5	0.015375
3.575000	0.5	0.015625
3.583333	0.5	0.016000
3.591667	0.5	0.016625
3.600000	0.5	0.016750
3.608333	0.5	0.017000
3.616667	0.5	0.017000
3.625000	0.5	0.017000
3.633333	0.5	0.016875
3.641667	0.5	0.017125
3.650000	0.5	0.017625
3.658333	0.5	0.017750
3.666667	0.5	0.018250
3.675000	0.5	0.018500
3.683333	0.5	0.018625
3.691667	0.5	0.019000
3.700000	0.5	0.019375
3.708333	0.5	0.019250
3.716667	0.5	0.019125
3.725000	0.5	0.019250
3.733333	0.5	0.019625
3.741667	0.5	0.020125
3.750000	0.5	0.020625
3.758333	0.5	0.021000
3.766667	0.5	0.021000
3.775000	0.5	0.020875
3.783333	0.5	0.021000
3.791667	0.5	0.021250
3.800000	0.5	0.021625
3.808333	0.5	0.021500
3.816667	0.5	0.021625
3.825000	0.5	0.021750
3.833333	0.5	0.021625
3.841667	0.5	0.021250
3.850000	0.5	0.021000
3.858333	0.5	0.021125
3.866667	0.5	0.021125
3.875000	0.5	0.021250
3.883333	0.5	0.021250
3.891667	0.5	0.021000
3.900000	0.5	0.020375
3.908333	0.5	0.020250
3.916667	0.5	0.020250
3.925000	0.5	0.020250
3.933333	0.5	0.020125
3.941667	0.5	0.020500
3.950000	0.5	0.020500
3.958333	0.5	0.020250
3.966667	0.5	0.019875
3.975000	0.5	0.020250
3.983333	0.5	0.020000
3.991667	0.5	0.020000
4.000000	0.5	0.019875
4.008333	0.5	0.019250
4.016667	0.5	0.019000
4.025000	0.5	0.019250
4.033333	0.5	0.019375
4.041667	0.5	0.019000
4.050000	0.5	0.018500
4.058333	0.5	0.018500
4.066667	0.5	0.018500
4.075000	0.5	0.019000
4.083333	0.5	0.019250
4.091667	0.5	0.019500
4.100000	0.5	0.019375
4.108333	0.5	0.019500
4.116667	0.5	0.020125
4.125000	0.5	0.020375
4.133333	0.5	0.020250
4.141667	0.5	0.020375
4.150000	0.5	0.020750
4.158333	0.5	0.020875
4.166667	0.5	0.020750
4.175000	0.5	0.020750
4.183333	0.5	0.020625
4.191667	0.5	0.020875
4.200000	0.5	0.021375
4.208333	0.5	0.022000
4.216667	0.5	0.022250
4.225000	0.5	0.022500
4.233333	0.5	0.022500
4.241667	0.5	0.022250
4.250000	0.5	0.022250
4.258333	0.5	0.022000
4.266667	0.5	0.022000
4.275000	0.5	0.022375
4.283333	0.5	0.022625
4.291667	0.5	0.022375
4.300000	0.5	0.023125
4.308333	0.5	0.023250
4.316667	0.5	0.023000
4.325000	0.5	0.022875
4.333333	0.5	0.023375
4.341667	0.5	0.023500
4.350000	0.5	0.023750
4.358333	0.5	0.023750
4.366667	0.5	0.024125
4.375000	0.5	0.024125
4.383333	0.5	0.024250
4.391667	0.5	0.024500
4.400000	0.5	0.024625
4.408333	0.5	0.024375
4.416667	0.5	0.024750
4.425000	0.5	0.025000
4.433333	0.5	0.025375
4.441667	0.5	0.025500
4.450000	0.5	0.025625
4.458333	0.5	0.026250
4.466667	0.5	0.026625
4.475000	0.5	0.026750
4.483333	0.5	0.027000
4.491667	0.5	0.027375
4.500000	0.5	0.027375
4.508333	0.5	0.027500
4.516667	0.5	0.027875
4.525000	0.5	0.028125
4.533333	0.5	0.027625
4.541667	0.5	0.027625
4.550000	0.5	0.027875
4.558333	0.5	0.027500
4.566667	0.5	0.027500
4.575000	0.5	0.027750
4.583333	0.5	0.028125
4.591667	0.5	0.028250
4.600000	0.5	0.028125
4.608333	0.5	0.028125
4.616667	0.5	0.028375
4.625000	0.5	0.028500
4.633333	0.5	0.029000
4.641667	0.5	0.029250
4.650000	0.5	0.029375
4.658333	0.5	0.029875
4.666667	0.5	0.030625
4.675000	0.5	0.031125
4.683333	0.5	0.030875
4.691667	0.5	0.030875
4.700000	0.5	0.031000
4.708333	0.5	0.031250
4.716667	0.5	0.031500
4.725000	0.5	0.031625
4.733333	0.5	0.031250
4.741667	0.5	0.031000
4.750000	0.5	0.031250
4.758333	0.5	0.031500
4.766667	0.5	0.031250
4.775000	0.5	0.031000
4.783333	0.5	0.031250
4.791667	0.5	0.031000
4.800000	0.5	0.030875
4.808333	0.5	0.030750
4.816667	0.5	0.030250
4.825000	0.5	0.029750
4.833333	0.5	0.029500
4.841667	0.5	0.029625
4.850000	0.5	0.029250
4.858333	0.5	0.028500
4.866667	0.5	0.027875
4.875000	0.5	0.027625
4.883333	0.5	0.027500
4.891667	0.5	0.027375
4.900000	0.5	0.027250
4.908333	0.5	0.027000
4.916667	0.5	0.026625
4.925000	0.5	0.026375
4.933333	0.5	0.026000
4.941667	0.5	0.025500
4.950000	0.5	0.025000
4.958333	0.5	0.024875
4.966667	0.5	0.024375
4.975000	0.5	0.024125
4.983333	0.5	0.024125
4.991667	0.5	0.024000
5.000000	0.5	0.024125
5.008333	0.5	0.024375
5.016667	0.5	0.024375
5.025000	0.5	0.024500
5.033333	0.5	0.024500
5.041667	0.5	0.024250
5.050000	0.5	0.024000
5.058333	0.5	0.023500
5.066667	0.5	0.023750
5.075000	0.5	0.023750
5.083333	0.5	0.023750
5.091667	0.5	0.023625
5.100000	0.5	0.023500
5.108333	0.5	0.023250
5.116667	0.5	0.023500
5.125000	0.5	0.023625
5.133333	0.5	0.024375
5.141667	0.5	0.024500
5.150000	0.5	0.024875
5.158333	0.5	0.025625
5.166667	0.5	0.026250
5.175000	0.5	0.026125
5.183333	0.5	0.026375
5.191667	0.5	0.026750
5.200000	0.5	0.026875
5.208333	0.5	0.027250
5.216667	0.5	0.027375
5.225000	0.5	0.027625
5.233333	0.5	0.027625
5.241667	0.5	0.027500
5.250000	0.5	0.027750
5.258333	0.5	0.027750
5.266667	0.5	0.028250
5.275000	0.5	0.028375
5.283333	0.5	0.028500
5.291667	0.5	0.028375
5.300000	0.5	0.028375
5.308333	0.5	0.028500
5.316667	0.5	0.028625
5.325000	0.5	0.028875
5.333333	0.5	0.028625
5.341667	0.5	0.028625
5.350000	0.5	0.028875
5.358333	0.5	0.029000
5.366667	0.5	0.029125
5.375000	0.5	0.028875
5.383333	0.5	0.028375
5.391667	0.5	0.027625
5.400000	0.5	0.027625
5.408333	0.5	0.027625
5.416667	0.5	0.027375
5.425000	0.5	0.026750
5.433333	0.5	0.026500
5.441667	0.5	0.026125
5.450000	0.5	0.025625
5.458333	0.5	0.025125
5.466667	0.5	0.024750
5.475000	0.5	0.024125
5.483333	0.5	0.023625
5.491667	0.5	0.023500
5.500000	0.5	0.023000
5.508333	0.5	0.023000
5.516667	0.5	0.022625
5.525000	0.5	0.022250
5.533333	0.5	0.021375
5.541667	0.5	0.021125
5.550000	0.5	0.020500
5.558333	0.5	0.020000
5.566667	0.5	0.019375
5.575000	0.5	0.019000
5.583333	0.5	0.018750
5.591667	0.5	0.018500
5.600000	0.5	0.017875
5.608333	0.5	0.017500
5.616667	0.5	0.016750
5.625000	0.5	0.016125
5.633333	0.5	0.015375
5.641667	0.5	0.014625
5.650000	0.5	0.014250
5.658333	0.5	0.013875
5.666667	0.5	0.013500
5.675000	0.5	0.013250
5.683333	0.5	0.013000
5.691667	0.5	0.012625
5.700000	0.5	0.012375
5.708333	0.5	0.012000
5.716667	0.5	0.011625
5.725000	0.5	0.011500
5.733333	0.5	0.011375
5.741667	0.5	0.011500
5.750000	0.5	0.011250
5.758333	0.5	0.011625
5.766667	0.5	0.011500
5.775000	0.5	0.011625
5.783333	0.5	0.011125
5.791667	0.5	0.011000
5.800000	0.5	0.011250
5.808333	0.5	0.012000
5.816667	0.5	0.012250
5.825000	0.5	0.012500
5.833333	0.5	0.012875
5.841667	0.5	0.013250
5.850000	0.5	0.013500
5.858333	0.5	0.013625
5.866667	0.5	0.013875
5.875000	0.5	0.014250
5.883333	0.5	0.014625
5.891667	0.5	0.015250
5.900000	0.5	0.015500
5.908333	0.5	0.015375
5.916667	0.5	0.015500
5.925000	0.5	0.016125
5.933333	0.5	0.016250
5.941667	0.5	0.017000
5.950000	0.5	0.017375
5.958333	0.5	0.018000
5.966667	0.5	0.018625
5.975000	0.5	0.019000
5.983333	0.5	0.019500
5.991667	0.5	0.019625
6.000000	0.5	0.019750
6.008333	0.5	0.020125
6.016667	0.5	0.020375
6.025000	0.5	0.020750
6.033333	0.5	0.021125
6.041667	0.5	0.021875
6.050000	0.5	0.022375
6.058333	0.5	0.022875
6.066667	0.5	0.022875
6.075000	0.5	0.023125
6.083333	0.5	0.023375
6.091667	0.5	0.023625
6.100000	0.5	0.024000
6.108333	0.5	0.024375
6.116667	0.5	0.024875
6.125000	0.5	0.024625
6.133333	0.5	0.024625
6.141667	0.5	0.024750
6.150000	0.5	0.025375
6.158333	0.5	0.025125
6.166667	0.5	0.025125
6.175000	0.5	0.025250
6.183333	0.5	0.025375
6.191667	0.5	0.025750
6.200000	0.5	0.026000
6.208333	0.5	0.025875
6.216667	0.5	0.026000
6.225000	0.5	0.025500
6.233333	0.5	0.025625
6.241667	0.5	0.025750
6.250000	0.5	0.026000
6.258333	0.5	0.025750
6.266667	0.5	0.025750
6.275000	0.5	0.025500
6.283333	0.5	0.025250
6.291667	0.5	0.024875
6.300000	0.5	0.024875
6.308333	0.5	0.024375
6.316667	0.5	0.024000
6.325000	0.5	0.023625
6.333333	0.5	0.023000
6.341667	0.5	0.022625
6.350000	0.5	0.022000
6.358333	0.5	0.021500
6.366667	0.5	0.021125
6.375000	0.5	0.021250
6.383333	0.5	0.020875
6.391667	0.5	0.020750
6.400000	0.5	0.020625
6.408333	0.5	0.020750
6.416667	0.5	0.020750
6.425000	0.5	0.020250
6.433333	0.5	0.019625
6.441667	0.5	0.019625
6.450000	0.5	0.019875
6.458333	0.5	0.019875
6.466667	0.5	0.019500
6.475000	0.5	0.019250
6.483333	0.5	0.019125
6.491667	0.5	0.019125
6.500000	0.5	0.019375
6.508333	0.5	0.019375
6.516667	0.5	0.019750
6.525000	0.5	0.019875
6.533333	0.5	0.020000
6.541667	0.5	0.019750
6.550000	0.5	0.019875
6.558333	0.5	0.019750
6.566667	0.5	0.019750
6.575000	0.5	0.019500
6.583333	0.5	0.019375
6.591667	0.5	0.019625
6.600000	0.5	0.019875
6.608333	0.5	0.019750
6.616667	0.5	0.019375
6.625000	0.5	0.019625
6.633333	0.5	0.019500
6.641667	0.5	0.019000
6.650000	0.5	0.018625
6.658333	0.5	0.018125
6.666667	0.5	0.017750
6.675000	0.5	0.017500
6.683333	0.5	0.017250
6.691667	0.5	0.016625
6.700000	0.5	0.015875
6.708333	0.5	0.015750
6.716667	0.5	0.015250
6.725000	0.5	0.014500
6.733333	0.5	0.013875
6.741667	0.5	0.012750
6.750000	0.5	0.011625
6.758333	0.5	0.010375
6.766667	0.5	0.008000
6.775000	0.5	0.005125
6.783333	0.5	0.001000
6.791667	0.5	-0.005000
6.800000	0.5	-0.014500
6.808333	0.5	-0.027750
6.816667	0.5	-0.047250
6.825000	0.5	-0.076125
6.833333	0.5	-0.118500
6.841667	0.5	-0.179750
6.850000	0.5	-0.268000
6.858333	0.5	-0.390750
6.866667	0.5	-0.554875
6.875000	0.5	-0.765875
6.883333	0.5	-1.026625
6.891667	0.5	-1.333625
6.900000	0.5	-1.678750
6.908333	0.5	-2.047375
6.916667	0.5	-2.422125
6.925000	0.5	-2.782125
6.933333	0.5	-3.107125
6.941667	0.5	-3.379250
6.950000	0.5	-3.586000
6.958333	0.5	-3.718000
6.966667	0.5	-3.774000
6.975000	0.5	-3.755750
6.983333	0.5	-3.670375
6.991667	0.5	-3.528625
7.000000	0.5	-3.340875
7.008333	0.5	-3.120125
7.016667	0.5	-2.877500
7.025000	0.5	-2.624375
7.033333	0.5	-2.369750
7.041667	0.5	-2.120625
7.050000	0.5	-1.882375
7.058333	0.5	-1.659875
7.066667	0.5	-1.455500
7.075000	0.5	-1.270125
7.083333	0.5	-1.104125
7.091667	0.5	-0.956500
7.100000	0.5	-0.827000
7.108333	0.5	-0.714250
7.116667	0.5	-0.616500
7.125000	0.5	-0.532250
7.133333	0.5	-0.460000
7.141667	0.5	-0.397875
7.150000	0.5	-0.344750
7.158333	0.5	-0.299500
7.166667	0.5	-0.260625
7.175000	0.5	-0.227500
7.183333	0.5	-0.199500
7.191667	0.5	-0.174875
7.200000	0.5	-0.154375
7.208333	0.5	-0.136250
7.216667	0.5	-0.120625
7.225000	0.5	-0.106875
7.233333	0.5	-0.094875
7.241667	0.5	-0.084750
7.250000	0.5	-0.075625
7.258333	0.5	-0.067750
7.266667	0.5	-0.060500
7.275000	0.5	-0.054375
7.283333	0.5	-0.048750
7.291667	0.5	-0.044125
7.300000	0.5	-0.039500
7.308333	0.5	-0.035500
7.316667	0.5	-0.031750
7.325000	0.5	-0.027875
7.333333	0.5	-0.024625
7.341667	0.5	-0.022000
7.350000	0.5	-0.019375
7.358333	0.5	-0.016875
7.366667	0.5	-0.014250
7.375000	0.5	-0.012000
7.383333	0.5	-0.009875
7.391667	0.5	-0.008125
7.400000	0.5	-0.006500
7.408333	0.5	-0.005500
7.416667	0.5	-0.004500
7.425000	0.5	-0.002625
7.433333	0.5	-0.001250
7.441667	0.5	-0.000125
7.450000	0.5	0.000750
7.458333	0.5	0.001500
7.466667	0.5	0.002125
7.475000	0.5	0.002875
7.483333	0.5	0.003875
7.491667	0.5	0.005125
7.500000	0.5	0.005250
7.508333	0.5	0.006000
7.516667	0.5	0.007375
7.525000	0.5	0.008125
7.533333	0.5	0.008750
7.541667	0.5	0.009375
7.550000	0.5	0.009750
7.558333	0.5	0.010375
7.566667	0.5	0.011000
7.575000	0.5	0.011500
7.583333	0.5	0.012375
7.591667	0.5	0.012750
7.600000	0.5	0.013500
7.608333	0.5	0.013625
7.616667	0.5	0.014000
7.625000	0.5	0.014750
7.633333	0.5	0.015125
7.641667	0.5	0.015500
7.650000	0.5	0.015875
7.658333	0.5	0.016250
7.666667	0.5	0.016375
7.675000	0.5	0.016500
7.683333	0.5	0.016625
7.691667	0.5	0.016750
7.700000	0.5	0.017000
7.708333	0.5	0.017750
7.716667	0.5	0.018375
7.725000	0.5	0.018625
7.733333	0.5	0.018500
7.741667	0.5	0.018625
7.750000	0.5	0.019125
7.758333	0.5	0.019375
7.766667	0.5	0.019375
7.775000	0.5	0.019500
7.783333	0.5	0.020000
7.791667	0.5	0.020500
7.800000	0.5	0.020750
7.808333	0.5	0.021125
7.816667	0.5	0.021625
7.825000	0.5	0.021625
7.833333	0.5	0.021625
7.841667	0.5	0.022000
7.850000	0.5	0.022375
7.858333	0.5	0.022500
7.866667	0.5	0.022500
7.875000	0.5	0.023000
7.883333	0.5	0.023125
7.891667	0.5	0.023125
7.900000	0.5	0.023375
7.908333	0.5	0.023875
7.916667	0.5	0.023875
7.925000	0.5	0.023750
7.933333	0.5	0.023875
7.941667	0.5	0.024250
7.950000	0.5	0.024875
7.958333	0.5	0.025750
7.966667	0.5	0.025875
7.975000	0.5	0.026875
7.983333	0.5	0.028000
7.991667	0.5	0.029250
8.000000	0.5	0.030500
8.008333	0.5	0.031875
8.016667	0.5	0.033250
8.025000	0.5	0.035375
8.033333	0.5	0.037375
8.041667	0.5	0.039500
8.050000	0.5	0.041625
8.058333	0.5	0.044125
8.066667	0.5	0.046625
8.075000	0.5	0.049000
8.083333	0.5	0.051250
8.091667	0.5	0.053375
8.100000	0.5	0.054500
8.108333	0.5	0.055625
8.116667	0.5	0.056125
8.125000	0.5	0.055875
8.133333	0.5	0.055500
8.141667	0.5	0.054750
8.150000	0.5	0.053750
8.158333	0.5	0.052250
8.166667	0.5	0.051125
8.175000	0.5	0.049500
8.183333	0.5	0.048250
8.191667	0.5	0.046625
8.200000	0.5	0.045375
8.208333	0.5	0.043375
8.216667	0.5	0.042125
8.225000	0.5	0.041750
8.233333	0.5	0.041125
8.241667	0.5	0.039750
8.250000	0.5	0.039125
8.258333	0.5	0.038250
8.266667	0.5	0.037750
8.275000	0.5	0.037250
8.283333	0.5	0.036625
8.291667	0.5	0.036250
8.300000	0.5	0.036000
8.308333	0.5	0.035500
8.316667	0.5	0.035250
8.325000	0.5	0.034625
8.333333	0.5	0.034375
8.341667	0.5	0.034375
8.350000	0.5	0.034125
8.358333	0.5	0.034250
8.366667	0.5	0.034125
8.375000	0.5	0.034250
8.383333	0.5	0.034500
8.391667	0.5	0.034500
8.400000	0.5	0.034375
8.408333	0.5	0.034125
8.416667	0.5	0.034250
8.425000	0.5	0.034500
8.433333	0.5	0.034750
8.441667	0.5	0.035000
8.450000	0.5	0.035125
8.458333	0.5	0.035000
8.466667	0.5	0.035125
8.475000	0.5	0.035125
8.483333	0.5	0.034875
8.491667	0.5	0.035125
8.500000	0.5	0.034875
8.508333	0.5	0.034875
8.516667	0.5	0.035125
8.525000	0.5	0.035375
8.533333	0.5	0.035375
8.541667	0.5	0.035375
8.550000	0.5	0.035500
8.558333	0.5	0.035750
8.566667	0.5	0.035500
8.575000	0.5	0.034875
8.583333	0.5	0.035000
8.591667	0.5	0.035375
8.600000	0.5	0.035125
8.608333	0.5	0.035375
8.616667	0.5	0.035500
8.625000	0.5	0.035500
8.633333	0.5	0.035625
8.641667	0.5	0.035875
8.650000	0.5	0.035875
8.658333	0.5	0.035875
8.666667	0.5	0.036125
8.675000	0.5	0.035875
8.683333	0.5	0.036000
8.691667	0.5	0.036000
8.700000	0.5	0.035875
8.708333	0.5	0.036000
8.716667	0.5	0.035875
8.725000	0.5	0.035875
8.733333	0.5	0.035750
8.741667	0.5	0.035500
8.750000	0.5	0.035250
8.758333	0.5	0.035000
8.766667	0.5	0.034875
8.775000	0.5	0.035250
8.783333	0.5	0.035125
8.791667	0.5	0.035125
8.800000	0.5	0.035000
8.808333	0.5	0.034875
8.816667	0.5	0.034625
8.825000	0.5	0.034125
8.833333	0.5	0.034125
8.841667	0.5	0.034000
8.850000	0.5	0.033625
8.858333	0.5	0.033375
8.866667	0.5	0.033125
8.875000	0.5	0.033125
8.883333	0.5	0.032875
8.891667	0.5	0.032875
8.900000	0.5	0.033000
8.908333	0.5	0.033125
8.916667	0.5	0.033000
8.925000	0.5	0.032625
8.933333	0.5	0.032375
8.941667	0.5	0.032375
8.950000	0.5	0.032500
8.958333	0.5	0.032125
8.966667	0.5	0.032000
8.975000	0.5	0.032375
8.983333	0.5	0.032625
8.991667	0.5	0.032500
9.000000	0.5	0.032500
9.008333	0.5	0.032500
9.016667	0.5	0.032250
9.025000	0.5	0.032250
9.033333	0.5	0.031875
9.041667	0.5	0.032000
9.050000	0.5	0.031875
9.058333	0.5	0.031750
9.066667	0.5	0.031500
9.075000	0.5	0.031875
9.083333	0.5	0.031750
9.091667	0.5	0.031625
9.100000	0.5	0.031250
9.108333	0.5	0.031500
9.116667	0.5	0.031250
9.125000	0.5	0.031125
9.133333	0.5	0.031250
9.141667	0.5	0.031250
9.150000	0.5	0.030875
9.158333	0.5	0.030875
9.166667	0.5	0.030750
9.175000	0.5	0.030500
9.183333	0.5	0.030500
9.191667	0.5	0.030250
9.200000	0.5	0.030250
9.208333	0.5	0.030125
9.216667	0.5	0.030125
9.225000	0.5	0.030000
9.233333	0.5	0.030500
9.241667	0.5	0.030750
9.250000	0.5	0.030750
9.258333	0.5	0.030625
9.266667	0.5	0.030000
9.275000	0.5	0.029875
9.283333	0.5	0.029875
9.291667	0.5	0.029750
9.300000	0.5	0.029375
9.308333	0.5	0.029375
9.316667	0.5	0.029500
9.325000	0.5	0.029375
9.333333	0.5	0.029500
9.341667	0.5	0.029625
9.350000	0.5	0.029625
9.358333	0.5	0.029750
9.366667	0.5	0.029375
9.375000	0.5	0.029625
9.383333	0.5	0.029875
9.391667	0.5	0.030000
9.400000	0.5	0.030125
9.408333	0.5	0.029750
9.416667	0.5	0.029750
9.425000	0.5	0.029375
9.433333	0.5	0.029500
9.441667	0.5	0.029625
9.450000	0.5	0.030000
9.458333	0.5	0.030250
9.466667	0.5	0.030250
9.475000	0.5	0.030375
9.483333	0.5	0.030125
9.491667	0.5	0.030000
9.500000	0.5	0.030125
9.508333	0.5	0.030375
9.516667	0.5	0.030500
9.525000	0.5	0.030625
9.533333	0.5	0.031000
9.541667	0.5	0.031125
9.550000	0.5	0.031375
9.558333	0.5	0.031625
9.566667	0.5	0.031875
9.575000	0.5	0.032000
9.583333	0.5	0.032250
9.591667	0.5	0.031875
9.600000	0.5	0.032500
9.608333	0.5	0.032750
9.616667	0.5	0.032875
9.625000	0.5	0.033000
9.633333	0.5	0.033000
9.641667	0.5	0.032875
9.650000	0.5	0.032750
9.658333	0.5	0.032625
9.666667	0.5	0.032875
9.675000	0.5	0.033125
9.683333	0.5	0.033750
9.691667	0.5	0.033500
9.700000	0.5	0.033375
9.708333	0.5	0.033500
9.716667	0.5	0.033500
9.725000	0.5	0.034125
9.733333	0.5	0.034250
9.741667	0.5	0.034375
9.750000	0.5	0.034750
9.758333	0.5	0.034625
9.766667	0.5	0.034625
9.775000	0.5	0.035125
9.783333	0.5	0.035500
9.791667	0.5	0.035375
9.800000	0.5	0.035875
9.808333	0.5	0.036000
9.816667	0.5	0.035875
9.825000	0.5	0.035875
9.833333	0.5	0.036000
9.841667	0.5	0.035625
9.850000	0.5	0.036000
9.858333	0.5	0.036375
9.866667	0.5	0.036625
9.875000	0.5	0.036250
9.883333	0.5	0.036250
9.891667	0.5	0.036750
9.900000	0.5	0.037125
9.908333	0.5	0.037250
9.916667	0.5	0.037625
9.925000	0.5	0.037625
9.933333	0.5	0.037500
9.941667	0.5	0.037250
9.950000	0.5	0.036875
9.958333	0.5	0.037000
9.966667	0.5	0.037375
9.975000	0.5	0.037375
9.983333	0.5	0.037750
9.991667	0.5	0.037500
10.000000	0.5	0.037125
10.008333	0.5	0.037000
10.016667	0.5	0.037000
10.025000	0.5	0.036875
10.033333	0.5	0.036500
10.041667	0.5	0.035750
10.050000	0.5	0.035500
10.058333	0.5	0.035250
10.066667	0.5	0.035000
10.075000	0.5	0.034375
10.083333	0.5	0.034000
10.091667	0.5	0.034000
10.100000	0.5	0.033875
10.108333	0.5	0.033625
10.116667	0.5	0.033000
10.125000	0.5	0.032750
10.133333	0.5	0.032750
10.141667	0.5	0.032250
10.150000	0.5	0.031500
10.158333	0.5	0.030875
10.166667	0.5	0.030625
10.175000	0.5	0.030375
10.183333	0.5	0.029625
10.191667	0.5	0.029125
10.200000	0.5	0.028750
10.208333	0.5	0.028500
10.216667	0.5	0.028375
10.225000	0.5	0.028250
10.233333	0.5	0.027500
10.241667	0.5	0.027125
10.250000	0.5	0.026750
10.258333	0.5	0.026250
10.266667	0.5	0.026250
10.275000	0.5	0.025875
10.283333	0.5	0.025500
10.291667	0.5	0.025125
10.300000	0.5	0.025250
10.308333	0.5	0.025000
10.316667	0.5	0.024500
10.325000	0.5	0.024000
10.333333	0.5	0.023500
10.341667	0.5	0.023375
10.350000	0.5	0.023125
10.358333	0.5	0.023375
10.366667	0.5	0.023375
10.375000	0.5	0.023000
10.383333	0.5	0.023125
10.391667	0.5	0.022875
10.400000	0.5	0.022875
10.408333	0.5	0.023000
10.416667	0.5	0.022250
10.425000	0.5	0.022125
10.433333	0.5	0.022125
10.441667	0.5	0.022000
10.450000	0.5	0.021875
10.458333	0.5	0.021375
10.466667	0.5	0.021250
10.475000	0.5	0.021000
10.483333	0.5	0.020250
10.491667	0.5	0.019500
10.500000	0.5	0.019000
10.508333	0.5	0.018750
10.516667	0.5	0.018625
10.525000	0.5	0.018750
10.533333	0.5	0.018375
10.541667	0.5	0.018125
10.550000	0.5	0.017500
10.558333	0.5	0.017625
10.566667	0.5	0.017250
10.575000	0.5	0.016750
10.583333	0.5	0.016375
10.591667	0.5	0.015875
10.600000	0.5	0.015250
10.608333	0.5	0.014500
10.616667	0.5	0.014625
10.625000	0.5	0.014625
10.633333	0.5	0.014750
10.641667	0.5	0.014250
10.650000	0.5	0.014000
10.658333	0.5	0.013750
10.666667	0.5	0.013250
10.675000	0.5	0.012500
10.683333	0.5	0.012000
10.691667	0.5	0.011875
10.700000	0.5	0.011250
10.708333	0.5	0.011000
10.716667	0.5	0.010625
10.725000	0.5	0.010375
10.733333	0.5	0.010250
10.741667	0.5	0.010125
10.750000	0.5	0.010125
10.758333	0.5	0.010125
10.766667	0.5	0.009625
10.775000	0.5	0.009250
10.783333	0.5	0.009250
10.791667	0.5	0.009375
10.800000	0.5	0.009125
10.808333	0.5	0.008875
10.816667	0.5	0.008875
10.825000	0.5	0.008625
10.833333	0.5	0.008500
10.841667	0.5	0.008375
10.850000	0.5	0.008000
10.858333	0.5	0.008000
10.866667	0.5	0.007500
10.875000	0.5	0.007250
10.883333	0.5	0.007375
10.891667	0.5	0.007375
10.900000	0.5	0.007250
10.908333	0.5	0.007250
10.916667	0.5	0.007250
10.925000	0.5	0.006750
10.933333	0.5	0.006875
10.941667	0.5	0.006625
10.950000	0.5	0.006500
10.958333	0.5	0.006125
10.966667	0.5	0.006000
10.975000	0.5	0.005875
10.983333	0.5	0.006000
10.991667	0.5	0.006250
11.000000	0.5	0.006375
11.008333	0.5	0.006750
11.016667	0.5	0.007000
11.025000	0.5	0.007125
11.033333	0.5	0.007500
11.041667	0.5	0.007750
11.050000	0.5	0.008375
11.058333	0.5	0.008250
11.066667	0.5	0.008250
11.075000	0.5	0.008625
11.083333	0.5	0.009000
11.091667	0.5	0.009500
11.100000	0.5	0.009750
11.108333	0.5	0.010000
11.116667	0.5	0.010375
11.125000	0.5	0.010625
11.133333	0.5	0.011375
11.141667	0.5	0.012375
11.150000	0.5	0.013375
11.158333	0.5	0.014000
11.166667	0.5	0.014750
11.175000	0.5	0.015125
11.183333	0.5	0.016000
11.191667	0.5	0.016250
11.200000	0.5	0.017000
11.208333	0.5	0.017750
11.216667	0.5	0.018250
11.225000	0.5	0.018750
11.233333	0.5	0.019125
11.241667	0.5	0.019875
11.250000	0.5	0.020250
11.258333	0.5	0.020875
11.266667	0.5	0.021750
11.275000	0.5	0.022375
11.283333	0.5	0.023125
11.291667	0.5	0.024000
11.300000	0.5	0.024500
11.308333	0.5	0.024750
11.316667	0.5	0.025125
11.325000	0.5	0.025500
11.333333	0.5	0.025625
11.341667	0.5	0.026250
11.350000	0.5	0.026875
11.358333	0.5	0.027500
11.366667	0.5	0.027625
11.375000	0.5	0.027625
11.383333	0.5	0.028125
11.391667	0.5	0.028750
11.400000	0.5	0.029000
11.408333	0.5	0.030000
11.416667	0.5	0.030375
11.425000	0.5	0.030875
11.433333	0.5	0.030750
11.441667	0.5	0.030875
11.450000	0.5	0.031125
11.458333	0.5	0.031125
11.466667	0.5	0.031125
11.475000	0.5	0.031000
11.483333	0.5	0.031000
11.491667	0.5	0.031250
11.500000	0.5	0.031375
11.508333	0.5	0.031500
11.516667	0.5	0.031625
11.525000	0.5	0.031500
11.533333	0.5	0.031375
11.541667	0.5	0.031250
11.550000	0.5	0.031000
11.558333	0.5	0.030500
11.566667	0.5	0.030125
11.575000	0.5	0.030000
11.583333	0.5	0.029875
11.591667	0.5	0.030000
11.600000	0.5	0.030250
11.608333	0.5	0.029625
11.616667	0.5	0.029625
11.625000	0.5	0.029500
11.633333	0.5	0.029000
11.641667	0.5	0.028625
11.650000	0.5	0.028250
11.658333	0.5	0.028000
11.666667	0.5	0.027875
11.675000	0.5	0.027875
11.683333	0.5	0.027375
11.691667	0.5	0.027125
11.700000	0.5	0.026875
11.708333	0.5	0.026375
11.716667	0.5	0.026000
11.725000	0.5	0.026000
11.733333	0.5	0.025750
11.741667	0.5	0.025250
11.750000	0.5	0.025000
11.758333	0.5	0.025125
11.766667	0.5	0.024500
11.775000	0.5	0.024125
11.783333	0.5	0.023750
11.791667	0.5	0.023750
11.800000	0.5	0.023375
11.808333	0.5	0.023375
11.816667	0.5	0.023625
11.825000	0.5	0.023625
11.833333	0.5	0.023625
11.841667	0.5	0.023750
11.850000	0.5	0.023625
11.858333	0.5	0.023375
11.866667	0.5	0.023250
11.875000	0.5	0.023625
11.883333	0.5	0.023750
11.891667	0.5	0.023500
11.900000	0.5	0.023250
11.908333	0.5	0.023750
11.916667	0.5	0.024125
11.925000	0.5	0.024000
11.933333	0.5	0.024250
11.941667	0.5	0.024125
11.950000	0.5	0.024000
11.958333	0.5	0.024375
11.966667	0.5	0.024750
11.975000	0.5	0.025375
11.983333	0.5	0.025625
11.991667	0.5	0.025875
12.000000	0.5	0.026375
12.008333	0.5	0.026375
12.016667	0.5	0.026750
12.025000	0.5	0.027000
12.033333	0.5	0.027750
12.041667	0.5	0.027625
12.050000	0.5	0.028250
12.058333	0.5	0.028625
12.066667	0.5	0.029125
12.075000	0.5	0.029500
12.083333	0.5	0.029750
12.091667	0.5	0.030625
12.100000	0.5	0.030750
12.108333	0.5	0.030875
12.116667	0.5	0.031125
12.125000	0.5	0.031750
12.133333	0.5	0.032500
12.141667	0.5	0.032875
12.150000	0.5	0.032875
12.158333	0.5	0.033000
12.166667	0.5	0.033250
12.175000	0.5	0.033375
12.183333	0.5	0.034000
12.191667	0.5	0.034500
12.200000	0.5	0.034625
12.208333	0.5	0.035000
12.216667	0.5	0.035250
12.225000	0.5	0.035625
12.233333	0.5	0.035625
12.241667	0.5	0.035375
12.250000	0.5	0.035375
12.258333	0.5	0.035500
12.266667	0.5	0.035875
12.275000	0.5	0.035500
12.283333	0.5	0.035500
12.291667	0.5	0.035750
12.300000	0.5	0.035625
12.308333	0.5	0.035500
12.316667	0.5	0.035625
12.325000	0.5	0.036000
12.333333	0.5	0.036250
12.341667	0.5	0.036125
12.350000	0.5	0.035875
12.358333	0.5	0.036000
12.366667	0.5	0.036375
12.375000	0.5	0.036375
12.383333	0.5	0.036500
12.391667	0.5	0.036625
12.400000	0.5	0.037125
12.408333	0.5	0.037125
12.416667	0.5	0.037250
12.425000	0.5	0.037375
12.433333	0.5	0.037250
12.441667	0.5	0.037000
12.450000	0.5	0.037000
12.458333	0.5	0.036750
12.466667	0.5	0.036875
12.475000	0.5	0.036750
12.483333	0.5	0.036500
12.491667	0.5	0.036750
12.500000	0.5	0.036625
12.508333	0.5	0.036500
12.516667	0.5	0.035875
12.525000	0.5	0.035250
12.533333	0.5	0.035125
12.541667	0.5	0.034875
12.550000	0.5	0.034750
12.558333	0.5	0.034625
12.566667	0.5	0.034500
12.575000	0.5	0.034875
12.583333	0.5	0.034625
12.591667	0.5	0.034500
12.600000	0.5	0.034125
12.608333	0.5	0.033875
12.616667	0.5	0.033625
12.625000	0.5	0.033500
12.633333	0.5	0.033625
12.641667	0.5	0.033375
12.650000	0.5	0.033625
12.658333	0.5	0.033375
12.666667	0.5	0.033125
12.675000	0.5	0.032875
12.683333	0.5	0.032625
12.691667	0.5	0.032250
12.700000	0.5	0.031625
12.708333	0.5	0.031250
12.716667	0.5	0.031375
12.725000	0.5	0.031000
12.733333	0.5	0.030875
12.741667	0.5	0.030375
12.750000	0.5	0.030125
12.758333	0.5	0.030000
12.766667	0.5	0.029750
12.775000	0.5	0.029000
12.783333	0.5	0.028875
12.791667	0.5	0.028625
12.800000	0.5	0.028125
12.808333	0.5	0.027500
12.816667	0.5	0.026875
12.825000	0.5	0.026500
12.833333	0.5	0.026125
12.841667	0.5	0.025750
12.850000	0.5	0.025875
12.858333	0.5	0.025375
12.866667	0.5	0.024625
12.875000	0.5	0.023875
12.883333	0.5	0.023250
12.891667	0.5	0.022750
12.900000	0.5	0.022000
12.908333	0.5	0.021500
12.916667	0.5	0.020875
12.925000	0.5	0.020500
12.933333	0.5	0.019875
12.941667	0.5	0.018875
12.950000	0.5	0.018125
12.958333	0.5	0.017875
12.966667	0.5	0.017625
12.975000	0.5	0.017125
12.983333	0.5	0.017000
12.991667	0.5	0.016500
13.000000	0.5	0.016125
13.008333	0.5	0.016125
13.016667	0.5	0.015375
13.025000	0.5	0.014500
13.033333	0.5	0.014000
13.041667	0.5	0.013375
13.050000	0.5	0.013125
13.058333	0.5	0.012500
13.066667	0.5	0.011750
13.075000	0.5	0.011625
13.083333	0.5	0.011125
13.091667	0.5	0.010625
13.100000	0.5	0.010000
13.108333	0.5	0.010000
13.116667	0.5	0.009750
13.125000	0.5	0.009750
13.133333	0.5	0.009125
13.141667	0.5	0.008625
13.150000	0.5	0.008375
13.158333	0.5	0.008000
13.166667	0.5	0.007375
13.175000	0.5	0.007125
13.183333	0.5	0.006750
13.191667	0.5	0.006750
13.200000	0.5	0.006500
13.208333	0.5	0.006500
13.216667	0.5	0.006500
13.225000	0.5	0.006250
13.233333	0.5	0.006000
13.241667	0.5	0.005875
13.250000	0.5	0.006375
13.258333	0.5	0.006750
13.266667	0.5	0.006750
13.275000	0.5	0.006625
13.283333	0.5	0.006250
13.291667	0.5	0.006500
13.300000	0.5	0.006500
13.308333	0.5	0.006500
13.316667	0.5	0.007125
13.325000	0.5	0.007250
13.333333	0.5	0.007875
13.341667	0.5	0.008125
13.350000	0.5	0.008250
13.358333	0.5	0.008625
13.366667	0.5	0.009125
13.375000	0.5	0.009500
13.383333	0.5	0.009875
13.391667	0.5	0.010500
13.400000	0.5	0.010500
13.408333	0.5	0.011250
13.416667	0.5	0.011625
13.425000	0.5	0.012000
13.433333	0.5	0.012250
13.441667	0.5	0.012625
13.450000	0.5	0.013375
13.458333	0.5	0.014000
13.466667	0.5	0.014375
13.475000	0.5	0.015125
13.483333	0.5	0.015875
13.491667	0.5	0.016125
13.500000	0.5	0.016500
13.508333	0.5	0.017000
13.516667	0.5	0.017625
13.525000	0.5	0.018375
13.533333	0.5	0.018750
13.541667	0.5	0.019250
13.550000	0.5	0.019875
13.558333	0.5	0.020750
13.566667	0.5	0.021250
13.575000	0.5	0.021625
13.583333	0.5	0.022250
13.591667	0.5	0.022625
13.600000	0.5	0.023375
13.608333	0.5	0.024000
13.616667	0.5	0.024750
13.625000	0.5	0.025500
13.633333	0.5	0.026375
13.641667	0.5	0.026625
13.650000	0.5	0.026750
13.658333	0.5	0.027375
13.666667	0.5	0.027750
13.675000	0.5	0.028250
13.683333	0.5	0.029000
13.691667	0.5	0.029500
13.700000	0.5	0.029875
13.708333	0.5	0.029750
13.716667	0.5	0.029500
13.725000	0.5	0.030000
13.733333	0.5	0.030500
13.741667	0.5	0.030750
13.750000	0.5	0.031125
13.758333	0.5	0.031000
13.766667	0.5	0.031375
13.775000	0.5	0.031500
13.783333	0.5	0.032000
13.791667	0.5	0.032000
13.800000	0.5	0.032125
13.808333	0.5	0.032750
13.816667	0.5	0.033375
13.825000	0.5	0.033750
13.833333	0.5	0.033875
13.841667	0.5	0.033625
13.850000	0.5	0.033625
13.858333	0.5	0.033500
13.866667	0.5	0.033625
13.875000	0.5	0.033625
13.883333	0.5	0.033500
13.891667	0.5	0.034000
13.900000	0.5	0.034125
13.908333	0.5	0.034250
13.916667	0.5	0.034375
13.925000	0.5	0.034250
13.933333	0.5	0.034125
13.941667	0.5	0.034125
13.950000	0.5	0.034250
13.958333	0.5	0.034250
13.966667	0.5	0.034125
13.975000	0.5	0.034000
13.983333	0.5	0.033750
13.991667	0.5	0.033625
14.000000	0.5	0.033625
14.008333	0.5	0.033500
14.016667	0.5	0.033375
14.025000	0.5	0.033000
14.033333	0.5	0.032875
14.041667	0.5	0.032750
14.050000	0.5	0.032125
14.058333	0.5	0.031625
14.066667	0.5	0.031625
14.075000	0.5	0.031000
14.083333	0.5	0.030625
14.091667	0.5	0.030250
14.100000	0.5	0.029500
14.108333	0.5	0.029250
14.116667	0.5	0.028500
14.125000	0.5	0.028250
14.133333	0.5	0.028000
14.141667	0.5	0.027250
14.150000	0.5	0.026625
14.158333	0.5	0.026375
14.166667	0.5	0.025500
14.175000	0.5	0.024875
14.183333	0.5	0.024125
14.191667	0.5	0.023500
14.200000	0.5	0.023000
14.208333	0.5	0.022375
14.216667	0.5	0.021625
14.225000	0.5	0.021000
14.233333	0.5	0.020125
14.241667	0.5	0.019250
14.250000	0.5	0.019125
14.258333	0.5	0.018875
14.266667	0.5	0.018000
14.275000	0.5	0.017125
14.283333	0.5	0.016250
14.291667	0.5	0.015875
14.300000	0.5	0.015500
14.308333	0.5	0.014875
14.316667	0.5	0.014500
14.325000	0.5	0.013875
14.333333	0.5	0.013625
14.341667	0.5	0.013375
14.350000	0.5	0.013000
14.358333	0.5	0.012625
14.366667	0.5	0.012000
14.375000	0.5	0.011250
14.383333	0.5	0.011000
14.391667	0.5	0.011000
14.400000	0.5	0.011375
14.408333	0.5	0.011125
14.416667	0.5	0.011375
14.425000	0.5	0.011750
14.433333	0.5	0.011875
14.441667	0.5	0.011625
14.450000	0.5	0.011750
14.458333	0.5	0.012250
14.466667	0.5	0.012750
14.475000	0.5	0.013125
14.483333	0.5	0.013375
14.491667	0.5	0.014000
14.500000	0.5	0.014375
14.508333	0.5	0.014875
14.516667	0.5	0.015500
14.525000	0.5	0.015750
14.533333	0.5	0.016250
14.541667	0.5	0.017125
14.550000	0.5	0.017625
14.558333	0.5	0.018125
14.566667	0.5	0.018750
14.575000	0.5	0.019000
14.583333	0.5	0.019625
14.591667	0.5	0.019875
14.600000	0.5	0.020250
14.608333	0.5	0.020750
14.616667	0.5	0.021500
14.625000	0.5	0.022500
14.633333	0.5	0.023125
14.641667	0.5	0.023625
14.650000	0.5	0.024375
14.658333	0.5	0.025125
14.666667	0.5	0.025875
14.675000	0.5	0.026750
14.683333	0.5	0.027500
14.691667	0.5	0.028000
14.700000	0.5	0.028375
14.708333	0.5	0.028750
14.716667	0.5	0.029500
14.725000	0.5	0.030000
14.733333	0.5	0.030500
14.741667	0.5	0.031250
14.750000	0.5	0.031625
14.758333	0.5	0.031750
14.766667	0.5	0.032000
14.775000	0.5	0.032125
14.783333	0.5	0.032750
14.791667	0.5	0.033125
14.800000	0.5	0.033250
14.808333	0.5	0.033750
14.816667	0.5	0.034375
14.825000	0.5	0.035000
14.833333	0.5	0.035500
14.841667	0.5	0.036000
14.850000	0.5	0.036250
14.858333	0.5	0.036375
14.866667	0.5	0.036625
14.875000	0.5	0.037125
14.883333	0.5	0.037375
14.891667	0.5	0.037000
14.900000	0.5	0.036875
14.908333	0.5	0.036875
14.916667	0.5	0.037125
14.925000	0.5	0.037250
14.933333	0.5	0.037250
14.941667	0.5	0.037500
14.950000	0.5	0.037375
14.958333	0.5	0.037875
14.966667	0.5	0.037875
14.975000	0.5	0.037875
14.983333	0.5	0.038500
14.991667	0.5	0.038500
15.000000	0.5	0.038250
15.008333	0.5	0.038250
15.016667	0.5	0.038125
15.025000	0.5	0.038125
15.033333	0.5	0.038250
15.041667	0.5	0.038625
15.050000	0.5	0.039000
15.058333	0.5	0.039250
15.066667	0.5	0.039375
15.075000	0.5	0.039625
15.083333	0.5	0.039125
15.091667	0.5	0.038750
15.100000	0.5	0.038625
15.108333	0.5	0.038875
15.116667	0.5	0.038875
15.125000	0.5	0.038875
15.133333	0.5	0.038500
15.141667	0.5	0.038250
15.150000	0.5	0.038250
15.158333	0.5	0.038000
15.166667	0.5	0.037875
15.175000	0.5	0.038000
15.183333	0.5	0.037750
15.191667	0.5	0.038000
15.200000	0.5	0.038000
15.208333	0.5	0.037875
15.216667	0.5	0.037875
15.225000	0.5	0.038000
15.233333	0.5	0.038250
15.241667	0.5	0.038125
15.250000	0.5	0.037750
15.258333	0.5	0.037500
15.266667	0.5	0.037625
15.275000	0.5	0.037750
15.283333	0.5	0.037625
15.291667	0.5	0.037750
15.300000	0.5	0.037500
15.308333	0.5	0.037500
15.316667	0.5	0.037625
15.325000	0.5	0.037750
15.333333	0.5	0.037625
15.341667	0.5	0.038125
15.350000	0.5	0.038250
15.358333	0.5	0.037750
15.366667	0.5	0.038000
15.375000	0.5	0.038125
15.383333	0.5	0.037750
15.391667	0.5	0.037625
15.400000	0.5	0.037625
15.408333	0.5	0.037875
15.416667	0.5	0.038000
15.425000	0.5	0.038125
15.433333	0.5	0.038250
15.441667	0.5	0.038250
15.450000	0.5	0.038250
15.458333	0.5	0.037875
15.466667	0.5	0.038375
15.475000	0.5	0.038625
15.483333	0.5	0.038625
15.491667	0.5	0.038750
15.500000	0.5	0.039000
15.508333	0.5	0.038875
15.516667	0.5	0.039125
15.525000	0.5	0.039250
15.533333	0.5	0.039375
15.541667	0.5	0.039375
15.550000	0.5	0.039625
15.558333	0.5	0.039750
15.566667	0.5	0.039375
15.575000	0.5	0.039250
15.583333	0.5	0.039750
15.591667	0.5	0.040000
15.600000	0.5	0.040000
15.608333	0.5	0.039875
15.616667	0.5	0.039875
15.625000	0.5	0.040000
15.633333	0.5	0.040375
15.641667	0.5	0.040750
15.650000	0.5	0.040750
15.658333	0.5	0.041125
15.666667	0.5	0.041250
15.675000	0.5	0.041500
15.683333	0.5	0.041625
15.691667	0.5	0.042125
15.700000	0.5	0.042125
15.708333	0.5	0.042125
15.716667	0.5	0.041500
15.725000	0.5	0.041625
15.733333	0.5	0.042125
15.741667	0.5	0.042250
15.750000	0.5	0.042250
15.758333	0.5	0.042250
15.766667	0.5	0.042375
15.775000	0.5	0.042500
15.783333	0.5	0.042375
15.791667	0.5	0.042000
15.800000	0.5	0.042000
15.808333	0.5	0.041875
15.816667	0.5	0.041500
15.825000	0.5	0.041375
15.833333	0.5	0.041125
15.841667	0.5	0.041125
15.850000	0.5	0.040875
15.858333	0.5	0.040375
15.866667	0.5	0.040125
15.875000	0.5	0.039875
15.883333	0.5	0.039625
15.891667	0.5	0.039500
15.900000	0.5	0.039625
15.908333	0.5	0.039875
15.916667	0.5	0.039625
15.925000	0.5	0.040000
15.933333	0.5	0.040375
15.941667	0.5	0.040625
15.950000	0.5	0.040875
15.958333	0.5	0.040625
15.966667	0.5	0.041250
15.975000	0.5	0.041875
15.983333	0.5	0.042375
15.991667	0.5	0.043125
16.000000	0.5	0.044250
16.008333	0.5	0.045375
16.016667	0.5	0.046375
16.025000	0.5	0.047625
16.033333	0.5	0.048875
16.041667	0.5	0.050375
16.050000	0.5	0.051750
16.058333	0.5	0.053375
16.066667	0.5	0.055125
16.075000	0.5	0.057375
16.083333	0.5	0.060250
16.091667	0.5	0.063250
16.100000	0.5	0.066625
16.108333	0.5	0.070000
16.116667	0.5	0.073875
16.125000	0.5	0.077875
16.133333	0.5	0.082375
16.141667	0.5	0.087375
16.150000	0.5	0.092625
16.158333	0.5	0.098625
16.166667	0.5	0.105375
16.175000	0.5	0.113125
16.183333	0.5	0.121125
16.191667	0.5	0.130000
16.200000	0.5	0.139875
16.208333	0.5	0.151000
16.216667	0.5	0.163000
16.225000	0.5	0.176375
16.233333	0.5	0.191625
16.241667	0.5	0.209250
16.250000	0.5	0.229000
16.258333	0.5	0.251500
16.266667	0.5	0.276375
16.275000	0.5	0.304625
16.283333	0.5	0.336750
16.291667	0.5	0.372125
16.300000	0.5	0.411250
16.308333	0.5	0.456000
16.316667	0.5	0.505125
16.325000	0.5	0.560125
16.333333	0.5	0.620000
16.341667	0.5	0.684750
16.350000	0.5	0.755250
16.358333	0.5	0.831125
16.366667	0.5	0.911750
16.375000	0.5	0.996875
16.383333	0.5	1.086000
16.391667	0.5	1.179250
16.400000	0.5	1.274500
16.408333	0.5	1.370875
16.416667	0.5	1.468375
16.425000	0.5	1.564375
16.433333	0.5	1.658750
16.441667	0.5	1.749250
16.450000	0.5	1.835750
16.458333	0.5	1.916250
16.466667	0.5	1.989250
16.475000	0.5	2.054000
16.483333	0.5	2.109000
16.491667	0.5	2.153875
16.500000	0.5	2.187750
16.508333	0.5	2.209625
16.516667	0.5	2.220625
16.525000	0.5	2.219250
16.533333	0.5	2.205875
16.541667	0.5	2.180625
16.550000	0.5	2.144875
16.558333	0.5	2.098875
16.566667	0.5	2.043000
16.575000	0.5	1.979375
16.583333	0.5	1.908500
16.591667	0.5	1.830875
16.600000	0.5	1.748250
16.608333	0.5	1.661125
16.616667	0.5	1.571375
16.625000	0.5	1.480625
16.633333	0.5	1.388875
16.641667	0.5	1.298125
16.650000	0.5	1.208125
16.658333	0.5	1.119750
16.666667	0.5	1.034250
16.675000	0.5	0.952250
16.683333	0.5	0.873875
16.691667	0.5	0.798750
16.700000	0.5	0.728125
16.708333	0.5	0.662000
16.716667	0.5	0.600125
16.725000	0.5	0.542875
16.733333	0.5	0.490250
16.741667	0.5	0.442125
16.750000	0.5	0.398125
16.758333	0.5	0.357750
16.766667	0.5	0.321375
16.775000	0.5	0.288375
16.783333	0.5	0.259000
16.791667	0.5	0.232625
16.800000	0.5	0.209250
16.808333	0.5	0.188375
16.816667	0.5	0.169875
16.825000	0.5	0.153625
16.833333	0.5	0.138625
16.841667	0.5	0.125625
16.850000	0.5	0.114875
16.858333	0.5	0.105250
16.866667	0.5	0.096625
16.875000	0.5	0.088875
16.883333	0.5	0.082500
16.891667	0.5	0.076875
16.900000	0.5	0.072000
16.908333	0.5	0.067625
16.916667	0.5	0.064375
16.925000	0.5	0.060875
16.933333	0.5	0.057625
16.941667	0.5	0.054500
16.950000	0.5	0.052000
16.958333	0.5	0.050250
16.966667	0.5	0.048750
16.975000	0.5	0.047000
16.983333	0.5	0.045625
16.991667	0.5	0.044375
17.000000	0.5	0.043375
17.008333	0.5	0.042125
17.016667	0.5	0.040875
17.025000	0.5	0.039375
17.033333	0.5	0.038500
17.041667	0.5	0.038000
17.050000	0.5	0.036875
17.058333	0.5	0.036000
17.066667	0.5	0.035250
17.075000	0.5	0.034250
17.083333	0.5	0.033000
17.091667	0.5	0.031625
17.100000	0.5	0.030500
17.108333	0.5	0.029500
17.116667	0.5	0.028375
17.125000	0.5	0.027000
17.133333	0.5	0.025375
17.141667	0.5	0.023375
17.150000	0.5	0.021375
17.158333	0.5	0.019500
17.166667	0.5	0.017375
17.175000	0.5	0.014625
17.183333	0.5	0.011375
17.191667	0.5	0.008250
17.200000	0.5	0.005125
17.208333	0.5	0.001500
17.216667	0.5	-0.001750
17.225000	0.5	-0.005875
17.233333	0.5	-0.009875
17.241667	0.5	-0.014250
17.250000	0.5	-0.018625
17.258333	0.5	-0.023125
17.266667	0.5	-0.027750
17.275000	0.5	-0.032375
17.283333	0.5	-0.037375
17.291667	0.5	-0.042375
17.300000	0.5	-0.047000
17.308333	0.5	-0.051375
17.316667	0.5	-0.055750
17.325000	0.5	-0.060000
17.333333	0.5	-0.063875
17.341667	0.5	-0.067500
17.350000	0.5	-0.070875
17.358333	0.5	-0.074250
17.366667	0.5	-0.077125
17.375000	0.5	-0.079125
17.383333	0.5	-0.080500
17.391667	0.5	-0.081750
17.400000	0.5	-0.082375
17.408333	0.5	-0.082250
17.416667	0.5	-0.081625
17.425000	0.5	-0.080750
17.433333	0.5	-0.079250
17.441667	0.5	-0.077125
17.450000	0.5	-0.075000
17.458333	0.5	-0.072375
17.466667	0.5	-0.069500
17.475000	0.5	-0.066125
17.483333	0.5	-0.062750
17.491667	0.5	-0.059375
17.500000	0.5	-0.056125
17.508333	0.5	-0.052500
17.516667	0.5	-0.049375
17.525000	0.5	-0.045625
17.533333	0.5	-0.042000
17.541667	0.5	-0.038250
17.550000	0.5	-0.034750
17.558333	0.5	-0.031500
17.566667	0.5	-0.028250
17.575000	0.5	-0.025500
17.583333	0.5	-0.022500
17.591667	0.5	-0.019750
17.600000	0.5	-0.017125
17.608333	0.5	-0.014750
17.616667	0.5	-0.012125
17.625000	0.5	-0.010000
17.633333	0.5	-0.008125
17.641667	0.5	-0.006750
17.650000	0.5	-0.005125
17.658333	0.5	-0.003375
17.666667	0.5	-0.001875
17.675000	0.5	-0.000750
17.683333	0.5	0.000625
17.691667	0.5	0.002625
17.700000	0.5	0.004250
17.708333	0.5	0.005250
17.716667	0.5	0.006000
17.725000	0.5	0.007125
17.733333	0.5	0.007875
17.741667	0.5	0.008875
17.750000	0.5	0.009750
17.758333	0.5	0.010125
17.766667	0.5	0.010125
17.775000	0.5	0.010500
17.783333	0.5	0.010875
17.791667	0.5	0.011625
17.800000	0.5	0.012500
17.808333	0.5	0.013125
17.816667	0.5	0.013375
17.825000	0.5	0.013375
17.833333	0.5	0.014125
17.841667	0.5	0.015375
17.850000	0.5	0.015750
17.858333	0.5	0.016375
17.866667	0.5	0.017250
17.875000	0.5	0.017625
17.883333	0.5	0.018000
17.891667	0.5	0.018750
17.900000	0.5	0.019250
17.908333	0.5	0.019625
17.916667	0.5	0.020125
17.925000	0.5	0.020625
17.933333	0.5	0.021000
17.941667	0.5	0.021750
17.950000	0.5	0.022500
17.958333	0.5	0.022875
17.966667	0.5	0.023250
17.975000	0.5	0.023750
17.983333	0.5	0.024125
17.991667	0.5	0.024750
18.000000	0.5	0.025000
18.008333	0.5	0.025125
18.016667	0.5	0.025500
18.025000	0.5	0.026375
18.033333	0.5	0.026750
18.041667	0.5	0.027250
18.050000	0.5	0.027500
18.058333	0.5	0.027875
18.066667	0.5	0.027750
18.075000	0.5	0.027500
18.083333	0.5	0.028000
18.091667	0.5	0.028500
18.100000	0.5	0.029000
18.108333	0.5	0.029125
18.116667	0.5	0.029375
18.125000	0.5	0.029250
18.133333	0.5	0.028875
18.141667	0.5	0.028625
18.150000	0.5	0.028750
18.158333	0.5	0.028750
18.166667	0.5	0.028375
18.175000	0.5	0.028000
18.183333	0.5	0.027625
18.191667	0.5	0.027625
18.200000	0.5	0.027250
18.208333	0.5	0.026625
18.216667	0.5	0.025875
18.225000	0.5	0.024875
18.233333	0.5	0.024250
18.241667	0.5	0.023500
18.250000	0.5	0.022875
18.258333	0.5	0.021875
18.266667	0.5	0.020750
18.275000	0.5	0.019875
18.283333	0.5	0.018750
18.291667	0.5	0.017125
18.300000	0.5	0.015750
18.308333	0.5	0.014500
18.316667	0.5	0.013125
18.325000	0.5	0.011625
18.333333	0.5	0.010125
18.341667	0.5	0.008125
18.350000	0.5	0.006750
18.358333	0.5	0.005375
18.366667	0.5	0.004000
18.375000	0.5	0.002375
18.383333	0.5	0.000375
18.391667	0.5	-0.001375
18.400000	0.5	-0.003000
18.408333	0.5	-0.004375
18.416667	0.5	-0.005375
18.425000	0.5	-0.006375
18.433333	0.5	-0.007250
18.441667	0.5	-0.008250
18.450000	0.5	-0.008875
18.458333	0.5	-0.009375
18.466667	0.5	-0.009625
18.475000	0.5	-0.009750
18.483333	0.5	-0.009875
18.491667	0.5	-0.009750
18.500000	0.5	-0.009875
18.508333	0.5	-0.010250
18.516667	0.5	-0.009875
18.525000	0.5	-0.009375
18.533333	0.5	-0.008875
18.541667	0.5	-0.008125
18.550000	0.5	-0.007500
18.558333	0.5	-0.006750
18.566667	0.5	-0.006375
18.575000	0.5	-0.005625
18.583333	0.5	-0.004750
18.591667	0.5	-0.003750
18.600000	0.5	-0.002875
18.608333	0.5	-0.002250
18.616667	0.5	-0.001625
18.625000	0.5	-0.000875
18.633333	0.5	-0.000125
18.641667	0.5	0.000625
18.650000	0.5	0.001375
18.658333	0.5	0.001875
18.666667	0.5	0.002000
18.675000	0.5	0.002375
18.683333	0.5	0.003000
18.691667	0.5	0.003375
18.700000	0.5	0.003875
18.708333	0.5	0.004250
18.716667	0.5	0.004500
18.725000	0.5	0.004750
18.733333	0.5	0.004750
18.741667	0.5	0.004250
18.750000	0.5	0.003750
18.758333	0.5	0.004125
18.766667	0.5	0.004375
18.775000	0.5	0.004500
18.783333	0.5	0.004375
18.791667	0.5	0.004125
18.800000	0.5	0.004000
18.808333	0.5	0.003750
18.816667	0.5	0.003625
18.825000	0.5	0.003750
18.833333	0.5	0.003750
18.841667	0.5	0.003750
18.850000	0.5	0.004250
18.858333	0.5	0.004125
18.866667	0.5	0.004000
18.875000	0.5	0.003875
18.883333	0.5	0.003625
18.891667	0.5	0.003750
18.900000	0.5	0.003625
18.908333	0.5	0.003625
18.916667	0.5	0.003500
18.925000	0.5	0.003500
18.933333	0.5	0.003250
18.941667	0.5	0.003125
18.950000	0.5	0.003375
18.958333	0.5	0.003250
18.966667	0.5	0.002750
18.975000	0.5	0.002875
18.983333	0.5	0.002625
18.991667	0.5	0.002500
19.000000	0.5	0.002250
19.008333	0.5	0.002250
19.016667	0.5	0.002250
19.025000	0.5	0.001875
19.033333	0.5	0.001375
19.041667	0.5	0.001250
19.050000	0.5	0.001375
19.058333	0.5	0.001500
19.066667	0.5	0.001250
19.075000	0.5	0.000750
19.083333	0.5	0.000500
19.091667	0.5	0.000625
19.100000	0.5	0.001000
19.108333	0.5	0.001125
19.116667	0.5	0.001250
19.125000	0.5	0.001250
19.133333	0.5	0.001375
19.141667	0.5	0.001000
19.150000	0.5	0.001250
19.158333	0.5	0.001500
19.166667	0.5	0.001500
19.175000	0.5	0.001125
19.183333	0.5	0.000750
19.191667	0.5	0.000750
19.200000	0.5	0.000875
19.208333	0.5	0.001000
19.216667	0.5	0.001000
19.225000	0.5	0.000750
19.233333	0.5	0.000750
19.241667	0.5	0.001625
19.250000	0.5	0.002625
19.258333	0.5	0.002625
19.266667	0.5	0.002250
19.275000	0.5	0.002375
19.283333	0.5	0.002625
19.291667	0.5	0.002625
19.300000	0.5	0.002500
19.308333	0.5	0.002250
19.316667	0.5	0.002875
19.325000	0.5	0.003250
19.333333	0.5	0.003375
19.341667	0.5	0.003500
19.350000	0.5	0.003750
19.358333	0.5	0.003875
19.366667	0.5	0.004000
19.375000	0.5	0.003625
19.383333	0.5	0.003875
19.391667	0.5	0.003875
19.400000	0.5	0.004250
19.408333	0.5	0.004625
19.416667	0.5	0.004625
19.425000	0.5	0.004375
19.433333	0.5	0.004375
19.441667	0.5	0.004500
19.450000	0.5	0.004250
19.458333	0.5	0.003875
19.466667	0.5	0.003875
19.475000	0.5	0.003750
19.483333	0.5	0.003625
19.491667	0.5	0.003750
19.500000	0.5	0.003625
19.508333	0.5	0.003750
19.516667	0.5	0.004000
19.525000	0.5	0.003500
19.533333	0.5	0.003000
19.541667	0.5	0.003375
19.550000	0.5	0.003125
19.558333	0.5	0.002375
19.566667	0.5	0.002000
19.575000	0.5	0.001125
19.583333	0.5	0.000750
19.591667	0.5	0.000375
19.600000	0.5	0.000375
19.608333	0.5	0.000000
19.616667	0.5	-0.000500
19.625000	0.5	-0.001000
19.633333	0.5	-0.001375
19.641667	0.5	-0.002250
19.650000	0.5	-0.002625
19.658333	0.5	-0.003000
19.666667	0.5	-0.003750
19.675000	0.5	-0.004125
19.683333	0.5	-0.004375
19.691667	0.5	-0.004750
19.700000	0.5	-0.005000
19.708333	0.5	-0.005125
19.716667	0.5	-0.005625
19.725000	0.5	-0.005875
19.733333	0.5	-0.006500
19.741667	0.5	-0.007500
19.750000	0.5	-0.007875
19.758333	0.5	-0.008500
19.766667	0.5	-0.008750
19.775000	0.5	-0.009000
19.783333	0.5	-0.009500
19.791667	0.5	-0.009375
19.800000	0.5	-0.009875
19.808333	0.5	-0.010500
19.816667	0.5	-0.010500
19.825000	0.5	-0.010625
19.833333	0.5	-0.011125
19.841667	0.5	-0.011750
19.850000	0.5	-0.012000
19.858333	0.5	-0.012500
19.866667	0.5	-0.012875
19.875000	0.5	-0.013000
19.883333	0.5	-0.012875
19.891667	0.5	-0.012750
19.900000	0.5	-0.012875
19.908333	0.5	-0.013500
19.916667	0.5	-0.013875
19.925000	0.5	-0.013875
19.933333	0.5	-0.013875
19.941667	0.5	-0.013875
19.950000	0.5	-0.014125
19.958333	0.5	-0.013750
19.966667	0.5	-0.013625
19.975000	0.5	-0.014375
19.983333	0.5	-0.014750
19.991667	0.5	-0.014625
20.000000	0.5	-0.014500
20.008333	0.5	-0.014750
20.016667	0.5	-0.014875
20.025000	0.5	-0.015375
20.033333	0.5	-0.015625
20.041667	0.5	-0.015625
20.050000	0.5	-0.016125
20.058333	0.5	-0.016375
20.066667	0.5	-0.016750
20.075000	0.5	-0.016750
20.083333	0.5	-0.017500
20.091667	0.5	-0.017625
20.100000	0.5	-0.017500
20.108333	0.5	-0.017500
20.116667	0.5	-0.017875
20.125000	0.5	-0.018250
20.133333	0.5	-0.018625
20.141667	0.5	-0.018625
20.150000	0.5	-0.018750
20.158333	0.5	-0.018750
20.166667	0.5	-0.018875
20.175000	0.5	-0.018500
20.183333	0.5	-0.018875
20.191667	0.5	-0.019125
20.200000	0.5	-0.019000
20.208333	0.5	-0.019125
20.216667	0.5	-0.019250
20.225000	0.5	-0.019125
20.233333	0.5	-0.019000
20.241667	0.5	-0.018750
20.250000	0.5	-0.018875
20.258333	0.5	-0.018750
20.266667	0.5	-0.018875
20.275000	0.5	-0.019125
20.283333	0.5	-0.019375
20.291667	0.5	-0.019250
20.300000	0.5	-0.019000
20.308333	0.5	-0.018750
20.316667	0.5	-0.018625
20.325000	0.5	-0.018625
20.333333	0.5	-0.018500
20.341667	0.5	-0.018375
20.350000	0.5	-0.018125
20.358333	0.5	-0.017875
20.366667	0.5	-0.017875
20.375000	0.5	-0.017625
20.383333	0.5	-0.017125
20.391667	0.5	-0.016750
20.400000	0.5	-0.016625
20.408333	0.5	-0.016125
20.416667	0.5	-0.016000
20.425000	0.5	-0.015750
20.433333	0.5	-0.015500
20.441667	0.5	-0.015250
20.450000	0.5	-0.015125
20.458333	0.5	-0.014875
20.466667	0.5	-0.014375
20.475000	0.5	-0.014250
20.483333	0.5	-0.014000
20.491667	0.5	-0.014000
20.500000	0.5	-0.013500
20.508333	0.5	-0.013375
20.516667	0.5	-0.013375
20.525000	0.5	-0.012625
20.533333	0.5	-0.012250
20.541667	0.5	-0.012250
20.550000	0.5	-0.012000
20.558333	0.5	-0.011625
20.566667	0.5	-0.011500
20.575000	0.5	-0.011500
20.583333	0.5	-0.011500
20.591667	0.5	-0.011125
20.600000	0.5	-0.010875
20.608333	0.5	-0.010625
20.616667	0.5	-0.010500
20.625000	0.5	-0.010250
20.633333	0.5	-0.009750
20.641667	0.5	-0.009750
20.650000	0.5	-0.009250
20.658333	0.5	-0.009000
20.666667	0.5	-0.008875
20.675000	0.5	-0.008875
20.683333	0.5	-0.008625
20.691667	0.5	-0.008250
20.700000	0.5	-0.008000
20.708333	0.5	-0.007625
20.716667	0.5	-0.007125
20.725000	0.5	-0.006625
20.733333	0.5	-0.006000
20.741667	0.5	-0.006125
20.750000	0.5	-0.005750
20.758333	0.5	-0.005125
20.766667	0.5	-0.005000
20.775000	0.5	-0.004750
20.783333	0.5	-0.004500
20.791667	0.5	-0.003875
20.800000	0.5	-0.003375
20.808333	0.5	-0.003000
20.816667	0.5	-0.002500
20.825000	0.5	-0.002375
20.833333	0.5	-0.002250
20.841667	0.5	-0.001750
20.850000	0.5	-0.001375
20.858333	0.5	-0.001375
20.866667	0.5	-0.000875
20.875000	0.5	-0.000500
20.883333	0.5	-0.000125
20.891667	0.5	0.000000
20.900000	0.5	0.000125
20.908333	0.5	0.000250
20.916667	0.5	0.000000
20.925000	0.5	0.000500
20.933333	0.5	0.000875
20.941667	0.5	0.001000
20.950000	0.5	0.000750
20.958333	0.5	0.001000
20.966667	0.5	0.001625
20.975000	0.5	0.001875
20.983333	0.5	0.002250
20.991667	0.5	0.002375
21.000000	0.5	0.002625
21.008333	0.5	0.002750
21.016667	0.5	0.003250
21.025000	0.5	0.003875
21.033333	0.5	0.003750
21.041667	0.5	0.004250
21.050000	0.5	0.004375
21.058333	0.5	0.005125
21.066667	0.5	0.005750
21.075000	0.5	0.006125
21.083333	0.5	0.006000
21.091667	0.5	0.006375
21.100000	0.5	0.007000
21.108333	0.5	0.007375
21.116667	0.5	0.007750
21.125000	0.5	0.007875
21.133333	0.5	0.008375
21.141667	0.5	0.008625
21.150000	0.5	0.009000
21.158333	0.5	0.009750
21.166667	0.5	0.010250
21.175000	0.5	0.010625
21.183333	0.5	0.010875
21.191667	0.5	0.011000
21.200000	0.5	0.011500
21.208333	0.5	0.011750
21.216667	0.5	0.012000
21.225000	0.5	0.012500
21.233333	0.5	0.013000
21.241667	0.5	0.013250
21.250000	0.5	0.013375
21.258333	0.5	0.013875
21.266667	0.5	0.014500
21.275000	0.5	0.015125
21.283333	0.5	0.015500
21.291667	0.5	0.015500
21.300000	0.5	0.016000
21.308333	0.5	0.016375
21.316667	0.5	0.016375
21.325000	0.5	0.016625
21.333333	0.5	0.017125
21.341667	0.5	0.017625
21.350000	0.5	0.017750
21.358333	0.5	0.018125
21.366667	0.5	0.018875
21.375000	0.5	0.019500
21.383333	0.5	0.020000
21.391667	0.5	0.020250
21.400000	0.5	0.021125
21.408333	0.5	0.021500
21.416667	0.5	0.021375
21.425000	0.5	0.021750
21.433333	0.5	0.022125
21.441667	0.5	0.022625
21.450000	0.5	0.022875
21.458333	0.5	0.023500
21.466667	0.5	0.023625
21.475000	0.5	0.023750
21.483333	0.5	0.024250
21.491667	0.5	0.024250
21.500000	0.5	0.024375
21.508333	0.5	0.025375
21.516667	0.5	0.025625
21.525000	0.5	0.026125
21.533333	0.5	0.026750
21.541667	0.5	0.027000
21.550000	0.5	0.027375
21.558333	0.5	0.027000
21.566667	0.5	0.027250
21.575000	0.5	0.027375
21.583333	0.5	0.027375
21.591667	0.5	0.027000
21.600000	0.5	0.027375
21.608333	0.5	0.027625
21.616667	0.5	0.027125
21.625000	0.5	0.027250
21.633333	0.5	0.027375
21.641667	0.5	0.027250
21.650000	0.5	0.027625
21.658333	0.5	0.027375
21.666667	0.5	0.027500
21.675000	0.5	0.027250
21.683333	0.5	0.026750
21.691667	0.5	0.026500
21.700000	0.5	0.026000
21.708333	0.5	0.025375
21.716667	0.5	0.024750
21.725000	0.5	0.024375
21.733333	0.5	0.023875
21.741667	0.5	0.023250
21.750000	0.5	0.022625
21.758333	0.5	0.022125
21.766667	0.5	0.021875
21.775000	0.5	0.021500
21.783333	0.5	0.021000
21.791667	0.5	0.020625
21.800000	0.5	0.020125
21.808333	0.5	0.019625
21.816667	0.5	0.019000
21.825000	0.5	0.018000
21.833333	0.5	0.017750
21.841667	0.5	0.017250
21.850000	0.5	0.016500
21.858333	0.5	0.015875
21.866667	0.5	0.015250
21.875000	0.5	0.014500
21.883333	0.5	0.013375
21.891667	0.5	0.012750
21.900000	0.5	0.012000
21.908333	0.5	0.011500
21.916667	0.5	0.010875
21.925000	0.5	0.010375
21.933333	0.5	0.009875
21.941667	0.5	0.009500
21.950000	0.5	0.009375
21.958333	0.5	0.008500
21.966667	0.5	0.008250
21.975000	0.5	0.007750
21.983333	0.5	0.007250
21.991667	0.5	0.006625
22.000000	0.5	0.006250
22.008333	0.5	0.005750
22.016667	0.5	0.005125
22.025000	0.5	0.004625
22.033333	0.5	0.004375
22.041667	0.5	0.004000
22.050000	0.5	0.004125
22.058333	0.5	0.003875
22.066667	0.5	0.003875
22.075000	0.5	0.004125
22.083333	0.5	0.003875
22.091667	0.5	0.003750
22.100000	0.5	0.003750
22.108333	0.5	0.003750
22.116667	0.5	0.004125
22.125000	0.5	0.004750
22.133333	0.5	0.005000
22.141667	0.5	0.005250
22.150000	0.5	0.005000
22.158333	0.5	0.005000
22.166667	0.5	0.005250
22.175000	0.5	0.005875
22.183333	0.5	0.006375
22.191667	0.5	0.006375
22.200000	0.5	0.006625
22.208333	0.5	0.007250
22.216667	0.5	0.008000
22.225000	0.5	0.008500
22.233333	0.5	0.009375
22.241667	0.5	0.010500
22.250000	0.5	0.011375
22.258333	0.5	0.011375
22.266667	0.5	0.011625
22.275000	0.5	0.012250
22.283333	0.5	0.013125
22.291667	0.5	0.014375
22.300000	0.5	0.015000
22.308333	0.5	0.015500
22.316667	0.5	0.016625
22.325000	0.5	0.017500
22.333333	0.5	0.018125
22.341667	0.5	0.018375
22.350000	0.5	0.019000
22.358333	0.5	0.019500
22.366667	0.5	0.020250
22.375000	0.5	0.021125
22.383333	0.5	0.021875
22.391667	0.5	0.022625
22.400000	0.5	0.023500
22.408333	0.5	0.024250
22.416667	0.5	0.024875
22.425000	0.5	0.025500
22.433333	0.5	0.025875
22.441667	0.5	0.026750
22.450000	0.5	0.027625
22.458333	0.5	0.028000
22.466667	0.5	0.028375
22.475000	0.5	0.028750
22.483333	0.5	0.029375
22.491667	0.5	0.029250
22.500000	0.5	0.029500
22.508333	0.5	0.030000
22.516667	0.5	0.030500
22.525000	0.5	0.030875
22.533333	0.5	0.030875
22.541667	0.5	0.030875
22.550000	0.5	0.031375
22.558333	0.5	0.031500
22.566667	0.5	0.031625
22.575000	0.5	0.031500
22.583333	0.5	0.031500
22.591667	0.5	0.031625
22.600000	0.5	0.031500
22.608333	0.5	0.031625
22.616667	0.5	0.031250
22.625000	0.5	0.031000
22.633333	0.5	0.030625
22.641667	0.5	0.030500
22.650000	0.5	0.030000
22.658333	0.5	0.029625
22.666667	0.5	0.029500
22.675000	0.5	0.028875
22.683333	0.5	0.028625
22.691667	0.5	0.028250
22.700000	0.5	0.028000
22.708333	0.5	0.027625
22.716667	0.5	0.026750
22.725000	0.5	0.026125
22.733333	0.5	0.025250
22.741667	0.5	0.024750
22.750000	0.5	0.023750
22.758333	0.5	0.022375
22.766667	0.5	0.021000
22.775000	0.5	0.020375
22.783333	0.5	0.019500
22.791667	0.5	0.019000
22.800000	0.5	0.018375
22.808333	0.5	0.017500
22.816667	0.5	0.016875
22.825000	0.5	0.016750
22.833333	0.5	0.016375
22.841667	0.5	0.015750
22.850000	0.5	0.014875
22.858333	0.5	0.014250
22.866667	0.5	0.013500
22.875000	0.5	0.012750
22.883333	0.5	0.012250
22.891667	0.5	0.011875
22.900000	0.5	0.011250
22.908333	0.5	0.010750
22.916667	0.5	0.010625
22.925000	0.5	0.010625
22.933333	0.5	0.010625
22.941667	0.5	0.010500
22.950000	0.5	0.010375
22.958333	0.5	0.010250
22.966667	0.5	0.010250
22.975000	0.5	0.010375
22.983333	0.5	0.010250
22.991667	0.5	0.010375
23.000000	0.5	0.010750
23.008333	0.5	0.011125
23.016667	0.5	0.011125
23.025000	0.5	0.011625
23.033333	0.5	0.012250
23.041667	0.5	0.013000
23.050000	0.5	0.013750
23.058333	0.5	0.014625
23.066667	0.5	0.015250
23.075000	0.5	0.015750
23.083333	0.5	0.015875
23.091667	0.5	0.016375
23.100000	0.5	0.016875
23.108333	0.5	0.017750
23.116667	0.5	0.018625
23.125000	0.5	0.019125
23.133333	0.5	0.019750
23.141667	0.5	0.020000
23.150000	0.5	0.020250
23.158333	0.5	0.020500
23.166667	0.5	0.021000
23.175000	0.5	0.021250
23.183333	0.5	0.021375
23.191667	0.5	0.021750
23.200000	0.5	0.021500
23.208333	0.5	0.021500
23.216667	0.5	0.021000
23.225000	0.5	0.021125
23.233333	0.5	0.021125
23.241667	0.5	0.021250
23.250000	0.5	0.021625
23.258333	0.5	0.021500
23.266667	0.5	0.021500
23.275000	0.5	0.021625
23.283333	0.5	0.021500
23.291667	0.5	0.021375
23.300000	0.5	0.021125
23.308333	0.5	0.020875
23.316667	0.5	0.020625
23.325000	0.5	0.020500
23.333333	0.5	0.020375
23.341667	0.5	0.020000
23.350000	0.5	0.019625
23.358333	0.5	0.019500
23.366667	0.5	0.019250
23.375000	0.5	0.018750
23.383333	0.5	0.018000
23.391667	0.5	0.017625
23.400000	0.5	0.017250
23.408333	0.5	0.016750
23.416667	0.5	0.016500
23.425000	0.5	0.016250
23.433333	0.5	0.015750
23.441667	0.5	0.015000
23.450000	0.5	0.014625
23.458333	0.5	0.014625
23.466667	0.5	0.014625
23.475000	0.5	0.014500
23.483333	0.5	0.014125
23.491667	0.5	0.013875
23.500000	0.5	0.013125
23.508333	0.5	0.012750
23.516667	0.5	0.012375
23.525000	0.5	0.012000
23.533333	0.5	0.011625
23.541667	0.5	0.011500
23.550000	0.5	0.011250
23.558333	0.5	0.011000
23.566667	0.5	0.011000
23.575000	0.5	0.010875
23.583333	0.5	0.010875
23.591667	0.5	0.011000
23.600000	0.5	0.011375
23.608333	0.5	0.011625
23.616667	0.5	0.011375
23.625000	0.5	0.011250
23.633333	0.5	0.011125
23.641667	0.5	0.011500
23.650000	0.5	0.012125
23.658333	0.5	0.012250
23.666667	0.5	0.011875
23.675000	0.5	0.011375
23.683333	0.5	0.011375
23.691667	0.5	0.011625
23.700000	0.5	0.012125
23.708333	0.5	0.012125
23.716667	0.5	0.012000
23.725000	0.5	0.012375
23.733333	0.5	0.012875
23.741667	0.5	0.013250
23.750000	0.5	0.013375
23.758333	0.5	0.014000
23.766667	0.5	0.014125
23.775000	0.5	0.014250
23.783333	0.5	0.014875
23.791667	0.5	0.015500
23.800000	0.5	0.016125
23.808333	0.5	0.016750
23.816667	0.5	0.017375
23.825000	0.5	0.017875
23.833333	0.5	0.018000
23.841667	0.5	0.017875
23.850000	0.5	0.018000
23.858333	0.5	0.018375
23.866667	0.5	0.018625
23.875000	0.5	0.019125
23.883333	0.5	0.019375
23.891667	0.5	0.020125
23.900000	0.5	0.020750
23.908333	0.5	0.021125
23.916667	0.5	0.021625
23.925000	0.5	0.021750
23.933333	0.5	0.022250
23.941667	0.5	0.022500
23.950000	0.5	0.023250
23.958333	0.5	0.023750
23.966667	0.5	0.024250
23.975000	0.5	0.024625
23.983333	0.5	0.025125
23.991667	0.5	0.025625
24.000000	0.5	0.026375
24.008333	0.5	0.027000
24.016667	0.5	0.027500
24.025000	0.5	0.027500
24.033333	0.5	0.027875
24.041667	0.5	0.028375
24.050000	0.5	0.028625
24.058333	0.5	0.028375
24.066667	0.5	0.028125
24.075000	0.5	0.027875
24.083333	0.5	0.028125
24.091667	0.5	0.028250
24.100000	0.5	0.028000
24.108333	0.5	0.028125
24.116667	0.5	0.027875
24.125000	0.5	0.028250
24.133333	0.5	0.027750
24.141667	0.5	0.027250
24.150000	0.5	0.026875
24.158333	0.5	0.026625
24.166667	0.5	0.026625
24.175000	0.5	0.026125
24.183333	0.5	0.025250
24.191667	0.5	0.025000
24.200000	0.5	0.024875
24.208333	0.5	0.024500
24.216667	0.5	0.024250
24.225000	0.5	0.024000
24.233333	0.5	0.023625
24.241667	0.5	0.023250
24.250000	0.5	0.022750
24.258333	0.5	0.022000
24.266667	0.5	0.021750
24.275000	0.5	0.021500
24.283333	0.5	0.021125
24.291667	0.5	0.020500
24.300000	0.5	0.020000
24.308333	0.5	0.019875
24.316667	0.5	0.019750
24.325000	0.5	0.019625
24.333333	0.5	0.019250
24.341667	0.5	0.018625
24.350000	0.5	0.018500
24.358333	0.5	0.017625
24.366667	0.5	0.017250
24.375000	0.5	0.017125
24.383333	0.5	0.016750
24.391667	0.5	0.016500
24.400000	0.5	0.016000
24.408333	0.5	0.016125
24.416667	0.5	0.016625
24.425000	0.5	0.016625
24.433333	0.5	0.016750
24.441667	0.5	0.016875
24.450000	0.5	0.016625
24.458333	0.5	0.016375
24.466667	0.5	0.016750
24.475000	0.5	0.017000
24.483333	0.5	0.017000
24.491667	0.5	0.016875
24.500000	0.5	0.016625
24.508333	0.5	0.016625
24.516667	0.5	0.017125
24.525000	0.5	0.017250
24.533333	0.5	0.017375
24.541667	0.5	0.017375
24.550000	0.5	0.017125
24.558333	0.5	0.017125
24.566667	0.5	0.017500
24.575000	0.5	0.017625
24.583333	0.5	0.017625
24.591667	0.5	0.017500
24.600000	0.5	0.017625
24.608333	0.5	0.017750
24.616667	0.5	0.018125
24.625000	0.5	0.017750
24.633333	0.5	0.017625
24.641667	0.5	0.017875
24.650000	0.5	0.018125
24.658333	0.5	0.018375
24.666667	0.5	0.018250
24.675000	0.5	0.018375
24.683333	0.5	0.018000
24.691667	0.5	0.018250
24.700000	0.5	0.018125
24.708333	0.5	0.018375
24.716667	0.5	0.018375
24.725000	0.5	0.018125
24.733333	0.5	0.018375
24.741667	0.5	0.018250
24.750000	0.5	0.018625
24.758333	0.5	0.019250
24.766667	0.5	0.019250
24.775000	0.5	0.019000
24.783333	0.5	0.019000
24.791667	0.5	0.019000
24.800000	0.5	0.019125
24.808333	0.5	0.019375
24.816667	0.5	0.019500
24.825000	0.5	0.019250
24.833333	0.5	0.019500
24.841667	0.5	0.019750
24.850000	0.5	0.019625
24.858333	0.5	0.020250
24.866667	0.5	0.020500
24.875000	0.5	0.020750
24.883333	0.5	0.020625
24.891667	0.5	0.020750
24.900000	0.5	0.021125
24.908333	0.5	0.021500
24.916667	0.5	0.021750
24.925000	0.5	0.022250
24.933333	0.5	0.022625
24.941667	0.5	0.022875
24.950000	0.5	0.023125
24.958333	0.5	0.024000
24.966667	0.5	0.024375
24.975000	0.5	0.024375
24.983333	0.5	0.025125
24.991667	0.5	0.025750
25.000000	0.5	0.026125
