# Supplementary material for: Dynamic character displacement among a pair of bacterial phyllosphere commensals in situ
Source: Nat Commun. 2022 May 20;13:2836. doi: 10.1038/s41467-022-30469-3 (PMC9123166; doi:10.1038/s41467-022-30469-3)
Supplement: Supplementary file 11 — Source Data [file 41467_2022_30469_MOESM11_ESM.zip › Source Data/Supplementary Figure 5/10 mM Galactose_std.txt]

File Path	chrom://marshall/Chromeleon7/HPLC_Ultimate_3000/Users/helucas/20200720_OrganicAcids_CCR_L257.seq/758.smp/RI_1.channel/RI_1.chm
Channel	RI_1

Injection Information:
Data Vault	Chromeleon7
Injection	10mM_std_Gal
Injection Number	90
Position	RE1
Comment	
Processing Method	Quantitative
Instrument Method	20200525_Rezex_ROA_OrganicAcid_600uL_2500uM_H2SO4_50A_50D
Type	Unknown
Status	Finished
Injection Date	7/22/2020
Injection Time	10:56:11 AM
Injection Volume (µl)	10.000
Dilution Factor	1.0000
Weight	1.0000

Chromatogram Data Information:
Time Min. (min)	0.000000
Time Max. (min)	25.000000
Data Points	3001
Detector	RI
Generating Data System	Chromeleon 7.2.5.9507
Exporting Data System	Chromeleon 7.2.8.0
Operator	Instrument Controller
Signal Quantity	Refractive 
Signal Unit	µRIU
Signal Min.	-4.061000
Signal Max.	17.040125
Channel	RI_1
Driver Name	RID520Driver.dll
Channel Type	Evaluation
Min. Step (s)	0.5
Max. Step (s)	0.5
Average Step (s)	0.5

Signal Parameter Information:
Signal Info	

Chromatogram Data:
Time (min)	Step (s)	Value (µRIU)
0.000000	n.a.	0.008375
0.008333	0.5	0.008500
0.016667	0.5	0.008875
0.025000	0.5	0.008750
0.033333	0.5	0.009125
0.041667	0.5	0.009125
0.050000	0.5	0.009375
0.058333	0.5	0.009500
0.066667	0.5	0.009500
0.075000	0.5	0.009375
0.083333	0.5	0.009625
0.091667	0.5	0.009875
0.100000	0.5	0.009750
0.108333	0.5	0.009250
0.116667	0.5	0.009250
0.125000	0.5	0.009625
0.133333	0.5	0.009875
0.141667	0.5	0.010000
0.150000	0.5	0.010625
0.158333	0.5	0.010500
0.166667	0.5	0.010500
0.175000	0.5	0.010875
0.183333	0.5	0.011000
0.191667	0.5	0.011375
0.200000	0.5	0.011500
0.208333	0.5	0.012000
0.216667	0.5	0.012000
0.225000	0.5	0.012000
0.233333	0.5	0.012250
0.241667	0.5	0.012500
0.250000	0.5	0.012875
0.258333	0.5	0.013250
0.266667	0.5	0.013625
0.275000	0.5	0.013750
0.283333	0.5	0.013750
0.291667	0.5	0.014125
0.300000	0.5	0.014625
0.308333	0.5	0.015125
0.316667	0.5	0.015500
0.325000	0.5	0.015250
0.333333	0.5	0.015000
0.341667	0.5	0.014875
0.350000	0.5	0.014375
0.358333	0.5	0.014500
0.366667	0.5	0.014500
0.375000	0.5	0.014500
0.383333	0.5	0.014750
0.391667	0.5	0.015000
0.400000	0.5	0.015125
0.408333	0.5	0.015000
0.416667	0.5	0.015250
0.425000	0.5	0.015500
0.433333	0.5	0.015750
0.441667	0.5	0.015750
0.450000	0.5	0.016000
0.458333	0.5	0.016125
0.466667	0.5	0.016125
0.475000	0.5	0.016250
0.483333	0.5	0.016250
0.491667	0.5	0.016375
0.500000	0.5	0.016750
0.508333	0.5	0.017125
0.516667	0.5	0.016625
0.525000	0.5	0.016375
0.533333	0.5	0.016500
0.541667	0.5	0.016500
0.550000	0.5	0.016750
0.558333	0.5	0.017000
0.566667	0.5	0.017000
0.575000	0.5	0.016500
0.583333	0.5	0.016250
0.591667	0.5	0.016125
0.600000	0.5	0.016125
0.608333	0.5	0.016250
0.616667	0.5	0.016250
0.625000	0.5	0.016000
0.633333	0.5	0.015750
0.641667	0.5	0.015375
0.650000	0.5	0.015125
0.658333	0.5	0.015250
0.666667	0.5	0.015000
0.675000	0.5	0.015125
0.683333	0.5	0.015000
0.691667	0.5	0.014625
0.700000	0.5	0.014375
0.708333	0.5	0.014750
0.716667	0.5	0.014875
0.725000	0.5	0.015000
0.733333	0.5	0.014875
0.741667	0.5	0.014750
0.750000	0.5	0.014875
0.758333	0.5	0.015000
0.766667	0.5	0.015125
0.775000	0.5	0.015000
0.783333	0.5	0.015125
0.791667	0.5	0.015375
0.800000	0.5	0.015625
0.808333	0.5	0.015625
0.816667	0.5	0.015875
0.825000	0.5	0.015875
0.833333	0.5	0.015750
0.841667	0.5	0.015625
0.850000	0.5	0.016125
0.858333	0.5	0.017125
0.866667	0.5	0.017375
0.875000	0.5	0.017375
0.883333	0.5	0.017375
0.891667	0.5	0.017125
0.900000	0.5	0.016875
0.908333	0.5	0.017000
0.916667	0.5	0.017250
0.925000	0.5	0.017125
0.933333	0.5	0.016625
0.941667	0.5	0.016500
0.950000	0.5	0.016875
0.958333	0.5	0.017000
0.966667	0.5	0.017125
0.975000	0.5	0.017000
0.983333	0.5	0.016500
0.991667	0.5	0.016500
1.000000	0.5	0.016250
1.008333	0.5	0.015750
1.016667	0.5	0.015625
1.025000	0.5	0.015500
1.033333	0.5	0.015375
1.041667	0.5	0.015125
1.050000	0.5	0.014750
1.058333	0.5	0.014500
1.066667	0.5	0.014000
1.075000	0.5	0.013625
1.083333	0.5	0.013125
1.091667	0.5	0.013000
1.100000	0.5	0.012625
1.108333	0.5	0.012375
1.116667	0.5	0.012250
1.125000	0.5	0.012000
1.133333	0.5	0.011750
1.141667	0.5	0.011375
1.150000	0.5	0.010875
1.158333	0.5	0.010625
1.166667	0.5	0.010250
1.175000	0.5	0.010000
1.183333	0.5	0.009750
1.191667	0.5	0.009500
1.200000	0.5	0.009500
1.208333	0.5	0.009500
1.216667	0.5	0.009250
1.225000	0.5	0.009000
1.233333	0.5	0.008250
1.241667	0.5	0.007625
1.250000	0.5	0.007500
1.258333	0.5	0.007500
1.266667	0.5	0.007500
1.275000	0.5	0.007375
1.283333	0.5	0.007000
1.291667	0.5	0.007250
1.300000	0.5	0.007250
1.308333	0.5	0.007250
1.316667	0.5	0.007125
1.325000	0.5	0.007500
1.333333	0.5	0.007625
1.341667	0.5	0.008000
1.350000	0.5	0.008375
1.358333	0.5	0.008250
1.366667	0.5	0.008250
1.375000	0.5	0.008125
1.383333	0.5	0.007750
1.391667	0.5	0.007375
1.400000	0.5	0.007625
1.408333	0.5	0.008125
1.416667	0.5	0.008250
1.425000	0.5	0.008375
1.433333	0.5	0.008375
1.441667	0.5	0.008375
1.450000	0.5	0.008375
1.458333	0.5	0.008625
1.466667	0.5	0.009125
1.475000	0.5	0.008875
1.483333	0.5	0.008875
1.491667	0.5	0.008500
1.500000	0.5	0.008750
1.508333	0.5	0.008875
1.516667	0.5	0.009125
1.525000	0.5	0.008750
1.533333	0.5	0.008375
1.541667	0.5	0.008375
1.550000	0.5	0.008250
1.558333	0.5	0.007875
1.566667	0.5	0.007375
1.575000	0.5	0.007000
1.583333	0.5	0.006875
1.591667	0.5	0.007250
1.600000	0.5	0.007125
1.608333	0.5	0.006750
1.616667	0.5	0.006000
1.625000	0.5	0.005625
1.633333	0.5	0.005625
1.641667	0.5	0.004875
1.650000	0.5	0.004250
1.658333	0.5	0.003750
1.666667	0.5	0.003625
1.675000	0.5	0.003375
1.683333	0.5	0.002375
1.691667	0.5	0.001750
1.700000	0.5	0.001000
1.708333	0.5	0.000125
1.716667	0.5	0.000000
1.725000	0.5	-0.000375
1.733333	0.5	-0.000875
1.741667	0.5	-0.001500
1.750000	0.5	-0.002000
1.758333	0.5	-0.002500
1.766667	0.5	-0.003500
1.775000	0.5	-0.004125
1.783333	0.5	-0.004250
1.791667	0.5	-0.004625
1.800000	0.5	-0.005250
1.808333	0.5	-0.005625
1.816667	0.5	-0.006375
1.825000	0.5	-0.006750
1.833333	0.5	-0.007250
1.841667	0.5	-0.007625
1.850000	0.5	-0.007750
1.858333	0.5	-0.008500
1.866667	0.5	-0.008625
1.875000	0.5	-0.008875
1.883333	0.5	-0.009250
1.891667	0.5	-0.009375
1.900000	0.5	-0.009625
1.908333	0.5	-0.009500
1.916667	0.5	-0.009500
1.925000	0.5	-0.009375
1.933333	0.5	-0.009250
1.941667	0.5	-0.009125
1.950000	0.5	-0.008875
1.958333	0.5	-0.008625
1.966667	0.5	-0.008500
1.975000	0.5	-0.008250
1.983333	0.5	-0.008125
1.991667	0.5	-0.008125
2.000000	0.5	-0.007625
2.008333	0.5	-0.006625
2.016667	0.5	-0.006000
2.025000	0.5	-0.005500
2.033333	0.5	-0.004750
2.041667	0.5	-0.003875
2.050000	0.5	-0.003125
2.058333	0.5	-0.002375
2.066667	0.5	-0.001500
2.075000	0.5	-0.000750
2.083333	0.5	0.000000
2.091667	0.5	0.001125
2.100000	0.5	0.002125
2.108333	0.5	0.002875
2.116667	0.5	0.003625
2.125000	0.5	0.004000
2.133333	0.5	0.004500
2.141667	0.5	0.005375
2.150000	0.5	0.006000
2.158333	0.5	0.006625
2.166667	0.5	0.007375
2.175000	0.5	0.007875
2.183333	0.5	0.009000
2.191667	0.5	0.009750
2.200000	0.5	0.010375
2.208333	0.5	0.011125
2.216667	0.5	0.011125
2.225000	0.5	0.011875
2.233333	0.5	0.012375
2.241667	0.5	0.013125
2.250000	0.5	0.013625
2.258333	0.5	0.013875
2.266667	0.5	0.014375
2.275000	0.5	0.014875
2.283333	0.5	0.015625
2.291667	0.5	0.016000
2.300000	0.5	0.016500
2.308333	0.5	0.016875
2.316667	0.5	0.017250
2.325000	0.5	0.017125
2.333333	0.5	0.017500
2.341667	0.5	0.018000
2.350000	0.5	0.018500
2.358333	0.5	0.018500
2.366667	0.5	0.018875
2.375000	0.5	0.018875
2.383333	0.5	0.019125
2.391667	0.5	0.019375
2.400000	0.5	0.019500
2.408333	0.5	0.019250
2.416667	0.5	0.019375
2.425000	0.5	0.019375
2.433333	0.5	0.019125
2.441667	0.5	0.018875
2.450000	0.5	0.018625
2.458333	0.5	0.018500
2.466667	0.5	0.018125
2.475000	0.5	0.017625
2.483333	0.5	0.017250
2.491667	0.5	0.016875
2.500000	0.5	0.016500
2.508333	0.5	0.016375
2.516667	0.5	0.015625
2.525000	0.5	0.015250
2.533333	0.5	0.014500
2.541667	0.5	0.013875
2.550000	0.5	0.013250
2.558333	0.5	0.013000
2.566667	0.5	0.012500
2.575000	0.5	0.012250
2.583333	0.5	0.011875
2.591667	0.5	0.011375
2.600000	0.5	0.010750
2.608333	0.5	0.009875
2.616667	0.5	0.009125
2.625000	0.5	0.008500
2.633333	0.5	0.008000
2.641667	0.5	0.007250
2.650000	0.5	0.006500
2.658333	0.5	0.006375
2.666667	0.5	0.006000
2.675000	0.5	0.005250
2.683333	0.5	0.004625
2.691667	0.5	0.003750
2.700000	0.5	0.002750
2.708333	0.5	0.001875
2.716667	0.5	0.001125
2.725000	0.5	0.000875
2.733333	0.5	0.000125
2.741667	0.5	-0.000250
2.750000	0.5	-0.000375
2.758333	0.5	-0.001000
2.766667	0.5	-0.001750
2.775000	0.5	-0.002375
2.783333	0.5	-0.002750
2.791667	0.5	-0.003625
2.800000	0.5	-0.004375
2.808333	0.5	-0.005125
2.816667	0.5	-0.005625
2.825000	0.5	-0.005625
2.833333	0.5	-0.005625
2.841667	0.5	-0.005375
2.850000	0.5	-0.004875
2.858333	0.5	-0.005875
2.866667	0.5	-0.005750
2.875000	0.5	-0.005750
2.883333	0.5	-0.005500
2.891667	0.5	-0.005500
2.900000	0.5	-0.005625
2.908333	0.5	-0.005750
2.916667	0.5	-0.005625
2.925000	0.5	-0.005750
2.933333	0.5	-0.005625
2.941667	0.5	-0.005375
2.950000	0.5	-0.005500
2.958333	0.5	-0.005875
2.966667	0.5	-0.005750
2.975000	0.5	-0.005625
2.983333	0.5	-0.005375
2.991667	0.5	-0.005125
3.000000	0.5	-0.004750
3.008333	0.5	-0.004750
3.016667	0.5	-0.004375
3.025000	0.5	-0.004250
3.033333	0.5	-0.004125
3.041667	0.5	-0.004000
3.050000	0.5	-0.004125
3.058333	0.5	-0.004000
3.066667	0.5	-0.003500
3.075000	0.5	-0.003000
3.083333	0.5	-0.002500
3.091667	0.5	-0.002000
3.100000	0.5	-0.002250
3.108333	0.5	-0.002250
3.116667	0.5	-0.002125
3.125000	0.5	-0.002250
3.133333	0.5	-0.001875
3.141667	0.5	-0.001625
3.150000	0.5	-0.001500
3.158333	0.5	-0.001375
3.166667	0.5	-0.001125
3.175000	0.5	-0.000750
3.183333	0.5	-0.000500
3.191667	0.5	-0.000250
3.200000	0.5	0.000500
3.208333	0.5	0.000250
3.216667	0.5	0.000125
3.225000	0.5	0.000500
3.233333	0.5	0.000875
3.241667	0.5	0.000500
3.250000	0.5	0.000625
3.258333	0.5	0.000750
3.266667	0.5	0.000875
3.275000	0.5	0.001250
3.283333	0.5	0.001625
3.291667	0.5	0.001750
3.300000	0.5	0.001750
3.308333	0.5	0.002375
3.316667	0.5	0.002375
3.325000	0.5	0.002500
3.333333	0.5	0.002875
3.341667	0.5	0.003500
3.350000	0.5	0.003625
3.358333	0.5	0.003875
3.366667	0.5	0.004250
3.375000	0.5	0.004250
3.383333	0.5	0.004750
3.391667	0.5	0.004750
3.400000	0.5	0.004875
3.408333	0.5	0.005250
3.416667	0.5	0.005750
3.425000	0.5	0.006375
3.433333	0.5	0.006875
3.441667	0.5	0.007250
3.450000	0.5	0.008125
3.458333	0.5	0.008625
3.466667	0.5	0.009500
3.475000	0.5	0.010250
3.483333	0.5	0.011250
3.491667	0.5	0.012000
3.500000	0.5	0.012625
3.508333	0.5	0.013250
3.516667	0.5	0.013750
3.525000	0.5	0.013875
3.533333	0.5	0.014000
3.541667	0.5	0.014625
3.550000	0.5	0.015250
3.558333	0.5	0.015625
3.566667	0.5	0.016000
3.575000	0.5	0.016500
3.583333	0.5	0.017000
3.591667	0.5	0.017375
3.600000	0.5	0.017500
3.608333	0.5	0.018125
3.616667	0.5	0.018375
3.625000	0.5	0.018625
3.633333	0.5	0.019250
3.641667	0.5	0.019625
3.650000	0.5	0.020125
3.658333	0.5	0.020375
3.666667	0.5	0.020750
3.675000	0.5	0.021000
3.683333	0.5	0.021000
3.691667	0.5	0.021375
3.700000	0.5	0.021625
3.708333	0.5	0.021875
3.716667	0.5	0.022000
3.725000	0.5	0.022250
3.733333	0.5	0.022375
3.741667	0.5	0.022750
3.750000	0.5	0.022625
3.758333	0.5	0.022250
3.766667	0.5	0.022500
3.775000	0.5	0.022875
3.783333	0.5	0.023125
3.791667	0.5	0.023125
3.800000	0.5	0.023125
3.808333	0.5	0.023125
3.816667	0.5	0.023125
3.825000	0.5	0.023500
3.833333	0.5	0.023625
3.841667	0.5	0.023750
3.850000	0.5	0.023250
3.858333	0.5	0.022750
3.866667	0.5	0.022375
3.875000	0.5	0.022375
3.883333	0.5	0.022375
3.891667	0.5	0.022500
3.900000	0.5	0.022125
3.908333	0.5	0.022500
3.916667	0.5	0.022250
3.925000	0.5	0.022125
3.933333	0.5	0.022375
3.941667	0.5	0.022250
3.950000	0.5	0.022000
3.958333	0.5	0.021625
3.966667	0.5	0.021000
3.975000	0.5	0.020250
3.983333	0.5	0.019875
3.991667	0.5	0.018875
4.000000	0.5	0.018625
4.008333	0.5	0.018250
4.016667	0.5	0.017875
4.025000	0.5	0.017500
4.033333	0.5	0.017250
4.041667	0.5	0.017500
4.050000	0.5	0.017000
4.058333	0.5	0.016875
4.066667	0.5	0.016375
4.075000	0.5	0.015500
4.083333	0.5	0.014500
4.091667	0.5	0.013875
4.100000	0.5	0.013375
4.108333	0.5	0.013000
4.116667	0.5	0.012250
4.125000	0.5	0.011500
4.133333	0.5	0.010750
4.141667	0.5	0.009625
4.150000	0.5	0.009000
4.158333	0.5	0.008500
4.166667	0.5	0.007625
4.175000	0.5	0.006875
4.183333	0.5	0.006250
4.191667	0.5	0.005750
4.200000	0.5	0.005375
4.208333	0.5	0.004500
4.216667	0.5	0.003625
4.225000	0.5	0.003125
4.233333	0.5	0.002375
4.241667	0.5	0.002000
4.250000	0.5	0.001500
4.258333	0.5	0.000875
4.266667	0.5	0.000250
4.275000	0.5	0.000000
4.283333	0.5	-0.000375
4.291667	0.5	-0.000625
4.300000	0.5	-0.000875
4.308333	0.5	-0.001625
4.316667	0.5	-0.001750
4.325000	0.5	-0.002125
4.333333	0.5	-0.002875
4.341667	0.5	-0.003125
4.350000	0.5	-0.003250
4.358333	0.5	-0.003500
4.366667	0.5	-0.003625
4.375000	0.5	-0.003875
4.383333	0.5	-0.004250
4.391667	0.5	-0.004500
4.400000	0.5	-0.005000
4.408333	0.5	-0.005500
4.416667	0.5	-0.005750
4.425000	0.5	-0.006125
4.433333	0.5	-0.006000
4.441667	0.5	-0.005875
4.450000	0.5	-0.006000
4.458333	0.5	-0.006250
4.466667	0.5	-0.006375
4.475000	0.5	-0.006500
4.483333	0.5	-0.006625
4.491667	0.5	-0.006500
4.500000	0.5	-0.006500
4.508333	0.5	-0.006500
4.516667	0.5	-0.006625
4.525000	0.5	-0.006875
4.533333	0.5	-0.007000
4.541667	0.5	-0.006875
4.550000	0.5	-0.006750
4.558333	0.5	-0.006875
4.566667	0.5	-0.006875
4.575000	0.5	-0.006875
4.583333	0.5	-0.006625
4.591667	0.5	-0.006750
4.600000	0.5	-0.006375
4.608333	0.5	-0.006375
4.616667	0.5	-0.006125
4.625000	0.5	-0.005750
4.633333	0.5	-0.005750
4.641667	0.5	-0.005750
4.650000	0.5	-0.005250
4.658333	0.5	-0.005250
4.666667	0.5	-0.004875
4.675000	0.5	-0.005250
4.683333	0.5	-0.005250
4.691667	0.5	-0.004500
4.700000	0.5	-0.004250
4.708333	0.5	-0.004500
4.716667	0.5	-0.004125
4.725000	0.5	-0.003875
4.733333	0.5	-0.003625
4.741667	0.5	-0.003125
4.750000	0.5	-0.002250
4.758333	0.5	-0.002250
4.766667	0.5	-0.002000
4.775000	0.5	-0.001875
4.783333	0.5	-0.001500
4.791667	0.5	-0.001250
4.800000	0.5	-0.000875
4.808333	0.5	-0.000625
4.816667	0.5	0.000000
4.825000	0.5	0.000250
4.833333	0.5	0.000750
4.841667	0.5	0.001125
4.850000	0.5	0.001625
4.858333	0.5	0.001750
4.866667	0.5	0.001750
4.875000	0.5	0.001875
4.883333	0.5	0.001875
4.891667	0.5	0.001875
4.900000	0.5	0.002125
4.908333	0.5	0.002250
4.916667	0.5	0.002375
4.925000	0.5	0.003000
4.933333	0.5	0.002875
4.941667	0.5	0.002625
4.950000	0.5	0.002750
4.958333	0.5	0.003000
4.966667	0.5	0.003250
4.975000	0.5	0.003125
4.983333	0.5	0.003500
4.991667	0.5	0.004125
5.000000	0.5	0.004625
5.008333	0.5	0.004625
5.016667	0.5	0.004750
5.025000	0.5	0.005125
5.033333	0.5	0.005000
5.041667	0.5	0.005000
5.050000	0.5	0.004875
5.058333	0.5	0.005250
5.066667	0.5	0.005125
5.075000	0.5	0.005125
5.083333	0.5	0.005125
5.091667	0.5	0.005000
5.100000	0.5	0.004875
5.108333	0.5	0.005000
5.116667	0.5	0.004500
5.125000	0.5	0.004500
5.133333	0.5	0.004375
5.141667	0.5	0.004250
5.150000	0.5	0.004000
5.158333	0.5	0.004250
5.166667	0.5	0.004000
5.175000	0.5	0.004250
5.183333	0.5	0.004375
5.191667	0.5	0.003875
5.200000	0.5	0.003625
5.208333	0.5	0.003750
5.216667	0.5	0.003250
5.225000	0.5	0.003375
5.233333	0.5	0.003125
5.241667	0.5	0.003125
5.250000	0.5	0.003250
5.258333	0.5	0.003250
5.266667	0.5	0.003750
5.275000	0.5	0.003625
5.283333	0.5	0.003500
5.291667	0.5	0.003375
5.300000	0.5	0.003000
5.308333	0.5	0.002500
5.316667	0.5	0.002750
5.325000	0.5	0.002625
5.333333	0.5	0.002500
5.341667	0.5	0.002250
5.350000	0.5	0.002625
5.358333	0.5	0.002375
5.366667	0.5	0.002250
5.375000	0.5	0.002250
5.383333	0.5	0.002625
5.391667	0.5	0.002625
5.400000	0.5	0.002625
5.408333	0.5	0.002500
5.416667	0.5	0.002750
5.425000	0.5	0.002250
5.433333	0.5	0.002375
5.441667	0.5	0.002625
5.450000	0.5	0.002375
5.458333	0.5	0.001875
5.466667	0.5	0.001750
5.475000	0.5	0.001500
5.483333	0.5	0.001750
5.491667	0.5	0.002250
5.500000	0.5	0.002250
5.508333	0.5	0.002375
5.516667	0.5	0.002500
5.525000	0.5	0.003000
5.533333	0.5	0.002750
5.541667	0.5	0.002750
5.550000	0.5	0.003000
5.558333	0.5	0.003000
5.566667	0.5	0.002875
5.575000	0.5	0.003125
5.583333	0.5	0.003625
5.591667	0.5	0.004000
5.600000	0.5	0.004250
5.608333	0.5	0.004500
5.616667	0.5	0.004500
5.625000	0.5	0.004750
5.633333	0.5	0.004500
5.641667	0.5	0.004875
5.650000	0.5	0.005375
5.658333	0.5	0.005375
5.666667	0.5	0.005750
5.675000	0.5	0.005875
5.683333	0.5	0.006250
5.691667	0.5	0.006750
5.700000	0.5	0.006875
5.708333	0.5	0.007125
5.716667	0.5	0.007750
5.725000	0.5	0.007875
5.733333	0.5	0.007875
5.741667	0.5	0.007625
5.750000	0.5	0.007625
5.758333	0.5	0.008125
5.766667	0.5	0.008125
5.775000	0.5	0.008250
5.783333	0.5	0.007875
5.791667	0.5	0.008000
5.800000	0.5	0.008375
5.808333	0.5	0.008250
5.816667	0.5	0.008000
5.825000	0.5	0.007875
5.833333	0.5	0.007750
5.841667	0.5	0.008000
5.850000	0.5	0.008125
5.858333	0.5	0.008250
5.866667	0.5	0.008500
5.875000	0.5	0.008250
5.883333	0.5	0.008125
5.891667	0.5	0.008000
5.900000	0.5	0.008125
5.908333	0.5	0.008250
5.916667	0.5	0.008250
5.925000	0.5	0.008625
5.933333	0.5	0.008875
5.941667	0.5	0.009000
5.950000	0.5	0.009250
5.958333	0.5	0.009375
5.966667	0.5	0.008750
5.975000	0.5	0.008250
5.983333	0.5	0.007750
5.991667	0.5	0.007625
6.000000	0.5	0.008125
6.008333	0.5	0.008250
6.016667	0.5	0.008375
6.025000	0.5	0.007750
6.033333	0.5	0.007375
6.041667	0.5	0.007500
6.050000	0.5	0.007625
6.058333	0.5	0.008000
6.066667	0.5	0.008125
6.075000	0.5	0.007500
6.083333	0.5	0.007000
6.091667	0.5	0.006875
6.100000	0.5	0.006625
6.108333	0.5	0.006875
6.116667	0.5	0.006750
6.125000	0.5	0.006500
6.133333	0.5	0.006625
6.141667	0.5	0.006500
6.150000	0.5	0.006000
6.158333	0.5	0.005375
6.166667	0.5	0.005125
6.175000	0.5	0.004875
6.183333	0.5	0.004500
6.191667	0.5	0.004000
6.200000	0.5	0.003875
6.208333	0.5	0.003125
6.216667	0.5	0.002375
6.225000	0.5	0.001625
6.233333	0.5	0.001125
6.241667	0.5	0.000750
6.250000	0.5	0.000375
6.258333	0.5	0.000500
6.266667	0.5	0.000500
6.275000	0.5	0.000250
6.283333	0.5	-0.000125
6.291667	0.5	-0.000875
6.300000	0.5	-0.001625
6.308333	0.5	-0.001875
6.316667	0.5	-0.002250
6.325000	0.5	-0.002625
6.333333	0.5	-0.002750
6.341667	0.5	-0.002875
6.350000	0.5	-0.002875
6.358333	0.5	-0.002875
6.366667	0.5	-0.002500
6.375000	0.5	-0.002750
6.383333	0.5	-0.002375
6.391667	0.5	-0.002000
6.400000	0.5	-0.001500
6.408333	0.5	-0.001125
6.416667	0.5	-0.000625
6.425000	0.5	0.000000
6.433333	0.5	0.000125
6.441667	0.5	0.000500
6.450000	0.5	0.001125
6.458333	0.5	0.002000
6.466667	0.5	0.002625
6.475000	0.5	0.003375
6.483333	0.5	0.004250
6.491667	0.5	0.004875
6.500000	0.5	0.005250
6.508333	0.5	0.005375
6.516667	0.5	0.005875
6.525000	0.5	0.006250
6.533333	0.5	0.006750
6.541667	0.5	0.007500
6.550000	0.5	0.008125
6.558333	0.5	0.008500
6.566667	0.5	0.008750
6.575000	0.5	0.008500
6.583333	0.5	0.009000
6.591667	0.5	0.009750
6.600000	0.5	0.009875
6.608333	0.5	0.009875
6.616667	0.5	0.010000
6.625000	0.5	0.009750
6.633333	0.5	0.009375
6.641667	0.5	0.009375
6.650000	0.5	0.009125
6.658333	0.5	0.009000
6.666667	0.5	0.009250
6.675000	0.5	0.008875
6.683333	0.5	0.008250
6.691667	0.5	0.008250
6.700000	0.5	0.007750
6.708333	0.5	0.007125
6.716667	0.5	0.006625
6.725000	0.5	0.006250
6.733333	0.5	0.005625
6.741667	0.5	0.004750
6.750000	0.5	0.003750
6.758333	0.5	0.001750
6.766667	0.5	-0.001125
6.775000	0.5	-0.006125
6.783333	0.5	-0.014625
6.791667	0.5	-0.028375
6.800000	0.5	-0.050000
6.808333	0.5	-0.084875
6.816667	0.5	-0.140625
6.825000	0.5	-0.223625
6.833333	0.5	-0.343875
6.841667	0.5	-0.510875
6.850000	0.5	-0.731250
6.858333	0.5	-1.008750
6.866667	0.5	-1.341125
6.875000	0.5	-1.718625
6.883333	0.5	-2.126000
6.891667	0.5	-2.542125
6.900000	0.5	-2.944250
6.908333	0.5	-3.309250
6.916667	0.5	-3.615250
6.925000	0.5	-3.847875
6.933333	0.5	-3.997250
6.941667	0.5	-4.061000
6.950000	0.5	-4.042000
6.958333	0.5	-3.947625
6.966667	0.5	-3.789500
6.975000	0.5	-3.581000
6.983333	0.5	-3.335750
6.991667	0.5	-3.067500
7.000000	0.5	-2.788250
7.008333	0.5	-2.507500
7.016667	0.5	-2.233875
7.025000	0.5	-1.974375
7.033333	0.5	-1.732500
7.041667	0.5	-1.510875
7.050000	0.5	-1.310750
7.058333	0.5	-1.132875
7.066667	0.5	-0.976125
7.075000	0.5	-0.839000
7.083333	0.5	-0.719625
7.091667	0.5	-0.616750
7.100000	0.5	-0.528875
7.108333	0.5	-0.454125
7.116667	0.5	-0.390250
7.125000	0.5	-0.336000
7.133333	0.5	-0.289375
7.141667	0.5	-0.249750
7.150000	0.5	-0.216250
7.158333	0.5	-0.187750
7.166667	0.5	-0.163375
7.175000	0.5	-0.143000
7.183333	0.5	-0.125750
7.191667	0.5	-0.111000
7.200000	0.5	-0.098250
7.208333	0.5	-0.087375
7.216667	0.5	-0.078250
7.225000	0.5	-0.069875
7.233333	0.5	-0.063000
7.241667	0.5	-0.056875
7.250000	0.5	-0.051375
7.258333	0.5	-0.046750
7.266667	0.5	-0.042375
7.275000	0.5	-0.038750
7.283333	0.5	-0.035375
7.291667	0.5	-0.032375
7.300000	0.5	-0.030000
7.308333	0.5	-0.027500
7.316667	0.5	-0.025375
7.325000	0.5	-0.023625
7.333333	0.5	-0.022250
7.341667	0.5	-0.020875
7.350000	0.5	-0.019375
7.358333	0.5	-0.018250
7.366667	0.5	-0.017250
7.375000	0.5	-0.015875
7.383333	0.5	-0.014750
7.391667	0.5	-0.014000
7.400000	0.5	-0.013000
7.408333	0.5	-0.012250
7.416667	0.5	-0.011625
7.425000	0.5	-0.011125
7.433333	0.5	-0.010875
7.441667	0.5	-0.010125
7.450000	0.5	-0.009500
7.458333	0.5	-0.009125
7.466667	0.5	-0.008875
7.475000	0.5	-0.008375
7.483333	0.5	-0.008000
7.491667	0.5	-0.007625
7.500000	0.5	-0.007250
7.508333	0.5	-0.006500
7.516667	0.5	-0.005875
7.525000	0.5	-0.005250
7.533333	0.5	-0.004250
7.541667	0.5	-0.003500
7.550000	0.5	-0.003000
7.558333	0.5	-0.002375
7.566667	0.5	-0.001375
7.575000	0.5	-0.000625
7.583333	0.5	0.000000
7.591667	0.5	0.000875
7.600000	0.5	0.002375
7.608333	0.5	0.003750
7.616667	0.5	0.004750
7.625000	0.5	0.006000
7.633333	0.5	0.007125
7.641667	0.5	0.008250
7.650000	0.5	0.009625
7.658333	0.5	0.010625
7.666667	0.5	0.012000
7.675000	0.5	0.013125
7.683333	0.5	0.013875
7.691667	0.5	0.014500
7.700000	0.5	0.015625
7.708333	0.5	0.016000
7.716667	0.5	0.016500
7.725000	0.5	0.017250
7.733333	0.5	0.017750
7.741667	0.5	0.018000
7.750000	0.5	0.018500
7.758333	0.5	0.018625
7.766667	0.5	0.018750
7.775000	0.5	0.018875
7.783333	0.5	0.018625
7.791667	0.5	0.018625
7.800000	0.5	0.018625
7.808333	0.5	0.018250
7.816667	0.5	0.018375
7.825000	0.5	0.018375
7.833333	0.5	0.018375
7.841667	0.5	0.018250
7.850000	0.5	0.018125
7.858333	0.5	0.017875
7.866667	0.5	0.017750
7.875000	0.5	0.017125
7.883333	0.5	0.016750
7.891667	0.5	0.017000
7.900000	0.5	0.016625
7.908333	0.5	0.016500
7.916667	0.5	0.016250
7.925000	0.5	0.015625
7.933333	0.5	0.015125
7.941667	0.5	0.014750
7.950000	0.5	0.014125
7.958333	0.5	0.013250
7.966667	0.5	0.012875
7.975000	0.5	0.012500
7.983333	0.5	0.012250
7.991667	0.5	0.012000
8.000000	0.5	0.011875
8.008333	0.5	0.011750
8.016667	0.5	0.011375
8.025000	0.5	0.010875
8.033333	0.5	0.010625
8.041667	0.5	0.010500
8.050000	0.5	0.009750
8.058333	0.5	0.009125
8.066667	0.5	0.008875
8.075000	0.5	0.008875
8.083333	0.5	0.009000
8.091667	0.5	0.009000
8.100000	0.5	0.009125
8.108333	0.5	0.009500
8.116667	0.5	0.010000
8.125000	0.5	0.010375
8.133333	0.5	0.011000
8.141667	0.5	0.011500
8.150000	0.5	0.012375
8.158333	0.5	0.013500
8.166667	0.5	0.014875
8.175000	0.5	0.016250
8.183333	0.5	0.018000
8.191667	0.5	0.020250
8.200000	0.5	0.022750
8.208333	0.5	0.025500
8.216667	0.5	0.029375
8.225000	0.5	0.033125
8.233333	0.5	0.037375
8.241667	0.5	0.041875
8.250000	0.5	0.046500
8.258333	0.5	0.051250
8.266667	0.5	0.055875
8.275000	0.5	0.061000
8.283333	0.5	0.066125
8.291667	0.5	0.071375
8.300000	0.5	0.076375
8.308333	0.5	0.081625
8.316667	0.5	0.086750
8.325000	0.5	0.091625
8.333333	0.5	0.097000
8.341667	0.5	0.102250
8.350000	0.5	0.107625
8.358333	0.5	0.112500
8.366667	0.5	0.117375
8.375000	0.5	0.122500
8.383333	0.5	0.127500
8.391667	0.5	0.131625
8.400000	0.5	0.134750
8.408333	0.5	0.137875
8.416667	0.5	0.140375
8.425000	0.5	0.142500
8.433333	0.5	0.144000
8.441667	0.5	0.144750
8.450000	0.5	0.145125
8.458333	0.5	0.144750
8.466667	0.5	0.143875
8.475000	0.5	0.143250
8.483333	0.5	0.142000
8.491667	0.5	0.141000
8.500000	0.5	0.141125
8.508333	0.5	0.141125
8.516667	0.5	0.141500
8.525000	0.5	0.142875
8.533333	0.5	0.145250
8.541667	0.5	0.148000
8.550000	0.5	0.151250
8.558333	0.5	0.155375
8.566667	0.5	0.160750
8.575000	0.5	0.166375
8.583333	0.5	0.172250
8.591667	0.5	0.178750
8.600000	0.5	0.184750
8.608333	0.5	0.190875
8.616667	0.5	0.196625
8.625000	0.5	0.201750
8.633333	0.5	0.205875
8.641667	0.5	0.208875
8.650000	0.5	0.210875
8.658333	0.5	0.211750
8.666667	0.5	0.210875
8.675000	0.5	0.208750
8.683333	0.5	0.205625
8.691667	0.5	0.201250
8.700000	0.5	0.195750
8.708333	0.5	0.189500
8.716667	0.5	0.182000
8.725000	0.5	0.174125
8.733333	0.5	0.165875
8.741667	0.5	0.157375
8.750000	0.5	0.148375
8.758333	0.5	0.139125
8.766667	0.5	0.130125
8.775000	0.5	0.121500
8.783333	0.5	0.113125
8.791667	0.5	0.105000
8.800000	0.5	0.097625
8.808333	0.5	0.090500
8.816667	0.5	0.084125
8.825000	0.5	0.077875
8.833333	0.5	0.072000
8.841667	0.5	0.066375
8.850000	0.5	0.061625
8.858333	0.5	0.057125
8.866667	0.5	0.053375
8.875000	0.5	0.050250
8.883333	0.5	0.047625
8.891667	0.5	0.045000
8.900000	0.5	0.042125
8.908333	0.5	0.039875
8.916667	0.5	0.037750
8.925000	0.5	0.036125
8.933333	0.5	0.034750
8.941667	0.5	0.033500
8.950000	0.5	0.032125
8.958333	0.5	0.030500
8.966667	0.5	0.029125
8.975000	0.5	0.028000
8.983333	0.5	0.027000
8.991667	0.5	0.026375
9.000000	0.5	0.025625
9.008333	0.5	0.025000
9.016667	0.5	0.024500
9.025000	0.5	0.023875
9.033333	0.5	0.023375
9.041667	0.5	0.023000
9.050000	0.5	0.022500
9.058333	0.5	0.022000
9.066667	0.5	0.021625
9.075000	0.5	0.021125
9.083333	0.5	0.020750
9.091667	0.5	0.020750
9.100000	0.5	0.020375
9.108333	0.5	0.019875
9.116667	0.5	0.019500
9.125000	0.5	0.019125
9.133333	0.5	0.018750
9.141667	0.5	0.018375
9.150000	0.5	0.018375
9.158333	0.5	0.018125
9.166667	0.5	0.018000
9.175000	0.5	0.017750
9.183333	0.5	0.017375
9.191667	0.5	0.017000
9.200000	0.5	0.016625
9.208333	0.5	0.015875
9.216667	0.5	0.015250
9.225000	0.5	0.014875
9.233333	0.5	0.014750
9.241667	0.5	0.014500
9.250000	0.5	0.014125
9.258333	0.5	0.013750
9.266667	0.5	0.013375
9.275000	0.5	0.013000
9.283333	0.5	0.012625
9.291667	0.5	0.012375
9.300000	0.5	0.012000
9.308333	0.5	0.011250
9.316667	0.5	0.010625
9.325000	0.5	0.010625
9.333333	0.5	0.010500
9.341667	0.5	0.010750
9.350000	0.5	0.010375
9.358333	0.5	0.009875
9.366667	0.5	0.009875
9.375000	0.5	0.010250
9.383333	0.5	0.009750
9.391667	0.5	0.009375
9.400000	0.5	0.009250
9.408333	0.5	0.008875
9.416667	0.5	0.008875
9.425000	0.5	0.008625
9.433333	0.5	0.008750
9.441667	0.5	0.008375
9.450000	0.5	0.008625
9.458333	0.5	0.009125
9.466667	0.5	0.009375
9.475000	0.5	0.009250
9.483333	0.5	0.008875
9.491667	0.5	0.008750
9.500000	0.5	0.009000
9.508333	0.5	0.008750
9.516667	0.5	0.009000
9.525000	0.5	0.009000
9.533333	0.5	0.009625
9.541667	0.5	0.009375
9.550000	0.5	0.009125
9.558333	0.5	0.009500
9.566667	0.5	0.009875
9.575000	0.5	0.010500
9.583333	0.5	0.011125
9.591667	0.5	0.011375
9.600000	0.5	0.011750
9.608333	0.5	0.012375
9.616667	0.5	0.012625
9.625000	0.5	0.012750
9.633333	0.5	0.013125
9.641667	0.5	0.013750
9.650000	0.5	0.014000
9.658333	0.5	0.014125
9.666667	0.5	0.014125
9.675000	0.5	0.014000
9.683333	0.5	0.014250
9.691667	0.5	0.014750
9.700000	0.5	0.014875
9.708333	0.5	0.015250
9.716667	0.5	0.015500
9.725000	0.5	0.016000
9.733333	0.5	0.015875
9.741667	0.5	0.016000
9.750000	0.5	0.016375
9.758333	0.5	0.016750
9.766667	0.5	0.017250
9.775000	0.5	0.017750
9.783333	0.5	0.018125
9.791667	0.5	0.018500
9.800000	0.5	0.019125
9.808333	0.5	0.019625
9.816667	0.5	0.019750
9.825000	0.5	0.019500
9.833333	0.5	0.019750
9.841667	0.5	0.020125
9.850000	0.5	0.020250
9.858333	0.5	0.020625
9.866667	0.5	0.021250
9.875000	0.5	0.021500
9.883333	0.5	0.021750
9.891667	0.5	0.022125
9.900000	0.5	0.022125
9.908333	0.5	0.022500
9.916667	0.5	0.022875
9.925000	0.5	0.023125
9.933333	0.5	0.023625
9.941667	0.5	0.023875
9.950000	0.5	0.024000
9.958333	0.5	0.024250
9.966667	0.5	0.024500
9.975000	0.5	0.024250
9.983333	0.5	0.024125
9.991667	0.5	0.024500
10.000000	0.5	0.024500
10.008333	0.5	0.024875
10.016667	0.5	0.024125
10.025000	0.5	0.024250
10.033333	0.5	0.024500
10.041667	0.5	0.024500
10.050000	0.5	0.024750
10.058333	0.5	0.024875
10.066667	0.5	0.024875
10.075000	0.5	0.025000
10.083333	0.5	0.025250
10.091667	0.5	0.025375
10.100000	0.5	0.025625
10.108333	0.5	0.026000
10.116667	0.5	0.026375
10.125000	0.5	0.026500
10.133333	0.5	0.026375
10.141667	0.5	0.026500
10.150000	0.5	0.026875
10.158333	0.5	0.027125
10.166667	0.5	0.027500
10.175000	0.5	0.027625
10.183333	0.5	0.027875
10.191667	0.5	0.028000
10.200000	0.5	0.028375
10.208333	0.5	0.028875
10.216667	0.5	0.028875
10.225000	0.5	0.029250
10.233333	0.5	0.029500
10.241667	0.5	0.030250
10.250000	0.5	0.031125
10.258333	0.5	0.031625
10.266667	0.5	0.031875
10.275000	0.5	0.032750
10.283333	0.5	0.034000
10.291667	0.5	0.035750
10.300000	0.5	0.038000
10.308333	0.5	0.041000
10.316667	0.5	0.045125
10.325000	0.5	0.049875
10.333333	0.5	0.055375
10.341667	0.5	0.061875
10.350000	0.5	0.069875
10.358333	0.5	0.079375
10.366667	0.5	0.090625
10.375000	0.5	0.103875
10.383333	0.5	0.119625
10.391667	0.5	0.139250
10.400000	0.5	0.162375
10.408333	0.5	0.189875
10.416667	0.5	0.222500
10.425000	0.5	0.261875
10.433333	0.5	0.309500
10.441667	0.5	0.367625
10.450000	0.5	0.438000
10.458333	0.5	0.524000
10.466667	0.5	0.628625
10.475000	0.5	0.755625
10.483333	0.5	0.910500
10.491667	0.5	1.096875
10.500000	0.5	1.320625
10.508333	0.5	1.587375
10.516667	0.5	1.903625
10.525000	0.5	2.274875
10.533333	0.5	2.707000
10.541667	0.5	3.204625
10.550000	0.5	3.770625
10.558333	0.5	4.407875
10.566667	0.5	5.115250
10.575000	0.5	5.890625
10.583333	0.5	6.729000
10.591667	0.5	7.622750
10.600000	0.5	8.560125
10.608333	0.5	9.527500
10.616667	0.5	10.509125
10.625000	0.5	11.486875
10.633333	0.5	12.442000
10.641667	0.5	13.353250
10.650000	0.5	14.201500
10.658333	0.5	14.967125
10.666667	0.5	15.632750
10.675000	0.5	16.182750
10.683333	0.5	16.605750
10.691667	0.5	16.892000
10.700000	0.5	17.037250
10.708333	0.5	17.040125
10.716667	0.5	16.903875
10.725000	0.5	16.634250
10.733333	0.5	16.241125
10.741667	0.5	15.736625
10.750000	0.5	15.134250
10.758333	0.5	14.450500
10.766667	0.5	13.701500
10.775000	0.5	12.903875
10.783333	0.5	12.073250
10.791667	0.5	11.225250
10.800000	0.5	10.373000
10.808333	0.5	9.529750
10.816667	0.5	8.706250
10.825000	0.5	7.911875
10.833333	0.5	7.153750
10.841667	0.5	6.437750
10.850000	0.5	5.767875
10.858333	0.5	5.145750
10.866667	0.5	4.573250
10.875000	0.5	4.050750
10.883333	0.5	3.576625
10.891667	0.5	3.148875
10.900000	0.5	2.765375
10.908333	0.5	2.423500
10.916667	0.5	2.120375
10.925000	0.5	1.853375
10.933333	0.5	1.618125
10.941667	0.5	1.412250
10.950000	0.5	1.232250
10.958333	0.5	1.075625
10.966667	0.5	0.940000
10.975000	0.5	0.821875
10.983333	0.5	0.720000
10.991667	0.5	0.631875
11.000000	0.5	0.556125
11.008333	0.5	0.490375
11.016667	0.5	0.434000
11.025000	0.5	0.385375
11.033333	0.5	0.342625
11.041667	0.5	0.306125
11.050000	0.5	0.274500
11.058333	0.5	0.247000
11.066667	0.5	0.222875
11.075000	0.5	0.202250
11.083333	0.5	0.184250
11.091667	0.5	0.168375
11.100000	0.5	0.154875
11.108333	0.5	0.142500
11.116667	0.5	0.132125
11.125000	0.5	0.123000
11.133333	0.5	0.115000
11.141667	0.5	0.107750
11.150000	0.5	0.101000
11.158333	0.5	0.095500
11.166667	0.5	0.090125
11.175000	0.5	0.085250
11.183333	0.5	0.081125
11.191667	0.5	0.077500
11.200000	0.5	0.073625
11.208333	0.5	0.070500
11.216667	0.5	0.067500
11.225000	0.5	0.065500
11.233333	0.5	0.063500
11.241667	0.5	0.061500
11.250000	0.5	0.059375
11.258333	0.5	0.057500
11.266667	0.5	0.056125
11.275000	0.5	0.054875
11.283333	0.5	0.053625
11.291667	0.5	0.052250
11.300000	0.5	0.051250
11.308333	0.5	0.050250
11.316667	0.5	0.049250
11.325000	0.5	0.048250
11.333333	0.5	0.047500
11.341667	0.5	0.047125
11.350000	0.5	0.046625
11.358333	0.5	0.046250
11.366667	0.5	0.046125
11.375000	0.5	0.045625
11.383333	0.5	0.045250
11.391667	0.5	0.045000
11.400000	0.5	0.044625
11.408333	0.5	0.044250
11.416667	0.5	0.044250
11.425000	0.5	0.044375
11.433333	0.5	0.043875
11.441667	0.5	0.043625
11.450000	0.5	0.043500
11.458333	0.5	0.043500
11.466667	0.5	0.043500
11.475000	0.5	0.043125
11.483333	0.5	0.043375
11.491667	0.5	0.043500
11.500000	0.5	0.043375
11.508333	0.5	0.043750
11.516667	0.5	0.043875
11.525000	0.5	0.043750
11.533333	0.5	0.043625
11.541667	0.5	0.044250
11.550000	0.5	0.044750
11.558333	0.5	0.044875
11.566667	0.5	0.044875
11.575000	0.5	0.045000
11.583333	0.5	0.044875
11.591667	0.5	0.045125
11.600000	0.5	0.045125
11.608333	0.5	0.045250
11.616667	0.5	0.045250
11.625000	0.5	0.045125
11.633333	0.5	0.045375
11.641667	0.5	0.045875
11.650000	0.5	0.046250
11.658333	0.5	0.045625
11.666667	0.5	0.045875
11.675000	0.5	0.045875
11.683333	0.5	0.045750
11.691667	0.5	0.045750
11.700000	0.5	0.045625
11.708333	0.5	0.045750
11.716667	0.5	0.045875
11.725000	0.5	0.046125
11.733333	0.5	0.045875
11.741667	0.5	0.046000
11.750000	0.5	0.045625
11.758333	0.5	0.045375
11.766667	0.5	0.045375
11.775000	0.5	0.045250
11.783333	0.5	0.045375
11.791667	0.5	0.045375
11.800000	0.5	0.045000
11.808333	0.5	0.044625
11.816667	0.5	0.044125
11.825000	0.5	0.043625
11.833333	0.5	0.042875
11.841667	0.5	0.042625
11.850000	0.5	0.042500
11.858333	0.5	0.042000
11.866667	0.5	0.041750
11.875000	0.5	0.041250
11.883333	0.5	0.040625
11.891667	0.5	0.040125
11.900000	0.5	0.039500
11.908333	0.5	0.038875
11.916667	0.5	0.038750
11.925000	0.5	0.038250
11.933333	0.5	0.037500
11.941667	0.5	0.036875
11.950000	0.5	0.036125
11.958333	0.5	0.035875
11.966667	0.5	0.035375
11.975000	0.5	0.034625
11.983333	0.5	0.034000
11.991667	0.5	0.033375
12.000000	0.5	0.032375
12.008333	0.5	0.031500
12.016667	0.5	0.030750
12.025000	0.5	0.030375
12.033333	0.5	0.029875
12.041667	0.5	0.029250
12.050000	0.5	0.028625
12.058333	0.5	0.028125
12.066667	0.5	0.028000
12.075000	0.5	0.027625
12.083333	0.5	0.027250
12.091667	0.5	0.026750
12.100000	0.5	0.026125
12.108333	0.5	0.025500
12.116667	0.5	0.025500
12.125000	0.5	0.025500
12.133333	0.5	0.025250
12.141667	0.5	0.024625
12.150000	0.5	0.024625
12.158333	0.5	0.024500
12.166667	0.5	0.024250
12.175000	0.5	0.024000
12.183333	0.5	0.023875
12.191667	0.5	0.024125
12.200000	0.5	0.024375
12.208333	0.5	0.024125
12.216667	0.5	0.024125
12.225000	0.5	0.024000
12.233333	0.5	0.023875
12.241667	0.5	0.023625
12.250000	0.5	0.023500
12.258333	0.5	0.023375
12.266667	0.5	0.023375
12.275000	0.5	0.023750
12.283333	0.5	0.023750
12.291667	0.5	0.023750
12.300000	0.5	0.024375
12.308333	0.5	0.025125
12.316667	0.5	0.025375
12.325000	0.5	0.025500
12.333333	0.5	0.025750
12.341667	0.5	0.026375
12.350000	0.5	0.026500
12.358333	0.5	0.026625
12.366667	0.5	0.026500
12.375000	0.5	0.026250
12.383333	0.5	0.026000
12.391667	0.5	0.025875
12.400000	0.5	0.026000
12.408333	0.5	0.025875
12.416667	0.5	0.026000
12.425000	0.5	0.025875
12.433333	0.5	0.025875
12.441667	0.5	0.026000
12.450000	0.5	0.026250
12.458333	0.5	0.026250
12.466667	0.5	0.026250
12.475000	0.5	0.026375
12.483333	0.5	0.026500
12.491667	0.5	0.026625
12.500000	0.5	0.026375
12.508333	0.5	0.026625
12.516667	0.5	0.026375
12.525000	0.5	0.026125
12.533333	0.5	0.025875
12.541667	0.5	0.025375
12.550000	0.5	0.025125
12.558333	0.5	0.025250
12.566667	0.5	0.025500
12.575000	0.5	0.025750
12.583333	0.5	0.025125
12.591667	0.5	0.024750
12.600000	0.5	0.024500
12.608333	0.5	0.024375
12.616667	0.5	0.024375
12.625000	0.5	0.024875
12.633333	0.5	0.024625
12.641667	0.5	0.024625
12.650000	0.5	0.025125
12.658333	0.5	0.025375
12.666667	0.5	0.025625
12.675000	0.5	0.025375
12.683333	0.5	0.024875
12.691667	0.5	0.024250
12.700000	0.5	0.024500
12.708333	0.5	0.024250
12.716667	0.5	0.024250
12.725000	0.5	0.024000
12.733333	0.5	0.023875
12.741667	0.5	0.023875
12.750000	0.5	0.023750
12.758333	0.5	0.023500
12.766667	0.5	0.023250
12.775000	0.5	0.022875
12.783333	0.5	0.022375
12.791667	0.5	0.021750
12.800000	0.5	0.021250
12.808333	0.5	0.020750
12.816667	0.5	0.020000
12.825000	0.5	0.019375
12.833333	0.5	0.019125
12.841667	0.5	0.018750
12.850000	0.5	0.018500
12.858333	0.5	0.017750
12.866667	0.5	0.017500
12.875000	0.5	0.016875
12.883333	0.5	0.016000
12.891667	0.5	0.015625
12.900000	0.5	0.015000
12.908333	0.5	0.014375
12.916667	0.5	0.013750
12.925000	0.5	0.012875
12.933333	0.5	0.012000
12.941667	0.5	0.011375
12.950000	0.5	0.010500
12.958333	0.5	0.009625
12.966667	0.5	0.008750
12.975000	0.5	0.007500
12.983333	0.5	0.006750
12.991667	0.5	0.005875
13.000000	0.5	0.005125
13.008333	0.5	0.004375
13.016667	0.5	0.003750
13.025000	0.5	0.002750
13.033333	0.5	0.002000
13.041667	0.5	0.001125
13.050000	0.5	0.000250
13.058333	0.5	-0.000625
13.066667	0.5	-0.001125
13.075000	0.5	-0.001625
13.083333	0.5	-0.002375
13.091667	0.5	-0.003000
13.100000	0.5	-0.003375
13.108333	0.5	-0.003250
13.116667	0.5	-0.004125
13.125000	0.5	-0.005000
13.133333	0.5	-0.005875
13.141667	0.5	-0.006250
13.150000	0.5	-0.006625
13.158333	0.5	-0.007000
13.166667	0.5	-0.007125
13.175000	0.5	-0.007500
13.183333	0.5	-0.007875
13.191667	0.5	-0.008250
13.200000	0.5	-0.008750
13.208333	0.5	-0.009000
13.216667	0.5	-0.009875
13.225000	0.5	-0.009875
13.233333	0.5	-0.009500
13.241667	0.5	-0.009625
13.250000	0.5	-0.010000
13.258333	0.5	-0.009875
13.266667	0.5	-0.009750
13.275000	0.5	-0.010250
13.283333	0.5	-0.010500
13.291667	0.5	-0.010250
13.300000	0.5	-0.009875
13.308333	0.5	-0.009750
13.316667	0.5	-0.009500
13.325000	0.5	-0.008750
13.333333	0.5	-0.008375
13.341667	0.5	-0.007875
13.350000	0.5	-0.007625
13.358333	0.5	-0.007625
13.366667	0.5	-0.007375
13.375000	0.5	-0.007000
13.383333	0.5	-0.006500
13.391667	0.5	-0.006125
13.400000	0.5	-0.005500
13.408333	0.5	-0.005125
13.416667	0.5	-0.004625
13.425000	0.5	-0.003875
13.433333	0.5	-0.003125
13.441667	0.5	-0.002625
13.450000	0.5	-0.002000
13.458333	0.5	-0.001750
13.466667	0.5	-0.001625
13.475000	0.5	-0.001250
13.483333	0.5	-0.000500
13.491667	0.5	0.000000
13.500000	0.5	0.000500
13.508333	0.5	0.001000
13.516667	0.5	0.001625
13.525000	0.5	0.002125
13.533333	0.5	0.002875
13.541667	0.5	0.003750
13.550000	0.5	0.004375
13.558333	0.5	0.005000
13.566667	0.5	0.005375
13.575000	0.5	0.005500
13.583333	0.5	0.005750
13.591667	0.5	0.006375
13.600000	0.5	0.006750
13.608333	0.5	0.006875
13.616667	0.5	0.007375
13.625000	0.5	0.007875
13.633333	0.5	0.008250
13.641667	0.5	0.008500
13.650000	0.5	0.009125
13.658333	0.5	0.009375
13.666667	0.5	0.010125
13.675000	0.5	0.010750
13.683333	0.5	0.011375
13.691667	0.5	0.011875
13.700000	0.5	0.012250
13.708333	0.5	0.012875
13.716667	0.5	0.013000
13.725000	0.5	0.012875
13.733333	0.5	0.013500
13.741667	0.5	0.013375
13.750000	0.5	0.014375
13.758333	0.5	0.015000
13.766667	0.5	0.015375
13.775000	0.5	0.015625
13.783333	0.5	0.015750
13.791667	0.5	0.016250
13.800000	0.5	0.016250
13.808333	0.5	0.016375
13.816667	0.5	0.016625
13.825000	0.5	0.016625
13.833333	0.5	0.016875
13.841667	0.5	0.016875
13.850000	0.5	0.017375
13.858333	0.5	0.017375
13.866667	0.5	0.017625
13.875000	0.5	0.017875
13.883333	0.5	0.018500
13.891667	0.5	0.018625
13.900000	0.5	0.018500
13.908333	0.5	0.018875
13.916667	0.5	0.018875
13.925000	0.5	0.019125
13.933333	0.5	0.019375
13.941667	0.5	0.019750
13.950000	0.5	0.020125
13.958333	0.5	0.021125
13.966667	0.5	0.021000
13.975000	0.5	0.021125
13.983333	0.5	0.022000
13.991667	0.5	0.022000
14.000000	0.5	0.022375
14.008333	0.5	0.022875
14.016667	0.5	0.023250
14.025000	0.5	0.023750
14.033333	0.5	0.023875
14.041667	0.5	0.024250
14.050000	0.5	0.024875
14.058333	0.5	0.025125
14.066667	0.5	0.025250
14.075000	0.5	0.025125
14.083333	0.5	0.025250
14.091667	0.5	0.025250
14.100000	0.5	0.025375
14.108333	0.5	0.025375
14.116667	0.5	0.025125
14.125000	0.5	0.024875
14.133333	0.5	0.024625
14.141667	0.5	0.024250
14.150000	0.5	0.023625
14.158333	0.5	0.023000
14.166667	0.5	0.022500
14.175000	0.5	0.022125
14.183333	0.5	0.021375
14.191667	0.5	0.020875
14.200000	0.5	0.020125
14.208333	0.5	0.019500
14.216667	0.5	0.018750
14.225000	0.5	0.018000
14.233333	0.5	0.017875
14.241667	0.5	0.017125
14.250000	0.5	0.016500
14.258333	0.5	0.016250
14.266667	0.5	0.015625
14.275000	0.5	0.015125
14.283333	0.5	0.014500
14.291667	0.5	0.013750
14.300000	0.5	0.013500
14.308333	0.5	0.013000
14.316667	0.5	0.012500
14.325000	0.5	0.012500
14.333333	0.5	0.012250
14.341667	0.5	0.012125
14.350000	0.5	0.011625
14.358333	0.5	0.011375
14.366667	0.5	0.011000
14.375000	0.5	0.010500
14.383333	0.5	0.010250
14.391667	0.5	0.010250
14.400000	0.5	0.010000
14.408333	0.5	0.009625
14.416667	0.5	0.009250
14.425000	0.5	0.008750
14.433333	0.5	0.008625
14.441667	0.5	0.008625
14.450000	0.5	0.008750
14.458333	0.5	0.008875
14.466667	0.5	0.008750
14.475000	0.5	0.008500
14.483333	0.5	0.008875
14.491667	0.5	0.008875
14.500000	0.5	0.008750
14.508333	0.5	0.008625
14.516667	0.5	0.009000
14.525000	0.5	0.008625
14.533333	0.5	0.008875
14.541667	0.5	0.008750
14.550000	0.5	0.008750
14.558333	0.5	0.008500
14.566667	0.5	0.008000
14.575000	0.5	0.008000
14.583333	0.5	0.008000
14.591667	0.5	0.007500
14.600000	0.5	0.007250
14.608333	0.5	0.007125
14.616667	0.5	0.007000
14.625000	0.5	0.006625
14.633333	0.5	0.006750
14.641667	0.5	0.006500
14.650000	0.5	0.006375
14.658333	0.5	0.006500
14.666667	0.5	0.006250
14.675000	0.5	0.006125
14.683333	0.5	0.006000
14.691667	0.5	0.006375
14.700000	0.5	0.005875
14.708333	0.5	0.005500
14.716667	0.5	0.005875
14.725000	0.5	0.006000
14.733333	0.5	0.006250
14.741667	0.5	0.006375
14.750000	0.5	0.006500
14.758333	0.5	0.006500
14.766667	0.5	0.006625
14.775000	0.5	0.006625
14.783333	0.5	0.006625
14.791667	0.5	0.006750
14.800000	0.5	0.007250
14.808333	0.5	0.007750
14.816667	0.5	0.008000
14.825000	0.5	0.008500
14.833333	0.5	0.008500
14.841667	0.5	0.008875
14.850000	0.5	0.009000
14.858333	0.5	0.009250
14.866667	0.5	0.009375
14.875000	0.5	0.009625
14.883333	0.5	0.009875
14.891667	0.5	0.010000
14.900000	0.5	0.010250
14.908333	0.5	0.010875
14.916667	0.5	0.010875
14.925000	0.5	0.010500
14.933333	0.5	0.010750
14.941667	0.5	0.010875
14.950000	0.5	0.010875
14.958333	0.5	0.011000
14.966667	0.5	0.011000
14.975000	0.5	0.011125
14.983333	0.5	0.011125
14.991667	0.5	0.011500
15.000000	0.5	0.011250
15.008333	0.5	0.010875
15.016667	0.5	0.011000
15.025000	0.5	0.010875
15.033333	0.5	0.011125
15.041667	0.5	0.010875
15.050000	0.5	0.011125
15.058333	0.5	0.011125
15.066667	0.5	0.011125
15.075000	0.5	0.011000
15.083333	0.5	0.011250
15.091667	0.5	0.011000
15.100000	0.5	0.010875
15.108333	0.5	0.010375
15.116667	0.5	0.010250
15.125000	0.5	0.010000
15.133333	0.5	0.009875
15.141667	0.5	0.009750
15.150000	0.5	0.009625
15.158333	0.5	0.009375
15.166667	0.5	0.009125
15.175000	0.5	0.009000
15.183333	0.5	0.008750
15.191667	0.5	0.008500
15.200000	0.5	0.008250
15.208333	0.5	0.007875
15.216667	0.5	0.007500
15.225000	0.5	0.007250
15.233333	0.5	0.007250
15.241667	0.5	0.007750
15.250000	0.5	0.007250
15.258333	0.5	0.007125
15.266667	0.5	0.007000
15.275000	0.5	0.006250
15.283333	0.5	0.005875
15.291667	0.5	0.005625
15.300000	0.5	0.005375
15.308333	0.5	0.005125
15.316667	0.5	0.005250
15.325000	0.5	0.005000
15.333333	0.5	0.004375
15.341667	0.5	0.003875
15.350000	0.5	0.003500
15.358333	0.5	0.003250
15.366667	0.5	0.002625
15.375000	0.5	0.002250
15.383333	0.5	0.002125
15.391667	0.5	0.002125
15.400000	0.5	0.001625
15.408333	0.5	0.001375
15.416667	0.5	0.001000
15.425000	0.5	0.000875
15.433333	0.5	0.000250
15.441667	0.5	0.000000
15.450000	0.5	-0.000500
15.458333	0.5	-0.000625
15.466667	0.5	-0.001250
15.475000	0.5	-0.001625
15.483333	0.5	-0.001750
15.491667	0.5	-0.002000
15.500000	0.5	-0.002375
15.508333	0.5	-0.003000
15.516667	0.5	-0.003625
15.525000	0.5	-0.003750
15.533333	0.5	-0.003375
15.541667	0.5	-0.003625
15.550000	0.5	-0.003875
15.558333	0.5	-0.003750
15.566667	0.5	-0.004250
15.575000	0.5	-0.004125
15.583333	0.5	-0.004125
15.591667	0.5	-0.003750
15.600000	0.5	-0.003750
15.608333	0.5	-0.003250
15.616667	0.5	-0.003250
15.625000	0.5	-0.002875
15.633333	0.5	-0.002625
15.641667	0.5	-0.002875
15.650000	0.5	-0.003250
15.658333	0.5	-0.002875
15.666667	0.5	-0.002500
15.675000	0.5	-0.002125
15.683333	0.5	-0.001750
15.691667	0.5	-0.001375
15.700000	0.5	-0.001000
15.708333	0.5	-0.000750
15.716667	0.5	-0.000250
15.725000	0.5	0.000000
15.733333	0.5	0.000750
15.741667	0.5	0.001125
15.750000	0.5	0.001125
15.758333	0.5	0.001250
15.766667	0.5	0.001625
15.775000	0.5	0.001875
15.783333	0.5	0.002500
15.791667	0.5	0.003125
15.800000	0.5	0.003875
15.808333	0.5	0.004500
15.816667	0.5	0.005250
15.825000	0.5	0.005875
15.833333	0.5	0.006250
15.841667	0.5	0.006250
15.850000	0.5	0.006375
15.858333	0.5	0.006875
15.866667	0.5	0.007125
15.875000	0.5	0.007375
15.883333	0.5	0.008000
15.891667	0.5	0.008125
15.900000	0.5	0.008250
15.908333	0.5	0.008250
15.916667	0.5	0.008125
15.925000	0.5	0.008375
15.933333	0.5	0.008250
15.941667	0.5	0.008375
15.950000	0.5	0.008875
15.958333	0.5	0.009125
15.966667	0.5	0.009000
15.975000	0.5	0.009375
15.983333	0.5	0.009875
15.991667	0.5	0.010250
16.000000	0.5	0.010250
16.008333	0.5	0.010375
16.016667	0.5	0.010625
16.025000	0.5	0.010625
16.033333	0.5	0.010750
16.041667	0.5	0.011125
16.050000	0.5	0.011375
16.058333	0.5	0.011250
16.066667	0.5	0.011375
16.075000	0.5	0.011250
16.083333	0.5	0.011000
16.091667	0.5	0.011125
16.100000	0.5	0.011125
16.108333	0.5	0.011250
16.116667	0.5	0.011125
16.125000	0.5	0.011000
16.133333	0.5	0.011375
16.141667	0.5	0.011625
16.150000	0.5	0.011875
16.158333	0.5	0.011750
16.166667	0.5	0.011250
16.175000	0.5	0.011625
16.183333	0.5	0.011750
16.191667	0.5	0.011875
16.200000	0.5	0.011875
16.208333	0.5	0.011875
16.216667	0.5	0.011750
16.225000	0.5	0.012125
16.233333	0.5	0.012125
16.241667	0.5	0.012000
16.250000	0.5	0.012500
16.258333	0.5	0.012125
16.266667	0.5	0.011875
16.275000	0.5	0.011750
16.283333	0.5	0.011500
16.291667	0.5	0.011250
16.300000	0.5	0.010875
16.308333	0.5	0.010375
16.316667	0.5	0.010125
16.325000	0.5	0.009750
16.333333	0.5	0.009500
16.341667	0.5	0.009375
16.350000	0.5	0.009000
16.358333	0.5	0.008750
16.366667	0.5	0.008500
16.375000	0.5	0.008000
16.383333	0.5	0.007625
16.391667	0.5	0.007125
16.400000	0.5	0.006500
16.408333	0.5	0.005750
16.416667	0.5	0.005125
16.425000	0.5	0.004750
16.433333	0.5	0.004625
16.441667	0.5	0.003750
16.450000	0.5	0.003125
16.458333	0.5	0.002125
16.466667	0.5	0.001500
16.475000	0.5	0.000750
16.483333	0.5	0.000000
16.491667	0.5	-0.000125
16.500000	0.5	-0.001250
16.508333	0.5	-0.001625
16.516667	0.5	-0.002125
16.525000	0.5	-0.002875
16.533333	0.5	-0.003500
16.541667	0.5	-0.004000
16.550000	0.5	-0.004750
16.558333	0.5	-0.005375
16.566667	0.5	-0.006000
16.575000	0.5	-0.007000
16.583333	0.5	-0.007375
16.591667	0.5	-0.007625
16.600000	0.5	-0.007875
16.608333	0.5	-0.008125
16.616667	0.5	-0.008750
16.625000	0.5	-0.009125
16.633333	0.5	-0.009500
16.641667	0.5	-0.009125
16.650000	0.5	-0.009250
16.658333	0.5	-0.009750
16.666667	0.5	-0.010250
16.675000	0.5	-0.010375
16.683333	0.5	-0.010500
16.691667	0.5	-0.010875
16.700000	0.5	-0.011000
16.708333	0.5	-0.011250
16.716667	0.5	-0.011000
16.725000	0.5	-0.010625
16.733333	0.5	-0.010375
16.741667	0.5	-0.010125
16.750000	0.5	-0.010500
16.758333	0.5	-0.011125
16.766667	0.5	-0.011125
16.775000	0.5	-0.011250
16.783333	0.5	-0.011500
16.791667	0.5	-0.011750
16.800000	0.5	-0.011875
16.808333	0.5	-0.012375
16.816667	0.5	-0.012875
16.825000	0.5	-0.012500
16.833333	0.5	-0.012625
16.841667	0.5	-0.012750
16.850000	0.5	-0.012750
16.858333	0.5	-0.012875
16.866667	0.5	-0.012500
16.875000	0.5	-0.012125
16.883333	0.5	-0.012125
16.891667	0.5	-0.011750
16.900000	0.5	-0.011250
16.908333	0.5	-0.011375
16.916667	0.5	-0.011625
16.925000	0.5	-0.011500
16.933333	0.5	-0.011250
16.941667	0.5	-0.011250
16.950000	0.5	-0.011250
16.958333	0.5	-0.011375
16.966667	0.5	-0.011625
16.975000	0.5	-0.011750
16.983333	0.5	-0.011500
16.991667	0.5	-0.011500
17.000000	0.5	-0.011750
17.008333	0.5	-0.012125
17.016667	0.5	-0.012375
17.025000	0.5	-0.012625
17.033333	0.5	-0.013125
17.041667	0.5	-0.013625
17.050000	0.5	-0.013875
17.058333	0.5	-0.014250
17.066667	0.5	-0.015375
17.075000	0.5	-0.016500
17.083333	0.5	-0.017625
17.091667	0.5	-0.019625
17.100000	0.5	-0.021000
17.108333	0.5	-0.022375
17.116667	0.5	-0.024375
17.125000	0.5	-0.026125
17.133333	0.5	-0.028000
17.141667	0.5	-0.030000
17.150000	0.5	-0.032125
17.158333	0.5	-0.035000
17.166667	0.5	-0.038000
17.175000	0.5	-0.040250
17.183333	0.5	-0.043500
17.191667	0.5	-0.046750
17.200000	0.5	-0.050125
17.208333	0.5	-0.053625
17.216667	0.5	-0.056875
17.225000	0.5	-0.060625
17.233333	0.5	-0.064500
17.241667	0.5	-0.067875
17.250000	0.5	-0.071125
17.258333	0.5	-0.073750
17.266667	0.5	-0.077000
17.275000	0.5	-0.079625
17.283333	0.5	-0.082250
17.291667	0.5	-0.083750
17.300000	0.5	-0.085750
17.308333	0.5	-0.087125
17.316667	0.5	-0.088000
17.325000	0.5	-0.088375
17.333333	0.5	-0.088000
17.341667	0.5	-0.088000
17.350000	0.5	-0.087125
17.358333	0.5	-0.085875
17.366667	0.5	-0.084125
17.375000	0.5	-0.082500
17.383333	0.5	-0.080125
17.391667	0.5	-0.077375
17.400000	0.5	-0.074750
17.408333	0.5	-0.071750
17.416667	0.5	-0.068375
17.425000	0.5	-0.064625
17.433333	0.5	-0.061125
17.441667	0.5	-0.057375
17.450000	0.5	-0.053750
17.458333	0.5	-0.049875
17.466667	0.5	-0.046000
17.475000	0.5	-0.042250
17.483333	0.5	-0.038250
17.491667	0.5	-0.034250
17.500000	0.5	-0.030875
17.508333	0.5	-0.027500
17.516667	0.5	-0.024375
17.525000	0.5	-0.021500
17.533333	0.5	-0.018375
17.541667	0.5	-0.015875
17.550000	0.5	-0.013625
17.558333	0.5	-0.011125
17.566667	0.5	-0.009375
17.575000	0.5	-0.007750
17.583333	0.5	-0.006250
17.591667	0.5	-0.004500
17.600000	0.5	-0.002875
17.608333	0.5	-0.001375
17.616667	0.5	-0.000125
17.625000	0.5	0.001125
17.633333	0.5	0.001750
17.641667	0.5	0.002375
17.650000	0.5	0.003125
17.658333	0.5	0.003625
17.666667	0.5	0.004000
17.675000	0.5	0.004125
17.683333	0.5	0.004625
17.691667	0.5	0.004625
17.700000	0.5	0.005375
17.708333	0.5	0.006000
17.716667	0.5	0.006250
17.725000	0.5	0.006500
17.733333	0.5	0.006750
17.741667	0.5	0.006750
17.750000	0.5	0.006750
17.758333	0.5	0.007000
17.766667	0.5	0.006875
17.775000	0.5	0.007250
17.783333	0.5	0.007375
17.791667	0.5	0.007500
17.800000	0.5	0.007250
17.808333	0.5	0.007125
17.816667	0.5	0.007125
17.825000	0.5	0.007125
17.833333	0.5	0.007000
17.841667	0.5	0.006625
17.850000	0.5	0.006875
17.858333	0.5	0.007250
17.866667	0.5	0.007375
17.875000	0.5	0.006875
17.883333	0.5	0.006625
17.891667	0.5	0.006875
17.900000	0.5	0.006875
17.908333	0.5	0.006875
17.916667	0.5	0.006750
17.925000	0.5	0.006750
17.933333	0.5	0.006125
17.941667	0.5	0.006000
17.950000	0.5	0.006000
17.958333	0.5	0.006125
17.966667	0.5	0.006125
17.975000	0.5	0.006250
17.983333	0.5	0.006125
17.991667	0.5	0.006125
18.000000	0.5	0.006125
18.008333	0.5	0.006125
18.016667	0.5	0.006125
18.025000	0.5	0.006125
18.033333	0.5	0.005750
18.041667	0.5	0.005750
18.050000	0.5	0.005250
18.058333	0.5	0.005125
18.066667	0.5	0.005125
18.075000	0.5	0.004625
18.083333	0.5	0.004875
18.091667	0.5	0.004625
18.100000	0.5	0.003875
18.108333	0.5	0.003125
18.116667	0.5	0.003000
18.125000	0.5	0.002500
18.133333	0.5	0.002125
18.141667	0.5	0.001375
18.150000	0.5	0.000625
18.158333	0.5	-0.000375
18.166667	0.5	-0.002000
18.175000	0.5	-0.003500
18.183333	0.5	-0.004000
18.191667	0.5	-0.004750
18.200000	0.5	-0.005875
18.208333	0.5	-0.007125
18.216667	0.5	-0.008250
18.225000	0.5	-0.009625
18.233333	0.5	-0.010875
18.241667	0.5	-0.012000
18.250000	0.5	-0.013250
18.258333	0.5	-0.015000
18.266667	0.5	-0.016375
18.275000	0.5	-0.018125
18.283333	0.5	-0.019375
18.291667	0.5	-0.020750
18.300000	0.5	-0.022000
18.308333	0.5	-0.023625
18.316667	0.5	-0.025375
18.325000	0.5	-0.026750
18.333333	0.5	-0.028125
18.341667	0.5	-0.029375
18.350000	0.5	-0.030500
18.358333	0.5	-0.031625
18.366667	0.5	-0.032625
18.375000	0.5	-0.033375
18.383333	0.5	-0.033875
18.391667	0.5	-0.034375
18.400000	0.5	-0.034500
18.408333	0.5	-0.035000
18.416667	0.5	-0.035250
18.425000	0.5	-0.035625
18.433333	0.5	-0.035500
18.441667	0.5	-0.035000
18.450000	0.5	-0.034875
18.458333	0.5	-0.034750
18.466667	0.5	-0.034375
18.475000	0.5	-0.033500
18.483333	0.5	-0.032875
18.491667	0.5	-0.032125
18.500000	0.5	-0.031500
18.508333	0.5	-0.030625
18.516667	0.5	-0.029750
18.525000	0.5	-0.029000
18.533333	0.5	-0.028125
18.541667	0.5	-0.027375
18.550000	0.5	-0.027000
18.558333	0.5	-0.026000
18.566667	0.5	-0.025500
18.575000	0.5	-0.025000
18.583333	0.5	-0.024375
18.591667	0.5	-0.024250
18.600000	0.5	-0.024375
18.608333	0.5	-0.023875
18.616667	0.5	-0.023125
18.625000	0.5	-0.022750
18.633333	0.5	-0.022500
18.641667	0.5	-0.022750
18.650000	0.5	-0.022875
18.658333	0.5	-0.023000
18.666667	0.5	-0.023000
18.675000	0.5	-0.023500
18.683333	0.5	-0.023875
18.691667	0.5	-0.024375
18.700000	0.5	-0.024625
18.708333	0.5	-0.025250
18.716667	0.5	-0.025875
18.725000	0.5	-0.026500
18.733333	0.5	-0.027125
18.741667	0.5	-0.027875
18.750000	0.5	-0.028250
18.758333	0.5	-0.028625
18.766667	0.5	-0.029125
18.775000	0.5	-0.029750
18.783333	0.5	-0.030375
18.791667	0.5	-0.030625
18.800000	0.5	-0.031125
18.808333	0.5	-0.032000
18.816667	0.5	-0.032750
18.825000	0.5	-0.033250
18.833333	0.5	-0.033750
18.841667	0.5	-0.034500
18.850000	0.5	-0.035000
18.858333	0.5	-0.035625
18.866667	0.5	-0.036125
18.875000	0.5	-0.036625
18.883333	0.5	-0.036750
18.891667	0.5	-0.036750
18.900000	0.5	-0.037125
18.908333	0.5	-0.037625
18.916667	0.5	-0.038250
18.925000	0.5	-0.038250
18.933333	0.5	-0.038125
18.941667	0.5	-0.038875
18.950000	0.5	-0.039250
18.958333	0.5	-0.039250
18.966667	0.5	-0.039500
18.975000	0.5	-0.039375
18.983333	0.5	-0.039500
18.991667	0.5	-0.039750
19.000000	0.5	-0.040000
19.008333	0.5	-0.040125
19.016667	0.5	-0.040125
19.025000	0.5	-0.039875
19.033333	0.5	-0.039625
19.041667	0.5	-0.039500
19.050000	0.5	-0.039125
19.058333	0.5	-0.039125
19.066667	0.5	-0.039250
19.075000	0.5	-0.039125
19.083333	0.5	-0.038750
19.091667	0.5	-0.038500
19.100000	0.5	-0.038125
19.108333	0.5	-0.037750
19.116667	0.5	-0.037375
19.125000	0.5	-0.037125
19.133333	0.5	-0.036875
19.141667	0.5	-0.037000
19.150000	0.5	-0.036875
19.158333	0.5	-0.036250
19.166667	0.5	-0.036125
19.175000	0.5	-0.035500
19.183333	0.5	-0.035250
19.191667	0.5	-0.034875
19.200000	0.5	-0.034375
19.208333	0.5	-0.034250
19.216667	0.5	-0.034375
19.225000	0.5	-0.034125
19.233333	0.5	-0.033625
19.241667	0.5	-0.033750
19.250000	0.5	-0.033375
19.258333	0.5	-0.033000
19.266667	0.5	-0.032750
19.275000	0.5	-0.032375
19.283333	0.5	-0.031750
19.291667	0.5	-0.031625
19.300000	0.5	-0.031375
19.308333	0.5	-0.031250
19.316667	0.5	-0.031625
19.325000	0.5	-0.032000
19.333333	0.5	-0.032250
19.341667	0.5	-0.032000
19.350000	0.5	-0.032125
19.358333	0.5	-0.032125
19.366667	0.5	-0.032250
19.375000	0.5	-0.032125
19.383333	0.5	-0.031750
19.391667	0.5	-0.031750
19.400000	0.5	-0.031875
19.408333	0.5	-0.032000
19.416667	0.5	-0.031875
19.425000	0.5	-0.031875
19.433333	0.5	-0.032000
19.441667	0.5	-0.032000
19.450000	0.5	-0.032125
19.458333	0.5	-0.032250
19.466667	0.5	-0.032250
19.475000	0.5	-0.031625
19.483333	0.5	-0.031375
19.491667	0.5	-0.031750
19.500000	0.5	-0.032000
19.508333	0.5	-0.032125
19.516667	0.5	-0.032000
19.525000	0.5	-0.032000
19.533333	0.5	-0.031750
19.541667	0.5	-0.031500
19.550000	0.5	-0.031000
19.558333	0.5	-0.030375
19.566667	0.5	-0.030250
19.575000	0.5	-0.030500
19.583333	0.5	-0.030750
19.591667	0.5	-0.030375
19.600000	0.5	-0.030875
19.608333	0.5	-0.031375
19.616667	0.5	-0.031500
19.625000	0.5	-0.031500
19.633333	0.5	-0.031375
19.641667	0.5	-0.031750
19.650000	0.5	-0.031375
19.658333	0.5	-0.031500
19.666667	0.5	-0.031375
19.675000	0.5	-0.031375
19.683333	0.5	-0.031875
19.691667	0.5	-0.031875
19.700000	0.5	-0.031750
19.708333	0.5	-0.031875
19.716667	0.5	-0.031500
19.725000	0.5	-0.031750
19.733333	0.5	-0.032250
19.741667	0.5	-0.032500
19.750000	0.5	-0.032500
19.758333	0.5	-0.032875
19.766667	0.5	-0.033250
19.775000	0.5	-0.033000
19.783333	0.5	-0.033125
19.791667	0.5	-0.033125
19.800000	0.5	-0.032750
19.808333	0.5	-0.032625
19.816667	0.5	-0.032500
19.825000	0.5	-0.032875
19.833333	0.5	-0.032875
19.841667	0.5	-0.032500
19.850000	0.5	-0.032250
19.858333	0.5	-0.032000
19.866667	0.5	-0.032375
19.875000	0.5	-0.032750
19.883333	0.5	-0.032500
19.891667	0.5	-0.032125
19.900000	0.5	-0.031500
19.908333	0.5	-0.031250
19.916667	0.5	-0.030875
19.925000	0.5	-0.030750
19.933333	0.5	-0.030750
19.941667	0.5	-0.030375
19.950000	0.5	-0.029750
19.958333	0.5	-0.029625
19.966667	0.5	-0.029375
19.975000	0.5	-0.029000
19.983333	0.5	-0.029000
19.991667	0.5	-0.028750
20.000000	0.5	-0.028625
20.008333	0.5	-0.028500
20.016667	0.5	-0.028500
20.025000	0.5	-0.028250
20.033333	0.5	-0.027750
20.041667	0.5	-0.027500
20.050000	0.5	-0.027500
20.058333	0.5	-0.027500
20.066667	0.5	-0.028125
20.075000	0.5	-0.028375
20.083333	0.5	-0.028375
20.091667	0.5	-0.028125
20.100000	0.5	-0.028375
20.108333	0.5	-0.028875
20.116667	0.5	-0.029000
20.125000	0.5	-0.029250
20.133333	0.5	-0.029375
20.141667	0.5	-0.030125
20.150000	0.5	-0.030375
20.158333	0.5	-0.030500
20.166667	0.5	-0.031250
20.175000	0.5	-0.031625
20.183333	0.5	-0.032000
20.191667	0.5	-0.032375
20.200000	0.5	-0.032875
20.208333	0.5	-0.033125
20.216667	0.5	-0.033500
20.225000	0.5	-0.033875
20.233333	0.5	-0.033750
20.241667	0.5	-0.034375
20.250000	0.5	-0.034625
20.258333	0.5	-0.035125
20.266667	0.5	-0.035125
20.275000	0.5	-0.035250
20.283333	0.5	-0.035250
20.291667	0.5	-0.035125
20.300000	0.5	-0.035000
20.308333	0.5	-0.034750
20.316667	0.5	-0.034750
20.325000	0.5	-0.035250
20.333333	0.5	-0.035250
20.341667	0.5	-0.035375
20.350000	0.5	-0.035125
20.358333	0.5	-0.034625
20.366667	0.5	-0.034625
20.375000	0.5	-0.034875
20.383333	0.5	-0.034750
20.391667	0.5	-0.034375
20.400000	0.5	-0.034000
20.408333	0.5	-0.033875
20.416667	0.5	-0.033250
20.425000	0.5	-0.032625
20.433333	0.5	-0.032250
20.441667	0.5	-0.032000
20.450000	0.5	-0.031750
20.458333	0.5	-0.031000
20.466667	0.5	-0.030625
20.475000	0.5	-0.030375
20.483333	0.5	-0.029875
20.491667	0.5	-0.029125
20.500000	0.5	-0.028500
20.508333	0.5	-0.027750
20.516667	0.5	-0.026875
20.525000	0.5	-0.026500
20.533333	0.5	-0.026125
20.541667	0.5	-0.025625
20.550000	0.5	-0.025125
20.558333	0.5	-0.024375
20.566667	0.5	-0.023875
20.575000	0.5	-0.023500
20.583333	0.5	-0.022750
20.591667	0.5	-0.022250
20.600000	0.5	-0.021750
20.608333	0.5	-0.021500
20.616667	0.5	-0.020750
20.625000	0.5	-0.020000
20.633333	0.5	-0.019500
20.641667	0.5	-0.019000
20.650000	0.5	-0.018500
20.658333	0.5	-0.017875
20.666667	0.5	-0.017375
20.675000	0.5	-0.016875
20.683333	0.5	-0.016875
20.691667	0.5	-0.016500
20.700000	0.5	-0.016375
20.708333	0.5	-0.016375
20.716667	0.5	-0.016000
20.725000	0.5	-0.016000
20.733333	0.5	-0.016000
20.741667	0.5	-0.015750
20.750000	0.5	-0.015750
20.758333	0.5	-0.015750
20.766667	0.5	-0.015625
20.775000	0.5	-0.015625
20.783333	0.5	-0.015500
20.791667	0.5	-0.015375
20.800000	0.5	-0.015500
20.808333	0.5	-0.015750
20.816667	0.5	-0.015875
20.825000	0.5	-0.016000
20.833333	0.5	-0.016375
20.841667	0.5	-0.016375
20.850000	0.5	-0.017000
20.858333	0.5	-0.017625
20.866667	0.5	-0.017750
20.875000	0.5	-0.018000
20.883333	0.5	-0.018250
20.891667	0.5	-0.018875
20.900000	0.5	-0.019250
20.908333	0.5	-0.019625
20.916667	0.5	-0.020125
20.925000	0.5	-0.020625
20.933333	0.5	-0.021250
20.941667	0.5	-0.021750
20.950000	0.5	-0.022500
20.958333	0.5	-0.022875
20.966667	0.5	-0.023000
20.975000	0.5	-0.023000
20.983333	0.5	-0.022875
20.991667	0.5	-0.023125
21.000000	0.5	-0.023625
21.008333	0.5	-0.024125
21.016667	0.5	-0.024000
21.025000	0.5	-0.024125
21.033333	0.5	-0.024125
21.041667	0.5	-0.024625
21.050000	0.5	-0.024875
21.058333	0.5	-0.025250
21.066667	0.5	-0.025625
21.075000	0.5	-0.025750
21.083333	0.5	-0.026000
21.091667	0.5	-0.026000
21.100000	0.5	-0.026625
21.108333	0.5	-0.026750
21.116667	0.5	-0.026500
21.125000	0.5	-0.026375
21.133333	0.5	-0.026000
21.141667	0.5	-0.025875
21.150000	0.5	-0.025875
21.158333	0.5	-0.026125
21.166667	0.5	-0.026375
21.175000	0.5	-0.025250
21.183333	0.5	-0.025000
21.191667	0.5	-0.025000
21.200000	0.5	-0.024875
21.208333	0.5	-0.024500
21.216667	0.5	-0.024125
21.225000	0.5	-0.024000
21.233333	0.5	-0.024000
21.241667	0.5	-0.023875
21.250000	0.5	-0.023375
21.258333	0.5	-0.022875
21.266667	0.5	-0.022750
21.275000	0.5	-0.022625
21.283333	0.5	-0.022625
21.291667	0.5	-0.022625
21.300000	0.5	-0.022125
21.308333	0.5	-0.021750
21.316667	0.5	-0.021375
21.325000	0.5	-0.021000
21.333333	0.5	-0.020875
21.341667	0.5	-0.020875
21.350000	0.5	-0.021125
21.358333	0.5	-0.021125
21.366667	0.5	-0.020500
21.375000	0.5	-0.019875
21.383333	0.5	-0.019875
21.391667	0.5	-0.019375
21.400000	0.5	-0.018875
21.408333	0.5	-0.018750
21.416667	0.5	-0.018750
21.425000	0.5	-0.018500
21.433333	0.5	-0.018125
21.441667	0.5	-0.017625
21.450000	0.5	-0.017250
21.458333	0.5	-0.017125
21.466667	0.5	-0.016625
21.475000	0.5	-0.016625
21.483333	0.5	-0.016500
21.491667	0.5	-0.016250
21.500000	0.5	-0.016125
21.508333	0.5	-0.016000
21.516667	0.5	-0.015875
21.525000	0.5	-0.015625
21.533333	0.5	-0.015125
21.541667	0.5	-0.015250
21.550000	0.5	-0.014875
21.558333	0.5	-0.015000
21.566667	0.5	-0.014625
21.575000	0.5	-0.014375
21.583333	0.5	-0.014125
21.591667	0.5	-0.013500
21.600000	0.5	-0.013500
21.608333	0.5	-0.014125
21.616667	0.5	-0.014250
21.625000	0.5	-0.014125
21.633333	0.5	-0.014000
21.641667	0.5	-0.013750
21.650000	0.5	-0.013750
21.658333	0.5	-0.013625
21.666667	0.5	-0.013750
21.675000	0.5	-0.013875
21.683333	0.5	-0.014000
21.691667	0.5	-0.014000
21.700000	0.5	-0.014500
21.708333	0.5	-0.014750
21.716667	0.5	-0.014750
21.725000	0.5	-0.015125
21.733333	0.5	-0.015625
21.741667	0.5	-0.016000
21.750000	0.5	-0.016250
21.758333	0.5	-0.016500
21.766667	0.5	-0.016375
21.775000	0.5	-0.016875
21.783333	0.5	-0.017500
21.791667	0.5	-0.017875
21.800000	0.5	-0.017875
21.808333	0.5	-0.018000
21.816667	0.5	-0.018375
21.825000	0.5	-0.018500
21.833333	0.5	-0.018750
21.841667	0.5	-0.019000
21.850000	0.5	-0.019750
21.858333	0.5	-0.020250
21.866667	0.5	-0.020875
21.875000	0.5	-0.021125
21.883333	0.5	-0.021500
21.891667	0.5	-0.021750
21.900000	0.5	-0.022250
21.908333	0.5	-0.022875
21.916667	0.5	-0.023750
21.925000	0.5	-0.024500
21.933333	0.5	-0.025125
21.941667	0.5	-0.025250
21.950000	0.5	-0.025125
21.958333	0.5	-0.025500
21.966667	0.5	-0.026125
21.975000	0.5	-0.026625
21.983333	0.5	-0.027000
21.991667	0.5	-0.027375
22.000000	0.5	-0.027875
22.008333	0.5	-0.027750
22.016667	0.5	-0.028375
22.025000	0.5	-0.028375
22.033333	0.5	-0.029000
22.041667	0.5	-0.029000
22.050000	0.5	-0.029125
22.058333	0.5	-0.029125
22.066667	0.5	-0.029125
22.075000	0.5	-0.029375
22.083333	0.5	-0.029250
22.091667	0.5	-0.029500
22.100000	0.5	-0.029375
22.108333	0.5	-0.029125
22.116667	0.5	-0.029375
22.125000	0.5	-0.029500
22.133333	0.5	-0.029625
22.141667	0.5	-0.029750
22.150000	0.5	-0.029375
22.158333	0.5	-0.028875
22.166667	0.5	-0.028875
22.175000	0.5	-0.028500
22.183333	0.5	-0.028500
22.191667	0.5	-0.028625
22.200000	0.5	-0.028375
22.208333	0.5	-0.028125
22.216667	0.5	-0.028250
22.225000	0.5	-0.028125
22.233333	0.5	-0.027875
22.241667	0.5	-0.027625
22.250000	0.5	-0.027000
22.258333	0.5	-0.026750
22.266667	0.5	-0.026250
22.275000	0.5	-0.026000
22.283333	0.5	-0.025875
22.291667	0.5	-0.025875
22.300000	0.5	-0.025250
22.308333	0.5	-0.025250
22.316667	0.5	-0.025000
22.325000	0.5	-0.024625
22.333333	0.5	-0.024125
22.341667	0.5	-0.023625
22.350000	0.5	-0.023500
22.358333	0.5	-0.023375
22.366667	0.5	-0.022750
22.375000	0.5	-0.022000
22.383333	0.5	-0.021625
22.391667	0.5	-0.021250
22.400000	0.5	-0.021000
22.408333	0.5	-0.020000
22.416667	0.5	-0.019375
22.425000	0.5	-0.019125
22.433333	0.5	-0.018500
22.441667	0.5	-0.018000
22.450000	0.5	-0.017625
22.458333	0.5	-0.017375
22.466667	0.5	-0.017125
22.475000	0.5	-0.016250
22.483333	0.5	-0.015875
22.491667	0.5	-0.015375
22.500000	0.5	-0.014875
22.508333	0.5	-0.014750
22.516667	0.5	-0.014250
22.525000	0.5	-0.013625
22.533333	0.5	-0.013375
22.541667	0.5	-0.012625
22.550000	0.5	-0.011875
22.558333	0.5	-0.011750
22.566667	0.5	-0.011500
22.575000	0.5	-0.011000
22.583333	0.5	-0.010625
22.591667	0.5	-0.010375
22.600000	0.5	-0.010000
22.608333	0.5	-0.009875
22.616667	0.5	-0.009500
22.625000	0.5	-0.009500
22.633333	0.5	-0.009000
22.641667	0.5	-0.008750
22.650000	0.5	-0.008625
22.658333	0.5	-0.008875
22.666667	0.5	-0.008875
22.675000	0.5	-0.008625
22.683333	0.5	-0.008250
22.691667	0.5	-0.008000
22.700000	0.5	-0.007875
22.708333	0.5	-0.007625
22.716667	0.5	-0.008250
22.725000	0.5	-0.008625
22.733333	0.5	-0.008250
22.741667	0.5	-0.008500
22.750000	0.5	-0.008500
22.758333	0.5	-0.008625
22.766667	0.5	-0.008500
22.775000	0.5	-0.008375
22.783333	0.5	-0.008000
22.791667	0.5	-0.007625
22.800000	0.5	-0.007500
22.808333	0.5	-0.007625
22.816667	0.5	-0.007750
22.825000	0.5	-0.007500
22.833333	0.5	-0.007250
22.841667	0.5	-0.007500
22.850000	0.5	-0.007375
22.858333	0.5	-0.007375
22.866667	0.5	-0.007125
22.875000	0.5	-0.006500
22.883333	0.5	-0.006375
22.891667	0.5	-0.006250
22.900000	0.5	-0.006125
22.908333	0.5	-0.005875
22.916667	0.5	-0.005500
22.925000	0.5	-0.005500
22.933333	0.5	-0.005250
22.941667	0.5	-0.005000
22.950000	0.5	-0.004750
22.958333	0.5	-0.004500
22.966667	0.5	-0.004125
22.975000	0.5	-0.003500
22.983333	0.5	-0.003250
22.991667	0.5	-0.003000
23.000000	0.5	-0.002625
23.008333	0.5	-0.002125
23.016667	0.5	-0.001750
23.025000	0.5	-0.001625
23.033333	0.5	-0.001250
23.041667	0.5	-0.000750
23.050000	0.5	-0.000375
23.058333	0.5	-0.000250
23.066667	0.5	0.000000
23.075000	0.5	0.000125
23.083333	0.5	0.000375
23.091667	0.5	0.000750
23.100000	0.5	0.000750
23.108333	0.5	0.000750
23.116667	0.5	0.001500
23.125000	0.5	0.001750
23.133333	0.5	0.001875
23.141667	0.5	0.002500
23.150000	0.5	0.002750
23.158333	0.5	0.002500
23.166667	0.5	0.002750
23.175000	0.5	0.003500
23.183333	0.5	0.003875
23.191667	0.5	0.004250
23.200000	0.5	0.004375
23.208333	0.5	0.004500
23.216667	0.5	0.004875
23.225000	0.5	0.005250
23.233333	0.5	0.005625
23.241667	0.5	0.005500
23.250000	0.5	0.005500
23.258333	0.5	0.005500
23.266667	0.5	0.005375
23.275000	0.5	0.005500
23.283333	0.5	0.005750
23.291667	0.5	0.005875
23.300000	0.5	0.006625
23.308333	0.5	0.007000
23.316667	0.5	0.007375
23.325000	0.5	0.007375
23.333333	0.5	0.007500
23.341667	0.5	0.007750
23.350000	0.5	0.007875
23.358333	0.5	0.008125
23.366667	0.5	0.007875
23.375000	0.5	0.007875
23.383333	0.5	0.008250
23.391667	0.5	0.008125
23.400000	0.5	0.008250
23.408333	0.5	0.008625
23.416667	0.5	0.009000
23.425000	0.5	0.009500
23.433333	0.5	0.010000
23.441667	0.5	0.010250
23.450000	0.5	0.010750
23.458333	0.5	0.010750
23.466667	0.5	0.010750
23.475000	0.5	0.011125
23.483333	0.5	0.010875
23.491667	0.5	0.010750
23.500000	0.5	0.010875
23.508333	0.5	0.010500
23.516667	0.5	0.010375
23.525000	0.5	0.010000
23.533333	0.5	0.010000
23.541667	0.5	0.009750
23.550000	0.5	0.009375
23.558333	0.5	0.009125
23.566667	0.5	0.008875
23.575000	0.5	0.008875
23.583333	0.5	0.008375
23.591667	0.5	0.007875
23.600000	0.5	0.007625
23.608333	0.5	0.007375
23.616667	0.5	0.006375
23.625000	0.5	0.006000
23.633333	0.5	0.005750
23.641667	0.5	0.005125
23.650000	0.5	0.004375
23.658333	0.5	0.003500
23.666667	0.5	0.003000
23.675000	0.5	0.002125
23.683333	0.5	0.001625
23.691667	0.5	0.001000
23.700000	0.5	0.000500
23.708333	0.5	0.000000
23.716667	0.5	0.000000
23.725000	0.5	-0.000250
23.733333	0.5	-0.000750
23.741667	0.5	-0.001125
23.750000	0.5	-0.001625
23.758333	0.5	-0.002125
23.766667	0.5	-0.002750
23.775000	0.5	-0.003500
23.783333	0.5	-0.003875
23.791667	0.5	-0.004500
23.800000	0.5	-0.005125
23.808333	0.5	-0.005375
23.816667	0.5	-0.005625
23.825000	0.5	-0.006125
23.833333	0.5	-0.006750
23.841667	0.5	-0.007125
23.850000	0.5	-0.007250
23.858333	0.5	-0.007625
23.866667	0.5	-0.007625
23.875000	0.5	-0.007625
23.883333	0.5	-0.007875
23.891667	0.5	-0.008375
23.900000	0.5	-0.009000
23.908333	0.5	-0.009500
23.916667	0.5	-0.010125
23.925000	0.5	-0.010375
23.933333	0.5	-0.010375
23.941667	0.5	-0.010000
23.950000	0.5	-0.010000
23.958333	0.5	-0.009875
23.966667	0.5	-0.009875
23.975000	0.5	-0.010250
23.983333	0.5	-0.010375
23.991667	0.5	-0.010500
24.000000	0.5	-0.010500
24.008333	0.5	-0.010750
24.016667	0.5	-0.010750
24.025000	0.5	-0.010625
24.033333	0.5	-0.010375
24.041667	0.5	-0.010375
24.050000	0.5	-0.010500
24.058333	0.5	-0.010750
24.066667	0.5	-0.011000
24.075000	0.5	-0.011125
24.083333	0.5	-0.010750
24.091667	0.5	-0.011250
24.100000	0.5	-0.011375
24.108333	0.5	-0.011000
24.116667	0.5	-0.010625
24.125000	0.5	-0.010625
24.133333	0.5	-0.010375
24.141667	0.5	-0.010125
24.150000	0.5	-0.010000
24.158333	0.5	-0.009875
24.166667	0.5	-0.010625
24.175000	0.5	-0.010625
24.183333	0.5	-0.010750
24.191667	0.5	-0.010625
24.200000	0.5	-0.010625
24.208333	0.5	-0.010500
24.216667	0.5	-0.010250
24.225000	0.5	-0.010125
24.233333	0.5	-0.010125
24.241667	0.5	-0.009875
24.250000	0.5	-0.009875
24.258333	0.5	-0.009625
24.266667	0.5	-0.009750
24.275000	0.5	-0.009875
24.283333	0.5	-0.009625
24.291667	0.5	-0.009625
24.300000	0.5	-0.009625
24.308333	0.5	-0.009250
24.316667	0.5	-0.009375
24.325000	0.5	-0.009500
24.333333	0.5	-0.009375
24.341667	0.5	-0.009375
24.350000	0.5	-0.009375
24.358333	0.5	-0.009125
24.366667	0.5	-0.009125
24.375000	0.5	-0.008750
24.383333	0.5	-0.008250
24.391667	0.5	-0.007625
24.400000	0.5	-0.007250
24.408333	0.5	-0.007375
24.416667	0.5	-0.007250
24.425000	0.5	-0.007000
24.433333	0.5	-0.006500
24.441667	0.5	-0.006250
24.450000	0.5	-0.006125
24.458333	0.5	-0.005875
24.466667	0.5	-0.005750
24.475000	0.5	-0.005375
24.483333	0.5	-0.004875
24.491667	0.5	-0.004500
24.500000	0.5	-0.003875
24.508333	0.5	-0.003500
24.516667	0.5	-0.002875
24.525000	0.5	-0.002500
24.533333	0.5	-0.002625
24.541667	0.5	-0.002875
24.550000	0.5	-0.002750
24.558333	0.5	-0.002125
24.566667	0.5	-0.001625
24.575000	0.5	-0.001125
24.583333	0.5	-0.000625
24.591667	0.5	-0.000375
24.600000	0.5	-0.000125
24.608333	0.5	0.000250
24.616667	0.5	0.000500
24.625000	0.5	0.000500
24.633333	0.5	0.000875
24.641667	0.5	0.000750
24.650000	0.5	0.000875
24.658333	0.5	0.000750
24.666667	0.5	0.001250
24.675000	0.5	0.001875
24.683333	0.5	0.002500
24.691667	0.5	0.002500
24.700000	0.5	0.002625
24.708333	0.5	0.002625
24.716667	0.5	0.002875
24.725000	0.5	0.003125
24.733333	0.5	0.003875
24.741667	0.5	0.004500
24.750000	0.5	0.005000
24.758333	0.5	0.005125
24.766667	0.5	0.004750
24.775000	0.5	0.004500
24.783333	0.5	0.004750
24.791667	0.5	0.005125
24.800000	0.5	0.004625
24.808333	0.5	0.005000
24.816667	0.5	0.005500
24.825000	0.5	0.006000
24.833333	0.5	0.006000
24.841667	0.5	0.005875
24.850000	0.5	0.006000
24.858333	0.5	0.006375
24.866667	0.5	0.006875
24.875000	0.5	0.006750
24.883333	0.5	0.006625
24.891667	0.5	0.006625
24.900000	0.5	0.006625
24.908333	0.5	0.006625
24.916667	0.5	0.006875
24.925000	0.5	0.006625
24.933333	0.5	0.006375
24.941667	0.5	0.006375
24.950000	0.5	0.006250
24.958333	0.5	0.005750
24.966667	0.5	0.005250
24.975000	0.5	0.005375
24.983333	0.5	0.005125
24.991667	0.5	0.005000
25.000000	0.5	0.004750
