# Supplementary material for: Dynamic character displacement among a pair of bacterial phyllosphere commensals in situ
Source: Nat Commun. 2022 May 20;13:2836. doi: 10.1038/s41467-022-30469-3 (PMC9123166; doi:10.1038/s41467-022-30469-3)
Supplement: Supplementary file 11 — Source Data [file 41467_2022_30469_MOESM11_ESM.zip › Source Data/Supplementary Figure 5/10 mM Glucose_std.txt]

File Path	chrom://marshall/Chromeleon7/HPLC_Ultimate_3000/Users/helucas/20200720_OrganicAcids_CCR_L257.seq/275.smp/RI_1.channel/RI_1.chm
Channel	RI_1

Injection Information:
Data Vault	Chromeleon7
Injection	10mM_std_Glu
Injection Number	45
Position	RE5
Comment	
Processing Method	Quantitative
Instrument Method	20200525_Rezex_ROA_OrganicAcid_600uL_2500uM_H2SO4_50A_50D
Type	Calibration Standard
Status	Finished
Injection Date	7/21/2020
Injection Time	3:44:49 PM
Injection Volume (µl)	10.000
Dilution Factor	1.0000
Weight	1.0000

Chromatogram Data Information:
Time Min. (min)	0.000000
Time Max. (min)	25.000000
Data Points	3001
Detector	RI
Generating Data System	Chromeleon 7.2.5.9507
Exporting Data System	Chromeleon 7.2.8.0
Operator	Instrument Controller
Signal Quantity	Refractive 
Signal Unit	µRIU
Signal Min.	-4.098750
Signal Max.	15.768250
Channel	RI_1
Driver Name	RID520Driver.dll
Channel Type	Evaluation
Min. Step (s)	0.5
Max. Step (s)	0.5
Average Step (s)	0.5

Signal Parameter Information:
Signal Info	

Chromatogram Data:
Time (min)	Step (s)	Value (µRIU)
0.000000	n.a.	0.009250
0.008333	0.5	0.009000
0.016667	0.5	0.009250
0.025000	0.5	0.009250
0.033333	0.5	0.009500
0.041667	0.5	0.009375
0.050000	0.5	0.009250
0.058333	0.5	0.008875
0.066667	0.5	0.009375
0.075000	0.5	0.009750
0.083333	0.5	0.010000
0.091667	0.5	0.010250
0.100000	0.5	0.010875
0.108333	0.5	0.011500
0.116667	0.5	0.011750
0.125000	0.5	0.011625
0.133333	0.5	0.011875
0.141667	0.5	0.011875
0.150000	0.5	0.011875
0.158333	0.5	0.012250
0.166667	0.5	0.012625
0.175000	0.5	0.012750
0.183333	0.5	0.012875
0.191667	0.5	0.013375
0.200000	0.5	0.014125
0.208333	0.5	0.014500
0.216667	0.5	0.014750
0.225000	0.5	0.015500
0.233333	0.5	0.015875
0.241667	0.5	0.015875
0.250000	0.5	0.016250
0.258333	0.5	0.016625
0.266667	0.5	0.016875
0.275000	0.5	0.017000
0.283333	0.5	0.017375
0.291667	0.5	0.017500
0.300000	0.5	0.017875
0.308333	0.5	0.018125
0.316667	0.5	0.018125
0.325000	0.5	0.018000
0.333333	0.5	0.018000
0.341667	0.5	0.017750
0.350000	0.5	0.017750
0.358333	0.5	0.017750
0.366667	0.5	0.018125
0.375000	0.5	0.018250
0.383333	0.5	0.018500
0.391667	0.5	0.018375
0.400000	0.5	0.018625
0.408333	0.5	0.019125
0.416667	0.5	0.019250
0.425000	0.5	0.019250
0.433333	0.5	0.019250
0.441667	0.5	0.019125
0.450000	0.5	0.019375
0.458333	0.5	0.019375
0.466667	0.5	0.019375
0.475000	0.5	0.019250
0.483333	0.5	0.019000
0.491667	0.5	0.018625
0.500000	0.5	0.018625
0.508333	0.5	0.018750
0.516667	0.5	0.018750
0.525000	0.5	0.018375
0.533333	0.5	0.018250
0.541667	0.5	0.018125
0.550000	0.5	0.017875
0.558333	0.5	0.017875
0.566667	0.5	0.017250
0.575000	0.5	0.017250
0.583333	0.5	0.017375
0.591667	0.5	0.017250
0.600000	0.5	0.017250
0.608333	0.5	0.016750
0.616667	0.5	0.016125
0.625000	0.5	0.016000
0.633333	0.5	0.016125
0.641667	0.5	0.016375
0.650000	0.5	0.016375
0.658333	0.5	0.016000
0.666667	0.5	0.015750
0.675000	0.5	0.015125
0.683333	0.5	0.015000
0.691667	0.5	0.014750
0.700000	0.5	0.014500
0.708333	0.5	0.014000
0.716667	0.5	0.013625
0.725000	0.5	0.013625
0.733333	0.5	0.014000
0.741667	0.5	0.014125
0.750000	0.5	0.014375
0.758333	0.5	0.014250
0.766667	0.5	0.014000
0.775000	0.5	0.013375
0.783333	0.5	0.012500
0.791667	0.5	0.012125
0.800000	0.5	0.011625
0.808333	0.5	0.011875
0.816667	0.5	0.012000
0.825000	0.5	0.011625
0.833333	0.5	0.011625
0.841667	0.5	0.011500
0.850000	0.5	0.011625
0.858333	0.5	0.011625
0.866667	0.5	0.011625
0.875000	0.5	0.011625
0.883333	0.5	0.011250
0.891667	0.5	0.011000
0.900000	0.5	0.010750
0.908333	0.5	0.010875
0.916667	0.5	0.011000
0.925000	0.5	0.011000
0.933333	0.5	0.010625
0.941667	0.5	0.010500
0.950000	0.5	0.010125
0.958333	0.5	0.009750
0.966667	0.5	0.009500
0.975000	0.5	0.009125
0.983333	0.5	0.009500
0.991667	0.5	0.009500
1.000000	0.5	0.009375
1.008333	0.5	0.009375
1.016667	0.5	0.009750
1.025000	0.5	0.009500
1.033333	0.5	0.009500
1.041667	0.5	0.009375
1.050000	0.5	0.009625
1.058333	0.5	0.009875
1.066667	0.5	0.009875
1.075000	0.5	0.009625
1.083333	0.5	0.009750
1.091667	0.5	0.009875
1.100000	0.5	0.010500
1.108333	0.5	0.010875
1.116667	0.5	0.010750
1.125000	0.5	0.010875
1.133333	0.5	0.010750
1.141667	0.5	0.011000
1.150000	0.5	0.011250
1.158333	0.5	0.012000
1.166667	0.5	0.012375
1.175000	0.5	0.012625
1.183333	0.5	0.013000
1.191667	0.5	0.013250
1.200000	0.5	0.013875
1.208333	0.5	0.014375
1.216667	0.5	0.014625
1.225000	0.5	0.014750
1.233333	0.5	0.015000
1.241667	0.5	0.015250
1.250000	0.5	0.015500
1.258333	0.5	0.015375
1.266667	0.5	0.015875
1.275000	0.5	0.016625
1.283333	0.5	0.017000
1.291667	0.5	0.017500
1.300000	0.5	0.017500
1.308333	0.5	0.018250
1.316667	0.5	0.018500
1.325000	0.5	0.018875
1.333333	0.5	0.019375
1.341667	0.5	0.020000
1.350000	0.5	0.020125
1.358333	0.5	0.020125
1.366667	0.5	0.020375
1.375000	0.5	0.020625
1.383333	0.5	0.021125
1.391667	0.5	0.021500
1.400000	0.5	0.022125
1.408333	0.5	0.022625
1.416667	0.5	0.023250
1.425000	0.5	0.023250
1.433333	0.5	0.023375
1.441667	0.5	0.023750
1.450000	0.5	0.024375
1.458333	0.5	0.024750
1.466667	0.5	0.025000
1.475000	0.5	0.025250
1.483333	0.5	0.025875
1.491667	0.5	0.026375
1.500000	0.5	0.026750
1.508333	0.5	0.026875
1.516667	0.5	0.027125
1.525000	0.5	0.027375
1.533333	0.5	0.027750
1.541667	0.5	0.028000
1.550000	0.5	0.028500
1.558333	0.5	0.028625
1.566667	0.5	0.028625
1.575000	0.5	0.029125
1.583333	0.5	0.029625
1.591667	0.5	0.030000
1.600000	0.5	0.030250
1.608333	0.5	0.030750
1.616667	0.5	0.030875
1.625000	0.5	0.030875
1.633333	0.5	0.031000
1.641667	0.5	0.030875
1.650000	0.5	0.031125
1.658333	0.5	0.031000
1.666667	0.5	0.030750
1.675000	0.5	0.030500
1.683333	0.5	0.030000
1.691667	0.5	0.030125
1.700000	0.5	0.030125
1.708333	0.5	0.030125
1.716667	0.5	0.030000
1.725000	0.5	0.029625
1.733333	0.5	0.029750
1.741667	0.5	0.029625
1.750000	0.5	0.029875
1.758333	0.5	0.029625
1.766667	0.5	0.029125
1.775000	0.5	0.028875
1.783333	0.5	0.028250
1.791667	0.5	0.028375
1.800000	0.5	0.028000
1.808333	0.5	0.027375
1.816667	0.5	0.027000
1.825000	0.5	0.026750
1.833333	0.5	0.026750
1.841667	0.5	0.026750
1.850000	0.5	0.026125
1.858333	0.5	0.025500
1.866667	0.5	0.025000
1.875000	0.5	0.023875
1.883333	0.5	0.023125
1.891667	0.5	0.022500
1.900000	0.5	0.022250
1.908333	0.5	0.022000
1.916667	0.5	0.022000
1.925000	0.5	0.021375
1.933333	0.5	0.021250
1.941667	0.5	0.020625
1.950000	0.5	0.019625
1.958333	0.5	0.019375
1.966667	0.5	0.019375
1.975000	0.5	0.018750
1.983333	0.5	0.018250
1.991667	0.5	0.018000
2.000000	0.5	0.017250
2.008333	0.5	0.016750
2.016667	0.5	0.016125
2.025000	0.5	0.015750
2.033333	0.5	0.015500
2.041667	0.5	0.014875
2.050000	0.5	0.014375
2.058333	0.5	0.014250
2.066667	0.5	0.014125
2.075000	0.5	0.013500
2.083333	0.5	0.013750
2.091667	0.5	0.013750
2.100000	0.5	0.013750
2.108333	0.5	0.013375
2.116667	0.5	0.012875
2.125000	0.5	0.012625
2.133333	0.5	0.012125
2.141667	0.5	0.012125
2.150000	0.5	0.011875
2.158333	0.5	0.011250
2.166667	0.5	0.011375
2.175000	0.5	0.011500
2.183333	0.5	0.011750
2.191667	0.5	0.011750
2.200000	0.5	0.011500
2.208333	0.5	0.011250
2.216667	0.5	0.011000
2.225000	0.5	0.010875
2.233333	0.5	0.010875
2.241667	0.5	0.010875
2.250000	0.5	0.011125
2.258333	0.5	0.011250
2.266667	0.5	0.011250
2.275000	0.5	0.011250
2.283333	0.5	0.011375
2.291667	0.5	0.011125
2.300000	0.5	0.011250
2.308333	0.5	0.011250
2.316667	0.5	0.011375
2.325000	0.5	0.011500
2.333333	0.5	0.011500
2.341667	0.5	0.011250
2.350000	0.5	0.011250
2.358333	0.5	0.011375
2.366667	0.5	0.011250
2.375000	0.5	0.011375
2.383333	0.5	0.011125
2.391667	0.5	0.011375
2.400000	0.5	0.011500
2.408333	0.5	0.011750
2.416667	0.5	0.011625
2.425000	0.5	0.011500
2.433333	0.5	0.011500
2.441667	0.5	0.011375
2.450000	0.5	0.011250
2.458333	0.5	0.011125
2.466667	0.5	0.011250
2.475000	0.5	0.011125
2.483333	0.5	0.010875
2.491667	0.5	0.010625
2.500000	0.5	0.010875
2.508333	0.5	0.010875
2.516667	0.5	0.010625
2.525000	0.5	0.010500
2.533333	0.5	0.010875
2.541667	0.5	0.010875
2.550000	0.5	0.010625
2.558333	0.5	0.010250
2.566667	0.5	0.010250
2.575000	0.5	0.010375
2.583333	0.5	0.010250
2.591667	0.5	0.010375
2.600000	0.5	0.010375
2.608333	0.5	0.010375
2.616667	0.5	0.010125
2.625000	0.5	0.010000
2.633333	0.5	0.010125
2.641667	0.5	0.010000
2.650000	0.5	0.010000
2.658333	0.5	0.010250
2.666667	0.5	0.010375
2.675000	0.5	0.010625
2.683333	0.5	0.010625
2.691667	0.5	0.010500
2.700000	0.5	0.010250
2.708333	0.5	0.010375
2.716667	0.5	0.010625
2.725000	0.5	0.010625
2.733333	0.5	0.010625
2.741667	0.5	0.010750
2.750000	0.5	0.011000
2.758333	0.5	0.011250
2.766667	0.5	0.011250
2.775000	0.5	0.011250
2.783333	0.5	0.010875
2.791667	0.5	0.010500
2.800000	0.5	0.010625
2.808333	0.5	0.011000
2.816667	0.5	0.010875
2.825000	0.5	0.011000
2.833333	0.5	0.010875
2.841667	0.5	0.011250
2.850000	0.5	0.011125
2.858333	0.5	0.011000
2.866667	0.5	0.011000
2.875000	0.5	0.011125
2.883333	0.5	0.011125
2.891667	0.5	0.011125
2.900000	0.5	0.011125
2.908333	0.5	0.011500
2.916667	0.5	0.011500
2.925000	0.5	0.011250
2.933333	0.5	0.011375
2.941667	0.5	0.011750
2.950000	0.5	0.011875
2.958333	0.5	0.012250
2.966667	0.5	0.012000
2.975000	0.5	0.012375
2.983333	0.5	0.012875
2.991667	0.5	0.013125
3.000000	0.5	0.013000
3.008333	0.5	0.013250
3.016667	0.5	0.013375
3.025000	0.5	0.013500
3.033333	0.5	0.013875
3.041667	0.5	0.014000
3.050000	0.5	0.014125
3.058333	0.5	0.014250
3.066667	0.5	0.014500
3.075000	0.5	0.014750
3.083333	0.5	0.015000
3.091667	0.5	0.015125
3.100000	0.5	0.015125
3.108333	0.5	0.015250
3.116667	0.5	0.015500
3.125000	0.5	0.015875
3.133333	0.5	0.016000
3.141667	0.5	0.016250
3.150000	0.5	0.016625
3.158333	0.5	0.016500
3.166667	0.5	0.016250
3.175000	0.5	0.016000
3.183333	0.5	0.016125
3.191667	0.5	0.016125
3.200000	0.5	0.016375
3.208333	0.5	0.016000
3.216667	0.5	0.016125
3.225000	0.5	0.016000
3.233333	0.5	0.015625
3.241667	0.5	0.015875
3.250000	0.5	0.015500
3.258333	0.5	0.015250
3.266667	0.5	0.015000
3.275000	0.5	0.014375
3.283333	0.5	0.014250
3.291667	0.5	0.014000
3.300000	0.5	0.013750
3.308333	0.5	0.013500
3.316667	0.5	0.013125
3.325000	0.5	0.012875
3.333333	0.5	0.012750
3.341667	0.5	0.012250
3.350000	0.5	0.011750
3.358333	0.5	0.011250
3.366667	0.5	0.011000
3.375000	0.5	0.010500
3.383333	0.5	0.010250
3.391667	0.5	0.009750
3.400000	0.5	0.009625
3.408333	0.5	0.009625
3.416667	0.5	0.009500
3.425000	0.5	0.009250
3.433333	0.5	0.009500
3.441667	0.5	0.009625
3.450000	0.5	0.009500
3.458333	0.5	0.009750
3.466667	0.5	0.009625
3.475000	0.5	0.010000
3.483333	0.5	0.010250
3.491667	0.5	0.009875
3.500000	0.5	0.009875
3.508333	0.5	0.009625
3.516667	0.5	0.009875
3.525000	0.5	0.010000
3.533333	0.5	0.010000
3.541667	0.5	0.010000
3.550000	0.5	0.010125
3.558333	0.5	0.010625
3.566667	0.5	0.010750
3.575000	0.5	0.011375
3.583333	0.5	0.011875
3.591667	0.5	0.012000
3.600000	0.5	0.012375
3.608333	0.5	0.013000
3.616667	0.5	0.013375
3.625000	0.5	0.013625
3.633333	0.5	0.014250
3.641667	0.5	0.014625
3.650000	0.5	0.015125
3.658333	0.5	0.015750
3.666667	0.5	0.016000
3.675000	0.5	0.015750
3.683333	0.5	0.016125
3.691667	0.5	0.016625
3.700000	0.5	0.017250
3.708333	0.5	0.017750
3.716667	0.5	0.018250
3.725000	0.5	0.018125
3.733333	0.5	0.018125
3.741667	0.5	0.018000
3.750000	0.5	0.018125
3.758333	0.5	0.018250
3.766667	0.5	0.018000
3.775000	0.5	0.018375
3.783333	0.5	0.018750
3.791667	0.5	0.019250
3.800000	0.5	0.019375
3.808333	0.5	0.019250
3.816667	0.5	0.018875
3.825000	0.5	0.018875
3.833333	0.5	0.018625
3.841667	0.5	0.018375
3.850000	0.5	0.018500
3.858333	0.5	0.018500
3.866667	0.5	0.018625
3.875000	0.5	0.018625
3.883333	0.5	0.018375
3.891667	0.5	0.018250
3.900000	0.5	0.018250
3.908333	0.5	0.018250
3.916667	0.5	0.018125
3.925000	0.5	0.017875
3.933333	0.5	0.017625
3.941667	0.5	0.017875
3.950000	0.5	0.017875
3.958333	0.5	0.017750
3.966667	0.5	0.017875
3.975000	0.5	0.017625
3.983333	0.5	0.017625
3.991667	0.5	0.017750
4.000000	0.5	0.017375
4.008333	0.5	0.017125
4.016667	0.5	0.017250
4.025000	0.5	0.017375
4.033333	0.5	0.017625
4.041667	0.5	0.017750
4.050000	0.5	0.018000
4.058333	0.5	0.018250
4.066667	0.5	0.018250
4.075000	0.5	0.018500
4.083333	0.5	0.018375
4.091667	0.5	0.018375
4.100000	0.5	0.018625
4.108333	0.5	0.018625
4.116667	0.5	0.019125
4.125000	0.5	0.019500
4.133333	0.5	0.019750
4.141667	0.5	0.020250
4.150000	0.5	0.020375
4.158333	0.5	0.020500
4.166667	0.5	0.020875
4.175000	0.5	0.020875
4.183333	0.5	0.021250
4.191667	0.5	0.021625
4.200000	0.5	0.022500
4.208333	0.5	0.022500
4.216667	0.5	0.022500
4.225000	0.5	0.022625
4.233333	0.5	0.022750
4.241667	0.5	0.023500
4.250000	0.5	0.023875
4.258333	0.5	0.023875
4.266667	0.5	0.024500
4.275000	0.5	0.024750
4.283333	0.5	0.024750
4.291667	0.5	0.024750
4.300000	0.5	0.025250
4.308333	0.5	0.025375
4.316667	0.5	0.025250
4.325000	0.5	0.025375
4.333333	0.5	0.025625
4.341667	0.5	0.025875
4.350000	0.5	0.026125
4.358333	0.5	0.026500
4.366667	0.5	0.026000
4.375000	0.5	0.026125
4.383333	0.5	0.026125
4.391667	0.5	0.026125
4.400000	0.5	0.026500
4.408333	0.5	0.026500
4.416667	0.5	0.026625
4.425000	0.5	0.026375
4.433333	0.5	0.026125
4.441667	0.5	0.025750
4.450000	0.5	0.025500
4.458333	0.5	0.025125
4.466667	0.5	0.025000
4.475000	0.5	0.024875
4.483333	0.5	0.024500
4.491667	0.5	0.024375
4.500000	0.5	0.023500
4.508333	0.5	0.023250
4.516667	0.5	0.022750
4.525000	0.5	0.022125
4.533333	0.5	0.021625
4.541667	0.5	0.021000
4.550000	0.5	0.020500
4.558333	0.5	0.020375
4.566667	0.5	0.020125
4.575000	0.5	0.019875
4.583333	0.5	0.019625
4.591667	0.5	0.019250
4.600000	0.5	0.018875
4.608333	0.5	0.018375
4.616667	0.5	0.018000
4.625000	0.5	0.017375
4.633333	0.5	0.016750
4.641667	0.5	0.016500
4.650000	0.5	0.016625
4.658333	0.5	0.016250
4.666667	0.5	0.015625
4.675000	0.5	0.014750
4.683333	0.5	0.014625
4.691667	0.5	0.014750
4.700000	0.5	0.014500
4.708333	0.5	0.013875
4.716667	0.5	0.013875
4.725000	0.5	0.013625
4.733333	0.5	0.013625
4.741667	0.5	0.013500
4.750000	0.5	0.013250
4.758333	0.5	0.013125
4.766667	0.5	0.013250
4.775000	0.5	0.013125
4.783333	0.5	0.012875
4.791667	0.5	0.013375
4.800000	0.5	0.013750
4.808333	0.5	0.014125
4.816667	0.5	0.014375
4.825000	0.5	0.014625
4.833333	0.5	0.014625
4.841667	0.5	0.014750
4.850000	0.5	0.014875
4.858333	0.5	0.015375
4.866667	0.5	0.015875
4.875000	0.5	0.015875
4.883333	0.5	0.016125
4.891667	0.5	0.016250
4.900000	0.5	0.016375
4.908333	0.5	0.016750
4.916667	0.5	0.017375
4.925000	0.5	0.017875
4.933333	0.5	0.017875
4.941667	0.5	0.017875
4.950000	0.5	0.017625
4.958333	0.5	0.017875
4.966667	0.5	0.018125
4.975000	0.5	0.018875
4.983333	0.5	0.018625
4.991667	0.5	0.018750
5.000000	0.5	0.019250
5.008333	0.5	0.019375
5.016667	0.5	0.019500
5.025000	0.5	0.019750
5.033333	0.5	0.019750
5.041667	0.5	0.020000
5.050000	0.5	0.019625
5.058333	0.5	0.019750
5.066667	0.5	0.019750
5.075000	0.5	0.019500
5.083333	0.5	0.019375
5.091667	0.5	0.019375
5.100000	0.5	0.019625
5.108333	0.5	0.019500
5.116667	0.5	0.019875
5.125000	0.5	0.020250
5.133333	0.5	0.020250
5.141667	0.5	0.020500
5.150000	0.5	0.020500
5.158333	0.5	0.020500
5.166667	0.5	0.020375
5.175000	0.5	0.020125
5.183333	0.5	0.020000
5.191667	0.5	0.020500
5.200000	0.5	0.020750
5.208333	0.5	0.020500
5.216667	0.5	0.020250
5.225000	0.5	0.020250
5.233333	0.5	0.020125
5.241667	0.5	0.020500
5.250000	0.5	0.020250
5.258333	0.5	0.020375
5.266667	0.5	0.020750
5.275000	0.5	0.020500
5.283333	0.5	0.020625
5.291667	0.5	0.020375
5.300000	0.5	0.020500
5.308333	0.5	0.020625
5.316667	0.5	0.020750
5.325000	0.5	0.020750
5.333333	0.5	0.020875
5.341667	0.5	0.021000
5.350000	0.5	0.021375
5.358333	0.5	0.021750
5.366667	0.5	0.022250
5.375000	0.5	0.022500
5.383333	0.5	0.022875
5.391667	0.5	0.023125
5.400000	0.5	0.023125
5.408333	0.5	0.023125
5.416667	0.5	0.023000
5.425000	0.5	0.023250
5.433333	0.5	0.023250
5.441667	0.5	0.023500
5.450000	0.5	0.023375
5.458333	0.5	0.023625
5.466667	0.5	0.023750
5.475000	0.5	0.023500
5.483333	0.5	0.023375
5.491667	0.5	0.023375
5.500000	0.5	0.023625
5.508333	0.5	0.023500
5.516667	0.5	0.023750
5.525000	0.5	0.023875
5.533333	0.5	0.024250
5.541667	0.5	0.024250
5.550000	0.5	0.024000
5.558333	0.5	0.024125
5.566667	0.5	0.023875
5.575000	0.5	0.023750
5.583333	0.5	0.023250
5.591667	0.5	0.023000
5.600000	0.5	0.023500
5.608333	0.5	0.023500
5.616667	0.5	0.023375
5.625000	0.5	0.023500
5.633333	0.5	0.023750
5.641667	0.5	0.024125
5.650000	0.5	0.024000
5.658333	0.5	0.023875
5.666667	0.5	0.023750
5.675000	0.5	0.023750
5.683333	0.5	0.023750
5.691667	0.5	0.024000
5.700000	0.5	0.023500
5.708333	0.5	0.023125
5.716667	0.5	0.022875
5.725000	0.5	0.022500
5.733333	0.5	0.022125
5.741667	0.5	0.022000
5.750000	0.5	0.022250
5.758333	0.5	0.022125
5.766667	0.5	0.021625
5.775000	0.5	0.021375
5.783333	0.5	0.021250
5.791667	0.5	0.020625
5.800000	0.5	0.020000
5.808333	0.5	0.019500
5.816667	0.5	0.019000
5.825000	0.5	0.018875
5.833333	0.5	0.018625
5.841667	0.5	0.018625
5.850000	0.5	0.018250
5.858333	0.5	0.018375
5.866667	0.5	0.018375
5.875000	0.5	0.018000
5.883333	0.5	0.018125
5.891667	0.5	0.018125
5.900000	0.5	0.018500
5.908333	0.5	0.018500
5.916667	0.5	0.018250
5.925000	0.5	0.018250
5.933333	0.5	0.018250
5.941667	0.5	0.018250
5.950000	0.5	0.018000
5.958333	0.5	0.017875
5.966667	0.5	0.017625
5.975000	0.5	0.017875
5.983333	0.5	0.017875
5.991667	0.5	0.018125
6.000000	0.5	0.018125
6.008333	0.5	0.018250
6.016667	0.5	0.018000
6.025000	0.5	0.018250
6.033333	0.5	0.018250
6.041667	0.5	0.018250
6.050000	0.5	0.018375
6.058333	0.5	0.018375
6.066667	0.5	0.018500
6.075000	0.5	0.018375
6.083333	0.5	0.018125
6.091667	0.5	0.018125
6.100000	0.5	0.018125
6.108333	0.5	0.017875
6.116667	0.5	0.017625
6.125000	0.5	0.017750
6.133333	0.5	0.017375
6.141667	0.5	0.017250
6.150000	0.5	0.017625
6.158333	0.5	0.017875
6.166667	0.5	0.018000
6.175000	0.5	0.018000
6.183333	0.5	0.018250
6.191667	0.5	0.018500
6.200000	0.5	0.018625
6.208333	0.5	0.018625
6.216667	0.5	0.018875
6.225000	0.5	0.019125
6.233333	0.5	0.019625
6.241667	0.5	0.019750
6.250000	0.5	0.019750
6.258333	0.5	0.020125
6.266667	0.5	0.020125
6.275000	0.5	0.020000
6.283333	0.5	0.019750
6.291667	0.5	0.020125
6.300000	0.5	0.020500
6.308333	0.5	0.020625
6.316667	0.5	0.020625
6.325000	0.5	0.021375
6.333333	0.5	0.021750
6.341667	0.5	0.021750
6.350000	0.5	0.022000
6.358333	0.5	0.022000
6.366667	0.5	0.022250
6.375000	0.5	0.022625
6.383333	0.5	0.022875
6.391667	0.5	0.023000
6.400000	0.5	0.023000
6.408333	0.5	0.022875
6.416667	0.5	0.022625
6.425000	0.5	0.022000
6.433333	0.5	0.021750
6.441667	0.5	0.021750
6.450000	0.5	0.021750
6.458333	0.5	0.021500
6.466667	0.5	0.021500
6.475000	0.5	0.020875
6.483333	0.5	0.020375
6.491667	0.5	0.019750
6.500000	0.5	0.019500
6.508333	0.5	0.018875
6.516667	0.5	0.018375
6.525000	0.5	0.017875
6.533333	0.5	0.017625
6.541667	0.5	0.017375
6.550000	0.5	0.017000
6.558333	0.5	0.016750
6.566667	0.5	0.016375
6.575000	0.5	0.015750
6.583333	0.5	0.015125
6.591667	0.5	0.014250
6.600000	0.5	0.013750
6.608333	0.5	0.013250
6.616667	0.5	0.013125
6.625000	0.5	0.012875
6.633333	0.5	0.012375
6.641667	0.5	0.012000
6.650000	0.5	0.011500
6.658333	0.5	0.011250
6.666667	0.5	0.011000
6.675000	0.5	0.010875
6.683333	0.5	0.010750
6.691667	0.5	0.010625
6.700000	0.5	0.009625
6.708333	0.5	0.008750
6.716667	0.5	0.008250
6.725000	0.5	0.007875
6.733333	0.5	0.006750
6.741667	0.5	0.005250
6.750000	0.5	0.003750
6.758333	0.5	0.000875
6.766667	0.5	-0.003500
6.775000	0.5	-0.009500
6.783333	0.5	-0.019000
6.791667	0.5	-0.035375
6.800000	0.5	-0.061000
6.808333	0.5	-0.101375
6.816667	0.5	-0.163000
6.825000	0.5	-0.255000
6.833333	0.5	-0.386875
6.841667	0.5	-0.567000
6.850000	0.5	-0.802375
6.858333	0.5	-1.095625
6.866667	0.5	-1.443125
6.875000	0.5	-1.833625
6.883333	0.5	-2.250750
6.891667	0.5	-2.671625
6.900000	0.5	-3.072375
6.908333	0.5	-3.428750
6.916667	0.5	-3.720875
6.925000	0.5	-3.934250
6.933333	0.5	-4.060750
6.941667	0.5	-4.098750
6.950000	0.5	-4.052750
6.958333	0.5	-3.932625
6.966667	0.5	-3.750875
6.975000	0.5	-3.521250
6.983333	0.5	-3.258625
6.991667	0.5	-2.976000
7.000000	0.5	-2.686250
7.008333	0.5	-2.398875
7.016667	0.5	-2.122000
7.025000	0.5	-1.861625
7.033333	0.5	-1.621125
7.041667	0.5	-1.402625
7.050000	0.5	-1.207125
7.058333	0.5	-1.034250
7.066667	0.5	-0.883250
7.075000	0.5	-0.752625
7.083333	0.5	-0.640000
7.091667	0.5	-0.543500
7.100000	0.5	-0.461000
7.108333	0.5	-0.390875
7.116667	0.5	-0.331625
7.125000	0.5	-0.281375
7.133333	0.5	-0.239250
7.141667	0.5	-0.203750
7.150000	0.5	-0.173750
7.158333	0.5	-0.148750
7.166667	0.5	-0.127750
7.175000	0.5	-0.109750
7.183333	0.5	-0.094750
7.191667	0.5	-0.081500
7.200000	0.5	-0.070625
7.208333	0.5	-0.061125
7.216667	0.5	-0.053250
7.225000	0.5	-0.046250
7.233333	0.5	-0.039750
7.241667	0.5	-0.034500
7.250000	0.5	-0.029500
7.258333	0.5	-0.025000
7.266667	0.5	-0.021250
7.275000	0.5	-0.018125
7.283333	0.5	-0.014875
7.291667	0.5	-0.012250
7.300000	0.5	-0.009875
7.308333	0.5	-0.007250
7.316667	0.5	-0.005125
7.325000	0.5	-0.003125
7.333333	0.5	-0.001250
7.341667	0.5	0.000625
7.350000	0.5	0.002250
7.358333	0.5	0.003375
7.366667	0.5	0.004500
7.375000	0.5	0.005625
7.383333	0.5	0.006875
7.391667	0.5	0.007875
7.400000	0.5	0.009125
7.408333	0.5	0.010125
7.416667	0.5	0.010875
7.425000	0.5	0.011750
7.433333	0.5	0.012625
7.441667	0.5	0.013625
7.450000	0.5	0.014500
7.458333	0.5	0.015750
7.466667	0.5	0.016625
7.475000	0.5	0.017375
7.483333	0.5	0.018125
7.491667	0.5	0.018625
7.500000	0.5	0.019125
7.508333	0.5	0.019500
7.516667	0.5	0.019875
7.525000	0.5	0.020375
7.533333	0.5	0.021250
7.541667	0.5	0.021500
7.550000	0.5	0.022000
7.558333	0.5	0.022750
7.566667	0.5	0.023125
7.575000	0.5	0.023500
7.583333	0.5	0.023750
7.591667	0.5	0.024000
7.600000	0.5	0.024000
7.608333	0.5	0.023750
7.616667	0.5	0.024125
7.625000	0.5	0.024375
7.633333	0.5	0.024750
7.641667	0.5	0.024875
7.650000	0.5	0.025125
7.658333	0.5	0.024750
7.666667	0.5	0.024875
7.675000	0.5	0.024625
7.683333	0.5	0.024375
7.691667	0.5	0.023875
7.700000	0.5	0.023875
7.708333	0.5	0.023875
7.716667	0.5	0.023750
7.725000	0.5	0.024000
7.733333	0.5	0.024000
7.741667	0.5	0.024000
7.750000	0.5	0.023750
7.758333	0.5	0.023875
7.766667	0.5	0.023625
7.775000	0.5	0.023375
7.783333	0.5	0.023125
7.791667	0.5	0.023125
7.800000	0.5	0.023125
7.808333	0.5	0.023125
7.816667	0.5	0.023500
7.825000	0.5	0.023375
7.833333	0.5	0.023125
7.841667	0.5	0.022625
7.850000	0.5	0.022000
7.858333	0.5	0.022125
7.866667	0.5	0.022000
7.875000	0.5	0.021250
7.883333	0.5	0.021375
7.891667	0.5	0.021500
7.900000	0.5	0.021375
7.908333	0.5	0.021000
7.916667	0.5	0.021000
7.925000	0.5	0.020625
7.933333	0.5	0.020500
7.941667	0.5	0.020375
7.950000	0.5	0.019625
7.958333	0.5	0.019125
7.966667	0.5	0.018875
7.975000	0.5	0.019000
7.983333	0.5	0.019125
7.991667	0.5	0.019250
8.000000	0.5	0.019750
8.008333	0.5	0.019875
8.016667	0.5	0.019625
8.025000	0.5	0.019375
8.033333	0.5	0.018875
8.041667	0.5	0.018500
8.050000	0.5	0.018375
8.058333	0.5	0.018250
8.066667	0.5	0.018000
8.075000	0.5	0.018000
8.083333	0.5	0.017875
8.091667	0.5	0.017500
8.100000	0.5	0.017500
8.108333	0.5	0.017250
8.116667	0.5	0.017375
8.125000	0.5	0.017500
8.133333	0.5	0.018000
8.141667	0.5	0.018125
8.150000	0.5	0.018250
8.158333	0.5	0.018750
8.166667	0.5	0.019250
8.175000	0.5	0.019625
8.183333	0.5	0.020125
8.191667	0.5	0.020750
8.200000	0.5	0.021750
8.208333	0.5	0.022250
8.216667	0.5	0.023375
8.225000	0.5	0.024375
8.233333	0.5	0.025250
8.241667	0.5	0.026250
8.250000	0.5	0.027125
8.258333	0.5	0.028125
8.266667	0.5	0.028625
8.275000	0.5	0.028875
8.283333	0.5	0.028875
8.291667	0.5	0.028625
8.300000	0.5	0.028875
8.308333	0.5	0.028875
8.316667	0.5	0.028625
8.325000	0.5	0.027875
8.333333	0.5	0.027250
8.341667	0.5	0.026375
8.350000	0.5	0.025375
8.358333	0.5	0.024500
8.366667	0.5	0.023500
8.375000	0.5	0.021875
8.383333	0.5	0.020375
8.391667	0.5	0.018625
8.400000	0.5	0.017250
8.408333	0.5	0.016375
8.416667	0.5	0.015750
8.425000	0.5	0.014750
8.433333	0.5	0.014000
8.441667	0.5	0.013250
8.450000	0.5	0.012875
8.458333	0.5	0.012375
8.466667	0.5	0.011625
8.475000	0.5	0.011000
8.483333	0.5	0.010625
8.491667	0.5	0.010625
8.500000	0.5	0.010000
8.508333	0.5	0.009625
8.516667	0.5	0.009125
8.525000	0.5	0.008875
8.533333	0.5	0.008750
8.541667	0.5	0.008750
8.550000	0.5	0.008750
8.558333	0.5	0.008500
8.566667	0.5	0.008500
8.575000	0.5	0.008375
8.583333	0.5	0.008750
8.591667	0.5	0.008625
8.600000	0.5	0.008750
8.608333	0.5	0.008750
8.616667	0.5	0.009000
8.625000	0.5	0.009000
8.633333	0.5	0.009125
8.641667	0.5	0.009375
8.650000	0.5	0.009500
8.658333	0.5	0.009625
8.666667	0.5	0.010000
8.675000	0.5	0.010125
8.683333	0.5	0.010250
8.691667	0.5	0.010875
8.700000	0.5	0.011125
8.708333	0.5	0.011500
8.716667	0.5	0.012375
8.725000	0.5	0.012500
8.733333	0.5	0.012375
8.741667	0.5	0.012625
8.750000	0.5	0.013250
8.758333	0.5	0.014250
8.766667	0.5	0.015000
8.775000	0.5	0.015625
8.783333	0.5	0.015875
8.791667	0.5	0.016625
8.800000	0.5	0.017000
8.808333	0.5	0.018000
8.816667	0.5	0.018875
8.825000	0.5	0.019500
8.833333	0.5	0.020125
8.841667	0.5	0.020500
8.850000	0.5	0.021250
8.858333	0.5	0.022125
8.866667	0.5	0.022750
8.875000	0.5	0.023250
8.883333	0.5	0.023750
8.891667	0.5	0.024250
8.900000	0.5	0.024750
8.908333	0.5	0.025625
8.916667	0.5	0.026625
8.925000	0.5	0.027375
8.933333	0.5	0.028125
8.941667	0.5	0.029000
8.950000	0.5	0.029375
8.958333	0.5	0.029625
8.966667	0.5	0.030375
8.975000	0.5	0.031125
8.983333	0.5	0.032250
8.991667	0.5	0.033125
9.000000	0.5	0.033625
9.008333	0.5	0.034500
9.016667	0.5	0.034875
9.025000	0.5	0.035000
9.033333	0.5	0.035625
9.041667	0.5	0.036250
9.050000	0.5	0.036750
9.058333	0.5	0.037375
9.066667	0.5	0.038125
9.075000	0.5	0.038250
9.083333	0.5	0.038625
9.091667	0.5	0.038625
9.100000	0.5	0.038375
9.108333	0.5	0.038625
9.116667	0.5	0.038625
9.125000	0.5	0.038125
9.133333	0.5	0.038250
9.141667	0.5	0.038375
9.150000	0.5	0.038375
9.158333	0.5	0.038250
9.166667	0.5	0.038000
9.175000	0.5	0.037875
9.183333	0.5	0.037500
9.191667	0.5	0.037000
9.200000	0.5	0.036250
9.208333	0.5	0.035875
9.216667	0.5	0.035375
9.225000	0.5	0.034875
9.233333	0.5	0.034750
9.241667	0.5	0.034125
9.250000	0.5	0.033750
9.258333	0.5	0.033000
9.266667	0.5	0.032250
9.275000	0.5	0.031750
9.283333	0.5	0.031500
9.291667	0.5	0.031125
9.300000	0.5	0.030500
9.308333	0.5	0.030000
9.316667	0.5	0.029875
9.325000	0.5	0.029375
9.333333	0.5	0.028625
9.341667	0.5	0.028000
9.350000	0.5	0.027125
9.358333	0.5	0.026750
9.366667	0.5	0.026625
9.375000	0.5	0.026125
9.383333	0.5	0.025750
9.391667	0.5	0.025750
9.400000	0.5	0.025375
9.408333	0.5	0.025125
9.416667	0.5	0.025250
9.425000	0.5	0.025250
9.433333	0.5	0.025625
9.441667	0.5	0.025875
9.450000	0.5	0.026750
9.458333	0.5	0.027750
9.466667	0.5	0.028625
9.475000	0.5	0.029500
9.483333	0.5	0.030500
9.491667	0.5	0.032000
9.500000	0.5	0.034000
9.508333	0.5	0.036500
9.516667	0.5	0.039000
9.525000	0.5	0.042500
9.533333	0.5	0.046500
9.541667	0.5	0.051250
9.550000	0.5	0.056125
9.558333	0.5	0.062250
9.566667	0.5	0.069500
9.575000	0.5	0.077625
9.583333	0.5	0.087000
9.591667	0.5	0.099250
9.600000	0.5	0.113250
9.608333	0.5	0.130000
9.616667	0.5	0.150125
9.625000	0.5	0.174500
9.633333	0.5	0.204125
9.641667	0.5	0.239125
9.650000	0.5	0.282375
9.658333	0.5	0.335125
9.666667	0.5	0.399250
9.675000	0.5	0.477500
9.683333	0.5	0.572750
9.691667	0.5	0.688250
9.700000	0.5	0.827625
9.708333	0.5	0.994750
9.716667	0.5	1.193750
9.725000	0.5	1.428750
9.733333	0.5	1.703875
9.741667	0.5	2.023250
9.750000	0.5	2.390000
9.758333	0.5	2.806875
9.766667	0.5	3.276500
9.775000	0.5	3.799500
9.783333	0.5	4.374750
9.791667	0.5	5.000750
9.800000	0.5	5.674125
9.808333	0.5	6.389000
9.816667	0.5	7.139875
9.825000	0.5	7.917750
9.833333	0.5	8.714250
9.841667	0.5	9.518875
9.850000	0.5	10.319875
9.858333	0.5	11.105500
9.866667	0.5	11.864250
9.875000	0.5	12.584625
9.883333	0.5	13.253625
9.891667	0.5	13.861500
9.900000	0.5	14.398000
9.908333	0.5	14.854625
9.916667	0.5	15.224500
9.925000	0.5	15.501875
9.933333	0.5	15.684125
9.941667	0.5	15.768250
9.950000	0.5	15.755375
9.958333	0.5	15.646750
9.966667	0.5	15.446250
9.975000	0.5	15.159000
9.983333	0.5	14.792000
9.991667	0.5	14.352500
10.000000	0.5	13.849000
10.008333	0.5	13.289625
10.016667	0.5	12.684750
10.025000	0.5	12.043750
10.033333	0.5	11.375625
10.041667	0.5	10.689750
10.050000	0.5	9.995625
10.058333	0.5	9.300875
10.066667	0.5	8.613000
10.075000	0.5	7.939500
10.083333	0.5	7.286500
10.091667	0.5	6.657875
10.100000	0.5	6.057750
10.108333	0.5	5.489500
10.116667	0.5	4.955375
10.125000	0.5	4.456375
10.133333	0.5	3.993375
10.141667	0.5	3.566375
10.150000	0.5	3.175500
10.158333	0.5	2.818625
10.166667	0.5	2.495500
10.175000	0.5	2.204125
10.183333	0.5	1.942375
10.191667	0.5	1.708375
10.200000	0.5	1.500625
10.208333	0.5	1.316125
10.216667	0.5	1.153625
10.225000	0.5	1.010750
10.233333	0.5	0.885250
10.241667	0.5	0.775125
10.250000	0.5	0.679500
10.258333	0.5	0.596625
10.266667	0.5	0.524625
10.275000	0.5	0.461875
10.283333	0.5	0.407750
10.291667	0.5	0.360750
10.300000	0.5	0.320250
10.308333	0.5	0.285625
10.316667	0.5	0.255375
10.325000	0.5	0.229375
10.333333	0.5	0.206500
10.341667	0.5	0.186750
10.350000	0.5	0.169750
10.358333	0.5	0.154750
10.366667	0.5	0.142125
10.375000	0.5	0.131125
10.383333	0.5	0.121125
10.391667	0.5	0.112500
10.400000	0.5	0.104875
10.408333	0.5	0.098000
10.416667	0.5	0.092125
10.425000	0.5	0.087125
10.433333	0.5	0.082875
10.441667	0.5	0.079125
10.450000	0.5	0.075875
10.458333	0.5	0.073000
10.466667	0.5	0.070000
10.475000	0.5	0.067875
10.483333	0.5	0.065500
10.491667	0.5	0.063500
10.500000	0.5	0.061625
10.508333	0.5	0.060250
10.516667	0.5	0.058875
10.525000	0.5	0.057750
10.533333	0.5	0.056250
10.541667	0.5	0.055125
10.550000	0.5	0.054375
10.558333	0.5	0.053625
10.566667	0.5	0.052875
10.575000	0.5	0.052375
10.583333	0.5	0.052000
10.591667	0.5	0.051625
10.600000	0.5	0.051375
10.608333	0.5	0.050875
10.616667	0.5	0.050750
10.625000	0.5	0.050500
10.633333	0.5	0.050500
10.641667	0.5	0.050625
10.650000	0.5	0.050875
10.658333	0.5	0.051000
10.666667	0.5	0.051375
10.675000	0.5	0.051625
10.683333	0.5	0.051375
10.691667	0.5	0.051500
10.700000	0.5	0.051875
10.708333	0.5	0.051875
10.716667	0.5	0.052375
10.725000	0.5	0.052875
10.733333	0.5	0.053125
10.741667	0.5	0.053125
10.750000	0.5	0.053000
10.758333	0.5	0.053125
10.766667	0.5	0.053625
10.775000	0.5	0.053875
10.783333	0.5	0.054250
10.791667	0.5	0.054375
10.800000	0.5	0.054500
10.808333	0.5	0.054625
10.816667	0.5	0.054875
10.825000	0.5	0.055125
10.833333	0.5	0.055500
10.841667	0.5	0.055500
10.850000	0.5	0.055875
10.858333	0.5	0.056000
10.866667	0.5	0.056250
10.875000	0.5	0.056500
10.883333	0.5	0.056500
10.891667	0.5	0.056250
10.900000	0.5	0.056375
10.908333	0.5	0.056000
10.916667	0.5	0.055500
10.925000	0.5	0.055250
10.933333	0.5	0.054500
10.941667	0.5	0.054125
10.950000	0.5	0.053750
10.958333	0.5	0.053875
10.966667	0.5	0.053750
10.975000	0.5	0.053750
10.983333	0.5	0.053750
10.991667	0.5	0.053250
11.000000	0.5	0.053250
11.008333	0.5	0.053125
11.016667	0.5	0.053000
11.025000	0.5	0.052875
11.033333	0.5	0.052625
11.041667	0.5	0.052875
11.050000	0.5	0.052875
11.058333	0.5	0.052500
11.066667	0.5	0.052750
11.075000	0.5	0.052625
11.083333	0.5	0.052375
11.091667	0.5	0.052125
11.100000	0.5	0.051750
11.108333	0.5	0.051500
11.116667	0.5	0.051250
11.125000	0.5	0.051000
11.133333	0.5	0.050875
11.141667	0.5	0.050625
11.150000	0.5	0.050750
11.158333	0.5	0.050625
11.166667	0.5	0.050625
11.175000	0.5	0.050750
11.183333	0.5	0.050750
11.191667	0.5	0.050375
11.200000	0.5	0.050250
11.208333	0.5	0.049500
11.216667	0.5	0.049000
11.225000	0.5	0.048625
11.233333	0.5	0.048250
11.241667	0.5	0.047750
11.250000	0.5	0.047750
11.258333	0.5	0.047750
11.266667	0.5	0.047125
11.275000	0.5	0.046375
11.283333	0.5	0.045500
11.291667	0.5	0.044875
11.300000	0.5	0.044250
11.308333	0.5	0.043875
11.316667	0.5	0.042875
11.325000	0.5	0.042125
11.333333	0.5	0.041500
11.341667	0.5	0.040500
11.350000	0.5	0.040000
11.358333	0.5	0.039125
11.366667	0.5	0.038750
11.375000	0.5	0.038250
11.383333	0.5	0.037375
11.391667	0.5	0.037000
11.400000	0.5	0.036375
11.408333	0.5	0.035875
11.416667	0.5	0.035125
11.425000	0.5	0.034000
11.433333	0.5	0.033000
11.441667	0.5	0.032375
11.450000	0.5	0.032125
11.458333	0.5	0.031500
11.466667	0.5	0.030750
11.475000	0.5	0.029875
11.483333	0.5	0.029375
11.491667	0.5	0.029000
11.500000	0.5	0.028125
11.508333	0.5	0.027500
11.516667	0.5	0.026875
11.525000	0.5	0.026625
11.533333	0.5	0.026375
11.541667	0.5	0.025875
11.550000	0.5	0.025750
11.558333	0.5	0.025750
11.566667	0.5	0.025375
11.575000	0.5	0.024750
11.583333	0.5	0.023875
11.591667	0.5	0.023500
11.600000	0.5	0.022750
11.608333	0.5	0.022625
11.616667	0.5	0.022500
11.625000	0.5	0.021875
11.633333	0.5	0.021625
11.641667	0.5	0.021375
11.650000	0.5	0.021250
11.658333	0.5	0.021250
11.666667	0.5	0.020875
11.675000	0.5	0.020625
11.683333	0.5	0.020125
11.691667	0.5	0.020000
11.700000	0.5	0.019625
11.708333	0.5	0.019375
11.716667	0.5	0.019125
11.725000	0.5	0.018875
11.733333	0.5	0.018750
11.741667	0.5	0.018750
11.750000	0.5	0.018500
11.758333	0.5	0.018000
11.766667	0.5	0.017875
11.775000	0.5	0.017625
11.783333	0.5	0.017250
11.791667	0.5	0.017250
11.800000	0.5	0.017625
11.808333	0.5	0.017500
11.816667	0.5	0.017250
11.825000	0.5	0.016625
11.833333	0.5	0.016125
11.841667	0.5	0.016125
11.850000	0.5	0.016250
11.858333	0.5	0.016125
11.866667	0.5	0.015750
11.875000	0.5	0.016125
11.883333	0.5	0.016250
11.891667	0.5	0.016125
11.900000	0.5	0.016250
11.908333	0.5	0.016375
11.916667	0.5	0.016625
11.925000	0.5	0.016625
11.933333	0.5	0.016250
11.941667	0.5	0.016500
11.950000	0.5	0.016375
11.958333	0.5	0.016000
11.966667	0.5	0.016125
11.975000	0.5	0.016625
11.983333	0.5	0.016625
11.991667	0.5	0.016625
12.000000	0.5	0.016375
12.008333	0.5	0.016500
12.016667	0.5	0.016625
12.025000	0.5	0.017000
12.033333	0.5	0.017125
12.041667	0.5	0.017000
12.050000	0.5	0.017125
12.058333	0.5	0.016875
12.066667	0.5	0.016500
12.075000	0.5	0.016000
12.083333	0.5	0.015625
12.091667	0.5	0.015625
12.100000	0.5	0.015500
12.108333	0.5	0.015750
12.116667	0.5	0.016125
12.125000	0.5	0.016125
12.133333	0.5	0.015875
12.141667	0.5	0.015875
12.150000	0.5	0.016000
12.158333	0.5	0.015750
12.166667	0.5	0.015750
12.175000	0.5	0.015875
12.183333	0.5	0.015625
12.191667	0.5	0.015250
12.200000	0.5	0.014875
12.208333	0.5	0.014625
12.216667	0.5	0.014500
12.225000	0.5	0.014750
12.233333	0.5	0.014750
12.241667	0.5	0.015000
12.250000	0.5	0.014750
12.258333	0.5	0.014625
12.266667	0.5	0.014500
12.275000	0.5	0.014500
12.283333	0.5	0.014125
12.291667	0.5	0.014000
12.300000	0.5	0.014375
12.308333	0.5	0.014375
12.316667	0.5	0.014375
12.325000	0.5	0.014375
12.333333	0.5	0.014250
12.341667	0.5	0.013875
12.350000	0.5	0.013875
12.358333	0.5	0.013375
12.366667	0.5	0.013250
12.375000	0.5	0.013000
12.383333	0.5	0.012875
12.391667	0.5	0.012500
12.400000	0.5	0.012250
12.408333	0.5	0.012125
12.416667	0.5	0.011750
12.425000	0.5	0.011250
12.433333	0.5	0.010625
12.441667	0.5	0.010375
12.450000	0.5	0.009875
12.458333	0.5	0.009625
12.466667	0.5	0.009375
12.475000	0.5	0.009125
12.483333	0.5	0.008750
12.491667	0.5	0.008250
12.500000	0.5	0.007875
12.508333	0.5	0.007250
12.516667	0.5	0.007000
12.525000	0.5	0.006875
12.533333	0.5	0.006750
12.541667	0.5	0.006375
12.550000	0.5	0.006500
12.558333	0.5	0.006500
12.566667	0.5	0.006375
12.575000	0.5	0.006750
12.583333	0.5	0.006750
12.591667	0.5	0.006375
12.600000	0.5	0.006500
12.608333	0.5	0.006750
12.616667	0.5	0.006750
12.625000	0.5	0.007125
12.633333	0.5	0.007500
12.641667	0.5	0.007375
12.650000	0.5	0.007500
12.658333	0.5	0.007875
12.666667	0.5	0.007875
12.675000	0.5	0.008000
12.683333	0.5	0.008375
12.691667	0.5	0.008875
12.700000	0.5	0.009000
12.708333	0.5	0.009375
12.716667	0.5	0.010000
12.725000	0.5	0.010625
12.733333	0.5	0.011000
12.741667	0.5	0.011500
12.750000	0.5	0.012125
12.758333	0.5	0.012500
12.766667	0.5	0.013125
12.775000	0.5	0.013750
12.783333	0.5	0.014000
12.791667	0.5	0.014125
12.800000	0.5	0.014625
12.808333	0.5	0.015000
12.816667	0.5	0.015250
12.825000	0.5	0.015500
12.833333	0.5	0.016000
12.841667	0.5	0.016250
12.850000	0.5	0.016625
12.858333	0.5	0.017250
12.866667	0.5	0.017875
12.875000	0.5	0.018250
12.883333	0.5	0.018500
12.891667	0.5	0.019250
12.900000	0.5	0.019625
12.908333	0.5	0.020125
12.916667	0.5	0.020250
12.925000	0.5	0.020125
12.933333	0.5	0.020500
12.941667	0.5	0.021125
12.950000	0.5	0.021375
12.958333	0.5	0.021500
12.966667	0.5	0.022125
12.975000	0.5	0.022875
12.983333	0.5	0.022875
12.991667	0.5	0.023000
13.000000	0.5	0.023625
13.008333	0.5	0.023875
13.016667	0.5	0.023750
13.025000	0.5	0.023875
13.033333	0.5	0.023875
13.041667	0.5	0.024125
13.050000	0.5	0.024125
13.058333	0.5	0.024125
13.066667	0.5	0.024500
13.075000	0.5	0.024500
13.083333	0.5	0.024750
13.091667	0.5	0.024875
13.100000	0.5	0.025125
13.108333	0.5	0.025500
13.116667	0.5	0.025500
13.125000	0.5	0.025750
13.133333	0.5	0.025875
13.141667	0.5	0.025625
13.150000	0.5	0.025875
13.158333	0.5	0.026250
13.166667	0.5	0.026500
13.175000	0.5	0.026500
13.183333	0.5	0.026750
13.191667	0.5	0.026750
13.200000	0.5	0.026625
13.208333	0.5	0.026500
13.216667	0.5	0.026250
13.225000	0.5	0.026000
13.233333	0.5	0.026125
13.241667	0.5	0.026625
13.250000	0.5	0.027000
13.258333	0.5	0.027125
13.266667	0.5	0.027250
13.275000	0.5	0.027250
13.283333	0.5	0.027375
13.291667	0.5	0.027125
13.300000	0.5	0.026875
13.308333	0.5	0.027250
13.316667	0.5	0.027000
13.325000	0.5	0.027000
13.333333	0.5	0.027250
13.341667	0.5	0.027500
13.350000	0.5	0.027750
13.358333	0.5	0.027750
13.366667	0.5	0.027625
13.375000	0.5	0.027250
13.383333	0.5	0.026750
13.391667	0.5	0.026375
13.400000	0.5	0.025875
13.408333	0.5	0.025500
13.416667	0.5	0.025625
13.425000	0.5	0.025625
13.433333	0.5	0.025625
13.441667	0.5	0.025625
13.450000	0.5	0.025625
13.458333	0.5	0.025375
13.466667	0.5	0.025250
13.475000	0.5	0.025375
13.483333	0.5	0.025500
13.491667	0.5	0.025250
13.500000	0.5	0.025000
13.508333	0.5	0.024875
13.516667	0.5	0.024875
13.525000	0.5	0.024750
13.533333	0.5	0.024125
13.541667	0.5	0.023250
13.550000	0.5	0.022625
13.558333	0.5	0.021875
13.566667	0.5	0.021500
13.575000	0.5	0.021000
13.583333	0.5	0.020750
13.591667	0.5	0.020875
13.600000	0.5	0.020625
13.608333	0.5	0.020500
13.616667	0.5	0.020625
13.625000	0.5	0.020000
13.633333	0.5	0.019500
13.641667	0.5	0.019125
13.650000	0.5	0.018875
13.658333	0.5	0.018500
13.666667	0.5	0.018375
13.675000	0.5	0.018375
13.683333	0.5	0.018250
13.691667	0.5	0.017875
13.700000	0.5	0.017625
13.708333	0.5	0.017500
13.716667	0.5	0.017125
13.725000	0.5	0.016750
13.733333	0.5	0.017000
13.741667	0.5	0.016750
13.750000	0.5	0.016250
13.758333	0.5	0.016125
13.766667	0.5	0.016125
13.775000	0.5	0.016500
13.783333	0.5	0.016000
13.791667	0.5	0.015875
13.800000	0.5	0.015750
13.808333	0.5	0.015125
13.816667	0.5	0.014375
13.825000	0.5	0.014125
13.833333	0.5	0.014125
13.841667	0.5	0.013875
13.850000	0.5	0.013500
13.858333	0.5	0.013250
13.866667	0.5	0.013375
13.875000	0.5	0.013250
13.883333	0.5	0.012875
13.891667	0.5	0.012500
13.900000	0.5	0.012000
13.908333	0.5	0.011625
13.916667	0.5	0.011250
13.925000	0.5	0.010875
13.933333	0.5	0.010750
13.941667	0.5	0.010750
13.950000	0.5	0.010625
13.958333	0.5	0.010500
13.966667	0.5	0.010500
13.975000	0.5	0.010625
13.983333	0.5	0.010625
13.991667	0.5	0.010625
14.000000	0.5	0.010000
14.008333	0.5	0.009625
14.016667	0.5	0.009625
14.025000	0.5	0.009625
14.033333	0.5	0.009625
14.041667	0.5	0.009875
14.050000	0.5	0.010375
14.058333	0.5	0.010250
14.066667	0.5	0.010250
14.075000	0.5	0.009875
14.083333	0.5	0.009875
14.091667	0.5	0.009625
14.100000	0.5	0.009375
14.108333	0.5	0.009125
14.116667	0.5	0.009250
14.125000	0.5	0.009250
14.133333	0.5	0.009000
14.141667	0.5	0.008250
14.150000	0.5	0.008375
14.158333	0.5	0.009125
14.166667	0.5	0.009250
14.175000	0.5	0.009750
14.183333	0.5	0.009625
14.191667	0.5	0.010000
14.200000	0.5	0.010375
14.208333	0.5	0.010375
14.216667	0.5	0.010250
14.225000	0.5	0.010125
14.233333	0.5	0.010250
14.241667	0.5	0.010500
14.250000	0.5	0.011000
14.258333	0.5	0.011500
14.266667	0.5	0.011625
14.275000	0.5	0.011875
14.283333	0.5	0.012000
14.291667	0.5	0.012125
14.300000	0.5	0.012625
14.308333	0.5	0.012750
14.316667	0.5	0.012625
14.325000	0.5	0.012500
14.333333	0.5	0.012625
14.341667	0.5	0.012750
14.350000	0.5	0.012875
14.358333	0.5	0.013500
14.366667	0.5	0.013625
14.375000	0.5	0.013750
14.383333	0.5	0.014250
14.391667	0.5	0.014500
14.400000	0.5	0.014750
14.408333	0.5	0.014750
14.416667	0.5	0.014625
14.425000	0.5	0.014750
14.433333	0.5	0.015125
14.441667	0.5	0.015250
14.450000	0.5	0.014875
14.458333	0.5	0.014750
14.466667	0.5	0.014500
14.475000	0.5	0.014750
14.483333	0.5	0.015125
14.491667	0.5	0.015375
14.500000	0.5	0.015250
14.508333	0.5	0.015000
14.516667	0.5	0.014750
14.525000	0.5	0.014125
14.533333	0.5	0.014000
14.541667	0.5	0.013625
14.550000	0.5	0.013250
14.558333	0.5	0.013125
14.566667	0.5	0.012750
14.575000	0.5	0.012375
14.583333	0.5	0.012375
14.591667	0.5	0.011875
14.600000	0.5	0.011625
14.608333	0.5	0.011125
14.616667	0.5	0.010625
14.625000	0.5	0.010125
14.633333	0.5	0.009750
14.641667	0.5	0.009500
14.650000	0.5	0.009250
14.658333	0.5	0.009250
14.666667	0.5	0.008750
14.675000	0.5	0.008375
14.683333	0.5	0.007875
14.691667	0.5	0.007875
14.700000	0.5	0.008000
14.708333	0.5	0.007750
14.716667	0.5	0.007375
14.725000	0.5	0.006875
14.733333	0.5	0.006500
14.741667	0.5	0.006250
14.750000	0.5	0.006000
14.758333	0.5	0.005875
14.766667	0.5	0.005375
14.775000	0.5	0.005000
14.783333	0.5	0.004875
14.791667	0.5	0.004125
14.800000	0.5	0.003875
14.808333	0.5	0.003375
14.816667	0.5	0.003125
14.825000	0.5	0.002500
14.833333	0.5	0.002250
14.841667	0.5	0.002000
14.850000	0.5	0.001375
14.858333	0.5	0.001375
14.866667	0.5	0.001000
14.875000	0.5	0.001000
14.883333	0.5	0.000875
14.891667	0.5	0.000750
14.900000	0.5	0.000750
14.908333	0.5	0.000875
14.916667	0.5	0.000875
14.925000	0.5	0.000875
14.933333	0.5	0.001000
14.941667	0.5	0.001250
14.950000	0.5	0.001125
14.958333	0.5	0.001250
14.966667	0.5	0.001375
14.975000	0.5	0.001250
14.983333	0.5	0.001125
14.991667	0.5	0.000750
15.000000	0.5	0.001125
15.008333	0.5	0.001000
15.016667	0.5	0.001000
15.025000	0.5	0.001125
15.033333	0.5	0.001750
15.041667	0.5	0.002375
15.050000	0.5	0.002375
15.058333	0.5	0.002750
15.066667	0.5	0.002875
15.075000	0.5	0.003750
15.083333	0.5	0.004000
15.091667	0.5	0.004500
15.100000	0.5	0.004875
15.108333	0.5	0.005125
15.116667	0.5	0.005125
15.125000	0.5	0.005500
15.133333	0.5	0.005125
15.141667	0.5	0.005125
15.150000	0.5	0.005375
15.158333	0.5	0.005875
15.166667	0.5	0.006375
15.175000	0.5	0.007000
15.183333	0.5	0.008000
15.191667	0.5	0.008500
15.200000	0.5	0.009250
15.208333	0.5	0.009750
15.216667	0.5	0.009875
15.225000	0.5	0.010500
15.233333	0.5	0.010875
15.241667	0.5	0.011125
15.250000	0.5	0.011000
15.258333	0.5	0.011250
15.266667	0.5	0.011750
15.275000	0.5	0.012375
15.283333	0.5	0.012500
15.291667	0.5	0.012750
15.300000	0.5	0.013375
15.308333	0.5	0.014125
15.316667	0.5	0.014625
15.325000	0.5	0.015000
15.333333	0.5	0.015000
15.341667	0.5	0.015375
15.350000	0.5	0.015250
15.358333	0.5	0.015125
15.366667	0.5	0.015375
15.375000	0.5	0.015250
15.383333	0.5	0.015750
15.391667	0.5	0.015875
15.400000	0.5	0.016375
15.408333	0.5	0.016250
15.416667	0.5	0.016250
15.425000	0.5	0.016500
15.433333	0.5	0.016625
15.441667	0.5	0.016500
15.450000	0.5	0.016750
15.458333	0.5	0.016875
15.466667	0.5	0.017000
15.475000	0.5	0.017125
15.483333	0.5	0.016875
15.491667	0.5	0.016625
15.500000	0.5	0.016500
15.508333	0.5	0.016375
15.516667	0.5	0.016250
15.525000	0.5	0.016125
15.533333	0.5	0.016000
15.541667	0.5	0.016000
15.550000	0.5	0.015750
15.558333	0.5	0.016125
15.566667	0.5	0.015875
15.575000	0.5	0.015750
15.583333	0.5	0.015750
15.591667	0.5	0.016125
15.600000	0.5	0.015625
15.608333	0.5	0.015625
15.616667	0.5	0.015625
15.625000	0.5	0.015500
15.633333	0.5	0.015250
15.641667	0.5	0.014625
15.650000	0.5	0.014250
15.658333	0.5	0.013875
15.666667	0.5	0.013125
15.675000	0.5	0.012750
15.683333	0.5	0.012625
15.691667	0.5	0.012000
15.700000	0.5	0.012125
15.708333	0.5	0.012000
15.716667	0.5	0.012000
15.725000	0.5	0.011750
15.733333	0.5	0.011500
15.741667	0.5	0.011375
15.750000	0.5	0.011000
15.758333	0.5	0.010875
15.766667	0.5	0.010375
15.775000	0.5	0.010125
15.783333	0.5	0.010125
15.791667	0.5	0.010250
15.800000	0.5	0.009875
15.808333	0.5	0.009625
15.816667	0.5	0.009500
15.825000	0.5	0.009500
15.833333	0.5	0.009625
15.841667	0.5	0.009750
15.850000	0.5	0.009250
15.858333	0.5	0.008750
15.866667	0.5	0.008250
15.875000	0.5	0.007375
15.883333	0.5	0.006750
15.891667	0.5	0.006250
15.900000	0.5	0.006000
15.908333	0.5	0.005750
15.916667	0.5	0.005625
15.925000	0.5	0.005750
15.933333	0.5	0.006000
15.941667	0.5	0.005750
15.950000	0.5	0.005625
15.958333	0.5	0.005500
15.966667	0.5	0.005250
15.975000	0.5	0.005500
15.983333	0.5	0.005500
15.991667	0.5	0.005000
16.000000	0.5	0.004625
16.008333	0.5	0.004375
16.016667	0.5	0.004375
16.025000	0.5	0.004000
16.033333	0.5	0.003625
16.041667	0.5	0.003000
16.050000	0.5	0.002750
16.058333	0.5	0.002125
16.066667	0.5	0.001750
16.075000	0.5	0.001250
16.083333	0.5	0.001000
16.091667	0.5	0.001000
16.100000	0.5	0.000750
16.108333	0.5	0.000750
16.116667	0.5	0.000375
16.125000	0.5	0.000000
16.133333	0.5	0.000250
16.141667	0.5	0.000250
16.150000	0.5	0.000000
16.158333	0.5	-0.000250
16.166667	0.5	-0.000375
16.175000	0.5	-0.000375
16.183333	0.5	-0.000375
16.191667	0.5	-0.000125
16.200000	0.5	0.000000
16.208333	0.5	-0.000250
16.216667	0.5	-0.000500
16.225000	0.5	-0.000750
16.233333	0.5	-0.001125
16.241667	0.5	-0.001000
16.250000	0.5	-0.001125
16.258333	0.5	-0.000625
16.266667	0.5	-0.000375
16.275000	0.5	-0.000500
16.283333	0.5	-0.000375
16.291667	0.5	-0.000250
16.300000	0.5	-0.000125
16.308333	0.5	-0.000250
16.316667	0.5	-0.000250
16.325000	0.5	0.000250
16.333333	0.5	0.000750
16.341667	0.5	0.001250
16.350000	0.5	0.001500
16.358333	0.5	0.001875
16.366667	0.5	0.002375
16.375000	0.5	0.003000
16.383333	0.5	0.003750
16.391667	0.5	0.004375
16.400000	0.5	0.004375
16.408333	0.5	0.004500
16.416667	0.5	0.005000
16.425000	0.5	0.005375
16.433333	0.5	0.006000
16.441667	0.5	0.006625
16.450000	0.5	0.007000
16.458333	0.5	0.007625
16.466667	0.5	0.008125
16.475000	0.5	0.008250
16.483333	0.5	0.008250
16.491667	0.5	0.008625
16.500000	0.5	0.009000
16.508333	0.5	0.008875
16.516667	0.5	0.008750
16.525000	0.5	0.008875
16.533333	0.5	0.009250
16.541667	0.5	0.009625
16.550000	0.5	0.010000
16.558333	0.5	0.009750
16.566667	0.5	0.009625
16.575000	0.5	0.009750
16.583333	0.5	0.010250
16.591667	0.5	0.010250
16.600000	0.5	0.010250
16.608333	0.5	0.010625
16.616667	0.5	0.011000
16.625000	0.5	0.010500
16.633333	0.5	0.010625
16.641667	0.5	0.010625
16.650000	0.5	0.010875
16.658333	0.5	0.010875
16.666667	0.5	0.010125
16.675000	0.5	0.010000
16.683333	0.5	0.009750
16.691667	0.5	0.009125
16.700000	0.5	0.008500
16.708333	0.5	0.008625
16.716667	0.5	0.008875
16.725000	0.5	0.008375
16.733333	0.5	0.008625
16.741667	0.5	0.008875
16.750000	0.5	0.009000
16.758333	0.5	0.009125
16.766667	0.5	0.009250
16.775000	0.5	0.009000
16.783333	0.5	0.008875
16.791667	0.5	0.008875
16.800000	0.5	0.009250
16.808333	0.5	0.009875
16.816667	0.5	0.010250
16.825000	0.5	0.010500
16.833333	0.5	0.010375
16.841667	0.5	0.010250
16.850000	0.5	0.010125
16.858333	0.5	0.010625
16.866667	0.5	0.010125
16.875000	0.5	0.009875
16.883333	0.5	0.009875
16.891667	0.5	0.009875
16.900000	0.5	0.009750
16.908333	0.5	0.009750
16.916667	0.5	0.009625
16.925000	0.5	0.009625
16.933333	0.5	0.008875
16.941667	0.5	0.008625
16.950000	0.5	0.008250
16.958333	0.5	0.007625
16.966667	0.5	0.006625
16.975000	0.5	0.005875
16.983333	0.5	0.005250
16.991667	0.5	0.004750
17.000000	0.5	0.004000
17.008333	0.5	0.003250
17.016667	0.5	0.002750
17.025000	0.5	0.002125
17.033333	0.5	0.001500
17.041667	0.5	0.001000
17.050000	0.5	0.000375
17.058333	0.5	-0.000500
17.066667	0.5	-0.001625
17.075000	0.5	-0.003000
17.083333	0.5	-0.004500
17.091667	0.5	-0.006000
17.100000	0.5	-0.007375
17.108333	0.5	-0.009000
17.116667	0.5	-0.010250
17.125000	0.5	-0.011625
17.133333	0.5	-0.013750
17.141667	0.5	-0.015750
17.150000	0.5	-0.018125
17.158333	0.5	-0.020750
17.166667	0.5	-0.023250
17.175000	0.5	-0.026125
17.183333	0.5	-0.029000
17.191667	0.5	-0.032000
17.200000	0.5	-0.035250
17.208333	0.5	-0.039250
17.216667	0.5	-0.043125
17.225000	0.5	-0.046875
17.233333	0.5	-0.050500
17.241667	0.5	-0.054250
17.250000	0.5	-0.058500
17.258333	0.5	-0.062625
17.266667	0.5	-0.066625
17.275000	0.5	-0.070375
17.283333	0.5	-0.074000
17.291667	0.5	-0.077250
17.300000	0.5	-0.080375
17.308333	0.5	-0.083250
17.316667	0.5	-0.085750
17.325000	0.5	-0.087875
17.333333	0.5	-0.089500
17.341667	0.5	-0.090750
17.350000	0.5	-0.091875
17.358333	0.5	-0.093125
17.366667	0.5	-0.092750
17.375000	0.5	-0.092250
17.383333	0.5	-0.091125
17.391667	0.5	-0.089750
17.400000	0.5	-0.088250
17.408333	0.5	-0.085875
17.416667	0.5	-0.083375
17.425000	0.5	-0.080625
17.433333	0.5	-0.077750
17.441667	0.5	-0.074375
17.450000	0.5	-0.071125
17.458333	0.5	-0.067375
17.466667	0.5	-0.064000
17.475000	0.5	-0.060375
17.483333	0.5	-0.056250
17.491667	0.5	-0.052250
17.500000	0.5	-0.048500
17.508333	0.5	-0.044500
17.516667	0.5	-0.040375
17.525000	0.5	-0.036875
17.533333	0.5	-0.033625
17.541667	0.5	-0.030500
17.550000	0.5	-0.027375
17.558333	0.5	-0.024000
17.566667	0.5	-0.021375
17.575000	0.5	-0.018750
17.583333	0.5	-0.016000
17.591667	0.5	-0.013875
17.600000	0.5	-0.012000
17.608333	0.5	-0.010000
17.616667	0.5	-0.008250
17.625000	0.5	-0.006625
17.633333	0.5	-0.005500
17.641667	0.5	-0.003625
17.650000	0.5	-0.002250
17.658333	0.5	-0.001375
17.666667	0.5	-0.000125
17.675000	0.5	0.000875
17.683333	0.5	0.001875
17.691667	0.5	0.002625
17.700000	0.5	0.003125
17.708333	0.5	0.003875
17.716667	0.5	0.004375
17.725000	0.5	0.004500
17.733333	0.5	0.004875
17.741667	0.5	0.005375
17.750000	0.5	0.006000
17.758333	0.5	0.006500
17.766667	0.5	0.007000
17.775000	0.5	0.007250
17.783333	0.5	0.007500
17.791667	0.5	0.008125
17.800000	0.5	0.008125
17.808333	0.5	0.008125
17.816667	0.5	0.008500
17.825000	0.5	0.009125
17.833333	0.5	0.008750
17.841667	0.5	0.009000
17.850000	0.5	0.009125
17.858333	0.5	0.009750
17.866667	0.5	0.009750
17.875000	0.5	0.009875
17.883333	0.5	0.010000
17.891667	0.5	0.009750
17.900000	0.5	0.009375
17.908333	0.5	0.009125
17.916667	0.5	0.009000
17.925000	0.5	0.009125
17.933333	0.5	0.009250
17.941667	0.5	0.009250
17.950000	0.5	0.009250
17.958333	0.5	0.009250
17.966667	0.5	0.009375
17.975000	0.5	0.009125
17.983333	0.5	0.008750
17.991667	0.5	0.008375
18.000000	0.5	0.008125
18.008333	0.5	0.008125
18.016667	0.5	0.008250
18.025000	0.5	0.008250
18.033333	0.5	0.008375
18.041667	0.5	0.008125
18.050000	0.5	0.007500
18.058333	0.5	0.007375
18.066667	0.5	0.007125
18.075000	0.5	0.006750
18.083333	0.5	0.006875
18.091667	0.5	0.006750
18.100000	0.5	0.006000
18.108333	0.5	0.005250
18.116667	0.5	0.004750
18.125000	0.5	0.004250
18.133333	0.5	0.003875
18.141667	0.5	0.003500
18.150000	0.5	0.003000
18.158333	0.5	0.001875
18.166667	0.5	0.001375
18.175000	0.5	0.001125
18.183333	0.5	0.000500
18.191667	0.5	0.000000
18.200000	0.5	-0.001125
18.208333	0.5	-0.002375
18.216667	0.5	-0.003750
18.225000	0.5	-0.004875
18.233333	0.5	-0.006250
18.241667	0.5	-0.007625
18.250000	0.5	-0.009125
18.258333	0.5	-0.010375
18.266667	0.5	-0.011750
18.275000	0.5	-0.013625
18.283333	0.5	-0.014875
18.291667	0.5	-0.016375
18.300000	0.5	-0.018250
18.308333	0.5	-0.019875
18.316667	0.5	-0.021875
18.325000	0.5	-0.023625
18.333333	0.5	-0.025250
18.341667	0.5	-0.026875
18.350000	0.5	-0.028625
18.358333	0.5	-0.030125
18.366667	0.5	-0.031875
18.375000	0.5	-0.033750
18.383333	0.5	-0.035125
18.391667	0.5	-0.036375
18.400000	0.5	-0.037625
18.408333	0.5	-0.038750
18.416667	0.5	-0.039875
18.425000	0.5	-0.040500
18.433333	0.5	-0.040875
18.441667	0.5	-0.041250
18.450000	0.5	-0.041875
18.458333	0.5	-0.042375
18.466667	0.5	-0.042500
18.475000	0.5	-0.042375
18.483333	0.5	-0.042250
18.491667	0.5	-0.042000
18.500000	0.5	-0.041875
18.508333	0.5	-0.041250
18.516667	0.5	-0.040625
18.525000	0.5	-0.040000
18.533333	0.5	-0.039375
18.541667	0.5	-0.039000
18.550000	0.5	-0.038000
18.558333	0.5	-0.037375
18.566667	0.5	-0.036250
18.575000	0.5	-0.035250
18.583333	0.5	-0.034375
18.591667	0.5	-0.033125
18.600000	0.5	-0.032375
18.608333	0.5	-0.031250
18.616667	0.5	-0.030500
18.625000	0.5	-0.029625
18.633333	0.5	-0.028875
18.641667	0.5	-0.028250
18.650000	0.5	-0.027375
18.658333	0.5	-0.026375
18.666667	0.5	-0.025750
18.675000	0.5	-0.025000
18.683333	0.5	-0.024500
18.691667	0.5	-0.023750
18.700000	0.5	-0.023000
18.708333	0.5	-0.022375
18.716667	0.5	-0.022000
18.725000	0.5	-0.021625
18.733333	0.5	-0.020750
18.741667	0.5	-0.020125
18.750000	0.5	-0.020250
18.758333	0.5	-0.020000
18.766667	0.5	-0.019875
18.775000	0.5	-0.019375
18.783333	0.5	-0.019125
18.791667	0.5	-0.019250
18.800000	0.5	-0.019000
18.808333	0.5	-0.019250
18.816667	0.5	-0.019000
18.825000	0.5	-0.018750
18.833333	0.5	-0.018875
18.841667	0.5	-0.019000
18.850000	0.5	-0.018625
18.858333	0.5	-0.018625
18.866667	0.5	-0.019000
18.875000	0.5	-0.018875
18.883333	0.5	-0.018750
18.891667	0.5	-0.019000
18.900000	0.5	-0.018875
18.908333	0.5	-0.019250
18.916667	0.5	-0.019750
18.925000	0.5	-0.020125
18.933333	0.5	-0.020375
18.941667	0.5	-0.020875
18.950000	0.5	-0.020875
18.958333	0.5	-0.021125
18.966667	0.5	-0.021375
18.975000	0.5	-0.021625
18.983333	0.5	-0.022375
18.991667	0.5	-0.022750
19.000000	0.5	-0.023250
19.008333	0.5	-0.023125
19.016667	0.5	-0.023375
19.025000	0.5	-0.024375
19.033333	0.5	-0.024750
19.041667	0.5	-0.025625
19.050000	0.5	-0.026000
19.058333	0.5	-0.026500
19.066667	0.5	-0.026750
19.075000	0.5	-0.026875
19.083333	0.5	-0.027375
19.091667	0.5	-0.027875
19.100000	0.5	-0.028000
19.108333	0.5	-0.028250
19.116667	0.5	-0.028500
19.125000	0.5	-0.028875
19.133333	0.5	-0.028875
19.141667	0.5	-0.028750
19.150000	0.5	-0.029250
19.158333	0.5	-0.029750
19.166667	0.5	-0.030000
19.175000	0.5	-0.030375
19.183333	0.5	-0.030875
19.191667	0.5	-0.031000
19.200000	0.5	-0.031250
19.208333	0.5	-0.031500
19.216667	0.5	-0.031500
19.225000	0.5	-0.031375
19.233333	0.5	-0.031875
19.241667	0.5	-0.031875
19.250000	0.5	-0.031625
19.258333	0.5	-0.031875
19.266667	0.5	-0.032125
19.275000	0.5	-0.032375
19.283333	0.5	-0.032500
19.291667	0.5	-0.032125
19.300000	0.5	-0.031750
19.308333	0.5	-0.031500
19.316667	0.5	-0.031375
19.325000	0.5	-0.031250
19.333333	0.5	-0.031000
19.341667	0.5	-0.031125
19.350000	0.5	-0.031125
19.358333	0.5	-0.030750
19.366667	0.5	-0.030500
19.375000	0.5	-0.030000
19.383333	0.5	-0.029875
19.391667	0.5	-0.029375
19.400000	0.5	-0.029250
19.408333	0.5	-0.029625
19.416667	0.5	-0.028875
19.425000	0.5	-0.028750
19.433333	0.5	-0.028375
19.441667	0.5	-0.028125
19.450000	0.5	-0.027625
19.458333	0.5	-0.027750
19.466667	0.5	-0.027250
19.475000	0.5	-0.027000
19.483333	0.5	-0.026625
19.491667	0.5	-0.026250
19.500000	0.5	-0.025875
19.508333	0.5	-0.025625
19.516667	0.5	-0.025625
19.525000	0.5	-0.025125
19.533333	0.5	-0.025125
19.541667	0.5	-0.025000
19.550000	0.5	-0.025125
19.558333	0.5	-0.024750
19.566667	0.5	-0.024500
19.575000	0.5	-0.024000
19.583333	0.5	-0.023625
19.591667	0.5	-0.023500
19.600000	0.5	-0.023250
19.608333	0.5	-0.023625
19.616667	0.5	-0.023625
19.625000	0.5	-0.023250
19.633333	0.5	-0.023375
19.641667	0.5	-0.023125
19.650000	0.5	-0.023000
19.658333	0.5	-0.022875
19.666667	0.5	-0.023000
19.675000	0.5	-0.023000
19.683333	0.5	-0.023625
19.691667	0.5	-0.023500
19.700000	0.5	-0.023625
19.708333	0.5	-0.024000
19.716667	0.5	-0.023875
19.725000	0.5	-0.023750
19.733333	0.5	-0.024125
19.741667	0.5	-0.024000
19.750000	0.5	-0.023625
19.758333	0.5	-0.023625
19.766667	0.5	-0.023750
19.775000	0.5	-0.023750
19.783333	0.5	-0.023750
19.791667	0.5	-0.023750
19.800000	0.5	-0.023250
19.808333	0.5	-0.023375
19.816667	0.5	-0.023250
19.825000	0.5	-0.023125
19.833333	0.5	-0.022875
19.841667	0.5	-0.022750
19.850000	0.5	-0.023000
19.858333	0.5	-0.023625
19.866667	0.5	-0.023750
19.875000	0.5	-0.023875
19.883333	0.5	-0.024000
19.891667	0.5	-0.023625
19.900000	0.5	-0.023375
19.908333	0.5	-0.023375
19.916667	0.5	-0.023250
19.925000	0.5	-0.023250
19.933333	0.5	-0.023250
19.941667	0.5	-0.023125
19.950000	0.5	-0.023375
19.958333	0.5	-0.023875
19.966667	0.5	-0.024125
19.975000	0.5	-0.024125
19.983333	0.5	-0.024125
19.991667	0.5	-0.024250
20.000000	0.5	-0.024125
20.008333	0.5	-0.024125
20.016667	0.5	-0.024250
20.025000	0.5	-0.024625
20.033333	0.5	-0.024750
20.041667	0.5	-0.025500
20.050000	0.5	-0.025375
20.058333	0.5	-0.025625
20.066667	0.5	-0.025625
20.075000	0.5	-0.025875
20.083333	0.5	-0.026500
20.091667	0.5	-0.027125
20.100000	0.5	-0.027625
20.108333	0.5	-0.027875
20.116667	0.5	-0.028375
20.125000	0.5	-0.029000
20.133333	0.5	-0.029625
20.141667	0.5	-0.029875
20.150000	0.5	-0.030125
20.158333	0.5	-0.030750
20.166667	0.5	-0.031500
20.175000	0.5	-0.031875
20.183333	0.5	-0.032500
20.191667	0.5	-0.032875
20.200000	0.5	-0.033375
20.208333	0.5	-0.033625
20.216667	0.5	-0.034375
20.225000	0.5	-0.034625
20.233333	0.5	-0.034625
20.241667	0.5	-0.035125
20.250000	0.5	-0.035875
20.258333	0.5	-0.036000
20.266667	0.5	-0.035875
20.275000	0.5	-0.036250
20.283333	0.5	-0.036125
20.291667	0.5	-0.036125
20.300000	0.5	-0.035750
20.308333	0.5	-0.035875
20.316667	0.5	-0.035875
20.325000	0.5	-0.035750
20.333333	0.5	-0.035625
20.341667	0.5	-0.035625
20.350000	0.5	-0.035375
20.358333	0.5	-0.035125
20.366667	0.5	-0.035000
20.375000	0.5	-0.034500
20.383333	0.5	-0.033875
20.391667	0.5	-0.033375
20.400000	0.5	-0.033250
20.408333	0.5	-0.032875
20.416667	0.5	-0.032375
20.425000	0.5	-0.031875
20.433333	0.5	-0.031375
20.441667	0.5	-0.030750
20.450000	0.5	-0.029625
20.458333	0.5	-0.028500
20.466667	0.5	-0.028000
20.475000	0.5	-0.027250
20.483333	0.5	-0.026500
20.491667	0.5	-0.025625
20.500000	0.5	-0.025125
20.508333	0.5	-0.024500
20.516667	0.5	-0.023625
20.525000	0.5	-0.022500
20.533333	0.5	-0.022000
20.541667	0.5	-0.021500
20.550000	0.5	-0.020875
20.558333	0.5	-0.020125
20.566667	0.5	-0.019125
20.575000	0.5	-0.018375
20.583333	0.5	-0.017875
20.591667	0.5	-0.017375
20.600000	0.5	-0.016375
20.608333	0.5	-0.015875
20.616667	0.5	-0.014875
20.625000	0.5	-0.014000
20.633333	0.5	-0.013375
20.641667	0.5	-0.012875
20.650000	0.5	-0.012625
20.658333	0.5	-0.012250
20.666667	0.5	-0.012000
20.675000	0.5	-0.011500
20.683333	0.5	-0.011125
20.691667	0.5	-0.010625
20.700000	0.5	-0.010500
20.708333	0.5	-0.010125
20.716667	0.5	-0.010250
20.725000	0.5	-0.010250
20.733333	0.5	-0.010000
20.741667	0.5	-0.010250
20.750000	0.5	-0.010250
20.758333	0.5	-0.010125
20.766667	0.5	-0.009875
20.775000	0.5	-0.009625
20.783333	0.5	-0.009375
20.791667	0.5	-0.008875
20.800000	0.5	-0.008875
20.808333	0.5	-0.008625
20.816667	0.5	-0.008500
20.825000	0.5	-0.008375
20.833333	0.5	-0.008000
20.841667	0.5	-0.007875
20.850000	0.5	-0.007375
20.858333	0.5	-0.007125
20.866667	0.5	-0.007625
20.875000	0.5	-0.007500
20.883333	0.5	-0.007250
20.891667	0.5	-0.006750
20.900000	0.5	-0.006250
20.908333	0.5	-0.006125
20.916667	0.5	-0.005750
20.925000	0.5	-0.005625
20.933333	0.5	-0.005750
20.941667	0.5	-0.005125
20.950000	0.5	-0.004750
20.958333	0.5	-0.004625
20.966667	0.5	-0.004500
20.975000	0.5	-0.004250
20.983333	0.5	-0.004250
20.991667	0.5	-0.004125
21.000000	0.5	-0.003625
21.008333	0.5	-0.003250
21.016667	0.5	-0.003000
21.025000	0.5	-0.002875
21.033333	0.5	-0.002875
21.041667	0.5	-0.002625
21.050000	0.5	-0.002625
21.058333	0.5	-0.002250
21.066667	0.5	-0.002125
21.075000	0.5	-0.002125
21.083333	0.5	-0.002625
21.091667	0.5	-0.003000
21.100000	0.5	-0.003500
21.108333	0.5	-0.003500
21.116667	0.5	-0.003500
21.125000	0.5	-0.003250
21.133333	0.5	-0.002875
21.141667	0.5	-0.003125
21.150000	0.5	-0.003625
21.158333	0.5	-0.003625
21.166667	0.5	-0.003875
21.175000	0.5	-0.004500
21.183333	0.5	-0.004750
21.191667	0.5	-0.005375
21.200000	0.5	-0.005750
21.208333	0.5	-0.005750
21.216667	0.5	-0.005625
21.225000	0.5	-0.005750
21.233333	0.5	-0.006125
21.241667	0.5	-0.006125
21.250000	0.5	-0.006375
21.258333	0.5	-0.006375
21.266667	0.5	-0.006500
21.275000	0.5	-0.006375
21.283333	0.5	-0.006625
21.291667	0.5	-0.006875
21.300000	0.5	-0.006375
21.308333	0.5	-0.006250
21.316667	0.5	-0.006500
21.325000	0.5	-0.006500
21.333333	0.5	-0.006625
21.341667	0.5	-0.006625
21.350000	0.5	-0.006750
21.358333	0.5	-0.006875
21.366667	0.5	-0.006875
21.375000	0.5	-0.007000
21.383333	0.5	-0.007000
21.391667	0.5	-0.006875
21.400000	0.5	-0.006750
21.408333	0.5	-0.006625
21.416667	0.5	-0.006500
21.425000	0.5	-0.006875
21.433333	0.5	-0.006500
21.441667	0.5	-0.006500
21.450000	0.5	-0.006375
21.458333	0.5	-0.006000
21.466667	0.5	-0.005750
21.475000	0.5	-0.005625
21.483333	0.5	-0.005500
21.491667	0.5	-0.005375
21.500000	0.5	-0.005375
21.508333	0.5	-0.005375
21.516667	0.5	-0.005500
21.525000	0.5	-0.005500
21.533333	0.5	-0.005500
21.541667	0.5	-0.005250
21.550000	0.5	-0.005375
21.558333	0.5	-0.005125
21.566667	0.5	-0.005000
21.575000	0.5	-0.005375
21.583333	0.5	-0.005500
21.591667	0.5	-0.005625
21.600000	0.5	-0.006125
21.608333	0.5	-0.006625
21.616667	0.5	-0.007000
21.625000	0.5	-0.007375
21.633333	0.5	-0.007375
21.641667	0.5	-0.007375
21.650000	0.5	-0.007375
21.658333	0.5	-0.007500
21.666667	0.5	-0.007500
21.675000	0.5	-0.007500
21.683333	0.5	-0.007750
21.691667	0.5	-0.008000
21.700000	0.5	-0.008125
21.708333	0.5	-0.008500
21.716667	0.5	-0.008875
21.725000	0.5	-0.009125
21.733333	0.5	-0.008875
21.741667	0.5	-0.009000
21.750000	0.5	-0.009500
21.758333	0.5	-0.009250
21.766667	0.5	-0.009500
21.775000	0.5	-0.009125
21.783333	0.5	-0.009250
21.791667	0.5	-0.009625
21.800000	0.5	-0.009875
21.808333	0.5	-0.010000
21.816667	0.5	-0.010250
21.825000	0.5	-0.010125
21.833333	0.5	-0.009625
21.841667	0.5	-0.009750
21.850000	0.5	-0.009625
21.858333	0.5	-0.009375
21.866667	0.5	-0.009000
21.875000	0.5	-0.008750
21.883333	0.5	-0.008750
21.891667	0.5	-0.009125
21.900000	0.5	-0.009000
21.908333	0.5	-0.008750
21.916667	0.5	-0.008500
21.925000	0.5	-0.008125
21.933333	0.5	-0.007875
21.941667	0.5	-0.007625
21.950000	0.5	-0.007375
21.958333	0.5	-0.007250
21.966667	0.5	-0.006500
21.975000	0.5	-0.006500
21.983333	0.5	-0.005875
21.991667	0.5	-0.005125
22.000000	0.5	-0.004750
22.008333	0.5	-0.004750
22.016667	0.5	-0.004500
22.025000	0.5	-0.004375
22.033333	0.5	-0.003875
22.041667	0.5	-0.003500
22.050000	0.5	-0.003250
22.058333	0.5	-0.003000
22.066667	0.5	-0.002500
22.075000	0.5	-0.002125
22.083333	0.5	-0.001750
22.091667	0.5	-0.001125
22.100000	0.5	-0.000625
22.108333	0.5	-0.000250
22.116667	0.5	-0.000250
22.125000	0.5	0.000000
22.133333	0.5	0.000500
22.141667	0.5	0.000500
22.150000	0.5	0.000500
22.158333	0.5	0.000625
22.166667	0.5	0.000375
22.175000	0.5	0.000500
22.183333	0.5	0.001125
22.191667	0.5	0.001250
22.200000	0.5	0.001250
22.208333	0.5	0.001500
22.216667	0.5	0.001125
22.225000	0.5	0.001375
22.233333	0.5	0.001250
22.241667	0.5	0.001375
22.250000	0.5	0.001500
22.258333	0.5	0.001125
22.266667	0.5	0.001000
22.275000	0.5	0.001250
22.283333	0.5	0.001125
22.291667	0.5	0.001250
22.300000	0.5	0.001375
22.308333	0.5	0.001250
22.316667	0.5	0.001250
22.325000	0.5	0.001250
22.333333	0.5	0.000875
22.341667	0.5	0.000750
22.350000	0.5	0.000750
22.358333	0.5	0.000875
22.366667	0.5	0.000750
22.375000	0.5	0.000625
22.383333	0.5	0.001000
22.391667	0.5	0.001375
22.400000	0.5	0.001375
22.408333	0.5	0.001375
22.416667	0.5	0.001375
22.425000	0.5	0.001125
22.433333	0.5	0.001375
22.441667	0.5	0.001750
22.450000	0.5	0.001875
22.458333	0.5	0.001875
22.466667	0.5	0.002000
22.475000	0.5	0.002500
22.483333	0.5	0.002625
22.491667	0.5	0.003000
22.500000	0.5	0.003500
22.508333	0.5	0.003750
22.516667	0.5	0.004375
22.525000	0.5	0.005125
22.533333	0.5	0.004875
22.541667	0.5	0.004375
22.550000	0.5	0.004500
22.558333	0.5	0.004500
22.566667	0.5	0.004500
22.575000	0.5	0.004875
22.583333	0.5	0.004875
22.591667	0.5	0.004750
22.600000	0.5	0.005000
22.608333	0.5	0.004750
22.616667	0.5	0.004875
22.625000	0.5	0.005000
22.633333	0.5	0.004875
22.641667	0.5	0.004875
22.650000	0.5	0.004875
22.658333	0.5	0.004875
22.666667	0.5	0.004875
22.675000	0.5	0.005375
22.683333	0.5	0.004625
22.691667	0.5	0.004625
22.700000	0.5	0.004375
22.708333	0.5	0.004000
22.716667	0.5	0.003625
22.725000	0.5	0.003625
22.733333	0.5	0.003875
22.741667	0.5	0.003875
22.750000	0.5	0.003875
22.758333	0.5	0.003500
22.766667	0.5	0.003625
22.775000	0.5	0.003625
22.783333	0.5	0.003500
22.791667	0.5	0.003125
22.800000	0.5	0.003000
22.808333	0.5	0.003125
22.816667	0.5	0.002875
22.825000	0.5	0.002750
22.833333	0.5	0.002625
22.841667	0.5	0.002875
22.850000	0.5	0.003125
22.858333	0.5	0.003125
22.866667	0.5	0.003250
22.875000	0.5	0.003250
22.883333	0.5	0.003250
22.891667	0.5	0.003250
22.900000	0.5	0.003375
22.908333	0.5	0.003750
22.916667	0.5	0.004000
22.925000	0.5	0.003875
22.933333	0.5	0.003875
22.941667	0.5	0.004250
22.950000	0.5	0.004625
22.958333	0.5	0.004875
22.966667	0.5	0.005125
22.975000	0.5	0.005125
22.983333	0.5	0.005375
22.991667	0.5	0.005250
23.000000	0.5	0.005250
23.008333	0.5	0.005875
23.016667	0.5	0.006625
23.025000	0.5	0.006625
23.033333	0.5	0.006625
23.041667	0.5	0.007125
23.050000	0.5	0.007250
23.058333	0.5	0.007625
23.066667	0.5	0.007625
23.075000	0.5	0.008000
23.083333	0.5	0.008500
23.091667	0.5	0.009000
23.100000	0.5	0.009125
23.108333	0.5	0.009625
23.116667	0.5	0.010125
23.125000	0.5	0.010250
23.133333	0.5	0.010375
23.141667	0.5	0.010875
23.150000	0.5	0.010750
23.158333	0.5	0.010875
23.166667	0.5	0.011250
23.175000	0.5	0.011250
23.183333	0.5	0.011125
23.191667	0.5	0.011250
23.200000	0.5	0.011250
23.208333	0.5	0.011625
23.216667	0.5	0.011750
23.225000	0.5	0.012250
23.233333	0.5	0.012375
23.241667	0.5	0.012625
23.250000	0.5	0.013250
23.258333	0.5	0.013375
23.266667	0.5	0.013250
23.275000	0.5	0.012875
23.283333	0.5	0.012625
23.291667	0.5	0.012750
23.300000	0.5	0.013000
23.308333	0.5	0.012750
23.316667	0.5	0.013375
23.325000	0.5	0.013625
23.333333	0.5	0.013625
23.341667	0.5	0.013625
23.350000	0.5	0.013625
23.358333	0.5	0.013625
23.366667	0.5	0.013625
23.375000	0.5	0.013750
23.383333	0.5	0.013875
23.391667	0.5	0.013875
23.400000	0.5	0.014125
23.408333	0.5	0.014125
23.416667	0.5	0.014000
23.425000	0.5	0.014375
23.433333	0.5	0.014500
23.441667	0.5	0.014750
23.450000	0.5	0.014625
23.458333	0.5	0.014375
23.466667	0.5	0.014250
23.475000	0.5	0.014500
23.483333	0.5	0.014875
23.491667	0.5	0.014625
23.500000	0.5	0.014875
23.508333	0.5	0.015125
23.516667	0.5	0.015000
23.525000	0.5	0.015625
23.533333	0.5	0.015875
23.541667	0.5	0.016000
23.550000	0.5	0.015875
23.558333	0.5	0.016000
23.566667	0.5	0.016250
23.575000	0.5	0.016875
23.583333	0.5	0.017500
23.591667	0.5	0.017750
23.600000	0.5	0.018375
23.608333	0.5	0.018625
23.616667	0.5	0.019375
23.625000	0.5	0.019500
23.633333	0.5	0.019875
23.641667	0.5	0.020375
23.650000	0.5	0.020375
23.658333	0.5	0.020750
23.666667	0.5	0.021000
23.675000	0.5	0.021375
23.683333	0.5	0.022000
23.691667	0.5	0.022375
23.700000	0.5	0.023000
23.708333	0.5	0.022750
23.716667	0.5	0.023375
23.725000	0.5	0.023500
23.733333	0.5	0.023250
23.741667	0.5	0.023625
23.750000	0.5	0.023750
23.758333	0.5	0.024625
23.766667	0.5	0.024875
23.775000	0.5	0.024875
23.783333	0.5	0.025500
23.791667	0.5	0.026000
23.800000	0.5	0.026000
23.808333	0.5	0.026125
23.816667	0.5	0.026250
23.825000	0.5	0.025750
23.833333	0.5	0.025625
23.841667	0.5	0.025875
23.850000	0.5	0.025625
23.858333	0.5	0.025625
23.866667	0.5	0.026125
23.875000	0.5	0.026250
23.883333	0.5	0.026125
23.891667	0.5	0.025750
23.900000	0.5	0.025625
23.908333	0.5	0.025875
23.916667	0.5	0.025625
23.925000	0.5	0.025625
23.933333	0.5	0.025625
23.941667	0.5	0.025625
23.950000	0.5	0.025375
23.958333	0.5	0.025375
23.966667	0.5	0.025000
23.975000	0.5	0.025125
23.983333	0.5	0.024750
23.991667	0.5	0.024625
24.000000	0.5	0.024625
24.008333	0.5	0.024250
24.016667	0.5	0.023875
24.025000	0.5	0.023625
24.033333	0.5	0.023375
24.041667	0.5	0.023000
24.050000	0.5	0.023000
24.058333	0.5	0.022500
24.066667	0.5	0.022250
24.075000	0.5	0.022625
24.083333	0.5	0.022250
24.091667	0.5	0.022000
24.100000	0.5	0.021625
24.108333	0.5	0.021750
24.116667	0.5	0.021750
24.125000	0.5	0.021500
24.133333	0.5	0.021375
24.141667	0.5	0.021375
24.150000	0.5	0.021125
24.158333	0.5	0.020625
24.166667	0.5	0.020125
24.175000	0.5	0.019750
24.183333	0.5	0.019375
24.191667	0.5	0.018750
24.200000	0.5	0.018625
24.208333	0.5	0.018500
24.216667	0.5	0.018125
24.225000	0.5	0.017625
24.233333	0.5	0.017250
24.241667	0.5	0.017250
24.250000	0.5	0.017125
24.258333	0.5	0.016375
24.266667	0.5	0.015750
24.275000	0.5	0.015375
24.283333	0.5	0.015375
24.291667	0.5	0.015250
24.300000	0.5	0.015000
24.308333	0.5	0.015000
24.316667	0.5	0.014500
24.325000	0.5	0.014375
24.333333	0.5	0.013875
24.341667	0.5	0.013250
24.350000	0.5	0.013250
24.358333	0.5	0.012625
24.366667	0.5	0.012375
24.375000	0.5	0.012125
24.383333	0.5	0.012250
24.391667	0.5	0.011875
24.400000	0.5	0.011625
24.408333	0.5	0.011625
24.416667	0.5	0.011375
24.425000	0.5	0.011125
24.433333	0.5	0.011250
24.441667	0.5	0.010875
24.450000	0.5	0.010125
24.458333	0.5	0.010000
24.466667	0.5	0.010125
24.475000	0.5	0.010125
24.483333	0.5	0.010250
24.491667	0.5	0.010500
24.500000	0.5	0.010625
24.508333	0.5	0.010750
24.516667	0.5	0.010625
24.525000	0.5	0.010750
24.533333	0.5	0.010375
24.541667	0.5	0.011000
24.550000	0.5	0.011000
24.558333	0.5	0.011250
24.566667	0.5	0.011750
24.575000	0.5	0.011375
24.583333	0.5	0.011750
24.591667	0.5	0.012375
24.600000	0.5	0.012625
24.608333	0.5	0.012625
24.616667	0.5	0.012625
24.625000	0.5	0.013000
24.633333	0.5	0.013625
24.641667	0.5	0.013750
24.650000	0.5	0.013875
24.658333	0.5	0.014000
24.666667	0.5	0.014250
24.675000	0.5	0.014250
24.683333	0.5	0.014375
24.691667	0.5	0.015000
24.700000	0.5	0.015625
24.708333	0.5	0.016000
24.716667	0.5	0.016500
24.725000	0.5	0.016375
24.733333	0.5	0.016625
24.741667	0.5	0.016625
24.750000	0.5	0.016625
24.758333	0.5	0.016625
24.766667	0.5	0.017000
24.775000	0.5	0.017250
24.783333	0.5	0.017750
24.791667	0.5	0.018125
24.800000	0.5	0.017750
24.808333	0.5	0.017625
24.816667	0.5	0.017750
24.825000	0.5	0.017125
24.833333	0.5	0.017250
24.841667	0.5	0.017500
24.850000	0.5	0.017250
24.858333	0.5	0.017500
24.866667	0.5	0.017625
24.875000	0.5	0.017875
24.883333	0.5	0.018125
24.891667	0.5	0.018125
24.900000	0.5	0.018250
24.908333	0.5	0.018125
24.916667	0.5	0.018000
24.925000	0.5	0.018000
24.933333	0.5	0.017750
24.941667	0.5	0.017375
24.950000	0.5	0.017125
24.958333	0.5	0.017250
24.966667	0.5	0.016875
24.975000	0.5	0.016750
24.983333	0.5	0.016875
24.991667	0.5	0.017125
25.000000	0.5	0.017000
