# Supplementary material for: Dynamic character displacement among a pair of bacterial phyllosphere commensals in situ
Source: Nat Commun. 2022 May 20;13:2836. doi: 10.1038/s41467-022-30469-3 (PMC9123166; doi:10.1038/s41467-022-30469-3)
Supplement: Supplementary file 11 — Source Data [file 41467_2022_30469_MOESM11_ESM.zip › Source Data/Supplementary Figure 5/10 mM Lactose_std.txt]

File Path	chrom://marshall/Chromeleon7/HPLC_Ultimate_3000/Users/helucas/20200720_OrganicAcids_CCR_L257.seq/598.smp/RI_1.channel/RI_1.chm
Channel	RI_1

Injection Information:
Data Vault	Chromeleon7
Injection	10mM_std_Lac
Injection Number	22
Position	RC3
Comment	
Processing Method	Quantitative
Instrument Method	20200525_Rezex_ROA_OrganicAcid_600uL_2500uM_H2SO4_50A_50D
Type	Calibration Standard
Status	Finished
Injection Date	7/21/2020
Injection Time	1:04:05 AM
Injection Volume (µl)	10.000
Dilution Factor	1.0000
Weight	1.0000

Chromatogram Data Information:
Time Min. (min)	0.000000
Time Max. (min)	25.000000
Data Points	3001
Detector	RI
Generating Data System	Chromeleon 7.2.5.9507
Exporting Data System	Chromeleon 7.2.8.0
Operator	Instrument Controller
Signal Quantity	Refractive 
Signal Unit	µRIU
Signal Min.	-3.801125
Signal Max.	5.519125
Channel	RI_1
Driver Name	RID520Driver.dll
Channel Type	Evaluation
Min. Step (s)	0.5
Max. Step (s)	0.5
Average Step (s)	0.5

Signal Parameter Information:
Signal Info	

Chromatogram Data:
Time (min)	Step (s)	Value (µRIU)
0.000000	n.a.	0.007375
0.008333	0.5	0.007875
0.016667	0.5	0.007750
0.025000	0.5	0.007375
0.033333	0.5	0.007500
0.041667	0.5	0.007125
0.050000	0.5	0.007375
0.058333	0.5	0.007625
0.066667	0.5	0.007500
0.075000	0.5	0.007625
0.083333	0.5	0.008000
0.091667	0.5	0.008375
0.100000	0.5	0.008625
0.108333	0.5	0.008875
0.116667	0.5	0.008875
0.125000	0.5	0.009000
0.133333	0.5	0.009000
0.141667	0.5	0.008750
0.150000	0.5	0.008500
0.158333	0.5	0.008500
0.166667	0.5	0.008500
0.175000	0.5	0.008375
0.183333	0.5	0.008375
0.191667	0.5	0.008625
0.200000	0.5	0.008375
0.208333	0.5	0.008750
0.216667	0.5	0.008750
0.225000	0.5	0.009000
0.233333	0.5	0.008625
0.241667	0.5	0.008875
0.250000	0.5	0.008750
0.258333	0.5	0.008750
0.266667	0.5	0.008625
0.275000	0.5	0.008250
0.283333	0.5	0.008375
0.291667	0.5	0.008625
0.300000	0.5	0.008625
0.308333	0.5	0.008750
0.316667	0.5	0.008875
0.325000	0.5	0.008625
0.333333	0.5	0.008125
0.341667	0.5	0.007375
0.350000	0.5	0.007250
0.358333	0.5	0.007000
0.366667	0.5	0.006250
0.375000	0.5	0.006000
0.383333	0.5	0.006500
0.391667	0.5	0.006125
0.400000	0.5	0.005875
0.408333	0.5	0.005750
0.416667	0.5	0.006000
0.425000	0.5	0.005875
0.433333	0.5	0.005500
0.441667	0.5	0.005000
0.450000	0.5	0.004750
0.458333	0.5	0.004500
0.466667	0.5	0.004250
0.475000	0.5	0.003875
0.483333	0.5	0.003750
0.491667	0.5	0.003875
0.500000	0.5	0.004250
0.508333	0.5	0.004250
0.516667	0.5	0.004125
0.525000	0.5	0.004125
0.533333	0.5	0.003750
0.541667	0.5	0.003750
0.550000	0.5	0.004125
0.558333	0.5	0.004250
0.566667	0.5	0.004125
0.575000	0.5	0.003625
0.583333	0.5	0.003375
0.591667	0.5	0.003750
0.600000	0.5	0.004000
0.608333	0.5	0.004000
0.616667	0.5	0.004000
0.625000	0.5	0.003750
0.633333	0.5	0.003875
0.641667	0.5	0.003750
0.650000	0.5	0.003375
0.658333	0.5	0.003500
0.666667	0.5	0.003250
0.675000	0.5	0.003625
0.683333	0.5	0.003250
0.691667	0.5	0.003000
0.700000	0.5	0.003125
0.708333	0.5	0.003625
0.716667	0.5	0.003375
0.725000	0.5	0.003375
0.733333	0.5	0.003500
0.741667	0.5	0.003625
0.750000	0.5	0.003625
0.758333	0.5	0.003500
0.766667	0.5	0.003625
0.775000	0.5	0.003750
0.783333	0.5	0.003875
0.791667	0.5	0.003875
0.800000	0.5	0.004125
0.808333	0.5	0.004250
0.816667	0.5	0.004125
0.825000	0.5	0.004000
0.833333	0.5	0.003750
0.841667	0.5	0.003375
0.850000	0.5	0.003500
0.858333	0.5	0.003750
0.866667	0.5	0.003375
0.875000	0.5	0.003500
0.883333	0.5	0.003375
0.891667	0.5	0.003125
0.900000	0.5	0.002750
0.908333	0.5	0.002625
0.916667	0.5	0.002875
0.925000	0.5	0.002500
0.933333	0.5	0.002500
0.941667	0.5	0.002750
0.950000	0.5	0.002625
0.958333	0.5	0.002500
0.966667	0.5	0.002625
0.975000	0.5	0.002875
0.983333	0.5	0.002750
0.991667	0.5	0.002375
1.000000	0.5	0.001875
1.008333	0.5	0.001500
1.016667	0.5	0.001250
1.025000	0.5	0.001250
1.033333	0.5	0.001500
1.041667	0.5	0.001125
1.050000	0.5	0.000750
1.058333	0.5	0.001000
1.066667	0.5	0.001375
1.075000	0.5	0.001125
1.083333	0.5	0.000750
1.091667	0.5	0.000625
1.100000	0.5	0.000125
1.108333	0.5	0.000000
1.116667	0.5	-0.000625
1.125000	0.5	-0.000250
1.133333	0.5	-0.000500
1.141667	0.5	-0.001000
1.150000	0.5	-0.001000
1.158333	0.5	-0.001375
1.166667	0.5	-0.001250
1.175000	0.5	-0.001500
1.183333	0.5	-0.002000
1.191667	0.5	-0.002000
1.200000	0.5	-0.001875
1.208333	0.5	-0.001500
1.216667	0.5	-0.001375
1.225000	0.5	-0.001125
1.233333	0.5	-0.001000
1.241667	0.5	-0.001375
1.250000	0.5	-0.001625
1.258333	0.5	-0.001625
1.266667	0.5	-0.001625
1.275000	0.5	-0.001500
1.283333	0.5	-0.001375
1.291667	0.5	-0.000875
1.300000	0.5	-0.000875
1.308333	0.5	-0.000750
1.316667	0.5	-0.000500
1.325000	0.5	-0.000375
1.333333	0.5	-0.000125
1.341667	0.5	0.000000
1.350000	0.5	-0.000125
1.358333	0.5	0.000125
1.366667	0.5	0.000750
1.375000	0.5	0.001125
1.383333	0.5	0.001625
1.391667	0.5	0.001875
1.400000	0.5	0.002250
1.408333	0.5	0.002750
1.416667	0.5	0.002750
1.425000	0.5	0.002875
1.433333	0.5	0.002875
1.441667	0.5	0.003375
1.450000	0.5	0.004000
1.458333	0.5	0.004250
1.466667	0.5	0.004625
1.475000	0.5	0.005375
1.483333	0.5	0.005750
1.491667	0.5	0.005875
1.500000	0.5	0.005875
1.508333	0.5	0.006750
1.516667	0.5	0.007125
1.525000	0.5	0.007500
1.533333	0.5	0.007750
1.541667	0.5	0.008125
1.550000	0.5	0.008375
1.558333	0.5	0.008500
1.566667	0.5	0.008750
1.575000	0.5	0.008875
1.583333	0.5	0.009000
1.591667	0.5	0.009250
1.600000	0.5	0.009500
1.608333	0.5	0.009625
1.616667	0.5	0.010375
1.625000	0.5	0.010875
1.633333	0.5	0.011250
1.641667	0.5	0.011625
1.650000	0.5	0.012250
1.658333	0.5	0.012500
1.666667	0.5	0.012375
1.675000	0.5	0.012375
1.683333	0.5	0.012750
1.691667	0.5	0.013000
1.700000	0.5	0.013000
1.708333	0.5	0.013125
1.716667	0.5	0.014000
1.725000	0.5	0.014750
1.733333	0.5	0.015125
1.741667	0.5	0.015000
1.750000	0.5	0.014875
1.758333	0.5	0.015000
1.766667	0.5	0.015250
1.775000	0.5	0.015750
1.783333	0.5	0.016125
1.791667	0.5	0.016500
1.800000	0.5	0.017125
1.808333	0.5	0.017250
1.816667	0.5	0.017375
1.825000	0.5	0.017750
1.833333	0.5	0.018125
1.841667	0.5	0.018250
1.850000	0.5	0.018750
1.858333	0.5	0.019250
1.866667	0.5	0.019500
1.875000	0.5	0.020500
1.883333	0.5	0.020875
1.891667	0.5	0.021125
1.900000	0.5	0.021500
1.908333	0.5	0.021625
1.916667	0.5	0.022250
1.925000	0.5	0.023000
1.933333	0.5	0.023000
1.941667	0.5	0.023250
1.950000	0.5	0.024000
1.958333	0.5	0.024375
1.966667	0.5	0.024750
1.975000	0.5	0.024875
1.983333	0.5	0.025125
1.991667	0.5	0.025000
2.000000	0.5	0.025000
2.008333	0.5	0.024875
2.016667	0.5	0.025125
2.025000	0.5	0.025250
2.033333	0.5	0.025250
2.041667	0.5	0.024875
2.050000	0.5	0.024875
2.058333	0.5	0.024500
2.066667	0.5	0.024250
2.075000	0.5	0.023625
2.083333	0.5	0.023375
2.091667	0.5	0.023125
2.100000	0.5	0.022750
2.108333	0.5	0.022500
2.116667	0.5	0.022250
2.125000	0.5	0.021875
2.133333	0.5	0.021375
2.141667	0.5	0.020875
2.150000	0.5	0.020500
2.158333	0.5	0.020000
2.166667	0.5	0.019750
2.175000	0.5	0.019375
2.183333	0.5	0.018875
2.191667	0.5	0.019000
2.200000	0.5	0.018375
2.208333	0.5	0.017625
2.216667	0.5	0.017000
2.225000	0.5	0.016625
2.233333	0.5	0.016125
2.241667	0.5	0.015500
2.250000	0.5	0.015000
2.258333	0.5	0.014500
2.266667	0.5	0.013750
2.275000	0.5	0.013250
2.283333	0.5	0.012750
2.291667	0.5	0.012125
2.300000	0.5	0.011750
2.308333	0.5	0.011250
2.316667	0.5	0.010750
2.325000	0.5	0.010125
2.333333	0.5	0.009625
2.341667	0.5	0.009750
2.350000	0.5	0.009500
2.358333	0.5	0.009375
2.366667	0.5	0.009125
2.375000	0.5	0.008875
2.383333	0.5	0.009000
2.391667	0.5	0.009000
2.400000	0.5	0.008625
2.408333	0.5	0.008375
2.416667	0.5	0.008250
2.425000	0.5	0.008125
2.433333	0.5	0.008250
2.441667	0.5	0.007875
2.450000	0.5	0.008125
2.458333	0.5	0.008250
2.466667	0.5	0.008250
2.475000	0.5	0.008250
2.483333	0.5	0.008625
2.491667	0.5	0.008875
2.500000	0.5	0.008750
2.508333	0.5	0.008625
2.516667	0.5	0.008625
2.525000	0.5	0.008500
2.533333	0.5	0.008500
2.541667	0.5	0.008750
2.550000	0.5	0.009000
2.558333	0.5	0.009000
2.566667	0.5	0.009000
2.575000	0.5	0.008625
2.583333	0.5	0.008750
2.591667	0.5	0.009125
2.600000	0.5	0.009500
2.608333	0.5	0.009500
2.616667	0.5	0.010125
2.625000	0.5	0.010250
2.633333	0.5	0.010125
2.641667	0.5	0.010125
2.650000	0.5	0.010250
2.658333	0.5	0.010375
2.666667	0.5	0.010875
2.675000	0.5	0.011250
2.683333	0.5	0.011625
2.691667	0.5	0.011500
2.700000	0.5	0.011625
2.708333	0.5	0.011500
2.716667	0.5	0.011250
2.725000	0.5	0.011500
2.733333	0.5	0.011750
2.741667	0.5	0.011625
2.750000	0.5	0.011500
2.758333	0.5	0.011625
2.766667	0.5	0.011625
2.775000	0.5	0.012000
2.783333	0.5	0.012250
2.791667	0.5	0.012375
2.800000	0.5	0.012625
2.808333	0.5	0.012625
2.816667	0.5	0.012375
2.825000	0.5	0.012625
2.833333	0.5	0.012875
2.841667	0.5	0.012750
2.850000	0.5	0.012500
2.858333	0.5	0.012500
2.866667	0.5	0.012500
2.875000	0.5	0.013125
2.883333	0.5	0.013250
2.891667	0.5	0.012750
2.900000	0.5	0.012375
2.908333	0.5	0.012125
2.916667	0.5	0.012125
2.925000	0.5	0.012250
2.933333	0.5	0.012250
2.941667	0.5	0.011625
2.950000	0.5	0.011500
2.958333	0.5	0.011375
2.966667	0.5	0.011125
2.975000	0.5	0.010750
2.983333	0.5	0.010625
2.991667	0.5	0.010500
3.000000	0.5	0.010375
3.008333	0.5	0.010125
3.016667	0.5	0.010000
3.025000	0.5	0.009500
3.033333	0.5	0.009375
3.041667	0.5	0.008750
3.050000	0.5	0.008125
3.058333	0.5	0.007375
3.066667	0.5	0.006875
3.075000	0.5	0.006625
3.083333	0.5	0.006250
3.091667	0.5	0.005750
3.100000	0.5	0.005125
3.108333	0.5	0.005000
3.116667	0.5	0.004375
3.125000	0.5	0.004250
3.133333	0.5	0.004125
3.141667	0.5	0.003875
3.150000	0.5	0.003750
3.158333	0.5	0.003500
3.166667	0.5	0.003000
3.175000	0.5	0.002375
3.183333	0.5	0.002125
3.191667	0.5	0.001875
3.200000	0.5	0.001250
3.208333	0.5	0.000875
3.216667	0.5	0.000750
3.225000	0.5	0.000875
3.233333	0.5	0.000500
3.241667	0.5	0.000125
3.250000	0.5	0.000000
3.258333	0.5	-0.000125
3.266667	0.5	-0.000500
3.275000	0.5	-0.000625
3.283333	0.5	-0.000250
3.291667	0.5	-0.000500
3.300000	0.5	-0.000625
3.308333	0.5	-0.000875
3.316667	0.5	-0.000875
3.325000	0.5	-0.000750
3.333333	0.5	-0.001125
3.341667	0.5	-0.001625
3.350000	0.5	-0.001875
3.358333	0.5	-0.001500
3.366667	0.5	-0.001625
3.375000	0.5	-0.001625
3.383333	0.5	-0.001375
3.391667	0.5	-0.001250
3.400000	0.5	-0.000625
3.408333	0.5	-0.000125
3.416667	0.5	0.000000
3.425000	0.5	0.000125
3.433333	0.5	0.000000
3.441667	0.5	0.000125
3.450000	0.5	0.000125
3.458333	0.5	0.000125
3.466667	0.5	0.000125
3.475000	0.5	0.000125
3.483333	0.5	0.000125
3.491667	0.5	0.000250
3.500000	0.5	0.000000
3.508333	0.5	-0.000125
3.516667	0.5	0.000000
3.525000	0.5	0.000125
3.533333	0.5	0.000375
3.541667	0.5	0.000875
3.550000	0.5	0.001000
3.558333	0.5	0.001000
3.566667	0.5	0.000750
3.575000	0.5	0.000750
3.583333	0.5	0.000500
3.591667	0.5	0.000625
3.600000	0.5	0.001000
3.608333	0.5	0.001125
3.616667	0.5	0.000875
3.625000	0.5	0.001125
3.633333	0.5	0.001125
3.641667	0.5	0.001500
3.650000	0.5	0.001625
3.658333	0.5	0.002000
3.666667	0.5	0.002125
3.675000	0.5	0.002500
3.683333	0.5	0.002625
3.691667	0.5	0.002500
3.700000	0.5	0.002250
3.708333	0.5	0.002375
3.716667	0.5	0.002250
3.725000	0.5	0.002250
3.733333	0.5	0.002500
3.741667	0.5	0.002625
3.750000	0.5	0.002500
3.758333	0.5	0.002500
3.766667	0.5	0.002500
3.775000	0.5	0.002750
3.783333	0.5	0.003250
3.791667	0.5	0.003375
3.800000	0.5	0.003375
3.808333	0.5	0.004000
3.816667	0.5	0.004500
3.825000	0.5	0.004500
3.833333	0.5	0.004750
3.841667	0.5	0.004625
3.850000	0.5	0.004500
3.858333	0.5	0.004500
3.866667	0.5	0.004750
3.875000	0.5	0.004625
3.883333	0.5	0.004875
3.891667	0.5	0.004500
3.900000	0.5	0.004750
3.908333	0.5	0.004750
3.916667	0.5	0.005125
3.925000	0.5	0.005625
3.933333	0.5	0.005625
3.941667	0.5	0.005375
3.950000	0.5	0.005750
3.958333	0.5	0.006000
3.966667	0.5	0.006000
3.975000	0.5	0.005750
3.983333	0.5	0.005875
3.991667	0.5	0.005875
4.000000	0.5	0.006125
4.008333	0.5	0.006250
4.016667	0.5	0.006250
4.025000	0.5	0.006125
4.033333	0.5	0.006000
4.041667	0.5	0.005750
4.050000	0.5	0.006000
4.058333	0.5	0.005875
4.066667	0.5	0.005750
4.075000	0.5	0.006000
4.083333	0.5	0.005875
4.091667	0.5	0.005750
4.100000	0.5	0.005875
4.108333	0.5	0.005625
4.116667	0.5	0.005500
4.125000	0.5	0.005500
4.133333	0.5	0.005625
4.141667	0.5	0.005375
4.150000	0.5	0.005625
4.158333	0.5	0.005750
4.166667	0.5	0.005875
4.175000	0.5	0.005875
4.183333	0.5	0.005750
4.191667	0.5	0.005875
4.200000	0.5	0.006125
4.208333	0.5	0.005875
4.216667	0.5	0.006000
4.225000	0.5	0.006000
4.233333	0.5	0.006125
4.241667	0.5	0.006250
4.250000	0.5	0.006000
4.258333	0.5	0.006500
4.266667	0.5	0.006500
4.275000	0.5	0.006375
4.283333	0.5	0.006375
4.291667	0.5	0.006375
4.300000	0.5	0.006500
4.308333	0.5	0.007000
4.316667	0.5	0.007125
4.325000	0.5	0.007375
4.333333	0.5	0.007375
4.341667	0.5	0.007750
4.350000	0.5	0.008000
4.358333	0.5	0.007875
4.366667	0.5	0.008125
4.375000	0.5	0.008250
4.383333	0.5	0.008250
4.391667	0.5	0.008375
4.400000	0.5	0.008750
4.408333	0.5	0.008750
4.416667	0.5	0.008625
4.425000	0.5	0.008250
4.433333	0.5	0.008250
4.441667	0.5	0.008750
4.450000	0.5	0.009000
4.458333	0.5	0.009125
4.466667	0.5	0.009250
4.475000	0.5	0.009500
4.483333	0.5	0.009500
4.491667	0.5	0.009625
4.500000	0.5	0.009375
4.508333	0.5	0.009875
4.516667	0.5	0.009750
4.525000	0.5	0.009625
4.533333	0.5	0.009500
4.541667	0.5	0.009875
4.550000	0.5	0.010125
4.558333	0.5	0.009875
4.566667	0.5	0.010125
4.575000	0.5	0.010375
4.583333	0.5	0.010625
4.591667	0.5	0.010375
4.600000	0.5	0.010500
4.608333	0.5	0.010500
4.616667	0.5	0.010750
4.625000	0.5	0.011125
4.633333	0.5	0.011250
4.641667	0.5	0.011250
4.650000	0.5	0.011375
4.658333	0.5	0.011375
4.666667	0.5	0.011500
4.675000	0.5	0.011125
4.683333	0.5	0.011125
4.691667	0.5	0.011250
4.700000	0.5	0.011125
4.708333	0.5	0.011000
4.716667	0.5	0.011375
4.725000	0.5	0.011375
4.733333	0.5	0.011625
4.741667	0.5	0.011875
4.750000	0.5	0.011500
4.758333	0.5	0.011125
4.766667	0.5	0.011375
4.775000	0.5	0.011250
4.783333	0.5	0.011125
4.791667	0.5	0.011375
4.800000	0.5	0.011000
4.808333	0.5	0.011000
4.816667	0.5	0.011000
4.825000	0.5	0.010875
4.833333	0.5	0.010625
4.841667	0.5	0.010125
4.850000	0.5	0.010000
4.858333	0.5	0.010250
4.866667	0.5	0.010375
4.875000	0.5	0.010500
4.883333	0.5	0.010250
4.891667	0.5	0.009750
4.900000	0.5	0.009000
4.908333	0.5	0.008750
4.916667	0.5	0.008375
4.925000	0.5	0.008125
4.933333	0.5	0.008500
4.941667	0.5	0.008500
4.950000	0.5	0.008375
4.958333	0.5	0.008125
4.966667	0.5	0.008250
4.975000	0.5	0.008250
4.983333	0.5	0.008125
4.991667	0.5	0.008250
5.000000	0.5	0.008000
5.008333	0.5	0.007875
5.016667	0.5	0.008250
5.025000	0.5	0.008375
5.033333	0.5	0.008500
5.041667	0.5	0.008750
5.050000	0.5	0.008875
5.058333	0.5	0.008875
5.066667	0.5	0.009250
5.075000	0.5	0.009500
5.083333	0.5	0.009875
5.091667	0.5	0.010250
5.100000	0.5	0.010625
5.108333	0.5	0.010750
5.116667	0.5	0.010875
5.125000	0.5	0.010875
5.133333	0.5	0.011125
5.141667	0.5	0.011500
5.150000	0.5	0.011625
5.158333	0.5	0.011875
5.166667	0.5	0.011625
5.175000	0.5	0.011625
5.183333	0.5	0.011875
5.191667	0.5	0.012125
5.200000	0.5	0.012000
5.208333	0.5	0.012250
5.216667	0.5	0.012125
5.225000	0.5	0.011875
5.233333	0.5	0.012000
5.241667	0.5	0.012750
5.250000	0.5	0.012875
5.258333	0.5	0.013125
5.266667	0.5	0.013375
5.275000	0.5	0.013625
5.283333	0.5	0.014000
5.291667	0.5	0.014375
5.300000	0.5	0.014125
5.308333	0.5	0.013875
5.316667	0.5	0.014125
5.325000	0.5	0.013875
5.333333	0.5	0.013625
5.341667	0.5	0.013500
5.350000	0.5	0.013375
5.358333	0.5	0.013000
5.366667	0.5	0.013375
5.375000	0.5	0.013000
5.383333	0.5	0.012875
5.391667	0.5	0.012750
5.400000	0.5	0.012375
5.408333	0.5	0.011750
5.416667	0.5	0.011500
5.425000	0.5	0.011625
5.433333	0.5	0.011000
5.441667	0.5	0.010125
5.450000	0.5	0.009375
5.458333	0.5	0.009000
5.466667	0.5	0.008625
5.475000	0.5	0.008000
5.483333	0.5	0.007500
5.491667	0.5	0.006875
5.500000	0.5	0.006375
5.508333	0.5	0.006125
5.516667	0.5	0.005875
5.525000	0.5	0.005625
5.533333	0.5	0.005000
5.541667	0.5	0.004375
5.550000	0.5	0.003750
5.558333	0.5	0.003625
5.566667	0.5	0.003375
5.575000	0.5	0.002625
5.583333	0.5	0.001750
5.591667	0.5	0.001250
5.600000	0.5	0.000500
5.608333	0.5	0.000500
5.616667	0.5	0.000000
5.625000	0.5	-0.000125
5.633333	0.5	-0.000375
5.641667	0.5	-0.000500
5.650000	0.5	-0.000750
5.658333	0.5	-0.001125
5.666667	0.5	-0.001250
5.675000	0.5	-0.001500
5.683333	0.5	-0.001625
5.691667	0.5	-0.001750
5.700000	0.5	-0.001500
5.708333	0.5	-0.001125
5.716667	0.5	-0.001125
5.725000	0.5	-0.001000
5.733333	0.5	-0.000750
5.741667	0.5	-0.000750
5.750000	0.5	-0.000500
5.758333	0.5	-0.000250
5.766667	0.5	-0.000125
5.775000	0.5	-0.000125
5.783333	0.5	-0.000250
5.791667	0.5	-0.000250
5.800000	0.5	-0.000125
5.808333	0.5	0.000000
5.816667	0.5	0.000000
5.825000	0.5	0.000125
5.833333	0.5	0.000500
5.841667	0.5	0.000875
5.850000	0.5	0.001125
5.858333	0.5	0.001250
5.866667	0.5	0.002000
5.875000	0.5	0.002250
5.883333	0.5	0.002875
5.891667	0.5	0.003500
5.900000	0.5	0.003750
5.908333	0.5	0.003750
5.916667	0.5	0.003875
5.925000	0.5	0.003750
5.933333	0.5	0.003750
5.941667	0.5	0.003750
5.950000	0.5	0.004000
5.958333	0.5	0.003750
5.966667	0.5	0.004000
5.975000	0.5	0.004125
5.983333	0.5	0.004375
5.991667	0.5	0.004375
6.000000	0.5	0.004375
6.008333	0.5	0.004625
6.016667	0.5	0.004625
6.025000	0.5	0.004500
6.033333	0.5	0.005000
6.041667	0.5	0.005125
6.050000	0.5	0.005125
6.058333	0.5	0.005500
6.066667	0.5	0.005750
6.075000	0.5	0.006000
6.083333	0.5	0.006375
6.091667	0.5	0.006250
6.100000	0.5	0.006625
6.108333	0.5	0.006750
6.116667	0.5	0.006875
6.125000	0.5	0.006625
6.133333	0.5	0.006375
6.141667	0.5	0.006375
6.150000	0.5	0.006250
6.158333	0.5	0.006000
6.166667	0.5	0.006000
6.175000	0.5	0.006250
6.183333	0.5	0.006875
6.191667	0.5	0.007000
6.200000	0.5	0.007000
6.208333	0.5	0.007000
6.216667	0.5	0.006625
6.225000	0.5	0.006000
6.233333	0.5	0.006250
6.241667	0.5	0.006125
6.250000	0.5	0.006000
6.258333	0.5	0.006125
6.266667	0.5	0.006125
6.275000	0.5	0.006000
6.283333	0.5	0.005750
6.291667	0.5	0.005750
6.300000	0.5	0.006000
6.308333	0.5	0.005875
6.316667	0.5	0.006000
6.325000	0.5	0.006125
6.333333	0.5	0.006000
6.341667	0.5	0.005875
6.350000	0.5	0.005875
6.358333	0.5	0.006000
6.366667	0.5	0.006750
6.375000	0.5	0.007375
6.383333	0.5	0.007625
6.391667	0.5	0.008125
6.400000	0.5	0.008625
6.408333	0.5	0.009250
6.416667	0.5	0.009500
6.425000	0.5	0.010375
6.433333	0.5	0.011375
6.441667	0.5	0.012000
6.450000	0.5	0.013125
6.458333	0.5	0.014250
6.466667	0.5	0.014750
6.475000	0.5	0.015625
6.483333	0.5	0.016250
6.491667	0.5	0.016375
6.500000	0.5	0.016750
6.508333	0.5	0.017375
6.516667	0.5	0.017500
6.525000	0.5	0.018000
6.533333	0.5	0.018125
6.541667	0.5	0.018125
6.550000	0.5	0.018000
6.558333	0.5	0.017750
6.566667	0.5	0.018000
6.575000	0.5	0.017875
6.583333	0.5	0.018000
6.591667	0.5	0.017875
6.600000	0.5	0.017750
6.608333	0.5	0.017250
6.616667	0.5	0.016750
6.625000	0.5	0.016375
6.633333	0.5	0.016125
6.641667	0.5	0.015625
6.650000	0.5	0.014750
6.658333	0.5	0.014750
6.666667	0.5	0.014375
6.675000	0.5	0.014500
6.683333	0.5	0.014625
6.691667	0.5	0.014000
6.700000	0.5	0.013625
6.708333	0.5	0.013750
6.716667	0.5	0.013500
6.725000	0.5	0.013125
6.733333	0.5	0.013000
6.741667	0.5	0.012125
6.750000	0.5	0.011250
6.758333	0.5	0.010375
6.766667	0.5	0.009000
6.775000	0.5	0.007125
6.783333	0.5	0.003750
6.791667	0.5	-0.001250
6.800000	0.5	-0.008875
6.808333	0.5	-0.021125
6.816667	0.5	-0.039375
6.825000	0.5	-0.067250
6.833333	0.5	-0.109625
6.841667	0.5	-0.172250
6.850000	0.5	-0.263125
6.858333	0.5	-0.389875
6.866667	0.5	-0.560500
6.875000	0.5	-0.780875
6.883333	0.5	-1.051875
6.891667	0.5	-1.369750
6.900000	0.5	-1.725875
6.908333	0.5	-2.104375
6.916667	0.5	-2.485250
6.925000	0.5	-2.848125
6.933333	0.5	-3.171500
6.941667	0.5	-3.438750
6.950000	0.5	-3.636250
6.958333	0.5	-3.757500
6.966667	0.5	-3.801125
6.975000	0.5	-3.770500
6.983333	0.5	-3.672875
6.991667	0.5	-3.519500
7.000000	0.5	-3.322750
7.008333	0.5	-3.094750
7.016667	0.5	-2.846625
7.025000	0.5	-2.590000
7.033333	0.5	-2.333125
7.041667	0.5	-2.083750
7.050000	0.5	-1.846750
7.058333	0.5	-1.625625
7.066667	0.5	-1.423000
7.075000	0.5	-1.239875
7.083333	0.5	-1.076500
7.091667	0.5	-0.931750
7.100000	0.5	-0.804250
7.108333	0.5	-0.693500
7.116667	0.5	-0.598125
7.125000	0.5	-0.515500
7.133333	0.5	-0.443875
7.141667	0.5	-0.382750
7.150000	0.5	-0.330375
7.158333	0.5	-0.285375
7.166667	0.5	-0.246625
7.175000	0.5	-0.213625
7.183333	0.5	-0.185625
7.191667	0.5	-0.161000
7.200000	0.5	-0.140125
7.208333	0.5	-0.122125
7.216667	0.5	-0.106375
7.225000	0.5	-0.092000
7.233333	0.5	-0.079750
7.241667	0.5	-0.068750
7.250000	0.5	-0.059500
7.258333	0.5	-0.051000
7.266667	0.5	-0.043500
7.275000	0.5	-0.036750
7.283333	0.5	-0.030875
7.291667	0.5	-0.025125
7.300000	0.5	-0.021000
7.308333	0.5	-0.017000
7.316667	0.5	-0.013500
7.325000	0.5	-0.010250
7.333333	0.5	-0.007250
7.341667	0.5	-0.004250
7.350000	0.5	-0.001625
7.358333	0.5	0.000625
7.366667	0.5	0.002375
7.375000	0.5	0.004125
7.383333	0.5	0.005875
7.391667	0.5	0.007750
7.400000	0.5	0.009250
7.408333	0.5	0.010875
7.416667	0.5	0.012250
7.425000	0.5	0.013125
7.433333	0.5	0.014250
7.441667	0.5	0.015750
7.450000	0.5	0.016750
7.458333	0.5	0.017625
7.466667	0.5	0.018250
7.475000	0.5	0.018750
7.483333	0.5	0.019250
7.491667	0.5	0.020375
7.500000	0.5	0.020750
7.508333	0.5	0.021375
7.516667	0.5	0.021625
7.525000	0.5	0.022125
7.533333	0.5	0.022500
7.541667	0.5	0.022875
7.550000	0.5	0.023125
7.558333	0.5	0.023375
7.566667	0.5	0.023750
7.575000	0.5	0.023750
7.583333	0.5	0.023625
7.591667	0.5	0.024000
7.600000	0.5	0.023875
7.608333	0.5	0.024125
7.616667	0.5	0.024125
7.625000	0.5	0.024000
7.633333	0.5	0.024250
7.641667	0.5	0.024250
7.650000	0.5	0.024250
7.658333	0.5	0.024125
7.666667	0.5	0.024375
7.675000	0.5	0.024750
7.683333	0.5	0.024875
7.691667	0.5	0.025000
7.700000	0.5	0.025250
7.708333	0.5	0.025375
7.716667	0.5	0.025125
7.725000	0.5	0.024875
7.733333	0.5	0.025125
7.741667	0.5	0.025125
7.750000	0.5	0.024875
7.758333	0.5	0.025125
7.766667	0.5	0.025250
7.775000	0.5	0.024750
7.783333	0.5	0.024250
7.791667	0.5	0.024000
7.800000	0.5	0.023500
7.808333	0.5	0.023250
7.816667	0.5	0.023375
7.825000	0.5	0.023125
7.833333	0.5	0.022625
7.841667	0.5	0.022375
7.850000	0.5	0.022000
7.858333	0.5	0.021875
7.866667	0.5	0.021625
7.875000	0.5	0.021500
7.883333	0.5	0.021250
7.891667	0.5	0.021000
7.900000	0.5	0.020625
7.908333	0.5	0.020000
7.916667	0.5	0.019750
7.925000	0.5	0.019500
7.933333	0.5	0.019500
7.941667	0.5	0.019500
7.950000	0.5	0.019250
7.958333	0.5	0.018875
7.966667	0.5	0.018375
7.975000	0.5	0.017875
7.983333	0.5	0.017625
7.991667	0.5	0.017500
8.000000	0.5	0.017250
8.008333	0.5	0.016875
8.016667	0.5	0.016625
8.025000	0.5	0.016125
8.033333	0.5	0.015625
8.041667	0.5	0.015750
8.050000	0.5	0.015875
8.058333	0.5	0.015750
8.066667	0.5	0.015375
8.075000	0.5	0.015000
8.083333	0.5	0.014750
8.091667	0.5	0.014750
8.100000	0.5	0.014375
8.108333	0.5	0.014250
8.116667	0.5	0.014125
8.125000	0.5	0.014125
8.133333	0.5	0.014250
8.141667	0.5	0.014000
8.150000	0.5	0.014000
8.158333	0.5	0.013875
8.166667	0.5	0.013875
8.175000	0.5	0.013750
8.183333	0.5	0.013625
8.191667	0.5	0.013500
8.200000	0.5	0.013125
8.208333	0.5	0.013000
8.216667	0.5	0.012875
8.225000	0.5	0.012625
8.233333	0.5	0.012625
8.241667	0.5	0.012875
8.250000	0.5	0.013250
8.258333	0.5	0.013125
8.266667	0.5	0.013000
8.275000	0.5	0.012750
8.283333	0.5	0.012250
8.291667	0.5	0.011750
8.300000	0.5	0.011375
8.308333	0.5	0.011500
8.316667	0.5	0.011375
8.325000	0.5	0.011250
8.333333	0.5	0.010750
8.341667	0.5	0.010750
8.350000	0.5	0.010375
8.358333	0.5	0.009875
8.366667	0.5	0.009125
8.375000	0.5	0.008625
8.383333	0.5	0.008375
8.391667	0.5	0.008125
8.400000	0.5	0.008250
8.408333	0.5	0.008125
8.416667	0.5	0.008000
8.425000	0.5	0.007375
8.433333	0.5	0.006875
8.441667	0.5	0.006375
8.450000	0.5	0.005750
8.458333	0.5	0.004875
8.466667	0.5	0.004625
8.475000	0.5	0.004500
8.483333	0.5	0.003875
8.491667	0.5	0.003000
8.500000	0.5	0.002500
8.508333	0.5	0.002000
8.516667	0.5	0.001500
8.525000	0.5	0.001250
8.533333	0.5	0.000500
8.541667	0.5	0.000250
8.550000	0.5	-0.000250
8.558333	0.5	-0.000875
8.566667	0.5	-0.001750
8.575000	0.5	-0.002375
8.583333	0.5	-0.003375
8.591667	0.5	-0.004250
8.600000	0.5	-0.004625
8.608333	0.5	-0.005125
8.616667	0.5	-0.005750
8.625000	0.5	-0.006500
8.633333	0.5	-0.007125
8.641667	0.5	-0.007875
8.650000	0.5	-0.008375
8.658333	0.5	-0.008625
8.666667	0.5	-0.009125
8.675000	0.5	-0.009625
8.683333	0.5	-0.010250
8.691667	0.5	-0.011000
8.700000	0.5	-0.011750
8.708333	0.5	-0.012375
8.716667	0.5	-0.012875
8.725000	0.5	-0.013000
8.733333	0.5	-0.013000
8.741667	0.5	-0.013375
8.750000	0.5	-0.013625
8.758333	0.5	-0.014125
8.766667	0.5	-0.014375
8.775000	0.5	-0.014875
8.783333	0.5	-0.015125
8.791667	0.5	-0.015000
8.800000	0.5	-0.015000
8.808333	0.5	-0.015125
8.816667	0.5	-0.015375
8.825000	0.5	-0.015750
8.833333	0.5	-0.016000
8.841667	0.5	-0.016625
8.850000	0.5	-0.016750
8.858333	0.5	-0.017000
8.866667	0.5	-0.017125
8.875000	0.5	-0.017250
8.883333	0.5	-0.017250
8.891667	0.5	-0.017125
8.900000	0.5	-0.017500
8.908333	0.5	-0.017125
8.916667	0.5	-0.017000
8.925000	0.5	-0.017250
8.933333	0.5	-0.017250
8.941667	0.5	-0.016750
8.950000	0.5	-0.016000
8.958333	0.5	-0.015500
8.966667	0.5	-0.015375
8.975000	0.5	-0.015000
8.983333	0.5	-0.014750
8.991667	0.5	-0.014375
9.000000	0.5	-0.013750
9.008333	0.5	-0.013375
9.016667	0.5	-0.012625
9.025000	0.5	-0.012125
9.033333	0.5	-0.011500
9.041667	0.5	-0.011125
9.050000	0.5	-0.010750
9.058333	0.5	-0.010625
9.066667	0.5	-0.009875
9.075000	0.5	-0.009750
9.083333	0.5	-0.009250
9.091667	0.5	-0.008875
9.100000	0.5	-0.008125
9.108333	0.5	-0.007375
9.116667	0.5	-0.006375
9.125000	0.5	-0.005625
9.133333	0.5	-0.005375
9.141667	0.5	-0.004375
9.150000	0.5	-0.004250
9.158333	0.5	-0.004000
9.166667	0.5	-0.003250
9.175000	0.5	-0.002750
9.183333	0.5	-0.002375
9.191667	0.5	-0.001875
9.200000	0.5	-0.001875
9.208333	0.5	-0.001500
9.216667	0.5	-0.001375
9.225000	0.5	-0.001000
9.233333	0.5	-0.000500
9.241667	0.5	-0.000375
9.250000	0.5	0.000125
9.258333	0.5	0.000625
9.266667	0.5	0.000875
9.275000	0.5	0.001375
9.283333	0.5	0.001750
9.291667	0.5	0.001375
9.300000	0.5	0.001500
9.308333	0.5	0.001625
9.316667	0.5	0.001750
9.325000	0.5	0.001625
9.333333	0.5	0.001750
9.341667	0.5	0.001875
9.350000	0.5	0.001875
9.358333	0.5	0.001875
9.366667	0.5	0.001625
9.375000	0.5	0.001875
9.383333	0.5	0.001875
9.391667	0.5	0.001875
9.400000	0.5	0.001875
9.408333	0.5	0.001750
9.416667	0.5	0.001875
9.425000	0.5	0.002000
9.433333	0.5	0.002125
9.441667	0.5	0.002375
9.450000	0.5	0.002625
9.458333	0.5	0.002625
9.466667	0.5	0.002500
9.475000	0.5	0.002375
9.483333	0.5	0.002625
9.491667	0.5	0.002125
9.500000	0.5	0.001750
9.508333	0.5	0.002000
9.516667	0.5	0.002000
9.525000	0.5	0.002000
9.533333	0.5	0.002125
9.541667	0.5	0.002500
9.550000	0.5	0.002500
9.558333	0.5	0.002375
9.566667	0.5	0.002750
9.575000	0.5	0.002375
9.583333	0.5	0.002375
9.591667	0.5	0.002500
9.600000	0.5	0.002500
9.608333	0.5	0.002500
9.616667	0.5	0.002750
9.625000	0.5	0.002750
9.633333	0.5	0.003000
9.641667	0.5	0.003000
9.650000	0.5	0.002875
9.658333	0.5	0.002875
9.666667	0.5	0.002500
9.675000	0.5	0.002125
9.683333	0.5	0.002125
9.691667	0.5	0.001500
9.700000	0.5	0.001500
9.708333	0.5	0.001375
9.716667	0.5	0.000875
9.725000	0.5	0.000125
9.733333	0.5	-0.000250
9.741667	0.5	-0.000500
9.750000	0.5	-0.000875
9.758333	0.5	-0.001250
9.766667	0.5	-0.001625
9.775000	0.5	-0.002125
9.783333	0.5	-0.002750
9.791667	0.5	-0.003625
9.800000	0.5	-0.004000
9.808333	0.5	-0.004250
9.816667	0.5	-0.004375
9.825000	0.5	-0.004875
9.833333	0.5	-0.004625
9.841667	0.5	-0.004625
9.850000	0.5	-0.004500
9.858333	0.5	-0.004625
9.866667	0.5	-0.005125
9.875000	0.5	-0.005125
9.883333	0.5	-0.005250
9.891667	0.5	-0.005875
9.900000	0.5	-0.005750
9.908333	0.5	-0.005625
9.916667	0.5	-0.005625
9.925000	0.5	-0.005250
9.933333	0.5	-0.005250
9.941667	0.5	-0.005375
9.950000	0.5	-0.005625
9.958333	0.5	-0.005625
9.966667	0.5	-0.005250
9.975000	0.5	-0.004625
9.983333	0.5	-0.004000
9.991667	0.5	-0.003625
10.000000	0.5	-0.003500
10.008333	0.5	-0.003375
10.016667	0.5	-0.002625
10.025000	0.5	-0.002250
10.033333	0.5	-0.001750
10.041667	0.5	-0.001125
10.050000	0.5	-0.000750
10.058333	0.5	-0.000375
10.066667	0.5	0.000375
10.075000	0.5	0.000875
10.083333	0.5	0.001250
10.091667	0.5	0.002000
10.100000	0.5	0.003250
10.108333	0.5	0.003750
10.116667	0.5	0.004500
10.125000	0.5	0.005375
10.133333	0.5	0.006250
10.141667	0.5	0.007000
10.150000	0.5	0.007875
10.158333	0.5	0.008625
10.166667	0.5	0.009500
10.175000	0.5	0.010250
10.183333	0.5	0.010875
10.191667	0.5	0.011500
10.200000	0.5	0.012125
10.208333	0.5	0.012625
10.216667	0.5	0.013250
10.225000	0.5	0.014625
10.233333	0.5	0.015500
10.241667	0.5	0.016000
10.250000	0.5	0.016500
10.258333	0.5	0.017250
10.266667	0.5	0.017500
10.275000	0.5	0.017875
10.283333	0.5	0.018500
10.291667	0.5	0.018875
10.300000	0.5	0.019125
10.308333	0.5	0.019500
10.316667	0.5	0.020000
10.325000	0.5	0.020625
10.333333	0.5	0.021000
10.341667	0.5	0.020875
10.350000	0.5	0.020875
10.358333	0.5	0.021125
10.366667	0.5	0.021500
10.375000	0.5	0.021500
10.383333	0.5	0.021250
10.391667	0.5	0.021000
10.400000	0.5	0.021125
10.408333	0.5	0.020875
10.416667	0.5	0.020750
10.425000	0.5	0.020625
10.433333	0.5	0.020625
10.441667	0.5	0.020500
10.450000	0.5	0.020625
10.458333	0.5	0.020125
10.466667	0.5	0.020000
10.475000	0.5	0.019875
10.483333	0.5	0.019625
10.491667	0.5	0.019625
10.500000	0.5	0.019375
10.508333	0.5	0.019125
10.516667	0.5	0.018750
10.525000	0.5	0.018875
10.533333	0.5	0.018875
10.541667	0.5	0.018500
10.550000	0.5	0.018625
10.558333	0.5	0.018500
10.566667	0.5	0.018250
10.575000	0.5	0.017750
10.583333	0.5	0.017250
10.591667	0.5	0.016750
10.600000	0.5	0.016625
10.608333	0.5	0.016500
10.616667	0.5	0.016625
10.625000	0.5	0.016750
10.633333	0.5	0.016375
10.641667	0.5	0.016125
10.650000	0.5	0.016500
10.658333	0.5	0.016625
10.666667	0.5	0.016625
10.675000	0.5	0.016500
10.683333	0.5	0.016375
10.691667	0.5	0.016375
10.700000	0.5	0.016500
10.708333	0.5	0.016500
10.716667	0.5	0.016125
10.725000	0.5	0.016250
10.733333	0.5	0.016250
10.741667	0.5	0.015875
10.750000	0.5	0.015875
10.758333	0.5	0.016500
10.766667	0.5	0.017125
10.775000	0.5	0.017500
10.783333	0.5	0.017625
10.791667	0.5	0.017875
10.800000	0.5	0.018000
10.808333	0.5	0.018000
10.816667	0.5	0.018000
10.825000	0.5	0.018000
10.833333	0.5	0.017875
10.841667	0.5	0.018375
10.850000	0.5	0.018875
10.858333	0.5	0.019250
10.866667	0.5	0.019250
10.875000	0.5	0.019250
10.883333	0.5	0.019125
10.891667	0.5	0.019625
10.900000	0.5	0.020000
10.908333	0.5	0.019875
10.916667	0.5	0.019750
10.925000	0.5	0.019875
10.933333	0.5	0.019625
10.941667	0.5	0.019750
10.950000	0.5	0.019875
10.958333	0.5	0.020250
10.966667	0.5	0.020750
10.975000	0.5	0.021000
10.983333	0.5	0.021625
10.991667	0.5	0.022125
11.000000	0.5	0.022375
11.008333	0.5	0.022375
11.016667	0.5	0.022250
11.025000	0.5	0.022500
11.033333	0.5	0.022875
11.041667	0.5	0.023375
11.050000	0.5	0.023625
11.058333	0.5	0.024000
11.066667	0.5	0.024500
11.075000	0.5	0.025000
11.083333	0.5	0.025375
11.091667	0.5	0.025875
11.100000	0.5	0.026250
11.108333	0.5	0.027000
11.116667	0.5	0.027000
11.125000	0.5	0.027125
11.133333	0.5	0.027375
11.141667	0.5	0.027500
11.150000	0.5	0.027875
11.158333	0.5	0.028375
11.166667	0.5	0.029000
11.175000	0.5	0.028750
11.183333	0.5	0.028875
11.191667	0.5	0.029125
11.200000	0.5	0.028875
11.208333	0.5	0.028875
11.216667	0.5	0.029375
11.225000	0.5	0.029500
11.233333	0.5	0.029625
11.241667	0.5	0.029875
11.250000	0.5	0.030125
11.258333	0.5	0.030375
11.266667	0.5	0.030375
11.275000	0.5	0.030500
11.283333	0.5	0.030125
11.291667	0.5	0.030125
11.300000	0.5	0.030125
11.308333	0.5	0.030000
11.316667	0.5	0.029875
11.325000	0.5	0.029625
11.333333	0.5	0.028875
11.341667	0.5	0.028250
11.350000	0.5	0.028125
11.358333	0.5	0.027500
11.366667	0.5	0.027000
11.375000	0.5	0.027250
11.383333	0.5	0.026875
11.391667	0.5	0.026625
11.400000	0.5	0.026000
11.408333	0.5	0.025500
11.416667	0.5	0.025500
11.425000	0.5	0.025250
11.433333	0.5	0.024375
11.441667	0.5	0.024000
11.450000	0.5	0.023500
11.458333	0.5	0.023250
11.466667	0.5	0.023000
11.475000	0.5	0.022875
11.483333	0.5	0.022500
11.491667	0.5	0.021875
11.500000	0.5	0.021500
11.508333	0.5	0.021125
11.516667	0.5	0.020625
11.525000	0.5	0.020125
11.533333	0.5	0.019500
11.541667	0.5	0.019500
11.550000	0.5	0.019250
11.558333	0.5	0.019000
11.566667	0.5	0.018375
11.575000	0.5	0.018000
11.583333	0.5	0.017875
11.591667	0.5	0.018000
11.600000	0.5	0.017625
11.608333	0.5	0.017500
11.616667	0.5	0.016875
11.625000	0.5	0.016750
11.633333	0.5	0.016625
11.641667	0.5	0.016000
11.650000	0.5	0.015875
11.658333	0.5	0.016125
11.666667	0.5	0.016000
11.675000	0.5	0.015500
11.683333	0.5	0.014750
11.691667	0.5	0.014500
11.700000	0.5	0.014250
11.708333	0.5	0.013625
11.716667	0.5	0.013375
11.725000	0.5	0.013000
11.733333	0.5	0.012750
11.741667	0.5	0.012375
11.750000	0.5	0.011875
11.758333	0.5	0.011625
11.766667	0.5	0.011375
11.775000	0.5	0.011250
11.783333	0.5	0.010875
11.791667	0.5	0.010625
11.800000	0.5	0.010125
11.808333	0.5	0.009875
11.816667	0.5	0.009875
11.825000	0.5	0.010125
11.833333	0.5	0.010250
11.841667	0.5	0.010250
11.850000	0.5	0.010250
11.858333	0.5	0.010250
11.866667	0.5	0.010000
11.875000	0.5	0.010125
11.883333	0.5	0.009875
11.891667	0.5	0.009750
11.900000	0.5	0.009875
11.908333	0.5	0.009500
11.916667	0.5	0.009500
11.925000	0.5	0.009875
11.933333	0.5	0.010000
11.941667	0.5	0.009625
11.950000	0.5	0.009250
11.958333	0.5	0.009125
11.966667	0.5	0.009375
11.975000	0.5	0.009375
11.983333	0.5	0.009500
11.991667	0.5	0.009250
12.000000	0.5	0.009375
12.008333	0.5	0.009500
12.016667	0.5	0.009750
12.025000	0.5	0.010000
12.033333	0.5	0.009875
12.041667	0.5	0.009875
12.050000	0.5	0.009625
12.058333	0.5	0.009750
12.066667	0.5	0.009750
12.075000	0.5	0.009625
12.083333	0.5	0.009750
12.091667	0.5	0.009875
12.100000	0.5	0.009750
12.108333	0.5	0.009875
12.116667	0.5	0.010375
12.125000	0.5	0.010625
12.133333	0.5	0.010750
12.141667	0.5	0.010625
12.150000	0.5	0.010625
12.158333	0.5	0.010375
12.166667	0.5	0.010750
12.175000	0.5	0.011000
12.183333	0.5	0.011500
12.191667	0.5	0.011625
12.200000	0.5	0.011500
12.208333	0.5	0.010875
12.216667	0.5	0.011125
12.225000	0.5	0.011500
12.233333	0.5	0.011375
12.241667	0.5	0.011500
12.250000	0.5	0.011750
12.258333	0.5	0.011625
12.266667	0.5	0.011625
12.275000	0.5	0.011500
12.283333	0.5	0.011125
12.291667	0.5	0.011375
12.300000	0.5	0.011875
12.308333	0.5	0.012125
12.316667	0.5	0.012125
12.325000	0.5	0.012500
12.333333	0.5	0.012625
12.341667	0.5	0.013125
12.350000	0.5	0.012750
12.358333	0.5	0.012625
12.366667	0.5	0.012750
12.375000	0.5	0.012625
12.383333	0.5	0.013250
12.391667	0.5	0.014125
12.400000	0.5	0.014125
12.408333	0.5	0.014625
12.416667	0.5	0.015125
12.425000	0.5	0.015625
12.433333	0.5	0.015750
12.441667	0.5	0.015250
12.450000	0.5	0.015375
12.458333	0.5	0.015750
12.466667	0.5	0.015625
12.475000	0.5	0.015625
12.483333	0.5	0.015750
12.491667	0.5	0.015750
12.500000	0.5	0.015625
12.508333	0.5	0.015625
12.516667	0.5	0.015875
12.525000	0.5	0.015875
12.533333	0.5	0.015875
12.541667	0.5	0.015375
12.550000	0.5	0.015375
12.558333	0.5	0.014875
12.566667	0.5	0.014875
12.575000	0.5	0.015000
12.583333	0.5	0.015000
12.591667	0.5	0.015375
12.600000	0.5	0.014500
12.608333	0.5	0.014500
12.616667	0.5	0.015000
12.625000	0.5	0.014750
12.633333	0.5	0.014625
12.641667	0.5	0.014500
12.650000	0.5	0.015000
12.658333	0.5	0.015125
12.666667	0.5	0.015250
12.675000	0.5	0.015500
12.683333	0.5	0.015875
12.691667	0.5	0.015750
12.700000	0.5	0.015375
12.708333	0.5	0.015500
12.716667	0.5	0.015750
12.725000	0.5	0.016125
12.733333	0.5	0.016250
12.741667	0.5	0.016250
12.750000	0.5	0.016625
12.758333	0.5	0.016750
12.766667	0.5	0.016875
12.775000	0.5	0.017125
12.783333	0.5	0.017375
12.791667	0.5	0.017625
12.800000	0.5	0.017750
12.808333	0.5	0.017875
12.816667	0.5	0.017875
12.825000	0.5	0.018000
12.833333	0.5	0.018000
12.841667	0.5	0.017875
12.850000	0.5	0.018000
12.858333	0.5	0.018375
12.866667	0.5	0.018375
12.875000	0.5	0.018500
12.883333	0.5	0.018250
12.891667	0.5	0.018375
12.900000	0.5	0.018375
12.908333	0.5	0.018375
12.916667	0.5	0.018250
12.925000	0.5	0.018375
12.933333	0.5	0.018500
12.941667	0.5	0.018625
12.950000	0.5	0.018375
12.958333	0.5	0.018250
12.966667	0.5	0.018125
12.975000	0.5	0.018125
12.983333	0.5	0.018000
12.991667	0.5	0.017625
13.000000	0.5	0.017125
13.008333	0.5	0.016875
13.016667	0.5	0.017000
13.025000	0.5	0.017250
13.033333	0.5	0.017375
13.041667	0.5	0.017375
13.050000	0.5	0.016750
13.058333	0.5	0.016125
13.066667	0.5	0.015875
13.075000	0.5	0.016000
13.083333	0.5	0.015750
13.091667	0.5	0.015250
13.100000	0.5	0.015000
13.108333	0.5	0.015250
13.116667	0.5	0.015375
13.125000	0.5	0.015250
13.133333	0.5	0.015125
13.141667	0.5	0.015000
13.150000	0.5	0.015125
13.158333	0.5	0.015000
13.166667	0.5	0.014875
13.175000	0.5	0.014625
13.183333	0.5	0.014500
13.191667	0.5	0.014125
13.200000	0.5	0.013875
13.208333	0.5	0.013625
13.216667	0.5	0.013125
13.225000	0.5	0.013250
13.233333	0.5	0.013625
13.241667	0.5	0.013875
13.250000	0.5	0.014000
13.258333	0.5	0.014250
13.266667	0.5	0.014875
13.275000	0.5	0.015375
13.283333	0.5	0.016125
13.291667	0.5	0.017000
13.300000	0.5	0.017750
13.308333	0.5	0.018625
13.316667	0.5	0.019875
13.325000	0.5	0.020875
13.333333	0.5	0.022125
13.341667	0.5	0.023625
13.350000	0.5	0.025750
13.358333	0.5	0.027625
13.366667	0.5	0.030250
13.375000	0.5	0.033250
13.383333	0.5	0.036000
13.391667	0.5	0.039000
13.400000	0.5	0.042375
13.408333	0.5	0.046000
13.416667	0.5	0.050500
13.425000	0.5	0.055375
13.433333	0.5	0.060375
13.441667	0.5	0.066125
13.450000	0.5	0.072500
13.458333	0.5	0.079250
13.466667	0.5	0.086875
13.475000	0.5	0.095375
13.483333	0.5	0.104375
13.491667	0.5	0.114625
13.500000	0.5	0.125625
13.508333	0.5	0.137500
13.516667	0.5	0.150500
13.525000	0.5	0.164625
13.533333	0.5	0.180500
13.541667	0.5	0.198125
13.550000	0.5	0.217125
13.558333	0.5	0.239375
13.566667	0.5	0.264375
13.575000	0.5	0.292250
13.583333	0.5	0.324000
13.591667	0.5	0.360375
13.600000	0.5	0.402375
13.608333	0.5	0.450125
13.616667	0.5	0.505000
13.625000	0.5	0.567750
13.633333	0.5	0.640000
13.641667	0.5	0.722750
13.650000	0.5	0.817125
13.658333	0.5	0.924375
13.666667	0.5	1.045500
13.675000	0.5	1.181500
13.683333	0.5	1.333750
13.691667	0.5	1.501750
13.700000	0.5	1.686625
13.708333	0.5	1.888000
13.716667	0.5	2.105750
13.725000	0.5	2.337750
13.733333	0.5	2.583125
13.741667	0.5	2.839125
13.750000	0.5	3.103625
13.758333	0.5	3.372625
13.766667	0.5	3.642625
13.775000	0.5	3.910250
13.783333	0.5	4.170500
13.791667	0.5	4.418875
13.800000	0.5	4.651250
13.808333	0.5	4.863000
13.816667	0.5	5.050500
13.825000	0.5	5.210875
13.833333	0.5	5.339375
13.841667	0.5	5.434875
13.850000	0.5	5.494875
13.858333	0.5	5.519125
13.866667	0.5	5.507500
13.875000	0.5	5.460000
13.883333	0.5	5.378500
13.891667	0.5	5.265000
13.900000	0.5	5.122375
13.908333	0.5	4.953375
13.916667	0.5	4.762000
13.925000	0.5	4.551875
13.933333	0.5	4.326375
13.941667	0.5	4.089250
13.950000	0.5	3.844625
13.958333	0.5	3.596000
13.966667	0.5	3.346750
13.975000	0.5	3.099625
13.983333	0.5	2.857500
13.991667	0.5	2.622750
14.000000	0.5	2.397125
14.008333	0.5	2.182000
14.016667	0.5	1.978250
14.025000	0.5	1.787875
14.033333	0.5	1.610250
14.041667	0.5	1.446125
14.050000	0.5	1.294625
14.058333	0.5	1.155750
14.066667	0.5	1.029750
14.075000	0.5	0.915875
14.083333	0.5	0.813125
14.091667	0.5	0.721125
14.100000	0.5	0.638250
14.108333	0.5	0.564625
14.116667	0.5	0.499500
14.125000	0.5	0.442250
14.133333	0.5	0.391125
14.141667	0.5	0.346125
14.150000	0.5	0.306625
14.158333	0.5	0.271625
14.166667	0.5	0.240875
14.175000	0.5	0.213625
14.183333	0.5	0.190125
14.191667	0.5	0.169250
14.200000	0.5	0.150500
14.208333	0.5	0.134875
14.216667	0.5	0.120750
14.225000	0.5	0.108625
14.233333	0.5	0.097375
14.241667	0.5	0.087500
14.250000	0.5	0.079125
14.258333	0.5	0.071375
14.266667	0.5	0.063875
14.275000	0.5	0.057500
14.283333	0.5	0.051750
14.291667	0.5	0.046625
14.300000	0.5	0.042000
14.308333	0.5	0.037875
14.316667	0.5	0.033875
14.325000	0.5	0.030125
14.333333	0.5	0.026750
14.341667	0.5	0.023625
14.350000	0.5	0.021125
14.358333	0.5	0.018500
14.366667	0.5	0.016250
14.375000	0.5	0.014000
14.383333	0.5	0.012000
14.391667	0.5	0.010125
14.400000	0.5	0.008500
14.408333	0.5	0.006875
14.416667	0.5	0.005250
14.425000	0.5	0.003750
14.433333	0.5	0.002250
14.441667	0.5	0.001125
14.450000	0.5	0.000375
14.458333	0.5	-0.000625
14.466667	0.5	-0.001750
14.475000	0.5	-0.002500
14.483333	0.5	-0.003875
14.491667	0.5	-0.004625
14.500000	0.5	-0.005125
14.508333	0.5	-0.005750
14.516667	0.5	-0.006375
14.525000	0.5	-0.006875
14.533333	0.5	-0.007500
14.541667	0.5	-0.007625
14.550000	0.5	-0.007750
14.558333	0.5	-0.007875
14.566667	0.5	-0.008000
14.575000	0.5	-0.008000
14.583333	0.5	-0.008250
14.591667	0.5	-0.008375
14.600000	0.5	-0.008875
14.608333	0.5	-0.009000
14.616667	0.5	-0.009000
14.625000	0.5	-0.009000
14.633333	0.5	-0.009000
14.641667	0.5	-0.009000
14.650000	0.5	-0.008500
14.658333	0.5	-0.008250
14.666667	0.5	-0.008125
14.675000	0.5	-0.008250
14.683333	0.5	-0.008125
14.691667	0.5	-0.008250
14.700000	0.5	-0.007875
14.708333	0.5	-0.007375
14.716667	0.5	-0.007000
14.725000	0.5	-0.006375
14.733333	0.5	-0.006000
14.741667	0.5	-0.005625
14.750000	0.5	-0.005375
14.758333	0.5	-0.004875
14.766667	0.5	-0.004500
14.775000	0.5	-0.004125
14.783333	0.5	-0.003500
14.791667	0.5	-0.003125
14.800000	0.5	-0.002625
14.808333	0.5	-0.001875
14.816667	0.5	-0.000750
14.825000	0.5	0.000250
14.833333	0.5	0.000750
14.841667	0.5	0.001375
14.850000	0.5	0.002500
14.858333	0.5	0.003375
14.866667	0.5	0.004375
14.875000	0.5	0.005000
14.883333	0.5	0.005250
14.891667	0.5	0.006000
14.900000	0.5	0.006875
14.908333	0.5	0.007000
14.916667	0.5	0.008250
14.925000	0.5	0.009000
14.933333	0.5	0.009875
14.941667	0.5	0.011250
14.950000	0.5	0.012500
14.958333	0.5	0.013375
14.966667	0.5	0.014000
14.975000	0.5	0.014625
14.983333	0.5	0.015500
14.991667	0.5	0.016250
15.000000	0.5	0.017000
15.008333	0.5	0.017625
15.016667	0.5	0.018250
15.025000	0.5	0.018875
15.033333	0.5	0.019625
15.041667	0.5	0.020125
15.050000	0.5	0.020625
15.058333	0.5	0.021250
15.066667	0.5	0.021625
15.075000	0.5	0.022500
15.083333	0.5	0.023250
15.091667	0.5	0.023500
15.100000	0.5	0.023375
15.108333	0.5	0.023500
15.116667	0.5	0.023250
15.125000	0.5	0.023750
15.133333	0.5	0.023625
15.141667	0.5	0.023750
15.150000	0.5	0.023750
15.158333	0.5	0.023750
15.166667	0.5	0.024125
15.175000	0.5	0.024250
15.183333	0.5	0.024250
15.191667	0.5	0.024500
15.200000	0.5	0.024625
15.208333	0.5	0.024875
15.216667	0.5	0.025125
15.225000	0.5	0.024625
15.233333	0.5	0.023875
15.241667	0.5	0.023500
15.250000	0.5	0.023125
15.258333	0.5	0.022500
15.266667	0.5	0.022000
15.275000	0.5	0.021500
15.283333	0.5	0.020875
15.291667	0.5	0.020125
15.300000	0.5	0.019125
15.308333	0.5	0.018375
15.316667	0.5	0.017625
15.325000	0.5	0.016875
15.333333	0.5	0.016000
15.341667	0.5	0.015125
15.350000	0.5	0.014250
15.358333	0.5	0.013625
15.366667	0.5	0.012750
15.375000	0.5	0.011500
15.383333	0.5	0.010375
15.391667	0.5	0.009750
15.400000	0.5	0.009125
15.408333	0.5	0.008250
15.416667	0.5	0.007375
15.425000	0.5	0.006375
15.433333	0.5	0.005500
15.441667	0.5	0.005250
15.450000	0.5	0.004500
15.458333	0.5	0.003875
15.466667	0.5	0.003000
15.475000	0.5	0.002625
15.483333	0.5	0.001875
15.491667	0.5	0.001000
15.500000	0.5	0.000375
15.508333	0.5	-0.000250
15.516667	0.5	-0.001125
15.525000	0.5	-0.002250
15.533333	0.5	-0.003000
15.541667	0.5	-0.003750
15.550000	0.5	-0.004500
15.558333	0.5	-0.005000
15.566667	0.5	-0.005500
15.575000	0.5	-0.006250
15.583333	0.5	-0.007250
15.591667	0.5	-0.008000
15.600000	0.5	-0.008625
15.608333	0.5	-0.009125
15.616667	0.5	-0.009625
15.625000	0.5	-0.009750
15.633333	0.5	-0.010000
15.641667	0.5	-0.011000
15.650000	0.5	-0.011625
15.658333	0.5	-0.011875
15.666667	0.5	-0.012875
15.675000	0.5	-0.013250
15.683333	0.5	-0.013250
15.691667	0.5	-0.013750
15.700000	0.5	-0.014000
15.708333	0.5	-0.014375
15.716667	0.5	-0.014625
15.725000	0.5	-0.014500
15.733333	0.5	-0.014125
15.741667	0.5	-0.014250
15.750000	0.5	-0.014250
15.758333	0.5	-0.014250
15.766667	0.5	-0.014500
15.775000	0.5	-0.014375
15.783333	0.5	-0.014625
15.791667	0.5	-0.014500
15.800000	0.5	-0.014375
15.808333	0.5	-0.014125
15.816667	0.5	-0.014250
15.825000	0.5	-0.014000
15.833333	0.5	-0.014000
15.841667	0.5	-0.013250
15.850000	0.5	-0.013125
15.858333	0.5	-0.012750
15.866667	0.5	-0.012250
15.875000	0.5	-0.012000
15.883333	0.5	-0.011375
15.891667	0.5	-0.011125
15.900000	0.5	-0.010500
15.908333	0.5	-0.010000
15.916667	0.5	-0.009625
15.925000	0.5	-0.008750
15.933333	0.5	-0.008250
15.941667	0.5	-0.007375
15.950000	0.5	-0.007000
15.958333	0.5	-0.006750
15.966667	0.5	-0.006125
15.975000	0.5	-0.005500
15.983333	0.5	-0.004875
15.991667	0.5	-0.004375
16.000000	0.5	-0.004125
16.008333	0.5	-0.003750
16.016667	0.5	-0.003250
16.025000	0.5	-0.002625
16.033333	0.5	-0.002250
16.041667	0.5	-0.001875
16.050000	0.5	-0.001250
16.058333	0.5	-0.001500
16.066667	0.5	-0.000750
16.075000	0.5	0.000000
16.083333	0.5	0.000500
16.091667	0.5	0.001125
16.100000	0.5	0.001750
16.108333	0.5	0.002375
16.116667	0.5	0.002625
16.125000	0.5	0.003000
16.133333	0.5	0.003250
16.141667	0.5	0.003750
16.150000	0.5	0.003875
16.158333	0.5	0.004250
16.166667	0.5	0.005000
16.175000	0.5	0.005500
16.183333	0.5	0.005500
16.191667	0.5	0.005875
16.200000	0.5	0.006250
16.208333	0.5	0.006500
16.216667	0.5	0.006875
16.225000	0.5	0.007000
16.233333	0.5	0.007125
16.241667	0.5	0.007625
16.250000	0.5	0.007750
16.258333	0.5	0.007750
16.266667	0.5	0.008250
16.275000	0.5	0.008250
16.283333	0.5	0.008625
16.291667	0.5	0.008625
16.300000	0.5	0.008375
16.308333	0.5	0.008625
16.316667	0.5	0.009625
16.325000	0.5	0.009875
16.333333	0.5	0.010000
16.341667	0.5	0.010500
16.350000	0.5	0.010750
16.358333	0.5	0.011250
16.366667	0.5	0.011750
16.375000	0.5	0.012250
16.383333	0.5	0.012000
16.391667	0.5	0.012000
16.400000	0.5	0.011750
16.408333	0.5	0.012000
16.416667	0.5	0.012125
16.425000	0.5	0.012250
16.433333	0.5	0.012125
16.441667	0.5	0.012125
16.450000	0.5	0.012375
16.458333	0.5	0.012500
16.466667	0.5	0.012125
16.475000	0.5	0.012125
16.483333	0.5	0.012375
16.491667	0.5	0.012750
16.500000	0.5	0.012250
16.508333	0.5	0.012375
16.516667	0.5	0.012000
16.525000	0.5	0.012000
16.533333	0.5	0.012125
16.541667	0.5	0.011750
16.550000	0.5	0.011875
16.558333	0.5	0.011750
16.566667	0.5	0.011625
16.575000	0.5	0.011500
16.583333	0.5	0.011250
16.591667	0.5	0.011125
16.600000	0.5	0.011000
16.608333	0.5	0.011000
16.616667	0.5	0.010750
16.625000	0.5	0.010250
16.633333	0.5	0.009625
16.641667	0.5	0.008875
16.650000	0.5	0.008375
16.658333	0.5	0.008625
16.666667	0.5	0.008625
16.675000	0.5	0.008625
16.683333	0.5	0.008250
16.691667	0.5	0.007500
16.700000	0.5	0.007125
16.708333	0.5	0.007125
16.716667	0.5	0.006750
16.725000	0.5	0.006125
16.733333	0.5	0.005875
16.741667	0.5	0.005625
16.750000	0.5	0.005250
16.758333	0.5	0.004750
16.766667	0.5	0.004500
16.775000	0.5	0.004000
16.783333	0.5	0.003250
16.791667	0.5	0.002250
16.800000	0.5	0.001875
16.808333	0.5	0.001625
16.816667	0.5	0.001250
16.825000	0.5	0.000750
16.833333	0.5	0.000250
16.841667	0.5	0.000250
16.850000	0.5	-0.000125
16.858333	0.5	-0.000625
16.866667	0.5	-0.001125
16.875000	0.5	-0.001750
16.883333	0.5	-0.002000
16.891667	0.5	-0.002875
16.900000	0.5	-0.003500
16.908333	0.5	-0.004000
16.916667	0.5	-0.004250
16.925000	0.5	-0.004250
16.933333	0.5	-0.004500
16.941667	0.5	-0.005000
16.950000	0.5	-0.005375
16.958333	0.5	-0.005875
16.966667	0.5	-0.006375
16.975000	0.5	-0.007250
16.983333	0.5	-0.007750
16.991667	0.5	-0.008500
17.000000	0.5	-0.009125
17.008333	0.5	-0.009500
17.016667	0.5	-0.010250
17.025000	0.5	-0.011125
17.033333	0.5	-0.011875
17.041667	0.5	-0.012875
17.050000	0.5	-0.014000
17.058333	0.5	-0.015500
17.066667	0.5	-0.016750
17.075000	0.5	-0.018000
17.083333	0.5	-0.019375
17.091667	0.5	-0.020500
17.100000	0.5	-0.022000
17.108333	0.5	-0.023875
17.116667	0.5	-0.026250
17.125000	0.5	-0.028500
17.133333	0.5	-0.030625
17.141667	0.5	-0.032750
17.150000	0.5	-0.035375
17.158333	0.5	-0.038250
17.166667	0.5	-0.041250
17.175000	0.5	-0.044500
17.183333	0.5	-0.048000
17.191667	0.5	-0.052125
17.200000	0.5	-0.056125
17.208333	0.5	-0.060375
17.216667	0.5	-0.064625
17.225000	0.5	-0.068750
17.233333	0.5	-0.073000
17.241667	0.5	-0.077000
17.250000	0.5	-0.081375
17.258333	0.5	-0.085500
17.266667	0.5	-0.089375
17.275000	0.5	-0.092875
17.283333	0.5	-0.096375
17.291667	0.5	-0.099500
17.300000	0.5	-0.102375
17.308333	0.5	-0.104375
17.316667	0.5	-0.106125
17.325000	0.5	-0.107125
17.333333	0.5	-0.108250
17.341667	0.5	-0.108750
17.350000	0.5	-0.109000
17.358333	0.5	-0.108375
17.366667	0.5	-0.107500
17.375000	0.5	-0.106125
17.383333	0.5	-0.104375
17.391667	0.5	-0.102375
17.400000	0.5	-0.099375
17.408333	0.5	-0.096125
17.416667	0.5	-0.092625
17.425000	0.5	-0.089125
17.433333	0.5	-0.085125
17.441667	0.5	-0.080875
17.450000	0.5	-0.076750
17.458333	0.5	-0.072500
17.466667	0.5	-0.068125
17.475000	0.5	-0.064000
17.483333	0.5	-0.059625
17.491667	0.5	-0.055375
17.500000	0.5	-0.051250
17.508333	0.5	-0.046625
17.516667	0.5	-0.042500
17.525000	0.5	-0.039000
17.533333	0.5	-0.035875
17.541667	0.5	-0.032250
17.550000	0.5	-0.029375
17.558333	0.5	-0.025875
17.566667	0.5	-0.022750
17.575000	0.5	-0.020250
17.583333	0.5	-0.018000
17.591667	0.5	-0.015750
17.600000	0.5	-0.013750
17.608333	0.5	-0.011875
17.616667	0.5	-0.010250
17.625000	0.5	-0.009250
17.633333	0.5	-0.007625
17.641667	0.5	-0.006375
17.650000	0.5	-0.005000
17.658333	0.5	-0.004000
17.666667	0.5	-0.003500
17.675000	0.5	-0.002500
17.683333	0.5	-0.001625
17.691667	0.5	-0.001000
17.700000	0.5	-0.000625
17.708333	0.5	0.000000
17.716667	0.5	-0.000125
17.725000	0.5	0.000250
17.733333	0.5	0.000500
17.741667	0.5	0.000750
17.750000	0.5	0.000500
17.758333	0.5	0.000375
17.766667	0.5	0.000500
17.775000	0.5	0.000750
17.783333	0.5	0.000750
17.791667	0.5	0.000875
17.800000	0.5	0.000875
17.808333	0.5	0.000500
17.816667	0.5	0.000625
17.825000	0.5	0.000750
17.833333	0.5	0.000750
17.841667	0.5	0.000375
17.850000	0.5	0.000125
17.858333	0.5	0.000125
17.866667	0.5	0.000000
17.875000	0.5	0.000250
17.883333	0.5	0.000375
17.891667	0.5	0.000250
17.900000	0.5	0.000000
17.908333	0.5	0.000000
17.916667	0.5	0.000000
17.925000	0.5	0.000125
17.933333	0.5	0.000000
17.941667	0.5	0.000000
17.950000	0.5	0.000500
17.958333	0.5	0.000625
17.966667	0.5	0.000625
17.975000	0.5	0.000750
17.983333	0.5	0.001125
17.991667	0.5	0.001125
18.000000	0.5	0.001250
18.008333	0.5	0.001500
18.016667	0.5	0.001875
18.025000	0.5	0.002500
18.033333	0.5	0.002875
18.041667	0.5	0.003000
18.050000	0.5	0.003125
18.058333	0.5	0.003500
18.066667	0.5	0.004375
18.075000	0.5	0.004750
18.083333	0.5	0.005375
18.091667	0.5	0.005875
18.100000	0.5	0.006375
18.108333	0.5	0.007000
18.116667	0.5	0.007000
18.125000	0.5	0.007125
18.133333	0.5	0.007500
18.141667	0.5	0.007500
18.150000	0.5	0.007375
18.158333	0.5	0.007000
18.166667	0.5	0.006875
18.175000	0.5	0.007250
18.183333	0.5	0.007250
18.191667	0.5	0.007000
18.200000	0.5	0.006625
18.208333	0.5	0.005625
18.216667	0.5	0.004750
18.225000	0.5	0.004000
18.233333	0.5	0.003375
18.241667	0.5	0.002750
18.250000	0.5	0.002000
18.258333	0.5	0.000750
18.266667	0.5	-0.000125
18.275000	0.5	-0.001750
18.283333	0.5	-0.002875
18.291667	0.5	-0.004250
18.300000	0.5	-0.005750
18.308333	0.5	-0.007375
18.316667	0.5	-0.009125
18.325000	0.5	-0.010500
18.333333	0.5	-0.012000
18.341667	0.5	-0.013625
18.350000	0.5	-0.015250
18.358333	0.5	-0.016500
18.366667	0.5	-0.017875
18.375000	0.5	-0.019125
18.383333	0.5	-0.019625
18.391667	0.5	-0.020750
18.400000	0.5	-0.021750
18.408333	0.5	-0.022750
18.416667	0.5	-0.023500
18.425000	0.5	-0.024000
18.433333	0.5	-0.024625
18.441667	0.5	-0.025000
18.450000	0.5	-0.025000
18.458333	0.5	-0.025625
18.466667	0.5	-0.026000
18.475000	0.5	-0.026000
18.483333	0.5	-0.025875
18.491667	0.5	-0.025375
18.500000	0.5	-0.025000
18.508333	0.5	-0.024875
18.516667	0.5	-0.024750
18.525000	0.5	-0.024875
18.533333	0.5	-0.024375
18.541667	0.5	-0.023625
18.550000	0.5	-0.022875
18.558333	0.5	-0.022750
18.566667	0.5	-0.022625
18.575000	0.5	-0.022750
18.583333	0.5	-0.022750
18.591667	0.5	-0.022875
18.600000	0.5	-0.023000
18.608333	0.5	-0.023000
18.616667	0.5	-0.023000
18.625000	0.5	-0.023000
18.633333	0.5	-0.022750
18.641667	0.5	-0.023000
18.650000	0.5	-0.023375
18.658333	0.5	-0.023625
18.666667	0.5	-0.024000
18.675000	0.5	-0.024250
18.683333	0.5	-0.024625
18.691667	0.5	-0.025000
18.700000	0.5	-0.025625
18.708333	0.5	-0.026125
18.716667	0.5	-0.027000
18.725000	0.5	-0.027500
18.733333	0.5	-0.027750
18.741667	0.5	-0.028125
18.750000	0.5	-0.028625
18.758333	0.5	-0.029000
18.766667	0.5	-0.029625
18.775000	0.5	-0.030750
18.783333	0.5	-0.031250
18.791667	0.5	-0.031750
18.800000	0.5	-0.032125
18.808333	0.5	-0.032625
18.816667	0.5	-0.033750
18.825000	0.5	-0.034125
18.833333	0.5	-0.034875
18.841667	0.5	-0.035250
18.850000	0.5	-0.035875
18.858333	0.5	-0.036375
18.866667	0.5	-0.036875
18.875000	0.5	-0.037250
18.883333	0.5	-0.037750
18.891667	0.5	-0.038500
18.900000	0.5	-0.039250
18.908333	0.5	-0.039500
18.916667	0.5	-0.039750
18.925000	0.5	-0.040125
18.933333	0.5	-0.040125
18.941667	0.5	-0.039875
18.950000	0.5	-0.040125
18.958333	0.5	-0.040500
18.966667	0.5	-0.040500
18.975000	0.5	-0.040500
18.983333	0.5	-0.040500
18.991667	0.5	-0.040375
19.000000	0.5	-0.040125
19.008333	0.5	-0.040125
19.016667	0.5	-0.039750
19.025000	0.5	-0.039375
19.033333	0.5	-0.038875
19.041667	0.5	-0.038875
19.050000	0.5	-0.039125
19.058333	0.5	-0.039375
19.066667	0.5	-0.039000
19.075000	0.5	-0.038500
19.083333	0.5	-0.038250
19.091667	0.5	-0.038250
19.100000	0.5	-0.038125
19.108333	0.5	-0.037875
19.116667	0.5	-0.037750
19.125000	0.5	-0.037250
19.133333	0.5	-0.037250
19.141667	0.5	-0.036625
19.150000	0.5	-0.035875
19.158333	0.5	-0.035500
19.166667	0.5	-0.035250
19.175000	0.5	-0.035125
19.183333	0.5	-0.035000
19.191667	0.5	-0.034875
19.200000	0.5	-0.034625
19.208333	0.5	-0.034500
19.216667	0.5	-0.034250
19.225000	0.5	-0.034000
19.233333	0.5	-0.033750
19.241667	0.5	-0.033750
19.250000	0.5	-0.033625
19.258333	0.5	-0.033250
19.266667	0.5	-0.032750
19.275000	0.5	-0.032750
19.283333	0.5	-0.032625
19.291667	0.5	-0.032250
19.300000	0.5	-0.032500
19.308333	0.5	-0.032625
19.316667	0.5	-0.032500
19.325000	0.5	-0.032875
19.333333	0.5	-0.032625
19.341667	0.5	-0.032375
19.350000	0.5	-0.032125
19.358333	0.5	-0.031625
19.366667	0.5	-0.031375
19.375000	0.5	-0.031250
19.383333	0.5	-0.031375
19.391667	0.5	-0.031500
19.400000	0.5	-0.031500
19.408333	0.5	-0.031375
19.416667	0.5	-0.031375
19.425000	0.5	-0.030750
19.433333	0.5	-0.030625
19.441667	0.5	-0.030625
19.450000	0.5	-0.030625
19.458333	0.5	-0.030625
19.466667	0.5	-0.030125
19.475000	0.5	-0.029750
19.483333	0.5	-0.029625
19.491667	0.5	-0.030125
19.500000	0.5	-0.030500
19.508333	0.5	-0.030500
19.516667	0.5	-0.031125
19.525000	0.5	-0.031125
19.533333	0.5	-0.031000
19.541667	0.5	-0.031125
19.550000	0.5	-0.030875
19.558333	0.5	-0.031125
19.566667	0.5	-0.031000
19.575000	0.5	-0.030875
19.583333	0.5	-0.030875
19.591667	0.5	-0.030500
19.600000	0.5	-0.030500
19.608333	0.5	-0.030625
19.616667	0.5	-0.030500
19.625000	0.5	-0.030250
19.633333	0.5	-0.030125
19.641667	0.5	-0.030375
19.650000	0.5	-0.030500
19.658333	0.5	-0.030625
19.666667	0.5	-0.030000
19.675000	0.5	-0.030125
19.683333	0.5	-0.030375
19.691667	0.5	-0.030750
19.700000	0.5	-0.031125
19.708333	0.5	-0.030875
19.716667	0.5	-0.030625
19.725000	0.5	-0.030375
19.733333	0.5	-0.030500
19.741667	0.5	-0.030750
19.750000	0.5	-0.030375
19.758333	0.5	-0.030500
19.766667	0.5	-0.031000
19.775000	0.5	-0.030875
19.783333	0.5	-0.030875
19.791667	0.5	-0.030875
19.800000	0.5	-0.031125
19.808333	0.5	-0.031125
19.816667	0.5	-0.031625
19.825000	0.5	-0.031875
19.833333	0.5	-0.032500
19.841667	0.5	-0.032500
19.850000	0.5	-0.033125
19.858333	0.5	-0.033750
19.866667	0.5	-0.034125
19.875000	0.5	-0.034250
19.883333	0.5	-0.034500
19.891667	0.5	-0.034625
19.900000	0.5	-0.034875
19.908333	0.5	-0.035000
19.916667	0.5	-0.035500
19.925000	0.5	-0.035500
19.933333	0.5	-0.035875
19.941667	0.5	-0.036625
19.950000	0.5	-0.037125
19.958333	0.5	-0.037250
19.966667	0.5	-0.037500
19.975000	0.5	-0.038000
19.983333	0.5	-0.038750
19.991667	0.5	-0.039375
20.000000	0.5	-0.039750
20.008333	0.5	-0.040125
20.016667	0.5	-0.040500
20.025000	0.5	-0.040750
20.033333	0.5	-0.040875
20.041667	0.5	-0.041375
20.050000	0.5	-0.042000
20.058333	0.5	-0.042500
20.066667	0.5	-0.042875
20.075000	0.5	-0.043625
20.083333	0.5	-0.043750
20.091667	0.5	-0.044375
20.100000	0.5	-0.044625
20.108333	0.5	-0.044625
20.116667	0.5	-0.044750
20.125000	0.5	-0.045125
20.133333	0.5	-0.045250
20.141667	0.5	-0.045625
20.150000	0.5	-0.046000
20.158333	0.5	-0.046625
20.166667	0.5	-0.047375
20.175000	0.5	-0.047625
20.183333	0.5	-0.047750
20.191667	0.5	-0.048000
20.200000	0.5	-0.048375
20.208333	0.5	-0.048500
20.216667	0.5	-0.048500
20.225000	0.5	-0.048750
20.233333	0.5	-0.048625
20.241667	0.5	-0.048750
20.250000	0.5	-0.048500
20.258333	0.5	-0.048625
20.266667	0.5	-0.048500
20.275000	0.5	-0.048250
20.283333	0.5	-0.047875
20.291667	0.5	-0.047750
20.300000	0.5	-0.047625
20.308333	0.5	-0.047750
20.316667	0.5	-0.047625
20.325000	0.5	-0.047625
20.333333	0.5	-0.047250
20.341667	0.5	-0.046875
20.350000	0.5	-0.046375
20.358333	0.5	-0.046375
20.366667	0.5	-0.046375
20.375000	0.5	-0.046500
20.383333	0.5	-0.046000
20.391667	0.5	-0.045875
20.400000	0.5	-0.045500
20.408333	0.5	-0.044750
20.416667	0.5	-0.044375
20.425000	0.5	-0.044125
20.433333	0.5	-0.043750
20.441667	0.5	-0.043500
20.450000	0.5	-0.043125
20.458333	0.5	-0.042875
20.466667	0.5	-0.042750
20.475000	0.5	-0.042375
20.483333	0.5	-0.042000
20.491667	0.5	-0.041625
20.500000	0.5	-0.041125
20.508333	0.5	-0.041125
20.516667	0.5	-0.041125
20.525000	0.5	-0.040750
20.533333	0.5	-0.040500
20.541667	0.5	-0.040125
20.550000	0.5	-0.039875
20.558333	0.5	-0.039625
20.566667	0.5	-0.039375
20.575000	0.5	-0.038625
20.583333	0.5	-0.038125
20.591667	0.5	-0.037750
20.600000	0.5	-0.037625
20.608333	0.5	-0.036875
20.616667	0.5	-0.036500
20.625000	0.5	-0.036250
20.633333	0.5	-0.036000
20.641667	0.5	-0.035625
20.650000	0.5	-0.035625
20.658333	0.5	-0.035000
20.666667	0.5	-0.034375
20.675000	0.5	-0.034125
20.683333	0.5	-0.033750
20.691667	0.5	-0.033500
20.700000	0.5	-0.033250
20.708333	0.5	-0.032625
20.716667	0.5	-0.032125
20.725000	0.5	-0.031750
20.733333	0.5	-0.031000
20.741667	0.5	-0.030625
20.750000	0.5	-0.030125
20.758333	0.5	-0.029750
20.766667	0.5	-0.029625
20.775000	0.5	-0.029125
20.783333	0.5	-0.028625
20.791667	0.5	-0.028250
20.800000	0.5	-0.027875
20.808333	0.5	-0.027625
20.816667	0.5	-0.027375
20.825000	0.5	-0.026625
20.833333	0.5	-0.026250
20.841667	0.5	-0.025625
20.850000	0.5	-0.024750
20.858333	0.5	-0.024375
20.866667	0.5	-0.024000
20.875000	0.5	-0.023750
20.883333	0.5	-0.023375
20.891667	0.5	-0.022500
20.900000	0.5	-0.021875
20.908333	0.5	-0.021375
20.916667	0.5	-0.020750
20.925000	0.5	-0.020250
20.933333	0.5	-0.019750
20.941667	0.5	-0.019625
20.950000	0.5	-0.019375
20.958333	0.5	-0.019000
20.966667	0.5	-0.018750
20.975000	0.5	-0.018250
20.983333	0.5	-0.017750
20.991667	0.5	-0.017500
21.000000	0.5	-0.016875
21.008333	0.5	-0.016000
21.016667	0.5	-0.015875
21.025000	0.5	-0.015500
21.033333	0.5	-0.015250
21.041667	0.5	-0.015250
21.050000	0.5	-0.015000
21.058333	0.5	-0.014375
21.066667	0.5	-0.014125
21.075000	0.5	-0.014000
21.083333	0.5	-0.013750
21.091667	0.5	-0.013500
21.100000	0.5	-0.013250
21.108333	0.5	-0.013250
21.116667	0.5	-0.012625
21.125000	0.5	-0.012375
21.133333	0.5	-0.012250
21.141667	0.5	-0.011875
21.150000	0.5	-0.011625
21.158333	0.5	-0.011375
21.166667	0.5	-0.010750
21.175000	0.5	-0.010625
21.183333	0.5	-0.010500
21.191667	0.5	-0.010375
21.200000	0.5	-0.010500
21.208333	0.5	-0.010375
21.216667	0.5	-0.010375
21.225000	0.5	-0.010375
21.233333	0.5	-0.009875
21.241667	0.5	-0.009250
21.250000	0.5	-0.009000
21.258333	0.5	-0.008875
21.266667	0.5	-0.008625
21.275000	0.5	-0.009000
21.283333	0.5	-0.009625
21.291667	0.5	-0.009500
21.300000	0.5	-0.009500
21.308333	0.5	-0.009500
21.316667	0.5	-0.009500
21.325000	0.5	-0.009750
21.333333	0.5	-0.009750
21.341667	0.5	-0.010000
21.350000	0.5	-0.010500
21.358333	0.5	-0.010500
21.366667	0.5	-0.010750
21.375000	0.5	-0.010750
21.383333	0.5	-0.010750
21.391667	0.5	-0.010500
21.400000	0.5	-0.010625
21.408333	0.5	-0.010625
21.416667	0.5	-0.011250
21.425000	0.5	-0.011500
21.433333	0.5	-0.011875
21.441667	0.5	-0.011875
21.450000	0.5	-0.012250
21.458333	0.5	-0.012625
21.466667	0.5	-0.013250
21.475000	0.5	-0.013500
21.483333	0.5	-0.013625
21.491667	0.5	-0.014000
21.500000	0.5	-0.014375
21.508333	0.5	-0.015000
21.516667	0.5	-0.015250
21.525000	0.5	-0.015500
21.533333	0.5	-0.016000
21.541667	0.5	-0.015875
21.550000	0.5	-0.016000
21.558333	0.5	-0.016250
21.566667	0.5	-0.016375
21.575000	0.5	-0.016500
21.583333	0.5	-0.016750
21.591667	0.5	-0.016500
21.600000	0.5	-0.016250
21.608333	0.5	-0.016000
21.616667	0.5	-0.015750
21.625000	0.5	-0.015750
21.633333	0.5	-0.015875
21.641667	0.5	-0.015750
21.650000	0.5	-0.015750
21.658333	0.5	-0.015750
21.666667	0.5	-0.015625
21.675000	0.5	-0.015500
21.683333	0.5	-0.015625
21.691667	0.5	-0.015875
21.700000	0.5	-0.015500
21.708333	0.5	-0.015125
21.716667	0.5	-0.014500
21.725000	0.5	-0.014500
21.733333	0.5	-0.014250
21.741667	0.5	-0.014125
21.750000	0.5	-0.013875
21.758333	0.5	-0.013750
21.766667	0.5	-0.013625
21.775000	0.5	-0.013125
21.783333	0.5	-0.012500
21.791667	0.5	-0.012125
21.800000	0.5	-0.012125
21.808333	0.5	-0.012000
21.816667	0.5	-0.011625
21.825000	0.5	-0.011250
21.833333	0.5	-0.010875
21.841667	0.5	-0.010750
21.850000	0.5	-0.009750
21.858333	0.5	-0.009250
21.866667	0.5	-0.008625
21.875000	0.5	-0.008250
21.883333	0.5	-0.008500
21.891667	0.5	-0.008375
21.900000	0.5	-0.008125
21.908333	0.5	-0.007875
21.916667	0.5	-0.007250
21.925000	0.5	-0.006625
21.933333	0.5	-0.006375
21.941667	0.5	-0.006625
21.950000	0.5	-0.006625
21.958333	0.5	-0.006500
21.966667	0.5	-0.006250
21.975000	0.5	-0.006250
21.983333	0.5	-0.006000
21.991667	0.5	-0.005875
22.000000	0.5	-0.005875
22.008333	0.5	-0.006125
22.016667	0.5	-0.006000
22.025000	0.5	-0.005750
22.033333	0.5	-0.005875
22.041667	0.5	-0.006125
22.050000	0.5	-0.005875
22.058333	0.5	-0.005625
22.066667	0.5	-0.005625
22.075000	0.5	-0.005875
22.083333	0.5	-0.006250
22.091667	0.5	-0.006500
22.100000	0.5	-0.006750
22.108333	0.5	-0.006750
22.116667	0.5	-0.007000
22.125000	0.5	-0.007250
22.133333	0.5	-0.007375
22.141667	0.5	-0.007875
22.150000	0.5	-0.008000
22.158333	0.5	-0.008375
22.166667	0.5	-0.008875
22.175000	0.5	-0.009250
22.183333	0.5	-0.009000
22.191667	0.5	-0.009375
22.200000	0.5	-0.009750
22.208333	0.5	-0.010000
22.216667	0.5	-0.010125
22.225000	0.5	-0.010500
22.233333	0.5	-0.011125
22.241667	0.5	-0.011625
22.250000	0.5	-0.011500
22.258333	0.5	-0.011375
22.266667	0.5	-0.011625
22.275000	0.5	-0.012250
22.283333	0.5	-0.012500
22.291667	0.5	-0.012500
22.300000	0.5	-0.012375
22.308333	0.5	-0.012375
22.316667	0.5	-0.012625
22.325000	0.5	-0.012625
22.333333	0.5	-0.012625
22.341667	0.5	-0.013375
22.350000	0.5	-0.013625
22.358333	0.5	-0.013375
22.366667	0.5	-0.013000
22.375000	0.5	-0.012875
22.383333	0.5	-0.012875
22.391667	0.5	-0.012500
22.400000	0.5	-0.012375
22.408333	0.5	-0.012000
22.416667	0.5	-0.011500
22.425000	0.5	-0.011250
22.433333	0.5	-0.011125
22.441667	0.5	-0.010875
22.450000	0.5	-0.010375
22.458333	0.5	-0.009375
22.466667	0.5	-0.009000
22.475000	0.5	-0.008875
22.483333	0.5	-0.008750
22.491667	0.5	-0.008375
22.500000	0.5	-0.007750
22.508333	0.5	-0.007250
22.516667	0.5	-0.007125
22.525000	0.5	-0.006500
22.533333	0.5	-0.005750
22.541667	0.5	-0.005125
22.550000	0.5	-0.004625
22.558333	0.5	-0.004125
22.566667	0.5	-0.002750
22.575000	0.5	-0.002375
22.583333	0.5	-0.002125
22.591667	0.5	-0.001375
22.600000	0.5	-0.000625
22.608333	0.5	0.000000
22.616667	0.5	0.000125
22.625000	0.5	0.000625
22.633333	0.5	0.000875
22.641667	0.5	0.001375
22.650000	0.5	0.001875
22.658333	0.5	0.002500
22.666667	0.5	0.003125
22.675000	0.5	0.003375
22.683333	0.5	0.003500
22.691667	0.5	0.004125
22.700000	0.5	0.004375
22.708333	0.5	0.004875
22.716667	0.5	0.004875
22.725000	0.5	0.005125
22.733333	0.5	0.005375
22.741667	0.5	0.005125
22.750000	0.5	0.005250
22.758333	0.5	0.005250
22.766667	0.5	0.005500
22.775000	0.5	0.005875
22.783333	0.5	0.005750
22.791667	0.5	0.005625
22.800000	0.5	0.005875
22.808333	0.5	0.005625
22.816667	0.5	0.005375
22.825000	0.5	0.005125
22.833333	0.5	0.005000
22.841667	0.5	0.005125
22.850000	0.5	0.004875
22.858333	0.5	0.004625
22.866667	0.5	0.004625
22.875000	0.5	0.004250
22.883333	0.5	0.003875
22.891667	0.5	0.003500
22.900000	0.5	0.003000
22.908333	0.5	0.002875
22.916667	0.5	0.002875
22.925000	0.5	0.002125
22.933333	0.5	0.002125
22.941667	0.5	0.001750
22.950000	0.5	0.001375
22.958333	0.5	0.001375
22.966667	0.5	0.001000
22.975000	0.5	0.000875
22.983333	0.5	0.000500
22.991667	0.5	0.000250
23.000000	0.5	-0.000250
23.008333	0.5	-0.000250
23.016667	0.5	-0.000750
23.025000	0.5	-0.000875
23.033333	0.5	-0.001000
23.041667	0.5	-0.001250
23.050000	0.5	-0.001000
23.058333	0.5	-0.001250
23.066667	0.5	-0.001500
23.075000	0.5	-0.002000
23.083333	0.5	-0.002750
23.091667	0.5	-0.003000
23.100000	0.5	-0.003125
23.108333	0.5	-0.003000
23.116667	0.5	-0.002750
23.125000	0.5	-0.002875
23.133333	0.5	-0.003250
23.141667	0.5	-0.003625
23.150000	0.5	-0.003875
23.158333	0.5	-0.003875
23.166667	0.5	-0.003750
23.175000	0.5	-0.003375
23.183333	0.5	-0.003625
23.191667	0.5	-0.003750
23.200000	0.5	-0.003750
23.208333	0.5	-0.004250
23.216667	0.5	-0.004375
23.225000	0.5	-0.004750
23.233333	0.5	-0.004750
23.241667	0.5	-0.005000
23.250000	0.5	-0.005375
23.258333	0.5	-0.005750
23.266667	0.5	-0.005375
23.275000	0.5	-0.005375
23.283333	0.5	-0.005625
23.291667	0.5	-0.005250
23.300000	0.5	-0.005500
23.308333	0.5	-0.005500
23.316667	0.5	-0.005250
23.325000	0.5	-0.005250
23.333333	0.5	-0.004750
23.341667	0.5	-0.005000
23.350000	0.5	-0.005000
23.358333	0.5	-0.005000
23.366667	0.5	-0.004875
23.375000	0.5	-0.004500
23.383333	0.5	-0.005000
23.391667	0.5	-0.004250
23.400000	0.5	-0.004125
23.408333	0.5	-0.004375
23.416667	0.5	-0.004000
23.425000	0.5	-0.003875
23.433333	0.5	-0.003625
23.441667	0.5	-0.003125
23.450000	0.5	-0.003250
23.458333	0.5	-0.002875
23.466667	0.5	-0.002375
23.475000	0.5	-0.002250
23.483333	0.5	-0.002875
23.491667	0.5	-0.002625
23.500000	0.5	-0.002375
23.508333	0.5	-0.002375
23.516667	0.5	-0.002250
23.525000	0.5	-0.002250
23.533333	0.5	-0.001750
23.541667	0.5	-0.001375
23.550000	0.5	-0.001625
23.558333	0.5	-0.001750
23.566667	0.5	-0.001250
23.575000	0.5	-0.001500
23.583333	0.5	-0.001250
23.591667	0.5	-0.001375
23.600000	0.5	-0.001375
23.608333	0.5	-0.001375
23.616667	0.5	-0.001500
23.625000	0.5	-0.001250
23.633333	0.5	-0.001500
23.641667	0.5	-0.001625
23.650000	0.5	-0.001625
23.658333	0.5	-0.001625
23.666667	0.5	-0.001500
23.675000	0.5	-0.001125
23.683333	0.5	-0.001250
23.691667	0.5	-0.001500
23.700000	0.5	-0.001625
23.708333	0.5	-0.002000
23.716667	0.5	-0.001500
23.725000	0.5	-0.001500
23.733333	0.5	-0.002250
23.741667	0.5	-0.002875
23.750000	0.5	-0.003250
23.758333	0.5	-0.003500
23.766667	0.5	-0.004125
23.775000	0.5	-0.004875
23.783333	0.5	-0.004875
23.791667	0.5	-0.005000
23.800000	0.5	-0.004875
23.808333	0.5	-0.005625
23.816667	0.5	-0.006250
23.825000	0.5	-0.006625
23.833333	0.5	-0.006750
23.841667	0.5	-0.007250
23.850000	0.5	-0.007750
23.858333	0.5	-0.008250
23.866667	0.5	-0.008500
23.875000	0.5	-0.009250
23.883333	0.5	-0.009625
23.891667	0.5	-0.009875
23.900000	0.5	-0.010500
23.908333	0.5	-0.010750
23.916667	0.5	-0.011500
23.925000	0.5	-0.011625
23.933333	0.5	-0.012000
23.941667	0.5	-0.012500
23.950000	0.5	-0.012875
23.958333	0.5	-0.013250
23.966667	0.5	-0.013625
23.975000	0.5	-0.013750
23.983333	0.5	-0.013750
23.991667	0.5	-0.013375
24.000000	0.5	-0.013625
24.008333	0.5	-0.014625
24.016667	0.5	-0.015250
24.025000	0.5	-0.015500
24.033333	0.5	-0.015625
24.041667	0.5	-0.015500
24.050000	0.5	-0.015750
24.058333	0.5	-0.015375
24.066667	0.5	-0.015125
24.075000	0.5	-0.015125
24.083333	0.5	-0.015000
24.091667	0.5	-0.015125
24.100000	0.5	-0.015125
24.108333	0.5	-0.015375
24.116667	0.5	-0.015250
24.125000	0.5	-0.015500
24.133333	0.5	-0.015625
24.141667	0.5	-0.015625
24.150000	0.5	-0.015375
24.158333	0.5	-0.015625
24.166667	0.5	-0.015500
24.175000	0.5	-0.015375
24.183333	0.5	-0.015250
24.191667	0.5	-0.014875
24.200000	0.5	-0.015250
24.208333	0.5	-0.015500
24.216667	0.5	-0.015000
24.225000	0.5	-0.015250
24.233333	0.5	-0.015125
24.241667	0.5	-0.015000
24.250000	0.5	-0.015000
24.258333	0.5	-0.014875
24.266667	0.5	-0.015000
24.275000	0.5	-0.015125
24.283333	0.5	-0.015000
24.291667	0.5	-0.015250
24.300000	0.5	-0.015125
24.308333	0.5	-0.015250
24.316667	0.5	-0.015000
24.325000	0.5	-0.015125
24.333333	0.5	-0.015250
24.341667	0.5	-0.015250
24.350000	0.5	-0.015000
24.358333	0.5	-0.014625
24.366667	0.5	-0.014375
24.375000	0.5	-0.014250
24.383333	0.5	-0.014250
24.391667	0.5	-0.014250
24.400000	0.5	-0.014625
24.408333	0.5	-0.014250
24.416667	0.5	-0.014125
24.425000	0.5	-0.014000
24.433333	0.5	-0.013625
24.441667	0.5	-0.013750
24.450000	0.5	-0.013750
24.458333	0.5	-0.013625
24.466667	0.5	-0.013750
24.475000	0.5	-0.013125
24.483333	0.5	-0.012750
24.491667	0.5	-0.012500
24.500000	0.5	-0.012375
24.508333	0.5	-0.012000
24.516667	0.5	-0.011875
24.525000	0.5	-0.011625
24.533333	0.5	-0.011250
24.541667	0.5	-0.010750
24.550000	0.5	-0.010625
24.558333	0.5	-0.010875
24.566667	0.5	-0.010625
24.575000	0.5	-0.010250
24.583333	0.5	-0.010000
24.591667	0.5	-0.009500
24.600000	0.5	-0.009500
24.608333	0.5	-0.009625
24.616667	0.5	-0.009125
24.625000	0.5	-0.009250
24.633333	0.5	-0.009000
24.641667	0.5	-0.009000
24.650000	0.5	-0.008750
24.658333	0.5	-0.008500
24.666667	0.5	-0.008250
24.675000	0.5	-0.008000
24.683333	0.5	-0.007500
24.691667	0.5	-0.006750
24.700000	0.5	-0.006500
24.708333	0.5	-0.006500
24.716667	0.5	-0.006375
24.725000	0.5	-0.006125
24.733333	0.5	-0.006000
24.741667	0.5	-0.005625
24.750000	0.5	-0.005375
24.758333	0.5	-0.005000
24.766667	0.5	-0.005250
24.775000	0.5	-0.005000
24.783333	0.5	-0.004750
24.791667	0.5	-0.004500
24.800000	0.5	-0.004500
24.808333	0.5	-0.004750
24.816667	0.5	-0.004625
24.825000	0.5	-0.003875
24.833333	0.5	-0.003625
24.841667	0.5	-0.003750
24.850000	0.5	-0.003000
24.858333	0.5	-0.003375
24.866667	0.5	-0.003500
24.875000	0.5	-0.003500
24.883333	0.5	-0.003500
24.891667	0.5	-0.003625
24.900000	0.5	-0.003750
24.908333	0.5	-0.003875
24.916667	0.5	-0.003875
24.925000	0.5	-0.003750
24.933333	0.5	-0.004125
24.941667	0.5	-0.004000
24.950000	0.5	-0.003750
24.958333	0.5	-0.003750
24.966667	0.5	-0.003750
24.975000	0.5	-0.003500
24.983333	0.5	-0.003750
24.991667	0.5	-0.003875
25.000000	0.5	-0.003625
