# Supplementary material for: Dynamic character displacement among a pair of bacterial phyllosphere commensals in situ
Source: Nat Commun. 2022 May 20;13:2836. doi: 10.1038/s41467-022-30469-3 (PMC9123166; doi:10.1038/s41467-022-30469-3)
Supplement: Supplementary file 11 — Source Data [file 41467_2022_30469_MOESM11_ESM.zip › Source Data/Supplementary Figure 5/10 mM Pyruvate_std.txt]

File Path	chrom://marshall/Chromeleon7/HPLC_Ultimate_3000/Users/helucas/20200720_OrganicAcids_CCR_L257.seq/668.smp/RI_1.channel/RI_1.chm
Channel	RI_1

Injection Information:
Data Vault	Chromeleon7
Injection	10mM_std_Pyr
Injection Number	9
Position	RA7
Comment	
Processing Method	Quantitative
Instrument Method	20200525_Rezex_ROA_OrganicAcid_600uL_2500uM_H2SO4_50A_50D
Type	Calibration Standard
Status	Finished
Injection Date	7/20/2020
Injection Time	7:25:29 PM
Injection Volume (µl)	10.000
Dilution Factor	1.0000
Weight	1.0000

Chromatogram Data Information:
Time Min. (min)	0.000000
Time Max. (min)	25.000000
Data Points	3001
Detector	RI
Generating Data System	Chromeleon 7.2.5.9507
Exporting Data System	Chromeleon 7.2.8.0
Operator	Instrument Controller
Signal Quantity	Refractive 
Signal Unit	µRIU
Signal Min.	-3.930875
Signal Max.	7.500500
Channel	RI_1
Driver Name	RID520Driver.dll
Channel Type	Evaluation
Min. Step (s)	0.5
Max. Step (s)	0.5
Average Step (s)	0.5

Signal Parameter Information:
Signal Info	

Chromatogram Data:
Time (min)	Step (s)	Value (µRIU)
0.000000	n.a.	0.023250
0.008333	0.5	0.023375
0.016667	0.5	0.023375
0.025000	0.5	0.023250
0.033333	0.5	0.023250
0.041667	0.5	0.023000
0.050000	0.5	0.023000
0.058333	0.5	0.022875
0.066667	0.5	0.022500
0.075000	0.5	0.022750
0.083333	0.5	0.022250
0.091667	0.5	0.021875
0.100000	0.5	0.021750
0.108333	0.5	0.021750
0.116667	0.5	0.021750
0.125000	0.5	0.021500
0.133333	0.5	0.021500
0.141667	0.5	0.021375
0.150000	0.5	0.021500
0.158333	0.5	0.021375
0.166667	0.5	0.021250
0.175000	0.5	0.021125
0.183333	0.5	0.020750
0.191667	0.5	0.020625
0.200000	0.5	0.020375
0.208333	0.5	0.020125
0.216667	0.5	0.019750
0.225000	0.5	0.019625
0.233333	0.5	0.019125
0.241667	0.5	0.018875
0.250000	0.5	0.018750
0.258333	0.5	0.019000
0.266667	0.5	0.018875
0.275000	0.5	0.019000
0.283333	0.5	0.018750
0.291667	0.5	0.018500
0.300000	0.5	0.018375
0.308333	0.5	0.018500
0.316667	0.5	0.018250
0.325000	0.5	0.017750
0.333333	0.5	0.017625
0.341667	0.5	0.017250
0.350000	0.5	0.017000
0.358333	0.5	0.016750
0.366667	0.5	0.016125
0.375000	0.5	0.015750
0.383333	0.5	0.015250
0.391667	0.5	0.015375
0.400000	0.5	0.015000
0.408333	0.5	0.014875
0.416667	0.5	0.014875
0.425000	0.5	0.015125
0.433333	0.5	0.015125
0.441667	0.5	0.015250
0.450000	0.5	0.015500
0.458333	0.5	0.015250
0.466667	0.5	0.015375
0.475000	0.5	0.015500
0.483333	0.5	0.015125
0.491667	0.5	0.014875
0.500000	0.5	0.014875
0.508333	0.5	0.015125
0.516667	0.5	0.015000
0.525000	0.5	0.015000
0.533333	0.5	0.015250
0.541667	0.5	0.015375
0.550000	0.5	0.015250
0.558333	0.5	0.014875
0.566667	0.5	0.015000
0.575000	0.5	0.014750
0.583333	0.5	0.014750
0.591667	0.5	0.014875
0.600000	0.5	0.014750
0.608333	0.5	0.015000
0.616667	0.5	0.015000
0.625000	0.5	0.014625
0.633333	0.5	0.014625
0.641667	0.5	0.014500
0.650000	0.5	0.014375
0.658333	0.5	0.014250
0.666667	0.5	0.014250
0.675000	0.5	0.014125
0.683333	0.5	0.014125
0.691667	0.5	0.014000
0.700000	0.5	0.013750
0.708333	0.5	0.013750
0.716667	0.5	0.013500
0.725000	0.5	0.013250
0.733333	0.5	0.013625
0.741667	0.5	0.013625
0.750000	0.5	0.013125
0.758333	0.5	0.012750
0.766667	0.5	0.012375
0.775000	0.5	0.011750
0.783333	0.5	0.011375
0.791667	0.5	0.011500
0.800000	0.5	0.011250
0.808333	0.5	0.011000
0.816667	0.5	0.011000
0.825000	0.5	0.011125
0.833333	0.5	0.010875
0.841667	0.5	0.010625
0.850000	0.5	0.010750
0.858333	0.5	0.010875
0.866667	0.5	0.010875
0.875000	0.5	0.010250
0.883333	0.5	0.009500
0.891667	0.5	0.009375
0.900000	0.5	0.009000
0.908333	0.5	0.009000
0.916667	0.5	0.009000
0.925000	0.5	0.009125
0.933333	0.5	0.009000
0.941667	0.5	0.008750
0.950000	0.5	0.008875
0.958333	0.5	0.009000
0.966667	0.5	0.009375
0.975000	0.5	0.009625
0.983333	0.5	0.010125
0.991667	0.5	0.010125
1.000000	0.5	0.010250
1.008333	0.5	0.010125
1.016667	0.5	0.010500
1.025000	0.5	0.010625
1.033333	0.5	0.010500
1.041667	0.5	0.010625
1.050000	0.5	0.010875
1.058333	0.5	0.011000
1.066667	0.5	0.010875
1.075000	0.5	0.011125
1.083333	0.5	0.010750
1.091667	0.5	0.010875
1.100000	0.5	0.011000
1.108333	0.5	0.011250
1.116667	0.5	0.011250
1.125000	0.5	0.011125
1.133333	0.5	0.011000
1.141667	0.5	0.010625
1.150000	0.5	0.010375
1.158333	0.5	0.010500
1.166667	0.5	0.010750
1.175000	0.5	0.010875
1.183333	0.5	0.011125
1.191667	0.5	0.011125
1.200000	0.5	0.011000
1.208333	0.5	0.010750
1.216667	0.5	0.010250
1.225000	0.5	0.010000
1.233333	0.5	0.010000
1.241667	0.5	0.010125
1.250000	0.5	0.010000
1.258333	0.5	0.009375
1.266667	0.5	0.009125
1.275000	0.5	0.009000
1.283333	0.5	0.008250
1.291667	0.5	0.008000
1.300000	0.5	0.007375
1.308333	0.5	0.007125
1.316667	0.5	0.007000
1.325000	0.5	0.006500
1.333333	0.5	0.006000
1.341667	0.5	0.005125
1.350000	0.5	0.004750
1.358333	0.5	0.004500
1.366667	0.5	0.004500
1.375000	0.5	0.004125
1.383333	0.5	0.003750
1.391667	0.5	0.003375
1.400000	0.5	0.003000
1.408333	0.5	0.003250
1.416667	0.5	0.003250
1.425000	0.5	0.003375
1.433333	0.5	0.003125
1.441667	0.5	0.002750
1.450000	0.5	0.002875
1.458333	0.5	0.002625
1.466667	0.5	0.002125
1.475000	0.5	0.002125
1.483333	0.5	0.002125
1.491667	0.5	0.002125
1.500000	0.5	0.002125
1.508333	0.5	0.002375
1.516667	0.5	0.002000
1.525000	0.5	0.002500
1.533333	0.5	0.002500
1.541667	0.5	0.002250
1.550000	0.5	0.002500
1.558333	0.5	0.002500
1.566667	0.5	0.002500
1.575000	0.5	0.003000
1.583333	0.5	0.003000
1.591667	0.5	0.002875
1.600000	0.5	0.002625
1.608333	0.5	0.002750
1.616667	0.5	0.002875
1.625000	0.5	0.002875
1.633333	0.5	0.002625
1.641667	0.5	0.002875
1.650000	0.5	0.003375
1.658333	0.5	0.003500
1.666667	0.5	0.003500
1.675000	0.5	0.003500
1.683333	0.5	0.003375
1.691667	0.5	0.003125
1.700000	0.5	0.003250
1.708333	0.5	0.003375
1.716667	0.5	0.003250
1.725000	0.5	0.003125
1.733333	0.5	0.003375
1.741667	0.5	0.003125
1.750000	0.5	0.003250
1.758333	0.5	0.003125
1.766667	0.5	0.002875
1.775000	0.5	0.003000
1.783333	0.5	0.003125
1.791667	0.5	0.002875
1.800000	0.5	0.002875
1.808333	0.5	0.002750
1.816667	0.5	0.002875
1.825000	0.5	0.002750
1.833333	0.5	0.002625
1.841667	0.5	0.002625
1.850000	0.5	0.002500
1.858333	0.5	0.002250
1.866667	0.5	0.002000
1.875000	0.5	0.002125
1.883333	0.5	0.002625
1.891667	0.5	0.003000
1.900000	0.5	0.003000
1.908333	0.5	0.002875
1.916667	0.5	0.002750
1.925000	0.5	0.002875
1.933333	0.5	0.003500
1.941667	0.5	0.004000
1.950000	0.5	0.004125
1.958333	0.5	0.003875
1.966667	0.5	0.004125
1.975000	0.5	0.004375
1.983333	0.5	0.004500
1.991667	0.5	0.004875
2.000000	0.5	0.005125
2.008333	0.5	0.005500
2.016667	0.5	0.005875
2.025000	0.5	0.006000
2.033333	0.5	0.006125
2.041667	0.5	0.006000
2.050000	0.5	0.006125
2.058333	0.5	0.006000
2.066667	0.5	0.006125
2.075000	0.5	0.006750
2.083333	0.5	0.007000
2.091667	0.5	0.007250
2.100000	0.5	0.007625
2.108333	0.5	0.008000
2.116667	0.5	0.008625
2.125000	0.5	0.009250
2.133333	0.5	0.009875
2.141667	0.5	0.009875
2.150000	0.5	0.009875
2.158333	0.5	0.010000
2.166667	0.5	0.010375
2.175000	0.5	0.010250
2.183333	0.5	0.010750
2.191667	0.5	0.011250
2.200000	0.5	0.011500
2.208333	0.5	0.012000
2.216667	0.5	0.012125
2.225000	0.5	0.012625
2.233333	0.5	0.012875
2.241667	0.5	0.012875
2.250000	0.5	0.012625
2.258333	0.5	0.013375
2.266667	0.5	0.013375
2.275000	0.5	0.013125
2.283333	0.5	0.013000
2.291667	0.5	0.013125
2.300000	0.5	0.013500
2.308333	0.5	0.014000
2.316667	0.5	0.014500
2.325000	0.5	0.014500
2.333333	0.5	0.014750
2.341667	0.5	0.014875
2.350000	0.5	0.015250
2.358333	0.5	0.015500
2.366667	0.5	0.015500
2.375000	0.5	0.015375
2.383333	0.5	0.015500
2.391667	0.5	0.015375
2.400000	0.5	0.015375
2.408333	0.5	0.015375
2.416667	0.5	0.015625
2.425000	0.5	0.015875
2.433333	0.5	0.016750
2.441667	0.5	0.017125
2.450000	0.5	0.017000
2.458333	0.5	0.017125
2.466667	0.5	0.017250
2.475000	0.5	0.017625
2.483333	0.5	0.018000
2.491667	0.5	0.018000
2.500000	0.5	0.018500
2.508333	0.5	0.018375
2.516667	0.5	0.018375
2.525000	0.5	0.019000
2.533333	0.5	0.019500
2.541667	0.5	0.019875
2.550000	0.5	0.020125
2.558333	0.5	0.020250
2.566667	0.5	0.020500
2.575000	0.5	0.020750
2.583333	0.5	0.020875
2.591667	0.5	0.021500
2.600000	0.5	0.022125
2.608333	0.5	0.022250
2.616667	0.5	0.022375
2.625000	0.5	0.022500
2.633333	0.5	0.023000
2.641667	0.5	0.023625
2.650000	0.5	0.023625
2.658333	0.5	0.023875
2.666667	0.5	0.024250
2.675000	0.5	0.024625
2.683333	0.5	0.024250
2.691667	0.5	0.024625
2.700000	0.5	0.025000
2.708333	0.5	0.025375
2.716667	0.5	0.025875
2.725000	0.5	0.026000
2.733333	0.5	0.026125
2.741667	0.5	0.026250
2.750000	0.5	0.026750
2.758333	0.5	0.027125
2.766667	0.5	0.027125
2.775000	0.5	0.026875
2.783333	0.5	0.027000
2.791667	0.5	0.027375
2.800000	0.5	0.027250
2.808333	0.5	0.027125
2.816667	0.5	0.026875
2.825000	0.5	0.027000
2.833333	0.5	0.027000
2.841667	0.5	0.027000
2.850000	0.5	0.026500
2.858333	0.5	0.026375
2.866667	0.5	0.026000
2.875000	0.5	0.025750
2.883333	0.5	0.025875
2.891667	0.5	0.025750
2.900000	0.5	0.025625
2.908333	0.5	0.025625
2.916667	0.5	0.025250
2.925000	0.5	0.025250
2.933333	0.5	0.025500
2.941667	0.5	0.025375
2.950000	0.5	0.025500
2.958333	0.5	0.025375
2.966667	0.5	0.025250
2.975000	0.5	0.025250
2.983333	0.5	0.025000
2.991667	0.5	0.024875
3.000000	0.5	0.024750
3.008333	0.5	0.024500
3.016667	0.5	0.024125
3.025000	0.5	0.024250
3.033333	0.5	0.024000
3.041667	0.5	0.023875
3.050000	0.5	0.023875
3.058333	0.5	0.024125
3.066667	0.5	0.024375
3.075000	0.5	0.024750
3.083333	0.5	0.024750
3.091667	0.5	0.024750
3.100000	0.5	0.024625
3.108333	0.5	0.024125
3.116667	0.5	0.023875
3.125000	0.5	0.024000
3.133333	0.5	0.024125
3.141667	0.5	0.024250
3.150000	0.5	0.024750
3.158333	0.5	0.025125
3.166667	0.5	0.025500
3.175000	0.5	0.025875
3.183333	0.5	0.026125
3.191667	0.5	0.026125
3.200000	0.5	0.026000
3.208333	0.5	0.025625
3.216667	0.5	0.025625
3.225000	0.5	0.025500
3.233333	0.5	0.025500
3.241667	0.5	0.025250
3.250000	0.5	0.025625
3.258333	0.5	0.025625
3.266667	0.5	0.025750
3.275000	0.5	0.025625
3.283333	0.5	0.025875
3.291667	0.5	0.026000
3.300000	0.5	0.026125
3.308333	0.5	0.026500
3.316667	0.5	0.026875
3.325000	0.5	0.026875
3.333333	0.5	0.026750
3.341667	0.5	0.026500
3.350000	0.5	0.025750
3.358333	0.5	0.025750
3.366667	0.5	0.025500
3.375000	0.5	0.025625
3.383333	0.5	0.025000
3.391667	0.5	0.024750
3.400000	0.5	0.025000
3.408333	0.5	0.025000
3.416667	0.5	0.025000
3.425000	0.5	0.025000
3.433333	0.5	0.024500
3.441667	0.5	0.024500
3.450000	0.5	0.024375
3.458333	0.5	0.024000
3.466667	0.5	0.023375
3.475000	0.5	0.022500
3.483333	0.5	0.021875
3.491667	0.5	0.021375
3.500000	0.5	0.021125
3.508333	0.5	0.021000
3.516667	0.5	0.020875
3.525000	0.5	0.020750
3.533333	0.5	0.020375
3.541667	0.5	0.020250
3.550000	0.5	0.020125
3.558333	0.5	0.020000
3.566667	0.5	0.020000
3.575000	0.5	0.019625
3.583333	0.5	0.019250
3.591667	0.5	0.019125
3.600000	0.5	0.018500
3.608333	0.5	0.018625
3.616667	0.5	0.018250
3.625000	0.5	0.018250
3.633333	0.5	0.018750
3.641667	0.5	0.018750
3.650000	0.5	0.018875
3.658333	0.5	0.018875
3.666667	0.5	0.018250
3.675000	0.5	0.017750
3.683333	0.5	0.017625
3.691667	0.5	0.017250
3.700000	0.5	0.017500
3.708333	0.5	0.017500
3.716667	0.5	0.017375
3.725000	0.5	0.017250
3.733333	0.5	0.017250
3.741667	0.5	0.017250
3.750000	0.5	0.017250
3.758333	0.5	0.017250
3.766667	0.5	0.017125
3.775000	0.5	0.016750
3.783333	0.5	0.016875
3.791667	0.5	0.017000
3.800000	0.5	0.016875
3.808333	0.5	0.017125
3.816667	0.5	0.017125
3.825000	0.5	0.017000
3.833333	0.5	0.017250
3.841667	0.5	0.017250
3.850000	0.5	0.017625
3.858333	0.5	0.017750
3.866667	0.5	0.018375
3.875000	0.5	0.018750
3.883333	0.5	0.018750
3.891667	0.5	0.018375
3.900000	0.5	0.018500
3.908333	0.5	0.018625
3.916667	0.5	0.018500
3.925000	0.5	0.019000
3.933333	0.5	0.019000
3.941667	0.5	0.019250
3.950000	0.5	0.019125
3.958333	0.5	0.018875
3.966667	0.5	0.019000
3.975000	0.5	0.019250
3.983333	0.5	0.019625
3.991667	0.5	0.019875
4.000000	0.5	0.020000
4.008333	0.5	0.019750
4.016667	0.5	0.019625
4.025000	0.5	0.019250
4.033333	0.5	0.019750
4.041667	0.5	0.020125
4.050000	0.5	0.020250
4.058333	0.5	0.020125
4.066667	0.5	0.020375
4.075000	0.5	0.021125
4.083333	0.5	0.021375
4.091667	0.5	0.021375
4.100000	0.5	0.021500
4.108333	0.5	0.021625
4.116667	0.5	0.021500
4.125000	0.5	0.021625
4.133333	0.5	0.022125
4.141667	0.5	0.022500
4.150000	0.5	0.022375
4.158333	0.5	0.022375
4.166667	0.5	0.022500
4.175000	0.5	0.022500
4.183333	0.5	0.022250
4.191667	0.5	0.022250
4.200000	0.5	0.022250
4.208333	0.5	0.021875
4.216667	0.5	0.022250
4.225000	0.5	0.022375
4.233333	0.5	0.022375
4.241667	0.5	0.022625
4.250000	0.5	0.022625
4.258333	0.5	0.022250
4.266667	0.5	0.021875
4.275000	0.5	0.021750
4.283333	0.5	0.021625
4.291667	0.5	0.021250
4.300000	0.5	0.021250
4.308333	0.5	0.021250
4.316667	0.5	0.021000
4.325000	0.5	0.020500
4.333333	0.5	0.020500
4.341667	0.5	0.020375
4.350000	0.5	0.020375
4.358333	0.5	0.020750
4.366667	0.5	0.020375
4.375000	0.5	0.020000
4.383333	0.5	0.019500
4.391667	0.5	0.019375
4.400000	0.5	0.019375
4.408333	0.5	0.019125
4.416667	0.5	0.018500
4.425000	0.5	0.018375
4.433333	0.5	0.018375
4.441667	0.5	0.018625
4.450000	0.5	0.018625
4.458333	0.5	0.018750
4.466667	0.5	0.018750
4.475000	0.5	0.019000
4.483333	0.5	0.018625
4.491667	0.5	0.018500
4.500000	0.5	0.018000
4.508333	0.5	0.018000
4.516667	0.5	0.017625
4.525000	0.5	0.017750
4.533333	0.5	0.017250
4.541667	0.5	0.017250
4.550000	0.5	0.017500
4.558333	0.5	0.017250
4.566667	0.5	0.017000
4.575000	0.5	0.017250
4.583333	0.5	0.017375
4.591667	0.5	0.017875
4.600000	0.5	0.018375
4.608333	0.5	0.018750
4.616667	0.5	0.018875
4.625000	0.5	0.018625
4.633333	0.5	0.018500
4.641667	0.5	0.018500
4.650000	0.5	0.018750
4.658333	0.5	0.019000
4.666667	0.5	0.019250
4.675000	0.5	0.019000
4.683333	0.5	0.019375
4.691667	0.5	0.019125
4.700000	0.5	0.019000
4.708333	0.5	0.019125
4.716667	0.5	0.018875
4.725000	0.5	0.018750
4.733333	0.5	0.018750
4.741667	0.5	0.019000
4.750000	0.5	0.018375
4.758333	0.5	0.018250
4.766667	0.5	0.018250
4.775000	0.5	0.018375
4.783333	0.5	0.018375
4.791667	0.5	0.018625
4.800000	0.5	0.018500
4.808333	0.5	0.018500
4.816667	0.5	0.018375
4.825000	0.5	0.018500
4.833333	0.5	0.018625
4.841667	0.5	0.018500
4.850000	0.5	0.018625
4.858333	0.5	0.018250
4.866667	0.5	0.018000
4.875000	0.5	0.018000
4.883333	0.5	0.017750
4.891667	0.5	0.017625
4.900000	0.5	0.017250
4.908333	0.5	0.017375
4.916667	0.5	0.017250
4.925000	0.5	0.017250
4.933333	0.5	0.017125
4.941667	0.5	0.017125
4.950000	0.5	0.017000
4.958333	0.5	0.017000
4.966667	0.5	0.017000
4.975000	0.5	0.016875
4.983333	0.5	0.016625
4.991667	0.5	0.016375
5.000000	0.5	0.015625
5.008333	0.5	0.015250
5.016667	0.5	0.015375
5.025000	0.5	0.015000
5.033333	0.5	0.014750
5.041667	0.5	0.014500
5.050000	0.5	0.014125
5.058333	0.5	0.014000
5.066667	0.5	0.014000
5.075000	0.5	0.013875
5.083333	0.5	0.013875
5.091667	0.5	0.013500
5.100000	0.5	0.013500
5.108333	0.5	0.013500
5.116667	0.5	0.014000
5.125000	0.5	0.014125
5.133333	0.5	0.014000
5.141667	0.5	0.014000
5.150000	0.5	0.013750
5.158333	0.5	0.014000
5.166667	0.5	0.014125
5.175000	0.5	0.014375
5.183333	0.5	0.014375
5.191667	0.5	0.014125
5.200000	0.5	0.013875
5.208333	0.5	0.013750
5.216667	0.5	0.013750
5.225000	0.5	0.014000
5.233333	0.5	0.014000
5.241667	0.5	0.013375
5.250000	0.5	0.013375
5.258333	0.5	0.013750
5.266667	0.5	0.013750
5.275000	0.5	0.014125
5.283333	0.5	0.013750
5.291667	0.5	0.013500
5.300000	0.5	0.012875
5.308333	0.5	0.012750
5.316667	0.5	0.012500
5.325000	0.5	0.012500
5.333333	0.5	0.012250
5.341667	0.5	0.012000
5.350000	0.5	0.011375
5.358333	0.5	0.011375
5.366667	0.5	0.011250
5.375000	0.5	0.011000
5.383333	0.5	0.010750
5.391667	0.5	0.010500
5.400000	0.5	0.010250
5.408333	0.5	0.010250
5.416667	0.5	0.009875
5.425000	0.5	0.009625
5.433333	0.5	0.009125
5.441667	0.5	0.009125
5.450000	0.5	0.008750
5.458333	0.5	0.008500
5.466667	0.5	0.008250
5.475000	0.5	0.007875
5.483333	0.5	0.007250
5.491667	0.5	0.007125
5.500000	0.5	0.007000
5.508333	0.5	0.006875
5.516667	0.5	0.007000
5.525000	0.5	0.006875
5.533333	0.5	0.006000
5.541667	0.5	0.006000
5.550000	0.5	0.005750
5.558333	0.5	0.005750
5.566667	0.5	0.005125
5.575000	0.5	0.004875
5.583333	0.5	0.004625
5.591667	0.5	0.004375
5.600000	0.5	0.004125
5.608333	0.5	0.003750
5.616667	0.5	0.003500
5.625000	0.5	0.003250
5.633333	0.5	0.003125
5.641667	0.5	0.003375
5.650000	0.5	0.003125
5.658333	0.5	0.002625
5.666667	0.5	0.002250
5.675000	0.5	0.002125
5.683333	0.5	0.001875
5.691667	0.5	0.001500
5.700000	0.5	0.001500
5.708333	0.5	0.001125
5.716667	0.5	0.001250
5.725000	0.5	0.001125
5.733333	0.5	0.001250
5.741667	0.5	0.001500
5.750000	0.5	0.001750
5.758333	0.5	0.001750
5.766667	0.5	0.002000
5.775000	0.5	0.001750
5.783333	0.5	0.001250
5.791667	0.5	0.001000
5.800000	0.5	0.001125
5.808333	0.5	0.001125
5.816667	0.5	0.001375
5.825000	0.5	0.001375
5.833333	0.5	0.001375
5.841667	0.5	0.001250
5.850000	0.5	0.001125
5.858333	0.5	0.000875
5.866667	0.5	0.000875
5.875000	0.5	0.001375
5.883333	0.5	0.001250
5.891667	0.5	0.001625
5.900000	0.5	0.001625
5.908333	0.5	0.001875
5.916667	0.5	0.001875
5.925000	0.5	0.001875
5.933333	0.5	0.001875
5.941667	0.5	0.001750
5.950000	0.5	0.001875
5.958333	0.5	0.001875
5.966667	0.5	0.001875
5.975000	0.5	0.001750
5.983333	0.5	0.001875
5.991667	0.5	0.002000
6.000000	0.5	0.001500
6.008333	0.5	0.001250
6.016667	0.5	0.000750
6.025000	0.5	0.000500
6.033333	0.5	0.000500
6.041667	0.5	0.000375
6.050000	0.5	0.000375
6.058333	0.5	0.000000
6.066667	0.5	0.000000
6.075000	0.5	-0.000250
6.083333	0.5	-0.000375
6.091667	0.5	0.000125
6.100000	0.5	0.000125
6.108333	0.5	0.000375
6.116667	0.5	0.000375
6.125000	0.5	0.000125
6.133333	0.5	-0.000125
6.141667	0.5	-0.000375
6.150000	0.5	-0.000625
6.158333	0.5	-0.000750
6.166667	0.5	-0.000625
6.175000	0.5	-0.000750
6.183333	0.5	-0.001250
6.191667	0.5	-0.001500
6.200000	0.5	-0.001625
6.208333	0.5	-0.001375
6.216667	0.5	-0.001500
6.225000	0.5	-0.001250
6.233333	0.5	-0.001000
6.241667	0.5	-0.001125
6.250000	0.5	-0.001250
6.258333	0.5	-0.001250
6.266667	0.5	-0.001250
6.275000	0.5	-0.001000
6.283333	0.5	-0.000625
6.291667	0.5	0.000000
6.300000	0.5	0.000125
6.308333	0.5	0.000750
6.316667	0.5	0.000750
6.325000	0.5	0.001375
6.333333	0.5	0.001500
6.341667	0.5	0.001500
6.350000	0.5	0.001625
6.358333	0.5	0.002000
6.366667	0.5	0.002000
6.375000	0.5	0.002125
6.383333	0.5	0.002625
6.391667	0.5	0.003125
6.400000	0.5	0.003750
6.408333	0.5	0.004250
6.416667	0.5	0.004875
6.425000	0.5	0.005125
6.433333	0.5	0.005000
6.441667	0.5	0.005875
6.450000	0.5	0.006125
6.458333	0.5	0.006250
6.466667	0.5	0.006375
6.475000	0.5	0.006375
6.483333	0.5	0.006250
6.491667	0.5	0.006375
6.500000	0.5	0.006000
6.508333	0.5	0.006125
6.516667	0.5	0.005875
6.525000	0.5	0.005000
6.533333	0.5	0.004875
6.541667	0.5	0.004625
6.550000	0.5	0.004125
6.558333	0.5	0.004375
6.566667	0.5	0.004375
6.575000	0.5	0.004125
6.583333	0.5	0.003500
6.591667	0.5	0.003250
6.600000	0.5	0.003625
6.608333	0.5	0.003125
6.616667	0.5	0.002875
6.625000	0.5	0.002250
6.633333	0.5	0.001875
6.641667	0.5	0.001625
6.650000	0.5	0.001375
6.658333	0.5	0.001500
6.666667	0.5	0.000875
6.675000	0.5	0.000500
6.683333	0.5	0.000375
6.691667	0.5	0.000000
6.700000	0.5	-0.000250
6.708333	0.5	-0.000750
6.716667	0.5	-0.001000
6.725000	0.5	-0.001250
6.733333	0.5	-0.001875
6.741667	0.5	-0.002750
6.750000	0.5	-0.003750
6.758333	0.5	-0.005000
6.766667	0.5	-0.007250
6.775000	0.5	-0.010250
6.783333	0.5	-0.014500
6.791667	0.5	-0.020875
6.800000	0.5	-0.030625
6.808333	0.5	-0.044375
6.816667	0.5	-0.064500
6.825000	0.5	-0.094375
6.833333	0.5	-0.139625
6.841667	0.5	-0.205250
6.850000	0.5	-0.299625
6.858333	0.5	-0.431875
6.866667	0.5	-0.608625
6.875000	0.5	-0.835875
6.883333	0.5	-1.116000
6.891667	0.5	-1.445375
6.900000	0.5	-1.813250
6.908333	0.5	-2.204125
6.916667	0.5	-2.597000
6.925000	0.5	-2.969750
6.933333	0.5	-3.301625
6.941667	0.5	-3.573625
6.950000	0.5	-3.772750
6.958333	0.5	-3.892125
6.966667	0.5	-3.930875
6.975000	0.5	-3.891875
6.983333	0.5	-3.784500
6.991667	0.5	-3.619875
7.000000	0.5	-3.411000
7.008333	0.5	-3.170750
7.016667	0.5	-2.911375
7.025000	0.5	-2.643625
7.033333	0.5	-2.377375
7.041667	0.5	-2.119250
7.050000	0.5	-1.874625
7.058333	0.5	-1.647375
7.066667	0.5	-1.439625
7.075000	0.5	-1.252125
7.083333	0.5	-1.084750
7.091667	0.5	-0.937250
7.100000	0.5	-0.808250
7.108333	0.5	-0.695625
7.116667	0.5	-0.598750
7.125000	0.5	-0.515375
7.133333	0.5	-0.444000
7.141667	0.5	-0.383375
7.150000	0.5	-0.331250
7.158333	0.5	-0.286875
7.166667	0.5	-0.249125
7.175000	0.5	-0.217250
7.183333	0.5	-0.190375
7.191667	0.5	-0.167000
7.200000	0.5	-0.147000
7.208333	0.5	-0.130000
7.216667	0.5	-0.115125
7.225000	0.5	-0.102000
7.233333	0.5	-0.090250
7.241667	0.5	-0.080000
7.250000	0.5	-0.071375
7.258333	0.5	-0.063250
7.266667	0.5	-0.055875
7.275000	0.5	-0.049500
7.283333	0.5	-0.043625
7.291667	0.5	-0.038375
7.300000	0.5	-0.033750
7.308333	0.5	-0.030125
7.316667	0.5	-0.026250
7.325000	0.5	-0.022250
7.333333	0.5	-0.018875
7.341667	0.5	-0.016125
7.350000	0.5	-0.013000
7.358333	0.5	-0.010000
7.366667	0.5	-0.007750
7.375000	0.5	-0.005375
7.383333	0.5	-0.003000
7.391667	0.5	-0.000625
7.400000	0.5	0.001500
7.408333	0.5	0.003500
7.416667	0.5	0.005250
7.425000	0.5	0.006875
7.433333	0.5	0.008250
7.441667	0.5	0.009500
7.450000	0.5	0.011000
7.458333	0.5	0.012375
7.466667	0.5	0.013875
7.475000	0.5	0.015000
7.483333	0.5	0.015875
7.491667	0.5	0.016875
7.500000	0.5	0.017750
7.508333	0.5	0.018375
7.516667	0.5	0.019000
7.525000	0.5	0.019500
7.533333	0.5	0.019625
7.541667	0.5	0.020250
7.550000	0.5	0.020750
7.558333	0.5	0.021000
7.566667	0.5	0.020875
7.575000	0.5	0.021250
7.583333	0.5	0.021750
7.591667	0.5	0.021500
7.600000	0.5	0.021625
7.608333	0.5	0.022000
7.616667	0.5	0.022125
7.625000	0.5	0.022875
7.633333	0.5	0.023750
7.641667	0.5	0.024375
7.650000	0.5	0.025375
7.658333	0.5	0.026750
7.666667	0.5	0.028500
7.675000	0.5	0.030625
7.683333	0.5	0.033375
7.691667	0.5	0.036750
7.700000	0.5	0.040875
7.708333	0.5	0.046750
7.716667	0.5	0.054125
7.725000	0.5	0.063750
7.733333	0.5	0.076000
7.741667	0.5	0.090625
7.750000	0.5	0.109000
7.758333	0.5	0.130500
7.766667	0.5	0.156500
7.775000	0.5	0.187000
7.783333	0.5	0.221625
7.791667	0.5	0.260750
7.800000	0.5	0.304000
7.808333	0.5	0.350250
7.816667	0.5	0.398375
7.825000	0.5	0.447875
7.833333	0.5	0.496875
7.841667	0.5	0.544125
7.850000	0.5	0.589000
7.858333	0.5	0.628750
7.866667	0.5	0.661750
7.875000	0.5	0.687875
7.883333	0.5	0.705375
7.891667	0.5	0.714625
7.900000	0.5	0.714625
7.908333	0.5	0.706375
7.916667	0.5	0.689750
7.925000	0.5	0.666125
7.933333	0.5	0.636875
7.941667	0.5	0.602750
7.950000	0.5	0.565250
7.958333	0.5	0.526125
7.966667	0.5	0.485750
7.975000	0.5	0.445375
7.983333	0.5	0.405875
7.991667	0.5	0.368500
8.000000	0.5	0.332875
8.008333	0.5	0.300125
8.016667	0.5	0.269375
8.025000	0.5	0.241375
8.033333	0.5	0.216000
8.041667	0.5	0.193625
8.050000	0.5	0.173625
8.058333	0.5	0.155750
8.066667	0.5	0.140625
8.075000	0.5	0.127375
8.083333	0.5	0.115875
8.091667	0.5	0.106000
8.100000	0.5	0.097250
8.108333	0.5	0.090375
8.116667	0.5	0.084250
8.125000	0.5	0.078500
8.133333	0.5	0.074125
8.141667	0.5	0.070000
8.150000	0.5	0.066250
8.158333	0.5	0.063250
8.166667	0.5	0.060375
8.175000	0.5	0.057750
8.183333	0.5	0.055875
8.191667	0.5	0.053875
8.200000	0.5	0.052375
8.208333	0.5	0.051250
8.216667	0.5	0.050375
8.225000	0.5	0.049375
8.233333	0.5	0.048500
8.241667	0.5	0.047250
8.250000	0.5	0.045625
8.258333	0.5	0.045000
8.266667	0.5	0.044750
8.275000	0.5	0.044000
8.283333	0.5	0.043375
8.291667	0.5	0.042750
8.300000	0.5	0.042375
8.308333	0.5	0.042000
8.316667	0.5	0.041625
8.325000	0.5	0.040750
8.333333	0.5	0.039875
8.341667	0.5	0.039500
8.350000	0.5	0.038625
8.358333	0.5	0.037875
8.366667	0.5	0.036875
8.375000	0.5	0.036875
8.383333	0.5	0.036500
8.391667	0.5	0.036375
8.400000	0.5	0.036125
8.408333	0.5	0.035875
8.416667	0.5	0.035875
8.425000	0.5	0.035750
8.433333	0.5	0.036000
8.441667	0.5	0.036125
8.450000	0.5	0.035750
8.458333	0.5	0.035625
8.466667	0.5	0.035750
8.475000	0.5	0.035625
8.483333	0.5	0.036125
8.491667	0.5	0.036125
8.500000	0.5	0.036750
8.508333	0.5	0.037375
8.516667	0.5	0.037625
8.525000	0.5	0.037375
8.533333	0.5	0.037250
8.541667	0.5	0.037625
8.550000	0.5	0.038000
8.558333	0.5	0.037875
8.566667	0.5	0.038250
8.575000	0.5	0.038000
8.583333	0.5	0.037625
8.591667	0.5	0.037000
8.600000	0.5	0.036375
8.608333	0.5	0.036125
8.616667	0.5	0.035750
8.625000	0.5	0.035125
8.633333	0.5	0.035000
8.641667	0.5	0.034750
8.650000	0.5	0.033625
8.658333	0.5	0.032625
8.666667	0.5	0.031750
8.675000	0.5	0.031000
8.683333	0.5	0.030250
8.691667	0.5	0.030250
8.700000	0.5	0.029125
8.708333	0.5	0.028500
8.716667	0.5	0.028125
8.725000	0.5	0.027750
8.733333	0.5	0.027375
8.741667	0.5	0.026500
8.750000	0.5	0.026125
8.758333	0.5	0.025750
8.766667	0.5	0.025500
8.775000	0.5	0.024500
8.783333	0.5	0.024250
8.791667	0.5	0.024125
8.800000	0.5	0.023875
8.808333	0.5	0.023500
8.816667	0.5	0.023375
8.825000	0.5	0.022750
8.833333	0.5	0.022375
8.841667	0.5	0.021750
8.850000	0.5	0.021250
8.858333	0.5	0.020875
8.866667	0.5	0.020125
8.875000	0.5	0.019375
8.883333	0.5	0.018750
8.891667	0.5	0.017750
8.900000	0.5	0.017750
8.908333	0.5	0.017375
8.916667	0.5	0.017000
8.925000	0.5	0.016375
8.933333	0.5	0.016000
8.941667	0.5	0.015375
8.950000	0.5	0.015000
8.958333	0.5	0.014625
8.966667	0.5	0.014250
8.975000	0.5	0.013625
8.983333	0.5	0.013000
8.991667	0.5	0.012375
9.000000	0.5	0.011625
9.008333	0.5	0.011250
9.016667	0.5	0.011250
9.025000	0.5	0.010750
9.033333	0.5	0.010375
9.041667	0.5	0.009875
9.050000	0.5	0.009625
9.058333	0.5	0.009500
9.066667	0.5	0.009500
9.075000	0.5	0.009000
9.083333	0.5	0.008250
9.091667	0.5	0.007750
9.100000	0.5	0.007500
9.108333	0.5	0.007000
9.116667	0.5	0.006500
9.125000	0.5	0.005750
9.133333	0.5	0.005375
9.141667	0.5	0.005250
9.150000	0.5	0.004875
9.158333	0.5	0.004625
9.166667	0.5	0.004625
9.175000	0.5	0.004500
9.183333	0.5	0.004125
9.191667	0.5	0.004625
9.200000	0.5	0.004875
9.208333	0.5	0.005125
9.216667	0.5	0.005500
9.225000	0.5	0.005875
9.233333	0.5	0.006250
9.241667	0.5	0.006250
9.250000	0.5	0.006625
9.258333	0.5	0.006750
9.266667	0.5	0.007375
9.275000	0.5	0.007625
9.283333	0.5	0.008250
9.291667	0.5	0.009125
9.300000	0.5	0.009875
9.308333	0.5	0.011375
9.316667	0.5	0.012750
9.325000	0.5	0.014375
9.333333	0.5	0.015750
9.341667	0.5	0.017625
9.350000	0.5	0.019750
9.358333	0.5	0.022375
9.366667	0.5	0.025375
9.375000	0.5	0.029250
9.383333	0.5	0.033375
9.391667	0.5	0.037875
9.400000	0.5	0.042625
9.408333	0.5	0.048625
9.416667	0.5	0.055000
9.425000	0.5	0.062000
9.433333	0.5	0.070375
9.441667	0.5	0.080000
9.450000	0.5	0.090750
9.458333	0.5	0.102875
9.466667	0.5	0.116500
9.475000	0.5	0.132250
9.483333	0.5	0.149375
9.491667	0.5	0.169000
9.500000	0.5	0.192250
9.508333	0.5	0.218625
9.516667	0.5	0.248875
9.525000	0.5	0.283625
9.533333	0.5	0.324000
9.541667	0.5	0.369500
9.550000	0.5	0.421500
9.558333	0.5	0.480875
9.566667	0.5	0.548000
9.575000	0.5	0.623500
9.583333	0.5	0.708000
9.591667	0.5	0.801500
9.600000	0.5	0.905375
9.608333	0.5	1.019250
9.616667	0.5	1.143000
9.625000	0.5	1.277500
9.633333	0.5	1.422500
9.641667	0.5	1.577750
9.650000	0.5	1.742875
9.658333	0.5	1.917625
9.666667	0.5	2.103250
9.675000	0.5	2.297875
9.683333	0.5	2.501125
9.691667	0.5	2.713000
9.700000	0.5	2.933750
9.708333	0.5	3.162375
9.716667	0.5	3.397625
9.725000	0.5	3.639625
9.733333	0.5	3.887750
9.741667	0.5	4.142250
9.750000	0.5	4.402000
9.758333	0.5	4.666500
9.766667	0.5	4.935375
9.775000	0.5	5.207625
9.783333	0.5	5.482000
9.791667	0.5	5.758375
9.800000	0.5	6.034000
9.808333	0.5	6.307250
9.816667	0.5	6.574500
9.825000	0.5	6.829875
9.833333	0.5	7.064375
9.841667	0.5	7.265875
9.850000	0.5	7.417875
9.858333	0.5	7.500500
9.866667	0.5	7.495750
9.875000	0.5	7.387875
9.883333	0.5	7.169750
9.891667	0.5	6.843125
9.900000	0.5	6.420750
9.908333	0.5	5.924000
9.916667	0.5	5.378500
9.925000	0.5	4.811750
9.933333	0.5	4.247625
9.941667	0.5	3.706500
9.950000	0.5	3.203375
9.958333	0.5	2.747250
9.966667	0.5	2.341500
9.975000	0.5	1.986625
9.983333	0.5	1.680250
9.991667	0.5	1.418250
10.000000	0.5	1.195750
10.008333	0.5	1.008250
10.016667	0.5	0.850625
10.025000	0.5	0.719125
10.033333	0.5	0.609000
10.041667	0.5	0.517500
10.050000	0.5	0.441500
10.058333	0.5	0.378000
10.066667	0.5	0.325375
10.075000	0.5	0.281625
10.083333	0.5	0.245125
10.091667	0.5	0.215000
10.100000	0.5	0.189500
10.108333	0.5	0.167875
10.116667	0.5	0.150250
10.125000	0.5	0.135000
10.133333	0.5	0.122375
10.141667	0.5	0.111625
10.150000	0.5	0.102250
10.158333	0.5	0.093750
10.166667	0.5	0.086125
10.175000	0.5	0.080000
10.183333	0.5	0.074750
10.191667	0.5	0.069875
10.200000	0.5	0.065375
10.208333	0.5	0.061500
10.216667	0.5	0.058250
10.225000	0.5	0.055125
10.233333	0.5	0.052375
10.241667	0.5	0.050000
10.250000	0.5	0.047625
10.258333	0.5	0.045625
10.266667	0.5	0.043625
10.275000	0.5	0.041875
10.283333	0.5	0.040375
10.291667	0.5	0.038875
10.300000	0.5	0.037500
10.308333	0.5	0.036500
10.316667	0.5	0.035500
10.325000	0.5	0.034250
10.333333	0.5	0.033250
10.341667	0.5	0.032250
10.350000	0.5	0.031625
10.358333	0.5	0.030875
10.366667	0.5	0.030250
10.375000	0.5	0.030125
10.383333	0.5	0.029875
10.391667	0.5	0.029500
10.400000	0.5	0.029250
10.408333	0.5	0.029125
10.416667	0.5	0.028875
10.425000	0.5	0.028750
10.433333	0.5	0.028625
10.441667	0.5	0.028500
10.450000	0.5	0.028750
10.458333	0.5	0.028625
10.466667	0.5	0.028875
10.475000	0.5	0.029000
10.483333	0.5	0.029375
10.491667	0.5	0.029625
10.500000	0.5	0.029750
10.508333	0.5	0.029875
10.516667	0.5	0.030000
10.525000	0.5	0.030125
10.533333	0.5	0.030250
10.541667	0.5	0.030500
10.550000	0.5	0.030750
10.558333	0.5	0.031250
10.566667	0.5	0.031500
10.575000	0.5	0.031625
10.583333	0.5	0.032000
10.591667	0.5	0.032750
10.600000	0.5	0.033125
10.608333	0.5	0.033500
10.616667	0.5	0.034000
10.625000	0.5	0.034375
10.633333	0.5	0.034750
10.641667	0.5	0.034750
10.650000	0.5	0.035000
10.658333	0.5	0.035250
10.666667	0.5	0.035750
10.675000	0.5	0.036250
10.683333	0.5	0.036375
10.691667	0.5	0.036750
10.700000	0.5	0.036625
10.708333	0.5	0.037000
10.716667	0.5	0.037250
10.725000	0.5	0.037500
10.733333	0.5	0.038250
10.741667	0.5	0.038625
10.750000	0.5	0.038750
10.758333	0.5	0.039000
10.766667	0.5	0.039250
10.775000	0.5	0.039500
10.783333	0.5	0.039750
10.791667	0.5	0.040000
10.800000	0.5	0.040375
10.808333	0.5	0.040500
10.816667	0.5	0.040750
10.825000	0.5	0.041000
10.833333	0.5	0.041625
10.841667	0.5	0.042125
10.850000	0.5	0.042125
10.858333	0.5	0.042250
10.866667	0.5	0.042750
10.875000	0.5	0.042875
10.883333	0.5	0.043250
10.891667	0.5	0.043125
10.900000	0.5	0.043625
10.908333	0.5	0.043875
10.916667	0.5	0.044000
10.925000	0.5	0.044000
10.933333	0.5	0.044250
10.941667	0.5	0.044500
10.950000	0.5	0.044625
10.958333	0.5	0.044875
10.966667	0.5	0.044875
10.975000	0.5	0.044750
10.983333	0.5	0.044500
10.991667	0.5	0.044375
11.000000	0.5	0.044625
11.008333	0.5	0.044750
11.016667	0.5	0.044500
11.025000	0.5	0.044375
11.033333	0.5	0.043875
11.041667	0.5	0.043625
11.050000	0.5	0.043625
11.058333	0.5	0.043625
11.066667	0.5	0.044000
11.075000	0.5	0.043875
11.083333	0.5	0.043750
11.091667	0.5	0.043250
11.100000	0.5	0.042625
11.108333	0.5	0.042500
11.116667	0.5	0.042375
11.125000	0.5	0.042000
11.133333	0.5	0.041875
11.141667	0.5	0.041750
11.150000	0.5	0.041375
11.158333	0.5	0.041250
11.166667	0.5	0.040875
11.175000	0.5	0.041000
11.183333	0.5	0.040625
11.191667	0.5	0.040000
11.200000	0.5	0.039500
11.208333	0.5	0.039500
11.216667	0.5	0.038875
11.225000	0.5	0.038375
11.233333	0.5	0.037875
11.241667	0.5	0.037125
11.250000	0.5	0.036500
11.258333	0.5	0.036000
11.266667	0.5	0.035500
11.275000	0.5	0.035250
11.283333	0.5	0.034750
11.291667	0.5	0.034125
11.300000	0.5	0.033500
11.308333	0.5	0.033500
11.316667	0.5	0.033500
11.325000	0.5	0.032875
11.333333	0.5	0.032125
11.341667	0.5	0.031750
11.350000	0.5	0.031125
11.358333	0.5	0.030375
11.366667	0.5	0.030000
11.375000	0.5	0.029625
11.383333	0.5	0.028750
11.391667	0.5	0.028625
11.400000	0.5	0.028375
11.408333	0.5	0.028000
11.416667	0.5	0.027375
11.425000	0.5	0.026750
11.433333	0.5	0.026375
11.441667	0.5	0.026125
11.450000	0.5	0.025875
11.458333	0.5	0.025250
11.466667	0.5	0.025000
11.475000	0.5	0.024625
11.483333	0.5	0.024375
11.491667	0.5	0.024000
11.500000	0.5	0.023875
11.508333	0.5	0.023375
11.516667	0.5	0.022625
11.525000	0.5	0.022250
11.533333	0.5	0.022000
11.541667	0.5	0.021625
11.550000	0.5	0.021250
11.558333	0.5	0.020375
11.566667	0.5	0.019625
11.575000	0.5	0.018875
11.583333	0.5	0.018500
11.591667	0.5	0.018250
11.600000	0.5	0.017500
11.608333	0.5	0.017125
11.616667	0.5	0.016125
11.625000	0.5	0.015250
11.633333	0.5	0.014875
11.641667	0.5	0.014375
11.650000	0.5	0.013750
11.658333	0.5	0.013250
11.666667	0.5	0.012625
11.675000	0.5	0.011875
11.683333	0.5	0.011375
11.691667	0.5	0.010625
11.700000	0.5	0.009625
11.708333	0.5	0.008875
11.716667	0.5	0.008125
11.725000	0.5	0.007250
11.733333	0.5	0.007000
11.741667	0.5	0.006500
11.750000	0.5	0.006250
11.758333	0.5	0.005625
11.766667	0.5	0.005125
11.775000	0.5	0.004750
11.783333	0.5	0.003250
11.791667	0.5	0.002750
11.800000	0.5	0.002375
11.808333	0.5	0.001875
11.816667	0.5	0.001875
11.825000	0.5	0.001250
11.833333	0.5	0.000750
11.841667	0.5	0.000375
11.850000	0.5	0.000000
11.858333	0.5	-0.000625
11.866667	0.5	-0.001000
11.875000	0.5	-0.001375
11.883333	0.5	-0.001875
11.891667	0.5	-0.002250
11.900000	0.5	-0.002375
11.908333	0.5	-0.002500
11.916667	0.5	-0.002750
11.925000	0.5	-0.002875
11.933333	0.5	-0.003250
11.941667	0.5	-0.003625
11.950000	0.5	-0.004000
11.958333	0.5	-0.004000
11.966667	0.5	-0.004125
11.975000	0.5	-0.003875
11.983333	0.5	-0.003500
11.991667	0.5	-0.003125
12.000000	0.5	-0.003625
12.008333	0.5	-0.003750
12.016667	0.5	-0.003250
12.025000	0.5	-0.003125
12.033333	0.5	-0.003125
12.041667	0.5	-0.002625
12.050000	0.5	-0.002375
12.058333	0.5	-0.001750
12.066667	0.5	-0.001625
12.075000	0.5	-0.001250
12.083333	0.5	-0.001125
12.091667	0.5	-0.000625
12.100000	0.5	-0.000250
12.108333	0.5	0.000375
12.116667	0.5	0.000625
12.125000	0.5	0.000625
12.133333	0.5	0.000875
12.141667	0.5	0.001375
12.150000	0.5	0.001875
12.158333	0.5	0.002500
12.166667	0.5	0.002375
12.175000	0.5	0.002750
12.183333	0.5	0.003250
12.191667	0.5	0.003500
12.200000	0.5	0.003750
12.208333	0.5	0.004000
12.216667	0.5	0.004500
12.225000	0.5	0.005000
12.233333	0.5	0.005375
12.241667	0.5	0.005875
12.250000	0.5	0.006250
12.258333	0.5	0.006625
12.266667	0.5	0.007000
12.275000	0.5	0.006875
12.283333	0.5	0.007125
12.291667	0.5	0.007500
12.300000	0.5	0.007625
12.308333	0.5	0.007875
12.316667	0.5	0.008125
12.325000	0.5	0.008500
12.333333	0.5	0.008375
12.341667	0.5	0.008125
12.350000	0.5	0.008000
12.358333	0.5	0.008375
12.366667	0.5	0.008875
12.375000	0.5	0.009375
12.383333	0.5	0.009625
12.391667	0.5	0.009625
12.400000	0.5	0.009750
12.408333	0.5	0.009875
12.416667	0.5	0.009500
12.425000	0.5	0.009500
12.433333	0.5	0.009500
12.441667	0.5	0.009625
12.450000	0.5	0.009500
12.458333	0.5	0.009250
12.466667	0.5	0.008875
12.475000	0.5	0.009000
12.483333	0.5	0.008500
12.491667	0.5	0.008500
12.500000	0.5	0.008375
12.508333	0.5	0.007625
12.516667	0.5	0.007125
12.525000	0.5	0.006750
12.533333	0.5	0.006500
12.541667	0.5	0.006375
12.550000	0.5	0.006125
12.558333	0.5	0.006000
12.566667	0.5	0.006000
12.575000	0.5	0.006000
12.583333	0.5	0.006250
12.591667	0.5	0.006625
12.600000	0.5	0.006625
12.608333	0.5	0.006750
12.616667	0.5	0.006375
12.625000	0.5	0.006750
12.633333	0.5	0.007250
12.641667	0.5	0.007375
12.650000	0.5	0.007250
12.658333	0.5	0.007125
12.666667	0.5	0.007375
12.675000	0.5	0.007625
12.683333	0.5	0.008000
12.691667	0.5	0.008500
12.700000	0.5	0.009000
12.708333	0.5	0.009375
12.716667	0.5	0.009875
12.725000	0.5	0.010375
12.733333	0.5	0.010875
12.741667	0.5	0.011500
12.750000	0.5	0.012250
12.758333	0.5	0.012750
12.766667	0.5	0.013375
12.775000	0.5	0.013875
12.783333	0.5	0.014500
12.791667	0.5	0.015500
12.800000	0.5	0.016375
12.808333	0.5	0.017250
12.816667	0.5	0.018125
12.825000	0.5	0.018750
12.833333	0.5	0.019375
12.841667	0.5	0.020125
12.850000	0.5	0.021000
12.858333	0.5	0.021875
12.866667	0.5	0.022500
12.875000	0.5	0.023625
12.883333	0.5	0.024375
12.891667	0.5	0.025125
12.900000	0.5	0.025875
12.908333	0.5	0.026375
12.916667	0.5	0.027000
12.925000	0.5	0.027875
12.933333	0.5	0.028625
12.941667	0.5	0.029125
12.950000	0.5	0.029250
12.958333	0.5	0.029875
12.966667	0.5	0.031125
12.975000	0.5	0.032250
12.983333	0.5	0.033000
12.991667	0.5	0.033500
13.000000	0.5	0.034000
13.008333	0.5	0.034875
13.016667	0.5	0.036000
13.025000	0.5	0.036500
13.033333	0.5	0.037125
13.041667	0.5	0.037500
13.050000	0.5	0.038125
13.058333	0.5	0.038625
13.066667	0.5	0.039125
13.075000	0.5	0.039625
13.083333	0.5	0.039750
13.091667	0.5	0.040125
13.100000	0.5	0.040625
13.108333	0.5	0.041375
13.116667	0.5	0.041875
13.125000	0.5	0.041875
13.133333	0.5	0.041875
13.141667	0.5	0.042250
13.150000	0.5	0.042875
13.158333	0.5	0.042875
13.166667	0.5	0.043000
13.175000	0.5	0.043375
13.183333	0.5	0.043625
13.191667	0.5	0.043750
13.200000	0.5	0.043875
13.208333	0.5	0.044250
13.216667	0.5	0.044500
13.225000	0.5	0.044625
13.233333	0.5	0.045125
13.241667	0.5	0.045250
13.250000	0.5	0.045375
13.258333	0.5	0.045500
13.266667	0.5	0.045875
13.275000	0.5	0.045875
13.283333	0.5	0.046250
13.291667	0.5	0.046375
13.300000	0.5	0.046375
13.308333	0.5	0.046375
13.316667	0.5	0.046375
13.325000	0.5	0.046500
13.333333	0.5	0.046875
13.341667	0.5	0.047500
13.350000	0.5	0.047750
13.358333	0.5	0.048000
13.366667	0.5	0.047500
13.375000	0.5	0.047750
13.383333	0.5	0.048125
13.391667	0.5	0.048250
13.400000	0.5	0.048500
13.408333	0.5	0.048500
13.416667	0.5	0.048625
13.425000	0.5	0.048625
13.433333	0.5	0.048750
13.441667	0.5	0.049000
13.450000	0.5	0.049250
13.458333	0.5	0.049500
13.466667	0.5	0.049625
13.475000	0.5	0.050000
13.483333	0.5	0.050375
13.491667	0.5	0.050375
13.500000	0.5	0.050375
13.508333	0.5	0.050625
13.516667	0.5	0.050625
13.525000	0.5	0.050625
13.533333	0.5	0.051250
13.541667	0.5	0.051625
13.550000	0.5	0.051875
13.558333	0.5	0.052125
13.566667	0.5	0.052625
13.575000	0.5	0.053125
13.583333	0.5	0.053500
13.591667	0.5	0.054375
13.600000	0.5	0.055000
13.608333	0.5	0.055125
13.616667	0.5	0.055250
13.625000	0.5	0.055500
13.633333	0.5	0.056250
13.641667	0.5	0.056375
13.650000	0.5	0.056250
13.658333	0.5	0.056875
13.666667	0.5	0.057500
13.675000	0.5	0.058250
13.683333	0.5	0.058500
13.691667	0.5	0.059250
13.700000	0.5	0.059750
13.708333	0.5	0.060125
13.716667	0.5	0.060625
13.725000	0.5	0.061125
13.733333	0.5	0.061750
13.741667	0.5	0.061625
13.750000	0.5	0.062250
13.758333	0.5	0.062750
13.766667	0.5	0.063375
13.775000	0.5	0.064000
13.783333	0.5	0.064500
13.791667	0.5	0.064625
13.800000	0.5	0.065250
13.808333	0.5	0.065500
13.816667	0.5	0.066000
13.825000	0.5	0.066625
13.833333	0.5	0.067250
13.841667	0.5	0.067625
13.850000	0.5	0.068125
13.858333	0.5	0.068375
13.866667	0.5	0.068500
13.875000	0.5	0.069000
13.883333	0.5	0.069250
13.891667	0.5	0.069500
13.900000	0.5	0.069500
13.908333	0.5	0.069750
13.916667	0.5	0.070125
13.925000	0.5	0.070875
13.933333	0.5	0.071375
13.941667	0.5	0.072250
13.950000	0.5	0.073000
13.958333	0.5	0.073000
13.966667	0.5	0.072750
13.975000	0.5	0.072875
13.983333	0.5	0.073625
13.991667	0.5	0.074000
14.000000	0.5	0.074125
14.008333	0.5	0.074625
14.016667	0.5	0.075000
14.025000	0.5	0.075375
14.033333	0.5	0.075750
14.041667	0.5	0.076250
14.050000	0.5	0.077000
14.058333	0.5	0.078125
14.066667	0.5	0.078750
14.075000	0.5	0.078875
14.083333	0.5	0.078625
14.091667	0.5	0.078625
14.100000	0.5	0.078875
14.108333	0.5	0.079250
14.116667	0.5	0.079625
14.125000	0.5	0.079500
14.133333	0.5	0.079375
14.141667	0.5	0.079500
14.150000	0.5	0.079500
14.158333	0.5	0.080125
14.166667	0.5	0.080500
14.175000	0.5	0.080625
14.183333	0.5	0.080875
14.191667	0.5	0.081125
14.200000	0.5	0.080625
14.208333	0.5	0.080250
14.216667	0.5	0.079750
14.225000	0.5	0.079625
14.233333	0.5	0.079750
14.241667	0.5	0.079500
14.250000	0.5	0.079500
14.258333	0.5	0.079000
14.266667	0.5	0.078750
14.275000	0.5	0.078125
14.283333	0.5	0.078125
14.291667	0.5	0.078000
14.300000	0.5	0.077750
14.308333	0.5	0.077500
14.316667	0.5	0.076625
14.325000	0.5	0.075875
14.333333	0.5	0.075500
14.341667	0.5	0.074875
14.350000	0.5	0.074125
14.358333	0.5	0.073875
14.366667	0.5	0.073375
14.375000	0.5	0.072750
14.383333	0.5	0.071750
14.391667	0.5	0.071125
14.400000	0.5	0.070750
14.408333	0.5	0.070375
14.416667	0.5	0.070000
14.425000	0.5	0.069625
14.433333	0.5	0.069250
14.441667	0.5	0.069000
14.450000	0.5	0.068375
14.458333	0.5	0.067625
14.466667	0.5	0.067000
14.475000	0.5	0.066250
14.483333	0.5	0.065875
14.491667	0.5	0.065375
14.500000	0.5	0.065000
14.508333	0.5	0.064625
14.516667	0.5	0.064250
14.525000	0.5	0.063875
14.533333	0.5	0.063625
14.541667	0.5	0.063375
14.550000	0.5	0.062375
14.558333	0.5	0.062000
14.566667	0.5	0.061750
14.575000	0.5	0.061500
14.583333	0.5	0.061500
14.591667	0.5	0.061375
14.600000	0.5	0.061250
14.608333	0.5	0.061375
14.616667	0.5	0.061125
14.625000	0.5	0.060750
14.633333	0.5	0.060750
14.641667	0.5	0.060875
14.650000	0.5	0.060750
14.658333	0.5	0.060500
14.666667	0.5	0.060375
14.675000	0.5	0.060375
14.683333	0.5	0.060750
14.691667	0.5	0.061125
14.700000	0.5	0.061375
14.708333	0.5	0.061000
14.716667	0.5	0.061125
14.725000	0.5	0.060750
14.733333	0.5	0.061000
14.741667	0.5	0.061250
14.750000	0.5	0.061375
14.758333	0.5	0.061000
14.766667	0.5	0.060875
14.775000	0.5	0.060625
14.783333	0.5	0.061000
14.791667	0.5	0.061250
14.800000	0.5	0.061375
14.808333	0.5	0.061500
14.816667	0.5	0.061875
14.825000	0.5	0.062375
14.833333	0.5	0.062625
14.841667	0.5	0.062875
14.850000	0.5	0.063000
14.858333	0.5	0.063375
14.866667	0.5	0.063500
14.875000	0.5	0.064125
14.883333	0.5	0.064000
14.891667	0.5	0.063875
14.900000	0.5	0.063875
14.908333	0.5	0.063875
14.916667	0.5	0.063625
14.925000	0.5	0.063875
14.933333	0.5	0.064000
14.941667	0.5	0.064250
14.950000	0.5	0.064125
14.958333	0.5	0.064250
14.966667	0.5	0.064500
14.975000	0.5	0.064750
14.983333	0.5	0.064500
14.991667	0.5	0.064625
15.000000	0.5	0.064125
15.008333	0.5	0.064000
15.016667	0.5	0.064125
15.025000	0.5	0.064500
15.033333	0.5	0.065000
15.041667	0.5	0.065375
15.050000	0.5	0.065500
15.058333	0.5	0.065625
15.066667	0.5	0.065875
15.075000	0.5	0.065875
15.083333	0.5	0.065875
15.091667	0.5	0.066125
15.100000	0.5	0.066375
15.108333	0.5	0.066875
15.116667	0.5	0.066625
15.125000	0.5	0.066500
15.133333	0.5	0.066375
15.141667	0.5	0.066000
15.150000	0.5	0.065875
15.158333	0.5	0.066250
15.166667	0.5	0.066250
15.175000	0.5	0.066125
15.183333	0.5	0.065750
15.191667	0.5	0.065625
15.200000	0.5	0.065500
15.208333	0.5	0.065250
15.216667	0.5	0.064750
15.225000	0.5	0.064375
15.233333	0.5	0.064750
15.241667	0.5	0.065250
15.250000	0.5	0.065000
15.258333	0.5	0.064875
15.266667	0.5	0.064750
15.275000	0.5	0.064750
15.283333	0.5	0.064500
15.291667	0.5	0.064250
15.300000	0.5	0.064375
15.308333	0.5	0.064125
15.316667	0.5	0.064500
15.325000	0.5	0.065125
15.333333	0.5	0.065000
15.341667	0.5	0.064750
15.350000	0.5	0.064750
15.358333	0.5	0.064750
15.366667	0.5	0.064875
15.375000	0.5	0.065375
15.383333	0.5	0.065500
15.391667	0.5	0.065625
15.400000	0.5	0.065375
15.408333	0.5	0.065625
15.416667	0.5	0.065750
15.425000	0.5	0.065750
15.433333	0.5	0.065500
15.441667	0.5	0.065250
15.450000	0.5	0.065250
15.458333	0.5	0.065375
15.466667	0.5	0.065375
15.475000	0.5	0.065500
15.483333	0.5	0.065375
15.491667	0.5	0.065375
15.500000	0.5	0.065625
15.508333	0.5	0.065625
15.516667	0.5	0.065625
15.525000	0.5	0.065250
15.533333	0.5	0.065000
15.541667	0.5	0.064875
15.550000	0.5	0.064875
15.558333	0.5	0.064500
15.566667	0.5	0.064250
15.575000	0.5	0.064125
15.583333	0.5	0.063875
15.591667	0.5	0.063750
15.600000	0.5	0.063500
15.608333	0.5	0.063375
15.616667	0.5	0.062875
15.625000	0.5	0.062750
15.633333	0.5	0.062500
15.641667	0.5	0.062000
15.650000	0.5	0.061625
15.658333	0.5	0.061625
15.666667	0.5	0.061375
15.675000	0.5	0.061000
15.683333	0.5	0.060375
15.691667	0.5	0.060125
15.700000	0.5	0.059875
15.708333	0.5	0.059750
15.716667	0.5	0.059125
15.725000	0.5	0.058375
15.733333	0.5	0.058125
15.741667	0.5	0.057750
15.750000	0.5	0.057250
15.758333	0.5	0.057250
15.766667	0.5	0.057250
15.775000	0.5	0.057125
15.783333	0.5	0.056625
15.791667	0.5	0.055750
15.800000	0.5	0.055625
15.808333	0.5	0.055500
15.816667	0.5	0.055500
15.825000	0.5	0.055375
15.833333	0.5	0.055000
15.841667	0.5	0.054500
15.850000	0.5	0.054250
15.858333	0.5	0.054250
15.866667	0.5	0.054500
15.875000	0.5	0.054375
15.883333	0.5	0.054250
15.891667	0.5	0.054000
15.900000	0.5	0.054250
15.908333	0.5	0.054375
15.916667	0.5	0.054125
15.925000	0.5	0.053875
15.933333	0.5	0.053750
15.941667	0.5	0.053375
15.950000	0.5	0.053250
15.958333	0.5	0.053375
15.966667	0.5	0.053875
15.975000	0.5	0.054125
15.983333	0.5	0.054125
15.991667	0.5	0.054750
16.000000	0.5	0.055250
16.008333	0.5	0.055750
16.016667	0.5	0.056000
16.025000	0.5	0.055750
16.033333	0.5	0.056375
16.041667	0.5	0.057125
16.050000	0.5	0.057500
16.058333	0.5	0.058000
16.066667	0.5	0.058250
16.075000	0.5	0.058750
16.083333	0.5	0.059375
16.091667	0.5	0.059875
16.100000	0.5	0.060375
16.108333	0.5	0.060500
16.116667	0.5	0.061125
16.125000	0.5	0.061875
16.133333	0.5	0.062500
16.141667	0.5	0.063250
16.150000	0.5	0.063750
16.158333	0.5	0.064375
16.166667	0.5	0.065000
16.175000	0.5	0.065125
16.183333	0.5	0.065625
16.191667	0.5	0.066375
16.200000	0.5	0.066750
16.208333	0.5	0.067625
16.216667	0.5	0.068125
16.225000	0.5	0.068500
16.233333	0.5	0.068875
16.241667	0.5	0.069250
16.250000	0.5	0.069875
16.258333	0.5	0.070375
16.266667	0.5	0.070875
16.275000	0.5	0.071000
16.283333	0.5	0.071000
16.291667	0.5	0.071375
16.300000	0.5	0.071125
16.308333	0.5	0.071000
16.316667	0.5	0.071375
16.325000	0.5	0.071250
16.333333	0.5	0.071250
16.341667	0.5	0.071125
16.350000	0.5	0.071250
16.358333	0.5	0.071125
16.366667	0.5	0.071250
16.375000	0.5	0.071375
16.383333	0.5	0.071500
16.391667	0.5	0.071500
16.400000	0.5	0.071250
16.408333	0.5	0.071250
16.416667	0.5	0.071125
16.425000	0.5	0.071125
16.433333	0.5	0.071250
16.441667	0.5	0.070875
16.450000	0.5	0.070375
16.458333	0.5	0.070125
16.466667	0.5	0.070000
16.475000	0.5	0.070000
16.483333	0.5	0.069500
16.491667	0.5	0.069125
16.500000	0.5	0.068500
16.508333	0.5	0.068375
16.516667	0.5	0.067375
16.525000	0.5	0.067250
16.533333	0.5	0.066875
16.541667	0.5	0.066500
16.550000	0.5	0.066250
16.558333	0.5	0.065375
16.566667	0.5	0.064375
16.575000	0.5	0.063625
16.583333	0.5	0.062750
16.591667	0.5	0.062125
16.600000	0.5	0.061750
16.608333	0.5	0.061000
16.616667	0.5	0.060375
16.625000	0.5	0.059625
16.633333	0.5	0.058875
16.641667	0.5	0.058250
16.650000	0.5	0.057625
16.658333	0.5	0.056875
16.666667	0.5	0.056250
16.675000	0.5	0.056000
16.683333	0.5	0.055375
16.691667	0.5	0.054625
16.700000	0.5	0.054250
16.708333	0.5	0.053375
16.716667	0.5	0.052375
16.725000	0.5	0.051750
16.733333	0.5	0.050875
16.741667	0.5	0.050500
16.750000	0.5	0.049875
16.758333	0.5	0.049750
16.766667	0.5	0.049125
16.775000	0.5	0.048500
16.783333	0.5	0.048375
16.791667	0.5	0.047750
16.800000	0.5	0.047250
16.808333	0.5	0.046750
16.816667	0.5	0.046250
16.825000	0.5	0.046000
16.833333	0.5	0.045875
16.841667	0.5	0.045750
16.850000	0.5	0.045250
16.858333	0.5	0.044875
16.866667	0.5	0.044375
16.875000	0.5	0.043875
16.883333	0.5	0.043625
16.891667	0.5	0.043375
16.900000	0.5	0.043000
16.908333	0.5	0.042625
16.916667	0.5	0.042125
16.925000	0.5	0.041750
16.933333	0.5	0.041750
16.941667	0.5	0.040875
16.950000	0.5	0.040625
16.958333	0.5	0.039875
16.966667	0.5	0.039375
16.975000	0.5	0.039125
16.983333	0.5	0.038375
16.991667	0.5	0.038000
17.000000	0.5	0.037500
17.008333	0.5	0.036750
17.016667	0.5	0.035875
17.025000	0.5	0.035000
17.033333	0.5	0.034625
17.041667	0.5	0.034250
17.050000	0.5	0.033500
17.058333	0.5	0.032500
17.066667	0.5	0.031500
17.075000	0.5	0.030375
17.083333	0.5	0.029625
17.091667	0.5	0.028625
17.100000	0.5	0.027625
17.108333	0.5	0.026000
17.116667	0.5	0.024750
17.125000	0.5	0.023125
17.133333	0.5	0.021625
17.141667	0.5	0.019875
17.150000	0.5	0.018375
17.158333	0.5	0.016000
17.166667	0.5	0.014000
17.175000	0.5	0.012000
17.183333	0.5	0.009875
17.191667	0.5	0.007000
17.200000	0.5	0.004125
17.208333	0.5	0.001000
17.216667	0.5	-0.002250
17.225000	0.5	-0.005250
17.233333	0.5	-0.009375
17.241667	0.5	-0.013500
17.250000	0.5	-0.017375
17.258333	0.5	-0.021375
17.266667	0.5	-0.025750
17.275000	0.5	-0.030000
17.283333	0.5	-0.034125
17.291667	0.5	-0.038375
17.300000	0.5	-0.042750
17.308333	0.5	-0.046500
17.316667	0.5	-0.050250
17.325000	0.5	-0.053750
17.333333	0.5	-0.056875
17.341667	0.5	-0.059625
17.350000	0.5	-0.062125
17.358333	0.5	-0.064375
17.366667	0.5	-0.066000
17.375000	0.5	-0.066625
17.383333	0.5	-0.067000
17.391667	0.5	-0.067625
17.400000	0.5	-0.067750
17.408333	0.5	-0.066750
17.416667	0.5	-0.064875
17.425000	0.5	-0.062750
17.433333	0.5	-0.060375
17.441667	0.5	-0.057250
17.450000	0.5	-0.053750
17.458333	0.5	-0.050500
17.466667	0.5	-0.047250
17.475000	0.5	-0.043250
17.483333	0.5	-0.039125
17.491667	0.5	-0.034750
17.500000	0.5	-0.030000
17.508333	0.5	-0.025250
17.516667	0.5	-0.020875
17.525000	0.5	-0.016125
17.533333	0.5	-0.011125
17.541667	0.5	-0.006750
17.550000	0.5	-0.001750
17.558333	0.5	0.002375
17.566667	0.5	0.006000
17.575000	0.5	0.010000
17.583333	0.5	0.014000
17.591667	0.5	0.017125
17.600000	0.5	0.020625
17.608333	0.5	0.023625
17.616667	0.5	0.026375
17.625000	0.5	0.029875
17.633333	0.5	0.032125
17.641667	0.5	0.034625
17.650000	0.5	0.037000
17.658333	0.5	0.038875
17.666667	0.5	0.040750
17.675000	0.5	0.042750
17.683333	0.5	0.044375
17.691667	0.5	0.045875
17.700000	0.5	0.047125
17.708333	0.5	0.048000
17.716667	0.5	0.049000
17.725000	0.5	0.049875
17.733333	0.5	0.050875
17.741667	0.5	0.051750
17.750000	0.5	0.052500
17.758333	0.5	0.053000
17.766667	0.5	0.053625
17.775000	0.5	0.054250
17.783333	0.5	0.054875
17.791667	0.5	0.055375
17.800000	0.5	0.055375
17.808333	0.5	0.055750
17.816667	0.5	0.055500
17.825000	0.5	0.055750
17.833333	0.5	0.055875
17.841667	0.5	0.055250
17.850000	0.5	0.055375
17.858333	0.5	0.055750
17.866667	0.5	0.055375
17.875000	0.5	0.055125
17.883333	0.5	0.055000
17.891667	0.5	0.055125
17.900000	0.5	0.055000
17.908333	0.5	0.054625
17.916667	0.5	0.054125
17.925000	0.5	0.054000
17.933333	0.5	0.054500
17.941667	0.5	0.054250
17.950000	0.5	0.054125
17.958333	0.5	0.054000
17.966667	0.5	0.053750
17.975000	0.5	0.053375
17.983333	0.5	0.053125
17.991667	0.5	0.053375
18.000000	0.5	0.053125
18.008333	0.5	0.052875
18.016667	0.5	0.052500
18.025000	0.5	0.052500
18.033333	0.5	0.052250
18.041667	0.5	0.051875
18.050000	0.5	0.052000
18.058333	0.5	0.052000
18.066667	0.5	0.052250
18.075000	0.5	0.052000
18.083333	0.5	0.052250
18.091667	0.5	0.052625
18.100000	0.5	0.052750
18.108333	0.5	0.052500
18.116667	0.5	0.052375
18.125000	0.5	0.052500
18.133333	0.5	0.052375
18.141667	0.5	0.052125
18.150000	0.5	0.051750
18.158333	0.5	0.051375
18.166667	0.5	0.050875
18.175000	0.5	0.050750
18.183333	0.5	0.050375
18.191667	0.5	0.049875
18.200000	0.5	0.049750
18.208333	0.5	0.049375
18.216667	0.5	0.049125
18.225000	0.5	0.048750
18.233333	0.5	0.048250
18.241667	0.5	0.047375
18.250000	0.5	0.046625
18.258333	0.5	0.045625
18.266667	0.5	0.045000
18.275000	0.5	0.043750
18.283333	0.5	0.042500
18.291667	0.5	0.041250
18.300000	0.5	0.040125
18.308333	0.5	0.039000
18.316667	0.5	0.037500
18.325000	0.5	0.036250
18.333333	0.5	0.034625
18.341667	0.5	0.033500
18.350000	0.5	0.032125
18.358333	0.5	0.030875
18.366667	0.5	0.029500
18.375000	0.5	0.028000
18.383333	0.5	0.026750
18.391667	0.5	0.025625
18.400000	0.5	0.024250
18.408333	0.5	0.023125
18.416667	0.5	0.022000
18.425000	0.5	0.021250
18.433333	0.5	0.020375
18.441667	0.5	0.019500
18.450000	0.5	0.018625
18.458333	0.5	0.018125
18.466667	0.5	0.017750
18.475000	0.5	0.017375
18.483333	0.5	0.017750
18.491667	0.5	0.018000
18.500000	0.5	0.018500
18.508333	0.5	0.018625
18.516667	0.5	0.019125
18.525000	0.5	0.018875
18.533333	0.5	0.019625
18.541667	0.5	0.020375
18.550000	0.5	0.021375
18.558333	0.5	0.022375
18.566667	0.5	0.023000
18.575000	0.5	0.023625
18.583333	0.5	0.024625
18.591667	0.5	0.025500
18.600000	0.5	0.026250
18.608333	0.5	0.027500
18.616667	0.5	0.028500
18.625000	0.5	0.029125
18.633333	0.5	0.030250
18.641667	0.5	0.031125
18.650000	0.5	0.031875
18.658333	0.5	0.032500
18.666667	0.5	0.033125
18.675000	0.5	0.033500
18.683333	0.5	0.033750
18.691667	0.5	0.034250
18.700000	0.5	0.034750
18.708333	0.5	0.035000
18.716667	0.5	0.035000
18.725000	0.5	0.035125
18.733333	0.5	0.035250
18.741667	0.5	0.035375
18.750000	0.5	0.034875
18.758333	0.5	0.034500
18.766667	0.5	0.035000
18.775000	0.5	0.035500
18.783333	0.5	0.035375
18.791667	0.5	0.035375
18.800000	0.5	0.035625
18.808333	0.5	0.035000
18.816667	0.5	0.034500
18.825000	0.5	0.033750
18.833333	0.5	0.033625
18.841667	0.5	0.033125
18.850000	0.5	0.033000
18.858333	0.5	0.032750
18.866667	0.5	0.032500
18.875000	0.5	0.032750
18.883333	0.5	0.032750
18.891667	0.5	0.032500
18.900000	0.5	0.032500
18.908333	0.5	0.032250
18.916667	0.5	0.032125
18.925000	0.5	0.031500
18.933333	0.5	0.031000
18.941667	0.5	0.030625
18.950000	0.5	0.030375
18.958333	0.5	0.030500
18.966667	0.5	0.030500
18.975000	0.5	0.030250
18.983333	0.5	0.030375
18.991667	0.5	0.030375
19.000000	0.5	0.030000
19.008333	0.5	0.029625
19.016667	0.5	0.029625
19.025000	0.5	0.030125
19.033333	0.5	0.030125
19.041667	0.5	0.030125
19.050000	0.5	0.029875
19.058333	0.5	0.029625
19.066667	0.5	0.029375
19.075000	0.5	0.029250
19.083333	0.5	0.029250
19.091667	0.5	0.029000
19.100000	0.5	0.028625
19.108333	0.5	0.028250
19.116667	0.5	0.028375
19.125000	0.5	0.028125
19.133333	0.5	0.028000
19.141667	0.5	0.027500
19.150000	0.5	0.027500
19.158333	0.5	0.027375
19.166667	0.5	0.027500
19.175000	0.5	0.027750
19.183333	0.5	0.027750
19.191667	0.5	0.027750
19.200000	0.5	0.028000
19.208333	0.5	0.028125
19.216667	0.5	0.027625
19.225000	0.5	0.027875
19.233333	0.5	0.027750
19.241667	0.5	0.027625
19.250000	0.5	0.027625
19.258333	0.5	0.027500
19.266667	0.5	0.027125
19.275000	0.5	0.027000
19.283333	0.5	0.027000
19.291667	0.5	0.027000
19.300000	0.5	0.026875
19.308333	0.5	0.027250
19.316667	0.5	0.027375
19.325000	0.5	0.026750
19.333333	0.5	0.026625
19.341667	0.5	0.027000
19.350000	0.5	0.027250
19.358333	0.5	0.027250
19.366667	0.5	0.027000
19.375000	0.5	0.026875
19.383333	0.5	0.027000
19.391667	0.5	0.027000
19.400000	0.5	0.027125
19.408333	0.5	0.027125
19.416667	0.5	0.027250
19.425000	0.5	0.027000
19.433333	0.5	0.026750
19.441667	0.5	0.026625
19.450000	0.5	0.026250
19.458333	0.5	0.026125
19.466667	0.5	0.025625
19.475000	0.5	0.025250
19.483333	0.5	0.025000
19.491667	0.5	0.024750
19.500000	0.5	0.024375
19.508333	0.5	0.024000
19.516667	0.5	0.023875
19.525000	0.5	0.023000
19.533333	0.5	0.022125
19.541667	0.5	0.021750
19.550000	0.5	0.021750
19.558333	0.5	0.021750
19.566667	0.5	0.022000
19.575000	0.5	0.021875
19.583333	0.5	0.021750
19.591667	0.5	0.021625
19.600000	0.5	0.021375
19.608333	0.5	0.021750
19.616667	0.5	0.021625
19.625000	0.5	0.021500
19.633333	0.5	0.021500
19.641667	0.5	0.021375
19.650000	0.5	0.021375
19.658333	0.5	0.021000
19.666667	0.5	0.020375
19.675000	0.5	0.020625
19.683333	0.5	0.020750
19.691667	0.5	0.020500
19.700000	0.5	0.020250
19.708333	0.5	0.020125
19.716667	0.5	0.020125
19.725000	0.5	0.020375
19.733333	0.5	0.020500
19.741667	0.5	0.020250
19.750000	0.5	0.019875
19.758333	0.5	0.019750
19.766667	0.5	0.020000
19.775000	0.5	0.020125
19.783333	0.5	0.020125
19.791667	0.5	0.020625
19.800000	0.5	0.020500
19.808333	0.5	0.020125
19.816667	0.5	0.020125
19.825000	0.5	0.020125
19.833333	0.5	0.020250
19.841667	0.5	0.020250
19.850000	0.5	0.020375
19.858333	0.5	0.020625
19.866667	0.5	0.020250
19.875000	0.5	0.020250
19.883333	0.5	0.020125
19.891667	0.5	0.019750
19.900000	0.5	0.020000
19.908333	0.5	0.019875
19.916667	0.5	0.019750
19.925000	0.5	0.019375
19.933333	0.5	0.019125
19.941667	0.5	0.018875
19.950000	0.5	0.018875
19.958333	0.5	0.018875
19.966667	0.5	0.019500
19.975000	0.5	0.019375
19.983333	0.5	0.019125
19.991667	0.5	0.018875
20.000000	0.5	0.018500
20.008333	0.5	0.018500
20.016667	0.5	0.018250
20.025000	0.5	0.017750
20.033333	0.5	0.017125
20.041667	0.5	0.017000
20.050000	0.5	0.017125
20.058333	0.5	0.017750
20.066667	0.5	0.018000
20.075000	0.5	0.018125
20.083333	0.5	0.018250
20.091667	0.5	0.018125
20.100000	0.5	0.018125
20.108333	0.5	0.017750
20.116667	0.5	0.017750
20.125000	0.5	0.017500
20.133333	0.5	0.017875
20.141667	0.5	0.018125
20.150000	0.5	0.017875
20.158333	0.5	0.017625
20.166667	0.5	0.017625
20.175000	0.5	0.017625
20.183333	0.5	0.017625
20.191667	0.5	0.018125
20.200000	0.5	0.018250
20.208333	0.5	0.018250
20.216667	0.5	0.018750
20.225000	0.5	0.019000
20.233333	0.5	0.019250
20.241667	0.5	0.019375
20.250000	0.5	0.019875
20.258333	0.5	0.020250
20.266667	0.5	0.021000
20.275000	0.5	0.021625
20.283333	0.5	0.022375
20.291667	0.5	0.023375
20.300000	0.5	0.023625
20.308333	0.5	0.024125
20.316667	0.5	0.025125
20.325000	0.5	0.026000
20.333333	0.5	0.027000
20.341667	0.5	0.027500
20.350000	0.5	0.028125
20.358333	0.5	0.028625
20.366667	0.5	0.029750
20.375000	0.5	0.030500
20.383333	0.5	0.030750
20.391667	0.5	0.031500
20.400000	0.5	0.031625
20.408333	0.5	0.032250
20.416667	0.5	0.032750
20.425000	0.5	0.033500
20.433333	0.5	0.034625
20.441667	0.5	0.035375
20.450000	0.5	0.035875
20.458333	0.5	0.036750
20.466667	0.5	0.037250
20.475000	0.5	0.038000
20.483333	0.5	0.039125
20.491667	0.5	0.039875
20.500000	0.5	0.040500
20.508333	0.5	0.040875
20.516667	0.5	0.041500
20.525000	0.5	0.042000
20.533333	0.5	0.043000
20.541667	0.5	0.044250
20.550000	0.5	0.044750
20.558333	0.5	0.045750
20.566667	0.5	0.046125
20.575000	0.5	0.046875
20.583333	0.5	0.047750
20.591667	0.5	0.048500
20.600000	0.5	0.049875
20.608333	0.5	0.050750
20.616667	0.5	0.051500
20.625000	0.5	0.052375
20.633333	0.5	0.053125
20.641667	0.5	0.054125
20.650000	0.5	0.054625
20.658333	0.5	0.054875
20.666667	0.5	0.055875
20.675000	0.5	0.057000
20.683333	0.5	0.057500
20.691667	0.5	0.058125
20.700000	0.5	0.058625
20.708333	0.5	0.059500
20.716667	0.5	0.060500
20.725000	0.5	0.061375
20.733333	0.5	0.061750
20.741667	0.5	0.061875
20.750000	0.5	0.062375
20.758333	0.5	0.062750
20.766667	0.5	0.063250
20.775000	0.5	0.063625
20.783333	0.5	0.064000
20.791667	0.5	0.064500
20.800000	0.5	0.065000
20.808333	0.5	0.065125
20.816667	0.5	0.065375
20.825000	0.5	0.065625
20.833333	0.5	0.066000
20.841667	0.5	0.066625
20.850000	0.5	0.067000
20.858333	0.5	0.067375
20.866667	0.5	0.067500
20.875000	0.5	0.067625
20.883333	0.5	0.067750
20.891667	0.5	0.068000
20.900000	0.5	0.068500
20.908333	0.5	0.068875
20.916667	0.5	0.069125
20.925000	0.5	0.069500
20.933333	0.5	0.070000
20.941667	0.5	0.070375
20.950000	0.5	0.070750
20.958333	0.5	0.071125
20.966667	0.5	0.071750
20.975000	0.5	0.071750
20.983333	0.5	0.072125
20.991667	0.5	0.072375
21.000000	0.5	0.072750
21.008333	0.5	0.073250
21.016667	0.5	0.073875
21.025000	0.5	0.074500
21.033333	0.5	0.075250
21.041667	0.5	0.075500
21.050000	0.5	0.075250
21.058333	0.5	0.075375
21.066667	0.5	0.075750
21.075000	0.5	0.075750
21.083333	0.5	0.076250
21.091667	0.5	0.076625
21.100000	0.5	0.077000
21.108333	0.5	0.077625
21.116667	0.5	0.078000
21.125000	0.5	0.078000
21.133333	0.5	0.078750
21.141667	0.5	0.078750
21.150000	0.5	0.078875
21.158333	0.5	0.079375
21.166667	0.5	0.079250
21.175000	0.5	0.079375
21.183333	0.5	0.079625
21.191667	0.5	0.079750
21.200000	0.5	0.079875
21.208333	0.5	0.080000
21.216667	0.5	0.080000
21.225000	0.5	0.080125
21.233333	0.5	0.080375
21.241667	0.5	0.080500
21.250000	0.5	0.080250
21.258333	0.5	0.080500
21.266667	0.5	0.080500
21.275000	0.5	0.080625
21.283333	0.5	0.081000
21.291667	0.5	0.081250
21.300000	0.5	0.080875
21.308333	0.5	0.080625
21.316667	0.5	0.080750
21.325000	0.5	0.081000
21.333333	0.5	0.080875
21.341667	0.5	0.080875
21.350000	0.5	0.080750
21.358333	0.5	0.081250
21.366667	0.5	0.081750
21.375000	0.5	0.081625
21.383333	0.5	0.081500
21.391667	0.5	0.081750
21.400000	0.5	0.081625
21.408333	0.5	0.081375
21.416667	0.5	0.081250
21.425000	0.5	0.081750
21.433333	0.5	0.081875
21.441667	0.5	0.082000
21.450000	0.5	0.082000
21.458333	0.5	0.082000
21.466667	0.5	0.082000
21.475000	0.5	0.082000
21.483333	0.5	0.081875
21.491667	0.5	0.082375
21.500000	0.5	0.082875
21.508333	0.5	0.083125
21.516667	0.5	0.083000
21.525000	0.5	0.083000
21.533333	0.5	0.083000
21.541667	0.5	0.082875
21.550000	0.5	0.082875
21.558333	0.5	0.083250
21.566667	0.5	0.083250
21.575000	0.5	0.083375
21.583333	0.5	0.083500
21.591667	0.5	0.083500
21.600000	0.5	0.083625
21.608333	0.5	0.083625
21.616667	0.5	0.083750
21.625000	0.5	0.083750
21.633333	0.5	0.083375
21.641667	0.5	0.083500
21.650000	0.5	0.083500
21.658333	0.5	0.083250
21.666667	0.5	0.083500
21.675000	0.5	0.083875
21.683333	0.5	0.084125
21.691667	0.5	0.084250
21.700000	0.5	0.084125
21.708333	0.5	0.084375
21.716667	0.5	0.084500
21.725000	0.5	0.084750
21.733333	0.5	0.085000
21.741667	0.5	0.085250
21.750000	0.5	0.084875
21.758333	0.5	0.084875
21.766667	0.5	0.085000
21.775000	0.5	0.085125
21.783333	0.5	0.085375
21.791667	0.5	0.085250
21.800000	0.5	0.085250
21.808333	0.5	0.085250
21.816667	0.5	0.085125
21.825000	0.5	0.085500
21.833333	0.5	0.085625
21.841667	0.5	0.085750
21.850000	0.5	0.086000
21.858333	0.5	0.086125
21.866667	0.5	0.086125
21.875000	0.5	0.086375
21.883333	0.5	0.086750
21.891667	0.5	0.086750
21.900000	0.5	0.086875
21.908333	0.5	0.086500
21.916667	0.5	0.086375
21.925000	0.5	0.086500
21.933333	0.5	0.086625
21.941667	0.5	0.086625
21.950000	0.5	0.086625
21.958333	0.5	0.086375
21.966667	0.5	0.086125
21.975000	0.5	0.086375
21.983333	0.5	0.086125
21.991667	0.5	0.085750
22.000000	0.5	0.085500
22.008333	0.5	0.085750
22.016667	0.5	0.085875
22.025000	0.5	0.085500
22.033333	0.5	0.085250
22.041667	0.5	0.084750
22.050000	0.5	0.084250
22.058333	0.5	0.083750
22.066667	0.5	0.083625
22.075000	0.5	0.083125
22.083333	0.5	0.082500
22.091667	0.5	0.082375
22.100000	0.5	0.082125
22.108333	0.5	0.081375
22.116667	0.5	0.081125
22.125000	0.5	0.081000
22.133333	0.5	0.081000
22.141667	0.5	0.081000
22.150000	0.5	0.080625
22.158333	0.5	0.080250
22.166667	0.5	0.079750
22.175000	0.5	0.079750
22.183333	0.5	0.079625
22.191667	0.5	0.079500
22.200000	0.5	0.079375
22.208333	0.5	0.079250
22.216667	0.5	0.078875
22.225000	0.5	0.079000
22.233333	0.5	0.079375
22.241667	0.5	0.079625
22.250000	0.5	0.079750
22.258333	0.5	0.079375
22.266667	0.5	0.079375
22.275000	0.5	0.079500
22.283333	0.5	0.079500
22.291667	0.5	0.079625
22.300000	0.5	0.079625
22.308333	0.5	0.079625
22.316667	0.5	0.079875
22.325000	0.5	0.080250
22.333333	0.5	0.080625
22.341667	0.5	0.080750
22.350000	0.5	0.081250
22.358333	0.5	0.081375
22.366667	0.5	0.081375
22.375000	0.5	0.081500
22.383333	0.5	0.082000
22.391667	0.5	0.082625
22.400000	0.5	0.083125
22.408333	0.5	0.083500
22.416667	0.5	0.083875
22.425000	0.5	0.084250
22.433333	0.5	0.084500
22.441667	0.5	0.084500
22.450000	0.5	0.084625
22.458333	0.5	0.085125
22.466667	0.5	0.085125
22.475000	0.5	0.085875
22.483333	0.5	0.086125
22.491667	0.5	0.086000
22.500000	0.5	0.086250
22.508333	0.5	0.086500
22.516667	0.5	0.086875
22.525000	0.5	0.086750
22.533333	0.5	0.087125
22.541667	0.5	0.087125
22.550000	0.5	0.087125
22.558333	0.5	0.087125
22.566667	0.5	0.087000
22.575000	0.5	0.086875
22.583333	0.5	0.087375
22.591667	0.5	0.087625
22.600000	0.5	0.087500
22.608333	0.5	0.087250
22.616667	0.5	0.086750
22.625000	0.5	0.086125
22.633333	0.5	0.085250
22.641667	0.5	0.084750
22.650000	0.5	0.084500
22.658333	0.5	0.084500
22.666667	0.5	0.084250
22.675000	0.5	0.084000
22.683333	0.5	0.083375
22.691667	0.5	0.083125
22.700000	0.5	0.082750
22.708333	0.5	0.081875
22.716667	0.5	0.081000
22.725000	0.5	0.079875
22.733333	0.5	0.079625
22.741667	0.5	0.079125
22.750000	0.5	0.077875
22.758333	0.5	0.076875
22.766667	0.5	0.076000
22.775000	0.5	0.075125
22.783333	0.5	0.074625
22.791667	0.5	0.073875
22.800000	0.5	0.072750
22.808333	0.5	0.071625
22.816667	0.5	0.070625
22.825000	0.5	0.069625
22.833333	0.5	0.068625
22.841667	0.5	0.067750
22.850000	0.5	0.067375
22.858333	0.5	0.066875
22.866667	0.5	0.066250
22.875000	0.5	0.065375
22.883333	0.5	0.064500
22.891667	0.5	0.063500
22.900000	0.5	0.062875
22.908333	0.5	0.062125
22.916667	0.5	0.061625
22.925000	0.5	0.061250
22.933333	0.5	0.061125
22.941667	0.5	0.060875
22.950000	0.5	0.060375
22.958333	0.5	0.059875
22.966667	0.5	0.059625
22.975000	0.5	0.059375
22.983333	0.5	0.059625
22.991667	0.5	0.059625
23.000000	0.5	0.059750
23.008333	0.5	0.059625
23.016667	0.5	0.060000
23.025000	0.5	0.059875
23.033333	0.5	0.059875
23.041667	0.5	0.060125
23.050000	0.5	0.060750
23.058333	0.5	0.061500
23.066667	0.5	0.062000
23.075000	0.5	0.062250
23.083333	0.5	0.062375
23.091667	0.5	0.062500
23.100000	0.5	0.062500
23.108333	0.5	0.062750
23.116667	0.5	0.063250
23.125000	0.5	0.063125
23.133333	0.5	0.063375
23.141667	0.5	0.063625
23.150000	0.5	0.063875
23.158333	0.5	0.064000
23.166667	0.5	0.064500
23.175000	0.5	0.064750
23.183333	0.5	0.065375
23.191667	0.5	0.065625
23.200000	0.5	0.066250
23.208333	0.5	0.066750
23.216667	0.5	0.067000
23.225000	0.5	0.067000
23.233333	0.5	0.067000
23.241667	0.5	0.067750
23.250000	0.5	0.068000
23.258333	0.5	0.067875
23.266667	0.5	0.068000
23.275000	0.5	0.067500
23.283333	0.5	0.067125
23.291667	0.5	0.067500
23.300000	0.5	0.068000
23.308333	0.5	0.068250
23.316667	0.5	0.068125
23.325000	0.5	0.067750
23.333333	0.5	0.067750
23.341667	0.5	0.068000
23.350000	0.5	0.068000
23.358333	0.5	0.068125
23.366667	0.5	0.067750
23.375000	0.5	0.067500
23.383333	0.5	0.067500
23.391667	0.5	0.067500
23.400000	0.5	0.067250
23.408333	0.5	0.067000
23.416667	0.5	0.067000
23.425000	0.5	0.066875
23.433333	0.5	0.066500
23.441667	0.5	0.066625
23.450000	0.5	0.066750
23.458333	0.5	0.066625
23.466667	0.5	0.066625
23.475000	0.5	0.066375
23.483333	0.5	0.066000
23.491667	0.5	0.066375
23.500000	0.5	0.066500
23.508333	0.5	0.066250
23.516667	0.5	0.066125
23.525000	0.5	0.065875
23.533333	0.5	0.065500
23.541667	0.5	0.065125
23.550000	0.5	0.064750
23.558333	0.5	0.064625
23.566667	0.5	0.064625
23.575000	0.5	0.064250
23.583333	0.5	0.063750
23.591667	0.5	0.063625
23.600000	0.5	0.063250
23.608333	0.5	0.063375
23.616667	0.5	0.063625
23.625000	0.5	0.063375
23.633333	0.5	0.062875
23.641667	0.5	0.062625
23.650000	0.5	0.062250
23.658333	0.5	0.061750
23.666667	0.5	0.061500
23.675000	0.5	0.061125
23.683333	0.5	0.061000
23.691667	0.5	0.061125
23.700000	0.5	0.060750
23.708333	0.5	0.060750
23.716667	0.5	0.060500
23.725000	0.5	0.060125
23.733333	0.5	0.060375
23.741667	0.5	0.060250
23.750000	0.5	0.060375
23.758333	0.5	0.060500
23.766667	0.5	0.060125
23.775000	0.5	0.059750
23.783333	0.5	0.059750
23.791667	0.5	0.059625
23.800000	0.5	0.059250
23.808333	0.5	0.058625
23.816667	0.5	0.058500
23.825000	0.5	0.058625
23.833333	0.5	0.058500
23.841667	0.5	0.058750
23.850000	0.5	0.058625
23.858333	0.5	0.058625
23.866667	0.5	0.058250
23.875000	0.5	0.058250
23.883333	0.5	0.058250
23.891667	0.5	0.058375
23.900000	0.5	0.058500
23.908333	0.5	0.058375
23.916667	0.5	0.058375
23.925000	0.5	0.058375
23.933333	0.5	0.058500
23.941667	0.5	0.058875
23.950000	0.5	0.059250
23.958333	0.5	0.059875
23.966667	0.5	0.060375
23.975000	0.5	0.060625
23.983333	0.5	0.060750
23.991667	0.5	0.061125
24.000000	0.5	0.061750
24.008333	0.5	0.062000
24.016667	0.5	0.062375
24.025000	0.5	0.062875
24.033333	0.5	0.062875
24.041667	0.5	0.063500
24.050000	0.5	0.063875
24.058333	0.5	0.064500
24.066667	0.5	0.065000
24.075000	0.5	0.065750
24.083333	0.5	0.066500
24.091667	0.5	0.067125
24.100000	0.5	0.067250
24.108333	0.5	0.067375
24.116667	0.5	0.067500
24.125000	0.5	0.068250
24.133333	0.5	0.068750
24.141667	0.5	0.069500
24.150000	0.5	0.069875
24.158333	0.5	0.070250
24.166667	0.5	0.071125
24.175000	0.5	0.071875
24.183333	0.5	0.072375
24.191667	0.5	0.072625
24.200000	0.5	0.073375
24.208333	0.5	0.074375
24.216667	0.5	0.074750
24.225000	0.5	0.075500
24.233333	0.5	0.076375
24.241667	0.5	0.076875
24.250000	0.5	0.077125
24.258333	0.5	0.077375
24.266667	0.5	0.078000
24.275000	0.5	0.078625
24.283333	0.5	0.079625
24.291667	0.5	0.080375
24.300000	0.5	0.081000
24.308333	0.5	0.081875
24.316667	0.5	0.082375
24.325000	0.5	0.083000
24.333333	0.5	0.084000
24.341667	0.5	0.084375
24.350000	0.5	0.084875
24.358333	0.5	0.085125
24.366667	0.5	0.085625
24.375000	0.5	0.086250
24.383333	0.5	0.086875
24.391667	0.5	0.087750
24.400000	0.5	0.087875
24.408333	0.5	0.088125
24.416667	0.5	0.088125
24.425000	0.5	0.088375
24.433333	0.5	0.088250
24.441667	0.5	0.088625
24.450000	0.5	0.088875
24.458333	0.5	0.089375
24.466667	0.5	0.089625
24.475000	0.5	0.090000
24.483333	0.5	0.090875
24.491667	0.5	0.091375
24.500000	0.5	0.091250
24.508333	0.5	0.091375
24.516667	0.5	0.091750
24.525000	0.5	0.091875
24.533333	0.5	0.091500
24.541667	0.5	0.091125
24.550000	0.5	0.091000
24.558333	0.5	0.091250
24.566667	0.5	0.091250
24.575000	0.5	0.091250
24.583333	0.5	0.091250
24.591667	0.5	0.091500
24.600000	0.5	0.091500
24.608333	0.5	0.091500
24.616667	0.5	0.091375
24.625000	0.5	0.091375
24.633333	0.5	0.091250
24.641667	0.5	0.091375
24.650000	0.5	0.091375
24.658333	0.5	0.091125
24.666667	0.5	0.091000
24.675000	0.5	0.090750
24.683333	0.5	0.090750
24.691667	0.5	0.091000
24.700000	0.5	0.090625
24.708333	0.5	0.090375
24.716667	0.5	0.090250
24.725000	0.5	0.090375
24.733333	0.5	0.090250
24.741667	0.5	0.089875
24.750000	0.5	0.089500
24.758333	0.5	0.089625
24.766667	0.5	0.089500
24.775000	0.5	0.088875
24.783333	0.5	0.088375
24.791667	0.5	0.088125
24.800000	0.5	0.088250
24.808333	0.5	0.088000
24.816667	0.5	0.088000
24.825000	0.5	0.088000
24.833333	0.5	0.087750
24.841667	0.5	0.087125
24.850000	0.5	0.087250
24.858333	0.5	0.086875
24.866667	0.5	0.086500
24.875000	0.5	0.086125
24.883333	0.5	0.086000
24.891667	0.5	0.085625
24.900000	0.5	0.085500
24.908333	0.5	0.085875
24.916667	0.5	0.086125
24.925000	0.5	0.086000
24.933333	0.5	0.086250
24.941667	0.5	0.086625
24.950000	0.5	0.086875
24.958333	0.5	0.087125
24.966667	0.5	0.087375
24.975000	0.5	0.087625
24.983333	0.5	0.088375
24.991667	0.5	0.088625
25.000000	0.5	0.089000
