# Supplementary material for: Dynamic character displacement among a pair of bacterial phyllosphere commensals in situ
Source: Nat Commun. 2022 May 20;13:2836. doi: 10.1038/s41467-022-30469-3 (PMC9123166; doi:10.1038/s41467-022-30469-3)
Supplement: Supplementary file 11 — Source Data [file 41467_2022_30469_MOESM11_ESM.zip › Source Data/Supplementary Figure 5/10 mM Xylose_std.txt]

File Path	chrom://marshall/Chromeleon7/HPLC_Ultimate_3000/Users/helucas/20200720_OrganicAcids_CCR_L257.seq/496.smp/RI_1.channel/RI_1.chm
Channel	RI_1

Injection Information:
Data Vault	Chromeleon7
Injection	10mM_std_Xyl
Injection Number	48
Position	RD5
Comment	
Processing Method	Quantitative
Instrument Method	20200525_Rezex_ROA_OrganicAcid_600uL_2500uM_H2SO4_50A_50D
Type	Unknown
Status	Finished
Injection Date	7/21/2020
Injection Time	5:03:31 PM
Injection Volume (µl)	10.000
Dilution Factor	1.0000
Weight	1.0000

Chromatogram Data Information:
Time Min. (min)	0.000000
Time Max. (min)	25.000000
Data Points	3001
Detector	RI
Generating Data System	Chromeleon 7.2.5.9507
Exporting Data System	Chromeleon 7.2.8.0
Operator	Instrument Controller
Signal Quantity	Refractive 
Signal Unit	µRIU
Signal Min.	-4.104250
Signal Max.	13.086000
Channel	RI_1
Driver Name	RID520Driver.dll
Channel Type	Evaluation
Min. Step (s)	0.5
Max. Step (s)	0.5
Average Step (s)	0.5

Signal Parameter Information:
Signal Info	

Chromatogram Data:
Time (min)	Step (s)	Value (µRIU)
0.000000	n.a.	0.015125
0.008333	0.5	0.015375
0.016667	0.5	0.016125
0.025000	0.5	0.016500
0.033333	0.5	0.016625
0.041667	0.5	0.016750
0.050000	0.5	0.017000
0.058333	0.5	0.017125
0.066667	0.5	0.017250
0.075000	0.5	0.017500
0.083333	0.5	0.017875
0.091667	0.5	0.018500
0.100000	0.5	0.019125
0.108333	0.5	0.020250
0.116667	0.5	0.020500
0.125000	0.5	0.020625
0.133333	0.5	0.020875
0.141667	0.5	0.021625
0.150000	0.5	0.021875
0.158333	0.5	0.022125
0.166667	0.5	0.022375
0.175000	0.5	0.022750
0.183333	0.5	0.023250
0.191667	0.5	0.023250
0.200000	0.5	0.023375
0.208333	0.5	0.023750
0.216667	0.5	0.024125
0.225000	0.5	0.024250
0.233333	0.5	0.024500
0.241667	0.5	0.024750
0.250000	0.5	0.025250
0.258333	0.5	0.025375
0.266667	0.5	0.025375
0.275000	0.5	0.025500
0.283333	0.5	0.025375
0.291667	0.5	0.025500
0.300000	0.5	0.025250
0.308333	0.5	0.025125
0.316667	0.5	0.024875
0.325000	0.5	0.024875
0.333333	0.5	0.024625
0.341667	0.5	0.024250
0.350000	0.5	0.024125
0.358333	0.5	0.024250
0.366667	0.5	0.023875
0.375000	0.5	0.023750
0.383333	0.5	0.023875
0.391667	0.5	0.023875
0.400000	0.5	0.023500
0.408333	0.5	0.023125
0.416667	0.5	0.022875
0.425000	0.5	0.022750
0.433333	0.5	0.022500
0.441667	0.5	0.022250
0.450000	0.5	0.022000
0.458333	0.5	0.021875
0.466667	0.5	0.021750
0.475000	0.5	0.021250
0.483333	0.5	0.020625
0.491667	0.5	0.020750
0.500000	0.5	0.020500
0.508333	0.5	0.020500
0.516667	0.5	0.020000
0.525000	0.5	0.020125
0.533333	0.5	0.020000
0.541667	0.5	0.020000
0.550000	0.5	0.019750
0.558333	0.5	0.019125
0.566667	0.5	0.018750
0.575000	0.5	0.018125
0.583333	0.5	0.017875
0.591667	0.5	0.017375
0.600000	0.5	0.017500
0.608333	0.5	0.017625
0.616667	0.5	0.017875
0.625000	0.5	0.017250
0.633333	0.5	0.016875
0.641667	0.5	0.016500
0.650000	0.5	0.016250
0.658333	0.5	0.016250
0.666667	0.5	0.016125
0.675000	0.5	0.016125
0.683333	0.5	0.015875
0.691667	0.5	0.015375
0.700000	0.5	0.015125
0.708333	0.5	0.015000
0.716667	0.5	0.015250
0.725000	0.5	0.015375
0.733333	0.5	0.015125
0.741667	0.5	0.015250
0.750000	0.5	0.015250
0.758333	0.5	0.015125
0.766667	0.5	0.015000
0.775000	0.5	0.014750
0.783333	0.5	0.014750
0.791667	0.5	0.014625
0.800000	0.5	0.014875
0.808333	0.5	0.014750
0.816667	0.5	0.014625
0.825000	0.5	0.014500
0.833333	0.5	0.014125
0.841667	0.5	0.014000
0.850000	0.5	0.013750
0.858333	0.5	0.013500
0.866667	0.5	0.013375
0.875000	0.5	0.013625
0.883333	0.5	0.013500
0.891667	0.5	0.013750
0.900000	0.5	0.013750
0.908333	0.5	0.013750
0.916667	0.5	0.013250
0.925000	0.5	0.013125
0.933333	0.5	0.013000
0.941667	0.5	0.012375
0.950000	0.5	0.011750
0.958333	0.5	0.011500
0.966667	0.5	0.011125
0.975000	0.5	0.010625
0.983333	0.5	0.010500
0.991667	0.5	0.010250
1.000000	0.5	0.010250
1.008333	0.5	0.010750
1.016667	0.5	0.010750
1.025000	0.5	0.010500
1.033333	0.5	0.010500
1.041667	0.5	0.010125
1.050000	0.5	0.009750
1.058333	0.5	0.009750
1.066667	0.5	0.008875
1.075000	0.5	0.008750
1.083333	0.5	0.008625
1.091667	0.5	0.008250
1.100000	0.5	0.007875
1.108333	0.5	0.007500
1.116667	0.5	0.007125
1.125000	0.5	0.006875
1.133333	0.5	0.006750
1.141667	0.5	0.006750
1.150000	0.5	0.006625
1.158333	0.5	0.006250
1.166667	0.5	0.006500
1.175000	0.5	0.005875
1.183333	0.5	0.005500
1.191667	0.5	0.005375
1.200000	0.5	0.005875
1.208333	0.5	0.005875
1.216667	0.5	0.005750
1.225000	0.5	0.005500
1.233333	0.5	0.005125
1.241667	0.5	0.005000
1.250000	0.5	0.004875
1.258333	0.5	0.005000
1.266667	0.5	0.005125
1.275000	0.5	0.005125
1.283333	0.5	0.005500
1.291667	0.5	0.005625
1.300000	0.5	0.005375
1.308333	0.5	0.005250
1.316667	0.5	0.005375
1.325000	0.5	0.005625
1.333333	0.5	0.005500
1.341667	0.5	0.005750
1.350000	0.5	0.005875
1.358333	0.5	0.006375
1.366667	0.5	0.006750
1.375000	0.5	0.007250
1.383333	0.5	0.007375
1.391667	0.5	0.007500
1.400000	0.5	0.007750
1.408333	0.5	0.008250
1.416667	0.5	0.008625
1.425000	0.5	0.009000
1.433333	0.5	0.009250
1.441667	0.5	0.009500
1.450000	0.5	0.010000
1.458333	0.5	0.010250
1.466667	0.5	0.010500
1.475000	0.5	0.011125
1.483333	0.5	0.011500
1.491667	0.5	0.011500
1.500000	0.5	0.012000
1.508333	0.5	0.012125
1.516667	0.5	0.012875
1.525000	0.5	0.012875
1.533333	0.5	0.013000
1.541667	0.5	0.013125
1.550000	0.5	0.013750
1.558333	0.5	0.013875
1.566667	0.5	0.014000
1.575000	0.5	0.014500
1.583333	0.5	0.014875
1.591667	0.5	0.015375
1.600000	0.5	0.015500
1.608333	0.5	0.015125
1.616667	0.5	0.015375
1.625000	0.5	0.015625
1.633333	0.5	0.015500
1.641667	0.5	0.015125
1.650000	0.5	0.014750
1.658333	0.5	0.014625
1.666667	0.5	0.014375
1.675000	0.5	0.014000
1.683333	0.5	0.013625
1.691667	0.5	0.013375
1.700000	0.5	0.013250
1.708333	0.5	0.013125
1.716667	0.5	0.012625
1.725000	0.5	0.012250
1.733333	0.5	0.011750
1.741667	0.5	0.011375
1.750000	0.5	0.010875
1.758333	0.5	0.010500
1.766667	0.5	0.009875
1.775000	0.5	0.009000
1.783333	0.5	0.008625
1.791667	0.5	0.008125
1.800000	0.5	0.007500
1.808333	0.5	0.006750
1.816667	0.5	0.006125
1.825000	0.5	0.005500
1.833333	0.5	0.004375
1.841667	0.5	0.003750
1.850000	0.5	0.003375
1.858333	0.5	0.003125
1.866667	0.5	0.002625
1.875000	0.5	0.002125
1.883333	0.5	0.001750
1.891667	0.5	0.001250
1.900000	0.5	0.000875
1.908333	0.5	0.000750
1.916667	0.5	0.000625
1.925000	0.5	0.000375
1.933333	0.5	0.000375
1.941667	0.5	0.000500
1.950000	0.5	0.000500
1.958333	0.5	0.000750
1.966667	0.5	0.000500
1.975000	0.5	0.000250
1.983333	0.5	0.000000
1.991667	0.5	-0.000625
2.000000	0.5	-0.000500
2.008333	0.5	-0.000625
2.016667	0.5	-0.000375
2.025000	0.5	0.000000
2.033333	0.5	0.000000
2.041667	0.5	0.000000
2.050000	0.5	-0.000125
2.058333	0.5	0.000000
2.066667	0.5	-0.000250
2.075000	0.5	0.000000
2.083333	0.5	0.000000
2.091667	0.5	0.000000
2.100000	0.5	0.000000
2.108333	0.5	0.000000
2.116667	0.5	-0.000250
2.125000	0.5	-0.000125
2.133333	0.5	0.000000
2.141667	0.5	0.000000
2.150000	0.5	0.000000
2.158333	0.5	-0.000250
2.166667	0.5	-0.001000
2.175000	0.5	-0.001250
2.183333	0.5	-0.001625
2.191667	0.5	-0.001750
2.200000	0.5	-0.002125
2.208333	0.5	-0.002125
2.216667	0.5	-0.002375
2.225000	0.5	-0.002500
2.233333	0.5	-0.002875
2.241667	0.5	-0.003125
2.250000	0.5	-0.003375
2.258333	0.5	-0.003875
2.266667	0.5	-0.004250
2.275000	0.5	-0.004500
2.283333	0.5	-0.004750
2.291667	0.5	-0.005125
2.300000	0.5	-0.005250
2.308333	0.5	-0.005250
2.316667	0.5	-0.005250
2.325000	0.5	-0.005375
2.333333	0.5	-0.005375
2.341667	0.5	-0.005875
2.350000	0.5	-0.006125
2.358333	0.5	-0.005625
2.366667	0.5	-0.005750
2.375000	0.5	-0.005625
2.383333	0.5	-0.005625
2.391667	0.5	-0.005750
2.400000	0.5	-0.006125
2.408333	0.5	-0.005750
2.416667	0.5	-0.005625
2.425000	0.5	-0.005625
2.433333	0.5	-0.005625
2.441667	0.5	-0.005375
2.450000	0.5	-0.005250
2.458333	0.5	-0.005500
2.466667	0.5	-0.005250
2.475000	0.5	-0.004875
2.483333	0.5	-0.004750
2.491667	0.5	-0.004250
2.500000	0.5	-0.003750
2.508333	0.5	-0.003750
2.516667	0.5	-0.004125
2.525000	0.5	-0.004500
2.533333	0.5	-0.004625
2.541667	0.5	-0.004500
2.550000	0.5	-0.004375
2.558333	0.5	-0.004375
2.566667	0.5	-0.004375
2.575000	0.5	-0.004000
2.583333	0.5	-0.003750
2.591667	0.5	-0.004250
2.600000	0.5	-0.003875
2.608333	0.5	-0.003750
2.616667	0.5	-0.003750
2.625000	0.5	-0.004125
2.633333	0.5	-0.004000
2.641667	0.5	-0.004125
2.650000	0.5	-0.004000
2.658333	0.5	-0.004125
2.666667	0.5	-0.004750
2.675000	0.5	-0.005125
2.683333	0.5	-0.005500
2.691667	0.5	-0.005750
2.700000	0.5	-0.006125
2.708333	0.5	-0.006250
2.716667	0.5	-0.006750
2.725000	0.5	-0.007000
2.733333	0.5	-0.007125
2.741667	0.5	-0.007500
2.750000	0.5	-0.007625
2.758333	0.5	-0.007750
2.766667	0.5	-0.007875
2.775000	0.5	-0.008250
2.783333	0.5	-0.008125
2.791667	0.5	-0.008125
2.800000	0.5	-0.007875
2.808333	0.5	-0.008250
2.816667	0.5	-0.008875
2.825000	0.5	-0.009500
2.833333	0.5	-0.009625
2.841667	0.5	-0.009625
2.850000	0.5	-0.009500
2.858333	0.5	-0.009625
2.866667	0.5	-0.009875
2.875000	0.5	-0.010000
2.883333	0.5	-0.010625
2.891667	0.5	-0.010750
2.900000	0.5	-0.011250
2.908333	0.5	-0.010875
2.916667	0.5	-0.011125
2.925000	0.5	-0.010875
2.933333	0.5	-0.011125
2.941667	0.5	-0.011250
2.950000	0.5	-0.010500
2.958333	0.5	-0.010500
2.966667	0.5	-0.010250
2.975000	0.5	-0.010000
2.983333	0.5	-0.009750
2.991667	0.5	-0.009250
3.000000	0.5	-0.009125
3.008333	0.5	-0.009125
3.016667	0.5	-0.008750
3.025000	0.5	-0.008500
3.033333	0.5	-0.008625
3.041667	0.5	-0.008375
3.050000	0.5	-0.008125
3.058333	0.5	-0.007875
3.066667	0.5	-0.007125
3.075000	0.5	-0.006375
3.083333	0.5	-0.005750
3.091667	0.5	-0.005000
3.100000	0.5	-0.004625
3.108333	0.5	-0.004000
3.116667	0.5	-0.003500
3.125000	0.5	-0.003125
3.133333	0.5	-0.003000
3.141667	0.5	-0.002625
3.150000	0.5	-0.002375
3.158333	0.5	-0.002250
3.166667	0.5	-0.002000
3.175000	0.5	-0.001625
3.183333	0.5	-0.001500
3.191667	0.5	-0.001250
3.200000	0.5	-0.000875
3.208333	0.5	-0.000875
3.216667	0.5	-0.000875
3.225000	0.5	-0.001125
3.233333	0.5	-0.001125
3.241667	0.5	-0.001125
3.250000	0.5	-0.000625
3.258333	0.5	-0.000250
3.266667	0.5	-0.000125
3.275000	0.5	0.000250
3.283333	0.5	0.000250
3.291667	0.5	0.000250
3.300000	0.5	0.000500
3.308333	0.5	0.000250
3.316667	0.5	0.000250
3.325000	0.5	0.000750
3.333333	0.5	0.000625
3.341667	0.5	0.000625
3.350000	0.5	0.000625
3.358333	0.5	0.000625
3.366667	0.5	0.000875
3.375000	0.5	0.000750
3.383333	0.5	0.001000
3.391667	0.5	0.001500
3.400000	0.5	0.001625
3.408333	0.5	0.002125
3.416667	0.5	0.002625
3.425000	0.5	0.003000
3.433333	0.5	0.003125
3.441667	0.5	0.003375
3.450000	0.5	0.003750
3.458333	0.5	0.004000
3.466667	0.5	0.004250
3.475000	0.5	0.004500
3.483333	0.5	0.004750
3.491667	0.5	0.004500
3.500000	0.5	0.004875
3.508333	0.5	0.005125
3.516667	0.5	0.005500
3.525000	0.5	0.005375
3.533333	0.5	0.005750
3.541667	0.5	0.006125
3.550000	0.5	0.006250
3.558333	0.5	0.006625
3.566667	0.5	0.007125
3.575000	0.5	0.007625
3.583333	0.5	0.007875
3.591667	0.5	0.007875
3.600000	0.5	0.007875
3.608333	0.5	0.007625
3.616667	0.5	0.007750
3.625000	0.5	0.008000
3.633333	0.5	0.008000
3.641667	0.5	0.008250
3.650000	0.5	0.008125
3.658333	0.5	0.007625
3.666667	0.5	0.006875
3.675000	0.5	0.006500
3.683333	0.5	0.006500
3.691667	0.5	0.006250
3.700000	0.5	0.005750
3.708333	0.5	0.005500
3.716667	0.5	0.005250
3.725000	0.5	0.004875
3.733333	0.5	0.004500
3.741667	0.5	0.004125
3.750000	0.5	0.004000
3.758333	0.5	0.003375
3.766667	0.5	0.003250
3.775000	0.5	0.002875
3.783333	0.5	0.002375
3.791667	0.5	0.002125
3.800000	0.5	0.002000
3.808333	0.5	0.001500
3.816667	0.5	0.001375
3.825000	0.5	0.001000
3.833333	0.5	0.001000
3.841667	0.5	0.000750
3.850000	0.5	0.000500
3.858333	0.5	0.000375
3.866667	0.5	0.000250
3.875000	0.5	0.000000
3.883333	0.5	-0.000125
3.891667	0.5	-0.000750
3.900000	0.5	-0.001000
3.908333	0.5	-0.000875
3.916667	0.5	-0.000875
3.925000	0.5	-0.001000
3.933333	0.5	-0.001000
3.941667	0.5	-0.001000
3.950000	0.5	-0.000875
3.958333	0.5	-0.000875
3.966667	0.5	-0.001125
3.975000	0.5	-0.001250
3.983333	0.5	-0.001375
3.991667	0.5	-0.001500
4.000000	0.5	-0.001625
4.008333	0.5	-0.002000
4.016667	0.5	-0.001875
4.025000	0.5	-0.001875
4.033333	0.5	-0.002250
4.041667	0.5	-0.002250
4.050000	0.5	-0.002250
4.058333	0.5	-0.002500
4.066667	0.5	-0.002375
4.075000	0.5	-0.002250
4.083333	0.5	-0.002000
4.091667	0.5	-0.002250
4.100000	0.5	-0.002375
4.108333	0.5	-0.002375
4.116667	0.5	-0.002625
4.125000	0.5	-0.002625
4.133333	0.5	-0.002375
4.141667	0.5	-0.002250
4.150000	0.5	-0.002375
4.158333	0.5	-0.002625
4.166667	0.5	-0.002500
4.175000	0.5	-0.002375
4.183333	0.5	-0.002250
4.191667	0.5	-0.002625
4.200000	0.5	-0.002875
4.208333	0.5	-0.003250
4.216667	0.5	-0.003125
4.225000	0.5	-0.002875
4.233333	0.5	-0.002875
4.241667	0.5	-0.003000
4.250000	0.5	-0.002750
4.258333	0.5	-0.002500
4.266667	0.5	-0.002375
4.275000	0.5	-0.002750
4.283333	0.5	-0.003125
4.291667	0.5	-0.003125
4.300000	0.5	-0.003500
4.308333	0.5	-0.003250
4.316667	0.5	-0.003375
4.325000	0.5	-0.003500
4.333333	0.5	-0.003250
4.341667	0.5	-0.003125
4.350000	0.5	-0.003375
4.358333	0.5	-0.003625
4.366667	0.5	-0.003875
4.375000	0.5	-0.003625
4.383333	0.5	-0.004000
4.391667	0.5	-0.003875
4.400000	0.5	-0.004250
4.408333	0.5	-0.004750
4.416667	0.5	-0.005000
4.425000	0.5	-0.005000
4.433333	0.5	-0.004750
4.441667	0.5	-0.005125
4.450000	0.5	-0.005375
4.458333	0.5	-0.005500
4.466667	0.5	-0.005125
4.475000	0.5	-0.005375
4.483333	0.5	-0.005750
4.491667	0.5	-0.005875
4.500000	0.5	-0.005750
4.508333	0.5	-0.006125
4.516667	0.5	-0.006000
4.525000	0.5	-0.006250
4.533333	0.5	-0.006500
4.541667	0.5	-0.006750
4.550000	0.5	-0.006875
4.558333	0.5	-0.007375
4.566667	0.5	-0.008125
4.575000	0.5	-0.008375
4.583333	0.5	-0.008375
4.591667	0.5	-0.008375
4.600000	0.5	-0.008125
4.608333	0.5	-0.008125
4.616667	0.5	-0.008750
4.625000	0.5	-0.009000
4.633333	0.5	-0.009375
4.641667	0.5	-0.009750
4.650000	0.5	-0.010250
4.658333	0.5	-0.010500
4.666667	0.5	-0.010750
4.675000	0.5	-0.011125
4.683333	0.5	-0.011875
4.691667	0.5	-0.012125
4.700000	0.5	-0.012375
4.708333	0.5	-0.012875
4.716667	0.5	-0.013250
4.725000	0.5	-0.013875
4.733333	0.5	-0.014000
4.741667	0.5	-0.014000
4.750000	0.5	-0.014250
4.758333	0.5	-0.014875
4.766667	0.5	-0.015000
4.775000	0.5	-0.015250
4.783333	0.5	-0.015625
4.791667	0.5	-0.016000
4.800000	0.5	-0.016000
4.808333	0.5	-0.016625
4.816667	0.5	-0.017250
4.825000	0.5	-0.017500
4.833333	0.5	-0.018000
4.841667	0.5	-0.018250
4.850000	0.5	-0.018500
4.858333	0.5	-0.018875
4.866667	0.5	-0.019125
4.875000	0.5	-0.019250
4.883333	0.5	-0.019625
4.891667	0.5	-0.019875
4.900000	0.5	-0.020125
4.908333	0.5	-0.020000
4.916667	0.5	-0.020125
4.925000	0.5	-0.020125
4.933333	0.5	-0.020500
4.941667	0.5	-0.021000
4.950000	0.5	-0.021250
4.958333	0.5	-0.021125
4.966667	0.5	-0.021250
4.975000	0.5	-0.021500
4.983333	0.5	-0.021625
4.991667	0.5	-0.021625
5.000000	0.5	-0.021250
5.008333	0.5	-0.021375
5.016667	0.5	-0.021375
5.025000	0.5	-0.021625
5.033333	0.5	-0.021750
5.041667	0.5	-0.021750
5.050000	0.5	-0.021625
5.058333	0.5	-0.022000
5.066667	0.5	-0.022125
5.075000	0.5	-0.022250
5.083333	0.5	-0.022000
5.091667	0.5	-0.022125
5.100000	0.5	-0.022000
5.108333	0.5	-0.021500
5.116667	0.5	-0.021125
5.125000	0.5	-0.020875
5.133333	0.5	-0.020625
5.141667	0.5	-0.020125
5.150000	0.5	-0.020000
5.158333	0.5	-0.019875
5.166667	0.5	-0.019375
5.175000	0.5	-0.019125
5.183333	0.5	-0.019375
5.191667	0.5	-0.019375
5.200000	0.5	-0.019125
5.208333	0.5	-0.018875
5.216667	0.5	-0.018500
5.225000	0.5	-0.018250
5.233333	0.5	-0.017875
5.241667	0.5	-0.017125
5.250000	0.5	-0.016625
5.258333	0.5	-0.016500
5.266667	0.5	-0.016000
5.275000	0.5	-0.016000
5.283333	0.5	-0.015875
5.291667	0.5	-0.015625
5.300000	0.5	-0.015250
5.308333	0.5	-0.015500
5.316667	0.5	-0.015500
5.325000	0.5	-0.015250
5.333333	0.5	-0.014750
5.341667	0.5	-0.014750
5.350000	0.5	-0.014875
5.358333	0.5	-0.014875
5.366667	0.5	-0.014625
5.375000	0.5	-0.014625
5.383333	0.5	-0.014000
5.391667	0.5	-0.013750
5.400000	0.5	-0.013750
5.408333	0.5	-0.014125
5.416667	0.5	-0.014000
5.425000	0.5	-0.013375
5.433333	0.5	-0.013375
5.441667	0.5	-0.013250
5.450000	0.5	-0.013000
5.458333	0.5	-0.012750
5.466667	0.5	-0.013000
5.475000	0.5	-0.012875
5.483333	0.5	-0.012250
5.491667	0.5	-0.012125
5.500000	0.5	-0.011625
5.508333	0.5	-0.011375
5.516667	0.5	-0.011375
5.525000	0.5	-0.011000
5.533333	0.5	-0.010875
5.541667	0.5	-0.010500
5.550000	0.5	-0.010000
5.558333	0.5	-0.009625
5.566667	0.5	-0.009125
5.575000	0.5	-0.008875
5.583333	0.5	-0.008500
5.591667	0.5	-0.008000
5.600000	0.5	-0.007750
5.608333	0.5	-0.007250
5.616667	0.5	-0.006750
5.625000	0.5	-0.006625
5.633333	0.5	-0.006500
5.641667	0.5	-0.006250
5.650000	0.5	-0.005500
5.658333	0.5	-0.005000
5.666667	0.5	-0.004750
5.675000	0.5	-0.004375
5.683333	0.5	-0.003875
5.691667	0.5	-0.003500
5.700000	0.5	-0.003250
5.708333	0.5	-0.002875
5.716667	0.5	-0.002875
5.725000	0.5	-0.002500
5.733333	0.5	-0.002375
5.741667	0.5	-0.002375
5.750000	0.5	-0.002125
5.758333	0.5	-0.002000
5.766667	0.5	-0.001875
5.775000	0.5	-0.001750
5.783333	0.5	-0.001500
5.791667	0.5	-0.001625
5.800000	0.5	-0.001625
5.808333	0.5	-0.001625
5.816667	0.5	-0.001125
5.825000	0.5	-0.000750
5.833333	0.5	-0.000750
5.841667	0.5	-0.000750
5.850000	0.5	-0.000500
5.858333	0.5	-0.000500
5.866667	0.5	-0.000500
5.875000	0.5	-0.000500
5.883333	0.5	-0.000625
5.891667	0.5	-0.000875
5.900000	0.5	-0.000750
5.908333	0.5	-0.001000
5.916667	0.5	-0.001000
5.925000	0.5	-0.001125
5.933333	0.5	-0.000875
5.941667	0.5	-0.001250
5.950000	0.5	-0.001625
5.958333	0.5	-0.002000
5.966667	0.5	-0.002375
5.975000	0.5	-0.002500
5.983333	0.5	-0.002625
5.991667	0.5	-0.002750
6.000000	0.5	-0.002625
6.008333	0.5	-0.002750
6.016667	0.5	-0.002875
6.025000	0.5	-0.003125
6.033333	0.5	-0.003375
6.041667	0.5	-0.003500
6.050000	0.5	-0.003750
6.058333	0.5	-0.003875
6.066667	0.5	-0.004000
6.075000	0.5	-0.004000
6.083333	0.5	-0.004000
6.091667	0.5	-0.004250
6.100000	0.5	-0.004625
6.108333	0.5	-0.004750
6.116667	0.5	-0.005000
6.125000	0.5	-0.005125
6.133333	0.5	-0.005375
6.141667	0.5	-0.005500
6.150000	0.5	-0.005250
6.158333	0.5	-0.005375
6.166667	0.5	-0.006125
6.175000	0.5	-0.006125
6.183333	0.5	-0.006375
6.191667	0.5	-0.006625
6.200000	0.5	-0.007000
6.208333	0.5	-0.006750
6.216667	0.5	-0.006750
6.225000	0.5	-0.006875
6.233333	0.5	-0.007375
6.241667	0.5	-0.007750
6.250000	0.5	-0.008500
6.258333	0.5	-0.008750
6.266667	0.5	-0.008750
6.275000	0.5	-0.009000
6.283333	0.5	-0.009500
6.291667	0.5	-0.010375
6.300000	0.5	-0.010625
6.308333	0.5	-0.011125
6.316667	0.5	-0.011750
6.325000	0.5	-0.012250
6.333333	0.5	-0.012750
6.341667	0.5	-0.013250
6.350000	0.5	-0.013125
6.358333	0.5	-0.013125
6.366667	0.5	-0.013000
6.375000	0.5	-0.013500
6.383333	0.5	-0.014125
6.391667	0.5	-0.014000
6.400000	0.5	-0.013625
6.408333	0.5	-0.013625
6.416667	0.5	-0.013750
6.425000	0.5	-0.013375
6.433333	0.5	-0.013500
6.441667	0.5	-0.013500
6.450000	0.5	-0.013500
6.458333	0.5	-0.013375
6.466667	0.5	-0.013250
6.475000	0.5	-0.013375
6.483333	0.5	-0.012625
6.491667	0.5	-0.012125
6.500000	0.5	-0.012000
6.508333	0.5	-0.012125
6.516667	0.5	-0.011750
6.525000	0.5	-0.011375
6.533333	0.5	-0.011000
6.541667	0.5	-0.010750
6.550000	0.5	-0.010875
6.558333	0.5	-0.010750
6.566667	0.5	-0.010625
6.575000	0.5	-0.009750
6.583333	0.5	-0.009875
6.591667	0.5	-0.010000
6.600000	0.5	-0.010250
6.608333	0.5	-0.010250
6.616667	0.5	-0.010500
6.625000	0.5	-0.010750
6.633333	0.5	-0.011000
6.641667	0.5	-0.011000
6.650000	0.5	-0.010875
6.658333	0.5	-0.010500
6.666667	0.5	-0.010625
6.675000	0.5	-0.010750
6.683333	0.5	-0.011125
6.691667	0.5	-0.011000
6.700000	0.5	-0.011000
6.708333	0.5	-0.011250
6.716667	0.5	-0.011750
6.725000	0.5	-0.012000
6.733333	0.5	-0.012375
6.741667	0.5	-0.012875
6.750000	0.5	-0.014125
6.758333	0.5	-0.016500
6.766667	0.5	-0.019625
6.775000	0.5	-0.024250
6.783333	0.5	-0.032625
6.791667	0.5	-0.046375
6.800000	0.5	-0.069125
6.808333	0.5	-0.105125
6.816667	0.5	-0.160750
6.825000	0.5	-0.245000
6.833333	0.5	-0.365875
6.841667	0.5	-0.534125
6.850000	0.5	-0.756000
6.858333	0.5	-1.035875
6.866667	0.5	-1.371000
6.875000	0.5	-1.752125
6.883333	0.5	-2.163250
6.891667	0.5	-2.583375
6.900000	0.5	-2.989625
6.908333	0.5	-3.356625
6.916667	0.5	-3.663750
6.925000	0.5	-3.896250
6.933333	0.5	-4.043750
6.941667	0.5	-4.104250
6.950000	0.5	-4.079875
6.958333	0.5	-3.979250
6.966667	0.5	-3.814125
6.975000	0.5	-3.598625
6.983333	0.5	-3.347000
6.991667	0.5	-3.072375
7.000000	0.5	-2.787375
7.008333	0.5	-2.502375
7.016667	0.5	-2.226125
7.025000	0.5	-1.964125
7.033333	0.5	-1.720625
7.041667	0.5	-1.498250
7.050000	0.5	-1.298625
7.058333	0.5	-1.121375
7.066667	0.5	-0.965750
7.075000	0.5	-0.829250
7.083333	0.5	-0.711375
7.091667	0.5	-0.610000
7.100000	0.5	-0.523250
7.108333	0.5	-0.449000
7.116667	0.5	-0.385875
7.125000	0.5	-0.332375
7.133333	0.5	-0.287250
7.141667	0.5	-0.248500
7.150000	0.5	-0.215750
7.158333	0.5	-0.187625
7.166667	0.5	-0.164000
7.175000	0.5	-0.143750
7.183333	0.5	-0.126625
7.191667	0.5	-0.111625
7.200000	0.5	-0.098250
7.208333	0.5	-0.087375
7.216667	0.5	-0.077625
7.225000	0.5	-0.069125
7.233333	0.5	-0.061750
7.241667	0.5	-0.055750
7.250000	0.5	-0.050750
7.258333	0.5	-0.046250
7.266667	0.5	-0.042125
7.275000	0.5	-0.038500
7.283333	0.5	-0.035375
7.291667	0.5	-0.032875
7.300000	0.5	-0.030625
7.308333	0.5	-0.028750
7.316667	0.5	-0.027000
7.325000	0.5	-0.025750
7.333333	0.5	-0.024375
7.341667	0.5	-0.023125
7.350000	0.5	-0.022250
7.358333	0.5	-0.021125
7.366667	0.5	-0.020375
7.375000	0.5	-0.019500
7.383333	0.5	-0.019000
7.391667	0.5	-0.018250
7.400000	0.5	-0.018125
7.408333	0.5	-0.018000
7.416667	0.5	-0.017500
7.425000	0.5	-0.017250
7.433333	0.5	-0.016875
7.441667	0.5	-0.016750
7.450000	0.5	-0.016375
7.458333	0.5	-0.016625
7.466667	0.5	-0.016500
7.475000	0.5	-0.016125
7.483333	0.5	-0.016250
7.491667	0.5	-0.016500
7.500000	0.5	-0.016500
7.508333	0.5	-0.016375
7.516667	0.5	-0.015875
7.525000	0.5	-0.015750
7.533333	0.5	-0.015625
7.541667	0.5	-0.015625
7.550000	0.5	-0.015500
7.558333	0.5	-0.015500
7.566667	0.5	-0.015750
7.575000	0.5	-0.015750
7.583333	0.5	-0.015750
7.591667	0.5	-0.015375
7.600000	0.5	-0.015250
7.608333	0.5	-0.015125
7.616667	0.5	-0.015250
7.625000	0.5	-0.015375
7.633333	0.5	-0.015375
7.641667	0.5	-0.015500
7.650000	0.5	-0.015375
7.658333	0.5	-0.015125
7.666667	0.5	-0.015125
7.675000	0.5	-0.014875
7.683333	0.5	-0.014250
7.691667	0.5	-0.013875
7.700000	0.5	-0.013625
7.708333	0.5	-0.013875
7.716667	0.5	-0.014000
7.725000	0.5	-0.014125
7.733333	0.5	-0.014125
7.741667	0.5	-0.013875
7.750000	0.5	-0.014000
7.758333	0.5	-0.013750
7.766667	0.5	-0.013500
7.775000	0.5	-0.013125
7.783333	0.5	-0.013125
7.791667	0.5	-0.013250
7.800000	0.5	-0.013250
7.808333	0.5	-0.012875
7.816667	0.5	-0.012375
7.825000	0.5	-0.012375
7.833333	0.5	-0.012375
7.841667	0.5	-0.012375
7.850000	0.5	-0.012250
7.858333	0.5	-0.011875
7.866667	0.5	-0.011375
7.875000	0.5	-0.011250
7.883333	0.5	-0.011250
7.891667	0.5	-0.011000
7.900000	0.5	-0.010500
7.908333	0.5	-0.009875
7.916667	0.5	-0.009500
7.925000	0.5	-0.008750
7.933333	0.5	-0.008625
7.941667	0.5	-0.008875
7.950000	0.5	-0.008625
7.958333	0.5	-0.008375
7.966667	0.5	-0.008250
7.975000	0.5	-0.008500
7.983333	0.5	-0.008375
7.991667	0.5	-0.008250
8.000000	0.5	-0.008125
8.008333	0.5	-0.007750
8.016667	0.5	-0.007500
8.025000	0.5	-0.007375
8.033333	0.5	-0.007125
8.041667	0.5	-0.006750
8.050000	0.5	-0.006500
8.058333	0.5	-0.006375
8.066667	0.5	-0.005875
8.075000	0.5	-0.005625
8.083333	0.5	-0.005500
8.091667	0.5	-0.005625
8.100000	0.5	-0.005250
8.108333	0.5	-0.005375
8.116667	0.5	-0.005250
8.125000	0.5	-0.005375
8.133333	0.5	-0.005250
8.141667	0.5	-0.004875
8.150000	0.5	-0.004750
8.158333	0.5	-0.005375
8.166667	0.5	-0.005750
8.175000	0.5	-0.006125
8.183333	0.5	-0.006125
8.191667	0.5	-0.006125
8.200000	0.5	-0.007000
8.208333	0.5	-0.007250
8.216667	0.5	-0.007500
8.225000	0.5	-0.008000
8.233333	0.5	-0.008375
8.241667	0.5	-0.008500
8.250000	0.5	-0.008625
8.258333	0.5	-0.008625
8.266667	0.5	-0.008250
8.275000	0.5	-0.007875
8.283333	0.5	-0.008375
8.291667	0.5	-0.008500
8.300000	0.5	-0.008375
8.308333	0.5	-0.008750
8.316667	0.5	-0.009000
8.325000	0.5	-0.008625
8.333333	0.5	-0.008375
8.341667	0.5	-0.008750
8.350000	0.5	-0.009375
8.358333	0.5	-0.010125
8.366667	0.5	-0.010375
8.375000	0.5	-0.010250
8.383333	0.5	-0.010750
8.391667	0.5	-0.010625
8.400000	0.5	-0.011000
8.408333	0.5	-0.011500
8.416667	0.5	-0.011625
8.425000	0.5	-0.011625
8.433333	0.5	-0.011750
8.441667	0.5	-0.012000
8.450000	0.5	-0.012750
8.458333	0.5	-0.012875
8.466667	0.5	-0.012875
8.475000	0.5	-0.013375
8.483333	0.5	-0.013750
8.491667	0.5	-0.014250
8.500000	0.5	-0.014750
8.508333	0.5	-0.015125
8.516667	0.5	-0.015375
8.525000	0.5	-0.016000
8.533333	0.5	-0.016375
8.541667	0.5	-0.016375
8.550000	0.5	-0.016250
8.558333	0.5	-0.016500
8.566667	0.5	-0.016750
8.575000	0.5	-0.017000
8.583333	0.5	-0.017000
8.591667	0.5	-0.017250
8.600000	0.5	-0.017250
8.608333	0.5	-0.017000
8.616667	0.5	-0.016875
8.625000	0.5	-0.016500
8.633333	0.5	-0.016250
8.641667	0.5	-0.016250
8.650000	0.5	-0.015250
8.658333	0.5	-0.014375
8.666667	0.5	-0.013375
8.675000	0.5	-0.012125
8.683333	0.5	-0.011250
8.691667	0.5	-0.010000
8.700000	0.5	-0.008250
8.708333	0.5	-0.007125
8.716667	0.5	-0.005625
8.725000	0.5	-0.004375
8.733333	0.5	-0.003250
8.741667	0.5	-0.001375
8.750000	0.5	-0.000125
8.758333	0.5	0.000500
8.766667	0.5	0.001375
8.775000	0.5	0.002000
8.783333	0.5	0.002500
8.791667	0.5	0.002750
8.800000	0.5	0.003250
8.808333	0.5	0.003000
8.816667	0.5	0.002750
8.825000	0.5	0.002375
8.833333	0.5	0.001750
8.841667	0.5	0.001125
8.850000	0.5	0.000375
8.858333	0.5	-0.000875
8.866667	0.5	-0.001750
8.875000	0.5	-0.003250
8.883333	0.5	-0.004000
8.891667	0.5	-0.005000
8.900000	0.5	-0.005750
8.908333	0.5	-0.006625
8.916667	0.5	-0.007250
8.925000	0.5	-0.008125
8.933333	0.5	-0.008750
8.941667	0.5	-0.009125
8.950000	0.5	-0.009500
8.958333	0.5	-0.010000
8.966667	0.5	-0.010500
8.975000	0.5	-0.010500
8.983333	0.5	-0.010625
8.991667	0.5	-0.010750
9.000000	0.5	-0.011000
9.008333	0.5	-0.010750
9.016667	0.5	-0.010250
9.025000	0.5	-0.010375
9.033333	0.5	-0.009750
9.041667	0.5	-0.009500
9.050000	0.5	-0.009375
9.058333	0.5	-0.009000
9.066667	0.5	-0.008500
9.075000	0.5	-0.008250
9.083333	0.5	-0.008000
9.091667	0.5	-0.008000
9.100000	0.5	-0.007625
9.108333	0.5	-0.007500
9.116667	0.5	-0.007500
9.125000	0.5	-0.007250
9.133333	0.5	-0.006625
9.141667	0.5	-0.006375
9.150000	0.5	-0.006250
9.158333	0.5	-0.005875
9.166667	0.5	-0.006000
9.175000	0.5	-0.006250
9.183333	0.5	-0.006250
9.191667	0.5	-0.006125
9.200000	0.5	-0.006125
9.208333	0.5	-0.006125
9.216667	0.5	-0.006375
9.225000	0.5	-0.006250
9.233333	0.5	-0.006250
9.241667	0.5	-0.006250
9.250000	0.5	-0.005875
9.258333	0.5	-0.005750
9.266667	0.5	-0.005000
9.275000	0.5	-0.005250
9.283333	0.5	-0.005375
9.291667	0.5	-0.005125
9.300000	0.5	-0.004875
9.308333	0.5	-0.004375
9.316667	0.5	-0.004000
9.325000	0.5	-0.004000
9.333333	0.5	-0.003625
9.341667	0.5	-0.003250
9.350000	0.5	-0.003375
9.358333	0.5	-0.003000
9.366667	0.5	-0.002750
9.375000	0.5	-0.003125
9.383333	0.5	-0.002750
9.391667	0.5	-0.002375
9.400000	0.5	-0.001875
9.408333	0.5	-0.001375
9.416667	0.5	-0.001875
9.425000	0.5	-0.001875
9.433333	0.5	-0.002000
9.441667	0.5	-0.001750
9.450000	0.5	-0.002000
9.458333	0.5	-0.002250
9.466667	0.5	-0.002750
9.475000	0.5	-0.003000
9.483333	0.5	-0.003000
9.491667	0.5	-0.003375
9.500000	0.5	-0.003750
9.508333	0.5	-0.004375
9.516667	0.5	-0.005000
9.525000	0.5	-0.005250
9.533333	0.5	-0.005750
9.541667	0.5	-0.006375
9.550000	0.5	-0.006750
9.558333	0.5	-0.007000
9.566667	0.5	-0.007000
9.575000	0.5	-0.007250
9.583333	0.5	-0.007250
9.591667	0.5	-0.007375
9.600000	0.5	-0.008375
9.608333	0.5	-0.008875
9.616667	0.5	-0.009250
9.625000	0.5	-0.009500
9.633333	0.5	-0.010000
9.641667	0.5	-0.010750
9.650000	0.5	-0.010875
9.658333	0.5	-0.011250
9.666667	0.5	-0.011875
9.675000	0.5	-0.012125
9.683333	0.5	-0.012250
9.691667	0.5	-0.012125
9.700000	0.5	-0.012500
9.708333	0.5	-0.012625
9.716667	0.5	-0.012750
9.725000	0.5	-0.012750
9.733333	0.5	-0.012750
9.741667	0.5	-0.012750
9.750000	0.5	-0.012875
9.758333	0.5	-0.012625
9.766667	0.5	-0.012500
9.775000	0.5	-0.012625
9.783333	0.5	-0.012750
9.791667	0.5	-0.012750
9.800000	0.5	-0.012875
9.808333	0.5	-0.013000
9.816667	0.5	-0.012375
9.825000	0.5	-0.012000
9.833333	0.5	-0.011875
9.841667	0.5	-0.011500
9.850000	0.5	-0.011000
9.858333	0.5	-0.010625
9.866667	0.5	-0.010375
9.875000	0.5	-0.010125
9.883333	0.5	-0.009875
9.891667	0.5	-0.009375
9.900000	0.5	-0.008875
9.908333	0.5	-0.008625
9.916667	0.5	-0.008250
9.925000	0.5	-0.007625
9.933333	0.5	-0.007250
9.941667	0.5	-0.006750
9.950000	0.5	-0.006875
9.958333	0.5	-0.007000
9.966667	0.5	-0.006500
9.975000	0.5	-0.006000
9.983333	0.5	-0.005375
9.991667	0.5	-0.005250
10.000000	0.5	-0.004875
10.008333	0.5	-0.004625
10.016667	0.5	-0.004875
10.025000	0.5	-0.004500
10.033333	0.5	-0.004000
10.041667	0.5	-0.003750
10.050000	0.5	-0.003250
10.058333	0.5	-0.003000
10.066667	0.5	-0.002500
10.075000	0.5	-0.002125
10.083333	0.5	-0.001625
10.091667	0.5	-0.001125
10.100000	0.5	-0.000625
10.108333	0.5	-0.000125
10.116667	0.5	0.000125
10.125000	0.5	0.001000
10.133333	0.5	0.001750
10.141667	0.5	0.002625
10.150000	0.5	0.003875
10.158333	0.5	0.005500
10.166667	0.5	0.007375
10.175000	0.5	0.009500
10.183333	0.5	0.012000
10.191667	0.5	0.014625
10.200000	0.5	0.018250
10.208333	0.5	0.022375
10.216667	0.5	0.027500
10.225000	0.5	0.033250
10.233333	0.5	0.039875
10.241667	0.5	0.048000
10.250000	0.5	0.057125
10.258333	0.5	0.068250
10.266667	0.5	0.081500
10.275000	0.5	0.097750
10.283333	0.5	0.117250
10.291667	0.5	0.139625
10.300000	0.5	0.166125
10.308333	0.5	0.198500
10.316667	0.5	0.237375
10.325000	0.5	0.284000
10.333333	0.5	0.340375
10.341667	0.5	0.407750
10.350000	0.5	0.487750
10.358333	0.5	0.583000
10.366667	0.5	0.695750
10.375000	0.5	0.828125
10.383333	0.5	0.982875
10.391667	0.5	1.163250
10.400000	0.5	1.371625
10.408333	0.5	1.611125
10.416667	0.5	1.884125
10.425000	0.5	2.192500
10.433333	0.5	2.538000
10.441667	0.5	2.922375
10.450000	0.5	3.345375
10.458333	0.5	3.806750
10.466667	0.5	4.305625
10.475000	0.5	4.840125
10.483333	0.5	5.406250
10.491667	0.5	5.998875
10.500000	0.5	6.612875
10.508333	0.5	7.242500
10.516667	0.5	7.880125
10.525000	0.5	8.518125
10.533333	0.5	9.146750
10.541667	0.5	9.757625
10.550000	0.5	10.341125
10.558333	0.5	10.888750
10.566667	0.5	11.391000
10.575000	0.5	11.839875
10.583333	0.5	12.228000
10.591667	0.5	12.549375
10.600000	0.5	12.798625
10.608333	0.5	12.972750
10.616667	0.5	13.068750
10.625000	0.5	13.086000
10.633333	0.5	13.025500
10.641667	0.5	12.889125
10.650000	0.5	12.680500
10.658333	0.5	12.404000
10.666667	0.5	12.065125
10.675000	0.5	11.671000
10.683333	0.5	11.228250
10.691667	0.5	10.745125
10.700000	0.5	10.228250
10.708333	0.5	9.686500
10.716667	0.5	9.127500
10.725000	0.5	8.558375
10.733333	0.5	7.986125
10.741667	0.5	7.417375
10.750000	0.5	6.857625
10.758333	0.5	6.312500
10.766667	0.5	5.786000
10.775000	0.5	5.281500
10.783333	0.5	4.801500
10.791667	0.5	4.348125
10.800000	0.5	3.923125
10.808333	0.5	3.526750
10.816667	0.5	3.159625
10.825000	0.5	2.821750
10.833333	0.5	2.512250
10.841667	0.5	2.230000
10.850000	0.5	1.974375
10.858333	0.5	1.743875
10.866667	0.5	1.537000
10.875000	0.5	1.352125
10.883333	0.5	1.187375
10.891667	0.5	1.041000
10.900000	0.5	0.911500
10.908333	0.5	0.797250
10.916667	0.5	0.697375
10.925000	0.5	0.609000
10.933333	0.5	0.532000
10.941667	0.5	0.465000
10.950000	0.5	0.406625
10.958333	0.5	0.355750
10.966667	0.5	0.311500
10.975000	0.5	0.272875
10.983333	0.5	0.239250
10.991667	0.5	0.210375
11.000000	0.5	0.185375
11.008333	0.5	0.163375
11.016667	0.5	0.144125
11.025000	0.5	0.127625
11.033333	0.5	0.113125
11.041667	0.5	0.101000
11.050000	0.5	0.089875
11.058333	0.5	0.080625
11.066667	0.5	0.072500
11.075000	0.5	0.065125
11.083333	0.5	0.058750
11.091667	0.5	0.053250
11.100000	0.5	0.048250
11.108333	0.5	0.043500
11.116667	0.5	0.039625
11.125000	0.5	0.036250
11.133333	0.5	0.033125
11.141667	0.5	0.030375
11.150000	0.5	0.028000
11.158333	0.5	0.026125
11.166667	0.5	0.024250
11.175000	0.5	0.022625
11.183333	0.5	0.021250
11.191667	0.5	0.019875
11.200000	0.5	0.018625
11.208333	0.5	0.017625
11.216667	0.5	0.017000
11.225000	0.5	0.015875
11.233333	0.5	0.014875
11.241667	0.5	0.014375
11.250000	0.5	0.014125
11.258333	0.5	0.013750
11.266667	0.5	0.013625
11.275000	0.5	0.013250
11.283333	0.5	0.013125
11.291667	0.5	0.012875
11.300000	0.5	0.012625
11.308333	0.5	0.012625
11.316667	0.5	0.012750
11.325000	0.5	0.012625
11.333333	0.5	0.012500
11.341667	0.5	0.012375
11.350000	0.5	0.012625
11.358333	0.5	0.013375
11.366667	0.5	0.013375
11.375000	0.5	0.013375
11.383333	0.5	0.013375
11.391667	0.5	0.013375
11.400000	0.5	0.013750
11.408333	0.5	0.014000
11.416667	0.5	0.014125
11.425000	0.5	0.014500
11.433333	0.5	0.014750
11.441667	0.5	0.014375
11.450000	0.5	0.014875
11.458333	0.5	0.015625
11.466667	0.5	0.016000
11.475000	0.5	0.015875
11.483333	0.5	0.016125
11.491667	0.5	0.016625
11.500000	0.5	0.016875
11.508333	0.5	0.017375
11.516667	0.5	0.017625
11.525000	0.5	0.018125
11.533333	0.5	0.018375
11.541667	0.5	0.018500
11.550000	0.5	0.019000
11.558333	0.5	0.019375
11.566667	0.5	0.019500
11.575000	0.5	0.019500
11.583333	0.5	0.020000
11.591667	0.5	0.020625
11.600000	0.5	0.021125
11.608333	0.5	0.021250
11.616667	0.5	0.021375
11.625000	0.5	0.021500
11.633333	0.5	0.022000
11.641667	0.5	0.022500
11.650000	0.5	0.022750
11.658333	0.5	0.022625
11.666667	0.5	0.022375
11.675000	0.5	0.021500
11.683333	0.5	0.021000
11.691667	0.5	0.020375
11.700000	0.5	0.019625
11.708333	0.5	0.018875
11.716667	0.5	0.018000
11.725000	0.5	0.017125
11.733333	0.5	0.016375
11.741667	0.5	0.015625
11.750000	0.5	0.014625
11.758333	0.5	0.013625
11.766667	0.5	0.012625
11.775000	0.5	0.011250
11.783333	0.5	0.010125
11.791667	0.5	0.009375
11.800000	0.5	0.008500
11.808333	0.5	0.007125
11.816667	0.5	0.006250
11.825000	0.5	0.005125
11.833333	0.5	0.004375
11.841667	0.5	0.003125
11.850000	0.5	0.002000
11.858333	0.5	0.000750
11.866667	0.5	-0.000125
11.875000	0.5	-0.000750
11.883333	0.5	-0.001375
11.891667	0.5	-0.001875
11.900000	0.5	-0.002625
11.908333	0.5	-0.003625
11.916667	0.5	-0.004250
11.925000	0.5	-0.004500
11.933333	0.5	-0.004625
11.941667	0.5	-0.004875
11.950000	0.5	-0.005625
11.958333	0.5	-0.006000
11.966667	0.5	-0.006375
11.975000	0.5	-0.006500
11.983333	0.5	-0.006625
11.991667	0.5	-0.007250
12.000000	0.5	-0.006875
12.008333	0.5	-0.006875
12.016667	0.5	-0.006875
12.025000	0.5	-0.006750
12.033333	0.5	-0.006375
12.041667	0.5	-0.006375
12.050000	0.5	-0.006250
12.058333	0.5	-0.006500
12.066667	0.5	-0.006375
12.075000	0.5	-0.006500
12.083333	0.5	-0.006500
12.091667	0.5	-0.006250
12.100000	0.5	-0.006250
12.108333	0.5	-0.006375
12.116667	0.5	-0.006750
12.125000	0.5	-0.006625
12.133333	0.5	-0.006375
12.141667	0.5	-0.006625
12.150000	0.5	-0.006500
12.158333	0.5	-0.006250
12.166667	0.5	-0.006000
12.175000	0.5	-0.005750
12.183333	0.5	-0.005625
12.191667	0.5	-0.006000
12.200000	0.5	-0.006500
12.208333	0.5	-0.006750
12.216667	0.5	-0.007000
12.225000	0.5	-0.007000
12.233333	0.5	-0.007500
12.241667	0.5	-0.007500
12.250000	0.5	-0.007500
12.258333	0.5	-0.007500
12.266667	0.5	-0.007500
12.275000	0.5	-0.007875
12.283333	0.5	-0.008250
12.291667	0.5	-0.008750
12.300000	0.5	-0.009250
12.308333	0.5	-0.009125
12.316667	0.5	-0.009000
12.325000	0.5	-0.009250
12.333333	0.5	-0.009500
12.341667	0.5	-0.009750
12.350000	0.5	-0.010500
12.358333	0.5	-0.011000
12.366667	0.5	-0.011500
12.375000	0.5	-0.011750
12.383333	0.5	-0.012375
12.391667	0.5	-0.012875
12.400000	0.5	-0.013125
12.408333	0.5	-0.013000
12.416667	0.5	-0.013375
12.425000	0.5	-0.014000
12.433333	0.5	-0.014375
12.441667	0.5	-0.014750
12.450000	0.5	-0.015375
12.458333	0.5	-0.015875
12.466667	0.5	-0.016625
12.475000	0.5	-0.017250
12.483333	0.5	-0.017500
12.491667	0.5	-0.018125
12.500000	0.5	-0.018625
12.508333	0.5	-0.018875
12.516667	0.5	-0.019125
12.525000	0.5	-0.019500
12.533333	0.5	-0.020000
12.541667	0.5	-0.020500
12.550000	0.5	-0.020875
12.558333	0.5	-0.021000
12.566667	0.5	-0.020750
12.575000	0.5	-0.020875
12.583333	0.5	-0.020750
12.591667	0.5	-0.020750
12.600000	0.5	-0.021250
12.608333	0.5	-0.021125
12.616667	0.5	-0.020500
12.625000	0.5	-0.020500
12.633333	0.5	-0.020250
12.641667	0.5	-0.020375
12.650000	0.5	-0.020000
12.658333	0.5	-0.019375
12.666667	0.5	-0.018875
12.675000	0.5	-0.018625
12.683333	0.5	-0.018500
12.691667	0.5	-0.018250
12.700000	0.5	-0.018000
12.708333	0.5	-0.017625
12.716667	0.5	-0.017625
12.725000	0.5	-0.017250
12.733333	0.5	-0.017125
12.741667	0.5	-0.016750
12.750000	0.5	-0.016375
12.758333	0.5	-0.016250
12.766667	0.5	-0.016250
12.775000	0.5	-0.016250
12.783333	0.5	-0.016500
12.791667	0.5	-0.016375
12.800000	0.5	-0.016125
12.808333	0.5	-0.016250
12.816667	0.5	-0.016250
12.825000	0.5	-0.015750
12.833333	0.5	-0.015750
12.841667	0.5	-0.015750
12.850000	0.5	-0.016125
12.858333	0.5	-0.016375
12.866667	0.5	-0.016375
12.875000	0.5	-0.016625
12.883333	0.5	-0.016750
12.891667	0.5	-0.016750
12.900000	0.5	-0.017000
12.908333	0.5	-0.017000
12.916667	0.5	-0.017125
12.925000	0.5	-0.017250
12.933333	0.5	-0.017375
12.941667	0.5	-0.017625
12.950000	0.5	-0.017500
12.958333	0.5	-0.017125
12.966667	0.5	-0.016875
12.975000	0.5	-0.017375
12.983333	0.5	-0.016750
12.991667	0.5	-0.016625
13.000000	0.5	-0.016500
13.008333	0.5	-0.017000
13.016667	0.5	-0.016875
13.025000	0.5	-0.016750
13.033333	0.5	-0.016750
13.041667	0.5	-0.016500
13.050000	0.5	-0.016375
13.058333	0.5	-0.016375
13.066667	0.5	-0.016000
13.075000	0.5	-0.015875
13.083333	0.5	-0.015500
13.091667	0.5	-0.015250
13.100000	0.5	-0.015250
13.108333	0.5	-0.015000
13.116667	0.5	-0.014500
13.125000	0.5	-0.014500
13.133333	0.5	-0.014250
13.141667	0.5	-0.013625
13.150000	0.5	-0.013375
13.158333	0.5	-0.013500
13.166667	0.5	-0.012875
13.175000	0.5	-0.013000
13.183333	0.5	-0.013000
13.191667	0.5	-0.013000
13.200000	0.5	-0.012750
13.208333	0.5	-0.012375
13.216667	0.5	-0.011875
13.225000	0.5	-0.011625
13.233333	0.5	-0.011125
13.241667	0.5	-0.011750
13.250000	0.5	-0.011750
13.258333	0.5	-0.011625
13.266667	0.5	-0.011500
13.275000	0.5	-0.011375
13.283333	0.5	-0.011625
13.291667	0.5	-0.011750
13.300000	0.5	-0.011625
13.308333	0.5	-0.011375
13.316667	0.5	-0.011000
13.325000	0.5	-0.011125
13.333333	0.5	-0.010750
13.341667	0.5	-0.010750
13.350000	0.5	-0.010750
13.358333	0.5	-0.011125
13.366667	0.5	-0.011125
13.375000	0.5	-0.010750
13.383333	0.5	-0.010500
13.391667	0.5	-0.010125
13.400000	0.5	-0.010000
13.408333	0.5	-0.010250
13.416667	0.5	-0.010500
13.425000	0.5	-0.010375
13.433333	0.5	-0.010375
13.441667	0.5	-0.010250
13.450000	0.5	-0.010125
13.458333	0.5	-0.009875
13.466667	0.5	-0.010250
13.475000	0.5	-0.010250
13.483333	0.5	-0.010375
13.491667	0.5	-0.010625
13.500000	0.5	-0.010250
13.508333	0.5	-0.010500
13.516667	0.5	-0.010500
13.525000	0.5	-0.010375
13.533333	0.5	-0.010125
13.541667	0.5	-0.010625
13.550000	0.5	-0.011125
13.558333	0.5	-0.011000
13.566667	0.5	-0.011000
13.575000	0.5	-0.011125
13.583333	0.5	-0.010625
13.591667	0.5	-0.010625
13.600000	0.5	-0.010625
13.608333	0.5	-0.010875
13.616667	0.5	-0.011125
13.625000	0.5	-0.011250
13.633333	0.5	-0.012000
13.641667	0.5	-0.012250
13.650000	0.5	-0.012250
13.658333	0.5	-0.012875
13.666667	0.5	-0.013000
13.675000	0.5	-0.013250
13.683333	0.5	-0.013375
13.691667	0.5	-0.013750
13.700000	0.5	-0.014375
13.708333	0.5	-0.014500
13.716667	0.5	-0.014875
13.725000	0.5	-0.015125
13.733333	0.5	-0.015250
13.741667	0.5	-0.015625
13.750000	0.5	-0.016500
13.758333	0.5	-0.016750
13.766667	0.5	-0.016750
13.775000	0.5	-0.016875
13.783333	0.5	-0.017375
13.791667	0.5	-0.017375
13.800000	0.5	-0.017625
13.808333	0.5	-0.018000
13.816667	0.5	-0.018750
13.825000	0.5	-0.019375
13.833333	0.5	-0.019250
13.841667	0.5	-0.019375
13.850000	0.5	-0.019500
13.858333	0.5	-0.019500
13.866667	0.5	-0.019500
13.875000	0.5	-0.019375
13.883333	0.5	-0.019250
13.891667	0.5	-0.019375
13.900000	0.5	-0.019125
13.908333	0.5	-0.019125
13.916667	0.5	-0.019125
13.925000	0.5	-0.019750
13.933333	0.5	-0.019125
13.941667	0.5	-0.019125
13.950000	0.5	-0.019000
13.958333	0.5	-0.019125
13.966667	0.5	-0.019125
13.975000	0.5	-0.019250
13.983333	0.5	-0.019500
13.991667	0.5	-0.019125
14.000000	0.5	-0.018875
14.008333	0.5	-0.018750
14.016667	0.5	-0.018750
14.025000	0.5	-0.018750
14.033333	0.5	-0.019000
14.041667	0.5	-0.018625
14.050000	0.5	-0.018625
14.058333	0.5	-0.018625
14.066667	0.5	-0.018750
14.075000	0.5	-0.018750
14.083333	0.5	-0.018375
14.091667	0.5	-0.018500
14.100000	0.5	-0.018500
14.108333	0.5	-0.018375
14.116667	0.5	-0.018375
14.125000	0.5	-0.018250
14.133333	0.5	-0.018250
14.141667	0.5	-0.018125
14.150000	0.5	-0.018000
14.158333	0.5	-0.018000
14.166667	0.5	-0.017625
14.175000	0.5	-0.017750
14.183333	0.5	-0.018250
14.191667	0.5	-0.018375
14.200000	0.5	-0.018250
14.208333	0.5	-0.018625
14.216667	0.5	-0.018625
14.225000	0.5	-0.018875
14.233333	0.5	-0.018625
14.241667	0.5	-0.018875
14.250000	0.5	-0.018625
14.258333	0.5	-0.018625
14.266667	0.5	-0.018375
14.275000	0.5	-0.018250
14.283333	0.5	-0.018250
14.291667	0.5	-0.017875
14.300000	0.5	-0.018000
14.308333	0.5	-0.018000
14.316667	0.5	-0.017875
14.325000	0.5	-0.018000
14.333333	0.5	-0.018125
14.341667	0.5	-0.018250
14.350000	0.5	-0.018000
14.358333	0.5	-0.017625
14.366667	0.5	-0.017625
14.375000	0.5	-0.017250
14.383333	0.5	-0.016625
14.391667	0.5	-0.016625
14.400000	0.5	-0.016125
14.408333	0.5	-0.016125
14.416667	0.5	-0.016250
14.425000	0.5	-0.016250
14.433333	0.5	-0.016000
14.441667	0.5	-0.015875
14.450000	0.5	-0.015375
14.458333	0.5	-0.015000
14.466667	0.5	-0.014375
14.475000	0.5	-0.014125
14.483333	0.5	-0.013750
14.491667	0.5	-0.013500
14.500000	0.5	-0.013250
14.508333	0.5	-0.012750
14.516667	0.5	-0.012625
14.525000	0.5	-0.012500
14.533333	0.5	-0.012500
14.541667	0.5	-0.012000
14.550000	0.5	-0.011500
14.558333	0.5	-0.011875
14.566667	0.5	-0.012000
14.575000	0.5	-0.011875
14.583333	0.5	-0.011750
14.591667	0.5	-0.011625
14.600000	0.5	-0.011500
14.608333	0.5	-0.011250
14.616667	0.5	-0.011500
14.625000	0.5	-0.011375
14.633333	0.5	-0.010125
14.641667	0.5	-0.009750
14.650000	0.5	-0.009250
14.658333	0.5	-0.009375
14.666667	0.5	-0.009250
14.675000	0.5	-0.009250
14.683333	0.5	-0.009000
14.691667	0.5	-0.009000
14.700000	0.5	-0.009000
14.708333	0.5	-0.009375
14.716667	0.5	-0.009250
14.725000	0.5	-0.009125
14.733333	0.5	-0.008750
14.741667	0.5	-0.008625
14.750000	0.5	-0.008500
14.758333	0.5	-0.008375
14.766667	0.5	-0.008125
14.775000	0.5	-0.008375
14.783333	0.5	-0.008375
14.791667	0.5	-0.008250
14.800000	0.5	-0.008250
14.808333	0.5	-0.007750
14.816667	0.5	-0.007625
14.825000	0.5	-0.007875
14.833333	0.5	-0.008250
14.841667	0.5	-0.008250
14.850000	0.5	-0.007750
14.858333	0.5	-0.007625
14.866667	0.5	-0.007875
14.875000	0.5	-0.008125
14.883333	0.5	-0.008500
14.891667	0.5	-0.008625
14.900000	0.5	-0.008750
14.908333	0.5	-0.008750
14.916667	0.5	-0.008375
14.925000	0.5	-0.008500
14.933333	0.5	-0.008750
14.941667	0.5	-0.008750
14.950000	0.5	-0.009000
14.958333	0.5	-0.009375
14.966667	0.5	-0.009875
14.975000	0.5	-0.010125
14.983333	0.5	-0.010125
14.991667	0.5	-0.010250
15.000000	0.5	-0.010250
15.008333	0.5	-0.010625
15.016667	0.5	-0.011125
15.025000	0.5	-0.011375
15.033333	0.5	-0.011625
15.041667	0.5	-0.012125
15.050000	0.5	-0.012500
15.058333	0.5	-0.012625
15.066667	0.5	-0.013250
15.075000	0.5	-0.013625
15.083333	0.5	-0.014500
15.091667	0.5	-0.015000
15.100000	0.5	-0.015625
15.108333	0.5	-0.016375
15.116667	0.5	-0.017375
15.125000	0.5	-0.018500
15.133333	0.5	-0.019000
15.141667	0.5	-0.019500
15.150000	0.5	-0.019625
15.158333	0.5	-0.020375
15.166667	0.5	-0.021000
15.175000	0.5	-0.021375
15.183333	0.5	-0.021750
15.191667	0.5	-0.022500
15.200000	0.5	-0.023375
15.208333	0.5	-0.024250
15.216667	0.5	-0.024750
15.225000	0.5	-0.025625
15.233333	0.5	-0.026125
15.241667	0.5	-0.026875
15.250000	0.5	-0.027500
15.258333	0.5	-0.028375
15.266667	0.5	-0.029500
15.275000	0.5	-0.029875
15.283333	0.5	-0.030125
15.291667	0.5	-0.030750
15.300000	0.5	-0.031000
15.308333	0.5	-0.031750
15.316667	0.5	-0.032250
15.325000	0.5	-0.032375
15.333333	0.5	-0.032750
15.341667	0.5	-0.033000
15.350000	0.5	-0.033500
15.358333	0.5	-0.034000
15.366667	0.5	-0.034375
15.375000	0.5	-0.034500
15.383333	0.5	-0.034750
15.391667	0.5	-0.034500
15.400000	0.5	-0.034750
15.408333	0.5	-0.034875
15.416667	0.5	-0.034750
15.425000	0.5	-0.034125
15.433333	0.5	-0.033625
15.441667	0.5	-0.033875
15.450000	0.5	-0.033750
15.458333	0.5	-0.033750
15.466667	0.5	-0.033500
15.475000	0.5	-0.033000
15.483333	0.5	-0.033000
15.491667	0.5	-0.033000
15.500000	0.5	-0.032750
15.508333	0.5	-0.032750
15.516667	0.5	-0.032500
15.525000	0.5	-0.032000
15.533333	0.5	-0.032125
15.541667	0.5	-0.032375
15.550000	0.5	-0.032125
15.558333	0.5	-0.031625
15.566667	0.5	-0.031250
15.575000	0.5	-0.031375
15.583333	0.5	-0.031125
15.591667	0.5	-0.030500
15.600000	0.5	-0.030250
15.608333	0.5	-0.030500
15.616667	0.5	-0.030375
15.625000	0.5	-0.030000
15.633333	0.5	-0.029250
15.641667	0.5	-0.028375
15.650000	0.5	-0.028250
15.658333	0.5	-0.028125
15.666667	0.5	-0.028250
15.675000	0.5	-0.028500
15.683333	0.5	-0.028875
15.691667	0.5	-0.028750
15.700000	0.5	-0.028625
15.708333	0.5	-0.029000
15.716667	0.5	-0.029000
15.725000	0.5	-0.028750
15.733333	0.5	-0.028750
15.741667	0.5	-0.028625
15.750000	0.5	-0.028750
15.758333	0.5	-0.028625
15.766667	0.5	-0.028625
15.775000	0.5	-0.028500
15.783333	0.5	-0.028500
15.791667	0.5	-0.028875
15.800000	0.5	-0.028875
15.808333	0.5	-0.029125
15.816667	0.5	-0.029250
15.825000	0.5	-0.029000
15.833333	0.5	-0.028750
15.841667	0.5	-0.028875
15.850000	0.5	-0.029375
15.858333	0.5	-0.030125
15.866667	0.5	-0.030125
15.875000	0.5	-0.030125
15.883333	0.5	-0.030125
15.891667	0.5	-0.030000
15.900000	0.5	-0.029875
15.908333	0.5	-0.029625
15.916667	0.5	-0.029500
15.925000	0.5	-0.029500
15.933333	0.5	-0.029500
15.941667	0.5	-0.029625
15.950000	0.5	-0.029750
15.958333	0.5	-0.029875
15.966667	0.5	-0.030125
15.975000	0.5	-0.030500
15.983333	0.5	-0.030500
15.991667	0.5	-0.030625
16.000000	0.5	-0.030750
16.008333	0.5	-0.030625
16.016667	0.5	-0.030750
16.025000	0.5	-0.031000
16.033333	0.5	-0.031000
16.041667	0.5	-0.031125
16.050000	0.5	-0.030875
16.058333	0.5	-0.031000
16.066667	0.5	-0.031250
16.075000	0.5	-0.031500
16.083333	0.5	-0.031750
16.091667	0.5	-0.032500
16.100000	0.5	-0.032250
16.108333	0.5	-0.031875
16.116667	0.5	-0.031875
16.125000	0.5	-0.032125
16.133333	0.5	-0.031750
16.141667	0.5	-0.031500
16.150000	0.5	-0.031625
16.158333	0.5	-0.032000
16.166667	0.5	-0.032250
16.175000	0.5	-0.032000
16.183333	0.5	-0.032125
16.191667	0.5	-0.032125
16.200000	0.5	-0.032125
16.208333	0.5	-0.032375
16.216667	0.5	-0.032250
16.225000	0.5	-0.032375
16.233333	0.5	-0.032750
16.241667	0.5	-0.032375
16.250000	0.5	-0.032125
16.258333	0.5	-0.032000
16.266667	0.5	-0.032625
16.275000	0.5	-0.033000
16.283333	0.5	-0.032750
16.291667	0.5	-0.032125
16.300000	0.5	-0.032125
16.308333	0.5	-0.032500
16.316667	0.5	-0.032125
16.325000	0.5	-0.032125
16.333333	0.5	-0.032000
16.341667	0.5	-0.032250
16.350000	0.5	-0.032375
16.358333	0.5	-0.032375
16.366667	0.5	-0.032625
16.375000	0.5	-0.032750
16.383333	0.5	-0.033125
16.391667	0.5	-0.033000
16.400000	0.5	-0.032625
16.408333	0.5	-0.033250
16.416667	0.5	-0.033500
16.425000	0.5	-0.033625
16.433333	0.5	-0.033750
16.441667	0.5	-0.033750
16.450000	0.5	-0.033500
16.458333	0.5	-0.033875
16.466667	0.5	-0.034000
16.475000	0.5	-0.034000
16.483333	0.5	-0.033750
16.491667	0.5	-0.033625
16.500000	0.5	-0.033750
16.508333	0.5	-0.033875
16.516667	0.5	-0.033750
16.525000	0.5	-0.033750
16.533333	0.5	-0.033875
16.541667	0.5	-0.034250
16.550000	0.5	-0.034000
16.558333	0.5	-0.034000
16.566667	0.5	-0.034000
16.575000	0.5	-0.034000
16.583333	0.5	-0.033750
16.591667	0.5	-0.033750
16.600000	0.5	-0.033375
16.608333	0.5	-0.033750
16.616667	0.5	-0.033750
16.625000	0.5	-0.033125
16.633333	0.5	-0.032500
16.641667	0.5	-0.031875
16.650000	0.5	-0.031750
16.658333	0.5	-0.031625
16.666667	0.5	-0.031250
16.675000	0.5	-0.030375
16.683333	0.5	-0.029875
16.691667	0.5	-0.029875
16.700000	0.5	-0.029500
16.708333	0.5	-0.029375
16.716667	0.5	-0.028875
16.725000	0.5	-0.028875
16.733333	0.5	-0.028500
16.741667	0.5	-0.028000
16.750000	0.5	-0.027500
16.758333	0.5	-0.027375
16.766667	0.5	-0.027125
16.775000	0.5	-0.026875
16.783333	0.5	-0.026500
16.791667	0.5	-0.026125
16.800000	0.5	-0.025625
16.808333	0.5	-0.025500
16.816667	0.5	-0.025125
16.825000	0.5	-0.024750
16.833333	0.5	-0.024500
16.841667	0.5	-0.024625
16.850000	0.5	-0.024375
16.858333	0.5	-0.024250
16.866667	0.5	-0.024250
16.875000	0.5	-0.023750
16.883333	0.5	-0.023375
16.891667	0.5	-0.023000
16.900000	0.5	-0.023125
16.908333	0.5	-0.023625
16.916667	0.5	-0.023875
16.925000	0.5	-0.023875
16.933333	0.5	-0.024250
16.941667	0.5	-0.024500
16.950000	0.5	-0.024375
16.958333	0.5	-0.024875
16.966667	0.5	-0.025250
16.975000	0.5	-0.025750
16.983333	0.5	-0.025750
16.991667	0.5	-0.026375
17.000000	0.5	-0.027000
17.008333	0.5	-0.027625
17.016667	0.5	-0.028250
17.025000	0.5	-0.028875
17.033333	0.5	-0.029625
17.041667	0.5	-0.030625
17.050000	0.5	-0.031250
17.058333	0.5	-0.032750
17.066667	0.5	-0.034375
17.075000	0.5	-0.035750
17.083333	0.5	-0.037000
17.091667	0.5	-0.038375
17.100000	0.5	-0.040125
17.108333	0.5	-0.041875
17.116667	0.5	-0.044000
17.125000	0.5	-0.046125
17.133333	0.5	-0.048500
17.141667	0.5	-0.050750
17.150000	0.5	-0.053125
17.158333	0.5	-0.056250
17.166667	0.5	-0.059250
17.175000	0.5	-0.062625
17.183333	0.5	-0.066375
17.191667	0.5	-0.069500
17.200000	0.5	-0.073000
17.208333	0.5	-0.076625
17.216667	0.5	-0.080500
17.225000	0.5	-0.084750
17.233333	0.5	-0.088500
17.241667	0.5	-0.092000
17.250000	0.5	-0.096000
17.258333	0.5	-0.100125
17.266667	0.5	-0.103375
17.275000	0.5	-0.106375
17.283333	0.5	-0.109625
17.291667	0.5	-0.112750
17.300000	0.5	-0.115000
17.308333	0.5	-0.117250
17.316667	0.5	-0.119625
17.325000	0.5	-0.121375
17.333333	0.5	-0.122250
17.341667	0.5	-0.123125
17.350000	0.5	-0.123375
17.358333	0.5	-0.122500
17.366667	0.5	-0.121750
17.375000	0.5	-0.120500
17.383333	0.5	-0.119000
17.391667	0.5	-0.117500
17.400000	0.5	-0.115125
17.408333	0.5	-0.112625
17.416667	0.5	-0.109500
17.425000	0.5	-0.106125
17.433333	0.5	-0.102750
17.441667	0.5	-0.099750
17.450000	0.5	-0.096500
17.458333	0.5	-0.093125
17.466667	0.5	-0.089375
17.475000	0.5	-0.085500
17.483333	0.5	-0.081750
17.491667	0.5	-0.077750
17.500000	0.5	-0.073875
17.508333	0.5	-0.070375
17.516667	0.5	-0.067250
17.525000	0.5	-0.064125
17.533333	0.5	-0.061375
17.541667	0.5	-0.058625
17.550000	0.5	-0.055125
17.558333	0.5	-0.052000
17.566667	0.5	-0.049625
17.575000	0.5	-0.047375
17.583333	0.5	-0.044875
17.591667	0.5	-0.042625
17.600000	0.5	-0.041250
17.608333	0.5	-0.039375
17.616667	0.5	-0.037375
17.625000	0.5	-0.035625
17.633333	0.5	-0.034125
17.641667	0.5	-0.033000
17.650000	0.5	-0.031750
17.658333	0.5	-0.030500
17.666667	0.5	-0.029375
17.675000	0.5	-0.028375
17.683333	0.5	-0.027000
17.691667	0.5	-0.026250
17.700000	0.5	-0.025500
17.708333	0.5	-0.024500
17.716667	0.5	-0.024000
17.725000	0.5	-0.023750
17.733333	0.5	-0.023375
17.741667	0.5	-0.022125
17.750000	0.5	-0.021125
17.758333	0.5	-0.020500
17.766667	0.5	-0.020125
17.775000	0.5	-0.019375
17.783333	0.5	-0.019000
17.791667	0.5	-0.018500
17.800000	0.5	-0.018000
17.808333	0.5	-0.017875
17.816667	0.5	-0.017750
17.825000	0.5	-0.017375
17.833333	0.5	-0.016875
17.841667	0.5	-0.016500
17.850000	0.5	-0.016375
17.858333	0.5	-0.016000
17.866667	0.5	-0.016000
17.875000	0.5	-0.015750
17.883333	0.5	-0.015500
17.891667	0.5	-0.015250
17.900000	0.5	-0.015250
17.908333	0.5	-0.015250
17.916667	0.5	-0.015375
17.925000	0.5	-0.015500
17.933333	0.5	-0.015500
17.941667	0.5	-0.015625
17.950000	0.5	-0.015625
17.958333	0.5	-0.015375
17.966667	0.5	-0.015375
17.975000	0.5	-0.015625
17.983333	0.5	-0.015500
17.991667	0.5	-0.015000
18.000000	0.5	-0.015000
18.008333	0.5	-0.015125
18.016667	0.5	-0.015375
18.025000	0.5	-0.015750
18.033333	0.5	-0.016125
18.041667	0.5	-0.016500
18.050000	0.5	-0.016625
18.058333	0.5	-0.017125
18.066667	0.5	-0.017500
18.075000	0.5	-0.018125
18.083333	0.5	-0.018375
18.091667	0.5	-0.018625
18.100000	0.5	-0.019125
18.108333	0.5	-0.020000
18.116667	0.5	-0.020875
18.125000	0.5	-0.020875
18.133333	0.5	-0.021750
18.141667	0.5	-0.022625
18.150000	0.5	-0.023500
18.158333	0.5	-0.024250
18.166667	0.5	-0.025125
18.175000	0.5	-0.026125
18.183333	0.5	-0.027125
18.191667	0.5	-0.027750
18.200000	0.5	-0.029125
18.208333	0.5	-0.031250
18.216667	0.5	-0.032875
18.225000	0.5	-0.034125
18.233333	0.5	-0.035625
18.241667	0.5	-0.037625
18.250000	0.5	-0.039250
18.258333	0.5	-0.041125
18.266667	0.5	-0.043000
18.275000	0.5	-0.045000
18.283333	0.5	-0.047125
18.291667	0.5	-0.049500
18.300000	0.5	-0.051625
18.308333	0.5	-0.053875
18.316667	0.5	-0.056000
18.325000	0.5	-0.057750
18.333333	0.5	-0.059750
18.341667	0.5	-0.061750
18.350000	0.5	-0.063375
18.358333	0.5	-0.065000
18.366667	0.5	-0.066625
18.375000	0.5	-0.068125
18.383333	0.5	-0.069375
18.391667	0.5	-0.070750
18.400000	0.5	-0.072375
18.408333	0.5	-0.073625
18.416667	0.5	-0.074000
18.425000	0.5	-0.074875
18.433333	0.5	-0.075875
18.441667	0.5	-0.076250
18.450000	0.5	-0.076375
18.458333	0.5	-0.076750
18.466667	0.5	-0.076625
18.475000	0.5	-0.076375
18.483333	0.5	-0.076375
18.491667	0.5	-0.076250
18.500000	0.5	-0.075750
18.508333	0.5	-0.075250
18.516667	0.5	-0.074625
18.525000	0.5	-0.074125
18.533333	0.5	-0.073250
18.541667	0.5	-0.072750
18.550000	0.5	-0.072125
18.558333	0.5	-0.071375
18.566667	0.5	-0.070500
18.575000	0.5	-0.069750
18.583333	0.5	-0.069125
18.591667	0.5	-0.068250
18.600000	0.5	-0.066750
18.608333	0.5	-0.066000
18.616667	0.5	-0.064875
18.625000	0.5	-0.064250
18.633333	0.5	-0.063250
18.641667	0.5	-0.062500
18.650000	0.5	-0.061875
18.658333	0.5	-0.061000
18.666667	0.5	-0.060250
18.675000	0.5	-0.059500
18.683333	0.5	-0.059000
18.691667	0.5	-0.058625
18.700000	0.5	-0.058375
18.708333	0.5	-0.058125
18.716667	0.5	-0.057500
18.725000	0.5	-0.057500
18.733333	0.5	-0.057125
18.741667	0.5	-0.056750
18.750000	0.5	-0.056375
18.758333	0.5	-0.055750
18.766667	0.5	-0.055625
18.775000	0.5	-0.055625
18.783333	0.5	-0.055000
18.791667	0.5	-0.054875
18.800000	0.5	-0.054375
18.808333	0.5	-0.053750
18.816667	0.5	-0.053875
18.825000	0.5	-0.053625
18.833333	0.5	-0.053000
18.841667	0.5	-0.052500
18.850000	0.5	-0.052250
18.858333	0.5	-0.052500
18.866667	0.5	-0.052250
18.875000	0.5	-0.052125
18.883333	0.5	-0.052000
18.891667	0.5	-0.052000
18.900000	0.5	-0.051625
18.908333	0.5	-0.051500
18.916667	0.5	-0.051500
18.925000	0.5	-0.051375
18.933333	0.5	-0.051500
18.941667	0.5	-0.051250
18.950000	0.5	-0.051000
18.958333	0.5	-0.051125
18.966667	0.5	-0.050875
18.975000	0.5	-0.050500
18.983333	0.5	-0.050125
18.991667	0.5	-0.050000
19.000000	0.5	-0.049750
19.008333	0.5	-0.049625
19.016667	0.5	-0.049250
19.025000	0.5	-0.049125
19.033333	0.5	-0.049250
19.041667	0.5	-0.048875
19.050000	0.5	-0.049000
19.058333	0.5	-0.048750
19.066667	0.5	-0.048625
19.075000	0.5	-0.048875
19.083333	0.5	-0.049000
19.091667	0.5	-0.048875
19.100000	0.5	-0.048625
19.108333	0.5	-0.048125
19.116667	0.5	-0.048000
19.125000	0.5	-0.047750
19.133333	0.5	-0.047500
19.141667	0.5	-0.047500
19.150000	0.5	-0.047625
19.158333	0.5	-0.047750
19.166667	0.5	-0.047625
19.175000	0.5	-0.047250
19.183333	0.5	-0.047250
19.191667	0.5	-0.047250
19.200000	0.5	-0.047375
19.208333	0.5	-0.047375
19.216667	0.5	-0.047375
19.225000	0.5	-0.047000
19.233333	0.5	-0.046875
19.241667	0.5	-0.046875
19.250000	0.5	-0.047000
19.258333	0.5	-0.047375
19.266667	0.5	-0.047500
19.275000	0.5	-0.048125
19.283333	0.5	-0.048000
19.291667	0.5	-0.048500
19.300000	0.5	-0.049000
19.308333	0.5	-0.049500
19.316667	0.5	-0.049750
19.325000	0.5	-0.050250
19.333333	0.5	-0.050500
19.341667	0.5	-0.051000
19.350000	0.5	-0.051500
19.358333	0.5	-0.051875
19.366667	0.5	-0.051875
19.375000	0.5	-0.052375
19.383333	0.5	-0.052500
19.391667	0.5	-0.053250
19.400000	0.5	-0.053875
19.408333	0.5	-0.054125
19.416667	0.5	-0.054125
19.425000	0.5	-0.054250
19.433333	0.5	-0.054625
19.441667	0.5	-0.054750
19.450000	0.5	-0.055250
19.458333	0.5	-0.055625
19.466667	0.5	-0.056125
19.475000	0.5	-0.056625
19.483333	0.5	-0.057250
19.491667	0.5	-0.057750
19.500000	0.5	-0.058000
19.508333	0.5	-0.057750
19.516667	0.5	-0.057875
19.525000	0.5	-0.057875
19.533333	0.5	-0.057875
19.541667	0.5	-0.058125
19.550000	0.5	-0.058000
19.558333	0.5	-0.057875
19.566667	0.5	-0.058000
19.575000	0.5	-0.058625
19.583333	0.5	-0.059125
19.591667	0.5	-0.059125
19.600000	0.5	-0.059125
19.608333	0.5	-0.059375
19.616667	0.5	-0.059000
19.625000	0.5	-0.058500
19.633333	0.5	-0.058250
19.641667	0.5	-0.058250
19.650000	0.5	-0.057625
19.658333	0.5	-0.057500
19.666667	0.5	-0.057125
19.675000	0.5	-0.056875
19.683333	0.5	-0.056625
19.691667	0.5	-0.056375
19.700000	0.5	-0.056250
19.708333	0.5	-0.055875
19.716667	0.5	-0.055750
19.725000	0.5	-0.055375
19.733333	0.5	-0.055250
19.741667	0.5	-0.054625
19.750000	0.5	-0.053875
19.758333	0.5	-0.053625
19.766667	0.5	-0.053250
19.775000	0.5	-0.053000
19.783333	0.5	-0.052625
19.791667	0.5	-0.052125
19.800000	0.5	-0.051375
19.808333	0.5	-0.051125
19.816667	0.5	-0.050875
19.825000	0.5	-0.050625
19.833333	0.5	-0.050500
19.841667	0.5	-0.049875
19.850000	0.5	-0.049625
19.858333	0.5	-0.049000
19.866667	0.5	-0.048375
19.875000	0.5	-0.047875
19.883333	0.5	-0.047500
19.891667	0.5	-0.047625
19.900000	0.5	-0.047375
19.908333	0.5	-0.047375
19.916667	0.5	-0.047375
19.925000	0.5	-0.047500
19.933333	0.5	-0.047375
19.941667	0.5	-0.047000
19.950000	0.5	-0.046750
19.958333	0.5	-0.046500
19.966667	0.5	-0.046250
19.975000	0.5	-0.046250
19.983333	0.5	-0.046125
19.991667	0.5	-0.046125
20.000000	0.5	-0.046375
20.008333	0.5	-0.046125
20.016667	0.5	-0.046125
20.025000	0.5	-0.046500
20.033333	0.5	-0.046375
20.041667	0.5	-0.046375
20.050000	0.5	-0.046500
20.058333	0.5	-0.047000
20.066667	0.5	-0.047375
20.075000	0.5	-0.047625
20.083333	0.5	-0.047750
20.091667	0.5	-0.047875
20.100000	0.5	-0.048125
20.108333	0.5	-0.048250
20.116667	0.5	-0.048500
20.125000	0.5	-0.049000
20.133333	0.5	-0.049500
20.141667	0.5	-0.049375
20.150000	0.5	-0.049875
20.158333	0.5	-0.050375
20.166667	0.5	-0.050750
20.175000	0.5	-0.051000
20.183333	0.5	-0.050875
20.191667	0.5	-0.051750
20.200000	0.5	-0.052500
20.208333	0.5	-0.053125
20.216667	0.5	-0.053500
20.225000	0.5	-0.054125
20.233333	0.5	-0.054750
20.241667	0.5	-0.055375
20.250000	0.5	-0.055875
20.258333	0.5	-0.056500
20.266667	0.5	-0.056625
20.275000	0.5	-0.056875
20.283333	0.5	-0.057375
20.291667	0.5	-0.057500
20.300000	0.5	-0.057875
20.308333	0.5	-0.058500
20.316667	0.5	-0.059125
20.325000	0.5	-0.060125
20.333333	0.5	-0.060750
20.341667	0.5	-0.061500
20.350000	0.5	-0.061875
20.358333	0.5	-0.062875
20.366667	0.5	-0.063500
20.375000	0.5	-0.063875
20.383333	0.5	-0.064000
20.391667	0.5	-0.064500
20.400000	0.5	-0.065500
20.408333	0.5	-0.066000
20.416667	0.5	-0.066500
20.425000	0.5	-0.067000
20.433333	0.5	-0.067500
20.441667	0.5	-0.068000
20.450000	0.5	-0.068750
20.458333	0.5	-0.069000
20.466667	0.5	-0.069375
20.475000	0.5	-0.070000
20.483333	0.5	-0.070750
20.491667	0.5	-0.071125
20.500000	0.5	-0.070875
20.508333	0.5	-0.071000
20.516667	0.5	-0.071500
20.525000	0.5	-0.071625
20.533333	0.5	-0.071125
20.541667	0.5	-0.071125
20.550000	0.5	-0.071125
20.558333	0.5	-0.071250
20.566667	0.5	-0.071500
20.575000	0.5	-0.071500
20.583333	0.5	-0.071125
20.591667	0.5	-0.071250
20.600000	0.5	-0.070875
20.608333	0.5	-0.070750
20.616667	0.5	-0.070750
20.625000	0.5	-0.070750
20.633333	0.5	-0.070250
20.641667	0.5	-0.069625
20.650000	0.5	-0.069500
20.658333	0.5	-0.069500
20.666667	0.5	-0.069125
20.675000	0.5	-0.068625
20.683333	0.5	-0.067750
20.691667	0.5	-0.067125
20.700000	0.5	-0.066375
20.708333	0.5	-0.065750
20.716667	0.5	-0.065125
20.725000	0.5	-0.064750
20.733333	0.5	-0.064000
20.741667	0.5	-0.063250
20.750000	0.5	-0.061750
20.758333	0.5	-0.061250
20.766667	0.5	-0.060500
20.775000	0.5	-0.059875
20.783333	0.5	-0.059250
20.791667	0.5	-0.058625
20.800000	0.5	-0.057625
20.808333	0.5	-0.057000
20.816667	0.5	-0.056375
20.825000	0.5	-0.056250
20.833333	0.5	-0.055875
20.841667	0.5	-0.055125
20.850000	0.5	-0.054375
20.858333	0.5	-0.053875
20.866667	0.5	-0.053500
20.875000	0.5	-0.053125
20.883333	0.5	-0.053000
20.891667	0.5	-0.052625
20.900000	0.5	-0.052250
20.908333	0.5	-0.052000
20.916667	0.5	-0.051750
20.925000	0.5	-0.051125
20.933333	0.5	-0.050750
20.941667	0.5	-0.050125
20.950000	0.5	-0.050000
20.958333	0.5	-0.049250
20.966667	0.5	-0.049250
20.975000	0.5	-0.049250
20.983333	0.5	-0.049125
20.991667	0.5	-0.048875
21.000000	0.5	-0.048375
21.008333	0.5	-0.048000
21.016667	0.5	-0.047500
21.025000	0.5	-0.047250
21.033333	0.5	-0.047125
21.041667	0.5	-0.047000
21.050000	0.5	-0.046250
21.058333	0.5	-0.046000
21.066667	0.5	-0.045625
21.075000	0.5	-0.045625
21.083333	0.5	-0.045375
21.091667	0.5	-0.045250
21.100000	0.5	-0.045375
21.108333	0.5	-0.044875
21.116667	0.5	-0.044500
21.125000	0.5	-0.044375
21.133333	0.5	-0.044500
21.141667	0.5	-0.044500
21.150000	0.5	-0.044250
21.158333	0.5	-0.043750
21.166667	0.5	-0.043875
21.175000	0.5	-0.043750
21.183333	0.5	-0.043375
21.191667	0.5	-0.043125
21.200000	0.5	-0.043000
21.208333	0.5	-0.042375
21.216667	0.5	-0.042250
21.225000	0.5	-0.041625
21.233333	0.5	-0.041000
21.241667	0.5	-0.040500
21.250000	0.5	-0.040125
21.258333	0.5	-0.039875
21.266667	0.5	-0.039250
21.275000	0.5	-0.038750
21.283333	0.5	-0.038375
21.291667	0.5	-0.038000
21.300000	0.5	-0.037375
21.308333	0.5	-0.036750
21.316667	0.5	-0.036375
21.325000	0.5	-0.036125
21.333333	0.5	-0.035875
21.341667	0.5	-0.035875
21.350000	0.5	-0.035375
21.358333	0.5	-0.034750
21.366667	0.5	-0.033750
21.375000	0.5	-0.033375
21.383333	0.5	-0.033000
21.391667	0.5	-0.032875
21.400000	0.5	-0.032250
21.408333	0.5	-0.031625
21.416667	0.5	-0.031000
21.425000	0.5	-0.030500
21.433333	0.5	-0.030000
21.441667	0.5	-0.029750
21.450000	0.5	-0.029375
21.458333	0.5	-0.028750
21.466667	0.5	-0.028250
21.475000	0.5	-0.027500
21.483333	0.5	-0.027125
21.491667	0.5	-0.026375
21.500000	0.5	-0.025875
21.508333	0.5	-0.025750
21.516667	0.5	-0.025500
21.525000	0.5	-0.025500
21.533333	0.5	-0.025125
21.541667	0.5	-0.024500
21.550000	0.5	-0.024375
21.558333	0.5	-0.024375
21.566667	0.5	-0.024125
21.575000	0.5	-0.023750
21.583333	0.5	-0.023625
21.591667	0.5	-0.023500
21.600000	0.5	-0.023125
21.608333	0.5	-0.023500
21.616667	0.5	-0.023500
21.625000	0.5	-0.023625
21.633333	0.5	-0.024000
21.641667	0.5	-0.024375
21.650000	0.5	-0.024125
21.658333	0.5	-0.024250
21.666667	0.5	-0.024625
21.675000	0.5	-0.024500
21.683333	0.5	-0.024375
21.691667	0.5	-0.024375
21.700000	0.5	-0.024500
21.708333	0.5	-0.024625
21.716667	0.5	-0.024750
21.725000	0.5	-0.024750
21.733333	0.5	-0.024875
21.741667	0.5	-0.024875
21.750000	0.5	-0.024875
21.758333	0.5	-0.024875
21.766667	0.5	-0.025000
21.775000	0.5	-0.025500
21.783333	0.5	-0.025875
21.791667	0.5	-0.026500
21.800000	0.5	-0.026750
21.808333	0.5	-0.027375
21.816667	0.5	-0.027625
21.825000	0.5	-0.027875
21.833333	0.5	-0.028125
21.841667	0.5	-0.028625
21.850000	0.5	-0.028875
21.858333	0.5	-0.029000
21.866667	0.5	-0.029000
21.875000	0.5	-0.028875
21.883333	0.5	-0.029250
21.891667	0.5	-0.029250
21.900000	0.5	-0.029500
21.908333	0.5	-0.030000
21.916667	0.5	-0.030000
21.925000	0.5	-0.030000
21.933333	0.5	-0.029750
21.941667	0.5	-0.029875
21.950000	0.5	-0.030125
21.958333	0.5	-0.030375
21.966667	0.5	-0.030000
21.975000	0.5	-0.030125
21.983333	0.5	-0.030000
21.991667	0.5	-0.030250
22.000000	0.5	-0.030250
22.008333	0.5	-0.030625
22.016667	0.5	-0.030500
22.025000	0.5	-0.030750
22.033333	0.5	-0.030750
22.041667	0.5	-0.031375
22.050000	0.5	-0.031625
22.058333	0.5	-0.031750
22.066667	0.5	-0.031875
22.075000	0.5	-0.031875
22.083333	0.5	-0.031875
22.091667	0.5	-0.031875
22.100000	0.5	-0.031625
22.108333	0.5	-0.031375
22.116667	0.5	-0.031625
22.125000	0.5	-0.032000
22.133333	0.5	-0.032500
22.141667	0.5	-0.032750
22.150000	0.5	-0.032750
22.158333	0.5	-0.032750
22.166667	0.5	-0.032750
22.175000	0.5	-0.032625
22.183333	0.5	-0.032875
22.191667	0.5	-0.033000
22.200000	0.5	-0.033500
22.208333	0.5	-0.033500
22.216667	0.5	-0.033250
22.225000	0.5	-0.033250
22.233333	0.5	-0.032875
22.241667	0.5	-0.032875
22.250000	0.5	-0.032750
22.258333	0.5	-0.032875
22.266667	0.5	-0.033250
22.275000	0.5	-0.032750
22.283333	0.5	-0.033000
22.291667	0.5	-0.033125
22.300000	0.5	-0.033500
22.308333	0.5	-0.033125
22.316667	0.5	-0.033000
22.325000	0.5	-0.032500
22.333333	0.5	-0.032500
22.341667	0.5	-0.032250
22.350000	0.5	-0.031875
22.358333	0.5	-0.031375
22.366667	0.5	-0.031125
22.375000	0.5	-0.031000
22.383333	0.5	-0.030750
22.391667	0.5	-0.030500
22.400000	0.5	-0.029625
22.408333	0.5	-0.029000
22.416667	0.5	-0.029125
22.425000	0.5	-0.028875
22.433333	0.5	-0.028500
22.441667	0.5	-0.028375
22.450000	0.5	-0.027750
22.458333	0.5	-0.027000
22.466667	0.5	-0.026500
22.475000	0.5	-0.026375
22.483333	0.5	-0.025625
22.491667	0.5	-0.025250
22.500000	0.5	-0.024500
22.508333	0.5	-0.023875
22.516667	0.5	-0.023375
22.525000	0.5	-0.023125
22.533333	0.5	-0.022500
22.541667	0.5	-0.021875
22.550000	0.5	-0.021250
22.558333	0.5	-0.020750
22.566667	0.5	-0.020625
22.575000	0.5	-0.020500
22.583333	0.5	-0.020375
22.591667	0.5	-0.020125
22.600000	0.5	-0.020125
22.608333	0.5	-0.020000
22.616667	0.5	-0.019750
22.625000	0.5	-0.019625
22.633333	0.5	-0.019500
22.641667	0.5	-0.019375
22.650000	0.5	-0.019375
22.658333	0.5	-0.019125
22.666667	0.5	-0.019125
22.675000	0.5	-0.018875
22.683333	0.5	-0.019250
22.691667	0.5	-0.019000
22.700000	0.5	-0.018875
22.708333	0.5	-0.018500
22.716667	0.5	-0.019000
22.725000	0.5	-0.018875
22.733333	0.5	-0.019250
22.741667	0.5	-0.019250
22.750000	0.5	-0.019500
22.758333	0.5	-0.019750
22.766667	0.5	-0.019750
22.775000	0.5	-0.020000
22.783333	0.5	-0.020375
22.791667	0.5	-0.020875
22.800000	0.5	-0.021250
22.808333	0.5	-0.021750
22.816667	0.5	-0.022375
22.825000	0.5	-0.022750
22.833333	0.5	-0.023000
22.841667	0.5	-0.023625
22.850000	0.5	-0.023500
22.858333	0.5	-0.023500
22.866667	0.5	-0.023625
22.875000	0.5	-0.023750
22.883333	0.5	-0.024000
22.891667	0.5	-0.024625
22.900000	0.5	-0.025000
22.908333	0.5	-0.025375
22.916667	0.5	-0.025375
22.925000	0.5	-0.025375
22.933333	0.5	-0.025625
22.941667	0.5	-0.025750
22.950000	0.5	-0.025875
22.958333	0.5	-0.025875
22.966667	0.5	-0.026125
22.975000	0.5	-0.026375
22.983333	0.5	-0.026750
22.991667	0.5	-0.027125
23.000000	0.5	-0.027250
23.008333	0.5	-0.027250
23.016667	0.5	-0.027500
23.025000	0.5	-0.027500
23.033333	0.5	-0.027750
23.041667	0.5	-0.028125
23.050000	0.5	-0.028000
23.058333	0.5	-0.027750
23.066667	0.5	-0.027625
23.075000	0.5	-0.027875
23.083333	0.5	-0.028000
23.091667	0.5	-0.027625
23.100000	0.5	-0.027375
23.108333	0.5	-0.027625
23.116667	0.5	-0.027875
23.125000	0.5	-0.027375
23.133333	0.5	-0.027375
23.141667	0.5	-0.027125
23.150000	0.5	-0.027375
23.158333	0.5	-0.027625
23.166667	0.5	-0.027500
23.175000	0.5	-0.027375
23.183333	0.5	-0.027250
23.191667	0.5	-0.027125
23.200000	0.5	-0.027000
23.208333	0.5	-0.026875
23.216667	0.5	-0.027250
23.225000	0.5	-0.027500
23.233333	0.5	-0.027250
23.241667	0.5	-0.026750
23.250000	0.5	-0.026375
23.258333	0.5	-0.026500
23.266667	0.5	-0.026250
23.275000	0.5	-0.026625
23.283333	0.5	-0.026375
23.291667	0.5	-0.026250
23.300000	0.5	-0.026500
23.308333	0.5	-0.026750
23.316667	0.5	-0.026250
23.325000	0.5	-0.026250
23.333333	0.5	-0.026375
23.341667	0.5	-0.026000
23.350000	0.5	-0.025750
23.358333	0.5	-0.025875
23.366667	0.5	-0.025500
23.375000	0.5	-0.025250
23.383333	0.5	-0.025000
23.391667	0.5	-0.024750
23.400000	0.5	-0.024625
23.408333	0.5	-0.024500
23.416667	0.5	-0.024000
23.425000	0.5	-0.024125
23.433333	0.5	-0.023875
23.441667	0.5	-0.023875
23.450000	0.5	-0.023500
23.458333	0.5	-0.023125
23.466667	0.5	-0.023000
23.475000	0.5	-0.022625
23.483333	0.5	-0.022375
23.491667	0.5	-0.022250
23.500000	0.5	-0.022250
23.508333	0.5	-0.021875
23.516667	0.5	-0.021250
23.525000	0.5	-0.021000
23.533333	0.5	-0.020250
23.541667	0.5	-0.020000
23.550000	0.5	-0.019750
23.558333	0.5	-0.019625
23.566667	0.5	-0.019875
23.575000	0.5	-0.019375
23.583333	0.5	-0.018250
23.591667	0.5	-0.017750
23.600000	0.5	-0.017875
23.608333	0.5	-0.018000
23.616667	0.5	-0.018375
23.625000	0.5	-0.018500
23.633333	0.5	-0.018500
23.641667	0.5	-0.018250
23.650000	0.5	-0.018000
23.658333	0.5	-0.018250
23.666667	0.5	-0.018375
23.675000	0.5	-0.018375
23.683333	0.5	-0.018750
23.691667	0.5	-0.018750
23.700000	0.5	-0.019125
23.708333	0.5	-0.019625
23.716667	0.5	-0.019625
23.725000	0.5	-0.019250
23.733333	0.5	-0.019375
23.741667	0.5	-0.020000
23.750000	0.5	-0.020500
23.758333	0.5	-0.021000
23.766667	0.5	-0.021500
23.775000	0.5	-0.022000
23.783333	0.5	-0.022500
23.791667	0.5	-0.023125
23.800000	0.5	-0.023875
23.808333	0.5	-0.024625
23.816667	0.5	-0.025375
23.825000	0.5	-0.025625
23.833333	0.5	-0.025750
23.841667	0.5	-0.026250
23.850000	0.5	-0.026875
23.858333	0.5	-0.027000
23.866667	0.5	-0.027125
23.875000	0.5	-0.027875
23.883333	0.5	-0.028625
23.891667	0.5	-0.028875
23.900000	0.5	-0.029250
23.908333	0.5	-0.029625
23.916667	0.5	-0.030500
23.925000	0.5	-0.031000
23.933333	0.5	-0.031500
23.941667	0.5	-0.032000
23.950000	0.5	-0.032875
23.958333	0.5	-0.033500
23.966667	0.5	-0.033875
23.975000	0.5	-0.034250
23.983333	0.5	-0.034625
23.991667	0.5	-0.035250
24.000000	0.5	-0.035875
24.008333	0.5	-0.036250
24.016667	0.5	-0.036875
24.025000	0.5	-0.037250
24.033333	0.5	-0.037625
24.041667	0.5	-0.038000
24.050000	0.5	-0.038625
24.058333	0.5	-0.039125
24.066667	0.5	-0.039625
24.075000	0.5	-0.039750
24.083333	0.5	-0.040125
24.091667	0.5	-0.040750
24.100000	0.5	-0.041250
24.108333	0.5	-0.041500
24.116667	0.5	-0.042375
24.125000	0.5	-0.043000
24.133333	0.5	-0.043750
24.141667	0.5	-0.044250
24.150000	0.5	-0.045250
24.158333	0.5	-0.046250
24.166667	0.5	-0.047000
24.175000	0.5	-0.047250
24.183333	0.5	-0.047625
24.191667	0.5	-0.047875
24.200000	0.5	-0.048000
24.208333	0.5	-0.048500
24.216667	0.5	-0.049125
24.225000	0.5	-0.049375
24.233333	0.5	-0.049500
24.241667	0.5	-0.049875
24.250000	0.5	-0.050375
24.258333	0.5	-0.050875
24.266667	0.5	-0.050750
24.275000	0.5	-0.051250
24.283333	0.5	-0.051375
24.291667	0.5	-0.051625
24.300000	0.5	-0.051750
24.308333	0.5	-0.051750
24.316667	0.5	-0.051000
24.325000	0.5	-0.050500
24.333333	0.5	-0.050250
24.341667	0.5	-0.049750
24.350000	0.5	-0.049375
24.358333	0.5	-0.049375
24.366667	0.5	-0.048750
24.375000	0.5	-0.048375
24.383333	0.5	-0.048125
24.391667	0.5	-0.047250
24.400000	0.5	-0.046625
24.408333	0.5	-0.046250
24.416667	0.5	-0.045750
24.425000	0.5	-0.045000
24.433333	0.5	-0.044500
24.441667	0.5	-0.043875
24.450000	0.5	-0.043000
24.458333	0.5	-0.041750
24.466667	0.5	-0.040625
24.475000	0.5	-0.039500
24.483333	0.5	-0.038750
24.491667	0.5	-0.037750
24.500000	0.5	-0.037000
24.508333	0.5	-0.036125
24.516667	0.5	-0.035250
24.525000	0.5	-0.034000
24.533333	0.5	-0.033250
24.541667	0.5	-0.032625
24.550000	0.5	-0.031375
24.558333	0.5	-0.030125
24.566667	0.5	-0.029125
24.575000	0.5	-0.028500
24.583333	0.5	-0.027625
24.591667	0.5	-0.026750
24.600000	0.5	-0.025875
24.608333	0.5	-0.024875
24.616667	0.5	-0.024125
24.625000	0.5	-0.023625
24.633333	0.5	-0.023000
24.641667	0.5	-0.022500
24.650000	0.5	-0.021750
24.658333	0.5	-0.021250
24.666667	0.5	-0.020625
24.675000	0.5	-0.020375
24.683333	0.5	-0.020000
24.691667	0.5	-0.019625
24.700000	0.5	-0.018875
24.708333	0.5	-0.018375
24.716667	0.5	-0.018125
24.725000	0.5	-0.017875
24.733333	0.5	-0.017750
24.741667	0.5	-0.017250
24.750000	0.5	-0.017000
24.758333	0.5	-0.016625
24.766667	0.5	-0.016125
24.775000	0.5	-0.015875
24.783333	0.5	-0.015250
24.791667	0.5	-0.014875
24.800000	0.5	-0.014625
24.808333	0.5	-0.014375
24.816667	0.5	-0.014125
24.825000	0.5	-0.014125
24.833333	0.5	-0.014250
24.841667	0.5	-0.014250
24.850000	0.5	-0.014000
24.858333	0.5	-0.014125
24.866667	0.5	-0.014125
24.875000	0.5	-0.014375
24.883333	0.5	-0.014375
24.891667	0.5	-0.014000
24.900000	0.5	-0.014000
24.908333	0.5	-0.013875
24.916667	0.5	-0.014125
24.925000	0.5	-0.014250
24.933333	0.5	-0.013875
24.941667	0.5	-0.014125
24.950000	0.5	-0.014125
24.958333	0.5	-0.014250
24.966667	0.5	-0.014250
24.975000	0.5	-0.014500
24.983333	0.5	-0.014250
24.991667	0.5	-0.014500
25.000000	0.5	-0.014750
