# Supplementary material for: Dynamic character displacement among a pair of bacterial phyllosphere commensals in situ
Source: Nat Commun. 2022 May 20;13:2836. doi: 10.1038/s41467-022-30469-3 (PMC9123166; doi:10.1038/s41467-022-30469-3)
Supplement: Supplementary file 11 — Source Data [file 41467_2022_30469_MOESM11_ESM.zip › Source Data/Supplementary Figure 5/20 mM Acetate_std.txt]

File Path	chrom://marshall/Chromeleon7/HPLC_Ultimate_3000/Users/helucas/20200720_OrganicAcids_CCR_L257.seq/626.smp/RI_1.channel/RI_1.chm
Channel	RI_1

Injection Information:
Data Vault	Chromeleon7
Injection	20mM_std_Acetate
Injection Number	88
Position	RB3
Comment	
Processing Method	Quantitative
Instrument Method	20200525_Rezex_ROA_OrganicAcid_600uL_2500uM_H2SO4_50A_50D
Type	Unknown
Status	Finished
Injection Date	7/22/2020
Injection Time	10:03:48 AM
Injection Volume (µl)	10.000
Dilution Factor	1.0000
Weight	1.0000

Chromatogram Data Information:
Time Min. (min)	0.000000
Time Max. (min)	25.000000
Data Points	3001
Detector	RI
Generating Data System	Chromeleon 7.2.5.9507
Exporting Data System	Chromeleon 7.2.8.0
Operator	Instrument Controller
Signal Quantity	Refractive 
Signal Unit	µRIU
Signal Min.	-4.018250
Signal Max.	4.598125
Channel	RI_1
Driver Name	RID520Driver.dll
Channel Type	Evaluation
Min. Step (s)	0.5
Max. Step (s)	0.5
Average Step (s)	0.5

Signal Parameter Information:
Signal Info	

Chromatogram Data:
Time (min)	Step (s)	Value (µRIU)
0.000000	n.a.	0.005750
0.008333	0.5	0.005750
0.016667	0.5	0.006000
0.025000	0.5	0.006250
0.033333	0.5	0.007000
0.041667	0.5	0.006625
0.050000	0.5	0.006375
0.058333	0.5	0.006125
0.066667	0.5	0.006500
0.075000	0.5	0.006750
0.083333	0.5	0.006875
0.091667	0.5	0.007375
0.100000	0.5	0.007375
0.108333	0.5	0.007125
0.116667	0.5	0.007750
0.125000	0.5	0.008250
0.133333	0.5	0.008250
0.141667	0.5	0.008500
0.150000	0.5	0.008500
0.158333	0.5	0.008875
0.166667	0.5	0.009250
0.175000	0.5	0.009500
0.183333	0.5	0.009375
0.191667	0.5	0.009250
0.200000	0.5	0.009375
0.208333	0.5	0.009750
0.216667	0.5	0.009875
0.225000	0.5	0.009875
0.233333	0.5	0.009875
0.241667	0.5	0.009875
0.250000	0.5	0.010250
0.258333	0.5	0.010500
0.266667	0.5	0.010875
0.275000	0.5	0.011625
0.283333	0.5	0.011750
0.291667	0.5	0.011625
0.300000	0.5	0.011875
0.308333	0.5	0.012000
0.316667	0.5	0.012125
0.325000	0.5	0.012000
0.333333	0.5	0.011500
0.341667	0.5	0.011625
0.350000	0.5	0.011500
0.358333	0.5	0.011250
0.366667	0.5	0.011000
0.375000	0.5	0.010750
0.383333	0.5	0.010500
0.391667	0.5	0.010750
0.400000	0.5	0.010625
0.408333	0.5	0.010250
0.416667	0.5	0.010125
0.425000	0.5	0.010125
0.433333	0.5	0.009750
0.441667	0.5	0.009500
0.450000	0.5	0.009000
0.458333	0.5	0.008750
0.466667	0.5	0.008750
0.475000	0.5	0.009000
0.483333	0.5	0.008875
0.491667	0.5	0.008625
0.500000	0.5	0.008625
0.508333	0.5	0.008125
0.516667	0.5	0.008000
0.525000	0.5	0.008125
0.533333	0.5	0.008125
0.541667	0.5	0.007500
0.550000	0.5	0.007500
0.558333	0.5	0.007000
0.566667	0.5	0.006875
0.575000	0.5	0.007125
0.583333	0.5	0.006875
0.591667	0.5	0.007000
0.600000	0.5	0.007000
0.608333	0.5	0.006750
0.616667	0.5	0.006500
0.625000	0.5	0.006375
0.633333	0.5	0.006125
0.641667	0.5	0.006000
0.650000	0.5	0.006375
0.658333	0.5	0.006500
0.666667	0.5	0.007000
0.675000	0.5	0.006875
0.683333	0.5	0.006625
0.691667	0.5	0.006625
0.700000	0.5	0.007125
0.708333	0.5	0.007125
0.716667	0.5	0.007875
0.725000	0.5	0.008250
0.733333	0.5	0.009000
0.741667	0.5	0.009250
0.750000	0.5	0.009500
0.758333	0.5	0.009750
0.766667	0.5	0.010125
0.775000	0.5	0.010375
0.783333	0.5	0.011000
0.791667	0.5	0.011875
0.800000	0.5	0.012250
0.808333	0.5	0.012875
0.816667	0.5	0.013375
0.825000	0.5	0.013750
0.833333	0.5	0.014250
0.841667	0.5	0.014625
0.850000	0.5	0.014625
0.858333	0.5	0.015125
0.866667	0.5	0.016000
0.875000	0.5	0.016125
0.883333	0.5	0.016000
0.891667	0.5	0.016375
0.900000	0.5	0.016375
0.908333	0.5	0.016875
0.916667	0.5	0.017375
0.925000	0.5	0.017375
0.933333	0.5	0.017625
0.941667	0.5	0.017750
0.950000	0.5	0.017750
0.958333	0.5	0.017750
0.966667	0.5	0.017875
0.975000	0.5	0.017625
0.983333	0.5	0.017500
0.991667	0.5	0.017625
1.000000	0.5	0.017750
1.008333	0.5	0.017375
1.016667	0.5	0.017625
1.025000	0.5	0.017625
1.033333	0.5	0.017500
1.041667	0.5	0.017375
1.050000	0.5	0.017500
1.058333	0.5	0.017500
1.066667	0.5	0.016875
1.075000	0.5	0.016750
1.083333	0.5	0.016125
1.091667	0.5	0.015750
1.100000	0.5	0.015250
1.108333	0.5	0.014875
1.116667	0.5	0.014625
1.125000	0.5	0.014125
1.133333	0.5	0.013500
1.141667	0.5	0.012875
1.150000	0.5	0.012375
1.158333	0.5	0.011750
1.166667	0.5	0.011000
1.175000	0.5	0.010125
1.183333	0.5	0.009500
1.191667	0.5	0.009125
1.200000	0.5	0.008375
1.208333	0.5	0.007750
1.216667	0.5	0.007500
1.225000	0.5	0.007000
1.233333	0.5	0.006375
1.241667	0.5	0.005875
1.250000	0.5	0.005000
1.258333	0.5	0.004125
1.266667	0.5	0.003625
1.275000	0.5	0.003250
1.283333	0.5	0.002500
1.291667	0.5	0.002125
1.300000	0.5	0.001875
1.308333	0.5	0.001625
1.316667	0.5	0.001625
1.325000	0.5	0.001125
1.333333	0.5	0.000625
1.341667	0.5	0.000250
1.350000	0.5	-0.000125
1.358333	0.5	-0.000500
1.366667	0.5	-0.000750
1.375000	0.5	-0.001250
1.383333	0.5	-0.001375
1.391667	0.5	-0.002000
1.400000	0.5	-0.002250
1.408333	0.5	-0.002250
1.416667	0.5	-0.002375
1.425000	0.5	-0.002500
1.433333	0.5	-0.002500
1.441667	0.5	-0.002625
1.450000	0.5	-0.002875
1.458333	0.5	-0.002750
1.466667	0.5	-0.002750
1.475000	0.5	-0.002750
1.483333	0.5	-0.002625
1.491667	0.5	-0.002375
1.500000	0.5	-0.002500
1.508333	0.5	-0.002625
1.516667	0.5	-0.002625
1.525000	0.5	-0.002500
1.533333	0.5	-0.002375
1.541667	0.5	-0.002875
1.550000	0.5	-0.002750
1.558333	0.5	-0.002750
1.566667	0.5	-0.002375
1.575000	0.5	-0.002375
1.583333	0.5	-0.002125
1.591667	0.5	-0.001375
1.600000	0.5	-0.001500
1.608333	0.5	-0.001875
1.616667	0.5	-0.001625
1.625000	0.5	-0.001250
1.633333	0.5	-0.001250
1.641667	0.5	-0.001250
1.650000	0.5	-0.001625
1.658333	0.5	-0.002000
1.666667	0.5	-0.002125
1.675000	0.5	-0.002000
1.683333	0.5	-0.001750
1.691667	0.5	-0.001875
1.700000	0.5	-0.002250
1.708333	0.5	-0.002375
1.716667	0.5	-0.002500
1.725000	0.5	-0.003000
1.733333	0.5	-0.003125
1.741667	0.5	-0.003375
1.750000	0.5	-0.003000
1.758333	0.5	-0.003250
1.766667	0.5	-0.003500
1.775000	0.5	-0.003375
1.783333	0.5	-0.003875
1.791667	0.5	-0.004000
1.800000	0.5	-0.004125
1.808333	0.5	-0.004375
1.816667	0.5	-0.004375
1.825000	0.5	-0.004375
1.833333	0.5	-0.004250
1.841667	0.5	-0.003875
1.850000	0.5	-0.003625
1.858333	0.5	-0.003750
1.866667	0.5	-0.004125
1.875000	0.5	-0.004625
1.883333	0.5	-0.004750
1.891667	0.5	-0.004875
1.900000	0.5	-0.004875
1.908333	0.5	-0.004625
1.916667	0.5	-0.004500
1.925000	0.5	-0.004625
1.933333	0.5	-0.004875
1.941667	0.5	-0.004750
1.950000	0.5	-0.004500
1.958333	0.5	-0.004250
1.966667	0.5	-0.003875
1.975000	0.5	-0.004250
1.983333	0.5	-0.004250
1.991667	0.5	-0.004125
2.000000	0.5	-0.003750
2.008333	0.5	-0.003125
2.016667	0.5	-0.003250
2.025000	0.5	-0.002500
2.033333	0.5	-0.001750
2.041667	0.5	-0.001250
2.050000	0.5	-0.000750
2.058333	0.5	-0.000375
2.066667	0.5	0.000125
2.075000	0.5	0.000625
2.083333	0.5	0.001125
2.091667	0.5	0.001625
2.100000	0.5	0.002750
2.108333	0.5	0.003375
2.116667	0.5	0.004000
2.125000	0.5	0.004500
2.133333	0.5	0.005375
2.141667	0.5	0.005875
2.150000	0.5	0.006125
2.158333	0.5	0.006000
2.166667	0.5	0.006625
2.175000	0.5	0.007500
2.183333	0.5	0.008000
2.191667	0.5	0.009000
2.200000	0.5	0.009750
2.208333	0.5	0.010375
2.216667	0.5	0.011125
2.225000	0.5	0.011625
2.233333	0.5	0.012000
2.241667	0.5	0.012250
2.250000	0.5	0.012500
2.258333	0.5	0.013500
2.266667	0.5	0.014000
2.275000	0.5	0.014500
2.283333	0.5	0.014625
2.291667	0.5	0.015125
2.300000	0.5	0.015875
2.308333	0.5	0.016000
2.316667	0.5	0.016500
2.325000	0.5	0.017000
2.333333	0.5	0.017625
2.341667	0.5	0.018125
2.350000	0.5	0.018375
2.358333	0.5	0.018500
2.366667	0.5	0.018750
2.375000	0.5	0.019000
2.383333	0.5	0.018875
2.391667	0.5	0.018875
2.400000	0.5	0.019000
2.408333	0.5	0.019625
2.416667	0.5	0.019875
2.425000	0.5	0.019500
2.433333	0.5	0.019875
2.441667	0.5	0.020125
2.450000	0.5	0.020000
2.458333	0.5	0.020000
2.466667	0.5	0.020000
2.475000	0.5	0.020000
2.483333	0.5	0.019625
2.491667	0.5	0.019125
2.500000	0.5	0.019000
2.508333	0.5	0.019000
2.516667	0.5	0.018875
2.525000	0.5	0.019125
2.533333	0.5	0.019250
2.541667	0.5	0.019000
2.550000	0.5	0.018875
2.558333	0.5	0.018625
2.566667	0.5	0.018625
2.575000	0.5	0.018000
2.583333	0.5	0.017375
2.591667	0.5	0.017250
2.600000	0.5	0.016375
2.608333	0.5	0.016125
2.616667	0.5	0.015875
2.625000	0.5	0.015750
2.633333	0.5	0.015375
2.641667	0.5	0.015000
2.650000	0.5	0.014375
2.658333	0.5	0.013625
2.666667	0.5	0.012625
2.675000	0.5	0.012125
2.683333	0.5	0.011375
2.691667	0.5	0.010750
2.700000	0.5	0.011000
2.708333	0.5	0.010625
2.716667	0.5	0.010000
2.725000	0.5	0.009500
2.733333	0.5	0.009000
2.741667	0.5	0.008375
2.750000	0.5	0.007875
2.758333	0.5	0.007125
2.766667	0.5	0.006250
2.775000	0.5	0.005375
2.783333	0.5	0.005125
2.791667	0.5	0.004500
2.800000	0.5	0.004000
2.808333	0.5	0.003750
2.816667	0.5	0.003250
2.825000	0.5	0.002750
2.833333	0.5	0.001875
2.841667	0.5	0.001625
2.850000	0.5	0.001375
2.858333	0.5	0.001250
2.866667	0.5	0.001250
2.875000	0.5	0.001000
2.883333	0.5	0.000500
2.891667	0.5	0.000250
2.900000	0.5	0.000000
2.908333	0.5	0.000000
2.916667	0.5	0.000250
2.925000	0.5	-0.000125
2.933333	0.5	-0.000375
2.941667	0.5	-0.000625
2.950000	0.5	-0.000875
2.958333	0.5	-0.001375
2.966667	0.5	-0.001500
2.975000	0.5	-0.001750
2.983333	0.5	-0.001875
2.991667	0.5	-0.001750
3.000000	0.5	-0.001500
3.008333	0.5	-0.001375
3.016667	0.5	-0.001125
3.025000	0.5	-0.001375
3.033333	0.5	-0.001000
3.041667	0.5	-0.000750
3.050000	0.5	-0.000500
3.058333	0.5	-0.000375
3.066667	0.5	-0.000500
3.075000	0.5	-0.000500
3.083333	0.5	-0.000875
3.091667	0.5	-0.001125
3.100000	0.5	-0.000875
3.108333	0.5	-0.000500
3.116667	0.5	-0.000250
3.125000	0.5	0.000000
3.133333	0.5	0.000125
3.141667	0.5	0.000125
3.150000	0.5	0.000500
3.158333	0.5	0.000750
3.166667	0.5	0.001125
3.175000	0.5	0.001750
3.183333	0.5	0.002000
3.191667	0.5	0.002125
3.200000	0.5	0.002375
3.208333	0.5	0.002250
3.216667	0.5	0.002250
3.225000	0.5	0.002000
3.233333	0.5	0.001875
3.241667	0.5	0.002000
3.250000	0.5	0.002375
3.258333	0.5	0.002875
3.266667	0.5	0.002875
3.275000	0.5	0.002750
3.283333	0.5	0.002250
3.291667	0.5	0.002750
3.300000	0.5	0.003375
3.308333	0.5	0.003000
3.316667	0.5	0.003000
3.325000	0.5	0.003125
3.333333	0.5	0.003250
3.341667	0.5	0.003125
3.350000	0.5	0.003125
3.358333	0.5	0.003375
3.366667	0.5	0.003375
3.375000	0.5	0.003500
3.383333	0.5	0.003500
3.391667	0.5	0.003625
3.400000	0.5	0.003875
3.408333	0.5	0.003875
3.416667	0.5	0.004000
3.425000	0.5	0.003750
3.433333	0.5	0.003625
3.441667	0.5	0.003375
3.450000	0.5	0.003250
3.458333	0.5	0.003250
3.466667	0.5	0.003375
3.475000	0.5	0.003500
3.483333	0.5	0.003625
3.491667	0.5	0.003625
3.500000	0.5	0.003625
3.508333	0.5	0.003500
3.516667	0.5	0.003375
3.525000	0.5	0.003250
3.533333	0.5	0.003000
3.541667	0.5	0.003000
3.550000	0.5	0.002750
3.558333	0.5	0.002500
3.566667	0.5	0.002250
3.575000	0.5	0.002000
3.583333	0.5	0.001500
3.591667	0.5	0.001375
3.600000	0.5	0.001375
3.608333	0.5	0.001375
3.616667	0.5	0.001250
3.625000	0.5	0.001375
3.633333	0.5	0.001625
3.641667	0.5	0.001875
3.650000	0.5	0.001875
3.658333	0.5	0.002250
3.666667	0.5	0.002375
3.675000	0.5	0.002875
3.683333	0.5	0.002875
3.691667	0.5	0.002500
3.700000	0.5	0.002375
3.708333	0.5	0.002000
3.716667	0.5	0.002250
3.725000	0.5	0.002000
3.733333	0.5	0.002375
3.741667	0.5	0.002625
3.750000	0.5	0.002625
3.758333	0.5	0.002375
3.766667	0.5	0.002500
3.775000	0.5	0.002375
3.783333	0.5	0.002500
3.791667	0.5	0.002250
3.800000	0.5	0.002125
3.808333	0.5	0.002375
3.816667	0.5	0.002125
3.825000	0.5	0.001625
3.833333	0.5	0.001625
3.841667	0.5	0.001625
3.850000	0.5	0.001500
3.858333	0.5	0.001125
3.866667	0.5	0.000500
3.875000	0.5	0.000375
3.883333	0.5	0.000750
3.891667	0.5	0.000375
3.900000	0.5	0.000125
3.908333	0.5	0.000000
3.916667	0.5	0.000250
3.925000	0.5	0.000125
3.933333	0.5	-0.000125
3.941667	0.5	0.000000
3.950000	0.5	0.000125
3.958333	0.5	-0.000250
3.966667	0.5	-0.000250
3.975000	0.5	-0.000125
3.983333	0.5	-0.000375
3.991667	0.5	-0.001125
4.000000	0.5	-0.001625
4.008333	0.5	-0.001875
4.016667	0.5	-0.001875
4.025000	0.5	-0.002500
4.033333	0.5	-0.002875
4.041667	0.5	-0.003500
4.050000	0.5	-0.004250
4.058333	0.5	-0.004625
4.066667	0.5	-0.005250
4.075000	0.5	-0.005500
4.083333	0.5	-0.005625
4.091667	0.5	-0.006250
4.100000	0.5	-0.006500
4.108333	0.5	-0.007000
4.116667	0.5	-0.007375
4.125000	0.5	-0.007500
4.133333	0.5	-0.007875
4.141667	0.5	-0.008375
4.150000	0.5	-0.009000
4.158333	0.5	-0.009500
4.166667	0.5	-0.009750
4.175000	0.5	-0.009750
4.183333	0.5	-0.010250
4.191667	0.5	-0.010875
4.200000	0.5	-0.011375
4.208333	0.5	-0.011875
4.216667	0.5	-0.012250
4.225000	0.5	-0.012250
4.233333	0.5	-0.012125
4.241667	0.5	-0.012875
4.250000	0.5	-0.013500
4.258333	0.5	-0.013625
4.266667	0.5	-0.013625
4.275000	0.5	-0.014250
4.283333	0.5	-0.014750
4.291667	0.5	-0.014750
4.300000	0.5	-0.014750
4.308333	0.5	-0.015000
4.316667	0.5	-0.015000
4.325000	0.5	-0.014875
4.333333	0.5	-0.014750
4.341667	0.5	-0.015125
4.350000	0.5	-0.015500
4.358333	0.5	-0.015500
4.366667	0.5	-0.015500
4.375000	0.5	-0.015500
4.383333	0.5	-0.015625
4.391667	0.5	-0.015500
4.400000	0.5	-0.015500
4.408333	0.5	-0.015750
4.416667	0.5	-0.015375
4.425000	0.5	-0.015125
4.433333	0.5	-0.014875
4.441667	0.5	-0.015125
4.450000	0.5	-0.014750
4.458333	0.5	-0.014375
4.466667	0.5	-0.014000
4.475000	0.5	-0.013750
4.483333	0.5	-0.013125
4.491667	0.5	-0.012625
4.500000	0.5	-0.012625
4.508333	0.5	-0.012625
4.516667	0.5	-0.012125
4.525000	0.5	-0.011750
4.533333	0.5	-0.011875
4.541667	0.5	-0.011750
4.550000	0.5	-0.011125
4.558333	0.5	-0.010250
4.566667	0.5	-0.009875
4.575000	0.5	-0.009375
4.583333	0.5	-0.009000
4.591667	0.5	-0.008625
4.600000	0.5	-0.008125
4.608333	0.5	-0.007500
4.616667	0.5	-0.006625
4.625000	0.5	-0.006375
4.633333	0.5	-0.005750
4.641667	0.5	-0.005250
4.650000	0.5	-0.004750
4.658333	0.5	-0.004250
4.666667	0.5	-0.003500
4.675000	0.5	-0.003250
4.683333	0.5	-0.002625
4.691667	0.5	-0.002000
4.700000	0.5	-0.001875
4.708333	0.5	-0.001125
4.716667	0.5	-0.000875
4.725000	0.5	-0.000375
4.733333	0.5	0.000125
4.741667	0.5	0.000625
4.750000	0.5	0.000875
4.758333	0.5	0.001250
4.766667	0.5	0.001750
4.775000	0.5	0.001875
4.783333	0.5	0.002625
4.791667	0.5	0.003125
4.800000	0.5	0.003125
4.808333	0.5	0.003625
4.816667	0.5	0.003500
4.825000	0.5	0.003625
4.833333	0.5	0.003500
4.841667	0.5	0.004125
4.850000	0.5	0.004375
4.858333	0.5	0.004250
4.866667	0.5	0.004375
4.875000	0.5	0.004750
4.883333	0.5	0.004750
4.891667	0.5	0.004000
4.900000	0.5	0.004000
4.908333	0.5	0.003875
4.916667	0.5	0.004125
4.925000	0.5	0.004500
4.933333	0.5	0.004875
4.941667	0.5	0.004750
4.950000	0.5	0.004625
4.958333	0.5	0.004500
4.966667	0.5	0.004250
4.975000	0.5	0.004125
4.983333	0.5	0.004500
4.991667	0.5	0.004625
5.000000	0.5	0.004875
5.008333	0.5	0.004875
5.016667	0.5	0.004750
5.025000	0.5	0.004500
5.033333	0.5	0.004625
5.041667	0.5	0.005125
5.050000	0.5	0.004875
5.058333	0.5	0.005250
5.066667	0.5	0.004875
5.075000	0.5	0.005000
5.083333	0.5	0.004750
5.091667	0.5	0.005000
5.100000	0.5	0.005250
5.108333	0.5	0.004875
5.116667	0.5	0.004625
5.125000	0.5	0.004750
5.133333	0.5	0.004750
5.141667	0.5	0.005125
5.150000	0.5	0.005250
5.158333	0.5	0.005250
5.166667	0.5	0.005375
5.175000	0.5	0.005625
5.183333	0.5	0.005625
5.191667	0.5	0.005875
5.200000	0.5	0.006250
5.208333	0.5	0.007000
5.216667	0.5	0.007125
5.225000	0.5	0.007250
5.233333	0.5	0.007625
5.241667	0.5	0.007625
5.250000	0.5	0.007875
5.258333	0.5	0.008250
5.266667	0.5	0.008500
5.275000	0.5	0.008750
5.283333	0.5	0.009125
5.291667	0.5	0.009625
5.300000	0.5	0.009875
5.308333	0.5	0.009750
5.316667	0.5	0.009875
5.325000	0.5	0.010125
5.333333	0.5	0.010375
5.341667	0.5	0.010875
5.350000	0.5	0.011250
5.358333	0.5	0.011500
5.366667	0.5	0.011750
5.375000	0.5	0.012000
5.383333	0.5	0.012250
5.391667	0.5	0.012500
5.400000	0.5	0.013000
5.408333	0.5	0.013125
5.416667	0.5	0.013125
5.425000	0.5	0.013750
5.433333	0.5	0.014125
5.441667	0.5	0.014000
5.450000	0.5	0.014000
5.458333	0.5	0.014250
5.466667	0.5	0.014375
5.475000	0.5	0.014250
5.483333	0.5	0.014250
5.491667	0.5	0.014000
5.500000	0.5	0.013875
5.508333	0.5	0.013875
5.516667	0.5	0.013750
5.525000	0.5	0.014000
5.533333	0.5	0.014000
5.541667	0.5	0.013750
5.550000	0.5	0.013250
5.558333	0.5	0.013375
5.566667	0.5	0.012875
5.575000	0.5	0.012500
5.583333	0.5	0.012125
5.591667	0.5	0.012125
5.600000	0.5	0.012000
5.608333	0.5	0.011375
5.616667	0.5	0.011375
5.625000	0.5	0.011250
5.633333	0.5	0.010750
5.641667	0.5	0.010375
5.650000	0.5	0.009875
5.658333	0.5	0.010000
5.666667	0.5	0.009750
5.675000	0.5	0.009500
5.683333	0.5	0.009250
5.691667	0.5	0.008750
5.700000	0.5	0.008375
5.708333	0.5	0.008250
5.716667	0.5	0.007750
5.725000	0.5	0.007125
5.733333	0.5	0.007250
5.741667	0.5	0.007000
5.750000	0.5	0.006375
5.758333	0.5	0.006250
5.766667	0.5	0.006125
5.775000	0.5	0.006250
5.783333	0.5	0.006250
5.791667	0.5	0.006250
5.800000	0.5	0.006375
5.808333	0.5	0.006125
5.816667	0.5	0.006000
5.825000	0.5	0.005875
5.833333	0.5	0.006125
5.841667	0.5	0.005875
5.850000	0.5	0.005625
5.858333	0.5	0.005625
5.866667	0.5	0.005750
5.875000	0.5	0.005625
5.883333	0.5	0.005875
5.891667	0.5	0.006000
5.900000	0.5	0.006750
5.908333	0.5	0.006875
5.916667	0.5	0.006625
5.925000	0.5	0.006250
5.933333	0.5	0.006375
5.941667	0.5	0.006375
5.950000	0.5	0.007000
5.958333	0.5	0.007500
5.966667	0.5	0.008000
5.975000	0.5	0.008375
5.983333	0.5	0.008500
5.991667	0.5	0.008875
6.000000	0.5	0.009000
6.008333	0.5	0.009500
6.016667	0.5	0.010000
6.025000	0.5	0.010375
6.033333	0.5	0.010500
6.041667	0.5	0.010125
6.050000	0.5	0.010125
6.058333	0.5	0.010375
6.066667	0.5	0.010625
6.075000	0.5	0.010625
6.083333	0.5	0.010125
6.091667	0.5	0.010125
6.100000	0.5	0.010000
6.108333	0.5	0.009375
6.116667	0.5	0.009375
6.125000	0.5	0.009250
6.133333	0.5	0.009250
6.141667	0.5	0.008875
6.150000	0.5	0.008500
6.158333	0.5	0.008375
6.166667	0.5	0.008500
6.175000	0.5	0.008375
6.183333	0.5	0.008500
6.191667	0.5	0.008500
6.200000	0.5	0.008125
6.208333	0.5	0.007750
6.216667	0.5	0.007500
6.225000	0.5	0.007375
6.233333	0.5	0.007000
6.241667	0.5	0.006625
6.250000	0.5	0.006250
6.258333	0.5	0.006000
6.266667	0.5	0.005500
6.275000	0.5	0.005125
6.283333	0.5	0.004750
6.291667	0.5	0.004500
6.300000	0.5	0.004250
6.308333	0.5	0.004125
6.316667	0.5	0.003875
6.325000	0.5	0.003375
6.333333	0.5	0.003125
6.341667	0.5	0.003000
6.350000	0.5	0.003000
6.358333	0.5	0.002625
6.366667	0.5	0.002625
6.375000	0.5	0.002625
6.383333	0.5	0.003000
6.391667	0.5	0.003000
6.400000	0.5	0.003500
6.408333	0.5	0.004625
6.416667	0.5	0.005375
6.425000	0.5	0.006375
6.433333	0.5	0.007000
6.441667	0.5	0.008000
6.450000	0.5	0.008375
6.458333	0.5	0.009000
6.466667	0.5	0.009500
6.475000	0.5	0.010125
6.483333	0.5	0.010500
6.491667	0.5	0.011000
6.500000	0.5	0.012250
6.508333	0.5	0.012500
6.516667	0.5	0.013125
6.525000	0.5	0.013250
6.533333	0.5	0.013750
6.541667	0.5	0.014375
6.550000	0.5	0.015125
6.558333	0.5	0.015750
6.566667	0.5	0.016000
6.575000	0.5	0.016500
6.583333	0.5	0.016875
6.591667	0.5	0.017125
6.600000	0.5	0.017750
6.608333	0.5	0.018125
6.616667	0.5	0.018125
6.625000	0.5	0.018500
6.633333	0.5	0.018250
6.641667	0.5	0.018500
6.650000	0.5	0.018500
6.658333	0.5	0.018750
6.666667	0.5	0.018625
6.675000	0.5	0.018625
6.683333	0.5	0.018875
6.691667	0.5	0.018875
6.700000	0.5	0.018500
6.708333	0.5	0.018500
6.716667	0.5	0.018250
6.725000	0.5	0.017625
6.733333	0.5	0.017500
6.741667	0.5	0.017000
6.750000	0.5	0.015750
6.758333	0.5	0.014125
6.766667	0.5	0.011500
6.775000	0.5	0.007125
6.783333	0.5	0.000000
6.791667	0.5	-0.012250
6.800000	0.5	-0.032500
6.808333	0.5	-0.065125
6.816667	0.5	-0.116375
6.825000	0.5	-0.193875
6.833333	0.5	-0.306875
6.841667	0.5	-0.464250
6.850000	0.5	-0.673625
6.858333	0.5	-0.939125
6.866667	0.5	-1.259500
6.875000	0.5	-1.626250
6.883333	0.5	-2.025875
6.891667	0.5	-2.438375
6.900000	0.5	-2.841625
6.908333	0.5	-3.212125
6.916667	0.5	-3.527875
6.925000	0.5	-3.773500
6.933333	0.5	-3.938125
6.941667	0.5	-4.018250
6.950000	0.5	-4.015125
6.958333	0.5	-3.936125
6.966667	0.5	-3.791375
6.975000	0.5	-3.593750
6.983333	0.5	-3.357500
6.991667	0.5	-3.095500
7.000000	0.5	-2.820125
7.008333	0.5	-2.541750
7.016667	0.5	-2.269125
7.025000	0.5	-2.008750
7.033333	0.5	-1.765000
7.041667	0.5	-1.541125
7.050000	0.5	-1.339125
7.058333	0.5	-1.158000
7.066667	0.5	-0.997750
7.075000	0.5	-0.857125
7.083333	0.5	-0.735375
7.091667	0.5	-0.630125
7.100000	0.5	-0.539500
7.108333	0.5	-0.461875
7.116667	0.5	-0.395625
7.125000	0.5	-0.339000
7.133333	0.5	-0.290875
7.141667	0.5	-0.249875
7.150000	0.5	-0.214625
7.158333	0.5	-0.184875
7.166667	0.5	-0.159750
7.175000	0.5	-0.138250
7.183333	0.5	-0.119375
7.191667	0.5	-0.103875
7.200000	0.5	-0.089875
7.208333	0.5	-0.077750
7.216667	0.5	-0.067250
7.225000	0.5	-0.058625
7.233333	0.5	-0.051375
7.241667	0.5	-0.045500
7.250000	0.5	-0.040375
7.258333	0.5	-0.035500
7.266667	0.5	-0.031250
7.275000	0.5	-0.027500
7.283333	0.5	-0.024375
7.291667	0.5	-0.021625
7.300000	0.5	-0.019375
7.308333	0.5	-0.017250
7.316667	0.5	-0.015750
7.325000	0.5	-0.014250
7.333333	0.5	-0.012750
7.341667	0.5	-0.011750
7.350000	0.5	-0.011125
7.358333	0.5	-0.009750
7.366667	0.5	-0.008750
7.375000	0.5	-0.008250
7.383333	0.5	-0.007375
7.391667	0.5	-0.006250
7.400000	0.5	-0.005375
7.408333	0.5	-0.004750
7.416667	0.5	-0.004250
7.425000	0.5	-0.004000
7.433333	0.5	-0.003625
7.441667	0.5	-0.003125
7.450000	0.5	-0.003250
7.458333	0.5	-0.002625
7.466667	0.5	-0.001875
7.475000	0.5	-0.001375
7.483333	0.5	-0.001000
7.491667	0.5	0.000000
7.500000	0.5	0.000000
7.508333	0.5	0.000125
7.516667	0.5	0.000250
7.525000	0.5	0.000500
7.533333	0.5	0.000500
7.541667	0.5	0.001375
7.550000	0.5	0.001625
7.558333	0.5	0.001875
7.566667	0.5	0.002375
7.575000	0.5	0.002750
7.583333	0.5	0.002875
7.591667	0.5	0.003250
7.600000	0.5	0.003125
7.608333	0.5	0.003625
7.616667	0.5	0.004000
7.625000	0.5	0.004125
7.633333	0.5	0.004500
7.641667	0.5	0.004625
7.650000	0.5	0.004750
7.658333	0.5	0.004750
7.666667	0.5	0.004500
7.675000	0.5	0.004500
7.683333	0.5	0.004375
7.691667	0.5	0.004750
7.700000	0.5	0.005125
7.708333	0.5	0.004625
7.716667	0.5	0.004250
7.725000	0.5	0.004625
7.733333	0.5	0.004250
7.741667	0.5	0.004000
7.750000	0.5	0.004000
7.758333	0.5	0.003625
7.766667	0.5	0.003500
7.775000	0.5	0.002875
7.783333	0.5	0.002250
7.791667	0.5	0.001750
7.800000	0.5	0.001625
7.808333	0.5	0.001250
7.816667	0.5	0.000875
7.825000	0.5	0.000750
7.833333	0.5	0.000750
7.841667	0.5	0.000375
7.850000	0.5	-0.000125
7.858333	0.5	-0.000625
7.866667	0.5	-0.001000
7.875000	0.5	-0.001625
7.883333	0.5	-0.002125
7.891667	0.5	-0.002375
7.900000	0.5	-0.003000
7.908333	0.5	-0.003625
7.916667	0.5	-0.003875
7.925000	0.5	-0.004375
7.933333	0.5	-0.004625
7.941667	0.5	-0.005000
7.950000	0.5	-0.005625
7.958333	0.5	-0.006375
7.966667	0.5	-0.006625
7.975000	0.5	-0.006625
7.983333	0.5	-0.006750
7.991667	0.5	-0.006375
8.000000	0.5	-0.006125
8.008333	0.5	-0.005375
8.016667	0.5	-0.004500
8.025000	0.5	-0.003500
8.033333	0.5	-0.002125
8.041667	0.5	-0.000625
8.050000	0.5	0.000875
8.058333	0.5	0.002500
8.066667	0.5	0.004250
8.075000	0.5	0.005625
8.083333	0.5	0.007000
8.091667	0.5	0.007500
8.100000	0.5	0.007500
8.108333	0.5	0.007750
8.116667	0.5	0.007625
8.125000	0.5	0.007125
8.133333	0.5	0.006500
8.141667	0.5	0.005625
8.150000	0.5	0.004500
8.158333	0.5	0.002625
8.166667	0.5	0.001500
8.175000	0.5	0.000000
8.183333	0.5	-0.001125
8.191667	0.5	-0.002250
8.200000	0.5	-0.003500
8.208333	0.5	-0.004750
8.216667	0.5	-0.005375
8.225000	0.5	-0.006375
8.233333	0.5	-0.007125
8.241667	0.5	-0.007750
8.250000	0.5	-0.008500
8.258333	0.5	-0.008750
8.266667	0.5	-0.009375
8.275000	0.5	-0.009500
8.283333	0.5	-0.009500
8.291667	0.5	-0.009500
8.300000	0.5	-0.009875
8.308333	0.5	-0.009750
8.316667	0.5	-0.009625
8.325000	0.5	-0.009625
8.333333	0.5	-0.009000
8.341667	0.5	-0.009000
8.350000	0.5	-0.009125
8.358333	0.5	-0.008000
8.366667	0.5	-0.007500
8.375000	0.5	-0.007125
8.383333	0.5	-0.006500
8.391667	0.5	-0.006125
8.400000	0.5	-0.005875
8.408333	0.5	-0.005000
8.416667	0.5	-0.004375
8.425000	0.5	-0.003875
8.433333	0.5	-0.003125
8.441667	0.5	-0.002875
8.450000	0.5	-0.002625
8.458333	0.5	-0.001875
8.466667	0.5	-0.001375
8.475000	0.5	-0.001125
8.483333	0.5	-0.000875
8.491667	0.5	-0.000375
8.500000	0.5	0.000000
8.508333	0.5	0.000250
8.516667	0.5	0.000625
8.525000	0.5	0.000750
8.533333	0.5	0.001125
8.541667	0.5	0.001625
8.550000	0.5	0.001875
8.558333	0.5	0.002500
8.566667	0.5	0.002500
8.575000	0.5	0.002375
8.583333	0.5	0.002500
8.591667	0.5	0.002375
8.600000	0.5	0.002625
8.608333	0.5	0.003125
8.616667	0.5	0.003375
8.625000	0.5	0.003750
8.633333	0.5	0.004125
8.641667	0.5	0.004125
8.650000	0.5	0.004500
8.658333	0.5	0.004750
8.666667	0.5	0.005250
8.675000	0.5	0.005250
8.683333	0.5	0.005000
8.691667	0.5	0.005500
8.700000	0.5	0.005750
8.708333	0.5	0.005000
8.716667	0.5	0.004750
8.725000	0.5	0.004625
8.733333	0.5	0.005000
8.741667	0.5	0.005250
8.750000	0.5	0.005500
8.758333	0.5	0.005250
8.766667	0.5	0.005000
8.775000	0.5	0.005000
8.783333	0.5	0.005000
8.791667	0.5	0.004750
8.800000	0.5	0.004750
8.808333	0.5	0.004375
8.816667	0.5	0.004625
8.825000	0.5	0.004875
8.833333	0.5	0.004875
8.841667	0.5	0.004875
8.850000	0.5	0.004500
8.858333	0.5	0.004500
8.866667	0.5	0.004375
8.875000	0.5	0.004000
8.883333	0.5	0.004000
8.891667	0.5	0.003750
8.900000	0.5	0.003625
8.908333	0.5	0.003125
8.916667	0.5	0.002750
8.925000	0.5	0.002375
8.933333	0.5	0.002125
8.941667	0.5	0.001750
8.950000	0.5	0.001500
8.958333	0.5	0.001500
8.966667	0.5	0.001375
8.975000	0.5	0.001250
8.983333	0.5	0.000500
8.991667	0.5	0.000750
9.000000	0.5	0.000375
9.008333	0.5	0.000125
9.016667	0.5	0.000000
9.025000	0.5	0.000000
9.033333	0.5	0.000000
9.041667	0.5	0.000000
9.050000	0.5	0.000125
9.058333	0.5	0.000125
9.066667	0.5	0.000375
9.075000	0.5	0.000500
9.083333	0.5	0.000500
9.091667	0.5	0.000375
9.100000	0.5	0.000750
9.108333	0.5	0.000750
9.116667	0.5	0.001000
9.125000	0.5	0.001000
9.133333	0.5	0.001125
9.141667	0.5	0.000750
9.150000	0.5	0.000750
9.158333	0.5	0.000875
9.166667	0.5	0.001250
9.175000	0.5	0.002000
9.183333	0.5	0.002125
9.191667	0.5	0.002625
9.200000	0.5	0.003250
9.208333	0.5	0.003750
9.216667	0.5	0.004250
9.225000	0.5	0.004625
9.233333	0.5	0.005125
9.241667	0.5	0.005875
9.250000	0.5	0.006375
9.258333	0.5	0.006625
9.266667	0.5	0.007125
9.275000	0.5	0.008000
9.283333	0.5	0.008625
9.291667	0.5	0.008750
9.300000	0.5	0.008875
9.308333	0.5	0.009500
9.316667	0.5	0.010500
9.325000	0.5	0.011250
9.333333	0.5	0.011500
9.341667	0.5	0.012000
9.350000	0.5	0.012625
9.358333	0.5	0.013125
9.366667	0.5	0.013625
9.375000	0.5	0.014375
9.383333	0.5	0.015250
9.391667	0.5	0.016000
9.400000	0.5	0.016500
9.408333	0.5	0.016750
9.416667	0.5	0.017500
9.425000	0.5	0.018125
9.433333	0.5	0.018625
9.441667	0.5	0.018625
9.450000	0.5	0.019000
9.458333	0.5	0.019750
9.466667	0.5	0.020250
9.475000	0.5	0.020375
9.483333	0.5	0.020625
9.491667	0.5	0.020875
9.500000	0.5	0.021125
9.508333	0.5	0.021250
9.516667	0.5	0.021625
9.525000	0.5	0.021750
9.533333	0.5	0.021875
9.541667	0.5	0.022000
9.550000	0.5	0.022250
9.558333	0.5	0.022750
9.566667	0.5	0.022875
9.575000	0.5	0.023375
9.583333	0.5	0.023375
9.591667	0.5	0.023375
9.600000	0.5	0.023625
9.608333	0.5	0.023500
9.616667	0.5	0.023500
9.625000	0.5	0.023375
9.633333	0.5	0.022875
9.641667	0.5	0.022375
9.650000	0.5	0.022125
9.658333	0.5	0.021750
9.666667	0.5	0.021375
9.675000	0.5	0.021000
9.683333	0.5	0.020125
9.691667	0.5	0.019750
9.700000	0.5	0.019125
9.708333	0.5	0.018000
9.716667	0.5	0.017250
9.725000	0.5	0.016250
9.733333	0.5	0.015125
9.741667	0.5	0.014375
9.750000	0.5	0.013875
9.758333	0.5	0.013125
9.766667	0.5	0.012125
9.775000	0.5	0.011625
9.783333	0.5	0.010875
9.791667	0.5	0.010125
9.800000	0.5	0.009375
9.808333	0.5	0.009000
9.816667	0.5	0.008125
9.825000	0.5	0.007375
9.833333	0.5	0.006875
9.841667	0.5	0.006125
9.850000	0.5	0.005500
9.858333	0.5	0.005000
9.866667	0.5	0.004750
9.875000	0.5	0.004125
9.883333	0.5	0.003375
9.891667	0.5	0.003125
9.900000	0.5	0.002500
9.908333	0.5	0.002125
9.916667	0.5	0.001500
9.925000	0.5	0.001375
9.933333	0.5	0.001000
9.941667	0.5	0.000375
9.950000	0.5	0.000375
9.958333	0.5	0.000125
9.966667	0.5	0.000250
9.975000	0.5	0.000000
9.983333	0.5	0.000000
9.991667	0.5	0.000000
10.000000	0.5	0.000125
10.008333	0.5	0.000500
10.016667	0.5	0.000125
10.025000	0.5	0.000000
10.033333	0.5	-0.000250
10.041667	0.5	-0.000375
10.050000	0.5	-0.000125
10.058333	0.5	-0.000125
10.066667	0.5	0.000000
10.075000	0.5	0.000625
10.083333	0.5	0.000875
10.091667	0.5	0.000625
10.100000	0.5	0.001125
10.108333	0.5	0.001625
10.116667	0.5	0.002000
10.125000	0.5	0.001750
10.133333	0.5	0.001625
10.141667	0.5	0.002000
10.150000	0.5	0.002625
10.158333	0.5	0.003250
10.166667	0.5	0.003625
10.175000	0.5	0.003875
10.183333	0.5	0.005000
10.191667	0.5	0.005000
10.200000	0.5	0.005750
10.208333	0.5	0.005875
10.216667	0.5	0.006250
10.225000	0.5	0.006750
10.233333	0.5	0.007125
10.241667	0.5	0.007250
10.250000	0.5	0.007625
10.258333	0.5	0.008375
10.266667	0.5	0.008875
10.275000	0.5	0.009500
10.283333	0.5	0.010250
10.291667	0.5	0.010750
10.300000	0.5	0.010875
10.308333	0.5	0.011375
10.316667	0.5	0.011500
10.325000	0.5	0.012000
10.333333	0.5	0.012375
10.341667	0.5	0.013000
10.350000	0.5	0.013250
10.358333	0.5	0.013875
10.366667	0.5	0.014250
10.375000	0.5	0.014875
10.383333	0.5	0.015250
10.391667	0.5	0.015500
10.400000	0.5	0.015875
10.408333	0.5	0.016000
10.416667	0.5	0.016125
10.425000	0.5	0.016250
10.433333	0.5	0.016500
10.441667	0.5	0.016625
10.450000	0.5	0.016625
10.458333	0.5	0.016750
10.466667	0.5	0.017125
10.475000	0.5	0.017500
10.483333	0.5	0.017875
10.491667	0.5	0.018000
10.500000	0.5	0.018625
10.508333	0.5	0.018500
10.516667	0.5	0.018500
10.525000	0.5	0.018250
10.533333	0.5	0.018125
10.541667	0.5	0.017625
10.550000	0.5	0.017125
10.558333	0.5	0.016625
10.566667	0.5	0.016500
10.575000	0.5	0.016750
10.583333	0.5	0.016750
10.591667	0.5	0.016375
10.600000	0.5	0.016125
10.608333	0.5	0.015625
10.616667	0.5	0.015250
10.625000	0.5	0.014875
10.633333	0.5	0.014375
10.641667	0.5	0.013750
10.650000	0.5	0.013375
10.658333	0.5	0.013375
10.666667	0.5	0.012625
10.675000	0.5	0.012250
10.683333	0.5	0.012000
10.691667	0.5	0.011750
10.700000	0.5	0.011375
10.708333	0.5	0.011250
10.716667	0.5	0.011125
10.725000	0.5	0.011000
10.733333	0.5	0.011000
10.741667	0.5	0.010750
10.750000	0.5	0.010875
10.758333	0.5	0.010625
10.766667	0.5	0.010750
10.775000	0.5	0.010250
10.783333	0.5	0.010125
10.791667	0.5	0.010000
10.800000	0.5	0.010125
10.808333	0.5	0.009750
10.816667	0.5	0.009250
10.825000	0.5	0.009250
10.833333	0.5	0.009375
10.841667	0.5	0.009750
10.850000	0.5	0.009500
10.858333	0.5	0.009375
10.866667	0.5	0.009750
10.875000	0.5	0.010125
10.883333	0.5	0.010375
10.891667	0.5	0.010500
10.900000	0.5	0.010625
10.908333	0.5	0.010375
10.916667	0.5	0.010500
10.925000	0.5	0.010875
10.933333	0.5	0.011250
10.941667	0.5	0.011375
10.950000	0.5	0.011250
10.958333	0.5	0.011500
10.966667	0.5	0.011250
10.975000	0.5	0.011000
10.983333	0.5	0.011375
10.991667	0.5	0.011375
11.000000	0.5	0.011500
11.008333	0.5	0.011625
11.016667	0.5	0.011500
11.025000	0.5	0.011500
11.033333	0.5	0.011375
11.041667	0.5	0.011375
11.050000	0.5	0.011500
11.058333	0.5	0.011250
11.066667	0.5	0.011375
11.075000	0.5	0.011000
11.083333	0.5	0.011000
11.091667	0.5	0.010750
11.100000	0.5	0.010875
11.108333	0.5	0.010625
11.116667	0.5	0.010000
11.125000	0.5	0.010000
11.133333	0.5	0.009625
11.141667	0.5	0.009250
11.150000	0.5	0.009125
11.158333	0.5	0.009500
11.166667	0.5	0.009625
11.175000	0.5	0.009375
11.183333	0.5	0.009125
11.191667	0.5	0.008750
11.200000	0.5	0.008500
11.208333	0.5	0.007875
11.216667	0.5	0.007750
11.225000	0.5	0.007500
11.233333	0.5	0.007500
11.241667	0.5	0.007500
11.250000	0.5	0.007125
11.258333	0.5	0.006875
11.266667	0.5	0.006750
11.275000	0.5	0.006875
11.283333	0.5	0.006500
11.291667	0.5	0.006375
11.300000	0.5	0.006500
11.308333	0.5	0.006375
11.316667	0.5	0.006375
11.325000	0.5	0.006250
11.333333	0.5	0.005875
11.341667	0.5	0.005500
11.350000	0.5	0.005750
11.358333	0.5	0.006000
11.366667	0.5	0.006000
11.375000	0.5	0.005875
11.383333	0.5	0.006125
11.391667	0.5	0.006250
11.400000	0.5	0.006000
11.408333	0.5	0.006500
11.416667	0.5	0.006750
11.425000	0.5	0.006875
11.433333	0.5	0.007000
11.441667	0.5	0.007125
11.450000	0.5	0.007250
11.458333	0.5	0.008000
11.466667	0.5	0.008375
11.475000	0.5	0.008625
11.483333	0.5	0.008875
11.491667	0.5	0.009500
11.500000	0.5	0.009875
11.508333	0.5	0.009875
11.516667	0.5	0.010250
11.525000	0.5	0.010875
11.533333	0.5	0.011250
11.541667	0.5	0.011750
11.550000	0.5	0.012375
11.558333	0.5	0.012625
11.566667	0.5	0.013125
11.575000	0.5	0.014125
11.583333	0.5	0.015000
11.591667	0.5	0.015750
11.600000	0.5	0.016125
11.608333	0.5	0.016500
11.616667	0.5	0.016625
11.625000	0.5	0.017250
11.633333	0.5	0.018250
11.641667	0.5	0.018875
11.650000	0.5	0.019750
11.658333	0.5	0.020500
11.666667	0.5	0.021375
11.675000	0.5	0.021875
11.683333	0.5	0.022000
11.691667	0.5	0.022250
11.700000	0.5	0.022500
11.708333	0.5	0.022625
11.716667	0.5	0.022500
11.725000	0.5	0.022875
11.733333	0.5	0.023375
11.741667	0.5	0.023750
11.750000	0.5	0.024250
11.758333	0.5	0.024250
11.766667	0.5	0.024500
11.775000	0.5	0.024500
11.783333	0.5	0.024750
11.791667	0.5	0.024750
11.800000	0.5	0.025000
11.808333	0.5	0.024625
11.816667	0.5	0.024375
11.825000	0.5	0.024375
11.833333	0.5	0.024125
11.841667	0.5	0.023375
11.850000	0.5	0.022625
11.858333	0.5	0.022250
11.866667	0.5	0.022250
11.875000	0.5	0.021625
11.883333	0.5	0.021250
11.891667	0.5	0.020375
11.900000	0.5	0.020000
11.908333	0.5	0.019125
11.916667	0.5	0.018625
11.925000	0.5	0.018375
11.933333	0.5	0.018000
11.941667	0.5	0.017625
11.950000	0.5	0.016375
11.958333	0.5	0.015750
11.966667	0.5	0.015250
11.975000	0.5	0.014375
11.983333	0.5	0.013875
11.991667	0.5	0.013250
12.000000	0.5	0.012375
12.008333	0.5	0.011750
12.016667	0.5	0.011375
12.025000	0.5	0.011000
12.033333	0.5	0.010375
12.041667	0.5	0.009750
12.050000	0.5	0.009375
12.058333	0.5	0.008625
12.066667	0.5	0.008000
12.075000	0.5	0.007250
12.083333	0.5	0.006500
12.091667	0.5	0.006125
12.100000	0.5	0.005625
12.108333	0.5	0.005375
12.116667	0.5	0.005000
12.125000	0.5	0.004750
12.133333	0.5	0.004875
12.141667	0.5	0.004750
12.150000	0.5	0.004250
12.158333	0.5	0.003500
12.166667	0.5	0.003500
12.175000	0.5	0.003750
12.183333	0.5	0.003875
12.191667	0.5	0.003375
12.200000	0.5	0.003000
12.208333	0.5	0.003125
12.216667	0.5	0.003250
12.225000	0.5	0.003125
12.233333	0.5	0.003375
12.241667	0.5	0.003875
12.250000	0.5	0.004500
12.258333	0.5	0.004625
12.266667	0.5	0.005125
12.275000	0.5	0.005500
12.283333	0.5	0.006750
12.291667	0.5	0.007375
12.300000	0.5	0.008250
12.308333	0.5	0.008500
12.316667	0.5	0.009125
12.325000	0.5	0.009875
12.333333	0.5	0.010875
12.341667	0.5	0.011250
12.350000	0.5	0.012125
12.358333	0.5	0.012500
12.366667	0.5	0.013250
12.375000	0.5	0.013750
12.383333	0.5	0.015000
12.391667	0.5	0.016125
12.400000	0.5	0.016750
12.408333	0.5	0.017375
12.416667	0.5	0.018375
12.425000	0.5	0.019250
12.433333	0.5	0.020250
12.441667	0.5	0.021000
12.450000	0.5	0.021625
12.458333	0.5	0.022125
12.466667	0.5	0.022500
12.475000	0.5	0.023000
12.483333	0.5	0.023125
12.491667	0.5	0.023500
12.500000	0.5	0.024125
12.508333	0.5	0.025000
12.516667	0.5	0.026000
12.525000	0.5	0.026500
12.533333	0.5	0.027500
12.541667	0.5	0.028250
12.550000	0.5	0.028625
12.558333	0.5	0.029125
12.566667	0.5	0.029125
12.575000	0.5	0.029750
12.583333	0.5	0.030125
12.591667	0.5	0.030250
12.600000	0.5	0.031000
12.608333	0.5	0.031250
12.616667	0.5	0.031500
12.625000	0.5	0.031750
12.633333	0.5	0.032125
12.641667	0.5	0.032625
12.650000	0.5	0.032750
12.658333	0.5	0.032875
12.666667	0.5	0.033000
12.675000	0.5	0.032625
12.683333	0.5	0.032375
12.691667	0.5	0.032125
12.700000	0.5	0.032625
12.708333	0.5	0.032500
12.716667	0.5	0.032500
12.725000	0.5	0.032625
12.733333	0.5	0.032625
12.741667	0.5	0.032250
12.750000	0.5	0.031875
12.758333	0.5	0.031375
12.766667	0.5	0.030625
12.775000	0.5	0.030000
12.783333	0.5	0.029750
12.791667	0.5	0.029500
12.800000	0.5	0.028875
12.808333	0.5	0.028625
12.816667	0.5	0.028375
12.825000	0.5	0.027875
12.833333	0.5	0.027375
12.841667	0.5	0.026625
12.850000	0.5	0.025750
12.858333	0.5	0.025125
12.866667	0.5	0.024500
12.875000	0.5	0.023250
12.883333	0.5	0.022250
12.891667	0.5	0.021750
12.900000	0.5	0.021250
12.908333	0.5	0.021000
12.916667	0.5	0.020250
12.925000	0.5	0.019250
12.933333	0.5	0.018375
12.941667	0.5	0.017375
12.950000	0.5	0.016625
12.958333	0.5	0.015750
12.966667	0.5	0.014875
12.975000	0.5	0.014125
12.983333	0.5	0.013250
12.991667	0.5	0.013000
13.000000	0.5	0.012875
13.008333	0.5	0.012125
13.016667	0.5	0.011375
13.025000	0.5	0.010625
13.033333	0.5	0.009875
13.041667	0.5	0.008875
13.050000	0.5	0.008125
13.058333	0.5	0.007125
13.066667	0.5	0.006625
13.075000	0.5	0.006250
13.083333	0.5	0.006000
13.091667	0.5	0.005625
13.100000	0.5	0.005125
13.108333	0.5	0.004500
13.116667	0.5	0.004125
13.125000	0.5	0.004000
13.133333	0.5	0.003875
13.141667	0.5	0.003250
13.150000	0.5	0.003125
13.158333	0.5	0.003000
13.166667	0.5	0.002500
13.175000	0.5	0.002000
13.183333	0.5	0.001750
13.191667	0.5	0.001375
13.200000	0.5	0.001000
13.208333	0.5	0.001250
13.216667	0.5	0.000750
13.225000	0.5	0.000875
13.233333	0.5	0.000875
13.241667	0.5	0.000750
13.250000	0.5	0.000500
13.258333	0.5	0.000250
13.266667	0.5	0.000250
13.275000	0.5	0.000000
13.283333	0.5	-0.000375
13.291667	0.5	-0.000125
13.300000	0.5	-0.000125
13.308333	0.5	-0.000625
13.316667	0.5	-0.000500
13.325000	0.5	-0.000625
13.333333	0.5	-0.000625
13.341667	0.5	-0.000250
13.350000	0.5	-0.000500
13.358333	0.5	-0.000625
13.366667	0.5	-0.001000
13.375000	0.5	-0.001375
13.383333	0.5	-0.001625
13.391667	0.5	-0.001875
13.400000	0.5	-0.002000
13.408333	0.5	-0.002125
13.416667	0.5	-0.002375
13.425000	0.5	-0.002750
13.433333	0.5	-0.002625
13.441667	0.5	-0.002375
13.450000	0.5	-0.002375
13.458333	0.5	-0.002375
13.466667	0.5	-0.002625
13.475000	0.5	-0.002875
13.483333	0.5	-0.002875
13.491667	0.5	-0.002625
13.500000	0.5	-0.002375
13.508333	0.5	-0.002375
13.516667	0.5	-0.002250
13.525000	0.5	-0.002250
13.533333	0.5	-0.002750
13.541667	0.5	-0.002875
13.550000	0.5	-0.003000
13.558333	0.5	-0.003125
13.566667	0.5	-0.002750
13.575000	0.5	-0.002625
13.583333	0.5	-0.002750
13.591667	0.5	-0.002875
13.600000	0.5	-0.002625
13.608333	0.5	-0.002500
13.616667	0.5	-0.002250
13.625000	0.5	-0.002125
13.633333	0.5	-0.002125
13.641667	0.5	-0.001875
13.650000	0.5	-0.001625
13.658333	0.5	-0.001250
13.666667	0.5	-0.001125
13.675000	0.5	-0.000750
13.683333	0.5	-0.000125
13.691667	0.5	0.000375
13.700000	0.5	0.000875
13.708333	0.5	0.001000
13.716667	0.5	0.001000
13.725000	0.5	0.001500
13.733333	0.5	0.001750
13.741667	0.5	0.002125
13.750000	0.5	0.002500
13.758333	0.5	0.003000
13.766667	0.5	0.003625
13.775000	0.5	0.004250
13.783333	0.5	0.004875
13.791667	0.5	0.005375
13.800000	0.5	0.006125
13.808333	0.5	0.006750
13.816667	0.5	0.007250
13.825000	0.5	0.007500
13.833333	0.5	0.008500
13.841667	0.5	0.009125
13.850000	0.5	0.009750
13.858333	0.5	0.010125
13.866667	0.5	0.011125
13.875000	0.5	0.011625
13.883333	0.5	0.012250
13.891667	0.5	0.012500
13.900000	0.5	0.013125
13.908333	0.5	0.013875
13.916667	0.5	0.014500
13.925000	0.5	0.015375
13.933333	0.5	0.015875
13.941667	0.5	0.016250
13.950000	0.5	0.016750
13.958333	0.5	0.017250
13.966667	0.5	0.017750
13.975000	0.5	0.018500
13.983333	0.5	0.018750
13.991667	0.5	0.019250
14.000000	0.5	0.019500
14.008333	0.5	0.019750
14.016667	0.5	0.020125
14.025000	0.5	0.020000
14.033333	0.5	0.020250
14.041667	0.5	0.020625
14.050000	0.5	0.020875
14.058333	0.5	0.021375
14.066667	0.5	0.021500
14.075000	0.5	0.021625
14.083333	0.5	0.021375
14.091667	0.5	0.021500
14.100000	0.5	0.021875
14.108333	0.5	0.021875
14.116667	0.5	0.021875
14.125000	0.5	0.021875
14.133333	0.5	0.021625
14.141667	0.5	0.021625
14.150000	0.5	0.021750
14.158333	0.5	0.021375
14.166667	0.5	0.021000
14.175000	0.5	0.020875
14.183333	0.5	0.020375
14.191667	0.5	0.020000
14.200000	0.5	0.019625
14.208333	0.5	0.019250
14.216667	0.5	0.018750
14.225000	0.5	0.018625
14.233333	0.5	0.018250
14.241667	0.5	0.017750
14.250000	0.5	0.017750
14.258333	0.5	0.017250
14.266667	0.5	0.017000
14.275000	0.5	0.016750
14.283333	0.5	0.016250
14.291667	0.5	0.015875
14.300000	0.5	0.015500
14.308333	0.5	0.015500
14.316667	0.5	0.015125
14.325000	0.5	0.015125
14.333333	0.5	0.014500
14.341667	0.5	0.014125
14.350000	0.5	0.013375
14.358333	0.5	0.013125
14.366667	0.5	0.012625
14.375000	0.5	0.012000
14.383333	0.5	0.012000
14.391667	0.5	0.011125
14.400000	0.5	0.010750
14.408333	0.5	0.010375
14.416667	0.5	0.009875
14.425000	0.5	0.009250
14.433333	0.5	0.008750
14.441667	0.5	0.008375
14.450000	0.5	0.008250
14.458333	0.5	0.007875
14.466667	0.5	0.007750
14.475000	0.5	0.007500
14.483333	0.5	0.007500
14.491667	0.5	0.007125
14.500000	0.5	0.006875
14.508333	0.5	0.006750
14.516667	0.5	0.006125
14.525000	0.5	0.005625
14.533333	0.5	0.005625
14.541667	0.5	0.005125
14.550000	0.5	0.004875
14.558333	0.5	0.004500
14.566667	0.5	0.004000
14.575000	0.5	0.003875
14.583333	0.5	0.003875
14.591667	0.5	0.003875
14.600000	0.5	0.004125
14.608333	0.5	0.004000
14.616667	0.5	0.003625
14.625000	0.5	0.003125
14.633333	0.5	0.002875
14.641667	0.5	0.003000
14.650000	0.5	0.002750
14.658333	0.5	0.002875
14.666667	0.5	0.002875
14.675000	0.5	0.003000
14.683333	0.5	0.002625
14.691667	0.5	0.002750
14.700000	0.5	0.002500
14.708333	0.5	0.002250
14.716667	0.5	0.002625
14.725000	0.5	0.002750
14.733333	0.5	0.002750
14.741667	0.5	0.002625
14.750000	0.5	0.002750
14.758333	0.5	0.002750
14.766667	0.5	0.003000
14.775000	0.5	0.003375
14.783333	0.5	0.003875
14.791667	0.5	0.004250
14.800000	0.5	0.004500
14.808333	0.5	0.004500
14.816667	0.5	0.004750
14.825000	0.5	0.004750
14.833333	0.5	0.005125
14.841667	0.5	0.005250
14.850000	0.5	0.004750
14.858333	0.5	0.005000
14.866667	0.5	0.004625
14.875000	0.5	0.005000
14.883333	0.5	0.005500
14.891667	0.5	0.005875
14.900000	0.5	0.006375
14.908333	0.5	0.006750
14.916667	0.5	0.007125
14.925000	0.5	0.007125
14.933333	0.5	0.007500
14.941667	0.5	0.007750
14.950000	0.5	0.007750
14.958333	0.5	0.007750
14.966667	0.5	0.008500
14.975000	0.5	0.008625
14.983333	0.5	0.008875
14.991667	0.5	0.009250
15.000000	0.5	0.009750
15.008333	0.5	0.009875
15.016667	0.5	0.010125
15.025000	0.5	0.010625
15.033333	0.5	0.010875
15.041667	0.5	0.010625
15.050000	0.5	0.011125
15.058333	0.5	0.011250
15.066667	0.5	0.011375
15.075000	0.5	0.011750
15.083333	0.5	0.011625
15.091667	0.5	0.011500
15.100000	0.5	0.011750
15.108333	0.5	0.011875
15.116667	0.5	0.011875
15.125000	0.5	0.012000
15.133333	0.5	0.012375
15.141667	0.5	0.012125
15.150000	0.5	0.012250
15.158333	0.5	0.012625
15.166667	0.5	0.012750
15.175000	0.5	0.012625
15.183333	0.5	0.012625
15.191667	0.5	0.012750
15.200000	0.5	0.012750
15.208333	0.5	0.012625
15.216667	0.5	0.012250
15.225000	0.5	0.012250
15.233333	0.5	0.012000
15.241667	0.5	0.011875
15.250000	0.5	0.011750
15.258333	0.5	0.012000
15.266667	0.5	0.012125
15.275000	0.5	0.012375
15.283333	0.5	0.012750
15.291667	0.5	0.013250
15.300000	0.5	0.013500
15.308333	0.5	0.013750
15.316667	0.5	0.013875
15.325000	0.5	0.014125
15.333333	0.5	0.014125
15.341667	0.5	0.014500
15.350000	0.5	0.014500
15.358333	0.5	0.014625
15.366667	0.5	0.014875
15.375000	0.5	0.015000
15.383333	0.5	0.014750
15.391667	0.5	0.014875
15.400000	0.5	0.015125
15.408333	0.5	0.015500
15.416667	0.5	0.015750
15.425000	0.5	0.016125
15.433333	0.5	0.016625
15.441667	0.5	0.017125
15.450000	0.5	0.017000
15.458333	0.5	0.017000
15.466667	0.5	0.017125
15.475000	0.5	0.017500
15.483333	0.5	0.018125
15.491667	0.5	0.018250
15.500000	0.5	0.018125
15.508333	0.5	0.018625
15.516667	0.5	0.019000
15.525000	0.5	0.019125
15.533333	0.5	0.019125
15.541667	0.5	0.019500
15.550000	0.5	0.019875
15.558333	0.5	0.020000
15.566667	0.5	0.020000
15.575000	0.5	0.020125
15.583333	0.5	0.020500
15.591667	0.5	0.020625
15.600000	0.5	0.020875
15.608333	0.5	0.021000
15.616667	0.5	0.020875
15.625000	0.5	0.021000
15.633333	0.5	0.021250
15.641667	0.5	0.021500
15.650000	0.5	0.021375
15.658333	0.5	0.021125
15.666667	0.5	0.021000
15.675000	0.5	0.021125
15.683333	0.5	0.020750
15.691667	0.5	0.020375
15.700000	0.5	0.020500
15.708333	0.5	0.020750
15.716667	0.5	0.020750
15.725000	0.5	0.021375
15.733333	0.5	0.021500
15.741667	0.5	0.021875
15.750000	0.5	0.021625
15.758333	0.5	0.021750
15.766667	0.5	0.021500
15.775000	0.5	0.021375
15.783333	0.5	0.021500
15.791667	0.5	0.021125
15.800000	0.5	0.021125
15.808333	0.5	0.021000
15.816667	0.5	0.020875
15.825000	0.5	0.020875
15.833333	0.5	0.020875
15.841667	0.5	0.020375
15.850000	0.5	0.020500
15.858333	0.5	0.020375
15.866667	0.5	0.020625
15.875000	0.5	0.020875
15.883333	0.5	0.020875
15.891667	0.5	0.020875
15.900000	0.5	0.021125
15.908333	0.5	0.021500
15.916667	0.5	0.022000
15.925000	0.5	0.022500
15.933333	0.5	0.023125
15.941667	0.5	0.023125
15.950000	0.5	0.024250
15.958333	0.5	0.025875
15.966667	0.5	0.027375
15.975000	0.5	0.028625
15.983333	0.5	0.030000
15.991667	0.5	0.031625
16.000000	0.5	0.033375
16.008333	0.5	0.035750
16.016667	0.5	0.038000
16.025000	0.5	0.040750
16.033333	0.5	0.044125
16.041667	0.5	0.047250
16.050000	0.5	0.050750
16.058333	0.5	0.054875
16.066667	0.5	0.059750
16.075000	0.5	0.064750
16.083333	0.5	0.070500
16.091667	0.5	0.076875
16.100000	0.5	0.083500
16.108333	0.5	0.091000
16.116667	0.5	0.100125
16.125000	0.5	0.110125
16.133333	0.5	0.121875
16.141667	0.5	0.134500
16.150000	0.5	0.149000
16.158333	0.5	0.165375
16.166667	0.5	0.184125
16.175000	0.5	0.205500
16.183333	0.5	0.229500
16.191667	0.5	0.257375
16.200000	0.5	0.289375
16.208333	0.5	0.326000
16.216667	0.5	0.367750
16.225000	0.5	0.415625
16.233333	0.5	0.469750
16.241667	0.5	0.531625
16.250000	0.5	0.601375
16.258333	0.5	0.680000
16.266667	0.5	0.768500
16.275000	0.5	0.867500
16.283333	0.5	0.977000
16.291667	0.5	1.098125
16.300000	0.5	1.230875
16.308333	0.5	1.374875
16.316667	0.5	1.530750
16.325000	0.5	1.697750
16.333333	0.5	1.874875
16.341667	0.5	2.061125
16.350000	0.5	2.255625
16.358333	0.5	2.456750
16.366667	0.5	2.662000
16.375000	0.5	2.869750
16.383333	0.5	3.076875
16.391667	0.5	3.280750
16.400000	0.5	3.478750
16.408333	0.5	3.668750
16.416667	0.5	3.847125
16.425000	0.5	4.011750
16.433333	0.5	4.159875
16.441667	0.5	4.289250
16.450000	0.5	4.398250
16.458333	0.5	4.484875
16.466667	0.5	4.547125
16.475000	0.5	4.585000
16.483333	0.5	4.598125
16.491667	0.5	4.586750
16.500000	0.5	4.550625
16.508333	0.5	4.491375
16.516667	0.5	4.410500
16.525000	0.5	4.308375
16.533333	0.5	4.187750
16.541667	0.5	4.050000
16.550000	0.5	3.898000
16.558333	0.5	3.733750
16.566667	0.5	3.559625
16.575000	0.5	3.377875
16.583333	0.5	3.190875
16.591667	0.5	3.001250
16.600000	0.5	2.810500
16.608333	0.5	2.620750
16.616667	0.5	2.434500
16.625000	0.5	2.252625
16.633333	0.5	2.076500
16.641667	0.5	1.907125
16.650000	0.5	1.745000
16.658333	0.5	1.591250
16.666667	0.5	1.446625
16.675000	0.5	1.311125
16.683333	0.5	1.185125
16.691667	0.5	1.068125
16.700000	0.5	0.959750
16.708333	0.5	0.860750
16.716667	0.5	0.770625
16.725000	0.5	0.689125
16.733333	0.5	0.615250
16.741667	0.5	0.548250
16.750000	0.5	0.488000
16.758333	0.5	0.434625
16.766667	0.5	0.386875
16.775000	0.5	0.344625
16.783333	0.5	0.307000
16.791667	0.5	0.273375
16.800000	0.5	0.244125
16.808333	0.5	0.218125
16.816667	0.5	0.195125
16.825000	0.5	0.175250
16.833333	0.5	0.157625
16.841667	0.5	0.142000
16.850000	0.5	0.128875
16.858333	0.5	0.117125
16.866667	0.5	0.107125
16.875000	0.5	0.098125
16.883333	0.5	0.090250
16.891667	0.5	0.083250
16.900000	0.5	0.077125
16.908333	0.5	0.071750
16.916667	0.5	0.066625
16.925000	0.5	0.062125
16.933333	0.5	0.058250
16.941667	0.5	0.054750
16.950000	0.5	0.051750
16.958333	0.5	0.049125
16.966667	0.5	0.046125
16.975000	0.5	0.043875
16.983333	0.5	0.041750
16.991667	0.5	0.039125
17.000000	0.5	0.037250
17.008333	0.5	0.035375
17.016667	0.5	0.033625
17.025000	0.5	0.031750
17.033333	0.5	0.029875
17.041667	0.5	0.028125
17.050000	0.5	0.025875
17.058333	0.5	0.023500
17.066667	0.5	0.021500
17.075000	0.5	0.018750
17.083333	0.5	0.016000
17.091667	0.5	0.013375
17.100000	0.5	0.010625
17.108333	0.5	0.007500
17.116667	0.5	0.004750
17.125000	0.5	0.002000
17.133333	0.5	-0.001250
17.141667	0.5	-0.004375
17.150000	0.5	-0.007750
17.158333	0.5	-0.011375
17.166667	0.5	-0.014750
17.175000	0.5	-0.018625
17.183333	0.5	-0.022125
17.191667	0.5	-0.025625
17.200000	0.5	-0.029125
17.208333	0.5	-0.032625
17.216667	0.5	-0.036500
17.225000	0.5	-0.039750
17.233333	0.5	-0.042625
17.241667	0.5	-0.045250
17.250000	0.5	-0.047625
17.258333	0.5	-0.049750
17.266667	0.5	-0.051875
17.275000	0.5	-0.053375
17.283333	0.5	-0.054250
17.291667	0.5	-0.055125
17.300000	0.5	-0.055125
17.308333	0.5	-0.054625
17.316667	0.5	-0.053625
17.325000	0.5	-0.052750
17.333333	0.5	-0.050875
17.341667	0.5	-0.049250
17.350000	0.5	-0.047375
17.358333	0.5	-0.045250
17.366667	0.5	-0.042625
17.375000	0.5	-0.040000
17.383333	0.5	-0.036875
17.391667	0.5	-0.033500
17.400000	0.5	-0.029875
17.408333	0.5	-0.026625
17.416667	0.5	-0.023500
17.425000	0.5	-0.020375
17.433333	0.5	-0.017375
17.441667	0.5	-0.014500
17.450000	0.5	-0.011375
17.458333	0.5	-0.008125
17.466667	0.5	-0.005375
17.475000	0.5	-0.002750
17.483333	0.5	-0.000625
17.491667	0.5	0.002125
17.500000	0.5	0.004500
17.508333	0.5	0.006250
17.516667	0.5	0.007875
17.525000	0.5	0.009500
17.533333	0.5	0.010750
17.541667	0.5	0.012250
17.550000	0.5	0.013250
17.558333	0.5	0.014250
17.566667	0.5	0.015625
17.575000	0.5	0.016750
17.583333	0.5	0.017125
17.591667	0.5	0.017375
17.600000	0.5	0.017625
17.608333	0.5	0.017750
17.616667	0.5	0.018125
17.625000	0.5	0.018250
17.633333	0.5	0.018375
17.641667	0.5	0.018500
17.650000	0.5	0.018625
17.658333	0.5	0.018625
17.666667	0.5	0.018375
17.675000	0.5	0.018250
17.683333	0.5	0.018250
17.691667	0.5	0.018250
17.700000	0.5	0.017875
17.708333	0.5	0.017750
17.716667	0.5	0.017500
17.725000	0.5	0.017250
17.733333	0.5	0.016875
17.741667	0.5	0.016375
17.750000	0.5	0.016250
17.758333	0.5	0.016250
17.766667	0.5	0.016000
17.775000	0.5	0.015250
17.783333	0.5	0.015125
17.791667	0.5	0.015125
17.800000	0.5	0.015125
17.808333	0.5	0.014625
17.816667	0.5	0.014625
17.825000	0.5	0.014625
17.833333	0.5	0.014250
17.841667	0.5	0.014250
17.850000	0.5	0.014125
17.858333	0.5	0.014125
17.866667	0.5	0.013875
17.875000	0.5	0.013250
17.883333	0.5	0.013125
17.891667	0.5	0.012750
17.900000	0.5	0.012750
17.908333	0.5	0.012375
17.916667	0.5	0.011875
17.925000	0.5	0.011625
17.933333	0.5	0.011625
17.941667	0.5	0.011125
17.950000	0.5	0.011375
17.958333	0.5	0.011250
17.966667	0.5	0.011125
17.975000	0.5	0.010750
17.983333	0.5	0.010375
17.991667	0.5	0.010000
18.000000	0.5	0.009125
18.008333	0.5	0.008500
18.016667	0.5	0.008250
18.025000	0.5	0.008000
18.033333	0.5	0.007625
18.041667	0.5	0.007125
18.050000	0.5	0.006750
18.058333	0.5	0.006500
18.066667	0.5	0.005750
18.075000	0.5	0.005375
18.083333	0.5	0.004750
18.091667	0.5	0.003625
18.100000	0.5	0.002125
18.108333	0.5	0.001125
18.116667	0.5	0.000125
18.125000	0.5	-0.000375
18.133333	0.5	-0.001250
18.141667	0.5	-0.002500
18.150000	0.5	-0.004125
18.158333	0.5	-0.005500
18.166667	0.5	-0.006625
18.175000	0.5	-0.008125
18.183333	0.5	-0.009500
18.191667	0.5	-0.011375
18.200000	0.5	-0.013000
18.208333	0.5	-0.014375
18.216667	0.5	-0.015750
18.225000	0.5	-0.018000
18.233333	0.5	-0.020000
18.241667	0.5	-0.021500
18.250000	0.5	-0.023125
18.258333	0.5	-0.024750
18.266667	0.5	-0.026375
18.275000	0.5	-0.028000
18.283333	0.5	-0.029375
18.291667	0.5	-0.031000
18.300000	0.5	-0.031875
18.308333	0.5	-0.033000
18.316667	0.5	-0.034125
18.325000	0.5	-0.035125
18.333333	0.5	-0.036000
18.341667	0.5	-0.036250
18.350000	0.5	-0.036625
18.358333	0.5	-0.036750
18.366667	0.5	-0.037250
18.375000	0.5	-0.037000
18.383333	0.5	-0.036625
18.391667	0.5	-0.036250
18.400000	0.5	-0.035625
18.408333	0.5	-0.034500
18.416667	0.5	-0.033500
18.425000	0.5	-0.032750
18.433333	0.5	-0.032250
18.441667	0.5	-0.031250
18.450000	0.5	-0.030000
18.458333	0.5	-0.028875
18.466667	0.5	-0.027625
18.475000	0.5	-0.026250
18.483333	0.5	-0.025000
18.491667	0.5	-0.023375
18.500000	0.5	-0.021625
18.508333	0.5	-0.020500
18.516667	0.5	-0.019375
18.525000	0.5	-0.018125
18.533333	0.5	-0.017125
18.541667	0.5	-0.016125
18.550000	0.5	-0.014750
18.558333	0.5	-0.013375
18.566667	0.5	-0.012250
18.575000	0.5	-0.011375
18.583333	0.5	-0.010250
18.591667	0.5	-0.009625
18.600000	0.5	-0.009000
18.608333	0.5	-0.008375
18.616667	0.5	-0.008000
18.625000	0.5	-0.007500
18.633333	0.5	-0.007125
18.641667	0.5	-0.006750
18.650000	0.5	-0.006500
18.658333	0.5	-0.005875
18.666667	0.5	-0.005750
18.675000	0.5	-0.005625
18.683333	0.5	-0.005250
18.691667	0.5	-0.005125
18.700000	0.5	-0.005250
18.708333	0.5	-0.005500
18.716667	0.5	-0.006000
18.725000	0.5	-0.006250
18.733333	0.5	-0.006125
18.741667	0.5	-0.006125
18.750000	0.5	-0.006375
18.758333	0.5	-0.007000
18.766667	0.5	-0.007625
18.775000	0.5	-0.008125
18.783333	0.5	-0.009000
18.791667	0.5	-0.009875
18.800000	0.5	-0.010375
18.808333	0.5	-0.011625
18.816667	0.5	-0.012375
18.825000	0.5	-0.013250
18.833333	0.5	-0.014000
18.841667	0.5	-0.014625
18.850000	0.5	-0.015500
18.858333	0.5	-0.016250
18.866667	0.5	-0.017000
18.875000	0.5	-0.017750
18.883333	0.5	-0.018375
18.891667	0.5	-0.019500
18.900000	0.5	-0.020250
18.908333	0.5	-0.021000
18.916667	0.5	-0.021875
18.925000	0.5	-0.022875
18.933333	0.5	-0.023500
18.941667	0.5	-0.024125
18.950000	0.5	-0.024625
18.958333	0.5	-0.025500
18.966667	0.5	-0.026375
18.975000	0.5	-0.026875
18.983333	0.5	-0.027250
18.991667	0.5	-0.027875
19.000000	0.5	-0.028625
19.008333	0.5	-0.029625
19.016667	0.5	-0.030375
19.025000	0.5	-0.030750
19.033333	0.5	-0.031125
19.041667	0.5	-0.031250
19.050000	0.5	-0.031250
19.058333	0.5	-0.031375
19.066667	0.5	-0.031750
19.075000	0.5	-0.032500
19.083333	0.5	-0.033125
19.091667	0.5	-0.033750
19.100000	0.5	-0.034625
19.108333	0.5	-0.034875
19.116667	0.5	-0.034375
19.125000	0.5	-0.033875
19.133333	0.5	-0.033500
19.141667	0.5	-0.033250
19.150000	0.5	-0.032750
19.158333	0.5	-0.032625
19.166667	0.5	-0.032875
19.175000	0.5	-0.032875
19.183333	0.5	-0.032750
19.191667	0.5	-0.032375
19.200000	0.5	-0.032500
19.208333	0.5	-0.032750
19.216667	0.5	-0.032875
19.225000	0.5	-0.032625
19.233333	0.5	-0.032250
19.241667	0.5	-0.032125
19.250000	0.5	-0.031875
19.258333	0.5	-0.031500
19.266667	0.5	-0.031375
19.275000	0.5	-0.031250
19.283333	0.5	-0.031000
19.291667	0.5	-0.030750
19.300000	0.5	-0.030875
19.308333	0.5	-0.030750
19.316667	0.5	-0.030500
19.325000	0.5	-0.030125
19.333333	0.5	-0.029750
19.341667	0.5	-0.030000
19.350000	0.5	-0.030000
19.358333	0.5	-0.029875
19.366667	0.5	-0.030000
19.375000	0.5	-0.029625
19.383333	0.5	-0.029500
19.391667	0.5	-0.029375
19.400000	0.5	-0.029250
19.408333	0.5	-0.029500
19.416667	0.5	-0.029500
19.425000	0.5	-0.029500
19.433333	0.5	-0.029125
19.441667	0.5	-0.029000
19.450000	0.5	-0.028875
19.458333	0.5	-0.028750
19.466667	0.5	-0.028500
19.475000	0.5	-0.028750
19.483333	0.5	-0.029125
19.491667	0.5	-0.029625
19.500000	0.5	-0.030500
19.508333	0.5	-0.031000
19.516667	0.5	-0.031375
19.525000	0.5	-0.031500
19.533333	0.5	-0.031500
19.541667	0.5	-0.031875
19.550000	0.5	-0.032125
19.558333	0.5	-0.032375
19.566667	0.5	-0.032375
19.575000	0.5	-0.032875
19.583333	0.5	-0.033250
19.591667	0.5	-0.033375
19.600000	0.5	-0.033500
19.608333	0.5	-0.033625
19.616667	0.5	-0.033750
19.625000	0.5	-0.034000
19.633333	0.5	-0.034125
19.641667	0.5	-0.034750
19.650000	0.5	-0.034625
19.658333	0.5	-0.034750
19.666667	0.5	-0.034875
19.675000	0.5	-0.034500
19.683333	0.5	-0.034500
19.691667	0.5	-0.035000
19.700000	0.5	-0.035250
19.708333	0.5	-0.035375
19.716667	0.5	-0.035750
19.725000	0.5	-0.035875
19.733333	0.5	-0.035000
19.741667	0.5	-0.034875
19.750000	0.5	-0.035000
19.758333	0.5	-0.034875
19.766667	0.5	-0.034000
19.775000	0.5	-0.033875
19.783333	0.5	-0.034000
19.791667	0.5	-0.033750
19.800000	0.5	-0.033875
19.808333	0.5	-0.033500
19.816667	0.5	-0.033375
19.825000	0.5	-0.033125
19.833333	0.5	-0.033000
19.841667	0.5	-0.032750
19.850000	0.5	-0.032500
19.858333	0.5	-0.032375
19.866667	0.5	-0.031875
19.875000	0.5	-0.031000
19.883333	0.5	-0.030250
19.891667	0.5	-0.030125
19.900000	0.5	-0.029625
19.908333	0.5	-0.029375
19.916667	0.5	-0.029000
19.925000	0.5	-0.028750
19.933333	0.5	-0.028375
19.941667	0.5	-0.027750
19.950000	0.5	-0.027375
19.958333	0.5	-0.027375
19.966667	0.5	-0.027375
19.975000	0.5	-0.027125
19.983333	0.5	-0.027125
19.991667	0.5	-0.027000
20.000000	0.5	-0.026750
20.008333	0.5	-0.026875
20.016667	0.5	-0.026625
20.025000	0.5	-0.026250
20.033333	0.5	-0.025750
20.041667	0.5	-0.025250
20.050000	0.5	-0.025000
20.058333	0.5	-0.024875
20.066667	0.5	-0.024625
20.075000	0.5	-0.024625
20.083333	0.5	-0.025125
20.091667	0.5	-0.025375
20.100000	0.5	-0.025500
20.108333	0.5	-0.025375
20.116667	0.5	-0.025500
20.125000	0.5	-0.025125
20.133333	0.5	-0.025000
20.141667	0.5	-0.025250
20.150000	0.5	-0.025000
20.158333	0.5	-0.024875
20.166667	0.5	-0.024750
20.175000	0.5	-0.024500
20.183333	0.5	-0.024500
20.191667	0.5	-0.024375
20.200000	0.5	-0.024375
20.208333	0.5	-0.023875
20.216667	0.5	-0.023625
20.225000	0.5	-0.023500
20.233333	0.5	-0.023750
20.241667	0.5	-0.023875
20.250000	0.5	-0.024000
20.258333	0.5	-0.024125
20.266667	0.5	-0.024500
20.275000	0.5	-0.024375
20.283333	0.5	-0.024625
20.291667	0.5	-0.024750
20.300000	0.5	-0.024375
20.308333	0.5	-0.024375
20.316667	0.5	-0.025000
20.325000	0.5	-0.024875
20.333333	0.5	-0.025000
20.341667	0.5	-0.024500
20.350000	0.5	-0.024375
20.358333	0.5	-0.024375
20.366667	0.5	-0.024500
20.375000	0.5	-0.024625
20.383333	0.5	-0.024250
20.391667	0.5	-0.024500
20.400000	0.5	-0.024750
20.408333	0.5	-0.025000
20.416667	0.5	-0.024875
20.425000	0.5	-0.024625
20.433333	0.5	-0.024875
20.441667	0.5	-0.024875
20.450000	0.5	-0.024625
20.458333	0.5	-0.024875
20.466667	0.5	-0.025125
20.475000	0.5	-0.025000
20.483333	0.5	-0.025000
20.491667	0.5	-0.024750
20.500000	0.5	-0.024500
20.508333	0.5	-0.024750
20.516667	0.5	-0.024500
20.525000	0.5	-0.024375
20.533333	0.5	-0.024375
20.541667	0.5	-0.024500
20.550000	0.5	-0.024125
20.558333	0.5	-0.023625
20.566667	0.5	-0.023625
20.575000	0.5	-0.023500
20.583333	0.5	-0.023250
20.591667	0.5	-0.023375
20.600000	0.5	-0.023250
20.608333	0.5	-0.023500
20.616667	0.5	-0.023250
20.625000	0.5	-0.022875
20.633333	0.5	-0.022625
20.641667	0.5	-0.022625
20.650000	0.5	-0.022750
20.658333	0.5	-0.022625
20.666667	0.5	-0.022875
20.675000	0.5	-0.022875
20.683333	0.5	-0.023000
20.691667	0.5	-0.022625
20.700000	0.5	-0.022750
20.708333	0.5	-0.023125
20.716667	0.5	-0.023500
20.725000	0.5	-0.023750
20.733333	0.5	-0.024000
20.741667	0.5	-0.024375
20.750000	0.5	-0.025000
20.758333	0.5	-0.025500
20.766667	0.5	-0.026000
20.775000	0.5	-0.026500
20.783333	0.5	-0.027000
20.791667	0.5	-0.027500
20.800000	0.5	-0.027500
20.808333	0.5	-0.028000
20.816667	0.5	-0.028375
20.825000	0.5	-0.028625
20.833333	0.5	-0.028875
20.841667	0.5	-0.029125
20.850000	0.5	-0.029500
20.858333	0.5	-0.029875
20.866667	0.5	-0.029750
20.875000	0.5	-0.030375
20.883333	0.5	-0.030250
20.891667	0.5	-0.030125
20.900000	0.5	-0.030500
20.908333	0.5	-0.030750
20.916667	0.5	-0.030750
20.925000	0.5	-0.030750
20.933333	0.5	-0.030750
20.941667	0.5	-0.030625
20.950000	0.5	-0.030250
20.958333	0.5	-0.029875
20.966667	0.5	-0.029625
20.975000	0.5	-0.028875
20.983333	0.5	-0.028250
20.991667	0.5	-0.027250
21.000000	0.5	-0.026500
21.008333	0.5	-0.025750
21.016667	0.5	-0.025125
21.025000	0.5	-0.025000
21.033333	0.5	-0.024625
21.041667	0.5	-0.024000
21.050000	0.5	-0.023375
21.058333	0.5	-0.023000
21.066667	0.5	-0.022000
21.075000	0.5	-0.021250
21.083333	0.5	-0.020625
21.091667	0.5	-0.020125
21.100000	0.5	-0.019500
21.108333	0.5	-0.018375
21.116667	0.5	-0.017250
21.125000	0.5	-0.016500
21.133333	0.5	-0.015750
21.141667	0.5	-0.014875
21.150000	0.5	-0.013875
21.158333	0.5	-0.013125
21.166667	0.5	-0.012625
21.175000	0.5	-0.012000
21.183333	0.5	-0.011125
21.191667	0.5	-0.010250
21.200000	0.5	-0.009750
21.208333	0.5	-0.009250
21.216667	0.5	-0.008875
21.225000	0.5	-0.008000
21.233333	0.5	-0.007750
21.241667	0.5	-0.007625
21.250000	0.5	-0.007250
21.258333	0.5	-0.007000
21.266667	0.5	-0.006375
21.275000	0.5	-0.006375
21.283333	0.5	-0.006375
21.291667	0.5	-0.006375
21.300000	0.5	-0.006625
21.308333	0.5	-0.006500
21.316667	0.5	-0.006750
21.325000	0.5	-0.006750
21.333333	0.5	-0.006625
21.341667	0.5	-0.006625
21.350000	0.5	-0.006750
21.358333	0.5	-0.006875
21.366667	0.5	-0.007250
21.375000	0.5	-0.007375
21.383333	0.5	-0.007625
21.391667	0.5	-0.007875
21.400000	0.5	-0.008375
21.408333	0.5	-0.009125
21.416667	0.5	-0.009750
21.425000	0.5	-0.010375
21.433333	0.5	-0.011125
21.441667	0.5	-0.011625
21.450000	0.5	-0.012500
21.458333	0.5	-0.013125
21.466667	0.5	-0.013500
21.475000	0.5	-0.013875
21.483333	0.5	-0.014375
21.491667	0.5	-0.015000
21.500000	0.5	-0.014875
21.508333	0.5	-0.015375
21.516667	0.5	-0.016125
21.525000	0.5	-0.017000
21.533333	0.5	-0.017750
21.541667	0.5	-0.018000
21.550000	0.5	-0.018125
21.558333	0.5	-0.018500
21.566667	0.5	-0.019000
21.575000	0.5	-0.019500
21.583333	0.5	-0.019875
21.591667	0.5	-0.019875
21.600000	0.5	-0.019875
21.608333	0.5	-0.019875
21.616667	0.5	-0.020250
21.625000	0.5	-0.020875
21.633333	0.5	-0.020875
21.641667	0.5	-0.021000
21.650000	0.5	-0.021000
21.658333	0.5	-0.021125
21.666667	0.5	-0.021375
21.675000	0.5	-0.021875
21.683333	0.5	-0.021750
21.691667	0.5	-0.021875
21.700000	0.5	-0.022000
21.708333	0.5	-0.021500
21.716667	0.5	-0.020875
21.725000	0.5	-0.020375
21.733333	0.5	-0.020000
21.741667	0.5	-0.020125
21.750000	0.5	-0.019625
21.758333	0.5	-0.019125
21.766667	0.5	-0.018875
21.775000	0.5	-0.018625
21.783333	0.5	-0.018250
21.791667	0.5	-0.017875
21.800000	0.5	-0.017375
21.808333	0.5	-0.017000
21.816667	0.5	-0.016500
21.825000	0.5	-0.016125
21.833333	0.5	-0.015625
21.841667	0.5	-0.014875
21.850000	0.5	-0.014000
21.858333	0.5	-0.013500
21.866667	0.5	-0.012875
21.875000	0.5	-0.012250
21.883333	0.5	-0.011625
21.891667	0.5	-0.011625
21.900000	0.5	-0.011500
21.908333	0.5	-0.010625
21.916667	0.5	-0.010000
21.925000	0.5	-0.009250
21.933333	0.5	-0.008625
21.941667	0.5	-0.008625
21.950000	0.5	-0.007875
21.958333	0.5	-0.007625
21.966667	0.5	-0.007125
21.975000	0.5	-0.006375
21.983333	0.5	-0.005750
21.991667	0.5	-0.005750
22.000000	0.5	-0.005000
22.008333	0.5	-0.005125
22.016667	0.5	-0.005000
22.025000	0.5	-0.005000
22.033333	0.5	-0.005000
22.041667	0.5	-0.004875
22.050000	0.5	-0.004625
22.058333	0.5	-0.005000
22.066667	0.5	-0.004750
22.075000	0.5	-0.004750
22.083333	0.5	-0.004625
22.091667	0.5	-0.004750
22.100000	0.5	-0.004625
22.108333	0.5	-0.004500
22.116667	0.5	-0.004375
22.125000	0.5	-0.004750
22.133333	0.5	-0.004625
22.141667	0.5	-0.005125
22.150000	0.5	-0.005500
22.158333	0.5	-0.006125
22.166667	0.5	-0.006500
22.175000	0.5	-0.007000
22.183333	0.5	-0.007250
22.191667	0.5	-0.007500
22.200000	0.5	-0.007750
22.208333	0.5	-0.008000
22.216667	0.5	-0.008250
22.225000	0.5	-0.008625
22.233333	0.5	-0.009000
22.241667	0.5	-0.009750
22.250000	0.5	-0.010375
22.258333	0.5	-0.010750
22.266667	0.5	-0.011375
22.275000	0.5	-0.012000
22.283333	0.5	-0.012125
22.291667	0.5	-0.012750
22.300000	0.5	-0.013125
22.308333	0.5	-0.013500
22.316667	0.5	-0.014125
22.325000	0.5	-0.014500
22.333333	0.5	-0.014750
22.341667	0.5	-0.014750
22.350000	0.5	-0.015375
22.358333	0.5	-0.015250
22.366667	0.5	-0.015500
22.375000	0.5	-0.015750
22.383333	0.5	-0.016375
22.391667	0.5	-0.016500
22.400000	0.5	-0.015875
22.408333	0.5	-0.015875
22.416667	0.5	-0.015500
22.425000	0.5	-0.015250
22.433333	0.5	-0.015375
22.441667	0.5	-0.015500
22.450000	0.5	-0.015125
22.458333	0.5	-0.015250
22.466667	0.5	-0.015250
22.475000	0.5	-0.015375
22.483333	0.5	-0.015125
22.491667	0.5	-0.014750
22.500000	0.5	-0.014125
22.508333	0.5	-0.013750
22.516667	0.5	-0.013875
22.525000	0.5	-0.014000
22.533333	0.5	-0.014375
22.541667	0.5	-0.014125
22.550000	0.5	-0.014125
22.558333	0.5	-0.013750
22.566667	0.5	-0.013750
22.575000	0.5	-0.013625
22.583333	0.5	-0.013250
22.591667	0.5	-0.012625
22.600000	0.5	-0.011875
22.608333	0.5	-0.011875
22.616667	0.5	-0.011625
22.625000	0.5	-0.011500
22.633333	0.5	-0.011125
22.641667	0.5	-0.010625
22.650000	0.5	-0.010000
22.658333	0.5	-0.009875
22.666667	0.5	-0.009375
22.675000	0.5	-0.009000
22.683333	0.5	-0.008250
22.691667	0.5	-0.008250
22.700000	0.5	-0.008500
22.708333	0.5	-0.008250
22.716667	0.5	-0.008125
22.725000	0.5	-0.008000
22.733333	0.5	-0.008375
22.741667	0.5	-0.008000
22.750000	0.5	-0.008000
22.758333	0.5	-0.007750
22.766667	0.5	-0.007500
22.775000	0.5	-0.007500
22.783333	0.5	-0.007500
22.791667	0.5	-0.007125
22.800000	0.5	-0.007125
22.808333	0.5	-0.007125
22.816667	0.5	-0.007125
22.825000	0.5	-0.007375
22.833333	0.5	-0.007375
22.841667	0.5	-0.007125
22.850000	0.5	-0.007250
22.858333	0.5	-0.007000
22.866667	0.5	-0.006875
22.875000	0.5	-0.006875
22.883333	0.5	-0.007000
22.891667	0.5	-0.006625
22.900000	0.5	-0.006250
22.908333	0.5	-0.006250
22.916667	0.5	-0.006500
22.925000	0.5	-0.006500
22.933333	0.5	-0.006250
22.941667	0.5	-0.005875
22.950000	0.5	-0.006125
22.958333	0.5	-0.006375
22.966667	0.5	-0.006625
22.975000	0.5	-0.007125
22.983333	0.5	-0.007125
22.991667	0.5	-0.007375
23.000000	0.5	-0.007375
23.008333	0.5	-0.007625
23.016667	0.5	-0.007875
23.025000	0.5	-0.007875
23.033333	0.5	-0.007875
23.041667	0.5	-0.007625
23.050000	0.5	-0.007250
23.058333	0.5	-0.007375
23.066667	0.5	-0.007625
23.075000	0.5	-0.007750
23.083333	0.5	-0.007750
23.091667	0.5	-0.008000
23.100000	0.5	-0.008250
23.108333	0.5	-0.008000
23.116667	0.5	-0.008375
23.125000	0.5	-0.008625
23.133333	0.5	-0.008750
23.141667	0.5	-0.009000
23.150000	0.5	-0.008875
23.158333	0.5	-0.008500
23.166667	0.5	-0.008500
23.175000	0.5	-0.008625
23.183333	0.5	-0.009125
23.191667	0.5	-0.008750
23.200000	0.5	-0.008625
23.208333	0.5	-0.008750
23.216667	0.5	-0.009125
23.225000	0.5	-0.009000
23.233333	0.5	-0.009125
23.241667	0.5	-0.009250
23.250000	0.5	-0.009375
23.258333	0.5	-0.009250
23.266667	0.5	-0.009375
23.275000	0.5	-0.009250
23.283333	0.5	-0.009125
23.291667	0.5	-0.008875
23.300000	0.5	-0.008875
23.308333	0.5	-0.008500
23.316667	0.5	-0.008750
23.325000	0.5	-0.008625
23.333333	0.5	-0.008750
23.341667	0.5	-0.008625
23.350000	0.5	-0.009000
23.358333	0.5	-0.009125
23.366667	0.5	-0.009125
23.375000	0.5	-0.009000
23.383333	0.5	-0.008625
23.391667	0.5	-0.008500
23.400000	0.5	-0.008375
23.408333	0.5	-0.008375
23.416667	0.5	-0.008500
23.425000	0.5	-0.008625
23.433333	0.5	-0.008250
23.441667	0.5	-0.008375
23.450000	0.5	-0.008250
23.458333	0.5	-0.008250
23.466667	0.5	-0.008000
23.475000	0.5	-0.007250
23.483333	0.5	-0.006625
23.491667	0.5	-0.006250
23.500000	0.5	-0.006125
23.508333	0.5	-0.005875
23.516667	0.5	-0.005500
23.525000	0.5	-0.005625
23.533333	0.5	-0.005625
23.541667	0.5	-0.005250
23.550000	0.5	-0.004625
23.558333	0.5	-0.004250
23.566667	0.5	-0.003750
23.575000	0.5	-0.003375
23.583333	0.5	-0.003125
23.591667	0.5	-0.002750
23.600000	0.5	-0.002250
23.608333	0.5	-0.002125
23.616667	0.5	-0.001500
23.625000	0.5	-0.001250
23.633333	0.5	-0.001125
23.641667	0.5	-0.001125
23.650000	0.5	-0.001250
23.658333	0.5	-0.001250
23.666667	0.5	-0.000875
23.675000	0.5	-0.000375
23.683333	0.5	-0.000125
23.691667	0.5	0.000250
23.700000	0.5	0.000625
23.708333	0.5	0.001000
23.716667	0.5	0.001375
23.725000	0.5	0.001500
23.733333	0.5	0.001750
23.741667	0.5	0.001625
23.750000	0.5	0.001625
23.758333	0.5	0.001250
23.766667	0.5	0.001250
23.775000	0.5	0.001375
23.783333	0.5	0.001125
23.791667	0.5	0.001125
23.800000	0.5	0.001250
23.808333	0.5	0.001125
23.816667	0.5	0.001250
23.825000	0.5	0.001625
23.833333	0.5	0.001375
23.841667	0.5	0.001250
23.850000	0.5	0.001375
23.858333	0.5	0.001125
23.866667	0.5	0.000875
23.875000	0.5	0.000625
23.883333	0.5	0.000375
23.891667	0.5	0.000000
23.900000	0.5	-0.000500
23.908333	0.5	-0.000625
23.916667	0.5	-0.001000
23.925000	0.5	-0.001750
23.933333	0.5	-0.002500
23.941667	0.5	-0.003250
23.950000	0.5	-0.003750
23.958333	0.5	-0.004250
23.966667	0.5	-0.004375
23.975000	0.5	-0.004500
23.983333	0.5	-0.004875
23.991667	0.5	-0.005250
24.000000	0.5	-0.005875
24.008333	0.5	-0.006000
24.016667	0.5	-0.006625
24.025000	0.5	-0.007500
24.033333	0.5	-0.007750
24.041667	0.5	-0.008250
24.050000	0.5	-0.008375
24.058333	0.5	-0.008250
24.066667	0.5	-0.008500
24.075000	0.5	-0.008625
24.083333	0.5	-0.009000
24.091667	0.5	-0.009125
24.100000	0.5	-0.009250
24.108333	0.5	-0.009375
24.116667	0.5	-0.009375
24.125000	0.5	-0.009250
24.133333	0.5	-0.009375
24.141667	0.5	-0.009875
24.150000	0.5	-0.010000
24.158333	0.5	-0.009875
24.166667	0.5	-0.010000
24.175000	0.5	-0.009875
24.183333	0.5	-0.010000
24.191667	0.5	-0.010250
24.200000	0.5	-0.010250
24.208333	0.5	-0.009625
24.216667	0.5	-0.009250
24.225000	0.5	-0.009250
24.233333	0.5	-0.009250
24.241667	0.5	-0.009000
24.250000	0.5	-0.008875
24.258333	0.5	-0.008750
24.266667	0.5	-0.008375
24.275000	0.5	-0.007500
24.283333	0.5	-0.007375
24.291667	0.5	-0.007500
24.300000	0.5	-0.007625
24.308333	0.5	-0.007750
24.316667	0.5	-0.007625
24.325000	0.5	-0.007125
24.333333	0.5	-0.007000
24.341667	0.5	-0.006250
24.350000	0.5	-0.006125
24.358333	0.5	-0.005875
24.366667	0.5	-0.005750
24.375000	0.5	-0.005500
24.383333	0.5	-0.005000
24.391667	0.5	-0.005125
24.400000	0.5	-0.004250
24.408333	0.5	-0.003875
24.416667	0.5	-0.003750
24.425000	0.5	-0.003625
24.433333	0.5	-0.003375
24.441667	0.5	-0.002750
24.450000	0.5	-0.002625
24.458333	0.5	-0.002500
24.466667	0.5	-0.002625
24.475000	0.5	-0.002125
24.483333	0.5	-0.001625
24.491667	0.5	-0.001500
24.500000	0.5	-0.001250
24.508333	0.5	-0.001000
24.516667	0.5	-0.000625
24.525000	0.5	-0.000250
24.533333	0.5	-0.000500
24.541667	0.5	-0.000625
24.550000	0.5	-0.000625
24.558333	0.5	-0.000375
24.566667	0.5	0.000000
24.575000	0.5	0.000125
24.583333	0.5	0.000375
24.591667	0.5	0.000500
24.600000	0.5	0.000500
24.608333	0.5	0.000500
24.616667	0.5	0.000375
24.625000	0.5	0.000500
24.633333	0.5	0.000375
24.641667	0.5	0.000375
24.650000	0.5	0.000125
24.658333	0.5	0.000625
24.666667	0.5	0.001000
24.675000	0.5	0.001000
24.683333	0.5	0.001000
24.691667	0.5	0.000875
24.700000	0.5	0.000250
24.708333	0.5	0.000375
24.716667	0.5	0.000375
24.725000	0.5	0.000625
24.733333	0.5	0.000625
24.741667	0.5	0.000625
24.750000	0.5	0.000500
24.758333	0.5	0.000500
24.766667	0.5	0.000750
24.775000	0.5	0.000375
24.783333	0.5	0.000375
24.791667	0.5	0.000875
24.800000	0.5	0.001125
24.808333	0.5	0.000875
24.816667	0.5	0.000625
24.825000	0.5	0.000250
24.833333	0.5	-0.000250
24.841667	0.5	-0.000125
24.850000	0.5	0.000000
24.858333	0.5	-0.000125
24.866667	0.5	-0.000375
24.875000	0.5	-0.000250
24.883333	0.5	-0.000500
24.891667	0.5	-0.000750
24.900000	0.5	-0.001000
24.908333	0.5	-0.001125
24.916667	0.5	-0.001250
24.925000	0.5	-0.001625
24.933333	0.5	-0.002125
24.941667	0.5	-0.002625
24.950000	0.5	-0.002875
24.958333	0.5	-0.003250
24.966667	0.5	-0.003500
24.975000	0.5	-0.003625
24.983333	0.5	-0.004250
24.991667	0.5	-0.004750
25.000000	0.5	-0.005375
