# Supplementary material for: Dynamic character displacement among a pair of bacterial phyllosphere commensals in situ
Source: Nat Commun. 2022 May 20;13:2836. doi: 10.1038/s41467-022-30469-3 (PMC9123166; doi:10.1038/s41467-022-30469-3)
Supplement: Supplementary file 11 — Source Data [file 41467_2022_30469_MOESM11_ESM.zip › Source Data/Supplementary Figure 5/20 mM Galactose_std.txt]

File Path	chrom://marshall/Chromeleon7/HPLC_Ultimate_3000/Users/helucas/20200720_OrganicAcids_CCR_L257.seq/369.smp/RI_1.channel/RI_1.chm
Channel	RI_1

Injection Information:
Data Vault	Chromeleon7
Injection	20mM_std_Gal
Injection Number	40
Position	RE2
Comment	
Processing Method	Quantitative
Instrument Method	20200525_Rezex_ROA_OrganicAcid_600uL_2500uM_H2SO4_50A_50D
Type	Calibration Standard
Status	Finished
Injection Date	7/21/2020
Injection Time	12:57:00 PM
Injection Volume (µl)	10.000
Dilution Factor	1.0000
Weight	1.0000

Chromatogram Data Information:
Time Min. (min)	0.000000
Time Max. (min)	25.000000
Data Points	3001
Detector	RI
Generating Data System	Chromeleon 7.2.5.9507
Exporting Data System	Chromeleon 7.2.8.0
Operator	Instrument Controller
Signal Quantity	Refractive 
Signal Unit	µRIU
Signal Min.	-3.795750
Signal Max.	34.070750
Channel	RI_1
Driver Name	RID520Driver.dll
Channel Type	Evaluation
Min. Step (s)	0.5
Max. Step (s)	0.5
Average Step (s)	0.5

Signal Parameter Information:
Signal Info	

Chromatogram Data:
Time (min)	Step (s)	Value (µRIU)
0.000000	n.a.	0.011375
0.008333	0.5	0.011250
0.016667	0.5	0.011250
0.025000	0.5	0.011250
0.033333	0.5	0.011125
0.041667	0.5	0.011000
0.050000	0.5	0.010875
0.058333	0.5	0.010750
0.066667	0.5	0.010500
0.075000	0.5	0.010625
0.083333	0.5	0.010125
0.091667	0.5	0.009750
0.100000	0.5	0.009875
0.108333	0.5	0.010125
0.116667	0.5	0.010250
0.125000	0.5	0.009750
0.133333	0.5	0.009375
0.141667	0.5	0.009125
0.150000	0.5	0.008750
0.158333	0.5	0.008750
0.166667	0.5	0.008875
0.175000	0.5	0.008750
0.183333	0.5	0.008125
0.191667	0.5	0.008125
0.200000	0.5	0.007750
0.208333	0.5	0.007750
0.216667	0.5	0.007375
0.225000	0.5	0.007125
0.233333	0.5	0.006750
0.241667	0.5	0.006625
0.250000	0.5	0.006625
0.258333	0.5	0.006250
0.266667	0.5	0.005750
0.275000	0.5	0.005875
0.283333	0.5	0.006000
0.291667	0.5	0.005750
0.300000	0.5	0.005500
0.308333	0.5	0.005250
0.316667	0.5	0.004750
0.325000	0.5	0.004375
0.333333	0.5	0.004125
0.341667	0.5	0.003875
0.350000	0.5	0.003750
0.358333	0.5	0.003125
0.366667	0.5	0.003000
0.375000	0.5	0.003000
0.383333	0.5	0.002875
0.391667	0.5	0.002875
0.400000	0.5	0.002625
0.408333	0.5	0.002125
0.416667	0.5	0.002000
0.425000	0.5	0.001875
0.433333	0.5	0.002125
0.441667	0.5	0.002250
0.450000	0.5	0.002250
0.458333	0.5	0.002000
0.466667	0.5	0.002000
0.475000	0.5	0.002000
0.483333	0.5	0.002125
0.491667	0.5	0.002125
0.500000	0.5	0.002375
0.508333	0.5	0.002250
0.516667	0.5	0.002625
0.525000	0.5	0.002500
0.533333	0.5	0.002625
0.541667	0.5	0.002500
0.550000	0.5	0.002375
0.558333	0.5	0.002750
0.566667	0.5	0.003375
0.575000	0.5	0.004000
0.583333	0.5	0.004250
0.591667	0.5	0.004875
0.600000	0.5	0.005125
0.608333	0.5	0.005250
0.616667	0.5	0.005000
0.625000	0.5	0.005625
0.633333	0.5	0.006125
0.641667	0.5	0.007000
0.650000	0.5	0.007500
0.658333	0.5	0.008500
0.666667	0.5	0.009250
0.675000	0.5	0.010000
0.683333	0.5	0.010500
0.691667	0.5	0.011125
0.700000	0.5	0.012125
0.708333	0.5	0.012625
0.716667	0.5	0.013000
0.725000	0.5	0.013625
0.733333	0.5	0.014000
0.741667	0.5	0.014875
0.750000	0.5	0.015500
0.758333	0.5	0.016000
0.766667	0.5	0.016375
0.775000	0.5	0.017000
0.783333	0.5	0.017500
0.791667	0.5	0.018250
0.800000	0.5	0.018875
0.808333	0.5	0.019000
0.816667	0.5	0.019625
0.825000	0.5	0.020125
0.833333	0.5	0.020625
0.841667	0.5	0.021125
0.850000	0.5	0.021500
0.858333	0.5	0.022000
0.866667	0.5	0.022250
0.875000	0.5	0.022750
0.883333	0.5	0.023375
0.891667	0.5	0.023500
0.900000	0.5	0.023750
0.908333	0.5	0.023875
0.916667	0.5	0.024375
0.925000	0.5	0.024875
0.933333	0.5	0.025125
0.941667	0.5	0.025125
0.950000	0.5	0.025000
0.958333	0.5	0.024625
0.966667	0.5	0.025000
0.975000	0.5	0.025125
0.983333	0.5	0.025500
0.991667	0.5	0.025375
1.000000	0.5	0.025750
1.008333	0.5	0.025250
1.016667	0.5	0.025125
1.025000	0.5	0.024625
1.033333	0.5	0.024125
1.041667	0.5	0.024250
1.050000	0.5	0.023625
1.058333	0.5	0.023125
1.066667	0.5	0.023125
1.075000	0.5	0.022875
1.083333	0.5	0.022750
1.091667	0.5	0.022500
1.100000	0.5	0.022000
1.108333	0.5	0.021875
1.116667	0.5	0.021375
1.125000	0.5	0.020375
1.133333	0.5	0.019875
1.141667	0.5	0.019375
1.150000	0.5	0.018750
1.158333	0.5	0.018375
1.166667	0.5	0.017625
1.175000	0.5	0.017125
1.183333	0.5	0.016875
1.191667	0.5	0.016375
1.200000	0.5	0.015625
1.208333	0.5	0.015125
1.216667	0.5	0.014500
1.225000	0.5	0.013750
1.233333	0.5	0.013250
1.241667	0.5	0.012625
1.250000	0.5	0.011875
1.258333	0.5	0.011375
1.266667	0.5	0.010500
1.275000	0.5	0.010250
1.283333	0.5	0.009625
1.291667	0.5	0.009000
1.300000	0.5	0.008875
1.308333	0.5	0.008250
1.316667	0.5	0.007875
1.325000	0.5	0.007625
1.333333	0.5	0.007375
1.341667	0.5	0.007000
1.350000	0.5	0.006375
1.358333	0.5	0.006125
1.366667	0.5	0.005625
1.375000	0.5	0.005125
1.383333	0.5	0.004875
1.391667	0.5	0.004625
1.400000	0.5	0.004750
1.408333	0.5	0.005000
1.416667	0.5	0.005125
1.425000	0.5	0.004625
1.433333	0.5	0.004250
1.441667	0.5	0.004250
1.450000	0.5	0.004500
1.458333	0.5	0.004750
1.466667	0.5	0.004875
1.475000	0.5	0.004875
1.483333	0.5	0.005125
1.491667	0.5	0.005000
1.500000	0.5	0.005125
1.508333	0.5	0.005500
1.516667	0.5	0.006000
1.525000	0.5	0.006250
1.533333	0.5	0.006375
1.541667	0.5	0.006625
1.550000	0.5	0.006500
1.558333	0.5	0.006875
1.566667	0.5	0.007250
1.575000	0.5	0.007750
1.583333	0.5	0.007625
1.591667	0.5	0.007375
1.600000	0.5	0.007250
1.608333	0.5	0.007375
1.616667	0.5	0.006875
1.625000	0.5	0.007125
1.633333	0.5	0.007625
1.641667	0.5	0.007250
1.650000	0.5	0.007125
1.658333	0.5	0.006750
1.666667	0.5	0.006625
1.675000	0.5	0.006625
1.683333	0.5	0.006375
1.691667	0.5	0.006375
1.700000	0.5	0.006000
1.708333	0.5	0.006250
1.716667	0.5	0.006125
1.725000	0.5	0.005875
1.733333	0.5	0.005500
1.741667	0.5	0.005375
1.750000	0.5	0.005250
1.758333	0.5	0.005000
1.766667	0.5	0.004750
1.775000	0.5	0.004625
1.783333	0.5	0.004750
1.791667	0.5	0.004375
1.800000	0.5	0.003500
1.808333	0.5	0.003375
1.816667	0.5	0.003125
1.825000	0.5	0.002875
1.833333	0.5	0.002625
1.841667	0.5	0.002250
1.850000	0.5	0.001875
1.858333	0.5	0.001250
1.866667	0.5	0.000625
1.875000	0.5	0.000250
1.883333	0.5	0.000000
1.891667	0.5	-0.000125
1.900000	0.5	0.000000
1.908333	0.5	-0.000125
1.916667	0.5	-0.000250
1.925000	0.5	-0.000875
1.933333	0.5	-0.001250
1.941667	0.5	-0.001375
1.950000	0.5	-0.001250
1.958333	0.5	-0.001375
1.966667	0.5	-0.001750
1.975000	0.5	-0.001875
1.983333	0.5	-0.002000
1.991667	0.5	-0.002000
2.000000	0.5	-0.002125
2.008333	0.5	-0.002250
2.016667	0.5	-0.002625
2.025000	0.5	-0.002625
2.033333	0.5	-0.002625
2.041667	0.5	-0.002750
2.050000	0.5	-0.002750
2.058333	0.5	-0.002625
2.066667	0.5	-0.002375
2.075000	0.5	-0.002250
2.083333	0.5	-0.002250
2.091667	0.5	-0.002250
2.100000	0.5	-0.002000
2.108333	0.5	-0.002125
2.116667	0.5	-0.002000
2.125000	0.5	-0.002000
2.133333	0.5	-0.002375
2.141667	0.5	-0.002125
2.150000	0.5	-0.002000
2.158333	0.5	-0.002000
2.166667	0.5	-0.002000
2.175000	0.5	-0.002125
2.183333	0.5	-0.002000
2.191667	0.5	-0.002000
2.200000	0.5	-0.002125
2.208333	0.5	-0.002625
2.216667	0.5	-0.002250
2.225000	0.5	-0.001875
2.233333	0.5	-0.002000
2.241667	0.5	-0.002000
2.250000	0.5	-0.002125
2.258333	0.5	-0.002125
2.266667	0.5	-0.002500
2.275000	0.5	-0.002750
2.283333	0.5	-0.003000
2.291667	0.5	-0.003250
2.300000	0.5	-0.003500
2.308333	0.5	-0.003625
2.316667	0.5	-0.003625
2.325000	0.5	-0.003875
2.333333	0.5	-0.003625
2.341667	0.5	-0.003875
2.350000	0.5	-0.004250
2.358333	0.5	-0.004500
2.366667	0.5	-0.005000
2.375000	0.5	-0.005375
2.383333	0.5	-0.005500
2.391667	0.5	-0.005875
2.400000	0.5	-0.006125
2.408333	0.5	-0.006375
2.416667	0.5	-0.006500
2.425000	0.5	-0.007125
2.433333	0.5	-0.007625
2.441667	0.5	-0.008000
2.450000	0.5	-0.007750
2.458333	0.5	-0.008250
2.466667	0.5	-0.008375
2.475000	0.5	-0.008500
2.483333	0.5	-0.008750
2.491667	0.5	-0.009125
2.500000	0.5	-0.009125
2.508333	0.5	-0.009125
2.516667	0.5	-0.009000
2.525000	0.5	-0.008750
2.533333	0.5	-0.008625
2.541667	0.5	-0.008625
2.550000	0.5	-0.008875
2.558333	0.5	-0.008875
2.566667	0.5	-0.008625
2.575000	0.5	-0.008500
2.583333	0.5	-0.008125
2.591667	0.5	-0.007875
2.600000	0.5	-0.007250
2.608333	0.5	-0.007125
2.616667	0.5	-0.006875
2.625000	0.5	-0.006500
2.633333	0.5	-0.005875
2.641667	0.5	-0.005000
2.650000	0.5	-0.004875
2.658333	0.5	-0.004375
2.666667	0.5	-0.003875
2.675000	0.5	-0.004125
2.683333	0.5	-0.003875
2.691667	0.5	-0.003125
2.700000	0.5	-0.002375
2.708333	0.5	-0.002125
2.716667	0.5	-0.002000
2.725000	0.5	-0.001500
2.733333	0.5	-0.000750
2.741667	0.5	-0.000250
2.750000	0.5	0.000125
2.758333	0.5	0.000125
2.766667	0.5	0.000625
2.775000	0.5	0.000875
2.783333	0.5	0.001125
2.791667	0.5	0.001625
2.800000	0.5	0.001375
2.808333	0.5	0.001625
2.816667	0.5	0.002000
2.825000	0.5	0.002125
2.833333	0.5	0.002125
2.841667	0.5	0.002250
2.850000	0.5	0.002500
2.858333	0.5	0.002750
2.866667	0.5	0.002875
2.875000	0.5	0.002500
2.883333	0.5	0.002625
2.891667	0.5	0.002875
2.900000	0.5	0.003250
2.908333	0.5	0.003250
2.916667	0.5	0.003750
2.925000	0.5	0.003750
2.933333	0.5	0.003750
2.941667	0.5	0.003750
2.950000	0.5	0.003375
2.958333	0.5	0.003375
2.966667	0.5	0.003375
2.975000	0.5	0.003250
2.983333	0.5	0.003375
2.991667	0.5	0.003375
3.000000	0.5	0.003375
3.008333	0.5	0.003250
3.016667	0.5	0.003250
3.025000	0.5	0.003125
3.033333	0.5	0.002875
3.041667	0.5	0.003250
3.050000	0.5	0.003250
3.058333	0.5	0.003125
3.066667	0.5	0.002750
3.075000	0.5	0.002875
3.083333	0.5	0.002750
3.091667	0.5	0.002375
3.100000	0.5	0.002250
3.108333	0.5	0.002125
3.116667	0.5	0.002000
3.125000	0.5	0.001875
3.133333	0.5	0.002000
3.141667	0.5	0.002000
3.150000	0.5	0.001625
3.158333	0.5	0.001375
3.166667	0.5	0.001375
3.175000	0.5	0.001500
3.183333	0.5	0.001250
3.191667	0.5	0.001000
3.200000	0.5	0.000875
3.208333	0.5	0.001000
3.216667	0.5	0.001125
3.225000	0.5	0.001000
3.233333	0.5	0.000750
3.241667	0.5	0.000625
3.250000	0.5	0.000625
3.258333	0.5	0.000375
3.266667	0.5	0.000500
3.275000	0.5	0.000250
3.283333	0.5	0.000000
3.291667	0.5	0.000000
3.300000	0.5	0.000000
3.308333	0.5	0.000000
3.316667	0.5	-0.000500
3.325000	0.5	-0.000250
3.333333	0.5	-0.000250
3.341667	0.5	-0.000125
3.350000	0.5	-0.000375
3.358333	0.5	-0.000500
3.366667	0.5	-0.000625
3.375000	0.5	-0.000500
3.383333	0.5	-0.000250
3.391667	0.5	-0.000125
3.400000	0.5	0.000000
3.408333	0.5	0.000125
3.416667	0.5	0.000125
3.425000	0.5	0.000250
3.433333	0.5	0.000375
3.441667	0.5	0.000500
3.450000	0.5	0.000500
3.458333	0.5	0.000875
3.466667	0.5	0.000875
3.475000	0.5	0.001125
3.483333	0.5	0.001250
3.491667	0.5	0.001125
3.500000	0.5	0.001250
3.508333	0.5	0.001375
3.516667	0.5	0.001625
3.525000	0.5	0.001625
3.533333	0.5	0.002000
3.541667	0.5	0.002375
3.550000	0.5	0.002375
3.558333	0.5	0.002750
3.566667	0.5	0.003500
3.575000	0.5	0.004125
3.583333	0.5	0.004000
3.591667	0.5	0.004625
3.600000	0.5	0.004750
3.608333	0.5	0.005000
3.616667	0.5	0.005500
3.625000	0.5	0.005500
3.633333	0.5	0.005250
3.641667	0.5	0.005500
3.650000	0.5	0.005625
3.658333	0.5	0.005750
3.666667	0.5	0.005875
3.675000	0.5	0.006375
3.683333	0.5	0.006500
3.691667	0.5	0.006625
3.700000	0.5	0.006500
3.708333	0.5	0.006500
3.716667	0.5	0.006875
3.725000	0.5	0.007250
3.733333	0.5	0.007625
3.741667	0.5	0.007625
3.750000	0.5	0.007125
3.758333	0.5	0.006750
3.766667	0.5	0.006250
3.775000	0.5	0.006125
3.783333	0.5	0.006375
3.791667	0.5	0.006375
3.800000	0.5	0.006000
3.808333	0.5	0.006000
3.816667	0.5	0.006125
3.825000	0.5	0.005875
3.833333	0.5	0.005500
3.841667	0.5	0.005125
3.850000	0.5	0.005000
3.858333	0.5	0.005125
3.866667	0.5	0.004625
3.875000	0.5	0.004375
3.883333	0.5	0.004375
3.891667	0.5	0.004125
3.900000	0.5	0.003750
3.908333	0.5	0.003375
3.916667	0.5	0.003125
3.925000	0.5	0.002875
3.933333	0.5	0.002250
3.941667	0.5	0.001625
3.950000	0.5	0.001250
3.958333	0.5	0.000375
3.966667	0.5	-0.000250
3.975000	0.5	-0.000750
3.983333	0.5	-0.001125
3.991667	0.5	-0.001375
4.000000	0.5	-0.002125
4.008333	0.5	-0.002875
4.016667	0.5	-0.003125
4.025000	0.5	-0.002750
4.033333	0.5	-0.003500
4.041667	0.5	-0.004000
4.050000	0.5	-0.004000
4.058333	0.5	-0.004125
4.066667	0.5	-0.004625
4.075000	0.5	-0.005000
4.083333	0.5	-0.005250
4.091667	0.5	-0.005500
4.100000	0.5	-0.005875
4.108333	0.5	-0.006125
4.116667	0.5	-0.006875
4.125000	0.5	-0.007500
4.133333	0.5	-0.007750
4.141667	0.5	-0.008125
4.150000	0.5	-0.008000
4.158333	0.5	-0.007750
4.166667	0.5	-0.007875
4.175000	0.5	-0.008375
4.183333	0.5	-0.008625
4.191667	0.5	-0.008375
4.200000	0.5	-0.008375
4.208333	0.5	-0.008500
4.216667	0.5	-0.009000
4.225000	0.5	-0.009375
4.233333	0.5	-0.009500
4.241667	0.5	-0.009500
4.250000	0.5	-0.009750
4.258333	0.5	-0.010000
4.266667	0.5	-0.010125
4.275000	0.5	-0.010125
4.283333	0.5	-0.010125
4.291667	0.5	-0.009750
4.300000	0.5	-0.009500
4.308333	0.5	-0.009875
4.316667	0.5	-0.010500
4.325000	0.5	-0.010250
4.333333	0.5	-0.010000
4.341667	0.5	-0.010125
4.350000	0.5	-0.009625
4.358333	0.5	-0.009500
4.366667	0.5	-0.008875
4.375000	0.5	-0.008375
4.383333	0.5	-0.008000
4.391667	0.5	-0.008125
4.400000	0.5	-0.008000
4.408333	0.5	-0.007750
4.416667	0.5	-0.007250
4.425000	0.5	-0.006625
4.433333	0.5	-0.006000
4.441667	0.5	-0.006250
4.450000	0.5	-0.005500
4.458333	0.5	-0.005125
4.466667	0.5	-0.005000
4.475000	0.5	-0.004750
4.483333	0.5	-0.004125
4.491667	0.5	-0.003500
4.500000	0.5	-0.002750
4.508333	0.5	-0.002250
4.516667	0.5	-0.001500
4.525000	0.5	-0.001625
4.533333	0.5	-0.001000
4.541667	0.5	-0.000625
4.550000	0.5	0.000000
4.558333	0.5	0.000500
4.566667	0.5	0.000875
4.575000	0.5	0.001500
4.583333	0.5	0.002375
4.591667	0.5	0.003000
4.600000	0.5	0.003375
4.608333	0.5	0.003875
4.616667	0.5	0.004250
4.625000	0.5	0.005000
4.633333	0.5	0.005375
4.641667	0.5	0.006000
4.650000	0.5	0.006375
4.658333	0.5	0.007500
4.666667	0.5	0.008500
4.675000	0.5	0.008750
4.683333	0.5	0.009125
4.691667	0.5	0.009625
4.700000	0.5	0.010625
4.708333	0.5	0.011375
4.716667	0.5	0.012000
4.725000	0.5	0.012375
4.733333	0.5	0.012750
4.741667	0.5	0.012875
4.750000	0.5	0.013250
4.758333	0.5	0.013625
4.766667	0.5	0.014125
4.775000	0.5	0.014500
4.783333	0.5	0.015375
4.791667	0.5	0.016000
4.800000	0.5	0.016250
4.808333	0.5	0.016500
4.816667	0.5	0.016750
4.825000	0.5	0.016875
4.833333	0.5	0.016875
4.841667	0.5	0.017000
4.850000	0.5	0.017125
4.858333	0.5	0.017375
4.866667	0.5	0.017500
4.875000	0.5	0.017875
4.883333	0.5	0.017750
4.891667	0.5	0.017375
4.900000	0.5	0.017250
4.908333	0.5	0.017625
4.916667	0.5	0.017500
4.925000	0.5	0.017000
4.933333	0.5	0.016625
4.941667	0.5	0.016375
4.950000	0.5	0.016250
4.958333	0.5	0.016000
4.966667	0.5	0.015500
4.975000	0.5	0.014750
4.983333	0.5	0.014375
4.991667	0.5	0.014000
5.000000	0.5	0.013375
5.008333	0.5	0.012875
5.016667	0.5	0.011750
5.025000	0.5	0.010625
5.033333	0.5	0.010000
5.041667	0.5	0.009375
5.050000	0.5	0.008750
5.058333	0.5	0.007750
5.066667	0.5	0.007125
5.075000	0.5	0.006625
5.083333	0.5	0.006125
5.091667	0.5	0.005125
5.100000	0.5	0.004125
5.108333	0.5	0.003250
5.116667	0.5	0.002750
5.125000	0.5	0.001875
5.133333	0.5	0.001000
5.141667	0.5	0.000000
5.150000	0.5	-0.001000
5.158333	0.5	-0.001625
5.166667	0.5	-0.002750
5.175000	0.5	-0.004000
5.183333	0.5	-0.004875
5.191667	0.5	-0.005500
5.200000	0.5	-0.006125
5.208333	0.5	-0.006500
5.216667	0.5	-0.007000
5.225000	0.5	-0.007500
5.233333	0.5	-0.007625
5.241667	0.5	-0.008500
5.250000	0.5	-0.008875
5.258333	0.5	-0.009250
5.266667	0.5	-0.009750
5.275000	0.5	-0.010500
5.283333	0.5	-0.011125
5.291667	0.5	-0.011375
5.300000	0.5	-0.011625
5.308333	0.5	-0.012250
5.316667	0.5	-0.012375
5.325000	0.5	-0.013000
5.333333	0.5	-0.013375
5.341667	0.5	-0.013500
5.350000	0.5	-0.013500
5.358333	0.5	-0.013500
5.366667	0.5	-0.013625
5.375000	0.5	-0.013625
5.383333	0.5	-0.013625
5.391667	0.5	-0.013250
5.400000	0.5	-0.013250
5.408333	0.5	-0.012625
5.416667	0.5	-0.012125
5.425000	0.5	-0.012125
5.433333	0.5	-0.011875
5.441667	0.5	-0.011875
5.450000	0.5	-0.011500
5.458333	0.5	-0.011000
5.466667	0.5	-0.010375
5.475000	0.5	-0.009875
5.483333	0.5	-0.009750
5.491667	0.5	-0.009500
5.500000	0.5	-0.009375
5.508333	0.5	-0.009000
5.516667	0.5	-0.008625
5.525000	0.5	-0.008375
5.533333	0.5	-0.008125
5.541667	0.5	-0.008125
5.550000	0.5	-0.007500
5.558333	0.5	-0.006875
5.566667	0.5	-0.006625
5.575000	0.5	-0.006250
5.583333	0.5	-0.006000
5.591667	0.5	-0.005875
5.600000	0.5	-0.006000
5.608333	0.5	-0.005625
5.616667	0.5	-0.005750
5.625000	0.5	-0.005375
5.633333	0.5	-0.004875
5.641667	0.5	-0.004250
5.650000	0.5	-0.003750
5.658333	0.5	-0.003500
5.666667	0.5	-0.003625
5.675000	0.5	-0.003125
5.683333	0.5	-0.002625
5.691667	0.5	-0.002750
5.700000	0.5	-0.003000
5.708333	0.5	-0.002750
5.716667	0.5	-0.002250
5.725000	0.5	-0.002125
5.733333	0.5	-0.002000
5.741667	0.5	-0.001875
5.750000	0.5	-0.001625
5.758333	0.5	-0.001250
5.766667	0.5	-0.001250
5.775000	0.5	-0.001125
5.783333	0.5	-0.000875
5.791667	0.5	-0.001000
5.800000	0.5	-0.001000
5.808333	0.5	-0.000625
5.816667	0.5	-0.000250
5.825000	0.5	0.000000
5.833333	0.5	-0.000250
5.841667	0.5	-0.000500
5.850000	0.5	-0.000875
5.858333	0.5	-0.000875
5.866667	0.5	-0.000625
5.875000	0.5	-0.000625
5.883333	0.5	-0.000250
5.891667	0.5	-0.000375
5.900000	0.5	-0.000500
5.908333	0.5	-0.000125
5.916667	0.5	0.000125
5.925000	0.5	0.000125
5.933333	0.5	0.000125
5.941667	0.5	0.000125
5.950000	0.5	0.000000
5.958333	0.5	0.000000
5.966667	0.5	0.000750
5.975000	0.5	0.001000
5.983333	0.5	0.000875
5.991667	0.5	0.000875
6.000000	0.5	0.000875
6.008333	0.5	0.000875
6.016667	0.5	0.001125
6.025000	0.5	0.000750
6.033333	0.5	0.000500
6.041667	0.5	0.000375
6.050000	0.5	0.000625
6.058333	0.5	0.000750
6.066667	0.5	0.000625
6.075000	0.5	0.000250
6.083333	0.5	-0.000250
6.091667	0.5	-0.000625
6.100000	0.5	-0.000750
6.108333	0.5	-0.000625
6.116667	0.5	-0.000500
6.125000	0.5	-0.001250
6.133333	0.5	-0.001500
6.141667	0.5	-0.002125
6.150000	0.5	-0.002625
6.158333	0.5	-0.002750
6.166667	0.5	-0.003125
6.175000	0.5	-0.003250
6.183333	0.5	-0.003375
6.191667	0.5	-0.003500
6.200000	0.5	-0.003500
6.208333	0.5	-0.003875
6.216667	0.5	-0.004000
6.225000	0.5	-0.004125
6.233333	0.5	-0.004250
6.241667	0.5	-0.004375
6.250000	0.5	-0.004625
6.258333	0.5	-0.004875
6.266667	0.5	-0.004750
6.275000	0.5	-0.005000
6.283333	0.5	-0.005375
6.291667	0.5	-0.005500
6.300000	0.5	-0.005375
6.308333	0.5	-0.005375
6.316667	0.5	-0.005875
6.325000	0.5	-0.006125
6.333333	0.5	-0.006250
6.341667	0.5	-0.005875
6.350000	0.5	-0.005250
6.358333	0.5	-0.005125
6.366667	0.5	-0.005000
6.375000	0.5	-0.004750
6.383333	0.5	-0.004750
6.391667	0.5	-0.004875
6.400000	0.5	-0.004625
6.408333	0.5	-0.004625
6.416667	0.5	-0.004500
6.425000	0.5	-0.004500
6.433333	0.5	-0.004000
6.441667	0.5	-0.003875
6.450000	0.5	-0.003625
6.458333	0.5	-0.003250
6.466667	0.5	-0.003375
6.475000	0.5	-0.003500
6.483333	0.5	-0.003125
6.491667	0.5	-0.002875
6.500000	0.5	-0.002750
6.508333	0.5	-0.002875
6.516667	0.5	-0.003000
6.525000	0.5	-0.002750
6.533333	0.5	-0.002250
6.541667	0.5	-0.001875
6.550000	0.5	-0.001500
6.558333	0.5	-0.001875
6.566667	0.5	-0.001750
6.575000	0.5	-0.001875
6.583333	0.5	-0.001750
6.591667	0.5	-0.001625
6.600000	0.5	-0.001250
6.608333	0.5	-0.001375
6.616667	0.5	-0.001375
6.625000	0.5	-0.001375
6.633333	0.5	-0.001125
6.641667	0.5	-0.001000
6.650000	0.5	-0.001000
6.658333	0.5	-0.001250
6.666667	0.5	-0.001125
6.675000	0.5	-0.000750
6.683333	0.5	-0.000875
6.691667	0.5	-0.001000
6.700000	0.5	-0.000500
6.708333	0.5	-0.000375
6.716667	0.5	-0.000500
6.725000	0.5	-0.000625
6.733333	0.5	-0.001000
6.741667	0.5	-0.001625
6.750000	0.5	-0.002000
6.758333	0.5	-0.002500
6.766667	0.5	-0.004125
6.775000	0.5	-0.005875
6.783333	0.5	-0.008500
6.791667	0.5	-0.012625
6.800000	0.5	-0.018875
6.808333	0.5	-0.028250
6.816667	0.5	-0.043375
6.825000	0.5	-0.066750
6.833333	0.5	-0.102375
6.841667	0.5	-0.156250
6.850000	0.5	-0.235625
6.858333	0.5	-0.348000
6.866667	0.5	-0.502000
6.875000	0.5	-0.703125
6.883333	0.5	-0.954500
6.891667	0.5	-1.255375
6.900000	0.5	-1.597750
6.908333	0.5	-1.968500
6.916667	0.5	-2.349250
6.925000	0.5	-2.719625
6.933333	0.5	-3.058375
6.941667	0.5	-3.346750
6.950000	0.5	-3.570875
6.958333	0.5	-3.721250
6.966667	0.5	-3.795750
6.975000	0.5	-3.795000
6.983333	0.5	-3.725125
6.991667	0.5	-3.595625
7.000000	0.5	-3.418125
7.008333	0.5	-3.204375
7.016667	0.5	-2.965875
7.025000	0.5	-2.714875
7.033333	0.5	-2.460125
7.041667	0.5	-2.209375
7.050000	0.5	-1.968875
7.058333	0.5	-1.742375
7.066667	0.5	-1.533250
7.075000	0.5	-1.342125
7.083333	0.5	-1.170625
7.091667	0.5	-1.018000
7.100000	0.5	-0.883500
7.108333	0.5	-0.765875
7.116667	0.5	-0.663375
7.125000	0.5	-0.574750
7.133333	0.5	-0.498250
7.141667	0.5	-0.432125
7.150000	0.5	-0.374875
7.158333	0.5	-0.325750
7.166667	0.5	-0.283875
7.175000	0.5	-0.247750
7.183333	0.5	-0.216750
7.191667	0.5	-0.189750
7.200000	0.5	-0.166875
7.208333	0.5	-0.146500
7.216667	0.5	-0.129125
7.225000	0.5	-0.113625
7.233333	0.5	-0.100000
7.241667	0.5	-0.088375
7.250000	0.5	-0.077875
7.258333	0.5	-0.068750
7.266667	0.5	-0.060500
7.275000	0.5	-0.053375
7.283333	0.5	-0.047000
7.291667	0.5	-0.041375
7.300000	0.5	-0.036250
7.308333	0.5	-0.031625
7.316667	0.5	-0.027500
7.325000	0.5	-0.023500
7.333333	0.5	-0.019875
7.341667	0.5	-0.016625
7.350000	0.5	-0.014000
7.358333	0.5	-0.011125
7.366667	0.5	-0.009000
7.375000	0.5	-0.007000
7.383333	0.5	-0.005250
7.391667	0.5	-0.003375
7.400000	0.5	-0.002000
7.408333	0.5	-0.001250
7.416667	0.5	0.000000
7.425000	0.5	0.001125
7.433333	0.5	0.002125
7.441667	0.5	0.003375
7.450000	0.5	0.004125
7.458333	0.5	0.004625
7.466667	0.5	0.004875
7.475000	0.5	0.005250
7.483333	0.5	0.005875
7.491667	0.5	0.006125
7.500000	0.5	0.006750
7.508333	0.5	0.007125
7.516667	0.5	0.007625
7.525000	0.5	0.008250
7.533333	0.5	0.009125
7.541667	0.5	0.009875
7.550000	0.5	0.010500
7.558333	0.5	0.011875
7.566667	0.5	0.013250
7.575000	0.5	0.014625
7.583333	0.5	0.015625
7.591667	0.5	0.016625
7.600000	0.5	0.018375
7.608333	0.5	0.019750
7.616667	0.5	0.021125
7.625000	0.5	0.022750
7.633333	0.5	0.024125
7.641667	0.5	0.026250
7.650000	0.5	0.028625
7.658333	0.5	0.030125
7.666667	0.5	0.031500
7.675000	0.5	0.032875
7.683333	0.5	0.034375
7.691667	0.5	0.035500
7.700000	0.5	0.037000
7.708333	0.5	0.037875
7.716667	0.5	0.038875
7.725000	0.5	0.040000
7.733333	0.5	0.040500
7.741667	0.5	0.040875
7.750000	0.5	0.041500
7.758333	0.5	0.041750
7.766667	0.5	0.042500
7.775000	0.5	0.042625
7.783333	0.5	0.042375
7.791667	0.5	0.042500
7.800000	0.5	0.042375
7.808333	0.5	0.042000
7.816667	0.5	0.041125
7.825000	0.5	0.040375
7.833333	0.5	0.039625
7.841667	0.5	0.039000
7.850000	0.5	0.038000
7.858333	0.5	0.036875
7.866667	0.5	0.035625
7.875000	0.5	0.034500
7.883333	0.5	0.032875
7.891667	0.5	0.031250
7.900000	0.5	0.029500
7.908333	0.5	0.028000
7.916667	0.5	0.026375
7.925000	0.5	0.024875
7.933333	0.5	0.023375
7.941667	0.5	0.021750
7.950000	0.5	0.020125
7.958333	0.5	0.018500
7.966667	0.5	0.017000
7.975000	0.5	0.015125
7.983333	0.5	0.014250
7.991667	0.5	0.013000
8.000000	0.5	0.011750
8.008333	0.5	0.010500
8.016667	0.5	0.009375
8.025000	0.5	0.008125
8.033333	0.5	0.006875
8.041667	0.5	0.006125
8.050000	0.5	0.005125
8.058333	0.5	0.004500
8.066667	0.5	0.004250
8.075000	0.5	0.003750
8.083333	0.5	0.003500
8.091667	0.5	0.003250
8.100000	0.5	0.003000
8.108333	0.5	0.002750
8.116667	0.5	0.002250
8.125000	0.5	0.002375
8.133333	0.5	0.002625
8.141667	0.5	0.002500
8.150000	0.5	0.002875
8.158333	0.5	0.003750
8.166667	0.5	0.004500
8.175000	0.5	0.005875
8.183333	0.5	0.007875
8.191667	0.5	0.009750
8.200000	0.5	0.012375
8.208333	0.5	0.015750
8.216667	0.5	0.019625
8.225000	0.5	0.024875
8.233333	0.5	0.030375
8.241667	0.5	0.036375
8.250000	0.5	0.042875
8.258333	0.5	0.050750
8.266667	0.5	0.058375
8.275000	0.5	0.067000
8.283333	0.5	0.075625
8.291667	0.5	0.084750
8.300000	0.5	0.094375
8.308333	0.5	0.103500
8.316667	0.5	0.112875
8.325000	0.5	0.122750
8.333333	0.5	0.132500
8.341667	0.5	0.142625
8.350000	0.5	0.153000
8.358333	0.5	0.163750
8.366667	0.5	0.174625
8.375000	0.5	0.184875
8.383333	0.5	0.195125
8.391667	0.5	0.205500
8.400000	0.5	0.215375
8.408333	0.5	0.224625
8.416667	0.5	0.233750
8.425000	0.5	0.242000
8.433333	0.5	0.249250
8.441667	0.5	0.255625
8.450000	0.5	0.261000
8.458333	0.5	0.264500
8.466667	0.5	0.267500
8.475000	0.5	0.269000
8.483333	0.5	0.269750
8.491667	0.5	0.269625
8.500000	0.5	0.268625
8.508333	0.5	0.267750
8.516667	0.5	0.266875
8.525000	0.5	0.266375
8.533333	0.5	0.266375
8.541667	0.5	0.266625
8.550000	0.5	0.268500
8.558333	0.5	0.272000
8.566667	0.5	0.276750
8.575000	0.5	0.282375
8.583333	0.5	0.289750
8.591667	0.5	0.299250
8.600000	0.5	0.309500
8.608333	0.5	0.321000
8.616667	0.5	0.333250
8.625000	0.5	0.345750
8.633333	0.5	0.357750
8.641667	0.5	0.369750
8.650000	0.5	0.380250
8.658333	0.5	0.389500
8.666667	0.5	0.397125
8.675000	0.5	0.403250
8.683333	0.5	0.406500
8.691667	0.5	0.407250
8.700000	0.5	0.405000
8.708333	0.5	0.400750
8.716667	0.5	0.394000
8.725000	0.5	0.384625
8.733333	0.5	0.373125
8.741667	0.5	0.360125
8.750000	0.5	0.345250
8.758333	0.5	0.329125
8.766667	0.5	0.311875
8.775000	0.5	0.294125
8.783333	0.5	0.276375
8.791667	0.5	0.258250
8.800000	0.5	0.240125
8.808333	0.5	0.222500
8.816667	0.5	0.205625
8.825000	0.5	0.189625
8.833333	0.5	0.174500
8.841667	0.5	0.160375
8.850000	0.5	0.147000
8.858333	0.5	0.134750
8.866667	0.5	0.123750
8.875000	0.5	0.113250
8.883333	0.5	0.103875
8.891667	0.5	0.095375
8.900000	0.5	0.087750
8.908333	0.5	0.081500
8.916667	0.5	0.075750
8.925000	0.5	0.070125
8.933333	0.5	0.065125
8.941667	0.5	0.060875
8.950000	0.5	0.056875
8.958333	0.5	0.053375
8.966667	0.5	0.051000
8.975000	0.5	0.048375
8.983333	0.5	0.046625
8.991667	0.5	0.044500
9.000000	0.5	0.042375
9.008333	0.5	0.040625
9.016667	0.5	0.039625
9.025000	0.5	0.038625
9.033333	0.5	0.037375
9.041667	0.5	0.036250
9.050000	0.5	0.035500
9.058333	0.5	0.034750
9.066667	0.5	0.034000
9.075000	0.5	0.033750
9.083333	0.5	0.033000
9.091667	0.5	0.032750
9.100000	0.5	0.032125
9.108333	0.5	0.031375
9.116667	0.5	0.031000
9.125000	0.5	0.030625
9.133333	0.5	0.030125
9.141667	0.5	0.029875
9.150000	0.5	0.029625
9.158333	0.5	0.029375
9.166667	0.5	0.029125
9.175000	0.5	0.028750
9.183333	0.5	0.028375
9.191667	0.5	0.027875
9.200000	0.5	0.027625
9.208333	0.5	0.027375
9.216667	0.5	0.027125
9.225000	0.5	0.026875
9.233333	0.5	0.026875
9.241667	0.5	0.026375
9.250000	0.5	0.026000
9.258333	0.5	0.025500
9.266667	0.5	0.025125
9.275000	0.5	0.024625
9.283333	0.5	0.024625
9.291667	0.5	0.024500
9.300000	0.5	0.024000
9.308333	0.5	0.023250
9.316667	0.5	0.022750
9.325000	0.5	0.022500
9.333333	0.5	0.021750
9.341667	0.5	0.021375
9.350000	0.5	0.021500
9.358333	0.5	0.021250
9.366667	0.5	0.020875
9.375000	0.5	0.020625
9.383333	0.5	0.019750
9.391667	0.5	0.019250
9.400000	0.5	0.019000
9.408333	0.5	0.018750
9.416667	0.5	0.018500
9.425000	0.5	0.018375
9.433333	0.5	0.018125
9.441667	0.5	0.017750
9.450000	0.5	0.017375
9.458333	0.5	0.017250
9.466667	0.5	0.017375
9.475000	0.5	0.017375
9.483333	0.5	0.016625
9.491667	0.5	0.016375
9.500000	0.5	0.016500
9.508333	0.5	0.016500
9.516667	0.5	0.016250
9.525000	0.5	0.016000
9.533333	0.5	0.015875
9.541667	0.5	0.015625
9.550000	0.5	0.015375
9.558333	0.5	0.014750
9.566667	0.5	0.014875
9.575000	0.5	0.015000
9.583333	0.5	0.015125
9.591667	0.5	0.015250
9.600000	0.5	0.015000
9.608333	0.5	0.015250
9.616667	0.5	0.015125
9.625000	0.5	0.015500
9.633333	0.5	0.015500
9.641667	0.5	0.016000
9.650000	0.5	0.015875
9.658333	0.5	0.016125
9.666667	0.5	0.016375
9.675000	0.5	0.016375
9.683333	0.5	0.016500
9.691667	0.5	0.016750
9.700000	0.5	0.017625
9.708333	0.5	0.017750
9.716667	0.5	0.017375
9.725000	0.5	0.017500
9.733333	0.5	0.018125
9.741667	0.5	0.018500
9.750000	0.5	0.018625
9.758333	0.5	0.018625
9.766667	0.5	0.018875
9.775000	0.5	0.019250
9.783333	0.5	0.019125
9.791667	0.5	0.019375
9.800000	0.5	0.019625
9.808333	0.5	0.019750
9.816667	0.5	0.019750
9.825000	0.5	0.020000
9.833333	0.5	0.020250
9.841667	0.5	0.020250
9.850000	0.5	0.020875
9.858333	0.5	0.021500
9.866667	0.5	0.022125
9.875000	0.5	0.022375
9.883333	0.5	0.022375
9.891667	0.5	0.022625
9.900000	0.5	0.022750
9.908333	0.5	0.023125
9.916667	0.5	0.023125
9.925000	0.5	0.023875
9.933333	0.5	0.023875
9.941667	0.5	0.023500
9.950000	0.5	0.023625
9.958333	0.5	0.024000
9.966667	0.5	0.024375
9.975000	0.5	0.025000
9.983333	0.5	0.025500
9.991667	0.5	0.025875
10.000000	0.5	0.025875
10.008333	0.5	0.025750
10.016667	0.5	0.025625
10.025000	0.5	0.025875
10.033333	0.5	0.026500
10.041667	0.5	0.026750
10.050000	0.5	0.027500
10.058333	0.5	0.028000
10.066667	0.5	0.028625
10.075000	0.5	0.029375
10.083333	0.5	0.030375
10.091667	0.5	0.031500
10.100000	0.5	0.032375
10.108333	0.5	0.033250
10.116667	0.5	0.034375
10.125000	0.5	0.035375
10.133333	0.5	0.036625
10.141667	0.5	0.037750
10.150000	0.5	0.039125
10.158333	0.5	0.040500
10.166667	0.5	0.042625
10.175000	0.5	0.044000
10.183333	0.5	0.045750
10.191667	0.5	0.047875
10.200000	0.5	0.050250
10.208333	0.5	0.052375
10.216667	0.5	0.054875
10.225000	0.5	0.057625
10.233333	0.5	0.060500
10.241667	0.5	0.063375
10.250000	0.5	0.066625
10.258333	0.5	0.069875
10.266667	0.5	0.073375
10.275000	0.5	0.077125
10.283333	0.5	0.081375
10.291667	0.5	0.086500
10.300000	0.5	0.092250
10.308333	0.5	0.099125
10.316667	0.5	0.107000
10.325000	0.5	0.115875
10.333333	0.5	0.126750
10.341667	0.5	0.139000
10.350000	0.5	0.152875
10.358333	0.5	0.168875
10.366667	0.5	0.187750
10.375000	0.5	0.208875
10.383333	0.5	0.233000
10.391667	0.5	0.261125
10.400000	0.5	0.293125
10.408333	0.5	0.329750
10.416667	0.5	0.372125
10.425000	0.5	0.420875
10.433333	0.5	0.477250
10.441667	0.5	0.542250
10.450000	0.5	0.617375
10.458333	0.5	0.704875
10.466667	0.5	0.807500
10.475000	0.5	0.928625
10.483333	0.5	1.071500
10.491667	0.5	1.240875
10.500000	0.5	1.442750
10.508333	0.5	1.683250
10.516667	0.5	1.970125
10.525000	0.5	2.312750
10.533333	0.5	2.721125
10.541667	0.5	3.205625
10.550000	0.5	3.777250
10.558333	0.5	4.447750
10.566667	0.5	5.227625
10.575000	0.5	6.127250
10.583333	0.5	7.155500
10.591667	0.5	8.317625
10.600000	0.5	9.616125
10.608333	0.5	11.050000
10.616667	0.5	12.612750
10.625000	0.5	14.291750
10.633333	0.5	16.071000
10.641667	0.5	17.928500
10.650000	0.5	19.836375
10.658333	0.5	21.762750
10.666667	0.5	23.672125
10.675000	0.5	25.525500
10.683333	0.5	27.284375
10.691667	0.5	28.908875
10.700000	0.5	30.361625
10.708333	0.5	31.608375
10.716667	0.5	32.621625
10.725000	0.5	33.378750
10.733333	0.5	33.864250
10.741667	0.5	34.070750
10.750000	0.5	33.998125
10.758333	0.5	33.654375
10.766667	0.5	33.053875
10.775000	0.5	32.215750
10.783333	0.5	31.166250
10.791667	0.5	29.933750
10.800000	0.5	28.549375
10.808333	0.5	27.044750
10.816667	0.5	25.451625
10.825000	0.5	23.802500
10.833333	0.5	22.125875
10.841667	0.5	20.449000
10.850000	0.5	18.795500
10.858333	0.5	17.186125
10.866667	0.5	15.637375
10.875000	0.5	14.162875
10.883333	0.5	12.772250
10.891667	0.5	11.471625
10.900000	0.5	10.266375
10.908333	0.5	9.157250
10.916667	0.5	8.142875
10.925000	0.5	7.222000
10.933333	0.5	6.390875
10.941667	0.5	5.644000
10.950000	0.5	4.976750
10.958333	0.5	4.383250
10.966667	0.5	3.858000
10.975000	0.5	3.394625
10.983333	0.5	2.986500
10.991667	0.5	2.628250
11.000000	0.5	2.315125
11.008333	0.5	2.041875
11.016667	0.5	1.803625
11.025000	0.5	1.596250
11.033333	0.5	1.415875
11.041667	0.5	1.259000
11.050000	0.5	1.122750
11.058333	0.5	1.004250
11.066667	0.5	0.900750
11.075000	0.5	0.810625
11.083333	0.5	0.731750
11.091667	0.5	0.662750
11.100000	0.5	0.602250
11.108333	0.5	0.548875
11.116667	0.5	0.502000
11.125000	0.5	0.460250
11.133333	0.5	0.423125
11.141667	0.5	0.390500
11.150000	0.5	0.361375
11.158333	0.5	0.335250
11.166667	0.5	0.311375
11.175000	0.5	0.290250
11.183333	0.5	0.271375
11.191667	0.5	0.254625
11.200000	0.5	0.238625
11.208333	0.5	0.223875
11.216667	0.5	0.211250
11.225000	0.5	0.199250
11.233333	0.5	0.188500
11.241667	0.5	0.178250
11.250000	0.5	0.168750
11.258333	0.5	0.160000
11.266667	0.5	0.152250
11.275000	0.5	0.145125
11.283333	0.5	0.138250
11.291667	0.5	0.132125
11.300000	0.5	0.126625
11.308333	0.5	0.121500
11.316667	0.5	0.116500
11.325000	0.5	0.111875
11.333333	0.5	0.107125
11.341667	0.5	0.103250
11.350000	0.5	0.099625
11.358333	0.5	0.096500
11.366667	0.5	0.093375
11.375000	0.5	0.090500
11.383333	0.5	0.087750
11.391667	0.5	0.085250
11.400000	0.5	0.083125
11.408333	0.5	0.081125
11.416667	0.5	0.079500
11.425000	0.5	0.078000
11.433333	0.5	0.076750
11.441667	0.5	0.075500
11.450000	0.5	0.074375
11.458333	0.5	0.073375
11.466667	0.5	0.073125
11.475000	0.5	0.072625
11.483333	0.5	0.071875
11.491667	0.5	0.071500
11.500000	0.5	0.071250
11.508333	0.5	0.070875
11.516667	0.5	0.070750
11.525000	0.5	0.070625
11.533333	0.5	0.070500
11.541667	0.5	0.070625
11.550000	0.5	0.070375
11.558333	0.5	0.070875
11.566667	0.5	0.071125
11.575000	0.5	0.071125
11.583333	0.5	0.071375
11.591667	0.5	0.071875
11.600000	0.5	0.072250
11.608333	0.5	0.072125
11.616667	0.5	0.072125
11.625000	0.5	0.071750
11.633333	0.5	0.072000
11.641667	0.5	0.072750
11.650000	0.5	0.072875
11.658333	0.5	0.073000
11.666667	0.5	0.073625
11.675000	0.5	0.074000
11.683333	0.5	0.074250
11.691667	0.5	0.074125
11.700000	0.5	0.074500
11.708333	0.5	0.074750
11.716667	0.5	0.074875
11.725000	0.5	0.075125
11.733333	0.5	0.075250
11.741667	0.5	0.075125
11.750000	0.5	0.075125
11.758333	0.5	0.075375
11.766667	0.5	0.075875
11.775000	0.5	0.076125
11.783333	0.5	0.075875
11.791667	0.5	0.075875
11.800000	0.5	0.075625
11.808333	0.5	0.075625
11.816667	0.5	0.075375
11.825000	0.5	0.075250
11.833333	0.5	0.075000
11.841667	0.5	0.074500
11.850000	0.5	0.074250
11.858333	0.5	0.073250
11.866667	0.5	0.072625
11.875000	0.5	0.072125
11.883333	0.5	0.071500
11.891667	0.5	0.070875
11.900000	0.5	0.070375
11.908333	0.5	0.069500
11.916667	0.5	0.068875
11.925000	0.5	0.068000
11.933333	0.5	0.066625
11.941667	0.5	0.065500
11.950000	0.5	0.064500
11.958333	0.5	0.063250
11.966667	0.5	0.062000
11.975000	0.5	0.060750
11.983333	0.5	0.059625
11.991667	0.5	0.058375
12.000000	0.5	0.057375
12.008333	0.5	0.055875
12.016667	0.5	0.054500
12.025000	0.5	0.053375
12.033333	0.5	0.052125
12.041667	0.5	0.050750
12.050000	0.5	0.049625
12.058333	0.5	0.048250
12.066667	0.5	0.047625
12.075000	0.5	0.046125
12.083333	0.5	0.044625
12.091667	0.5	0.043000
12.100000	0.5	0.041625
12.108333	0.5	0.040250
12.116667	0.5	0.039125
12.125000	0.5	0.037375
12.133333	0.5	0.035875
12.141667	0.5	0.034375
12.150000	0.5	0.032875
12.158333	0.5	0.031500
12.166667	0.5	0.030375
12.175000	0.5	0.029375
12.183333	0.5	0.028500
12.191667	0.5	0.027500
12.200000	0.5	0.026250
12.208333	0.5	0.024625
12.216667	0.5	0.022750
12.225000	0.5	0.021750
12.233333	0.5	0.020500
12.241667	0.5	0.019250
12.250000	0.5	0.018250
12.258333	0.5	0.017000
12.266667	0.5	0.016125
12.275000	0.5	0.015000
12.283333	0.5	0.014250
12.291667	0.5	0.013375
12.300000	0.5	0.012750
12.308333	0.5	0.012250
12.316667	0.5	0.011625
12.325000	0.5	0.011500
12.333333	0.5	0.011125
12.341667	0.5	0.010625
12.350000	0.5	0.010125
12.358333	0.5	0.009625
12.366667	0.5	0.009250
12.375000	0.5	0.009125
12.383333	0.5	0.008875
12.391667	0.5	0.008375
12.400000	0.5	0.008250
12.408333	0.5	0.008250
12.416667	0.5	0.008250
12.425000	0.5	0.008250
12.433333	0.5	0.008125
12.441667	0.5	0.008500
12.450000	0.5	0.008250
12.458333	0.5	0.008125
12.466667	0.5	0.008625
12.475000	0.5	0.009000
12.483333	0.5	0.008750
12.491667	0.5	0.009000
12.500000	0.5	0.009125
12.508333	0.5	0.009000
12.516667	0.5	0.009500
12.525000	0.5	0.009625
12.533333	0.5	0.010000
12.541667	0.5	0.010125
12.550000	0.5	0.010625
12.558333	0.5	0.010625
12.566667	0.5	0.011125
12.575000	0.5	0.011750
12.583333	0.5	0.012500
12.591667	0.5	0.012875
12.600000	0.5	0.013375
12.608333	0.5	0.014000
12.616667	0.5	0.014375
12.625000	0.5	0.015125
12.633333	0.5	0.015500
12.641667	0.5	0.015875
12.650000	0.5	0.016625
12.658333	0.5	0.017375
12.666667	0.5	0.017750
12.675000	0.5	0.018375
12.683333	0.5	0.019000
12.691667	0.5	0.019125
12.700000	0.5	0.019750
12.708333	0.5	0.020250
12.716667	0.5	0.020750
12.725000	0.5	0.021500
12.733333	0.5	0.022250
12.741667	0.5	0.022750
12.750000	0.5	0.023125
12.758333	0.5	0.023500
12.766667	0.5	0.023750
12.775000	0.5	0.023875
12.783333	0.5	0.024250
12.791667	0.5	0.024375
12.800000	0.5	0.025000
12.808333	0.5	0.025000
12.816667	0.5	0.024750
12.825000	0.5	0.024875
12.833333	0.5	0.024750
12.841667	0.5	0.024875
12.850000	0.5	0.024625
12.858333	0.5	0.024625
12.866667	0.5	0.024250
12.875000	0.5	0.023625
12.883333	0.5	0.023375
12.891667	0.5	0.023000
12.900000	0.5	0.022500
12.908333	0.5	0.022000
12.916667	0.5	0.021375
12.925000	0.5	0.020875
12.933333	0.5	0.020500
12.941667	0.5	0.020125
12.950000	0.5	0.019500
12.958333	0.5	0.018750
12.966667	0.5	0.018375
12.975000	0.5	0.017500
12.983333	0.5	0.016875
12.991667	0.5	0.016125
13.000000	0.5	0.016000
13.008333	0.5	0.015500
13.016667	0.5	0.015125
13.025000	0.5	0.014500
13.033333	0.5	0.013625
13.041667	0.5	0.012875
13.050000	0.5	0.012500
13.058333	0.5	0.012125
13.066667	0.5	0.011000
13.075000	0.5	0.010125
13.083333	0.5	0.009375
13.091667	0.5	0.009125
13.100000	0.5	0.008500
13.108333	0.5	0.007875
13.116667	0.5	0.007375
13.125000	0.5	0.007000
13.133333	0.5	0.006500
13.141667	0.5	0.005875
13.150000	0.5	0.006000
13.158333	0.5	0.005500
13.166667	0.5	0.005000
13.175000	0.5	0.004375
13.183333	0.5	0.004000
13.191667	0.5	0.003500
13.200000	0.5	0.003125
13.208333	0.5	0.002625
13.216667	0.5	0.001250
13.225000	0.5	0.000875
13.233333	0.5	0.000500
13.241667	0.5	0.000250
13.250000	0.5	0.000125
13.258333	0.5	0.000000
13.266667	0.5	-0.000125
13.275000	0.5	-0.001000
13.283333	0.5	-0.001500
13.291667	0.5	-0.002125
13.300000	0.5	-0.002375
13.308333	0.5	-0.002625
13.316667	0.5	-0.003125
13.325000	0.5	-0.003125
13.333333	0.5	-0.003625
13.341667	0.5	-0.003875
13.350000	0.5	-0.004250
13.358333	0.5	-0.004375
13.366667	0.5	-0.004750
13.375000	0.5	-0.005500
13.383333	0.5	-0.005500
13.391667	0.5	-0.005500
13.400000	0.5	-0.005750
13.408333	0.5	-0.005500
13.416667	0.5	-0.005500
13.425000	0.5	-0.005875
13.433333	0.5	-0.006125
13.441667	0.5	-0.006125
13.450000	0.5	-0.006000
13.458333	0.5	-0.005375
13.466667	0.5	-0.005000
13.475000	0.5	-0.005000
13.483333	0.5	-0.005125
13.491667	0.5	-0.005625
13.500000	0.5	-0.005750
13.508333	0.5	-0.005875
13.516667	0.5	-0.005750
13.525000	0.5	-0.005625
13.533333	0.5	-0.005625
13.541667	0.5	-0.005375
13.550000	0.5	-0.005375
13.558333	0.5	-0.005250
13.566667	0.5	-0.005750
13.575000	0.5	-0.005875
13.583333	0.5	-0.006250
13.591667	0.5	-0.006875
13.600000	0.5	-0.007375
13.608333	0.5	-0.007625
13.616667	0.5	-0.007500
13.625000	0.5	-0.007250
13.633333	0.5	-0.007250
13.641667	0.5	-0.007750
13.650000	0.5	-0.008250
13.658333	0.5	-0.008625
13.666667	0.5	-0.008625
13.675000	0.5	-0.008750
13.683333	0.5	-0.009000
13.691667	0.5	-0.008875
13.700000	0.5	-0.009250
13.708333	0.5	-0.009125
13.716667	0.5	-0.009500
13.725000	0.5	-0.009625
13.733333	0.5	-0.009750
13.741667	0.5	-0.009500
13.750000	0.5	-0.009375
13.758333	0.5	-0.009625
13.766667	0.5	-0.010125
13.775000	0.5	-0.009750
13.783333	0.5	-0.009375
13.791667	0.5	-0.009500
13.800000	0.5	-0.009875
13.808333	0.5	-0.009500
13.816667	0.5	-0.009000
13.825000	0.5	-0.009000
13.833333	0.5	-0.008750
13.841667	0.5	-0.007875
13.850000	0.5	-0.007625
13.858333	0.5	-0.007375
13.866667	0.5	-0.006750
13.875000	0.5	-0.006125
13.883333	0.5	-0.005750
13.891667	0.5	-0.005250
13.900000	0.5	-0.004375
13.908333	0.5	-0.003250
13.916667	0.5	-0.002000
13.925000	0.5	-0.001250
13.933333	0.5	-0.000125
13.941667	0.5	0.000750
13.950000	0.5	0.001750
13.958333	0.5	0.002750
13.966667	0.5	0.003750
13.975000	0.5	0.005625
13.983333	0.5	0.007000
13.991667	0.5	0.009000
14.000000	0.5	0.010250
14.008333	0.5	0.012250
14.016667	0.5	0.014000
14.025000	0.5	0.015375
14.033333	0.5	0.016750
14.041667	0.5	0.018375
14.050000	0.5	0.020500
14.058333	0.5	0.022500
14.066667	0.5	0.024125
14.075000	0.5	0.025625
14.083333	0.5	0.027125
14.091667	0.5	0.028875
14.100000	0.5	0.030375
14.108333	0.5	0.031625
14.116667	0.5	0.033000
14.125000	0.5	0.034125
14.133333	0.5	0.034625
14.141667	0.5	0.035250
14.150000	0.5	0.036250
14.158333	0.5	0.036750
14.166667	0.5	0.036875
14.175000	0.5	0.036875
14.183333	0.5	0.036750
14.191667	0.5	0.036625
14.200000	0.5	0.036375
14.208333	0.5	0.035750
14.216667	0.5	0.034875
14.225000	0.5	0.034125
14.233333	0.5	0.033625
14.241667	0.5	0.032875
14.250000	0.5	0.031875
14.258333	0.5	0.031000
14.266667	0.5	0.030375
14.275000	0.5	0.029000
14.283333	0.5	0.028625
14.291667	0.5	0.028375
14.300000	0.5	0.027625
14.308333	0.5	0.027125
14.316667	0.5	0.026750
14.325000	0.5	0.026375
14.333333	0.5	0.025625
14.341667	0.5	0.025250
14.350000	0.5	0.024625
14.358333	0.5	0.024250
14.366667	0.5	0.024125
14.375000	0.5	0.023750
14.383333	0.5	0.023250
14.391667	0.5	0.022750
14.400000	0.5	0.022750
14.408333	0.5	0.022375
14.416667	0.5	0.021750
14.425000	0.5	0.021375
14.433333	0.5	0.021250
14.441667	0.5	0.021375
14.450000	0.5	0.021250
14.458333	0.5	0.021625
14.466667	0.5	0.021500
14.475000	0.5	0.021250
14.483333	0.5	0.021125
14.491667	0.5	0.021125
14.500000	0.5	0.020875
14.508333	0.5	0.021125
14.516667	0.5	0.020875
14.525000	0.5	0.020375
14.533333	0.5	0.020625
14.541667	0.5	0.020625
14.550000	0.5	0.020625
14.558333	0.5	0.020875
14.566667	0.5	0.021500
14.575000	0.5	0.021500
14.583333	0.5	0.021500
14.591667	0.5	0.021375
14.600000	0.5	0.020875
14.608333	0.5	0.020625
14.616667	0.5	0.021000
14.625000	0.5	0.021000
14.633333	0.5	0.021000
14.641667	0.5	0.021000
14.650000	0.5	0.020875
14.658333	0.5	0.020875
14.666667	0.5	0.021125
14.675000	0.5	0.021125
14.683333	0.5	0.021750
14.691667	0.5	0.022250
14.700000	0.5	0.022125
14.708333	0.5	0.022000
14.716667	0.5	0.022250
14.725000	0.5	0.022375
14.733333	0.5	0.022000
14.741667	0.5	0.021750
14.750000	0.5	0.021625
14.758333	0.5	0.021625
14.766667	0.5	0.021750
14.775000	0.5	0.021625
14.783333	0.5	0.021500
14.791667	0.5	0.021375
14.800000	0.5	0.021125
14.808333	0.5	0.020750
14.816667	0.5	0.021000
14.825000	0.5	0.020625
14.833333	0.5	0.020250
14.841667	0.5	0.019875
14.850000	0.5	0.020000
14.858333	0.5	0.019625
14.866667	0.5	0.019125
14.875000	0.5	0.018250
14.883333	0.5	0.017750
14.891667	0.5	0.017375
14.900000	0.5	0.017125
14.908333	0.5	0.016625
14.916667	0.5	0.016000
14.925000	0.5	0.015250
14.933333	0.5	0.015125
14.941667	0.5	0.014750
14.950000	0.5	0.014125
14.958333	0.5	0.013625
14.966667	0.5	0.012875
14.975000	0.5	0.012500
14.983333	0.5	0.012125
14.991667	0.5	0.011875
15.000000	0.5	0.011500
15.008333	0.5	0.011000
15.016667	0.5	0.010125
15.025000	0.5	0.009375
15.033333	0.5	0.008375
15.041667	0.5	0.007250
15.050000	0.5	0.006500
15.058333	0.5	0.006500
15.066667	0.5	0.005875
15.075000	0.5	0.005375
15.083333	0.5	0.004750
15.091667	0.5	0.004250
15.100000	0.5	0.004000
15.108333	0.5	0.003375
15.116667	0.5	0.002750
15.125000	0.5	0.001875
15.133333	0.5	0.001500
15.141667	0.5	0.000750
15.150000	0.5	0.000000
15.158333	0.5	-0.000500
15.166667	0.5	-0.001000
15.175000	0.5	-0.001500
15.183333	0.5	-0.002375
15.191667	0.5	-0.003625
15.200000	0.5	-0.004500
15.208333	0.5	-0.005000
15.216667	0.5	-0.005500
15.225000	0.5	-0.005625
15.233333	0.5	-0.005875
15.241667	0.5	-0.006375
15.250000	0.5	-0.006875
15.258333	0.5	-0.007250
15.266667	0.5	-0.007750
15.275000	0.5	-0.007875
15.283333	0.5	-0.008250
15.291667	0.5	-0.008625
15.300000	0.5	-0.009000
15.308333	0.5	-0.009125
15.316667	0.5	-0.009500
15.325000	0.5	-0.009750
15.333333	0.5	-0.010000
15.341667	0.5	-0.010000
15.350000	0.5	-0.010875
15.358333	0.5	-0.010625
15.366667	0.5	-0.010500
15.375000	0.5	-0.010750
15.383333	0.5	-0.011000
15.391667	0.5	-0.011000
15.400000	0.5	-0.011250
15.408333	0.5	-0.011375
15.416667	0.5	-0.011750
15.425000	0.5	-0.011625
15.433333	0.5	-0.011625
15.441667	0.5	-0.011625
15.450000	0.5	-0.012000
15.458333	0.5	-0.011750
15.466667	0.5	-0.012000
15.475000	0.5	-0.012250
15.483333	0.5	-0.012125
15.491667	0.5	-0.011875
15.500000	0.5	-0.011625
15.508333	0.5	-0.011250
15.516667	0.5	-0.011000
15.525000	0.5	-0.011000
15.533333	0.5	-0.010625
15.541667	0.5	-0.010625
15.550000	0.5	-0.010375
15.558333	0.5	-0.009875
15.566667	0.5	-0.009750
15.575000	0.5	-0.009750
15.583333	0.5	-0.009500
15.591667	0.5	-0.008875
15.600000	0.5	-0.008000
15.608333	0.5	-0.008000
15.616667	0.5	-0.007500
15.625000	0.5	-0.007375
15.633333	0.5	-0.007125
15.641667	0.5	-0.007125
15.650000	0.5	-0.006500
15.658333	0.5	-0.005875
15.666667	0.5	-0.005500
15.675000	0.5	-0.005125
15.683333	0.5	-0.004875
15.691667	0.5	-0.004500
15.700000	0.5	-0.004625
15.708333	0.5	-0.004125
15.716667	0.5	-0.003625
15.725000	0.5	-0.003125
15.733333	0.5	-0.002500
15.741667	0.5	-0.002125
15.750000	0.5	-0.001750
15.758333	0.5	-0.001375
15.766667	0.5	-0.000750
15.775000	0.5	-0.000250
15.783333	0.5	0.000000
15.791667	0.5	0.000500
15.800000	0.5	0.000625
15.808333	0.5	0.000875
15.816667	0.5	0.001250
15.825000	0.5	0.001750
15.833333	0.5	0.002000
15.841667	0.5	0.001875
15.850000	0.5	0.001750
15.858333	0.5	0.002000
15.866667	0.5	0.002000
15.875000	0.5	0.002125
15.883333	0.5	0.001875
15.891667	0.5	0.001875
15.900000	0.5	0.001750
15.908333	0.5	0.001625
15.916667	0.5	0.001750
15.925000	0.5	0.001375
15.933333	0.5	0.001375
15.941667	0.5	0.001250
15.950000	0.5	0.001125
15.958333	0.5	0.000875
15.966667	0.5	0.000375
15.975000	0.5	0.000000
15.983333	0.5	-0.000250
15.991667	0.5	-0.000625
16.000000	0.5	-0.000875
16.008333	0.5	-0.001000
16.016667	0.5	-0.001250
16.025000	0.5	-0.001625
16.033333	0.5	-0.002125
16.041667	0.5	-0.002500
16.050000	0.5	-0.002625
16.058333	0.5	-0.002750
16.066667	0.5	-0.003125
16.075000	0.5	-0.003750
16.083333	0.5	-0.004125
16.091667	0.5	-0.004375
16.100000	0.5	-0.004375
16.108333	0.5	-0.004875
16.116667	0.5	-0.005125
16.125000	0.5	-0.005500
16.133333	0.5	-0.005625
16.141667	0.5	-0.005875
16.150000	0.5	-0.005625
16.158333	0.5	-0.005375
16.166667	0.5	-0.005250
16.175000	0.5	-0.005125
16.183333	0.5	-0.005250
16.191667	0.5	-0.005250
16.200000	0.5	-0.005250
16.208333	0.5	-0.005375
16.216667	0.5	-0.005375
16.225000	0.5	-0.005250
16.233333	0.5	-0.005250
16.241667	0.5	-0.004750
16.250000	0.5	-0.004375
16.258333	0.5	-0.003750
16.266667	0.5	-0.003500
16.275000	0.5	-0.003250
16.283333	0.5	-0.002500
16.291667	0.5	-0.002000
16.300000	0.5	-0.001375
16.308333	0.5	-0.000750
16.316667	0.5	-0.000375
16.325000	0.5	0.000000
16.333333	0.5	0.000000
16.341667	0.5	0.000125
16.350000	0.5	0.000625
16.358333	0.5	0.000875
16.366667	0.5	0.001125
16.375000	0.5	0.001750
16.383333	0.5	0.002000
16.391667	0.5	0.003000
16.400000	0.5	0.003375
16.408333	0.5	0.003750
16.416667	0.5	0.004250
16.425000	0.5	0.004750
16.433333	0.5	0.004625
16.441667	0.5	0.005250
16.450000	0.5	0.005000
16.458333	0.5	0.005125
16.466667	0.5	0.005125
16.475000	0.5	0.005125
16.483333	0.5	0.005375
16.491667	0.5	0.005250
16.500000	0.5	0.005000
16.508333	0.5	0.004125
16.516667	0.5	0.003750
16.525000	0.5	0.003875
16.533333	0.5	0.003750
16.541667	0.5	0.003500
16.550000	0.5	0.003000
16.558333	0.5	0.003125
16.566667	0.5	0.002625
16.575000	0.5	0.002125
16.583333	0.5	0.001500
16.591667	0.5	0.001000
16.600000	0.5	0.000750
16.608333	0.5	0.000500
16.616667	0.5	0.000125
16.625000	0.5	-0.000125
16.633333	0.5	-0.000500
16.641667	0.5	-0.000875
16.650000	0.5	-0.001125
16.658333	0.5	-0.002125
16.666667	0.5	-0.002500
16.675000	0.5	-0.002750
16.683333	0.5	-0.003375
16.691667	0.5	-0.003625
16.700000	0.5	-0.003750
16.708333	0.5	-0.003875
16.716667	0.5	-0.004375
16.725000	0.5	-0.004750
16.733333	0.5	-0.004875
16.741667	0.5	-0.005250
16.750000	0.5	-0.005500
16.758333	0.5	-0.005625
16.766667	0.5	-0.005625
16.775000	0.5	-0.006000
16.783333	0.5	-0.005875
16.791667	0.5	-0.006000
16.800000	0.5	-0.006375
16.808333	0.5	-0.006250
16.816667	0.5	-0.005750
16.825000	0.5	-0.005375
16.833333	0.5	-0.005375
16.841667	0.5	-0.005000
16.850000	0.5	-0.004750
16.858333	0.5	-0.004750
16.866667	0.5	-0.004625
16.875000	0.5	-0.004500
16.883333	0.5	-0.004125
16.891667	0.5	-0.003625
16.900000	0.5	-0.003250
16.908333	0.5	-0.002750
16.916667	0.5	-0.002875
16.925000	0.5	-0.002625
16.933333	0.5	-0.002500
16.941667	0.5	-0.002375
16.950000	0.5	-0.002250
16.958333	0.5	-0.002250
16.966667	0.5	-0.001750
16.975000	0.5	-0.001375
16.983333	0.5	-0.001625
16.991667	0.5	-0.001250
17.000000	0.5	-0.001250
17.008333	0.5	-0.001500
17.016667	0.5	-0.001375
17.025000	0.5	-0.001625
17.033333	0.5	-0.001750
17.041667	0.5	-0.002125
17.050000	0.5	-0.002750
17.058333	0.5	-0.003625
17.066667	0.5	-0.003875
17.075000	0.5	-0.004000
17.083333	0.5	-0.004500
17.091667	0.5	-0.005250
17.100000	0.5	-0.005625
17.108333	0.5	-0.006625
17.116667	0.5	-0.008250
17.125000	0.5	-0.009375
17.133333	0.5	-0.010875
17.141667	0.5	-0.012250
17.150000	0.5	-0.013625
17.158333	0.5	-0.015625
17.166667	0.5	-0.018250
17.175000	0.5	-0.021250
17.183333	0.5	-0.024250
17.191667	0.5	-0.027000
17.200000	0.5	-0.030000
17.208333	0.5	-0.033250
17.216667	0.5	-0.036750
17.225000	0.5	-0.040375
17.233333	0.5	-0.044375
17.241667	0.5	-0.048375
17.250000	0.5	-0.052250
17.258333	0.5	-0.056625
17.266667	0.5	-0.060875
17.275000	0.5	-0.065125
17.283333	0.5	-0.069375
17.291667	0.5	-0.074125
17.300000	0.5	-0.078875
17.308333	0.5	-0.082250
17.316667	0.5	-0.085875
17.325000	0.5	-0.090000
17.333333	0.5	-0.093250
17.341667	0.5	-0.096375
17.350000	0.5	-0.098875
17.358333	0.5	-0.100625
17.366667	0.5	-0.102625
17.375000	0.5	-0.104250
17.383333	0.5	-0.105125
17.391667	0.5	-0.106250
17.400000	0.5	-0.106500
17.408333	0.5	-0.106250
17.416667	0.5	-0.105250
17.425000	0.5	-0.104125
17.433333	0.5	-0.102500
17.441667	0.5	-0.100250
17.450000	0.5	-0.097625
17.458333	0.5	-0.095125
17.466667	0.5	-0.092375
17.475000	0.5	-0.089500
17.483333	0.5	-0.086500
17.491667	0.5	-0.083625
17.500000	0.5	-0.080500
17.508333	0.5	-0.077000
17.516667	0.5	-0.073250
17.525000	0.5	-0.070375
17.533333	0.5	-0.067500
17.541667	0.5	-0.064375
17.550000	0.5	-0.061250
17.558333	0.5	-0.058250
17.566667	0.5	-0.055375
17.575000	0.5	-0.052375
17.583333	0.5	-0.049500
17.591667	0.5	-0.046500
17.600000	0.5	-0.044250
17.608333	0.5	-0.042250
17.616667	0.5	-0.040250
17.625000	0.5	-0.038125
17.633333	0.5	-0.036000
17.641667	0.5	-0.034750
17.650000	0.5	-0.033250
17.658333	0.5	-0.031375
17.666667	0.5	-0.030000
17.675000	0.5	-0.028375
17.683333	0.5	-0.027125
17.691667	0.5	-0.026125
17.700000	0.5	-0.024875
17.708333	0.5	-0.024125
17.716667	0.5	-0.023250
17.725000	0.5	-0.022125
17.733333	0.5	-0.020875
17.741667	0.5	-0.020125
17.750000	0.5	-0.019625
17.758333	0.5	-0.018875
17.766667	0.5	-0.018250
17.775000	0.5	-0.017625
17.783333	0.5	-0.017250
17.791667	0.5	-0.017000
17.800000	0.5	-0.016375
17.808333	0.5	-0.015625
17.816667	0.5	-0.015000
17.825000	0.5	-0.014500
17.833333	0.5	-0.014250
17.841667	0.5	-0.013750
17.850000	0.5	-0.013000
17.858333	0.5	-0.012000
17.866667	0.5	-0.011375
17.875000	0.5	-0.011000
17.883333	0.5	-0.010250
17.891667	0.5	-0.009625
17.900000	0.5	-0.009250
17.908333	0.5	-0.008625
17.916667	0.5	-0.008375
17.925000	0.5	-0.008000
17.933333	0.5	-0.007625
17.941667	0.5	-0.007250
17.950000	0.5	-0.006875
17.958333	0.5	-0.006000
17.966667	0.5	-0.005625
17.975000	0.5	-0.004875
17.983333	0.5	-0.004000
17.991667	0.5	-0.003875
18.000000	0.5	-0.003875
18.008333	0.5	-0.003625
18.016667	0.5	-0.003625
18.025000	0.5	-0.003250
18.033333	0.5	-0.003000
18.041667	0.5	-0.002625
18.050000	0.5	-0.002125
18.058333	0.5	-0.002000
18.066667	0.5	-0.001875
18.075000	0.5	-0.001750
18.083333	0.5	-0.001500
18.091667	0.5	-0.001250
18.100000	0.5	-0.001250
18.108333	0.5	-0.001250
18.116667	0.5	-0.001250
18.125000	0.5	-0.001750
18.133333	0.5	-0.002375
18.141667	0.5	-0.002625
18.150000	0.5	-0.002875
18.158333	0.5	-0.003375
18.166667	0.5	-0.003750
18.175000	0.5	-0.004250
18.183333	0.5	-0.005250
18.191667	0.5	-0.005875
18.200000	0.5	-0.006500
18.208333	0.5	-0.007250
18.216667	0.5	-0.008250
18.225000	0.5	-0.009625
18.233333	0.5	-0.011000
18.241667	0.5	-0.012125
18.250000	0.5	-0.013500
18.258333	0.5	-0.015125
18.266667	0.5	-0.017125
18.275000	0.5	-0.018875
18.283333	0.5	-0.020500
18.291667	0.5	-0.022000
18.300000	0.5	-0.023500
18.308333	0.5	-0.025375
18.316667	0.5	-0.027250
18.325000	0.5	-0.028250
18.333333	0.5	-0.029625
18.341667	0.5	-0.031625
18.350000	0.5	-0.033500
18.358333	0.5	-0.035000
18.366667	0.5	-0.036625
18.375000	0.5	-0.038125
18.383333	0.5	-0.040000
18.391667	0.5	-0.041750
18.400000	0.5	-0.043375
18.408333	0.5	-0.044875
18.416667	0.5	-0.045875
18.425000	0.5	-0.047250
18.433333	0.5	-0.048375
18.441667	0.5	-0.049375
18.450000	0.5	-0.050250
18.458333	0.5	-0.050750
18.466667	0.5	-0.050750
18.475000	0.5	-0.050750
18.483333	0.5	-0.050500
18.491667	0.5	-0.050500
18.500000	0.5	-0.049750
18.508333	0.5	-0.049125
18.516667	0.5	-0.048625
18.525000	0.5	-0.048000
18.533333	0.5	-0.047125
18.541667	0.5	-0.046250
18.550000	0.5	-0.045625
18.558333	0.5	-0.044875
18.566667	0.5	-0.044000
18.575000	0.5	-0.042750
18.583333	0.5	-0.041500
18.591667	0.5	-0.040125
18.600000	0.5	-0.039125
18.608333	0.5	-0.038250
18.616667	0.5	-0.037125
18.625000	0.5	-0.036125
18.633333	0.5	-0.034750
18.641667	0.5	-0.033375
18.650000	0.5	-0.032125
18.658333	0.5	-0.031500
18.666667	0.5	-0.030750
18.675000	0.5	-0.030000
18.683333	0.5	-0.028875
18.691667	0.5	-0.028000
18.700000	0.5	-0.027875
18.708333	0.5	-0.027000
18.716667	0.5	-0.026625
18.725000	0.5	-0.026000
18.733333	0.5	-0.025625
18.741667	0.5	-0.025375
18.750000	0.5	-0.024875
18.758333	0.5	-0.024250
18.766667	0.5	-0.024500
18.775000	0.5	-0.024500
18.783333	0.5	-0.024250
18.791667	0.5	-0.024375
18.800000	0.5	-0.024750
18.808333	0.5	-0.024625
18.816667	0.5	-0.025000
18.825000	0.5	-0.025125
18.833333	0.5	-0.025625
18.841667	0.5	-0.026125
18.850000	0.5	-0.026250
18.858333	0.5	-0.026625
18.866667	0.5	-0.026875
18.875000	0.5	-0.027125
18.883333	0.5	-0.027125
18.891667	0.5	-0.027500
18.900000	0.5	-0.027500
18.908333	0.5	-0.028125
18.916667	0.5	-0.028500
18.925000	0.5	-0.029375
18.933333	0.5	-0.029500
18.941667	0.5	-0.029875
18.950000	0.5	-0.030750
18.958333	0.5	-0.031000
18.966667	0.5	-0.031250
18.975000	0.5	-0.031625
18.983333	0.5	-0.032000
18.991667	0.5	-0.031875
19.000000	0.5	-0.032250
19.008333	0.5	-0.032375
19.016667	0.5	-0.032375
19.025000	0.5	-0.032750
19.033333	0.5	-0.032875
19.041667	0.5	-0.033375
19.050000	0.5	-0.033500
19.058333	0.5	-0.033250
19.066667	0.5	-0.034125
19.075000	0.5	-0.034375
19.083333	0.5	-0.034750
19.091667	0.5	-0.035000
19.100000	0.5	-0.035250
19.108333	0.5	-0.035375
19.116667	0.5	-0.035375
19.125000	0.5	-0.035500
19.133333	0.5	-0.035625
19.141667	0.5	-0.035500
19.150000	0.5	-0.035500
19.158333	0.5	-0.035750
19.166667	0.5	-0.035625
19.175000	0.5	-0.036000
19.183333	0.5	-0.036125
19.191667	0.5	-0.036125
19.200000	0.5	-0.036125
19.208333	0.5	-0.036125
19.216667	0.5	-0.036375
19.225000	0.5	-0.036625
19.233333	0.5	-0.036500
19.241667	0.5	-0.036375
19.250000	0.5	-0.036625
19.258333	0.5	-0.036750
19.266667	0.5	-0.037125
19.275000	0.5	-0.037375
19.283333	0.5	-0.037375
19.291667	0.5	-0.037500
19.300000	0.5	-0.038000
19.308333	0.5	-0.038125
19.316667	0.5	-0.038250
19.325000	0.5	-0.038250
19.333333	0.5	-0.038375
19.341667	0.5	-0.038500
19.350000	0.5	-0.038750
19.358333	0.5	-0.039125
19.366667	0.5	-0.038875
19.375000	0.5	-0.038750
19.383333	0.5	-0.038875
19.391667	0.5	-0.039375
19.400000	0.5	-0.039625
19.408333	0.5	-0.039625
19.416667	0.5	-0.040250
19.425000	0.5	-0.040500
19.433333	0.5	-0.040875
19.441667	0.5	-0.041250
19.450000	0.5	-0.040875
19.458333	0.5	-0.041625
19.466667	0.5	-0.042125
19.475000	0.5	-0.042750
19.483333	0.5	-0.043125
19.491667	0.5	-0.043500
19.500000	0.5	-0.043875
19.508333	0.5	-0.043875
19.516667	0.5	-0.044375
19.525000	0.5	-0.045000
19.533333	0.5	-0.045250
19.541667	0.5	-0.045000
19.550000	0.5	-0.045000
19.558333	0.5	-0.045500
19.566667	0.5	-0.046125
19.575000	0.5	-0.046750
19.583333	0.5	-0.047000
19.591667	0.5	-0.047375
19.600000	0.5	-0.048125
19.608333	0.5	-0.048875
19.616667	0.5	-0.049500
19.625000	0.5	-0.049625
19.633333	0.5	-0.050125
19.641667	0.5	-0.050625
19.650000	0.5	-0.050875
19.658333	0.5	-0.051500
19.666667	0.5	-0.052000
19.675000	0.5	-0.052000
19.683333	0.5	-0.052500
19.691667	0.5	-0.053000
19.700000	0.5	-0.053000
19.708333	0.5	-0.053000
19.716667	0.5	-0.052750
19.725000	0.5	-0.052875
19.733333	0.5	-0.053125
19.741667	0.5	-0.052375
19.750000	0.5	-0.052375
19.758333	0.5	-0.052625
19.766667	0.5	-0.052750
19.775000	0.5	-0.052125
19.783333	0.5	-0.051750
19.791667	0.5	-0.051625
19.800000	0.5	-0.051625
19.808333	0.5	-0.051875
19.816667	0.5	-0.051375
19.825000	0.5	-0.051875
19.833333	0.5	-0.051875
19.841667	0.5	-0.051875
19.850000	0.5	-0.051750
19.858333	0.5	-0.051500
19.866667	0.5	-0.051625
19.875000	0.5	-0.051250
19.883333	0.5	-0.050625
19.891667	0.5	-0.050625
19.900000	0.5	-0.050000
19.908333	0.5	-0.049625
19.916667	0.5	-0.049125
19.925000	0.5	-0.048500
19.933333	0.5	-0.048250
19.941667	0.5	-0.048250
19.950000	0.5	-0.048125
19.958333	0.5	-0.047875
19.966667	0.5	-0.047625
19.975000	0.5	-0.047625
19.983333	0.5	-0.046875
19.991667	0.5	-0.046875
20.000000	0.5	-0.047125
20.008333	0.5	-0.047000
20.016667	0.5	-0.046750
20.025000	0.5	-0.046875
20.033333	0.5	-0.047000
20.041667	0.5	-0.047000
20.050000	0.5	-0.047250
20.058333	0.5	-0.047625
20.066667	0.5	-0.047750
20.075000	0.5	-0.048125
20.083333	0.5	-0.048375
20.091667	0.5	-0.048750
20.100000	0.5	-0.049125
20.108333	0.5	-0.049250
20.116667	0.5	-0.049625
20.125000	0.5	-0.049875
20.133333	0.5	-0.050375
20.141667	0.5	-0.050125
20.150000	0.5	-0.050250
20.158333	0.5	-0.050875
20.166667	0.5	-0.051500
20.175000	0.5	-0.052000
20.183333	0.5	-0.052625
20.191667	0.5	-0.053000
20.200000	0.5	-0.053250
20.208333	0.5	-0.054000
20.216667	0.5	-0.054375
20.225000	0.5	-0.054500
20.233333	0.5	-0.054875
20.241667	0.5	-0.055625
20.250000	0.5	-0.056250
20.258333	0.5	-0.056375
20.266667	0.5	-0.056750
20.275000	0.5	-0.057000
20.283333	0.5	-0.057750
20.291667	0.5	-0.058250
20.300000	0.5	-0.058375
20.308333	0.5	-0.059125
20.316667	0.5	-0.059500
20.325000	0.5	-0.059375
20.333333	0.5	-0.060000
20.341667	0.5	-0.060500
20.350000	0.5	-0.060875
20.358333	0.5	-0.061250
20.366667	0.5	-0.061250
20.375000	0.5	-0.060875
20.383333	0.5	-0.061125
20.391667	0.5	-0.061000
20.400000	0.5	-0.061125
20.408333	0.5	-0.061125
20.416667	0.5	-0.061375
20.425000	0.5	-0.061000
20.433333	0.5	-0.061250
20.441667	0.5	-0.060875
20.450000	0.5	-0.060750
20.458333	0.5	-0.060125
20.466667	0.5	-0.059750
20.475000	0.5	-0.059375
20.483333	0.5	-0.059125
20.491667	0.5	-0.059625
20.500000	0.5	-0.059750
20.508333	0.5	-0.059625
20.516667	0.5	-0.059250
20.525000	0.5	-0.058750
20.533333	0.5	-0.058625
20.541667	0.5	-0.058500
20.550000	0.5	-0.057875
20.558333	0.5	-0.057250
20.566667	0.5	-0.056500
20.575000	0.5	-0.055875
20.583333	0.5	-0.055375
20.591667	0.5	-0.055500
20.600000	0.5	-0.055375
20.608333	0.5	-0.055000
20.616667	0.5	-0.054750
20.625000	0.5	-0.054500
20.633333	0.5	-0.053875
20.641667	0.5	-0.053250
20.650000	0.5	-0.052750
20.658333	0.5	-0.052750
20.666667	0.5	-0.052500
20.675000	0.5	-0.052125
20.683333	0.5	-0.051625
20.691667	0.5	-0.051375
20.700000	0.5	-0.050750
20.708333	0.5	-0.050500
20.716667	0.5	-0.050000
20.725000	0.5	-0.049500
20.733333	0.5	-0.049125
20.741667	0.5	-0.048500
20.750000	0.5	-0.048000
20.758333	0.5	-0.047375
20.766667	0.5	-0.047125
20.775000	0.5	-0.046875
20.783333	0.5	-0.046750
20.791667	0.5	-0.046500
20.800000	0.5	-0.046250
20.808333	0.5	-0.045750
20.816667	0.5	-0.044875
20.825000	0.5	-0.044750
20.833333	0.5	-0.044250
20.841667	0.5	-0.044000
20.850000	0.5	-0.043750
20.858333	0.5	-0.043500
20.866667	0.5	-0.042875
20.875000	0.5	-0.042625
20.883333	0.5	-0.042500
20.891667	0.5	-0.042375
20.900000	0.5	-0.042000
20.908333	0.5	-0.041750
20.916667	0.5	-0.041500
20.925000	0.5	-0.041250
20.933333	0.5	-0.041000
20.941667	0.5	-0.040875
20.950000	0.5	-0.040875
20.958333	0.5	-0.040250
20.966667	0.5	-0.039500
20.975000	0.5	-0.039000
20.983333	0.5	-0.038500
20.991667	0.5	-0.038250
21.000000	0.5	-0.038125
21.008333	0.5	-0.037875
21.016667	0.5	-0.037500
21.025000	0.5	-0.037375
21.033333	0.5	-0.037375
21.041667	0.5	-0.037625
21.050000	0.5	-0.037500
21.058333	0.5	-0.037750
21.066667	0.5	-0.038000
21.075000	0.5	-0.038125
21.083333	0.5	-0.038125
21.091667	0.5	-0.038000
21.100000	0.5	-0.037875
21.108333	0.5	-0.037625
21.116667	0.5	-0.037875
21.125000	0.5	-0.037875
21.133333	0.5	-0.037875
21.141667	0.5	-0.038000
21.150000	0.5	-0.038375
21.158333	0.5	-0.038875
21.166667	0.5	-0.038875
21.175000	0.5	-0.038750
21.183333	0.5	-0.039000
21.191667	0.5	-0.039125
21.200000	0.5	-0.039875
21.208333	0.5	-0.040250
21.216667	0.5	-0.040125
21.225000	0.5	-0.040500
21.233333	0.5	-0.041375
21.241667	0.5	-0.041125
21.250000	0.5	-0.041125
21.258333	0.5	-0.041625
21.266667	0.5	-0.041750
21.275000	0.5	-0.042375
21.283333	0.5	-0.042750
21.291667	0.5	-0.043125
21.300000	0.5	-0.043250
21.308333	0.5	-0.043500
21.316667	0.5	-0.044125
21.325000	0.5	-0.044500
21.333333	0.5	-0.044625
21.341667	0.5	-0.044875
21.350000	0.5	-0.044875
21.358333	0.5	-0.045125
21.366667	0.5	-0.045375
21.375000	0.5	-0.045750
21.383333	0.5	-0.045750
21.391667	0.5	-0.045625
21.400000	0.5	-0.045875
21.408333	0.5	-0.046125
21.416667	0.5	-0.046250
21.425000	0.5	-0.046625
21.433333	0.5	-0.046625
21.441667	0.5	-0.046125
21.450000	0.5	-0.046500
21.458333	0.5	-0.046625
21.466667	0.5	-0.046375
21.475000	0.5	-0.046500
21.483333	0.5	-0.046875
21.491667	0.5	-0.047000
21.500000	0.5	-0.047000
21.508333	0.5	-0.046750
21.516667	0.5	-0.046625
21.525000	0.5	-0.046375
21.533333	0.5	-0.046625
21.541667	0.5	-0.046500
21.550000	0.5	-0.046375
21.558333	0.5	-0.046750
21.566667	0.5	-0.046625
21.575000	0.5	-0.046750
21.583333	0.5	-0.046875
21.591667	0.5	-0.046375
21.600000	0.5	-0.046125
21.608333	0.5	-0.046000
21.616667	0.5	-0.046125
21.625000	0.5	-0.046375
21.633333	0.5	-0.046750
21.641667	0.5	-0.046875
21.650000	0.5	-0.046625
21.658333	0.5	-0.046625
21.666667	0.5	-0.046875
21.675000	0.5	-0.046875
21.683333	0.5	-0.047000
21.691667	0.5	-0.046750
21.700000	0.5	-0.047000
21.708333	0.5	-0.047250
21.716667	0.5	-0.047125
21.725000	0.5	-0.047250
21.733333	0.5	-0.047000
21.741667	0.5	-0.046750
21.750000	0.5	-0.046375
21.758333	0.5	-0.046500
21.766667	0.5	-0.047000
21.775000	0.5	-0.047250
21.783333	0.5	-0.047250
21.791667	0.5	-0.047375
21.800000	0.5	-0.046875
21.808333	0.5	-0.047125
21.816667	0.5	-0.047500
21.825000	0.5	-0.047500
21.833333	0.5	-0.047500
21.841667	0.5	-0.047375
21.850000	0.5	-0.047250
21.858333	0.5	-0.047375
21.866667	0.5	-0.047375
21.875000	0.5	-0.047625
21.883333	0.5	-0.047875
21.891667	0.5	-0.048125
21.900000	0.5	-0.047875
21.908333	0.5	-0.047625
21.916667	0.5	-0.047875
21.925000	0.5	-0.047625
21.933333	0.5	-0.047250
21.941667	0.5	-0.047125
21.950000	0.5	-0.047125
21.958333	0.5	-0.047000
21.966667	0.5	-0.047125
21.975000	0.5	-0.047125
21.983333	0.5	-0.046625
21.991667	0.5	-0.046500
22.000000	0.5	-0.046375
22.008333	0.5	-0.046500
22.016667	0.5	-0.046125
22.025000	0.5	-0.045875
22.033333	0.5	-0.046000
22.041667	0.5	-0.045625
22.050000	0.5	-0.046000
22.058333	0.5	-0.046250
22.066667	0.5	-0.046500
22.075000	0.5	-0.046750
22.083333	0.5	-0.046750
22.091667	0.5	-0.047000
22.100000	0.5	-0.046750
22.108333	0.5	-0.046625
22.116667	0.5	-0.046625
22.125000	0.5	-0.046375
22.133333	0.5	-0.046250
22.141667	0.5	-0.046500
22.150000	0.5	-0.047000
22.158333	0.5	-0.047250
22.166667	0.5	-0.047500
22.175000	0.5	-0.047250
22.183333	0.5	-0.047250
22.191667	0.5	-0.047375
22.200000	0.5	-0.047625
22.208333	0.5	-0.047375
22.216667	0.5	-0.047500
22.225000	0.5	-0.048250
22.233333	0.5	-0.048500
22.241667	0.5	-0.048875
22.250000	0.5	-0.049000
22.258333	0.5	-0.049625
22.266667	0.5	-0.050250
22.275000	0.5	-0.050500
22.283333	0.5	-0.050750
22.291667	0.5	-0.050875
22.300000	0.5	-0.051375
22.308333	0.5	-0.051625
22.316667	0.5	-0.051875
22.325000	0.5	-0.052000
22.333333	0.5	-0.052500
22.341667	0.5	-0.053000
22.350000	0.5	-0.053750
22.358333	0.5	-0.054375
22.366667	0.5	-0.054375
22.375000	0.5	-0.054375
22.383333	0.5	-0.054375
22.391667	0.5	-0.054375
22.400000	0.5	-0.054625
22.408333	0.5	-0.054625
22.416667	0.5	-0.054375
22.425000	0.5	-0.054375
22.433333	0.5	-0.054125
22.441667	0.5	-0.054125
22.450000	0.5	-0.054125
22.458333	0.5	-0.054375
22.466667	0.5	-0.054500
22.475000	0.5	-0.054875
22.483333	0.5	-0.055000
22.491667	0.5	-0.055125
22.500000	0.5	-0.055375
22.508333	0.5	-0.055250
22.516667	0.5	-0.055000
22.525000	0.5	-0.055000
22.533333	0.5	-0.055000
22.541667	0.5	-0.054625
22.550000	0.5	-0.054500
22.558333	0.5	-0.054375
22.566667	0.5	-0.054375
22.575000	0.5	-0.054375
22.583333	0.5	-0.054500
22.591667	0.5	-0.054500
22.600000	0.5	-0.054625
22.608333	0.5	-0.055000
22.616667	0.5	-0.055000
22.625000	0.5	-0.055000
22.633333	0.5	-0.055125
22.641667	0.5	-0.055250
22.650000	0.5	-0.055375
22.658333	0.5	-0.055625
22.666667	0.5	-0.055625
22.675000	0.5	-0.055875
22.683333	0.5	-0.056375
22.691667	0.5	-0.056500
22.700000	0.5	-0.056250
22.708333	0.5	-0.056250
22.716667	0.5	-0.056125
22.725000	0.5	-0.056500
22.733333	0.5	-0.056875
22.741667	0.5	-0.057125
22.750000	0.5	-0.057250
22.758333	0.5	-0.057500
22.766667	0.5	-0.057625
22.775000	0.5	-0.057875
22.783333	0.5	-0.058000
22.791667	0.5	-0.057875
22.800000	0.5	-0.057750
22.808333	0.5	-0.058125
22.816667	0.5	-0.058125
22.825000	0.5	-0.058375
22.833333	0.5	-0.058875
22.841667	0.5	-0.059125
22.850000	0.5	-0.059250
22.858333	0.5	-0.059000
22.866667	0.5	-0.058750
22.875000	0.5	-0.059125
22.883333	0.5	-0.059250
22.891667	0.5	-0.059375
22.900000	0.5	-0.059375
22.908333	0.5	-0.059625
22.916667	0.5	-0.059750
22.925000	0.5	-0.060125
22.933333	0.5	-0.060250
22.941667	0.5	-0.059750
22.950000	0.5	-0.060125
22.958333	0.5	-0.060125
22.966667	0.5	-0.060375
22.975000	0.5	-0.060875
22.983333	0.5	-0.060875
22.991667	0.5	-0.060375
23.000000	0.5	-0.060250
23.008333	0.5	-0.060625
23.016667	0.5	-0.060625
23.025000	0.5	-0.060000
23.033333	0.5	-0.059625
23.041667	0.5	-0.059375
23.050000	0.5	-0.059125
23.058333	0.5	-0.058625
23.066667	0.5	-0.057875
23.075000	0.5	-0.057500
23.083333	0.5	-0.057125
23.091667	0.5	-0.056250
23.100000	0.5	-0.055750
23.108333	0.5	-0.055500
23.116667	0.5	-0.055375
23.125000	0.5	-0.055125
23.133333	0.5	-0.055250
23.141667	0.5	-0.054875
23.150000	0.5	-0.054625
23.158333	0.5	-0.054375
23.166667	0.5	-0.054000
23.175000	0.5	-0.053500
23.183333	0.5	-0.052875
23.191667	0.5	-0.052125
23.200000	0.5	-0.051750
23.208333	0.5	-0.051625
23.216667	0.5	-0.051125
23.225000	0.5	-0.050750
23.233333	0.5	-0.050750
23.241667	0.5	-0.050250
23.250000	0.5	-0.050125
23.258333	0.5	-0.049875
23.266667	0.5	-0.049375
23.275000	0.5	-0.049125
23.283333	0.5	-0.048750
23.291667	0.5	-0.048125
23.300000	0.5	-0.047500
23.308333	0.5	-0.047000
23.316667	0.5	-0.046500
23.325000	0.5	-0.046375
23.333333	0.5	-0.045875
23.341667	0.5	-0.045625
23.350000	0.5	-0.045375
23.358333	0.5	-0.045125
23.366667	0.5	-0.044750
23.375000	0.5	-0.044875
23.383333	0.5	-0.044625
23.391667	0.5	-0.044125
23.400000	0.5	-0.043750
23.408333	0.5	-0.043500
23.416667	0.5	-0.043250
23.425000	0.5	-0.043250
23.433333	0.5	-0.043250
23.441667	0.5	-0.043000
23.450000	0.5	-0.042750
23.458333	0.5	-0.042625
23.466667	0.5	-0.042375
23.475000	0.5	-0.042500
23.483333	0.5	-0.042750
23.491667	0.5	-0.042625
23.500000	0.5	-0.043000
23.508333	0.5	-0.043000
23.516667	0.5	-0.043250
23.525000	0.5	-0.043000
23.533333	0.5	-0.042875
23.541667	0.5	-0.042750
23.550000	0.5	-0.042750
23.558333	0.5	-0.042625
23.566667	0.5	-0.042500
23.575000	0.5	-0.042625
23.583333	0.5	-0.042250
23.591667	0.5	-0.042000
23.600000	0.5	-0.042250
23.608333	0.5	-0.042125
23.616667	0.5	-0.042125
23.625000	0.5	-0.042375
23.633333	0.5	-0.042375
23.641667	0.5	-0.042625
23.650000	0.5	-0.042875
23.658333	0.5	-0.042500
23.666667	0.5	-0.042250
23.675000	0.5	-0.042375
23.683333	0.5	-0.042625
23.691667	0.5	-0.042625
23.700000	0.5	-0.042625
23.708333	0.5	-0.043000
23.716667	0.5	-0.043125
23.725000	0.5	-0.043375
23.733333	0.5	-0.043625
23.741667	0.5	-0.043875
23.750000	0.5	-0.044000
23.758333	0.5	-0.043500
23.766667	0.5	-0.043625
23.775000	0.5	-0.043500
23.783333	0.5	-0.044000
23.791667	0.5	-0.043875
23.800000	0.5	-0.043625
23.808333	0.5	-0.043875
23.816667	0.5	-0.043750
23.825000	0.5	-0.043375
23.833333	0.5	-0.043750
23.841667	0.5	-0.044125
23.850000	0.5	-0.043625
23.858333	0.5	-0.043375
23.866667	0.5	-0.043375
23.875000	0.5	-0.043750
23.883333	0.5	-0.043750
23.891667	0.5	-0.043875
23.900000	0.5	-0.043625
23.908333	0.5	-0.043500
23.916667	0.5	-0.043875
23.925000	0.5	-0.043875
23.933333	0.5	-0.044750
23.941667	0.5	-0.044875
23.950000	0.5	-0.045250
23.958333	0.5	-0.045250
23.966667	0.5	-0.045375
23.975000	0.5	-0.045250
23.983333	0.5	-0.045500
23.991667	0.5	-0.046125
24.000000	0.5	-0.046500
24.008333	0.5	-0.046750
24.016667	0.5	-0.047125
24.025000	0.5	-0.047250
24.033333	0.5	-0.046875
24.041667	0.5	-0.047375
24.050000	0.5	-0.048000
24.058333	0.5	-0.048250
24.066667	0.5	-0.048250
24.075000	0.5	-0.048375
24.083333	0.5	-0.048750
24.091667	0.5	-0.049000
24.100000	0.5	-0.049250
24.108333	0.5	-0.049750
24.116667	0.5	-0.050000
24.125000	0.5	-0.050125
24.133333	0.5	-0.049750
24.141667	0.5	-0.049625
24.150000	0.5	-0.049875
24.158333	0.5	-0.050000
24.166667	0.5	-0.050125
24.175000	0.5	-0.050625
24.183333	0.5	-0.050750
24.191667	0.5	-0.050875
24.200000	0.5	-0.050625
24.208333	0.5	-0.050750
24.216667	0.5	-0.050500
24.225000	0.5	-0.050375
24.233333	0.5	-0.050500
24.241667	0.5	-0.050625
24.250000	0.5	-0.051000
24.258333	0.5	-0.051125
24.266667	0.5	-0.051250
24.275000	0.5	-0.050875
24.283333	0.5	-0.050625
24.291667	0.5	-0.051125
24.300000	0.5	-0.051125
24.308333	0.5	-0.050875
24.316667	0.5	-0.050625
24.325000	0.5	-0.050375
24.333333	0.5	-0.050750
24.341667	0.5	-0.051000
24.350000	0.5	-0.051000
24.358333	0.5	-0.051125
24.366667	0.5	-0.051375
24.375000	0.5	-0.051750
24.383333	0.5	-0.051750
24.391667	0.5	-0.051875
24.400000	0.5	-0.052125
24.408333	0.5	-0.052125
24.416667	0.5	-0.052125
24.425000	0.5	-0.052000
24.433333	0.5	-0.051875
24.441667	0.5	-0.051875
24.450000	0.5	-0.052125
24.458333	0.5	-0.052375
24.466667	0.5	-0.052625
24.475000	0.5	-0.052750
24.483333	0.5	-0.053000
24.491667	0.5	-0.053250
24.500000	0.5	-0.053875
24.508333	0.5	-0.054250
24.516667	0.5	-0.055125
24.525000	0.5	-0.055625
24.533333	0.5	-0.056000
24.541667	0.5	-0.056500
24.550000	0.5	-0.056875
24.558333	0.5	-0.057125
24.566667	0.5	-0.057250
24.575000	0.5	-0.057875
24.583333	0.5	-0.058500
24.591667	0.5	-0.059375
24.600000	0.5	-0.059625
24.608333	0.5	-0.060125
24.616667	0.5	-0.060250
24.625000	0.5	-0.060000
24.633333	0.5	-0.060125
24.641667	0.5	-0.060250
24.650000	0.5	-0.060125
24.658333	0.5	-0.059875
24.666667	0.5	-0.060000
24.675000	0.5	-0.060875
24.683333	0.5	-0.061250
24.691667	0.5	-0.061625
24.700000	0.5	-0.061625
24.708333	0.5	-0.061625
24.716667	0.5	-0.061375
24.725000	0.5	-0.061000
24.733333	0.5	-0.061000
24.741667	0.5	-0.060750
24.750000	0.5	-0.060875
24.758333	0.5	-0.060750
24.766667	0.5	-0.060625
24.775000	0.5	-0.060250
24.783333	0.5	-0.059625
24.791667	0.5	-0.059625
24.800000	0.5	-0.059375
24.808333	0.5	-0.058875
24.816667	0.5	-0.058750
24.825000	0.5	-0.058500
24.833333	0.5	-0.058250
24.841667	0.5	-0.058125
24.850000	0.5	-0.057375
24.858333	0.5	-0.056750
24.866667	0.5	-0.056625
24.875000	0.5	-0.056250
24.883333	0.5	-0.055625
24.891667	0.5	-0.055125
24.900000	0.5	-0.054750
24.908333	0.5	-0.054375
24.916667	0.5	-0.054250
24.925000	0.5	-0.053875
24.933333	0.5	-0.053375
24.941667	0.5	-0.053125
24.950000	0.5	-0.052625
24.958333	0.5	-0.052500
24.966667	0.5	-0.052500
24.975000	0.5	-0.052250
24.983333	0.5	-0.052000
24.991667	0.5	-0.051500
25.000000	0.5	-0.050875
