# Supplementary material for: Dynamic character displacement among a pair of bacterial phyllosphere commensals in situ
Source: Nat Commun. 2022 May 20;13:2836. doi: 10.1038/s41467-022-30469-3 (PMC9123166; doi:10.1038/s41467-022-30469-3)
Supplement: Supplementary file 11 — Source Data [file 41467_2022_30469_MOESM11_ESM.zip › Source Data/Supplementary Figure 5/20 mM Glucose_std.txt]

File Path	chrom://marshall/Chromeleon7/HPLC_Ultimate_3000/Users/helucas/20200720_OrganicAcids_CCR_L257.seq/368.smp/RI_1.channel/RI_1.chm
Channel	RI_1

Injection Information:
Data Vault	Chromeleon7
Injection	20mM_std_Glu
Injection Number	46
Position	RE6
Comment	
Processing Method	Quantitative
Instrument Method	20200525_Rezex_ROA_OrganicAcid_600uL_2500uM_H2SO4_50A_50D
Type	Calibration Standard
Status	Finished
Injection Date	7/21/2020
Injection Time	4:11:08 PM
Injection Volume (µl)	10.000
Dilution Factor	1.0000
Weight	1.0000

Chromatogram Data Information:
Time Min. (min)	0.000000
Time Max. (min)	25.000000
Data Points	3001
Detector	RI
Generating Data System	Chromeleon 7.2.5.9507
Exporting Data System	Chromeleon 7.2.8.0
Operator	Instrument Controller
Signal Quantity	Refractive 
Signal Unit	µRIU
Signal Min.	-4.095750
Signal Max.	35.250000
Channel	RI_1
Driver Name	RID520Driver.dll
Channel Type	Evaluation
Min. Step (s)	0.5
Max. Step (s)	0.5
Average Step (s)	0.5

Signal Parameter Information:
Signal Info	

Chromatogram Data:
Time (min)	Step (s)	Value (µRIU)
0.000000	n.a.	-0.005250
0.008333	0.5	-0.005250
0.016667	0.5	-0.005000
0.025000	0.5	-0.005000
0.033333	0.5	-0.004750
0.041667	0.5	-0.004375
0.050000	0.5	-0.004500
0.058333	0.5	-0.004125
0.066667	0.5	-0.004125
0.075000	0.5	-0.004250
0.083333	0.5	-0.004375
0.091667	0.5	-0.004500
0.100000	0.5	-0.004000
0.108333	0.5	-0.004125
0.116667	0.5	-0.004250
0.125000	0.5	-0.004375
0.133333	0.5	-0.004375
0.141667	0.5	-0.004000
0.150000	0.5	-0.003750
0.158333	0.5	-0.003750
0.166667	0.5	-0.003875
0.175000	0.5	-0.004000
0.183333	0.5	-0.004000
0.191667	0.5	-0.003875
0.200000	0.5	-0.003625
0.208333	0.5	-0.004000
0.216667	0.5	-0.003750
0.225000	0.5	-0.003625
0.233333	0.5	-0.003500
0.241667	0.5	-0.003625
0.250000	0.5	-0.003500
0.258333	0.5	-0.003375
0.266667	0.5	-0.003000
0.275000	0.5	-0.002625
0.283333	0.5	-0.002375
0.291667	0.5	-0.002375
0.300000	0.5	-0.002250
0.308333	0.5	-0.002375
0.316667	0.5	-0.002125
0.325000	0.5	-0.002000
0.333333	0.5	-0.001875
0.341667	0.5	-0.001750
0.350000	0.5	-0.001750
0.358333	0.5	-0.001500
0.366667	0.5	-0.001500
0.375000	0.5	-0.001250
0.383333	0.5	-0.000875
0.391667	0.5	-0.000125
0.400000	0.5	0.000250
0.408333	0.5	0.000625
0.416667	0.5	0.000625
0.425000	0.5	0.000750
0.433333	0.5	0.001250
0.441667	0.5	0.001875
0.450000	0.5	0.002375
0.458333	0.5	0.002875
0.466667	0.5	0.003250
0.475000	0.5	0.003500
0.483333	0.5	0.003625
0.491667	0.5	0.003875
0.500000	0.5	0.004125
0.508333	0.5	0.004625
0.516667	0.5	0.004625
0.525000	0.5	0.004875
0.533333	0.5	0.005000
0.541667	0.5	0.005125
0.550000	0.5	0.005125
0.558333	0.5	0.004875
0.566667	0.5	0.004625
0.575000	0.5	0.004875
0.583333	0.5	0.004750
0.591667	0.5	0.004750
0.600000	0.5	0.004625
0.608333	0.5	0.004750
0.616667	0.5	0.004750
0.625000	0.5	0.004750
0.633333	0.5	0.004125
0.641667	0.5	0.003875
0.650000	0.5	0.003875
0.658333	0.5	0.003250
0.666667	0.5	0.002875
0.675000	0.5	0.002500
0.683333	0.5	0.002000
0.691667	0.5	0.001875
0.700000	0.5	0.001250
0.708333	0.5	0.000750
0.716667	0.5	0.000000
0.725000	0.5	0.000125
0.733333	0.5	0.000125
0.741667	0.5	0.000000
0.750000	0.5	0.000000
0.758333	0.5	0.000125
0.766667	0.5	0.000000
0.775000	0.5	-0.000125
0.783333	0.5	0.000000
0.791667	0.5	0.000000
0.800000	0.5	0.000000
0.808333	0.5	0.000125
0.816667	0.5	0.000500
0.825000	0.5	0.000500
0.833333	0.5	0.000000
0.841667	0.5	0.000375
0.850000	0.5	0.000875
0.858333	0.5	0.000875
0.866667	0.5	0.001125
0.875000	0.5	0.001500
0.883333	0.5	0.001875
0.891667	0.5	0.002000
0.900000	0.5	0.002250
0.908333	0.5	0.002625
0.916667	0.5	0.002875
0.925000	0.5	0.003625
0.933333	0.5	0.004250
0.941667	0.5	0.004625
0.950000	0.5	0.004750
0.958333	0.5	0.005500
0.966667	0.5	0.005875
0.975000	0.5	0.006375
0.983333	0.5	0.006125
0.991667	0.5	0.006625
1.000000	0.5	0.006625
1.008333	0.5	0.007000
1.016667	0.5	0.007625
1.025000	0.5	0.008000
1.033333	0.5	0.008125
1.041667	0.5	0.008750
1.050000	0.5	0.009250
1.058333	0.5	0.009750
1.066667	0.5	0.010125
1.075000	0.5	0.010000
1.083333	0.5	0.010250
1.091667	0.5	0.010500
1.100000	0.5	0.010250
1.108333	0.5	0.010250
1.116667	0.5	0.010250
1.125000	0.5	0.010000
1.133333	0.5	0.010375
1.141667	0.5	0.010500
1.150000	0.5	0.010500
1.158333	0.5	0.010250
1.166667	0.5	0.010125
1.175000	0.5	0.010000
1.183333	0.5	0.009500
1.191667	0.5	0.009625
1.200000	0.5	0.009625
1.208333	0.5	0.009375
1.216667	0.5	0.009125
1.225000	0.5	0.008625
1.233333	0.5	0.008125
1.241667	0.5	0.008500
1.250000	0.5	0.008625
1.258333	0.5	0.008625
1.266667	0.5	0.008500
1.275000	0.5	0.007625
1.283333	0.5	0.007875
1.291667	0.5	0.008000
1.300000	0.5	0.008000
1.308333	0.5	0.007875
1.316667	0.5	0.007625
1.325000	0.5	0.007375
1.333333	0.5	0.007125
1.341667	0.5	0.006750
1.350000	0.5	0.006625
1.358333	0.5	0.006625
1.366667	0.5	0.006000
1.375000	0.5	0.005875
1.383333	0.5	0.005750
1.391667	0.5	0.005250
1.400000	0.5	0.005125
1.408333	0.5	0.005125
1.416667	0.5	0.005250
1.425000	0.5	0.005750
1.433333	0.5	0.006000
1.441667	0.5	0.005750
1.450000	0.5	0.006000
1.458333	0.5	0.006125
1.466667	0.5	0.006250
1.475000	0.5	0.006500
1.483333	0.5	0.006875
1.491667	0.5	0.007000
1.500000	0.5	0.007000
1.508333	0.5	0.006875
1.516667	0.5	0.007000
1.525000	0.5	0.007250
1.533333	0.5	0.007125
1.541667	0.5	0.006875
1.550000	0.5	0.006750
1.558333	0.5	0.006750
1.566667	0.5	0.007000
1.575000	0.5	0.006625
1.583333	0.5	0.006500
1.591667	0.5	0.006250
1.600000	0.5	0.006375
1.608333	0.5	0.006750
1.616667	0.5	0.006750
1.625000	0.5	0.006875
1.633333	0.5	0.006875
1.641667	0.5	0.007125
1.650000	0.5	0.007000
1.658333	0.5	0.006750
1.666667	0.5	0.006875
1.675000	0.5	0.006750
1.683333	0.5	0.006500
1.691667	0.5	0.006625
1.700000	0.5	0.006750
1.708333	0.5	0.006500
1.716667	0.5	0.006500
1.725000	0.5	0.006375
1.733333	0.5	0.006250
1.741667	0.5	0.006125
1.750000	0.5	0.006000
1.758333	0.5	0.005875
1.766667	0.5	0.005250
1.775000	0.5	0.005250
1.783333	0.5	0.005125
1.791667	0.5	0.005125
1.800000	0.5	0.004875
1.808333	0.5	0.004750
1.816667	0.5	0.004375
1.825000	0.5	0.004250
1.833333	0.5	0.003875
1.841667	0.5	0.003625
1.850000	0.5	0.003500
1.858333	0.5	0.003500
1.866667	0.5	0.003000
1.875000	0.5	0.003125
1.883333	0.5	0.002875
1.891667	0.5	0.002625
1.900000	0.5	0.002250
1.908333	0.5	0.001750
1.916667	0.5	0.001500
1.925000	0.5	0.001375
1.933333	0.5	0.001125
1.941667	0.5	0.001125
1.950000	0.5	0.001000
1.958333	0.5	0.001250
1.966667	0.5	0.001000
1.975000	0.5	0.000625
1.983333	0.5	0.000750
1.991667	0.5	0.000500
2.000000	0.5	0.000875
2.008333	0.5	0.000750
2.016667	0.5	0.000875
2.025000	0.5	0.001125
2.033333	0.5	0.000875
2.041667	0.5	0.000500
2.050000	0.5	0.000875
2.058333	0.5	0.001000
2.066667	0.5	0.001125
2.075000	0.5	0.000875
2.083333	0.5	0.001250
2.091667	0.5	0.001250
2.100000	0.5	0.001250
2.108333	0.5	0.001125
2.116667	0.5	0.001500
2.125000	0.5	0.001500
2.133333	0.5	0.001500
2.141667	0.5	0.001875
2.150000	0.5	0.002375
2.158333	0.5	0.002500
2.166667	0.5	0.002500
2.175000	0.5	0.002125
2.183333	0.5	0.002125
2.191667	0.5	0.002250
2.200000	0.5	0.002375
2.208333	0.5	0.002750
2.216667	0.5	0.003125
2.225000	0.5	0.003500
2.233333	0.5	0.004125
2.241667	0.5	0.004000
2.250000	0.5	0.003875
2.258333	0.5	0.004000
2.266667	0.5	0.004125
2.275000	0.5	0.004500
2.283333	0.5	0.004875
2.291667	0.5	0.004750
2.300000	0.5	0.004500
2.308333	0.5	0.004000
2.316667	0.5	0.004125
2.325000	0.5	0.004375
2.333333	0.5	0.004750
2.341667	0.5	0.005125
2.350000	0.5	0.005375
2.358333	0.5	0.005375
2.366667	0.5	0.005375
2.375000	0.5	0.005750
2.383333	0.5	0.005875
2.391667	0.5	0.005625
2.400000	0.5	0.005375
2.408333	0.5	0.005125
2.416667	0.5	0.005125
2.425000	0.5	0.005250
2.433333	0.5	0.005500
2.441667	0.5	0.005500
2.450000	0.5	0.005000
2.458333	0.5	0.004375
2.466667	0.5	0.004125
2.475000	0.5	0.004125
2.483333	0.5	0.004250
2.491667	0.5	0.004250
2.500000	0.5	0.004000
2.508333	0.5	0.004000
2.516667	0.5	0.003875
2.525000	0.5	0.003625
2.533333	0.5	0.003375
2.541667	0.5	0.003125
2.550000	0.5	0.002875
2.558333	0.5	0.002625
2.566667	0.5	0.002500
2.575000	0.5	0.002250
2.583333	0.5	0.002125
2.591667	0.5	0.002000
2.600000	0.5	0.002000
2.608333	0.5	0.001375
2.616667	0.5	0.001000
2.625000	0.5	0.001000
2.633333	0.5	0.001250
2.641667	0.5	0.001375
2.650000	0.5	0.001250
2.658333	0.5	0.001375
2.666667	0.5	0.001750
2.675000	0.5	0.001875
2.683333	0.5	0.001875
2.691667	0.5	0.001875
2.700000	0.5	0.001875
2.708333	0.5	0.001875
2.716667	0.5	0.002000
2.725000	0.5	0.002250
2.733333	0.5	0.002500
2.741667	0.5	0.002750
2.750000	0.5	0.002875
2.758333	0.5	0.002875
2.766667	0.5	0.002875
2.775000	0.5	0.003000
2.783333	0.5	0.003125
2.791667	0.5	0.003625
2.800000	0.5	0.003875
2.808333	0.5	0.004250
2.816667	0.5	0.004375
2.825000	0.5	0.004375
2.833333	0.5	0.004375
2.841667	0.5	0.004625
2.850000	0.5	0.004875
2.858333	0.5	0.005125
2.866667	0.5	0.005625
2.875000	0.5	0.005625
2.883333	0.5	0.005875
2.891667	0.5	0.006000
2.900000	0.5	0.006125
2.908333	0.5	0.006500
2.916667	0.5	0.006625
2.925000	0.5	0.006750
2.933333	0.5	0.007250
2.941667	0.5	0.007500
2.950000	0.5	0.007625
2.958333	0.5	0.007625
2.966667	0.5	0.008125
2.975000	0.5	0.008125
2.983333	0.5	0.008125
2.991667	0.5	0.008375
3.000000	0.5	0.008375
3.008333	0.5	0.008250
3.016667	0.5	0.008625
3.025000	0.5	0.009125
3.033333	0.5	0.009000
3.041667	0.5	0.009125
3.050000	0.5	0.009500
3.058333	0.5	0.009750
3.066667	0.5	0.010250
3.075000	0.5	0.010625
3.083333	0.5	0.010875
3.091667	0.5	0.011250
3.100000	0.5	0.011125
3.108333	0.5	0.011375
3.116667	0.5	0.011625
3.125000	0.5	0.012250
3.133333	0.5	0.012625
3.141667	0.5	0.012750
3.150000	0.5	0.012875
3.158333	0.5	0.013000
3.166667	0.5	0.013000
3.175000	0.5	0.013250
3.183333	0.5	0.013625
3.191667	0.5	0.014000
3.200000	0.5	0.014000
3.208333	0.5	0.014375
3.216667	0.5	0.014125
3.225000	0.5	0.014125
3.233333	0.5	0.014000
3.241667	0.5	0.014125
3.250000	0.5	0.014625
3.258333	0.5	0.014875
3.266667	0.5	0.015125
3.275000	0.5	0.015500
3.283333	0.5	0.015750
3.291667	0.5	0.015875
3.300000	0.5	0.016000
3.308333	0.5	0.016125
3.316667	0.5	0.016250
3.325000	0.5	0.016250
3.333333	0.5	0.016750
3.341667	0.5	0.016875
3.350000	0.5	0.016625
3.358333	0.5	0.016250
3.366667	0.5	0.016000
3.375000	0.5	0.016625
3.383333	0.5	0.017000
3.391667	0.5	0.017250
3.400000	0.5	0.017500
3.408333	0.5	0.017375
3.416667	0.5	0.017625
3.425000	0.5	0.017750
3.433333	0.5	0.017875
3.441667	0.5	0.017375
3.450000	0.5	0.017375
3.458333	0.5	0.017500
3.466667	0.5	0.017375
3.475000	0.5	0.017375
3.483333	0.5	0.017375
3.491667	0.5	0.017625
3.500000	0.5	0.017750
3.508333	0.5	0.018250
3.516667	0.5	0.018250
3.525000	0.5	0.018375
3.533333	0.5	0.018875
3.541667	0.5	0.019500
3.550000	0.5	0.020125
3.558333	0.5	0.020500
3.566667	0.5	0.020875
3.575000	0.5	0.021375
3.583333	0.5	0.021875
3.591667	0.5	0.021875
3.600000	0.5	0.021500
3.608333	0.5	0.021625
3.616667	0.5	0.021500
3.625000	0.5	0.021250
3.633333	0.5	0.021125
3.641667	0.5	0.021000
3.650000	0.5	0.021500
3.658333	0.5	0.021500
3.666667	0.5	0.021625
3.675000	0.5	0.021875
3.683333	0.5	0.022125
3.691667	0.5	0.022125
3.700000	0.5	0.022250
3.708333	0.5	0.022375
3.716667	0.5	0.022625
3.725000	0.5	0.022875
3.733333	0.5	0.023000
3.741667	0.5	0.023125
3.750000	0.5	0.022625
3.758333	0.5	0.022625
3.766667	0.5	0.022500
3.775000	0.5	0.022500
3.783333	0.5	0.022500
3.791667	0.5	0.023125
3.800000	0.5	0.023750
3.808333	0.5	0.024250
3.816667	0.5	0.024125
3.825000	0.5	0.024375
3.833333	0.5	0.025000
3.841667	0.5	0.025250
3.850000	0.5	0.025750
3.858333	0.5	0.026125
3.866667	0.5	0.026750
3.875000	0.5	0.027375
3.883333	0.5	0.027875
3.891667	0.5	0.028500
3.900000	0.5	0.028625
3.908333	0.5	0.029125
3.916667	0.5	0.029750
3.925000	0.5	0.030125
3.933333	0.5	0.030875
3.941667	0.5	0.031125
3.950000	0.5	0.031625
3.958333	0.5	0.032250
3.966667	0.5	0.032375
3.975000	0.5	0.033000
3.983333	0.5	0.033625
3.991667	0.5	0.034250
4.000000	0.5	0.035375
4.008333	0.5	0.035750
4.016667	0.5	0.036500
4.025000	0.5	0.036625
4.033333	0.5	0.037250
4.041667	0.5	0.037625
4.050000	0.5	0.037750
4.058333	0.5	0.038000
4.066667	0.5	0.038625
4.075000	0.5	0.038625
4.083333	0.5	0.039000
4.091667	0.5	0.039250
4.100000	0.5	0.039125
4.108333	0.5	0.039500
4.116667	0.5	0.040125
4.125000	0.5	0.040125
4.133333	0.5	0.039625
4.141667	0.5	0.039500
4.150000	0.5	0.039250
4.158333	0.5	0.039625
4.166667	0.5	0.039750
4.175000	0.5	0.040000
4.183333	0.5	0.039875
4.191667	0.5	0.040125
4.200000	0.5	0.039875
4.208333	0.5	0.039625
4.216667	0.5	0.039500
4.225000	0.5	0.039750
4.233333	0.5	0.039500
4.241667	0.5	0.039250
4.250000	0.5	0.039500
4.258333	0.5	0.039375
4.266667	0.5	0.039250
4.275000	0.5	0.039250
4.283333	0.5	0.039125
4.291667	0.5	0.039250
4.300000	0.5	0.039125
4.308333	0.5	0.039000
4.316667	0.5	0.039250
4.325000	0.5	0.039125
4.333333	0.5	0.039625
4.341667	0.5	0.039500
4.350000	0.5	0.039125
4.358333	0.5	0.039000
4.366667	0.5	0.038875
4.375000	0.5	0.038500
4.383333	0.5	0.038250
4.391667	0.5	0.038500
4.400000	0.5	0.038500
4.408333	0.5	0.038000
4.416667	0.5	0.038000
4.425000	0.5	0.038000
4.433333	0.5	0.038250
4.441667	0.5	0.038125
4.450000	0.5	0.038125
4.458333	0.5	0.038500
4.466667	0.5	0.038875
4.475000	0.5	0.039000
4.483333	0.5	0.038875
4.491667	0.5	0.038875
4.500000	0.5	0.038500
4.508333	0.5	0.038375
4.516667	0.5	0.038000
4.525000	0.5	0.038125
4.533333	0.5	0.038000
4.541667	0.5	0.037875
4.550000	0.5	0.037500
4.558333	0.5	0.037500
4.566667	0.5	0.037500
4.575000	0.5	0.037500
4.583333	0.5	0.037500
4.591667	0.5	0.036750
4.600000	0.5	0.036500
4.608333	0.5	0.036375
4.616667	0.5	0.035875
4.625000	0.5	0.035625
4.633333	0.5	0.035000
4.641667	0.5	0.035000
4.650000	0.5	0.034750
4.658333	0.5	0.034375
4.666667	0.5	0.033625
4.675000	0.5	0.033375
4.683333	0.5	0.033000
4.691667	0.5	0.032875
4.700000	0.5	0.032500
4.708333	0.5	0.031750
4.716667	0.5	0.031375
4.725000	0.5	0.031000
4.733333	0.5	0.030375
4.741667	0.5	0.030125
4.750000	0.5	0.029625
4.758333	0.5	0.029375
4.766667	0.5	0.029250
4.775000	0.5	0.028625
4.783333	0.5	0.028250
4.791667	0.5	0.028375
4.800000	0.5	0.028125
4.808333	0.5	0.027750
4.816667	0.5	0.027500
4.825000	0.5	0.027750
4.833333	0.5	0.027500
4.841667	0.5	0.027500
4.850000	0.5	0.027500
4.858333	0.5	0.027625
4.866667	0.5	0.027750
4.875000	0.5	0.027500
4.883333	0.5	0.027000
4.891667	0.5	0.026875
4.900000	0.5	0.026750
4.908333	0.5	0.027125
4.916667	0.5	0.027625
4.925000	0.5	0.028125
4.933333	0.5	0.028125
4.941667	0.5	0.028500
4.950000	0.5	0.028875
4.958333	0.5	0.029500
4.966667	0.5	0.029875
4.975000	0.5	0.029750
4.983333	0.5	0.030125
4.991667	0.5	0.030750
5.000000	0.5	0.031125
5.008333	0.5	0.031625
5.016667	0.5	0.031125
5.025000	0.5	0.031375
5.033333	0.5	0.031750
5.041667	0.5	0.032500
5.050000	0.5	0.033000
5.058333	0.5	0.033625
5.066667	0.5	0.033625
5.075000	0.5	0.033625
5.083333	0.5	0.034000
5.091667	0.5	0.034375
5.100000	0.5	0.035125
5.108333	0.5	0.035125
5.116667	0.5	0.035125
5.125000	0.5	0.035500
5.133333	0.5	0.035500
5.141667	0.5	0.035875
5.150000	0.5	0.036250
5.158333	0.5	0.036250
5.166667	0.5	0.036375
5.175000	0.5	0.036375
5.183333	0.5	0.036500
5.191667	0.5	0.036875
5.200000	0.5	0.037000
5.208333	0.5	0.037250
5.216667	0.5	0.037625
5.225000	0.5	0.037875
5.233333	0.5	0.038000
5.241667	0.5	0.037750
5.250000	0.5	0.037500
5.258333	0.5	0.037250
5.266667	0.5	0.037250
5.275000	0.5	0.037250
5.283333	0.5	0.037375
5.291667	0.5	0.037000
5.300000	0.5	0.036875
5.308333	0.5	0.037250
5.316667	0.5	0.037250
5.325000	0.5	0.037625
5.333333	0.5	0.037500
5.341667	0.5	0.037500
5.350000	0.5	0.037750
5.358333	0.5	0.038000
5.366667	0.5	0.038250
5.375000	0.5	0.038750
5.383333	0.5	0.038625
5.391667	0.5	0.038625
5.400000	0.5	0.039375
5.408333	0.5	0.039500
5.416667	0.5	0.039500
5.425000	0.5	0.039750
5.433333	0.5	0.039750
5.441667	0.5	0.039500
5.450000	0.5	0.039750
5.458333	0.5	0.040125
5.466667	0.5	0.040250
5.475000	0.5	0.040625
5.483333	0.5	0.041500
5.491667	0.5	0.041750
5.500000	0.5	0.042000
5.508333	0.5	0.042500
5.516667	0.5	0.042875
5.525000	0.5	0.043125
5.533333	0.5	0.043000
5.541667	0.5	0.043375
5.550000	0.5	0.043750
5.558333	0.5	0.044000
5.566667	0.5	0.044000
5.575000	0.5	0.044000
5.583333	0.5	0.044625
5.591667	0.5	0.044875
5.600000	0.5	0.045250
5.608333	0.5	0.045500
5.616667	0.5	0.045625
5.625000	0.5	0.045875
5.633333	0.5	0.046375
5.641667	0.5	0.046375
5.650000	0.5	0.046625
5.658333	0.5	0.046875
5.666667	0.5	0.047500
5.675000	0.5	0.047875
5.683333	0.5	0.048000
5.691667	0.5	0.047875
5.700000	0.5	0.048250
5.708333	0.5	0.048125
5.716667	0.5	0.048125
5.725000	0.5	0.048125
5.733333	0.5	0.048000
5.741667	0.5	0.047500
5.750000	0.5	0.047375
5.758333	0.5	0.047625
5.766667	0.5	0.047750
5.775000	0.5	0.047875
5.783333	0.5	0.047875
5.791667	0.5	0.048000
5.800000	0.5	0.047875
5.808333	0.5	0.048000
5.816667	0.5	0.048000
5.825000	0.5	0.047875
5.833333	0.5	0.048000
5.841667	0.5	0.048125
5.850000	0.5	0.047750
5.858333	0.5	0.047625
5.866667	0.5	0.047750
5.875000	0.5	0.047625
5.883333	0.5	0.047750
5.891667	0.5	0.048000
5.900000	0.5	0.048125
5.908333	0.5	0.048125
5.916667	0.5	0.048000
5.925000	0.5	0.047875
5.933333	0.5	0.048000
5.941667	0.5	0.047875
5.950000	0.5	0.047750
5.958333	0.5	0.047500
5.966667	0.5	0.047625
5.975000	0.5	0.047500
5.983333	0.5	0.047250
5.991667	0.5	0.046875
6.000000	0.5	0.046750
6.008333	0.5	0.046625
6.016667	0.5	0.046500
6.025000	0.5	0.046250
6.033333	0.5	0.045750
6.041667	0.5	0.045250
6.050000	0.5	0.044875
6.058333	0.5	0.044125
6.066667	0.5	0.043750
6.075000	0.5	0.043375
6.083333	0.5	0.043000
6.091667	0.5	0.042625
6.100000	0.5	0.042250
6.108333	0.5	0.041875
6.116667	0.5	0.041625
6.125000	0.5	0.041125
6.133333	0.5	0.040750
6.141667	0.5	0.040500
6.150000	0.5	0.039750
6.158333	0.5	0.038875
6.166667	0.5	0.038250
6.175000	0.5	0.037875
6.183333	0.5	0.036875
6.191667	0.5	0.036500
6.200000	0.5	0.036125
6.208333	0.5	0.035500
6.216667	0.5	0.034875
6.225000	0.5	0.034000
6.233333	0.5	0.033250
6.241667	0.5	0.032875
6.250000	0.5	0.032250
6.258333	0.5	0.031750
6.266667	0.5	0.030750
6.275000	0.5	0.030000
6.283333	0.5	0.029125
6.291667	0.5	0.027875
6.300000	0.5	0.026625
6.308333	0.5	0.025250
6.316667	0.5	0.024625
6.325000	0.5	0.023625
6.333333	0.5	0.022625
6.341667	0.5	0.021625
6.350000	0.5	0.021000
6.358333	0.5	0.020375
6.366667	0.5	0.019250
6.375000	0.5	0.018375
6.383333	0.5	0.017250
6.391667	0.5	0.016375
6.400000	0.5	0.015625
6.408333	0.5	0.015375
6.416667	0.5	0.014750
6.425000	0.5	0.014000
6.433333	0.5	0.013750
6.441667	0.5	0.013750
6.450000	0.5	0.013375
6.458333	0.5	0.012875
6.466667	0.5	0.012750
6.475000	0.5	0.012500
6.483333	0.5	0.012500
6.491667	0.5	0.012625
6.500000	0.5	0.012875
6.508333	0.5	0.012875
6.516667	0.5	0.012375
6.525000	0.5	0.012125
6.533333	0.5	0.012375
6.541667	0.5	0.012625
6.550000	0.5	0.012125
6.558333	0.5	0.012125
6.566667	0.5	0.012000
6.575000	0.5	0.011625
6.583333	0.5	0.011500
6.591667	0.5	0.011750
6.600000	0.5	0.011500
6.608333	0.5	0.011375
6.616667	0.5	0.011250
6.625000	0.5	0.011250
6.633333	0.5	0.011375
6.641667	0.5	0.011250
6.650000	0.5	0.011250
6.658333	0.5	0.011500
6.666667	0.5	0.011375
6.675000	0.5	0.011375
6.683333	0.5	0.011250
6.691667	0.5	0.010875
6.700000	0.5	0.011250
6.708333	0.5	0.011000
6.716667	0.5	0.011375
6.725000	0.5	0.011125
6.733333	0.5	0.010375
6.741667	0.5	0.010000
6.750000	0.5	0.008625
6.758333	0.5	0.007000
6.766667	0.5	0.004500
6.775000	0.5	0.001000
6.783333	0.5	-0.005500
6.791667	0.5	-0.017000
6.800000	0.5	-0.036125
6.808333	0.5	-0.066625
6.816667	0.5	-0.115125
6.825000	0.5	-0.189125
6.833333	0.5	-0.296750
6.841667	0.5	-0.448250
6.850000	0.5	-0.652125
6.858333	0.5	-0.913250
6.866667	0.5	-1.231500
6.875000	0.5	-1.600125
6.883333	0.5	-2.005750
6.891667	0.5	-2.429000
6.900000	0.5	-2.845375
6.908333	0.5	-3.231250
6.916667	0.5	-3.563500
6.925000	0.5	-3.824750
6.933333	0.5	-4.003250
6.941667	0.5	-4.092875
6.950000	0.5	-4.095750
6.958333	0.5	-4.018875
6.966667	0.5	-3.871750
6.975000	0.5	-3.668875
6.983333	0.5	-3.424375
6.991667	0.5	-3.152500
7.000000	0.5	-2.866625
7.008333	0.5	-2.578000
7.016667	0.5	-2.295250
7.025000	0.5	-2.025125
7.033333	0.5	-1.773125
7.041667	0.5	-1.542375
7.050000	0.5	-1.334250
7.058333	0.5	-1.148750
7.066667	0.5	-0.985375
7.075000	0.5	-0.842500
7.083333	0.5	-0.718625
7.091667	0.5	-0.612000
7.100000	0.5	-0.520750
7.108333	0.5	-0.442875
7.116667	0.5	-0.376250
7.125000	0.5	-0.320000
7.133333	0.5	-0.272000
7.141667	0.5	-0.231750
7.150000	0.5	-0.197625
7.158333	0.5	-0.167875
7.166667	0.5	-0.143125
7.175000	0.5	-0.121875
7.183333	0.5	-0.103750
7.191667	0.5	-0.088000
7.200000	0.5	-0.074875
7.208333	0.5	-0.063125
7.216667	0.5	-0.053125
7.225000	0.5	-0.044625
7.233333	0.5	-0.037000
7.241667	0.5	-0.030625
7.250000	0.5	-0.025125
7.258333	0.5	-0.020625
7.266667	0.5	-0.016375
7.275000	0.5	-0.012625
7.283333	0.5	-0.009375
7.291667	0.5	-0.006375
7.300000	0.5	-0.003875
7.308333	0.5	-0.001625
7.316667	0.5	0.000500
7.325000	0.5	0.002250
7.333333	0.5	0.003750
7.341667	0.5	0.005125
7.350000	0.5	0.006250
7.358333	0.5	0.007125
7.366667	0.5	0.008000
7.375000	0.5	0.009250
7.383333	0.5	0.010250
7.391667	0.5	0.011125
7.400000	0.5	0.011750
7.408333	0.5	0.012500
7.416667	0.5	0.013500
7.425000	0.5	0.013875
7.433333	0.5	0.014000
7.441667	0.5	0.014625
7.450000	0.5	0.014875
7.458333	0.5	0.015250
7.466667	0.5	0.016250
7.475000	0.5	0.016875
7.483333	0.5	0.017125
7.491667	0.5	0.017500
7.500000	0.5	0.017875
7.508333	0.5	0.018500
7.516667	0.5	0.019625
7.525000	0.5	0.020500
7.533333	0.5	0.021250
7.541667	0.5	0.022125
7.550000	0.5	0.022375
7.558333	0.5	0.022875
7.566667	0.5	0.023625
7.575000	0.5	0.024625
7.583333	0.5	0.025000
7.591667	0.5	0.025375
7.600000	0.5	0.026000
7.608333	0.5	0.026625
7.616667	0.5	0.027125
7.625000	0.5	0.027625
7.633333	0.5	0.027500
7.641667	0.5	0.027875
7.650000	0.5	0.027875
7.658333	0.5	0.028000
7.666667	0.5	0.028250
7.675000	0.5	0.028750
7.683333	0.5	0.029125
7.691667	0.5	0.029125
7.700000	0.5	0.028375
7.708333	0.5	0.028000
7.716667	0.5	0.027625
7.725000	0.5	0.027250
7.733333	0.5	0.027250
7.741667	0.5	0.027000
7.750000	0.5	0.026625
7.758333	0.5	0.026375
7.766667	0.5	0.025875
7.775000	0.5	0.025500
7.783333	0.5	0.025625
7.791667	0.5	0.025250
7.800000	0.5	0.025125
7.808333	0.5	0.024875
7.816667	0.5	0.024500
7.825000	0.5	0.024375
7.833333	0.5	0.024125
7.841667	0.5	0.023625
7.850000	0.5	0.023625
7.858333	0.5	0.023625
7.866667	0.5	0.023375
7.875000	0.5	0.023125
7.883333	0.5	0.022500
7.891667	0.5	0.022375
7.900000	0.5	0.022500
7.908333	0.5	0.022625
7.916667	0.5	0.022625
7.925000	0.5	0.022000
7.933333	0.5	0.022375
7.941667	0.5	0.022125
7.950000	0.5	0.021750
7.958333	0.5	0.021625
7.966667	0.5	0.021375
7.975000	0.5	0.021250
7.983333	0.5	0.021375
7.991667	0.5	0.021500
8.000000	0.5	0.021500
8.008333	0.5	0.021250
8.016667	0.5	0.021375
8.025000	0.5	0.021250
8.033333	0.5	0.021250
8.041667	0.5	0.021250
8.050000	0.5	0.021250
8.058333	0.5	0.021375
8.066667	0.5	0.021625
8.075000	0.5	0.021875
8.083333	0.5	0.021500
8.091667	0.5	0.021750
8.100000	0.5	0.021875
8.108333	0.5	0.022250
8.116667	0.5	0.022750
8.125000	0.5	0.023250
8.133333	0.5	0.023875
8.141667	0.5	0.025000
8.150000	0.5	0.026125
8.158333	0.5	0.027000
8.166667	0.5	0.028250
8.175000	0.5	0.029625
8.183333	0.5	0.031750
8.191667	0.5	0.033875
8.200000	0.5	0.036750
8.208333	0.5	0.039625
8.216667	0.5	0.042625
8.225000	0.5	0.045875
8.233333	0.5	0.048875
8.241667	0.5	0.051875
8.250000	0.5	0.054875
8.258333	0.5	0.057500
8.266667	0.5	0.059875
8.275000	0.5	0.062125
8.283333	0.5	0.063750
8.291667	0.5	0.065250
8.300000	0.5	0.066000
8.308333	0.5	0.065875
8.316667	0.5	0.066125
8.325000	0.5	0.065750
8.333333	0.5	0.065000
8.341667	0.5	0.063750
8.350000	0.5	0.062500
8.358333	0.5	0.060875
8.366667	0.5	0.059250
8.375000	0.5	0.057375
8.383333	0.5	0.055000
8.391667	0.5	0.053125
8.400000	0.5	0.051375
8.408333	0.5	0.049250
8.416667	0.5	0.047125
8.425000	0.5	0.045375
8.433333	0.5	0.043625
8.441667	0.5	0.041625
8.450000	0.5	0.040375
8.458333	0.5	0.039125
8.466667	0.5	0.038000
8.475000	0.5	0.036375
8.483333	0.5	0.035375
8.491667	0.5	0.034375
8.500000	0.5	0.033125
8.508333	0.5	0.031750
8.516667	0.5	0.030500
8.525000	0.5	0.029000
8.533333	0.5	0.028000
8.541667	0.5	0.026875
8.550000	0.5	0.025500
8.558333	0.5	0.024875
8.566667	0.5	0.024250
8.575000	0.5	0.023625
8.583333	0.5	0.022625
8.591667	0.5	0.021875
8.600000	0.5	0.021375
8.608333	0.5	0.020750
8.616667	0.5	0.020125
8.625000	0.5	0.020000
8.633333	0.5	0.019250
8.641667	0.5	0.018750
8.650000	0.5	0.018000
8.658333	0.5	0.017375
8.666667	0.5	0.016875
8.675000	0.5	0.016375
8.683333	0.5	0.015875
8.691667	0.5	0.015500
8.700000	0.5	0.015125
8.708333	0.5	0.014875
8.716667	0.5	0.014375
8.725000	0.5	0.014250
8.733333	0.5	0.014875
8.741667	0.5	0.015250
8.750000	0.5	0.014875
8.758333	0.5	0.014500
8.766667	0.5	0.014375
8.775000	0.5	0.014500
8.783333	0.5	0.014375
8.791667	0.5	0.014125
8.800000	0.5	0.013500
8.808333	0.5	0.013375
8.816667	0.5	0.013000
8.825000	0.5	0.013125
8.833333	0.5	0.013000
8.841667	0.5	0.012750
8.850000	0.5	0.012750
8.858333	0.5	0.012750
8.866667	0.5	0.012375
8.875000	0.5	0.012125
8.883333	0.5	0.012500
8.891667	0.5	0.012375
8.900000	0.5	0.012625
8.908333	0.5	0.012500
8.916667	0.5	0.012625
8.925000	0.5	0.012500
8.933333	0.5	0.012250
8.941667	0.5	0.012375
8.950000	0.5	0.012250
8.958333	0.5	0.011750
8.966667	0.5	0.011375
8.975000	0.5	0.011000
8.983333	0.5	0.010750
8.991667	0.5	0.010750
9.000000	0.5	0.010500
9.008333	0.5	0.010000
9.016667	0.5	0.009500
9.025000	0.5	0.009250
9.033333	0.5	0.008750
9.041667	0.5	0.008375
9.050000	0.5	0.008500
9.058333	0.5	0.008125
9.066667	0.5	0.007500
9.075000	0.5	0.007125
9.083333	0.5	0.006875
9.091667	0.5	0.006750
9.100000	0.5	0.006375
9.108333	0.5	0.006375
9.116667	0.5	0.006375
9.125000	0.5	0.006000
9.133333	0.5	0.005875
9.141667	0.5	0.005750
9.150000	0.5	0.005375
9.158333	0.5	0.004875
9.166667	0.5	0.005000
9.175000	0.5	0.005375
9.183333	0.5	0.005250
9.191667	0.5	0.005000
9.200000	0.5	0.004375
9.208333	0.5	0.004375
9.216667	0.5	0.004625
9.225000	0.5	0.004625
9.233333	0.5	0.004500
9.241667	0.5	0.004250
9.250000	0.5	0.004250
9.258333	0.5	0.004500
9.266667	0.5	0.004500
9.275000	0.5	0.004500
9.283333	0.5	0.004875
9.291667	0.5	0.004875
9.300000	0.5	0.004875
9.308333	0.5	0.004875
9.316667	0.5	0.004875
9.325000	0.5	0.005375
9.333333	0.5	0.005625
9.341667	0.5	0.006000
9.350000	0.5	0.005875
9.358333	0.5	0.006000
9.366667	0.5	0.006000
9.375000	0.5	0.006125
9.383333	0.5	0.006750
9.391667	0.5	0.007625
9.400000	0.5	0.008125
9.408333	0.5	0.008625
9.416667	0.5	0.009375
9.425000	0.5	0.009875
9.433333	0.5	0.011125
9.441667	0.5	0.012375
9.450000	0.5	0.013875
9.458333	0.5	0.015625
9.466667	0.5	0.017375
9.475000	0.5	0.019375
9.483333	0.5	0.022250
9.491667	0.5	0.026125
9.500000	0.5	0.030250
9.508333	0.5	0.035375
9.516667	0.5	0.040875
9.525000	0.5	0.047375
9.533333	0.5	0.055125
9.541667	0.5	0.064750
9.550000	0.5	0.075875
9.558333	0.5	0.089125
9.566667	0.5	0.104375
9.575000	0.5	0.122500
9.583333	0.5	0.143500
9.591667	0.5	0.168000
9.600000	0.5	0.197250
9.608333	0.5	0.232000
9.616667	0.5	0.273375
9.625000	0.5	0.322750
9.633333	0.5	0.381875
9.641667	0.5	0.453875
9.650000	0.5	0.541375
9.658333	0.5	0.647750
9.666667	0.5	0.777000
9.675000	0.5	0.934750
9.683333	0.5	1.126250
9.691667	0.5	1.359125
9.700000	0.5	1.641125
9.708333	0.5	1.980125
9.716667	0.5	2.384875
9.725000	0.5	2.864500
9.733333	0.5	3.428375
9.741667	0.5	4.085625
9.750000	0.5	4.844625
9.758333	0.5	5.712125
9.766667	0.5	6.694000
9.775000	0.5	7.792750
9.783333	0.5	9.009500
9.791667	0.5	10.341500
9.800000	0.5	11.783250
9.808333	0.5	13.325500
9.816667	0.5	14.955375
9.825000	0.5	16.657875
9.833333	0.5	18.413375
9.841667	0.5	20.200125
9.850000	0.5	21.994375
9.858333	0.5	23.771250
9.866667	0.5	25.503625
9.875000	0.5	27.165250
9.883333	0.5	28.730000
9.891667	0.5	30.172375
9.900000	0.5	31.469000
9.908333	0.5	32.598500
9.916667	0.5	33.543625
9.925000	0.5	34.289750
9.933333	0.5	34.826250
9.941667	0.5	35.147125
9.950000	0.5	35.250000
9.958333	0.5	35.136875
9.966667	0.5	34.814000
9.975000	0.5	34.290125
9.983333	0.5	33.578375
9.991667	0.5	32.694375
10.000000	0.5	31.655875
10.008333	0.5	30.481875
10.016667	0.5	29.192625
10.025000	0.5	27.809500
10.033333	0.5	26.354375
10.041667	0.5	24.847750
10.050000	0.5	23.310250
10.058333	0.5	21.761250
10.066667	0.5	20.218750
10.075000	0.5	18.697500
10.083333	0.5	17.212250
10.091667	0.5	15.775875
10.100000	0.5	14.397250
10.108333	0.5	13.085750
10.116667	0.5	11.847000
10.125000	0.5	10.684500
10.133333	0.5	9.601125
10.141667	0.5	8.598125
10.150000	0.5	7.674750
10.158333	0.5	6.829625
10.166667	0.5	6.060875
10.175000	0.5	5.365000
10.183333	0.5	4.738375
10.191667	0.5	4.176250
10.200000	0.5	3.674375
10.208333	0.5	3.228625
10.216667	0.5	2.833875
10.225000	0.5	2.485875
10.233333	0.5	2.180250
10.241667	0.5	1.912500
10.250000	0.5	1.677875
10.258333	0.5	1.473375
10.266667	0.5	1.295625
10.275000	0.5	1.141500
10.283333	0.5	1.007500
10.291667	0.5	0.891375
10.300000	0.5	0.791000
10.308333	0.5	0.704125
10.316667	0.5	0.628750
10.325000	0.5	0.563750
10.333333	0.5	0.507625
10.341667	0.5	0.458750
10.350000	0.5	0.415875
10.358333	0.5	0.378625
10.366667	0.5	0.346375
10.375000	0.5	0.317625
10.383333	0.5	0.292625
10.391667	0.5	0.270875
10.400000	0.5	0.252000
10.408333	0.5	0.235625
10.416667	0.5	0.220375
10.425000	0.5	0.206625
10.433333	0.5	0.194750
10.441667	0.5	0.184125
10.450000	0.5	0.174875
10.458333	0.5	0.166250
10.466667	0.5	0.158750
10.475000	0.5	0.151500
10.483333	0.5	0.145125
10.491667	0.5	0.139625
10.500000	0.5	0.134625
10.508333	0.5	0.129875
10.516667	0.5	0.125500
10.525000	0.5	0.121875
10.533333	0.5	0.118625
10.541667	0.5	0.116000
10.550000	0.5	0.112875
10.558333	0.5	0.110625
10.566667	0.5	0.108500
10.575000	0.5	0.106625
10.583333	0.5	0.104750
10.591667	0.5	0.103000
10.600000	0.5	0.102000
10.608333	0.5	0.100875
10.616667	0.5	0.099875
10.625000	0.5	0.098875
10.633333	0.5	0.098125
10.641667	0.5	0.097625
10.650000	0.5	0.097000
10.658333	0.5	0.096750
10.666667	0.5	0.096375
10.675000	0.5	0.096250
10.683333	0.5	0.096125
10.691667	0.5	0.095875
10.700000	0.5	0.096000
10.708333	0.5	0.096375
10.716667	0.5	0.096375
10.725000	0.5	0.096750
10.733333	0.5	0.097625
10.741667	0.5	0.098125
10.750000	0.5	0.098625
10.758333	0.5	0.099125
10.766667	0.5	0.099375
10.775000	0.5	0.099375
10.783333	0.5	0.099500
10.791667	0.5	0.100250
10.800000	0.5	0.101000
10.808333	0.5	0.101750
10.816667	0.5	0.102375
10.825000	0.5	0.103375
10.833333	0.5	0.103750
10.841667	0.5	0.103875
10.850000	0.5	0.104250
10.858333	0.5	0.104625
10.866667	0.5	0.104500
10.875000	0.5	0.104875
10.883333	0.5	0.105000
10.891667	0.5	0.104750
10.900000	0.5	0.104125
10.908333	0.5	0.103750
10.916667	0.5	0.103250
10.925000	0.5	0.102375
10.933333	0.5	0.101875
10.941667	0.5	0.101500
10.950000	0.5	0.101000
10.958333	0.5	0.100000
10.966667	0.5	0.098625
10.975000	0.5	0.097625
10.983333	0.5	0.096875
10.991667	0.5	0.095875
11.000000	0.5	0.094875
11.008333	0.5	0.093875
11.016667	0.5	0.093125
11.025000	0.5	0.092125
11.033333	0.5	0.091500
11.041667	0.5	0.090125
11.050000	0.5	0.089125
11.058333	0.5	0.088000
11.066667	0.5	0.086500
11.075000	0.5	0.085500
11.083333	0.5	0.084625
11.091667	0.5	0.083875
11.100000	0.5	0.082750
11.108333	0.5	0.081875
11.116667	0.5	0.080625
11.125000	0.5	0.079500
11.133333	0.5	0.078500
11.141667	0.5	0.077375
11.150000	0.5	0.076500
11.158333	0.5	0.075250
11.166667	0.5	0.073875
11.175000	0.5	0.072250
11.183333	0.5	0.071125
11.191667	0.5	0.070125
11.200000	0.5	0.068625
11.208333	0.5	0.067625
11.216667	0.5	0.066625
11.225000	0.5	0.065625
11.233333	0.5	0.064625
11.241667	0.5	0.063750
11.250000	0.5	0.062875
11.258333	0.5	0.061500
11.266667	0.5	0.060625
11.275000	0.5	0.059875
11.283333	0.5	0.058875
11.291667	0.5	0.058125
11.300000	0.5	0.057250
11.308333	0.5	0.056125
11.316667	0.5	0.055000
11.325000	0.5	0.054375
11.333333	0.5	0.054000
11.341667	0.5	0.053000
11.350000	0.5	0.052500
11.358333	0.5	0.051750
11.366667	0.5	0.051250
11.375000	0.5	0.050250
11.383333	0.5	0.049750
11.391667	0.5	0.048750
11.400000	0.5	0.047875
11.408333	0.5	0.047375
11.416667	0.5	0.047000
11.425000	0.5	0.046375
11.433333	0.5	0.045750
11.441667	0.5	0.045500
11.450000	0.5	0.045375
11.458333	0.5	0.044750
11.466667	0.5	0.044375
11.475000	0.5	0.044125
11.483333	0.5	0.044000
11.491667	0.5	0.043750
11.500000	0.5	0.043375
11.508333	0.5	0.043375
11.516667	0.5	0.043250
11.525000	0.5	0.042750
11.533333	0.5	0.042500
11.541667	0.5	0.042000
11.550000	0.5	0.042250
11.558333	0.5	0.042250
11.566667	0.5	0.042375
11.575000	0.5	0.042125
11.583333	0.5	0.042000
11.591667	0.5	0.041375
11.600000	0.5	0.041125
11.608333	0.5	0.041125
11.616667	0.5	0.041375
11.625000	0.5	0.041000
11.633333	0.5	0.041125
11.641667	0.5	0.041125
11.650000	0.5	0.041250
11.658333	0.5	0.041000
11.666667	0.5	0.041375
11.675000	0.5	0.041500
11.683333	0.5	0.040875
11.691667	0.5	0.040750
11.700000	0.5	0.041000
11.708333	0.5	0.041250
11.716667	0.5	0.041250
11.725000	0.5	0.041500
11.733333	0.5	0.041375
11.741667	0.5	0.041625
11.750000	0.5	0.041750
11.758333	0.5	0.041875
11.766667	0.5	0.041750
11.775000	0.5	0.041875
11.783333	0.5	0.042125
11.791667	0.5	0.042250
11.800000	0.5	0.042375
11.808333	0.5	0.042125
11.816667	0.5	0.042000
11.825000	0.5	0.042250
11.833333	0.5	0.042500
11.841667	0.5	0.042625
11.850000	0.5	0.043125
11.858333	0.5	0.043000
11.866667	0.5	0.042750
11.875000	0.5	0.042750
11.883333	0.5	0.042750
11.891667	0.5	0.042875
11.900000	0.5	0.042875
11.908333	0.5	0.043125
11.916667	0.5	0.043375
11.925000	0.5	0.043500
11.933333	0.5	0.043625
11.941667	0.5	0.043625
11.950000	0.5	0.043625
11.958333	0.5	0.043500
11.966667	0.5	0.043250
11.975000	0.5	0.043000
11.983333	0.5	0.042625
11.991667	0.5	0.043125
12.000000	0.5	0.043125
12.008333	0.5	0.043625
12.016667	0.5	0.044000
12.025000	0.5	0.043625
12.033333	0.5	0.043625
12.041667	0.5	0.043500
12.050000	0.5	0.043875
12.058333	0.5	0.044375
12.066667	0.5	0.044000
12.075000	0.5	0.043625
12.083333	0.5	0.043000
12.091667	0.5	0.043250
12.100000	0.5	0.043250
12.108333	0.5	0.043625
12.116667	0.5	0.044000
12.125000	0.5	0.044000
12.133333	0.5	0.044125
12.141667	0.5	0.044375
12.150000	0.5	0.044500
12.158333	0.5	0.044500
12.166667	0.5	0.044500
12.175000	0.5	0.044625
12.183333	0.5	0.045250
12.191667	0.5	0.045500
12.200000	0.5	0.045125
12.208333	0.5	0.045125
12.216667	0.5	0.045500
12.225000	0.5	0.046250
12.233333	0.5	0.046625
12.241667	0.5	0.046750
12.250000	0.5	0.047125
12.258333	0.5	0.047500
12.266667	0.5	0.047375
12.275000	0.5	0.047125
12.283333	0.5	0.047375
12.291667	0.5	0.047750
12.300000	0.5	0.048125
12.308333	0.5	0.048500
12.316667	0.5	0.049000
12.325000	0.5	0.049250
12.333333	0.5	0.049750
12.341667	0.5	0.050375
12.350000	0.5	0.050500
12.358333	0.5	0.050750
12.366667	0.5	0.050875
12.375000	0.5	0.051125
12.383333	0.5	0.051625
12.391667	0.5	0.052250
12.400000	0.5	0.052125
12.408333	0.5	0.052000
12.416667	0.5	0.051875
12.425000	0.5	0.051625
12.433333	0.5	0.051750
12.441667	0.5	0.051875
12.450000	0.5	0.051750
12.458333	0.5	0.051625
12.466667	0.5	0.052000
12.475000	0.5	0.051625
12.483333	0.5	0.051250
12.491667	0.5	0.051000
12.500000	0.5	0.050750
12.508333	0.5	0.050000
12.516667	0.5	0.049250
12.525000	0.5	0.048875
12.533333	0.5	0.048750
12.541667	0.5	0.048125
12.550000	0.5	0.047375
12.558333	0.5	0.047250
12.566667	0.5	0.047000
12.575000	0.5	0.046875
12.583333	0.5	0.046500
12.591667	0.5	0.046125
12.600000	0.5	0.045375
12.608333	0.5	0.044375
12.616667	0.5	0.044000
12.625000	0.5	0.043500
12.633333	0.5	0.042875
12.641667	0.5	0.042375
12.650000	0.5	0.042000
12.658333	0.5	0.041125
12.666667	0.5	0.040750
12.675000	0.5	0.040125
12.683333	0.5	0.039875
12.691667	0.5	0.039375
12.700000	0.5	0.038875
12.708333	0.5	0.037875
12.716667	0.5	0.037375
12.725000	0.5	0.036750
12.733333	0.5	0.036125
12.741667	0.5	0.035500
12.750000	0.5	0.034750
12.758333	0.5	0.034125
12.766667	0.5	0.033125
12.775000	0.5	0.032500
12.783333	0.5	0.032000
12.791667	0.5	0.031500
12.800000	0.5	0.030625
12.808333	0.5	0.029875
12.816667	0.5	0.028875
12.825000	0.5	0.028375
12.833333	0.5	0.028000
12.841667	0.5	0.027625
12.850000	0.5	0.027250
12.858333	0.5	0.027375
12.866667	0.5	0.027125
12.875000	0.5	0.026500
12.883333	0.5	0.026125
12.891667	0.5	0.025625
12.900000	0.5	0.025125
12.908333	0.5	0.025000
12.916667	0.5	0.024750
12.925000	0.5	0.024125
12.933333	0.5	0.023875
12.941667	0.5	0.023875
12.950000	0.5	0.024250
12.958333	0.5	0.024125
12.966667	0.5	0.023875
12.975000	0.5	0.023500
12.983333	0.5	0.023500
12.991667	0.5	0.023000
13.000000	0.5	0.023000
13.008333	0.5	0.022750
13.016667	0.5	0.022125
13.025000	0.5	0.021875
13.033333	0.5	0.021750
13.041667	0.5	0.022000
13.050000	0.5	0.022000
13.058333	0.5	0.022000
13.066667	0.5	0.021750
13.075000	0.5	0.021500
13.083333	0.5	0.021375
13.091667	0.5	0.021375
13.100000	0.5	0.021625
13.108333	0.5	0.021500
13.116667	0.5	0.021250
13.125000	0.5	0.021250
13.133333	0.5	0.021375
13.141667	0.5	0.020875
13.150000	0.5	0.020750
13.158333	0.5	0.020625
13.166667	0.5	0.020625
13.175000	0.5	0.020750
13.183333	0.5	0.020625
13.191667	0.5	0.020500
13.200000	0.5	0.020625
13.208333	0.5	0.020375
13.216667	0.5	0.020125
13.225000	0.5	0.020000
13.233333	0.5	0.020000
13.241667	0.5	0.019625
13.250000	0.5	0.019875
13.258333	0.5	0.020125
13.266667	0.5	0.020125
13.275000	0.5	0.020000
13.283333	0.5	0.019625
13.291667	0.5	0.019000
13.300000	0.5	0.018875
13.308333	0.5	0.018625
13.316667	0.5	0.018500
13.325000	0.5	0.018625
13.333333	0.5	0.018875
13.341667	0.5	0.018875
13.350000	0.5	0.019125
13.358333	0.5	0.019500
13.366667	0.5	0.020000
13.375000	0.5	0.020375
13.383333	0.5	0.020625
13.391667	0.5	0.020750
13.400000	0.5	0.020375
13.408333	0.5	0.020375
13.416667	0.5	0.020750
13.425000	0.5	0.020750
13.433333	0.5	0.020875
13.441667	0.5	0.021125
13.450000	0.5	0.021750
13.458333	0.5	0.022250
13.466667	0.5	0.022500
13.475000	0.5	0.023125
13.483333	0.5	0.023500
13.491667	0.5	0.023750
13.500000	0.5	0.024500
13.508333	0.5	0.024875
13.516667	0.5	0.025500
13.525000	0.5	0.025875
13.533333	0.5	0.026250
13.541667	0.5	0.026750
13.550000	0.5	0.027375
13.558333	0.5	0.027750
13.566667	0.5	0.028375
13.575000	0.5	0.028500
13.583333	0.5	0.029000
13.591667	0.5	0.029375
13.600000	0.5	0.029875
13.608333	0.5	0.030125
13.616667	0.5	0.030375
13.625000	0.5	0.030375
13.633333	0.5	0.030500
13.641667	0.5	0.030500
13.650000	0.5	0.031000
13.658333	0.5	0.031375
13.666667	0.5	0.031750
13.675000	0.5	0.031875
13.683333	0.5	0.032000
13.691667	0.5	0.032750
13.700000	0.5	0.033125
13.708333	0.5	0.033750
13.716667	0.5	0.033875
13.725000	0.5	0.034000
13.733333	0.5	0.034375
13.741667	0.5	0.034750
13.750000	0.5	0.034875
13.758333	0.5	0.034750
13.766667	0.5	0.034750
13.775000	0.5	0.034375
13.783333	0.5	0.034625
13.791667	0.5	0.034750
13.800000	0.5	0.034625
13.808333	0.5	0.034750
13.816667	0.5	0.034875
13.825000	0.5	0.035000
13.833333	0.5	0.034875
13.841667	0.5	0.035000
13.850000	0.5	0.035250
13.858333	0.5	0.035250
13.866667	0.5	0.035250
13.875000	0.5	0.035250
13.883333	0.5	0.035125
13.891667	0.5	0.034875
13.900000	0.5	0.034500
13.908333	0.5	0.034500
13.916667	0.5	0.034750
13.925000	0.5	0.035000
13.933333	0.5	0.034750
13.941667	0.5	0.034750
13.950000	0.5	0.034750
13.958333	0.5	0.035000
13.966667	0.5	0.035125
13.975000	0.5	0.034875
13.983333	0.5	0.034875
13.991667	0.5	0.034875
14.000000	0.5	0.035000
14.008333	0.5	0.035375
14.016667	0.5	0.035000
14.025000	0.5	0.035250
14.033333	0.5	0.035125
14.041667	0.5	0.035125
14.050000	0.5	0.035125
14.058333	0.5	0.035000
14.066667	0.5	0.035125
14.075000	0.5	0.035125
14.083333	0.5	0.035000
14.091667	0.5	0.035125
14.100000	0.5	0.035000
14.108333	0.5	0.034875
14.116667	0.5	0.034875
14.125000	0.5	0.034625
14.133333	0.5	0.034375
14.141667	0.5	0.034625
14.150000	0.5	0.034625
14.158333	0.5	0.034500
14.166667	0.5	0.035125
14.175000	0.5	0.035375
14.183333	0.5	0.035000
14.191667	0.5	0.035000
14.200000	0.5	0.034750
14.208333	0.5	0.034875
14.216667	0.5	0.035250
14.225000	0.5	0.035375
14.233333	0.5	0.035375
14.241667	0.5	0.035375
14.250000	0.5	0.035125
14.258333	0.5	0.035125
14.266667	0.5	0.035375
14.275000	0.5	0.035625
14.283333	0.5	0.035375
14.291667	0.5	0.035875
14.300000	0.5	0.036000
14.308333	0.5	0.036125
14.316667	0.5	0.036500
14.325000	0.5	0.036500
14.333333	0.5	0.036875
14.341667	0.5	0.037250
14.350000	0.5	0.037750
14.358333	0.5	0.038000
14.366667	0.5	0.038625
14.375000	0.5	0.038625
14.383333	0.5	0.039625
14.391667	0.5	0.040125
14.400000	0.5	0.040375
14.408333	0.5	0.040625
14.416667	0.5	0.041000
14.425000	0.5	0.041375
14.433333	0.5	0.041875
14.441667	0.5	0.042250
14.450000	0.5	0.042625
14.458333	0.5	0.042500
14.466667	0.5	0.042625
14.475000	0.5	0.042875
14.483333	0.5	0.043125
14.491667	0.5	0.043000
14.500000	0.5	0.043500
14.508333	0.5	0.044000
14.516667	0.5	0.044000
14.525000	0.5	0.044000
14.533333	0.5	0.044000
14.541667	0.5	0.043875
14.550000	0.5	0.043500
14.558333	0.5	0.043375
14.566667	0.5	0.043375
14.575000	0.5	0.042750
14.583333	0.5	0.042375
14.591667	0.5	0.042250
14.600000	0.5	0.042000
14.608333	0.5	0.041875
14.616667	0.5	0.041875
14.625000	0.5	0.041500
14.633333	0.5	0.041500
14.641667	0.5	0.041125
14.650000	0.5	0.041375
14.658333	0.5	0.041500
14.666667	0.5	0.041250
14.675000	0.5	0.040750
14.683333	0.5	0.040625
14.691667	0.5	0.040500
14.700000	0.5	0.040375
14.708333	0.5	0.039750
14.716667	0.5	0.039500
14.725000	0.5	0.039500
14.733333	0.5	0.039375
14.741667	0.5	0.039125
14.750000	0.5	0.038750
14.758333	0.5	0.038375
14.766667	0.5	0.038000
14.775000	0.5	0.037875
14.783333	0.5	0.037500
14.791667	0.5	0.037125
14.800000	0.5	0.037000
14.808333	0.5	0.036750
14.816667	0.5	0.036250
14.825000	0.5	0.036500
14.833333	0.5	0.036625
14.841667	0.5	0.035750
14.850000	0.5	0.035750
14.858333	0.5	0.035875
14.866667	0.5	0.035875
14.875000	0.5	0.035875
14.883333	0.5	0.035875
14.891667	0.5	0.035375
14.900000	0.5	0.035125
14.908333	0.5	0.035375
14.916667	0.5	0.035375
14.925000	0.5	0.035125
14.933333	0.5	0.034625
14.941667	0.5	0.034625
14.950000	0.5	0.034625
14.958333	0.5	0.034500
14.966667	0.5	0.034375
14.975000	0.5	0.034375
14.983333	0.5	0.034250
14.991667	0.5	0.034750
15.000000	0.5	0.034750
15.008333	0.5	0.035000
15.016667	0.5	0.034750
15.025000	0.5	0.034125
15.033333	0.5	0.034000
15.041667	0.5	0.033875
15.050000	0.5	0.033750
15.058333	0.5	0.033750
15.066667	0.5	0.033750
15.075000	0.5	0.033625
15.083333	0.5	0.033375
15.091667	0.5	0.033625
15.100000	0.5	0.033625
15.108333	0.5	0.033250
15.116667	0.5	0.032875
15.125000	0.5	0.033250
15.133333	0.5	0.032625
15.141667	0.5	0.032125
15.150000	0.5	0.032000
15.158333	0.5	0.032125
15.166667	0.5	0.031500
15.175000	0.5	0.031000
15.183333	0.5	0.030875
15.191667	0.5	0.030625
15.200000	0.5	0.030125
15.208333	0.5	0.029500
15.216667	0.5	0.029125
15.225000	0.5	0.029125
15.233333	0.5	0.029000
15.241667	0.5	0.028500
15.250000	0.5	0.028125
15.258333	0.5	0.027375
15.266667	0.5	0.027125
15.275000	0.5	0.026500
15.283333	0.5	0.025625
15.291667	0.5	0.025000
15.300000	0.5	0.024500
15.308333	0.5	0.024000
15.316667	0.5	0.023375
15.325000	0.5	0.023125
15.333333	0.5	0.022375
15.341667	0.5	0.021875
15.350000	0.5	0.021625
15.358333	0.5	0.021375
15.366667	0.5	0.020750
15.375000	0.5	0.019750
15.383333	0.5	0.019625
15.391667	0.5	0.019250
15.400000	0.5	0.019000
15.408333	0.5	0.018625
15.416667	0.5	0.018750
15.425000	0.5	0.018250
15.433333	0.5	0.017875
15.441667	0.5	0.017500
15.450000	0.5	0.017125
15.458333	0.5	0.016625
15.466667	0.5	0.016750
15.475000	0.5	0.016625
15.483333	0.5	0.016750
15.491667	0.5	0.016500
15.500000	0.5	0.016250
15.508333	0.5	0.016500
15.516667	0.5	0.016875
15.525000	0.5	0.017125
15.533333	0.5	0.017375
15.541667	0.5	0.017625
15.550000	0.5	0.017125
15.558333	0.5	0.017125
15.566667	0.5	0.017125
15.575000	0.5	0.017500
15.583333	0.5	0.017500
15.591667	0.5	0.017250
15.600000	0.5	0.017500
15.608333	0.5	0.018125
15.616667	0.5	0.018000
15.625000	0.5	0.018000
15.633333	0.5	0.018250
15.641667	0.5	0.018000
15.650000	0.5	0.017875
15.658333	0.5	0.017875
15.666667	0.5	0.018375
15.675000	0.5	0.019000
15.683333	0.5	0.019000
15.691667	0.5	0.019000
15.700000	0.5	0.019000
15.708333	0.5	0.019250
15.716667	0.5	0.019125
15.725000	0.5	0.019125
15.733333	0.5	0.019375
15.741667	0.5	0.019875
15.750000	0.5	0.020375
15.758333	0.5	0.020250
15.766667	0.5	0.020000
15.775000	0.5	0.020000
15.783333	0.5	0.020250
15.791667	0.5	0.020500
15.800000	0.5	0.020250
15.808333	0.5	0.020375
15.816667	0.5	0.020625
15.825000	0.5	0.020500
15.833333	0.5	0.020750
15.841667	0.5	0.021000
15.850000	0.5	0.021125
15.858333	0.5	0.021000
15.866667	0.5	0.020875
15.875000	0.5	0.020750
15.883333	0.5	0.020875
15.891667	0.5	0.021375
15.900000	0.5	0.021500
15.908333	0.5	0.022125
15.916667	0.5	0.022250
15.925000	0.5	0.022875
15.933333	0.5	0.023000
15.941667	0.5	0.023250
15.950000	0.5	0.023500
15.958333	0.5	0.023750
15.966667	0.5	0.024125
15.975000	0.5	0.024250
15.983333	0.5	0.024625
15.991667	0.5	0.025125
16.000000	0.5	0.025250
16.008333	0.5	0.025625
16.016667	0.5	0.025625
16.025000	0.5	0.025750
16.033333	0.5	0.026125
16.041667	0.5	0.026625
16.050000	0.5	0.027000
16.058333	0.5	0.027250
16.066667	0.5	0.027000
16.075000	0.5	0.027125
16.083333	0.5	0.027625
16.091667	0.5	0.027875
16.100000	0.5	0.028125
16.108333	0.5	0.028750
16.116667	0.5	0.028875
16.125000	0.5	0.029375
16.133333	0.5	0.029625
16.141667	0.5	0.029750
16.150000	0.5	0.029750
16.158333	0.5	0.029750
16.166667	0.5	0.029875
16.175000	0.5	0.030125
16.183333	0.5	0.030125
16.191667	0.5	0.030000
16.200000	0.5	0.030500
16.208333	0.5	0.030625
16.216667	0.5	0.030875
16.225000	0.5	0.030750
16.233333	0.5	0.030875
16.241667	0.5	0.031375
16.250000	0.5	0.031750
16.258333	0.5	0.031750
16.266667	0.5	0.031750
16.275000	0.5	0.031750
16.283333	0.5	0.031500
16.291667	0.5	0.031500
16.300000	0.5	0.031625
16.308333	0.5	0.031250
16.316667	0.5	0.030750
16.325000	0.5	0.031000
16.333333	0.5	0.030875
16.341667	0.5	0.030875
16.350000	0.5	0.030625
16.358333	0.5	0.030250
16.366667	0.5	0.029875
16.375000	0.5	0.029500
16.383333	0.5	0.028625
16.391667	0.5	0.028125
16.400000	0.5	0.028125
16.408333	0.5	0.028250
16.416667	0.5	0.028250
16.425000	0.5	0.027875
16.433333	0.5	0.026875
16.441667	0.5	0.027000
16.450000	0.5	0.027000
16.458333	0.5	0.026500
16.466667	0.5	0.026000
16.475000	0.5	0.025875
16.483333	0.5	0.025250
16.491667	0.5	0.024875
16.500000	0.5	0.024375
16.508333	0.5	0.024250
16.516667	0.5	0.023875
16.525000	0.5	0.023625
16.533333	0.5	0.022875
16.541667	0.5	0.022750
16.550000	0.5	0.022250
16.558333	0.5	0.021625
16.566667	0.5	0.021125
16.575000	0.5	0.020875
16.583333	0.5	0.020875
16.591667	0.5	0.020750
16.600000	0.5	0.020500
16.608333	0.5	0.020250
16.616667	0.5	0.020375
16.625000	0.5	0.020375
16.633333	0.5	0.020375
16.641667	0.5	0.020125
16.650000	0.5	0.020250
16.658333	0.5	0.020500
16.666667	0.5	0.020375
16.675000	0.5	0.020000
16.683333	0.5	0.020125
16.691667	0.5	0.020500
16.700000	0.5	0.020250
16.708333	0.5	0.020375
16.716667	0.5	0.020625
16.725000	0.5	0.020500
16.733333	0.5	0.020750
16.741667	0.5	0.021000
16.750000	0.5	0.021125
16.758333	0.5	0.021375
16.766667	0.5	0.021625
16.775000	0.5	0.022000
16.783333	0.5	0.022375
16.791667	0.5	0.022875
16.800000	0.5	0.023500
16.808333	0.5	0.023875
16.816667	0.5	0.024250
16.825000	0.5	0.024750
16.833333	0.5	0.025625
16.841667	0.5	0.026000
16.850000	0.5	0.026125
16.858333	0.5	0.026875
16.866667	0.5	0.027000
16.875000	0.5	0.027375
16.883333	0.5	0.027750
16.891667	0.5	0.027500
16.900000	0.5	0.027875
16.908333	0.5	0.028125
16.916667	0.5	0.028750
16.925000	0.5	0.029000
16.933333	0.5	0.029375
16.941667	0.5	0.029250
16.950000	0.5	0.029250
16.958333	0.5	0.029375
16.966667	0.5	0.029500
16.975000	0.5	0.029875
16.983333	0.5	0.029500
16.991667	0.5	0.029625
17.000000	0.5	0.029375
17.008333	0.5	0.029500
17.016667	0.5	0.029375
17.025000	0.5	0.028875
17.033333	0.5	0.028375
17.041667	0.5	0.028000
17.050000	0.5	0.027625
17.058333	0.5	0.026750
17.066667	0.5	0.025875
17.075000	0.5	0.025250
17.083333	0.5	0.024375
17.091667	0.5	0.023250
17.100000	0.5	0.021750
17.108333	0.5	0.020375
17.116667	0.5	0.019000
17.125000	0.5	0.017125
17.133333	0.5	0.015125
17.141667	0.5	0.013000
17.150000	0.5	0.010625
17.158333	0.5	0.008125
17.166667	0.5	0.005250
17.175000	0.5	0.002125
17.183333	0.5	-0.000875
17.191667	0.5	-0.003625
17.200000	0.5	-0.007250
17.208333	0.5	-0.010875
17.216667	0.5	-0.014875
17.225000	0.5	-0.019000
17.233333	0.5	-0.023250
17.241667	0.5	-0.027625
17.250000	0.5	-0.031750
17.258333	0.5	-0.036125
17.266667	0.5	-0.040375
17.275000	0.5	-0.045000
17.283333	0.5	-0.048500
17.291667	0.5	-0.052250
17.300000	0.5	-0.055750
17.308333	0.5	-0.058750
17.316667	0.5	-0.061875
17.325000	0.5	-0.064625
17.333333	0.5	-0.066875
17.341667	0.5	-0.068500
17.350000	0.5	-0.070250
17.358333	0.5	-0.071000
17.366667	0.5	-0.071500
17.375000	0.5	-0.071375
17.383333	0.5	-0.070875
17.391667	0.5	-0.070000
17.400000	0.5	-0.068500
17.408333	0.5	-0.066375
17.416667	0.5	-0.064000
17.425000	0.5	-0.061625
17.433333	0.5	-0.059000
17.441667	0.5	-0.056250
17.450000	0.5	-0.053250
17.458333	0.5	-0.049500
17.466667	0.5	-0.046125
17.475000	0.5	-0.043000
17.483333	0.5	-0.039250
17.491667	0.5	-0.035500
17.500000	0.5	-0.032000
17.508333	0.5	-0.028500
17.516667	0.5	-0.025000
17.525000	0.5	-0.021625
17.533333	0.5	-0.018125
17.541667	0.5	-0.015000
17.550000	0.5	-0.012000
17.558333	0.5	-0.009000
17.566667	0.5	-0.006125
17.575000	0.5	-0.003250
17.583333	0.5	-0.000625
17.591667	0.5	0.001625
17.600000	0.5	0.003625
17.608333	0.5	0.005500
17.616667	0.5	0.007750
17.625000	0.5	0.009375
17.633333	0.5	0.010750
17.641667	0.5	0.012125
17.650000	0.5	0.013750
17.658333	0.5	0.015000
17.666667	0.5	0.015875
17.675000	0.5	0.017250
17.683333	0.5	0.018125
17.691667	0.5	0.019250
17.700000	0.5	0.020000
17.708333	0.5	0.020875
17.716667	0.5	0.021875
17.725000	0.5	0.022625
17.733333	0.5	0.024000
17.741667	0.5	0.025125
17.750000	0.5	0.026000
17.758333	0.5	0.027000
17.766667	0.5	0.027500
17.775000	0.5	0.027875
17.783333	0.5	0.028625
17.791667	0.5	0.029125
17.800000	0.5	0.029375
17.808333	0.5	0.029625
17.816667	0.5	0.030125
17.825000	0.5	0.030750
17.833333	0.5	0.031125
17.841667	0.5	0.031375
17.850000	0.5	0.031750
17.858333	0.5	0.031625
17.866667	0.5	0.032125
17.875000	0.5	0.032250
17.883333	0.5	0.032250
17.891667	0.5	0.032625
17.900000	0.5	0.032875
17.908333	0.5	0.033000
17.916667	0.5	0.033375
17.925000	0.5	0.033875
17.933333	0.5	0.033875
17.941667	0.5	0.034000
17.950000	0.5	0.034000
17.958333	0.5	0.034500
17.966667	0.5	0.034625
17.975000	0.5	0.034875
17.983333	0.5	0.034875
17.991667	0.5	0.034750
18.000000	0.5	0.034625
18.008333	0.5	0.034625
18.016667	0.5	0.034750
18.025000	0.5	0.034750
18.033333	0.5	0.034750
18.041667	0.5	0.034875
18.050000	0.5	0.034875
18.058333	0.5	0.035250
18.066667	0.5	0.035250
18.075000	0.5	0.035000
18.083333	0.5	0.035125
18.091667	0.5	0.035000
18.100000	0.5	0.034750
18.108333	0.5	0.034500
18.116667	0.5	0.034500
18.125000	0.5	0.034750
18.133333	0.5	0.034250
18.141667	0.5	0.033625
18.150000	0.5	0.033250
18.158333	0.5	0.032875
18.166667	0.5	0.032250
18.175000	0.5	0.031750
18.183333	0.5	0.031000
18.191667	0.5	0.030500
18.200000	0.5	0.030000
18.208333	0.5	0.029125
18.216667	0.5	0.028375
18.225000	0.5	0.027125
18.233333	0.5	0.026250
18.241667	0.5	0.025625
18.250000	0.5	0.024625
18.258333	0.5	0.022875
18.266667	0.5	0.021750
18.275000	0.5	0.020500
18.283333	0.5	0.018625
18.291667	0.5	0.016750
18.300000	0.5	0.015375
18.308333	0.5	0.013500
18.316667	0.5	0.011375
18.325000	0.5	0.009625
18.333333	0.5	0.007625
18.341667	0.5	0.005875
18.350000	0.5	0.004375
18.358333	0.5	0.002625
18.366667	0.5	0.000875
18.375000	0.5	-0.000500
18.383333	0.5	-0.001625
18.391667	0.5	-0.002875
18.400000	0.5	-0.004000
18.408333	0.5	-0.005000
18.416667	0.5	-0.005875
18.425000	0.5	-0.007000
18.433333	0.5	-0.007750
18.441667	0.5	-0.008625
18.450000	0.5	-0.009250
18.458333	0.5	-0.009500
18.466667	0.5	-0.009875
18.475000	0.5	-0.009625
18.483333	0.5	-0.009375
18.491667	0.5	-0.008875
18.500000	0.5	-0.008250
18.508333	0.5	-0.007500
18.516667	0.5	-0.007250
18.525000	0.5	-0.006750
18.533333	0.5	-0.005875
18.541667	0.5	-0.004875
18.550000	0.5	-0.004000
18.558333	0.5	-0.003250
18.566667	0.5	-0.002750
18.575000	0.5	-0.002000
18.583333	0.5	-0.001125
18.591667	0.5	-0.000375
18.600000	0.5	0.000125
18.608333	0.5	0.001000
18.616667	0.5	0.001500
18.625000	0.5	0.002125
18.633333	0.5	0.002375
18.641667	0.5	0.002875
18.650000	0.5	0.003250
18.658333	0.5	0.003500
18.666667	0.5	0.003500
18.675000	0.5	0.003375
18.683333	0.5	0.003750
18.691667	0.5	0.004375
18.700000	0.5	0.004625
18.708333	0.5	0.005000
18.716667	0.5	0.004875
18.725000	0.5	0.005125
18.733333	0.5	0.005750
18.741667	0.5	0.005500
18.750000	0.5	0.005375
18.758333	0.5	0.004500
18.766667	0.5	0.004500
18.775000	0.5	0.004250
18.783333	0.5	0.004250
18.791667	0.5	0.004125
18.800000	0.5	0.003625
18.808333	0.5	0.003750
18.816667	0.5	0.003250
18.825000	0.5	0.002875
18.833333	0.5	0.003000
18.841667	0.5	0.003000
18.850000	0.5	0.002750
18.858333	0.5	0.002750
18.866667	0.5	0.002750
18.875000	0.5	0.002500
18.883333	0.5	0.002500
18.891667	0.5	0.002250
18.900000	0.5	0.001875
18.908333	0.5	0.001875
18.916667	0.5	0.001625
18.925000	0.5	0.001375
18.933333	0.5	0.001500
18.941667	0.5	0.001000
18.950000	0.5	0.000750
18.958333	0.5	0.000750
18.966667	0.5	0.000500
18.975000	0.5	0.000625
18.983333	0.5	0.000750
18.991667	0.5	0.000625
19.000000	0.5	0.000500
19.008333	0.5	0.000750
19.016667	0.5	0.000625
19.025000	0.5	0.000500
19.033333	0.5	0.000625
19.041667	0.5	0.000500
19.050000	0.5	0.000875
19.058333	0.5	0.000750
19.066667	0.5	0.001000
19.075000	0.5	0.001375
19.083333	0.5	0.002000
19.091667	0.5	0.002375
19.100000	0.5	0.002625
19.108333	0.5	0.003000
19.116667	0.5	0.003000
19.125000	0.5	0.003125
19.133333	0.5	0.003375
19.141667	0.5	0.003625
19.150000	0.5	0.004000
19.158333	0.5	0.004125
19.166667	0.5	0.004500
19.175000	0.5	0.004625
19.183333	0.5	0.004500
19.191667	0.5	0.004375
19.200000	0.5	0.004625
19.208333	0.5	0.004500
19.216667	0.5	0.004250
19.225000	0.5	0.004250
19.233333	0.5	0.004250
19.241667	0.5	0.004375
19.250000	0.5	0.004625
19.258333	0.5	0.004500
19.266667	0.5	0.004250
19.275000	0.5	0.004125
19.283333	0.5	0.004250
19.291667	0.5	0.004500
19.300000	0.5	0.004750
19.308333	0.5	0.004875
19.316667	0.5	0.004625
19.325000	0.5	0.004375
19.333333	0.5	0.003750
19.341667	0.5	0.003375
19.350000	0.5	0.003250
19.358333	0.5	0.003125
19.366667	0.5	0.002500
19.375000	0.5	0.002375
19.383333	0.5	0.002250
19.391667	0.5	0.001750
19.400000	0.5	0.001500
19.408333	0.5	0.001250
19.416667	0.5	0.000625
19.425000	0.5	0.000125
19.433333	0.5	0.000000
19.441667	0.5	-0.000625
19.450000	0.5	-0.001250
19.458333	0.5	-0.002000
19.466667	0.5	-0.002625
19.475000	0.5	-0.003625
19.483333	0.5	-0.004250
19.491667	0.5	-0.004875
19.500000	0.5	-0.005625
19.508333	0.5	-0.005625
19.516667	0.5	-0.006125
19.525000	0.5	-0.006750
19.533333	0.5	-0.007625
19.541667	0.5	-0.008250
19.550000	0.5	-0.008875
19.558333	0.5	-0.009250
19.566667	0.5	-0.009625
19.575000	0.5	-0.010000
19.583333	0.5	-0.010750
19.591667	0.5	-0.011000
19.600000	0.5	-0.011375
19.608333	0.5	-0.012000
19.616667	0.5	-0.012750
19.625000	0.5	-0.013000
19.633333	0.5	-0.013500
19.641667	0.5	-0.013625
19.650000	0.5	-0.013750
19.658333	0.5	-0.014000
19.666667	0.5	-0.014375
19.675000	0.5	-0.015000
19.683333	0.5	-0.015250
19.691667	0.5	-0.015625
19.700000	0.5	-0.015750
19.708333	0.5	-0.016000
19.716667	0.5	-0.016250
19.725000	0.5	-0.016500
19.733333	0.5	-0.016125
19.741667	0.5	-0.016750
19.750000	0.5	-0.016625
19.758333	0.5	-0.016500
19.766667	0.5	-0.016750
19.775000	0.5	-0.017125
19.783333	0.5	-0.017125
19.791667	0.5	-0.017000
19.800000	0.5	-0.017125
19.808333	0.5	-0.017500
19.816667	0.5	-0.017375
19.825000	0.5	-0.017125
19.833333	0.5	-0.016625
19.841667	0.5	-0.016125
19.850000	0.5	-0.015750
19.858333	0.5	-0.016000
19.866667	0.5	-0.015875
19.875000	0.5	-0.016250
19.883333	0.5	-0.016125
19.891667	0.5	-0.015875
19.900000	0.5	-0.015625
19.908333	0.5	-0.015125
19.916667	0.5	-0.014625
19.925000	0.5	-0.014750
19.933333	0.5	-0.014750
19.941667	0.5	-0.014750
19.950000	0.5	-0.014875
19.958333	0.5	-0.015000
19.966667	0.5	-0.015000
19.975000	0.5	-0.014750
19.983333	0.5	-0.014500
19.991667	0.5	-0.014500
20.000000	0.5	-0.014500
20.008333	0.5	-0.014125
20.016667	0.5	-0.014000
20.025000	0.5	-0.014125
20.033333	0.5	-0.014250
20.041667	0.5	-0.014375
20.050000	0.5	-0.014375
20.058333	0.5	-0.014375
20.066667	0.5	-0.014125
20.075000	0.5	-0.013750
20.083333	0.5	-0.013500
20.091667	0.5	-0.013375
20.100000	0.5	-0.013250
20.108333	0.5	-0.013250
20.116667	0.5	-0.013500
20.125000	0.5	-0.013500
20.133333	0.5	-0.013000
20.141667	0.5	-0.012750
20.150000	0.5	-0.013125
20.158333	0.5	-0.012750
20.166667	0.5	-0.012625
20.175000	0.5	-0.011875
20.183333	0.5	-0.011375
20.191667	0.5	-0.010750
20.200000	0.5	-0.010250
20.208333	0.5	-0.010250
20.216667	0.5	-0.010125
20.225000	0.5	-0.009750
20.233333	0.5	-0.009375
20.241667	0.5	-0.008375
20.250000	0.5	-0.007500
20.258333	0.5	-0.006750
20.266667	0.5	-0.005875
20.275000	0.5	-0.005250
20.283333	0.5	-0.004625
20.291667	0.5	-0.003625
20.300000	0.5	-0.002500
20.308333	0.5	-0.001375
20.316667	0.5	-0.000750
20.325000	0.5	0.000625
20.333333	0.5	0.001375
20.341667	0.5	0.002375
20.350000	0.5	0.003375
20.358333	0.5	0.004000
20.366667	0.5	0.004500
20.375000	0.5	0.005375
20.383333	0.5	0.006000
20.391667	0.5	0.006500
20.400000	0.5	0.007250
20.408333	0.5	0.008125
20.416667	0.5	0.008625
20.425000	0.5	0.009500
20.433333	0.5	0.010500
20.441667	0.5	0.011625
20.450000	0.5	0.012250
20.458333	0.5	0.013000
20.466667	0.5	0.013625
20.475000	0.5	0.014000
20.483333	0.5	0.014250
20.491667	0.5	0.014125
20.500000	0.5	0.014250
20.508333	0.5	0.014125
20.516667	0.5	0.014375
20.525000	0.5	0.014500
20.533333	0.5	0.014750
20.541667	0.5	0.014750
20.550000	0.5	0.014875
20.558333	0.5	0.014875
20.566667	0.5	0.015000
20.575000	0.5	0.014625
20.583333	0.5	0.014500
20.591667	0.5	0.014375
20.600000	0.5	0.014125
20.608333	0.5	0.014125
20.616667	0.5	0.014125
20.625000	0.5	0.013625
20.633333	0.5	0.013000
20.641667	0.5	0.012875
20.650000	0.5	0.012000
20.658333	0.5	0.011625
20.666667	0.5	0.011375
20.675000	0.5	0.011000
20.683333	0.5	0.010750
20.691667	0.5	0.010500
20.700000	0.5	0.010125
20.708333	0.5	0.009375
20.716667	0.5	0.008625
20.725000	0.5	0.007500
20.733333	0.5	0.007000
20.741667	0.5	0.006250
20.750000	0.5	0.005625
20.758333	0.5	0.005125
20.766667	0.5	0.004375
20.775000	0.5	0.004000
20.783333	0.5	0.003750
20.791667	0.5	0.003375
20.800000	0.5	0.002375
20.808333	0.5	0.001500
20.816667	0.5	0.000875
20.825000	0.5	0.000375
20.833333	0.5	-0.000125
20.841667	0.5	-0.001375
20.850000	0.5	-0.001375
20.858333	0.5	-0.001375
20.866667	0.5	-0.001750
20.875000	0.5	-0.002000
20.883333	0.5	-0.002250
20.891667	0.5	-0.002875
20.900000	0.5	-0.003500
20.908333	0.5	-0.004000
20.916667	0.5	-0.004250
20.925000	0.5	-0.004500
20.933333	0.5	-0.004625
20.941667	0.5	-0.005625
20.950000	0.5	-0.006250
20.958333	0.5	-0.006500
20.966667	0.5	-0.006750
20.975000	0.5	-0.007125
20.983333	0.5	-0.007125
20.991667	0.5	-0.007000
21.000000	0.5	-0.006875
21.008333	0.5	-0.006750
21.016667	0.5	-0.006625
21.025000	0.5	-0.007000
21.033333	0.5	-0.007000
21.041667	0.5	-0.007125
21.050000	0.5	-0.006875
21.058333	0.5	-0.006750
21.066667	0.5	-0.006500
21.075000	0.5	-0.006250
21.083333	0.5	-0.006000
21.091667	0.5	-0.006125
21.100000	0.5	-0.005875
21.108333	0.5	-0.005625
21.116667	0.5	-0.005500
21.125000	0.5	-0.005125
21.133333	0.5	-0.004375
21.141667	0.5	-0.004250
21.150000	0.5	-0.003750
21.158333	0.5	-0.003250
21.166667	0.5	-0.002750
21.175000	0.5	-0.001875
21.183333	0.5	-0.001375
21.191667	0.5	-0.000125
21.200000	0.5	0.001000
21.208333	0.5	0.002375
21.216667	0.5	0.003500
21.225000	0.5	0.004250
21.233333	0.5	0.005250
21.241667	0.5	0.005875
21.250000	0.5	0.007125
21.258333	0.5	0.008250
21.266667	0.5	0.009125
21.275000	0.5	0.009875
21.283333	0.5	0.010875
21.291667	0.5	0.012125
21.300000	0.5	0.013250
21.308333	0.5	0.014500
21.316667	0.5	0.015375
21.325000	0.5	0.016250
21.333333	0.5	0.017000
21.341667	0.5	0.018375
21.350000	0.5	0.019125
21.358333	0.5	0.019625
21.366667	0.5	0.020250
21.375000	0.5	0.021500
21.383333	0.5	0.022375
21.391667	0.5	0.023250
21.400000	0.5	0.023875
21.408333	0.5	0.024250
21.416667	0.5	0.025000
21.425000	0.5	0.025875
21.433333	0.5	0.026625
21.441667	0.5	0.027125
21.450000	0.5	0.027625
21.458333	0.5	0.028500
21.466667	0.5	0.028875
21.475000	0.5	0.029375
21.483333	0.5	0.029500
21.491667	0.5	0.029625
21.500000	0.5	0.029875
21.508333	0.5	0.030250
21.516667	0.5	0.030625
21.525000	0.5	0.031125
21.533333	0.5	0.031000
21.541667	0.5	0.031250
21.550000	0.5	0.031625
21.558333	0.5	0.032375
21.566667	0.5	0.032750
21.575000	0.5	0.033000
21.583333	0.5	0.032750
21.591667	0.5	0.032500
21.600000	0.5	0.032500
21.608333	0.5	0.032625
21.616667	0.5	0.032625
21.625000	0.5	0.032625
21.633333	0.5	0.032250
21.641667	0.5	0.031750
21.650000	0.5	0.031250
21.658333	0.5	0.031250
21.666667	0.5	0.031125
21.675000	0.5	0.030875
21.683333	0.5	0.031125
21.691667	0.5	0.031000
21.700000	0.5	0.031125
21.708333	0.5	0.031125
21.716667	0.5	0.030875
21.725000	0.5	0.030875
21.733333	0.5	0.030625
21.741667	0.5	0.029875
21.750000	0.5	0.029750
21.758333	0.5	0.029625
21.766667	0.5	0.029375
21.775000	0.5	0.029000
21.783333	0.5	0.028750
21.791667	0.5	0.028250
21.800000	0.5	0.027750
21.808333	0.5	0.027500
21.816667	0.5	0.027000
21.825000	0.5	0.026750
21.833333	0.5	0.026375
21.841667	0.5	0.026375
21.850000	0.5	0.026250
21.858333	0.5	0.025875
21.866667	0.5	0.025875
21.875000	0.5	0.025375
21.883333	0.5	0.025125
21.891667	0.5	0.025125
21.900000	0.5	0.024500
21.908333	0.5	0.024375
21.916667	0.5	0.024125
21.925000	0.5	0.023625
21.933333	0.5	0.023375
21.941667	0.5	0.023375
21.950000	0.5	0.023125
21.958333	0.5	0.023125
21.966667	0.5	0.022875
21.975000	0.5	0.022375
21.983333	0.5	0.021750
21.991667	0.5	0.021125
22.000000	0.5	0.020500
22.008333	0.5	0.020250
22.016667	0.5	0.020125
22.025000	0.5	0.020000
22.033333	0.5	0.019250
22.041667	0.5	0.018875
22.050000	0.5	0.018750
22.058333	0.5	0.018375
22.066667	0.5	0.018500
22.075000	0.5	0.018250
22.083333	0.5	0.018125
22.091667	0.5	0.018125
22.100000	0.5	0.018250
22.108333	0.5	0.018500
22.116667	0.5	0.018375
22.125000	0.5	0.017875
22.133333	0.5	0.017500
22.141667	0.5	0.017500
22.150000	0.5	0.017250
22.158333	0.5	0.016625
22.166667	0.5	0.016125
22.175000	0.5	0.016250
22.183333	0.5	0.016000
22.191667	0.5	0.015875
22.200000	0.5	0.015875
22.208333	0.5	0.015625
22.216667	0.5	0.015625
22.225000	0.5	0.015250
22.233333	0.5	0.015125
22.241667	0.5	0.015375
22.250000	0.5	0.015750
22.258333	0.5	0.016250
22.266667	0.5	0.016625
22.275000	0.5	0.016375
22.283333	0.5	0.016250
22.291667	0.5	0.016125
22.300000	0.5	0.017250
22.308333	0.5	0.017250
22.316667	0.5	0.017500
22.325000	0.5	0.017750
22.333333	0.5	0.017625
22.341667	0.5	0.017875
22.350000	0.5	0.018375
22.358333	0.5	0.018875
22.366667	0.5	0.019250
22.375000	0.5	0.020000
22.383333	0.5	0.020250
22.391667	0.5	0.020125
22.400000	0.5	0.020250
22.408333	0.5	0.020375
22.416667	0.5	0.020625
22.425000	0.5	0.020625
22.433333	0.5	0.020875
22.441667	0.5	0.021125
22.450000	0.5	0.021750
22.458333	0.5	0.021875
22.466667	0.5	0.021875
22.475000	0.5	0.022375
22.483333	0.5	0.022250
22.491667	0.5	0.022375
22.500000	0.5	0.022500
22.508333	0.5	0.022500
22.516667	0.5	0.023000
22.525000	0.5	0.023500
22.533333	0.5	0.023875
22.541667	0.5	0.024000
22.550000	0.5	0.024125
22.558333	0.5	0.024500
22.566667	0.5	0.024625
22.575000	0.5	0.024875
22.583333	0.5	0.024750
22.591667	0.5	0.024750
22.600000	0.5	0.024625
22.608333	0.5	0.024500
22.616667	0.5	0.024375
22.625000	0.5	0.024125
22.633333	0.5	0.024250
22.641667	0.5	0.024125
22.650000	0.5	0.023625
22.658333	0.5	0.023125
22.666667	0.5	0.022500
22.675000	0.5	0.021875
22.683333	0.5	0.021625
22.691667	0.5	0.021250
22.700000	0.5	0.020750
22.708333	0.5	0.020625
22.716667	0.5	0.020250
22.725000	0.5	0.019750
22.733333	0.5	0.018750
22.741667	0.5	0.018000
22.750000	0.5	0.017375
22.758333	0.5	0.016875
22.766667	0.5	0.016000
22.775000	0.5	0.015625
22.783333	0.5	0.015000
22.791667	0.5	0.014625
22.800000	0.5	0.014500
22.808333	0.5	0.014250
22.816667	0.5	0.013875
22.825000	0.5	0.013500
22.833333	0.5	0.012875
22.841667	0.5	0.012500
22.850000	0.5	0.012125
22.858333	0.5	0.012000
22.866667	0.5	0.011500
22.875000	0.5	0.011000
22.883333	0.5	0.011000
22.891667	0.5	0.011000
22.900000	0.5	0.011125
22.908333	0.5	0.011125
22.916667	0.5	0.011500
22.925000	0.5	0.011500
22.933333	0.5	0.011625
22.941667	0.5	0.011750
22.950000	0.5	0.011875
22.958333	0.5	0.011875
22.966667	0.5	0.012125
22.975000	0.5	0.012375
22.983333	0.5	0.012875
22.991667	0.5	0.013500
23.000000	0.5	0.013875
23.008333	0.5	0.014000
23.016667	0.5	0.014375
23.025000	0.5	0.015000
23.033333	0.5	0.015250
23.041667	0.5	0.015875
23.050000	0.5	0.016625
23.058333	0.5	0.017250
23.066667	0.5	0.017875
23.075000	0.5	0.017875
23.083333	0.5	0.018375
23.091667	0.5	0.018875
23.100000	0.5	0.019000
23.108333	0.5	0.019250
23.116667	0.5	0.019750
23.125000	0.5	0.020125
23.133333	0.5	0.020250
23.141667	0.5	0.020500
23.150000	0.5	0.020750
23.158333	0.5	0.020750
23.166667	0.5	0.021000
23.175000	0.5	0.021125
23.183333	0.5	0.020875
23.191667	0.5	0.021000
23.200000	0.5	0.021375
23.208333	0.5	0.021375
23.216667	0.5	0.021125
23.225000	0.5	0.021000
23.233333	0.5	0.021125
23.241667	0.5	0.021000
23.250000	0.5	0.021000
23.258333	0.5	0.020625
23.266667	0.5	0.020750
23.275000	0.5	0.021000
23.283333	0.5	0.021000
23.291667	0.5	0.021000
23.300000	0.5	0.021375
23.308333	0.5	0.021000
23.316667	0.5	0.021000
23.325000	0.5	0.020750
23.333333	0.5	0.020500
23.341667	0.5	0.020375
23.350000	0.5	0.020250
23.358333	0.5	0.020000
23.366667	0.5	0.020125
23.375000	0.5	0.020500
23.383333	0.5	0.020500
23.391667	0.5	0.020500
23.400000	0.5	0.020375
23.408333	0.5	0.020750
23.416667	0.5	0.021125
23.425000	0.5	0.021000
23.433333	0.5	0.020750
23.441667	0.5	0.020375
23.450000	0.5	0.020000
23.458333	0.5	0.020000
23.466667	0.5	0.019750
23.475000	0.5	0.020125
23.483333	0.5	0.019750
23.491667	0.5	0.020000
23.500000	0.5	0.020125
23.508333	0.5	0.020250
23.516667	0.5	0.020375
23.525000	0.5	0.020000
23.533333	0.5	0.019875
23.541667	0.5	0.019625
23.550000	0.5	0.019750
23.558333	0.5	0.020000
23.566667	0.5	0.019875
23.575000	0.5	0.019375
23.583333	0.5	0.019625
23.591667	0.5	0.019750
23.600000	0.5	0.020125
23.608333	0.5	0.020375
23.616667	0.5	0.021125
23.625000	0.5	0.021125
23.633333	0.5	0.021125
23.641667	0.5	0.021750
23.650000	0.5	0.022125
23.658333	0.5	0.022625
23.666667	0.5	0.022375
23.675000	0.5	0.022875
23.683333	0.5	0.023125
23.691667	0.5	0.023375
23.700000	0.5	0.023750
23.708333	0.5	0.024125
23.716667	0.5	0.024625
23.725000	0.5	0.024750
23.733333	0.5	0.025000
23.741667	0.5	0.025750
23.750000	0.5	0.025875
23.758333	0.5	0.025625
23.766667	0.5	0.025875
23.775000	0.5	0.026000
23.783333	0.5	0.026250
23.791667	0.5	0.026625
23.800000	0.5	0.027250
23.808333	0.5	0.027875
23.816667	0.5	0.028500
23.825000	0.5	0.028625
23.833333	0.5	0.029375
23.841667	0.5	0.029625
23.850000	0.5	0.030125
23.858333	0.5	0.030250
23.866667	0.5	0.031000
23.875000	0.5	0.031375
23.883333	0.5	0.031875
23.891667	0.5	0.032250
23.900000	0.5	0.032875
23.908333	0.5	0.033250
23.916667	0.5	0.034000
23.925000	0.5	0.034375
23.933333	0.5	0.034875
23.941667	0.5	0.036000
23.950000	0.5	0.036625
23.958333	0.5	0.037000
23.966667	0.5	0.037625
23.975000	0.5	0.037875
23.983333	0.5	0.038375
23.991667	0.5	0.038500
24.000000	0.5	0.039125
24.008333	0.5	0.039500
24.016667	0.5	0.039625
24.025000	0.5	0.040250
24.033333	0.5	0.040500
24.041667	0.5	0.041000
24.050000	0.5	0.041375
24.058333	0.5	0.042000
24.066667	0.5	0.042375
24.075000	0.5	0.042875
24.083333	0.5	0.043000
24.091667	0.5	0.043000
24.100000	0.5	0.043125
24.108333	0.5	0.042875
24.116667	0.5	0.043125
24.125000	0.5	0.043250
24.133333	0.5	0.043250
24.141667	0.5	0.043625
24.150000	0.5	0.043500
24.158333	0.5	0.043750
24.166667	0.5	0.044000
24.175000	0.5	0.043750
24.183333	0.5	0.043625
24.191667	0.5	0.043125
24.200000	0.5	0.042500
24.208333	0.5	0.042000
24.216667	0.5	0.042375
24.225000	0.5	0.042125
24.233333	0.5	0.041750
24.241667	0.5	0.041500
24.250000	0.5	0.040875
24.258333	0.5	0.040625
24.266667	0.5	0.040375
24.275000	0.5	0.040000
24.283333	0.5	0.039750
24.291667	0.5	0.039125
24.300000	0.5	0.038375
24.308333	0.5	0.038000
24.316667	0.5	0.037750
24.325000	0.5	0.037500
24.333333	0.5	0.037125
24.341667	0.5	0.036625
24.350000	0.5	0.036375
24.358333	0.5	0.036125
24.366667	0.5	0.035750
24.375000	0.5	0.035375
24.383333	0.5	0.034875
24.391667	0.5	0.034250
24.400000	0.5	0.033750
24.408333	0.5	0.033375
24.416667	0.5	0.033375
24.425000	0.5	0.033500
24.433333	0.5	0.033125
24.441667	0.5	0.032750
24.450000	0.5	0.032500
24.458333	0.5	0.032500
24.466667	0.5	0.032625
24.475000	0.5	0.032375
24.483333	0.5	0.032000
24.491667	0.5	0.032125
24.500000	0.5	0.032625
24.508333	0.5	0.032625
24.516667	0.5	0.032250
24.525000	0.5	0.032250
24.533333	0.5	0.032250
24.541667	0.5	0.032250
24.550000	0.5	0.031875
24.558333	0.5	0.031875
24.566667	0.5	0.032250
24.575000	0.5	0.032375
24.583333	0.5	0.032375
24.591667	0.5	0.032375
24.600000	0.5	0.032875
24.608333	0.5	0.032875
24.616667	0.5	0.032500
24.625000	0.5	0.032750
24.633333	0.5	0.032750
24.641667	0.5	0.032875
24.650000	0.5	0.032625
24.658333	0.5	0.033000
24.666667	0.5	0.032750
24.675000	0.5	0.032375
24.683333	0.5	0.032250
24.691667	0.5	0.032375
24.700000	0.5	0.032500
24.708333	0.5	0.032125
24.716667	0.5	0.032375
24.725000	0.5	0.031875
24.733333	0.5	0.031125
24.741667	0.5	0.031375
24.750000	0.5	0.031375
24.758333	0.5	0.030875
24.766667	0.5	0.030625
24.775000	0.5	0.030750
24.783333	0.5	0.030750
24.791667	0.5	0.030750
24.800000	0.5	0.030625
24.808333	0.5	0.030250
24.816667	0.5	0.030125
24.825000	0.5	0.030375
24.833333	0.5	0.030000
24.841667	0.5	0.030125
24.850000	0.5	0.029625
24.858333	0.5	0.029125
24.866667	0.5	0.029000
24.875000	0.5	0.028625
24.883333	0.5	0.029000
24.891667	0.5	0.029500
24.900000	0.5	0.029500
24.908333	0.5	0.029500
24.916667	0.5	0.029500
24.925000	0.5	0.029375
24.933333	0.5	0.029500
24.941667	0.5	0.029375
24.950000	0.5	0.029625
24.958333	0.5	0.029500
24.966667	0.5	0.029125
24.975000	0.5	0.028625
24.983333	0.5	0.028875
24.991667	0.5	0.029000
25.000000	0.5	0.029000
