# Supplementary material for: Dynamic character displacement among a pair of bacterial phyllosphere commensals in situ
Source: Nat Commun. 2022 May 20;13:2836. doi: 10.1038/s41467-022-30469-3 (PMC9123166; doi:10.1038/s41467-022-30469-3)
Supplement: Supplementary file 11 — Source Data [file 41467_2022_30469_MOESM11_ESM.zip › Source Data/Supplementary Figure 5/20 mM Pyruvate_std.txt]

File Path	chrom://marshall/Chromeleon7/HPLC_Ultimate_3000/Users/helucas/20200720_OrganicAcids_CCR_L257.seq/260.smp/RI_1.channel/RI_1.chm
Channel	RI_1

Injection Information:
Data Vault	Chromeleon7
Injection	20mM_std_Pyr
Injection Number	10
Position	RA8
Comment	
Processing Method	Quantitative
Instrument Method	20200525_Rezex_ROA_OrganicAcid_600uL_2500uM_H2SO4_50A_50D
Type	Calibration Standard
Status	Finished
Injection Date	7/20/2020
Injection Time	7:51:40 PM
Injection Volume (µl)	10.000
Dilution Factor	1.0000
Weight	1.0000

Chromatogram Data Information:
Time Min. (min)	0.000000
Time Max. (min)	25.000000
Data Points	3001
Detector	RI
Generating Data System	Chromeleon 7.2.5.9507
Exporting Data System	Chromeleon 7.2.8.0
Operator	Instrument Controller
Signal Quantity	Refractive 
Signal Unit	µRIU
Signal Min.	-4.034500
Signal Max.	13.322125
Channel	RI_1
Driver Name	RID520Driver.dll
Channel Type	Evaluation
Min. Step (s)	0.5
Max. Step (s)	0.5
Average Step (s)	0.5

Signal Parameter Information:
Signal Info	

Chromatogram Data:
Time (min)	Step (s)	Value (µRIU)
0.000000	n.a.	0.015125
0.008333	0.5	0.015250
0.016667	0.5	0.015250
0.025000	0.5	0.015250
0.033333	0.5	0.015000
0.041667	0.5	0.015375
0.050000	0.5	0.015125
0.058333	0.5	0.015000
0.066667	0.5	0.014875
0.075000	0.5	0.014500
0.083333	0.5	0.014375
0.091667	0.5	0.014125
0.100000	0.5	0.014750
0.108333	0.5	0.014625
0.116667	0.5	0.014375
0.125000	0.5	0.014375
0.133333	0.5	0.014250
0.141667	0.5	0.014125
0.150000	0.5	0.013750
0.158333	0.5	0.013500
0.166667	0.5	0.013125
0.175000	0.5	0.012625
0.183333	0.5	0.012375
0.191667	0.5	0.012000
0.200000	0.5	0.011875
0.208333	0.5	0.011500
0.216667	0.5	0.011250
0.225000	0.5	0.010750
0.233333	0.5	0.010500
0.241667	0.5	0.010125
0.250000	0.5	0.009750
0.258333	0.5	0.009375
0.266667	0.5	0.008875
0.275000	0.5	0.008500
0.283333	0.5	0.008250
0.291667	0.5	0.007500
0.300000	0.5	0.007250
0.308333	0.5	0.006875
0.316667	0.5	0.006125
0.325000	0.5	0.005625
0.333333	0.5	0.004875
0.341667	0.5	0.004500
0.350000	0.5	0.004000
0.358333	0.5	0.003500
0.366667	0.5	0.003125
0.375000	0.5	0.002875
0.383333	0.5	0.002500
0.391667	0.5	0.001625
0.400000	0.5	0.001125
0.408333	0.5	0.000375
0.416667	0.5	0.000000
0.425000	0.5	-0.000250
0.433333	0.5	-0.000875
0.441667	0.5	-0.001375
0.450000	0.5	-0.001875
0.458333	0.5	-0.002000
0.466667	0.5	-0.002750
0.475000	0.5	-0.003125
0.483333	0.5	-0.003500
0.491667	0.5	-0.003875
0.500000	0.5	-0.004625
0.508333	0.5	-0.005500
0.516667	0.5	-0.006125
0.525000	0.5	-0.006500
0.533333	0.5	-0.007125
0.541667	0.5	-0.008000
0.550000	0.5	-0.009125
0.558333	0.5	-0.009875
0.566667	0.5	-0.010500
0.575000	0.5	-0.011125
0.583333	0.5	-0.012125
0.591667	0.5	-0.013000
0.600000	0.5	-0.013750
0.608333	0.5	-0.014500
0.616667	0.5	-0.015375
0.625000	0.5	-0.016250
0.633333	0.5	-0.017000
0.641667	0.5	-0.018000
0.650000	0.5	-0.018750
0.658333	0.5	-0.019875
0.666667	0.5	-0.020750
0.675000	0.5	-0.021375
0.683333	0.5	-0.022000
0.691667	0.5	-0.022375
0.700000	0.5	-0.023375
0.708333	0.5	-0.024000
0.716667	0.5	-0.024500
0.725000	0.5	-0.024750
0.733333	0.5	-0.025500
0.741667	0.5	-0.026375
0.750000	0.5	-0.027250
0.758333	0.5	-0.028250
0.766667	0.5	-0.029000
0.775000	0.5	-0.029125
0.783333	0.5	-0.029000
0.791667	0.5	-0.029250
0.800000	0.5	-0.029625
0.808333	0.5	-0.029750
0.816667	0.5	-0.029875
0.825000	0.5	-0.030250
0.833333	0.5	-0.030250
0.841667	0.5	-0.030750
0.850000	0.5	-0.031250
0.858333	0.5	-0.031250
0.866667	0.5	-0.031500
0.875000	0.5	-0.031625
0.883333	0.5	-0.031250
0.891667	0.5	-0.030875
0.900000	0.5	-0.030625
0.908333	0.5	-0.030875
0.916667	0.5	-0.030875
0.925000	0.5	-0.030875
0.933333	0.5	-0.030750
0.941667	0.5	-0.030500
0.950000	0.5	-0.030000
0.958333	0.5	-0.029875
0.966667	0.5	-0.029625
0.975000	0.5	-0.029375
0.983333	0.5	-0.029250
0.991667	0.5	-0.029250
1.000000	0.5	-0.029250
1.008333	0.5	-0.029375
1.016667	0.5	-0.029000
1.025000	0.5	-0.029250
1.033333	0.5	-0.029375
1.041667	0.5	-0.029125
1.050000	0.5	-0.029125
1.058333	0.5	-0.029250
1.066667	0.5	-0.029250
1.075000	0.5	-0.029125
1.083333	0.5	-0.029250
1.091667	0.5	-0.029000
1.100000	0.5	-0.029000
1.108333	0.5	-0.028875
1.116667	0.5	-0.028750
1.125000	0.5	-0.028750
1.133333	0.5	-0.029125
1.141667	0.5	-0.029000
1.150000	0.5	-0.029250
1.158333	0.5	-0.029250
1.166667	0.5	-0.029500
1.175000	0.5	-0.030000
1.183333	0.5	-0.030500
1.191667	0.5	-0.031000
1.200000	0.5	-0.031125
1.208333	0.5	-0.031125
1.216667	0.5	-0.030875
1.225000	0.5	-0.031125
1.233333	0.5	-0.031750
1.241667	0.5	-0.032000
1.250000	0.5	-0.032500
1.258333	0.5	-0.032500
1.266667	0.5	-0.032625
1.275000	0.5	-0.033125
1.283333	0.5	-0.033625
1.291667	0.5	-0.033750
1.300000	0.5	-0.033875
1.308333	0.5	-0.034125
1.316667	0.5	-0.034625
1.325000	0.5	-0.034750
1.333333	0.5	-0.035125
1.341667	0.5	-0.035375
1.350000	0.5	-0.035625
1.358333	0.5	-0.035875
1.366667	0.5	-0.036375
1.375000	0.5	-0.036625
1.383333	0.5	-0.037000
1.391667	0.5	-0.037500
1.400000	0.5	-0.037625
1.408333	0.5	-0.037875
1.416667	0.5	-0.038375
1.425000	0.5	-0.038750
1.433333	0.5	-0.039125
1.441667	0.5	-0.039250
1.450000	0.5	-0.039375
1.458333	0.5	-0.039500
1.466667	0.5	-0.040125
1.475000	0.5	-0.040375
1.483333	0.5	-0.040500
1.491667	0.5	-0.040750
1.500000	0.5	-0.041375
1.508333	0.5	-0.041875
1.516667	0.5	-0.042375
1.525000	0.5	-0.042875
1.533333	0.5	-0.043125
1.541667	0.5	-0.043500
1.550000	0.5	-0.043250
1.558333	0.5	-0.043000
1.566667	0.5	-0.042875
1.575000	0.5	-0.043125
1.583333	0.5	-0.043625
1.591667	0.5	-0.044000
1.600000	0.5	-0.044250
1.608333	0.5	-0.044750
1.616667	0.5	-0.044875
1.625000	0.5	-0.045125
1.633333	0.5	-0.045250
1.641667	0.5	-0.045875
1.650000	0.5	-0.046125
1.658333	0.5	-0.046500
1.666667	0.5	-0.047125
1.675000	0.5	-0.047125
1.683333	0.5	-0.047125
1.691667	0.5	-0.047375
1.700000	0.5	-0.047750
1.708333	0.5	-0.048125
1.716667	0.5	-0.048375
1.725000	0.5	-0.048125
1.733333	0.5	-0.048000
1.741667	0.5	-0.047875
1.750000	0.5	-0.047500
1.758333	0.5	-0.047875
1.766667	0.5	-0.047750
1.775000	0.5	-0.047875
1.783333	0.5	-0.047875
1.791667	0.5	-0.048000
1.800000	0.5	-0.048250
1.808333	0.5	-0.048375
1.816667	0.5	-0.048000
1.825000	0.5	-0.048125
1.833333	0.5	-0.048250
1.841667	0.5	-0.047875
1.850000	0.5	-0.047750
1.858333	0.5	-0.047625
1.866667	0.5	-0.047250
1.875000	0.5	-0.047000
1.883333	0.5	-0.047250
1.891667	0.5	-0.047500
1.900000	0.5	-0.047125
1.908333	0.5	-0.047250
1.916667	0.5	-0.047375
1.925000	0.5	-0.047500
1.933333	0.5	-0.047750
1.941667	0.5	-0.048000
1.950000	0.5	-0.047875
1.958333	0.5	-0.047750
1.966667	0.5	-0.047875
1.975000	0.5	-0.047750
1.983333	0.5	-0.047875
1.991667	0.5	-0.047750
2.000000	0.5	-0.047875
2.008333	0.5	-0.048000
2.016667	0.5	-0.047875
2.025000	0.5	-0.048250
2.033333	0.5	-0.048625
2.041667	0.5	-0.048500
2.050000	0.5	-0.049125
2.058333	0.5	-0.049500
2.066667	0.5	-0.049875
2.075000	0.5	-0.050000
2.083333	0.5	-0.050000
2.091667	0.5	-0.050250
2.100000	0.5	-0.050625
2.108333	0.5	-0.051125
2.116667	0.5	-0.051500
2.125000	0.5	-0.051750
2.133333	0.5	-0.051750
2.141667	0.5	-0.051875
2.150000	0.5	-0.051750
2.158333	0.5	-0.051875
2.166667	0.5	-0.052125
2.175000	0.5	-0.052625
2.183333	0.5	-0.052625
2.191667	0.5	-0.052625
2.200000	0.5	-0.053125
2.208333	0.5	-0.053250
2.216667	0.5	-0.053625
2.225000	0.5	-0.053625
2.233333	0.5	-0.053625
2.241667	0.5	-0.053250
2.250000	0.5	-0.053125
2.258333	0.5	-0.053000
2.266667	0.5	-0.052750
2.275000	0.5	-0.052750
2.283333	0.5	-0.052625
2.291667	0.5	-0.052625
2.300000	0.5	-0.052750
2.308333	0.5	-0.052625
2.316667	0.5	-0.052125
2.325000	0.5	-0.052000
2.333333	0.5	-0.052000
2.341667	0.5	-0.052125
2.350000	0.5	-0.051750
2.358333	0.5	-0.051250
2.366667	0.5	-0.050875
2.375000	0.5	-0.050375
2.383333	0.5	-0.049875
2.391667	0.5	-0.049625
2.400000	0.5	-0.049250
2.408333	0.5	-0.048875
2.416667	0.5	-0.048750
2.425000	0.5	-0.048375
2.433333	0.5	-0.047750
2.441667	0.5	-0.047875
2.450000	0.5	-0.047375
2.458333	0.5	-0.046875
2.466667	0.5	-0.046750
2.475000	0.5	-0.046125
2.483333	0.5	-0.045625
2.491667	0.5	-0.045375
2.500000	0.5	-0.045250
2.508333	0.5	-0.044875
2.516667	0.5	-0.044875
2.525000	0.5	-0.044875
2.533333	0.5	-0.044500
2.541667	0.5	-0.044375
2.550000	0.5	-0.044000
2.558333	0.5	-0.043750
2.566667	0.5	-0.043750
2.575000	0.5	-0.043625
2.583333	0.5	-0.043500
2.591667	0.5	-0.043000
2.600000	0.5	-0.042375
2.608333	0.5	-0.041750
2.616667	0.5	-0.041750
2.625000	0.5	-0.041625
2.633333	0.5	-0.041625
2.641667	0.5	-0.041750
2.650000	0.5	-0.041500
2.658333	0.5	-0.041000
2.666667	0.5	-0.041000
2.675000	0.5	-0.041375
2.683333	0.5	-0.041000
2.691667	0.5	-0.041000
2.700000	0.5	-0.040875
2.708333	0.5	-0.040875
2.716667	0.5	-0.040625
2.725000	0.5	-0.040375
2.733333	0.5	-0.040500
2.741667	0.5	-0.041000
2.750000	0.5	-0.040875
2.758333	0.5	-0.040875
2.766667	0.5	-0.040750
2.775000	0.5	-0.041250
2.783333	0.5	-0.040750
2.791667	0.5	-0.040875
2.800000	0.5	-0.040625
2.808333	0.5	-0.040375
2.816667	0.5	-0.039875
2.825000	0.5	-0.039875
2.833333	0.5	-0.039750
2.841667	0.5	-0.039625
2.850000	0.5	-0.039625
2.858333	0.5	-0.039625
2.866667	0.5	-0.039125
2.875000	0.5	-0.038625
2.883333	0.5	-0.038250
2.891667	0.5	-0.038375
2.900000	0.5	-0.038250
2.908333	0.5	-0.038125
2.916667	0.5	-0.037750
2.925000	0.5	-0.037750
2.933333	0.5	-0.037250
2.941667	0.5	-0.036750
2.950000	0.5	-0.036500
2.958333	0.5	-0.036500
2.966667	0.5	-0.036250
2.975000	0.5	-0.036250
2.983333	0.5	-0.036500
2.991667	0.5	-0.036250
3.000000	0.5	-0.036250
3.008333	0.5	-0.035750
3.016667	0.5	-0.035625
3.025000	0.5	-0.035125
3.033333	0.5	-0.035250
3.041667	0.5	-0.035125
3.050000	0.5	-0.034750
3.058333	0.5	-0.034375
3.066667	0.5	-0.034000
3.075000	0.5	-0.033875
3.083333	0.5	-0.033750
3.091667	0.5	-0.033750
3.100000	0.5	-0.033625
3.108333	0.5	-0.033375
3.116667	0.5	-0.033000
3.125000	0.5	-0.032625
3.133333	0.5	-0.032375
3.141667	0.5	-0.032250
3.150000	0.5	-0.031250
3.158333	0.5	-0.030625
3.166667	0.5	-0.030250
3.175000	0.5	-0.030250
3.183333	0.5	-0.030000
3.191667	0.5	-0.029875
3.200000	0.5	-0.029500
3.208333	0.5	-0.029625
3.216667	0.5	-0.029250
3.225000	0.5	-0.028750
3.233333	0.5	-0.028500
3.241667	0.5	-0.028375
3.250000	0.5	-0.028000
3.258333	0.5	-0.028000
3.266667	0.5	-0.028000
3.275000	0.5	-0.027875
3.283333	0.5	-0.027375
3.291667	0.5	-0.027375
3.300000	0.5	-0.027125
3.308333	0.5	-0.027000
3.316667	0.5	-0.027000
3.325000	0.5	-0.026875
3.333333	0.5	-0.026375
3.341667	0.5	-0.026000
3.350000	0.5	-0.025625
3.358333	0.5	-0.025000
3.366667	0.5	-0.025000
3.375000	0.5	-0.024500
3.383333	0.5	-0.024125
3.391667	0.5	-0.023750
3.400000	0.5	-0.023625
3.408333	0.5	-0.023375
3.416667	0.5	-0.023125
3.425000	0.5	-0.022750
3.433333	0.5	-0.022375
3.441667	0.5	-0.021750
3.450000	0.5	-0.021375
3.458333	0.5	-0.021500
3.466667	0.5	-0.021500
3.475000	0.5	-0.021500
3.483333	0.5	-0.021125
3.491667	0.5	-0.021125
3.500000	0.5	-0.020875
3.508333	0.5	-0.020500
3.516667	0.5	-0.020375
3.525000	0.5	-0.019750
3.533333	0.5	-0.019625
3.541667	0.5	-0.019875
3.550000	0.5	-0.019250
3.558333	0.5	-0.018875
3.566667	0.5	-0.018750
3.575000	0.5	-0.018875
3.583333	0.5	-0.018500
3.591667	0.5	-0.018250
3.600000	0.5	-0.018625
3.608333	0.5	-0.018375
3.616667	0.5	-0.018500
3.625000	0.5	-0.018125
3.633333	0.5	-0.018500
3.641667	0.5	-0.018125
3.650000	0.5	-0.018500
3.658333	0.5	-0.018625
3.666667	0.5	-0.018625
3.675000	0.5	-0.019000
3.683333	0.5	-0.019250
3.691667	0.5	-0.019125
3.700000	0.5	-0.019375
3.708333	0.5	-0.019375
3.716667	0.5	-0.019500
3.725000	0.5	-0.019375
3.733333	0.5	-0.019750
3.741667	0.5	-0.020375
3.750000	0.5	-0.020625
3.758333	0.5	-0.021125
3.766667	0.5	-0.021250
3.775000	0.5	-0.021250
3.783333	0.5	-0.021375
3.791667	0.5	-0.021125
3.800000	0.5	-0.021625
3.808333	0.5	-0.022000
3.816667	0.5	-0.022375
3.825000	0.5	-0.022500
3.833333	0.5	-0.023125
3.841667	0.5	-0.023375
3.850000	0.5	-0.023875
3.858333	0.5	-0.023875
3.866667	0.5	-0.024125
3.875000	0.5	-0.024250
3.883333	0.5	-0.024625
3.891667	0.5	-0.025500
3.900000	0.5	-0.025875
3.908333	0.5	-0.026000
3.916667	0.5	-0.026250
3.925000	0.5	-0.026250
3.933333	0.5	-0.026875
3.941667	0.5	-0.027250
3.950000	0.5	-0.027625
3.958333	0.5	-0.028375
3.966667	0.5	-0.028625
3.975000	0.5	-0.029000
3.983333	0.5	-0.029500
3.991667	0.5	-0.030125
4.000000	0.5	-0.030750
4.008333	0.5	-0.030875
4.016667	0.5	-0.031250
4.025000	0.5	-0.031250
4.033333	0.5	-0.031500
4.041667	0.5	-0.032000
4.050000	0.5	-0.032500
4.058333	0.5	-0.032875
4.066667	0.5	-0.033375
4.075000	0.5	-0.033750
4.083333	0.5	-0.034500
4.091667	0.5	-0.034625
4.100000	0.5	-0.035000
4.108333	0.5	-0.034875
4.116667	0.5	-0.035000
4.125000	0.5	-0.035500
4.133333	0.5	-0.036125
4.141667	0.5	-0.036500
4.150000	0.5	-0.036875
4.158333	0.5	-0.037250
4.166667	0.5	-0.038000
4.175000	0.5	-0.038125
4.183333	0.5	-0.038125
4.191667	0.5	-0.038875
4.200000	0.5	-0.039000
4.208333	0.5	-0.039000
4.216667	0.5	-0.039375
4.225000	0.5	-0.039875
4.233333	0.5	-0.040000
4.241667	0.5	-0.040250
4.250000	0.5	-0.040250
4.258333	0.5	-0.040125
4.266667	0.5	-0.040500
4.275000	0.5	-0.040625
4.283333	0.5	-0.041125
4.291667	0.5	-0.041375
4.300000	0.5	-0.042000
4.308333	0.5	-0.042625
4.316667	0.5	-0.042500
4.325000	0.5	-0.042750
4.333333	0.5	-0.042875
4.341667	0.5	-0.043125
4.350000	0.5	-0.043500
4.358333	0.5	-0.043625
4.366667	0.5	-0.043625
4.375000	0.5	-0.043500
4.383333	0.5	-0.043375
4.391667	0.5	-0.043750
4.400000	0.5	-0.043625
4.408333	0.5	-0.043625
4.416667	0.5	-0.043375
4.425000	0.5	-0.043250
4.433333	0.5	-0.043250
4.441667	0.5	-0.043125
4.450000	0.5	-0.042750
4.458333	0.5	-0.042375
4.466667	0.5	-0.042375
4.475000	0.5	-0.042375
4.483333	0.5	-0.042250
4.491667	0.5	-0.042000
4.500000	0.5	-0.041750
4.508333	0.5	-0.041750
4.516667	0.5	-0.041750
4.525000	0.5	-0.041500
4.533333	0.5	-0.041000
4.541667	0.5	-0.040750
4.550000	0.5	-0.040250
4.558333	0.5	-0.039750
4.566667	0.5	-0.039500
4.575000	0.5	-0.039250
4.583333	0.5	-0.038750
4.591667	0.5	-0.038375
4.600000	0.5	-0.038125
4.608333	0.5	-0.037875
4.616667	0.5	-0.037375
4.625000	0.5	-0.037000
4.633333	0.5	-0.036875
4.641667	0.5	-0.036750
4.650000	0.5	-0.036750
4.658333	0.5	-0.036875
4.666667	0.5	-0.037250
4.675000	0.5	-0.037250
4.683333	0.5	-0.037250
4.691667	0.5	-0.037250
4.700000	0.5	-0.037125
4.708333	0.5	-0.037500
4.716667	0.5	-0.037500
4.725000	0.5	-0.037250
4.733333	0.5	-0.037375
4.741667	0.5	-0.037375
4.750000	0.5	-0.037375
4.758333	0.5	-0.037625
4.766667	0.5	-0.038000
4.775000	0.5	-0.038500
4.783333	0.5	-0.038875
4.791667	0.5	-0.039500
4.800000	0.5	-0.040000
4.808333	0.5	-0.040375
4.816667	0.5	-0.040750
4.825000	0.5	-0.041250
4.833333	0.5	-0.041875
4.841667	0.5	-0.042625
4.850000	0.5	-0.043375
4.858333	0.5	-0.044375
4.866667	0.5	-0.045125
4.875000	0.5	-0.045500
4.883333	0.5	-0.046125
4.891667	0.5	-0.046500
4.900000	0.5	-0.047375
4.908333	0.5	-0.048000
4.916667	0.5	-0.048625
4.925000	0.5	-0.049750
4.933333	0.5	-0.050125
4.941667	0.5	-0.051000
4.950000	0.5	-0.052000
4.958333	0.5	-0.053125
4.966667	0.5	-0.053750
4.975000	0.5	-0.054125
4.983333	0.5	-0.054500
4.991667	0.5	-0.055250
5.000000	0.5	-0.055750
5.008333	0.5	-0.056625
5.016667	0.5	-0.057000
5.025000	0.5	-0.057250
5.033333	0.5	-0.057625
5.041667	0.5	-0.058125
5.050000	0.5	-0.058750
5.058333	0.5	-0.058750
5.066667	0.5	-0.059375
5.075000	0.5	-0.059625
5.083333	0.5	-0.059625
5.091667	0.5	-0.059375
5.100000	0.5	-0.059625
5.108333	0.5	-0.059750
5.116667	0.5	-0.059625
5.125000	0.5	-0.059250
5.133333	0.5	-0.059000
5.141667	0.5	-0.059000
5.150000	0.5	-0.058875
5.158333	0.5	-0.058625
5.166667	0.5	-0.058125
5.175000	0.5	-0.058250
5.183333	0.5	-0.058125
5.191667	0.5	-0.057875
5.200000	0.5	-0.057500
5.208333	0.5	-0.057000
5.216667	0.5	-0.056875
5.225000	0.5	-0.056125
5.233333	0.5	-0.055125
5.241667	0.5	-0.054375
5.250000	0.5	-0.053875
5.258333	0.5	-0.053250
5.266667	0.5	-0.052375
5.275000	0.5	-0.052125
5.283333	0.5	-0.051750
5.291667	0.5	-0.050750
5.300000	0.5	-0.049750
5.308333	0.5	-0.049000
5.316667	0.5	-0.048500
5.325000	0.5	-0.047625
5.333333	0.5	-0.046875
5.341667	0.5	-0.046250
5.350000	0.5	-0.045375
5.358333	0.5	-0.044500
5.366667	0.5	-0.043500
5.375000	0.5	-0.042750
5.383333	0.5	-0.041875
5.391667	0.5	-0.041000
5.400000	0.5	-0.040250
5.408333	0.5	-0.039500
5.416667	0.5	-0.038750
5.425000	0.5	-0.037875
5.433333	0.5	-0.036875
5.441667	0.5	-0.036375
5.450000	0.5	-0.035500
5.458333	0.5	-0.035000
5.466667	0.5	-0.034250
5.475000	0.5	-0.033750
5.483333	0.5	-0.032625
5.491667	0.5	-0.032125
5.500000	0.5	-0.031500
5.508333	0.5	-0.030750
5.516667	0.5	-0.030500
5.525000	0.5	-0.030000
5.533333	0.5	-0.029500
5.541667	0.5	-0.029125
5.550000	0.5	-0.028875
5.558333	0.5	-0.028750
5.566667	0.5	-0.028375
5.575000	0.5	-0.028000
5.583333	0.5	-0.027750
5.591667	0.5	-0.027250
5.600000	0.5	-0.027000
5.608333	0.5	-0.026625
5.616667	0.5	-0.026125
5.625000	0.5	-0.026250
5.633333	0.5	-0.026125
5.641667	0.5	-0.025750
5.650000	0.5	-0.025250
5.658333	0.5	-0.024750
5.666667	0.5	-0.024750
5.675000	0.5	-0.024500
5.683333	0.5	-0.024000
5.691667	0.5	-0.024000
5.700000	0.5	-0.024000
5.708333	0.5	-0.024000
5.716667	0.5	-0.024000
5.725000	0.5	-0.023625
5.733333	0.5	-0.023750
5.741667	0.5	-0.023625
5.750000	0.5	-0.023875
5.758333	0.5	-0.024125
5.766667	0.5	-0.024250
5.775000	0.5	-0.024125
5.783333	0.5	-0.024250
5.791667	0.5	-0.024250
5.800000	0.5	-0.024000
5.808333	0.5	-0.024000
5.816667	0.5	-0.024000
5.825000	0.5	-0.024250
5.833333	0.5	-0.024000
5.841667	0.5	-0.024375
5.850000	0.5	-0.024625
5.858333	0.5	-0.024750
5.866667	0.5	-0.025125
5.875000	0.5	-0.025625
5.883333	0.5	-0.026250
5.891667	0.5	-0.026625
5.900000	0.5	-0.027125
5.908333	0.5	-0.027625
5.916667	0.5	-0.027625
5.925000	0.5	-0.028000
5.933333	0.5	-0.028500
5.941667	0.5	-0.028750
5.950000	0.5	-0.029375
5.958333	0.5	-0.030250
5.966667	0.5	-0.031000
5.975000	0.5	-0.031250
5.983333	0.5	-0.031625
5.991667	0.5	-0.031625
6.000000	0.5	-0.032125
6.008333	0.5	-0.033000
6.016667	0.5	-0.033625
6.025000	0.5	-0.034125
6.033333	0.5	-0.035000
6.041667	0.5	-0.035500
6.050000	0.5	-0.035875
6.058333	0.5	-0.036250
6.066667	0.5	-0.036750
6.075000	0.5	-0.037000
6.083333	0.5	-0.037500
6.091667	0.5	-0.037875
6.100000	0.5	-0.038375
6.108333	0.5	-0.039125
6.116667	0.5	-0.039500
6.125000	0.5	-0.040250
6.133333	0.5	-0.040375
6.141667	0.5	-0.040750
6.150000	0.5	-0.041125
6.158333	0.5	-0.041875
6.166667	0.5	-0.042125
6.175000	0.5	-0.042375
6.183333	0.5	-0.042625
6.191667	0.5	-0.043000
6.200000	0.5	-0.043125
6.208333	0.5	-0.043000
6.216667	0.5	-0.043125
6.225000	0.5	-0.044000
6.233333	0.5	-0.044250
6.241667	0.5	-0.044500
6.250000	0.5	-0.044750
6.258333	0.5	-0.045125
6.266667	0.5	-0.045500
6.275000	0.5	-0.046000
6.283333	0.5	-0.046000
6.291667	0.5	-0.046125
6.300000	0.5	-0.046375
6.308333	0.5	-0.046375
6.316667	0.5	-0.046375
6.325000	0.5	-0.046500
6.333333	0.5	-0.047125
6.341667	0.5	-0.047375
6.350000	0.5	-0.047125
6.358333	0.5	-0.047375
6.366667	0.5	-0.047500
6.375000	0.5	-0.047750
6.383333	0.5	-0.047875
6.391667	0.5	-0.048125
6.400000	0.5	-0.048500
6.408333	0.5	-0.048750
6.416667	0.5	-0.049125
6.425000	0.5	-0.049375
6.433333	0.5	-0.048875
6.441667	0.5	-0.048625
6.450000	0.5	-0.048625
6.458333	0.5	-0.048875
6.466667	0.5	-0.049125
6.475000	0.5	-0.049250
6.483333	0.5	-0.049000
6.491667	0.5	-0.048875
6.500000	0.5	-0.049000
6.508333	0.5	-0.048875
6.516667	0.5	-0.048625
6.525000	0.5	-0.048125
6.533333	0.5	-0.048000
6.541667	0.5	-0.048000
6.550000	0.5	-0.047875
6.558333	0.5	-0.047500
6.566667	0.5	-0.047125
6.575000	0.5	-0.046750
6.583333	0.5	-0.046625
6.591667	0.5	-0.046375
6.600000	0.5	-0.046750
6.608333	0.5	-0.046750
6.616667	0.5	-0.046500
6.625000	0.5	-0.046125
6.633333	0.5	-0.045875
6.641667	0.5	-0.045875
6.650000	0.5	-0.045750
6.658333	0.5	-0.045875
6.666667	0.5	-0.045625
6.675000	0.5	-0.045500
6.683333	0.5	-0.045125
6.691667	0.5	-0.045125
6.700000	0.5	-0.045000
6.708333	0.5	-0.045125
6.716667	0.5	-0.045250
6.725000	0.5	-0.045875
6.733333	0.5	-0.046500
6.741667	0.5	-0.047000
6.750000	0.5	-0.048125
6.758333	0.5	-0.049500
6.766667	0.5	-0.051750
6.775000	0.5	-0.055125
6.783333	0.5	-0.059750
6.791667	0.5	-0.066625
6.800000	0.5	-0.076750
6.808333	0.5	-0.092250
6.816667	0.5	-0.114500
6.825000	0.5	-0.147500
6.833333	0.5	-0.196875
6.841667	0.5	-0.269250
6.850000	0.5	-0.372750
6.858333	0.5	-0.516500
6.866667	0.5	-0.707625
6.875000	0.5	-0.952000
6.883333	0.5	-1.249250
6.891667	0.5	-1.595125
6.900000	0.5	-1.977250
6.908333	0.5	-2.378500
6.916667	0.5	-2.776500
6.925000	0.5	-3.148750
6.933333	0.5	-3.473250
6.941667	0.5	-3.732875
6.950000	0.5	-3.915625
6.958333	0.5	-4.016000
6.966667	0.5	-4.034500
6.975000	0.5	-3.975875
6.983333	0.5	-3.850125
6.991667	0.5	-3.669750
7.000000	0.5	-3.447250
7.008333	0.5	-3.196625
7.016667	0.5	-2.929875
7.025000	0.5	-2.658000
7.033333	0.5	-2.389625
7.041667	0.5	-2.131250
7.050000	0.5	-1.888125
7.058333	0.5	-1.663625
7.066667	0.5	-1.459125
7.075000	0.5	-1.275500
7.083333	0.5	-1.111625
7.091667	0.5	-0.967875
7.100000	0.5	-0.842250
7.108333	0.5	-0.733750
7.116667	0.5	-0.640125
7.125000	0.5	-0.559375
7.133333	0.5	-0.490500
7.141667	0.5	-0.431750
7.150000	0.5	-0.381625
7.158333	0.5	-0.339625
7.166667	0.5	-0.303625
7.175000	0.5	-0.273250
7.183333	0.5	-0.247125
7.191667	0.5	-0.224875
7.200000	0.5	-0.205625
7.208333	0.5	-0.189625
7.216667	0.5	-0.175750
7.225000	0.5	-0.163875
7.233333	0.5	-0.153750
7.241667	0.5	-0.144500
7.250000	0.5	-0.136125
7.258333	0.5	-0.128500
7.266667	0.5	-0.121375
7.275000	0.5	-0.115375
7.283333	0.5	-0.109875
7.291667	0.5	-0.105500
7.300000	0.5	-0.101000
7.308333	0.5	-0.097125
7.316667	0.5	-0.093375
7.325000	0.5	-0.089500
7.333333	0.5	-0.085875
7.341667	0.5	-0.082500
7.350000	0.5	-0.079375
7.358333	0.5	-0.076500
7.366667	0.5	-0.073375
7.375000	0.5	-0.070750
7.383333	0.5	-0.068250
7.391667	0.5	-0.065875
7.400000	0.5	-0.063875
7.408333	0.5	-0.061875
7.416667	0.5	-0.059875
7.425000	0.5	-0.058250
7.433333	0.5	-0.056625
7.441667	0.5	-0.054500
7.450000	0.5	-0.052625
7.458333	0.5	-0.050875
7.466667	0.5	-0.049625
7.475000	0.5	-0.048000
7.483333	0.5	-0.047125
7.491667	0.5	-0.046000
7.500000	0.5	-0.044875
7.508333	0.5	-0.044250
7.516667	0.5	-0.043875
7.525000	0.5	-0.043250
7.533333	0.5	-0.042500
7.541667	0.5	-0.042000
7.550000	0.5	-0.041375
7.558333	0.5	-0.041375
7.566667	0.5	-0.040875
7.575000	0.5	-0.040625
7.583333	0.5	-0.040000
7.591667	0.5	-0.039625
7.600000	0.5	-0.039250
7.608333	0.5	-0.039000
7.616667	0.5	-0.039125
7.625000	0.5	-0.038625
7.633333	0.5	-0.038000
7.641667	0.5	-0.037625
7.650000	0.5	-0.037500
7.658333	0.5	-0.036625
7.666667	0.5	-0.036000
7.675000	0.5	-0.035250
7.683333	0.5	-0.034125
7.691667	0.5	-0.033000
7.700000	0.5	-0.031375
7.708333	0.5	-0.030125
7.716667	0.5	-0.028250
7.725000	0.5	-0.025625
7.733333	0.5	-0.022250
7.741667	0.5	-0.018125
7.750000	0.5	-0.013125
7.758333	0.5	-0.007750
7.766667	0.5	-0.001250
7.775000	0.5	0.006000
7.783333	0.5	0.014250
7.791667	0.5	0.023250
7.800000	0.5	0.033125
7.808333	0.5	0.043500
7.816667	0.5	0.053875
7.825000	0.5	0.064375
7.833333	0.5	0.075000
7.841667	0.5	0.084750
7.850000	0.5	0.093625
7.858333	0.5	0.101125
7.866667	0.5	0.107625
7.875000	0.5	0.112500
7.883333	0.5	0.115125
7.891667	0.5	0.116250
7.900000	0.5	0.115375
7.908333	0.5	0.113250
7.916667	0.5	0.109250
7.925000	0.5	0.103750
7.933333	0.5	0.096875
7.941667	0.5	0.089500
7.950000	0.5	0.082000
7.958333	0.5	0.073625
7.966667	0.5	0.065500
7.975000	0.5	0.057500
7.983333	0.5	0.049125
7.991667	0.5	0.041250
8.000000	0.5	0.033875
8.008333	0.5	0.027250
8.016667	0.5	0.021625
8.025000	0.5	0.016125
8.033333	0.5	0.011125
8.041667	0.5	0.006875
8.050000	0.5	0.003000
8.058333	0.5	-0.000250
8.066667	0.5	-0.003000
8.075000	0.5	-0.005500
8.083333	0.5	-0.008125
8.091667	0.5	-0.010500
8.100000	0.5	-0.012500
8.108333	0.5	-0.014000
8.116667	0.5	-0.015250
8.125000	0.5	-0.016375
8.133333	0.5	-0.017500
8.141667	0.5	-0.018375
8.150000	0.5	-0.019500
8.158333	0.5	-0.019875
8.166667	0.5	-0.020375
8.175000	0.5	-0.020375
8.183333	0.5	-0.020500
8.191667	0.5	-0.021250
8.200000	0.5	-0.021250
8.208333	0.5	-0.021250
8.216667	0.5	-0.021250
8.225000	0.5	-0.021375
8.233333	0.5	-0.021375
8.241667	0.5	-0.021625
8.250000	0.5	-0.021875
8.258333	0.5	-0.021875
8.266667	0.5	-0.021750
8.275000	0.5	-0.021500
8.283333	0.5	-0.021500
8.291667	0.5	-0.021375
8.300000	0.5	-0.021375
8.308333	0.5	-0.021375
8.316667	0.5	-0.020875
8.325000	0.5	-0.021125
8.333333	0.5	-0.021375
8.341667	0.5	-0.021125
8.350000	0.5	-0.020875
8.358333	0.5	-0.020625
8.366667	0.5	-0.020375
8.375000	0.5	-0.020250
8.383333	0.5	-0.020125
8.391667	0.5	-0.019750
8.400000	0.5	-0.019875
8.408333	0.5	-0.019375
8.416667	0.5	-0.019000
8.425000	0.5	-0.018750
8.433333	0.5	-0.019125
8.441667	0.5	-0.019000
8.450000	0.5	-0.019000
8.458333	0.5	-0.018625
8.466667	0.5	-0.018375
8.475000	0.5	-0.018375
8.483333	0.5	-0.017750
8.491667	0.5	-0.017375
8.500000	0.5	-0.017375
8.508333	0.5	-0.016625
8.516667	0.5	-0.016375
8.525000	0.5	-0.016125
8.533333	0.5	-0.016000
8.541667	0.5	-0.015625
8.550000	0.5	-0.015125
8.558333	0.5	-0.014500
8.566667	0.5	-0.013875
8.575000	0.5	-0.014000
8.583333	0.5	-0.013875
8.591667	0.5	-0.013500
8.600000	0.5	-0.013375
8.608333	0.5	-0.013250
8.616667	0.5	-0.012750
8.625000	0.5	-0.012500
8.633333	0.5	-0.012125
8.641667	0.5	-0.012125
8.650000	0.5	-0.012125
8.658333	0.5	-0.012250
8.666667	0.5	-0.012000
8.675000	0.5	-0.011750
8.683333	0.5	-0.011375
8.691667	0.5	-0.011625
8.700000	0.5	-0.011625
8.708333	0.5	-0.011875
8.716667	0.5	-0.012000
8.725000	0.5	-0.012125
8.733333	0.5	-0.011750
8.741667	0.5	-0.011750
8.750000	0.5	-0.011875
8.758333	0.5	-0.011750
8.766667	0.5	-0.012000
8.775000	0.5	-0.012125
8.783333	0.5	-0.012250
8.791667	0.5	-0.011875
8.800000	0.5	-0.012250
8.808333	0.5	-0.012500
8.816667	0.5	-0.012750
8.825000	0.5	-0.013125
8.833333	0.5	-0.013250
8.841667	0.5	-0.013250
8.850000	0.5	-0.014000
8.858333	0.5	-0.014375
8.866667	0.5	-0.014375
8.875000	0.5	-0.015125
8.883333	0.5	-0.015625
8.891667	0.5	-0.015625
8.900000	0.5	-0.016000
8.908333	0.5	-0.016000
8.916667	0.5	-0.016125
8.925000	0.5	-0.016500
8.933333	0.5	-0.017125
8.941667	0.5	-0.017625
8.950000	0.5	-0.017500
8.958333	0.5	-0.017625
8.966667	0.5	-0.018125
8.975000	0.5	-0.018625
8.983333	0.5	-0.019125
8.991667	0.5	-0.019250
9.000000	0.5	-0.019875
9.008333	0.5	-0.020375
9.016667	0.5	-0.020875
9.025000	0.5	-0.020875
9.033333	0.5	-0.021375
9.041667	0.5	-0.021625
9.050000	0.5	-0.021875
9.058333	0.5	-0.022125
9.066667	0.5	-0.022625
9.075000	0.5	-0.023125
9.083333	0.5	-0.023375
9.091667	0.5	-0.023875
9.100000	0.5	-0.024000
9.108333	0.5	-0.024125
9.116667	0.5	-0.024500
9.125000	0.5	-0.024625
9.133333	0.5	-0.024875
9.141667	0.5	-0.025125
9.150000	0.5	-0.025625
9.158333	0.5	-0.026000
9.166667	0.5	-0.026500
9.175000	0.5	-0.027125
9.183333	0.5	-0.027500
9.191667	0.5	-0.028000
9.200000	0.5	-0.028375
9.208333	0.5	-0.028375
9.216667	0.5	-0.028375
9.225000	0.5	-0.028125
9.233333	0.5	-0.028375
9.241667	0.5	-0.028500
9.250000	0.5	-0.028250
9.258333	0.5	-0.028125
9.266667	0.5	-0.028125
9.275000	0.5	-0.028125
9.283333	0.5	-0.027750
9.291667	0.5	-0.027250
9.300000	0.5	-0.026125
9.308333	0.5	-0.025000
9.316667	0.5	-0.023625
9.325000	0.5	-0.021625
9.333333	0.5	-0.019500
9.341667	0.5	-0.017000
9.350000	0.5	-0.014375
9.358333	0.5	-0.011125
9.366667	0.5	-0.007500
9.375000	0.5	-0.003500
9.383333	0.5	0.001125
9.391667	0.5	0.006375
9.400000	0.5	0.013125
9.408333	0.5	0.021125
9.416667	0.5	0.030125
9.425000	0.5	0.040250
9.433333	0.5	0.050750
9.441667	0.5	0.062875
9.450000	0.5	0.076875
9.458333	0.5	0.092875
9.466667	0.5	0.110750
9.475000	0.5	0.130750
9.483333	0.5	0.153625
9.491667	0.5	0.179500
9.500000	0.5	0.209250
9.508333	0.5	0.243125
9.516667	0.5	0.281750
9.525000	0.5	0.325625
9.533333	0.5	0.375750
9.541667	0.5	0.433000
9.550000	0.5	0.497625
9.558333	0.5	0.569875
9.566667	0.5	0.650750
9.575000	0.5	0.740875
9.583333	0.5	0.840500
9.591667	0.5	0.950125
9.600000	0.5	1.070000
9.608333	0.5	1.200500
9.616667	0.5	1.342000
9.625000	0.5	1.494875
9.633333	0.5	1.658000
9.641667	0.5	1.831750
9.650000	0.5	2.016375
9.658333	0.5	2.211000
9.666667	0.5	2.416000
9.675000	0.5	2.630125
9.683333	0.5	2.853875
9.691667	0.5	3.087125
9.700000	0.5	3.328500
9.708333	0.5	3.578000
9.716667	0.5	3.836000
9.725000	0.5	4.101375
9.733333	0.5	4.374125
9.741667	0.5	4.654125
9.750000	0.5	4.941375
9.758333	0.5	5.234625
9.766667	0.5	5.534250
9.775000	0.5	5.840250
9.783333	0.5	6.151750
9.791667	0.5	6.469000
9.800000	0.5	6.791625
9.808333	0.5	7.118875
9.816667	0.5	7.451000
9.825000	0.5	7.787125
9.833333	0.5	8.127625
9.841667	0.5	8.471250
9.850000	0.5	8.818625
9.858333	0.5	9.169375
9.866667	0.5	9.523250
9.875000	0.5	9.878875
9.883333	0.5	10.236250
9.891667	0.5	10.594625
9.900000	0.5	10.953375
9.908333	0.5	11.310625
9.916667	0.5	11.664625
9.925000	0.5	12.012875
9.933333	0.5	12.350375
9.941667	0.5	12.667625
9.950000	0.5	12.950250
9.958333	0.5	13.175375
9.966667	0.5	13.311750
9.975000	0.5	13.322125
9.983333	0.5	13.171375
9.991667	0.5	12.831000
10.000000	0.5	12.292000
10.008333	0.5	11.566125
10.016667	0.5	10.685750
10.025000	0.5	9.698375
10.033333	0.5	8.657375
10.041667	0.5	7.614000
10.050000	0.5	6.610875
10.058333	0.5	5.678375
10.066667	0.5	4.835625
10.075000	0.5	4.090375
10.083333	0.5	3.441875
10.091667	0.5	2.884625
10.100000	0.5	2.410750
10.108333	0.5	2.010750
10.116667	0.5	1.674875
10.125000	0.5	1.394250
10.133333	0.5	1.160750
10.141667	0.5	0.967125
10.150000	0.5	0.806750
10.158333	0.5	0.673750
10.166667	0.5	0.563875
10.175000	0.5	0.473250
10.183333	0.5	0.398750
10.191667	0.5	0.336875
10.200000	0.5	0.285875
10.208333	0.5	0.243875
10.216667	0.5	0.209125
10.225000	0.5	0.180125
10.233333	0.5	0.155750
10.241667	0.5	0.135750
10.250000	0.5	0.119125
10.258333	0.5	0.104750
10.266667	0.5	0.092250
10.275000	0.5	0.082125
10.283333	0.5	0.073125
10.291667	0.5	0.065500
10.300000	0.5	0.058875
10.308333	0.5	0.052500
10.316667	0.5	0.047250
10.325000	0.5	0.042875
10.333333	0.5	0.039125
10.341667	0.5	0.035375
10.350000	0.5	0.032375
10.358333	0.5	0.029750
10.366667	0.5	0.027375
10.375000	0.5	0.025125
10.383333	0.5	0.023250
10.391667	0.5	0.021375
10.400000	0.5	0.019625
10.408333	0.5	0.018375
10.416667	0.5	0.016625
10.425000	0.5	0.015250
10.433333	0.5	0.014250
10.441667	0.5	0.013250
10.450000	0.5	0.011875
10.458333	0.5	0.010750
10.466667	0.5	0.010125
10.475000	0.5	0.009250
10.483333	0.5	0.008000
10.491667	0.5	0.007250
10.500000	0.5	0.006875
10.508333	0.5	0.006125
10.516667	0.5	0.005125
10.525000	0.5	0.004000
10.533333	0.5	0.003125
10.541667	0.5	0.002750
10.550000	0.5	0.002375
10.558333	0.5	0.002375
10.566667	0.5	0.001875
10.575000	0.5	0.001375
10.583333	0.5	0.000750
10.591667	0.5	0.000375
10.600000	0.5	0.000125
10.608333	0.5	-0.000250
10.616667	0.5	-0.000625
10.625000	0.5	-0.001125
10.633333	0.5	-0.001750
10.641667	0.5	-0.001875
10.650000	0.5	-0.002125
10.658333	0.5	-0.002250
10.666667	0.5	-0.002500
10.675000	0.5	-0.002750
10.683333	0.5	-0.003000
10.691667	0.5	-0.002875
10.700000	0.5	-0.003250
10.708333	0.5	-0.003375
10.716667	0.5	-0.003500
10.725000	0.5	-0.004000
10.733333	0.5	-0.003875
10.741667	0.5	-0.004000
10.750000	0.5	-0.003875
10.758333	0.5	-0.003875
10.766667	0.5	-0.003750
10.775000	0.5	-0.004125
10.783333	0.5	-0.004125
10.791667	0.5	-0.004250
10.800000	0.5	-0.004500
10.808333	0.5	-0.004875
10.816667	0.5	-0.005000
10.825000	0.5	-0.005000
10.833333	0.5	-0.005250
10.841667	0.5	-0.005125
10.850000	0.5	-0.004750
10.858333	0.5	-0.004625
10.866667	0.5	-0.004625
10.875000	0.5	-0.004625
10.883333	0.5	-0.004750
10.891667	0.5	-0.005000
10.900000	0.5	-0.004750
10.908333	0.5	-0.004500
10.916667	0.5	-0.004125
10.925000	0.5	-0.004125
10.933333	0.5	-0.004250
10.941667	0.5	-0.004000
10.950000	0.5	-0.004250
10.958333	0.5	-0.003500
10.966667	0.5	-0.003375
10.975000	0.5	-0.003375
10.983333	0.5	-0.003250
10.991667	0.5	-0.003000
11.000000	0.5	-0.003125
11.008333	0.5	-0.003250
11.016667	0.5	-0.003375
11.025000	0.5	-0.003375
11.033333	0.5	-0.003000
11.041667	0.5	-0.003250
11.050000	0.5	-0.003375
11.058333	0.5	-0.003625
11.066667	0.5	-0.004125
11.075000	0.5	-0.004375
11.083333	0.5	-0.004375
11.091667	0.5	-0.004500
11.100000	0.5	-0.004625
11.108333	0.5	-0.004750
11.116667	0.5	-0.004750
11.125000	0.5	-0.005250
11.133333	0.5	-0.005500
11.141667	0.5	-0.005750
11.150000	0.5	-0.006375
11.158333	0.5	-0.006875
11.166667	0.5	-0.007750
11.175000	0.5	-0.007750
11.183333	0.5	-0.008125
11.191667	0.5	-0.008375
11.200000	0.5	-0.008500
11.208333	0.5	-0.009000
11.216667	0.5	-0.009875
11.225000	0.5	-0.010625
11.233333	0.5	-0.011250
11.241667	0.5	-0.011625
11.250000	0.5	-0.012250
11.258333	0.5	-0.013125
11.266667	0.5	-0.013375
11.275000	0.5	-0.013875
11.283333	0.5	-0.014500
11.291667	0.5	-0.015125
11.300000	0.5	-0.015750
11.308333	0.5	-0.016125
11.316667	0.5	-0.016750
11.325000	0.5	-0.017500
11.333333	0.5	-0.018125
11.341667	0.5	-0.018500
11.350000	0.5	-0.018875
11.358333	0.5	-0.019750
11.366667	0.5	-0.020000
11.375000	0.5	-0.020250
11.383333	0.5	-0.020375
11.391667	0.5	-0.020625
11.400000	0.5	-0.020750
11.408333	0.5	-0.020875
11.416667	0.5	-0.021250
11.425000	0.5	-0.021625
11.433333	0.5	-0.021625
11.441667	0.5	-0.021750
11.450000	0.5	-0.021875
11.458333	0.5	-0.022250
11.466667	0.5	-0.022250
11.475000	0.5	-0.022375
11.483333	0.5	-0.022375
11.491667	0.5	-0.022625
11.500000	0.5	-0.022500
11.508333	0.5	-0.022625
11.516667	0.5	-0.022250
11.525000	0.5	-0.022500
11.533333	0.5	-0.022250
11.541667	0.5	-0.022250
11.550000	0.5	-0.022125
11.558333	0.5	-0.021500
11.566667	0.5	-0.021250
11.575000	0.5	-0.021500
11.583333	0.5	-0.021125
11.591667	0.5	-0.021125
11.600000	0.5	-0.021250
11.608333	0.5	-0.021250
11.616667	0.5	-0.020750
11.625000	0.5	-0.020750
11.633333	0.5	-0.020625
11.641667	0.5	-0.020500
11.650000	0.5	-0.020500
11.658333	0.5	-0.020250
11.666667	0.5	-0.020125
11.675000	0.5	-0.020125
11.683333	0.5	-0.020375
11.691667	0.5	-0.020625
11.700000	0.5	-0.020875
11.708333	0.5	-0.020375
11.716667	0.5	-0.020125
11.725000	0.5	-0.020125
11.733333	0.5	-0.020000
11.741667	0.5	-0.020125
11.750000	0.5	-0.019750
11.758333	0.5	-0.019625
11.766667	0.5	-0.020000
11.775000	0.5	-0.020125
11.783333	0.5	-0.020375
11.791667	0.5	-0.020625
11.800000	0.5	-0.020750
11.808333	0.5	-0.021000
11.816667	0.5	-0.021000
11.825000	0.5	-0.021125
11.833333	0.5	-0.021000
11.841667	0.5	-0.021125
11.850000	0.5	-0.020500
11.858333	0.5	-0.020375
11.866667	0.5	-0.020625
11.875000	0.5	-0.020375
11.883333	0.5	-0.020125
11.891667	0.5	-0.020375
11.900000	0.5	-0.020250
11.908333	0.5	-0.020125
11.916667	0.5	-0.020625
11.925000	0.5	-0.020875
11.933333	0.5	-0.020875
11.941667	0.5	-0.020875
11.950000	0.5	-0.021250
11.958333	0.5	-0.021500
11.966667	0.5	-0.021625
11.975000	0.5	-0.021375
11.983333	0.5	-0.021375
11.991667	0.5	-0.021500
12.000000	0.5	-0.021500
12.008333	0.5	-0.022125
12.016667	0.5	-0.022250
12.025000	0.5	-0.022375
12.033333	0.5	-0.021875
12.041667	0.5	-0.022000
12.050000	0.5	-0.022250
12.058333	0.5	-0.022250
12.066667	0.5	-0.022250
12.075000	0.5	-0.022250
12.083333	0.5	-0.022750
12.091667	0.5	-0.023000
12.100000	0.5	-0.023375
12.108333	0.5	-0.023375
12.116667	0.5	-0.023500
12.125000	0.5	-0.023500
12.133333	0.5	-0.023625
12.141667	0.5	-0.023250
12.150000	0.5	-0.023125
12.158333	0.5	-0.023375
12.166667	0.5	-0.023375
12.175000	0.5	-0.023000
12.183333	0.5	-0.023000
12.191667	0.5	-0.023375
12.200000	0.5	-0.023250
12.208333	0.5	-0.023125
12.216667	0.5	-0.022875
12.225000	0.5	-0.022875
12.233333	0.5	-0.023000
12.241667	0.5	-0.023000
12.250000	0.5	-0.022875
12.258333	0.5	-0.022625
12.266667	0.5	-0.022750
12.275000	0.5	-0.022875
12.283333	0.5	-0.022500
12.291667	0.5	-0.022250
12.300000	0.5	-0.022250
12.308333	0.5	-0.022125
12.316667	0.5	-0.022125
12.325000	0.5	-0.022250
12.333333	0.5	-0.022375
12.341667	0.5	-0.022250
12.350000	0.5	-0.022000
12.358333	0.5	-0.022000
12.366667	0.5	-0.022375
12.375000	0.5	-0.022625
12.383333	0.5	-0.022625
12.391667	0.5	-0.022625
12.400000	0.5	-0.022625
12.408333	0.5	-0.022750
12.416667	0.5	-0.022625
12.425000	0.5	-0.023000
12.433333	0.5	-0.022625
12.441667	0.5	-0.022625
12.450000	0.5	-0.022500
12.458333	0.5	-0.022125
12.466667	0.5	-0.022375
12.475000	0.5	-0.022375
12.483333	0.5	-0.023125
12.491667	0.5	-0.023250
12.500000	0.5	-0.023250
12.508333	0.5	-0.023500
12.516667	0.5	-0.023750
12.525000	0.5	-0.023875
12.533333	0.5	-0.024250
12.541667	0.5	-0.024625
12.550000	0.5	-0.024625
12.558333	0.5	-0.025000
12.566667	0.5	-0.025125
12.575000	0.5	-0.025500
12.583333	0.5	-0.025625
12.591667	0.5	-0.026000
12.600000	0.5	-0.025875
12.608333	0.5	-0.025375
12.616667	0.5	-0.025375
12.625000	0.5	-0.025625
12.633333	0.5	-0.025750
12.641667	0.5	-0.025750
12.650000	0.5	-0.025375
12.658333	0.5	-0.025250
12.666667	0.5	-0.025375
12.675000	0.5	-0.026125
12.683333	0.5	-0.026250
12.691667	0.5	-0.026000
12.700000	0.5	-0.026250
12.708333	0.5	-0.026125
12.716667	0.5	-0.026125
12.725000	0.5	-0.026375
12.733333	0.5	-0.026125
12.741667	0.5	-0.025875
12.750000	0.5	-0.025875
12.758333	0.5	-0.025625
12.766667	0.5	-0.025500
12.775000	0.5	-0.025375
12.783333	0.5	-0.025125
12.791667	0.5	-0.025125
12.800000	0.5	-0.025250
12.808333	0.5	-0.025375
12.816667	0.5	-0.025750
12.825000	0.5	-0.025375
12.833333	0.5	-0.025625
12.841667	0.5	-0.025875
12.850000	0.5	-0.025750
12.858333	0.5	-0.025750
12.866667	0.5	-0.025625
12.875000	0.5	-0.025875
12.883333	0.5	-0.026125
12.891667	0.5	-0.026250
12.900000	0.5	-0.026875
12.908333	0.5	-0.027000
12.916667	0.5	-0.027125
12.925000	0.5	-0.027750
12.933333	0.5	-0.028125
12.941667	0.5	-0.028250
12.950000	0.5	-0.028375
12.958333	0.5	-0.028125
12.966667	0.5	-0.028500
12.975000	0.5	-0.028500
12.983333	0.5	-0.028875
12.991667	0.5	-0.029000
13.000000	0.5	-0.029125
13.008333	0.5	-0.029250
13.016667	0.5	-0.029500
13.025000	0.5	-0.029500
13.033333	0.5	-0.029500
13.041667	0.5	-0.029875
13.050000	0.5	-0.029625
13.058333	0.5	-0.029875
13.066667	0.5	-0.030125
13.075000	0.5	-0.030250
13.083333	0.5	-0.030500
13.091667	0.5	-0.030375
13.100000	0.5	-0.030500
13.108333	0.5	-0.031000
13.116667	0.5	-0.031000
13.125000	0.5	-0.030875
13.133333	0.5	-0.030750
13.141667	0.5	-0.030875
13.150000	0.5	-0.031125
13.158333	0.5	-0.031375
13.166667	0.5	-0.031750
13.175000	0.5	-0.031500
13.183333	0.5	-0.031750
13.191667	0.5	-0.032000
13.200000	0.5	-0.032000
13.208333	0.5	-0.032250
13.216667	0.5	-0.032375
13.225000	0.5	-0.032500
13.233333	0.5	-0.032375
13.241667	0.5	-0.032375
13.250000	0.5	-0.032625
13.258333	0.5	-0.032750
13.266667	0.5	-0.032500
13.275000	0.5	-0.032625
13.283333	0.5	-0.032875
13.291667	0.5	-0.032875
13.300000	0.5	-0.032625
13.308333	0.5	-0.032250
13.316667	0.5	-0.032500
13.325000	0.5	-0.032250
13.333333	0.5	-0.032250
13.341667	0.5	-0.032625
13.350000	0.5	-0.033125
13.358333	0.5	-0.033250
13.366667	0.5	-0.033000
13.375000	0.5	-0.033125
13.383333	0.5	-0.033375
13.391667	0.5	-0.033125
13.400000	0.5	-0.033125
13.408333	0.5	-0.033000
13.416667	0.5	-0.033125
13.425000	0.5	-0.033250
13.433333	0.5	-0.033750
13.441667	0.5	-0.033875
13.450000	0.5	-0.033875
13.458333	0.5	-0.034000
13.466667	0.5	-0.034125
13.475000	0.5	-0.034375
13.483333	0.5	-0.034750
13.491667	0.5	-0.034750
13.500000	0.5	-0.034250
13.508333	0.5	-0.034375
13.516667	0.5	-0.034500
13.525000	0.5	-0.034500
13.533333	0.5	-0.034750
13.541667	0.5	-0.034875
13.550000	0.5	-0.034750
13.558333	0.5	-0.034625
13.566667	0.5	-0.034625
13.575000	0.5	-0.034750
13.583333	0.5	-0.035000
13.591667	0.5	-0.035250
13.600000	0.5	-0.035625
13.608333	0.5	-0.035500
13.616667	0.5	-0.035125
13.625000	0.5	-0.035125
13.633333	0.5	-0.035500
13.641667	0.5	-0.035500
13.650000	0.5	-0.035375
13.658333	0.5	-0.035375
13.666667	0.5	-0.035500
13.675000	0.5	-0.035375
13.683333	0.5	-0.035750
13.691667	0.5	-0.035625
13.700000	0.5	-0.035375
13.708333	0.5	-0.035375
13.716667	0.5	-0.035625
13.725000	0.5	-0.036000
13.733333	0.5	-0.036500
13.741667	0.5	-0.036500
13.750000	0.5	-0.035875
13.758333	0.5	-0.035750
13.766667	0.5	-0.036250
13.775000	0.5	-0.036000
13.783333	0.5	-0.035875
13.791667	0.5	-0.035750
13.800000	0.5	-0.035875
13.808333	0.5	-0.035875
13.816667	0.5	-0.036125
13.825000	0.5	-0.036375
13.833333	0.5	-0.036625
13.841667	0.5	-0.036625
13.850000	0.5	-0.036875
13.858333	0.5	-0.036625
13.866667	0.5	-0.036375
13.875000	0.5	-0.036125
13.883333	0.5	-0.036625
13.891667	0.5	-0.037125
13.900000	0.5	-0.037250
13.908333	0.5	-0.037375
13.916667	0.5	-0.037500
13.925000	0.5	-0.037750
13.933333	0.5	-0.038000
13.941667	0.5	-0.037875
13.950000	0.5	-0.038000
13.958333	0.5	-0.038250
13.966667	0.5	-0.038125
13.975000	0.5	-0.038250
13.983333	0.5	-0.038625
13.991667	0.5	-0.039000
14.000000	0.5	-0.039125
14.008333	0.5	-0.039000
14.016667	0.5	-0.039250
14.025000	0.5	-0.039375
14.033333	0.5	-0.039250
14.041667	0.5	-0.039750
14.050000	0.5	-0.039625
14.058333	0.5	-0.039500
14.066667	0.5	-0.039500
14.075000	0.5	-0.039750
14.083333	0.5	-0.040500
14.091667	0.5	-0.040625
14.100000	0.5	-0.041500
14.108333	0.5	-0.041375
14.116667	0.5	-0.041125
14.125000	0.5	-0.041125
14.133333	0.5	-0.041250
14.141667	0.5	-0.041500
14.150000	0.5	-0.041500
14.158333	0.5	-0.042125
14.166667	0.5	-0.042375
14.175000	0.5	-0.042500
14.183333	0.5	-0.042500
14.191667	0.5	-0.042750
14.200000	0.5	-0.043125
14.208333	0.5	-0.043375
14.216667	0.5	-0.043375
14.225000	0.5	-0.043125
14.233333	0.5	-0.043500
14.241667	0.5	-0.044125
14.250000	0.5	-0.044500
14.258333	0.5	-0.044375
14.266667	0.5	-0.044500
14.275000	0.5	-0.044500
14.283333	0.5	-0.044375
14.291667	0.5	-0.044875
14.300000	0.5	-0.044625
14.308333	0.5	-0.044625
14.316667	0.5	-0.044375
14.325000	0.5	-0.044375
14.333333	0.5	-0.044500
14.341667	0.5	-0.044625
14.350000	0.5	-0.044625
14.358333	0.5	-0.044125
14.366667	0.5	-0.043875
14.375000	0.5	-0.043500
14.383333	0.5	-0.043250
14.391667	0.5	-0.043250
14.400000	0.5	-0.043000
14.408333	0.5	-0.042875
14.416667	0.5	-0.042875
14.425000	0.5	-0.042750
14.433333	0.5	-0.042500
14.441667	0.5	-0.042500
14.450000	0.5	-0.041750
14.458333	0.5	-0.041375
14.466667	0.5	-0.041375
14.475000	0.5	-0.041000
14.483333	0.5	-0.041000
14.491667	0.5	-0.040875
14.500000	0.5	-0.041125
14.508333	0.5	-0.041125
14.516667	0.5	-0.041125
14.525000	0.5	-0.041125
14.533333	0.5	-0.041250
14.541667	0.5	-0.041375
14.550000	0.5	-0.041375
14.558333	0.5	-0.041375
14.566667	0.5	-0.041250
14.575000	0.5	-0.041375
14.583333	0.5	-0.041375
14.591667	0.5	-0.041125
14.600000	0.5	-0.041125
14.608333	0.5	-0.041250
14.616667	0.5	-0.041750
14.625000	0.5	-0.042250
14.633333	0.5	-0.042500
14.641667	0.5	-0.042750
14.650000	0.5	-0.042875
14.658333	0.5	-0.043500
14.666667	0.5	-0.043625
14.675000	0.5	-0.044000
14.683333	0.5	-0.044500
14.691667	0.5	-0.045000
14.700000	0.5	-0.045000
14.708333	0.5	-0.045375
14.716667	0.5	-0.046125
14.725000	0.5	-0.046500
14.733333	0.5	-0.046625
14.741667	0.5	-0.046750
14.750000	0.5	-0.047125
14.758333	0.5	-0.047750
14.766667	0.5	-0.048125
14.775000	0.5	-0.048250
14.783333	0.5	-0.048250
14.791667	0.5	-0.048500
14.800000	0.5	-0.049125
14.808333	0.5	-0.049250
14.816667	0.5	-0.049625
14.825000	0.5	-0.050125
14.833333	0.5	-0.050375
14.841667	0.5	-0.050500
14.850000	0.5	-0.050625
14.858333	0.5	-0.050875
14.866667	0.5	-0.051500
14.875000	0.5	-0.052375
14.883333	0.5	-0.052875
14.891667	0.5	-0.053625
14.900000	0.5	-0.054125
14.908333	0.5	-0.054500
14.916667	0.5	-0.054625
14.925000	0.5	-0.054625
14.933333	0.5	-0.054875
14.941667	0.5	-0.055250
14.950000	0.5	-0.055375
14.958333	0.5	-0.055625
14.966667	0.5	-0.055625
14.975000	0.5	-0.056000
14.983333	0.5	-0.056250
14.991667	0.5	-0.056125
15.000000	0.5	-0.056125
15.008333	0.5	-0.056000
15.016667	0.5	-0.056375
15.025000	0.5	-0.056000
15.033333	0.5	-0.055875
15.041667	0.5	-0.056000
15.050000	0.5	-0.056375
15.058333	0.5	-0.056375
15.066667	0.5	-0.056125
15.075000	0.5	-0.055750
15.083333	0.5	-0.055625
15.091667	0.5	-0.055500
15.100000	0.5	-0.055625
15.108333	0.5	-0.055750
15.116667	0.5	-0.055625
15.125000	0.5	-0.055625
15.133333	0.5	-0.055625
15.141667	0.5	-0.055875
15.150000	0.5	-0.055875
15.158333	0.5	-0.056125
15.166667	0.5	-0.056375
15.175000	0.5	-0.056250
15.183333	0.5	-0.056250
15.191667	0.5	-0.056000
15.200000	0.5	-0.056375
15.208333	0.5	-0.056375
15.216667	0.5	-0.055875
15.225000	0.5	-0.055750
15.233333	0.5	-0.055500
15.241667	0.5	-0.055500
15.250000	0.5	-0.055125
15.258333	0.5	-0.055000
15.266667	0.5	-0.054875
15.275000	0.5	-0.055000
15.283333	0.5	-0.054875
15.291667	0.5	-0.054750
15.300000	0.5	-0.054750
15.308333	0.5	-0.054250
15.316667	0.5	-0.054250
15.325000	0.5	-0.054000
15.333333	0.5	-0.053625
15.341667	0.5	-0.053125
15.350000	0.5	-0.052875
15.358333	0.5	-0.052500
15.366667	0.5	-0.052375
15.375000	0.5	-0.052000
15.383333	0.5	-0.051000
15.391667	0.5	-0.050375
15.400000	0.5	-0.050000
15.408333	0.5	-0.049500
15.416667	0.5	-0.048875
15.425000	0.5	-0.048625
15.433333	0.5	-0.048500
15.441667	0.5	-0.048250
15.450000	0.5	-0.048000
15.458333	0.5	-0.047500
15.466667	0.5	-0.047125
15.475000	0.5	-0.046750
15.483333	0.5	-0.046125
15.491667	0.5	-0.045750
15.500000	0.5	-0.045375
15.508333	0.5	-0.044875
15.516667	0.5	-0.044875
15.525000	0.5	-0.044500
15.533333	0.5	-0.044250
15.541667	0.5	-0.043750
15.550000	0.5	-0.043000
15.558333	0.5	-0.042500
15.566667	0.5	-0.042125
15.575000	0.5	-0.041750
15.583333	0.5	-0.041125
15.591667	0.5	-0.040875
15.600000	0.5	-0.040500
15.608333	0.5	-0.039625
15.616667	0.5	-0.039250
15.625000	0.5	-0.038875
15.633333	0.5	-0.038500
15.641667	0.5	-0.038375
15.650000	0.5	-0.038125
15.658333	0.5	-0.037625
15.666667	0.5	-0.037250
15.675000	0.5	-0.037000
15.683333	0.5	-0.036750
15.691667	0.5	-0.036500
15.700000	0.5	-0.036375
15.708333	0.5	-0.036000
15.716667	0.5	-0.035625
15.725000	0.5	-0.035250
15.733333	0.5	-0.034750
15.741667	0.5	-0.034375
15.750000	0.5	-0.033875
15.758333	0.5	-0.033375
15.766667	0.5	-0.033875
15.775000	0.5	-0.033750
15.783333	0.5	-0.034000
15.791667	0.5	-0.034000
15.800000	0.5	-0.034125
15.808333	0.5	-0.034375
15.816667	0.5	-0.034625
15.825000	0.5	-0.034500
15.833333	0.5	-0.034375
15.841667	0.5	-0.034375
15.850000	0.5	-0.034500
15.858333	0.5	-0.035125
15.866667	0.5	-0.035000
15.875000	0.5	-0.035125
15.883333	0.5	-0.035000
15.891667	0.5	-0.034875
15.900000	0.5	-0.035375
15.908333	0.5	-0.035750
15.916667	0.5	-0.036125
15.925000	0.5	-0.036375
15.933333	0.5	-0.036750
15.941667	0.5	-0.037250
15.950000	0.5	-0.037750
15.958333	0.5	-0.038250
15.966667	0.5	-0.038250
15.975000	0.5	-0.038750
15.983333	0.5	-0.039125
15.991667	0.5	-0.038875
16.000000	0.5	-0.039250
16.008333	0.5	-0.039750
16.016667	0.5	-0.040000
16.025000	0.5	-0.040000
16.033333	0.5	-0.040625
16.041667	0.5	-0.040750
16.050000	0.5	-0.040625
16.058333	0.5	-0.040750
16.066667	0.5	-0.040750
16.075000	0.5	-0.040625
16.083333	0.5	-0.040875
16.091667	0.5	-0.040750
16.100000	0.5	-0.040750
16.108333	0.5	-0.041125
16.116667	0.5	-0.041250
16.125000	0.5	-0.041250
16.133333	0.5	-0.041125
16.141667	0.5	-0.040875
16.150000	0.5	-0.040625
16.158333	0.5	-0.040500
16.166667	0.5	-0.040625
16.175000	0.5	-0.040500
16.183333	0.5	-0.040500
16.191667	0.5	-0.040875
16.200000	0.5	-0.040625
16.208333	0.5	-0.040500
16.216667	0.5	-0.040500
16.225000	0.5	-0.041000
16.233333	0.5	-0.041125
16.241667	0.5	-0.040500
16.250000	0.5	-0.040250
16.258333	0.5	-0.040125
16.266667	0.5	-0.040000
16.275000	0.5	-0.040250
16.283333	0.5	-0.040250
16.291667	0.5	-0.040125
16.300000	0.5	-0.040875
16.308333	0.5	-0.041250
16.316667	0.5	-0.041375
16.325000	0.5	-0.042000
16.333333	0.5	-0.042125
16.341667	0.5	-0.042125
16.350000	0.5	-0.042000
16.358333	0.5	-0.042375
16.366667	0.5	-0.042875
16.375000	0.5	-0.043000
16.383333	0.5	-0.043375
16.391667	0.5	-0.043500
16.400000	0.5	-0.043375
16.408333	0.5	-0.043375
16.416667	0.5	-0.043125
16.425000	0.5	-0.043250
16.433333	0.5	-0.043250
16.441667	0.5	-0.043750
16.450000	0.5	-0.043875
16.458333	0.5	-0.044000
16.466667	0.5	-0.044125
16.475000	0.5	-0.044250
16.483333	0.5	-0.044500
16.491667	0.5	-0.044875
16.500000	0.5	-0.045000
16.508333	0.5	-0.044875
16.516667	0.5	-0.045000
16.525000	0.5	-0.045375
16.533333	0.5	-0.045625
16.541667	0.5	-0.046125
16.550000	0.5	-0.046750
16.558333	0.5	-0.046750
16.566667	0.5	-0.046500
16.575000	0.5	-0.046625
16.583333	0.5	-0.046750
16.591667	0.5	-0.046750
16.600000	0.5	-0.047000
16.608333	0.5	-0.047375
16.616667	0.5	-0.047750
16.625000	0.5	-0.048125
16.633333	0.5	-0.048125
16.641667	0.5	-0.048375
16.650000	0.5	-0.048250
16.658333	0.5	-0.048250
16.666667	0.5	-0.047875
16.675000	0.5	-0.047625
16.683333	0.5	-0.047250
16.691667	0.5	-0.047000
16.700000	0.5	-0.046500
16.708333	0.5	-0.046250
16.716667	0.5	-0.046000
16.725000	0.5	-0.045875
16.733333	0.5	-0.045750
16.741667	0.5	-0.045375
16.750000	0.5	-0.045250
16.758333	0.5	-0.044875
16.766667	0.5	-0.045000
16.775000	0.5	-0.044750
16.783333	0.5	-0.044500
16.791667	0.5	-0.044500
16.800000	0.5	-0.044125
16.808333	0.5	-0.043875
16.816667	0.5	-0.043750
16.825000	0.5	-0.043625
16.833333	0.5	-0.044125
16.841667	0.5	-0.043750
16.850000	0.5	-0.043500
16.858333	0.5	-0.043625
16.866667	0.5	-0.043625
16.875000	0.5	-0.043375
16.883333	0.5	-0.043000
16.891667	0.5	-0.043125
16.900000	0.5	-0.043125
16.908333	0.5	-0.043125
16.916667	0.5	-0.043375
16.925000	0.5	-0.043375
16.933333	0.5	-0.043625
16.941667	0.5	-0.043750
16.950000	0.5	-0.043875
16.958333	0.5	-0.043875
16.966667	0.5	-0.044375
16.975000	0.5	-0.044250
16.983333	0.5	-0.044375
16.991667	0.5	-0.044500
17.000000	0.5	-0.044750
17.008333	0.5	-0.045125
17.016667	0.5	-0.045375
17.025000	0.5	-0.046000
17.033333	0.5	-0.046500
17.041667	0.5	-0.047000
17.050000	0.5	-0.047375
17.058333	0.5	-0.048000
17.066667	0.5	-0.049000
17.075000	0.5	-0.050000
17.083333	0.5	-0.050625
17.091667	0.5	-0.051625
17.100000	0.5	-0.052625
17.108333	0.5	-0.053375
17.116667	0.5	-0.054375
17.125000	0.5	-0.055375
17.133333	0.5	-0.056500
17.141667	0.5	-0.058500
17.150000	0.5	-0.060125
17.158333	0.5	-0.062375
17.166667	0.5	-0.064625
17.175000	0.5	-0.066875
17.183333	0.5	-0.069250
17.191667	0.5	-0.071875
17.200000	0.5	-0.074250
17.208333	0.5	-0.076875
17.216667	0.5	-0.080375
17.225000	0.5	-0.083875
17.233333	0.5	-0.087375
17.241667	0.5	-0.091125
17.250000	0.5	-0.094875
17.258333	0.5	-0.099250
17.266667	0.5	-0.103750
17.275000	0.5	-0.107500
17.283333	0.5	-0.111625
17.291667	0.5	-0.115750
17.300000	0.5	-0.120250
17.308333	0.5	-0.124250
17.316667	0.5	-0.128125
17.325000	0.5	-0.132375
17.333333	0.5	-0.136500
17.341667	0.5	-0.140000
17.350000	0.5	-0.143125
17.358333	0.5	-0.146125
17.366667	0.5	-0.148125
17.375000	0.5	-0.149875
17.383333	0.5	-0.151250
17.391667	0.5	-0.152250
17.400000	0.5	-0.152500
17.408333	0.5	-0.152000
17.416667	0.5	-0.151500
17.425000	0.5	-0.150750
17.433333	0.5	-0.149375
17.441667	0.5	-0.147500
17.450000	0.5	-0.145125
17.458333	0.5	-0.142625
17.466667	0.5	-0.139500
17.475000	0.5	-0.136375
17.483333	0.5	-0.133000
17.491667	0.5	-0.129625
17.500000	0.5	-0.126125
17.508333	0.5	-0.122125
17.516667	0.5	-0.118125
17.525000	0.5	-0.113750
17.533333	0.5	-0.109875
17.541667	0.5	-0.106125
17.550000	0.5	-0.102500
17.558333	0.5	-0.098875
17.566667	0.5	-0.095625
17.575000	0.5	-0.091875
17.583333	0.5	-0.088500
17.591667	0.5	-0.085625
17.600000	0.5	-0.082500
17.608333	0.5	-0.080000
17.616667	0.5	-0.077750
17.625000	0.5	-0.075625
17.633333	0.5	-0.073625
17.641667	0.5	-0.072125
17.650000	0.5	-0.070500
17.658333	0.5	-0.068875
17.666667	0.5	-0.067250
17.675000	0.5	-0.065625
17.683333	0.5	-0.064000
17.691667	0.5	-0.062875
17.700000	0.5	-0.061750
17.708333	0.5	-0.060625
17.716667	0.5	-0.060000
17.725000	0.5	-0.059625
17.733333	0.5	-0.058750
17.741667	0.5	-0.058500
17.750000	0.5	-0.058125
17.758333	0.5	-0.057500
17.766667	0.5	-0.057375
17.775000	0.5	-0.057000
17.783333	0.5	-0.056500
17.791667	0.5	-0.056250
17.800000	0.5	-0.056000
17.808333	0.5	-0.055750
17.816667	0.5	-0.055625
17.825000	0.5	-0.055000
17.833333	0.5	-0.054625
17.841667	0.5	-0.054625
17.850000	0.5	-0.054250
17.858333	0.5	-0.054250
17.866667	0.5	-0.054125
17.875000	0.5	-0.053750
17.883333	0.5	-0.053250
17.891667	0.5	-0.052750
17.900000	0.5	-0.052375
17.908333	0.5	-0.052375
17.916667	0.5	-0.052500
17.925000	0.5	-0.052125
17.933333	0.5	-0.051625
17.941667	0.5	-0.051625
17.950000	0.5	-0.051750
17.958333	0.5	-0.051750
17.966667	0.5	-0.051500
17.975000	0.5	-0.051625
17.983333	0.5	-0.051750
17.991667	0.5	-0.051750
18.000000	0.5	-0.051250
18.008333	0.5	-0.051000
18.016667	0.5	-0.051125
18.025000	0.5	-0.051125
18.033333	0.5	-0.051500
18.041667	0.5	-0.051875
18.050000	0.5	-0.052125
18.058333	0.5	-0.052125
18.066667	0.5	-0.052125
18.075000	0.5	-0.052250
18.083333	0.5	-0.052625
18.091667	0.5	-0.052500
18.100000	0.5	-0.052500
18.108333	0.5	-0.052625
18.116667	0.5	-0.052750
18.125000	0.5	-0.053000
18.133333	0.5	-0.053750
18.141667	0.5	-0.054250
18.150000	0.5	-0.054750
18.158333	0.5	-0.055250
18.166667	0.5	-0.055375
18.175000	0.5	-0.055750
18.183333	0.5	-0.056125
18.191667	0.5	-0.056875
18.200000	0.5	-0.057750
18.208333	0.5	-0.058125
18.216667	0.5	-0.058750
18.225000	0.5	-0.059625
18.233333	0.5	-0.060500
18.241667	0.5	-0.061250
18.250000	0.5	-0.062375
18.258333	0.5	-0.063500
18.266667	0.5	-0.064625
18.275000	0.5	-0.066000
18.283333	0.5	-0.067250
18.291667	0.5	-0.068875
18.300000	0.5	-0.070000
18.308333	0.5	-0.071750
18.316667	0.5	-0.073250
18.325000	0.5	-0.074625
18.333333	0.5	-0.075750
18.341667	0.5	-0.076625
18.350000	0.5	-0.077625
18.358333	0.5	-0.078875
18.366667	0.5	-0.080250
18.375000	0.5	-0.081750
18.383333	0.5	-0.083000
18.391667	0.5	-0.084375
18.400000	0.5	-0.085250
18.408333	0.5	-0.086250
18.416667	0.5	-0.086750
18.425000	0.5	-0.087875
18.433333	0.5	-0.088500
18.441667	0.5	-0.089250
18.450000	0.5	-0.089875
18.458333	0.5	-0.089875
18.466667	0.5	-0.089750
18.475000	0.5	-0.089750
18.483333	0.5	-0.089250
18.491667	0.5	-0.089000
18.500000	0.5	-0.088625
18.508333	0.5	-0.087875
18.516667	0.5	-0.086625
18.525000	0.5	-0.085750
18.533333	0.5	-0.084375
18.541667	0.5	-0.083000
18.550000	0.5	-0.081875
18.558333	0.5	-0.080500
18.566667	0.5	-0.079250
18.575000	0.5	-0.077625
18.583333	0.5	-0.075875
18.591667	0.5	-0.074250
18.600000	0.5	-0.072625
18.608333	0.5	-0.070875
18.616667	0.5	-0.069500
18.625000	0.5	-0.068250
18.633333	0.5	-0.066875
18.641667	0.5	-0.065250
18.650000	0.5	-0.064375
18.658333	0.5	-0.063250
18.666667	0.5	-0.061625
18.675000	0.5	-0.060250
18.683333	0.5	-0.059375
18.691667	0.5	-0.058125
18.700000	0.5	-0.057000
18.708333	0.5	-0.056125
18.716667	0.5	-0.054875
18.725000	0.5	-0.053625
18.733333	0.5	-0.052750
18.741667	0.5	-0.051500
18.750000	0.5	-0.050375
18.758333	0.5	-0.049625
18.766667	0.5	-0.048750
18.775000	0.5	-0.048250
18.783333	0.5	-0.048000
18.791667	0.5	-0.047500
18.800000	0.5	-0.047250
18.808333	0.5	-0.047125
18.816667	0.5	-0.047000
18.825000	0.5	-0.046875
18.833333	0.5	-0.046375
18.841667	0.5	-0.046125
18.850000	0.5	-0.045750
18.858333	0.5	-0.045875
18.866667	0.5	-0.046000
18.875000	0.5	-0.046000
18.883333	0.5	-0.045375
18.891667	0.5	-0.045250
18.900000	0.5	-0.045500
18.908333	0.5	-0.045875
18.916667	0.5	-0.045875
18.925000	0.5	-0.045625
18.933333	0.5	-0.045625
18.941667	0.5	-0.045750
18.950000	0.5	-0.045625
18.958333	0.5	-0.045250
18.966667	0.5	-0.045375
18.975000	0.5	-0.045500
18.983333	0.5	-0.045875
18.991667	0.5	-0.046125
19.000000	0.5	-0.046750
19.008333	0.5	-0.047000
19.016667	0.5	-0.046875
19.025000	0.5	-0.047500
19.033333	0.5	-0.047750
19.041667	0.5	-0.047750
19.050000	0.5	-0.048375
19.058333	0.5	-0.048875
19.066667	0.5	-0.049500
19.075000	0.5	-0.049250
19.083333	0.5	-0.049750
19.091667	0.5	-0.050125
19.100000	0.5	-0.050625
19.108333	0.5	-0.050750
19.116667	0.5	-0.051375
19.125000	0.5	-0.051625
19.133333	0.5	-0.051625
19.141667	0.5	-0.051875
19.150000	0.5	-0.052250
19.158333	0.5	-0.052625
19.166667	0.5	-0.053375
19.175000	0.5	-0.053875
19.183333	0.5	-0.054750
19.191667	0.5	-0.055625
19.200000	0.5	-0.056000
19.208333	0.5	-0.056500
19.216667	0.5	-0.057250
19.225000	0.5	-0.057750
19.233333	0.5	-0.058500
19.241667	0.5	-0.059000
19.250000	0.5	-0.059750
19.258333	0.5	-0.060250
19.266667	0.5	-0.061375
19.275000	0.5	-0.062375
19.283333	0.5	-0.063125
19.291667	0.5	-0.064000
19.300000	0.5	-0.064750
19.308333	0.5	-0.065625
19.316667	0.5	-0.066500
19.325000	0.5	-0.067000
19.333333	0.5	-0.067750
19.341667	0.5	-0.068375
19.350000	0.5	-0.069375
19.358333	0.5	-0.070500
19.366667	0.5	-0.071500
19.375000	0.5	-0.072250
19.383333	0.5	-0.073250
19.391667	0.5	-0.073875
19.400000	0.5	-0.074750
19.408333	0.5	-0.075250
19.416667	0.5	-0.076625
19.425000	0.5	-0.078125
19.433333	0.5	-0.079250
19.441667	0.5	-0.080125
19.450000	0.5	-0.081000
19.458333	0.5	-0.082000
19.466667	0.5	-0.083125
19.475000	0.5	-0.084125
19.483333	0.5	-0.085125
19.491667	0.5	-0.086125
19.500000	0.5	-0.086750
19.508333	0.5	-0.087500
19.516667	0.5	-0.088375
19.525000	0.5	-0.089000
19.533333	0.5	-0.089500
19.541667	0.5	-0.089750
19.550000	0.5	-0.090250
19.558333	0.5	-0.090500
19.566667	0.5	-0.091000
19.575000	0.5	-0.091500
19.583333	0.5	-0.092250
19.591667	0.5	-0.092750
19.600000	0.5	-0.093375
19.608333	0.5	-0.094000
19.616667	0.5	-0.094375
19.625000	0.5	-0.094875
19.633333	0.5	-0.095375
19.641667	0.5	-0.096000
19.650000	0.5	-0.096500
19.658333	0.5	-0.096875
19.666667	0.5	-0.097500
19.675000	0.5	-0.097750
19.683333	0.5	-0.097750
19.691667	0.5	-0.097750
19.700000	0.5	-0.098250
19.708333	0.5	-0.098625
19.716667	0.5	-0.098750
19.725000	0.5	-0.099125
19.733333	0.5	-0.099875
19.741667	0.5	-0.099750
19.750000	0.5	-0.099625
19.758333	0.5	-0.100000
19.766667	0.5	-0.100375
19.775000	0.5	-0.100500
19.783333	0.5	-0.100625
19.791667	0.5	-0.101000
19.800000	0.5	-0.101250
19.808333	0.5	-0.101500
19.816667	0.5	-0.101625
19.825000	0.5	-0.102250
19.833333	0.5	-0.102375
19.841667	0.5	-0.102250
19.850000	0.5	-0.102500
19.858333	0.5	-0.102750
19.866667	0.5	-0.102750
19.875000	0.5	-0.102500
19.883333	0.5	-0.101875
19.891667	0.5	-0.101375
19.900000	0.5	-0.101625
19.908333	0.5	-0.101375
19.916667	0.5	-0.101375
19.925000	0.5	-0.100875
19.933333	0.5	-0.101125
19.941667	0.5	-0.101250
19.950000	0.5	-0.101375
19.958333	0.5	-0.101125
19.966667	0.5	-0.100625
19.975000	0.5	-0.100375
19.983333	0.5	-0.100500
19.991667	0.5	-0.100250
20.000000	0.5	-0.099750
20.008333	0.5	-0.099250
20.016667	0.5	-0.098625
20.025000	0.5	-0.098125
20.033333	0.5	-0.097750
20.041667	0.5	-0.097250
20.050000	0.5	-0.097125
20.058333	0.5	-0.096750
20.066667	0.5	-0.096250
20.075000	0.5	-0.095500
20.083333	0.5	-0.094625
20.091667	0.5	-0.094125
20.100000	0.5	-0.093250
20.108333	0.5	-0.092000
20.116667	0.5	-0.091250
20.125000	0.5	-0.090750
20.133333	0.5	-0.090250
20.141667	0.5	-0.089375
20.150000	0.5	-0.088625
20.158333	0.5	-0.087750
20.166667	0.5	-0.087500
20.175000	0.5	-0.086625
20.183333	0.5	-0.085875
20.191667	0.5	-0.085125
20.200000	0.5	-0.084250
20.208333	0.5	-0.083875
20.216667	0.5	-0.083250
20.225000	0.5	-0.082500
20.233333	0.5	-0.081875
20.241667	0.5	-0.081250
20.250000	0.5	-0.080750
20.258333	0.5	-0.079875
20.266667	0.5	-0.079375
20.275000	0.5	-0.078625
20.283333	0.5	-0.078500
20.291667	0.5	-0.078375
20.300000	0.5	-0.078250
20.308333	0.5	-0.077750
20.316667	0.5	-0.076875
20.325000	0.5	-0.076000
20.333333	0.5	-0.075500
20.341667	0.5	-0.075125
20.350000	0.5	-0.075125
20.358333	0.5	-0.075000
20.366667	0.5	-0.074750
20.375000	0.5	-0.074500
20.383333	0.5	-0.074125
20.391667	0.5	-0.073625
20.400000	0.5	-0.073375
20.408333	0.5	-0.073375
20.416667	0.5	-0.073125
20.425000	0.5	-0.072625
20.433333	0.5	-0.072625
20.441667	0.5	-0.072500
20.450000	0.5	-0.072500
20.458333	0.5	-0.072125
20.466667	0.5	-0.072000
20.475000	0.5	-0.071625
20.483333	0.5	-0.071375
20.491667	0.5	-0.070875
20.500000	0.5	-0.071250
20.508333	0.5	-0.071125
20.516667	0.5	-0.071375
20.525000	0.5	-0.071375
20.533333	0.5	-0.071375
20.541667	0.5	-0.071625
20.550000	0.5	-0.071625
20.558333	0.5	-0.071500
20.566667	0.5	-0.071625
20.575000	0.5	-0.071750
20.583333	0.5	-0.071500
20.591667	0.5	-0.071375
20.600000	0.5	-0.070750
20.608333	0.5	-0.070500
20.616667	0.5	-0.070750
20.625000	0.5	-0.071000
20.633333	0.5	-0.071250
20.641667	0.5	-0.071375
20.650000	0.5	-0.071500
20.658333	0.5	-0.071875
20.666667	0.5	-0.071625
20.675000	0.5	-0.071750
20.683333	0.5	-0.071750
20.691667	0.5	-0.071750
20.700000	0.5	-0.071500
20.708333	0.5	-0.071250
20.716667	0.5	-0.071250
20.725000	0.5	-0.071375
20.733333	0.5	-0.071625
20.741667	0.5	-0.071875
20.750000	0.5	-0.071625
20.758333	0.5	-0.071500
20.766667	0.5	-0.071875
20.775000	0.5	-0.072000
20.783333	0.5	-0.071625
20.791667	0.5	-0.071250
20.800000	0.5	-0.070625
20.808333	0.5	-0.070375
20.816667	0.5	-0.070375
20.825000	0.5	-0.070250
20.833333	0.5	-0.070250
20.841667	0.5	-0.070500
20.850000	0.5	-0.070875
20.858333	0.5	-0.070500
20.866667	0.5	-0.070250
20.875000	0.5	-0.070000
20.883333	0.5	-0.069625
20.891667	0.5	-0.068875
20.900000	0.5	-0.068750
20.908333	0.5	-0.067875
20.916667	0.5	-0.067625
20.925000	0.5	-0.067375
20.933333	0.5	-0.066750
20.941667	0.5	-0.066625
20.950000	0.5	-0.066500
20.958333	0.5	-0.066125
20.966667	0.5	-0.065625
20.975000	0.5	-0.065500
20.983333	0.5	-0.065125
20.991667	0.5	-0.064625
21.000000	0.5	-0.064500
21.008333	0.5	-0.064250
21.016667	0.5	-0.064250
21.025000	0.5	-0.064125
21.033333	0.5	-0.063750
21.041667	0.5	-0.063250
21.050000	0.5	-0.063125
21.058333	0.5	-0.063000
21.066667	0.5	-0.062875
21.075000	0.5	-0.062750
21.083333	0.5	-0.061875
21.091667	0.5	-0.061625
21.100000	0.5	-0.061375
21.108333	0.5	-0.061000
21.116667	0.5	-0.061000
21.125000	0.5	-0.060500
21.133333	0.5	-0.059625
21.141667	0.5	-0.059000
21.150000	0.5	-0.058375
21.158333	0.5	-0.058000
21.166667	0.5	-0.057875
21.175000	0.5	-0.057750
21.183333	0.5	-0.057375
21.191667	0.5	-0.057000
21.200000	0.5	-0.056500
21.208333	0.5	-0.056125
21.216667	0.5	-0.055750
21.225000	0.5	-0.055750
21.233333	0.5	-0.055375
21.241667	0.5	-0.055500
21.250000	0.5	-0.055375
21.258333	0.5	-0.054875
21.266667	0.5	-0.054500
21.275000	0.5	-0.054125
21.283333	0.5	-0.054000
21.291667	0.5	-0.054000
21.300000	0.5	-0.053625
21.308333	0.5	-0.053250
21.316667	0.5	-0.053250
21.325000	0.5	-0.053000
21.333333	0.5	-0.053000
21.341667	0.5	-0.053250
21.350000	0.5	-0.052375
21.358333	0.5	-0.052250
21.366667	0.5	-0.052125
21.375000	0.5	-0.051750
21.383333	0.5	-0.051875
21.391667	0.5	-0.051750
21.400000	0.5	-0.052000
21.408333	0.5	-0.051750
21.416667	0.5	-0.051750
21.425000	0.5	-0.051375
21.433333	0.5	-0.051250
21.441667	0.5	-0.051125
21.450000	0.5	-0.051250
21.458333	0.5	-0.051375
21.466667	0.5	-0.051250
21.475000	0.5	-0.051375
21.483333	0.5	-0.051500
21.491667	0.5	-0.051875
21.500000	0.5	-0.052000
21.508333	0.5	-0.051750
21.516667	0.5	-0.051500
21.525000	0.5	-0.052250
21.533333	0.5	-0.052125
21.541667	0.5	-0.052250
21.550000	0.5	-0.052375
21.558333	0.5	-0.052750
21.566667	0.5	-0.052500
21.575000	0.5	-0.052500
21.583333	0.5	-0.052625
21.591667	0.5	-0.052250
21.600000	0.5	-0.052000
21.608333	0.5	-0.052500
21.616667	0.5	-0.052875
21.625000	0.5	-0.053125
21.633333	0.5	-0.053000
21.641667	0.5	-0.052750
21.650000	0.5	-0.053250
21.658333	0.5	-0.053875
21.666667	0.5	-0.054375
21.675000	0.5	-0.054750
21.683333	0.5	-0.054625
21.691667	0.5	-0.054625
21.700000	0.5	-0.055125
21.708333	0.5	-0.055625
21.716667	0.5	-0.056125
21.725000	0.5	-0.056750
21.733333	0.5	-0.057000
21.741667	0.5	-0.057125
21.750000	0.5	-0.057375
21.758333	0.5	-0.057000
21.766667	0.5	-0.057375
21.775000	0.5	-0.057875
21.783333	0.5	-0.058000
21.791667	0.5	-0.058000
21.800000	0.5	-0.058000
21.808333	0.5	-0.058375
21.816667	0.5	-0.058500
21.825000	0.5	-0.059000
21.833333	0.5	-0.059000
21.841667	0.5	-0.059000
21.850000	0.5	-0.058875
21.858333	0.5	-0.059125
21.866667	0.5	-0.059250
21.875000	0.5	-0.059375
21.883333	0.5	-0.059750
21.891667	0.5	-0.059875
21.900000	0.5	-0.059750
21.908333	0.5	-0.059500
21.916667	0.5	-0.059375
21.925000	0.5	-0.059125
21.933333	0.5	-0.058875
21.941667	0.5	-0.059125
21.950000	0.5	-0.059250
21.958333	0.5	-0.059125
21.966667	0.5	-0.059250
21.975000	0.5	-0.058750
21.983333	0.5	-0.058375
21.991667	0.5	-0.058375
22.000000	0.5	-0.058250
22.008333	0.5	-0.057750
22.016667	0.5	-0.057375
22.025000	0.5	-0.057375
22.033333	0.5	-0.057125
22.041667	0.5	-0.056875
22.050000	0.5	-0.056750
22.058333	0.5	-0.056625
22.066667	0.5	-0.056375
22.075000	0.5	-0.055875
22.083333	0.5	-0.055875
22.091667	0.5	-0.055500
22.100000	0.5	-0.055500
22.108333	0.5	-0.055375
22.116667	0.5	-0.055250
22.125000	0.5	-0.054750
22.133333	0.5	-0.054250
22.141667	0.5	-0.053750
22.150000	0.5	-0.053250
22.158333	0.5	-0.052875
22.166667	0.5	-0.052375
22.175000	0.5	-0.051625
22.183333	0.5	-0.051000
22.191667	0.5	-0.050625
22.200000	0.5	-0.050125
22.208333	0.5	-0.050125
22.216667	0.5	-0.050000
22.225000	0.5	-0.049250
22.233333	0.5	-0.048750
22.241667	0.5	-0.048500
22.250000	0.5	-0.048250
22.258333	0.5	-0.048125
22.266667	0.5	-0.047875
22.275000	0.5	-0.047625
22.283333	0.5	-0.047500
22.291667	0.5	-0.047375
22.300000	0.5	-0.047375
22.308333	0.5	-0.047625
22.316667	0.5	-0.047625
22.325000	0.5	-0.047250
22.333333	0.5	-0.047250
22.341667	0.5	-0.047625
22.350000	0.5	-0.047500
22.358333	0.5	-0.047750
22.366667	0.5	-0.047375
22.375000	0.5	-0.047000
22.383333	0.5	-0.047125
22.391667	0.5	-0.046750
22.400000	0.5	-0.046625
22.408333	0.5	-0.046750
22.416667	0.5	-0.047250
22.425000	0.5	-0.047625
22.433333	0.5	-0.047750
22.441667	0.5	-0.047875
22.450000	0.5	-0.048250
22.458333	0.5	-0.048875
22.466667	0.5	-0.049500
22.475000	0.5	-0.049875
22.483333	0.5	-0.050000
22.491667	0.5	-0.050375
22.500000	0.5	-0.050750
22.508333	0.5	-0.051000
22.516667	0.5	-0.051250
22.525000	0.5	-0.052000
22.533333	0.5	-0.051750
22.541667	0.5	-0.052125
22.550000	0.5	-0.052250
22.558333	0.5	-0.052625
22.566667	0.5	-0.052750
22.575000	0.5	-0.053250
22.583333	0.5	-0.053375
22.591667	0.5	-0.053750
22.600000	0.5	-0.054125
22.608333	0.5	-0.054250
22.616667	0.5	-0.054625
22.625000	0.5	-0.055250
22.633333	0.5	-0.055875
22.641667	0.5	-0.056125
22.650000	0.5	-0.056625
22.658333	0.5	-0.056500
22.666667	0.5	-0.057000
22.675000	0.5	-0.057250
22.683333	0.5	-0.057750
22.691667	0.5	-0.058375
22.700000	0.5	-0.058125
22.708333	0.5	-0.058625
22.716667	0.5	-0.059000
22.725000	0.5	-0.059625
22.733333	0.5	-0.060125
22.741667	0.5	-0.060250
22.750000	0.5	-0.061000
22.758333	0.5	-0.061250
22.766667	0.5	-0.061500
22.775000	0.5	-0.062500
22.783333	0.5	-0.063250
22.791667	0.5	-0.063750
22.800000	0.5	-0.064000
22.808333	0.5	-0.064625
22.816667	0.5	-0.065125
22.825000	0.5	-0.065875
22.833333	0.5	-0.066500
22.841667	0.5	-0.067500
22.850000	0.5	-0.067750
22.858333	0.5	-0.067625
22.866667	0.5	-0.068000
22.875000	0.5	-0.068250
22.883333	0.5	-0.068375
22.891667	0.5	-0.068750
22.900000	0.5	-0.069250
22.908333	0.5	-0.069750
22.916667	0.5	-0.069875
22.925000	0.5	-0.069750
22.933333	0.5	-0.070125
22.941667	0.5	-0.070375
22.950000	0.5	-0.070375
22.958333	0.5	-0.070500
22.966667	0.5	-0.070500
22.975000	0.5	-0.070250
22.983333	0.5	-0.070250
22.991667	0.5	-0.070125
23.000000	0.5	-0.069875
23.008333	0.5	-0.069625
23.016667	0.5	-0.069500
23.025000	0.5	-0.068625
23.033333	0.5	-0.067750
23.041667	0.5	-0.067375
23.050000	0.5	-0.066875
23.058333	0.5	-0.066625
23.066667	0.5	-0.066500
23.075000	0.5	-0.066000
23.083333	0.5	-0.065250
23.091667	0.5	-0.064375
23.100000	0.5	-0.063625
23.108333	0.5	-0.063625
23.116667	0.5	-0.063125
23.125000	0.5	-0.062125
23.133333	0.5	-0.061750
23.141667	0.5	-0.061500
23.150000	0.5	-0.061000
23.158333	0.5	-0.060125
23.166667	0.5	-0.059750
23.175000	0.5	-0.059625
23.183333	0.5	-0.059375
23.191667	0.5	-0.058500
23.200000	0.5	-0.058000
23.208333	0.5	-0.057625
23.216667	0.5	-0.056625
23.225000	0.5	-0.055875
23.233333	0.5	-0.055250
23.241667	0.5	-0.054875
23.250000	0.5	-0.054625
23.258333	0.5	-0.054250
23.266667	0.5	-0.053875
23.275000	0.5	-0.053625
23.283333	0.5	-0.053125
23.291667	0.5	-0.053250
23.300000	0.5	-0.052875
23.308333	0.5	-0.052375
23.316667	0.5	-0.051750
23.325000	0.5	-0.051500
23.333333	0.5	-0.051500
23.341667	0.5	-0.051375
23.350000	0.5	-0.051000
23.358333	0.5	-0.050625
23.366667	0.5	-0.050375
23.375000	0.5	-0.050000
23.383333	0.5	-0.049625
23.391667	0.5	-0.049625
23.400000	0.5	-0.049000
23.408333	0.5	-0.048625
23.416667	0.5	-0.048125
23.425000	0.5	-0.047875
23.433333	0.5	-0.047625
23.441667	0.5	-0.047000
23.450000	0.5	-0.046625
23.458333	0.5	-0.046125
23.466667	0.5	-0.045875
23.475000	0.5	-0.045625
23.483333	0.5	-0.045500
23.491667	0.5	-0.045375
23.500000	0.5	-0.045125
23.508333	0.5	-0.044625
23.516667	0.5	-0.044125
23.525000	0.5	-0.043875
23.533333	0.5	-0.043750
23.541667	0.5	-0.043250
23.550000	0.5	-0.042875
23.558333	0.5	-0.042750
23.566667	0.5	-0.042750
23.575000	0.5	-0.042375
23.583333	0.5	-0.042250
23.591667	0.5	-0.042125
23.600000	0.5	-0.042125
23.608333	0.5	-0.042125
23.616667	0.5	-0.041875
23.625000	0.5	-0.041375
23.633333	0.5	-0.041500
23.641667	0.5	-0.041500
23.650000	0.5	-0.041625
23.658333	0.5	-0.041500
23.666667	0.5	-0.041125
23.675000	0.5	-0.041375
23.683333	0.5	-0.041750
23.691667	0.5	-0.041875
23.700000	0.5	-0.042375
23.708333	0.5	-0.042750
23.716667	0.5	-0.043125
23.725000	0.5	-0.043250
23.733333	0.5	-0.043250
23.741667	0.5	-0.043125
23.750000	0.5	-0.043125
23.758333	0.5	-0.043250
23.766667	0.5	-0.043000
23.775000	0.5	-0.043125
23.783333	0.5	-0.043250
23.791667	0.5	-0.043125
23.800000	0.5	-0.043500
23.808333	0.5	-0.043625
23.816667	0.5	-0.043750
23.825000	0.5	-0.043625
23.833333	0.5	-0.043625
23.841667	0.5	-0.044125
23.850000	0.5	-0.044250
23.858333	0.5	-0.043750
23.866667	0.5	-0.043625
23.875000	0.5	-0.043750
23.883333	0.5	-0.043750
23.891667	0.5	-0.043500
23.900000	0.5	-0.043250
23.908333	0.5	-0.043625
23.916667	0.5	-0.043625
23.925000	0.5	-0.043125
23.933333	0.5	-0.043125
23.941667	0.5	-0.043000
23.950000	0.5	-0.043375
23.958333	0.5	-0.042875
23.966667	0.5	-0.042500
23.975000	0.5	-0.042250
23.983333	0.5	-0.041750
23.991667	0.5	-0.041625
24.000000	0.5	-0.041375
24.008333	0.5	-0.040625
24.016667	0.5	-0.040750
24.025000	0.5	-0.040625
24.033333	0.5	-0.040250
24.041667	0.5	-0.040125
24.050000	0.5	-0.040375
24.058333	0.5	-0.040125
24.066667	0.5	-0.039500
24.075000	0.5	-0.039250
24.083333	0.5	-0.038625
24.091667	0.5	-0.038750
24.100000	0.5	-0.038250
24.108333	0.5	-0.037875
24.116667	0.5	-0.037250
24.125000	0.5	-0.036750
24.133333	0.5	-0.036250
24.141667	0.5	-0.036000
24.150000	0.5	-0.035625
24.158333	0.5	-0.035375
24.166667	0.5	-0.035250
24.175000	0.5	-0.035125
24.183333	0.5	-0.034875
24.191667	0.5	-0.035125
24.200000	0.5	-0.034500
24.208333	0.5	-0.034000
24.216667	0.5	-0.033375
24.225000	0.5	-0.032625
24.233333	0.5	-0.032375
24.241667	0.5	-0.031875
24.250000	0.5	-0.031625
24.258333	0.5	-0.031250
24.266667	0.5	-0.030875
24.275000	0.5	-0.030375
24.283333	0.5	-0.029875
24.291667	0.5	-0.030000
24.300000	0.5	-0.029500
24.308333	0.5	-0.029125
24.316667	0.5	-0.028625
24.325000	0.5	-0.028625
24.333333	0.5	-0.028000
24.341667	0.5	-0.027250
24.350000	0.5	-0.026625
24.358333	0.5	-0.026375
24.366667	0.5	-0.026250
24.375000	0.5	-0.025875
24.383333	0.5	-0.025125
24.391667	0.5	-0.024625
24.400000	0.5	-0.024250
24.408333	0.5	-0.023625
24.416667	0.5	-0.023000
24.425000	0.5	-0.022750
24.433333	0.5	-0.022625
24.441667	0.5	-0.022250
24.450000	0.5	-0.021750
24.458333	0.5	-0.021500
24.466667	0.5	-0.021250
24.475000	0.5	-0.020500
24.483333	0.5	-0.020125
24.491667	0.5	-0.019625
24.500000	0.5	-0.018750
24.508333	0.5	-0.018625
24.516667	0.5	-0.018500
24.525000	0.5	-0.018375
24.533333	0.5	-0.018500
24.541667	0.5	-0.018625
24.550000	0.5	-0.018500
24.558333	0.5	-0.017750
24.566667	0.5	-0.017625
24.575000	0.5	-0.017375
24.583333	0.5	-0.017250
24.591667	0.5	-0.017000
24.600000	0.5	-0.017000
24.608333	0.5	-0.016625
24.616667	0.5	-0.016375
24.625000	0.5	-0.016250
24.633333	0.5	-0.016000
24.641667	0.5	-0.015750
24.650000	0.5	-0.015375
24.658333	0.5	-0.015250
24.666667	0.5	-0.015500
24.675000	0.5	-0.015125
24.683333	0.5	-0.014750
24.691667	0.5	-0.015000
24.700000	0.5	-0.015000
24.708333	0.5	-0.015000
24.716667	0.5	-0.015000
24.725000	0.5	-0.014875
24.733333	0.5	-0.014750
24.741667	0.5	-0.014625
24.750000	0.5	-0.014875
24.758333	0.5	-0.014750
24.766667	0.5	-0.014500
24.775000	0.5	-0.014750
24.783333	0.5	-0.014625
24.791667	0.5	-0.014500
24.800000	0.5	-0.014250
24.808333	0.5	-0.014000
24.816667	0.5	-0.013500
24.825000	0.5	-0.012875
24.833333	0.5	-0.012625
24.841667	0.5	-0.012500
24.850000	0.5	-0.012500
24.858333	0.5	-0.012250
24.866667	0.5	-0.012250
24.875000	0.5	-0.012375
24.883333	0.5	-0.012250
24.891667	0.5	-0.012250
24.900000	0.5	-0.012000
24.908333	0.5	-0.011750
24.916667	0.5	-0.011250
24.925000	0.5	-0.011000
24.933333	0.5	-0.010875
24.941667	0.5	-0.010500
24.950000	0.5	-0.010250
24.958333	0.5	-0.009875
24.966667	0.5	-0.009125
24.975000	0.5	-0.008750
24.983333	0.5	-0.008250
24.991667	0.5	-0.008000
25.000000	0.5	-0.007750
