# Supplementary material for: Dynamic character displacement among a pair of bacterial phyllosphere commensals in situ
Source: Nat Commun. 2022 May 20;13:2836. doi: 10.1038/s41467-022-30469-3 (PMC9123166; doi:10.1038/s41467-022-30469-3)
Supplement: Supplementary file 11 — Source Data [file 41467_2022_30469_MOESM11_ESM.zip › Source Data/Supplementary Figure 5/20 mM Xylose_std.txt]

File Path	chrom://marshall/Chromeleon7/HPLC_Ultimate_3000/Users/helucas/20200720_OrganicAcids_CCR_L257.seq/106.smp/RI_1.channel
Channel	RI_1

Injection Information:
Data Vault	Chromeleon7
Injection	20mM_std_Xyl
Injection Number	36
Position	RD6
Comment	
Processing Method	Quantitative
Instrument Method	20200525_Rezex_ROA_OrganicAcid_600uL_2500uM_H2SO4_50A_50D
Type	Calibration Standard
Status	Finished
Injection Date	7/21/2020
Injection Time	11:12:15 AM
Injection Volume (µl)	10.000
Dilution Factor	1.0000
Weight	1.0000

Raw Data Information:
Time Min. (min)	0.000000
Time Max. (min)	25.000000
Data Points	3001
Detector	RI
Generating Data System	Chromeleon 7.2.5.9507
Exporting Data System	Chromeleon 7.2.8.0
Operator	Instrument Controller
Signal Quantity	Refractive 
Signal Unit	µRIU
Signal Min.	-3.800125
Signal Max.	25.817375
Channel	RI_1
Driver Name	RID520Driver.dll
Channel Type	Evaluation
Min. Step (s)	0.5
Max. Step (s)	0.5
Average Step (s)	0.5

Signal Parameter Information:
Signal Info	

Raw Data:
Time (min)	Step (s)	Value (µRIU)
0.000000	n.a.	0.005125
0.008333	0.5	0.004875
0.016667	0.5	0.005500
0.025000	0.5	0.006125
0.033333	0.5	0.005750
0.041667	0.5	0.005250
0.050000	0.5	0.005500
0.058333	0.5	0.005750
0.066667	0.5	0.005375
0.075000	0.5	0.005250
0.083333	0.5	0.005250
0.091667	0.5	0.005125
0.100000	0.5	0.005125
0.108333	0.5	0.004750
0.116667	0.5	0.004500
0.125000	0.5	0.004250
0.133333	0.5	0.004125
0.141667	0.5	0.003750
0.150000	0.5	0.003500
0.158333	0.5	0.003375
0.166667	0.5	0.002875
0.175000	0.5	0.002500
0.183333	0.5	0.002375
0.191667	0.5	0.002125
0.200000	0.5	0.001875
0.208333	0.5	0.001875
0.216667	0.5	0.001250
0.225000	0.5	0.000875
0.233333	0.5	0.000500
0.241667	0.5	0.000375
0.250000	0.5	0.000125
0.258333	0.5	-0.000625
0.266667	0.5	-0.000875
0.275000	0.5	-0.000875
0.283333	0.5	-0.001000
0.291667	0.5	-0.001375
0.300000	0.5	-0.001500
0.308333	0.5	-0.001875
0.316667	0.5	-0.001875
0.325000	0.5	-0.002000
0.333333	0.5	-0.002625
0.341667	0.5	-0.003125
0.350000	0.5	-0.003500
0.358333	0.5	-0.003750
0.366667	0.5	-0.004125
0.375000	0.5	-0.004375
0.383333	0.5	-0.004750
0.391667	0.5	-0.005250
0.400000	0.5	-0.005500
0.408333	0.5	-0.005875
0.416667	0.5	-0.005875
0.425000	0.5	-0.006000
0.433333	0.5	-0.005875
0.441667	0.5	-0.005875
0.450000	0.5	-0.006125
0.458333	0.5	-0.006125
0.466667	0.5	-0.006250
0.475000	0.5	-0.006125
0.483333	0.5	-0.006500
0.491667	0.5	-0.006250
0.500000	0.5	-0.006250
0.508333	0.5	-0.006500
0.516667	0.5	-0.006750
0.525000	0.5	-0.006375
0.533333	0.5	-0.005750
0.541667	0.5	-0.005500
0.550000	0.5	-0.005750
0.558333	0.5	-0.005625
0.566667	0.5	-0.005750
0.575000	0.5	-0.005750
0.583333	0.5	-0.005750
0.591667	0.5	-0.005625
0.600000	0.5	-0.005500
0.608333	0.5	-0.005500
0.616667	0.5	-0.005250
0.625000	0.5	-0.005375
0.633333	0.5	-0.005375
0.641667	0.5	-0.005250
0.650000	0.5	-0.005250
0.658333	0.5	-0.005125
0.666667	0.5	-0.005000
0.675000	0.5	-0.005000
0.683333	0.5	-0.005125
0.691667	0.5	-0.005250
0.700000	0.5	-0.005125
0.708333	0.5	-0.005125
0.716667	0.5	-0.005375
0.725000	0.5	-0.005000
0.733333	0.5	-0.005250
0.741667	0.5	-0.005375
0.750000	0.5	-0.005750
0.758333	0.5	-0.006000
0.766667	0.5	-0.006125
0.775000	0.5	-0.005625
0.783333	0.5	-0.005625
0.791667	0.5	-0.005375
0.800000	0.5	-0.004875
0.808333	0.5	-0.004750
0.816667	0.5	-0.004625
0.825000	0.5	-0.004250
0.833333	0.5	-0.004250
0.841667	0.5	-0.004125
0.850000	0.5	-0.003750
0.858333	0.5	-0.003875
0.866667	0.5	-0.003625
0.875000	0.5	-0.003625
0.883333	0.5	-0.003250
0.891667	0.5	-0.002875
0.900000	0.5	-0.002500
0.908333	0.5	-0.002125
0.916667	0.5	-0.002000
0.925000	0.5	-0.002250
0.933333	0.5	-0.002625
0.941667	0.5	-0.002250
0.950000	0.5	-0.001750
0.958333	0.5	-0.002000
0.966667	0.5	-0.001875
0.975000	0.5	-0.001625
0.983333	0.5	-0.001625
0.991667	0.5	-0.001625
1.000000	0.5	-0.001875
1.008333	0.5	-0.001875
1.016667	0.5	-0.002125
1.025000	0.5	-0.002125
1.033333	0.5	-0.002375
1.041667	0.5	-0.002500
1.050000	0.5	-0.003125
1.058333	0.5	-0.003375
1.066667	0.5	-0.004125
1.075000	0.5	-0.004375
1.083333	0.5	-0.004750
1.091667	0.5	-0.005000
1.100000	0.5	-0.005125
1.108333	0.5	-0.005750
1.116667	0.5	-0.006000
1.125000	0.5	-0.006500
1.133333	0.5	-0.007000
1.141667	0.5	-0.007500
1.150000	0.5	-0.008250
1.158333	0.5	-0.008875
1.166667	0.5	-0.009625
1.175000	0.5	-0.010125
1.183333	0.5	-0.010750
1.191667	0.5	-0.011375
1.200000	0.5	-0.011625
1.208333	0.5	-0.012500
1.216667	0.5	-0.013125
1.225000	0.5	-0.013875
1.233333	0.5	-0.014375
1.241667	0.5	-0.014625
1.250000	0.5	-0.015250
1.258333	0.5	-0.016250
1.266667	0.5	-0.017250
1.275000	0.5	-0.017875
1.283333	0.5	-0.018000
1.291667	0.5	-0.018500
1.300000	0.5	-0.018875
1.308333	0.5	-0.019000
1.316667	0.5	-0.019500
1.325000	0.5	-0.019875
1.333333	0.5	-0.020375
1.341667	0.5	-0.020750
1.350000	0.5	-0.021375
1.358333	0.5	-0.021500
1.366667	0.5	-0.022000
1.375000	0.5	-0.022625
1.383333	0.5	-0.022750
1.391667	0.5	-0.023000
1.400000	0.5	-0.023375
1.408333	0.5	-0.023875
1.416667	0.5	-0.023875
1.425000	0.5	-0.024375
1.433333	0.5	-0.024125
1.441667	0.5	-0.024375
1.450000	0.5	-0.024500
1.458333	0.5	-0.024625
1.466667	0.5	-0.024625
1.475000	0.5	-0.025375
1.483333	0.5	-0.025750
1.491667	0.5	-0.025375
1.500000	0.5	-0.025375
1.508333	0.5	-0.025375
1.516667	0.5	-0.025625
1.525000	0.5	-0.025875
1.533333	0.5	-0.026125
1.541667	0.5	-0.025875
1.550000	0.5	-0.025750
1.558333	0.5	-0.025625
1.566667	0.5	-0.025500
1.575000	0.5	-0.025375
1.583333	0.5	-0.025125
1.591667	0.5	-0.024875
1.600000	0.5	-0.024625
1.608333	0.5	-0.024125
1.616667	0.5	-0.024125
1.625000	0.5	-0.023500
1.633333	0.5	-0.023500
1.641667	0.5	-0.022875
1.650000	0.5	-0.022500
1.658333	0.5	-0.022250
1.666667	0.5	-0.021625
1.675000	0.5	-0.021000
1.683333	0.5	-0.020625
1.691667	0.5	-0.020500
1.700000	0.5	-0.020250
1.708333	0.5	-0.019500
1.716667	0.5	-0.018375
1.725000	0.5	-0.017875
1.733333	0.5	-0.016875
1.741667	0.5	-0.016000
1.750000	0.5	-0.015125
1.758333	0.5	-0.014750
1.766667	0.5	-0.013750
1.775000	0.5	-0.012875
1.783333	0.5	-0.012000
1.791667	0.5	-0.011000
1.800000	0.5	-0.010375
1.808333	0.5	-0.009750
1.816667	0.5	-0.009125
1.825000	0.5	-0.008250
1.833333	0.5	-0.007125
1.841667	0.5	-0.006250
1.850000	0.5	-0.005000
1.858333	0.5	-0.004625
1.866667	0.5	-0.004250
1.875000	0.5	-0.003625
1.883333	0.5	-0.003000
1.891667	0.5	-0.002250
1.900000	0.5	-0.001750
1.908333	0.5	-0.001000
1.916667	0.5	0.000125
1.925000	0.5	0.001375
1.933333	0.5	0.001500
1.941667	0.5	0.001875
1.950000	0.5	0.002500
1.958333	0.5	0.003000
1.966667	0.5	0.003500
1.975000	0.5	0.004000
1.983333	0.5	0.004250
1.991667	0.5	0.004875
2.000000	0.5	0.005375
2.008333	0.5	0.006125
2.016667	0.5	0.006500
2.025000	0.5	0.006625
2.033333	0.5	0.006625
2.041667	0.5	0.007000
2.050000	0.5	0.006625
2.058333	0.5	0.006500
2.066667	0.5	0.006000
2.075000	0.5	0.005875
2.083333	0.5	0.005625
2.091667	0.5	0.005375
2.100000	0.5	0.005125
2.108333	0.5	0.004875
2.116667	0.5	0.004500
2.125000	0.5	0.004000
2.133333	0.5	0.003750
2.141667	0.5	0.003625
2.150000	0.5	0.002750
2.158333	0.5	0.002250
2.166667	0.5	0.001375
2.175000	0.5	0.000750
2.183333	0.5	0.000125
2.191667	0.5	-0.000250
2.200000	0.5	-0.001000
2.208333	0.5	-0.001250
2.216667	0.5	-0.001750
2.225000	0.5	-0.002000
2.233333	0.5	-0.002125
2.241667	0.5	-0.002875
2.250000	0.5	-0.003375
2.258333	0.5	-0.004250
2.266667	0.5	-0.004875
2.275000	0.5	-0.005250
2.283333	0.5	-0.005875
2.291667	0.5	-0.006375
2.300000	0.5	-0.006625
2.308333	0.5	-0.007250
2.316667	0.5	-0.007875
2.325000	0.5	-0.007750
2.333333	0.5	-0.007875
2.341667	0.5	-0.008125
2.350000	0.5	-0.008500
2.358333	0.5	-0.008375
2.366667	0.5	-0.008875
2.375000	0.5	-0.009000
2.383333	0.5	-0.009000
2.391667	0.5	-0.009500
2.400000	0.5	-0.009250
2.408333	0.5	-0.009375
2.416667	0.5	-0.010000
2.425000	0.5	-0.010000
2.433333	0.5	-0.009875
2.441667	0.5	-0.009875
2.450000	0.5	-0.009750
2.458333	0.5	-0.009875
2.466667	0.5	-0.009750
2.475000	0.5	-0.009750
2.483333	0.5	-0.009750
2.491667	0.5	-0.009625
2.500000	0.5	-0.009625
2.508333	0.5	-0.009000
2.516667	0.5	-0.009000
2.525000	0.5	-0.009125
2.533333	0.5	-0.009125
2.541667	0.5	-0.008750
2.550000	0.5	-0.008375
2.558333	0.5	-0.007750
2.566667	0.5	-0.007375
2.575000	0.5	-0.006625
2.583333	0.5	-0.006250
2.591667	0.5	-0.006000
2.600000	0.5	-0.005750
2.608333	0.5	-0.005125
2.616667	0.5	-0.004750
2.625000	0.5	-0.004250
2.633333	0.5	-0.003875
2.641667	0.5	-0.003375
2.650000	0.5	-0.003000
2.658333	0.5	-0.002625
2.666667	0.5	-0.002000
2.675000	0.5	-0.001875
2.683333	0.5	-0.001500
2.691667	0.5	-0.001000
2.700000	0.5	-0.000625
2.708333	0.5	0.000000
2.716667	0.5	0.000375
2.725000	0.5	0.001000
2.733333	0.5	0.001250
2.741667	0.5	0.001875
2.750000	0.5	0.002125
2.758333	0.5	0.002875
2.766667	0.5	0.003500
2.775000	0.5	0.003875
2.783333	0.5	0.004250
2.791667	0.5	0.004750
2.800000	0.5	0.004625
2.808333	0.5	0.005250
2.816667	0.5	0.005750
2.825000	0.5	0.006000
2.833333	0.5	0.006250
2.841667	0.5	0.006375
2.850000	0.5	0.006625
2.858333	0.5	0.006625
2.866667	0.5	0.006875
2.875000	0.5	0.007375
2.883333	0.5	0.007625
2.891667	0.5	0.008000
2.900000	0.5	0.008000
2.908333	0.5	0.008250
2.916667	0.5	0.007875
2.925000	0.5	0.008000
2.933333	0.5	0.008125
2.941667	0.5	0.008125
2.950000	0.5	0.008000
2.958333	0.5	0.007875
2.966667	0.5	0.008000
2.975000	0.5	0.008250
2.983333	0.5	0.008625
2.991667	0.5	0.009125
3.000000	0.5	0.009000
3.008333	0.5	0.009250
3.016667	0.5	0.009375
3.025000	0.5	0.009000
3.033333	0.5	0.008875
3.041667	0.5	0.008500
3.050000	0.5	0.008375
3.058333	0.5	0.008375
3.066667	0.5	0.007625
3.075000	0.5	0.007250
3.083333	0.5	0.007000
3.091667	0.5	0.007000
3.100000	0.5	0.006875
3.108333	0.5	0.006875
3.116667	0.5	0.007250
3.125000	0.5	0.007000
3.133333	0.5	0.006875
3.141667	0.5	0.006750
3.150000	0.5	0.006625
3.158333	0.5	0.006750
3.166667	0.5	0.006875
3.175000	0.5	0.007000
3.183333	0.5	0.006875
3.191667	0.5	0.006875
3.200000	0.5	0.006875
3.208333	0.5	0.006375
3.216667	0.5	0.006125
3.225000	0.5	0.005625
3.233333	0.5	0.005500
3.241667	0.5	0.005125
3.250000	0.5	0.004875
3.258333	0.5	0.005000
3.266667	0.5	0.004750
3.275000	0.5	0.004375
3.283333	0.5	0.004125
3.291667	0.5	0.003375
3.300000	0.5	0.002875
3.308333	0.5	0.002750
3.316667	0.5	0.002625
3.325000	0.5	0.002000
3.333333	0.5	0.002000
3.341667	0.5	0.001750
3.350000	0.5	0.001375
3.358333	0.5	0.000875
3.366667	0.5	0.000625
3.375000	0.5	0.000375
3.383333	0.5	0.000375
3.391667	0.5	-0.000125
3.400000	0.5	-0.000250
3.408333	0.5	-0.000750
3.416667	0.5	-0.001250
3.425000	0.5	-0.001625
3.433333	0.5	-0.002000
3.441667	0.5	-0.002500
3.450000	0.5	-0.003125
3.458333	0.5	-0.003750
3.466667	0.5	-0.004500
3.475000	0.5	-0.004875
3.483333	0.5	-0.005375
3.491667	0.5	-0.006000
3.500000	0.5	-0.006000
3.508333	0.5	-0.006375
3.516667	0.5	-0.006875
3.525000	0.5	-0.007375
3.533333	0.5	-0.007750
3.541667	0.5	-0.008375
3.550000	0.5	-0.008500
3.558333	0.5	-0.008500
3.566667	0.5	-0.009250
3.575000	0.5	-0.009875
3.583333	0.5	-0.010375
3.591667	0.5	-0.010875
3.600000	0.5	-0.011375
3.608333	0.5	-0.011500
3.616667	0.5	-0.011875
3.625000	0.5	-0.012000
3.633333	0.5	-0.012625
3.641667	0.5	-0.012750
3.650000	0.5	-0.013000
3.658333	0.5	-0.013500
3.666667	0.5	-0.013500
3.675000	0.5	-0.013625
3.683333	0.5	-0.013750
3.691667	0.5	-0.014375
3.700000	0.5	-0.014875
3.708333	0.5	-0.015125
3.716667	0.5	-0.015125
3.725000	0.5	-0.015250
3.733333	0.5	-0.015250
3.741667	0.5	-0.015125
3.750000	0.5	-0.015250
3.758333	0.5	-0.015500
3.766667	0.5	-0.015750
3.775000	0.5	-0.015375
3.783333	0.5	-0.014500
3.791667	0.5	-0.014250
3.800000	0.5	-0.014375
3.808333	0.5	-0.014500
3.816667	0.5	-0.014375
3.825000	0.5	-0.014375
3.833333	0.5	-0.013875
3.841667	0.5	-0.013500
3.850000	0.5	-0.013125
3.858333	0.5	-0.012500
3.866667	0.5	-0.012125
3.875000	0.5	-0.011500
3.883333	0.5	-0.011500
3.891667	0.5	-0.011250
3.900000	0.5	-0.011125
3.908333	0.5	-0.010625
3.916667	0.5	-0.010000
3.925000	0.5	-0.009625
3.933333	0.5	-0.009250
3.941667	0.5	-0.008625
3.950000	0.5	-0.008125
3.958333	0.5	-0.007375
3.966667	0.5	-0.006750
3.975000	0.5	-0.006375
3.983333	0.5	-0.006000
3.991667	0.5	-0.005875
4.000000	0.5	-0.005000
4.008333	0.5	-0.004750
4.016667	0.5	-0.004125
4.025000	0.5	-0.004000
4.033333	0.5	-0.003500
4.041667	0.5	-0.002750
4.050000	0.5	-0.002250
4.058333	0.5	-0.001625
4.066667	0.5	-0.001000
4.075000	0.5	-0.000500
4.083333	0.5	0.000000
4.091667	0.5	0.000125
4.100000	0.5	0.000500
4.108333	0.5	0.001250
4.116667	0.5	0.002000
4.125000	0.5	0.002500
4.133333	0.5	0.002875
4.141667	0.5	0.002875
4.150000	0.5	0.003625
4.158333	0.5	0.004250
4.166667	0.5	0.004625
4.175000	0.5	0.004750
4.183333	0.5	0.005125
4.191667	0.5	0.006000
4.200000	0.5	0.006750
4.208333	0.5	0.007500
4.216667	0.5	0.007625
4.225000	0.5	0.008000
4.233333	0.5	0.008375
4.241667	0.5	0.009000
4.250000	0.5	0.009250
4.258333	0.5	0.009375
4.266667	0.5	0.009250
4.275000	0.5	0.009750
4.283333	0.5	0.010000
4.291667	0.5	0.010375
4.300000	0.5	0.010375
4.308333	0.5	0.010500
4.316667	0.5	0.011125
4.325000	0.5	0.011375
4.333333	0.5	0.011625
4.341667	0.5	0.011500
4.350000	0.5	0.011750
4.358333	0.5	0.011375
4.366667	0.5	0.011750
4.375000	0.5	0.011625
4.383333	0.5	0.011875
4.391667	0.5	0.011875
4.400000	0.5	0.011750
4.408333	0.5	0.011250
4.416667	0.5	0.011000
4.425000	0.5	0.011125
4.433333	0.5	0.010875
4.441667	0.5	0.010375
4.450000	0.5	0.010125
4.458333	0.5	0.009875
4.466667	0.5	0.009750
4.475000	0.5	0.009000
4.483333	0.5	0.008625
4.491667	0.5	0.008375
4.500000	0.5	0.008625
4.508333	0.5	0.008500
4.516667	0.5	0.008250
4.525000	0.5	0.007750
4.533333	0.5	0.007250
4.541667	0.5	0.006875
4.550000	0.5	0.006250
4.558333	0.5	0.005750
4.566667	0.5	0.005875
4.575000	0.5	0.005500
4.583333	0.5	0.005000
4.591667	0.5	0.004625
4.600000	0.5	0.004000
4.608333	0.5	0.003375
4.616667	0.5	0.003125
4.625000	0.5	0.002500
4.633333	0.5	0.002000
4.641667	0.5	0.001625
4.650000	0.5	0.001125
4.658333	0.5	0.000625
4.666667	0.5	0.000375
4.675000	0.5	-0.000375
4.683333	0.5	-0.001000
4.691667	0.5	-0.001375
4.700000	0.5	-0.001875
4.708333	0.5	-0.001875
4.716667	0.5	-0.002000
4.725000	0.5	-0.002375
4.733333	0.5	-0.002875
4.741667	0.5	-0.003125
4.750000	0.5	-0.003375
4.758333	0.5	-0.003750
4.766667	0.5	-0.003750
4.775000	0.5	-0.004000
4.783333	0.5	-0.004125
4.791667	0.5	-0.004375
4.800000	0.5	-0.004500
4.808333	0.5	-0.004375
4.816667	0.5	-0.004250
4.825000	0.5	-0.004375
4.833333	0.5	-0.004000
4.841667	0.5	-0.004125
4.850000	0.5	-0.004125
4.858333	0.5	-0.003875
4.866667	0.5	-0.003875
4.875000	0.5	-0.003500
4.883333	0.5	-0.002875
4.891667	0.5	-0.002625
4.900000	0.5	-0.002500
4.908333	0.5	-0.002000
4.916667	0.5	-0.001875
4.925000	0.5	-0.001500
4.933333	0.5	-0.001250
4.941667	0.5	-0.000750
4.950000	0.5	-0.000125
4.958333	0.5	0.000250
4.966667	0.5	0.000625
4.975000	0.5	0.001125
4.983333	0.5	0.001625
4.991667	0.5	0.002125
5.000000	0.5	0.002875
5.008333	0.5	0.003500
5.016667	0.5	0.004125
5.025000	0.5	0.004500
5.033333	0.5	0.004875
5.041667	0.5	0.005375
5.050000	0.5	0.006125
5.058333	0.5	0.006625
5.066667	0.5	0.007250
5.075000	0.5	0.007500
5.083333	0.5	0.008250
5.091667	0.5	0.009000
5.100000	0.5	0.009750
5.108333	0.5	0.010375
5.116667	0.5	0.010625
5.125000	0.5	0.010875
5.133333	0.5	0.011250
5.141667	0.5	0.011875
5.150000	0.5	0.012250
5.158333	0.5	0.012875
5.166667	0.5	0.013625
5.175000	0.5	0.014000
5.183333	0.5	0.014750
5.191667	0.5	0.015250
5.200000	0.5	0.015750
5.208333	0.5	0.016250
5.216667	0.5	0.016500
5.225000	0.5	0.016875
5.233333	0.5	0.017625
5.241667	0.5	0.018000
5.250000	0.5	0.018625
5.258333	0.5	0.018875
5.266667	0.5	0.019250
5.275000	0.5	0.019750
5.283333	0.5	0.019750
5.291667	0.5	0.020125
5.300000	0.5	0.020375
5.308333	0.5	0.020375
5.316667	0.5	0.020375
5.325000	0.5	0.020250
5.333333	0.5	0.020625
5.341667	0.5	0.021125
5.350000	0.5	0.021000
5.358333	0.5	0.021125
5.366667	0.5	0.021125
5.375000	0.5	0.021625
5.383333	0.5	0.021625
5.391667	0.5	0.021875
5.400000	0.5	0.022375
5.408333	0.5	0.022500
5.416667	0.5	0.022500
5.425000	0.5	0.022625
5.433333	0.5	0.022500
5.441667	0.5	0.022250
5.450000	0.5	0.021750
5.458333	0.5	0.021250
5.466667	0.5	0.021000
5.475000	0.5	0.020625
5.483333	0.5	0.019875
5.491667	0.5	0.019375
5.500000	0.5	0.019250
5.508333	0.5	0.018750
5.516667	0.5	0.018250
5.525000	0.5	0.017875
5.533333	0.5	0.017625
5.541667	0.5	0.017000
5.550000	0.5	0.016375
5.558333	0.5	0.015750
5.566667	0.5	0.015250
5.575000	0.5	0.015000
5.583333	0.5	0.014500
5.591667	0.5	0.013750
5.600000	0.5	0.012875
5.608333	0.5	0.012500
5.616667	0.5	0.011875
5.625000	0.5	0.011000
5.633333	0.5	0.010000
5.641667	0.5	0.008875
5.650000	0.5	0.008000
5.658333	0.5	0.007000
5.666667	0.5	0.006250
5.675000	0.5	0.005875
5.683333	0.5	0.005250
5.691667	0.5	0.004750
5.700000	0.5	0.004000
5.708333	0.5	0.003625
5.716667	0.5	0.003125
5.725000	0.5	0.002375
5.733333	0.5	0.001625
5.741667	0.5	0.001125
5.750000	0.5	0.000000
5.758333	0.5	-0.000625
5.766667	0.5	-0.001000
5.775000	0.5	-0.001750
5.783333	0.5	-0.002500
5.791667	0.5	-0.003125
5.800000	0.5	-0.003625
5.808333	0.5	-0.004125
5.816667	0.5	-0.004875
5.825000	0.5	-0.005250
5.833333	0.5	-0.005250
5.841667	0.5	-0.005750
5.850000	0.5	-0.006375
5.858333	0.5	-0.006375
5.866667	0.5	-0.006625
5.875000	0.5	-0.007250
5.883333	0.5	-0.007375
5.891667	0.5	-0.007250
5.900000	0.5	-0.007375
5.908333	0.5	-0.007375
5.916667	0.5	-0.007625
5.925000	0.5	-0.007375
5.933333	0.5	-0.007375
5.941667	0.5	-0.007375
5.950000	0.5	-0.007750
5.958333	0.5	-0.007250
5.966667	0.5	-0.007375
5.975000	0.5	-0.007250
5.983333	0.5	-0.007125
5.991667	0.5	-0.006875
6.000000	0.5	-0.006750
6.008333	0.5	-0.006750
6.016667	0.5	-0.007000
6.025000	0.5	-0.006750
6.033333	0.5	-0.006375
6.041667	0.5	-0.006125
6.050000	0.5	-0.006000
6.058333	0.5	-0.005750
6.066667	0.5	-0.005375
6.075000	0.5	-0.005375
6.083333	0.5	-0.004625
6.091667	0.5	-0.004250
6.100000	0.5	-0.003875
6.108333	0.5	-0.003250
6.116667	0.5	-0.003375
6.125000	0.5	-0.003375
6.133333	0.5	-0.003500
6.141667	0.5	-0.003375
6.150000	0.5	-0.003250
6.158333	0.5	-0.003125
6.166667	0.5	-0.002875
6.175000	0.5	-0.002500
6.183333	0.5	-0.002375
6.191667	0.5	-0.002250
6.200000	0.5	-0.002125
6.208333	0.5	-0.001500
6.216667	0.5	-0.001125
6.225000	0.5	-0.000625
6.233333	0.5	-0.000250
6.241667	0.5	-0.000125
6.250000	0.5	0.000000
6.258333	0.5	0.000375
6.266667	0.5	0.000625
6.275000	0.5	0.000750
6.283333	0.5	0.001000
6.291667	0.5	0.001250
6.300000	0.5	0.001750
6.308333	0.5	0.001875
6.316667	0.5	0.002250
6.325000	0.5	0.002000
6.333333	0.5	0.002375
6.341667	0.5	0.002875
6.350000	0.5	0.003125
6.358333	0.5	0.003750
6.366667	0.5	0.004250
6.375000	0.5	0.004500
6.383333	0.5	0.004875
6.391667	0.5	0.005625
6.400000	0.5	0.006250
6.408333	0.5	0.007000
6.416667	0.5	0.007875
6.425000	0.5	0.008375
6.433333	0.5	0.009125
6.441667	0.5	0.009500
6.450000	0.5	0.009875
6.458333	0.5	0.010500
6.466667	0.5	0.010875
6.475000	0.5	0.010750
6.483333	0.5	0.010625
6.491667	0.5	0.010750
6.500000	0.5	0.010625
6.508333	0.5	0.010625
6.516667	0.5	0.010625
6.525000	0.5	0.010875
6.533333	0.5	0.011000
6.541667	0.5	0.011250
6.550000	0.5	0.011250
6.558333	0.5	0.011125
6.566667	0.5	0.011125
6.575000	0.5	0.011375
6.583333	0.5	0.011500
6.591667	0.5	0.011625
6.600000	0.5	0.011375
6.608333	0.5	0.010750
6.616667	0.5	0.010250
6.625000	0.5	0.010250
6.633333	0.5	0.010125
6.641667	0.5	0.010125
6.650000	0.5	0.010250
6.658333	0.5	0.009875
6.666667	0.5	0.010000
6.675000	0.5	0.010125
6.683333	0.5	0.010375
6.691667	0.5	0.010125
6.700000	0.5	0.009875
6.708333	0.5	0.009750
6.716667	0.5	0.009750
6.725000	0.5	0.009375
6.733333	0.5	0.009000
6.741667	0.5	0.008250
6.750000	0.5	0.007375
6.758333	0.5	0.006375
6.766667	0.5	0.005250
6.775000	0.5	0.003375
6.783333	0.5	0.000250
6.791667	0.5	-0.004000
6.800000	0.5	-0.010875
6.808333	0.5	-0.021500
6.816667	0.5	-0.038000
6.825000	0.5	-0.063375
6.833333	0.5	-0.102375
6.841667	0.5	-0.160375
6.850000	0.5	-0.244875
6.858333	0.5	-0.363625
6.866667	0.5	-0.525250
6.875000	0.5	-0.735125
6.883333	0.5	-0.996375
6.891667	0.5	-1.305375
6.900000	0.5	-1.654250
6.908333	0.5	-2.028250
6.916667	0.5	-2.409125
6.925000	0.5	-2.775875
6.933333	0.5	-3.108375
6.941667	0.5	-3.387500
6.950000	0.5	-3.600375
6.958333	0.5	-3.738500
6.966667	0.5	-3.800125
6.975000	0.5	-3.786750
6.983333	0.5	-3.705375
6.991667	0.5	-3.565875
7.000000	0.5	-3.380375
7.008333	0.5	-3.160500
7.016667	0.5	-2.918375
7.025000	0.5	-2.665125
7.033333	0.5	-2.409250
7.041667	0.5	-2.158750
7.050000	0.5	-1.919125
7.058333	0.5	-1.694875
7.066667	0.5	-1.488250
7.075000	0.5	-1.300375
7.083333	0.5	-1.132000
7.091667	0.5	-0.982250
7.100000	0.5	-0.850500
7.108333	0.5	-0.735250
7.116667	0.5	-0.635125
7.125000	0.5	-0.548625
7.133333	0.5	-0.474000
7.141667	0.5	-0.410625
7.150000	0.5	-0.355875
7.158333	0.5	-0.308875
7.166667	0.5	-0.268625
7.175000	0.5	-0.234250
7.183333	0.5	-0.204625
7.191667	0.5	-0.179500
7.200000	0.5	-0.157625
7.208333	0.5	-0.138750
7.216667	0.5	-0.122500
7.225000	0.5	-0.108000
7.233333	0.5	-0.095750
7.241667	0.5	-0.085250
7.250000	0.5	-0.075875
7.258333	0.5	-0.067500
7.266667	0.5	-0.060125
7.275000	0.5	-0.053875
7.283333	0.5	-0.048375
7.291667	0.5	-0.043250
7.300000	0.5	-0.039000
7.308333	0.5	-0.035375
7.316667	0.5	-0.032000
7.325000	0.5	-0.029125
7.333333	0.5	-0.026125
7.341667	0.5	-0.023375
7.350000	0.5	-0.020500
7.358333	0.5	-0.018375
7.366667	0.5	-0.016250
7.375000	0.5	-0.014875
7.383333	0.5	-0.013375
7.391667	0.5	-0.011875
7.400000	0.5	-0.010375
7.408333	0.5	-0.008875
7.416667	0.5	-0.008250
7.425000	0.5	-0.007875
7.433333	0.5	-0.006625
7.441667	0.5	-0.006000
7.450000	0.5	-0.005000
7.458333	0.5	-0.004250
7.466667	0.5	-0.003250
7.475000	0.5	-0.002250
7.483333	0.5	-0.001875
7.491667	0.5	-0.001500
7.500000	0.5	-0.001250
7.508333	0.5	-0.001250
7.516667	0.5	-0.001125
7.525000	0.5	-0.001000
7.533333	0.5	-0.000500
7.541667	0.5	0.000000
7.550000	0.5	-0.000125
7.558333	0.5	-0.000250
7.566667	0.5	0.000000
7.575000	0.5	0.000125
7.583333	0.5	-0.000125
7.591667	0.5	0.000000
7.600000	0.5	0.000000
7.608333	0.5	0.000000
7.616667	0.5	-0.000250
7.625000	0.5	-0.000375
7.633333	0.5	-0.000375
7.641667	0.5	-0.000500
7.650000	0.5	-0.000875
7.658333	0.5	-0.001375
7.666667	0.5	-0.001750
7.675000	0.5	-0.002000
7.683333	0.5	-0.001625
7.691667	0.5	-0.001500
7.700000	0.5	-0.001750
7.708333	0.5	-0.001750
7.716667	0.5	-0.001500
7.725000	0.5	-0.001625
7.733333	0.5	-0.001500
7.741667	0.5	-0.001750
7.750000	0.5	-0.001875
7.758333	0.5	-0.002250
7.766667	0.5	-0.002750
7.775000	0.5	-0.002875
7.783333	0.5	-0.002875
7.791667	0.5	-0.002625
7.800000	0.5	-0.002750
7.808333	0.5	-0.002875
7.816667	0.5	-0.002750
7.825000	0.5	-0.002500
7.833333	0.5	-0.002375
7.841667	0.5	-0.002125
7.850000	0.5	-0.001875
7.858333	0.5	-0.001250
7.866667	0.5	-0.000625
7.875000	0.5	-0.000500
7.883333	0.5	-0.000375
7.891667	0.5	-0.000250
7.900000	0.5	-0.000125
7.908333	0.5	-0.000250
7.916667	0.5	0.000000
7.925000	0.5	0.000000
7.933333	0.5	0.000000
7.941667	0.5	-0.000125
7.950000	0.5	0.000000
7.958333	0.5	0.000375
7.966667	0.5	0.000250
7.975000	0.5	0.000125
7.983333	0.5	0.000125
7.991667	0.5	0.000125
8.000000	0.5	0.000125
8.008333	0.5	0.000375
8.016667	0.5	0.000500
8.025000	0.5	0.000375
8.033333	0.5	0.000500
8.041667	0.5	0.000375
8.050000	0.5	0.000500
8.058333	0.5	0.000750
8.066667	0.5	0.000875
8.075000	0.5	0.001000
8.083333	0.5	0.001000
8.091667	0.5	0.000875
8.100000	0.5	0.001000
8.108333	0.5	0.001500
8.116667	0.5	0.001625
8.125000	0.5	0.001750
8.133333	0.5	0.002000
8.141667	0.5	0.001750
8.150000	0.5	0.002000
8.158333	0.5	0.002375
8.166667	0.5	0.002375
8.175000	0.5	0.002000
8.183333	0.5	0.002375
8.191667	0.5	0.002500
8.200000	0.5	0.002875
8.208333	0.5	0.003250
8.216667	0.5	0.003625
8.225000	0.5	0.004000
8.233333	0.5	0.004500
8.241667	0.5	0.004500
8.250000	0.5	0.004750
8.258333	0.5	0.005125
8.266667	0.5	0.005375
8.275000	0.5	0.005500
8.283333	0.5	0.005500
8.291667	0.5	0.005375
8.300000	0.5	0.005750
8.308333	0.5	0.006250
8.316667	0.5	0.006875
8.325000	0.5	0.007500
8.333333	0.5	0.007625
8.341667	0.5	0.007875
8.350000	0.5	0.008125
8.358333	0.5	0.008375
8.366667	0.5	0.008875
8.375000	0.5	0.009375
8.383333	0.5	0.010125
8.391667	0.5	0.010875
8.400000	0.5	0.011750
8.408333	0.5	0.011875
8.416667	0.5	0.012250
8.425000	0.5	0.012875
8.433333	0.5	0.013375
8.441667	0.5	0.013625
8.450000	0.5	0.014125
8.458333	0.5	0.014500
8.466667	0.5	0.014375
8.475000	0.5	0.014375
8.483333	0.5	0.014875
8.491667	0.5	0.014625
8.500000	0.5	0.015250
8.508333	0.5	0.015750
8.516667	0.5	0.016000
8.525000	0.5	0.015875
8.533333	0.5	0.015875
8.541667	0.5	0.015750
8.550000	0.5	0.016375
8.558333	0.5	0.016750
8.566667	0.5	0.016625
8.575000	0.5	0.016750
8.583333	0.5	0.017125
8.591667	0.5	0.017375
8.600000	0.5	0.018000
8.608333	0.5	0.018375
8.616667	0.5	0.019125
8.625000	0.5	0.019750
8.633333	0.5	0.020625
8.641667	0.5	0.021625
8.650000	0.5	0.023000
8.658333	0.5	0.024625
8.666667	0.5	0.026250
8.675000	0.5	0.027875
8.683333	0.5	0.030250
8.691667	0.5	0.032875
8.700000	0.5	0.035625
8.708333	0.5	0.038625
8.716667	0.5	0.041875
8.725000	0.5	0.044625
8.733333	0.5	0.047250
8.741667	0.5	0.050125
8.750000	0.5	0.053000
8.758333	0.5	0.055875
8.766667	0.5	0.058375
8.775000	0.5	0.061125
8.783333	0.5	0.063125
8.791667	0.5	0.065000
8.800000	0.5	0.065750
8.808333	0.5	0.066625
8.816667	0.5	0.067125
8.825000	0.5	0.067000
8.833333	0.5	0.067000
8.841667	0.5	0.066125
8.850000	0.5	0.065125
8.858333	0.5	0.063625
8.866667	0.5	0.062250
8.875000	0.5	0.060250
8.883333	0.5	0.057750
8.891667	0.5	0.055750
8.900000	0.5	0.053375
8.908333	0.5	0.050750
8.916667	0.5	0.048250
8.925000	0.5	0.045875
8.933333	0.5	0.043750
8.941667	0.5	0.041250
8.950000	0.5	0.039000
8.958333	0.5	0.036875
8.966667	0.5	0.034625
8.975000	0.5	0.032625
8.983333	0.5	0.030500
8.991667	0.5	0.029000
9.000000	0.5	0.027625
9.008333	0.5	0.026250
9.016667	0.5	0.025250
9.025000	0.5	0.024500
9.033333	0.5	0.023500
9.041667	0.5	0.022375
9.050000	0.5	0.021750
9.058333	0.5	0.021125
9.066667	0.5	0.020625
9.075000	0.5	0.019625
9.083333	0.5	0.018875
9.091667	0.5	0.018000
9.100000	0.5	0.017375
9.108333	0.5	0.016500
9.116667	0.5	0.016125
9.125000	0.5	0.015500
9.133333	0.5	0.014500
9.141667	0.5	0.013625
9.150000	0.5	0.012875
9.158333	0.5	0.012000
9.166667	0.5	0.011125
9.175000	0.5	0.010000
9.183333	0.5	0.008375
9.191667	0.5	0.007000
9.200000	0.5	0.006125
9.208333	0.5	0.004625
9.216667	0.5	0.003375
9.225000	0.5	0.002125
9.233333	0.5	0.001000
9.241667	0.5	-0.000250
9.250000	0.5	-0.001250
9.258333	0.5	-0.002375
9.266667	0.5	-0.003500
9.275000	0.5	-0.004625
9.283333	0.5	-0.005625
9.291667	0.5	-0.006500
9.300000	0.5	-0.007250
9.308333	0.5	-0.007750
9.316667	0.5	-0.008500
9.325000	0.5	-0.009000
9.333333	0.5	-0.009750
9.341667	0.5	-0.010375
9.350000	0.5	-0.011000
9.358333	0.5	-0.011125
9.366667	0.5	-0.011500
9.375000	0.5	-0.012125
9.383333	0.5	-0.012125
9.391667	0.5	-0.011750
9.400000	0.5	-0.012125
9.408333	0.5	-0.011875
9.416667	0.5	-0.012250
9.425000	0.5	-0.012250
9.433333	0.5	-0.012250
9.441667	0.5	-0.012125
9.450000	0.5	-0.012125
9.458333	0.5	-0.011875
9.466667	0.5	-0.011125
9.475000	0.5	-0.010875
9.483333	0.5	-0.010750
9.491667	0.5	-0.010625
9.500000	0.5	-0.010250
9.508333	0.5	-0.009750
9.516667	0.5	-0.009250
9.525000	0.5	-0.008750
9.533333	0.5	-0.008375
9.541667	0.5	-0.007750
9.550000	0.5	-0.007375
9.558333	0.5	-0.007000
9.566667	0.5	-0.006500
9.575000	0.5	-0.005625
9.583333	0.5	-0.004750
9.591667	0.5	-0.004125
9.600000	0.5	-0.003375
9.608333	0.5	-0.002625
9.616667	0.5	-0.002125
9.625000	0.5	-0.001875
9.633333	0.5	-0.001500
9.641667	0.5	-0.001125
9.650000	0.5	-0.001000
9.658333	0.5	-0.000625
9.666667	0.5	0.000000
9.675000	0.5	0.000750
9.683333	0.5	0.001375
9.691667	0.5	0.002000
9.700000	0.5	0.003000
9.708333	0.5	0.004375
9.716667	0.5	0.005375
9.725000	0.5	0.005875
9.733333	0.5	0.006500
9.741667	0.5	0.007375
9.750000	0.5	0.008625
9.758333	0.5	0.009250
9.766667	0.5	0.009750
9.775000	0.5	0.010250
9.783333	0.5	0.010750
9.791667	0.5	0.011125
9.800000	0.5	0.011875
9.808333	0.5	0.012750
9.816667	0.5	0.013625
9.825000	0.5	0.014375
9.833333	0.5	0.014750
9.841667	0.5	0.015375
9.850000	0.5	0.016125
9.858333	0.5	0.016875
9.866667	0.5	0.017250
9.875000	0.5	0.017750
9.883333	0.5	0.018500
9.891667	0.5	0.018750
9.900000	0.5	0.018750
9.908333	0.5	0.019250
9.916667	0.5	0.019750
9.925000	0.5	0.020375
9.933333	0.5	0.020500
9.941667	0.5	0.020250
9.950000	0.5	0.020500
9.958333	0.5	0.020625
9.966667	0.5	0.020875
9.975000	0.5	0.021125
9.983333	0.5	0.021000
9.991667	0.5	0.020625
10.000000	0.5	0.021000
10.008333	0.5	0.021125
10.016667	0.5	0.021125
10.025000	0.5	0.021000
10.033333	0.5	0.020875
10.041667	0.5	0.021250
10.050000	0.5	0.021000
10.058333	0.5	0.021500
10.066667	0.5	0.021625
10.075000	0.5	0.021750
10.083333	0.5	0.022375
10.091667	0.5	0.023250
10.100000	0.5	0.023750
10.108333	0.5	0.024500
10.116667	0.5	0.025625
10.125000	0.5	0.027125
10.133333	0.5	0.028875
10.141667	0.5	0.031125
10.150000	0.5	0.033375
10.158333	0.5	0.036000
10.166667	0.5	0.039625
10.175000	0.5	0.043500
10.183333	0.5	0.048125
10.191667	0.5	0.053875
10.200000	0.5	0.061000
10.208333	0.5	0.068375
10.216667	0.5	0.077125
10.225000	0.5	0.087250
10.233333	0.5	0.099250
10.241667	0.5	0.112750
10.250000	0.5	0.128625
10.258333	0.5	0.146750
10.266667	0.5	0.168375
10.275000	0.5	0.193500
10.283333	0.5	0.222000
10.291667	0.5	0.255750
10.300000	0.5	0.294750
10.308333	0.5	0.340875
10.316667	0.5	0.394750
10.325000	0.5	0.458500
10.333333	0.5	0.533625
10.341667	0.5	0.622000
10.350000	0.5	0.727000
10.358333	0.5	0.850000
10.366667	0.5	0.995250
10.375000	0.5	1.165875
10.383333	0.5	1.366875
10.391667	0.5	1.601000
10.400000	0.5	1.874250
10.408333	0.5	2.191250
10.416667	0.5	2.557250
10.425000	0.5	2.976625
10.433333	0.5	3.454500
10.441667	0.5	3.995625
10.450000	0.5	4.603625
10.458333	0.5	5.281625
10.466667	0.5	6.031500
10.475000	0.5	6.853500
10.483333	0.5	7.746875
10.491667	0.5	8.708625
10.500000	0.5	9.734625
10.508333	0.5	10.818875
10.516667	0.5	11.953500
10.525000	0.5	13.128750
10.533333	0.5	14.332375
10.541667	0.5	15.551500
10.550000	0.5	16.771500
10.558333	0.5	17.976375
10.566667	0.5	19.149750
10.575000	0.5	20.274000
10.583333	0.5	21.332750
10.591667	0.5	22.309875
10.600000	0.5	23.190625
10.608333	0.5	23.960375
10.616667	0.5	24.608875
10.625000	0.5	25.124625
10.633333	0.5	25.500625
10.641667	0.5	25.732250
10.650000	0.5	25.817375
10.658333	0.5	25.755750
10.666667	0.5	25.550500
10.675000	0.5	25.207250
10.683333	0.5	24.733875
10.691667	0.5	24.139875
10.700000	0.5	23.436375
10.708333	0.5	22.635500
10.716667	0.5	21.751375
10.725000	0.5	20.798500
10.733333	0.5	19.791000
10.741667	0.5	18.742750
10.750000	0.5	17.668000
10.758333	0.5	16.580500
10.766667	0.5	15.492125
10.775000	0.5	14.413375
10.783333	0.5	13.354875
10.791667	0.5	12.324750
10.800000	0.5	11.330375
10.808333	0.5	10.377250
10.816667	0.5	9.471500
10.825000	0.5	8.615250
10.833333	0.5	7.811500
10.841667	0.5	7.061250
10.850000	0.5	6.364875
10.858333	0.5	5.722375
10.866667	0.5	5.132750
10.875000	0.5	4.594000
10.883333	0.5	4.104125
10.891667	0.5	3.660875
10.900000	0.5	3.261000
10.908333	0.5	2.901500
10.916667	0.5	2.579625
10.925000	0.5	2.291875
10.933333	0.5	2.036375
10.941667	0.5	1.810375
10.950000	0.5	1.609125
10.958333	0.5	1.431125
10.966667	0.5	1.274500
10.975000	0.5	1.136125
10.983333	0.5	1.014500
10.991667	0.5	0.907750
11.000000	0.5	0.814000
11.008333	0.5	0.731500
11.016667	0.5	0.659250
11.025000	0.5	0.595250
11.033333	0.5	0.538875
11.041667	0.5	0.490000
11.050000	0.5	0.447000
11.058333	0.5	0.408125
11.066667	0.5	0.374125
11.075000	0.5	0.343875
11.083333	0.5	0.316875
11.091667	0.5	0.292875
11.100000	0.5	0.271375
11.108333	0.5	0.251750
11.116667	0.5	0.234625
11.125000	0.5	0.219125
11.133333	0.5	0.205375
11.141667	0.5	0.192875
11.150000	0.5	0.181625
11.158333	0.5	0.171750
11.166667	0.5	0.162250
11.175000	0.5	0.153750
11.183333	0.5	0.146000
11.191667	0.5	0.138625
11.200000	0.5	0.131625
11.208333	0.5	0.125125
11.216667	0.5	0.119125
11.225000	0.5	0.113375
11.233333	0.5	0.108750
11.241667	0.5	0.104500
11.250000	0.5	0.100625
11.258333	0.5	0.097375
11.266667	0.5	0.094375
11.275000	0.5	0.091375
11.283333	0.5	0.088375
11.291667	0.5	0.085625
11.300000	0.5	0.083000
11.308333	0.5	0.080250
11.316667	0.5	0.077875
11.325000	0.5	0.076250
11.333333	0.5	0.074875
11.341667	0.5	0.073125
11.350000	0.5	0.071875
11.358333	0.5	0.070875
11.366667	0.5	0.069250
11.375000	0.5	0.067750
11.383333	0.5	0.066500
11.391667	0.5	0.065625
11.400000	0.5	0.064625
11.408333	0.5	0.063750
11.416667	0.5	0.062750
11.425000	0.5	0.062125
11.433333	0.5	0.061875
11.441667	0.5	0.061375
11.450000	0.5	0.060750
11.458333	0.5	0.060000
11.466667	0.5	0.059500
11.475000	0.5	0.058875
11.483333	0.5	0.058125
11.491667	0.5	0.057500
11.500000	0.5	0.057500
11.508333	0.5	0.057500
11.516667	0.5	0.057750
11.525000	0.5	0.057875
11.533333	0.5	0.057875
11.541667	0.5	0.057625
11.550000	0.5	0.057250
11.558333	0.5	0.057125
11.566667	0.5	0.057125
11.575000	0.5	0.057625
11.583333	0.5	0.057750
11.591667	0.5	0.058000
11.600000	0.5	0.058250
11.608333	0.5	0.058625
11.616667	0.5	0.059250
11.625000	0.5	0.060125
11.633333	0.5	0.060875
11.641667	0.5	0.061250
11.650000	0.5	0.061625
11.658333	0.5	0.061875
11.666667	0.5	0.062125
11.675000	0.5	0.062875
11.683333	0.5	0.063000
11.691667	0.5	0.063000
11.700000	0.5	0.062875
11.708333	0.5	0.062250
11.716667	0.5	0.062125
11.725000	0.5	0.061625
11.733333	0.5	0.060875
11.741667	0.5	0.060000
11.750000	0.5	0.059000
11.758333	0.5	0.057875
11.766667	0.5	0.056500
11.775000	0.5	0.055125
11.783333	0.5	0.054125
11.791667	0.5	0.053000
11.800000	0.5	0.051500
11.808333	0.5	0.050000
11.816667	0.5	0.048750
11.825000	0.5	0.046875
11.833333	0.5	0.045750
11.841667	0.5	0.044375
11.850000	0.5	0.043000
11.858333	0.5	0.042125
11.866667	0.5	0.041125
11.875000	0.5	0.040125
11.883333	0.5	0.039125
11.891667	0.5	0.037750
11.900000	0.5	0.036875
11.908333	0.5	0.035875
11.916667	0.5	0.034875
11.925000	0.5	0.034125
11.933333	0.5	0.033750
11.941667	0.5	0.033000
11.950000	0.5	0.033125
11.958333	0.5	0.032750
11.966667	0.5	0.032250
11.975000	0.5	0.031750
11.983333	0.5	0.031500
11.991667	0.5	0.031375
12.000000	0.5	0.031500
12.008333	0.5	0.031625
12.016667	0.5	0.031250
12.025000	0.5	0.031125
12.033333	0.5	0.031125
12.041667	0.5	0.031500
12.050000	0.5	0.031750
12.058333	0.5	0.031625
12.066667	0.5	0.031625
12.075000	0.5	0.031875
12.083333	0.5	0.032000
12.091667	0.5	0.032250
12.100000	0.5	0.032625
12.108333	0.5	0.032625
12.116667	0.5	0.032625
12.125000	0.5	0.033000
12.133333	0.5	0.033500
12.141667	0.5	0.034000
12.150000	0.5	0.034250
12.158333	0.5	0.034500
12.166667	0.5	0.034750
12.175000	0.5	0.035250
12.183333	0.5	0.035750
12.191667	0.5	0.035875
12.200000	0.5	0.036500
12.208333	0.5	0.036750
12.216667	0.5	0.037125
12.225000	0.5	0.037750
12.233333	0.5	0.038875
12.241667	0.5	0.039000
12.250000	0.5	0.039250
12.258333	0.5	0.039500
12.266667	0.5	0.040000
12.275000	0.5	0.040250
12.283333	0.5	0.040500
12.291667	0.5	0.040875
12.300000	0.5	0.041375
12.308333	0.5	0.041875
12.316667	0.5	0.042000
12.325000	0.5	0.041875
12.333333	0.5	0.041875
12.341667	0.5	0.042000
12.350000	0.5	0.041750
12.358333	0.5	0.041875
12.366667	0.5	0.041625
12.375000	0.5	0.041250
12.383333	0.5	0.040875
12.391667	0.5	0.041000
12.400000	0.5	0.041250
12.408333	0.5	0.040875
12.416667	0.5	0.040375
12.425000	0.5	0.040000
12.433333	0.5	0.039500
12.441667	0.5	0.038875
12.450000	0.5	0.038375
12.458333	0.5	0.038000
12.466667	0.5	0.037750
12.475000	0.5	0.037125
12.483333	0.5	0.036000
12.491667	0.5	0.035250
12.500000	0.5	0.034375
12.508333	0.5	0.033500
12.516667	0.5	0.032750
12.525000	0.5	0.032000
12.533333	0.5	0.031250
12.541667	0.5	0.030375
12.550000	0.5	0.029750
12.558333	0.5	0.028250
12.566667	0.5	0.027250
12.575000	0.5	0.026250
12.583333	0.5	0.025250
12.591667	0.5	0.024375
12.600000	0.5	0.023375
12.608333	0.5	0.022250
12.616667	0.5	0.021375
12.625000	0.5	0.020375
12.633333	0.5	0.019500
12.641667	0.5	0.019000
12.650000	0.5	0.018250
12.658333	0.5	0.017250
12.666667	0.5	0.016250
12.675000	0.5	0.015625
12.683333	0.5	0.014750
12.691667	0.5	0.013875
12.700000	0.5	0.013250
12.708333	0.5	0.012500
12.716667	0.5	0.011625
12.725000	0.5	0.010250
12.733333	0.5	0.009625
12.741667	0.5	0.008750
12.750000	0.5	0.008500
12.758333	0.5	0.008125
12.766667	0.5	0.007625
12.775000	0.5	0.007125
12.783333	0.5	0.006375
12.791667	0.5	0.005875
12.800000	0.5	0.005250
12.808333	0.5	0.004750
12.816667	0.5	0.004500
12.825000	0.5	0.004375
12.833333	0.5	0.004375
12.841667	0.5	0.004000
12.850000	0.5	0.003500
12.858333	0.5	0.003250
12.866667	0.5	0.003500
12.875000	0.5	0.003250
12.883333	0.5	0.003500
12.891667	0.5	0.003625
12.900000	0.5	0.003750
12.908333	0.5	0.003875
12.916667	0.5	0.004000
12.925000	0.5	0.004000
12.933333	0.5	0.004000
12.941667	0.5	0.004375
12.950000	0.5	0.004500
12.958333	0.5	0.004875
12.966667	0.5	0.004875
12.975000	0.5	0.005250
12.983333	0.5	0.005125
12.991667	0.5	0.005250
13.000000	0.5	0.005375
13.008333	0.5	0.006000
13.016667	0.5	0.006500
13.025000	0.5	0.006750
13.033333	0.5	0.007375
13.041667	0.5	0.008125
13.050000	0.5	0.008125
13.058333	0.5	0.008375
13.066667	0.5	0.008500
13.075000	0.5	0.008875
13.083333	0.5	0.009000
13.091667	0.5	0.009500
13.100000	0.5	0.009875
13.108333	0.5	0.010125
13.116667	0.5	0.010625
13.125000	0.5	0.011250
13.133333	0.5	0.012000
13.141667	0.5	0.011875
13.150000	0.5	0.012125
13.158333	0.5	0.012125
13.166667	0.5	0.012125
13.175000	0.5	0.012250
13.183333	0.5	0.012750
13.191667	0.5	0.012875
13.200000	0.5	0.012375
13.208333	0.5	0.012500
13.216667	0.5	0.012875
13.225000	0.5	0.012750
13.233333	0.5	0.012750
13.241667	0.5	0.012875
13.250000	0.5	0.012875
13.258333	0.5	0.012625
13.266667	0.5	0.012250
13.275000	0.5	0.012000
13.283333	0.5	0.011750
13.291667	0.5	0.011625
13.300000	0.5	0.011375
13.308333	0.5	0.011125
13.316667	0.5	0.010750
13.325000	0.5	0.010250
13.333333	0.5	0.009875
13.341667	0.5	0.009250
13.350000	0.5	0.009125
13.358333	0.5	0.008625
13.366667	0.5	0.008250
13.375000	0.5	0.008125
13.383333	0.5	0.007750
13.391667	0.5	0.007500
13.400000	0.5	0.007375
13.408333	0.5	0.006875
13.416667	0.5	0.006375
13.425000	0.5	0.005750
13.433333	0.5	0.005125
13.441667	0.5	0.005125
13.450000	0.5	0.004625
13.458333	0.5	0.003875
13.466667	0.5	0.003750
13.475000	0.5	0.003125
13.483333	0.5	0.002625
13.491667	0.5	0.002375
13.500000	0.5	0.002000
13.508333	0.5	0.001375
13.516667	0.5	0.000500
13.525000	0.5	0.000125
13.533333	0.5	0.000000
13.541667	0.5	-0.000500
13.550000	0.5	-0.000750
13.558333	0.5	-0.001125
13.566667	0.5	-0.001250
13.575000	0.5	-0.001375
13.583333	0.5	-0.001375
13.591667	0.5	-0.001625
13.600000	0.5	-0.001875
13.608333	0.5	-0.002250
13.616667	0.5	-0.002125
13.625000	0.5	-0.002750
13.633333	0.5	-0.002875
13.641667	0.5	-0.003000
13.650000	0.5	-0.002875
13.658333	0.5	-0.003000
13.666667	0.5	-0.003250
13.675000	0.5	-0.003750
13.683333	0.5	-0.004125
13.691667	0.5	-0.004250
13.700000	0.5	-0.004250
13.708333	0.5	-0.004125
13.716667	0.5	-0.004000
13.725000	0.5	-0.004000
13.733333	0.5	-0.004250
13.741667	0.5	-0.004250
13.750000	0.5	-0.004375
13.758333	0.5	-0.004125
13.766667	0.5	-0.003500
13.775000	0.5	-0.003500
13.783333	0.5	-0.003625
13.791667	0.5	-0.003250
13.800000	0.5	-0.003125
13.808333	0.5	-0.002875
13.816667	0.5	-0.002625
13.825000	0.5	-0.002500
13.833333	0.5	-0.002250
13.841667	0.5	-0.002250
13.850000	0.5	-0.002250
13.858333	0.5	-0.002375
13.866667	0.5	-0.001875
13.875000	0.5	-0.001375
13.883333	0.5	-0.001250
13.891667	0.5	-0.000625
13.900000	0.5	-0.000375
13.908333	0.5	0.000125
13.916667	0.5	0.000250
13.925000	0.5	0.000125
13.933333	0.5	0.000000
13.941667	0.5	0.000250
13.950000	0.5	0.000500
13.958333	0.5	0.000750
13.966667	0.5	0.000875
13.975000	0.5	0.001375
13.983333	0.5	0.001625
13.991667	0.5	0.002250
14.000000	0.5	0.002500
14.008333	0.5	0.002625
14.016667	0.5	0.003125
14.025000	0.5	0.004000
14.033333	0.5	0.004125
14.041667	0.5	0.004750
14.050000	0.5	0.005375
14.058333	0.5	0.005750
14.066667	0.5	0.006500
14.075000	0.5	0.006875
14.083333	0.5	0.007375
14.091667	0.5	0.007625
14.100000	0.5	0.008375
14.108333	0.5	0.008750
14.116667	0.5	0.009125
14.125000	0.5	0.009750
14.133333	0.5	0.010125
14.141667	0.5	0.010750
14.150000	0.5	0.011125
14.158333	0.5	0.011625
14.166667	0.5	0.011875
14.175000	0.5	0.012125
14.183333	0.5	0.012750
14.191667	0.5	0.013000
14.200000	0.5	0.013125
14.208333	0.5	0.013500
14.216667	0.5	0.014250
14.225000	0.5	0.014750
14.233333	0.5	0.014875
14.241667	0.5	0.015125
14.250000	0.5	0.015500
14.258333	0.5	0.016000
14.266667	0.5	0.016375
14.275000	0.5	0.016750
14.283333	0.5	0.016875
14.291667	0.5	0.017250
14.300000	0.5	0.017750
14.308333	0.5	0.018000
14.316667	0.5	0.018500
14.325000	0.5	0.018500
14.333333	0.5	0.019000
14.341667	0.5	0.018875
14.350000	0.5	0.018750
14.358333	0.5	0.018750
14.366667	0.5	0.018375
14.375000	0.5	0.018500
14.383333	0.5	0.019000
14.391667	0.5	0.018750
14.400000	0.5	0.018500
14.408333	0.5	0.018250
14.416667	0.5	0.018375
14.425000	0.5	0.018375
14.433333	0.5	0.018625
14.441667	0.5	0.018250
14.450000	0.5	0.018000
14.458333	0.5	0.017375
14.466667	0.5	0.017000
14.475000	0.5	0.016875
14.483333	0.5	0.016375
14.491667	0.5	0.016125
14.500000	0.5	0.015750
14.508333	0.5	0.014875
14.516667	0.5	0.014500
14.525000	0.5	0.014250
14.533333	0.5	0.014000
14.541667	0.5	0.013875
14.550000	0.5	0.013000
14.558333	0.5	0.012250
14.566667	0.5	0.011625
14.575000	0.5	0.011250
14.583333	0.5	0.010625
14.591667	0.5	0.010125
14.600000	0.5	0.009125
14.608333	0.5	0.008375
14.616667	0.5	0.007500
14.625000	0.5	0.006625
14.633333	0.5	0.006000
14.641667	0.5	0.005000
14.650000	0.5	0.003875
14.658333	0.5	0.003000
14.666667	0.5	0.002000
14.675000	0.5	0.001375
14.683333	0.5	0.000750
14.691667	0.5	0.000125
14.700000	0.5	-0.000625
14.708333	0.5	-0.001500
14.716667	0.5	-0.001750
14.725000	0.5	-0.003000
14.733333	0.5	-0.003500
14.741667	0.5	-0.004375
14.750000	0.5	-0.004875
14.758333	0.5	-0.006000
14.766667	0.5	-0.006625
14.775000	0.5	-0.007125
14.783333	0.5	-0.007875
14.791667	0.5	-0.008375
14.800000	0.5	-0.009000
14.808333	0.5	-0.009000
14.816667	0.5	-0.009625
14.825000	0.5	-0.010125
14.833333	0.5	-0.010375
14.841667	0.5	-0.010875
14.850000	0.5	-0.011375
14.858333	0.5	-0.011875
14.866667	0.5	-0.012375
14.875000	0.5	-0.012750
14.883333	0.5	-0.012875
14.891667	0.5	-0.013125
14.900000	0.5	-0.013125
14.908333	0.5	-0.013125
14.916667	0.5	-0.013250
14.925000	0.5	-0.013625
14.933333	0.5	-0.013625
14.941667	0.5	-0.013750
14.950000	0.5	-0.013875
14.958333	0.5	-0.013750
14.966667	0.5	-0.013500
14.975000	0.5	-0.013125
14.983333	0.5	-0.013000
14.991667	0.5	-0.012625
15.000000	0.5	-0.012500
15.008333	0.5	-0.012500
15.016667	0.5	-0.012125
15.025000	0.5	-0.012000
15.033333	0.5	-0.011500
15.041667	0.5	-0.011000
15.050000	0.5	-0.010375
15.058333	0.5	-0.009875
15.066667	0.5	-0.009625
15.075000	0.5	-0.009375
15.083333	0.5	-0.009125
15.091667	0.5	-0.009000
15.100000	0.5	-0.008750
15.108333	0.5	-0.008375
15.116667	0.5	-0.007750
15.125000	0.5	-0.006875
15.133333	0.5	-0.006500
15.141667	0.5	-0.005750
15.150000	0.5	-0.005375
15.158333	0.5	-0.005125
15.166667	0.5	-0.004875
15.175000	0.5	-0.004250
15.183333	0.5	-0.003625
15.191667	0.5	-0.003250
15.200000	0.5	-0.002875
15.208333	0.5	-0.002250
15.216667	0.5	-0.002000
15.225000	0.5	-0.001750
15.233333	0.5	-0.001250
15.241667	0.5	-0.000750
15.250000	0.5	-0.000500
15.258333	0.5	-0.000125
15.266667	0.5	0.000625
15.275000	0.5	0.000875
15.283333	0.5	0.001250
15.291667	0.5	0.001625
15.300000	0.5	0.001500
15.308333	0.5	0.001875
15.316667	0.5	0.002500
15.325000	0.5	0.002500
15.333333	0.5	0.002500
15.341667	0.5	0.002125
15.350000	0.5	0.002625
15.358333	0.5	0.002750
15.366667	0.5	0.003000
15.375000	0.5	0.003000
15.383333	0.5	0.003250
15.391667	0.5	0.003625
15.400000	0.5	0.004000
15.408333	0.5	0.004250
15.416667	0.5	0.004250
15.425000	0.5	0.004500
15.433333	0.5	0.004500
15.441667	0.5	0.004625
15.450000	0.5	0.004875
15.458333	0.5	0.005250
15.466667	0.5	0.005375
15.475000	0.5	0.005750
15.483333	0.5	0.006000
15.491667	0.5	0.006250
15.500000	0.5	0.006625
15.508333	0.5	0.006625
15.516667	0.5	0.006625
15.525000	0.5	0.006875
15.533333	0.5	0.007375
15.541667	0.5	0.007500
15.550000	0.5	0.007625
15.558333	0.5	0.008000
15.566667	0.5	0.008125
15.575000	0.5	0.008500
15.583333	0.5	0.008375
15.591667	0.5	0.008875
15.600000	0.5	0.009000
15.608333	0.5	0.009250
15.616667	0.5	0.009500
15.625000	0.5	0.009875
15.633333	0.5	0.010250
15.641667	0.5	0.010375
15.650000	0.5	0.010125
15.658333	0.5	0.010250
15.666667	0.5	0.010000
15.675000	0.5	0.010000
15.683333	0.5	0.010500
15.691667	0.5	0.010500
15.700000	0.5	0.011125
15.708333	0.5	0.011250
15.716667	0.5	0.011500
15.725000	0.5	0.011750
15.733333	0.5	0.011875
15.741667	0.5	0.011750
15.750000	0.5	0.011750
15.758333	0.5	0.012000
15.766667	0.5	0.012375
15.775000	0.5	0.012500
15.783333	0.5	0.012500
15.791667	0.5	0.012875
15.800000	0.5	0.012750
15.808333	0.5	0.012875
15.816667	0.5	0.012750
15.825000	0.5	0.012625
15.833333	0.5	0.012500
15.841667	0.5	0.012250
15.850000	0.5	0.012375
15.858333	0.5	0.012125
15.866667	0.5	0.012000
15.875000	0.5	0.012250
15.883333	0.5	0.012250
15.891667	0.5	0.011875
15.900000	0.5	0.011500
15.908333	0.5	0.011125
15.916667	0.5	0.010875
15.925000	0.5	0.010750
15.933333	0.5	0.010625
15.941667	0.5	0.010125
15.950000	0.5	0.009625
15.958333	0.5	0.009000
15.966667	0.5	0.008375
15.975000	0.5	0.007875
15.983333	0.5	0.007625
15.991667	0.5	0.007000
16.000000	0.5	0.006125
16.008333	0.5	0.005875
16.016667	0.5	0.005375
16.025000	0.5	0.004500
16.033333	0.5	0.004125
16.041667	0.5	0.004000
16.050000	0.5	0.003250
16.058333	0.5	0.002375
16.066667	0.5	0.001250
16.075000	0.5	0.000375
16.083333	0.5	-0.000250
16.091667	0.5	-0.001000
16.100000	0.5	-0.001500
16.108333	0.5	-0.002500
16.116667	0.5	-0.003500
16.125000	0.5	-0.004375
16.133333	0.5	-0.005250
16.141667	0.5	-0.005750
16.150000	0.5	-0.006750
16.158333	0.5	-0.007375
16.166667	0.5	-0.008125
16.175000	0.5	-0.009000
16.183333	0.5	-0.009500
16.191667	0.5	-0.009875
16.200000	0.5	-0.010625
16.208333	0.5	-0.011250
16.216667	0.5	-0.011625
16.225000	0.5	-0.011750
16.233333	0.5	-0.012375
16.241667	0.5	-0.012625
16.250000	0.5	-0.013000
16.258333	0.5	-0.013500
16.266667	0.5	-0.013750
16.275000	0.5	-0.014250
16.283333	0.5	-0.014375
16.291667	0.5	-0.014250
16.300000	0.5	-0.014250
16.308333	0.5	-0.014625
16.316667	0.5	-0.014750
16.325000	0.5	-0.015000
16.333333	0.5	-0.015000
16.341667	0.5	-0.015375
16.350000	0.5	-0.015000
16.358333	0.5	-0.014875
16.366667	0.5	-0.015125
16.375000	0.5	-0.015125
16.383333	0.5	-0.014750
16.391667	0.5	-0.014250
16.400000	0.5	-0.013875
16.408333	0.5	-0.013875
16.416667	0.5	-0.014250
16.425000	0.5	-0.014625
16.433333	0.5	-0.014750
16.441667	0.5	-0.014250
16.450000	0.5	-0.013875
16.458333	0.5	-0.013750
16.466667	0.5	-0.013375
16.475000	0.5	-0.013375
16.483333	0.5	-0.013500
16.491667	0.5	-0.013375
16.500000	0.5	-0.013375
16.508333	0.5	-0.013250
16.516667	0.5	-0.013250
16.525000	0.5	-0.013250
16.533333	0.5	-0.012750
16.541667	0.5	-0.012875
16.550000	0.5	-0.012750
16.558333	0.5	-0.012750
16.566667	0.5	-0.012500
16.575000	0.5	-0.012375
16.583333	0.5	-0.012250
16.591667	0.5	-0.012500
16.600000	0.5	-0.012000
16.608333	0.5	-0.011500
16.616667	0.5	-0.011875
16.625000	0.5	-0.011375
16.633333	0.5	-0.011625
16.641667	0.5	-0.011625
16.650000	0.5	-0.011125
16.658333	0.5	-0.011250
16.666667	0.5	-0.012000
16.675000	0.5	-0.012125
16.683333	0.5	-0.011625
16.691667	0.5	-0.011500
16.700000	0.5	-0.012000
16.708333	0.5	-0.012500
16.716667	0.5	-0.012750
16.725000	0.5	-0.012250
16.733333	0.5	-0.012125
16.741667	0.5	-0.012375
16.750000	0.5	-0.012625
16.758333	0.5	-0.012625
16.766667	0.5	-0.012375
16.775000	0.5	-0.012125
16.783333	0.5	-0.012250
16.791667	0.5	-0.012625
16.800000	0.5	-0.012375
16.808333	0.5	-0.012250
16.816667	0.5	-0.012000
16.825000	0.5	-0.011750
16.833333	0.5	-0.011375
16.841667	0.5	-0.011250
16.850000	0.5	-0.011125
16.858333	0.5	-0.011000
16.866667	0.5	-0.010625
16.875000	0.5	-0.010250
16.883333	0.5	-0.009875
16.891667	0.5	-0.009250
16.900000	0.5	-0.008875
16.908333	0.5	-0.008750
16.916667	0.5	-0.008000
16.925000	0.5	-0.007500
16.933333	0.5	-0.007500
16.941667	0.5	-0.007625
16.950000	0.5	-0.007250
16.958333	0.5	-0.006875
16.966667	0.5	-0.006250
16.975000	0.5	-0.005250
16.983333	0.5	-0.005000
16.991667	0.5	-0.005125
17.000000	0.5	-0.005125
17.008333	0.5	-0.004750
17.016667	0.5	-0.005000
17.025000	0.5	-0.004750
17.033333	0.5	-0.004375
17.041667	0.5	-0.004500
17.050000	0.5	-0.004875
17.058333	0.5	-0.005500
17.066667	0.5	-0.005625
17.075000	0.5	-0.006125
17.083333	0.5	-0.006750
17.091667	0.5	-0.007625
17.100000	0.5	-0.008750
17.108333	0.5	-0.010125
17.116667	0.5	-0.012000
17.125000	0.5	-0.013500
17.133333	0.5	-0.015625
17.141667	0.5	-0.017625
17.150000	0.5	-0.019875
17.158333	0.5	-0.023000
17.166667	0.5	-0.025750
17.175000	0.5	-0.028750
17.183333	0.5	-0.031875
17.191667	0.5	-0.035750
17.200000	0.5	-0.039375
17.208333	0.5	-0.043250
17.216667	0.5	-0.047000
17.225000	0.5	-0.051375
17.233333	0.5	-0.054750
17.241667	0.5	-0.058125
17.250000	0.5	-0.062000
17.258333	0.5	-0.065500
17.266667	0.5	-0.068750
17.275000	0.5	-0.071750
17.283333	0.5	-0.074750
17.291667	0.5	-0.077750
17.300000	0.5	-0.080250
17.308333	0.5	-0.082250
17.316667	0.5	-0.083375
17.325000	0.5	-0.084125
17.333333	0.5	-0.084375
17.341667	0.5	-0.084250
17.350000	0.5	-0.083750
17.358333	0.5	-0.082625
17.366667	0.5	-0.081000
17.375000	0.5	-0.079625
17.383333	0.5	-0.077250
17.391667	0.5	-0.074500
17.400000	0.5	-0.071750
17.408333	0.5	-0.068500
17.416667	0.5	-0.064875
17.425000	0.5	-0.061375
17.433333	0.5	-0.058000
17.441667	0.5	-0.053875
17.450000	0.5	-0.050375
17.458333	0.5	-0.046750
17.466667	0.5	-0.042625
17.475000	0.5	-0.038375
17.483333	0.5	-0.034375
17.491667	0.5	-0.031250
17.500000	0.5	-0.027625
17.508333	0.5	-0.024250
17.516667	0.5	-0.020750
17.525000	0.5	-0.017875
17.533333	0.5	-0.015000
17.541667	0.5	-0.012375
17.550000	0.5	-0.010000
17.558333	0.5	-0.008000
17.566667	0.5	-0.006250
17.575000	0.5	-0.004750
17.583333	0.5	-0.003125
17.591667	0.5	-0.002125
17.600000	0.5	-0.000625
17.608333	0.5	0.000375
17.616667	0.5	0.001250
17.625000	0.5	0.002250
17.633333	0.5	0.003375
17.641667	0.5	0.004250
17.650000	0.5	0.005125
17.658333	0.5	0.005750
17.666667	0.5	0.005875
17.675000	0.5	0.005875
17.683333	0.5	0.006000
17.691667	0.5	0.005875
17.700000	0.5	0.005875
17.708333	0.5	0.005625
17.716667	0.5	0.005000
17.725000	0.5	0.004875
17.733333	0.5	0.004625
17.741667	0.5	0.004375
17.750000	0.5	0.003750
17.758333	0.5	0.003625
17.766667	0.5	0.003500
17.775000	0.5	0.003125
17.783333	0.5	0.002500
17.791667	0.5	0.002000
17.800000	0.5	0.001500
17.808333	0.5	0.001500
17.816667	0.5	0.001125
17.825000	0.5	0.000875
17.833333	0.5	0.000125
17.841667	0.5	-0.000250
17.850000	0.5	-0.000625
17.858333	0.5	-0.001250
17.866667	0.5	-0.001375
17.875000	0.5	-0.001875
17.883333	0.5	-0.002375
17.891667	0.5	-0.002250
17.900000	0.5	-0.003000
17.908333	0.5	-0.003625
17.916667	0.5	-0.004250
17.925000	0.5	-0.004875
17.933333	0.5	-0.005375
17.941667	0.5	-0.005750
17.950000	0.5	-0.006125
17.958333	0.5	-0.007000
17.966667	0.5	-0.007625
17.975000	0.5	-0.008125
17.983333	0.5	-0.008750
17.991667	0.5	-0.009500
18.000000	0.5	-0.009625
18.008333	0.5	-0.010000
18.016667	0.5	-0.010375
18.025000	0.5	-0.011125
18.033333	0.5	-0.012000
18.041667	0.5	-0.012500
18.050000	0.5	-0.013625
18.058333	0.5	-0.014375
18.066667	0.5	-0.015375
18.075000	0.5	-0.016125
18.083333	0.5	-0.016750
18.091667	0.5	-0.017250
18.100000	0.5	-0.018125
18.108333	0.5	-0.019125
18.116667	0.5	-0.020000
18.125000	0.5	-0.020375
18.133333	0.5	-0.021000
18.141667	0.5	-0.022000
18.150000	0.5	-0.022625
18.158333	0.5	-0.022875
18.166667	0.5	-0.023875
18.175000	0.5	-0.024875
18.183333	0.5	-0.026000
18.191667	0.5	-0.027250
18.200000	0.5	-0.028500
18.208333	0.5	-0.029750
18.216667	0.5	-0.030625
18.225000	0.5	-0.031625
18.233333	0.5	-0.032875
18.241667	0.5	-0.034375
18.250000	0.5	-0.036125
18.258333	0.5	-0.037750
18.266667	0.5	-0.039000
18.275000	0.5	-0.040375
18.283333	0.5	-0.042000
18.291667	0.5	-0.043375
18.300000	0.5	-0.044500
18.308333	0.5	-0.046250
18.316667	0.5	-0.047500
18.325000	0.5	-0.048625
18.333333	0.5	-0.049500
18.341667	0.5	-0.050375
18.350000	0.5	-0.051750
18.358333	0.5	-0.052375
18.366667	0.5	-0.052625
18.375000	0.5	-0.053000
18.383333	0.5	-0.053500
18.391667	0.5	-0.053750
18.400000	0.5	-0.053500
18.408333	0.5	-0.053000
18.416667	0.5	-0.052500
18.425000	0.5	-0.051875
18.433333	0.5	-0.051500
18.441667	0.5	-0.051000
18.450000	0.5	-0.049875
18.458333	0.5	-0.049000
18.466667	0.5	-0.047750
18.475000	0.5	-0.046750
18.483333	0.5	-0.045750
18.491667	0.5	-0.044375
18.500000	0.5	-0.042750
18.508333	0.5	-0.041375
18.516667	0.5	-0.039875
18.525000	0.5	-0.038625
18.533333	0.5	-0.037125
18.541667	0.5	-0.035750
18.550000	0.5	-0.034500
18.558333	0.5	-0.033125
18.566667	0.5	-0.031500
18.575000	0.5	-0.030250
18.583333	0.5	-0.028750
18.591667	0.5	-0.027125
18.600000	0.5	-0.025625
18.608333	0.5	-0.024500
18.616667	0.5	-0.023250
18.625000	0.5	-0.022875
18.633333	0.5	-0.022125
18.641667	0.5	-0.021125
18.650000	0.5	-0.020500
18.658333	0.5	-0.019875
18.666667	0.5	-0.019375
18.675000	0.5	-0.019000
18.683333	0.5	-0.018625
18.691667	0.5	-0.018875
18.700000	0.5	-0.018500
18.708333	0.5	-0.018500
18.716667	0.5	-0.018625
18.725000	0.5	-0.018750
18.733333	0.5	-0.018500
18.741667	0.5	-0.018250
18.750000	0.5	-0.018375
18.758333	0.5	-0.018250
18.766667	0.5	-0.018250
18.775000	0.5	-0.018500
18.783333	0.5	-0.018375
18.791667	0.5	-0.018500
18.800000	0.5	-0.019000
18.808333	0.5	-0.019375
18.816667	0.5	-0.019500
18.825000	0.5	-0.019500
18.833333	0.5	-0.020125
18.841667	0.5	-0.020125
18.850000	0.5	-0.020750
18.858333	0.5	-0.021000
18.866667	0.5	-0.021000
18.875000	0.5	-0.021125
18.883333	0.5	-0.021000
18.891667	0.5	-0.021250
18.900000	0.5	-0.020875
18.908333	0.5	-0.020375
18.916667	0.5	-0.020500
18.925000	0.5	-0.020625
18.933333	0.5	-0.020875
18.941667	0.5	-0.021375
18.950000	0.5	-0.021125
18.958333	0.5	-0.021250
18.966667	0.5	-0.021000
18.975000	0.5	-0.021000
18.983333	0.5	-0.021000
18.991667	0.5	-0.020750
19.000000	0.5	-0.020875
19.008333	0.5	-0.021000
19.016667	0.5	-0.020750
19.025000	0.5	-0.020875
19.033333	0.5	-0.020750
19.041667	0.5	-0.020500
19.050000	0.5	-0.020750
19.058333	0.5	-0.020625
19.066667	0.5	-0.020750
19.075000	0.5	-0.020875
19.083333	0.5	-0.020875
19.091667	0.5	-0.021250
19.100000	0.5	-0.021500
19.108333	0.5	-0.022000
19.116667	0.5	-0.022375
19.125000	0.5	-0.022125
19.133333	0.5	-0.022625
19.141667	0.5	-0.023250
19.150000	0.5	-0.023125
19.158333	0.5	-0.023125
19.166667	0.5	-0.023500
19.175000	0.5	-0.023750
19.183333	0.5	-0.024000
19.191667	0.5	-0.024625
19.200000	0.5	-0.025000
19.208333	0.5	-0.025750
19.216667	0.5	-0.026125
19.225000	0.5	-0.026500
19.233333	0.5	-0.027125
19.241667	0.5	-0.027250
19.250000	0.5	-0.027625
19.258333	0.5	-0.028250
19.266667	0.5	-0.028500
19.275000	0.5	-0.028500
19.283333	0.5	-0.028750
19.291667	0.5	-0.029125
19.300000	0.5	-0.029375
19.308333	0.5	-0.029875
19.316667	0.5	-0.030625
19.325000	0.5	-0.031250
19.333333	0.5	-0.031875
19.341667	0.5	-0.031875
19.350000	0.5	-0.032125
19.358333	0.5	-0.033000
19.366667	0.5	-0.033625
19.375000	0.5	-0.033875
19.383333	0.5	-0.034125
19.391667	0.5	-0.034500
19.400000	0.5	-0.034500
19.408333	0.5	-0.034625
19.416667	0.5	-0.034750
19.425000	0.5	-0.034875
19.433333	0.5	-0.034750
19.441667	0.5	-0.034750
19.450000	0.5	-0.034250
19.458333	0.5	-0.034375
19.466667	0.5	-0.034625
19.475000	0.5	-0.035000
19.483333	0.5	-0.035000
19.491667	0.5	-0.035125
19.500000	0.5	-0.035125
19.508333	0.5	-0.034875
19.516667	0.5	-0.034625
19.525000	0.5	-0.034375
19.533333	0.5	-0.034375
19.541667	0.5	-0.034125
19.550000	0.5	-0.033875
19.558333	0.5	-0.034250
19.566667	0.5	-0.034000
19.575000	0.5	-0.033625
19.583333	0.5	-0.033500
19.591667	0.5	-0.033000
19.600000	0.5	-0.033000
19.608333	0.5	-0.032750
19.616667	0.5	-0.032750
19.625000	0.5	-0.032750
19.633333	0.5	-0.032500
19.641667	0.5	-0.032000
19.650000	0.5	-0.031875
19.658333	0.5	-0.032250
19.666667	0.5	-0.032500
19.675000	0.5	-0.032250
19.683333	0.5	-0.032250
19.691667	0.5	-0.032125
19.700000	0.5	-0.031625
19.708333	0.5	-0.031125
19.716667	0.5	-0.031125
19.725000	0.5	-0.031125
19.733333	0.5	-0.031125
19.741667	0.5	-0.031375
19.750000	0.5	-0.031625
19.758333	0.5	-0.032000
19.766667	0.5	-0.032250
19.775000	0.5	-0.032250
19.783333	0.5	-0.032875
19.791667	0.5	-0.033125
19.800000	0.5	-0.033500
19.808333	0.5	-0.033375
19.816667	0.5	-0.033250
19.825000	0.5	-0.033625
19.833333	0.5	-0.033875
19.841667	0.5	-0.034125
19.850000	0.5	-0.034375
19.858333	0.5	-0.034625
19.866667	0.5	-0.034375
19.875000	0.5	-0.034625
19.883333	0.5	-0.035125
19.891667	0.5	-0.035375
19.900000	0.5	-0.035625
19.908333	0.5	-0.036125
19.916667	0.5	-0.036625
19.925000	0.5	-0.037125
19.933333	0.5	-0.037125
19.941667	0.5	-0.037375
19.950000	0.5	-0.037500
19.958333	0.5	-0.037500
19.966667	0.5	-0.037625
19.975000	0.5	-0.038000
19.983333	0.5	-0.038375
19.991667	0.5	-0.038625
20.000000	0.5	-0.038375
20.008333	0.5	-0.038750
20.016667	0.5	-0.039125
20.025000	0.5	-0.039250
20.033333	0.5	-0.039250
20.041667	0.5	-0.039125
20.050000	0.5	-0.039000
20.058333	0.5	-0.039125
20.066667	0.5	-0.039125
20.075000	0.5	-0.039875
20.083333	0.5	-0.039500
20.091667	0.5	-0.039375
20.100000	0.5	-0.039125
20.108333	0.5	-0.038875
20.116667	0.5	-0.039000
20.125000	0.5	-0.038750
20.133333	0.5	-0.038750
20.141667	0.5	-0.038750
20.150000	0.5	-0.038500
20.158333	0.5	-0.038500
20.166667	0.5	-0.038625
20.175000	0.5	-0.038625
20.183333	0.5	-0.038125
20.191667	0.5	-0.037375
20.200000	0.5	-0.037000
20.208333	0.5	-0.037000
20.216667	0.5	-0.036875
20.225000	0.5	-0.036000
20.233333	0.5	-0.035625
20.241667	0.5	-0.035500
20.250000	0.5	-0.035250
20.258333	0.5	-0.034750
20.266667	0.5	-0.034625
20.275000	0.5	-0.034500
20.283333	0.5	-0.034125
20.291667	0.5	-0.033625
20.300000	0.5	-0.033250
20.308333	0.5	-0.033000
20.316667	0.5	-0.032250
20.325000	0.5	-0.032000
20.333333	0.5	-0.031875
20.341667	0.5	-0.031375
20.350000	0.5	-0.030750
20.358333	0.5	-0.030250
20.366667	0.5	-0.029750
20.375000	0.5	-0.029250
20.383333	0.5	-0.028750
20.391667	0.5	-0.028000
20.400000	0.5	-0.027375
20.408333	0.5	-0.027125
20.416667	0.5	-0.027000
20.425000	0.5	-0.026500
20.433333	0.5	-0.026500
20.441667	0.5	-0.026000
20.450000	0.5	-0.025375
20.458333	0.5	-0.025125
20.466667	0.5	-0.025125
20.475000	0.5	-0.025000
20.483333	0.5	-0.024750
20.491667	0.5	-0.024250
20.500000	0.5	-0.023750
20.508333	0.5	-0.023250
20.516667	0.5	-0.023000
20.525000	0.5	-0.022500
20.533333	0.5	-0.022750
20.541667	0.5	-0.022250
20.550000	0.5	-0.022000
20.558333	0.5	-0.021750
20.566667	0.5	-0.021250
20.575000	0.5	-0.020875
20.583333	0.5	-0.020750
20.591667	0.5	-0.020375
20.600000	0.5	-0.020125
20.608333	0.5	-0.020375
20.616667	0.5	-0.019625
20.625000	0.5	-0.018875
20.633333	0.5	-0.018750
20.641667	0.5	-0.018500
20.650000	0.5	-0.018000
20.658333	0.5	-0.017625
20.666667	0.5	-0.017250
20.675000	0.5	-0.016750
20.683333	0.5	-0.016250
20.691667	0.5	-0.016000
20.700000	0.5	-0.016375
20.708333	0.5	-0.015750
20.716667	0.5	-0.015375
20.725000	0.5	-0.015250
20.733333	0.5	-0.014875
20.741667	0.5	-0.014500
20.750000	0.5	-0.014250
20.758333	0.5	-0.013875
20.766667	0.5	-0.013250
20.775000	0.5	-0.013125
20.783333	0.5	-0.013500
20.791667	0.5	-0.013375
20.800000	0.5	-0.012875
20.808333	0.5	-0.012750
20.816667	0.5	-0.012500
20.825000	0.5	-0.012250
20.833333	0.5	-0.012250
20.841667	0.5	-0.012375
20.850000	0.5	-0.012000
20.858333	0.5	-0.011875
20.866667	0.5	-0.011750
20.875000	0.5	-0.011750
20.883333	0.5	-0.011750
20.891667	0.5	-0.011875
20.900000	0.5	-0.011750
20.908333	0.5	-0.011875
20.916667	0.5	-0.012000
20.925000	0.5	-0.012000
20.933333	0.5	-0.011750
20.941667	0.5	-0.012000
20.950000	0.5	-0.012375
20.958333	0.5	-0.012750
20.966667	0.5	-0.013375
20.975000	0.5	-0.013500
20.983333	0.5	-0.014125
20.991667	0.5	-0.014625
21.000000	0.5	-0.015000
21.008333	0.5	-0.015500
21.016667	0.5	-0.016125
21.025000	0.5	-0.016625
21.033333	0.5	-0.016750
21.041667	0.5	-0.017250
21.050000	0.5	-0.018000
21.058333	0.5	-0.018750
21.066667	0.5	-0.019125
21.075000	0.5	-0.019750
21.083333	0.5	-0.020125
21.091667	0.5	-0.021000
21.100000	0.5	-0.021625
21.108333	0.5	-0.022000
21.116667	0.5	-0.022250
21.125000	0.5	-0.022875
21.133333	0.5	-0.023500
21.141667	0.5	-0.024125
21.150000	0.5	-0.025125
21.158333	0.5	-0.025750
21.166667	0.5	-0.026500
21.175000	0.5	-0.027000
21.183333	0.5	-0.027375
21.191667	0.5	-0.027750
21.200000	0.5	-0.028500
21.208333	0.5	-0.029125
21.216667	0.5	-0.029500
21.225000	0.5	-0.029875
21.233333	0.5	-0.030125
21.241667	0.5	-0.030125
21.250000	0.5	-0.030750
21.258333	0.5	-0.030875
21.266667	0.5	-0.031250
21.275000	0.5	-0.031500
21.283333	0.5	-0.031875
21.291667	0.5	-0.032125
21.300000	0.5	-0.032500
21.308333	0.5	-0.032500
21.316667	0.5	-0.032875
21.325000	0.5	-0.032875
21.333333	0.5	-0.033125
21.341667	0.5	-0.033000
21.350000	0.5	-0.032625
21.358333	0.5	-0.032500
21.366667	0.5	-0.032375
21.375000	0.5	-0.032250
21.383333	0.5	-0.031625
21.391667	0.5	-0.031750
21.400000	0.5	-0.031250
21.408333	0.5	-0.031000
21.416667	0.5	-0.030750
21.425000	0.5	-0.030125
21.433333	0.5	-0.029875
21.441667	0.5	-0.029750
21.450000	0.5	-0.029625
21.458333	0.5	-0.029750
21.466667	0.5	-0.029625
21.475000	0.5	-0.029375
21.483333	0.5	-0.029000
21.491667	0.5	-0.028250
21.500000	0.5	-0.027875
21.508333	0.5	-0.027250
21.516667	0.5	-0.026250
21.525000	0.5	-0.025875
21.533333	0.5	-0.025500
21.541667	0.5	-0.025875
21.550000	0.5	-0.025750
21.558333	0.5	-0.025500
21.566667	0.5	-0.025000
21.575000	0.5	-0.024750
21.583333	0.5	-0.024500
21.591667	0.5	-0.023625
21.600000	0.5	-0.023625
21.608333	0.5	-0.023250
21.616667	0.5	-0.022875
21.625000	0.5	-0.022375
21.633333	0.5	-0.022000
21.641667	0.5	-0.021125
21.650000	0.5	-0.020500
21.658333	0.5	-0.020125
21.666667	0.5	-0.019875
21.675000	0.5	-0.019625
21.683333	0.5	-0.019250
21.691667	0.5	-0.018750
21.700000	0.5	-0.018250
21.708333	0.5	-0.017500
21.716667	0.5	-0.017250
21.725000	0.5	-0.017125
21.733333	0.5	-0.016875
21.741667	0.5	-0.016000
21.750000	0.5	-0.016125
21.758333	0.5	-0.016000
21.766667	0.5	-0.016000
21.775000	0.5	-0.015875
21.783333	0.5	-0.015875
21.791667	0.5	-0.015750
21.800000	0.5	-0.015875
21.808333	0.5	-0.016125
21.816667	0.5	-0.016125
21.825000	0.5	-0.015875
21.833333	0.5	-0.015875
21.841667	0.5	-0.015750
21.850000	0.5	-0.015500
21.858333	0.5	-0.015250
21.866667	0.5	-0.014875
21.875000	0.5	-0.014625
21.883333	0.5	-0.014375
21.891667	0.5	-0.014375
21.900000	0.5	-0.014625
21.908333	0.5	-0.014250
21.916667	0.5	-0.014375
21.925000	0.5	-0.014500
21.933333	0.5	-0.014625
21.941667	0.5	-0.014625
21.950000	0.5	-0.014750
21.958333	0.5	-0.014875
21.966667	0.5	-0.014875
21.975000	0.5	-0.015250
21.983333	0.5	-0.015250
21.991667	0.5	-0.015000
22.000000	0.5	-0.015125
22.008333	0.5	-0.015375
22.016667	0.5	-0.015125
22.025000	0.5	-0.015125
22.033333	0.5	-0.014875
22.041667	0.5	-0.014750
22.050000	0.5	-0.014750
22.058333	0.5	-0.014625
22.066667	0.5	-0.014500
22.075000	0.5	-0.014375
22.083333	0.5	-0.014250
22.091667	0.5	-0.014250
22.100000	0.5	-0.014375
22.108333	0.5	-0.014375
22.116667	0.5	-0.014375
22.125000	0.5	-0.014250
22.133333	0.5	-0.014375
22.141667	0.5	-0.014750
22.150000	0.5	-0.014750
22.158333	0.5	-0.014375
22.166667	0.5	-0.014750
22.175000	0.5	-0.015125
22.183333	0.5	-0.015125
22.191667	0.5	-0.015250
22.200000	0.5	-0.015250
22.208333	0.5	-0.014625
22.216667	0.5	-0.014625
22.225000	0.5	-0.014750
22.233333	0.5	-0.014750
22.241667	0.5	-0.014875
22.250000	0.5	-0.014875
22.258333	0.5	-0.015125
22.266667	0.5	-0.015125
22.275000	0.5	-0.014875
22.283333	0.5	-0.014875
22.291667	0.5	-0.014500
22.300000	0.5	-0.014875
22.308333	0.5	-0.015000
22.316667	0.5	-0.015500
22.325000	0.5	-0.015875
22.333333	0.5	-0.015750
22.341667	0.5	-0.015750
22.350000	0.5	-0.015875
22.358333	0.5	-0.016250
22.366667	0.5	-0.016250
22.375000	0.5	-0.016250
22.383333	0.5	-0.016500
22.391667	0.5	-0.016750
22.400000	0.5	-0.017000
22.408333	0.5	-0.017250
22.416667	0.5	-0.017125
22.425000	0.5	-0.017375
22.433333	0.5	-0.018000
22.441667	0.5	-0.018375
22.450000	0.5	-0.018625
22.458333	0.5	-0.019000
22.466667	0.5	-0.019125
22.475000	0.5	-0.019250
22.483333	0.5	-0.019250
22.491667	0.5	-0.019625
22.500000	0.5	-0.019875
22.508333	0.5	-0.020250
22.516667	0.5	-0.020250
22.525000	0.5	-0.020375
22.533333	0.5	-0.020625
22.541667	0.5	-0.020750
22.550000	0.5	-0.021000
22.558333	0.5	-0.021250
22.566667	0.5	-0.021250
22.575000	0.5	-0.021125
22.583333	0.5	-0.021500
22.591667	0.5	-0.022250
22.600000	0.5	-0.022125
22.608333	0.5	-0.022125
22.616667	0.5	-0.022625
22.625000	0.5	-0.022875
22.633333	0.5	-0.023125
22.641667	0.5	-0.023250
22.650000	0.5	-0.023750
22.658333	0.5	-0.023750
22.666667	0.5	-0.023875
22.675000	0.5	-0.024000
22.683333	0.5	-0.024375
22.691667	0.5	-0.024375
22.700000	0.5	-0.024500
22.708333	0.5	-0.024750
22.716667	0.5	-0.024750
22.725000	0.5	-0.024500
22.733333	0.5	-0.024625
22.741667	0.5	-0.024500
22.750000	0.5	-0.024250
22.758333	0.5	-0.024500
22.766667	0.5	-0.024500
22.775000	0.5	-0.024250
22.783333	0.5	-0.024375
22.791667	0.5	-0.024375
22.800000	0.5	-0.023875
22.808333	0.5	-0.023875
22.816667	0.5	-0.023750
22.825000	0.5	-0.023625
22.833333	0.5	-0.023500
22.841667	0.5	-0.023625
22.850000	0.5	-0.023875
22.858333	0.5	-0.023500
22.866667	0.5	-0.023750
22.875000	0.5	-0.023125
22.883333	0.5	-0.022625
22.891667	0.5	-0.022250
22.900000	0.5	-0.022125
22.908333	0.5	-0.022000
22.916667	0.5	-0.022125
22.925000	0.5	-0.022000
22.933333	0.5	-0.021750
22.941667	0.5	-0.021500
22.950000	0.5	-0.021500
22.958333	0.5	-0.020750
22.966667	0.5	-0.020125
22.975000	0.5	-0.020125
22.983333	0.5	-0.020000
22.991667	0.5	-0.019875
23.000000	0.5	-0.019625
23.008333	0.5	-0.019750
23.016667	0.5	-0.019125
23.025000	0.5	-0.018750
23.033333	0.5	-0.018500
23.041667	0.5	-0.018750
23.050000	0.5	-0.018375
23.058333	0.5	-0.017875
23.066667	0.5	-0.017000
23.075000	0.5	-0.016250
23.083333	0.5	-0.015875
23.091667	0.5	-0.015500
23.100000	0.5	-0.015125
23.108333	0.5	-0.014875
23.116667	0.5	-0.014375
23.125000	0.5	-0.014375
23.133333	0.5	-0.013750
23.141667	0.5	-0.013375
23.150000	0.5	-0.013000
23.158333	0.5	-0.012625
23.166667	0.5	-0.012250
23.175000	0.5	-0.011500
23.183333	0.5	-0.010875
23.191667	0.5	-0.009875
23.200000	0.5	-0.009625
23.208333	0.5	-0.009000
23.216667	0.5	-0.008250
23.225000	0.5	-0.007625
23.233333	0.5	-0.007125
23.241667	0.5	-0.006625
23.250000	0.5	-0.006375
23.258333	0.5	-0.006250
23.266667	0.5	-0.006000
23.275000	0.5	-0.005250
23.283333	0.5	-0.004750
23.291667	0.5	-0.004750
23.300000	0.5	-0.004250
23.308333	0.5	-0.003750
23.316667	0.5	-0.003625
23.325000	0.5	-0.003250
23.333333	0.5	-0.002500
23.341667	0.5	-0.002250
23.350000	0.5	-0.002500
23.358333	0.5	-0.002750
23.366667	0.5	-0.002750
23.375000	0.5	-0.002125
23.383333	0.5	-0.001875
23.391667	0.5	-0.002000
23.400000	0.5	-0.001500
23.408333	0.5	-0.001125
23.416667	0.5	-0.000750
23.425000	0.5	-0.000500
23.433333	0.5	-0.000375
23.441667	0.5	-0.000125
23.450000	0.5	0.000000
23.458333	0.5	0.000000
23.466667	0.5	-0.000125
23.475000	0.5	-0.000250
23.483333	0.5	-0.000250
23.491667	0.5	0.000000
23.500000	0.5	0.000125
23.508333	0.5	0.000375
23.516667	0.5	0.000250
23.525000	0.5	0.000375
23.533333	0.5	0.000375
23.541667	0.5	0.000250
23.550000	0.5	0.000250
23.558333	0.5	0.000375
23.566667	0.5	0.000500
23.575000	0.5	0.000250
23.583333	0.5	0.000375
23.591667	0.5	0.000125
23.600000	0.5	0.000125
23.608333	0.5	0.000000
23.616667	0.5	-0.000250
23.625000	0.5	-0.000125
23.633333	0.5	0.000000
23.641667	0.5	0.000000
23.650000	0.5	0.000000
23.658333	0.5	0.000000
23.666667	0.5	0.000000
23.675000	0.5	-0.000125
23.683333	0.5	-0.000625
23.691667	0.5	-0.001125
23.700000	0.5	-0.001750
23.708333	0.5	-0.002125
23.716667	0.5	-0.002375
23.725000	0.5	-0.002375
23.733333	0.5	-0.002250
23.741667	0.5	-0.002625
23.750000	0.5	-0.003250
23.758333	0.5	-0.003000
23.766667	0.5	-0.003000
23.775000	0.5	-0.003125
23.783333	0.5	-0.003875
23.791667	0.5	-0.004750
23.800000	0.5	-0.005500
23.808333	0.5	-0.005625
23.816667	0.5	-0.005875
23.825000	0.5	-0.006250
23.833333	0.5	-0.006875
23.841667	0.5	-0.007625
23.850000	0.5	-0.007875
23.858333	0.5	-0.008375
23.866667	0.5	-0.008375
23.875000	0.5	-0.008750
23.883333	0.5	-0.009250
23.891667	0.5	-0.009750
23.900000	0.5	-0.010375
23.908333	0.5	-0.010750
23.916667	0.5	-0.011125
23.925000	0.5	-0.011500
23.933333	0.5	-0.011625
23.941667	0.5	-0.011875
23.950000	0.5	-0.012125
23.958333	0.5	-0.012250
23.966667	0.5	-0.012750
23.975000	0.5	-0.012875
23.983333	0.5	-0.013000
23.991667	0.5	-0.013250
24.000000	0.5	-0.013625
24.008333	0.5	-0.014000
24.016667	0.5	-0.014375
24.025000	0.5	-0.014625
24.033333	0.5	-0.014875
24.041667	0.5	-0.015125
24.050000	0.5	-0.015375
24.058333	0.5	-0.015625
24.066667	0.5	-0.015875
24.075000	0.5	-0.016000
24.083333	0.5	-0.016000
24.091667	0.5	-0.016375
24.100000	0.5	-0.016375
24.108333	0.5	-0.016500
24.116667	0.5	-0.016625
24.125000	0.5	-0.017000
24.133333	0.5	-0.017000
24.141667	0.5	-0.017625
24.150000	0.5	-0.018250
24.158333	0.5	-0.018625
24.166667	0.5	-0.018500
24.175000	0.5	-0.018750
24.183333	0.5	-0.018875
24.191667	0.5	-0.019250
24.200000	0.5	-0.019125
24.208333	0.5	-0.019375
24.216667	0.5	-0.019500
24.225000	0.5	-0.020000
24.233333	0.5	-0.020250
24.241667	0.5	-0.020625
24.250000	0.5	-0.020375
24.258333	0.5	-0.020375
24.266667	0.5	-0.020375
24.275000	0.5	-0.020875
24.283333	0.5	-0.021000
24.291667	0.5	-0.021250
24.300000	0.5	-0.021375
24.308333	0.5	-0.021750
24.316667	0.5	-0.022000
24.325000	0.5	-0.022500
24.333333	0.5	-0.022625
24.341667	0.5	-0.022750
24.350000	0.5	-0.023375
24.358333	0.5	-0.023625
24.366667	0.5	-0.024000
24.375000	0.5	-0.024500
24.383333	0.5	-0.024750
24.391667	0.5	-0.024750
24.400000	0.5	-0.024500
24.408333	0.5	-0.024875
24.416667	0.5	-0.025000
24.425000	0.5	-0.025250
24.433333	0.5	-0.025125
24.441667	0.5	-0.025250
24.450000	0.5	-0.025625
24.458333	0.5	-0.025500
24.466667	0.5	-0.025375
24.475000	0.5	-0.025875
24.483333	0.5	-0.026000
24.491667	0.5	-0.025750
24.500000	0.5	-0.025625
24.508333	0.5	-0.025375
24.516667	0.5	-0.025500
24.525000	0.5	-0.025500
24.533333	0.5	-0.025500
24.541667	0.5	-0.025750
24.550000	0.5	-0.025500
24.558333	0.5	-0.025750
24.566667	0.5	-0.025500
24.575000	0.5	-0.025500
24.583333	0.5	-0.025125
24.591667	0.5	-0.025000
24.600000	0.5	-0.024750
24.608333	0.5	-0.024375
24.616667	0.5	-0.024250
24.625000	0.5	-0.024375
24.633333	0.5	-0.024125
24.641667	0.5	-0.023750
24.650000	0.5	-0.023625
24.658333	0.5	-0.023250
24.666667	0.5	-0.022750
24.675000	0.5	-0.022375
24.683333	0.5	-0.022125
24.691667	0.5	-0.021625
24.700000	0.5	-0.021625
24.708333	0.5	-0.021375
24.716667	0.5	-0.021000
24.725000	0.5	-0.020625
24.733333	0.5	-0.020125
24.741667	0.5	-0.019875
24.750000	0.5	-0.019375
24.758333	0.5	-0.018875
24.766667	0.5	-0.018375
24.775000	0.5	-0.017750
24.783333	0.5	-0.017000
24.791667	0.5	-0.016750
24.800000	0.5	-0.016500
24.808333	0.5	-0.016125
24.816667	0.5	-0.015625
24.825000	0.5	-0.015000
24.833333	0.5	-0.014875
24.841667	0.5	-0.013875
24.850000	0.5	-0.013250
24.858333	0.5	-0.012875
24.866667	0.5	-0.012125
24.875000	0.5	-0.011375
24.883333	0.5	-0.010500
24.891667	0.5	-0.009875
24.900000	0.5	-0.008875
24.908333	0.5	-0.008250
24.916667	0.5	-0.007375
24.925000	0.5	-0.007000
24.933333	0.5	-0.007000
24.941667	0.5	-0.006500
24.950000	0.5	-0.005375
24.958333	0.5	-0.004875
24.966667	0.5	-0.004375
24.975000	0.5	-0.004000
24.983333	0.5	-0.003625
24.991667	0.5	-0.003625
25.000000	0.5	-0.002875
