# Supplementary material for: Dynamic character displacement among a pair of bacterial phyllosphere commensals in situ
Source: Nat Commun. 2022 May 20;13:2836. doi: 10.1038/s41467-022-30469-3 (PMC9123166; doi:10.1038/s41467-022-30469-3)
Supplement: Supplementary file 11 — Source Data [file 41467_2022_30469_MOESM11_ESM.zip › Source Data/Supplementary Figure 5/5 mM Acetate_std.txt]

File Path	chrom://marshall/Chromeleon7/HPLC_Ultimate_3000/Users/helucas/20200720_OrganicAcids_CCR_L257.seq/623.smp/RI_1.channel/RI_1.chm
Channel	RI_1

Injection Information:
Data Vault	Chromeleon7
Injection	5mM_std_Acetate
Injection Number	12
Position	RB1
Comment	
Processing Method	Quantitative
Instrument Method	20200525_Rezex_ROA_OrganicAcid_600uL_2500uM_H2SO4_50A_50D
Type	Calibration Standard
Status	Finished
Injection Date	7/20/2020
Injection Time	8:43:08 PM
Injection Volume (µl)	10.000
Dilution Factor	1.0000
Weight	1.0000

Chromatogram Data Information:
Time Min. (min)	0.000000
Time Max. (min)	25.000000
Data Points	3001
Detector	RI
Generating Data System	Chromeleon 7.2.5.9507
Exporting Data System	Chromeleon 7.2.8.0
Operator	Instrument Controller
Signal Quantity	Refractive 
Signal Unit	µRIU
Signal Min.	-3.814000
Signal Max.	0.812125
Channel	RI_1
Driver Name	RID520Driver.dll
Channel Type	Evaluation
Min. Step (s)	0.5
Max. Step (s)	0.5
Average Step (s)	0.5

Signal Parameter Information:
Signal Info	

Chromatogram Data:
Time (min)	Step (s)	Value (µRIU)
0.000000	n.a.	0.024500
0.008333	0.5	0.024250
0.016667	0.5	0.024125
0.025000	0.5	0.023875
0.033333	0.5	0.023625
0.041667	0.5	0.023125
0.050000	0.5	0.022750
0.058333	0.5	0.022500
0.066667	0.5	0.022375
0.075000	0.5	0.022125
0.083333	0.5	0.021500
0.091667	0.5	0.021000
0.100000	0.5	0.020500
0.108333	0.5	0.020125
0.116667	0.5	0.019875
0.125000	0.5	0.019250
0.133333	0.5	0.018500
0.141667	0.5	0.017875
0.150000	0.5	0.017500
0.158333	0.5	0.017125
0.166667	0.5	0.016750
0.175000	0.5	0.016500
0.183333	0.5	0.016125
0.191667	0.5	0.016000
0.200000	0.5	0.015250
0.208333	0.5	0.014625
0.216667	0.5	0.013750
0.225000	0.5	0.013000
0.233333	0.5	0.013000
0.241667	0.5	0.012750
0.250000	0.5	0.012375
0.258333	0.5	0.011750
0.266667	0.5	0.011000
0.275000	0.5	0.010875
0.283333	0.5	0.010500
0.291667	0.5	0.009625
0.300000	0.5	0.009000
0.308333	0.5	0.008625
0.316667	0.5	0.008500
0.325000	0.5	0.007625
0.333333	0.5	0.007125
0.341667	0.5	0.006625
0.350000	0.5	0.005750
0.358333	0.5	0.005000
0.366667	0.5	0.004750
0.375000	0.5	0.004250
0.383333	0.5	0.003875
0.391667	0.5	0.003000
0.400000	0.5	0.002250
0.408333	0.5	0.002000
0.416667	0.5	0.001500
0.425000	0.5	0.000875
0.433333	0.5	0.000750
0.441667	0.5	0.000625
0.450000	0.5	0.000500
0.458333	0.5	0.000125
0.466667	0.5	-0.000250
0.475000	0.5	-0.000750
0.483333	0.5	-0.000875
0.491667	0.5	-0.001000
0.500000	0.5	-0.001250
0.508333	0.5	-0.001875
0.516667	0.5	-0.002500
0.525000	0.5	-0.002250
0.533333	0.5	-0.002375
0.541667	0.5	-0.002875
0.550000	0.5	-0.003000
0.558333	0.5	-0.003250
0.566667	0.5	-0.003625
0.575000	0.5	-0.003750
0.583333	0.5	-0.004125
0.591667	0.5	-0.004375
0.600000	0.5	-0.004500
0.608333	0.5	-0.004375
0.616667	0.5	-0.005125
0.625000	0.5	-0.005375
0.633333	0.5	-0.005125
0.641667	0.5	-0.004750
0.650000	0.5	-0.005625
0.658333	0.5	-0.005875
0.666667	0.5	-0.006500
0.675000	0.5	-0.006500
0.683333	0.5	-0.006625
0.691667	0.5	-0.006500
0.700000	0.5	-0.006250
0.708333	0.5	-0.006500
0.716667	0.5	-0.006750
0.725000	0.5	-0.007000
0.733333	0.5	-0.007125
0.741667	0.5	-0.007500
0.750000	0.5	-0.007750
0.758333	0.5	-0.007750
0.766667	0.5	-0.007500
0.775000	0.5	-0.007125
0.783333	0.5	-0.006375
0.791667	0.5	-0.006250
0.800000	0.5	-0.006125
0.808333	0.5	-0.006125
0.816667	0.5	-0.005750
0.825000	0.5	-0.005500
0.833333	0.5	-0.005000
0.841667	0.5	-0.004875
0.850000	0.5	-0.004875
0.858333	0.5	-0.004500
0.866667	0.5	-0.004250
0.875000	0.5	-0.003875
0.883333	0.5	-0.003875
0.891667	0.5	-0.003875
0.900000	0.5	-0.003250
0.908333	0.5	-0.003375
0.916667	0.5	-0.003250
0.925000	0.5	-0.002875
0.933333	0.5	-0.002625
0.941667	0.5	-0.002375
0.950000	0.5	-0.001875
0.958333	0.5	-0.001500
0.966667	0.5	-0.001625
0.975000	0.5	-0.001250
0.983333	0.5	-0.001000
0.991667	0.5	-0.001000
1.000000	0.5	-0.000875
1.008333	0.5	-0.000750
1.016667	0.5	-0.000500
1.025000	0.5	-0.000375
1.033333	0.5	-0.000375
1.041667	0.5	-0.000125
1.050000	0.5	0.000000
1.058333	0.5	0.000125
1.066667	0.5	0.000750
1.075000	0.5	0.000875
1.083333	0.5	0.000625
1.091667	0.5	0.000375
1.100000	0.5	0.000375
1.108333	0.5	0.000250
1.116667	0.5	0.000125
1.125000	0.5	0.000000
1.133333	0.5	0.000000
1.141667	0.5	0.000125
1.150000	0.5	-0.000125
1.158333	0.5	-0.000375
1.166667	0.5	-0.000375
1.175000	0.5	-0.000625
1.183333	0.5	-0.000875
1.191667	0.5	-0.001000
1.200000	0.5	-0.000875
1.208333	0.5	-0.000875
1.216667	0.5	-0.000875
1.225000	0.5	-0.000875
1.233333	0.5	-0.001125
1.241667	0.5	-0.000875
1.250000	0.5	-0.001000
1.258333	0.5	-0.001000
1.266667	0.5	-0.001000
1.275000	0.5	-0.001250
1.283333	0.5	-0.001875
1.291667	0.5	-0.002125
1.300000	0.5	-0.002250
1.308333	0.5	-0.002250
1.316667	0.5	-0.002625
1.325000	0.5	-0.002875
1.333333	0.5	-0.003125
1.341667	0.5	-0.003125
1.350000	0.5	-0.003625
1.358333	0.5	-0.003500
1.366667	0.5	-0.003625
1.375000	0.5	-0.003500
1.383333	0.5	-0.004000
1.391667	0.5	-0.004250
1.400000	0.5	-0.004500
1.408333	0.5	-0.004375
1.416667	0.5	-0.004375
1.425000	0.5	-0.004875
1.433333	0.5	-0.005250
1.441667	0.5	-0.005250
1.450000	0.5	-0.005750
1.458333	0.5	-0.006125
1.466667	0.5	-0.006375
1.475000	0.5	-0.006500
1.483333	0.5	-0.006875
1.491667	0.5	-0.006750
1.500000	0.5	-0.007375
1.508333	0.5	-0.007750
1.516667	0.5	-0.008125
1.525000	0.5	-0.008375
1.533333	0.5	-0.008875
1.541667	0.5	-0.009125
1.550000	0.5	-0.009375
1.558333	0.5	-0.009750
1.566667	0.5	-0.010500
1.575000	0.5	-0.010750
1.583333	0.5	-0.011250
1.591667	0.5	-0.011875
1.600000	0.5	-0.012750
1.608333	0.5	-0.013000
1.616667	0.5	-0.013375
1.625000	0.5	-0.014000
1.633333	0.5	-0.014125
1.641667	0.5	-0.014500
1.650000	0.5	-0.015250
1.658333	0.5	-0.015625
1.666667	0.5	-0.016125
1.675000	0.5	-0.016250
1.683333	0.5	-0.016500
1.691667	0.5	-0.016875
1.700000	0.5	-0.017375
1.708333	0.5	-0.017875
1.716667	0.5	-0.018750
1.725000	0.5	-0.019125
1.733333	0.5	-0.019625
1.741667	0.5	-0.020375
1.750000	0.5	-0.020625
1.758333	0.5	-0.021000
1.766667	0.5	-0.020750
1.775000	0.5	-0.021125
1.783333	0.5	-0.021500
1.791667	0.5	-0.021750
1.800000	0.5	-0.022250
1.808333	0.5	-0.023000
1.816667	0.5	-0.023125
1.825000	0.5	-0.023125
1.833333	0.5	-0.023250
1.841667	0.5	-0.023375
1.850000	0.5	-0.023375
1.858333	0.5	-0.023500
1.866667	0.5	-0.023375
1.875000	0.5	-0.023250
1.883333	0.5	-0.024000
1.891667	0.5	-0.024125
1.900000	0.5	-0.024625
1.908333	0.5	-0.024625
1.916667	0.5	-0.024250
1.925000	0.5	-0.024250
1.933333	0.5	-0.024125
1.941667	0.5	-0.024125
1.950000	0.5	-0.024375
1.958333	0.5	-0.024500
1.966667	0.5	-0.024500
1.975000	0.5	-0.024750
1.983333	0.5	-0.024875
1.991667	0.5	-0.024625
2.000000	0.5	-0.024625
2.008333	0.5	-0.023875
2.016667	0.5	-0.023375
2.025000	0.5	-0.023250
2.033333	0.5	-0.023125
2.041667	0.5	-0.022875
2.050000	0.5	-0.022125
2.058333	0.5	-0.022125
2.066667	0.5	-0.022000
2.075000	0.5	-0.021750
2.083333	0.5	-0.021500
2.091667	0.5	-0.021125
2.100000	0.5	-0.020625
2.108333	0.5	-0.020125
2.116667	0.5	-0.019750
2.125000	0.5	-0.019625
2.133333	0.5	-0.019250
2.141667	0.5	-0.018750
2.150000	0.5	-0.018250
2.158333	0.5	-0.018125
2.166667	0.5	-0.017875
2.175000	0.5	-0.017375
2.183333	0.5	-0.017125
2.191667	0.5	-0.016500
2.200000	0.5	-0.015875
2.208333	0.5	-0.015250
2.216667	0.5	-0.014750
2.225000	0.5	-0.014500
2.233333	0.5	-0.014375
2.241667	0.5	-0.013750
2.250000	0.5	-0.013125
2.258333	0.5	-0.012500
2.266667	0.5	-0.012250
2.275000	0.5	-0.011875
2.283333	0.5	-0.011750
2.291667	0.5	-0.011625
2.300000	0.5	-0.011125
2.308333	0.5	-0.011125
2.316667	0.5	-0.010500
2.325000	0.5	-0.010250
2.333333	0.5	-0.010000
2.341667	0.5	-0.009375
2.350000	0.5	-0.009875
2.358333	0.5	-0.009750
2.366667	0.5	-0.009125
2.375000	0.5	-0.008875
2.383333	0.5	-0.009000
2.391667	0.5	-0.008500
2.400000	0.5	-0.008125
2.408333	0.5	-0.008125
2.416667	0.5	-0.008375
2.425000	0.5	-0.008000
2.433333	0.5	-0.007750
2.441667	0.5	-0.008000
2.450000	0.5	-0.007875
2.458333	0.5	-0.008125
2.466667	0.5	-0.008125
2.475000	0.5	-0.008125
2.483333	0.5	-0.008250
2.491667	0.5	-0.008000
2.500000	0.5	-0.008000
2.508333	0.5	-0.007875
2.516667	0.5	-0.007875
2.525000	0.5	-0.008000
2.533333	0.5	-0.008000
2.541667	0.5	-0.008125
2.550000	0.5	-0.008000
2.558333	0.5	-0.008125
2.566667	0.5	-0.008375
2.575000	0.5	-0.008875
2.583333	0.5	-0.009500
2.591667	0.5	-0.010000
2.600000	0.5	-0.009875
2.608333	0.5	-0.010375
2.616667	0.5	-0.010250
2.625000	0.5	-0.010500
2.633333	0.5	-0.010250
2.641667	0.5	-0.010125
2.650000	0.5	-0.010750
2.658333	0.5	-0.011000
2.666667	0.5	-0.011000
2.675000	0.5	-0.011000
2.683333	0.5	-0.011125
2.691667	0.5	-0.011500
2.700000	0.5	-0.011875
2.708333	0.5	-0.011875
2.716667	0.5	-0.012125
2.725000	0.5	-0.012625
2.733333	0.5	-0.012500
2.741667	0.5	-0.012625
2.750000	0.5	-0.012875
2.758333	0.5	-0.012750
2.766667	0.5	-0.012750
2.775000	0.5	-0.012750
2.783333	0.5	-0.012250
2.791667	0.5	-0.012500
2.800000	0.5	-0.013250
2.808333	0.5	-0.013375
2.816667	0.5	-0.013125
2.825000	0.5	-0.013250
2.833333	0.5	-0.013250
2.841667	0.5	-0.013250
2.850000	0.5	-0.013125
2.858333	0.5	-0.013125
2.866667	0.5	-0.013000
2.875000	0.5	-0.013125
2.883333	0.5	-0.012875
2.891667	0.5	-0.012375
2.900000	0.5	-0.012500
2.908333	0.5	-0.012500
2.916667	0.5	-0.012750
2.925000	0.5	-0.012375
2.933333	0.5	-0.012750
2.941667	0.5	-0.012875
2.950000	0.5	-0.012875
2.958333	0.5	-0.012625
2.966667	0.5	-0.012500
2.975000	0.5	-0.012500
2.983333	0.5	-0.012375
2.991667	0.5	-0.012625
3.000000	0.5	-0.012625
3.008333	0.5	-0.012250
3.016667	0.5	-0.011750
3.025000	0.5	-0.011750
3.033333	0.5	-0.011625
3.041667	0.5	-0.011375
3.050000	0.5	-0.011500
3.058333	0.5	-0.011500
3.066667	0.5	-0.011250
3.075000	0.5	-0.011125
3.083333	0.5	-0.010750
3.091667	0.5	-0.010750
3.100000	0.5	-0.010750
3.108333	0.5	-0.010750
3.116667	0.5	-0.011125
3.125000	0.5	-0.011375
3.133333	0.5	-0.011250
3.141667	0.5	-0.011125
3.150000	0.5	-0.010875
3.158333	0.5	-0.011000
3.166667	0.5	-0.011250
3.175000	0.5	-0.011125
3.183333	0.5	-0.011375
3.191667	0.5	-0.011500
3.200000	0.5	-0.011250
3.208333	0.5	-0.011000
3.216667	0.5	-0.011000
3.225000	0.5	-0.011250
3.233333	0.5	-0.011250
3.241667	0.5	-0.011750
3.250000	0.5	-0.012125
3.258333	0.5	-0.012250
3.266667	0.5	-0.012625
3.275000	0.5	-0.013250
3.283333	0.5	-0.013750
3.291667	0.5	-0.013875
3.300000	0.5	-0.013875
3.308333	0.5	-0.014125
3.316667	0.5	-0.014500
3.325000	0.5	-0.014500
3.333333	0.5	-0.014750
3.341667	0.5	-0.014875
3.350000	0.5	-0.014875
3.358333	0.5	-0.015000
3.366667	0.5	-0.015500
3.375000	0.5	-0.016125
3.383333	0.5	-0.016625
3.391667	0.5	-0.017000
3.400000	0.5	-0.017375
3.408333	0.5	-0.017625
3.416667	0.5	-0.018000
3.425000	0.5	-0.018375
3.433333	0.5	-0.018375
3.441667	0.5	-0.018500
3.450000	0.5	-0.019250
3.458333	0.5	-0.019750
3.466667	0.5	-0.020375
3.475000	0.5	-0.020875
3.483333	0.5	-0.021250
3.491667	0.5	-0.022000
3.500000	0.5	-0.022500
3.508333	0.5	-0.022750
3.516667	0.5	-0.023625
3.525000	0.5	-0.024000
3.533333	0.5	-0.024250
3.541667	0.5	-0.024750
3.550000	0.5	-0.025375
3.558333	0.5	-0.025875
3.566667	0.5	-0.026625
3.575000	0.5	-0.027375
3.583333	0.5	-0.027750
3.591667	0.5	-0.028125
3.600000	0.5	-0.028250
3.608333	0.5	-0.028625
3.616667	0.5	-0.028625
3.625000	0.5	-0.028375
3.633333	0.5	-0.028750
3.641667	0.5	-0.029000
3.650000	0.5	-0.029375
3.658333	0.5	-0.029500
3.666667	0.5	-0.029750
3.675000	0.5	-0.029875
3.683333	0.5	-0.030250
3.691667	0.5	-0.030500
3.700000	0.5	-0.030875
3.708333	0.5	-0.030750
3.716667	0.5	-0.030750
3.725000	0.5	-0.031125
3.733333	0.5	-0.030875
3.741667	0.5	-0.030875
3.750000	0.5	-0.030875
3.758333	0.5	-0.031000
3.766667	0.5	-0.030750
3.775000	0.5	-0.030750
3.783333	0.5	-0.030500
3.791667	0.5	-0.030750
3.800000	0.5	-0.030875
3.808333	0.5	-0.030875
3.816667	0.5	-0.030625
3.825000	0.5	-0.030625
3.833333	0.5	-0.030125
3.841667	0.5	-0.029875
3.850000	0.5	-0.029875
3.858333	0.5	-0.029625
3.866667	0.5	-0.029250
3.875000	0.5	-0.029125
3.883333	0.5	-0.029250
3.891667	0.5	-0.028875
3.900000	0.5	-0.028625
3.908333	0.5	-0.028375
3.916667	0.5	-0.027625
3.925000	0.5	-0.027125
3.933333	0.5	-0.026750
3.941667	0.5	-0.026125
3.950000	0.5	-0.025625
3.958333	0.5	-0.025375
3.966667	0.5	-0.024875
3.975000	0.5	-0.024125
3.983333	0.5	-0.023625
3.991667	0.5	-0.023625
4.000000	0.5	-0.023750
4.008333	0.5	-0.023750
4.016667	0.5	-0.023250
4.025000	0.5	-0.023000
4.033333	0.5	-0.022625
4.041667	0.5	-0.022125
4.050000	0.5	-0.021750
4.058333	0.5	-0.021500
4.066667	0.5	-0.021500
4.075000	0.5	-0.020500
4.083333	0.5	-0.020250
4.091667	0.5	-0.019750
4.100000	0.5	-0.019250
4.108333	0.5	-0.018750
4.116667	0.5	-0.018375
4.125000	0.5	-0.017625
4.133333	0.5	-0.017500
4.141667	0.5	-0.016875
4.150000	0.5	-0.016125
4.158333	0.5	-0.015625
4.166667	0.5	-0.015375
4.175000	0.5	-0.015125
4.183333	0.5	-0.014250
4.191667	0.5	-0.013500
4.200000	0.5	-0.012375
4.208333	0.5	-0.011625
4.216667	0.5	-0.011000
4.225000	0.5	-0.010750
4.233333	0.5	-0.009750
4.241667	0.5	-0.008875
4.250000	0.5	-0.008375
4.258333	0.5	-0.007625
4.266667	0.5	-0.007250
4.275000	0.5	-0.006375
4.283333	0.5	-0.005500
4.291667	0.5	-0.005250
4.300000	0.5	-0.004750
4.308333	0.5	-0.004125
4.316667	0.5	-0.003500
4.325000	0.5	-0.002375
4.333333	0.5	-0.002375
4.341667	0.5	-0.001625
4.350000	0.5	-0.001125
4.358333	0.5	-0.000500
4.366667	0.5	-0.000375
4.375000	0.5	-0.000375
4.383333	0.5	-0.000375
4.391667	0.5	-0.000125
4.400000	0.5	0.000125
4.408333	0.5	0.000375
4.416667	0.5	0.001125
4.425000	0.5	0.001250
4.433333	0.5	0.001750
4.441667	0.5	0.001875
4.450000	0.5	0.002250
4.458333	0.5	0.002500
4.466667	0.5	0.002250
4.475000	0.5	0.002375
4.483333	0.5	0.002375
4.491667	0.5	0.002000
4.500000	0.5	0.002125
4.508333	0.5	0.001625
4.516667	0.5	0.001375
4.525000	0.5	0.001250
4.533333	0.5	0.001000
4.541667	0.5	0.000125
4.550000	0.5	-0.000125
4.558333	0.5	-0.000250
4.566667	0.5	-0.000375
4.575000	0.5	-0.001000
4.583333	0.5	-0.001250
4.591667	0.5	-0.001375
4.600000	0.5	-0.001500
4.608333	0.5	-0.001875
4.616667	0.5	-0.002000
4.625000	0.5	-0.002375
4.633333	0.5	-0.002500
4.641667	0.5	-0.002750
4.650000	0.5	-0.002750
4.658333	0.5	-0.003250
4.666667	0.5	-0.003375
4.675000	0.5	-0.003875
4.683333	0.5	-0.004125
4.691667	0.5	-0.004375
4.700000	0.5	-0.004375
4.708333	0.5	-0.004625
4.716667	0.5	-0.004625
4.725000	0.5	-0.004625
4.733333	0.5	-0.004875
4.741667	0.5	-0.005000
4.750000	0.5	-0.005500
4.758333	0.5	-0.005500
4.766667	0.5	-0.005750
4.775000	0.5	-0.005875
4.783333	0.5	-0.005875
4.791667	0.5	-0.006000
4.800000	0.5	-0.006375
4.808333	0.5	-0.006500
4.816667	0.5	-0.006125
4.825000	0.5	-0.006250
4.833333	0.5	-0.006375
4.841667	0.5	-0.006250
4.850000	0.5	-0.006625
4.858333	0.5	-0.006500
4.866667	0.5	-0.006250
4.875000	0.5	-0.006250
4.883333	0.5	-0.006250
4.891667	0.5	-0.006125
4.900000	0.5	-0.005500
4.908333	0.5	-0.005625
4.916667	0.5	-0.005375
4.925000	0.5	-0.005125
4.933333	0.5	-0.004875
4.941667	0.5	-0.005250
4.950000	0.5	-0.005250
4.958333	0.5	-0.005250
4.966667	0.5	-0.005125
4.975000	0.5	-0.004875
4.983333	0.5	-0.004625
4.991667	0.5	-0.004125
5.000000	0.5	-0.003500
5.008333	0.5	-0.003000
5.016667	0.5	-0.002500
5.025000	0.5	-0.002375
5.033333	0.5	-0.002250
5.041667	0.5	-0.002375
5.050000	0.5	-0.002375
5.058333	0.5	-0.002250
5.066667	0.5	-0.002500
5.075000	0.5	-0.002750
5.083333	0.5	-0.002750
5.091667	0.5	-0.002500
5.100000	0.5	-0.002250
5.108333	0.5	-0.002000
5.116667	0.5	-0.001875
5.125000	0.5	-0.001750
5.133333	0.5	-0.001625
5.141667	0.5	-0.001500
5.150000	0.5	-0.001125
5.158333	0.5	-0.001000
5.166667	0.5	-0.001000
5.175000	0.5	-0.000875
5.183333	0.5	-0.000625
5.191667	0.5	-0.000625
5.200000	0.5	0.000000
5.208333	0.5	0.000375
5.216667	0.5	0.000500
5.225000	0.5	0.000625
5.233333	0.5	0.000625
5.241667	0.5	0.000625
5.250000	0.5	0.000875
5.258333	0.5	0.001000
5.266667	0.5	0.001000
5.275000	0.5	0.001250
5.283333	0.5	0.001625
5.291667	0.5	0.001875
5.300000	0.5	0.002375
5.308333	0.5	0.002875
5.316667	0.5	0.002750
5.325000	0.5	0.002250
5.333333	0.5	0.002125
5.341667	0.5	0.002375
5.350000	0.5	0.002625
5.358333	0.5	0.002625
5.366667	0.5	0.002375
5.375000	0.5	0.002500
5.383333	0.5	0.002125
5.391667	0.5	0.001875
5.400000	0.5	0.001750
5.408333	0.5	0.001750
5.416667	0.5	0.001750
5.425000	0.5	0.002000
5.433333	0.5	0.002250
5.441667	0.5	0.002250
5.450000	0.5	0.002250
5.458333	0.5	0.002125
5.466667	0.5	0.002000
5.475000	0.5	0.001875
5.483333	0.5	0.002375
5.491667	0.5	0.002375
5.500000	0.5	0.002125
5.508333	0.5	0.002000
5.516667	0.5	0.002125
5.525000	0.5	0.002500
5.533333	0.5	0.002250
5.541667	0.5	0.002250
5.550000	0.5	0.002750
5.558333	0.5	0.002875
5.566667	0.5	0.003000
5.575000	0.5	0.002875
5.583333	0.5	0.002750
5.591667	0.5	0.002750
5.600000	0.5	0.002875
5.608333	0.5	0.003000
5.616667	0.5	0.002875
5.625000	0.5	0.002750
5.633333	0.5	0.002625
5.641667	0.5	0.002625
5.650000	0.5	0.003375
5.658333	0.5	0.003750
5.666667	0.5	0.004000
5.675000	0.5	0.004000
5.683333	0.5	0.004375
5.691667	0.5	0.004625
5.700000	0.5	0.004875
5.708333	0.5	0.005500
5.716667	0.5	0.006500
5.725000	0.5	0.007125
5.733333	0.5	0.007625
5.741667	0.5	0.007875
5.750000	0.5	0.008000
5.758333	0.5	0.008375
5.766667	0.5	0.008750
5.775000	0.5	0.008875
5.783333	0.5	0.009500
5.791667	0.5	0.009875
5.800000	0.5	0.010000
5.808333	0.5	0.010500
5.816667	0.5	0.011000
5.825000	0.5	0.011125
5.833333	0.5	0.011500
5.841667	0.5	0.011875
5.850000	0.5	0.012375
5.858333	0.5	0.012750
5.866667	0.5	0.012625
5.875000	0.5	0.012875
5.883333	0.5	0.012875
5.891667	0.5	0.013250
5.900000	0.5	0.013375
5.908333	0.5	0.014000
5.916667	0.5	0.014625
5.925000	0.5	0.014750
5.933333	0.5	0.014875
5.941667	0.5	0.015375
5.950000	0.5	0.015375
5.958333	0.5	0.015500
5.966667	0.5	0.015500
5.975000	0.5	0.015625
5.983333	0.5	0.015750
5.991667	0.5	0.016000
6.000000	0.5	0.016000
6.008333	0.5	0.016500
6.016667	0.5	0.016625
6.025000	0.5	0.016625
6.033333	0.5	0.016750
6.041667	0.5	0.017250
6.050000	0.5	0.017250
6.058333	0.5	0.017125
6.066667	0.5	0.017375
6.075000	0.5	0.017375
6.083333	0.5	0.017625
6.091667	0.5	0.017500
6.100000	0.5	0.017625
6.108333	0.5	0.018000
6.116667	0.5	0.018125
6.125000	0.5	0.017750
6.133333	0.5	0.018125
6.141667	0.5	0.018250
6.150000	0.5	0.018500
6.158333	0.5	0.018375
6.166667	0.5	0.018500
6.175000	0.5	0.019000
6.183333	0.5	0.019125
6.191667	0.5	0.019125
6.200000	0.5	0.018750
6.208333	0.5	0.018375
6.216667	0.5	0.018125
6.225000	0.5	0.018250
6.233333	0.5	0.018125
6.241667	0.5	0.018000
6.250000	0.5	0.018375
6.258333	0.5	0.018125
6.266667	0.5	0.018375
6.275000	0.5	0.018000
6.283333	0.5	0.018125
6.291667	0.5	0.018250
6.300000	0.5	0.018125
6.308333	0.5	0.018375
6.316667	0.5	0.018375
6.325000	0.5	0.018375
6.333333	0.5	0.018625
6.341667	0.5	0.018625
6.350000	0.5	0.018500
6.358333	0.5	0.018875
6.366667	0.5	0.018625
6.375000	0.5	0.018875
6.383333	0.5	0.019250
6.391667	0.5	0.019500
6.400000	0.5	0.019250
6.408333	0.5	0.018875
6.416667	0.5	0.018875
6.425000	0.5	0.018625
6.433333	0.5	0.018500
6.441667	0.5	0.018375
6.450000	0.5	0.018000
6.458333	0.5	0.017750
6.466667	0.5	0.017250
6.475000	0.5	0.016750
6.483333	0.5	0.016500
6.491667	0.5	0.015750
6.500000	0.5	0.015125
6.508333	0.5	0.014750
6.516667	0.5	0.014125
6.525000	0.5	0.013750
6.533333	0.5	0.013125
6.541667	0.5	0.012125
6.550000	0.5	0.011000
6.558333	0.5	0.010500
6.566667	0.5	0.010250
6.575000	0.5	0.009375
6.583333	0.5	0.008125
6.591667	0.5	0.007625
6.600000	0.5	0.007000
6.608333	0.5	0.006250
6.616667	0.5	0.005125
6.625000	0.5	0.004125
6.633333	0.5	0.003250
6.641667	0.5	0.002500
6.650000	0.5	0.001500
6.658333	0.5	0.000250
6.666667	0.5	-0.000375
6.675000	0.5	-0.000875
6.683333	0.5	-0.001750
6.691667	0.5	-0.003125
6.700000	0.5	-0.004250
6.708333	0.5	-0.005375
6.716667	0.5	-0.006375
6.725000	0.5	-0.007625
6.733333	0.5	-0.008500
6.741667	0.5	-0.009625
6.750000	0.5	-0.011500
6.758333	0.5	-0.013625
6.766667	0.5	-0.015875
6.775000	0.5	-0.019500
6.783333	0.5	-0.024500
6.791667	0.5	-0.030750
6.800000	0.5	-0.039875
6.808333	0.5	-0.052500
6.816667	0.5	-0.071500
6.825000	0.5	-0.099750
6.833333	0.5	-0.141000
6.841667	0.5	-0.201500
6.850000	0.5	-0.288250
6.858333	0.5	-0.408750
6.866667	0.5	-0.570875
6.875000	0.5	-0.780250
6.883333	0.5	-1.039750
6.891667	0.5	-1.346750
6.900000	0.5	-1.692500
6.908333	0.5	-2.063375
6.916667	0.5	-2.440375
6.925000	0.5	-2.803375
6.933333	0.5	-3.132125
6.941667	0.5	-3.408750
6.950000	0.5	-3.619250
6.958333	0.5	-3.755000
6.966667	0.5	-3.814000
6.975000	0.5	-3.798375
6.983333	0.5	-3.714750
6.991667	0.5	-3.573625
7.000000	0.5	-3.385875
7.008333	0.5	-3.164375
7.016667	0.5	-2.920500
7.025000	0.5	-2.665875
7.033333	0.5	-2.409125
7.041667	0.5	-2.158125
7.050000	0.5	-1.918000
7.058333	0.5	-1.693375
7.066667	0.5	-1.486750
7.075000	0.5	-1.299625
7.083333	0.5	-1.131875
7.091667	0.5	-0.982375
7.100000	0.5	-0.852125
7.108333	0.5	-0.738625
7.116667	0.5	-0.639750
7.125000	0.5	-0.555500
7.133333	0.5	-0.482625
7.141667	0.5	-0.420500
7.150000	0.5	-0.367625
7.158333	0.5	-0.322625
7.166667	0.5	-0.284625
7.175000	0.5	-0.252625
7.183333	0.5	-0.224875
7.191667	0.5	-0.201125
7.200000	0.5	-0.180625
7.208333	0.5	-0.163000
7.216667	0.5	-0.147375
7.225000	0.5	-0.134125
7.233333	0.5	-0.122250
7.241667	0.5	-0.112125
7.250000	0.5	-0.103375
7.258333	0.5	-0.095375
7.266667	0.5	-0.088750
7.275000	0.5	-0.082500
7.283333	0.5	-0.077375
7.291667	0.5	-0.072125
7.300000	0.5	-0.067750
7.308333	0.5	-0.063625
7.316667	0.5	-0.060250
7.325000	0.5	-0.056875
7.333333	0.5	-0.053875
7.341667	0.5	-0.051250
7.350000	0.5	-0.048750
7.358333	0.5	-0.046375
7.366667	0.5	-0.043750
7.375000	0.5	-0.041875
7.383333	0.5	-0.040625
7.391667	0.5	-0.039250
7.400000	0.5	-0.038000
7.408333	0.5	-0.036500
7.416667	0.5	-0.035375
7.425000	0.5	-0.034250
7.433333	0.5	-0.033000
7.441667	0.5	-0.031875
7.450000	0.5	-0.030750
7.458333	0.5	-0.029750
7.466667	0.5	-0.029000
7.475000	0.5	-0.028375
7.483333	0.5	-0.027875
7.491667	0.5	-0.027750
7.500000	0.5	-0.027375
7.508333	0.5	-0.027375
7.516667	0.5	-0.027000
7.525000	0.5	-0.026500
7.533333	0.5	-0.025750
7.541667	0.5	-0.025500
7.550000	0.5	-0.025250
7.558333	0.5	-0.025500
7.566667	0.5	-0.025500
7.575000	0.5	-0.025375
7.583333	0.5	-0.025125
7.591667	0.5	-0.025375
7.600000	0.5	-0.025625
7.608333	0.5	-0.026250
7.616667	0.5	-0.026250
7.625000	0.5	-0.025625
7.633333	0.5	-0.025625
7.641667	0.5	-0.025750
7.650000	0.5	-0.025500
7.658333	0.5	-0.025625
7.666667	0.5	-0.026000
7.675000	0.5	-0.025750
7.683333	0.5	-0.025500
7.691667	0.5	-0.026250
7.700000	0.5	-0.026375
7.708333	0.5	-0.026625
7.716667	0.5	-0.026500
7.725000	0.5	-0.026750
7.733333	0.5	-0.027375
7.741667	0.5	-0.027500
7.750000	0.5	-0.027625
7.758333	0.5	-0.027875
7.766667	0.5	-0.028375
7.775000	0.5	-0.029000
7.783333	0.5	-0.029250
7.791667	0.5	-0.029625
7.800000	0.5	-0.029750
7.808333	0.5	-0.030000
7.816667	0.5	-0.030125
7.825000	0.5	-0.030125
7.833333	0.5	-0.030375
7.841667	0.5	-0.030875
7.850000	0.5	-0.031375
7.858333	0.5	-0.031625
7.866667	0.5	-0.031875
7.875000	0.5	-0.032375
7.883333	0.5	-0.032500
7.891667	0.5	-0.032875
7.900000	0.5	-0.033625
7.908333	0.5	-0.034000
7.916667	0.5	-0.034000
7.925000	0.5	-0.034125
7.933333	0.5	-0.034500
7.941667	0.5	-0.035000
7.950000	0.5	-0.035250
7.958333	0.5	-0.035250
7.966667	0.5	-0.035500
7.975000	0.5	-0.036125
7.983333	0.5	-0.036500
7.991667	0.5	-0.036750
8.000000	0.5	-0.036875
8.008333	0.5	-0.037000
8.016667	0.5	-0.036875
8.025000	0.5	-0.037500
8.033333	0.5	-0.038000
8.041667	0.5	-0.038125
8.050000	0.5	-0.038250
8.058333	0.5	-0.038500
8.066667	0.5	-0.038750
8.075000	0.5	-0.038500
8.083333	0.5	-0.038250
8.091667	0.5	-0.038250
8.100000	0.5	-0.038125
8.108333	0.5	-0.038000
8.116667	0.5	-0.038000
8.125000	0.5	-0.038125
8.133333	0.5	-0.038125
8.141667	0.5	-0.038625
8.150000	0.5	-0.038500
8.158333	0.5	-0.038125
8.166667	0.5	-0.038125
8.175000	0.5	-0.038125
8.183333	0.5	-0.037750
8.191667	0.5	-0.037625
8.200000	0.5	-0.037750
8.208333	0.5	-0.037625
8.216667	0.5	-0.037625
8.225000	0.5	-0.037250
8.233333	0.5	-0.037000
8.241667	0.5	-0.036750
8.250000	0.5	-0.036875
8.258333	0.5	-0.037000
8.266667	0.5	-0.036625
8.275000	0.5	-0.036625
8.283333	0.5	-0.036500
8.291667	0.5	-0.036625
8.300000	0.5	-0.036375
8.308333	0.5	-0.036875
8.316667	0.5	-0.036875
8.325000	0.5	-0.037250
8.333333	0.5	-0.037500
8.341667	0.5	-0.037750
8.350000	0.5	-0.038125
8.358333	0.5	-0.038125
8.366667	0.5	-0.038000
8.375000	0.5	-0.038250
8.383333	0.5	-0.038500
8.391667	0.5	-0.039125
8.400000	0.5	-0.039375
8.408333	0.5	-0.039875
8.416667	0.5	-0.040250
8.425000	0.5	-0.040500
8.433333	0.5	-0.040625
8.441667	0.5	-0.040750
8.450000	0.5	-0.040750
8.458333	0.5	-0.040875
8.466667	0.5	-0.041125
8.475000	0.5	-0.041875
8.483333	0.5	-0.042375
8.491667	0.5	-0.042750
8.500000	0.5	-0.043000
8.508333	0.5	-0.043625
8.516667	0.5	-0.044250
8.525000	0.5	-0.044500
8.533333	0.5	-0.045000
8.541667	0.5	-0.045500
8.550000	0.5	-0.046125
8.558333	0.5	-0.046625
8.566667	0.5	-0.046875
8.575000	0.5	-0.047375
8.583333	0.5	-0.047500
8.591667	0.5	-0.047875
8.600000	0.5	-0.048500
8.608333	0.5	-0.049000
8.616667	0.5	-0.049375
8.625000	0.5	-0.049875
8.633333	0.5	-0.049750
8.641667	0.5	-0.050250
8.650000	0.5	-0.050875
8.658333	0.5	-0.051250
8.666667	0.5	-0.051375
8.675000	0.5	-0.051625
8.683333	0.5	-0.051750
8.691667	0.5	-0.051625
8.700000	0.5	-0.051375
8.708333	0.5	-0.051375
8.716667	0.5	-0.051750
8.725000	0.5	-0.052125
8.733333	0.5	-0.052625
8.741667	0.5	-0.053000
8.750000	0.5	-0.053250
8.758333	0.5	-0.053750
8.766667	0.5	-0.053625
8.775000	0.5	-0.053500
8.783333	0.5	-0.053500
8.791667	0.5	-0.053875
8.800000	0.5	-0.053875
8.808333	0.5	-0.054000
8.816667	0.5	-0.054000
8.825000	0.5	-0.054625
8.833333	0.5	-0.054625
8.841667	0.5	-0.054625
8.850000	0.5	-0.054625
8.858333	0.5	-0.054500
8.866667	0.5	-0.054000
8.875000	0.5	-0.054000
8.883333	0.5	-0.053750
8.891667	0.5	-0.053375
8.900000	0.5	-0.053250
8.908333	0.5	-0.053000
8.916667	0.5	-0.053500
8.925000	0.5	-0.053750
8.933333	0.5	-0.053625
8.941667	0.5	-0.053375
8.950000	0.5	-0.053500
8.958333	0.5	-0.053000
8.966667	0.5	-0.052875
8.975000	0.5	-0.053250
8.983333	0.5	-0.053125
8.991667	0.5	-0.052750
9.000000	0.5	-0.052625
9.008333	0.5	-0.052375
9.016667	0.5	-0.052250
9.025000	0.5	-0.052500
9.033333	0.5	-0.052125
9.041667	0.5	-0.052500
9.050000	0.5	-0.052750
9.058333	0.5	-0.053250
9.066667	0.5	-0.053375
9.075000	0.5	-0.053250
9.083333	0.5	-0.053000
9.091667	0.5	-0.053125
9.100000	0.5	-0.053125
9.108333	0.5	-0.052875
9.116667	0.5	-0.052750
9.125000	0.5	-0.052750
9.133333	0.5	-0.052500
9.141667	0.5	-0.052375
9.150000	0.5	-0.052750
9.158333	0.5	-0.052875
9.166667	0.5	-0.052750
9.175000	0.5	-0.052500
9.183333	0.5	-0.052250
9.191667	0.5	-0.052125
9.200000	0.5	-0.052250
9.208333	0.5	-0.052875
9.216667	0.5	-0.053000
9.225000	0.5	-0.053750
9.233333	0.5	-0.054000
9.241667	0.5	-0.054000
9.250000	0.5	-0.054125
9.258333	0.5	-0.053625
9.266667	0.5	-0.053750
9.275000	0.5	-0.053875
9.283333	0.5	-0.054250
9.291667	0.5	-0.054000
9.300000	0.5	-0.053625
9.308333	0.5	-0.053750
9.316667	0.5	-0.053875
9.325000	0.5	-0.054000
9.333333	0.5	-0.054250
9.341667	0.5	-0.054250
9.350000	0.5	-0.054500
9.358333	0.5	-0.054375
9.366667	0.5	-0.054250
9.375000	0.5	-0.054250
9.383333	0.5	-0.054500
9.391667	0.5	-0.054875
9.400000	0.5	-0.054875
9.408333	0.5	-0.054875
9.416667	0.5	-0.055250
9.425000	0.5	-0.055500
9.433333	0.5	-0.055250
9.441667	0.5	-0.055625
9.450000	0.5	-0.055750
9.458333	0.5	-0.055625
9.466667	0.5	-0.055875
9.475000	0.5	-0.056125
9.483333	0.5	-0.055875
9.491667	0.5	-0.055875
9.500000	0.5	-0.055875
9.508333	0.5	-0.056250
9.516667	0.5	-0.056250
9.525000	0.5	-0.056000
9.533333	0.5	-0.055625
9.541667	0.5	-0.055625
9.550000	0.5	-0.055750
9.558333	0.5	-0.056000
9.566667	0.5	-0.055875
9.575000	0.5	-0.055500
9.583333	0.5	-0.055375
9.591667	0.5	-0.055125
9.600000	0.5	-0.054750
9.608333	0.5	-0.054625
9.616667	0.5	-0.054125
9.625000	0.5	-0.054250
9.633333	0.5	-0.054625
9.641667	0.5	-0.054750
9.650000	0.5	-0.054500
9.658333	0.5	-0.054500
9.666667	0.5	-0.054625
9.675000	0.5	-0.054500
9.683333	0.5	-0.054750
9.691667	0.5	-0.054750
9.700000	0.5	-0.055000
9.708333	0.5	-0.055125
9.716667	0.5	-0.055000
9.725000	0.5	-0.055250
9.733333	0.5	-0.055625
9.741667	0.5	-0.056000
9.750000	0.5	-0.056250
9.758333	0.5	-0.056375
9.766667	0.5	-0.056625
9.775000	0.5	-0.056500
9.783333	0.5	-0.057125
9.791667	0.5	-0.057500
9.800000	0.5	-0.058250
9.808333	0.5	-0.058375
9.816667	0.5	-0.058375
9.825000	0.5	-0.058875
9.833333	0.5	-0.059125
9.841667	0.5	-0.059625
9.850000	0.5	-0.060250
9.858333	0.5	-0.061000
9.866667	0.5	-0.061375
9.875000	0.5	-0.061875
9.883333	0.5	-0.062125
9.891667	0.5	-0.062375
9.900000	0.5	-0.062875
9.908333	0.5	-0.063250
9.916667	0.5	-0.063625
9.925000	0.5	-0.064000
9.933333	0.5	-0.064250
9.941667	0.5	-0.064500
9.950000	0.5	-0.064875
9.958333	0.5	-0.065250
9.966667	0.5	-0.065750
9.975000	0.5	-0.065750
9.983333	0.5	-0.066125
9.991667	0.5	-0.066750
10.000000	0.5	-0.066875
10.008333	0.5	-0.067500
10.016667	0.5	-0.068125
10.025000	0.5	-0.068500
10.033333	0.5	-0.068750
10.041667	0.5	-0.069000
10.050000	0.5	-0.069500
10.058333	0.5	-0.069875
10.066667	0.5	-0.070500
10.075000	0.5	-0.070750
10.083333	0.5	-0.071000
10.091667	0.5	-0.071250
10.100000	0.5	-0.072125
10.108333	0.5	-0.072750
10.116667	0.5	-0.073375
10.125000	0.5	-0.074125
10.133333	0.5	-0.074875
10.141667	0.5	-0.075500
10.150000	0.5	-0.076250
10.158333	0.5	-0.076625
10.166667	0.5	-0.077000
10.175000	0.5	-0.077375
10.183333	0.5	-0.077875
10.191667	0.5	-0.078250
10.200000	0.5	-0.078750
10.208333	0.5	-0.079250
10.216667	0.5	-0.080125
10.225000	0.5	-0.080500
10.233333	0.5	-0.080750
10.241667	0.5	-0.080750
10.250000	0.5	-0.080875
10.258333	0.5	-0.081125
10.266667	0.5	-0.081375
10.275000	0.5	-0.081875
10.283333	0.5	-0.082500
10.291667	0.5	-0.083125
10.300000	0.5	-0.083375
10.308333	0.5	-0.083875
10.316667	0.5	-0.083875
10.325000	0.5	-0.084750
10.333333	0.5	-0.085500
10.341667	0.5	-0.085750
10.350000	0.5	-0.086125
10.358333	0.5	-0.086625
10.366667	0.5	-0.086500
10.375000	0.5	-0.086750
10.383333	0.5	-0.087000
10.391667	0.5	-0.086875
10.400000	0.5	-0.086750
10.408333	0.5	-0.087125
10.416667	0.5	-0.087125
10.425000	0.5	-0.087000
10.433333	0.5	-0.087000
10.441667	0.5	-0.087125
10.450000	0.5	-0.087375
10.458333	0.5	-0.087250
10.466667	0.5	-0.087375
10.475000	0.5	-0.087125
10.483333	0.5	-0.087250
10.491667	0.5	-0.087250
10.500000	0.5	-0.087000
10.508333	0.5	-0.086750
10.516667	0.5	-0.086500
10.525000	0.5	-0.086125
10.533333	0.5	-0.085875
10.541667	0.5	-0.085625
10.550000	0.5	-0.085375
10.558333	0.5	-0.085500
10.566667	0.5	-0.085125
10.575000	0.5	-0.085125
10.583333	0.5	-0.085000
10.591667	0.5	-0.084375
10.600000	0.5	-0.083500
10.608333	0.5	-0.082875
10.616667	0.5	-0.082500
10.625000	0.5	-0.082250
10.633333	0.5	-0.081750
10.641667	0.5	-0.081500
10.650000	0.5	-0.081125
10.658333	0.5	-0.080750
10.666667	0.5	-0.080500
10.675000	0.5	-0.079625
10.683333	0.5	-0.079500
10.691667	0.5	-0.078750
10.700000	0.5	-0.077875
10.708333	0.5	-0.077625
10.716667	0.5	-0.077625
10.725000	0.5	-0.077125
10.733333	0.5	-0.076250
10.741667	0.5	-0.075875
10.750000	0.5	-0.075500
10.758333	0.5	-0.074750
10.766667	0.5	-0.074500
10.775000	0.5	-0.074000
10.783333	0.5	-0.073250
10.791667	0.5	-0.072375
10.800000	0.5	-0.071750
10.808333	0.5	-0.071250
10.816667	0.5	-0.070500
10.825000	0.5	-0.070125
10.833333	0.5	-0.069875
10.841667	0.5	-0.069750
10.850000	0.5	-0.069250
10.858333	0.5	-0.069000
10.866667	0.5	-0.068625
10.875000	0.5	-0.068125
10.883333	0.5	-0.068000
10.891667	0.5	-0.067500
10.900000	0.5	-0.066875
10.908333	0.5	-0.066250
10.916667	0.5	-0.065500
10.925000	0.5	-0.065125
10.933333	0.5	-0.065000
10.941667	0.5	-0.065000
10.950000	0.5	-0.064875
10.958333	0.5	-0.064750
10.966667	0.5	-0.064125
10.975000	0.5	-0.063875
10.983333	0.5	-0.064000
10.991667	0.5	-0.063625
11.000000	0.5	-0.063125
11.008333	0.5	-0.062875
11.016667	0.5	-0.062375
11.025000	0.5	-0.061750
11.033333	0.5	-0.061375
11.041667	0.5	-0.061750
11.050000	0.5	-0.061500
11.058333	0.5	-0.061500
11.066667	0.5	-0.062250
11.075000	0.5	-0.062250
11.083333	0.5	-0.062375
11.091667	0.5	-0.062625
11.100000	0.5	-0.062500
11.108333	0.5	-0.062625
11.116667	0.5	-0.062625
11.125000	0.5	-0.062750
11.133333	0.5	-0.063000
11.141667	0.5	-0.063125
11.150000	0.5	-0.063250
11.158333	0.5	-0.062875
11.166667	0.5	-0.062625
11.175000	0.5	-0.062750
11.183333	0.5	-0.063000
11.191667	0.5	-0.063125
11.200000	0.5	-0.063125
11.208333	0.5	-0.063375
11.216667	0.5	-0.063500
11.225000	0.5	-0.064000
11.233333	0.5	-0.064000
11.241667	0.5	-0.063750
11.250000	0.5	-0.063625
11.258333	0.5	-0.063625
11.266667	0.5	-0.064000
11.275000	0.5	-0.064375
11.283333	0.5	-0.064625
11.291667	0.5	-0.065000
11.300000	0.5	-0.065000
11.308333	0.5	-0.065125
11.316667	0.5	-0.065500
11.325000	0.5	-0.065625
11.333333	0.5	-0.065750
11.341667	0.5	-0.065625
11.350000	0.5	-0.066125
11.358333	0.5	-0.066500
11.366667	0.5	-0.066750
11.375000	0.5	-0.067250
11.383333	0.5	-0.067375
11.391667	0.5	-0.067875
11.400000	0.5	-0.068250
11.408333	0.5	-0.068250
11.416667	0.5	-0.068125
11.425000	0.5	-0.068000
11.433333	0.5	-0.068000
11.441667	0.5	-0.068750
11.450000	0.5	-0.068625
11.458333	0.5	-0.069125
11.466667	0.5	-0.069500
11.475000	0.5	-0.069875
11.483333	0.5	-0.070000
11.491667	0.5	-0.070500
11.500000	0.5	-0.070750
11.508333	0.5	-0.070875
11.516667	0.5	-0.070875
11.525000	0.5	-0.071375
11.533333	0.5	-0.072000
11.541667	0.5	-0.072250
11.550000	0.5	-0.072625
11.558333	0.5	-0.073000
11.566667	0.5	-0.073625
11.575000	0.5	-0.074000
11.583333	0.5	-0.073750
11.591667	0.5	-0.074000
11.600000	0.5	-0.074000
11.608333	0.5	-0.074125
11.616667	0.5	-0.074125
11.625000	0.5	-0.074375
11.633333	0.5	-0.074625
11.641667	0.5	-0.074750
11.650000	0.5	-0.074750
11.658333	0.5	-0.074500
11.666667	0.5	-0.074250
11.675000	0.5	-0.073875
11.683333	0.5	-0.074000
11.691667	0.5	-0.073750
11.700000	0.5	-0.073750
11.708333	0.5	-0.073625
11.716667	0.5	-0.073750
11.725000	0.5	-0.073625
11.733333	0.5	-0.073500
11.741667	0.5	-0.073250
11.750000	0.5	-0.072500
11.758333	0.5	-0.072250
11.766667	0.5	-0.072250
11.775000	0.5	-0.072375
11.783333	0.5	-0.072250
11.791667	0.5	-0.071750
11.800000	0.5	-0.071625
11.808333	0.5	-0.071250
11.816667	0.5	-0.071125
11.825000	0.5	-0.070625
11.833333	0.5	-0.070125
11.841667	0.5	-0.069750
11.850000	0.5	-0.069375
11.858333	0.5	-0.068750
11.866667	0.5	-0.068500
11.875000	0.5	-0.068125
11.883333	0.5	-0.067875
11.891667	0.5	-0.067750
11.900000	0.5	-0.067375
11.908333	0.5	-0.067375
11.916667	0.5	-0.067125
11.925000	0.5	-0.066500
11.933333	0.5	-0.066000
11.941667	0.5	-0.065625
11.950000	0.5	-0.065125
11.958333	0.5	-0.065000
11.966667	0.5	-0.064875
11.975000	0.5	-0.064750
11.983333	0.5	-0.065375
11.991667	0.5	-0.065500
12.000000	0.5	-0.065625
12.008333	0.5	-0.065500
12.016667	0.5	-0.065500
12.025000	0.5	-0.065500
12.033333	0.5	-0.065625
12.041667	0.5	-0.065625
12.050000	0.5	-0.065625
12.058333	0.5	-0.065875
12.066667	0.5	-0.066625
12.075000	0.5	-0.066625
12.083333	0.5	-0.067250
12.091667	0.5	-0.067625
12.100000	0.5	-0.068000
12.108333	0.5	-0.068250
12.116667	0.5	-0.069125
12.125000	0.5	-0.069750
12.133333	0.5	-0.070125
12.141667	0.5	-0.070875
12.150000	0.5	-0.071750
12.158333	0.5	-0.072750
12.166667	0.5	-0.073125
12.175000	0.5	-0.074000
12.183333	0.5	-0.074875
12.191667	0.5	-0.075625
12.200000	0.5	-0.076500
12.208333	0.5	-0.076625
12.216667	0.5	-0.077375
12.225000	0.5	-0.078125
12.233333	0.5	-0.079000
12.241667	0.5	-0.079625
12.250000	0.5	-0.080500
12.258333	0.5	-0.080625
12.266667	0.5	-0.081125
12.275000	0.5	-0.081625
12.283333	0.5	-0.082000
12.291667	0.5	-0.082625
12.300000	0.5	-0.083625
12.308333	0.5	-0.084125
12.316667	0.5	-0.084500
12.325000	0.5	-0.084750
12.333333	0.5	-0.084625
12.341667	0.5	-0.084875
12.350000	0.5	-0.085125
12.358333	0.5	-0.085625
12.366667	0.5	-0.086125
12.375000	0.5	-0.086000
12.383333	0.5	-0.085750
12.391667	0.5	-0.086000
12.400000	0.5	-0.086125
12.408333	0.5	-0.086375
12.416667	0.5	-0.086500
12.425000	0.5	-0.087125
12.433333	0.5	-0.087250
12.441667	0.5	-0.087125
12.450000	0.5	-0.087250
12.458333	0.5	-0.087375
12.466667	0.5	-0.087500
12.475000	0.5	-0.087625
12.483333	0.5	-0.087750
12.491667	0.5	-0.087625
12.500000	0.5	-0.087875
12.508333	0.5	-0.088375
12.516667	0.5	-0.089125
12.525000	0.5	-0.089500
12.533333	0.5	-0.089375
12.541667	0.5	-0.089750
12.550000	0.5	-0.090000
12.558333	0.5	-0.090125
12.566667	0.5	-0.090250
12.575000	0.5	-0.090125
12.583333	0.5	-0.090500
12.591667	0.5	-0.090750
12.600000	0.5	-0.090625
12.608333	0.5	-0.090625
12.616667	0.5	-0.090625
12.625000	0.5	-0.090250
12.633333	0.5	-0.090000
12.641667	0.5	-0.090125
12.650000	0.5	-0.089875
12.658333	0.5	-0.089375
12.666667	0.5	-0.089250
12.675000	0.5	-0.089250
12.683333	0.5	-0.088750
12.691667	0.5	-0.088000
12.700000	0.5	-0.087375
12.708333	0.5	-0.086625
12.716667	0.5	-0.086250
12.725000	0.5	-0.085875
12.733333	0.5	-0.085000
12.741667	0.5	-0.084625
12.750000	0.5	-0.084375
12.758333	0.5	-0.083750
12.766667	0.5	-0.083125
12.775000	0.5	-0.082500
12.783333	0.5	-0.082125
12.791667	0.5	-0.081500
12.800000	0.5	-0.080625
12.808333	0.5	-0.080125
12.816667	0.5	-0.079625
12.825000	0.5	-0.078875
12.833333	0.5	-0.078500
12.841667	0.5	-0.077875
12.850000	0.5	-0.077375
12.858333	0.5	-0.076625
12.866667	0.5	-0.076250
12.875000	0.5	-0.075375
12.883333	0.5	-0.074500
12.891667	0.5	-0.074000
12.900000	0.5	-0.073500
12.908333	0.5	-0.073250
12.916667	0.5	-0.072500
12.925000	0.5	-0.072125
12.933333	0.5	-0.071750
12.941667	0.5	-0.071000
12.950000	0.5	-0.070250
12.958333	0.5	-0.069875
12.966667	0.5	-0.069500
12.975000	0.5	-0.069125
12.983333	0.5	-0.068500
12.991667	0.5	-0.067875
13.000000	0.5	-0.067500
13.008333	0.5	-0.067125
13.016667	0.5	-0.066750
13.025000	0.5	-0.066375
13.033333	0.5	-0.066125
13.041667	0.5	-0.065875
13.050000	0.5	-0.065375
13.058333	0.5	-0.064750
13.066667	0.5	-0.064875
13.075000	0.5	-0.064875
13.083333	0.5	-0.064625
13.091667	0.5	-0.064250
13.100000	0.5	-0.064375
13.108333	0.5	-0.064375
13.116667	0.5	-0.064375
13.125000	0.5	-0.064375
13.133333	0.5	-0.064125
13.141667	0.5	-0.064000
13.150000	0.5	-0.064000
13.158333	0.5	-0.063875
13.166667	0.5	-0.063750
13.175000	0.5	-0.063750
13.183333	0.5	-0.063875
13.191667	0.5	-0.063500
13.200000	0.5	-0.063500
13.208333	0.5	-0.063750
13.216667	0.5	-0.063875
13.225000	0.5	-0.064000
13.233333	0.5	-0.063875
13.241667	0.5	-0.064000
13.250000	0.5	-0.063750
13.258333	0.5	-0.063750
13.266667	0.5	-0.064000
13.275000	0.5	-0.063625
13.283333	0.5	-0.063375
13.291667	0.5	-0.063500
13.300000	0.5	-0.063750
13.308333	0.5	-0.064375
13.316667	0.5	-0.064500
13.325000	0.5	-0.064750
13.333333	0.5	-0.064875
13.341667	0.5	-0.065125
13.350000	0.5	-0.065500
13.358333	0.5	-0.065625
13.366667	0.5	-0.065875
13.375000	0.5	-0.065750
13.383333	0.5	-0.065625
13.391667	0.5	-0.065750
13.400000	0.5	-0.065625
13.408333	0.5	-0.066000
13.416667	0.5	-0.066125
13.425000	0.5	-0.066125
13.433333	0.5	-0.066250
13.441667	0.5	-0.066375
13.450000	0.5	-0.066250
13.458333	0.5	-0.066500
13.466667	0.5	-0.066875
13.475000	0.5	-0.066875
13.483333	0.5	-0.067000
13.491667	0.5	-0.066625
13.500000	0.5	-0.066250
13.508333	0.5	-0.066375
13.516667	0.5	-0.066250
13.525000	0.5	-0.066750
13.533333	0.5	-0.067000
13.541667	0.5	-0.066875
13.550000	0.5	-0.066625
13.558333	0.5	-0.066750
13.566667	0.5	-0.066500
13.575000	0.5	-0.066750
13.583333	0.5	-0.066500
13.591667	0.5	-0.066625
13.600000	0.5	-0.066625
13.608333	0.5	-0.066750
13.616667	0.5	-0.066625
13.625000	0.5	-0.066375
13.633333	0.5	-0.066375
13.641667	0.5	-0.066125
13.650000	0.5	-0.065625
13.658333	0.5	-0.065500
13.666667	0.5	-0.065500
13.675000	0.5	-0.065500
13.683333	0.5	-0.065375
13.691667	0.5	-0.065000
13.700000	0.5	-0.064750
13.708333	0.5	-0.065125
13.716667	0.5	-0.065625
13.725000	0.5	-0.065250
13.733333	0.5	-0.065125
13.741667	0.5	-0.065375
13.750000	0.5	-0.065250
13.758333	0.5	-0.065125
13.766667	0.5	-0.065375
13.775000	0.5	-0.065875
13.783333	0.5	-0.065875
13.791667	0.5	-0.065750
13.800000	0.5	-0.066125
13.808333	0.5	-0.066625
13.816667	0.5	-0.066250
13.825000	0.5	-0.066500
13.833333	0.5	-0.066375
13.841667	0.5	-0.066125
13.850000	0.5	-0.066375
13.858333	0.5	-0.066750
13.866667	0.5	-0.067125
13.875000	0.5	-0.067500
13.883333	0.5	-0.067625
13.891667	0.5	-0.067125
13.900000	0.5	-0.067250
13.908333	0.5	-0.067625
13.916667	0.5	-0.067750
13.925000	0.5	-0.068875
13.933333	0.5	-0.069500
13.941667	0.5	-0.070375
13.950000	0.5	-0.070750
13.958333	0.5	-0.070875
13.966667	0.5	-0.071000
13.975000	0.5	-0.071250
13.983333	0.5	-0.071750
13.991667	0.5	-0.071750
14.000000	0.5	-0.072375
14.008333	0.5	-0.072875
14.016667	0.5	-0.073375
14.025000	0.5	-0.073375
14.033333	0.5	-0.074000
14.041667	0.5	-0.074625
14.050000	0.5	-0.075250
14.058333	0.5	-0.075875
14.066667	0.5	-0.076250
14.075000	0.5	-0.076500
14.083333	0.5	-0.077000
14.091667	0.5	-0.077500
14.100000	0.5	-0.077750
14.108333	0.5	-0.077875
14.116667	0.5	-0.078250
14.125000	0.5	-0.078875
14.133333	0.5	-0.079125
14.141667	0.5	-0.079625
14.150000	0.5	-0.079875
14.158333	0.5	-0.080500
14.166667	0.5	-0.081250
14.175000	0.5	-0.081375
14.183333	0.5	-0.081500
14.191667	0.5	-0.081500
14.200000	0.5	-0.081250
14.208333	0.5	-0.081500
14.216667	0.5	-0.082125
14.225000	0.5	-0.082375
14.233333	0.5	-0.082875
14.241667	0.5	-0.083375
14.250000	0.5	-0.083750
14.258333	0.5	-0.084500
14.266667	0.5	-0.084625
14.275000	0.5	-0.084875
14.283333	0.5	-0.084750
14.291667	0.5	-0.085125
14.300000	0.5	-0.085250
14.308333	0.5	-0.085125
14.316667	0.5	-0.085125
14.325000	0.5	-0.085125
14.333333	0.5	-0.085000
14.341667	0.5	-0.085250
14.350000	0.5	-0.085000
14.358333	0.5	-0.085000
14.366667	0.5	-0.085000
14.375000	0.5	-0.084500
14.383333	0.5	-0.084000
14.391667	0.5	-0.083625
14.400000	0.5	-0.083625
14.408333	0.5	-0.083125
14.416667	0.5	-0.083000
14.425000	0.5	-0.083000
14.433333	0.5	-0.082625
14.441667	0.5	-0.082375
14.450000	0.5	-0.081750
14.458333	0.5	-0.081250
14.466667	0.5	-0.081125
14.475000	0.5	-0.080875
14.483333	0.5	-0.080500
14.491667	0.5	-0.079875
14.500000	0.5	-0.079250
14.508333	0.5	-0.079000
14.516667	0.5	-0.078875
14.525000	0.5	-0.078375
14.533333	0.5	-0.077750
14.541667	0.5	-0.077750
14.550000	0.5	-0.077750
14.558333	0.5	-0.077625
14.566667	0.5	-0.077250
14.575000	0.5	-0.077000
14.583333	0.5	-0.076625
14.591667	0.5	-0.076500
14.600000	0.5	-0.076375
14.608333	0.5	-0.076500
14.616667	0.5	-0.076500
14.625000	0.5	-0.076875
14.633333	0.5	-0.077125
14.641667	0.5	-0.077250
14.650000	0.5	-0.077750
14.658333	0.5	-0.077875
14.666667	0.5	-0.078000
14.675000	0.5	-0.077750
14.683333	0.5	-0.077500
14.691667	0.5	-0.077625
14.700000	0.5	-0.077750
14.708333	0.5	-0.077875
14.716667	0.5	-0.078625
14.725000	0.5	-0.079000
14.733333	0.5	-0.078875
14.741667	0.5	-0.079125
14.750000	0.5	-0.079500
14.758333	0.5	-0.079750
14.766667	0.5	-0.080250
14.775000	0.5	-0.080375
14.783333	0.5	-0.080875
14.791667	0.5	-0.081500
14.800000	0.5	-0.082125
14.808333	0.5	-0.082375
14.816667	0.5	-0.082750
14.825000	0.5	-0.083375
14.833333	0.5	-0.084125
14.841667	0.5	-0.084875
14.850000	0.5	-0.085125
14.858333	0.5	-0.085625
14.866667	0.5	-0.086250
14.875000	0.5	-0.086750
14.883333	0.5	-0.087125
14.891667	0.5	-0.087875
14.900000	0.5	-0.088625
14.908333	0.5	-0.089000
14.916667	0.5	-0.089125
14.925000	0.5	-0.089250
14.933333	0.5	-0.089750
14.941667	0.5	-0.089875
14.950000	0.5	-0.090125
14.958333	0.5	-0.090625
14.966667	0.5	-0.090875
14.975000	0.5	-0.091000
14.983333	0.5	-0.091250
14.991667	0.5	-0.091875
15.000000	0.5	-0.092125
15.008333	0.5	-0.092125
15.016667	0.5	-0.092000
15.025000	0.5	-0.092000
15.033333	0.5	-0.092000
15.041667	0.5	-0.092000
15.050000	0.5	-0.091875
15.058333	0.5	-0.091875
15.066667	0.5	-0.091750
15.075000	0.5	-0.091625
15.083333	0.5	-0.091750
15.091667	0.5	-0.091875
15.100000	0.5	-0.092125
15.108333	0.5	-0.091875
15.116667	0.5	-0.091625
15.125000	0.5	-0.091875
15.133333	0.5	-0.092125
15.141667	0.5	-0.092375
15.150000	0.5	-0.092625
15.158333	0.5	-0.092375
15.166667	0.5	-0.092625
15.175000	0.5	-0.092625
15.183333	0.5	-0.092750
15.191667	0.5	-0.093250
15.200000	0.5	-0.093000
15.208333	0.5	-0.093000
15.216667	0.5	-0.093250
15.225000	0.5	-0.093375
15.233333	0.5	-0.093500
15.241667	0.5	-0.093000
15.250000	0.5	-0.092375
15.258333	0.5	-0.091750
15.266667	0.5	-0.091500
15.275000	0.5	-0.091500
15.283333	0.5	-0.091000
15.291667	0.5	-0.090250
15.300000	0.5	-0.089875
15.308333	0.5	-0.089625
15.316667	0.5	-0.089375
15.325000	0.5	-0.089000
15.333333	0.5	-0.088500
15.341667	0.5	-0.088375
15.350000	0.5	-0.087875
15.358333	0.5	-0.087250
15.366667	0.5	-0.086500
15.375000	0.5	-0.085875
15.383333	0.5	-0.085125
15.391667	0.5	-0.084750
15.400000	0.5	-0.084125
15.408333	0.5	-0.083375
15.416667	0.5	-0.083000
15.425000	0.5	-0.082750
15.433333	0.5	-0.082125
15.441667	0.5	-0.081875
15.450000	0.5	-0.081250
15.458333	0.5	-0.080000
15.466667	0.5	-0.079625
15.475000	0.5	-0.078250
15.483333	0.5	-0.077750
15.491667	0.5	-0.077375
15.500000	0.5	-0.076875
15.508333	0.5	-0.076375
15.516667	0.5	-0.075750
15.525000	0.5	-0.075750
15.533333	0.5	-0.075625
15.541667	0.5	-0.075125
15.550000	0.5	-0.075375
15.558333	0.5	-0.075375
15.566667	0.5	-0.075250
15.575000	0.5	-0.075250
15.583333	0.5	-0.075250
15.591667	0.5	-0.075500
15.600000	0.5	-0.074875
15.608333	0.5	-0.074500
15.616667	0.5	-0.074500
15.625000	0.5	-0.074625
15.633333	0.5	-0.074750
15.641667	0.5	-0.075000
15.650000	0.5	-0.075125
15.658333	0.5	-0.074750
15.666667	0.5	-0.074750
15.675000	0.5	-0.075000
15.683333	0.5	-0.075125
15.691667	0.5	-0.074750
15.700000	0.5	-0.074875
15.708333	0.5	-0.075375
15.716667	0.5	-0.075375
15.725000	0.5	-0.075125
15.733333	0.5	-0.075500
15.741667	0.5	-0.075625
15.750000	0.5	-0.075375
15.758333	0.5	-0.075250
15.766667	0.5	-0.075750
15.775000	0.5	-0.075750
15.783333	0.5	-0.075375
15.791667	0.5	-0.075250
15.800000	0.5	-0.075375
15.808333	0.5	-0.075125
15.816667	0.5	-0.075250
15.825000	0.5	-0.075250
15.833333	0.5	-0.075125
15.841667	0.5	-0.075250
15.850000	0.5	-0.074625
15.858333	0.5	-0.074500
15.866667	0.5	-0.074125
15.875000	0.5	-0.074000
15.883333	0.5	-0.074000
15.891667	0.5	-0.073500
15.900000	0.5	-0.073375
15.908333	0.5	-0.073125
15.916667	0.5	-0.072875
15.925000	0.5	-0.072125
15.933333	0.5	-0.071375
15.941667	0.5	-0.071000
15.950000	0.5	-0.070625
15.958333	0.5	-0.070250
15.966667	0.5	-0.069500
15.975000	0.5	-0.069250
15.983333	0.5	-0.069000
15.991667	0.5	-0.068375
16.000000	0.5	-0.067500
16.008333	0.5	-0.066625
16.016667	0.5	-0.065750
16.025000	0.5	-0.064750
16.033333	0.5	-0.063375
16.041667	0.5	-0.062125
16.050000	0.5	-0.060750
16.058333	0.5	-0.059250
16.066667	0.5	-0.058000
16.075000	0.5	-0.056750
16.083333	0.5	-0.055500
16.091667	0.5	-0.053875
16.100000	0.5	-0.052125
16.108333	0.5	-0.050250
16.116667	0.5	-0.048250
16.125000	0.5	-0.046250
16.133333	0.5	-0.044250
16.141667	0.5	-0.042000
16.150000	0.5	-0.039000
16.158333	0.5	-0.036250
16.166667	0.5	-0.033000
16.175000	0.5	-0.029500
16.183333	0.5	-0.026000
16.191667	0.5	-0.022250
16.200000	0.5	-0.018125
16.208333	0.5	-0.013625
16.216667	0.5	-0.008250
16.225000	0.5	-0.002625
16.233333	0.5	0.003750
16.241667	0.5	0.010875
16.250000	0.5	0.018625
16.258333	0.5	0.027500
16.266667	0.5	0.037000
16.275000	0.5	0.048125
16.283333	0.5	0.060875
16.291667	0.5	0.075000
16.300000	0.5	0.090375
16.308333	0.5	0.107750
16.316667	0.5	0.127125
16.325000	0.5	0.148375
16.333333	0.5	0.172000
16.341667	0.5	0.198000
16.350000	0.5	0.225125
16.358333	0.5	0.254750
16.366667	0.5	0.286750
16.375000	0.5	0.320250
16.383333	0.5	0.355125
16.391667	0.5	0.391875
16.400000	0.5	0.429500
16.408333	0.5	0.467750
16.416667	0.5	0.506250
16.425000	0.5	0.544625
16.433333	0.5	0.582375
16.441667	0.5	0.618750
16.450000	0.5	0.653125
16.458333	0.5	0.685750
16.466667	0.5	0.714875
16.475000	0.5	0.741000
16.483333	0.5	0.763750
16.491667	0.5	0.782375
16.500000	0.5	0.797000
16.508333	0.5	0.806750
16.516667	0.5	0.812000
16.525000	0.5	0.812125
16.533333	0.5	0.807375
16.541667	0.5	0.798375
16.550000	0.5	0.785000
16.558333	0.5	0.767625
16.566667	0.5	0.746250
16.575000	0.5	0.721625
16.583333	0.5	0.693875
16.591667	0.5	0.663625
16.600000	0.5	0.631250
16.608333	0.5	0.596750
16.616667	0.5	0.561375
16.625000	0.5	0.525250
16.633333	0.5	0.488625
16.641667	0.5	0.451500
16.650000	0.5	0.415750
16.658333	0.5	0.380375
16.666667	0.5	0.346125
16.675000	0.5	0.312750
16.683333	0.5	0.281375
16.691667	0.5	0.251250
16.700000	0.5	0.222750
16.708333	0.5	0.196000
16.716667	0.5	0.170875
16.725000	0.5	0.147500
16.733333	0.5	0.126125
16.741667	0.5	0.106000
16.750000	0.5	0.088250
16.758333	0.5	0.071625
16.766667	0.5	0.057000
16.775000	0.5	0.043750
16.783333	0.5	0.031125
16.791667	0.5	0.020000
16.800000	0.5	0.010250
16.808333	0.5	0.001500
16.816667	0.5	-0.006750
16.825000	0.5	-0.013500
16.833333	0.5	-0.019750
16.841667	0.5	-0.025375
16.850000	0.5	-0.030125
16.858333	0.5	-0.034625
16.866667	0.5	-0.038875
16.875000	0.5	-0.042375
16.883333	0.5	-0.045125
16.891667	0.5	-0.047875
16.900000	0.5	-0.050625
16.908333	0.5	-0.052875
16.916667	0.5	-0.054875
16.925000	0.5	-0.057125
16.933333	0.5	-0.058500
16.941667	0.5	-0.060000
16.950000	0.5	-0.061500
16.958333	0.5	-0.062500
16.966667	0.5	-0.063500
16.975000	0.5	-0.065000
16.983333	0.5	-0.065875
16.991667	0.5	-0.066875
17.000000	0.5	-0.067375
17.008333	0.5	-0.068250
17.016667	0.5	-0.069250
17.025000	0.5	-0.070000
17.033333	0.5	-0.070625
17.041667	0.5	-0.071125
17.050000	0.5	-0.071625
17.058333	0.5	-0.072625
17.066667	0.5	-0.073125
17.075000	0.5	-0.073625
17.083333	0.5	-0.074375
17.091667	0.5	-0.075625
17.100000	0.5	-0.076625
17.108333	0.5	-0.077625
17.116667	0.5	-0.078625
17.125000	0.5	-0.080125
17.133333	0.5	-0.081250
17.141667	0.5	-0.082125
17.150000	0.5	-0.083250
17.158333	0.5	-0.084500
17.166667	0.5	-0.085750
17.175000	0.5	-0.088000
17.183333	0.5	-0.090125
17.191667	0.5	-0.092750
17.200000	0.5	-0.095000
17.208333	0.5	-0.097500
17.216667	0.5	-0.100875
17.225000	0.5	-0.104250
17.233333	0.5	-0.108000
17.241667	0.5	-0.111500
17.250000	0.5	-0.115000
17.258333	0.5	-0.118750
17.266667	0.5	-0.122250
17.275000	0.5	-0.125875
17.283333	0.5	-0.130000
17.291667	0.5	-0.133750
17.300000	0.5	-0.137625
17.308333	0.5	-0.141375
17.316667	0.5	-0.144625
17.325000	0.5	-0.148125
17.333333	0.5	-0.151375
17.341667	0.5	-0.154250
17.350000	0.5	-0.157000
17.358333	0.5	-0.159375
17.366667	0.5	-0.161000
17.375000	0.5	-0.162375
17.383333	0.5	-0.163875
17.391667	0.5	-0.164750
17.400000	0.5	-0.164875
17.408333	0.5	-0.164125
17.416667	0.5	-0.163125
17.425000	0.5	-0.161875
17.433333	0.5	-0.160250
17.441667	0.5	-0.158125
17.450000	0.5	-0.155875
17.458333	0.5	-0.152875
17.466667	0.5	-0.149750
17.475000	0.5	-0.146250
17.483333	0.5	-0.142500
17.491667	0.5	-0.138875
17.500000	0.5	-0.135125
17.508333	0.5	-0.130750
17.516667	0.5	-0.126625
17.525000	0.5	-0.122625
17.533333	0.5	-0.118250
17.541667	0.5	-0.114125
17.550000	0.5	-0.110250
17.558333	0.5	-0.106500
17.566667	0.5	-0.102875
17.575000	0.5	-0.099250
17.583333	0.5	-0.095625
17.591667	0.5	-0.092250
17.600000	0.5	-0.089750
17.608333	0.5	-0.087250
17.616667	0.5	-0.084375
17.625000	0.5	-0.081500
17.633333	0.5	-0.079250
17.641667	0.5	-0.077250
17.650000	0.5	-0.075250
17.658333	0.5	-0.073500
17.666667	0.5	-0.071625
17.675000	0.5	-0.070125
17.683333	0.5	-0.068625
17.691667	0.5	-0.067125
17.700000	0.5	-0.066125
17.708333	0.5	-0.064875
17.716667	0.5	-0.063625
17.725000	0.5	-0.062750
17.733333	0.5	-0.061875
17.741667	0.5	-0.060750
17.750000	0.5	-0.060375
17.758333	0.5	-0.060125
17.766667	0.5	-0.059375
17.775000	0.5	-0.059125
17.783333	0.5	-0.058625
17.791667	0.5	-0.058000
17.800000	0.5	-0.057625
17.808333	0.5	-0.058000
17.816667	0.5	-0.057875
17.825000	0.5	-0.057625
17.833333	0.5	-0.057500
17.841667	0.5	-0.057750
17.850000	0.5	-0.058125
17.858333	0.5	-0.058250
17.866667	0.5	-0.058250
17.875000	0.5	-0.058125
17.883333	0.5	-0.058750
17.891667	0.5	-0.059000
17.900000	0.5	-0.059125
17.908333	0.5	-0.059375
17.916667	0.5	-0.060000
17.925000	0.5	-0.060125
17.933333	0.5	-0.060375
17.941667	0.5	-0.060750
17.950000	0.5	-0.061250
17.958333	0.5	-0.062000
17.966667	0.5	-0.062125
17.975000	0.5	-0.062125
17.983333	0.5	-0.062875
17.991667	0.5	-0.063250
18.000000	0.5	-0.063500
18.008333	0.5	-0.064125
18.016667	0.5	-0.064875
18.025000	0.5	-0.065375
18.033333	0.5	-0.065750
18.041667	0.5	-0.066125
18.050000	0.5	-0.066750
18.058333	0.5	-0.067625
18.066667	0.5	-0.067750
18.075000	0.5	-0.068000
18.083333	0.5	-0.068625
18.091667	0.5	-0.069375
18.100000	0.5	-0.070250
18.108333	0.5	-0.070500
18.116667	0.5	-0.070625
18.125000	0.5	-0.070375
18.133333	0.5	-0.070500
18.141667	0.5	-0.071375
18.150000	0.5	-0.072250
18.158333	0.5	-0.072750
18.166667	0.5	-0.073625
18.175000	0.5	-0.074500
18.183333	0.5	-0.075125
18.191667	0.5	-0.075625
18.200000	0.5	-0.076125
18.208333	0.5	-0.076875
18.216667	0.5	-0.078000
18.225000	0.5	-0.079125
18.233333	0.5	-0.080000
18.241667	0.5	-0.080875
18.250000	0.5	-0.082375
18.258333	0.5	-0.083750
18.266667	0.5	-0.084625
18.275000	0.5	-0.086250
18.283333	0.5	-0.087500
18.291667	0.5	-0.089000
18.300000	0.5	-0.090375
18.308333	0.5	-0.091750
18.316667	0.5	-0.092875
18.325000	0.5	-0.094000
18.333333	0.5	-0.095250
18.341667	0.5	-0.096875
18.350000	0.5	-0.098250
18.358333	0.5	-0.099625
18.366667	0.5	-0.101125
18.375000	0.5	-0.102875
18.383333	0.5	-0.104625
18.391667	0.5	-0.106250
18.400000	0.5	-0.107625
18.408333	0.5	-0.108875
18.416667	0.5	-0.109750
18.425000	0.5	-0.110875
18.433333	0.5	-0.111625
18.441667	0.5	-0.112250
18.450000	0.5	-0.112750
18.458333	0.5	-0.113250
18.466667	0.5	-0.113375
18.475000	0.5	-0.113750
18.483333	0.5	-0.113750
18.491667	0.5	-0.113000
18.500000	0.5	-0.112500
18.508333	0.5	-0.112375
18.516667	0.5	-0.111875
18.525000	0.5	-0.111000
18.533333	0.5	-0.110250
18.541667	0.5	-0.109375
18.550000	0.5	-0.108500
18.558333	0.5	-0.107750
18.566667	0.5	-0.106375
18.575000	0.5	-0.105500
18.583333	0.5	-0.104000
18.591667	0.5	-0.102500
18.600000	0.5	-0.101500
18.608333	0.5	-0.100375
18.616667	0.5	-0.099375
18.625000	0.5	-0.098125
18.633333	0.5	-0.096750
18.641667	0.5	-0.095625
18.650000	0.5	-0.094125
18.658333	0.5	-0.093000
18.666667	0.5	-0.092125
18.675000	0.5	-0.091375
18.683333	0.5	-0.090875
18.691667	0.5	-0.090250
18.700000	0.5	-0.089750
18.708333	0.5	-0.089500
18.716667	0.5	-0.089125
18.725000	0.5	-0.089000
18.733333	0.5	-0.089000
18.741667	0.5	-0.088750
18.750000	0.5	-0.088750
18.758333	0.5	-0.088500
18.766667	0.5	-0.088500
18.775000	0.5	-0.088000
18.783333	0.5	-0.087750
18.791667	0.5	-0.087500
18.800000	0.5	-0.087625
18.808333	0.5	-0.087625
18.816667	0.5	-0.088125
18.825000	0.5	-0.088500
18.833333	0.5	-0.088625
18.841667	0.5	-0.088875
18.850000	0.5	-0.088875
18.858333	0.5	-0.089125
18.866667	0.5	-0.089250
18.875000	0.5	-0.089375
18.883333	0.5	-0.089125
18.891667	0.5	-0.089250
18.900000	0.5	-0.089125
18.908333	0.5	-0.088750
18.916667	0.5	-0.088750
18.925000	0.5	-0.089250
18.933333	0.5	-0.089125
18.941667	0.5	-0.089125
18.950000	0.5	-0.089125
18.958333	0.5	-0.089500
18.966667	0.5	-0.089250
18.975000	0.5	-0.088875
18.983333	0.5	-0.088625
18.991667	0.5	-0.088375
19.000000	0.5	-0.088625
19.008333	0.5	-0.088500
19.016667	0.5	-0.088000
19.025000	0.5	-0.088125
19.033333	0.5	-0.087875
19.041667	0.5	-0.088000
19.050000	0.5	-0.088125
19.058333	0.5	-0.087875
19.066667	0.5	-0.087750
19.075000	0.5	-0.088125
19.083333	0.5	-0.088000
19.091667	0.5	-0.087625
19.100000	0.5	-0.087875
19.108333	0.5	-0.087750
19.116667	0.5	-0.087875
19.125000	0.5	-0.088125
19.133333	0.5	-0.088250
19.141667	0.5	-0.088250
19.150000	0.5	-0.088375
19.158333	0.5	-0.088875
19.166667	0.5	-0.089625
19.175000	0.5	-0.089875
19.183333	0.5	-0.090250
19.191667	0.5	-0.090500
19.200000	0.5	-0.091125
19.208333	0.5	-0.091500
19.216667	0.5	-0.091750
19.225000	0.5	-0.092000
19.233333	0.5	-0.092375
19.241667	0.5	-0.093000
19.250000	0.5	-0.093500
19.258333	0.5	-0.093625
19.266667	0.5	-0.094500
19.275000	0.5	-0.095500
19.283333	0.5	-0.096125
19.291667	0.5	-0.096250
19.300000	0.5	-0.096875
19.308333	0.5	-0.097250
19.316667	0.5	-0.098125
19.325000	0.5	-0.098375
19.333333	0.5	-0.098875
19.341667	0.5	-0.099750
19.350000	0.5	-0.100625
19.358333	0.5	-0.101500
19.366667	0.5	-0.102000
19.375000	0.5	-0.102750
19.383333	0.5	-0.103250
19.391667	0.5	-0.103875
19.400000	0.5	-0.104375
19.408333	0.5	-0.104750
19.416667	0.5	-0.105375
19.425000	0.5	-0.105625
19.433333	0.5	-0.106375
19.441667	0.5	-0.106875
19.450000	0.5	-0.107750
19.458333	0.5	-0.107750
19.466667	0.5	-0.108500
19.475000	0.5	-0.109250
19.483333	0.5	-0.109500
19.491667	0.5	-0.109750
19.500000	0.5	-0.110500
19.508333	0.5	-0.111125
19.516667	0.5	-0.111750
19.525000	0.5	-0.112625
19.533333	0.5	-0.113250
19.541667	0.5	-0.113375
19.550000	0.5	-0.113625
19.558333	0.5	-0.113875
19.566667	0.5	-0.114375
19.575000	0.5	-0.114750
19.583333	0.5	-0.114750
19.591667	0.5	-0.114875
19.600000	0.5	-0.115375
19.608333	0.5	-0.116125
19.616667	0.5	-0.116750
19.625000	0.5	-0.116750
19.633333	0.5	-0.116875
19.641667	0.5	-0.117375
19.650000	0.5	-0.117500
19.658333	0.5	-0.117625
19.666667	0.5	-0.117875
19.675000	0.5	-0.117875
19.683333	0.5	-0.117750
19.691667	0.5	-0.118000
19.700000	0.5	-0.118000
19.708333	0.5	-0.118000
19.716667	0.5	-0.118125
19.725000	0.5	-0.118000
19.733333	0.5	-0.117875
19.741667	0.5	-0.118125
19.750000	0.5	-0.118375
19.758333	0.5	-0.118250
19.766667	0.5	-0.118000
19.775000	0.5	-0.117875
19.783333	0.5	-0.117500
19.791667	0.5	-0.117000
19.800000	0.5	-0.117250
19.808333	0.5	-0.117250
19.816667	0.5	-0.117125
19.825000	0.5	-0.117375
19.833333	0.5	-0.117375
19.841667	0.5	-0.117125
19.850000	0.5	-0.116750
19.858333	0.5	-0.116500
19.866667	0.5	-0.116000
19.875000	0.5	-0.115750
19.883333	0.5	-0.115500
19.891667	0.5	-0.115500
19.900000	0.5	-0.115250
19.908333	0.5	-0.114875
19.916667	0.5	-0.114500
19.925000	0.5	-0.113875
19.933333	0.5	-0.113625
19.941667	0.5	-0.113375
19.950000	0.5	-0.113125
19.958333	0.5	-0.112750
19.966667	0.5	-0.112625
19.975000	0.5	-0.111750
19.983333	0.5	-0.111500
19.991667	0.5	-0.111375
20.000000	0.5	-0.111250
20.008333	0.5	-0.111000
20.016667	0.5	-0.111125
20.025000	0.5	-0.111375
20.033333	0.5	-0.110875
20.041667	0.5	-0.110500
20.050000	0.5	-0.110125
20.058333	0.5	-0.110000
20.066667	0.5	-0.110250
20.075000	0.5	-0.109875
20.083333	0.5	-0.109625
20.091667	0.5	-0.109500
20.100000	0.5	-0.109625
20.108333	0.5	-0.109875
20.116667	0.5	-0.109875
20.125000	0.5	-0.110125
20.133333	0.5	-0.110125
20.141667	0.5	-0.110000
20.150000	0.5	-0.110375
20.158333	0.5	-0.110375
20.166667	0.5	-0.110625
20.175000	0.5	-0.111125
20.183333	0.5	-0.111250
20.191667	0.5	-0.111500
20.200000	0.5	-0.112000
20.208333	0.5	-0.112125
20.216667	0.5	-0.112000
20.225000	0.5	-0.112125
20.233333	0.5	-0.112250
20.241667	0.5	-0.113125
20.250000	0.5	-0.113375
20.258333	0.5	-0.113875
20.266667	0.5	-0.114375
20.275000	0.5	-0.115125
20.283333	0.5	-0.115250
20.291667	0.5	-0.115625
20.300000	0.5	-0.115750
20.308333	0.5	-0.116125
20.316667	0.5	-0.116500
20.325000	0.5	-0.116875
20.333333	0.5	-0.117500
20.341667	0.5	-0.117875
20.350000	0.5	-0.118375
20.358333	0.5	-0.118750
20.366667	0.5	-0.119000
20.375000	0.5	-0.119750
20.383333	0.5	-0.119750
20.391667	0.5	-0.120125
20.400000	0.5	-0.120000
20.408333	0.5	-0.120375
20.416667	0.5	-0.120375
20.425000	0.5	-0.120875
20.433333	0.5	-0.120750
20.441667	0.5	-0.121000
20.450000	0.5	-0.121125
20.458333	0.5	-0.120875
20.466667	0.5	-0.120875
20.475000	0.5	-0.121125
20.483333	0.5	-0.121375
20.491667	0.5	-0.121125
20.500000	0.5	-0.121125
20.508333	0.5	-0.121375
20.516667	0.5	-0.121375
20.525000	0.5	-0.121375
20.533333	0.5	-0.121625
20.541667	0.5	-0.121250
20.550000	0.5	-0.121000
20.558333	0.5	-0.121125
20.566667	0.5	-0.121000
20.575000	0.5	-0.120875
20.583333	0.5	-0.120875
20.591667	0.5	-0.120875
20.600000	0.5	-0.120375
20.608333	0.5	-0.120250
20.616667	0.5	-0.120000
20.625000	0.5	-0.120000
20.633333	0.5	-0.120000
20.641667	0.5	-0.119625
20.650000	0.5	-0.119375
20.658333	0.5	-0.119125
20.666667	0.5	-0.119125
20.675000	0.5	-0.118875
20.683333	0.5	-0.118375
20.691667	0.5	-0.118125
20.700000	0.5	-0.117250
20.708333	0.5	-0.116500
20.716667	0.5	-0.116000
20.725000	0.5	-0.115000
20.733333	0.5	-0.114000
20.741667	0.5	-0.113250
20.750000	0.5	-0.112750
20.758333	0.5	-0.112250
20.766667	0.5	-0.111500
20.775000	0.5	-0.110750
20.783333	0.5	-0.110250
20.791667	0.5	-0.109625
20.800000	0.5	-0.109375
20.808333	0.5	-0.108875
20.816667	0.5	-0.108125
20.825000	0.5	-0.107375
20.833333	0.5	-0.106625
20.841667	0.5	-0.105875
20.850000	0.5	-0.105250
20.858333	0.5	-0.104500
20.866667	0.5	-0.103500
20.875000	0.5	-0.103000
20.883333	0.5	-0.102875
20.891667	0.5	-0.102375
20.900000	0.5	-0.101500
20.908333	0.5	-0.101000
20.916667	0.5	-0.100375
20.925000	0.5	-0.099875
20.933333	0.5	-0.099500
20.941667	0.5	-0.099000
20.950000	0.5	-0.098125
20.958333	0.5	-0.097500
20.966667	0.5	-0.096750
20.975000	0.5	-0.095875
20.983333	0.5	-0.095250
20.991667	0.5	-0.094875
21.000000	0.5	-0.094500
21.008333	0.5	-0.094000
21.016667	0.5	-0.093375
21.025000	0.5	-0.093250
21.033333	0.5	-0.092500
21.041667	0.5	-0.092375
21.050000	0.5	-0.092000
21.058333	0.5	-0.092375
21.066667	0.5	-0.092500
21.075000	0.5	-0.092125
21.083333	0.5	-0.091500
21.091667	0.5	-0.091250
21.100000	0.5	-0.090750
21.108333	0.5	-0.090125
21.116667	0.5	-0.089750
21.125000	0.5	-0.089750
21.133333	0.5	-0.089750
21.141667	0.5	-0.089750
21.150000	0.5	-0.089500
21.158333	0.5	-0.089125
21.166667	0.5	-0.089250
21.175000	0.5	-0.089000
21.183333	0.5	-0.089000
21.191667	0.5	-0.088500
21.200000	0.5	-0.088250
21.208333	0.5	-0.088125
21.216667	0.5	-0.087875
21.225000	0.5	-0.087875
21.233333	0.5	-0.087750
21.241667	0.5	-0.087875
21.250000	0.5	-0.088000
21.258333	0.5	-0.087750
21.266667	0.5	-0.087625
21.275000	0.5	-0.087875
21.283333	0.5	-0.088000
21.291667	0.5	-0.087750
21.300000	0.5	-0.087750
21.308333	0.5	-0.087625
21.316667	0.5	-0.088125
21.325000	0.5	-0.088250
21.333333	0.5	-0.088250
21.341667	0.5	-0.088375
21.350000	0.5	-0.088500
21.358333	0.5	-0.088750
21.366667	0.5	-0.088750
21.375000	0.5	-0.088750
21.383333	0.5	-0.088500
21.391667	0.5	-0.088875
21.400000	0.5	-0.089000
21.408333	0.5	-0.089250
21.416667	0.5	-0.089625
21.425000	0.5	-0.090000
21.433333	0.5	-0.090000
21.441667	0.5	-0.090250
21.450000	0.5	-0.090625
21.458333	0.5	-0.091000
21.466667	0.5	-0.091250
21.475000	0.5	-0.091375
21.483333	0.5	-0.091500
21.491667	0.5	-0.092000
21.500000	0.5	-0.092500
21.508333	0.5	-0.092625
21.516667	0.5	-0.092375
21.525000	0.5	-0.092375
21.533333	0.5	-0.092500
21.541667	0.5	-0.093125
21.550000	0.5	-0.093250
21.558333	0.5	-0.093625
21.566667	0.5	-0.093625
21.575000	0.5	-0.093500
21.583333	0.5	-0.093750
21.591667	0.5	-0.093750
21.600000	0.5	-0.094125
21.608333	0.5	-0.094375
21.616667	0.5	-0.094375
21.625000	0.5	-0.093625
21.633333	0.5	-0.093750
21.641667	0.5	-0.093500
21.650000	0.5	-0.093750
21.658333	0.5	-0.093875
21.666667	0.5	-0.093125
21.675000	0.5	-0.092875
21.683333	0.5	-0.092875
21.691667	0.5	-0.092625
21.700000	0.5	-0.092375
21.708333	0.5	-0.092000
21.716667	0.5	-0.091875
21.725000	0.5	-0.091500
21.733333	0.5	-0.091000
21.741667	0.5	-0.090375
21.750000	0.5	-0.089500
21.758333	0.5	-0.088625
21.766667	0.5	-0.088375
21.775000	0.5	-0.088125
21.783333	0.5	-0.088000
21.791667	0.5	-0.087625
21.800000	0.5	-0.087250
21.808333	0.5	-0.086625
21.816667	0.5	-0.085750
21.825000	0.5	-0.085000
21.833333	0.5	-0.084000
21.841667	0.5	-0.083375
21.850000	0.5	-0.083375
21.858333	0.5	-0.082875
21.866667	0.5	-0.082500
21.875000	0.5	-0.082375
21.883333	0.5	-0.082250
21.891667	0.5	-0.081625
21.900000	0.5	-0.080875
21.908333	0.5	-0.080375
21.916667	0.5	-0.079875
21.925000	0.5	-0.078750
21.933333	0.5	-0.078250
21.941667	0.5	-0.078250
21.950000	0.5	-0.077875
21.958333	0.5	-0.077625
21.966667	0.5	-0.077125
21.975000	0.5	-0.076875
21.983333	0.5	-0.077000
21.991667	0.5	-0.076875
22.000000	0.5	-0.076375
22.008333	0.5	-0.076000
22.016667	0.5	-0.075875
22.025000	0.5	-0.075625
22.033333	0.5	-0.075375
22.041667	0.5	-0.075250
22.050000	0.5	-0.075125
22.058333	0.5	-0.075000
22.066667	0.5	-0.074375
22.075000	0.5	-0.073875
22.083333	0.5	-0.073625
22.091667	0.5	-0.074000
22.100000	0.5	-0.074125
22.108333	0.5	-0.073625
22.116667	0.5	-0.073500
22.125000	0.5	-0.073875
22.133333	0.5	-0.073500
22.141667	0.5	-0.073250
22.150000	0.5	-0.073250
22.158333	0.5	-0.073125
22.166667	0.5	-0.073375
22.175000	0.5	-0.073250
22.183333	0.5	-0.073125
22.191667	0.5	-0.073250
22.200000	0.5	-0.073500
22.208333	0.5	-0.073750
22.216667	0.5	-0.073750
22.225000	0.5	-0.073750
22.233333	0.5	-0.073625
22.241667	0.5	-0.073375
22.250000	0.5	-0.073375
22.258333	0.5	-0.073500
22.266667	0.5	-0.073375
22.275000	0.5	-0.073125
22.283333	0.5	-0.073250
22.291667	0.5	-0.073750
22.300000	0.5	-0.074000
22.308333	0.5	-0.074625
22.316667	0.5	-0.074875
22.325000	0.5	-0.075000
22.333333	0.5	-0.075125
22.341667	0.5	-0.075375
22.350000	0.5	-0.075625
22.358333	0.5	-0.075625
22.366667	0.5	-0.075125
22.375000	0.5	-0.074625
22.383333	0.5	-0.074625
22.391667	0.5	-0.074625
22.400000	0.5	-0.074250
22.408333	0.5	-0.074000
22.416667	0.5	-0.073875
22.425000	0.5	-0.073750
22.433333	0.5	-0.073750
22.441667	0.5	-0.073750
22.450000	0.5	-0.073625
22.458333	0.5	-0.073500
22.466667	0.5	-0.073625
22.475000	0.5	-0.073500
22.483333	0.5	-0.073250
22.491667	0.5	-0.073375
22.500000	0.5	-0.073500
22.508333	0.5	-0.073375
22.516667	0.5	-0.073500
22.525000	0.5	-0.073625
22.533333	0.5	-0.073625
22.541667	0.5	-0.073125
22.550000	0.5	-0.073250
22.558333	0.5	-0.073000
22.566667	0.5	-0.072875
22.575000	0.5	-0.072375
22.583333	0.5	-0.072125
22.591667	0.5	-0.072000
22.600000	0.5	-0.072250
22.608333	0.5	-0.072500
22.616667	0.5	-0.072625
22.625000	0.5	-0.072375
22.633333	0.5	-0.072125
22.641667	0.5	-0.072125
22.650000	0.5	-0.072125
22.658333	0.5	-0.072500
22.666667	0.5	-0.072750
22.675000	0.5	-0.072875
22.683333	0.5	-0.073250
22.691667	0.5	-0.073375
22.700000	0.5	-0.073625
22.708333	0.5	-0.073750
22.716667	0.5	-0.074000
22.725000	0.5	-0.074500
22.733333	0.5	-0.074375
22.741667	0.5	-0.074375
22.750000	0.5	-0.074750
22.758333	0.5	-0.074875
22.766667	0.5	-0.075125
22.775000	0.5	-0.075750
22.783333	0.5	-0.076375
22.791667	0.5	-0.076875
22.800000	0.5	-0.077125
22.808333	0.5	-0.077250
22.816667	0.5	-0.077625
22.825000	0.5	-0.078000
22.833333	0.5	-0.078500
22.841667	0.5	-0.079000
22.850000	0.5	-0.079750
22.858333	0.5	-0.079875
22.866667	0.5	-0.079875
22.875000	0.5	-0.079875
22.883333	0.5	-0.080000
22.891667	0.5	-0.080625
22.900000	0.5	-0.080500
22.908333	0.5	-0.081125
22.916667	0.5	-0.080875
22.925000	0.5	-0.081250
22.933333	0.5	-0.081000
22.941667	0.5	-0.081125
22.950000	0.5	-0.081000
22.958333	0.5	-0.081000
22.966667	0.5	-0.081375
22.975000	0.5	-0.081250
22.983333	0.5	-0.080625
22.991667	0.5	-0.080625
23.000000	0.5	-0.080625
23.008333	0.5	-0.080500
23.016667	0.5	-0.080375
23.025000	0.5	-0.080000
23.033333	0.5	-0.079875
23.041667	0.5	-0.079375
23.050000	0.5	-0.079000
23.058333	0.5	-0.078750
23.066667	0.5	-0.078750
23.075000	0.5	-0.078000
23.083333	0.5	-0.077375
23.091667	0.5	-0.077125
23.100000	0.5	-0.076750
23.108333	0.5	-0.076375
23.116667	0.5	-0.076000
23.125000	0.5	-0.075500
23.133333	0.5	-0.075000
23.141667	0.5	-0.074625
23.150000	0.5	-0.074375
23.158333	0.5	-0.074000
23.166667	0.5	-0.073625
23.175000	0.5	-0.073375
23.183333	0.5	-0.073875
23.191667	0.5	-0.074250
23.200000	0.5	-0.074125
23.208333	0.5	-0.073625
23.216667	0.5	-0.073750
23.225000	0.5	-0.073250
23.233333	0.5	-0.073375
23.241667	0.5	-0.073500
23.250000	0.5	-0.073250
23.258333	0.5	-0.073250
23.266667	0.5	-0.073250
23.275000	0.5	-0.073500
23.283333	0.5	-0.073000
23.291667	0.5	-0.073125
23.300000	0.5	-0.073000
23.308333	0.5	-0.073000
23.316667	0.5	-0.073000
23.325000	0.5	-0.072750
23.333333	0.5	-0.073000
23.341667	0.5	-0.072875
23.350000	0.5	-0.073375
23.358333	0.5	-0.073875
23.366667	0.5	-0.073875
23.375000	0.5	-0.074000
23.383333	0.5	-0.074125
23.391667	0.5	-0.074250
23.400000	0.5	-0.074000
23.408333	0.5	-0.074000
23.416667	0.5	-0.074000
23.425000	0.5	-0.074250
23.433333	0.5	-0.074500
23.441667	0.5	-0.074875
23.450000	0.5	-0.075000
23.458333	0.5	-0.075125
23.466667	0.5	-0.075375
23.475000	0.5	-0.075500
23.483333	0.5	-0.075750
23.491667	0.5	-0.075625
23.500000	0.5	-0.075125
23.508333	0.5	-0.075500
23.516667	0.5	-0.076125
23.525000	0.5	-0.076375
23.533333	0.5	-0.076625
23.541667	0.5	-0.077000
23.550000	0.5	-0.077000
23.558333	0.5	-0.077250
23.566667	0.5	-0.077125
23.575000	0.5	-0.077000
23.583333	0.5	-0.077000
23.591667	0.5	-0.077500
23.600000	0.5	-0.078000
23.608333	0.5	-0.078000
23.616667	0.5	-0.078500
23.625000	0.5	-0.078250
23.633333	0.5	-0.078750
23.641667	0.5	-0.078750
23.650000	0.5	-0.079000
23.658333	0.5	-0.079875
23.666667	0.5	-0.079750
23.675000	0.5	-0.080000
23.683333	0.5	-0.080375
23.691667	0.5	-0.081125
23.700000	0.5	-0.081625
23.708333	0.5	-0.081750
23.716667	0.5	-0.082000
23.725000	0.5	-0.082500
23.733333	0.5	-0.082750
23.741667	0.5	-0.083375
23.750000	0.5	-0.083625
23.758333	0.5	-0.084000
23.766667	0.5	-0.084125
23.775000	0.5	-0.084375
23.783333	0.5	-0.084625
23.791667	0.5	-0.084875
23.800000	0.5	-0.085250
23.808333	0.5	-0.085875
23.816667	0.5	-0.086625
23.825000	0.5	-0.087375
23.833333	0.5	-0.087875
23.841667	0.5	-0.088125
23.850000	0.5	-0.088250
23.858333	0.5	-0.089000
23.866667	0.5	-0.089625
23.875000	0.5	-0.090375
23.883333	0.5	-0.091000
23.891667	0.5	-0.091500
23.900000	0.5	-0.092250
23.908333	0.5	-0.092750
23.916667	0.5	-0.093250
23.925000	0.5	-0.093500
23.933333	0.5	-0.094000
23.941667	0.5	-0.094625
23.950000	0.5	-0.095000
23.958333	0.5	-0.095375
23.966667	0.5	-0.095875
23.975000	0.5	-0.095875
23.983333	0.5	-0.096500
23.991667	0.5	-0.096625
24.000000	0.5	-0.097000
24.008333	0.5	-0.097250
24.016667	0.5	-0.097500
24.025000	0.5	-0.097750
24.033333	0.5	-0.097875
24.041667	0.5	-0.097875
24.050000	0.5	-0.098125
24.058333	0.5	-0.098125
24.066667	0.5	-0.098000
24.075000	0.5	-0.098375
24.083333	0.5	-0.098500
24.091667	0.5	-0.098375
24.100000	0.5	-0.098250
24.108333	0.5	-0.098250
24.116667	0.5	-0.097625
24.125000	0.5	-0.097625
24.133333	0.5	-0.097500
24.141667	0.5	-0.096875
24.150000	0.5	-0.096625
24.158333	0.5	-0.096000
24.166667	0.5	-0.095750
24.175000	0.5	-0.095250
24.183333	0.5	-0.094625
24.191667	0.5	-0.094375
24.200000	0.5	-0.093875
24.208333	0.5	-0.093125
24.216667	0.5	-0.093000
24.225000	0.5	-0.092625
24.233333	0.5	-0.092000
24.241667	0.5	-0.091375
24.250000	0.5	-0.090625
24.258333	0.5	-0.090375
24.266667	0.5	-0.089375
24.275000	0.5	-0.088875
24.283333	0.5	-0.088250
24.291667	0.5	-0.087125
24.300000	0.5	-0.086625
24.308333	0.5	-0.085625
24.316667	0.5	-0.084875
24.325000	0.5	-0.084250
24.333333	0.5	-0.083875
24.341667	0.5	-0.083375
24.350000	0.5	-0.082875
24.358333	0.5	-0.082625
24.366667	0.5	-0.082250
24.375000	0.5	-0.082125
24.383333	0.5	-0.081375
24.391667	0.5	-0.080375
24.400000	0.5	-0.079500
24.408333	0.5	-0.079250
24.416667	0.5	-0.078875
24.425000	0.5	-0.078250
24.433333	0.5	-0.078000
24.441667	0.5	-0.078250
24.450000	0.5	-0.078500
24.458333	0.5	-0.078250
24.466667	0.5	-0.077875
24.475000	0.5	-0.077625
24.483333	0.5	-0.077250
24.491667	0.5	-0.077000
24.500000	0.5	-0.077125
24.508333	0.5	-0.077250
24.516667	0.5	-0.077500
24.525000	0.5	-0.077375
24.533333	0.5	-0.077750
24.541667	0.5	-0.077750
24.550000	0.5	-0.078500
24.558333	0.5	-0.078875
24.566667	0.5	-0.079250
24.575000	0.5	-0.079500
24.583333	0.5	-0.079750
24.591667	0.5	-0.079875
24.600000	0.5	-0.079875
24.608333	0.5	-0.080125
24.616667	0.5	-0.080250
24.625000	0.5	-0.080500
24.633333	0.5	-0.080875
24.641667	0.5	-0.081250
24.650000	0.5	-0.081875
24.658333	0.5	-0.082500
24.666667	0.5	-0.083125
24.675000	0.5	-0.083500
24.683333	0.5	-0.083875
24.691667	0.5	-0.084375
24.700000	0.5	-0.084875
24.708333	0.5	-0.085000
24.716667	0.5	-0.086000
24.725000	0.5	-0.086625
24.733333	0.5	-0.087375
24.741667	0.5	-0.087875
24.750000	0.5	-0.088125
24.758333	0.5	-0.088875
24.766667	0.5	-0.089250
24.775000	0.5	-0.090000
24.783333	0.5	-0.090375
24.791667	0.5	-0.090875
24.800000	0.5	-0.090875
24.808333	0.5	-0.091500
24.816667	0.5	-0.092375
24.825000	0.5	-0.092875
24.833333	0.5	-0.093125
24.841667	0.5	-0.093750
24.850000	0.5	-0.094500
24.858333	0.5	-0.094875
24.866667	0.5	-0.095500
24.875000	0.5	-0.096250
24.883333	0.5	-0.096750
24.891667	0.5	-0.097125
24.900000	0.5	-0.097875
24.908333	0.5	-0.098250
24.916667	0.5	-0.098625
24.925000	0.5	-0.099250
24.933333	0.5	-0.099625
24.941667	0.5	-0.100125
24.950000	0.5	-0.101000
24.958333	0.5	-0.101000
24.966667	0.5	-0.100875
24.975000	0.5	-0.101125
24.983333	0.5	-0.101625
24.991667	0.5	-0.101750
25.000000	0.5	-0.101500
