# Supplementary material for: Dynamic character displacement among a pair of bacterial phyllosphere commensals in situ
Source: Nat Commun. 2022 May 20;13:2836. doi: 10.1038/s41467-022-30469-3 (PMC9123166; doi:10.1038/s41467-022-30469-3)
Supplement: Supplementary file 11 — Source Data [file 41467_2022_30469_MOESM11_ESM.zip › Source Data/Supplementary Figure 5/5 mM Galactose_std.txt]

File Path	chrom://marshall/Chromeleon7/HPLC_Ultimate_3000/Users/helucas/20200720_OrganicAcids_CCR_L257.seq/270.smp/RI_1.channel/RI_1.chm
Channel	RI_1

Injection Information:
Data Vault	Chromeleon7
Injection	5mM_std_Gal
Injection Number	70
Position	RD8
Comment	
Processing Method	Quantitative
Instrument Method	20200525_Rezex_ROA_OrganicAcid_600uL_2500uM_H2SO4_50A_50D
Type	Unknown
Status	Finished
Injection Date	7/22/2020
Injection Time	2:37:46 AM
Injection Volume (µl)	10.000
Dilution Factor	1.0000
Weight	1.0000

Chromatogram Data Information:
Time Min. (min)	0.000000
Time Max. (min)	25.000000
Data Points	3001
Detector	RI
Generating Data System	Chromeleon 7.2.5.9507
Exporting Data System	Chromeleon 7.2.8.0
Operator	Instrument Controller
Signal Quantity	Refractive 
Signal Unit	µRIU
Signal Min.	-4.120750
Signal Max.	8.590000
Channel	RI_1
Driver Name	RID520Driver.dll
Channel Type	Evaluation
Min. Step (s)	0.5
Max. Step (s)	0.5
Average Step (s)	0.5

Signal Parameter Information:
Signal Info	

Chromatogram Data:
Time (min)	Step (s)	Value (µRIU)
0.000000	n.a.	-0.003750
0.008333	0.5	-0.004000
0.016667	0.5	-0.003875
0.025000	0.5	-0.004000
0.033333	0.5	-0.003875
0.041667	0.5	-0.003375
0.050000	0.5	-0.002875
0.058333	0.5	-0.002625
0.066667	0.5	-0.003125
0.075000	0.5	-0.003125
0.083333	0.5	-0.002875
0.091667	0.5	-0.002750
0.100000	0.5	-0.002625
0.108333	0.5	-0.002625
0.116667	0.5	-0.002250
0.125000	0.5	-0.002000
0.133333	0.5	-0.002000
0.141667	0.5	-0.002375
0.150000	0.5	-0.002375
0.158333	0.5	-0.002250
0.166667	0.5	-0.002500
0.175000	0.5	-0.002625
0.183333	0.5	-0.002750
0.191667	0.5	-0.003125
0.200000	0.5	-0.003375
0.208333	0.5	-0.004000
0.216667	0.5	-0.004375
0.225000	0.5	-0.004625
0.233333	0.5	-0.004875
0.241667	0.5	-0.005250
0.250000	0.5	-0.005625
0.258333	0.5	-0.005875
0.266667	0.5	-0.006125
0.275000	0.5	-0.006375
0.283333	0.5	-0.006500
0.291667	0.5	-0.007125
0.300000	0.5	-0.007500
0.308333	0.5	-0.008250
0.316667	0.5	-0.009000
0.325000	0.5	-0.009750
0.333333	0.5	-0.010250
0.341667	0.5	-0.011375
0.350000	0.5	-0.011875
0.358333	0.5	-0.012500
0.366667	0.5	-0.013125
0.375000	0.5	-0.013250
0.383333	0.5	-0.013500
0.391667	0.5	-0.014000
0.400000	0.5	-0.014625
0.408333	0.5	-0.015000
0.416667	0.5	-0.015000
0.425000	0.5	-0.015250
0.433333	0.5	-0.015375
0.441667	0.5	-0.015750
0.450000	0.5	-0.015875
0.458333	0.5	-0.015875
0.466667	0.5	-0.015875
0.475000	0.5	-0.016250
0.483333	0.5	-0.016625
0.491667	0.5	-0.016875
0.500000	0.5	-0.017250
0.508333	0.5	-0.017125
0.516667	0.5	-0.016875
0.525000	0.5	-0.016875
0.533333	0.5	-0.016750
0.541667	0.5	-0.016875
0.550000	0.5	-0.016625
0.558333	0.5	-0.016625
0.566667	0.5	-0.016500
0.575000	0.5	-0.016375
0.583333	0.5	-0.016000
0.591667	0.5	-0.016000
0.600000	0.5	-0.015375
0.608333	0.5	-0.015125
0.616667	0.5	-0.014875
0.625000	0.5	-0.014625
0.633333	0.5	-0.014750
0.641667	0.5	-0.014625
0.650000	0.5	-0.014250
0.658333	0.5	-0.013625
0.666667	0.5	-0.013250
0.675000	0.5	-0.013000
0.683333	0.5	-0.012750
0.691667	0.5	-0.011875
0.700000	0.5	-0.011625
0.708333	0.5	-0.011125
0.716667	0.5	-0.010500
0.725000	0.5	-0.010250
0.733333	0.5	-0.009750
0.741667	0.5	-0.009000
0.750000	0.5	-0.008625
0.758333	0.5	-0.008750
0.766667	0.5	-0.008375
0.775000	0.5	-0.008375
0.783333	0.5	-0.008250
0.791667	0.5	-0.008250
0.800000	0.5	-0.008375
0.808333	0.5	-0.008125
0.816667	0.5	-0.008625
0.825000	0.5	-0.008625
0.833333	0.5	-0.008375
0.841667	0.5	-0.008500
0.850000	0.5	-0.008500
0.858333	0.5	-0.008500
0.866667	0.5	-0.008250
0.875000	0.5	-0.008125
0.883333	0.5	-0.008375
0.891667	0.5	-0.008625
0.900000	0.5	-0.008750
0.908333	0.5	-0.008625
0.916667	0.5	-0.008375
0.925000	0.5	-0.008250
0.933333	0.5	-0.007875
0.941667	0.5	-0.007750
0.950000	0.5	-0.007625
0.958333	0.5	-0.007875
0.966667	0.5	-0.008000
0.975000	0.5	-0.008000
0.983333	0.5	-0.008375
0.991667	0.5	-0.008500
1.000000	0.5	-0.008375
1.008333	0.5	-0.008250
1.016667	0.5	-0.008000
1.025000	0.5	-0.008000
1.033333	0.5	-0.007875
1.041667	0.5	-0.007625
1.050000	0.5	-0.007500
1.058333	0.5	-0.007375
1.066667	0.5	-0.007625
1.075000	0.5	-0.007875
1.083333	0.5	-0.008000
1.091667	0.5	-0.008125
1.100000	0.5	-0.007625
1.108333	0.5	-0.007500
1.116667	0.5	-0.007000
1.125000	0.5	-0.007125
1.133333	0.5	-0.007375
1.141667	0.5	-0.007500
1.150000	0.5	-0.007375
1.158333	0.5	-0.007500
1.166667	0.5	-0.007375
1.175000	0.5	-0.006875
1.183333	0.5	-0.006875
1.191667	0.5	-0.006875
1.200000	0.5	-0.006875
1.208333	0.5	-0.007125
1.216667	0.5	-0.007375
1.225000	0.5	-0.007250
1.233333	0.5	-0.007250
1.241667	0.5	-0.007625
1.250000	0.5	-0.008000
1.258333	0.5	-0.008375
1.266667	0.5	-0.008500
1.275000	0.5	-0.008875
1.283333	0.5	-0.009125
1.291667	0.5	-0.009500
1.300000	0.5	-0.009500
1.308333	0.5	-0.009750
1.316667	0.5	-0.010250
1.325000	0.5	-0.010375
1.333333	0.5	-0.010250
1.341667	0.5	-0.010500
1.350000	0.5	-0.010875
1.358333	0.5	-0.011375
1.366667	0.5	-0.011875
1.375000	0.5	-0.012000
1.383333	0.5	-0.012000
1.391667	0.5	-0.012500
1.400000	0.5	-0.012750
1.408333	0.5	-0.013000
1.416667	0.5	-0.013375
1.425000	0.5	-0.013625
1.433333	0.5	-0.013875
1.441667	0.5	-0.014375
1.450000	0.5	-0.014625
1.458333	0.5	-0.014500
1.466667	0.5	-0.014375
1.475000	0.5	-0.014500
1.483333	0.5	-0.014750
1.491667	0.5	-0.014875
1.500000	0.5	-0.015250
1.508333	0.5	-0.015625
1.516667	0.5	-0.015375
1.525000	0.5	-0.016000
1.533333	0.5	-0.017000
1.541667	0.5	-0.017000
1.550000	0.5	-0.017000
1.558333	0.5	-0.017375
1.566667	0.5	-0.017875
1.575000	0.5	-0.018125
1.583333	0.5	-0.018250
1.591667	0.5	-0.018500
1.600000	0.5	-0.018375
1.608333	0.5	-0.018500
1.616667	0.5	-0.018750
1.625000	0.5	-0.019000
1.633333	0.5	-0.019500
1.641667	0.5	-0.019750
1.650000	0.5	-0.020000
1.658333	0.5	-0.020750
1.666667	0.5	-0.020875
1.675000	0.5	-0.021000
1.683333	0.5	-0.021000
1.691667	0.5	-0.021125
1.700000	0.5	-0.021375
1.708333	0.5	-0.022125
1.716667	0.5	-0.022375
1.725000	0.5	-0.022500
1.733333	0.5	-0.022750
1.741667	0.5	-0.024000
1.750000	0.5	-0.024375
1.758333	0.5	-0.025000
1.766667	0.5	-0.025375
1.775000	0.5	-0.025875
1.783333	0.5	-0.026375
1.791667	0.5	-0.027125
1.800000	0.5	-0.027250
1.808333	0.5	-0.028000
1.816667	0.5	-0.028625
1.825000	0.5	-0.028875
1.833333	0.5	-0.029375
1.841667	0.5	-0.029625
1.850000	0.5	-0.030250
1.858333	0.5	-0.030500
1.866667	0.5	-0.031000
1.875000	0.5	-0.031750
1.883333	0.5	-0.032500
1.891667	0.5	-0.033125
1.900000	0.5	-0.033250
1.908333	0.5	-0.033750
1.916667	0.5	-0.034000
1.925000	0.5	-0.034000
1.933333	0.5	-0.034000
1.941667	0.5	-0.034625
1.950000	0.5	-0.035375
1.958333	0.5	-0.035750
1.966667	0.5	-0.035625
1.975000	0.5	-0.035875
1.983333	0.5	-0.036125
1.991667	0.5	-0.035625
2.000000	0.5	-0.035250
2.008333	0.5	-0.035375
2.016667	0.5	-0.035500
2.025000	0.5	-0.035375
2.033333	0.5	-0.034750
2.041667	0.5	-0.034875
2.050000	0.5	-0.035125
2.058333	0.5	-0.035125
2.066667	0.5	-0.035000
2.075000	0.5	-0.034500
2.083333	0.5	-0.034250
2.091667	0.5	-0.034000
2.100000	0.5	-0.033375
2.108333	0.5	-0.032875
2.116667	0.5	-0.032750
2.125000	0.5	-0.032500
2.133333	0.5	-0.031875
2.141667	0.5	-0.031750
2.150000	0.5	-0.031375
2.158333	0.5	-0.031250
2.166667	0.5	-0.030750
2.175000	0.5	-0.030125
2.183333	0.5	-0.029375
2.191667	0.5	-0.028750
2.200000	0.5	-0.028500
2.208333	0.5	-0.028500
2.216667	0.5	-0.027500
2.225000	0.5	-0.027000
2.233333	0.5	-0.026375
2.241667	0.5	-0.025625
2.250000	0.5	-0.025125
2.258333	0.5	-0.024750
2.266667	0.5	-0.024125
2.275000	0.5	-0.023500
2.283333	0.5	-0.023000
2.291667	0.5	-0.022375
2.300000	0.5	-0.021875
2.308333	0.5	-0.021125
2.316667	0.5	-0.021250
2.325000	0.5	-0.021500
2.333333	0.5	-0.021625
2.341667	0.5	-0.021625
2.350000	0.5	-0.021250
2.358333	0.5	-0.021125
2.366667	0.5	-0.020875
2.375000	0.5	-0.020250
2.383333	0.5	-0.020000
2.391667	0.5	-0.020375
2.400000	0.5	-0.020625
2.408333	0.5	-0.020875
2.416667	0.5	-0.020625
2.425000	0.5	-0.020875
2.433333	0.5	-0.021000
2.441667	0.5	-0.021250
2.450000	0.5	-0.021625
2.458333	0.5	-0.021750
2.466667	0.5	-0.022375
2.475000	0.5	-0.022500
2.483333	0.5	-0.022875
2.491667	0.5	-0.023000
2.500000	0.5	-0.023750
2.508333	0.5	-0.024250
2.516667	0.5	-0.024250
2.525000	0.5	-0.024875
2.533333	0.5	-0.025125
2.541667	0.5	-0.025125
2.550000	0.5	-0.025750
2.558333	0.5	-0.026000
2.566667	0.5	-0.026500
2.575000	0.5	-0.027125
2.583333	0.5	-0.027500
2.591667	0.5	-0.027875
2.600000	0.5	-0.027625
2.608333	0.5	-0.027875
2.616667	0.5	-0.028000
2.625000	0.5	-0.028125
2.633333	0.5	-0.028500
2.641667	0.5	-0.028500
2.650000	0.5	-0.028875
2.658333	0.5	-0.029375
2.666667	0.5	-0.029875
2.675000	0.5	-0.030000
2.683333	0.5	-0.029875
2.691667	0.5	-0.029625
2.700000	0.5	-0.029375
2.708333	0.5	-0.029375
2.716667	0.5	-0.029500
2.725000	0.5	-0.029750
2.733333	0.5	-0.029625
2.741667	0.5	-0.029625
2.750000	0.5	-0.029750
2.758333	0.5	-0.029875
2.766667	0.5	-0.030250
2.775000	0.5	-0.030250
2.783333	0.5	-0.029750
2.791667	0.5	-0.029375
2.800000	0.5	-0.029375
2.808333	0.5	-0.029250
2.816667	0.5	-0.029000
2.825000	0.5	-0.028375
2.833333	0.5	-0.028375
2.841667	0.5	-0.028375
2.850000	0.5	-0.028375
2.858333	0.5	-0.028750
2.866667	0.5	-0.028625
2.875000	0.5	-0.028125
2.883333	0.5	-0.028375
2.891667	0.5	-0.028000
2.900000	0.5	-0.027750
2.908333	0.5	-0.027875
2.916667	0.5	-0.027625
2.925000	0.5	-0.027375
2.933333	0.5	-0.027375
2.941667	0.5	-0.027625
2.950000	0.5	-0.027875
2.958333	0.5	-0.028375
2.966667	0.5	-0.028500
2.975000	0.5	-0.028750
2.983333	0.5	-0.029125
2.991667	0.5	-0.029125
3.000000	0.5	-0.028875
3.008333	0.5	-0.029125
3.016667	0.5	-0.029375
3.025000	0.5	-0.029750
3.033333	0.5	-0.029750
3.041667	0.5	-0.030125
3.050000	0.5	-0.030625
3.058333	0.5	-0.030875
3.066667	0.5	-0.031375
3.075000	0.5	-0.031250
3.083333	0.5	-0.031500
3.091667	0.5	-0.031875
3.100000	0.5	-0.031875
3.108333	0.5	-0.032125
3.116667	0.5	-0.032750
3.125000	0.5	-0.033125
3.133333	0.5	-0.033500
3.141667	0.5	-0.034125
3.150000	0.5	-0.034000
3.158333	0.5	-0.034250
3.166667	0.5	-0.034125
3.175000	0.5	-0.034250
3.183333	0.5	-0.034375
3.191667	0.5	-0.035000
3.200000	0.5	-0.035625
3.208333	0.5	-0.035625
3.216667	0.5	-0.035750
3.225000	0.5	-0.036125
3.233333	0.5	-0.036125
3.241667	0.5	-0.036250
3.250000	0.5	-0.036500
3.258333	0.5	-0.036500
3.266667	0.5	-0.036750
3.275000	0.5	-0.036500
3.283333	0.5	-0.036250
3.291667	0.5	-0.036750
3.300000	0.5	-0.036625
3.308333	0.5	-0.036375
3.316667	0.5	-0.036375
3.325000	0.5	-0.036250
3.333333	0.5	-0.036500
3.341667	0.5	-0.036750
3.350000	0.5	-0.036375
3.358333	0.5	-0.036250
3.366667	0.5	-0.036500
3.375000	0.5	-0.036125
3.383333	0.5	-0.035875
3.391667	0.5	-0.035875
3.400000	0.5	-0.035625
3.408333	0.5	-0.035500
3.416667	0.5	-0.035500
3.425000	0.5	-0.035375
3.433333	0.5	-0.035375
3.441667	0.5	-0.035125
3.450000	0.5	-0.034500
3.458333	0.5	-0.034250
3.466667	0.5	-0.034125
3.475000	0.5	-0.033875
3.483333	0.5	-0.033625
3.491667	0.5	-0.033625
3.500000	0.5	-0.033750
3.508333	0.5	-0.034125
3.516667	0.5	-0.033750
3.525000	0.5	-0.033375
3.533333	0.5	-0.033125
3.541667	0.5	-0.032750
3.550000	0.5	-0.032500
3.558333	0.5	-0.032250
3.566667	0.5	-0.032500
3.575000	0.5	-0.032750
3.583333	0.5	-0.033250
3.591667	0.5	-0.033375
3.600000	0.5	-0.033750
3.608333	0.5	-0.033750
3.616667	0.5	-0.034000
3.625000	0.5	-0.034000
3.633333	0.5	-0.034625
3.641667	0.5	-0.035000
3.650000	0.5	-0.035250
3.658333	0.5	-0.035250
3.666667	0.5	-0.035125
3.675000	0.5	-0.035125
3.683333	0.5	-0.035125
3.691667	0.5	-0.035375
3.700000	0.5	-0.035500
3.708333	0.5	-0.035875
3.716667	0.5	-0.036375
3.725000	0.5	-0.036375
3.733333	0.5	-0.036375
3.741667	0.5	-0.036750
3.750000	0.5	-0.037375
3.758333	0.5	-0.037250
3.766667	0.5	-0.037625
3.775000	0.5	-0.038000
3.783333	0.5	-0.038125
3.791667	0.5	-0.038250
3.800000	0.5	-0.038875
3.808333	0.5	-0.039375
3.816667	0.5	-0.038875
3.825000	0.5	-0.039000
3.833333	0.5	-0.039375
3.841667	0.5	-0.039625
3.850000	0.5	-0.040125
3.858333	0.5	-0.040250
3.866667	0.5	-0.040625
3.875000	0.5	-0.041250
3.883333	0.5	-0.041500
3.891667	0.5	-0.041875
3.900000	0.5	-0.042500
3.908333	0.5	-0.042500
3.916667	0.5	-0.042500
3.925000	0.5	-0.042875
3.933333	0.5	-0.042875
3.941667	0.5	-0.042875
3.950000	0.5	-0.042875
3.958333	0.5	-0.043250
3.966667	0.5	-0.043500
3.975000	0.5	-0.043625
3.983333	0.5	-0.043625
3.991667	0.5	-0.043750
4.000000	0.5	-0.044250
4.008333	0.5	-0.044250
4.016667	0.5	-0.044125
4.025000	0.5	-0.044125
4.033333	0.5	-0.044500
4.041667	0.5	-0.044625
4.050000	0.5	-0.044500
4.058333	0.5	-0.044625
4.066667	0.5	-0.044750
4.075000	0.5	-0.045250
4.083333	0.5	-0.045500
4.091667	0.5	-0.045750
4.100000	0.5	-0.045750
4.108333	0.5	-0.046250
4.116667	0.5	-0.046625
4.125000	0.5	-0.046250
4.133333	0.5	-0.046250
4.141667	0.5	-0.046625
4.150000	0.5	-0.047000
4.158333	0.5	-0.046875
4.166667	0.5	-0.047250
4.175000	0.5	-0.047750
4.183333	0.5	-0.048000
4.191667	0.5	-0.047875
4.200000	0.5	-0.048000
4.208333	0.5	-0.047875
4.216667	0.5	-0.048000
4.225000	0.5	-0.048000
4.233333	0.5	-0.048125
4.241667	0.5	-0.048125
4.250000	0.5	-0.048625
4.258333	0.5	-0.048625
4.266667	0.5	-0.048250
4.275000	0.5	-0.048250
4.283333	0.5	-0.048375
4.291667	0.5	-0.048625
4.300000	0.5	-0.048750
4.308333	0.5	-0.048625
4.316667	0.5	-0.048625
4.325000	0.5	-0.048500
4.333333	0.5	-0.048250
4.341667	0.5	-0.048125
4.350000	0.5	-0.048000
4.358333	0.5	-0.047375
4.366667	0.5	-0.047500
4.375000	0.5	-0.047500
4.383333	0.5	-0.047000
4.391667	0.5	-0.046750
4.400000	0.5	-0.046750
4.408333	0.5	-0.046375
4.416667	0.5	-0.046000
4.425000	0.5	-0.045375
4.433333	0.5	-0.045125
4.441667	0.5	-0.044875
4.450000	0.5	-0.044375
4.458333	0.5	-0.043750
4.466667	0.5	-0.043000
4.475000	0.5	-0.042375
4.483333	0.5	-0.041875
4.491667	0.5	-0.041250
4.500000	0.5	-0.040500
4.508333	0.5	-0.039875
4.516667	0.5	-0.039250
4.525000	0.5	-0.038875
4.533333	0.5	-0.038125
4.541667	0.5	-0.037375
4.550000	0.5	-0.036875
4.558333	0.5	-0.036250
4.566667	0.5	-0.035625
4.575000	0.5	-0.035125
4.583333	0.5	-0.034750
4.591667	0.5	-0.034000
4.600000	0.5	-0.033125
4.608333	0.5	-0.032000
4.616667	0.5	-0.031250
4.625000	0.5	-0.030500
4.633333	0.5	-0.030250
4.641667	0.5	-0.030125
4.650000	0.5	-0.030250
4.658333	0.5	-0.030125
4.666667	0.5	-0.029750
4.675000	0.5	-0.029250
4.683333	0.5	-0.028750
4.691667	0.5	-0.028375
4.700000	0.5	-0.028000
4.708333	0.5	-0.026875
4.716667	0.5	-0.027000
4.725000	0.5	-0.027125
4.733333	0.5	-0.026750
4.741667	0.5	-0.026500
4.750000	0.5	-0.026750
4.758333	0.5	-0.026625
4.766667	0.5	-0.026500
4.775000	0.5	-0.026625
4.783333	0.5	-0.026625
4.791667	0.5	-0.026500
4.800000	0.5	-0.026125
4.808333	0.5	-0.025875
4.816667	0.5	-0.025750
4.825000	0.5	-0.025875
4.833333	0.5	-0.025875
4.841667	0.5	-0.026250
4.850000	0.5	-0.026375
4.858333	0.5	-0.026625
4.866667	0.5	-0.027125
4.875000	0.5	-0.027125
4.883333	0.5	-0.027500
4.891667	0.5	-0.027750
4.900000	0.5	-0.027625
4.908333	0.5	-0.028000
4.916667	0.5	-0.028625
4.925000	0.5	-0.028500
4.933333	0.5	-0.028750
4.941667	0.5	-0.029375
4.950000	0.5	-0.029875
4.958333	0.5	-0.030375
4.966667	0.5	-0.030625
4.975000	0.5	-0.031125
4.983333	0.5	-0.031500
4.991667	0.5	-0.032000
5.000000	0.5	-0.032500
5.008333	0.5	-0.032625
5.016667	0.5	-0.032875
5.025000	0.5	-0.033250
5.033333	0.5	-0.033125
5.041667	0.5	-0.033250
5.050000	0.5	-0.033375
5.058333	0.5	-0.033625
5.066667	0.5	-0.034375
5.075000	0.5	-0.035375
5.083333	0.5	-0.035500
5.091667	0.5	-0.035625
5.100000	0.5	-0.035500
5.108333	0.5	-0.035625
5.116667	0.5	-0.035875
5.125000	0.5	-0.036250
5.133333	0.5	-0.036125
5.141667	0.5	-0.036125
5.150000	0.5	-0.036125
5.158333	0.5	-0.035750
5.166667	0.5	-0.035750
5.175000	0.5	-0.035625
5.183333	0.5	-0.035875
5.191667	0.5	-0.035875
5.200000	0.5	-0.035750
5.208333	0.5	-0.035750
5.216667	0.5	-0.035250
5.225000	0.5	-0.035125
5.233333	0.5	-0.034750
5.241667	0.5	-0.034500
5.250000	0.5	-0.034375
5.258333	0.5	-0.033750
5.266667	0.5	-0.033250
5.275000	0.5	-0.033250
5.283333	0.5	-0.033375
5.291667	0.5	-0.032750
5.300000	0.5	-0.033000
5.308333	0.5	-0.033000
5.316667	0.5	-0.032375
5.325000	0.5	-0.032125
5.333333	0.5	-0.031625
5.341667	0.5	-0.031625
5.350000	0.5	-0.031500
5.358333	0.5	-0.031500
5.366667	0.5	-0.031750
5.375000	0.5	-0.031625
5.383333	0.5	-0.031750
5.391667	0.5	-0.031500
5.400000	0.5	-0.031500
5.408333	0.5	-0.031000
5.416667	0.5	-0.030750
5.425000	0.5	-0.030500
5.433333	0.5	-0.030500
5.441667	0.5	-0.031125
5.450000	0.5	-0.031125
5.458333	0.5	-0.031125
5.466667	0.5	-0.030625
5.475000	0.5	-0.031125
5.483333	0.5	-0.031375
5.491667	0.5	-0.031875
5.500000	0.5	-0.031875
5.508333	0.5	-0.031875
5.516667	0.5	-0.031875
5.525000	0.5	-0.032375
5.533333	0.5	-0.032625
5.541667	0.5	-0.033125
5.550000	0.5	-0.033750
5.558333	0.5	-0.034000
5.566667	0.5	-0.034125
5.575000	0.5	-0.034250
5.583333	0.5	-0.034125
5.591667	0.5	-0.034250
5.600000	0.5	-0.034125
5.608333	0.5	-0.033875
5.616667	0.5	-0.034125
5.625000	0.5	-0.034500
5.633333	0.5	-0.034875
5.641667	0.5	-0.034500
5.650000	0.5	-0.034875
5.658333	0.5	-0.034875
5.666667	0.5	-0.034750
5.675000	0.5	-0.034375
5.683333	0.5	-0.034500
5.691667	0.5	-0.034375
5.700000	0.5	-0.034625
5.708333	0.5	-0.034625
5.716667	0.5	-0.034750
5.725000	0.5	-0.034625
5.733333	0.5	-0.034500
5.741667	0.5	-0.034500
5.750000	0.5	-0.034500
5.758333	0.5	-0.034500
5.766667	0.5	-0.034750
5.775000	0.5	-0.034750
5.783333	0.5	-0.034625
5.791667	0.5	-0.034500
5.800000	0.5	-0.034625
5.808333	0.5	-0.033875
5.816667	0.5	-0.033625
5.825000	0.5	-0.033750
5.833333	0.5	-0.033500
5.841667	0.5	-0.033625
5.850000	0.5	-0.033750
5.858333	0.5	-0.034000
5.866667	0.5	-0.034125
5.875000	0.5	-0.034000
5.883333	0.5	-0.034375
5.891667	0.5	-0.034125
5.900000	0.5	-0.034375
5.908333	0.5	-0.034000
5.916667	0.5	-0.033625
5.925000	0.5	-0.033875
5.933333	0.5	-0.033875
5.941667	0.5	-0.034000
5.950000	0.5	-0.034125
5.958333	0.5	-0.034000
5.966667	0.5	-0.034250
5.975000	0.5	-0.034750
5.983333	0.5	-0.034875
5.991667	0.5	-0.035000
6.000000	0.5	-0.035125
6.008333	0.5	-0.035000
6.016667	0.5	-0.035250
6.025000	0.5	-0.035500
6.033333	0.5	-0.035500
6.041667	0.5	-0.035625
6.050000	0.5	-0.035250
6.058333	0.5	-0.035750
6.066667	0.5	-0.035875
6.075000	0.5	-0.036750
6.083333	0.5	-0.037375
6.091667	0.5	-0.037625
6.100000	0.5	-0.038125
6.108333	0.5	-0.038500
6.116667	0.5	-0.038750
6.125000	0.5	-0.039250
6.133333	0.5	-0.039750
6.141667	0.5	-0.040500
6.150000	0.5	-0.040375
6.158333	0.5	-0.040875
6.166667	0.5	-0.041125
6.175000	0.5	-0.041125
6.183333	0.5	-0.041375
6.191667	0.5	-0.042125
6.200000	0.5	-0.042625
6.208333	0.5	-0.043375
6.216667	0.5	-0.043875
6.225000	0.5	-0.043750
6.233333	0.5	-0.043625
6.241667	0.5	-0.043875
6.250000	0.5	-0.044000
6.258333	0.5	-0.044500
6.266667	0.5	-0.044750
6.275000	0.5	-0.045250
6.283333	0.5	-0.045375
6.291667	0.5	-0.045625
6.300000	0.5	-0.045500
6.308333	0.5	-0.045375
6.316667	0.5	-0.044875
6.325000	0.5	-0.044250
6.333333	0.5	-0.043375
6.341667	0.5	-0.042625
6.350000	0.5	-0.042125
6.358333	0.5	-0.041500
6.366667	0.5	-0.040875
6.375000	0.5	-0.040125
6.383333	0.5	-0.039375
6.391667	0.5	-0.039000
6.400000	0.5	-0.038625
6.408333	0.5	-0.038000
6.416667	0.5	-0.037375
6.425000	0.5	-0.036875
6.433333	0.5	-0.036250
6.441667	0.5	-0.035625
6.450000	0.5	-0.035375
6.458333	0.5	-0.035250
6.466667	0.5	-0.035375
6.475000	0.5	-0.034875
6.483333	0.5	-0.034875
6.491667	0.5	-0.034625
6.500000	0.5	-0.034375
6.508333	0.5	-0.034375
6.516667	0.5	-0.034750
6.525000	0.5	-0.034875
6.533333	0.5	-0.035250
6.541667	0.5	-0.035125
6.550000	0.5	-0.035250
6.558333	0.5	-0.035125
6.566667	0.5	-0.034875
6.575000	0.5	-0.035125
6.583333	0.5	-0.035000
6.591667	0.5	-0.035375
6.600000	0.5	-0.035500
6.608333	0.5	-0.035625
6.616667	0.5	-0.035875
6.625000	0.5	-0.035625
6.633333	0.5	-0.035875
6.641667	0.5	-0.036500
6.650000	0.5	-0.037125
6.658333	0.5	-0.037250
6.666667	0.5	-0.037875
6.675000	0.5	-0.038125
6.683333	0.5	-0.038625
6.691667	0.5	-0.038625
6.700000	0.5	-0.038875
6.708333	0.5	-0.039250
6.716667	0.5	-0.040125
6.725000	0.5	-0.041000
6.733333	0.5	-0.042125
6.741667	0.5	-0.043000
6.750000	0.5	-0.044625
6.758333	0.5	-0.046250
6.766667	0.5	-0.048500
6.775000	0.5	-0.052125
6.783333	0.5	-0.057125
6.791667	0.5	-0.066250
6.800000	0.5	-0.081000
6.808333	0.5	-0.104250
6.816667	0.5	-0.141625
6.825000	0.5	-0.199625
6.833333	0.5	-0.286500
6.841667	0.5	-0.410875
6.850000	0.5	-0.583000
6.858333	0.5	-0.808750
6.866667	0.5	-1.092875
6.875000	0.5	-1.430375
6.883333	0.5	-1.812750
6.891667	0.5	-2.222750
6.900000	0.5	-2.639750
6.908333	0.5	-3.040000
6.916667	0.5	-3.400250
6.925000	0.5	-3.700125
6.933333	0.5	-3.925125
6.941667	0.5	-4.066125
6.950000	0.5	-4.120750
6.958333	0.5	-4.092750
6.966667	0.5	-3.990375
6.975000	0.5	-3.825125
6.983333	0.5	-3.610250
6.991667	0.5	-3.360000
7.000000	0.5	-3.087875
7.008333	0.5	-2.805625
7.016667	0.5	-2.523000
7.025000	0.5	-2.249500
7.033333	0.5	-1.990000
7.041667	0.5	-1.748875
7.050000	0.5	-1.528750
7.058333	0.5	-1.330500
7.066667	0.5	-1.154000
7.075000	0.5	-0.998875
7.083333	0.5	-0.863500
7.091667	0.5	-0.746500
7.100000	0.5	-0.645875
7.108333	0.5	-0.559500
7.116667	0.5	-0.485750
7.125000	0.5	-0.423625
7.133333	0.5	-0.371125
7.141667	0.5	-0.326250
7.150000	0.5	-0.288625
7.158333	0.5	-0.256625
7.166667	0.5	-0.229375
7.175000	0.5	-0.206750
7.183333	0.5	-0.187250
7.191667	0.5	-0.171125
7.200000	0.5	-0.156625
7.208333	0.5	-0.144500
7.216667	0.5	-0.134375
7.225000	0.5	-0.126000
7.233333	0.5	-0.118000
7.241667	0.5	-0.111625
7.250000	0.5	-0.105750
7.258333	0.5	-0.100750
7.266667	0.5	-0.096625
7.275000	0.5	-0.092875
7.283333	0.5	-0.089250
7.291667	0.5	-0.086000
7.300000	0.5	-0.082750
7.308333	0.5	-0.080500
7.316667	0.5	-0.078125
7.325000	0.5	-0.076125
7.333333	0.5	-0.074125
7.341667	0.5	-0.072250
7.350000	0.5	-0.070500
7.358333	0.5	-0.069000
7.366667	0.5	-0.067000
7.375000	0.5	-0.065375
7.383333	0.5	-0.064250
7.391667	0.5	-0.062875
7.400000	0.5	-0.062000
7.408333	0.5	-0.060750
7.416667	0.5	-0.059625
7.425000	0.5	-0.058750
7.433333	0.5	-0.057500
7.441667	0.5	-0.056250
7.450000	0.5	-0.055000
7.458333	0.5	-0.053875
7.466667	0.5	-0.052750
7.475000	0.5	-0.051625
7.483333	0.5	-0.050625
7.491667	0.5	-0.049625
7.500000	0.5	-0.048625
7.508333	0.5	-0.047625
7.516667	0.5	-0.046500
7.525000	0.5	-0.045500
7.533333	0.5	-0.044750
7.541667	0.5	-0.044125
7.550000	0.5	-0.043500
7.558333	0.5	-0.042250
7.566667	0.5	-0.041000
7.575000	0.5	-0.040000
7.583333	0.5	-0.038875
7.591667	0.5	-0.038000
7.600000	0.5	-0.037375
7.608333	0.5	-0.036500
7.616667	0.5	-0.035750
7.625000	0.5	-0.034625
7.633333	0.5	-0.033250
7.641667	0.5	-0.032375
7.650000	0.5	-0.031750
7.658333	0.5	-0.030500
7.666667	0.5	-0.029875
7.675000	0.5	-0.028875
7.683333	0.5	-0.028125
7.691667	0.5	-0.027500
7.700000	0.5	-0.026875
7.708333	0.5	-0.026375
7.716667	0.5	-0.025750
7.725000	0.5	-0.025250
7.733333	0.5	-0.025375
7.741667	0.5	-0.025125
7.750000	0.5	-0.024500
7.758333	0.5	-0.024250
7.766667	0.5	-0.024000
7.775000	0.5	-0.024125
7.783333	0.5	-0.024000
7.791667	0.5	-0.023625
7.800000	0.5	-0.023625
7.808333	0.5	-0.023500
7.816667	0.5	-0.023625
7.825000	0.5	-0.023625
7.833333	0.5	-0.023750
7.841667	0.5	-0.023875
7.850000	0.5	-0.023875
7.858333	0.5	-0.024250
7.866667	0.5	-0.024000
7.875000	0.5	-0.024375
7.883333	0.5	-0.024750
7.891667	0.5	-0.024750
7.900000	0.5	-0.025000
7.908333	0.5	-0.025500
7.916667	0.5	-0.025250
7.925000	0.5	-0.025875
7.933333	0.5	-0.026500
7.941667	0.5	-0.026625
7.950000	0.5	-0.027125
7.958333	0.5	-0.027375
7.966667	0.5	-0.027500
7.975000	0.5	-0.028000
7.983333	0.5	-0.027875
7.991667	0.5	-0.028000
8.000000	0.5	-0.028875
8.008333	0.5	-0.029375
8.016667	0.5	-0.029375
8.025000	0.5	-0.029750
8.033333	0.5	-0.030250
8.041667	0.5	-0.030625
8.050000	0.5	-0.030500
8.058333	0.5	-0.030625
8.066667	0.5	-0.030875
8.075000	0.5	-0.031125
8.083333	0.5	-0.031625
8.091667	0.5	-0.031875
8.100000	0.5	-0.032125
8.108333	0.5	-0.032500
8.116667	0.5	-0.032750
8.125000	0.5	-0.032875
8.133333	0.5	-0.033000
8.141667	0.5	-0.033125
8.150000	0.5	-0.032625
8.158333	0.5	-0.032500
8.166667	0.5	-0.032625
8.175000	0.5	-0.032375
8.183333	0.5	-0.031750
8.191667	0.5	-0.031250
8.200000	0.5	-0.030125
8.208333	0.5	-0.029125
8.216667	0.5	-0.027875
8.225000	0.5	-0.026625
8.233333	0.5	-0.024750
8.241667	0.5	-0.023000
8.250000	0.5	-0.021125
8.258333	0.5	-0.019250
8.266667	0.5	-0.017125
8.275000	0.5	-0.015000
8.283333	0.5	-0.012500
8.291667	0.5	-0.010125
8.300000	0.5	-0.008000
8.308333	0.5	-0.005625
8.316667	0.5	-0.003000
8.325000	0.5	-0.000625
8.333333	0.5	0.002125
8.341667	0.5	0.005000
8.350000	0.5	0.007250
8.358333	0.5	0.009750
8.366667	0.5	0.012375
8.375000	0.5	0.014625
8.383333	0.5	0.017250
8.391667	0.5	0.019250
8.400000	0.5	0.021000
8.408333	0.5	0.023000
8.416667	0.5	0.024750
8.425000	0.5	0.026000
8.433333	0.5	0.027125
8.441667	0.5	0.028000
8.450000	0.5	0.028750
8.458333	0.5	0.028750
8.466667	0.5	0.028750
8.475000	0.5	0.028625
8.483333	0.5	0.028250
8.491667	0.5	0.027750
8.500000	0.5	0.027750
8.508333	0.5	0.027875
8.516667	0.5	0.028375
8.525000	0.5	0.029375
8.533333	0.5	0.030500
8.541667	0.5	0.032000
8.550000	0.5	0.033875
8.558333	0.5	0.036000
8.566667	0.5	0.038125
8.575000	0.5	0.040500
8.583333	0.5	0.043750
8.591667	0.5	0.047125
8.600000	0.5	0.050375
8.608333	0.5	0.053625
8.616667	0.5	0.057000
8.625000	0.5	0.060125
8.633333	0.5	0.062500
8.641667	0.5	0.064375
8.650000	0.5	0.065750
8.658333	0.5	0.066625
8.666667	0.5	0.066750
8.675000	0.5	0.066250
8.683333	0.5	0.065250
8.691667	0.5	0.063625
8.700000	0.5	0.061125
8.708333	0.5	0.058375
8.716667	0.5	0.055500
8.725000	0.5	0.052250
8.733333	0.5	0.048000
8.741667	0.5	0.043875
8.750000	0.5	0.039875
8.758333	0.5	0.035250
8.766667	0.5	0.030625
8.775000	0.5	0.026375
8.783333	0.5	0.021875
8.791667	0.5	0.018000
8.800000	0.5	0.014000
8.808333	0.5	0.009875
8.816667	0.5	0.006625
8.825000	0.5	0.003000
8.833333	0.5	-0.000125
8.841667	0.5	-0.002875
8.850000	0.5	-0.005500
8.858333	0.5	-0.007875
8.866667	0.5	-0.009875
8.875000	0.5	-0.011500
8.883333	0.5	-0.013125
8.891667	0.5	-0.014500
8.900000	0.5	-0.015750
8.908333	0.5	-0.016750
8.916667	0.5	-0.017750
8.925000	0.5	-0.018500
8.933333	0.5	-0.019000
8.941667	0.5	-0.019750
8.950000	0.5	-0.020250
8.958333	0.5	-0.020375
8.966667	0.5	-0.020625
8.975000	0.5	-0.021000
8.983333	0.5	-0.021125
8.991667	0.5	-0.021375
9.000000	0.5	-0.021625
9.008333	0.5	-0.021625
9.016667	0.5	-0.021625
9.025000	0.5	-0.021625
9.033333	0.5	-0.021250
9.041667	0.5	-0.021500
9.050000	0.5	-0.021750
9.058333	0.5	-0.022000
9.066667	0.5	-0.021625
9.075000	0.5	-0.021000
9.083333	0.5	-0.020750
9.091667	0.5	-0.020625
9.100000	0.5	-0.020250
9.108333	0.5	-0.020250
9.116667	0.5	-0.020125
9.125000	0.5	-0.020000
9.133333	0.5	-0.020125
9.141667	0.5	-0.020250
9.150000	0.5	-0.020750
9.158333	0.5	-0.020250
9.166667	0.5	-0.020500
9.175000	0.5	-0.020625
9.183333	0.5	-0.021000
9.191667	0.5	-0.021000
9.200000	0.5	-0.021375
9.208333	0.5	-0.021375
9.216667	0.5	-0.021375
9.225000	0.5	-0.021625
9.233333	0.5	-0.021875
9.241667	0.5	-0.022125
9.250000	0.5	-0.022000
9.258333	0.5	-0.022500
9.266667	0.5	-0.023250
9.275000	0.5	-0.023625
9.283333	0.5	-0.024375
9.291667	0.5	-0.024875
9.300000	0.5	-0.025000
9.308333	0.5	-0.025375
9.316667	0.5	-0.025875
9.325000	0.5	-0.026000
9.333333	0.5	-0.026125
9.341667	0.5	-0.026250
9.350000	0.5	-0.026375
9.358333	0.5	-0.026375
9.366667	0.5	-0.026375
9.375000	0.5	-0.027500
9.383333	0.5	-0.027875
9.391667	0.5	-0.028250
9.400000	0.5	-0.028375
9.408333	0.5	-0.028625
9.416667	0.5	-0.028750
9.425000	0.5	-0.028750
9.433333	0.5	-0.028750
9.441667	0.5	-0.028875
9.450000	0.5	-0.028875
9.458333	0.5	-0.028875
9.466667	0.5	-0.028375
9.475000	0.5	-0.028500
9.483333	0.5	-0.028625
9.491667	0.5	-0.028000
9.500000	0.5	-0.028250
9.508333	0.5	-0.028375
9.516667	0.5	-0.028375
9.525000	0.5	-0.028125
9.533333	0.5	-0.028000
9.541667	0.5	-0.027750
9.550000	0.5	-0.027750
9.558333	0.5	-0.027500
9.566667	0.5	-0.026875
9.575000	0.5	-0.026125
9.583333	0.5	-0.025375
9.591667	0.5	-0.025125
9.600000	0.5	-0.024875
9.608333	0.5	-0.024375
9.616667	0.5	-0.024125
9.625000	0.5	-0.023875
9.633333	0.5	-0.024000
9.641667	0.5	-0.023625
9.650000	0.5	-0.023250
9.658333	0.5	-0.023000
9.666667	0.5	-0.023000
9.675000	0.5	-0.023000
9.683333	0.5	-0.022500
9.691667	0.5	-0.022125
9.700000	0.5	-0.021750
9.708333	0.5	-0.021500
9.716667	0.5	-0.021125
9.725000	0.5	-0.021125
9.733333	0.5	-0.021125
9.741667	0.5	-0.021125
9.750000	0.5	-0.021250
9.758333	0.5	-0.021250
9.766667	0.5	-0.021125
9.775000	0.5	-0.020875
9.783333	0.5	-0.020375
9.791667	0.5	-0.020125
9.800000	0.5	-0.020250
9.808333	0.5	-0.019875
9.816667	0.5	-0.019500
9.825000	0.5	-0.019500
9.833333	0.5	-0.019500
9.841667	0.5	-0.019000
9.850000	0.5	-0.018750
9.858333	0.5	-0.018250
9.866667	0.5	-0.017875
9.875000	0.5	-0.017625
9.883333	0.5	-0.017625
9.891667	0.5	-0.017750
9.900000	0.5	-0.017500
9.908333	0.5	-0.017000
9.916667	0.5	-0.016500
9.925000	0.5	-0.015875
9.933333	0.5	-0.015625
9.941667	0.5	-0.015875
9.950000	0.5	-0.015500
9.958333	0.5	-0.015125
9.966667	0.5	-0.015250
9.975000	0.5	-0.015125
9.983333	0.5	-0.014500
9.991667	0.5	-0.013875
10.000000	0.5	-0.014125
10.008333	0.5	-0.014125
10.016667	0.5	-0.013625
10.025000	0.5	-0.013250
10.033333	0.5	-0.012750
10.041667	0.5	-0.012375
10.050000	0.5	-0.011625
10.058333	0.5	-0.011250
10.066667	0.5	-0.010375
10.075000	0.5	-0.009750
10.083333	0.5	-0.009250
10.091667	0.5	-0.008750
10.100000	0.5	-0.008000
10.108333	0.5	-0.007750
10.116667	0.5	-0.007500
10.125000	0.5	-0.006750
10.133333	0.5	-0.005875
10.141667	0.5	-0.005250
10.150000	0.5	-0.004875
10.158333	0.5	-0.004250
10.166667	0.5	-0.003750
10.175000	0.5	-0.003125
10.183333	0.5	-0.002500
10.191667	0.5	-0.001750
10.200000	0.5	-0.001000
10.208333	0.5	-0.000875
10.216667	0.5	-0.000750
10.225000	0.5	-0.000500
10.233333	0.5	-0.000125
10.241667	0.5	0.000500
10.250000	0.5	0.001125
10.258333	0.5	0.001500
10.266667	0.5	0.002125
10.275000	0.5	0.003000
10.283333	0.5	0.004500
10.291667	0.5	0.005375
10.300000	0.5	0.007000
10.308333	0.5	0.008500
10.316667	0.5	0.010500
10.325000	0.5	0.013000
10.333333	0.5	0.015875
10.341667	0.5	0.019250
10.350000	0.5	0.023500
10.358333	0.5	0.027750
10.366667	0.5	0.033125
10.375000	0.5	0.039250
10.383333	0.5	0.047500
10.391667	0.5	0.056250
10.400000	0.5	0.066750
10.408333	0.5	0.079875
10.416667	0.5	0.095125
10.425000	0.5	0.112875
10.433333	0.5	0.134125
10.441667	0.5	0.160250
10.450000	0.5	0.192250
10.458333	0.5	0.231000
10.466667	0.5	0.277375
10.475000	0.5	0.333625
10.483333	0.5	0.401750
10.491667	0.5	0.484375
10.500000	0.5	0.584250
10.508333	0.5	0.704000
10.516667	0.5	0.845625
10.525000	0.5	1.013375
10.533333	0.5	1.209000
10.541667	0.5	1.436500
10.550000	0.5	1.696875
10.558333	0.5	1.991625
10.566667	0.5	2.322000
10.575000	0.5	2.687250
10.583333	0.5	3.086000
10.591667	0.5	3.515125
10.600000	0.5	3.970250
10.608333	0.5	4.445625
10.616667	0.5	4.934500
10.625000	0.5	5.428000
10.633333	0.5	5.916750
10.641667	0.5	6.391250
10.650000	0.5	6.841375
10.658333	0.5	7.257250
10.666667	0.5	7.629625
10.675000	0.5	7.949625
10.683333	0.5	8.210625
10.691667	0.5	8.407000
10.700000	0.5	8.534000
10.708333	0.5	8.590000
10.716667	0.5	8.574750
10.725000	0.5	8.490000
10.733333	0.5	8.339750
10.741667	0.5	8.128625
10.750000	0.5	7.862750
10.758333	0.5	7.550125
10.766667	0.5	7.198250
10.775000	0.5	6.814750
10.783333	0.5	6.408750
10.791667	0.5	5.987625
10.800000	0.5	5.559375
10.808333	0.5	5.130875
10.816667	0.5	4.707500
10.825000	0.5	4.295375
10.833333	0.5	3.898250
10.841667	0.5	3.520375
10.850000	0.5	3.164000
10.858333	0.5	2.830625
10.866667	0.5	2.522125
10.875000	0.5	2.238625
10.883333	0.5	1.980625
10.891667	0.5	1.746250
10.900000	0.5	1.535625
10.908333	0.5	1.347125
10.916667	0.5	1.179125
10.925000	0.5	1.030500
10.933333	0.5	0.899750
10.941667	0.5	0.784625
10.950000	0.5	0.683875
10.958333	0.5	0.595875
10.966667	0.5	0.518625
10.975000	0.5	0.452250
10.983333	0.5	0.394875
10.991667	0.5	0.345000
11.000000	0.5	0.301875
11.008333	0.5	0.265125
11.016667	0.5	0.233750
11.025000	0.5	0.206875
11.033333	0.5	0.182750
11.041667	0.5	0.162250
11.050000	0.5	0.144250
11.058333	0.5	0.129375
11.066667	0.5	0.116000
11.075000	0.5	0.104875
11.083333	0.5	0.095125
11.091667	0.5	0.086250
11.100000	0.5	0.078500
11.108333	0.5	0.071875
11.116667	0.5	0.066250
11.125000	0.5	0.060750
11.133333	0.5	0.056375
11.141667	0.5	0.052375
11.150000	0.5	0.048750
11.158333	0.5	0.045875
11.166667	0.5	0.043125
11.175000	0.5	0.040625
11.183333	0.5	0.038000
11.191667	0.5	0.035875
11.200000	0.5	0.033875
11.208333	0.5	0.032500
11.216667	0.5	0.031000
11.225000	0.5	0.029375
11.233333	0.5	0.028375
11.241667	0.5	0.027375
11.250000	0.5	0.026500
11.258333	0.5	0.025375
11.266667	0.5	0.024375
11.275000	0.5	0.023375
11.283333	0.5	0.022375
11.291667	0.5	0.021375
11.300000	0.5	0.021000
11.308333	0.5	0.020250
11.316667	0.5	0.019875
11.325000	0.5	0.019500
11.333333	0.5	0.019250
11.341667	0.5	0.018625
11.350000	0.5	0.018625
11.358333	0.5	0.018625
11.366667	0.5	0.018500
11.375000	0.5	0.018125
11.383333	0.5	0.017875
11.391667	0.5	0.017625
11.400000	0.5	0.017750
11.408333	0.5	0.018000
11.416667	0.5	0.017750
11.425000	0.5	0.017500
11.433333	0.5	0.017375
11.441667	0.5	0.017750
11.450000	0.5	0.017875
11.458333	0.5	0.018125
11.466667	0.5	0.018375
11.475000	0.5	0.018250
11.483333	0.5	0.018375
11.491667	0.5	0.018375
11.500000	0.5	0.018500
11.508333	0.5	0.018375
11.516667	0.5	0.018250
11.525000	0.5	0.018000
11.533333	0.5	0.018250
11.541667	0.5	0.018125
11.550000	0.5	0.018375
11.558333	0.5	0.018625
11.566667	0.5	0.019000
11.575000	0.5	0.019250
11.583333	0.5	0.019625
11.591667	0.5	0.019625
11.600000	0.5	0.019750
11.608333	0.5	0.019625
11.616667	0.5	0.019500
11.625000	0.5	0.019750
11.633333	0.5	0.020000
11.641667	0.5	0.020375
11.650000	0.5	0.020500
11.658333	0.5	0.020250
11.666667	0.5	0.020000
11.675000	0.5	0.020500
11.683333	0.5	0.020125
11.691667	0.5	0.020000
11.700000	0.5	0.020125
11.708333	0.5	0.019875
11.716667	0.5	0.019625
11.725000	0.5	0.019750
11.733333	0.5	0.019875
11.741667	0.5	0.020125
11.750000	0.5	0.019875
11.758333	0.5	0.019625
11.766667	0.5	0.019500
11.775000	0.5	0.019375
11.783333	0.5	0.019375
11.791667	0.5	0.019125
11.800000	0.5	0.019375
11.808333	0.5	0.019250
11.816667	0.5	0.019000
11.825000	0.5	0.018875
11.833333	0.5	0.018625
11.841667	0.5	0.018625
11.850000	0.5	0.018375
11.858333	0.5	0.017875
11.866667	0.5	0.017375
11.875000	0.5	0.016875
11.883333	0.5	0.016375
11.891667	0.5	0.015875
11.900000	0.5	0.015250
11.908333	0.5	0.014500
11.916667	0.5	0.014125
11.925000	0.5	0.013750
11.933333	0.5	0.013375
11.941667	0.5	0.012625
11.950000	0.5	0.011750
11.958333	0.5	0.010625
11.966667	0.5	0.009625
11.975000	0.5	0.009000
11.983333	0.5	0.008125
11.991667	0.5	0.007375
12.000000	0.5	0.006250
12.008333	0.5	0.005375
12.016667	0.5	0.004625
12.025000	0.5	0.003625
12.033333	0.5	0.003125
12.041667	0.5	0.002375
12.050000	0.5	0.001875
12.058333	0.5	0.001625
12.066667	0.5	0.001500
12.075000	0.5	0.001000
12.083333	0.5	0.000500
12.091667	0.5	-0.000250
12.100000	0.5	-0.000750
12.108333	0.5	-0.001375
12.116667	0.5	-0.002000
12.125000	0.5	-0.002625
12.133333	0.5	-0.003000
12.141667	0.5	-0.003000
12.150000	0.5	-0.003375
12.158333	0.5	-0.003750
12.166667	0.5	-0.004000
12.175000	0.5	-0.004250
12.183333	0.5	-0.004375
12.191667	0.5	-0.004375
12.200000	0.5	-0.004375
12.208333	0.5	-0.004250
12.216667	0.5	-0.003875
12.225000	0.5	-0.004000
12.233333	0.5	-0.004250
12.241667	0.5	-0.004000
12.250000	0.5	-0.004000
12.258333	0.5	-0.003500
12.266667	0.5	-0.003000
12.275000	0.5	-0.002750
12.283333	0.5	-0.002000
12.291667	0.5	-0.001750
12.300000	0.5	-0.001375
12.308333	0.5	-0.001125
12.316667	0.5	-0.000750
12.325000	0.5	0.000000
12.333333	0.5	0.000625
12.341667	0.5	0.001125
12.350000	0.5	0.001500
12.358333	0.5	0.002125
12.366667	0.5	0.002750
12.375000	0.5	0.003250
12.383333	0.5	0.003625
12.391667	0.5	0.004250
12.400000	0.5	0.005250
12.408333	0.5	0.005625
12.416667	0.5	0.005875
12.425000	0.5	0.005875
12.433333	0.5	0.005625
12.441667	0.5	0.005875
12.450000	0.5	0.006125
12.458333	0.5	0.006375
12.466667	0.5	0.006375
12.475000	0.5	0.006250
12.483333	0.5	0.006375
12.491667	0.5	0.006500
12.500000	0.5	0.006375
12.508333	0.5	0.006500
12.516667	0.5	0.007000
12.525000	0.5	0.006750
12.533333	0.5	0.006375
12.541667	0.5	0.006875
12.550000	0.5	0.007000
12.558333	0.5	0.007250
12.566667	0.5	0.007125
12.575000	0.5	0.007000
12.583333	0.5	0.006750
12.591667	0.5	0.006750
12.600000	0.5	0.007125
12.608333	0.5	0.006875
12.616667	0.5	0.007125
12.625000	0.5	0.007000
12.633333	0.5	0.007625
12.641667	0.5	0.007625
12.650000	0.5	0.007500
12.658333	0.5	0.007750
12.666667	0.5	0.008000
12.675000	0.5	0.008250
12.683333	0.5	0.008500
12.691667	0.5	0.008625
12.700000	0.5	0.008625
12.708333	0.5	0.008250
12.716667	0.5	0.008750
12.725000	0.5	0.009000
12.733333	0.5	0.009375
12.741667	0.5	0.009875
12.750000	0.5	0.009875
12.758333	0.5	0.009875
12.766667	0.5	0.010000
12.775000	0.5	0.010500
12.783333	0.5	0.010750
12.791667	0.5	0.010875
12.800000	0.5	0.011250
12.808333	0.5	0.011375
12.816667	0.5	0.011875
12.825000	0.5	0.012125
12.833333	0.5	0.012000
12.841667	0.5	0.011750
12.850000	0.5	0.011750
12.858333	0.5	0.011875
12.866667	0.5	0.011875
12.875000	0.5	0.012250
12.883333	0.5	0.012875
12.891667	0.5	0.013000
12.900000	0.5	0.013000
12.908333	0.5	0.012750
12.916667	0.5	0.012625
12.925000	0.5	0.013000
12.933333	0.5	0.013250
12.941667	0.5	0.013375
12.950000	0.5	0.013125
12.958333	0.5	0.013125
12.966667	0.5	0.013375
12.975000	0.5	0.013625
12.983333	0.5	0.013875
12.991667	0.5	0.013875
13.000000	0.5	0.013875
13.008333	0.5	0.013875
13.016667	0.5	0.014000
13.025000	0.5	0.014125
13.033333	0.5	0.014125
13.041667	0.5	0.013875
13.050000	0.5	0.013875
13.058333	0.5	0.013375
13.066667	0.5	0.013250
13.075000	0.5	0.013375
13.083333	0.5	0.013625
13.091667	0.5	0.014000
13.100000	0.5	0.014375
13.108333	0.5	0.014500
13.116667	0.5	0.015125
13.125000	0.5	0.015250
13.133333	0.5	0.015500
13.141667	0.5	0.015875
13.150000	0.5	0.016125
13.158333	0.5	0.016250
13.166667	0.5	0.016375
13.175000	0.5	0.016125
13.183333	0.5	0.016125
13.191667	0.5	0.016500
13.200000	0.5	0.016250
13.208333	0.5	0.016375
13.216667	0.5	0.016500
13.225000	0.5	0.016375
13.233333	0.5	0.016750
13.241667	0.5	0.017375
13.250000	0.5	0.018000
13.258333	0.5	0.018125
13.266667	0.5	0.018500
13.275000	0.5	0.018625
13.283333	0.5	0.018750
13.291667	0.5	0.018750
13.300000	0.5	0.018750
13.308333	0.5	0.018875
13.316667	0.5	0.019250
13.325000	0.5	0.019625
13.333333	0.5	0.019750
13.341667	0.5	0.020125
13.350000	0.5	0.020375
13.358333	0.5	0.020375
13.366667	0.5	0.020750
13.375000	0.5	0.020750
13.383333	0.5	0.021250
13.391667	0.5	0.021500
13.400000	0.5	0.021625
13.408333	0.5	0.022000
13.416667	0.5	0.021750
13.425000	0.5	0.021875
13.433333	0.5	0.022125
13.441667	0.5	0.022000
13.450000	0.5	0.022375
13.458333	0.5	0.022125
13.466667	0.5	0.022125
13.475000	0.5	0.022125
13.483333	0.5	0.022250
13.491667	0.5	0.022375
13.500000	0.5	0.022375
13.508333	0.5	0.022375
13.516667	0.5	0.022375
13.525000	0.5	0.022375
13.533333	0.5	0.022875
13.541667	0.5	0.023375
13.550000	0.5	0.023500
13.558333	0.5	0.023500
13.566667	0.5	0.023375
13.575000	0.5	0.023375
13.583333	0.5	0.023625
13.591667	0.5	0.024125
13.600000	0.5	0.024625
13.608333	0.5	0.024125
13.616667	0.5	0.024250
13.625000	0.5	0.024875
13.633333	0.5	0.025000
13.641667	0.5	0.025375
13.650000	0.5	0.025625
13.658333	0.5	0.025750
13.666667	0.5	0.026250
13.675000	0.5	0.026250
13.683333	0.5	0.026500
13.691667	0.5	0.026875
13.700000	0.5	0.027250
13.708333	0.5	0.027375
13.716667	0.5	0.027875
13.725000	0.5	0.028250
13.733333	0.5	0.028500
13.741667	0.5	0.029000
13.750000	0.5	0.029625
13.758333	0.5	0.029875
13.766667	0.5	0.029875
13.775000	0.5	0.030375
13.783333	0.5	0.030375
13.791667	0.5	0.030500
13.800000	0.5	0.030875
13.808333	0.5	0.031000
13.816667	0.5	0.031000
13.825000	0.5	0.031000
13.833333	0.5	0.031125
13.841667	0.5	0.031125
13.850000	0.5	0.030875
13.858333	0.5	0.030875
13.866667	0.5	0.031000
13.875000	0.5	0.031250
13.883333	0.5	0.031000
13.891667	0.5	0.030625
13.900000	0.5	0.030250
13.908333	0.5	0.030250
13.916667	0.5	0.030125
13.925000	0.5	0.029375
13.933333	0.5	0.029375
13.941667	0.5	0.029250
13.950000	0.5	0.028875
13.958333	0.5	0.028750
13.966667	0.5	0.028250
13.975000	0.5	0.028000
13.983333	0.5	0.027375
13.991667	0.5	0.027000
14.000000	0.5	0.026875
14.008333	0.5	0.026625
14.016667	0.5	0.026125
14.025000	0.5	0.025750
14.033333	0.5	0.025375
14.041667	0.5	0.024750
14.050000	0.5	0.024375
14.058333	0.5	0.023750
14.066667	0.5	0.023125
14.075000	0.5	0.023000
14.083333	0.5	0.022625
14.091667	0.5	0.021875
14.100000	0.5	0.020750
14.108333	0.5	0.020125
14.116667	0.5	0.019500
14.125000	0.5	0.019250
14.133333	0.5	0.018250
14.141667	0.5	0.017375
14.150000	0.5	0.016500
14.158333	0.5	0.015875
14.166667	0.5	0.015500
14.175000	0.5	0.014750
14.183333	0.5	0.013875
14.191667	0.5	0.013500
14.200000	0.5	0.012500
14.208333	0.5	0.011750
14.216667	0.5	0.011250
14.225000	0.5	0.011000
14.233333	0.5	0.010875
14.241667	0.5	0.010500
14.250000	0.5	0.010625
14.258333	0.5	0.010250
14.266667	0.5	0.009875
14.275000	0.5	0.009375
14.283333	0.5	0.009375
14.291667	0.5	0.009500
14.300000	0.5	0.009500
14.308333	0.5	0.009500
14.316667	0.5	0.009250
14.325000	0.5	0.009125
14.333333	0.5	0.009000
14.341667	0.5	0.009500
14.350000	0.5	0.009875
14.358333	0.5	0.010125
14.366667	0.5	0.010375
14.375000	0.5	0.010875
14.383333	0.5	0.010875
14.391667	0.5	0.011125
14.400000	0.5	0.011250
14.408333	0.5	0.011125
14.416667	0.5	0.011250
14.425000	0.5	0.011125
14.433333	0.5	0.011125
14.441667	0.5	0.011375
14.450000	0.5	0.011375
14.458333	0.5	0.011250
14.466667	0.5	0.011250
14.475000	0.5	0.011500
14.483333	0.5	0.012250
14.491667	0.5	0.012375
14.500000	0.5	0.012250
14.508333	0.5	0.012875
14.516667	0.5	0.012875
14.525000	0.5	0.013125
14.533333	0.5	0.013500
14.541667	0.5	0.013125
14.550000	0.5	0.013000
14.558333	0.5	0.012875
14.566667	0.5	0.013125
14.575000	0.5	0.013125
14.583333	0.5	0.013250
14.591667	0.5	0.013125
14.600000	0.5	0.013000
14.608333	0.5	0.013125
14.616667	0.5	0.013000
14.625000	0.5	0.013375
14.633333	0.5	0.013125
14.641667	0.5	0.012875
14.650000	0.5	0.013250
14.658333	0.5	0.013125
14.666667	0.5	0.013000
14.675000	0.5	0.012625
14.683333	0.5	0.012250
14.691667	0.5	0.012125
14.700000	0.5	0.012000
14.708333	0.5	0.012375
14.716667	0.5	0.012375
14.725000	0.5	0.012875
14.733333	0.5	0.012875
14.741667	0.5	0.012875
14.750000	0.5	0.013125
14.758333	0.5	0.013375
14.766667	0.5	0.013500
14.775000	0.5	0.013500
14.783333	0.5	0.013875
14.791667	0.5	0.014125
14.800000	0.5	0.014000
14.808333	0.5	0.013875
14.816667	0.5	0.013875
14.825000	0.5	0.014000
14.833333	0.5	0.014250
14.841667	0.5	0.014500
14.850000	0.5	0.014625
14.858333	0.5	0.014625
14.866667	0.5	0.015000
14.875000	0.5	0.015000
14.883333	0.5	0.015250
14.891667	0.5	0.015000
14.900000	0.5	0.015125
14.908333	0.5	0.014875
14.916667	0.5	0.015250
14.925000	0.5	0.015750
14.933333	0.5	0.015875
14.941667	0.5	0.015750
14.950000	0.5	0.015875
14.958333	0.5	0.015750
14.966667	0.5	0.015875
14.975000	0.5	0.015875
14.983333	0.5	0.016125
14.991667	0.5	0.016250
15.000000	0.5	0.016625
15.008333	0.5	0.016500
15.016667	0.5	0.016125
15.025000	0.5	0.015750
15.033333	0.5	0.015625
15.041667	0.5	0.015625
15.050000	0.5	0.015125
15.058333	0.5	0.014750
15.066667	0.5	0.014625
15.075000	0.5	0.014500
15.083333	0.5	0.014500
15.091667	0.5	0.014125
15.100000	0.5	0.014000
15.108333	0.5	0.013750
15.116667	0.5	0.013375
15.125000	0.5	0.013375
15.133333	0.5	0.013000
15.141667	0.5	0.013000
15.150000	0.5	0.012750
15.158333	0.5	0.012375
15.166667	0.5	0.011875
15.175000	0.5	0.011500
15.183333	0.5	0.010875
15.191667	0.5	0.010125
15.200000	0.5	0.009625
15.208333	0.5	0.009250
15.216667	0.5	0.008875
15.225000	0.5	0.008250
15.233333	0.5	0.008125
15.241667	0.5	0.008000
15.250000	0.5	0.007125
15.258333	0.5	0.006750
15.266667	0.5	0.006375
15.275000	0.5	0.006625
15.283333	0.5	0.006250
15.291667	0.5	0.005750
15.300000	0.5	0.005125
15.308333	0.5	0.004500
15.316667	0.5	0.003750
15.325000	0.5	0.003125
15.333333	0.5	0.002375
15.341667	0.5	0.001875
15.350000	0.5	0.001625
15.358333	0.5	0.001375
15.366667	0.5	0.001125
15.375000	0.5	0.000625
15.383333	0.5	0.000375
15.391667	0.5	0.000125
15.400000	0.5	0.000375
15.408333	0.5	0.000500
15.416667	0.5	0.000375
15.425000	0.5	0.000500
15.433333	0.5	0.000375
15.441667	0.5	0.000500
15.450000	0.5	0.000500
15.458333	0.5	0.000500
15.466667	0.5	0.000125
15.475000	0.5	0.000000
15.483333	0.5	-0.000125
15.491667	0.5	0.000000
15.500000	0.5	0.000250
15.508333	0.5	0.000500
15.516667	0.5	0.000375
15.525000	0.5	0.000750
15.533333	0.5	0.000750
15.541667	0.5	0.001375
15.550000	0.5	0.001875
15.558333	0.5	0.001750
15.566667	0.5	0.001625
15.575000	0.5	0.001375
15.583333	0.5	0.001375
15.591667	0.5	0.001875
15.600000	0.5	0.002000
15.608333	0.5	0.002125
15.616667	0.5	0.002500
15.625000	0.5	0.002625
15.633333	0.5	0.002750
15.641667	0.5	0.003250
15.650000	0.5	0.003250
15.658333	0.5	0.003375
15.666667	0.5	0.003625
15.675000	0.5	0.003875
15.683333	0.5	0.004125
15.691667	0.5	0.004500
15.700000	0.5	0.004750
15.708333	0.5	0.005000
15.716667	0.5	0.004750
15.725000	0.5	0.004875
15.733333	0.5	0.005250
15.741667	0.5	0.005500
15.750000	0.5	0.005875
15.758333	0.5	0.006125
15.766667	0.5	0.006125
15.775000	0.5	0.006250
15.783333	0.5	0.006000
15.791667	0.5	0.005875
15.800000	0.5	0.005750
15.808333	0.5	0.005625
15.816667	0.5	0.005250
15.825000	0.5	0.005500
15.833333	0.5	0.005500
15.841667	0.5	0.005750
15.850000	0.5	0.005625
15.858333	0.5	0.005875
15.866667	0.5	0.005875
15.875000	0.5	0.006000
15.883333	0.5	0.005875
15.891667	0.5	0.005750
15.900000	0.5	0.005375
15.908333	0.5	0.004875
15.916667	0.5	0.004375
15.925000	0.5	0.004125
15.933333	0.5	0.003750
15.941667	0.5	0.003250
15.950000	0.5	0.002875
15.958333	0.5	0.002875
15.966667	0.5	0.002500
15.975000	0.5	0.002250
15.983333	0.5	0.002500
15.991667	0.5	0.002375
16.000000	0.5	0.002250
16.008333	0.5	0.001375
16.016667	0.5	0.000750
16.025000	0.5	0.000250
16.033333	0.5	-0.000125
16.041667	0.5	-0.001000
16.050000	0.5	-0.001625
16.058333	0.5	-0.002125
16.066667	0.5	-0.002250
16.075000	0.5	-0.002625
16.083333	0.5	-0.002875
16.091667	0.5	-0.003000
16.100000	0.5	-0.003125
16.108333	0.5	-0.003875
16.116667	0.5	-0.004125
16.125000	0.5	-0.004375
16.133333	0.5	-0.004750
16.141667	0.5	-0.005125
16.150000	0.5	-0.005375
16.158333	0.5	-0.005875
16.166667	0.5	-0.006625
16.175000	0.5	-0.007125
16.183333	0.5	-0.007000
16.191667	0.5	-0.007500
16.200000	0.5	-0.007500
16.208333	0.5	-0.007875
16.216667	0.5	-0.007875
16.225000	0.5	-0.008250
16.233333	0.5	-0.008500
16.241667	0.5	-0.008875
16.250000	0.5	-0.008375
16.258333	0.5	-0.008125
16.266667	0.5	-0.008250
16.275000	0.5	-0.008500
16.283333	0.5	-0.008875
16.291667	0.5	-0.008625
16.300000	0.5	-0.008250
16.308333	0.5	-0.008500
16.316667	0.5	-0.008625
16.325000	0.5	-0.008250
16.333333	0.5	-0.008125
16.341667	0.5	-0.007875
16.350000	0.5	-0.007375
16.358333	0.5	-0.006875
16.366667	0.5	-0.006375
16.375000	0.5	-0.006250
16.383333	0.5	-0.005500
16.391667	0.5	-0.005125
16.400000	0.5	-0.004750
16.408333	0.5	-0.004250
16.416667	0.5	-0.003625
16.425000	0.5	-0.003375
16.433333	0.5	-0.003250
16.441667	0.5	-0.003000
16.450000	0.5	-0.002750
16.458333	0.5	-0.002375
16.466667	0.5	-0.002000
16.475000	0.5	-0.001500
16.483333	0.5	-0.001125
16.491667	0.5	-0.000875
16.500000	0.5	-0.000625
16.508333	0.5	-0.000125
16.516667	0.5	0.000000
16.525000	0.5	0.000000
16.533333	0.5	0.000750
16.541667	0.5	0.000750
16.550000	0.5	0.000500
16.558333	0.5	0.000500
16.566667	0.5	0.000875
16.575000	0.5	0.001000
16.583333	0.5	0.001000
16.591667	0.5	0.001125
16.600000	0.5	0.001375
16.608333	0.5	0.001500
16.616667	0.5	0.001625
16.625000	0.5	0.002000
16.633333	0.5	0.001750
16.641667	0.5	0.001625
16.650000	0.5	0.001750
16.658333	0.5	0.001375
16.666667	0.5	0.001250
16.675000	0.5	0.000625
16.683333	0.5	0.000875
16.691667	0.5	0.001125
16.700000	0.5	0.000875
16.708333	0.5	0.000625
16.716667	0.5	0.000500
16.725000	0.5	0.000625
16.733333	0.5	0.000500
16.741667	0.5	0.001000
16.750000	0.5	0.001375
16.758333	0.5	0.001375
16.766667	0.5	0.001500
16.775000	0.5	0.001875
16.783333	0.5	0.001625
16.791667	0.5	0.001625
16.800000	0.5	0.001750
16.808333	0.5	0.001625
16.816667	0.5	0.001750
16.825000	0.5	0.001500
16.833333	0.5	0.001625
16.841667	0.5	0.001375
16.850000	0.5	0.001750
16.858333	0.5	0.002125
16.866667	0.5	0.002250
16.875000	0.5	0.002250
16.883333	0.5	0.002500
16.891667	0.5	0.002500
16.900000	0.5	0.002375
16.908333	0.5	0.002625
16.916667	0.5	0.002625
16.925000	0.5	0.002375
16.933333	0.5	0.002500
16.941667	0.5	0.002125
16.950000	0.5	0.002250
16.958333	0.5	0.001375
16.966667	0.5	0.001000
16.975000	0.5	0.000750
16.983333	0.5	0.000750
16.991667	0.5	0.000250
17.000000	0.5	-0.000250
17.008333	0.5	-0.001375
17.016667	0.5	-0.002750
17.025000	0.5	-0.004125
17.033333	0.5	-0.005875
17.041667	0.5	-0.007375
17.050000	0.5	-0.008875
17.058333	0.5	-0.010375
17.066667	0.5	-0.012000
17.075000	0.5	-0.014000
17.083333	0.5	-0.016250
17.091667	0.5	-0.018500
17.100000	0.5	-0.021750
17.108333	0.5	-0.025000
17.116667	0.5	-0.027875
17.125000	0.5	-0.031125
17.133333	0.5	-0.034500
17.141667	0.5	-0.037875
17.150000	0.5	-0.041375
17.158333	0.5	-0.045000
17.166667	0.5	-0.048875
17.175000	0.5	-0.052750
17.183333	0.5	-0.056750
17.191667	0.5	-0.060750
17.200000	0.5	-0.064750
17.208333	0.5	-0.068500
17.216667	0.5	-0.072375
17.225000	0.5	-0.075750
17.233333	0.5	-0.079000
17.241667	0.5	-0.082375
17.250000	0.5	-0.085375
17.258333	0.5	-0.087375
17.266667	0.5	-0.089500
17.275000	0.5	-0.091125
17.283333	0.5	-0.092875
17.291667	0.5	-0.093875
17.300000	0.5	-0.094625
17.308333	0.5	-0.094750
17.316667	0.5	-0.094875
17.325000	0.5	-0.094250
17.333333	0.5	-0.093500
17.341667	0.5	-0.092000
17.350000	0.5	-0.089875
17.358333	0.5	-0.087625
17.366667	0.5	-0.085375
17.375000	0.5	-0.082625
17.383333	0.5	-0.080000
17.391667	0.5	-0.076750
17.400000	0.5	-0.074125
17.408333	0.5	-0.070125
17.416667	0.5	-0.066625
17.425000	0.5	-0.063000
17.433333	0.5	-0.059500
17.441667	0.5	-0.056000
17.450000	0.5	-0.052500
17.458333	0.5	-0.049375
17.466667	0.5	-0.046750
17.475000	0.5	-0.043625
17.483333	0.5	-0.040625
17.491667	0.5	-0.037625
17.500000	0.5	-0.035250
17.508333	0.5	-0.032625
17.516667	0.5	-0.030000
17.525000	0.5	-0.027750
17.533333	0.5	-0.025375
17.541667	0.5	-0.023375
17.550000	0.5	-0.021750
17.558333	0.5	-0.020500
17.566667	0.5	-0.019000
17.575000	0.5	-0.017625
17.583333	0.5	-0.016500
17.591667	0.5	-0.015250
17.600000	0.5	-0.014125
17.608333	0.5	-0.013375
17.616667	0.5	-0.012375
17.625000	0.5	-0.011375
17.633333	0.5	-0.010875
17.641667	0.5	-0.010375
17.650000	0.5	-0.009750
17.658333	0.5	-0.009500
17.666667	0.5	-0.009000
17.675000	0.5	-0.008500
17.683333	0.5	-0.008500
17.691667	0.5	-0.008000
17.700000	0.5	-0.008125
17.708333	0.5	-0.008250
17.716667	0.5	-0.008250
17.725000	0.5	-0.008125
17.733333	0.5	-0.008250
17.741667	0.5	-0.008125
17.750000	0.5	-0.007750
17.758333	0.5	-0.007500
17.766667	0.5	-0.007500
17.775000	0.5	-0.007500
17.783333	0.5	-0.007875
17.791667	0.5	-0.007500
17.800000	0.5	-0.007875
17.808333	0.5	-0.008000
17.816667	0.5	-0.007625
17.825000	0.5	-0.008250
17.833333	0.5	-0.008625
17.841667	0.5	-0.008500
17.850000	0.5	-0.008000
17.858333	0.5	-0.008375
17.866667	0.5	-0.008500
17.875000	0.5	-0.009000
17.883333	0.5	-0.009125
17.891667	0.5	-0.009000
17.900000	0.5	-0.008625
17.908333	0.5	-0.008500
17.916667	0.5	-0.008750
17.925000	0.5	-0.009000
17.933333	0.5	-0.008875
17.941667	0.5	-0.009125
17.950000	0.5	-0.009500
17.958333	0.5	-0.009750
17.966667	0.5	-0.009750
17.975000	0.5	-0.009625
17.983333	0.5	-0.009625
17.991667	0.5	-0.009750
18.000000	0.5	-0.009875
18.008333	0.5	-0.009750
18.016667	0.5	-0.009500
18.025000	0.5	-0.009500
18.033333	0.5	-0.009625
18.041667	0.5	-0.009875
18.050000	0.5	-0.010000
18.058333	0.5	-0.010250
18.066667	0.5	-0.010375
18.075000	0.5	-0.010375
18.083333	0.5	-0.010250
18.091667	0.5	-0.010500
18.100000	0.5	-0.010375
18.108333	0.5	-0.010375
18.116667	0.5	-0.010875
18.125000	0.5	-0.011125
18.133333	0.5	-0.011125
18.141667	0.5	-0.012000
18.150000	0.5	-0.012375
18.158333	0.5	-0.013125
18.166667	0.5	-0.013625
18.175000	0.5	-0.014625
18.183333	0.5	-0.015500
18.191667	0.5	-0.016250
18.200000	0.5	-0.017000
18.208333	0.5	-0.018000
18.216667	0.5	-0.019000
18.225000	0.5	-0.019625
18.233333	0.5	-0.020625
18.241667	0.5	-0.021750
18.250000	0.5	-0.023000
18.258333	0.5	-0.024500
18.266667	0.5	-0.025375
18.275000	0.5	-0.026125
18.283333	0.5	-0.026875
18.291667	0.5	-0.028000
18.300000	0.5	-0.029000
18.308333	0.5	-0.029750
18.316667	0.5	-0.030625
18.325000	0.5	-0.031375
18.333333	0.5	-0.031625
18.341667	0.5	-0.032000
18.350000	0.5	-0.032625
18.358333	0.5	-0.032625
18.366667	0.5	-0.032750
18.375000	0.5	-0.033000
18.383333	0.5	-0.032625
18.391667	0.5	-0.032375
18.400000	0.5	-0.032375
18.408333	0.5	-0.032000
18.416667	0.5	-0.031375
18.425000	0.5	-0.030750
18.433333	0.5	-0.030000
18.441667	0.5	-0.029625
18.450000	0.5	-0.028875
18.458333	0.5	-0.027500
18.466667	0.5	-0.026375
18.475000	0.5	-0.025375
18.483333	0.5	-0.024750
18.491667	0.5	-0.024125
18.500000	0.5	-0.023375
18.508333	0.5	-0.022500
18.516667	0.5	-0.021500
18.525000	0.5	-0.020625
18.533333	0.5	-0.019750
18.541667	0.5	-0.018875
18.550000	0.5	-0.018625
18.558333	0.5	-0.017750
18.566667	0.5	-0.016625
18.575000	0.5	-0.016125
18.583333	0.5	-0.015875
18.591667	0.5	-0.015750
18.600000	0.5	-0.015875
18.608333	0.5	-0.015750
18.616667	0.5	-0.015750
18.625000	0.5	-0.015875
18.633333	0.5	-0.016000
18.641667	0.5	-0.016000
18.650000	0.5	-0.016250
18.658333	0.5	-0.016625
18.666667	0.5	-0.017250
18.675000	0.5	-0.017625
18.683333	0.5	-0.017750
18.691667	0.5	-0.018000
18.700000	0.5	-0.018125
18.708333	0.5	-0.018500
18.716667	0.5	-0.019250
18.725000	0.5	-0.019750
18.733333	0.5	-0.020125
18.741667	0.5	-0.020750
18.750000	0.5	-0.021375
18.758333	0.5	-0.021875
18.766667	0.5	-0.022750
18.775000	0.5	-0.023125
18.783333	0.5	-0.024125
18.791667	0.5	-0.024625
18.800000	0.5	-0.025125
18.808333	0.5	-0.025750
18.816667	0.5	-0.025750
18.825000	0.5	-0.025875
18.833333	0.5	-0.026375
18.841667	0.5	-0.027000
18.850000	0.5	-0.027500
18.858333	0.5	-0.027625
18.866667	0.5	-0.027625
18.875000	0.5	-0.027875
18.883333	0.5	-0.028000
18.891667	0.5	-0.028125
18.900000	0.5	-0.028000
18.908333	0.5	-0.028250
18.916667	0.5	-0.028500
18.925000	0.5	-0.028625
18.933333	0.5	-0.028875
18.941667	0.5	-0.029125
18.950000	0.5	-0.029250
18.958333	0.5	-0.029125
18.966667	0.5	-0.028875
18.975000	0.5	-0.028750
18.983333	0.5	-0.028875
18.991667	0.5	-0.028625
19.000000	0.5	-0.028375
19.008333	0.5	-0.028625
19.016667	0.5	-0.028500
19.025000	0.5	-0.028250
19.033333	0.5	-0.028125
19.041667	0.5	-0.027750
19.050000	0.5	-0.027750
19.058333	0.5	-0.027875
19.066667	0.5	-0.027750
19.075000	0.5	-0.027875
19.083333	0.5	-0.027500
19.091667	0.5	-0.027625
19.100000	0.5	-0.027750
19.108333	0.5	-0.027875
19.116667	0.5	-0.027625
19.125000	0.5	-0.027625
19.133333	0.5	-0.027875
19.141667	0.5	-0.027500
19.150000	0.5	-0.027500
19.158333	0.5	-0.027250
19.166667	0.5	-0.027250
19.175000	0.5	-0.027625
19.183333	0.5	-0.027750
19.191667	0.5	-0.028125
19.200000	0.5	-0.028250
19.208333	0.5	-0.028375
19.216667	0.5	-0.028375
19.225000	0.5	-0.028875
19.233333	0.5	-0.029000
19.241667	0.5	-0.029375
19.250000	0.5	-0.029750
19.258333	0.5	-0.030125
19.266667	0.5	-0.030375
19.275000	0.5	-0.030250
19.283333	0.5	-0.030500
19.291667	0.5	-0.030875
19.300000	0.5	-0.031250
19.308333	0.5	-0.031250
19.316667	0.5	-0.031250
19.325000	0.5	-0.031750
19.333333	0.5	-0.032250
19.341667	0.5	-0.032750
19.350000	0.5	-0.032875
19.358333	0.5	-0.032875
19.366667	0.5	-0.033125
19.375000	0.5	-0.033375
19.383333	0.5	-0.033500
19.391667	0.5	-0.033625
19.400000	0.5	-0.034000
19.408333	0.5	-0.034000
19.416667	0.5	-0.033875
19.425000	0.5	-0.033875
19.433333	0.5	-0.033875
19.441667	0.5	-0.034125
19.450000	0.5	-0.034125
19.458333	0.5	-0.034125
19.466667	0.5	-0.034375
19.475000	0.5	-0.034250
19.483333	0.5	-0.034875
19.491667	0.5	-0.034875
19.500000	0.5	-0.035125
19.508333	0.5	-0.035125
19.516667	0.5	-0.035500
19.525000	0.5	-0.035500
19.533333	0.5	-0.035750
19.541667	0.5	-0.035875
19.550000	0.5	-0.036250
19.558333	0.5	-0.036500
19.566667	0.5	-0.036500
19.575000	0.5	-0.037000
19.583333	0.5	-0.037375
19.591667	0.5	-0.037500
19.600000	0.5	-0.037625
19.608333	0.5	-0.037875
19.616667	0.5	-0.038250
19.625000	0.5	-0.038750
19.633333	0.5	-0.038875
19.641667	0.5	-0.039125
19.650000	0.5	-0.039000
19.658333	0.5	-0.039375
19.666667	0.5	-0.039875
19.675000	0.5	-0.040375
19.683333	0.5	-0.040750
19.691667	0.5	-0.041125
19.700000	0.5	-0.041625
19.708333	0.5	-0.041750
19.716667	0.5	-0.042000
19.725000	0.5	-0.041875
19.733333	0.5	-0.042000
19.741667	0.5	-0.041875
19.750000	0.5	-0.041750
19.758333	0.5	-0.041875
19.766667	0.5	-0.041875
19.775000	0.5	-0.042125
19.783333	0.5	-0.042250
19.791667	0.5	-0.042250
19.800000	0.5	-0.042000
19.808333	0.5	-0.042125
19.816667	0.5	-0.042000
19.825000	0.5	-0.041875
19.833333	0.5	-0.041750
19.841667	0.5	-0.041500
19.850000	0.5	-0.041875
19.858333	0.5	-0.042000
19.866667	0.5	-0.041625
19.875000	0.5	-0.041750
19.883333	0.5	-0.041750
19.891667	0.5	-0.041625
19.900000	0.5	-0.041375
19.908333	0.5	-0.041375
19.916667	0.5	-0.041000
19.925000	0.5	-0.040875
19.933333	0.5	-0.040625
19.941667	0.5	-0.040250
19.950000	0.5	-0.040500
19.958333	0.5	-0.040750
19.966667	0.5	-0.040625
19.975000	0.5	-0.040125
19.983333	0.5	-0.040375
19.991667	0.5	-0.039750
20.000000	0.5	-0.039250
20.008333	0.5	-0.038875
20.016667	0.5	-0.039125
20.025000	0.5	-0.039250
20.033333	0.5	-0.038875
20.041667	0.5	-0.038625
20.050000	0.5	-0.038750
20.058333	0.5	-0.038375
20.066667	0.5	-0.038500
20.075000	0.5	-0.038125
20.083333	0.5	-0.037500
20.091667	0.5	-0.037750
20.100000	0.5	-0.037500
20.108333	0.5	-0.037750
20.116667	0.5	-0.037875
20.125000	0.5	-0.037500
20.133333	0.5	-0.037625
20.141667	0.5	-0.037375
20.150000	0.5	-0.037125
20.158333	0.5	-0.037125
20.166667	0.5	-0.037125
20.175000	0.5	-0.037125
20.183333	0.5	-0.036750
20.191667	0.5	-0.036625
20.200000	0.5	-0.036750
20.208333	0.5	-0.036625
20.216667	0.5	-0.036875
20.225000	0.5	-0.036875
20.233333	0.5	-0.037125
20.241667	0.5	-0.036625
20.250000	0.5	-0.036000
20.258333	0.5	-0.035875
20.266667	0.5	-0.035625
20.275000	0.5	-0.035375
20.283333	0.5	-0.035250
20.291667	0.5	-0.035250
20.300000	0.5	-0.034625
20.308333	0.5	-0.034500
20.316667	0.5	-0.034000
20.325000	0.5	-0.033875
20.333333	0.5	-0.033500
20.341667	0.5	-0.033250
20.350000	0.5	-0.032875
20.358333	0.5	-0.032250
20.366667	0.5	-0.031750
20.375000	0.5	-0.031500
20.383333	0.5	-0.031125
20.391667	0.5	-0.030500
20.400000	0.5	-0.030125
20.408333	0.5	-0.029625
20.416667	0.5	-0.029250
20.425000	0.5	-0.029125
20.433333	0.5	-0.029125
20.441667	0.5	-0.029000
20.450000	0.5	-0.028750
20.458333	0.5	-0.028125
20.466667	0.5	-0.027250
20.475000	0.5	-0.026500
20.483333	0.5	-0.026250
20.491667	0.5	-0.026000
20.500000	0.5	-0.025500
20.508333	0.5	-0.025375
20.516667	0.5	-0.025375
20.525000	0.5	-0.025625
20.533333	0.5	-0.025000
20.541667	0.5	-0.024625
20.550000	0.5	-0.024000
20.558333	0.5	-0.023250
20.566667	0.5	-0.022750
20.575000	0.5	-0.022250
20.583333	0.5	-0.021625
20.591667	0.5	-0.021625
20.600000	0.5	-0.022000
20.608333	0.5	-0.022125
20.616667	0.5	-0.021750
20.625000	0.5	-0.021250
20.633333	0.5	-0.021125
20.641667	0.5	-0.021000
20.650000	0.5	-0.021250
20.658333	0.5	-0.021250
20.666667	0.5	-0.021750
20.675000	0.5	-0.021375
20.683333	0.5	-0.021375
20.691667	0.5	-0.021500
20.700000	0.5	-0.021500
20.708333	0.5	-0.021750
20.716667	0.5	-0.022375
20.725000	0.5	-0.022750
20.733333	0.5	-0.023000
20.741667	0.5	-0.023000
20.750000	0.5	-0.023125
20.758333	0.5	-0.023625
20.766667	0.5	-0.023875
20.775000	0.5	-0.024125
20.783333	0.5	-0.024250
20.791667	0.5	-0.024500
20.800000	0.5	-0.024875
20.808333	0.5	-0.025000
20.816667	0.5	-0.025375
20.825000	0.5	-0.025875
20.833333	0.5	-0.026250
20.841667	0.5	-0.026750
20.850000	0.5	-0.026625
20.858333	0.5	-0.026750
20.866667	0.5	-0.027875
20.875000	0.5	-0.028500
20.883333	0.5	-0.028875
20.891667	0.5	-0.029375
20.900000	0.5	-0.029500
20.908333	0.5	-0.029250
20.916667	0.5	-0.029250
20.925000	0.5	-0.030000
20.933333	0.5	-0.030000
20.941667	0.5	-0.030750
20.950000	0.5	-0.031000
20.958333	0.5	-0.031000
20.966667	0.5	-0.031125
20.975000	0.5	-0.031125
20.983333	0.5	-0.031125
20.991667	0.5	-0.031250
21.000000	0.5	-0.031500
21.008333	0.5	-0.032000
21.016667	0.5	-0.032250
21.025000	0.5	-0.032500
21.033333	0.5	-0.033000
21.041667	0.5	-0.033375
21.050000	0.5	-0.033375
21.058333	0.5	-0.033750
21.066667	0.5	-0.034000
21.075000	0.5	-0.034250
21.083333	0.5	-0.034500
21.091667	0.5	-0.034625
21.100000	0.5	-0.034375
21.108333	0.5	-0.034250
21.116667	0.5	-0.034125
21.125000	0.5	-0.034125
21.133333	0.5	-0.034000
21.141667	0.5	-0.034000
21.150000	0.5	-0.033875
21.158333	0.5	-0.033750
21.166667	0.5	-0.033375
21.175000	0.5	-0.033250
21.183333	0.5	-0.033125
21.191667	0.5	-0.032750
21.200000	0.5	-0.032750
21.208333	0.5	-0.032625
21.216667	0.5	-0.032375
21.225000	0.5	-0.032000
21.233333	0.5	-0.031500
21.241667	0.5	-0.031375
21.250000	0.5	-0.031375
21.258333	0.5	-0.031375
21.266667	0.5	-0.031250
21.275000	0.5	-0.031125
21.283333	0.5	-0.030375
21.291667	0.5	-0.030000
21.300000	0.5	-0.029750
21.308333	0.5	-0.029500
21.316667	0.5	-0.029375
21.325000	0.5	-0.029000
21.333333	0.5	-0.028750
21.341667	0.5	-0.027875
21.350000	0.5	-0.027625
21.358333	0.5	-0.027500
21.366667	0.5	-0.027125
21.375000	0.5	-0.026750
21.383333	0.5	-0.025875
21.391667	0.5	-0.025000
21.400000	0.5	-0.024500
21.408333	0.5	-0.024000
21.416667	0.5	-0.023375
21.425000	0.5	-0.023000
21.433333	0.5	-0.022875
21.441667	0.5	-0.022750
21.450000	0.5	-0.022375
21.458333	0.5	-0.021750
21.466667	0.5	-0.021375
21.475000	0.5	-0.021125
21.483333	0.5	-0.020250
21.491667	0.5	-0.019750
21.500000	0.5	-0.019125
21.508333	0.5	-0.018500
21.516667	0.5	-0.018125
21.525000	0.5	-0.018000
21.533333	0.5	-0.017500
21.541667	0.5	-0.017250
21.550000	0.5	-0.017250
21.558333	0.5	-0.016750
21.566667	0.5	-0.016500
21.575000	0.5	-0.015875
21.583333	0.5	-0.015500
21.591667	0.5	-0.015250
21.600000	0.5	-0.014875
21.608333	0.5	-0.015000
21.616667	0.5	-0.014500
21.625000	0.5	-0.014125
21.633333	0.5	-0.013625
21.641667	0.5	-0.013125
21.650000	0.5	-0.013000
21.658333	0.5	-0.012625
21.666667	0.5	-0.012625
21.675000	0.5	-0.012625
21.683333	0.5	-0.012750
21.691667	0.5	-0.012500
21.700000	0.5	-0.012375
21.708333	0.5	-0.012375
21.716667	0.5	-0.012125
21.725000	0.5	-0.012750
21.733333	0.5	-0.012500
21.741667	0.5	-0.012500
21.750000	0.5	-0.012375
21.758333	0.5	-0.012375
21.766667	0.5	-0.012250
21.775000	0.5	-0.012500
21.783333	0.5	-0.012875
21.791667	0.5	-0.012750
21.800000	0.5	-0.012500
21.808333	0.5	-0.012250
21.816667	0.5	-0.012625
21.825000	0.5	-0.013375
21.833333	0.5	-0.013625
21.841667	0.5	-0.014125
21.850000	0.5	-0.014000
21.858333	0.5	-0.013875
21.866667	0.5	-0.013875
21.875000	0.5	-0.014125
21.883333	0.5	-0.014250
21.891667	0.5	-0.014250
21.900000	0.5	-0.014250
21.908333	0.5	-0.014250
21.916667	0.5	-0.014250
21.925000	0.5	-0.014125
21.933333	0.5	-0.014375
21.941667	0.5	-0.014500
21.950000	0.5	-0.014750
21.958333	0.5	-0.014500
21.966667	0.5	-0.014250
21.975000	0.5	-0.014125
21.983333	0.5	-0.014000
21.991667	0.5	-0.014250
22.000000	0.5	-0.014375
22.008333	0.5	-0.014500
22.016667	0.5	-0.014250
22.025000	0.5	-0.014375
22.033333	0.5	-0.014000
22.041667	0.5	-0.013750
22.050000	0.5	-0.013875
22.058333	0.5	-0.014250
22.066667	0.5	-0.013625
22.075000	0.5	-0.013125
22.083333	0.5	-0.013000
22.091667	0.5	-0.013125
22.100000	0.5	-0.012875
22.108333	0.5	-0.012625
22.116667	0.5	-0.012375
22.125000	0.5	-0.012000
22.133333	0.5	-0.011875
22.141667	0.5	-0.011875
22.150000	0.5	-0.011375
22.158333	0.5	-0.011125
22.166667	0.5	-0.011000
22.175000	0.5	-0.011000
22.183333	0.5	-0.010750
22.191667	0.5	-0.010500
22.200000	0.5	-0.010875
22.208333	0.5	-0.010625
22.216667	0.5	-0.010625
22.225000	0.5	-0.010000
22.233333	0.5	-0.009125
22.241667	0.5	-0.008625
22.250000	0.5	-0.008375
22.258333	0.5	-0.008125
22.266667	0.5	-0.007875
22.275000	0.5	-0.007625
22.283333	0.5	-0.007125
22.291667	0.5	-0.006875
22.300000	0.5	-0.006750
22.308333	0.5	-0.006875
22.316667	0.5	-0.006750
22.325000	0.5	-0.006500
22.333333	0.5	-0.006500
22.341667	0.5	-0.006250
22.350000	0.5	-0.005500
22.358333	0.5	-0.005250
22.366667	0.5	-0.004875
22.375000	0.5	-0.004500
22.383333	0.5	-0.004375
22.391667	0.5	-0.004375
22.400000	0.5	-0.004625
22.408333	0.5	-0.004625
22.416667	0.5	-0.004000
22.425000	0.5	-0.003750
22.433333	0.5	-0.003750
22.441667	0.5	-0.003625
22.450000	0.5	-0.003500
22.458333	0.5	-0.003250
22.466667	0.5	-0.003000
22.475000	0.5	-0.002625
22.483333	0.5	-0.002250
22.491667	0.5	-0.001875
22.500000	0.5	-0.001875
22.508333	0.5	-0.002000
22.516667	0.5	-0.002125
22.525000	0.5	-0.001875
22.533333	0.5	-0.002125
22.541667	0.5	-0.002500
22.550000	0.5	-0.002750
22.558333	0.5	-0.003375
22.566667	0.5	-0.003250
22.575000	0.5	-0.003250
22.583333	0.5	-0.003250
22.591667	0.5	-0.003500
22.600000	0.5	-0.003875
22.608333	0.5	-0.004125
22.616667	0.5	-0.004875
22.625000	0.5	-0.005250
22.633333	0.5	-0.005500
22.641667	0.5	-0.005875
22.650000	0.5	-0.006375
22.658333	0.5	-0.006625
22.666667	0.5	-0.007000
22.675000	0.5	-0.007750
22.683333	0.5	-0.008500
22.691667	0.5	-0.009125
22.700000	0.5	-0.009625
22.708333	0.5	-0.009625
22.716667	0.5	-0.009625
22.725000	0.5	-0.010250
22.733333	0.5	-0.011250
22.741667	0.5	-0.011750
22.750000	0.5	-0.012125
22.758333	0.5	-0.012625
22.766667	0.5	-0.013125
22.775000	0.5	-0.013750
22.783333	0.5	-0.014125
22.791667	0.5	-0.014500
22.800000	0.5	-0.015000
22.808333	0.5	-0.015250
22.816667	0.5	-0.015625
22.825000	0.5	-0.016000
22.833333	0.5	-0.016500
22.841667	0.5	-0.017125
22.850000	0.5	-0.017250
22.858333	0.5	-0.017625
22.866667	0.5	-0.017750
22.875000	0.5	-0.018125
22.883333	0.5	-0.018125
22.891667	0.5	-0.018125
22.900000	0.5	-0.018375
22.908333	0.5	-0.018375
22.916667	0.5	-0.018125
22.925000	0.5	-0.018250
22.933333	0.5	-0.018375
22.941667	0.5	-0.018250
22.950000	0.5	-0.018125
22.958333	0.5	-0.017750
22.966667	0.5	-0.017375
22.975000	0.5	-0.017250
22.983333	0.5	-0.017000
22.991667	0.5	-0.016750
23.000000	0.5	-0.016625
23.008333	0.5	-0.016000
23.016667	0.5	-0.015625
23.025000	0.5	-0.015125
23.033333	0.5	-0.015000
23.041667	0.5	-0.014750
23.050000	0.5	-0.014125
23.058333	0.5	-0.013750
23.066667	0.5	-0.013250
23.075000	0.5	-0.012375
23.083333	0.5	-0.012000
23.091667	0.5	-0.010875
23.100000	0.5	-0.010625
23.108333	0.5	-0.010000
23.116667	0.5	-0.009875
23.125000	0.5	-0.009500
23.133333	0.5	-0.009375
23.141667	0.5	-0.009125
23.150000	0.5	-0.008875
23.158333	0.5	-0.008500
23.166667	0.5	-0.007875
23.175000	0.5	-0.007125
23.183333	0.5	-0.006750
23.191667	0.5	-0.006250
23.200000	0.5	-0.005500
23.208333	0.5	-0.005000
23.216667	0.5	-0.004875
23.225000	0.5	-0.004500
23.233333	0.5	-0.004125
23.241667	0.5	-0.003875
23.250000	0.5	-0.002750
23.258333	0.5	-0.002500
23.266667	0.5	-0.002250
23.275000	0.5	-0.002000
23.283333	0.5	-0.001625
23.291667	0.5	-0.001375
23.300000	0.5	-0.000625
23.308333	0.5	-0.000375
23.316667	0.5	-0.000250
23.325000	0.5	0.000125
23.333333	0.5	0.000875
23.341667	0.5	0.001250
23.350000	0.5	0.001750
23.358333	0.5	0.001625
23.366667	0.5	0.001625
23.375000	0.5	0.001875
23.383333	0.5	0.002250
23.391667	0.5	0.002250
23.400000	0.5	0.002750
23.408333	0.5	0.003125
23.416667	0.5	0.003375
23.425000	0.5	0.003250
23.433333	0.5	0.003500
23.441667	0.5	0.003875
23.450000	0.5	0.003750
23.458333	0.5	0.003750
23.466667	0.5	0.003750
23.475000	0.5	0.003625
23.483333	0.5	0.003375
23.491667	0.5	0.003625
23.500000	0.5	0.003500
23.508333	0.5	0.003750
23.516667	0.5	0.003750
23.525000	0.5	0.003750
23.533333	0.5	0.003500
23.541667	0.5	0.003125
23.550000	0.5	0.003000
23.558333	0.5	0.002875
23.566667	0.5	0.003000
23.575000	0.5	0.002875
23.583333	0.5	0.002875
23.591667	0.5	0.003000
23.600000	0.5	0.003125
23.608333	0.5	0.002875
23.616667	0.5	0.002625
23.625000	0.5	0.002000
23.633333	0.5	0.002000
23.641667	0.5	0.002000
23.650000	0.5	0.001875
23.658333	0.5	0.001750
23.666667	0.5	0.001625
23.675000	0.5	0.001375
23.683333	0.5	0.001375
23.691667	0.5	0.001375
23.700000	0.5	0.001500
23.708333	0.5	0.001750
23.716667	0.5	0.001875
23.725000	0.5	0.001750
23.733333	0.5	0.001750
23.741667	0.5	0.001375
23.750000	0.5	0.001375
23.758333	0.5	0.001375
23.766667	0.5	0.001000
23.775000	0.5	0.000625
23.783333	0.5	0.000375
23.791667	0.5	0.000125
23.800000	0.5	0.000250
23.808333	0.5	0.000625
23.816667	0.5	0.000750
23.825000	0.5	0.001000
23.833333	0.5	0.001250
23.841667	0.5	0.001000
23.850000	0.5	0.000875
23.858333	0.5	0.001000
23.866667	0.5	0.001125
23.875000	0.5	0.000750
23.883333	0.5	0.000750
23.891667	0.5	0.000375
23.900000	0.5	-0.000125
23.908333	0.5	-0.000250
23.916667	0.5	-0.000375
23.925000	0.5	-0.000500
23.933333	0.5	-0.000875
23.941667	0.5	-0.001125
23.950000	0.5	-0.001500
23.958333	0.5	-0.001750
23.966667	0.5	-0.002250
23.975000	0.5	-0.002500
23.983333	0.5	-0.002750
23.991667	0.5	-0.003250
24.000000	0.5	-0.004000
24.008333	0.5	-0.004375
24.016667	0.5	-0.005000
24.025000	0.5	-0.005500
24.033333	0.5	-0.005750
24.041667	0.5	-0.006000
24.050000	0.5	-0.006625
24.058333	0.5	-0.007125
24.066667	0.5	-0.007625
24.075000	0.5	-0.008000
24.083333	0.5	-0.008500
24.091667	0.5	-0.009625
24.100000	0.5	-0.010125
24.108333	0.5	-0.011250
24.116667	0.5	-0.011875
24.125000	0.5	-0.012750
24.133333	0.5	-0.013000
24.141667	0.5	-0.013375
24.150000	0.5	-0.013875
24.158333	0.5	-0.014500
24.166667	0.5	-0.015125
24.175000	0.5	-0.015500
24.183333	0.5	-0.015750
24.191667	0.5	-0.016125
24.200000	0.5	-0.016250
24.208333	0.5	-0.016875
24.216667	0.5	-0.017500
24.225000	0.5	-0.017750
24.233333	0.5	-0.018000
24.241667	0.5	-0.017875
24.250000	0.5	-0.018375
24.258333	0.5	-0.018250
24.266667	0.5	-0.018500
24.275000	0.5	-0.018875
24.283333	0.5	-0.019000
24.291667	0.5	-0.019000
24.300000	0.5	-0.019250
24.308333	0.5	-0.019500
24.316667	0.5	-0.019500
24.325000	0.5	-0.019750
24.333333	0.5	-0.019750
24.341667	0.5	-0.019750
24.350000	0.5	-0.019875
24.358333	0.5	-0.020125
24.366667	0.5	-0.020250
24.375000	0.5	-0.020375
24.383333	0.5	-0.020375
24.391667	0.5	-0.020125
24.400000	0.5	-0.019625
24.408333	0.5	-0.019375
24.416667	0.5	-0.018875
24.425000	0.5	-0.018625
24.433333	0.5	-0.018625
24.441667	0.5	-0.018750
24.450000	0.5	-0.018250
24.458333	0.5	-0.017750
24.466667	0.5	-0.017875
24.475000	0.5	-0.017750
24.483333	0.5	-0.017375
24.491667	0.5	-0.017125
24.500000	0.5	-0.016750
24.508333	0.5	-0.016625
24.516667	0.5	-0.016500
24.525000	0.5	-0.016000
24.533333	0.5	-0.015500
24.541667	0.5	-0.015250
24.550000	0.5	-0.014875
24.558333	0.5	-0.014500
24.566667	0.5	-0.014125
24.575000	0.5	-0.013250
24.583333	0.5	-0.013000
24.591667	0.5	-0.012375
24.600000	0.5	-0.011750
24.608333	0.5	-0.011625
24.616667	0.5	-0.011500
24.625000	0.5	-0.011250
24.633333	0.5	-0.010750
24.641667	0.5	-0.010500
24.650000	0.5	-0.010125
24.658333	0.5	-0.009750
24.666667	0.5	-0.009375
24.675000	0.5	-0.009250
24.683333	0.5	-0.009375
24.691667	0.5	-0.009125
24.700000	0.5	-0.008500
24.708333	0.5	-0.008250
24.716667	0.5	-0.007875
24.725000	0.5	-0.007500
24.733333	0.5	-0.007125
24.741667	0.5	-0.006500
24.750000	0.5	-0.006250
24.758333	0.5	-0.005875
24.766667	0.5	-0.006375
24.775000	0.5	-0.006625
24.783333	0.5	-0.006750
24.791667	0.5	-0.006625
24.800000	0.5	-0.006250
24.808333	0.5	-0.006500
24.816667	0.5	-0.006750
24.825000	0.5	-0.006875
24.833333	0.5	-0.006875
24.841667	0.5	-0.006875
24.850000	0.5	-0.007000
24.858333	0.5	-0.007250
24.866667	0.5	-0.007250
24.875000	0.5	-0.007375
24.883333	0.5	-0.007750
24.891667	0.5	-0.008125
24.900000	0.5	-0.008625
24.908333	0.5	-0.008375
24.916667	0.5	-0.008750
24.925000	0.5	-0.009375
24.933333	0.5	-0.009500
24.941667	0.5	-0.009875
24.950000	0.5	-0.010000
24.958333	0.5	-0.010250
24.966667	0.5	-0.010750
24.975000	0.5	-0.011000
24.983333	0.5	-0.011000
24.991667	0.5	-0.011000
25.000000	0.5	-0.011000
