# Supplementary material for: Dynamic character displacement among a pair of bacterial phyllosphere commensals in situ
Source: Nat Commun. 2022 May 20;13:2836. doi: 10.1038/s41467-022-30469-3 (PMC9123166; doi:10.1038/s41467-022-30469-3)
Supplement: Supplementary file 11 — Source Data [file 41467_2022_30469_MOESM11_ESM.zip › Source Data/Supplementary Figure 5/5 mM Glucose_std.txt]

File Path	chrom://marshall/Chromeleon7/HPLC_Ultimate_3000/Users/helucas/20200720_OrganicAcids_CCR_L257.seq/426.smp/RI_1.channel/RI_1.chm
Channel	RI_1

Injection Information:
Data Vault	Chromeleon7
Injection	5mM_std_Glu
Injection Number	43
Position	RE4
Comment	
Processing Method	Quantitative
Instrument Method	20200525_Rezex_ROA_OrganicAcid_600uL_2500uM_H2SO4_50A_50D
Type	Calibration Standard
Status	Finished
Injection Date	7/21/2020
Injection Time	3:18:38 PM
Injection Volume (µl)	10.000
Dilution Factor	1.0000
Weight	1.0000

Chromatogram Data Information:
Time Min. (min)	0.000000
Time Max. (min)	25.000000
Data Points	3001
Detector	RI
Generating Data System	Chromeleon 7.2.5.9507
Exporting Data System	Chromeleon 7.2.8.0
Operator	Instrument Controller
Signal Quantity	Refractive 
Signal Unit	µRIU
Signal Min.	-4.104875
Signal Max.	8.231125
Channel	RI_1
Driver Name	RID520Driver.dll
Channel Type	Evaluation
Min. Step (s)	0.5
Max. Step (s)	0.5
Average Step (s)	0.5

Signal Parameter Information:
Signal Info	

Chromatogram Data:
Time (min)	Step (s)	Value (µRIU)
0.000000	n.a.	-0.000625
0.008333	0.5	-0.000500
0.016667	0.5	-0.000125
0.025000	0.5	0.000000
0.033333	0.5	0.000125
0.041667	0.5	0.000000
0.050000	0.5	0.000000
0.058333	0.5	0.000625
0.066667	0.5	0.000625
0.075000	0.5	0.001125
0.083333	0.5	0.001375
0.091667	0.5	0.001625
0.100000	0.5	0.001875
0.108333	0.5	0.002125
0.116667	0.5	0.001875
0.125000	0.5	0.002000
0.133333	0.5	0.002250
0.141667	0.5	0.002625
0.150000	0.5	0.002250
0.158333	0.5	0.002375
0.166667	0.5	0.002125
0.175000	0.5	0.002000
0.183333	0.5	0.001750
0.191667	0.5	0.001500
0.200000	0.5	0.001500
0.208333	0.5	0.001625
0.216667	0.5	0.001375
0.225000	0.5	0.001250
0.233333	0.5	0.001250
0.241667	0.5	0.001000
0.250000	0.5	0.001000
0.258333	0.5	0.001375
0.266667	0.5	0.001375
0.275000	0.5	0.001500
0.283333	0.5	0.001500
0.291667	0.5	0.001000
0.300000	0.5	0.000875
0.308333	0.5	0.000875
0.316667	0.5	0.000625
0.325000	0.5	0.000375
0.333333	0.5	0.000125
0.341667	0.5	0.000000
0.350000	0.5	-0.000500
0.358333	0.5	-0.000875
0.366667	0.5	-0.001000
0.375000	0.5	-0.001500
0.383333	0.5	-0.001500
0.391667	0.5	-0.001125
0.400000	0.5	-0.001125
0.408333	0.5	-0.000750
0.416667	0.5	-0.000625
0.425000	0.5	-0.000250
0.433333	0.5	-0.000750
0.441667	0.5	-0.001000
0.450000	0.5	-0.000750
0.458333	0.5	-0.000750
0.466667	0.5	-0.000375
0.475000	0.5	-0.000250
0.483333	0.5	-0.000750
0.491667	0.5	-0.000875
0.500000	0.5	-0.000750
0.508333	0.5	-0.000250
0.516667	0.5	-0.000500
0.525000	0.5	-0.000375
0.533333	0.5	-0.000500
0.541667	0.5	-0.000750
0.550000	0.5	-0.000750
0.558333	0.5	-0.001125
0.566667	0.5	-0.001000
0.575000	0.5	-0.001000
0.583333	0.5	-0.000875
0.591667	0.5	-0.001000
0.600000	0.5	-0.001375
0.608333	0.5	-0.001750
0.616667	0.5	-0.002000
0.625000	0.5	-0.002375
0.633333	0.5	-0.002625
0.641667	0.5	-0.002875
0.650000	0.5	-0.003500
0.658333	0.5	-0.003625
0.666667	0.5	-0.004000
0.675000	0.5	-0.004125
0.683333	0.5	-0.004375
0.691667	0.5	-0.004125
0.700000	0.5	-0.004625
0.708333	0.5	-0.005125
0.716667	0.5	-0.005250
0.725000	0.5	-0.005250
0.733333	0.5	-0.005375
0.741667	0.5	-0.005500
0.750000	0.5	-0.005625
0.758333	0.5	-0.005750
0.766667	0.5	-0.006250
0.775000	0.5	-0.006500
0.783333	0.5	-0.006750
0.791667	0.5	-0.006875
0.800000	0.5	-0.006875
0.808333	0.5	-0.007000
0.816667	0.5	-0.007250
0.825000	0.5	-0.007250
0.833333	0.5	-0.007125
0.841667	0.5	-0.007000
0.850000	0.5	-0.006875
0.858333	0.5	-0.006875
0.866667	0.5	-0.006750
0.875000	0.5	-0.006250
0.883333	0.5	-0.006125
0.891667	0.5	-0.006250
0.900000	0.5	-0.006750
0.908333	0.5	-0.006625
0.916667	0.5	-0.006125
0.925000	0.5	-0.005875
0.933333	0.5	-0.005375
0.941667	0.5	-0.005125
0.950000	0.5	-0.004875
0.958333	0.5	-0.004750
0.966667	0.5	-0.004125
0.975000	0.5	-0.003750
0.983333	0.5	-0.003250
0.991667	0.5	-0.002875
1.000000	0.5	-0.002750
1.008333	0.5	-0.002000
1.016667	0.5	-0.001500
1.025000	0.5	-0.001250
1.033333	0.5	-0.000750
1.041667	0.5	-0.000375
1.050000	0.5	-0.000250
1.058333	0.5	0.000250
1.066667	0.5	0.000375
1.075000	0.5	0.000750
1.083333	0.5	0.000875
1.091667	0.5	0.001375
1.100000	0.5	0.001625
1.108333	0.5	0.002250
1.116667	0.5	0.002625
1.125000	0.5	0.002875
1.133333	0.5	0.002875
1.141667	0.5	0.003125
1.150000	0.5	0.003500
1.158333	0.5	0.004000
1.166667	0.5	0.004625
1.175000	0.5	0.004875
1.183333	0.5	0.005000
1.191667	0.5	0.004875
1.200000	0.5	0.004875
1.208333	0.5	0.005250
1.216667	0.5	0.005375
1.225000	0.5	0.005750
1.233333	0.5	0.006250
1.241667	0.5	0.006500
1.250000	0.5	0.006250
1.258333	0.5	0.006500
1.266667	0.5	0.006750
1.275000	0.5	0.006375
1.283333	0.5	0.006375
1.291667	0.5	0.007000
1.300000	0.5	0.007250
1.308333	0.5	0.007500
1.316667	0.5	0.008000
1.325000	0.5	0.008250
1.333333	0.5	0.008000
1.341667	0.5	0.008250
1.350000	0.5	0.008500
1.358333	0.5	0.008750
1.366667	0.5	0.008875
1.375000	0.5	0.009125
1.383333	0.5	0.009500
1.391667	0.5	0.009500
1.400000	0.5	0.009750
1.408333	0.5	0.010000
1.416667	0.5	0.009750
1.425000	0.5	0.009750
1.433333	0.5	0.009750
1.441667	0.5	0.009750
1.450000	0.5	0.010125
1.458333	0.5	0.010750
1.466667	0.5	0.011500
1.475000	0.5	0.012000
1.483333	0.5	0.011875
1.491667	0.5	0.012250
1.500000	0.5	0.012375
1.508333	0.5	0.013000
1.516667	0.5	0.013000
1.525000	0.5	0.013500
1.533333	0.5	0.013375
1.541667	0.5	0.013500
1.550000	0.5	0.013875
1.558333	0.5	0.014625
1.566667	0.5	0.015375
1.575000	0.5	0.015250
1.583333	0.5	0.015375
1.591667	0.5	0.015875
1.600000	0.5	0.016250
1.608333	0.5	0.016625
1.616667	0.5	0.016750
1.625000	0.5	0.017000
1.633333	0.5	0.017375
1.641667	0.5	0.017625
1.650000	0.5	0.018250
1.658333	0.5	0.018500
1.666667	0.5	0.018750
1.675000	0.5	0.019250
1.683333	0.5	0.019125
1.691667	0.5	0.019125
1.700000	0.5	0.019625
1.708333	0.5	0.020250
1.716667	0.5	0.020375
1.725000	0.5	0.021000
1.733333	0.5	0.021000
1.741667	0.5	0.020750
1.750000	0.5	0.020875
1.758333	0.5	0.021125
1.766667	0.5	0.020875
1.775000	0.5	0.020500
1.783333	0.5	0.020125
1.791667	0.5	0.020000
1.800000	0.5	0.020125
1.808333	0.5	0.020375
1.816667	0.5	0.020375
1.825000	0.5	0.020125
1.833333	0.5	0.019625
1.841667	0.5	0.019500
1.850000	0.5	0.019250
1.858333	0.5	0.018750
1.866667	0.5	0.018375
1.875000	0.5	0.018000
1.883333	0.5	0.017500
1.891667	0.5	0.016750
1.900000	0.5	0.016000
1.908333	0.5	0.015250
1.916667	0.5	0.015000
1.925000	0.5	0.015000
1.933333	0.5	0.014500
1.941667	0.5	0.014000
1.950000	0.5	0.013750
1.958333	0.5	0.013500
1.966667	0.5	0.012750
1.975000	0.5	0.012750
1.983333	0.5	0.012750
1.991667	0.5	0.012625
2.000000	0.5	0.012125
2.008333	0.5	0.011875
2.016667	0.5	0.011500
2.025000	0.5	0.011250
2.033333	0.5	0.010750
2.041667	0.5	0.010375
2.050000	0.5	0.010125
2.058333	0.5	0.009500
2.066667	0.5	0.009250
2.075000	0.5	0.009000
2.083333	0.5	0.008750
2.091667	0.5	0.008500
2.100000	0.5	0.008125
2.108333	0.5	0.008000
2.116667	0.5	0.008125
2.125000	0.5	0.007875
2.133333	0.5	0.007250
2.141667	0.5	0.007375
2.150000	0.5	0.007375
2.158333	0.5	0.007000
2.166667	0.5	0.006500
2.175000	0.5	0.006500
2.183333	0.5	0.005875
2.191667	0.5	0.005750
2.200000	0.5	0.005875
2.208333	0.5	0.006000
2.216667	0.5	0.005375
2.225000	0.5	0.005000
2.233333	0.5	0.004875
2.241667	0.5	0.004500
2.250000	0.5	0.004125
2.258333	0.5	0.004375
2.266667	0.5	0.004500
2.275000	0.5	0.004625
2.283333	0.5	0.004625
2.291667	0.5	0.004000
2.300000	0.5	0.003875
2.308333	0.5	0.003375
2.316667	0.5	0.003000
2.325000	0.5	0.003125
2.333333	0.5	0.003250
2.341667	0.5	0.003375
2.350000	0.5	0.003375
2.358333	0.5	0.003125
2.366667	0.5	0.003125
2.375000	0.5	0.003250
2.383333	0.5	0.003250
2.391667	0.5	0.003000
2.400000	0.5	0.002875
2.408333	0.5	0.003000
2.416667	0.5	0.002625
2.425000	0.5	0.002375
2.433333	0.5	0.002375
2.441667	0.5	0.002625
2.450000	0.5	0.002500
2.458333	0.5	0.002250
2.466667	0.5	0.002000
2.475000	0.5	0.002000
2.483333	0.5	0.002250
2.491667	0.5	0.002500
2.500000	0.5	0.002750
2.508333	0.5	0.002625
2.516667	0.5	0.002750
2.525000	0.5	0.003000
2.533333	0.5	0.003125
2.541667	0.5	0.003000
2.550000	0.5	0.003125
2.558333	0.5	0.003375
2.566667	0.5	0.003375
2.575000	0.5	0.003375
2.583333	0.5	0.003250
2.591667	0.5	0.003125
2.600000	0.5	0.003000
2.608333	0.5	0.003000
2.616667	0.5	0.003375
2.625000	0.5	0.003375
2.633333	0.5	0.003000
2.641667	0.5	0.003125
2.650000	0.5	0.003375
2.658333	0.5	0.003625
2.666667	0.5	0.003750
2.675000	0.5	0.003750
2.683333	0.5	0.003250
2.691667	0.5	0.002875
2.700000	0.5	0.002875
2.708333	0.5	0.002625
2.716667	0.5	0.002375
2.725000	0.5	0.002500
2.733333	0.5	0.002250
2.741667	0.5	0.001875
2.750000	0.5	0.001750
2.758333	0.5	0.001750
2.766667	0.5	0.001625
2.775000	0.5	0.001500
2.783333	0.5	0.001375
2.791667	0.5	0.001375
2.800000	0.5	0.001250
2.808333	0.5	0.001250
2.816667	0.5	0.001125
2.825000	0.5	0.001000
2.833333	0.5	0.001000
2.841667	0.5	0.001000
2.850000	0.5	0.001000
2.858333	0.5	0.001250
2.866667	0.5	0.001500
2.875000	0.5	0.001625
2.883333	0.5	0.001375
2.891667	0.5	0.000750
2.900000	0.5	0.000750
2.908333	0.5	0.000500
2.916667	0.5	0.000625
2.925000	0.5	0.000375
2.933333	0.5	0.000375
2.941667	0.5	0.000250
2.950000	0.5	0.000500
2.958333	0.5	0.000625
2.966667	0.5	0.000750
2.975000	0.5	0.000625
2.983333	0.5	0.001125
2.991667	0.5	0.001625
3.000000	0.5	0.001875
3.008333	0.5	0.001875
3.016667	0.5	0.001750
3.025000	0.5	0.001750
3.033333	0.5	0.002000
3.041667	0.5	0.001750
3.050000	0.5	0.001625
3.058333	0.5	0.001625
3.066667	0.5	0.002125
3.075000	0.5	0.002000
3.083333	0.5	0.002000
3.091667	0.5	0.001875
3.100000	0.5	0.002000
3.108333	0.5	0.002000
3.116667	0.5	0.002125
3.125000	0.5	0.002250
3.133333	0.5	0.002750
3.141667	0.5	0.003000
3.150000	0.5	0.003375
3.158333	0.5	0.003500
3.166667	0.5	0.003750
3.175000	0.5	0.003500
3.183333	0.5	0.003250
3.191667	0.5	0.003250
3.200000	0.5	0.003750
3.208333	0.5	0.003875
3.216667	0.5	0.004375
3.225000	0.5	0.004750
3.233333	0.5	0.004500
3.241667	0.5	0.004750
3.250000	0.5	0.005250
3.258333	0.5	0.005750
3.266667	0.5	0.005875
3.275000	0.5	0.006125
3.283333	0.5	0.005875
3.291667	0.5	0.005875
3.300000	0.5	0.005375
3.308333	0.5	0.005375
3.316667	0.5	0.005375
3.325000	0.5	0.005625
3.333333	0.5	0.005750
3.341667	0.5	0.005875
3.350000	0.5	0.006125
3.358333	0.5	0.006375
3.366667	0.5	0.006750
3.375000	0.5	0.006875
3.383333	0.5	0.007250
3.391667	0.5	0.007375
3.400000	0.5	0.007625
3.408333	0.5	0.008250
3.416667	0.5	0.008250
3.425000	0.5	0.008625
3.433333	0.5	0.008625
3.441667	0.5	0.009000
3.450000	0.5	0.009500
3.458333	0.5	0.009625
3.466667	0.5	0.009375
3.475000	0.5	0.009875
3.483333	0.5	0.010250
3.491667	0.5	0.010500
3.500000	0.5	0.011000
3.508333	0.5	0.011125
3.516667	0.5	0.011125
3.525000	0.5	0.011625
3.533333	0.5	0.012125
3.541667	0.5	0.012500
3.550000	0.5	0.012625
3.558333	0.5	0.012750
3.566667	0.5	0.012750
3.575000	0.5	0.013125
3.583333	0.5	0.013625
3.591667	0.5	0.013625
3.600000	0.5	0.013875
3.608333	0.5	0.013875
3.616667	0.5	0.013875
3.625000	0.5	0.014375
3.633333	0.5	0.014625
3.641667	0.5	0.014750
3.650000	0.5	0.015125
3.658333	0.5	0.015125
3.666667	0.5	0.015500
3.675000	0.5	0.015750
3.683333	0.5	0.015875
3.691667	0.5	0.016250
3.700000	0.5	0.016750
3.708333	0.5	0.016750
3.716667	0.5	0.016625
3.725000	0.5	0.016625
3.733333	0.5	0.016625
3.741667	0.5	0.016875
3.750000	0.5	0.017250
3.758333	0.5	0.017500
3.766667	0.5	0.017375
3.775000	0.5	0.017375
3.783333	0.5	0.017375
3.791667	0.5	0.017000
3.800000	0.5	0.017000
3.808333	0.5	0.016875
3.816667	0.5	0.016875
3.825000	0.5	0.016750
3.833333	0.5	0.016875
3.841667	0.5	0.016875
3.850000	0.5	0.016375
3.858333	0.5	0.015875
3.866667	0.5	0.015625
3.875000	0.5	0.015625
3.883333	0.5	0.015875
3.891667	0.5	0.015250
3.900000	0.5	0.014750
3.908333	0.5	0.014125
3.916667	0.5	0.013625
3.925000	0.5	0.013625
3.933333	0.5	0.013750
3.941667	0.5	0.013125
3.950000	0.5	0.012500
3.958333	0.5	0.012000
3.966667	0.5	0.011875
3.975000	0.5	0.011500
3.983333	0.5	0.011000
3.991667	0.5	0.010125
4.000000	0.5	0.010000
4.008333	0.5	0.009625
4.016667	0.5	0.008875
4.025000	0.5	0.008500
4.033333	0.5	0.008250
4.041667	0.5	0.008375
4.050000	0.5	0.008250
4.058333	0.5	0.008500
4.066667	0.5	0.008250
4.075000	0.5	0.008000
4.083333	0.5	0.007625
4.091667	0.5	0.007625
4.100000	0.5	0.006875
4.108333	0.5	0.006625
4.116667	0.5	0.006250
4.125000	0.5	0.005875
4.133333	0.5	0.005375
4.141667	0.5	0.005125
4.150000	0.5	0.005000
4.158333	0.5	0.004625
4.166667	0.5	0.005000
4.175000	0.5	0.005125
4.183333	0.5	0.005250
4.191667	0.5	0.005375
4.200000	0.5	0.005125
4.208333	0.5	0.005000
4.216667	0.5	0.005125
4.225000	0.5	0.005250
4.233333	0.5	0.005375
4.241667	0.5	0.005125
4.250000	0.5	0.005000
4.258333	0.5	0.005250
4.266667	0.5	0.005500
4.275000	0.5	0.005500
4.283333	0.5	0.005500
4.291667	0.5	0.005750
4.300000	0.5	0.005875
4.308333	0.5	0.005625
4.316667	0.5	0.005375
4.325000	0.5	0.005750
4.333333	0.5	0.005500
4.341667	0.5	0.005875
4.350000	0.5	0.006250
4.358333	0.5	0.006250
4.366667	0.5	0.006250
4.375000	0.5	0.006250
4.383333	0.5	0.005875
4.391667	0.5	0.006375
4.400000	0.5	0.006375
4.408333	0.5	0.006000
4.416667	0.5	0.006125
4.425000	0.5	0.006500
4.433333	0.5	0.006875
4.441667	0.5	0.007125
4.450000	0.5	0.007375
4.458333	0.5	0.007375
4.466667	0.5	0.007500
4.475000	0.5	0.007625
4.483333	0.5	0.008375
4.491667	0.5	0.008750
4.500000	0.5	0.009125
4.508333	0.5	0.009375
4.516667	0.5	0.009750
4.525000	0.5	0.010000
4.533333	0.5	0.010250
4.541667	0.5	0.010625
4.550000	0.5	0.010500
4.558333	0.5	0.010875
4.566667	0.5	0.011500
4.575000	0.5	0.011375
4.583333	0.5	0.011750
4.591667	0.5	0.012375
4.600000	0.5	0.013125
4.608333	0.5	0.013250
4.616667	0.5	0.013625
4.625000	0.5	0.013750
4.633333	0.5	0.013750
4.641667	0.5	0.014250
4.650000	0.5	0.014375
4.658333	0.5	0.014625
4.666667	0.5	0.015125
4.675000	0.5	0.015500
4.683333	0.5	0.016000
4.691667	0.5	0.016250
4.700000	0.5	0.016750
4.708333	0.5	0.017125
4.716667	0.5	0.017250
4.725000	0.5	0.017000
4.733333	0.5	0.017250
4.741667	0.5	0.017750
4.750000	0.5	0.018125
4.758333	0.5	0.018375
4.766667	0.5	0.018625
4.775000	0.5	0.018625
4.783333	0.5	0.018750
4.791667	0.5	0.018625
4.800000	0.5	0.018375
4.808333	0.5	0.018250
4.816667	0.5	0.018250
4.825000	0.5	0.018000
4.833333	0.5	0.018000
4.841667	0.5	0.018625
4.850000	0.5	0.019000
4.858333	0.5	0.018875
4.866667	0.5	0.018500
4.875000	0.5	0.018125
4.883333	0.5	0.017625
4.891667	0.5	0.017500
4.900000	0.5	0.016875
4.908333	0.5	0.016375
4.916667	0.5	0.016125
4.925000	0.5	0.015750
4.933333	0.5	0.014875
4.941667	0.5	0.014125
4.950000	0.5	0.013750
4.958333	0.5	0.013625
4.966667	0.5	0.013625
4.975000	0.5	0.012750
4.983333	0.5	0.012125
4.991667	0.5	0.011500
5.000000	0.5	0.010625
5.008333	0.5	0.009625
5.016667	0.5	0.008500
5.025000	0.5	0.008375
5.033333	0.5	0.007875
5.041667	0.5	0.007125
5.050000	0.5	0.006500
5.058333	0.5	0.005875
5.066667	0.5	0.005375
5.075000	0.5	0.004750
5.083333	0.5	0.004250
5.091667	0.5	0.003750
5.100000	0.5	0.003375
5.108333	0.5	0.002750
5.116667	0.5	0.002625
5.125000	0.5	0.002250
5.133333	0.5	0.001750
5.141667	0.5	0.001375
5.150000	0.5	0.000875
5.158333	0.5	0.000500
5.166667	0.5	0.000250
5.175000	0.5	0.000000
5.183333	0.5	-0.000250
5.191667	0.5	-0.001000
5.200000	0.5	-0.000875
5.208333	0.5	-0.000750
5.216667	0.5	-0.000875
5.225000	0.5	-0.001375
5.233333	0.5	-0.001750
5.241667	0.5	-0.001750
5.250000	0.5	-0.001500
5.258333	0.5	-0.001625
5.266667	0.5	-0.001375
5.275000	0.5	-0.001375
5.283333	0.5	-0.001375
5.291667	0.5	-0.001375
5.300000	0.5	-0.001250
5.308333	0.5	-0.001250
5.316667	0.5	-0.001500
5.325000	0.5	-0.001750
5.333333	0.5	-0.001750
5.341667	0.5	-0.001500
5.350000	0.5	-0.001750
5.358333	0.5	-0.001875
5.366667	0.5	-0.001375
5.375000	0.5	-0.000750
5.383333	0.5	-0.000500
5.391667	0.5	-0.000750
5.400000	0.5	-0.000750
5.408333	0.5	-0.000250
5.416667	0.5	0.000125
5.425000	0.5	0.000625
5.433333	0.5	0.000750
5.441667	0.5	0.001125
5.450000	0.5	0.001500
5.458333	0.5	0.001875
5.466667	0.5	0.002375
5.475000	0.5	0.002750
5.483333	0.5	0.003375
5.491667	0.5	0.003875
5.500000	0.5	0.004375
5.508333	0.5	0.004625
5.516667	0.5	0.005000
5.525000	0.5	0.005375
5.533333	0.5	0.006250
5.541667	0.5	0.007000
5.550000	0.5	0.007375
5.558333	0.5	0.008250
5.566667	0.5	0.009375
5.575000	0.5	0.010250
5.583333	0.5	0.010875
5.591667	0.5	0.011625
5.600000	0.5	0.012250
5.608333	0.5	0.013625
5.616667	0.5	0.014625
5.625000	0.5	0.015125
5.633333	0.5	0.016000
5.641667	0.5	0.017000
5.650000	0.5	0.017500
5.658333	0.5	0.018250
5.666667	0.5	0.019500
5.675000	0.5	0.020250
5.683333	0.5	0.021250
5.691667	0.5	0.022250
5.700000	0.5	0.023375
5.708333	0.5	0.024375
5.716667	0.5	0.024750
5.725000	0.5	0.025500
5.733333	0.5	0.026125
5.741667	0.5	0.026875
5.750000	0.5	0.027750
5.758333	0.5	0.028500
5.766667	0.5	0.029250
5.775000	0.5	0.029625
5.783333	0.5	0.029500
5.791667	0.5	0.029625
5.800000	0.5	0.029875
5.808333	0.5	0.030000
5.816667	0.5	0.030375
5.825000	0.5	0.030625
5.833333	0.5	0.030875
5.841667	0.5	0.030750
5.850000	0.5	0.030750
5.858333	0.5	0.030625
5.866667	0.5	0.031000
5.875000	0.5	0.031000
5.883333	0.5	0.031250
5.891667	0.5	0.030875
5.900000	0.5	0.030875
5.908333	0.5	0.031000
5.916667	0.5	0.030875
5.925000	0.5	0.030625
5.933333	0.5	0.030750
5.941667	0.5	0.030875
5.950000	0.5	0.030750
5.958333	0.5	0.030375
5.966667	0.5	0.029625
5.975000	0.5	0.029250
5.983333	0.5	0.028875
5.991667	0.5	0.029000
6.000000	0.5	0.029000
6.008333	0.5	0.028625
6.016667	0.5	0.028375
6.025000	0.5	0.028000
6.033333	0.5	0.028000
6.041667	0.5	0.027375
6.050000	0.5	0.026875
6.058333	0.5	0.026875
6.066667	0.5	0.026750
6.075000	0.5	0.027000
6.083333	0.5	0.026875
6.091667	0.5	0.026625
6.100000	0.5	0.026750
6.108333	0.5	0.027125
6.116667	0.5	0.027750
6.125000	0.5	0.027875
6.133333	0.5	0.027875
6.141667	0.5	0.028125
6.150000	0.5	0.027875
6.158333	0.5	0.028250
6.166667	0.5	0.028250
6.175000	0.5	0.028375
6.183333	0.5	0.028500
6.191667	0.5	0.029125
6.200000	0.5	0.029125
6.208333	0.5	0.028875
6.216667	0.5	0.028625
6.225000	0.5	0.029125
6.233333	0.5	0.029125
6.241667	0.5	0.028875
6.250000	0.5	0.028875
6.258333	0.5	0.028875
6.266667	0.5	0.028750
6.275000	0.5	0.028750
6.283333	0.5	0.029125
6.291667	0.5	0.028875
6.300000	0.5	0.028875
6.308333	0.5	0.028500
6.316667	0.5	0.028125
6.325000	0.5	0.028125
6.333333	0.5	0.027875
6.341667	0.5	0.027000
6.350000	0.5	0.026375
6.358333	0.5	0.025875
6.366667	0.5	0.025375
6.375000	0.5	0.024500
6.383333	0.5	0.024000
6.391667	0.5	0.023750
6.400000	0.5	0.023375
6.408333	0.5	0.023000
6.416667	0.5	0.022375
6.425000	0.5	0.021875
6.433333	0.5	0.021250
6.441667	0.5	0.020625
6.450000	0.5	0.019875
6.458333	0.5	0.019250
6.466667	0.5	0.018625
6.475000	0.5	0.018000
6.483333	0.5	0.016750
6.491667	0.5	0.016500
6.500000	0.5	0.015625
6.508333	0.5	0.014875
6.516667	0.5	0.014125
6.525000	0.5	0.013375
6.533333	0.5	0.012875
6.541667	0.5	0.012625
6.550000	0.5	0.012125
6.558333	0.5	0.011625
6.566667	0.5	0.011250
6.575000	0.5	0.011125
6.583333	0.5	0.010750
6.591667	0.5	0.009875
6.600000	0.5	0.009250
6.608333	0.5	0.009500
6.616667	0.5	0.009375
6.625000	0.5	0.009250
6.633333	0.5	0.009125
6.641667	0.5	0.009125
6.650000	0.5	0.009500
6.658333	0.5	0.010000
6.666667	0.5	0.009875
6.675000	0.5	0.009750
6.683333	0.5	0.009375
6.691667	0.5	0.009875
6.700000	0.5	0.010000
6.708333	0.5	0.010375
6.716667	0.5	0.010125
6.725000	0.5	0.009875
6.733333	0.5	0.010125
6.741667	0.5	0.010000
6.750000	0.5	0.009125
6.758333	0.5	0.007750
6.766667	0.5	0.005750
6.775000	0.5	0.002625
6.783333	0.5	-0.003125
6.791667	0.5	-0.011625
6.800000	0.5	-0.026000
6.808333	0.5	-0.050500
6.816667	0.5	-0.089625
6.825000	0.5	-0.150125
6.833333	0.5	-0.240500
6.841667	0.5	-0.370250
6.850000	0.5	-0.548375
6.858333	0.5	-0.782000
6.866667	0.5	-1.073625
6.875000	0.5	-1.419625
6.883333	0.5	-1.810500
6.891667	0.5	-2.228875
6.900000	0.5	-2.652375
6.908333	0.5	-3.055875
6.916667	0.5	-3.417000
6.925000	0.5	-3.714375
6.933333	0.5	-3.932500
6.941667	0.5	-4.063250
6.950000	0.5	-4.104875
6.958333	0.5	-4.062375
6.966667	0.5	-3.944000
6.975000	0.5	-3.763250
6.983333	0.5	-3.533625
6.991667	0.5	-3.270375
7.000000	0.5	-2.986750
7.008333	0.5	-2.695250
7.016667	0.5	-2.406375
7.025000	0.5	-2.127375
7.033333	0.5	-1.865000
7.041667	0.5	-1.623125
7.050000	0.5	-1.403375
7.058333	0.5	-1.206500
7.066667	0.5	-1.032375
7.075000	0.5	-0.880000
7.083333	0.5	-0.748000
7.091667	0.5	-0.634125
7.100000	0.5	-0.536625
7.108333	0.5	-0.453250
7.116667	0.5	-0.382625
7.125000	0.5	-0.322500
7.133333	0.5	-0.271875
7.141667	0.5	-0.229000
7.150000	0.5	-0.192500
7.158333	0.5	-0.162000
7.166667	0.5	-0.136500
7.175000	0.5	-0.114375
7.183333	0.5	-0.096000
7.191667	0.5	-0.080625
7.200000	0.5	-0.067375
7.208333	0.5	-0.055875
7.216667	0.5	-0.046375
7.225000	0.5	-0.038500
7.233333	0.5	-0.031875
7.241667	0.5	-0.025500
7.250000	0.5	-0.020000
7.258333	0.5	-0.015375
7.266667	0.5	-0.011250
7.275000	0.5	-0.007750
7.283333	0.5	-0.004375
7.291667	0.5	-0.001750
7.300000	0.5	0.000125
7.308333	0.5	0.001875
7.316667	0.5	0.003500
7.325000	0.5	0.004625
7.333333	0.5	0.006125
7.341667	0.5	0.006750
7.350000	0.5	0.007125
7.358333	0.5	0.007750
7.366667	0.5	0.008750
7.375000	0.5	0.009625
7.383333	0.5	0.010000
7.391667	0.5	0.010250
7.400000	0.5	0.010875
7.408333	0.5	0.011000
7.416667	0.5	0.011250
7.425000	0.5	0.011375
7.433333	0.5	0.011250
7.441667	0.5	0.011375
7.450000	0.5	0.011625
7.458333	0.5	0.011875
7.466667	0.5	0.012000
7.475000	0.5	0.011875
7.483333	0.5	0.011500
7.491667	0.5	0.012125
7.500000	0.5	0.012250
7.508333	0.5	0.012125
7.516667	0.5	0.012125
7.525000	0.5	0.011875
7.533333	0.5	0.012000
7.541667	0.5	0.012000
7.550000	0.5	0.012125
7.558333	0.5	0.012375
7.566667	0.5	0.012250
7.575000	0.5	0.012125
7.583333	0.5	0.012125
7.591667	0.5	0.012375
7.600000	0.5	0.012375
7.608333	0.5	0.012500
7.616667	0.5	0.012500
7.625000	0.5	0.012875
7.633333	0.5	0.013125
7.641667	0.5	0.013250
7.650000	0.5	0.012875
7.658333	0.5	0.012875
7.666667	0.5	0.012500
7.675000	0.5	0.012375
7.683333	0.5	0.012250
7.691667	0.5	0.012000
7.700000	0.5	0.012250
7.708333	0.5	0.012250
7.716667	0.5	0.012125
7.725000	0.5	0.012125
7.733333	0.5	0.012000
7.741667	0.5	0.012125
7.750000	0.5	0.012125
7.758333	0.5	0.012000
7.766667	0.5	0.012125
7.775000	0.5	0.011625
7.783333	0.5	0.011250
7.791667	0.5	0.011125
7.800000	0.5	0.011125
7.808333	0.5	0.011125
7.816667	0.5	0.011000
7.825000	0.5	0.010875
7.833333	0.5	0.010750
7.841667	0.5	0.011000
7.850000	0.5	0.011000
7.858333	0.5	0.010375
7.866667	0.5	0.010625
7.875000	0.5	0.010625
7.883333	0.5	0.010625
7.891667	0.5	0.010625
7.900000	0.5	0.010875
7.908333	0.5	0.010750
7.916667	0.5	0.010750
7.925000	0.5	0.011000
7.933333	0.5	0.011000
7.941667	0.5	0.011375
7.950000	0.5	0.011375
7.958333	0.5	0.011375
7.966667	0.5	0.011625
7.975000	0.5	0.012000
7.983333	0.5	0.011875
7.991667	0.5	0.012500
8.000000	0.5	0.012875
8.008333	0.5	0.013250
8.016667	0.5	0.013375
8.025000	0.5	0.013500
8.033333	0.5	0.013875
8.041667	0.5	0.014125
8.050000	0.5	0.014250
8.058333	0.5	0.013875
8.066667	0.5	0.014250
8.075000	0.5	0.014500
8.083333	0.5	0.015250
8.091667	0.5	0.015500
8.100000	0.5	0.016000
8.108333	0.5	0.016125
8.116667	0.5	0.016500
8.125000	0.5	0.017000
8.133333	0.5	0.017625
8.141667	0.5	0.018250
8.150000	0.5	0.019000
8.158333	0.5	0.019500
8.166667	0.5	0.020250
8.175000	0.5	0.020750
8.183333	0.5	0.021750
8.191667	0.5	0.022625
8.200000	0.5	0.023375
8.208333	0.5	0.023875
8.216667	0.5	0.024875
8.225000	0.5	0.026000
8.233333	0.5	0.027000
8.241667	0.5	0.028000
8.250000	0.5	0.029125
8.258333	0.5	0.030250
8.266667	0.5	0.031250
8.275000	0.5	0.032125
8.283333	0.5	0.032875
8.291667	0.5	0.033500
8.300000	0.5	0.034250
8.308333	0.5	0.034875
8.316667	0.5	0.034875
8.325000	0.5	0.035000
8.333333	0.5	0.035250
8.341667	0.5	0.035000
8.350000	0.5	0.034750
8.358333	0.5	0.034625
8.366667	0.5	0.034625
8.375000	0.5	0.034250
8.383333	0.5	0.033750
8.391667	0.5	0.033250
8.400000	0.5	0.033000
8.408333	0.5	0.032375
8.416667	0.5	0.032125
8.425000	0.5	0.031625
8.433333	0.5	0.030875
8.441667	0.5	0.030500
8.450000	0.5	0.030250
8.458333	0.5	0.029875
8.466667	0.5	0.029625
8.475000	0.5	0.029375
8.483333	0.5	0.028750
8.491667	0.5	0.028250
8.500000	0.5	0.028125
8.508333	0.5	0.027875
8.516667	0.5	0.027875
8.525000	0.5	0.027875
8.533333	0.5	0.027375
8.541667	0.5	0.027000
8.550000	0.5	0.026500
8.558333	0.5	0.026625
8.566667	0.5	0.026500
8.575000	0.5	0.026125
8.583333	0.5	0.026000
8.591667	0.5	0.026500
8.600000	0.5	0.026375
8.608333	0.5	0.026625
8.616667	0.5	0.027000
8.625000	0.5	0.026500
8.633333	0.5	0.026250
8.641667	0.5	0.026125
8.650000	0.5	0.026125
8.658333	0.5	0.026000
8.666667	0.5	0.025875
8.675000	0.5	0.025750
8.683333	0.5	0.025500
8.691667	0.5	0.025750
8.700000	0.5	0.026000
8.708333	0.5	0.026000
8.716667	0.5	0.025750
8.725000	0.5	0.025500
8.733333	0.5	0.025750
8.741667	0.5	0.026000
8.750000	0.5	0.026125
8.758333	0.5	0.026000
8.766667	0.5	0.026125
8.775000	0.5	0.026250
8.783333	0.5	0.026625
8.791667	0.5	0.027250
8.800000	0.5	0.026875
8.808333	0.5	0.027125
8.816667	0.5	0.027500
8.825000	0.5	0.027250
8.833333	0.5	0.027125
8.841667	0.5	0.026875
8.850000	0.5	0.026500
8.858333	0.5	0.026125
8.866667	0.5	0.025750
8.875000	0.5	0.025250
8.883333	0.5	0.025250
8.891667	0.5	0.025375
8.900000	0.5	0.025250
8.908333	0.5	0.025125
8.916667	0.5	0.024625
8.925000	0.5	0.024625
8.933333	0.5	0.024625
8.941667	0.5	0.024625
8.950000	0.5	0.024750
8.958333	0.5	0.024750
8.966667	0.5	0.024750
8.975000	0.5	0.024375
8.983333	0.5	0.024375
8.991667	0.5	0.024250
9.000000	0.5	0.023875
9.008333	0.5	0.023750
9.016667	0.5	0.023375
9.025000	0.5	0.023500
9.033333	0.5	0.023750
9.041667	0.5	0.023625
9.050000	0.5	0.023625
9.058333	0.5	0.023500
9.066667	0.5	0.023000
9.075000	0.5	0.022875
9.083333	0.5	0.023000
9.091667	0.5	0.023000
9.100000	0.5	0.023250
9.108333	0.5	0.023375
9.116667	0.5	0.023375
9.125000	0.5	0.023000
9.133333	0.5	0.022750
9.141667	0.5	0.022500
9.150000	0.5	0.022750
9.158333	0.5	0.022750
9.166667	0.5	0.022750
9.175000	0.5	0.023125
9.183333	0.5	0.023000
9.191667	0.5	0.022750
9.200000	0.5	0.022625
9.208333	0.5	0.022625
9.216667	0.5	0.023125
9.225000	0.5	0.023375
9.233333	0.5	0.023000
9.241667	0.5	0.022875
9.250000	0.5	0.023000
9.258333	0.5	0.023000
9.266667	0.5	0.022750
9.275000	0.5	0.022625
9.283333	0.5	0.023000
9.291667	0.5	0.022750
9.300000	0.5	0.023250
9.308333	0.5	0.023625
9.316667	0.5	0.023750
9.325000	0.5	0.024625
9.333333	0.5	0.024625
9.341667	0.5	0.024375
9.350000	0.5	0.024000
9.358333	0.5	0.023750
9.366667	0.5	0.023875
9.375000	0.5	0.024000
9.383333	0.5	0.024250
9.391667	0.5	0.024500
9.400000	0.5	0.024750
9.408333	0.5	0.024750
9.416667	0.5	0.024875
9.425000	0.5	0.025250
9.433333	0.5	0.025500
9.441667	0.5	0.025875
9.450000	0.5	0.026250
9.458333	0.5	0.026625
9.466667	0.5	0.027125
9.475000	0.5	0.027500
9.483333	0.5	0.028125
9.491667	0.5	0.028625
9.500000	0.5	0.029000
9.508333	0.5	0.030250
9.516667	0.5	0.031250
9.525000	0.5	0.032500
9.533333	0.5	0.034000
9.541667	0.5	0.036125
9.550000	0.5	0.038375
9.558333	0.5	0.040875
9.566667	0.5	0.043750
9.575000	0.5	0.047625
9.583333	0.5	0.052625
9.591667	0.5	0.058250
9.600000	0.5	0.064875
9.608333	0.5	0.072250
9.616667	0.5	0.081375
9.625000	0.5	0.092375
9.633333	0.5	0.105375
9.641667	0.5	0.121000
9.650000	0.5	0.140000
9.658333	0.5	0.163375
9.666667	0.5	0.192500
9.675000	0.5	0.227500
9.683333	0.5	0.270375
9.691667	0.5	0.322625
9.700000	0.5	0.386125
9.708333	0.5	0.462250
9.716667	0.5	0.553625
9.725000	0.5	0.662000
9.733333	0.5	0.789750
9.741667	0.5	0.938750
9.750000	0.5	1.111375
9.758333	0.5	1.309375
9.766667	0.5	1.533750
9.775000	0.5	1.785500
9.783333	0.5	2.064625
9.791667	0.5	2.371250
9.800000	0.5	2.703875
9.808333	0.5	3.060500
9.816667	0.5	3.437875
9.825000	0.5	3.832500
9.833333	0.5	4.240625
9.841667	0.5	4.657125
9.850000	0.5	5.076000
9.858333	0.5	5.491250
9.866667	0.5	5.897125
9.875000	0.5	6.287000
9.883333	0.5	6.655125
9.891667	0.5	6.996125
9.900000	0.5	7.303625
9.908333	0.5	7.573500
9.916667	0.5	7.800750
9.925000	0.5	7.982500
9.933333	0.5	8.115625
9.941667	0.5	8.198750
9.950000	0.5	8.231125
9.958333	0.5	8.213750
9.966667	0.5	8.146875
9.975000	0.5	8.033125
9.983333	0.5	7.874625
9.991667	0.5	7.676000
10.000000	0.5	7.440625
10.008333	0.5	7.172625
10.016667	0.5	6.877500
10.025000	0.5	6.559625
10.033333	0.5	6.224250
10.041667	0.5	5.875125
10.050000	0.5	5.518125
10.058333	0.5	5.157500
10.066667	0.5	4.798125
10.075000	0.5	4.442875
10.083333	0.5	4.095500
10.091667	0.5	3.758500
10.100000	0.5	3.434750
10.108333	0.5	3.125750
10.116667	0.5	2.834000
10.125000	0.5	2.559500
10.133333	0.5	2.303375
10.141667	0.5	2.065875
10.150000	0.5	1.847250
10.158333	0.5	1.646750
10.166667	0.5	1.464500
10.175000	0.5	1.299375
10.183333	0.5	1.150500
10.191667	0.5	1.017375
10.200000	0.5	0.898375
10.208333	0.5	0.792500
10.216667	0.5	0.699000
10.225000	0.5	0.616000
10.233333	0.5	0.543500
10.241667	0.5	0.479875
10.250000	0.5	0.424125
10.258333	0.5	0.375875
10.266667	0.5	0.333500
10.275000	0.5	0.297250
10.283333	0.5	0.266125
10.291667	0.5	0.238875
10.300000	0.5	0.215500
10.308333	0.5	0.195250
10.316667	0.5	0.177500
10.325000	0.5	0.161875
10.333333	0.5	0.149125
10.341667	0.5	0.138000
10.350000	0.5	0.128375
10.358333	0.5	0.120125
10.366667	0.5	0.112875
10.375000	0.5	0.106625
10.383333	0.5	0.101250
10.391667	0.5	0.096125
10.400000	0.5	0.091875
10.408333	0.5	0.088125
10.416667	0.5	0.084875
10.425000	0.5	0.082375
10.433333	0.5	0.080125
10.441667	0.5	0.077750
10.450000	0.5	0.075875
10.458333	0.5	0.074625
10.466667	0.5	0.073750
10.475000	0.5	0.072625
10.483333	0.5	0.071375
10.491667	0.5	0.070750
10.500000	0.5	0.070000
10.508333	0.5	0.068625
10.516667	0.5	0.067625
10.525000	0.5	0.067000
10.533333	0.5	0.066125
10.541667	0.5	0.065250
10.550000	0.5	0.065250
10.558333	0.5	0.065125
10.566667	0.5	0.064625
10.575000	0.5	0.064500
10.583333	0.5	0.064375
10.591667	0.5	0.064000
10.600000	0.5	0.063625
10.608333	0.5	0.063625
10.616667	0.5	0.063375
10.625000	0.5	0.063500
10.633333	0.5	0.063500
10.641667	0.5	0.063625
10.650000	0.5	0.063125
10.658333	0.5	0.063125
10.666667	0.5	0.063250
10.675000	0.5	0.063125
10.683333	0.5	0.062750
10.691667	0.5	0.062375
10.700000	0.5	0.062125
10.708333	0.5	0.061875
10.716667	0.5	0.062125
10.725000	0.5	0.062250
10.733333	0.5	0.062125
10.741667	0.5	0.062000
10.750000	0.5	0.061875
10.758333	0.5	0.061500
10.766667	0.5	0.061750
10.775000	0.5	0.061750
10.783333	0.5	0.061375
10.791667	0.5	0.061125
10.800000	0.5	0.061000
10.808333	0.5	0.061250
10.816667	0.5	0.061000
10.825000	0.5	0.060500
10.833333	0.5	0.060000
10.841667	0.5	0.059750
10.850000	0.5	0.059250
10.858333	0.5	0.058875
10.866667	0.5	0.058500
10.875000	0.5	0.058000
10.883333	0.5	0.057250
10.891667	0.5	0.057000
10.900000	0.5	0.056625
10.908333	0.5	0.055875
10.916667	0.5	0.055375
10.925000	0.5	0.054750
10.933333	0.5	0.054250
10.941667	0.5	0.054125
10.950000	0.5	0.053250
10.958333	0.5	0.052875
10.966667	0.5	0.051875
10.975000	0.5	0.051250
10.983333	0.5	0.050375
10.991667	0.5	0.049875
11.000000	0.5	0.049375
11.008333	0.5	0.048500
11.016667	0.5	0.047875
11.025000	0.5	0.047250
11.033333	0.5	0.046500
11.041667	0.5	0.045875
11.050000	0.5	0.045500
11.058333	0.5	0.044875
11.066667	0.5	0.044750
11.075000	0.5	0.044750
11.083333	0.5	0.043875
11.091667	0.5	0.043500
11.100000	0.5	0.043000
11.108333	0.5	0.042500
11.116667	0.5	0.042250
11.125000	0.5	0.041875
11.133333	0.5	0.041375
11.141667	0.5	0.041250
11.150000	0.5	0.041125
11.158333	0.5	0.041000
11.166667	0.5	0.041000
11.175000	0.5	0.040625
11.183333	0.5	0.040500
11.191667	0.5	0.040250
11.200000	0.5	0.040125
11.208333	0.5	0.039875
11.216667	0.5	0.039375
11.225000	0.5	0.039375
11.233333	0.5	0.039000
11.241667	0.5	0.038500
11.250000	0.5	0.038375
11.258333	0.5	0.038375
11.266667	0.5	0.037500
11.275000	0.5	0.037750
11.283333	0.5	0.037000
11.291667	0.5	0.036750
11.300000	0.5	0.036750
11.308333	0.5	0.036625
11.316667	0.5	0.036125
11.325000	0.5	0.035750
11.333333	0.5	0.035125
11.341667	0.5	0.034625
11.350000	0.5	0.034750
11.358333	0.5	0.035125
11.366667	0.5	0.035375
11.375000	0.5	0.035125
11.383333	0.5	0.035000
11.391667	0.5	0.034625
11.400000	0.5	0.034625
11.408333	0.5	0.034750
11.416667	0.5	0.035000
11.425000	0.5	0.035375
11.433333	0.5	0.035500
11.441667	0.5	0.035750
11.450000	0.5	0.036000
11.458333	0.5	0.036125
11.466667	0.5	0.036250
11.475000	0.5	0.036125
11.483333	0.5	0.036125
11.491667	0.5	0.036500
11.500000	0.5	0.037000
11.508333	0.5	0.037250
11.516667	0.5	0.037750
11.525000	0.5	0.038000
11.533333	0.5	0.038250
11.541667	0.5	0.039000
11.550000	0.5	0.040000
11.558333	0.5	0.040250
11.566667	0.5	0.040625
11.575000	0.5	0.041000
11.583333	0.5	0.041500
11.591667	0.5	0.041625
11.600000	0.5	0.042250
11.608333	0.5	0.042875
11.616667	0.5	0.043500
11.625000	0.5	0.043750
11.633333	0.5	0.044125
11.641667	0.5	0.044375
11.650000	0.5	0.044500
11.658333	0.5	0.045000
11.666667	0.5	0.045500
11.675000	0.5	0.045875
11.683333	0.5	0.046125
11.691667	0.5	0.046625
11.700000	0.5	0.046375
11.708333	0.5	0.046250
11.716667	0.5	0.046625
11.725000	0.5	0.047000
11.733333	0.5	0.047500
11.741667	0.5	0.047625
11.750000	0.5	0.047375
11.758333	0.5	0.047250
11.766667	0.5	0.047375
11.775000	0.5	0.047375
11.783333	0.5	0.047125
11.791667	0.5	0.046625
11.800000	0.5	0.046250
11.808333	0.5	0.045750
11.816667	0.5	0.045500
11.825000	0.5	0.045750
11.833333	0.5	0.045500
11.841667	0.5	0.045125
11.850000	0.5	0.044750
11.858333	0.5	0.044250
11.866667	0.5	0.043875
11.875000	0.5	0.043500
11.883333	0.5	0.043375
11.891667	0.5	0.043125
11.900000	0.5	0.042625
11.908333	0.5	0.042000
11.916667	0.5	0.041375
11.925000	0.5	0.040750
11.933333	0.5	0.040125
11.941667	0.5	0.039750
11.950000	0.5	0.039375
11.958333	0.5	0.038875
11.966667	0.5	0.038500
11.975000	0.5	0.038375
11.983333	0.5	0.038125
11.991667	0.5	0.037250
12.000000	0.5	0.036625
12.008333	0.5	0.036375
12.016667	0.5	0.035875
12.025000	0.5	0.035875
12.033333	0.5	0.035375
12.041667	0.5	0.035000
12.050000	0.5	0.034875
12.058333	0.5	0.034625
12.066667	0.5	0.034625
12.075000	0.5	0.034625
12.083333	0.5	0.034625
12.091667	0.5	0.034125
12.100000	0.5	0.033500
12.108333	0.5	0.033375
12.116667	0.5	0.033250
12.125000	0.5	0.033500
12.133333	0.5	0.033250
12.141667	0.5	0.032875
12.150000	0.5	0.032750
12.158333	0.5	0.032750
12.166667	0.5	0.032000
12.175000	0.5	0.031750
12.183333	0.5	0.032000
12.191667	0.5	0.032000
12.200000	0.5	0.032375
12.208333	0.5	0.032625
12.216667	0.5	0.032625
12.225000	0.5	0.032875
12.233333	0.5	0.032875
12.241667	0.5	0.032750
12.250000	0.5	0.033125
12.258333	0.5	0.033250
12.266667	0.5	0.033250
12.275000	0.5	0.033000
12.283333	0.5	0.033000
12.291667	0.5	0.033375
12.300000	0.5	0.033625
12.308333	0.5	0.034000
12.316667	0.5	0.033500
12.325000	0.5	0.033125
12.333333	0.5	0.033000
12.341667	0.5	0.032875
12.350000	0.5	0.032875
12.358333	0.5	0.033000
12.366667	0.5	0.033000
12.375000	0.5	0.032875
12.383333	0.5	0.032750
12.391667	0.5	0.033250
12.400000	0.5	0.033125
12.408333	0.5	0.033125
12.416667	0.5	0.033000
12.425000	0.5	0.033250
12.433333	0.5	0.033875
12.441667	0.5	0.033750
12.450000	0.5	0.033500
12.458333	0.5	0.033625
12.466667	0.5	0.033500
12.475000	0.5	0.033250
12.483333	0.5	0.033250
12.491667	0.5	0.033500
12.500000	0.5	0.033250
12.508333	0.5	0.033000
12.516667	0.5	0.032875
12.525000	0.5	0.032875
12.533333	0.5	0.032750
12.541667	0.5	0.032625
12.550000	0.5	0.032750
12.558333	0.5	0.032625
12.566667	0.5	0.032625
12.575000	0.5	0.032375
12.583333	0.5	0.032375
12.591667	0.5	0.032500
12.600000	0.5	0.032500
12.608333	0.5	0.032625
12.616667	0.5	0.032750
12.625000	0.5	0.032625
12.633333	0.5	0.032750
12.641667	0.5	0.032750
12.650000	0.5	0.032750
12.658333	0.5	0.032625
12.666667	0.5	0.032375
12.675000	0.5	0.033000
12.683333	0.5	0.033125
12.691667	0.5	0.033000
12.700000	0.5	0.033125
12.708333	0.5	0.033625
12.716667	0.5	0.033875
12.725000	0.5	0.034000
12.733333	0.5	0.033500
12.741667	0.5	0.033625
12.750000	0.5	0.033750
12.758333	0.5	0.033750
12.766667	0.5	0.033500
12.775000	0.5	0.033500
12.783333	0.5	0.033250
12.791667	0.5	0.033000
12.800000	0.5	0.033000
12.808333	0.5	0.033375
12.816667	0.5	0.033000
12.825000	0.5	0.032750
12.833333	0.5	0.032000
12.841667	0.5	0.032125
12.850000	0.5	0.032250
12.858333	0.5	0.031750
12.866667	0.5	0.031625
12.875000	0.5	0.031375
12.883333	0.5	0.031500
12.891667	0.5	0.031750
12.900000	0.5	0.031750
12.908333	0.5	0.031750
12.916667	0.5	0.031625
12.925000	0.5	0.031250
12.933333	0.5	0.031125
12.941667	0.5	0.030750
12.950000	0.5	0.030625
12.958333	0.5	0.030500
12.966667	0.5	0.030875
12.975000	0.5	0.030875
12.983333	0.5	0.030625
12.991667	0.5	0.030750
13.000000	0.5	0.030375
13.008333	0.5	0.030000
13.016667	0.5	0.030250
13.025000	0.5	0.030375
13.033333	0.5	0.031000
13.041667	0.5	0.031000
13.050000	0.5	0.031000
13.058333	0.5	0.031000
13.066667	0.5	0.031000
13.075000	0.5	0.031250
13.083333	0.5	0.031250
13.091667	0.5	0.031375
13.100000	0.5	0.031375
13.108333	0.5	0.031125
13.116667	0.5	0.031375
13.125000	0.5	0.032000
13.133333	0.5	0.032250
13.141667	0.5	0.032750
13.150000	0.5	0.032750
13.158333	0.5	0.032750
13.166667	0.5	0.032750
13.175000	0.5	0.032625
13.183333	0.5	0.032875
13.191667	0.5	0.032500
13.200000	0.5	0.032250
13.208333	0.5	0.031750
13.216667	0.5	0.032000
13.225000	0.5	0.031750
13.233333	0.5	0.031625
13.241667	0.5	0.032000
13.250000	0.5	0.031875
13.258333	0.5	0.032000
13.266667	0.5	0.032375
13.275000	0.5	0.032750
13.283333	0.5	0.032750
13.291667	0.5	0.032750
13.300000	0.5	0.032500
13.308333	0.5	0.032000
13.316667	0.5	0.032000
13.325000	0.5	0.032250
13.333333	0.5	0.032500
13.341667	0.5	0.032250
13.350000	0.5	0.032000
13.358333	0.5	0.032250
13.366667	0.5	0.032125
13.375000	0.5	0.031875
13.383333	0.5	0.032375
13.391667	0.5	0.032625
13.400000	0.5	0.032875
13.408333	0.5	0.032875
13.416667	0.5	0.032750
13.425000	0.5	0.033000
13.433333	0.5	0.032875
13.441667	0.5	0.032875
13.450000	0.5	0.032625
13.458333	0.5	0.032500
13.466667	0.5	0.032500
13.475000	0.5	0.033000
13.483333	0.5	0.033250
13.491667	0.5	0.034125
13.500000	0.5	0.034500
13.508333	0.5	0.034375
13.516667	0.5	0.034750
13.525000	0.5	0.035000
13.533333	0.5	0.035375
13.541667	0.5	0.035750
13.550000	0.5	0.035750
13.558333	0.5	0.035875
13.566667	0.5	0.036250
13.575000	0.5	0.036500
13.583333	0.5	0.036375
13.591667	0.5	0.036750
13.600000	0.5	0.037125
13.608333	0.5	0.037375
13.616667	0.5	0.037750
13.625000	0.5	0.038000
13.633333	0.5	0.038375
13.641667	0.5	0.039000
13.650000	0.5	0.039250
13.658333	0.5	0.039250
13.666667	0.5	0.039125
13.675000	0.5	0.038500
13.683333	0.5	0.038250
13.691667	0.5	0.037875
13.700000	0.5	0.037750
13.708333	0.5	0.037500
13.716667	0.5	0.037000
13.725000	0.5	0.036750
13.733333	0.5	0.036750
13.741667	0.5	0.036500
13.750000	0.5	0.036250
13.758333	0.5	0.036250
13.766667	0.5	0.035875
13.775000	0.5	0.035625
13.783333	0.5	0.035250
13.791667	0.5	0.035375
13.800000	0.5	0.034875
13.808333	0.5	0.034125
13.816667	0.5	0.033625
13.825000	0.5	0.033500
13.833333	0.5	0.033250
13.841667	0.5	0.032750
13.850000	0.5	0.032125
13.858333	0.5	0.031625
13.866667	0.5	0.031625
13.875000	0.5	0.031250
13.883333	0.5	0.030625
13.891667	0.5	0.030375
13.900000	0.5	0.030000
13.908333	0.5	0.029375
13.916667	0.5	0.029000
13.925000	0.5	0.028625
13.933333	0.5	0.028625
13.941667	0.5	0.028125
13.950000	0.5	0.027875
13.958333	0.5	0.027750
13.966667	0.5	0.027250
13.975000	0.5	0.027000
13.983333	0.5	0.026875
13.991667	0.5	0.026750
14.000000	0.5	0.026625
14.008333	0.5	0.026500
14.016667	0.5	0.026375
14.025000	0.5	0.026250
14.033333	0.5	0.026375
14.041667	0.5	0.026125
14.050000	0.5	0.026500
14.058333	0.5	0.026500
14.066667	0.5	0.026750
14.075000	0.5	0.027000
14.083333	0.5	0.027000
14.091667	0.5	0.026250
14.100000	0.5	0.026250
14.108333	0.5	0.026125
14.116667	0.5	0.026250
14.125000	0.5	0.025625
14.133333	0.5	0.025125
14.141667	0.5	0.024875
14.150000	0.5	0.024500
14.158333	0.5	0.025000
14.166667	0.5	0.025250
14.175000	0.5	0.025000
14.183333	0.5	0.024750
14.191667	0.5	0.024125
14.200000	0.5	0.023625
14.208333	0.5	0.023625
14.216667	0.5	0.023750
14.225000	0.5	0.023500
14.233333	0.5	0.023250
14.241667	0.5	0.023125
14.250000	0.5	0.023250
14.258333	0.5	0.022750
14.266667	0.5	0.022625
14.275000	0.5	0.022125
14.283333	0.5	0.022000
14.291667	0.5	0.021750
14.300000	0.5	0.021500
14.308333	0.5	0.020875
14.316667	0.5	0.020500
14.325000	0.5	0.020750
14.333333	0.5	0.020375
14.341667	0.5	0.020125
14.350000	0.5	0.020250
14.358333	0.5	0.020000
14.366667	0.5	0.019500
14.375000	0.5	0.019625
14.383333	0.5	0.019375
14.391667	0.5	0.019500
14.400000	0.5	0.019500
14.408333	0.5	0.019375
14.416667	0.5	0.019375
14.425000	0.5	0.019625
14.433333	0.5	0.019750
14.441667	0.5	0.019375
14.450000	0.5	0.019750
14.458333	0.5	0.020750
14.466667	0.5	0.021250
14.475000	0.5	0.022000
14.483333	0.5	0.022750
14.491667	0.5	0.023500
14.500000	0.5	0.024000
14.508333	0.5	0.024250
14.516667	0.5	0.024750
14.525000	0.5	0.025875
14.533333	0.5	0.026125
14.541667	0.5	0.027000
14.550000	0.5	0.027625
14.558333	0.5	0.028125
14.566667	0.5	0.028875
14.575000	0.5	0.029875
14.583333	0.5	0.031125
14.591667	0.5	0.032625
14.600000	0.5	0.034000
14.608333	0.5	0.034625
14.616667	0.5	0.035250
14.625000	0.5	0.036125
14.633333	0.5	0.036625
14.641667	0.5	0.037625
14.650000	0.5	0.038500
14.658333	0.5	0.039500
14.666667	0.5	0.040250
14.675000	0.5	0.041125
14.683333	0.5	0.042000
14.691667	0.5	0.042625
14.700000	0.5	0.043250
14.708333	0.5	0.043750
14.716667	0.5	0.044500
14.725000	0.5	0.044875
14.733333	0.5	0.045375
14.741667	0.5	0.046125
14.750000	0.5	0.046250
14.758333	0.5	0.047250
14.766667	0.5	0.048125
14.775000	0.5	0.048625
14.783333	0.5	0.049125
14.791667	0.5	0.049750
14.800000	0.5	0.050250
14.808333	0.5	0.050125
14.816667	0.5	0.050250
14.825000	0.5	0.050500
14.833333	0.5	0.050500
14.841667	0.5	0.050250
14.850000	0.5	0.050125
14.858333	0.5	0.050000
14.866667	0.5	0.050000
14.875000	0.5	0.049875
14.883333	0.5	0.049500
14.891667	0.5	0.049125
14.900000	0.5	0.048875
14.908333	0.5	0.048625
14.916667	0.5	0.048000
14.925000	0.5	0.047875
14.933333	0.5	0.047250
14.941667	0.5	0.046875
14.950000	0.5	0.046375
14.958333	0.5	0.045875
14.966667	0.5	0.045000
14.975000	0.5	0.044500
14.983333	0.5	0.043750
14.991667	0.5	0.043125
15.000000	0.5	0.043000
15.008333	0.5	0.042625
15.016667	0.5	0.042000
15.025000	0.5	0.041625
15.033333	0.5	0.041000
15.041667	0.5	0.040625
15.050000	0.5	0.040375
15.058333	0.5	0.039750
15.066667	0.5	0.039375
15.075000	0.5	0.039375
15.083333	0.5	0.039000
15.091667	0.5	0.038500
15.100000	0.5	0.038250
15.108333	0.5	0.037875
15.116667	0.5	0.037625
15.125000	0.5	0.037125
15.133333	0.5	0.036375
15.141667	0.5	0.036250
15.150000	0.5	0.036250
15.158333	0.5	0.036125
15.166667	0.5	0.036000
15.175000	0.5	0.036125
15.183333	0.5	0.036000
15.191667	0.5	0.035750
15.200000	0.5	0.035625
15.208333	0.5	0.035000
15.216667	0.5	0.034375
15.225000	0.5	0.034250
15.233333	0.5	0.033750
15.241667	0.5	0.033250
15.250000	0.5	0.033000
15.258333	0.5	0.032750
15.266667	0.5	0.032750
15.275000	0.5	0.032625
15.283333	0.5	0.032500
15.291667	0.5	0.032625
15.300000	0.5	0.032000
15.308333	0.5	0.031875
15.316667	0.5	0.031875
15.325000	0.5	0.031750
15.333333	0.5	0.031500
15.341667	0.5	0.031125
15.350000	0.5	0.031125
15.358333	0.5	0.031000
15.366667	0.5	0.031000
15.375000	0.5	0.030750
15.383333	0.5	0.030375
15.391667	0.5	0.029750
15.400000	0.5	0.029375
15.408333	0.5	0.029250
15.416667	0.5	0.028500
15.425000	0.5	0.028500
15.433333	0.5	0.028500
15.441667	0.5	0.027500
15.450000	0.5	0.027375
15.458333	0.5	0.027500
15.466667	0.5	0.027875
15.475000	0.5	0.027750
15.483333	0.5	0.027500
15.491667	0.5	0.027375
15.500000	0.5	0.027125
15.508333	0.5	0.026875
15.516667	0.5	0.026375
15.525000	0.5	0.025750
15.533333	0.5	0.025500
15.541667	0.5	0.025500
15.550000	0.5	0.025500
15.558333	0.5	0.025125
15.566667	0.5	0.025125
15.575000	0.5	0.024750
15.583333	0.5	0.025125
15.591667	0.5	0.025000
15.600000	0.5	0.024875
15.608333	0.5	0.024500
15.616667	0.5	0.024625
15.625000	0.5	0.024625
15.633333	0.5	0.024750
15.641667	0.5	0.024750
15.650000	0.5	0.024625
15.658333	0.5	0.024500
15.666667	0.5	0.024375
15.675000	0.5	0.024500
15.683333	0.5	0.024750
15.691667	0.5	0.025375
15.700000	0.5	0.025875
15.708333	0.5	0.026250
15.716667	0.5	0.025875
15.725000	0.5	0.025750
15.733333	0.5	0.025625
15.741667	0.5	0.025625
15.750000	0.5	0.026125
15.758333	0.5	0.026375
15.766667	0.5	0.026250
15.775000	0.5	0.026250
15.783333	0.5	0.026250
15.791667	0.5	0.026625
15.800000	0.5	0.026375
15.808333	0.5	0.026125
15.816667	0.5	0.026375
15.825000	0.5	0.026750
15.833333	0.5	0.026875
15.841667	0.5	0.027125
15.850000	0.5	0.027250
15.858333	0.5	0.027000
15.866667	0.5	0.027250
15.875000	0.5	0.027250
15.883333	0.5	0.027250
15.891667	0.5	0.027625
15.900000	0.5	0.028000
15.908333	0.5	0.028375
15.916667	0.5	0.028375
15.925000	0.5	0.028750
15.933333	0.5	0.028750
15.941667	0.5	0.028750
15.950000	0.5	0.028875
15.958333	0.5	0.029625
15.966667	0.5	0.029625
15.975000	0.5	0.029875
15.983333	0.5	0.030250
15.991667	0.5	0.030250
16.000000	0.5	0.030375
16.008333	0.5	0.030375
16.016667	0.5	0.031000
16.025000	0.5	0.031250
16.033333	0.5	0.031625
16.041667	0.5	0.031375
16.050000	0.5	0.031500
16.058333	0.5	0.031875
16.066667	0.5	0.032250
16.075000	0.5	0.032500
16.083333	0.5	0.032750
16.091667	0.5	0.033000
16.100000	0.5	0.033375
16.108333	0.5	0.033750
16.116667	0.5	0.033875
16.125000	0.5	0.034250
16.133333	0.5	0.034250
16.141667	0.5	0.034625
16.150000	0.5	0.035250
16.158333	0.5	0.035500
16.166667	0.5	0.036250
16.175000	0.5	0.036875
16.183333	0.5	0.037250
16.191667	0.5	0.037375
16.200000	0.5	0.037375
16.208333	0.5	0.037750
16.216667	0.5	0.038250
16.225000	0.5	0.038375
16.233333	0.5	0.038750
16.241667	0.5	0.039250
16.250000	0.5	0.039500
16.258333	0.5	0.039875
16.266667	0.5	0.040375
16.275000	0.5	0.040500
16.283333	0.5	0.040750
16.291667	0.5	0.041125
16.300000	0.5	0.041750
16.308333	0.5	0.041750
16.316667	0.5	0.041500
16.325000	0.5	0.041500
16.333333	0.5	0.041625
16.341667	0.5	0.041875
16.350000	0.5	0.042000
16.358333	0.5	0.042000
16.366667	0.5	0.041750
16.375000	0.5	0.041500
16.383333	0.5	0.042125
16.391667	0.5	0.042000
16.400000	0.5	0.042250
16.408333	0.5	0.042250
16.416667	0.5	0.042125
16.425000	0.5	0.042125
16.433333	0.5	0.041875
16.441667	0.5	0.041875
16.450000	0.5	0.041750
16.458333	0.5	0.041125
16.466667	0.5	0.040625
16.475000	0.5	0.040500
16.483333	0.5	0.040125
16.491667	0.5	0.040000
16.500000	0.5	0.039750
16.508333	0.5	0.039875
16.516667	0.5	0.039625
16.525000	0.5	0.038875
16.533333	0.5	0.038500
16.541667	0.5	0.038250
16.550000	0.5	0.038375
16.558333	0.5	0.038500
16.566667	0.5	0.038500
16.575000	0.5	0.038250
16.583333	0.5	0.038250
16.591667	0.5	0.038000
16.600000	0.5	0.037500
16.608333	0.5	0.037375
16.616667	0.5	0.036875
16.625000	0.5	0.037125
16.633333	0.5	0.037000
16.641667	0.5	0.036500
16.650000	0.5	0.035875
16.658333	0.5	0.035750
16.666667	0.5	0.035875
16.675000	0.5	0.035625
16.683333	0.5	0.035375
16.691667	0.5	0.035250
16.700000	0.5	0.035125
16.708333	0.5	0.034875
16.716667	0.5	0.034875
16.725000	0.5	0.035250
16.733333	0.5	0.035375
16.741667	0.5	0.035250
16.750000	0.5	0.035375
16.758333	0.5	0.036000
16.766667	0.5	0.036250
16.775000	0.5	0.036375
16.783333	0.5	0.036375
16.791667	0.5	0.036250
16.800000	0.5	0.036500
16.808333	0.5	0.036375
16.816667	0.5	0.036625
16.825000	0.5	0.036750
16.833333	0.5	0.037000
16.841667	0.5	0.036875
16.850000	0.5	0.037125
16.858333	0.5	0.037000
16.866667	0.5	0.037250
16.875000	0.5	0.037375
16.883333	0.5	0.037250
16.891667	0.5	0.037125
16.900000	0.5	0.037250
16.908333	0.5	0.037375
16.916667	0.5	0.037625
16.925000	0.5	0.038125
16.933333	0.5	0.038000
16.941667	0.5	0.037875
16.950000	0.5	0.038125
16.958333	0.5	0.038250
16.966667	0.5	0.038000
16.975000	0.5	0.037625
16.983333	0.5	0.037250
16.991667	0.5	0.037250
17.000000	0.5	0.037000
17.008333	0.5	0.036625
17.016667	0.5	0.036375
17.025000	0.5	0.036250
17.033333	0.5	0.035625
17.041667	0.5	0.035125
17.050000	0.5	0.034500
17.058333	0.5	0.033250
17.066667	0.5	0.031750
17.075000	0.5	0.031125
17.083333	0.5	0.030375
17.091667	0.5	0.029250
17.100000	0.5	0.027750
17.108333	0.5	0.026000
17.116667	0.5	0.023875
17.125000	0.5	0.021750
17.133333	0.5	0.019875
17.141667	0.5	0.017875
17.150000	0.5	0.015500
17.158333	0.5	0.012625
17.166667	0.5	0.009625
17.175000	0.5	0.005875
17.183333	0.5	0.002250
17.191667	0.5	-0.001375
17.200000	0.5	-0.005625
17.208333	0.5	-0.010125
17.216667	0.5	-0.014750
17.225000	0.5	-0.019750
17.233333	0.5	-0.024500
17.241667	0.5	-0.029000
17.250000	0.5	-0.033250
17.258333	0.5	-0.037875
17.266667	0.5	-0.042500
17.275000	0.5	-0.046875
17.283333	0.5	-0.051125
17.291667	0.5	-0.055000
17.300000	0.5	-0.059125
17.308333	0.5	-0.062500
17.316667	0.5	-0.064875
17.325000	0.5	-0.067375
17.333333	0.5	-0.069125
17.341667	0.5	-0.070625
17.350000	0.5	-0.071625
17.358333	0.5	-0.072000
17.366667	0.5	-0.072000
17.375000	0.5	-0.071375
17.383333	0.5	-0.070125
17.391667	0.5	-0.068500
17.400000	0.5	-0.066500
17.408333	0.5	-0.064000
17.416667	0.5	-0.061375
17.425000	0.5	-0.058125
17.433333	0.5	-0.054625
17.441667	0.5	-0.051375
17.450000	0.5	-0.047750
17.458333	0.5	-0.043750
17.466667	0.5	-0.039625
17.475000	0.5	-0.035125
17.483333	0.5	-0.030375
17.491667	0.5	-0.026125
17.500000	0.5	-0.022250
17.508333	0.5	-0.018375
17.516667	0.5	-0.014375
17.525000	0.5	-0.011000
17.533333	0.5	-0.007125
17.541667	0.5	-0.003875
17.550000	0.5	-0.000625
17.558333	0.5	0.002000
17.566667	0.5	0.004500
17.575000	0.5	0.007000
17.583333	0.5	0.009375
17.591667	0.5	0.011875
17.600000	0.5	0.013625
17.608333	0.5	0.015750
17.616667	0.5	0.017625
17.625000	0.5	0.018750
17.633333	0.5	0.020750
17.641667	0.5	0.022250
17.650000	0.5	0.023125
17.658333	0.5	0.024250
17.666667	0.5	0.025375
17.675000	0.5	0.026375
17.683333	0.5	0.027750
17.691667	0.5	0.028625
17.700000	0.5	0.029250
17.708333	0.5	0.030000
17.716667	0.5	0.030500
17.725000	0.5	0.030750
17.733333	0.5	0.031250
17.741667	0.5	0.031625
17.750000	0.5	0.031875
17.758333	0.5	0.032500
17.766667	0.5	0.032875
17.775000	0.5	0.033125
17.783333	0.5	0.033625
17.791667	0.5	0.034000
17.800000	0.5	0.034125
17.808333	0.5	0.034000
17.816667	0.5	0.034125
17.825000	0.5	0.033875
17.833333	0.5	0.034375
17.841667	0.5	0.034625
17.850000	0.5	0.034625
17.858333	0.5	0.034500
17.866667	0.5	0.034750
17.875000	0.5	0.035250
17.883333	0.5	0.035625
17.891667	0.5	0.035625
17.900000	0.5	0.035750
17.908333	0.5	0.035625
17.916667	0.5	0.036250
17.925000	0.5	0.036625
17.933333	0.5	0.036750
17.941667	0.5	0.036875
17.950000	0.5	0.037250
17.958333	0.5	0.037625
17.966667	0.5	0.037875
17.975000	0.5	0.038000
17.983333	0.5	0.038125
17.991667	0.5	0.038125
18.000000	0.5	0.038000
18.008333	0.5	0.037875
18.016667	0.5	0.037750
18.025000	0.5	0.037750
18.033333	0.5	0.037875
18.041667	0.5	0.037375
18.050000	0.5	0.037375
18.058333	0.5	0.037250
18.066667	0.5	0.036625
18.075000	0.5	0.036500
18.083333	0.5	0.035750
18.091667	0.5	0.035000
18.100000	0.5	0.034500
18.108333	0.5	0.033625
18.116667	0.5	0.033000
18.125000	0.5	0.032375
18.133333	0.5	0.031500
18.141667	0.5	0.030625
18.150000	0.5	0.029625
18.158333	0.5	0.028250
18.166667	0.5	0.027000
18.175000	0.5	0.025750
18.183333	0.5	0.024625
18.191667	0.5	0.023500
18.200000	0.5	0.022500
18.208333	0.5	0.021000
18.216667	0.5	0.019250
18.225000	0.5	0.018250
18.233333	0.5	0.016875
18.241667	0.5	0.015375
18.250000	0.5	0.013750
18.258333	0.5	0.012375
18.266667	0.5	0.010750
18.275000	0.5	0.009125
18.283333	0.5	0.008000
18.291667	0.5	0.006000
18.300000	0.5	0.004250
18.308333	0.5	0.002625
18.316667	0.5	0.000875
18.325000	0.5	-0.000625
18.333333	0.5	-0.002250
18.341667	0.5	-0.003625
18.350000	0.5	-0.005375
18.358333	0.5	-0.006625
18.366667	0.5	-0.007125
18.375000	0.5	-0.008500
18.383333	0.5	-0.009500
18.391667	0.5	-0.010375
18.400000	0.5	-0.011000
18.408333	0.5	-0.011500
18.416667	0.5	-0.011875
18.425000	0.5	-0.012000
18.433333	0.5	-0.012000
18.441667	0.5	-0.011500
18.450000	0.5	-0.010875
18.458333	0.5	-0.010000
18.466667	0.5	-0.009250
18.475000	0.5	-0.008250
18.483333	0.5	-0.007125
18.491667	0.5	-0.006000
18.500000	0.5	-0.005250
18.508333	0.5	-0.003875
18.516667	0.5	-0.002500
18.525000	0.5	-0.001375
18.533333	0.5	0.000500
18.541667	0.5	0.002000
18.550000	0.5	0.003250
18.558333	0.5	0.004375
18.566667	0.5	0.005625
18.575000	0.5	0.007250
18.583333	0.5	0.008500
18.591667	0.5	0.009750
18.600000	0.5	0.011125
18.608333	0.5	0.012375
18.616667	0.5	0.013250
18.625000	0.5	0.014125
18.633333	0.5	0.014875
18.641667	0.5	0.016000
18.650000	0.5	0.017000
18.658333	0.5	0.018125
18.666667	0.5	0.018875
18.675000	0.5	0.019500
18.683333	0.5	0.020125
18.691667	0.5	0.020375
18.700000	0.5	0.020875
18.708333	0.5	0.021250
18.716667	0.5	0.021500
18.725000	0.5	0.021625
18.733333	0.5	0.021375
18.741667	0.5	0.021375
18.750000	0.5	0.021250
18.758333	0.5	0.021375
18.766667	0.5	0.021250
18.775000	0.5	0.021250
18.783333	0.5	0.021250
18.791667	0.5	0.020750
18.800000	0.5	0.020500
18.808333	0.5	0.020125
18.816667	0.5	0.019625
18.825000	0.5	0.019500
18.833333	0.5	0.019375
18.841667	0.5	0.019125
18.850000	0.5	0.018500
18.858333	0.5	0.018125
18.866667	0.5	0.017500
18.875000	0.5	0.017000
18.883333	0.5	0.016625
18.891667	0.5	0.016250
18.900000	0.5	0.015625
18.908333	0.5	0.014750
18.916667	0.5	0.013875
18.925000	0.5	0.013875
18.933333	0.5	0.013625
18.941667	0.5	0.013000
18.950000	0.5	0.012500
18.958333	0.5	0.011875
18.966667	0.5	0.011750
18.975000	0.5	0.011500
18.983333	0.5	0.010875
18.991667	0.5	0.010375
19.000000	0.5	0.010250
19.008333	0.5	0.009875
19.016667	0.5	0.009625
19.025000	0.5	0.009500
19.033333	0.5	0.009375
19.041667	0.5	0.009125
19.050000	0.5	0.009000
19.058333	0.5	0.008375
19.066667	0.5	0.007750
19.075000	0.5	0.007375
19.083333	0.5	0.006875
19.091667	0.5	0.006000
19.100000	0.5	0.005625
19.108333	0.5	0.005750
19.116667	0.5	0.005375
19.125000	0.5	0.005125
19.133333	0.5	0.005125
19.141667	0.5	0.004750
19.150000	0.5	0.004125
19.158333	0.5	0.003875
19.166667	0.5	0.003750
19.175000	0.5	0.004000
19.183333	0.5	0.004000
19.191667	0.5	0.003500
19.200000	0.5	0.003125
19.208333	0.5	0.002875
19.216667	0.5	0.002500
19.225000	0.5	0.002250
19.233333	0.5	0.002375
19.241667	0.5	0.002500
19.250000	0.5	0.002500
19.258333	0.5	0.002625
19.266667	0.5	0.003000
19.275000	0.5	0.003125
19.283333	0.5	0.003375
19.291667	0.5	0.003500
19.300000	0.5	0.003375
19.308333	0.5	0.003250
19.316667	0.5	0.002875
19.325000	0.5	0.003250
19.333333	0.5	0.003375
19.341667	0.5	0.003000
19.350000	0.5	0.003375
19.358333	0.5	0.004125
19.366667	0.5	0.004500
19.375000	0.5	0.004750
19.383333	0.5	0.004875
19.391667	0.5	0.005125
19.400000	0.5	0.005125
19.408333	0.5	0.005250
19.416667	0.5	0.005500
19.425000	0.5	0.005625
19.433333	0.5	0.005875
19.441667	0.5	0.005750
19.450000	0.5	0.005875
19.458333	0.5	0.006125
19.466667	0.5	0.006125
19.475000	0.5	0.006500
19.483333	0.5	0.006625
19.491667	0.5	0.007125
19.500000	0.5	0.007750
19.508333	0.5	0.008000
19.516667	0.5	0.007875
19.525000	0.5	0.007875
19.533333	0.5	0.008000
19.541667	0.5	0.008125
19.550000	0.5	0.008250
19.558333	0.5	0.008500
19.566667	0.5	0.008625
19.575000	0.5	0.008500
19.583333	0.5	0.008500
19.591667	0.5	0.008375
19.600000	0.5	0.008875
19.608333	0.5	0.008875
19.616667	0.5	0.009125
19.625000	0.5	0.009125
19.633333	0.5	0.008750
19.641667	0.5	0.008750
19.650000	0.5	0.008500
19.658333	0.5	0.008875
19.666667	0.5	0.009500
19.675000	0.5	0.009500
19.683333	0.5	0.009250
19.691667	0.5	0.009000
19.700000	0.5	0.009125
19.708333	0.5	0.009125
19.716667	0.5	0.009125
19.725000	0.5	0.008500
19.733333	0.5	0.008500
19.741667	0.5	0.007875
19.750000	0.5	0.007625
19.758333	0.5	0.007625
19.766667	0.5	0.007750
19.775000	0.5	0.007875
19.783333	0.5	0.008000
19.791667	0.5	0.008000
19.800000	0.5	0.007750
19.808333	0.5	0.007625
19.816667	0.5	0.007125
19.825000	0.5	0.006875
19.833333	0.5	0.006500
19.841667	0.5	0.006375
19.850000	0.5	0.006250
19.858333	0.5	0.006250
19.866667	0.5	0.006375
19.875000	0.5	0.006375
19.883333	0.5	0.005750
19.891667	0.5	0.005250
19.900000	0.5	0.005125
19.908333	0.5	0.005000
19.916667	0.5	0.004875
19.925000	0.5	0.004375
19.933333	0.5	0.004250
19.941667	0.5	0.004250
19.950000	0.5	0.004000
19.958333	0.5	0.004125
19.966667	0.5	0.004250
19.975000	0.5	0.004125
19.983333	0.5	0.003625
19.991667	0.5	0.003125
20.000000	0.5	0.002875
20.008333	0.5	0.002875
20.016667	0.5	0.002250
20.025000	0.5	0.002500
20.033333	0.5	0.002625
20.041667	0.5	0.002750
20.050000	0.5	0.002625
20.058333	0.5	0.002500
20.066667	0.5	0.002125
20.075000	0.5	0.002250
20.083333	0.5	0.002000
20.091667	0.5	0.001750
20.100000	0.5	0.001875
20.108333	0.5	0.002000
20.116667	0.5	0.001875
20.125000	0.5	0.001875
20.133333	0.5	0.001625
20.141667	0.5	0.001500
20.150000	0.5	0.001625
20.158333	0.5	0.002000
20.166667	0.5	0.002375
20.175000	0.5	0.002375
20.183333	0.5	0.002125
20.191667	0.5	0.002500
20.200000	0.5	0.003000
20.208333	0.5	0.003250
20.216667	0.5	0.003125
20.225000	0.5	0.002875
20.233333	0.5	0.002875
20.241667	0.5	0.002875
20.250000	0.5	0.002750
20.258333	0.5	0.002750
20.266667	0.5	0.003000
20.275000	0.5	0.003125
20.283333	0.5	0.003375
20.291667	0.5	0.003625
20.300000	0.5	0.004125
20.308333	0.5	0.004375
20.316667	0.5	0.004500
20.325000	0.5	0.004250
20.333333	0.5	0.004375
20.341667	0.5	0.004250
20.350000	0.5	0.005000
20.358333	0.5	0.005250
20.366667	0.5	0.005625
20.375000	0.5	0.005750
20.383333	0.5	0.006125
20.391667	0.5	0.006375
20.400000	0.5	0.006500
20.408333	0.5	0.006500
20.416667	0.5	0.006750
20.425000	0.5	0.007000
20.433333	0.5	0.007125
20.441667	0.5	0.007625
20.450000	0.5	0.007750
20.458333	0.5	0.008125
20.466667	0.5	0.008625
20.475000	0.5	0.008875
20.483333	0.5	0.009375
20.491667	0.5	0.010000
20.500000	0.5	0.010250
20.508333	0.5	0.010500
20.516667	0.5	0.010750
20.525000	0.5	0.011250
20.533333	0.5	0.011875
20.541667	0.5	0.011750
20.550000	0.5	0.011750
20.558333	0.5	0.011750
20.566667	0.5	0.012000
20.575000	0.5	0.012500
20.583333	0.5	0.013000
20.591667	0.5	0.013125
20.600000	0.5	0.013500
20.608333	0.5	0.014000
20.616667	0.5	0.014125
20.625000	0.5	0.014500
20.633333	0.5	0.014625
20.641667	0.5	0.014875
20.650000	0.5	0.014750
20.658333	0.5	0.014875
20.666667	0.5	0.015000
20.675000	0.5	0.014875
20.683333	0.5	0.014875
20.691667	0.5	0.015375
20.700000	0.5	0.016000
20.708333	0.5	0.016750
20.716667	0.5	0.017125
20.725000	0.5	0.017625
20.733333	0.5	0.017750
20.741667	0.5	0.017875
20.750000	0.5	0.018000
20.758333	0.5	0.018000
20.766667	0.5	0.018250
20.775000	0.5	0.018500
20.783333	0.5	0.018250
20.791667	0.5	0.018625
20.800000	0.5	0.018625
20.808333	0.5	0.018750
20.816667	0.5	0.019125
20.825000	0.5	0.019375
20.833333	0.5	0.019500
20.841667	0.5	0.019375
20.850000	0.5	0.019125
20.858333	0.5	0.019000
20.866667	0.5	0.019000
20.875000	0.5	0.019125
20.883333	0.5	0.019250
20.891667	0.5	0.019250
20.900000	0.5	0.019250
20.908333	0.5	0.019375
20.916667	0.5	0.019125
20.925000	0.5	0.019125
20.933333	0.5	0.019250
20.941667	0.5	0.019000
20.950000	0.5	0.019125
20.958333	0.5	0.019250
20.966667	0.5	0.019125
20.975000	0.5	0.018625
20.983333	0.5	0.018125
20.991667	0.5	0.017875
21.000000	0.5	0.017375
21.008333	0.5	0.017250
21.016667	0.5	0.017125
21.025000	0.5	0.016750
21.033333	0.5	0.016875
21.041667	0.5	0.017000
21.050000	0.5	0.017000
21.058333	0.5	0.016875
21.066667	0.5	0.016250
21.075000	0.5	0.016000
21.083333	0.5	0.016125
21.091667	0.5	0.015750
21.100000	0.5	0.015500
21.108333	0.5	0.015250
21.116667	0.5	0.015000
21.125000	0.5	0.014500
21.133333	0.5	0.014250
21.141667	0.5	0.014250
21.150000	0.5	0.014375
21.158333	0.5	0.014625
21.166667	0.5	0.014500
21.175000	0.5	0.014875
21.183333	0.5	0.014750
21.191667	0.5	0.014750
21.200000	0.5	0.014875
21.208333	0.5	0.014875
21.216667	0.5	0.015125
21.225000	0.5	0.015500
21.233333	0.5	0.015375
21.241667	0.5	0.015125
21.250000	0.5	0.015750
21.258333	0.5	0.016250
21.266667	0.5	0.016375
21.275000	0.5	0.016750
21.283333	0.5	0.017125
21.291667	0.5	0.017375
21.300000	0.5	0.017500
21.308333	0.5	0.018000
21.316667	0.5	0.018625
21.325000	0.5	0.018875
21.333333	0.5	0.019250
21.341667	0.5	0.019750
21.350000	0.5	0.020000
21.358333	0.5	0.020625
21.366667	0.5	0.021500
21.375000	0.5	0.022750
21.383333	0.5	0.023500
21.391667	0.5	0.023750
21.400000	0.5	0.024125
21.408333	0.5	0.024500
21.416667	0.5	0.025125
21.425000	0.5	0.025625
21.433333	0.5	0.026125
21.441667	0.5	0.026875
21.450000	0.5	0.027750
21.458333	0.5	0.028875
21.466667	0.5	0.029125
21.475000	0.5	0.029750
21.483333	0.5	0.030625
21.491667	0.5	0.031625
21.500000	0.5	0.032375
21.508333	0.5	0.033000
21.516667	0.5	0.033750
21.525000	0.5	0.034375
21.533333	0.5	0.035125
21.541667	0.5	0.036000
21.550000	0.5	0.036625
21.558333	0.5	0.037250
21.566667	0.5	0.037750
21.575000	0.5	0.038000
21.583333	0.5	0.038000
21.591667	0.5	0.038375
21.600000	0.5	0.038750
21.608333	0.5	0.038875
21.616667	0.5	0.039250
21.625000	0.5	0.039500
21.633333	0.5	0.039750
21.641667	0.5	0.040375
21.650000	0.5	0.040875
21.658333	0.5	0.041500
21.666667	0.5	0.041750
21.675000	0.5	0.041875
21.683333	0.5	0.041750
21.691667	0.5	0.042250
21.700000	0.5	0.042375
21.708333	0.5	0.042250
21.716667	0.5	0.042125
21.725000	0.5	0.042375
21.733333	0.5	0.042625
21.741667	0.5	0.042750
21.750000	0.5	0.043125
21.758333	0.5	0.043000
21.766667	0.5	0.043125
21.775000	0.5	0.042875
21.783333	0.5	0.042750
21.791667	0.5	0.042625
21.800000	0.5	0.042625
21.808333	0.5	0.042500
21.816667	0.5	0.042375
21.825000	0.5	0.042125
21.833333	0.5	0.042000
21.841667	0.5	0.042000
21.850000	0.5	0.041875
21.858333	0.5	0.041500
21.866667	0.5	0.041375
21.875000	0.5	0.041250
21.883333	0.5	0.040875
21.891667	0.5	0.041125
21.900000	0.5	0.041250
21.908333	0.5	0.041000
21.916667	0.5	0.040875
21.925000	0.5	0.041000
21.933333	0.5	0.041250
21.941667	0.5	0.040750
21.950000	0.5	0.040625
21.958333	0.5	0.040625
21.966667	0.5	0.040500
21.975000	0.5	0.041375
21.983333	0.5	0.041125
21.991667	0.5	0.041375
22.000000	0.5	0.041625
22.008333	0.5	0.042125
22.016667	0.5	0.042125
22.025000	0.5	0.042000
22.033333	0.5	0.042125
22.041667	0.5	0.042125
22.050000	0.5	0.042125
22.058333	0.5	0.041875
22.066667	0.5	0.042125
22.075000	0.5	0.042375
22.083333	0.5	0.042125
22.091667	0.5	0.042125
22.100000	0.5	0.041875
22.108333	0.5	0.042000
22.116667	0.5	0.042000
22.125000	0.5	0.042125
22.133333	0.5	0.042000
22.141667	0.5	0.041875
22.150000	0.5	0.041750
22.158333	0.5	0.041250
22.166667	0.5	0.041125
22.175000	0.5	0.041000
22.183333	0.5	0.040750
22.191667	0.5	0.040375
22.200000	0.5	0.040375
22.208333	0.5	0.039875
22.216667	0.5	0.039750
22.225000	0.5	0.039125
22.233333	0.5	0.038500
22.241667	0.5	0.037875
22.250000	0.5	0.037500
22.258333	0.5	0.037250
22.266667	0.5	0.036375
22.275000	0.5	0.035375
22.283333	0.5	0.035125
22.291667	0.5	0.035000
22.300000	0.5	0.034375
22.308333	0.5	0.034000
22.316667	0.5	0.033500
22.325000	0.5	0.032500
22.333333	0.5	0.031625
22.341667	0.5	0.031250
22.350000	0.5	0.030625
22.358333	0.5	0.030625
22.366667	0.5	0.030000
22.375000	0.5	0.029750
22.383333	0.5	0.029375
22.391667	0.5	0.028625
22.400000	0.5	0.027875
22.408333	0.5	0.027125
22.416667	0.5	0.026750
22.425000	0.5	0.026125
22.433333	0.5	0.025750
22.441667	0.5	0.025250
22.450000	0.5	0.024750
22.458333	0.5	0.024250
22.466667	0.5	0.024250
22.475000	0.5	0.023875
22.483333	0.5	0.023875
22.491667	0.5	0.023625
22.500000	0.5	0.023500
22.508333	0.5	0.023375
22.516667	0.5	0.023250
22.525000	0.5	0.023125
22.533333	0.5	0.023125
22.541667	0.5	0.023125
22.550000	0.5	0.022750
22.558333	0.5	0.022500
22.566667	0.5	0.022625
22.575000	0.5	0.022250
22.583333	0.5	0.021875
22.591667	0.5	0.021375
22.600000	0.5	0.021250
22.608333	0.5	0.021375
22.616667	0.5	0.021500
22.625000	0.5	0.021625
22.633333	0.5	0.021875
22.641667	0.5	0.022000
22.650000	0.5	0.021750
22.658333	0.5	0.021750
22.666667	0.5	0.021625
22.675000	0.5	0.022000
22.683333	0.5	0.022000
22.691667	0.5	0.022125
22.700000	0.5	0.022125
22.708333	0.5	0.022125
22.716667	0.5	0.022250
22.725000	0.5	0.022500
22.733333	0.5	0.022375
22.741667	0.5	0.022250
22.750000	0.5	0.022375
22.758333	0.5	0.022500
22.766667	0.5	0.022375
22.775000	0.5	0.022750
22.783333	0.5	0.022875
22.791667	0.5	0.022500
22.800000	0.5	0.022625
22.808333	0.5	0.022875
22.816667	0.5	0.023125
22.825000	0.5	0.023000
22.833333	0.5	0.023250
22.841667	0.5	0.023000
22.850000	0.5	0.023250
22.858333	0.5	0.023000
22.866667	0.5	0.023125
22.875000	0.5	0.023250
22.883333	0.5	0.023500
22.891667	0.5	0.024250
22.900000	0.5	0.024500
22.908333	0.5	0.024750
22.916667	0.5	0.025125
22.925000	0.5	0.025375
22.933333	0.5	0.025625
22.941667	0.5	0.025750
22.950000	0.5	0.026250
22.958333	0.5	0.026625
22.966667	0.5	0.026750
22.975000	0.5	0.027125
22.983333	0.5	0.027375
22.991667	0.5	0.027625
23.000000	0.5	0.028000
23.008333	0.5	0.028375
23.016667	0.5	0.028875
23.025000	0.5	0.029375
23.033333	0.5	0.029750
23.041667	0.5	0.030375
23.050000	0.5	0.030625
23.058333	0.5	0.031125
23.066667	0.5	0.031500
23.075000	0.5	0.032000
23.083333	0.5	0.032125
23.091667	0.5	0.032250
23.100000	0.5	0.032625
23.108333	0.5	0.032750
23.116667	0.5	0.033250
23.125000	0.5	0.033500
23.133333	0.5	0.033375
23.141667	0.5	0.033625
23.150000	0.5	0.034000
23.158333	0.5	0.034375
23.166667	0.5	0.034500
23.175000	0.5	0.034625
23.183333	0.5	0.034625
23.191667	0.5	0.034875
23.200000	0.5	0.035000
23.208333	0.5	0.035375
23.216667	0.5	0.035500
23.225000	0.5	0.035500
23.233333	0.5	0.035625
23.241667	0.5	0.035875
23.250000	0.5	0.036375
23.258333	0.5	0.036375
23.266667	0.5	0.036625
23.275000	0.5	0.036750
23.283333	0.5	0.037000
23.291667	0.5	0.038000
23.300000	0.5	0.038500
23.308333	0.5	0.039000
23.316667	0.5	0.039125
23.325000	0.5	0.039000
23.333333	0.5	0.039375
23.341667	0.5	0.039875
23.350000	0.5	0.040125
23.358333	0.5	0.040250
23.366667	0.5	0.040750
23.375000	0.5	0.041000
23.383333	0.5	0.041250
23.391667	0.5	0.041625
23.400000	0.5	0.042000
23.408333	0.5	0.042500
23.416667	0.5	0.043000
23.425000	0.5	0.043500
23.433333	0.5	0.043625
23.441667	0.5	0.044375
23.450000	0.5	0.045000
23.458333	0.5	0.045500
23.466667	0.5	0.046375
23.475000	0.5	0.046750
23.483333	0.5	0.047125
23.491667	0.5	0.047625
23.500000	0.5	0.048250
23.508333	0.5	0.048750
23.516667	0.5	0.049000
23.525000	0.5	0.049375
23.533333	0.5	0.050125
23.541667	0.5	0.050375
23.550000	0.5	0.051000
23.558333	0.5	0.051250
23.566667	0.5	0.051625
23.575000	0.5	0.052000
23.583333	0.5	0.052000
23.591667	0.5	0.052500
23.600000	0.5	0.052750
23.608333	0.5	0.053000
23.616667	0.5	0.053125
23.625000	0.5	0.053375
23.633333	0.5	0.053250
23.641667	0.5	0.054125
23.650000	0.5	0.054750
23.658333	0.5	0.054500
23.666667	0.5	0.054875
23.675000	0.5	0.055250
23.683333	0.5	0.055750
23.691667	0.5	0.056000
23.700000	0.5	0.056250
23.708333	0.5	0.056625
23.716667	0.5	0.056625
23.725000	0.5	0.057000
23.733333	0.5	0.057250
23.741667	0.5	0.057375
23.750000	0.5	0.057500
23.758333	0.5	0.057750
23.766667	0.5	0.058000
23.775000	0.5	0.057875
23.783333	0.5	0.057875
23.791667	0.5	0.057625
23.800000	0.5	0.057500
23.808333	0.5	0.057625
23.816667	0.5	0.057625
23.825000	0.5	0.057875
23.833333	0.5	0.058250
23.841667	0.5	0.058250
23.850000	0.5	0.058250
23.858333	0.5	0.058375
23.866667	0.5	0.058625
23.875000	0.5	0.058625
23.883333	0.5	0.058625
23.891667	0.5	0.058250
23.900000	0.5	0.058125
23.908333	0.5	0.058375
23.916667	0.5	0.058250
23.925000	0.5	0.058625
23.933333	0.5	0.058875
23.941667	0.5	0.058750
23.950000	0.5	0.058875
23.958333	0.5	0.058750
23.966667	0.5	0.059000
23.975000	0.5	0.059000
23.983333	0.5	0.059000
23.991667	0.5	0.059000
24.000000	0.5	0.059125
24.008333	0.5	0.059625
24.016667	0.5	0.059750
24.025000	0.5	0.059875
24.033333	0.5	0.059875
24.041667	0.5	0.059625
24.050000	0.5	0.059875
24.058333	0.5	0.060000
24.066667	0.5	0.059625
24.075000	0.5	0.059500
24.083333	0.5	0.059375
24.091667	0.5	0.059125
24.100000	0.5	0.059000
24.108333	0.5	0.058875
24.116667	0.5	0.059125
24.125000	0.5	0.058625
24.133333	0.5	0.058500
24.141667	0.5	0.058250
24.150000	0.5	0.058125
24.158333	0.5	0.058000
24.166667	0.5	0.057500
24.175000	0.5	0.057500
24.183333	0.5	0.057000
24.191667	0.5	0.056500
24.200000	0.5	0.056000
24.208333	0.5	0.055625
24.216667	0.5	0.055500
24.225000	0.5	0.055750
24.233333	0.5	0.055750
24.241667	0.5	0.055375
24.250000	0.5	0.055125
24.258333	0.5	0.054250
24.266667	0.5	0.053625
24.275000	0.5	0.053375
24.283333	0.5	0.052875
24.291667	0.5	0.052125
24.300000	0.5	0.051500
24.308333	0.5	0.050875
24.316667	0.5	0.050125
24.325000	0.5	0.049500
24.333333	0.5	0.048875
24.341667	0.5	0.048250
24.350000	0.5	0.047875
24.358333	0.5	0.047000
24.366667	0.5	0.046375
24.375000	0.5	0.045875
24.383333	0.5	0.045375
24.391667	0.5	0.045125
24.400000	0.5	0.044250
24.408333	0.5	0.043750
24.416667	0.5	0.043250
24.425000	0.5	0.042750
24.433333	0.5	0.042250
24.441667	0.5	0.041750
24.450000	0.5	0.041625
24.458333	0.5	0.040875
24.466667	0.5	0.040625
24.475000	0.5	0.040125
24.483333	0.5	0.039625
24.491667	0.5	0.039500
24.500000	0.5	0.039375
24.508333	0.5	0.039250
24.516667	0.5	0.039250
24.525000	0.5	0.039250
24.533333	0.5	0.039250
24.541667	0.5	0.038625
24.550000	0.5	0.038000
24.558333	0.5	0.038000
24.566667	0.5	0.038000
24.575000	0.5	0.037750
24.583333	0.5	0.038000
24.591667	0.5	0.037875
24.600000	0.5	0.037750
24.608333	0.5	0.037625
24.616667	0.5	0.037625
24.625000	0.5	0.037750
24.633333	0.5	0.038000
24.641667	0.5	0.038125
24.650000	0.5	0.037875
24.658333	0.5	0.037750
24.666667	0.5	0.037625
24.675000	0.5	0.037000
24.683333	0.5	0.037125
24.691667	0.5	0.036875
24.700000	0.5	0.036625
24.708333	0.5	0.036875
24.716667	0.5	0.036500
24.725000	0.5	0.036500
24.733333	0.5	0.036375
24.741667	0.5	0.036375
24.750000	0.5	0.036625
24.758333	0.5	0.036625
24.766667	0.5	0.036875
24.775000	0.5	0.036750
24.783333	0.5	0.036750
24.791667	0.5	0.036750
24.800000	0.5	0.037000
24.808333	0.5	0.037250
24.816667	0.5	0.038000
24.825000	0.5	0.038250
24.833333	0.5	0.038125
24.841667	0.5	0.038375
24.850000	0.5	0.038125
24.858333	0.5	0.037750
24.866667	0.5	0.037875
24.875000	0.5	0.037750
24.883333	0.5	0.037625
24.891667	0.5	0.038000
24.900000	0.5	0.038125
24.908333	0.5	0.038125
24.916667	0.5	0.038250
24.925000	0.5	0.038625
24.933333	0.5	0.038375
24.941667	0.5	0.038125
24.950000	0.5	0.038125
24.958333	0.5	0.038000
24.966667	0.5	0.038000
24.975000	0.5	0.038000
24.983333	0.5	0.038375
24.991667	0.5	0.038625
25.000000	0.5	0.038875
