# Supplementary material for: Dynamic character displacement among a pair of bacterial phyllosphere commensals in situ
Source: Nat Commun. 2022 May 20;13:2836. doi: 10.1038/s41467-022-30469-3 (PMC9123166; doi:10.1038/s41467-022-30469-3)
Supplement: Supplementary file 11 — Source Data [file 41467_2022_30469_MOESM11_ESM.zip › Source Data/Supplementary Figure 5/5 mM Lactose_std.txt]

File Path	chrom://marshall/Chromeleon7/HPLC_Ultimate_3000/Users/helucas/20200720_OrganicAcids_CCR_L257.seq/449.smp/RI_1.channel/RI_1.chm
Channel	RI_1

Injection Information:
Data Vault	Chromeleon7
Injection	5mM_std_Lac
Injection Number	32
Position	RC2
Comment	
Processing Method	Quantitative
Instrument Method	20200525_Rezex_ROA_OrganicAcid_600uL_2500uM_H2SO4_50A_50D
Type	Unknown
Status	Finished
Injection Date	7/21/2020
Injection Time	9:27:15 AM
Injection Volume (µl)	10.000
Dilution Factor	1.0000
Weight	1.0000

Chromatogram Data Information:
Time Min. (min)	0.000000
Time Max. (min)	25.000000
Data Points	3001
Detector	RI
Generating Data System	Chromeleon 7.2.5.9507
Exporting Data System	Chromeleon 7.2.8.0
Operator	Instrument Controller
Signal Quantity	Refractive 
Signal Unit	µRIU
Signal Min.	-3.801500
Signal Max.	2.780875
Channel	RI_1
Driver Name	RID520Driver.dll
Channel Type	Evaluation
Min. Step (s)	0.5
Max. Step (s)	0.5
Average Step (s)	0.5

Signal Parameter Information:
Signal Info	

Chromatogram Data:
Time (min)	Step (s)	Value (µRIU)
0.000000	n.a.	-0.011875
0.008333	0.5	-0.011875
0.016667	0.5	-0.012500
0.025000	0.5	-0.012875
0.033333	0.5	-0.012500
0.041667	0.5	-0.012250
0.050000	0.5	-0.012500
0.058333	0.5	-0.012750
0.066667	0.5	-0.013000
0.075000	0.5	-0.013000
0.083333	0.5	-0.013125
0.091667	0.5	-0.012875
0.100000	0.5	-0.012500
0.108333	0.5	-0.012375
0.116667	0.5	-0.012250
0.125000	0.5	-0.012375
0.133333	0.5	-0.012750
0.141667	0.5	-0.012875
0.150000	0.5	-0.012625
0.158333	0.5	-0.012625
0.166667	0.5	-0.012500
0.175000	0.5	-0.011875
0.183333	0.5	-0.011500
0.191667	0.5	-0.011375
0.200000	0.5	-0.011375
0.208333	0.5	-0.011000
0.216667	0.5	-0.010625
0.225000	0.5	-0.010625
0.233333	0.5	-0.010625
0.241667	0.5	-0.010250
0.250000	0.5	-0.009875
0.258333	0.5	-0.009500
0.266667	0.5	-0.009375
0.275000	0.5	-0.009375
0.283333	0.5	-0.009125
0.291667	0.5	-0.008875
0.300000	0.5	-0.008500
0.308333	0.5	-0.008125
0.316667	0.5	-0.007875
0.325000	0.5	-0.007875
0.333333	0.5	-0.007750
0.341667	0.5	-0.007375
0.350000	0.5	-0.007125
0.358333	0.5	-0.006875
0.366667	0.5	-0.006750
0.375000	0.5	-0.006500
0.383333	0.5	-0.006375
0.391667	0.5	-0.006500
0.400000	0.5	-0.006875
0.408333	0.5	-0.006875
0.416667	0.5	-0.006875
0.425000	0.5	-0.005875
0.433333	0.5	-0.005750
0.441667	0.5	-0.005625
0.450000	0.5	-0.005375
0.458333	0.5	-0.005625
0.466667	0.5	-0.005500
0.475000	0.5	-0.005375
0.483333	0.5	-0.005375
0.491667	0.5	-0.004875
0.500000	0.5	-0.004625
0.508333	0.5	-0.004375
0.516667	0.5	-0.003750
0.525000	0.5	-0.003625
0.533333	0.5	-0.003375
0.541667	0.5	-0.003125
0.550000	0.5	-0.003125
0.558333	0.5	-0.002875
0.566667	0.5	-0.002750
0.575000	0.5	-0.002375
0.583333	0.5	-0.002250
0.591667	0.5	-0.002000
0.600000	0.5	-0.001875
0.608333	0.5	-0.001625
0.616667	0.5	-0.001500
0.625000	0.5	-0.001375
0.633333	0.5	-0.001500
0.641667	0.5	-0.001125
0.650000	0.5	-0.001000
0.658333	0.5	-0.000875
0.666667	0.5	-0.001000
0.675000	0.5	-0.000250
0.683333	0.5	0.000500
0.691667	0.5	0.000625
0.700000	0.5	0.000750
0.708333	0.5	0.000500
0.716667	0.5	0.000375
0.725000	0.5	0.000375
0.733333	0.5	0.000500
0.741667	0.5	0.000875
0.750000	0.5	0.000875
0.758333	0.5	0.001125
0.766667	0.5	0.001375
0.775000	0.5	0.001375
0.783333	0.5	0.001750
0.791667	0.5	0.002000
0.800000	0.5	0.001875
0.808333	0.5	0.002125
0.816667	0.5	0.002125
0.825000	0.5	0.002750
0.833333	0.5	0.003125
0.841667	0.5	0.003500
0.850000	0.5	0.003125
0.858333	0.5	0.003125
0.866667	0.5	0.003625
0.875000	0.5	0.003875
0.883333	0.5	0.004250
0.891667	0.5	0.004625
0.900000	0.5	0.004875
0.908333	0.5	0.005125
0.916667	0.5	0.005125
0.925000	0.5	0.005500
0.933333	0.5	0.005750
0.941667	0.5	0.006000
0.950000	0.5	0.006625
0.958333	0.5	0.007000
0.966667	0.5	0.007375
0.975000	0.5	0.007500
0.983333	0.5	0.007625
0.991667	0.5	0.007750
1.000000	0.5	0.007875
1.008333	0.5	0.008250
1.016667	0.5	0.008125
1.025000	0.5	0.008250
1.033333	0.5	0.008375
1.041667	0.5	0.009125
1.050000	0.5	0.009625
1.058333	0.5	0.009750
1.066667	0.5	0.010000
1.075000	0.5	0.010375
1.083333	0.5	0.011250
1.091667	0.5	0.011750
1.100000	0.5	0.011875
1.108333	0.5	0.012125
1.116667	0.5	0.012375
1.125000	0.5	0.012750
1.133333	0.5	0.013375
1.141667	0.5	0.013625
1.150000	0.5	0.013875
1.158333	0.5	0.014125
1.166667	0.5	0.014500
1.175000	0.5	0.014875
1.183333	0.5	0.015125
1.191667	0.5	0.015125
1.200000	0.5	0.015125
1.208333	0.5	0.015125
1.216667	0.5	0.015125
1.225000	0.5	0.015375
1.233333	0.5	0.015750
1.241667	0.5	0.015875
1.250000	0.5	0.015875
1.258333	0.5	0.015875
1.266667	0.5	0.016375
1.275000	0.5	0.016625
1.283333	0.5	0.017000
1.291667	0.5	0.016500
1.300000	0.5	0.016625
1.308333	0.5	0.016750
1.316667	0.5	0.016750
1.325000	0.5	0.016375
1.333333	0.5	0.016125
1.341667	0.5	0.015875
1.350000	0.5	0.015750
1.358333	0.5	0.015500
1.366667	0.5	0.015125
1.375000	0.5	0.015000
1.383333	0.5	0.015500
1.391667	0.5	0.015250
1.400000	0.5	0.014625
1.408333	0.5	0.014625
1.416667	0.5	0.014750
1.425000	0.5	0.014500
1.433333	0.5	0.014375
1.441667	0.5	0.014125
1.450000	0.5	0.014250
1.458333	0.5	0.014375
1.466667	0.5	0.015125
1.475000	0.5	0.015000
1.483333	0.5	0.015000
1.491667	0.5	0.015000
1.500000	0.5	0.014875
1.508333	0.5	0.014750
1.516667	0.5	0.014875
1.525000	0.5	0.014500
1.533333	0.5	0.014875
1.541667	0.5	0.015375
1.550000	0.5	0.015375
1.558333	0.5	0.015125
1.566667	0.5	0.015000
1.575000	0.5	0.014750
1.583333	0.5	0.015000
1.591667	0.5	0.015375
1.600000	0.5	0.015375
1.608333	0.5	0.015500
1.616667	0.5	0.015250
1.625000	0.5	0.015375
1.633333	0.5	0.015750
1.641667	0.5	0.015875
1.650000	0.5	0.016250
1.658333	0.5	0.016625
1.666667	0.5	0.016625
1.675000	0.5	0.016625
1.683333	0.5	0.016250
1.691667	0.5	0.016125
1.700000	0.5	0.016625
1.708333	0.5	0.017000
1.716667	0.5	0.017000
1.725000	0.5	0.017000
1.733333	0.5	0.017375
1.741667	0.5	0.017750
1.750000	0.5	0.018125
1.758333	0.5	0.018625
1.766667	0.5	0.018875
1.775000	0.5	0.019125
1.783333	0.5	0.019375
1.791667	0.5	0.019250
1.800000	0.5	0.019250
1.808333	0.5	0.019375
1.816667	0.5	0.019875
1.825000	0.5	0.020250
1.833333	0.5	0.020125
1.841667	0.5	0.020125
1.850000	0.5	0.020375
1.858333	0.5	0.020500
1.866667	0.5	0.020375
1.875000	0.5	0.020875
1.883333	0.5	0.021375
1.891667	0.5	0.021500
1.900000	0.5	0.021375
1.908333	0.5	0.021125
1.916667	0.5	0.021125
1.925000	0.5	0.021250
1.933333	0.5	0.021375
1.941667	0.5	0.021625
1.950000	0.5	0.022125
1.958333	0.5	0.022125
1.966667	0.5	0.021875
1.975000	0.5	0.021500
1.983333	0.5	0.021875
1.991667	0.5	0.022000
2.000000	0.5	0.022000
2.008333	0.5	0.021750
2.016667	0.5	0.021875
2.025000	0.5	0.021750
2.033333	0.5	0.021625
2.041667	0.5	0.021375
2.050000	0.5	0.021000
2.058333	0.5	0.020375
2.066667	0.5	0.019875
2.075000	0.5	0.019625
2.083333	0.5	0.019500
2.091667	0.5	0.019375
2.100000	0.5	0.019500
2.108333	0.5	0.019500
2.116667	0.5	0.019375
2.125000	0.5	0.019125
2.133333	0.5	0.019125
2.141667	0.5	0.019000
2.150000	0.5	0.018750
2.158333	0.5	0.018250
2.166667	0.5	0.017875
2.175000	0.5	0.017375
2.183333	0.5	0.017250
2.191667	0.5	0.017500
2.200000	0.5	0.017375
2.208333	0.5	0.016500
2.216667	0.5	0.016250
2.225000	0.5	0.016000
2.233333	0.5	0.015875
2.241667	0.5	0.015500
2.250000	0.5	0.015250
2.258333	0.5	0.015125
2.266667	0.5	0.015000
2.275000	0.5	0.014750
2.283333	0.5	0.014375
2.291667	0.5	0.014250
2.300000	0.5	0.013625
2.308333	0.5	0.013000
2.316667	0.5	0.012625
2.325000	0.5	0.012250
2.333333	0.5	0.011750
2.341667	0.5	0.011750
2.350000	0.5	0.011500
2.358333	0.5	0.010750
2.366667	0.5	0.009875
2.375000	0.5	0.009625
2.383333	0.5	0.009375
2.391667	0.5	0.008750
2.400000	0.5	0.008125
2.408333	0.5	0.007875
2.416667	0.5	0.007375
2.425000	0.5	0.006875
2.433333	0.5	0.006750
2.441667	0.5	0.006375
2.450000	0.5	0.006250
2.458333	0.5	0.006000
2.466667	0.5	0.005500
2.475000	0.5	0.005000
2.483333	0.5	0.004750
2.491667	0.5	0.004375
2.500000	0.5	0.003875
2.508333	0.5	0.003750
2.516667	0.5	0.003250
2.525000	0.5	0.002875
2.533333	0.5	0.002625
2.541667	0.5	0.002500
2.550000	0.5	0.002500
2.558333	0.5	0.001875
2.566667	0.5	0.001625
2.575000	0.5	0.001500
2.583333	0.5	0.000875
2.591667	0.5	0.000875
2.600000	0.5	0.000375
2.608333	0.5	0.000375
2.616667	0.5	0.000125
2.625000	0.5	0.000000
2.633333	0.5	-0.000125
2.641667	0.5	-0.000375
2.650000	0.5	-0.000375
2.658333	0.5	-0.000375
2.666667	0.5	-0.000875
2.675000	0.5	-0.001125
2.683333	0.5	-0.001375
2.691667	0.5	-0.001375
2.700000	0.5	-0.002125
2.708333	0.5	-0.002250
2.716667	0.5	-0.002250
2.725000	0.5	-0.002000
2.733333	0.5	-0.001875
2.741667	0.5	-0.001500
2.750000	0.5	-0.002250
2.758333	0.5	-0.002500
2.766667	0.5	-0.002375
2.775000	0.5	-0.002750
2.783333	0.5	-0.002875
2.791667	0.5	-0.002875
2.800000	0.5	-0.002250
2.808333	0.5	-0.002000
2.816667	0.5	-0.001750
2.825000	0.5	-0.001625
2.833333	0.5	-0.001375
2.841667	0.5	-0.001500
2.850000	0.5	-0.001375
2.858333	0.5	-0.001000
2.866667	0.5	-0.000750
2.875000	0.5	-0.001000
2.883333	0.5	-0.001000
2.891667	0.5	-0.001125
2.900000	0.5	-0.001250
2.908333	0.5	-0.001125
2.916667	0.5	-0.000625
2.925000	0.5	-0.000375
2.933333	0.5	-0.000125
2.941667	0.5	-0.000125
2.950000	0.5	0.000125
2.958333	0.5	0.000250
2.966667	0.5	0.000625
2.975000	0.5	0.000500
2.983333	0.5	0.000375
2.991667	0.5	0.000875
3.000000	0.5	0.001125
3.008333	0.5	0.001250
3.016667	0.5	0.000875
3.025000	0.5	0.001125
3.033333	0.5	0.001250
3.041667	0.5	0.001000
3.050000	0.5	0.001000
3.058333	0.5	0.001125
3.066667	0.5	0.001000
3.075000	0.5	0.000875
3.083333	0.5	0.000625
3.091667	0.5	0.000000
3.100000	0.5	0.000000
3.108333	0.5	-0.000250
3.116667	0.5	-0.000625
3.125000	0.5	-0.000875
3.133333	0.5	-0.000875
3.141667	0.5	-0.001125
3.150000	0.5	-0.001125
3.158333	0.5	-0.001375
3.166667	0.5	-0.001875
3.175000	0.5	-0.001875
3.183333	0.5	-0.001875
3.191667	0.5	-0.002250
3.200000	0.5	-0.002125
3.208333	0.5	-0.002375
3.216667	0.5	-0.002625
3.225000	0.5	-0.003125
3.233333	0.5	-0.003250
3.241667	0.5	-0.003750
3.250000	0.5	-0.003750
3.258333	0.5	-0.004125
3.266667	0.5	-0.004375
3.275000	0.5	-0.004500
3.283333	0.5	-0.004375
3.291667	0.5	-0.004375
3.300000	0.5	-0.004500
3.308333	0.5	-0.004625
3.316667	0.5	-0.005125
3.325000	0.5	-0.004750
3.333333	0.5	-0.004500
3.341667	0.5	-0.004750
3.350000	0.5	-0.004625
3.358333	0.5	-0.004875
3.366667	0.5	-0.004875
3.375000	0.5	-0.005375
3.383333	0.5	-0.005125
3.391667	0.5	-0.005125
3.400000	0.5	-0.004875
3.408333	0.5	-0.004875
3.416667	0.5	-0.004500
3.425000	0.5	-0.004000
3.433333	0.5	-0.003750
3.441667	0.5	-0.003750
3.450000	0.5	-0.003500
3.458333	0.5	-0.003750
3.466667	0.5	-0.003500
3.475000	0.5	-0.003000
3.483333	0.5	-0.002875
3.491667	0.5	-0.002750
3.500000	0.5	-0.002500
3.508333	0.5	-0.002875
3.516667	0.5	-0.003125
3.525000	0.5	-0.002750
3.533333	0.5	-0.002750
3.541667	0.5	-0.002500
3.550000	0.5	-0.002750
3.558333	0.5	-0.002500
3.566667	0.5	-0.002500
3.575000	0.5	-0.002375
3.583333	0.5	-0.002250
3.591667	0.5	-0.002250
3.600000	0.5	-0.002375
3.608333	0.5	-0.002625
3.616667	0.5	-0.002500
3.625000	0.5	-0.002750
3.633333	0.5	-0.002875
3.641667	0.5	-0.002750
3.650000	0.5	-0.002875
3.658333	0.5	-0.003250
3.666667	0.5	-0.003625
3.675000	0.5	-0.003500
3.683333	0.5	-0.003250
3.691667	0.5	-0.003375
3.700000	0.5	-0.003000
3.708333	0.5	-0.003125
3.716667	0.5	-0.003500
3.725000	0.5	-0.003500
3.733333	0.5	-0.003625
3.741667	0.5	-0.003625
3.750000	0.5	-0.003875
3.758333	0.5	-0.004000
3.766667	0.5	-0.004125
3.775000	0.5	-0.004375
3.783333	0.5	-0.004125
3.791667	0.5	-0.003875
3.800000	0.5	-0.003625
3.808333	0.5	-0.003250
3.816667	0.5	-0.003000
3.825000	0.5	-0.003000
3.833333	0.5	-0.002625
3.841667	0.5	-0.002500
3.850000	0.5	-0.002375
3.858333	0.5	-0.002250
3.866667	0.5	-0.002000
3.875000	0.5	-0.001750
3.883333	0.5	-0.001500
3.891667	0.5	-0.001250
3.900000	0.5	-0.000625
3.908333	0.5	-0.000500
3.916667	0.5	0.000000
3.925000	0.5	0.000375
3.933333	0.5	0.000625
3.941667	0.5	0.001000
3.950000	0.5	0.001250
3.958333	0.5	0.001375
3.966667	0.5	0.001875
3.975000	0.5	0.002250
3.983333	0.5	0.002000
3.991667	0.5	0.002250
4.000000	0.5	0.002750
4.008333	0.5	0.003375
4.016667	0.5	0.004000
4.025000	0.5	0.004250
4.033333	0.5	0.004625
4.041667	0.5	0.005250
4.050000	0.5	0.006000
4.058333	0.5	0.006500
4.066667	0.5	0.006625
4.075000	0.5	0.006750
4.083333	0.5	0.007250
4.091667	0.5	0.008000
4.100000	0.5	0.008375
4.108333	0.5	0.008750
4.116667	0.5	0.009125
4.125000	0.5	0.009500
4.133333	0.5	0.009750
4.141667	0.5	0.010000
4.150000	0.5	0.010250
4.158333	0.5	0.010375
4.166667	0.5	0.010625
4.175000	0.5	0.010750
4.183333	0.5	0.011000
4.191667	0.5	0.011625
4.200000	0.5	0.012250
4.208333	0.5	0.012625
4.216667	0.5	0.012750
4.225000	0.5	0.012750
4.233333	0.5	0.013250
4.241667	0.5	0.013875
4.250000	0.5	0.014000
4.258333	0.5	0.014250
4.266667	0.5	0.014250
4.275000	0.5	0.014250
4.283333	0.5	0.014125
4.291667	0.5	0.014375
4.300000	0.5	0.014375
4.308333	0.5	0.014500
4.316667	0.5	0.014500
4.325000	0.5	0.014500
4.333333	0.5	0.014750
4.341667	0.5	0.014750
4.350000	0.5	0.014750
4.358333	0.5	0.015000
4.366667	0.5	0.015250
4.375000	0.5	0.015125
4.383333	0.5	0.015250
4.391667	0.5	0.015500
4.400000	0.5	0.015875
4.408333	0.5	0.016375
4.416667	0.5	0.016375
4.425000	0.5	0.016375
4.433333	0.5	0.016250
4.441667	0.5	0.016125
4.450000	0.5	0.016125
4.458333	0.5	0.016250
4.466667	0.5	0.016375
4.475000	0.5	0.016750
4.483333	0.5	0.017375
4.491667	0.5	0.017250
4.500000	0.5	0.017625
4.508333	0.5	0.017375
4.516667	0.5	0.017625
4.525000	0.5	0.018000
4.533333	0.5	0.018250
4.541667	0.5	0.018500
4.550000	0.5	0.018625
4.558333	0.5	0.018375
4.566667	0.5	0.018250
4.575000	0.5	0.018375
4.583333	0.5	0.018500
4.591667	0.5	0.018375
4.600000	0.5	0.018625
4.608333	0.5	0.018625
4.616667	0.5	0.018500
4.625000	0.5	0.018500
4.633333	0.5	0.019000
4.641667	0.5	0.018750
4.650000	0.5	0.018500
4.658333	0.5	0.018375
4.666667	0.5	0.017750
4.675000	0.5	0.017500
4.683333	0.5	0.017250
4.691667	0.5	0.016875
4.700000	0.5	0.016375
4.708333	0.5	0.016375
4.716667	0.5	0.015875
4.725000	0.5	0.015750
4.733333	0.5	0.015625
4.741667	0.5	0.014875
4.750000	0.5	0.014000
4.758333	0.5	0.013625
4.766667	0.5	0.013250
4.775000	0.5	0.012500
4.783333	0.5	0.012250
4.791667	0.5	0.011625
4.800000	0.5	0.010750
4.808333	0.5	0.010500
4.816667	0.5	0.010000
4.825000	0.5	0.009250
4.833333	0.5	0.008750
4.841667	0.5	0.008375
4.850000	0.5	0.007875
4.858333	0.5	0.007125
4.866667	0.5	0.006625
4.875000	0.5	0.005875
4.883333	0.5	0.005000
4.891667	0.5	0.004500
4.900000	0.5	0.004125
4.908333	0.5	0.003750
4.916667	0.5	0.003000
4.925000	0.5	0.002375
4.933333	0.5	0.001875
4.941667	0.5	0.001125
4.950000	0.5	0.000750
4.958333	0.5	0.000500
4.966667	0.5	0.000250
4.975000	0.5	0.000000
4.983333	0.5	-0.000375
4.991667	0.5	-0.000750
5.000000	0.5	-0.000875
5.008333	0.5	-0.001250
5.016667	0.5	-0.001500
5.025000	0.5	-0.002125
5.033333	0.5	-0.002375
5.041667	0.5	-0.002375
5.050000	0.5	-0.002875
5.058333	0.5	-0.002875
5.066667	0.5	-0.003000
5.075000	0.5	-0.002625
5.083333	0.5	-0.002625
5.091667	0.5	-0.003000
5.100000	0.5	-0.003375
5.108333	0.5	-0.003375
5.116667	0.5	-0.003250
5.125000	0.5	-0.003500
5.133333	0.5	-0.003750
5.141667	0.5	-0.003375
5.150000	0.5	-0.003000
5.158333	0.5	-0.002625
5.166667	0.5	-0.002125
5.175000	0.5	-0.002000
5.183333	0.5	-0.002250
5.191667	0.5	-0.002000
5.200000	0.5	-0.001875
5.208333	0.5	-0.001750
5.216667	0.5	-0.002000
5.225000	0.5	-0.001625
5.233333	0.5	-0.001250
5.241667	0.5	-0.000875
5.250000	0.5	-0.000625
5.258333	0.5	-0.000375
5.266667	0.5	0.000250
5.275000	0.5	0.000500
5.283333	0.5	0.001125
5.291667	0.5	0.001250
5.300000	0.5	0.001500
5.308333	0.5	0.002125
5.316667	0.5	0.002375
5.325000	0.5	0.002375
5.333333	0.5	0.002375
5.341667	0.5	0.002625
5.350000	0.5	0.002625
5.358333	0.5	0.002625
5.366667	0.5	0.002750
5.375000	0.5	0.002875
5.383333	0.5	0.003000
5.391667	0.5	0.003125
5.400000	0.5	0.003375
5.408333	0.5	0.003375
5.416667	0.5	0.003125
5.425000	0.5	0.003000
5.433333	0.5	0.003125
5.441667	0.5	0.002750
5.450000	0.5	0.002750
5.458333	0.5	0.003000
5.466667	0.5	0.003125
5.475000	0.5	0.002875
5.483333	0.5	0.002625
5.491667	0.5	0.002000
5.500000	0.5	0.001500
5.508333	0.5	0.001125
5.516667	0.5	0.001125
5.525000	0.5	0.001250
5.533333	0.5	0.001000
5.541667	0.5	0.001250
5.550000	0.5	0.001250
5.558333	0.5	0.001125
5.566667	0.5	0.001125
5.575000	0.5	0.000875
5.583333	0.5	0.000625
5.591667	0.5	0.000375
5.600000	0.5	0.000375
5.608333	0.5	0.000000
5.616667	0.5	0.000125
5.625000	0.5	0.000250
5.633333	0.5	0.000250
5.641667	0.5	0.000000
5.650000	0.5	0.000000
5.658333	0.5	0.000250
5.666667	0.5	0.000125
5.675000	0.5	0.000375
5.683333	0.5	0.000000
5.691667	0.5	0.000000
5.700000	0.5	0.000375
5.708333	0.5	0.000125
5.716667	0.5	0.000250
5.725000	0.5	0.000500
5.733333	0.5	0.000875
5.741667	0.5	0.000625
5.750000	0.5	0.000625
5.758333	0.5	0.000625
5.766667	0.5	0.000750
5.775000	0.5	0.000625
5.783333	0.5	0.000750
5.791667	0.5	0.001000
5.800000	0.5	0.001125
5.808333	0.5	0.001375
5.816667	0.5	0.001250
5.825000	0.5	0.001125
5.833333	0.5	0.001625
5.841667	0.5	0.001625
5.850000	0.5	0.001625
5.858333	0.5	0.001750
5.866667	0.5	0.001875
5.875000	0.5	0.001750
5.883333	0.5	0.001875
5.891667	0.5	0.001750
5.900000	0.5	0.002000
5.908333	0.5	0.002250
5.916667	0.5	0.002500
5.925000	0.5	0.002375
5.933333	0.5	0.002250
5.941667	0.5	0.002375
5.950000	0.5	0.002375
5.958333	0.5	0.002250
5.966667	0.5	0.002250
5.975000	0.5	0.002125
5.983333	0.5	0.002250
5.991667	0.5	0.002000
6.000000	0.5	0.001625
6.008333	0.5	0.001625
6.016667	0.5	0.001875
6.025000	0.5	0.002000
6.033333	0.5	0.002125
6.041667	0.5	0.002000
6.050000	0.5	0.002000
6.058333	0.5	0.001875
6.066667	0.5	0.001875
6.075000	0.5	0.002125
6.083333	0.5	0.002500
6.091667	0.5	0.002625
6.100000	0.5	0.002750
6.108333	0.5	0.002375
6.116667	0.5	0.002500
6.125000	0.5	0.002250
6.133333	0.5	0.002125
6.141667	0.5	0.002000
6.150000	0.5	0.002000
6.158333	0.5	0.002250
6.166667	0.5	0.002625
6.175000	0.5	0.002625
6.183333	0.5	0.002375
6.191667	0.5	0.002250
6.200000	0.5	0.002500
6.208333	0.5	0.002750
6.216667	0.5	0.002625
6.225000	0.5	0.002500
6.233333	0.5	0.002500
6.241667	0.5	0.002500
6.250000	0.5	0.002625
6.258333	0.5	0.002625
6.266667	0.5	0.002750
6.275000	0.5	0.002375
6.283333	0.5	0.002500
6.291667	0.5	0.002625
6.300000	0.5	0.002875
6.308333	0.5	0.003125
6.316667	0.5	0.003250
6.325000	0.5	0.003625
6.333333	0.5	0.003625
6.341667	0.5	0.003750
6.350000	0.5	0.003875
6.358333	0.5	0.003875
6.366667	0.5	0.003625
6.375000	0.5	0.003750
6.383333	0.5	0.003875
6.391667	0.5	0.004500
6.400000	0.5	0.004625
6.408333	0.5	0.004500
6.416667	0.5	0.004500
6.425000	0.5	0.005125
6.433333	0.5	0.005875
6.441667	0.5	0.006500
6.450000	0.5	0.006625
6.458333	0.5	0.006875
6.466667	0.5	0.007125
6.475000	0.5	0.007125
6.483333	0.5	0.007625
6.491667	0.5	0.007625
6.500000	0.5	0.007875
6.508333	0.5	0.008125
6.516667	0.5	0.008500
6.525000	0.5	0.008875
6.533333	0.5	0.009375
6.541667	0.5	0.009875
6.550000	0.5	0.010250
6.558333	0.5	0.010625
6.566667	0.5	0.010875
6.575000	0.5	0.011250
6.583333	0.5	0.011625
6.591667	0.5	0.012250
6.600000	0.5	0.012500
6.608333	0.5	0.012875
6.616667	0.5	0.013375
6.625000	0.5	0.013375
6.633333	0.5	0.013375
6.641667	0.5	0.013500
6.650000	0.5	0.013875
6.658333	0.5	0.013625
6.666667	0.5	0.013375
6.675000	0.5	0.013875
6.683333	0.5	0.014125
6.691667	0.5	0.014000
6.700000	0.5	0.014250
6.708333	0.5	0.014000
6.716667	0.5	0.014625
6.725000	0.5	0.014500
6.733333	0.5	0.014750
6.741667	0.5	0.014750
6.750000	0.5	0.014375
6.758333	0.5	0.013750
6.766667	0.5	0.012625
6.775000	0.5	0.011125
6.783333	0.5	0.008625
6.791667	0.5	0.004875
6.800000	0.5	-0.001250
6.808333	0.5	-0.011250
6.816667	0.5	-0.027125
6.825000	0.5	-0.051750
6.833333	0.5	-0.089125
6.841667	0.5	-0.145625
6.850000	0.5	-0.228625
6.858333	0.5	-0.345250
6.866667	0.5	-0.504500
6.875000	0.5	-0.712875
6.883333	0.5	-0.972375
6.891667	0.5	-1.280875
6.900000	0.5	-1.629750
6.908333	0.5	-2.005125
6.916667	0.5	-2.388125
6.925000	0.5	-2.758125
6.933333	0.5	-3.094250
6.941667	0.5	-3.377375
6.950000	0.5	-3.594625
6.958333	0.5	-3.736875
6.966667	0.5	-3.801500
6.975000	0.5	-3.790875
6.983333	0.5	-3.710875
6.991667	0.5	-3.572375
7.000000	0.5	-3.387375
7.008333	0.5	-3.167500
7.016667	0.5	-2.925000
7.025000	0.5	-2.670625
7.033333	0.5	-2.413750
7.041667	0.5	-2.162000
7.050000	0.5	-1.921875
7.058333	0.5	-1.696875
7.066667	0.5	-1.489625
7.075000	0.5	-1.301625
7.083333	0.5	-1.133000
7.091667	0.5	-0.983125
7.100000	0.5	-0.850875
7.108333	0.5	-0.735750
7.116667	0.5	-0.635625
7.125000	0.5	-0.549375
7.133333	0.5	-0.475125
7.141667	0.5	-0.411000
7.150000	0.5	-0.356125
7.158333	0.5	-0.309125
7.166667	0.5	-0.268875
7.175000	0.5	-0.234250
7.183333	0.5	-0.204625
7.191667	0.5	-0.178500
7.200000	0.5	-0.156375
7.208333	0.5	-0.137000
7.216667	0.5	-0.120375
7.225000	0.5	-0.105750
7.233333	0.5	-0.093125
7.241667	0.5	-0.082125
7.250000	0.5	-0.073000
7.258333	0.5	-0.064625
7.266667	0.5	-0.057125
7.275000	0.5	-0.050625
7.283333	0.5	-0.045000
7.291667	0.5	-0.040125
7.300000	0.5	-0.035875
7.308333	0.5	-0.032000
7.316667	0.5	-0.028750
7.325000	0.5	-0.025750
7.333333	0.5	-0.023000
7.341667	0.5	-0.020500
7.350000	0.5	-0.018375
7.358333	0.5	-0.016625
7.366667	0.5	-0.014875
7.375000	0.5	-0.013000
7.383333	0.5	-0.011750
7.391667	0.5	-0.010625
7.400000	0.5	-0.009750
7.408333	0.5	-0.008500
7.416667	0.5	-0.007500
7.425000	0.5	-0.007125
7.433333	0.5	-0.006750
7.441667	0.5	-0.006250
7.450000	0.5	-0.005750
7.458333	0.5	-0.005625
7.466667	0.5	-0.005250
7.475000	0.5	-0.005000
7.483333	0.5	-0.004250
7.491667	0.5	-0.003500
7.500000	0.5	-0.003000
7.508333	0.5	-0.003125
7.516667	0.5	-0.003125
7.525000	0.5	-0.002500
7.533333	0.5	-0.002125
7.541667	0.5	-0.002000
7.550000	0.5	-0.002000
7.558333	0.5	-0.002250
7.566667	0.5	-0.001875
7.575000	0.5	-0.001875
7.583333	0.5	-0.002125
7.591667	0.5	-0.002000
7.600000	0.5	-0.001750
7.608333	0.5	-0.001750
7.616667	0.5	-0.001500
7.625000	0.5	-0.000875
7.633333	0.5	-0.000625
7.641667	0.5	-0.000625
7.650000	0.5	-0.000250
7.658333	0.5	0.000000
7.666667	0.5	0.000625
7.675000	0.5	0.000875
7.683333	0.5	0.001250
7.691667	0.5	0.001625
7.700000	0.5	0.001875
7.708333	0.5	0.002250
7.716667	0.5	0.002750
7.725000	0.5	0.003125
7.733333	0.5	0.004000
7.741667	0.5	0.004125
7.750000	0.5	0.004375
7.758333	0.5	0.005000
7.766667	0.5	0.005750
7.775000	0.5	0.006625
7.783333	0.5	0.007375
7.791667	0.5	0.007875
7.800000	0.5	0.008250
7.808333	0.5	0.008625
7.816667	0.5	0.009125
7.825000	0.5	0.009625
7.833333	0.5	0.010125
7.841667	0.5	0.010625
7.850000	0.5	0.011000
7.858333	0.5	0.011750
7.866667	0.5	0.012000
7.875000	0.5	0.012625
7.883333	0.5	0.013000
7.891667	0.5	0.012625
7.900000	0.5	0.012625
7.908333	0.5	0.013000
7.916667	0.5	0.013125
7.925000	0.5	0.013250
7.933333	0.5	0.013625
7.941667	0.5	0.013625
7.950000	0.5	0.013500
7.958333	0.5	0.013250
7.966667	0.5	0.013375
7.975000	0.5	0.013125
7.983333	0.5	0.013000
7.991667	0.5	0.012625
8.000000	0.5	0.012375
8.008333	0.5	0.011875
8.016667	0.5	0.011250
8.025000	0.5	0.011250
8.033333	0.5	0.010750
8.041667	0.5	0.010750
8.050000	0.5	0.010375
8.058333	0.5	0.010125
8.066667	0.5	0.009875
8.075000	0.5	0.008875
8.083333	0.5	0.008000
8.091667	0.5	0.007500
8.100000	0.5	0.007125
8.108333	0.5	0.006875
8.116667	0.5	0.006500
8.125000	0.5	0.005750
8.133333	0.5	0.005125
8.141667	0.5	0.004625
8.150000	0.5	0.004500
8.158333	0.5	0.004250
8.166667	0.5	0.003875
8.175000	0.5	0.003500
8.183333	0.5	0.003625
8.191667	0.5	0.003500
8.200000	0.5	0.003125
8.208333	0.5	0.002750
8.216667	0.5	0.002500
8.225000	0.5	0.002250
8.233333	0.5	0.002000
8.241667	0.5	0.001750
8.250000	0.5	0.001250
8.258333	0.5	0.001125
8.266667	0.5	0.000625
8.275000	0.5	0.000250
8.283333	0.5	-0.000250
8.291667	0.5	-0.000875
8.300000	0.5	-0.000625
8.308333	0.5	-0.000875
8.316667	0.5	-0.000875
8.325000	0.5	-0.001000
8.333333	0.5	-0.001125
8.341667	0.5	-0.001125
8.350000	0.5	-0.000875
8.358333	0.5	-0.000375
8.366667	0.5	-0.000750
8.375000	0.5	-0.000875
8.383333	0.5	-0.001250
8.391667	0.5	-0.001375
8.400000	0.5	-0.001250
8.408333	0.5	-0.000875
8.416667	0.5	-0.000500
8.425000	0.5	-0.000625
8.433333	0.5	-0.000500
8.441667	0.5	-0.000625
8.450000	0.5	-0.000750
8.458333	0.5	0.000000
8.466667	0.5	0.000250
8.475000	0.5	0.000000
8.483333	0.5	0.000375
8.491667	0.5	0.000750
8.500000	0.5	0.000875
8.508333	0.5	0.001375
8.516667	0.5	0.002250
8.525000	0.5	0.002500
8.533333	0.5	0.003125
8.541667	0.5	0.003375
8.550000	0.5	0.004000
8.558333	0.5	0.004375
8.566667	0.5	0.004375
8.575000	0.5	0.005000
8.583333	0.5	0.005250
8.591667	0.5	0.005750
8.600000	0.5	0.006500
8.608333	0.5	0.007125
8.616667	0.5	0.007500
8.625000	0.5	0.008125
8.633333	0.5	0.008500
8.641667	0.5	0.009125
8.650000	0.5	0.009750
8.658333	0.5	0.010250
8.666667	0.5	0.010750
8.675000	0.5	0.011000
8.683333	0.5	0.011500
8.691667	0.5	0.011750
8.700000	0.5	0.012250
8.708333	0.5	0.012625
8.716667	0.5	0.013125
8.725000	0.5	0.013375
8.733333	0.5	0.013750
8.741667	0.5	0.014000
8.750000	0.5	0.013750
8.758333	0.5	0.013500
8.766667	0.5	0.013250
8.775000	0.5	0.013625
8.783333	0.5	0.014125
8.791667	0.5	0.014000
8.800000	0.5	0.013875
8.808333	0.5	0.013625
8.816667	0.5	0.013625
8.825000	0.5	0.013875
8.833333	0.5	0.013500
8.841667	0.5	0.013500
8.850000	0.5	0.013375
8.858333	0.5	0.013375
8.866667	0.5	0.013250
8.875000	0.5	0.012875
8.883333	0.5	0.012625
8.891667	0.5	0.012375
8.900000	0.5	0.012000
8.908333	0.5	0.011625
8.916667	0.5	0.011125
8.925000	0.5	0.011000
8.933333	0.5	0.010875
8.941667	0.5	0.010625
8.950000	0.5	0.010250
8.958333	0.5	0.009750
8.966667	0.5	0.009500
8.975000	0.5	0.009000
8.983333	0.5	0.008250
8.991667	0.5	0.007250
9.000000	0.5	0.007125
9.008333	0.5	0.007000
9.016667	0.5	0.006875
9.025000	0.5	0.006375
9.033333	0.5	0.005625
9.041667	0.5	0.005125
9.050000	0.5	0.004750
9.058333	0.5	0.004625
9.066667	0.5	0.004250
9.075000	0.5	0.003875
9.083333	0.5	0.003375
9.091667	0.5	0.002875
9.100000	0.5	0.002500
9.108333	0.5	0.001875
9.116667	0.5	0.000750
9.125000	0.5	0.000500
9.133333	0.5	0.000000
9.141667	0.5	0.000000
9.150000	0.5	0.000000
9.158333	0.5	-0.000375
9.166667	0.5	-0.000750
9.175000	0.5	-0.001500
9.183333	0.5	-0.002000
9.191667	0.5	-0.002000
9.200000	0.5	-0.002125
9.208333	0.5	-0.002250
9.216667	0.5	-0.002500
9.225000	0.5	-0.002500
9.233333	0.5	-0.003000
9.241667	0.5	-0.003250
9.250000	0.5	-0.003625
9.258333	0.5	-0.003875
9.266667	0.5	-0.004500
9.275000	0.5	-0.004250
9.283333	0.5	-0.004500
9.291667	0.5	-0.005000
9.300000	0.5	-0.005250
9.308333	0.5	-0.005000
9.316667	0.5	-0.004875
9.325000	0.5	-0.004875
9.333333	0.5	-0.005250
9.341667	0.5	-0.005375
9.350000	0.5	-0.005250
9.358333	0.5	-0.005500
9.366667	0.5	-0.005625
9.375000	0.5	-0.005625
9.383333	0.5	-0.005750
9.391667	0.5	-0.006125
9.400000	0.5	-0.006000
9.408333	0.5	-0.005750
9.416667	0.5	-0.005625
9.425000	0.5	-0.006000
9.433333	0.5	-0.006000
9.441667	0.5	-0.005875
9.450000	0.5	-0.005875
9.458333	0.5	-0.005875
9.466667	0.5	-0.005625
9.475000	0.5	-0.006000
9.483333	0.5	-0.006125
9.491667	0.5	-0.006750
9.500000	0.5	-0.007125
9.508333	0.5	-0.007000
9.516667	0.5	-0.006875
9.525000	0.5	-0.006625
9.533333	0.5	-0.007000
9.541667	0.5	-0.007250
9.550000	0.5	-0.006875
9.558333	0.5	-0.006875
9.566667	0.5	-0.006875
9.575000	0.5	-0.007000
9.583333	0.5	-0.007000
9.591667	0.5	-0.006625
9.600000	0.5	-0.006875
9.608333	0.5	-0.007250
9.616667	0.5	-0.006875
9.625000	0.5	-0.006250
9.633333	0.5	-0.005750
9.641667	0.5	-0.005750
9.650000	0.5	-0.005375
9.658333	0.5	-0.005375
9.666667	0.5	-0.005375
9.675000	0.5	-0.005125
9.683333	0.5	-0.005750
9.691667	0.5	-0.005750
9.700000	0.5	-0.005500
9.708333	0.5	-0.005625
9.716667	0.5	-0.005875
9.725000	0.5	-0.005750
9.733333	0.5	-0.005500
9.741667	0.5	-0.005375
9.750000	0.5	-0.005750
9.758333	0.5	-0.005625
9.766667	0.5	-0.005250
9.775000	0.5	-0.004875
9.783333	0.5	-0.004875
9.791667	0.5	-0.004625
9.800000	0.5	-0.004625
9.808333	0.5	-0.005250
9.816667	0.5	-0.005125
9.825000	0.5	-0.005000
9.833333	0.5	-0.004375
9.841667	0.5	-0.004750
9.850000	0.5	-0.004625
9.858333	0.5	-0.004750
9.866667	0.5	-0.004250
9.875000	0.5	-0.003875
9.883333	0.5	-0.003875
9.891667	0.5	-0.003875
9.900000	0.5	-0.003750
9.908333	0.5	-0.003625
9.916667	0.5	-0.003625
9.925000	0.5	-0.003625
9.933333	0.5	-0.003750
9.941667	0.5	-0.003875
9.950000	0.5	-0.003875
9.958333	0.5	-0.003500
9.966667	0.5	-0.003125
9.975000	0.5	-0.003000
9.983333	0.5	-0.002875
9.991667	0.5	-0.002875
10.000000	0.5	-0.003000
10.008333	0.5	-0.002750
10.016667	0.5	-0.003000
10.025000	0.5	-0.003375
10.033333	0.5	-0.003750
10.041667	0.5	-0.004250
10.050000	0.5	-0.004375
10.058333	0.5	-0.004875
10.066667	0.5	-0.004875
10.075000	0.5	-0.005000
10.083333	0.5	-0.005000
10.091667	0.5	-0.005125
10.100000	0.5	-0.005250
10.108333	0.5	-0.005625
10.116667	0.5	-0.006000
10.125000	0.5	-0.006750
10.133333	0.5	-0.007000
10.141667	0.5	-0.007375
10.150000	0.5	-0.007750
10.158333	0.5	-0.007875
10.166667	0.5	-0.008125
10.175000	0.5	-0.008875
10.183333	0.5	-0.009000
10.191667	0.5	-0.009375
10.200000	0.5	-0.009500
10.208333	0.5	-0.009625
10.216667	0.5	-0.009750
10.225000	0.5	-0.010000
10.233333	0.5	-0.010500
10.241667	0.5	-0.010625
10.250000	0.5	-0.010375
10.258333	0.5	-0.010125
10.266667	0.5	-0.010125
10.275000	0.5	-0.010000
10.283333	0.5	-0.009750
10.291667	0.5	-0.009750
10.300000	0.5	-0.009875
10.308333	0.5	-0.009500
10.316667	0.5	-0.009125
10.325000	0.5	-0.008625
10.333333	0.5	-0.008375
10.341667	0.5	-0.008125
10.350000	0.5	-0.007875
10.358333	0.5	-0.007500
10.366667	0.5	-0.006875
10.375000	0.5	-0.006875
10.383333	0.5	-0.006500
10.391667	0.5	-0.006000
10.400000	0.5	-0.005375
10.408333	0.5	-0.005125
10.416667	0.5	-0.004625
10.425000	0.5	-0.004250
10.433333	0.5	-0.004125
10.441667	0.5	-0.004125
10.450000	0.5	-0.003750
10.458333	0.5	-0.003500
10.466667	0.5	-0.002875
10.475000	0.5	-0.002375
10.483333	0.5	-0.001750
10.491667	0.5	-0.001125
10.500000	0.5	-0.001000
10.508333	0.5	-0.001125
10.516667	0.5	-0.001250
10.525000	0.5	-0.000875
10.533333	0.5	-0.000750
10.541667	0.5	-0.000625
10.550000	0.5	-0.000625
10.558333	0.5	-0.000500
10.566667	0.5	-0.000250
10.575000	0.5	-0.000125
10.583333	0.5	-0.000125
10.591667	0.5	0.000000
10.600000	0.5	0.000000
10.608333	0.5	-0.000250
10.616667	0.5	-0.000375
10.625000	0.5	-0.000250
10.633333	0.5	-0.000250
10.641667	0.5	-0.000250
10.650000	0.5	-0.000250
10.658333	0.5	-0.000250
10.666667	0.5	-0.000250
10.675000	0.5	-0.000250
10.683333	0.5	0.000000
10.691667	0.5	0.000125
10.700000	0.5	0.000000
10.708333	0.5	-0.000250
10.716667	0.5	-0.000625
10.725000	0.5	-0.000875
10.733333	0.5	-0.000500
10.741667	0.5	-0.000250
10.750000	0.5	-0.000125
10.758333	0.5	-0.000250
10.766667	0.5	-0.000250
10.775000	0.5	-0.000250
10.783333	0.5	0.000125
10.791667	0.5	0.000875
10.800000	0.5	0.001500
10.808333	0.5	0.002375
10.816667	0.5	0.002250
10.825000	0.5	0.002250
10.833333	0.5	0.003000
10.841667	0.5	0.003375
10.850000	0.5	0.003625
10.858333	0.5	0.004250
10.866667	0.5	0.004750
10.875000	0.5	0.005125
10.883333	0.5	0.005500
10.891667	0.5	0.005750
10.900000	0.5	0.006375
10.908333	0.5	0.006750
10.916667	0.5	0.007250
10.925000	0.5	0.007625
10.933333	0.5	0.008000
10.941667	0.5	0.008625
10.950000	0.5	0.009500
10.958333	0.5	0.010375
10.966667	0.5	0.010750
10.975000	0.5	0.011250
10.983333	0.5	0.012000
10.991667	0.5	0.013000
11.000000	0.5	0.013875
11.008333	0.5	0.014500
11.016667	0.5	0.014625
11.025000	0.5	0.015250
11.033333	0.5	0.015750
11.041667	0.5	0.016500
11.050000	0.5	0.017125
11.058333	0.5	0.017375
11.066667	0.5	0.017625
11.075000	0.5	0.017875
11.083333	0.5	0.018125
11.091667	0.5	0.018875
11.100000	0.5	0.019125
11.108333	0.5	0.019375
11.116667	0.5	0.019625
11.125000	0.5	0.019625
11.133333	0.5	0.019750
11.141667	0.5	0.019750
11.150000	0.5	0.020125
11.158333	0.5	0.020000
11.166667	0.5	0.019750
11.175000	0.5	0.020000
11.183333	0.5	0.019875
11.191667	0.5	0.019875
11.200000	0.5	0.019750
11.208333	0.5	0.019750
11.216667	0.5	0.019750
11.225000	0.5	0.019750
11.233333	0.5	0.019625
11.241667	0.5	0.019250
11.250000	0.5	0.019250
11.258333	0.5	0.018875
11.266667	0.5	0.018500
11.275000	0.5	0.018375
11.283333	0.5	0.017625
11.291667	0.5	0.017125
11.300000	0.5	0.016375
11.308333	0.5	0.015875
11.316667	0.5	0.015625
11.325000	0.5	0.014750
11.333333	0.5	0.014125
11.341667	0.5	0.013375
11.350000	0.5	0.012625
11.358333	0.5	0.012250
11.366667	0.5	0.012250
11.375000	0.5	0.012000
11.383333	0.5	0.011375
11.391667	0.5	0.010875
11.400000	0.5	0.010750
11.408333	0.5	0.010500
11.416667	0.5	0.009875
11.425000	0.5	0.009500
11.433333	0.5	0.009250
11.441667	0.5	0.009250
11.450000	0.5	0.008625
11.458333	0.5	0.008125
11.466667	0.5	0.007625
11.475000	0.5	0.006875
11.483333	0.5	0.006500
11.491667	0.5	0.006125
11.500000	0.5	0.005750
11.508333	0.5	0.005250
11.516667	0.5	0.005000
11.525000	0.5	0.004875
11.533333	0.5	0.004750
11.541667	0.5	0.004625
11.550000	0.5	0.004500
11.558333	0.5	0.004125
11.566667	0.5	0.003875
11.575000	0.5	0.003625
11.583333	0.5	0.003500
11.591667	0.5	0.003250
11.600000	0.5	0.003375
11.608333	0.5	0.003375
11.616667	0.5	0.003500
11.625000	0.5	0.004000
11.633333	0.5	0.004125
11.641667	0.5	0.003875
11.650000	0.5	0.004000
11.658333	0.5	0.003875
11.666667	0.5	0.004000
11.675000	0.5	0.004000
11.683333	0.5	0.004250
11.691667	0.5	0.004375
11.700000	0.5	0.004000
11.708333	0.5	0.004125
11.716667	0.5	0.003875
11.725000	0.5	0.004125
11.733333	0.5	0.004000
11.741667	0.5	0.004250
11.750000	0.5	0.004125
11.758333	0.5	0.003875
11.766667	0.5	0.003875
11.775000	0.5	0.004375
11.783333	0.5	0.004500
11.791667	0.5	0.004500
11.800000	0.5	0.004625
11.808333	0.5	0.004625
11.816667	0.5	0.005000
11.825000	0.5	0.005250
11.833333	0.5	0.005250
11.841667	0.5	0.005125
11.850000	0.5	0.005500
11.858333	0.5	0.005500
11.866667	0.5	0.005625
11.875000	0.5	0.005625
11.883333	0.5	0.005500
11.891667	0.5	0.006250
11.900000	0.5	0.006500
11.908333	0.5	0.006625
11.916667	0.5	0.007000
11.925000	0.5	0.007125
11.933333	0.5	0.007375
11.941667	0.5	0.007625
11.950000	0.5	0.007250
11.958333	0.5	0.007250
11.966667	0.5	0.007375
11.975000	0.5	0.007500
11.983333	0.5	0.007375
11.991667	0.5	0.007625
12.000000	0.5	0.007500
12.008333	0.5	0.007750
12.016667	0.5	0.008000
12.025000	0.5	0.008125
12.033333	0.5	0.007875
12.041667	0.5	0.008000
12.050000	0.5	0.008125
12.058333	0.5	0.008500
12.066667	0.5	0.008625
12.075000	0.5	0.008250
12.083333	0.5	0.008000
12.091667	0.5	0.007875
12.100000	0.5	0.007875
12.108333	0.5	0.008250
12.116667	0.5	0.008375
12.125000	0.5	0.008125
12.133333	0.5	0.008125
12.141667	0.5	0.008500
12.150000	0.5	0.008625
12.158333	0.5	0.008625
12.166667	0.5	0.008625
12.175000	0.5	0.008875
12.183333	0.5	0.009000
12.191667	0.5	0.009375
12.200000	0.5	0.008875
12.208333	0.5	0.009000
12.216667	0.5	0.009000
12.225000	0.5	0.009500
12.233333	0.5	0.009875
12.241667	0.5	0.010250
12.250000	0.5	0.010125
12.258333	0.5	0.010375
12.266667	0.5	0.010750
12.275000	0.5	0.010875
12.283333	0.5	0.011375
12.291667	0.5	0.011875
12.300000	0.5	0.012625
12.308333	0.5	0.013250
12.316667	0.5	0.013500
12.325000	0.5	0.014500
12.333333	0.5	0.014875
12.341667	0.5	0.015000
12.350000	0.5	0.015500
12.358333	0.5	0.015875
12.366667	0.5	0.016250
12.375000	0.5	0.016500
12.383333	0.5	0.017500
12.391667	0.5	0.018250
12.400000	0.5	0.019125
12.408333	0.5	0.019125
12.416667	0.5	0.019625
12.425000	0.5	0.020625
12.433333	0.5	0.021000
12.441667	0.5	0.021250
12.450000	0.5	0.021625
12.458333	0.5	0.022000
12.466667	0.5	0.022125
12.475000	0.5	0.022500
12.483333	0.5	0.022875
12.491667	0.5	0.023000
12.500000	0.5	0.023500
12.508333	0.5	0.023750
12.516667	0.5	0.023875
12.525000	0.5	0.023750
12.533333	0.5	0.023625
12.541667	0.5	0.023750
12.550000	0.5	0.023375
12.558333	0.5	0.023375
12.566667	0.5	0.023250
12.575000	0.5	0.023125
12.583333	0.5	0.023375
12.591667	0.5	0.023500
12.600000	0.5	0.024000
12.608333	0.5	0.023500
12.616667	0.5	0.023250
12.625000	0.5	0.023250
12.633333	0.5	0.022500
12.641667	0.5	0.022125
12.650000	0.5	0.021875
12.658333	0.5	0.022000
12.666667	0.5	0.021875
12.675000	0.5	0.022000
12.683333	0.5	0.022125
12.691667	0.5	0.021875
12.700000	0.5	0.021875
12.708333	0.5	0.021875
12.716667	0.5	0.021250
12.725000	0.5	0.021125
12.733333	0.5	0.020750
12.741667	0.5	0.020750
12.750000	0.5	0.020625
12.758333	0.5	0.020250
12.766667	0.5	0.019750
12.775000	0.5	0.019500
12.783333	0.5	0.019125
12.791667	0.5	0.018875
12.800000	0.5	0.018250
12.808333	0.5	0.017750
12.816667	0.5	0.017375
12.825000	0.5	0.017000
12.833333	0.5	0.016250
12.841667	0.5	0.015625
12.850000	0.5	0.015250
12.858333	0.5	0.014625
12.866667	0.5	0.013875
12.875000	0.5	0.013125
12.883333	0.5	0.012625
12.891667	0.5	0.012000
12.900000	0.5	0.011750
12.908333	0.5	0.011000
12.916667	0.5	0.010500
12.925000	0.5	0.009500
12.933333	0.5	0.008500
12.941667	0.5	0.007750
12.950000	0.5	0.007125
12.958333	0.5	0.006875
12.966667	0.5	0.006125
12.975000	0.5	0.005625
12.983333	0.5	0.005250
12.991667	0.5	0.004750
13.000000	0.5	0.004625
13.008333	0.5	0.004500
13.016667	0.5	0.004125
13.025000	0.5	0.004000
13.033333	0.5	0.003625
13.041667	0.5	0.002875
13.050000	0.5	0.002625
13.058333	0.5	0.002750
13.066667	0.5	0.002500
13.075000	0.5	0.002125
13.083333	0.5	0.001875
13.091667	0.5	0.001875
13.100000	0.5	0.001875
13.108333	0.5	0.001875
13.116667	0.5	0.001500
13.125000	0.5	0.001250
13.133333	0.5	0.001375
13.141667	0.5	0.001375
13.150000	0.5	0.001375
13.158333	0.5	0.001500
13.166667	0.5	0.001875
13.175000	0.5	0.001750
13.183333	0.5	0.001250
13.191667	0.5	0.001500
13.200000	0.5	0.001500
13.208333	0.5	0.001750
13.216667	0.5	0.001875
13.225000	0.5	0.002000
13.233333	0.5	0.002375
13.241667	0.5	0.002625
13.250000	0.5	0.003000
13.258333	0.5	0.003375
13.266667	0.5	0.003625
13.275000	0.5	0.003875
13.283333	0.5	0.004250
13.291667	0.5	0.005125
13.300000	0.5	0.005875
13.308333	0.5	0.006250
13.316667	0.5	0.007000
13.325000	0.5	0.008000
13.333333	0.5	0.009000
13.341667	0.5	0.009750
13.350000	0.5	0.010500
13.358333	0.5	0.011875
13.366667	0.5	0.013500
13.375000	0.5	0.014625
13.383333	0.5	0.016250
13.391667	0.5	0.017875
13.400000	0.5	0.019875
13.408333	0.5	0.022000
13.416667	0.5	0.023875
13.425000	0.5	0.026125
13.433333	0.5	0.029000
13.441667	0.5	0.032250
13.450000	0.5	0.035875
13.458333	0.5	0.039000
13.466667	0.5	0.042875
13.475000	0.5	0.047125
13.483333	0.5	0.051750
13.491667	0.5	0.056875
13.500000	0.5	0.062125
13.508333	0.5	0.067875
13.516667	0.5	0.074375
13.525000	0.5	0.081250
13.533333	0.5	0.088375
13.541667	0.5	0.096875
13.550000	0.5	0.106875
13.558333	0.5	0.117625
13.566667	0.5	0.129625
13.575000	0.5	0.143375
13.583333	0.5	0.158750
13.591667	0.5	0.176500
13.600000	0.5	0.196750
13.608333	0.5	0.219875
13.616667	0.5	0.247000
13.625000	0.5	0.277875
13.633333	0.5	0.313375
13.641667	0.5	0.354250
13.650000	0.5	0.400750
13.658333	0.5	0.453375
13.666667	0.5	0.513125
13.675000	0.5	0.580625
13.683333	0.5	0.656000
13.691667	0.5	0.739250
13.700000	0.5	0.831250
13.708333	0.5	0.931750
13.716667	0.5	1.040500
13.725000	0.5	1.156375
13.733333	0.5	1.278875
13.741667	0.5	1.407125
13.750000	0.5	1.540125
13.758333	0.5	1.675375
13.766667	0.5	1.811000
13.775000	0.5	1.946000
13.783333	0.5	2.077375
13.791667	0.5	2.203750
13.800000	0.5	2.322500
13.808333	0.5	2.431375
13.816667	0.5	2.528250
13.825000	0.5	2.611750
13.833333	0.5	2.679750
13.841667	0.5	2.731250
13.850000	0.5	2.765000
13.858333	0.5	2.780875
13.866667	0.5	2.778375
13.875000	0.5	2.757500
13.883333	0.5	2.719500
13.891667	0.5	2.666000
13.900000	0.5	2.597125
13.908333	0.5	2.515250
13.916667	0.5	2.421875
13.925000	0.5	2.318625
13.933333	0.5	2.207750
13.941667	0.5	2.090125
13.950000	0.5	1.967875
13.958333	0.5	1.843375
13.966667	0.5	1.718375
13.975000	0.5	1.594250
13.983333	0.5	1.472125
13.991667	0.5	1.353625
14.000000	0.5	1.239250
14.008333	0.5	1.129750
14.016667	0.5	1.026250
14.025000	0.5	0.929000
14.033333	0.5	0.838250
14.041667	0.5	0.753875
14.050000	0.5	0.675875
14.058333	0.5	0.604375
14.066667	0.5	0.539250
14.075000	0.5	0.480250
14.083333	0.5	0.426625
14.091667	0.5	0.378625
14.100000	0.5	0.335625
14.108333	0.5	0.297500
14.116667	0.5	0.263125
14.125000	0.5	0.232875
14.133333	0.5	0.206125
14.141667	0.5	0.182500
14.150000	0.5	0.161875
14.158333	0.5	0.143750
14.166667	0.5	0.127875
14.175000	0.5	0.114000
14.183333	0.5	0.101375
14.191667	0.5	0.090750
14.200000	0.5	0.081125
14.208333	0.5	0.072750
14.216667	0.5	0.065375
14.225000	0.5	0.058750
14.233333	0.5	0.053375
14.241667	0.5	0.048375
14.250000	0.5	0.043625
14.258333	0.5	0.039875
14.266667	0.5	0.036750
14.275000	0.5	0.033875
14.283333	0.5	0.031375
14.291667	0.5	0.028625
14.300000	0.5	0.026250
14.308333	0.5	0.024375
14.316667	0.5	0.022625
14.325000	0.5	0.020875
14.333333	0.5	0.019625
14.341667	0.5	0.018375
14.350000	0.5	0.017250
14.358333	0.5	0.016250
14.366667	0.5	0.015375
14.375000	0.5	0.014625
14.383333	0.5	0.014125
14.391667	0.5	0.013125
14.400000	0.5	0.012250
14.408333	0.5	0.011500
14.416667	0.5	0.011250
14.425000	0.5	0.010750
14.433333	0.5	0.010125
14.441667	0.5	0.009750
14.450000	0.5	0.009250
14.458333	0.5	0.008875
14.466667	0.5	0.008875
14.475000	0.5	0.008875
14.483333	0.5	0.008500
14.491667	0.5	0.008250
14.500000	0.5	0.007875
14.508333	0.5	0.008125
14.516667	0.5	0.008125
14.525000	0.5	0.007875
14.533333	0.5	0.007250
14.541667	0.5	0.006750
14.550000	0.5	0.006500
14.558333	0.5	0.006750
14.566667	0.5	0.006875
14.575000	0.5	0.006625
14.583333	0.5	0.006125
14.591667	0.5	0.005875
14.600000	0.5	0.005625
14.608333	0.5	0.005125
14.616667	0.5	0.005125
14.625000	0.5	0.004875
14.633333	0.5	0.004875
14.641667	0.5	0.004875
14.650000	0.5	0.004750
14.658333	0.5	0.004750
14.666667	0.5	0.005000
14.675000	0.5	0.004625
14.683333	0.5	0.004625
14.691667	0.5	0.005125
14.700000	0.5	0.005250
14.708333	0.5	0.004750
14.716667	0.5	0.004875
14.725000	0.5	0.004500
14.733333	0.5	0.004250
14.741667	0.5	0.004125
14.750000	0.5	0.003875
14.758333	0.5	0.003625
14.766667	0.5	0.003750
14.775000	0.5	0.003500
14.783333	0.5	0.003750
14.791667	0.5	0.003750
14.800000	0.5	0.004125
14.808333	0.5	0.004125
14.816667	0.5	0.004500
14.825000	0.5	0.004875
14.833333	0.5	0.005125
14.841667	0.5	0.005375
14.850000	0.5	0.005625
14.858333	0.5	0.006250
14.866667	0.5	0.006500
14.875000	0.5	0.006375
14.883333	0.5	0.006500
14.891667	0.5	0.006875
14.900000	0.5	0.007000
14.908333	0.5	0.007375
14.916667	0.5	0.007500
14.925000	0.5	0.007000
14.933333	0.5	0.007000
14.941667	0.5	0.007250
14.950000	0.5	0.007875
14.958333	0.5	0.007750
14.966667	0.5	0.007250
14.975000	0.5	0.007375
14.983333	0.5	0.007625
14.991667	0.5	0.007250
15.000000	0.5	0.007375
15.008333	0.5	0.007625
15.016667	0.5	0.007750
15.025000	0.5	0.008000
15.033333	0.5	0.008125
15.041667	0.5	0.008375
15.050000	0.5	0.008500
15.058333	0.5	0.008500
15.066667	0.5	0.008625
15.075000	0.5	0.008750
15.083333	0.5	0.008875
15.091667	0.5	0.009250
15.100000	0.5	0.009250
15.108333	0.5	0.009250
15.116667	0.5	0.009000
15.125000	0.5	0.008750
15.133333	0.5	0.008375
15.141667	0.5	0.008000
15.150000	0.5	0.007875
15.158333	0.5	0.007625
15.166667	0.5	0.007500
15.175000	0.5	0.007375
15.183333	0.5	0.007375
15.191667	0.5	0.006875
15.200000	0.5	0.006875
15.208333	0.5	0.006500
15.216667	0.5	0.006375
15.225000	0.5	0.005875
15.233333	0.5	0.005750
15.241667	0.5	0.005750
15.250000	0.5	0.005875
15.258333	0.5	0.005875
15.266667	0.5	0.005875
15.275000	0.5	0.005750
15.283333	0.5	0.005625
15.291667	0.5	0.005875
15.300000	0.5	0.005750
15.308333	0.5	0.005625
15.316667	0.5	0.005250
15.325000	0.5	0.005500
15.333333	0.5	0.005375
15.341667	0.5	0.005000
15.350000	0.5	0.004750
15.358333	0.5	0.004125
15.366667	0.5	0.004250
15.375000	0.5	0.004125
15.383333	0.5	0.004500
15.391667	0.5	0.004500
15.400000	0.5	0.004375
15.408333	0.5	0.004500
15.416667	0.5	0.004625
15.425000	0.5	0.004625
15.433333	0.5	0.004500
15.441667	0.5	0.004750
15.450000	0.5	0.004875
15.458333	0.5	0.005125
15.466667	0.5	0.005125
15.475000	0.5	0.005000
15.483333	0.5	0.004875
15.491667	0.5	0.005250
15.500000	0.5	0.005625
15.508333	0.5	0.005875
15.516667	0.5	0.006125
15.525000	0.5	0.006125
15.533333	0.5	0.006125
15.541667	0.5	0.005875
15.550000	0.5	0.005875
15.558333	0.5	0.005500
15.566667	0.5	0.005000
15.575000	0.5	0.005250
15.583333	0.5	0.005125
15.591667	0.5	0.004750
15.600000	0.5	0.004875
15.608333	0.5	0.004875
15.616667	0.5	0.004875
15.625000	0.5	0.005000
15.633333	0.5	0.004750
15.641667	0.5	0.004625
15.650000	0.5	0.004625
15.658333	0.5	0.004750
15.666667	0.5	0.005250
15.675000	0.5	0.005875
15.683333	0.5	0.006375
15.691667	0.5	0.006250
15.700000	0.5	0.006625
15.708333	0.5	0.006375
15.716667	0.5	0.006250
15.725000	0.5	0.006250
15.733333	0.5	0.006375
15.741667	0.5	0.006875
15.750000	0.5	0.007125
15.758333	0.5	0.006875
15.766667	0.5	0.006750
15.775000	0.5	0.006625
15.783333	0.5	0.006625
15.791667	0.5	0.007000
15.800000	0.5	0.007250
15.808333	0.5	0.007500
15.816667	0.5	0.008000
15.825000	0.5	0.008375
15.833333	0.5	0.008250
15.841667	0.5	0.008250
15.850000	0.5	0.008875
15.858333	0.5	0.009375
15.866667	0.5	0.010000
15.875000	0.5	0.010500
15.883333	0.5	0.010625
15.891667	0.5	0.010500
15.900000	0.5	0.010625
15.908333	0.5	0.010500
15.916667	0.5	0.010750
15.925000	0.5	0.011125
15.933333	0.5	0.010875
15.941667	0.5	0.010500
15.950000	0.5	0.010375
15.958333	0.5	0.010500
15.966667	0.5	0.011125
15.975000	0.5	0.011000
15.983333	0.5	0.010875
15.991667	0.5	0.010875
16.000000	0.5	0.010500
16.008333	0.5	0.010375
16.016667	0.5	0.010625
16.025000	0.5	0.010625
16.033333	0.5	0.010500
16.041667	0.5	0.010000
16.050000	0.5	0.009500
16.058333	0.5	0.009250
16.066667	0.5	0.009125
16.075000	0.5	0.009500
16.083333	0.5	0.009000
16.091667	0.5	0.009000
16.100000	0.5	0.009000
16.108333	0.5	0.008625
16.116667	0.5	0.008125
16.125000	0.5	0.008125
16.133333	0.5	0.007500
16.141667	0.5	0.007125
16.150000	0.5	0.006875
16.158333	0.5	0.006125
16.166667	0.5	0.006000
16.175000	0.5	0.005375
16.183333	0.5	0.004750
16.191667	0.5	0.004250
16.200000	0.5	0.003750
16.208333	0.5	0.003625
16.216667	0.5	0.003000
16.225000	0.5	0.002875
16.233333	0.5	0.002375
16.241667	0.5	0.001875
16.250000	0.5	0.001500
16.258333	0.5	0.001125
16.266667	0.5	0.000875
16.275000	0.5	0.000625
16.283333	0.5	0.000250
16.291667	0.5	0.000000
16.300000	0.5	-0.000500
16.308333	0.5	-0.000750
16.316667	0.5	-0.001000
16.325000	0.5	-0.001875
16.333333	0.5	-0.002750
16.341667	0.5	-0.003125
16.350000	0.5	-0.003375
16.358333	0.5	-0.004000
16.366667	0.5	-0.004750
16.375000	0.5	-0.005625
16.383333	0.5	-0.006250
16.391667	0.5	-0.006750
16.400000	0.5	-0.006875
16.408333	0.5	-0.007125
16.416667	0.5	-0.007500
16.425000	0.5	-0.007500
16.433333	0.5	-0.007625
16.441667	0.5	-0.007875
16.450000	0.5	-0.007625
16.458333	0.5	-0.008125
16.466667	0.5	-0.008625
16.475000	0.5	-0.009250
16.483333	0.5	-0.009750
16.491667	0.5	-0.009875
16.500000	0.5	-0.010000
16.508333	0.5	-0.010125
16.516667	0.5	-0.010500
16.525000	0.5	-0.010875
16.533333	0.5	-0.011250
16.541667	0.5	-0.011000
16.550000	0.5	-0.010875
16.558333	0.5	-0.010500
16.566667	0.5	-0.010250
16.575000	0.5	-0.010500
16.583333	0.5	-0.010750
16.591667	0.5	-0.010875
16.600000	0.5	-0.011000
16.608333	0.5	-0.010625
16.616667	0.5	-0.010875
16.625000	0.5	-0.010500
16.633333	0.5	-0.010250
16.641667	0.5	-0.010250
16.650000	0.5	-0.010250
16.658333	0.5	-0.009375
16.666667	0.5	-0.009250
16.675000	0.5	-0.009250
16.683333	0.5	-0.009375
16.691667	0.5	-0.009250
16.700000	0.5	-0.008750
16.708333	0.5	-0.008500
16.716667	0.5	-0.008000
16.725000	0.5	-0.007875
16.733333	0.5	-0.007625
16.741667	0.5	-0.007250
16.750000	0.5	-0.006750
16.758333	0.5	-0.006500
16.766667	0.5	-0.006000
16.775000	0.5	-0.005625
16.783333	0.5	-0.005375
16.791667	0.5	-0.005000
16.800000	0.5	-0.004875
16.808333	0.5	-0.004125
16.816667	0.5	-0.003875
16.825000	0.5	-0.003625
16.833333	0.5	-0.003125
16.841667	0.5	-0.003250
16.850000	0.5	-0.003000
16.858333	0.5	-0.002750
16.866667	0.5	-0.002750
16.875000	0.5	-0.002500
16.883333	0.5	-0.002500
16.891667	0.5	-0.002625
16.900000	0.5	-0.002500
16.908333	0.5	-0.002625
16.916667	0.5	-0.002625
16.925000	0.5	-0.002375
16.933333	0.5	-0.002750
16.941667	0.5	-0.003125
16.950000	0.5	-0.003500
16.958333	0.5	-0.004125
16.966667	0.5	-0.004125
16.975000	0.5	-0.004500
16.983333	0.5	-0.005000
16.991667	0.5	-0.005750
17.000000	0.5	-0.006250
17.008333	0.5	-0.006375
17.016667	0.5	-0.006875
17.025000	0.5	-0.007500
17.033333	0.5	-0.008000
17.041667	0.5	-0.008750
17.050000	0.5	-0.009750
17.058333	0.5	-0.010625
17.066667	0.5	-0.012125
17.075000	0.5	-0.013375
17.083333	0.5	-0.014375
17.091667	0.5	-0.015750
17.100000	0.5	-0.017375
17.108333	0.5	-0.019250
17.116667	0.5	-0.021000
17.125000	0.5	-0.023625
17.133333	0.5	-0.026125
17.141667	0.5	-0.028500
17.150000	0.5	-0.031000
17.158333	0.5	-0.033500
17.166667	0.5	-0.036750
17.175000	0.5	-0.040000
17.183333	0.5	-0.043500
17.191667	0.5	-0.046875
17.200000	0.5	-0.051000
17.208333	0.5	-0.054500
17.216667	0.5	-0.058500
17.225000	0.5	-0.062625
17.233333	0.5	-0.066500
17.241667	0.5	-0.070625
17.250000	0.5	-0.074250
17.258333	0.5	-0.078000
17.266667	0.5	-0.081875
17.275000	0.5	-0.084875
17.283333	0.5	-0.088000
17.291667	0.5	-0.090750
17.300000	0.5	-0.093375
17.308333	0.5	-0.096000
17.316667	0.5	-0.097750
17.325000	0.5	-0.099125
17.333333	0.5	-0.100250
17.341667	0.5	-0.100750
17.350000	0.5	-0.101000
17.358333	0.5	-0.101250
17.366667	0.5	-0.100625
17.375000	0.5	-0.099750
17.383333	0.5	-0.098500
17.391667	0.5	-0.096375
17.400000	0.5	-0.094500
17.408333	0.5	-0.092125
17.416667	0.5	-0.089625
17.425000	0.5	-0.086625
17.433333	0.5	-0.083875
17.441667	0.5	-0.081125
17.450000	0.5	-0.078125
17.458333	0.5	-0.075375
17.466667	0.5	-0.072000
17.475000	0.5	-0.069000
17.483333	0.5	-0.065375
17.491667	0.5	-0.062375
17.500000	0.5	-0.059250
17.508333	0.5	-0.056500
17.516667	0.5	-0.053750
17.525000	0.5	-0.051000
17.533333	0.5	-0.048625
17.541667	0.5	-0.046625
17.550000	0.5	-0.044375
17.558333	0.5	-0.042125
17.566667	0.5	-0.040500
17.575000	0.5	-0.038750
17.583333	0.5	-0.037375
17.591667	0.5	-0.035750
17.600000	0.5	-0.034375
17.608333	0.5	-0.033250
17.616667	0.5	-0.032125
17.625000	0.5	-0.030625
17.633333	0.5	-0.029250
17.641667	0.5	-0.028250
17.650000	0.5	-0.027500
17.658333	0.5	-0.026875
17.666667	0.5	-0.026125
17.675000	0.5	-0.025250
17.683333	0.5	-0.024750
17.691667	0.5	-0.024500
17.700000	0.5	-0.024125
17.708333	0.5	-0.023625
17.716667	0.5	-0.023250
17.725000	0.5	-0.022625
17.733333	0.5	-0.022000
17.741667	0.5	-0.021375
17.750000	0.5	-0.020750
17.758333	0.5	-0.020375
17.766667	0.5	-0.020375
17.775000	0.5	-0.020125
17.783333	0.5	-0.020000
17.791667	0.5	-0.019500
17.800000	0.5	-0.018750
17.808333	0.5	-0.018375
17.816667	0.5	-0.018250
17.825000	0.5	-0.018125
17.833333	0.5	-0.017875
17.841667	0.5	-0.017375
17.850000	0.5	-0.017000
17.858333	0.5	-0.016375
17.866667	0.5	-0.016000
17.875000	0.5	-0.015750
17.883333	0.5	-0.015375
17.891667	0.5	-0.015250
17.900000	0.5	-0.015125
17.908333	0.5	-0.014625
17.916667	0.5	-0.014125
17.925000	0.5	-0.013750
17.933333	0.5	-0.013625
17.941667	0.5	-0.013250
17.950000	0.5	-0.013250
17.958333	0.5	-0.013000
17.966667	0.5	-0.012000
17.975000	0.5	-0.011625
17.983333	0.5	-0.011250
17.991667	0.5	-0.011000
18.000000	0.5	-0.010500
18.008333	0.5	-0.010250
18.016667	0.5	-0.010000
18.025000	0.5	-0.009375
18.033333	0.5	-0.009625
18.041667	0.5	-0.009500
18.050000	0.5	-0.009000
18.058333	0.5	-0.008750
18.066667	0.5	-0.008625
18.075000	0.5	-0.008125
18.083333	0.5	-0.008000
18.091667	0.5	-0.008250
18.100000	0.5	-0.008125
18.108333	0.5	-0.008500
18.116667	0.5	-0.008875
18.125000	0.5	-0.008500
18.133333	0.5	-0.009000
18.141667	0.5	-0.009000
18.150000	0.5	-0.009125
18.158333	0.5	-0.009625
18.166667	0.5	-0.010500
18.175000	0.5	-0.010500
18.183333	0.5	-0.010750
18.191667	0.5	-0.011500
18.200000	0.5	-0.012125
18.208333	0.5	-0.013125
18.216667	0.5	-0.014250
18.225000	0.5	-0.015125
18.233333	0.5	-0.016125
18.241667	0.5	-0.017125
18.250000	0.5	-0.018000
18.258333	0.5	-0.019625
18.266667	0.5	-0.020875
18.275000	0.5	-0.022125
18.283333	0.5	-0.023500
18.291667	0.5	-0.025250
18.300000	0.5	-0.026750
18.308333	0.5	-0.028375
18.316667	0.5	-0.030000
18.325000	0.5	-0.031375
18.333333	0.5	-0.033250
18.341667	0.5	-0.035000
18.350000	0.5	-0.035625
18.358333	0.5	-0.036750
18.366667	0.5	-0.038000
18.375000	0.5	-0.039125
18.383333	0.5	-0.040375
18.391667	0.5	-0.041375
18.400000	0.5	-0.042250
18.408333	0.5	-0.043000
18.416667	0.5	-0.043125
18.425000	0.5	-0.043875
18.433333	0.5	-0.044500
18.441667	0.5	-0.044625
18.450000	0.5	-0.045125
18.458333	0.5	-0.044875
18.466667	0.5	-0.044500
18.475000	0.5	-0.044250
18.483333	0.5	-0.043875
18.491667	0.5	-0.043125
18.500000	0.5	-0.043000
18.508333	0.5	-0.042875
18.516667	0.5	-0.042125
18.525000	0.5	-0.041750
18.533333	0.5	-0.041250
18.541667	0.5	-0.040500
18.550000	0.5	-0.039875
18.558333	0.5	-0.039125
18.566667	0.5	-0.038500
18.575000	0.5	-0.037750
18.583333	0.5	-0.037500
18.591667	0.5	-0.036875
18.600000	0.5	-0.036250
18.608333	0.5	-0.036000
18.616667	0.5	-0.035750
18.625000	0.5	-0.035500
18.633333	0.5	-0.035625
18.641667	0.5	-0.035375
18.650000	0.5	-0.035625
18.658333	0.5	-0.035625
18.666667	0.5	-0.036000
18.675000	0.5	-0.036000
18.683333	0.5	-0.036500
18.691667	0.5	-0.036375
18.700000	0.5	-0.036750
18.708333	0.5	-0.037375
18.716667	0.5	-0.037125
18.725000	0.5	-0.037250
18.733333	0.5	-0.037375
18.741667	0.5	-0.037625
18.750000	0.5	-0.038500
18.758333	0.5	-0.039250
18.766667	0.5	-0.039625
18.775000	0.5	-0.040250
18.783333	0.5	-0.040375
18.791667	0.5	-0.040625
18.800000	0.5	-0.041125
18.808333	0.5	-0.041625
18.816667	0.5	-0.042250
18.825000	0.5	-0.042500
18.833333	0.5	-0.043000
18.841667	0.5	-0.043125
18.850000	0.5	-0.043125
18.858333	0.5	-0.043375
18.866667	0.5	-0.043875
18.875000	0.5	-0.044250
18.883333	0.5	-0.044500
18.891667	0.5	-0.044750
18.900000	0.5	-0.044625
18.908333	0.5	-0.044875
18.916667	0.5	-0.045250
18.925000	0.5	-0.045250
18.933333	0.5	-0.045500
18.941667	0.5	-0.045875
18.950000	0.5	-0.046250
18.958333	0.5	-0.046750
18.966667	0.5	-0.046625
18.975000	0.5	-0.046500
18.983333	0.5	-0.046000
18.991667	0.5	-0.045500
19.000000	0.5	-0.045250
19.008333	0.5	-0.045375
19.016667	0.5	-0.045125
19.025000	0.5	-0.044875
19.033333	0.5	-0.044625
19.041667	0.5	-0.044875
19.050000	0.5	-0.044625
19.058333	0.5	-0.044375
19.066667	0.5	-0.044250
19.075000	0.5	-0.043750
19.083333	0.5	-0.043750
19.091667	0.5	-0.043375
19.100000	0.5	-0.042875
19.108333	0.5	-0.042375
19.116667	0.5	-0.042375
19.125000	0.5	-0.042375
19.133333	0.5	-0.042500
19.141667	0.5	-0.042125
19.150000	0.5	-0.041875
19.158333	0.5	-0.041625
19.166667	0.5	-0.041250
19.175000	0.5	-0.040875
19.183333	0.5	-0.040875
19.191667	0.5	-0.040875
19.200000	0.5	-0.040500
19.208333	0.5	-0.040250
19.216667	0.5	-0.040250
19.225000	0.5	-0.039875
19.233333	0.5	-0.040000
19.241667	0.5	-0.039500
19.250000	0.5	-0.039375
19.258333	0.5	-0.039750
19.266667	0.5	-0.039750
19.275000	0.5	-0.040125
19.283333	0.5	-0.040375
19.291667	0.5	-0.040625
19.300000	0.5	-0.040250
19.308333	0.5	-0.040500
19.316667	0.5	-0.040375
19.325000	0.5	-0.040500
19.333333	0.5	-0.040875
19.341667	0.5	-0.040875
19.350000	0.5	-0.041000
19.358333	0.5	-0.040875
19.366667	0.5	-0.040875
19.375000	0.5	-0.041375
19.383333	0.5	-0.041875
19.391667	0.5	-0.042000
19.400000	0.5	-0.042375
19.408333	0.5	-0.042625
19.416667	0.5	-0.043000
19.425000	0.5	-0.043375
19.433333	0.5	-0.043625
19.441667	0.5	-0.044375
19.450000	0.5	-0.045500
19.458333	0.5	-0.046125
19.466667	0.5	-0.046375
19.475000	0.5	-0.046750
19.483333	0.5	-0.047375
19.491667	0.5	-0.047875
19.500000	0.5	-0.048500
19.508333	0.5	-0.049000
19.516667	0.5	-0.049375
19.525000	0.5	-0.049625
19.533333	0.5	-0.049625
19.541667	0.5	-0.049875
19.550000	0.5	-0.050250
19.558333	0.5	-0.050250
19.566667	0.5	-0.050500
19.575000	0.5	-0.051125
19.583333	0.5	-0.051750
19.591667	0.5	-0.051875
19.600000	0.5	-0.052000
19.608333	0.5	-0.052125
19.616667	0.5	-0.052000
19.625000	0.5	-0.052250
19.633333	0.5	-0.052250
19.641667	0.5	-0.052125
19.650000	0.5	-0.051750
19.658333	0.5	-0.051375
19.666667	0.5	-0.051375
19.675000	0.5	-0.051125
19.683333	0.5	-0.051000
19.691667	0.5	-0.050750
19.700000	0.5	-0.050750
19.708333	0.5	-0.050375
19.716667	0.5	-0.050125
19.725000	0.5	-0.050125
19.733333	0.5	-0.050125
19.741667	0.5	-0.049750
19.750000	0.5	-0.049000
19.758333	0.5	-0.048250
19.766667	0.5	-0.047750
19.775000	0.5	-0.047125
19.783333	0.5	-0.046625
19.791667	0.5	-0.046375
19.800000	0.5	-0.045875
19.808333	0.5	-0.045125
19.816667	0.5	-0.044625
19.825000	0.5	-0.043625
19.833333	0.5	-0.042625
19.841667	0.5	-0.042000
19.850000	0.5	-0.041375
19.858333	0.5	-0.040625
19.866667	0.5	-0.040125
19.875000	0.5	-0.039750
19.883333	0.5	-0.039000
19.891667	0.5	-0.038750
19.900000	0.5	-0.037625
19.908333	0.5	-0.037000
19.916667	0.5	-0.036375
19.925000	0.5	-0.036250
19.933333	0.5	-0.036000
19.941667	0.5	-0.035375
19.950000	0.5	-0.035000
19.958333	0.5	-0.034625
19.966667	0.5	-0.034125
19.975000	0.5	-0.033625
19.983333	0.5	-0.033375
19.991667	0.5	-0.033250
20.000000	0.5	-0.033000
20.008333	0.5	-0.032375
20.016667	0.5	-0.032000
20.025000	0.5	-0.032125
20.033333	0.5	-0.032000
20.041667	0.5	-0.031750
20.050000	0.5	-0.032000
20.058333	0.5	-0.032125
20.066667	0.5	-0.032000
20.075000	0.5	-0.032000
20.083333	0.5	-0.032000
20.091667	0.5	-0.031500
20.100000	0.5	-0.031250
20.108333	0.5	-0.031125
20.116667	0.5	-0.031250
20.125000	0.5	-0.031500
20.133333	0.5	-0.031375
20.141667	0.5	-0.031500
20.150000	0.5	-0.031750
20.158333	0.5	-0.031875
20.166667	0.5	-0.032000
20.175000	0.5	-0.031875
20.183333	0.5	-0.032125
20.191667	0.5	-0.031875
20.200000	0.5	-0.032250
20.208333	0.5	-0.032250
20.216667	0.5	-0.032250
20.225000	0.5	-0.032625
20.233333	0.5	-0.032500
20.241667	0.5	-0.032625
20.250000	0.5	-0.032875
20.258333	0.5	-0.032875
20.266667	0.5	-0.033125
20.275000	0.5	-0.033500
20.283333	0.5	-0.033500
20.291667	0.5	-0.033625
20.300000	0.5	-0.033500
20.308333	0.5	-0.033750
20.316667	0.5	-0.033625
20.325000	0.5	-0.033875
20.333333	0.5	-0.033750
20.341667	0.5	-0.034375
20.350000	0.5	-0.034750
20.358333	0.5	-0.035375
20.366667	0.5	-0.035625
20.375000	0.5	-0.035750
20.383333	0.5	-0.035625
20.391667	0.5	-0.035875
20.400000	0.5	-0.036375
20.408333	0.5	-0.036750
20.416667	0.5	-0.036750
20.425000	0.5	-0.036750
20.433333	0.5	-0.036875
20.441667	0.5	-0.036875
20.450000	0.5	-0.036875
20.458333	0.5	-0.036875
20.466667	0.5	-0.036875
20.475000	0.5	-0.037125
20.483333	0.5	-0.037250
20.491667	0.5	-0.037625
20.500000	0.5	-0.038125
20.508333	0.5	-0.037875
20.516667	0.5	-0.038000
20.525000	0.5	-0.038125
20.533333	0.5	-0.038750
20.541667	0.5	-0.038875
20.550000	0.5	-0.039125
20.558333	0.5	-0.039000
20.566667	0.5	-0.039375
20.575000	0.5	-0.039375
20.583333	0.5	-0.039500
20.591667	0.5	-0.039750
20.600000	0.5	-0.040125
20.608333	0.5	-0.040375
20.616667	0.5	-0.040000
20.625000	0.5	-0.040125
20.633333	0.5	-0.040125
20.641667	0.5	-0.040250
20.650000	0.5	-0.040375
20.658333	0.5	-0.040625
20.666667	0.5	-0.040500
20.675000	0.5	-0.040625
20.683333	0.5	-0.040875
20.691667	0.5	-0.040875
20.700000	0.5	-0.040375
20.708333	0.5	-0.040500
20.716667	0.5	-0.040750
20.725000	0.5	-0.041000
20.733333	0.5	-0.040750
20.741667	0.5	-0.040875
20.750000	0.5	-0.040875
20.758333	0.5	-0.040375
20.766667	0.5	-0.040500
20.775000	0.5	-0.040625
20.783333	0.5	-0.041000
20.791667	0.5	-0.040625
20.800000	0.5	-0.039750
20.808333	0.5	-0.039625
20.816667	0.5	-0.039500
20.825000	0.5	-0.039250
20.833333	0.5	-0.039250
20.841667	0.5	-0.039000
20.850000	0.5	-0.038250
20.858333	0.5	-0.038125
20.866667	0.5	-0.038000
20.875000	0.5	-0.037750
20.883333	0.5	-0.037500
20.891667	0.5	-0.036750
20.900000	0.5	-0.036375
20.908333	0.5	-0.036125
20.916667	0.5	-0.036000
20.925000	0.5	-0.035625
20.933333	0.5	-0.035250
20.941667	0.5	-0.035375
20.950000	0.5	-0.035500
20.958333	0.5	-0.035500
20.966667	0.5	-0.035250
20.975000	0.5	-0.034875
20.983333	0.5	-0.034500
20.991667	0.5	-0.034375
21.000000	0.5	-0.034125
21.008333	0.5	-0.034125
21.016667	0.5	-0.034125
21.025000	0.5	-0.034250
21.033333	0.5	-0.034625
21.041667	0.5	-0.034375
21.050000	0.5	-0.034000
21.058333	0.5	-0.034125
21.066667	0.5	-0.034500
21.075000	0.5	-0.034625
21.083333	0.5	-0.034625
21.091667	0.5	-0.034750
21.100000	0.5	-0.034875
21.108333	0.5	-0.035375
21.116667	0.5	-0.035750
21.125000	0.5	-0.036375
21.133333	0.5	-0.036500
21.141667	0.5	-0.036500
21.150000	0.5	-0.037000
21.158333	0.5	-0.037375
21.166667	0.5	-0.037875
21.175000	0.5	-0.037625
21.183333	0.5	-0.038000
21.191667	0.5	-0.038000
21.200000	0.5	-0.038375
21.208333	0.5	-0.038875
21.216667	0.5	-0.039000
21.225000	0.5	-0.039125
21.233333	0.5	-0.039250
21.241667	0.5	-0.039750
21.250000	0.5	-0.039875
21.258333	0.5	-0.040000
21.266667	0.5	-0.040000
21.275000	0.5	-0.040250
21.283333	0.5	-0.040625
21.291667	0.5	-0.040500
21.300000	0.5	-0.041000
21.308333	0.5	-0.041375
21.316667	0.5	-0.041625
21.325000	0.5	-0.041625
21.333333	0.5	-0.041500
21.341667	0.5	-0.041125
21.350000	0.5	-0.040875
21.358333	0.5	-0.040750
21.366667	0.5	-0.040625
21.375000	0.5	-0.040500
21.383333	0.5	-0.039875
21.391667	0.5	-0.039625
21.400000	0.5	-0.039000
21.408333	0.5	-0.038750
21.416667	0.5	-0.038750
21.425000	0.5	-0.038625
21.433333	0.5	-0.038500
21.441667	0.5	-0.038750
21.450000	0.5	-0.039125
21.458333	0.5	-0.039000
21.466667	0.5	-0.038875
21.475000	0.5	-0.038875
21.483333	0.5	-0.038875
21.491667	0.5	-0.038750
21.500000	0.5	-0.038500
21.508333	0.5	-0.038375
21.516667	0.5	-0.038375
21.525000	0.5	-0.038500
21.533333	0.5	-0.038625
21.541667	0.5	-0.038750
21.550000	0.5	-0.038500
21.558333	0.5	-0.038250
21.566667	0.5	-0.037750
21.575000	0.5	-0.037750
21.583333	0.5	-0.037875
21.591667	0.5	-0.037625
21.600000	0.5	-0.037125
21.608333	0.5	-0.036875
21.616667	0.5	-0.036375
21.625000	0.5	-0.036000
21.633333	0.5	-0.035750
21.641667	0.5	-0.035375
21.650000	0.5	-0.035500
21.658333	0.5	-0.035125
21.666667	0.5	-0.035000
21.675000	0.5	-0.035000
21.683333	0.5	-0.035125
21.691667	0.5	-0.035000
21.700000	0.5	-0.034500
21.708333	0.5	-0.034125
21.716667	0.5	-0.034125
21.725000	0.5	-0.033750
21.733333	0.5	-0.033000
21.741667	0.5	-0.032625
21.750000	0.5	-0.032625
21.758333	0.5	-0.032000
21.766667	0.5	-0.032125
21.775000	0.5	-0.031875
21.783333	0.5	-0.031500
21.791667	0.5	-0.031375
21.800000	0.5	-0.031375
21.808333	0.5	-0.031250
21.816667	0.5	-0.031000
21.825000	0.5	-0.030750
21.833333	0.5	-0.030500
21.841667	0.5	-0.030375
21.850000	0.5	-0.030125
21.858333	0.5	-0.029750
21.866667	0.5	-0.029875
21.875000	0.5	-0.029875
21.883333	0.5	-0.029750
21.891667	0.5	-0.029875
21.900000	0.5	-0.030000
21.908333	0.5	-0.030000
21.916667	0.5	-0.030000
21.925000	0.5	-0.029750
21.933333	0.5	-0.030125
21.941667	0.5	-0.030250
21.950000	0.5	-0.030375
21.958333	0.5	-0.030875
21.966667	0.5	-0.031125
21.975000	0.5	-0.031000
21.983333	0.5	-0.031625
21.991667	0.5	-0.031750
22.000000	0.5	-0.032250
22.008333	0.5	-0.032750
22.016667	0.5	-0.033250
22.025000	0.5	-0.033500
22.033333	0.5	-0.033875
22.041667	0.5	-0.034125
22.050000	0.5	-0.034500
22.058333	0.5	-0.034875
22.066667	0.5	-0.035375
22.075000	0.5	-0.035625
22.083333	0.5	-0.036000
22.091667	0.5	-0.036875
22.100000	0.5	-0.037375
22.108333	0.5	-0.037875
22.116667	0.5	-0.038125
22.125000	0.5	-0.038375
22.133333	0.5	-0.038625
22.141667	0.5	-0.039000
22.150000	0.5	-0.039125
22.158333	0.5	-0.039375
22.166667	0.5	-0.039750
22.175000	0.5	-0.040000
22.183333	0.5	-0.040125
22.191667	0.5	-0.040500
22.200000	0.5	-0.041125
22.208333	0.5	-0.041125
22.216667	0.5	-0.041250
22.225000	0.5	-0.041750
22.233333	0.5	-0.041625
22.241667	0.5	-0.041375
22.250000	0.5	-0.041250
22.258333	0.5	-0.041375
22.266667	0.5	-0.041750
22.275000	0.5	-0.041875
22.283333	0.5	-0.042000
22.291667	0.5	-0.042000
22.300000	0.5	-0.041500
22.308333	0.5	-0.041375
22.316667	0.5	-0.041000
22.325000	0.5	-0.041125
22.333333	0.5	-0.040625
22.341667	0.5	-0.040125
22.350000	0.5	-0.040125
22.358333	0.5	-0.040125
22.366667	0.5	-0.039500
22.375000	0.5	-0.039125
22.383333	0.5	-0.038875
22.391667	0.5	-0.038375
22.400000	0.5	-0.037875
22.408333	0.5	-0.037250
22.416667	0.5	-0.036750
22.425000	0.5	-0.035625
22.433333	0.5	-0.035250
22.441667	0.5	-0.035000
22.450000	0.5	-0.034125
22.458333	0.5	-0.033375
22.466667	0.5	-0.032750
22.475000	0.5	-0.032375
22.483333	0.5	-0.032125
22.491667	0.5	-0.032000
22.500000	0.5	-0.031750
22.508333	0.5	-0.031250
22.516667	0.5	-0.031000
22.525000	0.5	-0.030750
22.533333	0.5	-0.030125
22.541667	0.5	-0.029500
22.550000	0.5	-0.029250
22.558333	0.5	-0.029000
22.566667	0.5	-0.029125
22.575000	0.5	-0.028750
22.583333	0.5	-0.028375
22.591667	0.5	-0.028125
22.600000	0.5	-0.028250
22.608333	0.5	-0.028375
22.616667	0.5	-0.028125
22.625000	0.5	-0.028000
22.633333	0.5	-0.028000
22.641667	0.5	-0.028250
22.650000	0.5	-0.028000
22.658333	0.5	-0.027625
22.666667	0.5	-0.027625
22.675000	0.5	-0.027500
22.683333	0.5	-0.027250
22.691667	0.5	-0.027875
22.700000	0.5	-0.028125
22.708333	0.5	-0.028625
22.716667	0.5	-0.028625
22.725000	0.5	-0.028750
22.733333	0.5	-0.028750
22.741667	0.5	-0.029125
22.750000	0.5	-0.029750
22.758333	0.5	-0.029625
22.766667	0.5	-0.030125
22.775000	0.5	-0.030625
22.783333	0.5	-0.031625
22.791667	0.5	-0.032000
22.800000	0.5	-0.032500
22.808333	0.5	-0.032750
22.816667	0.5	-0.033125
22.825000	0.5	-0.033500
22.833333	0.5	-0.033500
22.841667	0.5	-0.034125
22.850000	0.5	-0.034500
22.858333	0.5	-0.034750
22.866667	0.5	-0.035125
22.875000	0.5	-0.035500
22.883333	0.5	-0.036000
22.891667	0.5	-0.036375
22.900000	0.5	-0.036875
22.908333	0.5	-0.036875
22.916667	0.5	-0.037375
22.925000	0.5	-0.037500
22.933333	0.5	-0.037750
22.941667	0.5	-0.037750
22.950000	0.5	-0.037875
22.958333	0.5	-0.037875
22.966667	0.5	-0.038125
22.975000	0.5	-0.038625
22.983333	0.5	-0.038750
22.991667	0.5	-0.039000
23.000000	0.5	-0.039000
23.008333	0.5	-0.039125
23.016667	0.5	-0.039250
23.025000	0.5	-0.039375
23.033333	0.5	-0.039750
23.041667	0.5	-0.040125
23.050000	0.5	-0.040250
23.058333	0.5	-0.040125
23.066667	0.5	-0.040000
23.075000	0.5	-0.039875
23.083333	0.5	-0.039500
23.091667	0.5	-0.039000
23.100000	0.5	-0.039125
23.108333	0.5	-0.039000
23.116667	0.5	-0.038625
23.125000	0.5	-0.038375
23.133333	0.5	-0.038250
23.141667	0.5	-0.038000
23.150000	0.5	-0.037625
23.158333	0.5	-0.037125
23.166667	0.5	-0.036875
23.175000	0.5	-0.036875
23.183333	0.5	-0.036500
23.191667	0.5	-0.036000
23.200000	0.5	-0.035500
23.208333	0.5	-0.034625
23.216667	0.5	-0.033875
23.225000	0.5	-0.033625
23.233333	0.5	-0.033500
23.241667	0.5	-0.033125
23.250000	0.5	-0.032375
23.258333	0.5	-0.031625
23.266667	0.5	-0.031375
23.275000	0.5	-0.031375
23.283333	0.5	-0.031250
23.291667	0.5	-0.030500
23.300000	0.5	-0.029750
23.308333	0.5	-0.029000
23.316667	0.5	-0.028250
23.325000	0.5	-0.027375
23.333333	0.5	-0.026375
23.341667	0.5	-0.025750
23.350000	0.5	-0.025375
23.358333	0.5	-0.024500
23.366667	0.5	-0.023625
23.375000	0.5	-0.022250
23.383333	0.5	-0.021125
23.391667	0.5	-0.020375
23.400000	0.5	-0.019625
23.408333	0.5	-0.018625
23.416667	0.5	-0.017875
23.425000	0.5	-0.016750
23.433333	0.5	-0.015375
23.441667	0.5	-0.014625
23.450000	0.5	-0.013875
23.458333	0.5	-0.012750
23.466667	0.5	-0.011250
23.475000	0.5	-0.010500
23.483333	0.5	-0.010000
23.491667	0.5	-0.009250
23.500000	0.5	-0.008250
23.508333	0.5	-0.007125
23.516667	0.5	-0.006000
23.525000	0.5	-0.005125
23.533333	0.5	-0.004250
23.541667	0.5	-0.003750
23.550000	0.5	-0.002750
23.558333	0.5	-0.002000
23.566667	0.5	-0.001250
23.575000	0.5	-0.000375
23.583333	0.5	0.000125
23.591667	0.5	0.001125
23.600000	0.5	0.001625
23.608333	0.5	0.002250
23.616667	0.5	0.002750
23.625000	0.5	0.003125
23.633333	0.5	0.003500
23.641667	0.5	0.004375
23.650000	0.5	0.004500
23.658333	0.5	0.005125
23.666667	0.5	0.005500
23.675000	0.5	0.006250
23.683333	0.5	0.006375
23.691667	0.5	0.006625
23.700000	0.5	0.007000
23.708333	0.5	0.007500
23.716667	0.5	0.007750
23.725000	0.5	0.007875
23.733333	0.5	0.007750
23.741667	0.5	0.007750
23.750000	0.5	0.007750
23.758333	0.5	0.007750
23.766667	0.5	0.007875
23.775000	0.5	0.008625
23.783333	0.5	0.008250
23.791667	0.5	0.007875
23.800000	0.5	0.007500
23.808333	0.5	0.007125
23.816667	0.5	0.006750
23.825000	0.5	0.006750
23.833333	0.5	0.006625
23.841667	0.5	0.006750
23.850000	0.5	0.006875
23.858333	0.5	0.006875
23.866667	0.5	0.006750
23.875000	0.5	0.006625
23.883333	0.5	0.006500
23.891667	0.5	0.006375
23.900000	0.5	0.006500
23.908333	0.5	0.006000
23.916667	0.5	0.005875
23.925000	0.5	0.005500
23.933333	0.5	0.005000
23.941667	0.5	0.004875
23.950000	0.5	0.005125
23.958333	0.5	0.004875
23.966667	0.5	0.004250
23.975000	0.5	0.003625
23.983333	0.5	0.003125
23.991667	0.5	0.002750
24.000000	0.5	0.002250
24.008333	0.5	0.001875
24.016667	0.5	0.002000
24.025000	0.5	0.001750
24.033333	0.5	0.001500
24.041667	0.5	0.001250
24.050000	0.5	0.001125
24.058333	0.5	0.000375
24.066667	0.5	-0.000125
24.075000	0.5	-0.000750
24.083333	0.5	-0.001500
24.091667	0.5	-0.001625
24.100000	0.5	-0.001875
24.108333	0.5	-0.002250
24.116667	0.5	-0.002500
24.125000	0.5	-0.003000
24.133333	0.5	-0.003625
24.141667	0.5	-0.003875
24.150000	0.5	-0.004750
24.158333	0.5	-0.005500
24.166667	0.5	-0.005750
24.175000	0.5	-0.006125
24.183333	0.5	-0.006000
24.191667	0.5	-0.006625
24.200000	0.5	-0.007000
24.208333	0.5	-0.007375
24.216667	0.5	-0.007625
24.225000	0.5	-0.007875
24.233333	0.5	-0.008375
24.241667	0.5	-0.009250
24.250000	0.5	-0.009625
24.258333	0.5	-0.009875
24.266667	0.5	-0.010375
24.275000	0.5	-0.010625
24.283333	0.5	-0.011000
24.291667	0.5	-0.011250
24.300000	0.5	-0.011500
24.308333	0.5	-0.012125
24.316667	0.5	-0.012500
24.325000	0.5	-0.013000
24.333333	0.5	-0.013500
24.341667	0.5	-0.014000
24.350000	0.5	-0.014625
24.358333	0.5	-0.015000
24.366667	0.5	-0.015375
24.375000	0.5	-0.016000
24.383333	0.5	-0.016125
24.391667	0.5	-0.016500
24.400000	0.5	-0.017125
24.408333	0.5	-0.017625
24.416667	0.5	-0.017875
24.425000	0.5	-0.018500
24.433333	0.5	-0.019250
24.441667	0.5	-0.019875
24.450000	0.5	-0.020625
24.458333	0.5	-0.021000
24.466667	0.5	-0.022125
24.475000	0.5	-0.022875
24.483333	0.5	-0.023250
24.491667	0.5	-0.023625
24.500000	0.5	-0.024000
24.508333	0.5	-0.024875
24.516667	0.5	-0.025500
24.525000	0.5	-0.025875
24.533333	0.5	-0.026375
24.541667	0.5	-0.027250
24.550000	0.5	-0.027625
24.558333	0.5	-0.028250
24.566667	0.5	-0.028500
24.575000	0.5	-0.028875
24.583333	0.5	-0.029375
24.591667	0.5	-0.029875
24.600000	0.5	-0.030125
24.608333	0.5	-0.030375
24.616667	0.5	-0.031125
24.625000	0.5	-0.031750
24.633333	0.5	-0.032375
24.641667	0.5	-0.032500
24.650000	0.5	-0.032875
24.658333	0.5	-0.033250
24.666667	0.5	-0.033625
24.675000	0.5	-0.033750
24.683333	0.5	-0.034000
24.691667	0.5	-0.034000
24.700000	0.5	-0.034375
24.708333	0.5	-0.034875
24.716667	0.5	-0.035375
24.725000	0.5	-0.035500
24.733333	0.5	-0.035250
24.741667	0.5	-0.035000
24.750000	0.5	-0.035125
24.758333	0.5	-0.035500
24.766667	0.5	-0.035750
24.775000	0.5	-0.036000
24.783333	0.5	-0.035875
24.791667	0.5	-0.035750
24.800000	0.5	-0.036000
24.808333	0.5	-0.036125
24.816667	0.5	-0.035875
24.825000	0.5	-0.035250
24.833333	0.5	-0.035125
24.841667	0.5	-0.034250
24.850000	0.5	-0.033875
24.858333	0.5	-0.033875
24.866667	0.5	-0.033750
24.875000	0.5	-0.033625
24.883333	0.5	-0.033500
24.891667	0.5	-0.033250
24.900000	0.5	-0.032625
24.908333	0.5	-0.032375
24.916667	0.5	-0.032625
24.925000	0.5	-0.032500
24.933333	0.5	-0.032250
24.941667	0.5	-0.031625
24.950000	0.5	-0.031250
24.958333	0.5	-0.031250
24.966667	0.5	-0.030750
24.975000	0.5	-0.030500
24.983333	0.5	-0.030000
24.991667	0.5	-0.030000
25.000000	0.5	-0.029625
