# Supplementary material for: Dynamic character displacement among a pair of bacterial phyllosphere commensals in situ
Source: Nat Commun. 2022 May 20;13:2836. doi: 10.1038/s41467-022-30469-3 (PMC9123166; doi:10.1038/s41467-022-30469-3)
Supplement: Supplementary file 11 — Source Data [file 41467_2022_30469_MOESM11_ESM.zip › Source Data/Supplementary Figure 5/5 mM Pyruvate_std.txt]

File Path	chrom://marshall/Chromeleon7/HPLC_Ultimate_3000/Users/helucas/20200720_OrganicAcids_CCR_L257.seq/908.smp/RI_1.channel/RI_1.chm
Channel	RI_1

Injection Information:
Data Vault	Chromeleon7
Injection	5mM_std_Pyr
Injection Number	89
Position	RA6
Comment	
Processing Method	Quantitative
Instrument Method	20200525_Rezex_ROA_OrganicAcid_600uL_2500uM_H2SO4_50A_50D
Type	Unknown
Status	Finished
Injection Date	7/22/2020
Injection Time	10:30:00 AM
Injection Volume (µl)	10.000
Dilution Factor	1.0000
Weight	1.0000

Chromatogram Data Information:
Time Min. (min)	0.000000
Time Max. (min)	25.000000
Data Points	3001
Detector	RI
Generating Data System	Chromeleon 7.2.5.9507
Exporting Data System	Chromeleon 7.2.8.0
Operator	Instrument Controller
Signal Quantity	Refractive 
Signal Unit	µRIU
Signal Min.	-4.121000
Signal Max.	4.222625
Channel	RI_1
Driver Name	RID520Driver.dll
Channel Type	Evaluation
Min. Step (s)	0.5
Max. Step (s)	0.5
Average Step (s)	0.5

Signal Parameter Information:
Signal Info	

Chromatogram Data:
Time (min)	Step (s)	Value (µRIU)
0.000000	n.a.	0.014250
0.008333	0.5	0.014375
0.016667	0.5	0.014250
0.025000	0.5	0.014000
0.033333	0.5	0.013250
0.041667	0.5	0.013000
0.050000	0.5	0.012875
0.058333	0.5	0.012750
0.066667	0.5	0.012375
0.075000	0.5	0.012000
0.083333	0.5	0.011500
0.091667	0.5	0.010625
0.100000	0.5	0.010125
0.108333	0.5	0.009875
0.116667	0.5	0.009125
0.125000	0.5	0.008500
0.133333	0.5	0.007875
0.141667	0.5	0.007375
0.150000	0.5	0.006750
0.158333	0.5	0.005875
0.166667	0.5	0.005375
0.175000	0.5	0.004500
0.183333	0.5	0.003625
0.191667	0.5	0.003250
0.200000	0.5	0.002875
0.208333	0.5	0.002125
0.216667	0.5	0.001750
0.225000	0.5	0.001375
0.233333	0.5	0.001000
0.241667	0.5	0.000875
0.250000	0.5	0.000375
0.258333	0.5	0.000000
0.266667	0.5	0.000000
0.275000	0.5	-0.000500
0.283333	0.5	-0.001000
0.291667	0.5	-0.001125
0.300000	0.5	-0.001375
0.308333	0.5	-0.002250
0.316667	0.5	-0.002625
0.325000	0.5	-0.002375
0.333333	0.5	-0.002875
0.341667	0.5	-0.003250
0.350000	0.5	-0.003375
0.358333	0.5	-0.003625
0.366667	0.5	-0.003875
0.375000	0.5	-0.004125
0.383333	0.5	-0.004250
0.391667	0.5	-0.004125
0.400000	0.5	-0.003750
0.408333	0.5	-0.003375
0.416667	0.5	-0.002750
0.425000	0.5	-0.002125
0.433333	0.5	-0.001875
0.441667	0.5	-0.001125
0.450000	0.5	-0.000750
0.458333	0.5	-0.000375
0.466667	0.5	0.000125
0.475000	0.5	0.000750
0.483333	0.5	0.001625
0.491667	0.5	0.002625
0.500000	0.5	0.003250
0.508333	0.5	0.003875
0.516667	0.5	0.004625
0.525000	0.5	0.005250
0.533333	0.5	0.006250
0.541667	0.5	0.007250
0.550000	0.5	0.007750
0.558333	0.5	0.008500
0.566667	0.5	0.009375
0.575000	0.5	0.009875
0.583333	0.5	0.010500
0.591667	0.5	0.011250
0.600000	0.5	0.012125
0.608333	0.5	0.013125
0.616667	0.5	0.013625
0.625000	0.5	0.014375
0.633333	0.5	0.015000
0.641667	0.5	0.016125
0.650000	0.5	0.016875
0.658333	0.5	0.017375
0.666667	0.5	0.017500
0.675000	0.5	0.017875
0.683333	0.5	0.018625
0.691667	0.5	0.019375
0.700000	0.5	0.019500
0.708333	0.5	0.020000
0.716667	0.5	0.020375
0.725000	0.5	0.020375
0.733333	0.5	0.020750
0.741667	0.5	0.020875
0.750000	0.5	0.020875
0.758333	0.5	0.020875
0.766667	0.5	0.020875
0.775000	0.5	0.021375
0.783333	0.5	0.021375
0.791667	0.5	0.021875
0.800000	0.5	0.022125
0.808333	0.5	0.022250
0.816667	0.5	0.022500
0.825000	0.5	0.022500
0.833333	0.5	0.022500
0.841667	0.5	0.022625
0.850000	0.5	0.022875
0.858333	0.5	0.023250
0.866667	0.5	0.023125
0.875000	0.5	0.023000
0.883333	0.5	0.022875
0.891667	0.5	0.022500
0.900000	0.5	0.022625
0.908333	0.5	0.022500
0.916667	0.5	0.022250
0.925000	0.5	0.022250
0.933333	0.5	0.022000
0.941667	0.5	0.022250
0.950000	0.5	0.021750
0.958333	0.5	0.021375
0.966667	0.5	0.020875
0.975000	0.5	0.020125
0.983333	0.5	0.019875
0.991667	0.5	0.019750
1.000000	0.5	0.019000
1.008333	0.5	0.018375
1.016667	0.5	0.018250
1.025000	0.5	0.018000
1.033333	0.5	0.017875
1.041667	0.5	0.017625
1.050000	0.5	0.017375
1.058333	0.5	0.017000
1.066667	0.5	0.016625
1.075000	0.5	0.016125
1.083333	0.5	0.015500
1.091667	0.5	0.014750
1.100000	0.5	0.014250
1.108333	0.5	0.013750
1.116667	0.5	0.013375
1.125000	0.5	0.012875
1.133333	0.5	0.012375
1.141667	0.5	0.012125
1.150000	0.5	0.011500
1.158333	0.5	0.011250
1.166667	0.5	0.011250
1.175000	0.5	0.011000
1.183333	0.5	0.010500
1.191667	0.5	0.010250
1.200000	0.5	0.010000
1.208333	0.5	0.009875
1.216667	0.5	0.009125
1.225000	0.5	0.008875
1.233333	0.5	0.008875
1.241667	0.5	0.008750
1.250000	0.5	0.008500
1.258333	0.5	0.008500
1.266667	0.5	0.008250
1.275000	0.5	0.007875
1.283333	0.5	0.007875
1.291667	0.5	0.008000
1.300000	0.5	0.008000
1.308333	0.5	0.008250
1.316667	0.5	0.008375
1.325000	0.5	0.008500
1.333333	0.5	0.008500
1.341667	0.5	0.008625
1.350000	0.5	0.009125
1.358333	0.5	0.009250
1.366667	0.5	0.009500
1.375000	0.5	0.009875
1.383333	0.5	0.010000
1.391667	0.5	0.009875
1.400000	0.5	0.010250
1.408333	0.5	0.011125
1.416667	0.5	0.011625
1.425000	0.5	0.012000
1.433333	0.5	0.012125
1.441667	0.5	0.012500
1.450000	0.5	0.012500
1.458333	0.5	0.012625
1.466667	0.5	0.012875
1.475000	0.5	0.013375
1.483333	0.5	0.013750
1.491667	0.5	0.013500
1.500000	0.5	0.013625
1.508333	0.5	0.013875
1.516667	0.5	0.014000
1.525000	0.5	0.014125
1.533333	0.5	0.014500
1.541667	0.5	0.014250
1.550000	0.5	0.014625
1.558333	0.5	0.014625
1.566667	0.5	0.015000
1.575000	0.5	0.015000
1.583333	0.5	0.015250
1.591667	0.5	0.015375
1.600000	0.5	0.015125
1.608333	0.5	0.015375
1.616667	0.5	0.016000
1.625000	0.5	0.016375
1.633333	0.5	0.016125
1.641667	0.5	0.016125
1.650000	0.5	0.016250
1.658333	0.5	0.016125
1.666667	0.5	0.016250
1.675000	0.5	0.015500
1.683333	0.5	0.015250
1.691667	0.5	0.015750
1.700000	0.5	0.015375
1.708333	0.5	0.015250
1.716667	0.5	0.015125
1.725000	0.5	0.014625
1.733333	0.5	0.014375
1.741667	0.5	0.014250
1.750000	0.5	0.014000
1.758333	0.5	0.014125
1.766667	0.5	0.014250
1.775000	0.5	0.014125
1.783333	0.5	0.014125
1.791667	0.5	0.014250
1.800000	0.5	0.014500
1.808333	0.5	0.015000
1.816667	0.5	0.015000
1.825000	0.5	0.015000
1.833333	0.5	0.014875
1.841667	0.5	0.014750
1.850000	0.5	0.014375
1.858333	0.5	0.014000
1.866667	0.5	0.014000
1.875000	0.5	0.014000
1.883333	0.5	0.014000
1.891667	0.5	0.014000
1.900000	0.5	0.014125
1.908333	0.5	0.014125
1.916667	0.5	0.014250
1.925000	0.5	0.014500
1.933333	0.5	0.014500
1.941667	0.5	0.014000
1.950000	0.5	0.013750
1.958333	0.5	0.013625
1.966667	0.5	0.013625
1.975000	0.5	0.013625
1.983333	0.5	0.013875
1.991667	0.5	0.013125
2.000000	0.5	0.013125
2.008333	0.5	0.013125
2.016667	0.5	0.012500
2.025000	0.5	0.012625
2.033333	0.5	0.012625
2.041667	0.5	0.012750
2.050000	0.5	0.012875
2.058333	0.5	0.012750
2.066667	0.5	0.012375
2.075000	0.5	0.012375
2.083333	0.5	0.012250
2.091667	0.5	0.011750
2.100000	0.5	0.011625
2.108333	0.5	0.011750
2.116667	0.5	0.011625
2.125000	0.5	0.011375
2.133333	0.5	0.011375
2.141667	0.5	0.011250
2.150000	0.5	0.011000
2.158333	0.5	0.010625
2.166667	0.5	0.010250
2.175000	0.5	0.009875
2.183333	0.5	0.009625
2.191667	0.5	0.009375
2.200000	0.5	0.009125
2.208333	0.5	0.009000
2.216667	0.5	0.008750
2.225000	0.5	0.008750
2.233333	0.5	0.008250
2.241667	0.5	0.007500
2.250000	0.5	0.007500
2.258333	0.5	0.007500
2.266667	0.5	0.007000
2.275000	0.5	0.007000
2.283333	0.5	0.007125
2.291667	0.5	0.007000
2.300000	0.5	0.006625
2.308333	0.5	0.006375
2.316667	0.5	0.006125
2.325000	0.5	0.005875
2.333333	0.5	0.005625
2.341667	0.5	0.005625
2.350000	0.5	0.005625
2.358333	0.5	0.005375
2.366667	0.5	0.004625
2.375000	0.5	0.003875
2.383333	0.5	0.003875
2.391667	0.5	0.003375
2.400000	0.5	0.002625
2.408333	0.5	0.002500
2.416667	0.5	0.002625
2.425000	0.5	0.002375
2.433333	0.5	0.001875
2.441667	0.5	0.001500
2.450000	0.5	0.001500
2.458333	0.5	0.001375
2.466667	0.5	0.001250
2.475000	0.5	0.001125
2.483333	0.5	0.001000
2.491667	0.5	0.001000
2.500000	0.5	0.001125
2.508333	0.5	0.001125
2.516667	0.5	0.000625
2.525000	0.5	0.000500
2.533333	0.5	0.000875
2.541667	0.5	0.001000
2.550000	0.5	0.000875
2.558333	0.5	0.000750
2.566667	0.5	0.000125
2.575000	0.5	0.000125
2.583333	0.5	0.000375
2.591667	0.5	0.000500
2.600000	0.5	0.000875
2.608333	0.5	0.000875
2.616667	0.5	0.000750
2.625000	0.5	0.001000
2.633333	0.5	0.001375
2.641667	0.5	0.001375
2.650000	0.5	0.001375
2.658333	0.5	0.001375
2.666667	0.5	0.001375
2.675000	0.5	0.001750
2.683333	0.5	0.002375
2.691667	0.5	0.002875
2.700000	0.5	0.003250
2.708333	0.5	0.003750
2.716667	0.5	0.003875
2.725000	0.5	0.005000
2.733333	0.5	0.005500
2.741667	0.5	0.005875
2.750000	0.5	0.006375
2.758333	0.5	0.006875
2.766667	0.5	0.007125
2.775000	0.5	0.008000
2.783333	0.5	0.008750
2.791667	0.5	0.009375
2.800000	0.5	0.010000
2.808333	0.5	0.010750
2.816667	0.5	0.011625
2.825000	0.5	0.012250
2.833333	0.5	0.013125
2.841667	0.5	0.013625
2.850000	0.5	0.014125
2.858333	0.5	0.015125
2.866667	0.5	0.015875
2.875000	0.5	0.016500
2.883333	0.5	0.017625
2.891667	0.5	0.018125
2.900000	0.5	0.018625
2.908333	0.5	0.018875
2.916667	0.5	0.020000
2.925000	0.5	0.020625
2.933333	0.5	0.021125
2.941667	0.5	0.021875
2.950000	0.5	0.022375
2.958333	0.5	0.022875
2.966667	0.5	0.023250
2.975000	0.5	0.023625
2.983333	0.5	0.023875
2.991667	0.5	0.024500
3.000000	0.5	0.025125
3.008333	0.5	0.025500
3.016667	0.5	0.026000
3.025000	0.5	0.026250
3.033333	0.5	0.026500
3.041667	0.5	0.026625
3.050000	0.5	0.027125
3.058333	0.5	0.026875
3.066667	0.5	0.026750
3.075000	0.5	0.026875
3.083333	0.5	0.027000
3.091667	0.5	0.027125
3.100000	0.5	0.027250
3.108333	0.5	0.027250
3.116667	0.5	0.027125
3.125000	0.5	0.026875
3.133333	0.5	0.026875
3.141667	0.5	0.026750
3.150000	0.5	0.026500
3.158333	0.5	0.026125
3.166667	0.5	0.026125
3.175000	0.5	0.026000
3.183333	0.5	0.025750
3.191667	0.5	0.025250
3.200000	0.5	0.024625
3.208333	0.5	0.023875
3.216667	0.5	0.023625
3.225000	0.5	0.023375
3.233333	0.5	0.022875
3.241667	0.5	0.022000
3.250000	0.5	0.021500
3.258333	0.5	0.021000
3.266667	0.5	0.020500
3.275000	0.5	0.020000
3.283333	0.5	0.019125
3.291667	0.5	0.018125
3.300000	0.5	0.017250
3.308333	0.5	0.016500
3.316667	0.5	0.016000
3.325000	0.5	0.015375
3.333333	0.5	0.014750
3.341667	0.5	0.013750
3.350000	0.5	0.012750
3.358333	0.5	0.011875
3.366667	0.5	0.011000
3.375000	0.5	0.010375
3.383333	0.5	0.009250
3.391667	0.5	0.008625
3.400000	0.5	0.007875
3.408333	0.5	0.007125
3.416667	0.5	0.006000
3.425000	0.5	0.005500
3.433333	0.5	0.004375
3.441667	0.5	0.003375
3.450000	0.5	0.002625
3.458333	0.5	0.002000
3.466667	0.5	0.001625
3.475000	0.5	0.000750
3.483333	0.5	0.000125
3.491667	0.5	-0.001000
3.500000	0.5	-0.001500
3.508333	0.5	-0.001625
3.516667	0.5	-0.002125
3.525000	0.5	-0.002750
3.533333	0.5	-0.003500
3.541667	0.5	-0.003875
3.550000	0.5	-0.004500
3.558333	0.5	-0.005375
3.566667	0.5	-0.006125
3.575000	0.5	-0.006875
3.583333	0.5	-0.007375
3.591667	0.5	-0.008000
3.600000	0.5	-0.008500
3.608333	0.5	-0.009000
3.616667	0.5	-0.009375
3.625000	0.5	-0.009500
3.633333	0.5	-0.009625
3.641667	0.5	-0.009250
3.650000	0.5	-0.009500
3.658333	0.5	-0.009875
3.666667	0.5	-0.009875
3.675000	0.5	-0.010125
3.683333	0.5	-0.009625
3.691667	0.5	-0.009625
3.700000	0.5	-0.009625
3.708333	0.5	-0.009875
3.716667	0.5	-0.009750
3.725000	0.5	-0.009500
3.733333	0.5	-0.008875
3.741667	0.5	-0.008500
3.750000	0.5	-0.008375
3.758333	0.5	-0.008250
3.766667	0.5	-0.008375
3.775000	0.5	-0.008250
3.783333	0.5	-0.007875
3.791667	0.5	-0.007000
3.800000	0.5	-0.006375
3.808333	0.5	-0.006000
3.816667	0.5	-0.005625
3.825000	0.5	-0.004750
3.833333	0.5	-0.004250
3.841667	0.5	-0.004125
3.850000	0.5	-0.003375
3.858333	0.5	-0.002625
3.866667	0.5	-0.002000
3.875000	0.5	-0.001750
3.883333	0.5	-0.001250
3.891667	0.5	-0.000250
3.900000	0.5	0.000000
3.908333	0.5	0.000750
3.916667	0.5	0.001625
3.925000	0.5	0.002125
3.933333	0.5	0.002625
3.941667	0.5	0.003500
3.950000	0.5	0.004125
3.958333	0.5	0.004500
3.966667	0.5	0.004625
3.975000	0.5	0.004875
3.983333	0.5	0.005250
3.991667	0.5	0.005750
4.000000	0.5	0.006000
4.008333	0.5	0.006500
4.016667	0.5	0.006625
4.025000	0.5	0.006625
4.033333	0.5	0.007125
4.041667	0.5	0.007500
4.050000	0.5	0.007875
4.058333	0.5	0.007875
4.066667	0.5	0.008000
4.075000	0.5	0.008000
4.083333	0.5	0.008000
4.091667	0.5	0.008000
4.100000	0.5	0.008000
4.108333	0.5	0.008000
4.116667	0.5	0.007875
4.125000	0.5	0.007500
4.133333	0.5	0.007500
4.141667	0.5	0.007625
4.150000	0.5	0.007000
4.158333	0.5	0.007125
4.166667	0.5	0.007125
4.175000	0.5	0.006625
4.183333	0.5	0.006375
4.191667	0.5	0.005875
4.200000	0.5	0.005500
4.208333	0.5	0.005125
4.216667	0.5	0.004625
4.225000	0.5	0.004250
4.233333	0.5	0.003625
4.241667	0.5	0.003625
4.250000	0.5	0.003375
4.258333	0.5	0.002750
4.266667	0.5	0.002500
4.275000	0.5	0.002000
4.283333	0.5	0.001875
4.291667	0.5	0.001750
4.300000	0.5	0.001500
4.308333	0.5	0.001125
4.316667	0.5	0.000625
4.325000	0.5	0.000125
4.333333	0.5	-0.000125
4.341667	0.5	-0.000375
4.350000	0.5	-0.000500
4.358333	0.5	-0.001000
4.366667	0.5	-0.001250
4.375000	0.5	-0.001250
4.383333	0.5	-0.001250
4.391667	0.5	-0.001750
4.400000	0.5	-0.001875
4.408333	0.5	-0.001875
4.416667	0.5	-0.001875
4.425000	0.5	-0.001750
4.433333	0.5	-0.001625
4.441667	0.5	-0.001625
4.450000	0.5	-0.001625
4.458333	0.5	-0.001750
4.466667	0.5	-0.002000
4.475000	0.5	-0.001750
4.483333	0.5	-0.001500
4.491667	0.5	-0.001375
4.500000	0.5	-0.001500
4.508333	0.5	-0.001625
4.516667	0.5	-0.001875
4.525000	0.5	-0.001625
4.533333	0.5	-0.001250
4.541667	0.5	-0.001000
4.550000	0.5	-0.001000
4.558333	0.5	-0.001000
4.566667	0.5	-0.001000
4.575000	0.5	-0.001000
4.583333	0.5	-0.001000
4.591667	0.5	-0.001000
4.600000	0.5	-0.001250
4.608333	0.5	-0.001250
4.616667	0.5	-0.001250
4.625000	0.5	-0.001125
4.633333	0.5	-0.001125
4.641667	0.5	-0.001000
4.650000	0.5	-0.001500
4.658333	0.5	-0.001500
4.666667	0.5	-0.001375
4.675000	0.5	-0.001375
4.683333	0.5	-0.001625
4.691667	0.5	-0.001625
4.700000	0.5	-0.001250
4.708333	0.5	-0.000625
4.716667	0.5	-0.000250
4.725000	0.5	-0.000500
4.733333	0.5	-0.000250
4.741667	0.5	-0.000125
4.750000	0.5	0.000000
4.758333	0.5	0.000500
4.766667	0.5	0.000625
4.775000	0.5	0.000875
4.783333	0.5	0.001000
4.791667	0.5	0.001000
4.800000	0.5	0.000875
4.808333	0.5	0.000750
4.816667	0.5	0.001125
4.825000	0.5	0.001750
4.833333	0.5	0.001625
4.841667	0.5	0.002000
4.850000	0.5	0.002500
4.858333	0.5	0.002875
4.866667	0.5	0.003250
4.875000	0.5	0.003375
4.883333	0.5	0.003500
4.891667	0.5	0.003750
4.900000	0.5	0.004125
4.908333	0.5	0.004500
4.916667	0.5	0.004750
4.925000	0.5	0.005000
4.933333	0.5	0.005125
4.941667	0.5	0.006125
4.950000	0.5	0.006500
4.958333	0.5	0.006750
4.966667	0.5	0.007125
4.975000	0.5	0.007625
4.983333	0.5	0.008500
4.991667	0.5	0.009125
5.000000	0.5	0.009625
5.008333	0.5	0.010000
5.016667	0.5	0.010125
5.025000	0.5	0.010750
5.033333	0.5	0.011125
5.041667	0.5	0.011125
5.050000	0.5	0.011500
5.058333	0.5	0.012250
5.066667	0.5	0.012500
5.075000	0.5	0.012625
5.083333	0.5	0.013000
5.091667	0.5	0.013250
5.100000	0.5	0.013625
5.108333	0.5	0.013875
5.116667	0.5	0.014375
5.125000	0.5	0.014500
5.133333	0.5	0.014750
5.141667	0.5	0.014500
5.150000	0.5	0.015250
5.158333	0.5	0.015500
5.166667	0.5	0.015875
5.175000	0.5	0.015625
5.183333	0.5	0.016000
5.191667	0.5	0.016375
5.200000	0.5	0.016375
5.208333	0.5	0.016500
5.216667	0.5	0.016125
5.225000	0.5	0.015875
5.233333	0.5	0.015875
5.241667	0.5	0.015750
5.250000	0.5	0.015500
5.258333	0.5	0.015500
5.266667	0.5	0.015125
5.275000	0.5	0.014750
5.283333	0.5	0.014500
5.291667	0.5	0.014375
5.300000	0.5	0.014500
5.308333	0.5	0.014375
5.316667	0.5	0.013875
5.325000	0.5	0.013750
5.333333	0.5	0.013500
5.341667	0.5	0.012750
5.350000	0.5	0.012625
5.358333	0.5	0.011750
5.366667	0.5	0.011250
5.375000	0.5	0.010750
5.383333	0.5	0.010125
5.391667	0.5	0.009625
5.400000	0.5	0.008875
5.408333	0.5	0.008250
5.416667	0.5	0.007375
5.425000	0.5	0.007250
5.433333	0.5	0.006875
5.441667	0.5	0.006125
5.450000	0.5	0.006000
5.458333	0.5	0.005625
5.466667	0.5	0.005375
5.475000	0.5	0.004625
5.483333	0.5	0.004375
5.491667	0.5	0.003625
5.500000	0.5	0.003250
5.508333	0.5	0.002875
5.516667	0.5	0.003000
5.525000	0.5	0.003125
5.533333	0.5	0.003125
5.541667	0.5	0.003125
5.550000	0.5	0.002875
5.558333	0.5	0.002500
5.566667	0.5	0.002250
5.575000	0.5	0.002000
5.583333	0.5	0.002000
5.591667	0.5	0.001625
5.600000	0.5	0.001875
5.608333	0.5	0.002125
5.616667	0.5	0.002000
5.625000	0.5	0.002375
5.633333	0.5	0.002500
5.641667	0.5	0.002250
5.650000	0.5	0.002250
5.658333	0.5	0.001875
5.666667	0.5	0.001625
5.675000	0.5	0.001125
5.683333	0.5	0.001000
5.691667	0.5	0.001000
5.700000	0.5	0.001000
5.708333	0.5	0.001125
5.716667	0.5	0.001250
5.725000	0.5	0.001125
5.733333	0.5	0.001125
5.741667	0.5	0.001125
5.750000	0.5	0.001375
5.758333	0.5	0.001625
5.766667	0.5	0.001375
5.775000	0.5	0.001250
5.783333	0.5	0.000875
5.791667	0.5	0.000375
5.800000	0.5	0.000250
5.808333	0.5	0.000250
5.816667	0.5	-0.000125
5.825000	0.5	-0.000375
5.833333	0.5	-0.000375
5.841667	0.5	-0.000500
5.850000	0.5	-0.000750
5.858333	0.5	-0.000875
5.866667	0.5	-0.000750
5.875000	0.5	-0.001375
5.883333	0.5	-0.001500
5.891667	0.5	-0.001625
5.900000	0.5	-0.002125
5.908333	0.5	-0.002375
5.916667	0.5	-0.002500
5.925000	0.5	-0.002625
5.933333	0.5	-0.002375
5.941667	0.5	-0.002500
5.950000	0.5	-0.002125
5.958333	0.5	-0.002375
5.966667	0.5	-0.002500
5.975000	0.5	-0.002375
5.983333	0.5	-0.002000
5.991667	0.5	-0.002250
6.000000	0.5	-0.002375
6.008333	0.5	-0.002125
6.016667	0.5	-0.002000
6.025000	0.5	-0.001875
6.033333	0.5	-0.001750
6.041667	0.5	-0.001500
6.050000	0.5	-0.001250
6.058333	0.5	-0.001000
6.066667	0.5	-0.000250
6.075000	0.5	-0.000125
6.083333	0.5	0.000000
6.091667	0.5	0.000000
6.100000	0.5	0.000000
6.108333	0.5	0.000250
6.116667	0.5	0.000125
6.125000	0.5	0.000625
6.133333	0.5	0.001500
6.141667	0.5	0.001875
6.150000	0.5	0.001875
6.158333	0.5	0.001750
6.166667	0.5	0.001875
6.175000	0.5	0.002000
6.183333	0.5	0.002000
6.191667	0.5	0.002125
6.200000	0.5	0.002500
6.208333	0.5	0.002500
6.216667	0.5	0.002125
6.225000	0.5	0.001875
6.233333	0.5	0.001500
6.241667	0.5	0.001125
6.250000	0.5	0.000625
6.258333	0.5	0.000500
6.266667	0.5	0.000375
6.275000	0.5	0.000250
6.283333	0.5	0.000250
6.291667	0.5	0.000125
6.300000	0.5	0.000000
6.308333	0.5	-0.000250
6.316667	0.5	-0.000250
6.325000	0.5	-0.000500
6.333333	0.5	-0.000750
6.341667	0.5	-0.000875
6.350000	0.5	-0.001125
6.358333	0.5	-0.001375
6.366667	0.5	-0.001500
6.375000	0.5	-0.001625
6.383333	0.5	-0.001625
6.391667	0.5	-0.001375
6.400000	0.5	-0.000750
6.408333	0.5	-0.001000
6.416667	0.5	-0.000750
6.425000	0.5	-0.000750
6.433333	0.5	-0.000500
6.441667	0.5	-0.000750
6.450000	0.5	-0.000500
6.458333	0.5	-0.000750
6.466667	0.5	-0.000875
6.475000	0.5	-0.000875
6.483333	0.5	-0.000625
6.491667	0.5	-0.000250
6.500000	0.5	-0.000125
6.508333	0.5	0.000125
6.516667	0.5	0.000000
6.525000	0.5	-0.000125
6.533333	0.5	-0.000125
6.541667	0.5	0.000000
6.550000	0.5	-0.000125
6.558333	0.5	-0.000250
6.566667	0.5	-0.000375
6.575000	0.5	-0.000375
6.583333	0.5	0.000125
6.591667	0.5	0.000125
6.600000	0.5	0.000375
6.608333	0.5	0.000625
6.616667	0.5	0.000875
6.625000	0.5	0.000750
6.633333	0.5	0.001125
6.641667	0.5	0.000750
6.650000	0.5	0.000625
6.658333	0.5	0.000875
6.666667	0.5	0.001000
6.675000	0.5	0.001375
6.683333	0.5	0.001250
6.691667	0.5	0.000750
6.700000	0.5	0.000875
6.708333	0.5	0.001000
6.716667	0.5	0.001125
6.725000	0.5	0.001000
6.733333	0.5	0.000750
6.741667	0.5	0.000125
6.750000	0.5	-0.000875
6.758333	0.5	-0.002375
6.766667	0.5	-0.005375
6.775000	0.5	-0.010125
6.783333	0.5	-0.018625
6.791667	0.5	-0.033500
6.800000	0.5	-0.058125
6.808333	0.5	-0.098125
6.816667	0.5	-0.160250
6.825000	0.5	-0.254250
6.833333	0.5	-0.389000
6.841667	0.5	-0.573875
6.850000	0.5	-0.815500
6.858333	0.5	-1.115750
6.866667	0.5	-1.469875
6.875000	0.5	-1.866375
6.883333	0.5	-2.287625
6.891667	0.5	-2.710875
6.900000	0.5	-3.111000
6.908333	0.5	-3.465750
6.916667	0.5	-3.754625
6.925000	0.5	-3.963625
6.933333	0.5	-4.086250
6.941667	0.5	-4.121000
6.950000	0.5	-4.073250
6.958333	0.5	-3.952500
6.966667	0.5	-3.771250
6.975000	0.5	-3.543375
6.983333	0.5	-3.283500
6.991667	0.5	-3.004625
7.000000	0.5	-2.718125
7.008333	0.5	-2.433750
7.016667	0.5	-2.160625
7.025000	0.5	-1.902750
7.033333	0.5	-1.664250
7.041667	0.5	-1.447125
7.050000	0.5	-1.252500
7.058333	0.5	-1.080000
7.066667	0.5	-0.928375
7.075000	0.5	-0.796125
7.083333	0.5	-0.682250
7.091667	0.5	-0.584000
7.100000	0.5	-0.499750
7.108333	0.5	-0.428125
7.116667	0.5	-0.367375
7.125000	0.5	-0.315000
7.133333	0.5	-0.270625
7.141667	0.5	-0.233125
7.150000	0.5	-0.201000
7.158333	0.5	-0.173625
7.166667	0.5	-0.150375
7.175000	0.5	-0.130625
7.183333	0.5	-0.113375
7.191667	0.5	-0.098625
7.200000	0.5	-0.085625
7.208333	0.5	-0.074375
7.216667	0.5	-0.064875
7.225000	0.5	-0.057125
7.233333	0.5	-0.050000
7.241667	0.5	-0.043875
7.250000	0.5	-0.038625
7.258333	0.5	-0.034125
7.266667	0.5	-0.030375
7.275000	0.5	-0.026750
7.283333	0.5	-0.023375
7.291667	0.5	-0.020625
7.300000	0.5	-0.018375
7.308333	0.5	-0.015500
7.316667	0.5	-0.013500
7.325000	0.5	-0.011375
7.333333	0.5	-0.009625
7.341667	0.5	-0.008000
7.350000	0.5	-0.006125
7.358333	0.5	-0.004625
7.366667	0.5	-0.003250
7.375000	0.5	-0.001750
7.383333	0.5	-0.000375
7.391667	0.5	0.000500
7.400000	0.5	0.001625
7.408333	0.5	0.002625
7.416667	0.5	0.003375
7.425000	0.5	0.004250
7.433333	0.5	0.005125
7.441667	0.5	0.005875
7.450000	0.5	0.006750
7.458333	0.5	0.007500
7.466667	0.5	0.008875
7.475000	0.5	0.009875
7.483333	0.5	0.011000
7.491667	0.5	0.011250
7.500000	0.5	0.011375
7.508333	0.5	0.012000
7.516667	0.5	0.012625
7.525000	0.5	0.013250
7.533333	0.5	0.013750
7.541667	0.5	0.014250
7.550000	0.5	0.014625
7.558333	0.5	0.015000
7.566667	0.5	0.015375
7.575000	0.5	0.015250
7.583333	0.5	0.015375
7.591667	0.5	0.015250
7.600000	0.5	0.015375
7.608333	0.5	0.015375
7.616667	0.5	0.016000
7.625000	0.5	0.016000
7.633333	0.5	0.016125
7.641667	0.5	0.016750
7.650000	0.5	0.017000
7.658333	0.5	0.017250
7.666667	0.5	0.017375
7.675000	0.5	0.018375
7.683333	0.5	0.019875
7.691667	0.5	0.021375
7.700000	0.5	0.024000
7.708333	0.5	0.026875
7.716667	0.5	0.031250
7.725000	0.5	0.037000
7.733333	0.5	0.043875
7.741667	0.5	0.053250
7.750000	0.5	0.064375
7.758333	0.5	0.077000
7.766667	0.5	0.092625
7.775000	0.5	0.109875
7.783333	0.5	0.129750
7.791667	0.5	0.151875
7.800000	0.5	0.175625
7.808333	0.5	0.200500
7.816667	0.5	0.225000
7.825000	0.5	0.250000
7.833333	0.5	0.273500
7.841667	0.5	0.295250
7.850000	0.5	0.314500
7.858333	0.5	0.330000
7.866667	0.5	0.341625
7.875000	0.5	0.349375
7.883333	0.5	0.352750
7.891667	0.5	0.350875
7.900000	0.5	0.345375
7.908333	0.5	0.335750
7.916667	0.5	0.322625
7.925000	0.5	0.306625
7.933333	0.5	0.288375
7.941667	0.5	0.268875
7.950000	0.5	0.248000
7.958333	0.5	0.227000
7.966667	0.5	0.205500
7.975000	0.5	0.184875
7.983333	0.5	0.165375
7.991667	0.5	0.147250
8.000000	0.5	0.130000
8.008333	0.5	0.114250
8.016667	0.5	0.099875
8.025000	0.5	0.086750
8.033333	0.5	0.075125
8.041667	0.5	0.064875
8.050000	0.5	0.055500
8.058333	0.5	0.047750
8.066667	0.5	0.040750
8.075000	0.5	0.034750
8.083333	0.5	0.029250
8.091667	0.5	0.024625
8.100000	0.5	0.020500
8.108333	0.5	0.016750
8.116667	0.5	0.013750
8.125000	0.5	0.011250
8.133333	0.5	0.009125
8.141667	0.5	0.007125
8.150000	0.5	0.005875
8.158333	0.5	0.004625
8.166667	0.5	0.003125
8.175000	0.5	0.002000
8.183333	0.5	0.000875
8.191667	0.5	0.000250
8.200000	0.5	-0.000500
8.208333	0.5	-0.001000
8.216667	0.5	-0.001500
8.225000	0.5	-0.002000
8.233333	0.5	-0.002125
8.241667	0.5	-0.002625
8.250000	0.5	-0.003125
8.258333	0.5	-0.003375
8.266667	0.5	-0.003375
8.275000	0.5	-0.003125
8.283333	0.5	-0.003125
8.291667	0.5	-0.003125
8.300000	0.5	-0.003500
8.308333	0.5	-0.003625
8.316667	0.5	-0.003625
8.325000	0.5	-0.003625
8.333333	0.5	-0.003000
8.341667	0.5	-0.002625
8.350000	0.5	-0.002250
8.358333	0.5	-0.002125
8.366667	0.5	-0.001750
8.375000	0.5	-0.001500
8.383333	0.5	-0.000875
8.391667	0.5	-0.000500
8.400000	0.5	-0.000125
8.408333	0.5	0.000375
8.416667	0.5	0.000750
8.425000	0.5	0.001625
8.433333	0.5	0.002375
8.441667	0.5	0.003250
8.450000	0.5	0.003750
8.458333	0.5	0.004250
8.466667	0.5	0.005000
8.475000	0.5	0.005750
8.483333	0.5	0.006625
8.491667	0.5	0.007375
8.500000	0.5	0.008500
8.508333	0.5	0.010000
8.516667	0.5	0.011125
8.525000	0.5	0.012250
8.533333	0.5	0.013250
8.541667	0.5	0.013500
8.550000	0.5	0.014125
8.558333	0.5	0.014875
8.566667	0.5	0.015625
8.575000	0.5	0.016500
8.583333	0.5	0.017000
8.591667	0.5	0.017875
8.600000	0.5	0.018500
8.608333	0.5	0.019000
8.616667	0.5	0.019125
8.625000	0.5	0.019250
8.633333	0.5	0.019000
8.641667	0.5	0.019625
8.650000	0.5	0.020000
8.658333	0.5	0.020125
8.666667	0.5	0.020500
8.675000	0.5	0.020875
8.683333	0.5	0.020875
8.691667	0.5	0.021000
8.700000	0.5	0.021000
8.708333	0.5	0.021250
8.716667	0.5	0.021375
8.725000	0.5	0.021250
8.733333	0.5	0.021250
8.741667	0.5	0.021250
8.750000	0.5	0.021250
8.758333	0.5	0.021250
8.766667	0.5	0.020875
8.775000	0.5	0.021000
8.783333	0.5	0.020875
8.791667	0.5	0.021125
8.800000	0.5	0.021250
8.808333	0.5	0.021000
8.816667	0.5	0.020750
8.825000	0.5	0.020250
8.833333	0.5	0.019750
8.841667	0.5	0.019375
8.850000	0.5	0.018500
8.858333	0.5	0.018375
8.866667	0.5	0.018500
8.875000	0.5	0.018250
8.883333	0.5	0.018250
8.891667	0.5	0.017750
8.900000	0.5	0.017125
8.908333	0.5	0.017000
8.916667	0.5	0.016375
8.925000	0.5	0.016125
8.933333	0.5	0.015875
8.941667	0.5	0.015250
8.950000	0.5	0.014875
8.958333	0.5	0.014125
8.966667	0.5	0.013875
8.975000	0.5	0.013375
8.983333	0.5	0.013125
8.991667	0.5	0.012625
9.000000	0.5	0.012750
9.008333	0.5	0.012625
9.016667	0.5	0.012125
9.025000	0.5	0.011750
9.033333	0.5	0.011500
9.041667	0.5	0.011000
9.050000	0.5	0.010750
9.058333	0.5	0.010500
9.066667	0.5	0.009875
9.075000	0.5	0.009000
9.083333	0.5	0.008250
9.091667	0.5	0.007875
9.100000	0.5	0.007375
9.108333	0.5	0.007000
9.116667	0.5	0.007000
9.125000	0.5	0.007125
9.133333	0.5	0.007125
9.141667	0.5	0.006875
9.150000	0.5	0.006750
9.158333	0.5	0.007000
9.166667	0.5	0.006875
9.175000	0.5	0.006750
9.183333	0.5	0.006750
9.191667	0.5	0.006125
9.200000	0.5	0.006125
9.208333	0.5	0.006000
9.216667	0.5	0.005500
9.225000	0.5	0.005375
9.233333	0.5	0.005375
9.241667	0.5	0.005375
9.250000	0.5	0.004625
9.258333	0.5	0.004375
9.266667	0.5	0.004750
9.275000	0.5	0.004750
9.283333	0.5	0.004500
9.291667	0.5	0.004250
9.300000	0.5	0.003875
9.308333	0.5	0.003875
9.316667	0.5	0.003750
9.325000	0.5	0.004000
9.333333	0.5	0.004000
9.341667	0.5	0.004250
9.350000	0.5	0.004500
9.358333	0.5	0.004750
9.366667	0.5	0.005125
9.375000	0.5	0.005125
9.383333	0.5	0.005375
9.391667	0.5	0.006625
9.400000	0.5	0.008250
9.408333	0.5	0.009625
9.416667	0.5	0.011625
9.425000	0.5	0.013750
9.433333	0.5	0.016125
9.441667	0.5	0.018875
9.450000	0.5	0.022375
9.458333	0.5	0.026750
9.466667	0.5	0.032000
9.475000	0.5	0.037875
9.483333	0.5	0.045250
9.491667	0.5	0.054000
9.500000	0.5	0.064500
9.508333	0.5	0.077500
9.516667	0.5	0.093875
9.525000	0.5	0.113125
9.533333	0.5	0.136375
9.541667	0.5	0.163875
9.550000	0.5	0.196875
9.558333	0.5	0.236250
9.566667	0.5	0.282375
9.575000	0.5	0.336625
9.583333	0.5	0.398375
9.591667	0.5	0.469250
9.600000	0.5	0.549750
9.608333	0.5	0.640125
9.616667	0.5	0.740625
9.625000	0.5	0.852125
9.633333	0.5	0.974125
9.641667	0.5	1.107250
9.650000	0.5	1.251125
9.658333	0.5	1.405000
9.666667	0.5	1.569750
9.675000	0.5	1.743750
9.683333	0.5	1.927500
9.691667	0.5	2.119250
9.700000	0.5	2.318875
9.708333	0.5	2.524375
9.716667	0.5	2.734375
9.725000	0.5	2.947750
9.733333	0.5	3.161625
9.741667	0.5	3.372000
9.750000	0.5	3.575875
9.758333	0.5	3.765375
9.766667	0.5	3.933500
9.775000	0.5	4.072000
9.783333	0.5	4.171500
9.791667	0.5	4.222625
9.800000	0.5	4.219000
9.808333	0.5	4.156750
9.816667	0.5	4.036375
9.825000	0.5	3.861875
9.833333	0.5	3.640625
9.841667	0.5	3.383375
9.850000	0.5	3.102000
9.858333	0.5	2.807250
9.866667	0.5	2.511625
9.875000	0.5	2.223500
9.883333	0.5	1.950125
9.891667	0.5	1.696375
9.900000	0.5	1.465000
9.908333	0.5	1.257875
9.916667	0.5	1.074750
9.925000	0.5	0.915000
9.933333	0.5	0.776875
9.941667	0.5	0.658250
9.950000	0.5	0.557750
9.958333	0.5	0.472125
9.966667	0.5	0.400000
9.975000	0.5	0.339250
9.983333	0.5	0.288625
9.991667	0.5	0.246125
10.000000	0.5	0.210375
10.008333	0.5	0.180625
10.016667	0.5	0.155625
10.025000	0.5	0.134625
10.033333	0.5	0.117250
10.041667	0.5	0.102500
10.050000	0.5	0.089875
10.058333	0.5	0.080125
10.066667	0.5	0.071750
10.075000	0.5	0.064125
10.083333	0.5	0.057500
10.091667	0.5	0.051875
10.100000	0.5	0.047250
10.108333	0.5	0.043375
10.116667	0.5	0.040125
10.125000	0.5	0.037250
10.133333	0.5	0.034875
10.141667	0.5	0.032375
10.150000	0.5	0.030125
10.158333	0.5	0.028250
10.166667	0.5	0.027000
10.175000	0.5	0.025375
10.183333	0.5	0.024250
10.191667	0.5	0.023000
10.200000	0.5	0.021750
10.208333	0.5	0.020750
10.216667	0.5	0.019500
10.225000	0.5	0.018750
10.233333	0.5	0.017750
10.241667	0.5	0.017000
10.250000	0.5	0.016000
10.258333	0.5	0.015500
10.266667	0.5	0.015125
10.275000	0.5	0.014375
10.283333	0.5	0.014250
10.291667	0.5	0.013875
10.300000	0.5	0.013000
10.308333	0.5	0.012125
10.316667	0.5	0.011875
10.325000	0.5	0.011750
10.333333	0.5	0.011500
10.341667	0.5	0.011125
10.350000	0.5	0.010750
10.358333	0.5	0.010500
10.366667	0.5	0.010375
10.375000	0.5	0.010500
10.383333	0.5	0.010500
10.391667	0.5	0.010125
10.400000	0.5	0.009875
10.408333	0.5	0.009625
10.416667	0.5	0.009750
10.425000	0.5	0.009875
10.433333	0.5	0.010000
10.441667	0.5	0.009750
10.450000	0.5	0.009875
10.458333	0.5	0.010125
10.466667	0.5	0.010250
10.475000	0.5	0.010500
10.483333	0.5	0.010625
10.491667	0.5	0.010875
10.500000	0.5	0.010875
10.508333	0.5	0.010750
10.516667	0.5	0.010875
10.525000	0.5	0.011375
10.533333	0.5	0.011625
10.541667	0.5	0.011875
10.550000	0.5	0.011875
10.558333	0.5	0.011750
10.566667	0.5	0.012125
10.575000	0.5	0.012375
10.583333	0.5	0.012625
10.591667	0.5	0.012500
10.600000	0.5	0.012375
10.608333	0.5	0.012500
10.616667	0.5	0.012500
10.625000	0.5	0.013000
10.633333	0.5	0.012875
10.641667	0.5	0.012750
10.650000	0.5	0.013000
10.658333	0.5	0.013000
10.666667	0.5	0.012875
10.675000	0.5	0.013000
10.683333	0.5	0.013000
10.691667	0.5	0.012875
10.700000	0.5	0.013000
10.708333	0.5	0.013250
10.716667	0.5	0.013500
10.725000	0.5	0.013375
10.733333	0.5	0.013125
10.741667	0.5	0.013375
10.750000	0.5	0.013000
10.758333	0.5	0.012750
10.766667	0.5	0.012375
10.775000	0.5	0.012000
10.783333	0.5	0.011625
10.791667	0.5	0.010875
10.800000	0.5	0.010500
10.808333	0.5	0.010375
10.816667	0.5	0.010625
10.825000	0.5	0.010500
10.833333	0.5	0.010125
10.841667	0.5	0.010250
10.850000	0.5	0.010000
10.858333	0.5	0.009875
10.866667	0.5	0.009750
10.875000	0.5	0.009250
10.883333	0.5	0.008875
10.891667	0.5	0.008625
10.900000	0.5	0.008125
10.908333	0.5	0.008000
10.916667	0.5	0.008000
10.925000	0.5	0.008125
10.933333	0.5	0.008000
10.941667	0.5	0.007625
10.950000	0.5	0.007500
10.958333	0.5	0.007375
10.966667	0.5	0.007750
10.975000	0.5	0.007875
10.983333	0.5	0.007750
10.991667	0.5	0.007375
11.000000	0.5	0.007125
11.008333	0.5	0.007000
11.016667	0.5	0.006750
11.025000	0.5	0.006625
11.033333	0.5	0.006250
11.041667	0.5	0.006500
11.050000	0.5	0.006500
11.058333	0.5	0.006750
11.066667	0.5	0.006500
11.075000	0.5	0.006250
11.083333	0.5	0.006250
11.091667	0.5	0.006375
11.100000	0.5	0.006000
11.108333	0.5	0.005875
11.116667	0.5	0.005500
11.125000	0.5	0.005125
11.133333	0.5	0.005500
11.141667	0.5	0.005500
11.150000	0.5	0.005125
11.158333	0.5	0.005250
11.166667	0.5	0.005500
11.175000	0.5	0.005500
11.183333	0.5	0.005375
11.191667	0.5	0.005250
11.200000	0.5	0.005000
11.208333	0.5	0.004500
11.216667	0.5	0.004125
11.225000	0.5	0.004250
11.233333	0.5	0.003875
11.241667	0.5	0.003500
11.250000	0.5	0.003625
11.258333	0.5	0.003875
11.266667	0.5	0.004000
11.275000	0.5	0.004125
11.283333	0.5	0.004250
11.291667	0.5	0.004125
11.300000	0.5	0.003750
11.308333	0.5	0.003375
11.316667	0.5	0.003625
11.325000	0.5	0.003625
11.333333	0.5	0.003625
11.341667	0.5	0.003500
11.350000	0.5	0.003250
11.358333	0.5	0.003250
11.366667	0.5	0.003125
11.375000	0.5	0.002875
11.383333	0.5	0.003500
11.391667	0.5	0.003750
11.400000	0.5	0.003750
11.408333	0.5	0.003625
11.416667	0.5	0.003625
11.425000	0.5	0.003750
11.433333	0.5	0.003875
11.441667	0.5	0.003625
11.450000	0.5	0.003250
11.458333	0.5	0.003000
11.466667	0.5	0.003125
11.475000	0.5	0.003250
11.483333	0.5	0.003625
11.491667	0.5	0.003750
11.500000	0.5	0.003750
11.508333	0.5	0.004000
11.516667	0.5	0.004125
11.525000	0.5	0.004375
11.533333	0.5	0.004500
11.541667	0.5	0.004625
11.550000	0.5	0.004750
11.558333	0.5	0.004875
11.566667	0.5	0.004875
11.575000	0.5	0.005125
11.583333	0.5	0.005375
11.591667	0.5	0.005750
11.600000	0.5	0.005875
11.608333	0.5	0.005750
11.616667	0.5	0.005625
11.625000	0.5	0.005125
11.633333	0.5	0.005125
11.641667	0.5	0.005250
11.650000	0.5	0.005375
11.658333	0.5	0.005750
11.666667	0.5	0.005875
11.675000	0.5	0.006000
11.683333	0.5	0.006375
11.691667	0.5	0.006750
11.700000	0.5	0.007250
11.708333	0.5	0.007250
11.716667	0.5	0.007125
11.725000	0.5	0.007500
11.733333	0.5	0.007500
11.741667	0.5	0.007500
11.750000	0.5	0.007625
11.758333	0.5	0.007375
11.766667	0.5	0.007500
11.775000	0.5	0.007750
11.783333	0.5	0.008125
11.791667	0.5	0.008375
11.800000	0.5	0.009250
11.808333	0.5	0.009750
11.816667	0.5	0.009750
11.825000	0.5	0.009875
11.833333	0.5	0.009875
11.841667	0.5	0.010125
11.850000	0.5	0.010000
11.858333	0.5	0.010000
11.866667	0.5	0.010125
11.875000	0.5	0.010375
11.883333	0.5	0.010625
11.891667	0.5	0.010875
11.900000	0.5	0.010875
11.908333	0.5	0.011375
11.916667	0.5	0.011375
11.925000	0.5	0.011125
11.933333	0.5	0.011125
11.941667	0.5	0.011625
11.950000	0.5	0.011625
11.958333	0.5	0.011625
11.966667	0.5	0.011375
11.975000	0.5	0.011625
11.983333	0.5	0.011750
11.991667	0.5	0.012125
12.000000	0.5	0.012000
12.008333	0.5	0.011875
12.016667	0.5	0.011750
12.025000	0.5	0.011625
12.033333	0.5	0.011750
12.041667	0.5	0.011875
12.050000	0.5	0.012000
12.058333	0.5	0.011875
12.066667	0.5	0.011875
12.075000	0.5	0.012125
12.083333	0.5	0.012000
12.091667	0.5	0.012000
12.100000	0.5	0.012000
12.108333	0.5	0.011750
12.116667	0.5	0.011375
12.125000	0.5	0.011375
12.133333	0.5	0.011500
12.141667	0.5	0.011125
12.150000	0.5	0.011000
12.158333	0.5	0.011000
12.166667	0.5	0.011000
12.175000	0.5	0.010875
12.183333	0.5	0.010500
12.191667	0.5	0.010375
12.200000	0.5	0.010500
12.208333	0.5	0.010625
12.216667	0.5	0.010375
12.225000	0.5	0.009875
12.233333	0.5	0.009375
12.241667	0.5	0.009125
12.250000	0.5	0.008875
12.258333	0.5	0.008250
12.266667	0.5	0.007875
12.275000	0.5	0.007750
12.283333	0.5	0.007375
12.291667	0.5	0.007375
12.300000	0.5	0.007250
12.308333	0.5	0.007000
12.316667	0.5	0.006375
12.325000	0.5	0.006375
12.333333	0.5	0.006125
12.341667	0.5	0.005750
12.350000	0.5	0.005375
12.358333	0.5	0.005250
12.366667	0.5	0.005000
12.375000	0.5	0.004625
12.383333	0.5	0.003750
12.391667	0.5	0.003375
12.400000	0.5	0.003250
12.408333	0.5	0.003000
12.416667	0.5	0.002250
12.425000	0.5	0.001875
12.433333	0.5	0.001250
12.441667	0.5	0.000125
12.450000	0.5	0.000000
12.458333	0.5	-0.000125
12.466667	0.5	-0.000500
12.475000	0.5	-0.000750
12.483333	0.5	-0.001375
12.491667	0.5	-0.002000
12.500000	0.5	-0.002250
12.508333	0.5	-0.003000
12.516667	0.5	-0.003750
12.525000	0.5	-0.004250
12.533333	0.5	-0.004625
12.541667	0.5	-0.004375
12.550000	0.5	-0.004625
12.558333	0.5	-0.004875
12.566667	0.5	-0.005125
12.575000	0.5	-0.004875
12.583333	0.5	-0.004625
12.591667	0.5	-0.004625
12.600000	0.5	-0.004500
12.608333	0.5	-0.004125
12.616667	0.5	-0.003875
12.625000	0.5	-0.004000
12.633333	0.5	-0.003875
12.641667	0.5	-0.003750
12.650000	0.5	-0.003625
12.658333	0.5	-0.003000
12.666667	0.5	-0.002875
12.675000	0.5	-0.002625
12.683333	0.5	-0.002500
12.691667	0.5	-0.002625
12.700000	0.5	-0.002375
12.708333	0.5	-0.001750
12.716667	0.5	-0.001375
12.725000	0.5	-0.000750
12.733333	0.5	-0.000500
12.741667	0.5	-0.000375
12.750000	0.5	0.000000
12.758333	0.5	0.000125
12.766667	0.5	0.000500
12.775000	0.5	0.000625
12.783333	0.5	0.001375
12.791667	0.5	0.001500
12.800000	0.5	0.002000
12.808333	0.5	0.002500
12.816667	0.5	0.002750
12.825000	0.5	0.003375
12.833333	0.5	0.004000
12.841667	0.5	0.004500
12.850000	0.5	0.004625
12.858333	0.5	0.004750
12.866667	0.5	0.005125
12.875000	0.5	0.005125
12.883333	0.5	0.005125
12.891667	0.5	0.004625
12.900000	0.5	0.004500
12.908333	0.5	0.004625
12.916667	0.5	0.004750
12.925000	0.5	0.005000
12.933333	0.5	0.005125
12.941667	0.5	0.005125
12.950000	0.5	0.005375
12.958333	0.5	0.005625
12.966667	0.5	0.005625
12.975000	0.5	0.005750
12.983333	0.5	0.005500
12.991667	0.5	0.005500
13.000000	0.5	0.005250
13.008333	0.5	0.005375
13.016667	0.5	0.004750
13.025000	0.5	0.005250
13.033333	0.5	0.005375
13.041667	0.5	0.005625
13.050000	0.5	0.005625
13.058333	0.5	0.005750
13.066667	0.5	0.005750
13.075000	0.5	0.005750
13.083333	0.5	0.005625
13.091667	0.5	0.005750
13.100000	0.5	0.005875
13.108333	0.5	0.006000
13.116667	0.5	0.006250
13.125000	0.5	0.005750
13.133333	0.5	0.005750
13.141667	0.5	0.005625
13.150000	0.5	0.006000
13.158333	0.5	0.005875
13.166667	0.5	0.005750
13.175000	0.5	0.005750
13.183333	0.5	0.005625
13.191667	0.5	0.005625
13.200000	0.5	0.005250
13.208333	0.5	0.005000
13.216667	0.5	0.005000
13.225000	0.5	0.004750
13.233333	0.5	0.004750
13.241667	0.5	0.004500
13.250000	0.5	0.004375
13.258333	0.5	0.004250
13.266667	0.5	0.004250
13.275000	0.5	0.004375
13.283333	0.5	0.004500
13.291667	0.5	0.004250
13.300000	0.5	0.003750
13.308333	0.5	0.003625
13.316667	0.5	0.003750
13.325000	0.5	0.003875
13.333333	0.5	0.003875
13.341667	0.5	0.004000
13.350000	0.5	0.004375
13.358333	0.5	0.004500
13.366667	0.5	0.004875
13.375000	0.5	0.005625
13.383333	0.5	0.005750
13.391667	0.5	0.005750
13.400000	0.5	0.005500
13.408333	0.5	0.006250
13.416667	0.5	0.006625
13.425000	0.5	0.006500
13.433333	0.5	0.006375
13.441667	0.5	0.006250
13.450000	0.5	0.006625
13.458333	0.5	0.006875
13.466667	0.5	0.007375
13.475000	0.5	0.007875
13.483333	0.5	0.007625
13.491667	0.5	0.007625
13.500000	0.5	0.008000
13.508333	0.5	0.008125
13.516667	0.5	0.008250
13.525000	0.5	0.008000
13.533333	0.5	0.008000
13.541667	0.5	0.008250
13.550000	0.5	0.008125
13.558333	0.5	0.008375
13.566667	0.5	0.008125
13.575000	0.5	0.008500
13.583333	0.5	0.008750
13.591667	0.5	0.008625
13.600000	0.5	0.008750
13.608333	0.5	0.009250
13.616667	0.5	0.008875
13.625000	0.5	0.008625
13.633333	0.5	0.008500
13.641667	0.5	0.008625
13.650000	0.5	0.008500
13.658333	0.5	0.008250
13.666667	0.5	0.008375
13.675000	0.5	0.008250
13.683333	0.5	0.008000
13.691667	0.5	0.007875
13.700000	0.5	0.007500
13.708333	0.5	0.007250
13.716667	0.5	0.006750
13.725000	0.5	0.006375
13.733333	0.5	0.006375
13.741667	0.5	0.006125
13.750000	0.5	0.005875
13.758333	0.5	0.005750
13.766667	0.5	0.005625
13.775000	0.5	0.005375
13.783333	0.5	0.005375
13.791667	0.5	0.004625
13.800000	0.5	0.003875
13.808333	0.5	0.003625
13.816667	0.5	0.003375
13.825000	0.5	0.002625
13.833333	0.5	0.002750
13.841667	0.5	0.002500
13.850000	0.5	0.002250
13.858333	0.5	0.002375
13.866667	0.5	0.002500
13.875000	0.5	0.002500
13.883333	0.5	0.002750
13.891667	0.5	0.002375
13.900000	0.5	0.002250
13.908333	0.5	0.002125
13.916667	0.5	0.002125
13.925000	0.5	0.002125
13.933333	0.5	0.002250
13.941667	0.5	0.002375
13.950000	0.5	0.002625
13.958333	0.5	0.002500
13.966667	0.5	0.002500
13.975000	0.5	0.002875
13.983333	0.5	0.003375
13.991667	0.5	0.003125
14.000000	0.5	0.003250
14.008333	0.5	0.003625
14.016667	0.5	0.004250
14.025000	0.5	0.005000
14.033333	0.5	0.004875
14.041667	0.5	0.005000
14.050000	0.5	0.005250
14.058333	0.5	0.006125
14.066667	0.5	0.006250
14.075000	0.5	0.006500
14.083333	0.5	0.006875
14.091667	0.5	0.007000
14.100000	0.5	0.007125
14.108333	0.5	0.007125
14.116667	0.5	0.007375
14.125000	0.5	0.007750
14.133333	0.5	0.007875
14.141667	0.5	0.007625
14.150000	0.5	0.007875
14.158333	0.5	0.008000
14.166667	0.5	0.007875
14.175000	0.5	0.008375
14.183333	0.5	0.008500
14.191667	0.5	0.008250
14.200000	0.5	0.008250
14.208333	0.5	0.008000
14.216667	0.5	0.008250
14.225000	0.5	0.008000
14.233333	0.5	0.007625
14.241667	0.5	0.007750
14.250000	0.5	0.007750
14.258333	0.5	0.007500
14.266667	0.5	0.007500
14.275000	0.5	0.007250
14.283333	0.5	0.006750
14.291667	0.5	0.006500
14.300000	0.5	0.006375
14.308333	0.5	0.005750
14.316667	0.5	0.004875
14.325000	0.5	0.004875
14.333333	0.5	0.004750
14.341667	0.5	0.004500
14.350000	0.5	0.004000
14.358333	0.5	0.003375
14.366667	0.5	0.003250
14.375000	0.5	0.003000
14.383333	0.5	0.002875
14.391667	0.5	0.002375
14.400000	0.5	0.002250
14.408333	0.5	0.001500
14.416667	0.5	0.001000
14.425000	0.5	0.000625
14.433333	0.5	0.000250
14.441667	0.5	0.000000
14.450000	0.5	-0.000375
14.458333	0.5	-0.000750
14.466667	0.5	-0.001500
14.475000	0.5	-0.001625
14.483333	0.5	-0.002250
14.491667	0.5	-0.002500
14.500000	0.5	-0.003000
14.508333	0.5	-0.003250
14.516667	0.5	-0.003875
14.525000	0.5	-0.004625
14.533333	0.5	-0.004875
14.541667	0.5	-0.005000
14.550000	0.5	-0.005500
14.558333	0.5	-0.006125
14.566667	0.5	-0.006500
14.575000	0.5	-0.006250
14.583333	0.5	-0.006250
14.591667	0.5	-0.006625
14.600000	0.5	-0.006875
14.608333	0.5	-0.007000
14.616667	0.5	-0.006875
14.625000	0.5	-0.006750
14.633333	0.5	-0.006625
14.641667	0.5	-0.006750
14.650000	0.5	-0.007000
14.658333	0.5	-0.006125
14.666667	0.5	-0.005125
14.675000	0.5	-0.004625
14.683333	0.5	-0.004375
14.691667	0.5	-0.004250
14.700000	0.5	-0.003625
14.708333	0.5	-0.003500
14.716667	0.5	-0.003125
14.725000	0.5	-0.002625
14.733333	0.5	-0.002125
14.741667	0.5	-0.001625
14.750000	0.5	-0.000750
14.758333	0.5	0.000000
14.766667	0.5	0.000500
14.775000	0.5	0.000625
14.783333	0.5	0.001125
14.791667	0.5	0.001375
14.800000	0.5	0.001625
14.808333	0.5	0.002125
14.816667	0.5	0.002500
14.825000	0.5	0.002875
14.833333	0.5	0.003000
14.841667	0.5	0.003625
14.850000	0.5	0.004125
14.858333	0.5	0.005000
14.866667	0.5	0.005375
14.875000	0.5	0.005500
14.883333	0.5	0.005500
14.891667	0.5	0.005625
14.900000	0.5	0.005875
14.908333	0.5	0.006125
14.916667	0.5	0.007000
14.925000	0.5	0.007625
14.933333	0.5	0.007625
14.941667	0.5	0.007625
14.950000	0.5	0.007500
14.958333	0.5	0.007500
14.966667	0.5	0.007875
14.975000	0.5	0.008125
14.983333	0.5	0.008250
14.991667	0.5	0.008500
15.000000	0.5	0.008500
15.008333	0.5	0.008250
15.016667	0.5	0.008250
15.025000	0.5	0.008250
15.033333	0.5	0.008000
15.041667	0.5	0.008125
15.050000	0.5	0.008500
15.058333	0.5	0.008625
15.066667	0.5	0.008875
15.075000	0.5	0.009500
15.083333	0.5	0.009125
15.091667	0.5	0.009125
15.100000	0.5	0.008625
15.108333	0.5	0.008375
15.116667	0.5	0.007875
15.125000	0.5	0.007875
15.133333	0.5	0.007375
15.141667	0.5	0.007250
15.150000	0.5	0.006875
15.158333	0.5	0.006500
15.166667	0.5	0.006375
15.175000	0.5	0.006125
15.183333	0.5	0.005500
15.191667	0.5	0.005125
15.200000	0.5	0.005250
15.208333	0.5	0.005625
15.216667	0.5	0.005250
15.225000	0.5	0.005250
15.233333	0.5	0.005375
15.241667	0.5	0.005375
15.250000	0.5	0.005500
15.258333	0.5	0.005500
15.266667	0.5	0.005500
15.275000	0.5	0.005750
15.283333	0.5	0.005750
15.291667	0.5	0.005750
15.300000	0.5	0.005750
15.308333	0.5	0.006125
15.316667	0.5	0.006250
15.325000	0.5	0.006375
15.333333	0.5	0.006625
15.341667	0.5	0.007500
15.350000	0.5	0.008125
15.358333	0.5	0.008500
15.366667	0.5	0.008750
15.375000	0.5	0.009250
15.383333	0.5	0.009625
15.391667	0.5	0.009875
15.400000	0.5	0.010625
15.408333	0.5	0.011375
15.416667	0.5	0.011750
15.425000	0.5	0.012125
15.433333	0.5	0.012750
15.441667	0.5	0.013250
15.450000	0.5	0.014250
15.458333	0.5	0.014625
15.466667	0.5	0.014875
15.475000	0.5	0.015250
15.483333	0.5	0.016250
15.491667	0.5	0.016625
15.500000	0.5	0.017000
15.508333	0.5	0.017000
15.516667	0.5	0.017625
15.525000	0.5	0.017625
15.533333	0.5	0.017750
15.541667	0.5	0.017750
15.550000	0.5	0.018125
15.558333	0.5	0.018500
15.566667	0.5	0.018750
15.575000	0.5	0.019250
15.583333	0.5	0.019500
15.591667	0.5	0.019750
15.600000	0.5	0.019625
15.608333	0.5	0.019750
15.616667	0.5	0.020125
15.625000	0.5	0.020250
15.633333	0.5	0.020250
15.641667	0.5	0.020375
15.650000	0.5	0.020125
15.658333	0.5	0.019875
15.666667	0.5	0.020125
15.675000	0.5	0.019750
15.683333	0.5	0.019250
15.691667	0.5	0.019000
15.700000	0.5	0.018625
15.708333	0.5	0.018125
15.716667	0.5	0.017875
15.725000	0.5	0.017750
15.733333	0.5	0.017500
15.741667	0.5	0.016750
15.750000	0.5	0.016125
15.758333	0.5	0.015500
15.766667	0.5	0.014875
15.775000	0.5	0.014500
15.783333	0.5	0.014250
15.791667	0.5	0.013750
15.800000	0.5	0.013500
15.808333	0.5	0.012875
15.816667	0.5	0.012375
15.825000	0.5	0.012250
15.833333	0.5	0.011750
15.841667	0.5	0.010750
15.850000	0.5	0.010625
15.858333	0.5	0.010125
15.866667	0.5	0.009625
15.875000	0.5	0.009250
15.883333	0.5	0.008250
15.891667	0.5	0.007750
15.900000	0.5	0.007250
15.908333	0.5	0.006750
15.916667	0.5	0.006500
15.925000	0.5	0.006000
15.933333	0.5	0.006000
15.941667	0.5	0.005500
15.950000	0.5	0.004875
15.958333	0.5	0.004375
15.966667	0.5	0.004375
15.975000	0.5	0.004125
15.983333	0.5	0.003375
15.991667	0.5	0.003500
16.000000	0.5	0.003375
16.008333	0.5	0.003125
16.016667	0.5	0.003500
16.025000	0.5	0.003500
16.033333	0.5	0.003125
16.041667	0.5	0.003125
16.050000	0.5	0.002875
16.058333	0.5	0.003000
16.066667	0.5	0.003250
16.075000	0.5	0.003625
16.083333	0.5	0.004000
16.091667	0.5	0.003625
16.100000	0.5	0.004125
16.108333	0.5	0.004625
16.116667	0.5	0.004875
16.125000	0.5	0.005125
16.133333	0.5	0.005625
16.141667	0.5	0.005875
16.150000	0.5	0.005875
16.158333	0.5	0.006375
16.166667	0.5	0.006375
16.175000	0.5	0.006875
16.183333	0.5	0.007625
16.191667	0.5	0.008250
16.200000	0.5	0.009125
16.208333	0.5	0.009750
16.216667	0.5	0.010500
16.225000	0.5	0.011375
16.233333	0.5	0.012125
16.241667	0.5	0.012625
16.250000	0.5	0.013000
16.258333	0.5	0.013375
16.266667	0.5	0.013625
16.275000	0.5	0.014000
16.283333	0.5	0.014500
16.291667	0.5	0.015000
16.300000	0.5	0.015750
16.308333	0.5	0.015875
16.316667	0.5	0.016500
16.325000	0.5	0.016625
16.333333	0.5	0.017125
16.341667	0.5	0.017375
16.350000	0.5	0.017375
16.358333	0.5	0.017625
16.366667	0.5	0.018000
16.375000	0.5	0.018125
16.383333	0.5	0.018125
16.391667	0.5	0.018375
16.400000	0.5	0.018500
16.408333	0.5	0.018625
16.416667	0.5	0.018500
16.425000	0.5	0.018750
16.433333	0.5	0.018625
16.441667	0.5	0.018375
16.450000	0.5	0.018500
16.458333	0.5	0.018625
16.466667	0.5	0.018250
16.475000	0.5	0.018125
16.483333	0.5	0.018125
16.491667	0.5	0.018000
16.500000	0.5	0.017750
16.508333	0.5	0.017375
16.516667	0.5	0.017250
16.525000	0.5	0.016625
16.533333	0.5	0.016250
16.541667	0.5	0.015750
16.550000	0.5	0.015000
16.558333	0.5	0.014250
16.566667	0.5	0.013750
16.575000	0.5	0.013125
16.583333	0.5	0.012250
16.591667	0.5	0.011625
16.600000	0.5	0.010875
16.608333	0.5	0.010125
16.616667	0.5	0.009625
16.625000	0.5	0.009375
16.633333	0.5	0.009125
16.641667	0.5	0.008875
16.650000	0.5	0.008250
16.658333	0.5	0.007500
16.666667	0.5	0.006750
16.675000	0.5	0.005625
16.683333	0.5	0.005375
16.691667	0.5	0.004875
16.700000	0.5	0.004125
16.708333	0.5	0.004000
16.716667	0.5	0.003375
16.725000	0.5	0.002750
16.733333	0.5	0.002500
16.741667	0.5	0.002125
16.750000	0.5	0.001625
16.758333	0.5	0.001000
16.766667	0.5	0.000875
16.775000	0.5	0.000625
16.783333	0.5	0.000375
16.791667	0.5	0.000000
16.800000	0.5	-0.000625
16.808333	0.5	-0.001000
16.816667	0.5	-0.001125
16.825000	0.5	-0.001125
16.833333	0.5	-0.001125
16.841667	0.5	-0.001000
16.850000	0.5	-0.001250
16.858333	0.5	-0.001500
16.866667	0.5	-0.001875
16.875000	0.5	-0.002125
16.883333	0.5	-0.002625
16.891667	0.5	-0.003125
16.900000	0.5	-0.003500
16.908333	0.5	-0.003375
16.916667	0.5	-0.003625
16.925000	0.5	-0.003875
16.933333	0.5	-0.004500
16.941667	0.5	-0.005125
16.950000	0.5	-0.005250
16.958333	0.5	-0.005500
16.966667	0.5	-0.005750
16.975000	0.5	-0.006625
16.983333	0.5	-0.007375
16.991667	0.5	-0.008125
17.000000	0.5	-0.008500
17.008333	0.5	-0.009750
17.016667	0.5	-0.010625
17.025000	0.5	-0.011000
17.033333	0.5	-0.012000
17.041667	0.5	-0.013125
17.050000	0.5	-0.014875
17.058333	0.5	-0.016625
17.066667	0.5	-0.017875
17.075000	0.5	-0.019500
17.083333	0.5	-0.021625
17.091667	0.5	-0.024125
17.100000	0.5	-0.026375
17.108333	0.5	-0.029000
17.116667	0.5	-0.032000
17.125000	0.5	-0.035250
17.133333	0.5	-0.038750
17.141667	0.5	-0.042125
17.150000	0.5	-0.046125
17.158333	0.5	-0.049625
17.166667	0.5	-0.053625
17.175000	0.5	-0.057375
17.183333	0.5	-0.061750
17.191667	0.5	-0.066000
17.200000	0.5	-0.069875
17.208333	0.5	-0.073625
17.216667	0.5	-0.077875
17.225000	0.5	-0.081750
17.233333	0.5	-0.085625
17.241667	0.5	-0.089125
17.250000	0.5	-0.092250
17.258333	0.5	-0.094875
17.266667	0.5	-0.097250
17.275000	0.5	-0.099750
17.283333	0.5	-0.101875
17.291667	0.5	-0.103000
17.300000	0.5	-0.103750
17.308333	0.5	-0.103750
17.316667	0.5	-0.103750
17.325000	0.5	-0.102625
17.333333	0.5	-0.101375
17.341667	0.5	-0.099875
17.350000	0.5	-0.098250
17.358333	0.5	-0.096000
17.366667	0.5	-0.093250
17.375000	0.5	-0.090125
17.383333	0.5	-0.086875
17.391667	0.5	-0.083375
17.400000	0.5	-0.079375
17.408333	0.5	-0.075125
17.416667	0.5	-0.071000
17.425000	0.5	-0.066625
17.433333	0.5	-0.062750
17.441667	0.5	-0.058500
17.450000	0.5	-0.054375
17.458333	0.5	-0.050375
17.466667	0.5	-0.046250
17.475000	0.5	-0.042375
17.483333	0.5	-0.038875
17.491667	0.5	-0.034875
17.500000	0.5	-0.030875
17.508333	0.5	-0.027750
17.516667	0.5	-0.024625
17.525000	0.5	-0.021750
17.533333	0.5	-0.018750
17.541667	0.5	-0.015625
17.550000	0.5	-0.012750
17.558333	0.5	-0.010250
17.566667	0.5	-0.008125
17.575000	0.5	-0.005875
17.583333	0.5	-0.003875
17.591667	0.5	-0.002000
17.600000	0.5	0.000000
17.608333	0.5	0.001625
17.616667	0.5	0.003250
17.625000	0.5	0.004875
17.633333	0.5	0.006500
17.641667	0.5	0.007750
17.650000	0.5	0.009000
17.658333	0.5	0.009750
17.666667	0.5	0.011125
17.675000	0.5	0.012500
17.683333	0.5	0.013500
17.691667	0.5	0.014250
17.700000	0.5	0.014750
17.708333	0.5	0.015250
17.716667	0.5	0.015875
17.725000	0.5	0.016500
17.733333	0.5	0.017000
17.741667	0.5	0.017375
17.750000	0.5	0.017625
17.758333	0.5	0.017875
17.766667	0.5	0.018375
17.775000	0.5	0.018875
17.783333	0.5	0.019375
17.791667	0.5	0.019750
17.800000	0.5	0.020250
17.808333	0.5	0.020625
17.816667	0.5	0.020375
17.825000	0.5	0.020250
17.833333	0.5	0.020500
17.841667	0.5	0.020500
17.850000	0.5	0.020500
17.858333	0.5	0.020500
17.866667	0.5	0.020250
17.875000	0.5	0.020125
17.883333	0.5	0.019500
17.891667	0.5	0.019000
17.900000	0.5	0.019125
17.908333	0.5	0.018625
17.916667	0.5	0.018125
17.925000	0.5	0.017500
17.933333	0.5	0.017000
17.941667	0.5	0.016750
17.950000	0.5	0.016750
17.958333	0.5	0.016375
17.966667	0.5	0.015500
17.975000	0.5	0.014875
17.983333	0.5	0.014625
17.991667	0.5	0.014250
18.000000	0.5	0.013250
18.008333	0.5	0.012625
18.016667	0.5	0.011875
18.025000	0.5	0.011250
18.033333	0.5	0.010125
18.041667	0.5	0.009625
18.050000	0.5	0.008750
18.058333	0.5	0.007750
18.066667	0.5	0.007125
18.075000	0.5	0.006500
18.083333	0.5	0.006125
18.091667	0.5	0.005500
18.100000	0.5	0.004875
18.108333	0.5	0.004000
18.116667	0.5	0.002625
18.125000	0.5	0.001500
18.133333	0.5	0.000375
18.141667	0.5	-0.000625
18.150000	0.5	-0.001625
18.158333	0.5	-0.003375
18.166667	0.5	-0.004625
18.175000	0.5	-0.005875
18.183333	0.5	-0.007250
18.191667	0.5	-0.009125
18.200000	0.5	-0.010375
18.208333	0.5	-0.011750
18.216667	0.5	-0.013000
18.225000	0.5	-0.014500
18.233333	0.5	-0.016250
18.241667	0.5	-0.017625
18.250000	0.5	-0.019375
18.258333	0.5	-0.021375
18.266667	0.5	-0.023250
18.275000	0.5	-0.024750
18.283333	0.5	-0.026125
18.291667	0.5	-0.027500
18.300000	0.5	-0.028875
18.308333	0.5	-0.030250
18.316667	0.5	-0.031375
18.325000	0.5	-0.032625
18.333333	0.5	-0.033625
18.341667	0.5	-0.034375
18.350000	0.5	-0.035500
18.358333	0.5	-0.036250
18.366667	0.5	-0.036500
18.375000	0.5	-0.037125
18.383333	0.5	-0.037250
18.391667	0.5	-0.037250
18.400000	0.5	-0.037625
18.408333	0.5	-0.036875
18.416667	0.5	-0.036125
18.425000	0.5	-0.035875
18.433333	0.5	-0.034875
18.441667	0.5	-0.033875
18.450000	0.5	-0.032625
18.458333	0.5	-0.031875
18.466667	0.5	-0.030750
18.475000	0.5	-0.029750
18.483333	0.5	-0.028750
18.491667	0.5	-0.027375
18.500000	0.5	-0.025875
18.508333	0.5	-0.024000
18.516667	0.5	-0.022875
18.525000	0.5	-0.022000
18.533333	0.5	-0.020875
18.541667	0.5	-0.020250
18.550000	0.5	-0.019125
18.558333	0.5	-0.017750
18.566667	0.5	-0.016500
18.575000	0.5	-0.014875
18.583333	0.5	-0.013875
18.591667	0.5	-0.012500
18.600000	0.5	-0.012000
18.608333	0.5	-0.011500
18.616667	0.5	-0.011125
18.625000	0.5	-0.010625
18.633333	0.5	-0.010125
18.641667	0.5	-0.009875
18.650000	0.5	-0.009375
18.658333	0.5	-0.009125
18.666667	0.5	-0.009000
18.675000	0.5	-0.009125
18.683333	0.5	-0.009125
18.691667	0.5	-0.009000
18.700000	0.5	-0.009000
18.708333	0.5	-0.008875
18.716667	0.5	-0.008875
18.725000	0.5	-0.009000
18.733333	0.5	-0.009500
18.741667	0.5	-0.009750
18.750000	0.5	-0.010250
18.758333	0.5	-0.011125
18.766667	0.5	-0.011750
18.775000	0.5	-0.012500
18.783333	0.5	-0.013000
18.791667	0.5	-0.013750
18.800000	0.5	-0.014250
18.808333	0.5	-0.014750
18.816667	0.5	-0.015375
18.825000	0.5	-0.016000
18.833333	0.5	-0.016625
18.841667	0.5	-0.016875
18.850000	0.5	-0.017375
18.858333	0.5	-0.018250
18.866667	0.5	-0.018500
18.875000	0.5	-0.019375
18.883333	0.5	-0.020125
18.891667	0.5	-0.020625
18.900000	0.5	-0.021125
18.908333	0.5	-0.021625
18.916667	0.5	-0.021875
18.925000	0.5	-0.022750
18.933333	0.5	-0.023250
18.941667	0.5	-0.023750
18.950000	0.5	-0.024500
18.958333	0.5	-0.025375
18.966667	0.5	-0.026000
18.975000	0.5	-0.026625
18.983333	0.5	-0.026875
18.991667	0.5	-0.027250
19.000000	0.5	-0.027750
19.008333	0.5	-0.027875
19.016667	0.5	-0.028000
19.025000	0.5	-0.028250
19.033333	0.5	-0.028500
19.041667	0.5	-0.029250
19.050000	0.5	-0.029875
19.058333	0.5	-0.030875
19.066667	0.5	-0.031250
19.075000	0.5	-0.031250
19.083333	0.5	-0.031000
19.091667	0.5	-0.031125
19.100000	0.5	-0.030875
19.108333	0.5	-0.030625
19.116667	0.5	-0.030625
19.125000	0.5	-0.030750
19.133333	0.5	-0.030375
19.141667	0.5	-0.030375
19.150000	0.5	-0.030375
19.158333	0.5	-0.030375
19.166667	0.5	-0.030250
19.175000	0.5	-0.030625
19.183333	0.5	-0.030625
19.191667	0.5	-0.030625
19.200000	0.5	-0.030875
19.208333	0.5	-0.031000
19.216667	0.5	-0.031125
19.225000	0.5	-0.031375
19.233333	0.5	-0.031250
19.241667	0.5	-0.031250
19.250000	0.5	-0.031500
19.258333	0.5	-0.031625
19.266667	0.5	-0.031625
19.275000	0.5	-0.032125
19.283333	0.5	-0.032625
19.291667	0.5	-0.032875
19.300000	0.5	-0.033125
19.308333	0.5	-0.033625
19.316667	0.5	-0.034375
19.325000	0.5	-0.034500
19.333333	0.5	-0.034875
19.341667	0.5	-0.034750
19.350000	0.5	-0.035000
19.358333	0.5	-0.035000
19.366667	0.5	-0.035125
19.375000	0.5	-0.035125
19.383333	0.5	-0.035375
19.391667	0.5	-0.035375
19.400000	0.5	-0.035625
19.408333	0.5	-0.035375
19.416667	0.5	-0.035625
19.425000	0.5	-0.035625
19.433333	0.5	-0.035875
19.441667	0.5	-0.036000
19.450000	0.5	-0.036625
19.458333	0.5	-0.036625
19.466667	0.5	-0.036875
19.475000	0.5	-0.036750
19.483333	0.5	-0.036375
19.491667	0.5	-0.036250
19.500000	0.5	-0.036125
19.508333	0.5	-0.036125
19.516667	0.5	-0.036000
19.525000	0.5	-0.036250
19.533333	0.5	-0.036000
19.541667	0.5	-0.035750
19.550000	0.5	-0.035750
19.558333	0.5	-0.035625
19.566667	0.5	-0.035750
19.575000	0.5	-0.035500
19.583333	0.5	-0.035625
19.591667	0.5	-0.036000
19.600000	0.5	-0.036000
19.608333	0.5	-0.035500
19.616667	0.5	-0.035250
19.625000	0.5	-0.034750
19.633333	0.5	-0.034500
19.641667	0.5	-0.034250
19.650000	0.5	-0.033125
19.658333	0.5	-0.032500
19.666667	0.5	-0.032625
19.675000	0.5	-0.031875
19.683333	0.5	-0.031750
19.691667	0.5	-0.031750
19.700000	0.5	-0.031500
19.708333	0.5	-0.031000
19.716667	0.5	-0.030875
19.725000	0.5	-0.030625
19.733333	0.5	-0.030750
19.741667	0.5	-0.030250
19.750000	0.5	-0.029875
19.758333	0.5	-0.029875
19.766667	0.5	-0.029500
19.775000	0.5	-0.029125
19.783333	0.5	-0.029000
19.791667	0.5	-0.028875
19.800000	0.5	-0.028375
19.808333	0.5	-0.028000
19.816667	0.5	-0.027750
19.825000	0.5	-0.027250
19.833333	0.5	-0.027000
19.841667	0.5	-0.026750
19.850000	0.5	-0.026375
19.858333	0.5	-0.026250
19.866667	0.5	-0.026000
19.875000	0.5	-0.025375
19.883333	0.5	-0.025375
19.891667	0.5	-0.025125
19.900000	0.5	-0.024750
19.908333	0.5	-0.024000
19.916667	0.5	-0.023750
19.925000	0.5	-0.023000
19.933333	0.5	-0.022500
19.941667	0.5	-0.022250
19.950000	0.5	-0.022500
19.958333	0.5	-0.022250
19.966667	0.5	-0.022000
19.975000	0.5	-0.022000
19.983333	0.5	-0.021625
19.991667	0.5	-0.021125
20.000000	0.5	-0.021125
20.008333	0.5	-0.020875
20.016667	0.5	-0.020750
20.025000	0.5	-0.020500
20.033333	0.5	-0.020500
20.041667	0.5	-0.020750
20.050000	0.5	-0.020750
20.058333	0.5	-0.020750
20.066667	0.5	-0.020750
20.075000	0.5	-0.020125
20.083333	0.5	-0.020250
20.091667	0.5	-0.020000
20.100000	0.5	-0.020000
20.108333	0.5	-0.019500
20.116667	0.5	-0.019375
20.125000	0.5	-0.019250
20.133333	0.5	-0.019125
20.141667	0.5	-0.018750
20.150000	0.5	-0.018625
20.158333	0.5	-0.018500
20.166667	0.5	-0.018250
20.175000	0.5	-0.018000
20.183333	0.5	-0.018125
20.191667	0.5	-0.017875
20.200000	0.5	-0.017625
20.208333	0.5	-0.017375
20.216667	0.5	-0.017625
20.225000	0.5	-0.017375
20.233333	0.5	-0.017000
20.241667	0.5	-0.016875
20.250000	0.5	-0.016750
20.258333	0.5	-0.016625
20.266667	0.5	-0.016375
20.275000	0.5	-0.016250
20.283333	0.5	-0.016000
20.291667	0.5	-0.016000
20.300000	0.5	-0.015500
20.308333	0.5	-0.015375
20.316667	0.5	-0.015125
20.325000	0.5	-0.015000
20.333333	0.5	-0.014750
20.341667	0.5	-0.014125
20.350000	0.5	-0.013875
20.358333	0.5	-0.013500
20.366667	0.5	-0.013500
20.375000	0.5	-0.013375
20.383333	0.5	-0.013000
20.391667	0.5	-0.012500
20.400000	0.5	-0.012500
20.408333	0.5	-0.012375
20.416667	0.5	-0.012125
20.425000	0.5	-0.011625
20.433333	0.5	-0.011250
20.441667	0.5	-0.010875
20.450000	0.5	-0.010750
20.458333	0.5	-0.011125
20.466667	0.5	-0.010625
20.475000	0.5	-0.010625
20.483333	0.5	-0.010625
20.491667	0.5	-0.010625
20.500000	0.5	-0.010125
20.508333	0.5	-0.009875
20.516667	0.5	-0.009500
20.525000	0.5	-0.009500
20.533333	0.5	-0.009500
20.541667	0.5	-0.009625
20.550000	0.5	-0.009750
20.558333	0.5	-0.009625
20.566667	0.5	-0.009375
20.575000	0.5	-0.009750
20.583333	0.5	-0.009750
20.591667	0.5	-0.010125
20.600000	0.5	-0.010125
20.608333	0.5	-0.010000
20.616667	0.5	-0.009875
20.625000	0.5	-0.010000
20.633333	0.5	-0.010250
20.641667	0.5	-0.010375
20.650000	0.5	-0.009875
20.658333	0.5	-0.009500
20.666667	0.5	-0.009500
20.675000	0.5	-0.009250
20.683333	0.5	-0.009125
20.691667	0.5	-0.009375
20.700000	0.5	-0.008875
20.708333	0.5	-0.008750
20.716667	0.5	-0.008625
20.725000	0.5	-0.008500
20.733333	0.5	-0.008625
20.741667	0.5	-0.008750
20.750000	0.5	-0.008625
20.758333	0.5	-0.008500
20.766667	0.5	-0.008375
20.775000	0.5	-0.008250
20.783333	0.5	-0.008250
20.791667	0.5	-0.008250
20.800000	0.5	-0.008375
20.808333	0.5	-0.008375
20.816667	0.5	-0.008500
20.825000	0.5	-0.008625
20.833333	0.5	-0.008500
20.841667	0.5	-0.008625
20.850000	0.5	-0.008625
20.858333	0.5	-0.008500
20.866667	0.5	-0.009125
20.875000	0.5	-0.009125
20.883333	0.5	-0.009375
20.891667	0.5	-0.009500
20.900000	0.5	-0.009875
20.908333	0.5	-0.010125
20.916667	0.5	-0.010375
20.925000	0.5	-0.010125
20.933333	0.5	-0.010250
20.941667	0.5	-0.010625
20.950000	0.5	-0.010875
20.958333	0.5	-0.011000
20.966667	0.5	-0.011250
20.975000	0.5	-0.011375
20.983333	0.5	-0.012000
20.991667	0.5	-0.012000
21.000000	0.5	-0.012625
21.008333	0.5	-0.013125
21.016667	0.5	-0.013375
21.025000	0.5	-0.013625
21.033333	0.5	-0.014375
21.041667	0.5	-0.015000
21.050000	0.5	-0.015125
21.058333	0.5	-0.015375
21.066667	0.5	-0.015625
21.075000	0.5	-0.016250
21.083333	0.5	-0.016750
21.091667	0.5	-0.017250
21.100000	0.5	-0.017500
21.108333	0.5	-0.017875
21.116667	0.5	-0.018125
21.125000	0.5	-0.018000
21.133333	0.5	-0.018250
21.141667	0.5	-0.018750
21.150000	0.5	-0.018875
21.158333	0.5	-0.019250
21.166667	0.5	-0.019625
21.175000	0.5	-0.019875
21.183333	0.5	-0.020250
21.191667	0.5	-0.020250
21.200000	0.5	-0.020250
21.208333	0.5	-0.020250
21.216667	0.5	-0.020250
21.225000	0.5	-0.020375
21.233333	0.5	-0.020250
21.241667	0.5	-0.020125
21.250000	0.5	-0.020125
21.258333	0.5	-0.020250
21.266667	0.5	-0.020125
21.275000	0.5	-0.019875
21.283333	0.5	-0.019500
21.291667	0.5	-0.019375
21.300000	0.5	-0.018875
21.308333	0.5	-0.019125
21.316667	0.5	-0.018875
21.325000	0.5	-0.018750
21.333333	0.5	-0.018125
21.341667	0.5	-0.018125
21.350000	0.5	-0.017625
21.358333	0.5	-0.017500
21.366667	0.5	-0.017250
21.375000	0.5	-0.017125
21.383333	0.5	-0.017000
21.391667	0.5	-0.017125
21.400000	0.5	-0.016750
21.408333	0.5	-0.016375
21.416667	0.5	-0.016000
21.425000	0.5	-0.015500
21.433333	0.5	-0.015375
21.441667	0.5	-0.015125
21.450000	0.5	-0.015000
21.458333	0.5	-0.014750
21.466667	0.5	-0.014125
21.475000	0.5	-0.013750
21.483333	0.5	-0.013500
21.491667	0.5	-0.013625
21.500000	0.5	-0.013000
21.508333	0.5	-0.012375
21.516667	0.5	-0.012000
21.525000	0.5	-0.011000
21.533333	0.5	-0.010625
21.541667	0.5	-0.010250
21.550000	0.5	-0.010000
21.558333	0.5	-0.009625
21.566667	0.5	-0.009625
21.575000	0.5	-0.009625
21.583333	0.5	-0.009375
21.591667	0.5	-0.008750
21.600000	0.5	-0.008250
21.608333	0.5	-0.008000
21.616667	0.5	-0.007625
21.625000	0.5	-0.007375
21.633333	0.5	-0.007125
21.641667	0.5	-0.007125
21.650000	0.5	-0.007375
21.658333	0.5	-0.007250
21.666667	0.5	-0.007125
21.675000	0.5	-0.007125
21.683333	0.5	-0.007000
21.691667	0.5	-0.006750
21.700000	0.5	-0.006500
21.708333	0.5	-0.006500
21.716667	0.5	-0.006000
21.725000	0.5	-0.005500
21.733333	0.5	-0.005625
21.741667	0.5	-0.005250
21.750000	0.5	-0.005125
21.758333	0.5	-0.005500
21.766667	0.5	-0.005500
21.775000	0.5	-0.005250
21.783333	0.5	-0.005250
21.791667	0.5	-0.004875
21.800000	0.5	-0.004750
21.808333	0.5	-0.004375
21.816667	0.5	-0.004250
21.825000	0.5	-0.004250
21.833333	0.5	-0.003875
21.841667	0.5	-0.003875
21.850000	0.5	-0.003750
21.858333	0.5	-0.003750
21.866667	0.5	-0.003625
21.875000	0.5	-0.003750
21.883333	0.5	-0.003875
21.891667	0.5	-0.003875
21.900000	0.5	-0.003750
21.908333	0.5	-0.003625
21.916667	0.5	-0.003500
21.925000	0.5	-0.003250
21.933333	0.5	-0.002875
21.941667	0.5	-0.003125
21.950000	0.5	-0.002875
21.958333	0.5	-0.002750
21.966667	0.5	-0.002500
21.975000	0.5	-0.002625
21.983333	0.5	-0.003000
21.991667	0.5	-0.002750
22.000000	0.5	-0.002250
22.008333	0.5	-0.002250
22.016667	0.5	-0.002250
22.025000	0.5	-0.002250
22.033333	0.5	-0.002250
22.041667	0.5	-0.002125
22.050000	0.5	-0.002375
22.058333	0.5	-0.002250
22.066667	0.5	-0.002625
22.075000	0.5	-0.002625
22.083333	0.5	-0.002375
22.091667	0.5	-0.002125
22.100000	0.5	-0.002125
22.108333	0.5	-0.002250
22.116667	0.5	-0.002125
22.125000	0.5	-0.002250
22.133333	0.5	-0.002375
22.141667	0.5	-0.002250
22.150000	0.5	-0.002500
22.158333	0.5	-0.003000
22.166667	0.5	-0.002875
22.175000	0.5	-0.003250
22.183333	0.5	-0.003250
22.191667	0.5	-0.003625
22.200000	0.5	-0.003625
22.208333	0.5	-0.003625
22.216667	0.5	-0.003750
22.225000	0.5	-0.004000
22.233333	0.5	-0.003875
22.241667	0.5	-0.003875
22.250000	0.5	-0.004250
22.258333	0.5	-0.004000
22.266667	0.5	-0.003625
22.275000	0.5	-0.003250
22.283333	0.5	-0.002750
22.291667	0.5	-0.002625
22.300000	0.5	-0.002375
22.308333	0.5	-0.002875
22.316667	0.5	-0.002875
22.325000	0.5	-0.002750
22.333333	0.5	-0.002875
22.341667	0.5	-0.002625
22.350000	0.5	-0.002375
22.358333	0.5	-0.002125
22.366667	0.5	-0.001750
22.375000	0.5	-0.001750
22.383333	0.5	-0.001625
22.391667	0.5	-0.001500
22.400000	0.5	-0.001125
22.408333	0.5	-0.000625
22.416667	0.5	-0.000125
22.425000	0.5	0.000000
22.433333	0.5	0.000125
22.441667	0.5	0.000625
22.450000	0.5	0.001375
22.458333	0.5	0.001750
22.466667	0.5	0.001750
22.475000	0.5	0.002000
22.483333	0.5	0.002250
22.491667	0.5	0.002500
22.500000	0.5	0.002125
22.508333	0.5	0.002125
22.516667	0.5	0.002625
22.525000	0.5	0.003000
22.533333	0.5	0.003625
22.541667	0.5	0.004000
22.550000	0.5	0.004375
22.558333	0.5	0.004750
22.566667	0.5	0.004875
22.575000	0.5	0.004875
22.583333	0.5	0.005125
22.591667	0.5	0.005625
22.600000	0.5	0.005875
22.608333	0.5	0.006250
22.616667	0.5	0.006375
22.625000	0.5	0.006625
22.633333	0.5	0.006875
22.641667	0.5	0.006625
22.650000	0.5	0.006750
22.658333	0.5	0.007000
22.666667	0.5	0.007250
22.675000	0.5	0.007500
22.683333	0.5	0.007750
22.691667	0.5	0.008250
22.700000	0.5	0.009000
22.708333	0.5	0.009250
22.716667	0.5	0.009000
22.725000	0.5	0.009000
22.733333	0.5	0.008750
22.741667	0.5	0.008750
22.750000	0.5	0.009000
22.758333	0.5	0.008750
22.766667	0.5	0.008625
22.775000	0.5	0.008500
22.783333	0.5	0.009125
22.791667	0.5	0.009500
22.800000	0.5	0.009500
22.808333	0.5	0.009875
22.816667	0.5	0.009750
22.825000	0.5	0.009250
22.833333	0.5	0.008750
22.841667	0.5	0.008500
22.850000	0.5	0.009125
22.858333	0.5	0.009375
22.866667	0.5	0.009625
22.875000	0.5	0.009500
22.883333	0.5	0.009875
22.891667	0.5	0.009875
22.900000	0.5	0.009875
22.908333	0.5	0.010000
22.916667	0.5	0.010625
22.925000	0.5	0.010875
22.933333	0.5	0.011250
22.941667	0.5	0.011000
22.950000	0.5	0.010875
22.958333	0.5	0.010750
22.966667	0.5	0.011125
22.975000	0.5	0.011000
22.983333	0.5	0.010750
22.991667	0.5	0.010750
23.000000	0.5	0.010750
23.008333	0.5	0.011000
23.016667	0.5	0.011000
23.025000	0.5	0.011125
23.033333	0.5	0.011125
23.041667	0.5	0.010625
23.050000	0.5	0.010250
23.058333	0.5	0.010000
23.066667	0.5	0.009750
23.075000	0.5	0.009250
23.083333	0.5	0.008875
23.091667	0.5	0.008000
23.100000	0.5	0.007750
23.108333	0.5	0.007000
23.116667	0.5	0.006875
23.125000	0.5	0.006750
23.133333	0.5	0.006625
23.141667	0.5	0.006250
23.150000	0.5	0.005500
23.158333	0.5	0.005250
23.166667	0.5	0.004375
23.175000	0.5	0.003500
23.183333	0.5	0.003000
23.191667	0.5	0.002625
23.200000	0.5	0.001750
23.208333	0.5	0.001500
23.216667	0.5	0.001000
23.225000	0.5	0.000000
23.233333	0.5	-0.000500
23.241667	0.5	-0.001250
23.250000	0.5	-0.001875
23.258333	0.5	-0.002500
23.266667	0.5	-0.003000
23.275000	0.5	-0.003750
23.283333	0.5	-0.004375
23.291667	0.5	-0.005375
23.300000	0.5	-0.006000
23.308333	0.5	-0.006500
23.316667	0.5	-0.007500
23.325000	0.5	-0.008625
23.333333	0.5	-0.009125
23.341667	0.5	-0.009875
23.350000	0.5	-0.010500
23.358333	0.5	-0.011500
23.366667	0.5	-0.012375
23.375000	0.5	-0.013125
23.383333	0.5	-0.013875
23.391667	0.5	-0.014875
23.400000	0.5	-0.015625
23.408333	0.5	-0.016250
23.416667	0.5	-0.016625
23.425000	0.5	-0.017250
23.433333	0.5	-0.017750
23.441667	0.5	-0.018375
23.450000	0.5	-0.018625
23.458333	0.5	-0.019250
23.466667	0.5	-0.019625
23.475000	0.5	-0.020125
23.483333	0.5	-0.021000
23.491667	0.5	-0.021500
23.500000	0.5	-0.021500
23.508333	0.5	-0.021750
23.516667	0.5	-0.022125
23.525000	0.5	-0.022625
23.533333	0.5	-0.022750
23.541667	0.5	-0.022875
23.550000	0.5	-0.023375
23.558333	0.5	-0.023375
23.566667	0.5	-0.023250
23.575000	0.5	-0.023250
23.583333	0.5	-0.023250
23.591667	0.5	-0.023375
23.600000	0.5	-0.022875
23.608333	0.5	-0.023000
23.616667	0.5	-0.022750
23.625000	0.5	-0.022625
23.633333	0.5	-0.022625
23.641667	0.5	-0.022750
23.650000	0.5	-0.022375
23.658333	0.5	-0.022500
23.666667	0.5	-0.022625
23.675000	0.5	-0.022250
23.683333	0.5	-0.021750
23.691667	0.5	-0.021000
23.700000	0.5	-0.020750
23.708333	0.5	-0.020125
23.716667	0.5	-0.019500
23.725000	0.5	-0.018625
23.733333	0.5	-0.018750
23.741667	0.5	-0.018875
23.750000	0.5	-0.018500
23.758333	0.5	-0.017750
23.766667	0.5	-0.017125
23.775000	0.5	-0.017250
23.783333	0.5	-0.016750
23.791667	0.5	-0.016250
23.800000	0.5	-0.015750
23.808333	0.5	-0.015125
23.816667	0.5	-0.014375
23.825000	0.5	-0.013500
23.833333	0.5	-0.013250
23.841667	0.5	-0.013250
23.850000	0.5	-0.013375
23.858333	0.5	-0.013250
23.866667	0.5	-0.013125
23.875000	0.5	-0.013125
23.883333	0.5	-0.013000
23.891667	0.5	-0.012625
23.900000	0.5	-0.012750
23.908333	0.5	-0.012125
23.916667	0.5	-0.011625
23.925000	0.5	-0.011125
23.933333	0.5	-0.010250
23.941667	0.5	-0.009750
23.950000	0.5	-0.009500
23.958333	0.5	-0.009000
23.966667	0.5	-0.008500
23.975000	0.5	-0.008375
23.983333	0.5	-0.008250
23.991667	0.5	-0.007750
24.000000	0.5	-0.006625
24.008333	0.5	-0.006250
24.016667	0.5	-0.006000
24.025000	0.5	-0.005875
24.033333	0.5	-0.005250
24.041667	0.5	-0.004875
24.050000	0.5	-0.004625
24.058333	0.5	-0.004125
24.066667	0.5	-0.003375
24.075000	0.5	-0.003000
24.083333	0.5	-0.002750
24.091667	0.5	-0.002375
24.100000	0.5	-0.002375
24.108333	0.5	-0.001875
24.116667	0.5	-0.001750
24.125000	0.5	-0.001500
24.133333	0.5	-0.000875
24.141667	0.5	-0.000875
24.150000	0.5	-0.000625
24.158333	0.5	-0.000375
24.166667	0.5	0.000250
24.175000	0.5	0.000250
24.183333	0.5	0.000125
24.191667	0.5	0.000500
24.200000	0.5	0.000625
24.208333	0.5	0.000875
24.216667	0.5	0.001000
24.225000	0.5	0.001000
24.233333	0.5	0.001000
24.241667	0.5	0.001125
24.250000	0.5	0.001625
24.258333	0.5	0.001750
24.266667	0.5	0.001125
24.275000	0.5	0.000750
24.283333	0.5	0.000750
24.291667	0.5	0.000750
24.300000	0.5	0.000250
24.308333	0.5	0.000250
24.316667	0.5	0.000000
24.325000	0.5	-0.000125
24.333333	0.5	0.000125
24.341667	0.5	0.000000
24.350000	0.5	0.000125
24.358333	0.5	0.000000
24.366667	0.5	-0.000500
24.375000	0.5	-0.000750
24.383333	0.5	-0.000625
24.391667	0.5	-0.000875
24.400000	0.5	-0.000875
24.408333	0.5	-0.001500
24.416667	0.5	-0.001625
24.425000	0.5	-0.001750
24.433333	0.5	-0.001875
24.441667	0.5	-0.002125
24.450000	0.5	-0.002125
24.458333	0.5	-0.002500
24.466667	0.5	-0.002375
24.475000	0.5	-0.002750
24.483333	0.5	-0.003125
24.491667	0.5	-0.003250
24.500000	0.5	-0.003375
24.508333	0.5	-0.003250
24.516667	0.5	-0.003375
24.525000	0.5	-0.002875
24.533333	0.5	-0.002500
24.541667	0.5	-0.002125
24.550000	0.5	-0.002375
24.558333	0.5	-0.002375
24.566667	0.5	-0.002375
24.575000	0.5	-0.002250
24.583333	0.5	-0.002375
24.591667	0.5	-0.002125
24.600000	0.5	-0.001750
24.608333	0.5	-0.001375
24.616667	0.5	-0.001000
24.625000	0.5	-0.000750
24.633333	0.5	-0.000500
24.641667	0.5	-0.000375
24.650000	0.5	-0.000125
24.658333	0.5	-0.000125
24.666667	0.5	0.000000
24.675000	0.5	0.000500
24.683333	0.5	0.000750
24.691667	0.5	0.000875
24.700000	0.5	0.001000
24.708333	0.5	0.001000
24.716667	0.5	0.001000
24.725000	0.5	0.001500
24.733333	0.5	0.001375
24.741667	0.5	0.001500
24.750000	0.5	0.001625
24.758333	0.5	0.001500
24.766667	0.5	0.001500
24.775000	0.5	0.001375
24.783333	0.5	0.001250
24.791667	0.5	0.000875
24.800000	0.5	0.001000
24.808333	0.5	0.000750
24.816667	0.5	0.000250
24.825000	0.5	0.000000
24.833333	0.5	0.000000
24.841667	0.5	0.000000
24.850000	0.5	-0.000125
24.858333	0.5	-0.000125
24.866667	0.5	-0.000500
24.875000	0.5	-0.000500
24.883333	0.5	-0.000750
24.891667	0.5	-0.000625
24.900000	0.5	-0.000750
24.908333	0.5	-0.001125
24.916667	0.5	-0.001500
24.925000	0.5	-0.002000
24.933333	0.5	-0.002000
24.941667	0.5	-0.002125
24.950000	0.5	-0.002375
24.958333	0.5	-0.002375
24.966667	0.5	-0.002875
24.975000	0.5	-0.003000
24.983333	0.5	-0.003125
24.991667	0.5	-0.003250
25.000000	0.5	-0.003375
