# Supplementary material for: Dynamic character displacement among a pair of bacterial phyllosphere commensals in situ
Source: Nat Commun. 2022 May 20;13:2836. doi: 10.1038/s41467-022-30469-3 (PMC9123166; doi:10.1038/s41467-022-30469-3)
Supplement: Supplementary file 11 — Source Data [file 41467_2022_30469_MOESM11_ESM.zip › Source Data/Supplementary Figure 5/5 mM Xylose_std.txt]

File Path	chrom://marshall/Chromeleon7/HPLC_Ultimate_3000/Users/helucas/20200720_OrganicAcids_CCR_L257.seq/415.smp/RI_1.channel/RI_1.chm
Channel	RI_1

Injection Information:
Data Vault	Chromeleon7
Injection	5mM_std_Xyl
Injection Number	34
Position	RD4
Comment	
Processing Method	Quantitative
Instrument Method	20200525_Rezex_ROA_OrganicAcid_600uL_2500uM_H2SO4_50A_50D
Type	Calibration Standard
Status	Finished
Injection Date	7/21/2020
Injection Time	10:19:45 AM
Injection Volume (µl)	10.000
Dilution Factor	1.0000
Weight	1.0000

Chromatogram Data Information:
Time Min. (min)	0.000000
Time Max. (min)	25.000000
Data Points	3001
Detector	RI
Generating Data System	Chromeleon 7.2.5.9507
Exporting Data System	Chromeleon 7.2.8.0
Operator	Instrument Controller
Signal Quantity	Refractive 
Signal Unit	µRIU
Signal Min.	-3.787500
Signal Max.	6.409000
Channel	RI_1
Driver Name	RID520Driver.dll
Channel Type	Evaluation
Min. Step (s)	0.5
Max. Step (s)	0.5
Average Step (s)	0.5

Signal Parameter Information:
Signal Info	

Chromatogram Data:
Time (min)	Step (s)	Value (µRIU)
0.000000	n.a.	0.012125
0.008333	0.5	0.011875
0.016667	0.5	0.011750
0.025000	0.5	0.011375
0.033333	0.5	0.011250
0.041667	0.5	0.010875
0.050000	0.5	0.010375
0.058333	0.5	0.010000
0.066667	0.5	0.009750
0.075000	0.5	0.009625
0.083333	0.5	0.009750
0.091667	0.5	0.009625
0.100000	0.5	0.009250
0.108333	0.5	0.009000
0.116667	0.5	0.008875
0.125000	0.5	0.009000
0.133333	0.5	0.009000
0.141667	0.5	0.009000
0.150000	0.5	0.009000
0.158333	0.5	0.008875
0.166667	0.5	0.008375
0.175000	0.5	0.008125
0.183333	0.5	0.007875
0.191667	0.5	0.007625
0.200000	0.5	0.007500
0.208333	0.5	0.007250
0.216667	0.5	0.007250
0.225000	0.5	0.006875
0.233333	0.5	0.006625
0.241667	0.5	0.006500
0.250000	0.5	0.006500
0.258333	0.5	0.006500
0.266667	0.5	0.006250
0.275000	0.5	0.006000
0.283333	0.5	0.005625
0.291667	0.5	0.005875
0.300000	0.5	0.006125
0.308333	0.5	0.006000
0.316667	0.5	0.005625
0.325000	0.5	0.005125
0.333333	0.5	0.005000
0.341667	0.5	0.004625
0.350000	0.5	0.004625
0.358333	0.5	0.004250
0.366667	0.5	0.004000
0.375000	0.5	0.003625
0.383333	0.5	0.003375
0.391667	0.5	0.003500
0.400000	0.5	0.003375
0.408333	0.5	0.003000
0.416667	0.5	0.002875
0.425000	0.5	0.002625
0.433333	0.5	0.002625
0.441667	0.5	0.002500
0.450000	0.5	0.002125
0.458333	0.5	0.002375
0.466667	0.5	0.002125
0.475000	0.5	0.002375
0.483333	0.5	0.002625
0.491667	0.5	0.002625
0.500000	0.5	0.002625
0.508333	0.5	0.002125
0.516667	0.5	0.002125
0.525000	0.5	0.002250
0.533333	0.5	0.002125
0.541667	0.5	0.002125
0.550000	0.5	0.002375
0.558333	0.5	0.002625
0.566667	0.5	0.002625
0.575000	0.5	0.003000
0.583333	0.5	0.002750
0.591667	0.5	0.003125
0.600000	0.5	0.003125
0.608333	0.5	0.003000
0.616667	0.5	0.003000
0.625000	0.5	0.003125
0.633333	0.5	0.003375
0.641667	0.5	0.003750
0.650000	0.5	0.004000
0.658333	0.5	0.004000
0.666667	0.5	0.004125
0.675000	0.5	0.003625
0.683333	0.5	0.003500
0.691667	0.5	0.003375
0.700000	0.5	0.003250
0.708333	0.5	0.003625
0.716667	0.5	0.003500
0.725000	0.5	0.003625
0.733333	0.5	0.003750
0.741667	0.5	0.004000
0.750000	0.5	0.003625
0.758333	0.5	0.003625
0.766667	0.5	0.003750
0.775000	0.5	0.003875
0.783333	0.5	0.004000
0.791667	0.5	0.003750
0.800000	0.5	0.003750
0.808333	0.5	0.003500
0.816667	0.5	0.003375
0.825000	0.5	0.003375
0.833333	0.5	0.003000
0.841667	0.5	0.003125
0.850000	0.5	0.003375
0.858333	0.5	0.003375
0.866667	0.5	0.003250
0.875000	0.5	0.003000
0.883333	0.5	0.002750
0.891667	0.5	0.002625
0.900000	0.5	0.002625
0.908333	0.5	0.002375
0.916667	0.5	0.002000
0.925000	0.5	0.002000
0.933333	0.5	0.001875
0.941667	0.5	0.001875
0.950000	0.5	0.001750
0.958333	0.5	0.001500
0.966667	0.5	0.001125
0.975000	0.5	0.001000
0.983333	0.5	0.001375
0.991667	0.5	0.001375
1.000000	0.5	0.001125
1.008333	0.5	0.001000
1.016667	0.5	0.000625
1.025000	0.5	0.000375
1.033333	0.5	0.000375
1.041667	0.5	0.000125
1.050000	0.5	0.000000
1.058333	0.5	0.000125
1.066667	0.5	-0.000250
1.075000	0.5	-0.000125
1.083333	0.5	0.000000
1.091667	0.5	0.000000
1.100000	0.5	0.000000
1.108333	0.5	0.000125
1.116667	0.5	0.000000
1.125000	0.5	-0.000250
1.133333	0.5	-0.000500
1.141667	0.5	-0.000625
1.150000	0.5	-0.000875
1.158333	0.5	-0.001125
1.166667	0.5	-0.001500
1.175000	0.5	-0.001750
1.183333	0.5	-0.001875
1.191667	0.5	-0.002125
1.200000	0.5	-0.002375
1.208333	0.5	-0.002500
1.216667	0.5	-0.002875
1.225000	0.5	-0.003125
1.233333	0.5	-0.003375
1.241667	0.5	-0.003750
1.250000	0.5	-0.004375
1.258333	0.5	-0.004625
1.266667	0.5	-0.004375
1.275000	0.5	-0.004500
1.283333	0.5	-0.004625
1.291667	0.5	-0.004625
1.300000	0.5	-0.005000
1.308333	0.5	-0.005375
1.316667	0.5	-0.005500
1.325000	0.5	-0.005500
1.333333	0.5	-0.005625
1.341667	0.5	-0.005875
1.350000	0.5	-0.006125
1.358333	0.5	-0.006000
1.366667	0.5	-0.006125
1.375000	0.5	-0.006375
1.383333	0.5	-0.006625
1.391667	0.5	-0.007000
1.400000	0.5	-0.006750
1.408333	0.5	-0.007000
1.416667	0.5	-0.007000
1.425000	0.5	-0.007375
1.433333	0.5	-0.007500
1.441667	0.5	-0.007500
1.450000	0.5	-0.007125
1.458333	0.5	-0.007250
1.466667	0.5	-0.007000
1.475000	0.5	-0.007000
1.483333	0.5	-0.007000
1.491667	0.5	-0.006625
1.500000	0.5	-0.006625
1.508333	0.5	-0.006000
1.516667	0.5	-0.005500
1.525000	0.5	-0.005500
1.533333	0.5	-0.005375
1.541667	0.5	-0.005250
1.550000	0.5	-0.005250
1.558333	0.5	-0.005125
1.566667	0.5	-0.005000
1.575000	0.5	-0.004625
1.583333	0.5	-0.004250
1.591667	0.5	-0.004125
1.600000	0.5	-0.003500
1.608333	0.5	-0.003500
1.616667	0.5	-0.003125
1.625000	0.5	-0.002500
1.633333	0.5	-0.002000
1.641667	0.5	-0.001750
1.650000	0.5	-0.001250
1.658333	0.5	-0.000750
1.666667	0.5	0.000000
1.675000	0.5	0.000375
1.683333	0.5	0.001125
1.691667	0.5	0.001875
1.700000	0.5	0.002500
1.708333	0.5	0.003375
1.716667	0.5	0.004000
1.725000	0.5	0.004500
1.733333	0.5	0.005500
1.741667	0.5	0.006250
1.750000	0.5	0.006500
1.758333	0.5	0.007125
1.766667	0.5	0.007750
1.775000	0.5	0.008500
1.783333	0.5	0.008875
1.791667	0.5	0.009500
1.800000	0.5	0.010000
1.808333	0.5	0.010625
1.816667	0.5	0.011000
1.825000	0.5	0.011875
1.833333	0.5	0.012000
1.841667	0.5	0.012375
1.850000	0.5	0.012875
1.858333	0.5	0.013250
1.866667	0.5	0.013875
1.875000	0.5	0.014375
1.883333	0.5	0.014250
1.891667	0.5	0.014625
1.900000	0.5	0.014625
1.908333	0.5	0.014500
1.916667	0.5	0.014250
1.925000	0.5	0.014000
1.933333	0.5	0.013750
1.941667	0.5	0.013500
1.950000	0.5	0.013250
1.958333	0.5	0.013250
1.966667	0.5	0.012500
1.975000	0.5	0.012250
1.983333	0.5	0.012000
1.991667	0.5	0.011875
2.000000	0.5	0.011625
2.008333	0.5	0.011250
2.016667	0.5	0.011000
2.025000	0.5	0.011000
2.033333	0.5	0.011125
2.041667	0.5	0.010750
2.050000	0.5	0.010250
2.058333	0.5	0.010000
2.066667	0.5	0.009750
2.075000	0.5	0.009125
2.083333	0.5	0.009000
2.091667	0.5	0.008750
2.100000	0.5	0.008500
2.108333	0.5	0.008125
2.116667	0.5	0.007750
2.125000	0.5	0.007875
2.133333	0.5	0.007750
2.141667	0.5	0.007500
2.150000	0.5	0.007375
2.158333	0.5	0.007500
2.166667	0.5	0.007250
2.175000	0.5	0.007500
2.183333	0.5	0.007250
2.191667	0.5	0.007250
2.200000	0.5	0.006875
2.208333	0.5	0.007125
2.216667	0.5	0.007000
2.225000	0.5	0.007500
2.233333	0.5	0.007000
2.241667	0.5	0.007500
2.250000	0.5	0.007375
2.258333	0.5	0.007250
2.266667	0.5	0.007625
2.275000	0.5	0.007875
2.283333	0.5	0.008000
2.291667	0.5	0.008375
2.300000	0.5	0.008375
2.308333	0.5	0.008625
2.316667	0.5	0.009000
2.325000	0.5	0.008875
2.333333	0.5	0.008875
2.341667	0.5	0.009000
2.350000	0.5	0.009125
2.358333	0.5	0.009375
2.366667	0.5	0.009500
2.375000	0.5	0.009500
2.383333	0.5	0.010000
2.391667	0.5	0.010500
2.400000	0.5	0.011125
2.408333	0.5	0.011375
2.416667	0.5	0.011375
2.425000	0.5	0.011250
2.433333	0.5	0.011375
2.441667	0.5	0.011375
2.450000	0.5	0.011750
2.458333	0.5	0.012000
2.466667	0.5	0.012000
2.475000	0.5	0.012250
2.483333	0.5	0.012500
2.491667	0.5	0.012750
2.500000	0.5	0.012875
2.508333	0.5	0.012875
2.516667	0.5	0.012875
2.525000	0.5	0.012750
2.533333	0.5	0.013250
2.541667	0.5	0.013500
2.550000	0.5	0.013375
2.558333	0.5	0.013250
2.566667	0.5	0.013250
2.575000	0.5	0.013375
2.583333	0.5	0.013250
2.591667	0.5	0.013375
2.600000	0.5	0.013625
2.608333	0.5	0.013875
2.616667	0.5	0.014125
2.625000	0.5	0.014000
2.633333	0.5	0.014625
2.641667	0.5	0.014500
2.650000	0.5	0.014000
2.658333	0.5	0.013875
2.666667	0.5	0.014125
2.675000	0.5	0.014125
2.683333	0.5	0.013875
2.691667	0.5	0.013250
2.700000	0.5	0.012500
2.708333	0.5	0.012375
2.716667	0.5	0.012000
2.725000	0.5	0.012125
2.733333	0.5	0.011875
2.741667	0.5	0.011500
2.750000	0.5	0.011125
2.758333	0.5	0.010625
2.766667	0.5	0.010625
2.775000	0.5	0.010500
2.783333	0.5	0.010125
2.791667	0.5	0.009875
2.800000	0.5	0.009500
2.808333	0.5	0.009000
2.816667	0.5	0.008625
2.825000	0.5	0.008875
2.833333	0.5	0.008875
2.841667	0.5	0.008625
2.850000	0.5	0.008375
2.858333	0.5	0.008000
2.866667	0.5	0.007750
2.875000	0.5	0.007625
2.883333	0.5	0.007500
2.891667	0.5	0.007375
2.900000	0.5	0.007125
2.908333	0.5	0.006875
2.916667	0.5	0.006500
2.925000	0.5	0.006125
2.933333	0.5	0.005750
2.941667	0.5	0.005750
2.950000	0.5	0.005750
2.958333	0.5	0.005500
2.966667	0.5	0.005125
2.975000	0.5	0.004625
2.983333	0.5	0.004750
2.991667	0.5	0.005250
3.000000	0.5	0.005000
3.008333	0.5	0.005250
3.016667	0.5	0.005250
3.025000	0.5	0.005750
3.033333	0.5	0.005875
3.041667	0.5	0.005500
3.050000	0.5	0.005000
3.058333	0.5	0.005625
3.066667	0.5	0.005500
3.075000	0.5	0.005250
3.083333	0.5	0.005125
3.091667	0.5	0.005000
3.100000	0.5	0.004750
3.108333	0.5	0.004750
3.116667	0.5	0.004500
3.125000	0.5	0.004250
3.133333	0.5	0.004500
3.141667	0.5	0.004125
3.150000	0.5	0.003875
3.158333	0.5	0.003625
3.166667	0.5	0.003125
3.175000	0.5	0.002750
3.183333	0.5	0.002500
3.191667	0.5	0.002375
3.200000	0.5	0.002000
3.208333	0.5	0.001625
3.216667	0.5	0.001125
3.225000	0.5	0.000875
3.233333	0.5	0.000500
3.241667	0.5	0.000625
3.250000	0.5	0.000125
3.258333	0.5	0.000000
3.266667	0.5	0.000000
3.275000	0.5	0.000000
3.283333	0.5	0.000500
3.291667	0.5	0.000500
3.300000	0.5	0.000375
3.308333	0.5	0.000000
3.316667	0.5	-0.000375
3.325000	0.5	-0.000250
3.333333	0.5	-0.000250
3.341667	0.5	0.000250
3.350000	0.5	0.000000
3.358333	0.5	0.000125
3.366667	0.5	0.000000
3.375000	0.5	0.000000
3.383333	0.5	0.000000
3.391667	0.5	0.000250
3.400000	0.5	0.000375
3.408333	0.5	0.000875
3.416667	0.5	0.001250
3.425000	0.5	0.001375
3.433333	0.5	0.001500
3.441667	0.5	0.001750
3.450000	0.5	0.001625
3.458333	0.5	0.002000
3.466667	0.5	0.002500
3.475000	0.5	0.003500
3.483333	0.5	0.003875
3.491667	0.5	0.004250
3.500000	0.5	0.004750
3.508333	0.5	0.005000
3.516667	0.5	0.005375
3.525000	0.5	0.005625
3.533333	0.5	0.006250
3.541667	0.5	0.006625
3.550000	0.5	0.007250
3.558333	0.5	0.007250
3.566667	0.5	0.007375
3.575000	0.5	0.007625
3.583333	0.5	0.007625
3.591667	0.5	0.007750
3.600000	0.5	0.008125
3.608333	0.5	0.008250
3.616667	0.5	0.008750
3.625000	0.5	0.009250
3.633333	0.5	0.009875
3.641667	0.5	0.010125
3.650000	0.5	0.010250
3.658333	0.5	0.010125
3.666667	0.5	0.010500
3.675000	0.5	0.010875
3.683333	0.5	0.011125
3.691667	0.5	0.011250
3.700000	0.5	0.011500
3.708333	0.5	0.011875
3.716667	0.5	0.012625
3.725000	0.5	0.013000
3.733333	0.5	0.013250
3.741667	0.5	0.013750
3.750000	0.5	0.014375
3.758333	0.5	0.014625
3.766667	0.5	0.015000
3.775000	0.5	0.015625
3.783333	0.5	0.016250
3.791667	0.5	0.017125
3.800000	0.5	0.017250
3.808333	0.5	0.018000
3.816667	0.5	0.018375
3.825000	0.5	0.019125
3.833333	0.5	0.019750
3.841667	0.5	0.019875
3.850000	0.5	0.020375
3.858333	0.5	0.021250
3.866667	0.5	0.021875
3.875000	0.5	0.022500
3.883333	0.5	0.023125
3.891667	0.5	0.023375
3.900000	0.5	0.023500
3.908333	0.5	0.024000
3.916667	0.5	0.024625
3.925000	0.5	0.025250
3.933333	0.5	0.025875
3.941667	0.5	0.026875
3.950000	0.5	0.027375
3.958333	0.5	0.027875
3.966667	0.5	0.028375
3.975000	0.5	0.028250
3.983333	0.5	0.028500
3.991667	0.5	0.028625
4.000000	0.5	0.029125
4.008333	0.5	0.029750
4.016667	0.5	0.030000
4.025000	0.5	0.030500
4.033333	0.5	0.031000
4.041667	0.5	0.031125
4.050000	0.5	0.031500
4.058333	0.5	0.031625
4.066667	0.5	0.031750
4.075000	0.5	0.031750
4.083333	0.5	0.031750
4.091667	0.5	0.031500
4.100000	0.5	0.031250
4.108333	0.5	0.031000
4.116667	0.5	0.031000
4.125000	0.5	0.030625
4.133333	0.5	0.030250
4.141667	0.5	0.030125
4.150000	0.5	0.029750
4.158333	0.5	0.029250
4.166667	0.5	0.028875
4.175000	0.5	0.028375
4.183333	0.5	0.027875
4.191667	0.5	0.027125
4.200000	0.5	0.026500
4.208333	0.5	0.026375
4.216667	0.5	0.025375
4.225000	0.5	0.024375
4.233333	0.5	0.024000
4.241667	0.5	0.023375
4.250000	0.5	0.022750
4.258333	0.5	0.021625
4.266667	0.5	0.020250
4.275000	0.5	0.019625
4.283333	0.5	0.018750
4.291667	0.5	0.018000
4.300000	0.5	0.017750
4.308333	0.5	0.017250
4.316667	0.5	0.016375
4.325000	0.5	0.015750
4.333333	0.5	0.015125
4.341667	0.5	0.014250
4.350000	0.5	0.013875
4.358333	0.5	0.013250
4.366667	0.5	0.012375
4.375000	0.5	0.011500
4.383333	0.5	0.011125
4.391667	0.5	0.010750
4.400000	0.5	0.010125
4.408333	0.5	0.009125
4.416667	0.5	0.008625
4.425000	0.5	0.008250
4.433333	0.5	0.007500
4.441667	0.5	0.007000
4.450000	0.5	0.006750
4.458333	0.5	0.006125
4.466667	0.5	0.006000
4.475000	0.5	0.005500
4.483333	0.5	0.004875
4.491667	0.5	0.004625
4.500000	0.5	0.004500
4.508333	0.5	0.004500
4.516667	0.5	0.004375
4.525000	0.5	0.004250
4.533333	0.5	0.004250
4.541667	0.5	0.004125
4.550000	0.5	0.003875
4.558333	0.5	0.003625
4.566667	0.5	0.003375
4.575000	0.5	0.003250
4.583333	0.5	0.003250
4.591667	0.5	0.003000
4.600000	0.5	0.003500
4.608333	0.5	0.003250
4.616667	0.5	0.003375
4.625000	0.5	0.003125
4.633333	0.5	0.003250
4.641667	0.5	0.003000
4.650000	0.5	0.002875
4.658333	0.5	0.002625
4.666667	0.5	0.002500
4.675000	0.5	0.002875
4.683333	0.5	0.003125
4.691667	0.5	0.002500
4.700000	0.5	0.002500
4.708333	0.5	0.002375
4.716667	0.5	0.002500
4.725000	0.5	0.002750
4.733333	0.5	0.002250
4.741667	0.5	0.001875
4.750000	0.5	0.001750
4.758333	0.5	0.001750
4.766667	0.5	0.001625
4.775000	0.5	0.001125
4.783333	0.5	0.001000
4.791667	0.5	0.000875
4.800000	0.5	0.000750
4.808333	0.5	0.000625
4.816667	0.5	0.000375
4.825000	0.5	0.000125
4.833333	0.5	0.000250
4.841667	0.5	0.000500
4.850000	0.5	0.000500
4.858333	0.5	0.000375
4.866667	0.5	0.000250
4.875000	0.5	0.000250
4.883333	0.5	0.000500
4.891667	0.5	0.000375
4.900000	0.5	0.000250
4.908333	0.5	0.000625
4.916667	0.5	0.000000
4.925000	0.5	0.000000
4.933333	0.5	0.000250
4.941667	0.5	0.001125
4.950000	0.5	0.001500
4.958333	0.5	0.001875
4.966667	0.5	0.002000
4.975000	0.5	0.001625
4.983333	0.5	0.001875
4.991667	0.5	0.001875
5.000000	0.5	0.002250
5.008333	0.5	0.002750
5.016667	0.5	0.003125
5.025000	0.5	0.003125
5.033333	0.5	0.003500
5.041667	0.5	0.003875
5.050000	0.5	0.004125
5.058333	0.5	0.004125
5.066667	0.5	0.004000
5.075000	0.5	0.004125
5.083333	0.5	0.003750
5.091667	0.5	0.003625
5.100000	0.5	0.004125
5.108333	0.5	0.004125
5.116667	0.5	0.004125
5.125000	0.5	0.004500
5.133333	0.5	0.004500
5.141667	0.5	0.005000
5.150000	0.5	0.005125
5.158333	0.5	0.005500
5.166667	0.5	0.005375
5.175000	0.5	0.005250
5.183333	0.5	0.005375
5.191667	0.5	0.005625
5.200000	0.5	0.005625
5.208333	0.5	0.005750
5.216667	0.5	0.005375
5.225000	0.5	0.005250
5.233333	0.5	0.005125
5.241667	0.5	0.005250
5.250000	0.5	0.005750
5.258333	0.5	0.006125
5.266667	0.5	0.005625
5.275000	0.5	0.005375
5.283333	0.5	0.004875
5.291667	0.5	0.004875
5.300000	0.5	0.005000
5.308333	0.5	0.004750
5.316667	0.5	0.005000
5.325000	0.5	0.005250
5.333333	0.5	0.005125
5.341667	0.5	0.005125
5.350000	0.5	0.005000
5.358333	0.5	0.005000
5.366667	0.5	0.005500
5.375000	0.5	0.005375
5.383333	0.5	0.005125
5.391667	0.5	0.005125
5.400000	0.5	0.005000
5.408333	0.5	0.004750
5.416667	0.5	0.004625
5.425000	0.5	0.004125
5.433333	0.5	0.004125
5.441667	0.5	0.004375
5.450000	0.5	0.004500
5.458333	0.5	0.004375
5.466667	0.5	0.004375
5.475000	0.5	0.004625
5.483333	0.5	0.004625
5.491667	0.5	0.004750
5.500000	0.5	0.004625
5.508333	0.5	0.004625
5.516667	0.5	0.004500
5.525000	0.5	0.004625
5.533333	0.5	0.004750
5.541667	0.5	0.004500
5.550000	0.5	0.004750
5.558333	0.5	0.004625
5.566667	0.5	0.004625
5.575000	0.5	0.004375
5.583333	0.5	0.004375
5.591667	0.5	0.004000
5.600000	0.5	0.003750
5.608333	0.5	0.003500
5.616667	0.5	0.003750
5.625000	0.5	0.003500
5.633333	0.5	0.003500
5.641667	0.5	0.003500
5.650000	0.5	0.003125
5.658333	0.5	0.003000
5.666667	0.5	0.002750
5.675000	0.5	0.002875
5.683333	0.5	0.002875
5.691667	0.5	0.002750
5.700000	0.5	0.003000
5.708333	0.5	0.003375
5.716667	0.5	0.003375
5.725000	0.5	0.003250
5.733333	0.5	0.003375
5.741667	0.5	0.004000
5.750000	0.5	0.003625
5.758333	0.5	0.003375
5.766667	0.5	0.003500
5.775000	0.5	0.003250
5.783333	0.5	0.003375
5.791667	0.5	0.003000
5.800000	0.5	0.003375
5.808333	0.5	0.003625
5.816667	0.5	0.003875
5.825000	0.5	0.003750
5.833333	0.5	0.003500
5.841667	0.5	0.003500
5.850000	0.5	0.003625
5.858333	0.5	0.003625
5.866667	0.5	0.002875
5.875000	0.5	0.002750
5.883333	0.5	0.002750
5.891667	0.5	0.002875
5.900000	0.5	0.003250
5.908333	0.5	0.003375
5.916667	0.5	0.003375
5.925000	0.5	0.003500
5.933333	0.5	0.003625
5.941667	0.5	0.003875
5.950000	0.5	0.004125
5.958333	0.5	0.004375
5.966667	0.5	0.004500
5.975000	0.5	0.004875
5.983333	0.5	0.005250
5.991667	0.5	0.004875
6.000000	0.5	0.004250
6.008333	0.5	0.004000
6.016667	0.5	0.004375
6.025000	0.5	0.004500
6.033333	0.5	0.004625
6.041667	0.5	0.004500
6.050000	0.5	0.004750
6.058333	0.5	0.005000
6.066667	0.5	0.005125
6.075000	0.5	0.004875
6.083333	0.5	0.004875
6.091667	0.5	0.005375
6.100000	0.5	0.005750
6.108333	0.5	0.005750
6.116667	0.5	0.005625
6.125000	0.5	0.005625
6.133333	0.5	0.005875
6.141667	0.5	0.006000
6.150000	0.5	0.006750
6.158333	0.5	0.006750
6.166667	0.5	0.007000
6.175000	0.5	0.006500
6.183333	0.5	0.006500
6.191667	0.5	0.006875
6.200000	0.5	0.007375
6.208333	0.5	0.007500
6.216667	0.5	0.007750
6.225000	0.5	0.008125
6.233333	0.5	0.008375
6.241667	0.5	0.008250
6.250000	0.5	0.008250
6.258333	0.5	0.008250
6.266667	0.5	0.008250
6.275000	0.5	0.008000
6.283333	0.5	0.008125
6.291667	0.5	0.008375
6.300000	0.5	0.008250
6.308333	0.5	0.008375
6.316667	0.5	0.008875
6.325000	0.5	0.009125
6.333333	0.5	0.009750
6.341667	0.5	0.010000
6.350000	0.5	0.010500
6.358333	0.5	0.011000
6.366667	0.5	0.011375
6.375000	0.5	0.012000
6.383333	0.5	0.012375
6.391667	0.5	0.012625
6.400000	0.5	0.012875
6.408333	0.5	0.013250
6.416667	0.5	0.014125
6.425000	0.5	0.015125
6.433333	0.5	0.015750
6.441667	0.5	0.016375
6.450000	0.5	0.017125
6.458333	0.5	0.018125
6.466667	0.5	0.018750
6.475000	0.5	0.019375
6.483333	0.5	0.019875
6.491667	0.5	0.020000
6.500000	0.5	0.020375
6.508333	0.5	0.021000
6.516667	0.5	0.021625
6.525000	0.5	0.022375
6.533333	0.5	0.022625
6.541667	0.5	0.022750
6.550000	0.5	0.022875
6.558333	0.5	0.023000
6.566667	0.5	0.023125
6.575000	0.5	0.023375
6.583333	0.5	0.023625
6.591667	0.5	0.023750
6.600000	0.5	0.024000
6.608333	0.5	0.024125
6.616667	0.5	0.024000
6.625000	0.5	0.024125
6.633333	0.5	0.024375
6.641667	0.5	0.024875
6.650000	0.5	0.025000
6.658333	0.5	0.025250
6.666667	0.5	0.025375
6.675000	0.5	0.025375
6.683333	0.5	0.025750
6.691667	0.5	0.025875
6.700000	0.5	0.025625
6.708333	0.5	0.025375
6.716667	0.5	0.025000
6.725000	0.5	0.024750
6.733333	0.5	0.024625
6.741667	0.5	0.024500
6.750000	0.5	0.023750
6.758333	0.5	0.023125
6.766667	0.5	0.022375
6.775000	0.5	0.021000
6.783333	0.5	0.018250
6.791667	0.5	0.014375
6.800000	0.5	0.009000
6.808333	0.5	0.000125
6.816667	0.5	-0.013500
6.825000	0.5	-0.034375
6.833333	0.5	-0.066625
6.841667	0.5	-0.116375
6.850000	0.5	-0.190250
6.858333	0.5	-0.295750
6.866667	0.5	-0.441625
6.875000	0.5	-0.633875
6.883333	0.5	-0.877000
6.891667	0.5	-1.170500
6.900000	0.5	-1.507375
6.908333	0.5	-1.875500
6.916667	0.5	-2.257000
6.925000	0.5	-2.632375
6.933333	0.5	-2.980500
6.941667	0.5	-3.281625
6.950000	0.5	-3.519750
6.958333	0.5	-3.685875
6.966667	0.5	-3.774750
6.975000	0.5	-3.787500
6.983333	0.5	-3.729500
6.991667	0.5	-3.609375
7.000000	0.5	-3.438625
7.008333	0.5	-3.229125
7.016667	0.5	-2.993750
7.025000	0.5	-2.742875
7.033333	0.5	-2.486625
7.041667	0.5	-2.233500
7.050000	0.5	-1.989000
7.058333	0.5	-1.758625
7.066667	0.5	-1.545500
7.075000	0.5	-1.350750
7.083333	0.5	-1.175375
7.091667	0.5	-1.019375
7.100000	0.5	-0.881250
7.108333	0.5	-0.760500
7.116667	0.5	-0.655125
7.125000	0.5	-0.564000
7.133333	0.5	-0.485250
7.141667	0.5	-0.417625
7.150000	0.5	-0.359125
7.158333	0.5	-0.308875
7.166667	0.5	-0.265875
7.175000	0.5	-0.228750
7.183333	0.5	-0.196625
7.191667	0.5	-0.169000
7.200000	0.5	-0.145000
7.208333	0.5	-0.123875
7.216667	0.5	-0.105750
7.225000	0.5	-0.090000
7.233333	0.5	-0.076625
7.241667	0.5	-0.065250
7.250000	0.5	-0.054875
7.258333	0.5	-0.045250
7.266667	0.5	-0.037000
7.275000	0.5	-0.029750
7.283333	0.5	-0.023625
7.291667	0.5	-0.018000
7.300000	0.5	-0.013000
7.308333	0.5	-0.008750
7.316667	0.5	-0.004750
7.325000	0.5	-0.001375
7.333333	0.5	0.001500
7.341667	0.5	0.004125
7.350000	0.5	0.006625
7.358333	0.5	0.008750
7.366667	0.5	0.010500
7.375000	0.5	0.011625
7.383333	0.5	0.012750
7.391667	0.5	0.013750
7.400000	0.5	0.014625
7.408333	0.5	0.015625
7.416667	0.5	0.016125
7.425000	0.5	0.016875
7.433333	0.5	0.017500
7.441667	0.5	0.017750
7.450000	0.5	0.018250
7.458333	0.5	0.018250
7.466667	0.5	0.018000
7.475000	0.5	0.018125
7.483333	0.5	0.018250
7.491667	0.5	0.017625
7.500000	0.5	0.017125
7.508333	0.5	0.016875
7.516667	0.5	0.016500
7.525000	0.5	0.016000
7.533333	0.5	0.015750
7.541667	0.5	0.015000
7.550000	0.5	0.014500
7.558333	0.5	0.014250
7.566667	0.5	0.013625
7.575000	0.5	0.013000
7.583333	0.5	0.012625
7.591667	0.5	0.012125
7.600000	0.5	0.011875
7.608333	0.5	0.011375
7.616667	0.5	0.010750
7.625000	0.5	0.010250
7.633333	0.5	0.009625
7.641667	0.5	0.009250
7.650000	0.5	0.009000
7.658333	0.5	0.008375
7.666667	0.5	0.008125
7.675000	0.5	0.007375
7.683333	0.5	0.006750
7.691667	0.5	0.006125
7.700000	0.5	0.005250
7.708333	0.5	0.005125
7.716667	0.5	0.004750
7.725000	0.5	0.004500
7.733333	0.5	0.004125
7.741667	0.5	0.003750
7.750000	0.5	0.003625
7.758333	0.5	0.003625
7.766667	0.5	0.003500
7.775000	0.5	0.003125
7.783333	0.5	0.002625
7.791667	0.5	0.002125
7.800000	0.5	0.001375
7.808333	0.5	0.001125
7.816667	0.5	0.000750
7.825000	0.5	0.000875
7.833333	0.5	0.000750
7.841667	0.5	0.000750
7.850000	0.5	0.000500
7.858333	0.5	0.000250
7.866667	0.5	0.000250
7.875000	0.5	0.000375
7.883333	0.5	0.000000
7.891667	0.5	0.000000
7.900000	0.5	0.000000
7.908333	0.5	0.000000
7.916667	0.5	0.000125
7.925000	0.5	0.000250
7.933333	0.5	0.000375
7.941667	0.5	0.000250
7.950000	0.5	0.000125
7.958333	0.5	0.000125
7.966667	0.5	0.000125
7.975000	0.5	0.000125
7.983333	0.5	0.000000
7.991667	0.5	0.000000
8.000000	0.5	0.000500
8.008333	0.5	0.000750
8.016667	0.5	0.000500
8.025000	0.5	0.000125
8.033333	0.5	0.000250
8.041667	0.5	0.000375
8.050000	0.5	0.000375
8.058333	0.5	0.000250
8.066667	0.5	0.000375
8.075000	0.5	0.000250
8.083333	0.5	0.000500
8.091667	0.5	0.000750
8.100000	0.5	0.000875
8.108333	0.5	0.000875
8.116667	0.5	0.001250
8.125000	0.5	0.001375
8.133333	0.5	0.000875
8.141667	0.5	0.001250
8.150000	0.5	0.001625
8.158333	0.5	0.001875
8.166667	0.5	0.001500
8.175000	0.5	0.001125
8.183333	0.5	0.000750
8.191667	0.5	0.000875
8.200000	0.5	0.001125
8.208333	0.5	0.001125
8.216667	0.5	0.000875
8.225000	0.5	0.000500
8.233333	0.5	0.000500
8.241667	0.5	0.000875
8.250000	0.5	0.000875
8.258333	0.5	0.000875
8.266667	0.5	0.000875
8.275000	0.5	0.000875
8.283333	0.5	0.001000
8.291667	0.5	0.001000
8.300000	0.5	0.001000
8.308333	0.5	0.000625
8.316667	0.5	0.000500
8.325000	0.5	0.000250
8.333333	0.5	0.000375
8.341667	0.5	0.000250
8.350000	0.5	0.000250
8.358333	0.5	0.000250
8.366667	0.5	0.000250
8.375000	0.5	0.000125
8.383333	0.5	0.000000
8.391667	0.5	0.000125
8.400000	0.5	0.000250
8.408333	0.5	0.000125
8.416667	0.5	0.000250
8.425000	0.5	0.000125
8.433333	0.5	0.000375
8.441667	0.5	0.000375
8.450000	0.5	0.000625
8.458333	0.5	0.000750
8.466667	0.5	0.000750
8.475000	0.5	0.000500
8.483333	0.5	0.000625
8.491667	0.5	0.000875
8.500000	0.5	0.001000
8.508333	0.5	0.001000
8.516667	0.5	0.001000
8.525000	0.5	0.001250
8.533333	0.5	0.001250
8.541667	0.5	0.001750
8.550000	0.5	0.002000
8.558333	0.5	0.002250
8.566667	0.5	0.002625
8.575000	0.5	0.003125
8.583333	0.5	0.003375
8.591667	0.5	0.003250
8.600000	0.5	0.003625
8.608333	0.5	0.003625
8.616667	0.5	0.004625
8.625000	0.5	0.005250
8.633333	0.5	0.005625
8.641667	0.5	0.006125
8.650000	0.5	0.006750
8.658333	0.5	0.007375
8.666667	0.5	0.008500
8.675000	0.5	0.009375
8.683333	0.5	0.010250
8.691667	0.5	0.011500
8.700000	0.5	0.012625
8.708333	0.5	0.013625
8.716667	0.5	0.014625
8.725000	0.5	0.015750
8.733333	0.5	0.017000
8.741667	0.5	0.018750
8.750000	0.5	0.019625
8.758333	0.5	0.020375
8.766667	0.5	0.021250
8.775000	0.5	0.022000
8.783333	0.5	0.023000
8.791667	0.5	0.023250
8.800000	0.5	0.024125
8.808333	0.5	0.024750
8.816667	0.5	0.025250
8.825000	0.5	0.025500
8.833333	0.5	0.025750
8.841667	0.5	0.025375
8.850000	0.5	0.024750
8.858333	0.5	0.024375
8.866667	0.5	0.024500
8.875000	0.5	0.024125
8.883333	0.5	0.023750
8.891667	0.5	0.023125
8.900000	0.5	0.022500
8.908333	0.5	0.021250
8.916667	0.5	0.020500
8.925000	0.5	0.019250
8.933333	0.5	0.018875
8.941667	0.5	0.018375
8.950000	0.5	0.017375
8.958333	0.5	0.016875
8.966667	0.5	0.016750
8.975000	0.5	0.016375
8.983333	0.5	0.015875
8.991667	0.5	0.015250
9.000000	0.5	0.014750
9.008333	0.5	0.014125
9.016667	0.5	0.013875
9.025000	0.5	0.013250
9.033333	0.5	0.012875
9.041667	0.5	0.012750
9.050000	0.5	0.012125
9.058333	0.5	0.011500
9.066667	0.5	0.011500
9.075000	0.5	0.011375
9.083333	0.5	0.011000
9.091667	0.5	0.010625
9.100000	0.5	0.010500
9.108333	0.5	0.010500
9.116667	0.5	0.010125
9.125000	0.5	0.009875
9.133333	0.5	0.009500
9.141667	0.5	0.009500
9.150000	0.5	0.009375
9.158333	0.5	0.009000
9.166667	0.5	0.008875
9.175000	0.5	0.008875
9.183333	0.5	0.008875
9.191667	0.5	0.008250
9.200000	0.5	0.008125
9.208333	0.5	0.008000
9.216667	0.5	0.008125
9.225000	0.5	0.008000
9.233333	0.5	0.007750
9.241667	0.5	0.007500
9.250000	0.5	0.007000
9.258333	0.5	0.006875
9.266667	0.5	0.006750
9.275000	0.5	0.006250
9.283333	0.5	0.005750
9.291667	0.5	0.005000
9.300000	0.5	0.005000
9.308333	0.5	0.004625
9.316667	0.5	0.004750
9.325000	0.5	0.004250
9.333333	0.5	0.004375
9.341667	0.5	0.004375
9.350000	0.5	0.004125
9.358333	0.5	0.004250
9.366667	0.5	0.003875
9.375000	0.5	0.003500
9.383333	0.5	0.003500
9.391667	0.5	0.003750
9.400000	0.5	0.004000
9.408333	0.5	0.004250
9.416667	0.5	0.004000
9.425000	0.5	0.004125
9.433333	0.5	0.003750
9.441667	0.5	0.003500
9.450000	0.5	0.003875
9.458333	0.5	0.004250
9.466667	0.5	0.004000
9.475000	0.5	0.003875
9.483333	0.5	0.003625
9.491667	0.5	0.003375
9.500000	0.5	0.003625
9.508333	0.5	0.003500
9.516667	0.5	0.003625
9.525000	0.5	0.004000
9.533333	0.5	0.003875
9.541667	0.5	0.004000
9.550000	0.5	0.004250
9.558333	0.5	0.004750
9.566667	0.5	0.004875
9.575000	0.5	0.005125
9.583333	0.5	0.005625
9.591667	0.5	0.005875
9.600000	0.5	0.006250
9.608333	0.5	0.006875
9.616667	0.5	0.007500
9.625000	0.5	0.007625
9.633333	0.5	0.008375
9.641667	0.5	0.008875
9.650000	0.5	0.009375
9.658333	0.5	0.010000
9.666667	0.5	0.010250
9.675000	0.5	0.010250
9.683333	0.5	0.010375
9.691667	0.5	0.011125
9.700000	0.5	0.011750
9.708333	0.5	0.012250
9.716667	0.5	0.012750
9.725000	0.5	0.013000
9.733333	0.5	0.013250
9.741667	0.5	0.013625
9.750000	0.5	0.013875
9.758333	0.5	0.014000
9.766667	0.5	0.014125
9.775000	0.5	0.014125
9.783333	0.5	0.014375
9.791667	0.5	0.015125
9.800000	0.5	0.015875
9.808333	0.5	0.016500
9.816667	0.5	0.016500
9.825000	0.5	0.016875
9.833333	0.5	0.017375
9.841667	0.5	0.018000
9.850000	0.5	0.018500
9.858333	0.5	0.018625
9.866667	0.5	0.018875
9.875000	0.5	0.019125
9.883333	0.5	0.019375
9.891667	0.5	0.019750
9.900000	0.5	0.019750
9.908333	0.5	0.019875
9.916667	0.5	0.020125
9.925000	0.5	0.020875
9.933333	0.5	0.021000
9.941667	0.5	0.021250
9.950000	0.5	0.021875
9.958333	0.5	0.022125
9.966667	0.5	0.022125
9.975000	0.5	0.022500
9.983333	0.5	0.022500
9.991667	0.5	0.022875
10.000000	0.5	0.023250
10.008333	0.5	0.023250
10.016667	0.5	0.023625
10.025000	0.5	0.023500
10.033333	0.5	0.023500
10.041667	0.5	0.023500
10.050000	0.5	0.023875
10.058333	0.5	0.024000
10.066667	0.5	0.024250
10.075000	0.5	0.025000
10.083333	0.5	0.025000
10.091667	0.5	0.025250
10.100000	0.5	0.025375
10.108333	0.5	0.025625
10.116667	0.5	0.026125
10.125000	0.5	0.026750
10.133333	0.5	0.027375
10.141667	0.5	0.028000
10.150000	0.5	0.029000
10.158333	0.5	0.030125
10.166667	0.5	0.031000
10.175000	0.5	0.031875
10.183333	0.5	0.033375
10.191667	0.5	0.034750
10.200000	0.5	0.036875
10.208333	0.5	0.039125
10.216667	0.5	0.041250
10.225000	0.5	0.044250
10.233333	0.5	0.047500
10.241667	0.5	0.051250
10.250000	0.5	0.055250
10.258333	0.5	0.060000
10.266667	0.5	0.065375
10.275000	0.5	0.071500
10.283333	0.5	0.078625
10.291667	0.5	0.087000
10.300000	0.5	0.096750
10.308333	0.5	0.108250
10.316667	0.5	0.121250
10.325000	0.5	0.136500
10.333333	0.5	0.155000
10.341667	0.5	0.176625
10.350000	0.5	0.201875
10.358333	0.5	0.232000
10.366667	0.5	0.267375
10.375000	0.5	0.309500
10.383333	0.5	0.358875
10.391667	0.5	0.417000
10.400000	0.5	0.483750
10.408333	0.5	0.561375
10.416667	0.5	0.651000
10.425000	0.5	0.754125
10.433333	0.5	0.871375
10.441667	0.5	1.004375
10.450000	0.5	1.154375
10.458333	0.5	1.320875
10.466667	0.5	1.505375
10.475000	0.5	1.707750
10.483333	0.5	1.927500
10.491667	0.5	2.164375
10.500000	0.5	2.417625
10.508333	0.5	2.684375
10.516667	0.5	2.964375
10.525000	0.5	3.254125
10.533333	0.5	3.551500
10.541667	0.5	3.852375
10.550000	0.5	4.154000
10.558333	0.5	4.452125
10.566667	0.5	4.742375
10.575000	0.5	5.021125
10.583333	0.5	5.284000
10.591667	0.5	5.526625
10.600000	0.5	5.745625
10.608333	0.5	5.937500
10.616667	0.5	6.099750
10.625000	0.5	6.229375
10.633333	0.5	6.325250
10.641667	0.5	6.385250
10.650000	0.5	6.409000
10.658333	0.5	6.396625
10.666667	0.5	6.349125
10.675000	0.5	6.267875
10.683333	0.5	6.153875
10.691667	0.5	6.010375
10.700000	0.5	5.838875
10.708333	0.5	5.643625
10.716667	0.5	5.427375
10.725000	0.5	5.193375
10.733333	0.5	4.945375
10.741667	0.5	4.687125
10.750000	0.5	4.422250
10.758333	0.5	4.153500
10.766667	0.5	3.883625
10.775000	0.5	3.616375
10.783333	0.5	3.353500
10.791667	0.5	3.096875
10.800000	0.5	2.848750
10.808333	0.5	2.611000
10.816667	0.5	2.384875
10.825000	0.5	2.170625
10.833333	0.5	1.969000
10.841667	0.5	1.780875
10.850000	0.5	1.606125
10.858333	0.5	1.444375
10.866667	0.5	1.295875
10.875000	0.5	1.160125
10.883333	0.5	1.036500
10.891667	0.5	0.924375
10.900000	0.5	0.822750
10.908333	0.5	0.731750
10.916667	0.5	0.649750
10.925000	0.5	0.577000
10.933333	0.5	0.512375
10.941667	0.5	0.454625
10.950000	0.5	0.403875
10.958333	0.5	0.358875
10.966667	0.5	0.319125
10.975000	0.5	0.284125
10.983333	0.5	0.253500
10.991667	0.5	0.226375
11.000000	0.5	0.202500
11.008333	0.5	0.181875
11.016667	0.5	0.163375
11.025000	0.5	0.147250
11.033333	0.5	0.133125
11.041667	0.5	0.120875
11.050000	0.5	0.110125
11.058333	0.5	0.100500
11.066667	0.5	0.092125
11.075000	0.5	0.084500
11.083333	0.5	0.077875
11.091667	0.5	0.071500
11.100000	0.5	0.066375
11.108333	0.5	0.061625
11.116667	0.5	0.057625
11.125000	0.5	0.053875
11.133333	0.5	0.050625
11.141667	0.5	0.047750
11.150000	0.5	0.044875
11.158333	0.5	0.042375
11.166667	0.5	0.040750
11.175000	0.5	0.039500
11.183333	0.5	0.038000
11.191667	0.5	0.036375
11.200000	0.5	0.034875
11.208333	0.5	0.033750
11.216667	0.5	0.032875
11.225000	0.5	0.031875
11.233333	0.5	0.030750
11.241667	0.5	0.030125
11.250000	0.5	0.029250
11.258333	0.5	0.028500
11.266667	0.5	0.027875
11.275000	0.5	0.028250
11.283333	0.5	0.027875
11.291667	0.5	0.028125
11.300000	0.5	0.028250
11.308333	0.5	0.028125
11.316667	0.5	0.028500
11.325000	0.5	0.028750
11.333333	0.5	0.028875
11.341667	0.5	0.029000
11.350000	0.5	0.029375
11.358333	0.5	0.029500
11.366667	0.5	0.029500
11.375000	0.5	0.029500
11.383333	0.5	0.029625
11.391667	0.5	0.029750
11.400000	0.5	0.029750
11.408333	0.5	0.030125
11.416667	0.5	0.030500
11.425000	0.5	0.031125
11.433333	0.5	0.031375
11.441667	0.5	0.031500
11.450000	0.5	0.031625
11.458333	0.5	0.031750
11.466667	0.5	0.031875
11.475000	0.5	0.032000
11.483333	0.5	0.031875
11.491667	0.5	0.031625
11.500000	0.5	0.031750
11.508333	0.5	0.031875
11.516667	0.5	0.032375
11.525000	0.5	0.032375
11.533333	0.5	0.032125
11.541667	0.5	0.032000
11.550000	0.5	0.032500
11.558333	0.5	0.033000
11.566667	0.5	0.033500
11.575000	0.5	0.034125
11.583333	0.5	0.034250
11.591667	0.5	0.034500
11.600000	0.5	0.034875
11.608333	0.5	0.034875
11.616667	0.5	0.035375
11.625000	0.5	0.035625
11.633333	0.5	0.036125
11.641667	0.5	0.036625
11.650000	0.5	0.036750
11.658333	0.5	0.036625
11.666667	0.5	0.036875
11.675000	0.5	0.037250
11.683333	0.5	0.037375
11.691667	0.5	0.037750
11.700000	0.5	0.037875
11.708333	0.5	0.037750
11.716667	0.5	0.037375
11.725000	0.5	0.037500
11.733333	0.5	0.037625
11.741667	0.5	0.037500
11.750000	0.5	0.036875
11.758333	0.5	0.036875
11.766667	0.5	0.036750
11.775000	0.5	0.036500
11.783333	0.5	0.036500
11.791667	0.5	0.036000
11.800000	0.5	0.035250
11.808333	0.5	0.034875
11.816667	0.5	0.034125
11.825000	0.5	0.033500
11.833333	0.5	0.032875
11.841667	0.5	0.032500
11.850000	0.5	0.031750
11.858333	0.5	0.031375
11.866667	0.5	0.030625
11.875000	0.5	0.029875
11.883333	0.5	0.029250
11.891667	0.5	0.028875
11.900000	0.5	0.028500
11.908333	0.5	0.028125
11.916667	0.5	0.027875
11.925000	0.5	0.027375
11.933333	0.5	0.026750
11.941667	0.5	0.026000
11.950000	0.5	0.025125
11.958333	0.5	0.024000
11.966667	0.5	0.023500
11.975000	0.5	0.023000
11.983333	0.5	0.022375
11.991667	0.5	0.022125
12.000000	0.5	0.021500
12.008333	0.5	0.020625
12.016667	0.5	0.020125
12.025000	0.5	0.019750
12.033333	0.5	0.019000
12.041667	0.5	0.018875
12.050000	0.5	0.018500
12.058333	0.5	0.018000
12.066667	0.5	0.017500
12.075000	0.5	0.016875
12.083333	0.5	0.016375
12.091667	0.5	0.015875
12.100000	0.5	0.015500
12.108333	0.5	0.015250
12.116667	0.5	0.014875
12.125000	0.5	0.014500
12.133333	0.5	0.014375
12.141667	0.5	0.014000
12.150000	0.5	0.013250
12.158333	0.5	0.012875
12.166667	0.5	0.012750
12.175000	0.5	0.012125
12.183333	0.5	0.011750
12.191667	0.5	0.011750
12.200000	0.5	0.011500
12.208333	0.5	0.011375
12.216667	0.5	0.011500
12.225000	0.5	0.011750
12.233333	0.5	0.011375
12.241667	0.5	0.010875
12.250000	0.5	0.010500
12.258333	0.5	0.010500
12.266667	0.5	0.010875
12.275000	0.5	0.010875
12.283333	0.5	0.010875
12.291667	0.5	0.011250
12.300000	0.5	0.011250
12.308333	0.5	0.011500
12.316667	0.5	0.011750
12.325000	0.5	0.012250
12.333333	0.5	0.012750
12.341667	0.5	0.013250
12.350000	0.5	0.013625
12.358333	0.5	0.014000
12.366667	0.5	0.014250
12.375000	0.5	0.014625
12.383333	0.5	0.014750
12.391667	0.5	0.014750
12.400000	0.5	0.015375
12.408333	0.5	0.015750
12.416667	0.5	0.016250
12.425000	0.5	0.016125
12.433333	0.5	0.016625
12.441667	0.5	0.017250
12.450000	0.5	0.017750
12.458333	0.5	0.018000
12.466667	0.5	0.018000
12.475000	0.5	0.018375
12.483333	0.5	0.018000
12.491667	0.5	0.018250
12.500000	0.5	0.018625
12.508333	0.5	0.018875
12.516667	0.5	0.019125
12.525000	0.5	0.019375
12.533333	0.5	0.019125
12.541667	0.5	0.018750
12.550000	0.5	0.018750
12.558333	0.5	0.018875
12.566667	0.5	0.018625
12.575000	0.5	0.018500
12.583333	0.5	0.018250
12.591667	0.5	0.018250
12.600000	0.5	0.018250
12.608333	0.5	0.018000
12.616667	0.5	0.018125
12.625000	0.5	0.018125
12.633333	0.5	0.017625
12.641667	0.5	0.017500
12.650000	0.5	0.017625
12.658333	0.5	0.017500
12.666667	0.5	0.017500
12.675000	0.5	0.017875
12.683333	0.5	0.017500
12.691667	0.5	0.017000
12.700000	0.5	0.016750
12.708333	0.5	0.017000
12.716667	0.5	0.016750
12.725000	0.5	0.016625
12.733333	0.5	0.016375
12.741667	0.5	0.016125
12.750000	0.5	0.016250
12.758333	0.5	0.016125
12.766667	0.5	0.015375
12.775000	0.5	0.015500
12.783333	0.5	0.015500
12.791667	0.5	0.015750
12.800000	0.5	0.015250
12.808333	0.5	0.014875
12.816667	0.5	0.014750
12.825000	0.5	0.015125
12.833333	0.5	0.015500
12.841667	0.5	0.015625
12.850000	0.5	0.015500
12.858333	0.5	0.015375
12.866667	0.5	0.014875
12.875000	0.5	0.014500
12.883333	0.5	0.013875
12.891667	0.5	0.013750
12.900000	0.5	0.013875
12.908333	0.5	0.013750
12.916667	0.5	0.014000
12.925000	0.5	0.014250
12.933333	0.5	0.013750
12.941667	0.5	0.013125
12.950000	0.5	0.012625
12.958333	0.5	0.012375
12.966667	0.5	0.012375
12.975000	0.5	0.011750
12.983333	0.5	0.011250
12.991667	0.5	0.011375
13.000000	0.5	0.011000
13.008333	0.5	0.010500
13.016667	0.5	0.010250
13.025000	0.5	0.009625
13.033333	0.5	0.009375
13.041667	0.5	0.009000
13.050000	0.5	0.008375
13.058333	0.5	0.008000
13.066667	0.5	0.007375
13.075000	0.5	0.006875
13.083333	0.5	0.006250
13.091667	0.5	0.005750
13.100000	0.5	0.005250
13.108333	0.5	0.005000
13.116667	0.5	0.004750
13.125000	0.5	0.004375
13.133333	0.5	0.003750
13.141667	0.5	0.003125
13.150000	0.5	0.002625
13.158333	0.5	0.002500
13.166667	0.5	0.002250
13.175000	0.5	0.002000
13.183333	0.5	0.001625
13.191667	0.5	0.001125
13.200000	0.5	0.001000
13.208333	0.5	0.001125
13.216667	0.5	0.000875
13.225000	0.5	0.000875
13.233333	0.5	0.000500
13.241667	0.5	0.000375
13.250000	0.5	0.000125
13.258333	0.5	0.000000
13.266667	0.5	0.000000
13.275000	0.5	-0.000125
13.283333	0.5	-0.000375
13.291667	0.5	-0.000625
13.300000	0.5	-0.000875
13.308333	0.5	-0.001250
13.316667	0.5	-0.001250
13.325000	0.5	-0.001375
13.333333	0.5	-0.000875
13.341667	0.5	-0.000500
13.350000	0.5	-0.000625
13.358333	0.5	-0.000375
13.366667	0.5	-0.000250
13.375000	0.5	-0.000125
13.383333	0.5	-0.000625
13.391667	0.5	-0.000750
13.400000	0.5	-0.000375
13.408333	0.5	-0.000250
13.416667	0.5	-0.000125
13.425000	0.5	0.000000
13.433333	0.5	-0.000125
13.441667	0.5	0.000000
13.450000	0.5	0.000375
13.458333	0.5	0.000250
13.466667	0.5	0.000250
13.475000	0.5	0.000375
13.483333	0.5	0.000625
13.491667	0.5	0.000625
13.500000	0.5	0.000875
13.508333	0.5	0.000625
13.516667	0.5	0.000750
13.525000	0.5	0.000625
13.533333	0.5	0.000750
13.541667	0.5	0.001250
13.550000	0.5	0.001250
13.558333	0.5	0.001125
13.566667	0.5	0.001250
13.575000	0.5	0.001250
13.583333	0.5	0.001250
13.591667	0.5	0.001625
13.600000	0.5	0.001875
13.608333	0.5	0.001875
13.616667	0.5	0.002250
13.625000	0.5	0.002500
13.633333	0.5	0.002500
13.641667	0.5	0.002500
13.650000	0.5	0.002875
13.658333	0.5	0.002875
13.666667	0.5	0.002875
13.675000	0.5	0.003125
13.683333	0.5	0.003500
13.691667	0.5	0.003500
13.700000	0.5	0.003500
13.708333	0.5	0.003375
13.716667	0.5	0.003625
13.725000	0.5	0.004000
13.733333	0.5	0.004625
13.741667	0.5	0.004750
13.750000	0.5	0.005000
13.758333	0.5	0.005375
13.766667	0.5	0.005625
13.775000	0.5	0.005750
13.783333	0.5	0.006000
13.791667	0.5	0.006000
13.800000	0.5	0.006375
13.808333	0.5	0.007000
13.816667	0.5	0.007250
13.825000	0.5	0.007250
13.833333	0.5	0.007875
13.841667	0.5	0.008500
13.850000	0.5	0.009000
13.858333	0.5	0.009750
13.866667	0.5	0.010875
13.875000	0.5	0.011750
13.883333	0.5	0.012500
13.891667	0.5	0.013000
13.900000	0.5	0.013750
13.908333	0.5	0.015000
13.916667	0.5	0.015625
13.925000	0.5	0.016000
13.933333	0.5	0.016625
13.941667	0.5	0.017250
13.950000	0.5	0.017875
13.958333	0.5	0.018625
13.966667	0.5	0.019125
13.975000	0.5	0.019750
13.983333	0.5	0.020250
13.991667	0.5	0.020875
14.000000	0.5	0.022000
14.008333	0.5	0.022625
14.016667	0.5	0.023250
14.025000	0.5	0.024000
14.033333	0.5	0.024625
14.041667	0.5	0.025375
14.050000	0.5	0.025875
14.058333	0.5	0.026625
14.066667	0.5	0.027250
14.075000	0.5	0.027875
14.083333	0.5	0.027875
14.091667	0.5	0.028750
14.100000	0.5	0.029125
14.108333	0.5	0.029625
14.116667	0.5	0.030125
14.125000	0.5	0.030500
14.133333	0.5	0.031125
14.141667	0.5	0.031625
14.150000	0.5	0.032250
14.158333	0.5	0.032625
14.166667	0.5	0.032875
14.175000	0.5	0.033250
14.183333	0.5	0.033625
14.191667	0.5	0.034125
14.200000	0.5	0.034500
14.208333	0.5	0.034750
14.216667	0.5	0.035000
14.225000	0.5	0.034875
14.233333	0.5	0.035250
14.241667	0.5	0.035625
14.250000	0.5	0.036000
14.258333	0.5	0.036500
14.266667	0.5	0.036750
14.275000	0.5	0.037000
14.283333	0.5	0.036750
14.291667	0.5	0.037125
14.300000	0.5	0.037625
14.308333	0.5	0.037750
14.316667	0.5	0.038000
14.325000	0.5	0.038000
14.333333	0.5	0.038250
14.341667	0.5	0.038250
14.350000	0.5	0.038250
14.358333	0.5	0.038250
14.366667	0.5	0.038250
14.375000	0.5	0.038375
14.383333	0.5	0.038375
14.391667	0.5	0.038375
14.400000	0.5	0.038375
14.408333	0.5	0.038125
14.416667	0.5	0.038000
14.425000	0.5	0.038125
14.433333	0.5	0.038625
14.441667	0.5	0.039000
14.450000	0.5	0.039125
14.458333	0.5	0.039250
14.466667	0.5	0.039375
14.475000	0.5	0.039375
14.483333	0.5	0.039125
14.491667	0.5	0.039250
14.500000	0.5	0.039250
14.508333	0.5	0.038750
14.516667	0.5	0.038625
14.525000	0.5	0.038750
14.533333	0.5	0.039125
14.541667	0.5	0.038875
14.550000	0.5	0.038875
14.558333	0.5	0.038625
14.566667	0.5	0.038500
14.575000	0.5	0.038375
14.583333	0.5	0.038125
14.591667	0.5	0.038250
14.600000	0.5	0.038000
14.608333	0.5	0.037625
14.616667	0.5	0.037500
14.625000	0.5	0.037125
14.633333	0.5	0.036625
14.641667	0.5	0.036500
14.650000	0.5	0.036250
14.658333	0.5	0.035875
14.666667	0.5	0.036000
14.675000	0.5	0.035375
14.683333	0.5	0.035125
14.691667	0.5	0.034750
14.700000	0.5	0.034625
14.708333	0.5	0.034125
14.716667	0.5	0.033875
14.725000	0.5	0.033500
14.733333	0.5	0.032875
14.741667	0.5	0.032875
14.750000	0.5	0.032750
14.758333	0.5	0.032125
14.766667	0.5	0.031750
14.775000	0.5	0.031250
14.783333	0.5	0.031000
14.791667	0.5	0.030875
14.800000	0.5	0.030250
14.808333	0.5	0.029625
14.816667	0.5	0.029125
14.825000	0.5	0.028875
14.833333	0.5	0.028250
14.841667	0.5	0.027375
14.850000	0.5	0.027000
14.858333	0.5	0.026875
14.866667	0.5	0.026500
14.875000	0.5	0.025500
14.883333	0.5	0.024875
14.891667	0.5	0.024375
14.900000	0.5	0.024125
14.908333	0.5	0.023625
14.916667	0.5	0.023500
14.925000	0.5	0.022875
14.933333	0.5	0.022125
14.941667	0.5	0.021000
14.950000	0.5	0.020500
14.958333	0.5	0.020000
14.966667	0.5	0.019250
14.975000	0.5	0.018500
14.983333	0.5	0.018000
14.991667	0.5	0.017625
15.000000	0.5	0.017125
15.008333	0.5	0.016625
15.016667	0.5	0.016125
15.025000	0.5	0.015625
15.033333	0.5	0.015500
15.041667	0.5	0.014500
15.050000	0.5	0.013875
15.058333	0.5	0.013250
15.066667	0.5	0.012875
15.075000	0.5	0.012375
15.083333	0.5	0.011875
15.091667	0.5	0.011500
15.100000	0.5	0.010750
15.108333	0.5	0.010125
15.116667	0.5	0.009500
15.125000	0.5	0.009125
15.133333	0.5	0.008875
15.141667	0.5	0.008750
15.150000	0.5	0.008750
15.158333	0.5	0.008375
15.166667	0.5	0.008125
15.175000	0.5	0.007875
15.183333	0.5	0.007750
15.191667	0.5	0.007875
15.200000	0.5	0.007875
15.208333	0.5	0.007750
15.216667	0.5	0.007875
15.225000	0.5	0.007500
15.233333	0.5	0.006875
15.241667	0.5	0.006750
15.250000	0.5	0.006625
15.258333	0.5	0.006750
15.266667	0.5	0.006250
15.275000	0.5	0.006375
15.283333	0.5	0.006500
15.291667	0.5	0.006500
15.300000	0.5	0.006375
15.308333	0.5	0.006500
15.316667	0.5	0.006500
15.325000	0.5	0.006750
15.333333	0.5	0.007000
15.341667	0.5	0.007250
15.350000	0.5	0.007375
15.358333	0.5	0.007750
15.366667	0.5	0.007750
15.375000	0.5	0.007500
15.383333	0.5	0.007250
15.391667	0.5	0.007375
15.400000	0.5	0.007250
15.408333	0.5	0.007250
15.416667	0.5	0.007500
15.425000	0.5	0.007250
15.433333	0.5	0.007375
15.441667	0.5	0.007375
15.450000	0.5	0.007375
15.458333	0.5	0.007375
15.466667	0.5	0.007250
15.475000	0.5	0.007500
15.483333	0.5	0.007500
15.491667	0.5	0.007625
15.500000	0.5	0.008000
15.508333	0.5	0.008375
15.516667	0.5	0.008875
15.525000	0.5	0.009125
15.533333	0.5	0.009375
15.541667	0.5	0.009000
15.550000	0.5	0.009500
15.558333	0.5	0.009875
15.566667	0.5	0.010000
15.575000	0.5	0.010125
15.583333	0.5	0.009875
15.591667	0.5	0.010000
15.600000	0.5	0.010250
15.608333	0.5	0.010625
15.616667	0.5	0.011125
15.625000	0.5	0.011375
15.633333	0.5	0.011375
15.641667	0.5	0.011625
15.650000	0.5	0.011500
15.658333	0.5	0.011500
15.666667	0.5	0.011625
15.675000	0.5	0.011750
15.683333	0.5	0.011750
15.691667	0.5	0.011875
15.700000	0.5	0.012000
15.708333	0.5	0.011875
15.716667	0.5	0.012250
15.725000	0.5	0.012875
15.733333	0.5	0.013125
15.741667	0.5	0.013375
15.750000	0.5	0.013125
15.758333	0.5	0.013125
15.766667	0.5	0.013500
15.775000	0.5	0.013750
15.783333	0.5	0.013875
15.791667	0.5	0.013750
15.800000	0.5	0.013625
15.808333	0.5	0.013500
15.816667	0.5	0.013625
15.825000	0.5	0.013375
15.833333	0.5	0.013500
15.841667	0.5	0.013375
15.850000	0.5	0.013250
15.858333	0.5	0.013250
15.866667	0.5	0.012750
15.875000	0.5	0.012375
15.883333	0.5	0.012375
15.891667	0.5	0.011875
15.900000	0.5	0.012000
15.908333	0.5	0.012250
15.916667	0.5	0.012375
15.925000	0.5	0.012375
15.933333	0.5	0.012250
15.941667	0.5	0.012250
15.950000	0.5	0.011875
15.958333	0.5	0.011375
15.966667	0.5	0.011375
15.975000	0.5	0.011500
15.983333	0.5	0.011500
15.991667	0.5	0.011250
16.000000	0.5	0.010750
16.008333	0.5	0.010750
16.016667	0.5	0.010875
16.025000	0.5	0.010750
16.033333	0.5	0.010375
16.041667	0.5	0.010125
16.050000	0.5	0.009750
16.058333	0.5	0.009500
16.066667	0.5	0.009750
16.075000	0.5	0.009875
16.083333	0.5	0.010250
16.091667	0.5	0.010125
16.100000	0.5	0.010375
16.108333	0.5	0.010375
16.116667	0.5	0.010625
16.125000	0.5	0.010875
16.133333	0.5	0.011000
16.141667	0.5	0.011250
16.150000	0.5	0.011000
16.158333	0.5	0.011000
16.166667	0.5	0.011250
16.175000	0.5	0.011625
16.183333	0.5	0.011875
16.191667	0.5	0.012375
16.200000	0.5	0.012500
16.208333	0.5	0.013000
16.216667	0.5	0.013375
16.225000	0.5	0.013625
16.233333	0.5	0.013250
16.241667	0.5	0.013125
16.250000	0.5	0.013625
16.258333	0.5	0.014000
16.266667	0.5	0.013875
16.275000	0.5	0.014000
16.283333	0.5	0.014250
16.291667	0.5	0.014500
16.300000	0.5	0.014625
16.308333	0.5	0.014500
16.316667	0.5	0.014750
16.325000	0.5	0.015000
16.333333	0.5	0.015250
16.341667	0.5	0.015375
16.350000	0.5	0.015625
16.358333	0.5	0.015875
16.366667	0.5	0.016375
16.375000	0.5	0.016500
16.383333	0.5	0.017000
16.391667	0.5	0.017000
16.400000	0.5	0.016875
16.408333	0.5	0.016875
16.416667	0.5	0.017000
16.425000	0.5	0.017375
16.433333	0.5	0.017125
16.441667	0.5	0.016750
16.450000	0.5	0.016750
16.458333	0.5	0.016500
16.466667	0.5	0.016375
16.475000	0.5	0.016125
16.483333	0.5	0.016000
16.491667	0.5	0.016000
16.500000	0.5	0.015500
16.508333	0.5	0.015375
16.516667	0.5	0.015375
16.525000	0.5	0.015125
16.533333	0.5	0.015125
16.541667	0.5	0.015250
16.550000	0.5	0.015250
16.558333	0.5	0.015125
16.566667	0.5	0.014875
16.575000	0.5	0.014625
16.583333	0.5	0.014250
16.591667	0.5	0.013875
16.600000	0.5	0.013750
16.608333	0.5	0.013375
16.616667	0.5	0.012625
16.625000	0.5	0.012125
16.633333	0.5	0.011750
16.641667	0.5	0.011250
16.650000	0.5	0.011375
16.658333	0.5	0.010875
16.666667	0.5	0.010375
16.675000	0.5	0.009875
16.683333	0.5	0.009500
16.691667	0.5	0.009125
16.700000	0.5	0.008375
16.708333	0.5	0.007375
16.716667	0.5	0.006875
16.725000	0.5	0.006375
16.733333	0.5	0.005875
16.741667	0.5	0.005375
16.750000	0.5	0.005125
16.758333	0.5	0.004750
16.766667	0.5	0.004625
16.775000	0.5	0.004125
16.783333	0.5	0.003625
16.791667	0.5	0.002750
16.800000	0.5	0.002125
16.808333	0.5	0.002125
16.816667	0.5	0.002000
16.825000	0.5	0.001875
16.833333	0.5	0.001500
16.841667	0.5	0.001125
16.850000	0.5	0.000625
16.858333	0.5	0.000500
16.866667	0.5	0.000500
16.875000	0.5	0.000375
16.883333	0.5	0.000000
16.891667	0.5	0.000000
16.900000	0.5	0.000000
16.908333	0.5	-0.000250
16.916667	0.5	-0.000125
16.925000	0.5	0.000000
16.933333	0.5	-0.000125
16.941667	0.5	0.000500
16.950000	0.5	0.000500
16.958333	0.5	0.000375
16.966667	0.5	0.000375
16.975000	0.5	0.000250
16.983333	0.5	0.000500
16.991667	0.5	0.000375
17.000000	0.5	0.000000
17.008333	0.5	-0.000250
17.016667	0.5	-0.000375
17.025000	0.5	-0.001000
17.033333	0.5	-0.001000
17.041667	0.5	-0.001125
17.050000	0.5	-0.001500
17.058333	0.5	-0.002250
17.066667	0.5	-0.003250
17.075000	0.5	-0.004250
17.083333	0.5	-0.005000
17.091667	0.5	-0.005875
17.100000	0.5	-0.007250
17.108333	0.5	-0.009125
17.116667	0.5	-0.011250
17.125000	0.5	-0.013375
17.133333	0.5	-0.015500
17.141667	0.5	-0.017875
17.150000	0.5	-0.020750
17.158333	0.5	-0.023500
17.166667	0.5	-0.026625
17.175000	0.5	-0.029875
17.183333	0.5	-0.033375
17.191667	0.5	-0.036875
17.200000	0.5	-0.040250
17.208333	0.5	-0.044375
17.216667	0.5	-0.047875
17.225000	0.5	-0.051750
17.233333	0.5	-0.055625
17.241667	0.5	-0.058875
17.250000	0.5	-0.062875
17.258333	0.5	-0.066250
17.266667	0.5	-0.069750
17.275000	0.5	-0.072875
17.283333	0.5	-0.075375
17.291667	0.5	-0.077625
17.300000	0.5	-0.079500
17.308333	0.5	-0.081000
17.316667	0.5	-0.081750
17.325000	0.5	-0.082125
17.333333	0.5	-0.082000
17.341667	0.5	-0.081875
17.350000	0.5	-0.081125
17.358333	0.5	-0.079125
17.366667	0.5	-0.077000
17.375000	0.5	-0.074250
17.383333	0.5	-0.071500
17.391667	0.5	-0.068125
17.400000	0.5	-0.064750
17.408333	0.5	-0.061125
17.416667	0.5	-0.057500
17.425000	0.5	-0.053750
17.433333	0.5	-0.049625
17.441667	0.5	-0.045125
17.450000	0.5	-0.040875
17.458333	0.5	-0.036500
17.466667	0.5	-0.032875
17.475000	0.5	-0.028875
17.483333	0.5	-0.024750
17.491667	0.5	-0.020750
17.500000	0.5	-0.016500
17.508333	0.5	-0.013250
17.516667	0.5	-0.009875
17.525000	0.5	-0.007000
17.533333	0.5	-0.003750
17.541667	0.5	-0.000875
17.550000	0.5	0.001375
17.558333	0.5	0.003625
17.566667	0.5	0.005625
17.575000	0.5	0.007750
17.583333	0.5	0.009875
17.591667	0.5	0.011000
17.600000	0.5	0.012500
17.608333	0.5	0.013750
17.616667	0.5	0.014625
17.625000	0.5	0.015875
17.633333	0.5	0.016625
17.641667	0.5	0.017500
17.650000	0.5	0.017875
17.658333	0.5	0.018375
17.666667	0.5	0.018750
17.675000	0.5	0.018625
17.683333	0.5	0.019250
17.691667	0.5	0.019500
17.700000	0.5	0.019375
17.708333	0.5	0.019125
17.716667	0.5	0.019125
17.725000	0.5	0.018750
17.733333	0.5	0.018625
17.741667	0.5	0.018625
17.750000	0.5	0.018125
17.758333	0.5	0.017750
17.766667	0.5	0.017000
17.775000	0.5	0.016375
17.783333	0.5	0.016250
17.791667	0.5	0.015750
17.800000	0.5	0.015250
17.808333	0.5	0.014375
17.816667	0.5	0.013750
17.825000	0.5	0.013125
17.833333	0.5	0.012125
17.841667	0.5	0.011875
17.850000	0.5	0.011125
17.858333	0.5	0.010750
17.866667	0.5	0.010250
17.875000	0.5	0.009750
17.883333	0.5	0.009375
17.891667	0.5	0.008500
17.900000	0.5	0.007875
17.908333	0.5	0.007375
17.916667	0.5	0.007000
17.925000	0.5	0.006375
17.933333	0.5	0.006000
17.941667	0.5	0.005625
17.950000	0.5	0.005125
17.958333	0.5	0.004250
17.966667	0.5	0.003750
17.975000	0.5	0.003500
17.983333	0.5	0.003000
17.991667	0.5	0.002625
18.000000	0.5	0.002250
18.008333	0.5	0.001750
18.016667	0.5	0.001375
18.025000	0.5	0.001375
18.033333	0.5	0.001375
18.041667	0.5	0.001500
18.050000	0.5	0.001500
18.058333	0.5	0.001125
18.066667	0.5	0.000750
18.075000	0.5	0.000625
18.083333	0.5	0.000500
18.091667	0.5	0.000500
18.100000	0.5	0.000500
18.108333	0.5	0.000375
18.116667	0.5	-0.000125
18.125000	0.5	-0.000625
18.133333	0.5	-0.001250
18.141667	0.5	-0.001625
18.150000	0.5	-0.002125
18.158333	0.5	-0.002250
18.166667	0.5	-0.002500
18.175000	0.5	-0.003000
18.183333	0.5	-0.003125
18.191667	0.5	-0.003625
18.200000	0.5	-0.004125
18.208333	0.5	-0.004750
18.216667	0.5	-0.005500
18.225000	0.5	-0.006125
18.233333	0.5	-0.007000
18.241667	0.5	-0.008375
18.250000	0.5	-0.009125
18.258333	0.5	-0.010250
18.266667	0.5	-0.011500
18.275000	0.5	-0.012500
18.283333	0.5	-0.013625
18.291667	0.5	-0.014875
18.300000	0.5	-0.016250
18.308333	0.5	-0.017375
18.316667	0.5	-0.018250
18.325000	0.5	-0.019250
18.333333	0.5	-0.020125
18.341667	0.5	-0.021000
18.350000	0.5	-0.021500
18.358333	0.5	-0.021625
18.366667	0.5	-0.022125
18.375000	0.5	-0.022250
18.383333	0.5	-0.021875
18.391667	0.5	-0.022000
18.400000	0.5	-0.021750
18.408333	0.5	-0.022000
18.416667	0.5	-0.021875
18.425000	0.5	-0.021375
18.433333	0.5	-0.020625
18.441667	0.5	-0.020000
18.450000	0.5	-0.019500
18.458333	0.5	-0.018500
18.466667	0.5	-0.017625
18.475000	0.5	-0.016500
18.483333	0.5	-0.015375
18.491667	0.5	-0.014000
18.500000	0.5	-0.012625
18.508333	0.5	-0.011625
18.516667	0.5	-0.010625
18.525000	0.5	-0.009250
18.533333	0.5	-0.008250
18.541667	0.5	-0.007000
18.550000	0.5	-0.005250
18.558333	0.5	-0.004000
18.566667	0.5	-0.003125
18.575000	0.5	-0.002250
18.583333	0.5	-0.001125
18.591667	0.5	-0.000625
18.600000	0.5	0.000000
18.608333	0.5	0.000750
18.616667	0.5	0.001625
18.625000	0.5	0.002250
18.633333	0.5	0.003000
18.641667	0.5	0.003500
18.650000	0.5	0.003625
18.658333	0.5	0.003375
18.666667	0.5	0.003500
18.675000	0.5	0.003625
18.683333	0.5	0.003625
18.691667	0.5	0.003125
18.700000	0.5	0.002750
18.708333	0.5	0.002500
18.716667	0.5	0.002500
18.725000	0.5	0.002000
18.733333	0.5	0.001625
18.741667	0.5	0.001125
18.750000	0.5	0.000875
18.758333	0.5	0.000750
18.766667	0.5	0.000375
18.775000	0.5	0.000125
18.783333	0.5	-0.000625
18.791667	0.5	-0.001000
18.800000	0.5	-0.002000
18.808333	0.5	-0.002500
18.816667	0.5	-0.003125
18.825000	0.5	-0.004125
18.833333	0.5	-0.005250
18.841667	0.5	-0.006375
18.850000	0.5	-0.007125
18.858333	0.5	-0.007375
18.866667	0.5	-0.007625
18.875000	0.5	-0.008125
18.883333	0.5	-0.008500
18.891667	0.5	-0.009125
18.900000	0.5	-0.010000
18.908333	0.5	-0.010375
18.916667	0.5	-0.010750
18.925000	0.5	-0.011125
18.933333	0.5	-0.011625
18.941667	0.5	-0.012250
18.950000	0.5	-0.012625
18.958333	0.5	-0.013000
18.966667	0.5	-0.013250
18.975000	0.5	-0.013625
18.983333	0.5	-0.013750
18.991667	0.5	-0.014375
19.000000	0.5	-0.014625
19.008333	0.5	-0.015000
19.016667	0.5	-0.015500
19.025000	0.5	-0.015375
19.033333	0.5	-0.015500
19.041667	0.5	-0.016250
19.050000	0.5	-0.016500
19.058333	0.5	-0.017250
19.066667	0.5	-0.017250
19.075000	0.5	-0.017625
19.083333	0.5	-0.017875
19.091667	0.5	-0.018000
19.100000	0.5	-0.018125
19.108333	0.5	-0.018500
19.116667	0.5	-0.019125
19.125000	0.5	-0.020000
19.133333	0.5	-0.020625
19.141667	0.5	-0.021125
19.150000	0.5	-0.021625
19.158333	0.5	-0.022000
19.166667	0.5	-0.022750
19.175000	0.5	-0.023500
19.183333	0.5	-0.024125
19.191667	0.5	-0.024750
19.200000	0.5	-0.025250
19.208333	0.5	-0.026000
19.216667	0.5	-0.026500
19.225000	0.5	-0.026750
19.233333	0.5	-0.027625
19.241667	0.5	-0.028750
19.250000	0.5	-0.029250
19.258333	0.5	-0.029875
19.266667	0.5	-0.030750
19.275000	0.5	-0.031625
19.283333	0.5	-0.032375
19.291667	0.5	-0.033000
19.300000	0.5	-0.034125
19.308333	0.5	-0.034625
19.316667	0.5	-0.035250
19.325000	0.5	-0.036000
19.333333	0.5	-0.037000
19.341667	0.5	-0.037625
19.350000	0.5	-0.038125
19.358333	0.5	-0.038750
19.366667	0.5	-0.039250
19.375000	0.5	-0.040000
19.383333	0.5	-0.040750
19.391667	0.5	-0.041750
19.400000	0.5	-0.042375
19.408333	0.5	-0.042500
19.416667	0.5	-0.043125
19.425000	0.5	-0.043875
19.433333	0.5	-0.044125
19.441667	0.5	-0.044500
19.450000	0.5	-0.044500
19.458333	0.5	-0.044750
19.466667	0.5	-0.045250
19.475000	0.5	-0.045750
19.483333	0.5	-0.046125
19.491667	0.5	-0.046500
19.500000	0.5	-0.046500
19.508333	0.5	-0.046625
19.516667	0.5	-0.046500
19.525000	0.5	-0.046625
19.533333	0.5	-0.046375
19.541667	0.5	-0.046250
19.550000	0.5	-0.046000
19.558333	0.5	-0.045875
19.566667	0.5	-0.045875
19.575000	0.5	-0.046000
19.583333	0.5	-0.045875
19.591667	0.5	-0.045375
19.600000	0.5	-0.045125
19.608333	0.5	-0.044875
19.616667	0.5	-0.044625
19.625000	0.5	-0.044125
19.633333	0.5	-0.044125
19.641667	0.5	-0.043500
19.650000	0.5	-0.043125
19.658333	0.5	-0.042500
19.666667	0.5	-0.042000
19.675000	0.5	-0.041625
19.683333	0.5	-0.040875
19.691667	0.5	-0.040250
19.700000	0.5	-0.039750
19.708333	0.5	-0.038875
19.716667	0.5	-0.038500
19.725000	0.5	-0.038125
19.733333	0.5	-0.037625
19.741667	0.5	-0.037125
19.750000	0.5	-0.036500
19.758333	0.5	-0.035625
19.766667	0.5	-0.034500
19.775000	0.5	-0.034250
19.783333	0.5	-0.034000
19.791667	0.5	-0.033250
19.800000	0.5	-0.032625
19.808333	0.5	-0.032375
19.816667	0.5	-0.031750
19.825000	0.5	-0.031250
19.833333	0.5	-0.030500
19.841667	0.5	-0.029875
19.850000	0.5	-0.029375
19.858333	0.5	-0.028500
19.866667	0.5	-0.028250
19.875000	0.5	-0.027625
19.883333	0.5	-0.027500
19.891667	0.5	-0.026875
19.900000	0.5	-0.026875
19.908333	0.5	-0.026375
19.916667	0.5	-0.025625
19.925000	0.5	-0.025125
19.933333	0.5	-0.024750
19.941667	0.5	-0.023750
19.950000	0.5	-0.023000
19.958333	0.5	-0.022375
19.966667	0.5	-0.022125
19.975000	0.5	-0.021750
19.983333	0.5	-0.021125
19.991667	0.5	-0.020750
20.000000	0.5	-0.020750
20.008333	0.5	-0.020875
20.016667	0.5	-0.020625
20.025000	0.5	-0.020500
20.033333	0.5	-0.020250
20.041667	0.5	-0.019750
20.050000	0.5	-0.019250
20.058333	0.5	-0.018625
20.066667	0.5	-0.018250
20.075000	0.5	-0.018000
20.083333	0.5	-0.017875
20.091667	0.5	-0.017875
20.100000	0.5	-0.017750
20.108333	0.5	-0.017625
20.116667	0.5	-0.017625
20.125000	0.5	-0.017750
20.133333	0.5	-0.017500
20.141667	0.5	-0.017250
20.150000	0.5	-0.016875
20.158333	0.5	-0.016625
20.166667	0.5	-0.016375
20.175000	0.5	-0.015875
20.183333	0.5	-0.015750
20.191667	0.5	-0.015750
20.200000	0.5	-0.016000
20.208333	0.5	-0.015875
20.216667	0.5	-0.016000
20.225000	0.5	-0.016125
20.233333	0.5	-0.016125
20.241667	0.5	-0.016125
20.250000	0.5	-0.016375
20.258333	0.5	-0.016375
20.266667	0.5	-0.016375
20.275000	0.5	-0.016750
20.283333	0.5	-0.016625
20.291667	0.5	-0.016625
20.300000	0.5	-0.017125
20.308333	0.5	-0.017375
20.316667	0.5	-0.017750
20.325000	0.5	-0.017625
20.333333	0.5	-0.017375
20.341667	0.5	-0.017500
20.350000	0.5	-0.017250
20.358333	0.5	-0.017250
20.366667	0.5	-0.017500
20.375000	0.5	-0.017750
20.383333	0.5	-0.017750
20.391667	0.5	-0.017750
20.400000	0.5	-0.017500
20.408333	0.5	-0.017250
20.416667	0.5	-0.017375
20.425000	0.5	-0.017375
20.433333	0.5	-0.017250
20.441667	0.5	-0.016875
20.450000	0.5	-0.017000
20.458333	0.5	-0.016375
20.466667	0.5	-0.016125
20.475000	0.5	-0.016250
20.483333	0.5	-0.016250
20.491667	0.5	-0.016125
20.500000	0.5	-0.015875
20.508333	0.5	-0.015750
20.516667	0.5	-0.015500
20.525000	0.5	-0.015500
20.533333	0.5	-0.015250
20.541667	0.5	-0.015375
20.550000	0.5	-0.015250
20.558333	0.5	-0.015000
20.566667	0.5	-0.014750
20.575000	0.5	-0.014625
20.583333	0.5	-0.014250
20.591667	0.5	-0.013875
20.600000	0.5	-0.013625
20.608333	0.5	-0.013125
20.616667	0.5	-0.013000
20.625000	0.5	-0.012750
20.633333	0.5	-0.012375
20.641667	0.5	-0.012625
20.650000	0.5	-0.012750
20.658333	0.5	-0.012750
20.666667	0.5	-0.013000
20.675000	0.5	-0.013000
20.683333	0.5	-0.012625
20.691667	0.5	-0.012500
20.700000	0.5	-0.012000
20.708333	0.5	-0.011875
20.716667	0.5	-0.011625
20.725000	0.5	-0.011375
20.733333	0.5	-0.011000
20.741667	0.5	-0.010500
20.750000	0.5	-0.010250
20.758333	0.5	-0.010125
20.766667	0.5	-0.009875
20.775000	0.5	-0.009875
20.783333	0.5	-0.009875
20.791667	0.5	-0.009625
20.800000	0.5	-0.009875
20.808333	0.5	-0.009500
20.816667	0.5	-0.009500
20.825000	0.5	-0.010000
20.833333	0.5	-0.009875
20.841667	0.5	-0.009500
20.850000	0.5	-0.009125
20.858333	0.5	-0.008875
20.866667	0.5	-0.008750
20.875000	0.5	-0.009125
20.883333	0.5	-0.009375
20.891667	0.5	-0.009250
20.900000	0.5	-0.008875
20.908333	0.5	-0.008750
20.916667	0.5	-0.008875
20.925000	0.5	-0.009000
20.933333	0.5	-0.009375
20.941667	0.5	-0.009375
20.950000	0.5	-0.009500
20.958333	0.5	-0.009125
20.966667	0.5	-0.009125
20.975000	0.5	-0.009000
20.983333	0.5	-0.009000
20.991667	0.5	-0.009250
21.000000	0.5	-0.009750
21.008333	0.5	-0.010000
21.016667	0.5	-0.010375
21.025000	0.5	-0.010375
21.033333	0.5	-0.010125
21.041667	0.5	-0.010750
21.050000	0.5	-0.011000
21.058333	0.5	-0.011000
21.066667	0.5	-0.011125
21.075000	0.5	-0.010625
21.083333	0.5	-0.010750
21.091667	0.5	-0.011125
21.100000	0.5	-0.011875
21.108333	0.5	-0.012250
21.116667	0.5	-0.012250
21.125000	0.5	-0.012250
21.133333	0.5	-0.012375
21.141667	0.5	-0.012125
21.150000	0.5	-0.012125
21.158333	0.5	-0.012375
21.166667	0.5	-0.012875
21.175000	0.5	-0.013625
21.183333	0.5	-0.014125
21.191667	0.5	-0.014625
21.200000	0.5	-0.014500
21.208333	0.5	-0.014500
21.216667	0.5	-0.015000
21.225000	0.5	-0.015125
21.233333	0.5	-0.015125
21.241667	0.5	-0.015375
21.250000	0.5	-0.015875
21.258333	0.5	-0.015625
21.266667	0.5	-0.015625
21.275000	0.5	-0.016125
21.283333	0.5	-0.015750
21.291667	0.5	-0.015500
21.300000	0.5	-0.015875
21.308333	0.5	-0.016125
21.316667	0.5	-0.015875
21.325000	0.5	-0.016000
21.333333	0.5	-0.015625
21.341667	0.5	-0.015125
21.350000	0.5	-0.015000
21.358333	0.5	-0.014500
21.366667	0.5	-0.014250
21.375000	0.5	-0.014250
21.383333	0.5	-0.014125
21.391667	0.5	-0.013750
21.400000	0.5	-0.013750
21.408333	0.5	-0.013625
21.416667	0.5	-0.013500
21.425000	0.5	-0.013000
21.433333	0.5	-0.012250
21.441667	0.5	-0.011500
21.450000	0.5	-0.011125
21.458333	0.5	-0.011250
21.466667	0.5	-0.010625
21.475000	0.5	-0.010125
21.483333	0.5	-0.009125
21.491667	0.5	-0.008875
21.500000	0.5	-0.008250
21.508333	0.5	-0.007375
21.516667	0.5	-0.006375
21.525000	0.5	-0.005250
21.533333	0.5	-0.004625
21.541667	0.5	-0.003875
21.550000	0.5	-0.003125
21.558333	0.5	-0.002500
21.566667	0.5	-0.001875
21.575000	0.5	-0.001000
21.583333	0.5	-0.000250
21.591667	0.5	-0.000250
21.600000	0.5	0.000000
21.608333	0.5	0.000500
21.616667	0.5	0.001500
21.625000	0.5	0.001750
21.633333	0.5	0.002125
21.641667	0.5	0.003125
21.650000	0.5	0.003750
21.658333	0.5	0.004375
21.666667	0.5	0.005000
21.675000	0.5	0.005750
21.683333	0.5	0.006750
21.691667	0.5	0.007125
21.700000	0.5	0.007125
21.708333	0.5	0.007125
21.716667	0.5	0.007750
21.725000	0.5	0.008125
21.733333	0.5	0.008125
21.741667	0.5	0.007875
21.750000	0.5	0.008125
21.758333	0.5	0.008500
21.766667	0.5	0.008500
21.775000	0.5	0.008750
21.783333	0.5	0.008625
21.791667	0.5	0.008750
21.800000	0.5	0.008625
21.808333	0.5	0.008375
21.816667	0.5	0.008500
21.825000	0.5	0.008875
21.833333	0.5	0.008375
21.841667	0.5	0.007375
21.850000	0.5	0.006625
21.858333	0.5	0.006125
21.866667	0.5	0.005750
21.875000	0.5	0.005125
21.883333	0.5	0.004875
21.891667	0.5	0.004875
21.900000	0.5	0.004750
21.908333	0.5	0.004250
21.916667	0.5	0.003250
21.925000	0.5	0.002500
21.933333	0.5	0.002000
21.941667	0.5	0.001625
21.950000	0.5	0.001250
21.958333	0.5	0.000875
21.966667	0.5	0.000000
21.975000	0.5	-0.000750
21.983333	0.5	-0.001375
21.991667	0.5	-0.001625
22.000000	0.5	-0.002125
22.008333	0.5	-0.002625
22.016667	0.5	-0.002750
22.025000	0.5	-0.003500
22.033333	0.5	-0.003875
22.041667	0.5	-0.004375
22.050000	0.5	-0.004625
22.058333	0.5	-0.004625
22.066667	0.5	-0.005375
22.075000	0.5	-0.005625
22.083333	0.5	-0.006250
22.091667	0.5	-0.006875
22.100000	0.5	-0.007250
22.108333	0.5	-0.007250
22.116667	0.5	-0.007125
22.125000	0.5	-0.007125
22.133333	0.5	-0.006875
22.141667	0.5	-0.006875
22.150000	0.5	-0.006875
22.158333	0.5	-0.007000
22.166667	0.5	-0.006625
22.175000	0.5	-0.006250
22.183333	0.5	-0.006500
22.191667	0.5	-0.006500
22.200000	0.5	-0.006375
22.208333	0.5	-0.006250
22.216667	0.5	-0.006250
22.225000	0.5	-0.006250
22.233333	0.5	-0.006125
22.241667	0.5	-0.005875
22.250000	0.5	-0.005875
22.258333	0.5	-0.005625
22.266667	0.5	-0.005000
22.275000	0.5	-0.004500
22.283333	0.5	-0.004500
22.291667	0.5	-0.004625
22.300000	0.5	-0.004250
22.308333	0.5	-0.004125
22.316667	0.5	-0.003500
22.325000	0.5	-0.003125
22.333333	0.5	-0.002250
22.341667	0.5	-0.002000
22.350000	0.5	-0.001500
22.358333	0.5	-0.001125
22.366667	0.5	-0.000875
22.375000	0.5	-0.000375
22.383333	0.5	-0.000250
22.391667	0.5	0.000125
22.400000	0.5	0.000375
22.408333	0.5	0.000875
22.416667	0.5	0.001125
22.425000	0.5	0.001875
22.433333	0.5	0.002625
22.441667	0.5	0.003250
22.450000	0.5	0.003625
22.458333	0.5	0.004250
22.466667	0.5	0.004625
22.475000	0.5	0.004875
22.483333	0.5	0.005125
22.491667	0.5	0.005250
22.500000	0.5	0.005750
22.508333	0.5	0.006750
22.516667	0.5	0.007125
22.525000	0.5	0.008125
22.533333	0.5	0.008750
22.541667	0.5	0.009125
22.550000	0.5	0.009625
22.558333	0.5	0.010625
22.566667	0.5	0.011375
22.575000	0.5	0.011875
22.583333	0.5	0.012125
22.591667	0.5	0.012625
22.600000	0.5	0.013000
22.608333	0.5	0.013375
22.616667	0.5	0.013625
22.625000	0.5	0.013875
22.633333	0.5	0.014000
22.641667	0.5	0.014375
22.650000	0.5	0.014625
22.658333	0.5	0.015000
22.666667	0.5	0.015250
22.675000	0.5	0.015250
22.683333	0.5	0.015250
22.691667	0.5	0.015750
22.700000	0.5	0.016125
22.708333	0.5	0.016250
22.716667	0.5	0.016375
22.725000	0.5	0.016500
22.733333	0.5	0.016625
22.741667	0.5	0.016625
22.750000	0.5	0.016875
22.758333	0.5	0.016625
22.766667	0.5	0.016750
22.775000	0.5	0.016625
22.783333	0.5	0.016750
22.791667	0.5	0.016750
22.800000	0.5	0.016750
22.808333	0.5	0.016750
22.816667	0.5	0.016250
22.825000	0.5	0.015625
22.833333	0.5	0.015375
22.841667	0.5	0.014750
22.850000	0.5	0.014375
22.858333	0.5	0.014125
22.866667	0.5	0.014000
22.875000	0.5	0.013375
22.883333	0.5	0.012500
22.891667	0.5	0.011625
22.900000	0.5	0.011750
22.908333	0.5	0.011125
22.916667	0.5	0.010625
22.925000	0.5	0.009875
22.933333	0.5	0.009375
22.941667	0.5	0.008875
22.950000	0.5	0.008375
22.958333	0.5	0.007750
22.966667	0.5	0.006875
22.975000	0.5	0.006500
22.983333	0.5	0.005875
22.991667	0.5	0.005625
23.000000	0.5	0.005000
23.008333	0.5	0.004375
23.016667	0.5	0.003750
23.025000	0.5	0.003000
23.033333	0.5	0.002125
23.041667	0.5	0.001500
23.050000	0.5	0.001000
23.058333	0.5	0.000375
23.066667	0.5	-0.000250
23.075000	0.5	-0.000625
23.083333	0.5	-0.001500
23.091667	0.5	-0.002000
23.100000	0.5	-0.002625
23.108333	0.5	-0.003000
23.116667	0.5	-0.003250
23.125000	0.5	-0.003875
23.133333	0.5	-0.004125
23.141667	0.5	-0.004625
23.150000	0.5	-0.005375
23.158333	0.5	-0.005875
23.166667	0.5	-0.006000
23.175000	0.5	-0.006125
23.183333	0.5	-0.006375
23.191667	0.5	-0.006375
23.200000	0.5	-0.006250
23.208333	0.5	-0.006125
23.216667	0.5	-0.006500
23.225000	0.5	-0.007125
23.233333	0.5	-0.007125
23.241667	0.5	-0.007500
23.250000	0.5	-0.007375
23.258333	0.5	-0.007375
23.266667	0.5	-0.007500
23.275000	0.5	-0.007000
23.283333	0.5	-0.006625
23.291667	0.5	-0.006500
23.300000	0.5	-0.006000
23.308333	0.5	-0.005375
23.316667	0.5	-0.005125
23.325000	0.5	-0.004750
23.333333	0.5	-0.004250
23.341667	0.5	-0.004500
23.350000	0.5	-0.004500
23.358333	0.5	-0.003875
23.366667	0.5	-0.003500
23.375000	0.5	-0.003375
23.383333	0.5	-0.003125
23.391667	0.5	-0.002625
23.400000	0.5	-0.002250
23.408333	0.5	-0.001875
23.416667	0.5	-0.001750
23.425000	0.5	-0.001500
23.433333	0.5	-0.001000
23.441667	0.5	-0.000625
23.450000	0.5	-0.000125
23.458333	0.5	0.000000
23.466667	0.5	0.000750
23.475000	0.5	0.001500
23.483333	0.5	0.002000
23.491667	0.5	0.002375
23.500000	0.5	0.002875
23.508333	0.5	0.002875
23.516667	0.5	0.003000
23.525000	0.5	0.002750
23.533333	0.5	0.003125
23.541667	0.5	0.003750
23.550000	0.5	0.003875
23.558333	0.5	0.004000
23.566667	0.5	0.004625
23.575000	0.5	0.004875
23.583333	0.5	0.005500
23.591667	0.5	0.005375
23.600000	0.5	0.005750
23.608333	0.5	0.006250
23.616667	0.5	0.006500
23.625000	0.5	0.006875
23.633333	0.5	0.006625
23.641667	0.5	0.006750
23.650000	0.5	0.006625
23.658333	0.5	0.007125
23.666667	0.5	0.007750
23.675000	0.5	0.007625
23.683333	0.5	0.008250
23.691667	0.5	0.008750
23.700000	0.5	0.009000
23.708333	0.5	0.009500
23.716667	0.5	0.010000
23.725000	0.5	0.010500
23.733333	0.5	0.011000
23.741667	0.5	0.011375
23.750000	0.5	0.011375
23.758333	0.5	0.011375
23.766667	0.5	0.011500
23.775000	0.5	0.011625
23.783333	0.5	0.012000
23.791667	0.5	0.012125
23.800000	0.5	0.012375
23.808333	0.5	0.012625
23.816667	0.5	0.012500
23.825000	0.5	0.012625
23.833333	0.5	0.012750
23.841667	0.5	0.013125
23.850000	0.5	0.013000
23.858333	0.5	0.012750
23.866667	0.5	0.012875
23.875000	0.5	0.013250
23.883333	0.5	0.012875
23.891667	0.5	0.012875
23.900000	0.5	0.013250
23.908333	0.5	0.013375
23.916667	0.5	0.013250
23.925000	0.5	0.013250
23.933333	0.5	0.013250
23.941667	0.5	0.013250
23.950000	0.5	0.013375
23.958333	0.5	0.013625
23.966667	0.5	0.013500
23.975000	0.5	0.013250
23.983333	0.5	0.012625
23.991667	0.5	0.012500
24.000000	0.5	0.012250
24.008333	0.5	0.012375
24.016667	0.5	0.012000
24.025000	0.5	0.012125
24.033333	0.5	0.012125
24.041667	0.5	0.011500
24.050000	0.5	0.011125
24.058333	0.5	0.011125
24.066667	0.5	0.010875
24.075000	0.5	0.010750
24.083333	0.5	0.010750
24.091667	0.5	0.010500
24.100000	0.5	0.010250
24.108333	0.5	0.010250
24.116667	0.5	0.010000
24.125000	0.5	0.009250
24.133333	0.5	0.009375
24.141667	0.5	0.009250
24.150000	0.5	0.009250
24.158333	0.5	0.009125
24.166667	0.5	0.009125
24.175000	0.5	0.009000
24.183333	0.5	0.008625
24.191667	0.5	0.008250
24.200000	0.5	0.007625
24.208333	0.5	0.007375
24.216667	0.5	0.007250
24.225000	0.5	0.006750
24.233333	0.5	0.006500
24.241667	0.5	0.006000
24.250000	0.5	0.005875
24.258333	0.5	0.005500
24.266667	0.5	0.005250
24.275000	0.5	0.005000
24.283333	0.5	0.004500
24.291667	0.5	0.004000
24.300000	0.5	0.003875
24.308333	0.5	0.003375
24.316667	0.5	0.003125
24.325000	0.5	0.002750
24.333333	0.5	0.002875
24.341667	0.5	0.002375
24.350000	0.5	0.002000
24.358333	0.5	0.001375
24.366667	0.5	0.001375
24.375000	0.5	0.001125
24.383333	0.5	0.001125
24.391667	0.5	0.000500
24.400000	0.5	0.000375
24.408333	0.5	0.000500
24.416667	0.5	0.000000
24.425000	0.5	-0.000250
24.433333	0.5	-0.000875
24.441667	0.5	-0.000750
24.450000	0.5	-0.000750
24.458333	0.5	-0.001375
24.466667	0.5	-0.001500
24.475000	0.5	-0.001500
24.483333	0.5	-0.001875
24.491667	0.5	-0.002375
24.500000	0.5	-0.002875
24.508333	0.5	-0.003250
24.516667	0.5	-0.003375
24.525000	0.5	-0.003625
24.533333	0.5	-0.003750
24.541667	0.5	-0.003500
24.550000	0.5	-0.003000
24.558333	0.5	-0.003000
24.566667	0.5	-0.003000
24.575000	0.5	-0.002875
24.583333	0.5	-0.003125
24.591667	0.5	-0.002625
24.600000	0.5	-0.002875
24.608333	0.5	-0.003250
24.616667	0.5	-0.003375
24.625000	0.5	-0.002875
24.633333	0.5	-0.002625
24.641667	0.5	-0.002375
24.650000	0.5	-0.002250
24.658333	0.5	-0.002500
24.666667	0.5	-0.002500
24.675000	0.5	-0.002750
24.683333	0.5	-0.003125
24.691667	0.5	-0.003125
24.700000	0.5	-0.003375
24.708333	0.5	-0.003125
24.716667	0.5	-0.003500
24.725000	0.5	-0.003250
24.733333	0.5	-0.003250
24.741667	0.5	-0.003250
24.750000	0.5	-0.003000
24.758333	0.5	-0.002625
24.766667	0.5	-0.002625
24.775000	0.5	-0.002375
24.783333	0.5	-0.002375
24.791667	0.5	-0.002250
24.800000	0.5	-0.002250
24.808333	0.5	-0.002750
24.816667	0.5	-0.002875
24.825000	0.5	-0.002750
24.833333	0.5	-0.002750
24.841667	0.5	-0.002750
24.850000	0.5	-0.002750
24.858333	0.5	-0.003000
24.866667	0.5	-0.003125
24.875000	0.5	-0.003500
24.883333	0.5	-0.004000
24.891667	0.5	-0.004000
24.900000	0.5	-0.004250
24.908333	0.5	-0.004625
24.916667	0.5	-0.004500
24.925000	0.5	-0.004250
24.933333	0.5	-0.004375
24.941667	0.5	-0.004750
24.950000	0.5	-0.005125
24.958333	0.5	-0.005375
24.966667	0.5	-0.005875
24.975000	0.5	-0.006000
24.983333	0.5	-0.005750
24.991667	0.5	-0.006250
25.000000	0.5	-0.006625
