# Supplementary material for: Dynamic character displacement among a pair of bacterial phyllosphere commensals in situ
Source: Nat Commun. 2022 May 20;13:2836. doi: 10.1038/s41467-022-30469-3 (PMC9123166; doi:10.1038/s41467-022-30469-3)
Supplement: Supplementary file 11 — Source Data [file 41467_2022_30469_MOESM11_ESM.zip › Source Data/Supplementary Figure 5/50 mM Acetate_std.txt]

File Path	chrom://marshall/Chromeleon7/HPLC_Ultimate_3000/Users/helucas/20200720_OrganicAcids_CCR_L257.seq/864.smp/RI_1.channel/RI_1.chm
Channel	RI_1

Injection Information:
Data Vault	Chromeleon7
Injection	50mM_std_Acetate
Injection Number	15
Position	RB4
Comment	
Processing Method	Quantitative
Instrument Method	20200525_Rezex_ROA_OrganicAcid_600uL_2500uM_H2SO4_50A_50D
Type	Calibration Standard
Status	Finished
Injection Date	7/20/2020
Injection Time	10:01:41 PM
Injection Volume (µl)	10.000
Dilution Factor	1.0000
Weight	1.0000

Chromatogram Data Information:
Time Min. (min)	0.000000
Time Max. (min)	25.000000
Data Points	3001
Detector	RI
Generating Data System	Chromeleon 7.2.5.9507
Exporting Data System	Chromeleon 7.2.8.0
Operator	Instrument Controller
Signal Quantity	Refractive 
Signal Unit	µRIU
Signal Min.	-3.764250
Signal Max.	11.306625
Channel	RI_1
Driver Name	RID520Driver.dll
Channel Type	Evaluation
Min. Step (s)	0.5
Max. Step (s)	0.5
Average Step (s)	0.5

Signal Parameter Information:
Signal Info	

Chromatogram Data:
Time (min)	Step (s)	Value (µRIU)
0.000000	n.a.	0.008250
0.008333	0.5	0.008000
0.016667	0.5	0.007750
0.025000	0.5	0.007750
0.033333	0.5	0.007750
0.041667	0.5	0.007375
0.050000	0.5	0.007000
0.058333	0.5	0.007000
0.066667	0.5	0.006875
0.075000	0.5	0.007000
0.083333	0.5	0.007375
0.091667	0.5	0.007750
0.100000	0.5	0.007875
0.108333	0.5	0.008125
0.116667	0.5	0.008000
0.125000	0.5	0.008000
0.133333	0.5	0.008125
0.141667	0.5	0.008500
0.150000	0.5	0.009125
0.158333	0.5	0.009125
0.166667	0.5	0.009375
0.175000	0.5	0.010000
0.183333	0.5	0.010375
0.191667	0.5	0.010500
0.200000	0.5	0.010625
0.208333	0.5	0.010625
0.216667	0.5	0.010375
0.225000	0.5	0.010750
0.233333	0.5	0.011250
0.241667	0.5	0.011375
0.250000	0.5	0.011625
0.258333	0.5	0.012000
0.266667	0.5	0.012125
0.275000	0.5	0.012625
0.283333	0.5	0.012750
0.291667	0.5	0.013250
0.300000	0.5	0.013375
0.308333	0.5	0.013750
0.316667	0.5	0.013875
0.325000	0.5	0.013625
0.333333	0.5	0.013125
0.341667	0.5	0.013125
0.350000	0.5	0.013375
0.358333	0.5	0.013125
0.366667	0.5	0.013000
0.375000	0.5	0.012500
0.383333	0.5	0.012500
0.391667	0.5	0.012375
0.400000	0.5	0.012000
0.408333	0.5	0.011750
0.416667	0.5	0.011375
0.425000	0.5	0.010625
0.433333	0.5	0.010000
0.441667	0.5	0.009750
0.450000	0.5	0.009125
0.458333	0.5	0.008750
0.466667	0.5	0.008375
0.475000	0.5	0.007875
0.483333	0.5	0.007000
0.491667	0.5	0.006500
0.500000	0.5	0.005750
0.508333	0.5	0.005375
0.516667	0.5	0.004750
0.525000	0.5	0.004250
0.533333	0.5	0.003000
0.541667	0.5	0.002125
0.550000	0.5	0.001125
0.558333	0.5	0.000000
0.566667	0.5	-0.001125
0.575000	0.5	-0.002125
0.583333	0.5	-0.003500
0.591667	0.5	-0.003750
0.600000	0.5	-0.004375
0.608333	0.5	-0.005625
0.616667	0.5	-0.006750
0.625000	0.5	-0.007625
0.633333	0.5	-0.008750
0.641667	0.5	-0.009750
0.650000	0.5	-0.010250
0.658333	0.5	-0.010875
0.666667	0.5	-0.011875
0.675000	0.5	-0.012375
0.683333	0.5	-0.013375
0.691667	0.5	-0.014500
0.700000	0.5	-0.015250
0.708333	0.5	-0.015750
0.716667	0.5	-0.016375
0.725000	0.5	-0.016625
0.733333	0.5	-0.017125
0.741667	0.5	-0.017500
0.750000	0.5	-0.018375
0.758333	0.5	-0.018750
0.766667	0.5	-0.019000
0.775000	0.5	-0.019000
0.783333	0.5	-0.019375
0.791667	0.5	-0.019375
0.800000	0.5	-0.019125
0.808333	0.5	-0.019000
0.816667	0.5	-0.019000
0.825000	0.5	-0.019000
0.833333	0.5	-0.019000
0.841667	0.5	-0.018750
0.850000	0.5	-0.018375
0.858333	0.5	-0.018375
0.866667	0.5	-0.017750
0.875000	0.5	-0.017250
0.883333	0.5	-0.017000
0.891667	0.5	-0.016625
0.900000	0.5	-0.016250
0.908333	0.5	-0.015750
0.916667	0.5	-0.015500
0.925000	0.5	-0.015000
0.933333	0.5	-0.014125
0.941667	0.5	-0.013750
0.950000	0.5	-0.013125
0.958333	0.5	-0.012250
0.966667	0.5	-0.011625
0.975000	0.5	-0.011000
0.983333	0.5	-0.010625
0.991667	0.5	-0.010000
1.000000	0.5	-0.009250
1.008333	0.5	-0.008375
1.016667	0.5	-0.008000
1.025000	0.5	-0.007125
1.033333	0.5	-0.006375
1.041667	0.5	-0.006000
1.050000	0.5	-0.005500
1.058333	0.5	-0.004875
1.066667	0.5	-0.004000
1.075000	0.5	-0.003000
1.083333	0.5	-0.002125
1.091667	0.5	-0.001500
1.100000	0.5	-0.000875
1.108333	0.5	-0.000375
1.116667	0.5	0.000125
1.125000	0.5	0.000875
1.133333	0.5	0.001625
1.141667	0.5	0.002125
1.150000	0.5	0.002750
1.158333	0.5	0.003125
1.166667	0.5	0.004000
1.175000	0.5	0.004500
1.183333	0.5	0.004625
1.191667	0.5	0.004875
1.200000	0.5	0.005125
1.208333	0.5	0.005750
1.216667	0.5	0.006250
1.225000	0.5	0.006625
1.233333	0.5	0.007125
1.241667	0.5	0.007625
1.250000	0.5	0.008125
1.258333	0.5	0.009125
1.266667	0.5	0.009500
1.275000	0.5	0.009500
1.283333	0.5	0.010125
1.291667	0.5	0.010625
1.300000	0.5	0.011625
1.308333	0.5	0.012250
1.316667	0.5	0.012875
1.325000	0.5	0.013750
1.333333	0.5	0.014125
1.341667	0.5	0.014375
1.350000	0.5	0.014875
1.358333	0.5	0.015625
1.366667	0.5	0.015750
1.375000	0.5	0.015625
1.383333	0.5	0.016000
1.391667	0.5	0.016000
1.400000	0.5	0.016250
1.408333	0.5	0.016125
1.416667	0.5	0.016250
1.425000	0.5	0.016500
1.433333	0.5	0.016750
1.441667	0.5	0.017000
1.450000	0.5	0.017375
1.458333	0.5	0.017000
1.466667	0.5	0.017500
1.475000	0.5	0.017625
1.483333	0.5	0.017625
1.491667	0.5	0.017750
1.500000	0.5	0.017625
1.508333	0.5	0.017125
1.516667	0.5	0.017000
1.525000	0.5	0.016750
1.533333	0.5	0.016875
1.541667	0.5	0.017375
1.550000	0.5	0.017750
1.558333	0.5	0.017625
1.566667	0.5	0.017250
1.575000	0.5	0.017250
1.583333	0.5	0.017250
1.591667	0.5	0.017500
1.600000	0.5	0.017500
1.608333	0.5	0.017375
1.616667	0.5	0.017125
1.625000	0.5	0.017125
1.633333	0.5	0.017375
1.641667	0.5	0.017500
1.650000	0.5	0.017875
1.658333	0.5	0.017750
1.666667	0.5	0.017875
1.675000	0.5	0.017875
1.683333	0.5	0.017625
1.691667	0.5	0.017375
1.700000	0.5	0.017250
1.708333	0.5	0.017375
1.716667	0.5	0.017500
1.725000	0.5	0.017375
1.733333	0.5	0.017375
1.741667	0.5	0.017500
1.750000	0.5	0.017875
1.758333	0.5	0.018625
1.766667	0.5	0.018750
1.775000	0.5	0.018875
1.783333	0.5	0.018625
1.791667	0.5	0.018875
1.800000	0.5	0.018750
1.808333	0.5	0.018875
1.816667	0.5	0.018250
1.825000	0.5	0.017750
1.833333	0.5	0.017500
1.841667	0.5	0.017125
1.850000	0.5	0.017125
1.858333	0.5	0.016750
1.866667	0.5	0.016250
1.875000	0.5	0.016250
1.883333	0.5	0.016375
1.891667	0.5	0.015500
1.900000	0.5	0.015000
1.908333	0.5	0.014625
1.916667	0.5	0.014000
1.925000	0.5	0.013500
1.933333	0.5	0.013125
1.941667	0.5	0.012875
1.950000	0.5	0.012500
1.958333	0.5	0.012500
1.966667	0.5	0.012250
1.975000	0.5	0.012000
1.983333	0.5	0.011875
1.991667	0.5	0.011250
2.000000	0.5	0.011000
2.008333	0.5	0.010375
2.016667	0.5	0.009500
2.025000	0.5	0.009125
2.033333	0.5	0.009125
2.041667	0.5	0.009000
2.050000	0.5	0.008500
2.058333	0.5	0.008000
2.066667	0.5	0.007625
2.075000	0.5	0.007500
2.083333	0.5	0.006750
2.091667	0.5	0.006375
2.100000	0.5	0.006125
2.108333	0.5	0.005750
2.116667	0.5	0.005500
2.125000	0.5	0.005250
2.133333	0.5	0.005000
2.141667	0.5	0.004500
2.150000	0.5	0.004000
2.158333	0.5	0.003750
2.166667	0.5	0.003750
2.175000	0.5	0.004000
2.183333	0.5	0.003750
2.191667	0.5	0.003750
2.200000	0.5	0.003500
2.208333	0.5	0.003375
2.216667	0.5	0.002750
2.225000	0.5	0.002375
2.233333	0.5	0.002000
2.241667	0.5	0.001375
2.250000	0.5	0.001375
2.258333	0.5	0.001000
2.266667	0.5	0.001000
2.275000	0.5	0.001125
2.283333	0.5	0.000750
2.291667	0.5	0.000250
2.300000	0.5	0.000000
2.308333	0.5	0.000125
2.316667	0.5	0.000125
2.325000	0.5	0.000125
2.333333	0.5	-0.000250
2.341667	0.5	-0.000750
2.350000	0.5	-0.000875
2.358333	0.5	-0.000875
2.366667	0.5	-0.001125
2.375000	0.5	-0.001250
2.383333	0.5	-0.001750
2.391667	0.5	-0.001750
2.400000	0.5	-0.002000
2.408333	0.5	-0.002500
2.416667	0.5	-0.002500
2.425000	0.5	-0.002750
2.433333	0.5	-0.002750
2.441667	0.5	-0.003000
2.450000	0.5	-0.003750
2.458333	0.5	-0.004250
2.466667	0.5	-0.004375
2.475000	0.5	-0.004375
2.483333	0.5	-0.004875
2.491667	0.5	-0.005000
2.500000	0.5	-0.005375
2.508333	0.5	-0.005250
2.516667	0.5	-0.005250
2.525000	0.5	-0.005250
2.533333	0.5	-0.005500
2.541667	0.5	-0.005750
2.550000	0.5	-0.005750
2.558333	0.5	-0.006125
2.566667	0.5	-0.006500
2.575000	0.5	-0.007125
2.583333	0.5	-0.007125
2.591667	0.5	-0.007125
2.600000	0.5	-0.007375
2.608333	0.5	-0.007375
2.616667	0.5	-0.007250
2.625000	0.5	-0.007250
2.633333	0.5	-0.007375
2.641667	0.5	-0.007625
2.650000	0.5	-0.007500
2.658333	0.5	-0.007375
2.666667	0.5	-0.007125
2.675000	0.5	-0.007125
2.683333	0.5	-0.007375
2.691667	0.5	-0.007125
2.700000	0.5	-0.007125
2.708333	0.5	-0.006875
2.716667	0.5	-0.007000
2.725000	0.5	-0.007125
2.733333	0.5	-0.007000
2.741667	0.5	-0.006625
2.750000	0.5	-0.006625
2.758333	0.5	-0.006625
2.766667	0.5	-0.006500
2.775000	0.5	-0.006375
2.783333	0.5	-0.006000
2.791667	0.5	-0.005875
2.800000	0.5	-0.005250
2.808333	0.5	-0.005125
2.816667	0.5	-0.005125
2.825000	0.5	-0.004875
2.833333	0.5	-0.005000
2.841667	0.5	-0.004500
2.850000	0.5	-0.004000
2.858333	0.5	-0.004000
2.866667	0.5	-0.004000
2.875000	0.5	-0.003625
2.883333	0.5	-0.003625
2.891667	0.5	-0.003750
2.900000	0.5	-0.003500
2.908333	0.5	-0.003000
2.916667	0.5	-0.002625
2.925000	0.5	-0.002625
2.933333	0.5	-0.002500
2.941667	0.5	-0.002125
2.950000	0.5	-0.001500
2.958333	0.5	-0.001125
2.966667	0.5	-0.000875
2.975000	0.5	-0.000750
2.983333	0.5	-0.001000
2.991667	0.5	-0.001125
3.000000	0.5	-0.001250
3.008333	0.5	-0.001500
3.016667	0.5	-0.001125
3.025000	0.5	-0.001375
3.033333	0.5	-0.001500
3.041667	0.5	-0.001750
3.050000	0.5	-0.002000
3.058333	0.5	-0.002250
3.066667	0.5	-0.002875
3.075000	0.5	-0.002875
3.083333	0.5	-0.002625
3.091667	0.5	-0.002750
3.100000	0.5	-0.002500
3.108333	0.5	-0.002875
3.116667	0.5	-0.003125
3.125000	0.5	-0.003250
3.133333	0.5	-0.003125
3.141667	0.5	-0.003125
3.150000	0.5	-0.003625
3.158333	0.5	-0.003875
3.166667	0.5	-0.004000
3.175000	0.5	-0.004500
3.183333	0.5	-0.005000
3.191667	0.5	-0.005500
3.200000	0.5	-0.005250
3.208333	0.5	-0.005500
3.216667	0.5	-0.005625
3.225000	0.5	-0.005875
3.233333	0.5	-0.005750
3.241667	0.5	-0.005750
3.250000	0.5	-0.006000
3.258333	0.5	-0.006125
3.266667	0.5	-0.006750
3.275000	0.5	-0.006750
3.283333	0.5	-0.006875
3.291667	0.5	-0.007125
3.300000	0.5	-0.007250
3.308333	0.5	-0.007250
3.316667	0.5	-0.006750
3.325000	0.5	-0.006375
3.333333	0.5	-0.006125
3.341667	0.5	-0.006375
3.350000	0.5	-0.006750
3.358333	0.5	-0.006375
3.366667	0.5	-0.006125
3.375000	0.5	-0.006000
3.383333	0.5	-0.006125
3.391667	0.5	-0.006125
3.400000	0.5	-0.006000
3.408333	0.5	-0.006250
3.416667	0.5	-0.006500
3.425000	0.5	-0.006375
3.433333	0.5	-0.006375
3.441667	0.5	-0.005875
3.450000	0.5	-0.005500
3.458333	0.5	-0.005000
3.466667	0.5	-0.004375
3.475000	0.5	-0.003875
3.483333	0.5	-0.003500
3.491667	0.5	-0.003500
3.500000	0.5	-0.003500
3.508333	0.5	-0.002875
3.516667	0.5	-0.002875
3.525000	0.5	-0.002500
3.533333	0.5	-0.002250
3.541667	0.5	-0.002000
3.550000	0.5	-0.002000
3.558333	0.5	-0.001875
3.566667	0.5	-0.001625
3.575000	0.5	-0.001500
3.583333	0.5	-0.001750
3.591667	0.5	-0.002000
3.600000	0.5	-0.001875
3.608333	0.5	-0.001750
3.616667	0.5	-0.002125
3.625000	0.5	-0.002500
3.633333	0.5	-0.002625
3.641667	0.5	-0.002500
3.650000	0.5	-0.002125
3.658333	0.5	-0.002250
3.666667	0.5	-0.002375
3.675000	0.5	-0.002750
3.683333	0.5	-0.002750
3.691667	0.5	-0.002750
3.700000	0.5	-0.003000
3.708333	0.5	-0.003000
3.716667	0.5	-0.003250
3.725000	0.5	-0.003500
3.733333	0.5	-0.004125
3.741667	0.5	-0.004250
3.750000	0.5	-0.004625
3.758333	0.5	-0.005000
3.766667	0.5	-0.005250
3.775000	0.5	-0.005500
3.783333	0.5	-0.005875
3.791667	0.5	-0.005875
3.800000	0.5	-0.006000
3.808333	0.5	-0.006125
3.816667	0.5	-0.006000
3.825000	0.5	-0.006000
3.833333	0.5	-0.006125
3.841667	0.5	-0.006125
3.850000	0.5	-0.006375
3.858333	0.5	-0.006750
3.866667	0.5	-0.006875
3.875000	0.5	-0.006500
3.883333	0.5	-0.006750
3.891667	0.5	-0.006875
3.900000	0.5	-0.006875
3.908333	0.5	-0.007250
3.916667	0.5	-0.007125
3.925000	0.5	-0.007000
3.933333	0.5	-0.007250
3.941667	0.5	-0.006750
3.950000	0.5	-0.006375
3.958333	0.5	-0.006000
3.966667	0.5	-0.005750
3.975000	0.5	-0.005750
3.983333	0.5	-0.005750
3.991667	0.5	-0.005500
4.000000	0.5	-0.005125
4.008333	0.5	-0.004625
4.016667	0.5	-0.004375
4.025000	0.5	-0.004250
4.033333	0.5	-0.004875
4.041667	0.5	-0.004750
4.050000	0.5	-0.004750
4.058333	0.5	-0.005000
4.066667	0.5	-0.004250
4.075000	0.5	-0.004125
4.083333	0.5	-0.003875
4.091667	0.5	-0.003875
4.100000	0.5	-0.003375
4.108333	0.5	-0.002750
4.116667	0.5	-0.002875
4.125000	0.5	-0.003125
4.133333	0.5	-0.003125
4.141667	0.5	-0.003250
4.150000	0.5	-0.003250
4.158333	0.5	-0.003625
4.166667	0.5	-0.003625
4.175000	0.5	-0.003625
4.183333	0.5	-0.003375
4.191667	0.5	-0.003125
4.200000	0.5	-0.002625
4.208333	0.5	-0.002375
4.216667	0.5	-0.002500
4.225000	0.5	-0.002750
4.233333	0.5	-0.002875
4.241667	0.5	-0.003000
4.250000	0.5	-0.002625
4.258333	0.5	-0.002750
4.266667	0.5	-0.002500
4.275000	0.5	-0.002875
4.283333	0.5	-0.003125
4.291667	0.5	-0.003125
4.300000	0.5	-0.003000
4.308333	0.5	-0.003125
4.316667	0.5	-0.003125
4.325000	0.5	-0.003250
4.333333	0.5	-0.003500
4.341667	0.5	-0.003750
4.350000	0.5	-0.003625
4.358333	0.5	-0.003375
4.366667	0.5	-0.003250
4.375000	0.5	-0.003375
4.383333	0.5	-0.003125
4.391667	0.5	-0.003000
4.400000	0.5	-0.002875
4.408333	0.5	-0.003000
4.416667	0.5	-0.003000
4.425000	0.5	-0.002625
4.433333	0.5	-0.002875
4.441667	0.5	-0.002625
4.450000	0.5	-0.002250
4.458333	0.5	-0.002250
4.466667	0.5	-0.002250
4.475000	0.5	-0.002500
4.483333	0.5	-0.002750
4.491667	0.5	-0.002500
4.500000	0.5	-0.002250
4.508333	0.5	-0.002125
4.516667	0.5	-0.002000
4.525000	0.5	-0.001750
4.533333	0.5	-0.001375
4.541667	0.5	-0.001250
4.550000	0.5	-0.001000
4.558333	0.5	-0.000875
4.566667	0.5	-0.000375
4.575000	0.5	0.000000
4.583333	0.5	0.000000
4.591667	0.5	0.000750
4.600000	0.5	0.000875
4.608333	0.5	0.001125
4.616667	0.5	0.001500
4.625000	0.5	0.001875
4.633333	0.5	0.001875
4.641667	0.5	0.002250
4.650000	0.5	0.002625
4.658333	0.5	0.003125
4.666667	0.5	0.003375
4.675000	0.5	0.003500
4.683333	0.5	0.004000
4.691667	0.5	0.003875
4.700000	0.5	0.004000
4.708333	0.5	0.004125
4.716667	0.5	0.004625
4.725000	0.5	0.004250
4.733333	0.5	0.004375
4.741667	0.5	0.004625
4.750000	0.5	0.005000
4.758333	0.5	0.005125
4.766667	0.5	0.005500
4.775000	0.5	0.005875
4.783333	0.5	0.006250
4.791667	0.5	0.006250
4.800000	0.5	0.006375
4.808333	0.5	0.006875
4.816667	0.5	0.007500
4.825000	0.5	0.007625
4.833333	0.5	0.008250
4.841667	0.5	0.008625
4.850000	0.5	0.008750
4.858333	0.5	0.009000
4.866667	0.5	0.009375
4.875000	0.5	0.009750
4.883333	0.5	0.010000
4.891667	0.5	0.010125
4.900000	0.5	0.010500
4.908333	0.5	0.010875
4.916667	0.5	0.011000
4.925000	0.5	0.010875
4.933333	0.5	0.011125
4.941667	0.5	0.011750
4.950000	0.5	0.012375
4.958333	0.5	0.012750
4.966667	0.5	0.013250
4.975000	0.5	0.013750
4.983333	0.5	0.014375
4.991667	0.5	0.014750
5.000000	0.5	0.015625
5.008333	0.5	0.015625
5.016667	0.5	0.015875
5.025000	0.5	0.016375
5.033333	0.5	0.017000
5.041667	0.5	0.017875
5.050000	0.5	0.018125
5.058333	0.5	0.018250
5.066667	0.5	0.018500
5.075000	0.5	0.018750
5.083333	0.5	0.019375
5.091667	0.5	0.019500
5.100000	0.5	0.019750
5.108333	0.5	0.019750
5.116667	0.5	0.019875
5.125000	0.5	0.020750
5.133333	0.5	0.020750
5.141667	0.5	0.021000
5.150000	0.5	0.021250
5.158333	0.5	0.021250
5.166667	0.5	0.021375
5.175000	0.5	0.021500
5.183333	0.5	0.021125
5.191667	0.5	0.021375
5.200000	0.5	0.021375
5.208333	0.5	0.021250
5.216667	0.5	0.021250
5.225000	0.5	0.021000
5.233333	0.5	0.020750
5.241667	0.5	0.020250
5.250000	0.5	0.020125
5.258333	0.5	0.020000
5.266667	0.5	0.019625
5.275000	0.5	0.019375
5.283333	0.5	0.019250
5.291667	0.5	0.018625
5.300000	0.5	0.018375
5.308333	0.5	0.017375
5.316667	0.5	0.017000
5.325000	0.5	0.016125
5.333333	0.5	0.015500
5.341667	0.5	0.014750
5.350000	0.5	0.014625
5.358333	0.5	0.014250
5.366667	0.5	0.014000
5.375000	0.5	0.013625
5.383333	0.5	0.012750
5.391667	0.5	0.012000
5.400000	0.5	0.011375
5.408333	0.5	0.010750
5.416667	0.5	0.010250
5.425000	0.5	0.009625
5.433333	0.5	0.009125
5.441667	0.5	0.008750
5.450000	0.5	0.008125
5.458333	0.5	0.007750
5.466667	0.5	0.007375
5.475000	0.5	0.006625
5.483333	0.5	0.006000
5.491667	0.5	0.005500
5.500000	0.5	0.005250
5.508333	0.5	0.005000
5.516667	0.5	0.004500
5.525000	0.5	0.004125
5.533333	0.5	0.003375
5.541667	0.5	0.002875
5.550000	0.5	0.002875
5.558333	0.5	0.002500
5.566667	0.5	0.002375
5.575000	0.5	0.002250
5.583333	0.5	0.002000
5.591667	0.5	0.001750
5.600000	0.5	0.001375
5.608333	0.5	0.001250
5.616667	0.5	0.001125
5.625000	0.5	0.001000
5.633333	0.5	0.001375
5.641667	0.5	0.001125
5.650000	0.5	0.000750
5.658333	0.5	0.000500
5.666667	0.5	0.000250
5.675000	0.5	0.000375
5.683333	0.5	0.000250
5.691667	0.5	0.000000
5.700000	0.5	0.000000
5.708333	0.5	-0.000125
5.716667	0.5	-0.000375
5.725000	0.5	-0.000500
5.733333	0.5	-0.000375
5.741667	0.5	-0.000250
5.750000	0.5	0.000000
5.758333	0.5	-0.000125
5.766667	0.5	-0.000125
5.775000	0.5	0.000000
5.783333	0.5	0.000000
5.791667	0.5	-0.000250
5.800000	0.5	-0.000125
5.808333	0.5	-0.000625
5.816667	0.5	-0.000875
5.825000	0.5	-0.001375
5.833333	0.5	-0.002000
5.841667	0.5	-0.002125
5.850000	0.5	-0.002375
5.858333	0.5	-0.002625
5.866667	0.5	-0.003500
5.875000	0.5	-0.003875
5.883333	0.5	-0.004250
5.891667	0.5	-0.004375
5.900000	0.5	-0.005000
5.908333	0.5	-0.005375
5.916667	0.5	-0.005875
5.925000	0.5	-0.006250
5.933333	0.5	-0.006375
5.941667	0.5	-0.006875
5.950000	0.5	-0.007375
5.958333	0.5	-0.008000
5.966667	0.5	-0.008125
5.975000	0.5	-0.008625
5.983333	0.5	-0.008500
5.991667	0.5	-0.009000
6.000000	0.5	-0.009375
6.008333	0.5	-0.010000
6.016667	0.5	-0.010125
6.025000	0.5	-0.010375
6.033333	0.5	-0.010125
6.041667	0.5	-0.010250
6.050000	0.5	-0.010375
6.058333	0.5	-0.010250
6.066667	0.5	-0.010250
6.075000	0.5	-0.010125
6.083333	0.5	-0.010250
6.091667	0.5	-0.010125
6.100000	0.5	-0.010250
6.108333	0.5	-0.010500
6.116667	0.5	-0.010375
6.125000	0.5	-0.010625
6.133333	0.5	-0.010375
6.141667	0.5	-0.009875
6.150000	0.5	-0.009875
6.158333	0.5	-0.009750
6.166667	0.5	-0.009125
6.175000	0.5	-0.008625
6.183333	0.5	-0.008500
6.191667	0.5	-0.008250
6.200000	0.5	-0.008250
6.208333	0.5	-0.008000
6.216667	0.5	-0.007750
6.225000	0.5	-0.008000
6.233333	0.5	-0.007750
6.241667	0.5	-0.007250
6.250000	0.5	-0.007125
6.258333	0.5	-0.007125
6.266667	0.5	-0.007375
6.275000	0.5	-0.007250
6.283333	0.5	-0.007625
6.291667	0.5	-0.007875
6.300000	0.5	-0.007750
6.308333	0.5	-0.008000
6.316667	0.5	-0.008000
6.325000	0.5	-0.008125
6.333333	0.5	-0.008250
6.341667	0.5	-0.008500
6.350000	0.5	-0.008500
6.358333	0.5	-0.008750
6.366667	0.5	-0.009250
6.375000	0.5	-0.009625
6.383333	0.5	-0.009750
6.391667	0.5	-0.009750
6.400000	0.5	-0.010250
6.408333	0.5	-0.010625
6.416667	0.5	-0.011375
6.425000	0.5	-0.012000
6.433333	0.5	-0.012500
6.441667	0.5	-0.013000
6.450000	0.5	-0.013500
6.458333	0.5	-0.014000
6.466667	0.5	-0.014125
6.475000	0.5	-0.014375
6.483333	0.5	-0.014375
6.491667	0.5	-0.014875
6.500000	0.5	-0.014750
6.508333	0.5	-0.014875
6.516667	0.5	-0.014875
6.525000	0.5	-0.014875
6.533333	0.5	-0.014875
6.541667	0.5	-0.015250
6.550000	0.5	-0.015375
6.558333	0.5	-0.015375
6.566667	0.5	-0.015375
6.575000	0.5	-0.015250
6.583333	0.5	-0.015125
6.591667	0.5	-0.015125
6.600000	0.5	-0.014750
6.608333	0.5	-0.014750
6.616667	0.5	-0.014375
6.625000	0.5	-0.014625
6.633333	0.5	-0.014750
6.641667	0.5	-0.014625
6.650000	0.5	-0.014500
6.658333	0.5	-0.014250
6.666667	0.5	-0.014125
6.675000	0.5	-0.014125
6.683333	0.5	-0.014000
6.691667	0.5	-0.013875
6.700000	0.5	-0.014000
6.708333	0.5	-0.014250
6.716667	0.5	-0.014500
6.725000	0.5	-0.014375
6.733333	0.5	-0.014375
6.741667	0.5	-0.015000
6.750000	0.5	-0.015250
6.758333	0.5	-0.016375
6.766667	0.5	-0.018125
6.775000	0.5	-0.020125
6.783333	0.5	-0.023125
6.791667	0.5	-0.028000
6.800000	0.5	-0.035375
6.808333	0.5	-0.047125
6.816667	0.5	-0.064625
6.825000	0.5	-0.090750
6.833333	0.5	-0.129375
6.841667	0.5	-0.186875
6.850000	0.5	-0.269500
6.858333	0.5	-0.385125
6.866667	0.5	-0.540625
6.875000	0.5	-0.741250
6.883333	0.5	-0.991000
6.891667	0.5	-1.286625
6.900000	0.5	-1.621375
6.908333	0.5	-1.982125
6.916667	0.5	-2.351875
6.925000	0.5	-2.711250
6.933333	0.5	-3.040000
6.941667	0.5	-3.320625
6.950000	0.5	-3.539625
6.958333	0.5	-3.687875
6.966667	0.5	-3.762250
6.975000	0.5	-3.764250
6.983333	0.5	-3.699125
6.991667	0.5	-3.575375
7.000000	0.5	-3.404750
7.008333	0.5	-3.198000
7.016667	0.5	-2.966625
7.025000	0.5	-2.721750
7.033333	0.5	-2.472250
7.041667	0.5	-2.225750
7.050000	0.5	-1.988250
7.058333	0.5	-1.764375
7.066667	0.5	-1.557000
7.075000	0.5	-1.367625
7.083333	0.5	-1.197625
7.091667	0.5	-1.045500
7.100000	0.5	-0.911250
7.108333	0.5	-0.793625
7.116667	0.5	-0.691375
7.125000	0.5	-0.601875
7.133333	0.5	-0.524875
7.141667	0.5	-0.458250
7.150000	0.5	-0.401250
7.158333	0.5	-0.352000
7.166667	0.5	-0.309500
7.175000	0.5	-0.272875
7.183333	0.5	-0.241125
7.191667	0.5	-0.213625
7.200000	0.5	-0.190000
7.208333	0.5	-0.169125
7.216667	0.5	-0.151000
7.225000	0.5	-0.134750
7.233333	0.5	-0.121000
7.241667	0.5	-0.108500
7.250000	0.5	-0.097875
7.258333	0.5	-0.088000
7.266667	0.5	-0.079500
7.275000	0.5	-0.072250
7.283333	0.5	-0.065250
7.291667	0.5	-0.059125
7.300000	0.5	-0.053875
7.308333	0.5	-0.049500
7.316667	0.5	-0.045500
7.325000	0.5	-0.041250
7.333333	0.5	-0.037875
7.341667	0.5	-0.034875
7.350000	0.5	-0.031875
7.358333	0.5	-0.029000
7.366667	0.5	-0.026375
7.375000	0.5	-0.023875
7.383333	0.5	-0.022250
7.391667	0.5	-0.020000
7.400000	0.5	-0.018125
7.408333	0.5	-0.016375
7.416667	0.5	-0.014625
7.425000	0.5	-0.013500
7.433333	0.5	-0.012375
7.441667	0.5	-0.010625
7.450000	0.5	-0.009750
7.458333	0.5	-0.009000
7.466667	0.5	-0.008125
7.475000	0.5	-0.007125
7.483333	0.5	-0.006250
7.491667	0.5	-0.005000
7.500000	0.5	-0.004625
7.508333	0.5	-0.004250
7.516667	0.5	-0.003500
7.525000	0.5	-0.003250
7.533333	0.5	-0.002750
7.541667	0.5	-0.001875
7.550000	0.5	-0.001375
7.558333	0.5	-0.001000
7.566667	0.5	-0.000750
7.575000	0.5	-0.000500
7.583333	0.5	0.000000
7.591667	0.5	0.000000
7.600000	0.5	0.000125
7.608333	0.5	0.000500
7.616667	0.5	0.001000
7.625000	0.5	0.001125
7.633333	0.5	0.001500
7.641667	0.5	0.001500
7.650000	0.5	0.001875
7.658333	0.5	0.001875
7.666667	0.5	0.001625
7.675000	0.5	0.001500
7.683333	0.5	0.001625
7.691667	0.5	0.001375
7.700000	0.5	0.001500
7.708333	0.5	0.001625
7.716667	0.5	0.001375
7.725000	0.5	0.001375
7.733333	0.5	0.001125
7.741667	0.5	0.000750
7.750000	0.5	0.000750
7.758333	0.5	0.000500
7.766667	0.5	0.000250
7.775000	0.5	0.000000
7.783333	0.5	0.000000
7.791667	0.5	0.000000
7.800000	0.5	-0.000500
7.808333	0.5	-0.000875
7.816667	0.5	-0.000750
7.825000	0.5	-0.000500
7.833333	0.5	-0.000500
7.841667	0.5	-0.000625
7.850000	0.5	-0.000875
7.858333	0.5	-0.001125
7.866667	0.5	-0.001375
7.875000	0.5	-0.001500
7.883333	0.5	-0.001375
7.891667	0.5	-0.001500
7.900000	0.5	-0.001375
7.908333	0.5	-0.001250
7.916667	0.5	-0.001250
7.925000	0.5	-0.001000
7.933333	0.5	-0.001125
7.941667	0.5	-0.001375
7.950000	0.5	-0.001625
7.958333	0.5	-0.001250
7.966667	0.5	-0.001250
7.975000	0.5	-0.001500
7.983333	0.5	-0.001625
7.991667	0.5	-0.001125
8.000000	0.5	-0.001125
8.008333	0.5	-0.000750
8.016667	0.5	0.000000
8.025000	0.5	0.001000
8.033333	0.5	0.001875
8.041667	0.5	0.002750
8.050000	0.5	0.004000
8.058333	0.5	0.005250
8.066667	0.5	0.006625
8.075000	0.5	0.007625
8.083333	0.5	0.007875
8.091667	0.5	0.007875
8.100000	0.5	0.008875
8.108333	0.5	0.009500
8.116667	0.5	0.009500
8.125000	0.5	0.009625
8.133333	0.5	0.009250
8.141667	0.5	0.008875
8.150000	0.5	0.008250
8.158333	0.5	0.007375
8.166667	0.5	0.006750
8.175000	0.5	0.006000
8.183333	0.5	0.005125
8.191667	0.5	0.004500
8.200000	0.5	0.004000
8.208333	0.5	0.003625
8.216667	0.5	0.003125
8.225000	0.5	0.002500
8.233333	0.5	0.002250
8.241667	0.5	0.001875
8.250000	0.5	0.001375
8.258333	0.5	0.000750
8.266667	0.5	0.000250
8.275000	0.5	0.000250
8.283333	0.5	0.000250
8.291667	0.5	0.000000
8.300000	0.5	-0.000750
8.308333	0.5	-0.000750
8.316667	0.5	-0.001000
8.325000	0.5	-0.001000
8.333333	0.5	-0.001750
8.341667	0.5	-0.001500
8.350000	0.5	-0.001375
8.358333	0.5	-0.001625
8.366667	0.5	-0.001750
8.375000	0.5	-0.001875
8.383333	0.5	-0.002000
8.391667	0.5	-0.001750
8.400000	0.5	-0.002250
8.408333	0.5	-0.002375
8.416667	0.5	-0.002375
8.425000	0.5	-0.002250
8.433333	0.5	-0.002625
8.441667	0.5	-0.002250
8.450000	0.5	-0.002000
8.458333	0.5	-0.002000
8.466667	0.5	-0.002125
8.475000	0.5	-0.001875
8.483333	0.5	-0.002000
8.491667	0.5	-0.002000
8.500000	0.5	-0.002000
8.508333	0.5	-0.001875
8.516667	0.5	-0.001875
8.525000	0.5	-0.002000
8.533333	0.5	-0.001875
8.541667	0.5	-0.001375
8.550000	0.5	-0.000875
8.558333	0.5	-0.000625
8.566667	0.5	-0.000375
8.575000	0.5	-0.000375
8.583333	0.5	-0.000125
8.591667	0.5	0.000000
8.600000	0.5	0.000125
8.608333	0.5	0.000750
8.616667	0.5	0.001125
8.625000	0.5	0.001750
8.633333	0.5	0.001875
8.641667	0.5	0.002125
8.650000	0.5	0.002500
8.658333	0.5	0.002750
8.666667	0.5	0.003250
8.675000	0.5	0.003625
8.683333	0.5	0.004000
8.691667	0.5	0.004500
8.700000	0.5	0.005375
8.708333	0.5	0.005625
8.716667	0.5	0.005875
8.725000	0.5	0.006375
8.733333	0.5	0.007000
8.741667	0.5	0.007250
8.750000	0.5	0.007500
8.758333	0.5	0.008125
8.766667	0.5	0.008875
8.775000	0.5	0.009375
8.783333	0.5	0.009750
8.791667	0.5	0.009750
8.800000	0.5	0.010250
8.808333	0.5	0.010875
8.816667	0.5	0.011250
8.825000	0.5	0.011125
8.833333	0.5	0.011250
8.841667	0.5	0.011875
8.850000	0.5	0.012375
8.858333	0.5	0.012625
8.866667	0.5	0.012875
8.875000	0.5	0.013500
8.883333	0.5	0.013500
8.891667	0.5	0.013875
8.900000	0.5	0.014125
8.908333	0.5	0.014375
8.916667	0.5	0.014500
8.925000	0.5	0.014875
8.933333	0.5	0.015000
8.941667	0.5	0.014875
8.950000	0.5	0.014875
8.958333	0.5	0.015000
8.966667	0.5	0.015125
8.975000	0.5	0.014875
8.983333	0.5	0.014875
8.991667	0.5	0.014375
9.000000	0.5	0.014000
9.008333	0.5	0.014125
9.016667	0.5	0.014000
9.025000	0.5	0.013875
9.033333	0.5	0.013250
9.041667	0.5	0.012750
9.050000	0.5	0.012625
9.058333	0.5	0.012125
9.066667	0.5	0.011500
9.075000	0.5	0.011000
9.083333	0.5	0.010625
9.091667	0.5	0.010125
9.100000	0.5	0.009750
9.108333	0.5	0.009000
9.116667	0.5	0.008250
9.125000	0.5	0.007500
9.133333	0.5	0.007000
9.141667	0.5	0.006250
9.150000	0.5	0.005500
9.158333	0.5	0.005250
9.166667	0.5	0.004750
9.175000	0.5	0.004375
9.183333	0.5	0.003750
9.191667	0.5	0.002750
9.200000	0.5	0.002375
9.208333	0.5	0.001875
9.216667	0.5	0.001500
9.225000	0.5	0.001125
9.233333	0.5	0.000375
9.241667	0.5	0.000000
9.250000	0.5	-0.000250
9.258333	0.5	-0.000750
9.266667	0.5	-0.001750
9.275000	0.5	-0.002750
9.283333	0.5	-0.003375
9.291667	0.5	-0.004125
9.300000	0.5	-0.004625
9.308333	0.5	-0.005125
9.316667	0.5	-0.005500
9.325000	0.5	-0.005625
9.333333	0.5	-0.006375
9.341667	0.5	-0.007250
9.350000	0.5	-0.007750
9.358333	0.5	-0.008375
9.366667	0.5	-0.008750
9.375000	0.5	-0.009375
9.383333	0.5	-0.009375
9.391667	0.5	-0.009500
9.400000	0.5	-0.009875
9.408333	0.5	-0.010250
9.416667	0.5	-0.010250
9.425000	0.5	-0.010125
9.433333	0.5	-0.010500
9.441667	0.5	-0.010625
9.450000	0.5	-0.011000
9.458333	0.5	-0.011125
9.466667	0.5	-0.011000
9.475000	0.5	-0.011375
9.483333	0.5	-0.011500
9.491667	0.5	-0.011250
9.500000	0.5	-0.011250
9.508333	0.5	-0.010750
9.516667	0.5	-0.010375
9.525000	0.5	-0.010250
9.533333	0.5	-0.010000
9.541667	0.5	-0.010250
9.550000	0.5	-0.010250
9.558333	0.5	-0.010000
9.566667	0.5	-0.009625
9.575000	0.5	-0.009000
9.583333	0.5	-0.008750
9.591667	0.5	-0.008250
9.600000	0.5	-0.007750
9.608333	0.5	-0.007125
9.616667	0.5	-0.006500
9.625000	0.5	-0.006000
9.633333	0.5	-0.005250
9.641667	0.5	-0.004625
9.650000	0.5	-0.003500
9.658333	0.5	-0.002500
9.666667	0.5	-0.002125
9.675000	0.5	-0.001375
9.683333	0.5	-0.000625
9.691667	0.5	-0.000375
9.700000	0.5	0.000000
9.708333	0.5	0.000250
9.716667	0.5	0.001000
9.725000	0.5	0.001500
9.733333	0.5	0.002000
9.741667	0.5	0.002500
9.750000	0.5	0.003000
9.758333	0.5	0.003375
9.766667	0.5	0.003500
9.775000	0.5	0.003625
9.783333	0.5	0.004000
9.791667	0.5	0.004375
9.800000	0.5	0.005125
9.808333	0.5	0.006000
9.816667	0.5	0.006875
9.825000	0.5	0.007625
9.833333	0.5	0.008500
9.841667	0.5	0.008750
9.850000	0.5	0.009000
9.858333	0.5	0.009500
9.866667	0.5	0.010000
9.875000	0.5	0.010250
9.883333	0.5	0.010125
9.891667	0.5	0.010500
9.900000	0.5	0.011125
9.908333	0.5	0.011875
9.916667	0.5	0.012125
9.925000	0.5	0.012125
9.933333	0.5	0.012500
9.941667	0.5	0.012750
9.950000	0.5	0.013125
9.958333	0.5	0.013500
9.966667	0.5	0.013750
9.975000	0.5	0.014125
9.983333	0.5	0.014250
9.991667	0.5	0.014875
10.000000	0.5	0.014750
10.008333	0.5	0.014750
10.016667	0.5	0.014750
10.025000	0.5	0.015250
10.033333	0.5	0.015500
10.041667	0.5	0.015500
10.050000	0.5	0.015250
10.058333	0.5	0.015375
10.066667	0.5	0.015250
10.075000	0.5	0.015125
10.083333	0.5	0.015000
10.091667	0.5	0.014750
10.100000	0.5	0.014375
10.108333	0.5	0.014500
10.116667	0.5	0.014625
10.125000	0.5	0.014750
10.133333	0.5	0.014750
10.141667	0.5	0.014750
10.150000	0.5	0.014375
10.158333	0.5	0.014375
10.166667	0.5	0.013625
10.175000	0.5	0.013000
10.183333	0.5	0.012500
10.191667	0.5	0.012125
10.200000	0.5	0.012250
10.208333	0.5	0.011625
10.216667	0.5	0.011625
10.225000	0.5	0.011375
10.233333	0.5	0.011000
10.241667	0.5	0.010500
10.250000	0.5	0.010625
10.258333	0.5	0.010375
10.266667	0.5	0.009625
10.275000	0.5	0.008750
10.283333	0.5	0.008375
10.291667	0.5	0.007875
10.300000	0.5	0.007625
10.308333	0.5	0.007125
10.316667	0.5	0.006875
10.325000	0.5	0.006500
10.333333	0.5	0.006000
10.341667	0.5	0.005500
10.350000	0.5	0.005250
10.358333	0.5	0.004625
10.366667	0.5	0.004625
10.375000	0.5	0.004125
10.383333	0.5	0.004250
10.391667	0.5	0.004375
10.400000	0.5	0.004375
10.408333	0.5	0.004250
10.416667	0.5	0.003750
10.425000	0.5	0.003500
10.433333	0.5	0.003000
10.441667	0.5	0.003125
10.450000	0.5	0.002875
10.458333	0.5	0.002750
10.466667	0.5	0.002000
10.475000	0.5	0.001750
10.483333	0.5	0.001750
10.491667	0.5	0.001375
10.500000	0.5	0.001000
10.508333	0.5	0.001000
10.516667	0.5	0.001000
10.525000	0.5	0.000750
10.533333	0.5	0.000625
10.541667	0.5	0.000500
10.550000	0.5	0.000125
10.558333	0.5	-0.000250
10.566667	0.5	-0.000250
10.575000	0.5	0.000000
10.583333	0.5	0.000000
10.591667	0.5	0.000125
10.600000	0.5	0.000125
10.608333	0.5	-0.000125
10.616667	0.5	-0.000125
10.625000	0.5	-0.000250
10.633333	0.5	-0.000875
10.641667	0.5	-0.000750
10.650000	0.5	-0.000875
10.658333	0.5	-0.000875
10.666667	0.5	-0.000500
10.675000	0.5	-0.000375
10.683333	0.5	-0.000750
10.691667	0.5	-0.000750
10.700000	0.5	-0.000625
10.708333	0.5	-0.001250
10.716667	0.5	-0.001375
10.725000	0.5	-0.001875
10.733333	0.5	-0.002375
10.741667	0.5	-0.002625
10.750000	0.5	-0.003000
10.758333	0.5	-0.002750
10.766667	0.5	-0.002750
10.775000	0.5	-0.003000
10.783333	0.5	-0.003625
10.791667	0.5	-0.004250
10.800000	0.5	-0.004625
10.808333	0.5	-0.005250
10.816667	0.5	-0.005750
10.825000	0.5	-0.005875
10.833333	0.5	-0.005750
10.841667	0.5	-0.006000
10.850000	0.5	-0.006500
10.858333	0.5	-0.007125
10.866667	0.5	-0.007375
10.875000	0.5	-0.008000
10.883333	0.5	-0.008500
10.891667	0.5	-0.009000
10.900000	0.5	-0.009375
10.908333	0.5	-0.009750
10.916667	0.5	-0.010000
10.925000	0.5	-0.010125
10.933333	0.5	-0.009875
10.941667	0.5	-0.009750
10.950000	0.5	-0.010375
10.958333	0.5	-0.010375
10.966667	0.5	-0.010250
10.975000	0.5	-0.010250
10.983333	0.5	-0.010125
10.991667	0.5	-0.009875
11.000000	0.5	-0.010000
11.008333	0.5	-0.009750
11.016667	0.5	-0.009625
11.025000	0.5	-0.009875
11.033333	0.5	-0.009375
11.041667	0.5	-0.009125
11.050000	0.5	-0.008375
11.058333	0.5	-0.008000
11.066667	0.5	-0.007750
11.075000	0.5	-0.007750
11.083333	0.5	-0.007750
11.091667	0.5	-0.007875
11.100000	0.5	-0.007500
11.108333	0.5	-0.006875
11.116667	0.5	-0.006500
11.125000	0.5	-0.006125
11.133333	0.5	-0.005750
11.141667	0.5	-0.005375
11.150000	0.5	-0.004500
11.158333	0.5	-0.003625
11.166667	0.5	-0.003125
11.175000	0.5	-0.003000
11.183333	0.5	-0.002500
11.191667	0.5	-0.002000
11.200000	0.5	-0.001250
11.208333	0.5	-0.001125
11.216667	0.5	-0.000125
11.225000	0.5	0.000250
11.233333	0.5	0.000875
11.241667	0.5	0.001125
11.250000	0.5	0.001875
11.258333	0.5	0.002250
11.266667	0.5	0.003000
11.275000	0.5	0.003250
11.283333	0.5	0.004250
11.291667	0.5	0.005000
11.300000	0.5	0.005500
11.308333	0.5	0.006250
11.316667	0.5	0.006875
11.325000	0.5	0.007250
11.333333	0.5	0.008125
11.341667	0.5	0.008750
11.350000	0.5	0.009000
11.358333	0.5	0.009375
11.366667	0.5	0.009750
11.375000	0.5	0.010125
11.383333	0.5	0.010750
11.391667	0.5	0.011000
11.400000	0.5	0.011250
11.408333	0.5	0.011375
11.416667	0.5	0.011750
11.425000	0.5	0.012125
11.433333	0.5	0.012750
11.441667	0.5	0.012750
11.450000	0.5	0.012875
11.458333	0.5	0.013500
11.466667	0.5	0.013750
11.475000	0.5	0.013375
11.483333	0.5	0.013750
11.491667	0.5	0.013750
11.500000	0.5	0.013750
11.508333	0.5	0.013750
11.516667	0.5	0.014125
11.525000	0.5	0.014375
11.533333	0.5	0.014500
11.541667	0.5	0.014500
11.550000	0.5	0.014250
11.558333	0.5	0.014125
11.566667	0.5	0.014375
11.575000	0.5	0.014625
11.583333	0.5	0.014625
11.591667	0.5	0.014625
11.600000	0.5	0.014625
11.608333	0.5	0.014250
11.616667	0.5	0.014000
11.625000	0.5	0.013875
11.633333	0.5	0.013875
11.641667	0.5	0.013375
11.650000	0.5	0.013000
11.658333	0.5	0.012875
11.666667	0.5	0.012625
11.675000	0.5	0.012875
11.683333	0.5	0.013000
11.691667	0.5	0.013000
11.700000	0.5	0.013125
11.708333	0.5	0.012875
11.716667	0.5	0.012250
11.725000	0.5	0.012000
11.733333	0.5	0.012000
11.741667	0.5	0.012000
11.750000	0.5	0.012125
11.758333	0.5	0.012375
11.766667	0.5	0.011875
11.775000	0.5	0.011625
11.783333	0.5	0.011125
11.791667	0.5	0.011000
11.800000	0.5	0.011500
11.808333	0.5	0.011750
11.816667	0.5	0.011750
11.825000	0.5	0.012250
11.833333	0.5	0.011875
11.841667	0.5	0.011750
11.850000	0.5	0.012000
11.858333	0.5	0.011625
11.866667	0.5	0.011125
11.875000	0.5	0.011000
11.883333	0.5	0.010750
11.891667	0.5	0.010750
11.900000	0.5	0.010875
11.908333	0.5	0.011000
11.916667	0.5	0.011250
11.925000	0.5	0.011375
11.933333	0.5	0.011625
11.941667	0.5	0.011750
11.950000	0.5	0.012000
11.958333	0.5	0.012000
11.966667	0.5	0.012000
11.975000	0.5	0.012125
11.983333	0.5	0.011875
11.991667	0.5	0.012375
12.000000	0.5	0.012125
12.008333	0.5	0.011625
12.016667	0.5	0.011500
12.025000	0.5	0.011500
12.033333	0.5	0.011500
12.041667	0.5	0.011500
12.050000	0.5	0.011500
12.058333	0.5	0.011250
12.066667	0.5	0.010875
12.075000	0.5	0.011250
12.083333	0.5	0.011375
12.091667	0.5	0.010875
12.100000	0.5	0.010750
12.108333	0.5	0.010750
12.116667	0.5	0.011000
12.125000	0.5	0.010750
12.133333	0.5	0.010500
12.141667	0.5	0.009875
12.150000	0.5	0.009500
12.158333	0.5	0.009375
12.166667	0.5	0.009000
12.175000	0.5	0.008875
12.183333	0.5	0.008750
12.191667	0.5	0.009000
12.200000	0.5	0.008625
12.208333	0.5	0.008000
12.216667	0.5	0.007750
12.225000	0.5	0.007750
12.233333	0.5	0.007875
12.241667	0.5	0.007875
12.250000	0.5	0.007625
12.258333	0.5	0.007500
12.266667	0.5	0.007500
12.275000	0.5	0.007625
12.283333	0.5	0.007375
12.291667	0.5	0.007125
12.300000	0.5	0.007250
12.308333	0.5	0.007375
12.316667	0.5	0.007250
12.325000	0.5	0.007250
12.333333	0.5	0.007250
12.341667	0.5	0.007375
12.350000	0.5	0.007500
12.358333	0.5	0.007625
12.366667	0.5	0.007625
12.375000	0.5	0.007625
12.383333	0.5	0.007750
12.391667	0.5	0.007750
12.400000	0.5	0.007750
12.408333	0.5	0.007750
12.416667	0.5	0.008125
12.425000	0.5	0.008250
12.433333	0.5	0.008500
12.441667	0.5	0.008875
12.450000	0.5	0.009125
12.458333	0.5	0.009250
12.466667	0.5	0.009250
12.475000	0.5	0.009000
12.483333	0.5	0.009375
12.491667	0.5	0.009875
12.500000	0.5	0.010125
12.508333	0.5	0.010250
12.516667	0.5	0.010375
12.525000	0.5	0.010875
12.533333	0.5	0.011000
12.541667	0.5	0.011000
12.550000	0.5	0.011000
12.558333	0.5	0.011000
12.566667	0.5	0.011000
12.575000	0.5	0.011000
12.583333	0.5	0.010875
12.591667	0.5	0.011125
12.600000	0.5	0.011250
12.608333	0.5	0.011500
12.616667	0.5	0.011750
12.625000	0.5	0.011375
12.633333	0.5	0.011250
12.641667	0.5	0.011250
12.650000	0.5	0.011375
12.658333	0.5	0.011250
12.666667	0.5	0.011375
12.675000	0.5	0.011375
12.683333	0.5	0.011250
12.691667	0.5	0.011375
12.700000	0.5	0.011750
12.708333	0.5	0.011375
12.716667	0.5	0.011250
12.725000	0.5	0.011250
12.733333	0.5	0.011250
12.741667	0.5	0.011250
12.750000	0.5	0.011000
12.758333	0.5	0.011000
12.766667	0.5	0.011125
12.775000	0.5	0.011375
12.783333	0.5	0.011250
12.791667	0.5	0.011125
12.800000	0.5	0.010750
12.808333	0.5	0.010000
12.816667	0.5	0.010000
12.825000	0.5	0.010250
12.833333	0.5	0.010000
12.841667	0.5	0.009500
12.850000	0.5	0.009500
12.858333	0.5	0.009375
12.866667	0.5	0.009125
12.875000	0.5	0.008875
12.883333	0.5	0.008750
12.891667	0.5	0.008375
12.900000	0.5	0.008375
12.908333	0.5	0.008000
12.916667	0.5	0.007750
12.925000	0.5	0.007625
12.933333	0.5	0.007625
12.941667	0.5	0.007875
12.950000	0.5	0.007500
12.958333	0.5	0.007375
12.966667	0.5	0.006750
12.975000	0.5	0.006250
12.983333	0.5	0.005500
12.991667	0.5	0.005000
13.000000	0.5	0.004125
13.008333	0.5	0.003750
13.016667	0.5	0.003250
13.025000	0.5	0.002750
13.033333	0.5	0.002625
13.041667	0.5	0.002250
13.050000	0.5	0.001750
13.058333	0.5	0.000875
13.066667	0.5	0.000375
13.075000	0.5	0.000000
13.083333	0.5	-0.000250
13.091667	0.5	-0.000750
13.100000	0.5	-0.000750
13.108333	0.5	-0.001500
13.116667	0.5	-0.002000
13.125000	0.5	-0.002250
13.133333	0.5	-0.002375
13.141667	0.5	-0.002375
13.150000	0.5	-0.002625
13.158333	0.5	-0.003125
13.166667	0.5	-0.003625
13.175000	0.5	-0.004000
13.183333	0.5	-0.004125
13.191667	0.5	-0.004625
13.200000	0.5	-0.005125
13.208333	0.5	-0.005125
13.216667	0.5	-0.005500
13.225000	0.5	-0.005875
13.233333	0.5	-0.006125
13.241667	0.5	-0.005750
13.250000	0.5	-0.005875
13.258333	0.5	-0.005875
13.266667	0.5	-0.006125
13.275000	0.5	-0.006125
13.283333	0.5	-0.006250
13.291667	0.5	-0.006125
13.300000	0.5	-0.006625
13.308333	0.5	-0.006750
13.316667	0.5	-0.006500
13.325000	0.5	-0.006375
13.333333	0.5	-0.006500
13.341667	0.5	-0.006625
13.350000	0.5	-0.006750
13.358333	0.5	-0.006875
13.366667	0.5	-0.006750
13.375000	0.5	-0.006500
13.383333	0.5	-0.006250
13.391667	0.5	-0.005750
13.400000	0.5	-0.006000
13.408333	0.5	-0.005625
13.416667	0.5	-0.005000
13.425000	0.5	-0.004625
13.433333	0.5	-0.004375
13.441667	0.5	-0.004375
13.450000	0.5	-0.004000
13.458333	0.5	-0.003625
13.466667	0.5	-0.003625
13.475000	0.5	-0.003125
13.483333	0.5	-0.003125
13.491667	0.5	-0.002625
13.500000	0.5	-0.002375
13.508333	0.5	-0.002250
13.516667	0.5	-0.002000
13.525000	0.5	-0.001250
13.533333	0.5	-0.001125
13.541667	0.5	-0.001000
13.550000	0.5	-0.001000
13.558333	0.5	-0.001000
13.566667	0.5	-0.001125
13.575000	0.5	-0.001125
13.583333	0.5	-0.000875
13.591667	0.5	-0.000875
13.600000	0.5	-0.000625
13.608333	0.5	0.000000
13.616667	0.5	0.000125
13.625000	0.5	0.000375
13.633333	0.5	0.000625
13.641667	0.5	0.000625
13.650000	0.5	0.000500
13.658333	0.5	0.000625
13.666667	0.5	0.001000
13.675000	0.5	0.001000
13.683333	0.5	0.001500
13.691667	0.5	0.001500
13.700000	0.5	0.001750
13.708333	0.5	0.001625
13.716667	0.5	0.001750
13.725000	0.5	0.001500
13.733333	0.5	0.001125
13.741667	0.5	0.001125
13.750000	0.5	0.001375
13.758333	0.5	0.001625
13.766667	0.5	0.001625
13.775000	0.5	0.001625
13.783333	0.5	0.001750
13.791667	0.5	0.001500
13.800000	0.5	0.001375
13.808333	0.5	0.001250
13.816667	0.5	0.001625
13.825000	0.5	0.001500
13.833333	0.5	0.001000
13.841667	0.5	0.000875
13.850000	0.5	0.000375
13.858333	0.5	0.000500
13.866667	0.5	0.000625
13.875000	0.5	0.000625
13.883333	0.5	0.000625
13.891667	0.5	0.000375
13.900000	0.5	0.000250
13.908333	0.5	0.000250
13.916667	0.5	0.000125
13.925000	0.5	0.000000
13.933333	0.5	0.000000
13.941667	0.5	-0.000375
13.950000	0.5	-0.000625
13.958333	0.5	-0.000875
13.966667	0.5	-0.000875
13.975000	0.5	-0.000875
13.983333	0.5	-0.001375
13.991667	0.5	-0.001500
14.000000	0.5	-0.001500
14.008333	0.5	-0.001625
14.016667	0.5	-0.001500
14.025000	0.5	-0.001875
14.033333	0.5	-0.002500
14.041667	0.5	-0.002750
14.050000	0.5	-0.003125
14.058333	0.5	-0.003375
14.066667	0.5	-0.003375
14.075000	0.5	-0.003375
14.083333	0.5	-0.003500
14.091667	0.5	-0.003875
14.100000	0.5	-0.003750
14.108333	0.5	-0.003375
14.116667	0.5	-0.003375
14.125000	0.5	-0.003500
14.133333	0.5	-0.003625
14.141667	0.5	-0.003625
14.150000	0.5	-0.003375
14.158333	0.5	-0.003375
14.166667	0.5	-0.003500
14.175000	0.5	-0.004000
14.183333	0.5	-0.004000
14.191667	0.5	-0.004000
14.200000	0.5	-0.004125
14.208333	0.5	-0.004250
14.216667	0.5	-0.004625
14.225000	0.5	-0.005000
14.233333	0.5	-0.005125
14.241667	0.5	-0.005125
14.250000	0.5	-0.005125
14.258333	0.5	-0.005000
14.266667	0.5	-0.005000
14.275000	0.5	-0.004750
14.283333	0.5	-0.004375
14.291667	0.5	-0.004125
14.300000	0.5	-0.004375
14.308333	0.5	-0.004500
14.316667	0.5	-0.004750
14.325000	0.5	-0.004500
14.333333	0.5	-0.004375
14.341667	0.5	-0.004500
14.350000	0.5	-0.004750
14.358333	0.5	-0.004625
14.366667	0.5	-0.004500
14.375000	0.5	-0.004625
14.383333	0.5	-0.004875
14.391667	0.5	-0.004750
14.400000	0.5	-0.004625
14.408333	0.5	-0.004375
14.416667	0.5	-0.004125
14.425000	0.5	-0.003625
14.433333	0.5	-0.003125
14.441667	0.5	-0.003000
14.450000	0.5	-0.003000
14.458333	0.5	-0.003250
14.466667	0.5	-0.003375
14.475000	0.5	-0.003250
14.483333	0.5	-0.003125
14.491667	0.5	-0.003000
14.500000	0.5	-0.002750
14.508333	0.5	-0.003000
14.516667	0.5	-0.002875
14.525000	0.5	-0.003125
14.533333	0.5	-0.003375
14.541667	0.5	-0.003250
14.550000	0.5	-0.003250
14.558333	0.5	-0.003000
14.566667	0.5	-0.002500
14.575000	0.5	-0.002750
14.583333	0.5	-0.003125
14.591667	0.5	-0.003375
14.600000	0.5	-0.003125
14.608333	0.5	-0.002875
14.616667	0.5	-0.002875
14.625000	0.5	-0.003125
14.633333	0.5	-0.003000
14.641667	0.5	-0.003000
14.650000	0.5	-0.003125
14.658333	0.5	-0.003625
14.666667	0.5	-0.003750
14.675000	0.5	-0.003625
14.683333	0.5	-0.003375
14.691667	0.5	-0.003125
14.700000	0.5	-0.003000
14.708333	0.5	-0.003000
14.716667	0.5	-0.003125
14.725000	0.5	-0.003000
14.733333	0.5	-0.003000
14.741667	0.5	-0.002875
14.750000	0.5	-0.002625
14.758333	0.5	-0.002500
14.766667	0.5	-0.002375
14.775000	0.5	-0.001875
14.783333	0.5	-0.001750
14.791667	0.5	-0.001875
14.800000	0.5	-0.001875
14.808333	0.5	-0.001500
14.816667	0.5	-0.001125
14.825000	0.5	-0.000750
14.833333	0.5	-0.000125
14.841667	0.5	0.000375
14.850000	0.5	0.000625
14.858333	0.5	0.001125
14.866667	0.5	0.001750
14.875000	0.5	0.002500
14.883333	0.5	0.002750
14.891667	0.5	0.003500
14.900000	0.5	0.003750
14.908333	0.5	0.004000
14.916667	0.5	0.004375
14.925000	0.5	0.005000
14.933333	0.5	0.005250
14.941667	0.5	0.006000
14.950000	0.5	0.006875
14.958333	0.5	0.007375
14.966667	0.5	0.008250
14.975000	0.5	0.008875
14.983333	0.5	0.009250
14.991667	0.5	0.009875
15.000000	0.5	0.010500
15.008333	0.5	0.011375
15.016667	0.5	0.011875
15.025000	0.5	0.012375
15.033333	0.5	0.013125
15.041667	0.5	0.014000
15.050000	0.5	0.014750
15.058333	0.5	0.015500
15.066667	0.5	0.016375
15.075000	0.5	0.016875
15.083333	0.5	0.017375
15.091667	0.5	0.018125
15.100000	0.5	0.018625
15.108333	0.5	0.019125
15.116667	0.5	0.019375
15.125000	0.5	0.019750
15.133333	0.5	0.019750
15.141667	0.5	0.019625
15.150000	0.5	0.019875
15.158333	0.5	0.019500
15.166667	0.5	0.019250
15.175000	0.5	0.018375
15.183333	0.5	0.017875
15.191667	0.5	0.017875
15.200000	0.5	0.017750
15.208333	0.5	0.017500
15.216667	0.5	0.017000
15.225000	0.5	0.016250
15.233333	0.5	0.015500
15.241667	0.5	0.015000
15.250000	0.5	0.014750
15.258333	0.5	0.014125
15.266667	0.5	0.013875
15.275000	0.5	0.013375
15.283333	0.5	0.012750
15.291667	0.5	0.012125
15.300000	0.5	0.011250
15.308333	0.5	0.010625
15.316667	0.5	0.010125
15.325000	0.5	0.009750
15.333333	0.5	0.009250
15.341667	0.5	0.008625
15.350000	0.5	0.008125
15.358333	0.5	0.007250
15.366667	0.5	0.006375
15.375000	0.5	0.006250
15.383333	0.5	0.005750
15.391667	0.5	0.005125
15.400000	0.5	0.004125
15.408333	0.5	0.003750
15.416667	0.5	0.003000
15.425000	0.5	0.002625
15.433333	0.5	0.002125
15.441667	0.5	0.001750
15.450000	0.5	0.001000
15.458333	0.5	0.000250
15.466667	0.5	-0.000125
15.475000	0.5	-0.000500
15.483333	0.5	-0.001125
15.491667	0.5	-0.001625
15.500000	0.5	-0.002250
15.508333	0.5	-0.002625
15.516667	0.5	-0.003375
15.525000	0.5	-0.003875
15.533333	0.5	-0.004125
15.541667	0.5	-0.004750
15.550000	0.5	-0.005000
15.558333	0.5	-0.005250
15.566667	0.5	-0.005875
15.575000	0.5	-0.006000
15.583333	0.5	-0.005875
15.591667	0.5	-0.006375
15.600000	0.5	-0.006875
15.608333	0.5	-0.007375
15.616667	0.5	-0.008000
15.625000	0.5	-0.008500
15.633333	0.5	-0.008000
15.641667	0.5	-0.008000
15.650000	0.5	-0.008125
15.658333	0.5	-0.008125
15.666667	0.5	-0.007625
15.675000	0.5	-0.007375
15.683333	0.5	-0.007125
15.691667	0.5	-0.007000
15.700000	0.5	-0.006875
15.708333	0.5	-0.006625
15.716667	0.5	-0.006250
15.725000	0.5	-0.006125
15.733333	0.5	-0.005625
15.741667	0.5	-0.005000
15.750000	0.5	-0.004375
15.758333	0.5	-0.004125
15.766667	0.5	-0.003000
15.775000	0.5	-0.002250
15.783333	0.5	-0.001625
15.791667	0.5	-0.000625
15.800000	0.5	0.000500
15.808333	0.5	0.001375
15.816667	0.5	0.002500
15.825000	0.5	0.003625
15.833333	0.5	0.005250
15.841667	0.5	0.006875
15.850000	0.5	0.008750
15.858333	0.5	0.010500
15.866667	0.5	0.012500
15.875000	0.5	0.014625
15.883333	0.5	0.016875
15.891667	0.5	0.019625
15.900000	0.5	0.022500
15.908333	0.5	0.025500
15.916667	0.5	0.028750
15.925000	0.5	0.032125
15.933333	0.5	0.036000
15.941667	0.5	0.040500
15.950000	0.5	0.045625
15.958333	0.5	0.050750
15.966667	0.5	0.056125
15.975000	0.5	0.061625
15.983333	0.5	0.068125
15.991667	0.5	0.075375
16.000000	0.5	0.083500
16.008333	0.5	0.091625
16.016667	0.5	0.100000
16.025000	0.5	0.109625
16.033333	0.5	0.120125
16.041667	0.5	0.131500
16.050000	0.5	0.143625
16.058333	0.5	0.157000
16.066667	0.5	0.171250
16.075000	0.5	0.186875
16.083333	0.5	0.203375
16.091667	0.5	0.221875
16.100000	0.5	0.241625
16.108333	0.5	0.262875
16.116667	0.5	0.285375
16.125000	0.5	0.309875
16.133333	0.5	0.336000
16.141667	0.5	0.364625
16.150000	0.5	0.395625
16.158333	0.5	0.429625
16.166667	0.5	0.466875
16.175000	0.5	0.507125
16.183333	0.5	0.551250
16.191667	0.5	0.600000
16.200000	0.5	0.654125
16.208333	0.5	0.714500
16.216667	0.5	0.781250
16.225000	0.5	0.856125
16.233333	0.5	0.939875
16.241667	0.5	1.033875
16.250000	0.5	1.139250
16.258333	0.5	1.257875
16.266667	0.5	1.391125
16.275000	0.5	1.541625
16.283333	0.5	1.710750
16.291667	0.5	1.900500
16.300000	0.5	2.111875
16.308333	0.5	2.347625
16.316667	0.5	2.609000
16.325000	0.5	2.896875
16.333333	0.5	3.212875
16.341667	0.5	3.556500
16.350000	0.5	3.927875
16.358333	0.5	4.325875
16.366667	0.5	4.749000
16.375000	0.5	5.195250
16.383333	0.5	5.660875
16.391667	0.5	6.142250
16.400000	0.5	6.634625
16.408333	0.5	7.133125
16.416667	0.5	7.631000
16.425000	0.5	8.122500
16.433333	0.5	8.601500
16.441667	0.5	9.060750
16.450000	0.5	9.493250
16.458333	0.5	9.891875
16.466667	0.5	10.250750
16.475000	0.5	10.564125
16.483333	0.5	10.827000
16.491667	0.5	11.034875
16.500000	0.5	11.185000
16.508333	0.5	11.276125
16.516667	0.5	11.306625
16.525000	0.5	11.277125
16.533333	0.5	11.188375
16.541667	0.5	11.042125
16.550000	0.5	10.841875
16.558333	0.5	10.591750
16.566667	0.5	10.296375
16.575000	0.5	9.960875
16.583333	0.5	9.589500
16.591667	0.5	9.188750
16.600000	0.5	8.764750
16.608333	0.5	8.323000
16.616667	0.5	7.868875
16.625000	0.5	7.408000
16.633333	0.5	6.945125
16.641667	0.5	6.484750
16.650000	0.5	6.031500
16.658333	0.5	5.588875
16.666667	0.5	5.159500
16.675000	0.5	4.746625
16.683333	0.5	4.352250
16.691667	0.5	3.977375
16.700000	0.5	3.623750
16.708333	0.5	3.291875
16.716667	0.5	2.982250
16.725000	0.5	2.694625
16.733333	0.5	2.428875
16.741667	0.5	2.184625
16.750000	0.5	1.961125
16.758333	0.5	1.757625
16.766667	0.5	1.572625
16.775000	0.5	1.405625
16.783333	0.5	1.254625
16.791667	0.5	1.119125
16.800000	0.5	0.997500
16.808333	0.5	0.888625
16.816667	0.5	0.792000
16.825000	0.5	0.706125
16.833333	0.5	0.629750
16.841667	0.5	0.561625
16.850000	0.5	0.501500
16.858333	0.5	0.448875
16.866667	0.5	0.402625
16.875000	0.5	0.361625
16.883333	0.5	0.325250
16.891667	0.5	0.292750
16.900000	0.5	0.264375
16.908333	0.5	0.239125
16.916667	0.5	0.217250
16.925000	0.5	0.197375
16.933333	0.5	0.180000
16.941667	0.5	0.164500
16.950000	0.5	0.150375
16.958333	0.5	0.138500
16.966667	0.5	0.127750
16.975000	0.5	0.118000
16.983333	0.5	0.109250
16.991667	0.5	0.101125
17.000000	0.5	0.093500
17.008333	0.5	0.086750
17.016667	0.5	0.080625
17.025000	0.5	0.074875
17.033333	0.5	0.069875
17.041667	0.5	0.065125
17.050000	0.5	0.060625
17.058333	0.5	0.056125
17.066667	0.5	0.052125
17.075000	0.5	0.048250
17.083333	0.5	0.044500
17.091667	0.5	0.040875
17.100000	0.5	0.037625
17.108333	0.5	0.034625
17.116667	0.5	0.031125
17.125000	0.5	0.028000
17.133333	0.5	0.024500
17.141667	0.5	0.021375
17.150000	0.5	0.018375
17.158333	0.5	0.014500
17.166667	0.5	0.011500
17.175000	0.5	0.008125
17.183333	0.5	0.004750
17.191667	0.5	0.000750
17.200000	0.5	-0.002875
17.208333	0.5	-0.007125
17.216667	0.5	-0.010875
17.225000	0.5	-0.015250
17.233333	0.5	-0.019875
17.241667	0.5	-0.023875
17.250000	0.5	-0.028000
17.258333	0.5	-0.032250
17.266667	0.5	-0.036375
17.275000	0.5	-0.040750
17.283333	0.5	-0.044875
17.291667	0.5	-0.048625
17.300000	0.5	-0.051750
17.308333	0.5	-0.055250
17.316667	0.5	-0.058000
17.325000	0.5	-0.061000
17.333333	0.5	-0.063625
17.341667	0.5	-0.065125
17.350000	0.5	-0.066875
17.358333	0.5	-0.068250
17.366667	0.5	-0.068500
17.375000	0.5	-0.068750
17.383333	0.5	-0.068875
17.391667	0.5	-0.067875
17.400000	0.5	-0.066875
17.408333	0.5	-0.065125
17.416667	0.5	-0.062750
17.425000	0.5	-0.060125
17.433333	0.5	-0.057000
17.441667	0.5	-0.053750
17.450000	0.5	-0.050625
17.458333	0.5	-0.047125
17.466667	0.5	-0.043000
17.475000	0.5	-0.038625
17.483333	0.5	-0.034000
17.491667	0.5	-0.029875
17.500000	0.5	-0.026250
17.508333	0.5	-0.022250
17.516667	0.5	-0.018250
17.525000	0.5	-0.014500
17.533333	0.5	-0.010875
17.541667	0.5	-0.007250
17.550000	0.5	-0.004125
17.558333	0.5	-0.001250
17.566667	0.5	0.001875
17.575000	0.5	0.004875
17.583333	0.5	0.008125
17.591667	0.5	0.011000
17.600000	0.5	0.013250
17.608333	0.5	0.015125
17.616667	0.5	0.016875
17.625000	0.5	0.018875
17.633333	0.5	0.020375
17.641667	0.5	0.022250
17.650000	0.5	0.023750
17.658333	0.5	0.025375
17.666667	0.5	0.026875
17.675000	0.5	0.027250
17.683333	0.5	0.028250
17.691667	0.5	0.029250
17.700000	0.5	0.029625
17.708333	0.5	0.030125
17.716667	0.5	0.030375
17.725000	0.5	0.030625
17.733333	0.5	0.031250
17.741667	0.5	0.031875
17.750000	0.5	0.032000
17.758333	0.5	0.032750
17.766667	0.5	0.032750
17.775000	0.5	0.032500
17.783333	0.5	0.032125
17.791667	0.5	0.032000
17.800000	0.5	0.032000
17.808333	0.5	0.032375
17.816667	0.5	0.032625
17.825000	0.5	0.032500
17.833333	0.5	0.032750
17.841667	0.5	0.032250
17.850000	0.5	0.032250
17.858333	0.5	0.032000
17.866667	0.5	0.031750
17.875000	0.5	0.031625
17.883333	0.5	0.031125
17.891667	0.5	0.030500
17.900000	0.5	0.030125
17.908333	0.5	0.030000
17.916667	0.5	0.029500
17.925000	0.5	0.029500
17.933333	0.5	0.029375
17.941667	0.5	0.029125
17.950000	0.5	0.029000
17.958333	0.5	0.028625
17.966667	0.5	0.028375
17.975000	0.5	0.028125
17.983333	0.5	0.027625
17.991667	0.5	0.027125
18.000000	0.5	0.026500
18.008333	0.5	0.025625
18.016667	0.5	0.025500
18.025000	0.5	0.024875
18.033333	0.5	0.024250
18.041667	0.5	0.023500
18.050000	0.5	0.023375
18.058333	0.5	0.022750
18.066667	0.5	0.022000
18.075000	0.5	0.021500
18.083333	0.5	0.020875
18.091667	0.5	0.020125
18.100000	0.5	0.019125
18.108333	0.5	0.018250
18.116667	0.5	0.017375
18.125000	0.5	0.016375
18.133333	0.5	0.015750
18.141667	0.5	0.015125
18.150000	0.5	0.014000
18.158333	0.5	0.013125
18.166667	0.5	0.012000
18.175000	0.5	0.011125
18.183333	0.5	0.010500
18.191667	0.5	0.009125
18.200000	0.5	0.007750
18.208333	0.5	0.006875
18.216667	0.5	0.005500
18.225000	0.5	0.004000
18.233333	0.5	0.003125
18.241667	0.5	0.001375
18.250000	0.5	-0.000125
18.258333	0.5	-0.001625
18.266667	0.5	-0.003125
18.275000	0.5	-0.005000
18.283333	0.5	-0.006750
18.291667	0.5	-0.008750
18.300000	0.5	-0.010875
18.308333	0.5	-0.012500
18.316667	0.5	-0.014375
18.325000	0.5	-0.015875
18.333333	0.5	-0.017000
18.341667	0.5	-0.018750
18.350000	0.5	-0.020625
18.358333	0.5	-0.022750
18.366667	0.5	-0.024500
18.375000	0.5	-0.026125
18.383333	0.5	-0.027375
18.391667	0.5	-0.029250
18.400000	0.5	-0.030625
18.408333	0.5	-0.031750
18.416667	0.5	-0.032375
18.425000	0.5	-0.033250
18.433333	0.5	-0.033125
18.441667	0.5	-0.033500
18.450000	0.5	-0.034000
18.458333	0.5	-0.034250
18.466667	0.5	-0.034625
18.475000	0.5	-0.034750
18.483333	0.5	-0.034750
18.491667	0.5	-0.034375
18.500000	0.5	-0.034000
18.508333	0.5	-0.032875
18.516667	0.5	-0.032125
18.525000	0.5	-0.030875
18.533333	0.5	-0.029875
18.541667	0.5	-0.029125
18.550000	0.5	-0.028125
18.558333	0.5	-0.027125
18.566667	0.5	-0.026125
18.575000	0.5	-0.025125
18.583333	0.5	-0.023875
18.591667	0.5	-0.022875
18.600000	0.5	-0.021875
18.608333	0.5	-0.020750
18.616667	0.5	-0.019875
18.625000	0.5	-0.018875
18.633333	0.5	-0.018000
18.641667	0.5	-0.017000
18.650000	0.5	-0.016000
18.658333	0.5	-0.014500
18.666667	0.5	-0.013875
18.675000	0.5	-0.013375
18.683333	0.5	-0.012250
18.691667	0.5	-0.011375
18.700000	0.5	-0.010375
18.708333	0.5	-0.009750
18.716667	0.5	-0.009125
18.725000	0.5	-0.008750
18.733333	0.5	-0.008125
18.741667	0.5	-0.007875
18.750000	0.5	-0.007625
18.758333	0.5	-0.007625
18.766667	0.5	-0.007250
18.775000	0.5	-0.007000
18.783333	0.5	-0.007250
18.791667	0.5	-0.007125
18.800000	0.5	-0.007000
18.808333	0.5	-0.007000
18.816667	0.5	-0.007125
18.825000	0.5	-0.007250
18.833333	0.5	-0.006750
18.841667	0.5	-0.006750
18.850000	0.5	-0.006875
18.858333	0.5	-0.007125
18.866667	0.5	-0.007375
18.875000	0.5	-0.007125
18.883333	0.5	-0.007125
18.891667	0.5	-0.007500
18.900000	0.5	-0.007875
18.908333	0.5	-0.008000
18.916667	0.5	-0.008375
18.925000	0.5	-0.008875
18.933333	0.5	-0.009000
18.941667	0.5	-0.009250
18.950000	0.5	-0.009875
18.958333	0.5	-0.010375
18.966667	0.5	-0.010625
18.975000	0.5	-0.011125
18.983333	0.5	-0.011625
18.991667	0.5	-0.012250
19.000000	0.5	-0.012875
19.008333	0.5	-0.013625
19.016667	0.5	-0.013875
19.025000	0.5	-0.013750
19.033333	0.5	-0.014125
19.041667	0.5	-0.014875
19.050000	0.5	-0.014750
19.058333	0.5	-0.015500
19.066667	0.5	-0.015875
19.075000	0.5	-0.016375
19.083333	0.5	-0.016750
19.091667	0.5	-0.017125
19.100000	0.5	-0.017250
19.108333	0.5	-0.017500
19.116667	0.5	-0.018000
19.125000	0.5	-0.018250
19.133333	0.5	-0.018250
19.141667	0.5	-0.018250
19.150000	0.5	-0.018500
19.158333	0.5	-0.018125
19.166667	0.5	-0.018250
19.175000	0.5	-0.017875
19.183333	0.5	-0.018000
19.191667	0.5	-0.017750
19.200000	0.5	-0.017500
19.208333	0.5	-0.017625
19.216667	0.5	-0.017625
19.225000	0.5	-0.018000
19.233333	0.5	-0.017750
19.241667	0.5	-0.017750
19.250000	0.5	-0.017750
19.258333	0.5	-0.017500
19.266667	0.5	-0.017375
19.275000	0.5	-0.017250
19.283333	0.5	-0.017375
19.291667	0.5	-0.017000
19.300000	0.5	-0.016625
19.308333	0.5	-0.016125
19.316667	0.5	-0.016000
19.325000	0.5	-0.015500
19.333333	0.5	-0.015125
19.341667	0.5	-0.014625
19.350000	0.5	-0.014750
19.358333	0.5	-0.014750
19.366667	0.5	-0.014625
19.375000	0.5	-0.014375
19.383333	0.5	-0.014375
19.391667	0.5	-0.014250
19.400000	0.5	-0.014000
19.408333	0.5	-0.014125
19.416667	0.5	-0.014250
19.425000	0.5	-0.013875
19.433333	0.5	-0.013875
19.441667	0.5	-0.013875
19.450000	0.5	-0.013750
19.458333	0.5	-0.014125
19.466667	0.5	-0.014375
19.475000	0.5	-0.014875
19.483333	0.5	-0.015375
19.491667	0.5	-0.015625
19.500000	0.5	-0.015875
19.508333	0.5	-0.016250
19.516667	0.5	-0.016500
19.525000	0.5	-0.016750
19.533333	0.5	-0.017125
19.541667	0.5	-0.017875
19.550000	0.5	-0.018750
19.558333	0.5	-0.019250
19.566667	0.5	-0.019875
19.575000	0.5	-0.020500
19.583333	0.5	-0.021375
19.591667	0.5	-0.021875
19.600000	0.5	-0.022375
19.608333	0.5	-0.022875
19.616667	0.5	-0.023750
19.625000	0.5	-0.024250
19.633333	0.5	-0.025125
19.641667	0.5	-0.025625
19.650000	0.5	-0.025875
19.658333	0.5	-0.026250
19.666667	0.5	-0.027000
19.675000	0.5	-0.027750
19.683333	0.5	-0.028375
19.691667	0.5	-0.028875
19.700000	0.5	-0.029250
19.708333	0.5	-0.029875
19.716667	0.5	-0.030125
19.725000	0.5	-0.031125
19.733333	0.5	-0.031625
19.741667	0.5	-0.031750
19.750000	0.5	-0.032250
19.758333	0.5	-0.032875
19.766667	0.5	-0.032875
19.775000	0.5	-0.032875
19.783333	0.5	-0.033000
19.791667	0.5	-0.033000
19.800000	0.5	-0.033750
19.808333	0.5	-0.034250
19.816667	0.5	-0.034750
19.825000	0.5	-0.034875
19.833333	0.5	-0.034875
19.841667	0.5	-0.035375
19.850000	0.5	-0.035500
19.858333	0.5	-0.035750
19.866667	0.5	-0.036375
19.875000	0.5	-0.036875
19.883333	0.5	-0.037125
19.891667	0.5	-0.037000
19.900000	0.5	-0.037250
19.908333	0.5	-0.037625
19.916667	0.5	-0.037375
19.925000	0.5	-0.037500
19.933333	0.5	-0.037875
19.941667	0.5	-0.038000
19.950000	0.5	-0.038375
19.958333	0.5	-0.038750
19.966667	0.5	-0.038625
19.975000	0.5	-0.038750
19.983333	0.5	-0.038875
19.991667	0.5	-0.038750
20.000000	0.5	-0.038750
20.008333	0.5	-0.039000
20.016667	0.5	-0.038750
20.025000	0.5	-0.038375
20.033333	0.5	-0.038750
20.041667	0.5	-0.038875
20.050000	0.5	-0.038375
20.058333	0.5	-0.038500
20.066667	0.5	-0.038625
20.075000	0.5	-0.039000
20.083333	0.5	-0.039125
20.091667	0.5	-0.039000
20.100000	0.5	-0.039125
20.108333	0.5	-0.039500
20.116667	0.5	-0.039500
20.125000	0.5	-0.039625
20.133333	0.5	-0.039625
20.141667	0.5	-0.040000
20.150000	0.5	-0.040375
20.158333	0.5	-0.040125
20.166667	0.5	-0.040000
20.175000	0.5	-0.039875
20.183333	0.5	-0.039250
20.191667	0.5	-0.038875
20.200000	0.5	-0.038875
20.208333	0.5	-0.039000
20.216667	0.5	-0.038750
20.225000	0.5	-0.038750
20.233333	0.5	-0.039125
20.241667	0.5	-0.038875
20.250000	0.5	-0.038625
20.258333	0.5	-0.038375
20.266667	0.5	-0.037875
20.275000	0.5	-0.037250
20.283333	0.5	-0.037125
20.291667	0.5	-0.036500
20.300000	0.5	-0.035875
20.308333	0.5	-0.035375
20.316667	0.5	-0.034625
20.325000	0.5	-0.034000
20.333333	0.5	-0.033625
20.341667	0.5	-0.033125
20.350000	0.5	-0.032625
20.358333	0.5	-0.031875
20.366667	0.5	-0.031250
20.375000	0.5	-0.030375
20.383333	0.5	-0.029250
20.391667	0.5	-0.028375
20.400000	0.5	-0.027500
20.408333	0.5	-0.026500
20.416667	0.5	-0.026000
20.425000	0.5	-0.025125
20.433333	0.5	-0.024500
20.441667	0.5	-0.022875
20.450000	0.5	-0.022250
20.458333	0.5	-0.021250
20.466667	0.5	-0.020250
20.475000	0.5	-0.019375
20.483333	0.5	-0.018250
20.491667	0.5	-0.016875
20.500000	0.5	-0.015750
20.508333	0.5	-0.014875
20.516667	0.5	-0.013500
20.525000	0.5	-0.011875
20.533333	0.5	-0.010375
20.541667	0.5	-0.008750
20.550000	0.5	-0.007125
20.558333	0.5	-0.005875
20.566667	0.5	-0.004625
20.575000	0.5	-0.002875
20.583333	0.5	-0.001125
20.591667	0.5	0.000375
20.600000	0.5	0.001625
20.608333	0.5	0.003625
20.616667	0.5	0.005125
20.625000	0.5	0.006875
20.633333	0.5	0.008625
20.641667	0.5	0.010500
20.650000	0.5	0.012375
20.658333	0.5	0.014125
20.666667	0.5	0.015500
20.675000	0.5	0.016875
20.683333	0.5	0.018250
20.691667	0.5	0.019375
20.700000	0.5	0.020500
20.708333	0.5	0.021625
20.716667	0.5	0.022250
20.725000	0.5	0.022750
20.733333	0.5	0.023500
20.741667	0.5	0.023750
20.750000	0.5	0.024250
20.758333	0.5	0.024250
20.766667	0.5	0.024375
20.775000	0.5	0.024250
20.783333	0.5	0.024375
20.791667	0.5	0.023750
20.800000	0.5	0.023625
20.808333	0.5	0.023125
20.816667	0.5	0.022250
20.825000	0.5	0.021625
20.833333	0.5	0.020625
20.841667	0.5	0.019625
20.850000	0.5	0.019250
20.858333	0.5	0.018625
20.866667	0.5	0.018125
20.875000	0.5	0.017250
20.883333	0.5	0.016500
20.891667	0.5	0.015375
20.900000	0.5	0.014500
20.908333	0.5	0.013125
20.916667	0.5	0.012125
20.925000	0.5	0.011375
20.933333	0.5	0.010375
20.941667	0.5	0.009625
20.950000	0.5	0.009000
20.958333	0.5	0.008375
20.966667	0.5	0.008000
20.975000	0.5	0.007500
20.983333	0.5	0.006875
20.991667	0.5	0.006375
21.000000	0.5	0.005625
21.008333	0.5	0.005250
21.016667	0.5	0.004750
21.025000	0.5	0.004875
21.033333	0.5	0.004875
21.041667	0.5	0.005000
21.050000	0.5	0.005250
21.058333	0.5	0.004875
21.066667	0.5	0.004500
21.075000	0.5	0.003875
21.083333	0.5	0.003750
21.091667	0.5	0.003750
21.100000	0.5	0.004125
21.108333	0.5	0.004375
21.116667	0.5	0.004750
21.125000	0.5	0.005000
21.133333	0.5	0.005250
21.141667	0.5	0.005625
21.150000	0.5	0.006125
21.158333	0.5	0.006625
21.166667	0.5	0.006500
21.175000	0.5	0.007000
21.183333	0.5	0.007375
21.191667	0.5	0.007250
21.200000	0.5	0.007375
21.208333	0.5	0.007750
21.216667	0.5	0.007500
21.225000	0.5	0.007500
21.233333	0.5	0.007625
21.241667	0.5	0.007750
21.250000	0.5	0.007750
21.258333	0.5	0.007875
21.266667	0.5	0.008125
21.275000	0.5	0.008500
21.283333	0.5	0.008625
21.291667	0.5	0.008625
21.300000	0.5	0.008500
21.308333	0.5	0.008000
21.316667	0.5	0.007750
21.325000	0.5	0.007750
21.333333	0.5	0.007500
21.341667	0.5	0.007625
21.350000	0.5	0.007500
21.358333	0.5	0.007625
21.366667	0.5	0.007375
21.375000	0.5	0.007375
21.383333	0.5	0.007625
21.391667	0.5	0.007625
21.400000	0.5	0.006875
21.408333	0.5	0.006500
21.416667	0.5	0.006250
21.425000	0.5	0.006000
21.433333	0.5	0.005750
21.441667	0.5	0.005500
21.450000	0.5	0.005375
21.458333	0.5	0.005000
21.466667	0.5	0.004500
21.475000	0.5	0.004375
21.483333	0.5	0.004250
21.491667	0.5	0.003875
21.500000	0.5	0.003625
21.508333	0.5	0.003125
21.516667	0.5	0.002375
21.525000	0.5	0.001875
21.533333	0.5	0.001750
21.541667	0.5	0.001375
21.550000	0.5	0.001250
21.558333	0.5	0.000625
21.566667	0.5	0.000125
21.575000	0.5	-0.000250
21.583333	0.5	-0.000500
21.591667	0.5	-0.000875
21.600000	0.5	-0.001375
21.608333	0.5	-0.002250
21.616667	0.5	-0.002875
21.625000	0.5	-0.003375
21.633333	0.5	-0.003875
21.641667	0.5	-0.004250
21.650000	0.5	-0.004750
21.658333	0.5	-0.005000
21.666667	0.5	-0.005625
21.675000	0.5	-0.006000
21.683333	0.5	-0.006375
21.691667	0.5	-0.006875
21.700000	0.5	-0.007125
21.708333	0.5	-0.007250
21.716667	0.5	-0.007750
21.725000	0.5	-0.007500
21.733333	0.5	-0.007500
21.741667	0.5	-0.007625
21.750000	0.5	-0.007750
21.758333	0.5	-0.007875
21.766667	0.5	-0.008000
21.775000	0.5	-0.007875
21.783333	0.5	-0.008125
21.791667	0.5	-0.008250
21.800000	0.5	-0.008000
21.808333	0.5	-0.007625
21.816667	0.5	-0.007625
21.825000	0.5	-0.007750
21.833333	0.5	-0.007375
21.841667	0.5	-0.007125
21.850000	0.5	-0.007375
21.858333	0.5	-0.007125
21.866667	0.5	-0.006750
21.875000	0.5	-0.006750
21.883333	0.5	-0.006625
21.891667	0.5	-0.006625
21.900000	0.5	-0.006375
21.908333	0.5	-0.005875
21.916667	0.5	-0.005500
21.925000	0.5	-0.005500
21.933333	0.5	-0.005375
21.941667	0.5	-0.005250
21.950000	0.5	-0.005000
21.958333	0.5	-0.005000
21.966667	0.5	-0.005125
21.975000	0.5	-0.004875
21.983333	0.5	-0.004500
21.991667	0.5	-0.004000
22.000000	0.5	-0.004250
22.008333	0.5	-0.004000
22.016667	0.5	-0.003875
22.025000	0.5	-0.003875
22.033333	0.5	-0.003375
22.041667	0.5	-0.003125
22.050000	0.5	-0.003250
22.058333	0.5	-0.003500
22.066667	0.5	-0.003875
22.075000	0.5	-0.004000
22.083333	0.5	-0.003750
22.091667	0.5	-0.003750
22.100000	0.5	-0.003625
22.108333	0.5	-0.003875
22.116667	0.5	-0.004000
22.125000	0.5	-0.004125
22.133333	0.5	-0.004375
22.141667	0.5	-0.004500
22.150000	0.5	-0.004625
22.158333	0.5	-0.004875
22.166667	0.5	-0.005375
22.175000	0.5	-0.005375
22.183333	0.5	-0.005625
22.191667	0.5	-0.006375
22.200000	0.5	-0.006625
22.208333	0.5	-0.006750
22.216667	0.5	-0.006875
22.225000	0.5	-0.007375
22.233333	0.5	-0.007625
22.241667	0.5	-0.008500
22.250000	0.5	-0.008500
22.258333	0.5	-0.008875
22.266667	0.5	-0.009250
22.275000	0.5	-0.009500
22.283333	0.5	-0.009625
22.291667	0.5	-0.009625
22.300000	0.5	-0.009500
22.308333	0.5	-0.009750
22.316667	0.5	-0.010000
22.325000	0.5	-0.010250
22.333333	0.5	-0.010375
22.341667	0.5	-0.010750
22.350000	0.5	-0.011375
22.358333	0.5	-0.011750
22.366667	0.5	-0.012250
22.375000	0.5	-0.012625
22.383333	0.5	-0.012375
22.391667	0.5	-0.012750
22.400000	0.5	-0.013125
22.408333	0.5	-0.013250
22.416667	0.5	-0.012750
22.425000	0.5	-0.012125
22.433333	0.5	-0.012125
22.441667	0.5	-0.012375
22.450000	0.5	-0.012375
22.458333	0.5	-0.012625
22.466667	0.5	-0.012875
22.475000	0.5	-0.012875
22.483333	0.5	-0.012875
22.491667	0.5	-0.012625
22.500000	0.5	-0.012375
22.508333	0.5	-0.012250
22.516667	0.5	-0.012125
22.525000	0.5	-0.011875
22.533333	0.5	-0.011750
22.541667	0.5	-0.011250
22.550000	0.5	-0.011125
22.558333	0.5	-0.010750
22.566667	0.5	-0.010375
22.575000	0.5	-0.010000
22.583333	0.5	-0.009000
22.591667	0.5	-0.008625
22.600000	0.5	-0.008250
22.608333	0.5	-0.008000
22.616667	0.5	-0.007500
22.625000	0.5	-0.007250
22.633333	0.5	-0.007250
22.641667	0.5	-0.007625
22.650000	0.5	-0.007500
22.658333	0.5	-0.006875
22.666667	0.5	-0.006500
22.675000	0.5	-0.006250
22.683333	0.5	-0.005875
22.691667	0.5	-0.006125
22.700000	0.5	-0.006125
22.708333	0.5	-0.006125
22.716667	0.5	-0.005625
22.725000	0.5	-0.005625
22.733333	0.5	-0.005750
22.741667	0.5	-0.005750
22.750000	0.5	-0.005375
22.758333	0.5	-0.005250
22.766667	0.5	-0.005250
22.775000	0.5	-0.005375
22.783333	0.5	-0.005250
22.791667	0.5	-0.005375
22.800000	0.5	-0.005750
22.808333	0.5	-0.005875
22.816667	0.5	-0.005875
22.825000	0.5	-0.005625
22.833333	0.5	-0.005875
22.841667	0.5	-0.005750
22.850000	0.5	-0.006000
22.858333	0.5	-0.006250
22.866667	0.5	-0.006500
22.875000	0.5	-0.006875
22.883333	0.5	-0.007125
22.891667	0.5	-0.007500
22.900000	0.5	-0.008000
22.908333	0.5	-0.008125
22.916667	0.5	-0.008125
22.925000	0.5	-0.008250
22.933333	0.5	-0.008750
22.941667	0.5	-0.009125
22.950000	0.5	-0.009500
22.958333	0.5	-0.009500
22.966667	0.5	-0.009625
22.975000	0.5	-0.009625
22.983333	0.5	-0.009500
22.991667	0.5	-0.009375
23.000000	0.5	-0.009750
23.008333	0.5	-0.009750
23.016667	0.5	-0.009500
23.025000	0.5	-0.009500
23.033333	0.5	-0.009250
23.041667	0.5	-0.009750
23.050000	0.5	-0.010000
23.058333	0.5	-0.009875
23.066667	0.5	-0.009500
23.075000	0.5	-0.009000
23.083333	0.5	-0.008750
23.091667	0.5	-0.008625
23.100000	0.5	-0.008250
23.108333	0.5	-0.008000
23.116667	0.5	-0.007875
23.125000	0.5	-0.007500
23.133333	0.5	-0.007125
23.141667	0.5	-0.007000
23.150000	0.5	-0.006375
23.158333	0.5	-0.006000
23.166667	0.5	-0.005750
23.175000	0.5	-0.005750
23.183333	0.5	-0.005875
23.191667	0.5	-0.005625
23.200000	0.5	-0.005375
23.208333	0.5	-0.005000
23.216667	0.5	-0.005125
23.225000	0.5	-0.005250
23.233333	0.5	-0.005125
23.241667	0.5	-0.005125
23.250000	0.5	-0.005250
23.258333	0.5	-0.005375
23.266667	0.5	-0.005125
23.275000	0.5	-0.005250
23.283333	0.5	-0.005000
23.291667	0.5	-0.004875
23.300000	0.5	-0.004625
23.308333	0.5	-0.004250
23.316667	0.5	-0.004375
23.325000	0.5	-0.004625
23.333333	0.5	-0.004375
23.341667	0.5	-0.004750
23.350000	0.5	-0.004500
23.358333	0.5	-0.004750
23.366667	0.5	-0.004750
23.375000	0.5	-0.004625
23.383333	0.5	-0.004625
23.391667	0.5	-0.004875
23.400000	0.5	-0.004750
23.408333	0.5	-0.004875
23.416667	0.5	-0.005125
23.425000	0.5	-0.005000
23.433333	0.5	-0.005000
23.441667	0.5	-0.005000
23.450000	0.5	-0.005000
23.458333	0.5	-0.005000
23.466667	0.5	-0.004750
23.475000	0.5	-0.005000
23.483333	0.5	-0.005000
23.491667	0.5	-0.004875
23.500000	0.5	-0.005125
23.508333	0.5	-0.005000
23.516667	0.5	-0.005125
23.525000	0.5	-0.004875
23.533333	0.5	-0.004875
23.541667	0.5	-0.005375
23.550000	0.5	-0.005375
23.558333	0.5	-0.005125
23.566667	0.5	-0.005250
23.575000	0.5	-0.005125
23.583333	0.5	-0.004750
23.591667	0.5	-0.005000
23.600000	0.5	-0.004625
23.608333	0.5	-0.004625
23.616667	0.5	-0.004500
23.625000	0.5	-0.004125
23.633333	0.5	-0.003875
23.641667	0.5	-0.003500
23.650000	0.5	-0.003375
23.658333	0.5	-0.003500
23.666667	0.5	-0.003500
23.675000	0.5	-0.003250
23.683333	0.5	-0.002750
23.691667	0.5	-0.002625
23.700000	0.5	-0.002500
23.708333	0.5	-0.002625
23.716667	0.5	-0.002875
23.725000	0.5	-0.002750
23.733333	0.5	-0.002875
23.741667	0.5	-0.002750
23.750000	0.5	-0.002375
23.758333	0.5	-0.002250
23.766667	0.5	-0.002000
23.775000	0.5	-0.001625
23.783333	0.5	-0.001375
23.791667	0.5	-0.001000
23.800000	0.5	-0.000625
23.808333	0.5	-0.000500
23.816667	0.5	0.000000
23.825000	0.5	0.000125
23.833333	0.5	0.000000
23.841667	0.5	0.000000
23.850000	0.5	-0.000125
23.858333	0.5	-0.000375
23.866667	0.5	-0.000375
23.875000	0.5	0.000000
23.883333	0.5	0.000000
23.891667	0.5	0.000000
23.900000	0.5	-0.000250
23.908333	0.5	-0.000250
23.916667	0.5	-0.000375
23.925000	0.5	-0.000500
23.933333	0.5	-0.000625
23.941667	0.5	-0.000625
23.950000	0.5	-0.000375
23.958333	0.5	0.000000
23.966667	0.5	0.000125
23.975000	0.5	0.000250
23.983333	0.5	0.000250
23.991667	0.5	0.000000
24.000000	0.5	0.000250
24.008333	0.5	0.000125
24.016667	0.5	0.000000
24.025000	0.5	0.000000
24.033333	0.5	0.000250
24.041667	0.5	0.000250
24.050000	0.5	0.000000
24.058333	0.5	-0.000375
24.066667	0.5	-0.000375
24.075000	0.5	-0.001000
24.083333	0.5	-0.001500
24.091667	0.5	-0.001500
24.100000	0.5	-0.001500
24.108333	0.5	-0.002000
24.116667	0.5	-0.002125
24.125000	0.5	-0.002500
24.133333	0.5	-0.002875
24.141667	0.5	-0.002875
24.150000	0.5	-0.003125
24.158333	0.5	-0.003125
24.166667	0.5	-0.003250
24.175000	0.5	-0.003500
24.183333	0.5	-0.004000
24.191667	0.5	-0.004000
24.200000	0.5	-0.004250
24.208333	0.5	-0.004500
24.216667	0.5	-0.004750
24.225000	0.5	-0.005125
24.233333	0.5	-0.005375
24.241667	0.5	-0.005875
24.250000	0.5	-0.006125
24.258333	0.5	-0.006125
24.266667	0.5	-0.006125
24.275000	0.5	-0.006250
24.283333	0.5	-0.006375
24.291667	0.5	-0.007000
24.300000	0.5	-0.007500
24.308333	0.5	-0.007375
24.316667	0.5	-0.007375
24.325000	0.5	-0.007625
24.333333	0.5	-0.007625
24.341667	0.5	-0.007750
24.350000	0.5	-0.008000
24.358333	0.5	-0.008000
24.366667	0.5	-0.007875
24.375000	0.5	-0.007625
24.383333	0.5	-0.008000
24.391667	0.5	-0.008250
24.400000	0.5	-0.008500
24.408333	0.5	-0.008625
24.416667	0.5	-0.008625
24.425000	0.5	-0.008625
24.433333	0.5	-0.008875
24.441667	0.5	-0.009125
24.450000	0.5	-0.009250
24.458333	0.5	-0.009125
24.466667	0.5	-0.009375
24.475000	0.5	-0.009500
24.483333	0.5	-0.009250
24.491667	0.5	-0.009125
24.500000	0.5	-0.009375
24.508333	0.5	-0.009000
24.516667	0.5	-0.008500
24.525000	0.5	-0.008125
24.533333	0.5	-0.008000
24.541667	0.5	-0.008000
24.550000	0.5	-0.008250
24.558333	0.5	-0.007875
24.566667	0.5	-0.007750
24.575000	0.5	-0.008000
24.583333	0.5	-0.007750
24.591667	0.5	-0.007375
24.600000	0.5	-0.007125
24.608333	0.5	-0.006625
24.616667	0.5	-0.006375
24.625000	0.5	-0.006375
24.633333	0.5	-0.006500
24.641667	0.5	-0.006500
24.650000	0.5	-0.006000
24.658333	0.5	-0.005250
24.666667	0.5	-0.004875
24.675000	0.5	-0.004625
24.683333	0.5	-0.004250
24.691667	0.5	-0.004000
24.700000	0.5	-0.003750
24.708333	0.5	-0.003250
24.716667	0.5	-0.002750
24.725000	0.5	-0.002125
24.733333	0.5	-0.002000
24.741667	0.5	-0.001750
24.750000	0.5	-0.001625
24.758333	0.5	-0.002000
24.766667	0.5	-0.002125
24.775000	0.5	-0.002375
24.783333	0.5	-0.002250
24.791667	0.5	-0.002000
24.800000	0.5	-0.002125
24.808333	0.5	-0.002125
24.816667	0.5	-0.002375
24.825000	0.5	-0.002250
24.833333	0.5	-0.002500
24.841667	0.5	-0.002875
24.850000	0.5	-0.003000
24.858333	0.5	-0.003125
24.866667	0.5	-0.003125
24.875000	0.5	-0.003125
24.883333	0.5	-0.003375
24.891667	0.5	-0.003500
24.900000	0.5	-0.003625
24.908333	0.5	-0.003375
24.916667	0.5	-0.003625
24.925000	0.5	-0.003875
24.933333	0.5	-0.004125
24.941667	0.5	-0.004625
24.950000	0.5	-0.005125
24.958333	0.5	-0.005500
24.966667	0.5	-0.005875
24.975000	0.5	-0.006250
24.983333	0.5	-0.006500
24.991667	0.5	-0.007375
25.000000	0.5	-0.007500
