# Supplementary material for: Dynamic character displacement among a pair of bacterial phyllosphere commensals in situ
Source: Nat Commun. 2022 May 20;13:2836. doi: 10.1038/s41467-022-30469-3 (PMC9123166; doi:10.1038/s41467-022-30469-3)
Supplement: Supplementary file 11 — Source Data [file 41467_2022_30469_MOESM11_ESM.zip › Source Data/Supplementary Figure 5/50 mM Lactose_std.txt]

File Path	chrom://marshall/Chromeleon7/HPLC_Ultimate_3000/Users/helucas/20200720_OrganicAcids_CCR_L257.seq/826.smp/RI_1.channel/RI_1.chm
Channel	RI_1

Injection Information:
Data Vault	Chromeleon7
Injection	50mM_std_Lac
Injection Number	23
Position	RC4
Comment	
Processing Method	Quantitative
Instrument Method	20200525_Rezex_ROA_OrganicAcid_600uL_2500uM_H2SO4_50A_50D
Type	Calibration Standard
Status	Finished
Injection Date	7/21/2020
Injection Time	1:30:16 AM
Injection Volume (µl)	10.000
Dilution Factor	1.0000
Weight	1.0000

Chromatogram Data Information:
Time Min. (min)	0.000000
Time Max. (min)	25.000000
Data Points	3001
Detector	RI
Generating Data System	Chromeleon 7.2.5.9507
Exporting Data System	Chromeleon 7.2.8.0
Operator	Instrument Controller
Signal Quantity	Refractive 
Signal Unit	µRIU
Signal Min.	-3.777000
Signal Max.	27.370625
Channel	RI_1
Driver Name	RID520Driver.dll
Channel Type	Evaluation
Min. Step (s)	0.5
Max. Step (s)	0.5
Average Step (s)	0.5

Signal Parameter Information:
Signal Info	

Chromatogram Data:
Time (min)	Step (s)	Value (µRIU)
0.000000	n.a.	-0.010625
0.008333	0.5	-0.010250
0.016667	0.5	-0.009750
0.025000	0.5	-0.009000
0.033333	0.5	-0.008500
0.041667	0.5	-0.007625
0.050000	0.5	-0.006750
0.058333	0.5	-0.006000
0.066667	0.5	-0.004875
0.075000	0.5	-0.003875
0.083333	0.5	-0.003000
0.091667	0.5	-0.002125
0.100000	0.5	-0.001500
0.108333	0.5	-0.001000
0.116667	0.5	-0.000375
0.125000	0.5	0.000000
0.133333	0.5	0.000875
0.141667	0.5	0.001750
0.150000	0.5	0.002625
0.158333	0.5	0.003375
0.166667	0.5	0.004000
0.175000	0.5	0.004250
0.183333	0.5	0.004875
0.191667	0.5	0.005625
0.200000	0.5	0.006000
0.208333	0.5	0.006000
0.216667	0.5	0.006250
0.225000	0.5	0.006875
0.233333	0.5	0.007250
0.241667	0.5	0.007875
0.250000	0.5	0.007875
0.258333	0.5	0.008125
0.266667	0.5	0.008250
0.275000	0.5	0.008125
0.283333	0.5	0.008500
0.291667	0.5	0.008750
0.300000	0.5	0.009250
0.308333	0.5	0.009375
0.316667	0.5	0.009500
0.325000	0.5	0.009375
0.333333	0.5	0.009375
0.341667	0.5	0.009000
0.350000	0.5	0.008625
0.358333	0.5	0.008125
0.366667	0.5	0.007750
0.375000	0.5	0.007125
0.383333	0.5	0.006875
0.391667	0.5	0.006750
0.400000	0.5	0.006125
0.408333	0.5	0.005625
0.416667	0.5	0.005625
0.425000	0.5	0.005500
0.433333	0.5	0.005375
0.441667	0.5	0.005375
0.450000	0.5	0.005125
0.458333	0.5	0.005125
0.466667	0.5	0.004875
0.475000	0.5	0.004125
0.483333	0.5	0.003500
0.491667	0.5	0.003375
0.500000	0.5	0.003125
0.508333	0.5	0.003000
0.516667	0.5	0.003000
0.525000	0.5	0.002875
0.533333	0.5	0.002625
0.541667	0.5	0.002500
0.550000	0.5	0.002500
0.558333	0.5	0.002000
0.566667	0.5	0.001875
0.575000	0.5	0.001500
0.583333	0.5	0.001000
0.591667	0.5	0.000625
0.600000	0.5	0.000500
0.608333	0.5	0.000750
0.616667	0.5	0.001000
0.625000	0.5	0.001000
0.633333	0.5	0.001250
0.641667	0.5	0.001625
0.650000	0.5	0.001750
0.658333	0.5	0.001625
0.666667	0.5	0.001500
0.675000	0.5	0.001250
0.683333	0.5	0.001375
0.691667	0.5	0.001250
0.700000	0.5	0.001125
0.708333	0.5	0.001375
0.716667	0.5	0.001375
0.725000	0.5	0.001500
0.733333	0.5	0.001875
0.741667	0.5	0.001750
0.750000	0.5	0.001750
0.758333	0.5	0.001875
0.766667	0.5	0.002000
0.775000	0.5	0.002000
0.783333	0.5	0.002125
0.791667	0.5	0.002000
0.800000	0.5	0.001875
0.808333	0.5	0.001875
0.816667	0.5	0.001750
0.825000	0.5	0.001250
0.833333	0.5	0.001000
0.841667	0.5	0.000875
0.850000	0.5	0.001125
0.858333	0.5	0.000625
0.866667	0.5	0.000375
0.875000	0.5	0.000125
0.883333	0.5	0.000125
0.891667	0.5	0.000500
0.900000	0.5	0.000125
0.908333	0.5	-0.000500
0.916667	0.5	-0.000625
0.925000	0.5	-0.000750
0.933333	0.5	-0.001125
0.941667	0.5	-0.001375
0.950000	0.5	-0.001250
0.958333	0.5	-0.001125
0.966667	0.5	-0.001125
0.975000	0.5	-0.001250
0.983333	0.5	-0.001375
0.991667	0.5	-0.001625
1.000000	0.5	-0.002000
1.008333	0.5	-0.002250
1.016667	0.5	-0.002375
1.025000	0.5	-0.002500
1.033333	0.5	-0.002750
1.041667	0.5	-0.002750
1.050000	0.5	-0.002875
1.058333	0.5	-0.002750
1.066667	0.5	-0.002625
1.075000	0.5	-0.003000
1.083333	0.5	-0.003125
1.091667	0.5	-0.002500
1.100000	0.5	-0.002375
1.108333	0.5	-0.002375
1.116667	0.5	-0.002500
1.125000	0.5	-0.002375
1.133333	0.5	-0.002375
1.141667	0.5	-0.002375
1.150000	0.5	-0.002250
1.158333	0.5	-0.002375
1.166667	0.5	-0.002250
1.175000	0.5	-0.002250
1.183333	0.5	-0.002375
1.191667	0.5	-0.002375
1.200000	0.5	-0.002125
1.208333	0.5	-0.001750
1.216667	0.5	-0.001250
1.225000	0.5	-0.001250
1.233333	0.5	-0.001000
1.241667	0.5	-0.001000
1.250000	0.5	-0.000625
1.258333	0.5	-0.000625
1.266667	0.5	-0.000375
1.275000	0.5	0.000250
1.283333	0.5	0.000375
1.291667	0.5	0.000500
1.300000	0.5	0.000750
1.308333	0.5	0.001500
1.316667	0.5	0.002125
1.325000	0.5	0.002250
1.333333	0.5	0.002875
1.341667	0.5	0.003375
1.350000	0.5	0.003750
1.358333	0.5	0.004250
1.366667	0.5	0.004750
1.375000	0.5	0.005250
1.383333	0.5	0.006000
1.391667	0.5	0.006125
1.400000	0.5	0.006500
1.408333	0.5	0.007250
1.416667	0.5	0.007875
1.425000	0.5	0.008250
1.433333	0.5	0.008375
1.441667	0.5	0.009375
1.450000	0.5	0.009625
1.458333	0.5	0.009875
1.466667	0.5	0.010250
1.475000	0.5	0.010375
1.483333	0.5	0.010750
1.491667	0.5	0.011375
1.500000	0.5	0.011500
1.508333	0.5	0.011875
1.516667	0.5	0.012500
1.525000	0.5	0.013125
1.533333	0.5	0.013500
1.541667	0.5	0.013750
1.550000	0.5	0.013875
1.558333	0.5	0.014250
1.566667	0.5	0.014625
1.575000	0.5	0.014875
1.583333	0.5	0.015375
1.591667	0.5	0.015750
1.600000	0.5	0.015875
1.608333	0.5	0.016125
1.616667	0.5	0.016500
1.625000	0.5	0.016750
1.633333	0.5	0.016750
1.641667	0.5	0.016750
1.650000	0.5	0.016625
1.658333	0.5	0.016625
1.666667	0.5	0.016875
1.675000	0.5	0.016500
1.683333	0.5	0.016375
1.691667	0.5	0.016500
1.700000	0.5	0.016000
1.708333	0.5	0.015875
1.716667	0.5	0.015750
1.725000	0.5	0.015875
1.733333	0.5	0.015750
1.741667	0.5	0.015625
1.750000	0.5	0.015500
1.758333	0.5	0.015250
1.766667	0.5	0.014875
1.775000	0.5	0.015000
1.783333	0.5	0.014750
1.791667	0.5	0.014625
1.800000	0.5	0.014125
1.808333	0.5	0.013875
1.816667	0.5	0.013500
1.825000	0.5	0.012625
1.833333	0.5	0.012125
1.841667	0.5	0.012500
1.850000	0.5	0.012125
1.858333	0.5	0.011875
1.866667	0.5	0.011625
1.875000	0.5	0.010750
1.883333	0.5	0.010375
1.891667	0.5	0.009625
1.900000	0.5	0.009250
1.908333	0.5	0.008875
1.916667	0.5	0.008375
1.925000	0.5	0.008125
1.933333	0.5	0.007500
1.941667	0.5	0.006875
1.950000	0.5	0.006750
1.958333	0.5	0.006125
1.966667	0.5	0.005750
1.975000	0.5	0.005500
1.983333	0.5	0.005000
1.991667	0.5	0.004750
2.000000	0.5	0.004500
2.008333	0.5	0.004375
2.016667	0.5	0.003875
2.025000	0.5	0.003375
2.033333	0.5	0.003125
2.041667	0.5	0.003000
2.050000	0.5	0.002875
2.058333	0.5	0.002500
2.066667	0.5	0.001875
2.075000	0.5	0.001625
2.083333	0.5	0.001625
2.091667	0.5	0.001125
2.100000	0.5	0.000625
2.108333	0.5	0.000500
2.116667	0.5	0.000125
2.125000	0.5	-0.000250
2.133333	0.5	-0.000500
2.141667	0.5	-0.000875
2.150000	0.5	-0.001375
2.158333	0.5	-0.001250
2.166667	0.5	-0.001500
2.175000	0.5	-0.001500
2.183333	0.5	-0.000875
2.191667	0.5	-0.000875
2.200000	0.5	-0.001000
2.208333	0.5	-0.001375
2.216667	0.5	-0.002000
2.225000	0.5	-0.002250
2.233333	0.5	-0.002500
2.241667	0.5	-0.002625
2.250000	0.5	-0.002500
2.258333	0.5	-0.002500
2.266667	0.5	-0.002500
2.275000	0.5	-0.003000
2.283333	0.5	-0.003375
2.291667	0.5	-0.003500
2.300000	0.5	-0.003500
2.308333	0.5	-0.003375
2.316667	0.5	-0.003375
2.325000	0.5	-0.003625
2.333333	0.5	-0.004000
2.341667	0.5	-0.004500
2.350000	0.5	-0.004500
2.358333	0.5	-0.004250
2.366667	0.5	-0.004375
2.375000	0.5	-0.004125
2.383333	0.5	-0.004000
2.391667	0.5	-0.003875
2.400000	0.5	-0.004125
2.408333	0.5	-0.004125
2.416667	0.5	-0.004500
2.425000	0.5	-0.004750
2.433333	0.5	-0.004625
2.441667	0.5	-0.004500
2.450000	0.5	-0.005125
2.458333	0.5	-0.005125
2.466667	0.5	-0.005000
2.475000	0.5	-0.005000
2.483333	0.5	-0.005125
2.491667	0.5	-0.005125
2.500000	0.5	-0.005250
2.508333	0.5	-0.005500
2.516667	0.5	-0.005500
2.525000	0.5	-0.005375
2.533333	0.5	-0.005375
2.541667	0.5	-0.005250
2.550000	0.5	-0.005625
2.558333	0.5	-0.005875
2.566667	0.5	-0.006125
2.575000	0.5	-0.006125
2.583333	0.5	-0.006000
2.591667	0.5	-0.006250
2.600000	0.5	-0.006375
2.608333	0.5	-0.006750
2.616667	0.5	-0.006875
2.625000	0.5	-0.007125
2.633333	0.5	-0.007000
2.641667	0.5	-0.006625
2.650000	0.5	-0.006875
2.658333	0.5	-0.007125
2.666667	0.5	-0.007875
2.675000	0.5	-0.008125
2.683333	0.5	-0.008375
2.691667	0.5	-0.008125
2.700000	0.5	-0.007750
2.708333	0.5	-0.007750
2.716667	0.5	-0.007500
2.725000	0.5	-0.007750
2.733333	0.5	-0.008375
2.741667	0.5	-0.008000
2.750000	0.5	-0.008250
2.758333	0.5	-0.008500
2.766667	0.5	-0.008500
2.775000	0.5	-0.008375
2.783333	0.5	-0.008250
2.791667	0.5	-0.008000
2.800000	0.5	-0.008000
2.808333	0.5	-0.008250
2.816667	0.5	-0.008000
2.825000	0.5	-0.007875
2.833333	0.5	-0.007750
2.841667	0.5	-0.007750
2.850000	0.5	-0.007500
2.858333	0.5	-0.007375
2.866667	0.5	-0.007000
2.875000	0.5	-0.006750
2.883333	0.5	-0.006625
2.891667	0.5	-0.006250
2.900000	0.5	-0.005875
2.908333	0.5	-0.005375
2.916667	0.5	-0.005000
2.925000	0.5	-0.004625
2.933333	0.5	-0.004250
2.941667	0.5	-0.003625
2.950000	0.5	-0.003000
2.958333	0.5	-0.002500
2.966667	0.5	-0.002000
2.975000	0.5	-0.001625
2.983333	0.5	-0.001000
2.991667	0.5	-0.000500
3.000000	0.5	0.000000
3.008333	0.5	0.000875
3.016667	0.5	0.001500
3.025000	0.5	0.002250
3.033333	0.5	0.002875
3.041667	0.5	0.004250
3.050000	0.5	0.005250
3.058333	0.5	0.006250
3.066667	0.5	0.006750
3.075000	0.5	0.007000
3.083333	0.5	0.007875
3.091667	0.5	0.008500
3.100000	0.5	0.009000
3.108333	0.5	0.009875
3.116667	0.5	0.010125
3.125000	0.5	0.010875
3.133333	0.5	0.012000
3.141667	0.5	0.013125
3.150000	0.5	0.014250
3.158333	0.5	0.014750
3.166667	0.5	0.015250
3.175000	0.5	0.015750
3.183333	0.5	0.016500
3.191667	0.5	0.017250
3.200000	0.5	0.017625
3.208333	0.5	0.018125
3.216667	0.5	0.018875
3.225000	0.5	0.019250
3.233333	0.5	0.019750
3.241667	0.5	0.020125
3.250000	0.5	0.020625
3.258333	0.5	0.020750
3.266667	0.5	0.021000
3.275000	0.5	0.021125
3.283333	0.5	0.020750
3.291667	0.5	0.020875
3.300000	0.5	0.020500
3.308333	0.5	0.020250
3.316667	0.5	0.020250
3.325000	0.5	0.020375
3.333333	0.5	0.020625
3.341667	0.5	0.020250
3.350000	0.5	0.020125
3.358333	0.5	0.020000
3.366667	0.5	0.019750
3.375000	0.5	0.019375
3.383333	0.5	0.018625
3.391667	0.5	0.018000
3.400000	0.5	0.017625
3.408333	0.5	0.017125
3.416667	0.5	0.016250
3.425000	0.5	0.015875
3.433333	0.5	0.014875
3.441667	0.5	0.014375
3.450000	0.5	0.013625
3.458333	0.5	0.013000
3.466667	0.5	0.012500
3.475000	0.5	0.012000
3.483333	0.5	0.011500
3.491667	0.5	0.010500
3.500000	0.5	0.009375
3.508333	0.5	0.008250
3.516667	0.5	0.007625
3.525000	0.5	0.007125
3.533333	0.5	0.006125
3.541667	0.5	0.005625
3.550000	0.5	0.004625
3.558333	0.5	0.003625
3.566667	0.5	0.003250
3.575000	0.5	0.002625
3.583333	0.5	0.002375
3.591667	0.5	0.001875
3.600000	0.5	0.001250
3.608333	0.5	0.000500
3.616667	0.5	0.000125
3.625000	0.5	-0.000500
3.633333	0.5	-0.001125
3.641667	0.5	-0.002125
3.650000	0.5	-0.002500
3.658333	0.5	-0.002875
3.666667	0.5	-0.003500
3.675000	0.5	-0.003875
3.683333	0.5	-0.003875
3.691667	0.5	-0.004250
3.700000	0.5	-0.004500
3.708333	0.5	-0.004875
3.716667	0.5	-0.005125
3.725000	0.5	-0.005250
3.733333	0.5	-0.005250
3.741667	0.5	-0.005375
3.750000	0.5	-0.005500
3.758333	0.5	-0.005250
3.766667	0.5	-0.005250
3.775000	0.5	-0.005500
3.783333	0.5	-0.005750
3.791667	0.5	-0.005875
3.800000	0.5	-0.005750
3.808333	0.5	-0.005375
3.816667	0.5	-0.005125
3.825000	0.5	-0.005250
3.833333	0.5	-0.005000
3.841667	0.5	-0.004875
3.850000	0.5	-0.004625
3.858333	0.5	-0.005000
3.866667	0.5	-0.004875
3.875000	0.5	-0.004375
3.883333	0.5	-0.003750
3.891667	0.5	-0.003000
3.900000	0.5	-0.002750
3.908333	0.5	-0.002250
3.916667	0.5	-0.002500
3.925000	0.5	-0.002250
3.933333	0.5	-0.001750
3.941667	0.5	-0.001250
3.950000	0.5	-0.000375
3.958333	0.5	0.000250
3.966667	0.5	0.000500
3.975000	0.5	0.000500
3.983333	0.5	0.000750
3.991667	0.5	0.001375
4.000000	0.5	0.001500
4.008333	0.5	0.001500
4.016667	0.5	0.001750
4.025000	0.5	0.002125
4.033333	0.5	0.002500
4.041667	0.5	0.002375
4.050000	0.5	0.002875
4.058333	0.5	0.003000
4.066667	0.5	0.003000
4.075000	0.5	0.003375
4.083333	0.5	0.003625
4.091667	0.5	0.004375
4.100000	0.5	0.004750
4.108333	0.5	0.004375
4.116667	0.5	0.004375
4.125000	0.5	0.004750
4.133333	0.5	0.005125
4.141667	0.5	0.005500
4.150000	0.5	0.005250
4.158333	0.5	0.005125
4.166667	0.5	0.005375
4.175000	0.5	0.005875
4.183333	0.5	0.006000
4.191667	0.5	0.006125
4.200000	0.5	0.006000
4.208333	0.5	0.006250
4.216667	0.5	0.006750
4.225000	0.5	0.006875
4.233333	0.5	0.007250
4.241667	0.5	0.007125
4.250000	0.5	0.006750
4.258333	0.5	0.007000
4.266667	0.5	0.006750
4.275000	0.5	0.006750
4.283333	0.5	0.006875
4.291667	0.5	0.007000
4.300000	0.5	0.007000
4.308333	0.5	0.006875
4.316667	0.5	0.007000
4.325000	0.5	0.007250
4.333333	0.5	0.007250
4.341667	0.5	0.007000
4.350000	0.5	0.007125
4.358333	0.5	0.007000
4.366667	0.5	0.006500
4.375000	0.5	0.006875
4.383333	0.5	0.006875
4.391667	0.5	0.006125
4.400000	0.5	0.005625
4.408333	0.5	0.005875
4.416667	0.5	0.005625
4.425000	0.5	0.005875
4.433333	0.5	0.005875
4.441667	0.5	0.005875
4.450000	0.5	0.006000
4.458333	0.5	0.006125
4.466667	0.5	0.005875
4.475000	0.5	0.005875
4.483333	0.5	0.006125
4.491667	0.5	0.006250
4.500000	0.5	0.006125
4.508333	0.5	0.005875
4.516667	0.5	0.005875
4.525000	0.5	0.005750
4.533333	0.5	0.006125
4.541667	0.5	0.006125
4.550000	0.5	0.005875
4.558333	0.5	0.005375
4.566667	0.5	0.005125
4.575000	0.5	0.005000
4.583333	0.5	0.004750
4.591667	0.5	0.004625
4.600000	0.5	0.004625
4.608333	0.5	0.004375
4.616667	0.5	0.004375
4.625000	0.5	0.004500
4.633333	0.5	0.004375
4.641667	0.5	0.004000
4.650000	0.5	0.003500
4.658333	0.5	0.003000
4.666667	0.5	0.002750
4.675000	0.5	0.002625
4.683333	0.5	0.002500
4.691667	0.5	0.001875
4.700000	0.5	0.001250
4.708333	0.5	0.001125
4.716667	0.5	0.001000
4.725000	0.5	0.000625
4.733333	0.5	0.000500
4.741667	0.5	0.000375
4.750000	0.5	0.000000
4.758333	0.5	-0.000625
4.766667	0.5	-0.001000
4.775000	0.5	-0.000875
4.783333	0.5	-0.001375
4.791667	0.5	-0.001750
4.800000	0.5	-0.002250
4.808333	0.5	-0.002750
4.816667	0.5	-0.003500
4.825000	0.5	-0.004500
4.833333	0.5	-0.004875
4.841667	0.5	-0.005000
4.850000	0.5	-0.005000
4.858333	0.5	-0.005125
4.866667	0.5	-0.005625
4.875000	0.5	-0.005750
4.883333	0.5	-0.006250
4.891667	0.5	-0.006250
4.900000	0.5	-0.006625
4.908333	0.5	-0.007125
4.916667	0.5	-0.007250
4.925000	0.5	-0.007250
4.933333	0.5	-0.007500
4.941667	0.5	-0.008125
4.950000	0.5	-0.008500
4.958333	0.5	-0.009125
4.966667	0.5	-0.008875
4.975000	0.5	-0.008750
4.983333	0.5	-0.009000
4.991667	0.5	-0.009250
5.000000	0.5	-0.009375
5.008333	0.5	-0.009375
5.016667	0.5	-0.009750
5.025000	0.5	-0.009625
5.033333	0.5	-0.009625
5.041667	0.5	-0.009375
5.050000	0.5	-0.009250
5.058333	0.5	-0.009250
5.066667	0.5	-0.009000
5.075000	0.5	-0.008750
5.083333	0.5	-0.008750
5.091667	0.5	-0.008250
5.100000	0.5	-0.008250
5.108333	0.5	-0.008000
5.116667	0.5	-0.007625
5.125000	0.5	-0.007000
5.133333	0.5	-0.006750
5.141667	0.5	-0.006500
5.150000	0.5	-0.005750
5.158333	0.5	-0.005375
5.166667	0.5	-0.005000
5.175000	0.5	-0.004750
5.183333	0.5	-0.004125
5.191667	0.5	-0.003750
5.200000	0.5	-0.003375
5.208333	0.5	-0.003125
5.216667	0.5	-0.002500
5.225000	0.5	-0.001500
5.233333	0.5	-0.000875
5.241667	0.5	-0.000250
5.250000	0.5	0.000500
5.258333	0.5	0.001000
5.266667	0.5	0.001625
5.275000	0.5	0.002375
5.283333	0.5	0.003125
5.291667	0.5	0.003500
5.300000	0.5	0.003875
5.308333	0.5	0.004250
5.316667	0.5	0.004750
5.325000	0.5	0.005500
5.333333	0.5	0.006000
5.341667	0.5	0.006500
5.350000	0.5	0.007000
5.358333	0.5	0.007500
5.366667	0.5	0.007875
5.375000	0.5	0.008375
5.383333	0.5	0.008875
5.391667	0.5	0.009375
5.400000	0.5	0.009750
5.408333	0.5	0.010250
5.416667	0.5	0.010875
5.425000	0.5	0.011500
5.433333	0.5	0.011875
5.441667	0.5	0.012125
5.450000	0.5	0.012125
5.458333	0.5	0.012375
5.466667	0.5	0.012750
5.475000	0.5	0.012750
5.483333	0.5	0.012625
5.491667	0.5	0.012375
5.500000	0.5	0.012125
5.508333	0.5	0.011750
5.516667	0.5	0.011750
5.525000	0.5	0.011875
5.533333	0.5	0.012125
5.541667	0.5	0.012250
5.550000	0.5	0.012250
5.558333	0.5	0.012500
5.566667	0.5	0.012500
5.575000	0.5	0.011625
5.583333	0.5	0.011625
5.591667	0.5	0.011500
5.600000	0.5	0.011125
5.608333	0.5	0.010250
5.616667	0.5	0.010125
5.625000	0.5	0.009875
5.633333	0.5	0.009375
5.641667	0.5	0.009250
5.650000	0.5	0.008625
5.658333	0.5	0.008125
5.666667	0.5	0.008250
5.675000	0.5	0.008125
5.683333	0.5	0.008125
5.691667	0.5	0.007750
5.700000	0.5	0.007375
5.708333	0.5	0.006750
5.716667	0.5	0.006500
5.725000	0.5	0.006125
5.733333	0.5	0.006250
5.741667	0.5	0.006000
5.750000	0.5	0.005875
5.758333	0.5	0.005250
5.766667	0.5	0.005000
5.775000	0.5	0.005125
5.783333	0.5	0.005375
5.791667	0.5	0.005250
5.800000	0.5	0.005500
5.808333	0.5	0.005625
5.816667	0.5	0.005750
5.825000	0.5	0.006125
5.833333	0.5	0.006375
5.841667	0.5	0.006375
5.850000	0.5	0.006500
5.858333	0.5	0.006625
5.866667	0.5	0.006625
5.875000	0.5	0.006750
5.883333	0.5	0.007125
5.891667	0.5	0.007625
5.900000	0.5	0.008125
5.908333	0.5	0.008625
5.916667	0.5	0.008625
5.925000	0.5	0.008875
5.933333	0.5	0.009375
5.941667	0.5	0.009500
5.950000	0.5	0.009875
5.958333	0.5	0.010250
5.966667	0.5	0.010500
5.975000	0.5	0.010750
5.983333	0.5	0.011250
5.991667	0.5	0.011500
6.000000	0.5	0.011375
6.008333	0.5	0.011250
6.016667	0.5	0.011625
6.025000	0.5	0.012250
6.033333	0.5	0.012750
6.041667	0.5	0.013000
6.050000	0.5	0.013375
6.058333	0.5	0.013625
6.066667	0.5	0.013875
6.075000	0.5	0.013875
6.083333	0.5	0.013750
6.091667	0.5	0.013250
6.100000	0.5	0.013125
6.108333	0.5	0.013125
6.116667	0.5	0.013000
6.125000	0.5	0.013000
6.133333	0.5	0.013000
6.141667	0.5	0.012750
6.150000	0.5	0.012750
6.158333	0.5	0.012875
6.166667	0.5	0.012625
6.175000	0.5	0.012625
6.183333	0.5	0.012500
6.191667	0.5	0.012375
6.200000	0.5	0.012375
6.208333	0.5	0.012375
6.216667	0.5	0.012125
6.225000	0.5	0.011500
6.233333	0.5	0.011250
6.241667	0.5	0.011625
6.250000	0.5	0.011750
6.258333	0.5	0.011125
6.266667	0.5	0.010625
6.275000	0.5	0.010250
6.283333	0.5	0.010250
6.291667	0.5	0.009125
6.300000	0.5	0.008750
6.308333	0.5	0.008375
6.316667	0.5	0.008250
6.325000	0.5	0.008000
6.333333	0.5	0.007750
6.341667	0.5	0.007375
6.350000	0.5	0.007000
6.358333	0.5	0.006875
6.366667	0.5	0.006125
6.375000	0.5	0.005375
6.383333	0.5	0.004875
6.391667	0.5	0.004000
6.400000	0.5	0.003250
6.408333	0.5	0.002625
6.416667	0.5	0.001750
6.425000	0.5	0.001500
6.433333	0.5	0.000875
6.441667	0.5	0.000125
6.450000	0.5	-0.000250
6.458333	0.5	-0.001125
6.466667	0.5	-0.001750
6.475000	0.5	-0.002875
6.483333	0.5	-0.004125
6.491667	0.5	-0.004625
6.500000	0.5	-0.005000
6.508333	0.5	-0.005125
6.516667	0.5	-0.005375
6.525000	0.5	-0.006000
6.533333	0.5	-0.006375
6.541667	0.5	-0.006875
6.550000	0.5	-0.006875
6.558333	0.5	-0.007000
6.566667	0.5	-0.007500
6.575000	0.5	-0.008000
6.583333	0.5	-0.008750
6.591667	0.5	-0.009250
6.600000	0.5	-0.009750
6.608333	0.5	-0.009625
6.616667	0.5	-0.009625
6.625000	0.5	-0.010000
6.633333	0.5	-0.010375
6.641667	0.5	-0.010500
6.650000	0.5	-0.011000
6.658333	0.5	-0.011500
6.666667	0.5	-0.011375
6.675000	0.5	-0.011500
6.683333	0.5	-0.011625
6.691667	0.5	-0.011500
6.700000	0.5	-0.011500
6.708333	0.5	-0.011500
6.716667	0.5	-0.011625
6.725000	0.5	-0.012125
6.733333	0.5	-0.012375
6.741667	0.5	-0.012500
6.750000	0.5	-0.013125
6.758333	0.5	-0.014375
6.766667	0.5	-0.015875
6.775000	0.5	-0.018000
6.783333	0.5	-0.021250
6.791667	0.5	-0.026125
6.800000	0.5	-0.033750
6.808333	0.5	-0.045125
6.816667	0.5	-0.062000
6.825000	0.5	-0.088000
6.833333	0.5	-0.127625
6.841667	0.5	-0.186250
6.850000	0.5	-0.271500
6.858333	0.5	-0.391250
6.866667	0.5	-0.552750
6.875000	0.5	-0.762375
6.883333	0.5	-1.021875
6.891667	0.5	-1.328875
6.900000	0.5	-1.674625
6.908333	0.5	-2.045000
6.916667	0.5	-2.421125
6.925000	0.5	-2.783000
6.933333	0.5	-3.109125
6.941667	0.5	-3.382375
6.950000	0.5	-3.588875
6.958333	0.5	-3.721500
6.966667	0.5	-3.777000
6.975000	0.5	-3.758625
6.983333	0.5	-3.673625
6.991667	0.5	-3.532000
7.000000	0.5	-3.345375
7.008333	0.5	-3.126000
7.016667	0.5	-2.885375
7.025000	0.5	-2.634875
7.033333	0.5	-2.382250
7.041667	0.5	-2.135625
7.050000	0.5	-1.901000
7.058333	0.5	-1.681375
7.066667	0.5	-1.479250
7.075000	0.5	-1.296000
7.083333	0.5	-1.131750
7.091667	0.5	-0.985875
7.100000	0.5	-0.858000
7.108333	0.5	-0.746000
7.116667	0.5	-0.648500
7.125000	0.5	-0.564625
7.133333	0.5	-0.492250
7.141667	0.5	-0.429875
7.150000	0.5	-0.376375
7.158333	0.5	-0.330375
7.166667	0.5	-0.290625
7.175000	0.5	-0.256750
7.183333	0.5	-0.227250
7.191667	0.5	-0.202000
7.200000	0.5	-0.180250
7.208333	0.5	-0.161000
7.216667	0.5	-0.144625
7.225000	0.5	-0.130375
7.233333	0.5	-0.117625
7.241667	0.5	-0.106625
7.250000	0.5	-0.096500
7.258333	0.5	-0.087875
7.266667	0.5	-0.080125
7.275000	0.5	-0.073250
7.283333	0.5	-0.067875
7.291667	0.5	-0.062375
7.300000	0.5	-0.057125
7.308333	0.5	-0.052500
7.316667	0.5	-0.048750
7.325000	0.5	-0.045125
7.333333	0.5	-0.042125
7.341667	0.5	-0.039250
7.350000	0.5	-0.036625
7.358333	0.5	-0.034125
7.366667	0.5	-0.031625
7.375000	0.5	-0.029750
7.383333	0.5	-0.027750
7.391667	0.5	-0.026000
7.400000	0.5	-0.024375
7.408333	0.5	-0.022750
7.416667	0.5	-0.021500
7.425000	0.5	-0.020250
7.433333	0.5	-0.018875
7.441667	0.5	-0.017625
7.450000	0.5	-0.016500
7.458333	0.5	-0.015250
7.466667	0.5	-0.014250
7.475000	0.5	-0.013125
7.483333	0.5	-0.012250
7.491667	0.5	-0.011375
7.500000	0.5	-0.010750
7.508333	0.5	-0.009875
7.516667	0.5	-0.009125
7.525000	0.5	-0.008375
7.533333	0.5	-0.007750
7.541667	0.5	-0.007250
7.550000	0.5	-0.006375
7.558333	0.5	-0.005625
7.566667	0.5	-0.004625
7.575000	0.5	-0.004125
7.583333	0.5	-0.003500
7.591667	0.5	-0.002750
7.600000	0.5	-0.002250
7.608333	0.5	-0.001875
7.616667	0.5	-0.001000
7.625000	0.5	-0.000625
7.633333	0.5	-0.000500
7.641667	0.5	-0.000125
7.650000	0.5	0.000375
7.658333	0.5	0.000875
7.666667	0.5	0.001500
7.675000	0.5	0.002000
7.683333	0.5	0.002375
7.691667	0.5	0.002625
7.700000	0.5	0.003000
7.708333	0.5	0.003000
7.716667	0.5	0.003250
7.725000	0.5	0.003625
7.733333	0.5	0.004000
7.741667	0.5	0.004125
7.750000	0.5	0.004625
7.758333	0.5	0.004625
7.766667	0.5	0.004625
7.775000	0.5	0.004750
7.783333	0.5	0.004625
7.791667	0.5	0.004625
7.800000	0.5	0.004250
7.808333	0.5	0.003875
7.816667	0.5	0.003750
7.825000	0.5	0.003500
7.833333	0.5	0.003125
7.841667	0.5	0.002750
7.850000	0.5	0.002375
7.858333	0.5	0.002250
7.866667	0.5	0.002000
7.875000	0.5	0.001500
7.883333	0.5	0.001250
7.891667	0.5	0.000875
7.900000	0.5	0.000375
7.908333	0.5	0.000000
7.916667	0.5	-0.000250
7.925000	0.5	-0.000750
7.933333	0.5	-0.001125
7.941667	0.5	-0.001375
7.950000	0.5	-0.002125
7.958333	0.5	-0.002500
7.966667	0.5	-0.002625
7.975000	0.5	-0.003375
7.983333	0.5	-0.003500
7.991667	0.5	-0.003875
8.000000	0.5	-0.004625
8.008333	0.5	-0.004750
8.016667	0.5	-0.005000
8.025000	0.5	-0.005250
8.033333	0.5	-0.005500
8.041667	0.5	-0.005375
8.050000	0.5	-0.005625
8.058333	0.5	-0.005875
8.066667	0.5	-0.006000
8.075000	0.5	-0.006375
8.083333	0.5	-0.006250
8.091667	0.5	-0.006500
8.100000	0.5	-0.006625
8.108333	0.5	-0.006750
8.116667	0.5	-0.006375
8.125000	0.5	-0.006125
8.133333	0.5	-0.006125
8.141667	0.5	-0.006000
8.150000	0.5	-0.006000
8.158333	0.5	-0.006250
8.166667	0.5	-0.005750
8.175000	0.5	-0.005375
8.183333	0.5	-0.004750
8.191667	0.5	-0.004875
8.200000	0.5	-0.004500
8.208333	0.5	-0.004375
8.216667	0.5	-0.004000
8.225000	0.5	-0.004125
8.233333	0.5	-0.004125
8.241667	0.5	-0.003625
8.250000	0.5	-0.003250
8.258333	0.5	-0.002625
8.266667	0.5	-0.002375
8.275000	0.5	-0.002000
8.283333	0.5	-0.001875
8.291667	0.5	-0.001875
8.300000	0.5	-0.001250
8.308333	0.5	-0.001250
8.316667	0.5	-0.001000
8.325000	0.5	-0.000625
8.333333	0.5	-0.000375
8.341667	0.5	-0.000125
8.350000	0.5	-0.000125
8.358333	0.5	0.000000
8.366667	0.5	0.000000
8.375000	0.5	0.000125
8.383333	0.5	0.000375
8.391667	0.5	0.000625
8.400000	0.5	0.000875
8.408333	0.5	0.000875
8.416667	0.5	0.000750
8.425000	0.5	0.000750
8.433333	0.5	0.001500
8.441667	0.5	0.001500
8.450000	0.5	0.002125
8.458333	0.5	0.002750
8.466667	0.5	0.003125
8.475000	0.5	0.003250
8.483333	0.5	0.003125
8.491667	0.5	0.003000
8.500000	0.5	0.003500
8.508333	0.5	0.004000
8.516667	0.5	0.004250
8.525000	0.5	0.004375
8.533333	0.5	0.004500
8.541667	0.5	0.004625
8.550000	0.5	0.005000
8.558333	0.5	0.005375
8.566667	0.5	0.005750
8.575000	0.5	0.006000
8.583333	0.5	0.006000
8.591667	0.5	0.005625
8.600000	0.5	0.005875
8.608333	0.5	0.006000
8.616667	0.5	0.005875
8.625000	0.5	0.006250
8.633333	0.5	0.006750
8.641667	0.5	0.007000
8.650000	0.5	0.007250
8.658333	0.5	0.007125
8.666667	0.5	0.007250
8.675000	0.5	0.008000
8.683333	0.5	0.008375
8.691667	0.5	0.008625
8.700000	0.5	0.008625
8.708333	0.5	0.008625
8.716667	0.5	0.008375
8.725000	0.5	0.008500
8.733333	0.5	0.009000
8.741667	0.5	0.009375
8.750000	0.5	0.009500
8.758333	0.5	0.009500
8.766667	0.5	0.009625
8.775000	0.5	0.009625
8.783333	0.5	0.009875
8.791667	0.5	0.010375
8.800000	0.5	0.010375
8.808333	0.5	0.010625
8.816667	0.5	0.010875
8.825000	0.5	0.011000
8.833333	0.5	0.011000
8.841667	0.5	0.011000
8.850000	0.5	0.011000
8.858333	0.5	0.010750
8.866667	0.5	0.010875
8.875000	0.5	0.010375
8.883333	0.5	0.009875
8.891667	0.5	0.009250
8.900000	0.5	0.009000
8.908333	0.5	0.008750
8.916667	0.5	0.008375
8.925000	0.5	0.008000
8.933333	0.5	0.007500
8.941667	0.5	0.007125
8.950000	0.5	0.006750
8.958333	0.5	0.006500
8.966667	0.5	0.005875
8.975000	0.5	0.005125
8.983333	0.5	0.004625
8.991667	0.5	0.004125
9.000000	0.5	0.003625
9.008333	0.5	0.003250
9.016667	0.5	0.002500
9.025000	0.5	0.002000
9.033333	0.5	0.001625
9.041667	0.5	0.001375
9.050000	0.5	0.001000
9.058333	0.5	0.000625
9.066667	0.5	0.000000
9.075000	0.5	-0.000625
9.083333	0.5	-0.001250
9.091667	0.5	-0.001500
9.100000	0.5	-0.001875
9.108333	0.5	-0.002125
9.116667	0.5	-0.002875
9.125000	0.5	-0.003250
9.133333	0.5	-0.003375
9.141667	0.5	-0.003875
9.150000	0.5	-0.004375
9.158333	0.5	-0.004625
9.166667	0.5	-0.005375
9.175000	0.5	-0.005875
9.183333	0.5	-0.005875
9.191667	0.5	-0.006250
9.200000	0.5	-0.006375
9.208333	0.5	-0.006625
9.216667	0.5	-0.007125
9.225000	0.5	-0.007375
9.233333	0.5	-0.007875
9.241667	0.5	-0.008500
9.250000	0.5	-0.009000
9.258333	0.5	-0.009375
9.266667	0.5	-0.009500
9.275000	0.5	-0.009625
9.283333	0.5	-0.010375
9.291667	0.5	-0.010250
9.300000	0.5	-0.010000
9.308333	0.5	-0.010125
9.316667	0.5	-0.009625
9.325000	0.5	-0.009875
9.333333	0.5	-0.009875
9.341667	0.5	-0.010125
9.350000	0.5	-0.010125
9.358333	0.5	-0.010250
9.366667	0.5	-0.009875
9.375000	0.5	-0.010125
9.383333	0.5	-0.010000
9.391667	0.5	-0.010000
9.400000	0.5	-0.010125
9.408333	0.5	-0.009625
9.416667	0.5	-0.009500
9.425000	0.5	-0.009250
9.433333	0.5	-0.008250
9.441667	0.5	-0.007750
9.450000	0.5	-0.007375
9.458333	0.5	-0.007000
9.466667	0.5	-0.006250
9.475000	0.5	-0.005625
9.483333	0.5	-0.004750
9.491667	0.5	-0.004250
9.500000	0.5	-0.003875
9.508333	0.5	-0.003000
9.516667	0.5	-0.002375
9.525000	0.5	-0.001750
9.533333	0.5	-0.000875
9.541667	0.5	-0.000125
9.550000	0.5	0.000750
9.558333	0.5	0.001500
9.566667	0.5	0.002750
9.575000	0.5	0.004375
9.583333	0.5	0.005750
9.591667	0.5	0.007125
9.600000	0.5	0.009000
9.608333	0.5	0.010750
9.616667	0.5	0.012125
9.625000	0.5	0.013625
9.633333	0.5	0.015000
9.641667	0.5	0.016250
9.650000	0.5	0.017625
9.658333	0.5	0.018875
9.666667	0.5	0.019625
9.675000	0.5	0.021000
9.683333	0.5	0.022250
9.691667	0.5	0.023000
9.700000	0.5	0.023375
9.708333	0.5	0.023375
9.716667	0.5	0.023625
9.725000	0.5	0.023125
9.733333	0.5	0.022625
9.741667	0.5	0.022500
9.750000	0.5	0.022000
9.758333	0.5	0.021750
9.766667	0.5	0.021250
9.775000	0.5	0.020625
9.783333	0.5	0.019875
9.791667	0.5	0.019375
9.800000	0.5	0.018625
9.808333	0.5	0.017875
9.816667	0.5	0.017000
9.825000	0.5	0.016125
9.833333	0.5	0.015625
9.841667	0.5	0.015250
9.850000	0.5	0.014625
9.858333	0.5	0.014500
9.866667	0.5	0.014625
9.875000	0.5	0.014125
9.883333	0.5	0.013500
9.891667	0.5	0.013250
9.900000	0.5	0.012750
9.908333	0.5	0.012125
9.916667	0.5	0.011625
9.925000	0.5	0.011000
9.933333	0.5	0.010250
9.941667	0.5	0.009750
9.950000	0.5	0.008875
9.958333	0.5	0.008875
9.966667	0.5	0.008375
9.975000	0.5	0.007875
9.983333	0.5	0.007625
9.991667	0.5	0.007375
10.000000	0.5	0.007125
10.008333	0.5	0.006625
10.016667	0.5	0.006250
10.025000	0.5	0.005625
10.033333	0.5	0.005000
10.041667	0.5	0.004375
10.050000	0.5	0.004250
10.058333	0.5	0.004000
10.066667	0.5	0.004125
10.075000	0.5	0.004000
10.083333	0.5	0.003625
10.091667	0.5	0.003375
10.100000	0.5	0.003375
10.108333	0.5	0.003250
10.116667	0.5	0.003125
10.125000	0.5	0.003000
10.133333	0.5	0.002750
10.141667	0.5	0.002750
10.150000	0.5	0.002750
10.158333	0.5	0.003375
10.166667	0.5	0.003500
10.175000	0.5	0.003750
10.183333	0.5	0.003625
10.191667	0.5	0.003875
10.200000	0.5	0.004000
10.208333	0.5	0.004375
10.216667	0.5	0.004250
10.225000	0.5	0.004000
10.233333	0.5	0.003875
10.241667	0.5	0.004250
10.250000	0.5	0.004375
10.258333	0.5	0.004125
10.266667	0.5	0.004375
10.275000	0.5	0.004500
10.283333	0.5	0.004375
10.291667	0.5	0.004500
10.300000	0.5	0.004625
10.308333	0.5	0.004500
10.316667	0.5	0.004750
10.325000	0.5	0.004625
10.333333	0.5	0.005000
10.341667	0.5	0.005500
10.350000	0.5	0.005250
10.358333	0.5	0.004750
10.366667	0.5	0.004375
10.375000	0.5	0.004625
10.383333	0.5	0.004625
10.391667	0.5	0.004750
10.400000	0.5	0.004375
10.408333	0.5	0.003875
10.416667	0.5	0.004000
10.425000	0.5	0.004125
10.433333	0.5	0.003625
10.441667	0.5	0.003125
10.450000	0.5	0.002500
10.458333	0.5	0.002250
10.466667	0.5	0.001875
10.475000	0.5	0.001500
10.483333	0.5	0.001375
10.491667	0.5	0.000875
10.500000	0.5	0.000750
10.508333	0.5	0.000250
10.516667	0.5	-0.000125
10.525000	0.5	-0.000250
10.533333	0.5	-0.000250
10.541667	0.5	-0.000375
10.550000	0.5	-0.000875
10.558333	0.5	-0.001125
10.566667	0.5	-0.001500
10.575000	0.5	-0.001500
10.583333	0.5	-0.001750
10.591667	0.5	-0.001750
10.600000	0.5	-0.001875
10.608333	0.5	-0.001875
10.616667	0.5	-0.001750
10.625000	0.5	-0.002000
10.633333	0.5	-0.002125
10.641667	0.5	-0.002250
10.650000	0.5	-0.002250
10.658333	0.5	-0.001625
10.666667	0.5	-0.001750
10.675000	0.5	-0.002125
10.683333	0.5	-0.002000
10.691667	0.5	-0.001875
10.700000	0.5	-0.001375
10.708333	0.5	-0.001375
10.716667	0.5	-0.001250
10.725000	0.5	-0.000750
10.733333	0.5	-0.000500
10.741667	0.5	-0.000250
10.750000	0.5	0.000000
10.758333	0.5	0.000500
10.766667	0.5	0.001125
10.775000	0.5	0.001625
10.783333	0.5	0.002125
10.791667	0.5	0.002750
10.800000	0.5	0.003250
10.808333	0.5	0.003625
10.816667	0.5	0.004125
10.825000	0.5	0.004500
10.833333	0.5	0.004750
10.841667	0.5	0.005000
10.850000	0.5	0.005125
10.858333	0.5	0.005875
10.866667	0.5	0.006125
10.875000	0.5	0.006500
10.883333	0.5	0.006875
10.891667	0.5	0.007375
10.900000	0.5	0.008125
10.908333	0.5	0.008750
10.916667	0.5	0.009000
10.925000	0.5	0.010000
10.933333	0.5	0.010125
10.941667	0.5	0.010625
10.950000	0.5	0.010875
10.958333	0.5	0.011250
10.966667	0.5	0.011625
10.975000	0.5	0.011875
10.983333	0.5	0.012375
10.991667	0.5	0.012375
11.000000	0.5	0.012125
11.008333	0.5	0.012375
11.016667	0.5	0.012750
11.025000	0.5	0.013000
11.033333	0.5	0.013000
11.041667	0.5	0.013000
11.050000	0.5	0.013125
11.058333	0.5	0.012875
11.066667	0.5	0.013000
11.075000	0.5	0.013375
11.083333	0.5	0.013500
11.091667	0.5	0.013625
11.100000	0.5	0.013625
11.108333	0.5	0.013750
11.116667	0.5	0.013375
11.125000	0.5	0.013375
11.133333	0.5	0.013000
11.141667	0.5	0.012500
11.150000	0.5	0.012500
11.158333	0.5	0.012250
11.166667	0.5	0.012000
11.175000	0.5	0.012125
11.183333	0.5	0.012000
11.191667	0.5	0.012000
11.200000	0.5	0.012375
11.208333	0.5	0.012750
11.216667	0.5	0.012375
11.225000	0.5	0.011875
11.233333	0.5	0.011375
11.241667	0.5	0.011125
11.250000	0.5	0.011250
11.258333	0.5	0.011500
11.266667	0.5	0.011625
11.275000	0.5	0.011750
11.283333	0.5	0.011625
11.291667	0.5	0.011250
11.300000	0.5	0.011125
11.308333	0.5	0.011375
11.316667	0.5	0.011125
11.325000	0.5	0.011000
11.333333	0.5	0.010750
11.341667	0.5	0.010500
11.350000	0.5	0.010375
11.358333	0.5	0.010750
11.366667	0.5	0.010750
11.375000	0.5	0.010875
11.383333	0.5	0.010250
11.391667	0.5	0.010000
11.400000	0.5	0.009875
11.408333	0.5	0.009375
11.416667	0.5	0.009250
11.425000	0.5	0.008625
11.433333	0.5	0.008375
11.441667	0.5	0.008000
11.450000	0.5	0.007875
11.458333	0.5	0.008000
11.466667	0.5	0.007875
11.475000	0.5	0.007625
11.483333	0.5	0.007125
11.491667	0.5	0.006625
11.500000	0.5	0.006500
11.508333	0.5	0.006125
11.516667	0.5	0.005750
11.525000	0.5	0.006000
11.533333	0.5	0.006250
11.541667	0.5	0.006375
11.550000	0.5	0.005625
11.558333	0.5	0.005625
11.566667	0.5	0.005375
11.575000	0.5	0.005250
11.583333	0.5	0.005500
11.591667	0.5	0.005375
11.600000	0.5	0.005000
11.608333	0.5	0.004625
11.616667	0.5	0.004875
11.625000	0.5	0.005000
11.633333	0.5	0.004625
11.641667	0.5	0.004250
11.650000	0.5	0.004125
11.658333	0.5	0.003750
11.666667	0.5	0.003500
11.675000	0.5	0.003625
11.683333	0.5	0.003750
11.691667	0.5	0.004125
11.700000	0.5	0.004125
11.708333	0.5	0.004250
11.716667	0.5	0.004125
11.725000	0.5	0.003875
11.733333	0.5	0.003625
11.741667	0.5	0.003750
11.750000	0.5	0.003875
11.758333	0.5	0.004125
11.766667	0.5	0.004250
11.775000	0.5	0.003875
11.783333	0.5	0.004000
11.791667	0.5	0.003875
11.800000	0.5	0.004125
11.808333	0.5	0.004250
11.816667	0.5	0.005000
11.825000	0.5	0.005500
11.833333	0.5	0.005875
11.841667	0.5	0.006000
11.850000	0.5	0.005750
11.858333	0.5	0.006000
11.866667	0.5	0.006375
11.875000	0.5	0.006875
11.883333	0.5	0.006875
11.891667	0.5	0.007000
11.900000	0.5	0.007500
11.908333	0.5	0.007625
11.916667	0.5	0.007875
11.925000	0.5	0.008000
11.933333	0.5	0.008500
11.941667	0.5	0.008625
11.950000	0.5	0.008625
11.958333	0.5	0.008750
11.966667	0.5	0.008750
11.975000	0.5	0.008500
11.983333	0.5	0.008750
11.991667	0.5	0.009375
12.000000	0.5	0.009750
12.008333	0.5	0.009750
12.016667	0.5	0.009750
12.025000	0.5	0.010000
12.033333	0.5	0.010375
12.041667	0.5	0.010500
12.050000	0.5	0.010500
12.058333	0.5	0.010625
12.066667	0.5	0.010500
12.075000	0.5	0.010500
12.083333	0.5	0.010125
12.091667	0.5	0.010125
12.100000	0.5	0.009875
12.108333	0.5	0.009750
12.116667	0.5	0.009750
12.125000	0.5	0.009625
12.133333	0.5	0.009000
12.141667	0.5	0.008875
12.150000	0.5	0.008625
12.158333	0.5	0.008625
12.166667	0.5	0.008625
12.175000	0.5	0.008125
12.183333	0.5	0.008000
12.191667	0.5	0.007750
12.200000	0.5	0.007875
12.208333	0.5	0.007375
12.216667	0.5	0.007250
12.225000	0.5	0.007375
12.233333	0.5	0.007125
12.241667	0.5	0.006875
12.250000	0.5	0.006375
12.258333	0.5	0.005625
12.266667	0.5	0.005250
12.275000	0.5	0.004875
12.283333	0.5	0.004750
12.291667	0.5	0.004750
12.300000	0.5	0.004500
12.308333	0.5	0.004000
12.316667	0.5	0.003875
12.325000	0.5	0.003625
12.333333	0.5	0.003375
12.341667	0.5	0.003125
12.350000	0.5	0.002875
12.358333	0.5	0.002625
12.366667	0.5	0.001625
12.375000	0.5	0.001375
12.383333	0.5	0.000625
12.391667	0.5	0.000625
12.400000	0.5	0.000500
12.408333	0.5	0.000000
12.416667	0.5	-0.000375
12.425000	0.5	-0.000750
12.433333	0.5	-0.001625
12.441667	0.5	-0.002125
12.450000	0.5	-0.002375
12.458333	0.5	-0.002750
12.466667	0.5	-0.002875
12.475000	0.5	-0.003375
12.483333	0.5	-0.004125
12.491667	0.5	-0.004625
12.500000	0.5	-0.005625
12.508333	0.5	-0.006000
12.516667	0.5	-0.006750
12.525000	0.5	-0.007625
12.533333	0.5	-0.008000
12.541667	0.5	-0.008750
12.550000	0.5	-0.009625
12.558333	0.5	-0.010625
12.566667	0.5	-0.011500
12.575000	0.5	-0.012125
12.583333	0.5	-0.012500
12.591667	0.5	-0.013125
12.600000	0.5	-0.013500
12.608333	0.5	-0.013875
12.616667	0.5	-0.014375
12.625000	0.5	-0.015125
12.633333	0.5	-0.015625
12.641667	0.5	-0.015625
12.650000	0.5	-0.015750
12.658333	0.5	-0.016375
12.666667	0.5	-0.016500
12.675000	0.5	-0.016750
12.683333	0.5	-0.017125
12.691667	0.5	-0.017000
12.700000	0.5	-0.017250
12.708333	0.5	-0.017500
12.716667	0.5	-0.017875
12.725000	0.5	-0.017500
12.733333	0.5	-0.017375
12.741667	0.5	-0.017500
12.750000	0.5	-0.017625
12.758333	0.5	-0.017375
12.766667	0.5	-0.017125
12.775000	0.5	-0.017250
12.783333	0.5	-0.017000
12.791667	0.5	-0.016375
12.800000	0.5	-0.015875
12.808333	0.5	-0.015250
12.816667	0.5	-0.014875
12.825000	0.5	-0.014500
12.833333	0.5	-0.013875
12.841667	0.5	-0.013000
12.850000	0.5	-0.012375
12.858333	0.5	-0.011750
12.866667	0.5	-0.011125
12.875000	0.5	-0.010250
12.883333	0.5	-0.009625
12.891667	0.5	-0.008750
12.900000	0.5	-0.008000
12.908333	0.5	-0.007500
12.916667	0.5	-0.006875
12.925000	0.5	-0.006250
12.933333	0.5	-0.005500
12.941667	0.5	-0.004625
12.950000	0.5	-0.003875
12.958333	0.5	-0.003375
12.966667	0.5	-0.003000
12.975000	0.5	-0.002500
12.983333	0.5	-0.002000
12.991667	0.5	-0.001625
13.000000	0.5	-0.000875
13.008333	0.5	-0.000125
13.016667	0.5	0.000250
13.025000	0.5	0.000500
13.033333	0.5	0.000875
13.041667	0.5	0.001375
13.050000	0.5	0.002000
13.058333	0.5	0.002375
13.066667	0.5	0.002625
13.075000	0.5	0.002500
13.083333	0.5	0.003125
13.091667	0.5	0.003500
13.100000	0.5	0.003625
13.108333	0.5	0.003875
13.116667	0.5	0.004375
13.125000	0.5	0.004375
13.133333	0.5	0.004750
13.141667	0.5	0.005375
13.150000	0.5	0.006000
13.158333	0.5	0.006125
13.166667	0.5	0.006750
13.175000	0.5	0.007375
13.183333	0.5	0.007625
13.191667	0.5	0.008000
13.200000	0.5	0.009000
13.208333	0.5	0.009875
13.216667	0.5	0.011000
13.225000	0.5	0.012875
13.233333	0.5	0.014750
13.241667	0.5	0.016875
13.250000	0.5	0.019125
13.258333	0.5	0.021500
13.266667	0.5	0.024375
13.275000	0.5	0.027375
13.283333	0.5	0.031250
13.291667	0.5	0.035625
13.300000	0.5	0.040500
13.308333	0.5	0.046000
13.316667	0.5	0.052375
13.325000	0.5	0.058875
13.333333	0.5	0.066500
13.341667	0.5	0.074625
13.350000	0.5	0.084125
13.358333	0.5	0.095000
13.366667	0.5	0.106875
13.375000	0.5	0.119625
13.383333	0.5	0.133875
13.391667	0.5	0.149750
13.400000	0.5	0.167375
13.408333	0.5	0.187000
13.416667	0.5	0.208375
13.425000	0.5	0.231750
13.433333	0.5	0.257250
13.441667	0.5	0.286000
13.450000	0.5	0.317625
13.458333	0.5	0.351875
13.466667	0.5	0.389250
13.475000	0.5	0.429625
13.483333	0.5	0.473875
13.491667	0.5	0.522250
13.500000	0.5	0.575500
13.508333	0.5	0.633625
13.516667	0.5	0.697250
13.525000	0.5	0.768250
13.533333	0.5	0.845875
13.541667	0.5	0.931375
13.550000	0.5	1.026500
13.558333	0.5	1.132875
13.566667	0.5	1.251375
13.575000	0.5	1.384875
13.583333	0.5	1.535000
13.591667	0.5	1.704750
13.600000	0.5	1.898375
13.608333	0.5	2.118875
13.616667	0.5	2.370000
13.625000	0.5	2.656875
13.633333	0.5	2.984625
13.641667	0.5	3.358750
13.650000	0.5	3.783500
13.658333	0.5	4.264875
13.666667	0.5	4.808750
13.675000	0.5	5.419625
13.683333	0.5	6.102375
13.691667	0.5	6.859500
13.700000	0.5	7.694375
13.708333	0.5	8.607750
13.716667	0.5	9.598375
13.725000	0.5	10.662750
13.733333	0.5	11.795875
13.741667	0.5	12.990750
13.750000	0.5	14.236750
13.758333	0.5	15.520875
13.766667	0.5	16.828500
13.775000	0.5	18.142250
13.783333	0.5	19.443500
13.791667	0.5	20.711875
13.800000	0.5	21.926875
13.808333	0.5	23.066125
13.816667	0.5	24.109625
13.825000	0.5	25.036375
13.833333	0.5	25.827750
13.841667	0.5	26.467875
13.850000	0.5	26.944500
13.858333	0.5	27.247000
13.866667	0.5	27.370625
13.875000	0.5	27.312875
13.883333	0.5	27.076875
13.891667	0.5	26.669000
13.900000	0.5	26.098750
13.908333	0.5	25.379750
13.916667	0.5	24.528125
13.925000	0.5	23.560750
13.933333	0.5	22.497125
13.941667	0.5	21.356750
13.950000	0.5	20.160375
13.958333	0.5	18.926875
13.966667	0.5	17.674625
13.975000	0.5	16.420875
13.983333	0.5	15.181000
13.991667	0.5	13.968500
14.000000	0.5	12.795625
14.008333	0.5	11.670125
14.016667	0.5	10.601250
14.025000	0.5	9.593875
14.033333	0.5	8.651125
14.041667	0.5	7.774750
14.050000	0.5	6.966500
14.058333	0.5	6.224500
14.066667	0.5	5.547500
14.075000	0.5	4.933250
14.083333	0.5	4.378500
14.091667	0.5	3.879500
14.100000	0.5	3.432875
14.108333	0.5	3.034750
14.116667	0.5	2.681375
14.125000	0.5	2.368500
14.133333	0.5	2.091625
14.141667	0.5	1.848125
14.150000	0.5	1.633875
14.158333	0.5	1.445875
14.166667	0.5	1.281500
14.175000	0.5	1.137625
14.183333	0.5	1.011625
14.191667	0.5	0.901250
14.200000	0.5	0.804875
14.208333	0.5	0.720750
14.216667	0.5	0.647000
14.225000	0.5	0.582625
14.233333	0.5	0.525500
14.241667	0.5	0.476000
14.250000	0.5	0.432750
14.258333	0.5	0.394125
14.266667	0.5	0.360000
14.275000	0.5	0.329625
14.283333	0.5	0.302625
14.291667	0.5	0.278875
14.300000	0.5	0.257875
14.308333	0.5	0.239000
14.316667	0.5	0.222125
14.325000	0.5	0.206500
14.333333	0.5	0.192500
14.341667	0.5	0.179875
14.350000	0.5	0.168750
14.358333	0.5	0.158375
14.366667	0.5	0.149000
14.375000	0.5	0.140750
14.383333	0.5	0.133625
14.391667	0.5	0.126875
14.400000	0.5	0.120500
14.408333	0.5	0.114625
14.416667	0.5	0.109125
14.425000	0.5	0.104250
14.433333	0.5	0.100125
14.441667	0.5	0.096500
14.450000	0.5	0.092750
14.458333	0.5	0.089375
14.466667	0.5	0.086250
14.475000	0.5	0.083250
14.483333	0.5	0.080750
14.491667	0.5	0.078500
14.500000	0.5	0.076250
14.508333	0.5	0.073875
14.516667	0.5	0.072000
14.525000	0.5	0.070625
14.533333	0.5	0.069125
14.541667	0.5	0.067500
14.550000	0.5	0.065875
14.558333	0.5	0.064125
14.566667	0.5	0.063125
14.575000	0.5	0.062250
14.583333	0.5	0.061875
14.591667	0.5	0.061375
14.600000	0.5	0.060750
14.608333	0.5	0.059625
14.616667	0.5	0.058250
14.625000	0.5	0.057375
14.633333	0.5	0.056500
14.641667	0.5	0.055750
14.650000	0.5	0.055250
14.658333	0.5	0.054500
14.666667	0.5	0.054125
14.675000	0.5	0.053875
14.683333	0.5	0.053625
14.691667	0.5	0.053375
14.700000	0.5	0.053250
14.708333	0.5	0.053000
14.716667	0.5	0.053000
14.725000	0.5	0.052500
14.733333	0.5	0.052500
14.741667	0.5	0.051875
14.750000	0.5	0.051375
14.758333	0.5	0.050875
14.766667	0.5	0.051000
14.775000	0.5	0.051250
14.783333	0.5	0.051250
14.791667	0.5	0.051250
14.800000	0.5	0.051000
14.808333	0.5	0.051125
14.816667	0.5	0.050375
14.825000	0.5	0.050250
14.833333	0.5	0.050625
14.841667	0.5	0.050250
14.850000	0.5	0.050250
14.858333	0.5	0.050000
14.866667	0.5	0.049625
14.875000	0.5	0.049750
14.883333	0.5	0.049375
14.891667	0.5	0.049000
14.900000	0.5	0.048875
14.908333	0.5	0.048750
14.916667	0.5	0.048625
14.925000	0.5	0.048250
14.933333	0.5	0.048375
14.941667	0.5	0.047750
14.950000	0.5	0.047500
14.958333	0.5	0.047750
14.966667	0.5	0.046875
14.975000	0.5	0.046000
14.983333	0.5	0.046000
14.991667	0.5	0.045250
15.000000	0.5	0.044875
15.008333	0.5	0.044250
15.016667	0.5	0.043750
15.025000	0.5	0.043375
15.033333	0.5	0.042375
15.041667	0.5	0.041625
15.050000	0.5	0.040875
15.058333	0.5	0.040250
15.066667	0.5	0.039625
15.075000	0.5	0.038625
15.083333	0.5	0.038125
15.091667	0.5	0.037625
15.100000	0.5	0.037125
15.108333	0.5	0.036125
15.116667	0.5	0.035125
15.125000	0.5	0.034000
15.133333	0.5	0.033250
15.141667	0.5	0.032500
15.150000	0.5	0.031875
15.158333	0.5	0.031000
15.166667	0.5	0.029500
15.175000	0.5	0.028750
15.183333	0.5	0.027750
15.191667	0.5	0.026875
15.200000	0.5	0.026125
15.208333	0.5	0.025375
15.216667	0.5	0.024500
15.225000	0.5	0.023875
15.233333	0.5	0.023250
15.241667	0.5	0.022000
15.250000	0.5	0.020750
15.258333	0.5	0.020375
15.266667	0.5	0.019500
15.275000	0.5	0.018250
15.283333	0.5	0.017125
15.291667	0.5	0.016500
15.300000	0.5	0.016000
15.308333	0.5	0.015750
15.316667	0.5	0.015500
15.325000	0.5	0.015000
15.333333	0.5	0.014250
15.341667	0.5	0.013875
15.350000	0.5	0.013125
15.358333	0.5	0.012625
15.366667	0.5	0.012250
15.375000	0.5	0.011875
15.383333	0.5	0.011625
15.391667	0.5	0.011250
15.400000	0.5	0.010875
15.408333	0.5	0.010625
15.416667	0.5	0.010125
15.425000	0.5	0.009750
15.433333	0.5	0.009875
15.441667	0.5	0.009000
15.450000	0.5	0.009000
15.458333	0.5	0.009000
15.466667	0.5	0.009000
15.475000	0.5	0.008875
15.483333	0.5	0.008750
15.491667	0.5	0.008750
15.500000	0.5	0.009500
15.508333	0.5	0.010250
15.516667	0.5	0.010375
15.525000	0.5	0.010375
15.533333	0.5	0.010875
15.541667	0.5	0.011125
15.550000	0.5	0.010875
15.558333	0.5	0.010875
15.566667	0.5	0.011000
15.575000	0.5	0.011375
15.583333	0.5	0.011500
15.591667	0.5	0.011375
15.600000	0.5	0.011375
15.608333	0.5	0.011125
15.616667	0.5	0.010750
15.625000	0.5	0.010625
15.633333	0.5	0.010625
15.641667	0.5	0.010875
15.650000	0.5	0.010500
15.658333	0.5	0.010250
15.666667	0.5	0.010250
15.675000	0.5	0.010250
15.683333	0.5	0.010000
15.691667	0.5	0.009750
15.700000	0.5	0.009125
15.708333	0.5	0.008625
15.716667	0.5	0.008375
15.725000	0.5	0.008375
15.733333	0.5	0.008125
15.741667	0.5	0.007750
15.750000	0.5	0.007875
15.758333	0.5	0.007625
15.766667	0.5	0.007125
15.775000	0.5	0.007125
15.783333	0.5	0.006625
15.791667	0.5	0.006500
15.800000	0.5	0.006375
15.808333	0.5	0.006375
15.816667	0.5	0.005625
15.825000	0.5	0.005375
15.833333	0.5	0.005125
15.841667	0.5	0.005000
15.850000	0.5	0.004625
15.858333	0.5	0.004250
15.866667	0.5	0.004000
15.875000	0.5	0.003250
15.883333	0.5	0.003375
15.891667	0.5	0.003125
15.900000	0.5	0.002875
15.908333	0.5	0.002875
15.916667	0.5	0.002375
15.925000	0.5	0.002000
15.933333	0.5	0.001875
15.941667	0.5	0.002000
15.950000	0.5	0.001750
15.958333	0.5	0.001625
15.966667	0.5	0.001625
15.975000	0.5	0.001375
15.983333	0.5	0.001375
15.991667	0.5	0.001125
16.000000	0.5	0.000750
16.008333	0.5	0.000625
16.016667	0.5	0.000500
16.025000	0.5	0.000750
16.033333	0.5	0.000625
16.041667	0.5	0.000500
16.050000	0.5	0.000250
16.058333	0.5	0.000125
16.066667	0.5	0.000000
16.075000	0.5	-0.000625
16.083333	0.5	-0.000625
16.091667	0.5	-0.000625
16.100000	0.5	-0.000875
16.108333	0.5	-0.001250
16.116667	0.5	-0.001250
16.125000	0.5	-0.001250
16.133333	0.5	-0.000875
16.141667	0.5	-0.001000
16.150000	0.5	-0.001250
16.158333	0.5	-0.001125
16.166667	0.5	-0.001375
16.175000	0.5	-0.001625
16.183333	0.5	-0.001875
16.191667	0.5	-0.002500
16.200000	0.5	-0.003000
16.208333	0.5	-0.003375
16.216667	0.5	-0.003500
16.225000	0.5	-0.003375
16.233333	0.5	-0.003375
16.241667	0.5	-0.003625
16.250000	0.5	-0.004125
16.258333	0.5	-0.004125
16.266667	0.5	-0.004125
16.275000	0.5	-0.004125
16.283333	0.5	-0.004000
16.291667	0.5	-0.003500
16.300000	0.5	-0.003750
16.308333	0.5	-0.004250
16.316667	0.5	-0.004875
16.325000	0.5	-0.005125
16.333333	0.5	-0.005500
16.341667	0.5	-0.005125
16.350000	0.5	-0.005250
16.358333	0.5	-0.005625
16.366667	0.5	-0.005625
16.375000	0.5	-0.005500
16.383333	0.5	-0.005625
16.391667	0.5	-0.005875
16.400000	0.5	-0.006250
16.408333	0.5	-0.006625
16.416667	0.5	-0.006750
16.425000	0.5	-0.006750
16.433333	0.5	-0.006500
16.441667	0.5	-0.006000
16.450000	0.5	-0.005750
16.458333	0.5	-0.005875
16.466667	0.5	-0.006125
16.475000	0.5	-0.005625
16.483333	0.5	-0.005375
16.491667	0.5	-0.005250
16.500000	0.5	-0.005000
16.508333	0.5	-0.004750
16.516667	0.5	-0.004500
16.525000	0.5	-0.003625
16.533333	0.5	-0.003500
16.541667	0.5	-0.003750
16.550000	0.5	-0.003625
16.558333	0.5	-0.003875
16.566667	0.5	-0.004000
16.575000	0.5	-0.004000
16.583333	0.5	-0.004500
16.591667	0.5	-0.004500
16.600000	0.5	-0.003750
16.608333	0.5	-0.003625
16.616667	0.5	-0.003625
16.625000	0.5	-0.003375
16.633333	0.5	-0.003125
16.641667	0.5	-0.002625
16.650000	0.5	-0.002875
16.658333	0.5	-0.002750
16.666667	0.5	-0.002750
16.675000	0.5	-0.002750
16.683333	0.5	-0.002625
16.691667	0.5	-0.003000
16.700000	0.5	-0.003125
16.708333	0.5	-0.002875
16.716667	0.5	-0.003125
16.725000	0.5	-0.003000
16.733333	0.5	-0.003000
16.741667	0.5	-0.003125
16.750000	0.5	-0.003250
16.758333	0.5	-0.003500
16.766667	0.5	-0.003125
16.775000	0.5	-0.003375
16.783333	0.5	-0.003500
16.791667	0.5	-0.003750
16.800000	0.5	-0.003875
16.808333	0.5	-0.004375
16.816667	0.5	-0.004750
16.825000	0.5	-0.004500
16.833333	0.5	-0.004500
16.841667	0.5	-0.004375
16.850000	0.5	-0.004625
16.858333	0.5	-0.004750
16.866667	0.5	-0.005250
16.875000	0.5	-0.005250
16.883333	0.5	-0.005625
16.891667	0.5	-0.005875
16.900000	0.5	-0.005875
16.908333	0.5	-0.006125
16.916667	0.5	-0.006375
16.925000	0.5	-0.006875
16.933333	0.5	-0.006750
16.941667	0.5	-0.006625
16.950000	0.5	-0.007250
16.958333	0.5	-0.007625
16.966667	0.5	-0.007875
16.975000	0.5	-0.008000
16.983333	0.5	-0.008375
16.991667	0.5	-0.008625
17.000000	0.5	-0.008750
17.008333	0.5	-0.009250
17.016667	0.5	-0.009500
17.025000	0.5	-0.010000
17.033333	0.5	-0.011000
17.041667	0.5	-0.011875
17.050000	0.5	-0.012500
17.058333	0.5	-0.012875
17.066667	0.5	-0.013625
17.075000	0.5	-0.014625
17.083333	0.5	-0.016125
17.091667	0.5	-0.018000
17.100000	0.5	-0.020000
17.108333	0.5	-0.021750
17.116667	0.5	-0.024000
17.125000	0.5	-0.026500
17.133333	0.5	-0.029250
17.141667	0.5	-0.031625
17.150000	0.5	-0.034625
17.158333	0.5	-0.037625
17.166667	0.5	-0.040750
17.175000	0.5	-0.044375
17.183333	0.5	-0.047625
17.191667	0.5	-0.050875
17.200000	0.5	-0.054625
17.208333	0.5	-0.058750
17.216667	0.5	-0.063000
17.225000	0.5	-0.067875
17.233333	0.5	-0.072500
17.241667	0.5	-0.076875
17.250000	0.5	-0.080750
17.258333	0.5	-0.084875
17.266667	0.5	-0.088875
17.275000	0.5	-0.092625
17.283333	0.5	-0.095875
17.291667	0.5	-0.098750
17.300000	0.5	-0.101875
17.308333	0.5	-0.104500
17.316667	0.5	-0.106625
17.325000	0.5	-0.108125
17.333333	0.5	-0.109125
17.341667	0.5	-0.109000
17.350000	0.5	-0.108500
17.358333	0.5	-0.107750
17.366667	0.5	-0.107000
17.375000	0.5	-0.105500
17.383333	0.5	-0.103750
17.391667	0.5	-0.101875
17.400000	0.5	-0.099250
17.408333	0.5	-0.096875
17.416667	0.5	-0.093875
17.425000	0.5	-0.089875
17.433333	0.5	-0.086000
17.441667	0.5	-0.082000
17.450000	0.5	-0.077750
17.458333	0.5	-0.073500
17.466667	0.5	-0.069375
17.475000	0.5	-0.065625
17.483333	0.5	-0.061750
17.491667	0.5	-0.057375
17.500000	0.5	-0.053250
17.508333	0.5	-0.049250
17.516667	0.5	-0.045500
17.525000	0.5	-0.041625
17.533333	0.5	-0.038500
17.541667	0.5	-0.035000
17.550000	0.5	-0.032250
17.558333	0.5	-0.029625
17.566667	0.5	-0.026625
17.575000	0.5	-0.023875
17.583333	0.5	-0.021375
17.591667	0.5	-0.019500
17.600000	0.5	-0.017625
17.608333	0.5	-0.015750
17.616667	0.5	-0.014375
17.625000	0.5	-0.012875
17.633333	0.5	-0.011375
17.641667	0.5	-0.010250
17.650000	0.5	-0.009000
17.658333	0.5	-0.007875
17.666667	0.5	-0.006750
17.675000	0.5	-0.006125
17.683333	0.5	-0.005625
17.691667	0.5	-0.005125
17.700000	0.5	-0.004500
17.708333	0.5	-0.004000
17.716667	0.5	-0.003625
17.725000	0.5	-0.003500
17.733333	0.5	-0.003000
17.741667	0.5	-0.003125
17.750000	0.5	-0.003375
17.758333	0.5	-0.003625
17.766667	0.5	-0.003625
17.775000	0.5	-0.003375
17.783333	0.5	-0.004000
17.791667	0.5	-0.004375
17.800000	0.5	-0.004500
17.808333	0.5	-0.004375
17.816667	0.5	-0.004375
17.825000	0.5	-0.004500
17.833333	0.5	-0.004625
17.841667	0.5	-0.004625
17.850000	0.5	-0.004750
17.858333	0.5	-0.005250
17.866667	0.5	-0.005625
17.875000	0.5	-0.005875
17.883333	0.5	-0.005750
17.891667	0.5	-0.005750
17.900000	0.5	-0.005875
17.908333	0.5	-0.006250
17.916667	0.5	-0.005750
17.925000	0.5	-0.006000
17.933333	0.5	-0.005875
17.941667	0.5	-0.005750
17.950000	0.5	-0.005750
17.958333	0.5	-0.005625
17.966667	0.5	-0.005500
17.975000	0.5	-0.005625
17.983333	0.5	-0.005375
17.991667	0.5	-0.004875
18.000000	0.5	-0.004875
18.008333	0.5	-0.005000
18.016667	0.5	-0.005125
18.025000	0.5	-0.004625
18.033333	0.5	-0.004500
18.041667	0.5	-0.004500
18.050000	0.5	-0.004125
18.058333	0.5	-0.003875
18.066667	0.5	-0.003625
18.075000	0.5	-0.003375
18.083333	0.5	-0.003500
18.091667	0.5	-0.003500
18.100000	0.5	-0.003250
18.108333	0.5	-0.003375
18.116667	0.5	-0.003250
18.125000	0.5	-0.003125
18.133333	0.5	-0.003750
18.141667	0.5	-0.004000
18.150000	0.5	-0.004500
18.158333	0.5	-0.004875
18.166667	0.5	-0.005375
18.175000	0.5	-0.005500
18.183333	0.5	-0.005875
18.191667	0.5	-0.006625
18.200000	0.5	-0.007375
18.208333	0.5	-0.008375
18.216667	0.5	-0.008750
18.225000	0.5	-0.010125
18.233333	0.5	-0.011375
18.241667	0.5	-0.012250
18.250000	0.5	-0.013000
18.258333	0.5	-0.014250
18.266667	0.5	-0.015000
18.275000	0.5	-0.016125
18.283333	0.5	-0.017750
18.291667	0.5	-0.019500
18.300000	0.5	-0.020625
18.308333	0.5	-0.022000
18.316667	0.5	-0.023875
18.325000	0.5	-0.025875
18.333333	0.5	-0.027625
18.341667	0.5	-0.028875
18.350000	0.5	-0.030375
18.358333	0.5	-0.031625
18.366667	0.5	-0.032625
18.375000	0.5	-0.033375
18.383333	0.5	-0.034625
18.391667	0.5	-0.035875
18.400000	0.5	-0.036500
18.408333	0.5	-0.037625
18.416667	0.5	-0.038250
18.425000	0.5	-0.038875
18.433333	0.5	-0.039250
18.441667	0.5	-0.039375
18.450000	0.5	-0.039500
18.458333	0.5	-0.039500
18.466667	0.5	-0.039500
18.475000	0.5	-0.039000
18.483333	0.5	-0.038625
18.491667	0.5	-0.038125
18.500000	0.5	-0.038000
18.508333	0.5	-0.037500
18.516667	0.5	-0.037000
18.525000	0.5	-0.036500
18.533333	0.5	-0.036000
18.541667	0.5	-0.035500
18.550000	0.5	-0.034500
18.558333	0.5	-0.034000
18.566667	0.5	-0.033625
18.575000	0.5	-0.033250
18.583333	0.5	-0.032625
18.591667	0.5	-0.032000
18.600000	0.5	-0.031625
18.608333	0.5	-0.031000
18.616667	0.5	-0.030375
18.625000	0.5	-0.030000
18.633333	0.5	-0.029375
18.641667	0.5	-0.028750
18.650000	0.5	-0.028875
18.658333	0.5	-0.028875
18.666667	0.5	-0.029000
18.675000	0.5	-0.028500
18.683333	0.5	-0.028750
18.691667	0.5	-0.029250
18.700000	0.5	-0.029375
18.708333	0.5	-0.029500
18.716667	0.5	-0.029625
18.725000	0.5	-0.029875
18.733333	0.5	-0.029750
18.741667	0.5	-0.029500
18.750000	0.5	-0.029500
18.758333	0.5	-0.029500
18.766667	0.5	-0.029500
18.775000	0.5	-0.029125
18.783333	0.5	-0.029750
18.791667	0.5	-0.030000
18.800000	0.5	-0.030125
18.808333	0.5	-0.030250
18.816667	0.5	-0.030250
18.825000	0.5	-0.030000
18.833333	0.5	-0.029750
18.841667	0.5	-0.030000
18.850000	0.5	-0.030000
18.858333	0.5	-0.029875
18.866667	0.5	-0.030000
18.875000	0.5	-0.030125
18.883333	0.5	-0.030125
18.891667	0.5	-0.030000
18.900000	0.5	-0.030250
18.908333	0.5	-0.030250
18.916667	0.5	-0.030000
18.925000	0.5	-0.029750
18.933333	0.5	-0.029500
18.941667	0.5	-0.029250
18.950000	0.5	-0.029625
18.958333	0.5	-0.029625
18.966667	0.5	-0.029625
18.975000	0.5	-0.029625
18.983333	0.5	-0.029500
18.991667	0.5	-0.029500
19.000000	0.5	-0.029375
19.008333	0.5	-0.029000
19.016667	0.5	-0.028625
19.025000	0.5	-0.028250
19.033333	0.5	-0.028250
19.041667	0.5	-0.028625
19.050000	0.5	-0.028750
19.058333	0.5	-0.028375
19.066667	0.5	-0.027750
19.075000	0.5	-0.027500
19.083333	0.5	-0.027250
19.091667	0.5	-0.027125
19.100000	0.5	-0.026875
19.108333	0.5	-0.026875
19.116667	0.5	-0.026750
19.125000	0.5	-0.026375
19.133333	0.5	-0.026125
19.141667	0.5	-0.025625
19.150000	0.5	-0.025500
19.158333	0.5	-0.025250
19.166667	0.5	-0.025375
19.175000	0.5	-0.024875
19.183333	0.5	-0.024875
19.191667	0.5	-0.024875
19.200000	0.5	-0.024750
19.208333	0.5	-0.024500
19.216667	0.5	-0.024250
19.225000	0.5	-0.023750
19.233333	0.5	-0.023750
19.241667	0.5	-0.024000
19.250000	0.5	-0.024000
19.258333	0.5	-0.024000
19.266667	0.5	-0.024125
19.275000	0.5	-0.024250
19.283333	0.5	-0.024250
19.291667	0.5	-0.024500
19.300000	0.5	-0.024500
19.308333	0.5	-0.024750
19.316667	0.5	-0.024500
19.325000	0.5	-0.024250
19.333333	0.5	-0.024125
19.341667	0.5	-0.024125
19.350000	0.5	-0.024500
19.358333	0.5	-0.024875
19.366667	0.5	-0.025000
19.375000	0.5	-0.024875
19.383333	0.5	-0.024750
19.391667	0.5	-0.024625
19.400000	0.5	-0.024875
19.408333	0.5	-0.025375
19.416667	0.5	-0.025750
19.425000	0.5	-0.025875
19.433333	0.5	-0.026000
19.441667	0.5	-0.026250
19.450000	0.5	-0.026500
19.458333	0.5	-0.026625
19.466667	0.5	-0.026750
19.475000	0.5	-0.027000
19.483333	0.5	-0.027625
19.491667	0.5	-0.028125
19.500000	0.5	-0.028375
19.508333	0.5	-0.028875
19.516667	0.5	-0.029375
19.525000	0.5	-0.029750
19.533333	0.5	-0.030125
19.541667	0.5	-0.030375
19.550000	0.5	-0.030875
19.558333	0.5	-0.031375
19.566667	0.5	-0.031500
19.575000	0.5	-0.032125
19.583333	0.5	-0.032875
19.591667	0.5	-0.033500
19.600000	0.5	-0.033625
19.608333	0.5	-0.033875
19.616667	0.5	-0.034500
19.625000	0.5	-0.034875
19.633333	0.5	-0.035250
19.641667	0.5	-0.035375
19.650000	0.5	-0.035500
19.658333	0.5	-0.035500
19.666667	0.5	-0.035750
19.675000	0.5	-0.036125
19.683333	0.5	-0.037125
19.691667	0.5	-0.037750
19.700000	0.5	-0.038250
19.708333	0.5	-0.038500
19.716667	0.5	-0.038875
19.725000	0.5	-0.038875
19.733333	0.5	-0.038750
19.741667	0.5	-0.038875
19.750000	0.5	-0.038750
19.758333	0.5	-0.038750
19.766667	0.5	-0.039000
19.775000	0.5	-0.039500
19.783333	0.5	-0.040125
19.791667	0.5	-0.040375
19.800000	0.5	-0.040625
19.808333	0.5	-0.040875
19.816667	0.5	-0.040875
19.825000	0.5	-0.041375
19.833333	0.5	-0.041375
19.841667	0.5	-0.041625
19.850000	0.5	-0.041625
19.858333	0.5	-0.041250
19.866667	0.5	-0.041625
19.875000	0.5	-0.041875
19.883333	0.5	-0.041875
19.891667	0.5	-0.042000
19.900000	0.5	-0.042125
19.908333	0.5	-0.042250
19.916667	0.5	-0.042500
19.925000	0.5	-0.042375
19.933333	0.5	-0.042375
19.941667	0.5	-0.042000
19.950000	0.5	-0.041750
19.958333	0.5	-0.041875
19.966667	0.5	-0.041875
19.975000	0.5	-0.042000
19.983333	0.5	-0.042125
19.991667	0.5	-0.042250
20.000000	0.5	-0.042500
20.008333	0.5	-0.042625
20.016667	0.5	-0.042625
20.025000	0.5	-0.041750
20.033333	0.5	-0.041500
20.041667	0.5	-0.041500
20.050000	0.5	-0.041375
20.058333	0.5	-0.041125
20.066667	0.5	-0.041375
20.075000	0.5	-0.041625
20.083333	0.5	-0.041875
20.091667	0.5	-0.042125
20.100000	0.5	-0.042125
20.108333	0.5	-0.041875
20.116667	0.5	-0.041625
20.125000	0.5	-0.041250
20.133333	0.5	-0.041125
20.141667	0.5	-0.040875
20.150000	0.5	-0.041000
20.158333	0.5	-0.040875
20.166667	0.5	-0.040125
20.175000	0.5	-0.040625
20.183333	0.5	-0.040375
20.191667	0.5	-0.040375
20.200000	0.5	-0.040625
20.208333	0.5	-0.040750
20.216667	0.5	-0.040750
20.225000	0.5	-0.041250
20.233333	0.5	-0.041750
20.241667	0.5	-0.041625
20.250000	0.5	-0.041750
20.258333	0.5	-0.042000
20.266667	0.5	-0.042125
20.275000	0.5	-0.041875
20.283333	0.5	-0.042125
20.291667	0.5	-0.042000
20.300000	0.5	-0.042125
20.308333	0.5	-0.042375
20.316667	0.5	-0.042250
20.325000	0.5	-0.042500
20.333333	0.5	-0.043125
20.341667	0.5	-0.043375
20.350000	0.5	-0.043500
20.358333	0.5	-0.043375
20.366667	0.5	-0.043250
20.375000	0.5	-0.043750
20.383333	0.5	-0.043875
20.391667	0.5	-0.044125
20.400000	0.5	-0.044125
20.408333	0.5	-0.044250
20.416667	0.5	-0.044625
20.425000	0.5	-0.044750
20.433333	0.5	-0.044750
20.441667	0.5	-0.044875
20.450000	0.5	-0.044750
20.458333	0.5	-0.045125
20.466667	0.5	-0.045125
20.475000	0.5	-0.045500
20.483333	0.5	-0.045000
20.491667	0.5	-0.045125
20.500000	0.5	-0.045125
20.508333	0.5	-0.045000
20.516667	0.5	-0.044875
20.525000	0.5	-0.044625
20.533333	0.5	-0.044625
20.541667	0.5	-0.044500
20.550000	0.5	-0.044375
20.558333	0.5	-0.044375
20.566667	0.5	-0.044125
20.575000	0.5	-0.044000
20.583333	0.5	-0.043750
20.591667	0.5	-0.043500
20.600000	0.5	-0.043625
20.608333	0.5	-0.043125
20.616667	0.5	-0.043125
20.625000	0.5	-0.042750
20.633333	0.5	-0.042500
20.641667	0.5	-0.041875
20.650000	0.5	-0.041750
20.658333	0.5	-0.041375
20.666667	0.5	-0.041125
20.675000	0.5	-0.040875
20.683333	0.5	-0.040500
20.691667	0.5	-0.040250
20.700000	0.5	-0.039875
20.708333	0.5	-0.039375
20.716667	0.5	-0.039000
20.725000	0.5	-0.038875
20.733333	0.5	-0.038875
20.741667	0.5	-0.038625
20.750000	0.5	-0.038375
20.758333	0.5	-0.037750
20.766667	0.5	-0.037625
20.775000	0.5	-0.037250
20.783333	0.5	-0.036500
20.791667	0.5	-0.036125
20.800000	0.5	-0.035625
20.808333	0.5	-0.035000
20.816667	0.5	-0.034625
20.825000	0.5	-0.034500
20.833333	0.5	-0.033875
20.841667	0.5	-0.033500
20.850000	0.5	-0.033125
20.858333	0.5	-0.032625
20.866667	0.5	-0.031875
20.875000	0.5	-0.031625
20.883333	0.5	-0.031250
20.891667	0.5	-0.031000
20.900000	0.5	-0.030375
20.908333	0.5	-0.030375
20.916667	0.5	-0.030250
20.925000	0.5	-0.030250
20.933333	0.5	-0.030000
20.941667	0.5	-0.030000
20.950000	0.5	-0.029500
20.958333	0.5	-0.029125
20.966667	0.5	-0.028500
20.975000	0.5	-0.028500
20.983333	0.5	-0.028125
20.991667	0.5	-0.027750
21.000000	0.5	-0.027625
21.008333	0.5	-0.027375
21.016667	0.5	-0.027125
21.025000	0.5	-0.026625
21.033333	0.5	-0.026500
21.041667	0.5	-0.026500
21.050000	0.5	-0.026750
21.058333	0.5	-0.026875
21.066667	0.5	-0.026750
21.075000	0.5	-0.026125
21.083333	0.5	-0.026125
21.091667	0.5	-0.025625
21.100000	0.5	-0.025375
21.108333	0.5	-0.025375
21.116667	0.5	-0.025125
21.125000	0.5	-0.025000
21.133333	0.5	-0.025500
21.141667	0.5	-0.025500
21.150000	0.5	-0.025500
21.158333	0.5	-0.025625
21.166667	0.5	-0.025500
21.175000	0.5	-0.025125
21.183333	0.5	-0.024500
21.191667	0.5	-0.024125
21.200000	0.5	-0.024000
21.208333	0.5	-0.024125
21.216667	0.5	-0.024500
21.225000	0.5	-0.024750
21.233333	0.5	-0.025000
21.241667	0.5	-0.025125
21.250000	0.5	-0.025250
21.258333	0.5	-0.025375
21.266667	0.5	-0.025250
21.275000	0.5	-0.025500
21.283333	0.5	-0.025500
21.291667	0.5	-0.025500
21.300000	0.5	-0.025625
21.308333	0.5	-0.025625
21.316667	0.5	-0.025500
21.325000	0.5	-0.026000
21.333333	0.5	-0.026125
21.341667	0.5	-0.026125
21.350000	0.5	-0.025750
21.358333	0.5	-0.025500
21.366667	0.5	-0.025500
21.375000	0.5	-0.025500
21.383333	0.5	-0.025125
21.391667	0.5	-0.025000
21.400000	0.5	-0.025125
21.408333	0.5	-0.025250
21.416667	0.5	-0.025000
21.425000	0.5	-0.025125
21.433333	0.5	-0.025500
21.441667	0.5	-0.025375
21.450000	0.5	-0.025375
21.458333	0.5	-0.024875
21.466667	0.5	-0.025000
21.475000	0.5	-0.024500
21.483333	0.5	-0.024750
21.491667	0.5	-0.024500
21.500000	0.5	-0.024125
21.508333	0.5	-0.023750
21.516667	0.5	-0.023625
21.525000	0.5	-0.023250
21.533333	0.5	-0.022875
21.541667	0.5	-0.022750
21.550000	0.5	-0.022250
21.558333	0.5	-0.021875
21.566667	0.5	-0.021750
21.575000	0.5	-0.021375
21.583333	0.5	-0.021125
21.591667	0.5	-0.020750
21.600000	0.5	-0.020500
21.608333	0.5	-0.020375
21.616667	0.5	-0.019750
21.625000	0.5	-0.019250
21.633333	0.5	-0.018750
21.641667	0.5	-0.018250
21.650000	0.5	-0.018125
21.658333	0.5	-0.018125
21.666667	0.5	-0.017875
21.675000	0.5	-0.017500
21.683333	0.5	-0.017250
21.691667	0.5	-0.017125
21.700000	0.5	-0.016500
21.708333	0.5	-0.016250
21.716667	0.5	-0.016500
21.725000	0.5	-0.016000
21.733333	0.5	-0.015750
21.741667	0.5	-0.015500
21.750000	0.5	-0.015125
21.758333	0.5	-0.014625
21.766667	0.5	-0.014125
21.775000	0.5	-0.014250
21.783333	0.5	-0.014375
21.791667	0.5	-0.014375
21.800000	0.5	-0.014250
21.808333	0.5	-0.013875
21.816667	0.5	-0.013500
21.825000	0.5	-0.013000
21.833333	0.5	-0.012875
21.841667	0.5	-0.012375
21.850000	0.5	-0.012000
21.858333	0.5	-0.012000
21.866667	0.5	-0.012250
21.875000	0.5	-0.012000
21.883333	0.5	-0.011500
21.891667	0.5	-0.011875
21.900000	0.5	-0.011750
21.908333	0.5	-0.011375
21.916667	0.5	-0.011375
21.925000	0.5	-0.011250
21.933333	0.5	-0.011000
21.941667	0.5	-0.010500
21.950000	0.5	-0.010250
21.958333	0.5	-0.010125
21.966667	0.5	-0.009625
21.975000	0.5	-0.009625
21.983333	0.5	-0.009250
21.991667	0.5	-0.009250
22.000000	0.5	-0.008750
22.008333	0.5	-0.008500
22.016667	0.5	-0.008125
22.025000	0.5	-0.007875
22.033333	0.5	-0.007750
22.041667	0.5	-0.007375
22.050000	0.5	-0.006875
22.058333	0.5	-0.006500
22.066667	0.5	-0.006125
22.075000	0.5	-0.005875
22.083333	0.5	-0.005875
22.091667	0.5	-0.006000
22.100000	0.5	-0.005625
22.108333	0.5	-0.006000
22.116667	0.5	-0.006250
22.125000	0.5	-0.006375
22.133333	0.5	-0.005750
22.141667	0.5	-0.005875
22.150000	0.5	-0.005250
22.158333	0.5	-0.005000
22.166667	0.5	-0.005125
22.175000	0.5	-0.005250
22.183333	0.5	-0.005250
22.191667	0.5	-0.005250
22.200000	0.5	-0.005250
22.208333	0.5	-0.005750
22.216667	0.5	-0.006125
22.225000	0.5	-0.005875
22.233333	0.5	-0.005125
22.241667	0.5	-0.005000
22.250000	0.5	-0.004750
22.258333	0.5	-0.004875
22.266667	0.5	-0.005000
22.275000	0.5	-0.005375
22.283333	0.5	-0.004875
22.291667	0.5	-0.004750
22.300000	0.5	-0.004625
22.308333	0.5	-0.004625
22.316667	0.5	-0.004750
22.325000	0.5	-0.005250
22.333333	0.5	-0.005500
22.341667	0.5	-0.005875
22.350000	0.5	-0.006000
22.358333	0.5	-0.006000
22.366667	0.5	-0.006000
22.375000	0.5	-0.006250
22.383333	0.5	-0.006375
22.391667	0.5	-0.006500
22.400000	0.5	-0.006625
22.408333	0.5	-0.006875
22.416667	0.5	-0.007375
22.425000	0.5	-0.007500
22.433333	0.5	-0.007375
22.441667	0.5	-0.007625
22.450000	0.5	-0.008125
22.458333	0.5	-0.008250
22.466667	0.5	-0.008125
22.475000	0.5	-0.008375
22.483333	0.5	-0.008500
22.491667	0.5	-0.008750
22.500000	0.5	-0.009000
22.508333	0.5	-0.009250
22.516667	0.5	-0.009500
22.525000	0.5	-0.009750
22.533333	0.5	-0.009500
22.541667	0.5	-0.009750
22.550000	0.5	-0.010000
22.558333	0.5	-0.010125
22.566667	0.5	-0.010125
22.575000	0.5	-0.010500
22.583333	0.5	-0.010625
22.591667	0.5	-0.010625
22.600000	0.5	-0.010500
22.608333	0.5	-0.011125
22.616667	0.5	-0.011625
22.625000	0.5	-0.012000
22.633333	0.5	-0.012250
22.641667	0.5	-0.012250
22.650000	0.5	-0.012500
22.658333	0.5	-0.012750
22.666667	0.5	-0.012500
22.675000	0.5	-0.012750
22.683333	0.5	-0.012875
22.691667	0.5	-0.012750
22.700000	0.5	-0.013250
22.708333	0.5	-0.013125
22.716667	0.5	-0.013625
22.725000	0.5	-0.013625
22.733333	0.5	-0.013250
22.741667	0.5	-0.013625
22.750000	0.5	-0.013375
22.758333	0.5	-0.013500
22.766667	0.5	-0.013750
22.775000	0.5	-0.014000
22.783333	0.5	-0.013500
22.791667	0.5	-0.013250
22.800000	0.5	-0.013500
22.808333	0.5	-0.014125
22.816667	0.5	-0.014125
22.825000	0.5	-0.013875
22.833333	0.5	-0.013625
22.841667	0.5	-0.013625
22.850000	0.5	-0.013875
22.858333	0.5	-0.013500
22.866667	0.5	-0.013750
22.875000	0.5	-0.013875
22.883333	0.5	-0.014125
22.891667	0.5	-0.013750
22.900000	0.5	-0.013125
22.908333	0.5	-0.013250
22.916667	0.5	-0.013375
22.925000	0.5	-0.013375
22.933333	0.5	-0.013000
22.941667	0.5	-0.012875
22.950000	0.5	-0.012625
22.958333	0.5	-0.012125
22.966667	0.5	-0.012125
22.975000	0.5	-0.012000
22.983333	0.5	-0.011875
22.991667	0.5	-0.011625
23.000000	0.5	-0.010875
23.008333	0.5	-0.010750
23.016667	0.5	-0.010375
23.025000	0.5	-0.010125
23.033333	0.5	-0.010125
23.041667	0.5	-0.009875
23.050000	0.5	-0.009250
23.058333	0.5	-0.008875
23.066667	0.5	-0.008250
23.075000	0.5	-0.007125
23.083333	0.5	-0.006375
23.091667	0.5	-0.006250
23.100000	0.5	-0.005875
23.108333	0.5	-0.005625
23.116667	0.5	-0.004875
23.125000	0.5	-0.004250
23.133333	0.5	-0.003875
23.141667	0.5	-0.004125
23.150000	0.5	-0.004000
23.158333	0.5	-0.004125
23.166667	0.5	-0.003875
23.175000	0.5	-0.003375
23.183333	0.5	-0.002875
23.191667	0.5	-0.002500
23.200000	0.5	-0.002250
23.208333	0.5	-0.002250
23.216667	0.5	-0.002000
23.225000	0.5	-0.002125
23.233333	0.5	-0.001875
23.241667	0.5	-0.001500
23.250000	0.5	-0.001125
23.258333	0.5	-0.001000
23.266667	0.5	-0.001125
23.275000	0.5	-0.001375
23.283333	0.5	-0.001875
23.291667	0.5	-0.002375
23.300000	0.5	-0.002375
23.308333	0.5	-0.002500
23.316667	0.5	-0.002625
23.325000	0.5	-0.002875
23.333333	0.5	-0.003250
23.341667	0.5	-0.003750
23.350000	0.5	-0.004125
23.358333	0.5	-0.004500
23.366667	0.5	-0.004750
23.375000	0.5	-0.004750
23.383333	0.5	-0.005500
23.391667	0.5	-0.005625
23.400000	0.5	-0.005500
23.408333	0.5	-0.005875
23.416667	0.5	-0.006500
23.425000	0.5	-0.007125
23.433333	0.5	-0.007375
23.441667	0.5	-0.007625
23.450000	0.5	-0.007875
23.458333	0.5	-0.008000
23.466667	0.5	-0.008250
23.475000	0.5	-0.008875
23.483333	0.5	-0.009500
23.491667	0.5	-0.010375
23.500000	0.5	-0.010875
23.508333	0.5	-0.011250
23.516667	0.5	-0.011375
23.525000	0.5	-0.012125
23.533333	0.5	-0.012625
23.541667	0.5	-0.012875
23.550000	0.5	-0.013500
23.558333	0.5	-0.013875
23.566667	0.5	-0.013500
23.575000	0.5	-0.013875
23.583333	0.5	-0.013625
23.591667	0.5	-0.014000
23.600000	0.5	-0.014000
23.608333	0.5	-0.014125
23.616667	0.5	-0.014375
23.625000	0.5	-0.014250
23.633333	0.5	-0.014375
23.641667	0.5	-0.014625
23.650000	0.5	-0.014500
23.658333	0.5	-0.013875
23.666667	0.5	-0.013625
23.675000	0.5	-0.013750
23.683333	0.5	-0.013375
23.691667	0.5	-0.013375
23.700000	0.5	-0.012875
23.708333	0.5	-0.013125
23.716667	0.5	-0.013000
23.725000	0.5	-0.013125
23.733333	0.5	-0.013000
23.741667	0.5	-0.012625
23.750000	0.5	-0.012125
23.758333	0.5	-0.011875
23.766667	0.5	-0.012000
23.775000	0.5	-0.011625
23.783333	0.5	-0.011375
23.791667	0.5	-0.011250
23.800000	0.5	-0.010375
23.808333	0.5	-0.010000
23.816667	0.5	-0.009500
23.825000	0.5	-0.009000
23.833333	0.5	-0.008750
23.841667	0.5	-0.008250
23.850000	0.5	-0.008125
23.858333	0.5	-0.008000
23.866667	0.5	-0.007750
23.875000	0.5	-0.007750
23.883333	0.5	-0.007500
23.891667	0.5	-0.007375
23.900000	0.5	-0.007250
23.908333	0.5	-0.007250
23.916667	0.5	-0.007125
23.925000	0.5	-0.006875
23.933333	0.5	-0.006750
23.941667	0.5	-0.006750
23.950000	0.5	-0.006375
23.958333	0.5	-0.006250
23.966667	0.5	-0.006125
23.975000	0.5	-0.006250
23.983333	0.5	-0.005875
23.991667	0.5	-0.005625
24.000000	0.5	-0.005250
24.008333	0.5	-0.005000
24.016667	0.5	-0.005000
24.025000	0.5	-0.005125
24.033333	0.5	-0.005125
24.041667	0.5	-0.005000
24.050000	0.5	-0.005125
24.058333	0.5	-0.005375
24.066667	0.5	-0.005625
24.075000	0.5	-0.005875
24.083333	0.5	-0.006000
24.091667	0.5	-0.006125
24.100000	0.5	-0.005875
24.108333	0.5	-0.005500
24.116667	0.5	-0.005750
24.125000	0.5	-0.005875
24.133333	0.5	-0.005750
24.141667	0.5	-0.005750
24.150000	0.5	-0.005625
24.158333	0.5	-0.005250
24.166667	0.5	-0.005375
24.175000	0.5	-0.005375
24.183333	0.5	-0.005500
24.191667	0.5	-0.005375
24.200000	0.5	-0.005125
24.208333	0.5	-0.005250
24.216667	0.5	-0.005125
24.225000	0.5	-0.005375
24.233333	0.5	-0.005625
24.241667	0.5	-0.005625
24.250000	0.5	-0.005375
24.258333	0.5	-0.005125
24.266667	0.5	-0.005250
24.275000	0.5	-0.005125
24.283333	0.5	-0.005125
24.291667	0.5	-0.005375
24.300000	0.5	-0.005500
24.308333	0.5	-0.005500
24.316667	0.5	-0.005375
24.325000	0.5	-0.005375
24.333333	0.5	-0.005750
24.341667	0.5	-0.006250
24.350000	0.5	-0.006625
24.358333	0.5	-0.006375
24.366667	0.5	-0.006500
24.375000	0.5	-0.006875
24.383333	0.5	-0.007125
24.391667	0.5	-0.007125
24.400000	0.5	-0.007125
24.408333	0.5	-0.007375
24.416667	0.5	-0.007875
24.425000	0.5	-0.008125
24.433333	0.5	-0.008375
24.441667	0.5	-0.008375
24.450000	0.5	-0.008625
24.458333	0.5	-0.009125
24.466667	0.5	-0.009000
24.475000	0.5	-0.009375
24.483333	0.5	-0.009375
24.491667	0.5	-0.010125
24.500000	0.5	-0.010000
24.508333	0.5	-0.010000
24.516667	0.5	-0.010375
24.525000	0.5	-0.010625
24.533333	0.5	-0.010750
24.541667	0.5	-0.011125
24.550000	0.5	-0.011375
24.558333	0.5	-0.011625
24.566667	0.5	-0.012125
24.575000	0.5	-0.012500
24.583333	0.5	-0.013125
24.591667	0.5	-0.013500
24.600000	0.5	-0.013625
24.608333	0.5	-0.014000
24.616667	0.5	-0.014375
24.625000	0.5	-0.015125
24.633333	0.5	-0.015375
24.641667	0.5	-0.015625
24.650000	0.5	-0.015750
24.658333	0.5	-0.016000
24.666667	0.5	-0.016250
24.675000	0.5	-0.016500
24.683333	0.5	-0.016875
24.691667	0.5	-0.016750
24.700000	0.5	-0.017250
24.708333	0.5	-0.017750
24.716667	0.5	-0.018000
24.725000	0.5	-0.018250
24.733333	0.5	-0.018125
24.741667	0.5	-0.018250
24.750000	0.5	-0.018375
24.758333	0.5	-0.018125
24.766667	0.5	-0.018000
24.775000	0.5	-0.018250
24.783333	0.5	-0.018250
24.791667	0.5	-0.018625
24.800000	0.5	-0.018875
24.808333	0.5	-0.019125
24.816667	0.5	-0.019625
24.825000	0.5	-0.019250
24.833333	0.5	-0.019500
24.841667	0.5	-0.019875
24.850000	0.5	-0.020250
24.858333	0.5	-0.020500
24.866667	0.5	-0.020250
24.875000	0.5	-0.020125
24.883333	0.5	-0.020250
24.891667	0.5	-0.020375
24.900000	0.5	-0.020500
24.908333	0.5	-0.020500
24.916667	0.5	-0.020750
24.925000	0.5	-0.020875
24.933333	0.5	-0.021000
24.941667	0.5	-0.020625
24.950000	0.5	-0.020875
24.958333	0.5	-0.020750
24.966667	0.5	-0.020750
24.975000	0.5	-0.020500
24.983333	0.5	-0.020375
24.991667	0.5	-0.020125
25.000000	0.5	-0.019875
