# Supplementary material for: Dynamic character displacement among a pair of bacterial phyllosphere commensals in situ
Source: Nat Commun. 2022 May 20;13:2836. doi: 10.1038/s41467-022-30469-3 (PMC9123166; doi:10.1038/s41467-022-30469-3)
Supplement: Supplementary file 11 — Source Data [file 41467_2022_30469_MOESM11_ESM.zip › Source Data/Supplementary Figure 5/500 uM Pyruvate_std.txt]

File Path	chrom://marshall/Chromeleon7/HPLC_Ultimate_3000/Users/helucas/20200720_OrganicAcids_CCR_L257.seq/272.smp/RI_1.channel/RI_1.chm
Channel	RI_1

Injection Information:
Data Vault	Chromeleon7
Injection	500uM_std_Pyr
Injection Number	6
Position	RA4
Comment	
Processing Method	Quantitative
Instrument Method	20200525_Rezex_ROA_OrganicAcid_600uL_2500uM_H2SO4_50A_50D
Type	Calibration Standard
Status	Finished
Injection Date	7/20/2020
Injection Time	6:06:55 PM
Injection Volume (µl)	10.000
Dilution Factor	1.0000
Weight	1.0000

Chromatogram Data Information:
Time Min. (min)	0.000000
Time Max. (min)	25.000000
Data Points	3001
Detector	RI
Generating Data System	Chromeleon 7.2.5.9507
Exporting Data System	Chromeleon 7.2.8.0
Operator	Instrument Controller
Signal Quantity	Refractive 
Signal Unit	µRIU
Signal Min.	-3.775500
Signal Max.	0.458625
Channel	RI_1
Driver Name	RID520Driver.dll
Channel Type	Evaluation
Min. Step (s)	0.5
Max. Step (s)	0.5
Average Step (s)	0.5

Signal Parameter Information:
Signal Info	

Chromatogram Data:
Time (min)	Step (s)	Value (µRIU)
0.000000	n.a.	-0.004125
0.008333	0.5	-0.004000
0.016667	0.5	-0.004000
0.025000	0.5	-0.003875
0.033333	0.5	-0.003625
0.041667	0.5	-0.003375
0.050000	0.5	-0.003875
0.058333	0.5	-0.003875
0.066667	0.5	-0.003750
0.075000	0.5	-0.003750
0.083333	0.5	-0.003750
0.091667	0.5	-0.003250
0.100000	0.5	-0.002875
0.108333	0.5	-0.003125
0.116667	0.5	-0.003250
0.125000	0.5	-0.003375
0.133333	0.5	-0.003375
0.141667	0.5	-0.003250
0.150000	0.5	-0.003500
0.158333	0.5	-0.003625
0.166667	0.5	-0.003500
0.175000	0.5	-0.003750
0.183333	0.5	-0.004125
0.191667	0.5	-0.004000
0.200000	0.5	-0.003875
0.208333	0.5	-0.003875
0.216667	0.5	-0.003750
0.225000	0.5	-0.003625
0.233333	0.5	-0.003750
0.241667	0.5	-0.003875
0.250000	0.5	-0.004000
0.258333	0.5	-0.004500
0.266667	0.5	-0.004750
0.275000	0.5	-0.004625
0.283333	0.5	-0.004375
0.291667	0.5	-0.004500
0.300000	0.5	-0.004500
0.308333	0.5	-0.004500
0.316667	0.5	-0.004875
0.325000	0.5	-0.005250
0.333333	0.5	-0.005500
0.341667	0.5	-0.005625
0.350000	0.5	-0.006125
0.358333	0.5	-0.006750
0.366667	0.5	-0.006875
0.375000	0.5	-0.007250
0.383333	0.5	-0.007625
0.391667	0.5	-0.007625
0.400000	0.5	-0.007750
0.408333	0.5	-0.008000
0.416667	0.5	-0.008625
0.425000	0.5	-0.009125
0.433333	0.5	-0.009750
0.441667	0.5	-0.010500
0.450000	0.5	-0.010750
0.458333	0.5	-0.011000
0.466667	0.5	-0.011500
0.475000	0.5	-0.011750
0.483333	0.5	-0.011875
0.491667	0.5	-0.012375
0.500000	0.5	-0.012875
0.508333	0.5	-0.013250
0.516667	0.5	-0.013500
0.525000	0.5	-0.013750
0.533333	0.5	-0.014000
0.541667	0.5	-0.014250
0.550000	0.5	-0.014375
0.558333	0.5	-0.015000
0.566667	0.5	-0.015125
0.575000	0.5	-0.015500
0.583333	0.5	-0.016125
0.591667	0.5	-0.016500
0.600000	0.5	-0.017125
0.608333	0.5	-0.017375
0.616667	0.5	-0.017375
0.625000	0.5	-0.017625
0.633333	0.5	-0.018000
0.641667	0.5	-0.018125
0.650000	0.5	-0.018250
0.658333	0.5	-0.018250
0.666667	0.5	-0.018750
0.675000	0.5	-0.019375
0.683333	0.5	-0.019750
0.691667	0.5	-0.019875
0.700000	0.5	-0.020000
0.708333	0.5	-0.019875
0.716667	0.5	-0.020125
0.725000	0.5	-0.020375
0.733333	0.5	-0.020750
0.741667	0.5	-0.021125
0.750000	0.5	-0.021500
0.758333	0.5	-0.021625
0.766667	0.5	-0.021750
0.775000	0.5	-0.021500
0.783333	0.5	-0.022000
0.791667	0.5	-0.022000
0.800000	0.5	-0.022125
0.808333	0.5	-0.022250
0.816667	0.5	-0.022625
0.825000	0.5	-0.023000
0.833333	0.5	-0.023000
0.841667	0.5	-0.023125
0.850000	0.5	-0.023125
0.858333	0.5	-0.023000
0.866667	0.5	-0.023750
0.875000	0.5	-0.023625
0.883333	0.5	-0.023375
0.891667	0.5	-0.023125
0.900000	0.5	-0.023125
0.908333	0.5	-0.022875
0.916667	0.5	-0.023000
0.925000	0.5	-0.023125
0.933333	0.5	-0.022625
0.941667	0.5	-0.022250
0.950000	0.5	-0.021875
0.958333	0.5	-0.021625
0.966667	0.5	-0.021500
0.975000	0.5	-0.021250
0.983333	0.5	-0.021500
0.991667	0.5	-0.021375
1.000000	0.5	-0.021000
1.008333	0.5	-0.020625
1.016667	0.5	-0.020000
1.025000	0.5	-0.019875
1.033333	0.5	-0.019500
1.041667	0.5	-0.019000
1.050000	0.5	-0.018875
1.058333	0.5	-0.018750
1.066667	0.5	-0.018000
1.075000	0.5	-0.017625
1.083333	0.5	-0.017000
1.091667	0.5	-0.016250
1.100000	0.5	-0.015750
1.108333	0.5	-0.015625
1.116667	0.5	-0.014875
1.125000	0.5	-0.014125
1.133333	0.5	-0.012625
1.141667	0.5	-0.011500
1.150000	0.5	-0.011125
1.158333	0.5	-0.010875
1.166667	0.5	-0.009750
1.175000	0.5	-0.008625
1.183333	0.5	-0.007625
1.191667	0.5	-0.006250
1.200000	0.5	-0.004875
1.208333	0.5	-0.003750
1.216667	0.5	-0.003000
1.225000	0.5	-0.002750
1.233333	0.5	-0.002375
1.241667	0.5	-0.001875
1.250000	0.5	-0.000750
1.258333	0.5	0.000250
1.266667	0.5	0.001125
1.275000	0.5	0.001500
1.283333	0.5	0.002125
1.291667	0.5	0.002875
1.300000	0.5	0.003250
1.308333	0.5	0.004125
1.316667	0.5	0.004500
1.325000	0.5	0.005250
1.333333	0.5	0.005875
1.341667	0.5	0.006750
1.350000	0.5	0.007250
1.358333	0.5	0.007875
1.366667	0.5	0.008125
1.375000	0.5	0.008000
1.383333	0.5	0.008375
1.391667	0.5	0.008750
1.400000	0.5	0.009625
1.408333	0.5	0.009625
1.416667	0.5	0.009500
1.425000	0.5	0.010125
1.433333	0.5	0.010625
1.441667	0.5	0.011000
1.450000	0.5	0.011500
1.458333	0.5	0.012250
1.466667	0.5	0.012750
1.475000	0.5	0.012625
1.483333	0.5	0.012625
1.491667	0.5	0.012625
1.500000	0.5	0.013000
1.508333	0.5	0.012500
1.516667	0.5	0.012000
1.525000	0.5	0.012125
1.533333	0.5	0.011625
1.541667	0.5	0.011375
1.550000	0.5	0.010375
1.558333	0.5	0.009750
1.566667	0.5	0.009000
1.575000	0.5	0.009000
1.583333	0.5	0.008875
1.591667	0.5	0.008375
1.600000	0.5	0.007875
1.608333	0.5	0.007625
1.616667	0.5	0.007375
1.625000	0.5	0.007750
1.633333	0.5	0.007750
1.641667	0.5	0.007500
1.650000	0.5	0.007125
1.658333	0.5	0.006750
1.666667	0.5	0.005875
1.675000	0.5	0.005625
1.683333	0.5	0.005125
1.691667	0.5	0.004750
1.700000	0.5	0.004250
1.708333	0.5	0.004125
1.716667	0.5	0.003750
1.725000	0.5	0.003125
1.733333	0.5	0.002750
1.741667	0.5	0.002250
1.750000	0.5	0.001500
1.758333	0.5	0.001000
1.766667	0.5	0.001000
1.775000	0.5	0.000375
1.783333	0.5	-0.000125
1.791667	0.5	-0.000750
1.800000	0.5	-0.001250
1.808333	0.5	-0.001250
1.816667	0.5	-0.001500
1.825000	0.5	-0.001750
1.833333	0.5	-0.002000
1.841667	0.5	-0.002500
1.850000	0.5	-0.002375
1.858333	0.5	-0.002625
1.866667	0.5	-0.002875
1.875000	0.5	-0.003125
1.883333	0.5	-0.003375
1.891667	0.5	-0.003625
1.900000	0.5	-0.003875
1.908333	0.5	-0.004250
1.916667	0.5	-0.004625
1.925000	0.5	-0.005500
1.933333	0.5	-0.006000
1.941667	0.5	-0.006125
1.950000	0.5	-0.006750
1.958333	0.5	-0.007000
1.966667	0.5	-0.007000
1.975000	0.5	-0.007125
1.983333	0.5	-0.007000
1.991667	0.5	-0.007375
2.000000	0.5	-0.007750
2.008333	0.5	-0.007875
2.016667	0.5	-0.008250
2.025000	0.5	-0.008125
2.033333	0.5	-0.008125
2.041667	0.5	-0.007875
2.050000	0.5	-0.008500
2.058333	0.5	-0.009375
2.066667	0.5	-0.010500
2.075000	0.5	-0.011375
2.083333	0.5	-0.011625
2.091667	0.5	-0.011875
2.100000	0.5	-0.011875
2.108333	0.5	-0.011750
2.116667	0.5	-0.011875
2.125000	0.5	-0.012125
2.133333	0.5	-0.012375
2.141667	0.5	-0.012750
2.150000	0.5	-0.012750
2.158333	0.5	-0.013625
2.166667	0.5	-0.013750
2.175000	0.5	-0.013875
2.183333	0.5	-0.014125
2.191667	0.5	-0.014750
2.200000	0.5	-0.015500
2.208333	0.5	-0.015625
2.216667	0.5	-0.015500
2.225000	0.5	-0.015625
2.233333	0.5	-0.015875
2.241667	0.5	-0.016000
2.250000	0.5	-0.016125
2.258333	0.5	-0.016000
2.266667	0.5	-0.015875
2.275000	0.5	-0.016375
2.283333	0.5	-0.016375
2.291667	0.5	-0.016375
2.300000	0.5	-0.016375
2.308333	0.5	-0.016000
2.316667	0.5	-0.015500
2.325000	0.5	-0.015375
2.333333	0.5	-0.015500
2.341667	0.5	-0.015375
2.350000	0.5	-0.015125
2.358333	0.5	-0.015000
2.366667	0.5	-0.014375
2.375000	0.5	-0.014625
2.383333	0.5	-0.014500
2.391667	0.5	-0.014000
2.400000	0.5	-0.013500
2.408333	0.5	-0.013250
2.416667	0.5	-0.012875
2.425000	0.5	-0.012750
2.433333	0.5	-0.012875
2.441667	0.5	-0.012375
2.450000	0.5	-0.012000
2.458333	0.5	-0.011875
2.466667	0.5	-0.012375
2.475000	0.5	-0.013000
2.483333	0.5	-0.013125
2.491667	0.5	-0.013125
2.500000	0.5	-0.013250
2.508333	0.5	-0.013500
2.516667	0.5	-0.013875
2.525000	0.5	-0.014125
2.533333	0.5	-0.014125
2.541667	0.5	-0.014000
2.550000	0.5	-0.014500
2.558333	0.5	-0.015250
2.566667	0.5	-0.015625
2.575000	0.5	-0.016000
2.583333	0.5	-0.016125
2.591667	0.5	-0.015875
2.600000	0.5	-0.015750
2.608333	0.5	-0.015625
2.616667	0.5	-0.015875
2.625000	0.5	-0.016500
2.633333	0.5	-0.016750
2.641667	0.5	-0.016875
2.650000	0.5	-0.017125
2.658333	0.5	-0.017000
2.666667	0.5	-0.017000
2.675000	0.5	-0.016875
2.683333	0.5	-0.017250
2.691667	0.5	-0.017500
2.700000	0.5	-0.017625
2.708333	0.5	-0.017875
2.716667	0.5	-0.018000
2.725000	0.5	-0.017875
2.733333	0.5	-0.018250
2.741667	0.5	-0.018250
2.750000	0.5	-0.018750
2.758333	0.5	-0.018875
2.766667	0.5	-0.018750
2.775000	0.5	-0.018750
2.783333	0.5	-0.018875
2.791667	0.5	-0.019000
2.800000	0.5	-0.019250
2.808333	0.5	-0.019500
2.816667	0.5	-0.019500
2.825000	0.5	-0.020000
2.833333	0.5	-0.020125
2.841667	0.5	-0.020750
2.850000	0.5	-0.020750
2.858333	0.5	-0.020875
2.866667	0.5	-0.020875
2.875000	0.5	-0.021125
2.883333	0.5	-0.021625
2.891667	0.5	-0.021750
2.900000	0.5	-0.021875
2.908333	0.5	-0.022000
2.916667	0.5	-0.022125
2.925000	0.5	-0.022250
2.933333	0.5	-0.022500
2.941667	0.5	-0.022875
2.950000	0.5	-0.023250
2.958333	0.5	-0.024000
2.966667	0.5	-0.023875
2.975000	0.5	-0.024125
2.983333	0.5	-0.024125
2.991667	0.5	-0.024375
3.000000	0.5	-0.024625
3.008333	0.5	-0.024875
3.016667	0.5	-0.025375
3.025000	0.5	-0.025875
3.033333	0.5	-0.026500
3.041667	0.5	-0.026625
3.050000	0.5	-0.027000
3.058333	0.5	-0.027500
3.066667	0.5	-0.028000
3.075000	0.5	-0.028125
3.083333	0.5	-0.028500
3.091667	0.5	-0.028625
3.100000	0.5	-0.029125
3.108333	0.5	-0.029375
3.116667	0.5	-0.029250
3.125000	0.5	-0.029625
3.133333	0.5	-0.030000
3.141667	0.5	-0.030125
3.150000	0.5	-0.030750
3.158333	0.5	-0.031125
3.166667	0.5	-0.031750
3.175000	0.5	-0.032000
3.183333	0.5	-0.032750
3.191667	0.5	-0.033125
3.200000	0.5	-0.033250
3.208333	0.5	-0.033750
3.216667	0.5	-0.034625
3.225000	0.5	-0.034500
3.233333	0.5	-0.034500
3.241667	0.5	-0.034500
3.250000	0.5	-0.034500
3.258333	0.5	-0.034875
3.266667	0.5	-0.035375
3.275000	0.5	-0.035625
3.283333	0.5	-0.035625
3.291667	0.5	-0.035375
3.300000	0.5	-0.035500
3.308333	0.5	-0.035625
3.316667	0.5	-0.035625
3.325000	0.5	-0.035625
3.333333	0.5	-0.035875
3.341667	0.5	-0.035875
3.350000	0.5	-0.035500
3.358333	0.5	-0.035000
3.366667	0.5	-0.034875
3.375000	0.5	-0.034875
3.383333	0.5	-0.035000
3.391667	0.5	-0.035250
3.400000	0.5	-0.034750
3.408333	0.5	-0.034750
3.416667	0.5	-0.034500
3.425000	0.5	-0.034625
3.433333	0.5	-0.034625
3.441667	0.5	-0.034500
3.450000	0.5	-0.034250
3.458333	0.5	-0.034000
3.466667	0.5	-0.033750
3.475000	0.5	-0.033500
3.483333	0.5	-0.032625
3.491667	0.5	-0.032375
3.500000	0.5	-0.032125
3.508333	0.5	-0.031875
3.516667	0.5	-0.031125
3.525000	0.5	-0.030875
3.533333	0.5	-0.030500
3.541667	0.5	-0.029875
3.550000	0.5	-0.029625
3.558333	0.5	-0.029375
3.566667	0.5	-0.028750
3.575000	0.5	-0.028500
3.583333	0.5	-0.028375
3.591667	0.5	-0.027750
3.600000	0.5	-0.026875
3.608333	0.5	-0.026625
3.616667	0.5	-0.026250
3.625000	0.5	-0.025500
3.633333	0.5	-0.025000
3.641667	0.5	-0.024625
3.650000	0.5	-0.024125
3.658333	0.5	-0.024000
3.666667	0.5	-0.024125
3.675000	0.5	-0.023750
3.683333	0.5	-0.023000
3.691667	0.5	-0.022375
3.700000	0.5	-0.021875
3.708333	0.5	-0.021125
3.716667	0.5	-0.020375
3.725000	0.5	-0.019750
3.733333	0.5	-0.019375
3.741667	0.5	-0.019000
3.750000	0.5	-0.018500
3.758333	0.5	-0.018000
3.766667	0.5	-0.017875
3.775000	0.5	-0.017875
3.783333	0.5	-0.017750
3.791667	0.5	-0.017375
3.800000	0.5	-0.017000
3.808333	0.5	-0.016625
3.816667	0.5	-0.016500
3.825000	0.5	-0.016875
3.833333	0.5	-0.016750
3.841667	0.5	-0.016875
3.850000	0.5	-0.016250
3.858333	0.5	-0.015875
3.866667	0.5	-0.015750
3.875000	0.5	-0.015750
3.883333	0.5	-0.015750
3.891667	0.5	-0.015875
3.900000	0.5	-0.016000
3.908333	0.5	-0.015250
3.916667	0.5	-0.014750
3.925000	0.5	-0.014625
3.933333	0.5	-0.014875
3.941667	0.5	-0.015125
3.950000	0.5	-0.015250
3.958333	0.5	-0.014625
3.966667	0.5	-0.014375
3.975000	0.5	-0.014500
3.983333	0.5	-0.014750
3.991667	0.5	-0.014875
4.000000	0.5	-0.014875
4.008333	0.5	-0.015125
4.016667	0.5	-0.015000
4.025000	0.5	-0.014875
4.033333	0.5	-0.014750
4.041667	0.5	-0.014750
4.050000	0.5	-0.015000
4.058333	0.5	-0.014875
4.066667	0.5	-0.015125
4.075000	0.5	-0.015625
4.083333	0.5	-0.016000
4.091667	0.5	-0.015875
4.100000	0.5	-0.015875
4.108333	0.5	-0.015750
4.116667	0.5	-0.015875
4.125000	0.5	-0.015750
4.133333	0.5	-0.015750
4.141667	0.5	-0.016250
4.150000	0.5	-0.016125
4.158333	0.5	-0.016125
4.166667	0.5	-0.016125
4.175000	0.5	-0.016375
4.183333	0.5	-0.016500
4.191667	0.5	-0.016875
4.200000	0.5	-0.017250
4.208333	0.5	-0.017500
4.216667	0.5	-0.017625
4.225000	0.5	-0.017625
4.233333	0.5	-0.017500
4.241667	0.5	-0.017750
4.250000	0.5	-0.017625
4.258333	0.5	-0.018125
4.266667	0.5	-0.018375
4.275000	0.5	-0.018750
4.283333	0.5	-0.019375
4.291667	0.5	-0.019625
4.300000	0.5	-0.019500
4.308333	0.5	-0.019125
4.316667	0.5	-0.019125
4.325000	0.5	-0.019500
4.333333	0.5	-0.019750
4.341667	0.5	-0.020000
4.350000	0.5	-0.019875
4.358333	0.5	-0.020125
4.366667	0.5	-0.020625
4.375000	0.5	-0.020375
4.383333	0.5	-0.020625
4.391667	0.5	-0.021000
4.400000	0.5	-0.021250
4.408333	0.5	-0.021500
4.416667	0.5	-0.021750
4.425000	0.5	-0.021875
4.433333	0.5	-0.022000
4.441667	0.5	-0.022125
4.450000	0.5	-0.022250
4.458333	0.5	-0.022250
4.466667	0.5	-0.022250
4.475000	0.5	-0.022875
4.483333	0.5	-0.023000
4.491667	0.5	-0.023125
4.500000	0.5	-0.023375
4.508333	0.5	-0.023125
4.516667	0.5	-0.023250
4.525000	0.5	-0.023375
4.533333	0.5	-0.023250
4.541667	0.5	-0.023125
4.550000	0.5	-0.023250
4.558333	0.5	-0.023125
4.566667	0.5	-0.023250
4.575000	0.5	-0.022625
4.583333	0.5	-0.022750
4.591667	0.5	-0.022875
4.600000	0.5	-0.022875
4.608333	0.5	-0.022625
4.616667	0.5	-0.022375
4.625000	0.5	-0.022125
4.633333	0.5	-0.022125
4.641667	0.5	-0.022000
4.650000	0.5	-0.022000
4.658333	0.5	-0.022250
4.666667	0.5	-0.022000
4.675000	0.5	-0.022375
4.683333	0.5	-0.022125
4.691667	0.5	-0.022000
4.700000	0.5	-0.022000
4.708333	0.5	-0.022125
4.716667	0.5	-0.021875
4.725000	0.5	-0.021750
4.733333	0.5	-0.022000
4.741667	0.5	-0.021750
4.750000	0.5	-0.021250
4.758333	0.5	-0.021000
4.766667	0.5	-0.020750
4.775000	0.5	-0.020500
4.783333	0.5	-0.019750
4.791667	0.5	-0.019750
4.800000	0.5	-0.019500
4.808333	0.5	-0.019875
4.816667	0.5	-0.019875
4.825000	0.5	-0.019750
4.833333	0.5	-0.019500
4.841667	0.5	-0.019500
4.850000	0.5	-0.019625
4.858333	0.5	-0.019500
4.866667	0.5	-0.019125
4.875000	0.5	-0.019250
4.883333	0.5	-0.019250
4.891667	0.5	-0.019125
4.900000	0.5	-0.018875
4.908333	0.5	-0.018625
4.916667	0.5	-0.018625
4.925000	0.5	-0.018625
4.933333	0.5	-0.019000
4.941667	0.5	-0.019125
4.950000	0.5	-0.019000
4.958333	0.5	-0.019000
4.966667	0.5	-0.019250
4.975000	0.5	-0.019250
4.983333	0.5	-0.019375
4.991667	0.5	-0.019250
5.000000	0.5	-0.019250
5.008333	0.5	-0.019125
5.016667	0.5	-0.018750
5.025000	0.5	-0.018375
5.033333	0.5	-0.018250
5.041667	0.5	-0.018000
5.050000	0.5	-0.017875
5.058333	0.5	-0.018125
5.066667	0.5	-0.018000
5.075000	0.5	-0.017625
5.083333	0.5	-0.017250
5.091667	0.5	-0.017250
5.100000	0.5	-0.017000
5.108333	0.5	-0.016500
5.116667	0.5	-0.015500
5.125000	0.5	-0.015375
5.133333	0.5	-0.014875
5.141667	0.5	-0.014375
5.150000	0.5	-0.013750
5.158333	0.5	-0.013000
5.166667	0.5	-0.012500
5.175000	0.5	-0.011750
5.183333	0.5	-0.011375
5.191667	0.5	-0.010750
5.200000	0.5	-0.010125
5.208333	0.5	-0.009625
5.216667	0.5	-0.009000
5.225000	0.5	-0.008375
5.233333	0.5	-0.007750
5.241667	0.5	-0.006875
5.250000	0.5	-0.006375
5.258333	0.5	-0.005375
5.266667	0.5	-0.005000
5.275000	0.5	-0.004625
5.283333	0.5	-0.004000
5.291667	0.5	-0.003375
5.300000	0.5	-0.003125
5.308333	0.5	-0.002375
5.316667	0.5	-0.002000
5.325000	0.5	-0.001625
5.333333	0.5	-0.001375
5.341667	0.5	-0.000875
5.350000	0.5	-0.000375
5.358333	0.5	-0.000125
5.366667	0.5	0.000125
5.375000	0.5	0.000500
5.383333	0.5	0.000750
5.391667	0.5	0.001000
5.400000	0.5	0.001625
5.408333	0.5	0.001750
5.416667	0.5	0.002250
5.425000	0.5	0.002125
5.433333	0.5	0.002250
5.441667	0.5	0.002500
5.450000	0.5	0.002625
5.458333	0.5	0.003125
5.466667	0.5	0.003125
5.475000	0.5	0.002750
5.483333	0.5	0.002875
5.491667	0.5	0.003250
5.500000	0.5	0.003625
5.508333	0.5	0.003750
5.516667	0.5	0.003875
5.525000	0.5	0.004375
5.533333	0.5	0.004375
5.541667	0.5	0.004375
5.550000	0.5	0.004375
5.558333	0.5	0.004250
5.566667	0.5	0.004500
5.575000	0.5	0.004500
5.583333	0.5	0.004625
5.591667	0.5	0.004750
5.600000	0.5	0.004875
5.608333	0.5	0.005125
5.616667	0.5	0.005375
5.625000	0.5	0.005500
5.633333	0.5	0.006250
5.641667	0.5	0.006625
5.650000	0.5	0.006750
5.658333	0.5	0.006625
5.666667	0.5	0.007000
5.675000	0.5	0.007000
5.683333	0.5	0.006875
5.691667	0.5	0.006625
5.700000	0.5	0.006500
5.708333	0.5	0.006625
5.716667	0.5	0.006750
5.725000	0.5	0.007375
5.733333	0.5	0.007625
5.741667	0.5	0.007750
5.750000	0.5	0.008125
5.758333	0.5	0.008375
5.766667	0.5	0.008500
5.775000	0.5	0.008375
5.783333	0.5	0.008250
5.791667	0.5	0.008250
5.800000	0.5	0.008375
5.808333	0.5	0.008750
5.816667	0.5	0.009125
5.825000	0.5	0.009000
5.833333	0.5	0.009125
5.841667	0.5	0.009250
5.850000	0.5	0.009250
5.858333	0.5	0.009625
5.866667	0.5	0.010125
5.875000	0.5	0.010250
5.883333	0.5	0.010250
5.891667	0.5	0.010125
5.900000	0.5	0.010625
5.908333	0.5	0.011125
5.916667	0.5	0.011250
5.925000	0.5	0.011625
5.933333	0.5	0.011750
5.941667	0.5	0.012000
5.950000	0.5	0.012125
5.958333	0.5	0.012375
5.966667	0.5	0.012625
5.975000	0.5	0.013000
5.983333	0.5	0.013750
5.991667	0.5	0.013750
6.000000	0.5	0.013750
6.008333	0.5	0.014000
6.016667	0.5	0.014250
6.025000	0.5	0.014250
6.033333	0.5	0.014750
6.041667	0.5	0.014875
6.050000	0.5	0.015250
6.058333	0.5	0.015750
6.066667	0.5	0.015875
6.075000	0.5	0.016250
6.083333	0.5	0.016625
6.091667	0.5	0.016625
6.100000	0.5	0.016500
6.108333	0.5	0.016625
6.116667	0.5	0.016875
6.125000	0.5	0.017375
6.133333	0.5	0.017875
6.141667	0.5	0.018125
6.150000	0.5	0.018500
6.158333	0.5	0.018625
6.166667	0.5	0.018875
6.175000	0.5	0.019250
6.183333	0.5	0.019375
6.191667	0.5	0.019625
6.200000	0.5	0.020125
6.208333	0.5	0.020375
6.216667	0.5	0.020500
6.225000	0.5	0.021250
6.233333	0.5	0.021750
6.241667	0.5	0.022000
6.250000	0.5	0.022500
6.258333	0.5	0.022250
6.266667	0.5	0.022625
6.275000	0.5	0.023000
6.283333	0.5	0.022875
6.291667	0.5	0.023000
6.300000	0.5	0.023250
6.308333	0.5	0.023125
6.316667	0.5	0.023375
6.325000	0.5	0.023750
6.333333	0.5	0.023750
6.341667	0.5	0.024250
6.350000	0.5	0.024625
6.358333	0.5	0.024500
6.366667	0.5	0.024375
6.375000	0.5	0.024375
6.383333	0.5	0.024500
6.391667	0.5	0.024250
6.400000	0.5	0.024375
6.408333	0.5	0.024750
6.416667	0.5	0.024750
6.425000	0.5	0.024750
6.433333	0.5	0.024750
6.441667	0.5	0.025250
6.450000	0.5	0.024875
6.458333	0.5	0.024750
6.466667	0.5	0.025000
6.475000	0.5	0.025125
6.483333	0.5	0.025000
6.491667	0.5	0.024875
6.500000	0.5	0.025125
6.508333	0.5	0.025125
6.516667	0.5	0.024875
6.525000	0.5	0.025000
6.533333	0.5	0.024875
6.541667	0.5	0.025250
6.550000	0.5	0.025000
6.558333	0.5	0.024500
6.566667	0.5	0.024250
6.575000	0.5	0.024375
6.583333	0.5	0.024000
6.591667	0.5	0.023625
6.600000	0.5	0.023500
6.608333	0.5	0.023250
6.616667	0.5	0.023250
6.625000	0.5	0.023000
6.633333	0.5	0.022375
6.641667	0.5	0.022000
6.650000	0.5	0.021500
6.658333	0.5	0.021000
6.666667	0.5	0.021000
6.675000	0.5	0.021125
6.683333	0.5	0.021250
6.691667	0.5	0.021500
6.700000	0.5	0.021000
6.708333	0.5	0.020375
6.716667	0.5	0.019500
6.725000	0.5	0.018750
6.733333	0.5	0.017750
6.741667	0.5	0.016625
6.750000	0.5	0.015250
6.758333	0.5	0.012875
6.766667	0.5	0.009750
6.775000	0.5	0.005750
6.783333	0.5	0.000125
6.791667	0.5	-0.007625
6.800000	0.5	-0.018750
6.808333	0.5	-0.035000
6.816667	0.5	-0.058250
6.825000	0.5	-0.092125
6.833333	0.5	-0.141625
6.841667	0.5	-0.213000
6.850000	0.5	-0.313625
6.858333	0.5	-0.450125
6.866667	0.5	-0.630375
6.875000	0.5	-0.859000
6.883333	0.5	-1.137000
6.891667	0.5	-1.458750
6.900000	0.5	-1.814500
6.908333	0.5	-2.188250
6.916667	0.5	-2.560625
6.925000	0.5	-2.910375
6.933333	0.5	-3.218375
6.941667	0.5	-3.467375
6.950000	0.5	-3.646500
6.958333	0.5	-3.749625
6.966667	0.5	-3.775500
6.975000	0.5	-3.729125
6.983333	0.5	-3.618500
6.991667	0.5	-3.454375
7.000000	0.5	-3.248875
7.008333	0.5	-3.015125
7.016667	0.5	-2.764125
7.025000	0.5	-2.506125
7.033333	0.5	-2.249750
7.041667	0.5	-2.001250
7.050000	0.5	-1.766375
7.058333	0.5	-1.548875
7.066667	0.5	-1.350125
7.075000	0.5	-1.171250
7.083333	0.5	-1.011500
7.091667	0.5	-0.870875
7.100000	0.5	-0.748000
7.108333	0.5	-0.641375
7.116667	0.5	-0.549125
7.125000	0.5	-0.469500
7.133333	0.5	-0.401375
7.141667	0.5	-0.343375
7.150000	0.5	-0.294375
7.158333	0.5	-0.252500
7.166667	0.5	-0.216250
7.175000	0.5	-0.186000
7.183333	0.5	-0.160000
7.191667	0.5	-0.137625
7.200000	0.5	-0.118375
7.208333	0.5	-0.102250
7.216667	0.5	-0.087875
7.225000	0.5	-0.075250
7.233333	0.5	-0.064375
7.241667	0.5	-0.054875
7.250000	0.5	-0.046375
7.258333	0.5	-0.039250
7.266667	0.5	-0.032750
7.275000	0.5	-0.026500
7.283333	0.5	-0.021250
7.291667	0.5	-0.016375
7.300000	0.5	-0.012125
7.308333	0.5	-0.008250
7.316667	0.5	-0.004750
7.325000	0.5	-0.001750
7.333333	0.5	0.001250
7.341667	0.5	0.003500
7.350000	0.5	0.005625
7.358333	0.5	0.007750
7.366667	0.5	0.010375
7.375000	0.5	0.012375
7.383333	0.5	0.014125
7.391667	0.5	0.015625
7.400000	0.5	0.017000
7.408333	0.5	0.018500
7.416667	0.5	0.019875
7.425000	0.5	0.021125
7.433333	0.5	0.022375
7.441667	0.5	0.023500
7.450000	0.5	0.024625
7.458333	0.5	0.026000
7.466667	0.5	0.027375
7.475000	0.5	0.028125
7.483333	0.5	0.029000
7.491667	0.5	0.030125
7.500000	0.5	0.030500
7.508333	0.5	0.031500
7.516667	0.5	0.032625
7.525000	0.5	0.033375
7.533333	0.5	0.033750
7.541667	0.5	0.034625
7.550000	0.5	0.035375
7.558333	0.5	0.036375
7.566667	0.5	0.037125
7.575000	0.5	0.038125
7.583333	0.5	0.038625
7.591667	0.5	0.039250
7.600000	0.5	0.039750
7.608333	0.5	0.040500
7.616667	0.5	0.041125
7.625000	0.5	0.041875
7.633333	0.5	0.042875
7.641667	0.5	0.044000
7.650000	0.5	0.044250
7.658333	0.5	0.044750
7.666667	0.5	0.045125
7.675000	0.5	0.045500
7.683333	0.5	0.046375
7.691667	0.5	0.047125
7.700000	0.5	0.048125
7.708333	0.5	0.048875
7.716667	0.5	0.049750
7.725000	0.5	0.050625
7.733333	0.5	0.051875
7.741667	0.5	0.053375
7.750000	0.5	0.054500
7.758333	0.5	0.055500
7.766667	0.5	0.057000
7.775000	0.5	0.059000
7.783333	0.5	0.061000
7.791667	0.5	0.063625
7.800000	0.5	0.066125
7.808333	0.5	0.068875
7.816667	0.5	0.070750
7.825000	0.5	0.072875
7.833333	0.5	0.075250
7.841667	0.5	0.077375
7.850000	0.5	0.079375
7.858333	0.5	0.080875
7.866667	0.5	0.081875
7.875000	0.5	0.082250
7.883333	0.5	0.082750
7.891667	0.5	0.082875
7.900000	0.5	0.082375
7.908333	0.5	0.082000
7.916667	0.5	0.081125
7.925000	0.5	0.080000
7.933333	0.5	0.078625
7.941667	0.5	0.077625
7.950000	0.5	0.076000
7.958333	0.5	0.074375
7.966667	0.5	0.073250
7.975000	0.5	0.072500
7.983333	0.5	0.071250
7.991667	0.5	0.070375
8.000000	0.5	0.069125
8.008333	0.5	0.068000
8.016667	0.5	0.067375
8.025000	0.5	0.066625
8.033333	0.5	0.065875
8.041667	0.5	0.065625
8.050000	0.5	0.065125
8.058333	0.5	0.065125
8.066667	0.5	0.064625
8.075000	0.5	0.064750
8.083333	0.5	0.065125
8.091667	0.5	0.065000
8.100000	0.5	0.064625
8.108333	0.5	0.064500
8.116667	0.5	0.064750
8.125000	0.5	0.064750
8.133333	0.5	0.064625
8.141667	0.5	0.064500
8.150000	0.5	0.064375
8.158333	0.5	0.064500
8.166667	0.5	0.064250
8.175000	0.5	0.064375
8.183333	0.5	0.064625
8.191667	0.5	0.064625
8.200000	0.5	0.064375
8.208333	0.5	0.064375
8.216667	0.5	0.064250
8.225000	0.5	0.064125
8.233333	0.5	0.064125
8.241667	0.5	0.063875
8.250000	0.5	0.063625
8.258333	0.5	0.063250
8.266667	0.5	0.063125
8.275000	0.5	0.063250
8.283333	0.5	0.063125
8.291667	0.5	0.063000
8.300000	0.5	0.062375
8.308333	0.5	0.062125
8.316667	0.5	0.061875
8.325000	0.5	0.062000
8.333333	0.5	0.062125
8.341667	0.5	0.061750
8.350000	0.5	0.061750
8.358333	0.5	0.061750
8.366667	0.5	0.061875
8.375000	0.5	0.061625
8.383333	0.5	0.061125
8.391667	0.5	0.060625
8.400000	0.5	0.060375
8.408333	0.5	0.060375
8.416667	0.5	0.060000
8.425000	0.5	0.059750
8.433333	0.5	0.059500
8.441667	0.5	0.059000
8.450000	0.5	0.058125
8.458333	0.5	0.057625
8.466667	0.5	0.057125
8.475000	0.5	0.056500
8.483333	0.5	0.056000
8.491667	0.5	0.055750
8.500000	0.5	0.055625
8.508333	0.5	0.055625
8.516667	0.5	0.055250
8.525000	0.5	0.055000
8.533333	0.5	0.054500
8.541667	0.5	0.054125
8.550000	0.5	0.053375
8.558333	0.5	0.053000
8.566667	0.5	0.052375
8.575000	0.5	0.052375
8.583333	0.5	0.052000
8.591667	0.5	0.051875
8.600000	0.5	0.051375
8.608333	0.5	0.051000
8.616667	0.5	0.051000
8.625000	0.5	0.050375
8.633333	0.5	0.049750
8.641667	0.5	0.049250
8.650000	0.5	0.048750
8.658333	0.5	0.048250
8.666667	0.5	0.048000
8.675000	0.5	0.047375
8.683333	0.5	0.046875
8.691667	0.5	0.046500
8.700000	0.5	0.046250
8.708333	0.5	0.045875
8.716667	0.5	0.045250
8.725000	0.5	0.044625
8.733333	0.5	0.044125
8.741667	0.5	0.044125
8.750000	0.5	0.043875
8.758333	0.5	0.043375
8.766667	0.5	0.043000
8.775000	0.5	0.042375
8.783333	0.5	0.042000
8.791667	0.5	0.041750
8.800000	0.5	0.041250
8.808333	0.5	0.040625
8.816667	0.5	0.040250
8.825000	0.5	0.039500
8.833333	0.5	0.038500
8.841667	0.5	0.037875
8.850000	0.5	0.037500
8.858333	0.5	0.037250
8.866667	0.5	0.036875
8.875000	0.5	0.036375
8.883333	0.5	0.035750
8.891667	0.5	0.035125
8.900000	0.5	0.034125
8.908333	0.5	0.033750
8.916667	0.5	0.033250
8.925000	0.5	0.032750
8.933333	0.5	0.032250
8.941667	0.5	0.031750
8.950000	0.5	0.031000
8.958333	0.5	0.030500
8.966667	0.5	0.029500
8.975000	0.5	0.028625
8.983333	0.5	0.028125
8.991667	0.5	0.027750
9.000000	0.5	0.026750
9.008333	0.5	0.025625
9.016667	0.5	0.024625
9.025000	0.5	0.024250
9.033333	0.5	0.023375
9.041667	0.5	0.022750
9.050000	0.5	0.022375
9.058333	0.5	0.021875
9.066667	0.5	0.021750
9.075000	0.5	0.021375
9.083333	0.5	0.021250
9.091667	0.5	0.020750
9.100000	0.5	0.020375
9.108333	0.5	0.019625
9.116667	0.5	0.018875
9.125000	0.5	0.018375
9.133333	0.5	0.018125
9.141667	0.5	0.018125
9.150000	0.5	0.017875
9.158333	0.5	0.018000
9.166667	0.5	0.018250
9.175000	0.5	0.018125
9.183333	0.5	0.018000
9.191667	0.5	0.017875
9.200000	0.5	0.017500
9.208333	0.5	0.017250
9.216667	0.5	0.017375
9.225000	0.5	0.017500
9.233333	0.5	0.017625
9.241667	0.5	0.017875
9.250000	0.5	0.018000
9.258333	0.5	0.017500
9.266667	0.5	0.017625
9.275000	0.5	0.017750
9.283333	0.5	0.018125
9.291667	0.5	0.018625
9.300000	0.5	0.019375
9.308333	0.5	0.019750
9.316667	0.5	0.020125
9.325000	0.5	0.020625
9.333333	0.5	0.021500
9.341667	0.5	0.022125
9.350000	0.5	0.022375
9.358333	0.5	0.023750
9.366667	0.5	0.024500
9.375000	0.5	0.025250
9.383333	0.5	0.026250
9.391667	0.5	0.027500
9.400000	0.5	0.028875
9.408333	0.5	0.030000
9.416667	0.5	0.031750
9.425000	0.5	0.033125
9.433333	0.5	0.034750
9.441667	0.5	0.036500
9.450000	0.5	0.038375
9.458333	0.5	0.040000
9.466667	0.5	0.042375
9.475000	0.5	0.044875
9.483333	0.5	0.047750
9.491667	0.5	0.051375
9.500000	0.5	0.055250
9.508333	0.5	0.060375
9.516667	0.5	0.065750
9.525000	0.5	0.072750
9.533333	0.5	0.081250
9.541667	0.5	0.091375
9.550000	0.5	0.103250
9.558333	0.5	0.116375
9.566667	0.5	0.132000
9.575000	0.5	0.150125
9.583333	0.5	0.170500
9.591667	0.5	0.193000
9.600000	0.5	0.218000
9.608333	0.5	0.244750
9.616667	0.5	0.272625
9.625000	0.5	0.300875
9.633333	0.5	0.328750
9.641667	0.5	0.355750
9.650000	0.5	0.381625
9.658333	0.5	0.405000
9.666667	0.5	0.424625
9.675000	0.5	0.440250
9.683333	0.5	0.451375
9.691667	0.5	0.457750
9.700000	0.5	0.458625
9.708333	0.5	0.454125
9.716667	0.5	0.445250
9.725000	0.5	0.431875
9.733333	0.5	0.414750
9.741667	0.5	0.394625
9.750000	0.5	0.372500
9.758333	0.5	0.348500
9.766667	0.5	0.323875
9.775000	0.5	0.299000
9.783333	0.5	0.274125
9.791667	0.5	0.250000
9.800000	0.5	0.227000
9.808333	0.5	0.205875
9.816667	0.5	0.185750
9.825000	0.5	0.167500
9.833333	0.5	0.151125
9.841667	0.5	0.136250
9.850000	0.5	0.122750
9.858333	0.5	0.110750
9.866667	0.5	0.100125
9.875000	0.5	0.090500
9.883333	0.5	0.082625
9.891667	0.5	0.075500
9.900000	0.5	0.069750
9.908333	0.5	0.064875
9.916667	0.5	0.060375
9.925000	0.5	0.056875
9.933333	0.5	0.053875
9.941667	0.5	0.051125
9.950000	0.5	0.049125
9.958333	0.5	0.046750
9.966667	0.5	0.044625
9.975000	0.5	0.043500
9.983333	0.5	0.042375
9.991667	0.5	0.041250
10.000000	0.5	0.040750
10.008333	0.5	0.040000
10.016667	0.5	0.039250
10.025000	0.5	0.038875
10.033333	0.5	0.038375
10.041667	0.5	0.038250
10.050000	0.5	0.038125
10.058333	0.5	0.038125
10.066667	0.5	0.038250
10.075000	0.5	0.038000
10.083333	0.5	0.038250
10.091667	0.5	0.038125
10.100000	0.5	0.038750
10.108333	0.5	0.038750
10.116667	0.5	0.038875
10.125000	0.5	0.039000
10.133333	0.5	0.038500
10.141667	0.5	0.038000
10.150000	0.5	0.038125
10.158333	0.5	0.038625
10.166667	0.5	0.039000
10.175000	0.5	0.039375
10.183333	0.5	0.039750
10.191667	0.5	0.040125
10.200000	0.5	0.040250
10.208333	0.5	0.040000
10.216667	0.5	0.039625
10.225000	0.5	0.039500
10.233333	0.5	0.039250
10.241667	0.5	0.039000
10.250000	0.5	0.039375
10.258333	0.5	0.039500
10.266667	0.5	0.039625
10.275000	0.5	0.039500
10.283333	0.5	0.039250
10.291667	0.5	0.038875
10.300000	0.5	0.038500
10.308333	0.5	0.038000
10.316667	0.5	0.037375
10.325000	0.5	0.036750
10.333333	0.5	0.036750
10.341667	0.5	0.036500
10.350000	0.5	0.036125
10.358333	0.5	0.035750
10.366667	0.5	0.035875
10.375000	0.5	0.035375
10.383333	0.5	0.034375
10.391667	0.5	0.033750
10.400000	0.5	0.033625
10.408333	0.5	0.033125
10.416667	0.5	0.032625
10.425000	0.5	0.031875
10.433333	0.5	0.031375
10.441667	0.5	0.030875
10.450000	0.5	0.030375
10.458333	0.5	0.029875
10.466667	0.5	0.029500
10.475000	0.5	0.029250
10.483333	0.5	0.029000
10.491667	0.5	0.029250
10.500000	0.5	0.029000
10.508333	0.5	0.028875
10.516667	0.5	0.028250
10.525000	0.5	0.028000
10.533333	0.5	0.027875
10.541667	0.5	0.027500
10.550000	0.5	0.027625
10.558333	0.5	0.027375
10.566667	0.5	0.027250
10.575000	0.5	0.026750
10.583333	0.5	0.026750
10.591667	0.5	0.026625
10.600000	0.5	0.026500
10.608333	0.5	0.026500
10.616667	0.5	0.026625
10.625000	0.5	0.026375
10.633333	0.5	0.026250
10.641667	0.5	0.026000
10.650000	0.5	0.025375
10.658333	0.5	0.025125
10.666667	0.5	0.025125
10.675000	0.5	0.025000
10.683333	0.5	0.024875
10.691667	0.5	0.024875
10.700000	0.5	0.024625
10.708333	0.5	0.024375
10.716667	0.5	0.024375
10.725000	0.5	0.023625
10.733333	0.5	0.023375
10.741667	0.5	0.023375
10.750000	0.5	0.023250
10.758333	0.5	0.022750
10.766667	0.5	0.022500
10.775000	0.5	0.022250
10.783333	0.5	0.022500
10.791667	0.5	0.022375
10.800000	0.5	0.022250
10.808333	0.5	0.022500
10.816667	0.5	0.022250
10.825000	0.5	0.022000
10.833333	0.5	0.022000
10.841667	0.5	0.022125
10.850000	0.5	0.021875
10.858333	0.5	0.021250
10.866667	0.5	0.021375
10.875000	0.5	0.020750
10.883333	0.5	0.020500
10.891667	0.5	0.020000
10.900000	0.5	0.020375
10.908333	0.5	0.020000
10.916667	0.5	0.019875
10.925000	0.5	0.019875
10.933333	0.5	0.019750
10.941667	0.5	0.019500
10.950000	0.5	0.019250
10.958333	0.5	0.019000
10.966667	0.5	0.018750
10.975000	0.5	0.018500
10.983333	0.5	0.018375
10.991667	0.5	0.018125
11.000000	0.5	0.017875
11.008333	0.5	0.017500
11.016667	0.5	0.017375
11.025000	0.5	0.017125
11.033333	0.5	0.016875
11.041667	0.5	0.016625
11.050000	0.5	0.016250
11.058333	0.5	0.015750
11.066667	0.5	0.015125
11.075000	0.5	0.015000
11.083333	0.5	0.014750
11.091667	0.5	0.014375
11.100000	0.5	0.014000
11.108333	0.5	0.013000
11.116667	0.5	0.012375
11.125000	0.5	0.011875
11.133333	0.5	0.011125
11.141667	0.5	0.010500
11.150000	0.5	0.010625
11.158333	0.5	0.010375
11.166667	0.5	0.009500
11.175000	0.5	0.008875
11.183333	0.5	0.008500
11.191667	0.5	0.008625
11.200000	0.5	0.008250
11.208333	0.5	0.007500
11.216667	0.5	0.006875
11.225000	0.5	0.006125
11.233333	0.5	0.005375
11.241667	0.5	0.004750
11.250000	0.5	0.004375
11.258333	0.5	0.004125
11.266667	0.5	0.003250
11.275000	0.5	0.003375
11.283333	0.5	0.003125
11.291667	0.5	0.002625
11.300000	0.5	0.002250
11.308333	0.5	0.001750
11.316667	0.5	0.001125
11.325000	0.5	0.000375
11.333333	0.5	0.000125
11.341667	0.5	0.000000
11.350000	0.5	-0.000125
11.358333	0.5	-0.000750
11.366667	0.5	-0.001250
11.375000	0.5	-0.001500
11.383333	0.5	-0.002000
11.391667	0.5	-0.002500
11.400000	0.5	-0.002750
11.408333	0.5	-0.003000
11.416667	0.5	-0.003375
11.425000	0.5	-0.003750
11.433333	0.5	-0.004125
11.441667	0.5	-0.004750
11.450000	0.5	-0.005000
11.458333	0.5	-0.005500
11.466667	0.5	-0.006125
11.475000	0.5	-0.006750
11.483333	0.5	-0.007125
11.491667	0.5	-0.007375
11.500000	0.5	-0.007750
11.508333	0.5	-0.008500
11.516667	0.5	-0.009125
11.525000	0.5	-0.009375
11.533333	0.5	-0.009625
11.541667	0.5	-0.010125
11.550000	0.5	-0.010250
11.558333	0.5	-0.010875
11.566667	0.5	-0.010875
11.575000	0.5	-0.011750
11.583333	0.5	-0.012250
11.591667	0.5	-0.012750
11.600000	0.5	-0.013000
11.608333	0.5	-0.013125
11.616667	0.5	-0.013625
11.625000	0.5	-0.014000
11.633333	0.5	-0.014500
11.641667	0.5	-0.014625
11.650000	0.5	-0.015000
11.658333	0.5	-0.015250
11.666667	0.5	-0.015500
11.675000	0.5	-0.015625
11.683333	0.5	-0.015875
11.691667	0.5	-0.016125
11.700000	0.5	-0.016875
11.708333	0.5	-0.017000
11.716667	0.5	-0.017125
11.725000	0.5	-0.017000
11.733333	0.5	-0.016625
11.741667	0.5	-0.016750
11.750000	0.5	-0.016625
11.758333	0.5	-0.016125
11.766667	0.5	-0.015875
11.775000	0.5	-0.016000
11.783333	0.5	-0.015875
11.791667	0.5	-0.016000
11.800000	0.5	-0.016000
11.808333	0.5	-0.016250
11.816667	0.5	-0.016250
11.825000	0.5	-0.016375
11.833333	0.5	-0.015625
11.841667	0.5	-0.015500
11.850000	0.5	-0.015750
11.858333	0.5	-0.015750
11.866667	0.5	-0.015250
11.875000	0.5	-0.014875
11.883333	0.5	-0.014125
11.891667	0.5	-0.013875
11.900000	0.5	-0.014000
11.908333	0.5	-0.013750
11.916667	0.5	-0.013875
11.925000	0.5	-0.013625
11.933333	0.5	-0.013250
11.941667	0.5	-0.013000
11.950000	0.5	-0.012875
11.958333	0.5	-0.012750
11.966667	0.5	-0.012500
11.975000	0.5	-0.012000
11.983333	0.5	-0.011750
11.991667	0.5	-0.011250
12.000000	0.5	-0.010750
12.008333	0.5	-0.010500
12.016667	0.5	-0.010000
12.025000	0.5	-0.009750
12.033333	0.5	-0.009375
12.041667	0.5	-0.009125
12.050000	0.5	-0.008875
12.058333	0.5	-0.008625
12.066667	0.5	-0.008375
12.075000	0.5	-0.008250
12.083333	0.5	-0.008125
12.091667	0.5	-0.007750
12.100000	0.5	-0.007250
12.108333	0.5	-0.007125
12.116667	0.5	-0.007000
12.125000	0.5	-0.006875
12.133333	0.5	-0.006625
12.141667	0.5	-0.006750
12.150000	0.5	-0.006500
12.158333	0.5	-0.006250
12.166667	0.5	-0.006500
12.175000	0.5	-0.006250
12.183333	0.5	-0.005875
12.191667	0.5	-0.005750
12.200000	0.5	-0.005625
12.208333	0.5	-0.005500
12.216667	0.5	-0.005750
12.225000	0.5	-0.006250
12.233333	0.5	-0.006500
12.241667	0.5	-0.006375
12.250000	0.5	-0.006250
12.258333	0.5	-0.006250
12.266667	0.5	-0.006375
12.275000	0.5	-0.006625
12.283333	0.5	-0.007000
12.291667	0.5	-0.007000
12.300000	0.5	-0.006625
12.308333	0.5	-0.006375
12.316667	0.5	-0.006250
12.325000	0.5	-0.006000
12.333333	0.5	-0.006125
12.341667	0.5	-0.006375
12.350000	0.5	-0.006625
12.358333	0.5	-0.006625
12.366667	0.5	-0.006750
12.375000	0.5	-0.006875
12.383333	0.5	-0.006875
12.391667	0.5	-0.006625
12.400000	0.5	-0.005875
12.408333	0.5	-0.005875
12.416667	0.5	-0.006125
12.425000	0.5	-0.006000
12.433333	0.5	-0.006250
12.441667	0.5	-0.006250
12.450000	0.5	-0.006125
12.458333	0.5	-0.006250
12.466667	0.5	-0.006000
12.475000	0.5	-0.005875
12.483333	0.5	-0.005875
12.491667	0.5	-0.005875
12.500000	0.5	-0.006375
12.508333	0.5	-0.006625
12.516667	0.5	-0.006750
12.525000	0.5	-0.007125
12.533333	0.5	-0.007500
12.541667	0.5	-0.008000
12.550000	0.5	-0.008750
12.558333	0.5	-0.009000
12.566667	0.5	-0.008875
12.575000	0.5	-0.008750
12.583333	0.5	-0.009000
12.591667	0.5	-0.009750
12.600000	0.5	-0.010375
12.608333	0.5	-0.010250
12.616667	0.5	-0.010000
12.625000	0.5	-0.010250
12.633333	0.5	-0.010750
12.641667	0.5	-0.010875
12.650000	0.5	-0.010750
12.658333	0.5	-0.011125
12.666667	0.5	-0.011500
12.675000	0.5	-0.011625
12.683333	0.5	-0.012000
12.691667	0.5	-0.012250
12.700000	0.5	-0.012625
12.708333	0.5	-0.012750
12.716667	0.5	-0.013000
12.725000	0.5	-0.013375
12.733333	0.5	-0.013875
12.741667	0.5	-0.014125
12.750000	0.5	-0.014250
12.758333	0.5	-0.014375
12.766667	0.5	-0.014625
12.775000	0.5	-0.015125
12.783333	0.5	-0.015500
12.791667	0.5	-0.015750
12.800000	0.5	-0.016000
12.808333	0.5	-0.016375
12.816667	0.5	-0.016375
12.825000	0.5	-0.016375
12.833333	0.5	-0.016500
12.841667	0.5	-0.016500
12.850000	0.5	-0.016750
12.858333	0.5	-0.017000
12.866667	0.5	-0.017250
12.875000	0.5	-0.017125
12.883333	0.5	-0.017125
12.891667	0.5	-0.017000
12.900000	0.5	-0.017125
12.908333	0.5	-0.017500
12.916667	0.5	-0.017375
12.925000	0.5	-0.017500
12.933333	0.5	-0.017500
12.941667	0.5	-0.017250
12.950000	0.5	-0.016875
12.958333	0.5	-0.016250
12.966667	0.5	-0.015875
12.975000	0.5	-0.016000
12.983333	0.5	-0.016375
12.991667	0.5	-0.016000
13.000000	0.5	-0.015750
13.008333	0.5	-0.015500
13.016667	0.5	-0.015375
13.025000	0.5	-0.015000
13.033333	0.5	-0.015250
13.041667	0.5	-0.015000
13.050000	0.5	-0.015000
13.058333	0.5	-0.014750
13.066667	0.5	-0.014125
13.075000	0.5	-0.014250
13.083333	0.5	-0.014250
13.091667	0.5	-0.014250
13.100000	0.5	-0.014125
13.108333	0.5	-0.014500
13.116667	0.5	-0.014125
13.125000	0.5	-0.014000
13.133333	0.5	-0.014375
13.141667	0.5	-0.014500
13.150000	0.5	-0.015125
13.158333	0.5	-0.015625
13.166667	0.5	-0.015875
13.175000	0.5	-0.016125
13.183333	0.5	-0.016250
13.191667	0.5	-0.016500
13.200000	0.5	-0.016625
13.208333	0.5	-0.017125
13.216667	0.5	-0.017875
13.225000	0.5	-0.018250
13.233333	0.5	-0.018500
13.241667	0.5	-0.019000
13.250000	0.5	-0.019250
13.258333	0.5	-0.019625
13.266667	0.5	-0.019875
13.275000	0.5	-0.020500
13.283333	0.5	-0.021000
13.291667	0.5	-0.021250
13.300000	0.5	-0.021500
13.308333	0.5	-0.021625
13.316667	0.5	-0.021875
13.325000	0.5	-0.022125
13.333333	0.5	-0.022500
13.341667	0.5	-0.022250
13.350000	0.5	-0.022500
13.358333	0.5	-0.022750
13.366667	0.5	-0.023125
13.375000	0.5	-0.023750
13.383333	0.5	-0.024000
13.391667	0.5	-0.023875
13.400000	0.5	-0.024250
13.408333	0.5	-0.024250
13.416667	0.5	-0.024125
13.425000	0.5	-0.024125
13.433333	0.5	-0.024250
13.441667	0.5	-0.024125
13.450000	0.5	-0.023625
13.458333	0.5	-0.023875
13.466667	0.5	-0.024125
13.475000	0.5	-0.024125
13.483333	0.5	-0.023750
13.491667	0.5	-0.023625
13.500000	0.5	-0.023250
13.508333	0.5	-0.022875
13.516667	0.5	-0.022625
13.525000	0.5	-0.022625
13.533333	0.5	-0.022250
13.541667	0.5	-0.022000
13.550000	0.5	-0.021625
13.558333	0.5	-0.021125
13.566667	0.5	-0.020500
13.575000	0.5	-0.020250
13.583333	0.5	-0.020000
13.591667	0.5	-0.019500
13.600000	0.5	-0.019125
13.608333	0.5	-0.018750
13.616667	0.5	-0.018250
13.625000	0.5	-0.017875
13.633333	0.5	-0.017375
13.641667	0.5	-0.017000
13.650000	0.5	-0.016250
13.658333	0.5	-0.015625
13.666667	0.5	-0.015125
13.675000	0.5	-0.014500
13.683333	0.5	-0.014000
13.691667	0.5	-0.013625
13.700000	0.5	-0.013000
13.708333	0.5	-0.012875
13.716667	0.5	-0.012750
13.725000	0.5	-0.012250
13.733333	0.5	-0.011875
13.741667	0.5	-0.011500
13.750000	0.5	-0.010875
13.758333	0.5	-0.010500
13.766667	0.5	-0.010250
13.775000	0.5	-0.009875
13.783333	0.5	-0.009250
13.791667	0.5	-0.008750
13.800000	0.5	-0.007875
13.808333	0.5	-0.007375
13.816667	0.5	-0.007250
13.825000	0.5	-0.007375
13.833333	0.5	-0.006750
13.841667	0.5	-0.006500
13.850000	0.5	-0.006500
13.858333	0.5	-0.006125
13.866667	0.5	-0.005375
13.875000	0.5	-0.005125
13.883333	0.5	-0.005000
13.891667	0.5	-0.004875
13.900000	0.5	-0.004750
13.908333	0.5	-0.004250
13.916667	0.5	-0.003750
13.925000	0.5	-0.003500
13.933333	0.5	-0.003000
13.941667	0.5	-0.002375
13.950000	0.5	-0.001750
13.958333	0.5	-0.001375
13.966667	0.5	-0.000750
13.975000	0.5	-0.000125
13.983333	0.5	0.000000
13.991667	0.5	0.000125
14.000000	0.5	0.000625
14.008333	0.5	0.001125
14.016667	0.5	0.001250
14.025000	0.5	0.001125
14.033333	0.5	0.000875
14.041667	0.5	0.001250
14.050000	0.5	0.001750
14.058333	0.5	0.002125
14.066667	0.5	0.002000
14.075000	0.5	0.002250
14.083333	0.5	0.002125
14.091667	0.5	0.002125
14.100000	0.5	0.001875
14.108333	0.5	0.001750
14.116667	0.5	0.001625
14.125000	0.5	0.001500
14.133333	0.5	0.001500
14.141667	0.5	0.001125
14.150000	0.5	0.000750
14.158333	0.5	0.000750
14.166667	0.5	0.000375
14.175000	0.5	-0.000125
14.183333	0.5	-0.000250
14.191667	0.5	-0.000375
14.200000	0.5	-0.001125
14.208333	0.5	-0.001750
14.216667	0.5	-0.002000
14.225000	0.5	-0.002625
14.233333	0.5	-0.003500
14.241667	0.5	-0.004250
14.250000	0.5	-0.005125
14.258333	0.5	-0.005750
14.266667	0.5	-0.007000
14.275000	0.5	-0.007375
14.283333	0.5	-0.008125
14.291667	0.5	-0.008500
14.300000	0.5	-0.009375
14.308333	0.5	-0.010625
14.316667	0.5	-0.011750
14.325000	0.5	-0.012125
14.333333	0.5	-0.012500
14.341667	0.5	-0.013250
14.350000	0.5	-0.013750
14.358333	0.5	-0.014875
14.366667	0.5	-0.015750
14.375000	0.5	-0.016375
14.383333	0.5	-0.017375
14.391667	0.5	-0.017500
14.400000	0.5	-0.017500
14.408333	0.5	-0.018250
14.416667	0.5	-0.019000
14.425000	0.5	-0.019000
14.433333	0.5	-0.019625
14.441667	0.5	-0.019750
14.450000	0.5	-0.020250
14.458333	0.5	-0.020000
14.466667	0.5	-0.020125
14.475000	0.5	-0.020750
14.483333	0.5	-0.021000
14.491667	0.5	-0.021125
14.500000	0.5	-0.020875
14.508333	0.5	-0.021000
14.516667	0.5	-0.020750
14.525000	0.5	-0.020250
14.533333	0.5	-0.019625
14.541667	0.5	-0.019625
14.550000	0.5	-0.019250
14.558333	0.5	-0.018500
14.566667	0.5	-0.018000
14.575000	0.5	-0.017500
14.583333	0.5	-0.017125
14.591667	0.5	-0.016250
14.600000	0.5	-0.015625
14.608333	0.5	-0.015375
14.616667	0.5	-0.015250
14.625000	0.5	-0.014500
14.633333	0.5	-0.013750
14.641667	0.5	-0.013250
14.650000	0.5	-0.012750
14.658333	0.5	-0.011750
14.666667	0.5	-0.010875
14.675000	0.5	-0.009750
14.683333	0.5	-0.008750
14.691667	0.5	-0.008000
14.700000	0.5	-0.007625
14.708333	0.5	-0.006375
14.716667	0.5	-0.005500
14.725000	0.5	-0.004625
14.733333	0.5	-0.003875
14.741667	0.5	-0.002875
14.750000	0.5	-0.001875
14.758333	0.5	-0.001000
14.766667	0.5	-0.000250
14.775000	0.5	0.000500
14.783333	0.5	0.001500
14.791667	0.5	0.002250
14.800000	0.5	0.002875
14.808333	0.5	0.003625
14.816667	0.5	0.004500
14.825000	0.5	0.005375
14.833333	0.5	0.006500
14.841667	0.5	0.006750
14.850000	0.5	0.007625
14.858333	0.5	0.008625
14.866667	0.5	0.009500
14.875000	0.5	0.010000
14.883333	0.5	0.010875
14.891667	0.5	0.011250
14.900000	0.5	0.011625
14.908333	0.5	0.012125
14.916667	0.5	0.012500
14.925000	0.5	0.012875
14.933333	0.5	0.013875
14.941667	0.5	0.014000
14.950000	0.5	0.014125
14.958333	0.5	0.014375
14.966667	0.5	0.014000
14.975000	0.5	0.014125
14.983333	0.5	0.014375
14.991667	0.5	0.014625
15.000000	0.5	0.015000
15.008333	0.5	0.015250
15.016667	0.5	0.015875
15.025000	0.5	0.016375
15.033333	0.5	0.016375
15.041667	0.5	0.016125
15.050000	0.5	0.016500
15.058333	0.5	0.016875
15.066667	0.5	0.017000
15.075000	0.5	0.016625
15.083333	0.5	0.017000
15.091667	0.5	0.017000
15.100000	0.5	0.016750
15.108333	0.5	0.016375
15.116667	0.5	0.016250
15.125000	0.5	0.016250
15.133333	0.5	0.016000
15.141667	0.5	0.015250
15.150000	0.5	0.014750
15.158333	0.5	0.014250
15.166667	0.5	0.013625
15.175000	0.5	0.013250
15.183333	0.5	0.012500
15.191667	0.5	0.011750
15.200000	0.5	0.010875
15.208333	0.5	0.010500
15.216667	0.5	0.010250
15.225000	0.5	0.009750
15.233333	0.5	0.009000
15.241667	0.5	0.007875
15.250000	0.5	0.007125
15.258333	0.5	0.006625
15.266667	0.5	0.005750
15.275000	0.5	0.005000
15.283333	0.5	0.004000
15.291667	0.5	0.003000
15.300000	0.5	0.002000
15.308333	0.5	0.001500
15.316667	0.5	0.001000
15.325000	0.5	0.000375
15.333333	0.5	-0.000250
15.341667	0.5	-0.001250
15.350000	0.5	-0.002000
15.358333	0.5	-0.002250
15.366667	0.5	-0.002750
15.375000	0.5	-0.003375
15.383333	0.5	-0.003875
15.391667	0.5	-0.004250
15.400000	0.5	-0.004625
15.408333	0.5	-0.005250
15.416667	0.5	-0.005875
15.425000	0.5	-0.006250
15.433333	0.5	-0.006625
15.441667	0.5	-0.007000
15.450000	0.5	-0.007500
15.458333	0.5	-0.007750
15.466667	0.5	-0.008500
15.475000	0.5	-0.008750
15.483333	0.5	-0.008750
15.491667	0.5	-0.008625
15.500000	0.5	-0.008500
15.508333	0.5	-0.008375
15.516667	0.5	-0.008375
15.525000	0.5	-0.008500
15.533333	0.5	-0.008625
15.541667	0.5	-0.008875
15.550000	0.5	-0.008625
15.558333	0.5	-0.008125
15.566667	0.5	-0.008000
15.575000	0.5	-0.008125
15.583333	0.5	-0.007750
15.591667	0.5	-0.007375
15.600000	0.5	-0.007250
15.608333	0.5	-0.007125
15.616667	0.5	-0.007000
15.625000	0.5	-0.006500
15.633333	0.5	-0.005875
15.641667	0.5	-0.005375
15.650000	0.5	-0.005125
15.658333	0.5	-0.004875
15.666667	0.5	-0.004375
15.675000	0.5	-0.004375
15.683333	0.5	-0.003875
15.691667	0.5	-0.003250
15.700000	0.5	-0.002875
15.708333	0.5	-0.002500
15.716667	0.5	-0.002125
15.725000	0.5	-0.001625
15.733333	0.5	-0.000875
15.741667	0.5	-0.001000
15.750000	0.5	-0.000375
15.758333	0.5	-0.000125
15.766667	0.5	0.000000
15.775000	0.5	-0.000125
15.783333	0.5	0.000125
15.791667	0.5	0.000500
15.800000	0.5	0.000750
15.808333	0.5	0.001250
15.816667	0.5	0.001625
15.825000	0.5	0.002000
15.833333	0.5	0.002125
15.841667	0.5	0.002500
15.850000	0.5	0.002875
15.858333	0.5	0.002750
15.866667	0.5	0.002375
15.875000	0.5	0.001750
15.883333	0.5	0.001625
15.891667	0.5	0.001250
15.900000	0.5	0.001250
15.908333	0.5	0.001375
15.916667	0.5	0.001375
15.925000	0.5	0.001125
15.933333	0.5	0.001000
15.941667	0.5	0.000625
15.950000	0.5	0.000625
15.958333	0.5	0.000375
15.966667	0.5	-0.000125
15.975000	0.5	-0.000500
15.983333	0.5	-0.001000
15.991667	0.5	-0.000875
16.000000	0.5	-0.001125
16.008333	0.5	-0.001750
16.016667	0.5	-0.002625
16.025000	0.5	-0.003000
16.033333	0.5	-0.003625
16.041667	0.5	-0.004625
16.050000	0.5	-0.005250
16.058333	0.5	-0.005625
16.066667	0.5	-0.005750
16.075000	0.5	-0.006000
16.083333	0.5	-0.006625
16.091667	0.5	-0.006875
16.100000	0.5	-0.007125
16.108333	0.5	-0.007125
16.116667	0.5	-0.007500
16.125000	0.5	-0.007625
16.133333	0.5	-0.008000
16.141667	0.5	-0.008500
16.150000	0.5	-0.008625
16.158333	0.5	-0.008750
16.166667	0.5	-0.009000
16.175000	0.5	-0.009125
16.183333	0.5	-0.009500
16.191667	0.5	-0.009500
16.200000	0.5	-0.009375
16.208333	0.5	-0.009875
16.216667	0.5	-0.009875
16.225000	0.5	-0.010375
16.233333	0.5	-0.010750
16.241667	0.5	-0.010375
16.250000	0.5	-0.010500
16.258333	0.5	-0.010875
16.266667	0.5	-0.011250
16.275000	0.5	-0.011250
16.283333	0.5	-0.011500
16.291667	0.5	-0.011500
16.300000	0.5	-0.011625
16.308333	0.5	-0.011625
16.316667	0.5	-0.011625
16.325000	0.5	-0.012125
16.333333	0.5	-0.012625
16.341667	0.5	-0.012500
16.350000	0.5	-0.012625
16.358333	0.5	-0.012500
16.366667	0.5	-0.012750
16.375000	0.5	-0.012750
16.383333	0.5	-0.013000
16.391667	0.5	-0.013125
16.400000	0.5	-0.013250
16.408333	0.5	-0.013500
16.416667	0.5	-0.013500
16.425000	0.5	-0.013375
16.433333	0.5	-0.013250
16.441667	0.5	-0.013625
16.450000	0.5	-0.014000
16.458333	0.5	-0.014500
16.466667	0.5	-0.014750
16.475000	0.5	-0.014375
16.483333	0.5	-0.014250
16.491667	0.5	-0.014500
16.500000	0.5	-0.014500
16.508333	0.5	-0.014750
16.516667	0.5	-0.015125
16.525000	0.5	-0.015125
16.533333	0.5	-0.015125
16.541667	0.5	-0.015250
16.550000	0.5	-0.015125
16.558333	0.5	-0.015375
16.566667	0.5	-0.015375
16.575000	0.5	-0.015500
16.583333	0.5	-0.015875
16.591667	0.5	-0.016375
16.600000	0.5	-0.016375
16.608333	0.5	-0.016250
16.616667	0.5	-0.016125
16.625000	0.5	-0.016125
16.633333	0.5	-0.016125
16.641667	0.5	-0.015750
16.650000	0.5	-0.014875
16.658333	0.5	-0.014125
16.666667	0.5	-0.013500
16.675000	0.5	-0.013375
16.683333	0.5	-0.012875
16.691667	0.5	-0.012500
16.700000	0.5	-0.012250
16.708333	0.5	-0.011875
16.716667	0.5	-0.011500
16.725000	0.5	-0.011000
16.733333	0.5	-0.010625
16.741667	0.5	-0.010000
16.750000	0.5	-0.009250
16.758333	0.5	-0.008875
16.766667	0.5	-0.008125
16.775000	0.5	-0.007500
16.783333	0.5	-0.007000
16.791667	0.5	-0.006500
16.800000	0.5	-0.006375
16.808333	0.5	-0.005750
16.816667	0.5	-0.005250
16.825000	0.5	-0.004625
16.833333	0.5	-0.004250
16.841667	0.5	-0.003625
16.850000	0.5	-0.003500
16.858333	0.5	-0.002875
16.866667	0.5	-0.002250
16.875000	0.5	-0.001750
16.883333	0.5	-0.001250
16.891667	0.5	-0.001000
16.900000	0.5	-0.000375
16.908333	0.5	0.000500
16.916667	0.5	0.001000
16.925000	0.5	0.001375
16.933333	0.5	0.001375
16.941667	0.5	0.001750
16.950000	0.5	0.001750
16.958333	0.5	0.002000
16.966667	0.5	0.002125
16.975000	0.5	0.002250
16.983333	0.5	0.002125
16.991667	0.5	0.002000
17.000000	0.5	0.001875
17.008333	0.5	0.001375
17.016667	0.5	0.001125
17.025000	0.5	0.000250
17.033333	0.5	-0.000375
17.041667	0.5	-0.000875
17.050000	0.5	-0.001500
17.058333	0.5	-0.001875
17.066667	0.5	-0.002500
17.075000	0.5	-0.003375
17.083333	0.5	-0.004500
17.091667	0.5	-0.005500
17.100000	0.5	-0.006625
17.108333	0.5	-0.007750
17.116667	0.5	-0.009250
17.125000	0.5	-0.010750
17.133333	0.5	-0.012750
17.141667	0.5	-0.014250
17.150000	0.5	-0.015875
17.158333	0.5	-0.017750
17.166667	0.5	-0.020375
17.175000	0.5	-0.022875
17.183333	0.5	-0.025875
17.191667	0.5	-0.028625
17.200000	0.5	-0.031875
17.208333	0.5	-0.035125
17.216667	0.5	-0.038750
17.225000	0.5	-0.042500
17.233333	0.5	-0.046250
17.241667	0.5	-0.050750
17.250000	0.5	-0.055750
17.258333	0.5	-0.060375
17.266667	0.5	-0.064875
17.275000	0.5	-0.069000
17.283333	0.5	-0.073875
17.291667	0.5	-0.078875
17.300000	0.5	-0.083875
17.308333	0.5	-0.088375
17.316667	0.5	-0.093625
17.325000	0.5	-0.098000
17.333333	0.5	-0.102750
17.341667	0.5	-0.106875
17.350000	0.5	-0.110375
17.358333	0.5	-0.113500
17.366667	0.5	-0.115875
17.375000	0.5	-0.118000
17.383333	0.5	-0.120000
17.391667	0.5	-0.121625
17.400000	0.5	-0.123000
17.408333	0.5	-0.122875
17.416667	0.5	-0.122375
17.425000	0.5	-0.122000
17.433333	0.5	-0.120625
17.441667	0.5	-0.118875
17.450000	0.5	-0.115875
17.458333	0.5	-0.113125
17.466667	0.5	-0.110000
17.475000	0.5	-0.106250
17.483333	0.5	-0.102000
17.491667	0.5	-0.097875
17.500000	0.5	-0.094000
17.508333	0.5	-0.089375
17.516667	0.5	-0.085375
17.525000	0.5	-0.080750
17.533333	0.5	-0.076250
17.541667	0.5	-0.071375
17.550000	0.5	-0.066875
17.558333	0.5	-0.062750
17.566667	0.5	-0.058625
17.575000	0.5	-0.054625
17.583333	0.5	-0.051000
17.591667	0.5	-0.047250
17.600000	0.5	-0.043625
17.608333	0.5	-0.040000
17.616667	0.5	-0.036875
17.625000	0.5	-0.033750
17.633333	0.5	-0.031250
17.641667	0.5	-0.028500
17.650000	0.5	-0.026000
17.658333	0.5	-0.023875
17.666667	0.5	-0.022375
17.675000	0.5	-0.020625
17.683333	0.5	-0.018625
17.691667	0.5	-0.016375
17.700000	0.5	-0.014750
17.708333	0.5	-0.013875
17.716667	0.5	-0.012750
17.725000	0.5	-0.011500
17.733333	0.5	-0.010750
17.741667	0.5	-0.009875
17.750000	0.5	-0.008750
17.758333	0.5	-0.008250
17.766667	0.5	-0.007250
17.775000	0.5	-0.006625
17.783333	0.5	-0.006375
17.791667	0.5	-0.005500
17.800000	0.5	-0.004750
17.808333	0.5	-0.004625
17.816667	0.5	-0.004250
17.825000	0.5	-0.003750
17.833333	0.5	-0.003375
17.841667	0.5	-0.003125
17.850000	0.5	-0.003125
17.858333	0.5	-0.002625
17.866667	0.5	-0.002000
17.875000	0.5	-0.001750
17.883333	0.5	-0.001500
17.891667	0.5	-0.001375
17.900000	0.5	-0.001625
17.908333	0.5	-0.001125
17.916667	0.5	-0.000750
17.925000	0.5	-0.000625
17.933333	0.5	-0.000750
17.941667	0.5	-0.000875
17.950000	0.5	-0.000625
17.958333	0.5	0.000000
17.966667	0.5	0.000000
17.975000	0.5	0.000125
17.983333	0.5	0.000000
17.991667	0.5	0.000250
18.000000	0.5	-0.000125
18.008333	0.5	-0.000375
18.016667	0.5	-0.000125
18.025000	0.5	0.000000
18.033333	0.5	0.000375
18.041667	0.5	0.000500
18.050000	0.5	0.000125
18.058333	0.5	0.000000
18.066667	0.5	0.000000
18.075000	0.5	0.000000
18.083333	0.5	0.000000
18.091667	0.5	0.000000
18.100000	0.5	0.000000
18.108333	0.5	-0.000125
18.116667	0.5	-0.000375
18.125000	0.5	-0.000500
18.133333	0.5	-0.000500
18.141667	0.5	-0.000500
18.150000	0.5	-0.000750
18.158333	0.5	-0.001500
18.166667	0.5	-0.001875
18.175000	0.5	-0.002375
18.183333	0.5	-0.003000
18.191667	0.5	-0.003125
18.200000	0.5	-0.003375
18.208333	0.5	-0.004000
18.216667	0.5	-0.004250
18.225000	0.5	-0.005000
18.233333	0.5	-0.005875
18.241667	0.5	-0.006625
18.250000	0.5	-0.007250
18.258333	0.5	-0.008000
18.266667	0.5	-0.009000
18.275000	0.5	-0.010250
18.283333	0.5	-0.011750
18.291667	0.5	-0.013125
18.300000	0.5	-0.014125
18.308333	0.5	-0.015125
18.316667	0.5	-0.016500
18.325000	0.5	-0.018250
18.333333	0.5	-0.019875
18.341667	0.5	-0.021625
18.350000	0.5	-0.023000
18.358333	0.5	-0.024625
18.366667	0.5	-0.026000
18.375000	0.5	-0.027875
18.383333	0.5	-0.030000
18.391667	0.5	-0.031625
18.400000	0.5	-0.033125
18.408333	0.5	-0.035125
18.416667	0.5	-0.036625
18.425000	0.5	-0.037875
18.433333	0.5	-0.039125
18.441667	0.5	-0.040125
18.450000	0.5	-0.041125
18.458333	0.5	-0.042000
18.466667	0.5	-0.042750
18.475000	0.5	-0.043250
18.483333	0.5	-0.043875
18.491667	0.5	-0.044250
18.500000	0.5	-0.044750
18.508333	0.5	-0.045250
18.516667	0.5	-0.045625
18.525000	0.5	-0.045875
18.533333	0.5	-0.046000
18.541667	0.5	-0.045750
18.550000	0.5	-0.045375
18.558333	0.5	-0.044875
18.566667	0.5	-0.044000
18.575000	0.5	-0.043375
18.583333	0.5	-0.042750
18.591667	0.5	-0.042125
18.600000	0.5	-0.041000
18.608333	0.5	-0.040375
18.616667	0.5	-0.039375
18.625000	0.5	-0.038375
18.633333	0.5	-0.037625
18.641667	0.5	-0.036625
18.650000	0.5	-0.036250
18.658333	0.5	-0.035750
18.666667	0.5	-0.035125
18.675000	0.5	-0.034500
18.683333	0.5	-0.034250
18.691667	0.5	-0.033750
18.700000	0.5	-0.033250
18.708333	0.5	-0.032625
18.716667	0.5	-0.032125
18.725000	0.5	-0.031625
18.733333	0.5	-0.031375
18.741667	0.5	-0.031250
18.750000	0.5	-0.031125
18.758333	0.5	-0.030625
18.766667	0.5	-0.030375
18.775000	0.5	-0.030250
18.783333	0.5	-0.030250
18.791667	0.5	-0.030375
18.800000	0.5	-0.030250
18.808333	0.5	-0.030125
18.816667	0.5	-0.030125
18.825000	0.5	-0.030375
18.833333	0.5	-0.030625
18.841667	0.5	-0.030750
18.850000	0.5	-0.031375
18.858333	0.5	-0.031500
18.866667	0.5	-0.031500
18.875000	0.5	-0.031125
18.883333	0.5	-0.031125
18.891667	0.5	-0.031125
18.900000	0.5	-0.031000
18.908333	0.5	-0.030875
18.916667	0.5	-0.031125
18.925000	0.5	-0.031375
18.933333	0.5	-0.031625
18.941667	0.5	-0.031625
18.950000	0.5	-0.031750
18.958333	0.5	-0.032125
18.966667	0.5	-0.032125
18.975000	0.5	-0.032125
18.983333	0.5	-0.032000
18.991667	0.5	-0.032125
19.000000	0.5	-0.032125
19.008333	0.5	-0.032125
19.016667	0.5	-0.032000
19.025000	0.5	-0.031750
19.033333	0.5	-0.032000
19.041667	0.5	-0.031875
19.050000	0.5	-0.031500
19.058333	0.5	-0.031250
19.066667	0.5	-0.031500
19.075000	0.5	-0.031250
19.083333	0.5	-0.031000
19.091667	0.5	-0.030250
19.100000	0.5	-0.030500
19.108333	0.5	-0.030125
19.116667	0.5	-0.030125
19.125000	0.5	-0.030000
19.133333	0.5	-0.030250
19.141667	0.5	-0.030250
19.150000	0.5	-0.030000
19.158333	0.5	-0.030000
19.166667	0.5	-0.029625
19.175000	0.5	-0.029500
19.183333	0.5	-0.029375
19.191667	0.5	-0.029250
19.200000	0.5	-0.029375
19.208333	0.5	-0.029375
19.216667	0.5	-0.029625
19.225000	0.5	-0.029375
19.233333	0.5	-0.029625
19.241667	0.5	-0.029750
19.250000	0.5	-0.029875
19.258333	0.5	-0.030250
19.266667	0.5	-0.030000
19.275000	0.5	-0.030000
19.283333	0.5	-0.030375
19.291667	0.5	-0.031000
19.300000	0.5	-0.030875
19.308333	0.5	-0.031125
19.316667	0.5	-0.031750
19.325000	0.5	-0.032000
19.333333	0.5	-0.032125
19.341667	0.5	-0.032125
19.350000	0.5	-0.032375
19.358333	0.5	-0.032375
19.366667	0.5	-0.032750
19.375000	0.5	-0.033125
19.383333	0.5	-0.033500
19.391667	0.5	-0.034000
19.400000	0.5	-0.034375
19.408333	0.5	-0.034750
19.416667	0.5	-0.035000
19.425000	0.5	-0.035375
19.433333	0.5	-0.035750
19.441667	0.5	-0.036375
19.450000	0.5	-0.036625
19.458333	0.5	-0.037250
19.466667	0.5	-0.037375
19.475000	0.5	-0.037500
19.483333	0.5	-0.038125
19.491667	0.5	-0.038375
19.500000	0.5	-0.038750
19.508333	0.5	-0.039000
19.516667	0.5	-0.039875
19.525000	0.5	-0.040500
19.533333	0.5	-0.041000
19.541667	0.5	-0.041250
19.550000	0.5	-0.041375
19.558333	0.5	-0.041125
19.566667	0.5	-0.041375
19.575000	0.5	-0.042000
19.583333	0.5	-0.042375
19.591667	0.5	-0.042875
19.600000	0.5	-0.043000
19.608333	0.5	-0.043125
19.616667	0.5	-0.043125
19.625000	0.5	-0.043375
19.633333	0.5	-0.043625
19.641667	0.5	-0.043750
19.650000	0.5	-0.043625
19.658333	0.5	-0.043500
19.666667	0.5	-0.043250
19.675000	0.5	-0.043375
19.683333	0.5	-0.043125
19.691667	0.5	-0.042625
19.700000	0.5	-0.042625
19.708333	0.5	-0.042875
19.716667	0.5	-0.042625
19.725000	0.5	-0.042750
19.733333	0.5	-0.042625
19.741667	0.5	-0.042250
19.750000	0.5	-0.041750
19.758333	0.5	-0.041625
19.766667	0.5	-0.041125
19.775000	0.5	-0.040875
19.783333	0.5	-0.040625
19.791667	0.5	-0.040000
19.800000	0.5	-0.039500
19.808333	0.5	-0.039375
19.816667	0.5	-0.039250
19.825000	0.5	-0.038625
19.833333	0.5	-0.038125
19.841667	0.5	-0.037500
19.850000	0.5	-0.037125
19.858333	0.5	-0.036625
19.866667	0.5	-0.036375
19.875000	0.5	-0.035625
19.883333	0.5	-0.035125
19.891667	0.5	-0.034875
19.900000	0.5	-0.034125
19.908333	0.5	-0.033375
19.916667	0.5	-0.033000
19.925000	0.5	-0.032500
19.933333	0.5	-0.032250
19.941667	0.5	-0.032000
19.950000	0.5	-0.031500
19.958333	0.5	-0.031000
19.966667	0.5	-0.030375
19.975000	0.5	-0.029625
19.983333	0.5	-0.028625
19.991667	0.5	-0.028125
20.000000	0.5	-0.027375
20.008333	0.5	-0.027000
20.016667	0.5	-0.026625
20.025000	0.5	-0.026375
20.033333	0.5	-0.026125
20.041667	0.5	-0.025500
20.050000	0.5	-0.025250
20.058333	0.5	-0.025000
20.066667	0.5	-0.024375
20.075000	0.5	-0.024125
20.083333	0.5	-0.023750
20.091667	0.5	-0.023250
20.100000	0.5	-0.022875
20.108333	0.5	-0.022375
20.116667	0.5	-0.022250
20.125000	0.5	-0.022125
20.133333	0.5	-0.021875
20.141667	0.5	-0.021500
20.150000	0.5	-0.021125
20.158333	0.5	-0.020250
20.166667	0.5	-0.019875
20.175000	0.5	-0.019750
20.183333	0.5	-0.019250
20.191667	0.5	-0.018500
20.200000	0.5	-0.018500
20.208333	0.5	-0.018625
20.216667	0.5	-0.018625
20.225000	0.5	-0.018625
20.233333	0.5	-0.018625
20.241667	0.5	-0.018500
20.250000	0.5	-0.018625
20.258333	0.5	-0.018750
20.266667	0.5	-0.018875
20.275000	0.5	-0.018500
20.283333	0.5	-0.018250
20.291667	0.5	-0.017875
20.300000	0.5	-0.017625
20.308333	0.5	-0.017875
20.316667	0.5	-0.018125
20.325000	0.5	-0.018125
20.333333	0.5	-0.018000
20.341667	0.5	-0.017875
20.350000	0.5	-0.017750
20.358333	0.5	-0.018250
20.366667	0.5	-0.018250
20.375000	0.5	-0.018375
20.383333	0.5	-0.018250
20.391667	0.5	-0.018250
20.400000	0.5	-0.018250
20.408333	0.5	-0.018750
20.416667	0.5	-0.019000
20.425000	0.5	-0.019000
20.433333	0.5	-0.018875
20.441667	0.5	-0.018750
20.450000	0.5	-0.019250
20.458333	0.5	-0.019250
20.466667	0.5	-0.019375
20.475000	0.5	-0.020000
20.483333	0.5	-0.020125
20.491667	0.5	-0.020125
20.500000	0.5	-0.020750
20.508333	0.5	-0.021125
20.516667	0.5	-0.021500
20.525000	0.5	-0.022000
20.533333	0.5	-0.022625
20.541667	0.5	-0.023500
20.550000	0.5	-0.023875
20.558333	0.5	-0.023875
20.566667	0.5	-0.024250
20.575000	0.5	-0.024500
20.583333	0.5	-0.024750
20.591667	0.5	-0.024875
20.600000	0.5	-0.025500
20.608333	0.5	-0.025875
20.616667	0.5	-0.026125
20.625000	0.5	-0.026250
20.633333	0.5	-0.026625
20.641667	0.5	-0.027375
20.650000	0.5	-0.027875
20.658333	0.5	-0.028250
20.666667	0.5	-0.028500
20.675000	0.5	-0.028500
20.683333	0.5	-0.028625
20.691667	0.5	-0.029125
20.700000	0.5	-0.029750
20.708333	0.5	-0.029750
20.716667	0.5	-0.029750
20.725000	0.5	-0.030250
20.733333	0.5	-0.029875
20.741667	0.5	-0.030375
20.750000	0.5	-0.030625
20.758333	0.5	-0.030625
20.766667	0.5	-0.030750
20.775000	0.5	-0.030875
20.783333	0.5	-0.031250
20.791667	0.5	-0.031125
20.800000	0.5	-0.031250
20.808333	0.5	-0.031375
20.816667	0.5	-0.031375
20.825000	0.5	-0.031250
20.833333	0.5	-0.031125
20.841667	0.5	-0.031250
20.850000	0.5	-0.031250
20.858333	0.5	-0.031250
20.866667	0.5	-0.031125
20.875000	0.5	-0.030375
20.883333	0.5	-0.030000
20.891667	0.5	-0.029750
20.900000	0.5	-0.029875
20.908333	0.5	-0.029875
20.916667	0.5	-0.029500
20.925000	0.5	-0.029125
20.933333	0.5	-0.028625
20.941667	0.5	-0.028500
20.950000	0.5	-0.027750
20.958333	0.5	-0.027125
20.966667	0.5	-0.026875
20.975000	0.5	-0.026500
20.983333	0.5	-0.026125
20.991667	0.5	-0.026125
21.000000	0.5	-0.026125
21.008333	0.5	-0.025375
21.016667	0.5	-0.025125
21.025000	0.5	-0.025375
21.033333	0.5	-0.024875
21.041667	0.5	-0.024625
21.050000	0.5	-0.024375
21.058333	0.5	-0.023875
21.066667	0.5	-0.023625
21.075000	0.5	-0.022625
21.083333	0.5	-0.022250
21.091667	0.5	-0.021750
21.100000	0.5	-0.021125
21.108333	0.5	-0.020625
21.116667	0.5	-0.019875
21.125000	0.5	-0.019375
21.133333	0.5	-0.018750
21.141667	0.5	-0.018625
21.150000	0.5	-0.017875
21.158333	0.5	-0.017125
21.166667	0.5	-0.017000
21.175000	0.5	-0.016375
21.183333	0.5	-0.015750
21.191667	0.5	-0.015125
21.200000	0.5	-0.014750
21.208333	0.5	-0.014625
21.216667	0.5	-0.014250
21.225000	0.5	-0.013625
21.233333	0.5	-0.012875
21.241667	0.5	-0.012500
21.250000	0.5	-0.012125
21.258333	0.5	-0.011875
21.266667	0.5	-0.011500
21.275000	0.5	-0.011250
21.283333	0.5	-0.011000
21.291667	0.5	-0.010875
21.300000	0.5	-0.010500
21.308333	0.5	-0.010250
21.316667	0.5	-0.009875
21.325000	0.5	-0.009875
21.333333	0.5	-0.009375
21.341667	0.5	-0.008875
21.350000	0.5	-0.008500
21.358333	0.5	-0.008250
21.366667	0.5	-0.007875
21.375000	0.5	-0.007625
21.383333	0.5	-0.007375
21.391667	0.5	-0.007375
21.400000	0.5	-0.007000
21.408333	0.5	-0.006625
21.416667	0.5	-0.006750
21.425000	0.5	-0.006750
21.433333	0.5	-0.006250
21.441667	0.5	-0.006000
21.450000	0.5	-0.005875
21.458333	0.5	-0.006125
21.466667	0.5	-0.006000
21.475000	0.5	-0.006000
21.483333	0.5	-0.005875
21.491667	0.5	-0.006375
21.500000	0.5	-0.006625
21.508333	0.5	-0.007000
21.516667	0.5	-0.007000
21.525000	0.5	-0.006875
21.533333	0.5	-0.007250
21.541667	0.5	-0.007750
21.550000	0.5	-0.008250
21.558333	0.5	-0.008500
21.566667	0.5	-0.008375
21.575000	0.5	-0.008500
21.583333	0.5	-0.008750
21.591667	0.5	-0.008375
21.600000	0.5	-0.008750
21.608333	0.5	-0.009000
21.616667	0.5	-0.008875
21.625000	0.5	-0.009250
21.633333	0.5	-0.009500
21.641667	0.5	-0.009500
21.650000	0.5	-0.009500
21.658333	0.5	-0.010000
21.666667	0.5	-0.010375
21.675000	0.5	-0.010625
21.683333	0.5	-0.010875
21.691667	0.5	-0.011000
21.700000	0.5	-0.011000
21.708333	0.5	-0.011250
21.716667	0.5	-0.010875
21.725000	0.5	-0.010875
21.733333	0.5	-0.011000
21.741667	0.5	-0.011375
21.750000	0.5	-0.011500
21.758333	0.5	-0.012000
21.766667	0.5	-0.012250
21.775000	0.5	-0.012500
21.783333	0.5	-0.013125
21.791667	0.5	-0.013500
21.800000	0.5	-0.013875
21.808333	0.5	-0.013875
21.816667	0.5	-0.013875
21.825000	0.5	-0.014250
21.833333	0.5	-0.014250
21.841667	0.5	-0.014500
21.850000	0.5	-0.014625
21.858333	0.5	-0.014625
21.866667	0.5	-0.014750
21.875000	0.5	-0.015375
21.883333	0.5	-0.015250
21.891667	0.5	-0.015500
21.900000	0.5	-0.015875
21.908333	0.5	-0.016375
21.916667	0.5	-0.017000
21.925000	0.5	-0.017375
21.933333	0.5	-0.017875
21.941667	0.5	-0.018375
21.950000	0.5	-0.018750
21.958333	0.5	-0.019000
21.966667	0.5	-0.019250
21.975000	0.5	-0.019500
21.983333	0.5	-0.019750
21.991667	0.5	-0.020375
22.000000	0.5	-0.020875
22.008333	0.5	-0.021375
22.016667	0.5	-0.021250
22.025000	0.5	-0.021750
22.033333	0.5	-0.021750
22.041667	0.5	-0.022000
22.050000	0.5	-0.022375
22.058333	0.5	-0.022375
22.066667	0.5	-0.022500
22.075000	0.5	-0.023000
22.083333	0.5	-0.023375
22.091667	0.5	-0.023500
22.100000	0.5	-0.023625
22.108333	0.5	-0.023375
22.116667	0.5	-0.023375
22.125000	0.5	-0.023250
22.133333	0.5	-0.023125
22.141667	0.5	-0.022875
22.150000	0.5	-0.022875
22.158333	0.5	-0.023125
22.166667	0.5	-0.023250
22.175000	0.5	-0.023125
22.183333	0.5	-0.023250
22.191667	0.5	-0.023500
22.200000	0.5	-0.023750
22.208333	0.5	-0.023625
22.216667	0.5	-0.023375
22.225000	0.5	-0.023125
22.233333	0.5	-0.023250
22.241667	0.5	-0.023500
22.250000	0.5	-0.023625
22.258333	0.5	-0.023250
22.266667	0.5	-0.023250
22.275000	0.5	-0.023375
22.283333	0.5	-0.023125
22.291667	0.5	-0.022625
22.300000	0.5	-0.021625
22.308333	0.5	-0.021000
22.316667	0.5	-0.020750
22.325000	0.5	-0.020125
22.333333	0.5	-0.019625
22.341667	0.5	-0.019375
22.350000	0.5	-0.018875
22.358333	0.5	-0.018250
22.366667	0.5	-0.018125
22.375000	0.5	-0.017875
22.383333	0.5	-0.017500
22.391667	0.5	-0.017250
22.400000	0.5	-0.017000
22.408333	0.5	-0.016500
22.416667	0.5	-0.016375
22.425000	0.5	-0.016500
22.433333	0.5	-0.016625
22.441667	0.5	-0.016500
22.450000	0.5	-0.016000
22.458333	0.5	-0.015500
22.466667	0.5	-0.015375
22.475000	0.5	-0.015625
22.483333	0.5	-0.015500
22.491667	0.5	-0.015125
22.500000	0.5	-0.014875
22.508333	0.5	-0.014625
22.516667	0.5	-0.014625
22.525000	0.5	-0.014250
22.533333	0.5	-0.014000
22.541667	0.5	-0.013625
22.550000	0.5	-0.013250
22.558333	0.5	-0.012875
22.566667	0.5	-0.012500
22.575000	0.5	-0.012125
22.583333	0.5	-0.012125
22.591667	0.5	-0.011875
22.600000	0.5	-0.011375
22.608333	0.5	-0.010750
22.616667	0.5	-0.010625
22.625000	0.5	-0.010375
22.633333	0.5	-0.009875
22.641667	0.5	-0.009375
22.650000	0.5	-0.008875
22.658333	0.5	-0.008500
22.666667	0.5	-0.008250
22.675000	0.5	-0.007875
22.683333	0.5	-0.007750
22.691667	0.5	-0.007375
22.700000	0.5	-0.007250
22.708333	0.5	-0.006875
22.716667	0.5	-0.006625
22.725000	0.5	-0.006750
22.733333	0.5	-0.006375
22.741667	0.5	-0.006000
22.750000	0.5	-0.005625
22.758333	0.5	-0.005625
22.766667	0.5	-0.005250
22.775000	0.5	-0.005125
22.783333	0.5	-0.005250
22.791667	0.5	-0.005500
22.800000	0.5	-0.005375
22.808333	0.5	-0.005500
22.816667	0.5	-0.005125
22.825000	0.5	-0.004875
22.833333	0.5	-0.004875
22.841667	0.5	-0.005125
22.850000	0.5	-0.005250
22.858333	0.5	-0.005000
22.866667	0.5	-0.005125
22.875000	0.5	-0.005375
22.883333	0.5	-0.005375
22.891667	0.5	-0.004875
22.900000	0.5	-0.004750
22.908333	0.5	-0.004375
22.916667	0.5	-0.004250
22.925000	0.5	-0.004000
22.933333	0.5	-0.004250
22.941667	0.5	-0.004375
22.950000	0.5	-0.003875
22.958333	0.5	-0.003625
22.966667	0.5	-0.004000
22.975000	0.5	-0.004250
22.983333	0.5	-0.004375
22.991667	0.5	-0.004250
23.000000	0.5	-0.004375
23.008333	0.5	-0.004125
23.016667	0.5	-0.004000
23.025000	0.5	-0.003875
23.033333	0.5	-0.003375
23.041667	0.5	-0.003125
23.050000	0.5	-0.002375
23.058333	0.5	-0.002250
23.066667	0.5	-0.001875
23.075000	0.5	-0.002000
23.083333	0.5	-0.001625
23.091667	0.5	-0.001375
23.100000	0.5	-0.001875
23.108333	0.5	-0.001500
23.116667	0.5	-0.001375
23.125000	0.5	-0.001250
23.133333	0.5	-0.001250
23.141667	0.5	-0.001125
23.150000	0.5	-0.000750
23.158333	0.5	-0.000875
23.166667	0.5	-0.001125
23.175000	0.5	-0.001000
23.183333	0.5	-0.001125
23.191667	0.5	-0.001250
23.200000	0.5	-0.001375
23.208333	0.5	-0.001625
23.216667	0.5	-0.001500
23.225000	0.5	-0.001625
23.233333	0.5	-0.002000
23.241667	0.5	-0.002875
23.250000	0.5	-0.003375
23.258333	0.5	-0.003125
23.266667	0.5	-0.003125
23.275000	0.5	-0.003375
23.283333	0.5	-0.003500
23.291667	0.5	-0.003875
23.300000	0.5	-0.004375
23.308333	0.5	-0.005125
23.316667	0.5	-0.005375
23.325000	0.5	-0.005625
23.333333	0.5	-0.006000
23.341667	0.5	-0.006625
23.350000	0.5	-0.006875
23.358333	0.5	-0.007375
23.366667	0.5	-0.007500
23.375000	0.5	-0.007500
23.383333	0.5	-0.008000
23.391667	0.5	-0.008250
23.400000	0.5	-0.008625
23.408333	0.5	-0.008875
23.416667	0.5	-0.009125
23.425000	0.5	-0.009500
23.433333	0.5	-0.009750
23.441667	0.5	-0.010125
23.450000	0.5	-0.010500
23.458333	0.5	-0.010500
23.466667	0.5	-0.011250
23.475000	0.5	-0.011000
23.483333	0.5	-0.011250
23.491667	0.5	-0.011375
23.500000	0.5	-0.011625
23.508333	0.5	-0.011750
23.516667	0.5	-0.012250
23.525000	0.5	-0.012750
23.533333	0.5	-0.012500
23.541667	0.5	-0.012500
23.550000	0.5	-0.012250
23.558333	0.5	-0.012500
23.566667	0.5	-0.013000
23.575000	0.5	-0.013000
23.583333	0.5	-0.012625
23.591667	0.5	-0.012625
23.600000	0.5	-0.012500
23.608333	0.5	-0.012375
23.616667	0.5	-0.012375
23.625000	0.5	-0.012125
23.633333	0.5	-0.011625
23.641667	0.5	-0.011875
23.650000	0.5	-0.011750
23.658333	0.5	-0.011875
23.666667	0.5	-0.011625
23.675000	0.5	-0.011375
23.683333	0.5	-0.010625
23.691667	0.5	-0.010500
23.700000	0.5	-0.010375
23.708333	0.5	-0.010250
23.716667	0.5	-0.009500
23.725000	0.5	-0.009250
23.733333	0.5	-0.008875
23.741667	0.5	-0.008875
23.750000	0.5	-0.008750
23.758333	0.5	-0.008625
23.766667	0.5	-0.008375
23.775000	0.5	-0.008500
23.783333	0.5	-0.008000
23.791667	0.5	-0.008125
23.800000	0.5	-0.008250
23.808333	0.5	-0.008250
23.816667	0.5	-0.008250
23.825000	0.5	-0.008250
23.833333	0.5	-0.008125
23.841667	0.5	-0.007750
23.850000	0.5	-0.007625
23.858333	0.5	-0.007125
23.866667	0.5	-0.006625
23.875000	0.5	-0.006625
23.883333	0.5	-0.006375
23.891667	0.5	-0.006625
23.900000	0.5	-0.006875
23.908333	0.5	-0.006625
23.916667	0.5	-0.006375
23.925000	0.5	-0.005625
23.933333	0.5	-0.005125
23.941667	0.5	-0.004625
23.950000	0.5	-0.005000
23.958333	0.5	-0.004500
23.966667	0.5	-0.004750
23.975000	0.5	-0.004750
23.983333	0.5	-0.004750
23.991667	0.5	-0.004250
24.000000	0.5	-0.004250
24.008333	0.5	-0.004250
24.016667	0.5	-0.004000
24.025000	0.5	-0.003875
24.033333	0.5	-0.003500
24.041667	0.5	-0.003250
24.050000	0.5	-0.003000
24.058333	0.5	-0.002625
24.066667	0.5	-0.002375
24.075000	0.5	-0.002125
24.083333	0.5	-0.001750
24.091667	0.5	-0.001250
24.100000	0.5	-0.001000
24.108333	0.5	-0.000750
24.116667	0.5	-0.000500
24.125000	0.5	-0.000250
24.133333	0.5	-0.000125
24.141667	0.5	0.000000
24.150000	0.5	0.000125
24.158333	0.5	0.000250
24.166667	0.5	0.000250
24.175000	0.5	0.001000
24.183333	0.5	0.001375
24.191667	0.5	0.001625
24.200000	0.5	0.002000
24.208333	0.5	0.002125
24.216667	0.5	0.002375
24.225000	0.5	0.003000
24.233333	0.5	0.003250
24.241667	0.5	0.003375
24.250000	0.5	0.003625
24.258333	0.5	0.003875
24.266667	0.5	0.004125
24.275000	0.5	0.004500
24.283333	0.5	0.004250
24.291667	0.5	0.004375
24.300000	0.5	0.004750
24.308333	0.5	0.005125
24.316667	0.5	0.005250
24.325000	0.5	0.005125
24.333333	0.5	0.005250
24.341667	0.5	0.005000
24.350000	0.5	0.005000
24.358333	0.5	0.005125
24.366667	0.5	0.005125
24.375000	0.5	0.005500
24.383333	0.5	0.005750
24.391667	0.5	0.005625
24.400000	0.5	0.005500
24.408333	0.5	0.005250
24.416667	0.5	0.005500
24.425000	0.5	0.005375
24.433333	0.5	0.005000
24.441667	0.5	0.004625
24.450000	0.5	0.003875
24.458333	0.5	0.003500
24.466667	0.5	0.003375
24.475000	0.5	0.003250
24.483333	0.5	0.003125
24.491667	0.5	0.003125
24.500000	0.5	0.002500
24.508333	0.5	0.002125
24.516667	0.5	0.001625
24.525000	0.5	0.001250
24.533333	0.5	0.001000
24.541667	0.5	0.000750
24.550000	0.5	0.000375
24.558333	0.5	0.000125
24.566667	0.5	-0.000250
24.575000	0.5	-0.000375
24.583333	0.5	-0.000500
24.591667	0.5	-0.000750
24.600000	0.5	-0.001250
24.608333	0.5	-0.001500
24.616667	0.5	-0.002000
24.625000	0.5	-0.002500
24.633333	0.5	-0.002625
24.641667	0.5	-0.002875
24.650000	0.5	-0.003375
24.658333	0.5	-0.003375
24.666667	0.5	-0.003500
24.675000	0.5	-0.003750
24.683333	0.5	-0.003500
24.691667	0.5	-0.003500
24.700000	0.5	-0.003500
24.708333	0.5	-0.003625
24.716667	0.5	-0.003750
24.725000	0.5	-0.003375
24.733333	0.5	-0.003125
24.741667	0.5	-0.003000
24.750000	0.5	-0.003125
24.758333	0.5	-0.003000
24.766667	0.5	-0.003000
24.775000	0.5	-0.003000
24.783333	0.5	-0.002625
24.791667	0.5	-0.002500
24.800000	0.5	-0.002375
24.808333	0.5	-0.002125
24.816667	0.5	-0.001875
24.825000	0.5	-0.001625
24.833333	0.5	-0.001750
24.841667	0.5	-0.001625
24.850000	0.5	-0.001375
24.858333	0.5	-0.001500
24.866667	0.5	-0.001125
24.875000	0.5	-0.000875
24.883333	0.5	-0.000375
24.891667	0.5	0.000000
24.900000	0.5	0.000125
24.908333	0.5	0.000625
24.916667	0.5	0.000750
24.925000	0.5	0.000875
24.933333	0.5	0.000875
24.941667	0.5	0.001000
24.950000	0.5	0.001125
24.958333	0.5	0.001375
24.966667	0.5	0.001125
24.975000	0.5	0.001000
24.983333	0.5	0.001625
24.991667	0.5	0.001500
25.000000	0.5	0.001625
