# Supplementary material for: Dynamic character displacement among a pair of bacterial phyllosphere commensals in situ
Source: Nat Commun. 2022 May 20;13:2836. doi: 10.1038/s41467-022-30469-3 (PMC9123166; doi:10.1038/s41467-022-30469-3)
Supplement: Supplementary file 11 — Source Data [file 41467_2022_30469_MOESM11_ESM.zip › Source Data/Supplementary Figure 5/Blank.txt]

File Path	chrom://marshall/Chromeleon7/HPLC_Ultimate_3000/Users/helucas/20200720_OrganicAcids_CCR_L257.seq/742.smp/RI_1.channel/RI_1.chm
Channel	RI_1

Injection Information:
Data Vault	Chromeleon7
Injection	Blank
Injection Number	91
Position	RD8
Comment	
Processing Method	Quantitative
Instrument Method	20200525_Rezex_ROA_OrganicAcid_600uL_2500uM_H2SO4_50A_50D
Type	Blank
Status	Finished
Injection Date	7/22/2020
Injection Time	11:21:23 AM
Injection Volume (µl)	10.000
Dilution Factor	1.0000
Weight	1.0000

Chromatogram Data Information:
Time Min. (min)	0.000000
Time Max. (min)	25.000000
Data Points	3001
Detector	RI
Generating Data System	Chromeleon 7.2.5.9507
Exporting Data System	Chromeleon 7.2.8.0
Operator	Instrument Controller
Signal Quantity	Refractive 
Signal Unit	µRIU
Signal Min.	-0.031750
Signal Max.	0.012250
Channel	RI_1
Driver Name	RID520Driver.dll
Channel Type	Evaluation
Min. Step (s)	0.5
Max. Step (s)	0.5
Average Step (s)	0.5

Signal Parameter Information:
Signal Info	

Chromatogram Data:
Time (min)	Step (s)	Value (µRIU)
0.000000	n.a.	-0.006250
0.008333	0.5	-0.006500
0.016667	0.5	-0.007375
0.025000	0.5	-0.007750
0.033333	0.5	-0.007750
0.041667	0.5	-0.008000
0.050000	0.5	-0.008250
0.058333	0.5	-0.008375
0.066667	0.5	-0.008625
0.075000	0.5	-0.008750
0.083333	0.5	-0.009125
0.091667	0.5	-0.009250
0.100000	0.5	-0.009250
0.108333	0.5	-0.009500
0.116667	0.5	-0.009750
0.125000	0.5	-0.010000
0.133333	0.5	-0.010500
0.141667	0.5	-0.010750
0.150000	0.5	-0.011125
0.158333	0.5	-0.011375
0.166667	0.5	-0.011875
0.175000	0.5	-0.012000
0.183333	0.5	-0.012000
0.191667	0.5	-0.012375
0.200000	0.5	-0.012875
0.208333	0.5	-0.012875
0.216667	0.5	-0.013125
0.225000	0.5	-0.013375
0.233333	0.5	-0.013500
0.241667	0.5	-0.013750
0.250000	0.5	-0.014250
0.258333	0.5	-0.014625
0.266667	0.5	-0.014625
0.275000	0.5	-0.014500
0.283333	0.5	-0.014375
0.291667	0.5	-0.014250
0.300000	0.5	-0.014250
0.308333	0.5	-0.014250
0.316667	0.5	-0.014625
0.325000	0.5	-0.014750
0.333333	0.5	-0.014750
0.341667	0.5	-0.014625
0.350000	0.5	-0.014750
0.358333	0.5	-0.014750
0.366667	0.5	-0.014375
0.375000	0.5	-0.014125
0.383333	0.5	-0.014000
0.391667	0.5	-0.013750
0.400000	0.5	-0.013875
0.408333	0.5	-0.013750
0.416667	0.5	-0.013875
0.425000	0.5	-0.013750
0.433333	0.5	-0.013625
0.441667	0.5	-0.013750
0.450000	0.5	-0.013750
0.458333	0.5	-0.013625
0.466667	0.5	-0.013500
0.475000	0.5	-0.013500
0.483333	0.5	-0.013250
0.491667	0.5	-0.012875
0.500000	0.5	-0.012625
0.508333	0.5	-0.012500
0.516667	0.5	-0.012000
0.525000	0.5	-0.011875
0.533333	0.5	-0.011375
0.541667	0.5	-0.010875
0.550000	0.5	-0.010375
0.558333	0.5	-0.010000
0.566667	0.5	-0.009875
0.575000	0.5	-0.009875
0.583333	0.5	-0.009500
0.591667	0.5	-0.009375
0.600000	0.5	-0.009375
0.608333	0.5	-0.008875
0.616667	0.5	-0.009125
0.625000	0.5	-0.008875
0.633333	0.5	-0.008500
0.641667	0.5	-0.008250
0.650000	0.5	-0.007750
0.658333	0.5	-0.007500
0.666667	0.5	-0.007500
0.675000	0.5	-0.007250
0.683333	0.5	-0.007250
0.691667	0.5	-0.007000
0.700000	0.5	-0.006750
0.708333	0.5	-0.006625
0.716667	0.5	-0.006375
0.725000	0.5	-0.006250
0.733333	0.5	-0.006625
0.741667	0.5	-0.007375
0.750000	0.5	-0.007500
0.758333	0.5	-0.007375
0.766667	0.5	-0.007125
0.775000	0.5	-0.007250
0.783333	0.5	-0.007125
0.791667	0.5	-0.006625
0.800000	0.5	-0.006250
0.808333	0.5	-0.006375
0.816667	0.5	-0.006750
0.825000	0.5	-0.006375
0.833333	0.5	-0.006000
0.841667	0.5	-0.006250
0.850000	0.5	-0.006250
0.858333	0.5	-0.006250
0.866667	0.5	-0.006250
0.875000	0.5	-0.006125
0.883333	0.5	-0.005875
0.891667	0.5	-0.005500
0.900000	0.5	-0.005625
0.908333	0.5	-0.006000
0.916667	0.5	-0.006000
0.925000	0.5	-0.005875
0.933333	0.5	-0.005875
0.941667	0.5	-0.005875
0.950000	0.5	-0.005500
0.958333	0.5	-0.005500
0.966667	0.5	-0.005250
0.975000	0.5	-0.005125
0.983333	0.5	-0.005250
0.991667	0.5	-0.004875
1.000000	0.5	-0.004625
1.008333	0.5	-0.004750
1.016667	0.5	-0.004500
1.025000	0.5	-0.004500
1.033333	0.5	-0.004500
1.041667	0.5	-0.004750
1.050000	0.5	-0.004750
1.058333	0.5	-0.004250
1.066667	0.5	-0.004250
1.075000	0.5	-0.004375
1.083333	0.5	-0.004250
1.091667	0.5	-0.003875
1.100000	0.5	-0.003875
1.108333	0.5	-0.003625
1.116667	0.5	-0.003500
1.125000	0.5	-0.003250
1.133333	0.5	-0.002750
1.141667	0.5	-0.002750
1.150000	0.5	-0.003000
1.158333	0.5	-0.003375
1.166667	0.5	-0.003250
1.175000	0.5	-0.003250
1.183333	0.5	-0.003250
1.191667	0.5	-0.003125
1.200000	0.5	-0.003250
1.208333	0.5	-0.003375
1.216667	0.5	-0.003375
1.225000	0.5	-0.003625
1.233333	0.5	-0.003875
1.241667	0.5	-0.003625
1.250000	0.5	-0.003625
1.258333	0.5	-0.004000
1.266667	0.5	-0.004250
1.275000	0.5	-0.004625
1.283333	0.5	-0.004875
1.291667	0.5	-0.004625
1.300000	0.5	-0.004500
1.308333	0.5	-0.005000
1.316667	0.5	-0.005000
1.325000	0.5	-0.005625
1.333333	0.5	-0.005875
1.341667	0.5	-0.005875
1.350000	0.5	-0.005625
1.358333	0.5	-0.005750
1.366667	0.5	-0.006000
1.375000	0.5	-0.006375
1.383333	0.5	-0.006500
1.391667	0.5	-0.006500
1.400000	0.5	-0.006625
1.408333	0.5	-0.006625
1.416667	0.5	-0.006875
1.425000	0.5	-0.007625
1.433333	0.5	-0.007375
1.441667	0.5	-0.007500
1.450000	0.5	-0.007625
1.458333	0.5	-0.007750
1.466667	0.5	-0.008125
1.475000	0.5	-0.008375
1.483333	0.5	-0.008625
1.491667	0.5	-0.008750
1.500000	0.5	-0.008750
1.508333	0.5	-0.009000
1.516667	0.5	-0.008625
1.525000	0.5	-0.008125
1.533333	0.5	-0.007875
1.541667	0.5	-0.008000
1.550000	0.5	-0.008125
1.558333	0.5	-0.007875
1.566667	0.5	-0.008000
1.575000	0.5	-0.008125
1.583333	0.5	-0.008125
1.591667	0.5	-0.007875
1.600000	0.5	-0.007750
1.608333	0.5	-0.007750
1.616667	0.5	-0.007625
1.625000	0.5	-0.007500
1.633333	0.5	-0.007375
1.641667	0.5	-0.007250
1.650000	0.5	-0.007250
1.658333	0.5	-0.007250
1.666667	0.5	-0.006875
1.675000	0.5	-0.006625
1.683333	0.5	-0.006875
1.691667	0.5	-0.006625
1.700000	0.5	-0.006125
1.708333	0.5	-0.006000
1.716667	0.5	-0.006000
1.725000	0.5	-0.006000
1.733333	0.5	-0.005875
1.741667	0.5	-0.005625
1.750000	0.5	-0.005125
1.758333	0.5	-0.005125
1.766667	0.5	-0.004750
1.775000	0.5	-0.004500
1.783333	0.5	-0.004375
1.791667	0.5	-0.004125
1.800000	0.5	-0.004000
1.808333	0.5	-0.003750
1.816667	0.5	-0.003250
1.825000	0.5	-0.003125
1.833333	0.5	-0.002750
1.841667	0.5	-0.002125
1.850000	0.5	-0.001875
1.858333	0.5	-0.002000
1.866667	0.5	-0.001750
1.875000	0.5	-0.001750
1.883333	0.5	-0.001250
1.891667	0.5	-0.000875
1.900000	0.5	-0.000750
1.908333	0.5	-0.001125
1.916667	0.5	-0.001125
1.925000	0.5	-0.000875
1.933333	0.5	-0.000750
1.941667	0.5	-0.000125
1.950000	0.5	0.000000
1.958333	0.5	0.000250
1.966667	0.5	0.000250
1.975000	0.5	0.000500
1.983333	0.5	0.000375
1.991667	0.5	0.000375
2.000000	0.5	0.001000
2.008333	0.5	0.001125
2.016667	0.5	0.001125
2.025000	0.5	0.001250
2.033333	0.5	0.001750
2.041667	0.5	0.002000
2.050000	0.5	0.002625
2.058333	0.5	0.003000
2.066667	0.5	0.002875
2.075000	0.5	0.002875
2.083333	0.5	0.003125
2.091667	0.5	0.003000
2.100000	0.5	0.003375
2.108333	0.5	0.003500
2.116667	0.5	0.003625
2.125000	0.5	0.003625
2.133333	0.5	0.003500
2.141667	0.5	0.003625
2.150000	0.5	0.003625
2.158333	0.5	0.003500
2.166667	0.5	0.003250
2.175000	0.5	0.003125
2.183333	0.5	0.003375
2.191667	0.5	0.002875
2.200000	0.5	0.002750
2.208333	0.5	0.002750
2.216667	0.5	0.002250
2.225000	0.5	0.001875
2.233333	0.5	0.001750
2.241667	0.5	0.001375
2.250000	0.5	0.001250
2.258333	0.5	0.000875
2.266667	0.5	0.000375
2.275000	0.5	0.000000
2.283333	0.5	0.000000
2.291667	0.5	-0.000625
2.300000	0.5	-0.001375
2.308333	0.5	-0.001875
2.316667	0.5	-0.002625
2.325000	0.5	-0.003500
2.333333	0.5	-0.004375
2.341667	0.5	-0.005250
2.350000	0.5	-0.006375
2.358333	0.5	-0.007000
2.366667	0.5	-0.007250
2.375000	0.5	-0.007750
2.383333	0.5	-0.008375
2.391667	0.5	-0.008750
2.400000	0.5	-0.009375
2.408333	0.5	-0.010125
2.416667	0.5	-0.010625
2.425000	0.5	-0.011750
2.433333	0.5	-0.012500
2.441667	0.5	-0.013000
2.450000	0.5	-0.014125
2.458333	0.5	-0.014875
2.466667	0.5	-0.015750
2.475000	0.5	-0.016500
2.483333	0.5	-0.017250
2.491667	0.5	-0.017750
2.500000	0.5	-0.018625
2.508333	0.5	-0.019375
2.516667	0.5	-0.020375
2.525000	0.5	-0.020750
2.533333	0.5	-0.021250
2.541667	0.5	-0.022000
2.550000	0.5	-0.022625
2.558333	0.5	-0.023375
2.566667	0.5	-0.024125
2.575000	0.5	-0.024875
2.583333	0.5	-0.025125
2.591667	0.5	-0.025625
2.600000	0.5	-0.026125
2.608333	0.5	-0.026125
2.616667	0.5	-0.026000
2.625000	0.5	-0.026250
2.633333	0.5	-0.026750
2.641667	0.5	-0.027375
2.650000	0.5	-0.027625
2.658333	0.5	-0.027500
2.666667	0.5	-0.027375
2.675000	0.5	-0.027500
2.683333	0.5	-0.027750
2.691667	0.5	-0.027750
2.700000	0.5	-0.027875
2.708333	0.5	-0.027500
2.716667	0.5	-0.027375
2.725000	0.5	-0.027500
2.733333	0.5	-0.027375
2.741667	0.5	-0.027625
2.750000	0.5	-0.027500
2.758333	0.5	-0.027250
2.766667	0.5	-0.027125
2.775000	0.5	-0.026875
2.783333	0.5	-0.026500
2.791667	0.5	-0.026125
2.800000	0.5	-0.025625
2.808333	0.5	-0.025250
2.816667	0.5	-0.024875
2.825000	0.5	-0.024875
2.833333	0.5	-0.024125
2.841667	0.5	-0.023750
2.850000	0.5	-0.023625
2.858333	0.5	-0.023500
2.866667	0.5	-0.023000
2.875000	0.5	-0.022625
2.883333	0.5	-0.022000
2.891667	0.5	-0.021625
2.900000	0.5	-0.021375
2.908333	0.5	-0.021000
2.916667	0.5	-0.020375
2.925000	0.5	-0.019875
2.933333	0.5	-0.019000
2.941667	0.5	-0.018750
2.950000	0.5	-0.018500
2.958333	0.5	-0.018375
2.966667	0.5	-0.018000
2.975000	0.5	-0.017500
2.983333	0.5	-0.017000
2.991667	0.5	-0.016625
3.000000	0.5	-0.016125
3.008333	0.5	-0.015375
3.016667	0.5	-0.015250
3.025000	0.5	-0.014875
3.033333	0.5	-0.014875
3.041667	0.5	-0.014875
3.050000	0.5	-0.014625
3.058333	0.5	-0.014250
3.066667	0.5	-0.014000
3.075000	0.5	-0.014000
3.083333	0.5	-0.013375
3.091667	0.5	-0.012875
3.100000	0.5	-0.012625
3.108333	0.5	-0.012375
3.116667	0.5	-0.011875
3.125000	0.5	-0.011750
3.133333	0.5	-0.011750
3.141667	0.5	-0.011250
3.150000	0.5	-0.011000
3.158333	0.5	-0.010625
3.166667	0.5	-0.010250
3.175000	0.5	-0.009875
3.183333	0.5	-0.009625
3.191667	0.5	-0.009250
3.200000	0.5	-0.008875
3.208333	0.5	-0.008750
3.216667	0.5	-0.008750
3.225000	0.5	-0.008375
3.233333	0.5	-0.007875
3.241667	0.5	-0.007750
3.250000	0.5	-0.007625
3.258333	0.5	-0.007000
3.266667	0.5	-0.006750
3.275000	0.5	-0.006625
3.283333	0.5	-0.006250
3.291667	0.5	-0.006250
3.300000	0.5	-0.006125
3.308333	0.5	-0.005875
3.316667	0.5	-0.005625
3.325000	0.5	-0.005250
3.333333	0.5	-0.004750
3.341667	0.5	-0.004125
3.350000	0.5	-0.003875
3.358333	0.5	-0.003750
3.366667	0.5	-0.003500
3.375000	0.5	-0.003375
3.383333	0.5	-0.003250
3.391667	0.5	-0.003125
3.400000	0.5	-0.003000
3.408333	0.5	-0.003250
3.416667	0.5	-0.003250
3.425000	0.5	-0.003125
3.433333	0.5	-0.002750
3.441667	0.5	-0.002625
3.450000	0.5	-0.002750
3.458333	0.5	-0.002750
3.466667	0.5	-0.002500
3.475000	0.5	-0.002250
3.483333	0.5	-0.002625
3.491667	0.5	-0.002750
3.500000	0.5	-0.002750
3.508333	0.5	-0.003000
3.516667	0.5	-0.003250
3.525000	0.5	-0.004000
3.533333	0.5	-0.004000
3.541667	0.5	-0.004125
3.550000	0.5	-0.004750
3.558333	0.5	-0.005500
3.566667	0.5	-0.005625
3.575000	0.5	-0.005625
3.583333	0.5	-0.005625
3.591667	0.5	-0.006375
3.600000	0.5	-0.006875
3.608333	0.5	-0.007375
3.616667	0.5	-0.007875
3.625000	0.5	-0.008375
3.633333	0.5	-0.008500
3.641667	0.5	-0.009250
3.650000	0.5	-0.009625
3.658333	0.5	-0.009875
3.666667	0.5	-0.010375
3.675000	0.5	-0.010875
3.683333	0.5	-0.011000
3.691667	0.5	-0.011125
3.700000	0.5	-0.011375
3.708333	0.5	-0.011625
3.716667	0.5	-0.011875
3.725000	0.5	-0.012375
3.733333	0.5	-0.012500
3.741667	0.5	-0.013000
3.750000	0.5	-0.013125
3.758333	0.5	-0.013250
3.766667	0.5	-0.013625
3.775000	0.5	-0.013875
3.783333	0.5	-0.014000
3.791667	0.5	-0.014500
3.800000	0.5	-0.014625
3.808333	0.5	-0.014625
3.816667	0.5	-0.014750
3.825000	0.5	-0.014750
3.833333	0.5	-0.014375
3.841667	0.5	-0.014250
3.850000	0.5	-0.013875
3.858333	0.5	-0.013875
3.866667	0.5	-0.014125
3.875000	0.5	-0.013750
3.883333	0.5	-0.013375
3.891667	0.5	-0.013125
3.900000	0.5	-0.012625
3.908333	0.5	-0.012250
3.916667	0.5	-0.012000
3.925000	0.5	-0.011750
3.933333	0.5	-0.011625
3.941667	0.5	-0.011375
3.950000	0.5	-0.011250
3.958333	0.5	-0.011000
3.966667	0.5	-0.010250
3.975000	0.5	-0.009750
3.983333	0.5	-0.009125
3.991667	0.5	-0.008375
4.000000	0.5	-0.007375
4.008333	0.5	-0.006750
4.016667	0.5	-0.006375
4.025000	0.5	-0.006375
4.033333	0.5	-0.005875
4.041667	0.5	-0.005750
4.050000	0.5	-0.005875
4.058333	0.5	-0.005125
4.066667	0.5	-0.004375
4.075000	0.5	-0.004000
4.083333	0.5	-0.003625
4.091667	0.5	-0.003375
4.100000	0.5	-0.003375
4.108333	0.5	-0.002875
4.116667	0.5	-0.002250
4.125000	0.5	-0.001625
4.133333	0.5	-0.001125
4.141667	0.5	-0.000625
4.150000	0.5	-0.000250
4.158333	0.5	0.000625
4.166667	0.5	0.001500
4.175000	0.5	0.001875
4.183333	0.5	0.002250
4.191667	0.5	0.003000
4.200000	0.5	0.003125
4.208333	0.5	0.003250
4.216667	0.5	0.003625
4.225000	0.5	0.003625
4.233333	0.5	0.004125
4.241667	0.5	0.004375
4.250000	0.5	0.005000
4.258333	0.5	0.005375
4.266667	0.5	0.005375
4.275000	0.5	0.005875
4.283333	0.5	0.006375
4.291667	0.5	0.006750
4.300000	0.5	0.007375
4.308333	0.5	0.007375
4.316667	0.5	0.007500
4.325000	0.5	0.007625
4.333333	0.5	0.007875
4.341667	0.5	0.008125
4.350000	0.5	0.008250
4.358333	0.5	0.008625
4.366667	0.5	0.008625
4.375000	0.5	0.009000
4.383333	0.5	0.009375
4.391667	0.5	0.009625
4.400000	0.5	0.009500
4.408333	0.5	0.009500
4.416667	0.5	0.009750
4.425000	0.5	0.009875
4.433333	0.5	0.010125
4.441667	0.5	0.009875
4.450000	0.5	0.009250
4.458333	0.5	0.008875
4.466667	0.5	0.008750
4.475000	0.5	0.008875
4.483333	0.5	0.008750
4.491667	0.5	0.008000
4.500000	0.5	0.007625
4.508333	0.5	0.007500
4.516667	0.5	0.006750
4.525000	0.5	0.006250
4.533333	0.5	0.005875
4.541667	0.5	0.005625
4.550000	0.5	0.005250
4.558333	0.5	0.005250
4.566667	0.5	0.005000
4.575000	0.5	0.004500
4.583333	0.5	0.004125
4.591667	0.5	0.003750
4.600000	0.5	0.003375
4.608333	0.5	0.002750
4.616667	0.5	0.002375
4.625000	0.5	0.002250
4.633333	0.5	0.001875
4.641667	0.5	0.001250
4.650000	0.5	0.000750
4.658333	0.5	0.000875
4.666667	0.5	0.000500
4.675000	0.5	0.000000
4.683333	0.5	-0.000500
4.691667	0.5	-0.001000
4.700000	0.5	-0.001375
4.708333	0.5	-0.002125
4.716667	0.5	-0.002500
4.725000	0.5	-0.003125
4.733333	0.5	-0.003375
4.741667	0.5	-0.004000
4.750000	0.5	-0.004500
4.758333	0.5	-0.004750
4.766667	0.5	-0.004625
4.775000	0.5	-0.005000
4.783333	0.5	-0.005250
4.791667	0.5	-0.005250
4.800000	0.5	-0.005750
4.808333	0.5	-0.005875
4.816667	0.5	-0.005875
4.825000	0.5	-0.005875
4.833333	0.5	-0.006250
4.841667	0.5	-0.006625
4.850000	0.5	-0.006875
4.858333	0.5	-0.007250
4.866667	0.5	-0.007250
4.875000	0.5	-0.006875
4.883333	0.5	-0.007000
4.891667	0.5	-0.007500
4.900000	0.5	-0.007625
4.908333	0.5	-0.007500
4.916667	0.5	-0.007750
4.925000	0.5	-0.007875
4.933333	0.5	-0.007500
4.941667	0.5	-0.007625
4.950000	0.5	-0.007750
4.958333	0.5	-0.008000
4.966667	0.5	-0.007875
4.975000	0.5	-0.007500
4.983333	0.5	-0.007625
4.991667	0.5	-0.007625
5.000000	0.5	-0.007250
5.008333	0.5	-0.007125
5.016667	0.5	-0.007000
5.025000	0.5	-0.007000
5.033333	0.5	-0.007000
5.041667	0.5	-0.007250
5.050000	0.5	-0.007375
5.058333	0.5	-0.007250
5.066667	0.5	-0.007125
5.075000	0.5	-0.006500
5.083333	0.5	-0.006125
5.091667	0.5	-0.006000
5.100000	0.5	-0.005875
5.108333	0.5	-0.005875
5.116667	0.5	-0.005750
5.125000	0.5	-0.005500
5.133333	0.5	-0.005125
5.141667	0.5	-0.005250
5.150000	0.5	-0.005125
5.158333	0.5	-0.004875
5.166667	0.5	-0.005125
5.175000	0.5	-0.005250
5.183333	0.5	-0.005625
5.191667	0.5	-0.005625
5.200000	0.5	-0.006000
5.208333	0.5	-0.005875
5.216667	0.5	-0.006000
5.225000	0.5	-0.005875
5.233333	0.5	-0.005625
5.241667	0.5	-0.005500
5.250000	0.5	-0.005500
5.258333	0.5	-0.005750
5.266667	0.5	-0.006000
5.275000	0.5	-0.005750
5.283333	0.5	-0.005500
5.291667	0.5	-0.005250
5.300000	0.5	-0.005000
5.308333	0.5	-0.005125
5.316667	0.5	-0.005375
5.325000	0.5	-0.005500
5.333333	0.5	-0.005250
5.341667	0.5	-0.004750
5.350000	0.5	-0.004750
5.358333	0.5	-0.004750
5.366667	0.5	-0.004875
5.375000	0.5	-0.005250
5.383333	0.5	-0.005250
5.391667	0.5	-0.005625
5.400000	0.5	-0.005625
5.408333	0.5	-0.005750
5.416667	0.5	-0.005500
5.425000	0.5	-0.005500
5.433333	0.5	-0.005625
5.441667	0.5	-0.005250
5.450000	0.5	-0.006000
5.458333	0.5	-0.005625
5.466667	0.5	-0.005500
5.475000	0.5	-0.005625
5.483333	0.5	-0.006000
5.491667	0.5	-0.006500
5.500000	0.5	-0.007000
5.508333	0.5	-0.007000
5.516667	0.5	-0.006750
5.525000	0.5	-0.006875
5.533333	0.5	-0.007250
5.541667	0.5	-0.007125
5.550000	0.5	-0.007375
5.558333	0.5	-0.007500
5.566667	0.5	-0.007500
5.575000	0.5	-0.007750
5.583333	0.5	-0.007875
5.591667	0.5	-0.008125
5.600000	0.5	-0.008000
5.608333	0.5	-0.008500
5.616667	0.5	-0.008875
5.625000	0.5	-0.009000
5.633333	0.5	-0.009250
5.641667	0.5	-0.008875
5.650000	0.5	-0.009500
5.658333	0.5	-0.009500
5.666667	0.5	-0.009250
5.675000	0.5	-0.009000
5.683333	0.5	-0.009125
5.691667	0.5	-0.009375
5.700000	0.5	-0.009625
5.708333	0.5	-0.010000
5.716667	0.5	-0.010125
5.725000	0.5	-0.010250
5.733333	0.5	-0.009750
5.741667	0.5	-0.009500
5.750000	0.5	-0.009500
5.758333	0.5	-0.009750
5.766667	0.5	-0.010000
5.775000	0.5	-0.009875
5.783333	0.5	-0.010000
5.791667	0.5	-0.010000
5.800000	0.5	-0.009875
5.808333	0.5	-0.009875
5.816667	0.5	-0.010375
5.825000	0.5	-0.010750
5.833333	0.5	-0.010875
5.841667	0.5	-0.010750
5.850000	0.5	-0.011000
5.858333	0.5	-0.010875
5.866667	0.5	-0.010750
5.875000	0.5	-0.010375
5.883333	0.5	-0.010000
5.891667	0.5	-0.009750
5.900000	0.5	-0.009875
5.908333	0.5	-0.010250
5.916667	0.5	-0.010000
5.925000	0.5	-0.009625
5.933333	0.5	-0.009375
5.941667	0.5	-0.009500
5.950000	0.5	-0.009625
5.958333	0.5	-0.009750
5.966667	0.5	-0.009375
5.975000	0.5	-0.009375
5.983333	0.5	-0.009125
5.991667	0.5	-0.009000
6.000000	0.5	-0.008875
6.008333	0.5	-0.008875
6.016667	0.5	-0.008750
6.025000	0.5	-0.008500
6.033333	0.5	-0.008375
6.041667	0.5	-0.007875
6.050000	0.5	-0.007750
6.058333	0.5	-0.007625
6.066667	0.5	-0.007375
6.075000	0.5	-0.007000
6.083333	0.5	-0.006500
6.091667	0.5	-0.006250
6.100000	0.5	-0.005875
6.108333	0.5	-0.005750
6.116667	0.5	-0.005625
6.125000	0.5	-0.005500
6.133333	0.5	-0.005500
6.141667	0.5	-0.005250
6.150000	0.5	-0.005125
6.158333	0.5	-0.004875
6.166667	0.5	-0.004750
6.175000	0.5	-0.005000
6.183333	0.5	-0.005000
6.191667	0.5	-0.004625
6.200000	0.5	-0.004250
6.208333	0.5	-0.004000
6.216667	0.5	-0.003875
6.225000	0.5	-0.003625
6.233333	0.5	-0.003625
6.241667	0.5	-0.003750
6.250000	0.5	-0.003750
6.258333	0.5	-0.003625
6.266667	0.5	-0.003375
6.275000	0.5	-0.003375
6.283333	0.5	-0.003125
6.291667	0.5	-0.002875
6.300000	0.5	-0.003125
6.308333	0.5	-0.002875
6.316667	0.5	-0.002500
6.325000	0.5	-0.002750
6.333333	0.5	-0.003000
6.341667	0.5	-0.003000
6.350000	0.5	-0.002750
6.358333	0.5	-0.002625
6.366667	0.5	-0.002500
6.375000	0.5	-0.002500
6.383333	0.5	-0.002125
6.391667	0.5	-0.002000
6.400000	0.5	-0.001625
6.408333	0.5	-0.001750
6.416667	0.5	-0.002125
6.425000	0.5	-0.001875
6.433333	0.5	-0.001375
6.441667	0.5	-0.001250
6.450000	0.5	-0.001375
6.458333	0.5	-0.001000
6.466667	0.5	-0.001375
6.475000	0.5	-0.001625
6.483333	0.5	-0.001250
6.491667	0.5	-0.001500
6.500000	0.5	-0.001500
6.508333	0.5	-0.001625
6.516667	0.5	-0.001625
6.525000	0.5	-0.001625
6.533333	0.5	-0.001750
6.541667	0.5	-0.001875
6.550000	0.5	-0.001875
6.558333	0.5	-0.002250
6.566667	0.5	-0.002250
6.575000	0.5	-0.002125
6.583333	0.5	-0.002250
6.591667	0.5	-0.002250
6.600000	0.5	-0.002250
6.608333	0.5	-0.002625
6.616667	0.5	-0.002500
6.625000	0.5	-0.002875
6.633333	0.5	-0.003125
6.641667	0.5	-0.003500
6.650000	0.5	-0.003625
6.658333	0.5	-0.003625
6.666667	0.5	-0.003875
6.675000	0.5	-0.003625
6.683333	0.5	-0.003750
6.691667	0.5	-0.003500
6.700000	0.5	-0.003625
6.708333	0.5	-0.004125
6.716667	0.5	-0.003625
6.725000	0.5	-0.004250
6.733333	0.5	-0.003875
6.741667	0.5	-0.003625
6.750000	0.5	-0.003750
6.758333	0.5	-0.004000
6.766667	0.5	-0.004000
6.775000	0.5	-0.004125
6.783333	0.5	-0.003875
6.791667	0.5	-0.004000
6.800000	0.5	-0.003875
6.808333	0.5	-0.003750
6.816667	0.5	-0.003625
6.825000	0.5	-0.003250
6.833333	0.5	-0.003375
6.841667	0.5	-0.003000
6.850000	0.5	-0.002750
6.858333	0.5	-0.002500
6.866667	0.5	-0.002250
6.875000	0.5	-0.002375
6.883333	0.5	-0.001875
6.891667	0.5	-0.001625
6.900000	0.5	-0.001500
6.908333	0.5	-0.001875
6.916667	0.5	-0.002000
6.925000	0.5	-0.001625
6.933333	0.5	-0.001375
6.941667	0.5	-0.001125
6.950000	0.5	-0.000750
6.958333	0.5	-0.000375
6.966667	0.5	-0.000375
6.975000	0.5	-0.000375
6.983333	0.5	-0.000500
6.991667	0.5	-0.000750
7.000000	0.5	-0.000625
7.008333	0.5	0.000000
7.016667	0.5	0.000000
7.025000	0.5	0.000000
7.033333	0.5	0.000000
7.041667	0.5	-0.000125
7.050000	0.5	-0.000250
7.058333	0.5	-0.000250
7.066667	0.5	-0.000125
7.075000	0.5	0.000000
7.083333	0.5	0.000000
7.091667	0.5	-0.000250
7.100000	0.5	-0.000625
7.108333	0.5	-0.000750
7.116667	0.5	-0.000750
7.125000	0.5	-0.001375
7.133333	0.5	-0.001750
7.141667	0.5	-0.002125
7.150000	0.5	-0.002375
7.158333	0.5	-0.002375
7.166667	0.5	-0.002500
7.175000	0.5	-0.002625
7.183333	0.5	-0.002875
7.191667	0.5	-0.003000
7.200000	0.5	-0.003125
7.208333	0.5	-0.003625
7.216667	0.5	-0.003875
7.225000	0.5	-0.003875
7.233333	0.5	-0.004250
7.241667	0.5	-0.004625
7.250000	0.5	-0.004750
7.258333	0.5	-0.005125
7.266667	0.5	-0.005625
7.275000	0.5	-0.005625
7.283333	0.5	-0.005500
7.291667	0.5	-0.005625
7.300000	0.5	-0.005750
7.308333	0.5	-0.006000
7.316667	0.5	-0.005875
7.325000	0.5	-0.005750
7.333333	0.5	-0.005750
7.341667	0.5	-0.005875
7.350000	0.5	-0.005750
7.358333	0.5	-0.005625
7.366667	0.5	-0.005500
7.375000	0.5	-0.005750
7.383333	0.5	-0.006000
7.391667	0.5	-0.006250
7.400000	0.5	-0.005875
7.408333	0.5	-0.005375
7.416667	0.5	-0.005625
7.425000	0.5	-0.005250
7.433333	0.5	-0.004625
7.441667	0.5	-0.004625
7.450000	0.5	-0.004500
7.458333	0.5	-0.004125
7.466667	0.5	-0.004125
7.475000	0.5	-0.004125
7.483333	0.5	-0.004250
7.491667	0.5	-0.004000
7.500000	0.5	-0.003875
7.508333	0.5	-0.004000
7.516667	0.5	-0.003875
7.525000	0.5	-0.004000
7.533333	0.5	-0.004250
7.541667	0.5	-0.003875
7.550000	0.5	-0.003750
7.558333	0.5	-0.004000
7.566667	0.5	-0.003875
7.575000	0.5	-0.003875
7.583333	0.5	-0.003875
7.591667	0.5	-0.004000
7.600000	0.5	-0.003750
7.608333	0.5	-0.003750
7.616667	0.5	-0.003500
7.625000	0.5	-0.003375
7.633333	0.5	-0.003125
7.641667	0.5	-0.003125
7.650000	0.5	-0.003125
7.658333	0.5	-0.003500
7.666667	0.5	-0.003500
7.675000	0.5	-0.003500
7.683333	0.5	-0.003375
7.691667	0.5	-0.003500
7.700000	0.5	-0.003625
7.708333	0.5	-0.003875
7.716667	0.5	-0.003750
7.725000	0.5	-0.003625
7.733333	0.5	-0.003750
7.741667	0.5	-0.003875
7.750000	0.5	-0.003500
7.758333	0.5	-0.003500
7.766667	0.5	-0.003500
7.775000	0.5	-0.003625
7.783333	0.5	-0.003875
7.791667	0.5	-0.003750
7.800000	0.5	-0.003875
7.808333	0.5	-0.004125
7.816667	0.5	-0.004000
7.825000	0.5	-0.004000
7.833333	0.5	-0.004125
7.841667	0.5	-0.004125
7.850000	0.5	-0.003750
7.858333	0.5	-0.004000
7.866667	0.5	-0.003875
7.875000	0.5	-0.003875
7.883333	0.5	-0.003375
7.891667	0.5	-0.003125
7.900000	0.5	-0.003375
7.908333	0.5	-0.003250
7.916667	0.5	-0.003000
7.925000	0.5	-0.002875
7.933333	0.5	-0.002750
7.941667	0.5	-0.002375
7.950000	0.5	-0.002250
7.958333	0.5	-0.001875
7.966667	0.5	-0.002000
7.975000	0.5	-0.001750
7.983333	0.5	-0.001500
7.991667	0.5	-0.001625
8.000000	0.5	-0.001250
8.008333	0.5	-0.001375
8.016667	0.5	-0.001250
8.025000	0.5	-0.000875
8.033333	0.5	-0.000750
8.041667	0.5	-0.000625
8.050000	0.5	-0.000375
8.058333	0.5	-0.000125
8.066667	0.5	0.000125
8.075000	0.5	0.000125
8.083333	0.5	0.000250
8.091667	0.5	0.000125
8.100000	0.5	0.000500
8.108333	0.5	0.000500
8.116667	0.5	0.000875
8.125000	0.5	0.001250
8.133333	0.5	0.001625
8.141667	0.5	0.001625
8.150000	0.5	0.001375
8.158333	0.5	0.002000
8.166667	0.5	0.002125
8.175000	0.5	0.002375
8.183333	0.5	0.002500
8.191667	0.5	0.002625
8.200000	0.5	0.002750
8.208333	0.5	0.002750
8.216667	0.5	0.002875
8.225000	0.5	0.003125
8.233333	0.5	0.003500
8.241667	0.5	0.003375
8.250000	0.5	0.003000
8.258333	0.5	0.003000
8.266667	0.5	0.003000
8.275000	0.5	0.002875
8.283333	0.5	0.002875
8.291667	0.5	0.003500
8.300000	0.5	0.003625
8.308333	0.5	0.003250
8.316667	0.5	0.003125
8.325000	0.5	0.002625
8.333333	0.5	0.002375
8.341667	0.5	0.002375
8.350000	0.5	0.002250
8.358333	0.5	0.001875
8.366667	0.5	0.001125
8.375000	0.5	0.000125
8.383333	0.5	0.000250
8.391667	0.5	0.000125
8.400000	0.5	0.000000
8.408333	0.5	-0.000750
8.416667	0.5	-0.000875
8.425000	0.5	-0.001125
8.433333	0.5	-0.001625
8.441667	0.5	-0.002250
8.450000	0.5	-0.002500
8.458333	0.5	-0.002250
8.466667	0.5	-0.002000
8.475000	0.5	-0.002125
8.483333	0.5	-0.002375
8.491667	0.5	-0.002750
8.500000	0.5	-0.002625
8.508333	0.5	-0.002875
8.516667	0.5	-0.003125
8.525000	0.5	-0.003375
8.533333	0.5	-0.003625
8.541667	0.5	-0.004250
8.550000	0.5	-0.004375
8.558333	0.5	-0.004250
8.566667	0.5	-0.004125
8.575000	0.5	-0.004375
8.583333	0.5	-0.004250
8.591667	0.5	-0.004375
8.600000	0.5	-0.004375
8.608333	0.5	-0.004375
8.616667	0.5	-0.004625
8.625000	0.5	-0.004625
8.633333	0.5	-0.004375
8.641667	0.5	-0.004375
8.650000	0.5	-0.004625
8.658333	0.5	-0.004625
8.666667	0.5	-0.004500
8.675000	0.5	-0.004250
8.683333	0.5	-0.004500
8.691667	0.5	-0.004500
8.700000	0.5	-0.004625
8.708333	0.5	-0.004375
8.716667	0.5	-0.004750
8.725000	0.5	-0.004250
8.733333	0.5	-0.004500
8.741667	0.5	-0.004500
8.750000	0.5	-0.004750
8.758333	0.5	-0.004875
8.766667	0.5	-0.005375
8.775000	0.5	-0.005125
8.783333	0.5	-0.005250
8.791667	0.5	-0.005625
8.800000	0.5	-0.005750
8.808333	0.5	-0.005875
8.816667	0.5	-0.005875
8.825000	0.5	-0.006375
8.833333	0.5	-0.006875
8.841667	0.5	-0.007500
8.850000	0.5	-0.008000
8.858333	0.5	-0.008375
8.866667	0.5	-0.008500
8.875000	0.5	-0.008125
8.883333	0.5	-0.008125
8.891667	0.5	-0.008500
8.900000	0.5	-0.008375
8.908333	0.5	-0.008500
8.916667	0.5	-0.008500
8.925000	0.5	-0.009125
8.933333	0.5	-0.009625
8.941667	0.5	-0.010250
8.950000	0.5	-0.010500
8.958333	0.5	-0.010375
8.966667	0.5	-0.010375
8.975000	0.5	-0.010625
8.983333	0.5	-0.010375
8.991667	0.5	-0.010875
9.000000	0.5	-0.011125
9.008333	0.5	-0.011250
9.016667	0.5	-0.011625
9.025000	0.5	-0.011750
9.033333	0.5	-0.011750
9.041667	0.5	-0.011875
9.050000	0.5	-0.011750
9.058333	0.5	-0.011750
9.066667	0.5	-0.011625
9.075000	0.5	-0.011500
9.083333	0.5	-0.011375
9.091667	0.5	-0.011125
9.100000	0.5	-0.011250
9.108333	0.5	-0.011375
9.116667	0.5	-0.011375
9.125000	0.5	-0.010500
9.133333	0.5	-0.010250
9.141667	0.5	-0.009875
9.150000	0.5	-0.009250
9.158333	0.5	-0.008500
9.166667	0.5	-0.008125
9.175000	0.5	-0.007750
9.183333	0.5	-0.007375
9.191667	0.5	-0.007250
9.200000	0.5	-0.007000
9.208333	0.5	-0.006750
9.216667	0.5	-0.006375
9.225000	0.5	-0.006000
9.233333	0.5	-0.005750
9.241667	0.5	-0.005500
9.250000	0.5	-0.005000
9.258333	0.5	-0.004250
9.266667	0.5	-0.004000
9.275000	0.5	-0.003875
9.283333	0.5	-0.003625
9.291667	0.5	-0.003500
9.300000	0.5	-0.003000
9.308333	0.5	-0.002750
9.316667	0.5	-0.002250
9.325000	0.5	-0.001625
9.333333	0.5	-0.001125
9.341667	0.5	-0.000750
9.350000	0.5	-0.000625
9.358333	0.5	-0.000250
9.366667	0.5	0.000000
9.375000	0.5	0.000125
9.383333	0.5	0.000625
9.391667	0.5	0.001125
9.400000	0.5	0.001625
9.408333	0.5	0.002000
9.416667	0.5	0.002500
9.425000	0.5	0.002750
9.433333	0.5	0.003000
9.441667	0.5	0.003500
9.450000	0.5	0.003875
9.458333	0.5	0.004250
9.466667	0.5	0.004875
9.475000	0.5	0.005250
9.483333	0.5	0.005125
9.491667	0.5	0.005125
9.500000	0.5	0.005500
9.508333	0.5	0.005625
9.516667	0.5	0.005375
9.525000	0.5	0.005250
9.533333	0.5	0.005500
9.541667	0.5	0.006000
9.550000	0.5	0.006375
9.558333	0.5	0.006375
9.566667	0.5	0.006375
9.575000	0.5	0.006500
9.583333	0.5	0.006750
9.591667	0.5	0.006625
9.600000	0.5	0.006750
9.608333	0.5	0.006750
9.616667	0.5	0.006500
9.625000	0.5	0.006000
9.633333	0.5	0.006000
9.641667	0.5	0.006250
9.650000	0.5	0.006750
9.658333	0.5	0.006875
9.666667	0.5	0.007375
9.675000	0.5	0.007000
9.683333	0.5	0.007125
9.691667	0.5	0.007250
9.700000	0.5	0.007375
9.708333	0.5	0.007375
9.716667	0.5	0.007125
9.725000	0.5	0.007250
9.733333	0.5	0.007375
9.741667	0.5	0.007375
9.750000	0.5	0.007500
9.758333	0.5	0.007750
9.766667	0.5	0.007625
9.775000	0.5	0.007625
9.783333	0.5	0.007375
9.791667	0.5	0.007000
9.800000	0.5	0.006750
9.808333	0.5	0.006750
9.816667	0.5	0.006750
9.825000	0.5	0.006500
9.833333	0.5	0.006250
9.841667	0.5	0.006125
9.850000	0.5	0.005750
9.858333	0.5	0.005375
9.866667	0.5	0.005250
9.875000	0.5	0.005125
9.883333	0.5	0.004750
9.891667	0.5	0.004500
9.900000	0.5	0.004125
9.908333	0.5	0.003875
9.916667	0.5	0.003375
9.925000	0.5	0.003375
9.933333	0.5	0.003250
9.941667	0.5	0.003000
9.950000	0.5	0.002625
9.958333	0.5	0.002250
9.966667	0.5	0.001875
9.975000	0.5	0.001500
9.983333	0.5	0.001250
9.991667	0.5	0.000875
10.000000	0.5	0.000500
10.008333	0.5	0.000125
10.016667	0.5	0.000000
10.025000	0.5	-0.000500
10.033333	0.5	-0.000875
10.041667	0.5	-0.001375
10.050000	0.5	-0.002250
10.058333	0.5	-0.002750
10.066667	0.5	-0.003125
10.075000	0.5	-0.003875
10.083333	0.5	-0.004250
10.091667	0.5	-0.004500
10.100000	0.5	-0.004875
10.108333	0.5	-0.005500
10.116667	0.5	-0.006000
10.125000	0.5	-0.005875
10.133333	0.5	-0.006250
10.141667	0.5	-0.006875
10.150000	0.5	-0.007625
10.158333	0.5	-0.008000
10.166667	0.5	-0.008375
10.175000	0.5	-0.008625
10.183333	0.5	-0.008750
10.191667	0.5	-0.009000
10.200000	0.5	-0.009125
10.208333	0.5	-0.009250
10.216667	0.5	-0.009625
10.225000	0.5	-0.010250
10.233333	0.5	-0.010625
10.241667	0.5	-0.010750
10.250000	0.5	-0.010875
10.258333	0.5	-0.010750
10.266667	0.5	-0.011125
10.275000	0.5	-0.011500
10.283333	0.5	-0.011375
10.291667	0.5	-0.011750
10.300000	0.5	-0.012125
10.308333	0.5	-0.012375
10.316667	0.5	-0.012875
10.325000	0.5	-0.013125
10.333333	0.5	-0.013000
10.341667	0.5	-0.013375
10.350000	0.5	-0.013625
10.358333	0.5	-0.013750
10.366667	0.5	-0.014000
10.375000	0.5	-0.014375
10.383333	0.5	-0.014750
10.391667	0.5	-0.015125
10.400000	0.5	-0.015500
10.408333	0.5	-0.015625
10.416667	0.5	-0.015375
10.425000	0.5	-0.015625
10.433333	0.5	-0.015750
10.441667	0.5	-0.016375
10.450000	0.5	-0.017000
10.458333	0.5	-0.017000
10.466667	0.5	-0.016875
10.475000	0.5	-0.016750
10.483333	0.5	-0.017125
10.491667	0.5	-0.016875
10.500000	0.5	-0.016750
10.508333	0.5	-0.016875
10.516667	0.5	-0.016750
10.525000	0.5	-0.016875
10.533333	0.5	-0.016625
10.541667	0.5	-0.016750
10.550000	0.5	-0.016750
10.558333	0.5	-0.016625
10.566667	0.5	-0.016625
10.575000	0.5	-0.016250
10.583333	0.5	-0.016250
10.591667	0.5	-0.015625
10.600000	0.5	-0.015500
10.608333	0.5	-0.015500
10.616667	0.5	-0.015000
10.625000	0.5	-0.014875
10.633333	0.5	-0.014625
10.641667	0.5	-0.014375
10.650000	0.5	-0.013875
10.658333	0.5	-0.013250
10.666667	0.5	-0.012500
10.675000	0.5	-0.012250
10.683333	0.5	-0.011375
10.691667	0.5	-0.010875
10.700000	0.5	-0.010375
10.708333	0.5	-0.009875
10.716667	0.5	-0.009500
10.725000	0.5	-0.009125
10.733333	0.5	-0.008375
10.741667	0.5	-0.007750
10.750000	0.5	-0.007250
10.758333	0.5	-0.006750
10.766667	0.5	-0.006500
10.775000	0.5	-0.005750
10.783333	0.5	-0.005250
10.791667	0.5	-0.004875
10.800000	0.5	-0.004000
10.808333	0.5	-0.003500
10.816667	0.5	-0.003250
10.825000	0.5	-0.002750
10.833333	0.5	-0.002125
10.841667	0.5	-0.001625
10.850000	0.5	-0.001250
10.858333	0.5	-0.000375
10.866667	0.5	-0.000500
10.875000	0.5	0.000250
10.883333	0.5	0.000250
10.891667	0.5	0.000500
10.900000	0.5	0.000500
10.908333	0.5	0.000750
10.916667	0.5	0.001000
10.925000	0.5	0.001125
10.933333	0.5	0.001375
10.941667	0.5	0.002000
10.950000	0.5	0.002000
10.958333	0.5	0.002125
10.966667	0.5	0.002625
10.975000	0.5	0.002875
10.983333	0.5	0.003125
10.991667	0.5	0.003000
11.000000	0.5	0.003000
11.008333	0.5	0.002875
11.016667	0.5	0.002500
11.025000	0.5	0.002375
11.033333	0.5	0.002500
11.041667	0.5	0.002500
11.050000	0.5	0.002250
11.058333	0.5	0.002125
11.066667	0.5	0.002250
11.075000	0.5	0.002250
11.083333	0.5	0.001750
11.091667	0.5	0.001625
11.100000	0.5	0.001250
11.108333	0.5	0.000750
11.116667	0.5	0.001000
11.125000	0.5	0.001375
11.133333	0.5	0.001250
11.141667	0.5	0.001000
11.150000	0.5	0.000750
11.158333	0.5	0.000500
11.166667	0.5	0.000125
11.175000	0.5	0.000375
11.183333	0.5	0.000250
11.191667	0.5	0.000000
11.200000	0.5	-0.000250
11.208333	0.5	-0.000625
11.216667	0.5	-0.001000
11.225000	0.5	-0.000875
11.233333	0.5	-0.000875
11.241667	0.5	-0.000875
11.250000	0.5	-0.001625
11.258333	0.5	-0.002125
11.266667	0.5	-0.002375
11.275000	0.5	-0.002750
11.283333	0.5	-0.002750
11.291667	0.5	-0.003125
11.300000	0.5	-0.003375
11.308333	0.5	-0.003500
11.316667	0.5	-0.003875
11.325000	0.5	-0.003875
11.333333	0.5	-0.004375
11.341667	0.5	-0.004500
11.350000	0.5	-0.004875
11.358333	0.5	-0.005125
11.366667	0.5	-0.005000
11.375000	0.5	-0.005125
11.383333	0.5	-0.005250
11.391667	0.5	-0.005625
11.400000	0.5	-0.005500
11.408333	0.5	-0.005625
11.416667	0.5	-0.005250
11.425000	0.5	-0.005250
11.433333	0.5	-0.005250
11.441667	0.5	-0.005125
11.450000	0.5	-0.004875
11.458333	0.5	-0.004625
11.466667	0.5	-0.004750
11.475000	0.5	-0.004750
11.483333	0.5	-0.004375
11.491667	0.5	-0.004625
11.500000	0.5	-0.004750
11.508333	0.5	-0.004250
11.516667	0.5	-0.003875
11.525000	0.5	-0.003500
11.533333	0.5	-0.003750
11.541667	0.5	-0.003750
11.550000	0.5	-0.003750
11.558333	0.5	-0.003500
11.566667	0.5	-0.003375
11.575000	0.5	-0.003000
11.583333	0.5	-0.002625
11.591667	0.5	-0.002500
11.600000	0.5	-0.002000
11.608333	0.5	-0.001625
11.616667	0.5	-0.001125
11.625000	0.5	-0.001000
11.633333	0.5	-0.000875
11.641667	0.5	-0.000500
11.650000	0.5	0.000000
11.658333	0.5	-0.000125
11.666667	0.5	0.000000
11.675000	0.5	0.000000
11.683333	0.5	0.000125
11.691667	0.5	0.000750
11.700000	0.5	0.001250
11.708333	0.5	0.001500
11.716667	0.5	0.001625
11.725000	0.5	0.002000
11.733333	0.5	0.002750
11.741667	0.5	0.003000
11.750000	0.5	0.003250
11.758333	0.5	0.003250
11.766667	0.5	0.003375
11.775000	0.5	0.003375
11.783333	0.5	0.004125
11.791667	0.5	0.004000
11.800000	0.5	0.004125
11.808333	0.5	0.004375
11.816667	0.5	0.004375
11.825000	0.5	0.004625
11.833333	0.5	0.004375
11.841667	0.5	0.004875
11.850000	0.5	0.004750
11.858333	0.5	0.004625
11.866667	0.5	0.005125
11.875000	0.5	0.005375
11.883333	0.5	0.005625
11.891667	0.5	0.005375
11.900000	0.5	0.005125
11.908333	0.5	0.005125
11.916667	0.5	0.004875
11.925000	0.5	0.005125
11.933333	0.5	0.005375
11.941667	0.5	0.005500
11.950000	0.5	0.005500
11.958333	0.5	0.005750
11.966667	0.5	0.005625
11.975000	0.5	0.005875
11.983333	0.5	0.005750
11.991667	0.5	0.005875
12.000000	0.5	0.006375
12.008333	0.5	0.006500
12.016667	0.5	0.006500
12.025000	0.5	0.006500
12.033333	0.5	0.006625
12.041667	0.5	0.006750
12.050000	0.5	0.006875
12.058333	0.5	0.007250
12.066667	0.5	0.007250
12.075000	0.5	0.007375
12.083333	0.5	0.007375
12.091667	0.5	0.007750
12.100000	0.5	0.008250
12.108333	0.5	0.008750
12.116667	0.5	0.009125
12.125000	0.5	0.009250
12.133333	0.5	0.009000
12.141667	0.5	0.009375
12.150000	0.5	0.009625
12.158333	0.5	0.009500
12.166667	0.5	0.009875
12.175000	0.5	0.009875
12.183333	0.5	0.009875
12.191667	0.5	0.010125
12.200000	0.5	0.010375
12.208333	0.5	0.010750
12.216667	0.5	0.011000
12.225000	0.5	0.011125
12.233333	0.5	0.011750
12.241667	0.5	0.011750
12.250000	0.5	0.011625
12.258333	0.5	0.011625
12.266667	0.5	0.011750
12.275000	0.5	0.012000
12.283333	0.5	0.012250
12.291667	0.5	0.012000
12.300000	0.5	0.012125
12.308333	0.5	0.011875
12.316667	0.5	0.011875
12.325000	0.5	0.011875
12.333333	0.5	0.011750
12.341667	0.5	0.011625
12.350000	0.5	0.011375
12.358333	0.5	0.011375
12.366667	0.5	0.010625
12.375000	0.5	0.010125
12.383333	0.5	0.010000
12.391667	0.5	0.009125
12.400000	0.5	0.009125
12.408333	0.5	0.009375
12.416667	0.5	0.009250
12.425000	0.5	0.009000
12.433333	0.5	0.008500
12.441667	0.5	0.008125
12.450000	0.5	0.007500
12.458333	0.5	0.007125
12.466667	0.5	0.006750
12.475000	0.5	0.006625
12.483333	0.5	0.006500
12.491667	0.5	0.006375
12.500000	0.5	0.005875
12.508333	0.5	0.005625
12.516667	0.5	0.005125
12.525000	0.5	0.005125
12.533333	0.5	0.004375
12.541667	0.5	0.003625
12.550000	0.5	0.003500
12.558333	0.5	0.003500
12.566667	0.5	0.003250
12.575000	0.5	0.003125
12.583333	0.5	0.002250
12.591667	0.5	0.002000
12.600000	0.5	0.001750
12.608333	0.5	0.001375
12.616667	0.5	0.001125
12.625000	0.5	0.001000
12.633333	0.5	0.000875
12.641667	0.5	0.000625
12.650000	0.5	0.000125
12.658333	0.5	-0.000500
12.666667	0.5	-0.001000
12.675000	0.5	-0.001750
12.683333	0.5	-0.002375
12.691667	0.5	-0.002750
12.700000	0.5	-0.003125
12.708333	0.5	-0.003750
12.716667	0.5	-0.004625
12.725000	0.5	-0.005250
12.733333	0.5	-0.005625
12.741667	0.5	-0.006500
12.750000	0.5	-0.006625
12.758333	0.5	-0.007000
12.766667	0.5	-0.007625
12.775000	0.5	-0.008500
12.783333	0.5	-0.009250
12.791667	0.5	-0.010000
12.800000	0.5	-0.010500
12.808333	0.5	-0.011125
12.816667	0.5	-0.011625
12.825000	0.5	-0.012000
12.833333	0.5	-0.012500
12.841667	0.5	-0.013250
12.850000	0.5	-0.013750
12.858333	0.5	-0.014500
12.866667	0.5	-0.014750
12.875000	0.5	-0.015000
12.883333	0.5	-0.015500
12.891667	0.5	-0.015750
12.900000	0.5	-0.016250
12.908333	0.5	-0.016250
12.916667	0.5	-0.016750
12.925000	0.5	-0.016625
12.933333	0.5	-0.016875
12.941667	0.5	-0.017625
12.950000	0.5	-0.017500
12.958333	0.5	-0.017375
12.966667	0.5	-0.017125
12.975000	0.5	-0.017750
12.983333	0.5	-0.017625
12.991667	0.5	-0.017625
13.000000	0.5	-0.017625
13.008333	0.5	-0.017750
13.016667	0.5	-0.017875
13.025000	0.5	-0.018125
13.033333	0.5	-0.018000
13.041667	0.5	-0.017750
13.050000	0.5	-0.017500
13.058333	0.5	-0.016875
13.066667	0.5	-0.016500
13.075000	0.5	-0.016000
13.083333	0.5	-0.015500
13.091667	0.5	-0.015250
13.100000	0.5	-0.014875
13.108333	0.5	-0.014375
13.116667	0.5	-0.013875
13.125000	0.5	-0.013625
13.133333	0.5	-0.012875
13.141667	0.5	-0.012375
13.150000	0.5	-0.012125
13.158333	0.5	-0.012125
13.166667	0.5	-0.012125
13.175000	0.5	-0.011500
13.183333	0.5	-0.011000
13.191667	0.5	-0.011000
13.200000	0.5	-0.010750
13.208333	0.5	-0.010125
13.216667	0.5	-0.009750
13.225000	0.5	-0.009750
13.233333	0.5	-0.010000
13.241667	0.5	-0.010375
13.250000	0.5	-0.010500
13.258333	0.5	-0.009750
13.266667	0.5	-0.009625
13.275000	0.5	-0.009875
13.283333	0.5	-0.010250
13.291667	0.5	-0.010625
13.300000	0.5	-0.010625
13.308333	0.5	-0.010625
13.316667	0.5	-0.010375
13.325000	0.5	-0.010375
13.333333	0.5	-0.010750
13.341667	0.5	-0.010875
13.350000	0.5	-0.010750
13.358333	0.5	-0.011375
13.366667	0.5	-0.011625
13.375000	0.5	-0.011625
13.383333	0.5	-0.012000
13.391667	0.5	-0.012500
13.400000	0.5	-0.012750
13.408333	0.5	-0.013125
13.416667	0.5	-0.013125
13.425000	0.5	-0.013000
13.433333	0.5	-0.013375
13.441667	0.5	-0.014000
13.450000	0.5	-0.014500
13.458333	0.5	-0.014750
13.466667	0.5	-0.014750
13.475000	0.5	-0.014625
13.483333	0.5	-0.015125
13.491667	0.5	-0.015500
13.500000	0.5	-0.015750
13.508333	0.5	-0.016250
13.516667	0.5	-0.016875
13.525000	0.5	-0.017125
13.533333	0.5	-0.017000
13.541667	0.5	-0.017000
13.550000	0.5	-0.017000
13.558333	0.5	-0.016500
13.566667	0.5	-0.016125
13.575000	0.5	-0.015875
13.583333	0.5	-0.016000
13.591667	0.5	-0.015750
13.600000	0.5	-0.015500
13.608333	0.5	-0.015750
13.616667	0.5	-0.015875
13.625000	0.5	-0.015250
13.633333	0.5	-0.015250
13.641667	0.5	-0.015125
13.650000	0.5	-0.015125
13.658333	0.5	-0.015125
13.666667	0.5	-0.014875
13.675000	0.5	-0.015000
13.683333	0.5	-0.014875
13.691667	0.5	-0.014375
13.700000	0.5	-0.014375
13.708333	0.5	-0.013875
13.716667	0.5	-0.013625
13.725000	0.5	-0.014000
13.733333	0.5	-0.014250
13.741667	0.5	-0.014375
13.750000	0.5	-0.014125
13.758333	0.5	-0.013750
13.766667	0.5	-0.013375
13.775000	0.5	-0.013000
13.783333	0.5	-0.013000
13.791667	0.5	-0.013125
13.800000	0.5	-0.013000
13.808333	0.5	-0.013250
13.816667	0.5	-0.012875
13.825000	0.5	-0.012875
13.833333	0.5	-0.012500
13.841667	0.5	-0.012750
13.850000	0.5	-0.012875
13.858333	0.5	-0.013000
13.866667	0.5	-0.013375
13.875000	0.5	-0.013875
13.883333	0.5	-0.013750
13.891667	0.5	-0.013625
13.900000	0.5	-0.013625
13.908333	0.5	-0.013750
13.916667	0.5	-0.014125
13.925000	0.5	-0.014375
13.933333	0.5	-0.014625
13.941667	0.5	-0.014875
13.950000	0.5	-0.015125
13.958333	0.5	-0.015375
13.966667	0.5	-0.015250
13.975000	0.5	-0.015750
13.983333	0.5	-0.016125
13.991667	0.5	-0.016750
14.000000	0.5	-0.016750
14.008333	0.5	-0.016875
14.016667	0.5	-0.016875
14.025000	0.5	-0.017000
14.033333	0.5	-0.017250
14.041667	0.5	-0.017500
14.050000	0.5	-0.017625
14.058333	0.5	-0.017625
14.066667	0.5	-0.017375
14.075000	0.5	-0.017750
14.083333	0.5	-0.017625
14.091667	0.5	-0.017375
14.100000	0.5	-0.017500
14.108333	0.5	-0.017250
14.116667	0.5	-0.017125
14.125000	0.5	-0.016750
14.133333	0.5	-0.017125
14.141667	0.5	-0.017375
14.150000	0.5	-0.017375
14.158333	0.5	-0.017125
14.166667	0.5	-0.016500
14.175000	0.5	-0.016125
14.183333	0.5	-0.016125
14.191667	0.5	-0.016375
14.200000	0.5	-0.016750
14.208333	0.5	-0.016625
14.216667	0.5	-0.016625
14.225000	0.5	-0.016500
14.233333	0.5	-0.016375
14.241667	0.5	-0.016000
14.250000	0.5	-0.015625
14.258333	0.5	-0.015625
14.266667	0.5	-0.015500
14.275000	0.5	-0.015625
14.283333	0.5	-0.015750
14.291667	0.5	-0.015375
14.300000	0.5	-0.015625
14.308333	0.5	-0.015500
14.316667	0.5	-0.015375
14.325000	0.5	-0.015375
14.333333	0.5	-0.015625
14.341667	0.5	-0.015750
14.350000	0.5	-0.015875
14.358333	0.5	-0.015750
14.366667	0.5	-0.016000
14.375000	0.5	-0.015875
14.383333	0.5	-0.015875
14.391667	0.5	-0.016375
14.400000	0.5	-0.016500
14.408333	0.5	-0.016875
14.416667	0.5	-0.017250
14.425000	0.5	-0.017375
14.433333	0.5	-0.017250
14.441667	0.5	-0.017500
14.450000	0.5	-0.017875
14.458333	0.5	-0.017750
14.466667	0.5	-0.018000
14.475000	0.5	-0.018125
14.483333	0.5	-0.018125
14.491667	0.5	-0.018500
14.500000	0.5	-0.019000
14.508333	0.5	-0.019125
14.516667	0.5	-0.019500
14.525000	0.5	-0.019875
14.533333	0.5	-0.020500
14.541667	0.5	-0.020500
14.550000	0.5	-0.020875
14.558333	0.5	-0.020875
14.566667	0.5	-0.021250
14.575000	0.5	-0.021375
14.583333	0.5	-0.021625
14.591667	0.5	-0.021750
14.600000	0.5	-0.021875
14.608333	0.5	-0.021625
14.616667	0.5	-0.021875
14.625000	0.5	-0.022250
14.633333	0.5	-0.022375
14.641667	0.5	-0.022375
14.650000	0.5	-0.022875
14.658333	0.5	-0.023250
14.666667	0.5	-0.023250
14.675000	0.5	-0.023500
14.683333	0.5	-0.023500
14.691667	0.5	-0.023750
14.700000	0.5	-0.023750
14.708333	0.5	-0.023500
14.716667	0.5	-0.023750
14.725000	0.5	-0.023750
14.733333	0.5	-0.023750
14.741667	0.5	-0.023625
14.750000	0.5	-0.023375
14.758333	0.5	-0.023250
14.766667	0.5	-0.023250
14.775000	0.5	-0.022750
14.783333	0.5	-0.022500
14.791667	0.5	-0.022625
14.800000	0.5	-0.022750
14.808333	0.5	-0.022375
14.816667	0.5	-0.022250
14.825000	0.5	-0.022000
14.833333	0.5	-0.022250
14.841667	0.5	-0.022250
14.850000	0.5	-0.022500
14.858333	0.5	-0.021750
14.866667	0.5	-0.021250
14.875000	0.5	-0.020625
14.883333	0.5	-0.020500
14.891667	0.5	-0.020375
14.900000	0.5	-0.020500
14.908333	0.5	-0.019875
14.916667	0.5	-0.020000
14.925000	0.5	-0.019875
14.933333	0.5	-0.019500
14.941667	0.5	-0.019125
14.950000	0.5	-0.019000
14.958333	0.5	-0.018625
14.966667	0.5	-0.018250
14.975000	0.5	-0.017750
14.983333	0.5	-0.017750
14.991667	0.5	-0.017625
15.000000	0.5	-0.017125
15.008333	0.5	-0.017125
15.016667	0.5	-0.016375
15.025000	0.5	-0.016375
15.033333	0.5	-0.016125
15.041667	0.5	-0.015750
15.050000	0.5	-0.015625
15.058333	0.5	-0.015125
15.066667	0.5	-0.014625
15.075000	0.5	-0.014250
15.083333	0.5	-0.013875
15.091667	0.5	-0.013875
15.100000	0.5	-0.013000
15.108333	0.5	-0.012500
15.116667	0.5	-0.012625
15.125000	0.5	-0.012625
15.133333	0.5	-0.011875
15.141667	0.5	-0.011125
15.150000	0.5	-0.011375
15.158333	0.5	-0.011125
15.166667	0.5	-0.011250
15.175000	0.5	-0.011000
15.183333	0.5	-0.010750
15.191667	0.5	-0.010250
15.200000	0.5	-0.010250
15.208333	0.5	-0.009875
15.216667	0.5	-0.009500
15.225000	0.5	-0.009000
15.233333	0.5	-0.009000
15.241667	0.5	-0.008875
15.250000	0.5	-0.008500
15.258333	0.5	-0.008000
15.266667	0.5	-0.007625
15.275000	0.5	-0.007500
15.283333	0.5	-0.007000
15.291667	0.5	-0.006750
15.300000	0.5	-0.006625
15.308333	0.5	-0.006375
15.316667	0.5	-0.006375
15.325000	0.5	-0.006250
15.333333	0.5	-0.006500
15.341667	0.5	-0.006375
15.350000	0.5	-0.006375
15.358333	0.5	-0.006375
15.366667	0.5	-0.006250
15.375000	0.5	-0.006375
15.383333	0.5	-0.006625
15.391667	0.5	-0.006750
15.400000	0.5	-0.006875
15.408333	0.5	-0.006875
15.416667	0.5	-0.007250
15.425000	0.5	-0.007500
15.433333	0.5	-0.007375
15.441667	0.5	-0.007750
15.450000	0.5	-0.008250
15.458333	0.5	-0.008750
15.466667	0.5	-0.009125
15.475000	0.5	-0.009625
15.483333	0.5	-0.010000
15.491667	0.5	-0.010625
15.500000	0.5	-0.011250
15.508333	0.5	-0.011375
15.516667	0.5	-0.012125
15.525000	0.5	-0.012750
15.533333	0.5	-0.013500
15.541667	0.5	-0.014125
15.550000	0.5	-0.014500
15.558333	0.5	-0.014875
15.566667	0.5	-0.015500
15.575000	0.5	-0.016000
15.583333	0.5	-0.016625
15.591667	0.5	-0.017750
15.600000	0.5	-0.018625
15.608333	0.5	-0.019125
15.616667	0.5	-0.019500
15.625000	0.5	-0.020500
15.633333	0.5	-0.021000
15.641667	0.5	-0.021500
15.650000	0.5	-0.022250
15.658333	0.5	-0.022500
15.666667	0.5	-0.022625
15.675000	0.5	-0.023375
15.683333	0.5	-0.024125
15.691667	0.5	-0.024625
15.700000	0.5	-0.025500
15.708333	0.5	-0.025875
15.716667	0.5	-0.026625
15.725000	0.5	-0.026625
15.733333	0.5	-0.026875
15.741667	0.5	-0.027125
15.750000	0.5	-0.027750
15.758333	0.5	-0.028250
15.766667	0.5	-0.028750
15.775000	0.5	-0.029000
15.783333	0.5	-0.029125
15.791667	0.5	-0.029250
15.800000	0.5	-0.029125
15.808333	0.5	-0.029625
15.816667	0.5	-0.030125
15.825000	0.5	-0.030250
15.833333	0.5	-0.030625
15.841667	0.5	-0.030875
15.850000	0.5	-0.031250
15.858333	0.5	-0.031625
15.866667	0.5	-0.031750
15.875000	0.5	-0.031625
15.883333	0.5	-0.031500
15.891667	0.5	-0.031500
15.900000	0.5	-0.031125
15.908333	0.5	-0.031000
15.916667	0.5	-0.031000
15.925000	0.5	-0.031250
15.933333	0.5	-0.030750
15.941667	0.5	-0.031000
15.950000	0.5	-0.031125
15.958333	0.5	-0.030750
15.966667	0.5	-0.030625
15.975000	0.5	-0.030250
15.983333	0.5	-0.030000
15.991667	0.5	-0.029750
16.000000	0.5	-0.029750
16.008333	0.5	-0.029250
16.016667	0.5	-0.029000
16.025000	0.5	-0.028625
16.033333	0.5	-0.028125
16.041667	0.5	-0.028125
16.050000	0.5	-0.027875
16.058333	0.5	-0.027375
16.066667	0.5	-0.027250
16.075000	0.5	-0.026500
16.083333	0.5	-0.026125
16.091667	0.5	-0.025875
16.100000	0.5	-0.025750
16.108333	0.5	-0.025375
16.116667	0.5	-0.024500
16.125000	0.5	-0.024500
16.133333	0.5	-0.024500
16.141667	0.5	-0.024000
16.150000	0.5	-0.023625
16.158333	0.5	-0.023125
16.166667	0.5	-0.023125
16.175000	0.5	-0.022875
16.183333	0.5	-0.022875
16.191667	0.5	-0.022375
16.200000	0.5	-0.022375
16.208333	0.5	-0.022250
16.216667	0.5	-0.022250
16.225000	0.5	-0.022375
16.233333	0.5	-0.022125
16.241667	0.5	-0.021875
16.250000	0.5	-0.021875
16.258333	0.5	-0.021625
16.266667	0.5	-0.021250
16.275000	0.5	-0.020875
16.283333	0.5	-0.020125
16.291667	0.5	-0.019750
16.300000	0.5	-0.019750
16.308333	0.5	-0.019375
16.316667	0.5	-0.019250
16.325000	0.5	-0.018625
16.333333	0.5	-0.018000
16.341667	0.5	-0.017375
16.350000	0.5	-0.017125
16.358333	0.5	-0.016875
16.366667	0.5	-0.016500
16.375000	0.5	-0.016000
16.383333	0.5	-0.016125
16.391667	0.5	-0.015875
16.400000	0.5	-0.015750
16.408333	0.5	-0.015250
16.416667	0.5	-0.014750
16.425000	0.5	-0.014250
16.433333	0.5	-0.014250
16.441667	0.5	-0.014125
16.450000	0.5	-0.013750
16.458333	0.5	-0.013250
16.466667	0.5	-0.012875
16.475000	0.5	-0.012875
16.483333	0.5	-0.012625
16.491667	0.5	-0.012500
16.500000	0.5	-0.012000
16.508333	0.5	-0.012000
16.516667	0.5	-0.011750
16.525000	0.5	-0.011625
16.533333	0.5	-0.011375
16.541667	0.5	-0.011375
16.550000	0.5	-0.011250
16.558333	0.5	-0.011125
16.566667	0.5	-0.010500
16.575000	0.5	-0.009625
16.583333	0.5	-0.009000
16.591667	0.5	-0.008750
16.600000	0.5	-0.008625
16.608333	0.5	-0.008250
16.616667	0.5	-0.008000
16.625000	0.5	-0.008000
16.633333	0.5	-0.008000
16.641667	0.5	-0.007750
16.650000	0.5	-0.007500
16.658333	0.5	-0.007000
16.666667	0.5	-0.006500
16.675000	0.5	-0.006125
16.683333	0.5	-0.005875
16.691667	0.5	-0.005375
16.700000	0.5	-0.004875
16.708333	0.5	-0.004625
16.716667	0.5	-0.004750
16.725000	0.5	-0.004375
16.733333	0.5	-0.004625
16.741667	0.5	-0.004500
16.750000	0.5	-0.004125
16.758333	0.5	-0.004250
16.766667	0.5	-0.003875
16.775000	0.5	-0.003625
16.783333	0.5	-0.003500
16.791667	0.5	-0.003125
16.800000	0.5	-0.002750
16.808333	0.5	-0.002750
16.816667	0.5	-0.002750
16.825000	0.5	-0.002250
16.833333	0.5	-0.001875
16.841667	0.5	-0.001500
16.850000	0.5	-0.001375
16.858333	0.5	-0.001250
16.866667	0.5	-0.000500
16.875000	0.5	-0.000125
16.883333	0.5	-0.000250
16.891667	0.5	-0.000500
16.900000	0.5	-0.000375
16.908333	0.5	0.000125
16.916667	0.5	0.000375
16.925000	0.5	0.000500
16.933333	0.5	0.000750
16.941667	0.5	0.000750
16.950000	0.5	0.000750
16.958333	0.5	0.000875
16.966667	0.5	0.000875
16.975000	0.5	0.001125
16.983333	0.5	0.001375
16.991667	0.5	0.001500
17.000000	0.5	0.001750
17.008333	0.5	0.002250
17.016667	0.5	0.002500
17.025000	0.5	0.002250
17.033333	0.5	0.002250
17.041667	0.5	0.002500
17.050000	0.5	0.002375
17.058333	0.5	0.002125
17.066667	0.5	0.001875
17.075000	0.5	0.002750
17.083333	0.5	0.002875
17.091667	0.5	0.002625
17.100000	0.5	0.002125
17.108333	0.5	0.001750
17.116667	0.5	0.001500
17.125000	0.5	0.001250
17.133333	0.5	0.001250
17.141667	0.5	0.001000
17.150000	0.5	0.000750
17.158333	0.5	0.000625
17.166667	0.5	0.000000
17.175000	0.5	0.000000
17.183333	0.5	-0.000375
17.191667	0.5	-0.000750
17.200000	0.5	-0.001000
17.208333	0.5	-0.001125
17.216667	0.5	-0.001625
17.225000	0.5	-0.002000
17.233333	0.5	-0.002625
17.241667	0.5	-0.003125
17.250000	0.5	-0.003750
17.258333	0.5	-0.003875
17.266667	0.5	-0.004375
17.275000	0.5	-0.004750
17.283333	0.5	-0.005375
17.291667	0.5	-0.006000
17.300000	0.5	-0.006125
17.308333	0.5	-0.006625
17.316667	0.5	-0.007375
17.325000	0.5	-0.008000
17.333333	0.5	-0.008500
17.341667	0.5	-0.008875
17.350000	0.5	-0.009500
17.358333	0.5	-0.010500
17.366667	0.5	-0.011000
17.375000	0.5	-0.011750
17.383333	0.5	-0.012500
17.391667	0.5	-0.013500
17.400000	0.5	-0.013625
17.408333	0.5	-0.013500
17.416667	0.5	-0.014000
17.425000	0.5	-0.014375
17.433333	0.5	-0.014625
17.441667	0.5	-0.015000
17.450000	0.5	-0.015250
17.458333	0.5	-0.015625
17.466667	0.5	-0.015875
17.475000	0.5	-0.016375
17.483333	0.5	-0.016375
17.491667	0.5	-0.017000
17.500000	0.5	-0.017250
17.508333	0.5	-0.017625
17.516667	0.5	-0.018500
17.525000	0.5	-0.018875
17.533333	0.5	-0.019000
17.541667	0.5	-0.019250
17.550000	0.5	-0.019875
17.558333	0.5	-0.020000
17.566667	0.5	-0.020125
17.575000	0.5	-0.020250
17.583333	0.5	-0.020125
17.591667	0.5	-0.020500
17.600000	0.5	-0.020375
17.608333	0.5	-0.020375
17.616667	0.5	-0.020750
17.625000	0.5	-0.020875
17.633333	0.5	-0.021000
17.641667	0.5	-0.021000
17.650000	0.5	-0.021000
17.658333	0.5	-0.021000
17.666667	0.5	-0.020625
17.675000	0.5	-0.020750
17.683333	0.5	-0.020875
17.691667	0.5	-0.021125
17.700000	0.5	-0.021125
17.708333	0.5	-0.020875
17.716667	0.5	-0.021250
17.725000	0.5	-0.021000
17.733333	0.5	-0.020625
17.741667	0.5	-0.020250
17.750000	0.5	-0.020250
17.758333	0.5	-0.019875
17.766667	0.5	-0.020000
17.775000	0.5	-0.019875
17.783333	0.5	-0.019500
17.791667	0.5	-0.019875
17.800000	0.5	-0.020250
17.808333	0.5	-0.020500
17.816667	0.5	-0.020500
17.825000	0.5	-0.020375
17.833333	0.5	-0.019875
17.841667	0.5	-0.019500
17.850000	0.5	-0.019500
17.858333	0.5	-0.019250
17.866667	0.5	-0.019000
17.875000	0.5	-0.018875
17.883333	0.5	-0.018750
17.891667	0.5	-0.018750
17.900000	0.5	-0.018625
17.908333	0.5	-0.018625
17.916667	0.5	-0.018750
17.925000	0.5	-0.018375
17.933333	0.5	-0.018500
17.941667	0.5	-0.018625
17.950000	0.5	-0.018500
17.958333	0.5	-0.018375
17.966667	0.5	-0.018375
17.975000	0.5	-0.018250
17.983333	0.5	-0.017875
17.991667	0.5	-0.017625
18.000000	0.5	-0.017125
18.008333	0.5	-0.016500
18.016667	0.5	-0.016125
18.025000	0.5	-0.015875
18.033333	0.5	-0.016000
18.041667	0.5	-0.015875
18.050000	0.5	-0.015500
18.058333	0.5	-0.015125
18.066667	0.5	-0.015000
18.075000	0.5	-0.014375
18.083333	0.5	-0.014500
18.091667	0.5	-0.014500
18.100000	0.5	-0.013875
18.108333	0.5	-0.013625
18.116667	0.5	-0.013625
18.125000	0.5	-0.013375
18.133333	0.5	-0.013250
18.141667	0.5	-0.013250
18.150000	0.5	-0.013500
18.158333	0.5	-0.013250
18.166667	0.5	-0.013250
18.175000	0.5	-0.013625
18.183333	0.5	-0.013250
18.191667	0.5	-0.013375
18.200000	0.5	-0.013250
18.208333	0.5	-0.013375
18.216667	0.5	-0.013625
18.225000	0.5	-0.013750
18.233333	0.5	-0.013750
18.241667	0.5	-0.014000
18.250000	0.5	-0.014000
18.258333	0.5	-0.014250
18.266667	0.5	-0.014250
18.275000	0.5	-0.014375
18.283333	0.5	-0.014750
18.291667	0.5	-0.015125
18.300000	0.5	-0.015250
18.308333	0.5	-0.015375
18.316667	0.5	-0.015375
18.325000	0.5	-0.015500
18.333333	0.5	-0.015750
18.341667	0.5	-0.015875
18.350000	0.5	-0.016125
18.358333	0.5	-0.016250
18.366667	0.5	-0.016875
18.375000	0.5	-0.016750
18.383333	0.5	-0.016875
18.391667	0.5	-0.016875
18.400000	0.5	-0.017000
18.408333	0.5	-0.017000
18.416667	0.5	-0.017125
18.425000	0.5	-0.017500
18.433333	0.5	-0.017750
18.441667	0.5	-0.018250
18.450000	0.5	-0.018250
18.458333	0.5	-0.018375
18.466667	0.5	-0.018750
18.475000	0.5	-0.019250
18.483333	0.5	-0.019375
18.491667	0.5	-0.019500
18.500000	0.5	-0.019375
18.508333	0.5	-0.019500
18.516667	0.5	-0.019750
18.525000	0.5	-0.019625
18.533333	0.5	-0.019375
18.541667	0.5	-0.019125
18.550000	0.5	-0.019125
18.558333	0.5	-0.019125
18.566667	0.5	-0.019250
18.575000	0.5	-0.019625
18.583333	0.5	-0.019875
18.591667	0.5	-0.020375
18.600000	0.5	-0.020875
18.608333	0.5	-0.021000
18.616667	0.5	-0.020750
18.625000	0.5	-0.021000
18.633333	0.5	-0.021125
18.641667	0.5	-0.021375
18.650000	0.5	-0.021875
18.658333	0.5	-0.021875
18.666667	0.5	-0.021625
18.675000	0.5	-0.022000
18.683333	0.5	-0.022375
18.691667	0.5	-0.022250
18.700000	0.5	-0.021875
18.708333	0.5	-0.022125
18.716667	0.5	-0.022000
18.725000	0.5	-0.022375
18.733333	0.5	-0.022500
18.741667	0.5	-0.022750
18.750000	0.5	-0.023000
18.758333	0.5	-0.023125
18.766667	0.5	-0.023250
18.775000	0.5	-0.023250
18.783333	0.5	-0.022875
18.791667	0.5	-0.022875
18.800000	0.5	-0.022750
18.808333	0.5	-0.022375
18.816667	0.5	-0.022000
18.825000	0.5	-0.022000
18.833333	0.5	-0.022250
18.841667	0.5	-0.022250
18.850000	0.5	-0.022500
18.858333	0.5	-0.022375
18.866667	0.5	-0.022375
18.875000	0.5	-0.021875
18.883333	0.5	-0.021500
18.891667	0.5	-0.020750
18.900000	0.5	-0.020875
18.908333	0.5	-0.020625
18.916667	0.5	-0.020500
18.925000	0.5	-0.020375
18.933333	0.5	-0.020500
18.941667	0.5	-0.020250
18.950000	0.5	-0.019750
18.958333	0.5	-0.019500
18.966667	0.5	-0.019375
18.975000	0.5	-0.019250
18.983333	0.5	-0.019375
18.991667	0.5	-0.019375
19.000000	0.5	-0.019250
19.008333	0.5	-0.019125
19.016667	0.5	-0.018875
19.025000	0.5	-0.018875
19.033333	0.5	-0.018500
19.041667	0.5	-0.018500
19.050000	0.5	-0.018625
19.058333	0.5	-0.018625
19.066667	0.5	-0.018125
19.075000	0.5	-0.017750
19.083333	0.5	-0.018375
19.091667	0.5	-0.018625
19.100000	0.5	-0.018750
19.108333	0.5	-0.018750
19.116667	0.5	-0.019000
19.125000	0.5	-0.019500
19.133333	0.5	-0.019625
19.141667	0.5	-0.020000
19.150000	0.5	-0.019875
19.158333	0.5	-0.020000
19.166667	0.5	-0.020250
19.175000	0.5	-0.020000
19.183333	0.5	-0.020000
19.191667	0.5	-0.020000
19.200000	0.5	-0.019875
19.208333	0.5	-0.020500
19.216667	0.5	-0.020750
19.225000	0.5	-0.021000
19.233333	0.5	-0.021375
19.241667	0.5	-0.021375
19.250000	0.5	-0.021750
19.258333	0.5	-0.022000
19.266667	0.5	-0.022250
19.275000	0.5	-0.022375
19.283333	0.5	-0.022000
19.291667	0.5	-0.021750
19.300000	0.5	-0.021750
19.308333	0.5	-0.021625
19.316667	0.5	-0.021500
19.325000	0.5	-0.021500
19.333333	0.5	-0.021500
19.341667	0.5	-0.020750
19.350000	0.5	-0.020750
19.358333	0.5	-0.020625
19.366667	0.5	-0.020500
19.375000	0.5	-0.020500
19.383333	0.5	-0.020250
19.391667	0.5	-0.020000
19.400000	0.5	-0.019375
19.408333	0.5	-0.018750
19.416667	0.5	-0.018375
19.425000	0.5	-0.018125
19.433333	0.5	-0.017625
19.441667	0.5	-0.017750
19.450000	0.5	-0.017500
19.458333	0.5	-0.016750
19.466667	0.5	-0.016375
19.475000	0.5	-0.016000
19.483333	0.5	-0.015125
19.491667	0.5	-0.014625
19.500000	0.5	-0.014125
19.508333	0.5	-0.013625
19.516667	0.5	-0.013125
19.525000	0.5	-0.012500
19.533333	0.5	-0.011875
19.541667	0.5	-0.011375
19.550000	0.5	-0.011000
19.558333	0.5	-0.010500
19.566667	0.5	-0.010125
19.575000	0.5	-0.009625
19.583333	0.5	-0.009250
19.591667	0.5	-0.008875
19.600000	0.5	-0.008375
19.608333	0.5	-0.007750
19.616667	0.5	-0.007750
19.625000	0.5	-0.007625
19.633333	0.5	-0.006750
19.641667	0.5	-0.006500
19.650000	0.5	-0.006000
19.658333	0.5	-0.006000
19.666667	0.5	-0.005750
19.675000	0.5	-0.005375
19.683333	0.5	-0.005125
19.691667	0.5	-0.005250
19.700000	0.5	-0.005250
19.708333	0.5	-0.005000
19.716667	0.5	-0.004750
19.725000	0.5	-0.004875
19.733333	0.5	-0.004875
19.741667	0.5	-0.004375
19.750000	0.5	-0.004125
19.758333	0.5	-0.004250
19.766667	0.5	-0.004375
19.775000	0.5	-0.004250
19.783333	0.5	-0.004125
19.791667	0.5	-0.003875
19.800000	0.5	-0.004375
19.808333	0.5	-0.004750
19.816667	0.5	-0.004875
19.825000	0.5	-0.004500
19.833333	0.5	-0.004250
19.841667	0.5	-0.004125
19.850000	0.5	-0.004375
19.858333	0.5	-0.004125
19.866667	0.5	-0.004625
19.875000	0.5	-0.004625
19.883333	0.5	-0.004625
19.891667	0.5	-0.004250
19.900000	0.5	-0.004250
19.908333	0.5	-0.004250
19.916667	0.5	-0.004125
19.925000	0.5	-0.004250
19.933333	0.5	-0.004375
19.941667	0.5	-0.004250
19.950000	0.5	-0.004125
19.958333	0.5	-0.004000
19.966667	0.5	-0.003750
19.975000	0.5	-0.004000
19.983333	0.5	-0.004250
19.991667	0.5	-0.004250
20.000000	0.5	-0.004625
20.008333	0.5	-0.004625
20.016667	0.5	-0.004500
20.025000	0.5	-0.004500
20.033333	0.5	-0.004750
20.041667	0.5	-0.005250
20.050000	0.5	-0.005625
20.058333	0.5	-0.005875
20.066667	0.5	-0.006125
20.075000	0.5	-0.006375
20.083333	0.5	-0.006500
20.091667	0.5	-0.007375
20.100000	0.5	-0.008375
20.108333	0.5	-0.008500
20.116667	0.5	-0.009125
20.125000	0.5	-0.009500
20.133333	0.5	-0.010125
20.141667	0.5	-0.010375
20.150000	0.5	-0.010750
20.158333	0.5	-0.011125
20.166667	0.5	-0.011375
20.175000	0.5	-0.011375
20.183333	0.5	-0.011875
20.191667	0.5	-0.012500
20.200000	0.5	-0.013250
20.208333	0.5	-0.013500
20.216667	0.5	-0.013750
20.225000	0.5	-0.014000
20.233333	0.5	-0.014875
20.241667	0.5	-0.014875
20.250000	0.5	-0.015250
20.258333	0.5	-0.015500
20.266667	0.5	-0.015750
20.275000	0.5	-0.016000
20.283333	0.5	-0.016500
20.291667	0.5	-0.017500
20.300000	0.5	-0.017875
20.308333	0.5	-0.018125
20.316667	0.5	-0.018125
20.325000	0.5	-0.018125
20.333333	0.5	-0.018250
20.341667	0.5	-0.018500
20.350000	0.5	-0.018500
20.358333	0.5	-0.018875
20.366667	0.5	-0.019000
20.375000	0.5	-0.019125
20.383333	0.5	-0.019000
20.391667	0.5	-0.019000
20.400000	0.5	-0.018750
20.408333	0.5	-0.019250
20.416667	0.5	-0.019375
20.425000	0.5	-0.019000
20.433333	0.5	-0.019125
20.441667	0.5	-0.019125
20.450000	0.5	-0.019125
20.458333	0.5	-0.019125
20.466667	0.5	-0.019375
20.475000	0.5	-0.019250
20.483333	0.5	-0.018625
20.491667	0.5	-0.018125
20.500000	0.5	-0.018250
20.508333	0.5	-0.018000
20.516667	0.5	-0.018000
20.525000	0.5	-0.017625
20.533333	0.5	-0.017625
20.541667	0.5	-0.017875
20.550000	0.5	-0.017625
20.558333	0.5	-0.017500
20.566667	0.5	-0.017250
20.575000	0.5	-0.017250
20.583333	0.5	-0.016875
20.591667	0.5	-0.016875
20.600000	0.5	-0.017250
20.608333	0.5	-0.017375
20.616667	0.5	-0.017250
20.625000	0.5	-0.017625
20.633333	0.5	-0.017750
20.641667	0.5	-0.018125
20.650000	0.5	-0.018375
20.658333	0.5	-0.018125
20.666667	0.5	-0.017750
20.675000	0.5	-0.017750
20.683333	0.5	-0.017625
20.691667	0.5	-0.017250
20.700000	0.5	-0.017000
20.708333	0.5	-0.016875
20.716667	0.5	-0.017000
20.725000	0.5	-0.017125
20.733333	0.5	-0.016625
20.741667	0.5	-0.016625
20.750000	0.5	-0.016500
20.758333	0.5	-0.016625
20.766667	0.5	-0.016500
20.775000	0.5	-0.016500
20.783333	0.5	-0.016375
20.791667	0.5	-0.015750
20.800000	0.5	-0.015875
20.808333	0.5	-0.015250
20.816667	0.5	-0.015250
20.825000	0.5	-0.015375
20.833333	0.5	-0.015375
20.841667	0.5	-0.015000
20.850000	0.5	-0.014500
20.858333	0.5	-0.013875
20.866667	0.5	-0.013375
20.875000	0.5	-0.013250
20.883333	0.5	-0.013375
20.891667	0.5	-0.013125
20.900000	0.5	-0.012875
20.908333	0.5	-0.012375
20.916667	0.5	-0.012250
20.925000	0.5	-0.011875
20.933333	0.5	-0.011625
20.941667	0.5	-0.011000
20.950000	0.5	-0.010375
20.958333	0.5	-0.009625
20.966667	0.5	-0.009250
20.975000	0.5	-0.009000
20.983333	0.5	-0.008875
20.991667	0.5	-0.008500
21.000000	0.5	-0.008500
21.008333	0.5	-0.008250
21.016667	0.5	-0.007625
21.025000	0.5	-0.006625
21.033333	0.5	-0.006000
21.041667	0.5	-0.005500
21.050000	0.5	-0.005125
21.058333	0.5	-0.004375
21.066667	0.5	-0.004250
21.075000	0.5	-0.003375
21.083333	0.5	-0.002875
21.091667	0.5	-0.002375
21.100000	0.5	-0.002000
21.108333	0.5	-0.001625
21.116667	0.5	-0.001500
21.125000	0.5	-0.001375
21.133333	0.5	-0.000750
21.141667	0.5	0.000000
21.150000	0.5	0.000500
21.158333	0.5	0.000750
21.166667	0.5	0.000750
21.175000	0.5	0.001375
21.183333	0.5	0.001750
21.191667	0.5	0.001750
21.200000	0.5	0.001875
21.208333	0.5	0.001875
21.216667	0.5	0.002000
21.225000	0.5	0.002250
21.233333	0.5	0.002500
21.241667	0.5	0.002625
21.250000	0.5	0.002625
21.258333	0.5	0.002750
21.266667	0.5	0.002750
21.275000	0.5	0.003000
21.283333	0.5	0.002750
21.291667	0.5	0.003000
21.300000	0.5	0.003250
21.308333	0.5	0.003125
21.316667	0.5	0.003000
21.325000	0.5	0.002875
21.333333	0.5	0.002875
21.341667	0.5	0.002625
21.350000	0.5	0.002250
21.358333	0.5	0.002125
21.366667	0.5	0.002500
21.375000	0.5	0.002375
21.383333	0.5	0.002125
21.391667	0.5	0.001500
21.400000	0.5	0.001000
21.408333	0.5	0.000625
21.416667	0.5	0.000375
21.425000	0.5	0.000375
21.433333	0.5	0.000375
21.441667	0.5	0.000000
21.450000	0.5	-0.000250
21.458333	0.5	-0.000500
21.466667	0.5	-0.001000
21.475000	0.5	-0.001750
21.483333	0.5	-0.001750
21.491667	0.5	-0.002625
21.500000	0.5	-0.003000
21.508333	0.5	-0.003250
21.516667	0.5	-0.003500
21.525000	0.5	-0.003875
21.533333	0.5	-0.003875
21.541667	0.5	-0.004125
21.550000	0.5	-0.004375
21.558333	0.5	-0.004625
21.566667	0.5	-0.005000
21.575000	0.5	-0.005500
21.583333	0.5	-0.005750
21.591667	0.5	-0.006000
21.600000	0.5	-0.006375
21.608333	0.5	-0.006875
21.616667	0.5	-0.007375
21.625000	0.5	-0.008500
21.633333	0.5	-0.009250
21.641667	0.5	-0.009625
21.650000	0.5	-0.010125
21.658333	0.5	-0.010375
21.666667	0.5	-0.010375
21.675000	0.5	-0.011000
21.683333	0.5	-0.011250
21.691667	0.5	-0.011250
21.700000	0.5	-0.011375
21.708333	0.5	-0.011750
21.716667	0.5	-0.012125
21.725000	0.5	-0.012625
21.733333	0.5	-0.013000
21.741667	0.5	-0.012875
21.750000	0.5	-0.012875
21.758333	0.5	-0.013125
21.766667	0.5	-0.013375
21.775000	0.5	-0.013875
21.783333	0.5	-0.014250
21.791667	0.5	-0.014625
21.800000	0.5	-0.014500
21.808333	0.5	-0.014375
21.816667	0.5	-0.014375
21.825000	0.5	-0.014500
21.833333	0.5	-0.014750
21.841667	0.5	-0.014625
21.850000	0.5	-0.014375
21.858333	0.5	-0.014500
21.866667	0.5	-0.014750
21.875000	0.5	-0.014750
21.883333	0.5	-0.014500
21.891667	0.5	-0.014625
21.900000	0.5	-0.014375
21.908333	0.5	-0.013875
21.916667	0.5	-0.013625
21.925000	0.5	-0.013625
21.933333	0.5	-0.013500
21.941667	0.5	-0.013375
21.950000	0.5	-0.013500
21.958333	0.5	-0.013375
21.966667	0.5	-0.013375
21.975000	0.5	-0.013375
21.983333	0.5	-0.013250
21.991667	0.5	-0.013625
22.000000	0.5	-0.013500
22.008333	0.5	-0.013375
22.016667	0.5	-0.013250
22.025000	0.5	-0.013250
22.033333	0.5	-0.013500
22.041667	0.5	-0.013625
22.050000	0.5	-0.013250
22.058333	0.5	-0.013500
22.066667	0.5	-0.013375
22.075000	0.5	-0.013750
22.083333	0.5	-0.014125
22.091667	0.5	-0.013875
22.100000	0.5	-0.013625
22.108333	0.5	-0.013500
22.116667	0.5	-0.013250
22.125000	0.5	-0.013125
22.133333	0.5	-0.012875
22.141667	0.5	-0.012875
22.150000	0.5	-0.012625
22.158333	0.5	-0.012375
22.166667	0.5	-0.012250
22.175000	0.5	-0.012125
22.183333	0.5	-0.012125
22.191667	0.5	-0.012000
22.200000	0.5	-0.011625
22.208333	0.5	-0.011625
22.216667	0.5	-0.011500
22.225000	0.5	-0.011375
22.233333	0.5	-0.011000
22.241667	0.5	-0.010875
22.250000	0.5	-0.010250
22.258333	0.5	-0.010125
22.266667	0.5	-0.009625
22.275000	0.5	-0.009000
22.283333	0.5	-0.008750
22.291667	0.5	-0.008375
22.300000	0.5	-0.008125
22.308333	0.5	-0.007750
22.316667	0.5	-0.007500
22.325000	0.5	-0.007000
22.333333	0.5	-0.006500
22.341667	0.5	-0.006000
22.350000	0.5	-0.005375
22.358333	0.5	-0.004875
22.366667	0.5	-0.004375
22.375000	0.5	-0.004000
22.383333	0.5	-0.003500
22.391667	0.5	-0.003125
22.400000	0.5	-0.002625
22.408333	0.5	-0.002375
22.416667	0.5	-0.002125
22.425000	0.5	-0.001625
22.433333	0.5	-0.001750
22.441667	0.5	-0.001000
22.450000	0.5	-0.000500
22.458333	0.5	-0.000250
22.466667	0.5	-0.000500
22.475000	0.5	-0.000500
22.483333	0.5	-0.000250
22.491667	0.5	0.000000
22.500000	0.5	0.000375
22.508333	0.5	0.000375
22.516667	0.5	0.001000
22.525000	0.5	0.001250
22.533333	0.5	0.001250
22.541667	0.5	0.000875
22.550000	0.5	0.000750
22.558333	0.5	0.000625
22.566667	0.5	0.001125
22.575000	0.5	0.001125
22.583333	0.5	0.001000
22.591667	0.5	0.000625
22.600000	0.5	0.000500
22.608333	0.5	0.000500
22.616667	0.5	0.000500
22.625000	0.5	0.000375
22.633333	0.5	0.000250
22.641667	0.5	-0.000125
22.650000	0.5	-0.000250
22.658333	0.5	-0.000625
22.666667	0.5	-0.000625
22.675000	0.5	-0.000875
22.683333	0.5	-0.001500
22.691667	0.5	-0.001375
22.700000	0.5	-0.001625
22.708333	0.5	-0.002000
22.716667	0.5	-0.002000
22.725000	0.5	-0.002000
22.733333	0.5	-0.002125
22.741667	0.5	-0.002375
22.750000	0.5	-0.002750
22.758333	0.5	-0.003625
22.766667	0.5	-0.003625
22.775000	0.5	-0.003625
22.783333	0.5	-0.003750
22.791667	0.5	-0.003750
22.800000	0.5	-0.003500
22.808333	0.5	-0.003750
22.816667	0.5	-0.004375
22.825000	0.5	-0.004750
22.833333	0.5	-0.005125
22.841667	0.5	-0.005375
22.850000	0.5	-0.005500
22.858333	0.5	-0.006000
22.866667	0.5	-0.006250
22.875000	0.5	-0.006625
22.883333	0.5	-0.006875
22.891667	0.5	-0.006875
22.900000	0.5	-0.007125
22.908333	0.5	-0.007750
22.916667	0.5	-0.008500
22.925000	0.5	-0.009000
22.933333	0.5	-0.009500
22.941667	0.5	-0.009875
22.950000	0.5	-0.010500
22.958333	0.5	-0.011500
22.966667	0.5	-0.011750
22.975000	0.5	-0.012125
22.983333	0.5	-0.012250
22.991667	0.5	-0.012625
23.000000	0.5	-0.012500
23.008333	0.5	-0.012875
23.016667	0.5	-0.012875
23.025000	0.5	-0.013625
23.033333	0.5	-0.014000
23.041667	0.5	-0.014500
23.050000	0.5	-0.015000
23.058333	0.5	-0.015125
23.066667	0.5	-0.015375
23.075000	0.5	-0.015875
23.083333	0.5	-0.016500
23.091667	0.5	-0.017000
23.100000	0.5	-0.017125
23.108333	0.5	-0.017375
23.116667	0.5	-0.017875
23.125000	0.5	-0.017875
23.133333	0.5	-0.018500
23.141667	0.5	-0.019000
23.150000	0.5	-0.019000
23.158333	0.5	-0.019375
23.166667	0.5	-0.019875
23.175000	0.5	-0.019875
23.183333	0.5	-0.019875
23.191667	0.5	-0.019875
23.200000	0.5	-0.019875
23.208333	0.5	-0.020000
23.216667	0.5	-0.020250
23.225000	0.5	-0.020500
23.233333	0.5	-0.021000
23.241667	0.5	-0.020875
23.250000	0.5	-0.021000
23.258333	0.5	-0.020750
23.266667	0.5	-0.021125
23.275000	0.5	-0.021125
23.283333	0.5	-0.021000
23.291667	0.5	-0.021125
23.300000	0.5	-0.021125
23.308333	0.5	-0.021375
23.316667	0.5	-0.021125
23.325000	0.5	-0.021000
23.333333	0.5	-0.020750
23.341667	0.5	-0.020375
23.350000	0.5	-0.020500
23.358333	0.5	-0.020500
23.366667	0.5	-0.020375
23.375000	0.5	-0.020000
23.383333	0.5	-0.019750
23.391667	0.5	-0.019750
23.400000	0.5	-0.019625
23.408333	0.5	-0.019625
23.416667	0.5	-0.019625
23.425000	0.5	-0.019875
23.433333	0.5	-0.020000
23.441667	0.5	-0.019875
23.450000	0.5	-0.019750
23.458333	0.5	-0.019875
23.466667	0.5	-0.020125
23.475000	0.5	-0.019750
23.483333	0.5	-0.019625
23.491667	0.5	-0.019625
23.500000	0.5	-0.020000
23.508333	0.5	-0.020250
23.516667	0.5	-0.019750
23.525000	0.5	-0.019750
23.533333	0.5	-0.019875
23.541667	0.5	-0.019625
23.550000	0.5	-0.019375
23.558333	0.5	-0.019375
23.566667	0.5	-0.019750
23.575000	0.5	-0.019875
23.583333	0.5	-0.019750
23.591667	0.5	-0.020000
23.600000	0.5	-0.019875
23.608333	0.5	-0.019750
23.616667	0.5	-0.019625
23.625000	0.5	-0.019500
23.633333	0.5	-0.019500
23.641667	0.5	-0.019500
23.650000	0.5	-0.019375
23.658333	0.5	-0.019125
23.666667	0.5	-0.018875
23.675000	0.5	-0.018500
23.683333	0.5	-0.018500
23.691667	0.5	-0.018500
23.700000	0.5	-0.018125
23.708333	0.5	-0.018000
23.716667	0.5	-0.017750
23.725000	0.5	-0.017375
23.733333	0.5	-0.017000
23.741667	0.5	-0.016875
23.750000	0.5	-0.016875
23.758333	0.5	-0.016625
23.766667	0.5	-0.016125
23.775000	0.5	-0.015500
23.783333	0.5	-0.015125
23.791667	0.5	-0.014625
23.800000	0.5	-0.014500
23.808333	0.5	-0.014375
23.816667	0.5	-0.014250
23.825000	0.5	-0.013875
23.833333	0.5	-0.013375
23.841667	0.5	-0.012875
23.850000	0.5	-0.012250
23.858333	0.5	-0.011875
23.866667	0.5	-0.011500
23.875000	0.5	-0.010625
23.883333	0.5	-0.009875
23.891667	0.5	-0.009375
23.900000	0.5	-0.009250
23.908333	0.5	-0.008625
23.916667	0.5	-0.008000
23.925000	0.5	-0.007750
23.933333	0.5	-0.007750
23.941667	0.5	-0.007625
23.950000	0.5	-0.007375
23.958333	0.5	-0.006750
23.966667	0.5	-0.006250
23.975000	0.5	-0.006000
23.983333	0.5	-0.005500
23.991667	0.5	-0.004875
24.000000	0.5	-0.004375
24.008333	0.5	-0.004250
24.016667	0.5	-0.003875
24.025000	0.5	-0.003750
24.033333	0.5	-0.003500
24.041667	0.5	-0.003000
24.050000	0.5	-0.002875
24.058333	0.5	-0.002625
24.066667	0.5	-0.002375
24.075000	0.5	-0.001875
24.083333	0.5	-0.001250
24.091667	0.5	-0.001125
24.100000	0.5	-0.001125
24.108333	0.5	-0.001125
24.116667	0.5	-0.001250
24.125000	0.5	-0.001125
24.133333	0.5	-0.001000
24.141667	0.5	-0.000875
24.150000	0.5	-0.000625
24.158333	0.5	-0.000375
24.166667	0.5	-0.000500
24.175000	0.5	-0.000375
24.183333	0.5	-0.000250
24.191667	0.5	-0.000750
24.200000	0.5	-0.000875
24.208333	0.5	-0.000625
24.216667	0.5	-0.000625
24.225000	0.5	-0.001000
24.233333	0.5	-0.001125
24.241667	0.5	-0.001875
24.250000	0.5	-0.002000
24.258333	0.5	-0.002000
24.266667	0.5	-0.001875
24.275000	0.5	-0.002000
24.283333	0.5	-0.002625
24.291667	0.5	-0.002875
24.300000	0.5	-0.002500
24.308333	0.5	-0.002750
24.316667	0.5	-0.002625
24.325000	0.5	-0.002625
24.333333	0.5	-0.003000
24.341667	0.5	-0.003375
24.350000	0.5	-0.003625
24.358333	0.5	-0.004000
24.366667	0.5	-0.004625
24.375000	0.5	-0.005125
24.383333	0.5	-0.005750
24.391667	0.5	-0.006125
24.400000	0.5	-0.006375
24.408333	0.5	-0.006375
24.416667	0.5	-0.007000
24.425000	0.5	-0.007375
24.433333	0.5	-0.008000
24.441667	0.5	-0.008500
24.450000	0.5	-0.008375
24.458333	0.5	-0.008500
24.466667	0.5	-0.008875
24.475000	0.5	-0.009000
24.483333	0.5	-0.009125
24.491667	0.5	-0.009625
24.500000	0.5	-0.009625
24.508333	0.5	-0.009875
24.516667	0.5	-0.010125
24.525000	0.5	-0.010750
24.533333	0.5	-0.011625
24.541667	0.5	-0.012000
24.550000	0.5	-0.012500
24.558333	0.5	-0.012875
24.566667	0.5	-0.013500
24.575000	0.5	-0.014000
24.583333	0.5	-0.013875
24.591667	0.5	-0.014000
24.600000	0.5	-0.014125
24.608333	0.5	-0.014375
24.616667	0.5	-0.014875
24.625000	0.5	-0.015500
24.633333	0.5	-0.015875
24.641667	0.5	-0.016125
24.650000	0.5	-0.016625
24.658333	0.5	-0.016875
24.666667	0.5	-0.017000
24.675000	0.5	-0.017125
24.683333	0.5	-0.017250
24.691667	0.5	-0.017125
24.700000	0.5	-0.017000
24.708333	0.5	-0.017375
24.716667	0.5	-0.017750
24.725000	0.5	-0.018250
24.733333	0.5	-0.018875
24.741667	0.5	-0.019125
24.750000	0.5	-0.019625
24.758333	0.5	-0.019375
24.766667	0.5	-0.019250
24.775000	0.5	-0.020000
24.783333	0.5	-0.020000
24.791667	0.5	-0.019875
24.800000	0.5	-0.019875
24.808333	0.5	-0.020125
24.816667	0.5	-0.020125
24.825000	0.5	-0.020000
24.833333	0.5	-0.020500
24.841667	0.5	-0.020625
24.850000	0.5	-0.020500
24.858333	0.5	-0.020375
24.866667	0.5	-0.020125
24.875000	0.5	-0.020125
24.883333	0.5	-0.020250
24.891667	0.5	-0.020500
24.900000	0.5	-0.020750
24.908333	0.5	-0.020875
24.916667	0.5	-0.020875
24.925000	0.5	-0.020625
24.933333	0.5	-0.020500
24.941667	0.5	-0.020875
24.950000	0.5	-0.020625
24.958333	0.5	-0.020375
24.966667	0.5	-0.020375
24.975000	0.5	-0.020375
24.983333	0.5	-0.020625
24.991667	0.5	-0.020750
25.000000	0.5	-0.020875
