# Supplementary material for: Dynamic character displacement among a pair of bacterial phyllosphere commensals in situ
Source: Nat Commun. 2022 May 20;13:2836. doi: 10.1038/s41467-022-30469-3 (PMC9123166; doi:10.1038/s41467-022-30469-3)
Supplement: Supplementary file 11 — Source Data [file 41467_2022_30469_MOESM11_ESM.zip › Source Data/Supplementary Figure 5/Ct t2 a.txt]

File Path	chrom://marshall/Chromeleon7/HPLC_Ultimate_3000/Users/helucas/20200720_OrganicAcids_CCR_L257.seq/873.smp/RI_1.channel/RI_1.chm
Channel	RI_1

Injection Information:
Data Vault	Chromeleon7
Injection	Ct_t2_a
Injection Number	28
Position	RD1
Comment	
Processing Method	Quantitative
Instrument Method	20200525_Rezex_ROA_OrganicAcid_600uL_2500uM_H2SO4_50A_50D
Type	Unknown
Status	Finished
Injection Date	7/21/2020
Injection Time	3:40:17 AM
Injection Volume (µl)	10.000
Dilution Factor	1.0000
Weight	1.0000

Chromatogram Data Information:
Time Min. (min)	0.000000
Time Max. (min)	25.000000
Data Points	3001
Detector	RI
Generating Data System	Chromeleon 7.2.5.9507
Exporting Data System	Chromeleon 7.2.8.0
Operator	Instrument Controller
Signal Quantity	Refractive 
Signal Unit	µRIU
Signal Min.	-2.183500
Signal Max.	23.063625
Channel	RI_1
Driver Name	RID520Driver.dll
Channel Type	Evaluation
Min. Step (s)	0.5
Max. Step (s)	0.5
Average Step (s)	0.5

Signal Parameter Information:
Signal Info	

Chromatogram Data:
Time (min)	Step (s)	Value (µRIU)
0.000000	n.a.	0.019250
0.008333	0.5	0.018875
0.016667	0.5	0.018125
0.025000	0.5	0.017625
0.033333	0.5	0.017000
0.041667	0.5	0.016625
0.050000	0.5	0.016250
0.058333	0.5	0.015625
0.066667	0.5	0.015375
0.075000	0.5	0.014625
0.083333	0.5	0.013375
0.091667	0.5	0.012250
0.100000	0.5	0.011375
0.108333	0.5	0.010875
0.116667	0.5	0.010000
0.125000	0.5	0.008750
0.133333	0.5	0.007500
0.141667	0.5	0.006625
0.150000	0.5	0.006000
0.158333	0.5	0.004875
0.166667	0.5	0.003375
0.175000	0.5	0.001875
0.183333	0.5	0.000875
0.191667	0.5	0.000250
0.200000	0.5	-0.000500
0.208333	0.5	-0.001375
0.216667	0.5	-0.002000
0.225000	0.5	-0.003375
0.233333	0.5	-0.004500
0.241667	0.5	-0.005750
0.250000	0.5	-0.006375
0.258333	0.5	-0.007125
0.266667	0.5	-0.007625
0.275000	0.5	-0.008125
0.283333	0.5	-0.008625
0.291667	0.5	-0.009375
0.300000	0.5	-0.009375
0.308333	0.5	-0.009625
0.316667	0.5	-0.010250
0.325000	0.5	-0.010375
0.333333	0.5	-0.011000
0.341667	0.5	-0.011750
0.350000	0.5	-0.012250
0.358333	0.5	-0.013250
0.366667	0.5	-0.013500
0.375000	0.5	-0.013625
0.383333	0.5	-0.013375
0.391667	0.5	-0.013250
0.400000	0.5	-0.013125
0.408333	0.5	-0.013250
0.416667	0.5	-0.013000
0.425000	0.5	-0.013250
0.433333	0.5	-0.013250
0.441667	0.5	-0.013125
0.450000	0.5	-0.013000
0.458333	0.5	-0.012750
0.466667	0.5	-0.012625
0.475000	0.5	-0.012250
0.483333	0.5	-0.012000
0.491667	0.5	-0.011625
0.500000	0.5	-0.011375
0.508333	0.5	-0.010500
0.516667	0.5	-0.009750
0.525000	0.5	-0.009000
0.533333	0.5	-0.008500
0.541667	0.5	-0.007875
0.550000	0.5	-0.007375
0.558333	0.5	-0.006875
0.566667	0.5	-0.006625
0.575000	0.5	-0.006250
0.583333	0.5	-0.006125
0.591667	0.5	-0.005500
0.600000	0.5	-0.004500
0.608333	0.5	-0.004125
0.616667	0.5	-0.003875
0.625000	0.5	-0.003750
0.633333	0.5	-0.003375
0.641667	0.5	-0.002625
0.650000	0.5	-0.002500
0.658333	0.5	-0.002250
0.666667	0.5	-0.002000
0.675000	0.5	-0.002000
0.683333	0.5	-0.001750
0.691667	0.5	-0.001625
0.700000	0.5	-0.001500
0.708333	0.5	-0.001500
0.716667	0.5	-0.001250
0.725000	0.5	-0.001375
0.733333	0.5	-0.001125
0.741667	0.5	-0.001125
0.750000	0.5	-0.001500
0.758333	0.5	-0.001375
0.766667	0.5	-0.001500
0.775000	0.5	-0.001250
0.783333	0.5	-0.001000
0.791667	0.5	-0.001125
0.800000	0.5	-0.001375
0.808333	0.5	-0.001375
0.816667	0.5	-0.001375
0.825000	0.5	-0.001500
0.833333	0.5	-0.001750
0.841667	0.5	-0.001625
0.850000	0.5	-0.002000
0.858333	0.5	-0.002375
0.866667	0.5	-0.002875
0.875000	0.5	-0.002625
0.883333	0.5	-0.002875
0.891667	0.5	-0.002875
0.900000	0.5	-0.003000
0.908333	0.5	-0.003250
0.916667	0.5	-0.003500
0.925000	0.5	-0.003750
0.933333	0.5	-0.003750
0.941667	0.5	-0.003750
0.950000	0.5	-0.004125
0.958333	0.5	-0.004125
0.966667	0.5	-0.004375
0.975000	0.5	-0.005000
0.983333	0.5	-0.005000
0.991667	0.5	-0.005375
1.000000	0.5	-0.005875
1.008333	0.5	-0.006250
1.016667	0.5	-0.006250
1.025000	0.5	-0.006125
1.033333	0.5	-0.005875
1.041667	0.5	-0.006000
1.050000	0.5	-0.005750
1.058333	0.5	-0.005625
1.066667	0.5	-0.005750
1.075000	0.5	-0.006000
1.083333	0.5	-0.006125
1.091667	0.5	-0.006000
1.100000	0.5	-0.005875
1.108333	0.5	-0.006250
1.116667	0.5	-0.006500
1.125000	0.5	-0.006750
1.133333	0.5	-0.006625
1.141667	0.5	-0.006750
1.150000	0.5	-0.006750
1.158333	0.5	-0.007000
1.166667	0.5	-0.007250
1.175000	0.5	-0.007375
1.183333	0.5	-0.006750
1.191667	0.5	-0.007000
1.200000	0.5	-0.007250
1.208333	0.5	-0.007625
1.216667	0.5	-0.007625
1.225000	0.5	-0.007750
1.233333	0.5	-0.008250
1.241667	0.5	-0.008500
1.250000	0.5	-0.008625
1.258333	0.5	-0.009125
1.266667	0.5	-0.009750
1.275000	0.5	-0.010125
1.283333	0.5	-0.010250
1.291667	0.5	-0.010375
1.300000	0.5	-0.010500
1.308333	0.5	-0.010500
1.316667	0.5	-0.010125
1.325000	0.5	-0.009875
1.333333	0.5	-0.009875
1.341667	0.5	-0.009750
1.350000	0.5	-0.010000
1.358333	0.5	-0.010125
1.366667	0.5	-0.010125
1.375000	0.5	-0.009750
1.383333	0.5	-0.009750
1.391667	0.5	-0.009500
1.400000	0.5	-0.009250
1.408333	0.5	-0.009000
1.416667	0.5	-0.008625
1.425000	0.5	-0.009125
1.433333	0.5	-0.009375
1.441667	0.5	-0.009500
1.450000	0.5	-0.009500
1.458333	0.5	-0.009125
1.466667	0.5	-0.009125
1.475000	0.5	-0.009125
1.483333	0.5	-0.008750
1.491667	0.5	-0.008000
1.500000	0.5	-0.007500
1.508333	0.5	-0.007000
1.516667	0.5	-0.006750
1.525000	0.5	-0.006875
1.533333	0.5	-0.006500
1.541667	0.5	-0.006125
1.550000	0.5	-0.006125
1.558333	0.5	-0.006000
1.566667	0.5	-0.005750
1.575000	0.5	-0.005500
1.583333	0.5	-0.004875
1.591667	0.5	-0.004875
1.600000	0.5	-0.004625
1.608333	0.5	-0.004250
1.616667	0.5	-0.003500
1.625000	0.5	-0.003250
1.633333	0.5	-0.002625
1.641667	0.5	-0.002375
1.650000	0.5	-0.002125
1.658333	0.5	-0.002125
1.666667	0.5	-0.001750
1.675000	0.5	-0.001250
1.683333	0.5	-0.000625
1.691667	0.5	-0.000250
1.700000	0.5	0.000250
1.708333	0.5	0.000250
1.716667	0.5	0.000500
1.725000	0.5	0.001000
1.733333	0.5	0.001625
1.741667	0.5	0.002000
1.750000	0.5	0.002125
1.758333	0.5	0.002375
1.766667	0.5	0.003125
1.775000	0.5	0.003875
1.783333	0.5	0.004250
1.791667	0.5	0.004750
1.800000	0.5	0.005125
1.808333	0.5	0.005375
1.816667	0.5	0.005750
1.825000	0.5	0.005625
1.833333	0.5	0.006000
1.841667	0.5	0.006500
1.850000	0.5	0.006875
1.858333	0.5	0.007250
1.866667	0.5	0.008000
1.875000	0.5	0.008375
1.883333	0.5	0.008375
1.891667	0.5	0.008625
1.900000	0.5	0.008250
1.908333	0.5	0.008250
1.916667	0.5	0.008875
1.925000	0.5	0.009000
1.933333	0.5	0.009625
1.941667	0.5	0.009625
1.950000	0.5	0.009625
1.958333	0.5	0.010125
1.966667	0.5	0.010250
1.975000	0.5	0.010500
1.983333	0.5	0.010625
1.991667	0.5	0.010750
2.000000	0.5	0.011000
2.008333	0.5	0.010875
2.016667	0.5	0.011000
2.025000	0.5	0.011500
2.033333	0.5	0.011625
2.041667	0.5	0.011500
2.050000	0.5	0.011500
2.058333	0.5	0.011375
2.066667	0.5	0.011375
2.075000	0.5	0.011500
2.083333	0.5	0.011625
2.091667	0.5	0.011750
2.100000	0.5	0.011875
2.108333	0.5	0.012000
2.116667	0.5	0.012125
2.125000	0.5	0.012500
2.133333	0.5	0.012625
2.141667	0.5	0.013000
2.150000	0.5	0.013125
2.158333	0.5	0.012875
2.166667	0.5	0.013000
2.175000	0.5	0.013000
2.183333	0.5	0.012625
2.191667	0.5	0.012500
2.200000	0.5	0.012375
2.208333	0.5	0.011875
2.216667	0.5	0.011750
2.225000	0.5	0.011500
2.233333	0.5	0.011500
2.241667	0.5	0.011625
2.250000	0.5	0.011500
2.258333	0.5	0.011250
2.266667	0.5	0.011125
2.275000	0.5	0.011250
2.283333	0.5	0.011250
2.291667	0.5	0.011250
2.300000	0.5	0.010500
2.308333	0.5	0.009875
2.316667	0.5	0.009750
2.325000	0.5	0.009250
2.333333	0.5	0.008875
2.341667	0.5	0.008250
2.350000	0.5	0.008000
2.358333	0.5	0.007750
2.366667	0.5	0.007125
2.375000	0.5	0.007000
2.383333	0.5	0.007000
2.391667	0.5	0.006875
2.400000	0.5	0.006250
2.408333	0.5	0.005625
2.416667	0.5	0.005500
2.425000	0.5	0.005250
2.433333	0.5	0.004875
2.441667	0.5	0.004500
2.450000	0.5	0.004000
2.458333	0.5	0.003250
2.466667	0.5	0.002750
2.475000	0.5	0.002125
2.483333	0.5	0.001250
2.491667	0.5	0.000875
2.500000	0.5	0.000375
2.508333	0.5	0.000250
2.516667	0.5	0.000000
2.525000	0.5	-0.000125
2.533333	0.5	-0.000375
2.541667	0.5	-0.001125
2.550000	0.5	-0.002000
2.558333	0.5	-0.002375
2.566667	0.5	-0.002750
2.575000	0.5	-0.003125
2.583333	0.5	-0.003625
2.591667	0.5	-0.004000
2.600000	0.5	-0.004375
2.608333	0.5	-0.004875
2.616667	0.5	-0.005000
2.625000	0.5	-0.005000
2.633333	0.5	-0.005000
2.641667	0.5	-0.005250
2.650000	0.5	-0.005500
2.658333	0.5	-0.005750
2.666667	0.5	-0.006000
2.675000	0.5	-0.006000
2.683333	0.5	-0.005750
2.691667	0.5	-0.006250
2.700000	0.5	-0.006250
2.708333	0.5	-0.006375
2.716667	0.5	-0.006375
2.725000	0.5	-0.006250
2.733333	0.5	-0.006500
2.741667	0.5	-0.006250
2.750000	0.5	-0.005750
2.758333	0.5	-0.005500
2.766667	0.5	-0.005500
2.775000	0.5	-0.005375
2.783333	0.5	-0.005125
2.791667	0.5	-0.005125
2.800000	0.5	-0.005125
2.808333	0.5	-0.004750
2.816667	0.5	-0.004750
2.825000	0.5	-0.004250
2.833333	0.5	-0.004500
2.841667	0.5	-0.005000
2.850000	0.5	-0.005000
2.858333	0.5	-0.004500
2.866667	0.5	-0.004125
2.875000	0.5	-0.003625
2.883333	0.5	-0.003500
2.891667	0.5	-0.003375
2.900000	0.5	-0.003125
2.908333	0.5	-0.002750
2.916667	0.5	-0.002375
2.925000	0.5	-0.002000
2.933333	0.5	-0.001625
2.941667	0.5	-0.001500
2.950000	0.5	-0.001250
2.958333	0.5	-0.001000
2.966667	0.5	-0.000375
2.975000	0.5	-0.000125
2.983333	0.5	0.000250
2.991667	0.5	0.000875
3.000000	0.5	0.001000
3.008333	0.5	0.001750
3.016667	0.5	0.002375
3.025000	0.5	0.002625
3.033333	0.5	0.002750
3.041667	0.5	0.002875
3.050000	0.5	0.003250
3.058333	0.5	0.003875
3.066667	0.5	0.004125
3.075000	0.5	0.004750
3.083333	0.5	0.005000
3.091667	0.5	0.005500
3.100000	0.5	0.005750
3.108333	0.5	0.005750
3.116667	0.5	0.005750
3.125000	0.5	0.005500
3.133333	0.5	0.005750
3.141667	0.5	0.005875
3.150000	0.5	0.006250
3.158333	0.5	0.006375
3.166667	0.5	0.006375
3.175000	0.5	0.006625
3.183333	0.5	0.006625
3.191667	0.5	0.006375
3.200000	0.5	0.006250
3.208333	0.5	0.006125
3.216667	0.5	0.006125
3.225000	0.5	0.005875
3.233333	0.5	0.005750
3.241667	0.5	0.005250
3.250000	0.5	0.005250
3.258333	0.5	0.004750
3.266667	0.5	0.004875
3.275000	0.5	0.005000
3.283333	0.5	0.005000
3.291667	0.5	0.004375
3.300000	0.5	0.003750
3.308333	0.5	0.003750
3.316667	0.5	0.003250
3.325000	0.5	0.002750
3.333333	0.5	0.002375
3.341667	0.5	0.002250
3.350000	0.5	0.002000
3.358333	0.5	0.001375
3.366667	0.5	0.001250
3.375000	0.5	0.001125
3.383333	0.5	0.000875
3.391667	0.5	0.000375
3.400000	0.5	0.000375
3.408333	0.5	0.000625
3.416667	0.5	0.000500
3.425000	0.5	0.000000
3.433333	0.5	-0.000125
3.441667	0.5	-0.000250
3.450000	0.5	-0.000375
3.458333	0.5	-0.001375
3.466667	0.5	-0.002125
3.475000	0.5	-0.002000
3.483333	0.5	-0.001750
3.491667	0.5	-0.001750
3.500000	0.5	-0.001875
3.508333	0.5	-0.001500
3.516667	0.5	-0.001625
3.525000	0.5	-0.001750
3.533333	0.5	-0.002125
3.541667	0.5	-0.002250
3.550000	0.5	-0.002000
3.558333	0.5	-0.001875
3.566667	0.5	-0.002250
3.575000	0.5	-0.002250
3.583333	0.5	-0.002125
3.591667	0.5	-0.002375
3.600000	0.5	-0.002125
3.608333	0.5	-0.001750
3.616667	0.5	-0.002125
3.625000	0.5	-0.002375
3.633333	0.5	-0.002250
3.641667	0.5	-0.001750
3.650000	0.5	-0.001625
3.658333	0.5	-0.001625
3.666667	0.5	-0.001750
3.675000	0.5	-0.001875
3.683333	0.5	-0.001625
3.691667	0.5	-0.001625
3.700000	0.5	-0.001375
3.708333	0.5	-0.001000
3.716667	0.5	-0.000875
3.725000	0.5	-0.000875
3.733333	0.5	-0.000625
3.741667	0.5	-0.000500
3.750000	0.5	-0.000500
3.758333	0.5	-0.000375
3.766667	0.5	-0.000375
3.775000	0.5	-0.000375
3.783333	0.5	-0.000500
3.791667	0.5	-0.000375
3.800000	0.5	0.000000
3.808333	0.5	0.000500
3.816667	0.5	0.000750
3.825000	0.5	0.000750
3.833333	0.5	0.000875
3.841667	0.5	0.000875
3.850000	0.5	0.001000
3.858333	0.5	0.001250
3.866667	0.5	0.001375
3.875000	0.5	0.001500
3.883333	0.5	0.001750
3.891667	0.5	0.001625
3.900000	0.5	0.001500
3.908333	0.5	0.001750
3.916667	0.5	0.001375
3.925000	0.5	0.001625
3.933333	0.5	0.001875
3.941667	0.5	0.002375
3.950000	0.5	0.002625
3.958333	0.5	0.002500
3.966667	0.5	0.002250
3.975000	0.5	0.002250
3.983333	0.5	0.002375
3.991667	0.5	0.002500
4.000000	0.5	0.002625
4.008333	0.5	0.002875
4.016667	0.5	0.003125
4.025000	0.5	0.003500
4.033333	0.5	0.003500
4.041667	0.5	0.003625
4.050000	0.5	0.003625
4.058333	0.5	0.003875
4.066667	0.5	0.003500
4.075000	0.5	0.003375
4.083333	0.5	0.003375
4.091667	0.5	0.003500
4.100000	0.5	0.003625
4.108333	0.5	0.004000
4.116667	0.5	0.004000
4.125000	0.5	0.004125
4.133333	0.5	0.004000
4.141667	0.5	0.004125
4.150000	0.5	0.004000
4.158333	0.5	0.004250
4.166667	0.5	0.004375
4.175000	0.5	0.004250
4.183333	0.5	0.004500
4.191667	0.5	0.004875
4.200000	0.5	0.004875
4.208333	0.5	0.005125
4.216667	0.5	0.005750
4.225000	0.5	0.005875
4.233333	0.5	0.005875
4.241667	0.5	0.005625
4.250000	0.5	0.005625
4.258333	0.5	0.005500
4.266667	0.5	0.006000
4.275000	0.5	0.006125
4.283333	0.5	0.006125
4.291667	0.5	0.005750
4.300000	0.5	0.005750
4.308333	0.5	0.005750
4.316667	0.5	0.005875
4.325000	0.5	0.005875
4.333333	0.5	0.006125
4.341667	0.5	0.006125
4.350000	0.5	0.006125
4.358333	0.5	0.006000
4.366667	0.5	0.005500
4.375000	0.5	0.005375
4.383333	0.5	0.005625
4.391667	0.5	0.005375
4.400000	0.5	0.005000
4.408333	0.5	0.005125
4.416667	0.5	0.004750
4.425000	0.5	0.004000
4.433333	0.5	0.003625
4.441667	0.5	0.003000
4.450000	0.5	0.002250
4.458333	0.5	0.002375
4.466667	0.5	0.002000
4.475000	0.5	0.001625
4.483333	0.5	0.001125
4.491667	0.5	0.000625
4.500000	0.5	0.000000
4.508333	0.5	-0.000500
4.516667	0.5	-0.001000
4.525000	0.5	-0.001375
4.533333	0.5	-0.001875
4.541667	0.5	-0.002125
4.550000	0.5	-0.002500
4.558333	0.5	-0.003125
4.566667	0.5	-0.003500
4.575000	0.5	-0.004125
4.583333	0.5	-0.005000
4.591667	0.5	-0.005000
4.600000	0.5	-0.005375
4.608333	0.5	-0.005750
4.616667	0.5	-0.006250
4.625000	0.5	-0.007000
4.633333	0.5	-0.007375
4.641667	0.5	-0.007875
4.650000	0.5	-0.008375
4.658333	0.5	-0.008750
4.666667	0.5	-0.009125
4.675000	0.5	-0.009375
4.683333	0.5	-0.009875
4.691667	0.5	-0.010125
4.700000	0.5	-0.010375
4.708333	0.5	-0.010375
4.716667	0.5	-0.010875
4.725000	0.5	-0.011500
4.733333	0.5	-0.012125
4.741667	0.5	-0.012250
4.750000	0.5	-0.012375
4.758333	0.5	-0.012375
4.766667	0.5	-0.012625
4.775000	0.5	-0.012875
4.783333	0.5	-0.012875
4.791667	0.5	-0.013250
4.800000	0.5	-0.013500
4.808333	0.5	-0.014125
4.816667	0.5	-0.014000
4.825000	0.5	-0.013750
4.833333	0.5	-0.013625
4.841667	0.5	-0.013750
4.850000	0.5	-0.013625
4.858333	0.5	-0.013250
4.866667	0.5	-0.013125
4.875000	0.5	-0.013125
4.883333	0.5	-0.013375
4.891667	0.5	-0.013500
4.900000	0.5	-0.013375
4.908333	0.5	-0.013125
4.916667	0.5	-0.013250
4.925000	0.5	-0.013000
4.933333	0.5	-0.013125
4.941667	0.5	-0.013250
4.950000	0.5	-0.013250
4.958333	0.5	-0.013000
4.966667	0.5	-0.012625
4.975000	0.5	-0.012250
4.983333	0.5	-0.012250
4.991667	0.5	-0.012250
5.000000	0.5	-0.012250
5.008333	0.5	-0.012250
5.016667	0.5	-0.011875
5.025000	0.5	-0.011750
5.033333	0.5	-0.011625
5.041667	0.5	-0.011250
5.050000	0.5	-0.010625
5.058333	0.5	-0.010125
5.066667	0.5	-0.010125
5.075000	0.5	-0.009625
5.083333	0.5	-0.009125
5.091667	0.5	-0.008750
5.100000	0.5	-0.008750
5.108333	0.5	-0.008625
5.116667	0.5	-0.008250
5.125000	0.5	-0.008125
5.133333	0.5	-0.008000
5.141667	0.5	-0.007750
5.150000	0.5	-0.007625
5.158333	0.5	-0.007250
5.166667	0.5	-0.006750
5.175000	0.5	-0.006375
5.183333	0.5	-0.006500
5.191667	0.5	-0.006125
5.200000	0.5	-0.005750
5.208333	0.5	-0.005500
5.216667	0.5	-0.005000
5.225000	0.5	-0.004250
5.233333	0.5	-0.004000
5.241667	0.5	-0.003750
5.250000	0.5	-0.003625
5.258333	0.5	-0.003375
5.266667	0.5	-0.002875
5.275000	0.5	-0.002375
5.283333	0.5	-0.002250
5.291667	0.5	-0.002250
5.300000	0.5	-0.001875
5.308333	0.5	-0.001750
5.316667	0.5	-0.001125
5.325000	0.5	-0.000500
5.333333	0.5	-0.000375
5.341667	0.5	0.000125
5.350000	0.5	0.000250
5.358333	0.5	0.000625
5.366667	0.5	0.001250
5.375000	0.5	0.002000
5.383333	0.5	0.002750
5.391667	0.5	0.003125
5.400000	0.5	0.003250
5.408333	0.5	0.003375
5.416667	0.5	0.004000
5.425000	0.5	0.004250
5.433333	0.5	0.004750
5.441667	0.5	0.004875
5.450000	0.5	0.005125
5.458333	0.5	0.005250
5.466667	0.5	0.005250
5.475000	0.5	0.005250
5.483333	0.5	0.005250
5.491667	0.5	0.005625
5.500000	0.5	0.005500
5.508333	0.5	0.005375
5.516667	0.5	0.005000
5.525000	0.5	0.005250
5.533333	0.5	0.005125
5.541667	0.5	0.005375
5.550000	0.5	0.005375
5.558333	0.5	0.005250
5.566667	0.5	0.005000
5.575000	0.5	0.005125
5.583333	0.5	0.004875
5.591667	0.5	0.004750
5.600000	0.5	0.005125
5.608333	0.5	0.005250
5.616667	0.5	0.005000
5.625000	0.5	0.004375
5.633333	0.5	0.004000
5.641667	0.5	0.003625
5.650000	0.5	0.003750
5.658333	0.5	0.003250
5.666667	0.5	0.003125
5.675000	0.5	0.002875
5.683333	0.5	0.002500
5.691667	0.5	0.002125
5.700000	0.5	0.001875
5.708333	0.5	0.001875
5.716667	0.5	0.001625
5.725000	0.5	0.001250
5.733333	0.5	0.001125
5.741667	0.5	0.000875
5.750000	0.5	0.000875
5.758333	0.5	0.000500
5.766667	0.5	0.000250
5.775000	0.5	0.000000
5.783333	0.5	-0.000125
5.791667	0.5	-0.000625
5.800000	0.5	-0.000750
5.808333	0.5	-0.001250
5.816667	0.5	-0.001625
5.825000	0.5	-0.002000
5.833333	0.5	-0.002125
5.841667	0.5	-0.002625
5.850000	0.5	-0.003250
5.858333	0.5	-0.003750
5.866667	0.5	-0.004000
5.875000	0.5	-0.004250
5.883333	0.5	-0.004375
5.891667	0.5	-0.004875
5.900000	0.5	-0.005500
5.908333	0.5	-0.005750
5.916667	0.5	-0.006000
5.925000	0.5	-0.006250
5.933333	0.5	-0.006500
5.941667	0.5	-0.006625
5.950000	0.5	-0.006750
5.958333	0.5	-0.006750
5.966667	0.5	-0.006750
5.975000	0.5	-0.007375
5.983333	0.5	-0.008000
5.991667	0.5	-0.007875
6.000000	0.5	-0.008125
6.008333	0.5	-0.008375
6.016667	0.5	-0.008250
6.025000	0.5	-0.008375
6.033333	0.5	-0.008500
6.041667	0.5	-0.008375
6.050000	0.5	-0.008125
6.058333	0.5	-0.008125
6.066667	0.5	-0.008750
6.075000	0.5	-0.009250
6.083333	0.5	-0.009250
6.091667	0.5	-0.009250
6.100000	0.5	-0.008750
6.108333	0.5	-0.009375
6.116667	0.5	-0.009875
6.125000	0.5	-0.009875
6.133333	0.5	-0.009625
6.141667	0.5	-0.009500
6.150000	0.5	-0.009375
6.158333	0.5	-0.009250
6.166667	0.5	-0.009250
6.175000	0.5	-0.009500
6.183333	0.5	-0.009375
6.191667	0.5	-0.009000
6.200000	0.5	-0.009000
6.208333	0.5	-0.008750
6.216667	0.5	-0.008250
6.225000	0.5	-0.008125
6.233333	0.5	-0.007875
6.241667	0.5	-0.007250
6.250000	0.5	-0.007000
6.258333	0.5	-0.006500
6.266667	0.5	-0.006750
6.275000	0.5	-0.006125
6.283333	0.5	-0.005500
6.291667	0.5	-0.005250
6.300000	0.5	-0.004875
6.308333	0.5	-0.004625
6.316667	0.5	-0.004750
6.325000	0.5	-0.004500
6.333333	0.5	-0.004250
6.341667	0.5	-0.003625
6.350000	0.5	-0.003250
6.358333	0.5	-0.002625
6.366667	0.5	-0.002375
6.375000	0.5	-0.001875
6.383333	0.5	-0.001500
6.391667	0.5	-0.001250
6.400000	0.5	-0.001000
6.408333	0.5	-0.000875
6.416667	0.5	-0.000625
6.425000	0.5	-0.000250
6.433333	0.5	0.000125
6.441667	0.5	0.000375
6.450000	0.5	0.000625
6.458333	0.5	0.000375
6.466667	0.5	0.000375
6.475000	0.5	0.000625
6.483333	0.5	0.000250
6.491667	0.5	0.000000
6.500000	0.5	0.000000
6.508333	0.5	-0.000250
6.516667	0.5	-0.000500
6.525000	0.5	-0.000500
6.533333	0.5	-0.000500
6.541667	0.5	-0.000750
6.550000	0.5	-0.000625
6.558333	0.5	-0.001000
6.566667	0.5	-0.001625
6.575000	0.5	-0.002250
6.583333	0.5	-0.002500
6.591667	0.5	-0.002125
6.600000	0.5	-0.002000
6.608333	0.5	-0.002250
6.616667	0.5	-0.002375
6.625000	0.5	-0.002375
6.633333	0.5	-0.002875
6.641667	0.5	-0.003250
6.650000	0.5	-0.003750
6.658333	0.5	-0.003750
6.666667	0.5	-0.003875
6.675000	0.5	-0.004250
6.683333	0.5	-0.005000
6.691667	0.5	-0.006250
6.700000	0.5	-0.007750
6.708333	0.5	-0.009875
6.716667	0.5	-0.013375
6.725000	0.5	-0.018000
6.733333	0.5	-0.024000
6.741667	0.5	-0.032375
6.750000	0.5	-0.043500
6.758333	0.5	-0.059375
6.766667	0.5	-0.081125
6.775000	0.5	-0.111875
6.783333	0.5	-0.155875
6.791667	0.5	-0.219500
6.800000	0.5	-0.310875
6.808333	0.5	-0.438125
6.816667	0.5	-0.607125
6.825000	0.5	-0.821250
6.833333	0.5	-1.075500
6.841667	0.5	-1.357750
6.850000	0.5	-1.645125
6.858333	0.5	-1.905000
6.866667	0.5	-2.099000
6.875000	0.5	-2.183500
6.883333	0.5	-2.113750
6.891667	0.5	-1.845500
6.900000	0.5	-1.339875
6.908333	0.5	-0.564500
6.916667	0.5	0.506250
6.925000	0.5	1.886125
6.933333	0.5	3.576250
6.941667	0.5	5.561375
6.950000	0.5	7.804625
6.958333	0.5	10.245125
6.966667	0.5	12.792625
6.975000	0.5	15.330125
6.983333	0.5	17.716750
6.991667	0.5	19.803875
7.000000	0.5	21.453000
7.008333	0.5	22.558000
7.016667	0.5	23.063625
7.025000	0.5	22.971750
7.033333	0.5	22.336000
7.041667	0.5	21.249500
7.050000	0.5	19.827500
7.058333	0.5	18.187250
7.066667	0.5	16.438000
7.075000	0.5	14.670875
7.083333	0.5	12.955625
7.091667	0.5	11.341125
7.100000	0.5	9.856750
7.108333	0.5	8.518375
7.116667	0.5	7.329375
7.125000	0.5	6.286000
7.133333	0.5	5.379125
7.141667	0.5	4.596750
7.150000	0.5	3.925750
7.158333	0.5	3.353250
7.166667	0.5	2.866000
7.175000	0.5	2.451625
7.183333	0.5	2.101000
7.191667	0.5	1.803875
7.200000	0.5	1.551750
7.208333	0.5	1.337500
7.216667	0.5	1.155625
7.225000	0.5	1.000750
7.233333	0.5	0.868875
7.241667	0.5	0.756375
7.250000	0.5	0.659875
7.258333	0.5	0.577625
7.266667	0.5	0.506625
7.275000	0.5	0.445500
7.283333	0.5	0.392250
7.291667	0.5	0.345625
7.300000	0.5	0.305125
7.308333	0.5	0.270500
7.316667	0.5	0.240250
7.325000	0.5	0.213500
7.333333	0.5	0.190375
7.341667	0.5	0.169625
7.350000	0.5	0.151750
7.358333	0.5	0.136125
7.366667	0.5	0.122250
7.375000	0.5	0.109750
7.383333	0.5	0.098625
7.391667	0.5	0.089125
7.400000	0.5	0.080875
7.408333	0.5	0.073250
7.416667	0.5	0.066500
7.425000	0.5	0.060125
7.433333	0.5	0.054875
7.441667	0.5	0.050500
7.450000	0.5	0.046250
7.458333	0.5	0.042250
7.466667	0.5	0.039125
7.475000	0.5	0.036500
7.483333	0.5	0.033750
7.491667	0.5	0.031375
7.500000	0.5	0.029250
7.508333	0.5	0.027750
7.516667	0.5	0.026125
7.525000	0.5	0.025000
7.533333	0.5	0.023500
7.541667	0.5	0.022500
7.550000	0.5	0.020875
7.558333	0.5	0.019375
7.566667	0.5	0.018500
7.575000	0.5	0.017875
7.583333	0.5	0.017000
7.591667	0.5	0.016500
7.600000	0.5	0.016125
7.608333	0.5	0.015500
7.616667	0.5	0.014750
7.625000	0.5	0.014250
7.633333	0.5	0.014000
7.641667	0.5	0.013375
7.650000	0.5	0.012750
7.658333	0.5	0.011625
7.666667	0.5	0.011375
7.675000	0.5	0.010750
7.683333	0.5	0.010000
7.691667	0.5	0.009125
7.700000	0.5	0.008375
7.708333	0.5	0.008000
7.716667	0.5	0.008000
7.725000	0.5	0.008250
7.733333	0.5	0.007875
7.741667	0.5	0.008000
7.750000	0.5	0.008250
7.758333	0.5	0.008125
7.766667	0.5	0.008625
7.775000	0.5	0.008875
7.783333	0.5	0.009375
7.791667	0.5	0.010000
7.800000	0.5	0.010625
7.808333	0.5	0.011250
7.816667	0.5	0.012625
7.825000	0.5	0.013500
7.833333	0.5	0.014875
7.841667	0.5	0.016125
7.850000	0.5	0.017750
7.858333	0.5	0.019875
7.866667	0.5	0.022375
7.875000	0.5	0.025125
7.883333	0.5	0.028375
7.891667	0.5	0.032250
7.900000	0.5	0.036750
7.908333	0.5	0.042125
7.916667	0.5	0.048125
7.925000	0.5	0.055375
7.933333	0.5	0.064000
7.941667	0.5	0.074500
7.950000	0.5	0.086750
7.958333	0.5	0.100750
7.966667	0.5	0.117250
7.975000	0.5	0.137375
7.983333	0.5	0.161500
7.991667	0.5	0.189125
8.000000	0.5	0.222625
8.008333	0.5	0.263250
8.016667	0.5	0.312000
8.025000	0.5	0.369875
8.033333	0.5	0.438250
8.041667	0.5	0.518625
8.050000	0.5	0.611750
8.058333	0.5	0.719125
8.066667	0.5	0.842125
8.075000	0.5	0.981250
8.083333	0.5	1.137375
8.091667	0.5	1.309875
8.100000	0.5	1.499750
8.108333	0.5	1.706250
8.116667	0.5	1.929500
8.125000	0.5	2.169125
8.133333	0.5	2.425125
8.141667	0.5	2.696000
8.150000	0.5	2.981250
8.158333	0.5	3.280500
8.166667	0.5	3.593500
8.175000	0.5	3.919250
8.183333	0.5	4.256875
8.191667	0.5	4.606375
8.200000	0.5	4.966500
8.208333	0.5	5.336750
8.216667	0.5	5.717125
8.225000	0.5	6.107375
8.233333	0.5	6.505500
8.241667	0.5	6.912625
8.250000	0.5	7.327625
8.258333	0.5	7.750000
8.266667	0.5	8.179000
8.275000	0.5	8.614875
8.283333	0.5	9.057000
8.291667	0.5	9.505500
8.300000	0.5	9.959000
8.308333	0.5	10.417625
8.316667	0.5	10.880750
8.325000	0.5	11.346500
8.333333	0.5	11.813750
8.341667	0.5	12.278875
8.350000	0.5	12.735250
8.358333	0.5	13.169000
8.366667	0.5	13.557375
8.375000	0.5	13.867500
8.383333	0.5	14.060500
8.391667	0.5	14.096875
8.400000	0.5	13.944875
8.408333	0.5	13.590500
8.416667	0.5	13.039750
8.425000	0.5	12.317500
8.433333	0.5	11.459375
8.441667	0.5	10.508375
8.450000	0.5	9.507375
8.458333	0.5	8.495875
8.466667	0.5	7.506625
8.475000	0.5	6.565875
8.483333	0.5	5.692875
8.491667	0.5	4.899375
8.500000	0.5	4.191375
8.508333	0.5	3.568375
8.516667	0.5	3.026875
8.525000	0.5	2.560250
8.533333	0.5	2.162125
8.541667	0.5	1.823625
8.550000	0.5	1.538000
8.558333	0.5	1.297750
8.566667	0.5	1.096375
8.575000	0.5	0.928125
8.583333	0.5	0.787000
8.591667	0.5	0.669250
8.600000	0.5	0.571625
8.608333	0.5	0.490125
8.616667	0.5	0.422500
8.625000	0.5	0.366500
8.633333	0.5	0.320125
8.641667	0.5	0.281500
8.650000	0.5	0.249000
8.658333	0.5	0.221750
8.666667	0.5	0.199500
8.675000	0.5	0.180625
8.683333	0.5	0.164750
8.691667	0.5	0.151250
8.700000	0.5	0.139750
8.708333	0.5	0.130000
8.716667	0.5	0.121125
8.725000	0.5	0.113625
8.733333	0.5	0.107875
8.741667	0.5	0.102625
8.750000	0.5	0.098000
8.758333	0.5	0.094000
8.766667	0.5	0.090625
8.775000	0.5	0.087500
8.783333	0.5	0.084750
8.791667	0.5	0.082125
8.800000	0.5	0.079125
8.808333	0.5	0.076875
8.816667	0.5	0.075000
8.825000	0.5	0.073125
8.833333	0.5	0.071250
8.841667	0.5	0.069875
8.850000	0.5	0.068750
8.858333	0.5	0.067375
8.866667	0.5	0.066375
8.875000	0.5	0.065500
8.883333	0.5	0.064750
8.891667	0.5	0.063750
8.900000	0.5	0.062750
8.908333	0.5	0.061875
8.916667	0.5	0.061000
8.925000	0.5	0.060500
8.933333	0.5	0.059750
8.941667	0.5	0.059125
8.950000	0.5	0.058375
8.958333	0.5	0.057875
8.966667	0.5	0.057125
8.975000	0.5	0.056000
8.983333	0.5	0.055125
8.991667	0.5	0.054375
9.000000	0.5	0.053875
9.008333	0.5	0.053375
9.016667	0.5	0.052750
9.025000	0.5	0.052375
9.033333	0.5	0.051375
9.041667	0.5	0.050250
9.050000	0.5	0.048875
9.058333	0.5	0.048125
9.066667	0.5	0.047875
9.075000	0.5	0.047250
9.083333	0.5	0.046625
9.091667	0.5	0.045875
9.100000	0.5	0.045375
9.108333	0.5	0.044875
9.116667	0.5	0.044125
9.125000	0.5	0.043750
9.133333	0.5	0.042875
9.141667	0.5	0.042375
9.150000	0.5	0.041375
9.158333	0.5	0.040625
9.166667	0.5	0.040000
9.175000	0.5	0.040000
9.183333	0.5	0.039875
9.191667	0.5	0.039250
9.200000	0.5	0.038000
9.208333	0.5	0.037000
9.216667	0.5	0.036125
9.225000	0.5	0.035500
9.233333	0.5	0.035000
9.241667	0.5	0.034375
9.250000	0.5	0.033625
9.258333	0.5	0.033000
9.266667	0.5	0.032500
9.275000	0.5	0.032125
9.283333	0.5	0.031875
9.291667	0.5	0.031250
9.300000	0.5	0.030625
9.308333	0.5	0.030125
9.316667	0.5	0.029000
9.325000	0.5	0.028250
9.333333	0.5	0.028000
9.341667	0.5	0.027250
9.350000	0.5	0.026750
9.358333	0.5	0.026250
9.366667	0.5	0.025875
9.375000	0.5	0.025000
9.383333	0.5	0.024375
9.391667	0.5	0.023875
9.400000	0.5	0.023750
9.408333	0.5	0.023500
9.416667	0.5	0.023125
9.425000	0.5	0.022750
9.433333	0.5	0.022250
9.441667	0.5	0.022250
9.450000	0.5	0.022000
9.458333	0.5	0.022000
9.466667	0.5	0.021875
9.475000	0.5	0.021625
9.483333	0.5	0.021750
9.491667	0.5	0.021750
9.500000	0.5	0.022125
9.508333	0.5	0.022500
9.516667	0.5	0.022625
9.525000	0.5	0.022875
9.533333	0.5	0.023250
9.541667	0.5	0.023875
9.550000	0.5	0.024500
9.558333	0.5	0.025250
9.566667	0.5	0.026625
9.575000	0.5	0.027875
9.583333	0.5	0.029000
9.591667	0.5	0.030375
9.600000	0.5	0.031750
9.608333	0.5	0.033375
9.616667	0.5	0.034750
9.625000	0.5	0.035750
9.633333	0.5	0.036875
9.641667	0.5	0.038125
9.650000	0.5	0.038750
9.658333	0.5	0.039875
9.666667	0.5	0.040375
9.675000	0.5	0.040250
9.683333	0.5	0.040250
9.691667	0.5	0.040250
9.700000	0.5	0.039875
9.708333	0.5	0.039625
9.716667	0.5	0.038875
9.725000	0.5	0.038375
9.733333	0.5	0.037375
9.741667	0.5	0.037000
9.750000	0.5	0.036375
9.758333	0.5	0.035875
9.766667	0.5	0.035875
9.775000	0.5	0.035375
9.783333	0.5	0.034750
9.791667	0.5	0.034125
9.800000	0.5	0.033625
9.808333	0.5	0.033250
9.816667	0.5	0.032875
9.825000	0.5	0.032625
9.833333	0.5	0.032250
9.841667	0.5	0.032375
9.850000	0.5	0.032375
9.858333	0.5	0.032000
9.866667	0.5	0.031875
9.875000	0.5	0.032000
9.883333	0.5	0.031875
9.891667	0.5	0.032000
9.900000	0.5	0.032375
9.908333	0.5	0.032250
9.916667	0.5	0.032125
9.925000	0.5	0.031875
9.933333	0.5	0.031875
9.941667	0.5	0.032500
9.950000	0.5	0.032375
9.958333	0.5	0.032250
9.966667	0.5	0.031750
9.975000	0.5	0.031625
9.983333	0.5	0.031875
9.991667	0.5	0.032000
10.000000	0.5	0.031625
10.008333	0.5	0.031500
10.016667	0.5	0.031375
10.025000	0.5	0.031125
10.033333	0.5	0.030625
10.041667	0.5	0.030375
10.050000	0.5	0.030625
10.058333	0.5	0.030625
10.066667	0.5	0.030375
10.075000	0.5	0.030125
10.083333	0.5	0.029625
10.091667	0.5	0.029500
10.100000	0.5	0.029250
10.108333	0.5	0.028750
10.116667	0.5	0.028375
10.125000	0.5	0.028000
10.133333	0.5	0.027750
10.141667	0.5	0.027625
10.150000	0.5	0.027375
10.158333	0.5	0.026500
10.166667	0.5	0.026000
10.175000	0.5	0.025375
10.183333	0.5	0.025125
10.191667	0.5	0.025000
10.200000	0.5	0.024000
10.208333	0.5	0.023375
10.216667	0.5	0.023625
10.225000	0.5	0.023500
10.233333	0.5	0.022875
10.241667	0.5	0.022375
10.250000	0.5	0.021750
10.258333	0.5	0.021375
10.266667	0.5	0.020750
10.275000	0.5	0.020250
10.283333	0.5	0.019375
10.291667	0.5	0.018500
10.300000	0.5	0.017750
10.308333	0.5	0.017375
10.316667	0.5	0.016750
10.325000	0.5	0.016875
10.333333	0.5	0.016500
10.341667	0.5	0.015750
10.350000	0.5	0.015125
10.358333	0.5	0.014625
10.366667	0.5	0.013875
10.375000	0.5	0.013750
10.383333	0.5	0.013500
10.391667	0.5	0.013000
10.400000	0.5	0.012625
10.408333	0.5	0.011875
10.416667	0.5	0.011375
10.425000	0.5	0.010875
10.433333	0.5	0.010125
10.441667	0.5	0.010000
10.450000	0.5	0.009750
10.458333	0.5	0.009250
10.466667	0.5	0.009000
10.475000	0.5	0.008500
10.483333	0.5	0.008375
10.491667	0.5	0.007875
10.500000	0.5	0.007375
10.508333	0.5	0.006625
10.516667	0.5	0.006500
10.525000	0.5	0.006125
10.533333	0.5	0.005750
10.541667	0.5	0.005250
10.550000	0.5	0.005000
10.558333	0.5	0.004750
10.566667	0.5	0.004625
10.575000	0.5	0.004500
10.583333	0.5	0.004000
10.591667	0.5	0.003750
10.600000	0.5	0.003625
10.608333	0.5	0.003125
10.616667	0.5	0.002625
10.625000	0.5	0.002375
10.633333	0.5	0.001750
10.641667	0.5	0.001375
10.650000	0.5	0.000625
10.658333	0.5	0.000375
10.666667	0.5	-0.000125
10.675000	0.5	-0.000875
10.683333	0.5	-0.001250
10.691667	0.5	-0.001750
10.700000	0.5	-0.002250
10.708333	0.5	-0.002625
10.716667	0.5	-0.003125
10.725000	0.5	-0.003500
10.733333	0.5	-0.004125
10.741667	0.5	-0.004250
10.750000	0.5	-0.004375
10.758333	0.5	-0.004500
10.766667	0.5	-0.004375
10.775000	0.5	-0.004750
10.783333	0.5	-0.005000
10.791667	0.5	-0.005000
10.800000	0.5	-0.005000
10.808333	0.5	-0.005125
10.816667	0.5	-0.005250
10.825000	0.5	-0.005250
10.833333	0.5	-0.005250
10.841667	0.5	-0.004750
10.850000	0.5	-0.004625
10.858333	0.5	-0.004500
10.866667	0.5	-0.004125
10.875000	0.5	-0.004250
10.883333	0.5	-0.004125
10.891667	0.5	-0.003625
10.900000	0.5	-0.002875
10.908333	0.5	-0.002625
10.916667	0.5	-0.002625
10.925000	0.5	-0.002250
10.933333	0.5	-0.002125
10.941667	0.5	-0.001250
10.950000	0.5	-0.000875
10.958333	0.5	-0.000750
10.966667	0.5	-0.000250
10.975000	0.5	-0.000125
10.983333	0.5	0.000000
10.991667	0.5	0.000000
11.000000	0.5	0.000500
11.008333	0.5	0.001000
11.016667	0.5	0.001500
11.025000	0.5	0.002125
11.033333	0.5	0.002500
11.041667	0.5	0.002375
11.050000	0.5	0.002375
11.058333	0.5	0.002250
11.066667	0.5	0.002875
11.075000	0.5	0.002875
11.083333	0.5	0.003375
11.091667	0.5	0.003875
11.100000	0.5	0.004000
11.108333	0.5	0.004000
11.116667	0.5	0.004000
11.125000	0.5	0.004375
11.133333	0.5	0.004500
11.141667	0.5	0.004625
11.150000	0.5	0.004750
11.158333	0.5	0.004500
11.166667	0.5	0.004750
11.175000	0.5	0.004500
11.183333	0.5	0.004250
11.191667	0.5	0.004000
11.200000	0.5	0.004000
11.208333	0.5	0.004000
11.216667	0.5	0.003750
11.225000	0.5	0.003125
11.233333	0.5	0.002750
11.241667	0.5	0.002375
11.250000	0.5	0.002125
11.258333	0.5	0.001625
11.266667	0.5	0.001250
11.275000	0.5	0.000875
11.283333	0.5	0.000375
11.291667	0.5	0.000000
11.300000	0.5	-0.000375
11.308333	0.5	-0.001250
11.316667	0.5	-0.001625
11.325000	0.5	-0.001750
11.333333	0.5	-0.001875
11.341667	0.5	-0.002125
11.350000	0.5	-0.002875
11.358333	0.5	-0.003500
11.366667	0.5	-0.003750
11.375000	0.5	-0.003625
11.383333	0.5	-0.003750
11.391667	0.5	-0.004375
11.400000	0.5	-0.004750
11.408333	0.5	-0.005000
11.416667	0.5	-0.005000
11.425000	0.5	-0.005500
11.433333	0.5	-0.005250
11.441667	0.5	-0.005500
11.450000	0.5	-0.005625
11.458333	0.5	-0.005625
11.466667	0.5	-0.005500
11.475000	0.5	-0.005250
11.483333	0.5	-0.005125
11.491667	0.5	-0.005125
11.500000	0.5	-0.005000
11.508333	0.5	-0.004875
11.516667	0.5	-0.005000
11.525000	0.5	-0.004750
11.533333	0.5	-0.004875
11.541667	0.5	-0.004875
11.550000	0.5	-0.004750
11.558333	0.5	-0.004500
11.566667	0.5	-0.004250
11.575000	0.5	-0.004000
11.583333	0.5	-0.003750
11.591667	0.5	-0.003625
11.600000	0.5	-0.003250
11.608333	0.5	-0.002750
11.616667	0.5	-0.002750
11.625000	0.5	-0.002625
11.633333	0.5	-0.002250
11.641667	0.5	-0.002125
11.650000	0.5	-0.001875
11.658333	0.5	-0.002000
11.666667	0.5	-0.002250
11.675000	0.5	-0.002000
11.683333	0.5	-0.002000
11.691667	0.5	-0.002250
11.700000	0.5	-0.002250
11.708333	0.5	-0.002125
11.716667	0.5	-0.001875
11.725000	0.5	-0.002375
11.733333	0.5	-0.002500
11.741667	0.5	-0.003000
11.750000	0.5	-0.003625
11.758333	0.5	-0.003875
11.766667	0.5	-0.004000
11.775000	0.5	-0.004500
11.783333	0.5	-0.004750
11.791667	0.5	-0.005000
11.800000	0.5	-0.005500
11.808333	0.5	-0.005875
11.816667	0.5	-0.006000
11.825000	0.5	-0.006500
11.833333	0.5	-0.006500
11.841667	0.5	-0.006750
11.850000	0.5	-0.007125
11.858333	0.5	-0.007750
11.866667	0.5	-0.008125
11.875000	0.5	-0.008500
11.883333	0.5	-0.008750
11.891667	0.5	-0.008875
11.900000	0.5	-0.008875
11.908333	0.5	-0.009125
11.916667	0.5	-0.009375
11.925000	0.5	-0.009625
11.933333	0.5	-0.009625
11.941667	0.5	-0.009625
11.950000	0.5	-0.009250
11.958333	0.5	-0.009625
11.966667	0.5	-0.009500
11.975000	0.5	-0.009750
11.983333	0.5	-0.009750
11.991667	0.5	-0.009500
12.000000	0.5	-0.009375
12.008333	0.5	-0.009125
12.016667	0.5	-0.009000
12.025000	0.5	-0.008625
12.033333	0.5	-0.008000
12.041667	0.5	-0.007625
12.050000	0.5	-0.007625
12.058333	0.5	-0.007375
12.066667	0.5	-0.006500
12.075000	0.5	-0.005875
12.083333	0.5	-0.005500
12.091667	0.5	-0.005500
12.100000	0.5	-0.004875
12.108333	0.5	-0.004375
12.116667	0.5	-0.003750
12.125000	0.5	-0.003250
12.133333	0.5	-0.002875
12.141667	0.5	-0.002375
12.150000	0.5	-0.002000
12.158333	0.5	-0.001375
12.166667	0.5	-0.000625
12.175000	0.5	0.000125
12.183333	0.5	0.000625
12.191667	0.5	0.001125
12.200000	0.5	0.001375
12.208333	0.5	0.002250
12.216667	0.5	0.003000
12.225000	0.5	0.003750
12.233333	0.5	0.004250
12.241667	0.5	0.005000
12.250000	0.5	0.005375
12.258333	0.5	0.006000
12.266667	0.5	0.007250
12.275000	0.5	0.008250
12.283333	0.5	0.009000
12.291667	0.5	0.009500
12.300000	0.5	0.010625
12.308333	0.5	0.011750
12.316667	0.5	0.012625
12.325000	0.5	0.013875
12.333333	0.5	0.014750
12.341667	0.5	0.015750
12.350000	0.5	0.017000
12.358333	0.5	0.018500
12.366667	0.5	0.019875
12.375000	0.5	0.020625
12.383333	0.5	0.021750
12.391667	0.5	0.023000
12.400000	0.5	0.023875
12.408333	0.5	0.024875
12.416667	0.5	0.025750
12.425000	0.5	0.026625
12.433333	0.5	0.027125
12.441667	0.5	0.027500
12.450000	0.5	0.027625
12.458333	0.5	0.027625
12.466667	0.5	0.027875
12.475000	0.5	0.027750
12.483333	0.5	0.027750
12.491667	0.5	0.027000
12.500000	0.5	0.026250
12.508333	0.5	0.025875
12.516667	0.5	0.025250
12.525000	0.5	0.023875
12.533333	0.5	0.022875
12.541667	0.5	0.022125
12.550000	0.5	0.021125
12.558333	0.5	0.020125
12.566667	0.5	0.019375
12.575000	0.5	0.018375
12.583333	0.5	0.018000
12.591667	0.5	0.018000
12.600000	0.5	0.017250
12.608333	0.5	0.016750
12.616667	0.5	0.016250
12.625000	0.5	0.015875
12.633333	0.5	0.015875
12.641667	0.5	0.015625
12.650000	0.5	0.015875
12.658333	0.5	0.015250
12.666667	0.5	0.014625
12.675000	0.5	0.014500
12.683333	0.5	0.014625
12.691667	0.5	0.014750
12.700000	0.5	0.014750
12.708333	0.5	0.014875
12.716667	0.5	0.015125
12.725000	0.5	0.014875
12.733333	0.5	0.015000
12.741667	0.5	0.015250
12.750000	0.5	0.015125
12.758333	0.5	0.015250
12.766667	0.5	0.015125
12.775000	0.5	0.014875
12.783333	0.5	0.015125
12.791667	0.5	0.015750
12.800000	0.5	0.015875
12.808333	0.5	0.015750
12.816667	0.5	0.015375
12.825000	0.5	0.015125
12.833333	0.5	0.015375
12.841667	0.5	0.015000
12.850000	0.5	0.015000
12.858333	0.5	0.015250
12.866667	0.5	0.015250
12.875000	0.5	0.015000
12.883333	0.5	0.014750
12.891667	0.5	0.014500
12.900000	0.5	0.014250
12.908333	0.5	0.013875
12.916667	0.5	0.014000
12.925000	0.5	0.013875
12.933333	0.5	0.013625
12.941667	0.5	0.013250
12.950000	0.5	0.012875
12.958333	0.5	0.012750
12.966667	0.5	0.012375
12.975000	0.5	0.012125
12.983333	0.5	0.012125
12.991667	0.5	0.011750
13.000000	0.5	0.011125
13.008333	0.5	0.011125
13.016667	0.5	0.010375
13.025000	0.5	0.009750
13.033333	0.5	0.009125
13.041667	0.5	0.008875
13.050000	0.5	0.008750
13.058333	0.5	0.008500
13.066667	0.5	0.008500
13.075000	0.5	0.008625
13.083333	0.5	0.008125
13.091667	0.5	0.007875
13.100000	0.5	0.008000
13.108333	0.5	0.008125
13.116667	0.5	0.007625
13.125000	0.5	0.007750
13.133333	0.5	0.007250
13.141667	0.5	0.006750
13.150000	0.5	0.006500
13.158333	0.5	0.006250
13.166667	0.5	0.006125
13.175000	0.5	0.005750
13.183333	0.5	0.005750
13.191667	0.5	0.005625
13.200000	0.5	0.005750
13.208333	0.5	0.005375
13.216667	0.5	0.005000
13.225000	0.5	0.004750
13.233333	0.5	0.004625
13.241667	0.5	0.004125
13.250000	0.5	0.004000
13.258333	0.5	0.003750
13.266667	0.5	0.003500
13.275000	0.5	0.003375
13.283333	0.5	0.003125
13.291667	0.5	0.003125
13.300000	0.5	0.002750
13.308333	0.5	0.002250
13.316667	0.5	0.001750
13.325000	0.5	0.001625
13.333333	0.5	0.001875
13.341667	0.5	0.001875
13.350000	0.5	0.001625
13.358333	0.5	0.001500
13.366667	0.5	0.001500
13.375000	0.5	0.001375
13.383333	0.5	0.001375
13.391667	0.5	0.001500
13.400000	0.5	0.001375
13.408333	0.5	0.001250
13.416667	0.5	0.001125
13.425000	0.5	0.000500
13.433333	0.5	0.000250
13.441667	0.5	0.000000
13.450000	0.5	-0.000125
13.458333	0.5	-0.000250
13.466667	0.5	-0.000250
13.475000	0.5	-0.000250
13.483333	0.5	-0.000250
13.491667	0.5	-0.000875
13.500000	0.5	-0.001250
13.508333	0.5	-0.001500
13.516667	0.5	-0.001625
13.525000	0.5	-0.001875
13.533333	0.5	-0.001875
13.541667	0.5	-0.001500
13.550000	0.5	-0.002000
13.558333	0.5	-0.002375
13.566667	0.5	-0.002625
13.575000	0.5	-0.002750
13.583333	0.5	-0.002875
13.591667	0.5	-0.002750
13.600000	0.5	-0.003000
13.608333	0.5	-0.003375
13.616667	0.5	-0.003500
13.625000	0.5	-0.003750
13.633333	0.5	-0.004250
13.641667	0.5	-0.004375
13.650000	0.5	-0.004750
13.658333	0.5	-0.004875
13.666667	0.5	-0.004625
13.675000	0.5	-0.004750
13.683333	0.5	-0.005250
13.691667	0.5	-0.005250
13.700000	0.5	-0.005125
13.708333	0.5	-0.005500
13.716667	0.5	-0.005750
13.725000	0.5	-0.005875
13.733333	0.5	-0.006000
13.741667	0.5	-0.005750
13.750000	0.5	-0.006125
13.758333	0.5	-0.006375
13.766667	0.5	-0.006000
13.775000	0.5	-0.006000
13.783333	0.5	-0.006250
13.791667	0.5	-0.006375
13.800000	0.5	-0.006750
13.808333	0.5	-0.006625
13.816667	0.5	-0.006750
13.825000	0.5	-0.006625
13.833333	0.5	-0.006250
13.841667	0.5	-0.006625
13.850000	0.5	-0.006375
13.858333	0.5	-0.006000
13.866667	0.5	-0.006125
13.875000	0.5	-0.006250
13.883333	0.5	-0.006125
13.891667	0.5	-0.006125
13.900000	0.5	-0.006000
13.908333	0.5	-0.005750
13.916667	0.5	-0.005625
13.925000	0.5	-0.005250
13.933333	0.5	-0.005125
13.941667	0.5	-0.004875
13.950000	0.5	-0.004875
13.958333	0.5	-0.005000
13.966667	0.5	-0.005000
13.975000	0.5	-0.004500
13.983333	0.5	-0.003500
13.991667	0.5	-0.003500
14.000000	0.5	-0.003500
14.008333	0.5	-0.003125
14.016667	0.5	-0.002625
14.025000	0.5	-0.002625
14.033333	0.5	-0.002250
14.041667	0.5	-0.001750
14.050000	0.5	-0.001750
14.058333	0.5	-0.001250
14.066667	0.5	-0.000875
14.075000	0.5	-0.000500
14.083333	0.5	-0.000125
14.091667	0.5	0.000500
14.100000	0.5	0.001125
14.108333	0.5	0.001875
14.116667	0.5	0.002500
14.125000	0.5	0.003000
14.133333	0.5	0.003625
14.141667	0.5	0.004125
14.150000	0.5	0.004125
14.158333	0.5	0.004500
14.166667	0.5	0.004625
14.175000	0.5	0.004625
14.183333	0.5	0.005500
14.191667	0.5	0.006250
14.200000	0.5	0.006875
14.208333	0.5	0.007250
14.216667	0.5	0.007875
14.225000	0.5	0.008250
14.233333	0.5	0.008750
14.241667	0.5	0.009000
14.250000	0.5	0.009375
14.258333	0.5	0.009750
14.266667	0.5	0.010000
14.275000	0.5	0.010250
14.283333	0.5	0.011125
14.291667	0.5	0.011375
14.300000	0.5	0.011625
14.308333	0.5	0.011625
14.316667	0.5	0.011875
14.325000	0.5	0.012125
14.333333	0.5	0.012125
14.341667	0.5	0.012250
14.350000	0.5	0.012875
14.358333	0.5	0.013250
14.366667	0.5	0.013500
14.375000	0.5	0.013750
14.383333	0.5	0.014000
14.391667	0.5	0.014000
14.400000	0.5	0.014500
14.408333	0.5	0.014750
14.416667	0.5	0.014625
14.425000	0.5	0.014625
14.433333	0.5	0.014750
14.441667	0.5	0.015375
14.450000	0.5	0.015875
14.458333	0.5	0.016375
14.466667	0.5	0.016125
14.475000	0.5	0.016000
14.483333	0.5	0.016125
14.491667	0.5	0.016375
14.500000	0.5	0.016250
14.508333	0.5	0.017000
14.516667	0.5	0.017000
14.525000	0.5	0.017000
14.533333	0.5	0.016875
14.541667	0.5	0.017375
14.550000	0.5	0.017500
14.558333	0.5	0.017625
14.566667	0.5	0.017250
14.575000	0.5	0.017250
14.583333	0.5	0.016875
14.591667	0.5	0.016875
14.600000	0.5	0.016875
14.608333	0.5	0.016750
14.616667	0.5	0.016750
14.625000	0.5	0.016375
14.633333	0.5	0.016125
14.641667	0.5	0.016125
14.650000	0.5	0.016125
14.658333	0.5	0.016000
14.666667	0.5	0.016000
14.675000	0.5	0.016250
14.683333	0.5	0.016500
14.691667	0.5	0.016500
14.700000	0.5	0.016500
14.708333	0.5	0.016500
14.716667	0.5	0.016750
14.725000	0.5	0.016750
14.733333	0.5	0.016750
14.741667	0.5	0.016750
14.750000	0.5	0.016250
14.758333	0.5	0.016250
14.766667	0.5	0.016625
14.775000	0.5	0.016875
14.783333	0.5	0.017250
14.791667	0.5	0.017375
14.800000	0.5	0.017375
14.808333	0.5	0.017250
14.816667	0.5	0.017375
14.825000	0.5	0.017875
14.833333	0.5	0.017875
14.841667	0.5	0.018375
14.850000	0.5	0.019000
14.858333	0.5	0.018750
14.866667	0.5	0.018625
14.875000	0.5	0.018500
14.883333	0.5	0.018875
14.891667	0.5	0.019000
14.900000	0.5	0.018875
14.908333	0.5	0.018625
14.916667	0.5	0.018500
14.925000	0.5	0.018625
14.933333	0.5	0.018500
14.941667	0.5	0.018250
14.950000	0.5	0.018375
14.958333	0.5	0.018375
14.966667	0.5	0.018750
14.975000	0.5	0.018250
14.983333	0.5	0.018000
14.991667	0.5	0.017750
15.000000	0.5	0.017500
15.008333	0.5	0.017750
15.016667	0.5	0.016875
15.025000	0.5	0.016375
15.033333	0.5	0.015750
15.041667	0.5	0.015500
15.050000	0.5	0.015250
15.058333	0.5	0.014625
15.066667	0.5	0.014125
15.075000	0.5	0.013750
15.083333	0.5	0.012875
15.091667	0.5	0.012625
15.100000	0.5	0.012500
15.108333	0.5	0.012250
15.116667	0.5	0.012000
15.125000	0.5	0.011375
15.133333	0.5	0.010500
15.141667	0.5	0.009875
15.150000	0.5	0.009125
15.158333	0.5	0.008625
15.166667	0.5	0.008125
15.175000	0.5	0.007750
15.183333	0.5	0.007375
15.191667	0.5	0.006500
15.200000	0.5	0.006000
15.208333	0.5	0.005625
15.216667	0.5	0.005125
15.225000	0.5	0.004625
15.233333	0.5	0.004000
15.241667	0.5	0.003375
15.250000	0.5	0.002750
15.258333	0.5	0.002500
15.266667	0.5	0.001750
15.275000	0.5	0.001000
15.283333	0.5	0.000625
15.291667	0.5	0.000250
15.300000	0.5	-0.000375
15.308333	0.5	-0.000750
15.316667	0.5	-0.000875
15.325000	0.5	-0.001250
15.333333	0.5	-0.001750
15.341667	0.5	-0.002000
15.350000	0.5	-0.002375
15.358333	0.5	-0.002625
15.366667	0.5	-0.003000
15.375000	0.5	-0.003125
15.383333	0.5	-0.003250
15.391667	0.5	-0.003375
15.400000	0.5	-0.003750
15.408333	0.5	-0.003750
15.416667	0.5	-0.004125
15.425000	0.5	-0.004500
15.433333	0.5	-0.004375
15.441667	0.5	-0.004250
15.450000	0.5	-0.004000
15.458333	0.5	-0.004125
15.466667	0.5	-0.004125
15.475000	0.5	-0.004000
15.483333	0.5	-0.003875
15.491667	0.5	-0.003875
15.500000	0.5	-0.003625
15.508333	0.5	-0.003625
15.516667	0.5	-0.003375
15.525000	0.5	-0.003000
15.533333	0.5	-0.002750
15.541667	0.5	-0.002750
15.550000	0.5	-0.002125
15.558333	0.5	-0.002000
15.566667	0.5	-0.002125
15.575000	0.5	-0.002500
15.583333	0.5	-0.002625
15.591667	0.5	-0.002125
15.600000	0.5	-0.002000
15.608333	0.5	-0.001875
15.616667	0.5	-0.002250
15.625000	0.5	-0.001875
15.633333	0.5	-0.001375
15.641667	0.5	-0.001000
15.650000	0.5	-0.000875
15.658333	0.5	-0.000750
15.666667	0.5	-0.000875
15.675000	0.5	-0.001250
15.683333	0.5	-0.001250
15.691667	0.5	-0.001375
15.700000	0.5	-0.000875
15.708333	0.5	-0.000875
15.716667	0.5	-0.001125
15.725000	0.5	-0.001000
15.733333	0.5	-0.001000
15.741667	0.5	-0.001375
15.750000	0.5	-0.001625
15.758333	0.5	-0.001625
15.766667	0.5	-0.002250
15.775000	0.5	-0.002500
15.783333	0.5	-0.002125
15.791667	0.5	-0.002250
15.800000	0.5	-0.002500
15.808333	0.5	-0.002750
15.816667	0.5	-0.003375
15.825000	0.5	-0.004000
15.833333	0.5	-0.004250
15.841667	0.5	-0.004500
15.850000	0.5	-0.005000
15.858333	0.5	-0.005125
15.866667	0.5	-0.005500
15.875000	0.5	-0.005875
15.883333	0.5	-0.005875
15.891667	0.5	-0.006125
15.900000	0.5	-0.006750
15.908333	0.5	-0.006875
15.916667	0.5	-0.007250
15.925000	0.5	-0.007750
15.933333	0.5	-0.008000
15.941667	0.5	-0.008375
15.950000	0.5	-0.008875
15.958333	0.5	-0.009750
15.966667	0.5	-0.010500
15.975000	0.5	-0.010625
15.983333	0.5	-0.011125
15.991667	0.5	-0.011750
16.000000	0.5	-0.012125
16.008333	0.5	-0.012375
16.016667	0.5	-0.012500
16.025000	0.5	-0.013250
16.033333	0.5	-0.013750
16.041667	0.5	-0.014375
16.050000	0.5	-0.014500
16.058333	0.5	-0.015250
16.066667	0.5	-0.015500
16.075000	0.5	-0.015750
16.083333	0.5	-0.016125
16.091667	0.5	-0.016875
16.100000	0.5	-0.017000
16.108333	0.5	-0.017125
16.116667	0.5	-0.017250
16.125000	0.5	-0.017500
16.133333	0.5	-0.017750
16.141667	0.5	-0.017875
16.150000	0.5	-0.017875
16.158333	0.5	-0.018250
16.166667	0.5	-0.018125
16.175000	0.5	-0.017875
16.183333	0.5	-0.017875
16.191667	0.5	-0.018375
16.200000	0.5	-0.018250
16.208333	0.5	-0.018250
16.216667	0.5	-0.018500
16.225000	0.5	-0.018750
16.233333	0.5	-0.019125
16.241667	0.5	-0.019500
16.250000	0.5	-0.019750
16.258333	0.5	-0.020000
16.266667	0.5	-0.020125
16.275000	0.5	-0.020125
16.283333	0.5	-0.020250
16.291667	0.5	-0.020125
16.300000	0.5	-0.020250
16.308333	0.5	-0.020125
16.316667	0.5	-0.019750
16.325000	0.5	-0.019625
16.333333	0.5	-0.019625
16.341667	0.5	-0.019375
16.350000	0.5	-0.018875
16.358333	0.5	-0.018625
16.366667	0.5	-0.018500
16.375000	0.5	-0.018125
16.383333	0.5	-0.018000
16.391667	0.5	-0.018000
16.400000	0.5	-0.017750
16.408333	0.5	-0.017375
16.416667	0.5	-0.016625
16.425000	0.5	-0.015875
16.433333	0.5	-0.015500
16.441667	0.5	-0.015125
16.450000	0.5	-0.015000
16.458333	0.5	-0.015125
16.466667	0.5	-0.014375
16.475000	0.5	-0.013875
16.483333	0.5	-0.013500
16.491667	0.5	-0.013000
16.500000	0.5	-0.012500
16.508333	0.5	-0.011875
16.516667	0.5	-0.011125
16.525000	0.5	-0.010500
16.533333	0.5	-0.009750
16.541667	0.5	-0.009375
16.550000	0.5	-0.008625
16.558333	0.5	-0.008125
16.566667	0.5	-0.007125
16.575000	0.5	-0.006125
16.583333	0.5	-0.005375
16.591667	0.5	-0.004250
16.600000	0.5	-0.003500
16.608333	0.5	-0.003000
16.616667	0.5	-0.002500
16.625000	0.5	-0.001875
16.633333	0.5	-0.001125
16.641667	0.5	-0.000375
16.650000	0.5	0.000000
16.658333	0.5	0.000875
16.666667	0.5	0.001375
16.675000	0.5	0.002125
16.683333	0.5	0.003125
16.691667	0.5	0.003750
16.700000	0.5	0.004500
16.708333	0.5	0.005250
16.716667	0.5	0.006250
16.725000	0.5	0.007000
16.733333	0.5	0.007875
16.741667	0.5	0.008250
16.750000	0.5	0.009125
16.758333	0.5	0.010375
16.766667	0.5	0.011250
16.775000	0.5	0.012000
16.783333	0.5	0.012500
16.791667	0.5	0.013000
16.800000	0.5	0.013500
16.808333	0.5	0.014125
16.816667	0.5	0.014500
16.825000	0.5	0.015375
16.833333	0.5	0.015750
16.841667	0.5	0.016000
16.850000	0.5	0.016375
16.858333	0.5	0.016625
16.866667	0.5	0.017000
16.875000	0.5	0.016875
16.883333	0.5	0.016875
16.891667	0.5	0.017500
16.900000	0.5	0.017750
16.908333	0.5	0.017875
16.916667	0.5	0.017625
16.925000	0.5	0.017625
16.933333	0.5	0.017750
16.941667	0.5	0.017875
16.950000	0.5	0.017625
16.958333	0.5	0.016875
16.966667	0.5	0.016250
16.975000	0.5	0.015875
16.983333	0.5	0.015375
16.991667	0.5	0.014875
17.000000	0.5	0.014500
17.008333	0.5	0.014125
17.016667	0.5	0.013500
17.025000	0.5	0.012875
17.033333	0.5	0.011875
17.041667	0.5	0.010875
17.050000	0.5	0.009500
17.058333	0.5	0.008500
17.066667	0.5	0.007250
17.075000	0.5	0.006000
17.083333	0.5	0.004000
17.091667	0.5	0.002125
17.100000	0.5	0.000750
17.108333	0.5	-0.000625
17.116667	0.5	-0.002750
17.125000	0.5	-0.005250
17.133333	0.5	-0.008125
17.141667	0.5	-0.011000
17.150000	0.5	-0.013500
17.158333	0.5	-0.016625
17.166667	0.5	-0.020125
17.175000	0.5	-0.023250
17.183333	0.5	-0.027125
17.191667	0.5	-0.031125
17.200000	0.5	-0.035250
17.208333	0.5	-0.039875
17.216667	0.5	-0.044250
17.225000	0.5	-0.048250
17.233333	0.5	-0.052500
17.241667	0.5	-0.056375
17.250000	0.5	-0.060625
17.258333	0.5	-0.065125
17.266667	0.5	-0.069875
17.275000	0.5	-0.074125
17.283333	0.5	-0.078250
17.291667	0.5	-0.082250
17.300000	0.5	-0.085500
17.308333	0.5	-0.088125
17.316667	0.5	-0.091000
17.325000	0.5	-0.093875
17.333333	0.5	-0.096250
17.341667	0.5	-0.097750
17.350000	0.5	-0.098875
17.358333	0.5	-0.099750
17.366667	0.5	-0.100500
17.375000	0.5	-0.100375
17.383333	0.5	-0.099500
17.391667	0.5	-0.098250
17.400000	0.5	-0.096750
17.408333	0.5	-0.094750
17.416667	0.5	-0.092250
17.425000	0.5	-0.089750
17.433333	0.5	-0.087125
17.441667	0.5	-0.083875
17.450000	0.5	-0.080625
17.458333	0.5	-0.077500
17.466667	0.5	-0.074125
17.475000	0.5	-0.070500
17.483333	0.5	-0.066625
17.491667	0.5	-0.062500
17.500000	0.5	-0.058750
17.508333	0.5	-0.055375
17.516667	0.5	-0.051625
17.525000	0.5	-0.048250
17.533333	0.5	-0.045000
17.541667	0.5	-0.042250
17.550000	0.5	-0.038875
17.558333	0.5	-0.036125
17.566667	0.5	-0.033125
17.575000	0.5	-0.030500
17.583333	0.5	-0.027875
17.591667	0.5	-0.025625
17.600000	0.5	-0.023125
17.608333	0.5	-0.021000
17.616667	0.5	-0.019125
17.625000	0.5	-0.017375
17.633333	0.5	-0.015750
17.641667	0.5	-0.014125
17.650000	0.5	-0.012375
17.658333	0.5	-0.010875
17.666667	0.5	-0.009625
17.675000	0.5	-0.008500
17.683333	0.5	-0.007500
17.691667	0.5	-0.006500
17.700000	0.5	-0.005750
17.708333	0.5	-0.004875
17.716667	0.5	-0.003500
17.725000	0.5	-0.002625
17.733333	0.5	-0.001625
17.741667	0.5	-0.000750
17.750000	0.5	-0.000125
17.758333	0.5	0.000375
17.766667	0.5	0.001000
17.775000	0.5	0.001500
17.783333	0.5	0.001875
17.791667	0.5	0.002375
17.800000	0.5	0.002875
17.808333	0.5	0.003375
17.816667	0.5	0.004000
17.825000	0.5	0.004375
17.833333	0.5	0.005125
17.841667	0.5	0.005750
17.850000	0.5	0.006000
17.858333	0.5	0.006375
17.866667	0.5	0.006875
17.875000	0.5	0.007500
17.883333	0.5	0.008000
17.891667	0.5	0.008250
17.900000	0.5	0.008500
17.908333	0.5	0.009125
17.916667	0.5	0.009250
17.925000	0.5	0.009125
17.933333	0.5	0.009375
17.941667	0.5	0.009875
17.950000	0.5	0.010125
17.958333	0.5	0.010125
17.966667	0.5	0.010125
17.975000	0.5	0.010250
17.983333	0.5	0.010125
17.991667	0.5	0.010125
18.000000	0.5	0.010000
18.008333	0.5	0.009750
18.016667	0.5	0.009625
18.025000	0.5	0.009625
18.033333	0.5	0.009375
18.041667	0.5	0.008875
18.050000	0.5	0.008625
18.058333	0.5	0.008000
18.066667	0.5	0.007875
18.075000	0.5	0.007625
18.083333	0.5	0.007125
18.091667	0.5	0.006625
18.100000	0.5	0.006125
18.108333	0.5	0.005750
18.116667	0.5	0.005250
18.125000	0.5	0.004875
18.133333	0.5	0.004125
18.141667	0.5	0.003125
18.150000	0.5	0.001625
18.158333	0.5	0.000750
18.166667	0.5	-0.000125
18.175000	0.5	-0.001375
18.183333	0.5	-0.002625
18.191667	0.5	-0.003750
18.200000	0.5	-0.005000
18.208333	0.5	-0.006375
18.216667	0.5	-0.008125
18.225000	0.5	-0.009375
18.233333	0.5	-0.011125
18.241667	0.5	-0.012750
18.250000	0.5	-0.014875
18.258333	0.5	-0.016625
18.266667	0.5	-0.018500
18.275000	0.5	-0.020750
18.283333	0.5	-0.022750
18.291667	0.5	-0.023875
18.300000	0.5	-0.025500
18.308333	0.5	-0.027625
18.316667	0.5	-0.030000
18.325000	0.5	-0.032250
18.333333	0.5	-0.034250
18.341667	0.5	-0.035875
18.350000	0.5	-0.037500
18.358333	0.5	-0.039125
18.366667	0.5	-0.040625
18.375000	0.5	-0.041875
18.383333	0.5	-0.043125
18.391667	0.5	-0.044375
18.400000	0.5	-0.045250
18.408333	0.5	-0.046000
18.416667	0.5	-0.046875
18.425000	0.5	-0.047250
18.433333	0.5	-0.047750
18.441667	0.5	-0.047875
18.450000	0.5	-0.047750
18.458333	0.5	-0.047625
18.466667	0.5	-0.047375
18.475000	0.5	-0.047000
18.483333	0.5	-0.046500
18.491667	0.5	-0.046000
18.500000	0.5	-0.045375
18.508333	0.5	-0.044375
18.516667	0.5	-0.043625
18.525000	0.5	-0.043250
18.533333	0.5	-0.042125
18.541667	0.5	-0.041250
18.550000	0.5	-0.040250
18.558333	0.5	-0.038750
18.566667	0.5	-0.037875
18.575000	0.5	-0.036625
18.583333	0.5	-0.035875
18.591667	0.5	-0.034750
18.600000	0.5	-0.033750
18.608333	0.5	-0.033125
18.616667	0.5	-0.032625
18.625000	0.5	-0.032000
18.633333	0.5	-0.031500
18.641667	0.5	-0.030500
18.650000	0.5	-0.030000
18.658333	0.5	-0.029250
18.666667	0.5	-0.028500
18.675000	0.5	-0.027750
18.683333	0.5	-0.027500
18.691667	0.5	-0.027500
18.700000	0.5	-0.027250
18.708333	0.5	-0.027125
18.716667	0.5	-0.026875
18.725000	0.5	-0.026875
18.733333	0.5	-0.026875
18.741667	0.5	-0.026250
18.750000	0.5	-0.026375
18.758333	0.5	-0.026000
18.766667	0.5	-0.026250
18.775000	0.5	-0.026625
18.783333	0.5	-0.026500
18.791667	0.5	-0.027000
18.800000	0.5	-0.027125
18.808333	0.5	-0.027750
18.816667	0.5	-0.028125
18.825000	0.5	-0.028375
18.833333	0.5	-0.028750
18.841667	0.5	-0.029250
18.850000	0.5	-0.029250
18.858333	0.5	-0.029125
18.866667	0.5	-0.029000
18.875000	0.5	-0.029250
18.883333	0.5	-0.029750
18.891667	0.5	-0.030000
18.900000	0.5	-0.030250
18.908333	0.5	-0.030500
18.916667	0.5	-0.030500
18.925000	0.5	-0.030750
18.933333	0.5	-0.031250
18.941667	0.5	-0.031250
18.950000	0.5	-0.031000
18.958333	0.5	-0.030875
18.966667	0.5	-0.031375
18.975000	0.5	-0.031875
18.983333	0.5	-0.031875
18.991667	0.5	-0.032375
19.000000	0.5	-0.032625
19.008333	0.5	-0.033000
19.016667	0.5	-0.033375
19.025000	0.5	-0.033500
19.033333	0.5	-0.033625
19.041667	0.5	-0.034000
19.050000	0.5	-0.034000
19.058333	0.5	-0.034500
19.066667	0.5	-0.034625
19.075000	0.5	-0.035125
19.083333	0.5	-0.034875
19.091667	0.5	-0.035250
19.100000	0.5	-0.035750
19.108333	0.5	-0.036125
19.116667	0.5	-0.036375
19.125000	0.5	-0.036500
19.133333	0.5	-0.036500
19.141667	0.5	-0.036750
19.150000	0.5	-0.037750
19.158333	0.5	-0.038125
19.166667	0.5	-0.038250
19.175000	0.5	-0.038500
19.183333	0.5	-0.038500
19.191667	0.5	-0.038750
19.200000	0.5	-0.039250
19.208333	0.5	-0.039625
19.216667	0.5	-0.039750
19.225000	0.5	-0.039875
19.233333	0.5	-0.040000
19.241667	0.5	-0.040125
19.250000	0.5	-0.040125
19.258333	0.5	-0.040250
19.266667	0.5	-0.040500
19.275000	0.5	-0.041375
19.283333	0.5	-0.041500
19.291667	0.5	-0.041375
19.300000	0.5	-0.041500
19.308333	0.5	-0.041875
19.316667	0.5	-0.041875
19.325000	0.5	-0.042000
19.333333	0.5	-0.042625
19.341667	0.5	-0.043125
19.350000	0.5	-0.043000
19.358333	0.5	-0.042625
19.366667	0.5	-0.043000
19.375000	0.5	-0.043250
19.383333	0.5	-0.043125
19.391667	0.5	-0.043125
19.400000	0.5	-0.043125
19.408333	0.5	-0.043625
19.416667	0.5	-0.043625
19.425000	0.5	-0.043500
19.433333	0.5	-0.043375
19.441667	0.5	-0.043625
19.450000	0.5	-0.043625
19.458333	0.5	-0.043750
19.466667	0.5	-0.043625
19.475000	0.5	-0.043750
19.483333	0.5	-0.043750
19.491667	0.5	-0.043750
19.500000	0.5	-0.043750
19.508333	0.5	-0.043750
19.516667	0.5	-0.043875
19.525000	0.5	-0.043875
19.533333	0.5	-0.043500
19.541667	0.5	-0.043500
19.550000	0.5	-0.043125
19.558333	0.5	-0.042625
19.566667	0.5	-0.042875
19.575000	0.5	-0.042625
19.583333	0.5	-0.042500
19.591667	0.5	-0.042875
19.600000	0.5	-0.042875
19.608333	0.5	-0.042750
19.616667	0.5	-0.042750
19.625000	0.5	-0.042750
19.633333	0.5	-0.042750
19.641667	0.5	-0.042875
19.650000	0.5	-0.042750
19.658333	0.5	-0.042500
19.666667	0.5	-0.042375
19.675000	0.5	-0.042750
19.683333	0.5	-0.042625
19.691667	0.5	-0.042500
19.700000	0.5	-0.042250
19.708333	0.5	-0.042000
19.716667	0.5	-0.041625
19.725000	0.5	-0.041125
19.733333	0.5	-0.040750
19.741667	0.5	-0.040375
19.750000	0.5	-0.040250
19.758333	0.5	-0.039875
19.766667	0.5	-0.039750
19.775000	0.5	-0.039625
19.783333	0.5	-0.039375
19.791667	0.5	-0.039125
19.800000	0.5	-0.038750
19.808333	0.5	-0.038000
19.816667	0.5	-0.037500
19.825000	0.5	-0.037000
19.833333	0.5	-0.036125
19.841667	0.5	-0.035375
19.850000	0.5	-0.034625
19.858333	0.5	-0.034500
19.866667	0.5	-0.033875
19.875000	0.5	-0.032625
19.883333	0.5	-0.032125
19.891667	0.5	-0.031000
19.900000	0.5	-0.029875
19.908333	0.5	-0.028750
19.916667	0.5	-0.027750
19.925000	0.5	-0.026750
19.933333	0.5	-0.025500
19.941667	0.5	-0.024750
19.950000	0.5	-0.023875
19.958333	0.5	-0.023125
19.966667	0.5	-0.022125
19.975000	0.5	-0.020875
19.983333	0.5	-0.019750
19.991667	0.5	-0.018875
20.000000	0.5	-0.017750
20.008333	0.5	-0.016250
20.016667	0.5	-0.015250
20.025000	0.5	-0.014875
20.033333	0.5	-0.013750
20.041667	0.5	-0.013125
20.050000	0.5	-0.011875
20.058333	0.5	-0.011125
20.066667	0.5	-0.010375
20.075000	0.5	-0.009625
20.083333	0.5	-0.008875
20.091667	0.5	-0.008375
20.100000	0.5	-0.007625
20.108333	0.5	-0.006750
20.116667	0.5	-0.006375
20.125000	0.5	-0.005875
20.133333	0.5	-0.005125
20.141667	0.5	-0.004625
20.150000	0.5	-0.004375
20.158333	0.5	-0.003875
20.166667	0.5	-0.004000
20.175000	0.5	-0.003750
20.183333	0.5	-0.003250
20.191667	0.5	-0.003500
20.200000	0.5	-0.003875
20.208333	0.5	-0.004250
20.216667	0.5	-0.004000
20.225000	0.5	-0.003750
20.233333	0.5	-0.003625
20.241667	0.5	-0.003500
20.250000	0.5	-0.003750
20.258333	0.5	-0.003750
20.266667	0.5	-0.003750
20.275000	0.5	-0.004250
20.283333	0.5	-0.004625
20.291667	0.5	-0.005125
20.300000	0.5	-0.005500
20.308333	0.5	-0.006000
20.316667	0.5	-0.006625
20.325000	0.5	-0.007500
20.333333	0.5	-0.008125
20.341667	0.5	-0.009125
20.350000	0.5	-0.009625
20.358333	0.5	-0.010250
20.366667	0.5	-0.010625
20.375000	0.5	-0.010750
20.383333	0.5	-0.011125
20.391667	0.5	-0.011375
20.400000	0.5	-0.011250
20.408333	0.5	-0.011875
20.416667	0.5	-0.011500
20.425000	0.5	-0.011750
20.433333	0.5	-0.011875
20.441667	0.5	-0.012000
20.450000	0.5	-0.011750
20.458333	0.5	-0.012250
20.466667	0.5	-0.012125
20.475000	0.5	-0.011750
20.483333	0.5	-0.011250
20.491667	0.5	-0.010875
20.500000	0.5	-0.009875
20.508333	0.5	-0.009125
20.516667	0.5	-0.008375
20.525000	0.5	-0.007500
20.533333	0.5	-0.007000
20.541667	0.5	-0.005625
20.550000	0.5	-0.004375
20.558333	0.5	-0.003250
20.566667	0.5	-0.001750
20.575000	0.5	-0.000375
20.583333	0.5	0.001500
20.591667	0.5	0.003000
20.600000	0.5	0.005000
20.608333	0.5	0.007000
20.616667	0.5	0.008375
20.625000	0.5	0.010000
20.633333	0.5	0.011500
20.641667	0.5	0.012875
20.650000	0.5	0.014250
20.658333	0.5	0.015500
20.666667	0.5	0.017250
20.675000	0.5	0.018625
20.683333	0.5	0.019625
20.691667	0.5	0.020250
20.700000	0.5	0.020750
20.708333	0.5	0.021500
20.716667	0.5	0.021500
20.725000	0.5	0.021250
20.733333	0.5	0.021375
20.741667	0.5	0.022000
20.750000	0.5	0.021375
20.758333	0.5	0.020500
20.766667	0.5	0.019375
20.775000	0.5	0.017750
20.783333	0.5	0.016750
20.791667	0.5	0.015500
20.800000	0.5	0.013625
20.808333	0.5	0.011875
20.816667	0.5	0.009875
20.825000	0.5	0.008250
20.833333	0.5	0.006000
20.841667	0.5	0.003750
20.850000	0.5	0.001625
20.858333	0.5	-0.000125
20.866667	0.5	-0.002125
20.875000	0.5	-0.004250
20.883333	0.5	-0.006250
20.891667	0.5	-0.008375
20.900000	0.5	-0.010125
20.908333	0.5	-0.011875
20.916667	0.5	-0.013500
20.925000	0.5	-0.015125
20.933333	0.5	-0.016250
20.941667	0.5	-0.017625
20.950000	0.5	-0.019125
20.958333	0.5	-0.020125
20.966667	0.5	-0.020750
20.975000	0.5	-0.022000
20.983333	0.5	-0.022875
20.991667	0.5	-0.023250
21.000000	0.5	-0.023750
21.008333	0.5	-0.023750
21.016667	0.5	-0.023875
21.025000	0.5	-0.024000
21.033333	0.5	-0.024250
21.041667	0.5	-0.024000
21.050000	0.5	-0.023750
21.058333	0.5	-0.023625
21.066667	0.5	-0.023000
21.075000	0.5	-0.022500
21.083333	0.5	-0.022125
21.091667	0.5	-0.022125
21.100000	0.5	-0.021750
21.108333	0.5	-0.021125
21.116667	0.5	-0.020125
21.125000	0.5	-0.019500
21.133333	0.5	-0.018875
21.141667	0.5	-0.017875
21.150000	0.5	-0.016875
21.158333	0.5	-0.016000
21.166667	0.5	-0.015625
21.175000	0.5	-0.015250
21.183333	0.5	-0.014250
21.191667	0.5	-0.014125
21.200000	0.5	-0.013500
21.208333	0.5	-0.013125
21.216667	0.5	-0.012625
21.225000	0.5	-0.012000
21.233333	0.5	-0.011625
21.241667	0.5	-0.011250
21.250000	0.5	-0.011000
21.258333	0.5	-0.010750
21.266667	0.5	-0.010500
21.275000	0.5	-0.010000
21.283333	0.5	-0.009500
21.291667	0.5	-0.009125
21.300000	0.5	-0.009250
21.308333	0.5	-0.009625
21.316667	0.5	-0.009625
21.325000	0.5	-0.010000
21.333333	0.5	-0.010125
21.341667	0.5	-0.010500
21.350000	0.5	-0.010250
21.358333	0.5	-0.010250
21.366667	0.5	-0.010250
21.375000	0.5	-0.010375
21.383333	0.5	-0.010750
21.391667	0.5	-0.010875
21.400000	0.5	-0.011250
21.408333	0.5	-0.011750
21.416667	0.5	-0.011875
21.425000	0.5	-0.012375
21.433333	0.5	-0.013125
21.441667	0.5	-0.013875
21.450000	0.5	-0.014625
21.458333	0.5	-0.015250
21.466667	0.5	-0.015875
21.475000	0.5	-0.016250
21.483333	0.5	-0.017000
21.491667	0.5	-0.017250
21.500000	0.5	-0.017875
21.508333	0.5	-0.018750
21.516667	0.5	-0.019250
21.525000	0.5	-0.019625
21.533333	0.5	-0.020375
21.541667	0.5	-0.021500
21.550000	0.5	-0.022375
21.558333	0.5	-0.022875
21.566667	0.5	-0.023000
21.575000	0.5	-0.023375
21.583333	0.5	-0.024000
21.591667	0.5	-0.024500
21.600000	0.5	-0.024625
21.608333	0.5	-0.024875
21.616667	0.5	-0.025125
21.625000	0.5	-0.025750
21.633333	0.5	-0.026125
21.641667	0.5	-0.026375
21.650000	0.5	-0.026500
21.658333	0.5	-0.026625
21.666667	0.5	-0.026875
21.675000	0.5	-0.027125
21.683333	0.5	-0.027500
21.691667	0.5	-0.027750
21.700000	0.5	-0.028000
21.708333	0.5	-0.028250
21.716667	0.5	-0.028250
21.725000	0.5	-0.028250
21.733333	0.5	-0.028250
21.741667	0.5	-0.028375
21.750000	0.5	-0.028000
21.758333	0.5	-0.027750
21.766667	0.5	-0.027500
21.775000	0.5	-0.027125
21.783333	0.5	-0.026875
21.791667	0.5	-0.026625
21.800000	0.5	-0.026750
21.808333	0.5	-0.026250
21.816667	0.5	-0.025750
21.825000	0.5	-0.025750
21.833333	0.5	-0.025500
21.841667	0.5	-0.025125
21.850000	0.5	-0.025000
21.858333	0.5	-0.025000
21.866667	0.5	-0.024375
21.875000	0.5	-0.024000
21.883333	0.5	-0.023750
21.891667	0.5	-0.023250
21.900000	0.5	-0.022875
21.908333	0.5	-0.022125
21.916667	0.5	-0.021375
21.925000	0.5	-0.020750
21.933333	0.5	-0.020250
21.941667	0.5	-0.019750
21.950000	0.5	-0.019375
21.958333	0.5	-0.019000
21.966667	0.5	-0.018750
21.975000	0.5	-0.017875
21.983333	0.5	-0.017500
21.991667	0.5	-0.017250
22.000000	0.5	-0.016750
22.008333	0.5	-0.016375
22.016667	0.5	-0.015625
22.025000	0.5	-0.014875
22.033333	0.5	-0.014500
22.041667	0.5	-0.014000
22.050000	0.5	-0.013750
22.058333	0.5	-0.013125
22.066667	0.5	-0.012750
22.075000	0.5	-0.012000
22.083333	0.5	-0.011500
22.091667	0.5	-0.011125
22.100000	0.5	-0.010625
22.108333	0.5	-0.010125
22.116667	0.5	-0.009750
22.125000	0.5	-0.009250
22.133333	0.5	-0.008875
22.141667	0.5	-0.008125
22.150000	0.5	-0.007750
22.158333	0.5	-0.007125
22.166667	0.5	-0.006500
22.175000	0.5	-0.006125
22.183333	0.5	-0.005750
22.191667	0.5	-0.005125
22.200000	0.5	-0.004625
22.208333	0.5	-0.004500
22.216667	0.5	-0.004250
22.225000	0.5	-0.003875
22.233333	0.5	-0.003750
22.241667	0.5	-0.003375
22.250000	0.5	-0.002875
22.258333	0.5	-0.002375
22.266667	0.5	-0.001875
22.275000	0.5	-0.001875
22.283333	0.5	-0.001375
22.291667	0.5	-0.000750
22.300000	0.5	-0.000250
22.308333	0.5	0.000000
22.316667	0.5	0.000250
22.325000	0.5	0.000500
22.333333	0.5	0.000625
22.341667	0.5	0.000375
22.350000	0.5	0.000250
22.358333	0.5	0.000000
22.366667	0.5	0.000125
22.375000	0.5	0.000000
22.383333	0.5	0.000250
22.391667	0.5	0.000125
22.400000	0.5	0.000125
22.408333	0.5	0.000000
22.416667	0.5	0.000000
22.425000	0.5	0.000000
22.433333	0.5	-0.000625
22.441667	0.5	-0.000375
22.450000	0.5	-0.000875
22.458333	0.5	-0.001250
22.466667	0.5	-0.001500
22.475000	0.5	-0.002000
22.483333	0.5	-0.002125
22.491667	0.5	-0.002375
22.500000	0.5	-0.003000
22.508333	0.5	-0.003375
22.516667	0.5	-0.003625
22.525000	0.5	-0.004125
22.533333	0.5	-0.004500
22.541667	0.5	-0.004625
22.550000	0.5	-0.005250
22.558333	0.5	-0.005500
22.566667	0.5	-0.005625
22.575000	0.5	-0.006000
22.583333	0.5	-0.006125
22.591667	0.5	-0.006500
22.600000	0.5	-0.006750
22.608333	0.5	-0.006750
22.616667	0.5	-0.007125
22.625000	0.5	-0.007500
22.633333	0.5	-0.008000
22.641667	0.5	-0.008500
22.650000	0.5	-0.008375
22.658333	0.5	-0.008250
22.666667	0.5	-0.008500
22.675000	0.5	-0.008875
22.683333	0.5	-0.009500
22.691667	0.5	-0.010000
22.700000	0.5	-0.010250
22.708333	0.5	-0.010750
22.716667	0.5	-0.011625
22.725000	0.5	-0.012000
22.733333	0.5	-0.012250
22.741667	0.5	-0.012375
22.750000	0.5	-0.012875
22.758333	0.5	-0.013875
22.766667	0.5	-0.014375
22.775000	0.5	-0.014750
22.783333	0.5	-0.015000
22.791667	0.5	-0.015000
22.800000	0.5	-0.015375
22.808333	0.5	-0.015375
22.816667	0.5	-0.015375
22.825000	0.5	-0.015125
22.833333	0.5	-0.015375
22.841667	0.5	-0.015500
22.850000	0.5	-0.015750
22.858333	0.5	-0.015750
22.866667	0.5	-0.016000
22.875000	0.5	-0.016000
22.883333	0.5	-0.016250
22.891667	0.5	-0.016000
22.900000	0.5	-0.016125
22.908333	0.5	-0.016625
22.916667	0.5	-0.016750
22.925000	0.5	-0.016625
22.933333	0.5	-0.016125
22.941667	0.5	-0.015750
22.950000	0.5	-0.015500
22.958333	0.5	-0.015250
22.966667	0.5	-0.015125
22.975000	0.5	-0.014750
22.983333	0.5	-0.014625
22.991667	0.5	-0.014250
23.000000	0.5	-0.014000
23.008333	0.5	-0.013250
23.016667	0.5	-0.012750
23.025000	0.5	-0.012250
23.033333	0.5	-0.011375
23.041667	0.5	-0.010500
23.050000	0.5	-0.009625
23.058333	0.5	-0.008875
23.066667	0.5	-0.008250
23.075000	0.5	-0.008000
23.083333	0.5	-0.007250
23.091667	0.5	-0.006500
23.100000	0.5	-0.005875
23.108333	0.5	-0.005125
23.116667	0.5	-0.004500
23.125000	0.5	-0.004000
23.133333	0.5	-0.003375
23.141667	0.5	-0.002500
23.150000	0.5	-0.001625
23.158333	0.5	-0.000875
23.166667	0.5	-0.000500
23.175000	0.5	0.000000
23.183333	0.5	0.000125
23.191667	0.5	0.000000
23.200000	0.5	0.000375
23.208333	0.5	0.000875
23.216667	0.5	0.000750
23.225000	0.5	0.000750
23.233333	0.5	0.001125
23.241667	0.5	0.001500
23.250000	0.5	0.001625
23.258333	0.5	0.002000
23.266667	0.5	0.002000
23.275000	0.5	0.001500
23.283333	0.5	0.001375
23.291667	0.5	0.001375
23.300000	0.5	0.001250
23.308333	0.5	0.001125
23.316667	0.5	0.001125
23.325000	0.5	0.001125
23.333333	0.5	0.000625
23.341667	0.5	0.000250
23.350000	0.5	0.000000
23.358333	0.5	0.000000
23.366667	0.5	-0.000375
23.375000	0.5	-0.000750
23.383333	0.5	-0.000875
23.391667	0.5	-0.001375
23.400000	0.5	-0.002000
23.408333	0.5	-0.002125
23.416667	0.5	-0.002250
23.425000	0.5	-0.003125
23.433333	0.5	-0.003250
23.441667	0.5	-0.003625
23.450000	0.5	-0.003625
23.458333	0.5	-0.004125
23.466667	0.5	-0.004625
23.475000	0.5	-0.005000
23.483333	0.5	-0.005375
23.491667	0.5	-0.006000
23.500000	0.5	-0.006125
23.508333	0.5	-0.006375
23.516667	0.5	-0.006500
23.525000	0.5	-0.007000
23.533333	0.5	-0.007000
23.541667	0.5	-0.007375
23.550000	0.5	-0.007750
23.558333	0.5	-0.007875
23.566667	0.5	-0.008500
23.575000	0.5	-0.008750
23.583333	0.5	-0.009000
23.591667	0.5	-0.009125
23.600000	0.5	-0.008875
23.608333	0.5	-0.009375
23.616667	0.5	-0.009875
23.625000	0.5	-0.010250
23.633333	0.5	-0.010625
23.641667	0.5	-0.010750
23.650000	0.5	-0.010875
23.658333	0.5	-0.011000
23.666667	0.5	-0.011125
23.675000	0.5	-0.011000
23.683333	0.5	-0.011375
23.691667	0.5	-0.011500
23.700000	0.5	-0.011875
23.708333	0.5	-0.012125
23.716667	0.5	-0.012500
23.725000	0.5	-0.012500
23.733333	0.5	-0.013000
23.741667	0.5	-0.013375
23.750000	0.5	-0.013500
23.758333	0.5	-0.013375
23.766667	0.5	-0.013500
23.775000	0.5	-0.013750
23.783333	0.5	-0.014000
23.791667	0.5	-0.014375
23.800000	0.5	-0.014375
23.808333	0.5	-0.014750
23.816667	0.5	-0.015125
23.825000	0.5	-0.015125
23.833333	0.5	-0.015250
23.841667	0.5	-0.015625
23.850000	0.5	-0.016000
23.858333	0.5	-0.016250
23.866667	0.5	-0.016125
23.875000	0.5	-0.015875
23.883333	0.5	-0.015875
23.891667	0.5	-0.016000
23.900000	0.5	-0.016375
23.908333	0.5	-0.016375
23.916667	0.5	-0.016500
23.925000	0.5	-0.016125
23.933333	0.5	-0.015750
23.941667	0.5	-0.015750
23.950000	0.5	-0.016000
23.958333	0.5	-0.016250
23.966667	0.5	-0.016375
23.975000	0.5	-0.016125
23.983333	0.5	-0.016125
23.991667	0.5	-0.015875
24.000000	0.5	-0.015875
24.008333	0.5	-0.015625
24.016667	0.5	-0.015375
24.025000	0.5	-0.015250
24.033333	0.5	-0.015000
24.041667	0.5	-0.014875
24.050000	0.5	-0.015000
24.058333	0.5	-0.015375
24.066667	0.5	-0.015625
24.075000	0.5	-0.015500
24.083333	0.5	-0.015000
24.091667	0.5	-0.015000
24.100000	0.5	-0.015250
24.108333	0.5	-0.014875
24.116667	0.5	-0.014500
24.125000	0.5	-0.014125
24.133333	0.5	-0.014000
24.141667	0.5	-0.014125
24.150000	0.5	-0.014000
24.158333	0.5	-0.013625
24.166667	0.5	-0.013375
24.175000	0.5	-0.013250
24.183333	0.5	-0.013000
24.191667	0.5	-0.012875
24.200000	0.5	-0.012625
24.208333	0.5	-0.012500
24.216667	0.5	-0.012000
24.225000	0.5	-0.011375
24.233333	0.5	-0.011250
24.241667	0.5	-0.011250
24.250000	0.5	-0.011000
24.258333	0.5	-0.011500
24.266667	0.5	-0.011500
24.275000	0.5	-0.011250
24.283333	0.5	-0.011125
24.291667	0.5	-0.011000
24.300000	0.5	-0.010000
24.308333	0.5	-0.009750
24.316667	0.5	-0.009625
24.325000	0.5	-0.009875
24.333333	0.5	-0.009750
24.341667	0.5	-0.010000
24.350000	0.5	-0.010000
24.358333	0.5	-0.009875
24.366667	0.5	-0.010125
24.375000	0.5	-0.010375
24.383333	0.5	-0.010500
24.391667	0.5	-0.010500
24.400000	0.5	-0.010500
24.408333	0.5	-0.010125
24.416667	0.5	-0.009625
24.425000	0.5	-0.009375
24.433333	0.5	-0.009250
24.441667	0.5	-0.009250
24.450000	0.5	-0.009000
24.458333	0.5	-0.009000
24.466667	0.5	-0.009000
24.475000	0.5	-0.008750
24.483333	0.5	-0.008250
24.491667	0.5	-0.007750
24.500000	0.5	-0.007875
24.508333	0.5	-0.007750
24.516667	0.5	-0.007500
24.525000	0.5	-0.007500
24.533333	0.5	-0.007000
24.541667	0.5	-0.006750
24.550000	0.5	-0.006500
24.558333	0.5	-0.006875
24.566667	0.5	-0.006500
24.575000	0.5	-0.006500
24.583333	0.5	-0.006250
24.591667	0.5	-0.005750
24.600000	0.5	-0.005875
24.608333	0.5	-0.005625
24.616667	0.5	-0.005625
24.625000	0.5	-0.004750
24.633333	0.5	-0.004375
24.641667	0.5	-0.004000
24.650000	0.5	-0.003875
24.658333	0.5	-0.003500
24.666667	0.5	-0.003125
24.675000	0.5	-0.003125
24.683333	0.5	-0.003250
24.691667	0.5	-0.003500
24.700000	0.5	-0.003250
24.708333	0.5	-0.003125
24.716667	0.5	-0.002625
24.725000	0.5	-0.002375
24.733333	0.5	-0.002250
24.741667	0.5	-0.001875
24.750000	0.5	-0.001500
24.758333	0.5	-0.001250
24.766667	0.5	-0.001250
24.775000	0.5	-0.001250
24.783333	0.5	-0.001125
24.791667	0.5	-0.000750
24.800000	0.5	-0.000750
24.808333	0.5	-0.000625
24.816667	0.5	-0.000625
24.825000	0.5	-0.000625
24.833333	0.5	-0.001125
24.841667	0.5	-0.001250
24.850000	0.5	-0.001000
24.858333	0.5	-0.001000
24.866667	0.5	-0.000625
24.875000	0.5	-0.000625
24.883333	0.5	-0.000250
24.891667	0.5	-0.000375
24.900000	0.5	-0.000500
24.908333	0.5	-0.000500
24.916667	0.5	-0.000625
24.925000	0.5	-0.000750
24.933333	0.5	-0.000875
24.941667	0.5	-0.000875
24.950000	0.5	-0.000875
24.958333	0.5	-0.000250
24.966667	0.5	-0.000125
24.975000	0.5	-0.000500
24.983333	0.5	-0.000500
24.991667	0.5	-0.000250
25.000000	0.5	-0.000125
