# Supplementary material for: Dynamic character displacement among a pair of bacterial phyllosphere commensals in situ
Source: Nat Commun. 2022 May 20;13:2836. doi: 10.1038/s41467-022-30469-3 (PMC9123166; doi:10.1038/s41467-022-30469-3)
Supplement: Supplementary file 11 — Source Data [file 41467_2022_30469_MOESM11_ESM.zip › Source Data/Supplementary Figure 5/Ct t4 a.txt]

File Path	chrom://marshall/Chromeleon7/HPLC_Ultimate_3000/Users/helucas/20200720_OrganicAcids_CCR_L257.seq/680.smp/RI_1.channel/RI_1.chm
Channel	RI_1

Injection Information:
Data Vault	Chromeleon7
Injection	Ct_t4_a
Injection Number	29
Position	RD2
Comment	
Processing Method	Quantitative
Instrument Method	20200525_Rezex_ROA_OrganicAcid_600uL_2500uM_H2SO4_50A_50D
Type	Unknown
Status	Finished
Injection Date	7/21/2020
Injection Time	4:06:28 AM
Injection Volume (µl)	10.000
Dilution Factor	1.0000
Weight	1.0000

Chromatogram Data Information:
Time Min. (min)	0.000000
Time Max. (min)	25.000000
Data Points	3001
Detector	RI
Generating Data System	Chromeleon 7.2.5.9507
Exporting Data System	Chromeleon 7.2.8.0
Operator	Instrument Controller
Signal Quantity	Refractive 
Signal Unit	µRIU
Signal Min.	-2.168000
Signal Max.	23.091125
Channel	RI_1
Driver Name	RID520Driver.dll
Channel Type	Evaluation
Min. Step (s)	0.5
Max. Step (s)	0.5
Average Step (s)	0.5

Signal Parameter Information:
Signal Info	

Chromatogram Data:
Time (min)	Step (s)	Value (µRIU)
0.000000	n.a.	-0.005500
0.008333	0.5	-0.005375
0.016667	0.5	-0.005750
0.025000	0.5	-0.005750
0.033333	0.5	-0.005500
0.041667	0.5	-0.005500
0.050000	0.5	-0.005500
0.058333	0.5	-0.005375
0.066667	0.5	-0.005750
0.075000	0.5	-0.005375
0.083333	0.5	-0.005625
0.091667	0.5	-0.006000
0.100000	0.5	-0.006500
0.108333	0.5	-0.006500
0.116667	0.5	-0.006375
0.125000	0.5	-0.006000
0.133333	0.5	-0.005750
0.141667	0.5	-0.005750
0.150000	0.5	-0.005875
0.158333	0.5	-0.006250
0.166667	0.5	-0.006250
0.175000	0.5	-0.006250
0.183333	0.5	-0.005875
0.191667	0.5	-0.005875
0.200000	0.5	-0.006125
0.208333	0.5	-0.006250
0.216667	0.5	-0.006500
0.225000	0.5	-0.005875
0.233333	0.5	-0.006125
0.241667	0.5	-0.006375
0.250000	0.5	-0.006250
0.258333	0.5	-0.006375
0.266667	0.5	-0.006375
0.275000	0.5	-0.006250
0.283333	0.5	-0.005625
0.291667	0.5	-0.005125
0.300000	0.5	-0.004875
0.308333	0.5	-0.004500
0.316667	0.5	-0.004625
0.325000	0.5	-0.005000
0.333333	0.5	-0.005000
0.341667	0.5	-0.005375
0.350000	0.5	-0.005500
0.358333	0.5	-0.005750
0.366667	0.5	-0.005750
0.375000	0.5	-0.006000
0.383333	0.5	-0.006500
0.391667	0.5	-0.006375
0.400000	0.5	-0.006250
0.408333	0.5	-0.006000
0.416667	0.5	-0.006000
0.425000	0.5	-0.005500
0.433333	0.5	-0.005500
0.441667	0.5	-0.005500
0.450000	0.5	-0.006125
0.458333	0.5	-0.006125
0.466667	0.5	-0.005750
0.475000	0.5	-0.005625
0.483333	0.5	-0.005625
0.491667	0.5	-0.005500
0.500000	0.5	-0.005500
0.508333	0.5	-0.005250
0.516667	0.5	-0.005250
0.525000	0.5	-0.005000
0.533333	0.5	-0.005000
0.541667	0.5	-0.005375
0.550000	0.5	-0.005500
0.558333	0.5	-0.005250
0.566667	0.5	-0.005125
0.575000	0.5	-0.004500
0.583333	0.5	-0.004250
0.591667	0.5	-0.004375
0.600000	0.5	-0.004625
0.608333	0.5	-0.004500
0.616667	0.5	-0.004375
0.625000	0.5	-0.004250
0.633333	0.5	-0.004500
0.641667	0.5	-0.004625
0.650000	0.5	-0.004625
0.658333	0.5	-0.005000
0.666667	0.5	-0.004625
0.675000	0.5	-0.004375
0.683333	0.5	-0.003750
0.691667	0.5	-0.004125
0.700000	0.5	-0.004125
0.708333	0.5	-0.004250
0.716667	0.5	-0.004125
0.725000	0.5	-0.003875
0.733333	0.5	-0.004000
0.741667	0.5	-0.004375
0.750000	0.5	-0.004625
0.758333	0.5	-0.004625
0.766667	0.5	-0.004375
0.775000	0.5	-0.004250
0.783333	0.5	-0.004125
0.791667	0.5	-0.004125
0.800000	0.5	-0.004375
0.808333	0.5	-0.004375
0.816667	0.5	-0.004625
0.825000	0.5	-0.004875
0.833333	0.5	-0.004750
0.841667	0.5	-0.005000
0.850000	0.5	-0.005625
0.858333	0.5	-0.005750
0.866667	0.5	-0.005875
0.875000	0.5	-0.005875
0.883333	0.5	-0.006250
0.891667	0.5	-0.006500
0.900000	0.5	-0.006625
0.908333	0.5	-0.007125
0.916667	0.5	-0.007125
0.925000	0.5	-0.007125
0.933333	0.5	-0.007000
0.941667	0.5	-0.007125
0.950000	0.5	-0.007250
0.958333	0.5	-0.008000
0.966667	0.5	-0.008375
0.975000	0.5	-0.008875
0.983333	0.5	-0.009375
0.991667	0.5	-0.010375
1.000000	0.5	-0.010875
1.008333	0.5	-0.011000
1.016667	0.5	-0.011000
1.025000	0.5	-0.011000
1.033333	0.5	-0.011375
1.041667	0.5	-0.011625
1.050000	0.5	-0.011625
1.058333	0.5	-0.012000
1.066667	0.5	-0.012625
1.075000	0.5	-0.013125
1.083333	0.5	-0.013250
1.091667	0.5	-0.013375
1.100000	0.5	-0.013625
1.108333	0.5	-0.014125
1.116667	0.5	-0.014500
1.125000	0.5	-0.014500
1.133333	0.5	-0.014500
1.141667	0.5	-0.015125
1.150000	0.5	-0.015000
1.158333	0.5	-0.015125
1.166667	0.5	-0.015750
1.175000	0.5	-0.015625
1.183333	0.5	-0.016125
1.191667	0.5	-0.016500
1.200000	0.5	-0.016750
1.208333	0.5	-0.017375
1.216667	0.5	-0.017125
1.225000	0.5	-0.017000
1.233333	0.5	-0.017125
1.241667	0.5	-0.017750
1.250000	0.5	-0.017375
1.258333	0.5	-0.017375
1.266667	0.5	-0.017625
1.275000	0.5	-0.017250
1.283333	0.5	-0.017625
1.291667	0.5	-0.018125
1.300000	0.5	-0.018250
1.308333	0.5	-0.018500
1.316667	0.5	-0.018375
1.325000	0.5	-0.018125
1.333333	0.5	-0.018250
1.341667	0.5	-0.018375
1.350000	0.5	-0.018500
1.358333	0.5	-0.018375
1.366667	0.5	-0.018250
1.375000	0.5	-0.018250
1.383333	0.5	-0.018500
1.391667	0.5	-0.018375
1.400000	0.5	-0.018375
1.408333	0.5	-0.018500
1.416667	0.5	-0.018375
1.425000	0.5	-0.018500
1.433333	0.5	-0.018375
1.441667	0.5	-0.018500
1.450000	0.5	-0.018375
1.458333	0.5	-0.018500
1.466667	0.5	-0.018375
1.475000	0.5	-0.018125
1.483333	0.5	-0.018250
1.491667	0.5	-0.018375
1.500000	0.5	-0.018375
1.508333	0.5	-0.018375
1.516667	0.5	-0.018000
1.525000	0.5	-0.018375
1.533333	0.5	-0.018500
1.541667	0.5	-0.018500
1.550000	0.5	-0.019000
1.558333	0.5	-0.019125
1.566667	0.5	-0.019125
1.575000	0.5	-0.019375
1.583333	0.5	-0.019375
1.591667	0.5	-0.018750
1.600000	0.5	-0.018750
1.608333	0.5	-0.018875
1.616667	0.5	-0.019000
1.625000	0.5	-0.019000
1.633333	0.5	-0.019250
1.641667	0.5	-0.018750
1.650000	0.5	-0.018750
1.658333	0.5	-0.018750
1.666667	0.5	-0.018625
1.675000	0.5	-0.018500
1.683333	0.5	-0.018625
1.691667	0.5	-0.018250
1.700000	0.5	-0.018375
1.708333	0.5	-0.018125
1.716667	0.5	-0.017875
1.725000	0.5	-0.017375
1.733333	0.5	-0.017000
1.741667	0.5	-0.017000
1.750000	0.5	-0.016875
1.758333	0.5	-0.016500
1.766667	0.5	-0.016250
1.775000	0.5	-0.016250
1.783333	0.5	-0.016125
1.791667	0.5	-0.015875
1.800000	0.5	-0.015625
1.808333	0.5	-0.015375
1.816667	0.5	-0.015000
1.825000	0.5	-0.014375
1.833333	0.5	-0.013875
1.841667	0.5	-0.013625
1.850000	0.5	-0.013000
1.858333	0.5	-0.012875
1.866667	0.5	-0.012250
1.875000	0.5	-0.012125
1.883333	0.5	-0.011750
1.891667	0.5	-0.011375
1.900000	0.5	-0.010625
1.908333	0.5	-0.010500
1.916667	0.5	-0.010625
1.925000	0.5	-0.010625
1.933333	0.5	-0.010250
1.941667	0.5	-0.009875
1.950000	0.5	-0.009500
1.958333	0.5	-0.008750
1.966667	0.5	-0.008500
1.975000	0.5	-0.008125
1.983333	0.5	-0.008000
1.991667	0.5	-0.007875
2.000000	0.5	-0.007750
2.008333	0.5	-0.007500
2.016667	0.5	-0.007375
2.025000	0.5	-0.007250
2.033333	0.5	-0.007250
2.041667	0.5	-0.007375
2.050000	0.5	-0.007500
2.058333	0.5	-0.007625
2.066667	0.5	-0.008000
2.075000	0.5	-0.007875
2.083333	0.5	-0.007750
2.091667	0.5	-0.008000
2.100000	0.5	-0.007875
2.108333	0.5	-0.007750
2.116667	0.5	-0.007750
2.125000	0.5	-0.007750
2.133333	0.5	-0.007875
2.141667	0.5	-0.008000
2.150000	0.5	-0.008375
2.158333	0.5	-0.008625
2.166667	0.5	-0.008625
2.175000	0.5	-0.009125
2.183333	0.5	-0.009500
2.191667	0.5	-0.009500
2.200000	0.5	-0.009875
2.208333	0.5	-0.009750
2.216667	0.5	-0.009875
2.225000	0.5	-0.010000
2.233333	0.5	-0.010000
2.241667	0.5	-0.010250
2.250000	0.5	-0.010375
2.258333	0.5	-0.010500
2.266667	0.5	-0.010750
2.275000	0.5	-0.011125
2.283333	0.5	-0.011125
2.291667	0.5	-0.011375
2.300000	0.5	-0.011500
2.308333	0.5	-0.011625
2.316667	0.5	-0.011125
2.325000	0.5	-0.011000
2.333333	0.5	-0.011000
2.341667	0.5	-0.011375
2.350000	0.5	-0.011500
2.358333	0.5	-0.011000
2.366667	0.5	-0.010500
2.375000	0.5	-0.010000
2.383333	0.5	-0.009500
2.391667	0.5	-0.009375
2.400000	0.5	-0.009250
2.408333	0.5	-0.009000
2.416667	0.5	-0.008625
2.425000	0.5	-0.008125
2.433333	0.5	-0.007375
2.441667	0.5	-0.006875
2.450000	0.5	-0.006375
2.458333	0.5	-0.005750
2.466667	0.5	-0.005375
2.475000	0.5	-0.005125
2.483333	0.5	-0.004625
2.491667	0.5	-0.004750
2.500000	0.5	-0.004000
2.508333	0.5	-0.003750
2.516667	0.5	-0.003000
2.525000	0.5	-0.002750
2.533333	0.5	-0.002625
2.541667	0.5	-0.002375
2.550000	0.5	-0.002000
2.558333	0.5	-0.001875
2.566667	0.5	-0.001375
2.575000	0.5	-0.000750
2.583333	0.5	-0.000125
2.591667	0.5	0.000125
2.600000	0.5	0.000500
2.608333	0.5	0.001000
2.616667	0.5	0.001375
2.625000	0.5	0.001875
2.633333	0.5	0.001875
2.641667	0.5	0.002250
2.650000	0.5	0.002250
2.658333	0.5	0.002625
2.666667	0.5	0.003000
2.675000	0.5	0.003125
2.683333	0.5	0.003500
2.691667	0.5	0.003750
2.700000	0.5	0.003875
2.708333	0.5	0.004125
2.716667	0.5	0.004250
2.725000	0.5	0.004625
2.733333	0.5	0.004750
2.741667	0.5	0.004625
2.750000	0.5	0.005250
2.758333	0.5	0.005625
2.766667	0.5	0.005750
2.775000	0.5	0.006125
2.783333	0.5	0.006375
2.791667	0.5	0.006500
2.800000	0.5	0.006750
2.808333	0.5	0.007000
2.816667	0.5	0.007250
2.825000	0.5	0.007500
2.833333	0.5	0.007875
2.841667	0.5	0.007750
2.850000	0.5	0.007750
2.858333	0.5	0.007875
2.866667	0.5	0.007875
2.875000	0.5	0.007750
2.883333	0.5	0.007875
2.891667	0.5	0.007750
2.900000	0.5	0.008000
2.908333	0.5	0.007500
2.916667	0.5	0.007375
2.925000	0.5	0.007250
2.933333	0.5	0.007625
2.941667	0.5	0.007625
2.950000	0.5	0.007500
2.958333	0.5	0.007500
2.966667	0.5	0.007750
2.975000	0.5	0.007500
2.983333	0.5	0.007875
2.991667	0.5	0.008125
3.000000	0.5	0.008500
3.008333	0.5	0.008875
3.016667	0.5	0.008750
3.025000	0.5	0.009000
3.033333	0.5	0.009250
3.041667	0.5	0.009500
3.050000	0.5	0.009125
3.058333	0.5	0.008875
3.066667	0.5	0.009250
3.075000	0.5	0.009250
3.083333	0.5	0.009375
3.091667	0.5	0.009375
3.100000	0.5	0.009625
3.108333	0.5	0.010000
3.116667	0.5	0.009750
3.125000	0.5	0.009375
3.133333	0.5	0.009500
3.141667	0.5	0.009500
3.150000	0.5	0.009750
3.158333	0.5	0.010125
3.166667	0.5	0.010500
3.175000	0.5	0.010500
3.183333	0.5	0.010625
3.191667	0.5	0.010375
3.200000	0.5	0.010375
3.208333	0.5	0.010250
3.216667	0.5	0.010125
3.225000	0.5	0.010500
3.233333	0.5	0.010750
3.241667	0.5	0.010750
3.250000	0.5	0.011250
3.258333	0.5	0.011375
3.266667	0.5	0.011625
3.275000	0.5	0.011375
3.283333	0.5	0.010750
3.291667	0.5	0.011000
3.300000	0.5	0.010750
3.308333	0.5	0.011000
3.316667	0.5	0.010750
3.325000	0.5	0.010625
3.333333	0.5	0.010000
3.341667	0.5	0.009625
3.350000	0.5	0.009250
3.358333	0.5	0.009250
3.366667	0.5	0.009375
3.375000	0.5	0.008875
3.383333	0.5	0.008500
3.391667	0.5	0.008625
3.400000	0.5	0.008500
3.408333	0.5	0.008500
3.416667	0.5	0.008250
3.425000	0.5	0.008125
3.433333	0.5	0.008250
3.441667	0.5	0.008250
3.450000	0.5	0.008250
3.458333	0.5	0.008500
3.466667	0.5	0.008375
3.475000	0.5	0.008500
3.483333	0.5	0.008250
3.491667	0.5	0.008375
3.500000	0.5	0.008375
3.508333	0.5	0.008750
3.516667	0.5	0.008500
3.525000	0.5	0.008625
3.533333	0.5	0.008375
3.541667	0.5	0.008125
3.550000	0.5	0.008250
3.558333	0.5	0.008125
3.566667	0.5	0.007750
3.575000	0.5	0.007625
3.583333	0.5	0.007875
3.591667	0.5	0.007750
3.600000	0.5	0.008250
3.608333	0.5	0.008500
3.616667	0.5	0.008500
3.625000	0.5	0.008625
3.633333	0.5	0.009125
3.641667	0.5	0.009000
3.650000	0.5	0.008750
3.658333	0.5	0.009000
3.666667	0.5	0.009625
3.675000	0.5	0.009750
3.683333	0.5	0.009625
3.691667	0.5	0.009625
3.700000	0.5	0.009750
3.708333	0.5	0.009625
3.716667	0.5	0.009625
3.725000	0.5	0.009750
3.733333	0.5	0.009625
3.741667	0.5	0.009875
3.750000	0.5	0.009500
3.758333	0.5	0.009250
3.766667	0.5	0.009000
3.775000	0.5	0.009125
3.783333	0.5	0.008875
3.791667	0.5	0.008875
3.800000	0.5	0.008750
3.808333	0.5	0.008750
3.816667	0.5	0.008625
3.825000	0.5	0.008625
3.833333	0.5	0.009000
3.841667	0.5	0.008625
3.850000	0.5	0.008375
3.858333	0.5	0.008125
3.866667	0.5	0.007875
3.875000	0.5	0.007750
3.883333	0.5	0.007875
3.891667	0.5	0.007875
3.900000	0.5	0.007375
3.908333	0.5	0.007375
3.916667	0.5	0.007250
3.925000	0.5	0.007125
3.933333	0.5	0.006500
3.941667	0.5	0.006250
3.950000	0.5	0.005875
3.958333	0.5	0.005625
3.966667	0.5	0.005500
3.975000	0.5	0.005375
3.983333	0.5	0.005125
3.991667	0.5	0.005125
4.000000	0.5	0.005375
4.008333	0.5	0.005000
4.016667	0.5	0.004625
4.025000	0.5	0.004750
4.033333	0.5	0.004750
4.041667	0.5	0.004375
4.050000	0.5	0.004000
4.058333	0.5	0.003750
4.066667	0.5	0.003250
4.075000	0.5	0.002625
4.083333	0.5	0.002375
4.091667	0.5	0.002625
4.100000	0.5	0.002750
4.108333	0.5	0.002500
4.116667	0.5	0.002125
4.125000	0.5	0.001875
4.133333	0.5	0.001625
4.141667	0.5	0.001625
4.150000	0.5	0.001250
4.158333	0.5	0.001375
4.166667	0.5	0.001625
4.175000	0.5	0.001875
4.183333	0.5	0.001625
4.191667	0.5	0.001375
4.200000	0.5	0.001125
4.208333	0.5	0.001750
4.216667	0.5	0.001875
4.225000	0.5	0.002000
4.233333	0.5	0.002000
4.241667	0.5	0.002000
4.250000	0.5	0.001750
4.258333	0.5	0.002000
4.266667	0.5	0.002500
4.275000	0.5	0.003250
4.283333	0.5	0.003625
4.291667	0.5	0.004125
4.300000	0.5	0.004750
4.308333	0.5	0.005125
4.316667	0.5	0.005500
4.325000	0.5	0.006125
4.333333	0.5	0.006250
4.341667	0.5	0.006375
4.350000	0.5	0.007000
4.358333	0.5	0.007625
4.366667	0.5	0.007750
4.375000	0.5	0.008250
4.383333	0.5	0.008750
4.391667	0.5	0.009625
4.400000	0.5	0.010125
4.408333	0.5	0.010625
4.416667	0.5	0.011250
4.425000	0.5	0.011625
4.433333	0.5	0.011875
4.441667	0.5	0.012500
4.450000	0.5	0.012875
4.458333	0.5	0.013625
4.466667	0.5	0.014625
4.475000	0.5	0.015125
4.483333	0.5	0.015625
4.491667	0.5	0.016250
4.500000	0.5	0.016875
4.508333	0.5	0.017625
4.516667	0.5	0.018125
4.525000	0.5	0.018250
4.533333	0.5	0.018250
4.541667	0.5	0.018500
4.550000	0.5	0.018875
4.558333	0.5	0.018875
4.566667	0.5	0.018875
4.575000	0.5	0.019000
4.583333	0.5	0.019000
4.591667	0.5	0.019250
4.600000	0.5	0.019500
4.608333	0.5	0.020125
4.616667	0.5	0.020250
4.625000	0.5	0.019875
4.633333	0.5	0.019500
4.641667	0.5	0.019250
4.650000	0.5	0.019625
4.658333	0.5	0.019500
4.666667	0.5	0.019000
4.675000	0.5	0.019125
4.683333	0.5	0.019125
4.691667	0.5	0.019000
4.700000	0.5	0.018750
4.708333	0.5	0.018250
4.716667	0.5	0.018125
4.725000	0.5	0.018000
4.733333	0.5	0.017375
4.741667	0.5	0.017000
4.750000	0.5	0.016750
4.758333	0.5	0.016375
4.766667	0.5	0.016125
4.775000	0.5	0.015500
4.783333	0.5	0.015250
4.791667	0.5	0.014875
4.800000	0.5	0.014500
4.808333	0.5	0.014250
4.816667	0.5	0.013375
4.825000	0.5	0.013000
4.833333	0.5	0.012375
4.841667	0.5	0.011750
4.850000	0.5	0.011000
4.858333	0.5	0.010625
4.866667	0.5	0.010250
4.875000	0.5	0.009750
4.883333	0.5	0.009500
4.891667	0.5	0.009000
4.900000	0.5	0.008500
4.908333	0.5	0.007875
4.916667	0.5	0.007750
4.925000	0.5	0.007375
4.933333	0.5	0.006750
4.941667	0.5	0.006125
4.950000	0.5	0.005375
4.958333	0.5	0.004750
4.966667	0.5	0.003875
4.975000	0.5	0.003375
4.983333	0.5	0.003000
4.991667	0.5	0.002375
5.000000	0.5	0.002000
5.008333	0.5	0.001625
5.016667	0.5	0.000875
5.025000	0.5	0.000125
5.033333	0.5	-0.000375
5.041667	0.5	-0.000750
5.050000	0.5	-0.001500
5.058333	0.5	-0.002125
5.066667	0.5	-0.002625
5.075000	0.5	-0.003000
5.083333	0.5	-0.003875
5.091667	0.5	-0.004500
5.100000	0.5	-0.005250
5.108333	0.5	-0.005875
5.116667	0.5	-0.006625
5.125000	0.5	-0.007125
5.133333	0.5	-0.007250
5.141667	0.5	-0.007250
5.150000	0.5	-0.007750
5.158333	0.5	-0.008750
5.166667	0.5	-0.009000
5.175000	0.5	-0.009250
5.183333	0.5	-0.009500
5.191667	0.5	-0.009875
5.200000	0.5	-0.010375
5.208333	0.5	-0.010750
5.216667	0.5	-0.011125
5.225000	0.5	-0.011500
5.233333	0.5	-0.011875
5.241667	0.5	-0.012250
5.250000	0.5	-0.012625
5.258333	0.5	-0.013000
5.266667	0.5	-0.013125
5.275000	0.5	-0.012875
5.283333	0.5	-0.013000
5.291667	0.5	-0.013125
5.300000	0.5	-0.013125
5.308333	0.5	-0.013250
5.316667	0.5	-0.012875
5.325000	0.5	-0.012625
5.333333	0.5	-0.012500
5.341667	0.5	-0.012000
5.350000	0.5	-0.012125
5.358333	0.5	-0.011875
5.366667	0.5	-0.012000
5.375000	0.5	-0.012000
5.383333	0.5	-0.011750
5.391667	0.5	-0.011500
5.400000	0.5	-0.011500
5.408333	0.5	-0.011250
5.416667	0.5	-0.011125
5.425000	0.5	-0.011000
5.433333	0.5	-0.010750
5.441667	0.5	-0.010250
5.450000	0.5	-0.010375
5.458333	0.5	-0.010125
5.466667	0.5	-0.009875
5.475000	0.5	-0.009750
5.483333	0.5	-0.009500
5.491667	0.5	-0.009250
5.500000	0.5	-0.008875
5.508333	0.5	-0.008125
5.516667	0.5	-0.007875
5.525000	0.5	-0.007875
5.533333	0.5	-0.007250
5.541667	0.5	-0.007000
5.550000	0.5	-0.006750
5.558333	0.5	-0.006375
5.566667	0.5	-0.006000
5.575000	0.5	-0.005875
5.583333	0.5	-0.006250
5.591667	0.5	-0.006250
5.600000	0.5	-0.006250
5.608333	0.5	-0.006125
5.616667	0.5	-0.005625
5.625000	0.5	-0.005750
5.633333	0.5	-0.005875
5.641667	0.5	-0.005750
5.650000	0.5	-0.005375
5.658333	0.5	-0.005000
5.666667	0.5	-0.005000
5.675000	0.5	-0.005375
5.683333	0.5	-0.005250
5.691667	0.5	-0.005125
5.700000	0.5	-0.004625
5.708333	0.5	-0.004500
5.716667	0.5	-0.004750
5.725000	0.5	-0.004500
5.733333	0.5	-0.004375
5.741667	0.5	-0.004125
5.750000	0.5	-0.004000
5.758333	0.5	-0.003750
5.766667	0.5	-0.003500
5.775000	0.5	-0.003375
5.783333	0.5	-0.003500
5.791667	0.5	-0.003375
5.800000	0.5	-0.003250
5.808333	0.5	-0.003250
5.816667	0.5	-0.003500
5.825000	0.5	-0.003000
5.833333	0.5	-0.002875
5.841667	0.5	-0.002875
5.850000	0.5	-0.002750
5.858333	0.5	-0.003125
5.866667	0.5	-0.003125
5.875000	0.5	-0.003125
5.883333	0.5	-0.003000
5.891667	0.5	-0.003250
5.900000	0.5	-0.003250
5.908333	0.5	-0.003375
5.916667	0.5	-0.003500
5.925000	0.5	-0.003625
5.933333	0.5	-0.003500
5.941667	0.5	-0.003750
5.950000	0.5	-0.004000
5.958333	0.5	-0.004250
5.966667	0.5	-0.004250
5.975000	0.5	-0.004375
5.983333	0.5	-0.004625
5.991667	0.5	-0.004875
6.000000	0.5	-0.005375
6.008333	0.5	-0.005125
6.016667	0.5	-0.005125
6.025000	0.5	-0.005375
6.033333	0.5	-0.005500
6.041667	0.5	-0.006000
6.050000	0.5	-0.006250
6.058333	0.5	-0.006375
6.066667	0.5	-0.006125
6.075000	0.5	-0.006125
6.083333	0.5	-0.006375
6.091667	0.5	-0.006625
6.100000	0.5	-0.007000
6.108333	0.5	-0.007500
6.116667	0.5	-0.007750
6.125000	0.5	-0.007875
6.133333	0.5	-0.008375
6.141667	0.5	-0.008875
6.150000	0.5	-0.009375
6.158333	0.5	-0.009625
6.166667	0.5	-0.009625
6.175000	0.5	-0.010125
6.183333	0.5	-0.010750
6.191667	0.5	-0.011500
6.200000	0.5	-0.012625
6.208333	0.5	-0.012500
6.216667	0.5	-0.012250
6.225000	0.5	-0.012375
6.233333	0.5	-0.012750
6.241667	0.5	-0.013125
6.250000	0.5	-0.013250
6.258333	0.5	-0.013625
6.266667	0.5	-0.014125
6.275000	0.5	-0.014125
6.283333	0.5	-0.014125
6.291667	0.5	-0.014375
6.300000	0.5	-0.014750
6.308333	0.5	-0.014875
6.316667	0.5	-0.014875
6.325000	0.5	-0.015250
6.333333	0.5	-0.015250
6.341667	0.5	-0.015000
6.350000	0.5	-0.015125
6.358333	0.5	-0.015375
6.366667	0.5	-0.015125
6.375000	0.5	-0.015250
6.383333	0.5	-0.015500
6.391667	0.5	-0.014875
6.400000	0.5	-0.014125
6.408333	0.5	-0.013375
6.416667	0.5	-0.012625
6.425000	0.5	-0.012000
6.433333	0.5	-0.010875
6.441667	0.5	-0.010000
6.450000	0.5	-0.009125
6.458333	0.5	-0.008125
6.466667	0.5	-0.006750
6.475000	0.5	-0.006000
6.483333	0.5	-0.005000
6.491667	0.5	-0.004125
6.500000	0.5	-0.002750
6.508333	0.5	-0.001625
6.516667	0.5	-0.000875
6.525000	0.5	0.000000
6.533333	0.5	0.000750
6.541667	0.5	0.001500
6.550000	0.5	0.001875
6.558333	0.5	0.002750
6.566667	0.5	0.003500
6.575000	0.5	0.004250
6.583333	0.5	0.004875
6.591667	0.5	0.005250
6.600000	0.5	0.006125
6.608333	0.5	0.006875
6.616667	0.5	0.007750
6.625000	0.5	0.008500
6.633333	0.5	0.009000
6.641667	0.5	0.009375
6.650000	0.5	0.009375
6.658333	0.5	0.009875
6.666667	0.5	0.010000
6.675000	0.5	0.009375
6.683333	0.5	0.009000
6.691667	0.5	0.007875
6.700000	0.5	0.006750
6.708333	0.5	0.004375
6.716667	0.5	0.001125
6.725000	0.5	-0.003750
6.733333	0.5	-0.010500
6.741667	0.5	-0.019750
6.750000	0.5	-0.032375
6.758333	0.5	-0.050750
6.766667	0.5	-0.075750
6.775000	0.5	-0.111875
6.783333	0.5	-0.163625
6.791667	0.5	-0.238500
6.800000	0.5	-0.344125
6.808333	0.5	-0.488625
6.816667	0.5	-0.677875
6.825000	0.5	-0.911250
6.833333	0.5	-1.181000
6.841667	0.5	-1.470125
6.850000	0.5	-1.751250
6.858333	0.5	-1.989375
6.866667	0.5	-2.143125
6.875000	0.5	-2.168000
6.883333	0.5	-2.019625
6.891667	0.5	-1.656125
6.900000	0.5	-1.040625
6.908333	0.5	-0.143625
6.916667	0.5	1.054875
6.925000	0.5	2.564625
6.933333	0.5	4.379750
6.941667	0.5	6.476625
6.950000	0.5	8.808875
6.958333	0.5	11.304375
6.966667	0.5	13.862000
6.975000	0.5	16.353125
6.983333	0.5	18.631750
6.991667	0.5	20.550500
7.000000	0.5	21.981750
7.008333	0.5	22.839750
7.016667	0.5	23.091125
7.025000	0.5	22.760875
7.033333	0.5	21.921625
7.041667	0.5	20.678000
7.050000	0.5	19.148250
7.058333	0.5	17.448375
7.066667	0.5	15.680000
7.075000	0.5	13.926375
7.083333	0.5	12.247750
7.091667	0.5	10.684500
7.100000	0.5	9.260375
7.108333	0.5	7.985375
7.116667	0.5	6.858750
7.125000	0.5	5.874500
7.133333	0.5	5.022500
7.141667	0.5	4.289875
7.150000	0.5	3.662750
7.158333	0.5	3.128875
7.166667	0.5	2.675000
7.175000	0.5	2.290125
7.183333	0.5	1.963750
7.191667	0.5	1.687375
7.200000	0.5	1.452750
7.208333	0.5	1.253625
7.216667	0.5	1.085000
7.225000	0.5	0.940875
7.233333	0.5	0.818125
7.241667	0.5	0.713000
7.250000	0.5	0.622625
7.258333	0.5	0.545000
7.266667	0.5	0.478625
7.275000	0.5	0.420875
7.283333	0.5	0.370875
7.291667	0.5	0.327750
7.300000	0.5	0.290000
7.308333	0.5	0.257000
7.316667	0.5	0.228250
7.325000	0.5	0.203000
7.333333	0.5	0.180875
7.341667	0.5	0.161500
7.350000	0.5	0.144250
7.358333	0.5	0.129000
7.366667	0.5	0.115375
7.375000	0.5	0.103250
7.383333	0.5	0.092875
7.391667	0.5	0.083250
7.400000	0.5	0.074500
7.408333	0.5	0.066750
7.416667	0.5	0.060375
7.425000	0.5	0.054500
7.433333	0.5	0.049125
7.441667	0.5	0.044375
7.450000	0.5	0.040125
7.458333	0.5	0.036250
7.466667	0.5	0.032750
7.475000	0.5	0.029375
7.483333	0.5	0.026625
7.491667	0.5	0.024625
7.500000	0.5	0.022625
7.508333	0.5	0.020625
7.516667	0.5	0.018750
7.525000	0.5	0.017000
7.533333	0.5	0.015375
7.541667	0.5	0.014125
7.550000	0.5	0.012625
7.558333	0.5	0.011125
7.566667	0.5	0.009875
7.575000	0.5	0.008500
7.583333	0.5	0.007750
7.591667	0.5	0.006875
7.600000	0.5	0.005750
7.608333	0.5	0.005000
7.616667	0.5	0.004125
7.625000	0.5	0.003250
7.633333	0.5	0.002375
7.641667	0.5	0.001750
7.650000	0.5	0.000875
7.658333	0.5	0.000000
7.666667	0.5	-0.000625
7.675000	0.5	-0.001250
7.683333	0.5	-0.001500
7.691667	0.5	-0.001875
7.700000	0.5	-0.002750
7.708333	0.5	-0.003250
7.716667	0.5	-0.003250
7.725000	0.5	-0.003625
7.733333	0.5	-0.003375
7.741667	0.5	-0.003625
7.750000	0.5	-0.003500
7.758333	0.5	-0.003250
7.766667	0.5	-0.003000
7.775000	0.5	-0.002625
7.783333	0.5	-0.001875
7.791667	0.5	-0.000875
7.800000	0.5	0.000000
7.808333	0.5	0.001125
7.816667	0.5	0.002375
7.825000	0.5	0.003750
7.833333	0.5	0.005750
7.841667	0.5	0.008000
7.850000	0.5	0.009875
7.858333	0.5	0.012000
7.866667	0.5	0.014750
7.875000	0.5	0.018250
7.883333	0.5	0.022375
7.891667	0.5	0.027000
7.900000	0.5	0.032125
7.908333	0.5	0.038500
7.916667	0.5	0.045375
7.925000	0.5	0.053500
7.933333	0.5	0.063000
7.941667	0.5	0.074500
7.950000	0.5	0.087875
7.958333	0.5	0.103250
7.966667	0.5	0.121375
7.975000	0.5	0.143250
7.983333	0.5	0.169250
7.991667	0.5	0.200375
8.000000	0.5	0.237375
8.008333	0.5	0.281875
8.016667	0.5	0.334875
8.025000	0.5	0.398375
8.033333	0.5	0.472250
8.041667	0.5	0.558500
8.050000	0.5	0.658625
8.058333	0.5	0.773875
8.066667	0.5	0.904250
8.075000	0.5	1.051375
8.083333	0.5	1.215750
8.091667	0.5	1.396625
8.100000	0.5	1.594750
8.108333	0.5	1.809750
8.116667	0.5	2.041250
8.125000	0.5	2.289000
8.133333	0.5	2.552250
8.141667	0.5	2.830375
8.150000	0.5	3.122875
8.158333	0.5	3.428875
8.166667	0.5	3.747875
8.175000	0.5	4.079375
8.183333	0.5	4.422875
8.191667	0.5	4.778000
8.200000	0.5	5.144125
8.208333	0.5	5.519500
8.216667	0.5	5.904375
8.225000	0.5	6.298875
8.233333	0.5	6.702000
8.241667	0.5	7.113875
8.250000	0.5	7.532875
8.258333	0.5	7.958625
8.266667	0.5	8.391500
8.275000	0.5	8.830875
8.283333	0.5	9.276750
8.291667	0.5	9.728000
8.300000	0.5	10.184125
8.308333	0.5	10.644750
8.316667	0.5	11.109375
8.325000	0.5	11.575750
8.333333	0.5	12.042625
8.341667	0.5	12.504125
8.350000	0.5	12.950375
8.358333	0.5	13.363375
8.366667	0.5	13.715000
8.375000	0.5	13.969250
8.383333	0.5	14.084750
8.391667	0.5	14.025375
8.400000	0.5	13.768250
8.408333	0.5	13.309250
8.416667	0.5	12.665125
8.425000	0.5	11.867250
8.433333	0.5	10.955625
8.441667	0.5	9.973625
8.450000	0.5	8.963375
8.458333	0.5	7.960250
8.466667	0.5	6.994125
8.475000	0.5	6.088250
8.483333	0.5	5.257000
8.491667	0.5	4.508500
8.500000	0.5	3.846000
8.508333	0.5	3.266750
8.516667	0.5	2.766500
8.525000	0.5	2.337500
8.533333	0.5	1.972375
8.541667	0.5	1.662625
8.550000	0.5	1.402250
8.558333	0.5	1.182875
8.566667	0.5	0.999000
8.575000	0.5	0.845375
8.583333	0.5	0.717500
8.591667	0.5	0.611500
8.600000	0.5	0.522500
8.608333	0.5	0.448125
8.616667	0.5	0.386875
8.625000	0.5	0.335625
8.633333	0.5	0.293000
8.641667	0.5	0.257250
8.650000	0.5	0.227625
8.658333	0.5	0.202250
8.666667	0.5	0.181500
8.675000	0.5	0.163750
8.683333	0.5	0.148375
8.691667	0.5	0.135500
8.700000	0.5	0.124625
8.708333	0.5	0.115125
8.716667	0.5	0.106500
8.725000	0.5	0.099125
8.733333	0.5	0.092750
8.741667	0.5	0.086625
8.750000	0.5	0.082000
8.758333	0.5	0.077500
8.766667	0.5	0.073375
8.775000	0.5	0.070000
8.783333	0.5	0.067000
8.791667	0.5	0.064125
8.800000	0.5	0.061500
8.808333	0.5	0.058750
8.816667	0.5	0.056875
8.825000	0.5	0.055000
8.833333	0.5	0.053000
8.841667	0.5	0.050875
8.850000	0.5	0.048625
8.858333	0.5	0.047000
8.866667	0.5	0.045625
8.875000	0.5	0.043875
8.883333	0.5	0.042250
8.891667	0.5	0.040375
8.900000	0.5	0.038875
8.908333	0.5	0.037750
8.916667	0.5	0.036500
8.925000	0.5	0.035500
8.933333	0.5	0.034375
8.941667	0.5	0.033250
8.950000	0.5	0.032375
8.958333	0.5	0.031625
8.966667	0.5	0.030875
8.975000	0.5	0.030375
8.983333	0.5	0.029125
8.991667	0.5	0.027750
9.000000	0.5	0.027125
9.008333	0.5	0.027000
9.016667	0.5	0.026500
9.025000	0.5	0.025875
9.033333	0.5	0.025125
9.041667	0.5	0.024875
9.050000	0.5	0.024375
9.058333	0.5	0.024500
9.066667	0.5	0.024375
9.075000	0.5	0.024000
9.083333	0.5	0.023750
9.091667	0.5	0.023625
9.100000	0.5	0.023500
9.108333	0.5	0.024000
9.116667	0.5	0.024500
9.125000	0.5	0.024750
9.133333	0.5	0.025625
9.141667	0.5	0.026000
9.150000	0.5	0.026375
9.158333	0.5	0.027000
9.166667	0.5	0.027250
9.175000	0.5	0.027500
9.183333	0.5	0.028000
9.191667	0.5	0.028250
9.200000	0.5	0.029125
9.208333	0.5	0.029375
9.216667	0.5	0.029500
9.225000	0.5	0.029875
9.233333	0.5	0.030125
9.241667	0.5	0.030750
9.250000	0.5	0.031500
9.258333	0.5	0.031625
9.266667	0.5	0.031625
9.275000	0.5	0.032375
9.283333	0.5	0.032750
9.291667	0.5	0.033500
9.300000	0.5	0.034000
9.308333	0.5	0.034250
9.316667	0.5	0.034625
9.325000	0.5	0.035000
9.333333	0.5	0.035375
9.341667	0.5	0.035625
9.350000	0.5	0.035750
9.358333	0.5	0.035500
9.366667	0.5	0.035625
9.375000	0.5	0.035750
9.383333	0.5	0.036125
9.391667	0.5	0.036500
9.400000	0.5	0.036250
9.408333	0.5	0.036625
9.416667	0.5	0.036625
9.425000	0.5	0.036000
9.433333	0.5	0.036125
9.441667	0.5	0.036375
9.450000	0.5	0.036875
9.458333	0.5	0.037000
9.466667	0.5	0.037125
9.475000	0.5	0.036875
9.483333	0.5	0.037375
9.491667	0.5	0.037375
9.500000	0.5	0.037375
9.508333	0.5	0.037250
9.516667	0.5	0.037375
9.525000	0.5	0.037250
9.533333	0.5	0.037875
9.541667	0.5	0.038000
9.550000	0.5	0.038250
9.558333	0.5	0.039000
9.566667	0.5	0.040250
9.575000	0.5	0.041000
9.583333	0.5	0.042125
9.591667	0.5	0.043125
9.600000	0.5	0.044125
9.608333	0.5	0.045125
9.616667	0.5	0.045375
9.625000	0.5	0.045625
9.633333	0.5	0.046250
9.641667	0.5	0.046750
9.650000	0.5	0.046625
9.658333	0.5	0.046750
9.666667	0.5	0.046125
9.675000	0.5	0.045375
9.683333	0.5	0.044375
9.691667	0.5	0.043000
9.700000	0.5	0.041875
9.708333	0.5	0.041125
9.716667	0.5	0.039750
9.725000	0.5	0.037625
9.733333	0.5	0.036000
9.741667	0.5	0.034500
9.750000	0.5	0.032750
9.758333	0.5	0.030875
9.766667	0.5	0.029250
9.775000	0.5	0.027625
9.783333	0.5	0.026125
9.791667	0.5	0.024625
9.800000	0.5	0.023375
9.808333	0.5	0.021750
9.816667	0.5	0.020750
9.825000	0.5	0.019000
9.833333	0.5	0.017750
9.841667	0.5	0.016625
9.850000	0.5	0.015500
9.858333	0.5	0.014125
9.866667	0.5	0.013250
9.875000	0.5	0.012500
9.883333	0.5	0.011250
9.891667	0.5	0.010250
9.900000	0.5	0.009500
9.908333	0.5	0.008375
9.916667	0.5	0.007750
9.925000	0.5	0.007250
9.933333	0.5	0.006625
9.941667	0.5	0.006250
9.950000	0.5	0.005375
9.958333	0.5	0.004750
9.966667	0.5	0.004125
9.975000	0.5	0.003750
9.983333	0.5	0.003375
9.991667	0.5	0.003250
10.000000	0.5	0.003000
10.008333	0.5	0.002500
10.016667	0.5	0.001750
10.025000	0.5	0.001375
10.033333	0.5	0.001000
10.041667	0.5	0.000625
10.050000	0.5	0.000625
10.058333	0.5	0.000375
10.066667	0.5	0.000125
10.075000	0.5	0.000125
10.083333	0.5	0.000000
10.091667	0.5	0.000125
10.100000	0.5	0.000250
10.108333	0.5	0.000125
10.116667	0.5	0.000375
10.125000	0.5	0.000375
10.133333	0.5	0.000500
10.141667	0.5	0.000750
10.150000	0.5	0.000750
10.158333	0.5	0.001000
10.166667	0.5	0.001375
10.175000	0.5	0.001500
10.183333	0.5	0.001500
10.191667	0.5	0.001750
10.200000	0.5	0.002125
10.208333	0.5	0.001875
10.216667	0.5	0.002125
10.225000	0.5	0.002250
10.233333	0.5	0.002125
10.241667	0.5	0.002500
10.250000	0.5	0.002875
10.258333	0.5	0.003750
10.266667	0.5	0.004125
10.275000	0.5	0.004000
10.283333	0.5	0.004250
10.291667	0.5	0.004625
10.300000	0.5	0.004875
10.308333	0.5	0.005375
10.316667	0.5	0.005250
10.325000	0.5	0.005875
10.333333	0.5	0.006250
10.341667	0.5	0.006375
10.350000	0.5	0.006500
10.358333	0.5	0.006750
10.366667	0.5	0.007000
10.375000	0.5	0.007250
10.383333	0.5	0.007500
10.391667	0.5	0.007875
10.400000	0.5	0.008250
10.408333	0.5	0.008750
10.416667	0.5	0.009125
10.425000	0.5	0.009500
10.433333	0.5	0.009750
10.441667	0.5	0.010375
10.450000	0.5	0.010875
10.458333	0.5	0.011250
10.466667	0.5	0.011500
10.475000	0.5	0.011625
10.483333	0.5	0.011875
10.491667	0.5	0.012875
10.500000	0.5	0.013625
10.508333	0.5	0.014125
10.516667	0.5	0.014875
10.525000	0.5	0.015375
10.533333	0.5	0.015875
10.541667	0.5	0.016250
10.550000	0.5	0.016875
10.558333	0.5	0.017125
10.566667	0.5	0.017000
10.575000	0.5	0.017000
10.583333	0.5	0.017000
10.591667	0.5	0.017625
10.600000	0.5	0.017375
10.608333	0.5	0.017500
10.616667	0.5	0.018000
10.625000	0.5	0.018000
10.633333	0.5	0.017625
10.641667	0.5	0.017000
10.650000	0.5	0.017125
10.658333	0.5	0.016625
10.666667	0.5	0.016375
10.675000	0.5	0.016250
10.683333	0.5	0.016000
10.691667	0.5	0.015625
10.700000	0.5	0.015250
10.708333	0.5	0.014500
10.716667	0.5	0.014375
10.725000	0.5	0.014500
10.733333	0.5	0.014375
10.741667	0.5	0.014000
10.750000	0.5	0.013875
10.758333	0.5	0.013625
10.766667	0.5	0.013125
10.775000	0.5	0.012375
10.783333	0.5	0.012000
10.791667	0.5	0.011375
10.800000	0.5	0.010750
10.808333	0.5	0.010375
10.816667	0.5	0.010250
10.825000	0.5	0.010000
10.833333	0.5	0.009625
10.841667	0.5	0.009375
10.850000	0.5	0.009375
10.858333	0.5	0.009250
10.866667	0.5	0.009000
10.875000	0.5	0.008625
10.883333	0.5	0.008375
10.891667	0.5	0.008250
10.900000	0.5	0.007750
10.908333	0.5	0.007250
10.916667	0.5	0.007125
10.925000	0.5	0.007000
10.933333	0.5	0.007000
10.941667	0.5	0.007000
10.950000	0.5	0.007000
10.958333	0.5	0.007375
10.966667	0.5	0.007250
10.975000	0.5	0.007375
10.983333	0.5	0.007375
10.991667	0.5	0.007000
11.000000	0.5	0.007125
11.008333	0.5	0.006875
11.016667	0.5	0.006250
11.025000	0.5	0.006125
11.033333	0.5	0.005875
11.041667	0.5	0.005875
11.050000	0.5	0.006375
11.058333	0.5	0.006500
11.066667	0.5	0.006500
11.075000	0.5	0.007125
11.083333	0.5	0.007250
11.091667	0.5	0.007625
11.100000	0.5	0.007750
11.108333	0.5	0.008000
11.116667	0.5	0.008250
11.125000	0.5	0.007875
11.133333	0.5	0.008000
11.141667	0.5	0.008250
11.150000	0.5	0.008500
11.158333	0.5	0.008500
11.166667	0.5	0.008750
11.175000	0.5	0.009375
11.183333	0.5	0.009625
11.191667	0.5	0.009875
11.200000	0.5	0.010500
11.208333	0.5	0.010875
11.216667	0.5	0.011250
11.225000	0.5	0.011625
11.233333	0.5	0.011500
11.241667	0.5	0.011500
11.250000	0.5	0.011375
11.258333	0.5	0.011375
11.266667	0.5	0.011500
11.275000	0.5	0.011500
11.283333	0.5	0.012125
11.291667	0.5	0.012375
11.300000	0.5	0.012500
11.308333	0.5	0.012625
11.316667	0.5	0.012625
11.325000	0.5	0.012750
11.333333	0.5	0.012875
11.341667	0.5	0.012875
11.350000	0.5	0.013250
11.358333	0.5	0.013000
11.366667	0.5	0.013375
11.375000	0.5	0.013625
11.383333	0.5	0.013875
11.391667	0.5	0.014000
11.400000	0.5	0.013875
11.408333	0.5	0.013750
11.416667	0.5	0.014000
11.425000	0.5	0.014000
11.433333	0.5	0.014125
11.441667	0.5	0.013750
11.450000	0.5	0.013875
11.458333	0.5	0.013875
11.466667	0.5	0.014125
11.475000	0.5	0.013875
11.483333	0.5	0.013625
11.491667	0.5	0.013375
11.500000	0.5	0.013625
11.508333	0.5	0.013500
11.516667	0.5	0.013375
11.525000	0.5	0.012500
11.533333	0.5	0.012375
11.541667	0.5	0.012125
11.550000	0.5	0.012125
11.558333	0.5	0.012125
11.566667	0.5	0.012000
11.575000	0.5	0.011875
11.583333	0.5	0.011750
11.591667	0.5	0.011750
11.600000	0.5	0.011750
11.608333	0.5	0.011125
11.616667	0.5	0.011125
11.625000	0.5	0.010625
11.633333	0.5	0.010250
11.641667	0.5	0.010125
11.650000	0.5	0.010125
11.658333	0.5	0.010125
11.666667	0.5	0.010125
11.675000	0.5	0.010125
11.683333	0.5	0.009875
11.691667	0.5	0.009750
11.700000	0.5	0.009750
11.708333	0.5	0.009625
11.716667	0.5	0.010000
11.725000	0.5	0.009750
11.733333	0.5	0.009375
11.741667	0.5	0.009375
11.750000	0.5	0.008750
11.758333	0.5	0.008375
11.766667	0.5	0.008250
11.775000	0.5	0.008250
11.783333	0.5	0.007875
11.791667	0.5	0.007875
11.800000	0.5	0.007875
11.808333	0.5	0.007875
11.816667	0.5	0.007375
11.825000	0.5	0.007125
11.833333	0.5	0.007125
11.841667	0.5	0.007250
11.850000	0.5	0.007125
11.858333	0.5	0.007125
11.866667	0.5	0.007250
11.875000	0.5	0.007000
11.883333	0.5	0.006500
11.891667	0.5	0.006000
11.900000	0.5	0.005750
11.908333	0.5	0.005625
11.916667	0.5	0.005500
11.925000	0.5	0.005125
11.933333	0.5	0.005125
11.941667	0.5	0.004875
11.950000	0.5	0.004625
11.958333	0.5	0.004250
11.966667	0.5	0.004500
11.975000	0.5	0.004250
11.983333	0.5	0.004125
11.991667	0.5	0.004250
12.000000	0.5	0.003750
12.008333	0.5	0.003250
12.016667	0.5	0.003125
12.025000	0.5	0.002875
12.033333	0.5	0.002750
12.041667	0.5	0.002625
12.050000	0.5	0.002250
12.058333	0.5	0.002000
12.066667	0.5	0.002000
12.075000	0.5	0.002125
12.083333	0.5	0.002250
12.091667	0.5	0.002125
12.100000	0.5	0.002125
12.108333	0.5	0.002125
12.116667	0.5	0.002375
12.125000	0.5	0.002375
12.133333	0.5	0.002375
12.141667	0.5	0.002500
12.150000	0.5	0.002625
12.158333	0.5	0.002625
12.166667	0.5	0.002500
12.175000	0.5	0.002625
12.183333	0.5	0.003000
12.191667	0.5	0.003250
12.200000	0.5	0.003750
12.208333	0.5	0.004000
12.216667	0.5	0.004375
12.225000	0.5	0.004750
12.233333	0.5	0.004875
12.241667	0.5	0.004875
12.250000	0.5	0.005500
12.258333	0.5	0.006375
12.266667	0.5	0.006375
12.275000	0.5	0.006750
12.283333	0.5	0.007375
12.291667	0.5	0.008000
12.300000	0.5	0.008875
12.308333	0.5	0.009875
12.316667	0.5	0.010875
12.325000	0.5	0.012125
12.333333	0.5	0.013125
12.341667	0.5	0.013750
12.350000	0.5	0.014875
12.358333	0.5	0.016250
12.366667	0.5	0.017625
12.375000	0.5	0.018750
12.383333	0.5	0.019250
12.391667	0.5	0.020500
12.400000	0.5	0.021375
12.408333	0.5	0.022250
12.416667	0.5	0.022750
12.425000	0.5	0.023125
12.433333	0.5	0.023500
12.441667	0.5	0.023750
12.450000	0.5	0.023750
12.458333	0.5	0.023750
12.466667	0.5	0.023750
12.475000	0.5	0.023750
12.483333	0.5	0.023125
12.491667	0.5	0.022250
12.500000	0.5	0.021500
12.508333	0.5	0.020750
12.516667	0.5	0.019875
12.525000	0.5	0.018875
12.533333	0.5	0.017625
12.541667	0.5	0.017000
12.550000	0.5	0.015875
12.558333	0.5	0.014750
12.566667	0.5	0.013875
12.575000	0.5	0.013125
12.583333	0.5	0.012000
12.591667	0.5	0.011250
12.600000	0.5	0.011000
12.608333	0.5	0.010125
12.616667	0.5	0.009750
12.625000	0.5	0.009500
12.633333	0.5	0.009125
12.641667	0.5	0.008875
12.650000	0.5	0.008500
12.658333	0.5	0.008250
12.666667	0.5	0.007875
12.675000	0.5	0.007250
12.683333	0.5	0.006875
12.691667	0.5	0.006125
12.700000	0.5	0.005500
12.708333	0.5	0.005375
12.716667	0.5	0.005750
12.725000	0.5	0.005750
12.733333	0.5	0.005125
12.741667	0.5	0.005000
12.750000	0.5	0.005125
12.758333	0.5	0.004875
12.766667	0.5	0.004875
12.775000	0.5	0.004500
12.783333	0.5	0.004750
12.791667	0.5	0.004750
12.800000	0.5	0.004500
12.808333	0.5	0.004250
12.816667	0.5	0.003875
12.825000	0.5	0.003875
12.833333	0.5	0.003625
12.841667	0.5	0.003375
12.850000	0.5	0.003375
12.858333	0.5	0.003500
12.866667	0.5	0.003625
12.875000	0.5	0.003250
12.883333	0.5	0.003250
12.891667	0.5	0.003125
12.900000	0.5	0.002875
12.908333	0.5	0.002375
12.916667	0.5	0.002125
12.925000	0.5	0.002250
12.933333	0.5	0.002000
12.941667	0.5	0.001500
12.950000	0.5	0.000750
12.958333	0.5	0.000375
12.966667	0.5	0.000500
12.975000	0.5	0.000750
12.983333	0.5	0.000875
12.991667	0.5	0.000625
13.000000	0.5	0.000750
13.008333	0.5	0.000875
13.016667	0.5	0.000375
13.025000	0.5	0.000500
13.033333	0.5	0.000375
13.041667	0.5	0.000000
13.050000	0.5	-0.000375
13.058333	0.5	-0.000625
13.066667	0.5	-0.000750
13.075000	0.5	-0.000875
13.083333	0.5	-0.000625
13.091667	0.5	-0.000750
13.100000	0.5	-0.000625
13.108333	0.5	-0.000500
13.116667	0.5	-0.000125
13.125000	0.5	0.000000
13.133333	0.5	0.000125
13.141667	0.5	0.000500
13.150000	0.5	0.000750
13.158333	0.5	0.001000
13.166667	0.5	0.001250
13.175000	0.5	0.001375
13.183333	0.5	0.001500
13.191667	0.5	0.001750
13.200000	0.5	0.001500
13.208333	0.5	0.002125
13.216667	0.5	0.002625
13.225000	0.5	0.003000
13.233333	0.5	0.003000
13.241667	0.5	0.003625
13.250000	0.5	0.004000
13.258333	0.5	0.004375
13.266667	0.5	0.004875
13.275000	0.5	0.005625
13.283333	0.5	0.005500
13.291667	0.5	0.005875
13.300000	0.5	0.006625
13.308333	0.5	0.007125
13.316667	0.5	0.007500
13.325000	0.5	0.007750
13.333333	0.5	0.007875
13.341667	0.5	0.008125
13.350000	0.5	0.008250
13.358333	0.5	0.008625
13.366667	0.5	0.008625
13.375000	0.5	0.009625
13.383333	0.5	0.009875
13.391667	0.5	0.009875
13.400000	0.5	0.010250
13.408333	0.5	0.010375
13.416667	0.5	0.010625
13.425000	0.5	0.010500
13.433333	0.5	0.010375
13.441667	0.5	0.010625
13.450000	0.5	0.010625
13.458333	0.5	0.010375
13.466667	0.5	0.010250
13.475000	0.5	0.010625
13.483333	0.5	0.010750
13.491667	0.5	0.010625
13.500000	0.5	0.010375
13.508333	0.5	0.010125
13.516667	0.5	0.010125
13.525000	0.5	0.009875
13.533333	0.5	0.009625
13.541667	0.5	0.009750
13.550000	0.5	0.010000
13.558333	0.5	0.010250
13.566667	0.5	0.010125
13.575000	0.5	0.009875
13.583333	0.5	0.010000
13.591667	0.5	0.010125
13.600000	0.5	0.010000
13.608333	0.5	0.010375
13.616667	0.5	0.011000
13.625000	0.5	0.011375
13.633333	0.5	0.011375
13.641667	0.5	0.011000
13.650000	0.5	0.010875
13.658333	0.5	0.011250
13.666667	0.5	0.011375
13.675000	0.5	0.011000
13.683333	0.5	0.011125
13.691667	0.5	0.011000
13.700000	0.5	0.011000
13.708333	0.5	0.011500
13.716667	0.5	0.011750
13.725000	0.5	0.012000
13.733333	0.5	0.012125
13.741667	0.5	0.012250
13.750000	0.5	0.012500
13.758333	0.5	0.012625
13.766667	0.5	0.012750
13.775000	0.5	0.013000
13.783333	0.5	0.013750
13.791667	0.5	0.013875
13.800000	0.5	0.013500
13.808333	0.5	0.013500
13.816667	0.5	0.013875
13.825000	0.5	0.013625
13.833333	0.5	0.014000
13.841667	0.5	0.014250
13.850000	0.5	0.014500
13.858333	0.5	0.014750
13.866667	0.5	0.014375
13.875000	0.5	0.014250
13.883333	0.5	0.014125
13.891667	0.5	0.014500
13.900000	0.5	0.014250
13.908333	0.5	0.014250
13.916667	0.5	0.013500
13.925000	0.5	0.013625
13.933333	0.5	0.013625
13.941667	0.5	0.013750
13.950000	0.5	0.013500
13.958333	0.5	0.013125
13.966667	0.5	0.012875
13.975000	0.5	0.012375
13.983333	0.5	0.011875
13.991667	0.5	0.011750
14.000000	0.5	0.011250
14.008333	0.5	0.010625
14.016667	0.5	0.010000
14.025000	0.5	0.009875
14.033333	0.5	0.009875
14.041667	0.5	0.009625
14.050000	0.5	0.009000
14.058333	0.5	0.009000
14.066667	0.5	0.008625
14.075000	0.5	0.008250
14.083333	0.5	0.007875
14.091667	0.5	0.007375
14.100000	0.5	0.007000
14.108333	0.5	0.007125
14.116667	0.5	0.007250
14.125000	0.5	0.006750
14.133333	0.5	0.006375
14.141667	0.5	0.006500
14.150000	0.5	0.005875
14.158333	0.5	0.005500
14.166667	0.5	0.005250
14.175000	0.5	0.004875
14.183333	0.5	0.004625
14.191667	0.5	0.005000
14.200000	0.5	0.004750
14.208333	0.5	0.004625
14.216667	0.5	0.004125
14.225000	0.5	0.003500
14.233333	0.5	0.003000
14.241667	0.5	0.002875
14.250000	0.5	0.002875
14.258333	0.5	0.002750
14.266667	0.5	0.002625
14.275000	0.5	0.002500
14.283333	0.5	0.002000
14.291667	0.5	0.001875
14.300000	0.5	0.001750
14.308333	0.5	0.001875
14.316667	0.5	0.001625
14.325000	0.5	0.001875
14.333333	0.5	0.002125
14.341667	0.5	0.001875
14.350000	0.5	0.001625
14.358333	0.5	0.001500
14.366667	0.5	0.001125
14.375000	0.5	0.001125
14.383333	0.5	0.001250
14.391667	0.5	0.001250
14.400000	0.5	0.001375
14.408333	0.5	0.001375
14.416667	0.5	0.001375
14.425000	0.5	0.001375
14.433333	0.5	0.001625
14.441667	0.5	0.001875
14.450000	0.5	0.001375
14.458333	0.5	0.001375
14.466667	0.5	0.001625
14.475000	0.5	0.002000
14.483333	0.5	0.002125
14.491667	0.5	0.002375
14.500000	0.5	0.002500
14.508333	0.5	0.002250
14.516667	0.5	0.002125
14.525000	0.5	0.002250
14.533333	0.5	0.002750
14.541667	0.5	0.003000
14.550000	0.5	0.003250
14.558333	0.5	0.003500
14.566667	0.5	0.003625
14.575000	0.5	0.003875
14.583333	0.5	0.003875
14.591667	0.5	0.004125
14.600000	0.5	0.004500
14.608333	0.5	0.005125
14.616667	0.5	0.005375
14.625000	0.5	0.005625
14.633333	0.5	0.005750
14.641667	0.5	0.006250
14.650000	0.5	0.006625
14.658333	0.5	0.007250
14.666667	0.5	0.008000
14.675000	0.5	0.009000
14.683333	0.5	0.009875
14.691667	0.5	0.010375
14.700000	0.5	0.010750
14.708333	0.5	0.011125
14.716667	0.5	0.011250
14.725000	0.5	0.011375
14.733333	0.5	0.011875
14.741667	0.5	0.012250
14.750000	0.5	0.012750
14.758333	0.5	0.013125
14.766667	0.5	0.013500
14.775000	0.5	0.013750
14.783333	0.5	0.014000
14.791667	0.5	0.014500
14.800000	0.5	0.015125
14.808333	0.5	0.015500
14.816667	0.5	0.015875
14.825000	0.5	0.016250
14.833333	0.5	0.016500
14.841667	0.5	0.017000
14.850000	0.5	0.017250
14.858333	0.5	0.017500
14.866667	0.5	0.017750
14.875000	0.5	0.017875
14.883333	0.5	0.017625
14.891667	0.5	0.017500
14.900000	0.5	0.017500
14.908333	0.5	0.017750
14.916667	0.5	0.017750
14.925000	0.5	0.018375
14.933333	0.5	0.018375
14.941667	0.5	0.018500
14.950000	0.5	0.018375
14.958333	0.5	0.018250
14.966667	0.5	0.018000
14.975000	0.5	0.017750
14.983333	0.5	0.017375
14.991667	0.5	0.016875
15.000000	0.5	0.016750
15.008333	0.5	0.016625
15.016667	0.5	0.016000
15.025000	0.5	0.015625
15.033333	0.5	0.015375
15.041667	0.5	0.014750
15.050000	0.5	0.014250
15.058333	0.5	0.014125
15.066667	0.5	0.013500
15.075000	0.5	0.012750
15.083333	0.5	0.011875
15.091667	0.5	0.011125
15.100000	0.5	0.010375
15.108333	0.5	0.009625
15.116667	0.5	0.008875
15.125000	0.5	0.008375
15.133333	0.5	0.007875
15.141667	0.5	0.007250
15.150000	0.5	0.006750
15.158333	0.5	0.005875
15.166667	0.5	0.005250
15.175000	0.5	0.004250
15.183333	0.5	0.003250
15.191667	0.5	0.002875
15.200000	0.5	0.002250
15.208333	0.5	0.001875
15.216667	0.5	0.001250
15.225000	0.5	0.000625
15.233333	0.5	0.000000
15.241667	0.5	-0.000875
15.250000	0.5	-0.001250
15.258333	0.5	-0.001625
15.266667	0.5	-0.002000
15.275000	0.5	-0.002375
15.283333	0.5	-0.003000
15.291667	0.5	-0.003500
15.300000	0.5	-0.004000
15.308333	0.5	-0.004500
15.316667	0.5	-0.004750
15.325000	0.5	-0.004500
15.333333	0.5	-0.004875
15.341667	0.5	-0.005000
15.350000	0.5	-0.005250
15.358333	0.5	-0.005625
15.366667	0.5	-0.006250
15.375000	0.5	-0.006250
15.383333	0.5	-0.006250
15.391667	0.5	-0.006500
15.400000	0.5	-0.006750
15.408333	0.5	-0.007125
15.416667	0.5	-0.007000
15.425000	0.5	-0.007250
15.433333	0.5	-0.007000
15.441667	0.5	-0.006750
15.450000	0.5	-0.007250
15.458333	0.5	-0.007625
15.466667	0.5	-0.007750
15.475000	0.5	-0.007500
15.483333	0.5	-0.007375
15.491667	0.5	-0.007250
15.500000	0.5	-0.007375
15.508333	0.5	-0.007250
15.516667	0.5	-0.007625
15.525000	0.5	-0.007750
15.533333	0.5	-0.007875
15.541667	0.5	-0.008000
15.550000	0.5	-0.008500
15.558333	0.5	-0.008500
15.566667	0.5	-0.008625
15.575000	0.5	-0.008375
15.583333	0.5	-0.008500
15.591667	0.5	-0.008625
15.600000	0.5	-0.009000
15.608333	0.5	-0.008750
15.616667	0.5	-0.008625
15.625000	0.5	-0.008750
15.633333	0.5	-0.008875
15.641667	0.5	-0.009125
15.650000	0.5	-0.009250
15.658333	0.5	-0.008875
15.666667	0.5	-0.009125
15.675000	0.5	-0.009250
15.683333	0.5	-0.009500
15.691667	0.5	-0.009125
15.700000	0.5	-0.009125
15.708333	0.5	-0.009000
15.716667	0.5	-0.009500
15.725000	0.5	-0.009250
15.733333	0.5	-0.009250
15.741667	0.5	-0.008875
15.750000	0.5	-0.008625
15.758333	0.5	-0.008250
15.766667	0.5	-0.007875
15.775000	0.5	-0.008000
15.783333	0.5	-0.007625
15.791667	0.5	-0.007125
15.800000	0.5	-0.006875
15.808333	0.5	-0.006500
15.816667	0.5	-0.006000
15.825000	0.5	-0.005750
15.833333	0.5	-0.005250
15.841667	0.5	-0.005000
15.850000	0.5	-0.004625
15.858333	0.5	-0.004625
15.866667	0.5	-0.004625
15.875000	0.5	-0.004125
15.883333	0.5	-0.003750
15.891667	0.5	-0.003750
15.900000	0.5	-0.002875
15.908333	0.5	-0.002500
15.916667	0.5	-0.002625
15.925000	0.5	-0.002875
15.933333	0.5	-0.002625
15.941667	0.5	-0.002375
15.950000	0.5	-0.002375
15.958333	0.5	-0.002375
15.966667	0.5	-0.002750
15.975000	0.5	-0.002625
15.983333	0.5	-0.002500
15.991667	0.5	-0.002250
16.000000	0.5	-0.002000
16.008333	0.5	-0.002250
16.016667	0.5	-0.002500
16.025000	0.5	-0.002500
16.033333	0.5	-0.002500
16.041667	0.5	-0.002500
16.050000	0.5	-0.002500
16.058333	0.5	-0.002875
16.066667	0.5	-0.002500
16.075000	0.5	-0.002125
16.083333	0.5	-0.002000
16.091667	0.5	-0.002250
16.100000	0.5	-0.002250
16.108333	0.5	-0.002500
16.116667	0.5	-0.003000
16.125000	0.5	-0.003125
16.133333	0.5	-0.002875
16.141667	0.5	-0.002750
16.150000	0.5	-0.002875
16.158333	0.5	-0.003000
16.166667	0.5	-0.002875
16.175000	0.5	-0.003000
16.183333	0.5	-0.003250
16.191667	0.5	-0.003375
16.200000	0.5	-0.003875
16.208333	0.5	-0.004125
16.216667	0.5	-0.004125
16.225000	0.5	-0.003750
16.233333	0.5	-0.003750
16.241667	0.5	-0.004000
16.250000	0.5	-0.003750
16.258333	0.5	-0.003750
16.266667	0.5	-0.003625
16.275000	0.5	-0.003500
16.283333	0.5	-0.002875
16.291667	0.5	-0.003125
16.300000	0.5	-0.003000
16.308333	0.5	-0.003250
16.316667	0.5	-0.003125
16.325000	0.5	-0.002875
16.333333	0.5	-0.003000
16.341667	0.5	-0.002750
16.350000	0.5	-0.002750
16.358333	0.5	-0.002875
16.366667	0.5	-0.002625
16.375000	0.5	-0.002875
16.383333	0.5	-0.003125
16.391667	0.5	-0.003125
16.400000	0.5	-0.003375
16.408333	0.5	-0.003250
16.416667	0.5	-0.003250
16.425000	0.5	-0.003625
16.433333	0.5	-0.003500
16.441667	0.5	-0.003500
16.450000	0.5	-0.003625
16.458333	0.5	-0.003500
16.466667	0.5	-0.003875
16.475000	0.5	-0.004000
16.483333	0.5	-0.004375
16.491667	0.5	-0.004375
16.500000	0.5	-0.004000
16.508333	0.5	-0.004250
16.516667	0.5	-0.004500
16.525000	0.5	-0.004875
16.533333	0.5	-0.005000
16.541667	0.5	-0.005375
16.550000	0.5	-0.005625
16.558333	0.5	-0.006125
16.566667	0.5	-0.006125
16.575000	0.5	-0.006625
16.583333	0.5	-0.006875
16.591667	0.5	-0.007250
16.600000	0.5	-0.007875
16.608333	0.5	-0.008750
16.616667	0.5	-0.009250
16.625000	0.5	-0.009625
16.633333	0.5	-0.010250
16.641667	0.5	-0.010500
16.650000	0.5	-0.010250
16.658333	0.5	-0.010750
16.666667	0.5	-0.011125
16.675000	0.5	-0.011750
16.683333	0.5	-0.011750
16.691667	0.5	-0.012250
16.700000	0.5	-0.012625
16.708333	0.5	-0.012875
16.716667	0.5	-0.013250
16.725000	0.5	-0.013875
16.733333	0.5	-0.014500
16.741667	0.5	-0.014875
16.750000	0.5	-0.015250
16.758333	0.5	-0.015750
16.766667	0.5	-0.016000
16.775000	0.5	-0.015875
16.783333	0.5	-0.016000
16.791667	0.5	-0.016125
16.800000	0.5	-0.016500
16.808333	0.5	-0.017000
16.816667	0.5	-0.017500
16.825000	0.5	-0.017750
16.833333	0.5	-0.018000
16.841667	0.5	-0.018500
16.850000	0.5	-0.018375
16.858333	0.5	-0.018750
16.866667	0.5	-0.018625
16.875000	0.5	-0.018250
16.883333	0.5	-0.018625
16.891667	0.5	-0.018375
16.900000	0.5	-0.018250
16.908333	0.5	-0.018000
16.916667	0.5	-0.017875
16.925000	0.5	-0.018125
16.933333	0.5	-0.018500
16.941667	0.5	-0.018375
16.950000	0.5	-0.018250
16.958333	0.5	-0.018125
16.966667	0.5	-0.018375
16.975000	0.5	-0.018250
16.983333	0.5	-0.017875
16.991667	0.5	-0.018125
17.000000	0.5	-0.018125
17.008333	0.5	-0.018250
17.016667	0.5	-0.018500
17.025000	0.5	-0.019000
17.033333	0.5	-0.019125
17.041667	0.5	-0.019000
17.050000	0.5	-0.019125
17.058333	0.5	-0.019500
17.066667	0.5	-0.020625
17.075000	0.5	-0.021500
17.083333	0.5	-0.022125
17.091667	0.5	-0.023000
17.100000	0.5	-0.024000
17.108333	0.5	-0.025500
17.116667	0.5	-0.026750
17.125000	0.5	-0.028125
17.133333	0.5	-0.030000
17.141667	0.5	-0.031625
17.150000	0.5	-0.033750
17.158333	0.5	-0.036000
17.166667	0.5	-0.038750
17.175000	0.5	-0.041625
17.183333	0.5	-0.044750
17.191667	0.5	-0.047625
17.200000	0.5	-0.050750
17.208333	0.5	-0.054625
17.216667	0.5	-0.057875
17.225000	0.5	-0.061500
17.233333	0.5	-0.065375
17.241667	0.5	-0.069000
17.250000	0.5	-0.072500
17.258333	0.5	-0.076000
17.266667	0.5	-0.079500
17.275000	0.5	-0.082750
17.283333	0.5	-0.086250
17.291667	0.5	-0.089125
17.300000	0.5	-0.091625
17.308333	0.5	-0.093500
17.316667	0.5	-0.095250
17.325000	0.5	-0.096750
17.333333	0.5	-0.097625
17.341667	0.5	-0.098500
17.350000	0.5	-0.098875
17.358333	0.5	-0.099125
17.366667	0.5	-0.098625
17.375000	0.5	-0.097250
17.383333	0.5	-0.095750
17.391667	0.5	-0.093625
17.400000	0.5	-0.091250
17.408333	0.5	-0.088875
17.416667	0.5	-0.086375
17.425000	0.5	-0.083750
17.433333	0.5	-0.080625
17.441667	0.5	-0.077000
17.450000	0.5	-0.073250
17.458333	0.5	-0.069625
17.466667	0.5	-0.066125
17.475000	0.5	-0.062500
17.483333	0.5	-0.059000
17.491667	0.5	-0.055500
17.500000	0.5	-0.051250
17.508333	0.5	-0.048000
17.516667	0.5	-0.044625
17.525000	0.5	-0.041125
17.533333	0.5	-0.038125
17.541667	0.5	-0.035250
17.550000	0.5	-0.032500
17.558333	0.5	-0.029750
17.566667	0.5	-0.027500
17.575000	0.5	-0.024750
17.583333	0.5	-0.022500
17.591667	0.5	-0.020625
17.600000	0.5	-0.019000
17.608333	0.5	-0.017000
17.616667	0.5	-0.015000
17.625000	0.5	-0.013625
17.633333	0.5	-0.012375
17.641667	0.5	-0.011250
17.650000	0.5	-0.010250
17.658333	0.5	-0.009250
17.666667	0.5	-0.008125
17.675000	0.5	-0.007750
17.683333	0.5	-0.007250
17.691667	0.5	-0.006375
17.700000	0.5	-0.006000
17.708333	0.5	-0.005500
17.716667	0.5	-0.005625
17.725000	0.5	-0.005875
17.733333	0.5	-0.005750
17.741667	0.5	-0.005625
17.750000	0.5	-0.005875
17.758333	0.5	-0.006125
17.766667	0.5	-0.006375
17.775000	0.5	-0.005875
17.783333	0.5	-0.005875
17.791667	0.5	-0.006250
17.800000	0.5	-0.006750
17.808333	0.5	-0.007000
17.816667	0.5	-0.007125
17.825000	0.5	-0.007375
17.833333	0.5	-0.007375
17.841667	0.5	-0.007375
17.850000	0.5	-0.007750
17.858333	0.5	-0.007875
17.866667	0.5	-0.007750
17.875000	0.5	-0.007750
17.883333	0.5	-0.008375
17.891667	0.5	-0.008750
17.900000	0.5	-0.009125
17.908333	0.5	-0.009750
17.916667	0.5	-0.010125
17.925000	0.5	-0.010375
17.933333	0.5	-0.010500
17.941667	0.5	-0.010750
17.950000	0.5	-0.011250
17.958333	0.5	-0.011750
17.966667	0.5	-0.011625
17.975000	0.5	-0.011875
17.983333	0.5	-0.012000
17.991667	0.5	-0.012625
18.000000	0.5	-0.013125
18.008333	0.5	-0.013375
18.016667	0.5	-0.013375
18.025000	0.5	-0.013125
18.033333	0.5	-0.013500
18.041667	0.5	-0.013750
18.050000	0.5	-0.013875
18.058333	0.5	-0.014000
18.066667	0.5	-0.014000
18.075000	0.5	-0.014750
18.083333	0.5	-0.015250
18.091667	0.5	-0.015375
18.100000	0.5	-0.015750
18.108333	0.5	-0.015875
18.116667	0.5	-0.016250
18.125000	0.5	-0.016750
18.133333	0.5	-0.017125
18.141667	0.5	-0.017875
18.150000	0.5	-0.018250
18.158333	0.5	-0.018625
18.166667	0.5	-0.019125
18.175000	0.5	-0.019875
18.183333	0.5	-0.020750
18.191667	0.5	-0.021500
18.200000	0.5	-0.022750
18.208333	0.5	-0.023500
18.216667	0.5	-0.024500
18.225000	0.5	-0.025375
18.233333	0.5	-0.026875
18.241667	0.5	-0.028250
18.250000	0.5	-0.029375
18.258333	0.5	-0.030500
18.266667	0.5	-0.031875
18.275000	0.5	-0.033375
18.283333	0.5	-0.034750
18.291667	0.5	-0.036000
18.300000	0.5	-0.037500
18.308333	0.5	-0.038750
18.316667	0.5	-0.039625
18.325000	0.5	-0.041125
18.333333	0.5	-0.042250
18.341667	0.5	-0.043625
18.350000	0.5	-0.044875
18.358333	0.5	-0.045750
18.366667	0.5	-0.046875
18.375000	0.5	-0.047750
18.383333	0.5	-0.048500
18.391667	0.5	-0.049625
18.400000	0.5	-0.050125
18.408333	0.5	-0.050500
18.416667	0.5	-0.050750
18.425000	0.5	-0.050625
18.433333	0.5	-0.051000
18.441667	0.5	-0.050875
18.450000	0.5	-0.050625
18.458333	0.5	-0.050125
18.466667	0.5	-0.049750
18.475000	0.5	-0.049125
18.483333	0.5	-0.048250
18.491667	0.5	-0.047125
18.500000	0.5	-0.046375
18.508333	0.5	-0.045500
18.516667	0.5	-0.044500
18.525000	0.5	-0.043625
18.533333	0.5	-0.042625
18.541667	0.5	-0.041500
18.550000	0.5	-0.040375
18.558333	0.5	-0.038875
18.566667	0.5	-0.037500
18.575000	0.5	-0.036375
18.583333	0.5	-0.035750
18.591667	0.5	-0.034500
18.600000	0.5	-0.033125
18.608333	0.5	-0.032000
18.616667	0.5	-0.030750
18.625000	0.5	-0.029625
18.633333	0.5	-0.029250
18.641667	0.5	-0.028875
18.650000	0.5	-0.028625
18.658333	0.5	-0.028000
18.666667	0.5	-0.027125
18.675000	0.5	-0.027000
18.683333	0.5	-0.026250
18.691667	0.5	-0.025750
18.700000	0.5	-0.025000
18.708333	0.5	-0.024625
18.716667	0.5	-0.024375
18.725000	0.5	-0.024000
18.733333	0.5	-0.023875
18.741667	0.5	-0.023500
18.750000	0.5	-0.023750
18.758333	0.5	-0.023625
18.766667	0.5	-0.023500
18.775000	0.5	-0.023500
18.783333	0.5	-0.023250
18.791667	0.5	-0.023375
18.800000	0.5	-0.023375
18.808333	0.5	-0.023000
18.816667	0.5	-0.022875
18.825000	0.5	-0.022750
18.833333	0.5	-0.022875
18.841667	0.5	-0.023125
18.850000	0.5	-0.023125
18.858333	0.5	-0.023500
18.866667	0.5	-0.024000
18.875000	0.5	-0.024625
18.883333	0.5	-0.025125
18.891667	0.5	-0.025250
18.900000	0.5	-0.025250
18.908333	0.5	-0.025125
18.916667	0.5	-0.025625
18.925000	0.5	-0.026000
18.933333	0.5	-0.026500
18.941667	0.5	-0.027000
18.950000	0.5	-0.027500
18.958333	0.5	-0.027500
18.966667	0.5	-0.027875
18.975000	0.5	-0.028000
18.983333	0.5	-0.028375
18.991667	0.5	-0.028750
19.000000	0.5	-0.029000
19.008333	0.5	-0.029375
19.016667	0.5	-0.029875
19.025000	0.5	-0.030500
19.033333	0.5	-0.031125
19.041667	0.5	-0.031625
19.050000	0.5	-0.031750
19.058333	0.5	-0.032125
19.066667	0.5	-0.032875
19.075000	0.5	-0.033375
19.083333	0.5	-0.034125
19.091667	0.5	-0.034625
19.100000	0.5	-0.035250
19.108333	0.5	-0.035750
19.116667	0.5	-0.036000
19.125000	0.5	-0.036625
19.133333	0.5	-0.037125
19.141667	0.5	-0.037625
19.150000	0.5	-0.037625
19.158333	0.5	-0.037625
19.166667	0.5	-0.037750
19.175000	0.5	-0.038125
19.183333	0.5	-0.038750
19.191667	0.5	-0.039125
19.200000	0.5	-0.039625
19.208333	0.5	-0.040250
19.216667	0.5	-0.040875
19.225000	0.5	-0.041250
19.233333	0.5	-0.041625
19.241667	0.5	-0.041625
19.250000	0.5	-0.041625
19.258333	0.5	-0.042000
19.266667	0.5	-0.042250
19.275000	0.5	-0.042375
19.283333	0.5	-0.042250
19.291667	0.5	-0.042250
19.300000	0.5	-0.042125
19.308333	0.5	-0.042125
19.316667	0.5	-0.042000
19.325000	0.5	-0.041875
19.333333	0.5	-0.041500
19.341667	0.5	-0.041250
19.350000	0.5	-0.041125
19.358333	0.5	-0.040750
19.366667	0.5	-0.040875
19.375000	0.5	-0.040750
19.383333	0.5	-0.040750
19.391667	0.5	-0.040375
19.400000	0.5	-0.039875
19.408333	0.5	-0.039250
19.416667	0.5	-0.039125
19.425000	0.5	-0.038750
19.433333	0.5	-0.038375
19.441667	0.5	-0.038125
19.450000	0.5	-0.037625
19.458333	0.5	-0.037125
19.466667	0.5	-0.036750
19.475000	0.5	-0.036250
19.483333	0.5	-0.035750
19.491667	0.5	-0.035250
19.500000	0.5	-0.034750
19.508333	0.5	-0.034500
19.516667	0.5	-0.034000
19.525000	0.5	-0.033500
19.533333	0.5	-0.033250
19.541667	0.5	-0.033125
19.550000	0.5	-0.032625
19.558333	0.5	-0.032250
19.566667	0.5	-0.032000
19.575000	0.5	-0.031500
19.583333	0.5	-0.031250
19.591667	0.5	-0.030875
19.600000	0.5	-0.030875
19.608333	0.5	-0.030875
19.616667	0.5	-0.030625
19.625000	0.5	-0.030375
19.633333	0.5	-0.029625
19.641667	0.5	-0.029250
19.650000	0.5	-0.028750
19.658333	0.5	-0.028875
19.666667	0.5	-0.029125
19.675000	0.5	-0.029250
19.683333	0.5	-0.029125
19.691667	0.5	-0.028625
19.700000	0.5	-0.028500
19.708333	0.5	-0.028000
19.716667	0.5	-0.027750
19.725000	0.5	-0.028000
19.733333	0.5	-0.028375
19.741667	0.5	-0.028625
19.750000	0.5	-0.028625
19.758333	0.5	-0.028250
19.766667	0.5	-0.028250
19.775000	0.5	-0.028375
19.783333	0.5	-0.028750
19.791667	0.5	-0.028875
19.800000	0.5	-0.028875
19.808333	0.5	-0.029000
19.816667	0.5	-0.029250
19.825000	0.5	-0.029375
19.833333	0.5	-0.029625
19.841667	0.5	-0.029750
19.850000	0.5	-0.029750
19.858333	0.5	-0.029500
19.866667	0.5	-0.029625
19.875000	0.5	-0.029625
19.883333	0.5	-0.029875
19.891667	0.5	-0.029875
19.900000	0.5	-0.029875
19.908333	0.5	-0.029875
19.916667	0.5	-0.029500
19.925000	0.5	-0.029250
19.933333	0.5	-0.029375
19.941667	0.5	-0.029375
19.950000	0.5	-0.029250
19.958333	0.5	-0.029125
19.966667	0.5	-0.029500
19.975000	0.5	-0.029750
19.983333	0.5	-0.030125
19.991667	0.5	-0.030250
20.000000	0.5	-0.030500
20.008333	0.5	-0.031250
20.016667	0.5	-0.031250
20.025000	0.5	-0.031500
20.033333	0.5	-0.031375
20.041667	0.5	-0.031625
20.050000	0.5	-0.031500
20.058333	0.5	-0.031750
20.066667	0.5	-0.032125
20.075000	0.5	-0.032500
20.083333	0.5	-0.032875
20.091667	0.5	-0.032750
20.100000	0.5	-0.033125
20.108333	0.5	-0.033500
20.116667	0.5	-0.033875
20.125000	0.5	-0.034625
20.133333	0.5	-0.035250
20.141667	0.5	-0.035500
20.150000	0.5	-0.035125
20.158333	0.5	-0.035250
20.166667	0.5	-0.035500
20.175000	0.5	-0.035375
20.183333	0.5	-0.035250
20.191667	0.5	-0.034875
20.200000	0.5	-0.035000
20.208333	0.5	-0.035125
20.216667	0.5	-0.035000
20.225000	0.5	-0.035000
20.233333	0.5	-0.035125
20.241667	0.5	-0.034750
20.250000	0.5	-0.034625
20.258333	0.5	-0.034375
20.266667	0.5	-0.034125
20.275000	0.5	-0.033250
20.283333	0.5	-0.032750
20.291667	0.5	-0.032250
20.300000	0.5	-0.031750
20.308333	0.5	-0.031125
20.316667	0.5	-0.030500
20.325000	0.5	-0.029875
20.333333	0.5	-0.029375
20.341667	0.5	-0.029125
20.350000	0.5	-0.028500
20.358333	0.5	-0.027875
20.366667	0.5	-0.027000
20.375000	0.5	-0.026000
20.383333	0.5	-0.025000
20.391667	0.5	-0.024000
20.400000	0.5	-0.022875
20.408333	0.5	-0.021875
20.416667	0.5	-0.020750
20.425000	0.5	-0.019375
20.433333	0.5	-0.018625
20.441667	0.5	-0.017500
20.450000	0.5	-0.016000
20.458333	0.5	-0.014500
20.466667	0.5	-0.013000
20.475000	0.5	-0.011625
20.483333	0.5	-0.010375
20.491667	0.5	-0.008250
20.500000	0.5	-0.006250
20.508333	0.5	-0.004500
20.516667	0.5	-0.002875
20.525000	0.5	-0.001125
20.533333	0.5	0.001250
20.541667	0.5	0.003375
20.550000	0.5	0.005375
20.558333	0.5	0.008000
20.566667	0.5	0.010500
20.575000	0.5	0.012375
20.583333	0.5	0.014500
20.591667	0.5	0.016875
20.600000	0.5	0.019375
20.608333	0.5	0.021375
20.616667	0.5	0.023625
20.625000	0.5	0.026250
20.633333	0.5	0.028375
20.641667	0.5	0.030000
20.650000	0.5	0.031750
20.658333	0.5	0.033000
20.666667	0.5	0.034750
20.675000	0.5	0.035875
20.683333	0.5	0.036750
20.691667	0.5	0.037125
20.700000	0.5	0.038125
20.708333	0.5	0.038625
20.716667	0.5	0.038750
20.725000	0.5	0.038625
20.733333	0.5	0.038500
20.741667	0.5	0.038125
20.750000	0.5	0.037250
20.758333	0.5	0.036375
20.766667	0.5	0.035625
20.775000	0.5	0.034875
20.783333	0.5	0.033375
20.791667	0.5	0.031625
20.800000	0.5	0.029500
20.808333	0.5	0.027375
20.816667	0.5	0.025125
20.825000	0.5	0.023000
20.833333	0.5	0.020250
20.841667	0.5	0.018000
20.850000	0.5	0.015375
20.858333	0.5	0.013375
20.866667	0.5	0.011375
20.875000	0.5	0.008750
20.883333	0.5	0.006500
20.891667	0.5	0.004750
20.900000	0.5	0.002750
20.908333	0.5	0.000500
20.916667	0.5	-0.001875
20.925000	0.5	-0.004125
20.933333	0.5	-0.006125
20.941667	0.5	-0.007875
20.950000	0.5	-0.009500
20.958333	0.5	-0.011125
20.966667	0.5	-0.012875
20.975000	0.5	-0.014375
20.983333	0.5	-0.015250
20.991667	0.5	-0.016375
21.000000	0.5	-0.017375
21.008333	0.5	-0.018250
21.016667	0.5	-0.019125
21.025000	0.5	-0.019875
21.033333	0.5	-0.020500
21.041667	0.5	-0.020750
21.050000	0.5	-0.021750
21.058333	0.5	-0.022250
21.066667	0.5	-0.022500
21.075000	0.5	-0.022750
21.083333	0.5	-0.022750
21.091667	0.5	-0.022500
21.100000	0.5	-0.022375
21.108333	0.5	-0.022375
21.116667	0.5	-0.022125
21.125000	0.5	-0.022125
21.133333	0.5	-0.022000
21.141667	0.5	-0.021875
21.150000	0.5	-0.021375
21.158333	0.5	-0.021125
21.166667	0.5	-0.021375
21.175000	0.5	-0.021250
21.183333	0.5	-0.021000
21.191667	0.5	-0.020750
21.200000	0.5	-0.019875
21.208333	0.5	-0.019500
21.216667	0.5	-0.018500
21.225000	0.5	-0.018000
21.233333	0.5	-0.018125
21.241667	0.5	-0.018125
21.250000	0.5	-0.018000
21.258333	0.5	-0.017250
21.266667	0.5	-0.017125
21.275000	0.5	-0.016250
21.283333	0.5	-0.016000
21.291667	0.5	-0.016000
21.300000	0.5	-0.015750
21.308333	0.5	-0.015125
21.316667	0.5	-0.014750
21.325000	0.5	-0.014250
21.333333	0.5	-0.013875
21.341667	0.5	-0.013625
21.350000	0.5	-0.013125
21.358333	0.5	-0.012625
21.366667	0.5	-0.012375
21.375000	0.5	-0.011625
21.383333	0.5	-0.011250
21.391667	0.5	-0.011000
21.400000	0.5	-0.010500
21.408333	0.5	-0.010250
21.416667	0.5	-0.010250
21.425000	0.5	-0.010500
21.433333	0.5	-0.010000
21.441667	0.5	-0.009750
21.450000	0.5	-0.009750
21.458333	0.5	-0.009625
21.466667	0.5	-0.009125
21.475000	0.5	-0.008625
21.483333	0.5	-0.008375
21.491667	0.5	-0.008375
21.500000	0.5	-0.008625
21.508333	0.5	-0.008500
21.516667	0.5	-0.008000
21.525000	0.5	-0.008125
21.533333	0.5	-0.008250
21.541667	0.5	-0.008250
21.550000	0.5	-0.008250
21.558333	0.5	-0.008125
21.566667	0.5	-0.008000
21.575000	0.5	-0.008250
21.583333	0.5	-0.008375
21.591667	0.5	-0.008250
21.600000	0.5	-0.008000
21.608333	0.5	-0.008000
21.616667	0.5	-0.008625
21.625000	0.5	-0.008750
21.633333	0.5	-0.008750
21.641667	0.5	-0.009000
21.650000	0.5	-0.008875
21.658333	0.5	-0.009125
21.666667	0.5	-0.009625
21.675000	0.5	-0.010000
21.683333	0.5	-0.010125
21.691667	0.5	-0.010250
21.700000	0.5	-0.010125
21.708333	0.5	-0.010375
21.716667	0.5	-0.010750
21.725000	0.5	-0.010875
21.733333	0.5	-0.011500
21.741667	0.5	-0.012000
21.750000	0.5	-0.012250
21.758333	0.5	-0.012625
21.766667	0.5	-0.012750
21.775000	0.5	-0.013125
21.783333	0.5	-0.014000
21.791667	0.5	-0.014625
21.800000	0.5	-0.014750
21.808333	0.5	-0.014625
21.816667	0.5	-0.015125
21.825000	0.5	-0.015375
21.833333	0.5	-0.015625
21.841667	0.5	-0.016125
21.850000	0.5	-0.016000
21.858333	0.5	-0.016250
21.866667	0.5	-0.016375
21.875000	0.5	-0.016625
21.883333	0.5	-0.016625
21.891667	0.5	-0.016625
21.900000	0.5	-0.016750
21.908333	0.5	-0.017375
21.916667	0.5	-0.017625
21.925000	0.5	-0.017750
21.933333	0.5	-0.017875
21.941667	0.5	-0.018125
21.950000	0.5	-0.018250
21.958333	0.5	-0.018375
21.966667	0.5	-0.018750
21.975000	0.5	-0.018625
21.983333	0.5	-0.018625
21.991667	0.5	-0.018750
22.000000	0.5	-0.018750
22.008333	0.5	-0.019000
22.016667	0.5	-0.019250
22.025000	0.5	-0.019375
22.033333	0.5	-0.019500
22.041667	0.5	-0.019500
22.050000	0.5	-0.019500
22.058333	0.5	-0.019500
22.066667	0.5	-0.019750
22.075000	0.5	-0.019750
22.083333	0.5	-0.019625
22.091667	0.5	-0.019750
22.100000	0.5	-0.019625
22.108333	0.5	-0.019500
22.116667	0.5	-0.019500
22.125000	0.5	-0.019500
22.133333	0.5	-0.019750
22.141667	0.5	-0.019875
22.150000	0.5	-0.019875
22.158333	0.5	-0.019875
22.166667	0.5	-0.020000
22.175000	0.5	-0.020125
22.183333	0.5	-0.020250
22.191667	0.5	-0.020000
22.200000	0.5	-0.019375
22.208333	0.5	-0.019500
22.216667	0.5	-0.019500
22.225000	0.5	-0.019250
22.233333	0.5	-0.019250
22.241667	0.5	-0.019375
22.250000	0.5	-0.019375
22.258333	0.5	-0.019375
22.266667	0.5	-0.019500
22.275000	0.5	-0.019250
22.283333	0.5	-0.018750
22.291667	0.5	-0.018625
22.300000	0.5	-0.018875
22.308333	0.5	-0.018500
22.316667	0.5	-0.018125
22.325000	0.5	-0.018375
22.333333	0.5	-0.018625
22.341667	0.5	-0.018500
22.350000	0.5	-0.018125
22.358333	0.5	-0.018125
22.366667	0.5	-0.018000
22.375000	0.5	-0.017750
22.383333	0.5	-0.017250
22.391667	0.5	-0.017125
22.400000	0.5	-0.016750
22.408333	0.5	-0.016625
22.416667	0.5	-0.016625
22.425000	0.5	-0.016625
22.433333	0.5	-0.016625
22.441667	0.5	-0.016625
22.450000	0.5	-0.016250
22.458333	0.5	-0.015750
22.466667	0.5	-0.015500
22.475000	0.5	-0.015250
22.483333	0.5	-0.015125
22.491667	0.5	-0.015125
22.500000	0.5	-0.015000
22.508333	0.5	-0.014750
22.516667	0.5	-0.014875
22.525000	0.5	-0.014500
22.533333	0.5	-0.014375
22.541667	0.5	-0.014375
22.550000	0.5	-0.014750
22.558333	0.5	-0.014750
22.566667	0.5	-0.014500
22.575000	0.5	-0.014500
22.583333	0.5	-0.014500
22.591667	0.5	-0.014500
22.600000	0.5	-0.014625
22.608333	0.5	-0.014750
22.616667	0.5	-0.015000
22.625000	0.5	-0.015250
22.633333	0.5	-0.015500
22.641667	0.5	-0.015500
22.650000	0.5	-0.015875
22.658333	0.5	-0.015750
22.666667	0.5	-0.015625
22.675000	0.5	-0.015500
22.683333	0.5	-0.015750
22.691667	0.5	-0.015875
22.700000	0.5	-0.015875
22.708333	0.5	-0.015875
22.716667	0.5	-0.016000
22.725000	0.5	-0.016000
22.733333	0.5	-0.016625
22.741667	0.5	-0.016875
22.750000	0.5	-0.017250
22.758333	0.5	-0.017125
22.766667	0.5	-0.017000
22.775000	0.5	-0.017000
22.783333	0.5	-0.017250
22.791667	0.5	-0.017125
22.800000	0.5	-0.017000
22.808333	0.5	-0.017000
22.816667	0.5	-0.016875
22.825000	0.5	-0.017250
22.833333	0.5	-0.017750
22.841667	0.5	-0.018375
22.850000	0.5	-0.018750
22.858333	0.5	-0.018625
22.866667	0.5	-0.018750
22.875000	0.5	-0.018875
22.883333	0.5	-0.019250
22.891667	0.5	-0.019250
22.900000	0.5	-0.019250
22.908333	0.5	-0.019750
22.916667	0.5	-0.019875
22.925000	0.5	-0.019875
22.933333	0.5	-0.019625
22.941667	0.5	-0.019250
22.950000	0.5	-0.019125
22.958333	0.5	-0.019125
22.966667	0.5	-0.019250
22.975000	0.5	-0.019000
22.983333	0.5	-0.018625
22.991667	0.5	-0.018375
23.000000	0.5	-0.018125
23.008333	0.5	-0.017625
23.016667	0.5	-0.017500
23.025000	0.5	-0.017125
23.033333	0.5	-0.016875
23.041667	0.5	-0.016500
23.050000	0.5	-0.016375
23.058333	0.5	-0.016125
23.066667	0.5	-0.016250
23.075000	0.5	-0.015875
23.083333	0.5	-0.015125
23.091667	0.5	-0.015125
23.100000	0.5	-0.015000
23.108333	0.5	-0.014625
23.116667	0.5	-0.014750
23.125000	0.5	-0.014625
23.133333	0.5	-0.014125
23.141667	0.5	-0.014125
23.150000	0.5	-0.014125
23.158333	0.5	-0.013500
23.166667	0.5	-0.013250
23.175000	0.5	-0.013125
23.183333	0.5	-0.012750
23.191667	0.5	-0.012875
23.200000	0.5	-0.013125
23.208333	0.5	-0.013125
23.216667	0.5	-0.013250
23.225000	0.5	-0.013250
23.233333	0.5	-0.012750
23.241667	0.5	-0.012750
23.250000	0.5	-0.012875
23.258333	0.5	-0.013000
23.266667	0.5	-0.013125
23.275000	0.5	-0.012875
23.283333	0.5	-0.012500
23.291667	0.5	-0.012250
23.300000	0.5	-0.012250
23.308333	0.5	-0.012250
23.316667	0.5	-0.012125
23.325000	0.5	-0.012375
23.333333	0.5	-0.012250
23.341667	0.5	-0.012500
23.350000	0.5	-0.012625
23.358333	0.5	-0.012500
23.366667	0.5	-0.013000
23.375000	0.5	-0.013250
23.383333	0.5	-0.013000
23.391667	0.5	-0.013125
23.400000	0.5	-0.013125
23.408333	0.5	-0.013125
23.416667	0.5	-0.013000
23.425000	0.5	-0.013000
23.433333	0.5	-0.013000
23.441667	0.5	-0.013125
23.450000	0.5	-0.013250
23.458333	0.5	-0.013500
23.466667	0.5	-0.013500
23.475000	0.5	-0.013250
23.483333	0.5	-0.013500
23.491667	0.5	-0.013625
23.500000	0.5	-0.013500
23.508333	0.5	-0.013250
23.516667	0.5	-0.013125
23.525000	0.5	-0.013375
23.533333	0.5	-0.013875
23.541667	0.5	-0.013875
23.550000	0.5	-0.014125
23.558333	0.5	-0.014000
23.566667	0.5	-0.014375
23.575000	0.5	-0.014625
23.583333	0.5	-0.014625
23.591667	0.5	-0.015000
23.600000	0.5	-0.015000
23.608333	0.5	-0.015375
23.616667	0.5	-0.015000
23.625000	0.5	-0.015250
23.633333	0.5	-0.015250
23.641667	0.5	-0.015250
23.650000	0.5	-0.015250
23.658333	0.5	-0.015500
23.666667	0.5	-0.015375
23.675000	0.5	-0.015250
23.683333	0.5	-0.015125
23.691667	0.5	-0.014875
23.700000	0.5	-0.014875
23.708333	0.5	-0.014625
23.716667	0.5	-0.014500
23.725000	0.5	-0.014250
23.733333	0.5	-0.014125
23.741667	0.5	-0.014250
23.750000	0.5	-0.013750
23.758333	0.5	-0.013375
23.766667	0.5	-0.013625
23.775000	0.5	-0.013875
23.783333	0.5	-0.013125
23.791667	0.5	-0.012750
23.800000	0.5	-0.012875
23.808333	0.5	-0.012625
23.816667	0.5	-0.012250
23.825000	0.5	-0.012125
23.833333	0.5	-0.011875
23.841667	0.5	-0.011875
23.850000	0.5	-0.012125
23.858333	0.5	-0.011750
23.866667	0.5	-0.011750
23.875000	0.5	-0.011750
23.883333	0.5	-0.011750
23.891667	0.5	-0.011500
23.900000	0.5	-0.011375
23.908333	0.5	-0.011500
23.916667	0.5	-0.011625
23.925000	0.5	-0.011625
23.933333	0.5	-0.011625
23.941667	0.5	-0.011875
23.950000	0.5	-0.011500
23.958333	0.5	-0.011500
23.966667	0.5	-0.011625
23.975000	0.5	-0.011500
23.983333	0.5	-0.011250
23.991667	0.5	-0.011125
24.000000	0.5	-0.011250
24.008333	0.5	-0.011125
24.016667	0.5	-0.011250
24.025000	0.5	-0.011250
24.033333	0.5	-0.011625
24.041667	0.5	-0.011875
24.050000	0.5	-0.012000
24.058333	0.5	-0.012000
24.066667	0.5	-0.012125
24.075000	0.5	-0.012125
24.083333	0.5	-0.012000
24.091667	0.5	-0.012250
24.100000	0.5	-0.012375
24.108333	0.5	-0.012125
24.116667	0.5	-0.012375
24.125000	0.5	-0.012375
24.133333	0.5	-0.012125
24.141667	0.5	-0.012375
24.150000	0.5	-0.012375
24.158333	0.5	-0.012375
24.166667	0.5	-0.012250
24.175000	0.5	-0.011875
24.183333	0.5	-0.012125
24.191667	0.5	-0.012125
24.200000	0.5	-0.012250
24.208333	0.5	-0.012375
24.216667	0.5	-0.012250
24.225000	0.5	-0.012375
24.233333	0.5	-0.012500
24.241667	0.5	-0.012250
24.250000	0.5	-0.012250
24.258333	0.5	-0.012125
24.266667	0.5	-0.012000
24.275000	0.5	-0.012250
24.283333	0.5	-0.012375
24.291667	0.5	-0.012250
24.300000	0.5	-0.012750
24.308333	0.5	-0.012750
24.316667	0.5	-0.012625
24.325000	0.5	-0.012625
24.333333	0.5	-0.012500
24.341667	0.5	-0.012625
24.350000	0.5	-0.012500
24.358333	0.5	-0.012250
24.366667	0.5	-0.011750
24.375000	0.5	-0.011375
24.383333	0.5	-0.011000
24.391667	0.5	-0.010750
24.400000	0.5	-0.010750
24.408333	0.5	-0.010375
24.416667	0.5	-0.010375
24.425000	0.5	-0.010125
24.433333	0.5	-0.010250
24.441667	0.5	-0.010625
24.450000	0.5	-0.010125
24.458333	0.5	-0.010125
24.466667	0.5	-0.010125
24.475000	0.5	-0.009625
24.483333	0.5	-0.009250
24.491667	0.5	-0.009375
24.500000	0.5	-0.008875
24.508333	0.5	-0.008750
24.516667	0.5	-0.008625
24.525000	0.5	-0.008500
24.533333	0.5	-0.008375
24.541667	0.5	-0.008125
24.550000	0.5	-0.008125
24.558333	0.5	-0.007875
24.566667	0.5	-0.007750
24.575000	0.5	-0.007250
24.583333	0.5	-0.007000
24.591667	0.5	-0.006750
24.600000	0.5	-0.006125
24.608333	0.5	-0.005625
24.616667	0.5	-0.005625
24.625000	0.5	-0.005500
24.633333	0.5	-0.005125
24.641667	0.5	-0.004500
24.650000	0.5	-0.004250
24.658333	0.5	-0.004125
24.666667	0.5	-0.003750
24.675000	0.5	-0.003250
24.683333	0.5	-0.003250
24.691667	0.5	-0.003000
24.700000	0.5	-0.002625
24.708333	0.5	-0.002375
24.716667	0.5	-0.002250
24.725000	0.5	-0.002000
24.733333	0.5	-0.002000
24.741667	0.5	-0.001625
24.750000	0.5	-0.001500
24.758333	0.5	-0.001500
24.766667	0.5	-0.001250
24.775000	0.5	-0.001500
24.783333	0.5	-0.001750
24.791667	0.5	-0.002250
24.800000	0.5	-0.002250
24.808333	0.5	-0.002625
24.816667	0.5	-0.002500
24.825000	0.5	-0.002375
24.833333	0.5	-0.002500
24.841667	0.5	-0.002750
24.850000	0.5	-0.002750
24.858333	0.5	-0.002750
24.866667	0.5	-0.003125
24.875000	0.5	-0.003500
24.883333	0.5	-0.003750
24.891667	0.5	-0.004125
24.900000	0.5	-0.004250
24.908333	0.5	-0.004125
24.916667	0.5	-0.004500
24.925000	0.5	-0.004500
24.933333	0.5	-0.004500
24.941667	0.5	-0.004750
24.950000	0.5	-0.005000
24.958333	0.5	-0.005625
24.966667	0.5	-0.005625
24.975000	0.5	-0.005750
24.983333	0.5	-0.006000
24.991667	0.5	-0.006375
25.000000	0.5	-0.006500
