# Supplementary material for: Dynamic character displacement among a pair of bacterial phyllosphere commensals in situ
Source: Nat Commun. 2022 May 20;13:2836. doi: 10.1038/s41467-022-30469-3 (PMC9123166; doi:10.1038/s41467-022-30469-3)
Supplement: Supplementary file 11 — Source Data [file 41467_2022_30469_MOESM11_ESM.zip › Source Data/Supplementary Figure 5/Galactose t0 a.txt]

File Path	chrom://marshall/Chromeleon7/HPLC_Ultimate_3000/Users/helucas/20200720_OrganicAcids_CCR_L257.seq/877.smp/RI_1.channel/RI_1.chm
Channel	RI_1

Injection Information:
Data Vault	Chromeleon7
Injection	Gal_t0_a
Injection Number	25
Position	RC6
Comment	
Processing Method	Quantitative
Instrument Method	20200525_Rezex_ROA_OrganicAcid_600uL_2500uM_H2SO4_50A_50D
Type	Unknown
Status	Finished
Injection Date	7/21/2020
Injection Time	2:21:43 AM
Injection Volume (µl)	10.000
Dilution Factor	1.0000
Weight	1.0000

Chromatogram Data Information:
Time Min. (min)	0.000000
Time Max. (min)	25.000000
Data Points	3001
Detector	RI
Generating Data System	Chromeleon 7.2.5.9507
Exporting Data System	Chromeleon 7.2.8.0
Operator	Instrument Controller
Signal Quantity	Refractive 
Signal Unit	µRIU
Signal Min.	-2.138875
Signal Max.	23.511750
Channel	RI_1
Driver Name	RID520Driver.dll
Channel Type	Evaluation
Min. Step (s)	0.5
Max. Step (s)	0.5
Average Step (s)	0.5

Signal Parameter Information:
Signal Info	

Chromatogram Data:
Time (min)	Step (s)	Value (µRIU)
0.000000	n.a.	0.005625
0.008333	0.5	0.005500
0.016667	0.5	0.005125
0.025000	0.5	0.004625
0.033333	0.5	0.004625
0.041667	0.5	0.005125
0.050000	0.5	0.005000
0.058333	0.5	0.004875
0.066667	0.5	0.004875
0.075000	0.5	0.005125
0.083333	0.5	0.005125
0.091667	0.5	0.005000
0.100000	0.5	0.004750
0.108333	0.5	0.004875
0.116667	0.5	0.005250
0.125000	0.5	0.005375
0.133333	0.5	0.005625
0.141667	0.5	0.005875
0.150000	0.5	0.005750
0.158333	0.5	0.005625
0.166667	0.5	0.005625
0.175000	0.5	0.005500
0.183333	0.5	0.006000
0.191667	0.5	0.006500
0.200000	0.5	0.006875
0.208333	0.5	0.006625
0.216667	0.5	0.006625
0.225000	0.5	0.007000
0.233333	0.5	0.007375
0.241667	0.5	0.007875
0.250000	0.5	0.008250
0.258333	0.5	0.008625
0.266667	0.5	0.009000
0.275000	0.5	0.009625
0.283333	0.5	0.010375
0.291667	0.5	0.011125
0.300000	0.5	0.011875
0.308333	0.5	0.012125
0.316667	0.5	0.012750
0.325000	0.5	0.013000
0.333333	0.5	0.013125
0.341667	0.5	0.013375
0.350000	0.5	0.013500
0.358333	0.5	0.013500
0.366667	0.5	0.014125
0.375000	0.5	0.014750
0.383333	0.5	0.015250
0.391667	0.5	0.015500
0.400000	0.5	0.015875
0.408333	0.5	0.016125
0.416667	0.5	0.016375
0.425000	0.5	0.016750
0.433333	0.5	0.016750
0.441667	0.5	0.017000
0.450000	0.5	0.017125
0.458333	0.5	0.017375
0.466667	0.5	0.017500
0.475000	0.5	0.017625
0.483333	0.5	0.017875
0.491667	0.5	0.018250
0.500000	0.5	0.018250
0.508333	0.5	0.018250
0.516667	0.5	0.018875
0.525000	0.5	0.019125
0.533333	0.5	0.019125
0.541667	0.5	0.019250
0.550000	0.5	0.019000
0.558333	0.5	0.018750
0.566667	0.5	0.018625
0.575000	0.5	0.018750
0.583333	0.5	0.018375
0.591667	0.5	0.018250
0.600000	0.5	0.018250
0.608333	0.5	0.018375
0.616667	0.5	0.018125
0.625000	0.5	0.017750
0.633333	0.5	0.017375
0.641667	0.5	0.017000
0.650000	0.5	0.016750
0.658333	0.5	0.016375
0.666667	0.5	0.015875
0.675000	0.5	0.015250
0.683333	0.5	0.015000
0.691667	0.5	0.014875
0.700000	0.5	0.014500
0.708333	0.5	0.014500
0.716667	0.5	0.014375
0.725000	0.5	0.014125
0.733333	0.5	0.014125
0.741667	0.5	0.014250
0.750000	0.5	0.014250
0.758333	0.5	0.013625
0.766667	0.5	0.013000
0.775000	0.5	0.012500
0.783333	0.5	0.012625
0.791667	0.5	0.012500
0.800000	0.5	0.012375
0.808333	0.5	0.012750
0.816667	0.5	0.013000
0.825000	0.5	0.012875
0.833333	0.5	0.012625
0.841667	0.5	0.012375
0.850000	0.5	0.012000
0.858333	0.5	0.011750
0.866667	0.5	0.011750
0.875000	0.5	0.012250
0.883333	0.5	0.012250
0.891667	0.5	0.012375
0.900000	0.5	0.012375
0.908333	0.5	0.012250
0.916667	0.5	0.012250
0.925000	0.5	0.012875
0.933333	0.5	0.013250
0.941667	0.5	0.013375
0.950000	0.5	0.013375
0.958333	0.5	0.013000
0.966667	0.5	0.012875
0.975000	0.5	0.013000
0.983333	0.5	0.013000
0.991667	0.5	0.013500
1.000000	0.5	0.013250
1.008333	0.5	0.013125
1.016667	0.5	0.013000
1.025000	0.5	0.013500
1.033333	0.5	0.013125
1.041667	0.5	0.013000
1.050000	0.5	0.013125
1.058333	0.5	0.013125
1.066667	0.5	0.013375
1.075000	0.5	0.013250
1.083333	0.5	0.013500
1.091667	0.5	0.013750
1.100000	0.5	0.014000
1.108333	0.5	0.014375
1.116667	0.5	0.014750
1.125000	0.5	0.014875
1.133333	0.5	0.014875
1.141667	0.5	0.015250
1.150000	0.5	0.015375
1.158333	0.5	0.015875
1.166667	0.5	0.016375
1.175000	0.5	0.017000
1.183333	0.5	0.017000
1.191667	0.5	0.017125
1.200000	0.5	0.017250
1.208333	0.5	0.017375
1.216667	0.5	0.017125
1.225000	0.5	0.017375
1.233333	0.5	0.017500
1.241667	0.5	0.017375
1.250000	0.5	0.017500
1.258333	0.5	0.017875
1.266667	0.5	0.018625
1.275000	0.5	0.018750
1.283333	0.5	0.018875
1.291667	0.5	0.019125
1.300000	0.5	0.019375
1.308333	0.5	0.019250
1.316667	0.5	0.019500
1.325000	0.5	0.019250
1.333333	0.5	0.018875
1.341667	0.5	0.018625
1.350000	0.5	0.019000
1.358333	0.5	0.019375
1.366667	0.5	0.019125
1.375000	0.5	0.019125
1.383333	0.5	0.018875
1.391667	0.5	0.018750
1.400000	0.5	0.018250
1.408333	0.5	0.018375
1.416667	0.5	0.018500
1.425000	0.5	0.018625
1.433333	0.5	0.018000
1.441667	0.5	0.018000
1.450000	0.5	0.017875
1.458333	0.5	0.017750
1.466667	0.5	0.017500
1.475000	0.5	0.017375
1.483333	0.5	0.017125
1.491667	0.5	0.016375
1.500000	0.5	0.016375
1.508333	0.5	0.016250
1.516667	0.5	0.016000
1.525000	0.5	0.015625
1.533333	0.5	0.015500
1.541667	0.5	0.015375
1.550000	0.5	0.015125
1.558333	0.5	0.015250
1.566667	0.5	0.015000
1.575000	0.5	0.014875
1.583333	0.5	0.014875
1.591667	0.5	0.014750
1.600000	0.5	0.015125
1.608333	0.5	0.014875
1.616667	0.5	0.014750
1.625000	0.5	0.014750
1.633333	0.5	0.015500
1.641667	0.5	0.015500
1.650000	0.5	0.015625
1.658333	0.5	0.015625
1.666667	0.5	0.015250
1.675000	0.5	0.015375
1.683333	0.5	0.015375
1.691667	0.5	0.015625
1.700000	0.5	0.015750
1.708333	0.5	0.015625
1.716667	0.5	0.015750
1.725000	0.5	0.015875
1.733333	0.5	0.016000
1.741667	0.5	0.015875
1.750000	0.5	0.016000
1.758333	0.5	0.016125
1.766667	0.5	0.016375
1.775000	0.5	0.016750
1.783333	0.5	0.016750
1.791667	0.5	0.017375
1.800000	0.5	0.017625
1.808333	0.5	0.017750
1.816667	0.5	0.017750
1.825000	0.5	0.017875
1.833333	0.5	0.017625
1.841667	0.5	0.017625
1.850000	0.5	0.017625
1.858333	0.5	0.017625
1.866667	0.5	0.017875
1.875000	0.5	0.018375
1.883333	0.5	0.018625
1.891667	0.5	0.018375
1.900000	0.5	0.018375
1.908333	0.5	0.018250
1.916667	0.5	0.018375
1.925000	0.5	0.018125
1.933333	0.5	0.018250
1.941667	0.5	0.018125
1.950000	0.5	0.017875
1.958333	0.5	0.017750
1.966667	0.5	0.017375
1.975000	0.5	0.017125
1.983333	0.5	0.017000
1.991667	0.5	0.016500
2.000000	0.5	0.016125
2.008333	0.5	0.016250
2.016667	0.5	0.015875
2.025000	0.5	0.015625
2.033333	0.5	0.015250
2.041667	0.5	0.015125
2.050000	0.5	0.015000
2.058333	0.5	0.014750
2.066667	0.5	0.014375
2.075000	0.5	0.014125
2.083333	0.5	0.014125
2.091667	0.5	0.014250
2.100000	0.5	0.013625
2.108333	0.5	0.013625
2.116667	0.5	0.013250
2.125000	0.5	0.013125
2.133333	0.5	0.012625
2.141667	0.5	0.012500
2.150000	0.5	0.012250
2.158333	0.5	0.011875
2.166667	0.5	0.012000
2.175000	0.5	0.011500
2.183333	0.5	0.011375
2.191667	0.5	0.010750
2.200000	0.5	0.010625
2.208333	0.5	0.010000
2.216667	0.5	0.009750
2.225000	0.5	0.009250
2.233333	0.5	0.009250
2.241667	0.5	0.009250
2.250000	0.5	0.008625
2.258333	0.5	0.008250
2.266667	0.5	0.007625
2.275000	0.5	0.007375
2.283333	0.5	0.007125
2.291667	0.5	0.007125
2.300000	0.5	0.006750
2.308333	0.5	0.006125
2.316667	0.5	0.005250
2.325000	0.5	0.004625
2.333333	0.5	0.003875
2.341667	0.5	0.003250
2.350000	0.5	0.002875
2.358333	0.5	0.002375
2.366667	0.5	0.002250
2.375000	0.5	0.001875
2.383333	0.5	0.001375
2.391667	0.5	0.001250
2.400000	0.5	0.001125
2.408333	0.5	0.000625
2.416667	0.5	0.000375
2.425000	0.5	0.000000
2.433333	0.5	-0.000250
2.441667	0.5	-0.000250
2.450000	0.5	-0.000875
2.458333	0.5	-0.001000
2.466667	0.5	-0.001125
2.475000	0.5	-0.001500
2.483333	0.5	-0.001750
2.491667	0.5	-0.002000
2.500000	0.5	-0.001875
2.508333	0.5	-0.001750
2.516667	0.5	-0.001625
2.525000	0.5	-0.001500
2.533333	0.5	-0.001250
2.541667	0.5	-0.001250
2.550000	0.5	-0.001000
2.558333	0.5	-0.001000
2.566667	0.5	-0.000750
2.575000	0.5	-0.000625
2.583333	0.5	-0.000625
2.591667	0.5	-0.000250
2.600000	0.5	0.000250
2.608333	0.5	0.000875
2.616667	0.5	0.000625
2.625000	0.5	0.001000
2.633333	0.5	0.001375
2.641667	0.5	0.001750
2.650000	0.5	0.002000
2.658333	0.5	0.002000
2.666667	0.5	0.002500
2.675000	0.5	0.002875
2.683333	0.5	0.003000
2.691667	0.5	0.003000
2.700000	0.5	0.003250
2.708333	0.5	0.003750
2.716667	0.5	0.004000
2.725000	0.5	0.004125
2.733333	0.5	0.004375
2.741667	0.5	0.005000
2.750000	0.5	0.005375
2.758333	0.5	0.005875
2.766667	0.5	0.006250
2.775000	0.5	0.006125
2.783333	0.5	0.006125
2.791667	0.5	0.006000
2.800000	0.5	0.006125
2.808333	0.5	0.006750
2.816667	0.5	0.006750
2.825000	0.5	0.006500
2.833333	0.5	0.007000
2.841667	0.5	0.007250
2.850000	0.5	0.007000
2.858333	0.5	0.006375
2.866667	0.5	0.006250
2.875000	0.5	0.006250
2.883333	0.5	0.006250
2.891667	0.5	0.006250
2.900000	0.5	0.006375
2.908333	0.5	0.006125
2.916667	0.5	0.005875
2.925000	0.5	0.005500
2.933333	0.5	0.005375
2.941667	0.5	0.004875
2.950000	0.5	0.004750
2.958333	0.5	0.004625
2.966667	0.5	0.004750
2.975000	0.5	0.004500
2.983333	0.5	0.004375
2.991667	0.5	0.004125
3.000000	0.5	0.004000
3.008333	0.5	0.003750
3.016667	0.5	0.003750
3.025000	0.5	0.003500
3.033333	0.5	0.003500
3.041667	0.5	0.003000
3.050000	0.5	0.002875
3.058333	0.5	0.003125
3.066667	0.5	0.003125
3.075000	0.5	0.002625
3.083333	0.5	0.002750
3.091667	0.5	0.002250
3.100000	0.5	0.001750
3.108333	0.5	0.001250
3.116667	0.5	0.001375
3.125000	0.5	0.001375
3.133333	0.5	0.001125
3.141667	0.5	0.000500
3.150000	0.5	0.000500
3.158333	0.5	0.000125
3.166667	0.5	-0.000125
3.175000	0.5	-0.000375
3.183333	0.5	-0.000750
3.191667	0.5	-0.000875
3.200000	0.5	-0.000750
3.208333	0.5	-0.000375
3.216667	0.5	-0.000375
3.225000	0.5	-0.000625
3.233333	0.5	-0.001000
3.241667	0.5	-0.001375
3.250000	0.5	-0.001625
3.258333	0.5	-0.001500
3.266667	0.5	-0.001875
3.275000	0.5	-0.002125
3.283333	0.5	-0.002375
3.291667	0.5	-0.002375
3.300000	0.5	-0.002375
3.308333	0.5	-0.002000
3.316667	0.5	-0.001875
3.325000	0.5	-0.002000
3.333333	0.5	-0.002250
3.341667	0.5	-0.002250
3.350000	0.5	-0.002000
3.358333	0.5	-0.002500
3.366667	0.5	-0.002750
3.375000	0.5	-0.003000
3.383333	0.5	-0.002750
3.391667	0.5	-0.002875
3.400000	0.5	-0.003000
3.408333	0.5	-0.002750
3.416667	0.5	-0.002750
3.425000	0.5	-0.002625
3.433333	0.5	-0.002625
3.441667	0.5	-0.002375
3.450000	0.5	-0.002375
3.458333	0.5	-0.002625
3.466667	0.5	-0.003250
3.475000	0.5	-0.003000
3.483333	0.5	-0.003125
3.491667	0.5	-0.003375
3.500000	0.5	-0.003250
3.508333	0.5	-0.003250
3.516667	0.5	-0.003375
3.525000	0.5	-0.003250
3.533333	0.5	-0.003250
3.541667	0.5	-0.003625
3.550000	0.5	-0.003625
3.558333	0.5	-0.003750
3.566667	0.5	-0.003125
3.575000	0.5	-0.003125
3.583333	0.5	-0.003000
3.591667	0.5	-0.002875
3.600000	0.5	-0.002750
3.608333	0.5	-0.003125
3.616667	0.5	-0.003125
3.625000	0.5	-0.002625
3.633333	0.5	-0.002125
3.641667	0.5	-0.002000
3.650000	0.5	-0.001750
3.658333	0.5	-0.001125
3.666667	0.5	-0.000625
3.675000	0.5	-0.000500
3.683333	0.5	-0.000375
3.691667	0.5	0.000250
3.700000	0.5	0.000625
3.708333	0.5	0.000500
3.716667	0.5	0.000875
3.725000	0.5	0.000750
3.733333	0.5	0.001000
3.741667	0.5	0.001125
3.750000	0.5	0.001125
3.758333	0.5	0.001375
3.766667	0.5	0.001625
3.775000	0.5	0.002125
3.783333	0.5	0.002750
3.791667	0.5	0.003375
3.800000	0.5	0.004125
3.808333	0.5	0.004625
3.816667	0.5	0.005375
3.825000	0.5	0.006000
3.833333	0.5	0.006375
3.841667	0.5	0.006500
3.850000	0.5	0.006625
3.858333	0.5	0.007000
3.866667	0.5	0.007750
3.875000	0.5	0.008750
3.883333	0.5	0.009125
3.891667	0.5	0.009500
3.900000	0.5	0.010000
3.908333	0.5	0.010500
3.916667	0.5	0.010625
3.925000	0.5	0.010750
3.933333	0.5	0.011500
3.941667	0.5	0.012000
3.950000	0.5	0.012625
3.958333	0.5	0.013375
3.966667	0.5	0.014000
3.975000	0.5	0.014375
3.983333	0.5	0.014375
3.991667	0.5	0.014250
4.000000	0.5	0.014625
4.008333	0.5	0.015125
4.016667	0.5	0.015625
4.025000	0.5	0.015875
4.033333	0.5	0.016000
4.041667	0.5	0.016125
4.050000	0.5	0.016125
4.058333	0.5	0.016000
4.066667	0.5	0.016125
4.075000	0.5	0.015875
4.083333	0.5	0.015375
4.091667	0.5	0.015250
4.100000	0.5	0.015375
4.108333	0.5	0.015000
4.116667	0.5	0.014750
4.125000	0.5	0.014375
4.133333	0.5	0.014125
4.141667	0.5	0.014125
4.150000	0.5	0.014000
4.158333	0.5	0.013750
4.166667	0.5	0.013500
4.175000	0.5	0.012875
4.183333	0.5	0.012500
4.191667	0.5	0.011750
4.200000	0.5	0.010750
4.208333	0.5	0.009875
4.216667	0.5	0.009000
4.225000	0.5	0.008625
4.233333	0.5	0.007875
4.241667	0.5	0.007125
4.250000	0.5	0.006500
4.258333	0.5	0.005500
4.266667	0.5	0.004375
4.275000	0.5	0.003625
4.283333	0.5	0.002750
4.291667	0.5	0.002125
4.300000	0.5	0.001500
4.308333	0.5	0.000375
4.316667	0.5	-0.000125
4.325000	0.5	-0.000875
4.333333	0.5	-0.001875
4.341667	0.5	-0.002250
4.350000	0.5	-0.003000
4.358333	0.5	-0.003625
4.366667	0.5	-0.004125
4.375000	0.5	-0.005250
4.383333	0.5	-0.005875
4.391667	0.5	-0.006875
4.400000	0.5	-0.007750
4.408333	0.5	-0.008125
4.416667	0.5	-0.009125
4.425000	0.5	-0.010375
4.433333	0.5	-0.011625
4.441667	0.5	-0.012375
4.450000	0.5	-0.012875
4.458333	0.5	-0.013375
4.466667	0.5	-0.013875
4.475000	0.5	-0.014750
4.483333	0.5	-0.015375
4.491667	0.5	-0.015750
4.500000	0.5	-0.016000
4.508333	0.5	-0.016625
4.516667	0.5	-0.017375
4.525000	0.5	-0.017625
4.533333	0.5	-0.018375
4.541667	0.5	-0.018875
4.550000	0.5	-0.019250
4.558333	0.5	-0.019500
4.566667	0.5	-0.020000
4.575000	0.5	-0.020625
4.583333	0.5	-0.020625
4.591667	0.5	-0.020875
4.600000	0.5	-0.021125
4.608333	0.5	-0.021375
4.616667	0.5	-0.021625
4.625000	0.5	-0.021625
4.633333	0.5	-0.021375
4.641667	0.5	-0.021375
4.650000	0.5	-0.021500
4.658333	0.5	-0.021750
4.666667	0.5	-0.021500
4.675000	0.5	-0.021500
4.683333	0.5	-0.021500
4.691667	0.5	-0.021125
4.700000	0.5	-0.020750
4.708333	0.5	-0.020125
4.716667	0.5	-0.019250
4.725000	0.5	-0.018750
4.733333	0.5	-0.018750
4.741667	0.5	-0.018625
4.750000	0.5	-0.018125
4.758333	0.5	-0.017500
4.766667	0.5	-0.016500
4.775000	0.5	-0.016000
4.783333	0.5	-0.016000
4.791667	0.5	-0.015750
4.800000	0.5	-0.015125
4.808333	0.5	-0.014500
4.816667	0.5	-0.013875
4.825000	0.5	-0.013500
4.833333	0.5	-0.013250
4.841667	0.5	-0.012750
4.850000	0.5	-0.012125
4.858333	0.5	-0.011750
4.866667	0.5	-0.011750
4.875000	0.5	-0.010750
4.883333	0.5	-0.009750
4.891667	0.5	-0.009000
4.900000	0.5	-0.008500
4.908333	0.5	-0.008000
4.916667	0.5	-0.007250
4.925000	0.5	-0.006875
4.933333	0.5	-0.006500
4.941667	0.5	-0.006375
4.950000	0.5	-0.006000
4.958333	0.5	-0.005250
4.966667	0.5	-0.004500
4.975000	0.5	-0.004250
4.983333	0.5	-0.004125
4.991667	0.5	-0.003750
5.000000	0.5	-0.003375
5.008333	0.5	-0.003375
5.016667	0.5	-0.003250
5.025000	0.5	-0.002625
5.033333	0.5	-0.002375
5.041667	0.5	-0.002000
5.050000	0.5	-0.001625
5.058333	0.5	-0.001625
5.066667	0.5	-0.001500
5.075000	0.5	-0.001500
5.083333	0.5	-0.001375
5.091667	0.5	-0.000625
5.100000	0.5	0.000000
5.108333	0.5	0.000125
5.116667	0.5	0.000125
5.125000	0.5	0.000125
5.133333	0.5	0.000125
5.141667	0.5	0.000875
5.150000	0.5	0.001375
5.158333	0.5	0.001625
5.166667	0.5	0.001875
5.175000	0.5	0.001875
5.183333	0.5	0.002500
5.191667	0.5	0.002375
5.200000	0.5	0.002750
5.208333	0.5	0.002625
5.216667	0.5	0.002750
5.225000	0.5	0.002875
5.233333	0.5	0.002625
5.241667	0.5	0.002500
5.250000	0.5	0.002500
5.258333	0.5	0.002625
5.266667	0.5	0.002500
5.275000	0.5	0.002250
5.283333	0.5	0.002375
5.291667	0.5	0.002875
5.300000	0.5	0.003000
5.308333	0.5	0.003125
5.316667	0.5	0.003375
5.325000	0.5	0.003375
5.333333	0.5	0.003375
5.341667	0.5	0.003375
5.350000	0.5	0.003125
5.358333	0.5	0.003000
5.366667	0.5	0.002875
5.375000	0.5	0.003000
5.383333	0.5	0.003250
5.391667	0.5	0.003125
5.400000	0.5	0.003000
5.408333	0.5	0.002875
5.416667	0.5	0.003125
5.425000	0.5	0.003000
5.433333	0.5	0.002875
5.441667	0.5	0.002750
5.450000	0.5	0.002375
5.458333	0.5	0.002125
5.466667	0.5	0.002250
5.475000	0.5	0.002375
5.483333	0.5	0.002250
5.491667	0.5	0.002250
5.500000	0.5	0.001500
5.508333	0.5	0.001375
5.516667	0.5	0.001250
5.525000	0.5	0.001000
5.533333	0.5	0.001000
5.541667	0.5	0.000875
5.550000	0.5	0.001125
5.558333	0.5	0.001125
5.566667	0.5	0.001000
5.575000	0.5	0.000750
5.583333	0.5	0.000750
5.591667	0.5	0.000500
5.600000	0.5	0.000875
5.608333	0.5	0.001000
5.616667	0.5	0.000875
5.625000	0.5	0.001125
5.633333	0.5	0.001250
5.641667	0.5	0.001500
5.650000	0.5	0.001750
5.658333	0.5	0.001750
5.666667	0.5	0.002500
5.675000	0.5	0.002625
5.683333	0.5	0.002750
5.691667	0.5	0.002125
5.700000	0.5	0.002250
5.708333	0.5	0.002750
5.716667	0.5	0.003250
5.725000	0.5	0.003250
5.733333	0.5	0.003500
5.741667	0.5	0.003625
5.750000	0.5	0.004000
5.758333	0.5	0.004250
5.766667	0.5	0.004500
5.775000	0.5	0.005000
5.783333	0.5	0.005250
5.791667	0.5	0.005625
5.800000	0.5	0.006000
5.808333	0.5	0.006375
5.816667	0.5	0.006625
5.825000	0.5	0.006875
5.833333	0.5	0.007125
5.841667	0.5	0.007375
5.850000	0.5	0.007750
5.858333	0.5	0.008750
5.866667	0.5	0.009125
5.875000	0.5	0.009500
5.883333	0.5	0.009500
5.891667	0.5	0.010000
5.900000	0.5	0.010625
5.908333	0.5	0.011125
5.916667	0.5	0.011375
5.925000	0.5	0.011500
5.933333	0.5	0.012000
5.941667	0.5	0.011625
5.950000	0.5	0.011625
5.958333	0.5	0.011750
5.966667	0.5	0.012125
5.975000	0.5	0.012250
5.983333	0.5	0.012875
5.991667	0.5	0.013375
6.000000	0.5	0.013875
6.008333	0.5	0.014250
6.016667	0.5	0.014125
6.025000	0.5	0.014125
6.033333	0.5	0.014375
6.041667	0.5	0.014750
6.050000	0.5	0.015000
6.058333	0.5	0.015125
6.066667	0.5	0.015250
6.075000	0.5	0.015375
6.083333	0.5	0.015250
6.091667	0.5	0.015500
6.100000	0.5	0.015500
6.108333	0.5	0.015375
6.116667	0.5	0.015125
6.125000	0.5	0.015125
6.133333	0.5	0.015250
6.141667	0.5	0.015250
6.150000	0.5	0.015000
6.158333	0.5	0.015125
6.166667	0.5	0.015000
6.175000	0.5	0.015000
6.183333	0.5	0.014875
6.191667	0.5	0.014375
6.200000	0.5	0.013875
6.208333	0.5	0.013875
6.216667	0.5	0.013750
6.225000	0.5	0.013625
6.233333	0.5	0.013500
6.241667	0.5	0.013125
6.250000	0.5	0.012875
6.258333	0.5	0.012750
6.266667	0.5	0.012375
6.275000	0.5	0.012000
6.283333	0.5	0.011875
6.291667	0.5	0.011625
6.300000	0.5	0.011125
6.308333	0.5	0.010875
6.316667	0.5	0.010250
6.325000	0.5	0.010375
6.333333	0.5	0.010375
6.341667	0.5	0.010125
6.350000	0.5	0.009500
6.358333	0.5	0.008875
6.366667	0.5	0.007875
6.375000	0.5	0.007625
6.383333	0.5	0.007125
6.391667	0.5	0.006250
6.400000	0.5	0.005375
6.408333	0.5	0.004875
6.416667	0.5	0.004625
6.425000	0.5	0.004000
6.433333	0.5	0.003125
6.441667	0.5	0.002500
6.450000	0.5	0.001875
6.458333	0.5	0.001375
6.466667	0.5	0.001125
6.475000	0.5	0.000375
6.483333	0.5	0.000000
6.491667	0.5	-0.000125
6.500000	0.5	-0.000250
6.508333	0.5	-0.000875
6.516667	0.5	-0.001000
6.525000	0.5	-0.001375
6.533333	0.5	-0.001625
6.541667	0.5	-0.002125
6.550000	0.5	-0.002625
6.558333	0.5	-0.003250
6.566667	0.5	-0.004000
6.575000	0.5	-0.004750
6.583333	0.5	-0.005250
6.591667	0.5	-0.005125
6.600000	0.5	-0.005000
6.608333	0.5	-0.005000
6.616667	0.5	-0.005375
6.625000	0.5	-0.006000
6.633333	0.5	-0.006375
6.641667	0.5	-0.006750
6.650000	0.5	-0.007375
6.658333	0.5	-0.008250
6.666667	0.5	-0.009125
6.675000	0.5	-0.010125
6.683333	0.5	-0.011500
6.691667	0.5	-0.013250
6.700000	0.5	-0.015625
6.708333	0.5	-0.018750
6.716667	0.5	-0.022875
6.725000	0.5	-0.029250
6.733333	0.5	-0.036875
6.741667	0.5	-0.047750
6.750000	0.5	-0.061625
6.758333	0.5	-0.080625
6.766667	0.5	-0.107250
6.775000	0.5	-0.144750
6.783333	0.5	-0.198250
6.791667	0.5	-0.274625
6.800000	0.5	-0.381375
6.808333	0.5	-0.526000
6.816667	0.5	-0.714375
6.825000	0.5	-0.945375
6.833333	0.5	-1.210625
6.841667	0.5	-1.493250
6.850000	0.5	-1.765125
6.858333	0.5	-1.991375
6.866667	0.5	-2.130625
6.875000	0.5	-2.138875
6.883333	0.5	-1.970875
6.891667	0.5	-1.585250
6.900000	0.5	-0.945625
6.908333	0.5	-0.023250
6.916667	0.5	1.202125
6.925000	0.5	2.739250
6.933333	0.5	4.582500
6.941667	0.5	6.707875
6.950000	0.5	9.068375
6.958333	0.5	11.592000
6.966667	0.5	14.176500
6.975000	0.5	16.693500
6.983333	0.5	18.996250
6.991667	0.5	20.935250
7.000000	0.5	22.384000
7.008333	0.5	23.253875
7.016667	0.5	23.511750
7.025000	0.5	23.181500
7.033333	0.5	22.335500
7.041667	0.5	21.079500
7.050000	0.5	19.532250
7.058333	0.5	17.811250
7.066667	0.5	16.020000
7.075000	0.5	14.241500
7.083333	0.5	12.537625
7.091667	0.5	10.949750
7.100000	0.5	9.501625
7.108333	0.5	8.203625
7.116667	0.5	7.056000
7.125000	0.5	6.051875
7.133333	0.5	5.181250
7.141667	0.5	4.430875
7.150000	0.5	3.788375
7.158333	0.5	3.239875
7.166667	0.5	2.773000
7.175000	0.5	2.376625
7.183333	0.5	2.040000
7.191667	0.5	1.754250
7.200000	0.5	1.512000
7.208333	0.5	1.305750
7.216667	0.5	1.130500
7.225000	0.5	0.981375
7.233333	0.5	0.854125
7.241667	0.5	0.745250
7.250000	0.5	0.652000
7.258333	0.5	0.572500
7.266667	0.5	0.503875
7.275000	0.5	0.444250
7.283333	0.5	0.393000
7.291667	0.5	0.348625
7.300000	0.5	0.310000
7.308333	0.5	0.276250
7.316667	0.5	0.246875
7.325000	0.5	0.221125
7.333333	0.5	0.199000
7.341667	0.5	0.179750
7.350000	0.5	0.162250
7.358333	0.5	0.147000
7.366667	0.5	0.134125
7.375000	0.5	0.123000
7.383333	0.5	0.112750
7.391667	0.5	0.103250
7.400000	0.5	0.095375
7.408333	0.5	0.088375
7.416667	0.5	0.082125
7.425000	0.5	0.075875
7.433333	0.5	0.070875
7.441667	0.5	0.066750
7.450000	0.5	0.063000
7.458333	0.5	0.059875
7.466667	0.5	0.057000
7.475000	0.5	0.054625
7.483333	0.5	0.052375
7.491667	0.5	0.050375
7.500000	0.5	0.049125
7.508333	0.5	0.047750
7.516667	0.5	0.046500
7.525000	0.5	0.045500
7.533333	0.5	0.044750
7.541667	0.5	0.044125
7.550000	0.5	0.044000
7.558333	0.5	0.043750
7.566667	0.5	0.043625
7.575000	0.5	0.043875
7.583333	0.5	0.044000
7.591667	0.5	0.044125
7.600000	0.5	0.044250
7.608333	0.5	0.044250
7.616667	0.5	0.044750
7.625000	0.5	0.045250
7.633333	0.5	0.045375
7.641667	0.5	0.046000
7.650000	0.5	0.046750
7.658333	0.5	0.047000
7.666667	0.5	0.047375
7.675000	0.5	0.047625
7.683333	0.5	0.048000
7.691667	0.5	0.048500
7.700000	0.5	0.049000
7.708333	0.5	0.049375
7.716667	0.5	0.049625
7.725000	0.5	0.049875
7.733333	0.5	0.050875
7.741667	0.5	0.051625
7.750000	0.5	0.052125
7.758333	0.5	0.052625
7.766667	0.5	0.053000
7.775000	0.5	0.053750
7.783333	0.5	0.054500
7.791667	0.5	0.055125
7.800000	0.5	0.055875
7.808333	0.5	0.056875
7.816667	0.5	0.057750
7.825000	0.5	0.059000
7.833333	0.5	0.060500
7.841667	0.5	0.061875
7.850000	0.5	0.063750
7.858333	0.5	0.065875
7.866667	0.5	0.068750
7.875000	0.5	0.071750
7.883333	0.5	0.075500
7.891667	0.5	0.079625
7.900000	0.5	0.084875
7.908333	0.5	0.090250
7.916667	0.5	0.097125
7.925000	0.5	0.105375
7.933333	0.5	0.114750
7.941667	0.5	0.125500
7.950000	0.5	0.139000
7.958333	0.5	0.154125
7.966667	0.5	0.172250
7.975000	0.5	0.194250
7.983333	0.5	0.220000
7.991667	0.5	0.250875
8.000000	0.5	0.288000
8.008333	0.5	0.332625
8.016667	0.5	0.385500
8.025000	0.5	0.448375
8.033333	0.5	0.522250
8.041667	0.5	0.608750
8.050000	0.5	0.708500
8.058333	0.5	0.823250
8.066667	0.5	0.954125
8.075000	0.5	1.100875
8.083333	0.5	1.264625
8.091667	0.5	1.445500
8.100000	0.5	1.643125
8.108333	0.5	1.857375
8.116667	0.5	2.087750
8.125000	0.5	2.334500
8.133333	0.5	2.597000
8.141667	0.5	2.874375
8.150000	0.5	3.166375
8.158333	0.5	3.472250
8.166667	0.5	3.791250
8.175000	0.5	4.123250
8.183333	0.5	4.467125
8.191667	0.5	4.822375
8.200000	0.5	5.188750
8.208333	0.5	5.566125
8.216667	0.5	5.952750
8.225000	0.5	6.348500
8.233333	0.5	6.753000
8.241667	0.5	7.166375
8.250000	0.5	7.588000
8.258333	0.5	8.017000
8.266667	0.5	8.453125
8.275000	0.5	8.895625
8.283333	0.5	9.344125
8.291667	0.5	9.798500
8.300000	0.5	10.257500
8.308333	0.5	10.720750
8.316667	0.5	11.186875
8.325000	0.5	11.653375
8.333333	0.5	12.115625
8.341667	0.5	12.566500
8.350000	0.5	12.992500
8.358333	0.5	13.372875
8.366667	0.5	13.680375
8.375000	0.5	13.884625
8.383333	0.5	13.955250
8.391667	0.5	13.871500
8.400000	0.5	13.624500
8.408333	0.5	13.219500
8.416667	0.5	12.676000
8.425000	0.5	12.020250
8.433333	0.5	11.281625
8.441667	0.5	10.487250
8.450000	0.5	9.662125
8.458333	0.5	8.825125
8.466667	0.5	7.993375
8.475000	0.5	7.180625
8.483333	0.5	6.398875
8.491667	0.5	5.659000
8.500000	0.5	4.969625
8.508333	0.5	4.337125
8.516667	0.5	3.766375
8.525000	0.5	3.258000
8.533333	0.5	2.810875
8.541667	0.5	2.421500
8.550000	0.5	2.086125
8.558333	0.5	1.799500
8.566667	0.5	1.555625
8.575000	0.5	1.349625
8.583333	0.5	1.176125
8.591667	0.5	1.031000
8.600000	0.5	0.910500
8.608333	0.5	0.810125
8.616667	0.5	0.726875
8.625000	0.5	0.658000
8.633333	0.5	0.601750
8.641667	0.5	0.554750
8.650000	0.5	0.515500
8.658333	0.5	0.483500
8.666667	0.5	0.455875
8.675000	0.5	0.431875
8.683333	0.5	0.411125
8.691667	0.5	0.392625
8.700000	0.5	0.374875
8.708333	0.5	0.358500
8.716667	0.5	0.342750
8.725000	0.5	0.327875
8.733333	0.5	0.313125
8.741667	0.5	0.298375
8.750000	0.5	0.284250
8.758333	0.5	0.270125
8.766667	0.5	0.255625
8.775000	0.5	0.242375
8.783333	0.5	0.229000
8.791667	0.5	0.216375
8.800000	0.5	0.204625
8.808333	0.5	0.193000
8.816667	0.5	0.181875
8.825000	0.5	0.171500
8.833333	0.5	0.162250
8.841667	0.5	0.153500
8.850000	0.5	0.145375
8.858333	0.5	0.137625
8.866667	0.5	0.130125
8.875000	0.5	0.123250
8.883333	0.5	0.117750
8.891667	0.5	0.112125
8.900000	0.5	0.106875
8.908333	0.5	0.102375
8.916667	0.5	0.098250
8.925000	0.5	0.094250
8.933333	0.5	0.090875
8.941667	0.5	0.088250
8.950000	0.5	0.085625
8.958333	0.5	0.083125
8.966667	0.5	0.081000
8.975000	0.5	0.079000
8.983333	0.5	0.076750
8.991667	0.5	0.075500
9.000000	0.5	0.074375
9.008333	0.5	0.072875
9.016667	0.5	0.072125
9.025000	0.5	0.071375
9.033333	0.5	0.070625
9.041667	0.5	0.069750
9.050000	0.5	0.068875
9.058333	0.5	0.068000
9.066667	0.5	0.067875
9.075000	0.5	0.067625
9.083333	0.5	0.067500
9.091667	0.5	0.067125
9.100000	0.5	0.067125
9.108333	0.5	0.066625
9.116667	0.5	0.066250
9.125000	0.5	0.065875
9.133333	0.5	0.065875
9.141667	0.5	0.065750
9.150000	0.5	0.065500
9.158333	0.5	0.065125
9.166667	0.5	0.064375
9.175000	0.5	0.064375
9.183333	0.5	0.063625
9.191667	0.5	0.063375
9.200000	0.5	0.063000
9.208333	0.5	0.062125
9.216667	0.5	0.061750
9.225000	0.5	0.061125
9.233333	0.5	0.060125
9.241667	0.5	0.059625
9.250000	0.5	0.059250
9.258333	0.5	0.058125
9.266667	0.5	0.057375
9.275000	0.5	0.057125
9.283333	0.5	0.056625
9.291667	0.5	0.055875
9.300000	0.5	0.054875
9.308333	0.5	0.054125
9.316667	0.5	0.053250
9.325000	0.5	0.053000
9.333333	0.5	0.052500
9.341667	0.5	0.052125
9.350000	0.5	0.051375
9.358333	0.5	0.050750
9.366667	0.5	0.050125
9.375000	0.5	0.049500
9.383333	0.5	0.049000
9.391667	0.5	0.048500
9.400000	0.5	0.048000
9.408333	0.5	0.047625
9.416667	0.5	0.047125
9.425000	0.5	0.046750
9.433333	0.5	0.046875
9.441667	0.5	0.046500
9.450000	0.5	0.046250
9.458333	0.5	0.045750
9.466667	0.5	0.045500
9.475000	0.5	0.045625
9.483333	0.5	0.045375
9.491667	0.5	0.045375
9.500000	0.5	0.045250
9.508333	0.5	0.045250
9.516667	0.5	0.045500
9.525000	0.5	0.045625
9.533333	0.5	0.046250
9.541667	0.5	0.047125
9.550000	0.5	0.047750
9.558333	0.5	0.048875
9.566667	0.5	0.049875
9.575000	0.5	0.051125
9.583333	0.5	0.052250
9.591667	0.5	0.052875
9.600000	0.5	0.054000
9.608333	0.5	0.055375
9.616667	0.5	0.056750
9.625000	0.5	0.057500
9.633333	0.5	0.058250
9.641667	0.5	0.059000
9.650000	0.5	0.059250
9.658333	0.5	0.059375
9.666667	0.5	0.059500
9.675000	0.5	0.059375
9.683333	0.5	0.059625
9.691667	0.5	0.059250
9.700000	0.5	0.058875
9.708333	0.5	0.058125
9.716667	0.5	0.057250
9.725000	0.5	0.056750
9.733333	0.5	0.055750
9.741667	0.5	0.054375
9.750000	0.5	0.053000
9.758333	0.5	0.051750
9.766667	0.5	0.050250
9.775000	0.5	0.048875
9.783333	0.5	0.047500
9.791667	0.5	0.046250
9.800000	0.5	0.045750
9.808333	0.5	0.044750
9.816667	0.5	0.043625
9.825000	0.5	0.042500
9.833333	0.5	0.041250
9.841667	0.5	0.040250
9.850000	0.5	0.039250
9.858333	0.5	0.038125
9.866667	0.5	0.037375
9.875000	0.5	0.036875
9.883333	0.5	0.036125
9.891667	0.5	0.035125
9.900000	0.5	0.034125
9.908333	0.5	0.033375
9.916667	0.5	0.032000
9.925000	0.5	0.031250
9.933333	0.5	0.030375
9.941667	0.5	0.029375
9.950000	0.5	0.028375
9.958333	0.5	0.027500
9.966667	0.5	0.026875
9.975000	0.5	0.026000
9.983333	0.5	0.025125
9.991667	0.5	0.024875
10.000000	0.5	0.024375
10.008333	0.5	0.023750
10.016667	0.5	0.023250
10.025000	0.5	0.022625
10.033333	0.5	0.022250
10.041667	0.5	0.021250
10.050000	0.5	0.020750
10.058333	0.5	0.020125
10.066667	0.5	0.019875
10.075000	0.5	0.019750
10.083333	0.5	0.019375
10.091667	0.5	0.018875
10.100000	0.5	0.018875
10.108333	0.5	0.018875
10.116667	0.5	0.019250
10.125000	0.5	0.019375
10.133333	0.5	0.019875
10.141667	0.5	0.020000
10.150000	0.5	0.020125
10.158333	0.5	0.020375
10.166667	0.5	0.021250
10.175000	0.5	0.021625
10.183333	0.5	0.022125
10.191667	0.5	0.022875
10.200000	0.5	0.024000
10.208333	0.5	0.025125
10.216667	0.5	0.026375
10.225000	0.5	0.028250
10.233333	0.5	0.030000
10.241667	0.5	0.032000
10.250000	0.5	0.034375
10.258333	0.5	0.037250
10.266667	0.5	0.040125
10.275000	0.5	0.043750
10.283333	0.5	0.047875
10.291667	0.5	0.052125
10.300000	0.5	0.057375
10.308333	0.5	0.063000
10.316667	0.5	0.069125
10.325000	0.5	0.076625
10.333333	0.5	0.085500
10.341667	0.5	0.095500
10.350000	0.5	0.106875
10.358333	0.5	0.119625
10.366667	0.5	0.133625
10.375000	0.5	0.149375
10.383333	0.5	0.167500
10.391667	0.5	0.188125
10.400000	0.5	0.211375
10.408333	0.5	0.237625
10.416667	0.5	0.267250
10.425000	0.5	0.300750
10.433333	0.5	0.338500
10.441667	0.5	0.381625
10.450000	0.5	0.431375
10.458333	0.5	0.488875
10.466667	0.5	0.554750
10.475000	0.5	0.631750
10.483333	0.5	0.721625
10.491667	0.5	0.827250
10.500000	0.5	0.952000
10.508333	0.5	1.098375
10.516667	0.5	1.271625
10.525000	0.5	1.476375
10.533333	0.5	1.717125
10.541667	0.5	2.000250
10.550000	0.5	2.331750
10.558333	0.5	2.716000
10.566667	0.5	3.158500
10.575000	0.5	3.663375
10.583333	0.5	4.234250
10.591667	0.5	4.872500
10.600000	0.5	5.577125
10.608333	0.5	6.346250
10.616667	0.5	7.174500
10.625000	0.5	8.054125
10.633333	0.5	8.974000
10.641667	0.5	9.921000
10.650000	0.5	10.879625
10.658333	0.5	11.832250
10.666667	0.5	12.760125
10.675000	0.5	13.643750
10.683333	0.5	14.464625
10.691667	0.5	15.202625
10.700000	0.5	15.841500
10.708333	0.5	16.366000
10.716667	0.5	16.764375
10.725000	0.5	17.028375
10.733333	0.5	17.153500
10.741667	0.5	17.139375
10.750000	0.5	16.988500
10.758333	0.5	16.707875
10.766667	0.5	16.306500
10.775000	0.5	15.797000
10.783333	0.5	15.192750
10.791667	0.5	14.509625
10.800000	0.5	13.762625
10.808333	0.5	12.969000
10.816667	0.5	12.143625
10.825000	0.5	11.302375
10.833333	0.5	10.459000
10.841667	0.5	9.625125
10.850000	0.5	8.811625
10.858333	0.5	8.026875
10.866667	0.5	7.278375
10.875000	0.5	6.571250
10.883333	0.5	5.909375
10.891667	0.5	5.295000
10.900000	0.5	4.728875
10.908333	0.5	4.210875
10.916667	0.5	3.739250
10.925000	0.5	3.313375
10.933333	0.5	2.930625
10.941667	0.5	2.587750
10.950000	0.5	2.282750
10.958333	0.5	2.012750
10.966667	0.5	1.774125
10.975000	0.5	1.563750
10.983333	0.5	1.379375
10.991667	0.5	1.217625
11.000000	0.5	1.076625
11.008333	0.5	0.953375
11.016667	0.5	0.846125
11.025000	0.5	0.752875
11.033333	0.5	0.671250
11.041667	0.5	0.600750
11.050000	0.5	0.538875
11.058333	0.5	0.485000
11.066667	0.5	0.438250
11.075000	0.5	0.397000
11.083333	0.5	0.360875
11.091667	0.5	0.329250
11.100000	0.5	0.301375
11.108333	0.5	0.276750
11.116667	0.5	0.254875
11.125000	0.5	0.235625
11.133333	0.5	0.218750
11.141667	0.5	0.203000
11.150000	0.5	0.188500
11.158333	0.5	0.176000
11.166667	0.5	0.164875
11.175000	0.5	0.154250
11.183333	0.5	0.144500
11.191667	0.5	0.135375
11.200000	0.5	0.127625
11.208333	0.5	0.120500
11.216667	0.5	0.113625
11.225000	0.5	0.107125
11.233333	0.5	0.101375
11.241667	0.5	0.096000
11.250000	0.5	0.090750
11.258333	0.5	0.086125
11.266667	0.5	0.081625
11.275000	0.5	0.077625
11.283333	0.5	0.074000
11.291667	0.5	0.070625
11.300000	0.5	0.067375
11.308333	0.5	0.064250
11.316667	0.5	0.061500
11.325000	0.5	0.059125
11.333333	0.5	0.056750
11.341667	0.5	0.054250
11.350000	0.5	0.052125
11.358333	0.5	0.050250
11.366667	0.5	0.048625
11.375000	0.5	0.047000
11.383333	0.5	0.045375
11.391667	0.5	0.044000
11.400000	0.5	0.043125
11.408333	0.5	0.042500
11.416667	0.5	0.041625
11.425000	0.5	0.041125
11.433333	0.5	0.040375
11.441667	0.5	0.039500
11.450000	0.5	0.038750
11.458333	0.5	0.038000
11.466667	0.5	0.037875
11.475000	0.5	0.037750
11.483333	0.5	0.038125
11.491667	0.5	0.038375
11.500000	0.5	0.038250
11.508333	0.5	0.038125
11.516667	0.5	0.039000
11.525000	0.5	0.039000
11.533333	0.5	0.039250
11.541667	0.5	0.039750
11.550000	0.5	0.040250
11.558333	0.5	0.039875
11.566667	0.5	0.040000
11.575000	0.5	0.040125
11.583333	0.5	0.040500
11.591667	0.5	0.041000
11.600000	0.5	0.040875
11.608333	0.5	0.041000
11.616667	0.5	0.040875
11.625000	0.5	0.041250
11.633333	0.5	0.042125
11.641667	0.5	0.042500
11.650000	0.5	0.043000
11.658333	0.5	0.043250
11.666667	0.5	0.043625
11.675000	0.5	0.043625
11.683333	0.5	0.043750
11.691667	0.5	0.043875
11.700000	0.5	0.044000
11.708333	0.5	0.044375
11.716667	0.5	0.044750
11.725000	0.5	0.044875
11.733333	0.5	0.044250
11.741667	0.5	0.044250
11.750000	0.5	0.044375
11.758333	0.5	0.044000
11.766667	0.5	0.043750
11.775000	0.5	0.043375
11.783333	0.5	0.043750
11.791667	0.5	0.044000
11.800000	0.5	0.043750
11.808333	0.5	0.043875
11.816667	0.5	0.043750
11.825000	0.5	0.043250
11.833333	0.5	0.042750
11.841667	0.5	0.042125
11.850000	0.5	0.041750
11.858333	0.5	0.041375
11.866667	0.5	0.040750
11.875000	0.5	0.039875
11.883333	0.5	0.039000
11.891667	0.5	0.038750
11.900000	0.5	0.038125
11.908333	0.5	0.037750
11.916667	0.5	0.036875
11.925000	0.5	0.035875
11.933333	0.5	0.035000
11.941667	0.5	0.034500
11.950000	0.5	0.033750
11.958333	0.5	0.033125
11.966667	0.5	0.032500
11.975000	0.5	0.031750
11.983333	0.5	0.031250
11.991667	0.5	0.030375
12.000000	0.5	0.029625
12.008333	0.5	0.028875
12.016667	0.5	0.028125
12.025000	0.5	0.027500
12.033333	0.5	0.026875
12.041667	0.5	0.026125
12.050000	0.5	0.025625
12.058333	0.5	0.024750
12.066667	0.5	0.023875
12.075000	0.5	0.023125
12.083333	0.5	0.022250
12.091667	0.5	0.021625
12.100000	0.5	0.020875
12.108333	0.5	0.020125
12.116667	0.5	0.019625
12.125000	0.5	0.019250
12.133333	0.5	0.018500
12.141667	0.5	0.017250
12.150000	0.5	0.016750
12.158333	0.5	0.016250
12.166667	0.5	0.015375
12.175000	0.5	0.014625
12.183333	0.5	0.013875
12.191667	0.5	0.013125
12.200000	0.5	0.012000
12.208333	0.5	0.011375
12.216667	0.5	0.010875
12.225000	0.5	0.010500
12.233333	0.5	0.009625
12.241667	0.5	0.008750
12.250000	0.5	0.008375
12.258333	0.5	0.007875
12.266667	0.5	0.007000
12.275000	0.5	0.006125
12.283333	0.5	0.005875
12.291667	0.5	0.005500
12.300000	0.5	0.005125
12.308333	0.5	0.005625
12.316667	0.5	0.005875
12.325000	0.5	0.006125
12.333333	0.5	0.006000
12.341667	0.5	0.006125
12.350000	0.5	0.006500
12.358333	0.5	0.007125
12.366667	0.5	0.007875
12.375000	0.5	0.008500
12.383333	0.5	0.009375
12.391667	0.5	0.009875
12.400000	0.5	0.009875
12.408333	0.5	0.009500
12.416667	0.5	0.009750
12.425000	0.5	0.010000
12.433333	0.5	0.010250
12.441667	0.5	0.010125
12.450000	0.5	0.009875
12.458333	0.5	0.009125
12.466667	0.5	0.008250
12.475000	0.5	0.007625
12.483333	0.5	0.007125
12.491667	0.5	0.006750
12.500000	0.5	0.006375
12.508333	0.5	0.005750
12.516667	0.5	0.005125
12.525000	0.5	0.004500
12.533333	0.5	0.003625
12.541667	0.5	0.002875
12.550000	0.5	0.002750
12.558333	0.5	0.002375
12.566667	0.5	0.002000
12.575000	0.5	0.001625
12.583333	0.5	0.001250
12.591667	0.5	0.000875
12.600000	0.5	0.001000
12.608333	0.5	0.001125
12.616667	0.5	0.001250
12.625000	0.5	0.001250
12.633333	0.5	0.001375
12.641667	0.5	0.001625
12.650000	0.5	0.002125
12.658333	0.5	0.003125
12.666667	0.5	0.003625
12.675000	0.5	0.004250
12.683333	0.5	0.005125
12.691667	0.5	0.006000
12.700000	0.5	0.006750
12.708333	0.5	0.007500
12.716667	0.5	0.008625
12.725000	0.5	0.009625
12.733333	0.5	0.010500
12.741667	0.5	0.011250
12.750000	0.5	0.012125
12.758333	0.5	0.013125
12.766667	0.5	0.014250
12.775000	0.5	0.015250
12.783333	0.5	0.016000
12.791667	0.5	0.017000
12.800000	0.5	0.018000
12.808333	0.5	0.019000
12.816667	0.5	0.019750
12.825000	0.5	0.020375
12.833333	0.5	0.020875
12.841667	0.5	0.021875
12.850000	0.5	0.022875
12.858333	0.5	0.023250
12.866667	0.5	0.024000
12.875000	0.5	0.024875
12.883333	0.5	0.025500
12.891667	0.5	0.025875
12.900000	0.5	0.026375
12.908333	0.5	0.026500
12.916667	0.5	0.027000
12.925000	0.5	0.027625
12.933333	0.5	0.027875
12.941667	0.5	0.028375
12.950000	0.5	0.028500
12.958333	0.5	0.028625
12.966667	0.5	0.028500
12.975000	0.5	0.028500
12.983333	0.5	0.028500
12.991667	0.5	0.028250
13.000000	0.5	0.027625
13.008333	0.5	0.027500
13.016667	0.5	0.027750
13.025000	0.5	0.027375
13.033333	0.5	0.026875
13.041667	0.5	0.026500
13.050000	0.5	0.025750
13.058333	0.5	0.025375
13.066667	0.5	0.025125
13.075000	0.5	0.024625
13.083333	0.5	0.024375
13.091667	0.5	0.024250
13.100000	0.5	0.023625
13.108333	0.5	0.023125
13.116667	0.5	0.023125
13.125000	0.5	0.022875
13.133333	0.5	0.022625
13.141667	0.5	0.022000
13.150000	0.5	0.021375
13.158333	0.5	0.021000
13.166667	0.5	0.020250
13.175000	0.5	0.019625
13.183333	0.5	0.019375
13.191667	0.5	0.018500
13.200000	0.5	0.017750
13.208333	0.5	0.017125
13.216667	0.5	0.016500
13.225000	0.5	0.016000
13.233333	0.5	0.015375
13.241667	0.5	0.014875
13.250000	0.5	0.014500
13.258333	0.5	0.014000
13.266667	0.5	0.013250
13.275000	0.5	0.012875
13.283333	0.5	0.012250
13.291667	0.5	0.011750
13.300000	0.5	0.011250
13.308333	0.5	0.010875
13.316667	0.5	0.010625
13.325000	0.5	0.010125
13.333333	0.5	0.009750
13.341667	0.5	0.009375
13.350000	0.5	0.008875
13.358333	0.5	0.008375
13.366667	0.5	0.008125
13.375000	0.5	0.007750
13.383333	0.5	0.007375
13.391667	0.5	0.006875
13.400000	0.5	0.006875
13.408333	0.5	0.006500
13.416667	0.5	0.005875
13.425000	0.5	0.005250
13.433333	0.5	0.004875
13.441667	0.5	0.004250
13.450000	0.5	0.003750
13.458333	0.5	0.004000
13.466667	0.5	0.004125
13.475000	0.5	0.004500
13.483333	0.5	0.004500
13.491667	0.5	0.004125
13.500000	0.5	0.003875
13.508333	0.5	0.004250
13.516667	0.5	0.004500
13.525000	0.5	0.004625
13.533333	0.5	0.005000
13.541667	0.5	0.005375
13.550000	0.5	0.005625
13.558333	0.5	0.005875
13.566667	0.5	0.006125
13.575000	0.5	0.006625
13.583333	0.5	0.007375
13.591667	0.5	0.008125
13.600000	0.5	0.008750
13.608333	0.5	0.010000
13.616667	0.5	0.011125
13.625000	0.5	0.011875
13.633333	0.5	0.012250
13.641667	0.5	0.012875
13.650000	0.5	0.013875
13.658333	0.5	0.014750
13.666667	0.5	0.016125
13.675000	0.5	0.017000
13.683333	0.5	0.017875
13.691667	0.5	0.018750
13.700000	0.5	0.020000
13.708333	0.5	0.020875
13.716667	0.5	0.021625
13.725000	0.5	0.022875
13.733333	0.5	0.023750
13.741667	0.5	0.023875
13.750000	0.5	0.024750
13.758333	0.5	0.025625
13.766667	0.5	0.026250
13.775000	0.5	0.027000
13.783333	0.5	0.028000
13.791667	0.5	0.029000
13.800000	0.5	0.029750
13.808333	0.5	0.030250
13.816667	0.5	0.030750
13.825000	0.5	0.031500
13.833333	0.5	0.032250
13.841667	0.5	0.032375
13.850000	0.5	0.032625
13.858333	0.5	0.033000
13.866667	0.5	0.033125
13.875000	0.5	0.033125
13.883333	0.5	0.033625
13.891667	0.5	0.034250
13.900000	0.5	0.034500
13.908333	0.5	0.034375
13.916667	0.5	0.034125
13.925000	0.5	0.034125
13.933333	0.5	0.034000
13.941667	0.5	0.034000
13.950000	0.5	0.034375
13.958333	0.5	0.034250
13.966667	0.5	0.034500
13.975000	0.5	0.034500
13.983333	0.5	0.034625
13.991667	0.5	0.034250
14.000000	0.5	0.034250
14.008333	0.5	0.034250
14.016667	0.5	0.033750
14.025000	0.5	0.033875
14.033333	0.5	0.033250
14.041667	0.5	0.033000
14.050000	0.5	0.033000
14.058333	0.5	0.032875
14.066667	0.5	0.032750
14.075000	0.5	0.032875
14.083333	0.5	0.032750
14.091667	0.5	0.032625
14.100000	0.5	0.031875
14.108333	0.5	0.031250
14.116667	0.5	0.030375
14.125000	0.5	0.029375
14.133333	0.5	0.028875
14.141667	0.5	0.028000
14.150000	0.5	0.027125
14.158333	0.5	0.026125
14.166667	0.5	0.025000
14.175000	0.5	0.023750
14.183333	0.5	0.022500
14.191667	0.5	0.021250
14.200000	0.5	0.020250
14.208333	0.5	0.019250
14.216667	0.5	0.018375
14.225000	0.5	0.017625
14.233333	0.5	0.016500
14.241667	0.5	0.014875
14.250000	0.5	0.013875
14.258333	0.5	0.012750
14.266667	0.5	0.011750
14.275000	0.5	0.010375
14.283333	0.5	0.009125
14.291667	0.5	0.008000
14.300000	0.5	0.007375
14.308333	0.5	0.006250
14.316667	0.5	0.005625
14.325000	0.5	0.005000
14.333333	0.5	0.004375
14.341667	0.5	0.003625
14.350000	0.5	0.003125
14.358333	0.5	0.002875
14.366667	0.5	0.002375
14.375000	0.5	0.002000
14.383333	0.5	0.001375
14.391667	0.5	0.000875
14.400000	0.5	0.000000
14.408333	0.5	-0.000750
14.416667	0.5	-0.000875
14.425000	0.5	-0.001000
14.433333	0.5	-0.001500
14.441667	0.5	-0.001750
14.450000	0.5	-0.002250
14.458333	0.5	-0.002625
14.466667	0.5	-0.002625
14.475000	0.5	-0.002625
14.483333	0.5	-0.002875
14.491667	0.5	-0.003250
14.500000	0.5	-0.003750
14.508333	0.5	-0.004250
14.516667	0.5	-0.004625
14.525000	0.5	-0.004750
14.533333	0.5	-0.005125
14.541667	0.5	-0.005625
14.550000	0.5	-0.005625
14.558333	0.5	-0.005375
14.566667	0.5	-0.005125
14.575000	0.5	-0.005375
14.583333	0.5	-0.005625
14.591667	0.5	-0.006000
14.600000	0.5	-0.006250
14.608333	0.5	-0.006375
14.616667	0.5	-0.006750
14.625000	0.5	-0.007000
14.633333	0.5	-0.007125
14.641667	0.5	-0.007375
14.650000	0.5	-0.007750
14.658333	0.5	-0.008000
14.666667	0.5	-0.007625
14.675000	0.5	-0.008000
14.683333	0.5	-0.008500
14.691667	0.5	-0.008750
14.700000	0.5	-0.008875
14.708333	0.5	-0.009000
14.716667	0.5	-0.009000
14.725000	0.5	-0.009000
14.733333	0.5	-0.008750
14.741667	0.5	-0.008875
14.750000	0.5	-0.009000
14.758333	0.5	-0.009500
14.766667	0.5	-0.010250
14.775000	0.5	-0.010375
14.783333	0.5	-0.010500
14.791667	0.5	-0.010375
14.800000	0.5	-0.010375
14.808333	0.5	-0.010375
14.816667	0.5	-0.011000
14.825000	0.5	-0.011250
14.833333	0.5	-0.011125
14.841667	0.5	-0.011000
14.850000	0.5	-0.010750
14.858333	0.5	-0.010125
14.866667	0.5	-0.010125
14.875000	0.5	-0.010250
14.883333	0.5	-0.010125
14.891667	0.5	-0.010000
14.900000	0.5	-0.010375
14.908333	0.5	-0.010750
14.916667	0.5	-0.010875
14.925000	0.5	-0.010375
14.933333	0.5	-0.010125
14.941667	0.5	-0.009625
14.950000	0.5	-0.009125
14.958333	0.5	-0.008750
14.966667	0.5	-0.007750
14.975000	0.5	-0.007125
14.983333	0.5	-0.006500
14.991667	0.5	-0.006000
15.000000	0.5	-0.005625
15.008333	0.5	-0.005125
15.016667	0.5	-0.004500
15.025000	0.5	-0.003875
15.033333	0.5	-0.003750
15.041667	0.5	-0.002875
15.050000	0.5	-0.002250
15.058333	0.5	-0.001750
15.066667	0.5	-0.001125
15.075000	0.5	-0.000625
15.083333	0.5	-0.000125
15.091667	0.5	0.000125
15.100000	0.5	0.000375
15.108333	0.5	0.000875
15.116667	0.5	0.001750
15.125000	0.5	0.002375
15.133333	0.5	0.002500
15.141667	0.5	0.003125
15.150000	0.5	0.003250
15.158333	0.5	0.003375
15.166667	0.5	0.003875
15.175000	0.5	0.004250
15.183333	0.5	0.004750
15.191667	0.5	0.005000
15.200000	0.5	0.005500
15.208333	0.5	0.006000
15.216667	0.5	0.006750
15.225000	0.5	0.006750
15.233333	0.5	0.007125
15.241667	0.5	0.007125
15.250000	0.5	0.007000
15.258333	0.5	0.006750
15.266667	0.5	0.006875
15.275000	0.5	0.007000
15.283333	0.5	0.007250
15.291667	0.5	0.007500
15.300000	0.5	0.007750
15.308333	0.5	0.007500
15.316667	0.5	0.007625
15.325000	0.5	0.007625
15.333333	0.5	0.007125
15.341667	0.5	0.007250
15.350000	0.5	0.007000
15.358333	0.5	0.007375
15.366667	0.5	0.007125
15.375000	0.5	0.007125
15.383333	0.5	0.007125
15.391667	0.5	0.007125
15.400000	0.5	0.006625
15.408333	0.5	0.006500
15.416667	0.5	0.006125
15.425000	0.5	0.006125
15.433333	0.5	0.005875
15.441667	0.5	0.005750
15.450000	0.5	0.005750
15.458333	0.5	0.005875
15.466667	0.5	0.006250
15.475000	0.5	0.006375
15.483333	0.5	0.006250
15.491667	0.5	0.005875
15.500000	0.5	0.005875
15.508333	0.5	0.006000
15.516667	0.5	0.006500
15.525000	0.5	0.006625
15.533333	0.5	0.006250
15.541667	0.5	0.005875
15.550000	0.5	0.005500
15.558333	0.5	0.005750
15.566667	0.5	0.006250
15.575000	0.5	0.006125
15.583333	0.5	0.006250
15.591667	0.5	0.006125
15.600000	0.5	0.006750
15.608333	0.5	0.007625
15.616667	0.5	0.007875
15.625000	0.5	0.007750
15.633333	0.5	0.007625
15.641667	0.5	0.007375
15.650000	0.5	0.007375
15.658333	0.5	0.007375
15.666667	0.5	0.007250
15.675000	0.5	0.006875
15.683333	0.5	0.006875
15.691667	0.5	0.007125
15.700000	0.5	0.006750
15.708333	0.5	0.006375
15.716667	0.5	0.006375
15.725000	0.5	0.006125
15.733333	0.5	0.006125
15.741667	0.5	0.006125
15.750000	0.5	0.006125
15.758333	0.5	0.006125
15.766667	0.5	0.005500
15.775000	0.5	0.005000
15.783333	0.5	0.004375
15.791667	0.5	0.004000
15.800000	0.5	0.003875
15.808333	0.5	0.003750
15.816667	0.5	0.003000
15.825000	0.5	0.002625
15.833333	0.5	0.002625
15.841667	0.5	0.002500
15.850000	0.5	0.002250
15.858333	0.5	0.001625
15.866667	0.5	0.001000
15.875000	0.5	0.000500
15.883333	0.5	0.000500
15.891667	0.5	0.000250
15.900000	0.5	-0.000125
15.908333	0.5	-0.000750
15.916667	0.5	-0.001250
15.925000	0.5	-0.001750
15.933333	0.5	-0.002250
15.941667	0.5	-0.002375
15.950000	0.5	-0.002875
15.958333	0.5	-0.003625
15.966667	0.5	-0.004375
15.975000	0.5	-0.004875
15.983333	0.5	-0.004875
15.991667	0.5	-0.005125
16.000000	0.5	-0.005625
16.008333	0.5	-0.006000
16.016667	0.5	-0.006500
16.025000	0.5	-0.007125
16.033333	0.5	-0.007625
16.041667	0.5	-0.008125
16.050000	0.5	-0.008500
16.058333	0.5	-0.008500
16.066667	0.5	-0.008875
16.075000	0.5	-0.009250
16.083333	0.5	-0.009500
16.091667	0.5	-0.010000
16.100000	0.5	-0.010125
16.108333	0.5	-0.010500
16.116667	0.5	-0.010750
16.125000	0.5	-0.011000
16.133333	0.5	-0.011000
16.141667	0.5	-0.011875
16.150000	0.5	-0.011875
16.158333	0.5	-0.012250
16.166667	0.5	-0.012250
16.175000	0.5	-0.011875
16.183333	0.5	-0.011375
16.191667	0.5	-0.011125
16.200000	0.5	-0.011500
16.208333	0.5	-0.011500
16.216667	0.5	-0.011500
16.225000	0.5	-0.011375
16.233333	0.5	-0.011375
16.241667	0.5	-0.011250
16.250000	0.5	-0.010750
16.258333	0.5	-0.010250
16.266667	0.5	-0.010375
16.275000	0.5	-0.010125
16.283333	0.5	-0.009875
16.291667	0.5	-0.009750
16.300000	0.5	-0.009500
16.308333	0.5	-0.008875
16.316667	0.5	-0.009125
16.325000	0.5	-0.008625
16.333333	0.5	-0.008375
16.341667	0.5	-0.008000
16.350000	0.5	-0.007625
16.358333	0.5	-0.007375
16.366667	0.5	-0.007000
16.375000	0.5	-0.006500
16.383333	0.5	-0.005875
16.391667	0.5	-0.005125
16.400000	0.5	-0.004875
16.408333	0.5	-0.003875
16.416667	0.5	-0.003625
16.425000	0.5	-0.003750
16.433333	0.5	-0.003500
16.441667	0.5	-0.002750
16.450000	0.5	-0.002625
16.458333	0.5	-0.002250
16.466667	0.5	-0.001875
16.475000	0.5	-0.001875
16.483333	0.5	-0.001875
16.491667	0.5	-0.001375
16.500000	0.5	-0.000875
16.508333	0.5	-0.000500
16.516667	0.5	-0.000375
16.525000	0.5	-0.000125
16.533333	0.5	0.000000
16.541667	0.5	0.000250
16.550000	0.5	0.000000
16.558333	0.5	-0.000125
16.566667	0.5	0.000000
16.575000	0.5	0.000000
16.583333	0.5	0.000000
16.591667	0.5	0.000125
16.600000	0.5	0.000500
16.608333	0.5	0.000875
16.616667	0.5	0.000750
16.625000	0.5	0.000750
16.633333	0.5	0.000875
16.641667	0.5	0.000875
16.650000	0.5	0.001250
16.658333	0.5	0.001625
16.666667	0.5	0.001750
16.675000	0.5	0.002125
16.683333	0.5	0.002500
16.691667	0.5	0.003250
16.700000	0.5	0.003625
16.708333	0.5	0.003625
16.716667	0.5	0.003625
16.725000	0.5	0.003250
16.733333	0.5	0.003375
16.741667	0.5	0.003875
16.750000	0.5	0.003875
16.758333	0.5	0.004500
16.766667	0.5	0.004625
16.775000	0.5	0.004750
16.783333	0.5	0.004750
16.791667	0.5	0.005125
16.800000	0.5	0.005125
16.808333	0.5	0.005375
16.816667	0.5	0.005250
16.825000	0.5	0.005500
16.833333	0.5	0.005750
16.841667	0.5	0.006000
16.850000	0.5	0.006500
16.858333	0.5	0.006875
16.866667	0.5	0.007000
16.875000	0.5	0.007375
16.883333	0.5	0.007375
16.891667	0.5	0.007500
16.900000	0.5	0.007625
16.908333	0.5	0.008000
16.916667	0.5	0.007750
16.925000	0.5	0.007250
16.933333	0.5	0.007250
16.941667	0.5	0.006875
16.950000	0.5	0.006750
16.958333	0.5	0.006750
16.966667	0.5	0.006625
16.975000	0.5	0.006500
16.983333	0.5	0.006375
16.991667	0.5	0.006125
17.000000	0.5	0.005875
17.008333	0.5	0.005500
17.016667	0.5	0.005000
17.025000	0.5	0.004625
17.033333	0.5	0.003750
17.041667	0.5	0.003000
17.050000	0.5	0.002375
17.058333	0.5	0.001375
17.066667	0.5	0.000500
17.075000	0.5	0.000000
17.083333	0.5	-0.001125
17.091667	0.5	-0.002375
17.100000	0.5	-0.003875
17.108333	0.5	-0.005625
17.116667	0.5	-0.007375
17.125000	0.5	-0.009250
17.133333	0.5	-0.010875
17.141667	0.5	-0.012750
17.150000	0.5	-0.015125
17.158333	0.5	-0.017875
17.166667	0.5	-0.020625
17.175000	0.5	-0.023375
17.183333	0.5	-0.026250
17.191667	0.5	-0.029625
17.200000	0.5	-0.033125
17.208333	0.5	-0.036750
17.216667	0.5	-0.040250
17.225000	0.5	-0.043750
17.233333	0.5	-0.047500
17.241667	0.5	-0.051500
17.250000	0.5	-0.054750
17.258333	0.5	-0.058000
17.266667	0.5	-0.061125
17.275000	0.5	-0.064375
17.283333	0.5	-0.067500
17.291667	0.5	-0.070375
17.300000	0.5	-0.073125
17.308333	0.5	-0.075250
17.316667	0.5	-0.077250
17.325000	0.5	-0.079000
17.333333	0.5	-0.080375
17.341667	0.5	-0.081250
17.350000	0.5	-0.081500
17.358333	0.5	-0.081875
17.366667	0.5	-0.081375
17.375000	0.5	-0.079875
17.383333	0.5	-0.078375
17.391667	0.5	-0.076875
17.400000	0.5	-0.074875
17.408333	0.5	-0.072625
17.416667	0.5	-0.069625
17.425000	0.5	-0.066625
17.433333	0.5	-0.063500
17.441667	0.5	-0.060250
17.450000	0.5	-0.057000
17.458333	0.5	-0.053375
17.466667	0.5	-0.049750
17.475000	0.5	-0.046500
17.483333	0.5	-0.043125
17.491667	0.5	-0.039875
17.500000	0.5	-0.036500
17.508333	0.5	-0.033625
17.516667	0.5	-0.030375
17.525000	0.5	-0.027875
17.533333	0.5	-0.024875
17.541667	0.5	-0.021875
17.550000	0.5	-0.019125
17.558333	0.5	-0.017250
17.566667	0.5	-0.015000
17.575000	0.5	-0.012875
17.583333	0.5	-0.011250
17.591667	0.5	-0.009125
17.600000	0.5	-0.007250
17.608333	0.5	-0.005875
17.616667	0.5	-0.004750
17.625000	0.5	-0.003750
17.633333	0.5	-0.003000
17.641667	0.5	-0.002250
17.650000	0.5	-0.001125
17.658333	0.5	-0.000250
17.666667	0.5	0.000250
17.675000	0.5	0.000750
17.683333	0.5	0.001125
17.691667	0.5	0.001750
17.700000	0.5	0.002375
17.708333	0.5	0.003250
17.716667	0.5	0.003625
17.725000	0.5	0.003875
17.733333	0.5	0.004125
17.741667	0.5	0.004750
17.750000	0.5	0.005125
17.758333	0.5	0.005250
17.766667	0.5	0.005000
17.775000	0.5	0.005125
17.783333	0.5	0.005750
17.791667	0.5	0.006000
17.800000	0.5	0.006000
17.808333	0.5	0.006500
17.816667	0.5	0.006875
17.825000	0.5	0.006500
17.833333	0.5	0.006625
17.841667	0.5	0.007000
17.850000	0.5	0.007000
17.858333	0.5	0.007125
17.866667	0.5	0.007250
17.875000	0.5	0.007250
17.883333	0.5	0.007000
17.891667	0.5	0.006625
17.900000	0.5	0.006250
17.908333	0.5	0.006250
17.916667	0.5	0.006625
17.925000	0.5	0.006750
17.933333	0.5	0.007250
17.941667	0.5	0.007750
17.950000	0.5	0.007875
17.958333	0.5	0.007750
17.966667	0.5	0.007875
17.975000	0.5	0.007375
17.983333	0.5	0.007500
17.991667	0.5	0.007750
18.000000	0.5	0.007750
18.008333	0.5	0.007625
18.016667	0.5	0.007250
18.025000	0.5	0.007000
18.033333	0.5	0.006375
18.041667	0.5	0.005750
18.050000	0.5	0.005500
18.058333	0.5	0.005750
18.066667	0.5	0.005750
18.075000	0.5	0.005250
18.083333	0.5	0.004875
18.091667	0.5	0.004375
18.100000	0.5	0.003750
18.108333	0.5	0.003250
18.116667	0.5	0.002625
18.125000	0.5	0.002125
18.133333	0.5	0.001250
18.141667	0.5	0.000250
18.150000	0.5	-0.000125
18.158333	0.5	-0.000875
18.166667	0.5	-0.001500
18.175000	0.5	-0.002750
18.183333	0.5	-0.003750
18.191667	0.5	-0.005125
18.200000	0.5	-0.006125
18.208333	0.5	-0.007250
18.216667	0.5	-0.008250
18.225000	0.5	-0.009375
18.233333	0.5	-0.010625
18.241667	0.5	-0.011875
18.250000	0.5	-0.013250
18.258333	0.5	-0.014750
18.266667	0.5	-0.016000
18.275000	0.5	-0.017625
18.283333	0.5	-0.018875
18.291667	0.5	-0.020625
18.300000	0.5	-0.022125
18.308333	0.5	-0.023500
18.316667	0.5	-0.025000
18.325000	0.5	-0.026500
18.333333	0.5	-0.027375
18.341667	0.5	-0.028250
18.350000	0.5	-0.029125
18.358333	0.5	-0.029500
18.366667	0.5	-0.030875
18.375000	0.5	-0.031250
18.383333	0.5	-0.031250
18.391667	0.5	-0.031750
18.400000	0.5	-0.032375
18.408333	0.5	-0.032375
18.416667	0.5	-0.032125
18.425000	0.5	-0.031875
18.433333	0.5	-0.031000
18.441667	0.5	-0.030125
18.450000	0.5	-0.029500
18.458333	0.5	-0.028625
18.466667	0.5	-0.027875
18.475000	0.5	-0.027000
18.483333	0.5	-0.026000
18.491667	0.5	-0.025125
18.500000	0.5	-0.023875
18.508333	0.5	-0.023000
18.516667	0.5	-0.021750
18.525000	0.5	-0.020625
18.533333	0.5	-0.019375
18.541667	0.5	-0.018000
18.550000	0.5	-0.016250
18.558333	0.5	-0.014875
18.566667	0.5	-0.013875
18.575000	0.5	-0.012750
18.583333	0.5	-0.011250
18.591667	0.5	-0.009875
18.600000	0.5	-0.008750
18.608333	0.5	-0.007750
18.616667	0.5	-0.006875
18.625000	0.5	-0.006250
18.633333	0.5	-0.005125
18.641667	0.5	-0.004375
18.650000	0.5	-0.003750
18.658333	0.5	-0.003375
18.666667	0.5	-0.003000
18.675000	0.5	-0.003250
18.683333	0.5	-0.003000
18.691667	0.5	-0.002625
18.700000	0.5	-0.002375
18.708333	0.5	-0.002375
18.716667	0.5	-0.002375
18.725000	0.5	-0.002750
18.733333	0.5	-0.003000
18.741667	0.5	-0.003500
18.750000	0.5	-0.003625
18.758333	0.5	-0.003625
18.766667	0.5	-0.004000
18.775000	0.5	-0.004875
18.783333	0.5	-0.005375
18.791667	0.5	-0.005500
18.800000	0.5	-0.006125
18.808333	0.5	-0.006875
18.816667	0.5	-0.007250
18.825000	0.5	-0.007750
18.833333	0.5	-0.008375
18.841667	0.5	-0.008875
18.850000	0.5	-0.009250
18.858333	0.5	-0.010000
18.866667	0.5	-0.010500
18.875000	0.5	-0.011125
18.883333	0.5	-0.011750
18.891667	0.5	-0.012625
18.900000	0.5	-0.013250
18.908333	0.5	-0.014000
18.916667	0.5	-0.014250
18.925000	0.5	-0.015000
18.933333	0.5	-0.016000
18.941667	0.5	-0.016750
18.950000	0.5	-0.017625
18.958333	0.5	-0.018375
18.966667	0.5	-0.018625
18.975000	0.5	-0.019125
18.983333	0.5	-0.019750
18.991667	0.5	-0.020250
19.000000	0.5	-0.021000
19.008333	0.5	-0.022250
19.016667	0.5	-0.022875
19.025000	0.5	-0.023750
19.033333	0.5	-0.024125
19.041667	0.5	-0.024625
19.050000	0.5	-0.025000
19.058333	0.5	-0.025375
19.066667	0.5	-0.025625
19.075000	0.5	-0.025875
19.083333	0.5	-0.026375
19.091667	0.5	-0.027125
19.100000	0.5	-0.027875
19.108333	0.5	-0.028125
19.116667	0.5	-0.028125
19.125000	0.5	-0.028500
19.133333	0.5	-0.028750
19.141667	0.5	-0.028750
19.150000	0.5	-0.028875
19.158333	0.5	-0.029250
19.166667	0.5	-0.028875
19.175000	0.5	-0.028625
19.183333	0.5	-0.028500
19.191667	0.5	-0.028875
19.200000	0.5	-0.029625
19.208333	0.5	-0.029625
19.216667	0.5	-0.029750
19.225000	0.5	-0.029750
19.233333	0.5	-0.029750
19.241667	0.5	-0.029625
19.250000	0.5	-0.029750
19.258333	0.5	-0.029250
19.266667	0.5	-0.029000
19.275000	0.5	-0.028625
19.283333	0.5	-0.027625
19.291667	0.5	-0.027500
19.300000	0.5	-0.027375
19.308333	0.5	-0.026875
19.316667	0.5	-0.026375
19.325000	0.5	-0.025875
19.333333	0.5	-0.025625
19.341667	0.5	-0.025000
19.350000	0.5	-0.024625
19.358333	0.5	-0.024250
19.366667	0.5	-0.024125
19.375000	0.5	-0.024000
19.383333	0.5	-0.023750
19.391667	0.5	-0.023500
19.400000	0.5	-0.022750
19.408333	0.5	-0.022500
19.416667	0.5	-0.022500
19.425000	0.5	-0.022375
19.433333	0.5	-0.022125
19.441667	0.5	-0.022125
19.450000	0.5	-0.022625
19.458333	0.5	-0.022500
19.466667	0.5	-0.022250
19.475000	0.5	-0.022125
19.483333	0.5	-0.022000
19.491667	0.5	-0.022000
19.500000	0.5	-0.022500
19.508333	0.5	-0.022625
19.516667	0.5	-0.023250
19.525000	0.5	-0.023250
19.533333	0.5	-0.023250
19.541667	0.5	-0.023625
19.550000	0.5	-0.023875
19.558333	0.5	-0.024625
19.566667	0.5	-0.025125
19.575000	0.5	-0.025750
19.583333	0.5	-0.026250
19.591667	0.5	-0.026875
19.600000	0.5	-0.027250
19.608333	0.5	-0.028375
19.616667	0.5	-0.029125
19.625000	0.5	-0.029875
19.633333	0.5	-0.030625
19.641667	0.5	-0.031000
19.650000	0.5	-0.032000
19.658333	0.5	-0.033125
19.666667	0.5	-0.034250
19.675000	0.5	-0.034750
19.683333	0.5	-0.035750
19.691667	0.5	-0.036625
19.700000	0.5	-0.037625
19.708333	0.5	-0.038625
19.716667	0.5	-0.039375
19.725000	0.5	-0.040500
19.733333	0.5	-0.041500
19.741667	0.5	-0.042750
19.750000	0.5	-0.043500
19.758333	0.5	-0.044250
19.766667	0.5	-0.045000
19.775000	0.5	-0.046000
19.783333	0.5	-0.046750
19.791667	0.5	-0.047625
19.800000	0.5	-0.048375
19.808333	0.5	-0.049125
19.816667	0.5	-0.049875
19.825000	0.5	-0.050250
19.833333	0.5	-0.050375
19.841667	0.5	-0.050625
19.850000	0.5	-0.051125
19.858333	0.5	-0.051875
19.866667	0.5	-0.052500
19.875000	0.5	-0.052625
19.883333	0.5	-0.053000
19.891667	0.5	-0.053125
19.900000	0.5	-0.053625
19.908333	0.5	-0.053875
19.916667	0.5	-0.053750
19.925000	0.5	-0.053625
19.933333	0.5	-0.053625
19.941667	0.5	-0.053500
19.950000	0.5	-0.053375
19.958333	0.5	-0.053625
19.966667	0.5	-0.053125
19.975000	0.5	-0.052750
19.983333	0.5	-0.052500
19.991667	0.5	-0.052250
20.000000	0.5	-0.052000
20.008333	0.5	-0.051125
20.016667	0.5	-0.050875
20.025000	0.5	-0.050875
20.033333	0.5	-0.050625
20.041667	0.5	-0.050125
20.050000	0.5	-0.049500
20.058333	0.5	-0.049125
20.066667	0.5	-0.048875
20.075000	0.5	-0.048250
20.083333	0.5	-0.047750
20.091667	0.5	-0.047125
20.100000	0.5	-0.046250
20.108333	0.5	-0.045500
20.116667	0.5	-0.045375
20.125000	0.5	-0.045000
20.133333	0.5	-0.044375
20.141667	0.5	-0.043500
20.150000	0.5	-0.042625
20.158333	0.5	-0.041625
20.166667	0.5	-0.041250
20.175000	0.5	-0.040250
20.183333	0.5	-0.039000
20.191667	0.5	-0.038250
20.200000	0.5	-0.036875
20.208333	0.5	-0.036000
20.216667	0.5	-0.035000
20.225000	0.5	-0.033750
20.233333	0.5	-0.032625
20.241667	0.5	-0.031625
20.250000	0.5	-0.030750
20.258333	0.5	-0.029625
20.266667	0.5	-0.028625
20.275000	0.5	-0.027750
20.283333	0.5	-0.027000
20.291667	0.5	-0.025625
20.300000	0.5	-0.024250
20.308333	0.5	-0.023125
20.316667	0.5	-0.021750
20.325000	0.5	-0.020500
20.333333	0.5	-0.019000
20.341667	0.5	-0.017125
20.350000	0.5	-0.015500
20.358333	0.5	-0.014000
20.366667	0.5	-0.012375
20.375000	0.5	-0.010250
20.383333	0.5	-0.008250
20.391667	0.5	-0.006125
20.400000	0.5	-0.003875
20.408333	0.5	-0.001375
20.416667	0.5	0.001500
20.425000	0.5	0.004125
20.433333	0.5	0.006875
20.441667	0.5	0.009875
20.450000	0.5	0.013125
20.458333	0.5	0.016250
20.466667	0.5	0.020000
20.475000	0.5	0.024000
20.483333	0.5	0.028625
20.491667	0.5	0.033250
20.500000	0.5	0.038000
20.508333	0.5	0.043625
20.516667	0.5	0.048875
20.525000	0.5	0.054750
20.533333	0.5	0.061000
20.541667	0.5	0.067625
20.550000	0.5	0.074250
20.558333	0.5	0.081500
20.566667	0.5	0.088750
20.575000	0.5	0.096000
20.583333	0.5	0.103625
20.591667	0.5	0.111125
20.600000	0.5	0.118375
20.608333	0.5	0.125875
20.616667	0.5	0.133250
20.625000	0.5	0.140125
20.633333	0.5	0.146750
20.641667	0.5	0.153125
20.650000	0.5	0.159500
20.658333	0.5	0.165000
20.666667	0.5	0.170250
20.675000	0.5	0.175000
20.683333	0.5	0.179000
20.691667	0.5	0.182500
20.700000	0.5	0.185000
20.708333	0.5	0.186875
20.716667	0.5	0.188125
20.725000	0.5	0.188625
20.733333	0.5	0.188125
20.741667	0.5	0.186750
20.750000	0.5	0.184500
20.758333	0.5	0.181875
20.766667	0.5	0.178125
20.775000	0.5	0.174250
20.783333	0.5	0.169375
20.791667	0.5	0.164000
20.800000	0.5	0.158250
20.808333	0.5	0.152125
20.816667	0.5	0.145375
20.825000	0.5	0.138750
20.833333	0.5	0.131500
20.841667	0.5	0.124125
20.850000	0.5	0.116750
20.858333	0.5	0.109125
20.866667	0.5	0.101750
20.875000	0.5	0.094750
20.883333	0.5	0.087500
20.891667	0.5	0.080500
20.900000	0.5	0.073625
20.908333	0.5	0.066375
20.916667	0.5	0.059750
20.925000	0.5	0.053250
20.933333	0.5	0.047125
20.941667	0.5	0.041750
20.950000	0.5	0.036250
20.958333	0.5	0.031125
20.966667	0.5	0.026625
20.975000	0.5	0.022125
20.983333	0.5	0.018000
20.991667	0.5	0.014125
21.000000	0.5	0.010250
21.008333	0.5	0.007000
21.016667	0.5	0.003875
21.025000	0.5	0.001250
21.033333	0.5	-0.001125
21.041667	0.5	-0.003500
21.050000	0.5	-0.005625
21.058333	0.5	-0.007875
21.066667	0.5	-0.009500
21.075000	0.5	-0.011125
21.083333	0.5	-0.012375
21.091667	0.5	-0.013750
21.100000	0.5	-0.015125
21.108333	0.5	-0.016250
21.116667	0.5	-0.017500
21.125000	0.5	-0.018375
21.133333	0.5	-0.019000
21.141667	0.5	-0.019750
21.150000	0.5	-0.020375
21.158333	0.5	-0.021000
21.166667	0.5	-0.021375
21.175000	0.5	-0.022125
21.183333	0.5	-0.022750
21.191667	0.5	-0.022875
21.200000	0.5	-0.023250
21.208333	0.5	-0.023125
21.216667	0.5	-0.023250
21.225000	0.5	-0.023500
21.233333	0.5	-0.024000
21.241667	0.5	-0.024250
21.250000	0.5	-0.024250
21.258333	0.5	-0.024375
21.266667	0.5	-0.024500
21.275000	0.5	-0.024875
21.283333	0.5	-0.025250
21.291667	0.5	-0.025500
21.300000	0.5	-0.025250
21.308333	0.5	-0.025500
21.316667	0.5	-0.025375
21.325000	0.5	-0.025500
21.333333	0.5	-0.025500
21.341667	0.5	-0.025625
21.350000	0.5	-0.025500
21.358333	0.5	-0.025750
21.366667	0.5	-0.026125
21.375000	0.5	-0.025875
21.383333	0.5	-0.025375
21.391667	0.5	-0.025250
21.400000	0.5	-0.025250
21.408333	0.5	-0.025250
21.416667	0.5	-0.024875
21.425000	0.5	-0.024750
21.433333	0.5	-0.024625
21.441667	0.5	-0.024625
21.450000	0.5	-0.024375
21.458333	0.5	-0.024125
21.466667	0.5	-0.023750
21.475000	0.5	-0.023625
21.483333	0.5	-0.023375
21.491667	0.5	-0.022625
21.500000	0.5	-0.022000
21.508333	0.5	-0.021875
21.516667	0.5	-0.021375
21.525000	0.5	-0.021125
21.533333	0.5	-0.020500
21.541667	0.5	-0.020000
21.550000	0.5	-0.019875
21.558333	0.5	-0.019125
21.566667	0.5	-0.018625
21.575000	0.5	-0.018250
21.583333	0.5	-0.017750
21.591667	0.5	-0.017250
21.600000	0.5	-0.016750
21.608333	0.5	-0.016250
21.616667	0.5	-0.015500
21.625000	0.5	-0.014500
21.633333	0.5	-0.013500
21.641667	0.5	-0.012750
21.650000	0.5	-0.012625
21.658333	0.5	-0.012250
21.666667	0.5	-0.011250
21.675000	0.5	-0.010375
21.683333	0.5	-0.009625
21.691667	0.5	-0.009125
21.700000	0.5	-0.008625
21.708333	0.5	-0.007750
21.716667	0.5	-0.007250
21.725000	0.5	-0.006875
21.733333	0.5	-0.006250
21.741667	0.5	-0.005750
21.750000	0.5	-0.005375
21.758333	0.5	-0.004500
21.766667	0.5	-0.004000
21.775000	0.5	-0.003500
21.783333	0.5	-0.002875
21.791667	0.5	-0.002375
21.800000	0.5	-0.002375
21.808333	0.5	-0.002125
21.816667	0.5	-0.002125
21.825000	0.5	-0.002125
21.833333	0.5	-0.001750
21.841667	0.5	-0.001375
21.850000	0.5	-0.000750
21.858333	0.5	0.000000
21.866667	0.5	0.000000
21.875000	0.5	0.000000
21.883333	0.5	0.000125
21.891667	0.5	0.000375
21.900000	0.5	0.000375
21.908333	0.5	0.000750
21.916667	0.5	0.000625
21.925000	0.5	0.000875
21.933333	0.5	0.001125
21.941667	0.5	0.000625
21.950000	0.5	0.000625
21.958333	0.5	0.000375
21.966667	0.5	0.000000
21.975000	0.5	0.000125
21.983333	0.5	0.000375
21.991667	0.5	0.000125
22.000000	0.5	-0.000250
22.008333	0.5	-0.000750
22.016667	0.5	-0.001000
22.025000	0.5	-0.001625
22.033333	0.5	-0.001875
22.041667	0.5	-0.001750
22.050000	0.5	-0.001750
22.058333	0.5	-0.001875
22.066667	0.5	-0.002375
22.075000	0.5	-0.002625
22.083333	0.5	-0.003000
22.091667	0.5	-0.002875
22.100000	0.5	-0.003500
22.108333	0.5	-0.004000
22.116667	0.5	-0.004500
22.125000	0.5	-0.004625
22.133333	0.5	-0.004750
22.141667	0.5	-0.005125
22.150000	0.5	-0.005500
22.158333	0.5	-0.005500
22.166667	0.5	-0.005750
22.175000	0.5	-0.005875
22.183333	0.5	-0.006250
22.191667	0.5	-0.006250
22.200000	0.5	-0.006250
22.208333	0.5	-0.007000
22.216667	0.5	-0.007250
22.225000	0.5	-0.007375
22.233333	0.5	-0.007875
22.241667	0.5	-0.008500
22.250000	0.5	-0.009125
22.258333	0.5	-0.009250
22.266667	0.5	-0.009375
22.275000	0.5	-0.009375
22.283333	0.5	-0.009500
22.291667	0.5	-0.010125
22.300000	0.5	-0.010500
22.308333	0.5	-0.011375
22.316667	0.5	-0.012000
22.325000	0.5	-0.012125
22.333333	0.5	-0.011750
22.341667	0.5	-0.012000
22.350000	0.5	-0.012250
22.358333	0.5	-0.012875
22.366667	0.5	-0.013250
22.375000	0.5	-0.013375
22.383333	0.5	-0.013625
22.391667	0.5	-0.014125
22.400000	0.5	-0.014500
22.408333	0.5	-0.013875
22.416667	0.5	-0.014375
22.425000	0.5	-0.014625
22.433333	0.5	-0.015125
22.441667	0.5	-0.015375
22.450000	0.5	-0.015375
22.458333	0.5	-0.015625
22.466667	0.5	-0.015750
22.475000	0.5	-0.015625
22.483333	0.5	-0.016000
22.491667	0.5	-0.016375
22.500000	0.5	-0.016250
22.508333	0.5	-0.016750
22.516667	0.5	-0.016875
22.525000	0.5	-0.017000
22.533333	0.5	-0.016875
22.541667	0.5	-0.016750
22.550000	0.5	-0.016750
22.558333	0.5	-0.017000
22.566667	0.5	-0.016750
22.575000	0.5	-0.016875
22.583333	0.5	-0.017000
22.591667	0.5	-0.017000
22.600000	0.5	-0.016875
22.608333	0.5	-0.016625
22.616667	0.5	-0.016250
22.625000	0.5	-0.016000
22.633333	0.5	-0.015750
22.641667	0.5	-0.015000
22.650000	0.5	-0.014125
22.658333	0.5	-0.013875
22.666667	0.5	-0.013625
22.675000	0.5	-0.013625
22.683333	0.5	-0.013250
22.691667	0.5	-0.012750
22.700000	0.5	-0.012875
22.708333	0.5	-0.012875
22.716667	0.5	-0.012625
22.725000	0.5	-0.012500
22.733333	0.5	-0.012375
22.741667	0.5	-0.012500
22.750000	0.5	-0.012500
22.758333	0.5	-0.012000
22.766667	0.5	-0.011250
22.775000	0.5	-0.011375
22.783333	0.5	-0.011000
22.791667	0.5	-0.010750
22.800000	0.5	-0.010250
22.808333	0.5	-0.010000
22.816667	0.5	-0.009625
22.825000	0.5	-0.009125
22.833333	0.5	-0.009000
22.841667	0.5	-0.008875
22.850000	0.5	-0.008625
22.858333	0.5	-0.008625
22.866667	0.5	-0.008250
22.875000	0.5	-0.008250
22.883333	0.5	-0.007625
22.891667	0.5	-0.007375
22.900000	0.5	-0.006875
22.908333	0.5	-0.006750
22.916667	0.5	-0.006875
22.925000	0.5	-0.006500
22.933333	0.5	-0.006125
22.941667	0.5	-0.005875
22.950000	0.5	-0.005625
22.958333	0.5	-0.005500
22.966667	0.5	-0.005500
22.975000	0.5	-0.005250
22.983333	0.5	-0.004500
22.991667	0.5	-0.003875
23.000000	0.5	-0.003375
23.008333	0.5	-0.003000
23.016667	0.5	-0.002625
23.025000	0.5	-0.002125
23.033333	0.5	-0.001875
23.041667	0.5	-0.001375
23.050000	0.5	-0.000625
23.058333	0.5	-0.000125
23.066667	0.5	0.000125
23.075000	0.5	0.000500
23.083333	0.5	0.001000
23.091667	0.5	0.001750
23.100000	0.5	0.002500
23.108333	0.5	0.003000
23.116667	0.5	0.003125
23.125000	0.5	0.003500
23.133333	0.5	0.004500
23.141667	0.5	0.005000
23.150000	0.5	0.005500
23.158333	0.5	0.005750
23.166667	0.5	0.006250
23.175000	0.5	0.006750
23.183333	0.5	0.007125
23.191667	0.5	0.007375
23.200000	0.5	0.007500
23.208333	0.5	0.007750
23.216667	0.5	0.008000
23.225000	0.5	0.008250
23.233333	0.5	0.008375
23.241667	0.5	0.008125
23.250000	0.5	0.008000
23.258333	0.5	0.008000
23.266667	0.5	0.007500
23.275000	0.5	0.007625
23.283333	0.5	0.007625
23.291667	0.5	0.007750
23.300000	0.5	0.007375
23.308333	0.5	0.007500
23.316667	0.5	0.007125
23.325000	0.5	0.007125
23.333333	0.5	0.006000
23.341667	0.5	0.005625
23.350000	0.5	0.005375
23.358333	0.5	0.005125
23.366667	0.5	0.004750
23.375000	0.5	0.004500
23.383333	0.5	0.004500
23.391667	0.5	0.004125
23.400000	0.5	0.003750
23.408333	0.5	0.003250
23.416667	0.5	0.003000
23.425000	0.5	0.002750
23.433333	0.5	0.002125
23.441667	0.5	0.001125
23.450000	0.5	0.000750
23.458333	0.5	0.000250
23.466667	0.5	-0.000625
23.475000	0.5	-0.000750
23.483333	0.5	-0.001125
23.491667	0.5	-0.001625
23.500000	0.5	-0.001875
23.508333	0.5	-0.002375
23.516667	0.5	-0.002875
23.525000	0.5	-0.003500
23.533333	0.5	-0.004000
23.541667	0.5	-0.004625
23.550000	0.5	-0.005125
23.558333	0.5	-0.006000
23.566667	0.5	-0.006375
23.575000	0.5	-0.006750
23.583333	0.5	-0.007250
23.591667	0.5	-0.007750
23.600000	0.5	-0.007875
23.608333	0.5	-0.008375
23.616667	0.5	-0.009000
23.625000	0.5	-0.009125
23.633333	0.5	-0.009625
23.641667	0.5	-0.009750
23.650000	0.5	-0.010375
23.658333	0.5	-0.010750
23.666667	0.5	-0.010875
23.675000	0.5	-0.011000
23.683333	0.5	-0.011250
23.691667	0.5	-0.011625
23.700000	0.5	-0.011875
23.708333	0.5	-0.011875
23.716667	0.5	-0.012125
23.725000	0.5	-0.012500
23.733333	0.5	-0.012625
23.741667	0.5	-0.012625
23.750000	0.5	-0.012750
23.758333	0.5	-0.012875
23.766667	0.5	-0.013000
23.775000	0.5	-0.013000
23.783333	0.5	-0.013125
23.791667	0.5	-0.013125
23.800000	0.5	-0.013250
23.808333	0.5	-0.013125
23.816667	0.5	-0.012750
23.825000	0.5	-0.012500
23.833333	0.5	-0.012375
23.841667	0.5	-0.012000
23.850000	0.5	-0.011500
23.858333	0.5	-0.011250
23.866667	0.5	-0.011000
23.875000	0.5	-0.010750
23.883333	0.5	-0.011125
23.891667	0.5	-0.010625
23.900000	0.5	-0.010250
23.908333	0.5	-0.009750
23.916667	0.5	-0.009250
23.925000	0.5	-0.008875
23.933333	0.5	-0.008000
23.941667	0.5	-0.007375
23.950000	0.5	-0.006875
23.958333	0.5	-0.006625
23.966667	0.5	-0.006000
23.975000	0.5	-0.005750
23.983333	0.5	-0.005500
23.991667	0.5	-0.005250
24.000000	0.5	-0.004375
24.008333	0.5	-0.003750
24.016667	0.5	-0.003375
24.025000	0.5	-0.002875
24.033333	0.5	-0.002250
24.041667	0.5	-0.001625
24.050000	0.5	-0.001375
24.058333	0.5	-0.000625
24.066667	0.5	-0.000250
24.075000	0.5	-0.000125
24.083333	0.5	0.000125
24.091667	0.5	0.000875
24.100000	0.5	0.001125
24.108333	0.5	0.001625
24.116667	0.5	0.002000
24.125000	0.5	0.002750
24.133333	0.5	0.003500
24.141667	0.5	0.003875
24.150000	0.5	0.004375
24.158333	0.5	0.004750
24.166667	0.5	0.005000
24.175000	0.5	0.004625
24.183333	0.5	0.005000
24.191667	0.5	0.004750
24.200000	0.5	0.004625
24.208333	0.5	0.004750
24.216667	0.5	0.004875
24.225000	0.5	0.005000
24.233333	0.5	0.005000
24.241667	0.5	0.005125
24.250000	0.5	0.004875
24.258333	0.5	0.004875
24.266667	0.5	0.004750
24.275000	0.5	0.004625
24.283333	0.5	0.004125
24.291667	0.5	0.003375
24.300000	0.5	0.003125
24.308333	0.5	0.002750
24.316667	0.5	0.002000
24.325000	0.5	0.001125
24.333333	0.5	0.001500
24.341667	0.5	0.001125
24.350000	0.5	0.000750
24.358333	0.5	0.000625
24.366667	0.5	-0.000250
24.375000	0.5	-0.000750
24.383333	0.5	-0.001375
24.391667	0.5	-0.001875
24.400000	0.5	-0.002250
24.408333	0.5	-0.003125
24.416667	0.5	-0.003750
24.425000	0.5	-0.004125
24.433333	0.5	-0.004750
24.441667	0.5	-0.005375
24.450000	0.5	-0.006125
24.458333	0.5	-0.007000
24.466667	0.5	-0.007750
24.475000	0.5	-0.008125
24.483333	0.5	-0.008875
24.491667	0.5	-0.009500
24.500000	0.5	-0.009875
24.508333	0.5	-0.010500
24.516667	0.5	-0.011375
24.525000	0.5	-0.012375
24.533333	0.5	-0.012750
24.541667	0.5	-0.013125
24.550000	0.5	-0.013625
24.558333	0.5	-0.014375
24.566667	0.5	-0.015125
24.575000	0.5	-0.015000
24.583333	0.5	-0.015625
24.591667	0.5	-0.016000
24.600000	0.5	-0.016125
24.608333	0.5	-0.016250
24.616667	0.5	-0.016750
24.625000	0.5	-0.017125
24.633333	0.5	-0.017500
24.641667	0.5	-0.018125
24.650000	0.5	-0.018500
24.658333	0.5	-0.018750
24.666667	0.5	-0.018750
24.675000	0.5	-0.019000
24.683333	0.5	-0.019250
24.691667	0.5	-0.019625
24.700000	0.5	-0.019500
24.708333	0.5	-0.019750
24.716667	0.5	-0.019875
24.725000	0.5	-0.020000
24.733333	0.5	-0.020000
24.741667	0.5	-0.020000
24.750000	0.5	-0.019875
24.758333	0.5	-0.019625
24.766667	0.5	-0.019375
24.775000	0.5	-0.018625
24.783333	0.5	-0.018250
24.791667	0.5	-0.018375
24.800000	0.5	-0.017625
24.808333	0.5	-0.017500
24.816667	0.5	-0.017250
24.825000	0.5	-0.017125
24.833333	0.5	-0.017000
24.841667	0.5	-0.016625
24.850000	0.5	-0.016375
24.858333	0.5	-0.015250
24.866667	0.5	-0.014875
24.875000	0.5	-0.014750
24.883333	0.5	-0.014375
24.891667	0.5	-0.013875
24.900000	0.5	-0.013125
24.908333	0.5	-0.012500
24.916667	0.5	-0.012250
24.925000	0.5	-0.011875
24.933333	0.5	-0.011625
24.941667	0.5	-0.011375
24.950000	0.5	-0.010875
24.958333	0.5	-0.010625
24.966667	0.5	-0.010000
24.975000	0.5	-0.009875
24.983333	0.5	-0.009625
24.991667	0.5	-0.009125
25.000000	0.5	-0.008625
