# Supplementary material for: Dynamic character displacement among a pair of bacterial phyllosphere commensals in situ
Source: Nat Commun. 2022 May 20;13:2836. doi: 10.1038/s41467-022-30469-3 (PMC9123166; doi:10.1038/s41467-022-30469-3)
Supplement: Supplementary file 11 — Source Data [file 41467_2022_30469_MOESM11_ESM.zip › Source Data/Supplementary Figure 5/Galactose t0 b.txt]

File Path	chrom://marshall/Chromeleon7/HPLC_Ultimate_3000/Users/helucas/20200720_OrganicAcids_CCR_L257.seq/898.smp/RI_1.channel/RI_1.chm
Channel	RI_1

Injection Information:
Data Vault	Chromeleon7
Injection	Gal_t0_b
Injection Number	63
Position	BB6
Comment	
Processing Method	Quantitative
Instrument Method	20200525_Rezex_ROA_OrganicAcid_600uL_2500uM_H2SO4_50A_50D
Type	Unknown
Status	Finished
Injection Date	7/21/2020
Injection Time	11:35:23 PM
Injection Volume (µl)	10.000
Dilution Factor	1.0000
Weight	1.0000

Chromatogram Data Information:
Time Min. (min)	0.000000
Time Max. (min)	25.000000
Data Points	3001
Detector	RI
Generating Data System	Chromeleon 7.2.5.9507
Exporting Data System	Chromeleon 7.2.8.0
Operator	Instrument Controller
Signal Quantity	Refractive 
Signal Unit	µRIU
Signal Min.	-2.558750
Signal Max.	24.745375
Channel	RI_1
Driver Name	RID520Driver.dll
Channel Type	Evaluation
Min. Step (s)	0.5
Max. Step (s)	0.5
Average Step (s)	0.5

Signal Parameter Information:
Signal Info	

Chromatogram Data:
Time (min)	Step (s)	Value (µRIU)
0.000000	n.a.	-0.004000
0.008333	0.5	-0.004875
0.016667	0.5	-0.005750
0.025000	0.5	-0.006500
0.033333	0.5	-0.006375
0.041667	0.5	-0.006375
0.050000	0.5	-0.006625
0.058333	0.5	-0.007375
0.066667	0.5	-0.008000
0.075000	0.5	-0.008250
0.083333	0.5	-0.008375
0.091667	0.5	-0.008625
0.100000	0.5	-0.009000
0.108333	0.5	-0.008750
0.116667	0.5	-0.008750
0.125000	0.5	-0.008875
0.133333	0.5	-0.009000
0.141667	0.5	-0.008875
0.150000	0.5	-0.009125
0.158333	0.5	-0.009125
0.166667	0.5	-0.008875
0.175000	0.5	-0.008875
0.183333	0.5	-0.008875
0.191667	0.5	-0.008625
0.200000	0.5	-0.008375
0.208333	0.5	-0.007375
0.216667	0.5	-0.007000
0.225000	0.5	-0.006625
0.233333	0.5	-0.006375
0.241667	0.5	-0.005625
0.250000	0.5	-0.004750
0.258333	0.5	-0.003875
0.266667	0.5	-0.003125
0.275000	0.5	-0.001750
0.283333	0.5	-0.000875
0.291667	0.5	0.000000
0.300000	0.5	0.000625
0.308333	0.5	0.001250
0.316667	0.5	0.002375
0.325000	0.5	0.003250
0.333333	0.5	0.004000
0.341667	0.5	0.004500
0.350000	0.5	0.004875
0.358333	0.5	0.005625
0.366667	0.5	0.006500
0.375000	0.5	0.007375
0.383333	0.5	0.008375
0.391667	0.5	0.008875
0.400000	0.5	0.009500
0.408333	0.5	0.010500
0.416667	0.5	0.011500
0.425000	0.5	0.012625
0.433333	0.5	0.013625
0.441667	0.5	0.014500
0.450000	0.5	0.015375
0.458333	0.5	0.016375
0.466667	0.5	0.017625
0.475000	0.5	0.018125
0.483333	0.5	0.018375
0.491667	0.5	0.019000
0.500000	0.5	0.019750
0.508333	0.5	0.020250
0.516667	0.5	0.021000
0.525000	0.5	0.021500
0.533333	0.5	0.021875
0.541667	0.5	0.022500
0.550000	0.5	0.022875
0.558333	0.5	0.023125
0.566667	0.5	0.023375
0.575000	0.5	0.023500
0.583333	0.5	0.023875
0.591667	0.5	0.024250
0.600000	0.5	0.024500
0.608333	0.5	0.024875
0.616667	0.5	0.025000
0.625000	0.5	0.025000
0.633333	0.5	0.024750
0.641667	0.5	0.024625
0.650000	0.5	0.024375
0.658333	0.5	0.024250
0.666667	0.5	0.024125
0.675000	0.5	0.024000
0.683333	0.5	0.023250
0.691667	0.5	0.023125
0.700000	0.5	0.023000
0.708333	0.5	0.023000
0.716667	0.5	0.022625
0.725000	0.5	0.022750
0.733333	0.5	0.022375
0.741667	0.5	0.022500
0.750000	0.5	0.022125
0.758333	0.5	0.022000
0.766667	0.5	0.021750
0.775000	0.5	0.021375
0.783333	0.5	0.021375
0.791667	0.5	0.021000
0.800000	0.5	0.020875
0.808333	0.5	0.020500
0.816667	0.5	0.020375
0.825000	0.5	0.020375
0.833333	0.5	0.020000
0.841667	0.5	0.020250
0.850000	0.5	0.019875
0.858333	0.5	0.019625
0.866667	0.5	0.019250
0.875000	0.5	0.018875
0.883333	0.5	0.018625
0.891667	0.5	0.018500
0.900000	0.5	0.018250
0.908333	0.5	0.017875
0.916667	0.5	0.017625
0.925000	0.5	0.017750
0.933333	0.5	0.017375
0.941667	0.5	0.017250
0.950000	0.5	0.017125
0.958333	0.5	0.016875
0.966667	0.5	0.016750
0.975000	0.5	0.016625
0.983333	0.5	0.016250
0.991667	0.5	0.016125
1.000000	0.5	0.016000
1.008333	0.5	0.016000
1.016667	0.5	0.015875
1.025000	0.5	0.015750
1.033333	0.5	0.015875
1.041667	0.5	0.016000
1.050000	0.5	0.016375
1.058333	0.5	0.016250
1.066667	0.5	0.016125
1.075000	0.5	0.016250
1.083333	0.5	0.016125
1.091667	0.5	0.015875
1.100000	0.5	0.015750
1.108333	0.5	0.015500
1.116667	0.5	0.015375
1.125000	0.5	0.015250
1.133333	0.5	0.015250
1.141667	0.5	0.015250
1.150000	0.5	0.015625
1.158333	0.5	0.015625
1.166667	0.5	0.015750
1.175000	0.5	0.015625
1.183333	0.5	0.015375
1.191667	0.5	0.015625
1.200000	0.5	0.015875
1.208333	0.5	0.015875
1.216667	0.5	0.015625
1.225000	0.5	0.015250
1.233333	0.5	0.015125
1.241667	0.5	0.015250
1.250000	0.5	0.015375
1.258333	0.5	0.015500
1.266667	0.5	0.015375
1.275000	0.5	0.015250
1.283333	0.5	0.015250
1.291667	0.5	0.015125
1.300000	0.5	0.015000
1.308333	0.5	0.014875
1.316667	0.5	0.015000
1.325000	0.5	0.014500
1.333333	0.5	0.014500
1.341667	0.5	0.014375
1.350000	0.5	0.014250
1.358333	0.5	0.014000
1.366667	0.5	0.014375
1.375000	0.5	0.014375
1.383333	0.5	0.014125
1.391667	0.5	0.013750
1.400000	0.5	0.013375
1.408333	0.5	0.013375
1.416667	0.5	0.013250
1.425000	0.5	0.013125
1.433333	0.5	0.012625
1.441667	0.5	0.011875
1.450000	0.5	0.012000
1.458333	0.5	0.012000
1.466667	0.5	0.012000
1.475000	0.5	0.011750
1.483333	0.5	0.011375
1.491667	0.5	0.011250
1.500000	0.5	0.010750
1.508333	0.5	0.010250
1.516667	0.5	0.010000
1.525000	0.5	0.009875
1.533333	0.5	0.009375
1.541667	0.5	0.009125
1.550000	0.5	0.009000
1.558333	0.5	0.009125
1.566667	0.5	0.009500
1.575000	0.5	0.009375
1.583333	0.5	0.009250
1.591667	0.5	0.009125
1.600000	0.5	0.008750
1.608333	0.5	0.008375
1.616667	0.5	0.008375
1.625000	0.5	0.008500
1.633333	0.5	0.008250
1.641667	0.5	0.008125
1.650000	0.5	0.008000
1.658333	0.5	0.008125
1.666667	0.5	0.008125
1.675000	0.5	0.007875
1.683333	0.5	0.008375
1.691667	0.5	0.008625
1.700000	0.5	0.008750
1.708333	0.5	0.008250
1.716667	0.5	0.008125
1.725000	0.5	0.008250
1.733333	0.5	0.008125
1.741667	0.5	0.008250
1.750000	0.5	0.008375
1.758333	0.5	0.008500
1.766667	0.5	0.008500
1.775000	0.5	0.008250
1.783333	0.5	0.008625
1.791667	0.5	0.008750
1.800000	0.5	0.008750
1.808333	0.5	0.008875
1.816667	0.5	0.008750
1.825000	0.5	0.008750
1.833333	0.5	0.008375
1.841667	0.5	0.008250
1.850000	0.5	0.008750
1.858333	0.5	0.008750
1.866667	0.5	0.008875
1.875000	0.5	0.009375
1.883333	0.5	0.009625
1.891667	0.5	0.009750
1.900000	0.5	0.010125
1.908333	0.5	0.010250
1.916667	0.5	0.010250
1.925000	0.5	0.010250
1.933333	0.5	0.010625
1.941667	0.5	0.010875
1.950000	0.5	0.011125
1.958333	0.5	0.011375
1.966667	0.5	0.011375
1.975000	0.5	0.011625
1.983333	0.5	0.012125
1.991667	0.5	0.012250
2.000000	0.5	0.011875
2.008333	0.5	0.011750
2.016667	0.5	0.011875
2.025000	0.5	0.011750
2.033333	0.5	0.011750
2.041667	0.5	0.011875
2.050000	0.5	0.012000
2.058333	0.5	0.011875
2.066667	0.5	0.011625
2.075000	0.5	0.011875
2.083333	0.5	0.011875
2.091667	0.5	0.011625
2.100000	0.5	0.011500
2.108333	0.5	0.011375
2.116667	0.5	0.011000
2.125000	0.5	0.011125
2.133333	0.5	0.011250
2.141667	0.5	0.011375
2.150000	0.5	0.011750
2.158333	0.5	0.012000
2.166667	0.5	0.011750
2.175000	0.5	0.012000
2.183333	0.5	0.011625
2.191667	0.5	0.011625
2.200000	0.5	0.011625
2.208333	0.5	0.011500
2.216667	0.5	0.011375
2.225000	0.5	0.011125
2.233333	0.5	0.010875
2.241667	0.5	0.010875
2.250000	0.5	0.011000
2.258333	0.5	0.011125
2.266667	0.5	0.011625
2.275000	0.5	0.011500
2.283333	0.5	0.011625
2.291667	0.5	0.011750
2.300000	0.5	0.011750
2.308333	0.5	0.012000
2.316667	0.5	0.011875
2.325000	0.5	0.011625
2.333333	0.5	0.011250
2.341667	0.5	0.011375
2.350000	0.5	0.011500
2.358333	0.5	0.011875
2.366667	0.5	0.012125
2.375000	0.5	0.012000
2.383333	0.5	0.012000
2.391667	0.5	0.012250
2.400000	0.5	0.012250
2.408333	0.5	0.012000
2.416667	0.5	0.011875
2.425000	0.5	0.012000
2.433333	0.5	0.012125
2.441667	0.5	0.012250
2.450000	0.5	0.012625
2.458333	0.5	0.012875
2.466667	0.5	0.013000
2.475000	0.5	0.013250
2.483333	0.5	0.013125
2.491667	0.5	0.013125
2.500000	0.5	0.013250
2.508333	0.5	0.013250
2.516667	0.5	0.013375
2.525000	0.5	0.013375
2.533333	0.5	0.013375
2.541667	0.5	0.013750
2.550000	0.5	0.013750
2.558333	0.5	0.013500
2.566667	0.5	0.013500
2.575000	0.5	0.013000
2.583333	0.5	0.012750
2.591667	0.5	0.012875
2.600000	0.5	0.012875
2.608333	0.5	0.012375
2.616667	0.5	0.012375
2.625000	0.5	0.012375
2.633333	0.5	0.012250
2.641667	0.5	0.012125
2.650000	0.5	0.011875
2.658333	0.5	0.011875
2.666667	0.5	0.011625
2.675000	0.5	0.011750
2.683333	0.5	0.011875
2.691667	0.5	0.011125
2.700000	0.5	0.011000
2.708333	0.5	0.010875
2.716667	0.5	0.010625
2.725000	0.5	0.010500
2.733333	0.5	0.010000
2.741667	0.5	0.009500
2.750000	0.5	0.009500
2.758333	0.5	0.009000
2.766667	0.5	0.008625
2.775000	0.5	0.008000
2.783333	0.5	0.008250
2.791667	0.5	0.007875
2.800000	0.5	0.007750
2.808333	0.5	0.007250
2.816667	0.5	0.006250
2.825000	0.5	0.005250
2.833333	0.5	0.005125
2.841667	0.5	0.004500
2.850000	0.5	0.004125
2.858333	0.5	0.004125
2.866667	0.5	0.003500
2.875000	0.5	0.003125
2.883333	0.5	0.002500
2.891667	0.5	0.002000
2.900000	0.5	0.002125
2.908333	0.5	0.001875
2.916667	0.5	0.001500
2.925000	0.5	0.000875
2.933333	0.5	0.000500
2.941667	0.5	0.000500
2.950000	0.5	0.000000
2.958333	0.5	-0.000250
2.966667	0.5	-0.000375
2.975000	0.5	-0.000250
2.983333	0.5	-0.000625
2.991667	0.5	-0.001000
3.000000	0.5	-0.001500
3.008333	0.5	-0.001875
3.016667	0.5	-0.002000
3.025000	0.5	-0.002125
3.033333	0.5	-0.002875
3.041667	0.5	-0.002750
3.050000	0.5	-0.003125
3.058333	0.5	-0.003500
3.066667	0.5	-0.003750
3.075000	0.5	-0.003875
3.083333	0.5	-0.004000
3.091667	0.5	-0.004500
3.100000	0.5	-0.004875
3.108333	0.5	-0.005250
3.116667	0.5	-0.005500
3.125000	0.5	-0.005375
3.133333	0.5	-0.005625
3.141667	0.5	-0.005625
3.150000	0.5	-0.005250
3.158333	0.5	-0.005000
3.166667	0.5	-0.004875
3.175000	0.5	-0.004875
3.183333	0.5	-0.005250
3.191667	0.5	-0.004875
3.200000	0.5	-0.005000
3.208333	0.5	-0.005250
3.216667	0.5	-0.004875
3.225000	0.5	-0.004750
3.233333	0.5	-0.004500
3.241667	0.5	-0.004000
3.250000	0.5	-0.004125
3.258333	0.5	-0.004000
3.266667	0.5	-0.003750
3.275000	0.5	-0.003500
3.283333	0.5	-0.003375
3.291667	0.5	-0.003250
3.300000	0.5	-0.003000
3.308333	0.5	-0.003000
3.316667	0.5	-0.002875
3.325000	0.5	-0.002250
3.333333	0.5	-0.002125
3.341667	0.5	-0.002125
3.350000	0.5	-0.002375
3.358333	0.5	-0.002375
3.366667	0.5	-0.002500
3.375000	0.5	-0.002500
3.383333	0.5	-0.002250
3.391667	0.5	-0.002375
3.400000	0.5	-0.002125
3.408333	0.5	-0.002250
3.416667	0.5	-0.001875
3.425000	0.5	-0.002000
3.433333	0.5	-0.001875
3.441667	0.5	-0.002000
3.450000	0.5	-0.001875
3.458333	0.5	-0.001875
3.466667	0.5	-0.001875
3.475000	0.5	-0.002125
3.483333	0.5	-0.002625
3.491667	0.5	-0.002625
3.500000	0.5	-0.002500
3.508333	0.5	-0.002500
3.516667	0.5	-0.002375
3.525000	0.5	-0.002250
3.533333	0.5	-0.001875
3.541667	0.5	-0.001625
3.550000	0.5	-0.001375
3.558333	0.5	-0.000875
3.566667	0.5	-0.000625
3.575000	0.5	-0.000625
3.583333	0.5	-0.000375
3.591667	0.5	-0.000250
3.600000	0.5	-0.000250
3.608333	0.5	-0.000250
3.616667	0.5	0.000000
3.625000	0.5	0.000500
3.633333	0.5	0.000875
3.641667	0.5	0.001250
3.650000	0.5	0.001625
3.658333	0.5	0.001625
3.666667	0.5	0.002000
3.675000	0.5	0.002250
3.683333	0.5	0.002000
3.691667	0.5	0.002250
3.700000	0.5	0.002375
3.708333	0.5	0.002625
3.716667	0.5	0.003000
3.725000	0.5	0.003125
3.733333	0.5	0.003500
3.741667	0.5	0.003750
3.750000	0.5	0.004000
3.758333	0.5	0.004250
3.766667	0.5	0.004375
3.775000	0.5	0.004000
3.783333	0.5	0.004125
3.791667	0.5	0.004375
3.800000	0.5	0.004500
3.808333	0.5	0.004750
3.816667	0.5	0.005250
3.825000	0.5	0.005125
3.833333	0.5	0.005125
3.841667	0.5	0.005750
3.850000	0.5	0.006250
3.858333	0.5	0.006500
3.866667	0.5	0.006625
3.875000	0.5	0.006750
3.883333	0.5	0.007125
3.891667	0.5	0.007750
3.900000	0.5	0.007750
3.908333	0.5	0.008000
3.916667	0.5	0.008375
3.925000	0.5	0.008500
3.933333	0.5	0.008750
3.941667	0.5	0.009125
3.950000	0.5	0.009375
3.958333	0.5	0.010125
3.966667	0.5	0.010375
3.975000	0.5	0.010625
3.983333	0.5	0.010500
3.991667	0.5	0.010750
4.000000	0.5	0.011250
4.008333	0.5	0.011500
4.016667	0.5	0.011625
4.025000	0.5	0.011625
4.033333	0.5	0.012000
4.041667	0.5	0.012125
4.050000	0.5	0.012375
4.058333	0.5	0.012250
4.066667	0.5	0.012125
4.075000	0.5	0.012375
4.083333	0.5	0.012750
4.091667	0.5	0.013000
4.100000	0.5	0.013875
4.108333	0.5	0.014125
4.116667	0.5	0.013750
4.125000	0.5	0.013750
4.133333	0.5	0.013500
4.141667	0.5	0.013750
4.150000	0.5	0.014000
4.158333	0.5	0.014250
4.166667	0.5	0.014250
4.175000	0.5	0.014250
4.183333	0.5	0.014375
4.191667	0.5	0.014375
4.200000	0.5	0.014625
4.208333	0.5	0.014625
4.216667	0.5	0.014875
4.225000	0.5	0.015000
4.233333	0.5	0.015375
4.241667	0.5	0.015375
4.250000	0.5	0.015375
4.258333	0.5	0.015625
4.266667	0.5	0.015625
4.275000	0.5	0.015875
4.283333	0.5	0.016000
4.291667	0.5	0.016250
4.300000	0.5	0.015875
4.308333	0.5	0.015500
4.316667	0.5	0.015750
4.325000	0.5	0.015875
4.333333	0.5	0.016250
4.341667	0.5	0.016250
4.350000	0.5	0.015750
4.358333	0.5	0.015750
4.366667	0.5	0.016000
4.375000	0.5	0.016250
4.383333	0.5	0.016125
4.391667	0.5	0.015750
4.400000	0.5	0.015750
4.408333	0.5	0.015750
4.416667	0.5	0.016125
4.425000	0.5	0.016625
4.433333	0.5	0.017000
4.441667	0.5	0.017000
4.450000	0.5	0.017125
4.458333	0.5	0.017125
4.466667	0.5	0.017000
4.475000	0.5	0.016875
4.483333	0.5	0.016875
4.491667	0.5	0.016500
4.500000	0.5	0.016375
4.508333	0.5	0.016250
4.516667	0.5	0.016000
4.525000	0.5	0.015750
4.533333	0.5	0.015750
4.541667	0.5	0.015625
4.550000	0.5	0.015875
4.558333	0.5	0.015625
4.566667	0.5	0.015625
4.575000	0.5	0.015625
4.583333	0.5	0.015500
4.591667	0.5	0.015000
4.600000	0.5	0.014750
4.608333	0.5	0.014000
4.616667	0.5	0.013500
4.625000	0.5	0.012875
4.633333	0.5	0.012750
4.641667	0.5	0.012375
4.650000	0.5	0.011625
4.658333	0.5	0.011000
4.666667	0.5	0.011000
4.675000	0.5	0.010500
4.683333	0.5	0.009750
4.691667	0.5	0.009375
4.700000	0.5	0.008875
4.708333	0.5	0.008625
4.716667	0.5	0.008125
4.725000	0.5	0.007375
4.733333	0.5	0.006250
4.741667	0.5	0.005500
4.750000	0.5	0.004625
4.758333	0.5	0.004375
4.766667	0.5	0.004250
4.775000	0.5	0.003750
4.783333	0.5	0.003500
4.791667	0.5	0.002375
4.800000	0.5	0.002000
4.808333	0.5	0.001500
4.816667	0.5	0.000875
4.825000	0.5	0.000375
4.833333	0.5	0.000125
4.841667	0.5	0.000000
4.850000	0.5	-0.000875
4.858333	0.5	-0.001500
4.866667	0.5	-0.001750
4.875000	0.5	-0.002125
4.883333	0.5	-0.002500
4.891667	0.5	-0.002875
4.900000	0.5	-0.003000
4.908333	0.5	-0.003000
4.916667	0.5	-0.003625
4.925000	0.5	-0.004500
4.933333	0.5	-0.004625
4.941667	0.5	-0.005000
4.950000	0.5	-0.005375
4.958333	0.5	-0.005500
4.966667	0.5	-0.005500
4.975000	0.5	-0.005500
4.983333	0.5	-0.005750
4.991667	0.5	-0.005875
5.000000	0.5	-0.006000
5.008333	0.5	-0.006125
5.016667	0.5	-0.006125
5.025000	0.5	-0.005875
5.033333	0.5	-0.005875
5.041667	0.5	-0.006125
5.050000	0.5	-0.006500
5.058333	0.5	-0.006500
5.066667	0.5	-0.006250
5.075000	0.5	-0.006125
5.083333	0.5	-0.005750
5.091667	0.5	-0.005625
5.100000	0.5	-0.005500
5.108333	0.5	-0.005125
5.116667	0.5	-0.004750
5.125000	0.5	-0.004625
5.133333	0.5	-0.004500
5.141667	0.5	-0.004625
5.150000	0.5	-0.004375
5.158333	0.5	-0.004125
5.166667	0.5	-0.003750
5.175000	0.5	-0.003250
5.183333	0.5	-0.002375
5.191667	0.5	-0.002000
5.200000	0.5	-0.001625
5.208333	0.5	-0.001375
5.216667	0.5	-0.000875
5.225000	0.5	-0.000375
5.233333	0.5	0.000000
5.241667	0.5	0.000250
5.250000	0.5	0.001125
5.258333	0.5	0.002125
5.266667	0.5	0.003000
5.275000	0.5	0.003625
5.283333	0.5	0.004625
5.291667	0.5	0.005000
5.300000	0.5	0.005625
5.308333	0.5	0.006125
5.316667	0.5	0.006875
5.325000	0.5	0.007500
5.333333	0.5	0.008500
5.341667	0.5	0.009000
5.350000	0.5	0.009875
5.358333	0.5	0.010625
5.366667	0.5	0.011625
5.375000	0.5	0.012375
5.383333	0.5	0.013000
5.391667	0.5	0.014125
5.400000	0.5	0.014375
5.408333	0.5	0.015000
5.416667	0.5	0.015250
5.425000	0.5	0.015375
5.433333	0.5	0.016000
5.441667	0.5	0.016750
5.450000	0.5	0.017375
5.458333	0.5	0.017750
5.466667	0.5	0.018125
5.475000	0.5	0.018500
5.483333	0.5	0.018875
5.491667	0.5	0.019125
5.500000	0.5	0.019500
5.508333	0.5	0.020000
5.516667	0.5	0.019750
5.525000	0.5	0.019625
5.533333	0.5	0.020125
5.541667	0.5	0.020250
5.550000	0.5	0.020625
5.558333	0.5	0.020750
5.566667	0.5	0.020500
5.575000	0.5	0.020250
5.583333	0.5	0.020000
5.591667	0.5	0.019625
5.600000	0.5	0.019500
5.608333	0.5	0.019375
5.616667	0.5	0.019125
5.625000	0.5	0.019000
5.633333	0.5	0.018500
5.641667	0.5	0.018000
5.650000	0.5	0.017375
5.658333	0.5	0.016750
5.666667	0.5	0.016375
5.675000	0.5	0.015875
5.683333	0.5	0.015000
5.691667	0.5	0.014500
5.700000	0.5	0.014125
5.708333	0.5	0.013500
5.716667	0.5	0.013000
5.725000	0.5	0.012500
5.733333	0.5	0.012125
5.741667	0.5	0.011625
5.750000	0.5	0.011125
5.758333	0.5	0.010750
5.766667	0.5	0.010500
5.775000	0.5	0.009625
5.783333	0.5	0.009625
5.791667	0.5	0.009375
5.800000	0.5	0.008625
5.808333	0.5	0.008250
5.816667	0.5	0.007875
5.825000	0.5	0.007625
5.833333	0.5	0.007375
5.841667	0.5	0.007000
5.850000	0.5	0.007250
5.858333	0.5	0.007000
5.866667	0.5	0.007000
5.875000	0.5	0.006750
5.883333	0.5	0.006375
5.891667	0.5	0.006500
5.900000	0.5	0.006500
5.908333	0.5	0.006000
5.916667	0.5	0.006375
5.925000	0.5	0.006500
5.933333	0.5	0.006875
5.941667	0.5	0.007125
5.950000	0.5	0.007125
5.958333	0.5	0.007000
5.966667	0.5	0.007250
5.975000	0.5	0.007375
5.983333	0.5	0.007125
5.991667	0.5	0.007250
6.000000	0.5	0.007250
6.008333	0.5	0.007000
6.016667	0.5	0.007375
6.025000	0.5	0.008000
6.033333	0.5	0.008125
6.041667	0.5	0.008500
6.050000	0.5	0.008375
6.058333	0.5	0.008500
6.066667	0.5	0.008250
6.075000	0.5	0.008125
6.083333	0.5	0.008000
6.091667	0.5	0.007875
6.100000	0.5	0.008000
6.108333	0.5	0.008000
6.116667	0.5	0.008250
6.125000	0.5	0.008250
6.133333	0.5	0.008125
6.141667	0.5	0.008375
6.150000	0.5	0.008375
6.158333	0.5	0.008375
6.166667	0.5	0.008625
6.175000	0.5	0.008250
6.183333	0.5	0.008000
6.191667	0.5	0.008250
6.200000	0.5	0.008250
6.208333	0.5	0.008000
6.216667	0.5	0.008125
6.225000	0.5	0.008125
6.233333	0.5	0.007875
6.241667	0.5	0.007500
6.250000	0.5	0.007500
6.258333	0.5	0.007875
6.266667	0.5	0.007875
6.275000	0.5	0.007750
6.283333	0.5	0.007625
6.291667	0.5	0.007125
6.300000	0.5	0.007250
6.308333	0.5	0.007375
6.316667	0.5	0.006750
6.325000	0.5	0.006625
6.333333	0.5	0.006625
6.341667	0.5	0.006625
6.350000	0.5	0.007250
6.358333	0.5	0.007000
6.366667	0.5	0.007250
6.375000	0.5	0.007375
6.383333	0.5	0.007375
6.391667	0.5	0.007750
6.400000	0.5	0.008250
6.408333	0.5	0.008375
6.416667	0.5	0.008125
6.425000	0.5	0.008500
6.433333	0.5	0.008375
6.441667	0.5	0.008125
6.450000	0.5	0.008250
6.458333	0.5	0.008250
6.466667	0.5	0.008250
6.475000	0.5	0.008250
6.483333	0.5	0.008375
6.491667	0.5	0.008250
6.500000	0.5	0.008250
6.508333	0.5	0.008250
6.516667	0.5	0.008125
6.525000	0.5	0.008125
6.533333	0.5	0.008125
6.541667	0.5	0.008375
6.550000	0.5	0.008875
6.558333	0.5	0.009250
6.566667	0.5	0.009500
6.575000	0.5	0.009375
6.583333	0.5	0.009500
6.591667	0.5	0.009500
6.600000	0.5	0.009375
6.608333	0.5	0.009250
6.616667	0.5	0.009750
6.625000	0.5	0.010000
6.633333	0.5	0.010000
6.641667	0.5	0.010000
6.650000	0.5	0.009750
6.658333	0.5	0.009750
6.666667	0.5	0.009625
6.675000	0.5	0.009125
6.683333	0.5	0.008375
6.691667	0.5	0.007250
6.700000	0.5	0.005625
6.708333	0.5	0.003125
6.716667	0.5	-0.001000
6.725000	0.5	-0.007625
6.733333	0.5	-0.017500
6.741667	0.5	-0.032500
6.750000	0.5	-0.056750
6.758333	0.5	-0.094375
6.766667	0.5	-0.153000
6.775000	0.5	-0.242125
6.783333	0.5	-0.372125
6.791667	0.5	-0.552500
6.800000	0.5	-0.789125
6.808333	0.5	-1.080375
6.816667	0.5	-1.414000
6.825000	0.5	-1.766000
6.833333	0.5	-2.102250
6.841667	0.5	-2.379375
6.850000	0.5	-2.548375
6.858333	0.5	-2.558750
6.866667	0.5	-2.360250
6.875000	0.5	-1.907625
6.883333	0.5	-1.162000
6.891667	0.5	-0.092125
6.900000	0.5	1.321000
6.908333	0.5	3.082500
6.916667	0.5	5.181250
6.925000	0.5	7.584750
6.933333	0.5	10.231750
6.941667	0.5	13.029250
6.950000	0.5	15.849625
6.958333	0.5	18.534500
6.966667	0.5	20.912500
6.975000	0.5	22.817500
6.983333	0.5	24.120250
6.991667	0.5	24.745375
7.000000	0.5	24.685625
7.008333	0.5	23.998500
7.016667	0.5	22.789875
7.025000	0.5	21.193125
7.033333	0.5	19.348125
7.041667	0.5	17.383375
7.050000	0.5	15.405500
7.058333	0.5	13.495500
7.066667	0.5	11.709250
7.075000	0.5	10.079000
7.083333	0.5	8.621000
7.091667	0.5	7.336250
7.100000	0.5	6.218250
7.108333	0.5	5.255625
7.116667	0.5	4.432125
7.125000	0.5	3.732500
7.133333	0.5	3.141000
7.141667	0.5	2.643000
7.150000	0.5	2.224375
7.158333	0.5	1.873250
7.166667	0.5	1.579625
7.175000	0.5	1.334125
7.183333	0.5	1.128750
7.191667	0.5	0.957125
7.200000	0.5	0.813750
7.208333	0.5	0.693875
7.216667	0.5	0.593750
7.225000	0.5	0.509750
7.233333	0.5	0.439625
7.241667	0.5	0.380875
7.250000	0.5	0.330750
7.258333	0.5	0.288875
7.266667	0.5	0.253000
7.275000	0.5	0.222750
7.283333	0.5	0.197000
7.291667	0.5	0.175250
7.300000	0.5	0.156500
7.308333	0.5	0.141000
7.316667	0.5	0.126500
7.325000	0.5	0.114625
7.333333	0.5	0.103875
7.341667	0.5	0.094250
7.350000	0.5	0.085750
7.358333	0.5	0.078500
7.366667	0.5	0.072000
7.375000	0.5	0.066750
7.383333	0.5	0.061625
7.391667	0.5	0.056875
7.400000	0.5	0.052125
7.408333	0.5	0.048000
7.416667	0.5	0.044625
7.425000	0.5	0.041500
7.433333	0.5	0.038125
7.441667	0.5	0.035375
7.450000	0.5	0.033250
7.458333	0.5	0.031000
7.466667	0.5	0.029000
7.475000	0.5	0.027250
7.483333	0.5	0.025750
7.491667	0.5	0.024250
7.500000	0.5	0.023250
7.508333	0.5	0.022375
7.516667	0.5	0.021625
7.525000	0.5	0.021125
7.533333	0.5	0.020500
7.541667	0.5	0.020125
7.550000	0.5	0.019750
7.558333	0.5	0.019875
7.566667	0.5	0.020125
7.575000	0.5	0.020625
7.583333	0.5	0.020750
7.591667	0.5	0.021250
7.600000	0.5	0.021875
7.608333	0.5	0.022500
7.616667	0.5	0.022750
7.625000	0.5	0.023250
7.633333	0.5	0.023750
7.641667	0.5	0.024375
7.650000	0.5	0.025125
7.658333	0.5	0.025375
7.666667	0.5	0.025875
7.675000	0.5	0.026750
7.683333	0.5	0.027625
7.691667	0.5	0.028000
7.700000	0.5	0.028375
7.708333	0.5	0.028750
7.716667	0.5	0.029875
7.725000	0.5	0.030250
7.733333	0.5	0.030875
7.741667	0.5	0.031375
7.750000	0.5	0.031875
7.758333	0.5	0.032750
7.766667	0.5	0.033250
7.775000	0.5	0.034250
7.783333	0.5	0.035000
7.791667	0.5	0.035625
7.800000	0.5	0.036375
7.808333	0.5	0.037125
7.816667	0.5	0.038250
7.825000	0.5	0.038875
7.833333	0.5	0.039750
7.841667	0.5	0.041000
7.850000	0.5	0.042375
7.858333	0.5	0.043750
7.866667	0.5	0.044875
7.875000	0.5	0.046250
7.883333	0.5	0.048125
7.891667	0.5	0.050625
7.900000	0.5	0.052875
7.908333	0.5	0.056375
7.916667	0.5	0.060250
7.925000	0.5	0.065000
7.933333	0.5	0.070750
7.941667	0.5	0.077875
7.950000	0.5	0.086750
7.958333	0.5	0.098250
7.966667	0.5	0.112000
7.975000	0.5	0.128750
7.983333	0.5	0.149625
7.991667	0.5	0.175750
8.000000	0.5	0.207875
8.008333	0.5	0.247500
8.016667	0.5	0.296500
8.025000	0.5	0.355500
8.033333	0.5	0.426625
8.041667	0.5	0.511125
8.050000	0.5	0.610500
8.058333	0.5	0.725375
8.066667	0.5	0.857000
8.075000	0.5	1.006250
8.083333	0.5	1.173375
8.091667	0.5	1.358250
8.100000	0.5	1.561750
8.108333	0.5	1.783000
8.116667	0.5	2.022125
8.125000	0.5	2.278750
8.133333	0.5	2.551625
8.141667	0.5	2.840500
8.150000	0.5	3.144625
8.158333	0.5	3.463625
8.166667	0.5	3.796750
8.175000	0.5	4.143625
8.183333	0.5	4.503250
8.191667	0.5	4.874875
8.200000	0.5	5.258125
8.208333	0.5	5.652250
8.216667	0.5	6.057500
8.225000	0.5	6.472750
8.233333	0.5	6.897500
8.241667	0.5	7.330875
8.250000	0.5	7.773000
8.258333	0.5	8.223000
8.266667	0.5	8.681000
8.275000	0.5	9.146500
8.283333	0.5	9.618500
8.291667	0.5	10.096625
8.300000	0.5	10.581250
8.308333	0.5	11.071625
8.316667	0.5	11.567375
8.325000	0.5	12.068000
8.333333	0.5	12.570625
8.341667	0.5	13.073625
8.350000	0.5	13.568500
8.358333	0.5	14.041250
8.366667	0.5	14.464500
8.375000	0.5	14.798125
8.383333	0.5	14.991000
8.391667	0.5	14.988875
8.400000	0.5	14.751500
8.408333	0.5	14.260375
8.416667	0.5	13.528125
8.425000	0.5	12.594250
8.433333	0.5	11.516125
8.441667	0.5	10.359000
8.450000	0.5	9.183875
8.458333	0.5	8.040750
8.466667	0.5	6.967375
8.475000	0.5	5.988125
8.483333	0.5	5.113500
8.491667	0.5	4.346375
8.500000	0.5	3.681875
8.508333	0.5	3.113625
8.516667	0.5	2.632250
8.525000	0.5	2.227000
8.533333	0.5	1.887250
8.541667	0.5	1.604875
8.550000	0.5	1.371000
8.558333	0.5	1.178500
8.566667	0.5	1.020375
8.575000	0.5	0.890750
8.583333	0.5	0.785250
8.591667	0.5	0.699750
8.600000	0.5	0.630375
8.608333	0.5	0.574000
8.616667	0.5	0.528500
8.625000	0.5	0.491000
8.633333	0.5	0.459875
8.641667	0.5	0.434125
8.650000	0.5	0.412125
8.658333	0.5	0.393000
8.666667	0.5	0.375500
8.675000	0.5	0.359750
8.683333	0.5	0.345125
8.691667	0.5	0.330875
8.700000	0.5	0.316625
8.708333	0.5	0.302375
8.716667	0.5	0.288250
8.725000	0.5	0.274875
8.733333	0.5	0.260875
8.741667	0.5	0.247750
8.750000	0.5	0.234500
8.758333	0.5	0.222500
8.766667	0.5	0.210125
8.775000	0.5	0.198375
8.783333	0.5	0.187250
8.791667	0.5	0.176875
8.800000	0.5	0.166625
8.808333	0.5	0.157000
8.816667	0.5	0.148375
8.825000	0.5	0.140375
8.833333	0.5	0.133125
8.841667	0.5	0.126375
8.850000	0.5	0.120250
8.858333	0.5	0.114500
8.866667	0.5	0.109375
8.875000	0.5	0.105000
8.883333	0.5	0.101250
8.891667	0.5	0.097750
8.900000	0.5	0.094500
8.908333	0.5	0.091500
8.916667	0.5	0.088750
8.925000	0.5	0.086625
8.933333	0.5	0.084625
8.941667	0.5	0.082875
8.950000	0.5	0.081625
8.958333	0.5	0.080250
8.966667	0.5	0.079250
8.975000	0.5	0.078375
8.983333	0.5	0.077375
8.991667	0.5	0.076500
9.000000	0.5	0.075625
9.008333	0.5	0.075125
9.016667	0.5	0.074875
9.025000	0.5	0.074625
9.033333	0.5	0.074875
9.041667	0.5	0.075250
9.050000	0.5	0.075250
9.058333	0.5	0.075500
9.066667	0.5	0.075625
9.075000	0.5	0.075250
9.083333	0.5	0.075500
9.091667	0.5	0.076000
9.100000	0.5	0.075750
9.108333	0.5	0.076125
9.116667	0.5	0.076375
9.125000	0.5	0.076500
9.133333	0.5	0.076875
9.141667	0.5	0.076750
9.150000	0.5	0.076500
9.158333	0.5	0.076250
9.166667	0.5	0.076250
9.175000	0.5	0.076125
9.183333	0.5	0.075625
9.191667	0.5	0.075250
9.200000	0.5	0.074875
9.208333	0.5	0.074000
9.216667	0.5	0.073125
9.225000	0.5	0.072500
9.233333	0.5	0.071625
9.241667	0.5	0.071000
9.250000	0.5	0.070375
9.258333	0.5	0.069375
9.266667	0.5	0.068375
9.275000	0.5	0.067750
9.283333	0.5	0.067375
9.291667	0.5	0.067000
9.300000	0.5	0.066375
9.308333	0.5	0.065750
9.316667	0.5	0.065250
9.325000	0.5	0.064750
9.333333	0.5	0.064000
9.341667	0.5	0.063375
9.350000	0.5	0.062750
9.358333	0.5	0.062250
9.366667	0.5	0.061500
9.375000	0.5	0.060625
9.383333	0.5	0.060000
9.391667	0.5	0.059625
9.400000	0.5	0.058875
9.408333	0.5	0.058250
9.416667	0.5	0.057375
9.425000	0.5	0.056750
9.433333	0.5	0.056125
9.441667	0.5	0.055375
9.450000	0.5	0.054625
9.458333	0.5	0.054250
9.466667	0.5	0.053250
9.475000	0.5	0.052875
9.483333	0.5	0.052375
9.491667	0.5	0.052000
9.500000	0.5	0.051625
9.508333	0.5	0.051125
9.516667	0.5	0.051000
9.525000	0.5	0.051375
9.533333	0.5	0.051750
9.541667	0.5	0.052375
9.550000	0.5	0.052750
9.558333	0.5	0.053375
9.566667	0.5	0.054000
9.575000	0.5	0.055000
9.583333	0.5	0.055625
9.591667	0.5	0.056000
9.600000	0.5	0.056250
9.608333	0.5	0.056125
9.616667	0.5	0.056500
9.625000	0.5	0.056375
9.633333	0.5	0.056125
9.641667	0.5	0.055500
9.650000	0.5	0.054500
9.658333	0.5	0.053500
9.666667	0.5	0.052375
9.675000	0.5	0.051125
9.683333	0.5	0.049375
9.691667	0.5	0.047875
9.700000	0.5	0.045875
9.708333	0.5	0.043875
9.716667	0.5	0.042000
9.725000	0.5	0.040250
9.733333	0.5	0.038375
9.741667	0.5	0.037000
9.750000	0.5	0.035500
9.758333	0.5	0.034000
9.766667	0.5	0.032625
9.775000	0.5	0.031000
9.783333	0.5	0.029500
9.791667	0.5	0.028250
9.800000	0.5	0.027750
9.808333	0.5	0.026375
9.816667	0.5	0.024875
9.825000	0.5	0.023500
9.833333	0.5	0.022125
9.841667	0.5	0.021625
9.850000	0.5	0.020875
9.858333	0.5	0.020375
9.866667	0.5	0.019750
9.875000	0.5	0.019250
9.883333	0.5	0.018500
9.891667	0.5	0.018000
9.900000	0.5	0.017500
9.908333	0.5	0.017000
9.916667	0.5	0.016750
9.925000	0.5	0.016500
9.933333	0.5	0.016375
9.941667	0.5	0.016125
9.950000	0.5	0.015875
9.958333	0.5	0.015750
9.966667	0.5	0.015750
9.975000	0.5	0.015625
9.983333	0.5	0.015500
9.991667	0.5	0.015375
10.000000	0.5	0.015500
10.008333	0.5	0.015250
10.016667	0.5	0.015375
10.025000	0.5	0.015500
10.033333	0.5	0.015375
10.041667	0.5	0.015250
10.050000	0.5	0.015375
10.058333	0.5	0.015750
10.066667	0.5	0.016125
10.075000	0.5	0.016125
10.083333	0.5	0.016625
10.091667	0.5	0.016875
10.100000	0.5	0.017500
10.108333	0.5	0.018125
10.116667	0.5	0.019000
10.125000	0.5	0.020125
10.133333	0.5	0.020750
10.141667	0.5	0.021375
10.150000	0.5	0.022125
10.158333	0.5	0.022750
10.166667	0.5	0.023625
10.175000	0.5	0.024500
10.183333	0.5	0.025375
10.191667	0.5	0.026750
10.200000	0.5	0.028125
10.208333	0.5	0.029000
10.216667	0.5	0.029875
10.225000	0.5	0.031000
10.233333	0.5	0.032125
10.241667	0.5	0.033625
10.250000	0.5	0.035125
10.258333	0.5	0.037375
10.266667	0.5	0.039875
10.275000	0.5	0.042125
10.283333	0.5	0.044750
10.291667	0.5	0.047500
10.300000	0.5	0.051250
10.308333	0.5	0.056000
10.316667	0.5	0.061375
10.325000	0.5	0.067500
10.333333	0.5	0.074750
10.341667	0.5	0.083250
10.350000	0.5	0.092875
10.358333	0.5	0.104500
10.366667	0.5	0.118375
10.375000	0.5	0.134000
10.383333	0.5	0.152000
10.391667	0.5	0.172500
10.400000	0.5	0.197000
10.408333	0.5	0.226375
10.416667	0.5	0.261125
10.425000	0.5	0.302875
10.433333	0.5	0.352250
10.441667	0.5	0.411625
10.450000	0.5	0.483375
10.458333	0.5	0.569875
10.466667	0.5	0.674375
10.475000	0.5	0.801375
10.483333	0.5	0.954625
10.491667	0.5	1.138750
10.500000	0.5	1.359625
10.508333	0.5	1.622875
10.516667	0.5	1.935125
10.525000	0.5	2.302125
10.533333	0.5	2.729375
10.541667	0.5	3.222500
10.550000	0.5	3.784875
10.558333	0.5	4.419125
10.566667	0.5	5.126250
10.575000	0.5	5.904875
10.583333	0.5	6.750250
10.591667	0.5	7.654250
10.600000	0.5	8.608000
10.608333	0.5	9.597375
10.616667	0.5	10.606875
10.625000	0.5	11.619125
10.633333	0.5	12.613750
10.641667	0.5	13.570625
10.650000	0.5	14.469375
10.658333	0.5	15.289250
10.666667	0.5	16.011000
10.675000	0.5	16.618625
10.683333	0.5	17.097750
10.691667	0.5	17.439125
10.700000	0.5	17.635500
10.708333	0.5	17.684250
10.716667	0.5	17.586875
10.725000	0.5	17.349625
10.733333	0.5	16.980125
10.741667	0.5	16.489750
10.750000	0.5	15.894250
10.758333	0.5	15.209125
10.766667	0.5	14.451000
10.775000	0.5	13.636625
10.783333	0.5	12.783125
10.791667	0.5	11.907500
10.800000	0.5	11.023500
10.808333	0.5	10.145375
10.816667	0.5	9.285000
10.825000	0.5	8.452250
10.833333	0.5	7.654875
10.841667	0.5	6.899375
10.850000	0.5	6.190875
10.858333	0.5	5.532500
10.866667	0.5	4.924625
10.875000	0.5	4.368250
10.883333	0.5	3.862875
10.891667	0.5	3.406375
10.900000	0.5	2.996875
10.908333	0.5	2.631500
10.916667	0.5	2.306875
10.925000	0.5	2.020000
10.933333	0.5	1.767625
10.941667	0.5	1.546125
10.950000	0.5	1.352500
10.958333	0.5	1.183625
10.966667	0.5	1.036875
10.975000	0.5	0.910000
10.983333	0.5	0.800000
10.991667	0.5	0.704625
11.000000	0.5	0.622500
11.008333	0.5	0.551625
11.016667	0.5	0.490125
11.025000	0.5	0.437375
11.033333	0.5	0.391625
11.041667	0.5	0.352125
11.050000	0.5	0.317750
11.058333	0.5	0.287875
11.066667	0.5	0.262000
11.075000	0.5	0.239500
11.083333	0.5	0.220000
11.091667	0.5	0.202875
11.100000	0.5	0.187750
11.108333	0.5	0.174000
11.116667	0.5	0.162250
11.125000	0.5	0.151625
11.133333	0.5	0.142375
11.141667	0.5	0.134125
11.150000	0.5	0.126875
11.158333	0.5	0.120375
11.166667	0.5	0.114750
11.175000	0.5	0.109250
11.183333	0.5	0.104250
11.191667	0.5	0.099875
11.200000	0.5	0.096000
11.208333	0.5	0.092250
11.216667	0.5	0.088875
11.225000	0.5	0.085750
11.233333	0.5	0.082750
11.241667	0.5	0.080500
11.250000	0.5	0.078500
11.258333	0.5	0.076125
11.266667	0.5	0.074625
11.275000	0.5	0.072625
11.283333	0.5	0.071250
11.291667	0.5	0.070375
11.300000	0.5	0.069000
11.308333	0.5	0.067750
11.316667	0.5	0.066375
11.325000	0.5	0.065750
11.333333	0.5	0.065125
11.341667	0.5	0.064250
11.350000	0.5	0.063375
11.358333	0.5	0.063125
11.366667	0.5	0.062500
11.375000	0.5	0.062125
11.383333	0.5	0.062125
11.391667	0.5	0.061875
11.400000	0.5	0.061500
11.408333	0.5	0.060875
11.416667	0.5	0.060625
11.425000	0.5	0.060250
11.433333	0.5	0.060375
11.441667	0.5	0.060125
11.450000	0.5	0.059500
11.458333	0.5	0.059250
11.466667	0.5	0.059625
11.475000	0.5	0.059500
11.483333	0.5	0.059125
11.491667	0.5	0.058875
11.500000	0.5	0.058750
11.508333	0.5	0.058875
11.516667	0.5	0.058625
11.525000	0.5	0.058250
11.533333	0.5	0.058375
11.541667	0.5	0.058125
11.550000	0.5	0.058000
11.558333	0.5	0.057750
11.566667	0.5	0.057500
11.575000	0.5	0.057125
11.583333	0.5	0.057000
11.591667	0.5	0.057000
11.600000	0.5	0.056625
11.608333	0.5	0.056250
11.616667	0.5	0.055750
11.625000	0.5	0.055000
11.633333	0.5	0.054875
11.641667	0.5	0.054750
11.650000	0.5	0.054500
11.658333	0.5	0.053875
11.666667	0.5	0.053250
11.675000	0.5	0.052875
11.683333	0.5	0.053125
11.691667	0.5	0.053000
11.700000	0.5	0.052625
11.708333	0.5	0.052250
11.716667	0.5	0.052125
11.725000	0.5	0.052125
11.733333	0.5	0.051500
11.741667	0.5	0.051250
11.750000	0.5	0.051250
11.758333	0.5	0.050875
11.766667	0.5	0.050750
11.775000	0.5	0.050750
11.783333	0.5	0.050250
11.791667	0.5	0.049500
11.800000	0.5	0.049000
11.808333	0.5	0.048875
11.816667	0.5	0.048125
11.825000	0.5	0.048000
11.833333	0.5	0.047625
11.841667	0.5	0.047125
11.850000	0.5	0.047000
11.858333	0.5	0.046375
11.866667	0.5	0.045625
11.875000	0.5	0.045000
11.883333	0.5	0.044500
11.891667	0.5	0.044125
11.900000	0.5	0.043375
11.908333	0.5	0.042125
11.916667	0.5	0.041625
11.925000	0.5	0.041125
11.933333	0.5	0.040125
11.941667	0.5	0.039500
11.950000	0.5	0.038625
11.958333	0.5	0.037750
11.966667	0.5	0.036875
11.975000	0.5	0.036000
11.983333	0.5	0.034750
11.991667	0.5	0.034000
12.000000	0.5	0.033375
12.008333	0.5	0.032625
12.016667	0.5	0.031125
12.025000	0.5	0.030000
12.033333	0.5	0.029250
12.041667	0.5	0.028500
12.050000	0.5	0.027750
12.058333	0.5	0.027250
12.066667	0.5	0.026750
12.075000	0.5	0.025875
12.083333	0.5	0.025125
12.091667	0.5	0.024250
12.100000	0.5	0.023750
12.108333	0.5	0.023000
12.116667	0.5	0.022125
12.125000	0.5	0.021500
12.133333	0.5	0.020375
12.141667	0.5	0.019750
12.150000	0.5	0.019375
12.158333	0.5	0.018625
12.166667	0.5	0.018250
12.175000	0.5	0.017375
12.183333	0.5	0.016500
12.191667	0.5	0.016000
12.200000	0.5	0.016125
12.208333	0.5	0.015625
12.216667	0.5	0.015250
12.225000	0.5	0.015000
12.233333	0.5	0.014625
12.241667	0.5	0.014625
12.250000	0.5	0.014500
12.258333	0.5	0.014250
12.266667	0.5	0.014125
12.275000	0.5	0.014375
12.283333	0.5	0.014750
12.291667	0.5	0.015250
12.300000	0.5	0.016125
12.308333	0.5	0.016875
12.316667	0.5	0.017625
12.325000	0.5	0.018375
12.333333	0.5	0.018875
12.341667	0.5	0.019500
12.350000	0.5	0.019750
12.358333	0.5	0.020125
12.366667	0.5	0.020750
12.375000	0.5	0.021125
12.383333	0.5	0.021375
12.391667	0.5	0.021125
12.400000	0.5	0.021000
12.408333	0.5	0.021500
12.416667	0.5	0.021125
12.425000	0.5	0.020375
12.433333	0.5	0.019500
12.441667	0.5	0.018875
12.450000	0.5	0.018625
12.458333	0.5	0.017625
12.466667	0.5	0.016625
12.475000	0.5	0.015250
12.483333	0.5	0.013750
12.491667	0.5	0.012500
12.500000	0.5	0.010875
12.508333	0.5	0.009375
12.516667	0.5	0.008125
12.525000	0.5	0.007000
12.533333	0.5	0.005875
12.541667	0.5	0.004875
12.550000	0.5	0.003875
12.558333	0.5	0.003000
12.566667	0.5	0.002375
12.575000	0.5	0.001625
12.583333	0.5	0.001375
12.591667	0.5	0.000250
12.600000	0.5	-0.000500
12.608333	0.5	-0.000750
12.616667	0.5	-0.000750
12.625000	0.5	-0.001375
12.633333	0.5	-0.001750
12.641667	0.5	-0.002125
12.650000	0.5	-0.002500
12.658333	0.5	-0.002625
12.666667	0.5	-0.002625
12.675000	0.5	-0.003500
12.683333	0.5	-0.003750
12.691667	0.5	-0.003750
12.700000	0.5	-0.003500
12.708333	0.5	-0.003875
12.716667	0.5	-0.004000
12.725000	0.5	-0.004250
12.733333	0.5	-0.004250
12.741667	0.5	-0.004625
12.750000	0.5	-0.004500
12.758333	0.5	-0.004625
12.766667	0.5	-0.004750
12.775000	0.5	-0.005250
12.783333	0.5	-0.005500
12.791667	0.5	-0.005250
12.800000	0.5	-0.004750
12.808333	0.5	-0.004750
12.816667	0.5	-0.004625
12.825000	0.5	-0.004625
12.833333	0.5	-0.004375
12.841667	0.5	-0.004250
12.850000	0.5	-0.004000
12.858333	0.5	-0.003750
12.866667	0.5	-0.003875
12.875000	0.5	-0.004000
12.883333	0.5	-0.003875
12.891667	0.5	-0.003875
12.900000	0.5	-0.003875
12.908333	0.5	-0.003750
12.916667	0.5	-0.003375
12.925000	0.5	-0.003125
12.933333	0.5	-0.003000
12.941667	0.5	-0.002750
12.950000	0.5	-0.002625
12.958333	0.5	-0.002000
12.966667	0.5	-0.001750
12.975000	0.5	-0.001125
12.983333	0.5	-0.001000
12.991667	0.5	-0.000875
13.000000	0.5	-0.001000
13.008333	0.5	-0.000625
13.016667	0.5	-0.000625
13.025000	0.5	-0.000375
13.033333	0.5	-0.000375
13.041667	0.5	-0.000375
13.050000	0.5	-0.000250
13.058333	0.5	0.000000
13.066667	0.5	0.001250
13.075000	0.5	0.001750
13.083333	0.5	0.002125
13.091667	0.5	0.003000
13.100000	0.5	0.003500
13.108333	0.5	0.003750
13.116667	0.5	0.004375
13.125000	0.5	0.005000
13.133333	0.5	0.005750
13.141667	0.5	0.006250
13.150000	0.5	0.006625
13.158333	0.5	0.006625
13.166667	0.5	0.006625
13.175000	0.5	0.006875
13.183333	0.5	0.007250
13.191667	0.5	0.008125
13.200000	0.5	0.008625
13.208333	0.5	0.009500
13.216667	0.5	0.010000
13.225000	0.5	0.010500
13.233333	0.5	0.011500
13.241667	0.5	0.012000
13.250000	0.5	0.012625
13.258333	0.5	0.013125
13.266667	0.5	0.013000
13.275000	0.5	0.013375
13.283333	0.5	0.013625
13.291667	0.5	0.014125
13.300000	0.5	0.014625
13.308333	0.5	0.014875
13.316667	0.5	0.015250
13.325000	0.5	0.015375
13.333333	0.5	0.016000
13.341667	0.5	0.016750
13.350000	0.5	0.017375
13.358333	0.5	0.018125
13.366667	0.5	0.018750
13.375000	0.5	0.019250
13.383333	0.5	0.019625
13.391667	0.5	0.019875
13.400000	0.5	0.020125
13.408333	0.5	0.020375
13.416667	0.5	0.021000
13.425000	0.5	0.021375
13.433333	0.5	0.021375
13.441667	0.5	0.021625
13.450000	0.5	0.022000
13.458333	0.5	0.022625
13.466667	0.5	0.023250
13.475000	0.5	0.023250
13.483333	0.5	0.023125
13.491667	0.5	0.023625
13.500000	0.5	0.024000
13.508333	0.5	0.024375
13.516667	0.5	0.024625
13.525000	0.5	0.024875
13.533333	0.5	0.025000
13.541667	0.5	0.024750
13.550000	0.5	0.024750
13.558333	0.5	0.024750
13.566667	0.5	0.024750
13.575000	0.5	0.024875
13.583333	0.5	0.024750
13.591667	0.5	0.025000
13.600000	0.5	0.025000
13.608333	0.5	0.024875
13.616667	0.5	0.024500
13.625000	0.5	0.024625
13.633333	0.5	0.024625
13.641667	0.5	0.024750
13.650000	0.5	0.024625
13.658333	0.5	0.024875
13.666667	0.5	0.024750
13.675000	0.5	0.024750
13.683333	0.5	0.024375
13.691667	0.5	0.024000
13.700000	0.5	0.023875
13.708333	0.5	0.023625
13.716667	0.5	0.023500
13.725000	0.5	0.023250
13.733333	0.5	0.023250
13.741667	0.5	0.023375
13.750000	0.5	0.023375
13.758333	0.5	0.023000
13.766667	0.5	0.022625
13.775000	0.5	0.022375
13.783333	0.5	0.021875
13.791667	0.5	0.021375
13.800000	0.5	0.021250
13.808333	0.5	0.021250
13.816667	0.5	0.020500
13.825000	0.5	0.019750
13.833333	0.5	0.019625
13.841667	0.5	0.019500
13.850000	0.5	0.019375
13.858333	0.5	0.019125
13.866667	0.5	0.018875
13.875000	0.5	0.018375
13.883333	0.5	0.018125
13.891667	0.5	0.017625
13.900000	0.5	0.017000
13.908333	0.5	0.016750
13.916667	0.5	0.016750
13.925000	0.5	0.016625
13.933333	0.5	0.016250
13.941667	0.5	0.015875
13.950000	0.5	0.015875
13.958333	0.5	0.015625
13.966667	0.5	0.015625
13.975000	0.5	0.015375
13.983333	0.5	0.015500
13.991667	0.5	0.015375
14.000000	0.5	0.016000
14.008333	0.5	0.015625
14.016667	0.5	0.015750
14.025000	0.5	0.016000
14.033333	0.5	0.015750
14.041667	0.5	0.015625
14.050000	0.5	0.015375
14.058333	0.5	0.014875
14.066667	0.5	0.014875
14.075000	0.5	0.015125
14.083333	0.5	0.015000
14.091667	0.5	0.015250
14.100000	0.5	0.015000
14.108333	0.5	0.014625
14.116667	0.5	0.014750
14.125000	0.5	0.014500
14.133333	0.5	0.013875
14.141667	0.5	0.013250
14.150000	0.5	0.013125
14.158333	0.5	0.012875
14.166667	0.5	0.013000
14.175000	0.5	0.012875
14.183333	0.5	0.012500
14.191667	0.5	0.011625
14.200000	0.5	0.011000
14.208333	0.5	0.010750
14.216667	0.5	0.010125
14.225000	0.5	0.009750
14.233333	0.5	0.009375
14.241667	0.5	0.009125
14.250000	0.5	0.008750
14.258333	0.5	0.008375
14.266667	0.5	0.008500
14.275000	0.5	0.008500
14.283333	0.5	0.008625
14.291667	0.5	0.008500
14.300000	0.5	0.008250
14.308333	0.5	0.008000
14.316667	0.5	0.008125
14.325000	0.5	0.008000
14.333333	0.5	0.008000
14.341667	0.5	0.008000
14.350000	0.5	0.008375
14.358333	0.5	0.008375
14.366667	0.5	0.008250
14.375000	0.5	0.008250
14.383333	0.5	0.008750
14.391667	0.5	0.009125
14.400000	0.5	0.009750
14.408333	0.5	0.009875
14.416667	0.5	0.010375
14.425000	0.5	0.010875
14.433333	0.5	0.011375
14.441667	0.5	0.012000
14.450000	0.5	0.012625
14.458333	0.5	0.013000
14.466667	0.5	0.013250
14.475000	0.5	0.013375
14.483333	0.5	0.013375
14.491667	0.5	0.013375
14.500000	0.5	0.013625
14.508333	0.5	0.013625
14.516667	0.5	0.013500
14.525000	0.5	0.013625
14.533333	0.5	0.013500
14.541667	0.5	0.013750
14.550000	0.5	0.014125
14.558333	0.5	0.014875
14.566667	0.5	0.015000
14.575000	0.5	0.015000
14.583333	0.5	0.015125
14.591667	0.5	0.015125
14.600000	0.5	0.015000
14.608333	0.5	0.014750
14.616667	0.5	0.014750
14.625000	0.5	0.014875
14.633333	0.5	0.015000
14.641667	0.5	0.014875
14.650000	0.5	0.015000
14.658333	0.5	0.015125
14.666667	0.5	0.015125
14.675000	0.5	0.015375
14.683333	0.5	0.015750
14.691667	0.5	0.015875
14.700000	0.5	0.015875
14.708333	0.5	0.015750
14.716667	0.5	0.016000
14.725000	0.5	0.015625
14.733333	0.5	0.015250
14.741667	0.5	0.015000
14.750000	0.5	0.015000
14.758333	0.5	0.015250
14.766667	0.5	0.014750
14.775000	0.5	0.014500
14.783333	0.5	0.014625
14.791667	0.5	0.014750
14.800000	0.5	0.014750
14.808333	0.5	0.014500
14.816667	0.5	0.014250
14.825000	0.5	0.014500
14.833333	0.5	0.014500
14.841667	0.5	0.014500
14.850000	0.5	0.014250
14.858333	0.5	0.013875
14.866667	0.5	0.013875
14.875000	0.5	0.013500
14.883333	0.5	0.013500
14.891667	0.5	0.013500
14.900000	0.5	0.013875
14.908333	0.5	0.013625
14.916667	0.5	0.013375
14.925000	0.5	0.014000
14.933333	0.5	0.014125
14.941667	0.5	0.013625
14.950000	0.5	0.013875
14.958333	0.5	0.013875
14.966667	0.5	0.014125
14.975000	0.5	0.013750
14.983333	0.5	0.013750
14.991667	0.5	0.013250
15.000000	0.5	0.013125
15.008333	0.5	0.012625
15.016667	0.5	0.012375
15.025000	0.5	0.012125
15.033333	0.5	0.012375
15.041667	0.5	0.012000
15.050000	0.5	0.011500
15.058333	0.5	0.011125
15.066667	0.5	0.010250
15.075000	0.5	0.010125
15.083333	0.5	0.009750
15.091667	0.5	0.009500
15.100000	0.5	0.009500
15.108333	0.5	0.009375
15.116667	0.5	0.008750
15.125000	0.5	0.008000
15.133333	0.5	0.007125
15.141667	0.5	0.006750
15.150000	0.5	0.006250
15.158333	0.5	0.005875
15.166667	0.5	0.005750
15.175000	0.5	0.005125
15.183333	0.5	0.004375
15.191667	0.5	0.003750
15.200000	0.5	0.003000
15.208333	0.5	0.002250
15.216667	0.5	0.001500
15.225000	0.5	0.001000
15.233333	0.5	0.000500
15.241667	0.5	0.000250
15.250000	0.5	0.000000
15.258333	0.5	0.000000
15.266667	0.5	-0.000500
15.275000	0.5	-0.000750
15.283333	0.5	-0.001125
15.291667	0.5	-0.000750
15.300000	0.5	-0.000750
15.308333	0.5	-0.001125
15.316667	0.5	-0.000875
15.325000	0.5	-0.000875
15.333333	0.5	-0.000625
15.341667	0.5	-0.000500
15.350000	0.5	-0.000625
15.358333	0.5	-0.000875
15.366667	0.5	-0.000875
15.375000	0.5	-0.000500
15.383333	0.5	-0.000250
15.391667	0.5	-0.000250
15.400000	0.5	0.000000
15.408333	0.5	0.000000
15.416667	0.5	0.000125
15.425000	0.5	0.001000
15.433333	0.5	0.001375
15.441667	0.5	0.001750
15.450000	0.5	0.001625
15.458333	0.5	0.001750
15.466667	0.5	0.001750
15.475000	0.5	0.001750
15.483333	0.5	0.001625
15.491667	0.5	0.001750
15.500000	0.5	0.001750
15.508333	0.5	0.002125
15.516667	0.5	0.002625
15.525000	0.5	0.003125
15.533333	0.5	0.003000
15.541667	0.5	0.003000
15.550000	0.5	0.002625
15.558333	0.5	0.002500
15.566667	0.5	0.002750
15.575000	0.5	0.003000
15.583333	0.5	0.003375
15.591667	0.5	0.003875
15.600000	0.5	0.004125
15.608333	0.5	0.004125
15.616667	0.5	0.004000
15.625000	0.5	0.004000
15.633333	0.5	0.003750
15.641667	0.5	0.003875
15.650000	0.5	0.003875
15.658333	0.5	0.004125
15.666667	0.5	0.004000
15.675000	0.5	0.004000
15.683333	0.5	0.004000
15.691667	0.5	0.004000
15.700000	0.5	0.004250
15.708333	0.5	0.004375
15.716667	0.5	0.004375
15.725000	0.5	0.004375
15.733333	0.5	0.004500
15.741667	0.5	0.004375
15.750000	0.5	0.004750
15.758333	0.5	0.005125
15.766667	0.5	0.005250
15.775000	0.5	0.005250
15.783333	0.5	0.005125
15.791667	0.5	0.005750
15.800000	0.5	0.006000
15.808333	0.5	0.006250
15.816667	0.5	0.006625
15.825000	0.5	0.006625
15.833333	0.5	0.006750
15.841667	0.5	0.007125
15.850000	0.5	0.007125
15.858333	0.5	0.007375
15.866667	0.5	0.007250
15.875000	0.5	0.007250
15.883333	0.5	0.007125
15.891667	0.5	0.007125
15.900000	0.5	0.007750
15.908333	0.5	0.007875
15.916667	0.5	0.008500
15.925000	0.5	0.008250
15.933333	0.5	0.008250
15.941667	0.5	0.008250
15.950000	0.5	0.008500
15.958333	0.5	0.008625
15.966667	0.5	0.008500
15.975000	0.5	0.008625
15.983333	0.5	0.008625
15.991667	0.5	0.008625
16.000000	0.5	0.008375
16.008333	0.5	0.008250
16.016667	0.5	0.008250
16.025000	0.5	0.007750
16.033333	0.5	0.007500
16.041667	0.5	0.007250
16.050000	0.5	0.006750
16.058333	0.5	0.006500
16.066667	0.5	0.006375
16.075000	0.5	0.005875
16.083333	0.5	0.005125
16.091667	0.5	0.004500
16.100000	0.5	0.004375
16.108333	0.5	0.004000
16.116667	0.5	0.003750
16.125000	0.5	0.003750
16.133333	0.5	0.002375
16.141667	0.5	0.001500
16.150000	0.5	0.000875
16.158333	0.5	0.000250
16.166667	0.5	-0.000250
16.175000	0.5	-0.000625
16.183333	0.5	-0.001125
16.191667	0.5	-0.001875
16.200000	0.5	-0.002875
16.208333	0.5	-0.003375
16.216667	0.5	-0.003750
16.225000	0.5	-0.004125
16.233333	0.5	-0.004250
16.241667	0.5	-0.004375
16.250000	0.5	-0.004500
16.258333	0.5	-0.005000
16.266667	0.5	-0.005250
16.275000	0.5	-0.005250
16.283333	0.5	-0.005500
16.291667	0.5	-0.005625
16.300000	0.5	-0.005625
16.308333	0.5	-0.006000
16.316667	0.5	-0.006125
16.325000	0.5	-0.006250
16.333333	0.5	-0.005750
16.341667	0.5	-0.005750
16.350000	0.5	-0.005750
16.358333	0.5	-0.005750
16.366667	0.5	-0.005375
16.375000	0.5	-0.005000
16.383333	0.5	-0.005000
16.391667	0.5	-0.004625
16.400000	0.5	-0.004500
16.408333	0.5	-0.003750
16.416667	0.5	-0.003500
16.425000	0.5	-0.003500
16.433333	0.5	-0.003250
16.441667	0.5	-0.003250
16.450000	0.5	-0.003375
16.458333	0.5	-0.003250
16.466667	0.5	-0.003000
16.475000	0.5	-0.003000
16.483333	0.5	-0.002750
16.491667	0.5	-0.002500
16.500000	0.5	-0.002625
16.508333	0.5	-0.002750
16.516667	0.5	-0.002625
16.525000	0.5	-0.003000
16.533333	0.5	-0.003000
16.541667	0.5	-0.002750
16.550000	0.5	-0.003500
16.558333	0.5	-0.003125
16.566667	0.5	-0.003250
16.575000	0.5	-0.003500
16.583333	0.5	-0.003500
16.591667	0.5	-0.003625
16.600000	0.5	-0.003625
16.608333	0.5	-0.003625
16.616667	0.5	-0.003500
16.625000	0.5	-0.003500
16.633333	0.5	-0.003750
16.641667	0.5	-0.003875
16.650000	0.5	-0.003750
16.658333	0.5	-0.004125
16.666667	0.5	-0.004625
16.675000	0.5	-0.004750
16.683333	0.5	-0.005500
16.691667	0.5	-0.005750
16.700000	0.5	-0.005750
16.708333	0.5	-0.005625
16.716667	0.5	-0.005500
16.725000	0.5	-0.005375
16.733333	0.5	-0.004875
16.741667	0.5	-0.004750
16.750000	0.5	-0.005000
16.758333	0.5	-0.004875
16.766667	0.5	-0.005000
16.775000	0.5	-0.005000
16.783333	0.5	-0.005250
16.791667	0.5	-0.005375
16.800000	0.5	-0.005625
16.808333	0.5	-0.005375
16.816667	0.5	-0.005375
16.825000	0.5	-0.005375
16.833333	0.5	-0.004875
16.841667	0.5	-0.005125
16.850000	0.5	-0.005625
16.858333	0.5	-0.005375
16.866667	0.5	-0.005000
16.875000	0.5	-0.004750
16.883333	0.5	-0.004375
16.891667	0.5	-0.004250
16.900000	0.5	-0.004125
16.908333	0.5	-0.003875
16.916667	0.5	-0.003125
16.925000	0.5	-0.002875
16.933333	0.5	-0.002875
16.941667	0.5	-0.002500
16.950000	0.5	-0.002375
16.958333	0.5	-0.002750
16.966667	0.5	-0.003125
16.975000	0.5	-0.003125
16.983333	0.5	-0.003000
16.991667	0.5	-0.002750
17.000000	0.5	-0.003375
17.008333	0.5	-0.003625
17.016667	0.5	-0.004125
17.025000	0.5	-0.005000
17.033333	0.5	-0.005375
17.041667	0.5	-0.005875
17.050000	0.5	-0.006625
17.058333	0.5	-0.007500
17.066667	0.5	-0.008750
17.075000	0.5	-0.010250
17.083333	0.5	-0.011750
17.091667	0.5	-0.013500
17.100000	0.5	-0.014750
17.108333	0.5	-0.017125
17.116667	0.5	-0.019875
17.125000	0.5	-0.022625
17.133333	0.5	-0.025000
17.141667	0.5	-0.028250
17.150000	0.5	-0.031750
17.158333	0.5	-0.035250
17.166667	0.5	-0.038625
17.175000	0.5	-0.042000
17.183333	0.5	-0.045875
17.191667	0.5	-0.050250
17.200000	0.5	-0.054250
17.208333	0.5	-0.058000
17.216667	0.5	-0.061875
17.225000	0.5	-0.066250
17.233333	0.5	-0.070000
17.241667	0.5	-0.073375
17.250000	0.5	-0.076375
17.258333	0.5	-0.079375
17.266667	0.5	-0.082000
17.275000	0.5	-0.084625
17.283333	0.5	-0.086750
17.291667	0.5	-0.088625
17.300000	0.5	-0.090250
17.308333	0.5	-0.091500
17.316667	0.5	-0.092125
17.325000	0.5	-0.092000
17.333333	0.5	-0.091250
17.341667	0.5	-0.090625
17.350000	0.5	-0.089625
17.358333	0.5	-0.087375
17.366667	0.5	-0.084875
17.375000	0.5	-0.082625
17.383333	0.5	-0.080000
17.391667	0.5	-0.076500
17.400000	0.5	-0.073250
17.408333	0.5	-0.070250
17.416667	0.5	-0.066375
17.425000	0.5	-0.063125
17.433333	0.5	-0.059750
17.441667	0.5	-0.056375
17.450000	0.5	-0.052500
17.458333	0.5	-0.049250
17.466667	0.5	-0.046500
17.475000	0.5	-0.043000
17.483333	0.5	-0.039625
17.491667	0.5	-0.036750
17.500000	0.5	-0.034375
17.508333	0.5	-0.031750
17.516667	0.5	-0.028875
17.525000	0.5	-0.027000
17.533333	0.5	-0.024750
17.541667	0.5	-0.022500
17.550000	0.5	-0.020625
17.558333	0.5	-0.018625
17.566667	0.5	-0.017125
17.575000	0.5	-0.015750
17.583333	0.5	-0.014125
17.591667	0.5	-0.012500
17.600000	0.5	-0.011250
17.608333	0.5	-0.010000
17.616667	0.5	-0.009375
17.625000	0.5	-0.008500
17.633333	0.5	-0.007875
17.641667	0.5	-0.007000
17.650000	0.5	-0.006500
17.658333	0.5	-0.006125
17.666667	0.5	-0.005875
17.675000	0.5	-0.005250
17.683333	0.5	-0.004875
17.691667	0.5	-0.004000
17.700000	0.5	-0.003250
17.708333	0.5	-0.003250
17.716667	0.5	-0.003375
17.725000	0.5	-0.003375
17.733333	0.5	-0.003250
17.741667	0.5	-0.003000
17.750000	0.5	-0.002750
17.758333	0.5	-0.002500
17.766667	0.5	-0.002375
17.775000	0.5	-0.001875
17.783333	0.5	-0.001875
17.791667	0.5	-0.001375
17.800000	0.5	-0.001750
17.808333	0.5	-0.001875
17.816667	0.5	-0.001750
17.825000	0.5	-0.001625
17.833333	0.5	-0.001500
17.841667	0.5	-0.001625
17.850000	0.5	-0.001375
17.858333	0.5	-0.001000
17.866667	0.5	-0.000375
17.875000	0.5	-0.000250
17.883333	0.5	0.000125
17.891667	0.5	0.000000
17.900000	0.5	0.000000
17.908333	0.5	0.000375
17.916667	0.5	0.000625
17.925000	0.5	0.000500
17.933333	0.5	0.000500
17.941667	0.5	0.000750
17.950000	0.5	0.001500
17.958333	0.5	0.001875
17.966667	0.5	0.002125
17.975000	0.5	0.002500
17.983333	0.5	0.003000
17.991667	0.5	0.003500
18.000000	0.5	0.003500
18.008333	0.5	0.003750
18.016667	0.5	0.004000
18.025000	0.5	0.003875
18.033333	0.5	0.004000
18.041667	0.5	0.003875
18.050000	0.5	0.004000
18.058333	0.5	0.004250
18.066667	0.5	0.004625
18.075000	0.5	0.004875
18.083333	0.5	0.004875
18.091667	0.5	0.004750
18.100000	0.5	0.004875
18.108333	0.5	0.004750
18.116667	0.5	0.004375
18.125000	0.5	0.004000
18.133333	0.5	0.003375
18.141667	0.5	0.002625
18.150000	0.5	0.002000
18.158333	0.5	0.001250
18.166667	0.5	0.000250
18.175000	0.5	-0.000750
18.183333	0.5	-0.002000
18.191667	0.5	-0.003500
18.200000	0.5	-0.004750
18.208333	0.5	-0.006250
18.216667	0.5	-0.007625
18.225000	0.5	-0.008625
18.233333	0.5	-0.009875
18.241667	0.5	-0.011250
18.250000	0.5	-0.012625
18.258333	0.5	-0.014375
18.266667	0.5	-0.016125
18.275000	0.5	-0.017500
18.283333	0.5	-0.019125
18.291667	0.5	-0.020750
18.300000	0.5	-0.022125
18.308333	0.5	-0.023875
18.316667	0.5	-0.025500
18.325000	0.5	-0.026625
18.333333	0.5	-0.027750
18.341667	0.5	-0.029000
18.350000	0.5	-0.030125
18.358333	0.5	-0.030875
18.366667	0.5	-0.031375
18.375000	0.5	-0.031750
18.383333	0.5	-0.032500
18.391667	0.5	-0.032750
18.400000	0.5	-0.033250
18.408333	0.5	-0.033375
18.416667	0.5	-0.033500
18.425000	0.5	-0.033250
18.433333	0.5	-0.033000
18.441667	0.5	-0.032625
18.450000	0.5	-0.032125
18.458333	0.5	-0.031750
18.466667	0.5	-0.031250
18.475000	0.5	-0.030625
18.483333	0.5	-0.029750
18.491667	0.5	-0.028875
18.500000	0.5	-0.028250
18.508333	0.5	-0.027750
18.516667	0.5	-0.026875
18.525000	0.5	-0.025875
18.533333	0.5	-0.025000
18.541667	0.5	-0.024500
18.550000	0.5	-0.024000
18.558333	0.5	-0.023375
18.566667	0.5	-0.022750
18.575000	0.5	-0.022125
18.583333	0.5	-0.022000
18.591667	0.5	-0.021875
18.600000	0.5	-0.021625
18.608333	0.5	-0.021875
18.616667	0.5	-0.021375
18.625000	0.5	-0.021000
18.633333	0.5	-0.021250
18.641667	0.5	-0.021750
18.650000	0.5	-0.021750
18.658333	0.5	-0.021875
18.666667	0.5	-0.021875
18.675000	0.5	-0.022000
18.683333	0.5	-0.022250
18.691667	0.5	-0.022250
18.700000	0.5	-0.022250
18.708333	0.5	-0.022625
18.716667	0.5	-0.023000
18.725000	0.5	-0.023500
18.733333	0.5	-0.023500
18.741667	0.5	-0.023875
18.750000	0.5	-0.024750
18.758333	0.5	-0.025625
18.766667	0.5	-0.026125
18.775000	0.5	-0.026500
18.783333	0.5	-0.026875
18.791667	0.5	-0.027125
18.800000	0.5	-0.027750
18.808333	0.5	-0.028000
18.816667	0.5	-0.028250
18.825000	0.5	-0.028875
18.833333	0.5	-0.029250
18.841667	0.5	-0.029500
18.850000	0.5	-0.029625
18.858333	0.5	-0.029625
18.866667	0.5	-0.029750
18.875000	0.5	-0.029625
18.883333	0.5	-0.030000
18.891667	0.5	-0.030375
18.900000	0.5	-0.030750
18.908333	0.5	-0.030750
18.916667	0.5	-0.030625
18.925000	0.5	-0.030500
18.933333	0.5	-0.030500
18.941667	0.5	-0.031000
18.950000	0.5	-0.031125
18.958333	0.5	-0.030750
18.966667	0.5	-0.030625
18.975000	0.5	-0.030750
18.983333	0.5	-0.030750
18.991667	0.5	-0.030250
19.000000	0.5	-0.030500
19.008333	0.5	-0.030750
19.016667	0.5	-0.030750
19.025000	0.5	-0.030625
19.033333	0.5	-0.030750
19.041667	0.5	-0.030500
19.050000	0.5	-0.030500
19.058333	0.5	-0.030875
19.066667	0.5	-0.030750
19.075000	0.5	-0.030500
19.083333	0.5	-0.030375
19.091667	0.5	-0.030875
19.100000	0.5	-0.031000
19.108333	0.5	-0.031625
19.116667	0.5	-0.032000
19.125000	0.5	-0.032000
19.133333	0.5	-0.032250
19.141667	0.5	-0.032625
19.150000	0.5	-0.032875
19.158333	0.5	-0.032750
19.166667	0.5	-0.033125
19.175000	0.5	-0.033500
19.183333	0.5	-0.033500
19.191667	0.5	-0.033500
19.200000	0.5	-0.033875
19.208333	0.5	-0.033625
19.216667	0.5	-0.034000
19.225000	0.5	-0.034500
19.233333	0.5	-0.034875
19.241667	0.5	-0.034750
19.250000	0.5	-0.034500
19.258333	0.5	-0.034750
19.266667	0.5	-0.034625
19.275000	0.5	-0.035375
19.283333	0.5	-0.036000
19.291667	0.5	-0.036250
19.300000	0.5	-0.036625
19.308333	0.5	-0.037000
19.316667	0.5	-0.037375
19.325000	0.5	-0.037875
19.333333	0.5	-0.038125
19.341667	0.5	-0.038250
19.350000	0.5	-0.038000
19.358333	0.5	-0.038125
19.366667	0.5	-0.038250
19.375000	0.5	-0.038000
19.383333	0.5	-0.038375
19.391667	0.5	-0.038625
19.400000	0.5	-0.038750
19.408333	0.5	-0.038875
19.416667	0.5	-0.038750
19.425000	0.5	-0.038625
19.433333	0.5	-0.038375
19.441667	0.5	-0.038250
19.450000	0.5	-0.038500
19.458333	0.5	-0.038375
19.466667	0.5	-0.038625
19.475000	0.5	-0.038750
19.483333	0.5	-0.038750
19.491667	0.5	-0.038875
19.500000	0.5	-0.038750
19.508333	0.5	-0.038875
19.516667	0.5	-0.039125
19.525000	0.5	-0.039375
19.533333	0.5	-0.039875
19.541667	0.5	-0.040000
19.550000	0.5	-0.040375
19.558333	0.5	-0.040875
19.566667	0.5	-0.040875
19.575000	0.5	-0.041375
19.583333	0.5	-0.041125
19.591667	0.5	-0.041250
19.600000	0.5	-0.041375
19.608333	0.5	-0.042125
19.616667	0.5	-0.042625
19.625000	0.5	-0.042750
19.633333	0.5	-0.043000
19.641667	0.5	-0.042750
19.650000	0.5	-0.043375
19.658333	0.5	-0.043500
19.666667	0.5	-0.043500
19.675000	0.5	-0.043750
19.683333	0.5	-0.044375
19.691667	0.5	-0.044500
19.700000	0.5	-0.044875
19.708333	0.5	-0.045625
19.716667	0.5	-0.046000
19.725000	0.5	-0.045625
19.733333	0.5	-0.045875
19.741667	0.5	-0.045875
19.750000	0.5	-0.046000
19.758333	0.5	-0.046000
19.766667	0.5	-0.046000
19.775000	0.5	-0.046250
19.783333	0.5	-0.046000
19.791667	0.5	-0.045875
19.800000	0.5	-0.045875
19.808333	0.5	-0.045625
19.816667	0.5	-0.045375
19.825000	0.5	-0.045875
19.833333	0.5	-0.045500
19.841667	0.5	-0.045500
19.850000	0.5	-0.045375
19.858333	0.5	-0.044875
19.866667	0.5	-0.044375
19.875000	0.5	-0.044375
19.883333	0.5	-0.043500
19.891667	0.5	-0.043000
19.900000	0.5	-0.042125
19.908333	0.5	-0.041125
19.916667	0.5	-0.040375
19.925000	0.5	-0.040125
19.933333	0.5	-0.039500
19.941667	0.5	-0.038625
19.950000	0.5	-0.038000
19.958333	0.5	-0.037500
19.966667	0.5	-0.037250
19.975000	0.5	-0.036750
19.983333	0.5	-0.036125
19.991667	0.5	-0.035750
20.000000	0.5	-0.035500
20.008333	0.5	-0.034875
20.016667	0.5	-0.034500
20.025000	0.5	-0.034250
20.033333	0.5	-0.033875
20.041667	0.5	-0.033375
20.050000	0.5	-0.032875
20.058333	0.5	-0.032625
20.066667	0.5	-0.032500
20.075000	0.5	-0.032250
20.083333	0.5	-0.032125
20.091667	0.5	-0.031875
20.100000	0.5	-0.031250
20.108333	0.5	-0.031000
20.116667	0.5	-0.031125
20.125000	0.5	-0.031125
20.133333	0.5	-0.031125
20.141667	0.5	-0.030875
20.150000	0.5	-0.031000
20.158333	0.5	-0.030875
20.166667	0.5	-0.030875
20.175000	0.5	-0.030625
20.183333	0.5	-0.029875
20.191667	0.5	-0.029375
20.200000	0.5	-0.029250
20.208333	0.5	-0.029125
20.216667	0.5	-0.029125
20.225000	0.5	-0.028875
20.233333	0.5	-0.028750
20.241667	0.5	-0.028750
20.250000	0.5	-0.028500
20.258333	0.5	-0.028000
20.266667	0.5	-0.027375
20.275000	0.5	-0.026500
20.283333	0.5	-0.025500
20.291667	0.5	-0.025125
20.300000	0.5	-0.024500
20.308333	0.5	-0.024000
20.316667	0.5	-0.023125
20.325000	0.5	-0.022000
20.333333	0.5	-0.020750
20.341667	0.5	-0.019375
20.350000	0.5	-0.017750
20.358333	0.5	-0.016000
20.366667	0.5	-0.013625
20.375000	0.5	-0.011375
20.383333	0.5	-0.008625
20.391667	0.5	-0.005750
20.400000	0.5	-0.002625
20.408333	0.5	0.000625
20.416667	0.5	0.004750
20.425000	0.5	0.009000
20.433333	0.5	0.013375
20.441667	0.5	0.018000
20.450000	0.5	0.024000
20.458333	0.5	0.030750
20.466667	0.5	0.037500
20.475000	0.5	0.044375
20.483333	0.5	0.051750
20.491667	0.5	0.059625
20.500000	0.5	0.068000
20.508333	0.5	0.076875
20.516667	0.5	0.086000
20.525000	0.5	0.095500
20.533333	0.5	0.104500
20.541667	0.5	0.113875
20.550000	0.5	0.123750
20.558333	0.5	0.133750
20.566667	0.5	0.143500
20.575000	0.5	0.153250
20.583333	0.5	0.162750
20.591667	0.5	0.172125
20.600000	0.5	0.181000
20.608333	0.5	0.189250
20.616667	0.5	0.197125
20.625000	0.5	0.204500
20.633333	0.5	0.211250
20.641667	0.5	0.217000
20.650000	0.5	0.222125
20.658333	0.5	0.226375
20.666667	0.5	0.229500
20.675000	0.5	0.231625
20.683333	0.5	0.232750
20.691667	0.5	0.233250
20.700000	0.5	0.232500
20.708333	0.5	0.231000
20.716667	0.5	0.228750
20.725000	0.5	0.225000
20.733333	0.5	0.220625
20.741667	0.5	0.215250
20.750000	0.5	0.209625
20.758333	0.5	0.203750
20.766667	0.5	0.196625
20.775000	0.5	0.189000
20.783333	0.5	0.180750
20.791667	0.5	0.172500
20.800000	0.5	0.163625
20.808333	0.5	0.154750
20.816667	0.5	0.145875
20.825000	0.5	0.137375
20.833333	0.5	0.128625
20.841667	0.5	0.119375
20.850000	0.5	0.110500
20.858333	0.5	0.102125
20.866667	0.5	0.094375
20.875000	0.5	0.086500
20.883333	0.5	0.078875
20.891667	0.5	0.071125
20.900000	0.5	0.063375
20.908333	0.5	0.056875
20.916667	0.5	0.050625
20.925000	0.5	0.045125
20.933333	0.5	0.039500
20.941667	0.5	0.034500
20.950000	0.5	0.029375
20.958333	0.5	0.025125
20.966667	0.5	0.021125
20.975000	0.5	0.016875
20.983333	0.5	0.012625
20.991667	0.5	0.009375
21.000000	0.5	0.006750
21.008333	0.5	0.004125
21.016667	0.5	0.001750
21.025000	0.5	-0.000625
21.033333	0.5	-0.002875
21.041667	0.5	-0.004750
21.050000	0.5	-0.006250
21.058333	0.5	-0.007625
21.066667	0.5	-0.008875
21.075000	0.5	-0.010250
21.083333	0.5	-0.011125
21.091667	0.5	-0.012375
21.100000	0.5	-0.013375
21.108333	0.5	-0.014250
21.116667	0.5	-0.014250
21.125000	0.5	-0.014750
21.133333	0.5	-0.015250
21.141667	0.5	-0.015875
21.150000	0.5	-0.016125
21.158333	0.5	-0.016375
21.166667	0.5	-0.016750
21.175000	0.5	-0.016875
21.183333	0.5	-0.017250
21.191667	0.5	-0.017250
21.200000	0.5	-0.017375
21.208333	0.5	-0.017625
21.216667	0.5	-0.017375
21.225000	0.5	-0.017250
21.233333	0.5	-0.017125
21.241667	0.5	-0.016750
21.250000	0.5	-0.016625
21.258333	0.5	-0.016875
21.266667	0.5	-0.017000
21.275000	0.5	-0.016875
21.283333	0.5	-0.017125
21.291667	0.5	-0.017375
21.300000	0.5	-0.017750
21.308333	0.5	-0.017000
21.316667	0.5	-0.016625
21.325000	0.5	-0.016750
21.333333	0.5	-0.017000
21.341667	0.5	-0.017250
21.350000	0.5	-0.017625
21.358333	0.5	-0.017625
21.366667	0.5	-0.017625
21.375000	0.5	-0.017750
21.383333	0.5	-0.018500
21.391667	0.5	-0.019000
21.400000	0.5	-0.019500
21.408333	0.5	-0.019875
21.416667	0.5	-0.020250
21.425000	0.5	-0.020500
21.433333	0.5	-0.020750
21.441667	0.5	-0.021000
21.450000	0.5	-0.021125
21.458333	0.5	-0.021625
21.466667	0.5	-0.022000
21.475000	0.5	-0.022250
21.483333	0.5	-0.022875
21.491667	0.5	-0.022875
21.500000	0.5	-0.023375
21.508333	0.5	-0.023375
21.516667	0.5	-0.023500
21.525000	0.5	-0.023625
21.533333	0.5	-0.023750
21.541667	0.5	-0.024375
21.550000	0.5	-0.024500
21.558333	0.5	-0.024750
21.566667	0.5	-0.024875
21.575000	0.5	-0.025125
21.583333	0.5	-0.025750
21.591667	0.5	-0.025875
21.600000	0.5	-0.025500
21.608333	0.5	-0.025500
21.616667	0.5	-0.025625
21.625000	0.5	-0.025375
21.633333	0.5	-0.025000
21.641667	0.5	-0.024750
21.650000	0.5	-0.025125
21.658333	0.5	-0.024875
21.666667	0.5	-0.024750
21.675000	0.5	-0.024625
21.683333	0.5	-0.024000
21.691667	0.5	-0.023875
21.700000	0.5	-0.023750
21.708333	0.5	-0.023250
21.716667	0.5	-0.023000
21.725000	0.5	-0.022625
21.733333	0.5	-0.022500
21.741667	0.5	-0.022000
21.750000	0.5	-0.021375
21.758333	0.5	-0.020750
21.766667	0.5	-0.020000
21.775000	0.5	-0.019125
21.783333	0.5	-0.018625
21.791667	0.5	-0.018500
21.800000	0.5	-0.018375
21.808333	0.5	-0.018250
21.816667	0.5	-0.017500
21.825000	0.5	-0.017000
21.833333	0.5	-0.016250
21.841667	0.5	-0.016000
21.850000	0.5	-0.015625
21.858333	0.5	-0.015250
21.866667	0.5	-0.014625
21.875000	0.5	-0.013750
21.883333	0.5	-0.013625
21.891667	0.5	-0.012375
21.900000	0.5	-0.011250
21.908333	0.5	-0.010625
21.916667	0.5	-0.010000
21.925000	0.5	-0.009875
21.933333	0.5	-0.009375
21.941667	0.5	-0.008875
21.950000	0.5	-0.008125
21.958333	0.5	-0.007625
21.966667	0.5	-0.007000
21.975000	0.5	-0.006500
21.983333	0.5	-0.006000
21.991667	0.5	-0.005375
22.000000	0.5	-0.005000
22.008333	0.5	-0.004375
22.016667	0.5	-0.003750
22.025000	0.5	-0.003625
22.033333	0.5	-0.003125
22.041667	0.5	-0.002875
22.050000	0.5	-0.002250
22.058333	0.5	-0.001625
22.066667	0.5	-0.001125
22.075000	0.5	-0.000625
22.083333	0.5	0.000000
22.091667	0.5	0.000375
22.100000	0.5	0.000625
22.108333	0.5	0.001125
22.116667	0.5	0.001500
22.125000	0.5	0.001375
22.133333	0.5	0.001625
22.141667	0.5	0.001875
22.150000	0.5	0.002125
22.158333	0.5	0.002250
22.166667	0.5	0.002500
22.175000	0.5	0.002500
22.183333	0.5	0.002375
22.191667	0.5	0.002375
22.200000	0.5	0.002000
22.208333	0.5	0.002250
22.216667	0.5	0.002125
22.225000	0.5	0.001875
22.233333	0.5	0.001750
22.241667	0.5	0.001500
22.250000	0.5	0.001375
22.258333	0.5	0.000875
22.266667	0.5	0.000500
22.275000	0.5	0.000000
22.283333	0.5	-0.000500
22.291667	0.5	-0.000875
22.300000	0.5	-0.001375
22.308333	0.5	-0.001750
22.316667	0.5	-0.002125
22.325000	0.5	-0.002500
22.333333	0.5	-0.002625
22.341667	0.5	-0.003250
22.350000	0.5	-0.003750
22.358333	0.5	-0.004125
22.366667	0.5	-0.004375
22.375000	0.5	-0.005000
22.383333	0.5	-0.005625
22.391667	0.5	-0.006125
22.400000	0.5	-0.006500
22.408333	0.5	-0.006750
22.416667	0.5	-0.007250
22.425000	0.5	-0.007875
22.433333	0.5	-0.007750
22.441667	0.5	-0.008250
22.450000	0.5	-0.008500
22.458333	0.5	-0.009000
22.466667	0.5	-0.008875
22.475000	0.5	-0.008875
22.483333	0.5	-0.009500
22.491667	0.5	-0.009250
22.500000	0.5	-0.009625
22.508333	0.5	-0.009750
22.516667	0.5	-0.009750
22.525000	0.5	-0.009500
22.533333	0.5	-0.009500
22.541667	0.5	-0.009125
22.550000	0.5	-0.009500
22.558333	0.5	-0.009625
22.566667	0.5	-0.009375
22.575000	0.5	-0.009125
22.583333	0.5	-0.009375
22.591667	0.5	-0.009750
22.600000	0.5	-0.009750
22.608333	0.5	-0.009625
22.616667	0.5	-0.010000
22.625000	0.5	-0.010125
22.633333	0.5	-0.010375
22.641667	0.5	-0.010250
22.650000	0.5	-0.010375
22.658333	0.5	-0.010250
22.666667	0.5	-0.010250
22.675000	0.5	-0.010375
22.683333	0.5	-0.010375
22.691667	0.5	-0.010500
22.700000	0.5	-0.011000
22.708333	0.5	-0.011375
22.716667	0.5	-0.010875
22.725000	0.5	-0.010500
22.733333	0.5	-0.010125
22.741667	0.5	-0.010375
22.750000	0.5	-0.010375
22.758333	0.5	-0.010500
22.766667	0.5	-0.010625
22.775000	0.5	-0.011000
22.783333	0.5	-0.011500
22.791667	0.5	-0.011750
22.800000	0.5	-0.011625
22.808333	0.5	-0.012000
22.816667	0.5	-0.012125
22.825000	0.5	-0.012375
22.833333	0.5	-0.012500
22.841667	0.5	-0.012125
22.850000	0.5	-0.012000
22.858333	0.5	-0.012125
22.866667	0.5	-0.012250
22.875000	0.5	-0.012000
22.883333	0.5	-0.011750
22.891667	0.5	-0.011875
22.900000	0.5	-0.011875
22.908333	0.5	-0.012000
22.916667	0.5	-0.012125
22.925000	0.5	-0.012000
22.933333	0.5	-0.011625
22.941667	0.5	-0.011500
22.950000	0.5	-0.011000
22.958333	0.5	-0.010875
22.966667	0.5	-0.010625
22.975000	0.5	-0.010500
22.983333	0.5	-0.010625
22.991667	0.5	-0.010375
23.000000	0.5	-0.009875
23.008333	0.5	-0.009500
23.016667	0.5	-0.009375
23.025000	0.5	-0.009125
23.033333	0.5	-0.008875
23.041667	0.5	-0.008625
23.050000	0.5	-0.008625
23.058333	0.5	-0.008625
23.066667	0.5	-0.008750
23.075000	0.5	-0.008500
23.083333	0.5	-0.008125
23.091667	0.5	-0.008000
23.100000	0.5	-0.007750
23.108333	0.5	-0.007750
23.116667	0.5	-0.007625
23.125000	0.5	-0.007625
23.133333	0.5	-0.006875
23.141667	0.5	-0.006875
23.150000	0.5	-0.007125
23.158333	0.5	-0.006750
23.166667	0.5	-0.006375
23.175000	0.5	-0.006000
23.183333	0.5	-0.005750
23.191667	0.5	-0.005500
23.200000	0.5	-0.004875
23.208333	0.5	-0.005000
23.216667	0.5	-0.004875
23.225000	0.5	-0.004375
23.233333	0.5	-0.003875
23.241667	0.5	-0.003125
23.250000	0.5	-0.003125
23.258333	0.5	-0.003250
23.266667	0.5	-0.002875
23.275000	0.5	-0.002625
23.283333	0.5	-0.002625
23.291667	0.5	-0.002500
23.300000	0.5	-0.002375
23.308333	0.5	-0.002125
23.316667	0.5	-0.001625
23.325000	0.5	-0.001000
23.333333	0.5	-0.000875
23.341667	0.5	-0.000625
23.350000	0.5	-0.000750
23.358333	0.5	-0.000750
23.366667	0.5	-0.000750
23.375000	0.5	-0.000750
23.383333	0.5	-0.001000
23.391667	0.5	-0.000500
23.400000	0.5	-0.000250
23.408333	0.5	-0.000250
23.416667	0.5	-0.000375
23.425000	0.5	-0.000875
23.433333	0.5	-0.001375
23.441667	0.5	-0.001500
23.450000	0.5	-0.001875
23.458333	0.5	-0.002125
23.466667	0.5	-0.002125
23.475000	0.5	-0.002250
23.483333	0.5	-0.002625
23.491667	0.5	-0.002500
23.500000	0.5	-0.002875
23.508333	0.5	-0.003125
23.516667	0.5	-0.002875
23.525000	0.5	-0.003250
23.533333	0.5	-0.003625
23.541667	0.5	-0.004000
23.550000	0.5	-0.004375
23.558333	0.5	-0.004625
23.566667	0.5	-0.005000
23.575000	0.5	-0.005625
23.583333	0.5	-0.005875
23.591667	0.5	-0.006125
23.600000	0.5	-0.006375
23.608333	0.5	-0.006625
23.616667	0.5	-0.006625
23.625000	0.5	-0.006625
23.633333	0.5	-0.006625
23.641667	0.5	-0.006750
23.650000	0.5	-0.007000
23.658333	0.5	-0.007250
23.666667	0.5	-0.007125
23.675000	0.5	-0.006750
23.683333	0.5	-0.007250
23.691667	0.5	-0.006750
23.700000	0.5	-0.006500
23.708333	0.5	-0.006500
23.716667	0.5	-0.006625
23.725000	0.5	-0.006750
23.733333	0.5	-0.006250
23.741667	0.5	-0.006375
23.750000	0.5	-0.007000
23.758333	0.5	-0.006625
23.766667	0.5	-0.006125
23.775000	0.5	-0.005750
23.783333	0.5	-0.005250
23.791667	0.5	-0.005250
23.800000	0.5	-0.005000
23.808333	0.5	-0.004500
23.816667	0.5	-0.003875
23.825000	0.5	-0.003375
23.833333	0.5	-0.003250
23.841667	0.5	-0.002875
23.850000	0.5	-0.003125
23.858333	0.5	-0.002875
23.866667	0.5	-0.003125
23.875000	0.5	-0.002875
23.883333	0.5	-0.003000
23.891667	0.5	-0.003500
23.900000	0.5	-0.003375
23.908333	0.5	-0.003500
23.916667	0.5	-0.003875
23.925000	0.5	-0.004375
23.933333	0.5	-0.004500
23.941667	0.5	-0.004625
23.950000	0.5	-0.004875
23.958333	0.5	-0.005250
23.966667	0.5	-0.005125
23.975000	0.5	-0.005500
23.983333	0.5	-0.005875
23.991667	0.5	-0.006250
24.000000	0.5	-0.006625
24.008333	0.5	-0.006625
24.016667	0.5	-0.006875
24.025000	0.5	-0.007375
24.033333	0.5	-0.008125
24.041667	0.5	-0.008875
24.050000	0.5	-0.009625
24.058333	0.5	-0.010375
24.066667	0.5	-0.011000
24.075000	0.5	-0.011250
24.083333	0.5	-0.011625
24.091667	0.5	-0.012125
24.100000	0.5	-0.012250
24.108333	0.5	-0.012750
24.116667	0.5	-0.013375
24.125000	0.5	-0.013750
24.133333	0.5	-0.014125
24.141667	0.5	-0.014750
24.150000	0.5	-0.015125
24.158333	0.5	-0.015500
24.166667	0.5	-0.015875
24.175000	0.5	-0.016500
24.183333	0.5	-0.016625
24.191667	0.5	-0.017125
24.200000	0.5	-0.018000
24.208333	0.5	-0.018375
24.216667	0.5	-0.018875
24.225000	0.5	-0.019125
24.233333	0.5	-0.019625
24.241667	0.5	-0.020000
24.250000	0.5	-0.020250
24.258333	0.5	-0.020375
24.266667	0.5	-0.020500
24.275000	0.5	-0.020750
24.283333	0.5	-0.020750
24.291667	0.5	-0.020875
24.300000	0.5	-0.020750
24.308333	0.5	-0.020125
24.316667	0.5	-0.019625
24.325000	0.5	-0.019750
24.333333	0.5	-0.019250
24.341667	0.5	-0.018750
24.350000	0.5	-0.018375
24.358333	0.5	-0.018375
24.366667	0.5	-0.018125
24.375000	0.5	-0.017875
24.383333	0.5	-0.017625
24.391667	0.5	-0.016500
24.400000	0.5	-0.016000
24.408333	0.5	-0.015500
24.416667	0.5	-0.014750
24.425000	0.5	-0.014250
24.433333	0.5	-0.014000
24.441667	0.5	-0.013500
24.450000	0.5	-0.013000
24.458333	0.5	-0.012250
24.466667	0.5	-0.011250
24.475000	0.5	-0.010375
24.483333	0.5	-0.009375
24.491667	0.5	-0.008500
24.500000	0.5	-0.007625
24.508333	0.5	-0.006875
24.516667	0.5	-0.006625
24.525000	0.5	-0.006125
24.533333	0.5	-0.005750
24.541667	0.5	-0.005125
24.550000	0.5	-0.004250
24.558333	0.5	-0.003625
24.566667	0.5	-0.003250
24.575000	0.5	-0.002500
24.583333	0.5	-0.001750
24.591667	0.5	-0.001375
24.600000	0.5	-0.001000
24.608333	0.5	-0.000375
24.616667	0.5	0.000000
24.625000	0.5	0.000375
24.633333	0.5	0.000625
24.641667	0.5	0.001125
24.650000	0.5	0.001000
24.658333	0.5	0.001375
24.666667	0.5	0.001750
24.675000	0.5	0.001875
24.683333	0.5	0.001750
24.691667	0.5	0.001625
24.700000	0.5	0.001750
24.708333	0.5	0.001500
24.716667	0.5	0.001375
24.725000	0.5	0.001375
24.733333	0.5	0.001750
24.741667	0.5	0.001750
24.750000	0.5	0.002000
24.758333	0.5	0.002000
24.766667	0.5	0.002000
24.775000	0.5	0.001500
24.783333	0.5	0.001625
24.791667	0.5	0.001375
24.800000	0.5	0.000875
24.808333	0.5	0.000500
24.816667	0.5	0.000000
24.825000	0.5	-0.000625
24.833333	0.5	-0.001000
24.841667	0.5	-0.001250
24.850000	0.5	-0.001875
24.858333	0.5	-0.001875
24.866667	0.5	-0.002000
24.875000	0.5	-0.001750
24.883333	0.5	-0.002375
24.891667	0.5	-0.002625
24.900000	0.5	-0.003125
24.908333	0.5	-0.003375
24.916667	0.5	-0.003750
24.925000	0.5	-0.003500
24.933333	0.5	-0.003875
24.941667	0.5	-0.004500
24.950000	0.5	-0.004750
24.958333	0.5	-0.004875
24.966667	0.5	-0.004875
24.975000	0.5	-0.005625
24.983333	0.5	-0.006375
24.991667	0.5	-0.006875
25.000000	0.5	-0.007000
