# Supplementary material for: Dynamic character displacement among a pair of bacterial phyllosphere commensals in situ
Source: Nat Commun. 2022 May 20;13:2836. doi: 10.1038/s41467-022-30469-3 (PMC9123166; doi:10.1038/s41467-022-30469-3)
Supplement: Supplementary file 11 — Source Data [file 41467_2022_30469_MOESM11_ESM.zip › Source Data/Supplementary Figure 5/Galactose t0 c.txt]

File Path	chrom://marshall/Chromeleon7/HPLC_Ultimate_3000/Users/helucas/20200720_OrganicAcids_CCR_L257.seq/235.smp/RI_1.channel/RI_1.chm
Channel	RI_1

Injection Information:
Data Vault	Chromeleon7
Injection	Gal_t0_c
Injection Number	64
Position	BB7
Comment	
Processing Method	Quantitative
Instrument Method	20200525_Rezex_ROA_OrganicAcid_600uL_2500uM_H2SO4_50A_50D
Type	Unknown
Status	Finished
Injection Date	7/22/2020
Injection Time	12:01:34 AM
Injection Volume (µl)	10.000
Dilution Factor	1.0000
Weight	1.0000

Chromatogram Data Information:
Time Min. (min)	0.000000
Time Max. (min)	25.000000
Data Points	3001
Detector	RI
Generating Data System	Chromeleon 7.2.5.9507
Exporting Data System	Chromeleon 7.2.8.0
Operator	Instrument Controller
Signal Quantity	Refractive 
Signal Unit	µRIU
Signal Min.	-2.573875
Signal Max.	24.550375
Channel	RI_1
Driver Name	RID520Driver.dll
Channel Type	Evaluation
Min. Step (s)	0.5
Max. Step (s)	0.5
Average Step (s)	0.5

Signal Parameter Information:
Signal Info	

Chromatogram Data:
Time (min)	Step (s)	Value (µRIU)
0.000000	n.a.	0.020000
0.008333	0.5	0.019875
0.016667	0.5	0.019500
0.025000	0.5	0.019250
0.033333	0.5	0.019375
0.041667	0.5	0.019000
0.050000	0.5	0.018625
0.058333	0.5	0.018500
0.066667	0.5	0.018250
0.075000	0.5	0.018250
0.083333	0.5	0.018250
0.091667	0.5	0.018125
0.100000	0.5	0.018125
0.108333	0.5	0.018125
0.116667	0.5	0.018375
0.125000	0.5	0.018250
0.133333	0.5	0.018125
0.141667	0.5	0.018250
0.150000	0.5	0.018125
0.158333	0.5	0.017875
0.166667	0.5	0.017500
0.175000	0.5	0.017250
0.183333	0.5	0.017125
0.191667	0.5	0.016750
0.200000	0.5	0.016375
0.208333	0.5	0.016625
0.216667	0.5	0.016375
0.225000	0.5	0.016250
0.233333	0.5	0.016000
0.241667	0.5	0.015625
0.250000	0.5	0.015125
0.258333	0.5	0.014875
0.266667	0.5	0.014500
0.275000	0.5	0.014500
0.283333	0.5	0.013875
0.291667	0.5	0.014000
0.300000	0.5	0.014000
0.308333	0.5	0.013750
0.316667	0.5	0.012875
0.325000	0.5	0.012375
0.333333	0.5	0.011875
0.341667	0.5	0.011125
0.350000	0.5	0.010000
0.358333	0.5	0.009500
0.366667	0.5	0.009375
0.375000	0.5	0.008000
0.383333	0.5	0.007500
0.391667	0.5	0.006750
0.400000	0.5	0.006000
0.408333	0.5	0.005375
0.416667	0.5	0.005250
0.425000	0.5	0.004750
0.433333	0.5	0.004375
0.441667	0.5	0.003500
0.450000	0.5	0.003000
0.458333	0.5	0.003125
0.466667	0.5	0.002500
0.475000	0.5	0.002000
0.483333	0.5	0.001500
0.491667	0.5	0.001250
0.500000	0.5	0.000750
0.508333	0.5	0.000250
0.516667	0.5	0.000000
0.525000	0.5	-0.000250
0.533333	0.5	-0.000500
0.541667	0.5	-0.000625
0.550000	0.5	-0.000625
0.558333	0.5	-0.000625
0.566667	0.5	-0.000750
0.575000	0.5	-0.000875
0.583333	0.5	-0.000750
0.591667	0.5	-0.001125
0.600000	0.5	-0.001125
0.608333	0.5	-0.000875
0.616667	0.5	-0.000625
0.625000	0.5	-0.000250
0.633333	0.5	-0.000375
0.641667	0.5	-0.000250
0.650000	0.5	-0.000125
0.658333	0.5	0.000125
0.666667	0.5	0.000375
0.675000	0.5	0.000375
0.683333	0.5	0.000625
0.691667	0.5	0.000875
0.700000	0.5	0.001000
0.708333	0.5	0.001000
0.716667	0.5	0.001125
0.725000	0.5	0.001375
0.733333	0.5	0.001625
0.741667	0.5	0.001625
0.750000	0.5	0.001750
0.758333	0.5	0.002375
0.766667	0.5	0.002250
0.775000	0.5	0.002625
0.783333	0.5	0.003000
0.791667	0.5	0.003375
0.800000	0.5	0.003500
0.808333	0.5	0.003750
0.816667	0.5	0.003875
0.825000	0.5	0.004125
0.833333	0.5	0.004125
0.841667	0.5	0.004250
0.850000	0.5	0.004500
0.858333	0.5	0.004750
0.866667	0.5	0.005125
0.875000	0.5	0.005375
0.883333	0.5	0.005750
0.891667	0.5	0.005875
0.900000	0.5	0.006125
0.908333	0.5	0.006125
0.916667	0.5	0.006625
0.925000	0.5	0.006750
0.933333	0.5	0.006875
0.941667	0.5	0.007000
0.950000	0.5	0.007375
0.958333	0.5	0.007750
0.966667	0.5	0.007750
0.975000	0.5	0.008125
0.983333	0.5	0.008125
0.991667	0.5	0.008375
1.000000	0.5	0.008250
1.008333	0.5	0.008500
1.016667	0.5	0.008500
1.025000	0.5	0.008250
1.033333	0.5	0.008500
1.041667	0.5	0.008875
1.050000	0.5	0.009000
1.058333	0.5	0.009375
1.066667	0.5	0.009625
1.075000	0.5	0.009750
1.083333	0.5	0.009875
1.091667	0.5	0.009875
1.100000	0.5	0.009500
1.108333	0.5	0.009750
1.116667	0.5	0.010250
1.125000	0.5	0.010625
1.133333	0.5	0.010375
1.141667	0.5	0.010625
1.150000	0.5	0.011125
1.158333	0.5	0.011500
1.166667	0.5	0.011500
1.175000	0.5	0.011750
1.183333	0.5	0.011875
1.191667	0.5	0.012750
1.200000	0.5	0.013500
1.208333	0.5	0.014000
1.216667	0.5	0.014375
1.225000	0.5	0.014625
1.233333	0.5	0.014750
1.241667	0.5	0.014875
1.250000	0.5	0.015500
1.258333	0.5	0.015875
1.266667	0.5	0.016250
1.275000	0.5	0.016500
1.283333	0.5	0.017250
1.291667	0.5	0.017750
1.300000	0.5	0.017750
1.308333	0.5	0.017875
1.316667	0.5	0.018125
1.325000	0.5	0.018250
1.333333	0.5	0.018375
1.341667	0.5	0.018375
1.350000	0.5	0.018625
1.358333	0.5	0.018875
1.366667	0.5	0.019250
1.375000	0.5	0.019750
1.383333	0.5	0.019750
1.391667	0.5	0.020125
1.400000	0.5	0.019875
1.408333	0.5	0.020500
1.416667	0.5	0.020625
1.425000	0.5	0.020750
1.433333	0.5	0.020750
1.441667	0.5	0.020250
1.450000	0.5	0.020125
1.458333	0.5	0.020125
1.466667	0.5	0.020000
1.475000	0.5	0.020500
1.483333	0.5	0.020250
1.491667	0.5	0.020125
1.500000	0.5	0.020000
1.508333	0.5	0.019875
1.516667	0.5	0.019500
1.525000	0.5	0.019500
1.533333	0.5	0.019375
1.541667	0.5	0.019125
1.550000	0.5	0.019125
1.558333	0.5	0.019125
1.566667	0.5	0.018875
1.575000	0.5	0.018500
1.583333	0.5	0.018625
1.591667	0.5	0.018375
1.600000	0.5	0.018000
1.608333	0.5	0.017750
1.616667	0.5	0.017500
1.625000	0.5	0.016875
1.633333	0.5	0.017000
1.641667	0.5	0.016750
1.650000	0.5	0.016250
1.658333	0.5	0.016125
1.666667	0.5	0.015625
1.675000	0.5	0.015625
1.683333	0.5	0.015500
1.691667	0.5	0.015500
1.700000	0.5	0.015625
1.708333	0.5	0.015375
1.716667	0.5	0.015000
1.725000	0.5	0.014750
1.733333	0.5	0.014500
1.741667	0.5	0.014125
1.750000	0.5	0.013875
1.758333	0.5	0.013750
1.766667	0.5	0.013125
1.775000	0.5	0.012625
1.783333	0.5	0.012500
1.791667	0.5	0.012250
1.800000	0.5	0.012125
1.808333	0.5	0.012000
1.816667	0.5	0.011500
1.825000	0.5	0.010875
1.833333	0.5	0.010500
1.841667	0.5	0.010250
1.850000	0.5	0.009875
1.858333	0.5	0.009125
1.866667	0.5	0.008875
1.875000	0.5	0.008750
1.883333	0.5	0.008750
1.891667	0.5	0.008250
1.900000	0.5	0.007625
1.908333	0.5	0.007125
1.916667	0.5	0.006625
1.925000	0.5	0.006250
1.933333	0.5	0.006000
1.941667	0.5	0.005750
1.950000	0.5	0.005375
1.958333	0.5	0.005125
1.966667	0.5	0.005000
1.975000	0.5	0.004500
1.983333	0.5	0.003875
1.991667	0.5	0.003250
2.000000	0.5	0.002625
2.008333	0.5	0.002250
2.016667	0.5	0.002250
2.025000	0.5	0.002250
2.033333	0.5	0.001250
2.041667	0.5	0.001000
2.050000	0.5	0.000750
2.058333	0.5	0.000500
2.066667	0.5	0.000375
2.075000	0.5	0.000125
2.083333	0.5	-0.000125
2.091667	0.5	-0.000125
2.100000	0.5	-0.001000
2.108333	0.5	-0.001500
2.116667	0.5	-0.001250
2.125000	0.5	-0.000875
2.133333	0.5	-0.001000
2.141667	0.5	-0.001000
2.150000	0.5	-0.001000
2.158333	0.5	-0.000750
2.166667	0.5	-0.000750
2.175000	0.5	-0.001250
2.183333	0.5	-0.001750
2.191667	0.5	-0.001500
2.200000	0.5	-0.001375
2.208333	0.5	-0.000875
2.216667	0.5	-0.000500
2.225000	0.5	-0.000125
2.233333	0.5	0.000125
2.241667	0.5	0.000375
2.250000	0.5	0.000375
2.258333	0.5	0.000625
2.266667	0.5	0.000875
2.275000	0.5	0.000875
2.283333	0.5	0.001000
2.291667	0.5	0.001000
2.300000	0.5	0.001375
2.308333	0.5	0.001375
2.316667	0.5	0.001375
2.325000	0.5	0.001500
2.333333	0.5	0.001750
2.341667	0.5	0.002375
2.350000	0.5	0.002875
2.358333	0.5	0.003250
2.366667	0.5	0.003500
2.375000	0.5	0.003750
2.383333	0.5	0.004000
2.391667	0.5	0.003875
2.400000	0.5	0.003875
2.408333	0.5	0.004125
2.416667	0.5	0.004875
2.425000	0.5	0.005375
2.433333	0.5	0.005500
2.441667	0.5	0.005500
2.450000	0.5	0.005625
2.458333	0.5	0.005500
2.466667	0.5	0.005625
2.475000	0.5	0.005375
2.483333	0.5	0.005125
2.491667	0.5	0.005000
2.500000	0.5	0.005125
2.508333	0.5	0.005375
2.516667	0.5	0.005375
2.525000	0.5	0.005000
2.533333	0.5	0.004500
2.541667	0.5	0.003875
2.550000	0.5	0.003875
2.558333	0.5	0.003875
2.566667	0.5	0.004250
2.575000	0.5	0.004250
2.583333	0.5	0.004250
2.591667	0.5	0.004000
2.600000	0.5	0.004000
2.608333	0.5	0.004125
2.616667	0.5	0.004125
2.625000	0.5	0.003875
2.633333	0.5	0.003625
2.641667	0.5	0.003625
2.650000	0.5	0.004000
2.658333	0.5	0.004250
2.666667	0.5	0.004125
2.675000	0.5	0.003750
2.683333	0.5	0.003750
2.691667	0.5	0.003500
2.700000	0.5	0.004000
2.708333	0.5	0.004125
2.716667	0.5	0.004125
2.725000	0.5	0.004000
2.733333	0.5	0.003750
2.741667	0.5	0.003625
2.750000	0.5	0.003625
2.758333	0.5	0.004125
2.766667	0.5	0.004000
2.775000	0.5	0.003500
2.783333	0.5	0.003250
2.791667	0.5	0.003250
2.800000	0.5	0.003125
2.808333	0.5	0.003375
2.816667	0.5	0.003125
2.825000	0.5	0.003000
2.833333	0.5	0.002500
2.841667	0.5	0.002375
2.850000	0.5	0.002250
2.858333	0.5	0.002500
2.866667	0.5	0.002750
2.875000	0.5	0.003375
2.883333	0.5	0.003250
2.891667	0.5	0.003500
2.900000	0.5	0.003875
2.908333	0.5	0.003875
2.916667	0.5	0.003750
2.925000	0.5	0.004000
2.933333	0.5	0.004125
2.941667	0.5	0.004375
2.950000	0.5	0.004875
2.958333	0.5	0.005125
2.966667	0.5	0.005125
2.975000	0.5	0.005375
2.983333	0.5	0.005500
2.991667	0.5	0.005625
3.000000	0.5	0.005750
3.008333	0.5	0.005625
3.016667	0.5	0.005375
3.025000	0.5	0.005625
3.033333	0.5	0.005750
3.041667	0.5	0.006250
3.050000	0.5	0.006875
3.058333	0.5	0.007500
3.066667	0.5	0.007625
3.075000	0.5	0.008250
3.083333	0.5	0.008375
3.091667	0.5	0.008625
3.100000	0.5	0.009375
3.108333	0.5	0.009500
3.116667	0.5	0.010000
3.125000	0.5	0.010250
3.133333	0.5	0.010250
3.141667	0.5	0.010750
3.150000	0.5	0.011000
3.158333	0.5	0.011375
3.166667	0.5	0.012250
3.175000	0.5	0.012375
3.183333	0.5	0.012750
3.191667	0.5	0.013000
3.200000	0.5	0.013250
3.208333	0.5	0.013625
3.216667	0.5	0.013875
3.225000	0.5	0.013875
3.233333	0.5	0.013625
3.241667	0.5	0.014000
3.250000	0.5	0.014500
3.258333	0.5	0.014625
3.266667	0.5	0.014625
3.275000	0.5	0.015375
3.283333	0.5	0.015500
3.291667	0.5	0.015500
3.300000	0.5	0.015875
3.308333	0.5	0.015875
3.316667	0.5	0.016000
3.325000	0.5	0.015875
3.333333	0.5	0.016000
3.341667	0.5	0.016250
3.350000	0.5	0.016875
3.358333	0.5	0.017000
3.366667	0.5	0.017125
3.375000	0.5	0.016875
3.383333	0.5	0.017250
3.391667	0.5	0.017375
3.400000	0.5	0.017500
3.408333	0.5	0.017375
3.416667	0.5	0.017625
3.425000	0.5	0.018000
3.433333	0.5	0.018250
3.441667	0.5	0.018125
3.450000	0.5	0.018625
3.458333	0.5	0.019000
3.466667	0.5	0.019250
3.475000	0.5	0.019250
3.483333	0.5	0.019500
3.491667	0.5	0.019750
3.500000	0.5	0.019625
3.508333	0.5	0.019500
3.516667	0.5	0.019375
3.525000	0.5	0.020000
3.533333	0.5	0.020250
3.541667	0.5	0.020125
3.550000	0.5	0.020125
3.558333	0.5	0.020250
3.566667	0.5	0.020500
3.575000	0.5	0.020500
3.583333	0.5	0.020500
3.591667	0.5	0.020625
3.600000	0.5	0.020750
3.608333	0.5	0.020625
3.616667	0.5	0.020500
3.625000	0.5	0.020250
3.633333	0.5	0.020375
3.641667	0.5	0.020250
3.650000	0.5	0.020500
3.658333	0.5	0.020875
3.666667	0.5	0.021125
3.675000	0.5	0.021250
3.683333	0.5	0.021000
3.691667	0.5	0.021125
3.700000	0.5	0.021250
3.708333	0.5	0.021625
3.716667	0.5	0.021625
3.725000	0.5	0.022000
3.733333	0.5	0.022375
3.741667	0.5	0.022750
3.750000	0.5	0.023000
3.758333	0.5	0.023375
3.766667	0.5	0.023375
3.775000	0.5	0.023625
3.783333	0.5	0.023875
3.791667	0.5	0.023750
3.800000	0.5	0.024250
3.808333	0.5	0.024625
3.816667	0.5	0.025000
3.825000	0.5	0.025250
3.833333	0.5	0.025375
3.841667	0.5	0.026125
3.850000	0.5	0.026625
3.858333	0.5	0.027125
3.866667	0.5	0.027500
3.875000	0.5	0.027625
3.883333	0.5	0.028125
3.891667	0.5	0.028500
3.900000	0.5	0.028625
3.908333	0.5	0.028625
3.916667	0.5	0.028875
3.925000	0.5	0.029000
3.933333	0.5	0.029625
3.941667	0.5	0.030250
3.950000	0.5	0.030875
3.958333	0.5	0.031250
3.966667	0.5	0.031625
3.975000	0.5	0.032000
3.983333	0.5	0.032125
3.991667	0.5	0.032125
4.000000	0.5	0.032375
4.008333	0.5	0.032375
4.016667	0.5	0.032875
4.025000	0.5	0.033375
4.033333	0.5	0.033500
4.041667	0.5	0.033375
4.050000	0.5	0.033250
4.058333	0.5	0.033000
4.066667	0.5	0.032875
4.075000	0.5	0.032875
4.083333	0.5	0.032875
4.091667	0.5	0.032750
4.100000	0.5	0.032250
4.108333	0.5	0.032250
4.116667	0.5	0.032000
4.125000	0.5	0.032000
4.133333	0.5	0.032000
4.141667	0.5	0.031625
4.150000	0.5	0.031625
4.158333	0.5	0.031125
4.166667	0.5	0.031000
4.175000	0.5	0.030375
4.183333	0.5	0.029625
4.191667	0.5	0.029500
4.200000	0.5	0.029375
4.208333	0.5	0.029000
4.216667	0.5	0.028375
4.225000	0.5	0.028000
4.233333	0.5	0.028125
4.241667	0.5	0.028250
4.250000	0.5	0.028125
4.258333	0.5	0.027875
4.266667	0.5	0.027375
4.275000	0.5	0.027125
4.283333	0.5	0.026250
4.291667	0.5	0.025625
4.300000	0.5	0.025000
4.308333	0.5	0.024375
4.316667	0.5	0.024000
4.325000	0.5	0.023625
4.333333	0.5	0.023250
4.341667	0.5	0.023250
4.350000	0.5	0.023000
4.358333	0.5	0.022250
4.366667	0.5	0.021625
4.375000	0.5	0.020875
4.383333	0.5	0.020125
4.391667	0.5	0.019375
4.400000	0.5	0.018375
4.408333	0.5	0.017375
4.416667	0.5	0.016375
4.425000	0.5	0.015750
4.433333	0.5	0.015000
4.441667	0.5	0.014375
4.450000	0.5	0.014000
4.458333	0.5	0.013125
4.466667	0.5	0.012750
4.475000	0.5	0.012000
4.483333	0.5	0.011000
4.491667	0.5	0.010750
4.500000	0.5	0.010125
4.508333	0.5	0.009375
4.516667	0.5	0.008375
4.525000	0.5	0.007375
4.533333	0.5	0.006625
4.541667	0.5	0.005750
4.550000	0.5	0.005250
4.558333	0.5	0.004750
4.566667	0.5	0.004250
4.575000	0.5	0.003875
4.583333	0.5	0.003625
4.591667	0.5	0.003125
4.600000	0.5	0.002750
4.608333	0.5	0.002250
4.616667	0.5	0.002000
4.625000	0.5	0.001625
4.633333	0.5	0.001250
4.641667	0.5	0.000875
4.650000	0.5	0.000750
4.658333	0.5	0.000625
4.666667	0.5	0.000500
4.675000	0.5	0.000000
4.683333	0.5	-0.000250
4.691667	0.5	-0.000750
4.700000	0.5	-0.000750
4.708333	0.5	-0.000875
4.716667	0.5	-0.001125
4.725000	0.5	-0.001125
4.733333	0.5	-0.001125
4.741667	0.5	-0.001000
4.750000	0.5	-0.001125
4.758333	0.5	-0.001125
4.766667	0.5	-0.001000
4.775000	0.5	-0.000625
4.783333	0.5	-0.000500
4.791667	0.5	-0.000250
4.800000	0.5	-0.000250
4.808333	0.5	0.000000
4.816667	0.5	0.000250
4.825000	0.5	0.000250
4.833333	0.5	0.000375
4.841667	0.5	0.001000
4.850000	0.5	0.000875
4.858333	0.5	0.001000
4.866667	0.5	0.001250
4.875000	0.5	0.001375
4.883333	0.5	0.001625
4.891667	0.5	0.001750
4.900000	0.5	0.002125
4.908333	0.5	0.002375
4.916667	0.5	0.002625
4.925000	0.5	0.002875
4.933333	0.5	0.003125
4.941667	0.5	0.003500
4.950000	0.5	0.003875
4.958333	0.5	0.004000
4.966667	0.5	0.004250
4.975000	0.5	0.004625
4.983333	0.5	0.004750
4.991667	0.5	0.005000
5.000000	0.5	0.005750
5.008333	0.5	0.006250
5.016667	0.5	0.006750
5.025000	0.5	0.007500
5.033333	0.5	0.008125
5.041667	0.5	0.008375
5.050000	0.5	0.008750
5.058333	0.5	0.009375
5.066667	0.5	0.009750
5.075000	0.5	0.010500
5.083333	0.5	0.010750
5.091667	0.5	0.011000
5.100000	0.5	0.011750
5.108333	0.5	0.012625
5.116667	0.5	0.012875
5.125000	0.5	0.012875
5.133333	0.5	0.013250
5.141667	0.5	0.013625
5.150000	0.5	0.013625
5.158333	0.5	0.013750
5.166667	0.5	0.014000
5.175000	0.5	0.014250
5.183333	0.5	0.014375
5.191667	0.5	0.014875
5.200000	0.5	0.014875
5.208333	0.5	0.015000
5.216667	0.5	0.015000
5.225000	0.5	0.015000
5.233333	0.5	0.015250
5.241667	0.5	0.015000
5.250000	0.5	0.015125
5.258333	0.5	0.015375
5.266667	0.5	0.015625
5.275000	0.5	0.015500
5.283333	0.5	0.015250
5.291667	0.5	0.015625
5.300000	0.5	0.015500
5.308333	0.5	0.015250
5.316667	0.5	0.015375
5.325000	0.5	0.015500
5.333333	0.5	0.015125
5.341667	0.5	0.014750
5.350000	0.5	0.014500
5.358333	0.5	0.014500
5.366667	0.5	0.014250
5.375000	0.5	0.014125
5.383333	0.5	0.013875
5.391667	0.5	0.013750
5.400000	0.5	0.013625
5.408333	0.5	0.013500
5.416667	0.5	0.013125
5.425000	0.5	0.012875
5.433333	0.5	0.012625
5.441667	0.5	0.012375
5.450000	0.5	0.012000
5.458333	0.5	0.011875
5.466667	0.5	0.011625
5.475000	0.5	0.011875
5.483333	0.5	0.012000
5.491667	0.5	0.011750
5.500000	0.5	0.011625
5.508333	0.5	0.012000
5.516667	0.5	0.011875
5.525000	0.5	0.011500
5.533333	0.5	0.011375
5.541667	0.5	0.011125
5.550000	0.5	0.011000
5.558333	0.5	0.010625
5.566667	0.5	0.010750
5.575000	0.5	0.010875
5.583333	0.5	0.010875
5.591667	0.5	0.010875
5.600000	0.5	0.010500
5.608333	0.5	0.010250
5.616667	0.5	0.010250
5.625000	0.5	0.010125
5.633333	0.5	0.009625
5.641667	0.5	0.009250
5.650000	0.5	0.009125
5.658333	0.5	0.009125
5.666667	0.5	0.008875
5.675000	0.5	0.008500
5.683333	0.5	0.008000
5.691667	0.5	0.007250
5.700000	0.5	0.006875
5.708333	0.5	0.006125
5.716667	0.5	0.005875
5.725000	0.5	0.005375
5.733333	0.5	0.005125
5.741667	0.5	0.004875
5.750000	0.5	0.004625
5.758333	0.5	0.004125
5.766667	0.5	0.003875
5.775000	0.5	0.003875
5.783333	0.5	0.003750
5.791667	0.5	0.003625
5.800000	0.5	0.003625
5.808333	0.5	0.003750
5.816667	0.5	0.003625
5.825000	0.5	0.003375
5.833333	0.5	0.003250
5.841667	0.5	0.003125
5.850000	0.5	0.002750
5.858333	0.5	0.002250
5.866667	0.5	0.002000
5.875000	0.5	0.001625
5.883333	0.5	0.001625
5.891667	0.5	0.001625
5.900000	0.5	0.001375
5.908333	0.5	0.001250
5.916667	0.5	0.001125
5.925000	0.5	0.000500
5.933333	0.5	0.000625
5.941667	0.5	0.000625
5.950000	0.5	0.000500
5.958333	0.5	0.000750
5.966667	0.5	0.000875
5.975000	0.5	0.000750
5.983333	0.5	0.001000
5.991667	0.5	0.000875
6.000000	0.5	0.000875
6.008333	0.5	0.001000
6.016667	0.5	0.000875
6.025000	0.5	0.000750
6.033333	0.5	0.001125
6.041667	0.5	0.001500
6.050000	0.5	0.001750
6.058333	0.5	0.001500
6.066667	0.5	0.001875
6.075000	0.5	0.002000
6.083333	0.5	0.002250
6.091667	0.5	0.002625
6.100000	0.5	0.002750
6.108333	0.5	0.003250
6.116667	0.5	0.003500
6.125000	0.5	0.003875
6.133333	0.5	0.004500
6.141667	0.5	0.004875
6.150000	0.5	0.005000
6.158333	0.5	0.005625
6.166667	0.5	0.006000
6.175000	0.5	0.006375
6.183333	0.5	0.006500
6.191667	0.5	0.006500
6.200000	0.5	0.006500
6.208333	0.5	0.006500
6.216667	0.5	0.006500
6.225000	0.5	0.007000
6.233333	0.5	0.007625
6.241667	0.5	0.008000
6.250000	0.5	0.008000
6.258333	0.5	0.008000
6.266667	0.5	0.008000
6.275000	0.5	0.007875
6.283333	0.5	0.007750
6.291667	0.5	0.008125
6.300000	0.5	0.008000
6.308333	0.5	0.008125
6.316667	0.5	0.008125
6.325000	0.5	0.008125
6.333333	0.5	0.008125
6.341667	0.5	0.007750
6.350000	0.5	0.007125
6.358333	0.5	0.006375
6.366667	0.5	0.006000
6.375000	0.5	0.005500
6.383333	0.5	0.005250
6.391667	0.5	0.004750
6.400000	0.5	0.003750
6.408333	0.5	0.003125
6.416667	0.5	0.002750
6.425000	0.5	0.002000
6.433333	0.5	0.001625
6.441667	0.5	0.001125
6.450000	0.5	0.000250
6.458333	0.5	-0.000125
6.466667	0.5	-0.000375
6.475000	0.5	-0.000750
6.483333	0.5	-0.001125
6.491667	0.5	-0.001500
6.500000	0.5	-0.001875
6.508333	0.5	-0.002000
6.516667	0.5	-0.001875
6.525000	0.5	-0.001875
6.533333	0.5	-0.002000
6.541667	0.5	-0.001500
6.550000	0.5	-0.001250
6.558333	0.5	-0.001125
6.566667	0.5	-0.000750
6.575000	0.5	-0.000500
6.583333	0.5	-0.000375
6.591667	0.5	-0.000250
6.600000	0.5	0.000125
6.608333	0.5	0.000250
6.616667	0.5	0.000250
6.625000	0.5	0.000375
6.633333	0.5	0.000625
6.641667	0.5	0.001375
6.650000	0.5	0.001875
6.658333	0.5	0.002125
6.666667	0.5	0.002500
6.675000	0.5	0.002875
6.683333	0.5	0.002375
6.691667	0.5	0.001500
6.700000	0.5	0.000375
6.708333	0.5	-0.001250
6.716667	0.5	-0.004500
6.725000	0.5	-0.010250
6.733333	0.5	-0.019000
6.741667	0.5	-0.032500
6.750000	0.5	-0.053875
6.758333	0.5	-0.087000
6.766667	0.5	-0.138750
6.775000	0.5	-0.218000
6.783333	0.5	-0.335500
6.791667	0.5	-0.501250
6.800000	0.5	-0.721625
6.808333	0.5	-0.997125
6.816667	0.5	-1.319875
6.825000	0.5	-1.669000
6.833333	0.5	-2.012750
6.841667	0.5	-2.310250
6.850000	0.5	-2.514500
6.858333	0.5	-2.573875
6.866667	0.5	-2.438375
6.875000	0.5	-2.061375
6.883333	0.5	-1.401125
6.891667	0.5	-0.425000
6.900000	0.5	0.888875
6.908333	0.5	2.551000
6.916667	0.5	4.554625
6.925000	0.5	6.872250
6.933333	0.5	9.450500
6.941667	0.5	12.204375
6.950000	0.5	15.014250
6.958333	0.5	17.730875
6.966667	0.5	20.184125
6.975000	0.5	22.205000
6.983333	0.5	23.655375
6.991667	0.5	24.445000
7.000000	0.5	24.550375
7.008333	0.5	24.014625
7.016667	0.5	22.932125
7.025000	0.5	21.431125
7.033333	0.5	19.649500
7.041667	0.5	17.719125
7.050000	0.5	15.752250
7.058333	0.5	13.835750
7.066667	0.5	12.029750
7.075000	0.5	10.372875
7.083333	0.5	8.883875
7.091667	0.5	7.568000
7.100000	0.5	6.420375
7.108333	0.5	5.429875
7.116667	0.5	4.581250
7.125000	0.5	3.859750
7.133333	0.5	3.249000
7.141667	0.5	2.733875
7.150000	0.5	2.300750
7.158333	0.5	1.938125
7.166667	0.5	1.634875
7.175000	0.5	1.380875
7.183333	0.5	1.168750
7.191667	0.5	0.991625
7.200000	0.5	0.843875
7.208333	0.5	0.720000
7.216667	0.5	0.616625
7.225000	0.5	0.530250
7.233333	0.5	0.458000
7.241667	0.5	0.397125
7.250000	0.5	0.346125
7.258333	0.5	0.303625
7.266667	0.5	0.267500
7.275000	0.5	0.237125
7.283333	0.5	0.211500
7.291667	0.5	0.189500
7.300000	0.5	0.170500
7.308333	0.5	0.154500
7.316667	0.5	0.140500
7.325000	0.5	0.128250
7.333333	0.5	0.117625
7.341667	0.5	0.108500
7.350000	0.5	0.100750
7.358333	0.5	0.093625
7.366667	0.5	0.087375
7.375000	0.5	0.081750
7.383333	0.5	0.077250
7.391667	0.5	0.073000
7.400000	0.5	0.068750
7.408333	0.5	0.065125
7.416667	0.5	0.061625
7.425000	0.5	0.058125
7.433333	0.5	0.055500
7.441667	0.5	0.053000
7.450000	0.5	0.051000
7.458333	0.5	0.048875
7.466667	0.5	0.047250
7.475000	0.5	0.045750
7.483333	0.5	0.044625
7.491667	0.5	0.043625
7.500000	0.5	0.042500
7.508333	0.5	0.041250
7.516667	0.5	0.040250
7.525000	0.5	0.039625
7.533333	0.5	0.039125
7.541667	0.5	0.039000
7.550000	0.5	0.038500
7.558333	0.5	0.038000
7.566667	0.5	0.038375
7.575000	0.5	0.038500
7.583333	0.5	0.038750
7.591667	0.5	0.039000
7.600000	0.5	0.039000
7.608333	0.5	0.039000
7.616667	0.5	0.039125
7.625000	0.5	0.039375
7.633333	0.5	0.039500
7.641667	0.5	0.039625
7.650000	0.5	0.040000
7.658333	0.5	0.040125
7.666667	0.5	0.040625
7.675000	0.5	0.041000
7.683333	0.5	0.041250
7.691667	0.5	0.041375
7.700000	0.5	0.041875
7.708333	0.5	0.042500
7.716667	0.5	0.042750
7.725000	0.5	0.042875
7.733333	0.5	0.043000
7.741667	0.5	0.043250
7.750000	0.5	0.043250
7.758333	0.5	0.043625
7.766667	0.5	0.044125
7.775000	0.5	0.044875
7.783333	0.5	0.045125
7.791667	0.5	0.045125
7.800000	0.5	0.045500
7.808333	0.5	0.045625
7.816667	0.5	0.046000
7.825000	0.5	0.046375
7.833333	0.5	0.046500
7.841667	0.5	0.047375
7.850000	0.5	0.048250
7.858333	0.5	0.049000
7.866667	0.5	0.050000
7.875000	0.5	0.051250
7.883333	0.5	0.052875
7.891667	0.5	0.055125
7.900000	0.5	0.057625
7.908333	0.5	0.060500
7.916667	0.5	0.063875
7.925000	0.5	0.068250
7.933333	0.5	0.073750
7.941667	0.5	0.080500
7.950000	0.5	0.088750
7.958333	0.5	0.098875
7.966667	0.5	0.110875
7.975000	0.5	0.126750
7.983333	0.5	0.146500
7.991667	0.5	0.171125
8.000000	0.5	0.201000
8.008333	0.5	0.238625
8.016667	0.5	0.284750
8.025000	0.5	0.340750
8.033333	0.5	0.408125
8.041667	0.5	0.488250
8.050000	0.5	0.583125
8.058333	0.5	0.693625
8.066667	0.5	0.820500
8.075000	0.5	0.965125
8.083333	0.5	1.127500
8.091667	0.5	1.307750
8.100000	0.5	1.505875
8.108333	0.5	1.722625
8.116667	0.5	1.957125
8.125000	0.5	2.209125
8.133333	0.5	2.477375
8.141667	0.5	2.761750
8.150000	0.5	3.061875
8.158333	0.5	3.377000
8.166667	0.5	3.707000
8.175000	0.5	4.050250
8.183333	0.5	4.406250
8.191667	0.5	4.774750
8.200000	0.5	5.154625
8.208333	0.5	5.545875
8.216667	0.5	5.948250
8.225000	0.5	6.360875
8.233333	0.5	6.782625
8.241667	0.5	7.214000
8.250000	0.5	7.653625
8.258333	0.5	8.101375
8.266667	0.5	8.557625
8.275000	0.5	9.020875
8.283333	0.5	9.490750
8.291667	0.5	9.967375
8.300000	0.5	10.450375
8.308333	0.5	10.939000
8.316667	0.5	11.432750
8.325000	0.5	11.931625
8.333333	0.5	12.433500
8.341667	0.5	12.935875
8.350000	0.5	13.431750
8.358333	0.5	13.908500
8.366667	0.5	14.341250
8.375000	0.5	14.691625
8.383333	0.5	14.909375
8.391667	0.5	14.941250
8.400000	0.5	14.743000
8.408333	0.5	14.293375
8.416667	0.5	13.600250
8.425000	0.5	12.698500
8.433333	0.5	11.644000
8.441667	0.5	10.500375
8.450000	0.5	9.329625
8.458333	0.5	8.184000
8.466667	0.5	7.103625
8.475000	0.5	6.113000
8.483333	0.5	5.225750
8.491667	0.5	4.445750
8.500000	0.5	3.769375
8.508333	0.5	3.189375
8.516667	0.5	2.697250
8.525000	0.5	2.282125
8.533333	0.5	1.934375
8.541667	0.5	1.644875
8.550000	0.5	1.404750
8.558333	0.5	1.206375
8.566667	0.5	1.043125
8.575000	0.5	0.910000
8.583333	0.5	0.801250
8.591667	0.5	0.712875
8.600000	0.5	0.641125
8.608333	0.5	0.582500
8.616667	0.5	0.535500
8.625000	0.5	0.497000
8.633333	0.5	0.465375
8.641667	0.5	0.438750
8.650000	0.5	0.416250
8.658333	0.5	0.396375
8.666667	0.5	0.378625
8.675000	0.5	0.362250
8.683333	0.5	0.346750
8.691667	0.5	0.331750
8.700000	0.5	0.317375
8.708333	0.5	0.303375
8.716667	0.5	0.289625
8.725000	0.5	0.276000
8.733333	0.5	0.262375
8.741667	0.5	0.248750
8.750000	0.5	0.235375
8.758333	0.5	0.222375
8.766667	0.5	0.209875
8.775000	0.5	0.198125
8.783333	0.5	0.186500
8.791667	0.5	0.175750
8.800000	0.5	0.165500
8.808333	0.5	0.155750
8.816667	0.5	0.146875
8.825000	0.5	0.139125
8.833333	0.5	0.131375
8.841667	0.5	0.124125
8.850000	0.5	0.117875
8.858333	0.5	0.111750
8.866667	0.5	0.106125
8.875000	0.5	0.100875
8.883333	0.5	0.097000
8.891667	0.5	0.093500
8.900000	0.5	0.090125
8.908333	0.5	0.086875
8.916667	0.5	0.084375
8.925000	0.5	0.081875
8.933333	0.5	0.080000
8.941667	0.5	0.078500
8.950000	0.5	0.076750
8.958333	0.5	0.075000
8.966667	0.5	0.073750
8.975000	0.5	0.072625
8.983333	0.5	0.071750
8.991667	0.5	0.071125
9.000000	0.5	0.070500
9.008333	0.5	0.070375
9.016667	0.5	0.069750
9.025000	0.5	0.069375
9.033333	0.5	0.069000
9.041667	0.5	0.069625
9.050000	0.5	0.069375
9.058333	0.5	0.069750
9.066667	0.5	0.070250
9.075000	0.5	0.070750
9.083333	0.5	0.070750
9.091667	0.5	0.071000
9.100000	0.5	0.071750
9.108333	0.5	0.072625
9.116667	0.5	0.072875
9.125000	0.5	0.073625
9.133333	0.5	0.073875
9.141667	0.5	0.074125
9.150000	0.5	0.074500
9.158333	0.5	0.074750
9.166667	0.5	0.074875
9.175000	0.5	0.075625
9.183333	0.5	0.076125
9.191667	0.5	0.076500
9.200000	0.5	0.076375
9.208333	0.5	0.076125
9.216667	0.5	0.076000
9.225000	0.5	0.076000
9.233333	0.5	0.075875
9.241667	0.5	0.075375
9.250000	0.5	0.075250
9.258333	0.5	0.075125
9.266667	0.5	0.074625
9.275000	0.5	0.074500
9.283333	0.5	0.074375
9.291667	0.5	0.074125
9.300000	0.5	0.074125
9.308333	0.5	0.073375
9.316667	0.5	0.073250
9.325000	0.5	0.073000
9.333333	0.5	0.072875
9.341667	0.5	0.072500
9.350000	0.5	0.072000
9.358333	0.5	0.071500
9.366667	0.5	0.071250
9.375000	0.5	0.071000
9.383333	0.5	0.070750
9.391667	0.5	0.070375
9.400000	0.5	0.069875
9.408333	0.5	0.070125
9.416667	0.5	0.070000
9.425000	0.5	0.069500
9.433333	0.5	0.068625
9.441667	0.5	0.068125
9.450000	0.5	0.068000
9.458333	0.5	0.067750
9.466667	0.5	0.067125
9.475000	0.5	0.066875
9.483333	0.5	0.066625
9.491667	0.5	0.066125
9.500000	0.5	0.065625
9.508333	0.5	0.065625
9.516667	0.5	0.065375
9.525000	0.5	0.065375
9.533333	0.5	0.065750
9.541667	0.5	0.065625
9.550000	0.5	0.065875
9.558333	0.5	0.066375
9.566667	0.5	0.066750
9.575000	0.5	0.066625
9.583333	0.5	0.066875
9.591667	0.5	0.067500
9.600000	0.5	0.067625
9.608333	0.5	0.067875
9.616667	0.5	0.067750
9.625000	0.5	0.068125
9.633333	0.5	0.067875
9.641667	0.5	0.067375
9.650000	0.5	0.067375
9.658333	0.5	0.066875
9.666667	0.5	0.066250
9.675000	0.5	0.065125
9.683333	0.5	0.064000
9.691667	0.5	0.062875
9.700000	0.5	0.061750
9.708333	0.5	0.060375
9.716667	0.5	0.058750
9.725000	0.5	0.057625
9.733333	0.5	0.056500
9.741667	0.5	0.055250
9.750000	0.5	0.054625
9.758333	0.5	0.053750
9.766667	0.5	0.053000
9.775000	0.5	0.051875
9.783333	0.5	0.050875
9.791667	0.5	0.050125
9.800000	0.5	0.049250
9.808333	0.5	0.048250
9.816667	0.5	0.047125
9.825000	0.5	0.046125
9.833333	0.5	0.045125
9.841667	0.5	0.044500
9.850000	0.5	0.044000
9.858333	0.5	0.043125
9.866667	0.5	0.042750
9.875000	0.5	0.042500
9.883333	0.5	0.041875
9.891667	0.5	0.041250
9.900000	0.5	0.040625
9.908333	0.5	0.039875
9.916667	0.5	0.039250
9.925000	0.5	0.038750
9.933333	0.5	0.038625
9.941667	0.5	0.038375
9.950000	0.5	0.038250
9.958333	0.5	0.037500
9.966667	0.5	0.036875
9.975000	0.5	0.036500
9.983333	0.5	0.035875
9.991667	0.5	0.035625
10.000000	0.5	0.035125
10.008333	0.5	0.035250
10.016667	0.5	0.034750
10.025000	0.5	0.034625
10.033333	0.5	0.034625
10.041667	0.5	0.034000
10.050000	0.5	0.033875
10.058333	0.5	0.033875
10.066667	0.5	0.033875
10.075000	0.5	0.033625
10.083333	0.5	0.033625
10.091667	0.5	0.034125
10.100000	0.5	0.034750
10.108333	0.5	0.035000
10.116667	0.5	0.035375
10.125000	0.5	0.035125
10.133333	0.5	0.035375
10.141667	0.5	0.035625
10.150000	0.5	0.036375
10.158333	0.5	0.037250
10.166667	0.5	0.038000
10.175000	0.5	0.038250
10.183333	0.5	0.038750
10.191667	0.5	0.039625
10.200000	0.5	0.040000
10.208333	0.5	0.040750
10.216667	0.5	0.041375
10.225000	0.5	0.042500
10.233333	0.5	0.043625
10.241667	0.5	0.044750
10.250000	0.5	0.046000
10.258333	0.5	0.047750
10.266667	0.5	0.049125
10.275000	0.5	0.051000
10.283333	0.5	0.053375
10.291667	0.5	0.056250
10.300000	0.5	0.059750
10.308333	0.5	0.064000
10.316667	0.5	0.068750
10.325000	0.5	0.074125
10.333333	0.5	0.081125
10.341667	0.5	0.089375
10.350000	0.5	0.098750
10.358333	0.5	0.109625
10.366667	0.5	0.122250
10.375000	0.5	0.136375
10.383333	0.5	0.153625
10.391667	0.5	0.173750
10.400000	0.5	0.197250
10.408333	0.5	0.225375
10.416667	0.5	0.258875
10.425000	0.5	0.298250
10.433333	0.5	0.344625
10.441667	0.5	0.400500
10.450000	0.5	0.468375
10.458333	0.5	0.549750
10.466667	0.5	0.648625
10.475000	0.5	0.768375
10.483333	0.5	0.912875
10.491667	0.5	1.087250
10.500000	0.5	1.296500
10.508333	0.5	1.546125
10.516667	0.5	1.841750
10.525000	0.5	2.189750
10.533333	0.5	2.596625
10.541667	0.5	3.067000
10.550000	0.5	3.605750
10.558333	0.5	4.215375
10.566667	0.5	4.896875
10.575000	0.5	5.649375
10.583333	0.5	6.468750
10.591667	0.5	7.349375
10.600000	0.5	8.281250
10.608333	0.5	9.252125
10.616667	0.5	10.247625
10.625000	0.5	11.250250
10.633333	0.5	12.240875
10.641667	0.5	13.199250
10.650000	0.5	14.104750
10.658333	0.5	14.937375
10.666667	0.5	15.678250
10.675000	0.5	16.309625
10.683333	0.5	16.817625
10.691667	0.5	17.190750
10.700000	0.5	17.421750
10.708333	0.5	17.507000
10.716667	0.5	17.446875
10.725000	0.5	17.246125
10.733333	0.5	16.912500
10.741667	0.5	16.456625
10.750000	0.5	15.892125
10.758333	0.5	15.234750
10.766667	0.5	14.501000
10.775000	0.5	13.707375
10.783333	0.5	12.870750
10.791667	0.5	12.007375
10.800000	0.5	11.132625
10.808333	0.5	10.260500
10.816667	0.5	9.402875
10.825000	0.5	8.570500
10.833333	0.5	7.770875
10.841667	0.5	7.012125
10.850000	0.5	6.299000
10.858333	0.5	5.634000
10.866667	0.5	5.019125
10.875000	0.5	4.455375
10.883333	0.5	3.942375
10.891667	0.5	3.478125
10.900000	0.5	3.060875
10.908333	0.5	2.688000
10.916667	0.5	2.356500
10.925000	0.5	2.064000
10.933333	0.5	1.805375
10.941667	0.5	1.579125
10.950000	0.5	1.381125
10.958333	0.5	1.208000
10.966667	0.5	1.057625
10.975000	0.5	0.927375
10.983333	0.5	0.814125
10.991667	0.5	0.716500
11.000000	0.5	0.632500
11.008333	0.5	0.559875
11.016667	0.5	0.496750
11.025000	0.5	0.442000
11.033333	0.5	0.394875
11.041667	0.5	0.354500
11.050000	0.5	0.319750
11.058333	0.5	0.289875
11.066667	0.5	0.263750
11.075000	0.5	0.241125
11.083333	0.5	0.221250
11.091667	0.5	0.203500
11.100000	0.5	0.187875
11.108333	0.5	0.174000
11.116667	0.5	0.162000
11.125000	0.5	0.151625
11.133333	0.5	0.142125
11.141667	0.5	0.133750
11.150000	0.5	0.126000
11.158333	0.5	0.119000
11.166667	0.5	0.113125
11.175000	0.5	0.107875
11.183333	0.5	0.102750
11.191667	0.5	0.098125
11.200000	0.5	0.094125
11.208333	0.5	0.090375
11.216667	0.5	0.087250
11.225000	0.5	0.084375
11.233333	0.5	0.081500
11.241667	0.5	0.078750
11.250000	0.5	0.076375
11.258333	0.5	0.074125
11.266667	0.5	0.072250
11.275000	0.5	0.070625
11.283333	0.5	0.069500
11.291667	0.5	0.068125
11.300000	0.5	0.066500
11.308333	0.5	0.065375
11.316667	0.5	0.064500
11.325000	0.5	0.063375
11.333333	0.5	0.062625
11.341667	0.5	0.061625
11.350000	0.5	0.061125
11.358333	0.5	0.060500
11.366667	0.5	0.060125
11.375000	0.5	0.060000
11.383333	0.5	0.059500
11.391667	0.5	0.059000
11.400000	0.5	0.059000
11.408333	0.5	0.059000
11.416667	0.5	0.058875
11.425000	0.5	0.059000
11.433333	0.5	0.059000
11.441667	0.5	0.059500
11.450000	0.5	0.059875
11.458333	0.5	0.059750
11.466667	0.5	0.059500
11.475000	0.5	0.059750
11.483333	0.5	0.060250
11.491667	0.5	0.060375
11.500000	0.5	0.060625
11.508333	0.5	0.060375
11.516667	0.5	0.060250
11.525000	0.5	0.060250
11.533333	0.5	0.060250
11.541667	0.5	0.060375
11.550000	0.5	0.060500
11.558333	0.5	0.061000
11.566667	0.5	0.061375
11.575000	0.5	0.061250
11.583333	0.5	0.061375
11.591667	0.5	0.061375
11.600000	0.5	0.061375
11.608333	0.5	0.061250
11.616667	0.5	0.061250
11.625000	0.5	0.061375
11.633333	0.5	0.061250
11.641667	0.5	0.061375
11.650000	0.5	0.061375
11.658333	0.5	0.061500
11.666667	0.5	0.061375
11.675000	0.5	0.061125
11.683333	0.5	0.061125
11.691667	0.5	0.060750
11.700000	0.5	0.060375
11.708333	0.5	0.060125
11.716667	0.5	0.060250
11.725000	0.5	0.060500
11.733333	0.5	0.060250
11.741667	0.5	0.060000
11.750000	0.5	0.059500
11.758333	0.5	0.059375
11.766667	0.5	0.059250
11.775000	0.5	0.059125
11.783333	0.5	0.059250
11.791667	0.5	0.059500
11.800000	0.5	0.059375
11.808333	0.5	0.059125
11.816667	0.5	0.059125
11.825000	0.5	0.058875
11.833333	0.5	0.058000
11.841667	0.5	0.057375
11.850000	0.5	0.057125
11.858333	0.5	0.056250
11.866667	0.5	0.055625
11.875000	0.5	0.056125
11.883333	0.5	0.055750
11.891667	0.5	0.055125
11.900000	0.5	0.054500
11.908333	0.5	0.053875
11.916667	0.5	0.053375
11.925000	0.5	0.052625
11.933333	0.5	0.051875
11.941667	0.5	0.050875
11.950000	0.5	0.050000
11.958333	0.5	0.049000
11.966667	0.5	0.047750
11.975000	0.5	0.047250
11.983333	0.5	0.046375
11.991667	0.5	0.045375
12.000000	0.5	0.044250
12.008333	0.5	0.043625
12.016667	0.5	0.043125
12.025000	0.5	0.042125
12.033333	0.5	0.041125
12.041667	0.5	0.040125
12.050000	0.5	0.039125
12.058333	0.5	0.038250
12.066667	0.5	0.037500
12.075000	0.5	0.036375
12.083333	0.5	0.035625
12.091667	0.5	0.034875
12.100000	0.5	0.033625
12.108333	0.5	0.032250
12.116667	0.5	0.031000
12.125000	0.5	0.029625
12.133333	0.5	0.028625
12.141667	0.5	0.027500
12.150000	0.5	0.026250
12.158333	0.5	0.025000
12.166667	0.5	0.024125
12.175000	0.5	0.023375
12.183333	0.5	0.023000
12.191667	0.5	0.022500
12.200000	0.5	0.021500
12.208333	0.5	0.020375
12.216667	0.5	0.019500
12.225000	0.5	0.018750
12.233333	0.5	0.018375
12.241667	0.5	0.018250
12.250000	0.5	0.018375
12.258333	0.5	0.018125
12.266667	0.5	0.018375
12.275000	0.5	0.018375
12.283333	0.5	0.018500
12.291667	0.5	0.019000
12.300000	0.5	0.019500
12.308333	0.5	0.020125
12.316667	0.5	0.020875
12.325000	0.5	0.021500
12.333333	0.5	0.022000
12.341667	0.5	0.023000
12.350000	0.5	0.024125
12.358333	0.5	0.024875
12.366667	0.5	0.025625
12.375000	0.5	0.026125
12.383333	0.5	0.026625
12.391667	0.5	0.027250
12.400000	0.5	0.028000
12.408333	0.5	0.028375
12.416667	0.5	0.028750
12.425000	0.5	0.028750
12.433333	0.5	0.028625
12.441667	0.5	0.028875
12.450000	0.5	0.028750
12.458333	0.5	0.028375
12.466667	0.5	0.027750
12.475000	0.5	0.027250
12.483333	0.5	0.026500
12.491667	0.5	0.025625
12.500000	0.5	0.025000
12.508333	0.5	0.024000
12.516667	0.5	0.023750
12.525000	0.5	0.023000
12.533333	0.5	0.022500
12.541667	0.5	0.022375
12.550000	0.5	0.022125
12.558333	0.5	0.022000
12.566667	0.5	0.021500
12.575000	0.5	0.021125
12.583333	0.5	0.021000
12.591667	0.5	0.021000
12.600000	0.5	0.021000
12.608333	0.5	0.021125
12.616667	0.5	0.021250
12.625000	0.5	0.021375
12.633333	0.5	0.021375
12.641667	0.5	0.021375
12.650000	0.5	0.021625
12.658333	0.5	0.021625
12.666667	0.5	0.022000
12.675000	0.5	0.022000
12.683333	0.5	0.022125
12.691667	0.5	0.022375
12.700000	0.5	0.023000
12.708333	0.5	0.022875
12.716667	0.5	0.022750
12.725000	0.5	0.022875
12.733333	0.5	0.022625
12.741667	0.5	0.022250
12.750000	0.5	0.022250
12.758333	0.5	0.022000
12.766667	0.5	0.022000
12.775000	0.5	0.022000
12.783333	0.5	0.021625
12.791667	0.5	0.021625
12.800000	0.5	0.021375
12.808333	0.5	0.021250
12.816667	0.5	0.021125
12.825000	0.5	0.021125
12.833333	0.5	0.021125
12.841667	0.5	0.020875
12.850000	0.5	0.020500
12.858333	0.5	0.020125
12.866667	0.5	0.019750
12.875000	0.5	0.019000
12.883333	0.5	0.018375
12.891667	0.5	0.018500
12.900000	0.5	0.018250
12.908333	0.5	0.018125
12.916667	0.5	0.017875
12.925000	0.5	0.018000
12.933333	0.5	0.018000
12.941667	0.5	0.017625
12.950000	0.5	0.017250
12.958333	0.5	0.016750
12.966667	0.5	0.016500
12.975000	0.5	0.015875
12.983333	0.5	0.015625
12.991667	0.5	0.015750
13.000000	0.5	0.015500
13.008333	0.5	0.015375
13.016667	0.5	0.015500
13.025000	0.5	0.015625
13.033333	0.5	0.015500
13.041667	0.5	0.015250
13.050000	0.5	0.015125
13.058333	0.5	0.015125
13.066667	0.5	0.015000
13.075000	0.5	0.014750
13.083333	0.5	0.014750
13.091667	0.5	0.014625
13.100000	0.5	0.014875
13.108333	0.5	0.014875
13.116667	0.5	0.015000
13.125000	0.5	0.015000
13.133333	0.5	0.015500
13.141667	0.5	0.015500
13.150000	0.5	0.015750
13.158333	0.5	0.015750
13.166667	0.5	0.016000
13.175000	0.5	0.016250
13.183333	0.5	0.016500
13.191667	0.5	0.016875
13.200000	0.5	0.017375
13.208333	0.5	0.017625
13.216667	0.5	0.018125
13.225000	0.5	0.018375
13.233333	0.5	0.018625
13.241667	0.5	0.018625
13.250000	0.5	0.018750
13.258333	0.5	0.019125
13.266667	0.5	0.019375
13.275000	0.5	0.019875
13.283333	0.5	0.020000
13.291667	0.5	0.020250
13.300000	0.5	0.020500
13.308333	0.5	0.020500
13.316667	0.5	0.020875
13.325000	0.5	0.021000
13.333333	0.5	0.021250
13.341667	0.5	0.021750
13.350000	0.5	0.021500
13.358333	0.5	0.021875
13.366667	0.5	0.021750
13.375000	0.5	0.021625
13.383333	0.5	0.022000
13.391667	0.5	0.022000
13.400000	0.5	0.022125
13.408333	0.5	0.022500
13.416667	0.5	0.022000
13.425000	0.5	0.022125
13.433333	0.5	0.022250
13.441667	0.5	0.022000
13.450000	0.5	0.022500
13.458333	0.5	0.022750
13.466667	0.5	0.022500
13.475000	0.5	0.021875
13.483333	0.5	0.022250
13.491667	0.5	0.022625
13.500000	0.5	0.023125
13.508333	0.5	0.023000
13.516667	0.5	0.023000
13.525000	0.5	0.023000
13.533333	0.5	0.023375
13.541667	0.5	0.023500
13.550000	0.5	0.023250
13.558333	0.5	0.023500
13.566667	0.5	0.023875
13.575000	0.5	0.024250
13.583333	0.5	0.024625
13.591667	0.5	0.025000
13.600000	0.5	0.025000
13.608333	0.5	0.025500
13.616667	0.5	0.025750
13.625000	0.5	0.026000
13.633333	0.5	0.026375
13.641667	0.5	0.026125
13.650000	0.5	0.026250
13.658333	0.5	0.026750
13.666667	0.5	0.026875
13.675000	0.5	0.026875
13.683333	0.5	0.027250
13.691667	0.5	0.027750
13.700000	0.5	0.028125
13.708333	0.5	0.028125
13.716667	0.5	0.028500
13.725000	0.5	0.028500
13.733333	0.5	0.028500
13.741667	0.5	0.028875
13.750000	0.5	0.029375
13.758333	0.5	0.029875
13.766667	0.5	0.030375
13.775000	0.5	0.030750
13.783333	0.5	0.031000
13.791667	0.5	0.031250
13.800000	0.5	0.031375
13.808333	0.5	0.031375
13.816667	0.5	0.031750
13.825000	0.5	0.032375
13.833333	0.5	0.032625
13.841667	0.5	0.032750
13.850000	0.5	0.033250
13.858333	0.5	0.033375
13.866667	0.5	0.034000
13.875000	0.5	0.034125
13.883333	0.5	0.034375
13.891667	0.5	0.034625
13.900000	0.5	0.034750
13.908333	0.5	0.034875
13.916667	0.5	0.035000
13.925000	0.5	0.035625
13.933333	0.5	0.035750
13.941667	0.5	0.035500
13.950000	0.5	0.035625
13.958333	0.5	0.035875
13.966667	0.5	0.035375
13.975000	0.5	0.035500
13.983333	0.5	0.035875
13.991667	0.5	0.036250
14.000000	0.5	0.036625
14.008333	0.5	0.036500
14.016667	0.5	0.036625
14.025000	0.5	0.037000
14.033333	0.5	0.037375
14.041667	0.5	0.037625
14.050000	0.5	0.037875
14.058333	0.5	0.038125
14.066667	0.5	0.037875
14.075000	0.5	0.037875
14.083333	0.5	0.037750
14.091667	0.5	0.037500
14.100000	0.5	0.037125
14.108333	0.5	0.036750
14.116667	0.5	0.035875
14.125000	0.5	0.035000
14.133333	0.5	0.034500
14.141667	0.5	0.034125
14.150000	0.5	0.033625
14.158333	0.5	0.032375
14.166667	0.5	0.031000
14.175000	0.5	0.030000
14.183333	0.5	0.029250
14.191667	0.5	0.028500
14.200000	0.5	0.027625
14.208333	0.5	0.026625
14.216667	0.5	0.025875
14.225000	0.5	0.025375
14.233333	0.5	0.024500
14.241667	0.5	0.024250
14.250000	0.5	0.023625
14.258333	0.5	0.023125
14.266667	0.5	0.022375
14.275000	0.5	0.022125
14.283333	0.5	0.021875
14.291667	0.5	0.021375
14.300000	0.5	0.021375
14.308333	0.5	0.021250
14.316667	0.5	0.021000
14.325000	0.5	0.020250
14.333333	0.5	0.019625
14.341667	0.5	0.019375
14.350000	0.5	0.019000
14.358333	0.5	0.018750
14.366667	0.5	0.018250
14.375000	0.5	0.018125
14.383333	0.5	0.018250
14.391667	0.5	0.017750
14.400000	0.5	0.017750
14.408333	0.5	0.017875
14.416667	0.5	0.018000
14.425000	0.5	0.017750
14.433333	0.5	0.017625
14.441667	0.5	0.017500
14.450000	0.5	0.017250
14.458333	0.5	0.017250
14.466667	0.5	0.016875
14.475000	0.5	0.016625
14.483333	0.5	0.016750
14.491667	0.5	0.016500
14.500000	0.5	0.016625
14.508333	0.5	0.016375
14.516667	0.5	0.016375
14.525000	0.5	0.016250
14.533333	0.5	0.016250
14.541667	0.5	0.015625
14.550000	0.5	0.015875
14.558333	0.5	0.016125
14.566667	0.5	0.015875
14.575000	0.5	0.015750
14.583333	0.5	0.015750
14.591667	0.5	0.015500
14.600000	0.5	0.015125
14.608333	0.5	0.014375
14.616667	0.5	0.014125
14.625000	0.5	0.014250
14.633333	0.5	0.014250
14.641667	0.5	0.013875
14.650000	0.5	0.013875
14.658333	0.5	0.014000
14.666667	0.5	0.013875
14.675000	0.5	0.013875
14.683333	0.5	0.013750
14.691667	0.5	0.013500
14.700000	0.5	0.013500
14.708333	0.5	0.013375
14.716667	0.5	0.013000
14.725000	0.5	0.012375
14.733333	0.5	0.011750
14.741667	0.5	0.012000
14.750000	0.5	0.011875
14.758333	0.5	0.011875
14.766667	0.5	0.012250
14.775000	0.5	0.012625
14.783333	0.5	0.012625
14.791667	0.5	0.012250
14.800000	0.5	0.012000
14.808333	0.5	0.012000
14.816667	0.5	0.012125
14.825000	0.5	0.011875
14.833333	0.5	0.012250
14.841667	0.5	0.012375
14.850000	0.5	0.012500
14.858333	0.5	0.012500
14.866667	0.5	0.012375
14.875000	0.5	0.012625
14.883333	0.5	0.013000
14.891667	0.5	0.013000
14.900000	0.5	0.013000
14.908333	0.5	0.013125
14.916667	0.5	0.013500
14.925000	0.5	0.014125
14.933333	0.5	0.014625
14.941667	0.5	0.014625
14.950000	0.5	0.015125
14.958333	0.5	0.015625
14.966667	0.5	0.015875
14.975000	0.5	0.015625
14.983333	0.5	0.015750
14.991667	0.5	0.016250
15.000000	0.5	0.016375
15.008333	0.5	0.016875
15.016667	0.5	0.017500
15.025000	0.5	0.017625
15.033333	0.5	0.017750
15.041667	0.5	0.018250
15.050000	0.5	0.018375
15.058333	0.5	0.018375
15.066667	0.5	0.018625
15.075000	0.5	0.018750
15.083333	0.5	0.019000
15.091667	0.5	0.019375
15.100000	0.5	0.019500
15.108333	0.5	0.020125
15.116667	0.5	0.020625
15.125000	0.5	0.020750
15.133333	0.5	0.020875
15.141667	0.5	0.021000
15.150000	0.5	0.020875
15.158333	0.5	0.020750
15.166667	0.5	0.021125
15.175000	0.5	0.021750
15.183333	0.5	0.022250
15.191667	0.5	0.022125
15.200000	0.5	0.022125
15.208333	0.5	0.022125
15.216667	0.5	0.022000
15.225000	0.5	0.022125
15.233333	0.5	0.022375
15.241667	0.5	0.022125
15.250000	0.5	0.021875
15.258333	0.5	0.021875
15.266667	0.5	0.021750
15.275000	0.5	0.021750
15.283333	0.5	0.021500
15.291667	0.5	0.021125
15.300000	0.5	0.021250
15.308333	0.5	0.020750
15.316667	0.5	0.020500
15.325000	0.5	0.020500
15.333333	0.5	0.020250
15.341667	0.5	0.020125
15.350000	0.5	0.019500
15.358333	0.5	0.019250
15.366667	0.5	0.019000
15.375000	0.5	0.018750
15.383333	0.5	0.019000
15.391667	0.5	0.019250
15.400000	0.5	0.019125
15.408333	0.5	0.019000
15.416667	0.5	0.018375
15.425000	0.5	0.018000
15.433333	0.5	0.017875
15.441667	0.5	0.017750
15.450000	0.5	0.017750
15.458333	0.5	0.017500
15.466667	0.5	0.017375
15.475000	0.5	0.017250
15.483333	0.5	0.017375
15.491667	0.5	0.017125
15.500000	0.5	0.017000
15.508333	0.5	0.016750
15.516667	0.5	0.016500
15.525000	0.5	0.016500
15.533333	0.5	0.016500
15.541667	0.5	0.016125
15.550000	0.5	0.016125
15.558333	0.5	0.015500
15.566667	0.5	0.015375
15.575000	0.5	0.015500
15.583333	0.5	0.015375
15.591667	0.5	0.015375
15.600000	0.5	0.015000
15.608333	0.5	0.015250
15.616667	0.5	0.015000
15.625000	0.5	0.014625
15.633333	0.5	0.014375
15.641667	0.5	0.014000
15.650000	0.5	0.014125
15.658333	0.5	0.014125
15.666667	0.5	0.014125
15.675000	0.5	0.013875
15.683333	0.5	0.013375
15.691667	0.5	0.013250
15.700000	0.5	0.012750
15.708333	0.5	0.012125
15.716667	0.5	0.012250
15.725000	0.5	0.011875
15.733333	0.5	0.011750
15.741667	0.5	0.011500
15.750000	0.5	0.010875
15.758333	0.5	0.010875
15.766667	0.5	0.010500
15.775000	0.5	0.010250
15.783333	0.5	0.010000
15.791667	0.5	0.009750
15.800000	0.5	0.009125
15.808333	0.5	0.009250
15.816667	0.5	0.009125
15.825000	0.5	0.008625
15.833333	0.5	0.008625
15.841667	0.5	0.008625
15.850000	0.5	0.008625
15.858333	0.5	0.008750
15.866667	0.5	0.008750
15.875000	0.5	0.009125
15.883333	0.5	0.009250
15.891667	0.5	0.009250
15.900000	0.5	0.009375
15.908333	0.5	0.009375
15.916667	0.5	0.009625
15.925000	0.5	0.009875
15.933333	0.5	0.009625
15.941667	0.5	0.009500
15.950000	0.5	0.009250
15.958333	0.5	0.009125
15.966667	0.5	0.009375
15.975000	0.5	0.009375
15.983333	0.5	0.009250
15.991667	0.5	0.008875
16.000000	0.5	0.009375
16.008333	0.5	0.009625
16.016667	0.5	0.010000
16.025000	0.5	0.010000
16.033333	0.5	0.010125
16.041667	0.5	0.010125
16.050000	0.5	0.010125
16.058333	0.5	0.009875
16.066667	0.5	0.009750
16.075000	0.5	0.009875
16.083333	0.5	0.009875
16.091667	0.5	0.010000
16.100000	0.5	0.010125
16.108333	0.5	0.010750
16.116667	0.5	0.010875
16.125000	0.5	0.011125
16.133333	0.5	0.011375
16.141667	0.5	0.011125
16.150000	0.5	0.011250
16.158333	0.5	0.011250
16.166667	0.5	0.011750
16.175000	0.5	0.011875
16.183333	0.5	0.012250
16.191667	0.5	0.012000
16.200000	0.5	0.012250
16.208333	0.5	0.012500
16.216667	0.5	0.012250
16.225000	0.5	0.012750
16.233333	0.5	0.012875
16.241667	0.5	0.013000
16.250000	0.5	0.013500
16.258333	0.5	0.013250
16.266667	0.5	0.013250
16.275000	0.5	0.013375
16.283333	0.5	0.013625
16.291667	0.5	0.013750
16.300000	0.5	0.014000
16.308333	0.5	0.014125
16.316667	0.5	0.014625
16.325000	0.5	0.014750
16.333333	0.5	0.015125
16.341667	0.5	0.015750
16.350000	0.5	0.016000
16.358333	0.5	0.016250
16.366667	0.5	0.016000
16.375000	0.5	0.016125
16.383333	0.5	0.016125
16.391667	0.5	0.016750
16.400000	0.5	0.016875
16.408333	0.5	0.016875
16.416667	0.5	0.017375
16.425000	0.5	0.017500
16.433333	0.5	0.017375
16.441667	0.5	0.017500
16.450000	0.5	0.017375
16.458333	0.5	0.017500
16.466667	0.5	0.017500
16.475000	0.5	0.017375
16.483333	0.5	0.017000
16.491667	0.5	0.016875
16.500000	0.5	0.016875
16.508333	0.5	0.016625
16.516667	0.5	0.016500
16.525000	0.5	0.016250
16.533333	0.5	0.015875
16.541667	0.5	0.015375
16.550000	0.5	0.015000
16.558333	0.5	0.014875
16.566667	0.5	0.014375
16.575000	0.5	0.013250
16.583333	0.5	0.012875
16.591667	0.5	0.012250
16.600000	0.5	0.011250
16.608333	0.5	0.010750
16.616667	0.5	0.010125
16.625000	0.5	0.009750
16.633333	0.5	0.009125
16.641667	0.5	0.008625
16.650000	0.5	0.007500
16.658333	0.5	0.007250
16.666667	0.5	0.006500
16.675000	0.5	0.005750
16.683333	0.5	0.005000
16.691667	0.5	0.004375
16.700000	0.5	0.003625
16.708333	0.5	0.003000
16.716667	0.5	0.002125
16.725000	0.5	0.001500
16.733333	0.5	0.000875
16.741667	0.5	0.000375
16.750000	0.5	0.000000
16.758333	0.5	-0.000375
16.766667	0.5	-0.000625
16.775000	0.5	-0.000750
16.783333	0.5	-0.001375
16.791667	0.5	-0.002000
16.800000	0.5	-0.002500
16.808333	0.5	-0.003375
16.816667	0.5	-0.004250
16.825000	0.5	-0.004250
16.833333	0.5	-0.005000
16.841667	0.5	-0.005125
16.850000	0.5	-0.005250
16.858333	0.5	-0.005000
16.866667	0.5	-0.004625
16.875000	0.5	-0.004375
16.883333	0.5	-0.004625
16.891667	0.5	-0.004625
16.900000	0.5	-0.004375
16.908333	0.5	-0.004375
16.916667	0.5	-0.004250
16.925000	0.5	-0.003625
16.933333	0.5	-0.003375
16.941667	0.5	-0.003125
16.950000	0.5	-0.003250
16.958333	0.5	-0.003250
16.966667	0.5	-0.003125
16.975000	0.5	-0.002625
16.983333	0.5	-0.002500
16.991667	0.5	-0.002125
17.000000	0.5	-0.001875
17.008333	0.5	-0.001875
17.016667	0.5	-0.001625
17.025000	0.5	-0.001625
17.033333	0.5	-0.001500
17.041667	0.5	-0.001500
17.050000	0.5	-0.001875
17.058333	0.5	-0.001875
17.066667	0.5	-0.002250
17.075000	0.5	-0.003000
17.083333	0.5	-0.004125
17.091667	0.5	-0.005000
17.100000	0.5	-0.006375
17.108333	0.5	-0.007875
17.116667	0.5	-0.009500
17.125000	0.5	-0.011250
17.133333	0.5	-0.013250
17.141667	0.5	-0.015750
17.150000	0.5	-0.018125
17.158333	0.5	-0.021125
17.166667	0.5	-0.024625
17.175000	0.5	-0.028125
17.183333	0.5	-0.031375
17.191667	0.5	-0.034625
17.200000	0.5	-0.038125
17.208333	0.5	-0.041750
17.216667	0.5	-0.045000
17.225000	0.5	-0.048250
17.233333	0.5	-0.051500
17.241667	0.5	-0.054500
17.250000	0.5	-0.057250
17.258333	0.5	-0.060250
17.266667	0.5	-0.062625
17.275000	0.5	-0.064875
17.283333	0.5	-0.066625
17.291667	0.5	-0.067750
17.300000	0.5	-0.068625
17.308333	0.5	-0.068875
17.316667	0.5	-0.068625
17.325000	0.5	-0.068125
17.333333	0.5	-0.067375
17.341667	0.5	-0.066375
17.350000	0.5	-0.064750
17.358333	0.5	-0.063000
17.366667	0.5	-0.060500
17.375000	0.5	-0.057500
17.383333	0.5	-0.054000
17.391667	0.5	-0.050875
17.400000	0.5	-0.047500
17.408333	0.5	-0.043875
17.416667	0.5	-0.040500
17.425000	0.5	-0.036750
17.433333	0.5	-0.032500
17.441667	0.5	-0.028500
17.450000	0.5	-0.024250
17.458333	0.5	-0.020500
17.466667	0.5	-0.017250
17.475000	0.5	-0.013875
17.483333	0.5	-0.010875
17.491667	0.5	-0.008000
17.500000	0.5	-0.005250
17.508333	0.5	-0.002500
17.516667	0.5	-0.000125
17.525000	0.5	0.001875
17.533333	0.5	0.004375
17.541667	0.5	0.006375
17.550000	0.5	0.008375
17.558333	0.5	0.010125
17.566667	0.5	0.011875
17.575000	0.5	0.013125
17.583333	0.5	0.014500
17.591667	0.5	0.015500
17.600000	0.5	0.016375
17.608333	0.5	0.017125
17.616667	0.5	0.018125
17.625000	0.5	0.018500
17.633333	0.5	0.018875
17.641667	0.5	0.019750
17.650000	0.5	0.020375
17.658333	0.5	0.020750
17.666667	0.5	0.021125
17.675000	0.5	0.021500
17.683333	0.5	0.021625
17.691667	0.5	0.021625
17.700000	0.5	0.021250
17.708333	0.5	0.021125
17.716667	0.5	0.020875
17.725000	0.5	0.020625
17.733333	0.5	0.020125
17.741667	0.5	0.020375
17.750000	0.5	0.020375
17.758333	0.5	0.020375
17.766667	0.5	0.020250
17.775000	0.5	0.020125
17.783333	0.5	0.020000
17.791667	0.5	0.019875
17.800000	0.5	0.019750
17.808333	0.5	0.019250
17.816667	0.5	0.018625
17.825000	0.5	0.018125
17.833333	0.5	0.017750
17.841667	0.5	0.017750
17.850000	0.5	0.017375
17.858333	0.5	0.017250
17.866667	0.5	0.016625
17.875000	0.5	0.016625
17.883333	0.5	0.016750
17.891667	0.5	0.016250
17.900000	0.5	0.015750
17.908333	0.5	0.015000
17.916667	0.5	0.014625
17.925000	0.5	0.014500
17.933333	0.5	0.014750
17.941667	0.5	0.014375
17.950000	0.5	0.014625
17.958333	0.5	0.014750
17.966667	0.5	0.014125
17.975000	0.5	0.013875
17.983333	0.5	0.013625
17.991667	0.5	0.013250
18.000000	0.5	0.013375
18.008333	0.5	0.013375
18.016667	0.5	0.012750
18.025000	0.5	0.012375
18.033333	0.5	0.012250
18.041667	0.5	0.011625
18.050000	0.5	0.011000
18.058333	0.5	0.010250
18.066667	0.5	0.010000
18.075000	0.5	0.010250
18.083333	0.5	0.010125
18.091667	0.5	0.010125
18.100000	0.5	0.009125
18.108333	0.5	0.008750
18.116667	0.5	0.008375
18.125000	0.5	0.008250
18.133333	0.5	0.007250
18.141667	0.5	0.006875
18.150000	0.5	0.006375
18.158333	0.5	0.005625
18.166667	0.5	0.004500
18.175000	0.5	0.003750
18.183333	0.5	0.002875
18.191667	0.5	0.001750
18.200000	0.5	0.001000
18.208333	0.5	0.000250
18.216667	0.5	-0.001375
18.225000	0.5	-0.002625
18.233333	0.5	-0.004125
18.241667	0.5	-0.005500
18.250000	0.5	-0.006875
18.258333	0.5	-0.008375
18.266667	0.5	-0.010125
18.275000	0.5	-0.011500
18.283333	0.5	-0.012875
18.291667	0.5	-0.014250
18.300000	0.5	-0.015500
18.308333	0.5	-0.016250
18.316667	0.5	-0.017500
18.325000	0.5	-0.018625
18.333333	0.5	-0.019250
18.341667	0.5	-0.019875
18.350000	0.5	-0.020625
18.358333	0.5	-0.021250
18.366667	0.5	-0.021500
18.375000	0.5	-0.021375
18.383333	0.5	-0.021250
18.391667	0.5	-0.020750
18.400000	0.5	-0.020500
18.408333	0.5	-0.019875
18.416667	0.5	-0.019250
18.425000	0.5	-0.018250
18.433333	0.5	-0.017500
18.441667	0.5	-0.016750
18.450000	0.5	-0.016250
18.458333	0.5	-0.015375
18.466667	0.5	-0.014250
18.475000	0.5	-0.012875
18.483333	0.5	-0.011125
18.491667	0.5	-0.009500
18.500000	0.5	-0.008000
18.508333	0.5	-0.006750
18.516667	0.5	-0.005375
18.525000	0.5	-0.004375
18.533333	0.5	-0.003375
18.541667	0.5	-0.001625
18.550000	0.5	-0.000625
18.558333	0.5	0.000500
18.566667	0.5	0.001750
18.575000	0.5	0.002625
18.583333	0.5	0.003750
18.591667	0.5	0.004625
18.600000	0.5	0.005250
18.608333	0.5	0.005750
18.616667	0.5	0.006625
18.625000	0.5	0.007375
18.633333	0.5	0.007750
18.641667	0.5	0.008250
18.650000	0.5	0.008250
18.658333	0.5	0.008250
18.666667	0.5	0.007875
18.675000	0.5	0.007375
18.683333	0.5	0.006875
18.691667	0.5	0.006750
18.700000	0.5	0.006250
18.708333	0.5	0.006375
18.716667	0.5	0.005875
18.725000	0.5	0.005375
18.733333	0.5	0.005000
18.741667	0.5	0.004500
18.750000	0.5	0.004125
18.758333	0.5	0.003500
18.766667	0.5	0.003000
18.775000	0.5	0.002625
18.783333	0.5	0.002125
18.791667	0.5	0.001375
18.800000	0.5	0.000875
18.808333	0.5	0.000125
18.816667	0.5	-0.000625
18.825000	0.5	-0.001250
18.833333	0.5	-0.002125
18.841667	0.5	-0.002875
18.850000	0.5	-0.003750
18.858333	0.5	-0.004500
18.866667	0.5	-0.005375
18.875000	0.5	-0.006125
18.883333	0.5	-0.006625
18.891667	0.5	-0.007500
18.900000	0.5	-0.008250
18.908333	0.5	-0.009125
18.916667	0.5	-0.009750
18.925000	0.5	-0.010125
18.933333	0.5	-0.011250
18.941667	0.5	-0.012125
18.950000	0.5	-0.012875
18.958333	0.5	-0.013375
18.966667	0.5	-0.014125
18.975000	0.5	-0.014625
18.983333	0.5	-0.015125
18.991667	0.5	-0.015875
19.000000	0.5	-0.016375
19.008333	0.5	-0.017000
19.016667	0.5	-0.017625
19.025000	0.5	-0.018500
19.033333	0.5	-0.019125
19.041667	0.5	-0.019500
19.050000	0.5	-0.019500
19.058333	0.5	-0.020000
19.066667	0.5	-0.020375
19.075000	0.5	-0.020625
19.083333	0.5	-0.020875
19.091667	0.5	-0.021000
19.100000	0.5	-0.021250
19.108333	0.5	-0.021250
19.116667	0.5	-0.021875
19.125000	0.5	-0.022500
19.133333	0.5	-0.022750
19.141667	0.5	-0.023125
19.150000	0.5	-0.023500
19.158333	0.5	-0.024625
19.166667	0.5	-0.025250
19.175000	0.5	-0.025500
19.183333	0.5	-0.025750
19.191667	0.5	-0.025750
19.200000	0.5	-0.025750
19.208333	0.5	-0.025875
19.216667	0.5	-0.025875
19.225000	0.5	-0.026000
19.233333	0.5	-0.026250
19.241667	0.5	-0.026250
19.250000	0.5	-0.026625
19.258333	0.5	-0.027375
19.266667	0.5	-0.027375
19.275000	0.5	-0.027375
19.283333	0.5	-0.027625
19.291667	0.5	-0.027750
19.300000	0.5	-0.027875
19.308333	0.5	-0.028375
19.316667	0.5	-0.028875
19.325000	0.5	-0.029000
19.333333	0.5	-0.029250
19.341667	0.5	-0.028875
19.350000	0.5	-0.028750
19.358333	0.5	-0.028875
19.366667	0.5	-0.029000
19.375000	0.5	-0.029500
19.383333	0.5	-0.029625
19.391667	0.5	-0.029500
19.400000	0.5	-0.029750
19.408333	0.5	-0.029875
19.416667	0.5	-0.029750
19.425000	0.5	-0.030000
19.433333	0.5	-0.029875
19.441667	0.5	-0.029250
19.450000	0.5	-0.029625
19.458333	0.5	-0.029875
19.466667	0.5	-0.030000
19.475000	0.5	-0.030125
19.483333	0.5	-0.030250
19.491667	0.5	-0.030500
19.500000	0.5	-0.030625
19.508333	0.5	-0.030875
19.516667	0.5	-0.030750
19.525000	0.5	-0.030375
19.533333	0.5	-0.029875
19.541667	0.5	-0.030500
19.550000	0.5	-0.030750
19.558333	0.5	-0.031500
19.566667	0.5	-0.031750
19.575000	0.5	-0.031875
19.583333	0.5	-0.032250
19.591667	0.5	-0.032625
19.600000	0.5	-0.032875
19.608333	0.5	-0.033000
19.616667	0.5	-0.033375
19.625000	0.5	-0.033750
19.633333	0.5	-0.034500
19.641667	0.5	-0.035250
19.650000	0.5	-0.035875
19.658333	0.5	-0.036375
19.666667	0.5	-0.036875
19.675000	0.5	-0.037000
19.683333	0.5	-0.037625
19.691667	0.5	-0.038250
19.700000	0.5	-0.038875
19.708333	0.5	-0.038875
19.716667	0.5	-0.039250
19.725000	0.5	-0.039875
19.733333	0.5	-0.040500
19.741667	0.5	-0.040750
19.750000	0.5	-0.040875
19.758333	0.5	-0.041375
19.766667	0.5	-0.041875
19.775000	0.5	-0.042500
19.783333	0.5	-0.043125
19.791667	0.5	-0.043125
19.800000	0.5	-0.043625
19.808333	0.5	-0.043250
19.816667	0.5	-0.043625
19.825000	0.5	-0.043875
19.833333	0.5	-0.044125
19.841667	0.5	-0.044250
19.850000	0.5	-0.044125
19.858333	0.5	-0.044000
19.866667	0.5	-0.043625
19.875000	0.5	-0.043375
19.883333	0.5	-0.043250
19.891667	0.5	-0.043250
19.900000	0.5	-0.042625
19.908333	0.5	-0.042000
19.916667	0.5	-0.041625
19.925000	0.5	-0.041250
19.933333	0.5	-0.040750
19.941667	0.5	-0.040375
19.950000	0.5	-0.039750
19.958333	0.5	-0.039250
19.966667	0.5	-0.038875
19.975000	0.5	-0.038125
19.983333	0.5	-0.037500
19.991667	0.5	-0.036750
20.000000	0.5	-0.035875
20.008333	0.5	-0.035125
20.016667	0.5	-0.034250
20.025000	0.5	-0.033250
20.033333	0.5	-0.032125
20.041667	0.5	-0.031375
20.050000	0.5	-0.030750
20.058333	0.5	-0.030000
20.066667	0.5	-0.029000
20.075000	0.5	-0.028375
20.083333	0.5	-0.027625
20.091667	0.5	-0.026875
20.100000	0.5	-0.026000
20.108333	0.5	-0.024875
20.116667	0.5	-0.023625
20.125000	0.5	-0.022750
20.133333	0.5	-0.021500
20.141667	0.5	-0.019875
20.150000	0.5	-0.018625
20.158333	0.5	-0.017250
20.166667	0.5	-0.015875
20.175000	0.5	-0.014375
20.183333	0.5	-0.013375
20.191667	0.5	-0.012250
20.200000	0.5	-0.011125
20.208333	0.5	-0.009750
20.216667	0.5	-0.008500
20.225000	0.5	-0.007500
20.233333	0.5	-0.006375
20.241667	0.5	-0.005000
20.250000	0.5	-0.004125
20.258333	0.5	-0.002625
20.266667	0.5	-0.001500
20.275000	0.5	-0.000125
20.283333	0.5	0.001250
20.291667	0.5	0.003125
20.300000	0.5	0.004625
20.308333	0.5	0.006125
20.316667	0.5	0.007625
20.325000	0.5	0.009125
20.333333	0.5	0.011000
20.341667	0.5	0.012875
20.350000	0.5	0.015000
20.358333	0.5	0.016875
20.366667	0.5	0.019000
20.375000	0.5	0.022000
20.383333	0.5	0.024875
20.391667	0.5	0.028125
20.400000	0.5	0.031375
20.408333	0.5	0.034875
20.416667	0.5	0.038750
20.425000	0.5	0.043250
20.433333	0.5	0.047500
20.441667	0.5	0.052000
20.450000	0.5	0.057500
20.458333	0.5	0.063000
20.466667	0.5	0.068875
20.475000	0.5	0.075375
20.483333	0.5	0.082500
20.491667	0.5	0.089375
20.500000	0.5	0.096750
20.508333	0.5	0.104500
20.516667	0.5	0.112125
20.525000	0.5	0.120125
20.533333	0.5	0.128500
20.541667	0.5	0.137000
20.550000	0.5	0.145875
20.558333	0.5	0.154750
20.566667	0.5	0.163250
20.575000	0.5	0.171625
20.583333	0.5	0.180125
20.591667	0.5	0.188125
20.600000	0.5	0.195625
20.608333	0.5	0.202875
20.616667	0.5	0.209000
20.625000	0.5	0.215125
20.633333	0.5	0.221000
20.641667	0.5	0.226125
20.650000	0.5	0.230500
20.658333	0.5	0.233500
20.666667	0.5	0.235750
20.675000	0.5	0.237250
20.683333	0.5	0.238000
20.691667	0.5	0.237625
20.700000	0.5	0.236125
20.708333	0.5	0.234625
20.716667	0.5	0.232125
20.725000	0.5	0.228625
20.733333	0.5	0.223875
20.741667	0.5	0.218875
20.750000	0.5	0.213000
20.758333	0.5	0.206625
20.766667	0.5	0.199500
20.775000	0.5	0.191750
20.783333	0.5	0.184125
20.791667	0.5	0.175875
20.800000	0.5	0.167375
20.808333	0.5	0.159000
20.816667	0.5	0.150375
20.825000	0.5	0.141375
20.833333	0.5	0.132750
20.841667	0.5	0.124250
20.850000	0.5	0.115625
20.858333	0.5	0.107250
20.866667	0.5	0.099125
20.875000	0.5	0.091250
20.883333	0.5	0.083500
20.891667	0.5	0.075875
20.900000	0.5	0.069250
20.908333	0.5	0.062500
20.916667	0.5	0.055875
20.925000	0.5	0.049875
20.933333	0.5	0.044250
20.941667	0.5	0.038750
20.950000	0.5	0.033750
20.958333	0.5	0.029375
20.966667	0.5	0.025250
20.975000	0.5	0.021500
20.983333	0.5	0.018125
20.991667	0.5	0.015375
21.000000	0.5	0.012625
21.008333	0.5	0.009625
21.016667	0.5	0.006875
21.025000	0.5	0.004500
21.033333	0.5	0.003000
21.041667	0.5	0.001375
21.050000	0.5	0.000000
21.058333	0.5	-0.001375
21.066667	0.5	-0.003125
21.075000	0.5	-0.004125
21.083333	0.5	-0.004375
21.091667	0.5	-0.005375
21.100000	0.5	-0.006625
21.108333	0.5	-0.007000
21.116667	0.5	-0.007625
21.125000	0.5	-0.008500
21.133333	0.5	-0.009000
21.141667	0.5	-0.009375
21.150000	0.5	-0.009750
21.158333	0.5	-0.010125
21.166667	0.5	-0.010125
21.175000	0.5	-0.010250
21.183333	0.5	-0.010625
21.191667	0.5	-0.011000
21.200000	0.5	-0.011000
21.208333	0.5	-0.011375
21.216667	0.5	-0.011500
21.225000	0.5	-0.011625
21.233333	0.5	-0.011250
21.241667	0.5	-0.011750
21.250000	0.5	-0.011500
21.258333	0.5	-0.011250
21.266667	0.5	-0.011250
21.275000	0.5	-0.011125
21.283333	0.5	-0.010875
21.291667	0.5	-0.010875
21.300000	0.5	-0.011375
21.308333	0.5	-0.011750
21.316667	0.5	-0.011375
21.325000	0.5	-0.011250
21.333333	0.5	-0.010750
21.341667	0.5	-0.011125
21.350000	0.5	-0.010625
21.358333	0.5	-0.010375
21.366667	0.5	-0.010250
21.375000	0.5	-0.010250
21.383333	0.5	-0.010000
21.391667	0.5	-0.010000
21.400000	0.5	-0.009875
21.408333	0.5	-0.010375
21.416667	0.5	-0.010625
21.425000	0.5	-0.010875
21.433333	0.5	-0.010625
21.441667	0.5	-0.010750
21.450000	0.5	-0.010500
21.458333	0.5	-0.010250
21.466667	0.5	-0.010000
21.475000	0.5	-0.009625
21.483333	0.5	-0.009250
21.491667	0.5	-0.009125
21.500000	0.5	-0.009250
21.508333	0.5	-0.008875
21.516667	0.5	-0.008375
21.525000	0.5	-0.008125
21.533333	0.5	-0.008000
21.541667	0.5	-0.007750
21.550000	0.5	-0.007750
21.558333	0.5	-0.007750
21.566667	0.5	-0.007500
21.575000	0.5	-0.007375
21.583333	0.5	-0.007250
21.591667	0.5	-0.007375
21.600000	0.5	-0.007125
21.608333	0.5	-0.006875
21.616667	0.5	-0.007125
21.625000	0.5	-0.007000
21.633333	0.5	-0.006875
21.641667	0.5	-0.007250
21.650000	0.5	-0.007500
21.658333	0.5	-0.007500
21.666667	0.5	-0.007625
21.675000	0.5	-0.007250
21.683333	0.5	-0.007250
21.691667	0.5	-0.007000
21.700000	0.5	-0.006625
21.708333	0.5	-0.006500
21.716667	0.5	-0.006375
21.725000	0.5	-0.006125
21.733333	0.5	-0.006000
21.741667	0.5	-0.005500
21.750000	0.5	-0.005375
21.758333	0.5	-0.005375
21.766667	0.5	-0.005500
21.775000	0.5	-0.005250
21.783333	0.5	-0.004875
21.791667	0.5	-0.005000
21.800000	0.5	-0.005125
21.808333	0.5	-0.004625
21.816667	0.5	-0.004750
21.825000	0.5	-0.004125
21.833333	0.5	-0.003625
21.841667	0.5	-0.003375
21.850000	0.5	-0.002750
21.858333	0.5	-0.002625
21.866667	0.5	-0.002625
21.875000	0.5	-0.002750
21.883333	0.5	-0.002375
21.891667	0.5	-0.002000
21.900000	0.5	-0.001375
21.908333	0.5	-0.001250
21.916667	0.5	-0.001250
21.925000	0.5	-0.001250
21.933333	0.5	-0.001125
21.941667	0.5	-0.001125
21.950000	0.5	-0.001125
21.958333	0.5	-0.000750
21.966667	0.5	-0.000625
21.975000	0.5	-0.000250
21.983333	0.5	0.000000
21.991667	0.5	0.000375
22.000000	0.5	0.000500
22.008333	0.5	0.000875
22.016667	0.5	0.001125
22.025000	0.5	0.001500
22.033333	0.5	0.001750
22.041667	0.5	0.001875
22.050000	0.5	0.002250
22.058333	0.5	0.002375
22.066667	0.5	0.002500
22.075000	0.5	0.002375
22.083333	0.5	0.002375
22.091667	0.5	0.002750
22.100000	0.5	0.002750
22.108333	0.5	0.003125
22.116667	0.5	0.002875
22.125000	0.5	0.002875
22.133333	0.5	0.003000
22.141667	0.5	0.003250
22.150000	0.5	0.003500
22.158333	0.5	0.003625
22.166667	0.5	0.003750
22.175000	0.5	0.003750
22.183333	0.5	0.004000
22.191667	0.5	0.004250
22.200000	0.5	0.004500
22.208333	0.5	0.004875
22.216667	0.5	0.005375
22.225000	0.5	0.006000
22.233333	0.5	0.006500
22.241667	0.5	0.007250
22.250000	0.5	0.007750
22.258333	0.5	0.008750
22.266667	0.5	0.009625
22.275000	0.5	0.010125
22.283333	0.5	0.010750
22.291667	0.5	0.011625
22.300000	0.5	0.012250
22.308333	0.5	0.012875
22.316667	0.5	0.013750
22.325000	0.5	0.014500
22.333333	0.5	0.015375
22.341667	0.5	0.016125
22.350000	0.5	0.017250
22.358333	0.5	0.018250
22.366667	0.5	0.019000
22.375000	0.5	0.019750
22.383333	0.5	0.020500
22.391667	0.5	0.021375
22.400000	0.5	0.022250
22.408333	0.5	0.023375
22.416667	0.5	0.024500
22.425000	0.5	0.025375
22.433333	0.5	0.026500
22.441667	0.5	0.027125
22.450000	0.5	0.027875
22.458333	0.5	0.029250
22.466667	0.5	0.030500
22.475000	0.5	0.031625
22.483333	0.5	0.032125
22.491667	0.5	0.032750
22.500000	0.5	0.033125
22.508333	0.5	0.033375
22.516667	0.5	0.033875
22.525000	0.5	0.034125
22.533333	0.5	0.034500
22.541667	0.5	0.035625
22.550000	0.5	0.036750
22.558333	0.5	0.037250
22.566667	0.5	0.037500
22.575000	0.5	0.038000
22.583333	0.5	0.038250
22.591667	0.5	0.038750
22.600000	0.5	0.039125
22.608333	0.5	0.039750
22.616667	0.5	0.040500
22.625000	0.5	0.040500
22.633333	0.5	0.040750
22.641667	0.5	0.040625
22.650000	0.5	0.040500
22.658333	0.5	0.040625
22.666667	0.5	0.040625
22.675000	0.5	0.040625
22.683333	0.5	0.040500
22.691667	0.5	0.040500
22.700000	0.5	0.040375
22.708333	0.5	0.040500
22.716667	0.5	0.040625
22.725000	0.5	0.040500
22.733333	0.5	0.040500
22.741667	0.5	0.040500
22.750000	0.5	0.040000
22.758333	0.5	0.039625
22.766667	0.5	0.039500
22.775000	0.5	0.039125
22.783333	0.5	0.039000
22.791667	0.5	0.038750
22.800000	0.5	0.038500
22.808333	0.5	0.038625
22.816667	0.5	0.038250
22.825000	0.5	0.037625
22.833333	0.5	0.037000
22.841667	0.5	0.036375
22.850000	0.5	0.035625
22.858333	0.5	0.035000
22.866667	0.5	0.034375
22.875000	0.5	0.034125
22.883333	0.5	0.033875
22.891667	0.5	0.033250
22.900000	0.5	0.033125
22.908333	0.5	0.033000
22.916667	0.5	0.032375
22.925000	0.5	0.032125
22.933333	0.5	0.031625
22.941667	0.5	0.030750
22.950000	0.5	0.030375
22.958333	0.5	0.029625
22.966667	0.5	0.028875
22.975000	0.5	0.028750
22.983333	0.5	0.028625
22.991667	0.5	0.028375
23.000000	0.5	0.028375
23.008333	0.5	0.028500
23.016667	0.5	0.028250
23.025000	0.5	0.027875
23.033333	0.5	0.027750
23.041667	0.5	0.027750
23.050000	0.5	0.027375
23.058333	0.5	0.027125
23.066667	0.5	0.026625
23.075000	0.5	0.025750
23.083333	0.5	0.025625
23.091667	0.5	0.025375
23.100000	0.5	0.024875
23.108333	0.5	0.024625
23.116667	0.5	0.024375
23.125000	0.5	0.024000
23.133333	0.5	0.023875
23.141667	0.5	0.023625
23.150000	0.5	0.023375
23.158333	0.5	0.022625
23.166667	0.5	0.022125
23.175000	0.5	0.022125
23.183333	0.5	0.022125
23.191667	0.5	0.021625
23.200000	0.5	0.021250
23.208333	0.5	0.020875
23.216667	0.5	0.020500
23.225000	0.5	0.020000
23.233333	0.5	0.019125
23.241667	0.5	0.018375
23.250000	0.5	0.018125
23.258333	0.5	0.018125
23.266667	0.5	0.017500
23.275000	0.5	0.016750
23.283333	0.5	0.015750
23.291667	0.5	0.015000
23.300000	0.5	0.014375
23.308333	0.5	0.014250
23.316667	0.5	0.013875
23.325000	0.5	0.013250
23.333333	0.5	0.012875
23.341667	0.5	0.012375
23.350000	0.5	0.011500
23.358333	0.5	0.010375
23.366667	0.5	0.009375
23.375000	0.5	0.008125
23.383333	0.5	0.007375
23.391667	0.5	0.006375
23.400000	0.5	0.005250
23.408333	0.5	0.004750
23.416667	0.5	0.003875
23.425000	0.5	0.003250
23.433333	0.5	0.002500
23.441667	0.5	0.001625
23.450000	0.5	0.001250
23.458333	0.5	0.000750
23.466667	0.5	0.000000
23.475000	0.5	-0.000875
23.483333	0.5	-0.001750
23.491667	0.5	-0.002250
23.500000	0.5	-0.002750
23.508333	0.5	-0.003250
23.516667	0.5	-0.004125
23.525000	0.5	-0.004875
23.533333	0.5	-0.005375
23.541667	0.5	-0.005500
23.550000	0.5	-0.006500
23.558333	0.5	-0.006625
23.566667	0.5	-0.007125
23.575000	0.5	-0.007625
23.583333	0.5	-0.008000
23.591667	0.5	-0.008125
23.600000	0.5	-0.007875
23.608333	0.5	-0.007750
23.616667	0.5	-0.008000
23.625000	0.5	-0.007750
23.633333	0.5	-0.007500
23.641667	0.5	-0.007625
23.650000	0.5	-0.007625
23.658333	0.5	-0.007625
23.666667	0.5	-0.007500
23.675000	0.5	-0.007250
23.683333	0.5	-0.007250
23.691667	0.5	-0.006875
23.700000	0.5	-0.006250
23.708333	0.5	-0.005375
23.716667	0.5	-0.004625
23.725000	0.5	-0.004250
23.733333	0.5	-0.004125
23.741667	0.5	-0.003625
23.750000	0.5	-0.003125
23.758333	0.5	-0.003000
23.766667	0.5	-0.002625
23.775000	0.5	-0.002000
23.783333	0.5	-0.001625
23.791667	0.5	-0.001000
23.800000	0.5	-0.000750
23.808333	0.5	-0.000250
23.816667	0.5	0.000125
23.825000	0.5	0.000875
23.833333	0.5	0.000875
23.841667	0.5	0.001375
23.850000	0.5	0.002000
23.858333	0.5	0.002250
23.866667	0.5	0.002375
23.875000	0.5	0.003125
23.883333	0.5	0.003375
23.891667	0.5	0.003750
23.900000	0.5	0.003750
23.908333	0.5	0.004375
23.916667	0.5	0.004125
23.925000	0.5	0.004500
23.933333	0.5	0.005000
23.941667	0.5	0.004750
23.950000	0.5	0.004875
23.958333	0.5	0.004875
23.966667	0.5	0.004750
23.975000	0.5	0.004750
23.983333	0.5	0.004875
23.991667	0.5	0.005125
24.000000	0.5	0.005500
24.008333	0.5	0.005750
24.016667	0.5	0.005250
24.025000	0.5	0.005125
24.033333	0.5	0.005125
24.041667	0.5	0.005625
24.050000	0.5	0.005875
24.058333	0.5	0.006250
24.066667	0.5	0.006250
24.075000	0.5	0.006750
24.083333	0.5	0.006875
24.091667	0.5	0.006875
24.100000	0.5	0.006500
24.108333	0.5	0.006625
24.116667	0.5	0.006875
24.125000	0.5	0.007000
24.133333	0.5	0.006875
24.141667	0.5	0.007000
24.150000	0.5	0.007125
24.158333	0.5	0.007250
24.166667	0.5	0.007000
24.175000	0.5	0.006750
24.183333	0.5	0.006500
24.191667	0.5	0.006500
24.200000	0.5	0.006625
24.208333	0.5	0.007250
24.216667	0.5	0.007500
24.225000	0.5	0.007625
24.233333	0.5	0.007625
24.241667	0.5	0.007750
24.250000	0.5	0.007875
24.258333	0.5	0.007750
24.266667	0.5	0.007750
24.275000	0.5	0.008000
24.283333	0.5	0.008625
24.291667	0.5	0.009125
24.300000	0.5	0.008875
24.308333	0.5	0.009125
24.316667	0.5	0.009500
24.325000	0.5	0.009625
24.333333	0.5	0.010250
24.341667	0.5	0.010250
24.350000	0.5	0.011125
24.358333	0.5	0.011625
24.366667	0.5	0.011750
24.375000	0.5	0.011875
24.383333	0.5	0.012000
24.391667	0.5	0.011625
24.400000	0.5	0.011750
24.408333	0.5	0.012125
24.416667	0.5	0.012500
24.425000	0.5	0.012625
24.433333	0.5	0.012625
24.441667	0.5	0.013000
24.450000	0.5	0.013625
24.458333	0.5	0.013875
24.466667	0.5	0.013500
24.475000	0.5	0.013875
24.483333	0.5	0.014125
24.491667	0.5	0.014750
24.500000	0.5	0.015250
24.508333	0.5	0.015375
24.516667	0.5	0.015250
24.525000	0.5	0.015500
24.533333	0.5	0.015625
24.541667	0.5	0.015875
24.550000	0.5	0.016125
24.558333	0.5	0.016500
24.566667	0.5	0.016250
24.575000	0.5	0.016500
24.583333	0.5	0.016750
24.591667	0.5	0.017125
24.600000	0.5	0.017000
24.608333	0.5	0.017250
24.616667	0.5	0.017500
24.625000	0.5	0.017500
24.633333	0.5	0.017875
24.641667	0.5	0.017875
24.650000	0.5	0.018000
24.658333	0.5	0.017375
24.666667	0.5	0.016875
24.675000	0.5	0.017000
24.683333	0.5	0.016750
24.691667	0.5	0.016625
24.700000	0.5	0.016250
24.708333	0.5	0.016125
24.716667	0.5	0.015375
24.725000	0.5	0.015000
24.733333	0.5	0.014750
24.741667	0.5	0.014750
24.750000	0.5	0.014625
24.758333	0.5	0.014875
24.766667	0.5	0.015125
24.775000	0.5	0.015125
24.783333	0.5	0.014750
24.791667	0.5	0.014375
24.800000	0.5	0.013500
24.808333	0.5	0.013500
24.816667	0.5	0.013250
24.825000	0.5	0.013000
24.833333	0.5	0.012750
24.841667	0.5	0.012125
24.850000	0.5	0.011750
24.858333	0.5	0.011500
24.866667	0.5	0.011250
24.875000	0.5	0.011000
24.883333	0.5	0.011000
24.891667	0.5	0.011000
24.900000	0.5	0.010875
24.908333	0.5	0.010625
24.916667	0.5	0.010625
24.925000	0.5	0.010750
24.933333	0.5	0.010500
24.941667	0.5	0.010125
24.950000	0.5	0.010125
24.958333	0.5	0.009875
24.966667	0.5	0.010250
24.975000	0.5	0.010250
24.983333	0.5	0.010375
24.991667	0.5	0.010250
25.000000	0.5	0.010375
