# Supplementary material for: Dynamic character displacement among a pair of bacterial phyllosphere commensals in situ
Source: Nat Commun. 2022 May 20;13:2836. doi: 10.1038/s41467-022-30469-3 (PMC9123166; doi:10.1038/s41467-022-30469-3)
Supplement: Supplementary file 11 — Source Data [file 41467_2022_30469_MOESM11_ESM.zip › Source Data/Supplementary Figure 5/Galactose t1 a.txt]

File Path	chrom://marshall/Chromeleon7/HPLC_Ultimate_3000/Users/helucas/20200720_OrganicAcids_CCR_L257.seq/529.smp/RI_1.channel/RI_1.chm
Channel	RI_1

Injection Information:
Data Vault	Chromeleon7
Injection	Gal_t1_a
Injection Number	116
Position	BB5
Comment	
Processing Method	Quantitative
Instrument Method	20200525_Rezex_ROA_OrganicAcid_600uL_2500uM_H2SO4_50A_50D
Type	Unknown
Status	Finished
Injection Date	7/22/2020
Injection Time	9:49:57 PM
Injection Volume (µl)	10.000
Dilution Factor	1.0000
Weight	1.0000

Chromatogram Data Information:
Time Min. (min)	0.000000
Time Max. (min)	25.000000
Data Points	3001
Detector	RI
Generating Data System	Chromeleon 7.2.5.9507
Exporting Data System	Chromeleon 7.2.8.0
Operator	Instrument Controller
Signal Quantity	Refractive 
Signal Unit	µRIU
Signal Min.	-2.629750
Signal Max.	24.577000
Channel	RI_1
Driver Name	RID520Driver.dll
Channel Type	Evaluation
Min. Step (s)	0.5
Max. Step (s)	0.5
Average Step (s)	0.5

Signal Parameter Information:
Signal Info	

Chromatogram Data:
Time (min)	Step (s)	Value (µRIU)
0.000000	n.a.	-0.011125
0.008333	0.5	-0.011250
0.016667	0.5	-0.011500
0.025000	0.5	-0.011625
0.033333	0.5	-0.011500
0.041667	0.5	-0.011250
0.050000	0.5	-0.011375
0.058333	0.5	-0.011500
0.066667	0.5	-0.011500
0.075000	0.5	-0.011375
0.083333	0.5	-0.011625
0.091667	0.5	-0.011750
0.100000	0.5	-0.011375
0.108333	0.5	-0.011375
0.116667	0.5	-0.011625
0.125000	0.5	-0.011375
0.133333	0.5	-0.011125
0.141667	0.5	-0.011250
0.150000	0.5	-0.010875
0.158333	0.5	-0.010500
0.166667	0.5	-0.010500
0.175000	0.5	-0.010125
0.183333	0.5	-0.009875
0.191667	0.5	-0.010000
0.200000	0.5	-0.010250
0.208333	0.5	-0.010500
0.216667	0.5	-0.010125
0.225000	0.5	-0.009375
0.233333	0.5	-0.009000
0.241667	0.5	-0.009000
0.250000	0.5	-0.008875
0.258333	0.5	-0.008250
0.266667	0.5	-0.008250
0.275000	0.5	-0.008375
0.283333	0.5	-0.007875
0.291667	0.5	-0.007750
0.300000	0.5	-0.007750
0.308333	0.5	-0.007250
0.316667	0.5	-0.007000
0.325000	0.5	-0.006750
0.333333	0.5	-0.006875
0.341667	0.5	-0.006750
0.350000	0.5	-0.006875
0.358333	0.5	-0.007000
0.366667	0.5	-0.007375
0.375000	0.5	-0.007625
0.383333	0.5	-0.007750
0.391667	0.5	-0.007875
0.400000	0.5	-0.008000
0.408333	0.5	-0.007875
0.416667	0.5	-0.007875
0.425000	0.5	-0.007625
0.433333	0.5	-0.007625
0.441667	0.5	-0.007750
0.450000	0.5	-0.007750
0.458333	0.5	-0.007750
0.466667	0.5	-0.007750
0.475000	0.5	-0.007625
0.483333	0.5	-0.007625
0.491667	0.5	-0.007625
0.500000	0.5	-0.007250
0.508333	0.5	-0.007625
0.516667	0.5	-0.007875
0.525000	0.5	-0.007875
0.533333	0.5	-0.008000
0.541667	0.5	-0.007875
0.550000	0.5	-0.008125
0.558333	0.5	-0.007875
0.566667	0.5	-0.007625
0.575000	0.5	-0.007750
0.583333	0.5	-0.007875
0.591667	0.5	-0.008125
0.600000	0.5	-0.008000
0.608333	0.5	-0.007875
0.616667	0.5	-0.007875
0.625000	0.5	-0.008125
0.633333	0.5	-0.008125
0.641667	0.5	-0.008125
0.650000	0.5	-0.008500
0.658333	0.5	-0.008375
0.666667	0.5	-0.008125
0.675000	0.5	-0.007875
0.683333	0.5	-0.007375
0.691667	0.5	-0.007500
0.700000	0.5	-0.007625
0.708333	0.5	-0.007500
0.716667	0.5	-0.007250
0.725000	0.5	-0.007500
0.733333	0.5	-0.007500
0.741667	0.5	-0.007375
0.750000	0.5	-0.007250
0.758333	0.5	-0.007125
0.766667	0.5	-0.007375
0.775000	0.5	-0.007125
0.783333	0.5	-0.007250
0.791667	0.5	-0.007375
0.800000	0.5	-0.007500
0.808333	0.5	-0.007875
0.816667	0.5	-0.008000
0.825000	0.5	-0.008000
0.833333	0.5	-0.008250
0.841667	0.5	-0.008625
0.850000	0.5	-0.008625
0.858333	0.5	-0.008250
0.866667	0.5	-0.008500
0.875000	0.5	-0.009125
0.883333	0.5	-0.009500
0.891667	0.5	-0.009625
0.900000	0.5	-0.009875
0.908333	0.5	-0.010000
0.916667	0.5	-0.010125
0.925000	0.5	-0.010125
0.933333	0.5	-0.010250
0.941667	0.5	-0.010375
0.950000	0.5	-0.010625
0.958333	0.5	-0.011250
0.966667	0.5	-0.011750
0.975000	0.5	-0.011750
0.983333	0.5	-0.011875
0.991667	0.5	-0.012125
1.000000	0.5	-0.012750
1.008333	0.5	-0.013000
1.016667	0.5	-0.013625
1.025000	0.5	-0.013750
1.033333	0.5	-0.014000
1.041667	0.5	-0.014125
1.050000	0.5	-0.014000
1.058333	0.5	-0.014125
1.066667	0.5	-0.014125
1.075000	0.5	-0.014000
1.083333	0.5	-0.013750
1.091667	0.5	-0.013500
1.100000	0.5	-0.013375
1.108333	0.5	-0.013000
1.116667	0.5	-0.013000
1.125000	0.5	-0.012500
1.133333	0.5	-0.012375
1.141667	0.5	-0.011875
1.150000	0.5	-0.011500
1.158333	0.5	-0.011250
1.166667	0.5	-0.010750
1.175000	0.5	-0.010500
1.183333	0.5	-0.010125
1.191667	0.5	-0.009750
1.200000	0.5	-0.009625
1.208333	0.5	-0.009375
1.216667	0.5	-0.009125
1.225000	0.5	-0.009125
1.233333	0.5	-0.009000
1.241667	0.5	-0.008375
1.250000	0.5	-0.007875
1.258333	0.5	-0.007375
1.266667	0.5	-0.006875
1.275000	0.5	-0.006375
1.283333	0.5	-0.006125
1.291667	0.5	-0.005875
1.300000	0.5	-0.005250
1.308333	0.5	-0.005125
1.316667	0.5	-0.004875
1.325000	0.5	-0.005125
1.333333	0.5	-0.005125
1.341667	0.5	-0.005250
1.350000	0.5	-0.005250
1.358333	0.5	-0.005250
1.366667	0.5	-0.005375
1.375000	0.5	-0.005750
1.383333	0.5	-0.005875
1.391667	0.5	-0.006000
1.400000	0.5	-0.006500
1.408333	0.5	-0.006750
1.416667	0.5	-0.007000
1.425000	0.5	-0.007500
1.433333	0.5	-0.008000
1.441667	0.5	-0.008250
1.450000	0.5	-0.008875
1.458333	0.5	-0.009750
1.466667	0.5	-0.010500
1.475000	0.5	-0.011000
1.483333	0.5	-0.011375
1.491667	0.5	-0.011750
1.500000	0.5	-0.012500
1.508333	0.5	-0.013250
1.516667	0.5	-0.014125
1.525000	0.5	-0.014500
1.533333	0.5	-0.015125
1.541667	0.5	-0.015500
1.550000	0.5	-0.016000
1.558333	0.5	-0.016500
1.566667	0.5	-0.017125
1.575000	0.5	-0.017500
1.583333	0.5	-0.018250
1.591667	0.5	-0.018875
1.600000	0.5	-0.019750
1.608333	0.5	-0.020375
1.616667	0.5	-0.020875
1.625000	0.5	-0.021125
1.633333	0.5	-0.021125
1.641667	0.5	-0.021250
1.650000	0.5	-0.021625
1.658333	0.5	-0.021625
1.666667	0.5	-0.021625
1.675000	0.5	-0.021375
1.683333	0.5	-0.021375
1.691667	0.5	-0.021250
1.700000	0.5	-0.021125
1.708333	0.5	-0.021000
1.716667	0.5	-0.020625
1.725000	0.5	-0.020500
1.733333	0.5	-0.020125
1.741667	0.5	-0.020000
1.750000	0.5	-0.019750
1.758333	0.5	-0.019250
1.766667	0.5	-0.018875
1.775000	0.5	-0.018500
1.783333	0.5	-0.017875
1.791667	0.5	-0.017500
1.800000	0.5	-0.016875
1.808333	0.5	-0.016125
1.816667	0.5	-0.015750
1.825000	0.5	-0.015000
1.833333	0.5	-0.013875
1.841667	0.5	-0.013250
1.850000	0.5	-0.012500
1.858333	0.5	-0.012125
1.866667	0.5	-0.011375
1.875000	0.5	-0.010750
1.883333	0.5	-0.010125
1.891667	0.5	-0.009625
1.900000	0.5	-0.008875
1.908333	0.5	-0.008500
1.916667	0.5	-0.007875
1.925000	0.5	-0.007375
1.933333	0.5	-0.006500
1.941667	0.5	-0.005500
1.950000	0.5	-0.005000
1.958333	0.5	-0.004375
1.966667	0.5	-0.004000
1.975000	0.5	-0.003750
1.983333	0.5	-0.003500
1.991667	0.5	-0.003500
2.000000	0.5	-0.003000
2.008333	0.5	-0.003000
2.016667	0.5	-0.002625
2.025000	0.5	-0.002125
2.033333	0.5	-0.001625
2.041667	0.5	-0.001250
2.050000	0.5	-0.001125
2.058333	0.5	-0.001125
2.066667	0.5	-0.001250
2.075000	0.5	-0.001250
2.083333	0.5	-0.000750
2.091667	0.5	-0.000750
2.100000	0.5	-0.000875
2.108333	0.5	-0.001000
2.116667	0.5	-0.000875
2.125000	0.5	-0.001375
2.133333	0.5	-0.002000
2.141667	0.5	-0.002625
2.150000	0.5	-0.003250
2.158333	0.5	-0.003750
2.166667	0.5	-0.004125
2.175000	0.5	-0.004875
2.183333	0.5	-0.005500
2.191667	0.5	-0.006000
2.200000	0.5	-0.006500
2.208333	0.5	-0.007125
2.216667	0.5	-0.007500
2.225000	0.5	-0.008000
2.233333	0.5	-0.008250
2.241667	0.5	-0.008875
2.250000	0.5	-0.009125
2.258333	0.5	-0.009375
2.266667	0.5	-0.010000
2.275000	0.5	-0.010125
2.283333	0.5	-0.010375
2.291667	0.5	-0.011000
2.300000	0.5	-0.011125
2.308333	0.5	-0.011375
2.316667	0.5	-0.012000
2.325000	0.5	-0.012375
2.333333	0.5	-0.012875
2.341667	0.5	-0.012625
2.350000	0.5	-0.013250
2.358333	0.5	-0.013375
2.366667	0.5	-0.013375
2.375000	0.5	-0.013250
2.383333	0.5	-0.013125
2.391667	0.5	-0.013000
2.400000	0.5	-0.012625
2.408333	0.5	-0.012500
2.416667	0.5	-0.012750
2.425000	0.5	-0.012625
2.433333	0.5	-0.012750
2.441667	0.5	-0.012750
2.450000	0.5	-0.012500
2.458333	0.5	-0.011875
2.466667	0.5	-0.011500
2.475000	0.5	-0.011000
2.483333	0.5	-0.010875
2.491667	0.5	-0.010125
2.500000	0.5	-0.009250
2.508333	0.5	-0.008750
2.516667	0.5	-0.008250
2.525000	0.5	-0.008000
2.533333	0.5	-0.007875
2.541667	0.5	-0.007625
2.550000	0.5	-0.007250
2.558333	0.5	-0.007125
2.566667	0.5	-0.006625
2.575000	0.5	-0.006375
2.583333	0.5	-0.005625
2.591667	0.5	-0.005000
2.600000	0.5	-0.004250
2.608333	0.5	-0.003500
2.616667	0.5	-0.002875
2.625000	0.5	-0.002750
2.633333	0.5	-0.002500
2.641667	0.5	-0.001875
2.650000	0.5	-0.001750
2.658333	0.5	-0.001125
2.666667	0.5	-0.000750
2.675000	0.5	-0.000250
2.683333	0.5	0.000125
2.691667	0.5	0.000500
2.700000	0.5	0.000250
2.708333	0.5	0.000500
2.716667	0.5	0.000750
2.725000	0.5	0.001125
2.733333	0.5	0.001250
2.741667	0.5	0.001375
2.750000	0.5	0.001750
2.758333	0.5	0.002125
2.766667	0.5	0.002250
2.775000	0.5	0.002500
2.783333	0.5	0.002875
2.791667	0.5	0.003000
2.800000	0.5	0.003250
2.808333	0.5	0.003625
2.816667	0.5	0.003875
2.825000	0.5	0.003750
2.833333	0.5	0.003500
2.841667	0.5	0.003625
2.850000	0.5	0.003625
2.858333	0.5	0.003750
2.866667	0.5	0.003750
2.875000	0.5	0.003500
2.883333	0.5	0.003125
2.891667	0.5	0.002750
2.900000	0.5	0.002375
2.908333	0.5	0.002250
2.916667	0.5	0.001625
2.925000	0.5	0.000875
2.933333	0.5	0.000750
2.941667	0.5	0.000750
2.950000	0.5	0.000375
2.958333	0.5	-0.000375
2.966667	0.5	-0.000250
2.975000	0.5	-0.000500
2.983333	0.5	-0.001250
2.991667	0.5	-0.001375
3.000000	0.5	-0.001875
3.008333	0.5	-0.002250
3.016667	0.5	-0.002750
3.025000	0.5	-0.002875
3.033333	0.5	-0.003375
3.041667	0.5	-0.003875
3.050000	0.5	-0.004125
3.058333	0.5	-0.004500
3.066667	0.5	-0.005125
3.075000	0.5	-0.005750
3.083333	0.5	-0.006375
3.091667	0.5	-0.006625
3.100000	0.5	-0.006875
3.108333	0.5	-0.006875
3.116667	0.5	-0.007125
3.125000	0.5	-0.007625
3.133333	0.5	-0.007750
3.141667	0.5	-0.008000
3.150000	0.5	-0.007500
3.158333	0.5	-0.007375
3.166667	0.5	-0.007625
3.175000	0.5	-0.007625
3.183333	0.5	-0.007750
3.191667	0.5	-0.007750
3.200000	0.5	-0.007750
3.208333	0.5	-0.007375
3.216667	0.5	-0.007250
3.225000	0.5	-0.007250
3.233333	0.5	-0.007250
3.241667	0.5	-0.007125
3.250000	0.5	-0.007125
3.258333	0.5	-0.007125
3.266667	0.5	-0.007250
3.275000	0.5	-0.007000
3.283333	0.5	-0.007000
3.291667	0.5	-0.006750
3.300000	0.5	-0.006875
3.308333	0.5	-0.006750
3.316667	0.5	-0.006750
3.325000	0.5	-0.006625
3.333333	0.5	-0.006750
3.341667	0.5	-0.006625
3.350000	0.5	-0.006875
3.358333	0.5	-0.007375
3.366667	0.5	-0.007250
3.375000	0.5	-0.007125
3.383333	0.5	-0.006750
3.391667	0.5	-0.007000
3.400000	0.5	-0.007500
3.408333	0.5	-0.007500
3.416667	0.5	-0.007375
3.425000	0.5	-0.007250
3.433333	0.5	-0.007375
3.441667	0.5	-0.007500
3.450000	0.5	-0.007500
3.458333	0.5	-0.007125
3.466667	0.5	-0.007125
3.475000	0.5	-0.007125
3.483333	0.5	-0.007250
3.491667	0.5	-0.007000
3.500000	0.5	-0.007250
3.508333	0.5	-0.007250
3.516667	0.5	-0.007250
3.525000	0.5	-0.007000
3.533333	0.5	-0.007625
3.541667	0.5	-0.008000
3.550000	0.5	-0.008125
3.558333	0.5	-0.008125
3.566667	0.5	-0.007750
3.575000	0.5	-0.008000
3.583333	0.5	-0.008000
3.591667	0.5	-0.007750
3.600000	0.5	-0.007375
3.608333	0.5	-0.007125
3.616667	0.5	-0.007625
3.625000	0.5	-0.007875
3.633333	0.5	-0.007875
3.641667	0.5	-0.007875
3.650000	0.5	-0.007750
3.658333	0.5	-0.007625
3.666667	0.5	-0.007250
3.675000	0.5	-0.007125
3.683333	0.5	-0.007125
3.691667	0.5	-0.006875
3.700000	0.5	-0.006500
3.708333	0.5	-0.006125
3.716667	0.5	-0.006250
3.725000	0.5	-0.005875
3.733333	0.5	-0.005625
3.741667	0.5	-0.005250
3.750000	0.5	-0.005000
3.758333	0.5	-0.004625
3.766667	0.5	-0.004750
3.775000	0.5	-0.005250
3.783333	0.5	-0.005375
3.791667	0.5	-0.005250
3.800000	0.5	-0.005250
3.808333	0.5	-0.005375
3.816667	0.5	-0.005375
3.825000	0.5	-0.005250
3.833333	0.5	-0.005375
3.841667	0.5	-0.005375
3.850000	0.5	-0.005125
3.858333	0.5	-0.004875
3.866667	0.5	-0.004750
3.875000	0.5	-0.004750
3.883333	0.5	-0.004875
3.891667	0.5	-0.005125
3.900000	0.5	-0.005375
3.908333	0.5	-0.005375
3.916667	0.5	-0.005375
3.925000	0.5	-0.005750
3.933333	0.5	-0.006125
3.941667	0.5	-0.006375
3.950000	0.5	-0.006375
3.958333	0.5	-0.006500
3.966667	0.5	-0.006500
3.975000	0.5	-0.006250
3.983333	0.5	-0.006625
3.991667	0.5	-0.006875
4.000000	0.5	-0.007250
4.008333	0.5	-0.007750
4.016667	0.5	-0.007875
4.025000	0.5	-0.008250
4.033333	0.5	-0.008625
4.041667	0.5	-0.009000
4.050000	0.5	-0.009250
4.058333	0.5	-0.009125
4.066667	0.5	-0.009375
4.075000	0.5	-0.009625
4.083333	0.5	-0.010000
4.091667	0.5	-0.010250
4.100000	0.5	-0.010375
4.108333	0.5	-0.010125
4.116667	0.5	-0.010000
4.125000	0.5	-0.010125
4.133333	0.5	-0.010625
4.141667	0.5	-0.011000
4.150000	0.5	-0.010875
4.158333	0.5	-0.011000
4.166667	0.5	-0.011000
4.175000	0.5	-0.011375
4.183333	0.5	-0.011000
4.191667	0.5	-0.010625
4.200000	0.5	-0.010375
4.208333	0.5	-0.010250
4.216667	0.5	-0.010500
4.225000	0.5	-0.010750
4.233333	0.5	-0.010625
4.241667	0.5	-0.010375
4.250000	0.5	-0.010000
4.258333	0.5	-0.010000
4.266667	0.5	-0.009625
4.275000	0.5	-0.009625
4.283333	0.5	-0.009500
4.291667	0.5	-0.009250
4.300000	0.5	-0.009000
4.308333	0.5	-0.008875
4.316667	0.5	-0.008875
4.325000	0.5	-0.008375
4.333333	0.5	-0.007875
4.341667	0.5	-0.007625
4.350000	0.5	-0.007375
4.358333	0.5	-0.007000
4.366667	0.5	-0.006625
4.375000	0.5	-0.006500
4.383333	0.5	-0.006625
4.391667	0.5	-0.006375
4.400000	0.5	-0.006000
4.408333	0.5	-0.005875
4.416667	0.5	-0.005375
4.425000	0.5	-0.004875
4.433333	0.5	-0.004500
4.441667	0.5	-0.004125
4.450000	0.5	-0.003875
4.458333	0.5	-0.003625
4.466667	0.5	-0.003250
4.475000	0.5	-0.003125
4.483333	0.5	-0.002750
4.491667	0.5	-0.002625
4.500000	0.5	-0.002750
4.508333	0.5	-0.002500
4.516667	0.5	-0.002250
4.525000	0.5	-0.002000
4.533333	0.5	-0.001750
4.541667	0.5	-0.001375
4.550000	0.5	-0.001250
4.558333	0.5	-0.001000
4.566667	0.5	-0.001250
4.575000	0.5	-0.001375
4.583333	0.5	-0.001375
4.591667	0.5	-0.000750
4.600000	0.5	-0.001000
4.608333	0.5	-0.001000
4.616667	0.5	-0.000875
4.625000	0.5	-0.000750
4.633333	0.5	-0.000750
4.641667	0.5	-0.000625
4.650000	0.5	-0.000375
4.658333	0.5	0.000000
4.666667	0.5	-0.000125
4.675000	0.5	0.000375
4.683333	0.5	0.000625
4.691667	0.5	0.000875
4.700000	0.5	0.001250
4.708333	0.5	0.001625
4.716667	0.5	0.001500
4.725000	0.5	0.001250
4.733333	0.5	0.001375
4.741667	0.5	0.001625
4.750000	0.5	0.001500
4.758333	0.5	0.001250
4.766667	0.5	0.001375
4.775000	0.5	0.001500
4.783333	0.5	0.001250
4.791667	0.5	0.001500
4.800000	0.5	0.001375
4.808333	0.5	0.001375
4.816667	0.5	0.001375
4.825000	0.5	0.001500
4.833333	0.5	0.001625
4.841667	0.5	0.001125
4.850000	0.5	0.001250
4.858333	0.5	0.001375
4.866667	0.5	0.001375
4.875000	0.5	0.001375
4.883333	0.5	0.001125
4.891667	0.5	0.000875
4.900000	0.5	0.000500
4.908333	0.5	-0.000125
4.916667	0.5	-0.000250
4.925000	0.5	-0.000625
4.933333	0.5	-0.000250
4.941667	0.5	-0.000375
4.950000	0.5	-0.000125
4.958333	0.5	-0.000375
4.966667	0.5	-0.000375
4.975000	0.5	-0.000500
4.983333	0.5	-0.000750
4.991667	0.5	-0.001000
5.000000	0.5	-0.001375
5.008333	0.5	-0.001250
5.016667	0.5	-0.001250
5.025000	0.5	-0.001375
5.033333	0.5	-0.001250
5.041667	0.5	-0.001125
5.050000	0.5	-0.001500
5.058333	0.5	-0.001750
5.066667	0.5	-0.001750
5.075000	0.5	-0.001750
5.083333	0.5	-0.001875
5.091667	0.5	-0.001625
5.100000	0.5	-0.001250
5.108333	0.5	-0.001375
5.116667	0.5	-0.001125
5.125000	0.5	-0.001000
5.133333	0.5	-0.000750
5.141667	0.5	-0.000750
5.150000	0.5	-0.000750
5.158333	0.5	-0.000500
5.166667	0.5	-0.000250
5.175000	0.5	0.000000
5.183333	0.5	0.000000
5.191667	0.5	0.000375
5.200000	0.5	0.000250
5.208333	0.5	0.000375
5.216667	0.5	0.000625
5.225000	0.5	0.001125
5.233333	0.5	0.001375
5.241667	0.5	0.001875
5.250000	0.5	0.002500
5.258333	0.5	0.003250
5.266667	0.5	0.003875
5.275000	0.5	0.004375
5.283333	0.5	0.004875
5.291667	0.5	0.005125
5.300000	0.5	0.005500
5.308333	0.5	0.005625
5.316667	0.5	0.006125
5.325000	0.5	0.006125
5.333333	0.5	0.006625
5.341667	0.5	0.006750
5.350000	0.5	0.007500
5.358333	0.5	0.008000
5.366667	0.5	0.008500
5.375000	0.5	0.008750
5.383333	0.5	0.009500
5.391667	0.5	0.010125
5.400000	0.5	0.010125
5.408333	0.5	0.010375
5.416667	0.5	0.010625
5.425000	0.5	0.010375
5.433333	0.5	0.011000
5.441667	0.5	0.011000
5.450000	0.5	0.011125
5.458333	0.5	0.011375
5.466667	0.5	0.011750
5.475000	0.5	0.012000
5.483333	0.5	0.012500
5.491667	0.5	0.013000
5.500000	0.5	0.013000
5.508333	0.5	0.013500
5.516667	0.5	0.013500
5.525000	0.5	0.013500
5.533333	0.5	0.013500
5.541667	0.5	0.013375
5.550000	0.5	0.012750
5.558333	0.5	0.012750
5.566667	0.5	0.012750
5.575000	0.5	0.012500
5.583333	0.5	0.012125
5.591667	0.5	0.011500
5.600000	0.5	0.011375
5.608333	0.5	0.010750
5.616667	0.5	0.010125
5.625000	0.5	0.009875
5.633333	0.5	0.009125
5.641667	0.5	0.008625
5.650000	0.5	0.008375
5.658333	0.5	0.008000
5.666667	0.5	0.007000
5.675000	0.5	0.006375
5.683333	0.5	0.005875
5.691667	0.5	0.005000
5.700000	0.5	0.004125
5.708333	0.5	0.003375
5.716667	0.5	0.002125
5.725000	0.5	0.001625
5.733333	0.5	0.000750
5.741667	0.5	0.000125
5.750000	0.5	-0.000125
5.758333	0.5	-0.001125
5.766667	0.5	-0.002125
5.775000	0.5	-0.002875
5.783333	0.5	-0.003125
5.791667	0.5	-0.003625
5.800000	0.5	-0.004625
5.808333	0.5	-0.005375
5.816667	0.5	-0.006750
5.825000	0.5	-0.007250
5.833333	0.5	-0.008500
5.841667	0.5	-0.009625
5.850000	0.5	-0.010250
5.858333	0.5	-0.011125
5.866667	0.5	-0.011750
5.875000	0.5	-0.012125
5.883333	0.5	-0.012875
5.891667	0.5	-0.013375
5.900000	0.5	-0.014125
5.908333	0.5	-0.014500
5.916667	0.5	-0.015125
5.925000	0.5	-0.015375
5.933333	0.5	-0.015625
5.941667	0.5	-0.015625
5.950000	0.5	-0.015625
5.958333	0.5	-0.016000
5.966667	0.5	-0.016125
5.975000	0.5	-0.016125
5.983333	0.5	-0.016000
5.991667	0.5	-0.016250
6.000000	0.5	-0.016500
6.008333	0.5	-0.016125
6.016667	0.5	-0.016250
6.025000	0.5	-0.016125
6.033333	0.5	-0.015875
6.041667	0.5	-0.016375
6.050000	0.5	-0.016250
6.058333	0.5	-0.015750
6.066667	0.5	-0.015625
6.075000	0.5	-0.016000
6.083333	0.5	-0.015500
6.091667	0.5	-0.015625
6.100000	0.5	-0.016250
6.108333	0.5	-0.016500
6.116667	0.5	-0.016375
6.125000	0.5	-0.016375
6.133333	0.5	-0.016750
6.141667	0.5	-0.016750
6.150000	0.5	-0.016500
6.158333	0.5	-0.016500
6.166667	0.5	-0.016375
6.175000	0.5	-0.016375
6.183333	0.5	-0.016375
6.191667	0.5	-0.016125
6.200000	0.5	-0.015375
6.208333	0.5	-0.015125
6.216667	0.5	-0.015125
6.225000	0.5	-0.015375
6.233333	0.5	-0.015250
6.241667	0.5	-0.015125
6.250000	0.5	-0.015000
6.258333	0.5	-0.014750
6.266667	0.5	-0.014125
6.275000	0.5	-0.014000
6.283333	0.5	-0.014000
6.291667	0.5	-0.014000
6.300000	0.5	-0.013750
6.308333	0.5	-0.013625
6.316667	0.5	-0.013500
6.325000	0.5	-0.013125
6.333333	0.5	-0.012625
6.341667	0.5	-0.012250
6.350000	0.5	-0.011750
6.358333	0.5	-0.011375
6.366667	0.5	-0.010250
6.375000	0.5	-0.008875
6.383333	0.5	-0.008375
6.391667	0.5	-0.007000
6.400000	0.5	-0.006125
6.408333	0.5	-0.005250
6.416667	0.5	-0.004500
6.425000	0.5	-0.004000
6.433333	0.5	-0.003000
6.441667	0.5	-0.001875
6.450000	0.5	-0.001000
6.458333	0.5	0.000000
6.466667	0.5	0.000625
6.475000	0.5	0.001375
6.483333	0.5	0.001875
6.491667	0.5	0.002500
6.500000	0.5	0.002875
6.508333	0.5	0.003125
6.516667	0.5	0.003750
6.525000	0.5	0.004000
6.533333	0.5	0.004250
6.541667	0.5	0.004500
6.550000	0.5	0.004125
6.558333	0.5	0.004250
6.566667	0.5	0.004500
6.575000	0.5	0.004875
6.583333	0.5	0.005375
6.591667	0.5	0.005250
6.600000	0.5	0.005125
6.608333	0.5	0.005000
6.616667	0.5	0.005125
6.625000	0.5	0.005000
6.633333	0.5	0.004250
6.641667	0.5	0.003625
6.650000	0.5	0.003500
6.658333	0.5	0.003000
6.666667	0.5	0.002250
6.675000	0.5	0.001625
6.683333	0.5	0.000625
6.691667	0.5	-0.000125
6.700000	0.5	-0.002250
6.708333	0.5	-0.005500
6.716667	0.5	-0.009750
6.725000	0.5	-0.016875
6.733333	0.5	-0.027875
6.741667	0.5	-0.046250
6.750000	0.5	-0.075500
6.758333	0.5	-0.122375
6.766667	0.5	-0.195500
6.775000	0.5	-0.305250
6.783333	0.5	-0.462750
6.791667	0.5	-0.676250
6.800000	0.5	-0.947750
6.808333	0.5	-1.269500
6.816667	0.5	-1.623375
6.825000	0.5	-1.979500
6.833333	0.5	-2.297500
6.841667	0.5	-2.531250
6.850000	0.5	-2.629750
6.858333	0.5	-2.542625
6.866667	0.5	-2.221875
6.875000	0.5	-1.625625
6.883333	0.5	-0.719125
6.891667	0.5	0.520625
6.900000	0.5	2.106250
6.908333	0.5	4.034250
6.916667	0.5	6.281625
6.925000	0.5	8.801250
6.933333	0.5	11.516000
6.941667	0.5	14.316000
6.950000	0.5	17.058750
6.958333	0.5	19.581500
6.966667	0.5	21.716875
6.975000	0.5	23.318250
6.983333	0.5	24.284875
6.991667	0.5	24.577000
7.000000	0.5	24.219750
7.008333	0.5	23.293250
7.016667	0.5	21.915875
7.025000	0.5	20.221500
7.033333	0.5	18.342250
7.041667	0.5	16.393750
7.050000	0.5	14.469125
7.058333	0.5	12.636125
7.066667	0.5	10.939375
7.075000	0.5	9.403000
7.083333	0.5	8.036875
7.091667	0.5	6.838375
7.100000	0.5	5.799250
7.108333	0.5	4.905625
7.116667	0.5	4.142750
7.125000	0.5	3.495000
7.133333	0.5	2.947250
7.141667	0.5	2.485375
7.150000	0.5	2.096875
7.158333	0.5	1.770875
7.166667	0.5	1.497000
7.175000	0.5	1.267500
7.183333	0.5	1.075000
7.191667	0.5	0.912875
7.200000	0.5	0.776750
7.208333	0.5	0.662375
7.216667	0.5	0.566125
7.225000	0.5	0.484625
7.233333	0.5	0.416125
7.241667	0.5	0.357625
7.250000	0.5	0.308000
7.258333	0.5	0.265875
7.266667	0.5	0.230500
7.275000	0.5	0.200000
7.283333	0.5	0.174250
7.291667	0.5	0.152125
7.300000	0.5	0.133125
7.308333	0.5	0.116625
7.316667	0.5	0.102625
7.325000	0.5	0.090875
7.333333	0.5	0.080750
7.341667	0.5	0.071875
7.350000	0.5	0.064750
7.358333	0.5	0.058500
7.366667	0.5	0.053125
7.375000	0.5	0.048250
7.383333	0.5	0.044375
7.391667	0.5	0.040875
7.400000	0.5	0.038000
7.408333	0.5	0.035375
7.416667	0.5	0.033375
7.425000	0.5	0.031375
7.433333	0.5	0.029625
7.441667	0.5	0.027750
7.450000	0.5	0.026250
7.458333	0.5	0.025250
7.466667	0.5	0.024250
7.475000	0.5	0.023000
7.483333	0.5	0.021875
7.491667	0.5	0.021125
7.500000	0.5	0.019750
7.508333	0.5	0.018750
7.516667	0.5	0.018250
7.525000	0.5	0.017750
7.533333	0.5	0.017125
7.541667	0.5	0.016375
7.550000	0.5	0.016375
7.558333	0.5	0.016125
7.566667	0.5	0.016125
7.575000	0.5	0.016125
7.583333	0.5	0.016125
7.591667	0.5	0.016125
7.600000	0.5	0.016125
7.608333	0.5	0.016500
7.616667	0.5	0.016875
7.625000	0.5	0.016625
7.633333	0.5	0.017125
7.641667	0.5	0.017625
7.650000	0.5	0.017875
7.658333	0.5	0.018125
7.666667	0.5	0.017750
7.675000	0.5	0.017750
7.683333	0.5	0.018000
7.691667	0.5	0.018125
7.700000	0.5	0.018375
7.708333	0.5	0.018750
7.716667	0.5	0.018875
7.725000	0.5	0.019375
7.733333	0.5	0.020125
7.741667	0.5	0.020375
7.750000	0.5	0.020750
7.758333	0.5	0.021500
7.766667	0.5	0.021875
7.775000	0.5	0.022375
7.783333	0.5	0.022750
7.791667	0.5	0.023125
7.800000	0.5	0.023625
7.808333	0.5	0.024750
7.816667	0.5	0.025375
7.825000	0.5	0.025625
7.833333	0.5	0.026250
7.841667	0.5	0.027000
7.850000	0.5	0.027375
7.858333	0.5	0.028250
7.866667	0.5	0.029000
7.875000	0.5	0.030500
7.883333	0.5	0.032125
7.891667	0.5	0.033875
7.900000	0.5	0.036125
7.908333	0.5	0.039125
7.916667	0.5	0.042500
7.925000	0.5	0.046000
7.933333	0.5	0.050750
7.941667	0.5	0.057000
7.950000	0.5	0.064500
7.958333	0.5	0.073250
7.966667	0.5	0.084500
7.975000	0.5	0.099000
7.983333	0.5	0.117000
7.991667	0.5	0.139500
8.000000	0.5	0.167875
8.008333	0.5	0.203500
8.016667	0.5	0.247375
8.025000	0.5	0.301625
8.033333	0.5	0.367375
8.041667	0.5	0.446625
8.050000	0.5	0.539875
8.058333	0.5	0.648375
8.066667	0.5	0.774000
8.075000	0.5	0.917000
8.083333	0.5	1.077750
8.091667	0.5	1.256750
8.100000	0.5	1.453750
8.108333	0.5	1.669125
8.116667	0.5	1.902375
8.125000	0.5	2.153000
8.133333	0.5	2.420875
8.141667	0.5	2.704375
8.150000	0.5	3.003500
8.158333	0.5	3.317875
8.166667	0.5	3.646625
8.175000	0.5	3.989375
8.183333	0.5	4.344875
8.191667	0.5	4.712875
8.200000	0.5	5.092750
8.208333	0.5	5.483625
8.216667	0.5	5.885625
8.225000	0.5	6.297125
8.233333	0.5	6.718625
8.241667	0.5	7.149125
8.250000	0.5	7.588875
8.258333	0.5	8.037000
8.266667	0.5	8.493000
8.275000	0.5	8.956125
8.283333	0.5	9.425875
8.291667	0.5	9.902875
8.300000	0.5	10.386375
8.308333	0.5	10.875500
8.316667	0.5	11.371375
8.325000	0.5	11.872125
8.333333	0.5	12.376875
8.341667	0.5	12.882875
8.350000	0.5	13.384875
8.358333	0.5	13.871375
8.366667	0.5	14.320000
8.375000	0.5	14.695375
8.383333	0.5	14.949375
8.391667	0.5	15.029500
8.400000	0.5	14.889000
8.408333	0.5	14.502000
8.416667	0.5	13.869625
8.425000	0.5	13.020500
8.433333	0.5	12.005125
8.441667	0.5	10.884250
8.450000	0.5	9.719750
8.458333	0.5	8.565875
8.466667	0.5	7.464875
8.475000	0.5	6.446125
8.483333	0.5	5.526000
8.491667	0.5	4.710750
8.500000	0.5	3.999625
8.508333	0.5	3.387000
8.516667	0.5	2.864750
8.525000	0.5	2.422625
8.533333	0.5	2.051125
8.541667	0.5	1.740750
8.550000	0.5	1.482750
8.558333	0.5	1.268750
8.566667	0.5	1.092625
8.575000	0.5	0.948000
8.583333	0.5	0.828875
8.591667	0.5	0.731750
8.600000	0.5	0.652375
8.608333	0.5	0.586875
8.616667	0.5	0.533125
8.625000	0.5	0.488875
8.633333	0.5	0.451625
8.641667	0.5	0.420000
8.650000	0.5	0.393000
8.658333	0.5	0.369750
8.666667	0.5	0.348750
8.675000	0.5	0.329750
8.683333	0.5	0.312375
8.691667	0.5	0.295875
8.700000	0.5	0.280250
8.708333	0.5	0.265000
8.716667	0.5	0.250625
8.725000	0.5	0.236625
8.733333	0.5	0.223750
8.741667	0.5	0.211250
8.750000	0.5	0.199250
8.758333	0.5	0.187625
8.766667	0.5	0.176500
8.775000	0.5	0.166375
8.783333	0.5	0.156750
8.791667	0.5	0.147875
8.800000	0.5	0.139625
8.808333	0.5	0.131875
8.816667	0.5	0.125125
8.825000	0.5	0.118375
8.833333	0.5	0.112750
8.841667	0.5	0.107625
8.850000	0.5	0.102750
8.858333	0.5	0.098750
8.866667	0.5	0.095000
8.875000	0.5	0.092500
8.883333	0.5	0.090000
8.891667	0.5	0.088375
8.900000	0.5	0.087000
8.908333	0.5	0.086000
8.916667	0.5	0.085625
8.925000	0.5	0.086250
8.933333	0.5	0.087375
8.941667	0.5	0.089750
8.950000	0.5	0.092875
8.958333	0.5	0.097750
8.966667	0.5	0.103625
8.975000	0.5	0.111000
8.983333	0.5	0.120250
8.991667	0.5	0.131750
9.000000	0.5	0.145500
9.008333	0.5	0.161125
9.016667	0.5	0.178750
9.025000	0.5	0.199250
9.033333	0.5	0.221750
9.041667	0.5	0.245875
9.050000	0.5	0.271875
9.058333	0.5	0.299375
9.066667	0.5	0.327750
9.075000	0.5	0.357000
9.083333	0.5	0.386375
9.091667	0.5	0.414875
9.100000	0.5	0.442250
9.108333	0.5	0.467375
9.116667	0.5	0.489500
9.125000	0.5	0.509000
9.133333	0.5	0.524875
9.141667	0.5	0.536500
9.150000	0.5	0.544500
9.158333	0.5	0.548125
9.166667	0.5	0.547250
9.175000	0.5	0.542250
9.183333	0.5	0.533375
9.191667	0.5	0.521250
9.200000	0.5	0.506125
9.208333	0.5	0.488125
9.216667	0.5	0.467375
9.225000	0.5	0.445250
9.233333	0.5	0.421500
9.241667	0.5	0.397250
9.250000	0.5	0.372500
9.258333	0.5	0.347625
9.266667	0.5	0.323125
9.275000	0.5	0.298875
9.283333	0.5	0.276500
9.291667	0.5	0.255000
9.300000	0.5	0.235000
9.308333	0.5	0.216500
9.316667	0.5	0.199500
9.325000	0.5	0.183500
9.333333	0.5	0.168625
9.341667	0.5	0.155000
9.350000	0.5	0.143125
9.358333	0.5	0.132125
9.366667	0.5	0.122250
9.375000	0.5	0.113500
9.383333	0.5	0.106125
9.391667	0.5	0.099500
9.400000	0.5	0.093875
9.408333	0.5	0.088875
9.416667	0.5	0.084250
9.425000	0.5	0.080625
9.433333	0.5	0.077625
9.441667	0.5	0.074875
9.450000	0.5	0.072000
9.458333	0.5	0.069875
9.466667	0.5	0.067875
9.475000	0.5	0.066375
9.483333	0.5	0.065500
9.491667	0.5	0.064750
9.500000	0.5	0.064375
9.508333	0.5	0.064250
9.516667	0.5	0.065000
9.525000	0.5	0.066375
9.533333	0.5	0.067875
9.541667	0.5	0.070500
9.550000	0.5	0.073500
9.558333	0.5	0.076500
9.566667	0.5	0.079750
9.575000	0.5	0.084000
9.583333	0.5	0.088750
9.591667	0.5	0.093500
9.600000	0.5	0.098625
9.608333	0.5	0.103750
9.616667	0.5	0.109625
9.625000	0.5	0.115375
9.633333	0.5	0.121125
9.641667	0.5	0.126625
9.650000	0.5	0.131750
9.658333	0.5	0.136750
9.666667	0.5	0.141125
9.675000	0.5	0.145000
9.683333	0.5	0.148250
9.691667	0.5	0.150875
9.700000	0.5	0.153250
9.708333	0.5	0.154875
9.716667	0.5	0.155875
9.725000	0.5	0.156125
9.733333	0.5	0.155375
9.741667	0.5	0.154750
9.750000	0.5	0.152875
9.758333	0.5	0.150625
9.766667	0.5	0.147125
9.775000	0.5	0.143750
9.783333	0.5	0.140000
9.791667	0.5	0.136250
9.800000	0.5	0.132250
9.808333	0.5	0.127875
9.816667	0.5	0.123625
9.825000	0.5	0.118875
9.833333	0.5	0.113875
9.841667	0.5	0.109625
9.850000	0.5	0.105125
9.858333	0.5	0.100875
9.866667	0.5	0.096500
9.875000	0.5	0.092375
9.883333	0.5	0.088375
9.891667	0.5	0.084500
9.900000	0.5	0.080750
9.908333	0.5	0.077125
9.916667	0.5	0.073500
9.925000	0.5	0.070375
9.933333	0.5	0.067250
9.941667	0.5	0.064375
9.950000	0.5	0.062375
9.958333	0.5	0.059875
9.966667	0.5	0.057375
9.975000	0.5	0.054875
9.983333	0.5	0.052000
9.991667	0.5	0.050125
10.000000	0.5	0.048750
10.008333	0.5	0.047125
10.016667	0.5	0.045750
10.025000	0.5	0.044875
10.033333	0.5	0.044125
10.041667	0.5	0.043250
10.050000	0.5	0.042000
10.058333	0.5	0.041125
10.066667	0.5	0.040375
10.075000	0.5	0.039875
10.083333	0.5	0.039500
10.091667	0.5	0.039375
10.100000	0.5	0.039000
10.108333	0.5	0.038625
10.116667	0.5	0.038750
10.125000	0.5	0.038750
10.133333	0.5	0.038750
10.141667	0.5	0.039000
10.150000	0.5	0.039125
10.158333	0.5	0.039000
10.166667	0.5	0.039125
10.175000	0.5	0.039500
10.183333	0.5	0.039500
10.191667	0.5	0.039750
10.200000	0.5	0.040250
10.208333	0.5	0.040875
10.216667	0.5	0.041500
10.225000	0.5	0.042125
10.233333	0.5	0.042125
10.241667	0.5	0.042125
10.250000	0.5	0.042625
10.258333	0.5	0.043125
10.266667	0.5	0.043875
10.275000	0.5	0.045500
10.283333	0.5	0.047000
10.291667	0.5	0.049125
10.300000	0.5	0.051500
10.308333	0.5	0.054250
10.316667	0.5	0.057500
10.325000	0.5	0.061500
10.333333	0.5	0.066250
10.341667	0.5	0.071625
10.350000	0.5	0.078625
10.358333	0.5	0.086875
10.366667	0.5	0.096250
10.375000	0.5	0.108000
10.383333	0.5	0.121750
10.391667	0.5	0.137875
10.400000	0.5	0.157500
10.408333	0.5	0.180750
10.416667	0.5	0.208750
10.425000	0.5	0.242500
10.433333	0.5	0.283250
10.441667	0.5	0.333250
10.450000	0.5	0.394125
10.458333	0.5	0.468000
10.466667	0.5	0.558750
10.475000	0.5	0.669250
10.483333	0.5	0.802875
10.491667	0.5	0.964375
10.500000	0.5	1.159375
10.508333	0.5	1.391750
10.516667	0.5	1.667125
10.525000	0.5	1.990250
10.533333	0.5	2.366250
10.541667	0.5	2.798750
10.550000	0.5	3.290500
10.558333	0.5	3.843250
10.566667	0.5	4.456250
10.575000	0.5	5.127750
10.583333	0.5	5.852000
10.591667	0.5	6.622750
10.600000	0.5	7.430375
10.608333	0.5	8.262125
10.616667	0.5	9.104250
10.625000	0.5	9.940875
10.633333	0.5	10.755125
10.641667	0.5	11.529875
10.650000	0.5	12.247750
10.658333	0.5	12.892125
10.666667	0.5	13.448625
10.675000	0.5	13.904375
10.683333	0.5	14.249625
10.691667	0.5	14.477375
10.700000	0.5	14.583125
10.708333	0.5	14.567750
10.716667	0.5	14.433875
10.725000	0.5	14.186500
10.733333	0.5	13.835125
10.741667	0.5	13.390750
10.750000	0.5	12.864625
10.758333	0.5	12.271250
10.766667	0.5	11.624125
10.775000	0.5	10.938250
10.783333	0.5	10.225875
10.791667	0.5	9.500875
10.800000	0.5	8.774500
10.808333	0.5	8.057625
10.816667	0.5	7.359125
10.825000	0.5	6.686000
10.833333	0.5	6.045125
10.841667	0.5	5.440625
10.850000	0.5	4.875750
10.858333	0.5	4.352500
10.866667	0.5	3.870875
10.875000	0.5	3.432000
10.883333	0.5	3.033625
10.891667	0.5	2.674375
10.900000	0.5	2.353000
10.908333	0.5	2.066500
10.916667	0.5	1.812375
10.925000	0.5	1.588250
10.933333	0.5	1.391375
10.941667	0.5	1.219000
10.950000	0.5	1.067750
10.958333	0.5	0.936125
10.966667	0.5	0.822250
10.975000	0.5	0.723125
10.983333	0.5	0.637625
10.991667	0.5	0.563125
11.000000	0.5	0.498875
11.008333	0.5	0.443500
11.016667	0.5	0.395250
11.025000	0.5	0.354000
11.033333	0.5	0.318500
11.041667	0.5	0.287500
11.050000	0.5	0.260500
11.058333	0.5	0.236875
11.066667	0.5	0.216250
11.075000	0.5	0.198500
11.083333	0.5	0.183125
11.091667	0.5	0.169625
11.100000	0.5	0.157625
11.108333	0.5	0.146875
11.116667	0.5	0.137500
11.125000	0.5	0.128875
11.133333	0.5	0.121500
11.141667	0.5	0.114750
11.150000	0.5	0.108125
11.158333	0.5	0.102250
11.166667	0.5	0.097250
11.175000	0.5	0.092250
11.183333	0.5	0.088000
11.191667	0.5	0.084625
11.200000	0.5	0.080875
11.208333	0.5	0.077375
11.216667	0.5	0.074500
11.225000	0.5	0.071375
11.233333	0.5	0.068250
11.241667	0.5	0.065750
11.250000	0.5	0.063750
11.258333	0.5	0.061625
11.266667	0.5	0.059500
11.275000	0.5	0.057500
11.283333	0.5	0.055625
11.291667	0.5	0.053750
11.300000	0.5	0.051875
11.308333	0.5	0.049875
11.316667	0.5	0.048125
11.325000	0.5	0.047000
11.333333	0.5	0.046000
11.341667	0.5	0.044750
11.350000	0.5	0.043125
11.358333	0.5	0.041625
11.366667	0.5	0.040500
11.375000	0.5	0.039625
11.383333	0.5	0.038625
11.391667	0.5	0.037750
11.400000	0.5	0.037125
11.408333	0.5	0.036000
11.416667	0.5	0.035125
11.425000	0.5	0.034125
11.433333	0.5	0.033375
11.441667	0.5	0.032750
11.450000	0.5	0.032625
11.458333	0.5	0.032375
11.466667	0.5	0.031875
11.475000	0.5	0.031500
11.483333	0.5	0.031125
11.491667	0.5	0.031125
11.500000	0.5	0.031000
11.508333	0.5	0.030625
11.516667	0.5	0.030375
11.525000	0.5	0.030375
11.533333	0.5	0.030750
11.541667	0.5	0.030375
11.550000	0.5	0.030000
11.558333	0.5	0.029875
11.566667	0.5	0.029750
11.575000	0.5	0.029750
11.583333	0.5	0.029750
11.591667	0.5	0.029875
11.600000	0.5	0.030125
11.608333	0.5	0.030125
11.616667	0.5	0.030125
11.625000	0.5	0.029875
11.633333	0.5	0.030000
11.641667	0.5	0.030125
11.650000	0.5	0.030000
11.658333	0.5	0.029625
11.666667	0.5	0.029625
11.675000	0.5	0.029625
11.683333	0.5	0.029625
11.691667	0.5	0.029875
11.700000	0.5	0.029875
11.708333	0.5	0.029875
11.716667	0.5	0.030000
11.725000	0.5	0.029750
11.733333	0.5	0.029875
11.741667	0.5	0.029625
11.750000	0.5	0.029125
11.758333	0.5	0.029125
11.766667	0.5	0.029125
11.775000	0.5	0.029375
11.783333	0.5	0.028875
11.791667	0.5	0.028500
11.800000	0.5	0.028625
11.808333	0.5	0.028750
11.816667	0.5	0.028500
11.825000	0.5	0.027750
11.833333	0.5	0.027250
11.841667	0.5	0.026875
11.850000	0.5	0.026125
11.858333	0.5	0.025625
11.866667	0.5	0.025125
11.875000	0.5	0.024500
11.883333	0.5	0.024000
11.891667	0.5	0.023500
11.900000	0.5	0.023375
11.908333	0.5	0.022750
11.916667	0.5	0.022250
11.925000	0.5	0.021625
11.933333	0.5	0.021500
11.941667	0.5	0.021375
11.950000	0.5	0.020500
11.958333	0.5	0.019750
11.966667	0.5	0.019625
11.975000	0.5	0.018750
11.983333	0.5	0.018250
11.991667	0.5	0.018125
12.000000	0.5	0.017625
12.008333	0.5	0.017125
12.016667	0.5	0.017125
12.025000	0.5	0.016875
12.033333	0.5	0.016375
12.041667	0.5	0.016000
12.050000	0.5	0.016000
12.058333	0.5	0.015750
12.066667	0.5	0.015500
12.075000	0.5	0.015250
12.083333	0.5	0.015250
12.091667	0.5	0.015250
12.100000	0.5	0.014875
12.108333	0.5	0.014625
12.116667	0.5	0.014500
12.125000	0.5	0.014625
12.133333	0.5	0.014875
12.141667	0.5	0.014875
12.150000	0.5	0.014125
12.158333	0.5	0.014250
12.166667	0.5	0.014000
12.175000	0.5	0.013875
12.183333	0.5	0.014000
12.191667	0.5	0.014375
12.200000	0.5	0.014625
12.208333	0.5	0.014875
12.216667	0.5	0.015000
12.225000	0.5	0.015000
12.233333	0.5	0.014625
12.241667	0.5	0.014875
12.250000	0.5	0.015250
12.258333	0.5	0.016125
12.266667	0.5	0.016125
12.275000	0.5	0.016625
12.283333	0.5	0.017000
12.291667	0.5	0.017875
12.300000	0.5	0.018750
12.308333	0.5	0.019875
12.316667	0.5	0.020625
12.325000	0.5	0.021125
12.333333	0.5	0.021750
12.341667	0.5	0.021875
12.350000	0.5	0.022125
12.358333	0.5	0.022750
12.366667	0.5	0.023250
12.375000	0.5	0.023125
12.383333	0.5	0.022625
12.391667	0.5	0.022500
12.400000	0.5	0.022500
12.408333	0.5	0.022000
12.416667	0.5	0.021125
12.425000	0.5	0.020250
12.433333	0.5	0.019250
12.441667	0.5	0.018375
12.450000	0.5	0.017375
12.458333	0.5	0.016375
12.466667	0.5	0.015125
12.475000	0.5	0.013500
12.483333	0.5	0.012375
12.491667	0.5	0.011375
12.500000	0.5	0.010125
12.508333	0.5	0.009000
12.516667	0.5	0.007875
12.525000	0.5	0.006625
12.533333	0.5	0.005375
12.541667	0.5	0.004500
12.550000	0.5	0.003625
12.558333	0.5	0.002625
12.566667	0.5	0.001625
12.575000	0.5	0.000625
12.583333	0.5	0.000125
12.591667	0.5	-0.000625
12.600000	0.5	-0.000625
12.608333	0.5	-0.000625
12.616667	0.5	-0.000500
12.625000	0.5	-0.000875
12.633333	0.5	-0.001000
12.641667	0.5	-0.001375
12.650000	0.5	-0.001875
12.658333	0.5	-0.002000
12.666667	0.5	-0.002000
12.675000	0.5	-0.001875
12.683333	0.5	-0.002000
12.691667	0.5	-0.002000
12.700000	0.5	-0.002000
12.708333	0.5	-0.002125
12.716667	0.5	-0.002750
12.725000	0.5	-0.002625
12.733333	0.5	-0.002375
12.741667	0.5	-0.002125
12.750000	0.5	-0.002250
12.758333	0.5	-0.002375
12.766667	0.5	-0.002375
12.775000	0.5	-0.002125
12.783333	0.5	-0.002000
12.791667	0.5	-0.002250
12.800000	0.5	-0.001875
12.808333	0.5	-0.002000
12.816667	0.5	-0.002625
12.825000	0.5	-0.002625
12.833333	0.5	-0.003125
12.841667	0.5	-0.003500
12.850000	0.5	-0.003250
12.858333	0.5	-0.002750
12.866667	0.5	-0.002500
12.875000	0.5	-0.002625
12.883333	0.5	-0.002750
12.891667	0.5	-0.002500
12.900000	0.5	-0.002875
12.908333	0.5	-0.003250
12.916667	0.5	-0.003000
12.925000	0.5	-0.003250
12.933333	0.5	-0.003500
12.941667	0.5	-0.003500
12.950000	0.5	-0.003750
12.958333	0.5	-0.003875
12.966667	0.5	-0.004000
12.975000	0.5	-0.003875
12.983333	0.5	-0.003500
12.991667	0.5	-0.003750
13.000000	0.5	-0.003625
13.008333	0.5	-0.003625
13.016667	0.5	-0.004000
13.025000	0.5	-0.004375
13.033333	0.5	-0.004625
13.041667	0.5	-0.004750
13.050000	0.5	-0.004250
13.058333	0.5	-0.003875
13.066667	0.5	-0.003500
13.075000	0.5	-0.003625
13.083333	0.5	-0.003625
13.091667	0.5	-0.002625
13.100000	0.5	-0.002375
13.108333	0.5	-0.002000
13.116667	0.5	-0.001625
13.125000	0.5	-0.001250
13.133333	0.5	-0.000875
13.141667	0.5	-0.000375
13.150000	0.5	0.000375
13.158333	0.5	0.001250
13.166667	0.5	0.001750
13.175000	0.5	0.001875
13.183333	0.5	0.001875
13.191667	0.5	0.002250
13.200000	0.5	0.003375
13.208333	0.5	0.004000
13.216667	0.5	0.004375
13.225000	0.5	0.005125
13.233333	0.5	0.006125
13.241667	0.5	0.006875
13.250000	0.5	0.007250
13.258333	0.5	0.008000
13.266667	0.5	0.008500
13.275000	0.5	0.009000
13.283333	0.5	0.009375
13.291667	0.5	0.009625
13.300000	0.5	0.009750
13.308333	0.5	0.010625
13.316667	0.5	0.011500
13.325000	0.5	0.012000
13.333333	0.5	0.012000
13.341667	0.5	0.012375
13.350000	0.5	0.012750
13.358333	0.5	0.013375
13.366667	0.5	0.013250
13.375000	0.5	0.013625
13.383333	0.5	0.013375
13.391667	0.5	0.013500
13.400000	0.5	0.013750
13.408333	0.5	0.013250
13.416667	0.5	0.012875
13.425000	0.5	0.013250
13.433333	0.5	0.012625
13.441667	0.5	0.011875
13.450000	0.5	0.011500
13.458333	0.5	0.011250
13.466667	0.5	0.011000
13.475000	0.5	0.010500
13.483333	0.5	0.009750
13.491667	0.5	0.009250
13.500000	0.5	0.008375
13.508333	0.5	0.008000
13.516667	0.5	0.007625
13.525000	0.5	0.007125
13.533333	0.5	0.006625
13.541667	0.5	0.006250
13.550000	0.5	0.006125
13.558333	0.5	0.005375
13.566667	0.5	0.004750
13.575000	0.5	0.003875
13.583333	0.5	0.003375
13.591667	0.5	0.002875
13.600000	0.5	0.002375
13.608333	0.5	0.002250
13.616667	0.5	0.001750
13.625000	0.5	0.001125
13.633333	0.5	0.000375
13.641667	0.5	-0.000125
13.650000	0.5	-0.000750
13.658333	0.5	-0.001625
13.666667	0.5	-0.002000
13.675000	0.5	-0.002500
13.683333	0.5	-0.002750
13.691667	0.5	-0.003125
13.700000	0.5	-0.003375
13.708333	0.5	-0.003625
13.716667	0.5	-0.004000
13.725000	0.5	-0.004250
13.733333	0.5	-0.004625
13.741667	0.5	-0.004750
13.750000	0.5	-0.004625
13.758333	0.5	-0.004625
13.766667	0.5	-0.004250
13.775000	0.5	-0.004250
13.783333	0.5	-0.004250
13.791667	0.5	-0.003625
13.800000	0.5	-0.003875
13.808333	0.5	-0.003500
13.816667	0.5	-0.003750
13.825000	0.5	-0.003625
13.833333	0.5	-0.002875
13.841667	0.5	-0.002250
13.850000	0.5	-0.002125
13.858333	0.5	-0.001875
13.866667	0.5	-0.001250
13.875000	0.5	-0.000375
13.883333	0.5	-0.000125
13.891667	0.5	0.000125
13.900000	0.5	0.000625
13.908333	0.5	0.001500
13.916667	0.5	0.002500
13.925000	0.5	0.003750
13.933333	0.5	0.003750
13.941667	0.5	0.004375
13.950000	0.5	0.005125
13.958333	0.5	0.005750
13.966667	0.5	0.006375
13.975000	0.5	0.006500
13.983333	0.5	0.007000
13.991667	0.5	0.007750
14.000000	0.5	0.008500
14.008333	0.5	0.009125
14.016667	0.5	0.010000
14.025000	0.5	0.010375
14.033333	0.5	0.010750
14.041667	0.5	0.011250
14.050000	0.5	0.011625
14.058333	0.5	0.011875
14.066667	0.5	0.012125
14.075000	0.5	0.012375
14.083333	0.5	0.012500
14.091667	0.5	0.012625
14.100000	0.5	0.013000
14.108333	0.5	0.013375
14.116667	0.5	0.013375
14.125000	0.5	0.013125
14.133333	0.5	0.012875
14.141667	0.5	0.012625
14.150000	0.5	0.012500
14.158333	0.5	0.012375
14.166667	0.5	0.012500
14.175000	0.5	0.011875
14.183333	0.5	0.011375
14.191667	0.5	0.010875
14.200000	0.5	0.010500
14.208333	0.5	0.009750
14.216667	0.5	0.009375
14.225000	0.5	0.008875
14.233333	0.5	0.008375
14.241667	0.5	0.007875
14.250000	0.5	0.007000
14.258333	0.5	0.006375
14.266667	0.5	0.006000
14.275000	0.5	0.006000
14.283333	0.5	0.005750
14.291667	0.5	0.005250
14.300000	0.5	0.004875
14.308333	0.5	0.004875
14.316667	0.5	0.004250
14.325000	0.5	0.003875
14.333333	0.5	0.003500
14.341667	0.5	0.002875
14.350000	0.5	0.002500
14.358333	0.5	0.002250
14.366667	0.5	0.001875
14.375000	0.5	0.001625
14.383333	0.5	0.001500
14.391667	0.5	0.001125
14.400000	0.5	0.000875
14.408333	0.5	0.000500
14.416667	0.5	0.000000
14.425000	0.5	0.000125
14.433333	0.5	0.000375
14.441667	0.5	0.000125
14.450000	0.5	0.000125
14.458333	0.5	0.000000
14.466667	0.5	0.000000
14.475000	0.5	0.000125
14.483333	0.5	0.000000
14.491667	0.5	-0.000250
14.500000	0.5	-0.000375
14.508333	0.5	-0.000375
14.516667	0.5	0.000000
14.525000	0.5	0.000000
14.533333	0.5	-0.000125
14.541667	0.5	0.000000
14.550000	0.5	-0.000125
14.558333	0.5	0.000000
14.566667	0.5	0.000000
14.575000	0.5	0.000125
14.583333	0.5	0.000250
14.591667	0.5	0.000375
14.600000	0.5	0.000750
14.608333	0.5	0.001000
14.616667	0.5	0.001375
14.625000	0.5	0.001125
14.633333	0.5	0.001625
14.641667	0.5	0.002125
14.650000	0.5	0.002375
14.658333	0.5	0.002750
14.666667	0.5	0.003250
14.675000	0.5	0.003375
14.683333	0.5	0.003250
14.691667	0.5	0.003125
14.700000	0.5	0.003250
14.708333	0.5	0.003250
14.716667	0.5	0.003250
14.725000	0.5	0.003250
14.733333	0.5	0.003375
14.741667	0.5	0.003750
14.750000	0.5	0.004000
14.758333	0.5	0.004125
14.766667	0.5	0.004250
14.775000	0.5	0.004000
14.783333	0.5	0.004250
14.791667	0.5	0.004500
14.800000	0.5	0.004500
14.808333	0.5	0.004375
14.816667	0.5	0.004625
14.825000	0.5	0.005000
14.833333	0.5	0.004750
14.841667	0.5	0.004750
14.850000	0.5	0.005250
14.858333	0.5	0.005250
14.866667	0.5	0.005000
14.875000	0.5	0.005000
14.883333	0.5	0.005000
14.891667	0.5	0.005250
14.900000	0.5	0.004750
14.908333	0.5	0.004625
14.916667	0.5	0.004625
14.925000	0.5	0.005000
14.933333	0.5	0.004875
14.941667	0.5	0.005000
14.950000	0.5	0.005000
14.958333	0.5	0.004875
14.966667	0.5	0.005250
14.975000	0.5	0.005375
14.983333	0.5	0.005250
14.991667	0.5	0.005125
15.000000	0.5	0.005125
15.008333	0.5	0.004875
15.016667	0.5	0.004875
15.025000	0.5	0.004625
15.033333	0.5	0.004750
15.041667	0.5	0.004500
15.050000	0.5	0.004125
15.058333	0.5	0.003750
15.066667	0.5	0.003625
15.075000	0.5	0.003500
15.083333	0.5	0.003250
15.091667	0.5	0.002500
15.100000	0.5	0.001875
15.108333	0.5	0.001625
15.116667	0.5	0.001500
15.125000	0.5	0.001250
15.133333	0.5	0.000625
15.141667	0.5	0.000000
15.150000	0.5	-0.000125
15.158333	0.5	-0.000500
15.166667	0.5	-0.000875
15.175000	0.5	-0.001000
15.183333	0.5	-0.001125
15.191667	0.5	-0.001500
15.200000	0.5	-0.001875
15.208333	0.5	-0.002375
15.216667	0.5	-0.002500
15.225000	0.5	-0.002875
15.233333	0.5	-0.003000
15.241667	0.5	-0.003250
15.250000	0.5	-0.003750
15.258333	0.5	-0.003875
15.266667	0.5	-0.003625
15.275000	0.5	-0.004000
15.283333	0.5	-0.004125
15.291667	0.5	-0.004250
15.300000	0.5	-0.004750
15.308333	0.5	-0.005000
15.316667	0.5	-0.005250
15.325000	0.5	-0.005250
15.333333	0.5	-0.005375
15.341667	0.5	-0.005500
15.350000	0.5	-0.005625
15.358333	0.5	-0.005750
15.366667	0.5	-0.006250
15.375000	0.5	-0.006375
15.383333	0.5	-0.006375
15.391667	0.5	-0.006250
15.400000	0.5	-0.006250
15.408333	0.5	-0.006500
15.416667	0.5	-0.006750
15.425000	0.5	-0.007000
15.433333	0.5	-0.006750
15.441667	0.5	-0.006625
15.450000	0.5	-0.006375
15.458333	0.5	-0.006625
15.466667	0.5	-0.006875
15.475000	0.5	-0.007125
15.483333	0.5	-0.007250
15.491667	0.5	-0.007250
15.500000	0.5	-0.007500
15.508333	0.5	-0.007875
15.516667	0.5	-0.007500
15.525000	0.5	-0.007250
15.533333	0.5	-0.007500
15.541667	0.5	-0.007500
15.550000	0.5	-0.007500
15.558333	0.5	-0.007375
15.566667	0.5	-0.007250
15.575000	0.5	-0.007625
15.583333	0.5	-0.007500
15.591667	0.5	-0.007625
15.600000	0.5	-0.007750
15.608333	0.5	-0.007875
15.616667	0.5	-0.007625
15.625000	0.5	-0.007625
15.633333	0.5	-0.007750
15.641667	0.5	-0.007875
15.650000	0.5	-0.007625
15.658333	0.5	-0.007500
15.666667	0.5	-0.007500
15.675000	0.5	-0.007125
15.683333	0.5	-0.007250
15.691667	0.5	-0.007250
15.700000	0.5	-0.006875
15.708333	0.5	-0.006375
15.716667	0.5	-0.006250
15.725000	0.5	-0.006375
15.733333	0.5	-0.006625
15.741667	0.5	-0.006500
15.750000	0.5	-0.006375
15.758333	0.5	-0.006000
15.766667	0.5	-0.005250
15.775000	0.5	-0.004875
15.783333	0.5	-0.004750
15.791667	0.5	-0.004625
15.800000	0.5	-0.004625
15.808333	0.5	-0.004250
15.816667	0.5	-0.004125
15.825000	0.5	-0.003750
15.833333	0.5	-0.003125
15.841667	0.5	-0.002750
15.850000	0.5	-0.002250
15.858333	0.5	-0.002000
15.866667	0.5	-0.001750
15.875000	0.5	-0.001000
15.883333	0.5	-0.001125
15.891667	0.5	-0.001000
15.900000	0.5	-0.001125
15.908333	0.5	-0.001250
15.916667	0.5	-0.001000
15.925000	0.5	-0.000875
15.933333	0.5	-0.000750
15.941667	0.5	-0.000500
15.950000	0.5	-0.000625
15.958333	0.5	-0.000500
15.966667	0.5	-0.000250
15.975000	0.5	-0.000250
15.983333	0.5	-0.000250
15.991667	0.5	-0.000125
16.000000	0.5	-0.000250
16.008333	0.5	-0.000250
16.016667	0.5	-0.000625
16.025000	0.5	-0.001000
16.033333	0.5	-0.001000
16.041667	0.5	-0.001500
16.050000	0.5	-0.001875
16.058333	0.5	-0.002250
16.066667	0.5	-0.002250
16.075000	0.5	-0.002500
16.083333	0.5	-0.002625
16.091667	0.5	-0.002625
16.100000	0.5	-0.002750
16.108333	0.5	-0.003500
16.116667	0.5	-0.003500
16.125000	0.5	-0.003750
16.133333	0.5	-0.004375
16.141667	0.5	-0.004875
16.150000	0.5	-0.005125
16.158333	0.5	-0.005375
16.166667	0.5	-0.005750
16.175000	0.5	-0.006000
16.183333	0.5	-0.005750
16.191667	0.5	-0.005625
16.200000	0.5	-0.005875
16.208333	0.5	-0.005750
16.216667	0.5	-0.005125
16.225000	0.5	-0.005250
16.233333	0.5	-0.005375
16.241667	0.5	-0.004625
16.250000	0.5	-0.004500
16.258333	0.5	-0.004250
16.266667	0.5	-0.003250
16.275000	0.5	-0.001750
16.283333	0.5	-0.000750
16.291667	0.5	0.000500
16.300000	0.5	0.001750
16.308333	0.5	0.003625
16.316667	0.5	0.005500
16.325000	0.5	0.007250
16.333333	0.5	0.009500
16.341667	0.5	0.012000
16.350000	0.5	0.014500
16.358333	0.5	0.017125
16.366667	0.5	0.019250
16.375000	0.5	0.021500
16.383333	0.5	0.023875
16.391667	0.5	0.027125
16.400000	0.5	0.029500
16.408333	0.5	0.031750
16.416667	0.5	0.033625
16.425000	0.5	0.035500
16.433333	0.5	0.037250
16.441667	0.5	0.038875
16.450000	0.5	0.040500
16.458333	0.5	0.041625
16.466667	0.5	0.042875
16.475000	0.5	0.043375
16.483333	0.5	0.044250
16.491667	0.5	0.044750
16.500000	0.5	0.044875
16.508333	0.5	0.045125
16.516667	0.5	0.044500
16.525000	0.5	0.043500
16.533333	0.5	0.042750
16.541667	0.5	0.041875
16.550000	0.5	0.040250
16.558333	0.5	0.039125
16.566667	0.5	0.037875
16.575000	0.5	0.036000
16.583333	0.5	0.034250
16.591667	0.5	0.032750
16.600000	0.5	0.031250
16.608333	0.5	0.030250
16.616667	0.5	0.028375
16.625000	0.5	0.026250
16.633333	0.5	0.024375
16.641667	0.5	0.023250
16.650000	0.5	0.021375
16.658333	0.5	0.020000
16.666667	0.5	0.018625
16.675000	0.5	0.017250
16.683333	0.5	0.015875
16.691667	0.5	0.014625
16.700000	0.5	0.013375
16.708333	0.5	0.012000
16.716667	0.5	0.010750
16.725000	0.5	0.009625
16.733333	0.5	0.008625
16.741667	0.5	0.007750
16.750000	0.5	0.006500
16.758333	0.5	0.005500
16.766667	0.5	0.004750
16.775000	0.5	0.004625
16.783333	0.5	0.003875
16.791667	0.5	0.003250
16.800000	0.5	0.002875
16.808333	0.5	0.002375
16.816667	0.5	0.001750
16.825000	0.5	0.001250
16.833333	0.5	0.000500
16.841667	0.5	0.000000
16.850000	0.5	-0.000625
16.858333	0.5	-0.001125
16.866667	0.5	-0.001500
16.875000	0.5	-0.001875
16.883333	0.5	-0.002500
16.891667	0.5	-0.003250
16.900000	0.5	-0.003750
16.908333	0.5	-0.004125
16.916667	0.5	-0.004250
16.925000	0.5	-0.004375
16.933333	0.5	-0.005000
16.941667	0.5	-0.005125
16.950000	0.5	-0.005375
16.958333	0.5	-0.006000
16.966667	0.5	-0.006375
16.975000	0.5	-0.006625
16.983333	0.5	-0.006875
16.991667	0.5	-0.007250
17.000000	0.5	-0.007750
17.008333	0.5	-0.008125
17.016667	0.5	-0.008625
17.025000	0.5	-0.009125
17.033333	0.5	-0.009125
17.041667	0.5	-0.009750
17.050000	0.5	-0.010250
17.058333	0.5	-0.010875
17.066667	0.5	-0.011750
17.075000	0.5	-0.012625
17.083333	0.5	-0.013250
17.091667	0.5	-0.014125
17.100000	0.5	-0.015625
17.108333	0.5	-0.016875
17.116667	0.5	-0.018250
17.125000	0.5	-0.019625
17.133333	0.5	-0.021125
17.141667	0.5	-0.022625
17.150000	0.5	-0.024750
17.158333	0.5	-0.026875
17.166667	0.5	-0.029500
17.175000	0.5	-0.032250
17.183333	0.5	-0.035125
17.191667	0.5	-0.038125
17.200000	0.5	-0.041500
17.208333	0.5	-0.045250
17.216667	0.5	-0.048875
17.225000	0.5	-0.052250
17.233333	0.5	-0.056000
17.241667	0.5	-0.059500
17.250000	0.5	-0.063375
17.258333	0.5	-0.067125
17.266667	0.5	-0.070125
17.275000	0.5	-0.072875
17.283333	0.5	-0.075625
17.291667	0.5	-0.078125
17.300000	0.5	-0.080250
17.308333	0.5	-0.082375
17.316667	0.5	-0.084250
17.325000	0.5	-0.085500
17.333333	0.5	-0.086750
17.341667	0.5	-0.087000
17.350000	0.5	-0.086625
17.358333	0.5	-0.086375
17.366667	0.5	-0.085625
17.375000	0.5	-0.084125
17.383333	0.5	-0.082375
17.391667	0.5	-0.080125
17.400000	0.5	-0.077625
17.408333	0.5	-0.074500
17.416667	0.5	-0.071125
17.425000	0.5	-0.067125
17.433333	0.5	-0.062875
17.441667	0.5	-0.058875
17.450000	0.5	-0.055000
17.458333	0.5	-0.050250
17.466667	0.5	-0.045875
17.475000	0.5	-0.041875
17.483333	0.5	-0.038000
17.491667	0.5	-0.034375
17.500000	0.5	-0.030500
17.508333	0.5	-0.026375
17.516667	0.5	-0.022500
17.525000	0.5	-0.019000
17.533333	0.5	-0.015375
17.541667	0.5	-0.012500
17.550000	0.5	-0.009625
17.558333	0.5	-0.006750
17.566667	0.5	-0.004125
17.575000	0.5	-0.001625
17.583333	0.5	0.000375
17.591667	0.5	0.002125
17.600000	0.5	0.003875
17.608333	0.5	0.005500
17.616667	0.5	0.006875
17.625000	0.5	0.008250
17.633333	0.5	0.009375
17.641667	0.5	0.010625
17.650000	0.5	0.011500
17.658333	0.5	0.011875
17.666667	0.5	0.012500
17.675000	0.5	0.012625
17.683333	0.5	0.012500
17.691667	0.5	0.013250
17.700000	0.5	0.012750
17.708333	0.5	0.013125
17.716667	0.5	0.013125
17.725000	0.5	0.013125
17.733333	0.5	0.012875
17.741667	0.5	0.012750
17.750000	0.5	0.012500
17.758333	0.5	0.012125
17.766667	0.5	0.012125
17.775000	0.5	0.012125
17.783333	0.5	0.011875
17.791667	0.5	0.011625
17.800000	0.5	0.010875
17.808333	0.5	0.010750
17.816667	0.5	0.010125
17.825000	0.5	0.009625
17.833333	0.5	0.009375
17.841667	0.5	0.008875
17.850000	0.5	0.008250
17.858333	0.5	0.008000
17.866667	0.5	0.007250
17.875000	0.5	0.006500
17.883333	0.5	0.005750
17.891667	0.5	0.005000
17.900000	0.5	0.004125
17.908333	0.5	0.003250
17.916667	0.5	0.002250
17.925000	0.5	0.001875
17.933333	0.5	0.000875
17.941667	0.5	0.000000
17.950000	0.5	-0.000750
17.958333	0.5	-0.001250
17.966667	0.5	-0.002000
17.975000	0.5	-0.002875
17.983333	0.5	-0.003875
17.991667	0.5	-0.004250
18.000000	0.5	-0.004750
18.008333	0.5	-0.005750
18.016667	0.5	-0.006500
18.025000	0.5	-0.007125
18.033333	0.5	-0.007750
18.041667	0.5	-0.008750
18.050000	0.5	-0.009250
18.058333	0.5	-0.009750
18.066667	0.5	-0.010125
18.075000	0.5	-0.011000
18.083333	0.5	-0.012000
18.091667	0.5	-0.012625
18.100000	0.5	-0.013125
18.108333	0.5	-0.013750
18.116667	0.5	-0.014250
18.125000	0.5	-0.014750
18.133333	0.5	-0.015750
18.141667	0.5	-0.016375
18.150000	0.5	-0.017125
18.158333	0.5	-0.017875
18.166667	0.5	-0.018500
18.175000	0.5	-0.019500
18.183333	0.5	-0.020375
18.191667	0.5	-0.021625
18.200000	0.5	-0.022625
18.208333	0.5	-0.023500
18.216667	0.5	-0.024375
18.225000	0.5	-0.025750
18.233333	0.5	-0.027500
18.241667	0.5	-0.029250
18.250000	0.5	-0.030375
18.258333	0.5	-0.032000
18.266667	0.5	-0.033625
18.275000	0.5	-0.034750
18.283333	0.5	-0.036250
18.291667	0.5	-0.038250
18.300000	0.5	-0.039500
18.308333	0.5	-0.041000
18.316667	0.5	-0.042500
18.325000	0.5	-0.044000
18.333333	0.5	-0.045250
18.341667	0.5	-0.046375
18.350000	0.5	-0.047500
18.358333	0.5	-0.048625
18.366667	0.5	-0.050000
18.375000	0.5	-0.051625
18.383333	0.5	-0.052000
18.391667	0.5	-0.052875
18.400000	0.5	-0.053375
18.408333	0.5	-0.054250
18.416667	0.5	-0.054625
18.425000	0.5	-0.054625
18.433333	0.5	-0.054875
18.441667	0.5	-0.054875
18.450000	0.5	-0.054625
18.458333	0.5	-0.054375
18.466667	0.5	-0.054000
18.475000	0.5	-0.053375
18.483333	0.5	-0.052625
18.491667	0.5	-0.051750
18.500000	0.5	-0.051125
18.508333	0.5	-0.050125
18.516667	0.5	-0.049500
18.525000	0.5	-0.048250
18.533333	0.5	-0.047250
18.541667	0.5	-0.045750
18.550000	0.5	-0.044750
18.558333	0.5	-0.043375
18.566667	0.5	-0.042375
18.575000	0.5	-0.041500
18.583333	0.5	-0.040500
18.591667	0.5	-0.039625
18.600000	0.5	-0.038875
18.608333	0.5	-0.038375
18.616667	0.5	-0.037625
18.625000	0.5	-0.036875
18.633333	0.5	-0.036375
18.641667	0.5	-0.035875
18.650000	0.5	-0.035750
18.658333	0.5	-0.035375
18.666667	0.5	-0.035250
18.675000	0.5	-0.034875
18.683333	0.5	-0.034625
18.691667	0.5	-0.034500
18.700000	0.5	-0.034250
18.708333	0.5	-0.034750
18.716667	0.5	-0.034750
18.725000	0.5	-0.035125
18.733333	0.5	-0.035125
18.741667	0.5	-0.035375
18.750000	0.5	-0.035750
18.758333	0.5	-0.036375
18.766667	0.5	-0.036875
18.775000	0.5	-0.037500
18.783333	0.5	-0.037750
18.791667	0.5	-0.038000
18.800000	0.5	-0.038750
18.808333	0.5	-0.039125
18.816667	0.5	-0.039625
18.825000	0.5	-0.040125
18.833333	0.5	-0.040875
18.841667	0.5	-0.041500
18.850000	0.5	-0.041750
18.858333	0.5	-0.042500
18.866667	0.5	-0.042750
18.875000	0.5	-0.042750
18.883333	0.5	-0.042750
18.891667	0.5	-0.043125
18.900000	0.5	-0.043375
18.908333	0.5	-0.043875
18.916667	0.5	-0.044000
18.925000	0.5	-0.044000
18.933333	0.5	-0.044375
18.941667	0.5	-0.044375
18.950000	0.5	-0.044875
18.958333	0.5	-0.044750
18.966667	0.5	-0.044625
18.975000	0.5	-0.044500
18.983333	0.5	-0.044875
18.991667	0.5	-0.045375
19.000000	0.5	-0.045500
19.008333	0.5	-0.045875
19.016667	0.5	-0.045750
19.025000	0.5	-0.046125
19.033333	0.5	-0.046625
19.041667	0.5	-0.046875
19.050000	0.5	-0.047000
19.058333	0.5	-0.047000
19.066667	0.5	-0.046625
19.075000	0.5	-0.046625
19.083333	0.5	-0.046875
19.091667	0.5	-0.047000
19.100000	0.5	-0.047250
19.108333	0.5	-0.047375
19.116667	0.5	-0.047500
19.125000	0.5	-0.047625
19.133333	0.5	-0.048250
19.141667	0.5	-0.048375
19.150000	0.5	-0.048125
19.158333	0.5	-0.048500
19.166667	0.5	-0.048875
19.175000	0.5	-0.049125
19.183333	0.5	-0.049375
19.191667	0.5	-0.049750
19.200000	0.5	-0.049750
19.208333	0.5	-0.050000
19.216667	0.5	-0.049750
19.225000	0.5	-0.049625
19.233333	0.5	-0.049875
19.241667	0.5	-0.049375
19.250000	0.5	-0.050000
19.258333	0.5	-0.050000
19.266667	0.5	-0.050375
19.275000	0.5	-0.050625
19.283333	0.5	-0.051000
19.291667	0.5	-0.051250
19.300000	0.5	-0.051250
19.308333	0.5	-0.051500
19.316667	0.5	-0.051250
19.325000	0.5	-0.050875
19.333333	0.5	-0.050875
19.341667	0.5	-0.050875
19.350000	0.5	-0.051000
19.358333	0.5	-0.050875
19.366667	0.5	-0.051250
19.375000	0.5	-0.051250
19.383333	0.5	-0.051125
19.391667	0.5	-0.051500
19.400000	0.5	-0.052000
19.408333	0.5	-0.052125
19.416667	0.5	-0.052250
19.425000	0.5	-0.051750
19.433333	0.5	-0.051875
19.441667	0.5	-0.051750
19.450000	0.5	-0.051875
19.458333	0.5	-0.051625
19.466667	0.5	-0.051250
19.475000	0.5	-0.051125
19.483333	0.5	-0.050625
19.491667	0.5	-0.050875
19.500000	0.5	-0.050375
19.508333	0.5	-0.050500
19.516667	0.5	-0.050500
19.525000	0.5	-0.050500
19.533333	0.5	-0.050500
19.541667	0.5	-0.050500
19.550000	0.5	-0.050500
19.558333	0.5	-0.050125
19.566667	0.5	-0.050000
19.575000	0.5	-0.050125
19.583333	0.5	-0.050250
19.591667	0.5	-0.050250
19.600000	0.5	-0.050500
19.608333	0.5	-0.050875
19.616667	0.5	-0.050875
19.625000	0.5	-0.051125
19.633333	0.5	-0.051250
19.641667	0.5	-0.051375
19.650000	0.5	-0.051375
19.658333	0.5	-0.051375
19.666667	0.5	-0.051250
19.675000	0.5	-0.051625
19.683333	0.5	-0.051750
19.691667	0.5	-0.052000
19.700000	0.5	-0.052000
19.708333	0.5	-0.052125
19.716667	0.5	-0.052250
19.725000	0.5	-0.052375
19.733333	0.5	-0.052250
19.741667	0.5	-0.052750
19.750000	0.5	-0.052750
19.758333	0.5	-0.053000
19.766667	0.5	-0.053375
19.775000	0.5	-0.053625
19.783333	0.5	-0.053750
19.791667	0.5	-0.054125
19.800000	0.5	-0.054000
19.808333	0.5	-0.053875
19.816667	0.5	-0.053625
19.825000	0.5	-0.053250
19.833333	0.5	-0.053125
19.841667	0.5	-0.053125
19.850000	0.5	-0.053125
19.858333	0.5	-0.053125
19.866667	0.5	-0.052750
19.875000	0.5	-0.052375
19.883333	0.5	-0.052500
19.891667	0.5	-0.052375
19.900000	0.5	-0.052000
19.908333	0.5	-0.051875
19.916667	0.5	-0.051750
19.925000	0.5	-0.051375
19.933333	0.5	-0.051125
19.941667	0.5	-0.050750
19.950000	0.5	-0.050250
19.958333	0.5	-0.049625
19.966667	0.5	-0.049375
19.975000	0.5	-0.049375
19.983333	0.5	-0.049000
19.991667	0.5	-0.048625
20.000000	0.5	-0.048375
20.008333	0.5	-0.048125
20.016667	0.5	-0.047375
20.025000	0.5	-0.047500
20.033333	0.5	-0.047250
20.041667	0.5	-0.047000
20.050000	0.5	-0.047125
20.058333	0.5	-0.048000
20.066667	0.5	-0.048125
20.075000	0.5	-0.048125
20.083333	0.5	-0.048375
20.091667	0.5	-0.048750
20.100000	0.5	-0.049000
20.108333	0.5	-0.049375
20.116667	0.5	-0.049750
20.125000	0.5	-0.049750
20.133333	0.5	-0.049625
20.141667	0.5	-0.050125
20.150000	0.5	-0.050625
20.158333	0.5	-0.050875
20.166667	0.5	-0.051125
20.175000	0.5	-0.050875
20.183333	0.5	-0.051375
20.191667	0.5	-0.051750
20.200000	0.5	-0.051875
20.208333	0.5	-0.052250
20.216667	0.5	-0.052625
20.225000	0.5	-0.052500
20.233333	0.5	-0.053000
20.241667	0.5	-0.053250
20.250000	0.5	-0.054000
20.258333	0.5	-0.054250
20.266667	0.5	-0.054625
20.275000	0.5	-0.054625
20.283333	0.5	-0.054625
20.291667	0.5	-0.055000
20.300000	0.5	-0.055500
20.308333	0.5	-0.056000
20.316667	0.5	-0.056250
20.325000	0.5	-0.056750
20.333333	0.5	-0.056750
20.341667	0.5	-0.056875
20.350000	0.5	-0.056625
20.358333	0.5	-0.056875
20.366667	0.5	-0.057250
20.375000	0.5	-0.056625
20.383333	0.5	-0.055750
20.391667	0.5	-0.055625
20.400000	0.5	-0.055500
20.408333	0.5	-0.055125
20.416667	0.5	-0.054500
20.425000	0.5	-0.054125
20.433333	0.5	-0.053750
20.441667	0.5	-0.053000
20.450000	0.5	-0.052000
20.458333	0.5	-0.050750
20.466667	0.5	-0.049625
20.475000	0.5	-0.048375
20.483333	0.5	-0.047375
20.491667	0.5	-0.045875
20.500000	0.5	-0.044500
20.508333	0.5	-0.042875
20.516667	0.5	-0.040875
20.525000	0.5	-0.038625
20.533333	0.5	-0.036125
20.541667	0.5	-0.033750
20.550000	0.5	-0.031000
20.558333	0.5	-0.028125
20.566667	0.5	-0.025250
20.575000	0.5	-0.022500
20.583333	0.5	-0.019250
20.591667	0.5	-0.016625
20.600000	0.5	-0.014125
20.608333	0.5	-0.011125
20.616667	0.5	-0.008500
20.625000	0.5	-0.005500
20.633333	0.5	-0.002875
20.641667	0.5	-0.000250
20.650000	0.5	0.002000
20.658333	0.5	0.004375
20.666667	0.5	0.006375
20.675000	0.5	0.008250
20.683333	0.5	0.009750
20.691667	0.5	0.010750
20.700000	0.5	0.012250
20.708333	0.5	0.013500
20.716667	0.5	0.014250
20.725000	0.5	0.014125
20.733333	0.5	0.014000
20.741667	0.5	0.013625
20.750000	0.5	0.012875
20.758333	0.5	0.011875
20.766667	0.5	0.010500
20.775000	0.5	0.009125
20.783333	0.5	0.007125
20.791667	0.5	0.005500
20.800000	0.5	0.003500
20.808333	0.5	0.001250
20.816667	0.5	-0.000750
20.825000	0.5	-0.002875
20.833333	0.5	-0.005500
20.841667	0.5	-0.008125
20.850000	0.5	-0.010375
20.858333	0.5	-0.013375
20.866667	0.5	-0.016375
20.875000	0.5	-0.018875
20.883333	0.5	-0.021750
20.891667	0.5	-0.024500
20.900000	0.5	-0.027000
20.908333	0.5	-0.029625
20.916667	0.5	-0.031625
20.925000	0.5	-0.034000
20.933333	0.5	-0.036500
20.941667	0.5	-0.038500
20.950000	0.5	-0.040250
20.958333	0.5	-0.042125
20.966667	0.5	-0.043875
20.975000	0.5	-0.045375
20.983333	0.5	-0.046375
20.991667	0.5	-0.047250
21.000000	0.5	-0.048750
21.008333	0.5	-0.049750
21.016667	0.5	-0.050375
21.025000	0.5	-0.051125
21.033333	0.5	-0.052125
21.041667	0.5	-0.052875
21.050000	0.5	-0.053500
21.058333	0.5	-0.054125
21.066667	0.5	-0.054750
21.075000	0.5	-0.054750
21.083333	0.5	-0.054500
21.091667	0.5	-0.054375
21.100000	0.5	-0.054375
21.108333	0.5	-0.054125
21.116667	0.5	-0.054125
21.125000	0.5	-0.054000
21.133333	0.5	-0.053875
21.141667	0.5	-0.053750
21.150000	0.5	-0.053375
21.158333	0.5	-0.052750
21.166667	0.5	-0.052250
21.175000	0.5	-0.051750
21.183333	0.5	-0.051375
21.191667	0.5	-0.051000
21.200000	0.5	-0.050500
21.208333	0.5	-0.050250
21.216667	0.5	-0.049875
21.225000	0.5	-0.049125
21.233333	0.5	-0.048625
21.241667	0.5	-0.048000
21.250000	0.5	-0.047375
21.258333	0.5	-0.047000
21.266667	0.5	-0.047000
21.275000	0.5	-0.046875
21.283333	0.5	-0.046625
21.291667	0.5	-0.046500
21.300000	0.5	-0.046375
21.308333	0.5	-0.046000
21.316667	0.5	-0.045750
21.325000	0.5	-0.045375
21.333333	0.5	-0.044625
21.341667	0.5	-0.044250
21.350000	0.5	-0.043750
21.358333	0.5	-0.043375
21.366667	0.5	-0.043000
21.375000	0.5	-0.043250
21.383333	0.5	-0.043375
21.391667	0.5	-0.043375
21.400000	0.5	-0.043500
21.408333	0.5	-0.043000
21.416667	0.5	-0.042625
21.425000	0.5	-0.042250
21.433333	0.5	-0.042000
21.441667	0.5	-0.041750
21.450000	0.5	-0.041500
21.458333	0.5	-0.041500
21.466667	0.5	-0.041500
21.475000	0.5	-0.041125
21.483333	0.5	-0.040875
21.491667	0.5	-0.040500
21.500000	0.5	-0.040625
21.508333	0.5	-0.040750
21.516667	0.5	-0.040625
21.525000	0.5	-0.040375
21.533333	0.5	-0.040375
21.541667	0.5	-0.040250
21.550000	0.5	-0.040250
21.558333	0.5	-0.040125
21.566667	0.5	-0.040000
21.575000	0.5	-0.040125
21.583333	0.5	-0.040375
21.591667	0.5	-0.039875
21.600000	0.5	-0.039750
21.608333	0.5	-0.040125
21.616667	0.5	-0.040000
21.625000	0.5	-0.040125
21.633333	0.5	-0.040125
21.641667	0.5	-0.040250
21.650000	0.5	-0.040375
21.658333	0.5	-0.040125
21.666667	0.5	-0.040375
21.675000	0.5	-0.040375
21.683333	0.5	-0.040625
21.691667	0.5	-0.041000
21.700000	0.5	-0.040875
21.708333	0.5	-0.041000
21.716667	0.5	-0.040750
21.725000	0.5	-0.040625
21.733333	0.5	-0.040500
21.741667	0.5	-0.040500
21.750000	0.5	-0.040625
21.758333	0.5	-0.041000
21.766667	0.5	-0.040750
21.775000	0.5	-0.040750
21.783333	0.5	-0.041125
21.791667	0.5	-0.041500
21.800000	0.5	-0.041625
21.808333	0.5	-0.042000
21.816667	0.5	-0.042500
21.825000	0.5	-0.042500
21.833333	0.5	-0.042500
21.841667	0.5	-0.043000
21.850000	0.5	-0.043250
21.858333	0.5	-0.043625
21.866667	0.5	-0.043750
21.875000	0.5	-0.043750
21.883333	0.5	-0.044125
21.891667	0.5	-0.044250
21.900000	0.5	-0.044375
21.908333	0.5	-0.044500
21.916667	0.5	-0.044625
21.925000	0.5	-0.045125
21.933333	0.5	-0.045000
21.941667	0.5	-0.045125
21.950000	0.5	-0.045250
21.958333	0.5	-0.045500
21.966667	0.5	-0.046000
21.975000	0.5	-0.046375
21.983333	0.5	-0.046000
21.991667	0.5	-0.046000
22.000000	0.5	-0.046250
22.008333	0.5	-0.046250
22.016667	0.5	-0.046000
22.025000	0.5	-0.046375
22.033333	0.5	-0.046500
22.041667	0.5	-0.046875
22.050000	0.5	-0.046625
22.058333	0.5	-0.046625
22.066667	0.5	-0.046750
22.075000	0.5	-0.046875
22.083333	0.5	-0.047000
22.091667	0.5	-0.047125
22.100000	0.5	-0.046750
22.108333	0.5	-0.046625
22.116667	0.5	-0.046875
22.125000	0.5	-0.046750
22.133333	0.5	-0.046000
22.141667	0.5	-0.046000
22.150000	0.5	-0.046000
22.158333	0.5	-0.045750
22.166667	0.5	-0.045250
22.175000	0.5	-0.044875
22.183333	0.5	-0.044875
22.191667	0.5	-0.044500
22.200000	0.5	-0.044250
22.208333	0.5	-0.044125
22.216667	0.5	-0.044000
22.225000	0.5	-0.044125
22.233333	0.5	-0.043625
22.241667	0.5	-0.043625
22.250000	0.5	-0.043375
22.258333	0.5	-0.043000
22.266667	0.5	-0.042875
22.275000	0.5	-0.042125
22.283333	0.5	-0.041750
22.291667	0.5	-0.041500
22.300000	0.5	-0.041750
22.308333	0.5	-0.041875
22.316667	0.5	-0.041875
22.325000	0.5	-0.041625
22.333333	0.5	-0.041625
22.341667	0.5	-0.041250
22.350000	0.5	-0.040625
22.358333	0.5	-0.040500
22.366667	0.5	-0.040500
22.375000	0.5	-0.040500
22.383333	0.5	-0.041000
22.391667	0.5	-0.041250
22.400000	0.5	-0.041375
22.408333	0.5	-0.041500
22.416667	0.5	-0.041375
22.425000	0.5	-0.041375
22.433333	0.5	-0.041375
22.441667	0.5	-0.041250
22.450000	0.5	-0.041125
22.458333	0.5	-0.041125
22.466667	0.5	-0.041250
22.475000	0.5	-0.041500
22.483333	0.5	-0.041625
22.491667	0.5	-0.041625
22.500000	0.5	-0.041750
22.508333	0.5	-0.041750
22.516667	0.5	-0.041750
22.525000	0.5	-0.041500
22.533333	0.5	-0.041625
22.541667	0.5	-0.041750
22.550000	0.5	-0.041750
22.558333	0.5	-0.042000
22.566667	0.5	-0.041875
22.575000	0.5	-0.042375
22.583333	0.5	-0.042625
22.591667	0.5	-0.042500
22.600000	0.5	-0.043000
22.608333	0.5	-0.042875
22.616667	0.5	-0.042875
22.625000	0.5	-0.043000
22.633333	0.5	-0.043125
22.641667	0.5	-0.042750
22.650000	0.5	-0.042875
22.658333	0.5	-0.043125
22.666667	0.5	-0.043500
22.675000	0.5	-0.044000
22.683333	0.5	-0.044000
22.691667	0.5	-0.043875
22.700000	0.5	-0.043625
22.708333	0.5	-0.043875
22.716667	0.5	-0.043750
22.725000	0.5	-0.043750
22.733333	0.5	-0.043750
22.741667	0.5	-0.043750
22.750000	0.5	-0.043875
22.758333	0.5	-0.043875
22.766667	0.5	-0.043750
22.775000	0.5	-0.044000
22.783333	0.5	-0.043875
22.791667	0.5	-0.043875
22.800000	0.5	-0.043750
22.808333	0.5	-0.043750
22.816667	0.5	-0.044000
22.825000	0.5	-0.044250
22.833333	0.5	-0.044375
22.841667	0.5	-0.044625
22.850000	0.5	-0.044625
22.858333	0.5	-0.044750
22.866667	0.5	-0.044750
22.875000	0.5	-0.044625
22.883333	0.5	-0.044625
22.891667	0.5	-0.044875
22.900000	0.5	-0.044875
22.908333	0.5	-0.045000
22.916667	0.5	-0.045000
22.925000	0.5	-0.045375
22.933333	0.5	-0.045375
22.941667	0.5	-0.045500
22.950000	0.5	-0.045625
22.958333	0.5	-0.045625
22.966667	0.5	-0.045250
22.975000	0.5	-0.045500
22.983333	0.5	-0.046000
22.991667	0.5	-0.046375
23.000000	0.5	-0.046250
23.008333	0.5	-0.046125
23.016667	0.5	-0.046000
23.025000	0.5	-0.045625
23.033333	0.5	-0.045875
23.041667	0.5	-0.046375
23.050000	0.5	-0.046500
23.058333	0.5	-0.046250
23.066667	0.5	-0.046125
23.075000	0.5	-0.046375
23.083333	0.5	-0.046625
23.091667	0.5	-0.046750
23.100000	0.5	-0.046750
23.108333	0.5	-0.047000
23.116667	0.5	-0.047000
23.125000	0.5	-0.047125
23.133333	0.5	-0.047125
23.141667	0.5	-0.047000
23.150000	0.5	-0.047125
23.158333	0.5	-0.047250
23.166667	0.5	-0.047375
23.175000	0.5	-0.047500
23.183333	0.5	-0.047625
23.191667	0.5	-0.048000
23.200000	0.5	-0.048250
23.208333	0.5	-0.048250
23.216667	0.5	-0.048000
23.225000	0.5	-0.047750
23.233333	0.5	-0.047250
23.241667	0.5	-0.047750
23.250000	0.5	-0.048500
23.258333	0.5	-0.048625
23.266667	0.5	-0.048625
23.275000	0.5	-0.048500
23.283333	0.5	-0.049000
23.291667	0.5	-0.049625
23.300000	0.5	-0.049500
23.308333	0.5	-0.048875
23.316667	0.5	-0.049000
23.325000	0.5	-0.049125
23.333333	0.5	-0.049375
23.341667	0.5	-0.049625
23.350000	0.5	-0.049500
23.358333	0.5	-0.049250
23.366667	0.5	-0.048875
23.375000	0.5	-0.048750
23.383333	0.5	-0.048875
23.391667	0.5	-0.049000
23.400000	0.5	-0.048875
23.408333	0.5	-0.048500
23.416667	0.5	-0.048375
23.425000	0.5	-0.048125
23.433333	0.5	-0.047875
23.441667	0.5	-0.047500
23.450000	0.5	-0.047125
23.458333	0.5	-0.046875
23.466667	0.5	-0.046750
23.475000	0.5	-0.046625
23.483333	0.5	-0.046375
23.491667	0.5	-0.046375
23.500000	0.5	-0.046375
23.508333	0.5	-0.046125
23.516667	0.5	-0.046125
23.525000	0.5	-0.046000
23.533333	0.5	-0.045625
23.541667	0.5	-0.045125
23.550000	0.5	-0.045250
23.558333	0.5	-0.045125
23.566667	0.5	-0.045000
23.575000	0.5	-0.045000
23.583333	0.5	-0.044750
23.591667	0.5	-0.044500
23.600000	0.5	-0.044125
23.608333	0.5	-0.044125
23.616667	0.5	-0.044500
23.625000	0.5	-0.043750
23.633333	0.5	-0.043750
23.641667	0.5	-0.043500
23.650000	0.5	-0.043250
23.658333	0.5	-0.043125
23.666667	0.5	-0.043000
23.675000	0.5	-0.042750
23.683333	0.5	-0.042625
23.691667	0.5	-0.042875
23.700000	0.5	-0.042625
23.708333	0.5	-0.042375
23.716667	0.5	-0.042250
23.725000	0.5	-0.042250
23.733333	0.5	-0.042500
23.741667	0.5	-0.042750
23.750000	0.5	-0.043125
23.758333	0.5	-0.043000
23.766667	0.5	-0.043375
23.775000	0.5	-0.043500
23.783333	0.5	-0.043625
23.791667	0.5	-0.043375
23.800000	0.5	-0.043375
23.808333	0.5	-0.043500
23.816667	0.5	-0.043500
23.825000	0.5	-0.043625
23.833333	0.5	-0.044250
23.841667	0.5	-0.044625
23.850000	0.5	-0.045000
23.858333	0.5	-0.045000
23.866667	0.5	-0.045125
23.875000	0.5	-0.045250
23.883333	0.5	-0.045625
23.891667	0.5	-0.045375
23.900000	0.5	-0.045750
23.908333	0.5	-0.046375
23.916667	0.5	-0.046500
23.925000	0.5	-0.046750
23.933333	0.5	-0.046875
23.941667	0.5	-0.047250
23.950000	0.5	-0.047375
23.958333	0.5	-0.047750
23.966667	0.5	-0.047750
23.975000	0.5	-0.047500
23.983333	0.5	-0.047375
23.991667	0.5	-0.047375
24.000000	0.5	-0.048125
24.008333	0.5	-0.048375
24.016667	0.5	-0.048625
24.025000	0.5	-0.048875
24.033333	0.5	-0.049250
24.041667	0.5	-0.048875
24.050000	0.5	-0.049625
24.058333	0.5	-0.049625
24.066667	0.5	-0.049500
24.075000	0.5	-0.049625
24.083333	0.5	-0.049500
24.091667	0.5	-0.049125
24.100000	0.5	-0.049125
24.108333	0.5	-0.049000
24.116667	0.5	-0.049000
24.125000	0.5	-0.048625
24.133333	0.5	-0.048750
24.141667	0.5	-0.048625
24.150000	0.5	-0.048250
24.158333	0.5	-0.048375
24.166667	0.5	-0.048250
24.175000	0.5	-0.048125
24.183333	0.5	-0.048250
24.191667	0.5	-0.048000
24.200000	0.5	-0.047750
24.208333	0.5	-0.047375
24.216667	0.5	-0.046875
24.225000	0.5	-0.046625
24.233333	0.5	-0.046500
24.241667	0.5	-0.046375
24.250000	0.5	-0.046250
24.258333	0.5	-0.046125
24.266667	0.5	-0.045625
24.275000	0.5	-0.045000
24.283333	0.5	-0.044875
24.291667	0.5	-0.044750
24.300000	0.5	-0.044125
24.308333	0.5	-0.043625
24.316667	0.5	-0.043625
24.325000	0.5	-0.043125
24.333333	0.5	-0.043000
24.341667	0.5	-0.042875
24.350000	0.5	-0.042625
24.358333	0.5	-0.042500
24.366667	0.5	-0.042125
24.375000	0.5	-0.041875
24.383333	0.5	-0.041750
24.391667	0.5	-0.041500
24.400000	0.5	-0.040875
24.408333	0.5	-0.040375
24.416667	0.5	-0.040500
24.425000	0.5	-0.040250
24.433333	0.5	-0.040125
24.441667	0.5	-0.039750
24.450000	0.5	-0.039500
24.458333	0.5	-0.039250
24.466667	0.5	-0.039125
24.475000	0.5	-0.038875
24.483333	0.5	-0.038750
24.491667	0.5	-0.038500
24.500000	0.5	-0.038125
24.508333	0.5	-0.037625
24.516667	0.5	-0.037375
24.525000	0.5	-0.037125
24.533333	0.5	-0.037000
24.541667	0.5	-0.036875
24.550000	0.5	-0.036625
24.558333	0.5	-0.036375
24.566667	0.5	-0.036500
24.575000	0.5	-0.036750
24.583333	0.5	-0.036500
24.591667	0.5	-0.036375
24.600000	0.5	-0.036000
24.608333	0.5	-0.036375
24.616667	0.5	-0.036500
24.625000	0.5	-0.036375
24.633333	0.5	-0.036125
24.641667	0.5	-0.036000
24.650000	0.5	-0.036125
24.658333	0.5	-0.036000
24.666667	0.5	-0.035875
24.675000	0.5	-0.036625
24.683333	0.5	-0.036750
24.691667	0.5	-0.036625
24.700000	0.5	-0.036625
24.708333	0.5	-0.036125
24.716667	0.5	-0.036125
24.725000	0.5	-0.036000
24.733333	0.5	-0.036000
24.741667	0.5	-0.036125
24.750000	0.5	-0.036000
24.758333	0.5	-0.036125
24.766667	0.5	-0.036250
24.775000	0.5	-0.036250
24.783333	0.5	-0.036250
24.791667	0.5	-0.036750
24.800000	0.5	-0.037000
24.808333	0.5	-0.037125
24.816667	0.5	-0.037375
24.825000	0.5	-0.037500
24.833333	0.5	-0.038000
24.841667	0.5	-0.038375
24.850000	0.5	-0.038375
24.858333	0.5	-0.038625
24.866667	0.5	-0.039125
24.875000	0.5	-0.039125
24.883333	0.5	-0.039375
24.891667	0.5	-0.040000
24.900000	0.5	-0.040875
24.908333	0.5	-0.041125
24.916667	0.5	-0.041625
24.925000	0.5	-0.042125
24.933333	0.5	-0.042375
24.941667	0.5	-0.043000
24.950000	0.5	-0.043375
24.958333	0.5	-0.044000
24.966667	0.5	-0.044375
24.975000	0.5	-0.044750
24.983333	0.5	-0.045000
24.991667	0.5	-0.045625
25.000000	0.5	-0.046250
