# Supplementary material for: Dynamic character displacement among a pair of bacterial phyllosphere commensals in situ
Source: Nat Commun. 2022 May 20;13:2836. doi: 10.1038/s41467-022-30469-3 (PMC9123166; doi:10.1038/s41467-022-30469-3)
Supplement: Supplementary file 11 — Source Data [file 41467_2022_30469_MOESM11_ESM.zip › Source Data/Supplementary Figure 5/Galactose t1 b.txt]

File Path	chrom://marshall/Chromeleon7/HPLC_Ultimate_3000/Users/helucas/20200720_OrganicAcids_CCR_L257.seq/468.smp/RI_1.channel/RI_1.chm
Channel	RI_1

Injection Information:
Data Vault	Chromeleon7
Injection	Gal_t1_b
Injection Number	117
Position	BB6
Comment	
Processing Method	Quantitative
Instrument Method	20200525_Rezex_ROA_OrganicAcid_600uL_2500uM_H2SO4_50A_50D
Type	Unknown
Status	Finished
Injection Date	7/22/2020
Injection Time	10:16:08 PM
Injection Volume (µl)	10.000
Dilution Factor	1.0000
Weight	1.0000

Chromatogram Data Information:
Time Min. (min)	0.000000
Time Max. (min)	25.000000
Data Points	3001
Detector	RI
Generating Data System	Chromeleon 7.2.5.9507
Exporting Data System	Chromeleon 7.2.8.0
Operator	Instrument Controller
Signal Quantity	Refractive 
Signal Unit	µRIU
Signal Min.	-2.612250
Signal Max.	24.586250
Channel	RI_1
Driver Name	RID520Driver.dll
Channel Type	Evaluation
Min. Step (s)	0.5
Max. Step (s)	0.5
Average Step (s)	0.5

Signal Parameter Information:
Signal Info	

Chromatogram Data:
Time (min)	Step (s)	Value (µRIU)
0.000000	n.a.	0.001250
0.008333	0.5	0.001500
0.016667	0.5	0.001750
0.025000	0.5	0.002000
0.033333	0.5	0.002250
0.041667	0.5	0.002750
0.050000	0.5	0.002750
0.058333	0.5	0.003000
0.066667	0.5	0.003375
0.075000	0.5	0.003625
0.083333	0.5	0.004000
0.091667	0.5	0.004250
0.100000	0.5	0.004375
0.108333	0.5	0.004750
0.116667	0.5	0.005125
0.125000	0.5	0.005875
0.133333	0.5	0.006125
0.141667	0.5	0.006375
0.150000	0.5	0.006625
0.158333	0.5	0.006875
0.166667	0.5	0.007375
0.175000	0.5	0.007375
0.183333	0.5	0.007625
0.191667	0.5	0.008125
0.200000	0.5	0.008125
0.208333	0.5	0.008250
0.216667	0.5	0.008250
0.225000	0.5	0.008375
0.233333	0.5	0.008375
0.241667	0.5	0.008625
0.250000	0.5	0.008875
0.258333	0.5	0.008750
0.266667	0.5	0.009125
0.275000	0.5	0.008750
0.283333	0.5	0.008375
0.291667	0.5	0.008125
0.300000	0.5	0.008125
0.308333	0.5	0.008375
0.316667	0.5	0.008375
0.325000	0.5	0.008500
0.333333	0.5	0.008125
0.341667	0.5	0.008000
0.350000	0.5	0.007250
0.358333	0.5	0.006875
0.366667	0.5	0.006250
0.375000	0.5	0.006000
0.383333	0.5	0.005750
0.391667	0.5	0.005250
0.400000	0.5	0.004250
0.408333	0.5	0.004250
0.416667	0.5	0.004125
0.425000	0.5	0.004000
0.433333	0.5	0.003750
0.441667	0.5	0.003750
0.450000	0.5	0.003875
0.458333	0.5	0.003750
0.466667	0.5	0.003250
0.475000	0.5	0.003125
0.483333	0.5	0.002875
0.491667	0.5	0.002500
0.500000	0.5	0.002375
0.508333	0.5	0.002375
0.516667	0.5	0.002125
0.525000	0.5	0.002125
0.533333	0.5	0.001750
0.541667	0.5	0.001750
0.550000	0.5	0.001500
0.558333	0.5	0.001125
0.566667	0.5	0.000500
0.575000	0.5	0.000125
0.583333	0.5	0.000000
0.591667	0.5	-0.000375
0.600000	0.5	-0.001250
0.608333	0.5	-0.001500
0.616667	0.5	-0.001500
0.625000	0.5	-0.001625
0.633333	0.5	-0.001750
0.641667	0.5	-0.001625
0.650000	0.5	-0.001625
0.658333	0.5	-0.001750
0.666667	0.5	-0.001875
0.675000	0.5	-0.002000
0.683333	0.5	-0.001750
0.691667	0.5	-0.001625
0.700000	0.5	-0.001375
0.708333	0.5	-0.001125
0.716667	0.5	-0.000875
0.725000	0.5	-0.000750
0.733333	0.5	-0.000750
0.741667	0.5	-0.000750
0.750000	0.5	-0.000375
0.758333	0.5	0.000000
0.766667	0.5	0.000375
0.775000	0.5	0.000250
0.783333	0.5	-0.000125
0.791667	0.5	0.000250
0.800000	0.5	0.000250
0.808333	0.5	0.000125
0.816667	0.5	0.000125
0.825000	0.5	0.000125
0.833333	0.5	0.000000
0.841667	0.5	0.000500
0.850000	0.5	0.000500
0.858333	0.5	0.000875
0.866667	0.5	0.001250
0.875000	0.5	0.000875
0.883333	0.5	0.000750
0.891667	0.5	0.001000
0.900000	0.5	0.001125
0.908333	0.5	0.001375
0.916667	0.5	0.001500
0.925000	0.5	0.001750
0.933333	0.5	0.001625
0.941667	0.5	0.002250
0.950000	0.5	0.002250
0.958333	0.5	0.002375
0.966667	0.5	0.002375
0.975000	0.5	0.002375
0.983333	0.5	0.002625
0.991667	0.5	0.002625
1.000000	0.5	0.002875
1.008333	0.5	0.003000
1.016667	0.5	0.003250
1.025000	0.5	0.003125
1.033333	0.5	0.003125
1.041667	0.5	0.002625
1.050000	0.5	0.002375
1.058333	0.5	0.002500
1.066667	0.5	0.002375
1.075000	0.5	0.002250
1.083333	0.5	0.002250
1.091667	0.5	0.002125
1.100000	0.5	0.001875
1.108333	0.5	0.001750
1.116667	0.5	0.001375
1.125000	0.5	0.001125
1.133333	0.5	0.000625
1.141667	0.5	0.000500
1.150000	0.5	0.000500
1.158333	0.5	0.000000
1.166667	0.5	-0.000500
1.175000	0.5	-0.001250
1.183333	0.5	-0.001750
1.191667	0.5	-0.001625
1.200000	0.5	-0.001750
1.208333	0.5	-0.002375
1.216667	0.5	-0.002750
1.225000	0.5	-0.003000
1.233333	0.5	-0.003250
1.241667	0.5	-0.003750
1.250000	0.5	-0.004250
1.258333	0.5	-0.004500
1.266667	0.5	-0.005375
1.275000	0.5	-0.006250
1.283333	0.5	-0.007000
1.291667	0.5	-0.007625
1.300000	0.5	-0.007875
1.308333	0.5	-0.008500
1.316667	0.5	-0.009125
1.325000	0.5	-0.010125
1.333333	0.5	-0.010500
1.341667	0.5	-0.011000
1.350000	0.5	-0.011625
1.358333	0.5	-0.011375
1.366667	0.5	-0.011875
1.375000	0.5	-0.012625
1.383333	0.5	-0.013125
1.391667	0.5	-0.013375
1.400000	0.5	-0.013875
1.408333	0.5	-0.014250
1.416667	0.5	-0.014500
1.425000	0.5	-0.014625
1.433333	0.5	-0.014375
1.441667	0.5	-0.014875
1.450000	0.5	-0.014875
1.458333	0.5	-0.014500
1.466667	0.5	-0.015000
1.475000	0.5	-0.015125
1.483333	0.5	-0.015000
1.491667	0.5	-0.014875
1.500000	0.5	-0.015125
1.508333	0.5	-0.015000
1.516667	0.5	-0.014750
1.525000	0.5	-0.014375
1.533333	0.5	-0.014125
1.541667	0.5	-0.014125
1.550000	0.5	-0.014000
1.558333	0.5	-0.013375
1.566667	0.5	-0.012875
1.575000	0.5	-0.012500
1.583333	0.5	-0.011625
1.591667	0.5	-0.010875
1.600000	0.5	-0.010250
1.608333	0.5	-0.009750
1.616667	0.5	-0.009500
1.625000	0.5	-0.008750
1.633333	0.5	-0.008000
1.641667	0.5	-0.007750
1.650000	0.5	-0.006875
1.658333	0.5	-0.006125
1.666667	0.5	-0.005500
1.675000	0.5	-0.004750
1.683333	0.5	-0.003875
1.691667	0.5	-0.003500
1.700000	0.5	-0.003000
1.708333	0.5	-0.002250
1.716667	0.5	-0.002125
1.725000	0.5	-0.001750
1.733333	0.5	-0.001375
1.741667	0.5	-0.001125
1.750000	0.5	-0.001000
1.758333	0.5	-0.000500
1.766667	0.5	0.000000
1.775000	0.5	0.000750
1.783333	0.5	0.001375
1.791667	0.5	0.001875
1.800000	0.5	0.002250
1.808333	0.5	0.002875
1.816667	0.5	0.003125
1.825000	0.5	0.003125
1.833333	0.5	0.003375
1.841667	0.5	0.003500
1.850000	0.5	0.004250
1.858333	0.5	0.004375
1.866667	0.5	0.004875
1.875000	0.5	0.005125
1.883333	0.5	0.004750
1.891667	0.5	0.004750
1.900000	0.5	0.004750
1.908333	0.5	0.005000
1.916667	0.5	0.005250
1.925000	0.5	0.005125
1.933333	0.5	0.005000
1.941667	0.5	0.005000
1.950000	0.5	0.005000
1.958333	0.5	0.005125
1.966667	0.5	0.004875
1.975000	0.5	0.004375
1.983333	0.5	0.004500
1.991667	0.5	0.004750
2.000000	0.5	0.004500
2.008333	0.5	0.004250
2.016667	0.5	0.004000
2.025000	0.5	0.003750
2.033333	0.5	0.003500
2.041667	0.5	0.003250
2.050000	0.5	0.003500
2.058333	0.5	0.003125
2.066667	0.5	0.002750
2.075000	0.5	0.002625
2.083333	0.5	0.002750
2.091667	0.5	0.002875
2.100000	0.5	0.003000
2.108333	0.5	0.002875
2.116667	0.5	0.002625
2.125000	0.5	0.002500
2.133333	0.5	0.002375
2.141667	0.5	0.002375
2.150000	0.5	0.002250
2.158333	0.5	0.002375
2.166667	0.5	0.002250
2.175000	0.5	0.001750
2.183333	0.5	0.001750
2.191667	0.5	0.001875
2.200000	0.5	0.001625
2.208333	0.5	0.001625
2.216667	0.5	0.001625
2.225000	0.5	0.001375
2.233333	0.5	0.001500
2.241667	0.5	0.001125
2.250000	0.5	0.001125
2.258333	0.5	0.001125
2.266667	0.5	0.001000
2.275000	0.5	0.000750
2.283333	0.5	0.000750
2.291667	0.5	0.000500
2.300000	0.5	0.000000
2.308333	0.5	0.000250
2.316667	0.5	0.000000
2.325000	0.5	-0.000500
2.333333	0.5	-0.000625
2.341667	0.5	-0.001000
2.350000	0.5	-0.001125
2.358333	0.5	-0.001250
2.366667	0.5	-0.001375
2.375000	0.5	-0.001375
2.383333	0.5	-0.001750
2.391667	0.5	-0.001500
2.400000	0.5	-0.001375
2.408333	0.5	-0.001625
2.416667	0.5	-0.001625
2.425000	0.5	-0.001250
2.433333	0.5	-0.000875
2.441667	0.5	-0.000875
2.450000	0.5	-0.000625
2.458333	0.5	-0.000875
2.466667	0.5	-0.000750
2.475000	0.5	-0.000625
2.483333	0.5	-0.000625
2.491667	0.5	-0.000500
2.500000	0.5	-0.000375
2.508333	0.5	0.000000
2.516667	0.5	0.000000
2.525000	0.5	0.000125
2.533333	0.5	0.000500
2.541667	0.5	0.000625
2.550000	0.5	0.001125
2.558333	0.5	0.000875
2.566667	0.5	0.001000
2.575000	0.5	0.001375
2.583333	0.5	0.001375
2.591667	0.5	0.001750
2.600000	0.5	0.001875
2.608333	0.5	0.002500
2.616667	0.5	0.002875
2.625000	0.5	0.003250
2.633333	0.5	0.003500
2.641667	0.5	0.003750
2.650000	0.5	0.004250
2.658333	0.5	0.004625
2.666667	0.5	0.004625
2.675000	0.5	0.004500
2.683333	0.5	0.004750
2.691667	0.5	0.004750
2.700000	0.5	0.004625
2.708333	0.5	0.004500
2.716667	0.5	0.004625
2.725000	0.5	0.004875
2.733333	0.5	0.005125
2.741667	0.5	0.005375
2.750000	0.5	0.005500
2.758333	0.5	0.005625
2.766667	0.5	0.005375
2.775000	0.5	0.005375
2.783333	0.5	0.005375
2.791667	0.5	0.005125
2.800000	0.5	0.005250
2.808333	0.5	0.005000
2.816667	0.5	0.005250
2.825000	0.5	0.005000
2.833333	0.5	0.004625
2.841667	0.5	0.004500
2.850000	0.5	0.004125
2.858333	0.5	0.003875
2.866667	0.5	0.003500
2.875000	0.5	0.003000
2.883333	0.5	0.002750
2.891667	0.5	0.002500
2.900000	0.5	0.002625
2.908333	0.5	0.002375
2.916667	0.5	0.002375
2.925000	0.5	0.002250
2.933333	0.5	0.002125
2.941667	0.5	0.001500
2.950000	0.5	0.001250
2.958333	0.5	0.001250
2.966667	0.5	0.001625
2.975000	0.5	0.001500
2.983333	0.5	0.001125
2.991667	0.5	0.000750
3.000000	0.5	0.000875
3.008333	0.5	0.000375
3.016667	0.5	0.000000
3.025000	0.5	-0.000375
3.033333	0.5	-0.000500
3.041667	0.5	-0.000500
3.050000	0.5	-0.000875
3.058333	0.5	-0.001250
3.066667	0.5	-0.001625
3.075000	0.5	-0.001875
3.083333	0.5	-0.002000
3.091667	0.5	-0.002125
3.100000	0.5	-0.002500
3.108333	0.5	-0.002750
3.116667	0.5	-0.003125
3.125000	0.5	-0.003750
3.133333	0.5	-0.004000
3.141667	0.5	-0.004250
3.150000	0.5	-0.004125
3.158333	0.5	-0.004375
3.166667	0.5	-0.004750
3.175000	0.5	-0.004875
3.183333	0.5	-0.004625
3.191667	0.5	-0.004875
3.200000	0.5	-0.005250
3.208333	0.5	-0.005625
3.216667	0.5	-0.005875
3.225000	0.5	-0.006125
3.233333	0.5	-0.005875
3.241667	0.5	-0.005750
3.250000	0.5	-0.005750
3.258333	0.5	-0.006125
3.266667	0.5	-0.006250
3.275000	0.5	-0.006250
3.283333	0.5	-0.005750
3.291667	0.5	-0.005375
3.300000	0.5	-0.005250
3.308333	0.5	-0.005375
3.316667	0.5	-0.005125
3.325000	0.5	-0.005000
3.333333	0.5	-0.004875
3.341667	0.5	-0.004500
3.350000	0.5	-0.004375
3.358333	0.5	-0.004000
3.366667	0.5	-0.003625
3.375000	0.5	-0.003250
3.383333	0.5	-0.002875
3.391667	0.5	-0.002375
3.400000	0.5	-0.001875
3.408333	0.5	-0.001625
3.416667	0.5	-0.000875
3.425000	0.5	-0.000500
3.433333	0.5	-0.000375
3.441667	0.5	0.000000
3.450000	0.5	0.000375
3.458333	0.5	0.001000
3.466667	0.5	0.001250
3.475000	0.5	0.001625
3.483333	0.5	0.001875
3.491667	0.5	0.002125
3.500000	0.5	0.001875
3.508333	0.5	0.002250
3.516667	0.5	0.002625
3.525000	0.5	0.003000
3.533333	0.5	0.003000
3.541667	0.5	0.003375
3.550000	0.5	0.003875
3.558333	0.5	0.003750
3.566667	0.5	0.004625
3.575000	0.5	0.005125
3.583333	0.5	0.005625
3.591667	0.5	0.006000
3.600000	0.5	0.006375
3.608333	0.5	0.006500
3.616667	0.5	0.006875
3.625000	0.5	0.007750
3.633333	0.5	0.008125
3.641667	0.5	0.008375
3.650000	0.5	0.008500
3.658333	0.5	0.009000
3.666667	0.5	0.009875
3.675000	0.5	0.010500
3.683333	0.5	0.010750
3.691667	0.5	0.011375
3.700000	0.5	0.012125
3.708333	0.5	0.012375
3.716667	0.5	0.012750
3.725000	0.5	0.013375
3.733333	0.5	0.013750
3.741667	0.5	0.014125
3.750000	0.5	0.014125
3.758333	0.5	0.014375
3.766667	0.5	0.015125
3.775000	0.5	0.015625
3.783333	0.5	0.015875
3.791667	0.5	0.016500
3.800000	0.5	0.017125
3.808333	0.5	0.017375
3.816667	0.5	0.017875
3.825000	0.5	0.018375
3.833333	0.5	0.018875
3.841667	0.5	0.018875
3.850000	0.5	0.019250
3.858333	0.5	0.019500
3.866667	0.5	0.019875
3.875000	0.5	0.020000
3.883333	0.5	0.020125
3.891667	0.5	0.020000
3.900000	0.5	0.020250
3.908333	0.5	0.019625
3.916667	0.5	0.019375
3.925000	0.5	0.019000
3.933333	0.5	0.019125
3.941667	0.5	0.019250
3.950000	0.5	0.019000
3.958333	0.5	0.018625
3.966667	0.5	0.018875
3.975000	0.5	0.019000
3.983333	0.5	0.018500
3.991667	0.5	0.017875
4.000000	0.5	0.017500
4.008333	0.5	0.017500
4.016667	0.5	0.017250
4.025000	0.5	0.017125
4.033333	0.5	0.016625
4.041667	0.5	0.016375
4.050000	0.5	0.015875
4.058333	0.5	0.015375
4.066667	0.5	0.015250
4.075000	0.5	0.014875
4.083333	0.5	0.014500
4.091667	0.5	0.013875
4.100000	0.5	0.013375
4.108333	0.5	0.013125
4.116667	0.5	0.013375
4.125000	0.5	0.013000
4.133333	0.5	0.013000
4.141667	0.5	0.012500
4.150000	0.5	0.012375
4.158333	0.5	0.012000
4.166667	0.5	0.011625
4.175000	0.5	0.011375
4.183333	0.5	0.010750
4.191667	0.5	0.010500
4.200000	0.5	0.010375
4.208333	0.5	0.010125
4.216667	0.5	0.009750
4.225000	0.5	0.009500
4.233333	0.5	0.009125
4.241667	0.5	0.009000
4.250000	0.5	0.008625
4.258333	0.5	0.008500
4.266667	0.5	0.007875
4.275000	0.5	0.007250
4.283333	0.5	0.007000
4.291667	0.5	0.006875
4.300000	0.5	0.006375
4.308333	0.5	0.005750
4.316667	0.5	0.005375
4.325000	0.5	0.004875
4.333333	0.5	0.004500
4.341667	0.5	0.004500
4.350000	0.5	0.003875
4.358333	0.5	0.003250
4.366667	0.5	0.002750
4.375000	0.5	0.002125
4.383333	0.5	0.001500
4.391667	0.5	0.001000
4.400000	0.5	0.000875
4.408333	0.5	0.000250
4.416667	0.5	0.000000
4.425000	0.5	-0.000250
4.433333	0.5	-0.000375
4.441667	0.5	-0.001125
4.450000	0.5	-0.001750
4.458333	0.5	-0.002250
4.466667	0.5	-0.003000
4.475000	0.5	-0.003750
4.483333	0.5	-0.003750
4.491667	0.5	-0.004000
4.500000	0.5	-0.005000
4.508333	0.5	-0.005625
4.516667	0.5	-0.006125
4.525000	0.5	-0.006375
4.533333	0.5	-0.006625
4.541667	0.5	-0.007375
4.550000	0.5	-0.007625
4.558333	0.5	-0.007500
4.566667	0.5	-0.007500
4.575000	0.5	-0.008000
4.583333	0.5	-0.008125
4.591667	0.5	-0.008250
4.600000	0.5	-0.008875
4.608333	0.5	-0.009000
4.616667	0.5	-0.009375
4.625000	0.5	-0.009750
4.633333	0.5	-0.010250
4.641667	0.5	-0.011125
4.650000	0.5	-0.011125
4.658333	0.5	-0.011125
4.666667	0.5	-0.011375
4.675000	0.5	-0.011625
4.683333	0.5	-0.011250
4.691667	0.5	-0.011125
4.700000	0.5	-0.011250
4.708333	0.5	-0.011000
4.716667	0.5	-0.010750
4.725000	0.5	-0.011000
4.733333	0.5	-0.011000
4.741667	0.5	-0.010750
4.750000	0.5	-0.010750
4.758333	0.5	-0.010875
4.766667	0.5	-0.010625
4.775000	0.5	-0.010250
4.783333	0.5	-0.010250
4.791667	0.5	-0.009750
4.800000	0.5	-0.009375
4.808333	0.5	-0.009125
4.816667	0.5	-0.008625
4.825000	0.5	-0.008250
4.833333	0.5	-0.007625
4.841667	0.5	-0.006750
4.850000	0.5	-0.006000
4.858333	0.5	-0.005250
4.866667	0.5	-0.004625
4.875000	0.5	-0.003875
4.883333	0.5	-0.003000
4.891667	0.5	-0.002375
4.900000	0.5	-0.001875
4.908333	0.5	-0.001250
4.916667	0.5	-0.001125
4.925000	0.5	-0.000625
4.933333	0.5	-0.000250
4.941667	0.5	0.000000
4.950000	0.5	0.000500
4.958333	0.5	0.001375
4.966667	0.5	0.002375
4.975000	0.5	0.002625
4.983333	0.5	0.002875
4.991667	0.5	0.002875
5.000000	0.5	0.003000
5.008333	0.5	0.003125
5.016667	0.5	0.003750
5.025000	0.5	0.004375
5.033333	0.5	0.005000
5.041667	0.5	0.005000
5.050000	0.5	0.005000
5.058333	0.5	0.005500
5.066667	0.5	0.005875
5.075000	0.5	0.005750
5.083333	0.5	0.006375
5.091667	0.5	0.007000
5.100000	0.5	0.006875
5.108333	0.5	0.007125
5.116667	0.5	0.006750
5.125000	0.5	0.007000
5.133333	0.5	0.006875
5.141667	0.5	0.006750
5.150000	0.5	0.007125
5.158333	0.5	0.007375
5.166667	0.5	0.007250
5.175000	0.5	0.007250
5.183333	0.5	0.007250
5.191667	0.5	0.007000
5.200000	0.5	0.007125
5.208333	0.5	0.007250
5.216667	0.5	0.007125
5.225000	0.5	0.007000
5.233333	0.5	0.006625
5.241667	0.5	0.006250
5.250000	0.5	0.006125
5.258333	0.5	0.006125
5.266667	0.5	0.005875
5.275000	0.5	0.005750
5.283333	0.5	0.005500
5.291667	0.5	0.005125
5.300000	0.5	0.004875
5.308333	0.5	0.004375
5.316667	0.5	0.004000
5.325000	0.5	0.004125
5.333333	0.5	0.004000
5.341667	0.5	0.003750
5.350000	0.5	0.003625
5.358333	0.5	0.003375
5.366667	0.5	0.003375
5.375000	0.5	0.003375
5.383333	0.5	0.003000
5.391667	0.5	0.002875
5.400000	0.5	0.002500
5.408333	0.5	0.002375
5.416667	0.5	0.002375
5.425000	0.5	0.002625
5.433333	0.5	0.002375
5.441667	0.5	0.002375
5.450000	0.5	0.002375
5.458333	0.5	0.002125
5.466667	0.5	0.001875
5.475000	0.5	0.001875
5.483333	0.5	0.002000
5.491667	0.5	0.002125
5.500000	0.5	0.002250
5.508333	0.5	0.002625
5.516667	0.5	0.002750
5.525000	0.5	0.003000
5.533333	0.5	0.003250
5.541667	0.5	0.003375
5.550000	0.5	0.003375
5.558333	0.5	0.003625
5.566667	0.5	0.003750
5.575000	0.5	0.003625
5.583333	0.5	0.003625
5.591667	0.5	0.004000
5.600000	0.5	0.003875
5.608333	0.5	0.004000
5.616667	0.5	0.004750
5.625000	0.5	0.005125
5.633333	0.5	0.005500
5.641667	0.5	0.005750
5.650000	0.5	0.006125
5.658333	0.5	0.006875
5.666667	0.5	0.006875
5.675000	0.5	0.007000
5.683333	0.5	0.007250
5.691667	0.5	0.007500
5.700000	0.5	0.007750
5.708333	0.5	0.008250
5.716667	0.5	0.008625
5.725000	0.5	0.008875
5.733333	0.5	0.008750
5.741667	0.5	0.008875
5.750000	0.5	0.009250
5.758333	0.5	0.009625
5.766667	0.5	0.010000
5.775000	0.5	0.010000
5.783333	0.5	0.010125
5.791667	0.5	0.010625
5.800000	0.5	0.010750
5.808333	0.5	0.011000
5.816667	0.5	0.011000
5.825000	0.5	0.011125
5.833333	0.5	0.011375
5.841667	0.5	0.011500
5.850000	0.5	0.011125
5.858333	0.5	0.011000
5.866667	0.5	0.011750
5.875000	0.5	0.012250
5.883333	0.5	0.011875
5.891667	0.5	0.011750
5.900000	0.5	0.012250
5.908333	0.5	0.012875
5.916667	0.5	0.012750
5.925000	0.5	0.012625
5.933333	0.5	0.012875
5.941667	0.5	0.013250
5.950000	0.5	0.013500
5.958333	0.5	0.013750
5.966667	0.5	0.013875
5.975000	0.5	0.014125
5.983333	0.5	0.014500
5.991667	0.5	0.014750
6.000000	0.5	0.015000
6.008333	0.5	0.015625
6.016667	0.5	0.016250
6.025000	0.5	0.016500
6.033333	0.5	0.016750
6.041667	0.5	0.016625
6.050000	0.5	0.016875
6.058333	0.5	0.017500
6.066667	0.5	0.017250
6.075000	0.5	0.017500
6.083333	0.5	0.018250
6.091667	0.5	0.018375
6.100000	0.5	0.018375
6.108333	0.5	0.018625
6.116667	0.5	0.018750
6.125000	0.5	0.019125
6.133333	0.5	0.019375
6.141667	0.5	0.019750
6.150000	0.5	0.019625
6.158333	0.5	0.019625
6.166667	0.5	0.019750
6.175000	0.5	0.019500
6.183333	0.5	0.019875
6.191667	0.5	0.020125
6.200000	0.5	0.020125
6.208333	0.5	0.020000
6.216667	0.5	0.019625
6.225000	0.5	0.019750
6.233333	0.5	0.019750
6.241667	0.5	0.019250
6.250000	0.5	0.018625
6.258333	0.5	0.018750
6.266667	0.5	0.018625
6.275000	0.5	0.018625
6.283333	0.5	0.018750
6.291667	0.5	0.018875
6.300000	0.5	0.018500
6.308333	0.5	0.018125
6.316667	0.5	0.018125
6.325000	0.5	0.017625
6.333333	0.5	0.017375
6.341667	0.5	0.017125
6.350000	0.5	0.016375
6.358333	0.5	0.016000
6.366667	0.5	0.015125
6.375000	0.5	0.014500
6.383333	0.5	0.013625
6.391667	0.5	0.013125
6.400000	0.5	0.012000
6.408333	0.5	0.011375
6.416667	0.5	0.011250
6.425000	0.5	0.010625
6.433333	0.5	0.010000
6.441667	0.5	0.009125
6.450000	0.5	0.008500
6.458333	0.5	0.008125
6.466667	0.5	0.007625
6.475000	0.5	0.007125
6.483333	0.5	0.006500
6.491667	0.5	0.006000
6.500000	0.5	0.005375
6.508333	0.5	0.005125
6.516667	0.5	0.005125
6.525000	0.5	0.005125
6.533333	0.5	0.004750
6.541667	0.5	0.004875
6.550000	0.5	0.004500
6.558333	0.5	0.004500
6.566667	0.5	0.004250
6.575000	0.5	0.004375
6.583333	0.5	0.004250
6.591667	0.5	0.004500
6.600000	0.5	0.004875
6.608333	0.5	0.004875
6.616667	0.5	0.004875
6.625000	0.5	0.004625
6.633333	0.5	0.004875
6.641667	0.5	0.005125
6.650000	0.5	0.005000
6.658333	0.5	0.004875
6.666667	0.5	0.004750
6.675000	0.5	0.004250
6.683333	0.5	0.003750
6.691667	0.5	0.003250
6.700000	0.5	0.001625
6.708333	0.5	-0.000500
6.716667	0.5	-0.003750
6.725000	0.5	-0.009000
6.733333	0.5	-0.017500
6.741667	0.5	-0.030375
6.750000	0.5	-0.052375
6.758333	0.5	-0.087750
6.766667	0.5	-0.143750
6.775000	0.5	-0.231000
6.783333	0.5	-0.359375
6.791667	0.5	-0.539125
6.800000	0.5	-0.776750
6.808333	0.5	-1.070250
6.816667	0.5	-1.408500
6.825000	0.5	-1.768000
6.833333	0.5	-2.113625
6.841667	0.5	-2.402750
6.850000	0.5	-2.585750
6.858333	0.5	-2.612250
6.866667	0.5	-2.431375
6.875000	0.5	-1.997875
6.883333	0.5	-1.272125
6.891667	0.5	-0.224375
6.900000	0.5	1.165500
6.908333	0.5	2.903625
6.916667	0.5	4.978750
6.925000	0.5	7.357750
6.933333	0.5	9.982125
6.941667	0.5	12.760125
6.950000	0.5	15.567250
6.958333	0.5	18.248500
6.966667	0.5	20.635750
6.975000	0.5	22.565500
6.983333	0.5	23.907000
6.991667	0.5	24.584500
7.000000	0.5	24.586250
7.008333	0.5	23.963375
7.016667	0.5	22.816750
7.025000	0.5	21.275125
7.033333	0.5	19.475250
7.041667	0.5	17.543000
7.050000	0.5	15.586250
7.058333	0.5	13.687625
7.066667	0.5	11.904000
7.075000	0.5	10.271000
7.083333	0.5	8.804500
7.091667	0.5	7.509500
7.100000	0.5	6.379875
7.108333	0.5	5.404750
7.116667	0.5	4.569375
7.125000	0.5	3.857625
7.133333	0.5	3.254250
7.141667	0.5	2.745125
7.150000	0.5	2.315875
7.158333	0.5	1.955625
7.166667	0.5	1.652875
7.175000	0.5	1.398750
7.183333	0.5	1.185875
7.191667	0.5	1.007375
7.200000	0.5	0.857250
7.208333	0.5	0.731000
7.216667	0.5	0.624500
7.225000	0.5	0.535500
7.233333	0.5	0.459750
7.241667	0.5	0.395875
7.250000	0.5	0.341750
7.258333	0.5	0.295625
7.266667	0.5	0.256375
7.275000	0.5	0.223000
7.283333	0.5	0.194125
7.291667	0.5	0.169625
7.300000	0.5	0.148625
7.308333	0.5	0.130750
7.316667	0.5	0.115750
7.325000	0.5	0.103125
7.333333	0.5	0.091500
7.341667	0.5	0.081750
7.350000	0.5	0.073750
7.358333	0.5	0.067125
7.366667	0.5	0.061375
7.375000	0.5	0.056375
7.383333	0.5	0.052250
7.391667	0.5	0.048875
7.400000	0.5	0.045625
7.408333	0.5	0.042875
7.416667	0.5	0.040750
7.425000	0.5	0.038875
7.433333	0.5	0.036875
7.441667	0.5	0.034750
7.450000	0.5	0.033250
7.458333	0.5	0.032000
7.466667	0.5	0.031125
7.475000	0.5	0.030125
7.483333	0.5	0.029125
7.491667	0.5	0.028750
7.500000	0.5	0.027750
7.508333	0.5	0.026750
7.516667	0.5	0.025750
7.525000	0.5	0.025000
7.533333	0.5	0.024625
7.541667	0.5	0.024250
7.550000	0.5	0.023875
7.558333	0.5	0.023750
7.566667	0.5	0.023750
7.575000	0.5	0.023625
7.583333	0.5	0.023500
7.591667	0.5	0.023625
7.600000	0.5	0.023500
7.608333	0.5	0.023250
7.616667	0.5	0.023500
7.625000	0.5	0.023750
7.633333	0.5	0.024000
7.641667	0.5	0.024625
7.650000	0.5	0.025000
7.658333	0.5	0.025375
7.666667	0.5	0.026000
7.675000	0.5	0.026500
7.683333	0.5	0.027000
7.691667	0.5	0.027000
7.700000	0.5	0.027250
7.708333	0.5	0.027500
7.716667	0.5	0.028125
7.725000	0.5	0.028375
7.733333	0.5	0.028750
7.741667	0.5	0.029375
7.750000	0.5	0.030000
7.758333	0.5	0.030750
7.766667	0.5	0.031500
7.775000	0.5	0.031875
7.783333	0.5	0.032250
7.791667	0.5	0.032875
7.800000	0.5	0.033375
7.808333	0.5	0.034000
7.816667	0.5	0.034750
7.825000	0.5	0.035250
7.833333	0.5	0.035500
7.841667	0.5	0.036000
7.850000	0.5	0.036750
7.858333	0.5	0.037625
7.866667	0.5	0.038375
7.875000	0.5	0.039625
7.883333	0.5	0.041125
7.891667	0.5	0.042625
7.900000	0.5	0.044250
7.908333	0.5	0.046000
7.916667	0.5	0.048250
7.925000	0.5	0.051375
7.933333	0.5	0.055250
7.941667	0.5	0.059875
7.950000	0.5	0.066000
7.958333	0.5	0.073125
7.966667	0.5	0.082500
7.975000	0.5	0.094250
7.983333	0.5	0.108625
7.991667	0.5	0.127375
8.000000	0.5	0.151000
8.008333	0.5	0.180250
8.016667	0.5	0.216625
8.025000	0.5	0.262500
8.033333	0.5	0.318125
8.041667	0.5	0.385500
8.050000	0.5	0.466125
8.058333	0.5	0.561250
8.066667	0.5	0.672750
8.075000	0.5	0.800000
8.083333	0.5	0.945375
8.091667	0.5	1.108250
8.100000	0.5	1.289375
8.108333	0.5	1.489375
8.116667	0.5	1.707750
8.125000	0.5	1.943375
8.133333	0.5	2.196375
8.141667	0.5	2.465750
8.150000	0.5	2.751500
8.158333	0.5	3.052500
8.166667	0.5	3.368875
8.175000	0.5	3.699500
8.183333	0.5	4.043750
8.191667	0.5	4.401125
8.200000	0.5	4.770500
8.208333	0.5	5.151625
8.216667	0.5	5.544250
8.225000	0.5	5.947000
8.233333	0.5	6.360125
8.241667	0.5	6.782875
8.250000	0.5	7.215000
8.258333	0.5	7.655500
8.266667	0.5	8.103375
8.275000	0.5	8.559500
8.283333	0.5	9.022875
8.291667	0.5	9.493500
8.300000	0.5	9.970875
8.308333	0.5	10.454500
8.316667	0.5	10.944000
8.325000	0.5	11.439000
8.333333	0.5	11.939500
8.341667	0.5	12.443500
8.350000	0.5	12.948625
8.358333	0.5	13.448125
8.366667	0.5	13.929125
8.375000	0.5	14.367250
8.383333	0.5	14.725625
8.391667	0.5	14.953750
8.400000	0.5	14.999250
8.408333	0.5	14.818375
8.416667	0.5	14.388375
8.425000	0.5	13.716625
8.433333	0.5	12.836000
8.441667	0.5	11.799875
8.450000	0.5	10.669500
8.458333	0.5	9.506125
8.466667	0.5	8.361750
8.475000	0.5	7.276125
8.483333	0.5	6.276500
8.491667	0.5	5.376375
8.500000	0.5	4.581625
8.508333	0.5	3.890375
8.516667	0.5	3.295500
8.525000	0.5	2.789375
8.533333	0.5	2.361750
8.541667	0.5	2.003000
8.550000	0.5	1.703500
8.558333	0.5	1.454250
8.566667	0.5	1.247750
8.575000	0.5	1.077375
8.583333	0.5	0.937500
8.591667	0.5	0.822750
8.600000	0.5	0.729375
8.608333	0.5	0.652500
8.616667	0.5	0.589625
8.625000	0.5	0.537750
8.633333	0.5	0.494500
8.641667	0.5	0.458125
8.650000	0.5	0.427625
8.658333	0.5	0.401000
8.666667	0.5	0.377625
8.675000	0.5	0.356625
8.683333	0.5	0.337625
8.691667	0.5	0.319875
8.700000	0.5	0.303500
8.708333	0.5	0.287625
8.716667	0.5	0.272625
8.725000	0.5	0.258250
8.733333	0.5	0.244125
8.741667	0.5	0.230625
8.750000	0.5	0.217750
8.758333	0.5	0.205750
8.766667	0.5	0.193875
8.775000	0.5	0.182625
8.783333	0.5	0.172125
8.791667	0.5	0.162500
8.800000	0.5	0.153500
8.808333	0.5	0.144375
8.816667	0.5	0.136000
8.825000	0.5	0.128875
8.833333	0.5	0.122625
8.841667	0.5	0.116750
8.850000	0.5	0.111750
8.858333	0.5	0.106750
8.866667	0.5	0.102250
8.875000	0.5	0.098250
8.883333	0.5	0.095000
8.891667	0.5	0.092375
8.900000	0.5	0.090250
8.908333	0.5	0.088625
8.916667	0.5	0.087375
8.925000	0.5	0.087000
8.933333	0.5	0.087250
8.941667	0.5	0.088000
8.950000	0.5	0.089875
8.958333	0.5	0.092750
8.966667	0.5	0.097125
8.975000	0.5	0.102875
8.983333	0.5	0.110000
8.991667	0.5	0.119000
9.000000	0.5	0.129875
9.008333	0.5	0.142500
9.016667	0.5	0.157500
9.025000	0.5	0.174750
9.033333	0.5	0.194375
9.041667	0.5	0.215750
9.050000	0.5	0.239125
9.058333	0.5	0.264375
9.066667	0.5	0.290750
9.075000	0.5	0.318000
9.083333	0.5	0.345750
9.091667	0.5	0.373250
9.100000	0.5	0.400125
9.108333	0.5	0.424875
9.116667	0.5	0.448000
9.125000	0.5	0.469000
9.133333	0.5	0.486875
9.141667	0.5	0.501250
9.150000	0.5	0.511375
9.158333	0.5	0.517625
9.166667	0.5	0.520375
9.175000	0.5	0.518875
9.183333	0.5	0.513500
9.191667	0.5	0.504250
9.200000	0.5	0.491875
9.208333	0.5	0.476250
9.216667	0.5	0.458375
9.225000	0.5	0.437875
9.233333	0.5	0.416125
9.241667	0.5	0.393500
9.250000	0.5	0.370125
9.258333	0.5	0.346625
9.266667	0.5	0.322875
9.275000	0.5	0.300000
9.283333	0.5	0.277750
9.291667	0.5	0.256500
9.300000	0.5	0.236625
9.308333	0.5	0.217625
9.316667	0.5	0.200500
9.325000	0.5	0.184250
9.333333	0.5	0.169500
9.341667	0.5	0.156000
9.350000	0.5	0.144000
9.358333	0.5	0.133125
9.366667	0.5	0.123875
9.375000	0.5	0.115000
9.383333	0.5	0.107500
9.391667	0.5	0.100500
9.400000	0.5	0.094375
9.408333	0.5	0.088875
9.416667	0.5	0.084125
9.425000	0.5	0.079750
9.433333	0.5	0.076000
9.441667	0.5	0.072625
9.450000	0.5	0.069875
9.458333	0.5	0.067250
9.466667	0.5	0.065625
9.475000	0.5	0.064000
9.483333	0.5	0.062750
9.491667	0.5	0.062000
9.500000	0.5	0.061000
9.508333	0.5	0.060750
9.516667	0.5	0.061500
9.525000	0.5	0.062375
9.533333	0.5	0.063125
9.541667	0.5	0.064375
9.550000	0.5	0.066375
9.558333	0.5	0.068625
9.566667	0.5	0.072000
9.575000	0.5	0.075500
9.583333	0.5	0.079500
9.591667	0.5	0.084000
9.600000	0.5	0.088750
9.608333	0.5	0.093750
9.616667	0.5	0.098500
9.625000	0.5	0.103875
9.633333	0.5	0.109375
9.641667	0.5	0.114375
9.650000	0.5	0.119250
9.658333	0.5	0.124125
9.666667	0.5	0.128625
9.675000	0.5	0.132625
9.683333	0.5	0.135875
9.691667	0.5	0.138875
9.700000	0.5	0.140875
9.708333	0.5	0.142375
9.716667	0.5	0.143125
9.725000	0.5	0.143125
9.733333	0.5	0.142375
9.741667	0.5	0.141000
9.750000	0.5	0.139125
9.758333	0.5	0.136500
9.766667	0.5	0.133500
9.775000	0.5	0.130500
9.783333	0.5	0.126750
9.791667	0.5	0.123000
9.800000	0.5	0.118500
9.808333	0.5	0.114125
9.816667	0.5	0.109625
9.825000	0.5	0.105125
9.833333	0.5	0.100750
9.841667	0.5	0.096125
9.850000	0.5	0.091250
9.858333	0.5	0.086625
9.866667	0.5	0.082500
9.875000	0.5	0.078125
9.883333	0.5	0.073875
9.891667	0.5	0.070250
9.900000	0.5	0.066750
9.908333	0.5	0.063000
9.916667	0.5	0.059875
9.925000	0.5	0.057000
9.933333	0.5	0.054750
9.941667	0.5	0.052375
9.950000	0.5	0.050250
9.958333	0.5	0.048625
9.966667	0.5	0.046750
9.975000	0.5	0.044625
9.983333	0.5	0.043000
9.991667	0.5	0.041875
10.000000	0.5	0.040500
10.008333	0.5	0.039625
10.016667	0.5	0.039000
10.025000	0.5	0.038375
10.033333	0.5	0.037500
10.041667	0.5	0.037125
10.050000	0.5	0.036625
10.058333	0.5	0.036500
10.066667	0.5	0.036500
10.075000	0.5	0.036500
10.083333	0.5	0.036750
10.091667	0.5	0.036875
10.100000	0.5	0.037000
10.108333	0.5	0.037625
10.116667	0.5	0.038000
10.125000	0.5	0.038000
10.133333	0.5	0.038625
10.141667	0.5	0.039000
10.150000	0.5	0.039375
10.158333	0.5	0.039875
10.166667	0.5	0.040500
10.175000	0.5	0.041125
10.183333	0.5	0.041750
10.191667	0.5	0.042500
10.200000	0.5	0.043250
10.208333	0.5	0.044000
10.216667	0.5	0.045125
10.225000	0.5	0.046125
10.233333	0.5	0.046625
10.241667	0.5	0.047000
10.250000	0.5	0.048125
10.258333	0.5	0.049125
10.266667	0.5	0.049875
10.275000	0.5	0.051500
10.283333	0.5	0.053375
10.291667	0.5	0.055500
10.300000	0.5	0.058125
10.308333	0.5	0.060125
10.316667	0.5	0.062750
10.325000	0.5	0.066750
10.333333	0.5	0.071250
10.341667	0.5	0.076250
10.350000	0.5	0.082500
10.358333	0.5	0.089625
10.366667	0.5	0.098250
10.375000	0.5	0.108750
10.383333	0.5	0.121250
10.391667	0.5	0.136000
10.400000	0.5	0.153500
10.408333	0.5	0.174000
10.416667	0.5	0.199375
10.425000	0.5	0.229625
10.433333	0.5	0.265625
10.441667	0.5	0.309250
10.450000	0.5	0.362125
10.458333	0.5	0.427125
10.466667	0.5	0.506500
10.475000	0.5	0.603125
10.483333	0.5	0.720750
10.491667	0.5	0.863500
10.500000	0.5	1.035625
10.508333	0.5	1.242500
10.516667	0.5	1.489000
10.525000	0.5	1.780875
10.533333	0.5	2.122375
10.541667	0.5	2.518250
10.550000	0.5	2.972375
10.558333	0.5	3.487750
10.566667	0.5	4.064875
10.575000	0.5	4.703000
10.583333	0.5	5.399125
10.591667	0.5	6.147375
10.600000	0.5	6.939875
10.608333	0.5	7.766250
10.616667	0.5	8.613500
10.625000	0.5	9.466750
10.633333	0.5	10.309500
10.641667	0.5	11.124750
10.650000	0.5	11.894875
10.658333	0.5	12.602375
10.666667	0.5	13.231125
10.675000	0.5	13.766500
10.683333	0.5	14.196250
10.691667	0.5	14.510750
10.700000	0.5	14.703875
10.708333	0.5	14.773500
10.716667	0.5	14.719500
10.725000	0.5	14.546000
10.733333	0.5	14.260625
10.741667	0.5	13.872750
10.750000	0.5	13.393125
10.758333	0.5	12.835500
10.766667	0.5	12.214000
10.775000	0.5	11.543250
10.783333	0.5	10.836625
10.791667	0.5	10.107875
10.800000	0.5	9.370250
10.808333	0.5	8.635750
10.816667	0.5	7.914000
10.825000	0.5	7.213125
10.833333	0.5	6.540875
10.841667	0.5	5.902875
10.850000	0.5	5.303375
10.858333	0.5	4.745125
10.866667	0.5	4.229500
10.875000	0.5	3.756625
10.883333	0.5	3.325875
10.891667	0.5	2.936125
10.900000	0.5	2.586500
10.908333	0.5	2.273750
10.916667	0.5	1.995750
10.925000	0.5	1.749500
10.933333	0.5	1.532875
10.941667	0.5	1.342625
10.950000	0.5	1.175875
10.958333	0.5	1.030875
10.966667	0.5	0.904375
10.975000	0.5	0.794375
10.983333	0.5	0.699125
10.991667	0.5	0.616375
11.000000	0.5	0.545250
11.008333	0.5	0.483750
11.016667	0.5	0.430500
11.025000	0.5	0.384500
11.033333	0.5	0.345000
11.041667	0.5	0.311000
11.050000	0.5	0.281375
11.058333	0.5	0.255625
11.066667	0.5	0.232875
11.075000	0.5	0.213000
11.083333	0.5	0.195625
11.091667	0.5	0.181125
11.100000	0.5	0.167750
11.108333	0.5	0.156250
11.116667	0.5	0.146000
11.125000	0.5	0.137250
11.133333	0.5	0.129125
11.141667	0.5	0.122125
11.150000	0.5	0.115625
11.158333	0.5	0.109875
11.166667	0.5	0.104875
11.175000	0.5	0.100750
11.183333	0.5	0.096375
11.191667	0.5	0.092750
11.200000	0.5	0.089250
11.208333	0.5	0.086375
11.216667	0.5	0.083750
11.225000	0.5	0.081375
11.233333	0.5	0.079250
11.241667	0.5	0.077125
11.250000	0.5	0.075125
11.258333	0.5	0.073125
11.266667	0.5	0.071500
11.275000	0.5	0.070000
11.283333	0.5	0.068875
11.291667	0.5	0.067750
11.300000	0.5	0.066875
11.308333	0.5	0.065750
11.316667	0.5	0.064500
11.325000	0.5	0.063250
11.333333	0.5	0.062375
11.341667	0.5	0.061625
11.350000	0.5	0.061000
11.358333	0.5	0.060375
11.366667	0.5	0.059875
11.375000	0.5	0.059875
11.383333	0.5	0.059625
11.391667	0.5	0.059250
11.400000	0.5	0.059000
11.408333	0.5	0.058625
11.416667	0.5	0.058250
11.425000	0.5	0.058000
11.433333	0.5	0.058125
11.441667	0.5	0.057875
11.450000	0.5	0.058000
11.458333	0.5	0.058000
11.466667	0.5	0.058375
11.475000	0.5	0.058500
11.483333	0.5	0.058625
11.491667	0.5	0.058625
11.500000	0.5	0.058500
11.508333	0.5	0.058250
11.516667	0.5	0.057875
11.525000	0.5	0.058250
11.533333	0.5	0.058375
11.541667	0.5	0.058125
11.550000	0.5	0.058250
11.558333	0.5	0.058375
11.566667	0.5	0.057625
11.575000	0.5	0.057625
11.583333	0.5	0.057625
11.591667	0.5	0.057125
11.600000	0.5	0.056875
11.608333	0.5	0.056875
11.616667	0.5	0.057000
11.625000	0.5	0.056750
11.633333	0.5	0.056625
11.641667	0.5	0.056125
11.650000	0.5	0.055125
11.658333	0.5	0.054625
11.666667	0.5	0.054250
11.675000	0.5	0.054000
11.683333	0.5	0.054000
11.691667	0.5	0.053500
11.700000	0.5	0.053000
11.708333	0.5	0.052250
11.716667	0.5	0.051875
11.725000	0.5	0.051125
11.733333	0.5	0.050375
11.741667	0.5	0.049750
11.750000	0.5	0.048750
11.758333	0.5	0.048625
11.766667	0.5	0.048000
11.775000	0.5	0.047250
11.783333	0.5	0.046625
11.791667	0.5	0.045875
11.800000	0.5	0.045250
11.808333	0.5	0.044625
11.816667	0.5	0.043500
11.825000	0.5	0.042250
11.833333	0.5	0.041500
11.841667	0.5	0.040750
11.850000	0.5	0.040125
11.858333	0.5	0.039375
11.866667	0.5	0.038625
11.875000	0.5	0.037750
11.883333	0.5	0.036875
11.891667	0.5	0.036375
11.900000	0.5	0.035500
11.908333	0.5	0.034875
11.916667	0.5	0.034125
11.925000	0.5	0.033500
11.933333	0.5	0.032875
11.941667	0.5	0.032125
11.950000	0.5	0.031250
11.958333	0.5	0.030250
11.966667	0.5	0.029625
11.975000	0.5	0.029500
11.983333	0.5	0.028875
11.991667	0.5	0.028250
12.000000	0.5	0.027875
12.008333	0.5	0.027375
12.016667	0.5	0.027000
12.025000	0.5	0.026875
12.033333	0.5	0.026500
12.041667	0.5	0.026375
12.050000	0.5	0.025625
12.058333	0.5	0.025375
12.066667	0.5	0.025125
12.075000	0.5	0.025000
12.083333	0.5	0.024750
12.091667	0.5	0.024750
12.100000	0.5	0.024750
12.108333	0.5	0.024250
12.116667	0.5	0.024000
12.125000	0.5	0.023875
12.133333	0.5	0.023500
12.141667	0.5	0.023125
12.150000	0.5	0.023125
12.158333	0.5	0.023125
12.166667	0.5	0.023750
12.175000	0.5	0.023375
12.183333	0.5	0.023125
12.191667	0.5	0.023000
12.200000	0.5	0.023375
12.208333	0.5	0.023625
12.216667	0.5	0.023625
12.225000	0.5	0.023875
12.233333	0.5	0.024125
12.241667	0.5	0.024125
12.250000	0.5	0.024125
12.258333	0.5	0.025125
12.266667	0.5	0.026000
12.275000	0.5	0.026625
12.283333	0.5	0.027000
12.291667	0.5	0.027750
12.300000	0.5	0.028000
12.308333	0.5	0.028375
12.316667	0.5	0.029250
12.325000	0.5	0.029875
12.333333	0.5	0.031250
12.341667	0.5	0.031875
12.350000	0.5	0.032500
12.358333	0.5	0.032875
12.366667	0.5	0.033625
12.375000	0.5	0.033750
12.383333	0.5	0.033625
12.391667	0.5	0.033250
12.400000	0.5	0.033125
12.408333	0.5	0.032875
12.416667	0.5	0.032000
12.425000	0.5	0.031375
12.433333	0.5	0.030625
12.441667	0.5	0.029125
12.450000	0.5	0.027750
12.458333	0.5	0.026125
12.466667	0.5	0.024875
12.475000	0.5	0.023875
12.483333	0.5	0.022250
12.491667	0.5	0.020625
12.500000	0.5	0.019125
12.508333	0.5	0.017625
12.516667	0.5	0.016125
12.525000	0.5	0.014625
12.533333	0.5	0.013500
12.541667	0.5	0.012125
12.550000	0.5	0.010750
12.558333	0.5	0.010000
12.566667	0.5	0.009125
12.575000	0.5	0.008250
12.583333	0.5	0.007250
12.591667	0.5	0.006000
12.600000	0.5	0.004750
12.608333	0.5	0.003875
12.616667	0.5	0.003375
12.625000	0.5	0.002875
12.633333	0.5	0.002250
12.641667	0.5	0.001500
12.650000	0.5	0.001250
12.658333	0.5	0.001125
12.666667	0.5	0.000625
12.675000	0.5	0.000000
12.683333	0.5	-0.000625
12.691667	0.5	-0.000500
12.700000	0.5	-0.000500
12.708333	0.5	-0.000750
12.716667	0.5	-0.000875
12.725000	0.5	-0.000625
12.733333	0.5	-0.000750
12.741667	0.5	-0.001125
12.750000	0.5	-0.001250
12.758333	0.5	-0.001625
12.766667	0.5	-0.001625
12.775000	0.5	-0.001375
12.783333	0.5	-0.001375
12.791667	0.5	-0.001500
12.800000	0.5	-0.001875
12.808333	0.5	-0.001750
12.816667	0.5	-0.001500
12.825000	0.5	-0.001500
12.833333	0.5	-0.001750
12.841667	0.5	-0.001500
12.850000	0.5	-0.001250
12.858333	0.5	-0.001000
12.866667	0.5	-0.000750
12.875000	0.5	-0.000875
12.883333	0.5	-0.000625
12.891667	0.5	-0.000375
12.900000	0.5	0.000000
12.908333	0.5	0.000375
12.916667	0.5	0.000375
12.925000	0.5	0.001000
12.933333	0.5	0.001625
12.941667	0.5	0.002250
12.950000	0.5	0.002625
12.958333	0.5	0.003375
12.966667	0.5	0.004000
12.975000	0.5	0.004250
12.983333	0.5	0.005375
12.991667	0.5	0.006000
13.000000	0.5	0.006500
13.008333	0.5	0.007000
13.016667	0.5	0.007375
13.025000	0.5	0.007625
13.033333	0.5	0.007750
13.041667	0.5	0.008500
13.050000	0.5	0.009250
13.058333	0.5	0.009500
13.066667	0.5	0.009875
13.075000	0.5	0.010750
13.083333	0.5	0.011125
13.091667	0.5	0.011875
13.100000	0.5	0.012625
13.108333	0.5	0.013625
13.116667	0.5	0.014500
13.125000	0.5	0.014750
13.133333	0.5	0.015250
13.141667	0.5	0.015875
13.150000	0.5	0.016750
13.158333	0.5	0.017500
13.166667	0.5	0.018000
13.175000	0.5	0.018500
13.183333	0.5	0.018875
13.191667	0.5	0.019250
13.200000	0.5	0.019750
13.208333	0.5	0.020375
13.216667	0.5	0.020875
13.225000	0.5	0.021625
13.233333	0.5	0.022000
13.241667	0.5	0.022375
13.250000	0.5	0.022875
13.258333	0.5	0.023250
13.266667	0.5	0.023375
13.275000	0.5	0.023750
13.283333	0.5	0.024000
13.291667	0.5	0.024000
13.300000	0.5	0.024125
13.308333	0.5	0.024500
13.316667	0.5	0.025000
13.325000	0.5	0.025125
13.333333	0.5	0.025250
13.341667	0.5	0.025750
13.350000	0.5	0.025625
13.358333	0.5	0.025375
13.366667	0.5	0.025500
13.375000	0.5	0.025625
13.383333	0.5	0.025375
13.391667	0.5	0.025500
13.400000	0.5	0.026125
13.408333	0.5	0.025750
13.416667	0.5	0.025375
13.425000	0.5	0.025375
13.433333	0.5	0.025750
13.441667	0.5	0.025875
13.450000	0.5	0.026000
13.458333	0.5	0.025750
13.466667	0.5	0.025750
13.475000	0.5	0.025750
13.483333	0.5	0.025500
13.491667	0.5	0.025000
13.500000	0.5	0.024875
13.508333	0.5	0.024625
13.516667	0.5	0.024375
13.525000	0.5	0.024750
13.533333	0.5	0.024500
13.541667	0.5	0.024375
13.550000	0.5	0.024125
13.558333	0.5	0.024000
13.566667	0.5	0.023625
13.575000	0.5	0.023875
13.583333	0.5	0.023875
13.591667	0.5	0.023375
13.600000	0.5	0.023500
13.608333	0.5	0.023625
13.616667	0.5	0.023500
13.625000	0.5	0.023375
13.633333	0.5	0.022750
13.641667	0.5	0.023000
13.650000	0.5	0.023125
13.658333	0.5	0.023125
13.666667	0.5	0.023000
13.675000	0.5	0.023250
13.683333	0.5	0.023375
13.691667	0.5	0.023375
13.700000	0.5	0.023250
13.708333	0.5	0.022875
13.716667	0.5	0.023000
13.725000	0.5	0.022875
13.733333	0.5	0.023250
13.741667	0.5	0.023250
13.750000	0.5	0.023375
13.758333	0.5	0.023625
13.766667	0.5	0.024000
13.775000	0.5	0.024125
13.783333	0.5	0.023750
13.791667	0.5	0.023750
13.800000	0.5	0.024000
13.808333	0.5	0.024000
13.816667	0.5	0.023750
13.825000	0.5	0.023875
13.833333	0.5	0.024000
13.841667	0.5	0.024000
13.850000	0.5	0.023750
13.858333	0.5	0.024250
13.866667	0.5	0.024000
13.875000	0.5	0.024000
13.883333	0.5	0.024125
13.891667	0.5	0.023875
13.900000	0.5	0.023625
13.908333	0.5	0.023250
13.916667	0.5	0.023000
13.925000	0.5	0.023000
13.933333	0.5	0.023125
13.941667	0.5	0.023000
13.950000	0.5	0.023000
13.958333	0.5	0.022875
13.966667	0.5	0.023000
13.975000	0.5	0.022875
13.983333	0.5	0.022250
13.991667	0.5	0.022500
14.000000	0.5	0.022375
14.008333	0.5	0.022000
14.016667	0.5	0.021750
14.025000	0.5	0.021500
14.033333	0.5	0.021625
14.041667	0.5	0.021750
14.050000	0.5	0.021750
14.058333	0.5	0.021000
14.066667	0.5	0.020125
14.075000	0.5	0.019625
14.083333	0.5	0.019125
14.091667	0.5	0.018000
14.100000	0.5	0.017250
14.108333	0.5	0.016750
14.116667	0.5	0.016000
14.125000	0.5	0.014875
14.133333	0.5	0.013625
14.141667	0.5	0.012500
14.150000	0.5	0.011250
14.158333	0.5	0.010625
14.166667	0.5	0.009750
14.175000	0.5	0.009125
14.183333	0.5	0.008250
14.191667	0.5	0.007500
14.200000	0.5	0.006875
14.208333	0.5	0.005750
14.216667	0.5	0.005125
14.225000	0.5	0.004125
14.233333	0.5	0.003250
14.241667	0.5	0.002375
14.250000	0.5	0.001875
14.258333	0.5	0.001500
14.266667	0.5	0.000625
14.275000	0.5	0.000125
14.283333	0.5	-0.000250
14.291667	0.5	-0.000500
14.300000	0.5	-0.000125
14.308333	0.5	-0.000500
14.316667	0.5	-0.000250
14.325000	0.5	-0.000125
14.333333	0.5	0.000000
14.341667	0.5	0.000250
14.350000	0.5	0.000125
14.358333	0.5	0.000375
14.366667	0.5	0.000875
14.375000	0.5	0.000500
14.383333	0.5	0.001000
14.391667	0.5	0.001500
14.400000	0.5	0.001875
14.408333	0.5	0.002375
14.416667	0.5	0.002875
14.425000	0.5	0.003125
14.433333	0.5	0.003375
14.441667	0.5	0.003625
14.450000	0.5	0.004125
14.458333	0.5	0.004625
14.466667	0.5	0.005125
14.475000	0.5	0.005625
14.483333	0.5	0.005750
14.491667	0.5	0.006000
14.500000	0.5	0.006000
14.508333	0.5	0.006375
14.516667	0.5	0.006500
14.525000	0.5	0.006750
14.533333	0.5	0.007375
14.541667	0.5	0.007375
14.550000	0.5	0.007625
14.558333	0.5	0.007750
14.566667	0.5	0.008125
14.575000	0.5	0.008000
14.583333	0.5	0.007750
14.591667	0.5	0.007625
14.600000	0.5	0.007375
14.608333	0.5	0.007875
14.616667	0.5	0.007875
14.625000	0.5	0.007875
14.633333	0.5	0.008000
14.641667	0.5	0.008375
14.650000	0.5	0.008500
14.658333	0.5	0.008625
14.666667	0.5	0.008875
14.675000	0.5	0.009125
14.683333	0.5	0.008875
14.691667	0.5	0.009000
14.700000	0.5	0.008750
14.708333	0.5	0.009000
14.716667	0.5	0.009000
14.725000	0.5	0.009250
14.733333	0.5	0.009250
14.741667	0.5	0.008875
14.750000	0.5	0.008500
14.758333	0.5	0.008125
14.766667	0.5	0.008000
14.775000	0.5	0.008000
14.783333	0.5	0.008125
14.791667	0.5	0.008125
14.800000	0.5	0.008375
14.808333	0.5	0.008375
14.816667	0.5	0.008000
14.825000	0.5	0.008125
14.833333	0.5	0.008000
14.841667	0.5	0.007875
14.850000	0.5	0.007875
14.858333	0.5	0.007625
14.866667	0.5	0.007375
14.875000	0.5	0.007125
14.883333	0.5	0.007000
14.891667	0.5	0.006750
14.900000	0.5	0.007125
14.908333	0.5	0.007375
14.916667	0.5	0.007125
14.925000	0.5	0.007125
14.933333	0.5	0.006875
14.941667	0.5	0.006500
14.950000	0.5	0.006125
14.958333	0.5	0.006000
14.966667	0.5	0.005875
14.975000	0.5	0.005750
14.983333	0.5	0.006000
14.991667	0.5	0.005750
15.000000	0.5	0.005875
15.008333	0.5	0.006250
15.016667	0.5	0.006000
15.025000	0.5	0.005875
15.033333	0.5	0.006125
15.041667	0.5	0.006125
15.050000	0.5	0.005875
15.058333	0.5	0.006125
15.066667	0.5	0.006000
15.075000	0.5	0.005500
15.083333	0.5	0.005500
15.091667	0.5	0.005500
15.100000	0.5	0.005375
15.108333	0.5	0.005875
15.116667	0.5	0.005875
15.125000	0.5	0.004875
15.133333	0.5	0.004625
15.141667	0.5	0.004250
15.150000	0.5	0.003750
15.158333	0.5	0.003500
15.166667	0.5	0.003000
15.175000	0.5	0.002375
15.183333	0.5	0.002500
15.191667	0.5	0.002625
15.200000	0.5	0.002750
15.208333	0.5	0.002625
15.216667	0.5	0.002375
15.225000	0.5	0.002250
15.233333	0.5	0.001625
15.241667	0.5	0.001250
15.250000	0.5	0.001250
15.258333	0.5	0.001000
15.266667	0.5	0.001000
15.275000	0.5	0.000750
15.283333	0.5	0.000125
15.291667	0.5	0.000125
15.300000	0.5	-0.000125
15.308333	0.5	-0.000375
15.316667	0.5	-0.000625
15.325000	0.5	-0.000875
15.333333	0.5	-0.000875
15.341667	0.5	-0.001250
15.350000	0.5	-0.001625
15.358333	0.5	-0.001625
15.366667	0.5	-0.001625
15.375000	0.5	-0.001875
15.383333	0.5	-0.002375
15.391667	0.5	-0.002750
15.400000	0.5	-0.003000
15.408333	0.5	-0.003125
15.416667	0.5	-0.003250
15.425000	0.5	-0.003875
15.433333	0.5	-0.004125
15.441667	0.5	-0.004250
15.450000	0.5	-0.004625
15.458333	0.5	-0.004750
15.466667	0.5	-0.005000
15.475000	0.5	-0.005000
15.483333	0.5	-0.005500
15.491667	0.5	-0.005750
15.500000	0.5	-0.005750
15.508333	0.5	-0.006125
15.516667	0.5	-0.006375
15.525000	0.5	-0.006875
15.533333	0.5	-0.007125
15.541667	0.5	-0.007125
15.550000	0.5	-0.007000
15.558333	0.5	-0.007125
15.566667	0.5	-0.007875
15.575000	0.5	-0.007750
15.583333	0.5	-0.007625
15.591667	0.5	-0.007750
15.600000	0.5	-0.007875
15.608333	0.5	-0.008125
15.616667	0.5	-0.008125
15.625000	0.5	-0.008375
15.633333	0.5	-0.008750
15.641667	0.5	-0.009000
15.650000	0.5	-0.009375
15.658333	0.5	-0.009625
15.666667	0.5	-0.009625
15.675000	0.5	-0.009250
15.683333	0.5	-0.008875
15.691667	0.5	-0.009125
15.700000	0.5	-0.009125
15.708333	0.5	-0.009000
15.716667	0.5	-0.008500
15.725000	0.5	-0.008125
15.733333	0.5	-0.007750
15.741667	0.5	-0.007500
15.750000	0.5	-0.007625
15.758333	0.5	-0.007375
15.766667	0.5	-0.006875
15.775000	0.5	-0.007375
15.783333	0.5	-0.007000
15.791667	0.5	-0.006875
15.800000	0.5	-0.007000
15.808333	0.5	-0.007125
15.816667	0.5	-0.006625
15.825000	0.5	-0.007000
15.833333	0.5	-0.007625
15.841667	0.5	-0.008000
15.850000	0.5	-0.007750
15.858333	0.5	-0.007750
15.866667	0.5	-0.007875
15.875000	0.5	-0.007500
15.883333	0.5	-0.007625
15.891667	0.5	-0.007500
15.900000	0.5	-0.007500
15.908333	0.5	-0.007500
15.916667	0.5	-0.007375
15.925000	0.5	-0.007500
15.933333	0.5	-0.007500
15.941667	0.5	-0.007375
15.950000	0.5	-0.007125
15.958333	0.5	-0.007125
15.966667	0.5	-0.007250
15.975000	0.5	-0.007625
15.983333	0.5	-0.007625
15.991667	0.5	-0.007875
16.000000	0.5	-0.008000
16.008333	0.5	-0.008375
16.016667	0.5	-0.008500
16.025000	0.5	-0.008125
16.033333	0.5	-0.008125
16.041667	0.5	-0.008125
16.050000	0.5	-0.008000
16.058333	0.5	-0.007875
16.066667	0.5	-0.007875
16.075000	0.5	-0.008125
16.083333	0.5	-0.008375
16.091667	0.5	-0.008375
16.100000	0.5	-0.008125
16.108333	0.5	-0.008125
16.116667	0.5	-0.007875
16.125000	0.5	-0.007625
16.133333	0.5	-0.006750
16.141667	0.5	-0.006250
16.150000	0.5	-0.006000
16.158333	0.5	-0.005250
16.166667	0.5	-0.004875
16.175000	0.5	-0.004375
16.183333	0.5	-0.004250
16.191667	0.5	-0.003625
16.200000	0.5	-0.003125
16.208333	0.5	-0.002625
16.216667	0.5	-0.001875
16.225000	0.5	-0.001125
16.233333	0.5	0.000000
16.241667	0.5	0.001125
16.250000	0.5	0.002000
16.258333	0.5	0.003125
16.266667	0.5	0.004250
16.275000	0.5	0.005125
16.283333	0.5	0.006625
16.291667	0.5	0.008125
16.300000	0.5	0.010000
16.308333	0.5	0.012000
16.316667	0.5	0.014000
16.325000	0.5	0.016000
16.333333	0.5	0.018375
16.341667	0.5	0.020500
16.350000	0.5	0.022625
16.358333	0.5	0.025250
16.366667	0.5	0.027750
16.375000	0.5	0.029750
16.383333	0.5	0.032250
16.391667	0.5	0.035000
16.400000	0.5	0.037500
16.408333	0.5	0.039000
16.416667	0.5	0.041125
16.425000	0.5	0.043000
16.433333	0.5	0.044500
16.441667	0.5	0.046125
16.450000	0.5	0.047500
16.458333	0.5	0.048500
16.466667	0.5	0.049250
16.475000	0.5	0.049750
16.483333	0.5	0.050125
16.491667	0.5	0.050500
16.500000	0.5	0.050625
16.508333	0.5	0.050625
16.516667	0.5	0.050375
16.525000	0.5	0.049875
16.533333	0.5	0.049000
16.541667	0.5	0.047875
16.550000	0.5	0.046625
16.558333	0.5	0.045875
16.566667	0.5	0.044250
16.575000	0.5	0.042625
16.583333	0.5	0.041000
16.591667	0.5	0.039625
16.600000	0.5	0.038000
16.608333	0.5	0.036625
16.616667	0.5	0.035125
16.625000	0.5	0.033875
16.633333	0.5	0.032250
16.641667	0.5	0.030750
16.650000	0.5	0.029250
16.658333	0.5	0.028250
16.666667	0.5	0.027000
16.675000	0.5	0.025875
16.683333	0.5	0.024625
16.691667	0.5	0.023500
16.700000	0.5	0.022375
16.708333	0.5	0.021250
16.716667	0.5	0.020750
16.725000	0.5	0.020125
16.733333	0.5	0.019125
16.741667	0.5	0.018375
16.750000	0.5	0.017375
16.758333	0.5	0.017000
16.766667	0.5	0.016875
16.775000	0.5	0.016500
16.783333	0.5	0.016125
16.791667	0.5	0.016000
16.800000	0.5	0.015375
16.808333	0.5	0.015125
16.816667	0.5	0.014625
16.825000	0.5	0.014125
16.833333	0.5	0.014000
16.841667	0.5	0.013500
16.850000	0.5	0.013375
16.858333	0.5	0.013000
16.866667	0.5	0.012625
16.875000	0.5	0.012500
16.883333	0.5	0.012375
16.891667	0.5	0.012000
16.900000	0.5	0.012125
16.908333	0.5	0.011750
16.916667	0.5	0.011000
16.925000	0.5	0.010625
16.933333	0.5	0.010375
16.941667	0.5	0.009875
16.950000	0.5	0.009875
16.958333	0.5	0.009500
16.966667	0.5	0.009250
16.975000	0.5	0.008625
16.983333	0.5	0.008375
16.991667	0.5	0.008000
17.000000	0.5	0.007625
17.008333	0.5	0.007500
17.016667	0.5	0.007250
17.025000	0.5	0.007125
17.033333	0.5	0.006250
17.041667	0.5	0.005875
17.050000	0.5	0.005750
17.058333	0.5	0.005750
17.066667	0.5	0.005500
17.075000	0.5	0.004875
17.083333	0.5	0.004375
17.091667	0.5	0.003500
17.100000	0.5	0.002625
17.108333	0.5	0.001625
17.116667	0.5	0.000750
17.125000	0.5	0.000000
17.133333	0.5	-0.001875
17.141667	0.5	-0.003250
17.150000	0.5	-0.005000
17.158333	0.5	-0.006500
17.166667	0.5	-0.008625
17.175000	0.5	-0.010500
17.183333	0.5	-0.012125
17.191667	0.5	-0.014375
17.200000	0.5	-0.017000
17.208333	0.5	-0.019625
17.216667	0.5	-0.022000
17.225000	0.5	-0.024625
17.233333	0.5	-0.027625
17.241667	0.5	-0.031125
17.250000	0.5	-0.034875
17.258333	0.5	-0.038500
17.266667	0.5	-0.042250
17.275000	0.5	-0.045625
17.283333	0.5	-0.049125
17.291667	0.5	-0.052125
17.300000	0.5	-0.054875
17.308333	0.5	-0.058000
17.316667	0.5	-0.060625
17.325000	0.5	-0.062875
17.333333	0.5	-0.065375
17.341667	0.5	-0.067375
17.350000	0.5	-0.068500
17.358333	0.5	-0.069125
17.366667	0.5	-0.069500
17.375000	0.5	-0.070000
17.383333	0.5	-0.069875
17.391667	0.5	-0.069250
17.400000	0.5	-0.068250
17.408333	0.5	-0.067125
17.416667	0.5	-0.065500
17.425000	0.5	-0.063250
17.433333	0.5	-0.061125
17.441667	0.5	-0.058625
17.450000	0.5	-0.055625
17.458333	0.5	-0.053000
17.466667	0.5	-0.049625
17.475000	0.5	-0.046375
17.483333	0.5	-0.043625
17.491667	0.5	-0.040250
17.500000	0.5	-0.037250
17.508333	0.5	-0.034500
17.516667	0.5	-0.031500
17.525000	0.5	-0.028875
17.533333	0.5	-0.026000
17.541667	0.5	-0.023375
17.550000	0.5	-0.020750
17.558333	0.5	-0.018375
17.566667	0.5	-0.016000
17.575000	0.5	-0.013875
17.583333	0.5	-0.012125
17.591667	0.5	-0.010375
17.600000	0.5	-0.008625
17.608333	0.5	-0.006875
17.616667	0.5	-0.005500
17.625000	0.5	-0.004500
17.633333	0.5	-0.004000
17.641667	0.5	-0.003250
17.650000	0.5	-0.002250
17.658333	0.5	-0.001750
17.666667	0.5	-0.001500
17.675000	0.5	-0.001250
17.683333	0.5	-0.001000
17.691667	0.5	-0.000625
17.700000	0.5	-0.000500
17.708333	0.5	-0.000125
17.716667	0.5	0.000125
17.725000	0.5	0.000625
17.733333	0.5	0.000375
17.741667	0.5	0.000500
17.750000	0.5	0.000250
17.758333	0.5	0.000250
17.766667	0.5	0.000375
17.775000	0.5	0.000250
17.783333	0.5	-0.000125
17.791667	0.5	-0.000125
17.800000	0.5	-0.000125
17.808333	0.5	-0.000125
17.816667	0.5	-0.000375
17.825000	0.5	-0.000250
17.833333	0.5	-0.000500
17.841667	0.5	-0.000375
17.850000	0.5	-0.000375
17.858333	0.5	-0.000500
17.866667	0.5	-0.000750
17.875000	0.5	-0.001000
17.883333	0.5	-0.001000
17.891667	0.5	-0.000750
17.900000	0.5	-0.000500
17.908333	0.5	-0.000375
17.916667	0.5	-0.000500
17.925000	0.5	-0.000750
17.933333	0.5	-0.000750
17.941667	0.5	-0.000750
17.950000	0.5	-0.001000
17.958333	0.5	-0.000625
17.966667	0.5	-0.000250
17.975000	0.5	0.000250
17.983333	0.5	0.000000
17.991667	0.5	0.000000
18.000000	0.5	0.000500
18.008333	0.5	0.000750
18.016667	0.5	0.001000
18.025000	0.5	0.001125
18.033333	0.5	0.001375
18.041667	0.5	0.001250
18.050000	0.5	0.001500
18.058333	0.5	0.001750
18.066667	0.5	0.002000
18.075000	0.5	0.002125
18.083333	0.5	0.002125
18.091667	0.5	0.002500
18.100000	0.5	0.003000
18.108333	0.5	0.003125
18.116667	0.5	0.003375
18.125000	0.5	0.003500
18.133333	0.5	0.003750
18.141667	0.5	0.003875
18.150000	0.5	0.003875
18.158333	0.5	0.003750
18.166667	0.5	0.003750
18.175000	0.5	0.003500
18.183333	0.5	0.003375
18.191667	0.5	0.003125
18.200000	0.5	0.002750
18.208333	0.5	0.002250
18.216667	0.5	0.001625
18.225000	0.5	0.000750
18.233333	0.5	-0.000375
18.241667	0.5	-0.001125
18.250000	0.5	-0.001625
18.258333	0.5	-0.002625
18.266667	0.5	-0.003500
18.275000	0.5	-0.004250
18.283333	0.5	-0.005250
18.291667	0.5	-0.006125
18.300000	0.5	-0.007500
18.308333	0.5	-0.009000
18.316667	0.5	-0.010625
18.325000	0.5	-0.012125
18.333333	0.5	-0.013875
18.341667	0.5	-0.015375
18.350000	0.5	-0.016875
18.358333	0.5	-0.018375
18.366667	0.5	-0.019500
18.375000	0.5	-0.020875
18.383333	0.5	-0.022000
18.391667	0.5	-0.023250
18.400000	0.5	-0.024375
18.408333	0.5	-0.025375
18.416667	0.5	-0.026125
18.425000	0.5	-0.027250
18.433333	0.5	-0.028125
18.441667	0.5	-0.028625
18.450000	0.5	-0.029000
18.458333	0.5	-0.029375
18.466667	0.5	-0.029250
18.475000	0.5	-0.029375
18.483333	0.5	-0.029250
18.491667	0.5	-0.029375
18.500000	0.5	-0.029375
18.508333	0.5	-0.029125
18.516667	0.5	-0.028750
18.525000	0.5	-0.028000
18.533333	0.5	-0.027250
18.541667	0.5	-0.027000
18.550000	0.5	-0.026875
18.558333	0.5	-0.026375
18.566667	0.5	-0.024875
18.575000	0.5	-0.024375
18.583333	0.5	-0.023500
18.591667	0.5	-0.022625
18.600000	0.5	-0.021625
18.608333	0.5	-0.020750
18.616667	0.5	-0.020250
18.625000	0.5	-0.019750
18.633333	0.5	-0.019250
18.641667	0.5	-0.018750
18.650000	0.5	-0.018250
18.658333	0.5	-0.018125
18.666667	0.5	-0.017875
18.675000	0.5	-0.018000
18.683333	0.5	-0.018125
18.691667	0.5	-0.018000
18.700000	0.5	-0.018000
18.708333	0.5	-0.018250
18.716667	0.5	-0.018250
18.725000	0.5	-0.018250
18.733333	0.5	-0.018125
18.741667	0.5	-0.018125
18.750000	0.5	-0.018000
18.758333	0.5	-0.018250
18.766667	0.5	-0.018000
18.775000	0.5	-0.018125
18.783333	0.5	-0.018750
18.791667	0.5	-0.018875
18.800000	0.5	-0.019000
18.808333	0.5	-0.019375
18.816667	0.5	-0.020000
18.825000	0.5	-0.020375
18.833333	0.5	-0.020250
18.841667	0.5	-0.020375
18.850000	0.5	-0.020875
18.858333	0.5	-0.021000
18.866667	0.5	-0.021000
18.875000	0.5	-0.020750
18.883333	0.5	-0.020625
18.891667	0.5	-0.020875
18.900000	0.5	-0.021000
18.908333	0.5	-0.021125
18.916667	0.5	-0.021250
18.925000	0.5	-0.021750
18.933333	0.5	-0.021875
18.941667	0.5	-0.022000
18.950000	0.5	-0.021750
18.958333	0.5	-0.021750
18.966667	0.5	-0.021750
18.975000	0.5	-0.021500
18.983333	0.5	-0.021500
18.991667	0.5	-0.022000
19.000000	0.5	-0.022125
19.008333	0.5	-0.022125
19.016667	0.5	-0.022000
19.025000	0.5	-0.021875
19.033333	0.5	-0.021875
19.041667	0.5	-0.021875
19.050000	0.5	-0.021750
19.058333	0.5	-0.021500
19.066667	0.5	-0.021750
19.075000	0.5	-0.022000
19.083333	0.5	-0.022000
19.091667	0.5	-0.022125
19.100000	0.5	-0.022250
19.108333	0.5	-0.021875
19.116667	0.5	-0.021750
19.125000	0.5	-0.021625
19.133333	0.5	-0.021750
19.141667	0.5	-0.021625
19.150000	0.5	-0.021625
19.158333	0.5	-0.021750
19.166667	0.5	-0.022250
19.175000	0.5	-0.022250
19.183333	0.5	-0.022000
19.191667	0.5	-0.022000
19.200000	0.5	-0.022000
19.208333	0.5	-0.022375
19.216667	0.5	-0.022625
19.225000	0.5	-0.022625
19.233333	0.5	-0.022750
19.241667	0.5	-0.022750
19.250000	0.5	-0.022500
19.258333	0.5	-0.022625
19.266667	0.5	-0.022625
19.275000	0.5	-0.022625
19.283333	0.5	-0.022750
19.291667	0.5	-0.022625
19.300000	0.5	-0.022875
19.308333	0.5	-0.023000
19.316667	0.5	-0.023250
19.325000	0.5	-0.023500
19.333333	0.5	-0.023875
19.341667	0.5	-0.024125
19.350000	0.5	-0.024375
19.358333	0.5	-0.024625
19.366667	0.5	-0.024625
19.375000	0.5	-0.024500
19.383333	0.5	-0.024625
19.391667	0.5	-0.024875
19.400000	0.5	-0.025500
19.408333	0.5	-0.025500
19.416667	0.5	-0.026000
19.425000	0.5	-0.026250
19.433333	0.5	-0.026750
19.441667	0.5	-0.026750
19.450000	0.5	-0.027000
19.458333	0.5	-0.027125
19.466667	0.5	-0.028000
19.475000	0.5	-0.028250
19.483333	0.5	-0.028625
19.491667	0.5	-0.029000
19.500000	0.5	-0.029250
19.508333	0.5	-0.029750
19.516667	0.5	-0.030625
19.525000	0.5	-0.030750
19.533333	0.5	-0.031250
19.541667	0.5	-0.031875
19.550000	0.5	-0.032375
19.558333	0.5	-0.032750
19.566667	0.5	-0.032875
19.575000	0.5	-0.033000
19.583333	0.5	-0.033375
19.591667	0.5	-0.034250
19.600000	0.5	-0.034875
19.608333	0.5	-0.035500
19.616667	0.5	-0.036750
19.625000	0.5	-0.037875
19.633333	0.5	-0.038750
19.641667	0.5	-0.038750
19.650000	0.5	-0.039625
19.658333	0.5	-0.040625
19.666667	0.5	-0.041500
19.675000	0.5	-0.042375
19.683333	0.5	-0.042625
19.691667	0.5	-0.043250
19.700000	0.5	-0.044250
19.708333	0.5	-0.045250
19.716667	0.5	-0.046375
19.725000	0.5	-0.047375
19.733333	0.5	-0.048250
19.741667	0.5	-0.048500
19.750000	0.5	-0.048750
19.758333	0.5	-0.049625
19.766667	0.5	-0.050250
19.775000	0.5	-0.050625
19.783333	0.5	-0.051000
19.791667	0.5	-0.051500
19.800000	0.5	-0.051625
19.808333	0.5	-0.052000
19.816667	0.5	-0.052125
19.825000	0.5	-0.053000
19.833333	0.5	-0.053750
19.841667	0.5	-0.054375
19.850000	0.5	-0.054625
19.858333	0.5	-0.054250
19.866667	0.5	-0.054375
19.875000	0.5	-0.054500
19.883333	0.5	-0.054500
19.891667	0.5	-0.054625
19.900000	0.5	-0.054375
19.908333	0.5	-0.054625
19.916667	0.5	-0.054875
19.925000	0.5	-0.054500
19.933333	0.5	-0.054500
19.941667	0.5	-0.054500
19.950000	0.5	-0.054250
19.958333	0.5	-0.054000
19.966667	0.5	-0.054000
19.975000	0.5	-0.053625
19.983333	0.5	-0.053500
19.991667	0.5	-0.054000
20.000000	0.5	-0.053750
20.008333	0.5	-0.053500
20.016667	0.5	-0.053625
20.025000	0.5	-0.053750
20.033333	0.5	-0.053125
20.041667	0.5	-0.053125
20.050000	0.5	-0.053000
20.058333	0.5	-0.052625
20.066667	0.5	-0.052500
20.075000	0.5	-0.052500
20.083333	0.5	-0.052500
20.091667	0.5	-0.052500
20.100000	0.5	-0.052500
20.108333	0.5	-0.052000
20.116667	0.5	-0.051875
20.125000	0.5	-0.051750
20.133333	0.5	-0.051125
20.141667	0.5	-0.050625
20.150000	0.5	-0.050625
20.158333	0.5	-0.050375
20.166667	0.5	-0.050000
20.175000	0.5	-0.049875
20.183333	0.5	-0.049625
20.191667	0.5	-0.049250
20.200000	0.5	-0.048750
20.208333	0.5	-0.048125
20.216667	0.5	-0.047750
20.225000	0.5	-0.047375
20.233333	0.5	-0.047000
20.241667	0.5	-0.046750
20.250000	0.5	-0.046625
20.258333	0.5	-0.046500
20.266667	0.5	-0.046250
20.275000	0.5	-0.045750
20.283333	0.5	-0.045000
20.291667	0.5	-0.044250
20.300000	0.5	-0.043500
20.308333	0.5	-0.042875
20.316667	0.5	-0.042250
20.325000	0.5	-0.041500
20.333333	0.5	-0.040750
20.341667	0.5	-0.040250
20.350000	0.5	-0.039375
20.358333	0.5	-0.038500
20.366667	0.5	-0.037625
20.375000	0.5	-0.037375
20.383333	0.5	-0.036500
20.391667	0.5	-0.036250
20.400000	0.5	-0.035500
20.408333	0.5	-0.034500
20.416667	0.5	-0.033625
20.425000	0.5	-0.032500
20.433333	0.5	-0.030875
20.441667	0.5	-0.029750
20.450000	0.5	-0.028625
20.458333	0.5	-0.027250
20.466667	0.5	-0.025625
20.475000	0.5	-0.023875
20.483333	0.5	-0.022250
20.491667	0.5	-0.020000
20.500000	0.5	-0.018375
20.508333	0.5	-0.016375
20.516667	0.5	-0.014250
20.525000	0.5	-0.011875
20.533333	0.5	-0.009125
20.541667	0.5	-0.005875
20.550000	0.5	-0.003250
20.558333	0.5	-0.000375
20.566667	0.5	0.002375
20.575000	0.5	0.005625
20.583333	0.5	0.009000
20.591667	0.5	0.012500
20.600000	0.5	0.016000
20.608333	0.5	0.019000
20.616667	0.5	0.022125
20.625000	0.5	0.025375
20.633333	0.5	0.029000
20.641667	0.5	0.032500
20.650000	0.5	0.035750
20.658333	0.5	0.038750
20.666667	0.5	0.041875
20.675000	0.5	0.044875
20.683333	0.5	0.047500
20.691667	0.5	0.050125
20.700000	0.5	0.052500
20.708333	0.5	0.054125
20.716667	0.5	0.055750
20.725000	0.5	0.057125
20.733333	0.5	0.058500
20.741667	0.5	0.059250
20.750000	0.5	0.060125
20.758333	0.5	0.060500
20.766667	0.5	0.060750
20.775000	0.5	0.060500
20.783333	0.5	0.060125
20.791667	0.5	0.059500
20.800000	0.5	0.058500
20.808333	0.5	0.057125
20.816667	0.5	0.055750
20.825000	0.5	0.054125
20.833333	0.5	0.052625
20.841667	0.5	0.050625
20.850000	0.5	0.048625
20.858333	0.5	0.046375
20.866667	0.5	0.044125
20.875000	0.5	0.041750
20.883333	0.5	0.039375
20.891667	0.5	0.037375
20.900000	0.5	0.034750
20.908333	0.5	0.032625
20.916667	0.5	0.031000
20.925000	0.5	0.029000
20.933333	0.5	0.026875
20.941667	0.5	0.025125
20.950000	0.5	0.023250
20.958333	0.5	0.021750
20.966667	0.5	0.020000
20.975000	0.5	0.018750
20.983333	0.5	0.017250
20.991667	0.5	0.015750
21.000000	0.5	0.014250
21.008333	0.5	0.013250
21.016667	0.5	0.012125
21.025000	0.5	0.011000
21.033333	0.5	0.010000
21.041667	0.5	0.009250
21.050000	0.5	0.008375
21.058333	0.5	0.007750
21.066667	0.5	0.007125
21.075000	0.5	0.006625
21.083333	0.5	0.006250
21.091667	0.5	0.005875
21.100000	0.5	0.005500
21.108333	0.5	0.005250
21.116667	0.5	0.005125
21.125000	0.5	0.004625
21.133333	0.5	0.004000
21.141667	0.5	0.003750
21.150000	0.5	0.004000
21.158333	0.5	0.003875
21.166667	0.5	0.003250
21.175000	0.5	0.003125
21.183333	0.5	0.003250
21.191667	0.5	0.003500
21.200000	0.5	0.003500
21.208333	0.5	0.003250
21.216667	0.5	0.002625
21.225000	0.5	0.002875
21.233333	0.5	0.002750
21.241667	0.5	0.002250
21.250000	0.5	0.002375
21.258333	0.5	0.002875
21.266667	0.5	0.003000
21.275000	0.5	0.002750
21.283333	0.5	0.002625
21.291667	0.5	0.002750
21.300000	0.5	0.002625
21.308333	0.5	0.002625
21.316667	0.5	0.002500
21.325000	0.5	0.002500
21.333333	0.5	0.002750
21.341667	0.5	0.002750
21.350000	0.5	0.002875
21.358333	0.5	0.002750
21.366667	0.5	0.002875
21.375000	0.5	0.002875
21.383333	0.5	0.002750
21.391667	0.5	0.002750
21.400000	0.5	0.002750
21.408333	0.5	0.002375
21.416667	0.5	0.002625
21.425000	0.5	0.002000
21.433333	0.5	0.001875
21.441667	0.5	0.001250
21.450000	0.5	0.000750
21.458333	0.5	0.000875
21.466667	0.5	0.001125
21.475000	0.5	0.001125
21.483333	0.5	0.000625
21.491667	0.5	0.000750
21.500000	0.5	0.001125
21.508333	0.5	0.001125
21.516667	0.5	0.001250
21.525000	0.5	0.001125
21.533333	0.5	0.001125
21.541667	0.5	0.000750
21.550000	0.5	0.000375
21.558333	0.5	0.000000
21.566667	0.5	0.000375
21.575000	0.5	0.000750
21.583333	0.5	0.000500
21.591667	0.5	0.000375
21.600000	0.5	0.000125
21.608333	0.5	0.000000
21.616667	0.5	0.000500
21.625000	0.5	0.000750
21.633333	0.5	0.000750
21.641667	0.5	0.000875
21.650000	0.5	0.001500
21.658333	0.5	0.001625
21.666667	0.5	0.001625
21.675000	0.5	0.001375
21.683333	0.5	0.001625
21.691667	0.5	0.001375
21.700000	0.5	0.001500
21.708333	0.5	0.001875
21.716667	0.5	0.002125
21.725000	0.5	0.002125
21.733333	0.5	0.002250
21.741667	0.5	0.002250
21.750000	0.5	0.002500
21.758333	0.5	0.002750
21.766667	0.5	0.003125
21.775000	0.5	0.003500
21.783333	0.5	0.003625
21.791667	0.5	0.003500
21.800000	0.5	0.003125
21.808333	0.5	0.003875
21.816667	0.5	0.004375
21.825000	0.5	0.004875
21.833333	0.5	0.005375
21.841667	0.5	0.005125
21.850000	0.5	0.005000
21.858333	0.5	0.004625
21.866667	0.5	0.004875
21.875000	0.5	0.005000
21.883333	0.5	0.005125
21.891667	0.5	0.005125
21.900000	0.5	0.005500
21.908333	0.5	0.006125
21.916667	0.5	0.006125
21.925000	0.5	0.006375
21.933333	0.5	0.006750
21.941667	0.5	0.007000
21.950000	0.5	0.007375
21.958333	0.5	0.007625
21.966667	0.5	0.007625
21.975000	0.5	0.007750
21.983333	0.5	0.008500
21.991667	0.5	0.009125
22.000000	0.5	0.009250
22.008333	0.5	0.009625
22.016667	0.5	0.009375
22.025000	0.5	0.009500
22.033333	0.5	0.010000
22.041667	0.5	0.010000
22.050000	0.5	0.010250
22.058333	0.5	0.010250
22.066667	0.5	0.010125
22.075000	0.5	0.010250
22.083333	0.5	0.010250
22.091667	0.5	0.010000
22.100000	0.5	0.010625
22.108333	0.5	0.010875
22.116667	0.5	0.011000
22.125000	0.5	0.011125
22.133333	0.5	0.011375
22.141667	0.5	0.011500
22.150000	0.5	0.012000
22.158333	0.5	0.012250
22.166667	0.5	0.012000
22.175000	0.5	0.012250
22.183333	0.5	0.012750
22.191667	0.5	0.012500
22.200000	0.5	0.012500
22.208333	0.5	0.012750
22.216667	0.5	0.012875
22.225000	0.5	0.013125
22.233333	0.5	0.013125
22.241667	0.5	0.012875
22.250000	0.5	0.012750
22.258333	0.5	0.013000
22.266667	0.5	0.013250
22.275000	0.5	0.013125
22.283333	0.5	0.012875
22.291667	0.5	0.013125
22.300000	0.5	0.013375
22.308333	0.5	0.013125
22.316667	0.5	0.013250
22.325000	0.5	0.013250
22.333333	0.5	0.013250
22.341667	0.5	0.013000
22.350000	0.5	0.012875
22.358333	0.5	0.012750
22.366667	0.5	0.012500
22.375000	0.5	0.012500
22.383333	0.5	0.012375
22.391667	0.5	0.012000
22.400000	0.5	0.012000
22.408333	0.5	0.011750
22.416667	0.5	0.011125
22.425000	0.5	0.011000
22.433333	0.5	0.011000
22.441667	0.5	0.010750
22.450000	0.5	0.010750
22.458333	0.5	0.010875
22.466667	0.5	0.010750
22.475000	0.5	0.010625
22.483333	0.5	0.010375
22.491667	0.5	0.010375
22.500000	0.5	0.010125
22.508333	0.5	0.009625
22.516667	0.5	0.010000
22.525000	0.5	0.009750
22.533333	0.5	0.009875
22.541667	0.5	0.009500
22.550000	0.5	0.009500
22.558333	0.5	0.009375
22.566667	0.5	0.008750
22.575000	0.5	0.008500
22.583333	0.5	0.008500
22.591667	0.5	0.008375
22.600000	0.5	0.008000
22.608333	0.5	0.007875
22.616667	0.5	0.007875
22.625000	0.5	0.008000
22.633333	0.5	0.008000
22.641667	0.5	0.007625
22.650000	0.5	0.007500
22.658333	0.5	0.007625
22.666667	0.5	0.007625
22.675000	0.5	0.007625
22.683333	0.5	0.008000
22.691667	0.5	0.008500
22.700000	0.5	0.008625
22.708333	0.5	0.008625
22.716667	0.5	0.008500
22.725000	0.5	0.008750
22.733333	0.5	0.008625
22.741667	0.5	0.008625
22.750000	0.5	0.008875
22.758333	0.5	0.008750
22.766667	0.5	0.008500
22.775000	0.5	0.008500
22.783333	0.5	0.008750
22.791667	0.5	0.008375
22.800000	0.5	0.008250
22.808333	0.5	0.008500
22.816667	0.5	0.008750
22.825000	0.5	0.009250
22.833333	0.5	0.009250
22.841667	0.5	0.009625
22.850000	0.5	0.010000
22.858333	0.5	0.010625
22.866667	0.5	0.010625
22.875000	0.5	0.010125
22.883333	0.5	0.009750
22.891667	0.5	0.009875
22.900000	0.5	0.010250
22.908333	0.5	0.010125
22.916667	0.5	0.010375
22.925000	0.5	0.010750
22.933333	0.5	0.011500
22.941667	0.5	0.011750
22.950000	0.5	0.011750
22.958333	0.5	0.011625
22.966667	0.5	0.011625
22.975000	0.5	0.011750
22.983333	0.5	0.011500
22.991667	0.5	0.011375
23.000000	0.5	0.011375
23.008333	0.5	0.011375
23.016667	0.5	0.011375
23.025000	0.5	0.011250
23.033333	0.5	0.011125
23.041667	0.5	0.010750
23.050000	0.5	0.010750
23.058333	0.5	0.010750
23.066667	0.5	0.010375
23.075000	0.5	0.010375
23.083333	0.5	0.010250
23.091667	0.5	0.009875
23.100000	0.5	0.010000
23.108333	0.5	0.009500
23.116667	0.5	0.009000
23.125000	0.5	0.008750
23.133333	0.5	0.008375
23.141667	0.5	0.008125
23.150000	0.5	0.008000
23.158333	0.5	0.007375
23.166667	0.5	0.006500
23.175000	0.5	0.006875
23.183333	0.5	0.006875
23.191667	0.5	0.006625
23.200000	0.5	0.006375
23.208333	0.5	0.005625
23.216667	0.5	0.005375
23.225000	0.5	0.005250
23.233333	0.5	0.004500
23.241667	0.5	0.004125
23.250000	0.5	0.003625
23.258333	0.5	0.003375
23.266667	0.5	0.003375
23.275000	0.5	0.003500
23.283333	0.5	0.003250
23.291667	0.5	0.003000
23.300000	0.5	0.002625
23.308333	0.5	0.002000
23.316667	0.5	0.001625
23.325000	0.5	0.000875
23.333333	0.5	0.000250
23.341667	0.5	0.000125
23.350000	0.5	-0.000125
23.358333	0.5	-0.000125
23.366667	0.5	-0.000250
23.375000	0.5	-0.000500
23.383333	0.5	-0.000625
23.391667	0.5	-0.001125
23.400000	0.5	-0.001500
23.408333	0.5	-0.001750
23.416667	0.5	-0.001875
23.425000	0.5	-0.002125
23.433333	0.5	-0.001875
23.441667	0.5	-0.002125
23.450000	0.5	-0.002625
23.458333	0.5	-0.002750
23.466667	0.5	-0.002375
23.475000	0.5	-0.002125
23.483333	0.5	-0.002625
23.491667	0.5	-0.002875
23.500000	0.5	-0.003125
23.508333	0.5	-0.003250
23.516667	0.5	-0.003375
23.525000	0.5	-0.003125
23.533333	0.5	-0.003375
23.541667	0.5	-0.003375
23.550000	0.5	-0.003375
23.558333	0.5	-0.004000
23.566667	0.5	-0.003750
23.575000	0.5	-0.003500
23.583333	0.5	-0.003875
23.591667	0.5	-0.003375
23.600000	0.5	-0.002625
23.608333	0.5	-0.002500
23.616667	0.5	-0.002250
23.625000	0.5	-0.002000
23.633333	0.5	-0.001750
23.641667	0.5	-0.001625
23.650000	0.5	-0.001250
23.658333	0.5	-0.000750
23.666667	0.5	-0.000375
23.675000	0.5	0.000000
23.683333	0.5	0.000125
23.691667	0.5	0.000375
23.700000	0.5	0.000875
23.708333	0.5	0.001375
23.716667	0.5	0.001875
23.725000	0.5	0.002000
23.733333	0.5	0.001875
23.741667	0.5	0.002375
23.750000	0.5	0.002750
23.758333	0.5	0.003000
23.766667	0.5	0.003500
23.775000	0.5	0.004000
23.783333	0.5	0.004375
23.791667	0.5	0.004375
23.800000	0.5	0.004500
23.808333	0.5	0.005125
23.816667	0.5	0.005625
23.825000	0.5	0.005875
23.833333	0.5	0.006125
23.841667	0.5	0.006250
23.850000	0.5	0.006750
23.858333	0.5	0.006875
23.866667	0.5	0.006500
23.875000	0.5	0.006500
23.883333	0.5	0.007125
23.891667	0.5	0.007125
23.900000	0.5	0.007000
23.908333	0.5	0.007125
23.916667	0.5	0.007375
23.925000	0.5	0.007500
23.933333	0.5	0.007625
23.941667	0.5	0.007625
23.950000	0.5	0.008125
23.958333	0.5	0.008375
23.966667	0.5	0.008625
23.975000	0.5	0.008500
23.983333	0.5	0.008250
23.991667	0.5	0.008250
24.000000	0.5	0.008625
24.008333	0.5	0.008625
24.016667	0.5	0.009000
24.025000	0.5	0.009125
24.033333	0.5	0.009000
24.041667	0.5	0.009250
24.050000	0.5	0.009000
24.058333	0.5	0.009250
24.066667	0.5	0.010000
24.075000	0.5	0.010000
24.083333	0.5	0.010375
24.091667	0.5	0.010750
24.100000	0.5	0.010875
24.108333	0.5	0.010625
24.116667	0.5	0.010375
24.125000	0.5	0.011000
24.133333	0.5	0.011000
24.141667	0.5	0.010875
24.150000	0.5	0.011125
24.158333	0.5	0.011125
24.166667	0.5	0.011000
24.175000	0.5	0.011375
24.183333	0.5	0.011375
24.191667	0.5	0.011125
24.200000	0.5	0.010875
24.208333	0.5	0.011250
24.216667	0.5	0.011250
24.225000	0.5	0.011375
24.233333	0.5	0.011375
24.241667	0.5	0.011250
24.250000	0.5	0.011250
24.258333	0.5	0.011625
24.266667	0.5	0.011375
24.275000	0.5	0.011250
24.283333	0.5	0.011375
24.291667	0.5	0.011125
24.300000	0.5	0.011000
24.308333	0.5	0.010625
24.316667	0.5	0.010125
24.325000	0.5	0.009250
24.333333	0.5	0.009000
24.341667	0.5	0.008750
24.350000	0.5	0.008250
24.358333	0.5	0.008125
24.366667	0.5	0.008000
24.375000	0.5	0.007875
24.383333	0.5	0.007375
24.391667	0.5	0.007375
24.400000	0.5	0.007375
24.408333	0.5	0.007500
24.416667	0.5	0.007375
24.425000	0.5	0.007250
24.433333	0.5	0.007000
24.441667	0.5	0.006875
24.450000	0.5	0.006750
24.458333	0.5	0.006250
24.466667	0.5	0.006250
24.475000	0.5	0.006000
24.483333	0.5	0.005750
24.491667	0.5	0.005250
24.500000	0.5	0.005500
24.508333	0.5	0.005500
24.516667	0.5	0.005500
24.525000	0.5	0.005750
24.533333	0.5	0.006000
24.541667	0.5	0.006000
24.550000	0.5	0.005875
24.558333	0.5	0.005750
24.566667	0.5	0.006125
24.575000	0.5	0.006375
24.583333	0.5	0.006625
24.591667	0.5	0.006750
24.600000	0.5	0.006750
24.608333	0.5	0.007500
24.616667	0.5	0.007750
24.625000	0.5	0.008000
24.633333	0.5	0.008375
24.641667	0.5	0.008125
24.650000	0.5	0.008500
24.658333	0.5	0.008625
24.666667	0.5	0.008875
24.675000	0.5	0.009625
24.683333	0.5	0.009875
24.691667	0.5	0.009875
24.700000	0.5	0.010250
24.708333	0.5	0.010875
24.716667	0.5	0.010875
24.725000	0.5	0.011625
24.733333	0.5	0.011750
24.741667	0.5	0.011750
24.750000	0.5	0.012000
24.758333	0.5	0.012500
24.766667	0.5	0.012750
24.775000	0.5	0.012625
24.783333	0.5	0.013000
24.791667	0.5	0.012875
24.800000	0.5	0.012875
24.808333	0.5	0.013000
24.816667	0.5	0.013000
24.825000	0.5	0.013250
24.833333	0.5	0.013375
24.841667	0.5	0.013500
24.850000	0.5	0.013500
24.858333	0.5	0.013875
24.866667	0.5	0.013750
24.875000	0.5	0.013875
24.883333	0.5	0.013750
24.891667	0.5	0.013750
24.900000	0.5	0.013625
24.908333	0.5	0.013875
24.916667	0.5	0.014375
24.925000	0.5	0.014500
24.933333	0.5	0.014625
24.941667	0.5	0.014625
24.950000	0.5	0.014500
24.958333	0.5	0.014250
24.966667	0.5	0.014500
24.975000	0.5	0.014375
24.983333	0.5	0.013875
24.991667	0.5	0.013500
25.000000	0.5	0.013750
