# Supplementary material for: Dynamic character displacement among a pair of bacterial phyllosphere commensals in situ
Source: Nat Commun. 2022 May 20;13:2836. doi: 10.1038/s41467-022-30469-3 (PMC9123166; doi:10.1038/s41467-022-30469-3)
Supplement: Supplementary file 11 — Source Data [file 41467_2022_30469_MOESM11_ESM.zip › Source Data/Supplementary Figure 5/Galactose t1 c.txt]

File Path	chrom://marshall/Chromeleon7/HPLC_Ultimate_3000/Users/helucas/20200720_OrganicAcids_CCR_L257.seq/976.smp/RI_1.channel/RI_1.chm
Channel	RI_1

Injection Information:
Data Vault	Chromeleon7
Injection	Gal_t1_c
Injection Number	118
Position	BB7
Comment	
Processing Method	Quantitative
Instrument Method	20200525_Rezex_ROA_OrganicAcid_600uL_2500uM_H2SO4_50A_50D
Type	Unknown
Status	Finished
Injection Date	7/22/2020
Injection Time	10:42:19 PM
Injection Volume (µl)	10.000
Dilution Factor	1.0000
Weight	1.0000

Chromatogram Data Information:
Time Min. (min)	0.000000
Time Max. (min)	25.000000
Data Points	3001
Detector	RI
Generating Data System	Chromeleon 7.2.5.9507
Exporting Data System	Chromeleon 7.2.8.0
Operator	Instrument Controller
Signal Quantity	Refractive 
Signal Unit	µRIU
Signal Min.	-2.636250
Signal Max.	24.513875
Channel	RI_1
Driver Name	RID520Driver.dll
Channel Type	Evaluation
Min. Step (s)	0.5
Max. Step (s)	0.5
Average Step (s)	0.5

Signal Parameter Information:
Signal Info	

Chromatogram Data:
Time (min)	Step (s)	Value (µRIU)
0.000000	n.a.	-0.000500
0.008333	0.5	-0.000375
0.016667	0.5	0.000000
0.025000	0.5	0.000250
0.033333	0.5	0.000750
0.041667	0.5	0.000750
0.050000	0.5	0.001250
0.058333	0.5	0.001875
0.066667	0.5	0.002375
0.075000	0.5	0.002750
0.083333	0.5	0.002625
0.091667	0.5	0.003250
0.100000	0.5	0.003625
0.108333	0.5	0.003875
0.116667	0.5	0.004250
0.125000	0.5	0.004750
0.133333	0.5	0.004750
0.141667	0.5	0.005250
0.150000	0.5	0.006000
0.158333	0.5	0.006375
0.166667	0.5	0.006500
0.175000	0.5	0.006500
0.183333	0.5	0.006250
0.191667	0.5	0.006375
0.200000	0.5	0.006500
0.208333	0.5	0.006375
0.216667	0.5	0.006625
0.225000	0.5	0.006875
0.233333	0.5	0.007375
0.241667	0.5	0.007375
0.250000	0.5	0.007500
0.258333	0.5	0.007500
0.266667	0.5	0.007875
0.275000	0.5	0.007625
0.283333	0.5	0.007125
0.291667	0.5	0.006750
0.300000	0.5	0.006875
0.308333	0.5	0.006625
0.316667	0.5	0.006000
0.325000	0.5	0.005125
0.333333	0.5	0.004750
0.341667	0.5	0.004000
0.350000	0.5	0.003250
0.358333	0.5	0.002375
0.366667	0.5	0.001750
0.375000	0.5	0.001250
0.383333	0.5	0.000875
0.391667	0.5	0.000250
0.400000	0.5	0.000000
0.408333	0.5	-0.000500
0.416667	0.5	-0.001000
0.425000	0.5	-0.001125
0.433333	0.5	-0.001625
0.441667	0.5	-0.001875
0.450000	0.5	-0.002125
0.458333	0.5	-0.002375
0.466667	0.5	-0.002750
0.475000	0.5	-0.003125
0.483333	0.5	-0.003750
0.491667	0.5	-0.004250
0.500000	0.5	-0.004750
0.508333	0.5	-0.005000
0.516667	0.5	-0.005375
0.525000	0.5	-0.005625
0.533333	0.5	-0.005750
0.541667	0.5	-0.006375
0.550000	0.5	-0.006500
0.558333	0.5	-0.006500
0.566667	0.5	-0.006750
0.575000	0.5	-0.006625
0.583333	0.5	-0.007000
0.591667	0.5	-0.007375
0.600000	0.5	-0.007750
0.608333	0.5	-0.007750
0.616667	0.5	-0.007750
0.625000	0.5	-0.007875
0.633333	0.5	-0.008000
0.641667	0.5	-0.008250
0.650000	0.5	-0.008125
0.658333	0.5	-0.007750
0.666667	0.5	-0.007625
0.675000	0.5	-0.007750
0.683333	0.5	-0.007500
0.691667	0.5	-0.007250
0.700000	0.5	-0.007250
0.708333	0.5	-0.007125
0.716667	0.5	-0.007125
0.725000	0.5	-0.007375
0.733333	0.5	-0.007750
0.741667	0.5	-0.007500
0.750000	0.5	-0.007750
0.758333	0.5	-0.007625
0.766667	0.5	-0.007750
0.775000	0.5	-0.007875
0.783333	0.5	-0.008000
0.791667	0.5	-0.007750
0.800000	0.5	-0.007750
0.808333	0.5	-0.007625
0.816667	0.5	-0.007500
0.825000	0.5	-0.007250
0.833333	0.5	-0.007000
0.841667	0.5	-0.006750
0.850000	0.5	-0.006500
0.858333	0.5	-0.006250
0.866667	0.5	-0.006000
0.875000	0.5	-0.006000
0.883333	0.5	-0.005875
0.891667	0.5	-0.006000
0.900000	0.5	-0.006250
0.908333	0.5	-0.006500
0.916667	0.5	-0.006125
0.925000	0.5	-0.006250
0.933333	0.5	-0.006125
0.941667	0.5	-0.005750
0.950000	0.5	-0.006250
0.958333	0.5	-0.005750
0.966667	0.5	-0.005750
0.975000	0.5	-0.005000
0.983333	0.5	-0.004875
0.991667	0.5	-0.004750
1.000000	0.5	-0.004875
1.008333	0.5	-0.005375
1.016667	0.5	-0.005125
1.025000	0.5	-0.004750
1.033333	0.5	-0.004500
1.041667	0.5	-0.004375
1.050000	0.5	-0.004250
1.058333	0.5	-0.003875
1.066667	0.5	-0.003500
1.075000	0.5	-0.003500
1.083333	0.5	-0.003375
1.091667	0.5	-0.003500
1.100000	0.5	-0.003625
1.108333	0.5	-0.003875
1.116667	0.5	-0.004125
1.125000	0.5	-0.004375
1.133333	0.5	-0.004625
1.141667	0.5	-0.005000
1.150000	0.5	-0.004875
1.158333	0.5	-0.004875
1.166667	0.5	-0.004125
1.175000	0.5	-0.004375
1.183333	0.5	-0.004750
1.191667	0.5	-0.004875
1.200000	0.5	-0.005250
1.208333	0.5	-0.005125
1.216667	0.5	-0.004875
1.225000	0.5	-0.004625
1.233333	0.5	-0.004875
1.241667	0.5	-0.004875
1.250000	0.5	-0.004625
1.258333	0.5	-0.004750
1.266667	0.5	-0.004750
1.275000	0.5	-0.004750
1.283333	0.5	-0.004500
1.291667	0.5	-0.004375
1.300000	0.5	-0.004875
1.308333	0.5	-0.005375
1.316667	0.5	-0.005250
1.325000	0.5	-0.005375
1.333333	0.5	-0.005625
1.341667	0.5	-0.005500
1.350000	0.5	-0.005500
1.358333	0.5	-0.005750
1.366667	0.5	-0.006000
1.375000	0.5	-0.006000
1.383333	0.5	-0.005625
1.391667	0.5	-0.005750
1.400000	0.5	-0.006250
1.408333	0.5	-0.006500
1.416667	0.5	-0.006375
1.425000	0.5	-0.006125
1.433333	0.5	-0.006125
1.441667	0.5	-0.006125
1.450000	0.5	-0.006125
1.458333	0.5	-0.005875
1.466667	0.5	-0.005625
1.475000	0.5	-0.005000
1.483333	0.5	-0.004250
1.491667	0.5	-0.003875
1.500000	0.5	-0.003750
1.508333	0.5	-0.004125
1.516667	0.5	-0.003875
1.525000	0.5	-0.003625
1.533333	0.5	-0.003375
1.541667	0.5	-0.003625
1.550000	0.5	-0.003125
1.558333	0.5	-0.003000
1.566667	0.5	-0.003000
1.575000	0.5	-0.002750
1.583333	0.5	-0.002625
1.591667	0.5	-0.002625
1.600000	0.5	-0.002125
1.608333	0.5	-0.001750
1.616667	0.5	-0.001500
1.625000	0.5	-0.001375
1.633333	0.5	-0.001125
1.641667	0.5	-0.000625
1.650000	0.5	0.000000
1.658333	0.5	0.000000
1.666667	0.5	0.000375
1.675000	0.5	0.000375
1.683333	0.5	0.000250
1.691667	0.5	0.000500
1.700000	0.5	0.000750
1.708333	0.5	0.001000
1.716667	0.5	0.001000
1.725000	0.5	0.001000
1.733333	0.5	0.001000
1.741667	0.5	0.000875
1.750000	0.5	0.000875
1.758333	0.5	0.000625
1.766667	0.5	0.000625
1.775000	0.5	0.000375
1.783333	0.5	0.000000
1.791667	0.5	0.000625
1.800000	0.5	0.000750
1.808333	0.5	0.000250
1.816667	0.5	-0.000125
1.825000	0.5	-0.000375
1.833333	0.5	-0.000625
1.841667	0.5	-0.000375
1.850000	0.5	-0.000125
1.858333	0.5	-0.000375
1.866667	0.5	-0.000625
1.875000	0.5	-0.001125
1.883333	0.5	-0.001375
1.891667	0.5	-0.001500
1.900000	0.5	-0.002000
1.908333	0.5	-0.002375
1.916667	0.5	-0.002500
1.925000	0.5	-0.002500
1.933333	0.5	-0.003125
1.941667	0.5	-0.003500
1.950000	0.5	-0.003875
1.958333	0.5	-0.004000
1.966667	0.5	-0.004250
1.975000	0.5	-0.004375
1.983333	0.5	-0.004000
1.991667	0.5	-0.004500
2.000000	0.5	-0.004875
2.008333	0.5	-0.005375
2.016667	0.5	-0.005625
2.025000	0.5	-0.005125
2.033333	0.5	-0.004625
2.041667	0.5	-0.004625
2.050000	0.5	-0.004625
2.058333	0.5	-0.004625
2.066667	0.5	-0.004375
2.075000	0.5	-0.004500
2.083333	0.5	-0.004875
2.091667	0.5	-0.004875
2.100000	0.5	-0.004750
2.108333	0.5	-0.004750
2.116667	0.5	-0.004750
2.125000	0.5	-0.004125
2.133333	0.5	-0.003875
2.141667	0.5	-0.003500
2.150000	0.5	-0.003250
2.158333	0.5	-0.003125
2.166667	0.5	-0.002875
2.175000	0.5	-0.002250
2.183333	0.5	-0.001750
2.191667	0.5	-0.001250
2.200000	0.5	-0.000875
2.208333	0.5	0.000000
2.216667	0.5	0.000125
2.225000	0.5	0.000875
2.233333	0.5	0.001500
2.241667	0.5	0.002125
2.250000	0.5	0.002500
2.258333	0.5	0.003000
2.266667	0.5	0.003125
2.275000	0.5	0.003750
2.283333	0.5	0.004625
2.291667	0.5	0.005000
2.300000	0.5	0.005375
2.308333	0.5	0.005625
2.316667	0.5	0.005875
2.325000	0.5	0.006500
2.333333	0.5	0.006625
2.341667	0.5	0.006625
2.350000	0.5	0.006625
2.358333	0.5	0.006750
2.366667	0.5	0.007125
2.375000	0.5	0.007375
2.383333	0.5	0.007000
2.391667	0.5	0.007000
2.400000	0.5	0.007250
2.408333	0.5	0.007125
2.416667	0.5	0.006875
2.425000	0.5	0.006625
2.433333	0.5	0.006125
2.441667	0.5	0.005625
2.450000	0.5	0.005625
2.458333	0.5	0.005125
2.466667	0.5	0.004375
2.475000	0.5	0.004375
2.483333	0.5	0.004500
2.491667	0.5	0.004250
2.500000	0.5	0.004250
2.508333	0.5	0.003500
2.516667	0.5	0.003125
2.525000	0.5	0.002500
2.533333	0.5	0.001875
2.541667	0.5	0.001375
2.550000	0.5	0.001125
2.558333	0.5	0.000750
2.566667	0.5	0.000375
2.575000	0.5	0.000000
2.583333	0.5	-0.000875
2.591667	0.5	-0.001750
2.600000	0.5	-0.002750
2.608333	0.5	-0.003125
2.616667	0.5	-0.003500
2.625000	0.5	-0.003500
2.633333	0.5	-0.004250
2.641667	0.5	-0.004875
2.650000	0.5	-0.005250
2.658333	0.5	-0.005875
2.666667	0.5	-0.005625
2.675000	0.5	-0.006125
2.683333	0.5	-0.006625
2.691667	0.5	-0.007000
2.700000	0.5	-0.007375
2.708333	0.5	-0.007500
2.716667	0.5	-0.007750
2.725000	0.5	-0.008000
2.733333	0.5	-0.008250
2.741667	0.5	-0.008750
2.750000	0.5	-0.008875
2.758333	0.5	-0.008625
2.766667	0.5	-0.008500
2.775000	0.5	-0.008625
2.783333	0.5	-0.009000
2.791667	0.5	-0.009375
2.800000	0.5	-0.009625
2.808333	0.5	-0.009750
2.816667	0.5	-0.009625
2.825000	0.5	-0.009625
2.833333	0.5	-0.010000
2.841667	0.5	-0.009875
2.850000	0.5	-0.009750
2.858333	0.5	-0.009500
2.866667	0.5	-0.009250
2.875000	0.5	-0.009125
2.883333	0.5	-0.009250
2.891667	0.5	-0.009250
2.900000	0.5	-0.009000
2.908333	0.5	-0.009000
2.916667	0.5	-0.009000
2.925000	0.5	-0.009125
2.933333	0.5	-0.008750
2.941667	0.5	-0.008500
2.950000	0.5	-0.008500
2.958333	0.5	-0.008375
2.966667	0.5	-0.008375
2.975000	0.5	-0.008250
2.983333	0.5	-0.008125
2.991667	0.5	-0.008000
3.000000	0.5	-0.008000
3.008333	0.5	-0.007625
3.016667	0.5	-0.007750
3.025000	0.5	-0.007375
3.033333	0.5	-0.007250
3.041667	0.5	-0.007125
3.050000	0.5	-0.007000
3.058333	0.5	-0.006875
3.066667	0.5	-0.006875
3.075000	0.5	-0.006750
3.083333	0.5	-0.006750
3.091667	0.5	-0.006750
3.100000	0.5	-0.006625
3.108333	0.5	-0.006750
3.116667	0.5	-0.006625
3.125000	0.5	-0.006375
3.133333	0.5	-0.006375
3.141667	0.5	-0.006250
3.150000	0.5	-0.006375
3.158333	0.5	-0.006250
3.166667	0.5	-0.006250
3.175000	0.5	-0.006125
3.183333	0.5	-0.006250
3.191667	0.5	-0.006250
3.200000	0.5	-0.006375
3.208333	0.5	-0.006250
3.216667	0.5	-0.006125
3.225000	0.5	-0.006125
3.233333	0.5	-0.006375
3.241667	0.5	-0.006250
3.250000	0.5	-0.006000
3.258333	0.5	-0.005750
3.266667	0.5	-0.005250
3.275000	0.5	-0.005375
3.283333	0.5	-0.005000
3.291667	0.5	-0.005375
3.300000	0.5	-0.005625
3.308333	0.5	-0.005875
3.316667	0.5	-0.005625
3.325000	0.5	-0.005625
3.333333	0.5	-0.005250
3.341667	0.5	-0.005125
3.350000	0.5	-0.005250
3.358333	0.5	-0.005125
3.366667	0.5	-0.005125
3.375000	0.5	-0.005000
3.383333	0.5	-0.005125
3.391667	0.5	-0.005375
3.400000	0.5	-0.005375
3.408333	0.5	-0.004750
3.416667	0.5	-0.004375
3.425000	0.5	-0.004500
3.433333	0.5	-0.004375
3.441667	0.5	-0.004375
3.450000	0.5	-0.004125
3.458333	0.5	-0.003375
3.466667	0.5	-0.002625
3.475000	0.5	-0.002500
3.483333	0.5	-0.002375
3.491667	0.5	-0.002000
3.500000	0.5	-0.001250
3.508333	0.5	-0.001000
3.516667	0.5	-0.000500
3.525000	0.5	-0.000500
3.533333	0.5	-0.000125
3.541667	0.5	0.000250
3.550000	0.5	0.000125
3.558333	0.5	0.000125
3.566667	0.5	0.000000
3.575000	0.5	0.000500
3.583333	0.5	0.000750
3.591667	0.5	0.000875
3.600000	0.5	0.001000
3.608333	0.5	0.001125
3.616667	0.5	0.001250
3.625000	0.5	0.001250
3.633333	0.5	0.001500
3.641667	0.5	0.001625
3.650000	0.5	0.001375
3.658333	0.5	0.001375
3.666667	0.5	0.001875
3.675000	0.5	0.002000
3.683333	0.5	0.002000
3.691667	0.5	0.002125
3.700000	0.5	0.002000
3.708333	0.5	0.002000
3.716667	0.5	0.001875
3.725000	0.5	0.002000
3.733333	0.5	0.002250
3.741667	0.5	0.002250
3.750000	0.5	0.001875
3.758333	0.5	0.001875
3.766667	0.5	0.002000
3.775000	0.5	0.002500
3.783333	0.5	0.002875
3.791667	0.5	0.002625
3.800000	0.5	0.002500
3.808333	0.5	0.002375
3.816667	0.5	0.002125
3.825000	0.5	0.002250
3.833333	0.5	0.002625
3.841667	0.5	0.002750
3.850000	0.5	0.002375
3.858333	0.5	0.002625
3.866667	0.5	0.002125
3.875000	0.5	0.001500
3.883333	0.5	0.002000
3.891667	0.5	0.002250
3.900000	0.5	0.002375
3.908333	0.5	0.002375
3.916667	0.5	0.002000
3.925000	0.5	0.002125
3.933333	0.5	0.002625
3.941667	0.5	0.003125
3.950000	0.5	0.003375
3.958333	0.5	0.003125
3.966667	0.5	0.003000
3.975000	0.5	0.003000
3.983333	0.5	0.002875
3.991667	0.5	0.002875
4.000000	0.5	0.002625
4.008333	0.5	0.002750
4.016667	0.5	0.003000
4.025000	0.5	0.002750
4.033333	0.5	0.002750
4.041667	0.5	0.002625
4.050000	0.5	0.002750
4.058333	0.5	0.002500
4.066667	0.5	0.002500
4.075000	0.5	0.002375
4.083333	0.5	0.002250
4.091667	0.5	0.002250
4.100000	0.5	0.002000
4.108333	0.5	0.001625
4.116667	0.5	0.002000
4.125000	0.5	0.001875
4.133333	0.5	0.001500
4.141667	0.5	0.001625
4.150000	0.5	0.001625
4.158333	0.5	0.001625
4.166667	0.5	0.001375
4.175000	0.5	0.001375
4.183333	0.5	0.001250
4.191667	0.5	0.001125
4.200000	0.5	0.001125
4.208333	0.5	0.001125
4.216667	0.5	0.001250
4.225000	0.5	0.001000
4.233333	0.5	0.001125
4.241667	0.5	0.000875
4.250000	0.5	0.000500
4.258333	0.5	0.000500
4.266667	0.5	0.000000
4.275000	0.5	-0.000375
4.283333	0.5	-0.000375
4.291667	0.5	-0.000875
4.300000	0.5	-0.001125
4.308333	0.5	-0.001125
4.316667	0.5	-0.001375
4.325000	0.5	-0.001500
4.333333	0.5	-0.001500
4.341667	0.5	-0.001500
4.350000	0.5	-0.002000
4.358333	0.5	-0.002125
4.366667	0.5	-0.002250
4.375000	0.5	-0.002375
4.383333	0.5	-0.002625
4.391667	0.5	-0.002750
4.400000	0.5	-0.002875
4.408333	0.5	-0.003000
4.416667	0.5	-0.003000
4.425000	0.5	-0.003000
4.433333	0.5	-0.003500
4.441667	0.5	-0.004125
4.450000	0.5	-0.004250
4.458333	0.5	-0.004250
4.466667	0.5	-0.004375
4.475000	0.5	-0.005000
4.483333	0.5	-0.005000
4.491667	0.5	-0.004750
4.500000	0.5	-0.005000
4.508333	0.5	-0.005500
4.516667	0.5	-0.005375
4.525000	0.5	-0.005500
4.533333	0.5	-0.005625
4.541667	0.5	-0.006250
4.550000	0.5	-0.006375
4.558333	0.5	-0.006500
4.566667	0.5	-0.006625
4.575000	0.5	-0.006750
4.583333	0.5	-0.007125
4.591667	0.5	-0.007625
4.600000	0.5	-0.008000
4.608333	0.5	-0.008375
4.616667	0.5	-0.008625
4.625000	0.5	-0.008875
4.633333	0.5	-0.008875
4.641667	0.5	-0.009000
4.650000	0.5	-0.009500
4.658333	0.5	-0.010500
4.666667	0.5	-0.011125
4.675000	0.5	-0.011000
4.683333	0.5	-0.011375
4.691667	0.5	-0.011625
4.700000	0.5	-0.011625
4.708333	0.5	-0.011875
4.716667	0.5	-0.012000
4.725000	0.5	-0.012500
4.733333	0.5	-0.012500
4.741667	0.5	-0.013000
4.750000	0.5	-0.013000
4.758333	0.5	-0.013375
4.766667	0.5	-0.013375
4.775000	0.5	-0.013750
4.783333	0.5	-0.014125
4.791667	0.5	-0.014375
4.800000	0.5	-0.014250
4.808333	0.5	-0.014250
4.816667	0.5	-0.013750
4.825000	0.5	-0.013625
4.833333	0.5	-0.013750
4.841667	0.5	-0.013500
4.850000	0.5	-0.013250
4.858333	0.5	-0.013250
4.866667	0.5	-0.013000
4.875000	0.5	-0.013125
4.883333	0.5	-0.013000
4.891667	0.5	-0.012500
4.900000	0.5	-0.012250
4.908333	0.5	-0.011875
4.916667	0.5	-0.011625
4.925000	0.5	-0.011625
4.933333	0.5	-0.011250
4.941667	0.5	-0.011000
4.950000	0.5	-0.010875
4.958333	0.5	-0.010625
4.966667	0.5	-0.010125
4.975000	0.5	-0.009750
4.983333	0.5	-0.009500
4.991667	0.5	-0.009250
5.000000	0.5	-0.008625
5.008333	0.5	-0.008000
5.016667	0.5	-0.008000
5.025000	0.5	-0.007125
5.033333	0.5	-0.007000
5.041667	0.5	-0.006500
5.050000	0.5	-0.006000
5.058333	0.5	-0.005625
5.066667	0.5	-0.005000
5.075000	0.5	-0.004375
5.083333	0.5	-0.003500
5.091667	0.5	-0.003125
5.100000	0.5	-0.002875
5.108333	0.5	-0.002375
5.116667	0.5	-0.002625
5.125000	0.5	-0.002250
5.133333	0.5	-0.001625
5.141667	0.5	-0.001125
5.150000	0.5	-0.000750
5.158333	0.5	-0.000375
5.166667	0.5	0.000000
5.175000	0.5	0.000500
5.183333	0.5	0.001125
5.191667	0.5	0.001500
5.200000	0.5	0.001750
5.208333	0.5	0.001750
5.216667	0.5	0.001875
5.225000	0.5	0.001750
5.233333	0.5	0.002250
5.241667	0.5	0.002375
5.250000	0.5	0.002500
5.258333	0.5	0.002875
5.266667	0.5	0.003000
5.275000	0.5	0.003500
5.283333	0.5	0.004125
5.291667	0.5	0.003750
5.300000	0.5	0.003875
5.308333	0.5	0.003875
5.316667	0.5	0.004375
5.325000	0.5	0.004250
5.333333	0.5	0.004375
5.341667	0.5	0.004125
5.350000	0.5	0.004250
5.358333	0.5	0.004250
5.366667	0.5	0.003750
5.375000	0.5	0.003250
5.383333	0.5	0.003625
5.391667	0.5	0.003875
5.400000	0.5	0.004000
5.408333	0.5	0.003750
5.416667	0.5	0.003375
5.425000	0.5	0.003625
5.433333	0.5	0.003500
5.441667	0.5	0.003250
5.450000	0.5	0.002875
5.458333	0.5	0.002625
5.466667	0.5	0.002000
5.475000	0.5	0.001625
5.483333	0.5	0.001875
5.491667	0.5	0.001750
5.500000	0.5	0.001250
5.508333	0.5	0.001125
5.516667	0.5	0.000875
5.525000	0.5	0.000125
5.533333	0.5	-0.000250
5.541667	0.5	-0.001125
5.550000	0.5	-0.001250
5.558333	0.5	-0.001250
5.566667	0.5	-0.001375
5.575000	0.5	-0.002000
5.583333	0.5	-0.002500
5.591667	0.5	-0.003125
5.600000	0.5	-0.003625
5.608333	0.5	-0.004125
5.616667	0.5	-0.004500
5.625000	0.5	-0.004750
5.633333	0.5	-0.005250
5.641667	0.5	-0.005875
5.650000	0.5	-0.006375
5.658333	0.5	-0.007125
5.666667	0.5	-0.007000
5.675000	0.5	-0.007625
5.683333	0.5	-0.008250
5.691667	0.5	-0.009125
5.700000	0.5	-0.009875
5.708333	0.5	-0.010250
5.716667	0.5	-0.011375
5.725000	0.5	-0.011750
5.733333	0.5	-0.012000
5.741667	0.5	-0.012375
5.750000	0.5	-0.012875
5.758333	0.5	-0.013750
5.766667	0.5	-0.014125
5.775000	0.5	-0.014375
5.783333	0.5	-0.014625
5.791667	0.5	-0.014875
5.800000	0.5	-0.015125
5.808333	0.5	-0.015500
5.816667	0.5	-0.016000
5.825000	0.5	-0.016250
5.833333	0.5	-0.016500
5.841667	0.5	-0.016875
5.850000	0.5	-0.017375
5.858333	0.5	-0.017625
5.866667	0.5	-0.018375
5.875000	0.5	-0.018625
5.883333	0.5	-0.018875
5.891667	0.5	-0.018875
5.900000	0.5	-0.018875
5.908333	0.5	-0.018500
5.916667	0.5	-0.018375
5.925000	0.5	-0.018125
5.933333	0.5	-0.018250
5.941667	0.5	-0.018375
5.950000	0.5	-0.018000
5.958333	0.5	-0.017375
5.966667	0.5	-0.017125
5.975000	0.5	-0.016500
5.983333	0.5	-0.015625
5.991667	0.5	-0.015125
6.000000	0.5	-0.015000
6.008333	0.5	-0.014500
6.016667	0.5	-0.014000
6.025000	0.5	-0.013375
6.033333	0.5	-0.013000
6.041667	0.5	-0.012375
6.050000	0.5	-0.012000
6.058333	0.5	-0.011250
6.066667	0.5	-0.010625
6.075000	0.5	-0.010875
6.083333	0.5	-0.010625
6.091667	0.5	-0.010375
6.100000	0.5	-0.009875
6.108333	0.5	-0.009875
6.116667	0.5	-0.009750
6.125000	0.5	-0.009375
6.133333	0.5	-0.009000
6.141667	0.5	-0.008750
6.150000	0.5	-0.008500
6.158333	0.5	-0.008375
6.166667	0.5	-0.008000
6.175000	0.5	-0.007500
6.183333	0.5	-0.006750
6.191667	0.5	-0.006250
6.200000	0.5	-0.006125
6.208333	0.5	-0.005750
6.216667	0.5	-0.005250
6.225000	0.5	-0.004750
6.233333	0.5	-0.004500
6.241667	0.5	-0.004125
6.250000	0.5	-0.003375
6.258333	0.5	-0.003000
6.266667	0.5	-0.002875
6.275000	0.5	-0.002875
6.283333	0.5	-0.002375
6.291667	0.5	-0.002250
6.300000	0.5	-0.002250
6.308333	0.5	-0.002250
6.316667	0.5	-0.001750
6.325000	0.5	-0.001875
6.333333	0.5	-0.002000
6.341667	0.5	-0.001750
6.350000	0.5	-0.001750
6.358333	0.5	-0.001750
6.366667	0.5	-0.001500
6.375000	0.5	-0.001750
6.383333	0.5	-0.002375
6.391667	0.5	-0.002375
6.400000	0.5	-0.002375
6.408333	0.5	-0.002000
6.416667	0.5	-0.001625
6.425000	0.5	-0.002000
6.433333	0.5	-0.001875
6.441667	0.5	-0.001625
6.450000	0.5	-0.001875
6.458333	0.5	-0.002125
6.466667	0.5	-0.002375
6.475000	0.5	-0.002625
6.483333	0.5	-0.003625
6.491667	0.5	-0.003750
6.500000	0.5	-0.004000
6.508333	0.5	-0.003750
6.516667	0.5	-0.003875
6.525000	0.5	-0.004000
6.533333	0.5	-0.004500
6.541667	0.5	-0.004750
6.550000	0.5	-0.005000
6.558333	0.5	-0.005250
6.566667	0.5	-0.005125
6.575000	0.5	-0.005250
6.583333	0.5	-0.005000
6.591667	0.5	-0.005000
6.600000	0.5	-0.005250
6.608333	0.5	-0.005750
6.616667	0.5	-0.005625
6.625000	0.5	-0.005875
6.633333	0.5	-0.005750
6.641667	0.5	-0.005875
6.650000	0.5	-0.005875
6.658333	0.5	-0.005625
6.666667	0.5	-0.006375
6.675000	0.5	-0.007000
6.683333	0.5	-0.007875
6.691667	0.5	-0.009625
6.700000	0.5	-0.011500
6.708333	0.5	-0.014625
6.716667	0.5	-0.019250
6.725000	0.5	-0.026625
6.733333	0.5	-0.038750
6.741667	0.5	-0.058625
6.750000	0.5	-0.089625
6.758333	0.5	-0.139375
6.766667	0.5	-0.216250
6.775000	0.5	-0.331875
6.783333	0.5	-0.496125
6.791667	0.5	-0.717000
6.800000	0.5	-0.995625
6.808333	0.5	-1.322875
6.816667	0.5	-1.678875
6.825000	0.5	-2.032000
6.833333	0.5	-2.342125
6.841667	0.5	-2.560375
6.850000	0.5	-2.636250
6.858333	0.5	-2.518875
6.866667	0.5	-2.161250
6.875000	0.5	-1.521750
6.883333	0.5	-0.568250
6.891667	0.5	0.723000
6.900000	0.5	2.361375
6.908333	0.5	4.340625
6.916667	0.5	6.634125
6.925000	0.5	9.190750
6.933333	0.5	11.927875
6.941667	0.5	14.729875
6.950000	0.5	17.450125
6.958333	0.5	19.922625
6.966667	0.5	21.979875
6.975000	0.5	23.482625
6.983333	0.5	24.337000
6.991667	0.5	24.513875
7.000000	0.5	24.050000
7.008333	0.5	23.034125
7.016667	0.5	21.589125
7.025000	0.5	19.851125
7.033333	0.5	17.950000
7.041667	0.5	15.999375
7.050000	0.5	14.087750
7.058333	0.5	12.278000
7.066667	0.5	10.610625
7.075000	0.5	9.107625
7.083333	0.5	7.775375
7.091667	0.5	6.609750
7.100000	0.5	5.600625
7.108333	0.5	4.734750
7.116667	0.5	3.996375
7.125000	0.5	3.369625
7.133333	0.5	2.840250
7.141667	0.5	2.394125
7.150000	0.5	2.019000
7.158333	0.5	1.704000
7.166667	0.5	1.439500
7.175000	0.5	1.217500
7.183333	0.5	1.031500
7.191667	0.5	0.875000
7.200000	0.5	0.744125
7.208333	0.5	0.634125
7.216667	0.5	0.541000
7.225000	0.5	0.462000
7.233333	0.5	0.395625
7.241667	0.5	0.339625
7.250000	0.5	0.291875
7.258333	0.5	0.251750
7.266667	0.5	0.217375
7.275000	0.5	0.188125
7.283333	0.5	0.163000
7.291667	0.5	0.141750
7.300000	0.5	0.123750
7.308333	0.5	0.108500
7.316667	0.5	0.095500
7.325000	0.5	0.084375
7.333333	0.5	0.074750
7.341667	0.5	0.066875
7.350000	0.5	0.060875
7.358333	0.5	0.055625
7.366667	0.5	0.051125
7.375000	0.5	0.047625
7.383333	0.5	0.044625
7.391667	0.5	0.041875
7.400000	0.5	0.039750
7.408333	0.5	0.038625
7.416667	0.5	0.037125
7.425000	0.5	0.036125
7.433333	0.5	0.035750
7.441667	0.5	0.035250
7.450000	0.5	0.034875
7.458333	0.5	0.034375
7.466667	0.5	0.034500
7.475000	0.5	0.034625
7.483333	0.5	0.034625
7.491667	0.5	0.034750
7.500000	0.5	0.034875
7.508333	0.5	0.035125
7.516667	0.5	0.035125
7.525000	0.5	0.035375
7.533333	0.5	0.035250
7.541667	0.5	0.035250
7.550000	0.5	0.035375
7.558333	0.5	0.035875
7.566667	0.5	0.036375
7.575000	0.5	0.036750
7.583333	0.5	0.037500
7.591667	0.5	0.037750
7.600000	0.5	0.037875
7.608333	0.5	0.038250
7.616667	0.5	0.038375
7.625000	0.5	0.038750
7.633333	0.5	0.038750
7.641667	0.5	0.038500
7.650000	0.5	0.039000
7.658333	0.5	0.039375
7.666667	0.5	0.039375
7.675000	0.5	0.039625
7.683333	0.5	0.039500
7.691667	0.5	0.039375
7.700000	0.5	0.039500
7.708333	0.5	0.039375
7.716667	0.5	0.039375
7.725000	0.5	0.039750
7.733333	0.5	0.039375
7.741667	0.5	0.039125
7.750000	0.5	0.039000
7.758333	0.5	0.038875
7.766667	0.5	0.038750
7.775000	0.5	0.038125
7.783333	0.5	0.037500
7.791667	0.5	0.037375
7.800000	0.5	0.037125
7.808333	0.5	0.036875
7.816667	0.5	0.036625
7.825000	0.5	0.036375
7.833333	0.5	0.035750
7.841667	0.5	0.035500
7.850000	0.5	0.035125
7.858333	0.5	0.035250
7.866667	0.5	0.035875
7.875000	0.5	0.036375
7.883333	0.5	0.036750
7.891667	0.5	0.037375
7.900000	0.5	0.038250
7.908333	0.5	0.039875
7.916667	0.5	0.042375
7.925000	0.5	0.045500
7.933333	0.5	0.049750
7.941667	0.5	0.054750
7.950000	0.5	0.061750
7.958333	0.5	0.071125
7.966667	0.5	0.082250
7.975000	0.5	0.096500
7.983333	0.5	0.114625
7.991667	0.5	0.137750
8.000000	0.5	0.167000
8.008333	0.5	0.203750
8.016667	0.5	0.249500
8.025000	0.5	0.305625
8.033333	0.5	0.373250
8.041667	0.5	0.454250
8.050000	0.5	0.550625
8.058333	0.5	0.662250
8.066667	0.5	0.791250
8.075000	0.5	0.937500
8.083333	0.5	1.101875
8.091667	0.5	1.284750
8.100000	0.5	1.486125
8.108333	0.5	1.705500
8.116667	0.5	1.942750
8.125000	0.5	2.197125
8.133333	0.5	2.468500
8.141667	0.5	2.756250
8.150000	0.5	3.059250
8.158333	0.5	3.376875
8.166667	0.5	3.708500
8.175000	0.5	4.054250
8.183333	0.5	4.412750
8.191667	0.5	4.784000
8.200000	0.5	5.166500
8.208333	0.5	5.560125
8.216667	0.5	5.964500
8.225000	0.5	6.379250
8.233333	0.5	6.803625
8.241667	0.5	7.236375
8.250000	0.5	7.678000
8.258333	0.5	8.127875
8.266667	0.5	8.585375
8.275000	0.5	9.050125
8.283333	0.5	9.522250
8.291667	0.5	10.000625
8.300000	0.5	10.486375
8.308333	0.5	10.977375
8.316667	0.5	11.474000
8.325000	0.5	11.975750
8.333333	0.5	12.480750
8.341667	0.5	12.987125
8.350000	0.5	13.487250
8.358333	0.5	13.968125
8.366667	0.5	14.404250
8.375000	0.5	14.757250
8.383333	0.5	14.977250
8.391667	0.5	15.012125
8.400000	0.5	14.818625
8.408333	0.5	14.376000
8.416667	0.5	13.691500
8.425000	0.5	12.800625
8.433333	0.5	11.755875
8.441667	0.5	10.619625
8.450000	0.5	9.452625
8.458333	0.5	8.307000
8.466667	0.5	7.222000
8.475000	0.5	6.224375
8.483333	0.5	5.327250
8.491667	0.5	4.536125
8.500000	0.5	3.848500
8.508333	0.5	3.258000
8.516667	0.5	2.755500
8.525000	0.5	2.330500
8.533333	0.5	1.973875
8.541667	0.5	1.676000
8.550000	0.5	1.429250
8.558333	0.5	1.225125
8.566667	0.5	1.056250
8.575000	0.5	0.917750
8.583333	0.5	0.804500
8.591667	0.5	0.711875
8.600000	0.5	0.635750
8.608333	0.5	0.573375
8.616667	0.5	0.522375
8.625000	0.5	0.479875
8.633333	0.5	0.444625
8.641667	0.5	0.414500
8.650000	0.5	0.388625
8.658333	0.5	0.365875
8.666667	0.5	0.345875
8.675000	0.5	0.327500
8.683333	0.5	0.310125
8.691667	0.5	0.293875
8.700000	0.5	0.278625
8.708333	0.5	0.263875
8.716667	0.5	0.249875
8.725000	0.5	0.236000
8.733333	0.5	0.223000
8.741667	0.5	0.210250
8.750000	0.5	0.198250
8.758333	0.5	0.186875
8.766667	0.5	0.175875
8.775000	0.5	0.165500
8.783333	0.5	0.155625
8.791667	0.5	0.146875
8.800000	0.5	0.138375
8.808333	0.5	0.130875
8.816667	0.5	0.124125
8.825000	0.5	0.117875
8.833333	0.5	0.112250
8.841667	0.5	0.107375
8.850000	0.5	0.103000
8.858333	0.5	0.098875
8.866667	0.5	0.095375
8.875000	0.5	0.092250
8.883333	0.5	0.089625
8.891667	0.5	0.087375
8.900000	0.5	0.085500
8.908333	0.5	0.084625
8.916667	0.5	0.084250
8.925000	0.5	0.084875
8.933333	0.5	0.086250
8.941667	0.5	0.088750
8.950000	0.5	0.092125
8.958333	0.5	0.096125
8.966667	0.5	0.101500
8.975000	0.5	0.108500
8.983333	0.5	0.117625
8.991667	0.5	0.128250
9.000000	0.5	0.141000
9.008333	0.5	0.156000
9.016667	0.5	0.173500
9.025000	0.5	0.192875
9.033333	0.5	0.214250
9.041667	0.5	0.237875
9.050000	0.5	0.263000
9.058333	0.5	0.289500
9.066667	0.5	0.316250
9.075000	0.5	0.343875
9.083333	0.5	0.371250
9.091667	0.5	0.397500
9.100000	0.5	0.422625
9.108333	0.5	0.445125
9.116667	0.5	0.465750
9.125000	0.5	0.482875
9.133333	0.5	0.497000
9.141667	0.5	0.507750
9.150000	0.5	0.513875
9.158333	0.5	0.516250
9.166667	0.5	0.514500
9.175000	0.5	0.509250
9.183333	0.5	0.499750
9.191667	0.5	0.486875
9.200000	0.5	0.470875
9.208333	0.5	0.452375
9.216667	0.5	0.431750
9.225000	0.5	0.409500
9.233333	0.5	0.386125
9.241667	0.5	0.362125
9.250000	0.5	0.338000
9.258333	0.5	0.314375
9.266667	0.5	0.291000
9.275000	0.5	0.267750
9.283333	0.5	0.245500
9.291667	0.5	0.224625
9.300000	0.5	0.205250
9.308333	0.5	0.187375
9.316667	0.5	0.170625
9.325000	0.5	0.155375
9.333333	0.5	0.141500
9.341667	0.5	0.128875
9.350000	0.5	0.117625
9.358333	0.5	0.107000
9.366667	0.5	0.098125
9.375000	0.5	0.090000
9.383333	0.5	0.082750
9.391667	0.5	0.076375
9.400000	0.5	0.070375
9.408333	0.5	0.065375
9.416667	0.5	0.061125
9.425000	0.5	0.057250
9.433333	0.5	0.053500
9.441667	0.5	0.050625
9.450000	0.5	0.048500
9.458333	0.5	0.046625
9.466667	0.5	0.044750
9.475000	0.5	0.043500
9.483333	0.5	0.042125
9.491667	0.5	0.041750
9.500000	0.5	0.041500
9.508333	0.5	0.041375
9.516667	0.5	0.041875
9.525000	0.5	0.042625
9.533333	0.5	0.044500
9.541667	0.5	0.046250
9.550000	0.5	0.048625
9.558333	0.5	0.052000
9.566667	0.5	0.055375
9.575000	0.5	0.059125
9.583333	0.5	0.063375
9.591667	0.5	0.068000
9.600000	0.5	0.073125
9.608333	0.5	0.078125
9.616667	0.5	0.082875
9.625000	0.5	0.088625
9.633333	0.5	0.094625
9.641667	0.5	0.100125
9.650000	0.5	0.105500
9.658333	0.5	0.110750
9.666667	0.5	0.115375
9.675000	0.5	0.119500
9.683333	0.5	0.123000
9.691667	0.5	0.126125
9.700000	0.5	0.128875
9.708333	0.5	0.130750
9.716667	0.5	0.131750
9.725000	0.5	0.132125
9.733333	0.5	0.131875
9.741667	0.5	0.131125
9.750000	0.5	0.129500
9.758333	0.5	0.127000
9.766667	0.5	0.124375
9.775000	0.5	0.120875
9.783333	0.5	0.117250
9.791667	0.5	0.113750
9.800000	0.5	0.110125
9.808333	0.5	0.106125
9.816667	0.5	0.102250
9.825000	0.5	0.097500
9.833333	0.5	0.093125
9.841667	0.5	0.088750
9.850000	0.5	0.084375
9.858333	0.5	0.080500
9.866667	0.5	0.076625
9.875000	0.5	0.073000
9.883333	0.5	0.068875
9.891667	0.5	0.065250
9.900000	0.5	0.061875
9.908333	0.5	0.058500
9.916667	0.5	0.055625
9.925000	0.5	0.052875
9.933333	0.5	0.050000
9.941667	0.5	0.047500
9.950000	0.5	0.045250
9.958333	0.5	0.043250
9.966667	0.5	0.040875
9.975000	0.5	0.039000
9.983333	0.5	0.037375
9.991667	0.5	0.035875
10.000000	0.5	0.034000
10.008333	0.5	0.032500
10.016667	0.5	0.031375
10.025000	0.5	0.030375
10.033333	0.5	0.029125
10.041667	0.5	0.028250
10.050000	0.5	0.027125
10.058333	0.5	0.026500
10.066667	0.5	0.026250
10.075000	0.5	0.026000
10.083333	0.5	0.025875
10.091667	0.5	0.025875
10.100000	0.5	0.025625
10.108333	0.5	0.025500
10.116667	0.5	0.025250
10.125000	0.5	0.025250
10.133333	0.5	0.025500
10.141667	0.5	0.025625
10.150000	0.5	0.025625
10.158333	0.5	0.026375
10.166667	0.5	0.026875
10.175000	0.5	0.027000
10.183333	0.5	0.027375
10.191667	0.5	0.027875
10.200000	0.5	0.028875
10.208333	0.5	0.029500
10.216667	0.5	0.029875
10.225000	0.5	0.030500
10.233333	0.5	0.031250
10.241667	0.5	0.031625
10.250000	0.5	0.032250
10.258333	0.5	0.033000
10.266667	0.5	0.033750
10.275000	0.5	0.034750
10.283333	0.5	0.036500
10.291667	0.5	0.038375
10.300000	0.5	0.041000
10.308333	0.5	0.044500
10.316667	0.5	0.047750
10.325000	0.5	0.051875
10.333333	0.5	0.057000
10.341667	0.5	0.063000
10.350000	0.5	0.070375
10.358333	0.5	0.078750
10.366667	0.5	0.088875
10.375000	0.5	0.101250
10.383333	0.5	0.115250
10.391667	0.5	0.132125
10.400000	0.5	0.152375
10.408333	0.5	0.176375
10.416667	0.5	0.205125
10.425000	0.5	0.240250
10.433333	0.5	0.282875
10.441667	0.5	0.334625
10.450000	0.5	0.397875
10.458333	0.5	0.475000
10.466667	0.5	0.568750
10.475000	0.5	0.683125
10.483333	0.5	0.821375
10.491667	0.5	0.988250
10.500000	0.5	1.189125
10.508333	0.5	1.428875
10.516667	0.5	1.712000
10.525000	0.5	2.043875
10.533333	0.5	2.429000
10.541667	0.5	2.870875
10.550000	0.5	3.373125
10.558333	0.5	3.935875
10.566667	0.5	4.558875
10.575000	0.5	5.239000
10.583333	0.5	5.971625
10.591667	0.5	6.748375
10.600000	0.5	7.560250
10.608333	0.5	8.394500
10.616667	0.5	9.236875
10.625000	0.5	10.071125
10.633333	0.5	10.880125
10.641667	0.5	11.646500
10.650000	0.5	12.353625
10.658333	0.5	12.985375
10.666667	0.5	13.526625
10.675000	0.5	13.965125
10.683333	0.5	14.291625
10.691667	0.5	14.499250
10.700000	0.5	14.585125
10.708333	0.5	14.548750
10.716667	0.5	14.394125
10.725000	0.5	14.127250
10.733333	0.5	13.757125
10.741667	0.5	13.295750
10.750000	0.5	12.755250
10.758333	0.5	12.149500
10.766667	0.5	11.493000
10.775000	0.5	10.798750
10.783333	0.5	10.081250
10.791667	0.5	9.353500
10.800000	0.5	8.626625
10.808333	0.5	7.910750
10.816667	0.5	7.215000
10.825000	0.5	6.546875
10.833333	0.5	5.911500
10.841667	0.5	5.314250
10.850000	0.5	4.756750
10.858333	0.5	4.241125
10.866667	0.5	3.768625
10.875000	0.5	3.337125
10.883333	0.5	2.947125
10.891667	0.5	2.596500
10.900000	0.5	2.282375
10.908333	0.5	2.003375
10.916667	0.5	1.756000
10.925000	0.5	1.537500
10.933333	0.5	1.346125
10.941667	0.5	1.178750
10.950000	0.5	1.032375
10.958333	0.5	0.905000
10.966667	0.5	0.794125
10.975000	0.5	0.698000
10.983333	0.5	0.615000
10.991667	0.5	0.543250
11.000000	0.5	0.481250
11.008333	0.5	0.427750
11.016667	0.5	0.381125
11.025000	0.5	0.341250
11.033333	0.5	0.306750
11.041667	0.5	0.276125
11.050000	0.5	0.249875
11.058333	0.5	0.227375
11.066667	0.5	0.207250
11.075000	0.5	0.190125
11.083333	0.5	0.175375
11.091667	0.5	0.161875
11.100000	0.5	0.150125
11.108333	0.5	0.140000
11.116667	0.5	0.130500
11.125000	0.5	0.122250
11.133333	0.5	0.114375
11.141667	0.5	0.107250
11.150000	0.5	0.101000
11.158333	0.5	0.094875
11.166667	0.5	0.089875
11.175000	0.5	0.085625
11.183333	0.5	0.081250
11.191667	0.5	0.077000
11.200000	0.5	0.073125
11.208333	0.5	0.069625
11.216667	0.5	0.066375
11.225000	0.5	0.063625
11.233333	0.5	0.061250
11.241667	0.5	0.058750
11.250000	0.5	0.056250
11.258333	0.5	0.054125
11.266667	0.5	0.052375
11.275000	0.5	0.050250
11.283333	0.5	0.048375
11.291667	0.5	0.046500
11.300000	0.5	0.045000
11.308333	0.5	0.043625
11.316667	0.5	0.042375
11.325000	0.5	0.041375
11.333333	0.5	0.040750
11.341667	0.5	0.039625
11.350000	0.5	0.038875
11.358333	0.5	0.038375
11.366667	0.5	0.037250
11.375000	0.5	0.036375
11.383333	0.5	0.035625
11.391667	0.5	0.035000
11.400000	0.5	0.034875
11.408333	0.5	0.034625
11.416667	0.5	0.034500
11.425000	0.5	0.034125
11.433333	0.5	0.033750
11.441667	0.5	0.033500
11.450000	0.5	0.033375
11.458333	0.5	0.033500
11.466667	0.5	0.033875
11.475000	0.5	0.033625
11.483333	0.5	0.033500
11.491667	0.5	0.033500
11.500000	0.5	0.033500
11.508333	0.5	0.033250
11.516667	0.5	0.032875
11.525000	0.5	0.033000
11.533333	0.5	0.033250
11.541667	0.5	0.033375
11.550000	0.5	0.033625
11.558333	0.5	0.033500
11.566667	0.5	0.033375
11.575000	0.5	0.033125
11.583333	0.5	0.032875
11.591667	0.5	0.032750
11.600000	0.5	0.032625
11.608333	0.5	0.032125
11.616667	0.5	0.031875
11.625000	0.5	0.031625
11.633333	0.5	0.031375
11.641667	0.5	0.031250
11.650000	0.5	0.031125
11.658333	0.5	0.031125
11.666667	0.5	0.031250
11.675000	0.5	0.030750
11.683333	0.5	0.030500
11.691667	0.5	0.030250
11.700000	0.5	0.030000
11.708333	0.5	0.029625
11.716667	0.5	0.029125
11.725000	0.5	0.028625
11.733333	0.5	0.028250
11.741667	0.5	0.028000
11.750000	0.5	0.028000
11.758333	0.5	0.027500
11.766667	0.5	0.027250
11.775000	0.5	0.027000
11.783333	0.5	0.026750
11.791667	0.5	0.026500
11.800000	0.5	0.026000
11.808333	0.5	0.025625
11.816667	0.5	0.025125
11.825000	0.5	0.024500
11.833333	0.5	0.024250
11.841667	0.5	0.023625
11.850000	0.5	0.023625
11.858333	0.5	0.023000
11.866667	0.5	0.022500
11.875000	0.5	0.022125
11.883333	0.5	0.021875
11.891667	0.5	0.021375
11.900000	0.5	0.020750
11.908333	0.5	0.020000
11.916667	0.5	0.019125
11.925000	0.5	0.018625
11.933333	0.5	0.018125
11.941667	0.5	0.017250
11.950000	0.5	0.016375
11.958333	0.5	0.015500
11.966667	0.5	0.014750
11.975000	0.5	0.014500
11.983333	0.5	0.014125
11.991667	0.5	0.013250
12.000000	0.5	0.012750
12.008333	0.5	0.012500
12.016667	0.5	0.012250
12.025000	0.5	0.011625
12.033333	0.5	0.011250
12.041667	0.5	0.010875
12.050000	0.5	0.010375
12.058333	0.5	0.010000
12.066667	0.5	0.009375
12.075000	0.5	0.009375
12.083333	0.5	0.009375
12.091667	0.5	0.009125
12.100000	0.5	0.008625
12.108333	0.5	0.007750
12.116667	0.5	0.007250
12.125000	0.5	0.006875
12.133333	0.5	0.006875
12.141667	0.5	0.006750
12.150000	0.5	0.006750
12.158333	0.5	0.006625
12.166667	0.5	0.006875
12.175000	0.5	0.006875
12.183333	0.5	0.006750
12.191667	0.5	0.006750
12.200000	0.5	0.007000
12.208333	0.5	0.007000
12.216667	0.5	0.007000
12.225000	0.5	0.007625
12.233333	0.5	0.008250
12.241667	0.5	0.008125
12.250000	0.5	0.008250
12.258333	0.5	0.008750
12.266667	0.5	0.009375
12.275000	0.5	0.010500
12.283333	0.5	0.011375
12.291667	0.5	0.012500
12.300000	0.5	0.013500
12.308333	0.5	0.014750
12.316667	0.5	0.016125
12.325000	0.5	0.017375
12.333333	0.5	0.018375
12.341667	0.5	0.019500
12.350000	0.5	0.020250
12.358333	0.5	0.021500
12.366667	0.5	0.022000
12.375000	0.5	0.022500
12.383333	0.5	0.022750
12.391667	0.5	0.022875
12.400000	0.5	0.022625
12.408333	0.5	0.022625
12.416667	0.5	0.022625
12.425000	0.5	0.022125
12.433333	0.5	0.022000
12.441667	0.5	0.021375
12.450000	0.5	0.020875
12.458333	0.5	0.020375
12.466667	0.5	0.019250
12.475000	0.5	0.018250
12.483333	0.5	0.017250
12.491667	0.5	0.016500
12.500000	0.5	0.016125
12.508333	0.5	0.015750
12.516667	0.5	0.014750
12.525000	0.5	0.013875
12.533333	0.5	0.012875
12.541667	0.5	0.012125
12.550000	0.5	0.011625
12.558333	0.5	0.010875
12.566667	0.5	0.010625
12.575000	0.5	0.010375
12.583333	0.5	0.010000
12.591667	0.5	0.009875
12.600000	0.5	0.009000
12.608333	0.5	0.009000
12.616667	0.5	0.008375
12.625000	0.5	0.008000
12.633333	0.5	0.007250
12.641667	0.5	0.007375
12.650000	0.5	0.007625
12.658333	0.5	0.007750
12.666667	0.5	0.007750
12.675000	0.5	0.007875
12.683333	0.5	0.007750
12.691667	0.5	0.007125
12.700000	0.5	0.006625
12.708333	0.5	0.006500
12.716667	0.5	0.006375
12.725000	0.5	0.006250
12.733333	0.5	0.006375
12.741667	0.5	0.006125
12.750000	0.5	0.006000
12.758333	0.5	0.005500
12.766667	0.5	0.005125
12.775000	0.5	0.005000
12.783333	0.5	0.005125
12.791667	0.5	0.005250
12.800000	0.5	0.005125
12.808333	0.5	0.005000
12.816667	0.5	0.004875
12.825000	0.5	0.004750
12.833333	0.5	0.004125
12.841667	0.5	0.003875
12.850000	0.5	0.004125
12.858333	0.5	0.004000
12.866667	0.5	0.003500
12.875000	0.5	0.003250
12.883333	0.5	0.003375
12.891667	0.5	0.003125
12.900000	0.5	0.003250
12.908333	0.5	0.003250
12.916667	0.5	0.003500
12.925000	0.5	0.003500
12.933333	0.5	0.003000
12.941667	0.5	0.002625
12.950000	0.5	0.003000
12.958333	0.5	0.003750
12.966667	0.5	0.003875
12.975000	0.5	0.003500
12.983333	0.5	0.003375
12.991667	0.5	0.003250
13.000000	0.5	0.003125
13.008333	0.5	0.002875
13.016667	0.5	0.003375
13.025000	0.5	0.003125
13.033333	0.5	0.003375
13.041667	0.5	0.003250
13.050000	0.5	0.003250
13.058333	0.5	0.003250
13.066667	0.5	0.003500
13.075000	0.5	0.003625
13.083333	0.5	0.003375
13.091667	0.5	0.003500
13.100000	0.5	0.004000
13.108333	0.5	0.004000
13.116667	0.5	0.003875
13.125000	0.5	0.004000
13.133333	0.5	0.004250
13.141667	0.5	0.003750
13.150000	0.5	0.003875
13.158333	0.5	0.004125
13.166667	0.5	0.004000
13.175000	0.5	0.004125
13.183333	0.5	0.003875
13.191667	0.5	0.004000
13.200000	0.5	0.004000
13.208333	0.5	0.003875
13.216667	0.5	0.004000
13.225000	0.5	0.004125
13.233333	0.5	0.004625
13.241667	0.5	0.004375
13.250000	0.5	0.004250
13.258333	0.5	0.004000
13.266667	0.5	0.004000
13.275000	0.5	0.004125
13.283333	0.5	0.004250
13.291667	0.5	0.004125
13.300000	0.5	0.004000
13.308333	0.5	0.003625
13.316667	0.5	0.004000
13.325000	0.5	0.003875
13.333333	0.5	0.003750
13.341667	0.5	0.003250
13.350000	0.5	0.003375
13.358333	0.5	0.002625
13.366667	0.5	0.002750
13.375000	0.5	0.002250
13.383333	0.5	0.002000
13.391667	0.5	0.002000
13.400000	0.5	0.001875
13.408333	0.5	0.001500
13.416667	0.5	0.001000
13.425000	0.5	0.000500
13.433333	0.5	0.000000
13.441667	0.5	-0.000500
13.450000	0.5	-0.001125
13.458333	0.5	-0.000750
13.466667	0.5	-0.000750
13.475000	0.5	-0.000875
13.483333	0.5	-0.001125
13.491667	0.5	-0.001375
13.500000	0.5	-0.001500
13.508333	0.5	-0.001250
13.516667	0.5	-0.001250
13.525000	0.5	-0.001375
13.533333	0.5	-0.001750
13.541667	0.5	-0.002375
13.550000	0.5	-0.002750
13.558333	0.5	-0.003125
13.566667	0.5	-0.003500
13.575000	0.5	-0.003750
13.583333	0.5	-0.003875
13.591667	0.5	-0.003875
13.600000	0.5	-0.004125
13.608333	0.5	-0.004125
13.616667	0.5	-0.003875
13.625000	0.5	-0.004125
13.633333	0.5	-0.004500
13.641667	0.5	-0.005000
13.650000	0.5	-0.005000
13.658333	0.5	-0.005000
13.666667	0.5	-0.005125
13.675000	0.5	-0.005500
13.683333	0.5	-0.005125
13.691667	0.5	-0.005125
13.700000	0.5	-0.005000
13.708333	0.5	-0.005375
13.716667	0.5	-0.005625
13.725000	0.5	-0.005625
13.733333	0.5	-0.005750
13.741667	0.5	-0.005875
13.750000	0.5	-0.006000
13.758333	0.5	-0.005375
13.766667	0.5	-0.005000
13.775000	0.5	-0.004875
13.783333	0.5	-0.005250
13.791667	0.5	-0.005500
13.800000	0.5	-0.005625
13.808333	0.5	-0.005875
13.816667	0.5	-0.005875
13.825000	0.5	-0.006000
13.833333	0.5	-0.006125
13.841667	0.5	-0.006375
13.850000	0.5	-0.006750
13.858333	0.5	-0.006875
13.866667	0.5	-0.006750
13.875000	0.5	-0.006500
13.883333	0.5	-0.006375
13.891667	0.5	-0.006250
13.900000	0.5	-0.006375
13.908333	0.5	-0.005875
13.916667	0.5	-0.005625
13.925000	0.5	-0.005125
13.933333	0.5	-0.005250
13.941667	0.5	-0.005250
13.950000	0.5	-0.005000
13.958333	0.5	-0.004875
13.966667	0.5	-0.004375
13.975000	0.5	-0.004125
13.983333	0.5	-0.003750
13.991667	0.5	-0.003375
14.000000	0.5	-0.003000
14.008333	0.5	-0.002750
14.016667	0.5	-0.002250
14.025000	0.5	-0.002000
14.033333	0.5	-0.001500
14.041667	0.5	-0.001375
14.050000	0.5	-0.000625
14.058333	0.5	-0.000125
14.066667	0.5	0.000000
14.075000	0.5	0.000000
14.083333	0.5	0.000500
14.091667	0.5	0.000875
14.100000	0.5	0.000625
14.108333	0.5	0.000875
14.116667	0.5	0.000750
14.125000	0.5	0.000250
14.133333	0.5	0.000250
14.141667	0.5	0.000000
14.150000	0.5	0.000125
14.158333	0.5	0.000000
14.166667	0.5	-0.000625
14.175000	0.5	-0.001000
14.183333	0.5	-0.001375
14.191667	0.5	-0.001500
14.200000	0.5	-0.001500
14.208333	0.5	-0.001625
14.216667	0.5	-0.001375
14.225000	0.5	-0.001625
14.233333	0.5	-0.002000
14.241667	0.5	-0.002250
14.250000	0.5	-0.002250
14.258333	0.5	-0.002750
14.266667	0.5	-0.003000
14.275000	0.5	-0.003250
14.283333	0.5	-0.003500
14.291667	0.5	-0.003375
14.300000	0.5	-0.003750
14.308333	0.5	-0.003750
14.316667	0.5	-0.003500
14.325000	0.5	-0.003750
14.333333	0.5	-0.003875
14.341667	0.5	-0.003750
14.350000	0.5	-0.003500
14.358333	0.5	-0.003625
14.366667	0.5	-0.003750
14.375000	0.5	-0.003250
14.383333	0.5	-0.003375
14.391667	0.5	-0.003625
14.400000	0.5	-0.003625
14.408333	0.5	-0.003500
14.416667	0.5	-0.003625
14.425000	0.5	-0.003500
14.433333	0.5	-0.003125
14.441667	0.5	-0.002875
14.450000	0.5	-0.003000
14.458333	0.5	-0.002875
14.466667	0.5	-0.002750
14.475000	0.5	-0.002500
14.483333	0.5	-0.002250
14.491667	0.5	-0.002375
14.500000	0.5	-0.002250
14.508333	0.5	-0.002125
14.516667	0.5	-0.002500
14.525000	0.5	-0.002500
14.533333	0.5	-0.002250
14.541667	0.5	-0.002125
14.550000	0.5	-0.002500
14.558333	0.5	-0.002375
14.566667	0.5	-0.002125
14.575000	0.5	-0.002250
14.583333	0.5	-0.002000
14.591667	0.5	-0.002000
14.600000	0.5	-0.001875
14.608333	0.5	-0.002250
14.616667	0.5	-0.002500
14.625000	0.5	-0.001875
14.633333	0.5	-0.001875
14.641667	0.5	-0.002125
14.650000	0.5	-0.002500
14.658333	0.5	-0.002625
14.666667	0.5	-0.002625
14.675000	0.5	-0.002875
14.683333	0.5	-0.002875
14.691667	0.5	-0.002875
14.700000	0.5	-0.002875
14.708333	0.5	-0.002875
14.716667	0.5	-0.002875
14.725000	0.5	-0.002875
14.733333	0.5	-0.003250
14.741667	0.5	-0.003375
14.750000	0.5	-0.003125
14.758333	0.5	-0.002750
14.766667	0.5	-0.002750
14.775000	0.5	-0.002875
14.783333	0.5	-0.002875
14.791667	0.5	-0.003125
14.800000	0.5	-0.003250
14.808333	0.5	-0.003250
14.816667	0.5	-0.003625
14.825000	0.5	-0.003500
14.833333	0.5	-0.003625
14.841667	0.5	-0.003625
14.850000	0.5	-0.003500
14.858333	0.5	-0.003500
14.866667	0.5	-0.003000
14.875000	0.5	-0.002875
14.883333	0.5	-0.002750
14.891667	0.5	-0.002750
14.900000	0.5	-0.002625
14.908333	0.5	-0.002500
14.916667	0.5	-0.002375
14.925000	0.5	-0.002375
14.933333	0.5	-0.002125
14.941667	0.5	-0.002250
14.950000	0.5	-0.002000
14.958333	0.5	-0.001500
14.966667	0.5	-0.001750
14.975000	0.5	-0.001875
14.983333	0.5	-0.001750
14.991667	0.5	-0.002000
15.000000	0.5	-0.001750
15.008333	0.5	-0.001750
15.016667	0.5	-0.001875
15.025000	0.5	-0.001875
15.033333	0.5	-0.002000
15.041667	0.5	-0.001625
15.050000	0.5	-0.001500
15.058333	0.5	-0.001875
15.066667	0.5	-0.002375
15.075000	0.5	-0.002750
15.083333	0.5	-0.003125
15.091667	0.5	-0.003250
15.100000	0.5	-0.003375
15.108333	0.5	-0.003875
15.116667	0.5	-0.004375
15.125000	0.5	-0.004625
15.133333	0.5	-0.004375
15.141667	0.5	-0.004500
15.150000	0.5	-0.004750
15.158333	0.5	-0.005000
15.166667	0.5	-0.005000
15.175000	0.5	-0.005000
15.183333	0.5	-0.005250
15.191667	0.5	-0.005375
15.200000	0.5	-0.005875
15.208333	0.5	-0.006125
15.216667	0.5	-0.006375
15.225000	0.5	-0.006625
15.233333	0.5	-0.007000
15.241667	0.5	-0.007250
15.250000	0.5	-0.007625
15.258333	0.5	-0.007750
15.266667	0.5	-0.008250
15.275000	0.5	-0.008750
15.283333	0.5	-0.008875
15.291667	0.5	-0.008875
15.300000	0.5	-0.008750
15.308333	0.5	-0.009250
15.316667	0.5	-0.009625
15.325000	0.5	-0.009500
15.333333	0.5	-0.009500
15.341667	0.5	-0.009375
15.350000	0.5	-0.009250
15.358333	0.5	-0.009500
15.366667	0.5	-0.009875
15.375000	0.5	-0.010000
15.383333	0.5	-0.010625
15.391667	0.5	-0.010625
15.400000	0.5	-0.010375
15.408333	0.5	-0.010250
15.416667	0.5	-0.009750
15.425000	0.5	-0.009750
15.433333	0.5	-0.009750
15.441667	0.5	-0.009875
15.450000	0.5	-0.009625
15.458333	0.5	-0.009000
15.466667	0.5	-0.009000
15.475000	0.5	-0.008625
15.483333	0.5	-0.008250
15.491667	0.5	-0.008000
15.500000	0.5	-0.007750
15.508333	0.5	-0.007750
15.516667	0.5	-0.007375
15.525000	0.5	-0.006875
15.533333	0.5	-0.006375
15.541667	0.5	-0.006125
15.550000	0.5	-0.006125
15.558333	0.5	-0.006500
15.566667	0.5	-0.006500
15.575000	0.5	-0.006250
15.583333	0.5	-0.005875
15.591667	0.5	-0.005500
15.600000	0.5	-0.005000
15.608333	0.5	-0.005000
15.616667	0.5	-0.004875
15.625000	0.5	-0.004750
15.633333	0.5	-0.004750
15.641667	0.5	-0.004375
15.650000	0.5	-0.004125
15.658333	0.5	-0.003625
15.666667	0.5	-0.003500
15.675000	0.5	-0.003375
15.683333	0.5	-0.003375
15.691667	0.5	-0.003250
15.700000	0.5	-0.003125
15.708333	0.5	-0.003000
15.716667	0.5	-0.003125
15.725000	0.5	-0.003125
15.733333	0.5	-0.003250
15.741667	0.5	-0.002750
15.750000	0.5	-0.002875
15.758333	0.5	-0.003000
15.766667	0.5	-0.002750
15.775000	0.5	-0.002375
15.783333	0.5	-0.002375
15.791667	0.5	-0.002750
15.800000	0.5	-0.003125
15.808333	0.5	-0.003000
15.816667	0.5	-0.002875
15.825000	0.5	-0.003125
15.833333	0.5	-0.003125
15.841667	0.5	-0.003375
15.850000	0.5	-0.004000
15.858333	0.5	-0.004125
15.866667	0.5	-0.003875
15.875000	0.5	-0.004000
15.883333	0.5	-0.004375
15.891667	0.5	-0.004500
15.900000	0.5	-0.004750
15.908333	0.5	-0.004750
15.916667	0.5	-0.004875
15.925000	0.5	-0.004875
15.933333	0.5	-0.004375
15.941667	0.5	-0.004250
15.950000	0.5	-0.004375
15.958333	0.5	-0.004500
15.966667	0.5	-0.004250
15.975000	0.5	-0.004250
15.983333	0.5	-0.004250
15.991667	0.5	-0.004000
16.000000	0.5	-0.004000
16.008333	0.5	-0.004125
16.016667	0.5	-0.003875
16.025000	0.5	-0.003750
16.033333	0.5	-0.003125
16.041667	0.5	-0.002875
16.050000	0.5	-0.002750
16.058333	0.5	-0.002500
16.066667	0.5	-0.002375
16.075000	0.5	-0.002000
16.083333	0.5	-0.001375
16.091667	0.5	-0.001250
16.100000	0.5	-0.000750
16.108333	0.5	-0.000625
16.116667	0.5	-0.000125
16.125000	0.5	0.000000
16.133333	0.5	0.000250
16.141667	0.5	0.000375
16.150000	0.5	0.000375
16.158333	0.5	0.000500
16.166667	0.5	0.001000
16.175000	0.5	0.001375
16.183333	0.5	0.001875
16.191667	0.5	0.002125
16.200000	0.5	0.002500
16.208333	0.5	0.003125
16.216667	0.5	0.003750
16.225000	0.5	0.004500
16.233333	0.5	0.005125
16.241667	0.5	0.006500
16.250000	0.5	0.007500
16.258333	0.5	0.008250
16.266667	0.5	0.009375
16.275000	0.5	0.010375
16.283333	0.5	0.011375
16.291667	0.5	0.012750
16.300000	0.5	0.013875
16.308333	0.5	0.015125
16.316667	0.5	0.016875
16.325000	0.5	0.018750
16.333333	0.5	0.020500
16.341667	0.5	0.022500
16.350000	0.5	0.024750
16.358333	0.5	0.026625
16.366667	0.5	0.028500
16.375000	0.5	0.030375
16.383333	0.5	0.032125
16.391667	0.5	0.034000
16.400000	0.5	0.036500
16.408333	0.5	0.038250
16.416667	0.5	0.039875
16.425000	0.5	0.041750
16.433333	0.5	0.043375
16.441667	0.5	0.044625
16.450000	0.5	0.045625
16.458333	0.5	0.046250
16.466667	0.5	0.046625
16.475000	0.5	0.046625
16.483333	0.5	0.046750
16.491667	0.5	0.046875
16.500000	0.5	0.046875
16.508333	0.5	0.046125
16.516667	0.5	0.045375
16.525000	0.5	0.044500
16.533333	0.5	0.043375
16.541667	0.5	0.041750
16.550000	0.5	0.040375
16.558333	0.5	0.038625
16.566667	0.5	0.037000
16.575000	0.5	0.035250
16.583333	0.5	0.033625
16.591667	0.5	0.031625
16.600000	0.5	0.030250
16.608333	0.5	0.028500
16.616667	0.5	0.026625
16.625000	0.5	0.025125
16.633333	0.5	0.023375
16.641667	0.5	0.021750
16.650000	0.5	0.020125
16.658333	0.5	0.018625
16.666667	0.5	0.017500
16.675000	0.5	0.016375
16.683333	0.5	0.015000
16.691667	0.5	0.013875
16.700000	0.5	0.012750
16.708333	0.5	0.011625
16.716667	0.5	0.011000
16.725000	0.5	0.010750
16.733333	0.5	0.010000
16.741667	0.5	0.009500
16.750000	0.5	0.009000
16.758333	0.5	0.008625
16.766667	0.5	0.008125
16.775000	0.5	0.007750
16.783333	0.5	0.007250
16.791667	0.5	0.006750
16.800000	0.5	0.006500
16.808333	0.5	0.006125
16.816667	0.5	0.006000
16.825000	0.5	0.005750
16.833333	0.5	0.005375
16.841667	0.5	0.005250
16.850000	0.5	0.005125
16.858333	0.5	0.004875
16.866667	0.5	0.004625
16.875000	0.5	0.004375
16.883333	0.5	0.003875
16.891667	0.5	0.003125
16.900000	0.5	0.002625
16.908333	0.5	0.002500
16.916667	0.5	0.002250
16.925000	0.5	0.002250
16.933333	0.5	0.002125
16.941667	0.5	0.001500
16.950000	0.5	0.001000
16.958333	0.5	0.000375
16.966667	0.5	-0.000125
16.975000	0.5	-0.000750
16.983333	0.5	-0.000875
16.991667	0.5	-0.001500
17.000000	0.5	-0.001875
17.008333	0.5	-0.002500
17.016667	0.5	-0.003375
17.025000	0.5	-0.004125
17.033333	0.5	-0.005375
17.041667	0.5	-0.006625
17.050000	0.5	-0.007625
17.058333	0.5	-0.008500
17.066667	0.5	-0.009750
17.075000	0.5	-0.011000
17.083333	0.5	-0.012250
17.091667	0.5	-0.013250
17.100000	0.5	-0.014625
17.108333	0.5	-0.016500
17.116667	0.5	-0.018625
17.125000	0.5	-0.020750
17.133333	0.5	-0.023250
17.141667	0.5	-0.025250
17.150000	0.5	-0.027875
17.158333	0.5	-0.030625
17.166667	0.5	-0.033250
17.175000	0.5	-0.036625
17.183333	0.5	-0.039750
17.191667	0.5	-0.043375
17.200000	0.5	-0.047375
17.208333	0.5	-0.050750
17.216667	0.5	-0.054625
17.225000	0.5	-0.058375
17.233333	0.5	-0.062000
17.241667	0.5	-0.065750
17.250000	0.5	-0.069750
17.258333	0.5	-0.073125
17.266667	0.5	-0.077125
17.275000	0.5	-0.080625
17.283333	0.5	-0.083875
17.291667	0.5	-0.087375
17.300000	0.5	-0.090375
17.308333	0.5	-0.092500
17.316667	0.5	-0.094625
17.325000	0.5	-0.095875
17.333333	0.5	-0.097250
17.341667	0.5	-0.097625
17.350000	0.5	-0.097625
17.358333	0.5	-0.097625
17.366667	0.5	-0.097125
17.375000	0.5	-0.095625
17.383333	0.5	-0.093875
17.391667	0.5	-0.092375
17.400000	0.5	-0.090750
17.408333	0.5	-0.088250
17.416667	0.5	-0.086000
17.425000	0.5	-0.083000
17.433333	0.5	-0.079500
17.441667	0.5	-0.076375
17.450000	0.5	-0.072875
17.458333	0.5	-0.069250
17.466667	0.5	-0.065250
17.475000	0.5	-0.061750
17.483333	0.5	-0.058000
17.491667	0.5	-0.054500
17.500000	0.5	-0.051375
17.508333	0.5	-0.048125
17.516667	0.5	-0.044500
17.525000	0.5	-0.041750
17.533333	0.5	-0.039000
17.541667	0.5	-0.036500
17.550000	0.5	-0.033750
17.558333	0.5	-0.030875
17.566667	0.5	-0.028500
17.575000	0.5	-0.026250
17.583333	0.5	-0.024375
17.591667	0.5	-0.022625
17.600000	0.5	-0.021250
17.608333	0.5	-0.019375
17.616667	0.5	-0.018000
17.625000	0.5	-0.016875
17.633333	0.5	-0.016125
17.641667	0.5	-0.015125
17.650000	0.5	-0.014250
17.658333	0.5	-0.013500
17.666667	0.5	-0.012125
17.675000	0.5	-0.011500
17.683333	0.5	-0.011000
17.691667	0.5	-0.010500
17.700000	0.5	-0.009750
17.708333	0.5	-0.009125
17.716667	0.5	-0.008875
17.725000	0.5	-0.008625
17.733333	0.5	-0.008125
17.741667	0.5	-0.007875
17.750000	0.5	-0.007875
17.758333	0.5	-0.007625
17.766667	0.5	-0.007250
17.775000	0.5	-0.006875
17.783333	0.5	-0.006375
17.791667	0.5	-0.006250
17.800000	0.5	-0.006375
17.808333	0.5	-0.005875
17.816667	0.5	-0.005250
17.825000	0.5	-0.005125
17.833333	0.5	-0.004875
17.841667	0.5	-0.004500
17.850000	0.5	-0.004000
17.858333	0.5	-0.003750
17.866667	0.5	-0.003750
17.875000	0.5	-0.003875
17.883333	0.5	-0.003875
17.891667	0.5	-0.003875
17.900000	0.5	-0.003875
17.908333	0.5	-0.003125
17.916667	0.5	-0.003500
17.925000	0.5	-0.003625
17.933333	0.5	-0.003500
17.941667	0.5	-0.003375
17.950000	0.5	-0.003250
17.958333	0.5	-0.002875
17.966667	0.5	-0.003000
17.975000	0.5	-0.003000
17.983333	0.5	-0.003000
17.991667	0.5	-0.003250
18.000000	0.5	-0.003125
18.008333	0.5	-0.003250
18.016667	0.5	-0.003500
18.025000	0.5	-0.003375
18.033333	0.5	-0.004000
18.041667	0.5	-0.004000
18.050000	0.5	-0.004000
18.058333	0.5	-0.003750
18.066667	0.5	-0.004000
18.075000	0.5	-0.004500
18.083333	0.5	-0.004625
18.091667	0.5	-0.004625
18.100000	0.5	-0.005125
18.108333	0.5	-0.005375
18.116667	0.5	-0.005750
18.125000	0.5	-0.006250
18.133333	0.5	-0.006625
18.141667	0.5	-0.007125
18.150000	0.5	-0.007625
18.158333	0.5	-0.008500
18.166667	0.5	-0.009500
18.175000	0.5	-0.011000
18.183333	0.5	-0.011500
18.191667	0.5	-0.012625
18.200000	0.5	-0.013625
18.208333	0.5	-0.014750
18.216667	0.5	-0.015750
18.225000	0.5	-0.017125
18.233333	0.5	-0.018250
18.241667	0.5	-0.019625
18.250000	0.5	-0.020625
18.258333	0.5	-0.021875
18.266667	0.5	-0.023625
18.275000	0.5	-0.025000
18.283333	0.5	-0.026750
18.291667	0.5	-0.028750
18.300000	0.5	-0.030125
18.308333	0.5	-0.031750
18.316667	0.5	-0.033375
18.325000	0.5	-0.035000
18.333333	0.5	-0.036375
18.341667	0.5	-0.037625
18.350000	0.5	-0.039000
18.358333	0.5	-0.040125
18.366667	0.5	-0.041125
18.375000	0.5	-0.042000
18.383333	0.5	-0.042750
18.391667	0.5	-0.043500
18.400000	0.5	-0.043875
18.408333	0.5	-0.044250
18.416667	0.5	-0.044500
18.425000	0.5	-0.044125
18.433333	0.5	-0.044000
18.441667	0.5	-0.043750
18.450000	0.5	-0.043375
18.458333	0.5	-0.043000
18.466667	0.5	-0.041750
18.475000	0.5	-0.040875
18.483333	0.5	-0.040125
18.491667	0.5	-0.039375
18.500000	0.5	-0.038000
18.508333	0.5	-0.036500
18.516667	0.5	-0.035000
18.525000	0.5	-0.033875
18.533333	0.5	-0.033125
18.541667	0.5	-0.031625
18.550000	0.5	-0.029375
18.558333	0.5	-0.028125
18.566667	0.5	-0.026875
18.575000	0.5	-0.025500
18.583333	0.5	-0.025250
18.591667	0.5	-0.024625
18.600000	0.5	-0.023375
18.608333	0.5	-0.022750
18.616667	0.5	-0.021750
18.625000	0.5	-0.021125
18.633333	0.5	-0.021000
18.641667	0.5	-0.020375
18.650000	0.5	-0.019750
18.658333	0.5	-0.019500
18.666667	0.5	-0.019250
18.675000	0.5	-0.018500
18.683333	0.5	-0.018000
18.691667	0.5	-0.017500
18.700000	0.5	-0.017375
18.708333	0.5	-0.016875
18.716667	0.5	-0.017125
18.725000	0.5	-0.017625
18.733333	0.5	-0.017750
18.741667	0.5	-0.017875
18.750000	0.5	-0.017875
18.758333	0.5	-0.018875
18.766667	0.5	-0.019250
18.775000	0.5	-0.019250
18.783333	0.5	-0.019375
18.791667	0.5	-0.019875
18.800000	0.5	-0.020750
18.808333	0.5	-0.021000
18.816667	0.5	-0.021250
18.825000	0.5	-0.021375
18.833333	0.5	-0.021625
18.841667	0.5	-0.022000
18.850000	0.5	-0.022250
18.858333	0.5	-0.022750
18.866667	0.5	-0.022875
18.875000	0.5	-0.023500
18.883333	0.5	-0.023875
18.891667	0.5	-0.024000
18.900000	0.5	-0.024250
18.908333	0.5	-0.024500
18.916667	0.5	-0.024750
18.925000	0.5	-0.025375
18.933333	0.5	-0.026000
18.941667	0.5	-0.026375
18.950000	0.5	-0.026250
18.958333	0.5	-0.026125
18.966667	0.5	-0.026000
18.975000	0.5	-0.026375
18.983333	0.5	-0.026375
18.991667	0.5	-0.026375
19.000000	0.5	-0.026500
19.008333	0.5	-0.026125
19.016667	0.5	-0.026000
19.025000	0.5	-0.026625
19.033333	0.5	-0.027000
19.041667	0.5	-0.027250
19.050000	0.5	-0.027375
19.058333	0.5	-0.027750
19.066667	0.5	-0.028000
19.075000	0.5	-0.028125
19.083333	0.5	-0.028375
19.091667	0.5	-0.028625
19.100000	0.5	-0.028625
19.108333	0.5	-0.028750
19.116667	0.5	-0.029250
19.125000	0.5	-0.029750
19.133333	0.5	-0.030250
19.141667	0.5	-0.030875
19.150000	0.5	-0.031000
19.158333	0.5	-0.031375
19.166667	0.5	-0.031750
19.175000	0.5	-0.032500
19.183333	0.5	-0.033000
19.191667	0.5	-0.033250
19.200000	0.5	-0.033625
19.208333	0.5	-0.034125
19.216667	0.5	-0.034125
19.225000	0.5	-0.034625
19.233333	0.5	-0.034875
19.241667	0.5	-0.035375
19.250000	0.5	-0.036000
19.258333	0.5	-0.036750
19.266667	0.5	-0.037250
19.275000	0.5	-0.037000
19.283333	0.5	-0.037250
19.291667	0.5	-0.037375
19.300000	0.5	-0.037625
19.308333	0.5	-0.038250
19.316667	0.5	-0.038875
19.325000	0.5	-0.039125
19.333333	0.5	-0.039250
19.341667	0.5	-0.039375
19.350000	0.5	-0.039375
19.358333	0.5	-0.039875
19.366667	0.5	-0.040500
19.375000	0.5	-0.040375
19.383333	0.5	-0.040625
19.391667	0.5	-0.041000
19.400000	0.5	-0.041125
19.408333	0.5	-0.041125
19.416667	0.5	-0.041250
19.425000	0.5	-0.041625
19.433333	0.5	-0.042000
19.441667	0.5	-0.042250
19.450000	0.5	-0.042750
19.458333	0.5	-0.042875
19.466667	0.5	-0.043375
19.475000	0.5	-0.043750
19.483333	0.5	-0.044125
19.491667	0.5	-0.044125
19.500000	0.5	-0.044250
19.508333	0.5	-0.044375
19.516667	0.5	-0.044375
19.525000	0.5	-0.044500
19.533333	0.5	-0.044375
19.541667	0.5	-0.044500
19.550000	0.5	-0.044750
19.558333	0.5	-0.044875
19.566667	0.5	-0.045250
19.575000	0.5	-0.045500
19.583333	0.5	-0.045875
19.591667	0.5	-0.046250
19.600000	0.5	-0.046625
19.608333	0.5	-0.046875
19.616667	0.5	-0.047375
19.625000	0.5	-0.047625
19.633333	0.5	-0.048125
19.641667	0.5	-0.048250
19.650000	0.5	-0.048000
19.658333	0.5	-0.048125
19.666667	0.5	-0.048500
19.675000	0.5	-0.048625
19.683333	0.5	-0.049250
19.691667	0.5	-0.049875
19.700000	0.5	-0.050000
19.708333	0.5	-0.050375
19.716667	0.5	-0.050750
19.725000	0.5	-0.051625
19.733333	0.5	-0.051750
19.741667	0.5	-0.051750
19.750000	0.5	-0.051875
19.758333	0.5	-0.052375
19.766667	0.5	-0.051875
19.775000	0.5	-0.052125
19.783333	0.5	-0.052250
19.791667	0.5	-0.052500
19.800000	0.5	-0.052750
19.808333	0.5	-0.052625
19.816667	0.5	-0.052625
19.825000	0.5	-0.052500
19.833333	0.5	-0.052500
19.841667	0.5	-0.052375
19.850000	0.5	-0.051750
19.858333	0.5	-0.051500
19.866667	0.5	-0.051125
19.875000	0.5	-0.050625
19.883333	0.5	-0.050000
19.891667	0.5	-0.049875
19.900000	0.5	-0.049750
19.908333	0.5	-0.048875
19.916667	0.5	-0.048250
19.925000	0.5	-0.047750
19.933333	0.5	-0.047250
19.941667	0.5	-0.046750
19.950000	0.5	-0.045875
19.958333	0.5	-0.045500
19.966667	0.5	-0.045250
19.975000	0.5	-0.044500
19.983333	0.5	-0.044000
19.991667	0.5	-0.044000
20.000000	0.5	-0.043250
20.008333	0.5	-0.042250
20.016667	0.5	-0.041625
20.025000	0.5	-0.041375
20.033333	0.5	-0.040875
20.041667	0.5	-0.040500
20.050000	0.5	-0.039625
20.058333	0.5	-0.039125
20.066667	0.5	-0.039125
20.075000	0.5	-0.038625
20.083333	0.5	-0.037875
20.091667	0.5	-0.037375
20.100000	0.5	-0.037125
20.108333	0.5	-0.037500
20.116667	0.5	-0.037500
20.125000	0.5	-0.037000
20.133333	0.5	-0.036750
20.141667	0.5	-0.036125
20.150000	0.5	-0.036125
20.158333	0.5	-0.036000
20.166667	0.5	-0.035625
20.175000	0.5	-0.035875
20.183333	0.5	-0.036125
20.191667	0.5	-0.036125
20.200000	0.5	-0.036125
20.208333	0.5	-0.036250
20.216667	0.5	-0.036125
20.225000	0.5	-0.036125
20.233333	0.5	-0.036250
20.241667	0.5	-0.036250
20.250000	0.5	-0.036000
20.258333	0.5	-0.036000
20.266667	0.5	-0.036000
20.275000	0.5	-0.036250
20.283333	0.5	-0.036375
20.291667	0.5	-0.036250
20.300000	0.5	-0.036125
20.308333	0.5	-0.036375
20.316667	0.5	-0.036500
20.325000	0.5	-0.036375
20.333333	0.5	-0.036375
20.341667	0.5	-0.036500
20.350000	0.5	-0.036500
20.358333	0.5	-0.036375
20.366667	0.5	-0.036375
20.375000	0.5	-0.036125
20.383333	0.5	-0.035750
20.391667	0.5	-0.035500
20.400000	0.5	-0.035500
20.408333	0.5	-0.035000
20.416667	0.5	-0.034625
20.425000	0.5	-0.034625
20.433333	0.5	-0.033750
20.441667	0.5	-0.032875
20.450000	0.5	-0.032125
20.458333	0.5	-0.031000
20.466667	0.5	-0.029875
20.475000	0.5	-0.028625
20.483333	0.5	-0.026875
20.491667	0.5	-0.025125
20.500000	0.5	-0.023250
20.508333	0.5	-0.021750
20.516667	0.5	-0.019875
20.525000	0.5	-0.018250
20.533333	0.5	-0.016375
20.541667	0.5	-0.013875
20.550000	0.5	-0.011375
20.558333	0.5	-0.008750
20.566667	0.5	-0.005750
20.575000	0.5	-0.003625
20.583333	0.5	-0.000875
20.591667	0.5	0.001875
20.600000	0.5	0.004750
20.608333	0.5	0.007500
20.616667	0.5	0.010125
20.625000	0.5	0.013125
20.633333	0.5	0.015750
20.641667	0.5	0.018375
20.650000	0.5	0.020750
20.658333	0.5	0.022625
20.666667	0.5	0.025000
20.675000	0.5	0.027125
20.683333	0.5	0.028750
20.691667	0.5	0.030750
20.700000	0.5	0.032125
20.708333	0.5	0.033000
20.716667	0.5	0.033375
20.725000	0.5	0.033625
20.733333	0.5	0.033625
20.741667	0.5	0.033500
20.750000	0.5	0.033250
20.758333	0.5	0.032875
20.766667	0.5	0.032250
20.775000	0.5	0.031625
20.783333	0.5	0.030375
20.791667	0.5	0.028625
20.800000	0.5	0.027000
20.808333	0.5	0.025250
20.816667	0.5	0.023375
20.825000	0.5	0.021875
20.833333	0.5	0.019875
20.841667	0.5	0.018125
20.850000	0.5	0.016125
20.858333	0.5	0.014125
20.866667	0.5	0.012500
20.875000	0.5	0.010500
20.883333	0.5	0.008500
20.891667	0.5	0.006625
20.900000	0.5	0.004500
20.908333	0.5	0.002375
20.916667	0.5	0.000750
20.925000	0.5	-0.000500
20.933333	0.5	-0.001750
20.941667	0.5	-0.003375
20.950000	0.5	-0.004375
20.958333	0.5	-0.005500
20.966667	0.5	-0.006250
20.975000	0.5	-0.007250
20.983333	0.5	-0.008500
20.991667	0.5	-0.009250
21.000000	0.5	-0.010000
21.008333	0.5	-0.010875
21.016667	0.5	-0.011250
21.025000	0.5	-0.011750
21.033333	0.5	-0.012250
21.041667	0.5	-0.012875
21.050000	0.5	-0.013250
21.058333	0.5	-0.013375
21.066667	0.5	-0.013750
21.075000	0.5	-0.013500
21.083333	0.5	-0.013500
21.091667	0.5	-0.013625
21.100000	0.5	-0.013625
21.108333	0.5	-0.014000
21.116667	0.5	-0.014250
21.125000	0.5	-0.014625
21.133333	0.5	-0.015000
21.141667	0.5	-0.015375
21.150000	0.5	-0.015875
21.158333	0.5	-0.016375
21.166667	0.5	-0.016875
21.175000	0.5	-0.017250
21.183333	0.5	-0.017375
21.191667	0.5	-0.017500
21.200000	0.5	-0.018000
21.208333	0.5	-0.018500
21.216667	0.5	-0.018500
21.225000	0.5	-0.018750
21.233333	0.5	-0.019125
21.241667	0.5	-0.019250
21.250000	0.5	-0.019250
21.258333	0.5	-0.019625
21.266667	0.5	-0.020000
21.275000	0.5	-0.020625
21.283333	0.5	-0.020625
21.291667	0.5	-0.020250
21.300000	0.5	-0.020375
21.308333	0.5	-0.020875
21.316667	0.5	-0.021250
21.325000	0.5	-0.021625
21.333333	0.5	-0.021250
21.341667	0.5	-0.021500
21.350000	0.5	-0.021625
21.358333	0.5	-0.021375
21.366667	0.5	-0.021625
21.375000	0.5	-0.021750
21.383333	0.5	-0.021875
21.391667	0.5	-0.022250
21.400000	0.5	-0.022250
21.408333	0.5	-0.022500
21.416667	0.5	-0.022625
21.425000	0.5	-0.022875
21.433333	0.5	-0.022875
21.441667	0.5	-0.023000
21.450000	0.5	-0.023125
21.458333	0.5	-0.023375
21.466667	0.5	-0.023625
21.475000	0.5	-0.023250
21.483333	0.5	-0.023250
21.491667	0.5	-0.023500
21.500000	0.5	-0.023750
21.508333	0.5	-0.023750
21.516667	0.5	-0.023875
21.525000	0.5	-0.024000
21.533333	0.5	-0.024375
21.541667	0.5	-0.024250
21.550000	0.5	-0.024125
21.558333	0.5	-0.024375
21.566667	0.5	-0.024625
21.575000	0.5	-0.024750
21.583333	0.5	-0.024500
21.591667	0.5	-0.024500
21.600000	0.5	-0.024250
21.608333	0.5	-0.024750
21.616667	0.5	-0.024625
21.625000	0.5	-0.024750
21.633333	0.5	-0.024750
21.641667	0.5	-0.024500
21.650000	0.5	-0.024500
21.658333	0.5	-0.024500
21.666667	0.5	-0.024000
21.675000	0.5	-0.024000
21.683333	0.5	-0.023750
21.691667	0.5	-0.023125
21.700000	0.5	-0.022750
21.708333	0.5	-0.022750
21.716667	0.5	-0.022125
21.725000	0.5	-0.021875
21.733333	0.5	-0.021375
21.741667	0.5	-0.020750
21.750000	0.5	-0.020250
21.758333	0.5	-0.020000
21.766667	0.5	-0.019500
21.775000	0.5	-0.018750
21.783333	0.5	-0.018375
21.791667	0.5	-0.017500
21.800000	0.5	-0.017250
21.808333	0.5	-0.016750
21.816667	0.5	-0.016250
21.825000	0.5	-0.015625
21.833333	0.5	-0.015250
21.841667	0.5	-0.015000
21.850000	0.5	-0.014250
21.858333	0.5	-0.013875
21.866667	0.5	-0.013250
21.875000	0.5	-0.013125
21.883333	0.5	-0.012625
21.891667	0.5	-0.012250
21.900000	0.5	-0.011875
21.908333	0.5	-0.011500
21.916667	0.5	-0.011375
21.925000	0.5	-0.011250
21.933333	0.5	-0.010875
21.941667	0.5	-0.010500
21.950000	0.5	-0.010125
21.958333	0.5	-0.010125
21.966667	0.5	-0.009625
21.975000	0.5	-0.009625
21.983333	0.5	-0.009500
21.991667	0.5	-0.009500
22.000000	0.5	-0.009500
22.008333	0.5	-0.009875
22.016667	0.5	-0.010125
22.025000	0.5	-0.009750
22.033333	0.5	-0.009875
22.041667	0.5	-0.010000
22.050000	0.5	-0.010250
22.058333	0.5	-0.010500
22.066667	0.5	-0.010625
22.075000	0.5	-0.010875
22.083333	0.5	-0.011125
22.091667	0.5	-0.011500
22.100000	0.5	-0.011750
22.108333	0.5	-0.011750
22.116667	0.5	-0.012000
22.125000	0.5	-0.012500
22.133333	0.5	-0.012500
22.141667	0.5	-0.012750
22.150000	0.5	-0.013000
22.158333	0.5	-0.013125
22.166667	0.5	-0.013000
22.175000	0.5	-0.012875
22.183333	0.5	-0.012875
22.191667	0.5	-0.012750
22.200000	0.5	-0.012875
22.208333	0.5	-0.012875
22.216667	0.5	-0.012875
22.225000	0.5	-0.013125
22.233333	0.5	-0.013375
22.241667	0.5	-0.013375
22.250000	0.5	-0.013375
22.258333	0.5	-0.013125
22.266667	0.5	-0.013125
22.275000	0.5	-0.013375
22.283333	0.5	-0.013625
22.291667	0.5	-0.013375
22.300000	0.5	-0.013625
22.308333	0.5	-0.013750
22.316667	0.5	-0.014250
22.325000	0.5	-0.014375
22.333333	0.5	-0.015000
22.341667	0.5	-0.015375
22.350000	0.5	-0.015750
22.358333	0.5	-0.015625
22.366667	0.5	-0.015250
22.375000	0.5	-0.015125
22.383333	0.5	-0.015000
22.391667	0.5	-0.015375
22.400000	0.5	-0.015500
22.408333	0.5	-0.015750
22.416667	0.5	-0.016000
22.425000	0.5	-0.016000
22.433333	0.5	-0.015750
22.441667	0.5	-0.015625
22.450000	0.5	-0.015750
22.458333	0.5	-0.015875
22.466667	0.5	-0.015875
22.475000	0.5	-0.016000
22.483333	0.5	-0.016000
22.491667	0.5	-0.016500
22.500000	0.5	-0.016625
22.508333	0.5	-0.016875
22.516667	0.5	-0.016875
22.525000	0.5	-0.016750
22.533333	0.5	-0.016500
22.541667	0.5	-0.016250
22.550000	0.5	-0.016500
22.558333	0.5	-0.016000
22.566667	0.5	-0.015125
22.575000	0.5	-0.014875
22.583333	0.5	-0.014750
22.591667	0.5	-0.015000
22.600000	0.5	-0.015000
22.608333	0.5	-0.015125
22.616667	0.5	-0.014500
22.625000	0.5	-0.014625
22.633333	0.5	-0.014125
22.641667	0.5	-0.014000
22.650000	0.5	-0.013750
22.658333	0.5	-0.013625
22.666667	0.5	-0.013375
22.675000	0.5	-0.013000
22.683333	0.5	-0.012750
22.691667	0.5	-0.012625
22.700000	0.5	-0.012250
22.708333	0.5	-0.012000
22.716667	0.5	-0.011625
22.725000	0.5	-0.010875
22.733333	0.5	-0.010375
22.741667	0.5	-0.009875
22.750000	0.5	-0.009625
22.758333	0.5	-0.009375
22.766667	0.5	-0.008875
22.775000	0.5	-0.008375
22.783333	0.5	-0.008125
22.791667	0.5	-0.008000
22.800000	0.5	-0.007750
22.808333	0.5	-0.007750
22.816667	0.5	-0.008000
22.825000	0.5	-0.007500
22.833333	0.5	-0.007000
22.841667	0.5	-0.006750
22.850000	0.5	-0.006500
22.858333	0.5	-0.006375
22.866667	0.5	-0.006000
22.875000	0.5	-0.005875
22.883333	0.5	-0.005375
22.891667	0.5	-0.005250
22.900000	0.5	-0.005375
22.908333	0.5	-0.005500
22.916667	0.5	-0.005500
22.925000	0.5	-0.005125
22.933333	0.5	-0.005375
22.941667	0.5	-0.005125
22.950000	0.5	-0.005375
22.958333	0.5	-0.005375
22.966667	0.5	-0.005000
22.975000	0.5	-0.004750
22.983333	0.5	-0.005250
22.991667	0.5	-0.005250
23.000000	0.5	-0.005250
23.008333	0.5	-0.004750
23.016667	0.5	-0.004375
23.025000	0.5	-0.004000
23.033333	0.5	-0.004000
23.041667	0.5	-0.004000
23.050000	0.5	-0.004125
23.058333	0.5	-0.003875
23.066667	0.5	-0.003875
23.075000	0.5	-0.003875
23.083333	0.5	-0.003625
23.091667	0.5	-0.003500
23.100000	0.5	-0.003000
23.108333	0.5	-0.002875
23.116667	0.5	-0.003125
23.125000	0.5	-0.003375
23.133333	0.5	-0.003500
23.141667	0.5	-0.003500
23.150000	0.5	-0.003250
23.158333	0.5	-0.003375
23.166667	0.5	-0.003500
23.175000	0.5	-0.003500
23.183333	0.5	-0.003625
23.191667	0.5	-0.003750
23.200000	0.5	-0.003625
23.208333	0.5	-0.003250
23.216667	0.5	-0.003500
23.225000	0.5	-0.003625
23.233333	0.5	-0.003500
23.241667	0.5	-0.003125
23.250000	0.5	-0.002750
23.258333	0.5	-0.002625
23.266667	0.5	-0.002875
23.275000	0.5	-0.003375
23.283333	0.5	-0.003625
23.291667	0.5	-0.003625
23.300000	0.5	-0.003750
23.308333	0.5	-0.003750
23.316667	0.5	-0.003750
23.325000	0.5	-0.003750
23.333333	0.5	-0.003625
23.341667	0.5	-0.003500
23.350000	0.5	-0.003500
23.358333	0.5	-0.003750
23.366667	0.5	-0.003875
23.375000	0.5	-0.003750
23.383333	0.5	-0.004375
23.391667	0.5	-0.004875
23.400000	0.5	-0.005375
23.408333	0.5	-0.005750
23.416667	0.5	-0.005750
23.425000	0.5	-0.006000
23.433333	0.5	-0.006750
23.441667	0.5	-0.007250
23.450000	0.5	-0.007500
23.458333	0.5	-0.007625
23.466667	0.5	-0.008000
23.475000	0.5	-0.008500
23.483333	0.5	-0.008875
23.491667	0.5	-0.009375
23.500000	0.5	-0.009750
23.508333	0.5	-0.010500
23.516667	0.5	-0.011125
23.525000	0.5	-0.011625
23.533333	0.5	-0.012125
23.541667	0.5	-0.012750
23.550000	0.5	-0.013250
23.558333	0.5	-0.013375
23.566667	0.5	-0.013125
23.575000	0.5	-0.013625
23.583333	0.5	-0.014125
23.591667	0.5	-0.014625
23.600000	0.5	-0.014875
23.608333	0.5	-0.015500
23.616667	0.5	-0.016125
23.625000	0.5	-0.016375
23.633333	0.5	-0.016875
23.641667	0.5	-0.017250
23.650000	0.5	-0.018000
23.658333	0.5	-0.018000
23.666667	0.5	-0.018250
23.675000	0.5	-0.018625
23.683333	0.5	-0.019250
23.691667	0.5	-0.019625
23.700000	0.5	-0.019625
23.708333	0.5	-0.019875
23.716667	0.5	-0.020625
23.725000	0.5	-0.021000
23.733333	0.5	-0.021250
23.741667	0.5	-0.021250
23.750000	0.5	-0.021500
23.758333	0.5	-0.021250
23.766667	0.5	-0.021625
23.775000	0.5	-0.021875
23.783333	0.5	-0.022375
23.791667	0.5	-0.022375
23.800000	0.5	-0.022875
23.808333	0.5	-0.023125
23.816667	0.5	-0.023375
23.825000	0.5	-0.023000
23.833333	0.5	-0.022875
23.841667	0.5	-0.022625
23.850000	0.5	-0.022500
23.858333	0.5	-0.022750
23.866667	0.5	-0.022625
23.875000	0.5	-0.022750
23.883333	0.5	-0.022375
23.891667	0.5	-0.022500
23.900000	0.5	-0.022375
23.908333	0.5	-0.022625
23.916667	0.5	-0.023250
23.925000	0.5	-0.022750
23.933333	0.5	-0.022250
23.941667	0.5	-0.022250
23.950000	0.5	-0.022125
23.958333	0.5	-0.022000
23.966667	0.5	-0.021750
23.975000	0.5	-0.021125
23.983333	0.5	-0.020875
23.991667	0.5	-0.020625
24.000000	0.5	-0.020500
24.008333	0.5	-0.020375
24.016667	0.5	-0.020000
24.025000	0.5	-0.020000
24.033333	0.5	-0.020125
24.041667	0.5	-0.020000
24.050000	0.5	-0.019875
24.058333	0.5	-0.019750
24.066667	0.5	-0.019250
24.075000	0.5	-0.018500
24.083333	0.5	-0.017750
24.091667	0.5	-0.017250
24.100000	0.5	-0.016750
24.108333	0.5	-0.016500
24.116667	0.5	-0.015875
24.125000	0.5	-0.015375
24.133333	0.5	-0.015125
24.141667	0.5	-0.014875
24.150000	0.5	-0.014375
24.158333	0.5	-0.014250
24.166667	0.5	-0.013750
24.175000	0.5	-0.013250
24.183333	0.5	-0.012750
24.191667	0.5	-0.012500
24.200000	0.5	-0.012250
24.208333	0.5	-0.011875
24.216667	0.5	-0.011375
24.225000	0.5	-0.011000
24.233333	0.5	-0.010500
24.241667	0.5	-0.010000
24.250000	0.5	-0.009500
24.258333	0.5	-0.009500
24.266667	0.5	-0.009625
24.275000	0.5	-0.009125
24.283333	0.5	-0.009500
24.291667	0.5	-0.009750
24.300000	0.5	-0.009750
24.308333	0.5	-0.010125
24.316667	0.5	-0.009750
24.325000	0.5	-0.009250
24.333333	0.5	-0.009250
24.341667	0.5	-0.009250
24.350000	0.5	-0.008875
24.358333	0.5	-0.008625
24.366667	0.5	-0.008500
24.375000	0.5	-0.008375
24.383333	0.5	-0.008625
24.391667	0.5	-0.008375
24.400000	0.5	-0.008750
24.408333	0.5	-0.008875
24.416667	0.5	-0.008875
24.425000	0.5	-0.008750
24.433333	0.5	-0.008625
24.441667	0.5	-0.008625
24.450000	0.5	-0.009125
24.458333	0.5	-0.009250
24.466667	0.5	-0.009375
24.475000	0.5	-0.009500
24.483333	0.5	-0.009625
24.491667	0.5	-0.009875
24.500000	0.5	-0.009625
24.508333	0.5	-0.009625
24.516667	0.5	-0.009625
24.525000	0.5	-0.009250
24.533333	0.5	-0.009375
24.541667	0.5	-0.009250
24.550000	0.5	-0.009375
24.558333	0.5	-0.009500
24.566667	0.5	-0.009125
24.575000	0.5	-0.009000
24.583333	0.5	-0.009250
24.591667	0.5	-0.009500
24.600000	0.5	-0.009625
24.608333	0.5	-0.009625
24.616667	0.5	-0.009375
24.625000	0.5	-0.009250
24.633333	0.5	-0.009125
24.641667	0.5	-0.009125
24.650000	0.5	-0.008875
24.658333	0.5	-0.009000
24.666667	0.5	-0.009375
24.675000	0.5	-0.009750
24.683333	0.5	-0.010000
24.691667	0.5	-0.010125
24.700000	0.5	-0.010250
24.708333	0.5	-0.010250
24.716667	0.5	-0.010625
24.725000	0.5	-0.010625
24.733333	0.5	-0.010750
24.741667	0.5	-0.010875
24.750000	0.5	-0.010750
24.758333	0.5	-0.010750
24.766667	0.5	-0.010875
24.775000	0.5	-0.011000
24.783333	0.5	-0.011250
24.791667	0.5	-0.011125
24.800000	0.5	-0.011125
24.808333	0.5	-0.011500
24.816667	0.5	-0.012000
24.825000	0.5	-0.012250
24.833333	0.5	-0.012375
24.841667	0.5	-0.012875
24.850000	0.5	-0.013375
24.858333	0.5	-0.013625
24.866667	0.5	-0.014125
24.875000	0.5	-0.014875
24.883333	0.5	-0.015125
24.891667	0.5	-0.015375
24.900000	0.5	-0.015000
24.908333	0.5	-0.015250
24.916667	0.5	-0.015875
24.925000	0.5	-0.015875
24.933333	0.5	-0.015875
24.941667	0.5	-0.015875
24.950000	0.5	-0.016500
24.958333	0.5	-0.016500
24.966667	0.5	-0.016250
24.975000	0.5	-0.016500
24.983333	0.5	-0.016625
24.991667	0.5	-0.016500
25.000000	0.5	-0.016750
