# Supplementary material for: Dynamic character displacement among a pair of bacterial phyllosphere commensals in situ
Source: Nat Commun. 2022 May 20;13:2836. doi: 10.1038/s41467-022-30469-3 (PMC9123166; doi:10.1038/s41467-022-30469-3)
Supplement: Supplementary file 11 — Source Data [file 41467_2022_30469_MOESM11_ESM.zip › Source Data/Supplementary Figure 5/Galactose t2 a.txt]

File Path	chrom://marshall/Chromeleon7/HPLC_Ultimate_3000/Users/helucas/20200720_OrganicAcids_CCR_L257.seq/778.smp/RI_1.channel/RI_1.chm
Channel	RI_1

Injection Information:
Data Vault	Chromeleon7
Injection	Gal_t2_a
Injection Number	26
Position	RC7
Comment	
Processing Method	Quantitative
Instrument Method	20200525_Rezex_ROA_OrganicAcid_600uL_2500uM_H2SO4_50A_50D
Type	Unknown
Status	Finished
Injection Date	7/21/2020
Injection Time	2:47:55 AM
Injection Volume (µl)	10.000
Dilution Factor	1.0000
Weight	1.0000

Chromatogram Data Information:
Time Min. (min)	0.000000
Time Max. (min)	25.000000
Data Points	3001
Detector	RI
Generating Data System	Chromeleon 7.2.5.9507
Exporting Data System	Chromeleon 7.2.8.0
Operator	Instrument Controller
Signal Quantity	Refractive 
Signal Unit	µRIU
Signal Min.	-2.146250
Signal Max.	23.583000
Channel	RI_1
Driver Name	RID520Driver.dll
Channel Type	Evaluation
Min. Step (s)	0.5
Max. Step (s)	0.5
Average Step (s)	0.5

Signal Parameter Information:
Signal Info	

Chromatogram Data:
Time (min)	Step (s)	Value (µRIU)
0.000000	n.a.	-0.015625
0.008333	0.5	-0.015750
0.016667	0.5	-0.015500
0.025000	0.5	-0.015000
0.033333	0.5	-0.015250
0.041667	0.5	-0.015375
0.050000	0.5	-0.015625
0.058333	0.5	-0.015750
0.066667	0.5	-0.016125
0.075000	0.5	-0.015875
0.083333	0.5	-0.015375
0.091667	0.5	-0.015375
0.100000	0.5	-0.015250
0.108333	0.5	-0.015250
0.116667	0.5	-0.015125
0.125000	0.5	-0.015125
0.133333	0.5	-0.015000
0.141667	0.5	-0.014500
0.150000	0.5	-0.014375
0.158333	0.5	-0.013750
0.166667	0.5	-0.013625
0.175000	0.5	-0.013375
0.183333	0.5	-0.013125
0.191667	0.5	-0.013250
0.200000	0.5	-0.013125
0.208333	0.5	-0.013125
0.216667	0.5	-0.012750
0.225000	0.5	-0.011875
0.233333	0.5	-0.011750
0.241667	0.5	-0.011375
0.250000	0.5	-0.011500
0.258333	0.5	-0.011125
0.266667	0.5	-0.011000
0.275000	0.5	-0.010375
0.283333	0.5	-0.010500
0.291667	0.5	-0.010125
0.300000	0.5	-0.009500
0.308333	0.5	-0.009250
0.316667	0.5	-0.009125
0.325000	0.5	-0.008875
0.333333	0.5	-0.008875
0.341667	0.5	-0.008875
0.350000	0.5	-0.009000
0.358333	0.5	-0.009000
0.366667	0.5	-0.009125
0.375000	0.5	-0.008750
0.383333	0.5	-0.008375
0.391667	0.5	-0.008125
0.400000	0.5	-0.007875
0.408333	0.5	-0.007875
0.416667	0.5	-0.007625
0.425000	0.5	-0.007500
0.433333	0.5	-0.007250
0.441667	0.5	-0.007125
0.450000	0.5	-0.006875
0.458333	0.5	-0.006125
0.466667	0.5	-0.005875
0.475000	0.5	-0.005750
0.483333	0.5	-0.005125
0.491667	0.5	-0.004500
0.500000	0.5	-0.003875
0.508333	0.5	-0.004000
0.516667	0.5	-0.003625
0.525000	0.5	-0.002875
0.533333	0.5	-0.002500
0.541667	0.5	-0.002000
0.550000	0.5	-0.001875
0.558333	0.5	-0.001500
0.566667	0.5	-0.001375
0.575000	0.5	-0.001250
0.583333	0.5	-0.001000
0.591667	0.5	-0.000500
0.600000	0.5	-0.000250
0.608333	0.5	0.000000
0.616667	0.5	0.000625
0.625000	0.5	0.000875
0.633333	0.5	0.001000
0.641667	0.5	0.000875
0.650000	0.5	0.000750
0.658333	0.5	0.001125
0.666667	0.5	0.001500
0.675000	0.5	0.002000
0.683333	0.5	0.002125
0.691667	0.5	0.002500
0.700000	0.5	0.002750
0.708333	0.5	0.002625
0.716667	0.5	0.003125
0.725000	0.5	0.003000
0.733333	0.5	0.003000
0.741667	0.5	0.002750
0.750000	0.5	0.003000
0.758333	0.5	0.002625
0.766667	0.5	0.002625
0.775000	0.5	0.002625
0.783333	0.5	0.003125
0.791667	0.5	0.003875
0.800000	0.5	0.003625
0.808333	0.5	0.003500
0.816667	0.5	0.003750
0.825000	0.5	0.003375
0.833333	0.5	0.003250
0.841667	0.5	0.003625
0.850000	0.5	0.003500
0.858333	0.5	0.003625
0.866667	0.5	0.003375
0.875000	0.5	0.003125
0.883333	0.5	0.002750
0.891667	0.5	0.002875
0.900000	0.5	0.002500
0.908333	0.5	0.002125
0.916667	0.5	0.001875
0.925000	0.5	0.001375
0.933333	0.5	0.001250
0.941667	0.5	0.001125
0.950000	0.5	0.000875
0.958333	0.5	0.000375
0.966667	0.5	0.000375
0.975000	0.5	0.000375
0.983333	0.5	0.000125
0.991667	0.5	-0.000125
1.000000	0.5	0.000125
1.008333	0.5	0.000000
1.016667	0.5	0.000000
1.025000	0.5	0.000125
1.033333	0.5	0.000000
1.041667	0.5	0.000250
1.050000	0.5	0.000375
1.058333	0.5	0.000500
1.066667	0.5	0.000375
1.075000	0.5	0.000250
1.083333	0.5	0.000375
1.091667	0.5	0.000000
1.100000	0.5	0.000125
1.108333	0.5	0.000375
1.116667	0.5	0.000250
1.125000	0.5	0.000375
1.133333	0.5	0.000375
1.141667	0.5	0.000375
1.150000	0.5	0.000250
1.158333	0.5	0.000375
1.166667	0.5	0.000625
1.175000	0.5	0.000375
1.183333	0.5	0.000500
1.191667	0.5	0.000375
1.200000	0.5	0.000625
1.208333	0.5	0.001250
1.216667	0.5	0.001750
1.225000	0.5	0.001625
1.233333	0.5	0.001625
1.241667	0.5	0.001500
1.250000	0.5	0.001625
1.258333	0.5	0.001500
1.266667	0.5	0.001500
1.275000	0.5	0.001125
1.283333	0.5	0.000875
1.291667	0.5	0.000375
1.300000	0.5	0.000125
1.308333	0.5	-0.000250
1.316667	0.5	-0.000875
1.325000	0.5	-0.000875
1.333333	0.5	-0.000750
1.341667	0.5	-0.000750
1.350000	0.5	-0.001375
1.358333	0.5	-0.002000
1.366667	0.5	-0.002500
1.375000	0.5	-0.002625
1.383333	0.5	-0.003125
1.391667	0.5	-0.003750
1.400000	0.5	-0.004500
1.408333	0.5	-0.005125
1.416667	0.5	-0.005375
1.425000	0.5	-0.005875
1.433333	0.5	-0.006250
1.441667	0.5	-0.006750
1.450000	0.5	-0.007500
1.458333	0.5	-0.008250
1.466667	0.5	-0.008875
1.475000	0.5	-0.009500
1.483333	0.5	-0.009875
1.491667	0.5	-0.010375
1.500000	0.5	-0.011000
1.508333	0.5	-0.011375
1.516667	0.5	-0.011875
1.525000	0.5	-0.012000
1.533333	0.5	-0.012250
1.541667	0.5	-0.012750
1.550000	0.5	-0.013375
1.558333	0.5	-0.013875
1.566667	0.5	-0.014250
1.575000	0.5	-0.015125
1.583333	0.5	-0.016000
1.591667	0.5	-0.017125
1.600000	0.5	-0.017875
1.608333	0.5	-0.018125
1.616667	0.5	-0.018375
1.625000	0.5	-0.018375
1.633333	0.5	-0.018625
1.641667	0.5	-0.019125
1.650000	0.5	-0.019375
1.658333	0.5	-0.019750
1.666667	0.5	-0.019750
1.675000	0.5	-0.020125
1.683333	0.5	-0.020000
1.691667	0.5	-0.020000
1.700000	0.5	-0.020000
1.708333	0.5	-0.019875
1.716667	0.5	-0.019750
1.725000	0.5	-0.020125
1.733333	0.5	-0.019750
1.741667	0.5	-0.019625
1.750000	0.5	-0.019375
1.758333	0.5	-0.019750
1.766667	0.5	-0.019875
1.775000	0.5	-0.019875
1.783333	0.5	-0.019750
1.791667	0.5	-0.019500
1.800000	0.5	-0.019375
1.808333	0.5	-0.019000
1.816667	0.5	-0.018625
1.825000	0.5	-0.018375
1.833333	0.5	-0.017750
1.841667	0.5	-0.017250
1.850000	0.5	-0.017000
1.858333	0.5	-0.016500
1.866667	0.5	-0.016375
1.875000	0.5	-0.015625
1.883333	0.5	-0.015250
1.891667	0.5	-0.014875
1.900000	0.5	-0.014875
1.908333	0.5	-0.014250
1.916667	0.5	-0.014000
1.925000	0.5	-0.012875
1.933333	0.5	-0.012250
1.941667	0.5	-0.011750
1.950000	0.5	-0.011250
1.958333	0.5	-0.010750
1.966667	0.5	-0.010250
1.975000	0.5	-0.010250
1.983333	0.5	-0.010375
1.991667	0.5	-0.009625
2.000000	0.5	-0.009125
2.008333	0.5	-0.008625
2.016667	0.5	-0.008500
2.025000	0.5	-0.008125
2.033333	0.5	-0.007500
2.041667	0.5	-0.006875
2.050000	0.5	-0.006625
2.058333	0.5	-0.006000
2.066667	0.5	-0.005500
2.075000	0.5	-0.004875
2.083333	0.5	-0.003625
2.091667	0.5	-0.002750
2.100000	0.5	-0.002375
2.108333	0.5	-0.001500
2.116667	0.5	-0.000625
2.125000	0.5	0.000500
2.133333	0.5	0.001375
2.141667	0.5	0.002000
2.150000	0.5	0.003250
2.158333	0.5	0.003500
2.166667	0.5	0.004500
2.175000	0.5	0.005500
2.183333	0.5	0.006625
2.191667	0.5	0.006750
2.200000	0.5	0.007750
2.208333	0.5	0.008750
2.216667	0.5	0.009750
2.225000	0.5	0.010250
2.233333	0.5	0.011375
2.241667	0.5	0.012375
2.250000	0.5	0.013250
2.258333	0.5	0.013875
2.266667	0.5	0.014750
2.275000	0.5	0.015375
2.283333	0.5	0.015750
2.291667	0.5	0.016375
2.300000	0.5	0.016750
2.308333	0.5	0.017125
2.316667	0.5	0.017625
2.325000	0.5	0.018250
2.333333	0.5	0.019375
2.341667	0.5	0.019875
2.350000	0.5	0.019875
2.358333	0.5	0.019500
2.366667	0.5	0.019750
2.375000	0.5	0.020000
2.383333	0.5	0.019875
2.391667	0.5	0.020250
2.400000	0.5	0.020125
2.408333	0.5	0.020125
2.416667	0.5	0.020125
2.425000	0.5	0.020000
2.433333	0.5	0.020000
2.441667	0.5	0.019500
2.450000	0.5	0.019375
2.458333	0.5	0.019125
2.466667	0.5	0.018875
2.475000	0.5	0.018125
2.483333	0.5	0.017375
2.491667	0.5	0.016625
2.500000	0.5	0.016375
2.508333	0.5	0.015875
2.516667	0.5	0.015375
2.525000	0.5	0.015250
2.533333	0.5	0.014625
2.541667	0.5	0.014250
2.550000	0.5	0.013250
2.558333	0.5	0.012750
2.566667	0.5	0.012500
2.575000	0.5	0.011875
2.583333	0.5	0.011250
2.591667	0.5	0.010625
2.600000	0.5	0.010250
2.608333	0.5	0.009625
2.616667	0.5	0.009000
2.625000	0.5	0.008750
2.633333	0.5	0.008375
2.641667	0.5	0.008250
2.650000	0.5	0.008125
2.658333	0.5	0.007625
2.666667	0.5	0.007625
2.675000	0.5	0.007250
2.683333	0.5	0.006875
2.691667	0.5	0.006500
2.700000	0.5	0.006375
2.708333	0.5	0.006000
2.716667	0.5	0.006125
2.725000	0.5	0.005875
2.733333	0.5	0.006000
2.741667	0.5	0.006125
2.750000	0.5	0.006125
2.758333	0.5	0.005875
2.766667	0.5	0.005875
2.775000	0.5	0.005625
2.783333	0.5	0.005625
2.791667	0.5	0.005500
2.800000	0.5	0.005625
2.808333	0.5	0.005625
2.816667	0.5	0.006000
2.825000	0.5	0.005750
2.833333	0.5	0.005375
2.841667	0.5	0.005125
2.850000	0.5	0.005125
2.858333	0.5	0.004500
2.866667	0.5	0.004000
2.875000	0.5	0.003875
2.883333	0.5	0.003500
2.891667	0.5	0.003125
2.900000	0.5	0.003375
2.908333	0.5	0.003625
2.916667	0.5	0.003250
2.925000	0.5	0.003000
2.933333	0.5	0.003250
2.941667	0.5	0.003125
2.950000	0.5	0.003250
2.958333	0.5	0.002375
2.966667	0.5	0.001750
2.975000	0.5	0.001125
2.983333	0.5	0.000750
2.991667	0.5	0.000500
3.000000	0.5	0.000125
3.008333	0.5	-0.000375
3.016667	0.5	-0.000875
3.025000	0.5	-0.001250
3.033333	0.5	-0.001375
3.041667	0.5	-0.001625
3.050000	0.5	-0.001750
3.058333	0.5	-0.002125
3.066667	0.5	-0.002750
3.075000	0.5	-0.003250
3.083333	0.5	-0.003625
3.091667	0.5	-0.003875
3.100000	0.5	-0.004375
3.108333	0.5	-0.004625
3.116667	0.5	-0.005125
3.125000	0.5	-0.005750
3.133333	0.5	-0.006000
3.141667	0.5	-0.006500
3.150000	0.5	-0.006875
3.158333	0.5	-0.006875
3.166667	0.5	-0.006875
3.175000	0.5	-0.007250
3.183333	0.5	-0.007500
3.191667	0.5	-0.007250
3.200000	0.5	-0.006625
3.208333	0.5	-0.006375
3.216667	0.5	-0.006000
3.225000	0.5	-0.005750
3.233333	0.5	-0.005875
3.241667	0.5	-0.006125
3.250000	0.5	-0.006375
3.258333	0.5	-0.006375
3.266667	0.5	-0.006375
3.275000	0.5	-0.006375
3.283333	0.5	-0.006125
3.291667	0.5	-0.005750
3.300000	0.5	-0.004750
3.308333	0.5	-0.004250
3.316667	0.5	-0.004125
3.325000	0.5	-0.003625
3.333333	0.5	-0.002875
3.341667	0.5	-0.002125
3.350000	0.5	-0.002125
3.358333	0.5	-0.001625
3.366667	0.5	-0.000875
3.375000	0.5	-0.000875
3.383333	0.5	-0.000500
3.391667	0.5	-0.000375
3.400000	0.5	0.000000
3.408333	0.5	0.000375
3.416667	0.5	0.000875
3.425000	0.5	0.001625
3.433333	0.5	0.002500
3.441667	0.5	0.002375
3.450000	0.5	0.002125
3.458333	0.5	0.002250
3.466667	0.5	0.002750
3.475000	0.5	0.003125
3.483333	0.5	0.003000
3.491667	0.5	0.002875
3.500000	0.5	0.003375
3.508333	0.5	0.003625
3.516667	0.5	0.003750
3.525000	0.5	0.003750
3.533333	0.5	0.003500
3.541667	0.5	0.003500
3.550000	0.5	0.003000
3.558333	0.5	0.003000
3.566667	0.5	0.002750
3.575000	0.5	0.002375
3.583333	0.5	0.002125
3.591667	0.5	0.002125
3.600000	0.5	0.001875
3.608333	0.5	0.001625
3.616667	0.5	0.001500
3.625000	0.5	0.001500
3.633333	0.5	0.001125
3.641667	0.5	0.000750
3.650000	0.5	0.000250
3.658333	0.5	0.000000
3.666667	0.5	-0.000250
3.675000	0.5	-0.000500
3.683333	0.5	-0.000875
3.691667	0.5	-0.001125
3.700000	0.5	-0.001750
3.708333	0.5	-0.002125
3.716667	0.5	-0.002500
3.725000	0.5	-0.003125
3.733333	0.5	-0.003375
3.741667	0.5	-0.003375
3.750000	0.5	-0.003750
3.758333	0.5	-0.004125
3.766667	0.5	-0.004750
3.775000	0.5	-0.005125
3.783333	0.5	-0.005500
3.791667	0.5	-0.005750
3.800000	0.5	-0.006000
3.808333	0.5	-0.006250
3.816667	0.5	-0.006125
3.825000	0.5	-0.006625
3.833333	0.5	-0.006750
3.841667	0.5	-0.006875
3.850000	0.5	-0.007000
3.858333	0.5	-0.006875
3.866667	0.5	-0.006500
3.875000	0.5	-0.006375
3.883333	0.5	-0.006625
3.891667	0.5	-0.006750
3.900000	0.5	-0.007000
3.908333	0.5	-0.006750
3.916667	0.5	-0.006125
3.925000	0.5	-0.005875
3.933333	0.5	-0.005875
3.941667	0.5	-0.006000
3.950000	0.5	-0.005750
3.958333	0.5	-0.005875
3.966667	0.5	-0.005625
3.975000	0.5	-0.005625
3.983333	0.5	-0.005250
3.991667	0.5	-0.005000
4.000000	0.5	-0.004625
4.008333	0.5	-0.004625
4.016667	0.5	-0.004125
4.025000	0.5	-0.004125
4.033333	0.5	-0.003375
4.041667	0.5	-0.003000
4.050000	0.5	-0.002375
4.058333	0.5	-0.002125
4.066667	0.5	-0.001625
4.075000	0.5	-0.001250
4.083333	0.5	-0.000750
4.091667	0.5	-0.000375
4.100000	0.5	-0.000125
4.108333	0.5	0.000500
4.116667	0.5	0.001000
4.125000	0.5	0.001125
4.133333	0.5	0.001375
4.141667	0.5	0.001375
4.150000	0.5	0.001875
4.158333	0.5	0.002125
4.166667	0.5	0.002625
4.175000	0.5	0.003250
4.183333	0.5	0.003500
4.191667	0.5	0.003500
4.200000	0.5	0.004000
4.208333	0.5	0.004625
4.216667	0.5	0.005125
4.225000	0.5	0.005250
4.233333	0.5	0.005875
4.241667	0.5	0.006500
4.250000	0.5	0.007250
4.258333	0.5	0.007500
4.266667	0.5	0.007625
4.275000	0.5	0.007625
4.283333	0.5	0.007875
4.291667	0.5	0.007625
4.300000	0.5	0.007500
4.308333	0.5	0.007500
4.316667	0.5	0.007500
4.325000	0.5	0.007875
4.333333	0.5	0.007875
4.341667	0.5	0.008125
4.350000	0.5	0.008750
4.358333	0.5	0.009250
4.366667	0.5	0.009000
4.375000	0.5	0.008625
4.383333	0.5	0.008500
4.391667	0.5	0.008375
4.400000	0.5	0.007750
4.408333	0.5	0.007625
4.416667	0.5	0.007750
4.425000	0.5	0.007500
4.433333	0.5	0.007000
4.441667	0.5	0.006875
4.450000	0.5	0.006625
4.458333	0.5	0.006500
4.466667	0.5	0.006375
4.475000	0.5	0.006375
4.483333	0.5	0.006250
4.491667	0.5	0.005750
4.500000	0.5	0.005250
4.508333	0.5	0.005000
4.516667	0.5	0.004750
4.525000	0.5	0.004625
4.533333	0.5	0.004500
4.541667	0.5	0.004125
4.550000	0.5	0.004250
4.558333	0.5	0.004125
4.566667	0.5	0.004000
4.575000	0.5	0.003250
4.583333	0.5	0.003250
4.591667	0.5	0.003000
4.600000	0.5	0.002500
4.608333	0.5	0.002250
4.616667	0.5	0.002500
4.625000	0.5	0.002500
4.633333	0.5	0.002500
4.641667	0.5	0.002250
4.650000	0.5	0.002000
4.658333	0.5	0.001875
4.666667	0.5	0.001750
4.675000	0.5	0.001750
4.683333	0.5	0.001625
4.691667	0.5	0.000875
4.700000	0.5	0.000875
4.708333	0.5	0.000750
4.716667	0.5	0.000625
4.725000	0.5	0.001250
4.733333	0.5	0.001500
4.741667	0.5	0.001500
4.750000	0.5	0.001375
4.758333	0.5	0.001375
4.766667	0.5	0.001000
4.775000	0.5	0.001000
4.783333	0.5	0.000875
4.791667	0.5	0.001125
4.800000	0.5	0.000875
4.808333	0.5	0.000625
4.816667	0.5	0.000375
4.825000	0.5	0.000375
4.833333	0.5	0.000500
4.841667	0.5	0.001125
4.850000	0.5	0.001500
4.858333	0.5	0.001625
4.866667	0.5	0.001750
4.875000	0.5	0.001625
4.883333	0.5	0.001625
4.891667	0.5	0.001625
4.900000	0.5	0.001750
4.908333	0.5	0.001625
4.916667	0.5	0.001375
4.925000	0.5	0.001375
4.933333	0.5	0.001000
4.941667	0.5	0.000875
4.950000	0.5	0.000875
4.958333	0.5	0.000875
4.966667	0.5	0.000750
4.975000	0.5	0.000750
4.983333	0.5	0.000500
4.991667	0.5	0.000000
5.000000	0.5	0.000250
5.008333	0.5	0.000000
5.016667	0.5	0.000000
5.025000	0.5	-0.000250
5.033333	0.5	-0.001000
5.041667	0.5	-0.001250
5.050000	0.5	-0.001500
5.058333	0.5	-0.001875
5.066667	0.5	-0.002125
5.075000	0.5	-0.002250
5.083333	0.5	-0.002375
5.091667	0.5	-0.003250
5.100000	0.5	-0.003750
5.108333	0.5	-0.004000
5.116667	0.5	-0.003875
5.125000	0.5	-0.003750
5.133333	0.5	-0.004250
5.141667	0.5	-0.004250
5.150000	0.5	-0.004250
5.158333	0.5	-0.004625
5.166667	0.5	-0.004875
5.175000	0.5	-0.005250
5.183333	0.5	-0.005250
5.191667	0.5	-0.005375
5.200000	0.5	-0.005250
5.208333	0.5	-0.005375
5.216667	0.5	-0.005375
5.225000	0.5	-0.005500
5.233333	0.5	-0.005750
5.241667	0.5	-0.005500
5.250000	0.5	-0.005375
5.258333	0.5	-0.005500
5.266667	0.5	-0.005125
5.275000	0.5	-0.004750
5.283333	0.5	-0.004500
5.291667	0.5	-0.004375
5.300000	0.5	-0.004250
5.308333	0.5	-0.004375
5.316667	0.5	-0.004375
5.325000	0.5	-0.004125
5.333333	0.5	-0.003750
5.341667	0.5	-0.003500
5.350000	0.5	-0.003125
5.358333	0.5	-0.003125
5.366667	0.5	-0.002625
5.375000	0.5	-0.002000
5.383333	0.5	-0.001875
5.391667	0.5	-0.001625
5.400000	0.5	-0.001375
5.408333	0.5	-0.001125
5.416667	0.5	-0.000750
5.425000	0.5	-0.000375
5.433333	0.5	0.000250
5.441667	0.5	0.000500
5.450000	0.5	0.000750
5.458333	0.5	0.001000
5.466667	0.5	0.001000
5.475000	0.5	0.001125
5.483333	0.5	0.001250
5.491667	0.5	0.001500
5.500000	0.5	0.001875
5.508333	0.5	0.002625
5.516667	0.5	0.002875
5.525000	0.5	0.002875
5.533333	0.5	0.003000
5.541667	0.5	0.003250
5.550000	0.5	0.003875
5.558333	0.5	0.004250
5.566667	0.5	0.004500
5.575000	0.5	0.004500
5.583333	0.5	0.004750
5.591667	0.5	0.004625
5.600000	0.5	0.004750
5.608333	0.5	0.004500
5.616667	0.5	0.004375
5.625000	0.5	0.004125
5.633333	0.5	0.004125
5.641667	0.5	0.003750
5.650000	0.5	0.003875
5.658333	0.5	0.004125
5.666667	0.5	0.004000
5.675000	0.5	0.003625
5.683333	0.5	0.003625
5.691667	0.5	0.004250
5.700000	0.5	0.004250
5.708333	0.5	0.004000
5.716667	0.5	0.004000
5.725000	0.5	0.003875
5.733333	0.5	0.004125
5.741667	0.5	0.003875
5.750000	0.5	0.003750
5.758333	0.5	0.003500
5.766667	0.5	0.003375
5.775000	0.5	0.003375
5.783333	0.5	0.003500
5.791667	0.5	0.003750
5.800000	0.5	0.003500
5.808333	0.5	0.003375
5.816667	0.5	0.003125
5.825000	0.5	0.002500
5.833333	0.5	0.002125
5.841667	0.5	0.002000
5.850000	0.5	0.001875
5.858333	0.5	0.001750
5.866667	0.5	0.001375
5.875000	0.5	0.001625
5.883333	0.5	0.001250
5.891667	0.5	0.001000
5.900000	0.5	0.000750
5.908333	0.5	0.000250
5.916667	0.5	0.000500
5.925000	0.5	0.000500
5.933333	0.5	0.000375
5.941667	0.5	0.000125
5.950000	0.5	-0.000125
5.958333	0.5	-0.000500
5.966667	0.5	-0.000875
5.975000	0.5	-0.000625
5.983333	0.5	-0.000250
5.991667	0.5	-0.000125
6.000000	0.5	-0.000250
6.008333	0.5	-0.000625
6.016667	0.5	-0.000250
6.025000	0.5	-0.000625
6.033333	0.5	-0.000375
6.041667	0.5	0.000000
6.050000	0.5	-0.000125
6.058333	0.5	-0.000125
6.066667	0.5	-0.000250
6.075000	0.5	0.000000
6.083333	0.5	0.000250
6.091667	0.5	0.000750
6.100000	0.5	0.001000
6.108333	0.5	0.001125
6.116667	0.5	0.001625
6.125000	0.5	0.002125
6.133333	0.5	0.002125
6.141667	0.5	0.002125
6.150000	0.5	0.002125
6.158333	0.5	0.002250
6.166667	0.5	0.002375
6.175000	0.5	0.002625
6.183333	0.5	0.002875
6.191667	0.5	0.003000
6.200000	0.5	0.003250
6.208333	0.5	0.003250
6.216667	0.5	0.003500
6.225000	0.5	0.003875
6.233333	0.5	0.004375
6.241667	0.5	0.004750
6.250000	0.5	0.004750
6.258333	0.5	0.004500
6.266667	0.5	0.004375
6.275000	0.5	0.004750
6.283333	0.5	0.004750
6.291667	0.5	0.004375
6.300000	0.5	0.004625
6.308333	0.5	0.005000
6.316667	0.5	0.005625
6.325000	0.5	0.005875
6.333333	0.5	0.005875
6.341667	0.5	0.006000
6.350000	0.5	0.006125
6.358333	0.5	0.006250
6.366667	0.5	0.006625
6.375000	0.5	0.007250
6.383333	0.5	0.007375
6.391667	0.5	0.007625
6.400000	0.5	0.008625
6.408333	0.5	0.009375
6.416667	0.5	0.009750
6.425000	0.5	0.010250
6.433333	0.5	0.010375
6.441667	0.5	0.010500
6.450000	0.5	0.010375
6.458333	0.5	0.010875
6.466667	0.5	0.011125
6.475000	0.5	0.011500
6.483333	0.5	0.012000
6.491667	0.5	0.012125
6.500000	0.5	0.012500
6.508333	0.5	0.012875
6.516667	0.5	0.013500
6.525000	0.5	0.013875
6.533333	0.5	0.014125
6.541667	0.5	0.014375
6.550000	0.5	0.015250
6.558333	0.5	0.015625
6.566667	0.5	0.015750
6.575000	0.5	0.016375
6.583333	0.5	0.017125
6.591667	0.5	0.017375
6.600000	0.5	0.017750
6.608333	0.5	0.017875
6.616667	0.5	0.018375
6.625000	0.5	0.018500
6.633333	0.5	0.018500
6.641667	0.5	0.018500
6.650000	0.5	0.018750
6.658333	0.5	0.019000
6.666667	0.5	0.018500
6.675000	0.5	0.017875
6.683333	0.5	0.017250
6.691667	0.5	0.016000
6.700000	0.5	0.014500
6.708333	0.5	0.011375
6.716667	0.5	0.007750
6.725000	0.5	0.002500
6.733333	0.5	-0.004500
6.741667	0.5	-0.014375
6.750000	0.5	-0.027375
6.758333	0.5	-0.045125
6.766667	0.5	-0.070250
6.775000	0.5	-0.105750
6.783333	0.5	-0.156000
6.791667	0.5	-0.228625
6.800000	0.5	-0.331000
6.808333	0.5	-0.470625
6.816667	0.5	-0.653375
6.825000	0.5	-0.880500
6.833333	0.5	-1.145125
6.841667	0.5	-1.430000
6.850000	0.5	-1.709875
6.858333	0.5	-1.951000
6.866667	0.5	-2.110875
6.875000	0.5	-2.146250
6.883333	0.5	-2.012750
6.891667	0.5	-1.667125
6.900000	0.5	-1.072375
6.908333	0.5	-0.198000
6.916667	0.5	0.979125
6.925000	0.5	2.469000
6.933333	0.5	4.269000
6.941667	0.5	6.358250
6.950000	0.5	8.692750
6.958333	0.5	11.204750
6.966667	0.5	13.796750
6.975000	0.5	16.343000
6.983333	0.5	18.698375
6.991667	0.5	20.712500
7.000000	0.5	22.253500
7.008333	0.5	23.224875
7.016667	0.5	23.583000
7.025000	0.5	23.343375
7.033333	0.5	22.572500
7.041667	0.5	21.372000
7.050000	0.5	19.859875
7.058333	0.5	18.154500
7.066667	0.5	16.363375
7.075000	0.5	14.572750
7.083333	0.5	12.849250
7.091667	0.5	11.235875
7.100000	0.5	9.760250
7.108333	0.5	8.433875
7.116667	0.5	7.258625
7.125000	0.5	6.228250
7.133333	0.5	5.333750
7.141667	0.5	4.562750
7.150000	0.5	3.902000
7.158333	0.5	3.337500
7.166667	0.5	2.857375
7.175000	0.5	2.449500
7.183333	0.5	2.102750
7.191667	0.5	1.808375
7.200000	0.5	1.558875
7.208333	0.5	1.346500
7.216667	0.5	1.165875
7.225000	0.5	1.012875
7.233333	0.5	0.882000
7.241667	0.5	0.770000
7.250000	0.5	0.674125
7.258333	0.5	0.591375
7.266667	0.5	0.520000
7.275000	0.5	0.458500
7.283333	0.5	0.405375
7.291667	0.5	0.359500
7.300000	0.5	0.319375
7.308333	0.5	0.284250
7.316667	0.5	0.253875
7.325000	0.5	0.226875
7.333333	0.5	0.203000
7.341667	0.5	0.182375
7.350000	0.5	0.164125
7.358333	0.5	0.147750
7.366667	0.5	0.133625
7.375000	0.5	0.121125
7.383333	0.5	0.109625
7.391667	0.5	0.099250
7.400000	0.5	0.090375
7.408333	0.5	0.082500
7.416667	0.5	0.075625
7.425000	0.5	0.069000
7.433333	0.5	0.063250
7.441667	0.5	0.058250
7.450000	0.5	0.053625
7.458333	0.5	0.050000
7.466667	0.5	0.046500
7.475000	0.5	0.043250
7.483333	0.5	0.040000
7.491667	0.5	0.037125
7.500000	0.5	0.034750
7.508333	0.5	0.032250
7.516667	0.5	0.030125
7.525000	0.5	0.028375
7.533333	0.5	0.026875
7.541667	0.5	0.025875
7.550000	0.5	0.024750
7.558333	0.5	0.024000
7.566667	0.5	0.023375
7.575000	0.5	0.022250
7.583333	0.5	0.021875
7.591667	0.5	0.021125
7.600000	0.5	0.020500
7.608333	0.5	0.020250
7.616667	0.5	0.020500
7.625000	0.5	0.020750
7.633333	0.5	0.020750
7.641667	0.5	0.020500
7.650000	0.5	0.020375
7.658333	0.5	0.020250
7.666667	0.5	0.020125
7.675000	0.5	0.020125
7.683333	0.5	0.020250
7.691667	0.5	0.020375
7.700000	0.5	0.020375
7.708333	0.5	0.020750
7.716667	0.5	0.021375
7.725000	0.5	0.021500
7.733333	0.5	0.022000
7.741667	0.5	0.022375
7.750000	0.5	0.023375
7.758333	0.5	0.023750
7.766667	0.5	0.024375
7.775000	0.5	0.025500
7.783333	0.5	0.026375
7.791667	0.5	0.027000
7.800000	0.5	0.028250
7.808333	0.5	0.029875
7.816667	0.5	0.031750
7.825000	0.5	0.033375
7.833333	0.5	0.034750
7.841667	0.5	0.036375
7.850000	0.5	0.038375
7.858333	0.5	0.040875
7.866667	0.5	0.044250
7.875000	0.5	0.047875
7.883333	0.5	0.051625
7.891667	0.5	0.056125
7.900000	0.5	0.061125
7.908333	0.5	0.066750
7.916667	0.5	0.073250
7.925000	0.5	0.081625
7.933333	0.5	0.091250
7.941667	0.5	0.102500
7.950000	0.5	0.115375
7.958333	0.5	0.130500
7.966667	0.5	0.148125
7.975000	0.5	0.169500
7.983333	0.5	0.194750
7.991667	0.5	0.224375
8.000000	0.5	0.260000
8.008333	0.5	0.303000
8.016667	0.5	0.353750
8.025000	0.5	0.414250
8.033333	0.5	0.486000
8.041667	0.5	0.569875
8.050000	0.5	0.666875
8.058333	0.5	0.779000
8.066667	0.5	0.906125
8.075000	0.5	1.049625
8.083333	0.5	1.210000
8.091667	0.5	1.387250
8.100000	0.5	1.581375
8.108333	0.5	1.792625
8.116667	0.5	2.020375
8.125000	0.5	2.264250
8.133333	0.5	2.524000
8.141667	0.5	2.798750
8.150000	0.5	3.087875
8.158333	0.5	3.391125
8.166667	0.5	3.707875
8.175000	0.5	4.036500
8.183333	0.5	4.377500
8.191667	0.5	4.730125
8.200000	0.5	5.094000
8.208333	0.5	5.468125
8.216667	0.5	5.852750
8.225000	0.5	6.246500
8.233333	0.5	6.649500
8.241667	0.5	7.061000
8.250000	0.5	7.480625
8.258333	0.5	7.907500
8.266667	0.5	8.341875
8.275000	0.5	8.782625
8.283333	0.5	9.229750
8.291667	0.5	9.683000
8.300000	0.5	10.141125
8.308333	0.5	10.603500
8.316667	0.5	11.069375
8.325000	0.5	11.538375
8.333333	0.5	12.007125
8.341667	0.5	12.468500
8.350000	0.5	12.913375
8.358333	0.5	13.323125
8.366667	0.5	13.672750
8.375000	0.5	13.930625
8.383333	0.5	14.061625
8.391667	0.5	14.037500
8.400000	0.5	13.841125
8.408333	0.5	13.470875
8.416667	0.5	12.941250
8.425000	0.5	12.276750
8.433333	0.5	11.510000
8.441667	0.5	10.671750
8.450000	0.5	9.791500
8.458333	0.5	8.895375
8.466667	0.5	8.004625
8.475000	0.5	7.138375
8.483333	0.5	6.311875
8.491667	0.5	5.537250
8.500000	0.5	4.824500
8.508333	0.5	4.179375
8.516667	0.5	3.603375
8.525000	0.5	3.095625
8.533333	0.5	2.653750
8.541667	0.5	2.272250
8.550000	0.5	1.945125
8.558333	0.5	1.666500
8.566667	0.5	1.430750
8.575000	0.5	1.231875
8.583333	0.5	1.065000
8.591667	0.5	0.925625
8.600000	0.5	0.809250
8.608333	0.5	0.712250
8.616667	0.5	0.632125
8.625000	0.5	0.565750
8.633333	0.5	0.511000
8.641667	0.5	0.465500
8.650000	0.5	0.427125
8.658333	0.5	0.394750
8.666667	0.5	0.367375
8.675000	0.5	0.343500
8.683333	0.5	0.322375
8.691667	0.5	0.303875
8.700000	0.5	0.286625
8.708333	0.5	0.271125
8.716667	0.5	0.257000
8.725000	0.5	0.243500
8.733333	0.5	0.230750
8.741667	0.5	0.218750
8.750000	0.5	0.206750
8.758333	0.5	0.195625
8.766667	0.5	0.184750
8.775000	0.5	0.174625
8.783333	0.5	0.165250
8.791667	0.5	0.156250
8.800000	0.5	0.148000
8.808333	0.5	0.140625
8.816667	0.5	0.133250
8.825000	0.5	0.126625
8.833333	0.5	0.120375
8.841667	0.5	0.115250
8.850000	0.5	0.110625
8.858333	0.5	0.107125
8.866667	0.5	0.103500
8.875000	0.5	0.100875
8.883333	0.5	0.099250
8.891667	0.5	0.098000
8.900000	0.5	0.097625
8.908333	0.5	0.097250
8.916667	0.5	0.098500
8.925000	0.5	0.101125
8.933333	0.5	0.104625
8.941667	0.5	0.109500
8.950000	0.5	0.116250
8.958333	0.5	0.124500
8.966667	0.5	0.135000
8.975000	0.5	0.147875
8.983333	0.5	0.164125
8.991667	0.5	0.183500
9.000000	0.5	0.206750
9.008333	0.5	0.234250
9.016667	0.5	0.266125
9.025000	0.5	0.302375
9.033333	0.5	0.343750
9.041667	0.5	0.389625
9.050000	0.5	0.440500
9.058333	0.5	0.495250
9.066667	0.5	0.553375
9.075000	0.5	0.614500
9.083333	0.5	0.677375
9.091667	0.5	0.740875
9.100000	0.5	0.803875
9.108333	0.5	0.865625
9.116667	0.5	0.924500
9.125000	0.5	0.978875
9.133333	0.5	1.027250
9.141667	0.5	1.068750
9.150000	0.5	1.102375
9.158333	0.5	1.127750
9.166667	0.5	1.144250
9.175000	0.5	1.151000
9.183333	0.5	1.148375
9.191667	0.5	1.136750
9.200000	0.5	1.116000
9.208333	0.5	1.087500
9.216667	0.5	1.052500
9.225000	0.5	1.011750
9.233333	0.5	0.965625
9.241667	0.5	0.915500
9.250000	0.5	0.862750
9.258333	0.5	0.808375
9.266667	0.5	0.753125
9.275000	0.5	0.698125
9.283333	0.5	0.643875
9.291667	0.5	0.591375
9.300000	0.5	0.540875
9.308333	0.5	0.493250
9.316667	0.5	0.448375
9.325000	0.5	0.406000
9.333333	0.5	0.367625
9.341667	0.5	0.332375
9.350000	0.5	0.300000
9.358333	0.5	0.270500
9.366667	0.5	0.244250
9.375000	0.5	0.220500
9.383333	0.5	0.199375
9.391667	0.5	0.180875
9.400000	0.5	0.164500
9.408333	0.5	0.150125
9.416667	0.5	0.137000
9.425000	0.5	0.126125
9.433333	0.5	0.116375
9.441667	0.5	0.108000
9.450000	0.5	0.100625
9.458333	0.5	0.094750
9.466667	0.5	0.089500
9.475000	0.5	0.085125
9.483333	0.5	0.081625
9.491667	0.5	0.078625
9.500000	0.5	0.076250
9.508333	0.5	0.074250
9.516667	0.5	0.072750
9.525000	0.5	0.072375
9.533333	0.5	0.072750
9.541667	0.5	0.074000
9.550000	0.5	0.076250
9.558333	0.5	0.078625
9.566667	0.5	0.082375
9.575000	0.5	0.087125
9.583333	0.5	0.092875
9.591667	0.5	0.099125
9.600000	0.5	0.106750
9.608333	0.5	0.115875
9.616667	0.5	0.126000
9.625000	0.5	0.136750
9.633333	0.5	0.148500
9.641667	0.5	0.160625
9.650000	0.5	0.173750
9.658333	0.5	0.186750
9.666667	0.5	0.199750
9.675000	0.5	0.213000
9.683333	0.5	0.225625
9.691667	0.5	0.238125
9.700000	0.5	0.249625
9.708333	0.5	0.260375
9.716667	0.5	0.269875
9.725000	0.5	0.277750
9.733333	0.5	0.283875
9.741667	0.5	0.288750
9.750000	0.5	0.292000
9.758333	0.5	0.293625
9.766667	0.5	0.294125
9.775000	0.5	0.293000
9.783333	0.5	0.290250
9.791667	0.5	0.286125
9.800000	0.5	0.281125
9.808333	0.5	0.275000
9.816667	0.5	0.267750
9.825000	0.5	0.260125
9.833333	0.5	0.252375
9.841667	0.5	0.244250
9.850000	0.5	0.235250
9.858333	0.5	0.226125
9.866667	0.5	0.217125
9.875000	0.5	0.208125
9.883333	0.5	0.199125
9.891667	0.5	0.190375
9.900000	0.5	0.181875
9.908333	0.5	0.173500
9.916667	0.5	0.165625
9.925000	0.5	0.158250
9.933333	0.5	0.151000
9.941667	0.5	0.144000
9.950000	0.5	0.137625
9.958333	0.5	0.131750
9.966667	0.5	0.126000
9.975000	0.5	0.120750
9.983333	0.5	0.116000
9.991667	0.5	0.111750
10.000000	0.5	0.107250
10.008333	0.5	0.103500
10.016667	0.5	0.100125
10.025000	0.5	0.097375
10.033333	0.5	0.094500
10.041667	0.5	0.091750
10.050000	0.5	0.089625
10.058333	0.5	0.087500
10.066667	0.5	0.085500
10.075000	0.5	0.083875
10.083333	0.5	0.082375
10.091667	0.5	0.081000
10.100000	0.5	0.079750
10.108333	0.5	0.078750
10.116667	0.5	0.077625
10.125000	0.5	0.076875
10.133333	0.5	0.076500
10.141667	0.5	0.076250
10.150000	0.5	0.075625
10.158333	0.5	0.075750
10.166667	0.5	0.075625
10.175000	0.5	0.076250
10.183333	0.5	0.076250
10.191667	0.5	0.076500
10.200000	0.5	0.077375
10.208333	0.5	0.077875
10.216667	0.5	0.078750
10.225000	0.5	0.079250
10.233333	0.5	0.080125
10.241667	0.5	0.081125
10.250000	0.5	0.081875
10.258333	0.5	0.083125
10.266667	0.5	0.084000
10.275000	0.5	0.085250
10.283333	0.5	0.087000
10.291667	0.5	0.088875
10.300000	0.5	0.091125
10.308333	0.5	0.093500
10.316667	0.5	0.096250
10.325000	0.5	0.099125
10.333333	0.5	0.102875
10.341667	0.5	0.107375
10.350000	0.5	0.112625
10.358333	0.5	0.118625
10.366667	0.5	0.125625
10.375000	0.5	0.133375
10.383333	0.5	0.142500
10.391667	0.5	0.152625
10.400000	0.5	0.164500
10.408333	0.5	0.177125
10.416667	0.5	0.191750
10.425000	0.5	0.208750
10.433333	0.5	0.228375
10.441667	0.5	0.250875
10.450000	0.5	0.277250
10.458333	0.5	0.307000
10.466667	0.5	0.341750
10.475000	0.5	0.382750
10.483333	0.5	0.430750
10.491667	0.5	0.486750
10.500000	0.5	0.553250
10.508333	0.5	0.632500
10.516667	0.5	0.726375
10.525000	0.5	0.837625
10.533333	0.5	0.969000
10.541667	0.5	1.124375
10.550000	0.5	1.306625
10.558333	0.5	1.518125
10.566667	0.5	1.762750
10.575000	0.5	2.042625
10.583333	0.5	2.359500
10.591667	0.5	2.715000
10.600000	0.5	3.108375
10.608333	0.5	3.539250
10.616667	0.5	4.004500
10.625000	0.5	4.499625
10.633333	0.5	5.018625
10.641667	0.5	5.555000
10.650000	0.5	6.099500
10.658333	0.5	6.643500
10.666667	0.5	7.175250
10.675000	0.5	7.683750
10.683333	0.5	8.158750
10.691667	0.5	8.588875
10.700000	0.5	8.964250
10.708333	0.5	9.276500
10.716667	0.5	9.518000
10.725000	0.5	9.683625
10.733333	0.5	9.770875
10.741667	0.5	9.778750
10.750000	0.5	9.708500
10.758333	0.5	9.563250
10.766667	0.5	9.348250
10.775000	0.5	9.070375
10.783333	0.5	8.736250
10.791667	0.5	8.355375
10.800000	0.5	7.936375
10.808333	0.5	7.488750
10.816667	0.5	7.021375
10.825000	0.5	6.543000
10.833333	0.5	6.062375
10.841667	0.5	5.585625
10.850000	0.5	5.118875
10.858333	0.5	4.667500
10.866667	0.5	4.236375
10.875000	0.5	3.828125
10.883333	0.5	3.445125
10.891667	0.5	3.088750
10.900000	0.5	2.760375
10.908333	0.5	2.459250
10.916667	0.5	2.184875
10.925000	0.5	1.936625
10.933333	0.5	1.713000
10.941667	0.5	1.513625
10.950000	0.5	1.335500
10.958333	0.5	1.177750
10.966667	0.5	1.037750
10.975000	0.5	0.914750
10.983333	0.5	0.806375
10.991667	0.5	0.711750
11.000000	0.5	0.628875
11.008333	0.5	0.556750
11.016667	0.5	0.493625
11.025000	0.5	0.438875
11.033333	0.5	0.391375
11.041667	0.5	0.350125
11.050000	0.5	0.313875
11.058333	0.5	0.282375
11.066667	0.5	0.254750
11.075000	0.5	0.230500
11.083333	0.5	0.209250
11.091667	0.5	0.190250
11.100000	0.5	0.173625
11.108333	0.5	0.159250
11.116667	0.5	0.146375
11.125000	0.5	0.135000
11.133333	0.5	0.125250
11.141667	0.5	0.116125
11.150000	0.5	0.107750
11.158333	0.5	0.100125
11.166667	0.5	0.093125
11.175000	0.5	0.086000
11.183333	0.5	0.080250
11.191667	0.5	0.075250
11.200000	0.5	0.070375
11.208333	0.5	0.066125
11.216667	0.5	0.062000
11.225000	0.5	0.058125
11.233333	0.5	0.054500
11.241667	0.5	0.050875
11.250000	0.5	0.047625
11.258333	0.5	0.044625
11.266667	0.5	0.041750
11.275000	0.5	0.039125
11.283333	0.5	0.037000
11.291667	0.5	0.034875
11.300000	0.5	0.032875
11.308333	0.5	0.030875
11.316667	0.5	0.029250
11.325000	0.5	0.027375
11.333333	0.5	0.025750
11.341667	0.5	0.023750
11.350000	0.5	0.022375
11.358333	0.5	0.021125
11.366667	0.5	0.020125
11.375000	0.5	0.019125
11.383333	0.5	0.018375
11.391667	0.5	0.017750
11.400000	0.5	0.017000
11.408333	0.5	0.016375
11.416667	0.5	0.015875
11.425000	0.5	0.015500
11.433333	0.5	0.014625
11.441667	0.5	0.014125
11.450000	0.5	0.014000
11.458333	0.5	0.013375
11.466667	0.5	0.012875
11.475000	0.5	0.012500
11.483333	0.5	0.012125
11.491667	0.5	0.012125
11.500000	0.5	0.012125
11.508333	0.5	0.011875
11.516667	0.5	0.011875
11.525000	0.5	0.011750
11.533333	0.5	0.011750
11.541667	0.5	0.011500
11.550000	0.5	0.011375
11.558333	0.5	0.011125
11.566667	0.5	0.010750
11.575000	0.5	0.010375
11.583333	0.5	0.010125
11.591667	0.5	0.009875
11.600000	0.5	0.009750
11.608333	0.5	0.009500
11.616667	0.5	0.009375
11.625000	0.5	0.009125
11.633333	0.5	0.009000
11.641667	0.5	0.008875
11.650000	0.5	0.009000
11.658333	0.5	0.009000
11.666667	0.5	0.008500
11.675000	0.5	0.008250
11.683333	0.5	0.008375
11.691667	0.5	0.008375
11.700000	0.5	0.008250
11.708333	0.5	0.008000
11.716667	0.5	0.007500
11.725000	0.5	0.007500
11.733333	0.5	0.007375
11.741667	0.5	0.007000
11.750000	0.5	0.007000
11.758333	0.5	0.007125
11.766667	0.5	0.007125
11.775000	0.5	0.007000
11.783333	0.5	0.006875
11.791667	0.5	0.006625
11.800000	0.5	0.007000
11.808333	0.5	0.006875
11.816667	0.5	0.006875
11.825000	0.5	0.006625
11.833333	0.5	0.006625
11.841667	0.5	0.006625
11.850000	0.5	0.006750
11.858333	0.5	0.006625
11.866667	0.5	0.006375
11.875000	0.5	0.005875
11.883333	0.5	0.005875
11.891667	0.5	0.005625
11.900000	0.5	0.005250
11.908333	0.5	0.005625
11.916667	0.5	0.006125
11.925000	0.5	0.006250
11.933333	0.5	0.006625
11.941667	0.5	0.006875
11.950000	0.5	0.007000
11.958333	0.5	0.007125
11.966667	0.5	0.007250
11.975000	0.5	0.006875
11.983333	0.5	0.006500
11.991667	0.5	0.006625
12.000000	0.5	0.006625
12.008333	0.5	0.006625
12.016667	0.5	0.006750
12.025000	0.5	0.006875
12.033333	0.5	0.006875
12.041667	0.5	0.006625
12.050000	0.5	0.006875
12.058333	0.5	0.006750
12.066667	0.5	0.006625
12.075000	0.5	0.006875
12.083333	0.5	0.007000
12.091667	0.5	0.007000
12.100000	0.5	0.007375
12.108333	0.5	0.007625
12.116667	0.5	0.007500
12.125000	0.5	0.007500
12.133333	0.5	0.007875
12.141667	0.5	0.008375
12.150000	0.5	0.008125
12.158333	0.5	0.008000
12.166667	0.5	0.008000
12.175000	0.5	0.008000
12.183333	0.5	0.008000
12.191667	0.5	0.008125
12.200000	0.5	0.008375
12.208333	0.5	0.008125
12.216667	0.5	0.007875
12.225000	0.5	0.008500
12.233333	0.5	0.008875
12.241667	0.5	0.009250
12.250000	0.5	0.009625
12.258333	0.5	0.009875
12.266667	0.5	0.010250
12.275000	0.5	0.010625
12.283333	0.5	0.011125
12.291667	0.5	0.011750
12.300000	0.5	0.012375
12.308333	0.5	0.012875
12.316667	0.5	0.013375
12.325000	0.5	0.014125
12.333333	0.5	0.015000
12.341667	0.5	0.015875
12.350000	0.5	0.016625
12.358333	0.5	0.017125
12.366667	0.5	0.018125
12.375000	0.5	0.018875
12.383333	0.5	0.019375
12.391667	0.5	0.020125
12.400000	0.5	0.020875
12.408333	0.5	0.021500
12.416667	0.5	0.022125
12.425000	0.5	0.022125
12.433333	0.5	0.022250
12.441667	0.5	0.021875
12.450000	0.5	0.021500
12.458333	0.5	0.021125
12.466667	0.5	0.020750
12.475000	0.5	0.020250
12.483333	0.5	0.019750
12.491667	0.5	0.018625
12.500000	0.5	0.017500
12.508333	0.5	0.016500
12.516667	0.5	0.015375
12.525000	0.5	0.014125
12.533333	0.5	0.013250
12.541667	0.5	0.012375
12.550000	0.5	0.011125
12.558333	0.5	0.009625
12.566667	0.5	0.008375
12.575000	0.5	0.007500
12.583333	0.5	0.006875
12.591667	0.5	0.006250
12.600000	0.5	0.005500
12.608333	0.5	0.004625
12.616667	0.5	0.003875
12.625000	0.5	0.002875
12.633333	0.5	0.001875
12.641667	0.5	0.001625
12.650000	0.5	0.001250
12.658333	0.5	0.001000
12.666667	0.5	0.000625
12.675000	0.5	0.000625
12.683333	0.5	0.000375
12.691667	0.5	0.000125
12.700000	0.5	0.000000
12.708333	0.5	0.000000
12.716667	0.5	0.000000
12.725000	0.5	0.000500
12.733333	0.5	0.000875
12.741667	0.5	0.001500
12.750000	0.5	0.001375
12.758333	0.5	0.001250
12.766667	0.5	0.001250
12.775000	0.5	0.001625
12.783333	0.5	0.001750
12.791667	0.5	0.002125
12.800000	0.5	0.001875
12.808333	0.5	0.002375
12.816667	0.5	0.002000
12.825000	0.5	0.002250
12.833333	0.5	0.002875
12.841667	0.5	0.003000
12.850000	0.5	0.003125
12.858333	0.5	0.003500
12.866667	0.5	0.003875
12.875000	0.5	0.004125
12.883333	0.5	0.004500
12.891667	0.5	0.004625
12.900000	0.5	0.005125
12.908333	0.5	0.005250
12.916667	0.5	0.005250
12.925000	0.5	0.005500
12.933333	0.5	0.005500
12.941667	0.5	0.005500
12.950000	0.5	0.005875
12.958333	0.5	0.005875
12.966667	0.5	0.006000
12.975000	0.5	0.006125
12.983333	0.5	0.006500
12.991667	0.5	0.006625
13.000000	0.5	0.006750
13.008333	0.5	0.007000
13.016667	0.5	0.007000
13.025000	0.5	0.007000
13.033333	0.5	0.006875
13.041667	0.5	0.006875
13.050000	0.5	0.006875
13.058333	0.5	0.006750
13.066667	0.5	0.006875
13.075000	0.5	0.006500
13.083333	0.5	0.006750
13.091667	0.5	0.006750
13.100000	0.5	0.006500
13.108333	0.5	0.006625
13.116667	0.5	0.007000
13.125000	0.5	0.007000
13.133333	0.5	0.006875
13.141667	0.5	0.006750
13.150000	0.5	0.006750
13.158333	0.5	0.006875
13.166667	0.5	0.007000
13.175000	0.5	0.007125
13.183333	0.5	0.007000
13.191667	0.5	0.006875
13.200000	0.5	0.006875
13.208333	0.5	0.007000
13.216667	0.5	0.007125
13.225000	0.5	0.007000
13.233333	0.5	0.006875
13.241667	0.5	0.007000
13.250000	0.5	0.007125
13.258333	0.5	0.007125
13.266667	0.5	0.007000
13.275000	0.5	0.007500
13.283333	0.5	0.008000
13.291667	0.5	0.008250
13.300000	0.5	0.008375
13.308333	0.5	0.008500
13.316667	0.5	0.008500
13.325000	0.5	0.008875
13.333333	0.5	0.009125
13.341667	0.5	0.009250
13.350000	0.5	0.009750
13.358333	0.5	0.010000
13.366667	0.5	0.010250
13.375000	0.5	0.010500
13.383333	0.5	0.011000
13.391667	0.5	0.011250
13.400000	0.5	0.011250
13.408333	0.5	0.011250
13.416667	0.5	0.011500
13.425000	0.5	0.012125
13.433333	0.5	0.012500
13.441667	0.5	0.012750
13.450000	0.5	0.013125
13.458333	0.5	0.013500
13.466667	0.5	0.013625
13.475000	0.5	0.014375
13.483333	0.5	0.014500
13.491667	0.5	0.014750
13.500000	0.5	0.015000
13.508333	0.5	0.015125
13.516667	0.5	0.015250
13.525000	0.5	0.016000
13.533333	0.5	0.016500
13.541667	0.5	0.017250
13.550000	0.5	0.017375
13.558333	0.5	0.017500
13.566667	0.5	0.017625
13.575000	0.5	0.018000
13.583333	0.5	0.018375
13.591667	0.5	0.018375
13.600000	0.5	0.018875
13.608333	0.5	0.019625
13.616667	0.5	0.020000
13.625000	0.5	0.019875
13.633333	0.5	0.020250
13.641667	0.5	0.020000
13.650000	0.5	0.020000
13.658333	0.5	0.019750
13.666667	0.5	0.020000
13.675000	0.5	0.020125
13.683333	0.5	0.019875
13.691667	0.5	0.019875
13.700000	0.5	0.019500
13.708333	0.5	0.019500
13.716667	0.5	0.019625
13.725000	0.5	0.019250
13.733333	0.5	0.018750
13.741667	0.5	0.018500
13.750000	0.5	0.018250
13.758333	0.5	0.018625
13.766667	0.5	0.018875
13.775000	0.5	0.018500
13.783333	0.5	0.018000
13.791667	0.5	0.017875
13.800000	0.5	0.017875
13.808333	0.5	0.017625
13.816667	0.5	0.017625
13.825000	0.5	0.017500
13.833333	0.5	0.017625
13.841667	0.5	0.017750
13.850000	0.5	0.017750
13.858333	0.5	0.017375
13.866667	0.5	0.017125
13.875000	0.5	0.017250
13.883333	0.5	0.016875
13.891667	0.5	0.016250
13.900000	0.5	0.016000
13.908333	0.5	0.015750
13.916667	0.5	0.014875
13.925000	0.5	0.014500
13.933333	0.5	0.014375
13.941667	0.5	0.013875
13.950000	0.5	0.013625
13.958333	0.5	0.013625
13.966667	0.5	0.013375
13.975000	0.5	0.012750
13.983333	0.5	0.012000
13.991667	0.5	0.011875
14.000000	0.5	0.011500
14.008333	0.5	0.011250
14.016667	0.5	0.011250
14.025000	0.5	0.010875
14.033333	0.5	0.009875
14.041667	0.5	0.009125
14.050000	0.5	0.009000
14.058333	0.5	0.008750
14.066667	0.5	0.008500
14.075000	0.5	0.008125
14.083333	0.5	0.007750
14.091667	0.5	0.007375
14.100000	0.5	0.007125
14.108333	0.5	0.007000
14.116667	0.5	0.006375
14.125000	0.5	0.005250
14.133333	0.5	0.004750
14.141667	0.5	0.004250
14.150000	0.5	0.003750
14.158333	0.5	0.003375
14.166667	0.5	0.002875
14.175000	0.5	0.001250
14.183333	0.5	0.000750
14.191667	0.5	0.000000
14.200000	0.5	-0.000375
14.208333	0.5	-0.000875
14.216667	0.5	-0.001750
14.225000	0.5	-0.002125
14.233333	0.5	-0.002625
14.241667	0.5	-0.003125
14.250000	0.5	-0.003750
14.258333	0.5	-0.004125
14.266667	0.5	-0.004750
14.275000	0.5	-0.005500
14.283333	0.5	-0.005875
14.291667	0.5	-0.006250
14.300000	0.5	-0.006500
14.308333	0.5	-0.006875
14.316667	0.5	-0.007250
14.325000	0.5	-0.007375
14.333333	0.5	-0.007500
14.341667	0.5	-0.007750
14.350000	0.5	-0.007750
14.358333	0.5	-0.007750
14.366667	0.5	-0.008000
14.375000	0.5	-0.007875
14.383333	0.5	-0.007750
14.391667	0.5	-0.008125
14.400000	0.5	-0.008375
14.408333	0.5	-0.008125
14.416667	0.5	-0.008125
14.425000	0.5	-0.007875
14.433333	0.5	-0.007625
14.441667	0.5	-0.007625
14.450000	0.5	-0.007625
14.458333	0.5	-0.007875
14.466667	0.5	-0.008250
14.475000	0.5	-0.008625
14.483333	0.5	-0.008750
14.491667	0.5	-0.008625
14.500000	0.5	-0.008500
14.508333	0.5	-0.008500
14.516667	0.5	-0.008750
14.525000	0.5	-0.008750
14.533333	0.5	-0.009000
14.541667	0.5	-0.009125
14.550000	0.5	-0.009500
14.558333	0.5	-0.009500
14.566667	0.5	-0.009750
14.575000	0.5	-0.009625
14.583333	0.5	-0.009375
14.591667	0.5	-0.009250
14.600000	0.5	-0.009750
14.608333	0.5	-0.009625
14.616667	0.5	-0.009625
14.625000	0.5	-0.009625
14.633333	0.5	-0.010125
14.641667	0.5	-0.010250
14.650000	0.5	-0.010375
14.658333	0.5	-0.011000
14.666667	0.5	-0.011000
14.675000	0.5	-0.011000
14.683333	0.5	-0.010625
14.691667	0.5	-0.010500
14.700000	0.5	-0.010125
14.708333	0.5	-0.010000
14.716667	0.5	-0.010500
14.725000	0.5	-0.010375
14.733333	0.5	-0.010000
14.741667	0.5	-0.010000
14.750000	0.5	-0.009500
14.758333	0.5	-0.009000
14.766667	0.5	-0.008625
14.775000	0.5	-0.008625
14.783333	0.5	-0.008375
14.791667	0.5	-0.008125
14.800000	0.5	-0.007875
14.808333	0.5	-0.007500
14.816667	0.5	-0.006875
14.825000	0.5	-0.007000
14.833333	0.5	-0.006375
14.841667	0.5	-0.005750
14.850000	0.5	-0.005000
14.858333	0.5	-0.004500
14.866667	0.5	-0.004125
14.875000	0.5	-0.003875
14.883333	0.5	-0.003375
14.891667	0.5	-0.003125
14.900000	0.5	-0.002500
14.908333	0.5	-0.002375
14.916667	0.5	-0.001875
14.925000	0.5	-0.001250
14.933333	0.5	-0.001250
14.941667	0.5	-0.001125
14.950000	0.5	-0.000750
14.958333	0.5	-0.000750
14.966667	0.5	-0.000500
14.975000	0.5	0.000000
14.983333	0.5	0.000000
14.991667	0.5	-0.000125
15.000000	0.5	0.000250
15.008333	0.5	0.000500
15.016667	0.5	0.000375
15.025000	0.5	0.000375
15.033333	0.5	0.000375
15.041667	0.5	0.000000
15.050000	0.5	-0.000125
15.058333	0.5	-0.000250
15.066667	0.5	-0.000375
15.075000	0.5	-0.000375
15.083333	0.5	-0.000750
15.091667	0.5	-0.000750
15.100000	0.5	-0.000875
15.108333	0.5	-0.001000
15.116667	0.5	-0.001375
15.125000	0.5	-0.001875
15.133333	0.5	-0.001875
15.141667	0.5	-0.002125
15.150000	0.5	-0.002750
15.158333	0.5	-0.003000
15.166667	0.5	-0.003250
15.175000	0.5	-0.003625
15.183333	0.5	-0.004000
15.191667	0.5	-0.004250
15.200000	0.5	-0.004500
15.208333	0.5	-0.005125
15.216667	0.5	-0.005500
15.225000	0.5	-0.005625
15.233333	0.5	-0.005750
15.241667	0.5	-0.005750
15.250000	0.5	-0.006250
15.258333	0.5	-0.006250
15.266667	0.5	-0.006500
15.275000	0.5	-0.006625
15.283333	0.5	-0.006875
15.291667	0.5	-0.006875
15.300000	0.5	-0.006875
15.308333	0.5	-0.006500
15.316667	0.5	-0.006875
15.325000	0.5	-0.006750
15.333333	0.5	-0.006500
15.341667	0.5	-0.006125
15.350000	0.5	-0.005875
15.358333	0.5	-0.005375
15.366667	0.5	-0.004375
15.375000	0.5	-0.003375
15.383333	0.5	-0.003375
15.391667	0.5	-0.003375
15.400000	0.5	-0.003125
15.408333	0.5	-0.002375
15.416667	0.5	-0.001875
15.425000	0.5	-0.002000
15.433333	0.5	-0.001875
15.441667	0.5	-0.001125
15.450000	0.5	-0.000875
15.458333	0.5	-0.000500
15.466667	0.5	-0.000500
15.475000	0.5	-0.000375
15.483333	0.5	0.000000
15.491667	0.5	0.000500
15.500000	0.5	0.000500
15.508333	0.5	0.000750
15.516667	0.5	0.001375
15.525000	0.5	0.001750
15.533333	0.5	0.002250
15.541667	0.5	0.002375
15.550000	0.5	0.002625
15.558333	0.5	0.002750
15.566667	0.5	0.003000
15.575000	0.5	0.003125
15.583333	0.5	0.003375
15.591667	0.5	0.003875
15.600000	0.5	0.004125
15.608333	0.5	0.004250
15.616667	0.5	0.004125
15.625000	0.5	0.004125
15.633333	0.5	0.004000
15.641667	0.5	0.004125
15.650000	0.5	0.004250
15.658333	0.5	0.004625
15.666667	0.5	0.004750
15.675000	0.5	0.004750
15.683333	0.5	0.004750
15.691667	0.5	0.004375
15.700000	0.5	0.004500
15.708333	0.5	0.004375
15.716667	0.5	0.004500
15.725000	0.5	0.004625
15.733333	0.5	0.005000
15.741667	0.5	0.004875
15.750000	0.5	0.004750
15.758333	0.5	0.004750
15.766667	0.5	0.004625
15.775000	0.5	0.004875
15.783333	0.5	0.004375
15.791667	0.5	0.004000
15.800000	0.5	0.003750
15.808333	0.5	0.003375
15.816667	0.5	0.003625
15.825000	0.5	0.004375
15.833333	0.5	0.004125
15.841667	0.5	0.004375
15.850000	0.5	0.004125
15.858333	0.5	0.003625
15.866667	0.5	0.003500
15.875000	0.5	0.003625
15.883333	0.5	0.003750
15.891667	0.5	0.003750
15.900000	0.5	0.003875
15.908333	0.5	0.003625
15.916667	0.5	0.003375
15.925000	0.5	0.003375
15.933333	0.5	0.003125
15.941667	0.5	0.003000
15.950000	0.5	0.003250
15.958333	0.5	0.003125
15.966667	0.5	0.002875
15.975000	0.5	0.003125
15.983333	0.5	0.003000
15.991667	0.5	0.003000
16.000000	0.5	0.003125
16.008333	0.5	0.003125
16.016667	0.5	0.003000
16.025000	0.5	0.003250
16.033333	0.5	0.003125
16.041667	0.5	0.002875
16.050000	0.5	0.002625
16.058333	0.5	0.002875
16.066667	0.5	0.002875
16.075000	0.5	0.003000
16.083333	0.5	0.002875
16.091667	0.5	0.002875
16.100000	0.5	0.002500
16.108333	0.5	0.002250
16.116667	0.5	0.002000
16.125000	0.5	0.002500
16.133333	0.5	0.002750
16.141667	0.5	0.003125
16.150000	0.5	0.003500
16.158333	0.5	0.004125
16.166667	0.5	0.003875
16.175000	0.5	0.003750
16.183333	0.5	0.003625
16.191667	0.5	0.003750
16.200000	0.5	0.004250
16.208333	0.5	0.004625
16.216667	0.5	0.005000
16.225000	0.5	0.004875
16.233333	0.5	0.005250
16.241667	0.5	0.005375
16.250000	0.5	0.005500
16.258333	0.5	0.006750
16.266667	0.5	0.007500
16.275000	0.5	0.008375
16.283333	0.5	0.009375
16.291667	0.5	0.010250
16.300000	0.5	0.011500
16.308333	0.5	0.013000
16.316667	0.5	0.014375
16.325000	0.5	0.016375
16.333333	0.5	0.018375
16.341667	0.5	0.021000
16.350000	0.5	0.023375
16.358333	0.5	0.026250
16.366667	0.5	0.029000
16.375000	0.5	0.031750
16.383333	0.5	0.035125
16.391667	0.5	0.038125
16.400000	0.5	0.041125
16.408333	0.5	0.044750
16.416667	0.5	0.048500
16.425000	0.5	0.051875
16.433333	0.5	0.055500
16.441667	0.5	0.058625
16.450000	0.5	0.062000
16.458333	0.5	0.065125
16.466667	0.5	0.068250
16.475000	0.5	0.070875
16.483333	0.5	0.073000
16.491667	0.5	0.074750
16.500000	0.5	0.076125
16.508333	0.5	0.076750
16.516667	0.5	0.077125
16.525000	0.5	0.077625
16.533333	0.5	0.077500
16.541667	0.5	0.076500
16.550000	0.5	0.075125
16.558333	0.5	0.073750
16.566667	0.5	0.072375
16.575000	0.5	0.070000
16.583333	0.5	0.066875
16.591667	0.5	0.063625
16.600000	0.5	0.060625
16.608333	0.5	0.057125
16.616667	0.5	0.053125
16.625000	0.5	0.049750
16.633333	0.5	0.046250
16.641667	0.5	0.042375
16.650000	0.5	0.038750
16.658333	0.5	0.035375
16.666667	0.5	0.031750
16.675000	0.5	0.028125
16.683333	0.5	0.024875
16.691667	0.5	0.021625
16.700000	0.5	0.019000
16.708333	0.5	0.016000
16.716667	0.5	0.013250
16.725000	0.5	0.010500
16.733333	0.5	0.008000
16.741667	0.5	0.006000
16.750000	0.5	0.004250
16.758333	0.5	0.002250
16.766667	0.5	0.001125
16.775000	0.5	0.000000
16.783333	0.5	-0.001000
16.791667	0.5	-0.002375
16.800000	0.5	-0.003250
16.808333	0.5	-0.003625
16.816667	0.5	-0.004375
16.825000	0.5	-0.004750
16.833333	0.5	-0.004875
16.841667	0.5	-0.005625
16.850000	0.5	-0.006125
16.858333	0.5	-0.006625
16.866667	0.5	-0.006875
16.875000	0.5	-0.007250
16.883333	0.5	-0.007625
16.891667	0.5	-0.007625
16.900000	0.5	-0.007375
16.908333	0.5	-0.007500
16.916667	0.5	-0.007625
16.925000	0.5	-0.007250
16.933333	0.5	-0.007250
16.941667	0.5	-0.007125
16.950000	0.5	-0.007125
16.958333	0.5	-0.007250
16.966667	0.5	-0.007375
16.975000	0.5	-0.007625
16.983333	0.5	-0.007875
16.991667	0.5	-0.008125
17.000000	0.5	-0.007875
17.008333	0.5	-0.008250
17.016667	0.5	-0.008500
17.025000	0.5	-0.008875
17.033333	0.5	-0.009000
17.041667	0.5	-0.008875
17.050000	0.5	-0.009250
17.058333	0.5	-0.009500
17.066667	0.5	-0.010000
17.075000	0.5	-0.010500
17.083333	0.5	-0.011125
17.091667	0.5	-0.012375
17.100000	0.5	-0.013500
17.108333	0.5	-0.014625
17.116667	0.5	-0.015750
17.125000	0.5	-0.017125
17.133333	0.5	-0.019000
17.141667	0.5	-0.020750
17.150000	0.5	-0.023000
17.158333	0.5	-0.025000
17.166667	0.5	-0.027375
17.175000	0.5	-0.029875
17.183333	0.5	-0.032750
17.191667	0.5	-0.035375
17.200000	0.5	-0.038500
17.208333	0.5	-0.041500
17.216667	0.5	-0.045250
17.225000	0.5	-0.048875
17.233333	0.5	-0.052500
17.241667	0.5	-0.056500
17.250000	0.5	-0.060000
17.258333	0.5	-0.063875
17.266667	0.5	-0.067125
17.275000	0.5	-0.070250
17.283333	0.5	-0.073375
17.291667	0.5	-0.076125
17.300000	0.5	-0.079000
17.308333	0.5	-0.081500
17.316667	0.5	-0.083625
17.325000	0.5	-0.085250
17.333333	0.5	-0.086375
17.341667	0.5	-0.087375
17.350000	0.5	-0.087625
17.358333	0.5	-0.087625
17.366667	0.5	-0.087000
17.375000	0.5	-0.086000
17.383333	0.5	-0.084500
17.391667	0.5	-0.082750
17.400000	0.5	-0.080625
17.408333	0.5	-0.078250
17.416667	0.5	-0.075625
17.425000	0.5	-0.072625
17.433333	0.5	-0.069250
17.441667	0.5	-0.066000
17.450000	0.5	-0.062625
17.458333	0.5	-0.059375
17.466667	0.5	-0.055750
17.475000	0.5	-0.052375
17.483333	0.5	-0.049125
17.491667	0.5	-0.045625
17.500000	0.5	-0.042250
17.508333	0.5	-0.039375
17.516667	0.5	-0.036750
17.525000	0.5	-0.033750
17.533333	0.5	-0.031250
17.541667	0.5	-0.028625
17.550000	0.5	-0.025875
17.558333	0.5	-0.023500
17.566667	0.5	-0.021750
17.575000	0.5	-0.020000
17.583333	0.5	-0.018250
17.591667	0.5	-0.016625
17.600000	0.5	-0.015000
17.608333	0.5	-0.013500
17.616667	0.5	-0.012250
17.625000	0.5	-0.010875
17.633333	0.5	-0.010125
17.641667	0.5	-0.009875
17.650000	0.5	-0.009500
17.658333	0.5	-0.009000
17.666667	0.5	-0.008625
17.675000	0.5	-0.008500
17.683333	0.5	-0.007875
17.691667	0.5	-0.007750
17.700000	0.5	-0.007625
17.708333	0.5	-0.007375
17.716667	0.5	-0.007375
17.725000	0.5	-0.007625
17.733333	0.5	-0.007500
17.741667	0.5	-0.007250
17.750000	0.5	-0.007000
17.758333	0.5	-0.006875
17.766667	0.5	-0.006875
17.775000	0.5	-0.006625
17.783333	0.5	-0.006625
17.791667	0.5	-0.006500
17.800000	0.5	-0.005875
17.808333	0.5	-0.005500
17.816667	0.5	-0.005375
17.825000	0.5	-0.005000
17.833333	0.5	-0.004875
17.841667	0.5	-0.004750
17.850000	0.5	-0.004875
17.858333	0.5	-0.004875
17.866667	0.5	-0.004750
17.875000	0.5	-0.004625
17.883333	0.5	-0.004500
17.891667	0.5	-0.004375
17.900000	0.5	-0.003625
17.908333	0.5	-0.003500
17.916667	0.5	-0.003125
17.925000	0.5	-0.002625
17.933333	0.5	-0.002250
17.941667	0.5	-0.001625
17.950000	0.5	-0.001625
17.958333	0.5	-0.001000
17.966667	0.5	-0.000625
17.975000	0.5	-0.000375
17.983333	0.5	0.000125
17.991667	0.5	0.000500
18.000000	0.5	0.001000
18.008333	0.5	0.001125
18.016667	0.5	0.001250
18.025000	0.5	0.001125
18.033333	0.5	0.001750
18.041667	0.5	0.001875
18.050000	0.5	0.001750
18.058333	0.5	0.001750
18.066667	0.5	0.001750
18.075000	0.5	0.001875
18.083333	0.5	0.001875
18.091667	0.5	0.001500
18.100000	0.5	0.001125
18.108333	0.5	0.001375
18.116667	0.5	0.001375
18.125000	0.5	0.001250
18.133333	0.5	0.001125
18.141667	0.5	0.001000
18.150000	0.5	0.000875
18.158333	0.5	0.000625
18.166667	0.5	0.000250
18.175000	0.5	-0.000125
18.183333	0.5	-0.000750
18.191667	0.5	-0.001500
18.200000	0.5	-0.002250
18.208333	0.5	-0.003125
18.216667	0.5	-0.003625
18.225000	0.5	-0.004375
18.233333	0.5	-0.005125
18.241667	0.5	-0.006125
18.250000	0.5	-0.007375
18.258333	0.5	-0.008625
18.266667	0.5	-0.009625
18.275000	0.5	-0.010625
18.283333	0.5	-0.011000
18.291667	0.5	-0.012250
18.300000	0.5	-0.013125
18.308333	0.5	-0.014500
18.316667	0.5	-0.015625
18.325000	0.5	-0.016500
18.333333	0.5	-0.017375
18.341667	0.5	-0.018625
18.350000	0.5	-0.019125
18.358333	0.5	-0.019875
18.366667	0.5	-0.020875
18.375000	0.5	-0.021625
18.383333	0.5	-0.022250
18.391667	0.5	-0.022500
18.400000	0.5	-0.023250
18.408333	0.5	-0.023625
18.416667	0.5	-0.023750
18.425000	0.5	-0.023875
18.433333	0.5	-0.023875
18.441667	0.5	-0.023500
18.450000	0.5	-0.023625
18.458333	0.5	-0.023000
18.466667	0.5	-0.022250
18.475000	0.5	-0.021500
18.483333	0.5	-0.020625
18.491667	0.5	-0.020250
18.500000	0.5	-0.019500
18.508333	0.5	-0.019000
18.516667	0.5	-0.018500
18.525000	0.5	-0.017500
18.533333	0.5	-0.016625
18.541667	0.5	-0.015750
18.550000	0.5	-0.015125
18.558333	0.5	-0.014500
18.566667	0.5	-0.014000
18.575000	0.5	-0.013500
18.583333	0.5	-0.012875
18.591667	0.5	-0.012125
18.600000	0.5	-0.011875
18.608333	0.5	-0.011500
18.616667	0.5	-0.010750
18.625000	0.5	-0.010250
18.633333	0.5	-0.009875
18.641667	0.5	-0.009500
18.650000	0.5	-0.009250
18.658333	0.5	-0.009125
18.666667	0.5	-0.008750
18.675000	0.5	-0.008875
18.683333	0.5	-0.008875
18.691667	0.5	-0.008750
18.700000	0.5	-0.009000
18.708333	0.5	-0.009000
18.716667	0.5	-0.008750
18.725000	0.5	-0.008750
18.733333	0.5	-0.008375
18.741667	0.5	-0.008500
18.750000	0.5	-0.008375
18.758333	0.5	-0.008750
18.766667	0.5	-0.009500
18.775000	0.5	-0.009250
18.783333	0.5	-0.009125
18.791667	0.5	-0.009375
18.800000	0.5	-0.009125
18.808333	0.5	-0.008625
18.816667	0.5	-0.009000
18.825000	0.5	-0.008875
18.833333	0.5	-0.009125
18.841667	0.5	-0.009375
18.850000	0.5	-0.009625
18.858333	0.5	-0.010000
18.866667	0.5	-0.009625
18.875000	0.5	-0.009750
18.883333	0.5	-0.010000
18.891667	0.5	-0.010000
18.900000	0.5	-0.009875
18.908333	0.5	-0.009750
18.916667	0.5	-0.009375
18.925000	0.5	-0.009125
18.933333	0.5	-0.009500
18.941667	0.5	-0.009625
18.950000	0.5	-0.009250
18.958333	0.5	-0.009375
18.966667	0.5	-0.010000
18.975000	0.5	-0.010125
18.983333	0.5	-0.009875
18.991667	0.5	-0.009750
19.000000	0.5	-0.009625
19.008333	0.5	-0.009375
19.016667	0.5	-0.009375
19.025000	0.5	-0.009750
19.033333	0.5	-0.010500
19.041667	0.5	-0.011125
19.050000	0.5	-0.011750
19.058333	0.5	-0.012125
19.066667	0.5	-0.012125
19.075000	0.5	-0.012375
19.083333	0.5	-0.013000
19.091667	0.5	-0.013250
19.100000	0.5	-0.013500
19.108333	0.5	-0.013750
19.116667	0.5	-0.014500
19.125000	0.5	-0.015000
19.133333	0.5	-0.015375
19.141667	0.5	-0.016125
19.150000	0.5	-0.016875
19.158333	0.5	-0.017875
19.166667	0.5	-0.018375
19.175000	0.5	-0.019375
19.183333	0.5	-0.020250
19.191667	0.5	-0.020875
19.200000	0.5	-0.021125
19.208333	0.5	-0.021875
19.216667	0.5	-0.023250
19.225000	0.5	-0.024000
19.233333	0.5	-0.024875
19.241667	0.5	-0.025875
19.250000	0.5	-0.026875
19.258333	0.5	-0.028125
19.266667	0.5	-0.028875
19.275000	0.5	-0.029500
19.283333	0.5	-0.030250
19.291667	0.5	-0.031125
19.300000	0.5	-0.032000
19.308333	0.5	-0.033000
19.316667	0.5	-0.034250
19.325000	0.5	-0.035000
19.333333	0.5	-0.035875
19.341667	0.5	-0.037125
19.350000	0.5	-0.037875
19.358333	0.5	-0.038625
19.366667	0.5	-0.039000
19.375000	0.5	-0.039750
19.383333	0.5	-0.040375
19.391667	0.5	-0.041250
19.400000	0.5	-0.041875
19.408333	0.5	-0.042750
19.416667	0.5	-0.043375
19.425000	0.5	-0.043875
19.433333	0.5	-0.044250
19.441667	0.5	-0.045000
19.450000	0.5	-0.045750
19.458333	0.5	-0.046250
19.466667	0.5	-0.046875
19.475000	0.5	-0.047375
19.483333	0.5	-0.047625
19.491667	0.5	-0.047750
19.500000	0.5	-0.048250
19.508333	0.5	-0.048750
19.516667	0.5	-0.048875
19.525000	0.5	-0.049125
19.533333	0.5	-0.049375
19.541667	0.5	-0.049875
19.550000	0.5	-0.050625
19.558333	0.5	-0.051250
19.566667	0.5	-0.051750
19.575000	0.5	-0.052375
19.583333	0.5	-0.052875
19.591667	0.5	-0.053250
19.600000	0.5	-0.053625
19.608333	0.5	-0.054125
19.616667	0.5	-0.054250
19.625000	0.5	-0.054500
19.633333	0.5	-0.055250
19.641667	0.5	-0.056000
19.650000	0.5	-0.056250
19.658333	0.5	-0.056875
19.666667	0.5	-0.057375
19.675000	0.5	-0.057875
19.683333	0.5	-0.058000
19.691667	0.5	-0.058375
19.700000	0.5	-0.058250
19.708333	0.5	-0.058625
19.716667	0.5	-0.059250
19.725000	0.5	-0.059875
19.733333	0.5	-0.060625
19.741667	0.5	-0.061125
19.750000	0.5	-0.061625
19.758333	0.5	-0.062125
19.766667	0.5	-0.062375
19.775000	0.5	-0.062500
19.783333	0.5	-0.063000
19.791667	0.5	-0.063500
19.800000	0.5	-0.063750
19.808333	0.5	-0.063625
19.816667	0.5	-0.063500
19.825000	0.5	-0.063750
19.833333	0.5	-0.064000
19.841667	0.5	-0.063750
19.850000	0.5	-0.063500
19.858333	0.5	-0.063375
19.866667	0.5	-0.063375
19.875000	0.5	-0.063125
19.883333	0.5	-0.062500
19.891667	0.5	-0.062125
19.900000	0.5	-0.061625
19.908333	0.5	-0.061375
19.916667	0.5	-0.061125
19.925000	0.5	-0.060750
19.933333	0.5	-0.060250
19.941667	0.5	-0.059500
19.950000	0.5	-0.058750
19.958333	0.5	-0.057875
19.966667	0.5	-0.057000
19.975000	0.5	-0.056250
19.983333	0.5	-0.055500
19.991667	0.5	-0.055125
20.000000	0.5	-0.054250
20.008333	0.5	-0.053375
20.016667	0.5	-0.052500
20.025000	0.5	-0.051750
20.033333	0.5	-0.050875
20.041667	0.5	-0.050125
20.050000	0.5	-0.049250
20.058333	0.5	-0.048375
20.066667	0.5	-0.047500
20.075000	0.5	-0.046875
20.083333	0.5	-0.046000
20.091667	0.5	-0.045125
20.100000	0.5	-0.044500
20.108333	0.5	-0.043625
20.116667	0.5	-0.042500
20.125000	0.5	-0.041875
20.133333	0.5	-0.041625
20.141667	0.5	-0.041000
20.150000	0.5	-0.040125
20.158333	0.5	-0.039000
20.166667	0.5	-0.038250
20.175000	0.5	-0.037750
20.183333	0.5	-0.037000
20.191667	0.5	-0.036250
20.200000	0.5	-0.035625
20.208333	0.5	-0.035625
20.216667	0.5	-0.035000
20.225000	0.5	-0.034375
20.233333	0.5	-0.034000
20.241667	0.5	-0.033750
20.250000	0.5	-0.033500
20.258333	0.5	-0.033500
20.266667	0.5	-0.033375
20.275000	0.5	-0.033000
20.283333	0.5	-0.033000
20.291667	0.5	-0.032625
20.300000	0.5	-0.032750
20.308333	0.5	-0.032750
20.316667	0.5	-0.032750
20.325000	0.5	-0.032750
20.333333	0.5	-0.032625
20.341667	0.5	-0.032500
20.350000	0.5	-0.032375
20.358333	0.5	-0.032625
20.366667	0.5	-0.032375
20.375000	0.5	-0.032250
20.383333	0.5	-0.032250
20.391667	0.5	-0.032000
20.400000	0.5	-0.031375
20.408333	0.5	-0.031375
20.416667	0.5	-0.031250
20.425000	0.5	-0.031125
20.433333	0.5	-0.031125
20.441667	0.5	-0.030875
20.450000	0.5	-0.030750
20.458333	0.5	-0.030500
20.466667	0.5	-0.030500
20.475000	0.5	-0.030125
20.483333	0.5	-0.029625
20.491667	0.5	-0.029000
20.500000	0.5	-0.028500
20.508333	0.5	-0.028250
20.516667	0.5	-0.027625
20.525000	0.5	-0.026500
20.533333	0.5	-0.025250
20.541667	0.5	-0.024375
20.550000	0.5	-0.023375
20.558333	0.5	-0.022375
20.566667	0.5	-0.021250
20.575000	0.5	-0.020500
20.583333	0.5	-0.019375
20.591667	0.5	-0.018000
20.600000	0.5	-0.016500
20.608333	0.5	-0.015125
20.616667	0.5	-0.013875
20.625000	0.5	-0.012625
20.633333	0.5	-0.011250
20.641667	0.5	-0.009875
20.650000	0.5	-0.008250
20.658333	0.5	-0.007250
20.666667	0.5	-0.005875
20.675000	0.5	-0.005000
20.683333	0.5	-0.004125
20.691667	0.5	-0.003875
20.700000	0.5	-0.003375
20.708333	0.5	-0.002625
20.716667	0.5	-0.002250
20.725000	0.5	-0.001750
20.733333	0.5	-0.001875
20.741667	0.5	-0.001875
20.750000	0.5	-0.002500
20.758333	0.5	-0.002625
20.766667	0.5	-0.003000
20.775000	0.5	-0.003500
20.783333	0.5	-0.004000
20.791667	0.5	-0.004750
20.800000	0.5	-0.005250
20.808333	0.5	-0.006000
20.816667	0.5	-0.007250
20.825000	0.5	-0.008625
20.833333	0.5	-0.009625
20.841667	0.5	-0.010750
20.850000	0.5	-0.012250
20.858333	0.5	-0.013250
20.866667	0.5	-0.014750
20.875000	0.5	-0.015625
20.883333	0.5	-0.016625
20.891667	0.5	-0.017750
20.900000	0.5	-0.019500
20.908333	0.5	-0.021125
20.916667	0.5	-0.022125
20.925000	0.5	-0.023250
20.933333	0.5	-0.023625
20.941667	0.5	-0.024750
20.950000	0.5	-0.025500
20.958333	0.5	-0.026375
20.966667	0.5	-0.027500
20.975000	0.5	-0.028125
20.983333	0.5	-0.028875
20.991667	0.5	-0.029500
21.000000	0.5	-0.030000
21.008333	0.5	-0.030375
21.016667	0.5	-0.030750
21.025000	0.5	-0.031250
21.033333	0.5	-0.031375
21.041667	0.5	-0.032000
21.050000	0.5	-0.032875
21.058333	0.5	-0.033125
21.066667	0.5	-0.032875
21.075000	0.5	-0.033000
21.083333	0.5	-0.033125
21.091667	0.5	-0.033375
21.100000	0.5	-0.033250
21.108333	0.5	-0.033250
21.116667	0.5	-0.033125
21.125000	0.5	-0.033125
21.133333	0.5	-0.033125
21.141667	0.5	-0.033250
21.150000	0.5	-0.033000
21.158333	0.5	-0.032875
21.166667	0.5	-0.033125
21.175000	0.5	-0.033250
21.183333	0.5	-0.033125
21.191667	0.5	-0.033000
21.200000	0.5	-0.032250
21.208333	0.5	-0.032500
21.216667	0.5	-0.032250
21.225000	0.5	-0.031875
21.233333	0.5	-0.031625
21.241667	0.5	-0.031125
21.250000	0.5	-0.030750
21.258333	0.5	-0.030625
21.266667	0.5	-0.030750
21.275000	0.5	-0.030750
21.283333	0.5	-0.030500
21.291667	0.5	-0.030125
21.300000	0.5	-0.029750
21.308333	0.5	-0.029375
21.316667	0.5	-0.029375
21.325000	0.5	-0.029250
21.333333	0.5	-0.029125
21.341667	0.5	-0.028875
21.350000	0.5	-0.028500
21.358333	0.5	-0.028625
21.366667	0.5	-0.028500
21.375000	0.5	-0.028375
21.383333	0.5	-0.028875
21.391667	0.5	-0.029250
21.400000	0.5	-0.029250
21.408333	0.5	-0.029125
21.416667	0.5	-0.029000
21.425000	0.5	-0.028625
21.433333	0.5	-0.028375
21.441667	0.5	-0.028625
21.450000	0.5	-0.028625
21.458333	0.5	-0.028750
21.466667	0.5	-0.028625
21.475000	0.5	-0.028250
21.483333	0.5	-0.028250
21.491667	0.5	-0.028500
21.500000	0.5	-0.028625
21.508333	0.5	-0.029000
21.516667	0.5	-0.029250
21.525000	0.5	-0.029375
21.533333	0.5	-0.029625
21.541667	0.5	-0.029875
21.550000	0.5	-0.029750
21.558333	0.5	-0.029750
21.566667	0.5	-0.029875
21.575000	0.5	-0.030000
21.583333	0.5	-0.029625
21.591667	0.5	-0.029250
21.600000	0.5	-0.029250
21.608333	0.5	-0.029000
21.616667	0.5	-0.029000
21.625000	0.5	-0.028875
21.633333	0.5	-0.028625
21.641667	0.5	-0.028625
21.650000	0.5	-0.028500
21.658333	0.5	-0.028625
21.666667	0.5	-0.028750
21.675000	0.5	-0.028625
21.683333	0.5	-0.028625
21.691667	0.5	-0.028750
21.700000	0.5	-0.028375
21.708333	0.5	-0.028125
21.716667	0.5	-0.028000
21.725000	0.5	-0.027500
21.733333	0.5	-0.027250
21.741667	0.5	-0.026875
21.750000	0.5	-0.027000
21.758333	0.5	-0.026750
21.766667	0.5	-0.026500
21.775000	0.5	-0.026625
21.783333	0.5	-0.026250
21.791667	0.5	-0.026000
21.800000	0.5	-0.026250
21.808333	0.5	-0.026125
21.816667	0.5	-0.026125
21.825000	0.5	-0.026000
21.833333	0.5	-0.026000
21.841667	0.5	-0.025875
21.850000	0.5	-0.025500
21.858333	0.5	-0.025375
21.866667	0.5	-0.025125
21.875000	0.5	-0.024750
21.883333	0.5	-0.024375
21.891667	0.5	-0.024125
21.900000	0.5	-0.024125
21.908333	0.5	-0.023875
21.916667	0.5	-0.024000
21.925000	0.5	-0.023750
21.933333	0.5	-0.023500
21.941667	0.5	-0.023375
21.950000	0.5	-0.023250
21.958333	0.5	-0.022875
21.966667	0.5	-0.022750
21.975000	0.5	-0.022625
21.983333	0.5	-0.022375
21.991667	0.5	-0.022125
22.000000	0.5	-0.021125
22.008333	0.5	-0.020625
22.016667	0.5	-0.019875
22.025000	0.5	-0.019875
22.033333	0.5	-0.019625
22.041667	0.5	-0.019500
22.050000	0.5	-0.018875
22.058333	0.5	-0.018375
22.066667	0.5	-0.017875
22.075000	0.5	-0.018000
22.083333	0.5	-0.017375
22.091667	0.5	-0.016500
22.100000	0.5	-0.016250
22.108333	0.5	-0.016000
22.116667	0.5	-0.015375
22.125000	0.5	-0.015125
22.133333	0.5	-0.014750
22.141667	0.5	-0.014625
22.150000	0.5	-0.013875
22.158333	0.5	-0.013375
22.166667	0.5	-0.013000
22.175000	0.5	-0.012375
22.183333	0.5	-0.012375
22.191667	0.5	-0.011875
22.200000	0.5	-0.011625
22.208333	0.5	-0.011500
22.216667	0.5	-0.011125
22.225000	0.5	-0.010625
22.233333	0.5	-0.010250
22.241667	0.5	-0.009875
22.250000	0.5	-0.009500
22.258333	0.5	-0.008750
22.266667	0.5	-0.008125
22.275000	0.5	-0.007500
22.283333	0.5	-0.006750
22.291667	0.5	-0.006375
22.300000	0.5	-0.006125
22.308333	0.5	-0.005875
22.316667	0.5	-0.005375
22.325000	0.5	-0.004875
22.333333	0.5	-0.004875
22.341667	0.5	-0.004500
22.350000	0.5	-0.004125
22.358333	0.5	-0.003500
22.366667	0.5	-0.003000
22.375000	0.5	-0.002625
22.383333	0.5	-0.002375
22.391667	0.5	-0.002125
22.400000	0.5	-0.002250
22.408333	0.5	-0.001750
22.416667	0.5	-0.001375
22.425000	0.5	-0.000875
22.433333	0.5	-0.000625
22.441667	0.5	-0.000375
22.450000	0.5	-0.000250
22.458333	0.5	-0.000250
22.466667	0.5	-0.000125
22.475000	0.5	0.000250
22.483333	0.5	0.000125
22.491667	0.5	0.000125
22.500000	0.5	0.000125
22.508333	0.5	0.000250
22.516667	0.5	0.000500
22.525000	0.5	0.000125
22.533333	0.5	0.000375
22.541667	0.5	0.000500
22.550000	0.5	0.000625
22.558333	0.5	0.000250
22.566667	0.5	-0.000125
22.575000	0.5	0.000000
22.583333	0.5	-0.000125
22.591667	0.5	0.000000
22.600000	0.5	0.000000
22.608333	0.5	-0.000250
22.616667	0.5	-0.000875
22.625000	0.5	-0.001375
22.633333	0.5	-0.001750
22.641667	0.5	-0.002500
22.650000	0.5	-0.002875
22.658333	0.5	-0.003750
22.666667	0.5	-0.004125
22.675000	0.5	-0.004625
22.683333	0.5	-0.005250
22.691667	0.5	-0.006000
22.700000	0.5	-0.006625
22.708333	0.5	-0.007125
22.716667	0.5	-0.008000
22.725000	0.5	-0.009000
22.733333	0.5	-0.009625
22.741667	0.5	-0.010750
22.750000	0.5	-0.011750
22.758333	0.5	-0.012500
22.766667	0.5	-0.013250
22.775000	0.5	-0.014250
22.783333	0.5	-0.015000
22.791667	0.5	-0.016000
22.800000	0.5	-0.016500
22.808333	0.5	-0.017250
22.816667	0.5	-0.018250
22.825000	0.5	-0.019250
22.833333	0.5	-0.019875
22.841667	0.5	-0.020375
22.850000	0.5	-0.021125
22.858333	0.5	-0.022125
22.866667	0.5	-0.023375
22.875000	0.5	-0.024375
22.883333	0.5	-0.024875
22.891667	0.5	-0.025750
22.900000	0.5	-0.026000
22.908333	0.5	-0.026250
22.916667	0.5	-0.026500
22.925000	0.5	-0.026875
22.933333	0.5	-0.027625
22.941667	0.5	-0.027250
22.950000	0.5	-0.027500
22.958333	0.5	-0.028125
22.966667	0.5	-0.028500
22.975000	0.5	-0.028750
22.983333	0.5	-0.028875
22.991667	0.5	-0.028625
23.000000	0.5	-0.028125
23.008333	0.5	-0.027750
23.016667	0.5	-0.028125
23.025000	0.5	-0.028250
23.033333	0.5	-0.028125
23.041667	0.5	-0.027875
23.050000	0.5	-0.027875
23.058333	0.5	-0.027125
23.066667	0.5	-0.026750
23.075000	0.5	-0.026250
23.083333	0.5	-0.025500
23.091667	0.5	-0.025500
23.100000	0.5	-0.025375
23.108333	0.5	-0.024625
23.116667	0.5	-0.024375
23.125000	0.5	-0.023875
23.133333	0.5	-0.023500
23.141667	0.5	-0.023125
23.150000	0.5	-0.022625
23.158333	0.5	-0.022625
23.166667	0.5	-0.022125
23.175000	0.5	-0.021250
23.183333	0.5	-0.020250
23.191667	0.5	-0.019875
23.200000	0.5	-0.019750
23.208333	0.5	-0.019125
23.216667	0.5	-0.018625
23.225000	0.5	-0.018000
23.233333	0.5	-0.017500
23.241667	0.5	-0.016875
23.250000	0.5	-0.016375
23.258333	0.5	-0.016000
23.266667	0.5	-0.015250
23.275000	0.5	-0.014750
23.283333	0.5	-0.014375
23.291667	0.5	-0.014000
23.300000	0.5	-0.013750
23.308333	0.5	-0.013250
23.316667	0.5	-0.012250
23.325000	0.5	-0.012125
23.333333	0.5	-0.011750
23.341667	0.5	-0.011625
23.350000	0.5	-0.011125
23.358333	0.5	-0.010375
23.366667	0.5	-0.010000
23.375000	0.5	-0.009250
23.383333	0.5	-0.008750
23.391667	0.5	-0.008250
23.400000	0.5	-0.007750
23.408333	0.5	-0.007125
23.416667	0.5	-0.006875
23.425000	0.5	-0.006500
23.433333	0.5	-0.006000
23.441667	0.5	-0.005375
23.450000	0.5	-0.005000
23.458333	0.5	-0.004125
23.466667	0.5	-0.003250
23.475000	0.5	-0.002625
23.483333	0.5	-0.002250
23.491667	0.5	-0.001375
23.500000	0.5	-0.000625
23.508333	0.5	0.000000
23.516667	0.5	0.000500
23.525000	0.5	0.000875
23.533333	0.5	0.001750
23.541667	0.5	0.002000
23.550000	0.5	0.002500
23.558333	0.5	0.002750
23.566667	0.5	0.003000
23.575000	0.5	0.003500
23.583333	0.5	0.004500
23.591667	0.5	0.004750
23.600000	0.5	0.005375
23.608333	0.5	0.005750
23.616667	0.5	0.006000
23.625000	0.5	0.006250
23.633333	0.5	0.006625
23.641667	0.5	0.007000
23.650000	0.5	0.007250
23.658333	0.5	0.008125
23.666667	0.5	0.008625
23.675000	0.5	0.008875
23.683333	0.5	0.009250
23.691667	0.5	0.009250
23.700000	0.5	0.009750
23.708333	0.5	0.009875
23.716667	0.5	0.010125
23.725000	0.5	0.010250
23.733333	0.5	0.010625
23.741667	0.5	0.011000
23.750000	0.5	0.010875
23.758333	0.5	0.010875
23.766667	0.5	0.010875
23.775000	0.5	0.011000
23.783333	0.5	0.010875
23.791667	0.5	0.010625
23.800000	0.5	0.011375
23.808333	0.5	0.011375
23.816667	0.5	0.011375
23.825000	0.5	0.011500
23.833333	0.5	0.011875
23.841667	0.5	0.011875
23.850000	0.5	0.011750
23.858333	0.5	0.011750
23.866667	0.5	0.012000
23.875000	0.5	0.012250
23.883333	0.5	0.012125
23.891667	0.5	0.012125
23.900000	0.5	0.011875
23.908333	0.5	0.012250
23.916667	0.5	0.012250
23.925000	0.5	0.011875
23.933333	0.5	0.011500
23.941667	0.5	0.011375
23.950000	0.5	0.011250
23.958333	0.5	0.011625
23.966667	0.5	0.011875
23.975000	0.5	0.012125
23.983333	0.5	0.011875
23.991667	0.5	0.011375
24.000000	0.5	0.011250
24.008333	0.5	0.011375
24.016667	0.5	0.010875
24.025000	0.5	0.010375
24.033333	0.5	0.010125
24.041667	0.5	0.010125
24.050000	0.5	0.009875
24.058333	0.5	0.009750
24.066667	0.5	0.009500
24.075000	0.5	0.009500
24.083333	0.5	0.008875
24.091667	0.5	0.008625
24.100000	0.5	0.008125
24.108333	0.5	0.007500
24.116667	0.5	0.007000
24.125000	0.5	0.007000
24.133333	0.5	0.006875
24.141667	0.5	0.006500
24.150000	0.5	0.006375
24.158333	0.5	0.006375
24.166667	0.5	0.006000
24.175000	0.5	0.006125
24.183333	0.5	0.005875
24.191667	0.5	0.005375
24.200000	0.5	0.005000
24.208333	0.5	0.004750
24.216667	0.5	0.004375
24.225000	0.5	0.004125
24.233333	0.5	0.004125
24.241667	0.5	0.004000
24.250000	0.5	0.004125
24.258333	0.5	0.004125
24.266667	0.5	0.003875
24.275000	0.5	0.003750
24.283333	0.5	0.004000
24.291667	0.5	0.003875
24.300000	0.5	0.003750
24.308333	0.5	0.003500
24.316667	0.5	0.003500
24.325000	0.5	0.003625
24.333333	0.5	0.003625
24.341667	0.5	0.003625
24.350000	0.5	0.003375
24.358333	0.5	0.003375
24.366667	0.5	0.003000
24.375000	0.5	0.002875
24.383333	0.5	0.003375
24.391667	0.5	0.003500
24.400000	0.5	0.003375
24.408333	0.5	0.003125
24.416667	0.5	0.002875
24.425000	0.5	0.002250
24.433333	0.5	0.002000
24.441667	0.5	0.001875
24.450000	0.5	0.001875
24.458333	0.5	0.001375
24.466667	0.5	0.001250
24.475000	0.5	0.001000
24.483333	0.5	0.001250
24.491667	0.5	0.001625
24.500000	0.5	0.002125
24.508333	0.5	0.001750
24.516667	0.5	0.001125
24.525000	0.5	0.000750
24.533333	0.5	0.000875
24.541667	0.5	0.000875
24.550000	0.5	0.000625
24.558333	0.5	0.000125
24.566667	0.5	0.000000
24.575000	0.5	-0.000500
24.583333	0.5	-0.000750
24.591667	0.5	-0.000750
24.600000	0.5	-0.001250
24.608333	0.5	-0.001375
24.616667	0.5	-0.001250
24.625000	0.5	-0.000875
24.633333	0.5	-0.000750
24.641667	0.5	-0.001000
24.650000	0.5	-0.001500
24.658333	0.5	-0.001625
24.666667	0.5	-0.002000
24.675000	0.5	-0.002250
24.683333	0.5	-0.002125
24.691667	0.5	-0.002125
24.700000	0.5	-0.002000
24.708333	0.5	-0.002000
24.716667	0.5	-0.002000
24.725000	0.5	-0.002125
24.733333	0.5	-0.002375
24.741667	0.5	-0.002250
24.750000	0.5	-0.002250
24.758333	0.5	-0.002500
24.766667	0.5	-0.002625
24.775000	0.5	-0.002250
24.783333	0.5	-0.002250
24.791667	0.5	-0.002625
24.800000	0.5	-0.002875
24.808333	0.5	-0.002500
24.816667	0.5	-0.002750
24.825000	0.5	-0.003125
24.833333	0.5	-0.003250
24.841667	0.5	-0.003375
24.850000	0.5	-0.003875
24.858333	0.5	-0.004375
24.866667	0.5	-0.004875
24.875000	0.5	-0.005000
24.883333	0.5	-0.004875
24.891667	0.5	-0.004750
24.900000	0.5	-0.004750
24.908333	0.5	-0.005250
24.916667	0.5	-0.005500
24.925000	0.5	-0.006000
24.933333	0.5	-0.006000
24.941667	0.5	-0.006375
24.950000	0.5	-0.006750
24.958333	0.5	-0.006875
24.966667	0.5	-0.007375
24.975000	0.5	-0.007875
24.983333	0.5	-0.008500
24.991667	0.5	-0.008625
25.000000	0.5	-0.008875
