# Supplementary material for: Dynamic character displacement among a pair of bacterial phyllosphere commensals in situ
Source: Nat Commun. 2022 May 20;13:2836. doi: 10.1038/s41467-022-30469-3 (PMC9123166; doi:10.1038/s41467-022-30469-3)
Supplement: Supplementary file 11 — Source Data [file 41467_2022_30469_MOESM11_ESM.zip › Source Data/Supplementary Figure 5/Galactose t2 b.txt]

File Path	chrom://marshall/Chromeleon7/HPLC_Ultimate_3000/Users/helucas/20200720_OrganicAcids_CCR_L257.seq/187.smp/RI_1.channel/RI_1.chm
Channel	RI_1

Injection Information:
Data Vault	Chromeleon7
Injection	Gal_t2_b
Injection Number	65
Position	BB8
Comment	
Processing Method	Quantitative
Instrument Method	20200525_Rezex_ROA_OrganicAcid_600uL_2500uM_H2SO4_50A_50D
Type	Unknown
Status	Finished
Injection Date	7/22/2020
Injection Time	12:27:45 AM
Injection Volume (µl)	10.000
Dilution Factor	1.0000
Weight	1.0000

Chromatogram Data Information:
Time Min. (min)	0.000000
Time Max. (min)	25.000000
Data Points	3001
Detector	RI
Generating Data System	Chromeleon 7.2.5.9507
Exporting Data System	Chromeleon 7.2.8.0
Operator	Instrument Controller
Signal Quantity	Refractive 
Signal Unit	µRIU
Signal Min.	-2.574125
Signal Max.	24.721625
Channel	RI_1
Driver Name	RID520Driver.dll
Channel Type	Evaluation
Min. Step (s)	0.5
Max. Step (s)	0.5
Average Step (s)	0.5

Signal Parameter Information:
Signal Info	

Chromatogram Data:
Time (min)	Step (s)	Value (µRIU)
0.000000	n.a.	0.000000
0.008333	0.5	0.000000
0.016667	0.5	0.000250
0.025000	0.5	0.000625
0.033333	0.5	0.001125
0.041667	0.5	0.001375
0.050000	0.5	0.001750
0.058333	0.5	0.002125
0.066667	0.5	0.002250
0.075000	0.5	0.002750
0.083333	0.5	0.002750
0.091667	0.5	0.003000
0.100000	0.5	0.003500
0.108333	0.5	0.003875
0.116667	0.5	0.003875
0.125000	0.5	0.004125
0.133333	0.5	0.004250
0.141667	0.5	0.004625
0.150000	0.5	0.004250
0.158333	0.5	0.004250
0.166667	0.5	0.004375
0.175000	0.5	0.004625
0.183333	0.5	0.004500
0.191667	0.5	0.004500
0.200000	0.5	0.004375
0.208333	0.5	0.004375
0.216667	0.5	0.004000
0.225000	0.5	0.003500
0.233333	0.5	0.003125
0.241667	0.5	0.002875
0.250000	0.5	0.002625
0.258333	0.5	0.002625
0.266667	0.5	0.002750
0.275000	0.5	0.002625
0.283333	0.5	0.002750
0.291667	0.5	0.002750
0.300000	0.5	0.002625
0.308333	0.5	0.002500
0.316667	0.5	0.002250
0.325000	0.5	0.001875
0.333333	0.5	0.001875
0.341667	0.5	0.001500
0.350000	0.5	0.001250
0.358333	0.5	0.001125
0.366667	0.5	0.001375
0.375000	0.5	0.001750
0.383333	0.5	0.001625
0.391667	0.5	0.001750
0.400000	0.5	0.001625
0.408333	0.5	0.001625
0.416667	0.5	0.002125
0.425000	0.5	0.002000
0.433333	0.5	0.002250
0.441667	0.5	0.002250
0.450000	0.5	0.002750
0.458333	0.5	0.003125
0.466667	0.5	0.003875
0.475000	0.5	0.004250
0.483333	0.5	0.004750
0.491667	0.5	0.005000
0.500000	0.5	0.005000
0.508333	0.5	0.005000
0.516667	0.5	0.005250
0.525000	0.5	0.005750
0.533333	0.5	0.006375
0.541667	0.5	0.006750
0.550000	0.5	0.006750
0.558333	0.5	0.006875
0.566667	0.5	0.007500
0.575000	0.5	0.007750
0.583333	0.5	0.007875
0.591667	0.5	0.008375
0.600000	0.5	0.008250
0.608333	0.5	0.008250
0.616667	0.5	0.008875
0.625000	0.5	0.009250
0.633333	0.5	0.009500
0.641667	0.5	0.010000
0.650000	0.5	0.009875
0.658333	0.5	0.009875
0.666667	0.5	0.010500
0.675000	0.5	0.011000
0.683333	0.5	0.011125
0.691667	0.5	0.011375
0.700000	0.5	0.011500
0.708333	0.5	0.011875
0.716667	0.5	0.011750
0.725000	0.5	0.011750
0.733333	0.5	0.012125
0.741667	0.5	0.012250
0.750000	0.5	0.012250
0.758333	0.5	0.012375
0.766667	0.5	0.012250
0.775000	0.5	0.012500
0.783333	0.5	0.013000
0.791667	0.5	0.013000
0.800000	0.5	0.013250
0.808333	0.5	0.013625
0.816667	0.5	0.014000
0.825000	0.5	0.013375
0.833333	0.5	0.013375
0.841667	0.5	0.012875
0.850000	0.5	0.013000
0.858333	0.5	0.012875
0.866667	0.5	0.013000
0.875000	0.5	0.012750
0.883333	0.5	0.012000
0.891667	0.5	0.012125
0.900000	0.5	0.011750
0.908333	0.5	0.011875
0.916667	0.5	0.011375
0.925000	0.5	0.011125
0.933333	0.5	0.010625
0.941667	0.5	0.010000
0.950000	0.5	0.009500
0.958333	0.5	0.009125
0.966667	0.5	0.008500
0.975000	0.5	0.007750
0.983333	0.5	0.007000
0.991667	0.5	0.006750
1.000000	0.5	0.006125
1.008333	0.5	0.005375
1.016667	0.5	0.004875
1.025000	0.5	0.004125
1.033333	0.5	0.004250
1.041667	0.5	0.004000
1.050000	0.5	0.003500
1.058333	0.5	0.003000
1.066667	0.5	0.002500
1.075000	0.5	0.002000
1.083333	0.5	0.001750
1.091667	0.5	0.001125
1.100000	0.5	0.000875
1.108333	0.5	0.000250
1.116667	0.5	0.000000
1.125000	0.5	-0.000625
1.133333	0.5	-0.000875
1.141667	0.5	-0.000750
1.150000	0.5	-0.001000
1.158333	0.5	-0.001250
1.166667	0.5	-0.001500
1.175000	0.5	-0.001875
1.183333	0.5	-0.002125
1.191667	0.5	-0.002125
1.200000	0.5	-0.002125
1.208333	0.5	-0.002250
1.216667	0.5	-0.001875
1.225000	0.5	-0.001750
1.233333	0.5	-0.001625
1.241667	0.5	-0.001375
1.250000	0.5	-0.001125
1.258333	0.5	-0.001000
1.266667	0.5	-0.000625
1.275000	0.5	-0.000500
1.283333	0.5	-0.000125
1.291667	0.5	0.000250
1.300000	0.5	0.000625
1.308333	0.5	0.001000
1.316667	0.5	0.001250
1.325000	0.5	0.002000
1.333333	0.5	0.002375
1.341667	0.5	0.002875
1.350000	0.5	0.003375
1.358333	0.5	0.003875
1.366667	0.5	0.004625
1.375000	0.5	0.004875
1.383333	0.5	0.005625
1.391667	0.5	0.006125
1.400000	0.5	0.006625
1.408333	0.5	0.007250
1.416667	0.5	0.007250
1.425000	0.5	0.007625
1.433333	0.5	0.008500
1.441667	0.5	0.009000
1.450000	0.5	0.009375
1.458333	0.5	0.009625
1.466667	0.5	0.010375
1.475000	0.5	0.010250
1.483333	0.5	0.010500
1.491667	0.5	0.010875
1.500000	0.5	0.011625
1.508333	0.5	0.011750
1.516667	0.5	0.011875
1.525000	0.5	0.012250
1.533333	0.5	0.012500
1.541667	0.5	0.012625
1.550000	0.5	0.012500
1.558333	0.5	0.012375
1.566667	0.5	0.012375
1.575000	0.5	0.012750
1.583333	0.5	0.012500
1.591667	0.5	0.012375
1.600000	0.5	0.012250
1.608333	0.5	0.012125
1.616667	0.5	0.011875
1.625000	0.5	0.011625
1.633333	0.5	0.011500
1.641667	0.5	0.011250
1.650000	0.5	0.010875
1.658333	0.5	0.010875
1.666667	0.5	0.010500
1.675000	0.5	0.009750
1.683333	0.5	0.009375
1.691667	0.5	0.009125
1.700000	0.5	0.008875
1.708333	0.5	0.008500
1.716667	0.5	0.008125
1.725000	0.5	0.007625
1.733333	0.5	0.007250
1.741667	0.5	0.007250
1.750000	0.5	0.006875
1.758333	0.5	0.006500
1.766667	0.5	0.006250
1.775000	0.5	0.006125
1.783333	0.5	0.006250
1.791667	0.5	0.006000
1.800000	0.5	0.005625
1.808333	0.5	0.005500
1.816667	0.5	0.005375
1.825000	0.5	0.005625
1.833333	0.5	0.005625
1.841667	0.5	0.005625
1.850000	0.5	0.005750
1.858333	0.5	0.006000
1.866667	0.5	0.006000
1.875000	0.5	0.005750
1.883333	0.5	0.005750
1.891667	0.5	0.005625
1.900000	0.5	0.005375
1.908333	0.5	0.005375
1.916667	0.5	0.005750
1.925000	0.5	0.006000
1.933333	0.5	0.006000
1.941667	0.5	0.005625
1.950000	0.5	0.005375
1.958333	0.5	0.005125
1.966667	0.5	0.004750
1.975000	0.5	0.004875
1.983333	0.5	0.005000
1.991667	0.5	0.005000
2.000000	0.5	0.005375
2.008333	0.5	0.005000
2.016667	0.5	0.005125
2.025000	0.5	0.004625
2.033333	0.5	0.004125
2.041667	0.5	0.003750
2.050000	0.5	0.003875
2.058333	0.5	0.003875
2.066667	0.5	0.003750
2.075000	0.5	0.003500
2.083333	0.5	0.003125
2.091667	0.5	0.003250
2.100000	0.5	0.002875
2.108333	0.5	0.002125
2.116667	0.5	0.001750
2.125000	0.5	0.001750
2.133333	0.5	0.001500
2.141667	0.5	0.001250
2.150000	0.5	0.000750
2.158333	0.5	0.000375
2.166667	0.5	0.000125
2.175000	0.5	0.000000
2.183333	0.5	0.000000
2.191667	0.5	0.000000
2.200000	0.5	-0.000125
2.208333	0.5	0.000125
2.216667	0.5	0.000000
2.225000	0.5	-0.000250
2.233333	0.5	-0.000250
2.241667	0.5	0.000000
2.250000	0.5	0.000250
2.258333	0.5	0.000125
2.266667	0.5	-0.000125
2.275000	0.5	-0.000125
2.283333	0.5	0.000125
2.291667	0.5	0.000500
2.300000	0.5	0.000375
2.308333	0.5	0.001000
2.316667	0.5	0.001250
2.325000	0.5	0.001375
2.333333	0.5	0.001250
2.341667	0.5	0.001250
2.350000	0.5	0.001000
2.358333	0.5	0.001375
2.366667	0.5	0.001375
2.375000	0.5	0.001500
2.383333	0.5	0.002000
2.391667	0.5	0.002250
2.400000	0.5	0.002500
2.408333	0.5	0.002625
2.416667	0.5	0.003000
2.425000	0.5	0.003000
2.433333	0.5	0.003000
2.441667	0.5	0.003000
2.450000	0.5	0.003250
2.458333	0.5	0.002875
2.466667	0.5	0.003250
2.475000	0.5	0.003500
2.483333	0.5	0.003750
2.491667	0.5	0.003875
2.500000	0.5	0.003750
2.508333	0.5	0.003625
2.516667	0.5	0.004125
2.525000	0.5	0.004125
2.533333	0.5	0.004000
2.541667	0.5	0.004125
2.550000	0.5	0.004250
2.558333	0.5	0.004000
2.566667	0.5	0.003750
2.575000	0.5	0.003875
2.583333	0.5	0.004000
2.591667	0.5	0.003625
2.600000	0.5	0.003250
2.608333	0.5	0.003000
2.616667	0.5	0.003125
2.625000	0.5	0.003250
2.633333	0.5	0.003125
2.641667	0.5	0.002875
2.650000	0.5	0.002875
2.658333	0.5	0.002875
2.666667	0.5	0.002375
2.675000	0.5	0.002125
2.683333	0.5	0.001625
2.691667	0.5	0.001375
2.700000	0.5	0.000875
2.708333	0.5	0.000625
2.716667	0.5	0.000125
2.725000	0.5	-0.000375
2.733333	0.5	-0.000375
2.741667	0.5	-0.000625
2.750000	0.5	-0.000875
2.758333	0.5	-0.000750
2.766667	0.5	-0.001125
2.775000	0.5	-0.002000
2.783333	0.5	-0.002125
2.791667	0.5	-0.002125
2.800000	0.5	-0.002500
2.808333	0.5	-0.003375
2.816667	0.5	-0.003750
2.825000	0.5	-0.003625
2.833333	0.5	-0.004000
2.841667	0.5	-0.004250
2.850000	0.5	-0.004500
2.858333	0.5	-0.004625
2.866667	0.5	-0.004625
2.875000	0.5	-0.004750
2.883333	0.5	-0.004500
2.891667	0.5	-0.004250
2.900000	0.5	-0.004625
2.908333	0.5	-0.004750
2.916667	0.5	-0.004375
2.925000	0.5	-0.004375
2.933333	0.5	-0.004125
2.941667	0.5	-0.004625
2.950000	0.5	-0.004375
2.958333	0.5	-0.004375
2.966667	0.5	-0.004500
2.975000	0.5	-0.004500
2.983333	0.5	-0.004375
2.991667	0.5	-0.004500
3.000000	0.5	-0.004250
3.008333	0.5	-0.004375
3.016667	0.5	-0.004625
3.025000	0.5	-0.004500
3.033333	0.5	-0.004500
3.041667	0.5	-0.004625
3.050000	0.5	-0.004375
3.058333	0.5	-0.004125
3.066667	0.5	-0.004375
3.075000	0.5	-0.004500
3.083333	0.5	-0.004875
3.091667	0.5	-0.004875
3.100000	0.5	-0.004375
3.108333	0.5	-0.004000
3.116667	0.5	-0.004125
3.125000	0.5	-0.004375
3.133333	0.5	-0.004875
3.141667	0.5	-0.004625
3.150000	0.5	-0.004250
3.158333	0.5	-0.003875
3.166667	0.5	-0.004000
3.175000	0.5	-0.003750
3.183333	0.5	-0.003500
3.191667	0.5	-0.003625
3.200000	0.5	-0.003875
3.208333	0.5	-0.003500
3.216667	0.5	-0.003250
3.225000	0.5	-0.002875
3.233333	0.5	-0.003000
3.241667	0.5	-0.003000
3.250000	0.5	-0.002875
3.258333	0.5	-0.002750
3.266667	0.5	-0.003125
3.275000	0.5	-0.003500
3.283333	0.5	-0.003500
3.291667	0.5	-0.003750
3.300000	0.5	-0.003875
3.308333	0.5	-0.003625
3.316667	0.5	-0.003500
3.325000	0.5	-0.003250
3.333333	0.5	-0.003000
3.341667	0.5	-0.003000
3.350000	0.5	-0.003125
3.358333	0.5	-0.003125
3.366667	0.5	-0.003250
3.375000	0.5	-0.003625
3.383333	0.5	-0.003875
3.391667	0.5	-0.003875
3.400000	0.5	-0.003750
3.408333	0.5	-0.003750
3.416667	0.5	-0.003750
3.425000	0.5	-0.003500
3.433333	0.5	-0.003000
3.441667	0.5	-0.003000
3.450000	0.5	-0.002625
3.458333	0.5	-0.002625
3.466667	0.5	-0.002750
3.475000	0.5	-0.002750
3.483333	0.5	-0.002125
3.491667	0.5	-0.002000
3.500000	0.5	-0.001750
3.508333	0.5	-0.001750
3.516667	0.5	-0.001500
3.525000	0.5	-0.001000
3.533333	0.5	-0.000625
3.541667	0.5	0.000000
3.550000	0.5	-0.000125
3.558333	0.5	0.000125
3.566667	0.5	0.001000
3.575000	0.5	0.001625
3.583333	0.5	0.001625
3.591667	0.5	0.001750
3.600000	0.5	0.001875
3.608333	0.5	0.002125
3.616667	0.5	0.002125
3.625000	0.5	0.002000
3.633333	0.5	0.002500
3.641667	0.5	0.002750
3.650000	0.5	0.003125
3.658333	0.5	0.003375
3.666667	0.5	0.003500
3.675000	0.5	0.004000
3.683333	0.5	0.004375
3.691667	0.5	0.004500
3.700000	0.5	0.004500
3.708333	0.5	0.004375
3.716667	0.5	0.004375
3.725000	0.5	0.004250
3.733333	0.5	0.004125
3.741667	0.5	0.004375
3.750000	0.5	0.004375
3.758333	0.5	0.004500
3.766667	0.5	0.004375
3.775000	0.5	0.004500
3.783333	0.5	0.004750
3.791667	0.5	0.004750
3.800000	0.5	0.005250
3.808333	0.5	0.005250
3.816667	0.5	0.005125
3.825000	0.5	0.004625
3.833333	0.5	0.004500
3.841667	0.5	0.004000
3.850000	0.5	0.003500
3.858333	0.5	0.003125
3.866667	0.5	0.002875
3.875000	0.5	0.002875
3.883333	0.5	0.002500
3.891667	0.5	0.002500
3.900000	0.5	0.002125
3.908333	0.5	0.002250
3.916667	0.5	0.002500
3.925000	0.5	0.002500
3.933333	0.5	0.002375
3.941667	0.5	0.002250
3.950000	0.5	0.002750
3.958333	0.5	0.002500
3.966667	0.5	0.002500
3.975000	0.5	0.002375
3.983333	0.5	0.002125
3.991667	0.5	0.002375
4.000000	0.5	0.002000
4.008333	0.5	0.002125
4.016667	0.5	0.002125
4.025000	0.5	0.002000
4.033333	0.5	0.001875
4.041667	0.5	0.001750
4.050000	0.5	0.002000
4.058333	0.5	0.002000
4.066667	0.5	0.001875
4.075000	0.5	0.002000
4.083333	0.5	0.002000
4.091667	0.5	0.002250
4.100000	0.5	0.002625
4.108333	0.5	0.002500
4.116667	0.5	0.002500
4.125000	0.5	0.002750
4.133333	0.5	0.002750
4.141667	0.5	0.002500
4.150000	0.5	0.002375
4.158333	0.5	0.002125
4.166667	0.5	0.002500
4.175000	0.5	0.002375
4.183333	0.5	0.001875
4.191667	0.5	0.001375
4.200000	0.5	0.001750
4.208333	0.5	0.002125
4.216667	0.5	0.001875
4.225000	0.5	0.001875
4.233333	0.5	0.002250
4.241667	0.5	0.001875
4.250000	0.5	0.001625
4.258333	0.5	0.001375
4.266667	0.5	0.001625
4.275000	0.5	0.002000
4.283333	0.5	0.001500
4.291667	0.5	0.001125
4.300000	0.5	0.000750
4.308333	0.5	0.000875
4.316667	0.5	0.001000
4.325000	0.5	0.001125
4.333333	0.5	0.000750
4.341667	0.5	0.000125
4.350000	0.5	0.000000
4.358333	0.5	-0.000375
4.366667	0.5	-0.000625
4.375000	0.5	-0.000625
4.383333	0.5	-0.001125
4.391667	0.5	-0.001500
4.400000	0.5	-0.001500
4.408333	0.5	-0.001625
4.416667	0.5	-0.002000
4.425000	0.5	-0.002625
4.433333	0.5	-0.002875
4.441667	0.5	-0.003500
4.450000	0.5	-0.004125
4.458333	0.5	-0.004500
4.466667	0.5	-0.004875
4.475000	0.5	-0.005000
4.483333	0.5	-0.005625
4.491667	0.5	-0.005875
4.500000	0.5	-0.005875
4.508333	0.5	-0.005875
4.516667	0.5	-0.006000
4.525000	0.5	-0.006500
4.533333	0.5	-0.006500
4.541667	0.5	-0.006750
4.550000	0.5	-0.006875
4.558333	0.5	-0.007125
4.566667	0.5	-0.006750
4.575000	0.5	-0.006375
4.583333	0.5	-0.006625
4.591667	0.5	-0.006750
4.600000	0.5	-0.006750
4.608333	0.5	-0.006500
4.616667	0.5	-0.006125
4.625000	0.5	-0.005875
4.633333	0.5	-0.005625
4.641667	0.5	-0.005625
4.650000	0.5	-0.005250
4.658333	0.5	-0.005250
4.666667	0.5	-0.005500
4.675000	0.5	-0.005375
4.683333	0.5	-0.005125
4.691667	0.5	-0.004875
4.700000	0.5	-0.004500
4.708333	0.5	-0.004375
4.716667	0.5	-0.003875
4.725000	0.5	-0.004250
4.733333	0.5	-0.004250
4.741667	0.5	-0.004000
4.750000	0.5	-0.003500
4.758333	0.5	-0.003250
4.766667	0.5	-0.002875
4.775000	0.5	-0.002375
4.783333	0.5	-0.002125
4.791667	0.5	-0.001625
4.800000	0.5	-0.001625
4.808333	0.5	-0.001875
4.816667	0.5	-0.001875
4.825000	0.5	-0.001625
4.833333	0.5	-0.001375
4.841667	0.5	-0.000750
4.850000	0.5	-0.000750
4.858333	0.5	-0.000750
4.866667	0.5	-0.000250
4.875000	0.5	0.000375
4.883333	0.5	0.000625
4.891667	0.5	0.000750
4.900000	0.5	0.001000
4.908333	0.5	0.001625
4.916667	0.5	0.001625
4.925000	0.5	0.001625
4.933333	0.5	0.001750
4.941667	0.5	0.002000
4.950000	0.5	0.002250
4.958333	0.5	0.002375
4.966667	0.5	0.002625
4.975000	0.5	0.003125
4.983333	0.5	0.004125
4.991667	0.5	0.004250
5.000000	0.5	0.004375
5.008333	0.5	0.004750
5.016667	0.5	0.005250
5.025000	0.5	0.005625
5.033333	0.5	0.006125
5.041667	0.5	0.006875
5.050000	0.5	0.007250
5.058333	0.5	0.007750
5.066667	0.5	0.008625
5.075000	0.5	0.009125
5.083333	0.5	0.009375
5.091667	0.5	0.009875
5.100000	0.5	0.011125
5.108333	0.5	0.012000
5.116667	0.5	0.012500
5.125000	0.5	0.012750
5.133333	0.5	0.013000
5.141667	0.5	0.013500
5.150000	0.5	0.013750
5.158333	0.5	0.014625
5.166667	0.5	0.014875
5.175000	0.5	0.015500
5.183333	0.5	0.015750
5.191667	0.5	0.016000
5.200000	0.5	0.016375
5.208333	0.5	0.016625
5.216667	0.5	0.017250
5.225000	0.5	0.017500
5.233333	0.5	0.017625
5.241667	0.5	0.017500
5.250000	0.5	0.017875
5.258333	0.5	0.018375
5.266667	0.5	0.018625
5.275000	0.5	0.019000
5.283333	0.5	0.019000
5.291667	0.5	0.019125
5.300000	0.5	0.019125
5.308333	0.5	0.019250
5.316667	0.5	0.019500
5.325000	0.5	0.019625
5.333333	0.5	0.020000
5.341667	0.5	0.019750
5.350000	0.5	0.019875
5.358333	0.5	0.020000
5.366667	0.5	0.020000
5.375000	0.5	0.019750
5.383333	0.5	0.019625
5.391667	0.5	0.019750
5.400000	0.5	0.019875
5.408333	0.5	0.020000
5.416667	0.5	0.020500
5.425000	0.5	0.020500
5.433333	0.5	0.020375
5.441667	0.5	0.019875
5.450000	0.5	0.019875
5.458333	0.5	0.020000
5.466667	0.5	0.019625
5.475000	0.5	0.019625
5.483333	0.5	0.019750
5.491667	0.5	0.019625
5.500000	0.5	0.019750
5.508333	0.5	0.020250
5.516667	0.5	0.020375
5.525000	0.5	0.020250
5.533333	0.5	0.020250
5.541667	0.5	0.020125
5.550000	0.5	0.019625
5.558333	0.5	0.019625
5.566667	0.5	0.019625
5.575000	0.5	0.019250
5.583333	0.5	0.019125
5.591667	0.5	0.019125
5.600000	0.5	0.019125
5.608333	0.5	0.018750
5.616667	0.5	0.018625
5.625000	0.5	0.018375
5.633333	0.5	0.018125
5.641667	0.5	0.018125
5.650000	0.5	0.018000
5.658333	0.5	0.017750
5.666667	0.5	0.017250
5.675000	0.5	0.017375
5.683333	0.5	0.017125
5.691667	0.5	0.016500
5.700000	0.5	0.016125
5.708333	0.5	0.015875
5.716667	0.5	0.015500
5.725000	0.5	0.014625
5.733333	0.5	0.014375
5.741667	0.5	0.014250
5.750000	0.5	0.014125
5.758333	0.5	0.014250
5.766667	0.5	0.013875
5.775000	0.5	0.013500
5.783333	0.5	0.012875
5.791667	0.5	0.012625
5.800000	0.5	0.011875
5.808333	0.5	0.010875
5.816667	0.5	0.010875
5.825000	0.5	0.010625
5.833333	0.5	0.010375
5.841667	0.5	0.009750
5.850000	0.5	0.009250
5.858333	0.5	0.009000
5.866667	0.5	0.008250
5.875000	0.5	0.007750
5.883333	0.5	0.007750
5.891667	0.5	0.007125
5.900000	0.5	0.006500
5.908333	0.5	0.006250
5.916667	0.5	0.005875
5.925000	0.5	0.005500
5.933333	0.5	0.005000
5.941667	0.5	0.004625
5.950000	0.5	0.004125
5.958333	0.5	0.003750
5.966667	0.5	0.003750
5.975000	0.5	0.003875
5.983333	0.5	0.003875
5.991667	0.5	0.004125
6.000000	0.5	0.004000
6.008333	0.5	0.003875
6.016667	0.5	0.003750
6.025000	0.5	0.003375
6.033333	0.5	0.003375
6.041667	0.5	0.003625
6.050000	0.5	0.003500
6.058333	0.5	0.003375
6.066667	0.5	0.003250
6.075000	0.5	0.003500
6.083333	0.5	0.003375
6.091667	0.5	0.003250
6.100000	0.5	0.002875
6.108333	0.5	0.002500
6.116667	0.5	0.002625
6.125000	0.5	0.002625
6.133333	0.5	0.002625
6.141667	0.5	0.002625
6.150000	0.5	0.002875
6.158333	0.5	0.003125
6.166667	0.5	0.003375
6.175000	0.5	0.003000
6.183333	0.5	0.002250
6.191667	0.5	0.002125
6.200000	0.5	0.002250
6.208333	0.5	0.002000
6.216667	0.5	0.001500
6.225000	0.5	0.001375
6.233333	0.5	0.001125
6.241667	0.5	0.000875
6.250000	0.5	0.000750
6.258333	0.5	0.000500
6.266667	0.5	0.000500
6.275000	0.5	0.000750
6.283333	0.5	0.000750
6.291667	0.5	0.000375
6.300000	0.5	0.000500
6.308333	0.5	0.000500
6.316667	0.5	0.000500
6.325000	0.5	0.000875
6.333333	0.5	0.001375
6.341667	0.5	0.001625
6.350000	0.5	0.001875
6.358333	0.5	0.002250
6.366667	0.5	0.002750
6.375000	0.5	0.003375
6.383333	0.5	0.004125
6.391667	0.5	0.005125
6.400000	0.5	0.006125
6.408333	0.5	0.007000
6.416667	0.5	0.007625
6.425000	0.5	0.008250
6.433333	0.5	0.008875
6.441667	0.5	0.009250
6.450000	0.5	0.009875
6.458333	0.5	0.010625
6.466667	0.5	0.011625
6.475000	0.5	0.011875
6.483333	0.5	0.012250
6.491667	0.5	0.012500
6.500000	0.5	0.012750
6.508333	0.5	0.013000
6.516667	0.5	0.013125
6.525000	0.5	0.013125
6.533333	0.5	0.012750
6.541667	0.5	0.012750
6.550000	0.5	0.013125
6.558333	0.5	0.013125
6.566667	0.5	0.013125
6.575000	0.5	0.013125
6.583333	0.5	0.012750
6.591667	0.5	0.012875
6.600000	0.5	0.012625
6.608333	0.5	0.013000
6.616667	0.5	0.013000
6.625000	0.5	0.012750
6.633333	0.5	0.012250
6.641667	0.5	0.012125
6.650000	0.5	0.011875
6.658333	0.5	0.011375
6.666667	0.5	0.010500
6.675000	0.5	0.009875
6.683333	0.5	0.008875
6.691667	0.5	0.007000
6.700000	0.5	0.005000
6.708333	0.5	0.001375
6.716667	0.5	-0.003250
6.725000	0.5	-0.010000
6.733333	0.5	-0.019875
6.741667	0.5	-0.035500
6.750000	0.5	-0.060125
6.758333	0.5	-0.098250
6.766667	0.5	-0.157250
6.775000	0.5	-0.246875
6.783333	0.5	-0.377000
6.791667	0.5	-0.558000
6.800000	0.5	-0.795875
6.808333	0.5	-1.088250
6.816667	0.5	-1.422500
6.825000	0.5	-1.776250
6.833333	0.5	-2.114125
6.841667	0.5	-2.393125
6.850000	0.5	-2.563125
6.858333	0.5	-2.574125
6.866667	0.5	-2.376250
6.875000	0.5	-1.923375
6.883333	0.5	-1.177125
6.891667	0.5	-0.106500
6.900000	0.5	1.307125
6.908333	0.5	3.069250
6.916667	0.5	5.169250
6.925000	0.5	7.573250
6.933333	0.5	10.220250
6.941667	0.5	13.016250
6.950000	0.5	15.834000
6.958333	0.5	18.516500
6.966667	0.5	20.891375
6.975000	0.5	22.793875
6.983333	0.5	24.095375
6.991667	0.5	24.721625
7.000000	0.5	24.665000
7.008333	0.5	23.982375
7.016667	0.5	22.779125
7.025000	0.5	21.188875
7.033333	0.5	19.350125
7.041667	0.5	17.390875
7.050000	0.5	15.417750
7.058333	0.5	13.511500
7.066667	0.5	11.727625
7.075000	0.5	10.098750
7.083333	0.5	8.641000
7.091667	0.5	7.356250
7.100000	0.5	6.237875
7.108333	0.5	5.274250
7.116667	0.5	4.450250
7.125000	0.5	3.750125
7.133333	0.5	3.157500
7.141667	0.5	2.657625
7.150000	0.5	2.237875
7.158333	0.5	1.886000
7.166667	0.5	1.591250
7.175000	0.5	1.344375
7.183333	0.5	1.138000
7.191667	0.5	0.965375
7.200000	0.5	0.821500
7.208333	0.5	0.700875
7.216667	0.5	0.600125
7.225000	0.5	0.515875
7.233333	0.5	0.445250
7.241667	0.5	0.386125
7.250000	0.5	0.336250
7.258333	0.5	0.294125
7.266667	0.5	0.258625
7.275000	0.5	0.228250
7.283333	0.5	0.203125
7.291667	0.5	0.181500
7.300000	0.5	0.162375
7.308333	0.5	0.146125
7.316667	0.5	0.132000
7.325000	0.5	0.119625
7.333333	0.5	0.108875
7.341667	0.5	0.099250
7.350000	0.5	0.091000
7.358333	0.5	0.083375
7.366667	0.5	0.076500
7.375000	0.5	0.070875
7.383333	0.5	0.065625
7.391667	0.5	0.060875
7.400000	0.5	0.056250
7.408333	0.5	0.052125
7.416667	0.5	0.048625
7.425000	0.5	0.045375
7.433333	0.5	0.042375
7.441667	0.5	0.039500
7.450000	0.5	0.036750
7.458333	0.5	0.034250
7.466667	0.5	0.032625
7.475000	0.5	0.031250
7.483333	0.5	0.029875
7.491667	0.5	0.028625
7.500000	0.5	0.027625
7.508333	0.5	0.026750
7.516667	0.5	0.026000
7.525000	0.5	0.025125
7.533333	0.5	0.024625
7.541667	0.5	0.024750
7.550000	0.5	0.024750
7.558333	0.5	0.024500
7.566667	0.5	0.024375
7.575000	0.5	0.024250
7.583333	0.5	0.024125
7.591667	0.5	0.023875
7.600000	0.5	0.024375
7.608333	0.5	0.024875
7.616667	0.5	0.025000
7.625000	0.5	0.025625
7.633333	0.5	0.026375
7.641667	0.5	0.027000
7.650000	0.5	0.027250
7.658333	0.5	0.027750
7.666667	0.5	0.028125
7.675000	0.5	0.028375
7.683333	0.5	0.028875
7.691667	0.5	0.029000
7.700000	0.5	0.029375
7.708333	0.5	0.029875
7.716667	0.5	0.030250
7.725000	0.5	0.030500
7.733333	0.5	0.031125
7.741667	0.5	0.032125
7.750000	0.5	0.032750
7.758333	0.5	0.033500
7.766667	0.5	0.034125
7.775000	0.5	0.034375
7.783333	0.5	0.034625
7.791667	0.5	0.034875
7.800000	0.5	0.035250
7.808333	0.5	0.035875
7.816667	0.5	0.036625
7.825000	0.5	0.037500
7.833333	0.5	0.038000
7.841667	0.5	0.038625
7.850000	0.5	0.039375
7.858333	0.5	0.040500
7.866667	0.5	0.041750
7.875000	0.5	0.043000
7.883333	0.5	0.044750
7.891667	0.5	0.047125
7.900000	0.5	0.049750
7.908333	0.5	0.052875
7.916667	0.5	0.056750
7.925000	0.5	0.061750
7.933333	0.5	0.067500
7.941667	0.5	0.074500
7.950000	0.5	0.083625
7.958333	0.5	0.094125
7.966667	0.5	0.107875
7.975000	0.5	0.124750
7.983333	0.5	0.146375
7.991667	0.5	0.172250
8.000000	0.5	0.204625
8.008333	0.5	0.244500
8.016667	0.5	0.293500
8.025000	0.5	0.352750
8.033333	0.5	0.424500
8.041667	0.5	0.509625
8.050000	0.5	0.609375
8.058333	0.5	0.725125
8.066667	0.5	0.857750
8.075000	0.5	1.007500
8.083333	0.5	1.175125
8.091667	0.5	1.360875
8.100000	0.5	1.565125
8.108333	0.5	1.787500
8.116667	0.5	2.027750
8.125000	0.5	2.284875
8.133333	0.5	2.558250
8.141667	0.5	2.847875
8.150000	0.5	3.153375
8.158333	0.5	3.473250
8.166667	0.5	3.807000
8.175000	0.5	4.154000
8.183333	0.5	4.514000
8.191667	0.5	4.886125
8.200000	0.5	5.269500
8.208333	0.5	5.664000
8.216667	0.5	6.069250
8.225000	0.5	6.484500
8.233333	0.5	6.909000
8.241667	0.5	7.342000
8.250000	0.5	7.784375
8.258333	0.5	8.234625
8.266667	0.5	8.692500
8.275000	0.5	9.157125
8.283333	0.5	9.628750
8.291667	0.5	10.107875
8.300000	0.5	10.592250
8.308333	0.5	11.083250
8.316667	0.5	11.579375
8.325000	0.5	12.079750
8.333333	0.5	12.583750
8.341667	0.5	13.088250
8.350000	0.5	13.585125
8.358333	0.5	14.061750
8.366667	0.5	14.492125
8.375000	0.5	14.836375
8.383333	0.5	15.043625
8.391667	0.5	15.059125
8.400000	0.5	14.838875
8.408333	0.5	14.362625
8.416667	0.5	13.639750
8.425000	0.5	12.707875
8.433333	0.5	11.624375
8.441667	0.5	10.455750
8.450000	0.5	9.265250
8.458333	0.5	8.107125
8.466667	0.5	7.018750
8.475000	0.5	6.025750
8.483333	0.5	5.140000
8.491667	0.5	4.363625
8.500000	0.5	3.692125
8.508333	0.5	3.118125
8.516667	0.5	2.631250
8.525000	0.5	2.221375
8.533333	0.5	1.878750
8.541667	0.5	1.592750
8.550000	0.5	1.355500
8.558333	0.5	1.159750
8.566667	0.5	0.998750
8.575000	0.5	0.866500
8.583333	0.5	0.757875
8.591667	0.5	0.669000
8.600000	0.5	0.596250
8.608333	0.5	0.536750
8.616667	0.5	0.487875
8.625000	0.5	0.447625
8.633333	0.5	0.414250
8.641667	0.5	0.385750
8.650000	0.5	0.361250
8.658333	0.5	0.339750
8.666667	0.5	0.320750
8.675000	0.5	0.303750
8.683333	0.5	0.287875
8.691667	0.5	0.273250
8.700000	0.5	0.259500
8.708333	0.5	0.246375
8.716667	0.5	0.233875
8.725000	0.5	0.221750
8.733333	0.5	0.210375
8.741667	0.5	0.199375
8.750000	0.5	0.188500
8.758333	0.5	0.178125
8.766667	0.5	0.168875
8.775000	0.5	0.160250
8.783333	0.5	0.152125
8.791667	0.5	0.144625
8.800000	0.5	0.138000
8.808333	0.5	0.131875
8.816667	0.5	0.126250
8.825000	0.5	0.121250
8.833333	0.5	0.116500
8.841667	0.5	0.112375
8.850000	0.5	0.108750
8.858333	0.5	0.105625
8.866667	0.5	0.103250
8.875000	0.5	0.101500
8.883333	0.5	0.100000
8.891667	0.5	0.099375
8.900000	0.5	0.099750
8.908333	0.5	0.101625
8.916667	0.5	0.104000
8.925000	0.5	0.107625
8.933333	0.5	0.112750
8.941667	0.5	0.119375
8.950000	0.5	0.128000
8.958333	0.5	0.138875
8.966667	0.5	0.152625
8.975000	0.5	0.170250
8.983333	0.5	0.190750
8.991667	0.5	0.215875
9.000000	0.5	0.245375
9.008333	0.5	0.279250
9.016667	0.5	0.317625
9.025000	0.5	0.361250
9.033333	0.5	0.409625
9.041667	0.5	0.462375
9.050000	0.5	0.519250
9.058333	0.5	0.578625
9.066667	0.5	0.641375
9.075000	0.5	0.705125
9.083333	0.5	0.768625
9.091667	0.5	0.831125
9.100000	0.5	0.891125
9.108333	0.5	0.947500
9.116667	0.5	0.998250
9.125000	0.5	1.042875
9.133333	0.5	1.079500
9.141667	0.5	1.108375
9.150000	0.5	1.128500
9.158333	0.5	1.139500
9.166667	0.5	1.140875
9.175000	0.5	1.133125
9.183333	0.5	1.116625
9.191667	0.5	1.091875
9.200000	0.5	1.060250
9.208333	0.5	1.022000
9.216667	0.5	0.978000
9.225000	0.5	0.930375
9.233333	0.5	0.878750
9.241667	0.5	0.825500
9.250000	0.5	0.771125
9.258333	0.5	0.716250
9.266667	0.5	0.662000
9.275000	0.5	0.609125
9.283333	0.5	0.558500
9.291667	0.5	0.510125
9.300000	0.5	0.464625
9.308333	0.5	0.421875
9.316667	0.5	0.382375
9.325000	0.5	0.346000
9.333333	0.5	0.313125
9.341667	0.5	0.282875
9.350000	0.5	0.255500
9.358333	0.5	0.231625
9.366667	0.5	0.209625
9.375000	0.5	0.189875
9.383333	0.5	0.173000
9.391667	0.5	0.158125
9.400000	0.5	0.145125
9.408333	0.5	0.132875
9.416667	0.5	0.122375
9.425000	0.5	0.113750
9.433333	0.5	0.105875
9.441667	0.5	0.099125
9.450000	0.5	0.093375
9.458333	0.5	0.088375
9.466667	0.5	0.084250
9.475000	0.5	0.080875
9.483333	0.5	0.078250
9.491667	0.5	0.075875
9.500000	0.5	0.074250
9.508333	0.5	0.073875
9.516667	0.5	0.074250
9.525000	0.5	0.075500
9.533333	0.5	0.077625
9.541667	0.5	0.080625
9.550000	0.5	0.085125
9.558333	0.5	0.090750
9.566667	0.5	0.097250
9.575000	0.5	0.104750
9.583333	0.5	0.113125
9.591667	0.5	0.122875
9.600000	0.5	0.133625
9.608333	0.5	0.145000
9.616667	0.5	0.157500
9.625000	0.5	0.170250
9.633333	0.5	0.183375
9.641667	0.5	0.196250
9.650000	0.5	0.209500
9.658333	0.5	0.222375
9.666667	0.5	0.234750
9.675000	0.5	0.246125
9.683333	0.5	0.256250
9.691667	0.5	0.264875
9.700000	0.5	0.272250
9.708333	0.5	0.278250
9.716667	0.5	0.283000
9.725000	0.5	0.286000
9.733333	0.5	0.287125
9.741667	0.5	0.286500
9.750000	0.5	0.284625
9.758333	0.5	0.281125
9.766667	0.5	0.276125
9.775000	0.5	0.270250
9.783333	0.5	0.263750
9.791667	0.5	0.256375
9.800000	0.5	0.247750
9.808333	0.5	0.238750
9.816667	0.5	0.228750
9.825000	0.5	0.219125
9.833333	0.5	0.209250
9.841667	0.5	0.199750
9.850000	0.5	0.189750
9.858333	0.5	0.180000
9.866667	0.5	0.170750
9.875000	0.5	0.161625
9.883333	0.5	0.152250
9.891667	0.5	0.143625
9.900000	0.5	0.135500
9.908333	0.5	0.128000
9.916667	0.5	0.120750
9.925000	0.5	0.113875
9.933333	0.5	0.107250
9.941667	0.5	0.101750
9.950000	0.5	0.095875
9.958333	0.5	0.090875
9.966667	0.5	0.086125
9.975000	0.5	0.081750
9.983333	0.5	0.078125
9.991667	0.5	0.074750
10.000000	0.5	0.071375
10.008333	0.5	0.068125
10.016667	0.5	0.065250
10.025000	0.5	0.062625
10.033333	0.5	0.060500
10.041667	0.5	0.058750
10.050000	0.5	0.057250
10.058333	0.5	0.055500
10.066667	0.5	0.054250
10.075000	0.5	0.053875
10.083333	0.5	0.053375
10.091667	0.5	0.052500
10.100000	0.5	0.052250
10.108333	0.5	0.052250
10.116667	0.5	0.052250
10.125000	0.5	0.052625
10.133333	0.5	0.052875
10.141667	0.5	0.053250
10.150000	0.5	0.053750
10.158333	0.5	0.054125
10.166667	0.5	0.054500
10.175000	0.5	0.055250
10.183333	0.5	0.056375
10.191667	0.5	0.056875
10.200000	0.5	0.058000
10.208333	0.5	0.059250
10.216667	0.5	0.060000
10.225000	0.5	0.061125
10.233333	0.5	0.062125
10.241667	0.5	0.063000
10.250000	0.5	0.063750
10.258333	0.5	0.065250
10.266667	0.5	0.066875
10.275000	0.5	0.068375
10.283333	0.5	0.070125
10.291667	0.5	0.072375
10.300000	0.5	0.074500
10.308333	0.5	0.077000
10.316667	0.5	0.080500
10.325000	0.5	0.084000
10.333333	0.5	0.088875
10.341667	0.5	0.094125
10.350000	0.5	0.099875
10.358333	0.5	0.106875
10.366667	0.5	0.115000
10.375000	0.5	0.124625
10.383333	0.5	0.135500
10.391667	0.5	0.148375
10.400000	0.5	0.163625
10.408333	0.5	0.180750
10.416667	0.5	0.201625
10.425000	0.5	0.226000
10.433333	0.5	0.255625
10.441667	0.5	0.290625
10.450000	0.5	0.333125
10.458333	0.5	0.384250
10.466667	0.5	0.446500
10.475000	0.5	0.522125
10.483333	0.5	0.612750
10.491667	0.5	0.722250
10.500000	0.5	0.853625
10.508333	0.5	1.010000
10.516667	0.5	1.195125
10.525000	0.5	1.412500
10.533333	0.5	1.665375
10.541667	0.5	1.957125
10.550000	0.5	2.289000
10.558333	0.5	2.663125
10.566667	0.5	3.079625
10.575000	0.5	3.537375
10.583333	0.5	4.033500
10.591667	0.5	4.563875
10.600000	0.5	5.122125
10.608333	0.5	5.700875
10.616667	0.5	6.290375
10.625000	0.5	6.880000
10.633333	0.5	7.458250
10.641667	0.5	8.014125
10.650000	0.5	8.534250
10.658333	0.5	9.007500
10.666667	0.5	9.423750
10.675000	0.5	9.772625
10.683333	0.5	10.046125
10.691667	0.5	10.239125
10.700000	0.5	10.347625
10.708333	0.5	10.370125
10.716667	0.5	10.308000
10.725000	0.5	10.163625
10.733333	0.5	9.943125
10.741667	0.5	9.653625
10.750000	0.5	9.302875
10.758333	0.5	8.900125
10.766667	0.5	8.455125
10.775000	0.5	7.978375
10.783333	0.5	7.478750
10.791667	0.5	6.967125
10.800000	0.5	6.450625
10.808333	0.5	5.937750
10.816667	0.5	5.435625
10.825000	0.5	4.949875
10.833333	0.5	4.484500
10.841667	0.5	4.044375
10.850000	0.5	3.631250
10.858333	0.5	3.247750
10.866667	0.5	2.894000
10.875000	0.5	2.569750
10.883333	0.5	2.275000
10.891667	0.5	2.008875
10.900000	0.5	1.770375
10.908333	0.5	1.557250
10.916667	0.5	1.368625
10.925000	0.5	1.201625
10.933333	0.5	1.054375
10.941667	0.5	0.925125
10.950000	0.5	0.812625
10.958333	0.5	0.714375
10.966667	0.5	0.629000
10.975000	0.5	0.555125
10.983333	0.5	0.490875
10.991667	0.5	0.435000
11.000000	0.5	0.387375
11.008333	0.5	0.346250
11.016667	0.5	0.310625
11.025000	0.5	0.279250
11.033333	0.5	0.252250
11.041667	0.5	0.228875
11.050000	0.5	0.208750
11.058333	0.5	0.191000
11.066667	0.5	0.175875
11.075000	0.5	0.162250
11.083333	0.5	0.150000
11.091667	0.5	0.139500
11.100000	0.5	0.130000
11.108333	0.5	0.121500
11.116667	0.5	0.114125
11.125000	0.5	0.107625
11.133333	0.5	0.101750
11.141667	0.5	0.095875
11.150000	0.5	0.090500
11.158333	0.5	0.086000
11.166667	0.5	0.081625
11.175000	0.5	0.078125
11.183333	0.5	0.074250
11.191667	0.5	0.070250
11.200000	0.5	0.066875
11.208333	0.5	0.063750
11.216667	0.5	0.060875
11.225000	0.5	0.058250
11.233333	0.5	0.055375
11.241667	0.5	0.052875
11.250000	0.5	0.050875
11.258333	0.5	0.049125
11.266667	0.5	0.046875
11.275000	0.5	0.044875
11.283333	0.5	0.043125
11.291667	0.5	0.041625
11.300000	0.5	0.040375
11.308333	0.5	0.038750
11.316667	0.5	0.037625
11.325000	0.5	0.036375
11.333333	0.5	0.035125
11.341667	0.5	0.034250
11.350000	0.5	0.033875
11.358333	0.5	0.033125
11.366667	0.5	0.032375
11.375000	0.5	0.031625
11.383333	0.5	0.031250
11.391667	0.5	0.030875
11.400000	0.5	0.030500
11.408333	0.5	0.030125
11.416667	0.5	0.029750
11.425000	0.5	0.029875
11.433333	0.5	0.029375
11.441667	0.5	0.029125
11.450000	0.5	0.028625
11.458333	0.5	0.028500
11.466667	0.5	0.028375
11.475000	0.5	0.028375
11.483333	0.5	0.028500
11.491667	0.5	0.028375
11.500000	0.5	0.028875
11.508333	0.5	0.029125
11.516667	0.5	0.029500
11.525000	0.5	0.029500
11.533333	0.5	0.029625
11.541667	0.5	0.029750
11.550000	0.5	0.029625
11.558333	0.5	0.029500
11.566667	0.5	0.029375
11.575000	0.5	0.029125
11.583333	0.5	0.029125
11.591667	0.5	0.029250
11.600000	0.5	0.029625
11.608333	0.5	0.029375
11.616667	0.5	0.029375
11.625000	0.5	0.029375
11.633333	0.5	0.029375
11.641667	0.5	0.029375
11.650000	0.5	0.029125
11.658333	0.5	0.029000
11.666667	0.5	0.029000
11.675000	0.5	0.029125
11.683333	0.5	0.029500
11.691667	0.5	0.029375
11.700000	0.5	0.029625
11.708333	0.5	0.029500
11.716667	0.5	0.029125
11.725000	0.5	0.028625
11.733333	0.5	0.028500
11.741667	0.5	0.028750
11.750000	0.5	0.029250
11.758333	0.5	0.029375
11.766667	0.5	0.029625
11.775000	0.5	0.029750
11.783333	0.5	0.030000
11.791667	0.5	0.030000
11.800000	0.5	0.030375
11.808333	0.5	0.030500
11.816667	0.5	0.031125
11.825000	0.5	0.030625
11.833333	0.5	0.030375
11.841667	0.5	0.030375
11.850000	0.5	0.030125
11.858333	0.5	0.030000
11.866667	0.5	0.029875
11.875000	0.5	0.029750
11.883333	0.5	0.029375
11.891667	0.5	0.028875
11.900000	0.5	0.028375
11.908333	0.5	0.028000
11.916667	0.5	0.027625
11.925000	0.5	0.028000
11.933333	0.5	0.028000
11.941667	0.5	0.027875
11.950000	0.5	0.027625
11.958333	0.5	0.027500
11.966667	0.5	0.027375
11.975000	0.5	0.026875
11.983333	0.5	0.026250
11.991667	0.5	0.025750
12.000000	0.5	0.025750
12.008333	0.5	0.025250
12.016667	0.5	0.024625
12.025000	0.5	0.023750
12.033333	0.5	0.023000
12.041667	0.5	0.022375
12.050000	0.5	0.022250
12.058333	0.5	0.021500
12.066667	0.5	0.020875
12.075000	0.5	0.020625
12.083333	0.5	0.020125
12.091667	0.5	0.019500
12.100000	0.5	0.018500
12.108333	0.5	0.017500
12.116667	0.5	0.017125
12.125000	0.5	0.016750
12.133333	0.5	0.016000
12.141667	0.5	0.016000
12.150000	0.5	0.015500
12.158333	0.5	0.015125
12.166667	0.5	0.014750
12.175000	0.5	0.014625
12.183333	0.5	0.014250
12.191667	0.5	0.013750
12.200000	0.5	0.013625
12.208333	0.5	0.013500
12.216667	0.5	0.013375
12.225000	0.5	0.012750
12.233333	0.5	0.012875
12.241667	0.5	0.012500
12.250000	0.5	0.012625
12.258333	0.5	0.012875
12.266667	0.5	0.013000
12.275000	0.5	0.013250
12.283333	0.5	0.013250
12.291667	0.5	0.013625
12.300000	0.5	0.014375
12.308333	0.5	0.015375
12.316667	0.5	0.016250
12.325000	0.5	0.017125
12.333333	0.5	0.017875
12.341667	0.5	0.018500
12.350000	0.5	0.018875
12.358333	0.5	0.019750
12.366667	0.5	0.020625
12.375000	0.5	0.021250
12.383333	0.5	0.021875
12.391667	0.5	0.022125
12.400000	0.5	0.022125
12.408333	0.5	0.022250
12.416667	0.5	0.021750
12.425000	0.5	0.021250
12.433333	0.5	0.020250
12.441667	0.5	0.019375
12.450000	0.5	0.018625
12.458333	0.5	0.017375
12.466667	0.5	0.016125
12.475000	0.5	0.015000
12.483333	0.5	0.013750
12.491667	0.5	0.012500
12.500000	0.5	0.011375
12.508333	0.5	0.010375
12.516667	0.5	0.009250
12.525000	0.5	0.008250
12.533333	0.5	0.007125
12.541667	0.5	0.005875
12.550000	0.5	0.005250
12.558333	0.5	0.004500
12.566667	0.5	0.003625
12.575000	0.5	0.002875
12.583333	0.5	0.002625
12.591667	0.5	0.002125
12.600000	0.5	0.001750
12.608333	0.5	0.001250
12.616667	0.5	0.000875
12.625000	0.5	0.000750
12.633333	0.5	0.000750
12.641667	0.5	0.000875
12.650000	0.5	0.000750
12.658333	0.5	0.000375
12.666667	0.5	0.000125
12.675000	0.5	0.000250
12.683333	0.5	0.000625
12.691667	0.5	0.000750
12.700000	0.5	0.000750
12.708333	0.5	0.000375
12.716667	0.5	0.000250
12.725000	0.5	0.000000
12.733333	0.5	0.000125
12.741667	0.5	0.000625
12.750000	0.5	0.001000
12.758333	0.5	0.001375
12.766667	0.5	0.001875
12.775000	0.5	0.002000
12.783333	0.5	0.002625
12.791667	0.5	0.003125
12.800000	0.5	0.003375
12.808333	0.5	0.003875
12.816667	0.5	0.004500
12.825000	0.5	0.004750
12.833333	0.5	0.005000
12.841667	0.5	0.005875
12.850000	0.5	0.006375
12.858333	0.5	0.006500
12.866667	0.5	0.007125
12.875000	0.5	0.007875
12.883333	0.5	0.008625
12.891667	0.5	0.009250
12.900000	0.5	0.009625
12.908333	0.5	0.010375
12.916667	0.5	0.010875
12.925000	0.5	0.011375
12.933333	0.5	0.011375
12.941667	0.5	0.011625
12.950000	0.5	0.012000
12.958333	0.5	0.012625
12.966667	0.5	0.013500
12.975000	0.5	0.014125
12.983333	0.5	0.014625
12.991667	0.5	0.015250
13.000000	0.5	0.015750
13.008333	0.5	0.015875
13.016667	0.5	0.016750
13.025000	0.5	0.017000
13.033333	0.5	0.017125
13.041667	0.5	0.017625
13.050000	0.5	0.018000
13.058333	0.5	0.018625
13.066667	0.5	0.018750
13.075000	0.5	0.019500
13.083333	0.5	0.019500
13.091667	0.5	0.019875
13.100000	0.5	0.020250
13.108333	0.5	0.020750
13.116667	0.5	0.021125
13.125000	0.5	0.021125
13.133333	0.5	0.021375
13.141667	0.5	0.021625
13.150000	0.5	0.022125
13.158333	0.5	0.022250
13.166667	0.5	0.022125
13.175000	0.5	0.022250
13.183333	0.5	0.022375
13.191667	0.5	0.022500
13.200000	0.5	0.022875
13.208333	0.5	0.022875
13.216667	0.5	0.023000
13.225000	0.5	0.023125
13.233333	0.5	0.023000
13.241667	0.5	0.023125
13.250000	0.5	0.023125
13.258333	0.5	0.022875
13.266667	0.5	0.022500
13.275000	0.5	0.022000
13.283333	0.5	0.021375
13.291667	0.5	0.020875
13.300000	0.5	0.020750
13.308333	0.5	0.020750
13.316667	0.5	0.020250
13.325000	0.5	0.019750
13.333333	0.5	0.019125
13.341667	0.5	0.019000
13.350000	0.5	0.018625
13.358333	0.5	0.018000
13.366667	0.5	0.018000
13.375000	0.5	0.017875
13.383333	0.5	0.017750
13.391667	0.5	0.017625
13.400000	0.5	0.017250
13.408333	0.5	0.016750
13.416667	0.5	0.015875
13.425000	0.5	0.014750
13.433333	0.5	0.014000
13.441667	0.5	0.014000
13.450000	0.5	0.013625
13.458333	0.5	0.013000
13.466667	0.5	0.012500
13.475000	0.5	0.011750
13.483333	0.5	0.011000
13.491667	0.5	0.010500
13.500000	0.5	0.009750
13.508333	0.5	0.009125
13.516667	0.5	0.008625
13.525000	0.5	0.008125
13.533333	0.5	0.007500
13.541667	0.5	0.006750
13.550000	0.5	0.006500
13.558333	0.5	0.006125
13.566667	0.5	0.005125
13.575000	0.5	0.004375
13.583333	0.5	0.004375
13.591667	0.5	0.003625
13.600000	0.5	0.003500
13.608333	0.5	0.003250
13.616667	0.5	0.003375
13.625000	0.5	0.003375
13.633333	0.5	0.003125
13.641667	0.5	0.003000
13.650000	0.5	0.002875
13.658333	0.5	0.002750
13.666667	0.5	0.002750
13.675000	0.5	0.002625
13.683333	0.5	0.002375
13.691667	0.5	0.002875
13.700000	0.5	0.002500
13.708333	0.5	0.002250
13.716667	0.5	0.002250
13.725000	0.5	0.002250
13.733333	0.5	0.002500
13.741667	0.5	0.003125
13.750000	0.5	0.003250
13.758333	0.5	0.003250
13.766667	0.5	0.003750
13.775000	0.5	0.003625
13.783333	0.5	0.003625
13.791667	0.5	0.004125
13.800000	0.5	0.004500
13.808333	0.5	0.004625
13.816667	0.5	0.004750
13.825000	0.5	0.005625
13.833333	0.5	0.006000
13.841667	0.5	0.006875
13.850000	0.5	0.007375
13.858333	0.5	0.007750
13.866667	0.5	0.007750
13.875000	0.5	0.008000
13.883333	0.5	0.008500
13.891667	0.5	0.009000
13.900000	0.5	0.009625
13.908333	0.5	0.010500
13.916667	0.5	0.011000
13.925000	0.5	0.011125
13.933333	0.5	0.011500
13.941667	0.5	0.011250
13.950000	0.5	0.011250
13.958333	0.5	0.012125
13.966667	0.5	0.012750
13.975000	0.5	0.013500
13.983333	0.5	0.014125
13.991667	0.5	0.014875
14.000000	0.5	0.015500
14.008333	0.5	0.015875
14.016667	0.5	0.016375
14.025000	0.5	0.016500
14.033333	0.5	0.016125
14.041667	0.5	0.016125
14.050000	0.5	0.016625
14.058333	0.5	0.017000
14.066667	0.5	0.017125
14.075000	0.5	0.017250
14.083333	0.5	0.017250
14.091667	0.5	0.017250
14.100000	0.5	0.017375
14.108333	0.5	0.017375
14.116667	0.5	0.017000
14.125000	0.5	0.016750
14.133333	0.5	0.016625
14.141667	0.5	0.016375
14.150000	0.5	0.015875
14.158333	0.5	0.015750
14.166667	0.5	0.015875
14.175000	0.5	0.015875
14.183333	0.5	0.015875
14.191667	0.5	0.015625
14.200000	0.5	0.015125
14.208333	0.5	0.014875
14.216667	0.5	0.014250
14.225000	0.5	0.013750
14.233333	0.5	0.013500
14.241667	0.5	0.013500
14.250000	0.5	0.013375
14.258333	0.5	0.013250
14.266667	0.5	0.013125
14.275000	0.5	0.013125
14.283333	0.5	0.013375
14.291667	0.5	0.013750
14.300000	0.5	0.013625
14.308333	0.5	0.013500
14.316667	0.5	0.013500
14.325000	0.5	0.013500
14.333333	0.5	0.013375
14.341667	0.5	0.014000
14.350000	0.5	0.013875
14.358333	0.5	0.014000
14.366667	0.5	0.014500
14.375000	0.5	0.014500
14.383333	0.5	0.014375
14.391667	0.5	0.014500
14.400000	0.5	0.014750
14.408333	0.5	0.015000
14.416667	0.5	0.015000
14.425000	0.5	0.015125
14.433333	0.5	0.015000
14.441667	0.5	0.015250
14.450000	0.5	0.015750
14.458333	0.5	0.015625
14.466667	0.5	0.015625
14.475000	0.5	0.015875
14.483333	0.5	0.016125
14.491667	0.5	0.016375
14.500000	0.5	0.016500
14.508333	0.5	0.016875
14.516667	0.5	0.017375
14.525000	0.5	0.017875
14.533333	0.5	0.018500
14.541667	0.5	0.018750
14.550000	0.5	0.018750
14.558333	0.5	0.018875
14.566667	0.5	0.019000
14.575000	0.5	0.019000
14.583333	0.5	0.019125
14.591667	0.5	0.018875
14.600000	0.5	0.019125
14.608333	0.5	0.019000
14.616667	0.5	0.019375
14.625000	0.5	0.019125
14.633333	0.5	0.019375
14.641667	0.5	0.019375
14.650000	0.5	0.019500
14.658333	0.5	0.019375
14.666667	0.5	0.019625
14.675000	0.5	0.019625
14.683333	0.5	0.019500
14.691667	0.5	0.019875
14.700000	0.5	0.019625
14.708333	0.5	0.019750
14.716667	0.5	0.020000
14.725000	0.5	0.020375
14.733333	0.5	0.020000
14.741667	0.5	0.019875
14.750000	0.5	0.019625
14.758333	0.5	0.019500
14.766667	0.5	0.019375
14.775000	0.5	0.019500
14.783333	0.5	0.020125
14.791667	0.5	0.020125
14.800000	0.5	0.020125
14.808333	0.5	0.020250
14.816667	0.5	0.021125
14.825000	0.5	0.021375
14.833333	0.5	0.021625
14.841667	0.5	0.022000
14.850000	0.5	0.022375
14.858333	0.5	0.022750
14.866667	0.5	0.023000
14.875000	0.5	0.023750
14.883333	0.5	0.024000
14.891667	0.5	0.023750
14.900000	0.5	0.024000
14.908333	0.5	0.024500
14.916667	0.5	0.025125
14.925000	0.5	0.025750
14.933333	0.5	0.025625
14.941667	0.5	0.025625
14.950000	0.5	0.026000
14.958333	0.5	0.026000
14.966667	0.5	0.026250
14.975000	0.5	0.026500
14.983333	0.5	0.026375
14.991667	0.5	0.026500
15.000000	0.5	0.026500
15.008333	0.5	0.026250
15.016667	0.5	0.026000
15.025000	0.5	0.026125
15.033333	0.5	0.026125
15.041667	0.5	0.026250
15.050000	0.5	0.025875
15.058333	0.5	0.025750
15.066667	0.5	0.025750
15.075000	0.5	0.025250
15.083333	0.5	0.024500
15.091667	0.5	0.024125
15.100000	0.5	0.023375
15.108333	0.5	0.022375
15.116667	0.5	0.021500
15.125000	0.5	0.020875
15.133333	0.5	0.020125
15.141667	0.5	0.019625
15.150000	0.5	0.018375
15.158333	0.5	0.017250
15.166667	0.5	0.016625
15.175000	0.5	0.015875
15.183333	0.5	0.015125
15.191667	0.5	0.014375
15.200000	0.5	0.013750
15.208333	0.5	0.012875
15.216667	0.5	0.011875
15.225000	0.5	0.010750
15.233333	0.5	0.009875
15.241667	0.5	0.009000
15.250000	0.5	0.008000
15.258333	0.5	0.007375
15.266667	0.5	0.006000
15.275000	0.5	0.005125
15.283333	0.5	0.004250
15.291667	0.5	0.003125
15.300000	0.5	0.002500
15.308333	0.5	0.002125
15.316667	0.5	0.001625
15.325000	0.5	0.001000
15.333333	0.5	0.001000
15.341667	0.5	0.000500
15.350000	0.5	0.000000
15.358333	0.5	-0.000125
15.366667	0.5	-0.000625
15.375000	0.5	-0.001250
15.383333	0.5	-0.001625
15.391667	0.5	-0.002125
15.400000	0.5	-0.002125
15.408333	0.5	-0.002125
15.416667	0.5	-0.002375
15.425000	0.5	-0.002250
15.433333	0.5	-0.002000
15.441667	0.5	-0.001875
15.450000	0.5	-0.001875
15.458333	0.5	-0.002375
15.466667	0.5	-0.002500
15.475000	0.5	-0.002250
15.483333	0.5	-0.002125
15.491667	0.5	-0.002000
15.500000	0.5	-0.001875
15.508333	0.5	-0.001625
15.516667	0.5	-0.001000
15.525000	0.5	-0.001000
15.533333	0.5	-0.000375
15.541667	0.5	-0.000125
15.550000	0.5	-0.000250
15.558333	0.5	0.000000
15.566667	0.5	0.000000
15.575000	0.5	0.000125
15.583333	0.5	0.000500
15.591667	0.5	0.001000
15.600000	0.5	0.001125
15.608333	0.5	0.001250
15.616667	0.5	0.001250
15.625000	0.5	0.001375
15.633333	0.5	0.001750
15.641667	0.5	0.002125
15.650000	0.5	0.002375
15.658333	0.5	0.002875
15.666667	0.5	0.003000
15.675000	0.5	0.003375
15.683333	0.5	0.003625
15.691667	0.5	0.003875
15.700000	0.5	0.004000
15.708333	0.5	0.004125
15.716667	0.5	0.004125
15.725000	0.5	0.004125
15.733333	0.5	0.004375
15.741667	0.5	0.004625
15.750000	0.5	0.005250
15.758333	0.5	0.005500
15.766667	0.5	0.005500
15.775000	0.5	0.005375
15.783333	0.5	0.005500
15.791667	0.5	0.005750
15.800000	0.5	0.005875
15.808333	0.5	0.005875
15.816667	0.5	0.006000
15.825000	0.5	0.006000
15.833333	0.5	0.005875
15.841667	0.5	0.005750
15.850000	0.5	0.005125
15.858333	0.5	0.005125
15.866667	0.5	0.005125
15.875000	0.5	0.005000
15.883333	0.5	0.005125
15.891667	0.5	0.005125
15.900000	0.5	0.005125
15.908333	0.5	0.004625
15.916667	0.5	0.004500
15.925000	0.5	0.004125
15.933333	0.5	0.004125
15.941667	0.5	0.004000
15.950000	0.5	0.003750
15.958333	0.5	0.003500
15.966667	0.5	0.003000
15.975000	0.5	0.002375
15.983333	0.5	0.002375
15.991667	0.5	0.002250
16.000000	0.5	0.002250
16.008333	0.5	0.002125
16.016667	0.5	0.001750
16.025000	0.5	0.001500
16.033333	0.5	0.001250
16.041667	0.5	0.001125
16.050000	0.5	0.000875
16.058333	0.5	0.000750
16.066667	0.5	0.001125
16.075000	0.5	0.000875
16.083333	0.5	0.000750
16.091667	0.5	0.000750
16.100000	0.5	0.000875
16.108333	0.5	0.001250
16.116667	0.5	0.001250
16.125000	0.5	0.001000
16.133333	0.5	0.000875
16.141667	0.5	0.001375
16.150000	0.5	0.001500
16.158333	0.5	0.001750
16.166667	0.5	0.001625
16.175000	0.5	0.001875
16.183333	0.5	0.002500
16.191667	0.5	0.003000
16.200000	0.5	0.003750
16.208333	0.5	0.004125
16.216667	0.5	0.004375
16.225000	0.5	0.005125
16.233333	0.5	0.006375
16.241667	0.5	0.006875
16.250000	0.5	0.008125
16.258333	0.5	0.009000
16.266667	0.5	0.010500
16.275000	0.5	0.012250
16.283333	0.5	0.014125
16.291667	0.5	0.016625
16.300000	0.5	0.018875
16.308333	0.5	0.021750
16.316667	0.5	0.024500
16.325000	0.5	0.027625
16.333333	0.5	0.030500
16.341667	0.5	0.034250
16.350000	0.5	0.038250
16.358333	0.5	0.042000
16.366667	0.5	0.046250
16.375000	0.5	0.050000
16.383333	0.5	0.053875
16.391667	0.5	0.057875
16.400000	0.5	0.061875
16.408333	0.5	0.065875
16.416667	0.5	0.069625
16.425000	0.5	0.073000
16.433333	0.5	0.076500
16.441667	0.5	0.079750
16.450000	0.5	0.082500
16.458333	0.5	0.084750
16.466667	0.5	0.086875
16.475000	0.5	0.088875
16.483333	0.5	0.090125
16.491667	0.5	0.090500
16.500000	0.5	0.090500
16.508333	0.5	0.090625
16.516667	0.5	0.090250
16.525000	0.5	0.089375
16.533333	0.5	0.088000
16.541667	0.5	0.086375
16.550000	0.5	0.084000
16.558333	0.5	0.081375
16.566667	0.5	0.078750
16.575000	0.5	0.076500
16.583333	0.5	0.073500
16.591667	0.5	0.070625
16.600000	0.5	0.067875
16.608333	0.5	0.065000
16.616667	0.5	0.062500
16.625000	0.5	0.059500
16.633333	0.5	0.057000
16.641667	0.5	0.054375
16.650000	0.5	0.051750
16.658333	0.5	0.049625
16.666667	0.5	0.047875
16.675000	0.5	0.046375
16.683333	0.5	0.044875
16.691667	0.5	0.043250
16.700000	0.5	0.041500
16.708333	0.5	0.040000
16.716667	0.5	0.038750
16.725000	0.5	0.038500
16.733333	0.5	0.038000
16.741667	0.5	0.037375
16.750000	0.5	0.036875
16.758333	0.5	0.036750
16.766667	0.5	0.036375
16.775000	0.5	0.036250
16.783333	0.5	0.035750
16.791667	0.5	0.036000
16.800000	0.5	0.036375
16.808333	0.5	0.036625
16.816667	0.5	0.036375
16.825000	0.5	0.036125
16.833333	0.5	0.035875
16.841667	0.5	0.036000
16.850000	0.5	0.036125
16.858333	0.5	0.036125
16.866667	0.5	0.036250
16.875000	0.5	0.036500
16.883333	0.5	0.036500
16.891667	0.5	0.036500
16.900000	0.5	0.036750
16.908333	0.5	0.036750
16.916667	0.5	0.036750
16.925000	0.5	0.036625
16.933333	0.5	0.036625
16.941667	0.5	0.036250
16.950000	0.5	0.035750
16.958333	0.5	0.035500
16.966667	0.5	0.035250
16.975000	0.5	0.035000
16.983333	0.5	0.035125
16.991667	0.5	0.034500
17.000000	0.5	0.033750
17.008333	0.5	0.033000
17.016667	0.5	0.031625
17.025000	0.5	0.030875
17.033333	0.5	0.029875
17.041667	0.5	0.029250
17.050000	0.5	0.028125
17.058333	0.5	0.027125
17.066667	0.5	0.025750
17.075000	0.5	0.024125
17.083333	0.5	0.022625
17.091667	0.5	0.020375
17.100000	0.5	0.018250
17.108333	0.5	0.015125
17.116667	0.5	0.012125
17.125000	0.5	0.009125
17.133333	0.5	0.005750
17.141667	0.5	0.002250
17.150000	0.5	-0.001500
17.158333	0.5	-0.005500
17.166667	0.5	-0.009750
17.175000	0.5	-0.014250
17.183333	0.5	-0.018500
17.191667	0.5	-0.022625
17.200000	0.5	-0.027125
17.208333	0.5	-0.031750
17.216667	0.5	-0.036250
17.225000	0.5	-0.040875
17.233333	0.5	-0.045000
17.241667	0.5	-0.048875
17.250000	0.5	-0.053125
17.258333	0.5	-0.056625
17.266667	0.5	-0.060000
17.275000	0.5	-0.062750
17.283333	0.5	-0.065500
17.291667	0.5	-0.067500
17.300000	0.5	-0.069250
17.308333	0.5	-0.070750
17.316667	0.5	-0.071375
17.325000	0.5	-0.071750
17.333333	0.5	-0.071250
17.341667	0.5	-0.070625
17.350000	0.5	-0.070375
17.358333	0.5	-0.069375
17.366667	0.5	-0.067875
17.375000	0.5	-0.066000
17.383333	0.5	-0.063500
17.391667	0.5	-0.060500
17.400000	0.5	-0.057250
17.408333	0.5	-0.054500
17.416667	0.5	-0.051750
17.425000	0.5	-0.048625
17.433333	0.5	-0.045375
17.441667	0.5	-0.042375
17.450000	0.5	-0.038750
17.458333	0.5	-0.035375
17.466667	0.5	-0.032625
17.475000	0.5	-0.029625
17.483333	0.5	-0.026750
17.491667	0.5	-0.024375
17.500000	0.5	-0.022250
17.508333	0.5	-0.019625
17.516667	0.5	-0.017500
17.525000	0.5	-0.015750
17.533333	0.5	-0.013625
17.541667	0.5	-0.011750
17.550000	0.5	-0.010250
17.558333	0.5	-0.009375
17.566667	0.5	-0.007875
17.575000	0.5	-0.006250
17.583333	0.5	-0.005125
17.591667	0.5	-0.004375
17.600000	0.5	-0.003500
17.608333	0.5	-0.002750
17.616667	0.5	-0.001875
17.625000	0.5	-0.001500
17.633333	0.5	-0.000875
17.641667	0.5	-0.000500
17.650000	0.5	-0.000375
17.658333	0.5	-0.000125
17.666667	0.5	-0.000125
17.675000	0.5	-0.000250
17.683333	0.5	-0.000125
17.691667	0.5	-0.000125
17.700000	0.5	-0.000250
17.708333	0.5	-0.000875
17.716667	0.5	-0.000750
17.725000	0.5	-0.000500
17.733333	0.5	-0.000500
17.741667	0.5	-0.000500
17.750000	0.5	-0.000250
17.758333	0.5	-0.000750
17.766667	0.5	-0.001125
17.775000	0.5	-0.001375
17.783333	0.5	-0.001375
17.791667	0.5	-0.001500
17.800000	0.5	-0.001750
17.808333	0.5	-0.001375
17.816667	0.5	-0.000750
17.825000	0.5	-0.000625
17.833333	0.5	-0.000625
17.841667	0.5	-0.000375
17.850000	0.5	0.000000
17.858333	0.5	0.000500
17.866667	0.5	0.000750
17.875000	0.5	0.000625
17.883333	0.5	0.000750
17.891667	0.5	0.001250
17.900000	0.5	0.001625
17.908333	0.5	0.001750
17.916667	0.5	0.002000
17.925000	0.5	0.002250
17.933333	0.5	0.002375
17.941667	0.5	0.002750
17.950000	0.5	0.002750
17.958333	0.5	0.002875
17.966667	0.5	0.003250
17.975000	0.5	0.003750
17.983333	0.5	0.004000
17.991667	0.5	0.004000
18.000000	0.5	0.004125
18.008333	0.5	0.004000
18.016667	0.5	0.004250
18.025000	0.5	0.004500
18.033333	0.5	0.004875
18.041667	0.5	0.005125
18.050000	0.5	0.005000
18.058333	0.5	0.005000
18.066667	0.5	0.004750
18.075000	0.5	0.004500
18.083333	0.5	0.003875
18.091667	0.5	0.003875
18.100000	0.5	0.003375
18.108333	0.5	0.003250
18.116667	0.5	0.003000
18.125000	0.5	0.002125
18.133333	0.5	0.001250
18.141667	0.5	0.000750
18.150000	0.5	0.000125
18.158333	0.5	-0.000375
18.166667	0.5	-0.001000
18.175000	0.5	-0.001625
18.183333	0.5	-0.002625
18.191667	0.5	-0.003750
18.200000	0.5	-0.004750
18.208333	0.5	-0.005625
18.216667	0.5	-0.006875
18.225000	0.5	-0.008000
18.233333	0.5	-0.009500
18.241667	0.5	-0.011000
18.250000	0.5	-0.012625
18.258333	0.5	-0.014000
18.266667	0.5	-0.015500
18.275000	0.5	-0.017000
18.283333	0.5	-0.018250
18.291667	0.5	-0.020125
18.300000	0.5	-0.021625
18.308333	0.5	-0.022625
18.316667	0.5	-0.024250
18.325000	0.5	-0.026000
18.333333	0.5	-0.027125
18.341667	0.5	-0.028000
18.350000	0.5	-0.028875
18.358333	0.5	-0.029375
18.366667	0.5	-0.029875
18.375000	0.5	-0.030375
18.383333	0.5	-0.031000
18.391667	0.5	-0.031625
18.400000	0.5	-0.031750
18.408333	0.5	-0.031875
18.416667	0.5	-0.031875
18.425000	0.5	-0.031625
18.433333	0.5	-0.031000
18.441667	0.5	-0.030625
18.450000	0.5	-0.030125
18.458333	0.5	-0.029500
18.466667	0.5	-0.028750
18.475000	0.5	-0.027750
18.483333	0.5	-0.026875
18.491667	0.5	-0.025875
18.500000	0.5	-0.025375
18.508333	0.5	-0.024875
18.516667	0.5	-0.024000
18.525000	0.5	-0.023625
18.533333	0.5	-0.022875
18.541667	0.5	-0.022250
18.550000	0.5	-0.021625
18.558333	0.5	-0.020875
18.566667	0.5	-0.020125
18.575000	0.5	-0.019625
18.583333	0.5	-0.018500
18.591667	0.5	-0.018000
18.600000	0.5	-0.016875
18.608333	0.5	-0.016125
18.616667	0.5	-0.015750
18.625000	0.5	-0.015250
18.633333	0.5	-0.015250
18.641667	0.5	-0.014750
18.650000	0.5	-0.014125
18.658333	0.5	-0.013750
18.666667	0.5	-0.013000
18.675000	0.5	-0.012625
18.683333	0.5	-0.012375
18.691667	0.5	-0.011875
18.700000	0.5	-0.011125
18.708333	0.5	-0.011000
18.716667	0.5	-0.011000
18.725000	0.5	-0.010875
18.733333	0.5	-0.010875
18.741667	0.5	-0.010500
18.750000	0.5	-0.009750
18.758333	0.5	-0.009250
18.766667	0.5	-0.008500
18.775000	0.5	-0.008375
18.783333	0.5	-0.007625
18.791667	0.5	-0.007375
18.800000	0.5	-0.007250
18.808333	0.5	-0.007125
18.816667	0.5	-0.007000
18.825000	0.5	-0.006375
18.833333	0.5	-0.005875
18.841667	0.5	-0.005500
18.850000	0.5	-0.005125
18.858333	0.5	-0.004750
18.866667	0.5	-0.004875
18.875000	0.5	-0.004875
18.883333	0.5	-0.005000
18.891667	0.5	-0.005125
18.900000	0.5	-0.004875
18.908333	0.5	-0.004625
18.916667	0.5	-0.004250
18.925000	0.5	-0.004000
18.933333	0.5	-0.004250
18.941667	0.5	-0.004750
18.950000	0.5	-0.004500
18.958333	0.5	-0.004500
18.966667	0.5	-0.004500
18.975000	0.5	-0.004625
18.983333	0.5	-0.004750
18.991667	0.5	-0.005000
19.000000	0.5	-0.005000
19.008333	0.5	-0.005375
19.016667	0.5	-0.005875
19.025000	0.5	-0.005875
19.033333	0.5	-0.005750
19.041667	0.5	-0.006250
19.050000	0.5	-0.006500
19.058333	0.5	-0.006625
19.066667	0.5	-0.007375
19.075000	0.5	-0.008250
19.083333	0.5	-0.008875
19.091667	0.5	-0.008875
19.100000	0.5	-0.009250
19.108333	0.5	-0.009750
19.116667	0.5	-0.010000
19.125000	0.5	-0.010250
19.133333	0.5	-0.011000
19.141667	0.5	-0.011375
19.150000	0.5	-0.011875
19.158333	0.5	-0.012750
19.166667	0.5	-0.013750
19.175000	0.5	-0.014500
19.183333	0.5	-0.015125
19.191667	0.5	-0.015875
19.200000	0.5	-0.016625
19.208333	0.5	-0.017500
19.216667	0.5	-0.018500
19.225000	0.5	-0.019000
19.233333	0.5	-0.019625
19.241667	0.5	-0.020625
19.250000	0.5	-0.021375
19.258333	0.5	-0.021875
19.266667	0.5	-0.022625
19.275000	0.5	-0.023625
19.283333	0.5	-0.024500
19.291667	0.5	-0.025250
19.300000	0.5	-0.025875
19.308333	0.5	-0.026500
19.316667	0.5	-0.027125
19.325000	0.5	-0.027500
19.333333	0.5	-0.028375
19.341667	0.5	-0.028875
19.350000	0.5	-0.029500
19.358333	0.5	-0.030250
19.366667	0.5	-0.030375
19.375000	0.5	-0.030875
19.383333	0.5	-0.031750
19.391667	0.5	-0.032500
19.400000	0.5	-0.032375
19.408333	0.5	-0.032625
19.416667	0.5	-0.033125
19.425000	0.5	-0.033625
19.433333	0.5	-0.033750
19.441667	0.5	-0.034250
19.450000	0.5	-0.035000
19.458333	0.5	-0.035500
19.466667	0.5	-0.035875
19.475000	0.5	-0.036250
19.483333	0.5	-0.036500
19.491667	0.5	-0.036500
19.500000	0.5	-0.037000
19.508333	0.5	-0.037000
19.516667	0.5	-0.036750
19.525000	0.5	-0.037000
19.533333	0.5	-0.036875
19.541667	0.5	-0.037125
19.550000	0.5	-0.037250
19.558333	0.5	-0.037625
19.566667	0.5	-0.037875
19.575000	0.5	-0.038375
19.583333	0.5	-0.038375
19.591667	0.5	-0.038750
19.600000	0.5	-0.038875
19.608333	0.5	-0.039000
19.616667	0.5	-0.039375
19.625000	0.5	-0.039000
19.633333	0.5	-0.039125
19.641667	0.5	-0.039125
19.650000	0.5	-0.038750
19.658333	0.5	-0.038375
19.666667	0.5	-0.038375
19.675000	0.5	-0.038250
19.683333	0.5	-0.037875
19.691667	0.5	-0.037250
19.700000	0.5	-0.037375
19.708333	0.5	-0.037500
19.716667	0.5	-0.037125
19.725000	0.5	-0.037000
19.733333	0.5	-0.036625
19.741667	0.5	-0.036250
19.750000	0.5	-0.035625
19.758333	0.5	-0.035000
19.766667	0.5	-0.034625
19.775000	0.5	-0.034125
19.783333	0.5	-0.033625
19.791667	0.5	-0.033125
19.800000	0.5	-0.032250
19.808333	0.5	-0.031750
19.816667	0.5	-0.031000
19.825000	0.5	-0.030250
19.833333	0.5	-0.029625
19.841667	0.5	-0.028875
19.850000	0.5	-0.028250
19.858333	0.5	-0.027500
19.866667	0.5	-0.027000
19.875000	0.5	-0.026375
19.883333	0.5	-0.025625
19.891667	0.5	-0.025000
19.900000	0.5	-0.024500
19.908333	0.5	-0.023750
19.916667	0.5	-0.022750
19.925000	0.5	-0.022125
19.933333	0.5	-0.021375
19.941667	0.5	-0.020500
19.950000	0.5	-0.019750
19.958333	0.5	-0.019250
19.966667	0.5	-0.018625
19.975000	0.5	-0.018250
19.983333	0.5	-0.017875
19.991667	0.5	-0.017125
20.000000	0.5	-0.017000
20.008333	0.5	-0.016125
20.016667	0.5	-0.015750
20.025000	0.5	-0.015375
20.033333	0.5	-0.014750
20.041667	0.5	-0.014125
20.050000	0.5	-0.014375
20.058333	0.5	-0.014625
20.066667	0.5	-0.014750
20.075000	0.5	-0.014500
20.083333	0.5	-0.014625
20.091667	0.5	-0.013875
20.100000	0.5	-0.013750
20.108333	0.5	-0.014000
20.116667	0.5	-0.013500
20.125000	0.5	-0.013375
20.133333	0.5	-0.013750
20.141667	0.5	-0.014250
20.150000	0.5	-0.014875
20.158333	0.5	-0.015000
20.166667	0.5	-0.014625
20.175000	0.5	-0.014500
20.183333	0.5	-0.014875
20.191667	0.5	-0.015125
20.200000	0.5	-0.015250
20.208333	0.5	-0.015250
20.216667	0.5	-0.015625
20.225000	0.5	-0.016000
20.233333	0.5	-0.016500
20.241667	0.5	-0.016250
20.250000	0.5	-0.015875
20.258333	0.5	-0.016125
20.266667	0.5	-0.015875
20.275000	0.5	-0.016125
20.283333	0.5	-0.016750
20.291667	0.5	-0.016500
20.300000	0.5	-0.016375
20.308333	0.5	-0.016125
20.316667	0.5	-0.015875
20.325000	0.5	-0.015625
20.333333	0.5	-0.015000
20.341667	0.5	-0.014625
20.350000	0.5	-0.014500
20.358333	0.5	-0.013875
20.366667	0.5	-0.013375
20.375000	0.5	-0.012500
20.383333	0.5	-0.011500
20.391667	0.5	-0.010500
20.400000	0.5	-0.009375
20.408333	0.5	-0.007750
20.416667	0.5	-0.006250
20.425000	0.5	-0.004500
20.433333	0.5	-0.002875
20.441667	0.5	-0.000625
20.450000	0.5	0.001500
20.458333	0.5	0.004625
20.466667	0.5	0.007000
20.475000	0.5	0.009750
20.483333	0.5	0.012375
20.491667	0.5	0.015000
20.500000	0.5	0.018250
20.508333	0.5	0.020750
20.516667	0.5	0.024500
20.525000	0.5	0.028125
20.533333	0.5	0.031625
20.541667	0.5	0.035375
20.550000	0.5	0.039125
20.558333	0.5	0.042750
20.566667	0.5	0.046250
20.575000	0.5	0.049500
20.583333	0.5	0.053125
20.591667	0.5	0.056250
20.600000	0.5	0.059125
20.608333	0.5	0.062000
20.616667	0.5	0.064750
20.625000	0.5	0.067250
20.633333	0.5	0.069125
20.641667	0.5	0.070625
20.650000	0.5	0.071875
20.658333	0.5	0.073000
20.666667	0.5	0.074125
20.675000	0.5	0.075000
20.683333	0.5	0.075250
20.691667	0.5	0.075000
20.700000	0.5	0.074375
20.708333	0.5	0.073875
20.716667	0.5	0.073000
20.725000	0.5	0.071375
20.733333	0.5	0.069000
20.741667	0.5	0.066875
20.750000	0.5	0.064500
20.758333	0.5	0.061875
20.766667	0.5	0.059125
20.775000	0.5	0.056250
20.783333	0.5	0.053000
20.791667	0.5	0.049625
20.800000	0.5	0.046500
20.808333	0.5	0.043125
20.816667	0.5	0.039875
20.825000	0.5	0.036500
20.833333	0.5	0.033750
20.841667	0.5	0.031000
20.850000	0.5	0.028250
20.858333	0.5	0.025125
20.866667	0.5	0.022500
20.875000	0.5	0.019625
20.883333	0.5	0.016875
20.891667	0.5	0.014250
20.900000	0.5	0.012000
20.908333	0.5	0.009875
20.916667	0.5	0.007375
20.925000	0.5	0.005500
20.933333	0.5	0.004000
20.941667	0.5	0.002625
20.950000	0.5	0.001000
20.958333	0.5	-0.000250
20.966667	0.5	-0.001500
20.975000	0.5	-0.002750
20.983333	0.5	-0.003250
20.991667	0.5	-0.004125
21.000000	0.5	-0.004500
21.008333	0.5	-0.005000
21.016667	0.5	-0.005250
21.025000	0.5	-0.006000
21.033333	0.5	-0.006750
21.041667	0.5	-0.006875
21.050000	0.5	-0.007000
21.058333	0.5	-0.007000
21.066667	0.5	-0.007250
21.075000	0.5	-0.007250
21.083333	0.5	-0.007000
21.091667	0.5	-0.007500
21.100000	0.5	-0.007625
21.108333	0.5	-0.008000
21.116667	0.5	-0.008000
21.125000	0.5	-0.008000
21.133333	0.5	-0.007875
21.141667	0.5	-0.008125
21.150000	0.5	-0.008125
21.158333	0.5	-0.007875
21.166667	0.5	-0.008000
21.175000	0.5	-0.008125
21.183333	0.5	-0.008125
21.191667	0.5	-0.008000
21.200000	0.5	-0.007875
21.208333	0.5	-0.008000
21.216667	0.5	-0.007875
21.225000	0.5	-0.007750
21.233333	0.5	-0.007125
21.241667	0.5	-0.007625
21.250000	0.5	-0.008250
21.258333	0.5	-0.008125
21.266667	0.5	-0.008000
21.275000	0.5	-0.008125
21.283333	0.5	-0.008000
21.291667	0.5	-0.007875
21.300000	0.5	-0.008000
21.308333	0.5	-0.008000
21.316667	0.5	-0.007500
21.325000	0.5	-0.007000
21.333333	0.5	-0.007125
21.341667	0.5	-0.007250
21.350000	0.5	-0.007625
21.358333	0.5	-0.007375
21.366667	0.5	-0.007375
21.375000	0.5	-0.007250
21.383333	0.5	-0.006875
21.391667	0.5	-0.006375
21.400000	0.5	-0.006250
21.408333	0.5	-0.006375
21.416667	0.5	-0.006750
21.425000	0.5	-0.006625
21.433333	0.5	-0.006375
21.441667	0.5	-0.006375
21.450000	0.5	-0.005500
21.458333	0.5	-0.004750
21.466667	0.5	-0.004375
21.475000	0.5	-0.004125
21.483333	0.5	-0.004250
21.491667	0.5	-0.003875
21.500000	0.5	-0.003250
21.508333	0.5	-0.003000
21.516667	0.5	-0.002750
21.525000	0.5	-0.002250
21.533333	0.5	-0.001500
21.541667	0.5	-0.001375
21.550000	0.5	-0.001375
21.558333	0.5	-0.001000
21.566667	0.5	-0.000625
21.575000	0.5	-0.000125
21.583333	0.5	0.000000
21.591667	0.5	0.000125
21.600000	0.5	0.000375
21.608333	0.5	0.000500
21.616667	0.5	0.000875
21.625000	0.5	0.001250
21.633333	0.5	0.001375
21.641667	0.5	0.002000
21.650000	0.5	0.002750
21.658333	0.5	0.003500
21.666667	0.5	0.003625
21.675000	0.5	0.003625
21.683333	0.5	0.003750
21.691667	0.5	0.003875
21.700000	0.5	0.004375
21.708333	0.5	0.004875
21.716667	0.5	0.005125
21.725000	0.5	0.005375
21.733333	0.5	0.005875
21.741667	0.5	0.006125
21.750000	0.5	0.006250
21.758333	0.5	0.006625
21.766667	0.5	0.006500
21.775000	0.5	0.006250
21.783333	0.5	0.006500
21.791667	0.5	0.006750
21.800000	0.5	0.006500
21.808333	0.5	0.006500
21.816667	0.5	0.006125
21.825000	0.5	0.006500
21.833333	0.5	0.006875
21.841667	0.5	0.006625
21.850000	0.5	0.006750
21.858333	0.5	0.007000
21.866667	0.5	0.007000
21.875000	0.5	0.007125
21.883333	0.5	0.007375
21.891667	0.5	0.007500
21.900000	0.5	0.008125
21.908333	0.5	0.008625
21.916667	0.5	0.008500
21.925000	0.5	0.009125
21.933333	0.5	0.009250
21.941667	0.5	0.009250
21.950000	0.5	0.009500
21.958333	0.5	0.009375
21.966667	0.5	0.009875
21.975000	0.5	0.010000
21.983333	0.5	0.010250
21.991667	0.5	0.010375
22.000000	0.5	0.011000
22.008333	0.5	0.010750
22.016667	0.5	0.010875
22.025000	0.5	0.011125
22.033333	0.5	0.011250
22.041667	0.5	0.011500
22.050000	0.5	0.011750
22.058333	0.5	0.012125
22.066667	0.5	0.012625
22.075000	0.5	0.012375
22.083333	0.5	0.012375
22.091667	0.5	0.012375
22.100000	0.5	0.013000
22.108333	0.5	0.013500
22.116667	0.5	0.013375
22.125000	0.5	0.013500
22.133333	0.5	0.014000
22.141667	0.5	0.013750
22.150000	0.5	0.013375
22.158333	0.5	0.013250
22.166667	0.5	0.013250
22.175000	0.5	0.013625
22.183333	0.5	0.013625
22.191667	0.5	0.013500
22.200000	0.5	0.013625
22.208333	0.5	0.014125
22.216667	0.5	0.014250
22.225000	0.5	0.014000
22.233333	0.5	0.013625
22.241667	0.5	0.013750
22.250000	0.5	0.013625
22.258333	0.5	0.013250
22.266667	0.5	0.012500
22.275000	0.5	0.012125
22.283333	0.5	0.011875
22.291667	0.5	0.011875
22.300000	0.5	0.011375
22.308333	0.5	0.010750
22.316667	0.5	0.010125
22.325000	0.5	0.009750
22.333333	0.5	0.009375
22.341667	0.5	0.009250
22.350000	0.5	0.009125
22.358333	0.5	0.008875
22.366667	0.5	0.008375
22.375000	0.5	0.008125
22.383333	0.5	0.007500
22.391667	0.5	0.007125
22.400000	0.5	0.006375
22.408333	0.5	0.006500
22.416667	0.5	0.006250
22.425000	0.5	0.005875
22.433333	0.5	0.005375
22.441667	0.5	0.004750
22.450000	0.5	0.004250
22.458333	0.5	0.004000
22.466667	0.5	0.003500
22.475000	0.5	0.003000
22.483333	0.5	0.002375
22.491667	0.5	0.001750
22.500000	0.5	0.001500
22.508333	0.5	0.001125
22.516667	0.5	0.000750
22.525000	0.5	0.000000
22.533333	0.5	-0.000250
22.541667	0.5	-0.000500
22.550000	0.5	-0.000750
22.558333	0.5	-0.000625
22.566667	0.5	-0.001125
22.575000	0.5	-0.001375
22.583333	0.5	-0.001750
22.591667	0.5	-0.002250
22.600000	0.5	-0.002250
22.608333	0.5	-0.002375
22.616667	0.5	-0.002875
22.625000	0.5	-0.003500
22.633333	0.5	-0.003875
22.641667	0.5	-0.004500
22.650000	0.5	-0.004625
22.658333	0.5	-0.004500
22.666667	0.5	-0.004875
22.675000	0.5	-0.005250
22.683333	0.5	-0.005500
22.691667	0.5	-0.006000
22.700000	0.5	-0.005875
22.708333	0.5	-0.006000
22.716667	0.5	-0.006125
22.725000	0.5	-0.006000
22.733333	0.5	-0.006250
22.741667	0.5	-0.006500
22.750000	0.5	-0.006000
22.758333	0.5	-0.006125
22.766667	0.5	-0.006000
22.775000	0.5	-0.006125
22.783333	0.5	-0.006625
22.791667	0.5	-0.006750
22.800000	0.5	-0.007125
22.808333	0.5	-0.006875
22.816667	0.5	-0.006875
22.825000	0.5	-0.006625
22.833333	0.5	-0.006375
22.841667	0.5	-0.006000
22.850000	0.5	-0.006000
22.858333	0.5	-0.006125
22.866667	0.5	-0.005750
22.875000	0.5	-0.004750
22.883333	0.5	-0.004250
22.891667	0.5	-0.004125
22.900000	0.5	-0.003125
22.908333	0.5	-0.003250
22.916667	0.5	-0.003000
22.925000	0.5	-0.002375
22.933333	0.5	-0.001750
22.941667	0.5	-0.001125
22.950000	0.5	-0.000500
22.958333	0.5	0.000000
22.966667	0.5	0.000875
22.975000	0.5	0.001500
22.983333	0.5	0.002125
22.991667	0.5	0.003000
23.000000	0.5	0.003500
23.008333	0.5	0.004375
23.016667	0.5	0.005500
23.025000	0.5	0.006750
23.033333	0.5	0.007875
23.041667	0.5	0.008500
23.050000	0.5	0.009500
23.058333	0.5	0.010625
23.066667	0.5	0.011750
23.075000	0.5	0.012375
23.083333	0.5	0.013500
23.091667	0.5	0.014250
23.100000	0.5	0.014875
23.108333	0.5	0.016125
23.116667	0.5	0.016875
23.125000	0.5	0.017750
23.133333	0.5	0.018750
23.141667	0.5	0.019000
23.150000	0.5	0.020375
23.158333	0.5	0.021750
23.166667	0.5	0.022375
23.175000	0.5	0.023250
23.183333	0.5	0.023875
23.191667	0.5	0.024375
23.200000	0.5	0.025125
23.208333	0.5	0.025500
23.216667	0.5	0.025625
23.225000	0.5	0.026000
23.233333	0.5	0.026125
23.241667	0.5	0.026250
23.250000	0.5	0.026750
23.258333	0.5	0.027000
23.266667	0.5	0.027000
23.275000	0.5	0.027375
23.283333	0.5	0.027250
23.291667	0.5	0.027500
23.300000	0.5	0.027625
23.308333	0.5	0.028125
23.316667	0.5	0.028125
23.325000	0.5	0.028375
23.333333	0.5	0.028750
23.341667	0.5	0.028750
23.350000	0.5	0.028625
23.358333	0.5	0.028375
23.366667	0.5	0.027875
23.375000	0.5	0.027500
23.383333	0.5	0.027375
23.391667	0.5	0.026875
23.400000	0.5	0.026500
23.408333	0.5	0.026375
23.416667	0.5	0.025625
23.425000	0.5	0.025375
23.433333	0.5	0.025250
23.441667	0.5	0.024750
23.450000	0.5	0.024375
23.458333	0.5	0.024000
23.466667	0.5	0.023500
23.475000	0.5	0.023000
23.483333	0.5	0.022500
23.491667	0.5	0.021875
23.500000	0.5	0.021375
23.508333	0.5	0.021000
23.516667	0.5	0.019750
23.525000	0.5	0.019125
23.533333	0.5	0.018500
23.541667	0.5	0.018125
23.550000	0.5	0.018000
23.558333	0.5	0.018000
23.566667	0.5	0.017125
23.575000	0.5	0.016625
23.583333	0.5	0.015875
23.591667	0.5	0.014750
23.600000	0.5	0.014125
23.608333	0.5	0.013625
23.616667	0.5	0.013250
23.625000	0.5	0.013000
23.633333	0.5	0.012375
23.641667	0.5	0.011500
23.650000	0.5	0.011375
23.658333	0.5	0.010375
23.666667	0.5	0.009875
23.675000	0.5	0.009000
23.683333	0.5	0.008750
23.691667	0.5	0.008750
23.700000	0.5	0.008000
23.708333	0.5	0.007750
23.716667	0.5	0.007375
23.725000	0.5	0.007000
23.733333	0.5	0.006125
23.741667	0.5	0.005625
23.750000	0.5	0.005375
23.758333	0.5	0.004875
23.766667	0.5	0.003875
23.775000	0.5	0.003625
23.783333	0.5	0.003875
23.791667	0.5	0.004000
23.800000	0.5	0.003750
23.808333	0.5	0.002875
23.816667	0.5	0.002625
23.825000	0.5	0.001875
23.833333	0.5	0.001750
23.841667	0.5	0.001500
23.850000	0.5	0.001250
23.858333	0.5	0.001125
23.866667	0.5	0.000875
23.875000	0.5	0.001125
23.883333	0.5	0.001000
23.891667	0.5	0.001000
23.900000	0.5	0.000875
23.908333	0.5	0.000750
23.916667	0.5	0.000375
23.925000	0.5	0.000500
23.933333	0.5	0.000375
23.941667	0.5	0.000500
23.950000	0.5	0.000000
23.958333	0.5	0.000375
23.966667	0.5	0.000125
23.975000	0.5	0.000000
23.983333	0.5	0.000000
23.991667	0.5	0.000000
24.000000	0.5	0.000000
24.008333	0.5	0.000375
24.016667	0.5	0.000750
24.025000	0.5	0.000875
24.033333	0.5	0.000875
24.041667	0.5	0.000875
24.050000	0.5	0.000750
24.058333	0.5	0.000625
24.066667	0.5	0.001000
24.075000	0.5	0.001375
24.083333	0.5	0.001375
24.091667	0.5	0.001500
24.100000	0.5	0.001875
24.108333	0.5	0.002250
24.116667	0.5	0.002375
24.125000	0.5	0.003000
24.133333	0.5	0.003625
24.141667	0.5	0.003875
24.150000	0.5	0.004000
24.158333	0.5	0.004250
24.166667	0.5	0.004625
24.175000	0.5	0.005000
24.183333	0.5	0.005500
24.191667	0.5	0.005875
24.200000	0.5	0.005875
24.208333	0.5	0.006125
24.216667	0.5	0.006500
24.225000	0.5	0.006750
24.233333	0.5	0.007000
24.241667	0.5	0.007000
24.250000	0.5	0.007625
24.258333	0.5	0.007750
24.266667	0.5	0.008125
24.275000	0.5	0.008375
24.283333	0.5	0.008625
24.291667	0.5	0.009000
24.300000	0.5	0.009125
24.308333	0.5	0.009250
24.316667	0.5	0.009500
24.325000	0.5	0.009125
24.333333	0.5	0.009500
24.341667	0.5	0.009625
24.350000	0.5	0.009875
24.358333	0.5	0.010125
24.366667	0.5	0.010375
24.375000	0.5	0.010375
24.383333	0.5	0.010500
24.391667	0.5	0.010500
24.400000	0.5	0.010750
24.408333	0.5	0.010875
24.416667	0.5	0.010750
24.425000	0.5	0.010250
24.433333	0.5	0.010000
24.441667	0.5	0.010000
24.450000	0.5	0.009625
24.458333	0.5	0.009625
24.466667	0.5	0.009500
24.475000	0.5	0.009250
24.483333	0.5	0.008875
24.491667	0.5	0.008875
24.500000	0.5	0.008875
24.508333	0.5	0.009375
24.516667	0.5	0.009750
24.525000	0.5	0.009500
24.533333	0.5	0.009500
24.541667	0.5	0.009375
24.550000	0.5	0.009500
24.558333	0.5	0.009375
24.566667	0.5	0.009375
24.575000	0.5	0.009250
24.583333	0.5	0.009250
24.591667	0.5	0.009125
24.600000	0.5	0.009625
24.608333	0.5	0.010000
24.616667	0.5	0.010375
24.625000	0.5	0.010500
24.633333	0.5	0.011000
24.641667	0.5	0.011250
24.650000	0.5	0.011250
24.658333	0.5	0.011125
24.666667	0.5	0.011250
24.675000	0.5	0.011625
24.683333	0.5	0.011625
24.691667	0.5	0.012000
24.700000	0.5	0.012875
24.708333	0.5	0.013125
24.716667	0.5	0.013125
24.725000	0.5	0.013000
24.733333	0.5	0.013000
24.741667	0.5	0.013250
24.750000	0.5	0.013500
24.758333	0.5	0.013875
24.766667	0.5	0.013875
24.775000	0.5	0.013875
24.783333	0.5	0.013750
24.791667	0.5	0.013625
24.800000	0.5	0.013375
24.808333	0.5	0.013375
24.816667	0.5	0.013250
24.825000	0.5	0.012750
24.833333	0.5	0.012625
24.841667	0.5	0.012625
24.850000	0.5	0.012750
24.858333	0.5	0.012375
24.866667	0.5	0.011875
24.875000	0.5	0.012000
24.883333	0.5	0.011625
24.891667	0.5	0.011250
24.900000	0.5	0.010875
24.908333	0.5	0.010625
24.916667	0.5	0.010125
24.925000	0.5	0.009750
24.933333	0.5	0.009000
24.941667	0.5	0.008750
24.950000	0.5	0.008500
24.958333	0.5	0.008375
24.966667	0.5	0.007500
24.975000	0.5	0.007125
24.983333	0.5	0.006125
24.991667	0.5	0.005875
25.000000	0.5	0.005250
