# Supplementary material for: Dynamic character displacement among a pair of bacterial phyllosphere commensals in situ
Source: Nat Commun. 2022 May 20;13:2836. doi: 10.1038/s41467-022-30469-3 (PMC9123166; doi:10.1038/s41467-022-30469-3)
Supplement: Supplementary file 11 — Source Data [file 41467_2022_30469_MOESM11_ESM.zip › Source Data/Supplementary Figure 5/Galactose t2 c.txt]

File Path	chrom://marshall/Chromeleon7/HPLC_Ultimate_3000/Users/helucas/20200720_OrganicAcids_CCR_L257.seq/164.smp/RI_1.channel/RI_1.chm
Channel	RI_1

Injection Information:
Data Vault	Chromeleon7
Injection	Gal_t2_c
Injection Number	66
Position	BC1
Comment	
Processing Method	Quantitative
Instrument Method	20200525_Rezex_ROA_OrganicAcid_600uL_2500uM_H2SO4_50A_50D
Type	Unknown
Status	Finished
Injection Date	7/22/2020
Injection Time	12:53:56 AM
Injection Volume (µl)	10.000
Dilution Factor	1.0000
Weight	1.0000

Chromatogram Data Information:
Time Min. (min)	0.000000
Time Max. (min)	25.000000
Data Points	3001
Detector	RI
Generating Data System	Chromeleon 7.2.5.9507
Exporting Data System	Chromeleon 7.2.8.0
Operator	Instrument Controller
Signal Quantity	Refractive 
Signal Unit	µRIU
Signal Min.	-2.588625
Signal Max.	24.539750
Channel	RI_1
Driver Name	RID520Driver.dll
Channel Type	Evaluation
Min. Step (s)	0.5
Max. Step (s)	0.5
Average Step (s)	0.5

Signal Parameter Information:
Signal Info	

Chromatogram Data:
Time (min)	Step (s)	Value (µRIU)
0.000000	n.a.	0.015250
0.008333	0.5	0.015000
0.016667	0.5	0.014625
0.025000	0.5	0.014375
0.033333	0.5	0.014250
0.041667	0.5	0.013750
0.050000	0.5	0.014000
0.058333	0.5	0.013625
0.066667	0.5	0.013500
0.075000	0.5	0.013875
0.083333	0.5	0.013875
0.091667	0.5	0.013750
0.100000	0.5	0.013625
0.108333	0.5	0.013875
0.116667	0.5	0.014125
0.125000	0.5	0.014250
0.133333	0.5	0.014625
0.141667	0.5	0.015250
0.150000	0.5	0.015375
0.158333	0.5	0.015625
0.166667	0.5	0.015875
0.175000	0.5	0.016500
0.183333	0.5	0.017000
0.191667	0.5	0.017500
0.200000	0.5	0.017875
0.208333	0.5	0.018500
0.216667	0.5	0.019000
0.225000	0.5	0.019500
0.233333	0.5	0.019750
0.241667	0.5	0.020375
0.250000	0.5	0.020625
0.258333	0.5	0.020750
0.266667	0.5	0.021125
0.275000	0.5	0.021500
0.283333	0.5	0.021875
0.291667	0.5	0.022625
0.300000	0.5	0.023000
0.308333	0.5	0.022875
0.316667	0.5	0.022500
0.325000	0.5	0.022500
0.333333	0.5	0.022875
0.341667	0.5	0.022625
0.350000	0.5	0.022125
0.358333	0.5	0.021750
0.366667	0.5	0.021500
0.375000	0.5	0.021375
0.383333	0.5	0.021125
0.391667	0.5	0.020875
0.400000	0.5	0.021125
0.408333	0.5	0.020875
0.416667	0.5	0.020250
0.425000	0.5	0.020000
0.433333	0.5	0.020000
0.441667	0.5	0.019375
0.450000	0.5	0.019000
0.458333	0.5	0.018875
0.466667	0.5	0.018375
0.475000	0.5	0.017750
0.483333	0.5	0.017000
0.491667	0.5	0.016375
0.500000	0.5	0.015875
0.508333	0.5	0.015250
0.516667	0.5	0.014750
0.525000	0.5	0.014250
0.533333	0.5	0.013750
0.541667	0.5	0.012625
0.550000	0.5	0.011625
0.558333	0.5	0.010625
0.566667	0.5	0.010250
0.575000	0.5	0.009875
0.583333	0.5	0.008750
0.591667	0.5	0.008125
0.600000	0.5	0.007625
0.608333	0.5	0.007000
0.616667	0.5	0.006125
0.625000	0.5	0.005625
0.633333	0.5	0.005375
0.641667	0.5	0.005000
0.650000	0.5	0.004250
0.658333	0.5	0.003625
0.666667	0.5	0.002875
0.675000	0.5	0.002375
0.683333	0.5	0.001875
0.691667	0.5	0.001375
0.700000	0.5	0.001125
0.708333	0.5	0.000750
0.716667	0.5	0.000375
0.725000	0.5	0.000000
0.733333	0.5	-0.000375
0.741667	0.5	-0.000375
0.750000	0.5	-0.000500
0.758333	0.5	-0.000750
0.766667	0.5	-0.000500
0.775000	0.5	0.000000
0.783333	0.5	0.000250
0.791667	0.5	0.000375
0.800000	0.5	0.000500
0.808333	0.5	0.000750
0.816667	0.5	0.001125
0.825000	0.5	0.001500
0.833333	0.5	0.001875
0.841667	0.5	0.001625
0.850000	0.5	0.001625
0.858333	0.5	0.001750
0.866667	0.5	0.002125
0.875000	0.5	0.002000
0.883333	0.5	0.002000
0.891667	0.5	0.002750
0.900000	0.5	0.003250
0.908333	0.5	0.003250
0.916667	0.5	0.003875
0.925000	0.5	0.004125
0.933333	0.5	0.004625
0.941667	0.5	0.005125
0.950000	0.5	0.005250
0.958333	0.5	0.005125
0.966667	0.5	0.005375
0.975000	0.5	0.005750
0.983333	0.5	0.005875
0.991667	0.5	0.006000
1.000000	0.5	0.006250
1.008333	0.5	0.006250
1.016667	0.5	0.006625
1.025000	0.5	0.007000
1.033333	0.5	0.007125
1.041667	0.5	0.007250
1.050000	0.5	0.007500
1.058333	0.5	0.007250
1.066667	0.5	0.007375
1.075000	0.5	0.008000
1.083333	0.5	0.008125
1.091667	0.5	0.008500
1.100000	0.5	0.008625
1.108333	0.5	0.008500
1.116667	0.5	0.008750
1.125000	0.5	0.009250
1.133333	0.5	0.009250
1.141667	0.5	0.009625
1.150000	0.5	0.009750
1.158333	0.5	0.010000
1.166667	0.5	0.010125
1.175000	0.5	0.010625
1.183333	0.5	0.010875
1.191667	0.5	0.011375
1.200000	0.5	0.012000
1.208333	0.5	0.012250
1.216667	0.5	0.012500
1.225000	0.5	0.013250
1.233333	0.5	0.013500
1.241667	0.5	0.014250
1.250000	0.5	0.015000
1.258333	0.5	0.015000
1.266667	0.5	0.015625
1.275000	0.5	0.016500
1.283333	0.5	0.017500
1.291667	0.5	0.018875
1.300000	0.5	0.019500
1.308333	0.5	0.020375
1.316667	0.5	0.021125
1.325000	0.5	0.022000
1.333333	0.5	0.023000
1.341667	0.5	0.023750
1.350000	0.5	0.024250
1.358333	0.5	0.025000
1.366667	0.5	0.025875
1.375000	0.5	0.026500
1.383333	0.5	0.026875
1.391667	0.5	0.027000
1.400000	0.5	0.027375
1.408333	0.5	0.028000
1.416667	0.5	0.028625
1.425000	0.5	0.029125
1.433333	0.5	0.029625
1.441667	0.5	0.030875
1.450000	0.5	0.031875
1.458333	0.5	0.031875
1.466667	0.5	0.032250
1.475000	0.5	0.032375
1.483333	0.5	0.032625
1.491667	0.5	0.032750
1.500000	0.5	0.033000
1.508333	0.5	0.033250
1.516667	0.5	0.033250
1.525000	0.5	0.033125
1.533333	0.5	0.032500
1.541667	0.5	0.032125
1.550000	0.5	0.032000
1.558333	0.5	0.031625
1.566667	0.5	0.031500
1.575000	0.5	0.031250
1.583333	0.5	0.031000
1.591667	0.5	0.031000
1.600000	0.5	0.030625
1.608333	0.5	0.030375
1.616667	0.5	0.030125
1.625000	0.5	0.029625
1.633333	0.5	0.029250
1.641667	0.5	0.028500
1.650000	0.5	0.027875
1.658333	0.5	0.027500
1.666667	0.5	0.026500
1.675000	0.5	0.026375
1.683333	0.5	0.026125
1.691667	0.5	0.025750
1.700000	0.5	0.025375
1.708333	0.5	0.024750
1.716667	0.5	0.024500
1.725000	0.5	0.024000
1.733333	0.5	0.023125
1.741667	0.5	0.022875
1.750000	0.5	0.022250
1.758333	0.5	0.021875
1.766667	0.5	0.021250
1.775000	0.5	0.020500
1.783333	0.5	0.019875
1.791667	0.5	0.019500
1.800000	0.5	0.019250
1.808333	0.5	0.018875
1.816667	0.5	0.019000
1.825000	0.5	0.018750
1.833333	0.5	0.018375
1.841667	0.5	0.017625
1.850000	0.5	0.017125
1.858333	0.5	0.016500
1.866667	0.5	0.016250
1.875000	0.5	0.016000
1.883333	0.5	0.015500
1.891667	0.5	0.015000
1.900000	0.5	0.014625
1.908333	0.5	0.014375
1.916667	0.5	0.013625
1.925000	0.5	0.013500
1.933333	0.5	0.013375
1.941667	0.5	0.013000
1.950000	0.5	0.012375
1.958333	0.5	0.011875
1.966667	0.5	0.011500
1.975000	0.5	0.011250
1.983333	0.5	0.010875
1.991667	0.5	0.010250
2.000000	0.5	0.010500
2.008333	0.5	0.010750
2.016667	0.5	0.009750
2.025000	0.5	0.008875
2.033333	0.5	0.008875
2.041667	0.5	0.008500
2.050000	0.5	0.008375
2.058333	0.5	0.008125
2.066667	0.5	0.007750
2.075000	0.5	0.006875
2.083333	0.5	0.006000
2.091667	0.5	0.005750
2.100000	0.5	0.005250
2.108333	0.5	0.004875
2.116667	0.5	0.004500
2.125000	0.5	0.004250
2.133333	0.5	0.004125
2.141667	0.5	0.003750
2.150000	0.5	0.003500
2.158333	0.5	0.002750
2.166667	0.5	0.002500
2.175000	0.5	0.002625
2.183333	0.5	0.002750
2.191667	0.5	0.002375
2.200000	0.5	0.002125
2.208333	0.5	0.001750
2.216667	0.5	0.001500
2.225000	0.5	0.001750
2.233333	0.5	0.001375
2.241667	0.5	0.001125
2.250000	0.5	0.001250
2.258333	0.5	0.001625
2.266667	0.5	0.001375
2.275000	0.5	0.001000
2.283333	0.5	0.000625
2.291667	0.5	0.000625
2.300000	0.5	0.000875
2.308333	0.5	0.000750
2.316667	0.5	0.000625
2.325000	0.5	0.000625
2.333333	0.5	0.000625
2.341667	0.5	0.000750
2.350000	0.5	0.001125
2.358333	0.5	0.001125
2.366667	0.5	0.000500
2.375000	0.5	0.000250
2.383333	0.5	0.000375
2.391667	0.5	0.000250
2.400000	0.5	0.000000
2.408333	0.5	0.000000
2.416667	0.5	0.000000
2.425000	0.5	0.000000
2.433333	0.5	0.000000
2.441667	0.5	-0.000125
2.450000	0.5	-0.000125
2.458333	0.5	-0.000125
2.466667	0.5	0.000000
2.475000	0.5	0.000125
2.483333	0.5	0.000125
2.491667	0.5	0.000500
2.500000	0.5	0.000250
2.508333	0.5	0.000250
2.516667	0.5	0.000250
2.525000	0.5	0.000500
2.533333	0.5	0.000250
2.541667	0.5	0.000250
2.550000	0.5	0.000625
2.558333	0.5	0.000875
2.566667	0.5	0.000875
2.575000	0.5	0.001000
2.583333	0.5	0.001125
2.591667	0.5	0.000875
2.600000	0.5	0.000625
2.608333	0.5	0.000250
2.616667	0.5	0.000375
2.625000	0.5	0.000375
2.633333	0.5	0.000375
2.641667	0.5	0.000625
2.650000	0.5	0.000625
2.658333	0.5	0.000750
2.666667	0.5	0.001000
2.675000	0.5	0.000750
2.683333	0.5	0.001000
2.691667	0.5	0.001000
2.700000	0.5	0.001125
2.708333	0.5	0.001125
2.716667	0.5	0.001000
2.725000	0.5	0.001125
2.733333	0.5	0.001000
2.741667	0.5	0.001375
2.750000	0.5	0.001625
2.758333	0.5	0.001500
2.766667	0.5	0.001875
2.775000	0.5	0.002250
2.783333	0.5	0.002375
2.791667	0.5	0.003000
2.800000	0.5	0.003250
2.808333	0.5	0.003750
2.816667	0.5	0.003500
2.825000	0.5	0.004000
2.833333	0.5	0.004000
2.841667	0.5	0.004125
2.850000	0.5	0.004250
2.858333	0.5	0.004125
2.866667	0.5	0.004375
2.875000	0.5	0.004375
2.883333	0.5	0.004500
2.891667	0.5	0.004625
2.900000	0.5	0.004875
2.908333	0.5	0.005250
2.916667	0.5	0.005500
2.925000	0.5	0.005375
2.933333	0.5	0.005625
2.941667	0.5	0.005875
2.950000	0.5	0.005750
2.958333	0.5	0.005500
2.966667	0.5	0.005375
2.975000	0.5	0.005375
2.983333	0.5	0.005625
2.991667	0.5	0.005750
3.000000	0.5	0.005625
3.008333	0.5	0.005625
3.016667	0.5	0.005875
3.025000	0.5	0.006000
3.033333	0.5	0.006375
3.041667	0.5	0.006625
3.050000	0.5	0.006750
3.058333	0.5	0.006875
3.066667	0.5	0.006875
3.075000	0.5	0.006625
3.083333	0.5	0.006875
3.091667	0.5	0.006875
3.100000	0.5	0.006875
3.108333	0.5	0.007250
3.116667	0.5	0.007250
3.125000	0.5	0.007125
3.133333	0.5	0.007125
3.141667	0.5	0.006875
3.150000	0.5	0.007000
3.158333	0.5	0.007250
3.166667	0.5	0.007125
3.175000	0.5	0.007750
3.183333	0.5	0.008125
3.191667	0.5	0.008250
3.200000	0.5	0.008250
3.208333	0.5	0.008625
3.216667	0.5	0.009000
3.225000	0.5	0.009375
3.233333	0.5	0.009750
3.241667	0.5	0.010000
3.250000	0.5	0.010250
3.258333	0.5	0.010375
3.266667	0.5	0.010750
3.275000	0.5	0.010875
3.283333	0.5	0.010875
3.291667	0.5	0.011125
3.300000	0.5	0.011625
3.308333	0.5	0.011750
3.316667	0.5	0.012000
3.325000	0.5	0.012500
3.333333	0.5	0.012750
3.341667	0.5	0.012750
3.350000	0.5	0.012875
3.358333	0.5	0.013000
3.366667	0.5	0.013000
3.375000	0.5	0.013000
3.383333	0.5	0.013375
3.391667	0.5	0.013750
3.400000	0.5	0.013750
3.408333	0.5	0.013875
3.416667	0.5	0.013875
3.425000	0.5	0.014125
3.433333	0.5	0.014625
3.441667	0.5	0.014625
3.450000	0.5	0.014500
3.458333	0.5	0.014250
3.466667	0.5	0.014625
3.475000	0.5	0.014750
3.483333	0.5	0.014375
3.491667	0.5	0.014625
3.500000	0.5	0.014625
3.508333	0.5	0.014750
3.516667	0.5	0.014500
3.525000	0.5	0.014500
3.533333	0.5	0.014250
3.541667	0.5	0.014250
3.550000	0.5	0.014875
3.558333	0.5	0.014750
3.566667	0.5	0.014500
3.575000	0.5	0.014375
3.583333	0.5	0.014125
3.591667	0.5	0.013875
3.600000	0.5	0.014250
3.608333	0.5	0.014125
3.616667	0.5	0.014500
3.625000	0.5	0.014125
3.633333	0.5	0.013875
3.641667	0.5	0.013875
3.650000	0.5	0.014000
3.658333	0.5	0.014375
3.666667	0.5	0.014250
3.675000	0.5	0.013875
3.683333	0.5	0.013500
3.691667	0.5	0.013625
3.700000	0.5	0.013625
3.708333	0.5	0.013625
3.716667	0.5	0.013625
3.725000	0.5	0.014000
3.733333	0.5	0.013875
3.741667	0.5	0.014000
3.750000	0.5	0.014000
3.758333	0.5	0.013875
3.766667	0.5	0.013875
3.775000	0.5	0.013750
3.783333	0.5	0.013750
3.791667	0.5	0.014000
3.800000	0.5	0.014000
3.808333	0.5	0.013875
3.816667	0.5	0.013875
3.825000	0.5	0.013625
3.833333	0.5	0.013750
3.841667	0.5	0.014000
3.850000	0.5	0.013750
3.858333	0.5	0.013375
3.866667	0.5	0.013125
3.875000	0.5	0.013125
3.883333	0.5	0.013250
3.891667	0.5	0.013500
3.900000	0.5	0.013375
3.908333	0.5	0.013250
3.916667	0.5	0.013375
3.925000	0.5	0.013250
3.933333	0.5	0.013125
3.941667	0.5	0.013000
3.950000	0.5	0.013000
3.958333	0.5	0.013000
3.966667	0.5	0.012875
3.975000	0.5	0.012750
3.983333	0.5	0.012625
3.991667	0.5	0.012500
4.000000	0.5	0.012625
4.008333	0.5	0.012750
4.016667	0.5	0.013000
4.025000	0.5	0.013125
4.033333	0.5	0.013000
4.041667	0.5	0.013125
4.050000	0.5	0.013500
4.058333	0.5	0.013500
4.066667	0.5	0.013625
4.075000	0.5	0.013750
4.083333	0.5	0.013875
4.091667	0.5	0.013500
4.100000	0.5	0.013375
4.108333	0.5	0.013125
4.116667	0.5	0.013375
4.125000	0.5	0.013500
4.133333	0.5	0.014375
4.141667	0.5	0.014625
4.150000	0.5	0.014375
4.158333	0.5	0.014375
4.166667	0.5	0.014500
4.175000	0.5	0.014875
4.183333	0.5	0.014875
4.191667	0.5	0.015250
4.200000	0.5	0.015500
4.208333	0.5	0.015750
4.216667	0.5	0.015750
4.225000	0.5	0.016125
4.233333	0.5	0.016500
4.241667	0.5	0.016375
4.250000	0.5	0.016375
4.258333	0.5	0.016625
4.266667	0.5	0.016875
4.275000	0.5	0.016875
4.283333	0.5	0.016875
4.291667	0.5	0.016750
4.300000	0.5	0.017000
4.308333	0.5	0.017125
4.316667	0.5	0.017250
4.325000	0.5	0.016750
4.333333	0.5	0.016375
4.341667	0.5	0.016375
4.350000	0.5	0.016125
4.358333	0.5	0.016000
4.366667	0.5	0.015875
4.375000	0.5	0.015750
4.383333	0.5	0.015625
4.391667	0.5	0.015625
4.400000	0.5	0.015250
4.408333	0.5	0.014875
4.416667	0.5	0.015125
4.425000	0.5	0.014875
4.433333	0.5	0.014500
4.441667	0.5	0.014125
4.450000	0.5	0.014000
4.458333	0.5	0.013375
4.466667	0.5	0.013375
4.475000	0.5	0.013375
4.483333	0.5	0.013625
4.491667	0.5	0.013375
4.500000	0.5	0.013250
4.508333	0.5	0.013250
4.516667	0.5	0.013000
4.525000	0.5	0.012750
4.533333	0.5	0.012750
4.541667	0.5	0.012500
4.550000	0.5	0.012625
4.558333	0.5	0.012625
4.566667	0.5	0.012250
4.575000	0.5	0.012250
4.583333	0.5	0.012375
4.591667	0.5	0.012625
4.600000	0.5	0.012500
4.608333	0.5	0.012125
4.616667	0.5	0.012250
4.625000	0.5	0.012500
4.633333	0.5	0.012250
4.641667	0.5	0.012125
4.650000	0.5	0.011875
4.658333	0.5	0.012125
4.666667	0.5	0.012250
4.675000	0.5	0.012125
4.683333	0.5	0.012375
4.691667	0.5	0.012250
4.700000	0.5	0.012625
4.708333	0.5	0.013000
4.716667	0.5	0.013375
4.725000	0.5	0.013375
4.733333	0.5	0.012875
4.741667	0.5	0.013000
4.750000	0.5	0.013375
4.758333	0.5	0.013125
4.766667	0.5	0.013125
4.775000	0.5	0.013375
4.783333	0.5	0.013500
4.791667	0.5	0.013750
4.800000	0.5	0.013875
4.808333	0.5	0.014125
4.816667	0.5	0.014250
4.825000	0.5	0.014375
4.833333	0.5	0.014875
4.841667	0.5	0.015125
4.850000	0.5	0.015250
4.858333	0.5	0.015250
4.866667	0.5	0.014875
4.875000	0.5	0.014875
4.883333	0.5	0.015125
4.891667	0.5	0.015500
4.900000	0.5	0.015125
4.908333	0.5	0.014875
4.916667	0.5	0.015250
4.925000	0.5	0.015500
4.933333	0.5	0.015125
4.941667	0.5	0.015125
4.950000	0.5	0.015125
4.958333	0.5	0.014375
4.966667	0.5	0.014250
4.975000	0.5	0.014250
4.983333	0.5	0.014125
4.991667	0.5	0.014000
5.000000	0.5	0.013500
5.008333	0.5	0.013375
5.016667	0.5	0.013375
5.025000	0.5	0.013000
5.033333	0.5	0.012625
5.041667	0.5	0.012500
5.050000	0.5	0.012000
5.058333	0.5	0.011875
5.066667	0.5	0.011625
5.075000	0.5	0.011375
5.083333	0.5	0.011250
5.091667	0.5	0.011000
5.100000	0.5	0.010375
5.108333	0.5	0.009875
5.116667	0.5	0.009875
5.125000	0.5	0.009375
5.133333	0.5	0.008625
5.141667	0.5	0.007875
5.150000	0.5	0.007125
5.158333	0.5	0.007000
5.166667	0.5	0.006750
5.175000	0.5	0.005875
5.183333	0.5	0.005375
5.191667	0.5	0.005125
5.200000	0.5	0.004375
5.208333	0.5	0.003750
5.216667	0.5	0.003125
5.225000	0.5	0.003375
5.233333	0.5	0.003000
5.241667	0.5	0.002375
5.250000	0.5	0.001750
5.258333	0.5	0.001500
5.266667	0.5	0.001375
5.275000	0.5	0.000875
5.283333	0.5	0.000500
5.291667	0.5	0.000125
5.300000	0.5	0.000000
5.308333	0.5	-0.000125
5.316667	0.5	-0.000125
5.325000	0.5	-0.000375
5.333333	0.5	-0.000750
5.341667	0.5	-0.000750
5.350000	0.5	-0.000875
5.358333	0.5	-0.000875
5.366667	0.5	-0.000875
5.375000	0.5	-0.001000
5.383333	0.5	-0.001125
5.391667	0.5	-0.001250
5.400000	0.5	-0.000875
5.408333	0.5	-0.000875
5.416667	0.5	-0.000500
5.425000	0.5	0.000125
5.433333	0.5	0.000750
5.441667	0.5	0.001250
5.450000	0.5	0.001625
5.458333	0.5	0.001875
5.466667	0.5	0.001875
5.475000	0.5	0.002375
5.483333	0.5	0.002875
5.491667	0.5	0.002875
5.500000	0.5	0.003375
5.508333	0.5	0.003750
5.516667	0.5	0.004000
5.525000	0.5	0.004500
5.533333	0.5	0.004875
5.541667	0.5	0.005250
5.550000	0.5	0.005375
5.558333	0.5	0.005750
5.566667	0.5	0.006625
5.575000	0.5	0.007250
5.583333	0.5	0.008125
5.591667	0.5	0.008500
5.600000	0.5	0.008625
5.608333	0.5	0.009375
5.616667	0.5	0.009750
5.625000	0.5	0.009875
5.633333	0.5	0.010250
5.641667	0.5	0.010250
5.650000	0.5	0.010375
5.658333	0.5	0.010875
5.666667	0.5	0.011000
5.675000	0.5	0.011250
5.683333	0.5	0.011500
5.691667	0.5	0.011250
5.700000	0.5	0.011375
5.708333	0.5	0.011625
5.716667	0.5	0.011750
5.725000	0.5	0.011750
5.733333	0.5	0.012125
5.741667	0.5	0.012500
5.750000	0.5	0.012875
5.758333	0.5	0.012875
5.766667	0.5	0.013125
5.775000	0.5	0.013000
5.783333	0.5	0.012875
5.791667	0.5	0.012875
5.800000	0.5	0.012500
5.808333	0.5	0.012250
5.816667	0.5	0.012250
5.825000	0.5	0.012375
5.833333	0.5	0.012625
5.841667	0.5	0.012875
5.850000	0.5	0.013000
5.858333	0.5	0.013125
5.866667	0.5	0.013750
5.875000	0.5	0.014250
5.883333	0.5	0.014250
5.891667	0.5	0.015000
5.900000	0.5	0.015875
5.908333	0.5	0.016375
5.916667	0.5	0.017000
5.925000	0.5	0.017125
5.933333	0.5	0.018000
5.941667	0.5	0.019000
5.950000	0.5	0.019750
5.958333	0.5	0.020250
5.966667	0.5	0.021000
5.975000	0.5	0.021875
5.983333	0.5	0.023125
5.991667	0.5	0.024500
6.000000	0.5	0.025125
6.008333	0.5	0.026125
6.016667	0.5	0.027125
6.025000	0.5	0.028375
6.033333	0.5	0.029250
6.041667	0.5	0.030250
6.050000	0.5	0.031250
6.058333	0.5	0.032000
6.066667	0.5	0.032625
6.075000	0.5	0.033500
6.083333	0.5	0.034125
6.091667	0.5	0.034625
6.100000	0.5	0.035500
6.108333	0.5	0.035625
6.116667	0.5	0.035875
6.125000	0.5	0.036250
6.133333	0.5	0.036625
6.141667	0.5	0.037250
6.150000	0.5	0.037625
6.158333	0.5	0.037625
6.166667	0.5	0.038000
6.175000	0.5	0.038500
6.183333	0.5	0.038625
6.191667	0.5	0.038250
6.200000	0.5	0.038625
6.208333	0.5	0.038625
6.216667	0.5	0.038750
6.225000	0.5	0.038375
6.233333	0.5	0.038000
6.241667	0.5	0.037500
6.250000	0.5	0.037625
6.258333	0.5	0.037375
6.266667	0.5	0.037000
6.275000	0.5	0.036625
6.283333	0.5	0.036500
6.291667	0.5	0.035875
6.300000	0.5	0.035125
6.308333	0.5	0.034625
6.316667	0.5	0.034250
6.325000	0.5	0.033625
6.333333	0.5	0.032875
6.341667	0.5	0.032375
6.350000	0.5	0.032125
6.358333	0.5	0.031500
6.366667	0.5	0.031125
6.375000	0.5	0.030750
6.383333	0.5	0.030250
6.391667	0.5	0.029750
6.400000	0.5	0.029250
6.408333	0.5	0.028625
6.416667	0.5	0.028125
6.425000	0.5	0.027875
6.433333	0.5	0.027875
6.441667	0.5	0.027375
6.450000	0.5	0.026875
6.458333	0.5	0.025875
6.466667	0.5	0.025375
6.475000	0.5	0.025000
6.483333	0.5	0.024375
6.491667	0.5	0.024125
6.500000	0.5	0.023875
6.508333	0.5	0.023500
6.516667	0.5	0.022625
6.525000	0.5	0.021500
6.533333	0.5	0.021000
6.541667	0.5	0.020500
6.550000	0.5	0.020125
6.558333	0.5	0.019625
6.566667	0.5	0.019375
6.575000	0.5	0.018750
6.583333	0.5	0.018000
6.591667	0.5	0.017500
6.600000	0.5	0.016750
6.608333	0.5	0.015750
6.616667	0.5	0.015125
6.625000	0.5	0.014625
6.633333	0.5	0.014125
6.641667	0.5	0.013625
6.650000	0.5	0.012375
6.658333	0.5	0.011500
6.666667	0.5	0.010500
6.675000	0.5	0.009125
6.683333	0.5	0.008000
6.691667	0.5	0.006375
6.700000	0.5	0.004250
6.708333	0.5	0.001125
6.716667	0.5	-0.003000
6.725000	0.5	-0.009125
6.733333	0.5	-0.017625
6.741667	0.5	-0.030750
6.750000	0.5	-0.051125
6.758333	0.5	-0.082625
6.766667	0.5	-0.131500
6.775000	0.5	-0.206500
6.783333	0.5	-0.317625
6.791667	0.5	-0.475250
6.800000	0.5	-0.687875
6.808333	0.5	-0.956500
6.816667	0.5	-1.274250
6.825000	0.5	-1.622500
6.833333	0.5	-1.970875
6.841667	0.5	-2.279750
6.850000	0.5	-2.502625
6.858333	0.5	-2.588625
6.866667	0.5	-2.487250
6.875000	0.5	-2.150625
6.883333	0.5	-1.537375
6.891667	0.5	-0.612750
6.900000	0.5	0.647000
6.908333	0.5	2.254500
6.916667	0.5	4.204125
6.925000	0.5	6.473000
6.933333	0.5	9.011750
6.941667	0.5	11.740500
6.950000	0.5	14.545625
6.958333	0.5	17.282375
6.966667	0.5	19.783250
6.975000	0.5	21.878750
6.983333	0.5	23.424625
6.991667	0.5	24.322625
7.000000	0.5	24.539750
7.008333	0.5	24.108000
7.016667	0.5	23.114250
7.025000	0.5	21.681875
7.033333	0.5	19.948125
7.041667	0.5	18.045375
7.050000	0.5	16.087750
7.058333	0.5	14.166375
7.066667	0.5	12.345500
7.075000	0.5	10.667375
7.083333	0.5	9.153500
7.091667	0.5	7.811125
7.100000	0.5	6.636625
7.108333	0.5	5.620375
7.116667	0.5	4.748375
7.125000	0.5	4.004500
7.133333	0.5	3.374125
7.141667	0.5	2.842125
7.150000	0.5	2.394375
7.158333	0.5	2.018250
7.166667	0.5	1.703125
7.175000	0.5	1.438875
7.183333	0.5	1.217625
7.191667	0.5	1.033375
7.200000	0.5	0.879125
7.208333	0.5	0.750250
7.216667	0.5	0.642625
7.225000	0.5	0.552000
7.233333	0.5	0.476250
7.241667	0.5	0.412750
7.250000	0.5	0.359250
7.258333	0.5	0.314875
7.266667	0.5	0.276875
7.275000	0.5	0.245375
7.283333	0.5	0.218375
7.291667	0.5	0.195250
7.300000	0.5	0.175750
7.308333	0.5	0.159125
7.316667	0.5	0.144875
7.325000	0.5	0.132750
7.333333	0.5	0.122375
7.341667	0.5	0.113125
7.350000	0.5	0.105125
7.358333	0.5	0.097750
7.366667	0.5	0.091500
7.375000	0.5	0.086125
7.383333	0.5	0.080875
7.391667	0.5	0.076375
7.400000	0.5	0.072375
7.408333	0.5	0.068750
7.416667	0.5	0.065250
7.425000	0.5	0.062000
7.433333	0.5	0.059500
7.441667	0.5	0.056875
7.450000	0.5	0.054625
7.458333	0.5	0.052625
7.466667	0.5	0.051375
7.475000	0.5	0.050000
7.483333	0.5	0.048500
7.491667	0.5	0.047375
7.500000	0.5	0.046375
7.508333	0.5	0.045375
7.516667	0.5	0.044625
7.525000	0.5	0.044000
7.533333	0.5	0.043625
7.541667	0.5	0.043125
7.550000	0.5	0.043250
7.558333	0.5	0.043000
7.566667	0.5	0.043250
7.575000	0.5	0.043500
7.583333	0.5	0.044000
7.591667	0.5	0.044000
7.600000	0.5	0.044250
7.608333	0.5	0.044875
7.616667	0.5	0.045500
7.625000	0.5	0.046000
7.633333	0.5	0.046250
7.641667	0.5	0.046625
7.650000	0.5	0.047375
7.658333	0.5	0.047875
7.666667	0.5	0.048125
7.675000	0.5	0.049125
7.683333	0.5	0.050000
7.691667	0.5	0.049875
7.700000	0.5	0.050125
7.708333	0.5	0.050375
7.716667	0.5	0.050875
7.725000	0.5	0.051250
7.733333	0.5	0.051500
7.741667	0.5	0.051500
7.750000	0.5	0.051875
7.758333	0.5	0.052375
7.766667	0.5	0.052125
7.775000	0.5	0.052000
7.783333	0.5	0.052375
7.791667	0.5	0.052750
7.800000	0.5	0.053125
7.808333	0.5	0.053625
7.816667	0.5	0.054000
7.825000	0.5	0.054375
7.833333	0.5	0.054750
7.841667	0.5	0.054875
7.850000	0.5	0.055125
7.858333	0.5	0.055750
7.866667	0.5	0.056375
7.875000	0.5	0.057500
7.883333	0.5	0.059000
7.891667	0.5	0.060875
7.900000	0.5	0.063000
7.908333	0.5	0.065625
7.916667	0.5	0.069000
7.925000	0.5	0.073625
7.933333	0.5	0.078750
7.941667	0.5	0.085250
7.950000	0.5	0.093375
7.958333	0.5	0.103500
7.966667	0.5	0.115875
7.975000	0.5	0.131250
7.983333	0.5	0.150250
7.991667	0.5	0.174250
8.000000	0.5	0.203875
8.008333	0.5	0.241250
8.016667	0.5	0.287000
8.025000	0.5	0.342625
8.033333	0.5	0.410000
8.041667	0.5	0.490250
8.050000	0.5	0.584500
8.058333	0.5	0.695000
8.066667	0.5	0.821875
8.075000	0.5	0.966125
8.083333	0.5	1.127875
8.091667	0.5	1.307625
8.100000	0.5	1.505625
8.108333	0.5	1.722250
8.116667	0.5	1.956375
8.125000	0.5	2.208250
8.133333	0.5	2.476250
8.141667	0.5	2.761125
8.150000	0.5	3.061250
8.158333	0.5	3.375875
8.166667	0.5	3.704875
8.175000	0.5	4.047875
8.183333	0.5	4.404000
8.191667	0.5	4.772250
8.200000	0.5	5.152250
8.208333	0.5	5.543375
8.216667	0.5	5.945000
8.225000	0.5	6.356750
8.233333	0.5	6.778500
8.241667	0.5	7.209125
8.250000	0.5	7.648625
8.258333	0.5	8.096000
8.266667	0.5	8.551250
8.275000	0.5	9.013750
8.283333	0.5	9.483125
8.291667	0.5	9.959375
8.300000	0.5	10.441750
8.308333	0.5	10.930500
8.316667	0.5	11.424375
8.325000	0.5	11.922750
8.333333	0.5	12.425000
8.341667	0.5	12.928375
8.350000	0.5	13.426375
8.358333	0.5	13.906875
8.366667	0.5	14.346125
8.375000	0.5	14.707000
8.383333	0.5	14.939500
8.391667	0.5	14.989375
8.400000	0.5	14.810000
8.408333	0.5	14.376750
8.416667	0.5	13.694250
8.425000	0.5	12.795250
8.433333	0.5	11.736250
8.441667	0.5	10.582500
8.450000	0.5	9.398250
8.458333	0.5	8.238750
8.466667	0.5	7.144750
8.475000	0.5	6.142875
8.483333	0.5	5.246125
8.491667	0.5	4.458000
8.500000	0.5	3.775375
8.508333	0.5	3.191000
8.516667	0.5	2.694750
8.525000	0.5	2.276750
8.533333	0.5	1.926500
8.541667	0.5	1.634125
8.550000	0.5	1.391750
8.558333	0.5	1.190875
8.566667	0.5	1.025375
8.575000	0.5	0.889375
8.583333	0.5	0.778000
8.591667	0.5	0.686625
8.600000	0.5	0.612250
8.608333	0.5	0.550625
8.616667	0.5	0.499750
8.625000	0.5	0.458125
8.633333	0.5	0.423375
8.641667	0.5	0.394250
8.650000	0.5	0.369250
8.658333	0.5	0.347875
8.666667	0.5	0.329125
8.675000	0.5	0.312125
8.683333	0.5	0.296250
8.691667	0.5	0.281625
8.700000	0.5	0.267875
8.708333	0.5	0.255250
8.716667	0.5	0.242875
8.725000	0.5	0.230375
8.733333	0.5	0.218625
8.741667	0.5	0.207625
8.750000	0.5	0.197375
8.758333	0.5	0.188125
8.766667	0.5	0.178875
8.775000	0.5	0.170500
8.783333	0.5	0.162375
8.791667	0.5	0.154875
8.800000	0.5	0.147375
8.808333	0.5	0.141375
8.816667	0.5	0.135500
8.825000	0.5	0.130250
8.833333	0.5	0.125625
8.841667	0.5	0.121250
8.850000	0.5	0.117625
8.858333	0.5	0.114750
8.866667	0.5	0.112375
8.875000	0.5	0.111000
8.883333	0.5	0.109750
8.891667	0.5	0.109375
8.900000	0.5	0.109500
8.908333	0.5	0.110500
8.916667	0.5	0.111875
8.925000	0.5	0.115125
8.933333	0.5	0.119500
8.941667	0.5	0.125500
8.950000	0.5	0.133875
8.958333	0.5	0.144375
8.966667	0.5	0.157875
8.975000	0.5	0.174000
8.983333	0.5	0.194000
8.991667	0.5	0.217375
9.000000	0.5	0.245625
9.008333	0.5	0.277875
9.016667	0.5	0.315125
9.025000	0.5	0.356750
9.033333	0.5	0.403375
9.041667	0.5	0.454750
9.050000	0.5	0.510500
9.058333	0.5	0.569375
9.066667	0.5	0.631375
9.075000	0.5	0.695125
9.083333	0.5	0.758750
9.091667	0.5	0.821500
9.100000	0.5	0.882750
9.108333	0.5	0.940375
9.116667	0.5	0.993750
9.125000	0.5	1.041750
9.133333	0.5	1.082000
9.141667	0.5	1.114125
9.150000	0.5	1.137500
9.158333	0.5	1.151375
9.166667	0.5	1.156250
9.175000	0.5	1.152000
9.183333	0.5	1.138625
9.191667	0.5	1.116750
9.200000	0.5	1.087125
9.208333	0.5	1.050625
9.216667	0.5	1.008625
9.225000	0.5	0.961750
9.233333	0.5	0.911500
9.241667	0.5	0.858750
9.250000	0.5	0.804375
9.258333	0.5	0.749250
9.266667	0.5	0.694625
9.275000	0.5	0.641125
9.283333	0.5	0.589250
9.291667	0.5	0.539250
9.300000	0.5	0.492875
9.308333	0.5	0.449250
9.316667	0.5	0.408125
9.325000	0.5	0.370625
9.333333	0.5	0.336375
9.341667	0.5	0.305125
9.350000	0.5	0.277000
9.358333	0.5	0.251375
9.366667	0.5	0.228625
9.375000	0.5	0.208750
9.383333	0.5	0.191125
9.391667	0.5	0.175500
9.400000	0.5	0.161625
9.408333	0.5	0.149125
9.416667	0.5	0.138500
9.425000	0.5	0.129000
9.433333	0.5	0.121125
9.441667	0.5	0.114500
9.450000	0.5	0.108125
9.458333	0.5	0.103000
9.466667	0.5	0.098250
9.475000	0.5	0.094625
9.483333	0.5	0.091625
9.491667	0.5	0.089000
9.500000	0.5	0.087375
9.508333	0.5	0.086375
9.516667	0.5	0.086000
9.525000	0.5	0.086500
9.533333	0.5	0.088000
9.541667	0.5	0.090375
9.550000	0.5	0.093625
9.558333	0.5	0.098000
9.566667	0.5	0.102875
9.575000	0.5	0.109625
9.583333	0.5	0.117125
9.591667	0.5	0.125875
9.600000	0.5	0.136250
9.608333	0.5	0.146750
9.616667	0.5	0.158250
9.625000	0.5	0.170875
9.633333	0.5	0.183625
9.641667	0.5	0.196375
9.650000	0.5	0.209000
9.658333	0.5	0.221750
9.666667	0.5	0.234125
9.675000	0.5	0.246125
9.683333	0.5	0.257125
9.691667	0.5	0.267250
9.700000	0.5	0.276250
9.708333	0.5	0.283500
9.716667	0.5	0.289375
9.725000	0.5	0.293375
9.733333	0.5	0.295875
9.741667	0.5	0.297125
9.750000	0.5	0.296000
9.758333	0.5	0.293625
9.766667	0.5	0.289875
9.775000	0.5	0.284875
9.783333	0.5	0.279125
9.791667	0.5	0.272375
9.800000	0.5	0.264375
9.808333	0.5	0.255750
9.816667	0.5	0.246625
9.825000	0.5	0.237750
9.833333	0.5	0.228125
9.841667	0.5	0.218375
9.850000	0.5	0.208625
9.858333	0.5	0.199000
9.866667	0.5	0.189875
9.875000	0.5	0.180500
9.883333	0.5	0.172250
9.891667	0.5	0.163750
9.900000	0.5	0.155750
9.908333	0.5	0.148375
9.916667	0.5	0.141000
9.925000	0.5	0.134125
9.933333	0.5	0.128000
9.941667	0.5	0.122500
9.950000	0.5	0.117250
9.958333	0.5	0.112125
9.966667	0.5	0.107250
9.975000	0.5	0.102875
9.983333	0.5	0.098500
9.991667	0.5	0.094875
10.000000	0.5	0.091375
10.008333	0.5	0.088375
10.016667	0.5	0.086125
10.025000	0.5	0.083625
10.033333	0.5	0.081375
10.041667	0.5	0.079250
10.050000	0.5	0.077250
10.058333	0.5	0.075500
10.066667	0.5	0.073625
10.075000	0.5	0.072500
10.083333	0.5	0.071750
10.091667	0.5	0.071000
10.100000	0.5	0.070375
10.108333	0.5	0.069500
10.116667	0.5	0.068875
10.125000	0.5	0.068375
10.133333	0.5	0.068250
10.141667	0.5	0.068250
10.150000	0.5	0.068125
10.158333	0.5	0.068250
10.166667	0.5	0.068375
10.175000	0.5	0.068000
10.183333	0.5	0.067875
10.191667	0.5	0.067750
10.200000	0.5	0.067875
10.208333	0.5	0.067875
10.216667	0.5	0.067750
10.225000	0.5	0.067875
10.233333	0.5	0.068125
10.241667	0.5	0.068625
10.250000	0.5	0.068750
10.258333	0.5	0.069125
10.266667	0.5	0.069875
10.275000	0.5	0.070875
10.283333	0.5	0.071875
10.291667	0.5	0.072750
10.300000	0.5	0.074125
10.308333	0.5	0.076125
10.316667	0.5	0.078125
10.325000	0.5	0.081000
10.333333	0.5	0.084375
10.341667	0.5	0.088875
10.350000	0.5	0.093625
10.358333	0.5	0.099250
10.366667	0.5	0.105875
10.375000	0.5	0.114125
10.383333	0.5	0.123250
10.391667	0.5	0.134250
10.400000	0.5	0.147000
10.408333	0.5	0.162000
10.416667	0.5	0.180000
10.425000	0.5	0.202000
10.433333	0.5	0.228250
10.441667	0.5	0.259875
10.450000	0.5	0.298000
10.458333	0.5	0.344500
10.466667	0.5	0.399875
10.475000	0.5	0.468000
10.483333	0.5	0.550375
10.491667	0.5	0.649625
10.500000	0.5	0.769500
10.508333	0.5	0.912125
10.516667	0.5	1.081500
10.525000	0.5	1.282375
10.533333	0.5	1.516500
10.541667	0.5	1.786875
10.550000	0.5	2.096250
10.558333	0.5	2.447000
10.566667	0.5	2.839000
10.575000	0.5	3.271750
10.583333	0.5	3.744375
10.591667	0.5	4.251625
10.600000	0.5	4.789000
10.608333	0.5	5.349000
10.616667	0.5	5.923125
10.625000	0.5	6.502375
10.633333	0.5	7.075125
10.641667	0.5	7.629500
10.650000	0.5	8.154250
10.658333	0.5	8.637500
10.666667	0.5	9.067875
10.675000	0.5	9.436500
10.683333	0.5	9.734125
10.691667	0.5	9.954625
10.700000	0.5	10.094125
10.708333	0.5	10.149250
10.716667	0.5	10.121625
10.725000	0.5	10.012125
10.733333	0.5	9.825125
10.741667	0.5	9.567625
10.750000	0.5	9.246625
10.758333	0.5	8.871000
10.766667	0.5	8.450375
10.775000	0.5	7.994750
10.783333	0.5	7.513750
10.791667	0.5	7.016250
10.800000	0.5	6.511000
10.808333	0.5	6.006500
10.816667	0.5	5.509500
10.825000	0.5	5.026625
10.833333	0.5	4.562750
10.841667	0.5	4.121250
10.850000	0.5	3.705375
10.858333	0.5	3.317625
10.866667	0.5	2.958375
10.875000	0.5	2.629250
10.883333	0.5	2.329625
10.891667	0.5	2.058375
10.900000	0.5	1.814250
10.908333	0.5	1.595750
10.916667	0.5	1.401125
10.925000	0.5	1.229125
10.933333	0.5	1.077625
10.941667	0.5	0.945125
10.950000	0.5	0.828875
10.958333	0.5	0.727500
10.966667	0.5	0.638750
10.975000	0.5	0.562375
10.983333	0.5	0.496375
10.991667	0.5	0.439000
11.000000	0.5	0.389625
11.008333	0.5	0.347000
11.016667	0.5	0.310500
11.025000	0.5	0.278750
11.033333	0.5	0.251000
11.041667	0.5	0.227750
11.050000	0.5	0.207125
11.058333	0.5	0.189375
11.066667	0.5	0.173875
11.075000	0.5	0.161125
11.083333	0.5	0.149625
11.091667	0.5	0.139500
11.100000	0.5	0.130000
11.108333	0.5	0.121625
11.116667	0.5	0.114375
11.125000	0.5	0.108250
11.133333	0.5	0.102750
11.141667	0.5	0.097625
11.150000	0.5	0.092750
11.158333	0.5	0.088875
11.166667	0.5	0.084750
11.175000	0.5	0.081875
11.183333	0.5	0.078625
11.191667	0.5	0.075875
11.200000	0.5	0.073000
11.208333	0.5	0.070500
11.216667	0.5	0.068125
11.225000	0.5	0.066000
11.233333	0.5	0.064125
11.241667	0.5	0.062375
11.250000	0.5	0.060750
11.258333	0.5	0.059625
11.266667	0.5	0.057875
11.275000	0.5	0.056250
11.283333	0.5	0.055000
11.291667	0.5	0.053750
11.300000	0.5	0.052875
11.308333	0.5	0.051750
11.316667	0.5	0.051125
11.325000	0.5	0.050125
11.333333	0.5	0.049750
11.341667	0.5	0.049375
11.350000	0.5	0.048750
11.358333	0.5	0.048250
11.366667	0.5	0.047875
11.375000	0.5	0.047625
11.383333	0.5	0.047125
11.391667	0.5	0.046875
11.400000	0.5	0.047000
11.408333	0.5	0.046875
11.416667	0.5	0.047250
11.425000	0.5	0.047125
11.433333	0.5	0.046875
11.441667	0.5	0.046375
11.450000	0.5	0.046500
11.458333	0.5	0.046500
11.466667	0.5	0.046625
11.475000	0.5	0.047125
11.483333	0.5	0.047375
11.491667	0.5	0.047625
11.500000	0.5	0.047375
11.508333	0.5	0.047625
11.516667	0.5	0.047875
11.525000	0.5	0.048125
11.533333	0.5	0.047875
11.541667	0.5	0.048500
11.550000	0.5	0.049000
11.558333	0.5	0.048625
11.566667	0.5	0.048625
11.575000	0.5	0.048625
11.583333	0.5	0.048500
11.591667	0.5	0.048375
11.600000	0.5	0.048250
11.608333	0.5	0.048375
11.616667	0.5	0.048250
11.625000	0.5	0.047875
11.633333	0.5	0.047750
11.641667	0.5	0.047500
11.650000	0.5	0.047250
11.658333	0.5	0.047250
11.666667	0.5	0.047125
11.675000	0.5	0.047250
11.683333	0.5	0.047500
11.691667	0.5	0.047875
11.700000	0.5	0.047500
11.708333	0.5	0.047375
11.716667	0.5	0.047375
11.725000	0.5	0.047000
11.733333	0.5	0.046750
11.741667	0.5	0.046750
11.750000	0.5	0.046500
11.758333	0.5	0.046125
11.766667	0.5	0.046125
11.775000	0.5	0.046375
11.783333	0.5	0.046375
11.791667	0.5	0.046000
11.800000	0.5	0.046125
11.808333	0.5	0.046000
11.816667	0.5	0.045750
11.825000	0.5	0.045500
11.833333	0.5	0.045250
11.841667	0.5	0.045375
11.850000	0.5	0.045125
11.858333	0.5	0.045125
11.866667	0.5	0.045000
11.875000	0.5	0.044750
11.883333	0.5	0.044625
11.891667	0.5	0.044500
11.900000	0.5	0.044000
11.908333	0.5	0.044000
11.916667	0.5	0.044125
11.925000	0.5	0.043875
11.933333	0.5	0.043500
11.941667	0.5	0.043125
11.950000	0.5	0.043000
11.958333	0.5	0.043125
11.966667	0.5	0.043375
11.975000	0.5	0.043125
11.983333	0.5	0.042875
11.991667	0.5	0.042500
12.000000	0.5	0.042875
12.008333	0.5	0.042875
12.016667	0.5	0.042875
12.025000	0.5	0.042500
12.033333	0.5	0.042125
12.041667	0.5	0.041875
12.050000	0.5	0.041375
12.058333	0.5	0.040875
12.066667	0.5	0.040750
12.075000	0.5	0.040500
12.083333	0.5	0.040000
12.091667	0.5	0.039750
12.100000	0.5	0.039500
12.108333	0.5	0.039250
12.116667	0.5	0.038875
12.125000	0.5	0.038875
12.133333	0.5	0.038375
12.141667	0.5	0.037625
12.150000	0.5	0.037375
12.158333	0.5	0.036875
12.166667	0.5	0.036000
12.175000	0.5	0.035375
12.183333	0.5	0.035250
12.191667	0.5	0.034875
12.200000	0.5	0.035000
12.208333	0.5	0.034625
12.216667	0.5	0.034375
12.225000	0.5	0.034125
12.233333	0.5	0.033625
12.241667	0.5	0.033500
12.250000	0.5	0.034125
12.258333	0.5	0.034375
12.266667	0.5	0.034625
12.275000	0.5	0.034625
12.283333	0.5	0.034875
12.291667	0.5	0.035125
12.300000	0.5	0.035750
12.308333	0.5	0.036625
12.316667	0.5	0.037000
12.325000	0.5	0.037750
12.333333	0.5	0.038625
12.341667	0.5	0.039625
12.350000	0.5	0.040250
12.358333	0.5	0.041250
12.366667	0.5	0.041875
12.375000	0.5	0.042500
12.383333	0.5	0.043375
12.391667	0.5	0.043875
12.400000	0.5	0.044000
12.408333	0.5	0.044375
12.416667	0.5	0.044875
12.425000	0.5	0.045250
12.433333	0.5	0.045000
12.441667	0.5	0.044500
12.450000	0.5	0.043875
12.458333	0.5	0.043250
12.466667	0.5	0.043000
12.475000	0.5	0.042375
12.483333	0.5	0.042000
12.491667	0.5	0.041500
12.500000	0.5	0.040875
12.508333	0.5	0.040375
12.516667	0.5	0.039500
12.525000	0.5	0.039000
12.533333	0.5	0.038375
12.541667	0.5	0.038125
12.550000	0.5	0.037500
12.558333	0.5	0.037000
12.566667	0.5	0.036500
12.575000	0.5	0.036250
12.583333	0.5	0.035875
12.591667	0.5	0.035625
12.600000	0.5	0.035625
12.608333	0.5	0.035750
12.616667	0.5	0.035250
12.625000	0.5	0.035500
12.633333	0.5	0.035125
12.641667	0.5	0.035125
12.650000	0.5	0.035250
12.658333	0.5	0.035125
12.666667	0.5	0.035125
12.675000	0.5	0.035250
12.683333	0.5	0.035125
12.691667	0.5	0.035625
12.700000	0.5	0.035875
12.708333	0.5	0.036125
12.716667	0.5	0.035875
12.725000	0.5	0.035750
12.733333	0.5	0.035750
12.741667	0.5	0.035500
12.750000	0.5	0.035500
12.758333	0.5	0.035625
12.766667	0.5	0.035875
12.775000	0.5	0.036125
12.783333	0.5	0.036375
12.791667	0.5	0.036625
12.800000	0.5	0.036000
12.808333	0.5	0.035750
12.816667	0.5	0.035500
12.825000	0.5	0.035375
12.833333	0.5	0.035375
12.841667	0.5	0.035625
12.850000	0.5	0.036000
12.858333	0.5	0.036125
12.866667	0.5	0.036250
12.875000	0.5	0.036000
12.883333	0.5	0.035875
12.891667	0.5	0.035750
12.900000	0.5	0.035750
12.908333	0.5	0.035500
12.916667	0.5	0.035375
12.925000	0.5	0.035500
12.933333	0.5	0.035125
12.941667	0.5	0.035125
12.950000	0.5	0.035500
12.958333	0.5	0.035375
12.966667	0.5	0.034875
12.975000	0.5	0.034875
12.983333	0.5	0.035125
12.991667	0.5	0.035125
13.000000	0.5	0.035250
13.008333	0.5	0.035250
13.016667	0.5	0.035125
13.025000	0.5	0.035250
13.033333	0.5	0.034625
13.041667	0.5	0.034750
13.050000	0.5	0.034875
13.058333	0.5	0.035125
13.066667	0.5	0.035375
13.075000	0.5	0.035500
13.083333	0.5	0.035500
13.091667	0.5	0.035000
13.100000	0.5	0.034750
13.108333	0.5	0.034875
13.116667	0.5	0.034750
13.125000	0.5	0.034500
13.133333	0.5	0.034000
13.141667	0.5	0.034250
13.150000	0.5	0.034125
13.158333	0.5	0.033875
13.166667	0.5	0.034000
13.175000	0.5	0.034000
13.183333	0.5	0.033750
13.191667	0.5	0.033125
13.200000	0.5	0.033000
13.208333	0.5	0.032750
13.216667	0.5	0.033000
13.225000	0.5	0.032500
13.233333	0.5	0.032125
13.241667	0.5	0.031625
13.250000	0.5	0.031375
13.258333	0.5	0.031375
13.266667	0.5	0.031000
13.275000	0.5	0.031000
13.283333	0.5	0.030375
13.291667	0.5	0.029875
13.300000	0.5	0.029750
13.308333	0.5	0.029125
13.316667	0.5	0.028625
13.325000	0.5	0.028000
13.333333	0.5	0.027375
13.341667	0.5	0.027250
13.350000	0.5	0.027000
13.358333	0.5	0.026750
13.366667	0.5	0.026375
13.375000	0.5	0.025625
13.383333	0.5	0.025375
13.391667	0.5	0.025125
13.400000	0.5	0.025125
13.408333	0.5	0.024875
13.416667	0.5	0.024375
13.425000	0.5	0.024125
13.433333	0.5	0.023750
13.441667	0.5	0.023125
13.450000	0.5	0.022750
13.458333	0.5	0.022250
13.466667	0.5	0.021500
13.475000	0.5	0.021125
13.483333	0.5	0.020875
13.491667	0.5	0.020375
13.500000	0.5	0.019750
13.508333	0.5	0.019500
13.516667	0.5	0.019375
13.525000	0.5	0.019500
13.533333	0.5	0.019000
13.541667	0.5	0.019000
13.550000	0.5	0.019125
13.558333	0.5	0.018750
13.566667	0.5	0.018750
13.575000	0.5	0.018625
13.583333	0.5	0.018000
13.591667	0.5	0.017500
13.600000	0.5	0.016875
13.608333	0.5	0.016875
13.616667	0.5	0.017375
13.625000	0.5	0.017250
13.633333	0.5	0.017125
13.641667	0.5	0.017375
13.650000	0.5	0.017625
13.658333	0.5	0.017875
13.666667	0.5	0.018250
13.675000	0.5	0.018875
13.683333	0.5	0.018750
13.691667	0.5	0.018875
13.700000	0.5	0.019000
13.708333	0.5	0.018875
13.716667	0.5	0.018750
13.725000	0.5	0.019000
13.733333	0.5	0.018875
13.741667	0.5	0.019125
13.750000	0.5	0.019750
13.758333	0.5	0.019750
13.766667	0.5	0.020500
13.775000	0.5	0.021125
13.783333	0.5	0.021250
13.791667	0.5	0.021500
13.800000	0.5	0.021875
13.808333	0.5	0.022250
13.816667	0.5	0.022875
13.825000	0.5	0.023875
13.833333	0.5	0.024500
13.841667	0.5	0.025125
13.850000	0.5	0.025875
13.858333	0.5	0.026625
13.866667	0.5	0.027125
13.875000	0.5	0.027625
13.883333	0.5	0.028250
13.891667	0.5	0.028875
13.900000	0.5	0.029125
13.908333	0.5	0.029125
13.916667	0.5	0.029625
13.925000	0.5	0.030000
13.933333	0.5	0.030250
13.941667	0.5	0.030875
13.950000	0.5	0.031625
13.958333	0.5	0.032125
13.966667	0.5	0.032125
13.975000	0.5	0.032250
13.983333	0.5	0.032750
13.991667	0.5	0.033375
14.000000	0.5	0.034125
14.008333	0.5	0.034500
14.016667	0.5	0.034750
14.025000	0.5	0.034875
14.033333	0.5	0.034875
14.041667	0.5	0.034625
14.050000	0.5	0.034250
14.058333	0.5	0.034250
14.066667	0.5	0.034125
14.075000	0.5	0.034000
14.083333	0.5	0.033750
14.091667	0.5	0.033000
14.100000	0.5	0.032625
14.108333	0.5	0.032000
14.116667	0.5	0.031500
14.125000	0.5	0.031125
14.133333	0.5	0.030125
14.141667	0.5	0.029625
14.150000	0.5	0.029125
14.158333	0.5	0.028125
14.166667	0.5	0.027125
14.175000	0.5	0.026625
14.183333	0.5	0.026250
14.191667	0.5	0.026000
14.200000	0.5	0.025500
14.208333	0.5	0.024500
14.216667	0.5	0.024125
14.225000	0.5	0.023500
14.233333	0.5	0.022625
14.241667	0.5	0.022375
14.250000	0.5	0.022500
14.258333	0.5	0.022125
14.266667	0.5	0.022000
14.275000	0.5	0.021375
14.283333	0.5	0.020875
14.291667	0.5	0.020625
14.300000	0.5	0.020250
14.308333	0.5	0.019750
14.316667	0.5	0.019500
14.325000	0.5	0.019375
14.333333	0.5	0.019250
14.341667	0.5	0.019125
14.350000	0.5	0.019125
14.358333	0.5	0.019000
14.366667	0.5	0.018625
14.375000	0.5	0.018875
14.383333	0.5	0.018750
14.391667	0.5	0.018125
14.400000	0.5	0.017875
14.408333	0.5	0.017875
14.416667	0.5	0.018125
14.425000	0.5	0.017625
14.433333	0.5	0.017500
14.441667	0.5	0.017000
14.450000	0.5	0.016625
14.458333	0.5	0.015750
14.466667	0.5	0.015250
14.475000	0.5	0.015250
14.483333	0.5	0.015125
14.491667	0.5	0.015125
14.500000	0.5	0.015000
14.508333	0.5	0.015250
14.516667	0.5	0.015250
14.525000	0.5	0.015000
14.533333	0.5	0.014625
14.541667	0.5	0.014625
14.550000	0.5	0.014500
14.558333	0.5	0.013625
14.566667	0.5	0.013750
14.575000	0.5	0.013625
14.583333	0.5	0.013625
14.591667	0.5	0.013500
14.600000	0.5	0.013125
14.608333	0.5	0.013250
14.616667	0.5	0.012750
14.625000	0.5	0.012625
14.633333	0.5	0.012500
14.641667	0.5	0.012875
14.650000	0.5	0.013125
14.658333	0.5	0.013375
14.666667	0.5	0.013375
14.675000	0.5	0.013750
14.683333	0.5	0.014125
14.691667	0.5	0.014375
14.700000	0.5	0.014750
14.708333	0.5	0.015125
14.716667	0.5	0.015625
14.725000	0.5	0.016000
14.733333	0.5	0.016500
14.741667	0.5	0.017000
14.750000	0.5	0.017875
14.758333	0.5	0.018625
14.766667	0.5	0.019000
14.775000	0.5	0.019875
14.783333	0.5	0.020500
14.791667	0.5	0.021000
14.800000	0.5	0.021500
14.808333	0.5	0.022000
14.816667	0.5	0.022750
14.825000	0.5	0.024000
14.833333	0.5	0.024750
14.841667	0.5	0.025125
14.850000	0.5	0.025875
14.858333	0.5	0.026500
14.866667	0.5	0.027375
14.875000	0.5	0.027875
14.883333	0.5	0.028125
14.891667	0.5	0.029000
14.900000	0.5	0.030375
14.908333	0.5	0.031250
14.916667	0.5	0.032125
14.925000	0.5	0.033000
14.933333	0.5	0.033750
14.941667	0.5	0.033875
14.950000	0.5	0.034500
14.958333	0.5	0.035625
14.966667	0.5	0.036250
14.975000	0.5	0.036750
14.983333	0.5	0.037375
14.991667	0.5	0.037875
15.000000	0.5	0.038125
15.008333	0.5	0.038125
15.016667	0.5	0.038250
15.025000	0.5	0.038375
15.033333	0.5	0.039125
15.041667	0.5	0.039375
15.050000	0.5	0.039375
15.058333	0.5	0.039125
15.066667	0.5	0.039875
15.075000	0.5	0.040250
15.083333	0.5	0.040250
15.091667	0.5	0.040125
15.100000	0.5	0.040000
15.108333	0.5	0.040000
15.116667	0.5	0.039750
15.125000	0.5	0.039625
15.133333	0.5	0.039375
15.141667	0.5	0.039375
15.150000	0.5	0.038500
15.158333	0.5	0.038500
15.166667	0.5	0.037875
15.175000	0.5	0.037875
15.183333	0.5	0.037500
15.191667	0.5	0.036750
15.200000	0.5	0.036250
15.208333	0.5	0.035625
15.216667	0.5	0.035250
15.225000	0.5	0.034750
15.233333	0.5	0.034250
15.241667	0.5	0.033750
15.250000	0.5	0.033375
15.258333	0.5	0.032375
15.266667	0.5	0.032125
15.275000	0.5	0.032250
15.283333	0.5	0.031625
15.291667	0.5	0.031375
15.300000	0.5	0.031375
15.308333	0.5	0.031625
15.316667	0.5	0.031500
15.325000	0.5	0.031000
15.333333	0.5	0.030250
15.341667	0.5	0.030250
15.350000	0.5	0.030250
15.358333	0.5	0.030125
15.366667	0.5	0.029875
15.375000	0.5	0.029375
15.383333	0.5	0.029250
15.391667	0.5	0.028875
15.400000	0.5	0.028625
15.408333	0.5	0.028750
15.416667	0.5	0.028875
15.425000	0.5	0.028625
15.433333	0.5	0.028750
15.441667	0.5	0.028375
15.450000	0.5	0.028375
15.458333	0.5	0.028500
15.466667	0.5	0.028000
15.475000	0.5	0.028000
15.483333	0.5	0.027500
15.491667	0.5	0.027750
15.500000	0.5	0.027750
15.508333	0.5	0.027625
15.516667	0.5	0.027500
15.525000	0.5	0.027500
15.533333	0.5	0.027125
15.541667	0.5	0.026875
15.550000	0.5	0.026625
15.558333	0.5	0.026500
15.566667	0.5	0.026000
15.575000	0.5	0.025500
15.583333	0.5	0.025375
15.591667	0.5	0.025000
15.600000	0.5	0.025000
15.608333	0.5	0.024625
15.616667	0.5	0.024125
15.625000	0.5	0.024125
15.633333	0.5	0.024125
15.641667	0.5	0.024375
15.650000	0.5	0.024250
15.658333	0.5	0.024125
15.666667	0.5	0.024000
15.675000	0.5	0.023500
15.683333	0.5	0.023250
15.691667	0.5	0.023125
15.700000	0.5	0.023000
15.708333	0.5	0.022625
15.716667	0.5	0.022375
15.725000	0.5	0.022375
15.733333	0.5	0.022500
15.741667	0.5	0.022000
15.750000	0.5	0.021750
15.758333	0.5	0.021625
15.766667	0.5	0.021375
15.775000	0.5	0.021125
15.783333	0.5	0.020500
15.791667	0.5	0.020000
15.800000	0.5	0.020125
15.808333	0.5	0.020125
15.816667	0.5	0.020125
15.825000	0.5	0.020000
15.833333	0.5	0.019875
15.841667	0.5	0.020250
15.850000	0.5	0.020500
15.858333	0.5	0.020625
15.866667	0.5	0.020625
15.875000	0.5	0.020500
15.883333	0.5	0.020375
15.891667	0.5	0.020750
15.900000	0.5	0.021000
15.908333	0.5	0.021125
15.916667	0.5	0.021375
15.925000	0.5	0.021625
15.933333	0.5	0.021875
15.941667	0.5	0.022375
15.950000	0.5	0.022875
15.958333	0.5	0.022625
15.966667	0.5	0.023000
15.975000	0.5	0.023625
15.983333	0.5	0.023625
15.991667	0.5	0.023875
16.000000	0.5	0.024125
16.008333	0.5	0.024500
16.016667	0.5	0.024875
16.025000	0.5	0.025000
16.033333	0.5	0.025250
16.041667	0.5	0.025500
16.050000	0.5	0.026125
16.058333	0.5	0.026375
16.066667	0.5	0.026875
16.075000	0.5	0.027250
16.083333	0.5	0.027750
16.091667	0.5	0.028125
16.100000	0.5	0.028500
16.108333	0.5	0.028625
16.116667	0.5	0.028250
16.125000	0.5	0.029000
16.133333	0.5	0.029750
16.141667	0.5	0.030875
16.150000	0.5	0.031500
16.158333	0.5	0.031875
16.166667	0.5	0.032000
16.175000	0.5	0.032375
16.183333	0.5	0.032750
16.191667	0.5	0.033375
16.200000	0.5	0.033875
16.208333	0.5	0.034375
16.216667	0.5	0.035625
16.225000	0.5	0.036750
16.233333	0.5	0.037375
16.241667	0.5	0.038500
16.250000	0.5	0.039375
16.258333	0.5	0.040500
16.266667	0.5	0.042500
16.275000	0.5	0.043875
16.283333	0.5	0.045625
16.291667	0.5	0.047750
16.300000	0.5	0.049625
16.308333	0.5	0.051750
16.316667	0.5	0.054000
16.325000	0.5	0.056500
16.333333	0.5	0.059375
16.341667	0.5	0.062250
16.350000	0.5	0.065625
16.358333	0.5	0.069000
16.366667	0.5	0.072875
16.375000	0.5	0.076250
16.383333	0.5	0.080125
16.391667	0.5	0.083625
16.400000	0.5	0.087000
16.408333	0.5	0.090625
16.416667	0.5	0.094125
16.425000	0.5	0.097125
16.433333	0.5	0.100000
16.441667	0.5	0.103125
16.450000	0.5	0.105500
16.458333	0.5	0.107750
16.466667	0.5	0.109500
16.475000	0.5	0.110500
16.483333	0.5	0.111375
16.491667	0.5	0.111750
16.500000	0.5	0.111500
16.508333	0.5	0.111000
16.516667	0.5	0.109875
16.525000	0.5	0.107875
16.533333	0.5	0.106375
16.541667	0.5	0.104000
16.550000	0.5	0.101375
16.558333	0.5	0.098750
16.566667	0.5	0.096250
16.575000	0.5	0.093000
16.583333	0.5	0.089625
16.591667	0.5	0.085875
16.600000	0.5	0.082250
16.608333	0.5	0.079000
16.616667	0.5	0.075875
16.625000	0.5	0.072250
16.633333	0.5	0.068750
16.641667	0.5	0.065625
16.650000	0.5	0.062500
16.658333	0.5	0.059375
16.666667	0.5	0.056625
16.675000	0.5	0.053750
16.683333	0.5	0.051000
16.691667	0.5	0.048375
16.700000	0.5	0.045875
16.708333	0.5	0.043625
16.716667	0.5	0.041750
16.725000	0.5	0.040125
16.733333	0.5	0.038250
16.741667	0.5	0.036625
16.750000	0.5	0.035250
16.758333	0.5	0.034125
16.766667	0.5	0.032875
16.775000	0.5	0.031750
16.783333	0.5	0.031000
16.791667	0.5	0.030125
16.800000	0.5	0.029250
16.808333	0.5	0.028000
16.816667	0.5	0.027375
16.825000	0.5	0.027375
16.833333	0.5	0.027250
16.841667	0.5	0.027250
16.850000	0.5	0.026875
16.858333	0.5	0.026625
16.866667	0.5	0.026500
16.875000	0.5	0.026250
16.883333	0.5	0.025750
16.891667	0.5	0.025875
16.900000	0.5	0.025625
16.908333	0.5	0.025875
16.916667	0.5	0.025500
16.925000	0.5	0.025375
16.933333	0.5	0.025375
16.941667	0.5	0.024875
16.950000	0.5	0.025000
16.958333	0.5	0.025000
16.966667	0.5	0.025250
16.975000	0.5	0.024875
16.983333	0.5	0.024500
16.991667	0.5	0.024750
17.000000	0.5	0.024625
17.008333	0.5	0.024625
17.016667	0.5	0.024250
17.025000	0.5	0.023750
17.033333	0.5	0.023375
17.041667	0.5	0.023000
17.050000	0.5	0.022125
17.058333	0.5	0.020875
17.066667	0.5	0.020000
17.075000	0.5	0.018875
17.083333	0.5	0.016875
17.091667	0.5	0.015375
17.100000	0.5	0.013750
17.108333	0.5	0.011750
17.116667	0.5	0.009375
17.125000	0.5	0.007250
17.133333	0.5	0.004625
17.141667	0.5	0.002000
17.150000	0.5	-0.000875
17.158333	0.5	-0.004125
17.166667	0.5	-0.007750
17.175000	0.5	-0.011625
17.183333	0.5	-0.015125
17.191667	0.5	-0.018625
17.200000	0.5	-0.022375
17.208333	0.5	-0.026375
17.216667	0.5	-0.030375
17.225000	0.5	-0.034250
17.233333	0.5	-0.038000
17.241667	0.5	-0.041250
17.250000	0.5	-0.044500
17.258333	0.5	-0.047125
17.266667	0.5	-0.049500
17.275000	0.5	-0.051750
17.283333	0.5	-0.053375
17.291667	0.5	-0.054375
17.300000	0.5	-0.054875
17.308333	0.5	-0.055125
17.316667	0.5	-0.055250
17.325000	0.5	-0.055000
17.333333	0.5	-0.054000
17.341667	0.5	-0.052875
17.350000	0.5	-0.051500
17.358333	0.5	-0.049625
17.366667	0.5	-0.047000
17.375000	0.5	-0.044250
17.383333	0.5	-0.042000
17.391667	0.5	-0.039375
17.400000	0.5	-0.036750
17.408333	0.5	-0.033375
17.416667	0.5	-0.029875
17.425000	0.5	-0.026625
17.433333	0.5	-0.023125
17.441667	0.5	-0.020500
17.450000	0.5	-0.017500
17.458333	0.5	-0.014875
17.466667	0.5	-0.012250
17.475000	0.5	-0.009375
17.483333	0.5	-0.006625
17.491667	0.5	-0.004000
17.500000	0.5	-0.001750
17.508333	0.5	0.000250
17.516667	0.5	0.002250
17.525000	0.5	0.003625
17.533333	0.5	0.005125
17.541667	0.5	0.006250
17.550000	0.5	0.007500
17.558333	0.5	0.008500
17.566667	0.5	0.009125
17.575000	0.5	0.009625
17.583333	0.5	0.010250
17.591667	0.5	0.010875
17.600000	0.5	0.011500
17.608333	0.5	0.011750
17.616667	0.5	0.011750
17.625000	0.5	0.012250
17.633333	0.5	0.012625
17.641667	0.5	0.013000
17.650000	0.5	0.013000
17.658333	0.5	0.012875
17.666667	0.5	0.012875
17.675000	0.5	0.012750
17.683333	0.5	0.012500
17.691667	0.5	0.012375
17.700000	0.5	0.012000
17.708333	0.5	0.012000
17.716667	0.5	0.012250
17.725000	0.5	0.011875
17.733333	0.5	0.011750
17.741667	0.5	0.011250
17.750000	0.5	0.010625
17.758333	0.5	0.010375
17.766667	0.5	0.010125
17.775000	0.5	0.009625
17.783333	0.5	0.009500
17.791667	0.5	0.009125
17.800000	0.5	0.008875
17.808333	0.5	0.008750
17.816667	0.5	0.008375
17.825000	0.5	0.008250
17.833333	0.5	0.008250
17.841667	0.5	0.008125
17.850000	0.5	0.008000
17.858333	0.5	0.007750
17.866667	0.5	0.007750
17.875000	0.5	0.007125
17.883333	0.5	0.006875
17.891667	0.5	0.006500
17.900000	0.5	0.006500
17.908333	0.5	0.006125
17.916667	0.5	0.005875
17.925000	0.5	0.005625
17.933333	0.5	0.005875
17.941667	0.5	0.006375
17.950000	0.5	0.006250
17.958333	0.5	0.006250
17.966667	0.5	0.006125
17.975000	0.5	0.006125
17.983333	0.5	0.006500
17.991667	0.5	0.006625
18.000000	0.5	0.007000
18.008333	0.5	0.007000
18.016667	0.5	0.007000
18.025000	0.5	0.007125
18.033333	0.5	0.007250
18.041667	0.5	0.007250
18.050000	0.5	0.007250
18.058333	0.5	0.007125
18.066667	0.5	0.007125
18.075000	0.5	0.007375
18.083333	0.5	0.007375
18.091667	0.5	0.007625
18.100000	0.5	0.007750
18.108333	0.5	0.007625
18.116667	0.5	0.007375
18.125000	0.5	0.007125
18.133333	0.5	0.006875
18.141667	0.5	0.006375
18.150000	0.5	0.005875
18.158333	0.5	0.005375
18.166667	0.5	0.005125
18.175000	0.5	0.004625
18.183333	0.5	0.004375
18.191667	0.5	0.003875
18.200000	0.5	0.004000
18.208333	0.5	0.003500
18.216667	0.5	0.002250
18.225000	0.5	0.001375
18.233333	0.5	0.000375
18.241667	0.5	0.000125
18.250000	0.5	-0.000375
18.258333	0.5	-0.001250
18.266667	0.5	-0.002125
18.275000	0.5	-0.002875
18.283333	0.5	-0.003500
18.291667	0.5	-0.004250
18.300000	0.5	-0.005125
18.308333	0.5	-0.005625
18.316667	0.5	-0.006125
18.325000	0.5	-0.006375
18.333333	0.5	-0.006375
18.341667	0.5	-0.006500
18.350000	0.5	-0.006625
18.358333	0.5	-0.006500
18.366667	0.5	-0.006375
18.375000	0.5	-0.006125
18.383333	0.5	-0.005750
18.391667	0.5	-0.005375
18.400000	0.5	-0.005000
18.408333	0.5	-0.004125
18.416667	0.5	-0.003250
18.425000	0.5	-0.003125
18.433333	0.5	-0.002375
18.441667	0.5	-0.001250
18.450000	0.5	-0.000250
18.458333	0.5	0.000375
18.466667	0.5	0.001125
18.475000	0.5	0.002125
18.483333	0.5	0.003125
18.491667	0.5	0.004000
18.500000	0.5	0.004750
18.508333	0.5	0.005750
18.516667	0.5	0.006375
18.525000	0.5	0.007000
18.533333	0.5	0.007875
18.541667	0.5	0.008625
18.550000	0.5	0.009500
18.558333	0.5	0.010375
18.566667	0.5	0.010750
18.575000	0.5	0.011125
18.583333	0.5	0.011500
18.591667	0.5	0.011750
18.600000	0.5	0.012500
18.608333	0.5	0.012875
18.616667	0.5	0.013375
18.625000	0.5	0.013500
18.633333	0.5	0.013875
18.641667	0.5	0.013625
18.650000	0.5	0.013500
18.658333	0.5	0.014000
18.666667	0.5	0.014375
18.675000	0.5	0.014250
18.683333	0.5	0.014250
18.691667	0.5	0.014250
18.700000	0.5	0.014000
18.708333	0.5	0.014000
18.716667	0.5	0.014000
18.725000	0.5	0.014125
18.733333	0.5	0.014375
18.741667	0.5	0.014375
18.750000	0.5	0.014250
18.758333	0.5	0.014250
18.766667	0.5	0.014000
18.775000	0.5	0.014500
18.783333	0.5	0.014125
18.791667	0.5	0.013625
18.800000	0.5	0.013125
18.808333	0.5	0.013000
18.816667	0.5	0.013000
18.825000	0.5	0.012375
18.833333	0.5	0.012000
18.841667	0.5	0.011875
18.850000	0.5	0.011500
18.858333	0.5	0.011500
18.866667	0.5	0.011875
18.875000	0.5	0.011750
18.883333	0.5	0.011875
18.891667	0.5	0.012125
18.900000	0.5	0.011750
18.908333	0.5	0.011625
18.916667	0.5	0.011750
18.925000	0.5	0.011750
18.933333	0.5	0.011125
18.941667	0.5	0.011000
18.950000	0.5	0.010750
18.958333	0.5	0.010625
18.966667	0.5	0.010250
18.975000	0.5	0.009875
18.983333	0.5	0.009750
18.991667	0.5	0.009500
19.000000	0.5	0.009500
19.008333	0.5	0.009500
19.016667	0.5	0.009375
19.025000	0.5	0.009125
19.033333	0.5	0.009000
19.041667	0.5	0.008500
19.050000	0.5	0.008250
19.058333	0.5	0.008000
19.066667	0.5	0.008000
19.075000	0.5	0.007500
19.083333	0.5	0.007625
19.091667	0.5	0.007375
19.100000	0.5	0.007375
19.108333	0.5	0.007250
19.116667	0.5	0.006875
19.125000	0.5	0.007000
19.133333	0.5	0.006750
19.141667	0.5	0.006625
19.150000	0.5	0.006625
19.158333	0.5	0.006500
19.166667	0.5	0.006250
19.175000	0.5	0.005625
19.183333	0.5	0.005500
19.191667	0.5	0.005500
19.200000	0.5	0.005250
19.208333	0.5	0.004875
19.216667	0.5	0.004625
19.225000	0.5	0.004375
19.233333	0.5	0.003875
19.241667	0.5	0.004000
19.250000	0.5	0.004125
19.258333	0.5	0.003750
19.266667	0.5	0.003750
19.275000	0.5	0.003375
19.283333	0.5	0.002750
19.291667	0.5	0.002625
19.300000	0.5	0.002875
19.308333	0.5	0.002375
19.316667	0.5	0.002125
19.325000	0.5	0.002000
19.333333	0.5	0.001750
19.341667	0.5	0.001625
19.350000	0.5	0.001625
19.358333	0.5	0.001125
19.366667	0.5	0.000500
19.375000	0.5	0.000375
19.383333	0.5	0.000375
19.391667	0.5	0.000250
19.400000	0.5	0.000375
19.408333	0.5	0.000500
19.416667	0.5	0.000625
19.425000	0.5	0.000125
19.433333	0.5	0.000000
19.441667	0.5	-0.000125
19.450000	0.5	-0.000375
19.458333	0.5	-0.000875
19.466667	0.5	-0.001625
19.475000	0.5	-0.002125
19.483333	0.5	-0.002125
19.491667	0.5	-0.002250
19.500000	0.5	-0.002625
19.508333	0.5	-0.002875
19.516667	0.5	-0.003375
19.525000	0.5	-0.003500
19.533333	0.5	-0.003875
19.541667	0.5	-0.004500
19.550000	0.5	-0.005250
19.558333	0.5	-0.005250
19.566667	0.5	-0.005500
19.575000	0.5	-0.006250
19.583333	0.5	-0.007000
19.591667	0.5	-0.007500
19.600000	0.5	-0.008000
19.608333	0.5	-0.008625
19.616667	0.5	-0.009125
19.625000	0.5	-0.009250
19.633333	0.5	-0.009500
19.641667	0.5	-0.009875
19.650000	0.5	-0.010375
19.658333	0.5	-0.010875
19.666667	0.5	-0.011125
19.675000	0.5	-0.011875
19.683333	0.5	-0.012375
19.691667	0.5	-0.012875
19.700000	0.5	-0.012875
19.708333	0.5	-0.013750
19.716667	0.5	-0.014250
19.725000	0.5	-0.014375
19.733333	0.5	-0.014750
19.741667	0.5	-0.015375
19.750000	0.5	-0.015750
19.758333	0.5	-0.015875
19.766667	0.5	-0.015750
19.775000	0.5	-0.015625
19.783333	0.5	-0.015875
19.791667	0.5	-0.016125
19.800000	0.5	-0.016125
19.808333	0.5	-0.016125
19.816667	0.5	-0.016375
19.825000	0.5	-0.016500
19.833333	0.5	-0.017125
19.841667	0.5	-0.017250
19.850000	0.5	-0.017000
19.858333	0.5	-0.016875
19.866667	0.5	-0.017000
19.875000	0.5	-0.016875
19.883333	0.5	-0.016625
19.891667	0.5	-0.016375
19.900000	0.5	-0.016750
19.908333	0.5	-0.016500
19.916667	0.5	-0.016125
19.925000	0.5	-0.016000
19.933333	0.5	-0.016000
19.941667	0.5	-0.016125
19.950000	0.5	-0.015750
19.958333	0.5	-0.015750
19.966667	0.5	-0.016125
19.975000	0.5	-0.016750
19.983333	0.5	-0.017125
19.991667	0.5	-0.017000
20.000000	0.5	-0.016750
20.008333	0.5	-0.016500
20.016667	0.5	-0.016750
20.025000	0.5	-0.016750
20.033333	0.5	-0.016500
20.041667	0.5	-0.016375
20.050000	0.5	-0.016625
20.058333	0.5	-0.016375
20.066667	0.5	-0.016875
20.075000	0.5	-0.016625
20.083333	0.5	-0.016625
20.091667	0.5	-0.016750
20.100000	0.5	-0.016625
20.108333	0.5	-0.017000
20.116667	0.5	-0.017750
20.125000	0.5	-0.017750
20.133333	0.5	-0.017500
20.141667	0.5	-0.017000
20.150000	0.5	-0.016750
20.158333	0.5	-0.016500
20.166667	0.5	-0.016750
20.175000	0.5	-0.016875
20.183333	0.5	-0.017000
20.191667	0.5	-0.016750
20.200000	0.5	-0.016625
20.208333	0.5	-0.016875
20.216667	0.5	-0.016375
20.225000	0.5	-0.016125
20.233333	0.5	-0.015625
20.241667	0.5	-0.015125
20.250000	0.5	-0.014875
20.258333	0.5	-0.014625
20.266667	0.5	-0.014125
20.275000	0.5	-0.013625
20.283333	0.5	-0.013500
20.291667	0.5	-0.013000
20.300000	0.5	-0.012625
20.308333	0.5	-0.012125
20.316667	0.5	-0.011250
20.325000	0.5	-0.010250
20.333333	0.5	-0.009750
20.341667	0.5	-0.009500
20.350000	0.5	-0.008875
20.358333	0.5	-0.008500
20.366667	0.5	-0.007625
20.375000	0.5	-0.007000
20.383333	0.5	-0.006125
20.391667	0.5	-0.004875
20.400000	0.5	-0.004250
20.408333	0.5	-0.003375
20.416667	0.5	-0.002250
20.425000	0.5	-0.001125
20.433333	0.5	-0.000125
20.441667	0.5	0.001250
20.450000	0.5	0.002375
20.458333	0.5	0.003500
20.466667	0.5	0.005000
20.475000	0.5	0.006625
20.483333	0.5	0.007750
20.491667	0.5	0.009250
20.500000	0.5	0.011250
20.508333	0.5	0.012875
20.516667	0.5	0.014000
20.525000	0.5	0.015500
20.533333	0.5	0.017375
20.541667	0.5	0.019250
20.550000	0.5	0.021125
20.558333	0.5	0.022750
20.566667	0.5	0.024250
20.575000	0.5	0.025875
20.583333	0.5	0.027500
20.591667	0.5	0.029250
20.600000	0.5	0.031125
20.608333	0.5	0.032625
20.616667	0.5	0.033875
20.625000	0.5	0.034750
20.633333	0.5	0.035500
20.641667	0.5	0.036625
20.650000	0.5	0.037375
20.658333	0.5	0.037750
20.666667	0.5	0.038250
20.675000	0.5	0.038875
20.683333	0.5	0.039500
20.691667	0.5	0.039500
20.700000	0.5	0.038875
20.708333	0.5	0.039000
20.716667	0.5	0.038500
20.725000	0.5	0.037500
20.733333	0.5	0.036625
20.741667	0.5	0.035875
20.750000	0.5	0.035125
20.758333	0.5	0.034000
20.766667	0.5	0.032625
20.775000	0.5	0.031625
20.783333	0.5	0.030000
20.791667	0.5	0.028375
20.800000	0.5	0.026625
20.808333	0.5	0.025250
20.816667	0.5	0.024375
20.825000	0.5	0.022875
20.833333	0.5	0.021250
20.841667	0.5	0.019500
20.850000	0.5	0.017125
20.858333	0.5	0.015750
20.866667	0.5	0.014500
20.875000	0.5	0.013125
20.883333	0.5	0.011625
20.891667	0.5	0.009375
20.900000	0.5	0.007875
20.908333	0.5	0.006875
20.916667	0.5	0.005375
20.925000	0.5	0.003750
20.933333	0.5	0.002500
20.941667	0.5	0.001125
20.950000	0.5	0.000000
20.958333	0.5	-0.001125
20.966667	0.5	-0.002250
20.975000	0.5	-0.003250
20.983333	0.5	-0.004500
20.991667	0.5	-0.005625
21.000000	0.5	-0.006125
21.008333	0.5	-0.007125
21.016667	0.5	-0.007875
21.025000	0.5	-0.008875
21.033333	0.5	-0.009750
21.041667	0.5	-0.010375
21.050000	0.5	-0.010750
21.058333	0.5	-0.011375
21.066667	0.5	-0.012250
21.075000	0.5	-0.012500
21.083333	0.5	-0.012750
21.091667	0.5	-0.013500
21.100000	0.5	-0.014500
21.108333	0.5	-0.014750
21.116667	0.5	-0.015500
21.125000	0.5	-0.015500
21.133333	0.5	-0.015750
21.141667	0.5	-0.016125
21.150000	0.5	-0.016375
21.158333	0.5	-0.016750
21.166667	0.5	-0.017125
21.175000	0.5	-0.017125
21.183333	0.5	-0.017125
21.191667	0.5	-0.017125
21.200000	0.5	-0.017375
21.208333	0.5	-0.017500
21.216667	0.5	-0.017500
21.225000	0.5	-0.017375
21.233333	0.5	-0.016750
21.241667	0.5	-0.016625
21.250000	0.5	-0.016625
21.258333	0.5	-0.016625
21.266667	0.5	-0.016375
21.275000	0.5	-0.015750
21.283333	0.5	-0.015375
21.291667	0.5	-0.015250
21.300000	0.5	-0.014625
21.308333	0.5	-0.014625
21.316667	0.5	-0.013875
21.325000	0.5	-0.013000
21.333333	0.5	-0.012500
21.341667	0.5	-0.012000
21.350000	0.5	-0.011625
21.358333	0.5	-0.010625
21.366667	0.5	-0.010000
21.375000	0.5	-0.009375
21.383333	0.5	-0.008750
21.391667	0.5	-0.008000
21.400000	0.5	-0.007000
21.408333	0.5	-0.006250
21.416667	0.5	-0.005500
21.425000	0.5	-0.004750
21.433333	0.5	-0.004125
21.441667	0.5	-0.003250
21.450000	0.5	-0.002625
21.458333	0.5	-0.002000
21.466667	0.5	-0.001625
21.475000	0.5	-0.001000
21.483333	0.5	-0.000250
21.491667	0.5	0.000375
21.500000	0.5	0.000750
21.508333	0.5	0.001625
21.516667	0.5	0.002250
21.525000	0.5	0.003000
21.533333	0.5	0.003125
21.541667	0.5	0.003750
21.550000	0.5	0.004125
21.558333	0.5	0.004750
21.566667	0.5	0.005625
21.575000	0.5	0.006500
21.583333	0.5	0.007000
21.591667	0.5	0.007500
21.600000	0.5	0.008250
21.608333	0.5	0.008250
21.616667	0.5	0.009250
21.625000	0.5	0.010000
21.633333	0.5	0.010250
21.641667	0.5	0.010625
21.650000	0.5	0.011000
21.658333	0.5	0.011250
21.666667	0.5	0.012000
21.675000	0.5	0.012750
21.683333	0.5	0.012750
21.691667	0.5	0.012625
21.700000	0.5	0.012875
21.708333	0.5	0.013625
21.716667	0.5	0.014375
21.725000	0.5	0.014875
21.733333	0.5	0.015500
21.741667	0.5	0.015500
21.750000	0.5	0.016375
21.758333	0.5	0.016875
21.766667	0.5	0.017125
21.775000	0.5	0.017125
21.783333	0.5	0.017750
21.791667	0.5	0.018000
21.800000	0.5	0.018000
21.808333	0.5	0.018375
21.816667	0.5	0.018625
21.825000	0.5	0.018500
21.833333	0.5	0.019000
21.841667	0.5	0.019375
21.850000	0.5	0.019125
21.858333	0.5	0.019500
21.866667	0.5	0.019375
21.875000	0.5	0.019500
21.883333	0.5	0.019250
21.891667	0.5	0.019125
21.900000	0.5	0.019375
21.908333	0.5	0.019375
21.916667	0.5	0.019500
21.925000	0.5	0.019500
21.933333	0.5	0.019375
21.941667	0.5	0.019250
21.950000	0.5	0.019000
21.958333	0.5	0.019125
21.966667	0.5	0.019000
21.975000	0.5	0.018875
21.983333	0.5	0.018750
21.991667	0.5	0.018625
22.000000	0.5	0.018500
22.008333	0.5	0.018750
22.016667	0.5	0.018625
22.025000	0.5	0.018750
22.033333	0.5	0.018625
22.041667	0.5	0.018625
22.050000	0.5	0.018750
22.058333	0.5	0.018625
22.066667	0.5	0.018875
22.075000	0.5	0.018500
22.083333	0.5	0.018875
22.091667	0.5	0.018750
22.100000	0.5	0.019125
22.108333	0.5	0.019250
22.116667	0.5	0.019250
22.125000	0.5	0.019250
22.133333	0.5	0.018875
22.141667	0.5	0.018500
22.150000	0.5	0.018500
22.158333	0.5	0.018500
22.166667	0.5	0.018250
22.175000	0.5	0.018500
22.183333	0.5	0.018375
22.191667	0.5	0.018375
22.200000	0.5	0.018125
22.208333	0.5	0.018125
22.216667	0.5	0.018250
22.225000	0.5	0.018250
22.233333	0.5	0.018375
22.241667	0.5	0.018750
22.250000	0.5	0.018875
22.258333	0.5	0.019000
22.266667	0.5	0.019125
22.275000	0.5	0.019000
22.283333	0.5	0.019250
22.291667	0.5	0.019875
22.300000	0.5	0.020000
22.308333	0.5	0.019750
22.316667	0.5	0.020125
22.325000	0.5	0.019875
22.333333	0.5	0.019625
22.341667	0.5	0.019625
22.350000	0.5	0.019875
22.358333	0.5	0.020125
22.366667	0.5	0.020500
22.375000	0.5	0.020125
22.383333	0.5	0.020000
22.391667	0.5	0.020125
22.400000	0.5	0.020125
22.408333	0.5	0.020250
22.416667	0.5	0.020125
22.425000	0.5	0.020125
22.433333	0.5	0.020000
22.441667	0.5	0.019750
22.450000	0.5	0.019750
22.458333	0.5	0.019750
22.466667	0.5	0.019750
22.475000	0.5	0.019625
22.483333	0.5	0.019500
22.491667	0.5	0.019375
22.500000	0.5	0.019125
22.508333	0.5	0.018750
22.516667	0.5	0.018375
22.525000	0.5	0.018875
22.533333	0.5	0.018875
22.541667	0.5	0.018875
22.550000	0.5	0.018875
22.558333	0.5	0.018875
22.566667	0.5	0.018625
22.575000	0.5	0.018500
22.583333	0.5	0.018250
22.591667	0.5	0.017875
22.600000	0.5	0.017750
22.608333	0.5	0.017625
22.616667	0.5	0.017500
22.625000	0.5	0.017500
22.633333	0.5	0.017500
22.641667	0.5	0.017375
22.650000	0.5	0.017625
22.658333	0.5	0.017375
22.666667	0.5	0.017750
22.675000	0.5	0.017750
22.683333	0.5	0.017500
22.691667	0.5	0.017500
22.700000	0.5	0.017500
22.708333	0.5	0.017750
22.716667	0.5	0.017875
22.725000	0.5	0.017875
22.733333	0.5	0.018125
22.741667	0.5	0.018250
22.750000	0.5	0.018500
22.758333	0.5	0.019000
22.766667	0.5	0.019125
22.775000	0.5	0.019250
22.783333	0.5	0.019625
22.791667	0.5	0.019750
22.800000	0.5	0.020000
22.808333	0.5	0.020125
22.816667	0.5	0.020250
22.825000	0.5	0.020500
22.833333	0.5	0.020875
22.841667	0.5	0.021500
22.850000	0.5	0.022125
22.858333	0.5	0.022875
22.866667	0.5	0.023125
22.875000	0.5	0.023125
22.883333	0.5	0.023375
22.891667	0.5	0.023250
22.900000	0.5	0.023250
22.908333	0.5	0.023500
22.916667	0.5	0.023500
22.925000	0.5	0.023875
22.933333	0.5	0.024375
22.941667	0.5	0.024875
22.950000	0.5	0.025625
22.958333	0.5	0.025875
22.966667	0.5	0.025750
22.975000	0.5	0.025625
22.983333	0.5	0.025750
22.991667	0.5	0.026125
23.000000	0.5	0.026500
23.008333	0.5	0.026625
23.016667	0.5	0.026750
23.025000	0.5	0.027000
23.033333	0.5	0.027375
23.041667	0.5	0.027125
23.050000	0.5	0.027125
23.058333	0.5	0.027000
23.066667	0.5	0.026750
23.075000	0.5	0.026750
23.083333	0.5	0.026500
23.091667	0.5	0.026500
23.100000	0.5	0.026500
23.108333	0.5	0.026750
23.116667	0.5	0.026750
23.125000	0.5	0.026625
23.133333	0.5	0.026125
23.141667	0.5	0.026250
23.150000	0.5	0.025875
23.158333	0.5	0.026000
23.166667	0.5	0.026125
23.175000	0.5	0.026125
23.183333	0.5	0.026000
23.191667	0.5	0.026000
23.200000	0.5	0.026375
23.208333	0.5	0.026250
23.216667	0.5	0.025625
23.225000	0.5	0.025500
23.233333	0.5	0.025500
23.241667	0.5	0.025125
23.250000	0.5	0.025500
23.258333	0.5	0.025750
23.266667	0.5	0.025875
23.275000	0.5	0.026125
23.283333	0.5	0.026375
23.291667	0.5	0.026125
23.300000	0.5	0.026250
23.308333	0.5	0.026500
23.316667	0.5	0.026625
23.325000	0.5	0.026875
23.333333	0.5	0.026500
23.341667	0.5	0.026625
23.350000	0.5	0.026750
23.358333	0.5	0.026750
23.366667	0.5	0.026750
23.375000	0.5	0.026375
23.383333	0.5	0.026125
23.391667	0.5	0.026250
23.400000	0.5	0.026750
23.408333	0.5	0.026875
23.416667	0.5	0.026625
23.425000	0.5	0.026875
23.433333	0.5	0.026875
23.441667	0.5	0.027250
23.450000	0.5	0.027625
23.458333	0.5	0.027625
23.466667	0.5	0.027500
23.475000	0.5	0.027625
23.483333	0.5	0.027875
23.491667	0.5	0.028000
23.500000	0.5	0.027875
23.508333	0.5	0.027750
23.516667	0.5	0.027625
23.525000	0.5	0.027500
23.533333	0.5	0.027375
23.541667	0.5	0.027500
23.550000	0.5	0.027625
23.558333	0.5	0.027875
23.566667	0.5	0.028250
23.575000	0.5	0.028500
23.583333	0.5	0.028375
23.591667	0.5	0.028000
23.600000	0.5	0.028250
23.608333	0.5	0.027875
23.616667	0.5	0.027750
23.625000	0.5	0.028125
23.633333	0.5	0.028000
23.641667	0.5	0.027875
23.650000	0.5	0.027750
23.658333	0.5	0.028000
23.666667	0.5	0.028375
23.675000	0.5	0.028500
23.683333	0.5	0.028750
23.691667	0.5	0.029000
23.700000	0.5	0.028875
23.708333	0.5	0.028875
23.716667	0.5	0.029250
23.725000	0.5	0.029250
23.733333	0.5	0.029500
23.741667	0.5	0.029750
23.750000	0.5	0.029125
23.758333	0.5	0.029500
23.766667	0.5	0.029750
23.775000	0.5	0.029875
23.783333	0.5	0.029750
23.791667	0.5	0.029875
23.800000	0.5	0.029750
23.808333	0.5	0.029875
23.816667	0.5	0.030125
23.825000	0.5	0.030500
23.833333	0.5	0.030625
23.841667	0.5	0.031000
23.850000	0.5	0.031000
23.858333	0.5	0.031000
23.866667	0.5	0.031125
23.875000	0.5	0.030875
23.883333	0.5	0.031000
23.891667	0.5	0.031375
23.900000	0.5	0.031750
23.908333	0.5	0.031250
23.916667	0.5	0.030625
23.925000	0.5	0.030500
23.933333	0.5	0.030375
23.941667	0.5	0.030750
23.950000	0.5	0.030750
23.958333	0.5	0.030625
23.966667	0.5	0.031000
23.975000	0.5	0.031000
23.983333	0.5	0.030875
23.991667	0.5	0.030875
24.000000	0.5	0.030875
24.008333	0.5	0.030875
24.016667	0.5	0.030250
24.025000	0.5	0.029750
24.033333	0.5	0.029500
24.041667	0.5	0.029375
24.050000	0.5	0.029125
24.058333	0.5	0.029125
24.066667	0.5	0.029125
24.075000	0.5	0.029125
24.083333	0.5	0.028875
24.091667	0.5	0.028875
24.100000	0.5	0.028875
24.108333	0.5	0.029000
24.116667	0.5	0.028625
24.125000	0.5	0.028000
24.133333	0.5	0.027750
24.141667	0.5	0.027875
24.150000	0.5	0.027375
24.158333	0.5	0.027250
24.166667	0.5	0.027125
24.175000	0.5	0.027125
24.183333	0.5	0.027125
24.191667	0.5	0.027250
24.200000	0.5	0.027250
24.208333	0.5	0.027250
24.216667	0.5	0.027625
24.225000	0.5	0.027500
24.233333	0.5	0.027500
24.241667	0.5	0.027750
24.250000	0.5	0.027625
24.258333	0.5	0.027250
24.266667	0.5	0.027250
24.275000	0.5	0.027375
24.283333	0.5	0.027625
24.291667	0.5	0.027875
24.300000	0.5	0.028125
24.308333	0.5	0.028250
24.316667	0.5	0.028125
24.325000	0.5	0.028125
24.333333	0.5	0.028500
24.341667	0.5	0.028625
24.350000	0.5	0.029000
24.358333	0.5	0.028750
24.366667	0.5	0.029000
24.375000	0.5	0.029500
24.383333	0.5	0.029750
24.391667	0.5	0.030000
24.400000	0.5	0.030250
24.408333	0.5	0.030500
24.416667	0.5	0.030500
24.425000	0.5	0.030500
24.433333	0.5	0.030625
24.441667	0.5	0.031125
24.450000	0.5	0.031375
24.458333	0.5	0.031750
24.466667	0.5	0.031875
24.475000	0.5	0.032250
24.483333	0.5	0.032625
24.491667	0.5	0.033000
24.500000	0.5	0.033000
24.508333	0.5	0.033000
24.516667	0.5	0.033000
24.525000	0.5	0.032875
24.533333	0.5	0.033000
24.541667	0.5	0.033125
24.550000	0.5	0.032875
24.558333	0.5	0.033250
24.566667	0.5	0.033500
24.575000	0.5	0.033500
24.583333	0.5	0.033500
24.591667	0.5	0.033375
24.600000	0.5	0.033250
24.608333	0.5	0.033125
24.616667	0.5	0.033375
24.625000	0.5	0.033750
24.633333	0.5	0.033750
24.641667	0.5	0.034000
24.650000	0.5	0.033625
24.658333	0.5	0.033625
24.666667	0.5	0.033625
24.675000	0.5	0.033625
24.683333	0.5	0.034000
24.691667	0.5	0.033750
24.700000	0.5	0.033750
24.708333	0.5	0.033375
24.716667	0.5	0.033250
24.725000	0.5	0.033125
24.733333	0.5	0.033250
24.741667	0.5	0.033250
24.750000	0.5	0.033125
24.758333	0.5	0.032625
24.766667	0.5	0.032875
24.775000	0.5	0.033125
24.783333	0.5	0.033000
24.791667	0.5	0.033125
24.800000	0.5	0.033375
24.808333	0.5	0.033500
24.816667	0.5	0.033500
24.825000	0.5	0.033375
24.833333	0.5	0.033500
24.841667	0.5	0.033750
24.850000	0.5	0.033625
24.858333	0.5	0.033250
24.866667	0.5	0.032750
24.875000	0.5	0.032875
24.883333	0.5	0.032875
24.891667	0.5	0.033125
24.900000	0.5	0.033125
24.908333	0.5	0.032875
24.916667	0.5	0.032750
24.925000	0.5	0.032500
24.933333	0.5	0.032250
24.941667	0.5	0.032000
24.950000	0.5	0.031500
24.958333	0.5	0.031000
24.966667	0.5	0.031000
24.975000	0.5	0.030875
24.983333	0.5	0.030375
24.991667	0.5	0.030250
25.000000	0.5	0.030125
