# Supplementary material for: Dynamic character displacement among a pair of bacterial phyllosphere commensals in situ
Source: Nat Commun. 2022 May 20;13:2836. doi: 10.1038/s41467-022-30469-3 (PMC9123166; doi:10.1038/s41467-022-30469-3)
Supplement: Supplementary file 11 — Source Data [file 41467_2022_30469_MOESM11_ESM.zip › Source Data/Supplementary Figure 5/Galactose t4 a.txt]

File Path	chrom://marshall/Chromeleon7/HPLC_Ultimate_3000/Users/helucas/20200720_OrganicAcids_CCR_L257.seq/256.smp/RI_1.channel/RI_1.chm
Channel	RI_1

Injection Information:
Data Vault	Chromeleon7
Injection	Gal_t4_a
Injection Number	27
Position	RC8
Comment	
Processing Method	Quantitative
Instrument Method	20200525_Rezex_ROA_OrganicAcid_600uL_2500uM_H2SO4_50A_50D
Type	Unknown
Status	Finished
Injection Date	7/21/2020
Injection Time	3:14:06 AM
Injection Volume (µl)	10.000
Dilution Factor	1.0000
Weight	1.0000

Chromatogram Data Information:
Time Min. (min)	0.000000
Time Max. (min)	25.000000
Data Points	3001
Detector	RI
Generating Data System	Chromeleon 7.2.5.9507
Exporting Data System	Chromeleon 7.2.8.0
Operator	Instrument Controller
Signal Quantity	Refractive 
Signal Unit	µRIU
Signal Min.	-2.208875
Signal Max.	23.474500
Channel	RI_1
Driver Name	RID520Driver.dll
Channel Type	Evaluation
Min. Step (s)	0.5
Max. Step (s)	0.5
Average Step (s)	0.5

Signal Parameter Information:
Signal Info	

Chromatogram Data:
Time (min)	Step (s)	Value (µRIU)
0.000000	n.a.	-0.001125
0.008333	0.5	-0.000500
0.016667	0.5	-0.000625
0.025000	0.5	-0.000375
0.033333	0.5	-0.000250
0.041667	0.5	0.000000
0.050000	0.5	0.000250
0.058333	0.5	0.000500
0.066667	0.5	0.000500
0.075000	0.5	0.000375
0.083333	0.5	0.000250
0.091667	0.5	0.000500
0.100000	0.5	0.000375
0.108333	0.5	0.000625
0.116667	0.5	0.000750
0.125000	0.5	0.000750
0.133333	0.5	0.001000
0.141667	0.5	0.000875
0.150000	0.5	0.001125
0.158333	0.5	0.001500
0.166667	0.5	0.001625
0.175000	0.5	0.001875
0.183333	0.5	0.001875
0.191667	0.5	0.002125
0.200000	0.5	0.002125
0.208333	0.5	0.002125
0.216667	0.5	0.002500
0.225000	0.5	0.002875
0.233333	0.5	0.003625
0.241667	0.5	0.003875
0.250000	0.5	0.004000
0.258333	0.5	0.004125
0.266667	0.5	0.003875
0.275000	0.5	0.004125
0.283333	0.5	0.004625
0.291667	0.5	0.004500
0.300000	0.5	0.004500
0.308333	0.5	0.004375
0.316667	0.5	0.004375
0.325000	0.5	0.004625
0.333333	0.5	0.004375
0.341667	0.5	0.004375
0.350000	0.5	0.004250
0.358333	0.5	0.004000
0.366667	0.5	0.003750
0.375000	0.5	0.003500
0.383333	0.5	0.003375
0.391667	0.5	0.003125
0.400000	0.5	0.002875
0.408333	0.5	0.002625
0.416667	0.5	0.002750
0.425000	0.5	0.002625
0.433333	0.5	0.002500
0.441667	0.5	0.002625
0.450000	0.5	0.002375
0.458333	0.5	0.002875
0.466667	0.5	0.002750
0.475000	0.5	0.003125
0.483333	0.5	0.003125
0.491667	0.5	0.003250
0.500000	0.5	0.003500
0.508333	0.5	0.003750
0.516667	0.5	0.003750
0.525000	0.5	0.003875
0.533333	0.5	0.003875
0.541667	0.5	0.003625
0.550000	0.5	0.003500
0.558333	0.5	0.003500
0.566667	0.5	0.003625
0.575000	0.5	0.003875
0.583333	0.5	0.004250
0.591667	0.5	0.004375
0.600000	0.5	0.004625
0.608333	0.5	0.005000
0.616667	0.5	0.005250
0.625000	0.5	0.005125
0.633333	0.5	0.004625
0.641667	0.5	0.004875
0.650000	0.5	0.005250
0.658333	0.5	0.005500
0.666667	0.5	0.005875
0.675000	0.5	0.006500
0.683333	0.5	0.007000
0.691667	0.5	0.007250
0.700000	0.5	0.007625
0.708333	0.5	0.007875
0.716667	0.5	0.008250
0.725000	0.5	0.008375
0.733333	0.5	0.008375
0.741667	0.5	0.008500
0.750000	0.5	0.008750
0.758333	0.5	0.008875
0.766667	0.5	0.008875
0.775000	0.5	0.009000
0.783333	0.5	0.009125
0.791667	0.5	0.009375
0.800000	0.5	0.009500
0.808333	0.5	0.009750
0.816667	0.5	0.010125
0.825000	0.5	0.009875
0.833333	0.5	0.009875
0.841667	0.5	0.010000
0.850000	0.5	0.010000
0.858333	0.5	0.010000
0.866667	0.5	0.010125
0.875000	0.5	0.010000
0.883333	0.5	0.010000
0.891667	0.5	0.009875
0.900000	0.5	0.009500
0.908333	0.5	0.009500
0.916667	0.5	0.009375
0.925000	0.5	0.009250
0.933333	0.5	0.009250
0.941667	0.5	0.009375
0.950000	0.5	0.009375
0.958333	0.5	0.009375
0.966667	0.5	0.009125
0.975000	0.5	0.008625
0.983333	0.5	0.008125
0.991667	0.5	0.007875
1.000000	0.5	0.007750
1.008333	0.5	0.007625
1.016667	0.5	0.007250
1.025000	0.5	0.007000
1.033333	0.5	0.007000
1.041667	0.5	0.006500
1.050000	0.5	0.006000
1.058333	0.5	0.005625
1.066667	0.5	0.005750
1.075000	0.5	0.005625
1.083333	0.5	0.005250
1.091667	0.5	0.005000
1.100000	0.5	0.005000
1.108333	0.5	0.004750
1.116667	0.5	0.004500
1.125000	0.5	0.004625
1.133333	0.5	0.004500
1.141667	0.5	0.004500
1.150000	0.5	0.004625
1.158333	0.5	0.004500
1.166667	0.5	0.004500
1.175000	0.5	0.004625
1.183333	0.5	0.004750
1.191667	0.5	0.005000
1.200000	0.5	0.005500
1.208333	0.5	0.005625
1.216667	0.5	0.005125
1.225000	0.5	0.004375
1.233333	0.5	0.004500
1.241667	0.5	0.004875
1.250000	0.5	0.004875
1.258333	0.5	0.004625
1.266667	0.5	0.004500
1.275000	0.5	0.004625
1.283333	0.5	0.004250
1.291667	0.5	0.004375
1.300000	0.5	0.004625
1.308333	0.5	0.005000
1.316667	0.5	0.004750
1.325000	0.5	0.004750
1.333333	0.5	0.004875
1.341667	0.5	0.005500
1.350000	0.5	0.005875
1.358333	0.5	0.006250
1.366667	0.5	0.006500
1.375000	0.5	0.006375
1.383333	0.5	0.006500
1.391667	0.5	0.006500
1.400000	0.5	0.006750
1.408333	0.5	0.006875
1.416667	0.5	0.007000
1.425000	0.5	0.006750
1.433333	0.5	0.006875
1.441667	0.5	0.006875
1.450000	0.5	0.007375
1.458333	0.5	0.007750
1.466667	0.5	0.007750
1.475000	0.5	0.008000
1.483333	0.5	0.008250
1.491667	0.5	0.008250
1.500000	0.5	0.008125
1.508333	0.5	0.008125
1.516667	0.5	0.008250
1.525000	0.5	0.008375
1.533333	0.5	0.008250
1.541667	0.5	0.008125
1.550000	0.5	0.007875
1.558333	0.5	0.008000
1.566667	0.5	0.008375
1.575000	0.5	0.008875
1.583333	0.5	0.009375
1.591667	0.5	0.009750
1.600000	0.5	0.010125
1.608333	0.5	0.010250
1.616667	0.5	0.010625
1.625000	0.5	0.011000
1.633333	0.5	0.010750
1.641667	0.5	0.011250
1.650000	0.5	0.011750
1.658333	0.5	0.012000
1.666667	0.5	0.012000
1.675000	0.5	0.012375
1.683333	0.5	0.012375
1.691667	0.5	0.012250
1.700000	0.5	0.012750
1.708333	0.5	0.013000
1.716667	0.5	0.013000
1.725000	0.5	0.013250
1.733333	0.5	0.013375
1.741667	0.5	0.013500
1.750000	0.5	0.013375
1.758333	0.5	0.013250
1.766667	0.5	0.013125
1.775000	0.5	0.013000
1.783333	0.5	0.013125
1.791667	0.5	0.013000
1.800000	0.5	0.012875
1.808333	0.5	0.013000
1.816667	0.5	0.012750
1.825000	0.5	0.012750
1.833333	0.5	0.012750
1.841667	0.5	0.012500
1.850000	0.5	0.012000
1.858333	0.5	0.011625
1.866667	0.5	0.011125
1.875000	0.5	0.010500
1.883333	0.5	0.010000
1.891667	0.5	0.009625
1.900000	0.5	0.008875
1.908333	0.5	0.007875
1.916667	0.5	0.007250
1.925000	0.5	0.006375
1.933333	0.5	0.005625
1.941667	0.5	0.005250
1.950000	0.5	0.004625
1.958333	0.5	0.004250
1.966667	0.5	0.003375
1.975000	0.5	0.002750
1.983333	0.5	0.002250
1.991667	0.5	0.001750
2.000000	0.5	0.001125
2.008333	0.5	0.000125
2.016667	0.5	-0.000875
2.025000	0.5	-0.001875
2.033333	0.5	-0.002625
2.041667	0.5	-0.003250
2.050000	0.5	-0.003875
2.058333	0.5	-0.004000
2.066667	0.5	-0.004125
2.075000	0.5	-0.004250
2.083333	0.5	-0.004750
2.091667	0.5	-0.005875
2.100000	0.5	-0.007000
2.108333	0.5	-0.007750
2.116667	0.5	-0.008500
2.125000	0.5	-0.009125
2.133333	0.5	-0.009000
2.141667	0.5	-0.009375
2.150000	0.5	-0.010125
2.158333	0.5	-0.010875
2.166667	0.5	-0.011375
2.175000	0.5	-0.012250
2.183333	0.5	-0.012875
2.191667	0.5	-0.012875
2.200000	0.5	-0.013250
2.208333	0.5	-0.013750
2.216667	0.5	-0.014250
2.225000	0.5	-0.015000
2.233333	0.5	-0.015500
2.241667	0.5	-0.016000
2.250000	0.5	-0.016000
2.258333	0.5	-0.016500
2.266667	0.5	-0.017000
2.275000	0.5	-0.017625
2.283333	0.5	-0.018125
2.291667	0.5	-0.018250
2.300000	0.5	-0.018750
2.308333	0.5	-0.019125
2.316667	0.5	-0.019250
2.325000	0.5	-0.019250
2.333333	0.5	-0.019875
2.341667	0.5	-0.020125
2.350000	0.5	-0.020625
2.358333	0.5	-0.020875
2.366667	0.5	-0.021000
2.375000	0.5	-0.021000
2.383333	0.5	-0.021125
2.391667	0.5	-0.020750
2.400000	0.5	-0.020625
2.408333	0.5	-0.020500
2.416667	0.5	-0.020750
2.425000	0.5	-0.020875
2.433333	0.5	-0.021000
2.441667	0.5	-0.021125
2.450000	0.5	-0.020750
2.458333	0.5	-0.020625
2.466667	0.5	-0.020750
2.475000	0.5	-0.020625
2.483333	0.5	-0.020500
2.491667	0.5	-0.020500
2.500000	0.5	-0.019625
2.508333	0.5	-0.019500
2.516667	0.5	-0.019375
2.525000	0.5	-0.018625
2.533333	0.5	-0.017875
2.541667	0.5	-0.017750
2.550000	0.5	-0.017000
2.558333	0.5	-0.016000
2.566667	0.5	-0.015500
2.575000	0.5	-0.014750
2.583333	0.5	-0.014250
2.591667	0.5	-0.013875
2.600000	0.5	-0.013000
2.608333	0.5	-0.012125
2.616667	0.5	-0.011250
2.625000	0.5	-0.010125
2.633333	0.5	-0.009375
2.641667	0.5	-0.008500
2.650000	0.5	-0.007250
2.658333	0.5	-0.006625
2.666667	0.5	-0.006125
2.675000	0.5	-0.005625
2.683333	0.5	-0.004625
2.691667	0.5	-0.003875
2.700000	0.5	-0.003625
2.708333	0.5	-0.003125
2.716667	0.5	-0.002500
2.725000	0.5	-0.001875
2.733333	0.5	-0.001500
2.741667	0.5	-0.001000
2.750000	0.5	-0.000250
2.758333	0.5	0.000000
2.766667	0.5	0.000500
2.775000	0.5	0.001000
2.783333	0.5	0.001750
2.791667	0.5	0.002750
2.800000	0.5	0.003625
2.808333	0.5	0.004250
2.816667	0.5	0.004750
2.825000	0.5	0.005250
2.833333	0.5	0.005125
2.841667	0.5	0.005500
2.850000	0.5	0.005750
2.858333	0.5	0.005750
2.866667	0.5	0.006125
2.875000	0.5	0.006125
2.883333	0.5	0.005750
2.891667	0.5	0.005750
2.900000	0.5	0.006125
2.908333	0.5	0.006625
2.916667	0.5	0.006750
2.925000	0.5	0.006375
2.933333	0.5	0.006875
2.941667	0.5	0.007000
2.950000	0.5	0.006875
2.958333	0.5	0.006875
2.966667	0.5	0.006625
2.975000	0.5	0.007125
2.983333	0.5	0.007375
2.991667	0.5	0.007625
3.000000	0.5	0.007750
3.008333	0.5	0.007875
3.016667	0.5	0.008000
3.025000	0.5	0.008250
3.033333	0.5	0.008125
3.041667	0.5	0.008250
3.050000	0.5	0.008625
3.058333	0.5	0.008875
3.066667	0.5	0.009000
3.075000	0.5	0.008750
3.083333	0.5	0.009125
3.091667	0.5	0.009625
3.100000	0.5	0.009875
3.108333	0.5	0.010000
3.116667	0.5	0.010125
3.125000	0.5	0.010000
3.133333	0.5	0.010375
3.141667	0.5	0.010625
3.150000	0.5	0.010875
3.158333	0.5	0.011250
3.166667	0.5	0.012000
3.175000	0.5	0.012250
3.183333	0.5	0.012625
3.191667	0.5	0.013000
3.200000	0.5	0.013500
3.208333	0.5	0.013750
3.216667	0.5	0.014375
3.225000	0.5	0.015125
3.233333	0.5	0.015500
3.241667	0.5	0.015875
3.250000	0.5	0.016125
3.258333	0.5	0.016500
3.266667	0.5	0.016875
3.275000	0.5	0.017125
3.283333	0.5	0.017000
3.291667	0.5	0.017500
3.300000	0.5	0.017500
3.308333	0.5	0.017750
3.316667	0.5	0.017500
3.325000	0.5	0.017375
3.333333	0.5	0.017625
3.341667	0.5	0.017875
3.350000	0.5	0.018125
3.358333	0.5	0.018250
3.366667	0.5	0.017625
3.375000	0.5	0.017750
3.383333	0.5	0.017625
3.391667	0.5	0.017625
3.400000	0.5	0.017125
3.408333	0.5	0.017125
3.416667	0.5	0.017500
3.425000	0.5	0.017250
3.433333	0.5	0.017250
3.441667	0.5	0.016875
3.450000	0.5	0.016375
3.458333	0.5	0.015875
3.466667	0.5	0.015500
3.475000	0.5	0.014875
3.483333	0.5	0.014750
3.491667	0.5	0.014875
3.500000	0.5	0.014375
3.508333	0.5	0.013750
3.516667	0.5	0.012875
3.525000	0.5	0.012625
3.533333	0.5	0.012125
3.541667	0.5	0.011500
3.550000	0.5	0.011500
3.558333	0.5	0.011375
3.566667	0.5	0.011000
3.575000	0.5	0.010625
3.583333	0.5	0.010000
3.591667	0.5	0.009750
3.600000	0.5	0.009250
3.608333	0.5	0.008250
3.616667	0.5	0.007625
3.625000	0.5	0.007500
3.633333	0.5	0.007000
3.641667	0.5	0.006500
3.650000	0.5	0.006250
3.658333	0.5	0.005375
3.666667	0.5	0.004875
3.675000	0.5	0.004375
3.683333	0.5	0.003875
3.691667	0.5	0.003500
3.700000	0.5	0.003625
3.708333	0.5	0.003500
3.716667	0.5	0.003375
3.725000	0.5	0.003375
3.733333	0.5	0.003000
3.741667	0.5	0.003000
3.750000	0.5	0.002625
3.758333	0.5	0.002375
3.766667	0.5	0.002500
3.775000	0.5	0.002375
3.783333	0.5	0.002250
3.791667	0.5	0.001875
3.800000	0.5	0.001750
3.808333	0.5	0.001625
3.816667	0.5	0.001750
3.825000	0.5	0.002000
3.833333	0.5	0.002375
3.841667	0.5	0.002625
3.850000	0.5	0.002625
3.858333	0.5	0.002625
3.866667	0.5	0.003000
3.875000	0.5	0.002875
3.883333	0.5	0.002875
3.891667	0.5	0.002750
3.900000	0.5	0.003000
3.908333	0.5	0.003250
3.916667	0.5	0.003500
3.925000	0.5	0.003750
3.933333	0.5	0.003875
3.941667	0.5	0.004000
3.950000	0.5	0.004250
3.958333	0.5	0.003875
3.966667	0.5	0.003875
3.975000	0.5	0.004000
3.983333	0.5	0.004250
3.991667	0.5	0.004125
4.000000	0.5	0.004000
4.008333	0.5	0.004000
4.016667	0.5	0.003875
4.025000	0.5	0.003875
4.033333	0.5	0.003250
4.041667	0.5	0.003250
4.050000	0.5	0.003625
4.058333	0.5	0.003625
4.066667	0.5	0.003375
4.075000	0.5	0.002750
4.083333	0.5	0.002375
4.091667	0.5	0.001875
4.100000	0.5	0.001750
4.108333	0.5	0.001625
4.116667	0.5	0.001625
4.125000	0.5	0.001625
4.133333	0.5	0.001125
4.141667	0.5	0.000500
4.150000	0.5	0.000000
4.158333	0.5	-0.000375
4.166667	0.5	-0.000750
4.175000	0.5	-0.001500
4.183333	0.5	-0.001750
4.191667	0.5	-0.001875
4.200000	0.5	-0.002250
4.208333	0.5	-0.002250
4.216667	0.5	-0.002375
4.225000	0.5	-0.003000
4.233333	0.5	-0.003500
4.241667	0.5	-0.004000
4.250000	0.5	-0.004250
4.258333	0.5	-0.004750
4.266667	0.5	-0.005250
4.275000	0.5	-0.005750
4.283333	0.5	-0.006000
4.291667	0.5	-0.006125
4.300000	0.5	-0.006500
4.308333	0.5	-0.006625
4.316667	0.5	-0.006750
4.325000	0.5	-0.007125
4.333333	0.5	-0.007375
4.341667	0.5	-0.007750
4.350000	0.5	-0.008125
4.358333	0.5	-0.008250
4.366667	0.5	-0.008125
4.375000	0.5	-0.008250
4.383333	0.5	-0.008750
4.391667	0.5	-0.009000
4.400000	0.5	-0.009250
4.408333	0.5	-0.009250
4.416667	0.5	-0.009000
4.425000	0.5	-0.009000
4.433333	0.5	-0.008875
4.441667	0.5	-0.009000
4.450000	0.5	-0.009125
4.458333	0.5	-0.009125
4.466667	0.5	-0.009500
4.475000	0.5	-0.009250
4.483333	0.5	-0.009000
4.491667	0.5	-0.008875
4.500000	0.5	-0.009000
4.508333	0.5	-0.008875
4.516667	0.5	-0.009000
4.525000	0.5	-0.009125
4.533333	0.5	-0.009250
4.541667	0.5	-0.009250
4.550000	0.5	-0.009125
4.558333	0.5	-0.009125
4.566667	0.5	-0.009000
4.575000	0.5	-0.009125
4.583333	0.5	-0.009125
4.591667	0.5	-0.009250
4.600000	0.5	-0.008750
4.608333	0.5	-0.008250
4.616667	0.5	-0.008500
4.625000	0.5	-0.008500
4.633333	0.5	-0.008625
4.641667	0.5	-0.008500
4.650000	0.5	-0.008375
4.658333	0.5	-0.008125
4.666667	0.5	-0.007750
4.675000	0.5	-0.007875
4.683333	0.5	-0.007250
4.691667	0.5	-0.007375
4.700000	0.5	-0.007625
4.708333	0.5	-0.007750
4.716667	0.5	-0.007500
4.725000	0.5	-0.007125
4.733333	0.5	-0.007000
4.741667	0.5	-0.006500
4.750000	0.5	-0.005750
4.758333	0.5	-0.005625
4.766667	0.5	-0.005250
4.775000	0.5	-0.005000
4.783333	0.5	-0.004500
4.791667	0.5	-0.004375
4.800000	0.5	-0.004250
4.808333	0.5	-0.003875
4.816667	0.5	-0.003375
4.825000	0.5	-0.003125
4.833333	0.5	-0.002750
4.841667	0.5	-0.002125
4.850000	0.5	-0.001625
4.858333	0.5	-0.000875
4.866667	0.5	-0.000500
4.875000	0.5	-0.000125
4.883333	0.5	0.000375
4.891667	0.5	0.001000
4.900000	0.5	0.001375
4.908333	0.5	0.002125
4.916667	0.5	0.002750
4.925000	0.5	0.003250
4.933333	0.5	0.003375
4.941667	0.5	0.004125
4.950000	0.5	0.004125
4.958333	0.5	0.004500
4.966667	0.5	0.005125
4.975000	0.5	0.005500
4.983333	0.5	0.006000
4.991667	0.5	0.006125
5.000000	0.5	0.006500
5.008333	0.5	0.006875
5.016667	0.5	0.007125
5.025000	0.5	0.007625
5.033333	0.5	0.007625
5.041667	0.5	0.008250
5.050000	0.5	0.008375
5.058333	0.5	0.008750
5.066667	0.5	0.009375
5.075000	0.5	0.009750
5.083333	0.5	0.009750
5.091667	0.5	0.009875
5.100000	0.5	0.010250
5.108333	0.5	0.010500
5.116667	0.5	0.010875
5.125000	0.5	0.011250
5.133333	0.5	0.011750
5.141667	0.5	0.011750
5.150000	0.5	0.012625
5.158333	0.5	0.012500
5.166667	0.5	0.012250
5.175000	0.5	0.012625
5.183333	0.5	0.012375
5.191667	0.5	0.011875
5.200000	0.5	0.012250
5.208333	0.5	0.012500
5.216667	0.5	0.012750
5.225000	0.5	0.013125
5.233333	0.5	0.013250
5.241667	0.5	0.013375
5.250000	0.5	0.013875
5.258333	0.5	0.013750
5.266667	0.5	0.013875
5.275000	0.5	0.014375
5.283333	0.5	0.014500
5.291667	0.5	0.014500
5.300000	0.5	0.014250
5.308333	0.5	0.013875
5.316667	0.5	0.013500
5.325000	0.5	0.013250
5.333333	0.5	0.013500
5.341667	0.5	0.013500
5.350000	0.5	0.013250
5.358333	0.5	0.013125
5.366667	0.5	0.012875
5.375000	0.5	0.012750
5.383333	0.5	0.013125
5.391667	0.5	0.013000
5.400000	0.5	0.012875
5.408333	0.5	0.012500
5.416667	0.5	0.012500
5.425000	0.5	0.012375
5.433333	0.5	0.012375
5.441667	0.5	0.011750
5.450000	0.5	0.011375
5.458333	0.5	0.011125
5.466667	0.5	0.010875
5.475000	0.5	0.010375
5.483333	0.5	0.010250
5.491667	0.5	0.010000
5.500000	0.5	0.009625
5.508333	0.5	0.009250
5.516667	0.5	0.008875
5.525000	0.5	0.008625
5.533333	0.5	0.008625
5.541667	0.5	0.008375
5.550000	0.5	0.008125
5.558333	0.5	0.007875
5.566667	0.5	0.007375
5.575000	0.5	0.007000
5.583333	0.5	0.006375
5.591667	0.5	0.006000
5.600000	0.5	0.005500
5.608333	0.5	0.005375
5.616667	0.5	0.005000
5.625000	0.5	0.004500
5.633333	0.5	0.004375
5.641667	0.5	0.003625
5.650000	0.5	0.003375
5.658333	0.5	0.003000
5.666667	0.5	0.002375
5.675000	0.5	0.002125
5.683333	0.5	0.001750
5.691667	0.5	0.001375
5.700000	0.5	0.001125
5.708333	0.5	0.000500
5.716667	0.5	0.000125
5.725000	0.5	0.000000
5.733333	0.5	-0.000125
5.741667	0.5	-0.000250
5.750000	0.5	-0.001000
5.758333	0.5	-0.001500
5.766667	0.5	-0.001875
5.775000	0.5	-0.001750
5.783333	0.5	-0.002500
5.791667	0.5	-0.002375
5.800000	0.5	-0.002500
5.808333	0.5	-0.002500
5.816667	0.5	-0.002625
5.825000	0.5	-0.002875
5.833333	0.5	-0.003125
5.841667	0.5	-0.003375
5.850000	0.5	-0.003750
5.858333	0.5	-0.003750
5.866667	0.5	-0.003875
5.875000	0.5	-0.004000
5.883333	0.5	-0.003875
5.891667	0.5	-0.004250
5.900000	0.5	-0.003750
5.908333	0.5	-0.003750
5.916667	0.5	-0.003625
5.925000	0.5	-0.003750
5.933333	0.5	-0.004000
5.941667	0.5	-0.003625
5.950000	0.5	-0.003500
5.958333	0.5	-0.003375
5.966667	0.5	-0.003125
5.975000	0.5	-0.002875
5.983333	0.5	-0.003000
5.991667	0.5	-0.002500
6.000000	0.5	-0.001875
6.008333	0.5	-0.001625
6.016667	0.5	-0.001250
6.025000	0.5	-0.000875
6.033333	0.5	-0.000500
6.041667	0.5	0.000250
6.050000	0.5	0.001000
6.058333	0.5	0.001875
6.066667	0.5	0.002750
6.075000	0.5	0.004000
6.083333	0.5	0.004875
6.091667	0.5	0.005875
6.100000	0.5	0.006875
6.108333	0.5	0.008000
6.116667	0.5	0.009000
6.125000	0.5	0.010250
6.133333	0.5	0.011375
6.141667	0.5	0.012875
6.150000	0.5	0.013750
6.158333	0.5	0.014375
6.166667	0.5	0.015000
6.175000	0.5	0.016000
6.183333	0.5	0.016625
6.191667	0.5	0.017750
6.200000	0.5	0.018875
6.208333	0.5	0.019250
6.216667	0.5	0.019500
6.225000	0.5	0.019750
6.233333	0.5	0.019875
6.241667	0.5	0.019750
6.250000	0.5	0.019875
6.258333	0.5	0.019625
6.266667	0.5	0.019500
6.275000	0.5	0.019625
6.283333	0.5	0.019625
6.291667	0.5	0.019375
6.300000	0.5	0.019000
6.308333	0.5	0.018500
6.316667	0.5	0.018250
6.325000	0.5	0.018000
6.333333	0.5	0.017250
6.341667	0.5	0.016750
6.350000	0.5	0.015875
6.358333	0.5	0.014875
6.366667	0.5	0.014000
6.375000	0.5	0.013250
6.383333	0.5	0.012750
6.391667	0.5	0.012125
6.400000	0.5	0.011750
6.408333	0.5	0.011125
6.416667	0.5	0.011125
6.425000	0.5	0.011125
6.433333	0.5	0.010750
6.441667	0.5	0.010125
6.450000	0.5	0.009625
6.458333	0.5	0.009875
6.466667	0.5	0.010000
6.475000	0.5	0.009875
6.483333	0.5	0.009375
6.491667	0.5	0.009125
6.500000	0.5	0.009125
6.508333	0.5	0.009250
6.516667	0.5	0.008750
6.525000	0.5	0.009250
6.533333	0.5	0.009125
6.541667	0.5	0.008750
6.550000	0.5	0.008375
6.558333	0.5	0.008750
6.566667	0.5	0.009125
6.575000	0.5	0.009250
6.583333	0.5	0.009250
6.591667	0.5	0.009750
6.600000	0.5	0.009875
6.608333	0.5	0.010125
6.616667	0.5	0.010125
6.625000	0.5	0.009750
6.633333	0.5	0.010000
6.641667	0.5	0.009875
6.650000	0.5	0.009250
6.658333	0.5	0.009125
6.666667	0.5	0.008875
6.675000	0.5	0.007875
6.683333	0.5	0.007125
6.691667	0.5	0.006000
6.700000	0.5	0.004250
6.708333	0.5	0.001250
6.716667	0.5	-0.002250
6.725000	0.5	-0.007250
6.733333	0.5	-0.014375
6.741667	0.5	-0.024000
6.750000	0.5	-0.037375
6.758333	0.5	-0.055375
6.766667	0.5	-0.080250
6.775000	0.5	-0.115500
6.783333	0.5	-0.165625
6.791667	0.5	-0.238125
6.800000	0.5	-0.341000
6.808333	0.5	-0.482375
6.816667	0.5	-0.667500
6.825000	0.5	-0.897500
6.833333	0.5	-1.166500
6.841667	0.5	-1.457750
6.850000	0.5	-1.745000
6.858333	0.5	-1.993250
6.866667	0.5	-2.163000
6.875000	0.5	-2.208875
6.883333	0.5	-2.086000
6.891667	0.5	-1.751500
6.900000	0.5	-1.167375
6.908333	0.5	-0.302875
6.916667	0.5	0.864375
6.925000	0.5	2.345375
6.933333	0.5	4.137625
6.941667	0.5	6.219875
6.950000	0.5	8.549875
6.958333	0.5	11.059625
6.966667	0.5	13.651250
6.975000	0.5	16.199375
6.983333	0.5	18.559250
6.991667	0.5	20.580125
7.000000	0.5	22.128000
7.008333	0.5	23.107500
7.016667	0.5	23.474500
7.025000	0.5	23.244125
7.033333	0.5	22.482250
7.041667	0.5	21.289500
7.050000	0.5	19.784750
7.058333	0.5	18.086250
7.066667	0.5	16.301125
7.075000	0.5	14.516250
7.083333	0.5	12.796875
7.091667	0.5	11.187750
7.100000	0.5	9.715250
7.108333	0.5	8.391500
7.116667	0.5	7.219000
7.125000	0.5	6.191625
7.133333	0.5	5.300000
7.141667	0.5	4.531500
7.150000	0.5	3.873000
7.158333	0.5	3.311000
7.166667	0.5	2.831875
7.175000	0.5	2.425000
7.183333	0.5	2.079375
7.191667	0.5	1.786500
7.200000	0.5	1.537625
7.208333	0.5	1.326875
7.216667	0.5	1.147500
7.225000	0.5	0.994625
7.233333	0.5	0.864500
7.241667	0.5	0.753375
7.250000	0.5	0.657750
7.258333	0.5	0.575625
7.266667	0.5	0.504875
7.275000	0.5	0.444000
7.283333	0.5	0.390750
7.291667	0.5	0.344875
7.300000	0.5	0.305250
7.308333	0.5	0.270375
7.316667	0.5	0.240125
7.325000	0.5	0.213875
7.333333	0.5	0.190500
7.341667	0.5	0.169875
7.350000	0.5	0.151875
7.358333	0.5	0.136250
7.366667	0.5	0.122250
7.375000	0.5	0.109250
7.383333	0.5	0.098375
7.391667	0.5	0.088375
7.400000	0.5	0.079375
7.408333	0.5	0.071250
7.416667	0.5	0.064000
7.425000	0.5	0.057500
7.433333	0.5	0.051625
7.441667	0.5	0.046375
7.450000	0.5	0.042125
7.458333	0.5	0.038125
7.466667	0.5	0.034750
7.475000	0.5	0.031500
7.483333	0.5	0.028375
7.491667	0.5	0.025875
7.500000	0.5	0.023375
7.508333	0.5	0.021250
7.516667	0.5	0.019750
7.525000	0.5	0.018250
7.533333	0.5	0.016500
7.541667	0.5	0.014875
7.550000	0.5	0.013375
7.558333	0.5	0.012250
7.566667	0.5	0.011000
7.575000	0.5	0.010125
7.583333	0.5	0.009250
7.591667	0.5	0.008250
7.600000	0.5	0.007500
7.608333	0.5	0.006625
7.616667	0.5	0.006000
7.625000	0.5	0.005250
7.633333	0.5	0.004625
7.641667	0.5	0.004125
7.650000	0.5	0.003750
7.658333	0.5	0.003125
7.666667	0.5	0.002375
7.675000	0.5	0.001875
7.683333	0.5	0.001000
7.691667	0.5	0.000750
7.700000	0.5	0.000250
7.708333	0.5	0.000000
7.716667	0.5	-0.000500
7.725000	0.5	-0.000750
7.733333	0.5	-0.000625
7.741667	0.5	-0.000625
7.750000	0.5	-0.000500
7.758333	0.5	-0.000125
7.766667	0.5	0.000000
7.775000	0.5	0.000000
7.783333	0.5	0.000000
7.791667	0.5	0.000375
7.800000	0.5	0.001125
7.808333	0.5	0.002000
7.816667	0.5	0.003125
7.825000	0.5	0.004625
7.833333	0.5	0.005750
7.841667	0.5	0.007500
7.850000	0.5	0.009375
7.858333	0.5	0.011875
7.866667	0.5	0.014500
7.875000	0.5	0.017750
7.883333	0.5	0.021375
7.891667	0.5	0.026125
7.900000	0.5	0.031250
7.908333	0.5	0.037000
7.916667	0.5	0.044375
7.925000	0.5	0.053000
7.933333	0.5	0.062500
7.941667	0.5	0.073125
7.950000	0.5	0.086125
7.958333	0.5	0.101125
7.966667	0.5	0.119500
7.975000	0.5	0.141125
7.983333	0.5	0.166500
7.991667	0.5	0.196875
8.000000	0.5	0.232875
8.008333	0.5	0.276250
8.016667	0.5	0.328000
8.025000	0.5	0.389500
8.033333	0.5	0.461875
8.041667	0.5	0.546625
8.050000	0.5	0.644750
8.058333	0.5	0.757500
8.066667	0.5	0.886250
8.075000	0.5	1.030875
8.083333	0.5	1.192375
8.091667	0.5	1.370750
8.100000	0.5	1.566125
8.108333	0.5	1.778500
8.116667	0.5	2.007750
8.125000	0.5	2.252875
8.133333	0.5	2.513375
8.141667	0.5	2.789250
8.150000	0.5	3.079750
8.158333	0.5	3.384000
8.166667	0.5	3.701125
8.175000	0.5	4.031000
8.183333	0.5	4.373250
8.191667	0.5	4.726500
8.200000	0.5	5.090375
8.208333	0.5	5.465125
8.216667	0.5	5.849125
8.225000	0.5	6.243375
8.233333	0.5	6.645750
8.241667	0.5	7.056250
8.250000	0.5	7.475125
8.258333	0.5	7.901000
8.266667	0.5	8.333875
8.275000	0.5	8.773250
8.283333	0.5	9.218875
8.291667	0.5	9.669875
8.300000	0.5	10.126500
8.308333	0.5	10.587375
8.316667	0.5	11.052500
8.325000	0.5	11.520250
8.333333	0.5	11.989250
8.341667	0.5	12.453500
8.350000	0.5	12.905250
8.358333	0.5	13.328750
8.366667	0.5	13.699375
8.375000	0.5	13.983000
8.383333	0.5	14.140375
8.391667	0.5	14.135875
8.400000	0.5	13.945125
8.408333	0.5	13.559625
8.416667	0.5	12.991250
8.425000	0.5	12.265750
8.433333	0.5	11.419500
8.441667	0.5	10.491750
8.450000	0.5	9.520625
8.458333	0.5	8.540500
8.466667	0.5	7.580375
8.475000	0.5	6.664000
8.483333	0.5	5.809750
8.491667	0.5	5.029125
8.500000	0.5	4.328500
8.508333	0.5	3.708875
8.516667	0.5	3.167250
8.525000	0.5	2.698625
8.533333	0.5	2.296625
8.541667	0.5	1.954625
8.550000	0.5	1.664500
8.558333	0.5	1.419750
8.566667	0.5	1.214125
8.575000	0.5	1.040750
8.583333	0.5	0.895750
8.591667	0.5	0.774250
8.600000	0.5	0.673375
8.608333	0.5	0.589000
8.616667	0.5	0.519000
8.625000	0.5	0.460250
8.633333	0.5	0.410875
8.641667	0.5	0.369500
8.650000	0.5	0.334500
8.658333	0.5	0.304750
8.666667	0.5	0.279250
8.675000	0.5	0.257500
8.683333	0.5	0.238625
8.691667	0.5	0.222375
8.700000	0.5	0.208000
8.708333	0.5	0.195375
8.716667	0.5	0.184125
8.725000	0.5	0.174000
8.733333	0.5	0.165125
8.741667	0.5	0.157125
8.750000	0.5	0.149500
8.758333	0.5	0.143000
8.766667	0.5	0.136500
8.775000	0.5	0.130875
8.783333	0.5	0.125875
8.791667	0.5	0.121500
8.800000	0.5	0.117000
8.808333	0.5	0.113125
8.816667	0.5	0.109625
8.825000	0.5	0.106625
8.833333	0.5	0.104000
8.841667	0.5	0.101625
8.850000	0.5	0.099875
8.858333	0.5	0.098500
8.866667	0.5	0.097125
8.875000	0.5	0.096500
8.883333	0.5	0.096500
8.891667	0.5	0.097125
8.900000	0.5	0.098625
8.908333	0.5	0.100750
8.916667	0.5	0.104625
8.925000	0.5	0.109625
8.933333	0.5	0.115625
8.941667	0.5	0.123125
8.950000	0.5	0.133000
8.958333	0.5	0.145250
8.966667	0.5	0.161000
8.975000	0.5	0.180125
8.983333	0.5	0.203500
8.991667	0.5	0.231500
9.000000	0.5	0.265000
9.008333	0.5	0.304125
9.016667	0.5	0.350000
9.025000	0.5	0.401875
9.033333	0.5	0.460250
9.041667	0.5	0.525375
9.050000	0.5	0.597375
9.058333	0.5	0.675125
9.066667	0.5	0.758125
9.075000	0.5	0.845375
9.083333	0.5	0.935750
9.091667	0.5	1.027125
9.100000	0.5	1.118500
9.108333	0.5	1.207625
9.116667	0.5	1.291875
9.125000	0.5	1.370125
9.133333	0.5	1.441125
9.141667	0.5	1.502250
9.150000	0.5	1.552375
9.158333	0.5	1.590375
9.166667	0.5	1.616000
9.175000	0.5	1.627500
9.183333	0.5	1.626375
9.191667	0.5	1.611875
9.200000	0.5	1.585000
9.208333	0.5	1.546750
9.216667	0.5	1.498375
9.225000	0.5	1.441125
9.233333	0.5	1.376875
9.241667	0.5	1.306500
9.250000	0.5	1.232000
9.258333	0.5	1.154750
9.266667	0.5	1.076000
9.275000	0.5	0.997875
9.283333	0.5	0.921125
9.291667	0.5	0.846250
9.300000	0.5	0.774625
9.308333	0.5	0.706625
9.316667	0.5	0.642500
9.325000	0.5	0.582750
9.333333	0.5	0.527375
9.341667	0.5	0.476625
9.350000	0.5	0.430750
9.358333	0.5	0.388625
9.366667	0.5	0.350750
9.375000	0.5	0.317375
9.383333	0.5	0.287125
9.391667	0.5	0.260250
9.400000	0.5	0.236625
9.408333	0.5	0.215750
9.416667	0.5	0.197375
9.425000	0.5	0.181750
9.433333	0.5	0.168375
9.441667	0.5	0.156000
9.450000	0.5	0.145875
9.458333	0.5	0.136875
9.466667	0.5	0.129000
9.475000	0.5	0.122750
9.483333	0.5	0.117625
9.491667	0.5	0.113125
9.500000	0.5	0.109625
9.508333	0.5	0.107125
9.516667	0.5	0.105125
9.525000	0.5	0.104375
9.533333	0.5	0.104500
9.541667	0.5	0.105375
9.550000	0.5	0.107625
9.558333	0.5	0.110875
9.566667	0.5	0.115250
9.575000	0.5	0.120750
9.583333	0.5	0.128000
9.591667	0.5	0.136500
9.600000	0.5	0.146750
9.608333	0.5	0.158500
9.616667	0.5	0.171625
9.625000	0.5	0.186125
9.633333	0.5	0.202000
9.641667	0.5	0.219000
9.650000	0.5	0.236625
9.658333	0.5	0.255125
9.666667	0.5	0.274250
9.675000	0.5	0.293000
9.683333	0.5	0.311500
9.691667	0.5	0.329375
9.700000	0.5	0.346000
9.708333	0.5	0.361250
9.716667	0.5	0.374500
9.725000	0.5	0.386125
9.733333	0.5	0.395750
9.741667	0.5	0.403250
9.750000	0.5	0.408625
9.758333	0.5	0.411500
9.766667	0.5	0.412500
9.775000	0.5	0.411000
9.783333	0.5	0.407500
9.791667	0.5	0.402125
9.800000	0.5	0.394875
9.808333	0.5	0.386500
9.816667	0.5	0.376500
9.825000	0.5	0.365125
9.833333	0.5	0.352875
9.841667	0.5	0.340375
9.850000	0.5	0.326750
9.858333	0.5	0.312875
9.866667	0.5	0.298500
9.875000	0.5	0.284375
9.883333	0.5	0.270625
9.891667	0.5	0.256750
9.900000	0.5	0.243625
9.908333	0.5	0.230875
9.916667	0.5	0.218250
9.925000	0.5	0.206750
9.933333	0.5	0.195250
9.941667	0.5	0.184875
9.950000	0.5	0.174375
9.958333	0.5	0.164375
9.966667	0.5	0.155250
9.975000	0.5	0.147125
9.983333	0.5	0.139375
9.991667	0.5	0.131875
10.000000	0.5	0.125000
10.008333	0.5	0.118625
10.016667	0.5	0.112250
10.025000	0.5	0.106750
10.033333	0.5	0.101500
10.041667	0.5	0.097000
10.050000	0.5	0.092625
10.058333	0.5	0.088375
10.066667	0.5	0.084875
10.075000	0.5	0.082000
10.083333	0.5	0.079125
10.091667	0.5	0.077000
10.100000	0.5	0.074750
10.108333	0.5	0.072875
10.116667	0.5	0.071250
10.125000	0.5	0.069625
10.133333	0.5	0.068875
10.141667	0.5	0.068375
10.150000	0.5	0.067125
10.158333	0.5	0.065875
10.166667	0.5	0.065125
10.175000	0.5	0.064500
10.183333	0.5	0.064625
10.191667	0.5	0.064375
10.200000	0.5	0.064250
10.208333	0.5	0.064125
10.216667	0.5	0.064375
10.225000	0.5	0.064625
10.233333	0.5	0.064500
10.241667	0.5	0.064500
10.250000	0.5	0.064750
10.258333	0.5	0.064875
10.266667	0.5	0.065000
10.275000	0.5	0.065250
10.283333	0.5	0.065250
10.291667	0.5	0.065000
10.300000	0.5	0.064750
10.308333	0.5	0.064375
10.316667	0.5	0.064000
10.325000	0.5	0.064000
10.333333	0.5	0.064000
10.341667	0.5	0.063625
10.350000	0.5	0.063000
10.358333	0.5	0.063000
10.366667	0.5	0.063000
10.375000	0.5	0.062750
10.383333	0.5	0.062875
10.391667	0.5	0.062875
10.400000	0.5	0.063000
10.408333	0.5	0.063250
10.416667	0.5	0.063625
10.425000	0.5	0.063875
10.433333	0.5	0.064375
10.441667	0.5	0.065000
10.450000	0.5	0.065500
10.458333	0.5	0.066000
10.466667	0.5	0.066625
10.475000	0.5	0.067250
10.483333	0.5	0.068125
10.491667	0.5	0.069375
10.500000	0.5	0.071125
10.508333	0.5	0.072625
10.516667	0.5	0.074000
10.525000	0.5	0.076000
10.533333	0.5	0.078000
10.541667	0.5	0.080125
10.550000	0.5	0.082500
10.558333	0.5	0.085500
10.566667	0.5	0.089000
10.575000	0.5	0.093000
10.583333	0.5	0.097250
10.591667	0.5	0.102000
10.600000	0.5	0.107625
10.608333	0.5	0.113625
10.616667	0.5	0.120625
10.625000	0.5	0.128250
10.633333	0.5	0.136000
10.641667	0.5	0.144375
10.650000	0.5	0.153250
10.658333	0.5	0.162125
10.666667	0.5	0.171625
10.675000	0.5	0.180875
10.683333	0.5	0.189875
10.691667	0.5	0.198375
10.700000	0.5	0.206250
10.708333	0.5	0.213750
10.716667	0.5	0.220625
10.725000	0.5	0.226250
10.733333	0.5	0.230625
10.741667	0.5	0.234250
10.750000	0.5	0.236000
10.758333	0.5	0.236625
10.766667	0.5	0.236125
10.775000	0.5	0.234250
10.783333	0.5	0.230375
10.791667	0.5	0.225875
10.800000	0.5	0.220125
10.808333	0.5	0.213250
10.816667	0.5	0.206375
10.825000	0.5	0.197750
10.833333	0.5	0.188625
10.841667	0.5	0.179000
10.850000	0.5	0.169250
10.858333	0.5	0.159000
10.866667	0.5	0.149250
10.875000	0.5	0.139875
10.883333	0.5	0.130750
10.891667	0.5	0.122125
10.900000	0.5	0.113750
10.908333	0.5	0.105625
10.916667	0.5	0.097500
10.925000	0.5	0.090625
10.933333	0.5	0.083750
10.941667	0.5	0.077500
10.950000	0.5	0.072125
10.958333	0.5	0.067250
10.966667	0.5	0.062500
10.975000	0.5	0.058375
10.983333	0.5	0.054375
10.991667	0.5	0.050750
11.000000	0.5	0.047375
11.008333	0.5	0.044125
11.016667	0.5	0.041500
11.025000	0.5	0.039375
11.033333	0.5	0.037250
11.041667	0.5	0.034875
11.050000	0.5	0.032875
11.058333	0.5	0.031125
11.066667	0.5	0.029625
11.075000	0.5	0.028125
11.083333	0.5	0.027000
11.091667	0.5	0.026000
11.100000	0.5	0.025000
11.108333	0.5	0.024000
11.116667	0.5	0.022875
11.125000	0.5	0.022500
11.133333	0.5	0.021500
11.141667	0.5	0.020625
11.150000	0.5	0.019750
11.158333	0.5	0.018750
11.166667	0.5	0.018125
11.175000	0.5	0.017250
11.183333	0.5	0.016500
11.191667	0.5	0.015375
11.200000	0.5	0.014500
11.208333	0.5	0.013625
11.216667	0.5	0.012625
11.225000	0.5	0.011500
11.233333	0.5	0.010375
11.241667	0.5	0.009500
11.250000	0.5	0.009000
11.258333	0.5	0.008250
11.266667	0.5	0.007875
11.275000	0.5	0.007125
11.283333	0.5	0.006500
11.291667	0.5	0.005625
11.300000	0.5	0.004875
11.308333	0.5	0.004125
11.316667	0.5	0.003500
11.325000	0.5	0.003000
11.333333	0.5	0.002750
11.341667	0.5	0.002250
11.350000	0.5	0.001625
11.358333	0.5	0.001250
11.366667	0.5	0.001625
11.375000	0.5	0.001250
11.383333	0.5	0.000875
11.391667	0.5	0.000625
11.400000	0.5	0.001125
11.408333	0.5	0.001500
11.416667	0.5	0.002125
11.425000	0.5	0.002500
11.433333	0.5	0.003000
11.441667	0.5	0.003500
11.450000	0.5	0.004000
11.458333	0.5	0.003875
11.466667	0.5	0.004375
11.475000	0.5	0.004625
11.483333	0.5	0.005125
11.491667	0.5	0.005375
11.500000	0.5	0.005750
11.508333	0.5	0.006125
11.516667	0.5	0.007250
11.525000	0.5	0.007875
11.533333	0.5	0.008500
11.541667	0.5	0.009125
11.550000	0.5	0.009500
11.558333	0.5	0.009875
11.566667	0.5	0.010250
11.575000	0.5	0.010500
11.583333	0.5	0.010750
11.591667	0.5	0.011250
11.600000	0.5	0.011375
11.608333	0.5	0.012375
11.616667	0.5	0.012750
11.625000	0.5	0.013250
11.633333	0.5	0.013125
11.641667	0.5	0.013625
11.650000	0.5	0.014250
11.658333	0.5	0.014875
11.666667	0.5	0.014875
11.675000	0.5	0.015000
11.683333	0.5	0.015375
11.691667	0.5	0.015875
11.700000	0.5	0.016000
11.708333	0.5	0.016625
11.716667	0.5	0.017250
11.725000	0.5	0.017500
11.733333	0.5	0.017875
11.741667	0.5	0.017750
11.750000	0.5	0.017875
11.758333	0.5	0.018000
11.766667	0.5	0.018250
11.775000	0.5	0.018875
11.783333	0.5	0.019250
11.791667	0.5	0.019125
11.800000	0.5	0.019125
11.808333	0.5	0.019500
11.816667	0.5	0.020000
11.825000	0.5	0.020500
11.833333	0.5	0.021000
11.841667	0.5	0.021500
11.850000	0.5	0.021875
11.858333	0.5	0.021875
11.866667	0.5	0.022250
11.875000	0.5	0.022125
11.883333	0.5	0.022000
11.891667	0.5	0.022250
11.900000	0.5	0.022625
11.908333	0.5	0.022250
11.916667	0.5	0.021875
11.925000	0.5	0.022250
11.933333	0.5	0.022500
11.941667	0.5	0.022875
11.950000	0.5	0.023125
11.958333	0.5	0.022625
11.966667	0.5	0.022375
11.975000	0.5	0.022250
11.983333	0.5	0.022500
11.991667	0.5	0.022250
12.000000	0.5	0.022500
12.008333	0.5	0.022875
12.016667	0.5	0.023125
12.025000	0.5	0.023375
12.033333	0.5	0.023625
12.041667	0.5	0.023625
12.050000	0.5	0.024000
12.058333	0.5	0.024375
12.066667	0.5	0.024750
12.075000	0.5	0.024750
12.083333	0.5	0.024750
12.091667	0.5	0.025250
12.100000	0.5	0.025500
12.108333	0.5	0.025250
12.116667	0.5	0.025250
12.125000	0.5	0.025125
12.133333	0.5	0.025000
12.141667	0.5	0.025000
12.150000	0.5	0.024875
12.158333	0.5	0.024875
12.166667	0.5	0.024500
12.175000	0.5	0.024125
12.183333	0.5	0.024000
12.191667	0.5	0.023375
12.200000	0.5	0.023125
12.208333	0.5	0.023250
12.216667	0.5	0.022750
12.225000	0.5	0.022750
12.233333	0.5	0.022750
12.241667	0.5	0.022625
12.250000	0.5	0.022375
12.258333	0.5	0.022250
12.266667	0.5	0.021750
12.275000	0.5	0.021375
12.283333	0.5	0.021250
12.291667	0.5	0.021500
12.300000	0.5	0.021625
12.308333	0.5	0.021625
12.316667	0.5	0.021750
12.325000	0.5	0.022000
12.333333	0.5	0.022500
12.341667	0.5	0.022750
12.350000	0.5	0.023000
12.358333	0.5	0.023125
12.366667	0.5	0.023625
12.375000	0.5	0.024125
12.383333	0.5	0.024125
12.391667	0.5	0.024125
12.400000	0.5	0.024625
12.408333	0.5	0.024625
12.416667	0.5	0.024875
12.425000	0.5	0.024875
12.433333	0.5	0.024875
12.441667	0.5	0.024625
12.450000	0.5	0.023875
12.458333	0.5	0.023625
12.466667	0.5	0.023375
12.475000	0.5	0.022750
12.483333	0.5	0.021750
12.491667	0.5	0.021125
12.500000	0.5	0.020375
12.508333	0.5	0.019625
12.516667	0.5	0.018500
12.525000	0.5	0.017375
12.533333	0.5	0.016125
12.541667	0.5	0.014625
12.550000	0.5	0.013875
12.558333	0.5	0.013000
12.566667	0.5	0.012000
12.575000	0.5	0.011125
12.583333	0.5	0.010125
12.591667	0.5	0.009125
12.600000	0.5	0.008250
12.608333	0.5	0.007375
12.616667	0.5	0.006500
12.625000	0.5	0.005750
12.633333	0.5	0.005375
12.641667	0.5	0.004875
12.650000	0.5	0.004625
12.658333	0.5	0.004000
12.666667	0.5	0.003625
12.675000	0.5	0.003375
12.683333	0.5	0.002625
12.691667	0.5	0.002750
12.700000	0.5	0.003125
12.708333	0.5	0.003125
12.716667	0.5	0.002625
12.725000	0.5	0.002375
12.733333	0.5	0.002250
12.741667	0.5	0.002250
12.750000	0.5	0.002625
12.758333	0.5	0.002625
12.766667	0.5	0.002375
12.775000	0.5	0.002625
12.783333	0.5	0.002750
12.791667	0.5	0.003125
12.800000	0.5	0.003500
12.808333	0.5	0.003750
12.816667	0.5	0.003875
12.825000	0.5	0.003750
12.833333	0.5	0.003625
12.841667	0.5	0.003625
12.850000	0.5	0.003750
12.858333	0.5	0.003625
12.866667	0.5	0.003750
12.875000	0.5	0.003750
12.883333	0.5	0.003250
12.891667	0.5	0.003000
12.900000	0.5	0.003000
12.908333	0.5	0.003500
12.916667	0.5	0.004000
12.925000	0.5	0.003750
12.933333	0.5	0.003375
12.941667	0.5	0.003125
12.950000	0.5	0.003000
12.958333	0.5	0.003125
12.966667	0.5	0.002375
12.975000	0.5	0.002125
12.983333	0.5	0.002000
12.991667	0.5	0.001875
13.000000	0.5	0.001500
13.008333	0.5	0.001000
13.016667	0.5	0.000500
13.025000	0.5	0.000000
13.033333	0.5	-0.000125
13.041667	0.5	-0.000375
13.050000	0.5	-0.000750
13.058333	0.5	-0.001250
13.066667	0.5	-0.001875
13.075000	0.5	-0.002625
13.083333	0.5	-0.003375
13.091667	0.5	-0.003500
13.100000	0.5	-0.004250
13.108333	0.5	-0.004750
13.116667	0.5	-0.005125
13.125000	0.5	-0.005750
13.133333	0.5	-0.006625
13.141667	0.5	-0.007125
13.150000	0.5	-0.007500
13.158333	0.5	-0.008000
13.166667	0.5	-0.008375
13.175000	0.5	-0.008875
13.183333	0.5	-0.009500
13.191667	0.5	-0.009750
13.200000	0.5	-0.010250
13.208333	0.5	-0.010750
13.216667	0.5	-0.011375
13.225000	0.5	-0.011625
13.233333	0.5	-0.012125
13.241667	0.5	-0.012625
13.250000	0.5	-0.013125
13.258333	0.5	-0.013625
13.266667	0.5	-0.014000
13.275000	0.5	-0.014750
13.283333	0.5	-0.015000
13.291667	0.5	-0.015375
13.300000	0.5	-0.016000
13.308333	0.5	-0.016500
13.316667	0.5	-0.017125
13.325000	0.5	-0.017625
13.333333	0.5	-0.017625
13.341667	0.5	-0.018000
13.350000	0.5	-0.018625
13.358333	0.5	-0.018625
13.366667	0.5	-0.018375
13.375000	0.5	-0.018625
13.383333	0.5	-0.018875
13.391667	0.5	-0.018750
13.400000	0.5	-0.019250
13.408333	0.5	-0.019500
13.416667	0.5	-0.019500
13.425000	0.5	-0.019625
13.433333	0.5	-0.019625
13.441667	0.5	-0.019750
13.450000	0.5	-0.019875
13.458333	0.5	-0.020125
13.466667	0.5	-0.020250
13.475000	0.5	-0.020000
13.483333	0.5	-0.019750
13.491667	0.5	-0.019250
13.500000	0.5	-0.019375
13.508333	0.5	-0.019500
13.516667	0.5	-0.019875
13.525000	0.5	-0.019875
13.533333	0.5	-0.020125
13.541667	0.5	-0.020000
13.550000	0.5	-0.019875
13.558333	0.5	-0.019250
13.566667	0.5	-0.018875
13.575000	0.5	-0.018500
13.583333	0.5	-0.018500
13.591667	0.5	-0.018000
13.600000	0.5	-0.017375
13.608333	0.5	-0.017125
13.616667	0.5	-0.016625
13.625000	0.5	-0.016375
13.633333	0.5	-0.016000
13.641667	0.5	-0.015750
13.650000	0.5	-0.015125
13.658333	0.5	-0.014625
13.666667	0.5	-0.014250
13.675000	0.5	-0.013625
13.683333	0.5	-0.012875
13.691667	0.5	-0.012625
13.700000	0.5	-0.012125
13.708333	0.5	-0.011500
13.716667	0.5	-0.010875
13.725000	0.5	-0.010250
13.733333	0.5	-0.009875
13.741667	0.5	-0.009625
13.750000	0.5	-0.008875
13.758333	0.5	-0.007750
13.766667	0.5	-0.007125
13.775000	0.5	-0.006875
13.783333	0.5	-0.006375
13.791667	0.5	-0.005750
13.800000	0.5	-0.005375
13.808333	0.5	-0.004875
13.816667	0.5	-0.004375
13.825000	0.5	-0.004000
13.833333	0.5	-0.003500
13.841667	0.5	-0.002375
13.850000	0.5	-0.001750
13.858333	0.5	-0.001250
13.866667	0.5	-0.000875
13.875000	0.5	-0.000375
13.883333	0.5	0.000125
13.891667	0.5	0.000500
13.900000	0.5	0.000875
13.908333	0.5	0.001375
13.916667	0.5	0.001750
13.925000	0.5	0.001750
13.933333	0.5	0.001875
13.941667	0.5	0.002250
13.950000	0.5	0.003000
13.958333	0.5	0.003125
13.966667	0.5	0.003625
13.975000	0.5	0.003625
13.983333	0.5	0.003750
13.991667	0.5	0.004125
14.000000	0.5	0.004125
14.008333	0.5	0.004375
14.016667	0.5	0.004250
14.025000	0.5	0.004125
14.033333	0.5	0.004000
14.041667	0.5	0.003875
14.050000	0.5	0.003875
14.058333	0.5	0.003750
14.066667	0.5	0.003375
14.075000	0.5	0.003500
14.083333	0.5	0.003500
14.091667	0.5	0.003125
14.100000	0.5	0.002625
14.108333	0.5	0.002500
14.116667	0.5	0.002125
14.125000	0.5	0.001875
14.133333	0.5	0.002125
14.141667	0.5	0.002125
14.150000	0.5	0.001750
14.158333	0.5	0.001500
14.166667	0.5	0.001000
14.175000	0.5	0.000750
14.183333	0.5	0.000750
14.191667	0.5	0.000625
14.200000	0.5	0.000625
14.208333	0.5	0.000125
14.216667	0.5	0.000000
14.225000	0.5	0.000000
14.233333	0.5	0.000125
14.241667	0.5	0.000250
14.250000	0.5	0.000000
14.258333	0.5	-0.000500
14.266667	0.5	-0.001000
14.275000	0.5	-0.000875
14.283333	0.5	-0.000750
14.291667	0.5	-0.000750
14.300000	0.5	-0.000625
14.308333	0.5	-0.000375
14.316667	0.5	-0.000500
14.325000	0.5	0.000000
14.333333	0.5	0.000250
14.341667	0.5	0.000625
14.350000	0.5	0.001000
14.358333	0.5	0.001375
14.366667	0.5	0.001500
14.375000	0.5	0.001375
14.383333	0.5	0.001500
14.391667	0.5	0.001250
14.400000	0.5	0.001500
14.408333	0.5	0.002125
14.416667	0.5	0.002000
14.425000	0.5	0.002375
14.433333	0.5	0.003000
14.441667	0.5	0.003125
14.450000	0.5	0.003250
14.458333	0.5	0.003375
14.466667	0.5	0.003500
14.475000	0.5	0.003750
14.483333	0.5	0.003625
14.491667	0.5	0.004125
14.500000	0.5	0.004000
14.508333	0.5	0.004000
14.516667	0.5	0.004125
14.525000	0.5	0.004250
14.533333	0.5	0.004375
14.541667	0.5	0.004875
14.550000	0.5	0.005000
14.558333	0.5	0.005625
14.566667	0.5	0.006500
14.575000	0.5	0.007000
14.583333	0.5	0.006875
14.591667	0.5	0.006625
14.600000	0.5	0.006750
14.608333	0.5	0.007500
14.616667	0.5	0.007625
14.625000	0.5	0.007875
14.633333	0.5	0.008000
14.641667	0.5	0.008125
14.650000	0.5	0.008875
14.658333	0.5	0.008875
14.666667	0.5	0.008625
14.675000	0.5	0.008625
14.683333	0.5	0.008625
14.691667	0.5	0.008500
14.700000	0.5	0.008500
14.708333	0.5	0.008375
14.716667	0.5	0.008250
14.725000	0.5	0.007875
14.733333	0.5	0.007875
14.741667	0.5	0.008125
14.750000	0.5	0.008125
14.758333	0.5	0.008125
14.766667	0.5	0.008250
14.775000	0.5	0.008250
14.783333	0.5	0.008500
14.791667	0.5	0.008625
14.800000	0.5	0.008625
14.808333	0.5	0.008375
14.816667	0.5	0.008500
14.825000	0.5	0.008625
14.833333	0.5	0.008750
14.841667	0.5	0.009125
14.850000	0.5	0.009500
14.858333	0.5	0.010000
14.866667	0.5	0.010000
14.875000	0.5	0.009875
14.883333	0.5	0.009750
14.891667	0.5	0.009875
14.900000	0.5	0.010125
14.908333	0.5	0.010125
14.916667	0.5	0.010125
14.925000	0.5	0.010250
14.933333	0.5	0.010000
14.941667	0.5	0.009625
14.950000	0.5	0.009875
14.958333	0.5	0.009750
14.966667	0.5	0.009125
14.975000	0.5	0.008750
14.983333	0.5	0.008375
14.991667	0.5	0.008500
15.000000	0.5	0.008125
15.008333	0.5	0.008000
15.016667	0.5	0.007875
15.025000	0.5	0.007625
15.033333	0.5	0.007500
15.041667	0.5	0.006875
15.050000	0.5	0.006500
15.058333	0.5	0.006750
15.066667	0.5	0.006125
15.075000	0.5	0.005625
15.083333	0.5	0.004875
15.091667	0.5	0.004625
15.100000	0.5	0.003750
15.108333	0.5	0.003125
15.116667	0.5	0.002250
15.125000	0.5	0.001500
15.133333	0.5	0.001125
15.141667	0.5	0.001250
15.150000	0.5	0.001000
15.158333	0.5	0.000500
15.166667	0.5	0.000000
15.175000	0.5	-0.000250
15.183333	0.5	-0.000625
15.191667	0.5	-0.001125
15.200000	0.5	-0.002000
15.208333	0.5	-0.002250
15.216667	0.5	-0.002500
15.225000	0.5	-0.002625
15.233333	0.5	-0.002750
15.241667	0.5	-0.003375
15.250000	0.5	-0.003875
15.258333	0.5	-0.003875
15.266667	0.5	-0.004375
15.275000	0.5	-0.004625
15.283333	0.5	-0.005000
15.291667	0.5	-0.005125
15.300000	0.5	-0.004750
15.308333	0.5	-0.005000
15.316667	0.5	-0.005000
15.325000	0.5	-0.004750
15.333333	0.5	-0.005250
15.341667	0.5	-0.005125
15.350000	0.5	-0.005250
15.358333	0.5	-0.005375
15.366667	0.5	-0.005250
15.375000	0.5	-0.005375
15.383333	0.5	-0.005125
15.391667	0.5	-0.004750
15.400000	0.5	-0.004750
15.408333	0.5	-0.004375
15.416667	0.5	-0.004375
15.425000	0.5	-0.004250
15.433333	0.5	-0.004125
15.441667	0.5	-0.003750
15.450000	0.5	-0.003125
15.458333	0.5	-0.003000
15.466667	0.5	-0.002625
15.475000	0.5	-0.002000
15.483333	0.5	-0.001750
15.491667	0.5	-0.002125
15.500000	0.5	-0.002000
15.508333	0.5	-0.001875
15.516667	0.5	-0.002000
15.525000	0.5	-0.001375
15.533333	0.5	-0.000875
15.541667	0.5	-0.000375
15.550000	0.5	0.000500
15.558333	0.5	0.000750
15.566667	0.5	0.000625
15.575000	0.5	0.000750
15.583333	0.5	0.000375
15.591667	0.5	0.000500
15.600000	0.5	0.000750
15.608333	0.5	0.000500
15.616667	0.5	0.001125
15.625000	0.5	0.001125
15.633333	0.5	0.001500
15.641667	0.5	0.001250
15.650000	0.5	0.001250
15.658333	0.5	0.001000
15.666667	0.5	0.000750
15.675000	0.5	0.000625
15.683333	0.5	0.000750
15.691667	0.5	0.000375
15.700000	0.5	0.000000
15.708333	0.5	0.000250
15.716667	0.5	0.000125
15.725000	0.5	0.000000
15.733333	0.5	-0.000375
15.741667	0.5	-0.000625
15.750000	0.5	-0.000375
15.758333	0.5	-0.000250
15.766667	0.5	0.000000
15.775000	0.5	-0.000125
15.783333	0.5	-0.000500
15.791667	0.5	-0.000875
15.800000	0.5	-0.001000
15.808333	0.5	-0.001375
15.816667	0.5	-0.001875
15.825000	0.5	-0.001875
15.833333	0.5	-0.002000
15.841667	0.5	-0.002125
15.850000	0.5	-0.001625
15.858333	0.5	-0.001625
15.866667	0.5	-0.001375
15.875000	0.5	-0.001125
15.883333	0.5	-0.001375
15.891667	0.5	-0.001125
15.900000	0.5	-0.001125
15.908333	0.5	-0.001375
15.916667	0.5	-0.001000
15.925000	0.5	-0.001000
15.933333	0.5	-0.000750
15.941667	0.5	-0.000500
15.950000	0.5	-0.000250
15.958333	0.5	-0.000250
15.966667	0.5	-0.000500
15.975000	0.5	-0.000375
15.983333	0.5	-0.000250
15.991667	0.5	0.000125
16.000000	0.5	0.001000
16.008333	0.5	0.001250
16.016667	0.5	0.001500
16.025000	0.5	0.001375
16.033333	0.5	0.001500
16.041667	0.5	0.001625
16.050000	0.5	0.001750
16.058333	0.5	0.002000
16.066667	0.5	0.002375
16.075000	0.5	0.003000
16.083333	0.5	0.003375
16.091667	0.5	0.003625
16.100000	0.5	0.004250
16.108333	0.5	0.005000
16.116667	0.5	0.005500
16.125000	0.5	0.006000
16.133333	0.5	0.006500
16.141667	0.5	0.006750
16.150000	0.5	0.007375
16.158333	0.5	0.007750
16.166667	0.5	0.008250
16.175000	0.5	0.008625
16.183333	0.5	0.008875
16.191667	0.5	0.009000
16.200000	0.5	0.009250
16.208333	0.5	0.009750
16.216667	0.5	0.009625
16.225000	0.5	0.009250
16.233333	0.5	0.009500
16.241667	0.5	0.009500
16.250000	0.5	0.009625
16.258333	0.5	0.009625
16.266667	0.5	0.009500
16.275000	0.5	0.009125
16.283333	0.5	0.008750
16.291667	0.5	0.008750
16.300000	0.5	0.008125
16.308333	0.5	0.008375
16.316667	0.5	0.008125
16.325000	0.5	0.007500
16.333333	0.5	0.007500
16.341667	0.5	0.007500
16.350000	0.5	0.007375
16.358333	0.5	0.007375
16.366667	0.5	0.007125
16.375000	0.5	0.007000
16.383333	0.5	0.006750
16.391667	0.5	0.006500
16.400000	0.5	0.006375
16.408333	0.5	0.006125
16.416667	0.5	0.006125
16.425000	0.5	0.005625
16.433333	0.5	0.005125
16.441667	0.5	0.004875
16.450000	0.5	0.004625
16.458333	0.5	0.004500
16.466667	0.5	0.004750
16.475000	0.5	0.004625
16.483333	0.5	0.004375
16.491667	0.5	0.004125
16.500000	0.5	0.003750
16.508333	0.5	0.003375
16.516667	0.5	0.003500
16.525000	0.5	0.003500
16.533333	0.5	0.003500
16.541667	0.5	0.003500
16.550000	0.5	0.003625
16.558333	0.5	0.003375
16.566667	0.5	0.003000
16.575000	0.5	0.003000
16.583333	0.5	0.002750
16.591667	0.5	0.002500
16.600000	0.5	0.002250
16.608333	0.5	0.002000
16.616667	0.5	0.002000
16.625000	0.5	0.002000
16.633333	0.5	0.001875
16.641667	0.5	0.001875
16.650000	0.5	0.001500
16.658333	0.5	0.001375
16.666667	0.5	0.001000
16.675000	0.5	0.000625
16.683333	0.5	0.000250
16.691667	0.5	0.000375
16.700000	0.5	0.000500
16.708333	0.5	0.000375
16.716667	0.5	0.000125
16.725000	0.5	-0.000375
16.733333	0.5	-0.000500
16.741667	0.5	-0.000750
16.750000	0.5	-0.001000
16.758333	0.5	-0.001000
16.766667	0.5	-0.001000
16.775000	0.5	-0.001500
16.783333	0.5	-0.001375
16.791667	0.5	-0.001250
16.800000	0.5	-0.001125
16.808333	0.5	-0.001125
16.816667	0.5	-0.001125
16.825000	0.5	-0.001500
16.833333	0.5	-0.001500
16.841667	0.5	-0.001500
16.850000	0.5	-0.001375
16.858333	0.5	-0.001375
16.866667	0.5	-0.001500
16.875000	0.5	-0.001125
16.883333	0.5	-0.001000
16.891667	0.5	-0.000875
16.900000	0.5	-0.001000
16.908333	0.5	-0.000875
16.916667	0.5	-0.000750
16.925000	0.5	-0.000500
16.933333	0.5	-0.000250
16.941667	0.5	-0.000125
16.950000	0.5	-0.000125
16.958333	0.5	-0.000500
16.966667	0.5	-0.000250
16.975000	0.5	-0.000500
16.983333	0.5	-0.000375
16.991667	0.5	-0.000125
17.000000	0.5	-0.000500
17.008333	0.5	-0.000750
17.016667	0.5	-0.000875
17.025000	0.5	-0.001375
17.033333	0.5	-0.001750
17.041667	0.5	-0.001875
17.050000	0.5	-0.002500
17.058333	0.5	-0.002875
17.066667	0.5	-0.003500
17.075000	0.5	-0.004375
17.083333	0.5	-0.005750
17.091667	0.5	-0.007500
17.100000	0.5	-0.009125
17.108333	0.5	-0.011125
17.116667	0.5	-0.012875
17.125000	0.5	-0.014875
17.133333	0.5	-0.017000
17.141667	0.5	-0.018875
17.150000	0.5	-0.021250
17.158333	0.5	-0.023875
17.166667	0.5	-0.026875
17.175000	0.5	-0.030125
17.183333	0.5	-0.033625
17.191667	0.5	-0.037250
17.200000	0.5	-0.040875
17.208333	0.5	-0.045000
17.216667	0.5	-0.048875
17.225000	0.5	-0.053000
17.233333	0.5	-0.058000
17.241667	0.5	-0.062125
17.250000	0.5	-0.066625
17.258333	0.5	-0.071125
17.266667	0.5	-0.075250
17.275000	0.5	-0.079125
17.283333	0.5	-0.082625
17.291667	0.5	-0.086250
17.300000	0.5	-0.090000
17.308333	0.5	-0.093000
17.316667	0.5	-0.095250
17.325000	0.5	-0.097375
17.333333	0.5	-0.099125
17.341667	0.5	-0.101000
17.350000	0.5	-0.102000
17.358333	0.5	-0.102000
17.366667	0.5	-0.102000
17.375000	0.5	-0.101500
17.383333	0.5	-0.100750
17.391667	0.5	-0.099500
17.400000	0.5	-0.098000
17.408333	0.5	-0.096500
17.416667	0.5	-0.094250
17.425000	0.5	-0.091250
17.433333	0.5	-0.088250
17.441667	0.5	-0.085125
17.450000	0.5	-0.081625
17.458333	0.5	-0.078500
17.466667	0.5	-0.075250
17.475000	0.5	-0.071875
17.483333	0.5	-0.068250
17.491667	0.5	-0.064750
17.500000	0.5	-0.061375
17.508333	0.5	-0.058125
17.516667	0.5	-0.054750
17.525000	0.5	-0.051875
17.533333	0.5	-0.049250
17.541667	0.5	-0.046500
17.550000	0.5	-0.043250
17.558333	0.5	-0.040250
17.566667	0.5	-0.037750
17.575000	0.5	-0.035500
17.583333	0.5	-0.033500
17.591667	0.5	-0.031125
17.600000	0.5	-0.029125
17.608333	0.5	-0.027000
17.616667	0.5	-0.025375
17.625000	0.5	-0.024250
17.633333	0.5	-0.023125
17.641667	0.5	-0.021375
17.650000	0.5	-0.020000
17.658333	0.5	-0.018750
17.666667	0.5	-0.017750
17.675000	0.5	-0.016875
17.683333	0.5	-0.015875
17.691667	0.5	-0.014875
17.700000	0.5	-0.014250
17.708333	0.5	-0.013000
17.716667	0.5	-0.012000
17.725000	0.5	-0.010875
17.733333	0.5	-0.009625
17.741667	0.5	-0.008750
17.750000	0.5	-0.007875
17.758333	0.5	-0.007250
17.766667	0.5	-0.006500
17.775000	0.5	-0.005375
17.783333	0.5	-0.004625
17.791667	0.5	-0.003875
17.800000	0.5	-0.003000
17.808333	0.5	-0.002000
17.816667	0.5	-0.001250
17.825000	0.5	-0.000250
17.833333	0.5	0.000375
17.841667	0.5	0.001000
17.850000	0.5	0.002125
17.858333	0.5	0.003250
17.866667	0.5	0.004125
17.875000	0.5	0.005125
17.883333	0.5	0.005875
17.891667	0.5	0.005875
17.900000	0.5	0.006750
17.908333	0.5	0.007000
17.916667	0.5	0.008250
17.925000	0.5	0.009000
17.933333	0.5	0.009625
17.941667	0.5	0.010250
17.950000	0.5	0.011000
17.958333	0.5	0.011500
17.966667	0.5	0.012000
17.975000	0.5	0.012625
17.983333	0.5	0.013625
17.991667	0.5	0.014125
18.000000	0.5	0.014750
18.008333	0.5	0.015250
18.016667	0.5	0.015125
18.025000	0.5	0.015500
18.033333	0.5	0.016250
18.041667	0.5	0.016250
18.050000	0.5	0.016500
18.058333	0.5	0.016625
18.066667	0.5	0.016625
18.075000	0.5	0.016625
18.083333	0.5	0.016875
18.091667	0.5	0.016750
18.100000	0.5	0.016375
18.108333	0.5	0.016125
18.116667	0.5	0.016000
18.125000	0.5	0.016000
18.133333	0.5	0.015750
18.141667	0.5	0.015500
18.150000	0.5	0.015250
18.158333	0.5	0.014125
18.166667	0.5	0.013500
18.175000	0.5	0.013125
18.183333	0.5	0.012375
18.191667	0.5	0.011750
18.200000	0.5	0.010750
18.208333	0.5	0.009625
18.216667	0.5	0.008625
18.225000	0.5	0.007375
18.233333	0.5	0.005875
18.241667	0.5	0.004625
18.250000	0.5	0.003000
18.258333	0.5	0.001375
18.266667	0.5	-0.000125
18.275000	0.5	-0.001625
18.283333	0.5	-0.003875
18.291667	0.5	-0.005625
18.300000	0.5	-0.007500
18.308333	0.5	-0.009250
18.316667	0.5	-0.011000
18.325000	0.5	-0.012375
18.333333	0.5	-0.014000
18.341667	0.5	-0.015500
18.350000	0.5	-0.017125
18.358333	0.5	-0.018750
18.366667	0.5	-0.020125
18.375000	0.5	-0.021625
18.383333	0.5	-0.022875
18.391667	0.5	-0.024000
18.400000	0.5	-0.025125
18.408333	0.5	-0.025625
18.416667	0.5	-0.026250
18.425000	0.5	-0.027000
18.433333	0.5	-0.027375
18.441667	0.5	-0.027625
18.450000	0.5	-0.027750
18.458333	0.5	-0.027750
18.466667	0.5	-0.027250
18.475000	0.5	-0.026875
18.483333	0.5	-0.026125
18.491667	0.5	-0.025500
18.500000	0.5	-0.025250
18.508333	0.5	-0.024625
18.516667	0.5	-0.024125
18.525000	0.5	-0.023125
18.533333	0.5	-0.022750
18.541667	0.5	-0.022375
18.550000	0.5	-0.021875
18.558333	0.5	-0.020875
18.566667	0.5	-0.019875
18.575000	0.5	-0.019125
18.583333	0.5	-0.018250
18.591667	0.5	-0.017125
18.600000	0.5	-0.016125
18.608333	0.5	-0.015250
18.616667	0.5	-0.014375
18.625000	0.5	-0.013250
18.633333	0.5	-0.012375
18.641667	0.5	-0.011750
18.650000	0.5	-0.011125
18.658333	0.5	-0.010625
18.666667	0.5	-0.010000
18.675000	0.5	-0.009750
18.683333	0.5	-0.009500
18.691667	0.5	-0.009250
18.700000	0.5	-0.008875
18.708333	0.5	-0.008500
18.716667	0.5	-0.008500
18.725000	0.5	-0.008625
18.733333	0.5	-0.008500
18.741667	0.5	-0.008875
18.750000	0.5	-0.008750
18.758333	0.5	-0.008875
18.766667	0.5	-0.009000
18.775000	0.5	-0.009375
18.783333	0.5	-0.009625
18.791667	0.5	-0.009750
18.800000	0.5	-0.010125
18.808333	0.5	-0.010500
18.816667	0.5	-0.010875
18.825000	0.5	-0.011125
18.833333	0.5	-0.011375
18.841667	0.5	-0.011625
18.850000	0.5	-0.012375
18.858333	0.5	-0.013125
18.866667	0.5	-0.013750
18.875000	0.5	-0.013875
18.883333	0.5	-0.014375
18.891667	0.5	-0.015000
18.900000	0.5	-0.015500
18.908333	0.5	-0.016125
18.916667	0.5	-0.016750
18.925000	0.5	-0.016875
18.933333	0.5	-0.017250
18.941667	0.5	-0.017875
18.950000	0.5	-0.018000
18.958333	0.5	-0.018875
18.966667	0.5	-0.019250
18.975000	0.5	-0.019625
18.983333	0.5	-0.020250
18.991667	0.5	-0.020625
19.000000	0.5	-0.021250
19.008333	0.5	-0.021875
19.016667	0.5	-0.022250
19.025000	0.5	-0.023000
19.033333	0.5	-0.023375
19.041667	0.5	-0.023500
19.050000	0.5	-0.023500
19.058333	0.5	-0.023375
19.066667	0.5	-0.023375
19.075000	0.5	-0.023750
19.083333	0.5	-0.024125
19.091667	0.5	-0.024875
19.100000	0.5	-0.025375
19.108333	0.5	-0.025375
19.116667	0.5	-0.025375
19.125000	0.5	-0.025250
19.133333	0.5	-0.025000
19.141667	0.5	-0.024875
19.150000	0.5	-0.025250
19.158333	0.5	-0.025250
19.166667	0.5	-0.025375
19.175000	0.5	-0.025625
19.183333	0.5	-0.025750
19.191667	0.5	-0.026000
19.200000	0.5	-0.026000
19.208333	0.5	-0.026125
19.216667	0.5	-0.025875
19.225000	0.5	-0.025625
19.233333	0.5	-0.025500
19.241667	0.5	-0.025625
19.250000	0.5	-0.025625
19.258333	0.5	-0.026000
19.266667	0.5	-0.026000
19.275000	0.5	-0.025750
19.283333	0.5	-0.025500
19.291667	0.5	-0.025625
19.300000	0.5	-0.025875
19.308333	0.5	-0.025500
19.316667	0.5	-0.025375
19.325000	0.5	-0.025875
19.333333	0.5	-0.025875
19.341667	0.5	-0.025500
19.350000	0.5	-0.025750
19.358333	0.5	-0.025750
19.366667	0.5	-0.026125
19.375000	0.5	-0.026375
19.383333	0.5	-0.026625
19.391667	0.5	-0.026375
19.400000	0.5	-0.026250
19.408333	0.5	-0.026375
19.416667	0.5	-0.026250
19.425000	0.5	-0.026375
19.433333	0.5	-0.026500
19.441667	0.5	-0.026375
19.450000	0.5	-0.026375
19.458333	0.5	-0.026250
19.466667	0.5	-0.026375
19.475000	0.5	-0.026375
19.483333	0.5	-0.026750
19.491667	0.5	-0.027000
19.500000	0.5	-0.026875
19.508333	0.5	-0.027375
19.516667	0.5	-0.027250
19.525000	0.5	-0.027875
19.533333	0.5	-0.028375
19.541667	0.5	-0.028750
19.550000	0.5	-0.029125
19.558333	0.5	-0.029500
19.566667	0.5	-0.029875
19.575000	0.5	-0.030250
19.583333	0.5	-0.030500
19.591667	0.5	-0.030875
19.600000	0.5	-0.030875
19.608333	0.5	-0.031000
19.616667	0.5	-0.031375
19.625000	0.5	-0.031875
19.633333	0.5	-0.032500
19.641667	0.5	-0.032500
19.650000	0.5	-0.032625
19.658333	0.5	-0.033125
19.666667	0.5	-0.033625
19.675000	0.5	-0.034500
19.683333	0.5	-0.035250
19.691667	0.5	-0.035875
19.700000	0.5	-0.036750
19.708333	0.5	-0.037625
19.716667	0.5	-0.038500
19.725000	0.5	-0.039250
19.733333	0.5	-0.039750
19.741667	0.5	-0.040250
19.750000	0.5	-0.040875
19.758333	0.5	-0.041500
19.766667	0.5	-0.042125
19.775000	0.5	-0.042500
19.783333	0.5	-0.043000
19.791667	0.5	-0.043375
19.800000	0.5	-0.043875
19.808333	0.5	-0.044125
19.816667	0.5	-0.044625
19.825000	0.5	-0.045125
19.833333	0.5	-0.045250
19.841667	0.5	-0.045625
19.850000	0.5	-0.046000
19.858333	0.5	-0.046375
19.866667	0.5	-0.046500
19.875000	0.5	-0.046500
19.883333	0.5	-0.047000
19.891667	0.5	-0.047000
19.900000	0.5	-0.046875
19.908333	0.5	-0.046750
19.916667	0.5	-0.046750
19.925000	0.5	-0.046625
19.933333	0.5	-0.047125
19.941667	0.5	-0.047625
19.950000	0.5	-0.048000
19.958333	0.5	-0.048625
19.966667	0.5	-0.048625
19.975000	0.5	-0.048875
19.983333	0.5	-0.048750
19.991667	0.5	-0.048625
20.000000	0.5	-0.049125
20.008333	0.5	-0.049000
20.016667	0.5	-0.048750
20.025000	0.5	-0.048750
20.033333	0.5	-0.048500
20.041667	0.5	-0.048375
20.050000	0.5	-0.048750
20.058333	0.5	-0.048250
20.066667	0.5	-0.047625
20.075000	0.5	-0.047000
20.083333	0.5	-0.046625
20.091667	0.5	-0.046250
20.100000	0.5	-0.046125
20.108333	0.5	-0.045750
20.116667	0.5	-0.045625
20.125000	0.5	-0.045500
20.133333	0.5	-0.045500
20.141667	0.5	-0.045375
20.150000	0.5	-0.045000
20.158333	0.5	-0.044125
20.166667	0.5	-0.043625
20.175000	0.5	-0.043500
20.183333	0.5	-0.043250
20.191667	0.5	-0.043375
20.200000	0.5	-0.043375
20.208333	0.5	-0.043250
20.216667	0.5	-0.043250
20.225000	0.5	-0.043500
20.233333	0.5	-0.043250
20.241667	0.5	-0.043125
20.250000	0.5	-0.042625
20.258333	0.5	-0.042625
20.266667	0.5	-0.043000
20.275000	0.5	-0.042500
20.283333	0.5	-0.042375
20.291667	0.5	-0.042500
20.300000	0.5	-0.042125
20.308333	0.5	-0.041625
20.316667	0.5	-0.041125
20.325000	0.5	-0.041125
20.333333	0.5	-0.040875
20.341667	0.5	-0.040750
20.350000	0.5	-0.040875
20.358333	0.5	-0.040875
20.366667	0.5	-0.041000
20.375000	0.5	-0.040625
20.383333	0.5	-0.040250
20.391667	0.5	-0.040125
20.400000	0.5	-0.039625
20.408333	0.5	-0.039000
20.416667	0.5	-0.038500
20.425000	0.5	-0.038250
20.433333	0.5	-0.038375
20.441667	0.5	-0.038875
20.450000	0.5	-0.038875
20.458333	0.5	-0.038625
20.466667	0.5	-0.038625
20.475000	0.5	-0.038000
20.483333	0.5	-0.038000
20.491667	0.5	-0.038000
20.500000	0.5	-0.037500
20.508333	0.5	-0.037375
20.516667	0.5	-0.037000
20.525000	0.5	-0.037125
20.533333	0.5	-0.037125
20.541667	0.5	-0.036625
20.550000	0.5	-0.036500
20.558333	0.5	-0.035875
20.566667	0.5	-0.035250
20.575000	0.5	-0.035000
20.583333	0.5	-0.034625
20.591667	0.5	-0.034250
20.600000	0.5	-0.033750
20.608333	0.5	-0.033875
20.616667	0.5	-0.033750
20.625000	0.5	-0.033625
20.633333	0.5	-0.033250
20.641667	0.5	-0.032875
20.650000	0.5	-0.032625
20.658333	0.5	-0.032250
20.666667	0.5	-0.031500
20.675000	0.5	-0.031250
20.683333	0.5	-0.030625
20.691667	0.5	-0.030250
20.700000	0.5	-0.030250
20.708333	0.5	-0.030500
20.716667	0.5	-0.030625
20.725000	0.5	-0.030375
20.733333	0.5	-0.030000
20.741667	0.5	-0.029500
20.750000	0.5	-0.029375
20.758333	0.5	-0.029250
20.766667	0.5	-0.029125
20.775000	0.5	-0.029000
20.783333	0.5	-0.028500
20.791667	0.5	-0.028250
20.800000	0.5	-0.028250
20.808333	0.5	-0.027875
20.816667	0.5	-0.027625
20.825000	0.5	-0.027750
20.833333	0.5	-0.027625
20.841667	0.5	-0.027375
20.850000	0.5	-0.027000
20.858333	0.5	-0.026625
20.866667	0.5	-0.026875
20.875000	0.5	-0.027250
20.883333	0.5	-0.027250
20.891667	0.5	-0.027250
20.900000	0.5	-0.027125
20.908333	0.5	-0.027250
20.916667	0.5	-0.026875
20.925000	0.5	-0.026625
20.933333	0.5	-0.026250
20.941667	0.5	-0.026125
20.950000	0.5	-0.025750
20.958333	0.5	-0.025500
20.966667	0.5	-0.025625
20.975000	0.5	-0.025375
20.983333	0.5	-0.025625
20.991667	0.5	-0.025500
21.000000	0.5	-0.025250
21.008333	0.5	-0.024750
21.016667	0.5	-0.024625
21.025000	0.5	-0.024625
21.033333	0.5	-0.024375
21.041667	0.5	-0.024250
21.050000	0.5	-0.024250
21.058333	0.5	-0.023875
21.066667	0.5	-0.024000
21.075000	0.5	-0.023625
21.083333	0.5	-0.023000
21.091667	0.5	-0.022875
21.100000	0.5	-0.023125
21.108333	0.5	-0.023125
21.116667	0.5	-0.022625
21.125000	0.5	-0.022625
21.133333	0.5	-0.022750
21.141667	0.5	-0.023000
21.150000	0.5	-0.023250
21.158333	0.5	-0.023125
21.166667	0.5	-0.023000
21.175000	0.5	-0.023000
21.183333	0.5	-0.023375
21.191667	0.5	-0.023375
21.200000	0.5	-0.023875
21.208333	0.5	-0.023750
21.216667	0.5	-0.023750
21.225000	0.5	-0.024000
21.233333	0.5	-0.023875
21.241667	0.5	-0.024125
21.250000	0.5	-0.024125
21.258333	0.5	-0.024000
21.266667	0.5	-0.024000
21.275000	0.5	-0.024250
21.283333	0.5	-0.023875
21.291667	0.5	-0.023500
21.300000	0.5	-0.023500
21.308333	0.5	-0.023500
21.316667	0.5	-0.023750
21.325000	0.5	-0.024000
21.333333	0.5	-0.023750
21.341667	0.5	-0.024000
21.350000	0.5	-0.024375
21.358333	0.5	-0.024750
21.366667	0.5	-0.024875
21.375000	0.5	-0.024875
21.383333	0.5	-0.025125
21.391667	0.5	-0.025125
21.400000	0.5	-0.025625
21.408333	0.5	-0.026000
21.416667	0.5	-0.025750
21.425000	0.5	-0.025750
21.433333	0.5	-0.026125
21.441667	0.5	-0.026125
21.450000	0.5	-0.026500
21.458333	0.5	-0.026500
21.466667	0.5	-0.026625
21.475000	0.5	-0.026875
21.483333	0.5	-0.027000
21.491667	0.5	-0.027250
21.500000	0.5	-0.027250
21.508333	0.5	-0.027000
21.516667	0.5	-0.026875
21.525000	0.5	-0.027250
21.533333	0.5	-0.027375
21.541667	0.5	-0.027125
21.550000	0.5	-0.027125
21.558333	0.5	-0.027125
21.566667	0.5	-0.027250
21.575000	0.5	-0.027375
21.583333	0.5	-0.027125
21.591667	0.5	-0.027500
21.600000	0.5	-0.028000
21.608333	0.5	-0.027750
21.616667	0.5	-0.028000
21.625000	0.5	-0.028000
21.633333	0.5	-0.028375
21.641667	0.5	-0.028125
21.650000	0.5	-0.028000
21.658333	0.5	-0.028000
21.666667	0.5	-0.028375
21.675000	0.5	-0.028375
21.683333	0.5	-0.028375
21.691667	0.5	-0.028625
21.700000	0.5	-0.028750
21.708333	0.5	-0.028875
21.716667	0.5	-0.028875
21.725000	0.5	-0.029000
21.733333	0.5	-0.029000
21.741667	0.5	-0.028875
21.750000	0.5	-0.028875
21.758333	0.5	-0.028750
21.766667	0.5	-0.029000
21.775000	0.5	-0.029125
21.783333	0.5	-0.028750
21.791667	0.5	-0.028250
21.800000	0.5	-0.028250
21.808333	0.5	-0.028000
21.816667	0.5	-0.028000
21.825000	0.5	-0.028000
21.833333	0.5	-0.027875
21.841667	0.5	-0.027750
21.850000	0.5	-0.027250
21.858333	0.5	-0.027125
21.866667	0.5	-0.027000
21.875000	0.5	-0.026750
21.883333	0.5	-0.026375
21.891667	0.5	-0.025750
21.900000	0.5	-0.025375
21.908333	0.5	-0.025000
21.916667	0.5	-0.024750
21.925000	0.5	-0.024250
21.933333	0.5	-0.023750
21.941667	0.5	-0.022875
21.950000	0.5	-0.022250
21.958333	0.5	-0.021625
21.966667	0.5	-0.020875
21.975000	0.5	-0.020375
21.983333	0.5	-0.019625
21.991667	0.5	-0.018375
22.000000	0.5	-0.017250
22.008333	0.5	-0.017000
22.016667	0.5	-0.016000
22.025000	0.5	-0.014875
22.033333	0.5	-0.013750
22.041667	0.5	-0.012750
22.050000	0.5	-0.011875
22.058333	0.5	-0.010875
22.066667	0.5	-0.009875
22.075000	0.5	-0.008750
22.083333	0.5	-0.007625
22.091667	0.5	-0.007375
22.100000	0.5	-0.006625
22.108333	0.5	-0.005625
22.116667	0.5	-0.005000
22.125000	0.5	-0.004125
22.133333	0.5	-0.003125
22.141667	0.5	-0.002500
22.150000	0.5	-0.002000
22.158333	0.5	-0.001375
22.166667	0.5	-0.000625
22.175000	0.5	-0.000125
22.183333	0.5	0.000375
22.191667	0.5	0.000750
22.200000	0.5	0.000750
22.208333	0.5	0.001125
22.216667	0.5	0.001375
22.225000	0.5	0.001250
22.233333	0.5	0.001375
22.241667	0.5	0.001625
22.250000	0.5	0.001625
22.258333	0.5	0.001375
22.266667	0.5	0.001125
22.275000	0.5	0.001000
22.283333	0.5	0.000500
22.291667	0.5	0.000000
22.300000	0.5	-0.000625
22.308333	0.5	-0.000750
22.316667	0.5	-0.001750
22.325000	0.5	-0.002375
22.333333	0.5	-0.003125
22.341667	0.5	-0.004125
22.350000	0.5	-0.005000
22.358333	0.5	-0.005750
22.366667	0.5	-0.006500
22.375000	0.5	-0.007375
22.383333	0.5	-0.008375
22.391667	0.5	-0.009000
22.400000	0.5	-0.009875
22.408333	0.5	-0.010500
22.416667	0.5	-0.011625
22.425000	0.5	-0.013000
22.433333	0.5	-0.014375
22.441667	0.5	-0.015125
22.450000	0.5	-0.016375
22.458333	0.5	-0.017500
22.466667	0.5	-0.018500
22.475000	0.5	-0.019375
22.483333	0.5	-0.020375
22.491667	0.5	-0.021250
22.500000	0.5	-0.022250
22.508333	0.5	-0.023250
22.516667	0.5	-0.024125
22.525000	0.5	-0.025125
22.533333	0.5	-0.025750
22.541667	0.5	-0.026625
22.550000	0.5	-0.027250
22.558333	0.5	-0.027875
22.566667	0.5	-0.028750
22.575000	0.5	-0.029375
22.583333	0.5	-0.029875
22.591667	0.5	-0.030250
22.600000	0.5	-0.030375
22.608333	0.5	-0.030625
22.616667	0.5	-0.030500
22.625000	0.5	-0.030625
22.633333	0.5	-0.030500
22.641667	0.5	-0.030250
22.650000	0.5	-0.030750
22.658333	0.5	-0.030750
22.666667	0.5	-0.030625
22.675000	0.5	-0.030875
22.683333	0.5	-0.031000
22.691667	0.5	-0.030750
22.700000	0.5	-0.030375
22.708333	0.5	-0.030250
22.716667	0.5	-0.030125
22.725000	0.5	-0.029875
22.733333	0.5	-0.029750
22.741667	0.5	-0.029500
22.750000	0.5	-0.029250
22.758333	0.5	-0.029250
22.766667	0.5	-0.028875
22.775000	0.5	-0.028625
22.783333	0.5	-0.029000
22.791667	0.5	-0.029000
22.800000	0.5	-0.028375
22.808333	0.5	-0.027875
22.816667	0.5	-0.027500
22.825000	0.5	-0.027250
22.833333	0.5	-0.026750
22.841667	0.5	-0.026625
22.850000	0.5	-0.027000
22.858333	0.5	-0.026750
22.866667	0.5	-0.026250
22.875000	0.5	-0.025750
22.883333	0.5	-0.024750
22.891667	0.5	-0.023875
22.900000	0.5	-0.023375
22.908333	0.5	-0.023250
22.916667	0.5	-0.022750
22.925000	0.5	-0.022250
22.933333	0.5	-0.022250
22.941667	0.5	-0.021500
22.950000	0.5	-0.020500
22.958333	0.5	-0.020125
22.966667	0.5	-0.019500
22.975000	0.5	-0.018875
22.983333	0.5	-0.018750
22.991667	0.5	-0.018125
23.000000	0.5	-0.017375
23.008333	0.5	-0.016750
23.016667	0.5	-0.016125
23.025000	0.5	-0.015625
23.033333	0.5	-0.014750
23.041667	0.5	-0.013750
23.050000	0.5	-0.013000
23.058333	0.5	-0.012250
23.066667	0.5	-0.011625
23.075000	0.5	-0.011125
23.083333	0.5	-0.010250
23.091667	0.5	-0.009625
23.100000	0.5	-0.009000
23.108333	0.5	-0.008625
23.116667	0.5	-0.008000
23.125000	0.5	-0.007375
23.133333	0.5	-0.007125
23.141667	0.5	-0.006500
23.150000	0.5	-0.006000
23.158333	0.5	-0.005875
23.166667	0.5	-0.005500
23.175000	0.5	-0.005375
23.183333	0.5	-0.004875
23.191667	0.5	-0.004625
23.200000	0.5	-0.004750
23.208333	0.5	-0.004125
23.216667	0.5	-0.003750
23.225000	0.5	-0.003750
23.233333	0.5	-0.003500
23.241667	0.5	-0.003375
23.250000	0.5	-0.003250
23.258333	0.5	-0.003375
23.266667	0.5	-0.003875
23.275000	0.5	-0.004750
23.283333	0.5	-0.004750
23.291667	0.5	-0.004750
23.300000	0.5	-0.004625
23.308333	0.5	-0.004750
23.316667	0.5	-0.005125
23.325000	0.5	-0.005250
23.333333	0.5	-0.005750
23.341667	0.5	-0.005875
23.350000	0.5	-0.006250
23.358333	0.5	-0.006875
23.366667	0.5	-0.007000
23.375000	0.5	-0.007500
23.383333	0.5	-0.007750
23.391667	0.5	-0.008250
23.400000	0.5	-0.008875
23.408333	0.5	-0.009625
23.416667	0.5	-0.009875
23.425000	0.5	-0.010625
23.433333	0.5	-0.010875
23.441667	0.5	-0.011250
23.450000	0.5	-0.011625
23.458333	0.5	-0.012000
23.466667	0.5	-0.012000
23.475000	0.5	-0.012125
23.483333	0.5	-0.012625
23.491667	0.5	-0.013375
23.500000	0.5	-0.014000
23.508333	0.5	-0.014500
23.516667	0.5	-0.015000
23.525000	0.5	-0.015625
23.533333	0.5	-0.016000
23.541667	0.5	-0.016750
23.550000	0.5	-0.016875
23.558333	0.5	-0.017250
23.566667	0.5	-0.017875
23.575000	0.5	-0.018375
23.583333	0.5	-0.018500
23.591667	0.5	-0.018625
23.600000	0.5	-0.019500
23.608333	0.5	-0.019875
23.616667	0.5	-0.020250
23.625000	0.5	-0.020625
23.633333	0.5	-0.021125
23.641667	0.5	-0.021125
23.650000	0.5	-0.021125
23.658333	0.5	-0.020875
23.666667	0.5	-0.020875
23.675000	0.5	-0.020875
23.683333	0.5	-0.021000
23.691667	0.5	-0.021125
23.700000	0.5	-0.021375
23.708333	0.5	-0.021625
23.716667	0.5	-0.021750
23.725000	0.5	-0.021750
23.733333	0.5	-0.021125
23.741667	0.5	-0.021500
23.750000	0.5	-0.021375
23.758333	0.5	-0.021875
23.766667	0.5	-0.022125
23.775000	0.5	-0.022000
23.783333	0.5	-0.021875
23.791667	0.5	-0.021750
23.800000	0.5	-0.021500
23.808333	0.5	-0.021375
23.816667	0.5	-0.021125
23.825000	0.5	-0.021625
23.833333	0.5	-0.021500
23.841667	0.5	-0.021625
23.850000	0.5	-0.021625
23.858333	0.5	-0.020875
23.866667	0.5	-0.020500
23.875000	0.5	-0.020250
23.883333	0.5	-0.020000
23.891667	0.5	-0.019750
23.900000	0.5	-0.019750
23.908333	0.5	-0.019625
23.916667	0.5	-0.019250
23.925000	0.5	-0.019500
23.933333	0.5	-0.019500
23.941667	0.5	-0.019000
23.950000	0.5	-0.019000
23.958333	0.5	-0.018375
23.966667	0.5	-0.017875
23.975000	0.5	-0.017750
23.983333	0.5	-0.017625
23.991667	0.5	-0.017375
24.000000	0.5	-0.017125
24.008333	0.5	-0.016625
24.016667	0.5	-0.016375
24.025000	0.5	-0.016125
24.033333	0.5	-0.015875
24.041667	0.5	-0.015500
24.050000	0.5	-0.014875
24.058333	0.5	-0.014250
24.066667	0.5	-0.014125
24.075000	0.5	-0.014000
24.083333	0.5	-0.013125
24.091667	0.5	-0.012500
24.100000	0.5	-0.012250
24.108333	0.5	-0.011625
24.116667	0.5	-0.011625
24.125000	0.5	-0.011000
24.133333	0.5	-0.010625
24.141667	0.5	-0.010375
24.150000	0.5	-0.009625
24.158333	0.5	-0.009250
24.166667	0.5	-0.009000
24.175000	0.5	-0.008125
24.183333	0.5	-0.007750
24.191667	0.5	-0.007375
24.200000	0.5	-0.006875
24.208333	0.5	-0.006750
24.216667	0.5	-0.006000
24.225000	0.5	-0.005250
24.233333	0.5	-0.004750
24.241667	0.5	-0.004250
24.250000	0.5	-0.003875
24.258333	0.5	-0.003500
24.266667	0.5	-0.003125
24.275000	0.5	-0.002875
24.283333	0.5	-0.002750
24.291667	0.5	-0.002375
24.300000	0.5	-0.002000
24.308333	0.5	-0.002000
24.316667	0.5	-0.002000
24.325000	0.5	-0.002000
24.333333	0.5	-0.001500
24.341667	0.5	-0.001250
24.350000	0.5	-0.000750
24.358333	0.5	-0.000375
24.366667	0.5	-0.000625
24.375000	0.5	-0.000500
24.383333	0.5	-0.000625
24.391667	0.5	-0.000250
24.400000	0.5	0.000000
24.408333	0.5	0.000000
24.416667	0.5	-0.000250
24.425000	0.5	-0.000875
24.433333	0.5	-0.001000
24.441667	0.5	-0.000625
24.450000	0.5	-0.001000
24.458333	0.5	-0.001375
24.466667	0.5	-0.001250
24.475000	0.5	-0.001000
24.483333	0.5	-0.001000
24.491667	0.5	-0.001000
24.500000	0.5	-0.000625
24.508333	0.5	-0.000750
24.516667	0.5	-0.000750
24.525000	0.5	-0.000625
24.533333	0.5	-0.000500
24.541667	0.5	-0.000750
24.550000	0.5	-0.000875
24.558333	0.5	-0.000625
24.566667	0.5	-0.000750
24.575000	0.5	-0.000625
24.583333	0.5	-0.000750
24.591667	0.5	-0.000875
24.600000	0.5	-0.001000
24.608333	0.5	-0.001250
24.616667	0.5	-0.001125
24.625000	0.5	-0.000750
24.633333	0.5	-0.000375
24.641667	0.5	-0.000375
24.650000	0.5	-0.000375
24.658333	0.5	-0.000625
24.666667	0.5	-0.000125
24.675000	0.5	0.000000
24.683333	0.5	-0.000125
24.691667	0.5	-0.000375
24.700000	0.5	-0.000750
24.708333	0.5	-0.001250
24.716667	0.5	-0.001625
24.725000	0.5	-0.001750
24.733333	0.5	-0.001875
24.741667	0.5	-0.001750
24.750000	0.5	-0.002125
24.758333	0.5	-0.001875
24.766667	0.5	-0.001750
24.775000	0.5	-0.002125
24.783333	0.5	-0.002250
24.791667	0.5	-0.002125
24.800000	0.5	-0.002375
24.808333	0.5	-0.002375
24.816667	0.5	-0.002500
24.825000	0.5	-0.002500
24.833333	0.5	-0.003000
24.841667	0.5	-0.003625
24.850000	0.5	-0.003875
24.858333	0.5	-0.004000
24.866667	0.5	-0.004125
24.875000	0.5	-0.004000
24.883333	0.5	-0.004125
24.891667	0.5	-0.004500
24.900000	0.5	-0.004250
24.908333	0.5	-0.004500
24.916667	0.5	-0.004625
24.925000	0.5	-0.005000
24.933333	0.5	-0.005625
24.941667	0.5	-0.006000
24.950000	0.5	-0.006625
24.958333	0.5	-0.006625
24.966667	0.5	-0.006875
24.975000	0.5	-0.006875
24.983333	0.5	-0.007375
24.991667	0.5	-0.007125
25.000000	0.5	-0.007875
