# Supplementary material for: Dynamic character displacement among a pair of bacterial phyllosphere commensals in situ
Source: Nat Commun. 2022 May 20;13:2836. doi: 10.1038/s41467-022-30469-3 (PMC9123166; doi:10.1038/s41467-022-30469-3)
Supplement: Supplementary file 11 — Source Data [file 41467_2022_30469_MOESM11_ESM.zip › Source Data/Supplementary Figure 5/Galactose t4 b.txt]

File Path	chrom://marshall/Chromeleon7/HPLC_Ultimate_3000/Users/helucas/20200720_OrganicAcids_CCR_L257.seq/913.smp/RI_1.channel/RI_1.chm
Channel	RI_1

Injection Information:
Data Vault	Chromeleon7
Injection	Gal_t4_b
Injection Number	67
Position	BC2
Comment	
Processing Method	Quantitative
Instrument Method	20200525_Rezex_ROA_OrganicAcid_600uL_2500uM_H2SO4_50A_50D
Type	Unknown
Status	Finished
Injection Date	7/22/2020
Injection Time	1:20:08 AM
Injection Volume (µl)	10.000
Dilution Factor	1.0000
Weight	1.0000

Chromatogram Data Information:
Time Min. (min)	0.000000
Time Max. (min)	25.000000
Data Points	3001
Detector	RI
Generating Data System	Chromeleon 7.2.5.9507
Exporting Data System	Chromeleon 7.2.8.0
Operator	Instrument Controller
Signal Quantity	Refractive 
Signal Unit	µRIU
Signal Min.	-2.620875
Signal Max.	24.573500
Channel	RI_1
Driver Name	RID520Driver.dll
Channel Type	Evaluation
Min. Step (s)	0.5
Max. Step (s)	0.5
Average Step (s)	0.5

Signal Parameter Information:
Signal Info	

Chromatogram Data:
Time (min)	Step (s)	Value (µRIU)
0.000000	n.a.	-0.002875
0.008333	0.5	-0.002875
0.016667	0.5	-0.003500
0.025000	0.5	-0.003625
0.033333	0.5	-0.003625
0.041667	0.5	-0.004125
0.050000	0.5	-0.004250
0.058333	0.5	-0.004375
0.066667	0.5	-0.005000
0.075000	0.5	-0.005000
0.083333	0.5	-0.004750
0.091667	0.5	-0.004750
0.100000	0.5	-0.004750
0.108333	0.5	-0.005125
0.116667	0.5	-0.005125
0.125000	0.5	-0.005125
0.133333	0.5	-0.005250
0.141667	0.5	-0.005625
0.150000	0.5	-0.005500
0.158333	0.5	-0.005125
0.166667	0.5	-0.005000
0.175000	0.5	-0.005125
0.183333	0.5	-0.005250
0.191667	0.5	-0.005750
0.200000	0.5	-0.006000
0.208333	0.5	-0.006125
0.216667	0.5	-0.006625
0.225000	0.5	-0.006000
0.233333	0.5	-0.006000
0.241667	0.5	-0.006500
0.250000	0.5	-0.006625
0.258333	0.5	-0.006750
0.266667	0.5	-0.006500
0.275000	0.5	-0.006875
0.283333	0.5	-0.007125
0.291667	0.5	-0.007625
0.300000	0.5	-0.007625
0.308333	0.5	-0.008000
0.316667	0.5	-0.008375
0.325000	0.5	-0.009000
0.333333	0.5	-0.009625
0.341667	0.5	-0.009875
0.350000	0.5	-0.010000
0.358333	0.5	-0.010250
0.366667	0.5	-0.010625
0.375000	0.5	-0.011125
0.383333	0.5	-0.011625
0.391667	0.5	-0.012375
0.400000	0.5	-0.012625
0.408333	0.5	-0.012750
0.416667	0.5	-0.012625
0.425000	0.5	-0.012375
0.433333	0.5	-0.012375
0.441667	0.5	-0.012750
0.450000	0.5	-0.012750
0.458333	0.5	-0.012625
0.466667	0.5	-0.012750
0.475000	0.5	-0.012875
0.483333	0.5	-0.013250
0.491667	0.5	-0.013125
0.500000	0.5	-0.013375
0.508333	0.5	-0.013625
0.516667	0.5	-0.013500
0.525000	0.5	-0.013625
0.533333	0.5	-0.013375
0.541667	0.5	-0.013750
0.550000	0.5	-0.013500
0.558333	0.5	-0.013625
0.566667	0.5	-0.014000
0.575000	0.5	-0.013625
0.583333	0.5	-0.013625
0.591667	0.5	-0.013625
0.600000	0.5	-0.013750
0.608333	0.5	-0.013750
0.616667	0.5	-0.014000
0.625000	0.5	-0.013750
0.633333	0.5	-0.013750
0.641667	0.5	-0.014125
0.650000	0.5	-0.014250
0.658333	0.5	-0.013875
0.666667	0.5	-0.013625
0.675000	0.5	-0.013250
0.683333	0.5	-0.013125
0.691667	0.5	-0.013125
0.700000	0.5	-0.013125
0.708333	0.5	-0.013000
0.716667	0.5	-0.013125
0.725000	0.5	-0.013375
0.733333	0.5	-0.013500
0.741667	0.5	-0.013625
0.750000	0.5	-0.013375
0.758333	0.5	-0.012625
0.766667	0.5	-0.012125
0.775000	0.5	-0.012500
0.783333	0.5	-0.012000
0.791667	0.5	-0.011875
0.800000	0.5	-0.012000
0.808333	0.5	-0.012000
0.816667	0.5	-0.011875
0.825000	0.5	-0.012000
0.833333	0.5	-0.011875
0.841667	0.5	-0.011875
0.850000	0.5	-0.011625
0.858333	0.5	-0.011125
0.866667	0.5	-0.011125
0.875000	0.5	-0.010625
0.883333	0.5	-0.010125
0.891667	0.5	-0.009750
0.900000	0.5	-0.008875
0.908333	0.5	-0.008500
0.916667	0.5	-0.008250
0.925000	0.5	-0.007750
0.933333	0.5	-0.007125
0.941667	0.5	-0.007000
0.950000	0.5	-0.007125
0.958333	0.5	-0.007000
0.966667	0.5	-0.006875
0.975000	0.5	-0.006875
0.983333	0.5	-0.006250
0.991667	0.5	-0.005875
1.000000	0.5	-0.005375
1.008333	0.5	-0.004750
1.016667	0.5	-0.004500
1.025000	0.5	-0.004625
1.033333	0.5	-0.004125
1.041667	0.5	-0.003500
1.050000	0.5	-0.002875
1.058333	0.5	-0.002500
1.066667	0.5	-0.002375
1.075000	0.5	-0.002000
1.083333	0.5	-0.001750
1.091667	0.5	-0.001500
1.100000	0.5	-0.001250
1.108333	0.5	-0.001250
1.116667	0.5	-0.001250
1.125000	0.5	-0.001125
1.133333	0.5	-0.000875
1.141667	0.5	-0.000750
1.150000	0.5	-0.000875
1.158333	0.5	-0.000625
1.166667	0.5	-0.000250
1.175000	0.5	0.000000
1.183333	0.5	-0.000125
1.191667	0.5	-0.000375
1.200000	0.5	-0.000375
1.208333	0.5	-0.000375
1.216667	0.5	-0.000500
1.225000	0.5	-0.000500
1.233333	0.5	-0.000875
1.241667	0.5	-0.001250
1.250000	0.5	-0.000875
1.258333	0.5	-0.001250
1.266667	0.5	-0.001375
1.275000	0.5	-0.001375
1.283333	0.5	-0.001500
1.291667	0.5	-0.001875
1.300000	0.5	-0.002125
1.308333	0.5	-0.002500
1.316667	0.5	-0.002500
1.325000	0.5	-0.002500
1.333333	0.5	-0.002875
1.341667	0.5	-0.002750
1.350000	0.5	-0.003125
1.358333	0.5	-0.003500
1.366667	0.5	-0.004250
1.375000	0.5	-0.004250
1.383333	0.5	-0.004375
1.391667	0.5	-0.004250
1.400000	0.5	-0.004500
1.408333	0.5	-0.004875
1.416667	0.5	-0.005375
1.425000	0.5	-0.005500
1.433333	0.5	-0.005625
1.441667	0.5	-0.006375
1.450000	0.5	-0.006625
1.458333	0.5	-0.006625
1.466667	0.5	-0.006750
1.475000	0.5	-0.006875
1.483333	0.5	-0.007125
1.491667	0.5	-0.007625
1.500000	0.5	-0.008250
1.508333	0.5	-0.008125
1.516667	0.5	-0.008375
1.525000	0.5	-0.008500
1.533333	0.5	-0.009000
1.541667	0.5	-0.009250
1.550000	0.5	-0.009250
1.558333	0.5	-0.009250
1.566667	0.5	-0.009250
1.575000	0.5	-0.009875
1.583333	0.5	-0.010250
1.591667	0.5	-0.010250
1.600000	0.5	-0.010250
1.608333	0.5	-0.010875
1.616667	0.5	-0.010500
1.625000	0.5	-0.010250
1.633333	0.5	-0.010875
1.641667	0.5	-0.011125
1.650000	0.5	-0.010875
1.658333	0.5	-0.011125
1.666667	0.5	-0.010750
1.675000	0.5	-0.010875
1.683333	0.5	-0.011250
1.691667	0.5	-0.011250
1.700000	0.5	-0.011125
1.708333	0.5	-0.010875
1.716667	0.5	-0.011000
1.725000	0.5	-0.010750
1.733333	0.5	-0.010125
1.741667	0.5	-0.009875
1.750000	0.5	-0.009625
1.758333	0.5	-0.009375
1.766667	0.5	-0.009625
1.775000	0.5	-0.009000
1.783333	0.5	-0.008625
1.791667	0.5	-0.008375
1.800000	0.5	-0.008500
1.808333	0.5	-0.008375
1.816667	0.5	-0.008250
1.825000	0.5	-0.008000
1.833333	0.5	-0.007750
1.841667	0.5	-0.007375
1.850000	0.5	-0.007125
1.858333	0.5	-0.006625
1.866667	0.5	-0.006375
1.875000	0.5	-0.006375
1.883333	0.5	-0.006375
1.891667	0.5	-0.006000
1.900000	0.5	-0.005750
1.908333	0.5	-0.005375
1.916667	0.5	-0.005250
1.925000	0.5	-0.004875
1.933333	0.5	-0.004375
1.941667	0.5	-0.004250
1.950000	0.5	-0.004125
1.958333	0.5	-0.004125
1.966667	0.5	-0.004000
1.975000	0.5	-0.003750
1.983333	0.5	-0.003750
1.991667	0.5	-0.003500
2.000000	0.5	-0.003250
2.008333	0.5	-0.003250
2.016667	0.5	-0.003000
2.025000	0.5	-0.003000
2.033333	0.5	-0.002875
2.041667	0.5	-0.003000
2.050000	0.5	-0.003750
2.058333	0.5	-0.004375
2.066667	0.5	-0.004250
2.075000	0.5	-0.004500
2.083333	0.5	-0.004875
2.091667	0.5	-0.005250
2.100000	0.5	-0.005125
2.108333	0.5	-0.005750
2.116667	0.5	-0.005750
2.125000	0.5	-0.005875
2.133333	0.5	-0.005875
2.141667	0.5	-0.006125
2.150000	0.5	-0.006125
2.158333	0.5	-0.006375
2.166667	0.5	-0.006625
2.175000	0.5	-0.007000
2.183333	0.5	-0.007125
2.191667	0.5	-0.007125
2.200000	0.5	-0.007375
2.208333	0.5	-0.007250
2.216667	0.5	-0.007250
2.225000	0.5	-0.007375
2.233333	0.5	-0.007625
2.241667	0.5	-0.008000
2.250000	0.5	-0.008125
2.258333	0.5	-0.008500
2.266667	0.5	-0.008875
2.275000	0.5	-0.009000
2.283333	0.5	-0.009000
2.291667	0.5	-0.009000
2.300000	0.5	-0.009000
2.308333	0.5	-0.008875
2.316667	0.5	-0.009000
2.325000	0.5	-0.009000
2.333333	0.5	-0.009500
2.341667	0.5	-0.009625
2.350000	0.5	-0.009750
2.358333	0.5	-0.009750
2.366667	0.5	-0.009500
2.375000	0.5	-0.009875
2.383333	0.5	-0.009875
2.391667	0.5	-0.009500
2.400000	0.5	-0.009500
2.408333	0.5	-0.009750
2.416667	0.5	-0.010000
2.425000	0.5	-0.009875
2.433333	0.5	-0.009750
2.441667	0.5	-0.009750
2.450000	0.5	-0.009875
2.458333	0.5	-0.010375
2.466667	0.5	-0.010250
2.475000	0.5	-0.010375
2.483333	0.5	-0.010375
2.491667	0.5	-0.010375
2.500000	0.5	-0.010375
2.508333	0.5	-0.010750
2.516667	0.5	-0.010250
2.525000	0.5	-0.010250
2.533333	0.5	-0.010375
2.541667	0.5	-0.010375
2.550000	0.5	-0.010750
2.558333	0.5	-0.011125
2.566667	0.5	-0.011500
2.575000	0.5	-0.011375
2.583333	0.5	-0.011500
2.591667	0.5	-0.011750
2.600000	0.5	-0.011750
2.608333	0.5	-0.011625
2.616667	0.5	-0.011750
2.625000	0.5	-0.011875
2.633333	0.5	-0.011625
2.641667	0.5	-0.011625
2.650000	0.5	-0.011250
2.658333	0.5	-0.011250
2.666667	0.5	-0.010875
2.675000	0.5	-0.010875
2.683333	0.5	-0.011000
2.691667	0.5	-0.011375
2.700000	0.5	-0.011750
2.708333	0.5	-0.011625
2.716667	0.5	-0.012000
2.725000	0.5	-0.012625
2.733333	0.5	-0.013000
2.741667	0.5	-0.012875
2.750000	0.5	-0.012750
2.758333	0.5	-0.012625
2.766667	0.5	-0.012500
2.775000	0.5	-0.012625
2.783333	0.5	-0.012500
2.791667	0.5	-0.012625
2.800000	0.5	-0.012625
2.808333	0.5	-0.012375
2.816667	0.5	-0.012750
2.825000	0.5	-0.012625
2.833333	0.5	-0.012750
2.841667	0.5	-0.013000
2.850000	0.5	-0.013250
2.858333	0.5	-0.013250
2.866667	0.5	-0.013125
2.875000	0.5	-0.013125
2.883333	0.5	-0.013125
2.891667	0.5	-0.013125
2.900000	0.5	-0.012750
2.908333	0.5	-0.012625
2.916667	0.5	-0.012625
2.925000	0.5	-0.012750
2.933333	0.5	-0.012500
2.941667	0.5	-0.012500
2.950000	0.5	-0.012750
2.958333	0.5	-0.013000
2.966667	0.5	-0.013000
2.975000	0.5	-0.013000
2.983333	0.5	-0.012875
2.991667	0.5	-0.012750
3.000000	0.5	-0.012625
3.008333	0.5	-0.012500
3.016667	0.5	-0.012500
3.025000	0.5	-0.012625
3.033333	0.5	-0.012625
3.041667	0.5	-0.012500
3.050000	0.5	-0.012625
3.058333	0.5	-0.012500
3.066667	0.5	-0.012250
3.075000	0.5	-0.012125
3.083333	0.5	-0.011875
3.091667	0.5	-0.012125
3.100000	0.5	-0.012375
3.108333	0.5	-0.012375
3.116667	0.5	-0.012250
3.125000	0.5	-0.011875
3.133333	0.5	-0.011625
3.141667	0.5	-0.011750
3.150000	0.5	-0.011750
3.158333	0.5	-0.011750
3.166667	0.5	-0.011625
3.175000	0.5	-0.011375
3.183333	0.5	-0.010875
3.191667	0.5	-0.010375
3.200000	0.5	-0.010500
3.208333	0.5	-0.010250
3.216667	0.5	-0.010125
3.225000	0.5	-0.010000
3.233333	0.5	-0.009750
3.241667	0.5	-0.009625
3.250000	0.5	-0.009625
3.258333	0.5	-0.009750
3.266667	0.5	-0.009750
3.275000	0.5	-0.009750
3.283333	0.5	-0.009750
3.291667	0.5	-0.009500
3.300000	0.5	-0.009375
3.308333	0.5	-0.008875
3.316667	0.5	-0.008375
3.325000	0.5	-0.008375
3.333333	0.5	-0.008000
3.341667	0.5	-0.007625
3.350000	0.5	-0.007375
3.358333	0.5	-0.006875
3.366667	0.5	-0.006750
3.375000	0.5	-0.006125
3.383333	0.5	-0.005625
3.391667	0.5	-0.005375
3.400000	0.5	-0.004750
3.408333	0.5	-0.004000
3.416667	0.5	-0.003500
3.425000	0.5	-0.003000
3.433333	0.5	-0.002250
3.441667	0.5	-0.002000
3.450000	0.5	-0.001875
3.458333	0.5	-0.001625
3.466667	0.5	-0.001500
3.475000	0.5	-0.001125
3.483333	0.5	-0.000875
3.491667	0.5	-0.000750
3.500000	0.5	-0.001000
3.508333	0.5	-0.001000
3.516667	0.5	-0.001000
3.525000	0.5	-0.001125
3.533333	0.5	-0.001000
3.541667	0.5	-0.001125
3.550000	0.5	-0.001000
3.558333	0.5	-0.001250
3.566667	0.5	-0.001500
3.575000	0.5	-0.001250
3.583333	0.5	-0.001375
3.591667	0.5	-0.001625
3.600000	0.5	-0.001750
3.608333	0.5	-0.002125
3.616667	0.5	-0.002500
3.625000	0.5	-0.002625
3.633333	0.5	-0.002750
3.641667	0.5	-0.003000
3.650000	0.5	-0.003500
3.658333	0.5	-0.003625
3.666667	0.5	-0.003750
3.675000	0.5	-0.003625
3.683333	0.5	-0.003875
3.691667	0.5	-0.004000
3.700000	0.5	-0.004250
3.708333	0.5	-0.004250
3.716667	0.5	-0.004125
3.725000	0.5	-0.004375
3.733333	0.5	-0.004250
3.741667	0.5	-0.004250
3.750000	0.5	-0.004375
3.758333	0.5	-0.004500
3.766667	0.5	-0.004625
3.775000	0.5	-0.005250
3.783333	0.5	-0.005375
3.791667	0.5	-0.005125
3.800000	0.5	-0.005125
3.808333	0.5	-0.005250
3.816667	0.5	-0.005125
3.825000	0.5	-0.005000
3.833333	0.5	-0.004875
3.841667	0.5	-0.004250
3.850000	0.5	-0.004125
3.858333	0.5	-0.004250
3.866667	0.5	-0.004375
3.875000	0.5	-0.004750
3.883333	0.5	-0.004125
3.891667	0.5	-0.004000
3.900000	0.5	-0.003750
3.908333	0.5	-0.003875
3.916667	0.5	-0.003500
3.925000	0.5	-0.003500
3.933333	0.5	-0.003000
3.941667	0.5	-0.002875
3.950000	0.5	-0.003000
3.958333	0.5	-0.003000
3.966667	0.5	-0.003000
3.975000	0.5	-0.002750
3.983333	0.5	-0.002625
3.991667	0.5	-0.002750
4.000000	0.5	-0.003000
4.008333	0.5	-0.002750
4.016667	0.5	-0.002625
4.025000	0.5	-0.002625
4.033333	0.5	-0.002875
4.041667	0.5	-0.002875
4.050000	0.5	-0.002625
4.058333	0.5	-0.002750
4.066667	0.5	-0.002625
4.075000	0.5	-0.002250
4.083333	0.5	-0.002250
4.091667	0.5	-0.002250
4.100000	0.5	-0.002125
4.108333	0.5	-0.002500
4.116667	0.5	-0.002625
4.125000	0.5	-0.002625
4.133333	0.5	-0.002750
4.141667	0.5	-0.002625
4.150000	0.5	-0.003000
4.158333	0.5	-0.003000
4.166667	0.5	-0.002750
4.175000	0.5	-0.002750
4.183333	0.5	-0.002625
4.191667	0.5	-0.002500
4.200000	0.5	-0.003000
4.208333	0.5	-0.003375
4.216667	0.5	-0.003500
4.225000	0.5	-0.004125
4.233333	0.5	-0.004500
4.241667	0.5	-0.004875
4.250000	0.5	-0.005500
4.258333	0.5	-0.005750
4.266667	0.5	-0.006000
4.275000	0.5	-0.006125
4.283333	0.5	-0.006000
4.291667	0.5	-0.006125
4.300000	0.5	-0.006625
4.308333	0.5	-0.007250
4.316667	0.5	-0.007625
4.325000	0.5	-0.007750
4.333333	0.5	-0.007875
4.341667	0.5	-0.008375
4.350000	0.5	-0.008625
4.358333	0.5	-0.008375
4.366667	0.5	-0.008000
4.375000	0.5	-0.007750
4.383333	0.5	-0.007625
4.391667	0.5	-0.007625
4.400000	0.5	-0.008000
4.408333	0.5	-0.008250
4.416667	0.5	-0.008500
4.425000	0.5	-0.008500
4.433333	0.5	-0.008625
4.441667	0.5	-0.008250
4.450000	0.5	-0.008500
4.458333	0.5	-0.008375
4.466667	0.5	-0.007750
4.475000	0.5	-0.006875
4.483333	0.5	-0.006500
4.491667	0.5	-0.006125
4.500000	0.5	-0.005750
4.508333	0.5	-0.005500
4.516667	0.5	-0.005000
4.525000	0.5	-0.005125
4.533333	0.5	-0.005125
4.541667	0.5	-0.004875
4.550000	0.5	-0.004875
4.558333	0.5	-0.004750
4.566667	0.5	-0.004625
4.575000	0.5	-0.004250
4.583333	0.5	-0.004000
4.591667	0.5	-0.003625
4.600000	0.5	-0.003375
4.608333	0.5	-0.003125
4.616667	0.5	-0.003125
4.625000	0.5	-0.002875
4.633333	0.5	-0.002750
4.641667	0.5	-0.002750
4.650000	0.5	-0.003000
4.658333	0.5	-0.003375
4.666667	0.5	-0.003125
4.675000	0.5	-0.003500
4.683333	0.5	-0.003500
4.691667	0.5	-0.003500
4.700000	0.5	-0.003625
4.708333	0.5	-0.003500
4.716667	0.5	-0.003250
4.725000	0.5	-0.003000
4.733333	0.5	-0.003125
4.741667	0.5	-0.003250
4.750000	0.5	-0.003000
4.758333	0.5	-0.003375
4.766667	0.5	-0.004000
4.775000	0.5	-0.004500
4.783333	0.5	-0.004250
4.791667	0.5	-0.004375
4.800000	0.5	-0.004250
4.808333	0.5	-0.004375
4.816667	0.5	-0.004375
4.825000	0.5	-0.004375
4.833333	0.5	-0.004375
4.841667	0.5	-0.004500
4.850000	0.5	-0.004250
4.858333	0.5	-0.004375
4.866667	0.5	-0.004125
4.875000	0.5	-0.004000
4.883333	0.5	-0.003750
4.891667	0.5	-0.003500
4.900000	0.5	-0.003375
4.908333	0.5	-0.003125
4.916667	0.5	-0.002500
4.925000	0.5	-0.002000
4.933333	0.5	-0.001875
4.941667	0.5	-0.001250
4.950000	0.5	-0.001250
4.958333	0.5	-0.001125
4.966667	0.5	-0.001375
4.975000	0.5	-0.000750
4.983333	0.5	0.000000
4.991667	0.5	0.000500
5.000000	0.5	0.000875
5.008333	0.5	0.001500
5.016667	0.5	0.001875
5.025000	0.5	0.002625
5.033333	0.5	0.003250
5.041667	0.5	0.003375
5.050000	0.5	0.003625
5.058333	0.5	0.004000
5.066667	0.5	0.004375
5.075000	0.5	0.004500
5.083333	0.5	0.004750
5.091667	0.5	0.005125
5.100000	0.5	0.005375
5.108333	0.5	0.005625
5.116667	0.5	0.006000
5.125000	0.5	0.006625
5.133333	0.5	0.006750
5.141667	0.5	0.007250
5.150000	0.5	0.007500
5.158333	0.5	0.007375
5.166667	0.5	0.007375
5.175000	0.5	0.007625
5.183333	0.5	0.007500
5.191667	0.5	0.007250
5.200000	0.5	0.007500
5.208333	0.5	0.007375
5.216667	0.5	0.007375
5.225000	0.5	0.007125
5.233333	0.5	0.006750
5.241667	0.5	0.007125
5.250000	0.5	0.007125
5.258333	0.5	0.006625
5.266667	0.5	0.006000
5.275000	0.5	0.005625
5.283333	0.5	0.005375
5.291667	0.5	0.005250
5.300000	0.5	0.005375
5.308333	0.5	0.004750
5.316667	0.5	0.003875
5.325000	0.5	0.003375
5.333333	0.5	0.003000
5.341667	0.5	0.002625
5.350000	0.5	0.002250
5.358333	0.5	0.001750
5.366667	0.5	0.001500
5.375000	0.5	0.000875
5.383333	0.5	0.000750
5.391667	0.5	0.000000
5.400000	0.5	-0.000750
5.408333	0.5	-0.001250
5.416667	0.5	-0.001375
5.425000	0.5	-0.002125
5.433333	0.5	-0.002500
5.441667	0.5	-0.002875
5.450000	0.5	-0.002875
5.458333	0.5	-0.003125
5.466667	0.5	-0.003625
5.475000	0.5	-0.004000
5.483333	0.5	-0.004250
5.491667	0.5	-0.004375
5.500000	0.5	-0.004500
5.508333	0.5	-0.004750
5.516667	0.5	-0.004625
5.525000	0.5	-0.004625
5.533333	0.5	-0.004750
5.541667	0.5	-0.004875
5.550000	0.5	-0.004500
5.558333	0.5	-0.003750
5.566667	0.5	-0.003750
5.575000	0.5	-0.003500
5.583333	0.5	-0.003125
5.591667	0.5	-0.002875
5.600000	0.5	-0.002625
5.608333	0.5	-0.002375
5.616667	0.5	-0.002000
5.625000	0.5	-0.001875
5.633333	0.5	-0.001875
5.641667	0.5	-0.001875
5.650000	0.5	-0.001750
5.658333	0.5	-0.001625
5.666667	0.5	-0.001750
5.675000	0.5	-0.001250
5.683333	0.5	-0.000875
5.691667	0.5	-0.000125
5.700000	0.5	0.000250
5.708333	0.5	0.000750
5.716667	0.5	0.001000
5.725000	0.5	0.001750
5.733333	0.5	0.002375
5.741667	0.5	0.002750
5.750000	0.5	0.003000
5.758333	0.5	0.003250
5.766667	0.5	0.003750
5.775000	0.5	0.004000
5.783333	0.5	0.004000
5.791667	0.5	0.003750
5.800000	0.5	0.004250
5.808333	0.5	0.004500
5.816667	0.5	0.004125
5.825000	0.5	0.004125
5.833333	0.5	0.004125
5.841667	0.5	0.004000
5.850000	0.5	0.003625
5.858333	0.5	0.003375
5.866667	0.5	0.004000
5.875000	0.5	0.003875
5.883333	0.5	0.003875
5.891667	0.5	0.003750
5.900000	0.5	0.003625
5.908333	0.5	0.003625
5.916667	0.5	0.003750
5.925000	0.5	0.003500
5.933333	0.5	0.003875
5.941667	0.5	0.004125
5.950000	0.5	0.004375
5.958333	0.5	0.004625
5.966667	0.5	0.004625
5.975000	0.5	0.004750
5.983333	0.5	0.004375
5.991667	0.5	0.004125
6.000000	0.5	0.004125
6.008333	0.5	0.004625
6.016667	0.5	0.004625
6.025000	0.5	0.004750
6.033333	0.5	0.005250
6.041667	0.5	0.006125
6.050000	0.5	0.006500
6.058333	0.5	0.006875
6.066667	0.5	0.007500
6.075000	0.5	0.007750
6.083333	0.5	0.008125
6.091667	0.5	0.008625
6.100000	0.5	0.009375
6.108333	0.5	0.009875
6.116667	0.5	0.010500
6.125000	0.5	0.011375
6.133333	0.5	0.012125
6.141667	0.5	0.013000
6.150000	0.5	0.013000
6.158333	0.5	0.013500
6.166667	0.5	0.013500
6.175000	0.5	0.013750
6.183333	0.5	0.014000
6.191667	0.5	0.014000
6.200000	0.5	0.013750
6.208333	0.5	0.013500
6.216667	0.5	0.013375
6.225000	0.5	0.013000
6.233333	0.5	0.012625
6.241667	0.5	0.012125
6.250000	0.5	0.011250
6.258333	0.5	0.010375
6.266667	0.5	0.009875
6.275000	0.5	0.009750
6.283333	0.5	0.009000
6.291667	0.5	0.008375
6.300000	0.5	0.007500
6.308333	0.5	0.007000
6.316667	0.5	0.006625
6.325000	0.5	0.006625
6.333333	0.5	0.006375
6.341667	0.5	0.006250
6.350000	0.5	0.006375
6.358333	0.5	0.006625
6.366667	0.5	0.007125
6.375000	0.5	0.007625
6.383333	0.5	0.007625
6.391667	0.5	0.008000
6.400000	0.5	0.008375
6.408333	0.5	0.008875
6.416667	0.5	0.009375
6.425000	0.5	0.009750
6.433333	0.5	0.010125
6.441667	0.5	0.010500
6.450000	0.5	0.010625
6.458333	0.5	0.010625
6.466667	0.5	0.010750
6.475000	0.5	0.010875
6.483333	0.5	0.011125
6.491667	0.5	0.011125
6.500000	0.5	0.010875
6.508333	0.5	0.010500
6.516667	0.5	0.010125
6.525000	0.5	0.010125
6.533333	0.5	0.010125
6.541667	0.5	0.009750
6.550000	0.5	0.009250
6.558333	0.5	0.008875
6.566667	0.5	0.008750
6.575000	0.5	0.008375
6.583333	0.5	0.007500
6.591667	0.5	0.007000
6.600000	0.5	0.006125
6.608333	0.5	0.005375
6.616667	0.5	0.004500
6.625000	0.5	0.003750
6.633333	0.5	0.003625
6.641667	0.5	0.003500
6.650000	0.5	0.002875
6.658333	0.5	0.002000
6.666667	0.5	0.001500
6.675000	0.5	0.000875
6.683333	0.5	0.000000
6.691667	0.5	-0.001500
6.700000	0.5	-0.004000
6.708333	0.5	-0.007500
6.716667	0.5	-0.012250
6.725000	0.5	-0.019125
6.733333	0.5	-0.029000
6.741667	0.5	-0.043750
6.750000	0.5	-0.066625
6.758333	0.5	-0.102750
6.766667	0.5	-0.158750
6.775000	0.5	-0.244375
6.783333	0.5	-0.369875
6.791667	0.5	-0.545500
6.800000	0.5	-0.777375
6.808333	0.5	-1.065375
6.816667	0.5	-1.398375
6.825000	0.5	-1.754625
6.833333	0.5	-2.100250
6.841667	0.5	-2.392750
6.850000	0.5	-2.583000
6.858333	0.5	-2.620875
6.866667	0.5	-2.456000
6.875000	0.5	-2.041250
6.883333	0.5	-1.337000
6.891667	0.5	-0.311375
6.900000	0.5	1.055875
6.908333	0.5	2.772625
6.916667	0.5	4.829750
6.925000	0.5	7.195500
6.933333	0.5	9.812500
6.941667	0.5	12.591250
6.950000	0.5	15.406875
6.958333	0.5	18.106250
6.966667	0.5	20.518250
6.975000	0.5	22.476625
6.983333	0.5	23.847375
6.991667	0.5	24.551000
7.000000	0.5	24.573500
7.008333	0.5	23.964625
7.016667	0.5	22.825875
7.025000	0.5	21.285375
7.033333	0.5	19.481625
7.041667	0.5	17.543875
7.050000	0.5	15.579625
7.058333	0.5	13.673625
7.066667	0.5	11.883250
7.075000	0.5	10.244500
7.083333	0.5	8.773875
7.091667	0.5	7.475750
7.100000	0.5	6.343625
7.108333	0.5	5.366125
7.116667	0.5	4.529375
7.125000	0.5	3.817250
7.133333	0.5	3.214250
7.141667	0.5	2.705000
7.150000	0.5	2.277000
7.158333	0.5	1.917500
7.166667	0.5	1.615500
7.175000	0.5	1.363125
7.183333	0.5	1.151500
7.191667	0.5	0.974375
7.200000	0.5	0.826000
7.208333	0.5	0.701875
7.216667	0.5	0.597625
7.225000	0.5	0.510500
7.233333	0.5	0.437250
7.241667	0.5	0.376000
7.250000	0.5	0.324125
7.258333	0.5	0.280875
7.266667	0.5	0.243500
7.275000	0.5	0.211500
7.283333	0.5	0.184750
7.291667	0.5	0.162125
7.300000	0.5	0.142375
7.308333	0.5	0.125250
7.316667	0.5	0.110375
7.325000	0.5	0.097750
7.333333	0.5	0.087000
7.341667	0.5	0.077375
7.350000	0.5	0.068875
7.358333	0.5	0.061500
7.366667	0.5	0.055000
7.375000	0.5	0.049250
7.383333	0.5	0.044000
7.391667	0.5	0.038500
7.400000	0.5	0.034500
7.408333	0.5	0.030625
7.416667	0.5	0.027375
7.425000	0.5	0.024250
7.433333	0.5	0.021500
7.441667	0.5	0.018625
7.450000	0.5	0.016625
7.458333	0.5	0.014625
7.466667	0.5	0.013250
7.475000	0.5	0.012000
7.483333	0.5	0.011250
7.491667	0.5	0.010125
7.500000	0.5	0.009500
7.508333	0.5	0.008875
7.516667	0.5	0.008375
7.525000	0.5	0.007875
7.533333	0.5	0.007500
7.541667	0.5	0.007375
7.550000	0.5	0.007375
7.558333	0.5	0.007750
7.566667	0.5	0.007750
7.575000	0.5	0.007875
7.583333	0.5	0.007875
7.591667	0.5	0.008250
7.600000	0.5	0.008250
7.608333	0.5	0.008625
7.616667	0.5	0.008875
7.625000	0.5	0.009500
7.633333	0.5	0.009500
7.641667	0.5	0.009625
7.650000	0.5	0.009875
7.658333	0.5	0.010250
7.666667	0.5	0.010000
7.675000	0.5	0.010250
7.683333	0.5	0.010375
7.691667	0.5	0.010500
7.700000	0.5	0.010875
7.708333	0.5	0.011500
7.716667	0.5	0.011750
7.725000	0.5	0.011375
7.733333	0.5	0.011875
7.741667	0.5	0.012250
7.750000	0.5	0.012875
7.758333	0.5	0.013250
7.766667	0.5	0.013750
7.775000	0.5	0.013625
7.783333	0.5	0.014500
7.791667	0.5	0.015375
7.800000	0.5	0.016000
7.808333	0.5	0.016375
7.816667	0.5	0.016375
7.825000	0.5	0.017500
7.833333	0.5	0.018500
7.841667	0.5	0.019250
7.850000	0.5	0.020375
7.858333	0.5	0.021125
7.866667	0.5	0.022250
7.875000	0.5	0.024000
7.883333	0.5	0.025375
7.891667	0.5	0.027375
7.900000	0.5	0.030125
7.908333	0.5	0.033625
7.916667	0.5	0.037750
7.925000	0.5	0.042875
7.933333	0.5	0.048875
7.941667	0.5	0.056125
7.950000	0.5	0.065375
7.958333	0.5	0.076500
7.966667	0.5	0.090250
7.975000	0.5	0.107375
7.983333	0.5	0.128500
7.991667	0.5	0.154875
8.000000	0.5	0.187500
8.008333	0.5	0.227625
8.016667	0.5	0.277250
8.025000	0.5	0.336875
8.033333	0.5	0.408625
8.041667	0.5	0.493500
8.050000	0.5	0.594000
8.058333	0.5	0.710750
8.066667	0.5	0.843625
8.075000	0.5	0.994250
8.083333	0.5	1.163000
8.091667	0.5	1.349625
8.100000	0.5	1.554875
8.108333	0.5	1.778250
8.116667	0.5	2.018750
8.125000	0.5	2.276375
8.133333	0.5	2.550875
8.141667	0.5	2.840875
8.150000	0.5	3.146125
8.158333	0.5	3.466000
8.166667	0.5	3.799750
8.175000	0.5	4.146500
8.183333	0.5	4.505750
8.191667	0.5	4.877250
8.200000	0.5	5.260000
8.208333	0.5	5.653125
8.216667	0.5	6.056750
8.225000	0.5	6.470000
8.233333	0.5	6.892750
8.241667	0.5	7.324125
8.250000	0.5	7.763625
8.258333	0.5	8.211750
8.266667	0.5	8.666750
8.275000	0.5	9.129750
8.283333	0.5	9.599500
8.291667	0.5	10.075625
8.300000	0.5	10.557625
8.308333	0.5	11.045875
8.316667	0.5	11.538875
8.325000	0.5	12.036625
8.333333	0.5	12.537500
8.341667	0.5	13.037000
8.350000	0.5	13.529000
8.358333	0.5	13.996750
8.366667	0.5	14.412000
8.375000	0.5	14.733375
8.383333	0.5	14.907250
8.391667	0.5	14.878500
8.400000	0.5	14.605625
8.408333	0.5	14.071750
8.416667	0.5	13.291875
8.425000	0.5	12.309875
8.433333	0.5	11.188500
8.441667	0.5	9.996500
8.450000	0.5	8.800000
8.458333	0.5	7.649625
8.466667	0.5	6.581625
8.475000	0.5	5.617000
8.483333	0.5	4.764250
8.491667	0.5	4.022125
8.500000	0.5	3.384250
8.508333	0.5	2.842000
8.516667	0.5	2.384000
8.525000	0.5	1.999375
8.533333	0.5	1.678125
8.541667	0.5	1.410625
8.550000	0.5	1.188500
8.558333	0.5	1.004875
8.566667	0.5	0.853125
8.575000	0.5	0.727500
8.583333	0.5	0.624375
8.591667	0.5	0.539125
8.600000	0.5	0.468375
8.608333	0.5	0.410625
8.616667	0.5	0.361875
8.625000	0.5	0.321625
8.633333	0.5	0.288250
8.641667	0.5	0.259750
8.650000	0.5	0.235750
8.658333	0.5	0.215500
8.666667	0.5	0.198125
8.675000	0.5	0.183000
8.683333	0.5	0.169625
8.691667	0.5	0.158125
8.700000	0.5	0.148000
8.708333	0.5	0.138875
8.716667	0.5	0.130625
8.725000	0.5	0.123500
8.733333	0.5	0.117000
8.741667	0.5	0.110750
8.750000	0.5	0.105250
8.758333	0.5	0.100625
8.766667	0.5	0.096125
8.775000	0.5	0.092125
8.783333	0.5	0.088625
8.791667	0.5	0.085625
8.800000	0.5	0.082750
8.808333	0.5	0.079875
8.816667	0.5	0.077500
8.825000	0.5	0.075375
8.833333	0.5	0.073625
8.841667	0.5	0.072000
8.850000	0.5	0.070750
8.858333	0.5	0.070000
8.866667	0.5	0.069250
8.875000	0.5	0.069375
8.883333	0.5	0.070500
8.891667	0.5	0.072125
8.900000	0.5	0.074875
8.908333	0.5	0.078875
8.916667	0.5	0.083750
8.925000	0.5	0.090000
8.933333	0.5	0.098750
8.941667	0.5	0.109875
8.950000	0.5	0.124250
8.958333	0.5	0.141375
8.966667	0.5	0.162000
8.975000	0.5	0.188000
8.983333	0.5	0.219000
8.991667	0.5	0.256125
9.000000	0.5	0.299125
9.008333	0.5	0.348875
9.016667	0.5	0.405375
9.025000	0.5	0.469125
9.033333	0.5	0.539875
9.041667	0.5	0.616875
9.050000	0.5	0.699500
9.058333	0.5	0.787000
9.066667	0.5	0.878250
9.075000	0.5	0.971000
9.083333	0.5	1.064375
9.091667	0.5	1.156375
9.100000	0.5	1.245000
9.108333	0.5	1.328125
9.116667	0.5	1.404000
9.125000	0.5	1.470625
9.133333	0.5	1.527000
9.141667	0.5	1.571375
9.150000	0.5	1.602750
9.158333	0.5	1.621000
9.166667	0.5	1.625625
9.175000	0.5	1.616500
9.183333	0.5	1.594125
9.191667	0.5	1.559750
9.200000	0.5	1.514125
9.208333	0.5	1.459375
9.216667	0.5	1.396500
9.225000	0.5	1.326875
9.233333	0.5	1.252250
9.241667	0.5	1.174250
9.250000	0.5	1.094250
9.258333	0.5	1.014250
9.266667	0.5	0.935250
9.275000	0.5	0.858000
9.283333	0.5	0.784000
9.291667	0.5	0.713000
9.300000	0.5	0.646000
9.308333	0.5	0.583500
9.316667	0.5	0.525375
9.325000	0.5	0.472000
9.333333	0.5	0.423500
9.341667	0.5	0.379500
9.350000	0.5	0.340000
9.358333	0.5	0.304625
9.366667	0.5	0.272500
9.375000	0.5	0.244250
9.383333	0.5	0.219375
9.391667	0.5	0.198125
9.400000	0.5	0.179000
9.408333	0.5	0.162375
9.416667	0.5	0.147625
9.425000	0.5	0.134625
9.433333	0.5	0.123375
9.441667	0.5	0.114000
9.450000	0.5	0.106000
9.458333	0.5	0.098750
9.466667	0.5	0.093000
9.475000	0.5	0.088625
9.483333	0.5	0.085375
9.491667	0.5	0.082750
9.500000	0.5	0.081125
9.508333	0.5	0.080250
9.516667	0.5	0.080875
9.525000	0.5	0.082500
9.533333	0.5	0.085875
9.541667	0.5	0.090375
9.550000	0.5	0.096625
9.558333	0.5	0.104125
9.566667	0.5	0.113000
9.575000	0.5	0.123375
9.583333	0.5	0.135750
9.591667	0.5	0.149875
9.600000	0.5	0.165375
9.608333	0.5	0.182250
9.616667	0.5	0.200125
9.625000	0.5	0.218750
9.633333	0.5	0.238250
9.641667	0.5	0.257500
9.650000	0.5	0.277500
9.658333	0.5	0.297125
9.666667	0.5	0.315500
9.675000	0.5	0.332625
9.683333	0.5	0.348625
9.691667	0.5	0.362875
9.700000	0.5	0.375125
9.708333	0.5	0.385125
9.716667	0.5	0.392625
9.725000	0.5	0.398000
9.733333	0.5	0.401125
9.741667	0.5	0.401250
9.750000	0.5	0.399625
9.758333	0.5	0.395875
9.766667	0.5	0.389500
9.775000	0.5	0.381625
9.783333	0.5	0.372125
9.791667	0.5	0.361375
9.800000	0.5	0.349625
9.808333	0.5	0.337000
9.816667	0.5	0.323750
9.825000	0.5	0.309625
9.833333	0.5	0.295625
9.841667	0.5	0.282125
9.850000	0.5	0.268625
9.858333	0.5	0.254625
9.866667	0.5	0.240750
9.875000	0.5	0.227125
9.883333	0.5	0.214375
9.891667	0.5	0.201750
9.900000	0.5	0.189750
9.908333	0.5	0.178375
9.916667	0.5	0.167500
9.925000	0.5	0.157500
9.933333	0.5	0.148000
9.941667	0.5	0.139125
9.950000	0.5	0.131000
9.958333	0.5	0.123375
9.966667	0.5	0.116500
9.975000	0.5	0.110000
9.983333	0.5	0.104125
9.991667	0.5	0.098625
10.000000	0.5	0.093625
10.008333	0.5	0.088875
10.016667	0.5	0.085000
10.025000	0.5	0.081250
10.033333	0.5	0.077625
10.041667	0.5	0.074375
10.050000	0.5	0.071625
10.058333	0.5	0.069500
10.066667	0.5	0.067250
10.075000	0.5	0.065500
10.083333	0.5	0.063625
10.091667	0.5	0.062375
10.100000	0.5	0.061125
10.108333	0.5	0.060375
10.116667	0.5	0.060250
10.125000	0.5	0.059375
10.133333	0.5	0.059125
10.141667	0.5	0.058875
10.150000	0.5	0.058750
10.158333	0.5	0.058750
10.166667	0.5	0.058875
10.175000	0.5	0.058750
10.183333	0.5	0.058375
10.191667	0.5	0.058625
10.200000	0.5	0.058625
10.208333	0.5	0.058750
10.216667	0.5	0.058625
10.225000	0.5	0.058500
10.233333	0.5	0.058625
10.241667	0.5	0.058500
10.250000	0.5	0.058375
10.258333	0.5	0.058375
10.266667	0.5	0.058625
10.275000	0.5	0.058750
10.283333	0.5	0.058375
10.291667	0.5	0.057500
10.300000	0.5	0.056875
10.308333	0.5	0.056875
10.316667	0.5	0.056875
10.325000	0.5	0.056375
10.333333	0.5	0.056000
10.341667	0.5	0.056000
10.350000	0.5	0.056250
10.358333	0.5	0.056250
10.366667	0.5	0.056250
10.375000	0.5	0.056500
10.383333	0.5	0.056375
10.391667	0.5	0.056375
10.400000	0.5	0.057000
10.408333	0.5	0.057500
10.416667	0.5	0.057625
10.425000	0.5	0.058250
10.433333	0.5	0.058750
10.441667	0.5	0.059125
10.450000	0.5	0.060250
10.458333	0.5	0.061250
10.466667	0.5	0.062750
10.475000	0.5	0.064875
10.483333	0.5	0.067250
10.491667	0.5	0.069750
10.500000	0.5	0.073125
10.508333	0.5	0.077750
10.516667	0.5	0.082500
10.525000	0.5	0.089000
10.533333	0.5	0.096000
10.541667	0.5	0.104375
10.550000	0.5	0.113875
10.558333	0.5	0.124750
10.566667	0.5	0.136625
10.575000	0.5	0.149875
10.583333	0.5	0.164125
10.591667	0.5	0.180500
10.600000	0.5	0.198000
10.608333	0.5	0.216125
10.616667	0.5	0.234875
10.625000	0.5	0.253500
10.633333	0.5	0.272750
10.641667	0.5	0.291000
10.650000	0.5	0.308875
10.658333	0.5	0.325750
10.666667	0.5	0.341125
10.675000	0.5	0.354375
10.683333	0.5	0.365750
10.691667	0.5	0.374750
10.700000	0.5	0.381625
10.708333	0.5	0.386000
10.716667	0.5	0.387500
10.725000	0.5	0.386375
10.733333	0.5	0.382000
10.741667	0.5	0.375000
10.750000	0.5	0.365875
10.758333	0.5	0.354375
10.766667	0.5	0.341000
10.775000	0.5	0.326375
10.783333	0.5	0.310250
10.791667	0.5	0.292750
10.800000	0.5	0.274375
10.808333	0.5	0.255500
10.816667	0.5	0.237375
10.825000	0.5	0.219000
10.833333	0.5	0.200500
10.841667	0.5	0.182750
10.850000	0.5	0.166000
10.858333	0.5	0.150250
10.866667	0.5	0.135375
10.875000	0.5	0.121625
10.883333	0.5	0.109125
10.891667	0.5	0.097750
10.900000	0.5	0.086500
10.908333	0.5	0.077000
10.916667	0.5	0.068375
10.925000	0.5	0.060500
10.933333	0.5	0.053250
10.941667	0.5	0.047250
10.950000	0.5	0.042500
10.958333	0.5	0.038125
10.966667	0.5	0.034125
10.975000	0.5	0.030500
10.983333	0.5	0.027750
10.991667	0.5	0.025125
11.000000	0.5	0.023500
11.008333	0.5	0.021625
11.016667	0.5	0.020375
11.025000	0.5	0.019625
11.033333	0.5	0.018875
11.041667	0.5	0.017875
11.050000	0.5	0.017625
11.058333	0.5	0.017250
11.066667	0.5	0.017000
11.075000	0.5	0.016625
11.083333	0.5	0.016125
11.091667	0.5	0.016000
11.100000	0.5	0.016000
11.108333	0.5	0.016000
11.116667	0.5	0.016250
11.125000	0.5	0.016625
11.133333	0.5	0.016625
11.141667	0.5	0.016875
11.150000	0.5	0.016500
11.158333	0.5	0.016875
11.166667	0.5	0.016875
11.175000	0.5	0.016500
11.183333	0.5	0.015875
11.191667	0.5	0.015875
11.200000	0.5	0.014875
11.208333	0.5	0.014500
11.216667	0.5	0.013875
11.225000	0.5	0.013875
11.233333	0.5	0.013375
11.241667	0.5	0.012500
11.250000	0.5	0.012250
11.258333	0.5	0.012500
11.266667	0.5	0.012250
11.275000	0.5	0.011625
11.283333	0.5	0.011625
11.291667	0.5	0.011375
11.300000	0.5	0.011000
11.308333	0.5	0.010875
11.316667	0.5	0.010500
11.325000	0.5	0.010250
11.333333	0.5	0.009750
11.341667	0.5	0.009750
11.350000	0.5	0.009750
11.358333	0.5	0.009875
11.366667	0.5	0.010250
11.375000	0.5	0.010625
11.383333	0.5	0.010375
11.391667	0.5	0.009875
11.400000	0.5	0.009875
11.408333	0.5	0.010625
11.416667	0.5	0.011125
11.425000	0.5	0.011125
11.433333	0.5	0.011250
11.441667	0.5	0.011625
11.450000	0.5	0.012125
11.458333	0.5	0.012500
11.466667	0.5	0.013125
11.475000	0.5	0.014250
11.483333	0.5	0.014500
11.491667	0.5	0.014750
11.500000	0.5	0.015375
11.508333	0.5	0.015750
11.516667	0.5	0.016125
11.525000	0.5	0.016500
11.533333	0.5	0.016875
11.541667	0.5	0.016750
11.550000	0.5	0.016625
11.558333	0.5	0.016500
11.566667	0.5	0.017000
11.575000	0.5	0.017125
11.583333	0.5	0.017750
11.591667	0.5	0.017875
11.600000	0.5	0.017750
11.608333	0.5	0.017875
11.616667	0.5	0.018000
11.625000	0.5	0.017875
11.633333	0.5	0.017375
11.641667	0.5	0.017250
11.650000	0.5	0.017625
11.658333	0.5	0.017875
11.666667	0.5	0.018125
11.675000	0.5	0.018375
11.683333	0.5	0.018500
11.691667	0.5	0.018750
11.700000	0.5	0.018625
11.708333	0.5	0.018125
11.716667	0.5	0.017750
11.725000	0.5	0.017875
11.733333	0.5	0.017875
11.741667	0.5	0.017625
11.750000	0.5	0.018000
11.758333	0.5	0.018500
11.766667	0.5	0.018500
11.775000	0.5	0.018375
11.783333	0.5	0.018375
11.791667	0.5	0.018625
11.800000	0.5	0.018875
11.808333	0.5	0.018875
11.816667	0.5	0.019000
11.825000	0.5	0.019000
11.833333	0.5	0.019125
11.841667	0.5	0.019125
11.850000	0.5	0.019000
11.858333	0.5	0.019000
11.866667	0.5	0.019250
11.875000	0.5	0.019625
11.883333	0.5	0.019125
11.891667	0.5	0.019500
11.900000	0.5	0.019500
11.908333	0.5	0.019000
11.916667	0.5	0.019000
11.925000	0.5	0.019125
11.933333	0.5	0.019250
11.941667	0.5	0.019125
11.950000	0.5	0.019125
11.958333	0.5	0.019250
11.966667	0.5	0.019250
11.975000	0.5	0.019375
11.983333	0.5	0.019250
11.991667	0.5	0.019500
12.000000	0.5	0.019875
12.008333	0.5	0.020375
12.016667	0.5	0.020625
12.025000	0.5	0.020625
12.033333	0.5	0.020875
12.041667	0.5	0.021125
12.050000	0.5	0.021250
12.058333	0.5	0.021375
12.066667	0.5	0.021000
12.075000	0.5	0.020500
12.083333	0.5	0.020375
12.091667	0.5	0.020125
12.100000	0.5	0.020000
12.108333	0.5	0.019375
12.116667	0.5	0.019125
12.125000	0.5	0.018250
12.133333	0.5	0.017750
12.141667	0.5	0.017750
12.150000	0.5	0.017625
12.158333	0.5	0.017000
12.166667	0.5	0.016625
12.175000	0.5	0.015625
12.183333	0.5	0.014625
12.191667	0.5	0.014125
12.200000	0.5	0.013750
12.208333	0.5	0.013250
12.216667	0.5	0.013125
12.225000	0.5	0.012875
12.233333	0.5	0.012500
12.241667	0.5	0.012375
12.250000	0.5	0.012125
12.258333	0.5	0.011750
12.266667	0.5	0.011250
12.275000	0.5	0.011250
12.283333	0.5	0.011500
12.291667	0.5	0.011625
12.300000	0.5	0.011750
12.308333	0.5	0.011750
12.316667	0.5	0.012000
12.325000	0.5	0.012000
12.333333	0.5	0.012250
12.341667	0.5	0.012625
12.350000	0.5	0.012625
12.358333	0.5	0.012875
12.366667	0.5	0.013125
12.375000	0.5	0.013250
12.383333	0.5	0.013875
12.391667	0.5	0.013750
12.400000	0.5	0.013750
12.408333	0.5	0.013250
12.416667	0.5	0.012500
12.425000	0.5	0.012125
12.433333	0.5	0.011125
12.441667	0.5	0.009625
12.450000	0.5	0.008375
12.458333	0.5	0.007125
12.466667	0.5	0.005750
12.475000	0.5	0.004500
12.483333	0.5	0.003125
12.491667	0.5	0.001750
12.500000	0.5	0.000000
12.508333	0.5	-0.001375
12.516667	0.5	-0.002875
12.525000	0.5	-0.004250
12.533333	0.5	-0.005125
12.541667	0.5	-0.006125
12.550000	0.5	-0.007250
12.558333	0.5	-0.008125
12.566667	0.5	-0.009375
12.575000	0.5	-0.010500
12.583333	0.5	-0.011500
12.591667	0.5	-0.012125
12.600000	0.5	-0.012750
12.608333	0.5	-0.013625
12.616667	0.5	-0.014375
12.625000	0.5	-0.015000
12.633333	0.5	-0.015625
12.641667	0.5	-0.016000
12.650000	0.5	-0.016250
12.658333	0.5	-0.016500
12.666667	0.5	-0.016750
12.675000	0.5	-0.016750
12.683333	0.5	-0.016625
12.691667	0.5	-0.016750
12.700000	0.5	-0.016500
12.708333	0.5	-0.016625
12.716667	0.5	-0.017000
12.725000	0.5	-0.017000
12.733333	0.5	-0.016750
12.741667	0.5	-0.016500
12.750000	0.5	-0.016000
12.758333	0.5	-0.015625
12.766667	0.5	-0.015375
12.775000	0.5	-0.014875
12.783333	0.5	-0.014250
12.791667	0.5	-0.013625
12.800000	0.5	-0.013000
12.808333	0.5	-0.012000
12.816667	0.5	-0.011625
12.825000	0.5	-0.011375
12.833333	0.5	-0.010500
12.841667	0.5	-0.009625
12.850000	0.5	-0.009000
12.858333	0.5	-0.008750
12.866667	0.5	-0.007625
12.875000	0.5	-0.007000
12.883333	0.5	-0.006375
12.891667	0.5	-0.006000
12.900000	0.5	-0.005250
12.908333	0.5	-0.004250
12.916667	0.5	-0.003125
12.925000	0.5	-0.002375
12.933333	0.5	-0.001500
12.941667	0.5	-0.000750
12.950000	0.5	-0.000125
12.958333	0.5	0.000125
12.966667	0.5	0.000625
12.975000	0.5	0.001250
12.983333	0.5	0.002000
12.991667	0.5	0.002250
13.000000	0.5	0.002500
13.008333	0.5	0.003250
13.016667	0.5	0.003250
13.025000	0.5	0.003375
13.033333	0.5	0.003625
13.041667	0.5	0.004125
13.050000	0.5	0.004500
13.058333	0.5	0.005000
13.066667	0.5	0.006125
13.075000	0.5	0.006875
13.083333	0.5	0.007375
13.091667	0.5	0.007625
13.100000	0.5	0.008000
13.108333	0.5	0.008125
13.116667	0.5	0.008125
13.125000	0.5	0.008625
13.133333	0.5	0.009250
13.141667	0.5	0.010000
13.150000	0.5	0.010750
13.158333	0.5	0.011000
13.166667	0.5	0.011875
13.175000	0.5	0.012000
13.183333	0.5	0.012375
13.191667	0.5	0.012750
13.200000	0.5	0.013000
13.208333	0.5	0.013250
13.216667	0.5	0.013250
13.225000	0.5	0.013750
13.233333	0.5	0.014375
13.241667	0.5	0.014875
13.250000	0.5	0.015125
13.258333	0.5	0.015250
13.266667	0.5	0.015500
13.275000	0.5	0.015250
13.283333	0.5	0.015000
13.291667	0.5	0.015250
13.300000	0.5	0.015750
13.308333	0.5	0.016000
13.316667	0.5	0.016000
13.325000	0.5	0.015875
13.333333	0.5	0.016375
13.341667	0.5	0.016250
13.350000	0.5	0.016500
13.358333	0.5	0.016125
13.366667	0.5	0.016125
13.375000	0.5	0.016375
13.383333	0.5	0.016250
13.391667	0.5	0.016500
13.400000	0.5	0.016750
13.408333	0.5	0.016750
13.416667	0.5	0.016375
13.425000	0.5	0.016000
13.433333	0.5	0.016000
13.441667	0.5	0.016000
13.450000	0.5	0.016250
13.458333	0.5	0.016500
13.466667	0.5	0.016375
13.475000	0.5	0.016250
13.483333	0.5	0.016000
13.491667	0.5	0.015875
13.500000	0.5	0.016250
13.508333	0.5	0.016125
13.516667	0.5	0.016125
13.525000	0.5	0.016125
13.533333	0.5	0.016125
13.541667	0.5	0.016375
13.550000	0.5	0.016625
13.558333	0.5	0.016375
13.566667	0.5	0.016375
13.575000	0.5	0.016500
13.583333	0.5	0.016500
13.591667	0.5	0.016250
13.600000	0.5	0.015750
13.608333	0.5	0.015625
13.616667	0.5	0.015625
13.625000	0.5	0.015750
13.633333	0.5	0.016000
13.641667	0.5	0.015750
13.650000	0.5	0.015875
13.658333	0.5	0.015750
13.666667	0.5	0.015500
13.675000	0.5	0.015625
13.683333	0.5	0.015250
13.691667	0.5	0.015500
13.700000	0.5	0.015500
13.708333	0.5	0.015625
13.716667	0.5	0.015750
13.725000	0.5	0.015625
13.733333	0.5	0.015250
13.741667	0.5	0.015125
13.750000	0.5	0.014875
13.758333	0.5	0.015000
13.766667	0.5	0.015000
13.775000	0.5	0.015000
13.783333	0.5	0.015125
13.791667	0.5	0.015250
13.800000	0.5	0.015375
13.808333	0.5	0.015000
13.816667	0.5	0.015000
13.825000	0.5	0.014875
13.833333	0.5	0.014875
13.841667	0.5	0.014625
13.850000	0.5	0.014875
13.858333	0.5	0.015375
13.866667	0.5	0.015500
13.875000	0.5	0.015625
13.883333	0.5	0.015750
13.891667	0.5	0.016250
13.900000	0.5	0.016250
13.908333	0.5	0.016375
13.916667	0.5	0.016250
13.925000	0.5	0.016250
13.933333	0.5	0.016250
13.941667	0.5	0.016625
13.950000	0.5	0.016500
13.958333	0.5	0.016875
13.966667	0.5	0.017125
13.975000	0.5	0.017000
13.983333	0.5	0.016875
13.991667	0.5	0.016875
14.000000	0.5	0.017000
14.008333	0.5	0.016625
14.016667	0.5	0.016500
14.025000	0.5	0.016500
14.033333	0.5	0.016375
14.041667	0.5	0.016500
14.050000	0.5	0.016625
14.058333	0.5	0.016250
14.066667	0.5	0.016375
14.075000	0.5	0.016375
14.083333	0.5	0.016500
14.091667	0.5	0.016000
14.100000	0.5	0.015875
14.108333	0.5	0.015875
14.116667	0.5	0.015500
14.125000	0.5	0.014875
14.133333	0.5	0.014500
14.141667	0.5	0.014125
14.150000	0.5	0.014125
14.158333	0.5	0.013750
14.166667	0.5	0.013375
14.175000	0.5	0.013375
14.183333	0.5	0.013500
14.191667	0.5	0.013625
14.200000	0.5	0.013250
14.208333	0.5	0.012875
14.216667	0.5	0.012375
14.225000	0.5	0.012375
14.233333	0.5	0.012125
14.241667	0.5	0.012125
14.250000	0.5	0.012125
14.258333	0.5	0.011750
14.266667	0.5	0.011625
14.275000	0.5	0.011625
14.283333	0.5	0.011875
14.291667	0.5	0.011625
14.300000	0.5	0.011750
14.308333	0.5	0.011750
14.316667	0.5	0.011875
14.325000	0.5	0.011750
14.333333	0.5	0.011625
14.341667	0.5	0.011625
14.350000	0.5	0.011750
14.358333	0.5	0.011500
14.366667	0.5	0.011500
14.375000	0.5	0.011625
14.383333	0.5	0.011625
14.391667	0.5	0.011625
14.400000	0.5	0.011500
14.408333	0.5	0.011250
14.416667	0.5	0.011500
14.425000	0.5	0.011750
14.433333	0.5	0.011625
14.441667	0.5	0.011500
14.450000	0.5	0.011000
14.458333	0.5	0.010750
14.466667	0.5	0.010750
14.475000	0.5	0.010875
14.483333	0.5	0.010500
14.491667	0.5	0.010000
14.500000	0.5	0.009750
14.508333	0.5	0.009875
14.516667	0.5	0.009500
14.525000	0.5	0.009250
14.533333	0.5	0.009000
14.541667	0.5	0.008750
14.550000	0.5	0.008750
14.558333	0.5	0.008375
14.566667	0.5	0.008125
14.575000	0.5	0.007875
14.583333	0.5	0.007625
14.591667	0.5	0.007875
14.600000	0.5	0.007625
14.608333	0.5	0.006750
14.616667	0.5	0.006125
14.625000	0.5	0.005500
14.633333	0.5	0.004875
14.641667	0.5	0.004250
14.650000	0.5	0.003875
14.658333	0.5	0.003500
14.666667	0.5	0.003000
14.675000	0.5	0.002500
14.683333	0.5	0.001875
14.691667	0.5	0.001625
14.700000	0.5	0.001125
14.708333	0.5	0.001000
14.716667	0.5	0.000625
14.725000	0.5	-0.000250
14.733333	0.5	-0.000625
14.741667	0.5	-0.000375
14.750000	0.5	-0.000500
14.758333	0.5	-0.001375
14.766667	0.5	-0.001875
14.775000	0.5	-0.002500
14.783333	0.5	-0.002875
14.791667	0.5	-0.003125
14.800000	0.5	-0.003625
14.808333	0.5	-0.003750
14.816667	0.5	-0.003875
14.825000	0.5	-0.004000
14.833333	0.5	-0.004375
14.841667	0.5	-0.004750
14.850000	0.5	-0.004750
14.858333	0.5	-0.004875
14.866667	0.5	-0.005000
14.875000	0.5	-0.005500
14.883333	0.5	-0.005375
14.891667	0.5	-0.005625
14.900000	0.5	-0.006000
14.908333	0.5	-0.006000
14.916667	0.5	-0.005875
14.925000	0.5	-0.006125
14.933333	0.5	-0.006250
14.941667	0.5	-0.006125
14.950000	0.5	-0.005875
14.958333	0.5	-0.006125
14.966667	0.5	-0.006875
14.975000	0.5	-0.007125
14.983333	0.5	-0.007500
14.991667	0.5	-0.007875
15.000000	0.5	-0.008000
15.008333	0.5	-0.008125
15.016667	0.5	-0.008750
15.025000	0.5	-0.009500
15.033333	0.5	-0.009875
15.041667	0.5	-0.009875
15.050000	0.5	-0.010000
15.058333	0.5	-0.010250
15.066667	0.5	-0.010375
15.075000	0.5	-0.010750
15.083333	0.5	-0.010875
15.091667	0.5	-0.010750
15.100000	0.5	-0.011125
15.108333	0.5	-0.011500
15.116667	0.5	-0.011500
15.125000	0.5	-0.012000
15.133333	0.5	-0.012375
15.141667	0.5	-0.012500
15.150000	0.5	-0.012375
15.158333	0.5	-0.012375
15.166667	0.5	-0.012625
15.175000	0.5	-0.012750
15.183333	0.5	-0.012625
15.191667	0.5	-0.012625
15.200000	0.5	-0.012625
15.208333	0.5	-0.012625
15.216667	0.5	-0.012750
15.225000	0.5	-0.012500
15.233333	0.5	-0.012375
15.241667	0.5	-0.012000
15.250000	0.5	-0.011875
15.258333	0.5	-0.012000
15.266667	0.5	-0.011875
15.275000	0.5	-0.011875
15.283333	0.5	-0.012000
15.291667	0.5	-0.012000
15.300000	0.5	-0.011625
15.308333	0.5	-0.011625
15.316667	0.5	-0.011250
15.325000	0.5	-0.011000
15.333333	0.5	-0.010625
15.341667	0.5	-0.010375
15.350000	0.5	-0.009875
15.358333	0.5	-0.009250
15.366667	0.5	-0.008625
15.375000	0.5	-0.008625
15.383333	0.5	-0.008750
15.391667	0.5	-0.008250
15.400000	0.5	-0.007625
15.408333	0.5	-0.007500
15.416667	0.5	-0.007250
15.425000	0.5	-0.006875
15.433333	0.5	-0.006625
15.441667	0.5	-0.006875
15.450000	0.5	-0.006750
15.458333	0.5	-0.006125
15.466667	0.5	-0.006250
15.475000	0.5	-0.005875
15.483333	0.5	-0.005125
15.491667	0.5	-0.004625
15.500000	0.5	-0.004125
15.508333	0.5	-0.003875
15.516667	0.5	-0.003625
15.525000	0.5	-0.003250
15.533333	0.5	-0.003250
15.541667	0.5	-0.002625
15.550000	0.5	-0.002000
15.558333	0.5	-0.001500
15.566667	0.5	-0.000875
15.575000	0.5	-0.000375
15.583333	0.5	-0.000375
15.591667	0.5	-0.000250
15.600000	0.5	0.000125
15.608333	0.5	0.000250
15.616667	0.5	0.000500
15.625000	0.5	0.000875
15.633333	0.5	0.001375
15.641667	0.5	0.001750
15.650000	0.5	0.001500
15.658333	0.5	0.001125
15.666667	0.5	0.001125
15.675000	0.5	0.001375
15.683333	0.5	0.001250
15.691667	0.5	0.001375
15.700000	0.5	0.001500
15.708333	0.5	0.001875
15.716667	0.5	0.002250
15.725000	0.5	0.002500
15.733333	0.5	0.002125
15.741667	0.5	0.002500
15.750000	0.5	0.002625
15.758333	0.5	0.002625
15.766667	0.5	0.003000
15.775000	0.5	0.003000
15.783333	0.5	0.002875
15.791667	0.5	0.003250
15.800000	0.5	0.003125
15.808333	0.5	0.003375
15.816667	0.5	0.003500
15.825000	0.5	0.003875
15.833333	0.5	0.003750
15.841667	0.5	0.003500
15.850000	0.5	0.003375
15.858333	0.5	0.003125
15.866667	0.5	0.003250
15.875000	0.5	0.003250
15.883333	0.5	0.003625
15.891667	0.5	0.003875
15.900000	0.5	0.003625
15.908333	0.5	0.003250
15.916667	0.5	0.003125
15.925000	0.5	0.003125
15.933333	0.5	0.002625
15.941667	0.5	0.002125
15.950000	0.5	0.002250
15.958333	0.5	0.002250
15.966667	0.5	0.002500
15.975000	0.5	0.002375
15.983333	0.5	0.002250
15.991667	0.5	0.002375
16.000000	0.5	0.002625
16.008333	0.5	0.002875
16.016667	0.5	0.003125
16.025000	0.5	0.003500
16.033333	0.5	0.003750
16.041667	0.5	0.003250
16.050000	0.5	0.003000
16.058333	0.5	0.003125
16.066667	0.5	0.003625
16.075000	0.5	0.003750
16.083333	0.5	0.003875
16.091667	0.5	0.004000
16.100000	0.5	0.004000
16.108333	0.5	0.004000
16.116667	0.5	0.004375
16.125000	0.5	0.005125
16.133333	0.5	0.005625
16.141667	0.5	0.005625
16.150000	0.5	0.005625
16.158333	0.5	0.005875
16.166667	0.5	0.006000
16.175000	0.5	0.006000
16.183333	0.5	0.006375
16.191667	0.5	0.006875
16.200000	0.5	0.007000
16.208333	0.5	0.007250
16.216667	0.5	0.007250
16.225000	0.5	0.007500
16.233333	0.5	0.007500
16.241667	0.5	0.007750
16.250000	0.5	0.007875
16.258333	0.5	0.007625
16.266667	0.5	0.007375
16.275000	0.5	0.007750
16.283333	0.5	0.007625
16.291667	0.5	0.008000
16.300000	0.5	0.008500
16.308333	0.5	0.009375
16.316667	0.5	0.009125
16.325000	0.5	0.008750
16.333333	0.5	0.009250
16.341667	0.5	0.009250
16.350000	0.5	0.009250
16.358333	0.5	0.009500
16.366667	0.5	0.009500
16.375000	0.5	0.009875
16.383333	0.5	0.010125
16.391667	0.5	0.010000
16.400000	0.5	0.010125
16.408333	0.5	0.010625
16.416667	0.5	0.010875
16.425000	0.5	0.010750
16.433333	0.5	0.011250
16.441667	0.5	0.011500
16.450000	0.5	0.012000
16.458333	0.5	0.012125
16.466667	0.5	0.012250
16.475000	0.5	0.012375
16.483333	0.5	0.012625
16.491667	0.5	0.013250
16.500000	0.5	0.013250
16.508333	0.5	0.013500
16.516667	0.5	0.014000
16.525000	0.5	0.014000
16.533333	0.5	0.014000
16.541667	0.5	0.013750
16.550000	0.5	0.014000
16.558333	0.5	0.013875
16.566667	0.5	0.013500
16.575000	0.5	0.013500
16.583333	0.5	0.013500
16.591667	0.5	0.013250
16.600000	0.5	0.013125
16.608333	0.5	0.013000
16.616667	0.5	0.013250
16.625000	0.5	0.013250
16.633333	0.5	0.013125
16.641667	0.5	0.012750
16.650000	0.5	0.012250
16.658333	0.5	0.011750
16.666667	0.5	0.011250
16.675000	0.5	0.011000
16.683333	0.5	0.010250
16.691667	0.5	0.009750
16.700000	0.5	0.009375
16.708333	0.5	0.009250
16.716667	0.5	0.009375
16.725000	0.5	0.009000
16.733333	0.5	0.008375
16.741667	0.5	0.007750
16.750000	0.5	0.007375
16.758333	0.5	0.006875
16.766667	0.5	0.006500
16.775000	0.5	0.005750
16.783333	0.5	0.005250
16.791667	0.5	0.004750
16.800000	0.5	0.004125
16.808333	0.5	0.003500
16.816667	0.5	0.002750
16.825000	0.5	0.002125
16.833333	0.5	0.001750
16.841667	0.5	0.001250
16.850000	0.5	0.001000
16.858333	0.5	0.000625
16.866667	0.5	0.000000
16.875000	0.5	-0.000250
16.883333	0.5	-0.000875
16.891667	0.5	-0.000750
16.900000	0.5	-0.000875
16.908333	0.5	-0.001500
16.916667	0.5	-0.001875
16.925000	0.5	-0.002625
16.933333	0.5	-0.003125
16.941667	0.5	-0.003125
16.950000	0.5	-0.003125
16.958333	0.5	-0.004125
16.966667	0.5	-0.004250
16.975000	0.5	-0.004750
16.983333	0.5	-0.005250
16.991667	0.5	-0.006000
17.000000	0.5	-0.006500
17.008333	0.5	-0.007250
17.016667	0.5	-0.008250
17.025000	0.5	-0.009500
17.033333	0.5	-0.010375
17.041667	0.5	-0.011750
17.050000	0.5	-0.013375
17.058333	0.5	-0.015500
17.066667	0.5	-0.017250
17.075000	0.5	-0.019125
17.083333	0.5	-0.021375
17.091667	0.5	-0.023625
17.100000	0.5	-0.026125
17.108333	0.5	-0.028625
17.116667	0.5	-0.031375
17.125000	0.5	-0.034625
17.133333	0.5	-0.038250
17.141667	0.5	-0.042125
17.150000	0.5	-0.046125
17.158333	0.5	-0.050250
17.166667	0.5	-0.054000
17.175000	0.5	-0.058125
17.183333	0.5	-0.062625
17.191667	0.5	-0.066625
17.200000	0.5	-0.071000
17.208333	0.5	-0.075500
17.216667	0.5	-0.079375
17.225000	0.5	-0.083125
17.233333	0.5	-0.086500
17.241667	0.5	-0.089875
17.250000	0.5	-0.092875
17.258333	0.5	-0.096000
17.266667	0.5	-0.098625
17.275000	0.5	-0.100500
17.283333	0.5	-0.101625
17.291667	0.5	-0.102750
17.300000	0.5	-0.103250
17.308333	0.5	-0.103250
17.316667	0.5	-0.103000
17.325000	0.5	-0.102000
17.333333	0.5	-0.101000
17.341667	0.5	-0.099125
17.350000	0.5	-0.096875
17.358333	0.5	-0.094250
17.366667	0.5	-0.091125
17.375000	0.5	-0.087875
17.383333	0.5	-0.085250
17.391667	0.5	-0.081750
17.400000	0.5	-0.078000
17.408333	0.5	-0.074375
17.416667	0.5	-0.070500
17.425000	0.5	-0.066625
17.433333	0.5	-0.063250
17.441667	0.5	-0.060125
17.450000	0.5	-0.056750
17.458333	0.5	-0.053625
17.466667	0.5	-0.050625
17.475000	0.5	-0.047625
17.483333	0.5	-0.044750
17.491667	0.5	-0.041750
17.500000	0.5	-0.038875
17.508333	0.5	-0.036250
17.516667	0.5	-0.033750
17.525000	0.5	-0.031750
17.533333	0.5	-0.030000
17.541667	0.5	-0.028125
17.550000	0.5	-0.026375
17.558333	0.5	-0.024875
17.566667	0.5	-0.023625
17.575000	0.5	-0.022625
17.583333	0.5	-0.021750
17.591667	0.5	-0.021000
17.600000	0.5	-0.019875
17.608333	0.5	-0.018875
17.616667	0.5	-0.018000
17.625000	0.5	-0.017500
17.633333	0.5	-0.016625
17.641667	0.5	-0.015875
17.650000	0.5	-0.015125
17.658333	0.5	-0.015125
17.666667	0.5	-0.014750
17.675000	0.5	-0.014250
17.683333	0.5	-0.013875
17.691667	0.5	-0.013625
17.700000	0.5	-0.013500
17.708333	0.5	-0.013500
17.716667	0.5	-0.013125
17.725000	0.5	-0.013375
17.733333	0.5	-0.012875
17.741667	0.5	-0.012250
17.750000	0.5	-0.012125
17.758333	0.5	-0.011750
17.766667	0.5	-0.011625
17.775000	0.5	-0.011750
17.783333	0.5	-0.011500
17.791667	0.5	-0.011250
17.800000	0.5	-0.011000
17.808333	0.5	-0.010875
17.816667	0.5	-0.010500
17.825000	0.5	-0.010250
17.833333	0.5	-0.009875
17.841667	0.5	-0.009875
17.850000	0.5	-0.009625
17.858333	0.5	-0.009875
17.866667	0.5	-0.009875
17.875000	0.5	-0.010000
17.883333	0.5	-0.009750
17.891667	0.5	-0.009875
17.900000	0.5	-0.010125
17.908333	0.5	-0.009750
17.916667	0.5	-0.009250
17.925000	0.5	-0.008875
17.933333	0.5	-0.008500
17.941667	0.5	-0.008500
17.950000	0.5	-0.008750
17.958333	0.5	-0.008750
17.966667	0.5	-0.008625
17.975000	0.5	-0.008375
17.983333	0.5	-0.008250
17.991667	0.5	-0.008250
18.000000	0.5	-0.007625
18.008333	0.5	-0.006875
18.016667	0.5	-0.006625
18.025000	0.5	-0.006500
18.033333	0.5	-0.006750
18.041667	0.5	-0.006500
18.050000	0.5	-0.006500
18.058333	0.5	-0.006125
18.066667	0.5	-0.005750
18.075000	0.5	-0.005875
18.083333	0.5	-0.006375
18.091667	0.5	-0.006250
18.100000	0.5	-0.006000
18.108333	0.5	-0.006375
18.116667	0.5	-0.006625
18.125000	0.5	-0.006875
18.133333	0.5	-0.007375
18.141667	0.5	-0.008250
18.150000	0.5	-0.009375
18.158333	0.5	-0.009875
18.166667	0.5	-0.010500
18.175000	0.5	-0.011125
18.183333	0.5	-0.011750
18.191667	0.5	-0.012500
18.200000	0.5	-0.013250
18.208333	0.5	-0.014500
18.216667	0.5	-0.015875
18.225000	0.5	-0.017250
18.233333	0.5	-0.018500
18.241667	0.5	-0.019625
18.250000	0.5	-0.020750
18.258333	0.5	-0.021750
18.266667	0.5	-0.023000
18.275000	0.5	-0.024625
18.283333	0.5	-0.026250
18.291667	0.5	-0.027625
18.300000	0.5	-0.028750
18.308333	0.5	-0.029500
18.316667	0.5	-0.031000
18.325000	0.5	-0.031875
18.333333	0.5	-0.032875
18.341667	0.5	-0.033625
18.350000	0.5	-0.034250
18.358333	0.5	-0.035125
18.366667	0.5	-0.035750
18.375000	0.5	-0.035750
18.383333	0.5	-0.036000
18.391667	0.5	-0.035625
18.400000	0.5	-0.035500
18.408333	0.5	-0.034750
18.416667	0.5	-0.034125
18.425000	0.5	-0.033750
18.433333	0.5	-0.032875
18.441667	0.5	-0.032500
18.450000	0.5	-0.032000
18.458333	0.5	-0.031250
18.466667	0.5	-0.030500
18.475000	0.5	-0.029500
18.483333	0.5	-0.028125
18.491667	0.5	-0.027125
18.500000	0.5	-0.026250
18.508333	0.5	-0.025375
18.516667	0.5	-0.024375
18.525000	0.5	-0.023125
18.533333	0.5	-0.022125
18.541667	0.5	-0.021375
18.550000	0.5	-0.020875
18.558333	0.5	-0.020000
18.566667	0.5	-0.019250
18.575000	0.5	-0.018750
18.583333	0.5	-0.017875
18.591667	0.5	-0.017250
18.600000	0.5	-0.017125
18.608333	0.5	-0.017375
18.616667	0.5	-0.017125
18.625000	0.5	-0.016750
18.633333	0.5	-0.016375
18.641667	0.5	-0.016250
18.650000	0.5	-0.016250
18.658333	0.5	-0.016250
18.666667	0.5	-0.016000
18.675000	0.5	-0.016250
18.683333	0.5	-0.016125
18.691667	0.5	-0.016625
18.700000	0.5	-0.017375
18.708333	0.5	-0.017875
18.716667	0.5	-0.017875
18.725000	0.5	-0.018375
18.733333	0.5	-0.019000
18.741667	0.5	-0.019625
18.750000	0.5	-0.019875
18.758333	0.5	-0.020625
18.766667	0.5	-0.021250
18.775000	0.5	-0.021875
18.783333	0.5	-0.022875
18.791667	0.5	-0.022750
18.800000	0.5	-0.022750
18.808333	0.5	-0.023125
18.816667	0.5	-0.023875
18.825000	0.5	-0.024125
18.833333	0.5	-0.024625
18.841667	0.5	-0.025000
18.850000	0.5	-0.025375
18.858333	0.5	-0.025625
18.866667	0.5	-0.026250
18.875000	0.5	-0.026875
18.883333	0.5	-0.027375
18.891667	0.5	-0.028000
18.900000	0.5	-0.028500
18.908333	0.5	-0.029000
18.916667	0.5	-0.029125
18.925000	0.5	-0.029125
18.933333	0.5	-0.029375
18.941667	0.5	-0.029625
18.950000	0.5	-0.029625
18.958333	0.5	-0.029750
18.966667	0.5	-0.030125
18.975000	0.5	-0.030000
18.983333	0.5	-0.030250
18.991667	0.5	-0.030500
19.000000	0.5	-0.030500
19.008333	0.5	-0.030500
19.016667	0.5	-0.030375
19.025000	0.5	-0.030250
19.033333	0.5	-0.030625
19.041667	0.5	-0.030875
19.050000	0.5	-0.030750
19.058333	0.5	-0.030750
19.066667	0.5	-0.031000
19.075000	0.5	-0.031250
19.083333	0.5	-0.031375
19.091667	0.5	-0.031000
19.100000	0.5	-0.030875
19.108333	0.5	-0.030625
19.116667	0.5	-0.030375
19.125000	0.5	-0.030000
19.133333	0.5	-0.030000
19.141667	0.5	-0.030250
19.150000	0.5	-0.030500
19.158333	0.5	-0.030500
19.166667	0.5	-0.031125
19.175000	0.5	-0.031375
19.183333	0.5	-0.031625
19.191667	0.5	-0.031625
19.200000	0.5	-0.031625
19.208333	0.5	-0.031750
19.216667	0.5	-0.031375
19.225000	0.5	-0.031375
19.233333	0.5	-0.031250
19.241667	0.5	-0.031250
19.250000	0.5	-0.031125
19.258333	0.5	-0.031000
19.266667	0.5	-0.031375
19.275000	0.5	-0.031625
19.283333	0.5	-0.031750
19.291667	0.5	-0.032375
19.300000	0.5	-0.032375
19.308333	0.5	-0.032000
19.316667	0.5	-0.031875
19.325000	0.5	-0.032250
19.333333	0.5	-0.032250
19.341667	0.5	-0.032000
19.350000	0.5	-0.032000
19.358333	0.5	-0.031875
19.366667	0.5	-0.031500
19.375000	0.5	-0.031500
19.383333	0.5	-0.031625
19.391667	0.5	-0.031500
19.400000	0.5	-0.031625
19.408333	0.5	-0.032000
19.416667	0.5	-0.032125
19.425000	0.5	-0.032125
19.433333	0.5	-0.031875
19.441667	0.5	-0.032250
19.450000	0.5	-0.032250
19.458333	0.5	-0.032375
19.466667	0.5	-0.032000
19.475000	0.5	-0.032500
19.483333	0.5	-0.033000
19.491667	0.5	-0.032750
19.500000	0.5	-0.032750
19.508333	0.5	-0.032875
19.516667	0.5	-0.033125
19.525000	0.5	-0.033375
19.533333	0.5	-0.033375
19.541667	0.5	-0.033375
19.550000	0.5	-0.033500
19.558333	0.5	-0.034000
19.566667	0.5	-0.034125
19.575000	0.5	-0.034750
19.583333	0.5	-0.035000
19.591667	0.5	-0.035375
19.600000	0.5	-0.035500
19.608333	0.5	-0.035625
19.616667	0.5	-0.035750
19.625000	0.5	-0.036250
19.633333	0.5	-0.036625
19.641667	0.5	-0.036750
19.650000	0.5	-0.037000
19.658333	0.5	-0.037000
19.666667	0.5	-0.037250
19.675000	0.5	-0.037750
19.683333	0.5	-0.038125
19.691667	0.5	-0.038500
19.700000	0.5	-0.038500
19.708333	0.5	-0.038750
19.716667	0.5	-0.039000
19.725000	0.5	-0.038875
19.733333	0.5	-0.038750
19.741667	0.5	-0.038500
19.750000	0.5	-0.038250
19.758333	0.5	-0.038375
19.766667	0.5	-0.038250
19.775000	0.5	-0.038250
19.783333	0.5	-0.038125
19.791667	0.5	-0.038000
19.800000	0.5	-0.038000
19.808333	0.5	-0.038125
19.816667	0.5	-0.037750
19.825000	0.5	-0.037250
19.833333	0.5	-0.037000
19.841667	0.5	-0.036750
19.850000	0.5	-0.036375
19.858333	0.5	-0.035875
19.866667	0.5	-0.035750
19.875000	0.5	-0.035500
19.883333	0.5	-0.035125
19.891667	0.5	-0.034625
19.900000	0.5	-0.034500
19.908333	0.5	-0.034000
19.916667	0.5	-0.033625
19.925000	0.5	-0.033875
19.933333	0.5	-0.033750
19.941667	0.5	-0.033375
19.950000	0.5	-0.033500
19.958333	0.5	-0.033750
19.966667	0.5	-0.033250
19.975000	0.5	-0.032875
19.983333	0.5	-0.032875
19.991667	0.5	-0.032625
20.000000	0.5	-0.032375
20.008333	0.5	-0.032125
20.016667	0.5	-0.031750
20.025000	0.5	-0.032125
20.033333	0.5	-0.032250
20.041667	0.5	-0.032500
20.050000	0.5	-0.032875
20.058333	0.5	-0.033125
20.066667	0.5	-0.033250
20.075000	0.5	-0.033125
20.083333	0.5	-0.033125
20.091667	0.5	-0.032625
20.100000	0.5	-0.032250
20.108333	0.5	-0.032625
20.116667	0.5	-0.033000
20.125000	0.5	-0.033250
20.133333	0.5	-0.033375
20.141667	0.5	-0.034000
20.150000	0.5	-0.034000
20.158333	0.5	-0.033875
20.166667	0.5	-0.033625
20.175000	0.5	-0.033875
20.183333	0.5	-0.033750
20.191667	0.5	-0.033750
20.200000	0.5	-0.033875
20.208333	0.5	-0.033875
20.216667	0.5	-0.034375
20.225000	0.5	-0.034625
20.233333	0.5	-0.034750
20.241667	0.5	-0.034750
20.250000	0.5	-0.035000
20.258333	0.5	-0.035500
20.266667	0.5	-0.035875
20.275000	0.5	-0.035875
20.283333	0.5	-0.036250
20.291667	0.5	-0.036500
20.300000	0.5	-0.036500
20.308333	0.5	-0.036625
20.316667	0.5	-0.037125
20.325000	0.5	-0.037500
20.333333	0.5	-0.038000
20.341667	0.5	-0.037875
20.350000	0.5	-0.038000
20.358333	0.5	-0.038125
20.366667	0.5	-0.038625
20.375000	0.5	-0.038000
20.383333	0.5	-0.037500
20.391667	0.5	-0.037625
20.400000	0.5	-0.037625
20.408333	0.5	-0.037250
20.416667	0.5	-0.037000
20.425000	0.5	-0.036625
20.433333	0.5	-0.036625
20.441667	0.5	-0.036000
20.450000	0.5	-0.035625
20.458333	0.5	-0.034875
20.466667	0.5	-0.034125
20.475000	0.5	-0.033625
20.483333	0.5	-0.033250
20.491667	0.5	-0.032875
20.500000	0.5	-0.032375
20.508333	0.5	-0.031750
20.516667	0.5	-0.031125
20.525000	0.5	-0.030000
20.533333	0.5	-0.029500
20.541667	0.5	-0.029375
20.550000	0.5	-0.028375
20.558333	0.5	-0.027375
20.566667	0.5	-0.026250
20.575000	0.5	-0.025375
20.583333	0.5	-0.024625
20.591667	0.5	-0.024000
20.600000	0.5	-0.023250
20.608333	0.5	-0.022250
20.616667	0.5	-0.021250
20.625000	0.5	-0.020375
20.633333	0.5	-0.019625
20.641667	0.5	-0.018500
20.650000	0.5	-0.017500
20.658333	0.5	-0.017000
20.666667	0.5	-0.015875
20.675000	0.5	-0.015125
20.683333	0.5	-0.014875
20.691667	0.5	-0.014375
20.700000	0.5	-0.014000
20.708333	0.5	-0.013625
20.716667	0.5	-0.013250
20.725000	0.5	-0.012750
20.733333	0.5	-0.012125
20.741667	0.5	-0.011750
20.750000	0.5	-0.011375
20.758333	0.5	-0.011500
20.766667	0.5	-0.011625
20.775000	0.5	-0.011375
20.783333	0.5	-0.011250
20.791667	0.5	-0.010750
20.800000	0.5	-0.010250
20.808333	0.5	-0.010125
20.816667	0.5	-0.010125
20.825000	0.5	-0.010000
20.833333	0.5	-0.009750
20.841667	0.5	-0.010000
20.850000	0.5	-0.009625
20.858333	0.5	-0.009750
20.866667	0.5	-0.009875
20.875000	0.5	-0.009625
20.883333	0.5	-0.009625
20.891667	0.5	-0.009875
20.900000	0.5	-0.010500
20.908333	0.5	-0.010625
20.916667	0.5	-0.010875
20.925000	0.5	-0.011125
20.933333	0.5	-0.011750
20.941667	0.5	-0.011500
20.950000	0.5	-0.011625
20.958333	0.5	-0.011875
20.966667	0.5	-0.011625
20.975000	0.5	-0.011375
20.983333	0.5	-0.011625
20.991667	0.5	-0.011750
21.000000	0.5	-0.012000
21.008333	0.5	-0.012375
21.016667	0.5	-0.012500
21.025000	0.5	-0.013375
21.033333	0.5	-0.013625
21.041667	0.5	-0.013875
21.050000	0.5	-0.013625
21.058333	0.5	-0.013750
21.066667	0.5	-0.014250
21.075000	0.5	-0.014375
21.083333	0.5	-0.014375
21.091667	0.5	-0.014625
21.100000	0.5	-0.014625
21.108333	0.5	-0.014750
21.116667	0.5	-0.014750
21.125000	0.5	-0.015250
21.133333	0.5	-0.015500
21.141667	0.5	-0.015375
21.150000	0.5	-0.015625
21.158333	0.5	-0.015750
21.166667	0.5	-0.015750
21.175000	0.5	-0.015500
21.183333	0.5	-0.015625
21.191667	0.5	-0.015500
21.200000	0.5	-0.015875
21.208333	0.5	-0.015875
21.216667	0.5	-0.015875
21.225000	0.5	-0.015875
21.233333	0.5	-0.015875
21.241667	0.5	-0.016000
21.250000	0.5	-0.015750
21.258333	0.5	-0.015625
21.266667	0.5	-0.015875
21.275000	0.5	-0.015625
21.283333	0.5	-0.015875
21.291667	0.5	-0.016125
21.300000	0.5	-0.016625
21.308333	0.5	-0.017125
21.316667	0.5	-0.017125
21.325000	0.5	-0.016875
21.333333	0.5	-0.016750
21.341667	0.5	-0.017000
21.350000	0.5	-0.017000
21.358333	0.5	-0.017000
21.366667	0.5	-0.017000
21.375000	0.5	-0.016750
21.383333	0.5	-0.017000
21.391667	0.5	-0.017125
21.400000	0.5	-0.017375
21.408333	0.5	-0.017500
21.416667	0.5	-0.017625
21.425000	0.5	-0.018000
21.433333	0.5	-0.018125
21.441667	0.5	-0.018000
21.450000	0.5	-0.018375
21.458333	0.5	-0.018375
21.466667	0.5	-0.018875
21.475000	0.5	-0.018875
21.483333	0.5	-0.019000
21.491667	0.5	-0.019125
21.500000	0.5	-0.019250
21.508333	0.5	-0.019625
21.516667	0.5	-0.019875
21.525000	0.5	-0.019875
21.533333	0.5	-0.020000
21.541667	0.5	-0.020125
21.550000	0.5	-0.020125
21.558333	0.5	-0.019625
21.566667	0.5	-0.019375
21.575000	0.5	-0.019250
21.583333	0.5	-0.019625
21.591667	0.5	-0.019250
21.600000	0.5	-0.018625
21.608333	0.5	-0.018250
21.616667	0.5	-0.017875
21.625000	0.5	-0.017625
21.633333	0.5	-0.017625
21.641667	0.5	-0.017375
21.650000	0.5	-0.017000
21.658333	0.5	-0.016625
21.666667	0.5	-0.016000
21.675000	0.5	-0.016250
21.683333	0.5	-0.016000
21.691667	0.5	-0.015750
21.700000	0.5	-0.015500
21.708333	0.5	-0.015250
21.716667	0.5	-0.014750
21.725000	0.5	-0.014250
21.733333	0.5	-0.014375
21.741667	0.5	-0.014125
21.750000	0.5	-0.013875
21.758333	0.5	-0.013750
21.766667	0.5	-0.013625
21.775000	0.5	-0.013250
21.783333	0.5	-0.012625
21.791667	0.5	-0.012375
21.800000	0.5	-0.012000
21.808333	0.5	-0.011375
21.816667	0.5	-0.010875
21.825000	0.5	-0.010125
21.833333	0.5	-0.009625
21.841667	0.5	-0.008875
21.850000	0.5	-0.008125
21.858333	0.5	-0.007750
21.866667	0.5	-0.007500
21.875000	0.5	-0.006750
21.883333	0.5	-0.006375
21.891667	0.5	-0.005875
21.900000	0.5	-0.005000
21.908333	0.5	-0.004750
21.916667	0.5	-0.004500
21.925000	0.5	-0.003750
21.933333	0.5	-0.003500
21.941667	0.5	-0.003250
21.950000	0.5	-0.002750
21.958333	0.5	-0.002375
21.966667	0.5	-0.001875
21.975000	0.5	-0.001125
21.983333	0.5	-0.001000
21.991667	0.5	-0.000875
22.000000	0.5	-0.000500
22.008333	0.5	-0.000250
22.016667	0.5	0.000125
22.025000	0.5	0.000375
22.033333	0.5	0.000375
22.041667	0.5	0.000375
22.050000	0.5	0.000375
22.058333	0.5	0.000625
22.066667	0.5	0.000750
22.075000	0.5	0.000750
22.083333	0.5	0.001125
22.091667	0.5	0.001125
22.100000	0.5	0.001500
22.108333	0.5	0.001500
22.116667	0.5	0.001625
22.125000	0.5	0.001750
22.133333	0.5	0.001625
22.141667	0.5	0.001875
22.150000	0.5	0.001875
22.158333	0.5	0.002000
22.166667	0.5	0.001625
22.175000	0.5	0.001750
22.183333	0.5	0.001625
22.191667	0.5	0.001625
22.200000	0.5	0.001625
22.208333	0.5	0.001375
22.216667	0.5	0.001250
22.225000	0.5	0.001250
22.233333	0.5	0.001625
22.241667	0.5	0.001875
22.250000	0.5	0.001875
22.258333	0.5	0.001750
22.266667	0.5	0.001750
22.275000	0.5	0.002000
22.283333	0.5	0.002250
22.291667	0.5	0.002125
22.300000	0.5	0.002250
22.308333	0.5	0.002625
22.316667	0.5	0.002750
22.325000	0.5	0.002750
22.333333	0.5	0.002875
22.341667	0.5	0.002750
22.350000	0.5	0.002875
22.358333	0.5	0.003000
22.366667	0.5	0.002875
22.375000	0.5	0.002750
22.383333	0.5	0.002750
22.391667	0.5	0.002625
22.400000	0.5	0.002875
22.408333	0.5	0.003125
22.416667	0.5	0.003125
22.425000	0.5	0.003375
22.433333	0.5	0.003625
22.441667	0.5	0.004000
22.450000	0.5	0.004000
22.458333	0.5	0.004250
22.466667	0.5	0.004250
22.475000	0.5	0.004375
22.483333	0.5	0.005125
22.491667	0.5	0.005500
22.500000	0.5	0.005125
22.508333	0.5	0.005125
22.516667	0.5	0.005250
22.525000	0.5	0.005375
22.533333	0.5	0.005125
22.541667	0.5	0.005000
22.550000	0.5	0.005000
22.558333	0.5	0.004500
22.566667	0.5	0.004750
22.575000	0.5	0.004500
22.583333	0.5	0.004375
22.591667	0.5	0.004375
22.600000	0.5	0.004250
22.608333	0.5	0.004500
22.616667	0.5	0.004375
22.625000	0.5	0.004250
22.633333	0.5	0.004125
22.641667	0.5	0.003875
22.650000	0.5	0.004125
22.658333	0.5	0.003750
22.666667	0.5	0.003125
22.675000	0.5	0.003000
22.683333	0.5	0.002875
22.691667	0.5	0.002625
22.700000	0.5	0.002375
22.708333	0.5	0.001750
22.716667	0.5	0.001625
22.725000	0.5	0.001375
22.733333	0.5	0.001125
22.741667	0.5	0.001375
22.750000	0.5	0.001000
22.758333	0.5	0.000625
22.766667	0.5	0.000250
22.775000	0.5	0.000000
22.783333	0.5	0.000000
22.791667	0.5	0.000125
22.800000	0.5	0.000000
22.808333	0.5	-0.000250
22.816667	0.5	-0.000375
22.825000	0.5	-0.000125
22.833333	0.5	-0.000125
22.841667	0.5	-0.000125
22.850000	0.5	0.000000
22.858333	0.5	0.000125
22.866667	0.5	0.000000
22.875000	0.5	-0.000125
22.883333	0.5	-0.000625
22.891667	0.5	-0.000625
22.900000	0.5	-0.000875
22.908333	0.5	-0.001250
22.916667	0.5	-0.001250
22.925000	0.5	-0.001000
22.933333	0.5	-0.001250
22.941667	0.5	-0.001250
22.950000	0.5	-0.001125
22.958333	0.5	-0.001500
22.966667	0.5	-0.001500
22.975000	0.5	-0.001250
22.983333	0.5	-0.001250
22.991667	0.5	-0.000875
23.000000	0.5	-0.000500
23.008333	0.5	-0.000750
23.016667	0.5	-0.000625
23.025000	0.5	-0.000500
23.033333	0.5	-0.000500
23.041667	0.5	-0.000625
23.050000	0.5	-0.000500
23.058333	0.5	-0.001125
23.066667	0.5	-0.001000
23.075000	0.5	-0.001500
23.083333	0.5	-0.002000
23.091667	0.5	-0.002000
23.100000	0.5	-0.002000
23.108333	0.5	-0.001500
23.116667	0.5	-0.001125
23.125000	0.5	-0.001000
23.133333	0.5	-0.001250
23.141667	0.5	-0.001250
23.150000	0.5	-0.001500
23.158333	0.5	-0.001500
23.166667	0.5	-0.001875
23.175000	0.5	-0.001625
23.183333	0.5	-0.001875
23.191667	0.5	-0.001500
23.200000	0.5	-0.001125
23.208333	0.5	-0.001000
23.216667	0.5	-0.000875
23.225000	0.5	-0.000625
23.233333	0.5	-0.000375
23.241667	0.5	0.000000
23.250000	0.5	0.000000
23.258333	0.5	0.000125
23.266667	0.5	0.000000
23.275000	0.5	0.000000
23.283333	0.5	0.000375
23.291667	0.5	0.000500
23.300000	0.5	0.000125
23.308333	0.5	0.000000
23.316667	0.5	0.000375
23.325000	0.5	0.000125
23.333333	0.5	0.000000
23.341667	0.5	0.000000
23.350000	0.5	0.000375
23.358333	0.5	0.000625
23.366667	0.5	0.000875
23.375000	0.5	0.000875
23.383333	0.5	0.000625
23.391667	0.5	0.000625
23.400000	0.5	0.000750
23.408333	0.5	0.000750
23.416667	0.5	0.000625
23.425000	0.5	0.000500
23.433333	0.5	0.000875
23.441667	0.5	0.000875
23.450000	0.5	0.000625
23.458333	0.5	0.000750
23.466667	0.5	0.000875
23.475000	0.5	0.000500
23.483333	0.5	0.000500
23.491667	0.5	0.000750
23.500000	0.5	0.001125
23.508333	0.5	0.001000
23.516667	0.5	0.001000
23.525000	0.5	0.001125
23.533333	0.5	0.001125
23.541667	0.5	0.000875
23.550000	0.5	0.001125
23.558333	0.5	0.001250
23.566667	0.5	0.001500
23.575000	0.5	0.001500
23.583333	0.5	0.001375
23.591667	0.5	0.001250
23.600000	0.5	0.001250
23.608333	0.5	0.001250
23.616667	0.5	0.000750
23.625000	0.5	0.000375
23.633333	0.5	0.000125
23.641667	0.5	0.000000
23.650000	0.5	-0.000375
23.658333	0.5	-0.000750
23.666667	0.5	-0.001000
23.675000	0.5	-0.000875
23.683333	0.5	-0.000750
23.691667	0.5	-0.000875
23.700000	0.5	-0.000750
23.708333	0.5	-0.000500
23.716667	0.5	-0.000625
23.725000	0.5	-0.000625
23.733333	0.5	-0.000125
23.741667	0.5	-0.000250
23.750000	0.5	-0.000625
23.758333	0.5	-0.001250
23.766667	0.5	-0.001000
23.775000	0.5	-0.001500
23.783333	0.5	-0.002000
23.791667	0.5	-0.002000
23.800000	0.5	-0.001750
23.808333	0.5	-0.002000
23.816667	0.5	-0.001625
23.825000	0.5	-0.001750
23.833333	0.5	-0.002250
23.841667	0.5	-0.002375
23.850000	0.5	-0.002375
23.858333	0.5	-0.002125
23.866667	0.5	-0.001750
23.875000	0.5	-0.001500
23.883333	0.5	-0.001125
23.891667	0.5	-0.001375
23.900000	0.5	-0.001000
23.908333	0.5	-0.001000
23.916667	0.5	-0.001250
23.925000	0.5	-0.001000
23.933333	0.5	-0.000875
23.941667	0.5	-0.000625
23.950000	0.5	-0.000500
23.958333	0.5	-0.000375
23.966667	0.5	0.000125
23.975000	0.5	0.000750
23.983333	0.5	0.001000
23.991667	0.5	0.001500
24.000000	0.5	0.001625
24.008333	0.5	0.002000
24.016667	0.5	0.002750
24.025000	0.5	0.003125
24.033333	0.5	0.003750
24.041667	0.5	0.004125
24.050000	0.5	0.004500
24.058333	0.5	0.005000
24.066667	0.5	0.005125
24.075000	0.5	0.005250
24.083333	0.5	0.005125
24.091667	0.5	0.005375
24.100000	0.5	0.005875
24.108333	0.5	0.006000
24.116667	0.5	0.006500
24.125000	0.5	0.006625
24.133333	0.5	0.006625
24.141667	0.5	0.007250
24.150000	0.5	0.007375
24.158333	0.5	0.007250
24.166667	0.5	0.007250
24.175000	0.5	0.007000
24.183333	0.5	0.006750
24.191667	0.5	0.006875
24.200000	0.5	0.006250
24.208333	0.5	0.005875
24.216667	0.5	0.005875
24.225000	0.5	0.005875
24.233333	0.5	0.006000
24.241667	0.5	0.005375
24.250000	0.5	0.004750
24.258333	0.5	0.004500
24.266667	0.5	0.004250
24.275000	0.5	0.004125
24.283333	0.5	0.003875
24.291667	0.5	0.003250
24.300000	0.5	0.003000
24.308333	0.5	0.002375
24.316667	0.5	0.002125
24.325000	0.5	0.001875
24.333333	0.5	0.001625
24.341667	0.5	0.001000
24.350000	0.5	0.000500
24.358333	0.5	0.000375
24.366667	0.5	0.000250
24.375000	0.5	0.000000
24.383333	0.5	-0.000125
24.391667	0.5	-0.000250
24.400000	0.5	-0.000250
24.408333	0.5	-0.000375
24.416667	0.5	-0.000625
24.425000	0.5	-0.000750
24.433333	0.5	-0.000625
24.441667	0.5	-0.000500
24.450000	0.5	-0.000500
24.458333	0.5	-0.001000
24.466667	0.5	-0.001000
24.475000	0.5	-0.001000
24.483333	0.5	-0.001125
24.491667	0.5	-0.000750
24.500000	0.5	-0.000750
24.508333	0.5	-0.001000
24.516667	0.5	-0.001000
24.525000	0.5	-0.000750
24.533333	0.5	-0.000250
24.541667	0.5	-0.000125
24.550000	0.5	-0.000125
24.558333	0.5	-0.000625
24.566667	0.5	-0.000750
24.575000	0.5	-0.000250
24.583333	0.5	0.000125
24.591667	0.5	0.000500
24.600000	0.5	0.000875
24.608333	0.5	0.001125
24.616667	0.5	0.001375
24.625000	0.5	0.001125
24.633333	0.5	0.001625
24.641667	0.5	0.001875
24.650000	0.5	0.002250
24.658333	0.5	0.002375
24.666667	0.5	0.003125
24.675000	0.5	0.003000
24.683333	0.5	0.003250
24.691667	0.5	0.003250
24.700000	0.5	0.003250
24.708333	0.5	0.003750
24.716667	0.5	0.004000
24.725000	0.5	0.004000
24.733333	0.5	0.004250
24.741667	0.5	0.004125
24.750000	0.5	0.004125
24.758333	0.5	0.004375
24.766667	0.5	0.004750
24.775000	0.5	0.004625
24.783333	0.5	0.004750
24.791667	0.5	0.004500
24.800000	0.5	0.005000
24.808333	0.5	0.005375
24.816667	0.5	0.005750
24.825000	0.5	0.006000
24.833333	0.5	0.005750
24.841667	0.5	0.005625
24.850000	0.5	0.005625
24.858333	0.5	0.005625
24.866667	0.5	0.005625
24.875000	0.5	0.005500
24.883333	0.5	0.005500
24.891667	0.5	0.006000
24.900000	0.5	0.005750
24.908333	0.5	0.005625
24.916667	0.5	0.005625
24.925000	0.5	0.005375
24.933333	0.5	0.005375
24.941667	0.5	0.005375
24.950000	0.5	0.005250
24.958333	0.5	0.005375
24.966667	0.5	0.005500
24.975000	0.5	0.005125
24.983333	0.5	0.005000
24.991667	0.5	0.004875
25.000000	0.5	0.005000
