# Supplementary material for: Dynamic character displacement among a pair of bacterial phyllosphere commensals in situ
Source: Nat Commun. 2022 May 20;13:2836. doi: 10.1038/s41467-022-30469-3 (PMC9123166; doi:10.1038/s41467-022-30469-3)
Supplement: Supplementary file 11 — Source Data [file 41467_2022_30469_MOESM11_ESM.zip › Source Data/Supplementary Figure 5/Galactose t4 c.txt]

File Path	chrom://marshall/Chromeleon7/HPLC_Ultimate_3000/Users/helucas/20200720_OrganicAcids_CCR_L257.seq/667.smp/RI_1.channel/RI_1.chm
Channel	RI_1

Injection Information:
Data Vault	Chromeleon7
Injection	Gal_t4_c
Injection Number	68
Position	BC3
Comment	
Processing Method	Quantitative
Instrument Method	20200525_Rezex_ROA_OrganicAcid_600uL_2500uM_H2SO4_50A_50D
Type	Unknown
Status	Finished
Injection Date	7/22/2020
Injection Time	1:46:19 AM
Injection Volume (µl)	10.000
Dilution Factor	1.0000
Weight	1.0000

Chromatogram Data Information:
Time Min. (min)	0.000000
Time Max. (min)	25.000000
Data Points	3001
Detector	RI
Generating Data System	Chromeleon 7.2.5.9507
Exporting Data System	Chromeleon 7.2.8.0
Operator	Instrument Controller
Signal Quantity	Refractive 
Signal Unit	µRIU
Signal Min.	-2.614125
Signal Max.	24.592625
Channel	RI_1
Driver Name	RID520Driver.dll
Channel Type	Evaluation
Min. Step (s)	0.5
Max. Step (s)	0.5
Average Step (s)	0.5

Signal Parameter Information:
Signal Info	

Chromatogram Data:
Time (min)	Step (s)	Value (µRIU)
0.000000	n.a.	0.004500
0.008333	0.5	0.004125
0.016667	0.5	0.003875
0.025000	0.5	0.003875
0.033333	0.5	0.003875
0.041667	0.5	0.004000
0.050000	0.5	0.003375
0.058333	0.5	0.003125
0.066667	0.5	0.003125
0.075000	0.5	0.002625
0.083333	0.5	0.002375
0.091667	0.5	0.002000
0.100000	0.5	0.001875
0.108333	0.5	0.001625
0.116667	0.5	0.001375
0.125000	0.5	0.001625
0.133333	0.5	0.001500
0.141667	0.5	0.001625
0.150000	0.5	0.001875
0.158333	0.5	0.002125
0.166667	0.5	0.001875
0.175000	0.5	0.002000
0.183333	0.5	0.001750
0.191667	0.5	0.001625
0.200000	0.5	0.001625
0.208333	0.5	0.001875
0.216667	0.5	0.001875
0.225000	0.5	0.001750
0.233333	0.5	0.001500
0.241667	0.5	0.001500
0.250000	0.5	0.001250
0.258333	0.5	0.001375
0.266667	0.5	0.001875
0.275000	0.5	0.002000
0.283333	0.5	0.001875
0.291667	0.5	0.001750
0.300000	0.5	0.001500
0.308333	0.5	0.001250
0.316667	0.5	0.000875
0.325000	0.5	0.000625
0.333333	0.5	0.000500
0.341667	0.5	0.000000
0.350000	0.5	-0.000250
0.358333	0.5	-0.000500
0.366667	0.5	-0.000500
0.375000	0.5	-0.001000
0.383333	0.5	-0.001500
0.391667	0.5	-0.001750
0.400000	0.5	-0.002125
0.408333	0.5	-0.002375
0.416667	0.5	-0.002625
0.425000	0.5	-0.002750
0.433333	0.5	-0.002875
0.441667	0.5	-0.003000
0.450000	0.5	-0.002875
0.458333	0.5	-0.002500
0.466667	0.5	-0.002625
0.475000	0.5	-0.002625
0.483333	0.5	-0.003000
0.491667	0.5	-0.003625
0.500000	0.5	-0.004375
0.508333	0.5	-0.004875
0.516667	0.5	-0.005375
0.525000	0.5	-0.005750
0.533333	0.5	-0.006375
0.541667	0.5	-0.006625
0.550000	0.5	-0.007000
0.558333	0.5	-0.007125
0.566667	0.5	-0.007250
0.575000	0.5	-0.007500
0.583333	0.5	-0.007500
0.591667	0.5	-0.008000
0.600000	0.5	-0.008625
0.608333	0.5	-0.009125
0.616667	0.5	-0.009625
0.625000	0.5	-0.010250
0.633333	0.5	-0.010375
0.641667	0.5	-0.010625
0.650000	0.5	-0.010875
0.658333	0.5	-0.011250
0.666667	0.5	-0.011375
0.675000	0.5	-0.011250
0.683333	0.5	-0.011375
0.691667	0.5	-0.011625
0.700000	0.5	-0.011750
0.708333	0.5	-0.011875
0.716667	0.5	-0.011875
0.725000	0.5	-0.012250
0.733333	0.5	-0.012500
0.741667	0.5	-0.012375
0.750000	0.5	-0.012125
0.758333	0.5	-0.012000
0.766667	0.5	-0.011750
0.775000	0.5	-0.012000
0.783333	0.5	-0.011750
0.791667	0.5	-0.012000
0.800000	0.5	-0.011750
0.808333	0.5	-0.011625
0.816667	0.5	-0.011625
0.825000	0.5	-0.011625
0.833333	0.5	-0.012000
0.841667	0.5	-0.011625
0.850000	0.5	-0.011250
0.858333	0.5	-0.011125
0.866667	0.5	-0.011125
0.875000	0.5	-0.011000
0.883333	0.5	-0.011000
0.891667	0.5	-0.010875
0.900000	0.5	-0.010875
0.908333	0.5	-0.010500
0.916667	0.5	-0.010375
0.925000	0.5	-0.010125
0.933333	0.5	-0.009750
0.941667	0.5	-0.009500
0.950000	0.5	-0.009375
0.958333	0.5	-0.009250
0.966667	0.5	-0.009500
0.975000	0.5	-0.009500
0.983333	0.5	-0.009250
0.991667	0.5	-0.008750
1.000000	0.5	-0.008750
1.008333	0.5	-0.009000
1.016667	0.5	-0.008875
1.025000	0.5	-0.008875
1.033333	0.5	-0.008750
1.041667	0.5	-0.008750
1.050000	0.5	-0.008875
1.058333	0.5	-0.008875
1.066667	0.5	-0.008500
1.075000	0.5	-0.008125
1.083333	0.5	-0.008125
1.091667	0.5	-0.008000
1.100000	0.5	-0.007875
1.108333	0.5	-0.008250
1.116667	0.5	-0.008250
1.125000	0.5	-0.008125
1.133333	0.5	-0.008000
1.141667	0.5	-0.008000
1.150000	0.5	-0.008000
1.158333	0.5	-0.008500
1.166667	0.5	-0.008125
1.175000	0.5	-0.008375
1.183333	0.5	-0.007750
1.191667	0.5	-0.007625
1.200000	0.5	-0.007875
1.208333	0.5	-0.008625
1.216667	0.5	-0.009125
1.225000	0.5	-0.009250
1.233333	0.5	-0.009500
1.241667	0.5	-0.009250
1.250000	0.5	-0.009125
1.258333	0.5	-0.009125
1.266667	0.5	-0.009125
1.275000	0.5	-0.009500
1.283333	0.5	-0.009625
1.291667	0.5	-0.009750
1.300000	0.5	-0.009750
1.308333	0.5	-0.009250
1.316667	0.5	-0.009000
1.325000	0.5	-0.009375
1.333333	0.5	-0.009750
1.341667	0.5	-0.009625
1.350000	0.5	-0.009375
1.358333	0.5	-0.009125
1.366667	0.5	-0.009250
1.375000	0.5	-0.009125
1.383333	0.5	-0.009000
1.391667	0.5	-0.008875
1.400000	0.5	-0.009000
1.408333	0.5	-0.009500
1.416667	0.5	-0.009375
1.425000	0.5	-0.009250
1.433333	0.5	-0.008875
1.441667	0.5	-0.008500
1.450000	0.5	-0.008500
1.458333	0.5	-0.008625
1.466667	0.5	-0.008375
1.475000	0.5	-0.008125
1.483333	0.5	-0.007625
1.491667	0.5	-0.007625
1.500000	0.5	-0.007625
1.508333	0.5	-0.007500
1.516667	0.5	-0.007500
1.525000	0.5	-0.007375
1.533333	0.5	-0.007000
1.541667	0.5	-0.007125
1.550000	0.5	-0.007250
1.558333	0.5	-0.007125
1.566667	0.5	-0.007375
1.575000	0.5	-0.007250
1.583333	0.5	-0.007000
1.591667	0.5	-0.007000
1.600000	0.5	-0.006875
1.608333	0.5	-0.006500
1.616667	0.5	-0.006375
1.625000	0.5	-0.006250
1.633333	0.5	-0.006250
1.641667	0.5	-0.006125
1.650000	0.5	-0.005750
1.658333	0.5	-0.005750
1.666667	0.5	-0.005875
1.675000	0.5	-0.005375
1.683333	0.5	-0.005875
1.691667	0.5	-0.005750
1.700000	0.5	-0.005375
1.708333	0.5	-0.005250
1.716667	0.5	-0.005000
1.725000	0.5	-0.005125
1.733333	0.5	-0.005250
1.741667	0.5	-0.005500
1.750000	0.5	-0.005375
1.758333	0.5	-0.005375
1.766667	0.5	-0.005625
1.775000	0.5	-0.005750
1.783333	0.5	-0.005625
1.791667	0.5	-0.005750
1.800000	0.5	-0.006000
1.808333	0.5	-0.006000
1.816667	0.5	-0.006250
1.825000	0.5	-0.006250
1.833333	0.5	-0.006875
1.841667	0.5	-0.006750
1.850000	0.5	-0.006625
1.858333	0.5	-0.006625
1.866667	0.5	-0.006500
1.875000	0.5	-0.006750
1.883333	0.5	-0.007125
1.891667	0.5	-0.007375
1.900000	0.5	-0.007625
1.908333	0.5	-0.007750
1.916667	0.5	-0.007625
1.925000	0.5	-0.007750
1.933333	0.5	-0.007875
1.941667	0.5	-0.008125
1.950000	0.5	-0.008250
1.958333	0.5	-0.008125
1.966667	0.5	-0.008125
1.975000	0.5	-0.008000
1.983333	0.5	-0.007750
1.991667	0.5	-0.007625
2.000000	0.5	-0.007375
2.008333	0.5	-0.007375
2.016667	0.5	-0.007500
2.025000	0.5	-0.007875
2.033333	0.5	-0.007750
2.041667	0.5	-0.007500
2.050000	0.5	-0.007375
2.058333	0.5	-0.006875
2.066667	0.5	-0.006875
2.075000	0.5	-0.006625
2.083333	0.5	-0.006500
2.091667	0.5	-0.006375
2.100000	0.5	-0.006250
2.108333	0.5	-0.006125
2.116667	0.5	-0.005625
2.125000	0.5	-0.005000
2.133333	0.5	-0.004625
2.141667	0.5	-0.004375
2.150000	0.5	-0.004000
2.158333	0.5	-0.003500
2.166667	0.5	-0.003375
2.175000	0.5	-0.003125
2.183333	0.5	-0.002875
2.191667	0.5	-0.002625
2.200000	0.5	-0.002375
2.208333	0.5	-0.002000
2.216667	0.5	-0.001875
2.225000	0.5	-0.001750
2.233333	0.5	-0.001375
2.241667	0.5	-0.001375
2.250000	0.5	-0.001250
2.258333	0.5	-0.000875
2.266667	0.5	-0.000875
2.275000	0.5	-0.001250
2.283333	0.5	-0.001500
2.291667	0.5	-0.001625
2.300000	0.5	-0.001625
2.308333	0.5	-0.002000
2.316667	0.5	-0.001875
2.325000	0.5	-0.001875
2.333333	0.5	-0.002500
2.341667	0.5	-0.002875
2.350000	0.5	-0.002750
2.358333	0.5	-0.002750
2.366667	0.5	-0.003125
2.375000	0.5	-0.003375
2.383333	0.5	-0.003750
2.391667	0.5	-0.004375
2.400000	0.5	-0.005000
2.408333	0.5	-0.005250
2.416667	0.5	-0.005500
2.425000	0.5	-0.005750
2.433333	0.5	-0.006375
2.441667	0.5	-0.006625
2.450000	0.5	-0.006875
2.458333	0.5	-0.007375
2.466667	0.5	-0.008000
2.475000	0.5	-0.008375
2.483333	0.5	-0.008875
2.491667	0.5	-0.009125
2.500000	0.5	-0.009500
2.508333	0.5	-0.009750
2.516667	0.5	-0.009875
2.525000	0.5	-0.010250
2.533333	0.5	-0.010625
2.541667	0.5	-0.010750
2.550000	0.5	-0.011000
2.558333	0.5	-0.011125
2.566667	0.5	-0.011625
2.575000	0.5	-0.012000
2.583333	0.5	-0.012125
2.591667	0.5	-0.012000
2.600000	0.5	-0.012000
2.608333	0.5	-0.012375
2.616667	0.5	-0.012750
2.625000	0.5	-0.013000
2.633333	0.5	-0.012875
2.641667	0.5	-0.012375
2.650000	0.5	-0.012500
2.658333	0.5	-0.012125
2.666667	0.5	-0.011625
2.675000	0.5	-0.011125
2.683333	0.5	-0.011125
2.691667	0.5	-0.010500
2.700000	0.5	-0.009875
2.708333	0.5	-0.010000
2.716667	0.5	-0.009625
2.725000	0.5	-0.009625
2.733333	0.5	-0.009250
2.741667	0.5	-0.008625
2.750000	0.5	-0.008375
2.758333	0.5	-0.008125
2.766667	0.5	-0.007875
2.775000	0.5	-0.007375
2.783333	0.5	-0.006750
2.791667	0.5	-0.006625
2.800000	0.5	-0.006250
2.808333	0.5	-0.006000
2.816667	0.5	-0.006000
2.825000	0.5	-0.005750
2.833333	0.5	-0.005500
2.841667	0.5	-0.005625
2.850000	0.5	-0.005500
2.858333	0.5	-0.005125
2.866667	0.5	-0.004500
2.875000	0.5	-0.004250
2.883333	0.5	-0.004000
2.891667	0.5	-0.003500
2.900000	0.5	-0.002750
2.908333	0.5	-0.002625
2.916667	0.5	-0.002125
2.925000	0.5	-0.001625
2.933333	0.5	-0.001500
2.941667	0.5	-0.000875
2.950000	0.5	-0.000500
2.958333	0.5	-0.000250
2.966667	0.5	0.000000
2.975000	0.5	0.000375
2.983333	0.5	0.000625
2.991667	0.5	0.001125
3.000000	0.5	0.001375
3.008333	0.5	0.001250
3.016667	0.5	0.001500
3.025000	0.5	0.001750
3.033333	0.5	0.002000
3.041667	0.5	0.002375
3.050000	0.5	0.002500
3.058333	0.5	0.002875
3.066667	0.5	0.003375
3.075000	0.5	0.003750
3.083333	0.5	0.004125
3.091667	0.5	0.004250
3.100000	0.5	0.004375
3.108333	0.5	0.004250
3.116667	0.5	0.004625
3.125000	0.5	0.005125
3.133333	0.5	0.005000
3.141667	0.5	0.005000
3.150000	0.5	0.004875
3.158333	0.5	0.005125
3.166667	0.5	0.005375
3.175000	0.5	0.005750
3.183333	0.5	0.006125
3.191667	0.5	0.006250
3.200000	0.5	0.006125
3.208333	0.5	0.005750
3.216667	0.5	0.005875
3.225000	0.5	0.006000
3.233333	0.5	0.005625
3.241667	0.5	0.005375
3.250000	0.5	0.005125
3.258333	0.5	0.005125
3.266667	0.5	0.005000
3.275000	0.5	0.004750
3.283333	0.5	0.004500
3.291667	0.5	0.004375
3.300000	0.5	0.004375
3.308333	0.5	0.004750
3.316667	0.5	0.004750
3.325000	0.5	0.004625
3.333333	0.5	0.004125
3.341667	0.5	0.003625
3.350000	0.5	0.003750
3.358333	0.5	0.003500
3.366667	0.5	0.003125
3.375000	0.5	0.003000
3.383333	0.5	0.002875
3.391667	0.5	0.003000
3.400000	0.5	0.002750
3.408333	0.5	0.002750
3.416667	0.5	0.002875
3.425000	0.5	0.003250
3.433333	0.5	0.003125
3.441667	0.5	0.003000
3.450000	0.5	0.002750
3.458333	0.5	0.002250
3.466667	0.5	0.002375
3.475000	0.5	0.002250
3.483333	0.5	0.002250
3.491667	0.5	0.002250
3.500000	0.5	0.001875
3.508333	0.5	0.002125
3.516667	0.5	0.002500
3.525000	0.5	0.002500
3.533333	0.5	0.002250
3.541667	0.5	0.002125
3.550000	0.5	0.002375
3.558333	0.5	0.002750
3.566667	0.5	0.003000
3.575000	0.5	0.003500
3.583333	0.5	0.003625
3.591667	0.5	0.003625
3.600000	0.5	0.004000
3.608333	0.5	0.004250
3.616667	0.5	0.004625
3.625000	0.5	0.004500
3.633333	0.5	0.004625
3.641667	0.5	0.005000
3.650000	0.5	0.005500
3.658333	0.5	0.005875
3.666667	0.5	0.006125
3.675000	0.5	0.006500
3.683333	0.5	0.006750
3.691667	0.5	0.006750
3.700000	0.5	0.007000
3.708333	0.5	0.007375
3.716667	0.5	0.007500
3.725000	0.5	0.007375
3.733333	0.5	0.007625
3.741667	0.5	0.007875
3.750000	0.5	0.008000
3.758333	0.5	0.007875
3.766667	0.5	0.007625
3.775000	0.5	0.007875
3.783333	0.5	0.007500
3.791667	0.5	0.008000
3.800000	0.5	0.007750
3.808333	0.5	0.007500
3.816667	0.5	0.007500
3.825000	0.5	0.008125
3.833333	0.5	0.008000
3.841667	0.5	0.007625
3.850000	0.5	0.007250
3.858333	0.5	0.007625
3.866667	0.5	0.007625
3.875000	0.5	0.007375
3.883333	0.5	0.007625
3.891667	0.5	0.008000
3.900000	0.5	0.007500
3.908333	0.5	0.007500
3.916667	0.5	0.007500
3.925000	0.5	0.007375
3.933333	0.5	0.007125
3.941667	0.5	0.006500
3.950000	0.5	0.006000
3.958333	0.5	0.006000
3.966667	0.5	0.006000
3.975000	0.5	0.006000
3.983333	0.5	0.005375
3.991667	0.5	0.004750
4.000000	0.5	0.004375
4.008333	0.5	0.004250
4.016667	0.5	0.004000
4.025000	0.5	0.003625
4.033333	0.5	0.003125
4.041667	0.5	0.003000
4.050000	0.5	0.002500
4.058333	0.5	0.002625
4.066667	0.5	0.002375
4.075000	0.5	0.001875
4.083333	0.5	0.001500
4.091667	0.5	0.001125
4.100000	0.5	0.000750
4.108333	0.5	0.000375
4.116667	0.5	-0.000500
4.125000	0.5	-0.000750
4.133333	0.5	-0.001250
4.141667	0.5	-0.001500
4.150000	0.5	-0.001750
4.158333	0.5	-0.001875
4.166667	0.5	-0.002375
4.175000	0.5	-0.002375
4.183333	0.5	-0.002625
4.191667	0.5	-0.003125
4.200000	0.5	-0.003375
4.208333	0.5	-0.003375
4.216667	0.5	-0.003750
4.225000	0.5	-0.004125
4.233333	0.5	-0.004250
4.241667	0.5	-0.004875
4.250000	0.5	-0.005750
4.258333	0.5	-0.006375
4.266667	0.5	-0.006625
4.275000	0.5	-0.006750
4.283333	0.5	-0.006875
4.291667	0.5	-0.007625
4.300000	0.5	-0.007750
4.308333	0.5	-0.008375
4.316667	0.5	-0.008875
4.325000	0.5	-0.009000
4.333333	0.5	-0.008750
4.341667	0.5	-0.009000
4.350000	0.5	-0.009500
4.358333	0.5	-0.009875
4.366667	0.5	-0.010625
4.375000	0.5	-0.010875
4.383333	0.5	-0.011125
4.391667	0.5	-0.011250
4.400000	0.5	-0.011000
4.408333	0.5	-0.011000
4.416667	0.5	-0.011125
4.425000	0.5	-0.011250
4.433333	0.5	-0.011375
4.441667	0.5	-0.011375
4.450000	0.5	-0.011000
4.458333	0.5	-0.010875
4.466667	0.5	-0.010875
4.475000	0.5	-0.011000
4.483333	0.5	-0.011250
4.491667	0.5	-0.011000
4.500000	0.5	-0.011250
4.508333	0.5	-0.011000
4.516667	0.5	-0.010625
4.525000	0.5	-0.010125
4.533333	0.5	-0.009750
4.541667	0.5	-0.009000
4.550000	0.5	-0.008750
4.558333	0.5	-0.008875
4.566667	0.5	-0.008500
4.575000	0.5	-0.008250
4.583333	0.5	-0.008000
4.591667	0.5	-0.007500
4.600000	0.5	-0.007125
4.608333	0.5	-0.006875
4.616667	0.5	-0.006625
4.625000	0.5	-0.005750
4.633333	0.5	-0.005125
4.641667	0.5	-0.004625
4.650000	0.5	-0.004250
4.658333	0.5	-0.003625
4.666667	0.5	-0.002875
4.675000	0.5	-0.002375
4.683333	0.5	-0.002125
4.691667	0.5	-0.001750
4.700000	0.5	-0.001250
4.708333	0.5	-0.000875
4.716667	0.5	-0.000625
4.725000	0.5	-0.000625
4.733333	0.5	-0.000625
4.741667	0.5	-0.000125
4.750000	0.5	0.000250
4.758333	0.5	0.000125
4.766667	0.5	0.001000
4.775000	0.5	0.001500
4.783333	0.5	0.001625
4.791667	0.5	0.002375
4.800000	0.5	0.002750
4.808333	0.5	0.002625
4.816667	0.5	0.003250
4.825000	0.5	0.003000
4.833333	0.5	0.003125
4.841667	0.5	0.003125
4.850000	0.5	0.003375
4.858333	0.5	0.004000
4.866667	0.5	0.005000
4.875000	0.5	0.005375
4.883333	0.5	0.005625
4.891667	0.5	0.006375
4.900000	0.5	0.006875
4.908333	0.5	0.007375
4.916667	0.5	0.007375
4.925000	0.5	0.007375
4.933333	0.5	0.007250
4.941667	0.5	0.007375
4.950000	0.5	0.007500
4.958333	0.5	0.007500
4.966667	0.5	0.008000
4.975000	0.5	0.008250
4.983333	0.5	0.008625
4.991667	0.5	0.009250
5.000000	0.5	0.009125
5.008333	0.5	0.009125
5.016667	0.5	0.008500
5.025000	0.5	0.008750
5.033333	0.5	0.008750
5.041667	0.5	0.008625
5.050000	0.5	0.009000
5.058333	0.5	0.008375
5.066667	0.5	0.007625
5.075000	0.5	0.007500
5.083333	0.5	0.007625
5.091667	0.5	0.007375
5.100000	0.5	0.007500
5.108333	0.5	0.007500
5.116667	0.5	0.007250
5.125000	0.5	0.006875
5.133333	0.5	0.006875
5.141667	0.5	0.006375
5.150000	0.5	0.006500
5.158333	0.5	0.006625
5.166667	0.5	0.006125
5.175000	0.5	0.005875
5.183333	0.5	0.005875
5.191667	0.5	0.005875
5.200000	0.5	0.005375
5.208333	0.5	0.004875
5.216667	0.5	0.004875
5.225000	0.5	0.004750
5.233333	0.5	0.004750
5.241667	0.5	0.004250
5.250000	0.5	0.004250
5.258333	0.5	0.004125
5.266667	0.5	0.004125
5.275000	0.5	0.004000
5.283333	0.5	0.003875
5.291667	0.5	0.003250
5.300000	0.5	0.003000
5.308333	0.5	0.003000
5.316667	0.5	0.003000
5.325000	0.5	0.003125
5.333333	0.5	0.003250
5.341667	0.5	0.003125
5.350000	0.5	0.003375
5.358333	0.5	0.003500
5.366667	0.5	0.003375
5.375000	0.5	0.002750
5.383333	0.5	0.002375
5.391667	0.5	0.002500
5.400000	0.5	0.002750
5.408333	0.5	0.003125
5.416667	0.5	0.003250
5.425000	0.5	0.003500
5.433333	0.5	0.003375
5.441667	0.5	0.003625
5.450000	0.5	0.003750
5.458333	0.5	0.003500
5.466667	0.5	0.003250
5.475000	0.5	0.003000
5.483333	0.5	0.003250
5.491667	0.5	0.003500
5.500000	0.5	0.003500
5.508333	0.5	0.003250
5.516667	0.5	0.003125
5.525000	0.5	0.002875
5.533333	0.5	0.002875
5.541667	0.5	0.003000
5.550000	0.5	0.002750
5.558333	0.5	0.002500
5.566667	0.5	0.002375
5.575000	0.5	0.002625
5.583333	0.5	0.002750
5.591667	0.5	0.003000
5.600000	0.5	0.003000
5.608333	0.5	0.002875
5.616667	0.5	0.002500
5.625000	0.5	0.002500
5.633333	0.5	0.002375
5.641667	0.5	0.002250
5.650000	0.5	0.002000
5.658333	0.5	0.001750
5.666667	0.5	0.001750
5.675000	0.5	0.001750
5.683333	0.5	0.001500
5.691667	0.5	0.001125
5.700000	0.5	0.001125
5.708333	0.5	0.000875
5.716667	0.5	0.001000
5.725000	0.5	0.001250
5.733333	0.5	0.001125
5.741667	0.5	0.000750
5.750000	0.5	0.000625
5.758333	0.5	0.000625
5.766667	0.5	0.000500
5.775000	0.5	0.000375
5.783333	0.5	0.000625
5.791667	0.5	0.000750
5.800000	0.5	0.000250
5.808333	0.5	0.000375
5.816667	0.5	0.000375
5.825000	0.5	0.000500
5.833333	0.5	0.001000
5.841667	0.5	0.001375
5.850000	0.5	0.001875
5.858333	0.5	0.002500
5.866667	0.5	0.002625
5.875000	0.5	0.002750
5.883333	0.5	0.003250
5.891667	0.5	0.003500
5.900000	0.5	0.004250
5.908333	0.5	0.004375
5.916667	0.5	0.005000
5.925000	0.5	0.005875
5.933333	0.5	0.006750
5.941667	0.5	0.007250
5.950000	0.5	0.007875
5.958333	0.5	0.008750
5.966667	0.5	0.009750
5.975000	0.5	0.010625
5.983333	0.5	0.011375
5.991667	0.5	0.012000
6.000000	0.5	0.012250
6.008333	0.5	0.013375
6.016667	0.5	0.014375
6.025000	0.5	0.015250
6.033333	0.5	0.016500
6.041667	0.5	0.017250
6.050000	0.5	0.018250
6.058333	0.5	0.019250
6.066667	0.5	0.020250
6.075000	0.5	0.021250
6.083333	0.5	0.021875
6.091667	0.5	0.022750
6.100000	0.5	0.023625
6.108333	0.5	0.024250
6.116667	0.5	0.025375
6.125000	0.5	0.026250
6.133333	0.5	0.027125
6.141667	0.5	0.027875
6.150000	0.5	0.028875
6.158333	0.5	0.029000
6.166667	0.5	0.029500
6.175000	0.5	0.029375
6.183333	0.5	0.029625
6.191667	0.5	0.029750
6.200000	0.5	0.029875
6.208333	0.5	0.029875
6.216667	0.5	0.029500
6.225000	0.5	0.029250
6.233333	0.5	0.029250
6.241667	0.5	0.028375
6.250000	0.5	0.027875
6.258333	0.5	0.027500
6.266667	0.5	0.027000
6.275000	0.5	0.026125
6.283333	0.5	0.025875
6.291667	0.5	0.025500
6.300000	0.5	0.024500
6.308333	0.5	0.023375
6.316667	0.5	0.022625
6.325000	0.5	0.022250
6.333333	0.5	0.021500
6.341667	0.5	0.020750
6.350000	0.5	0.020125
6.358333	0.5	0.019625
6.366667	0.5	0.019125
6.375000	0.5	0.018875
6.383333	0.5	0.018125
6.391667	0.5	0.017625
6.400000	0.5	0.016500
6.408333	0.5	0.015500
6.416667	0.5	0.014750
6.425000	0.5	0.014250
6.433333	0.5	0.013500
6.441667	0.5	0.013250
6.450000	0.5	0.012375
6.458333	0.5	0.011750
6.466667	0.5	0.011125
6.475000	0.5	0.010250
6.483333	0.5	0.009250
6.491667	0.5	0.008750
6.500000	0.5	0.007750
6.508333	0.5	0.007000
6.516667	0.5	0.006625
6.525000	0.5	0.006250
6.533333	0.5	0.005500
6.541667	0.5	0.004750
6.550000	0.5	0.004250
6.558333	0.5	0.003125
6.566667	0.5	0.002375
6.575000	0.5	0.001625
6.583333	0.5	0.001000
6.591667	0.5	0.000375
6.600000	0.5	0.000000
6.608333	0.5	-0.000375
6.616667	0.5	-0.001125
6.625000	0.5	-0.001375
6.633333	0.5	-0.002375
6.641667	0.5	-0.003000
6.650000	0.5	-0.003500
6.658333	0.5	-0.004000
6.666667	0.5	-0.004750
6.675000	0.5	-0.005625
6.683333	0.5	-0.007250
6.691667	0.5	-0.008750
6.700000	0.5	-0.010875
6.708333	0.5	-0.014125
6.716667	0.5	-0.019500
6.725000	0.5	-0.026875
6.733333	0.5	-0.037875
6.741667	0.5	-0.054625
6.750000	0.5	-0.080625
6.758333	0.5	-0.121500
6.766667	0.5	-0.185875
6.775000	0.5	-0.282500
6.783333	0.5	-0.423375
6.791667	0.5	-0.616375
6.800000	0.5	-0.867125
6.808333	0.5	-1.170875
6.816667	0.5	-1.514250
6.825000	0.5	-1.870500
6.833333	0.5	-2.203750
6.841667	0.5	-2.468250
6.850000	0.5	-2.614125
6.858333	0.5	-2.590125
6.866667	0.5	-2.347750
6.875000	0.5	-1.841750
6.883333	0.5	-1.035250
6.891667	0.5	0.099625
6.900000	0.5	1.579875
6.908333	0.5	3.408000
6.916667	0.5	5.567625
6.925000	0.5	8.019500
6.933333	0.5	10.695875
6.941667	0.5	13.496000
6.950000	0.5	16.285625
6.958333	0.5	18.904000
6.966667	0.5	21.178750
6.975000	0.5	22.954375
6.983333	0.5	24.111875
6.991667	0.5	24.592625
7.000000	0.5	24.403375
7.008333	0.5	23.613625
7.016667	0.5	22.334250
7.025000	0.5	20.699375
7.033333	0.5	18.844375
7.041667	0.5	16.892375
7.050000	0.5	14.943625
7.058333	0.5	13.073625
7.066667	0.5	11.332625
7.075000	0.5	9.749875
7.083333	0.5	8.336750
7.091667	0.5	7.094500
7.100000	0.5	6.015000
7.108333	0.5	5.085625
7.116667	0.5	4.291375
7.125000	0.5	3.616750
7.133333	0.5	3.046125
7.141667	0.5	2.565625
7.150000	0.5	2.161250
7.158333	0.5	1.821625
7.166667	0.5	1.537250
7.175000	0.5	1.299250
7.183333	0.5	1.100375
7.191667	0.5	0.933750
7.200000	0.5	0.794125
7.208333	0.5	0.677500
7.216667	0.5	0.579750
7.225000	0.5	0.498125
7.233333	0.5	0.429250
7.241667	0.5	0.371500
7.250000	0.5	0.323125
7.258333	0.5	0.282625
7.266667	0.5	0.248125
7.275000	0.5	0.219000
7.283333	0.5	0.194000
7.291667	0.5	0.172750
7.300000	0.5	0.154375
7.308333	0.5	0.138625
7.316667	0.5	0.125125
7.325000	0.5	0.113750
7.333333	0.5	0.103500
7.341667	0.5	0.094875
7.350000	0.5	0.087125
7.358333	0.5	0.080375
7.366667	0.5	0.074500
7.375000	0.5	0.069250
7.383333	0.5	0.064375
7.391667	0.5	0.059750
7.400000	0.5	0.055875
7.408333	0.5	0.052375
7.416667	0.5	0.049125
7.425000	0.5	0.046250
7.433333	0.5	0.044000
7.441667	0.5	0.042000
7.450000	0.5	0.040125
7.458333	0.5	0.038375
7.466667	0.5	0.036750
7.475000	0.5	0.035250
7.483333	0.5	0.033625
7.491667	0.5	0.032875
7.500000	0.5	0.032250
7.508333	0.5	0.031750
7.516667	0.5	0.031375
7.525000	0.5	0.031250
7.533333	0.5	0.030875
7.541667	0.5	0.030500
7.550000	0.5	0.029875
7.558333	0.5	0.030000
7.566667	0.5	0.030125
7.575000	0.5	0.030125
7.583333	0.5	0.030000
7.591667	0.5	0.030500
7.600000	0.5	0.031250
7.608333	0.5	0.031500
7.616667	0.5	0.031875
7.625000	0.5	0.031875
7.633333	0.5	0.032375
7.641667	0.5	0.032125
7.650000	0.5	0.032000
7.658333	0.5	0.032125
7.666667	0.5	0.032375
7.675000	0.5	0.032625
7.683333	0.5	0.032625
7.691667	0.5	0.033125
7.700000	0.5	0.033875
7.708333	0.5	0.034000
7.716667	0.5	0.034500
7.725000	0.5	0.034750
7.733333	0.5	0.035125
7.741667	0.5	0.035750
7.750000	0.5	0.036125
7.758333	0.5	0.037000
7.766667	0.5	0.037750
7.775000	0.5	0.038375
7.783333	0.5	0.039125
7.791667	0.5	0.040000
7.800000	0.5	0.041125
7.808333	0.5	0.042125
7.816667	0.5	0.043250
7.825000	0.5	0.044250
7.833333	0.5	0.045125
7.841667	0.5	0.046375
7.850000	0.5	0.047875
7.858333	0.5	0.049625
7.866667	0.5	0.051750
7.875000	0.5	0.053375
7.883333	0.5	0.055000
7.891667	0.5	0.057250
7.900000	0.5	0.060500
7.908333	0.5	0.064375
7.916667	0.5	0.069000
7.925000	0.5	0.074250
7.933333	0.5	0.081000
7.941667	0.5	0.089000
7.950000	0.5	0.099500
7.958333	0.5	0.111750
7.966667	0.5	0.126500
7.975000	0.5	0.144875
7.983333	0.5	0.168000
7.991667	0.5	0.196125
8.000000	0.5	0.231000
8.008333	0.5	0.274000
8.016667	0.5	0.326375
8.025000	0.5	0.389750
8.033333	0.5	0.465875
8.041667	0.5	0.555500
8.050000	0.5	0.659875
8.058333	0.5	0.780875
8.066667	0.5	0.919250
8.075000	0.5	1.074875
8.083333	0.5	1.248750
8.091667	0.5	1.440625
8.100000	0.5	1.650625
8.108333	0.5	1.878250
8.116667	0.5	2.123375
8.125000	0.5	2.385875
8.133333	0.5	2.665125
8.141667	0.5	2.959250
8.150000	0.5	3.268500
8.158333	0.5	3.592125
8.166667	0.5	3.929125
8.175000	0.5	4.278875
8.183333	0.5	4.641375
8.191667	0.5	5.015750
8.200000	0.5	5.401375
8.208333	0.5	5.797625
8.216667	0.5	6.203625
8.225000	0.5	6.619500
8.233333	0.5	7.044750
8.241667	0.5	7.478375
8.250000	0.5	7.920500
8.258333	0.5	8.370250
8.266667	0.5	8.827000
8.275000	0.5	9.290625
8.283333	0.5	9.761125
8.291667	0.5	10.238750
8.300000	0.5	10.722000
8.308333	0.5	11.210750
8.316667	0.5	11.704625
8.325000	0.5	12.202750
8.333333	0.5	12.702750
8.341667	0.5	13.200625
8.350000	0.5	13.685500
8.358333	0.5	14.139375
8.366667	0.5	14.530625
8.375000	0.5	14.811625
8.383333	0.5	14.928000
8.391667	0.5	14.828125
8.400000	0.5	14.476500
8.408333	0.5	13.865625
8.416667	0.5	13.019500
8.425000	0.5	11.988875
8.433333	0.5	10.840500
8.441667	0.5	9.643000
8.450000	0.5	8.456625
8.458333	0.5	7.329000
8.466667	0.5	6.291625
8.475000	0.5	5.361250
8.483333	0.5	4.542625
8.491667	0.5	3.833125
8.500000	0.5	3.225500
8.508333	0.5	2.709375
8.516667	0.5	2.274250
8.525000	0.5	1.909000
8.533333	0.5	1.604375
8.541667	0.5	1.350875
8.550000	0.5	1.140625
8.558333	0.5	0.966125
8.566667	0.5	0.822250
8.575000	0.5	0.703250
8.583333	0.5	0.605375
8.591667	0.5	0.524750
8.600000	0.5	0.457500
8.608333	0.5	0.401875
8.616667	0.5	0.355875
8.625000	0.5	0.317250
8.633333	0.5	0.284375
8.641667	0.5	0.256875
8.650000	0.5	0.233500
8.658333	0.5	0.213625
8.666667	0.5	0.196625
8.675000	0.5	0.181875
8.683333	0.5	0.168625
8.691667	0.5	0.157125
8.700000	0.5	0.146625
8.708333	0.5	0.137500
8.716667	0.5	0.129750
8.725000	0.5	0.122250
8.733333	0.5	0.115875
8.741667	0.5	0.109875
8.750000	0.5	0.104000
8.758333	0.5	0.099000
8.766667	0.5	0.094875
8.775000	0.5	0.090750
8.783333	0.5	0.087000
8.791667	0.5	0.083500
8.800000	0.5	0.080750
8.808333	0.5	0.078000
8.816667	0.5	0.075875
8.825000	0.5	0.074250
8.833333	0.5	0.072625
8.841667	0.5	0.071125
8.850000	0.5	0.070250
8.858333	0.5	0.069625
8.866667	0.5	0.070000
8.875000	0.5	0.070750
8.883333	0.5	0.071500
8.891667	0.5	0.073500
8.900000	0.5	0.076500
8.908333	0.5	0.080500
8.916667	0.5	0.086000
8.925000	0.5	0.092875
8.933333	0.5	0.102625
8.941667	0.5	0.114750
8.950000	0.5	0.130000
8.958333	0.5	0.148500
8.966667	0.5	0.170625
8.975000	0.5	0.198250
8.983333	0.5	0.230750
8.991667	0.5	0.270250
9.000000	0.5	0.315875
9.008333	0.5	0.368375
9.016667	0.5	0.427500
9.025000	0.5	0.494000
9.033333	0.5	0.567000
9.041667	0.5	0.646250
9.050000	0.5	0.731500
9.058333	0.5	0.820875
9.066667	0.5	0.913625
9.075000	0.5	1.007625
9.083333	0.5	1.101250
9.091667	0.5	1.192875
9.100000	0.5	1.281125
9.108333	0.5	1.363250
9.116667	0.5	1.437500
9.125000	0.5	1.502000
9.133333	0.5	1.555125
9.141667	0.5	1.596500
9.150000	0.5	1.624250
9.158333	0.5	1.638375
9.166667	0.5	1.638875
9.175000	0.5	1.625750
9.183333	0.5	1.600000
9.191667	0.5	1.562750
9.200000	0.5	1.514750
9.208333	0.5	1.457000
9.216667	0.5	1.391750
9.225000	0.5	1.320875
9.233333	0.5	1.245250
9.241667	0.5	1.166875
9.250000	0.5	1.087000
9.258333	0.5	1.006625
9.266667	0.5	0.928000
9.275000	0.5	0.851250
9.283333	0.5	0.777875
9.291667	0.5	0.707750
9.300000	0.5	0.642375
9.308333	0.5	0.581500
9.316667	0.5	0.525000
9.325000	0.5	0.473125
9.333333	0.5	0.426125
9.341667	0.5	0.383125
9.350000	0.5	0.344500
9.358333	0.5	0.309875
9.366667	0.5	0.279000
9.375000	0.5	0.251500
9.383333	0.5	0.227500
9.391667	0.5	0.206250
9.400000	0.5	0.187875
9.408333	0.5	0.171750
9.416667	0.5	0.157500
9.425000	0.5	0.145375
9.433333	0.5	0.135250
9.441667	0.5	0.126125
9.450000	0.5	0.118375
9.458333	0.5	0.111750
9.466667	0.5	0.106625
9.475000	0.5	0.102625
9.483333	0.5	0.099500
9.491667	0.5	0.097125
9.500000	0.5	0.095625
9.508333	0.5	0.095500
9.516667	0.5	0.096500
9.525000	0.5	0.098500
9.533333	0.5	0.101875
9.541667	0.5	0.106750
9.550000	0.5	0.113250
9.558333	0.5	0.121125
9.566667	0.5	0.130875
9.575000	0.5	0.142250
9.583333	0.5	0.154875
9.591667	0.5	0.169375
9.600000	0.5	0.185375
9.608333	0.5	0.202625
9.616667	0.5	0.220875
9.625000	0.5	0.240000
9.633333	0.5	0.259875
9.641667	0.5	0.280000
9.650000	0.5	0.300000
9.658333	0.5	0.319375
9.666667	0.5	0.337500
9.675000	0.5	0.354750
9.683333	0.5	0.370250
9.691667	0.5	0.384000
9.700000	0.5	0.395750
9.708333	0.5	0.405125
9.716667	0.5	0.412125
9.725000	0.5	0.417375
9.733333	0.5	0.420000
9.741667	0.5	0.420375
9.750000	0.5	0.418500
9.758333	0.5	0.414125
9.766667	0.5	0.407875
9.775000	0.5	0.399375
9.783333	0.5	0.389875
9.791667	0.5	0.378500
9.800000	0.5	0.366875
9.808333	0.5	0.353625
9.816667	0.5	0.339625
9.825000	0.5	0.325500
9.833333	0.5	0.311750
9.841667	0.5	0.297250
9.850000	0.5	0.282750
9.858333	0.5	0.268500
9.866667	0.5	0.255000
9.875000	0.5	0.241375
9.883333	0.5	0.228750
9.891667	0.5	0.216250
9.900000	0.5	0.204250
9.908333	0.5	0.193375
9.916667	0.5	0.182500
9.925000	0.5	0.172375
9.933333	0.5	0.163000
9.941667	0.5	0.154375
9.950000	0.5	0.146500
9.958333	0.5	0.139000
9.966667	0.5	0.131750
9.975000	0.5	0.125000
9.983333	0.5	0.118750
9.991667	0.5	0.112875
10.000000	0.5	0.108000
10.008333	0.5	0.103875
10.016667	0.5	0.099125
10.025000	0.5	0.095375
10.033333	0.5	0.091625
10.041667	0.5	0.088000
10.050000	0.5	0.085125
10.058333	0.5	0.082750
10.066667	0.5	0.081000
10.075000	0.5	0.079000
10.083333	0.5	0.077375
10.091667	0.5	0.075625
10.100000	0.5	0.074375
10.108333	0.5	0.073625
10.116667	0.5	0.072750
10.125000	0.5	0.072000
10.133333	0.5	0.071875
10.141667	0.5	0.071500
10.150000	0.5	0.071375
10.158333	0.5	0.071375
10.166667	0.5	0.071125
10.175000	0.5	0.070625
10.183333	0.5	0.070375
10.191667	0.5	0.070500
10.200000	0.5	0.070625
10.208333	0.5	0.070750
10.216667	0.5	0.070125
10.225000	0.5	0.070250
10.233333	0.5	0.070000
10.241667	0.5	0.069625
10.250000	0.5	0.069500
10.258333	0.5	0.069000
10.266667	0.5	0.068875
10.275000	0.5	0.068750
10.283333	0.5	0.068500
10.291667	0.5	0.068375
10.300000	0.5	0.068125
10.308333	0.5	0.068000
10.316667	0.5	0.067625
10.325000	0.5	0.067375
10.333333	0.5	0.067125
10.341667	0.5	0.067125
10.350000	0.5	0.066750
10.358333	0.5	0.066750
10.366667	0.5	0.066625
10.375000	0.5	0.067250
10.383333	0.5	0.067625
10.391667	0.5	0.067500
10.400000	0.5	0.067750
10.408333	0.5	0.067875
10.416667	0.5	0.068000
10.425000	0.5	0.067875
10.433333	0.5	0.068250
10.441667	0.5	0.068875
10.450000	0.5	0.069125
10.458333	0.5	0.069750
10.466667	0.5	0.070500
10.475000	0.5	0.071375
10.483333	0.5	0.071875
10.491667	0.5	0.073375
10.500000	0.5	0.075125
10.508333	0.5	0.077375
10.516667	0.5	0.079750
10.525000	0.5	0.082750
10.533333	0.5	0.086000
10.541667	0.5	0.089875
10.550000	0.5	0.094500
10.558333	0.5	0.099500
10.566667	0.5	0.105375
10.575000	0.5	0.112000
10.583333	0.5	0.119125
10.591667	0.5	0.127125
10.600000	0.5	0.135750
10.608333	0.5	0.144500
10.616667	0.5	0.154625
10.625000	0.5	0.164875
10.633333	0.5	0.174250
10.641667	0.5	0.184000
10.650000	0.5	0.193875
10.658333	0.5	0.203125
10.666667	0.5	0.211625
10.675000	0.5	0.219250
10.683333	0.5	0.226000
10.691667	0.5	0.232125
10.700000	0.5	0.236500
10.708333	0.5	0.239625
10.716667	0.5	0.241375
10.725000	0.5	0.241625
10.733333	0.5	0.240250
10.741667	0.5	0.237250
10.750000	0.5	0.233000
10.758333	0.5	0.227625
10.766667	0.5	0.221125
10.775000	0.5	0.213625
10.783333	0.5	0.205125
10.791667	0.5	0.195750
10.800000	0.5	0.185875
10.808333	0.5	0.175250
10.816667	0.5	0.164375
10.825000	0.5	0.153500
10.833333	0.5	0.143000
10.841667	0.5	0.132375
10.850000	0.5	0.122375
10.858333	0.5	0.112250
10.866667	0.5	0.102875
10.875000	0.5	0.094500
10.883333	0.5	0.086375
10.891667	0.5	0.079250
10.900000	0.5	0.073000
10.908333	0.5	0.067375
10.916667	0.5	0.061250
10.925000	0.5	0.056125
10.933333	0.5	0.051375
10.941667	0.5	0.047125
10.950000	0.5	0.043625
10.958333	0.5	0.040375
10.966667	0.5	0.037750
10.975000	0.5	0.035250
10.983333	0.5	0.033125
10.991667	0.5	0.031375
11.000000	0.5	0.029375
11.008333	0.5	0.028125
11.016667	0.5	0.027250
11.025000	0.5	0.026375
11.033333	0.5	0.025250
11.041667	0.5	0.024500
11.050000	0.5	0.023875
11.058333	0.5	0.023000
11.066667	0.5	0.022500
11.075000	0.5	0.022375
11.083333	0.5	0.022500
11.091667	0.5	0.022500
11.100000	0.5	0.021875
11.108333	0.5	0.021625
11.116667	0.5	0.021625
11.125000	0.5	0.021500
11.133333	0.5	0.021125
11.141667	0.5	0.020750
11.150000	0.5	0.020500
11.158333	0.5	0.020000
11.166667	0.5	0.019625
11.175000	0.5	0.019375
11.183333	0.5	0.019000
11.191667	0.5	0.018750
11.200000	0.5	0.017750
11.208333	0.5	0.017500
11.216667	0.5	0.017250
11.225000	0.5	0.017125
11.233333	0.5	0.016625
11.241667	0.5	0.016000
11.250000	0.5	0.015750
11.258333	0.5	0.015250
11.266667	0.5	0.015125
11.275000	0.5	0.014875
11.283333	0.5	0.014750
11.291667	0.5	0.014250
11.300000	0.5	0.013500
11.308333	0.5	0.012875
11.316667	0.5	0.012000
11.325000	0.5	0.012250
11.333333	0.5	0.011875
11.341667	0.5	0.011875
11.350000	0.5	0.011875
11.358333	0.5	0.012000
11.366667	0.5	0.012000
11.375000	0.5	0.011875
11.383333	0.5	0.011875
11.391667	0.5	0.011750
11.400000	0.5	0.011750
11.408333	0.5	0.012250
11.416667	0.5	0.012000
11.425000	0.5	0.012000
11.433333	0.5	0.012000
11.441667	0.5	0.012250
11.450000	0.5	0.012750
11.458333	0.5	0.013000
11.466667	0.5	0.012875
11.475000	0.5	0.013000
11.483333	0.5	0.012750
11.491667	0.5	0.013125
11.500000	0.5	0.013375
11.508333	0.5	0.013500
11.516667	0.5	0.013875
11.525000	0.5	0.014000
11.533333	0.5	0.013750
11.541667	0.5	0.013875
11.550000	0.5	0.013750
11.558333	0.5	0.013625
11.566667	0.5	0.014000
11.575000	0.5	0.014375
11.583333	0.5	0.014375
11.591667	0.5	0.014375
11.600000	0.5	0.014250
11.608333	0.5	0.014125
11.616667	0.5	0.014125
11.625000	0.5	0.014125
11.633333	0.5	0.013875
11.641667	0.5	0.014000
11.650000	0.5	0.013875
11.658333	0.5	0.014250
11.666667	0.5	0.014500
11.675000	0.5	0.014750
11.683333	0.5	0.014875
11.691667	0.5	0.014750
11.700000	0.5	0.014750
11.708333	0.5	0.015000
11.716667	0.5	0.015500
11.725000	0.5	0.015250
11.733333	0.5	0.015750
11.741667	0.5	0.015875
11.750000	0.5	0.015750
11.758333	0.5	0.016250
11.766667	0.5	0.016375
11.775000	0.5	0.016625
11.783333	0.5	0.016750
11.791667	0.5	0.017250
11.800000	0.5	0.017375
11.808333	0.5	0.017375
11.816667	0.5	0.017250
11.825000	0.5	0.017375
11.833333	0.5	0.016750
11.841667	0.5	0.017000
11.850000	0.5	0.016750
11.858333	0.5	0.017000
11.866667	0.5	0.017000
11.875000	0.5	0.017250
11.883333	0.5	0.016875
11.891667	0.5	0.016250
11.900000	0.5	0.016500
11.908333	0.5	0.016625
11.916667	0.5	0.016625
11.925000	0.5	0.016625
11.933333	0.5	0.016625
11.941667	0.5	0.016875
11.950000	0.5	0.016875
11.958333	0.5	0.016875
11.966667	0.5	0.017000
11.975000	0.5	0.017000
11.983333	0.5	0.017000
11.991667	0.5	0.017125
12.000000	0.5	0.017250
12.008333	0.5	0.017375
12.016667	0.5	0.017125
12.025000	0.5	0.016750
12.033333	0.5	0.016875
12.041667	0.5	0.017000
12.050000	0.5	0.017375
12.058333	0.5	0.017375
12.066667	0.5	0.017500
12.075000	0.5	0.017500
12.083333	0.5	0.017125
12.091667	0.5	0.016875
12.100000	0.5	0.016750
12.108333	0.5	0.016000
12.116667	0.5	0.016250
12.125000	0.5	0.016000
12.133333	0.5	0.015875
12.141667	0.5	0.015750
12.150000	0.5	0.015500
12.158333	0.5	0.015000
12.166667	0.5	0.014625
12.175000	0.5	0.014250
12.183333	0.5	0.014250
12.191667	0.5	0.014250
12.200000	0.5	0.014375
12.208333	0.5	0.014375
12.216667	0.5	0.014500
12.225000	0.5	0.014500
12.233333	0.5	0.014750
12.241667	0.5	0.014875
12.250000	0.5	0.014750
12.258333	0.5	0.014875
12.266667	0.5	0.015375
12.275000	0.5	0.015125
12.283333	0.5	0.015375
12.291667	0.5	0.016500
12.300000	0.5	0.017750
12.308333	0.5	0.018375
12.316667	0.5	0.018750
12.325000	0.5	0.019750
12.333333	0.5	0.020500
12.341667	0.5	0.021375
12.350000	0.5	0.022250
12.358333	0.5	0.023125
12.366667	0.5	0.023750
12.375000	0.5	0.024250
12.383333	0.5	0.024875
12.391667	0.5	0.025250
12.400000	0.5	0.025625
12.408333	0.5	0.026000
12.416667	0.5	0.025500
12.425000	0.5	0.025625
12.433333	0.5	0.025625
12.441667	0.5	0.025125
12.450000	0.5	0.024500
12.458333	0.5	0.023875
12.466667	0.5	0.023125
12.475000	0.5	0.022500
12.483333	0.5	0.022250
12.491667	0.5	0.021375
12.500000	0.5	0.020250
12.508333	0.5	0.019625
12.516667	0.5	0.019000
12.525000	0.5	0.018000
12.533333	0.5	0.017375
12.541667	0.5	0.016500
12.550000	0.5	0.015625
12.558333	0.5	0.015000
12.566667	0.5	0.014375
12.575000	0.5	0.013750
12.583333	0.5	0.012750
12.591667	0.5	0.012125
12.600000	0.5	0.011750
12.608333	0.5	0.011375
12.616667	0.5	0.011250
12.625000	0.5	0.011000
12.633333	0.5	0.010750
12.641667	0.5	0.010625
12.650000	0.5	0.010375
12.658333	0.5	0.010125
12.666667	0.5	0.009375
12.675000	0.5	0.009000
12.683333	0.5	0.009125
12.691667	0.5	0.009000
12.700000	0.5	0.009000
12.708333	0.5	0.009125
12.716667	0.5	0.008875
12.725000	0.5	0.008875
12.733333	0.5	0.008625
12.741667	0.5	0.008750
12.750000	0.5	0.008625
12.758333	0.5	0.008500
12.766667	0.5	0.008375
12.775000	0.5	0.008500
12.783333	0.5	0.008875
12.791667	0.5	0.008875
12.800000	0.5	0.009250
12.808333	0.5	0.009500
12.816667	0.5	0.010250
12.825000	0.5	0.010750
12.833333	0.5	0.010750
12.841667	0.5	0.010875
12.850000	0.5	0.011375
12.858333	0.5	0.012000
12.866667	0.5	0.012875
12.875000	0.5	0.013250
12.883333	0.5	0.013750
12.891667	0.5	0.014500
12.900000	0.5	0.014625
12.908333	0.5	0.015250
12.916667	0.5	0.015875
12.925000	0.5	0.016250
12.933333	0.5	0.016750
12.941667	0.5	0.017000
12.950000	0.5	0.017250
12.958333	0.5	0.017250
12.966667	0.5	0.017375
12.975000	0.5	0.017625
12.983333	0.5	0.017375
12.991667	0.5	0.017625
13.000000	0.5	0.018000
13.008333	0.5	0.018375
13.016667	0.5	0.018500
13.025000	0.5	0.018625
13.033333	0.5	0.018500
13.041667	0.5	0.018000
13.050000	0.5	0.017875
13.058333	0.5	0.018250
13.066667	0.5	0.018250
13.075000	0.5	0.018250
13.083333	0.5	0.018000
13.091667	0.5	0.017750
13.100000	0.5	0.017500
13.108333	0.5	0.017125
13.116667	0.5	0.016875
13.125000	0.5	0.016750
13.133333	0.5	0.016625
13.141667	0.5	0.016625
13.150000	0.5	0.016375
13.158333	0.5	0.016500
13.166667	0.5	0.016375
13.175000	0.5	0.016000
13.183333	0.5	0.015750
13.191667	0.5	0.015375
13.200000	0.5	0.015125
13.208333	0.5	0.014750
13.216667	0.5	0.014375
13.225000	0.5	0.014375
13.233333	0.5	0.014750
13.241667	0.5	0.014500
13.250000	0.5	0.014500
13.258333	0.5	0.014250
13.266667	0.5	0.014250
13.275000	0.5	0.013875
13.283333	0.5	0.013625
13.291667	0.5	0.013750
13.300000	0.5	0.013875
13.308333	0.5	0.013875
13.316667	0.5	0.014000
13.325000	0.5	0.014500
13.333333	0.5	0.014625
13.341667	0.5	0.014625
13.350000	0.5	0.014625
13.358333	0.5	0.014875
13.366667	0.5	0.015000
13.375000	0.5	0.015250
13.383333	0.5	0.015250
13.391667	0.5	0.015250
13.400000	0.5	0.015125
13.408333	0.5	0.015000
13.416667	0.5	0.015000
13.425000	0.5	0.015125
13.433333	0.5	0.015375
13.441667	0.5	0.015500
13.450000	0.5	0.015500
13.458333	0.5	0.015875
13.466667	0.5	0.016000
13.475000	0.5	0.016250
13.483333	0.5	0.016375
13.491667	0.5	0.016500
13.500000	0.5	0.016625
13.508333	0.5	0.017000
13.516667	0.5	0.016875
13.525000	0.5	0.016750
13.533333	0.5	0.016625
13.541667	0.5	0.016750
13.550000	0.5	0.016875
13.558333	0.5	0.017375
13.566667	0.5	0.017625
13.575000	0.5	0.018000
13.583333	0.5	0.018125
13.591667	0.5	0.018250
13.600000	0.5	0.018500
13.608333	0.5	0.018375
13.616667	0.5	0.018625
13.625000	0.5	0.019125
13.633333	0.5	0.019625
13.641667	0.5	0.019750
13.650000	0.5	0.019750
13.658333	0.5	0.019875
13.666667	0.5	0.020125
13.675000	0.5	0.020875
13.683333	0.5	0.020875
13.691667	0.5	0.020875
13.700000	0.5	0.021125
13.708333	0.5	0.021750
13.716667	0.5	0.021625
13.725000	0.5	0.021750
13.733333	0.5	0.022000
13.741667	0.5	0.023250
13.750000	0.5	0.023375
13.758333	0.5	0.023750
13.766667	0.5	0.023875
13.775000	0.5	0.024125
13.783333	0.5	0.023875
13.791667	0.5	0.024125
13.800000	0.5	0.024750
13.808333	0.5	0.025500
13.816667	0.5	0.025375
13.825000	0.5	0.025625
13.833333	0.5	0.026000
13.841667	0.5	0.026000
13.850000	0.5	0.026375
13.858333	0.5	0.026750
13.866667	0.5	0.027375
13.875000	0.5	0.028000
13.883333	0.5	0.028250
13.891667	0.5	0.028125
13.900000	0.5	0.028250
13.908333	0.5	0.028250
13.916667	0.5	0.028250
13.925000	0.5	0.028250
13.933333	0.5	0.028125
13.941667	0.5	0.028125
13.950000	0.5	0.027875
13.958333	0.5	0.027875
13.966667	0.5	0.027750
13.975000	0.5	0.027500
13.983333	0.5	0.027875
13.991667	0.5	0.027750
14.000000	0.5	0.027375
14.008333	0.5	0.027125
14.016667	0.5	0.026750
14.025000	0.5	0.026250
14.033333	0.5	0.025625
14.041667	0.5	0.025125
14.050000	0.5	0.025250
14.058333	0.5	0.024625
14.066667	0.5	0.024125
14.075000	0.5	0.024125
14.083333	0.5	0.023875
14.091667	0.5	0.023500
14.100000	0.5	0.023000
14.108333	0.5	0.022125
14.116667	0.5	0.021250
14.125000	0.5	0.021125
14.133333	0.5	0.020625
14.141667	0.5	0.020500
14.150000	0.5	0.019875
14.158333	0.5	0.019375
14.166667	0.5	0.018875
14.175000	0.5	0.018125
14.183333	0.5	0.017500
14.191667	0.5	0.017000
14.200000	0.5	0.016375
14.208333	0.5	0.015875
14.216667	0.5	0.015500
14.225000	0.5	0.015000
14.233333	0.5	0.014625
14.241667	0.5	0.014375
14.250000	0.5	0.014375
14.258333	0.5	0.014000
14.266667	0.5	0.013875
14.275000	0.5	0.013250
14.283333	0.5	0.013125
14.291667	0.5	0.013250
14.300000	0.5	0.013000
14.308333	0.5	0.012375
14.316667	0.5	0.012375
14.325000	0.5	0.012250
14.333333	0.5	0.011750
14.341667	0.5	0.011500
14.350000	0.5	0.011750
14.358333	0.5	0.011750
14.366667	0.5	0.011500
14.375000	0.5	0.011000
14.383333	0.5	0.010500
14.391667	0.5	0.010250
14.400000	0.5	0.010000
14.408333	0.5	0.009375
14.416667	0.5	0.009500
14.425000	0.5	0.009625
14.433333	0.5	0.009875
14.441667	0.5	0.010125
14.450000	0.5	0.009750
14.458333	0.5	0.009750
14.466667	0.5	0.009500
14.475000	0.5	0.009500
14.483333	0.5	0.010000
14.491667	0.5	0.010500
14.500000	0.5	0.010625
14.508333	0.5	0.010750
14.516667	0.5	0.010875
14.525000	0.5	0.010875
14.533333	0.5	0.011250
14.541667	0.5	0.011500
14.550000	0.5	0.011375
14.558333	0.5	0.011875
14.566667	0.5	0.012125
14.575000	0.5	0.012625
14.583333	0.5	0.013000
14.591667	0.5	0.013250
14.600000	0.5	0.013375
14.608333	0.5	0.013375
14.616667	0.5	0.013625
14.625000	0.5	0.013625
14.633333	0.5	0.013625
14.641667	0.5	0.013875
14.650000	0.5	0.014250
14.658333	0.5	0.014375
14.666667	0.5	0.014875
14.675000	0.5	0.015375
14.683333	0.5	0.015125
14.691667	0.5	0.015125
14.700000	0.5	0.015500
14.708333	0.5	0.015375
14.716667	0.5	0.015500
14.725000	0.5	0.015625
14.733333	0.5	0.015875
14.741667	0.5	0.016125
14.750000	0.5	0.016125
14.758333	0.5	0.016125
14.766667	0.5	0.016125
14.775000	0.5	0.016375
14.783333	0.5	0.016750
14.791667	0.5	0.017000
14.800000	0.5	0.016875
14.808333	0.5	0.016875
14.816667	0.5	0.017000
14.825000	0.5	0.017125
14.833333	0.5	0.017500
14.841667	0.5	0.017625
14.850000	0.5	0.017625
14.858333	0.5	0.018000
14.866667	0.5	0.018000
14.875000	0.5	0.017875
14.883333	0.5	0.018500
14.891667	0.5	0.018750
14.900000	0.5	0.019125
14.908333	0.5	0.020000
14.916667	0.5	0.020000
14.925000	0.5	0.019875
14.933333	0.5	0.020250
14.941667	0.5	0.020250
14.950000	0.5	0.020000
14.958333	0.5	0.020000
14.966667	0.5	0.020000
14.975000	0.5	0.020125
14.983333	0.5	0.020625
14.991667	0.5	0.020375
15.000000	0.5	0.020500
15.008333	0.5	0.020500
15.016667	0.5	0.020125
15.025000	0.5	0.019875
15.033333	0.5	0.019500
15.041667	0.5	0.019000
15.050000	0.5	0.018375
15.058333	0.5	0.017875
15.066667	0.5	0.017750
15.075000	0.5	0.017625
15.083333	0.5	0.017375
15.091667	0.5	0.017000
15.100000	0.5	0.016500
15.108333	0.5	0.015875
15.116667	0.5	0.015375
15.125000	0.5	0.014875
15.133333	0.5	0.014375
15.141667	0.5	0.014125
15.150000	0.5	0.013625
15.158333	0.5	0.013125
15.166667	0.5	0.013000
15.175000	0.5	0.012250
15.183333	0.5	0.011625
15.191667	0.5	0.011625
15.200000	0.5	0.011000
15.208333	0.5	0.010500
15.216667	0.5	0.010000
15.225000	0.5	0.009750
15.233333	0.5	0.009000
15.241667	0.5	0.008625
15.250000	0.5	0.008375
15.258333	0.5	0.007750
15.266667	0.5	0.007125
15.275000	0.5	0.006500
15.283333	0.5	0.005875
15.291667	0.5	0.005625
15.300000	0.5	0.005625
15.308333	0.5	0.005125
15.316667	0.5	0.005000
15.325000	0.5	0.004750
15.333333	0.5	0.004250
15.341667	0.5	0.003750
15.350000	0.5	0.003375
15.358333	0.5	0.003375
15.366667	0.5	0.003125
15.375000	0.5	0.003125
15.383333	0.5	0.002750
15.391667	0.5	0.002375
15.400000	0.5	0.002500
15.408333	0.5	0.002625
15.416667	0.5	0.002500
15.425000	0.5	0.002250
15.433333	0.5	0.002500
15.441667	0.5	0.002500
15.450000	0.5	0.002625
15.458333	0.5	0.002250
15.466667	0.5	0.002000
15.475000	0.5	0.001750
15.483333	0.5	0.001500
15.491667	0.5	0.001500
15.500000	0.5	0.001750
15.508333	0.5	0.001375
15.516667	0.5	0.001500
15.525000	0.5	0.001250
15.533333	0.5	0.001000
15.541667	0.5	0.001125
15.550000	0.5	0.001125
15.558333	0.5	0.000750
15.566667	0.5	0.000375
15.575000	0.5	0.000000
15.583333	0.5	0.000000
15.591667	0.5	-0.000125
15.600000	0.5	-0.000750
15.608333	0.5	-0.001250
15.616667	0.5	-0.001500
15.625000	0.5	-0.001625
15.633333	0.5	-0.001750
15.641667	0.5	-0.002125
15.650000	0.5	-0.002375
15.658333	0.5	-0.002375
15.666667	0.5	-0.002625
15.675000	0.5	-0.003000
15.683333	0.5	-0.003125
15.691667	0.5	-0.003500
15.700000	0.5	-0.003750
15.708333	0.5	-0.004000
15.716667	0.5	-0.004000
15.725000	0.5	-0.004375
15.733333	0.5	-0.004500
15.741667	0.5	-0.004625
15.750000	0.5	-0.005000
15.758333	0.5	-0.005000
15.766667	0.5	-0.005250
15.775000	0.5	-0.005125
15.783333	0.5	-0.005000
15.791667	0.5	-0.004625
15.800000	0.5	-0.004500
15.808333	0.5	-0.003750
15.816667	0.5	-0.003375
15.825000	0.5	-0.003500
15.833333	0.5	-0.003375
15.841667	0.5	-0.003250
15.850000	0.5	-0.002875
15.858333	0.5	-0.002500
15.866667	0.5	-0.001625
15.875000	0.5	-0.001125
15.883333	0.5	-0.000625
15.891667	0.5	0.000000
15.900000	0.5	0.000250
15.908333	0.5	0.001125
15.916667	0.5	0.001500
15.925000	0.5	0.001875
15.933333	0.5	0.002625
15.941667	0.5	0.003250
15.950000	0.5	0.004125
15.958333	0.5	0.005125
15.966667	0.5	0.005875
15.975000	0.5	0.006875
15.983333	0.5	0.007625
15.991667	0.5	0.008500
16.000000	0.5	0.009250
16.008333	0.5	0.010375
16.016667	0.5	0.011125
16.025000	0.5	0.012000
16.033333	0.5	0.013125
16.041667	0.5	0.014250
16.050000	0.5	0.014625
16.058333	0.5	0.015250
16.066667	0.5	0.016625
16.075000	0.5	0.017750
16.083333	0.5	0.018750
16.091667	0.5	0.019625
16.100000	0.5	0.021000
16.108333	0.5	0.021875
16.116667	0.5	0.023125
16.125000	0.5	0.024250
16.133333	0.5	0.024875
16.141667	0.5	0.025625
16.150000	0.5	0.026250
16.158333	0.5	0.026625
16.166667	0.5	0.027500
16.175000	0.5	0.027875
16.183333	0.5	0.028375
16.191667	0.5	0.029000
16.200000	0.5	0.029000
16.208333	0.5	0.029500
16.216667	0.5	0.029875
16.225000	0.5	0.030125
16.233333	0.5	0.029875
16.241667	0.5	0.029750
16.250000	0.5	0.029625
16.258333	0.5	0.029500
16.266667	0.5	0.029125
16.275000	0.5	0.028625
16.283333	0.5	0.028250
16.291667	0.5	0.027750
16.300000	0.5	0.027250
16.308333	0.5	0.026750
16.316667	0.5	0.025750
16.325000	0.5	0.025000
16.333333	0.5	0.024500
16.341667	0.5	0.023625
16.350000	0.5	0.023125
16.358333	0.5	0.023125
16.366667	0.5	0.022500
16.375000	0.5	0.021625
16.383333	0.5	0.021375
16.391667	0.5	0.020625
16.400000	0.5	0.020000
16.408333	0.5	0.019000
16.416667	0.5	0.018125
16.425000	0.5	0.017125
16.433333	0.5	0.016250
16.441667	0.5	0.015875
16.450000	0.5	0.015375
16.458333	0.5	0.015000
16.466667	0.5	0.014375
16.475000	0.5	0.013875
16.483333	0.5	0.013375
16.491667	0.5	0.012500
16.500000	0.5	0.012125
16.508333	0.5	0.011625
16.516667	0.5	0.010875
16.525000	0.5	0.010625
16.533333	0.5	0.010250
16.541667	0.5	0.009625
16.550000	0.5	0.009000
16.558333	0.5	0.008875
16.566667	0.5	0.008625
16.575000	0.5	0.008250
16.583333	0.5	0.007875
16.591667	0.5	0.007375
16.600000	0.5	0.007625
16.608333	0.5	0.007500
16.616667	0.5	0.007250
16.625000	0.5	0.006625
16.633333	0.5	0.006125
16.641667	0.5	0.005375
16.650000	0.5	0.005125
16.658333	0.5	0.004875
16.666667	0.5	0.004375
16.675000	0.5	0.004250
16.683333	0.5	0.004125
16.691667	0.5	0.003875
16.700000	0.5	0.003750
16.708333	0.5	0.004000
16.716667	0.5	0.003750
16.725000	0.5	0.003500
16.733333	0.5	0.003250
16.741667	0.5	0.003250
16.750000	0.5	0.002750
16.758333	0.5	0.003125
16.766667	0.5	0.003375
16.775000	0.5	0.003250
16.783333	0.5	0.003250
16.791667	0.5	0.003375
16.800000	0.5	0.003500
16.808333	0.5	0.002750
16.816667	0.5	0.002875
16.825000	0.5	0.002625
16.833333	0.5	0.002625
16.841667	0.5	0.002125
16.850000	0.5	0.001875
16.858333	0.5	0.002000
16.866667	0.5	0.001500
16.875000	0.5	0.001375
16.883333	0.5	0.001250
16.891667	0.5	0.001125
16.900000	0.5	0.001125
16.908333	0.5	0.001000
16.916667	0.5	0.001125
16.925000	0.5	0.001000
16.933333	0.5	0.000750
16.941667	0.5	0.000500
16.950000	0.5	0.000125
16.958333	0.5	0.000125
16.966667	0.5	-0.000250
16.975000	0.5	-0.000625
16.983333	0.5	-0.001000
16.991667	0.5	-0.001500
17.000000	0.5	-0.001875
17.008333	0.5	-0.002250
17.016667	0.5	-0.002750
17.025000	0.5	-0.003750
17.033333	0.5	-0.004625
17.041667	0.5	-0.005375
17.050000	0.5	-0.006625
17.058333	0.5	-0.008125
17.066667	0.5	-0.009750
17.075000	0.5	-0.011125
17.083333	0.5	-0.012750
17.091667	0.5	-0.014875
17.100000	0.5	-0.017750
17.108333	0.5	-0.020250
17.116667	0.5	-0.022625
17.125000	0.5	-0.025000
17.133333	0.5	-0.028000
17.141667	0.5	-0.031000
17.150000	0.5	-0.034375
17.158333	0.5	-0.037750
17.166667	0.5	-0.041000
17.175000	0.5	-0.045000
17.183333	0.5	-0.049125
17.191667	0.5	-0.052750
17.200000	0.5	-0.056125
17.208333	0.5	-0.060000
17.216667	0.5	-0.063750
17.225000	0.5	-0.067625
17.233333	0.5	-0.070875
17.241667	0.5	-0.074000
17.250000	0.5	-0.076625
17.258333	0.5	-0.078625
17.266667	0.5	-0.080750
17.275000	0.5	-0.082500
17.283333	0.5	-0.083750
17.291667	0.5	-0.084500
17.300000	0.5	-0.085000
17.308333	0.5	-0.085250
17.316667	0.5	-0.085000
17.325000	0.5	-0.084500
17.333333	0.5	-0.083375
17.341667	0.5	-0.082250
17.350000	0.5	-0.080250
17.358333	0.5	-0.078375
17.366667	0.5	-0.076000
17.375000	0.5	-0.073625
17.383333	0.5	-0.071000
17.391667	0.5	-0.068250
17.400000	0.5	-0.064875
17.408333	0.5	-0.061750
17.416667	0.5	-0.058625
17.425000	0.5	-0.055750
17.433333	0.5	-0.053250
17.441667	0.5	-0.050375
17.450000	0.5	-0.047375
17.458333	0.5	-0.045000
17.466667	0.5	-0.042375
17.475000	0.5	-0.040125
17.483333	0.5	-0.037750
17.491667	0.5	-0.036000
17.500000	0.5	-0.034500
17.508333	0.5	-0.032625
17.516667	0.5	-0.031125
17.525000	0.5	-0.029375
17.533333	0.5	-0.027625
17.541667	0.5	-0.026375
17.550000	0.5	-0.025625
17.558333	0.5	-0.024250
17.566667	0.5	-0.023375
17.575000	0.5	-0.022750
17.583333	0.5	-0.022125
17.591667	0.5	-0.021375
17.600000	0.5	-0.020500
17.608333	0.5	-0.019750
17.616667	0.5	-0.019000
17.625000	0.5	-0.018375
17.633333	0.5	-0.017500
17.641667	0.5	-0.016875
17.650000	0.5	-0.016000
17.658333	0.5	-0.015375
17.666667	0.5	-0.014750
17.675000	0.5	-0.014375
17.683333	0.5	-0.013625
17.691667	0.5	-0.013250
17.700000	0.5	-0.012625
17.708333	0.5	-0.011875
17.716667	0.5	-0.011125
17.725000	0.5	-0.010625
17.733333	0.5	-0.010000
17.741667	0.5	-0.009500
17.750000	0.5	-0.008750
17.758333	0.5	-0.008000
17.766667	0.5	-0.007125
17.775000	0.5	-0.006500
17.783333	0.5	-0.005500
17.791667	0.5	-0.004875
17.800000	0.5	-0.003750
17.808333	0.5	-0.003000
17.816667	0.5	-0.002250
17.825000	0.5	-0.001500
17.833333	0.5	-0.001000
17.841667	0.5	-0.000125
17.850000	0.5	0.000500
17.858333	0.5	0.001125
17.866667	0.5	0.002125
17.875000	0.5	0.002750
17.883333	0.5	0.003250
17.891667	0.5	0.003750
17.900000	0.5	0.004125
17.908333	0.5	0.004500
17.916667	0.5	0.004875
17.925000	0.5	0.005250
17.933333	0.5	0.005500
17.941667	0.5	0.005625
17.950000	0.5	0.005875
17.958333	0.5	0.005750
17.966667	0.5	0.005750
17.975000	0.5	0.006125
17.983333	0.5	0.006625
17.991667	0.5	0.006750
18.000000	0.5	0.006875
18.008333	0.5	0.007000
18.016667	0.5	0.007375
18.025000	0.5	0.007250
18.033333	0.5	0.007875
18.041667	0.5	0.008125
18.050000	0.5	0.008000
18.058333	0.5	0.007875
18.066667	0.5	0.007500
18.075000	0.5	0.007125
18.083333	0.5	0.006625
18.091667	0.5	0.006500
18.100000	0.5	0.006250
18.108333	0.5	0.006125
18.116667	0.5	0.005750
18.125000	0.5	0.005125
18.133333	0.5	0.004500
18.141667	0.5	0.003625
18.150000	0.5	0.003000
18.158333	0.5	0.002250
18.166667	0.5	0.001375
18.175000	0.5	0.000625
18.183333	0.5	-0.000375
18.191667	0.5	-0.001250
18.200000	0.5	-0.002125
18.208333	0.5	-0.003500
18.216667	0.5	-0.004750
18.225000	0.5	-0.005875
18.233333	0.5	-0.007250
18.241667	0.5	-0.008375
18.250000	0.5	-0.009625
18.258333	0.5	-0.010750
18.266667	0.5	-0.011750
18.275000	0.5	-0.012625
18.283333	0.5	-0.013625
18.291667	0.5	-0.014500
18.300000	0.5	-0.015000
18.308333	0.5	-0.015875
18.316667	0.5	-0.016750
18.325000	0.5	-0.017750
18.333333	0.5	-0.017750
18.341667	0.5	-0.018250
18.350000	0.5	-0.018625
18.358333	0.5	-0.018875
18.366667	0.5	-0.018625
18.375000	0.5	-0.018125
18.383333	0.5	-0.017500
18.391667	0.5	-0.017250
18.400000	0.5	-0.016625
18.408333	0.5	-0.015625
18.416667	0.5	-0.015000
18.425000	0.5	-0.014000
18.433333	0.5	-0.013000
18.441667	0.5	-0.011750
18.450000	0.5	-0.010500
18.458333	0.5	-0.009375
18.466667	0.5	-0.008250
18.475000	0.5	-0.007000
18.483333	0.5	-0.005875
18.491667	0.5	-0.004500
18.500000	0.5	-0.003375
18.508333	0.5	-0.002375
18.516667	0.5	-0.001250
18.525000	0.5	0.000000
18.533333	0.5	0.001000
18.541667	0.5	0.002125
18.550000	0.5	0.003375
18.558333	0.5	0.004875
18.566667	0.5	0.005875
18.575000	0.5	0.006500
18.583333	0.5	0.007000
18.591667	0.5	0.007750
18.600000	0.5	0.008375
18.608333	0.5	0.008750
18.616667	0.5	0.009250
18.625000	0.5	0.009750
18.633333	0.5	0.010000
18.641667	0.5	0.010500
18.650000	0.5	0.011000
18.658333	0.5	0.011750
18.666667	0.5	0.011875
18.675000	0.5	0.011125
18.683333	0.5	0.011125
18.691667	0.5	0.010875
18.700000	0.5	0.010750
18.708333	0.5	0.010500
18.716667	0.5	0.010375
18.725000	0.5	0.010375
18.733333	0.5	0.010250
18.741667	0.5	0.010125
18.750000	0.5	0.009500
18.758333	0.5	0.009250
18.766667	0.5	0.008875
18.775000	0.5	0.008875
18.783333	0.5	0.009125
18.791667	0.5	0.008875
18.800000	0.5	0.008375
18.808333	0.5	0.008125
18.816667	0.5	0.007500
18.825000	0.5	0.006500
18.833333	0.5	0.005750
18.841667	0.5	0.005375
18.850000	0.5	0.004750
18.858333	0.5	0.004125
18.866667	0.5	0.003875
18.875000	0.5	0.004125
18.883333	0.5	0.003875
18.891667	0.5	0.003500
18.900000	0.5	0.003125
18.908333	0.5	0.002750
18.916667	0.5	0.002625
18.925000	0.5	0.002750
18.933333	0.5	0.002375
18.941667	0.5	0.002625
18.950000	0.5	0.002500
18.958333	0.5	0.002500
18.966667	0.5	0.002625
18.975000	0.5	0.002500
18.983333	0.5	0.002500
18.991667	0.5	0.002500
19.000000	0.5	0.002875
19.008333	0.5	0.003000
19.016667	0.5	0.002750
19.025000	0.5	0.002625
19.033333	0.5	0.003000
19.041667	0.5	0.003000
19.050000	0.5	0.003500
19.058333	0.5	0.003750
19.066667	0.5	0.003625
19.075000	0.5	0.003875
19.083333	0.5	0.004125
19.091667	0.5	0.004250
19.100000	0.5	0.004375
19.108333	0.5	0.004750
19.116667	0.5	0.005000
19.125000	0.5	0.005125
19.133333	0.5	0.005375
19.141667	0.5	0.005500
19.150000	0.5	0.005500
19.158333	0.5	0.005750
19.166667	0.5	0.005875
19.175000	0.5	0.005875
19.183333	0.5	0.006000
19.191667	0.5	0.005875
19.200000	0.5	0.006125
19.208333	0.5	0.006000
19.216667	0.5	0.006250
19.225000	0.5	0.006125
19.233333	0.5	0.006000
19.241667	0.5	0.005625
19.250000	0.5	0.005750
19.258333	0.5	0.005625
19.266667	0.5	0.005125
19.275000	0.5	0.004500
19.283333	0.5	0.004250
19.291667	0.5	0.003875
19.300000	0.5	0.003875
19.308333	0.5	0.003375
19.316667	0.5	0.003375
19.325000	0.5	0.003000
19.333333	0.5	0.002625
19.341667	0.5	0.002125
19.350000	0.5	0.001500
19.358333	0.5	0.001500
19.366667	0.5	0.001500
19.375000	0.5	0.001625
19.383333	0.5	0.001125
19.391667	0.5	0.001250
19.400000	0.5	0.001125
19.408333	0.5	0.000375
19.416667	0.5	0.000125
19.425000	0.5	0.000125
19.433333	0.5	0.000125
19.441667	0.5	-0.000625
19.450000	0.5	-0.001125
19.458333	0.5	-0.001000
19.466667	0.5	-0.001375
19.475000	0.5	-0.001750
19.483333	0.5	-0.002250
19.491667	0.5	-0.002875
19.500000	0.5	-0.003500
19.508333	0.5	-0.004000
19.516667	0.5	-0.004250
19.525000	0.5	-0.004625
19.533333	0.5	-0.005000
19.541667	0.5	-0.005750
19.550000	0.5	-0.006000
19.558333	0.5	-0.006000
19.566667	0.5	-0.005750
19.575000	0.5	-0.005875
19.583333	0.5	-0.006125
19.591667	0.5	-0.006250
19.600000	0.5	-0.006750
19.608333	0.5	-0.006750
19.616667	0.5	-0.006625
19.625000	0.5	-0.006125
19.633333	0.5	-0.006250
19.641667	0.5	-0.006750
19.650000	0.5	-0.006375
19.658333	0.5	-0.006375
19.666667	0.5	-0.006750
19.675000	0.5	-0.007000
19.683333	0.5	-0.007125
19.691667	0.5	-0.007375
19.700000	0.5	-0.007375
19.708333	0.5	-0.007875
19.716667	0.5	-0.007750
19.725000	0.5	-0.008375
19.733333	0.5	-0.008500
19.741667	0.5	-0.008750
19.750000	0.5	-0.008750
19.758333	0.5	-0.008875
19.766667	0.5	-0.009125
19.775000	0.5	-0.009250
19.783333	0.5	-0.009375
19.791667	0.5	-0.009500
19.800000	0.5	-0.009500
19.808333	0.5	-0.009500
19.816667	0.5	-0.009750
19.825000	0.5	-0.010125
19.833333	0.5	-0.010125
19.841667	0.5	-0.010500
19.850000	0.5	-0.010500
19.858333	0.5	-0.010875
19.866667	0.5	-0.011125
19.875000	0.5	-0.011375
19.883333	0.5	-0.012000
19.891667	0.5	-0.012125
19.900000	0.5	-0.012125
19.908333	0.5	-0.012500
19.916667	0.5	-0.012750
19.925000	0.5	-0.012875
19.933333	0.5	-0.013000
19.941667	0.5	-0.012875
19.950000	0.5	-0.012750
19.958333	0.5	-0.012250
19.966667	0.5	-0.012500
19.975000	0.5	-0.012125
19.983333	0.5	-0.012375
19.991667	0.5	-0.012375
20.000000	0.5	-0.012250
20.008333	0.5	-0.012500
20.016667	0.5	-0.012875
20.025000	0.5	-0.012625
20.033333	0.5	-0.012375
20.041667	0.5	-0.012375
20.050000	0.5	-0.012250
20.058333	0.5	-0.012125
20.066667	0.5	-0.011750
20.075000	0.5	-0.012125
20.083333	0.5	-0.012125
20.091667	0.5	-0.012375
20.100000	0.5	-0.012125
20.108333	0.5	-0.011500
20.116667	0.5	-0.011375
20.125000	0.5	-0.011750
20.133333	0.5	-0.011375
20.141667	0.5	-0.010875
20.150000	0.5	-0.010500
20.158333	0.5	-0.010750
20.166667	0.5	-0.010875
20.175000	0.5	-0.010375
20.183333	0.5	-0.009750
20.191667	0.5	-0.009250
20.200000	0.5	-0.008750
20.208333	0.5	-0.008375
20.216667	0.5	-0.008375
20.225000	0.5	-0.007750
20.233333	0.5	-0.007625
20.241667	0.5	-0.007250
20.250000	0.5	-0.006750
20.258333	0.5	-0.006500
20.266667	0.5	-0.005875
20.275000	0.5	-0.005250
20.283333	0.5	-0.004750
20.291667	0.5	-0.004000
20.300000	0.5	-0.003500
20.308333	0.5	-0.002875
20.316667	0.5	-0.002125
20.325000	0.5	-0.001500
20.333333	0.5	-0.001000
20.341667	0.5	-0.000625
20.350000	0.5	-0.000375
20.358333	0.5	-0.000125
20.366667	0.5	0.000375
20.375000	0.5	0.000750
20.383333	0.5	0.001375
20.391667	0.5	0.001875
20.400000	0.5	0.002125
20.408333	0.5	0.003000
20.416667	0.5	0.003625
20.425000	0.5	0.004500
20.433333	0.5	0.004875
20.441667	0.5	0.005500
20.450000	0.5	0.006125
20.458333	0.5	0.006500
20.466667	0.5	0.007250
20.475000	0.5	0.007750
20.483333	0.5	0.007875
20.491667	0.5	0.008000
20.500000	0.5	0.008500
20.508333	0.5	0.008750
20.516667	0.5	0.009000
20.525000	0.5	0.009125
20.533333	0.5	0.009625
20.541667	0.5	0.010000
20.550000	0.5	0.010375
20.558333	0.5	0.010625
20.566667	0.5	0.010750
20.575000	0.5	0.010875
20.583333	0.5	0.011000
20.591667	0.5	0.011250
20.600000	0.5	0.011375
20.608333	0.5	0.011375
20.616667	0.5	0.011875
20.625000	0.5	0.012000
20.633333	0.5	0.011875
20.641667	0.5	0.012125
20.650000	0.5	0.012125
20.658333	0.5	0.012250
20.666667	0.5	0.012125
20.675000	0.5	0.012500
20.683333	0.5	0.012500
20.691667	0.5	0.012500
20.700000	0.5	0.012500
20.708333	0.5	0.012125
20.716667	0.5	0.012250
20.725000	0.5	0.012625
20.733333	0.5	0.012500
20.741667	0.5	0.012625
20.750000	0.5	0.012375
20.758333	0.5	0.012250
20.766667	0.5	0.012375
20.775000	0.5	0.012250
20.783333	0.5	0.012250
20.791667	0.5	0.012375
20.800000	0.5	0.012375
20.808333	0.5	0.012250
20.816667	0.5	0.012125
20.825000	0.5	0.011750
20.833333	0.5	0.011875
20.841667	0.5	0.011875
20.850000	0.5	0.012125
20.858333	0.5	0.011625
20.866667	0.5	0.011625
20.875000	0.5	0.011625
20.883333	0.5	0.011625
20.891667	0.5	0.011625
20.900000	0.5	0.011375
20.908333	0.5	0.011125
20.916667	0.5	0.010750
20.925000	0.5	0.010500
20.933333	0.5	0.010500
20.941667	0.5	0.010875
20.950000	0.5	0.011250
20.958333	0.5	0.011500
20.966667	0.5	0.011250
20.975000	0.5	0.011375
20.983333	0.5	0.011750
20.991667	0.5	0.011875
21.000000	0.5	0.011750
21.008333	0.5	0.011625
21.016667	0.5	0.011750
21.025000	0.5	0.011500
21.033333	0.5	0.011500
21.041667	0.5	0.011750
21.050000	0.5	0.011875
21.058333	0.5	0.012125
21.066667	0.5	0.012625
21.075000	0.5	0.013000
21.083333	0.5	0.013125
21.091667	0.5	0.013125
21.100000	0.5	0.013375
21.108333	0.5	0.013875
21.116667	0.5	0.013875
21.125000	0.5	0.014125
21.133333	0.5	0.014375
21.141667	0.5	0.014375
21.150000	0.5	0.014250
21.158333	0.5	0.014500
21.166667	0.5	0.014750
21.175000	0.5	0.015250
21.183333	0.5	0.015750
21.191667	0.5	0.016250
21.200000	0.5	0.017125
21.208333	0.5	0.017500
21.216667	0.5	0.018000
21.225000	0.5	0.018500
21.233333	0.5	0.019000
21.241667	0.5	0.019500
21.250000	0.5	0.019625
21.258333	0.5	0.020000
21.266667	0.5	0.020125
21.275000	0.5	0.020500
21.283333	0.5	0.020625
21.291667	0.5	0.020875
21.300000	0.5	0.021250
21.308333	0.5	0.021125
21.316667	0.5	0.021125
21.325000	0.5	0.021000
21.333333	0.5	0.021250
21.341667	0.5	0.021625
21.350000	0.5	0.021500
21.358333	0.5	0.021500
21.366667	0.5	0.021875
21.375000	0.5	0.021875
21.383333	0.5	0.021875
21.391667	0.5	0.021875
21.400000	0.5	0.021875
21.408333	0.5	0.021875
21.416667	0.5	0.021875
21.425000	0.5	0.021750
21.433333	0.5	0.021750
21.441667	0.5	0.021375
21.450000	0.5	0.021000
21.458333	0.5	0.021125
21.466667	0.5	0.021250
21.475000	0.5	0.021125
21.483333	0.5	0.020875
21.491667	0.5	0.020875
21.500000	0.5	0.020875
21.508333	0.5	0.020625
21.516667	0.5	0.020250
21.525000	0.5	0.020625
21.533333	0.5	0.020750
21.541667	0.5	0.020500
21.550000	0.5	0.020375
21.558333	0.5	0.020375
21.566667	0.5	0.020250
21.575000	0.5	0.020250
21.583333	0.5	0.020375
21.591667	0.5	0.020125
21.600000	0.5	0.019875
21.608333	0.5	0.020000
21.616667	0.5	0.020125
21.625000	0.5	0.020125
21.633333	0.5	0.020250
21.641667	0.5	0.020250
21.650000	0.5	0.020000
21.658333	0.5	0.020250
21.666667	0.5	0.020500
21.675000	0.5	0.020375
21.683333	0.5	0.020625
21.691667	0.5	0.021375
21.700000	0.5	0.021500
21.708333	0.5	0.022500
21.716667	0.5	0.023000
21.725000	0.5	0.023250
21.733333	0.5	0.023500
21.741667	0.5	0.023750
21.750000	0.5	0.024125
21.758333	0.5	0.024250
21.766667	0.5	0.024750
21.775000	0.5	0.025250
21.783333	0.5	0.025875
21.791667	0.5	0.026125
21.800000	0.5	0.026375
21.808333	0.5	0.026625
21.816667	0.5	0.027625
21.825000	0.5	0.027875
21.833333	0.5	0.028375
21.841667	0.5	0.028625
21.850000	0.5	0.029000
21.858333	0.5	0.029625
21.866667	0.5	0.029875
21.875000	0.5	0.030250
21.883333	0.5	0.030625
21.891667	0.5	0.031000
21.900000	0.5	0.031375
21.908333	0.5	0.031625
21.916667	0.5	0.032000
21.925000	0.5	0.032625
21.933333	0.5	0.033000
21.941667	0.5	0.033250
21.950000	0.5	0.033625
21.958333	0.5	0.033875
21.966667	0.5	0.034000
21.975000	0.5	0.034125
21.983333	0.5	0.034750
21.991667	0.5	0.035250
22.000000	0.5	0.035375
22.008333	0.5	0.035625
22.016667	0.5	0.035875
22.025000	0.5	0.035875
22.033333	0.5	0.035875
22.041667	0.5	0.036375
22.050000	0.5	0.036125
22.058333	0.5	0.035875
22.066667	0.5	0.035500
22.075000	0.5	0.035625
22.083333	0.5	0.036000
22.091667	0.5	0.036000
22.100000	0.5	0.036125
22.108333	0.5	0.036250
22.116667	0.5	0.036250
22.125000	0.5	0.036250
22.133333	0.5	0.036375
22.141667	0.5	0.036125
22.150000	0.5	0.036125
22.158333	0.5	0.036250
22.166667	0.5	0.036250
22.175000	0.5	0.035875
22.183333	0.5	0.036125
22.191667	0.5	0.036125
22.200000	0.5	0.035875
22.208333	0.5	0.036250
22.216667	0.5	0.036500
22.225000	0.5	0.036250
22.233333	0.5	0.036125
22.241667	0.5	0.036250
22.250000	0.5	0.036250
22.258333	0.5	0.036500
22.266667	0.5	0.036625
22.275000	0.5	0.037000
22.283333	0.5	0.037000
22.291667	0.5	0.036625
22.300000	0.5	0.036625
22.308333	0.5	0.036750
22.316667	0.5	0.036625
22.325000	0.5	0.036125
22.333333	0.5	0.035875
22.341667	0.5	0.035375
22.350000	0.5	0.035000
22.358333	0.5	0.035000
22.366667	0.5	0.035125
22.375000	0.5	0.034625
22.383333	0.5	0.034750
22.391667	0.5	0.034375
22.400000	0.5	0.034250
22.408333	0.5	0.034375
22.416667	0.5	0.033500
22.425000	0.5	0.033375
22.433333	0.5	0.033500
22.441667	0.5	0.033125
22.450000	0.5	0.032375
22.458333	0.5	0.031875
22.466667	0.5	0.031625
22.475000	0.5	0.031250
22.483333	0.5	0.031250
22.491667	0.5	0.030500
22.500000	0.5	0.029875
22.508333	0.5	0.029875
22.516667	0.5	0.029625
22.525000	0.5	0.029125
22.533333	0.5	0.028375
22.541667	0.5	0.028125
22.550000	0.5	0.027750
22.558333	0.5	0.027125
22.566667	0.5	0.026875
22.575000	0.5	0.026875
22.583333	0.5	0.026625
22.591667	0.5	0.026000
22.600000	0.5	0.025750
22.608333	0.5	0.025250
22.616667	0.5	0.024375
22.625000	0.5	0.024000
22.633333	0.5	0.023625
22.641667	0.5	0.023500
22.650000	0.5	0.023500
22.658333	0.5	0.023750
22.666667	0.5	0.023250
22.675000	0.5	0.023000
22.683333	0.5	0.023250
22.691667	0.5	0.023250
22.700000	0.5	0.023375
22.708333	0.5	0.023375
22.716667	0.5	0.023625
22.725000	0.5	0.023375
22.733333	0.5	0.023125
22.741667	0.5	0.023250
22.750000	0.5	0.023250
22.758333	0.5	0.023250
22.766667	0.5	0.023625
22.775000	0.5	0.024125
22.783333	0.5	0.024625
22.791667	0.5	0.025125
22.800000	0.5	0.026000
22.808333	0.5	0.026375
22.816667	0.5	0.026750
22.825000	0.5	0.026750
22.833333	0.5	0.026875
22.841667	0.5	0.027750
22.850000	0.5	0.027625
22.858333	0.5	0.027250
22.866667	0.5	0.027625
22.875000	0.5	0.027750
22.883333	0.5	0.027875
22.891667	0.5	0.028125
22.900000	0.5	0.028500
22.908333	0.5	0.028875
22.916667	0.5	0.028875
22.925000	0.5	0.029125
22.933333	0.5	0.029625
22.941667	0.5	0.029750
22.950000	0.5	0.029625
22.958333	0.5	0.029625
22.966667	0.5	0.030125
22.975000	0.5	0.030250
22.983333	0.5	0.030500
22.991667	0.5	0.031125
23.000000	0.5	0.031250
23.008333	0.5	0.031375
23.016667	0.5	0.031375
23.025000	0.5	0.031250
23.033333	0.5	0.031625
23.041667	0.5	0.031875
23.050000	0.5	0.032000
23.058333	0.5	0.032125
23.066667	0.5	0.031875
23.075000	0.5	0.032500
23.083333	0.5	0.032750
23.091667	0.5	0.033250
23.100000	0.5	0.033500
23.108333	0.5	0.033500
23.116667	0.5	0.033750
23.125000	0.5	0.034000
23.133333	0.5	0.034375
23.141667	0.5	0.034500
23.150000	0.5	0.034375
23.158333	0.5	0.035000
23.166667	0.5	0.035000
23.175000	0.5	0.034875
23.183333	0.5	0.035375
23.191667	0.5	0.036000
23.200000	0.5	0.036000
23.208333	0.5	0.036250
23.216667	0.5	0.036375
23.225000	0.5	0.036750
23.233333	0.5	0.037000
23.241667	0.5	0.036750
23.250000	0.5	0.036875
23.258333	0.5	0.037000
23.266667	0.5	0.036875
23.275000	0.5	0.037500
23.283333	0.5	0.037625
23.291667	0.5	0.038125
23.300000	0.5	0.038875
23.308333	0.5	0.039500
23.316667	0.5	0.039500
23.325000	0.5	0.040125
23.333333	0.5	0.040375
23.341667	0.5	0.040625
23.350000	0.5	0.041250
23.358333	0.5	0.041625
23.366667	0.5	0.042000
23.375000	0.5	0.042375
23.383333	0.5	0.042375
23.391667	0.5	0.042875
23.400000	0.5	0.043250
23.408333	0.5	0.043875
23.416667	0.5	0.044125
23.425000	0.5	0.044375
23.433333	0.5	0.044625
23.441667	0.5	0.044625
23.450000	0.5	0.045000
23.458333	0.5	0.045250
23.466667	0.5	0.045500
23.475000	0.5	0.045875
23.483333	0.5	0.045875
23.491667	0.5	0.046000
23.500000	0.5	0.046375
23.508333	0.5	0.046500
23.516667	0.5	0.046500
23.525000	0.5	0.046750
23.533333	0.5	0.047625
23.541667	0.5	0.047625
23.550000	0.5	0.047375
23.558333	0.5	0.047250
23.566667	0.5	0.047500
23.575000	0.5	0.047625
23.583333	0.5	0.047750
23.591667	0.5	0.047750
23.600000	0.5	0.048250
23.608333	0.5	0.048625
23.616667	0.5	0.048750
23.625000	0.5	0.048875
23.633333	0.5	0.049000
23.641667	0.5	0.048750
23.650000	0.5	0.048750
23.658333	0.5	0.049000
23.666667	0.5	0.048750
23.675000	0.5	0.049125
23.683333	0.5	0.049250
23.691667	0.5	0.049000
23.700000	0.5	0.049125
23.708333	0.5	0.049625
23.716667	0.5	0.049875
23.725000	0.5	0.049875
23.733333	0.5	0.049875
23.741667	0.5	0.050125
23.750000	0.5	0.050375
23.758333	0.5	0.050625
23.766667	0.5	0.050375
23.775000	0.5	0.050375
23.783333	0.5	0.050375
23.791667	0.5	0.050375
23.800000	0.5	0.050000
23.808333	0.5	0.050375
23.816667	0.5	0.050375
23.825000	0.5	0.050500
23.833333	0.5	0.051125
23.841667	0.5	0.051000
23.850000	0.5	0.051125
23.858333	0.5	0.051250
23.866667	0.5	0.051250
23.875000	0.5	0.051500
23.883333	0.5	0.051500
23.891667	0.5	0.051500
23.900000	0.5	0.051625
23.908333	0.5	0.051625
23.916667	0.5	0.051375
23.925000	0.5	0.051250
23.933333	0.5	0.051250
23.941667	0.5	0.051000
23.950000	0.5	0.051000
23.958333	0.5	0.051375
23.966667	0.5	0.051000
23.975000	0.5	0.051000
23.983333	0.5	0.051000
23.991667	0.5	0.050750
24.000000	0.5	0.050500
24.008333	0.5	0.050375
24.016667	0.5	0.050250
24.025000	0.5	0.050125
24.033333	0.5	0.049625
24.041667	0.5	0.048875
24.050000	0.5	0.048500
24.058333	0.5	0.047875
24.066667	0.5	0.048000
24.075000	0.5	0.048000
24.083333	0.5	0.047625
24.091667	0.5	0.047125
24.100000	0.5	0.046875
24.108333	0.5	0.046250
24.116667	0.5	0.046125
24.125000	0.5	0.045875
24.133333	0.5	0.045875
24.141667	0.5	0.045375
24.150000	0.5	0.044875
24.158333	0.5	0.044500
24.166667	0.5	0.044375
24.175000	0.5	0.043750
24.183333	0.5	0.042875
24.191667	0.5	0.042375
24.200000	0.5	0.042125
24.208333	0.5	0.041625
24.216667	0.5	0.041500
24.225000	0.5	0.041000
24.233333	0.5	0.040500
24.241667	0.5	0.040375
24.250000	0.5	0.040000
24.258333	0.5	0.039625
24.266667	0.5	0.039625
24.275000	0.5	0.039125
24.283333	0.5	0.039000
24.291667	0.5	0.038750
24.300000	0.5	0.038250
24.308333	0.5	0.037750
24.316667	0.5	0.037000
24.325000	0.5	0.036250
24.333333	0.5	0.036000
24.341667	0.5	0.035750
24.350000	0.5	0.035750
24.358333	0.5	0.035875
24.366667	0.5	0.035625
24.375000	0.5	0.035375
24.383333	0.5	0.035625
24.391667	0.5	0.035375
24.400000	0.5	0.035125
24.408333	0.5	0.035250
24.416667	0.5	0.035750
24.425000	0.5	0.035750
24.433333	0.5	0.035500
24.441667	0.5	0.035625
24.450000	0.5	0.035625
24.458333	0.5	0.035375
24.466667	0.5	0.035375
24.475000	0.5	0.035250
24.483333	0.5	0.035750
24.491667	0.5	0.036125
24.500000	0.5	0.036250
24.508333	0.5	0.036125
24.516667	0.5	0.036250
24.525000	0.5	0.036250
24.533333	0.5	0.036375
24.541667	0.5	0.036500
24.550000	0.5	0.036625
24.558333	0.5	0.036750
24.566667	0.5	0.037000
24.575000	0.5	0.037125
24.583333	0.5	0.037250
24.591667	0.5	0.037625
24.600000	0.5	0.037750
24.608333	0.5	0.037750
24.616667	0.5	0.038000
24.625000	0.5	0.038000
24.633333	0.5	0.037750
24.641667	0.5	0.037500
24.650000	0.5	0.037500
24.658333	0.5	0.037625
24.666667	0.5	0.038125
24.675000	0.5	0.038375
24.683333	0.5	0.038375
24.691667	0.5	0.038625
24.700000	0.5	0.038250
24.708333	0.5	0.038125
24.716667	0.5	0.038000
24.725000	0.5	0.038375
24.733333	0.5	0.038625
24.741667	0.5	0.038500
24.750000	0.5	0.038500
24.758333	0.5	0.037875
24.766667	0.5	0.038250
24.775000	0.5	0.038250
24.783333	0.5	0.038125
24.791667	0.5	0.037875
24.800000	0.5	0.038000
24.808333	0.5	0.038125
24.816667	0.5	0.038250
24.825000	0.5	0.038000
24.833333	0.5	0.038375
24.841667	0.5	0.038250
24.850000	0.5	0.038125
24.858333	0.5	0.038250
24.866667	0.5	0.038500
24.875000	0.5	0.038625
24.883333	0.5	0.038750
24.891667	0.5	0.038875
24.900000	0.5	0.038625
24.908333	0.5	0.038500
24.916667	0.5	0.038375
24.925000	0.5	0.038500
24.933333	0.5	0.038875
24.941667	0.5	0.039125
24.950000	0.5	0.039625
24.958333	0.5	0.039750
24.966667	0.5	0.039250
24.975000	0.5	0.039375
24.983333	0.5	0.039500
24.991667	0.5	0.039250
25.000000	0.5	0.039125
