# Supplementary material for: Dynamic character displacement among a pair of bacterial phyllosphere commensals in situ
Source: Nat Commun. 2022 May 20;13:2836. doi: 10.1038/s41467-022-30469-3 (PMC9123166; doi:10.1038/s41467-022-30469-3)
Supplement: Supplementary file 11 — Source Data [file 41467_2022_30469_MOESM11_ESM.zip › Source Data/Supplementary Figure 5/Galactose t6 a.txt]

File Path	chrom://marshall/Chromeleon7/HPLC_Ultimate_3000/Users/helucas/20200720_OrganicAcids_CCR_L257.seq/944.smp/RI_1.channel/RI_1.chm
Channel	RI_1

Injection Information:
Data Vault	Chromeleon7
Injection	Gal_t6_a
Injection Number	119
Position	BB8
Comment	
Processing Method	Quantitative
Instrument Method	20200525_Rezex_ROA_OrganicAcid_600uL_2500uM_H2SO4_50A_50D
Type	Unknown
Status	Finished
Injection Date	7/22/2020
Injection Time	11:08:30 PM
Injection Volume (µl)	10.000
Dilution Factor	1.0000
Weight	1.0000

Chromatogram Data Information:
Time Min. (min)	0.000000
Time Max. (min)	25.000000
Data Points	3001
Detector	RI
Generating Data System	Chromeleon 7.2.5.9507
Exporting Data System	Chromeleon 7.2.8.0
Operator	Instrument Controller
Signal Quantity	Refractive 
Signal Unit	µRIU
Signal Min.	-2.663875
Signal Max.	24.402000
Channel	RI_1
Driver Name	RID520Driver.dll
Channel Type	Evaluation
Min. Step (s)	0.5
Max. Step (s)	0.5
Average Step (s)	0.5

Signal Parameter Information:
Signal Info	

Chromatogram Data:
Time (min)	Step (s)	Value (µRIU)
0.000000	n.a.	0.009625
0.008333	0.5	0.010000
0.016667	0.5	0.010250
0.025000	0.5	0.009750
0.033333	0.5	0.009750
0.041667	0.5	0.009750
0.050000	0.5	0.009875
0.058333	0.5	0.009750
0.066667	0.5	0.010000
0.075000	0.5	0.010250
0.083333	0.5	0.010250
0.091667	0.5	0.010250
0.100000	0.5	0.010750
0.108333	0.5	0.010500
0.116667	0.5	0.010750
0.125000	0.5	0.011125
0.133333	0.5	0.011000
0.141667	0.5	0.010750
0.150000	0.5	0.010500
0.158333	0.5	0.009750
0.166667	0.5	0.009625
0.175000	0.5	0.009500
0.183333	0.5	0.009375
0.191667	0.5	0.009250
0.200000	0.5	0.009000
0.208333	0.5	0.008875
0.216667	0.5	0.008625
0.225000	0.5	0.008250
0.233333	0.5	0.008375
0.241667	0.5	0.008375
0.250000	0.5	0.008625
0.258333	0.5	0.008500
0.266667	0.5	0.008125
0.275000	0.5	0.008000
0.283333	0.5	0.008000
0.291667	0.5	0.008000
0.300000	0.5	0.007750
0.308333	0.5	0.007500
0.316667	0.5	0.007250
0.325000	0.5	0.006750
0.333333	0.5	0.006125
0.341667	0.5	0.005875
0.350000	0.5	0.005375
0.358333	0.5	0.005125
0.366667	0.5	0.004750
0.375000	0.5	0.004375
0.383333	0.5	0.004125
0.391667	0.5	0.003875
0.400000	0.5	0.003875
0.408333	0.5	0.004125
0.416667	0.5	0.004125
0.425000	0.5	0.004000
0.433333	0.5	0.004000
0.441667	0.5	0.004000
0.450000	0.5	0.004000
0.458333	0.5	0.004250
0.466667	0.5	0.004125
0.475000	0.5	0.004125
0.483333	0.5	0.004250
0.491667	0.5	0.004125
0.500000	0.5	0.004250
0.508333	0.5	0.004250
0.516667	0.5	0.004000
0.525000	0.5	0.004125
0.533333	0.5	0.004125
0.541667	0.5	0.004000
0.550000	0.5	0.003750
0.558333	0.5	0.003250
0.566667	0.5	0.003000
0.575000	0.5	0.003125
0.583333	0.5	0.003375
0.591667	0.5	0.003125
0.600000	0.5	0.002625
0.608333	0.5	0.002625
0.616667	0.5	0.002375
0.625000	0.5	0.002375
0.633333	0.5	0.002000
0.641667	0.5	0.001500
0.650000	0.5	0.001375
0.658333	0.5	0.001250
0.666667	0.5	0.001000
0.675000	0.5	0.000875
0.683333	0.5	0.001375
0.691667	0.5	0.001500
0.700000	0.5	0.001125
0.708333	0.5	0.000625
0.716667	0.5	-0.000125
0.725000	0.5	-0.000500
0.733333	0.5	-0.000500
0.741667	0.5	-0.001000
0.750000	0.5	-0.001125
0.758333	0.5	-0.001375
0.766667	0.5	-0.001125
0.775000	0.5	-0.001375
0.783333	0.5	-0.001750
0.791667	0.5	-0.002000
0.800000	0.5	-0.002000
0.808333	0.5	-0.002125
0.816667	0.5	-0.002375
0.825000	0.5	-0.002250
0.833333	0.5	-0.002375
0.841667	0.5	-0.002625
0.850000	0.5	-0.002875
0.858333	0.5	-0.002625
0.866667	0.5	-0.002625
0.875000	0.5	-0.002875
0.883333	0.5	-0.003250
0.891667	0.5	-0.003000
0.900000	0.5	-0.002875
0.908333	0.5	-0.002750
0.916667	0.5	-0.002875
0.925000	0.5	-0.002875
0.933333	0.5	-0.003000
0.941667	0.5	-0.002875
0.950000	0.5	-0.002625
0.958333	0.5	-0.002500
0.966667	0.5	-0.002125
0.975000	0.5	-0.001875
0.983333	0.5	-0.001500
0.991667	0.5	-0.001500
1.000000	0.5	-0.001000
1.008333	0.5	-0.000750
1.016667	0.5	-0.000125
1.025000	0.5	0.000000
1.033333	0.5	0.000375
1.041667	0.5	0.001125
1.050000	0.5	0.001375
1.058333	0.5	0.001625
1.066667	0.5	0.002000
1.075000	0.5	0.001750
1.083333	0.5	0.002250
1.091667	0.5	0.002625
1.100000	0.5	0.003125
1.108333	0.5	0.003625
1.116667	0.5	0.004000
1.125000	0.5	0.004500
1.133333	0.5	0.005000
1.141667	0.5	0.005375
1.150000	0.5	0.005500
1.158333	0.5	0.005875
1.166667	0.5	0.006625
1.175000	0.5	0.007125
1.183333	0.5	0.007625
1.191667	0.5	0.008375
1.200000	0.5	0.008625
1.208333	0.5	0.009250
1.216667	0.5	0.009125
1.225000	0.5	0.009250
1.233333	0.5	0.009375
1.241667	0.5	0.009875
1.250000	0.5	0.010500
1.258333	0.5	0.010750
1.266667	0.5	0.011000
1.275000	0.5	0.011625
1.283333	0.5	0.012375
1.291667	0.5	0.012750
1.300000	0.5	0.013125
1.308333	0.5	0.013125
1.316667	0.5	0.013500
1.325000	0.5	0.013875
1.333333	0.5	0.014250
1.341667	0.5	0.014375
1.350000	0.5	0.014375
1.358333	0.5	0.014625
1.366667	0.5	0.015000
1.375000	0.5	0.015250
1.383333	0.5	0.015625
1.391667	0.5	0.016000
1.400000	0.5	0.016125
1.408333	0.5	0.016625
1.416667	0.5	0.016875
1.425000	0.5	0.016875
1.433333	0.5	0.017125
1.441667	0.5	0.017250
1.450000	0.5	0.017625
1.458333	0.5	0.018000
1.466667	0.5	0.018375
1.475000	0.5	0.018250
1.483333	0.5	0.018125
1.491667	0.5	0.018750
1.500000	0.5	0.019375
1.508333	0.5	0.019750
1.516667	0.5	0.019875
1.525000	0.5	0.020000
1.533333	0.5	0.020250
1.541667	0.5	0.020625
1.550000	0.5	0.021125
1.558333	0.5	0.021500
1.566667	0.5	0.021750
1.575000	0.5	0.022750
1.583333	0.5	0.023500
1.591667	0.5	0.024125
1.600000	0.5	0.024875
1.608333	0.5	0.025125
1.616667	0.5	0.024875
1.625000	0.5	0.025250
1.633333	0.5	0.025625
1.641667	0.5	0.026000
1.650000	0.5	0.025875
1.658333	0.5	0.025750
1.666667	0.5	0.025875
1.675000	0.5	0.026500
1.683333	0.5	0.027000
1.691667	0.5	0.027375
1.700000	0.5	0.027750
1.708333	0.5	0.028000
1.716667	0.5	0.028000
1.725000	0.5	0.028375
1.733333	0.5	0.028750
1.741667	0.5	0.029125
1.750000	0.5	0.029500
1.758333	0.5	0.029250
1.766667	0.5	0.029375
1.775000	0.5	0.029750
1.783333	0.5	0.029875
1.791667	0.5	0.029625
1.800000	0.5	0.029625
1.808333	0.5	0.029500
1.816667	0.5	0.029000
1.825000	0.5	0.028750
1.833333	0.5	0.028500
1.841667	0.5	0.027875
1.850000	0.5	0.027375
1.858333	0.5	0.027000
1.866667	0.5	0.026500
1.875000	0.5	0.026375
1.883333	0.5	0.026375
1.891667	0.5	0.026250
1.900000	0.5	0.025625
1.908333	0.5	0.025125
1.916667	0.5	0.024750
1.925000	0.5	0.023750
1.933333	0.5	0.023125
1.941667	0.5	0.022875
1.950000	0.5	0.022250
1.958333	0.5	0.021875
1.966667	0.5	0.021000
1.975000	0.5	0.020250
1.983333	0.5	0.019125
1.991667	0.5	0.018500
2.000000	0.5	0.017750
2.008333	0.5	0.017125
2.016667	0.5	0.016375
2.025000	0.5	0.016125
2.033333	0.5	0.015375
2.041667	0.5	0.014750
2.050000	0.5	0.013875
2.058333	0.5	0.013375
2.066667	0.5	0.012625
2.075000	0.5	0.012125
2.083333	0.5	0.011375
2.091667	0.5	0.010750
2.100000	0.5	0.010375
2.108333	0.5	0.009375
2.116667	0.5	0.008500
2.125000	0.5	0.007750
2.133333	0.5	0.007125
2.141667	0.5	0.006500
2.150000	0.5	0.005875
2.158333	0.5	0.005125
2.166667	0.5	0.004375
2.175000	0.5	0.004125
2.183333	0.5	0.003375
2.191667	0.5	0.002875
2.200000	0.5	0.002250
2.208333	0.5	0.001875
2.216667	0.5	0.001250
2.225000	0.5	0.000875
2.233333	0.5	0.000625
2.241667	0.5	0.000000
2.250000	0.5	-0.000125
2.258333	0.5	-0.000125
2.266667	0.5	-0.000125
2.275000	0.5	-0.000250
2.283333	0.5	-0.000375
2.291667	0.5	-0.000625
2.300000	0.5	-0.000625
2.308333	0.5	-0.001125
2.316667	0.5	-0.001875
2.325000	0.5	-0.002750
2.333333	0.5	-0.003125
2.341667	0.5	-0.003625
2.350000	0.5	-0.004000
2.358333	0.5	-0.004250
2.366667	0.5	-0.004500
2.375000	0.5	-0.004375
2.383333	0.5	-0.005000
2.391667	0.5	-0.005000
2.400000	0.5	-0.005125
2.408333	0.5	-0.005375
2.416667	0.5	-0.005000
2.425000	0.5	-0.004875
2.433333	0.5	-0.004625
2.441667	0.5	-0.004375
2.450000	0.5	-0.004125
2.458333	0.5	-0.003750
2.466667	0.5	-0.004125
2.475000	0.5	-0.003875
2.483333	0.5	-0.003750
2.491667	0.5	-0.003625
2.500000	0.5	-0.003750
2.508333	0.5	-0.003250
2.516667	0.5	-0.002750
2.525000	0.5	-0.002375
2.533333	0.5	-0.001500
2.541667	0.5	-0.001500
2.550000	0.5	-0.001250
2.558333	0.5	-0.000875
2.566667	0.5	-0.000375
2.575000	0.5	0.000125
2.583333	0.5	0.000375
2.591667	0.5	0.000625
2.600000	0.5	0.001250
2.608333	0.5	0.002125
2.616667	0.5	0.003000
2.625000	0.5	0.003625
2.633333	0.5	0.004250
2.641667	0.5	0.004875
2.650000	0.5	0.005000
2.658333	0.5	0.005375
2.666667	0.5	0.005625
2.675000	0.5	0.006250
2.683333	0.5	0.006875
2.691667	0.5	0.007125
2.700000	0.5	0.007500
2.708333	0.5	0.008125
2.716667	0.5	0.008500
2.725000	0.5	0.008750
2.733333	0.5	0.009125
2.741667	0.5	0.009750
2.750000	0.5	0.010125
2.758333	0.5	0.010625
2.766667	0.5	0.011125
2.775000	0.5	0.011500
2.783333	0.5	0.012250
2.791667	0.5	0.012500
2.800000	0.5	0.012500
2.808333	0.5	0.012500
2.816667	0.5	0.012375
2.825000	0.5	0.012500
2.833333	0.5	0.012750
2.841667	0.5	0.013250
2.850000	0.5	0.013375
2.858333	0.5	0.013500
2.866667	0.5	0.013625
2.875000	0.5	0.013500
2.883333	0.5	0.013500
2.891667	0.5	0.013625
2.900000	0.5	0.013875
2.908333	0.5	0.013750
2.916667	0.5	0.013375
2.925000	0.5	0.013250
2.933333	0.5	0.013500
2.941667	0.5	0.013375
2.950000	0.5	0.013250
2.958333	0.5	0.012875
2.966667	0.5	0.012625
2.975000	0.5	0.012250
2.983333	0.5	0.012500
2.991667	0.5	0.012625
3.000000	0.5	0.012250
3.008333	0.5	0.012125
3.016667	0.5	0.011875
3.025000	0.5	0.011625
3.033333	0.5	0.011500
3.041667	0.5	0.011625
3.050000	0.5	0.011250
3.058333	0.5	0.011000
3.066667	0.5	0.010750
3.075000	0.5	0.010625
3.083333	0.5	0.010375
3.091667	0.5	0.010500
3.100000	0.5	0.010375
3.108333	0.5	0.010125
3.116667	0.5	0.009750
3.125000	0.5	0.009500
3.133333	0.5	0.009750
3.141667	0.5	0.009375
3.150000	0.5	0.009250
3.158333	0.5	0.009000
3.166667	0.5	0.009000
3.175000	0.5	0.009000
3.183333	0.5	0.008750
3.191667	0.5	0.008625
3.200000	0.5	0.008750
3.208333	0.5	0.008500
3.216667	0.5	0.008625
3.225000	0.5	0.008750
3.233333	0.5	0.008250
3.241667	0.5	0.008375
3.250000	0.5	0.008375
3.258333	0.5	0.008000
3.266667	0.5	0.007750
3.275000	0.5	0.007875
3.283333	0.5	0.007750
3.291667	0.5	0.008000
3.300000	0.5	0.007750
3.308333	0.5	0.007250
3.316667	0.5	0.007250
3.325000	0.5	0.007375
3.333333	0.5	0.007125
3.341667	0.5	0.007250
3.350000	0.5	0.007125
3.358333	0.5	0.007375
3.366667	0.5	0.007750
3.375000	0.5	0.007875
3.383333	0.5	0.007500
3.391667	0.5	0.007375
3.400000	0.5	0.007625
3.408333	0.5	0.007750
3.416667	0.5	0.007625
3.425000	0.5	0.007625
3.433333	0.5	0.007500
3.441667	0.5	0.007500
3.450000	0.5	0.007375
3.458333	0.5	0.007375
3.466667	0.5	0.007500
3.475000	0.5	0.007000
3.483333	0.5	0.006875
3.491667	0.5	0.006375
3.500000	0.5	0.006125
3.508333	0.5	0.005875
3.516667	0.5	0.005875
3.525000	0.5	0.005875
3.533333	0.5	0.005750
3.541667	0.5	0.005500
3.550000	0.5	0.005375
3.558333	0.5	0.005250
3.566667	0.5	0.004625
3.575000	0.5	0.004750
3.583333	0.5	0.005000
3.591667	0.5	0.004875
3.600000	0.5	0.004875
3.608333	0.5	0.004875
3.616667	0.5	0.004625
3.625000	0.5	0.004250
3.633333	0.5	0.004000
3.641667	0.5	0.004000
3.650000	0.5	0.003625
3.658333	0.5	0.004125
3.666667	0.5	0.004250
3.675000	0.5	0.004000
3.683333	0.5	0.003750
3.691667	0.5	0.003500
3.700000	0.5	0.003000
3.708333	0.5	0.002750
3.716667	0.5	0.002875
3.725000	0.5	0.002750
3.733333	0.5	0.002625
3.741667	0.5	0.002250
3.750000	0.5	0.002250
3.758333	0.5	0.002375
3.766667	0.5	0.002375
3.775000	0.5	0.001875
3.783333	0.5	0.001625
3.791667	0.5	0.001750
3.800000	0.5	0.002250
3.808333	0.5	0.002375
3.816667	0.5	0.001875
3.825000	0.5	0.001625
3.833333	0.5	0.001625
3.841667	0.5	0.001250
3.850000	0.5	0.001500
3.858333	0.5	0.001625
3.866667	0.5	0.001500
3.875000	0.5	0.001500
3.883333	0.5	0.001250
3.891667	0.5	0.001500
3.900000	0.5	0.001875
3.908333	0.5	0.002250
3.916667	0.5	0.002125
3.925000	0.5	0.002000
3.933333	0.5	0.002000
3.941667	0.5	0.002000
3.950000	0.5	0.002000
3.958333	0.5	0.002000
3.966667	0.5	0.001875
3.975000	0.5	0.002125
3.983333	0.5	0.002250
3.991667	0.5	0.001875
4.000000	0.5	0.001625
4.008333	0.5	0.001125
4.016667	0.5	0.000875
4.025000	0.5	0.001000
4.033333	0.5	0.000750
4.041667	0.5	0.000500
4.050000	0.5	0.000625
4.058333	0.5	0.000125
4.066667	0.5	0.000000
4.075000	0.5	0.000000
4.083333	0.5	0.000000
4.091667	0.5	-0.000250
4.100000	0.5	0.000000
4.108333	0.5	0.000000
4.116667	0.5	0.000125
4.125000	0.5	0.000250
4.133333	0.5	0.000375
4.141667	0.5	0.000625
4.150000	0.5	0.000750
4.158333	0.5	0.000500
4.166667	0.5	0.000250
4.175000	0.5	0.000250
4.183333	0.5	0.000375
4.191667	0.5	0.000375
4.200000	0.5	0.000500
4.208333	0.5	0.000500
4.216667	0.5	0.000875
4.225000	0.5	0.001000
4.233333	0.5	0.001125
4.241667	0.5	0.001375
4.250000	0.5	0.001500
4.258333	0.5	0.001625
4.266667	0.5	0.001500
4.275000	0.5	0.002000
4.283333	0.5	0.002125
4.291667	0.5	0.002125
4.300000	0.5	0.002000
4.308333	0.5	0.002000
4.316667	0.5	0.002250
4.325000	0.5	0.002750
4.333333	0.5	0.003375
4.341667	0.5	0.003625
4.350000	0.5	0.003625
4.358333	0.5	0.004250
4.366667	0.5	0.004500
4.375000	0.5	0.004500
4.383333	0.5	0.004625
4.391667	0.5	0.004875
4.400000	0.5	0.004875
4.408333	0.5	0.005125
4.416667	0.5	0.005625
4.425000	0.5	0.005750
4.433333	0.5	0.006375
4.441667	0.5	0.006625
4.450000	0.5	0.006750
4.458333	0.5	0.006875
4.466667	0.5	0.007250
4.475000	0.5	0.007500
4.483333	0.5	0.007625
4.491667	0.5	0.007750
4.500000	0.5	0.008000
4.508333	0.5	0.008375
4.516667	0.5	0.008375
4.525000	0.5	0.008625
4.533333	0.5	0.008875
4.541667	0.5	0.009250
4.550000	0.5	0.009250
4.558333	0.5	0.009125
4.566667	0.5	0.009125
4.575000	0.5	0.009125
4.583333	0.5	0.009250
4.591667	0.5	0.009000
4.600000	0.5	0.009375
4.608333	0.5	0.009500
4.616667	0.5	0.009500
4.625000	0.5	0.010125
4.633333	0.5	0.010500
4.641667	0.5	0.011125
4.650000	0.5	0.011375
4.658333	0.5	0.012000
4.666667	0.5	0.012375
4.675000	0.5	0.012250
4.683333	0.5	0.012500
4.691667	0.5	0.013000
4.700000	0.5	0.013375
4.708333	0.5	0.013750
4.716667	0.5	0.014000
4.725000	0.5	0.014250
4.733333	0.5	0.014875
4.741667	0.5	0.015500
4.750000	0.5	0.016000
4.758333	0.5	0.016125
4.766667	0.5	0.016500
4.775000	0.5	0.017125
4.783333	0.5	0.017625
4.791667	0.5	0.017750
4.800000	0.5	0.018250
4.808333	0.5	0.019125
4.816667	0.5	0.019625
4.825000	0.5	0.019750
4.833333	0.5	0.019500
4.841667	0.5	0.019250
4.850000	0.5	0.019625
4.858333	0.5	0.020000
4.866667	0.5	0.020500
4.875000	0.5	0.021125
4.883333	0.5	0.021500
4.891667	0.5	0.022250
4.900000	0.5	0.022125
4.908333	0.5	0.022375
4.916667	0.5	0.022625
4.925000	0.5	0.022625
4.933333	0.5	0.022250
4.941667	0.5	0.022000
4.950000	0.5	0.021875
4.958333	0.5	0.021625
4.966667	0.5	0.021750
4.975000	0.5	0.021500
4.983333	0.5	0.021250
4.991667	0.5	0.021000
5.000000	0.5	0.021000
5.008333	0.5	0.020750
5.016667	0.5	0.020500
5.025000	0.5	0.019750
5.033333	0.5	0.019500
5.041667	0.5	0.019000
5.050000	0.5	0.018375
5.058333	0.5	0.018125
5.066667	0.5	0.017500
5.075000	0.5	0.016625
5.083333	0.5	0.015500
5.091667	0.5	0.014625
5.100000	0.5	0.013750
5.108333	0.5	0.013250
5.116667	0.5	0.012500
5.125000	0.5	0.011875
5.133333	0.5	0.011500
5.141667	0.5	0.010750
5.150000	0.5	0.010250
5.158333	0.5	0.009125
5.166667	0.5	0.008375
5.175000	0.5	0.007875
5.183333	0.5	0.007375
5.191667	0.5	0.006750
5.200000	0.5	0.006500
5.208333	0.5	0.006000
5.216667	0.5	0.005875
5.225000	0.5	0.005375
5.233333	0.5	0.004875
5.241667	0.5	0.004500
5.250000	0.5	0.004125
5.258333	0.5	0.003125
5.266667	0.5	0.002750
5.275000	0.5	0.002750
5.283333	0.5	0.002625
5.291667	0.5	0.002250
5.300000	0.5	0.002375
5.308333	0.5	0.002250
5.316667	0.5	0.002125
5.325000	0.5	0.002000
5.333333	0.5	0.002125
5.341667	0.5	0.002000
5.350000	0.5	0.001875
5.358333	0.5	0.002250
5.366667	0.5	0.002250
5.375000	0.5	0.002375
5.383333	0.5	0.002750
5.391667	0.5	0.002625
5.400000	0.5	0.002750
5.408333	0.5	0.002875
5.416667	0.5	0.002750
5.425000	0.5	0.002875
5.433333	0.5	0.003250
5.441667	0.5	0.003500
5.450000	0.5	0.003750
5.458333	0.5	0.003875
5.466667	0.5	0.004375
5.475000	0.5	0.004750
5.483333	0.5	0.005500
5.491667	0.5	0.006250
5.500000	0.5	0.006250
5.508333	0.5	0.006875
5.516667	0.5	0.007250
5.525000	0.5	0.007875
5.533333	0.5	0.008000
5.541667	0.5	0.008375
5.550000	0.5	0.008625
5.558333	0.5	0.009000
5.566667	0.5	0.009500
5.575000	0.5	0.010125
5.583333	0.5	0.010750
5.591667	0.5	0.011250
5.600000	0.5	0.011375
5.608333	0.5	0.011625
5.616667	0.5	0.012000
5.625000	0.5	0.012250
5.633333	0.5	0.012250
5.641667	0.5	0.012250
5.650000	0.5	0.012375
5.658333	0.5	0.012875
5.666667	0.5	0.013000
5.675000	0.5	0.013375
5.683333	0.5	0.013500
5.691667	0.5	0.013625
5.700000	0.5	0.013750
5.708333	0.5	0.014375
5.716667	0.5	0.014750
5.725000	0.5	0.014875
5.733333	0.5	0.014875
5.741667	0.5	0.015125
5.750000	0.5	0.015125
5.758333	0.5	0.015625
5.766667	0.5	0.015375
5.775000	0.5	0.015250
5.783333	0.5	0.014875
5.791667	0.5	0.015125
5.800000	0.5	0.015125
5.808333	0.5	0.015375
5.816667	0.5	0.015500
5.825000	0.5	0.016000
5.833333	0.5	0.016000
5.841667	0.5	0.016000
5.850000	0.5	0.016000
5.858333	0.5	0.016250
5.866667	0.5	0.016250
5.875000	0.5	0.016500
5.883333	0.5	0.016625
5.891667	0.5	0.016750
5.900000	0.5	0.016750
5.908333	0.5	0.016750
5.916667	0.5	0.016750
5.925000	0.5	0.016750
5.933333	0.5	0.017000
5.941667	0.5	0.017375
5.950000	0.5	0.017500
5.958333	0.5	0.017750
5.966667	0.5	0.018000
5.975000	0.5	0.018500
5.983333	0.5	0.018750
5.991667	0.5	0.019125
6.000000	0.5	0.019500
6.008333	0.5	0.020125
6.016667	0.5	0.020875
6.025000	0.5	0.021500
6.033333	0.5	0.022500
6.041667	0.5	0.023125
6.050000	0.5	0.023375
6.058333	0.5	0.024000
6.066667	0.5	0.024625
6.075000	0.5	0.025250
6.083333	0.5	0.026000
6.091667	0.5	0.026875
6.100000	0.5	0.027875
6.108333	0.5	0.029375
6.116667	0.5	0.030125
6.125000	0.5	0.030875
6.133333	0.5	0.031625
6.141667	0.5	0.032250
6.150000	0.5	0.033000
6.158333	0.5	0.033250
6.166667	0.5	0.033250
6.175000	0.5	0.033500
6.183333	0.5	0.033500
6.191667	0.5	0.033125
6.200000	0.5	0.032625
6.208333	0.5	0.032000
6.216667	0.5	0.032000
6.225000	0.5	0.031125
6.233333	0.5	0.030125
6.241667	0.5	0.029375
6.250000	0.5	0.028625
6.258333	0.5	0.028375
6.266667	0.5	0.027750
6.275000	0.5	0.027000
6.283333	0.5	0.026125
6.291667	0.5	0.025375
6.300000	0.5	0.024750
6.308333	0.5	0.024375
6.316667	0.5	0.024125
6.325000	0.5	0.023750
6.333333	0.5	0.023625
6.341667	0.5	0.023000
6.350000	0.5	0.022375
6.358333	0.5	0.022250
6.366667	0.5	0.022000
6.375000	0.5	0.021375
6.383333	0.5	0.020750
6.391667	0.5	0.020625
6.400000	0.5	0.020125
6.408333	0.5	0.019500
6.416667	0.5	0.019000
6.425000	0.5	0.018375
6.433333	0.5	0.017750
6.441667	0.5	0.017375
6.450000	0.5	0.016375
6.458333	0.5	0.016000
6.466667	0.5	0.015250
6.475000	0.5	0.014625
6.483333	0.5	0.013750
6.491667	0.5	0.013250
6.500000	0.5	0.012500
6.508333	0.5	0.011625
6.516667	0.5	0.010875
6.525000	0.5	0.010375
6.533333	0.5	0.009625
6.541667	0.5	0.008875
6.550000	0.5	0.008125
6.558333	0.5	0.007125
6.566667	0.5	0.006375
6.575000	0.5	0.005875
6.583333	0.5	0.005500
6.591667	0.5	0.005000
6.600000	0.5	0.004500
6.608333	0.5	0.003875
6.616667	0.5	0.003000
6.625000	0.5	0.002250
6.633333	0.5	0.002125
6.641667	0.5	0.001375
6.650000	0.5	0.000375
6.658333	0.5	0.000000
6.666667	0.5	-0.000125
6.675000	0.5	-0.000750
6.683333	0.5	-0.001875
6.691667	0.5	-0.003125
6.700000	0.5	-0.005125
6.708333	0.5	-0.007875
6.716667	0.5	-0.012375
6.725000	0.5	-0.019375
6.733333	0.5	-0.030250
6.741667	0.5	-0.048250
6.750000	0.5	-0.077625
6.758333	0.5	-0.124875
6.766667	0.5	-0.199250
6.775000	0.5	-0.311375
6.783333	0.5	-0.471625
6.791667	0.5	-0.688750
6.800000	0.5	-0.964250
6.808333	0.5	-1.291125
6.816667	0.5	-1.650000
6.825000	0.5	-2.010125
6.833333	0.5	-2.330875
6.841667	0.5	-2.566000
6.850000	0.5	-2.663875
6.858333	0.5	-2.573750
6.866667	0.5	-2.247875
6.875000	0.5	-1.644500
6.883333	0.5	-0.729625
6.891667	0.5	0.520375
6.900000	0.5	2.117125
6.908333	0.5	4.056000
6.916667	0.5	6.312875
6.925000	0.5	8.838000
6.933333	0.5	11.552250
6.941667	0.5	14.343875
6.950000	0.5	17.069500
6.958333	0.5	19.564125
6.966667	0.5	21.661750
6.975000	0.5	23.221875
6.983333	0.5	24.147125
6.991667	0.5	24.402000
7.000000	0.5	24.016125
7.008333	0.5	23.073125
7.016667	0.5	21.690875
7.025000	0.5	20.001750
7.033333	0.5	18.135750
7.041667	0.5	16.205750
7.050000	0.5	14.303250
7.058333	0.5	12.493250
7.066667	0.5	10.819000
7.075000	0.5	9.304750
7.083333	0.5	7.958125
7.091667	0.5	6.776625
7.100000	0.5	5.752375
7.108333	0.5	4.871125
7.116667	0.5	4.118250
7.125000	0.5	3.479000
7.133333	0.5	2.938875
7.141667	0.5	2.483375
7.150000	0.5	2.099375
7.158333	0.5	1.776625
7.166667	0.5	1.505875
7.175000	0.5	1.278375
7.183333	0.5	1.087875
7.191667	0.5	0.927250
7.200000	0.5	0.792500
7.208333	0.5	0.679500
7.216667	0.5	0.584375
7.225000	0.5	0.504125
7.233333	0.5	0.436125
7.241667	0.5	0.378750
7.250000	0.5	0.330125
7.258333	0.5	0.288750
7.266667	0.5	0.254250
7.275000	0.5	0.224000
7.283333	0.5	0.198000
7.291667	0.5	0.176000
7.300000	0.5	0.157125
7.308333	0.5	0.141000
7.316667	0.5	0.127125
7.325000	0.5	0.115250
7.333333	0.5	0.105000
7.341667	0.5	0.096125
7.350000	0.5	0.088625
7.358333	0.5	0.082250
7.366667	0.5	0.077125
7.375000	0.5	0.073000
7.383333	0.5	0.069250
7.391667	0.5	0.066000
7.400000	0.5	0.063250
7.408333	0.5	0.061000
7.416667	0.5	0.059125
7.425000	0.5	0.057375
7.433333	0.5	0.056000
7.441667	0.5	0.054875
7.450000	0.5	0.053625
7.458333	0.5	0.052625
7.466667	0.5	0.051750
7.475000	0.5	0.050625
7.483333	0.5	0.049875
7.491667	0.5	0.049000
7.500000	0.5	0.048000
7.508333	0.5	0.047250
7.516667	0.5	0.046875
7.525000	0.5	0.046500
7.533333	0.5	0.046375
7.541667	0.5	0.045375
7.550000	0.5	0.044500
7.558333	0.5	0.043500
7.566667	0.5	0.042375
7.575000	0.5	0.041375
7.583333	0.5	0.040250
7.591667	0.5	0.039625
7.600000	0.5	0.039250
7.608333	0.5	0.038625
7.616667	0.5	0.038000
7.625000	0.5	0.037500
7.633333	0.5	0.037000
7.641667	0.5	0.036000
7.650000	0.5	0.035375
7.658333	0.5	0.034875
7.666667	0.5	0.034375
7.675000	0.5	0.033625
7.683333	0.5	0.033250
7.691667	0.5	0.032750
7.700000	0.5	0.032000
7.708333	0.5	0.031375
7.716667	0.5	0.030875
7.725000	0.5	0.031000
7.733333	0.5	0.031000
7.741667	0.5	0.030875
7.750000	0.5	0.031000
7.758333	0.5	0.031125
7.766667	0.5	0.031250
7.775000	0.5	0.031375
7.783333	0.5	0.031625
7.791667	0.5	0.032125
7.800000	0.5	0.032875
7.808333	0.5	0.033750
7.816667	0.5	0.034750
7.825000	0.5	0.035625
7.833333	0.5	0.036750
7.841667	0.5	0.037625
7.850000	0.5	0.038875
7.858333	0.5	0.040000
7.866667	0.5	0.041250
7.875000	0.5	0.042875
7.883333	0.5	0.044750
7.891667	0.5	0.046750
7.900000	0.5	0.049375
7.908333	0.5	0.052000
7.916667	0.5	0.055625
7.925000	0.5	0.059750
7.933333	0.5	0.064625
7.941667	0.5	0.070875
7.950000	0.5	0.078125
7.958333	0.5	0.087000
7.966667	0.5	0.097750
7.975000	0.5	0.111625
7.983333	0.5	0.128625
7.991667	0.5	0.150250
8.000000	0.5	0.177375
8.008333	0.5	0.211000
8.016667	0.5	0.252750
8.025000	0.5	0.304000
8.033333	0.5	0.366625
8.041667	0.5	0.442000
8.050000	0.5	0.531500
8.058333	0.5	0.636250
8.066667	0.5	0.757500
8.075000	0.5	0.895750
8.083333	0.5	1.051875
8.091667	0.5	1.225875
8.100000	0.5	1.418125
8.108333	0.5	1.628375
8.116667	0.5	1.857125
8.125000	0.5	2.103000
8.133333	0.5	2.365750
8.141667	0.5	2.644500
8.150000	0.5	2.938875
8.158333	0.5	3.248625
8.166667	0.5	3.572375
8.175000	0.5	3.910000
8.183333	0.5	4.260250
8.191667	0.5	4.622875
8.200000	0.5	4.997625
8.208333	0.5	5.383250
8.216667	0.5	5.780000
8.225000	0.5	6.186625
8.233333	0.5	6.602500
8.241667	0.5	7.027750
8.250000	0.5	7.461625
8.258333	0.5	7.903750
8.266667	0.5	8.353250
8.275000	0.5	8.810875
8.283333	0.5	9.275375
8.291667	0.5	9.745875
8.300000	0.5	10.223250
8.308333	0.5	10.706625
8.316667	0.5	11.195375
8.325000	0.5	11.690000
8.333333	0.5	12.188750
8.341667	0.5	12.689250
8.350000	0.5	13.187250
8.358333	0.5	13.671750
8.366667	0.5	14.123625
8.375000	0.5	14.509125
8.383333	0.5	14.781500
8.391667	0.5	14.887125
8.400000	0.5	14.776000
8.408333	0.5	14.415000
8.416667	0.5	13.798875
8.425000	0.5	12.953000
8.433333	0.5	11.927875
8.441667	0.5	10.787875
8.450000	0.5	9.600625
8.458333	0.5	8.424625
8.466667	0.5	7.306250
8.475000	0.5	6.276250
8.483333	0.5	5.350500
8.491667	0.5	4.534875
8.500000	0.5	3.827500
8.508333	0.5	3.220875
8.516667	0.5	2.705000
8.525000	0.5	2.269500
8.533333	0.5	1.904125
8.541667	0.5	1.598500
8.550000	0.5	1.344500
8.558333	0.5	1.133625
8.566667	0.5	0.958625
8.575000	0.5	0.813375
8.583333	0.5	0.694125
8.591667	0.5	0.595625
8.600000	0.5	0.513875
8.608333	0.5	0.446000
8.616667	0.5	0.389500
8.625000	0.5	0.342750
8.633333	0.5	0.303750
8.641667	0.5	0.270625
8.650000	0.5	0.243250
8.658333	0.5	0.220000
8.666667	0.5	0.199875
8.675000	0.5	0.182125
8.683333	0.5	0.166750
8.691667	0.5	0.153625
8.700000	0.5	0.141875
8.708333	0.5	0.132125
8.716667	0.5	0.123750
8.725000	0.5	0.115750
8.733333	0.5	0.109000
8.741667	0.5	0.102875
8.750000	0.5	0.097000
8.758333	0.5	0.092000
8.766667	0.5	0.087375
8.775000	0.5	0.083000
8.783333	0.5	0.079375
8.791667	0.5	0.076000
8.800000	0.5	0.073375
8.808333	0.5	0.070875
8.816667	0.5	0.069000
8.825000	0.5	0.067375
8.833333	0.5	0.066125
8.841667	0.5	0.065125
8.850000	0.5	0.064625
8.858333	0.5	0.064375
8.866667	0.5	0.064625
8.875000	0.5	0.065000
8.883333	0.5	0.066625
8.891667	0.5	0.068500
8.900000	0.5	0.071250
8.908333	0.5	0.075125
8.916667	0.5	0.080375
8.925000	0.5	0.086875
8.933333	0.5	0.095875
8.941667	0.5	0.106750
8.950000	0.5	0.121125
8.958333	0.5	0.138375
8.966667	0.5	0.159750
8.975000	0.5	0.185625
8.983333	0.5	0.216875
8.991667	0.5	0.253875
9.000000	0.5	0.297375
9.008333	0.5	0.348375
9.016667	0.5	0.406000
9.025000	0.5	0.471125
9.033333	0.5	0.543875
9.041667	0.5	0.623250
9.050000	0.5	0.708750
9.058333	0.5	0.799250
9.066667	0.5	0.893375
9.075000	0.5	0.990125
9.083333	0.5	1.087375
9.091667	0.5	1.183000
9.100000	0.5	1.275625
9.108333	0.5	1.362125
9.116667	0.5	1.441375
9.125000	0.5	1.510750
9.133333	0.5	1.569125
9.141667	0.5	1.614375
9.150000	0.5	1.646750
9.158333	0.5	1.665000
9.166667	0.5	1.669375
9.175000	0.5	1.659125
9.183333	0.5	1.635750
9.191667	0.5	1.599750
9.200000	0.5	1.552875
9.208333	0.5	1.496125
9.216667	0.5	1.430750
9.225000	0.5	1.358875
9.233333	0.5	1.282125
9.241667	0.5	1.202625
9.250000	0.5	1.120500
9.258333	0.5	1.038625
9.266667	0.5	0.957750
9.275000	0.5	0.878625
9.283333	0.5	0.802875
9.291667	0.5	0.730375
9.300000	0.5	0.662750
9.308333	0.5	0.599375
9.316667	0.5	0.540125
9.325000	0.5	0.486000
9.333333	0.5	0.436750
9.341667	0.5	0.392125
9.350000	0.5	0.351875
9.358333	0.5	0.316125
9.366667	0.5	0.284375
9.375000	0.5	0.256125
9.383333	0.5	0.230625
9.391667	0.5	0.208250
9.400000	0.5	0.188625
9.408333	0.5	0.172125
9.416667	0.5	0.157375
9.425000	0.5	0.144625
9.433333	0.5	0.133125
9.441667	0.5	0.123625
9.450000	0.5	0.115750
9.458333	0.5	0.109250
9.466667	0.5	0.103875
9.475000	0.5	0.099250
9.483333	0.5	0.095750
9.491667	0.5	0.093500
9.500000	0.5	0.092125
9.508333	0.5	0.092000
9.516667	0.5	0.093375
9.525000	0.5	0.096375
9.533333	0.5	0.101000
9.541667	0.5	0.106625
9.550000	0.5	0.114250
9.558333	0.5	0.123375
9.566667	0.5	0.134250
9.575000	0.5	0.147000
9.583333	0.5	0.161375
9.591667	0.5	0.178000
9.600000	0.5	0.195250
9.608333	0.5	0.214000
9.616667	0.5	0.234000
9.625000	0.5	0.255250
9.633333	0.5	0.275875
9.641667	0.5	0.297125
9.650000	0.5	0.318500
9.658333	0.5	0.338875
9.666667	0.5	0.358000
9.675000	0.5	0.375750
9.683333	0.5	0.392000
9.691667	0.5	0.406375
9.700000	0.5	0.418000
9.708333	0.5	0.427125
9.716667	0.5	0.433750
9.725000	0.5	0.438125
9.733333	0.5	0.439750
9.741667	0.5	0.438750
9.750000	0.5	0.435750
9.758333	0.5	0.430375
9.766667	0.5	0.422875
9.775000	0.5	0.413625
9.783333	0.5	0.402625
9.791667	0.5	0.390250
9.800000	0.5	0.377125
9.808333	0.5	0.363125
9.816667	0.5	0.348625
9.825000	0.5	0.333875
9.833333	0.5	0.318625
9.841667	0.5	0.303000
9.850000	0.5	0.287875
9.858333	0.5	0.272750
9.866667	0.5	0.258500
9.875000	0.5	0.244500
9.883333	0.5	0.231000
9.891667	0.5	0.218125
9.900000	0.5	0.205875
9.908333	0.5	0.193875
9.916667	0.5	0.182750
9.925000	0.5	0.172375
9.933333	0.5	0.162875
9.941667	0.5	0.154125
9.950000	0.5	0.145500
9.958333	0.5	0.137625
9.966667	0.5	0.130375
9.975000	0.5	0.124250
9.983333	0.5	0.118375
9.991667	0.5	0.113000
10.000000	0.5	0.108000
10.008333	0.5	0.103875
10.016667	0.5	0.100000
10.025000	0.5	0.096750
10.033333	0.5	0.093625
10.041667	0.5	0.090500
10.050000	0.5	0.088125
10.058333	0.5	0.085875
10.066667	0.5	0.084500
10.075000	0.5	0.083250
10.083333	0.5	0.082000
10.091667	0.5	0.081125
10.100000	0.5	0.079875
10.108333	0.5	0.079250
10.116667	0.5	0.078750
10.125000	0.5	0.078125
10.133333	0.5	0.077875
10.141667	0.5	0.077875
10.150000	0.5	0.077500
10.158333	0.5	0.077250
10.166667	0.5	0.077000
10.175000	0.5	0.077000
10.183333	0.5	0.077500
10.191667	0.5	0.077250
10.200000	0.5	0.077375
10.208333	0.5	0.077125
10.216667	0.5	0.077125
10.225000	0.5	0.077000
10.233333	0.5	0.077000
10.241667	0.5	0.076875
10.250000	0.5	0.076000
10.258333	0.5	0.075125
10.266667	0.5	0.074875
10.275000	0.5	0.074000
10.283333	0.5	0.073625
10.291667	0.5	0.073125
10.300000	0.5	0.072500
10.308333	0.5	0.071625
10.316667	0.5	0.070375
10.325000	0.5	0.069875
10.333333	0.5	0.069500
10.341667	0.5	0.068750
10.350000	0.5	0.068125
10.358333	0.5	0.067500
10.366667	0.5	0.066875
10.375000	0.5	0.066750
10.383333	0.5	0.066375
10.391667	0.5	0.065750
10.400000	0.5	0.065375
10.408333	0.5	0.065000
10.416667	0.5	0.064500
10.425000	0.5	0.064250
10.433333	0.5	0.063750
10.441667	0.5	0.063250
10.450000	0.5	0.062875
10.458333	0.5	0.062375
10.466667	0.5	0.061750
10.475000	0.5	0.061250
10.483333	0.5	0.060875
10.491667	0.5	0.060375
10.500000	0.5	0.059625
10.508333	0.5	0.059125
10.516667	0.5	0.058500
10.525000	0.5	0.058375
10.533333	0.5	0.058250
10.541667	0.5	0.057625
10.550000	0.5	0.057250
10.558333	0.5	0.057125
10.566667	0.5	0.057000
10.575000	0.5	0.057250
10.583333	0.5	0.057875
10.591667	0.5	0.057875
10.600000	0.5	0.058125
10.608333	0.5	0.058500
10.616667	0.5	0.058625
10.625000	0.5	0.059000
10.633333	0.5	0.059625
10.641667	0.5	0.060250
10.650000	0.5	0.061125
10.658333	0.5	0.062375
10.666667	0.5	0.063375
10.675000	0.5	0.064250
10.683333	0.5	0.065000
10.691667	0.5	0.065500
10.700000	0.5	0.066125
10.708333	0.5	0.066375
10.716667	0.5	0.066250
10.725000	0.5	0.066250
10.733333	0.5	0.066250
10.741667	0.5	0.066125
10.750000	0.5	0.065625
10.758333	0.5	0.064750
10.766667	0.5	0.063250
10.775000	0.5	0.061750
10.783333	0.5	0.060375
10.791667	0.5	0.058625
10.800000	0.5	0.056125
10.808333	0.5	0.054000
10.816667	0.5	0.051875
10.825000	0.5	0.050125
10.833333	0.5	0.048000
10.841667	0.5	0.046125
10.850000	0.5	0.044750
10.858333	0.5	0.043000
10.866667	0.5	0.041375
10.875000	0.5	0.040250
10.883333	0.5	0.039125
10.891667	0.5	0.037750
10.900000	0.5	0.037125
10.908333	0.5	0.036250
10.916667	0.5	0.035375
10.925000	0.5	0.035000
10.933333	0.5	0.034125
10.941667	0.5	0.033500
10.950000	0.5	0.032875
10.958333	0.5	0.033000
10.966667	0.5	0.032500
10.975000	0.5	0.032125
10.983333	0.5	0.032125
10.991667	0.5	0.032125
11.000000	0.5	0.032250
11.008333	0.5	0.032000
11.016667	0.5	0.032125
11.025000	0.5	0.032125
11.033333	0.5	0.032750
11.041667	0.5	0.033000
11.050000	0.5	0.033500
11.058333	0.5	0.034000
11.066667	0.5	0.034125
11.075000	0.5	0.034500
11.083333	0.5	0.034625
11.091667	0.5	0.034875
11.100000	0.5	0.035125
11.108333	0.5	0.035500
11.116667	0.5	0.035750
11.125000	0.5	0.036500
11.133333	0.5	0.036750
11.141667	0.5	0.036500
11.150000	0.5	0.036000
11.158333	0.5	0.036000
11.166667	0.5	0.036125
11.175000	0.5	0.035875
11.183333	0.5	0.035375
11.191667	0.5	0.034625
11.200000	0.5	0.034125
11.208333	0.5	0.033750
11.216667	0.5	0.032750
11.225000	0.5	0.032125
11.233333	0.5	0.031750
11.241667	0.5	0.031500
11.250000	0.5	0.031375
11.258333	0.5	0.030875
11.266667	0.5	0.030375
11.275000	0.5	0.029250
11.283333	0.5	0.028500
11.291667	0.5	0.028000
11.300000	0.5	0.027250
11.308333	0.5	0.026500
11.316667	0.5	0.025625
11.325000	0.5	0.025375
11.333333	0.5	0.024750
11.341667	0.5	0.024375
11.350000	0.5	0.024250
11.358333	0.5	0.023750
11.366667	0.5	0.023125
11.375000	0.5	0.022250
11.383333	0.5	0.021625
11.391667	0.5	0.020875
11.400000	0.5	0.020625
11.408333	0.5	0.020750
11.416667	0.5	0.020625
11.425000	0.5	0.019875
11.433333	0.5	0.019375
11.441667	0.5	0.019250
11.450000	0.5	0.018750
11.458333	0.5	0.018375
11.466667	0.5	0.017625
11.475000	0.5	0.017500
11.483333	0.5	0.017625
11.491667	0.5	0.017250
11.500000	0.5	0.016750
11.508333	0.5	0.016250
11.516667	0.5	0.016000
11.525000	0.5	0.015375
11.533333	0.5	0.015250
11.541667	0.5	0.015000
11.550000	0.5	0.014500
11.558333	0.5	0.014000
11.566667	0.5	0.013500
11.575000	0.5	0.013500
11.583333	0.5	0.013375
11.591667	0.5	0.012875
11.600000	0.5	0.012500
11.608333	0.5	0.012375
11.616667	0.5	0.012375
11.625000	0.5	0.012500
11.633333	0.5	0.012125
11.641667	0.5	0.011625
11.650000	0.5	0.011500
11.658333	0.5	0.011250
11.666667	0.5	0.011375
11.675000	0.5	0.011750
11.683333	0.5	0.011875
11.691667	0.5	0.012125
11.700000	0.5	0.012500
11.708333	0.5	0.012500
11.716667	0.5	0.012625
11.725000	0.5	0.012750
11.733333	0.5	0.013000
11.741667	0.5	0.013125
11.750000	0.5	0.012875
11.758333	0.5	0.013125
11.766667	0.5	0.013500
11.775000	0.5	0.013750
11.783333	0.5	0.014375
11.791667	0.5	0.014750
11.800000	0.5	0.015250
11.808333	0.5	0.015625
11.816667	0.5	0.016375
11.825000	0.5	0.016750
11.833333	0.5	0.017375
11.841667	0.5	0.017375
11.850000	0.5	0.017500
11.858333	0.5	0.017875
11.866667	0.5	0.018250
11.875000	0.5	0.018375
11.883333	0.5	0.018750
11.891667	0.5	0.019125
11.900000	0.5	0.019250
11.908333	0.5	0.019500
11.916667	0.5	0.019750
11.925000	0.5	0.020000
11.933333	0.5	0.019750
11.941667	0.5	0.020125
11.950000	0.5	0.020500
11.958333	0.5	0.020875
11.966667	0.5	0.021375
11.975000	0.5	0.021625
11.983333	0.5	0.022125
11.991667	0.5	0.022250
12.000000	0.5	0.022375
12.008333	0.5	0.022625
12.016667	0.5	0.022750
12.025000	0.5	0.022625
12.033333	0.5	0.022625
12.041667	0.5	0.022750
12.050000	0.5	0.022750
12.058333	0.5	0.023375
12.066667	0.5	0.023625
12.075000	0.5	0.023625
12.083333	0.5	0.023625
12.091667	0.5	0.023000
12.100000	0.5	0.022750
12.108333	0.5	0.022500
12.116667	0.5	0.022500
12.125000	0.5	0.022125
12.133333	0.5	0.022000
12.141667	0.5	0.021750
12.150000	0.5	0.021250
12.158333	0.5	0.021000
12.166667	0.5	0.020875
12.175000	0.5	0.020375
12.183333	0.5	0.020000
12.191667	0.5	0.019625
12.200000	0.5	0.019375
12.208333	0.5	0.019375
12.216667	0.5	0.019250
12.225000	0.5	0.019375
12.233333	0.5	0.019750
12.241667	0.5	0.020250
12.250000	0.5	0.020250
12.258333	0.5	0.020875
12.266667	0.5	0.021375
12.275000	0.5	0.021750
12.283333	0.5	0.022375
12.291667	0.5	0.023125
12.300000	0.5	0.024125
12.308333	0.5	0.025125
12.316667	0.5	0.025750
12.325000	0.5	0.026875
12.333333	0.5	0.027875
12.341667	0.5	0.029000
12.350000	0.5	0.029625
12.358333	0.5	0.030750
12.366667	0.5	0.031500
12.375000	0.5	0.032125
12.383333	0.5	0.033250
12.391667	0.5	0.033500
12.400000	0.5	0.033500
12.408333	0.5	0.033500
12.416667	0.5	0.033500
12.425000	0.5	0.033250
12.433333	0.5	0.033000
12.441667	0.5	0.032750
12.450000	0.5	0.032500
12.458333	0.5	0.031625
12.466667	0.5	0.030625
12.475000	0.5	0.029750
12.483333	0.5	0.029125
12.491667	0.5	0.028500
12.500000	0.5	0.027875
12.508333	0.5	0.027250
12.516667	0.5	0.026125
12.525000	0.5	0.025500
12.533333	0.5	0.025000
12.541667	0.5	0.024250
12.550000	0.5	0.023250
12.558333	0.5	0.022500
12.566667	0.5	0.022000
12.575000	0.5	0.021750
12.583333	0.5	0.021375
12.591667	0.5	0.020875
12.600000	0.5	0.020375
12.608333	0.5	0.019875
12.616667	0.5	0.019500
12.625000	0.5	0.018875
12.633333	0.5	0.018625
12.641667	0.5	0.017875
12.650000	0.5	0.017500
12.658333	0.5	0.017375
12.666667	0.5	0.016500
12.675000	0.5	0.016125
12.683333	0.5	0.015875
12.691667	0.5	0.015625
12.700000	0.5	0.015500
12.708333	0.5	0.015250
12.716667	0.5	0.014625
12.725000	0.5	0.013750
12.733333	0.5	0.013250
12.741667	0.5	0.013000
12.750000	0.5	0.013000
12.758333	0.5	0.013125
12.766667	0.5	0.012875
12.775000	0.5	0.013000
12.783333	0.5	0.012875
12.791667	0.5	0.012500
12.800000	0.5	0.012500
12.808333	0.5	0.012250
12.816667	0.5	0.012000
12.825000	0.5	0.012000
12.833333	0.5	0.012000
12.841667	0.5	0.012125
12.850000	0.5	0.012000
12.858333	0.5	0.011750
12.866667	0.5	0.011625
12.875000	0.5	0.011375
12.883333	0.5	0.011250
12.891667	0.5	0.010625
12.900000	0.5	0.010125
12.908333	0.5	0.009875
12.916667	0.5	0.009750
12.925000	0.5	0.009750
12.933333	0.5	0.010125
12.941667	0.5	0.009750
12.950000	0.5	0.009625
12.958333	0.5	0.009375
12.966667	0.5	0.009375
12.975000	0.5	0.009375
12.983333	0.5	0.008750
12.991667	0.5	0.008000
13.000000	0.5	0.008000
13.008333	0.5	0.008125
13.016667	0.5	0.008000
13.025000	0.5	0.007750
13.033333	0.5	0.007500
13.041667	0.5	0.007375
13.050000	0.5	0.007000
13.058333	0.5	0.007125
13.066667	0.5	0.007000
13.075000	0.5	0.006750
13.083333	0.5	0.006625
13.091667	0.5	0.007000
13.100000	0.5	0.007000
13.108333	0.5	0.006875
13.116667	0.5	0.007000
13.125000	0.5	0.007125
13.133333	0.5	0.006875
13.141667	0.5	0.006625
13.150000	0.5	0.006625
13.158333	0.5	0.007000
13.166667	0.5	0.006625
13.175000	0.5	0.006625
13.183333	0.5	0.007125
13.191667	0.5	0.007250
13.200000	0.5	0.007375
13.208333	0.5	0.007375
13.216667	0.5	0.007500
13.225000	0.5	0.007625
13.233333	0.5	0.007875
13.241667	0.5	0.007375
13.250000	0.5	0.007375
13.258333	0.5	0.007375
13.266667	0.5	0.007625
13.275000	0.5	0.007875
13.283333	0.5	0.007500
13.291667	0.5	0.007750
13.300000	0.5	0.007875
13.308333	0.5	0.007625
13.316667	0.5	0.007500
13.325000	0.5	0.007375
13.333333	0.5	0.007500
13.341667	0.5	0.007750
13.350000	0.5	0.007875
13.358333	0.5	0.007625
13.366667	0.5	0.007500
13.375000	0.5	0.007500
13.383333	0.5	0.007500
13.391667	0.5	0.007625
13.400000	0.5	0.007375
13.408333	0.5	0.007125
13.416667	0.5	0.007000
13.425000	0.5	0.006750
13.433333	0.5	0.006750
13.441667	0.5	0.006875
13.450000	0.5	0.006625
13.458333	0.5	0.006250
13.466667	0.5	0.006250
13.475000	0.5	0.006375
13.483333	0.5	0.006375
13.491667	0.5	0.006250
13.500000	0.5	0.006375
13.508333	0.5	0.006750
13.516667	0.5	0.006750
13.525000	0.5	0.007000
13.533333	0.5	0.007000
13.541667	0.5	0.007125
13.550000	0.5	0.007625
13.558333	0.5	0.007750
13.566667	0.5	0.007875
13.575000	0.5	0.008125
13.583333	0.5	0.008500
13.591667	0.5	0.008625
13.600000	0.5	0.008875
13.608333	0.5	0.009375
13.616667	0.5	0.010250
13.625000	0.5	0.010500
13.633333	0.5	0.010875
13.641667	0.5	0.010875
13.650000	0.5	0.011750
13.658333	0.5	0.012375
13.666667	0.5	0.012875
13.675000	0.5	0.013500
13.683333	0.5	0.014000
13.691667	0.5	0.014125
13.700000	0.5	0.014875
13.708333	0.5	0.015625
13.716667	0.5	0.015875
13.725000	0.5	0.016250
13.733333	0.5	0.017000
13.741667	0.5	0.017875
13.750000	0.5	0.018750
13.758333	0.5	0.019750
13.766667	0.5	0.020500
13.775000	0.5	0.021375
13.783333	0.5	0.022125
13.791667	0.5	0.022500
13.800000	0.5	0.023375
13.808333	0.5	0.024125
13.816667	0.5	0.024375
13.825000	0.5	0.025250
13.833333	0.5	0.025750
13.841667	0.5	0.026250
13.850000	0.5	0.026750
13.858333	0.5	0.027125
13.866667	0.5	0.027625
13.875000	0.5	0.028375
13.883333	0.5	0.028875
13.891667	0.5	0.029375
13.900000	0.5	0.029750
13.908333	0.5	0.030625
13.916667	0.5	0.030875
13.925000	0.5	0.031250
13.933333	0.5	0.031000
13.941667	0.5	0.030875
13.950000	0.5	0.030625
13.958333	0.5	0.030375
13.966667	0.5	0.030125
13.975000	0.5	0.030125
13.983333	0.5	0.030125
13.991667	0.5	0.030000
14.000000	0.5	0.030500
14.008333	0.5	0.030500
14.016667	0.5	0.030375
14.025000	0.5	0.031000
14.033333	0.5	0.030875
14.041667	0.5	0.030750
14.050000	0.5	0.030875
14.058333	0.5	0.030375
14.066667	0.5	0.030000
14.075000	0.5	0.029750
14.083333	0.5	0.029625
14.091667	0.5	0.029375
14.100000	0.5	0.029125
14.108333	0.5	0.029000
14.116667	0.5	0.028625
14.125000	0.5	0.028250
14.133333	0.5	0.028375
14.141667	0.5	0.027750
14.150000	0.5	0.027625
14.158333	0.5	0.028250
14.166667	0.5	0.028250
14.175000	0.5	0.028125
14.183333	0.5	0.028125
14.191667	0.5	0.028250
14.200000	0.5	0.028250
14.208333	0.5	0.028000
14.216667	0.5	0.028000
14.225000	0.5	0.028250
14.233333	0.5	0.028500
14.241667	0.5	0.028625
14.250000	0.5	0.028875
14.258333	0.5	0.029125
14.266667	0.5	0.029375
14.275000	0.5	0.029375
14.283333	0.5	0.029625
14.291667	0.5	0.029875
14.300000	0.5	0.030125
14.308333	0.5	0.030125
14.316667	0.5	0.030250
14.325000	0.5	0.030875
14.333333	0.5	0.031125
14.341667	0.5	0.031750
14.350000	0.5	0.032250
14.358333	0.5	0.032750
14.366667	0.5	0.033250
14.375000	0.5	0.033625
14.383333	0.5	0.033750
14.391667	0.5	0.033875
14.400000	0.5	0.034250
14.408333	0.5	0.034750
14.416667	0.5	0.035000
14.425000	0.5	0.035500
14.433333	0.5	0.035875
14.441667	0.5	0.036250
14.450000	0.5	0.036750
14.458333	0.5	0.037000
14.466667	0.5	0.037375
14.475000	0.5	0.037750
14.483333	0.5	0.038000
14.491667	0.5	0.038125
14.500000	0.5	0.038250
14.508333	0.5	0.038125
14.516667	0.5	0.038125
14.525000	0.5	0.037875
14.533333	0.5	0.037875
14.541667	0.5	0.038000
14.550000	0.5	0.038250
14.558333	0.5	0.038000
14.566667	0.5	0.037875
14.575000	0.5	0.037875
14.583333	0.5	0.037875
14.591667	0.5	0.037500
14.600000	0.5	0.037125
14.608333	0.5	0.036875
14.616667	0.5	0.036875
14.625000	0.5	0.037000
14.633333	0.5	0.036875
14.641667	0.5	0.037375
14.650000	0.5	0.037125
14.658333	0.5	0.037125
14.666667	0.5	0.037500
14.675000	0.5	0.037500
14.683333	0.5	0.037250
14.691667	0.5	0.036875
14.700000	0.5	0.036625
14.708333	0.5	0.036750
14.716667	0.5	0.036500
14.725000	0.5	0.036125
14.733333	0.5	0.035875
14.741667	0.5	0.035500
14.750000	0.5	0.035250
14.758333	0.5	0.035250
14.766667	0.5	0.035000
14.775000	0.5	0.034750
14.783333	0.5	0.034375
14.791667	0.5	0.033875
14.800000	0.5	0.033625
14.808333	0.5	0.033375
14.816667	0.5	0.033250
14.825000	0.5	0.032625
14.833333	0.5	0.032375
14.841667	0.5	0.032250
14.850000	0.5	0.032125
14.858333	0.5	0.031625
14.866667	0.5	0.031250
14.875000	0.5	0.030625
14.883333	0.5	0.030000
14.891667	0.5	0.029625
14.900000	0.5	0.029875
14.908333	0.5	0.029875
14.916667	0.5	0.029875
14.925000	0.5	0.029375
14.933333	0.5	0.028875
14.941667	0.5	0.028750
14.950000	0.5	0.028000
14.958333	0.5	0.027375
14.966667	0.5	0.026625
14.975000	0.5	0.026000
14.983333	0.5	0.025750
14.991667	0.5	0.025125
15.000000	0.5	0.024500
15.008333	0.5	0.023625
15.016667	0.5	0.022875
15.025000	0.5	0.022125
15.033333	0.5	0.021000
15.041667	0.5	0.020500
15.050000	0.5	0.019875
15.058333	0.5	0.019125
15.066667	0.5	0.018625
15.075000	0.5	0.018500
15.083333	0.5	0.017875
15.091667	0.5	0.017375
15.100000	0.5	0.016500
15.108333	0.5	0.015875
15.116667	0.5	0.015750
15.125000	0.5	0.015250
15.133333	0.5	0.014750
15.141667	0.5	0.013875
15.150000	0.5	0.013500
15.158333	0.5	0.012750
15.166667	0.5	0.012250
15.175000	0.5	0.011875
15.183333	0.5	0.011625
15.191667	0.5	0.011250
15.200000	0.5	0.011125
15.208333	0.5	0.010625
15.216667	0.5	0.010375
15.225000	0.5	0.010375
15.233333	0.5	0.010500
15.241667	0.5	0.010250
15.250000	0.5	0.010000
15.258333	0.5	0.009625
15.266667	0.5	0.009125
15.275000	0.5	0.008750
15.283333	0.5	0.008875
15.291667	0.5	0.008750
15.300000	0.5	0.008750
15.308333	0.5	0.008875
15.316667	0.5	0.008625
15.325000	0.5	0.008625
15.333333	0.5	0.008250
15.341667	0.5	0.008125
15.350000	0.5	0.008500
15.358333	0.5	0.008375
15.366667	0.5	0.008000
15.375000	0.5	0.007875
15.383333	0.5	0.007375
15.391667	0.5	0.007625
15.400000	0.5	0.007625
15.408333	0.5	0.007750
15.416667	0.5	0.007750
15.425000	0.5	0.008000
15.433333	0.5	0.008125
15.441667	0.5	0.008500
15.450000	0.5	0.008375
15.458333	0.5	0.008250
15.466667	0.5	0.008500
15.475000	0.5	0.008125
15.483333	0.5	0.008250
15.491667	0.5	0.008500
15.500000	0.5	0.008250
15.508333	0.5	0.008375
15.516667	0.5	0.008250
15.525000	0.5	0.008000
15.533333	0.5	0.008125
15.541667	0.5	0.008125
15.550000	0.5	0.008000
15.558333	0.5	0.007625
15.566667	0.5	0.007250
15.575000	0.5	0.007250
15.583333	0.5	0.006875
15.591667	0.5	0.007000
15.600000	0.5	0.006750
15.608333	0.5	0.006500
15.616667	0.5	0.006250
15.625000	0.5	0.006250
15.633333	0.5	0.006000
15.641667	0.5	0.006125
15.650000	0.5	0.006125
15.658333	0.5	0.005375
15.666667	0.5	0.005000
15.675000	0.5	0.004875
15.683333	0.5	0.004875
15.691667	0.5	0.004750
15.700000	0.5	0.004500
15.708333	0.5	0.004625
15.716667	0.5	0.004625
15.725000	0.5	0.004125
15.733333	0.5	0.003875
15.741667	0.5	0.004000
15.750000	0.5	0.003875
15.758333	0.5	0.003875
15.766667	0.5	0.003500
15.775000	0.5	0.003250
15.783333	0.5	0.003250
15.791667	0.5	0.002875
15.800000	0.5	0.002250
15.808333	0.5	0.002125
15.816667	0.5	0.002375
15.825000	0.5	0.002250
15.833333	0.5	0.001875
15.841667	0.5	0.001750
15.850000	0.5	0.001375
15.858333	0.5	0.001375
15.866667	0.5	0.001375
15.875000	0.5	0.001625
15.883333	0.5	0.001625
15.891667	0.5	0.001500
15.900000	0.5	0.001500
15.908333	0.5	0.001750
15.916667	0.5	0.001875
15.925000	0.5	0.001625
15.933333	0.5	0.001750
15.941667	0.5	0.001875
15.950000	0.5	0.001750
15.958333	0.5	0.002000
15.966667	0.5	0.002250
15.975000	0.5	0.002750
15.983333	0.5	0.003125
15.991667	0.5	0.003250
16.000000	0.5	0.003750
16.008333	0.5	0.003875
16.016667	0.5	0.004000
16.025000	0.5	0.004750
16.033333	0.5	0.005375
16.041667	0.5	0.006125
16.050000	0.5	0.006750
16.058333	0.5	0.006750
16.066667	0.5	0.007250
16.075000	0.5	0.007750
16.083333	0.5	0.008000
16.091667	0.5	0.008375
16.100000	0.5	0.009125
16.108333	0.5	0.009250
16.116667	0.5	0.009625
16.125000	0.5	0.010375
16.133333	0.5	0.011000
16.141667	0.5	0.011625
16.150000	0.5	0.011875
16.158333	0.5	0.012500
16.166667	0.5	0.012875
16.175000	0.5	0.013500
16.183333	0.5	0.014375
16.191667	0.5	0.014625
16.200000	0.5	0.014875
16.208333	0.5	0.014750
16.216667	0.5	0.015250
16.225000	0.5	0.015500
16.233333	0.5	0.015750
16.241667	0.5	0.016000
16.250000	0.5	0.016125
16.258333	0.5	0.016250
16.266667	0.5	0.016375
16.275000	0.5	0.016625
16.283333	0.5	0.016875
16.291667	0.5	0.017000
16.300000	0.5	0.017000
16.308333	0.5	0.017000
16.316667	0.5	0.016875
16.325000	0.5	0.016625
16.333333	0.5	0.016625
16.341667	0.5	0.016625
16.350000	0.5	0.016125
16.358333	0.5	0.016250
16.366667	0.5	0.016500
16.375000	0.5	0.016625
16.383333	0.5	0.016500
16.391667	0.5	0.016375
16.400000	0.5	0.016500
16.408333	0.5	0.016875
16.416667	0.5	0.016875
16.425000	0.5	0.017125
16.433333	0.5	0.017125
16.441667	0.5	0.017000
16.450000	0.5	0.016875
16.458333	0.5	0.016875
16.466667	0.5	0.016875
16.475000	0.5	0.016875
16.483333	0.5	0.016875
16.491667	0.5	0.016875
16.500000	0.5	0.017125
16.508333	0.5	0.017375
16.516667	0.5	0.017625
16.525000	0.5	0.017250
16.533333	0.5	0.017500
16.541667	0.5	0.017625
16.550000	0.5	0.017625
16.558333	0.5	0.017625
16.566667	0.5	0.017875
16.575000	0.5	0.017750
16.583333	0.5	0.017625
16.591667	0.5	0.018125
16.600000	0.5	0.018000
16.608333	0.5	0.018375
16.616667	0.5	0.018875
16.625000	0.5	0.019500
16.633333	0.5	0.019500
16.641667	0.5	0.020000
16.650000	0.5	0.020375
16.658333	0.5	0.020625
16.666667	0.5	0.021000
16.675000	0.5	0.021250
16.683333	0.5	0.021000
16.691667	0.5	0.021250
16.700000	0.5	0.021500
16.708333	0.5	0.021625
16.716667	0.5	0.021500
16.725000	0.5	0.021750
16.733333	0.5	0.021500
16.741667	0.5	0.021500
16.750000	0.5	0.021625
16.758333	0.5	0.021625
16.766667	0.5	0.021375
16.775000	0.5	0.021500
16.783333	0.5	0.021375
16.791667	0.5	0.021500
16.800000	0.5	0.022000
16.808333	0.5	0.022000
16.816667	0.5	0.021875
16.825000	0.5	0.021625
16.833333	0.5	0.021250
16.841667	0.5	0.020625
16.850000	0.5	0.020375
16.858333	0.5	0.020500
16.866667	0.5	0.020375
16.875000	0.5	0.020250
16.883333	0.5	0.020125
16.891667	0.5	0.020000
16.900000	0.5	0.019625
16.908333	0.5	0.019625
16.916667	0.5	0.019250
16.925000	0.5	0.018750
16.933333	0.5	0.018500
16.941667	0.5	0.018125
16.950000	0.5	0.017750
16.958333	0.5	0.017250
16.966667	0.5	0.016875
16.975000	0.5	0.016625
16.983333	0.5	0.016375
16.991667	0.5	0.016000
17.000000	0.5	0.015625
17.008333	0.5	0.014875
17.016667	0.5	0.014500
17.025000	0.5	0.014000
17.033333	0.5	0.013500
17.041667	0.5	0.013000
17.050000	0.5	0.012750
17.058333	0.5	0.012125
17.066667	0.5	0.011000
17.075000	0.5	0.010125
17.083333	0.5	0.009375
17.091667	0.5	0.008375
17.100000	0.5	0.007500
17.108333	0.5	0.006250
17.116667	0.5	0.004625
17.125000	0.5	0.002750
17.133333	0.5	0.001000
17.141667	0.5	-0.000750
17.150000	0.5	-0.003000
17.158333	0.5	-0.005500
17.166667	0.5	-0.008500
17.175000	0.5	-0.011500
17.183333	0.5	-0.014500
17.191667	0.5	-0.017500
17.200000	0.5	-0.021125
17.208333	0.5	-0.024875
17.216667	0.5	-0.029000
17.225000	0.5	-0.033500
17.233333	0.5	-0.037750
17.241667	0.5	-0.042375
17.250000	0.5	-0.046750
17.258333	0.5	-0.050875
17.266667	0.5	-0.055375
17.275000	0.5	-0.060000
17.283333	0.5	-0.064250
17.291667	0.5	-0.068375
17.300000	0.5	-0.071875
17.308333	0.5	-0.075375
17.316667	0.5	-0.078500
17.325000	0.5	-0.081500
17.333333	0.5	-0.083750
17.341667	0.5	-0.085875
17.350000	0.5	-0.087750
17.358333	0.5	-0.088875
17.366667	0.5	-0.089000
17.375000	0.5	-0.089250
17.383333	0.5	-0.088875
17.391667	0.5	-0.088000
17.400000	0.5	-0.087250
17.408333	0.5	-0.085125
17.416667	0.5	-0.083250
17.425000	0.5	-0.080750
17.433333	0.5	-0.078000
17.441667	0.5	-0.075000
17.450000	0.5	-0.071750
17.458333	0.5	-0.067750
17.466667	0.5	-0.063750
17.475000	0.5	-0.059625
17.483333	0.5	-0.055625
17.491667	0.5	-0.051750
17.500000	0.5	-0.047750
17.508333	0.5	-0.043375
17.516667	0.5	-0.039625
17.525000	0.5	-0.036000
17.533333	0.5	-0.032375
17.541667	0.5	-0.028875
17.550000	0.5	-0.025375
17.558333	0.5	-0.022125
17.566667	0.5	-0.019500
17.575000	0.5	-0.016500
17.583333	0.5	-0.014375
17.591667	0.5	-0.012000
17.600000	0.5	-0.009500
17.608333	0.5	-0.006875
17.616667	0.5	-0.005000
17.625000	0.5	-0.003125
17.633333	0.5	-0.001625
17.641667	0.5	-0.000250
17.650000	0.5	0.001125
17.658333	0.5	0.002250
17.666667	0.5	0.003375
17.675000	0.5	0.004750
17.683333	0.5	0.006000
17.691667	0.5	0.006625
17.700000	0.5	0.007500
17.708333	0.5	0.008625
17.716667	0.5	0.009500
17.725000	0.5	0.010375
17.733333	0.5	0.010625
17.741667	0.5	0.011250
17.750000	0.5	0.011750
17.758333	0.5	0.012250
17.766667	0.5	0.012875
17.775000	0.5	0.013375
17.783333	0.5	0.013500
17.791667	0.5	0.013875
17.800000	0.5	0.014125
17.808333	0.5	0.014375
17.816667	0.5	0.015000
17.825000	0.5	0.015625
17.833333	0.5	0.015875
17.841667	0.5	0.015875
17.850000	0.5	0.016875
17.858333	0.5	0.017250
17.866667	0.5	0.017375
17.875000	0.5	0.017750
17.883333	0.5	0.018125
17.891667	0.5	0.018500
17.900000	0.5	0.019250
17.908333	0.5	0.019875
17.916667	0.5	0.020250
17.925000	0.5	0.020375
17.933333	0.5	0.020250
17.941667	0.5	0.020500
17.950000	0.5	0.020875
17.958333	0.5	0.021250
17.966667	0.5	0.021375
17.975000	0.5	0.021750
17.983333	0.5	0.022125
17.991667	0.5	0.022375
18.000000	0.5	0.022500
18.008333	0.5	0.022375
18.016667	0.5	0.022375
18.025000	0.5	0.022500
18.033333	0.5	0.022375
18.041667	0.5	0.022375
18.050000	0.5	0.022375
18.058333	0.5	0.022250
18.066667	0.5	0.022250
18.075000	0.5	0.022625
18.083333	0.5	0.022750
18.091667	0.5	0.022875
18.100000	0.5	0.022500
18.108333	0.5	0.022250
18.116667	0.5	0.022000
18.125000	0.5	0.021875
18.133333	0.5	0.021750
18.141667	0.5	0.021125
18.150000	0.5	0.020250
18.158333	0.5	0.019625
18.166667	0.5	0.018875
18.175000	0.5	0.018250
18.183333	0.5	0.017375
18.191667	0.5	0.017000
18.200000	0.5	0.016000
18.208333	0.5	0.014875
18.216667	0.5	0.013875
18.225000	0.5	0.012500
18.233333	0.5	0.011125
18.241667	0.5	0.009750
18.250000	0.5	0.008000
18.258333	0.5	0.006375
18.266667	0.5	0.004375
18.275000	0.5	0.002625
18.283333	0.5	0.001125
18.291667	0.5	-0.000250
18.300000	0.5	-0.002000
18.308333	0.5	-0.003750
18.316667	0.5	-0.005625
18.325000	0.5	-0.007500
18.333333	0.5	-0.009500
18.341667	0.5	-0.011625
18.350000	0.5	-0.013750
18.358333	0.5	-0.015750
18.366667	0.5	-0.017500
18.375000	0.5	-0.019625
18.383333	0.5	-0.021000
18.391667	0.5	-0.022625
18.400000	0.5	-0.023500
18.408333	0.5	-0.024500
18.416667	0.5	-0.025750
18.425000	0.5	-0.026500
18.433333	0.5	-0.027000
18.441667	0.5	-0.027125
18.450000	0.5	-0.027875
18.458333	0.5	-0.028125
18.466667	0.5	-0.028125
18.475000	0.5	-0.027625
18.483333	0.5	-0.027125
18.491667	0.5	-0.026500
18.500000	0.5	-0.026250
18.508333	0.5	-0.026125
18.516667	0.5	-0.025625
18.525000	0.5	-0.024750
18.533333	0.5	-0.023375
18.541667	0.5	-0.022625
18.550000	0.5	-0.021875
18.558333	0.5	-0.020875
18.566667	0.5	-0.020125
18.575000	0.5	-0.018875
18.583333	0.5	-0.017500
18.591667	0.5	-0.016375
18.600000	0.5	-0.015500
18.608333	0.5	-0.014375
18.616667	0.5	-0.013500
18.625000	0.5	-0.012750
18.633333	0.5	-0.012250
18.641667	0.5	-0.011750
18.650000	0.5	-0.010875
18.658333	0.5	-0.010500
18.666667	0.5	-0.009875
18.675000	0.5	-0.009125
18.683333	0.5	-0.008375
18.691667	0.5	-0.008500
18.700000	0.5	-0.008375
18.708333	0.5	-0.007875
18.716667	0.5	-0.007375
18.725000	0.5	-0.007375
18.733333	0.5	-0.007625
18.741667	0.5	-0.007875
18.750000	0.5	-0.007875
18.758333	0.5	-0.007750
18.766667	0.5	-0.008125
18.775000	0.5	-0.008250
18.783333	0.5	-0.008500
18.791667	0.5	-0.008875
18.800000	0.5	-0.009125
18.808333	0.5	-0.009250
18.816667	0.5	-0.009750
18.825000	0.5	-0.010375
18.833333	0.5	-0.010750
18.841667	0.5	-0.011250
18.850000	0.5	-0.011625
18.858333	0.5	-0.012000
18.866667	0.5	-0.012125
18.875000	0.5	-0.012625
18.883333	0.5	-0.013125
18.891667	0.5	-0.013750
18.900000	0.5	-0.014250
18.908333	0.5	-0.014625
18.916667	0.5	-0.014625
18.925000	0.5	-0.014625
18.933333	0.5	-0.014875
18.941667	0.5	-0.015625
18.950000	0.5	-0.015875
18.958333	0.5	-0.015875
18.966667	0.5	-0.016000
18.975000	0.5	-0.016250
18.983333	0.5	-0.016375
18.991667	0.5	-0.016375
19.000000	0.5	-0.016375
19.008333	0.5	-0.016375
19.016667	0.5	-0.016625
19.025000	0.5	-0.016375
19.033333	0.5	-0.016250
19.041667	0.5	-0.016125
19.050000	0.5	-0.016500
19.058333	0.5	-0.016625
19.066667	0.5	-0.016625
19.075000	0.5	-0.016125
19.083333	0.5	-0.016000
19.091667	0.5	-0.016000
19.100000	0.5	-0.016000
19.108333	0.5	-0.015625
19.116667	0.5	-0.015875
19.125000	0.5	-0.015875
19.133333	0.5	-0.016125
19.141667	0.5	-0.016375
19.150000	0.5	-0.016250
19.158333	0.5	-0.016375
19.166667	0.5	-0.016500
19.175000	0.5	-0.016875
19.183333	0.5	-0.016750
19.191667	0.5	-0.017250
19.200000	0.5	-0.017375
19.208333	0.5	-0.017375
19.216667	0.5	-0.017875
19.225000	0.5	-0.018125
19.233333	0.5	-0.018750
19.241667	0.5	-0.019625
19.250000	0.5	-0.019375
19.258333	0.5	-0.019750
19.266667	0.5	-0.020375
19.275000	0.5	-0.020875
19.283333	0.5	-0.021125
19.291667	0.5	-0.021500
19.300000	0.5	-0.021750
19.308333	0.5	-0.021875
19.316667	0.5	-0.022500
19.325000	0.5	-0.023125
19.333333	0.5	-0.023625
19.341667	0.5	-0.023875
19.350000	0.5	-0.024125
19.358333	0.5	-0.024250
19.366667	0.5	-0.024875
19.375000	0.5	-0.025875
19.383333	0.5	-0.026750
19.391667	0.5	-0.026875
19.400000	0.5	-0.027375
19.408333	0.5	-0.028000
19.416667	0.5	-0.028500
19.425000	0.5	-0.028750
19.433333	0.5	-0.029000
19.441667	0.5	-0.029000
19.450000	0.5	-0.029500
19.458333	0.5	-0.030125
19.466667	0.5	-0.030500
19.475000	0.5	-0.031375
19.483333	0.5	-0.031750
19.491667	0.5	-0.032250
19.500000	0.5	-0.032750
19.508333	0.5	-0.033500
19.516667	0.5	-0.033750
19.525000	0.5	-0.033875
19.533333	0.5	-0.033875
19.541667	0.5	-0.033625
19.550000	0.5	-0.034250
19.558333	0.5	-0.034625
19.566667	0.5	-0.034625
19.575000	0.5	-0.035000
19.583333	0.5	-0.035500
19.591667	0.5	-0.036125
19.600000	0.5	-0.036625
19.608333	0.5	-0.037250
19.616667	0.5	-0.037750
19.625000	0.5	-0.038125
19.633333	0.5	-0.038500
19.641667	0.5	-0.038750
19.650000	0.5	-0.038875
19.658333	0.5	-0.039250
19.666667	0.5	-0.039625
19.675000	0.5	-0.040125
19.683333	0.5	-0.040375
19.691667	0.5	-0.040625
19.700000	0.5	-0.040500
19.708333	0.5	-0.040750
19.716667	0.5	-0.041000
19.725000	0.5	-0.041500
19.733333	0.5	-0.041625
19.741667	0.5	-0.041375
19.750000	0.5	-0.041625
19.758333	0.5	-0.041375
19.766667	0.5	-0.041000
19.775000	0.5	-0.041000
19.783333	0.5	-0.041125
19.791667	0.5	-0.040875
19.800000	0.5	-0.040625
19.808333	0.5	-0.040500
19.816667	0.5	-0.040250
19.825000	0.5	-0.039875
19.833333	0.5	-0.039875
19.841667	0.5	-0.039500
19.850000	0.5	-0.038875
19.858333	0.5	-0.039000
19.866667	0.5	-0.039000
19.875000	0.5	-0.038500
19.883333	0.5	-0.038125
19.891667	0.5	-0.037500
19.900000	0.5	-0.036750
19.908333	0.5	-0.036250
19.916667	0.5	-0.036000
19.925000	0.5	-0.035500
19.933333	0.5	-0.034875
19.941667	0.5	-0.034375
19.950000	0.5	-0.034125
19.958333	0.5	-0.033875
19.966667	0.5	-0.033250
19.975000	0.5	-0.033375
19.983333	0.5	-0.033375
19.991667	0.5	-0.032875
20.000000	0.5	-0.032375
20.008333	0.5	-0.031500
20.016667	0.5	-0.030875
20.025000	0.5	-0.030375
20.033333	0.5	-0.029750
20.041667	0.5	-0.029000
20.050000	0.5	-0.028000
20.058333	0.5	-0.028125
20.066667	0.5	-0.027375
20.075000	0.5	-0.027250
20.083333	0.5	-0.027125
20.091667	0.5	-0.026875
20.100000	0.5	-0.026375
20.108333	0.5	-0.026250
20.116667	0.5	-0.026250
20.125000	0.5	-0.025875
20.133333	0.5	-0.025500
20.141667	0.5	-0.025500
20.150000	0.5	-0.025375
20.158333	0.5	-0.024875
20.166667	0.5	-0.024625
20.175000	0.5	-0.024875
20.183333	0.5	-0.024375
20.191667	0.5	-0.024125
20.200000	0.5	-0.024000
20.208333	0.5	-0.024000
20.216667	0.5	-0.023875
20.225000	0.5	-0.023875
20.233333	0.5	-0.023625
20.241667	0.5	-0.023625
20.250000	0.5	-0.023875
20.258333	0.5	-0.023875
20.266667	0.5	-0.023750
20.275000	0.5	-0.023250
20.283333	0.5	-0.023250
20.291667	0.5	-0.023750
20.300000	0.5	-0.023750
20.308333	0.5	-0.023750
20.316667	0.5	-0.023750
20.325000	0.5	-0.024000
20.333333	0.5	-0.023750
20.341667	0.5	-0.023625
20.350000	0.5	-0.023500
20.358333	0.5	-0.023625
20.366667	0.5	-0.024000
20.375000	0.5	-0.023625
20.383333	0.5	-0.023750
20.391667	0.5	-0.024000
20.400000	0.5	-0.023875
20.408333	0.5	-0.023625
20.416667	0.5	-0.023500
20.425000	0.5	-0.023625
20.433333	0.5	-0.023375
20.441667	0.5	-0.022875
20.450000	0.5	-0.023000
20.458333	0.5	-0.022875
20.466667	0.5	-0.022375
20.475000	0.5	-0.022000
20.483333	0.5	-0.021625
20.491667	0.5	-0.021750
20.500000	0.5	-0.022000
20.508333	0.5	-0.022000
20.516667	0.5	-0.021875
20.525000	0.5	-0.021875
20.533333	0.5	-0.022000
20.541667	0.5	-0.021500
20.550000	0.5	-0.021125
20.558333	0.5	-0.021125
20.566667	0.5	-0.021375
20.575000	0.5	-0.020875
20.583333	0.5	-0.020500
20.591667	0.5	-0.020625
20.600000	0.5	-0.019875
20.608333	0.5	-0.019250
20.616667	0.5	-0.019500
20.625000	0.5	-0.019875
20.633333	0.5	-0.020125
20.641667	0.5	-0.020500
20.650000	0.5	-0.020625
20.658333	0.5	-0.020000
20.666667	0.5	-0.020125
20.675000	0.5	-0.020250
20.683333	0.5	-0.020000
20.691667	0.5	-0.020125
20.700000	0.5	-0.020625
20.708333	0.5	-0.020125
20.716667	0.5	-0.019875
20.725000	0.5	-0.019625
20.733333	0.5	-0.019500
20.741667	0.5	-0.019375
20.750000	0.5	-0.019375
20.758333	0.5	-0.019500
20.766667	0.5	-0.019625
20.775000	0.5	-0.019875
20.783333	0.5	-0.019625
20.791667	0.5	-0.019625
20.800000	0.5	-0.019875
20.808333	0.5	-0.020375
20.816667	0.5	-0.020125
20.825000	0.5	-0.020250
20.833333	0.5	-0.020500
20.841667	0.5	-0.020500
20.850000	0.5	-0.020500
20.858333	0.5	-0.020375
20.866667	0.5	-0.020000
20.875000	0.5	-0.019750
20.883333	0.5	-0.019125
20.891667	0.5	-0.019000
20.900000	0.5	-0.018875
20.908333	0.5	-0.019250
20.916667	0.5	-0.019000
20.925000	0.5	-0.018625
20.933333	0.5	-0.018750
20.941667	0.5	-0.018625
20.950000	0.5	-0.018000
20.958333	0.5	-0.017500
20.966667	0.5	-0.017125
20.975000	0.5	-0.016875
20.983333	0.5	-0.016500
20.991667	0.5	-0.015750
21.000000	0.5	-0.015625
21.008333	0.5	-0.015125
21.016667	0.5	-0.014500
21.025000	0.5	-0.013625
21.033333	0.5	-0.013375
21.041667	0.5	-0.012875
21.050000	0.5	-0.012625
21.058333	0.5	-0.012625
21.066667	0.5	-0.012250
21.075000	0.5	-0.011625
21.083333	0.5	-0.011625
21.091667	0.5	-0.011375
21.100000	0.5	-0.011250
21.108333	0.5	-0.010750
21.116667	0.5	-0.010250
21.125000	0.5	-0.010125
21.133333	0.5	-0.009375
21.141667	0.5	-0.009250
21.150000	0.5	-0.009125
21.158333	0.5	-0.009000
21.166667	0.5	-0.008750
21.175000	0.5	-0.008625
21.183333	0.5	-0.008375
21.191667	0.5	-0.008375
21.200000	0.5	-0.007875
21.208333	0.5	-0.007625
21.216667	0.5	-0.007250
21.225000	0.5	-0.006875
21.233333	0.5	-0.006750
21.241667	0.5	-0.006625
21.250000	0.5	-0.006500
21.258333	0.5	-0.006875
21.266667	0.5	-0.006625
21.275000	0.5	-0.006125
21.283333	0.5	-0.006000
21.291667	0.5	-0.006000
21.300000	0.5	-0.005625
21.308333	0.5	-0.005375
21.316667	0.5	-0.005500
21.325000	0.5	-0.005750
21.333333	0.5	-0.005875
21.341667	0.5	-0.006125
21.350000	0.5	-0.006125
21.358333	0.5	-0.006250
21.366667	0.5	-0.006375
21.375000	0.5	-0.006625
21.383333	0.5	-0.006500
21.391667	0.5	-0.006375
21.400000	0.5	-0.006500
21.408333	0.5	-0.006500
21.416667	0.5	-0.006250
21.425000	0.5	-0.006250
21.433333	0.5	-0.006375
21.441667	0.5	-0.006375
21.450000	0.5	-0.006125
21.458333	0.5	-0.006125
21.466667	0.5	-0.005875
21.475000	0.5	-0.005875
21.483333	0.5	-0.005750
21.491667	0.5	-0.005500
21.500000	0.5	-0.005125
21.508333	0.5	-0.004875
21.516667	0.5	-0.005250
21.525000	0.5	-0.005125
21.533333	0.5	-0.005125
21.541667	0.5	-0.004750
21.550000	0.5	-0.004125
21.558333	0.5	-0.003875
21.566667	0.5	-0.003375
21.575000	0.5	-0.002750
21.583333	0.5	-0.002375
21.591667	0.5	-0.001750
21.600000	0.5	-0.001500
21.608333	0.5	-0.001125
21.616667	0.5	-0.001125
21.625000	0.5	-0.000875
21.633333	0.5	-0.000375
21.641667	0.5	-0.000125
21.650000	0.5	0.000500
21.658333	0.5	0.001000
21.666667	0.5	0.001125
21.675000	0.5	0.001750
21.683333	0.5	0.002000
21.691667	0.5	0.002500
21.700000	0.5	0.003250
21.708333	0.5	0.004250
21.716667	0.5	0.004875
21.725000	0.5	0.005250
21.733333	0.5	0.005500
21.741667	0.5	0.005500
21.750000	0.5	0.006125
21.758333	0.5	0.006375
21.766667	0.5	0.007000
21.775000	0.5	0.007250
21.783333	0.5	0.007625
21.791667	0.5	0.008250
21.800000	0.5	0.008625
21.808333	0.5	0.008875
21.816667	0.5	0.009375
21.825000	0.5	0.009500
21.833333	0.5	0.009500
21.841667	0.5	0.009625
21.850000	0.5	0.009750
21.858333	0.5	0.010125
21.866667	0.5	0.010625
21.875000	0.5	0.010750
21.883333	0.5	0.010625
21.891667	0.5	0.010750
21.900000	0.5	0.011000
21.908333	0.5	0.011125
21.916667	0.5	0.010625
21.925000	0.5	0.010250
21.933333	0.5	0.010750
21.941667	0.5	0.010625
21.950000	0.5	0.010250
21.958333	0.5	0.010375
21.966667	0.5	0.010125
21.975000	0.5	0.009750
21.983333	0.5	0.009500
21.991667	0.5	0.009750
22.000000	0.5	0.009500
22.008333	0.5	0.009125
22.016667	0.5	0.009000
22.025000	0.5	0.008750
22.033333	0.5	0.008875
22.041667	0.5	0.008875
22.050000	0.5	0.008625
22.058333	0.5	0.008625
22.066667	0.5	0.008000
22.075000	0.5	0.007500
22.083333	0.5	0.007750
22.091667	0.5	0.007750
22.100000	0.5	0.007375
22.108333	0.5	0.007000
22.116667	0.5	0.006750
22.125000	0.5	0.006625
22.133333	0.5	0.006625
22.141667	0.5	0.006625
22.150000	0.5	0.006625
22.158333	0.5	0.006250
22.166667	0.5	0.006125
22.175000	0.5	0.006250
22.183333	0.5	0.006500
22.191667	0.5	0.006375
22.200000	0.5	0.006000
22.208333	0.5	0.006125
22.216667	0.5	0.006250
22.225000	0.5	0.006250
22.233333	0.5	0.006625
22.241667	0.5	0.006625
22.250000	0.5	0.006625
22.258333	0.5	0.006625
22.266667	0.5	0.007125
22.275000	0.5	0.007250
22.283333	0.5	0.007125
22.291667	0.5	0.007125
22.300000	0.5	0.007000
22.308333	0.5	0.007125
22.316667	0.5	0.007250
22.325000	0.5	0.007250
22.333333	0.5	0.007375
22.341667	0.5	0.007625
22.350000	0.5	0.007500
22.358333	0.5	0.007750
22.366667	0.5	0.007500
22.375000	0.5	0.007750
22.383333	0.5	0.007500
22.391667	0.5	0.007375
22.400000	0.5	0.007625
22.408333	0.5	0.007375
22.416667	0.5	0.007125
22.425000	0.5	0.007000
22.433333	0.5	0.006875
22.441667	0.5	0.007000
22.450000	0.5	0.006875
22.458333	0.5	0.006750
22.466667	0.5	0.007000
22.475000	0.5	0.007125
22.483333	0.5	0.007125
22.491667	0.5	0.007250
22.500000	0.5	0.007000
22.508333	0.5	0.006875
22.516667	0.5	0.006500
22.525000	0.5	0.006375
22.533333	0.5	0.006625
22.541667	0.5	0.006750
22.550000	0.5	0.007000
22.558333	0.5	0.007125
22.566667	0.5	0.007000
22.575000	0.5	0.007250
22.583333	0.5	0.007500
22.591667	0.5	0.007375
22.600000	0.5	0.007500
22.608333	0.5	0.007250
22.616667	0.5	0.007000
22.625000	0.5	0.006750
22.633333	0.5	0.007125
22.641667	0.5	0.006875
22.650000	0.5	0.006375
22.658333	0.5	0.005875
22.666667	0.5	0.005375
22.675000	0.5	0.004875
22.683333	0.5	0.004375
22.691667	0.5	0.004125
22.700000	0.5	0.003875
22.708333	0.5	0.003625
22.716667	0.5	0.003375
22.725000	0.5	0.003000
22.733333	0.5	0.002500
22.741667	0.5	0.002125
22.750000	0.5	0.001500
22.758333	0.5	0.001125
22.766667	0.5	0.000625
22.775000	0.5	-0.000125
22.783333	0.5	-0.000750
22.791667	0.5	-0.001125
22.800000	0.5	-0.001875
22.808333	0.5	-0.002500
22.816667	0.5	-0.003375
22.825000	0.5	-0.004000
22.833333	0.5	-0.004750
22.841667	0.5	-0.005375
22.850000	0.5	-0.005625
22.858333	0.5	-0.005750
22.866667	0.5	-0.005875
22.875000	0.5	-0.006375
22.883333	0.5	-0.007000
22.891667	0.5	-0.007375
22.900000	0.5	-0.007625
22.908333	0.5	-0.008125
22.916667	0.5	-0.008250
22.925000	0.5	-0.008375
22.933333	0.5	-0.008625
22.941667	0.5	-0.008500
22.950000	0.5	-0.008750
22.958333	0.5	-0.008750
22.966667	0.5	-0.009000
22.975000	0.5	-0.008875
22.983333	0.5	-0.008750
22.991667	0.5	-0.009000
23.000000	0.5	-0.009250
23.008333	0.5	-0.009375
23.016667	0.5	-0.009250
23.025000	0.5	-0.008875
23.033333	0.5	-0.008750
23.041667	0.5	-0.008500
23.050000	0.5	-0.008375
23.058333	0.5	-0.008375
23.066667	0.5	-0.008375
23.075000	0.5	-0.008500
23.083333	0.5	-0.008375
23.091667	0.5	-0.007875
23.100000	0.5	-0.007875
23.108333	0.5	-0.007500
23.116667	0.5	-0.006875
23.125000	0.5	-0.006375
23.133333	0.5	-0.006125
23.141667	0.5	-0.005500
23.150000	0.5	-0.005375
23.158333	0.5	-0.005125
23.166667	0.5	-0.004500
23.175000	0.5	-0.003875
23.183333	0.5	-0.003500
23.191667	0.5	-0.003250
23.200000	0.5	-0.002375
23.208333	0.5	-0.001500
23.216667	0.5	-0.000875
23.225000	0.5	-0.000750
23.233333	0.5	-0.000250
23.241667	0.5	0.000375
23.250000	0.5	0.000750
23.258333	0.5	0.001375
23.266667	0.5	0.002125
23.275000	0.5	0.002625
23.283333	0.5	0.002875
23.291667	0.5	0.003250
23.300000	0.5	0.003750
23.308333	0.5	0.004625
23.316667	0.5	0.005500
23.325000	0.5	0.006375
23.333333	0.5	0.007000
23.341667	0.5	0.007375
23.350000	0.5	0.007750
23.358333	0.5	0.008125
23.366667	0.5	0.008250
23.375000	0.5	0.008875
23.383333	0.5	0.009750
23.391667	0.5	0.010000
23.400000	0.5	0.010250
23.408333	0.5	0.010875
23.416667	0.5	0.011625
23.425000	0.5	0.012375
23.433333	0.5	0.013125
23.441667	0.5	0.013625
23.450000	0.5	0.014000
23.458333	0.5	0.014250
23.466667	0.5	0.014625
23.475000	0.5	0.015250
23.483333	0.5	0.015750
23.491667	0.5	0.016375
23.500000	0.5	0.017000
23.508333	0.5	0.017500
23.516667	0.5	0.017500
23.525000	0.5	0.018250
23.533333	0.5	0.018375
23.541667	0.5	0.018000
23.550000	0.5	0.018375
23.558333	0.5	0.018375
23.566667	0.5	0.018625
23.575000	0.5	0.018750
23.583333	0.5	0.018750
23.591667	0.5	0.018625
23.600000	0.5	0.019000
23.608333	0.5	0.019375
23.616667	0.5	0.019625
23.625000	0.5	0.019625
23.633333	0.5	0.019500
23.641667	0.5	0.019375
23.650000	0.5	0.019250
23.658333	0.5	0.019500
23.666667	0.5	0.019500
23.675000	0.5	0.019500
23.683333	0.5	0.019000
23.691667	0.5	0.018750
23.700000	0.5	0.018750
23.708333	0.5	0.018250
23.716667	0.5	0.018000
23.725000	0.5	0.018000
23.733333	0.5	0.018000
23.741667	0.5	0.017750
23.750000	0.5	0.018000
23.758333	0.5	0.017250
23.766667	0.5	0.016625
23.775000	0.5	0.016250
23.783333	0.5	0.015750
23.791667	0.5	0.014875
23.800000	0.5	0.014375
23.808333	0.5	0.014375
23.816667	0.5	0.014000
23.825000	0.5	0.013250
23.833333	0.5	0.013000
23.841667	0.5	0.012875
23.850000	0.5	0.012500
23.858333	0.5	0.011875
23.866667	0.5	0.011250
23.875000	0.5	0.010625
23.883333	0.5	0.010000
23.891667	0.5	0.009750
23.900000	0.5	0.008875
23.908333	0.5	0.008125
23.916667	0.5	0.007625
23.925000	0.5	0.007750
23.933333	0.5	0.007125
23.941667	0.5	0.006500
23.950000	0.5	0.006250
23.958333	0.5	0.005750
23.966667	0.5	0.005250
23.975000	0.5	0.004625
23.983333	0.5	0.003625
23.991667	0.5	0.002750
24.000000	0.5	0.001625
24.008333	0.5	0.000875
24.016667	0.5	0.000000
24.025000	0.5	-0.000125
24.033333	0.5	-0.000750
24.041667	0.5	-0.001750
24.050000	0.5	-0.002375
24.058333	0.5	-0.002875
24.066667	0.5	-0.003500
24.075000	0.5	-0.004500
24.083333	0.5	-0.005250
24.091667	0.5	-0.005875
24.100000	0.5	-0.006000
24.108333	0.5	-0.006500
24.116667	0.5	-0.007125
24.125000	0.5	-0.007875
24.133333	0.5	-0.008500
24.141667	0.5	-0.008875
24.150000	0.5	-0.009000
24.158333	0.5	-0.009625
24.166667	0.5	-0.010500
24.175000	0.5	-0.011125
24.183333	0.5	-0.011500
24.191667	0.5	-0.011500
24.200000	0.5	-0.011750
24.208333	0.5	-0.011750
24.216667	0.5	-0.012375
24.225000	0.5	-0.012750
24.233333	0.5	-0.012875
24.241667	0.5	-0.013000
24.250000	0.5	-0.012875
24.258333	0.5	-0.012500
24.266667	0.5	-0.012625
24.275000	0.5	-0.012250
24.283333	0.5	-0.012375
24.291667	0.5	-0.012125
24.300000	0.5	-0.011625
24.308333	0.5	-0.011250
24.316667	0.5	-0.011000
24.325000	0.5	-0.011125
24.333333	0.5	-0.010875
24.341667	0.5	-0.010500
24.350000	0.5	-0.010000
24.358333	0.5	-0.009625
24.366667	0.5	-0.008875
24.375000	0.5	-0.008750
24.383333	0.5	-0.008375
24.391667	0.5	-0.007875
24.400000	0.5	-0.007125
24.408333	0.5	-0.006500
24.416667	0.5	-0.005750
24.425000	0.5	-0.005000
24.433333	0.5	-0.004375
24.441667	0.5	-0.004000
24.450000	0.5	-0.003750
24.458333	0.5	-0.003500
24.466667	0.5	-0.003250
24.475000	0.5	-0.002750
24.483333	0.5	-0.002000
24.491667	0.5	-0.001375
24.500000	0.5	-0.001125
24.508333	0.5	-0.000500
24.516667	0.5	-0.000250
24.525000	0.5	-0.000375
24.533333	0.5	-0.000375
24.541667	0.5	-0.000250
24.550000	0.5	0.000000
24.558333	0.5	0.000375
24.566667	0.5	0.000750
24.575000	0.5	0.000875
24.583333	0.5	0.001000
24.591667	0.5	0.001125
24.600000	0.5	0.000750
24.608333	0.5	0.000875
24.616667	0.5	0.001125
24.625000	0.5	0.001125
24.633333	0.5	0.001125
24.641667	0.5	0.001250
24.650000	0.5	0.001125
24.658333	0.5	0.000875
24.666667	0.5	0.000875
24.675000	0.5	0.000875
24.683333	0.5	0.000625
24.691667	0.5	0.000750
24.700000	0.5	0.001000
24.708333	0.5	0.001000
24.716667	0.5	0.001000
24.725000	0.5	0.001250
24.733333	0.5	0.001625
24.741667	0.5	0.001625
24.750000	0.5	0.001500
24.758333	0.5	0.001750
24.766667	0.5	0.001875
24.775000	0.5	0.001875
24.783333	0.5	0.002000
24.791667	0.5	0.002125
24.800000	0.5	0.001875
24.808333	0.5	0.002000
24.816667	0.5	0.002000
24.825000	0.5	0.002125
24.833333	0.5	0.001875
24.841667	0.5	0.002000
24.850000	0.5	0.001875
24.858333	0.5	0.001875
24.866667	0.5	0.001875
24.875000	0.5	0.002125
24.883333	0.5	0.002125
24.891667	0.5	0.002375
24.900000	0.5	0.002625
24.908333	0.5	0.002750
24.916667	0.5	0.002875
24.925000	0.5	0.002875
24.933333	0.5	0.003000
24.941667	0.5	0.003125
24.950000	0.5	0.003125
24.958333	0.5	0.003125
24.966667	0.5	0.003000
24.975000	0.5	0.003125
24.983333	0.5	0.003375
24.991667	0.5	0.004000
25.000000	0.5	0.004250
