# Supplementary material for: Dynamic character displacement among a pair of bacterial phyllosphere commensals in situ
Source: Nat Commun. 2022 May 20;13:2836. doi: 10.1038/s41467-022-30469-3 (PMC9123166; doi:10.1038/s41467-022-30469-3)
Supplement: Supplementary file 11 — Source Data [file 41467_2022_30469_MOESM11_ESM.zip › Source Data/Supplementary Figure 5/Galactose t6 b.txt]

File Path	chrom://marshall/Chromeleon7/HPLC_Ultimate_3000/Users/helucas/20200720_OrganicAcids_CCR_L257.seq/923.smp/RI_1.channel/RI_1.chm
Channel	RI_1

Injection Information:
Data Vault	Chromeleon7
Injection	Gal_t6_b
Injection Number	120
Position	BC1
Comment	
Processing Method	Quantitative
Instrument Method	20200525_Rezex_ROA_OrganicAcid_600uL_2500uM_H2SO4_50A_50D
Type	Unknown
Status	Finished
Injection Date	7/22/2020
Injection Time	11:34:42 PM
Injection Volume (µl)	10.000
Dilution Factor	1.0000
Weight	1.0000

Chromatogram Data Information:
Time Min. (min)	0.000000
Time Max. (min)	25.000000
Data Points	3001
Detector	RI
Generating Data System	Chromeleon 7.2.5.9507
Exporting Data System	Chromeleon 7.2.8.0
Operator	Instrument Controller
Signal Quantity	Refractive 
Signal Unit	µRIU
Signal Min.	-2.647375
Signal Max.	24.503250
Channel	RI_1
Driver Name	RID520Driver.dll
Channel Type	Evaluation
Min. Step (s)	0.5
Max. Step (s)	0.5
Average Step (s)	0.5

Signal Parameter Information:
Signal Info	

Chromatogram Data:
Time (min)	Step (s)	Value (µRIU)
0.000000	n.a.	0.028250
0.008333	0.5	0.028375
0.016667	0.5	0.028250
0.025000	0.5	0.028375
0.033333	0.5	0.028500
0.041667	0.5	0.028500
0.050000	0.5	0.028625
0.058333	0.5	0.028500
0.066667	0.5	0.028625
0.075000	0.5	0.028375
0.083333	0.5	0.028250
0.091667	0.5	0.027750
0.100000	0.5	0.027625
0.108333	0.5	0.027125
0.116667	0.5	0.026625
0.125000	0.5	0.026500
0.133333	0.5	0.026250
0.141667	0.5	0.025625
0.150000	0.5	0.025125
0.158333	0.5	0.024500
0.166667	0.5	0.023875
0.175000	0.5	0.023375
0.183333	0.5	0.022625
0.191667	0.5	0.021750
0.200000	0.5	0.021000
0.208333	0.5	0.020750
0.216667	0.5	0.020500
0.225000	0.5	0.019250
0.233333	0.5	0.018375
0.241667	0.5	0.018000
0.250000	0.5	0.017500
0.258333	0.5	0.016875
0.266667	0.5	0.016125
0.275000	0.5	0.015625
0.283333	0.5	0.015125
0.291667	0.5	0.014750
0.300000	0.5	0.014250
0.308333	0.5	0.013625
0.316667	0.5	0.013125
0.325000	0.5	0.012250
0.333333	0.5	0.011500
0.341667	0.5	0.010500
0.350000	0.5	0.009625
0.358333	0.5	0.009000
0.366667	0.5	0.008500
0.375000	0.5	0.007750
0.383333	0.5	0.007250
0.391667	0.5	0.006250
0.400000	0.5	0.005500
0.408333	0.5	0.005250
0.416667	0.5	0.004875
0.425000	0.5	0.004750
0.433333	0.5	0.004500
0.441667	0.5	0.004125
0.450000	0.5	0.004000
0.458333	0.5	0.003375
0.466667	0.5	0.003250
0.475000	0.5	0.003000
0.483333	0.5	0.002750
0.491667	0.5	0.002375
0.500000	0.5	0.002125
0.508333	0.5	0.002250
0.516667	0.5	0.002125
0.525000	0.5	0.002000
0.533333	0.5	0.002250
0.541667	0.5	0.002375
0.550000	0.5	0.002750
0.558333	0.5	0.002750
0.566667	0.5	0.003000
0.575000	0.5	0.002750
0.583333	0.5	0.002875
0.591667	0.5	0.003000
0.600000	0.5	0.002875
0.608333	0.5	0.003125
0.616667	0.5	0.002875
0.625000	0.5	0.003000
0.633333	0.5	0.003875
0.641667	0.5	0.004125
0.650000	0.5	0.004375
0.658333	0.5	0.004125
0.666667	0.5	0.004250
0.675000	0.5	0.004375
0.683333	0.5	0.004750
0.691667	0.5	0.004875
0.700000	0.5	0.005000
0.708333	0.5	0.004875
0.716667	0.5	0.004500
0.725000	0.5	0.004375
0.733333	0.5	0.004625
0.741667	0.5	0.005250
0.750000	0.5	0.005500
0.758333	0.5	0.005750
0.766667	0.5	0.006375
0.775000	0.5	0.006875
0.783333	0.5	0.007250
0.791667	0.5	0.007750
0.800000	0.5	0.007750
0.808333	0.5	0.008125
0.816667	0.5	0.008125
0.825000	0.5	0.008500
0.833333	0.5	0.008625
0.841667	0.5	0.008875
0.850000	0.5	0.009000
0.858333	0.5	0.009625
0.866667	0.5	0.010125
0.875000	0.5	0.010250
0.883333	0.5	0.010500
0.891667	0.5	0.010625
0.900000	0.5	0.010875
0.908333	0.5	0.011000
0.916667	0.5	0.010750
0.925000	0.5	0.010750
0.933333	0.5	0.010875
0.941667	0.5	0.011000
0.950000	0.5	0.011125
0.958333	0.5	0.011000
0.966667	0.5	0.011500
0.975000	0.5	0.011375
0.983333	0.5	0.011125
0.991667	0.5	0.011250
1.000000	0.5	0.011125
1.008333	0.5	0.011000
1.016667	0.5	0.011000
1.025000	0.5	0.010875
1.033333	0.5	0.010625
1.041667	0.5	0.010375
1.050000	0.5	0.009875
1.058333	0.5	0.009500
1.066667	0.5	0.009375
1.075000	0.5	0.009000
1.083333	0.5	0.008750
1.091667	0.5	0.007875
1.100000	0.5	0.007875
1.108333	0.5	0.007875
1.116667	0.5	0.007375
1.125000	0.5	0.007000
1.133333	0.5	0.006625
1.141667	0.5	0.006875
1.150000	0.5	0.006250
1.158333	0.5	0.005500
1.166667	0.5	0.005250
1.175000	0.5	0.004875
1.183333	0.5	0.004000
1.191667	0.5	0.003375
1.200000	0.5	0.003000
1.208333	0.5	0.003375
1.216667	0.5	0.003375
1.225000	0.5	0.003500
1.233333	0.5	0.003125
1.241667	0.5	0.003125
1.250000	0.5	0.003000
1.258333	0.5	0.003000
1.266667	0.5	0.002250
1.275000	0.5	0.002375
1.283333	0.5	0.003000
1.291667	0.5	0.003375
1.300000	0.5	0.003750
1.308333	0.5	0.004000
1.316667	0.5	0.003875
1.325000	0.5	0.003625
1.333333	0.5	0.003375
1.341667	0.5	0.003375
1.350000	0.5	0.003625
1.358333	0.5	0.003750
1.366667	0.5	0.004000
1.375000	0.5	0.004125
1.383333	0.5	0.004000
1.391667	0.5	0.003875
1.400000	0.5	0.003875
1.408333	0.5	0.004125
1.416667	0.5	0.004250
1.425000	0.5	0.004250
1.433333	0.5	0.004625
1.441667	0.5	0.004625
1.450000	0.5	0.005000
1.458333	0.5	0.004750
1.466667	0.5	0.004500
1.475000	0.5	0.004500
1.483333	0.5	0.004875
1.491667	0.5	0.005250
1.500000	0.5	0.005000
1.508333	0.5	0.004875
1.516667	0.5	0.004750
1.525000	0.5	0.005000
1.533333	0.5	0.005250
1.541667	0.5	0.005125
1.550000	0.5	0.005000
1.558333	0.5	0.005000
1.566667	0.5	0.005125
1.575000	0.5	0.005250
1.583333	0.5	0.005250
1.591667	0.5	0.005000
1.600000	0.5	0.005125
1.608333	0.5	0.005375
1.616667	0.5	0.005000
1.625000	0.5	0.005000
1.633333	0.5	0.005125
1.641667	0.5	0.005375
1.650000	0.5	0.005625
1.658333	0.5	0.005500
1.666667	0.5	0.005500
1.675000	0.5	0.005625
1.683333	0.5	0.005875
1.691667	0.5	0.006375
1.700000	0.5	0.006500
1.708333	0.5	0.007000
1.716667	0.5	0.006875
1.725000	0.5	0.007125
1.733333	0.5	0.007375
1.741667	0.5	0.007125
1.750000	0.5	0.007000
1.758333	0.5	0.007750
1.766667	0.5	0.007875
1.775000	0.5	0.008000
1.783333	0.5	0.007750
1.791667	0.5	0.008250
1.800000	0.5	0.008875
1.808333	0.5	0.008875
1.816667	0.5	0.008875
1.825000	0.5	0.009250
1.833333	0.5	0.009375
1.841667	0.5	0.009750
1.850000	0.5	0.010125
1.858333	0.5	0.010375
1.866667	0.5	0.010500
1.875000	0.5	0.010500
1.883333	0.5	0.011125
1.891667	0.5	0.010875
1.900000	0.5	0.011250
1.908333	0.5	0.011500
1.916667	0.5	0.011625
1.925000	0.5	0.011875
1.933333	0.5	0.011375
1.941667	0.5	0.011000
1.950000	0.5	0.011000
1.958333	0.5	0.011125
1.966667	0.5	0.011250
1.975000	0.5	0.010750
1.983333	0.5	0.010875
1.991667	0.5	0.011000
2.000000	0.5	0.011000
2.008333	0.5	0.011125
2.016667	0.5	0.011375
2.025000	0.5	0.010750
2.033333	0.5	0.010500
2.041667	0.5	0.010375
2.050000	0.5	0.010750
2.058333	0.5	0.010750
2.066667	0.5	0.011125
2.075000	0.5	0.011125
2.083333	0.5	0.011375
2.091667	0.5	0.011375
2.100000	0.5	0.011000
2.108333	0.5	0.011000
2.116667	0.5	0.011000
2.125000	0.5	0.010875
2.133333	0.5	0.011125
2.141667	0.5	0.011125
2.150000	0.5	0.011125
2.158333	0.5	0.011125
2.166667	0.5	0.010875
2.175000	0.5	0.010875
2.183333	0.5	0.011000
2.191667	0.5	0.011250
2.200000	0.5	0.011500
2.208333	0.5	0.011875
2.216667	0.5	0.012000
2.225000	0.5	0.012000
2.233333	0.5	0.012000
2.241667	0.5	0.012000
2.250000	0.5	0.012250
2.258333	0.5	0.012375
2.266667	0.5	0.012625
2.275000	0.5	0.012875
2.283333	0.5	0.013125
2.291667	0.5	0.013750
2.300000	0.5	0.014625
2.308333	0.5	0.014625
2.316667	0.5	0.014625
2.325000	0.5	0.014625
2.333333	0.5	0.015125
2.341667	0.5	0.015750
2.350000	0.5	0.016250
2.358333	0.5	0.016375
2.366667	0.5	0.016500
2.375000	0.5	0.016750
2.383333	0.5	0.017000
2.391667	0.5	0.017125
2.400000	0.5	0.017625
2.408333	0.5	0.018250
2.416667	0.5	0.018750
2.425000	0.5	0.019125
2.433333	0.5	0.018750
2.441667	0.5	0.019000
2.450000	0.5	0.019125
2.458333	0.5	0.019500
2.466667	0.5	0.019500
2.475000	0.5	0.019375
2.483333	0.5	0.019250
2.491667	0.5	0.019000
2.500000	0.5	0.018875
2.508333	0.5	0.019375
2.516667	0.5	0.019375
2.525000	0.5	0.019250
2.533333	0.5	0.018750
2.541667	0.5	0.018125
2.550000	0.5	0.017625
2.558333	0.5	0.017500
2.566667	0.5	0.017000
2.575000	0.5	0.017000
2.583333	0.5	0.017000
2.591667	0.5	0.016250
2.600000	0.5	0.016125
2.608333	0.5	0.015750
2.616667	0.5	0.015375
2.625000	0.5	0.015125
2.633333	0.5	0.015000
2.641667	0.5	0.014500
2.650000	0.5	0.014375
2.658333	0.5	0.014000
2.666667	0.5	0.013500
2.675000	0.5	0.013125
2.683333	0.5	0.012500
2.691667	0.5	0.012375
2.700000	0.5	0.011875
2.708333	0.5	0.011625
2.716667	0.5	0.011250
2.725000	0.5	0.011125
2.733333	0.5	0.010875
2.741667	0.5	0.010375
2.750000	0.5	0.009875
2.758333	0.5	0.009625
2.766667	0.5	0.009250
2.775000	0.5	0.009000
2.783333	0.5	0.009000
2.791667	0.5	0.008625
2.800000	0.5	0.007875
2.808333	0.5	0.007250
2.816667	0.5	0.006500
2.825000	0.5	0.006625
2.833333	0.5	0.006125
2.841667	0.5	0.005375
2.850000	0.5	0.005000
2.858333	0.5	0.004750
2.866667	0.5	0.004750
2.875000	0.5	0.004375
2.883333	0.5	0.003625
2.891667	0.5	0.003125
2.900000	0.5	0.003125
2.908333	0.5	0.002500
2.916667	0.5	0.002500
2.925000	0.5	0.002125
2.933333	0.5	0.002125
2.941667	0.5	0.002000
2.950000	0.5	0.001625
2.958333	0.5	0.001250
2.966667	0.5	0.000625
2.975000	0.5	0.000000
2.983333	0.5	0.000000
2.991667	0.5	0.000000
3.000000	0.5	0.000000
3.008333	0.5	0.000000
3.016667	0.5	-0.000375
3.025000	0.5	-0.000625
3.033333	0.5	-0.000875
3.041667	0.5	-0.000750
3.050000	0.5	-0.000750
3.058333	0.5	-0.000625
3.066667	0.5	-0.000250
3.075000	0.5	-0.000125
3.083333	0.5	-0.000250
3.091667	0.5	-0.000375
3.100000	0.5	-0.000375
3.108333	0.5	-0.000125
3.116667	0.5	0.000125
3.125000	0.5	0.000250
3.133333	0.5	0.000500
3.141667	0.5	0.000500
3.150000	0.5	0.000500
3.158333	0.5	0.000625
3.166667	0.5	0.000875
3.175000	0.5	0.001250
3.183333	0.5	0.001250
3.191667	0.5	0.001625
3.200000	0.5	0.001625
3.208333	0.5	0.002250
3.216667	0.5	0.002500
3.225000	0.5	0.002250
3.233333	0.5	0.002375
3.241667	0.5	0.002625
3.250000	0.5	0.002625
3.258333	0.5	0.002500
3.266667	0.5	0.002750
3.275000	0.5	0.002750
3.283333	0.5	0.002750
3.291667	0.5	0.002625
3.300000	0.5	0.003500
3.308333	0.5	0.004250
3.316667	0.5	0.004750
3.325000	0.5	0.005250
3.333333	0.5	0.005625
3.341667	0.5	0.005625
3.350000	0.5	0.005875
3.358333	0.5	0.005875
3.366667	0.5	0.006500
3.375000	0.5	0.006875
3.383333	0.5	0.007250
3.391667	0.5	0.007000
3.400000	0.5	0.007000
3.408333	0.5	0.007250
3.416667	0.5	0.007375
3.425000	0.5	0.007375
3.433333	0.5	0.007500
3.441667	0.5	0.008000
3.450000	0.5	0.008125
3.458333	0.5	0.007750
3.466667	0.5	0.008000
3.475000	0.5	0.008250
3.483333	0.5	0.008625
3.491667	0.5	0.009000
3.500000	0.5	0.009375
3.508333	0.5	0.009875
3.516667	0.5	0.010375
3.525000	0.5	0.010125
3.533333	0.5	0.010125
3.541667	0.5	0.009875
3.550000	0.5	0.010375
3.558333	0.5	0.010750
3.566667	0.5	0.011000
3.575000	0.5	0.011125
3.583333	0.5	0.011375
3.591667	0.5	0.011625
3.600000	0.5	0.011875
3.608333	0.5	0.012125
3.616667	0.5	0.012125
3.625000	0.5	0.012250
3.633333	0.5	0.012500
3.641667	0.5	0.012500
3.650000	0.5	0.012750
3.658333	0.5	0.012625
3.666667	0.5	0.013000
3.675000	0.5	0.013250
3.683333	0.5	0.014000
3.691667	0.5	0.014000
3.700000	0.5	0.014250
3.708333	0.5	0.014750
3.716667	0.5	0.015125
3.725000	0.5	0.015250
3.733333	0.5	0.015750
3.741667	0.5	0.015875
3.750000	0.5	0.016000
3.758333	0.5	0.016500
3.766667	0.5	0.016500
3.775000	0.5	0.016875
3.783333	0.5	0.017000
3.791667	0.5	0.017125
3.800000	0.5	0.017375
3.808333	0.5	0.017500
3.816667	0.5	0.017750
3.825000	0.5	0.017750
3.833333	0.5	0.017750
3.841667	0.5	0.018000
3.850000	0.5	0.018375
3.858333	0.5	0.018125
3.866667	0.5	0.018125
3.875000	0.5	0.018625
3.883333	0.5	0.018625
3.891667	0.5	0.018875
3.900000	0.5	0.018750
3.908333	0.5	0.018750
3.916667	0.5	0.018750
3.925000	0.5	0.018750
3.933333	0.5	0.019000
3.941667	0.5	0.018875
3.950000	0.5	0.018875
3.958333	0.5	0.019125
3.966667	0.5	0.019250
3.975000	0.5	0.019250
3.983333	0.5	0.019375
3.991667	0.5	0.019375
4.000000	0.5	0.019000
4.008333	0.5	0.019000
4.016667	0.5	0.019250
4.025000	0.5	0.019625
4.033333	0.5	0.019375
4.041667	0.5	0.019500
4.050000	0.5	0.019375
4.058333	0.5	0.019375
4.066667	0.5	0.019500
4.075000	0.5	0.018875
4.083333	0.5	0.019000
4.091667	0.5	0.019125
4.100000	0.5	0.019250
4.108333	0.5	0.019125
4.116667	0.5	0.019625
4.125000	0.5	0.019250
4.133333	0.5	0.019125
4.141667	0.5	0.018875
4.150000	0.5	0.018500
4.158333	0.5	0.018125
4.166667	0.5	0.018125
4.175000	0.5	0.018000
4.183333	0.5	0.018000
4.191667	0.5	0.018500
4.200000	0.5	0.018375
4.208333	0.5	0.018125
4.216667	0.5	0.017875
4.225000	0.5	0.017750
4.233333	0.5	0.017625
4.241667	0.5	0.017625
4.250000	0.5	0.018000
4.258333	0.5	0.018000
4.266667	0.5	0.017625
4.275000	0.5	0.017250
4.283333	0.5	0.016750
4.291667	0.5	0.016625
4.300000	0.5	0.016750
4.308333	0.5	0.017000
4.316667	0.5	0.017375
4.325000	0.5	0.017125
4.333333	0.5	0.017375
4.341667	0.5	0.017000
4.350000	0.5	0.016750
4.358333	0.5	0.016625
4.366667	0.5	0.016625
4.375000	0.5	0.016375
4.383333	0.5	0.016000
4.391667	0.5	0.016000
4.400000	0.5	0.015875
4.408333	0.5	0.016125
4.416667	0.5	0.016250
4.425000	0.5	0.016000
4.433333	0.5	0.015875
4.441667	0.5	0.015875
4.450000	0.5	0.015750
4.458333	0.5	0.015500
4.466667	0.5	0.015250
4.475000	0.5	0.015000
4.483333	0.5	0.014500
4.491667	0.5	0.014250
4.500000	0.5	0.014000
4.508333	0.5	0.013750
4.516667	0.5	0.013375
4.525000	0.5	0.013125
4.533333	0.5	0.013125
4.541667	0.5	0.012875
4.550000	0.5	0.012625
4.558333	0.5	0.012250
4.566667	0.5	0.012125
4.575000	0.5	0.011750
4.583333	0.5	0.011875
4.591667	0.5	0.011875
4.600000	0.5	0.011375
4.608333	0.5	0.011250
4.616667	0.5	0.010875
4.625000	0.5	0.010250
4.633333	0.5	0.009750
4.641667	0.5	0.009375
4.650000	0.5	0.009125
4.658333	0.5	0.009125
4.666667	0.5	0.009125
4.675000	0.5	0.008875
4.683333	0.5	0.008500
4.691667	0.5	0.008000
4.700000	0.5	0.007500
4.708333	0.5	0.007250
4.716667	0.5	0.006875
4.725000	0.5	0.006750
4.733333	0.5	0.006500
4.741667	0.5	0.006000
4.750000	0.5	0.005750
4.758333	0.5	0.005375
4.766667	0.5	0.005125
4.775000	0.5	0.004625
4.783333	0.5	0.004625
4.791667	0.5	0.005125
4.800000	0.5	0.004500
4.808333	0.5	0.004125
4.816667	0.5	0.004125
4.825000	0.5	0.004250
4.833333	0.5	0.004125
4.841667	0.5	0.004250
4.850000	0.5	0.004250
4.858333	0.5	0.004250
4.866667	0.5	0.004500
4.875000	0.5	0.004250
4.883333	0.5	0.004000
4.891667	0.5	0.004250
4.900000	0.5	0.004375
4.908333	0.5	0.004750
4.916667	0.5	0.005000
4.925000	0.5	0.005375
4.933333	0.5	0.006000
4.941667	0.5	0.006250
4.950000	0.5	0.006375
4.958333	0.5	0.006750
4.966667	0.5	0.007250
4.975000	0.5	0.007500
4.983333	0.5	0.008000
4.991667	0.5	0.008500
5.000000	0.5	0.009125
5.008333	0.5	0.009625
5.016667	0.5	0.009875
5.025000	0.5	0.010250
5.033333	0.5	0.010625
5.041667	0.5	0.011250
5.050000	0.5	0.011875
5.058333	0.5	0.012750
5.066667	0.5	0.013500
5.075000	0.5	0.014125
5.083333	0.5	0.014625
5.091667	0.5	0.015250
5.100000	0.5	0.016375
5.108333	0.5	0.017125
5.116667	0.5	0.017750
5.125000	0.5	0.018000
5.133333	0.5	0.018750
5.141667	0.5	0.019500
5.150000	0.5	0.020500
5.158333	0.5	0.021375
5.166667	0.5	0.021750
5.175000	0.5	0.022250
5.183333	0.5	0.022750
5.191667	0.5	0.023250
5.200000	0.5	0.023625
5.208333	0.5	0.024375
5.216667	0.5	0.025000
5.225000	0.5	0.025750
5.233333	0.5	0.026500
5.241667	0.5	0.026875
5.250000	0.5	0.027000
5.258333	0.5	0.026625
5.266667	0.5	0.027125
5.275000	0.5	0.027250
5.283333	0.5	0.027250
5.291667	0.5	0.027625
5.300000	0.5	0.027500
5.308333	0.5	0.027750
5.316667	0.5	0.028250
5.325000	0.5	0.028250
5.333333	0.5	0.028250
5.341667	0.5	0.028000
5.350000	0.5	0.028000
5.358333	0.5	0.028250
5.366667	0.5	0.027625
5.375000	0.5	0.027250
5.383333	0.5	0.027000
5.391667	0.5	0.026125
5.400000	0.5	0.025250
5.408333	0.5	0.024875
5.416667	0.5	0.024750
5.425000	0.5	0.024375
5.433333	0.5	0.023375
5.441667	0.5	0.022875
5.450000	0.5	0.022375
5.458333	0.5	0.022000
5.466667	0.5	0.021750
5.475000	0.5	0.021250
5.483333	0.5	0.021000
5.491667	0.5	0.020500
5.500000	0.5	0.019875
5.508333	0.5	0.019500
5.516667	0.5	0.019000
5.525000	0.5	0.017875
5.533333	0.5	0.017125
5.541667	0.5	0.016375
5.550000	0.5	0.015500
5.558333	0.5	0.015375
5.566667	0.5	0.014875
5.575000	0.5	0.014625
5.583333	0.5	0.014000
5.591667	0.5	0.013250
5.600000	0.5	0.012875
5.608333	0.5	0.012625
5.616667	0.5	0.012500
5.625000	0.5	0.012375
5.633333	0.5	0.012250
5.641667	0.5	0.011625
5.650000	0.5	0.010750
5.658333	0.5	0.010125
5.666667	0.5	0.009625
5.675000	0.5	0.009125
5.683333	0.5	0.008875
5.691667	0.5	0.008625
5.700000	0.5	0.008500
5.708333	0.5	0.008500
5.716667	0.5	0.008375
5.725000	0.5	0.008250
5.733333	0.5	0.008125
5.741667	0.5	0.008125
5.750000	0.5	0.008000
5.758333	0.5	0.008000
5.766667	0.5	0.007500
5.775000	0.5	0.007750
5.783333	0.5	0.007500
5.791667	0.5	0.007625
5.800000	0.5	0.007375
5.808333	0.5	0.007000
5.816667	0.5	0.007375
5.825000	0.5	0.007375
5.833333	0.5	0.007500
5.841667	0.5	0.007625
5.850000	0.5	0.007500
5.858333	0.5	0.007125
5.866667	0.5	0.007625
5.875000	0.5	0.007875
5.883333	0.5	0.007625
5.891667	0.5	0.007375
5.900000	0.5	0.008125
5.908333	0.5	0.008500
5.916667	0.5	0.009250
5.925000	0.5	0.009625
5.933333	0.5	0.010375
5.941667	0.5	0.010875
5.950000	0.5	0.011375
5.958333	0.5	0.011875
5.966667	0.5	0.012375
5.975000	0.5	0.012875
5.983333	0.5	0.013250
5.991667	0.5	0.014000
6.000000	0.5	0.015000
6.008333	0.5	0.016125
6.016667	0.5	0.016875
6.025000	0.5	0.017375
6.033333	0.5	0.018375
6.041667	0.5	0.019625
6.050000	0.5	0.020375
6.058333	0.5	0.021500
6.066667	0.5	0.022625
6.075000	0.5	0.024125
6.083333	0.5	0.025500
6.091667	0.5	0.027375
6.100000	0.5	0.028500
6.108333	0.5	0.029875
6.116667	0.5	0.030750
6.125000	0.5	0.031875
6.133333	0.5	0.033375
6.141667	0.5	0.034250
6.150000	0.5	0.035125
6.158333	0.5	0.036250
6.166667	0.5	0.036875
6.175000	0.5	0.037125
6.183333	0.5	0.037500
6.191667	0.5	0.037750
6.200000	0.5	0.037875
6.208333	0.5	0.037625
6.216667	0.5	0.037625
6.225000	0.5	0.037375
6.233333	0.5	0.036750
6.241667	0.5	0.036250
6.250000	0.5	0.036250
6.258333	0.5	0.036000
6.266667	0.5	0.036125
6.275000	0.5	0.036125
6.283333	0.5	0.035875
6.291667	0.5	0.035500
6.300000	0.5	0.034625
6.308333	0.5	0.034000
6.316667	0.5	0.033750
6.325000	0.5	0.033625
6.333333	0.5	0.033750
6.341667	0.5	0.033250
6.350000	0.5	0.032875
6.358333	0.5	0.033000
6.366667	0.5	0.033375
6.375000	0.5	0.033250
6.383333	0.5	0.033750
6.391667	0.5	0.034000
6.400000	0.5	0.034250
6.408333	0.5	0.034750
6.416667	0.5	0.035125
6.425000	0.5	0.035250
6.433333	0.5	0.035000
6.441667	0.5	0.034750
6.450000	0.5	0.034875
6.458333	0.5	0.035125
6.466667	0.5	0.034875
6.475000	0.5	0.034875
6.483333	0.5	0.035125
6.491667	0.5	0.035125
6.500000	0.5	0.034875
6.508333	0.5	0.034500
6.516667	0.5	0.034375
6.525000	0.5	0.034125
6.533333	0.5	0.033875
6.541667	0.5	0.033250
6.550000	0.5	0.033375
6.558333	0.5	0.032875
6.566667	0.5	0.032750
6.575000	0.5	0.032625
6.583333	0.5	0.031875
6.591667	0.5	0.031500
6.600000	0.5	0.031375
6.608333	0.5	0.030875
6.616667	0.5	0.030250
6.625000	0.5	0.030000
6.633333	0.5	0.029625
6.641667	0.5	0.029250
6.650000	0.5	0.029000
6.658333	0.5	0.028250
6.666667	0.5	0.027500
6.675000	0.5	0.026500
6.683333	0.5	0.025375
6.691667	0.5	0.024250
6.700000	0.5	0.021875
6.708333	0.5	0.018875
6.716667	0.5	0.014250
6.725000	0.5	0.006875
6.733333	0.5	-0.004500
6.741667	0.5	-0.023375
6.750000	0.5	-0.054125
6.758333	0.5	-0.103625
6.766667	0.5	-0.181250
6.775000	0.5	-0.297375
6.783333	0.5	-0.463000
6.791667	0.5	-0.686125
6.800000	0.5	-0.967375
6.808333	0.5	-1.299250
6.816667	0.5	-1.660625
6.825000	0.5	-2.019750
6.833333	0.5	-2.336375
6.841667	0.5	-2.563000
6.850000	0.5	-2.647375
6.858333	0.5	-2.539375
6.866667	0.5	-2.191875
6.875000	0.5	-1.563750
6.883333	0.5	-0.621250
6.891667	0.5	0.658125
6.900000	0.5	2.284125
6.908333	0.5	4.251375
6.916667	0.5	6.533125
6.925000	0.5	9.079125
6.933333	0.5	11.808125
6.941667	0.5	14.605875
6.950000	0.5	17.326500
6.958333	0.5	19.805500
6.966667	0.5	21.877000
6.975000	0.5	23.402875
6.983333	0.5	24.288375
6.991667	0.5	24.503250
7.000000	0.5	24.080875
7.008333	0.5	23.105375
7.016667	0.5	21.697125
7.025000	0.5	19.989250
7.033333	0.5	18.110625
7.041667	0.5	16.173250
7.050000	0.5	14.267625
7.058333	0.5	12.457875
7.066667	0.5	10.785750
7.075000	0.5	9.274375
7.083333	0.5	7.931500
7.091667	0.5	6.754500
7.100000	0.5	5.734000
7.108333	0.5	4.857000
7.116667	0.5	4.108375
7.125000	0.5	3.472500
7.133333	0.5	2.934250
7.141667	0.5	2.480250
7.150000	0.5	2.098500
7.158333	0.5	1.777500
7.166667	0.5	1.507500
7.175000	0.5	1.281250
7.183333	0.5	1.091250
7.191667	0.5	0.931750
7.200000	0.5	0.797000
7.208333	0.5	0.684125
7.216667	0.5	0.589000
7.225000	0.5	0.508875
7.233333	0.5	0.440625
7.241667	0.5	0.383000
7.250000	0.5	0.334250
7.258333	0.5	0.292625
7.266667	0.5	0.256875
7.275000	0.5	0.226375
7.283333	0.5	0.200625
7.291667	0.5	0.178125
7.300000	0.5	0.158875
7.308333	0.5	0.142750
7.316667	0.5	0.128750
7.325000	0.5	0.116750
7.333333	0.5	0.106500
7.341667	0.5	0.097625
7.350000	0.5	0.090125
7.358333	0.5	0.083750
7.366667	0.5	0.078500
7.375000	0.5	0.073750
7.383333	0.5	0.070000
7.391667	0.5	0.067125
7.400000	0.5	0.064625
7.408333	0.5	0.061875
7.416667	0.5	0.060000
7.425000	0.5	0.058375
7.433333	0.5	0.056750
7.441667	0.5	0.055375
7.450000	0.5	0.054625
7.458333	0.5	0.054250
7.466667	0.5	0.053625
7.475000	0.5	0.052750
7.483333	0.5	0.052250
7.491667	0.5	0.051750
7.500000	0.5	0.051000
7.508333	0.5	0.050375
7.516667	0.5	0.049875
7.525000	0.5	0.049500
7.533333	0.5	0.049125
7.541667	0.5	0.048875
7.550000	0.5	0.048250
7.558333	0.5	0.047875
7.566667	0.5	0.047250
7.575000	0.5	0.047000
7.583333	0.5	0.046625
7.591667	0.5	0.046500
7.600000	0.5	0.045875
7.608333	0.5	0.045500
7.616667	0.5	0.045375
7.625000	0.5	0.045000
7.633333	0.5	0.043875
7.641667	0.5	0.043250
7.650000	0.5	0.042750
7.658333	0.5	0.042500
7.666667	0.5	0.041875
7.675000	0.5	0.041000
7.683333	0.5	0.040250
7.691667	0.5	0.040000
7.700000	0.5	0.039625
7.708333	0.5	0.038750
7.716667	0.5	0.038500
7.725000	0.5	0.038000
7.733333	0.5	0.037500
7.741667	0.5	0.037375
7.750000	0.5	0.036750
7.758333	0.5	0.036625
7.766667	0.5	0.036500
7.775000	0.5	0.036250
7.783333	0.5	0.036375
7.791667	0.5	0.036375
7.800000	0.5	0.036500
7.808333	0.5	0.036625
7.816667	0.5	0.036500
7.825000	0.5	0.036375
7.833333	0.5	0.036750
7.841667	0.5	0.037000
7.850000	0.5	0.037375
7.858333	0.5	0.037875
7.866667	0.5	0.038750
7.875000	0.5	0.039625
7.883333	0.5	0.040500
7.891667	0.5	0.041875
7.900000	0.5	0.043500
7.908333	0.5	0.046250
7.916667	0.5	0.049500
7.925000	0.5	0.053000
7.933333	0.5	0.057375
7.941667	0.5	0.063000
7.950000	0.5	0.070000
7.958333	0.5	0.078750
7.966667	0.5	0.090375
7.975000	0.5	0.104250
7.983333	0.5	0.122500
7.991667	0.5	0.145625
8.000000	0.5	0.174375
8.008333	0.5	0.210750
8.016667	0.5	0.255750
8.025000	0.5	0.311125
8.033333	0.5	0.378625
8.041667	0.5	0.458750
8.050000	0.5	0.553750
8.058333	0.5	0.664875
8.066667	0.5	0.792625
8.075000	0.5	0.938250
8.083333	0.5	1.101875
8.091667	0.5	1.283250
8.100000	0.5	1.482750
8.108333	0.5	1.700625
8.116667	0.5	1.935625
8.125000	0.5	2.188625
8.133333	0.5	2.458250
8.141667	0.5	2.743875
8.150000	0.5	3.045000
8.158333	0.5	3.360750
8.166667	0.5	3.690750
8.175000	0.5	4.034125
8.183333	0.5	4.390750
8.191667	0.5	4.759125
8.200000	0.5	5.139250
8.208333	0.5	5.530125
8.216667	0.5	5.931750
8.225000	0.5	6.343125
8.233333	0.5	6.763750
8.241667	0.5	7.193500
8.250000	0.5	7.632250
8.258333	0.5	8.078500
8.266667	0.5	8.532250
8.275000	0.5	8.993500
8.283333	0.5	9.462000
8.291667	0.5	9.937000
8.300000	0.5	10.418625
8.308333	0.5	10.906125
8.316667	0.5	11.399125
8.325000	0.5	11.896375
8.333333	0.5	12.397875
8.341667	0.5	12.900000
8.350000	0.5	13.396125
8.358333	0.5	13.873875
8.366667	0.5	14.307750
8.375000	0.5	14.658875
8.383333	0.5	14.878125
8.391667	0.5	14.911250
8.400000	0.5	14.712375
8.408333	0.5	14.257625
8.416667	0.5	13.553125
8.425000	0.5	12.635125
8.433333	0.5	11.559250
8.441667	0.5	10.393500
8.450000	0.5	9.202500
8.458333	0.5	8.040875
8.466667	0.5	6.949875
8.475000	0.5	5.954125
8.483333	0.5	5.066250
8.491667	0.5	4.288875
8.500000	0.5	3.617500
8.508333	0.5	3.043375
8.516667	0.5	2.556875
8.525000	0.5	2.147625
8.533333	0.5	1.804500
8.541667	0.5	1.518125
8.550000	0.5	1.280125
8.558333	0.5	1.083000
8.566667	0.5	0.919500
8.575000	0.5	0.784750
8.583333	0.5	0.673875
8.591667	0.5	0.581750
8.600000	0.5	0.505625
8.608333	0.5	0.442500
8.616667	0.5	0.390375
8.625000	0.5	0.346750
8.633333	0.5	0.310000
8.641667	0.5	0.279375
8.650000	0.5	0.253250
8.658333	0.5	0.231375
8.666667	0.5	0.212875
8.675000	0.5	0.196750
8.683333	0.5	0.182875
8.691667	0.5	0.170375
8.700000	0.5	0.160125
8.708333	0.5	0.150125
8.716667	0.5	0.141250
8.725000	0.5	0.133625
8.733333	0.5	0.127125
8.741667	0.5	0.120875
8.750000	0.5	0.115125
8.758333	0.5	0.109875
8.766667	0.5	0.105875
8.775000	0.5	0.101625
8.783333	0.5	0.098125
8.791667	0.5	0.095000
8.800000	0.5	0.092250
8.808333	0.5	0.089875
8.816667	0.5	0.087500
8.825000	0.5	0.085875
8.833333	0.5	0.084250
8.841667	0.5	0.083000
8.850000	0.5	0.082000
8.858333	0.5	0.081125
8.866667	0.5	0.080625
8.875000	0.5	0.080875
8.883333	0.5	0.082125
8.891667	0.5	0.083750
8.900000	0.5	0.086125
8.908333	0.5	0.089625
8.916667	0.5	0.094375
8.925000	0.5	0.101125
8.933333	0.5	0.109750
8.941667	0.5	0.121375
8.950000	0.5	0.135625
8.958333	0.5	0.153250
8.966667	0.5	0.175375
8.975000	0.5	0.202375
8.983333	0.5	0.235125
8.991667	0.5	0.273250
9.000000	0.5	0.318125
9.008333	0.5	0.370500
9.016667	0.5	0.429375
9.025000	0.5	0.496125
9.033333	0.5	0.570125
9.041667	0.5	0.650750
9.050000	0.5	0.736625
9.058333	0.5	0.826500
9.066667	0.5	0.920125
9.075000	0.5	1.015375
9.083333	0.5	1.110375
9.091667	0.5	1.203000
9.100000	0.5	1.292000
9.108333	0.5	1.375250
9.116667	0.5	1.450500
9.125000	0.5	1.515375
9.133333	0.5	1.569250
9.141667	0.5	1.610750
9.150000	0.5	1.638875
9.158333	0.5	1.652875
9.166667	0.5	1.652875
9.175000	0.5	1.639250
9.183333	0.5	1.612500
9.191667	0.5	1.573500
9.200000	0.5	1.525000
9.208333	0.5	1.466750
9.216667	0.5	1.400875
9.225000	0.5	1.329000
9.233333	0.5	1.253500
9.241667	0.5	1.174500
9.250000	0.5	1.094375
9.258333	0.5	1.014125
9.266667	0.5	0.935500
9.275000	0.5	0.859000
9.283333	0.5	0.785500
9.291667	0.5	0.716000
9.300000	0.5	0.650500
9.308333	0.5	0.589875
9.316667	0.5	0.533875
9.325000	0.5	0.482250
9.333333	0.5	0.435250
9.341667	0.5	0.392500
9.350000	0.5	0.354625
9.358333	0.5	0.321250
9.366667	0.5	0.290625
9.375000	0.5	0.263500
9.383333	0.5	0.239500
9.391667	0.5	0.218375
9.400000	0.5	0.199625
9.408333	0.5	0.183750
9.416667	0.5	0.169875
9.425000	0.5	0.158000
9.433333	0.5	0.148125
9.441667	0.5	0.139375
9.450000	0.5	0.132000
9.458333	0.5	0.125500
9.466667	0.5	0.120625
9.475000	0.5	0.117125
9.483333	0.5	0.114500
9.491667	0.5	0.113250
9.500000	0.5	0.112750
9.508333	0.5	0.113750
9.516667	0.5	0.116000
9.525000	0.5	0.119375
9.533333	0.5	0.124250
9.541667	0.5	0.130875
9.550000	0.5	0.139375
9.558333	0.5	0.149500
9.566667	0.5	0.161375
9.575000	0.5	0.174875
9.583333	0.5	0.190250
9.591667	0.5	0.207375
9.600000	0.5	0.225625
9.608333	0.5	0.245250
9.616667	0.5	0.266000
9.625000	0.5	0.287250
9.633333	0.5	0.308875
9.641667	0.5	0.330375
9.650000	0.5	0.351875
9.658333	0.5	0.372500
9.666667	0.5	0.392000
9.675000	0.5	0.410125
9.683333	0.5	0.426000
9.691667	0.5	0.440000
9.700000	0.5	0.451500
9.708333	0.5	0.460125
9.716667	0.5	0.467000
9.725000	0.5	0.470750
9.733333	0.5	0.472000
9.741667	0.5	0.470875
9.750000	0.5	0.468000
9.758333	0.5	0.462375
9.766667	0.5	0.455000
9.775000	0.5	0.445625
9.783333	0.5	0.434875
9.791667	0.5	0.422500
9.800000	0.5	0.409000
9.808333	0.5	0.394625
9.816667	0.5	0.379625
9.825000	0.5	0.364250
9.833333	0.5	0.348250
9.841667	0.5	0.332500
9.850000	0.5	0.317000
9.858333	0.5	0.301750
9.866667	0.5	0.286750
9.875000	0.5	0.272000
9.883333	0.5	0.257750
9.891667	0.5	0.244875
9.900000	0.5	0.232375
9.908333	0.5	0.220250
9.916667	0.5	0.209000
9.925000	0.5	0.198500
9.933333	0.5	0.188375
9.941667	0.5	0.179375
9.950000	0.5	0.171000
9.958333	0.5	0.163000
9.966667	0.5	0.155500
9.975000	0.5	0.148875
9.983333	0.5	0.142500
9.991667	0.5	0.136500
10.000000	0.5	0.131375
10.008333	0.5	0.127000
10.016667	0.5	0.122750
10.025000	0.5	0.118500
10.033333	0.5	0.114625
10.041667	0.5	0.110875
10.050000	0.5	0.108000
10.058333	0.5	0.105500
10.066667	0.5	0.103125
10.075000	0.5	0.101125
10.083333	0.5	0.099500
10.091667	0.5	0.098625
10.100000	0.5	0.097375
10.108333	0.5	0.096250
10.116667	0.5	0.095500
10.125000	0.5	0.094375
10.133333	0.5	0.093250
10.141667	0.5	0.092000
10.150000	0.5	0.091375
10.158333	0.5	0.090875
10.166667	0.5	0.090375
10.175000	0.5	0.090125
10.183333	0.5	0.089625
10.191667	0.5	0.089000
10.200000	0.5	0.088500
10.208333	0.5	0.088125
10.216667	0.5	0.087125
10.225000	0.5	0.086750
10.233333	0.5	0.086125
10.241667	0.5	0.085625
10.250000	0.5	0.084750
10.258333	0.5	0.084125
10.266667	0.5	0.082750
10.275000	0.5	0.081875
10.283333	0.5	0.081250
10.291667	0.5	0.080375
10.300000	0.5	0.079375
10.308333	0.5	0.078125
10.316667	0.5	0.077125
10.325000	0.5	0.076250
10.333333	0.5	0.075500
10.341667	0.5	0.075250
10.350000	0.5	0.074625
10.358333	0.5	0.074125
10.366667	0.5	0.073375
10.375000	0.5	0.072375
10.383333	0.5	0.071750
10.391667	0.5	0.071000
10.400000	0.5	0.070250
10.408333	0.5	0.069875
10.416667	0.5	0.069500
10.425000	0.5	0.069250
10.433333	0.5	0.068625
10.441667	0.5	0.067875
10.450000	0.5	0.067625
10.458333	0.5	0.067250
10.466667	0.5	0.067000
10.475000	0.5	0.066500
10.483333	0.5	0.065750
10.491667	0.5	0.065375
10.500000	0.5	0.065125
10.508333	0.5	0.064375
10.516667	0.5	0.064000
10.525000	0.5	0.063750
10.533333	0.5	0.063750
10.541667	0.5	0.063125
10.550000	0.5	0.063375
10.558333	0.5	0.063375
10.566667	0.5	0.063375
10.575000	0.5	0.063250
10.583333	0.5	0.062875
10.591667	0.5	0.063125
10.600000	0.5	0.063125
10.608333	0.5	0.063500
10.616667	0.5	0.063625
10.625000	0.5	0.064250
10.633333	0.5	0.065125
10.641667	0.5	0.065750
10.650000	0.5	0.066125
10.658333	0.5	0.066625
10.666667	0.5	0.067375
10.675000	0.5	0.068125
10.683333	0.5	0.069000
10.691667	0.5	0.069500
10.700000	0.5	0.070125
10.708333	0.5	0.070500
10.716667	0.5	0.070625
10.725000	0.5	0.070375
10.733333	0.5	0.069750
10.741667	0.5	0.069125
10.750000	0.5	0.068625
10.758333	0.5	0.067750
10.766667	0.5	0.066000
10.775000	0.5	0.064000
10.783333	0.5	0.061625
10.791667	0.5	0.059000
10.800000	0.5	0.056500
10.808333	0.5	0.054250
10.816667	0.5	0.052000
10.825000	0.5	0.049375
10.833333	0.5	0.047250
10.841667	0.5	0.045250
10.850000	0.5	0.043000
10.858333	0.5	0.041000
10.866667	0.5	0.039000
10.875000	0.5	0.037250
10.883333	0.5	0.035500
10.891667	0.5	0.033750
10.900000	0.5	0.032125
10.908333	0.5	0.030625
10.916667	0.5	0.029875
10.925000	0.5	0.028875
10.933333	0.5	0.028250
10.941667	0.5	0.027375
10.950000	0.5	0.026750
10.958333	0.5	0.026125
10.966667	0.5	0.025625
10.975000	0.5	0.025625
10.983333	0.5	0.025500
10.991667	0.5	0.025250
11.000000	0.5	0.025625
11.008333	0.5	0.025500
11.016667	0.5	0.025250
11.025000	0.5	0.025125
11.033333	0.5	0.025500
11.041667	0.5	0.026000
11.050000	0.5	0.025875
11.058333	0.5	0.025875
11.066667	0.5	0.026000
11.075000	0.5	0.025750
11.083333	0.5	0.026000
11.091667	0.5	0.026250
11.100000	0.5	0.026125
11.108333	0.5	0.026250
11.116667	0.5	0.026000
11.125000	0.5	0.025875
11.133333	0.5	0.025625
11.141667	0.5	0.025375
11.150000	0.5	0.025000
11.158333	0.5	0.024750
11.166667	0.5	0.024500
11.175000	0.5	0.024000
11.183333	0.5	0.023500
11.191667	0.5	0.023000
11.200000	0.5	0.022000
11.208333	0.5	0.021750
11.216667	0.5	0.020750
11.225000	0.5	0.019875
11.233333	0.5	0.019250
11.241667	0.5	0.018375
11.250000	0.5	0.018000
11.258333	0.5	0.017375
11.266667	0.5	0.016750
11.275000	0.5	0.016000
11.283333	0.5	0.015750
11.291667	0.5	0.015375
11.300000	0.5	0.014750
11.308333	0.5	0.014500
11.316667	0.5	0.013875
11.325000	0.5	0.013375
11.333333	0.5	0.013125
11.341667	0.5	0.012500
11.350000	0.5	0.012250
11.358333	0.5	0.012500
11.366667	0.5	0.012500
11.375000	0.5	0.012875
11.383333	0.5	0.013000
11.391667	0.5	0.012875
11.400000	0.5	0.013000
11.408333	0.5	0.013250
11.416667	0.5	0.013250
11.425000	0.5	0.013500
11.433333	0.5	0.013625
11.441667	0.5	0.014500
11.450000	0.5	0.014750
11.458333	0.5	0.015250
11.466667	0.5	0.015625
11.475000	0.5	0.015750
11.483333	0.5	0.016375
11.491667	0.5	0.016375
11.500000	0.5	0.016375
11.508333	0.5	0.017000
11.516667	0.5	0.017250
11.525000	0.5	0.017875
11.533333	0.5	0.018000
11.541667	0.5	0.018375
11.550000	0.5	0.018375
11.558333	0.5	0.018125
11.566667	0.5	0.018000
11.575000	0.5	0.018000
11.583333	0.5	0.018125
11.591667	0.5	0.018750
11.600000	0.5	0.018500
11.608333	0.5	0.018500
11.616667	0.5	0.018500
11.625000	0.5	0.018750
11.633333	0.5	0.018875
11.641667	0.5	0.019125
11.650000	0.5	0.019625
11.658333	0.5	0.020250
11.666667	0.5	0.020500
11.675000	0.5	0.021000
11.683333	0.5	0.021250
11.691667	0.5	0.021125
11.700000	0.5	0.020875
11.708333	0.5	0.020750
11.716667	0.5	0.020875
11.725000	0.5	0.021250
11.733333	0.5	0.021250
11.741667	0.5	0.021625
11.750000	0.5	0.021250
11.758333	0.5	0.021500
11.766667	0.5	0.021875
11.775000	0.5	0.022250
11.783333	0.5	0.022375
11.791667	0.5	0.022625
11.800000	0.5	0.022750
11.808333	0.5	0.023000
11.816667	0.5	0.023250
11.825000	0.5	0.023250
11.833333	0.5	0.022750
11.841667	0.5	0.023125
11.850000	0.5	0.023125
11.858333	0.5	0.023250
11.866667	0.5	0.023375
11.875000	0.5	0.023500
11.883333	0.5	0.023625
11.891667	0.5	0.024000
11.900000	0.5	0.024125
11.908333	0.5	0.024125
11.916667	0.5	0.024375
11.925000	0.5	0.024875
11.933333	0.5	0.025125
11.941667	0.5	0.025500
11.950000	0.5	0.025375
11.958333	0.5	0.025750
11.966667	0.5	0.026250
11.975000	0.5	0.026750
11.983333	0.5	0.026750
11.991667	0.5	0.026875
12.000000	0.5	0.027250
12.008333	0.5	0.027625
12.016667	0.5	0.028125
12.025000	0.5	0.028500
12.033333	0.5	0.028625
12.041667	0.5	0.028750
12.050000	0.5	0.029500
12.058333	0.5	0.030125
12.066667	0.5	0.030375
12.075000	0.5	0.031250
12.083333	0.5	0.031500
12.091667	0.5	0.032000
12.100000	0.5	0.032500
12.108333	0.5	0.032750
12.116667	0.5	0.032625
12.125000	0.5	0.032625
12.133333	0.5	0.032250
12.141667	0.5	0.032000
12.150000	0.5	0.032250
12.158333	0.5	0.032375
12.166667	0.5	0.032125
12.175000	0.5	0.032000
12.183333	0.5	0.031875
12.191667	0.5	0.032500
12.200000	0.5	0.032375
12.208333	0.5	0.032250
12.216667	0.5	0.032125
12.225000	0.5	0.032250
12.233333	0.5	0.032125
12.241667	0.5	0.032500
12.250000	0.5	0.032750
12.258333	0.5	0.033000
12.266667	0.5	0.033125
12.275000	0.5	0.033625
12.283333	0.5	0.034000
12.291667	0.5	0.034875
12.300000	0.5	0.035750
12.308333	0.5	0.036375
12.316667	0.5	0.036500
12.325000	0.5	0.037125
12.333333	0.5	0.037500
12.341667	0.5	0.038000
12.350000	0.5	0.038500
12.358333	0.5	0.039375
12.366667	0.5	0.040000
12.375000	0.5	0.040000
12.383333	0.5	0.039875
12.391667	0.5	0.039750
12.400000	0.5	0.039750
12.408333	0.5	0.039125
12.416667	0.5	0.038375
12.425000	0.5	0.037500
12.433333	0.5	0.036375
12.441667	0.5	0.035000
12.450000	0.5	0.034000
12.458333	0.5	0.032750
12.466667	0.5	0.031750
12.475000	0.5	0.030500
12.483333	0.5	0.029500
12.491667	0.5	0.028250
12.500000	0.5	0.027125
12.508333	0.5	0.026375
12.516667	0.5	0.025250
12.525000	0.5	0.024250
12.533333	0.5	0.023625
12.541667	0.5	0.022875
12.550000	0.5	0.022000
12.558333	0.5	0.021125
12.566667	0.5	0.020500
12.575000	0.5	0.020250
12.583333	0.5	0.020250
12.591667	0.5	0.020000
12.600000	0.5	0.019375
12.608333	0.5	0.019125
12.616667	0.5	0.019250
12.625000	0.5	0.019125
12.633333	0.5	0.019125
12.641667	0.5	0.019250
12.650000	0.5	0.019500
12.658333	0.5	0.019250
12.666667	0.5	0.019250
12.675000	0.5	0.019250
12.683333	0.5	0.019375
12.691667	0.5	0.019750
12.700000	0.5	0.020250
12.708333	0.5	0.020625
12.716667	0.5	0.021000
12.725000	0.5	0.021125
12.733333	0.5	0.021500
12.741667	0.5	0.021875
12.750000	0.5	0.021750
12.758333	0.5	0.022000
12.766667	0.5	0.022250
12.775000	0.5	0.022125
12.783333	0.5	0.022125
12.791667	0.5	0.022250
12.800000	0.5	0.022250
12.808333	0.5	0.022375
12.816667	0.5	0.022250
12.825000	0.5	0.022000
12.833333	0.5	0.021875
12.841667	0.5	0.021875
12.850000	0.5	0.022000
12.858333	0.5	0.022125
12.866667	0.5	0.022125
12.875000	0.5	0.022000
12.883333	0.5	0.022000
12.891667	0.5	0.021875
12.900000	0.5	0.021750
12.908333	0.5	0.022000
12.916667	0.5	0.022250
12.925000	0.5	0.022375
12.933333	0.5	0.022375
12.941667	0.5	0.022875
12.950000	0.5	0.022750
12.958333	0.5	0.022875
12.966667	0.5	0.022750
12.975000	0.5	0.022875
12.983333	0.5	0.023000
12.991667	0.5	0.023000
13.000000	0.5	0.022625
13.008333	0.5	0.022625
13.016667	0.5	0.022625
13.025000	0.5	0.022625
13.033333	0.5	0.022375
13.041667	0.5	0.022500
13.050000	0.5	0.022750
13.058333	0.5	0.022625
13.066667	0.5	0.022625
13.075000	0.5	0.022750
13.083333	0.5	0.022375
13.091667	0.5	0.022750
13.100000	0.5	0.023000
13.108333	0.5	0.023125
13.116667	0.5	0.023000
13.125000	0.5	0.023000
13.133333	0.5	0.023125
13.141667	0.5	0.023500
13.150000	0.5	0.023250
13.158333	0.5	0.023375
13.166667	0.5	0.023000
13.175000	0.5	0.022250
13.183333	0.5	0.022125
13.191667	0.5	0.022250
13.200000	0.5	0.022125
13.208333	0.5	0.022625
13.216667	0.5	0.022750
13.225000	0.5	0.022875
13.233333	0.5	0.023000
13.241667	0.5	0.022875
13.250000	0.5	0.022875
13.258333	0.5	0.022500
13.266667	0.5	0.022750
13.275000	0.5	0.022875
13.283333	0.5	0.022750
13.291667	0.5	0.022625
13.300000	0.5	0.022750
13.308333	0.5	0.023000
13.316667	0.5	0.023375
13.325000	0.5	0.023750
13.333333	0.5	0.024000
13.341667	0.5	0.024125
13.350000	0.5	0.024500
13.358333	0.5	0.024875
13.366667	0.5	0.025125
13.375000	0.5	0.025500
13.383333	0.5	0.025625
13.391667	0.5	0.026000
13.400000	0.5	0.026250
13.408333	0.5	0.026625
13.416667	0.5	0.026875
13.425000	0.5	0.027250
13.433333	0.5	0.028000
13.441667	0.5	0.028500
13.450000	0.5	0.028625
13.458333	0.5	0.029250
13.466667	0.5	0.030125
13.475000	0.5	0.031000
13.483333	0.5	0.031500
13.491667	0.5	0.032125
13.500000	0.5	0.032500
13.508333	0.5	0.033000
13.516667	0.5	0.033625
13.525000	0.5	0.034875
13.533333	0.5	0.035375
13.541667	0.5	0.035875
13.550000	0.5	0.036375
13.558333	0.5	0.037250
13.566667	0.5	0.038000
13.575000	0.5	0.039000
13.583333	0.5	0.039500
13.591667	0.5	0.039875
13.600000	0.5	0.040250
13.608333	0.5	0.040375
13.616667	0.5	0.040875
13.625000	0.5	0.041500
13.633333	0.5	0.041750
13.641667	0.5	0.042375
13.650000	0.5	0.043000
13.658333	0.5	0.043500
13.666667	0.5	0.043875
13.675000	0.5	0.044625
13.683333	0.5	0.044875
13.691667	0.5	0.045000
13.700000	0.5	0.045000
13.708333	0.5	0.045125
13.716667	0.5	0.045250
13.725000	0.5	0.045375
13.733333	0.5	0.045500
13.741667	0.5	0.045625
13.750000	0.5	0.046000
13.758333	0.5	0.046000
13.766667	0.5	0.045875
13.775000	0.5	0.046125
13.783333	0.5	0.046375
13.791667	0.5	0.046125
13.800000	0.5	0.045875
13.808333	0.5	0.045500
13.816667	0.5	0.045500
13.825000	0.5	0.045375
13.833333	0.5	0.044625
13.841667	0.5	0.044250
13.850000	0.5	0.044000
13.858333	0.5	0.043500
13.866667	0.5	0.043000
13.875000	0.5	0.043000
13.883333	0.5	0.042875
13.891667	0.5	0.042375
13.900000	0.5	0.042125
13.908333	0.5	0.041625
13.916667	0.5	0.041250
13.925000	0.5	0.040375
13.933333	0.5	0.040125
13.941667	0.5	0.040125
13.950000	0.5	0.039875
13.958333	0.5	0.039375
13.966667	0.5	0.038750
13.975000	0.5	0.038125
13.983333	0.5	0.037625
13.991667	0.5	0.037125
14.000000	0.5	0.036750
14.008333	0.5	0.036250
14.016667	0.5	0.035750
14.025000	0.5	0.035750
14.033333	0.5	0.035500
14.041667	0.5	0.035250
14.050000	0.5	0.034875
14.058333	0.5	0.034125
14.066667	0.5	0.033875
14.075000	0.5	0.033625
14.083333	0.5	0.033250
14.091667	0.5	0.032875
14.100000	0.5	0.032250
14.108333	0.5	0.031750
14.116667	0.5	0.031375
14.125000	0.5	0.031250
14.133333	0.5	0.031500
14.141667	0.5	0.031125
14.150000	0.5	0.031000
14.158333	0.5	0.029875
14.166667	0.5	0.029750
14.175000	0.5	0.029750
14.183333	0.5	0.029375
14.191667	0.5	0.029000
14.200000	0.5	0.028750
14.208333	0.5	0.028625
14.216667	0.5	0.028375
14.225000	0.5	0.027750
14.233333	0.5	0.027625
14.241667	0.5	0.027125
14.250000	0.5	0.027250
14.258333	0.5	0.027000
14.266667	0.5	0.026750
14.275000	0.5	0.026750
14.283333	0.5	0.026125
14.291667	0.5	0.025625
14.300000	0.5	0.025375
14.308333	0.5	0.025125
14.316667	0.5	0.024750
14.325000	0.5	0.024125
14.333333	0.5	0.023500
14.341667	0.5	0.023500
14.350000	0.5	0.023250
14.358333	0.5	0.023125
14.366667	0.5	0.022875
14.375000	0.5	0.022500
14.383333	0.5	0.022250
14.391667	0.5	0.022000
14.400000	0.5	0.021625
14.408333	0.5	0.021125
14.416667	0.5	0.020875
14.425000	0.5	0.020125
14.433333	0.5	0.020125
14.441667	0.5	0.019875
14.450000	0.5	0.019250
14.458333	0.5	0.018625
14.466667	0.5	0.018500
14.475000	0.5	0.018250
14.483333	0.5	0.018125
14.491667	0.5	0.018000
14.500000	0.5	0.017750
14.508333	0.5	0.017625
14.516667	0.5	0.017750
14.525000	0.5	0.017375
14.533333	0.5	0.017250
14.541667	0.5	0.017000
14.550000	0.5	0.016875
14.558333	0.5	0.016500
14.566667	0.5	0.016875
14.575000	0.5	0.016875
14.583333	0.5	0.017250
14.591667	0.5	0.017250
14.600000	0.5	0.017250
14.608333	0.5	0.017250
14.616667	0.5	0.016875
14.625000	0.5	0.017000
14.633333	0.5	0.016875
14.641667	0.5	0.016875
14.650000	0.5	0.016750
14.658333	0.5	0.017000
14.666667	0.5	0.017250
14.675000	0.5	0.017750
14.683333	0.5	0.017375
14.691667	0.5	0.017500
14.700000	0.5	0.017500
14.708333	0.5	0.018000
14.716667	0.5	0.018125
14.725000	0.5	0.018375
14.733333	0.5	0.018625
14.741667	0.5	0.019000
14.750000	0.5	0.019125
14.758333	0.5	0.019625
14.766667	0.5	0.020000
14.775000	0.5	0.020125
14.783333	0.5	0.020000
14.791667	0.5	0.020250
14.800000	0.5	0.020500
14.808333	0.5	0.020625
14.816667	0.5	0.020375
14.825000	0.5	0.020500
14.833333	0.5	0.020750
14.841667	0.5	0.020875
14.850000	0.5	0.021000
14.858333	0.5	0.021500
14.866667	0.5	0.021750
14.875000	0.5	0.021750
14.883333	0.5	0.021875
14.891667	0.5	0.022000
14.900000	0.5	0.022125
14.908333	0.5	0.022000
14.916667	0.5	0.022375
14.925000	0.5	0.022250
14.933333	0.5	0.022500
14.941667	0.5	0.022500
14.950000	0.5	0.022375
14.958333	0.5	0.022250
14.966667	0.5	0.022000
14.975000	0.5	0.022125
14.983333	0.5	0.021625
14.991667	0.5	0.021375
15.000000	0.5	0.021250
15.008333	0.5	0.021000
15.016667	0.5	0.020625
15.025000	0.5	0.020500
15.033333	0.5	0.020250
15.041667	0.5	0.020375
15.050000	0.5	0.020625
15.058333	0.5	0.020250
15.066667	0.5	0.020000
15.075000	0.5	0.019625
15.083333	0.5	0.019125
15.091667	0.5	0.019125
15.100000	0.5	0.018375
15.108333	0.5	0.018625
15.116667	0.5	0.018875
15.125000	0.5	0.018375
15.133333	0.5	0.018000
15.141667	0.5	0.017875
15.150000	0.5	0.017500
15.158333	0.5	0.017250
15.166667	0.5	0.017250
15.175000	0.5	0.017125
15.183333	0.5	0.017250
15.191667	0.5	0.017000
15.200000	0.5	0.016875
15.208333	0.5	0.016750
15.216667	0.5	0.017000
15.225000	0.5	0.017250
15.233333	0.5	0.017500
15.241667	0.5	0.017500
15.250000	0.5	0.017500
15.258333	0.5	0.016750
15.266667	0.5	0.016750
15.275000	0.5	0.017000
15.283333	0.5	0.016625
15.291667	0.5	0.016500
15.300000	0.5	0.016500
15.308333	0.5	0.016375
15.316667	0.5	0.015750
15.325000	0.5	0.015125
15.333333	0.5	0.015375
15.341667	0.5	0.015750
15.350000	0.5	0.016125
15.358333	0.5	0.015625
15.366667	0.5	0.015500
15.375000	0.5	0.015375
15.383333	0.5	0.015375
15.391667	0.5	0.015500
15.400000	0.5	0.015375
15.408333	0.5	0.015000
15.416667	0.5	0.014625
15.425000	0.5	0.014750
15.433333	0.5	0.014625
15.441667	0.5	0.014500
15.450000	0.5	0.014500
15.458333	0.5	0.014500
15.466667	0.5	0.014375
15.475000	0.5	0.014125
15.483333	0.5	0.014125
15.491667	0.5	0.014000
15.500000	0.5	0.013625
15.508333	0.5	0.013875
15.516667	0.5	0.014125
15.525000	0.5	0.013625
15.533333	0.5	0.013125
15.541667	0.5	0.012750
15.550000	0.5	0.011875
15.558333	0.5	0.011625
15.566667	0.5	0.011750
15.575000	0.5	0.011625
15.583333	0.5	0.011500
15.591667	0.5	0.011250
15.600000	0.5	0.011375
15.608333	0.5	0.011750
15.616667	0.5	0.011875
15.625000	0.5	0.011625
15.633333	0.5	0.011500
15.641667	0.5	0.011250
15.650000	0.5	0.011125
15.658333	0.5	0.010750
15.666667	0.5	0.010500
15.675000	0.5	0.010250
15.683333	0.5	0.009875
15.691667	0.5	0.009250
15.700000	0.5	0.009250
15.708333	0.5	0.009375
15.716667	0.5	0.009125
15.725000	0.5	0.008750
15.733333	0.5	0.008625
15.741667	0.5	0.008750
15.750000	0.5	0.008625
15.758333	0.5	0.007875
15.766667	0.5	0.007375
15.775000	0.5	0.007500
15.783333	0.5	0.007500
15.791667	0.5	0.007500
15.800000	0.5	0.007000
15.808333	0.5	0.007250
15.816667	0.5	0.007375
15.825000	0.5	0.007625
15.833333	0.5	0.007250
15.841667	0.5	0.007500
15.850000	0.5	0.007500
15.858333	0.5	0.007000
15.866667	0.5	0.006750
15.875000	0.5	0.006875
15.883333	0.5	0.007250
15.891667	0.5	0.007500
15.900000	0.5	0.007500
15.908333	0.5	0.007625
15.916667	0.5	0.007625
15.925000	0.5	0.007625
15.933333	0.5	0.007875
15.941667	0.5	0.008125
15.950000	0.5	0.008250
15.958333	0.5	0.008500
15.966667	0.5	0.008250
15.975000	0.5	0.008250
15.983333	0.5	0.008500
15.991667	0.5	0.009000
16.000000	0.5	0.009500
16.008333	0.5	0.009625
16.016667	0.5	0.009750
16.025000	0.5	0.010250
16.033333	0.5	0.011000
16.041667	0.5	0.011250
16.050000	0.5	0.011625
16.058333	0.5	0.012000
16.066667	0.5	0.012250
16.075000	0.5	0.012500
16.083333	0.5	0.012625
16.091667	0.5	0.013000
16.100000	0.5	0.013875
16.108333	0.5	0.014625
16.116667	0.5	0.014875
16.125000	0.5	0.015625
16.133333	0.5	0.015875
16.141667	0.5	0.015625
16.150000	0.5	0.016000
16.158333	0.5	0.016375
16.166667	0.5	0.016625
16.175000	0.5	0.016750
16.183333	0.5	0.016750
16.191667	0.5	0.016875
16.200000	0.5	0.016875
16.208333	0.5	0.016875
16.216667	0.5	0.017250
16.225000	0.5	0.017500
16.233333	0.5	0.018000
16.241667	0.5	0.018125
16.250000	0.5	0.018125
16.258333	0.5	0.018250
16.266667	0.5	0.018375
16.275000	0.5	0.018625
16.283333	0.5	0.018375
16.291667	0.5	0.018750
16.300000	0.5	0.018750
16.308333	0.5	0.018375
16.316667	0.5	0.018250
16.325000	0.5	0.018250
16.333333	0.5	0.018625
16.341667	0.5	0.018500
16.350000	0.5	0.018375
16.358333	0.5	0.018375
16.366667	0.5	0.018625
16.375000	0.5	0.018500
16.383333	0.5	0.018375
16.391667	0.5	0.018500
16.400000	0.5	0.018375
16.408333	0.5	0.018625
16.416667	0.5	0.018375
16.425000	0.5	0.018375
16.433333	0.5	0.018375
16.441667	0.5	0.018500
16.450000	0.5	0.019000
16.458333	0.5	0.019500
16.466667	0.5	0.019750
16.475000	0.5	0.019875
16.483333	0.5	0.019750
16.491667	0.5	0.020000
16.500000	0.5	0.020125
16.508333	0.5	0.020250
16.516667	0.5	0.020125
16.525000	0.5	0.020250
16.533333	0.5	0.020625
16.541667	0.5	0.020500
16.550000	0.5	0.020375
16.558333	0.5	0.020375
16.566667	0.5	0.020250
16.575000	0.5	0.020250
16.583333	0.5	0.021000
16.591667	0.5	0.020750
16.600000	0.5	0.020625
16.608333	0.5	0.020625
16.616667	0.5	0.021125
16.625000	0.5	0.021375
16.633333	0.5	0.021375
16.641667	0.5	0.021375
16.650000	0.5	0.021875
16.658333	0.5	0.021625
16.666667	0.5	0.021625
16.675000	0.5	0.021625
16.683333	0.5	0.021625
16.691667	0.5	0.022000
16.700000	0.5	0.022375
16.708333	0.5	0.022125
16.716667	0.5	0.021875
16.725000	0.5	0.022000
16.733333	0.5	0.022375
16.741667	0.5	0.022500
16.750000	0.5	0.022875
16.758333	0.5	0.023250
16.766667	0.5	0.023125
16.775000	0.5	0.023625
16.783333	0.5	0.024000
16.791667	0.5	0.024250
16.800000	0.5	0.024250
16.808333	0.5	0.024750
16.816667	0.5	0.025250
16.825000	0.5	0.025375
16.833333	0.5	0.026000
16.841667	0.5	0.025750
16.850000	0.5	0.025750
16.858333	0.5	0.025625
16.866667	0.5	0.025625
16.875000	0.5	0.025625
16.883333	0.5	0.025500
16.891667	0.5	0.025750
16.900000	0.5	0.025625
16.908333	0.5	0.025750
16.916667	0.5	0.025750
16.925000	0.5	0.025375
16.933333	0.5	0.025500
16.941667	0.5	0.025250
16.950000	0.5	0.024875
16.958333	0.5	0.025125
16.966667	0.5	0.025000
16.975000	0.5	0.024250
16.983333	0.5	0.023875
16.991667	0.5	0.023500
17.000000	0.5	0.023125
17.008333	0.5	0.022750
17.016667	0.5	0.022375
17.025000	0.5	0.021375
17.033333	0.5	0.020500
17.041667	0.5	0.019625
17.050000	0.5	0.018250
17.058333	0.5	0.016875
17.066667	0.5	0.015750
17.075000	0.5	0.014625
17.083333	0.5	0.013250
17.091667	0.5	0.011625
17.100000	0.5	0.009750
17.108333	0.5	0.007750
17.116667	0.5	0.005875
17.125000	0.5	0.003375
17.133333	0.5	0.000500
17.141667	0.5	-0.002250
17.150000	0.5	-0.005375
17.158333	0.5	-0.008500
17.166667	0.5	-0.011875
17.175000	0.5	-0.015500
17.183333	0.5	-0.019750
17.191667	0.5	-0.023875
17.200000	0.5	-0.028125
17.208333	0.5	-0.032875
17.216667	0.5	-0.037375
17.225000	0.5	-0.041875
17.233333	0.5	-0.046375
17.241667	0.5	-0.051000
17.250000	0.5	-0.055500
17.258333	0.5	-0.059875
17.266667	0.5	-0.064375
17.275000	0.5	-0.068500
17.283333	0.5	-0.072250
17.291667	0.5	-0.075875
17.300000	0.5	-0.079125
17.308333	0.5	-0.081625
17.316667	0.5	-0.083625
17.325000	0.5	-0.085375
17.333333	0.5	-0.086625
17.341667	0.5	-0.087000
17.350000	0.5	-0.087125
17.358333	0.5	-0.086625
17.366667	0.5	-0.086000
17.375000	0.5	-0.085125
17.383333	0.5	-0.083750
17.391667	0.5	-0.081500
17.400000	0.5	-0.078750
17.408333	0.5	-0.076000
17.416667	0.5	-0.073250
17.425000	0.5	-0.070000
17.433333	0.5	-0.066250
17.441667	0.5	-0.062250
17.450000	0.5	-0.058375
17.458333	0.5	-0.054625
17.466667	0.5	-0.050875
17.475000	0.5	-0.047000
17.483333	0.5	-0.043000
17.491667	0.5	-0.039125
17.500000	0.5	-0.035250
17.508333	0.5	-0.031500
17.516667	0.5	-0.027875
17.525000	0.5	-0.024875
17.533333	0.5	-0.022125
17.541667	0.5	-0.019500
17.550000	0.5	-0.017125
17.558333	0.5	-0.014875
17.566667	0.5	-0.012500
17.575000	0.5	-0.010375
17.583333	0.5	-0.008375
17.591667	0.5	-0.007375
17.600000	0.5	-0.005875
17.608333	0.5	-0.004375
17.616667	0.5	-0.003250
17.625000	0.5	-0.002125
17.633333	0.5	-0.001250
17.641667	0.5	0.000000
17.650000	0.5	0.000750
17.658333	0.5	0.001000
17.666667	0.5	0.001625
17.675000	0.5	0.001875
17.683333	0.5	0.002500
17.691667	0.5	0.003125
17.700000	0.5	0.003625
17.708333	0.5	0.003875
17.716667	0.5	0.004375
17.725000	0.5	0.004625
17.733333	0.5	0.004375
17.741667	0.5	0.004500
17.750000	0.5	0.005000
17.758333	0.5	0.005375
17.766667	0.5	0.005375
17.775000	0.5	0.005250
17.783333	0.5	0.005500
17.791667	0.5	0.005750
17.800000	0.5	0.006375
17.808333	0.5	0.006625
17.816667	0.5	0.007000
17.825000	0.5	0.007375
17.833333	0.5	0.007250
17.841667	0.5	0.007250
17.850000	0.5	0.007375
17.858333	0.5	0.007375
17.866667	0.5	0.007875
17.875000	0.5	0.008375
17.883333	0.5	0.009125
17.891667	0.5	0.009625
17.900000	0.5	0.009875
17.908333	0.5	0.010500
17.916667	0.5	0.011250
17.925000	0.5	0.011500
17.933333	0.5	0.011875
17.941667	0.5	0.012750
17.950000	0.5	0.014000
17.958333	0.5	0.014875
17.966667	0.5	0.015625
17.975000	0.5	0.016125
17.983333	0.5	0.016500
17.991667	0.5	0.017250
18.000000	0.5	0.017625
18.008333	0.5	0.018250
18.016667	0.5	0.018250
18.025000	0.5	0.018000
18.033333	0.5	0.018000
18.041667	0.5	0.018250
18.050000	0.5	0.019125
18.058333	0.5	0.019625
18.066667	0.5	0.019625
18.075000	0.5	0.019750
18.083333	0.5	0.019625
18.091667	0.5	0.019625
18.100000	0.5	0.019375
18.108333	0.5	0.019125
18.116667	0.5	0.018750
18.125000	0.5	0.018500
18.133333	0.5	0.018125
18.141667	0.5	0.018125
18.150000	0.5	0.017500
18.158333	0.5	0.017125
18.166667	0.5	0.016375
18.175000	0.5	0.015500
18.183333	0.5	0.014625
18.191667	0.5	0.013625
18.200000	0.5	0.012500
18.208333	0.5	0.011125
18.216667	0.5	0.009750
18.225000	0.5	0.008625
18.233333	0.5	0.007000
18.241667	0.5	0.005500
18.250000	0.5	0.003750
18.258333	0.5	0.002625
18.266667	0.5	0.000750
18.275000	0.5	-0.001250
18.283333	0.5	-0.003375
18.291667	0.5	-0.005250
18.300000	0.5	-0.007250
18.308333	0.5	-0.009125
18.316667	0.5	-0.010750
18.325000	0.5	-0.012625
18.333333	0.5	-0.014250
18.341667	0.5	-0.015875
18.350000	0.5	-0.017250
18.358333	0.5	-0.019125
18.366667	0.5	-0.020750
18.375000	0.5	-0.022000
18.383333	0.5	-0.022875
18.391667	0.5	-0.024000
18.400000	0.5	-0.024875
18.408333	0.5	-0.025625
18.416667	0.5	-0.026500
18.425000	0.5	-0.027000
18.433333	0.5	-0.026750
18.441667	0.5	-0.026625
18.450000	0.5	-0.026750
18.458333	0.5	-0.026500
18.466667	0.5	-0.026375
18.475000	0.5	-0.025875
18.483333	0.5	-0.025000
18.491667	0.5	-0.023875
18.500000	0.5	-0.022625
18.508333	0.5	-0.021375
18.516667	0.5	-0.020125
18.525000	0.5	-0.018875
18.533333	0.5	-0.017750
18.541667	0.5	-0.016375
18.550000	0.5	-0.014875
18.558333	0.5	-0.013750
18.566667	0.5	-0.012625
18.575000	0.5	-0.011375
18.583333	0.5	-0.009875
18.591667	0.5	-0.008375
18.600000	0.5	-0.007250
18.608333	0.5	-0.005875
18.616667	0.5	-0.004750
18.625000	0.5	-0.003500
18.633333	0.5	-0.002500
18.641667	0.5	-0.001625
18.650000	0.5	-0.000750
18.658333	0.5	0.000000
18.666667	0.5	0.001375
18.675000	0.5	0.002125
18.683333	0.5	0.003125
18.691667	0.5	0.003500
18.700000	0.5	0.004250
18.708333	0.5	0.005125
18.716667	0.5	0.005375
18.725000	0.5	0.005875
18.733333	0.5	0.006375
18.741667	0.5	0.006250
18.750000	0.5	0.006625
18.758333	0.5	0.007375
18.766667	0.5	0.008125
18.775000	0.5	0.008125
18.783333	0.5	0.008000
18.791667	0.5	0.008125
18.800000	0.5	0.008250
18.808333	0.5	0.008250
18.816667	0.5	0.008500
18.825000	0.5	0.009250
18.833333	0.5	0.009500
18.841667	0.5	0.009000
18.850000	0.5	0.008625
18.858333	0.5	0.008500
18.866667	0.5	0.007875
18.875000	0.5	0.007500
18.883333	0.5	0.007375
18.891667	0.5	0.007250
18.900000	0.5	0.007500
18.908333	0.5	0.007125
18.916667	0.5	0.006750
18.925000	0.5	0.006375
18.933333	0.5	0.005875
18.941667	0.5	0.005375
18.950000	0.5	0.005500
18.958333	0.5	0.005250
18.966667	0.5	0.005000
18.975000	0.5	0.004875
18.983333	0.5	0.004500
18.991667	0.5	0.003625
19.000000	0.5	0.003500
19.008333	0.5	0.002750
19.016667	0.5	0.002000
19.025000	0.5	0.001375
19.033333	0.5	0.000625
19.041667	0.5	0.000125
19.050000	0.5	-0.000125
19.058333	0.5	-0.000875
19.066667	0.5	-0.001375
19.075000	0.5	-0.001750
19.083333	0.5	-0.002625
19.091667	0.5	-0.003750
19.100000	0.5	-0.004500
19.108333	0.5	-0.005000
19.116667	0.5	-0.005500
19.125000	0.5	-0.006250
19.133333	0.5	-0.007250
19.141667	0.5	-0.007875
19.150000	0.5	-0.008875
19.158333	0.5	-0.009750
19.166667	0.5	-0.010750
19.175000	0.5	-0.011375
19.183333	0.5	-0.012250
19.191667	0.5	-0.013250
19.200000	0.5	-0.014000
19.208333	0.5	-0.014375
19.216667	0.5	-0.015000
19.225000	0.5	-0.015875
19.233333	0.5	-0.016500
19.241667	0.5	-0.017375
19.250000	0.5	-0.018375
19.258333	0.5	-0.019125
19.266667	0.5	-0.019625
19.275000	0.5	-0.019875
19.283333	0.5	-0.020750
19.291667	0.5	-0.021375
19.300000	0.5	-0.021750
19.308333	0.5	-0.022500
19.316667	0.5	-0.022625
19.325000	0.5	-0.023250
19.333333	0.5	-0.023875
19.341667	0.5	-0.023875
19.350000	0.5	-0.024375
19.358333	0.5	-0.024500
19.366667	0.5	-0.024500
19.375000	0.5	-0.024625
19.383333	0.5	-0.025000
19.391667	0.5	-0.025000
19.400000	0.5	-0.025500
19.408333	0.5	-0.025500
19.416667	0.5	-0.026000
19.425000	0.5	-0.026250
19.433333	0.5	-0.026000
19.441667	0.5	-0.026000
19.450000	0.5	-0.025625
19.458333	0.5	-0.025625
19.466667	0.5	-0.025625
19.475000	0.5	-0.025875
19.483333	0.5	-0.026125
19.491667	0.5	-0.025625
19.500000	0.5	-0.025125
19.508333	0.5	-0.024875
19.516667	0.5	-0.024500
19.525000	0.5	-0.024375
19.533333	0.5	-0.024250
19.541667	0.5	-0.024000
19.550000	0.5	-0.023375
19.558333	0.5	-0.023375
19.566667	0.5	-0.023125
19.575000	0.5	-0.022750
19.583333	0.5	-0.022500
19.591667	0.5	-0.022250
19.600000	0.5	-0.022000
19.608333	0.5	-0.021875
19.616667	0.5	-0.021625
19.625000	0.5	-0.021375
19.633333	0.5	-0.021125
19.641667	0.5	-0.020875
19.650000	0.5	-0.020750
19.658333	0.5	-0.020750
19.666667	0.5	-0.020875
19.675000	0.5	-0.020625
19.683333	0.5	-0.020000
19.691667	0.5	-0.020000
19.700000	0.5	-0.019750
19.708333	0.5	-0.019875
19.716667	0.5	-0.019625
19.725000	0.5	-0.019375
19.733333	0.5	-0.019000
19.741667	0.5	-0.018625
19.750000	0.5	-0.018500
19.758333	0.5	-0.018000
19.766667	0.5	-0.018000
19.775000	0.5	-0.017750
19.783333	0.5	-0.017375
19.791667	0.5	-0.017375
19.800000	0.5	-0.017125
19.808333	0.5	-0.016750
19.816667	0.5	-0.016375
19.825000	0.5	-0.016250
19.833333	0.5	-0.016250
19.841667	0.5	-0.016125
19.850000	0.5	-0.015500
19.858333	0.5	-0.014875
19.866667	0.5	-0.014500
19.875000	0.5	-0.014375
19.883333	0.5	-0.014125
19.891667	0.5	-0.013625
19.900000	0.5	-0.013125
19.908333	0.5	-0.012500
19.916667	0.5	-0.012000
19.925000	0.5	-0.011875
19.933333	0.5	-0.011250
19.941667	0.5	-0.010625
19.950000	0.5	-0.010250
19.958333	0.5	-0.009750
19.966667	0.5	-0.009375
19.975000	0.5	-0.008875
19.983333	0.5	-0.008375
19.991667	0.5	-0.007875
20.000000	0.5	-0.007625
20.008333	0.5	-0.007500
20.016667	0.5	-0.007125
20.025000	0.5	-0.007000
20.033333	0.5	-0.006625
20.041667	0.5	-0.006375
20.050000	0.5	-0.006375
20.058333	0.5	-0.006375
20.066667	0.5	-0.006625
20.075000	0.5	-0.006875
20.083333	0.5	-0.006625
20.091667	0.5	-0.006375
20.100000	0.5	-0.006500
20.108333	0.5	-0.006625
20.116667	0.5	-0.006625
20.125000	0.5	-0.006750
20.133333	0.5	-0.006875
20.141667	0.5	-0.007375
20.150000	0.5	-0.007875
20.158333	0.5	-0.008125
20.166667	0.5	-0.008375
20.175000	0.5	-0.009125
20.183333	0.5	-0.009750
20.191667	0.5	-0.010000
20.200000	0.5	-0.010375
20.208333	0.5	-0.010625
20.216667	0.5	-0.011250
20.225000	0.5	-0.011000
20.233333	0.5	-0.011250
20.241667	0.5	-0.011250
20.250000	0.5	-0.011375
20.258333	0.5	-0.011500
20.266667	0.5	-0.011875
20.275000	0.5	-0.012375
20.283333	0.5	-0.012625
20.291667	0.5	-0.013000
20.300000	0.5	-0.012750
20.308333	0.5	-0.012875
20.316667	0.5	-0.012750
20.325000	0.5	-0.012625
20.333333	0.5	-0.012500
20.341667	0.5	-0.012500
20.350000	0.5	-0.012500
20.358333	0.5	-0.012500
20.366667	0.5	-0.012375
20.375000	0.5	-0.012125
20.383333	0.5	-0.011875
20.391667	0.5	-0.011875
20.400000	0.5	-0.011625
20.408333	0.5	-0.011000
20.416667	0.5	-0.010750
20.425000	0.5	-0.010250
20.433333	0.5	-0.010625
20.441667	0.5	-0.010500
20.450000	0.5	-0.010375
20.458333	0.5	-0.010125
20.466667	0.5	-0.009625
20.475000	0.5	-0.009375
20.483333	0.5	-0.009125
20.491667	0.5	-0.008625
20.500000	0.5	-0.007875
20.508333	0.5	-0.007250
20.516667	0.5	-0.006875
20.525000	0.5	-0.006250
20.533333	0.5	-0.006250
20.541667	0.5	-0.005750
20.550000	0.5	-0.005500
20.558333	0.5	-0.005000
20.566667	0.5	-0.004500
20.575000	0.5	-0.004000
20.583333	0.5	-0.003500
20.591667	0.5	-0.003125
20.600000	0.5	-0.002875
20.608333	0.5	-0.002125
20.616667	0.5	-0.001500
20.625000	0.5	-0.001000
20.633333	0.5	-0.001500
20.641667	0.5	-0.001500
20.650000	0.5	-0.001500
20.658333	0.5	-0.001250
20.666667	0.5	-0.001125
20.675000	0.5	-0.000875
20.683333	0.5	-0.001000
20.691667	0.5	-0.000625
20.700000	0.5	-0.000500
20.708333	0.5	-0.000625
20.716667	0.5	-0.000250
20.725000	0.5	-0.000500
20.733333	0.5	-0.001000
20.741667	0.5	-0.000875
20.750000	0.5	-0.001250
20.758333	0.5	-0.001625
20.766667	0.5	-0.002250
20.775000	0.5	-0.003125
20.783333	0.5	-0.003625
20.791667	0.5	-0.004000
20.800000	0.5	-0.004125
20.808333	0.5	-0.004500
20.816667	0.5	-0.005000
20.825000	0.5	-0.005125
20.833333	0.5	-0.005500
20.841667	0.5	-0.006250
20.850000	0.5	-0.006750
20.858333	0.5	-0.007000
20.866667	0.5	-0.007375
20.875000	0.5	-0.007875
20.883333	0.5	-0.008250
20.891667	0.5	-0.008875
20.900000	0.5	-0.009125
20.908333	0.5	-0.009625
20.916667	0.5	-0.010625
20.925000	0.5	-0.011000
20.933333	0.5	-0.011125
20.941667	0.5	-0.011500
20.950000	0.5	-0.012000
20.958333	0.5	-0.012375
20.966667	0.5	-0.012625
20.975000	0.5	-0.012875
20.983333	0.5	-0.013125
20.991667	0.5	-0.013000
21.000000	0.5	-0.012500
21.008333	0.5	-0.012625
21.016667	0.5	-0.013000
21.025000	0.5	-0.013250
21.033333	0.5	-0.013625
21.041667	0.5	-0.013625
21.050000	0.5	-0.013875
21.058333	0.5	-0.014000
21.066667	0.5	-0.014000
21.075000	0.5	-0.013750
21.083333	0.5	-0.013750
21.091667	0.5	-0.013000
21.100000	0.5	-0.012750
21.108333	0.5	-0.012875
21.116667	0.5	-0.012250
21.125000	0.5	-0.012375
21.133333	0.5	-0.012250
21.141667	0.5	-0.011625
21.150000	0.5	-0.011625
21.158333	0.5	-0.011375
21.166667	0.5	-0.011375
21.175000	0.5	-0.011250
21.183333	0.5	-0.011250
21.191667	0.5	-0.010750
21.200000	0.5	-0.010750
21.208333	0.5	-0.010375
21.216667	0.5	-0.009875
21.225000	0.5	-0.009125
21.233333	0.5	-0.009250
21.241667	0.5	-0.008875
21.250000	0.5	-0.008625
21.258333	0.5	-0.008000
21.266667	0.5	-0.007375
21.275000	0.5	-0.007250
21.283333	0.5	-0.007125
21.291667	0.5	-0.006750
21.300000	0.5	-0.006625
21.308333	0.5	-0.006750
21.316667	0.5	-0.006250
21.325000	0.5	-0.005750
21.333333	0.5	-0.005500
21.341667	0.5	-0.005500
21.350000	0.5	-0.005625
21.358333	0.5	-0.005625
21.366667	0.5	-0.005500
21.375000	0.5	-0.005375
21.383333	0.5	-0.005250
21.391667	0.5	-0.005250
21.400000	0.5	-0.005000
21.408333	0.5	-0.005000
21.416667	0.5	-0.004875
21.425000	0.5	-0.004875
21.433333	0.5	-0.004625
21.441667	0.5	-0.004625
21.450000	0.5	-0.004875
21.458333	0.5	-0.004875
21.466667	0.5	-0.005375
21.475000	0.5	-0.004875
21.483333	0.5	-0.005000
21.491667	0.5	-0.004750
21.500000	0.5	-0.005000
21.508333	0.5	-0.004875
21.516667	0.5	-0.004500
21.525000	0.5	-0.004375
21.533333	0.5	-0.004000
21.541667	0.5	-0.004250
21.550000	0.5	-0.004375
21.558333	0.5	-0.004125
21.566667	0.5	-0.003625
21.575000	0.5	-0.003250
21.583333	0.5	-0.003625
21.591667	0.5	-0.003500
21.600000	0.5	-0.003000
21.608333	0.5	-0.002875
21.616667	0.5	-0.002750
21.625000	0.5	-0.002750
21.633333	0.5	-0.002250
21.641667	0.5	-0.002250
21.650000	0.5	-0.002250
21.658333	0.5	-0.002125
21.666667	0.5	-0.001375
21.675000	0.5	-0.001375
21.683333	0.5	-0.001375
21.691667	0.5	-0.000875
21.700000	0.5	-0.000625
21.708333	0.5	-0.000125
21.716667	0.5	-0.000125
21.725000	0.5	0.000125
21.733333	0.5	0.000500
21.741667	0.5	0.000750
21.750000	0.5	0.001125
21.758333	0.5	0.001500
21.766667	0.5	0.001625
21.775000	0.5	0.001625
21.783333	0.5	0.001625
21.791667	0.5	0.002000
21.800000	0.5	0.001875
21.808333	0.5	0.001875
21.816667	0.5	0.002125
21.825000	0.5	0.001875
21.833333	0.5	0.002000
21.841667	0.5	0.002375
21.850000	0.5	0.002375
21.858333	0.5	0.002500
21.866667	0.5	0.002375
21.875000	0.5	0.002750
21.883333	0.5	0.002750
21.891667	0.5	0.002625
21.900000	0.5	0.002750
21.908333	0.5	0.002500
21.916667	0.5	0.002375
21.925000	0.5	0.001875
21.933333	0.5	0.001625
21.941667	0.5	0.001375
21.950000	0.5	0.001375
21.958333	0.5	0.001375
21.966667	0.5	0.001250
21.975000	0.5	0.001125
21.983333	0.5	0.000750
21.991667	0.5	0.000625
22.000000	0.5	0.000125
22.008333	0.5	-0.000250
22.016667	0.5	-0.000500
22.025000	0.5	-0.000500
22.033333	0.5	-0.001000
22.041667	0.5	-0.001750
22.050000	0.5	-0.002375
22.058333	0.5	-0.002375
22.066667	0.5	-0.002750
22.075000	0.5	-0.003500
22.083333	0.5	-0.003625
22.091667	0.5	-0.003625
22.100000	0.5	-0.004000
22.108333	0.5	-0.004125
22.116667	0.5	-0.004375
22.125000	0.5	-0.004625
22.133333	0.5	-0.005250
22.141667	0.5	-0.005250
22.150000	0.5	-0.005875
22.158333	0.5	-0.006375
22.166667	0.5	-0.006750
22.175000	0.5	-0.007375
22.183333	0.5	-0.007375
22.191667	0.5	-0.007750
22.200000	0.5	-0.008375
22.208333	0.5	-0.008500
22.216667	0.5	-0.008750
22.225000	0.5	-0.009000
22.233333	0.5	-0.009250
22.241667	0.5	-0.010125
22.250000	0.5	-0.010625
22.258333	0.5	-0.010750
22.266667	0.5	-0.011250
22.275000	0.5	-0.011750
22.283333	0.5	-0.011875
22.291667	0.5	-0.012125
22.300000	0.5	-0.012375
22.308333	0.5	-0.012500
22.316667	0.5	-0.013000
22.325000	0.5	-0.013375
22.333333	0.5	-0.013750
22.341667	0.5	-0.013750
22.350000	0.5	-0.014125
22.358333	0.5	-0.014500
22.366667	0.5	-0.014875
22.375000	0.5	-0.015000
22.383333	0.5	-0.015000
22.391667	0.5	-0.014750
22.400000	0.5	-0.014750
22.408333	0.5	-0.014625
22.416667	0.5	-0.014250
22.425000	0.5	-0.014250
22.433333	0.5	-0.014250
22.441667	0.5	-0.014125
22.450000	0.5	-0.014125
22.458333	0.5	-0.014000
22.466667	0.5	-0.013750
22.475000	0.5	-0.013250
22.483333	0.5	-0.013375
22.491667	0.5	-0.013125
22.500000	0.5	-0.013000
22.508333	0.5	-0.012750
22.516667	0.5	-0.012500
22.525000	0.5	-0.012250
22.533333	0.5	-0.012250
22.541667	0.5	-0.012250
22.550000	0.5	-0.011750
22.558333	0.5	-0.011375
22.566667	0.5	-0.010750
22.575000	0.5	-0.010125
22.583333	0.5	-0.009750
22.591667	0.5	-0.009375
22.600000	0.5	-0.008500
22.608333	0.5	-0.008000
22.616667	0.5	-0.007375
22.625000	0.5	-0.006750
22.633333	0.5	-0.005875
22.641667	0.5	-0.005000
22.650000	0.5	-0.003750
22.658333	0.5	-0.002625
22.666667	0.5	-0.001625
22.675000	0.5	-0.000875
22.683333	0.5	-0.000625
22.691667	0.5	0.000000
22.700000	0.5	0.000125
22.708333	0.5	0.000750
22.716667	0.5	0.001875
22.725000	0.5	0.002250
22.733333	0.5	0.002875
22.741667	0.5	0.003250
22.750000	0.5	0.003875
22.758333	0.5	0.004625
22.766667	0.5	0.005250
22.775000	0.5	0.005875
22.783333	0.5	0.006500
22.791667	0.5	0.007000
22.800000	0.5	0.007875
22.808333	0.5	0.008875
22.816667	0.5	0.009750
22.825000	0.5	0.010250
22.833333	0.5	0.010625
22.841667	0.5	0.011125
22.850000	0.5	0.011625
22.858333	0.5	0.011875
22.866667	0.5	0.012000
22.875000	0.5	0.012375
22.883333	0.5	0.012750
22.891667	0.5	0.013250
22.900000	0.5	0.013375
22.908333	0.5	0.013625
22.916667	0.5	0.014125
22.925000	0.5	0.014875
22.933333	0.5	0.015125
22.941667	0.5	0.015750
22.950000	0.5	0.015875
22.958333	0.5	0.016000
22.966667	0.5	0.016375
22.975000	0.5	0.017000
22.983333	0.5	0.017375
22.991667	0.5	0.018000
23.000000	0.5	0.018500
23.008333	0.5	0.018875
23.016667	0.5	0.019125
23.025000	0.5	0.019500
23.033333	0.5	0.019875
23.041667	0.5	0.020000
23.050000	0.5	0.019875
23.058333	0.5	0.020125
23.066667	0.5	0.020000
23.075000	0.5	0.020000
23.083333	0.5	0.020250
23.091667	0.5	0.020250
23.100000	0.5	0.020375
23.108333	0.5	0.020250
23.116667	0.5	0.020250
23.125000	0.5	0.020125
23.133333	0.5	0.020125
23.141667	0.5	0.019875
23.150000	0.5	0.019500
23.158333	0.5	0.019375
23.166667	0.5	0.019250
23.175000	0.5	0.019375
23.183333	0.5	0.019500
23.191667	0.5	0.019500
23.200000	0.5	0.018875
23.208333	0.5	0.018625
23.216667	0.5	0.018250
23.225000	0.5	0.017750
23.233333	0.5	0.017625
23.241667	0.5	0.017000
23.250000	0.5	0.016375
23.258333	0.5	0.015875
23.266667	0.5	0.015125
23.275000	0.5	0.014750
23.283333	0.5	0.014375
23.291667	0.5	0.013750
23.300000	0.5	0.013250
23.308333	0.5	0.012250
23.316667	0.5	0.011625
23.325000	0.5	0.011125
23.333333	0.5	0.010375
23.341667	0.5	0.010000
23.350000	0.5	0.009250
23.358333	0.5	0.008875
23.366667	0.5	0.008250
23.375000	0.5	0.007500
23.383333	0.5	0.007000
23.391667	0.5	0.006250
23.400000	0.5	0.005500
23.408333	0.5	0.005250
23.416667	0.5	0.005000
23.425000	0.5	0.004500
23.433333	0.5	0.004125
23.441667	0.5	0.004000
23.450000	0.5	0.003375
23.458333	0.5	0.002875
23.466667	0.5	0.002500
23.475000	0.5	0.002000
23.483333	0.5	0.001625
23.491667	0.5	0.001125
23.500000	0.5	0.001250
23.508333	0.5	0.000750
23.516667	0.5	0.000500
23.525000	0.5	0.000000
23.533333	0.5	0.000000
23.541667	0.5	-0.000250
23.550000	0.5	-0.000250
23.558333	0.5	-0.000125
23.566667	0.5	0.000250
23.575000	0.5	0.000500
23.583333	0.5	0.000625
23.591667	0.5	0.000750
23.600000	0.5	0.001000
23.608333	0.5	0.001125
23.616667	0.5	0.001375
23.625000	0.5	0.001375
23.633333	0.5	0.001250
23.641667	0.5	0.001250
23.650000	0.5	0.002125
23.658333	0.5	0.002500
23.666667	0.5	0.003000
23.675000	0.5	0.003250
23.683333	0.5	0.003625
23.691667	0.5	0.004250
23.700000	0.5	0.004625
23.708333	0.5	0.004875
23.716667	0.5	0.005125
23.725000	0.5	0.005375
23.733333	0.5	0.005250
23.741667	0.5	0.005500
23.750000	0.5	0.005625
23.758333	0.5	0.006250
23.766667	0.5	0.006625
23.775000	0.5	0.006750
23.783333	0.5	0.007000
23.791667	0.5	0.007250
23.800000	0.5	0.008125
23.808333	0.5	0.008625
23.816667	0.5	0.009000
23.825000	0.5	0.008875
23.833333	0.5	0.008875
23.841667	0.5	0.009250
23.850000	0.5	0.009375
23.858333	0.5	0.009875
23.866667	0.5	0.010125
23.875000	0.5	0.010250
23.883333	0.5	0.010375
23.891667	0.5	0.010250
23.900000	0.5	0.010000
23.908333	0.5	0.010125
23.916667	0.5	0.010250
23.925000	0.5	0.010625
23.933333	0.5	0.010625
23.941667	0.5	0.010500
23.950000	0.5	0.010500
23.958333	0.5	0.010625
23.966667	0.5	0.010750
23.975000	0.5	0.011000
23.983333	0.5	0.011000
23.991667	0.5	0.011000
24.000000	0.5	0.011125
24.008333	0.5	0.011250
24.016667	0.5	0.011250
24.025000	0.5	0.011250
24.033333	0.5	0.011000
24.041667	0.5	0.010875
24.050000	0.5	0.011000
24.058333	0.5	0.011375
24.066667	0.5	0.011250
24.075000	0.5	0.011625
24.083333	0.5	0.011375
24.091667	0.5	0.011500
24.100000	0.5	0.011625
24.108333	0.5	0.011875
24.116667	0.5	0.012125
24.125000	0.5	0.012000
24.133333	0.5	0.012250
24.141667	0.5	0.012500
24.150000	0.5	0.012500
24.158333	0.5	0.012250
24.166667	0.5	0.011875
24.175000	0.5	0.012250
24.183333	0.5	0.012625
24.191667	0.5	0.012750
24.200000	0.5	0.013250
24.208333	0.5	0.013375
24.216667	0.5	0.013375
24.225000	0.5	0.013000
24.233333	0.5	0.012500
24.241667	0.5	0.012375
24.250000	0.5	0.012500
24.258333	0.5	0.012625
24.266667	0.5	0.012875
24.275000	0.5	0.012750
24.283333	0.5	0.012500
24.291667	0.5	0.012250
24.300000	0.5	0.012625
24.308333	0.5	0.013125
24.316667	0.5	0.013000
24.325000	0.5	0.013125
24.333333	0.5	0.013000
24.341667	0.5	0.013000
24.350000	0.5	0.013500
24.358333	0.5	0.013625
24.366667	0.5	0.013750
24.375000	0.5	0.013875
24.383333	0.5	0.013625
24.391667	0.5	0.013500
24.400000	0.5	0.013125
24.408333	0.5	0.012875
24.416667	0.5	0.012500
24.425000	0.5	0.012625
24.433333	0.5	0.012125
24.441667	0.5	0.011875
24.450000	0.5	0.011625
24.458333	0.5	0.011500
24.466667	0.5	0.011500
24.475000	0.5	0.011125
24.483333	0.5	0.010625
24.491667	0.5	0.010125
24.500000	0.5	0.009750
24.508333	0.5	0.009250
24.516667	0.5	0.008875
24.525000	0.5	0.008375
24.533333	0.5	0.008000
24.541667	0.5	0.007875
24.550000	0.5	0.007375
24.558333	0.5	0.006750
24.566667	0.5	0.006375
24.575000	0.5	0.005750
24.583333	0.5	0.004750
24.591667	0.5	0.004125
24.600000	0.5	0.003625
24.608333	0.5	0.003125
24.616667	0.5	0.002625
24.625000	0.5	0.002750
24.633333	0.5	0.002375
24.641667	0.5	0.002000
24.650000	0.5	0.001750
24.658333	0.5	0.001500
24.666667	0.5	0.001250
24.675000	0.5	0.000875
24.683333	0.5	0.000250
24.691667	0.5	-0.000125
24.700000	0.5	-0.000750
24.708333	0.5	-0.001125
24.716667	0.5	-0.001750
24.725000	0.5	-0.002125
24.733333	0.5	-0.001875
24.741667	0.5	-0.001875
24.750000	0.5	-0.001875
24.758333	0.5	-0.002750
24.766667	0.5	-0.003375
24.775000	0.5	-0.003375
24.783333	0.5	-0.004000
24.791667	0.5	-0.004375
24.800000	0.5	-0.004750
24.808333	0.5	-0.004750
24.816667	0.5	-0.004500
24.825000	0.5	-0.004500
24.833333	0.5	-0.004250
24.841667	0.5	-0.004000
24.850000	0.5	-0.004000
24.858333	0.5	-0.004000
24.866667	0.5	-0.004000
24.875000	0.5	-0.003875
24.883333	0.5	-0.003750
24.891667	0.5	-0.003750
24.900000	0.5	-0.003750
24.908333	0.5	-0.003750
24.916667	0.5	-0.003625
24.925000	0.5	-0.003625
24.933333	0.5	-0.003500
24.941667	0.5	-0.003750
24.950000	0.5	-0.003375
24.958333	0.5	-0.002750
24.966667	0.5	-0.002750
24.975000	0.5	-0.002375
24.983333	0.5	-0.001750
24.991667	0.5	-0.001250
25.000000	0.5	-0.001000
