# Supplementary material for: Dynamic character displacement among a pair of bacterial phyllosphere commensals in situ
Source: Nat Commun. 2022 May 20;13:2836. doi: 10.1038/s41467-022-30469-3 (PMC9123166; doi:10.1038/s41467-022-30469-3)
Supplement: Supplementary file 11 — Source Data [file 41467_2022_30469_MOESM11_ESM.zip › Source Data/Supplementary Figure 5/Galactose t6 c.txt]

File Path	chrom://marshall/Chromeleon7/HPLC_Ultimate_3000/Users/helucas/20200720_OrganicAcids_CCR_L257.seq/927.smp/RI_1.channel/RI_1.chm
Channel	RI_1

Injection Information:
Data Vault	Chromeleon7
Injection	Gal_t6_c
Injection Number	121
Position	BC2
Comment	
Processing Method	Quantitative
Instrument Method	20200525_Rezex_ROA_OrganicAcid_600uL_2500uM_H2SO4_50A_50D
Type	Unknown
Status	Finished
Injection Date	7/23/2020
Injection Time	12:00:53 AM
Injection Volume (µl)	10.000
Dilution Factor	1.0000
Weight	1.0000

Chromatogram Data Information:
Time Min. (min)	0.000000
Time Max. (min)	25.000000
Data Points	3001
Detector	RI
Generating Data System	Chromeleon 7.2.5.9507
Exporting Data System	Chromeleon 7.2.8.0
Operator	Instrument Controller
Signal Quantity	Refractive 
Signal Unit	µRIU
Signal Min.	-2.647000
Signal Max.	24.447875
Channel	RI_1
Driver Name	RID520Driver.dll
Channel Type	Evaluation
Min. Step (s)	0.5
Max. Step (s)	0.5
Average Step (s)	0.5

Signal Parameter Information:
Signal Info	

Chromatogram Data:
Time (min)	Step (s)	Value (µRIU)
0.000000	n.a.	-0.008000
0.008333	0.5	-0.007750
0.016667	0.5	-0.007500
0.025000	0.5	-0.007125
0.033333	0.5	-0.006875
0.041667	0.5	-0.006625
0.050000	0.5	-0.006125
0.058333	0.5	-0.005375
0.066667	0.5	-0.004625
0.075000	0.5	-0.003625
0.083333	0.5	-0.003125
0.091667	0.5	-0.002500
0.100000	0.5	-0.002000
0.108333	0.5	-0.001625
0.116667	0.5	-0.000875
0.125000	0.5	-0.000250
0.133333	0.5	0.000375
0.141667	0.5	0.000750
0.150000	0.5	0.001375
0.158333	0.5	0.002375
0.166667	0.5	0.003375
0.175000	0.5	0.004250
0.183333	0.5	0.004750
0.191667	0.5	0.005125
0.200000	0.5	0.005875
0.208333	0.5	0.006625
0.216667	0.5	0.007375
0.225000	0.5	0.008000
0.233333	0.5	0.008750
0.241667	0.5	0.009125
0.250000	0.5	0.009625
0.258333	0.5	0.010125
0.266667	0.5	0.010750
0.275000	0.5	0.010875
0.283333	0.5	0.011375
0.291667	0.5	0.011625
0.300000	0.5	0.011625
0.308333	0.5	0.011625
0.316667	0.5	0.011750
0.325000	0.5	0.011750
0.333333	0.5	0.012000
0.341667	0.5	0.012250
0.350000	0.5	0.012375
0.358333	0.5	0.012250
0.366667	0.5	0.012000
0.375000	0.5	0.012125
0.383333	0.5	0.012125
0.391667	0.5	0.012250
0.400000	0.5	0.012375
0.408333	0.5	0.011625
0.416667	0.5	0.011625
0.425000	0.5	0.011375
0.433333	0.5	0.011000
0.441667	0.5	0.010750
0.450000	0.5	0.010250
0.458333	0.5	0.010375
0.466667	0.5	0.010500
0.475000	0.5	0.010500
0.483333	0.5	0.009875
0.491667	0.5	0.009375
0.500000	0.5	0.009000
0.508333	0.5	0.008875
0.516667	0.5	0.008750
0.525000	0.5	0.008250
0.533333	0.5	0.007250
0.541667	0.5	0.006625
0.550000	0.5	0.006125
0.558333	0.5	0.005500
0.566667	0.5	0.005125
0.575000	0.5	0.004000
0.583333	0.5	0.003125
0.591667	0.5	0.002500
0.600000	0.5	0.001875
0.608333	0.5	0.001000
0.616667	0.5	0.000250
0.625000	0.5	-0.000250
0.633333	0.5	-0.000750
0.641667	0.5	-0.001500
0.650000	0.5	-0.002250
0.658333	0.5	-0.003125
0.666667	0.5	-0.003625
0.675000	0.5	-0.004375
0.683333	0.5	-0.005500
0.691667	0.5	-0.006000
0.700000	0.5	-0.006875
0.708333	0.5	-0.007375
0.716667	0.5	-0.007375
0.725000	0.5	-0.008125
0.733333	0.5	-0.008500
0.741667	0.5	-0.009250
0.750000	0.5	-0.009875
0.758333	0.5	-0.010000
0.766667	0.5	-0.010250
0.775000	0.5	-0.010875
0.783333	0.5	-0.011000
0.791667	0.5	-0.011000
0.800000	0.5	-0.011000
0.808333	0.5	-0.011375
0.816667	0.5	-0.011625
0.825000	0.5	-0.011375
0.833333	0.5	-0.011250
0.841667	0.5	-0.011500
0.850000	0.5	-0.011875
0.858333	0.5	-0.012250
0.866667	0.5	-0.012125
0.875000	0.5	-0.012250
0.883333	0.5	-0.012250
0.891667	0.5	-0.012125
0.900000	0.5	-0.012125
0.908333	0.5	-0.011500
0.916667	0.5	-0.011125
0.925000	0.5	-0.011000
0.933333	0.5	-0.010750
0.941667	0.5	-0.010375
0.950000	0.5	-0.009375
0.958333	0.5	-0.008750
0.966667	0.5	-0.008625
0.975000	0.5	-0.008625
0.983333	0.5	-0.008250
0.991667	0.5	-0.008125
1.000000	0.5	-0.007875
1.008333	0.5	-0.007125
1.016667	0.5	-0.006625
1.025000	0.5	-0.006250
1.033333	0.5	-0.005500
1.041667	0.5	-0.004500
1.050000	0.5	-0.003875
1.058333	0.5	-0.003375
1.066667	0.5	-0.003125
1.075000	0.5	-0.002625
1.083333	0.5	-0.001875
1.091667	0.5	-0.001125
1.100000	0.5	-0.000625
1.108333	0.5	-0.000250
1.116667	0.5	0.000625
1.125000	0.5	0.001000
1.133333	0.5	0.002000
1.141667	0.5	0.002625
1.150000	0.5	0.002875
1.158333	0.5	0.003500
1.166667	0.5	0.004250
1.175000	0.5	0.004500
1.183333	0.5	0.005375
1.191667	0.5	0.005625
1.200000	0.5	0.005750
1.208333	0.5	0.006000
1.216667	0.5	0.006500
1.225000	0.5	0.007125
1.233333	0.5	0.007750
1.241667	0.5	0.007875
1.250000	0.5	0.008000
1.258333	0.5	0.008625
1.266667	0.5	0.008875
1.275000	0.5	0.008750
1.283333	0.5	0.009000
1.291667	0.5	0.009000
1.300000	0.5	0.009000
1.308333	0.5	0.009250
1.316667	0.5	0.009500
1.325000	0.5	0.010000
1.333333	0.5	0.010500
1.341667	0.5	0.010375
1.350000	0.5	0.010625
1.358333	0.5	0.010250
1.366667	0.5	0.010000
1.375000	0.5	0.010125
1.383333	0.5	0.010375
1.391667	0.5	0.010250
1.400000	0.5	0.010000
1.408333	0.5	0.009750
1.416667	0.5	0.009875
1.425000	0.5	0.010000
1.433333	0.5	0.010375
1.441667	0.5	0.010125
1.450000	0.5	0.009875
1.458333	0.5	0.009500
1.466667	0.5	0.009375
1.475000	0.5	0.009250
1.483333	0.5	0.009125
1.491667	0.5	0.009250
1.500000	0.5	0.009125
1.508333	0.5	0.009250
1.516667	0.5	0.008750
1.525000	0.5	0.008250
1.533333	0.5	0.008000
1.541667	0.5	0.007875
1.550000	0.5	0.007750
1.558333	0.5	0.007875
1.566667	0.5	0.007625
1.575000	0.5	0.008000
1.583333	0.5	0.007750
1.591667	0.5	0.007625
1.600000	0.5	0.007625
1.608333	0.5	0.008125
1.616667	0.5	0.007875
1.625000	0.5	0.007375
1.633333	0.5	0.007375
1.641667	0.5	0.007500
1.650000	0.5	0.007250
1.658333	0.5	0.007375
1.666667	0.5	0.007250
1.675000	0.5	0.007500
1.683333	0.5	0.007250
1.691667	0.5	0.007000
1.700000	0.5	0.007125
1.708333	0.5	0.007250
1.716667	0.5	0.007625
1.725000	0.5	0.007750
1.733333	0.5	0.007375
1.741667	0.5	0.007250
1.750000	0.5	0.007375
1.758333	0.5	0.007250
1.766667	0.5	0.007375
1.775000	0.5	0.007375
1.783333	0.5	0.007500
1.791667	0.5	0.007375
1.800000	0.5	0.007250
1.808333	0.5	0.007375
1.816667	0.5	0.007375
1.825000	0.5	0.007500
1.833333	0.5	0.007750
1.841667	0.5	0.007625
1.850000	0.5	0.007625
1.858333	0.5	0.007625
1.866667	0.5	0.007000
1.875000	0.5	0.006875
1.883333	0.5	0.007125
1.891667	0.5	0.007375
1.900000	0.5	0.007250
1.908333	0.5	0.006625
1.916667	0.5	0.006500
1.925000	0.5	0.006625
1.933333	0.5	0.006250
1.941667	0.5	0.006375
1.950000	0.5	0.006500
1.958333	0.5	0.006625
1.966667	0.5	0.006250
1.975000	0.5	0.006500
1.983333	0.5	0.006750
1.991667	0.5	0.006500
2.000000	0.5	0.006250
2.008333	0.5	0.006125
2.016667	0.5	0.005875
2.025000	0.5	0.005375
2.033333	0.5	0.005375
2.041667	0.5	0.005625
2.050000	0.5	0.005750
2.058333	0.5	0.005750
2.066667	0.5	0.005750
2.075000	0.5	0.005750
2.083333	0.5	0.005750
2.091667	0.5	0.005625
2.100000	0.5	0.005625
2.108333	0.5	0.005375
2.116667	0.5	0.005250
2.125000	0.5	0.005125
2.133333	0.5	0.005375
2.141667	0.5	0.005750
2.150000	0.5	0.005750
2.158333	0.5	0.006250
2.166667	0.5	0.006125
2.175000	0.5	0.006125
2.183333	0.5	0.006000
2.191667	0.5	0.006125
2.200000	0.5	0.006125
2.208333	0.5	0.005875
2.216667	0.5	0.005875
2.225000	0.5	0.005625
2.233333	0.5	0.005750
2.241667	0.5	0.005875
2.250000	0.5	0.005750
2.258333	0.5	0.005375
2.266667	0.5	0.005500
2.275000	0.5	0.005250
2.283333	0.5	0.005250
2.291667	0.5	0.005375
2.300000	0.5	0.005250
2.308333	0.5	0.005125
2.316667	0.5	0.005125
2.325000	0.5	0.005750
2.333333	0.5	0.005500
2.341667	0.5	0.005750
2.350000	0.5	0.005500
2.358333	0.5	0.005875
2.366667	0.5	0.006250
2.375000	0.5	0.005750
2.383333	0.5	0.005875
2.391667	0.5	0.005625
2.400000	0.5	0.006125
2.408333	0.5	0.006375
2.416667	0.5	0.006625
2.425000	0.5	0.006625
2.433333	0.5	0.006375
2.441667	0.5	0.006000
2.450000	0.5	0.005875
2.458333	0.5	0.006125
2.466667	0.5	0.006375
2.475000	0.5	0.006250
2.483333	0.5	0.006375
2.491667	0.5	0.006625
2.500000	0.5	0.006875
2.508333	0.5	0.006875
2.516667	0.5	0.007000
2.525000	0.5	0.007250
2.533333	0.5	0.007000
2.541667	0.5	0.006875
2.550000	0.5	0.007125
2.558333	0.5	0.007125
2.566667	0.5	0.006875
2.575000	0.5	0.006625
2.583333	0.5	0.006625
2.591667	0.5	0.006875
2.600000	0.5	0.006875
2.608333	0.5	0.006750
2.616667	0.5	0.006500
2.625000	0.5	0.006500
2.633333	0.5	0.006250
2.641667	0.5	0.006250
2.650000	0.5	0.006125
2.658333	0.5	0.006125
2.666667	0.5	0.006375
2.675000	0.5	0.006125
2.683333	0.5	0.006000
2.691667	0.5	0.005750
2.700000	0.5	0.005500
2.708333	0.5	0.005000
2.716667	0.5	0.004375
2.725000	0.5	0.004250
2.733333	0.5	0.003625
2.741667	0.5	0.003125
2.750000	0.5	0.003125
2.758333	0.5	0.003125
2.766667	0.5	0.003000
2.775000	0.5	0.002875
2.783333	0.5	0.002750
2.791667	0.5	0.003000
2.800000	0.5	0.002625
2.808333	0.5	0.002500
2.816667	0.5	0.002375
2.825000	0.5	0.001875
2.833333	0.5	0.002125
2.841667	0.5	0.001875
2.850000	0.5	0.001750
2.858333	0.5	0.001500
2.866667	0.5	0.001000
2.875000	0.5	0.000500
2.883333	0.5	0.000000
2.891667	0.5	0.000125
2.900000	0.5	0.000375
2.908333	0.5	0.000500
2.916667	0.5	0.000125
2.925000	0.5	0.000250
2.933333	0.5	0.000250
2.941667	0.5	0.000625
2.950000	0.5	0.000375
2.958333	0.5	0.000000
2.966667	0.5	0.000000
2.975000	0.5	0.000000
2.983333	0.5	-0.000125
2.991667	0.5	-0.000125
3.000000	0.5	0.000000
3.008333	0.5	0.000125
3.016667	0.5	0.000250
3.025000	0.5	0.000125
3.033333	0.5	0.000000
3.041667	0.5	0.000000
3.050000	0.5	0.000375
3.058333	0.5	0.000250
3.066667	0.5	0.000125
3.075000	0.5	0.000625
3.083333	0.5	0.001000
3.091667	0.5	0.000875
3.100000	0.5	0.001125
3.108333	0.5	0.001125
3.116667	0.5	0.001000
3.125000	0.5	0.001500
3.133333	0.5	0.001875
3.141667	0.5	0.001750
3.150000	0.5	0.002000
3.158333	0.5	0.001875
3.166667	0.5	0.001875
3.175000	0.5	0.002375
3.183333	0.5	0.002375
3.191667	0.5	0.002250
3.200000	0.5	0.002500
3.208333	0.5	0.002375
3.216667	0.5	0.002250
3.225000	0.5	0.002250
3.233333	0.5	0.002000
3.241667	0.5	0.002250
3.250000	0.5	0.002375
3.258333	0.5	0.002125
3.266667	0.5	0.002375
3.275000	0.5	0.003000
3.283333	0.5	0.002875
3.291667	0.5	0.002875
3.300000	0.5	0.002750
3.308333	0.5	0.002750
3.316667	0.5	0.002750
3.325000	0.5	0.002625
3.333333	0.5	0.002750
3.341667	0.5	0.003000
3.350000	0.5	0.002375
3.358333	0.5	0.002500
3.366667	0.5	0.002875
3.375000	0.5	0.003000
3.383333	0.5	0.002875
3.391667	0.5	0.002750
3.400000	0.5	0.002875
3.408333	0.5	0.002875
3.416667	0.5	0.002750
3.425000	0.5	0.002875
3.433333	0.5	0.002875
3.441667	0.5	0.003250
3.450000	0.5	0.003625
3.458333	0.5	0.004000
3.466667	0.5	0.004125
3.475000	0.5	0.004000
3.483333	0.5	0.003875
3.491667	0.5	0.004125
3.500000	0.5	0.004625
3.508333	0.5	0.004875
3.516667	0.5	0.005125
3.525000	0.5	0.005375
3.533333	0.5	0.005250
3.541667	0.5	0.005500
3.550000	0.5	0.005750
3.558333	0.5	0.005625
3.566667	0.5	0.005500
3.575000	0.5	0.005500
3.583333	0.5	0.006125
3.591667	0.5	0.006500
3.600000	0.5	0.006500
3.608333	0.5	0.006750
3.616667	0.5	0.007250
3.625000	0.5	0.007375
3.633333	0.5	0.007750
3.641667	0.5	0.007750
3.650000	0.5	0.007375
3.658333	0.5	0.007750
3.666667	0.5	0.007875
3.675000	0.5	0.007875
3.683333	0.5	0.008250
3.691667	0.5	0.008375
3.700000	0.5	0.008375
3.708333	0.5	0.008125
3.716667	0.5	0.007875
3.725000	0.5	0.007625
3.733333	0.5	0.007375
3.741667	0.5	0.007125
3.750000	0.5	0.007625
3.758333	0.5	0.007625
3.766667	0.5	0.007250
3.775000	0.5	0.007125
3.783333	0.5	0.006750
3.791667	0.5	0.006375
3.800000	0.5	0.006250
3.808333	0.5	0.006250
3.816667	0.5	0.006000
3.825000	0.5	0.005750
3.833333	0.5	0.005750
3.841667	0.5	0.006000
3.850000	0.5	0.005375
3.858333	0.5	0.005125
3.866667	0.5	0.004750
3.875000	0.5	0.004375
3.883333	0.5	0.004500
3.891667	0.5	0.004500
3.900000	0.5	0.003750
3.908333	0.5	0.003000
3.916667	0.5	0.002500
3.925000	0.5	0.002250
3.933333	0.5	0.002000
3.941667	0.5	0.001625
3.950000	0.5	0.001500
3.958333	0.5	0.001500
3.966667	0.5	0.001375
3.975000	0.5	0.000625
3.983333	0.5	0.000375
3.991667	0.5	0.000250
4.000000	0.5	-0.000125
4.008333	0.5	0.000125
4.016667	0.5	0.000125
4.025000	0.5	0.000125
4.033333	0.5	-0.000125
4.041667	0.5	-0.000625
4.050000	0.5	-0.001125
4.058333	0.5	-0.001250
4.066667	0.5	-0.001375
4.075000	0.5	-0.001750
4.083333	0.5	-0.002250
4.091667	0.5	-0.002625
4.100000	0.5	-0.002375
4.108333	0.5	-0.002625
4.116667	0.5	-0.002375
4.125000	0.5	-0.002625
4.133333	0.5	-0.002875
4.141667	0.5	-0.003500
4.150000	0.5	-0.004000
4.158333	0.5	-0.004500
4.166667	0.5	-0.004500
4.175000	0.5	-0.004875
4.183333	0.5	-0.004750
4.191667	0.5	-0.004250
4.200000	0.5	-0.003875
4.208333	0.5	-0.003500
4.216667	0.5	-0.003625
4.225000	0.5	-0.003500
4.233333	0.5	-0.003625
4.241667	0.5	-0.003875
4.250000	0.5	-0.004125
4.258333	0.5	-0.004000
4.266667	0.5	-0.003750
4.275000	0.5	-0.004125
4.283333	0.5	-0.004125
4.291667	0.5	-0.003875
4.300000	0.5	-0.004250
4.308333	0.5	-0.003750
4.316667	0.5	-0.003625
4.325000	0.5	-0.003750
4.333333	0.5	-0.004000
4.341667	0.5	-0.004125
4.350000	0.5	-0.003500
4.358333	0.5	-0.003750
4.366667	0.5	-0.004250
4.375000	0.5	-0.004375
4.383333	0.5	-0.004125
4.391667	0.5	-0.003750
4.400000	0.5	-0.003500
4.408333	0.5	-0.003375
4.416667	0.5	-0.003125
4.425000	0.5	-0.003250
4.433333	0.5	-0.003250
4.441667	0.5	-0.003375
4.450000	0.5	-0.003625
4.458333	0.5	-0.003625
4.466667	0.5	-0.004000
4.475000	0.5	-0.003875
4.483333	0.5	-0.003625
4.491667	0.5	-0.004125
4.500000	0.5	-0.004500
4.508333	0.5	-0.004625
4.516667	0.5	-0.004500
4.525000	0.5	-0.004250
4.533333	0.5	-0.004375
4.541667	0.5	-0.004125
4.550000	0.5	-0.004375
4.558333	0.5	-0.004500
4.566667	0.5	-0.005000
4.575000	0.5	-0.004875
4.583333	0.5	-0.005125
4.591667	0.5	-0.005125
4.600000	0.5	-0.004750
4.608333	0.5	-0.005000
4.616667	0.5	-0.005250
4.625000	0.5	-0.005750
4.633333	0.5	-0.005625
4.641667	0.5	-0.005625
4.650000	0.5	-0.005625
4.658333	0.5	-0.006000
4.666667	0.5	-0.006125
4.675000	0.5	-0.006500
4.683333	0.5	-0.006375
4.691667	0.5	-0.006375
4.700000	0.5	-0.006500
4.708333	0.5	-0.006500
4.716667	0.5	-0.006375
4.725000	0.5	-0.006125
4.733333	0.5	-0.006000
4.741667	0.5	-0.006125
4.750000	0.5	-0.006375
4.758333	0.5	-0.006250
4.766667	0.5	-0.006375
4.775000	0.5	-0.006500
4.783333	0.5	-0.006500
4.791667	0.5	-0.007000
4.800000	0.5	-0.006500
4.808333	0.5	-0.006500
4.816667	0.5	-0.006625
4.825000	0.5	-0.006375
4.833333	0.5	-0.006375
4.841667	0.5	-0.006375
4.850000	0.5	-0.006125
4.858333	0.5	-0.006000
4.866667	0.5	-0.005500
4.875000	0.5	-0.005250
4.883333	0.5	-0.005375
4.891667	0.5	-0.005625
4.900000	0.5	-0.005375
4.908333	0.5	-0.005000
4.916667	0.5	-0.004875
4.925000	0.5	-0.004625
4.933333	0.5	-0.004875
4.941667	0.5	-0.004500
4.950000	0.5	-0.004250
4.958333	0.5	-0.003625
4.966667	0.5	-0.003500
4.975000	0.5	-0.003375
4.983333	0.5	-0.003375
4.991667	0.5	-0.003125
5.000000	0.5	-0.002250
5.008333	0.5	-0.002125
5.016667	0.5	-0.002125
5.025000	0.5	-0.001625
5.033333	0.5	-0.001125
5.041667	0.5	-0.000875
5.050000	0.5	-0.000625
5.058333	0.5	-0.000500
5.066667	0.5	-0.000375
5.075000	0.5	0.000000
5.083333	0.5	0.000500
5.091667	0.5	0.000750
5.100000	0.5	0.001250
5.108333	0.5	0.001625
5.116667	0.5	0.001625
5.125000	0.5	0.001625
5.133333	0.5	0.002250
5.141667	0.5	0.002375
5.150000	0.5	0.002875
5.158333	0.5	0.003500
5.166667	0.5	0.004000
5.175000	0.5	0.004000
5.183333	0.5	0.004500
5.191667	0.5	0.004500
5.200000	0.5	0.004875
5.208333	0.5	0.005250
5.216667	0.5	0.006000
5.225000	0.5	0.006750
5.233333	0.5	0.007250
5.241667	0.5	0.007625
5.250000	0.5	0.008375
5.258333	0.5	0.008875
5.266667	0.5	0.009000
5.275000	0.5	0.009250
5.283333	0.5	0.009875
5.291667	0.5	0.010500
5.300000	0.5	0.011000
5.308333	0.5	0.011625
5.316667	0.5	0.011500
5.325000	0.5	0.011625
5.333333	0.5	0.012000
5.341667	0.5	0.012375
5.350000	0.5	0.012625
5.358333	0.5	0.013125
5.366667	0.5	0.013000
5.375000	0.5	0.012750
5.383333	0.5	0.013000
5.391667	0.5	0.013500
5.400000	0.5	0.013750
5.408333	0.5	0.014000
5.416667	0.5	0.013875
5.425000	0.5	0.013875
5.433333	0.5	0.014000
5.441667	0.5	0.014375
5.450000	0.5	0.014375
5.458333	0.5	0.014375
5.466667	0.5	0.014250
5.475000	0.5	0.014625
5.483333	0.5	0.015125
5.491667	0.5	0.015375
5.500000	0.5	0.015000
5.508333	0.5	0.015125
5.516667	0.5	0.014750
5.525000	0.5	0.014625
5.533333	0.5	0.014375
5.541667	0.5	0.014625
5.550000	0.5	0.015125
5.558333	0.5	0.014750
5.566667	0.5	0.014500
5.575000	0.5	0.014625
5.583333	0.5	0.014875
5.591667	0.5	0.015000
5.600000	0.5	0.014500
5.608333	0.5	0.014500
5.616667	0.5	0.014250
5.625000	0.5	0.014500
5.633333	0.5	0.015125
5.641667	0.5	0.015250
5.650000	0.5	0.015375
5.658333	0.5	0.015250
5.666667	0.5	0.015125
5.675000	0.5	0.015500
5.683333	0.5	0.015625
5.691667	0.5	0.015625
5.700000	0.5	0.015750
5.708333	0.5	0.015875
5.716667	0.5	0.015875
5.725000	0.5	0.016125
5.733333	0.5	0.016250
5.741667	0.5	0.016500
5.750000	0.5	0.016625
5.758333	0.5	0.016625
5.766667	0.5	0.017250
5.775000	0.5	0.017625
5.783333	0.5	0.017000
5.791667	0.5	0.016375
5.800000	0.5	0.016250
5.808333	0.5	0.016000
5.816667	0.5	0.016000
5.825000	0.5	0.015875
5.833333	0.5	0.016375
5.841667	0.5	0.016625
5.850000	0.5	0.016375
5.858333	0.5	0.016125
5.866667	0.5	0.016375
5.875000	0.5	0.016750
5.883333	0.5	0.016500
5.891667	0.5	0.016500
5.900000	0.5	0.016500
5.908333	0.5	0.016750
5.916667	0.5	0.017000
5.925000	0.5	0.017125
5.933333	0.5	0.017375
5.941667	0.5	0.017250
5.950000	0.5	0.017250
5.958333	0.5	0.017750
5.966667	0.5	0.018375
5.975000	0.5	0.018375
5.983333	0.5	0.018750
5.991667	0.5	0.019500
6.000000	0.5	0.019875
6.008333	0.5	0.020750
6.016667	0.5	0.021000
6.025000	0.5	0.021500
6.033333	0.5	0.021750
6.041667	0.5	0.022250
6.050000	0.5	0.023000
6.058333	0.5	0.023875
6.066667	0.5	0.024625
6.075000	0.5	0.025625
6.083333	0.5	0.026375
6.091667	0.5	0.026875
6.100000	0.5	0.027125
6.108333	0.5	0.027500
6.116667	0.5	0.027875
6.125000	0.5	0.028625
6.133333	0.5	0.028750
6.141667	0.5	0.028750
6.150000	0.5	0.029000
6.158333	0.5	0.029250
6.166667	0.5	0.029375
6.175000	0.5	0.029125
6.183333	0.5	0.029000
6.191667	0.5	0.028625
6.200000	0.5	0.027750
6.208333	0.5	0.026625
6.216667	0.5	0.026250
6.225000	0.5	0.025000
6.233333	0.5	0.023500
6.241667	0.5	0.022250
6.250000	0.5	0.020625
6.258333	0.5	0.019250
6.266667	0.5	0.017875
6.275000	0.5	0.016750
6.283333	0.5	0.016250
6.291667	0.5	0.015125
6.300000	0.5	0.014000
6.308333	0.5	0.012875
6.316667	0.5	0.012125
6.325000	0.5	0.011000
6.333333	0.5	0.010000
6.341667	0.5	0.009500
6.350000	0.5	0.009000
6.358333	0.5	0.008500
6.366667	0.5	0.008375
6.375000	0.5	0.007875
6.383333	0.5	0.007500
6.391667	0.5	0.007125
6.400000	0.5	0.007375
6.408333	0.5	0.007750
6.416667	0.5	0.008125
6.425000	0.5	0.008875
6.433333	0.5	0.009750
6.441667	0.5	0.010375
6.450000	0.5	0.011125
6.458333	0.5	0.012000
6.466667	0.5	0.012875
6.475000	0.5	0.013625
6.483333	0.5	0.014000
6.491667	0.5	0.014125
6.500000	0.5	0.014625
6.508333	0.5	0.015000
6.516667	0.5	0.015875
6.525000	0.5	0.016750
6.533333	0.5	0.017625
6.541667	0.5	0.018250
6.550000	0.5	0.018875
6.558333	0.5	0.019375
6.566667	0.5	0.019875
6.575000	0.5	0.020250
6.583333	0.5	0.020750
6.591667	0.5	0.021750
6.600000	0.5	0.022250
6.608333	0.5	0.022875
6.616667	0.5	0.023375
6.625000	0.5	0.023875
6.633333	0.5	0.024375
6.641667	0.5	0.024500
6.650000	0.5	0.024750
6.658333	0.5	0.024500
6.666667	0.5	0.024500
6.675000	0.5	0.024250
6.683333	0.5	0.023625
6.691667	0.5	0.021750
6.700000	0.5	0.019625
6.708333	0.5	0.016875
6.716667	0.5	0.012000
6.725000	0.5	0.004125
6.733333	0.5	-0.008625
6.741667	0.5	-0.029125
6.750000	0.5	-0.062875
6.758333	0.5	-0.117000
6.766667	0.5	-0.201250
6.775000	0.5	-0.326625
6.783333	0.5	-0.502250
6.791667	0.5	-0.736750
6.800000	0.5	-1.028875
6.808333	0.5	-1.368125
6.816667	0.5	-1.732250
6.825000	0.5	-2.087750
6.833333	0.5	-2.391375
6.841667	0.5	-2.595125
6.850000	0.5	-2.647000
6.858333	0.5	-2.496500
6.866667	0.5	-2.097375
6.875000	0.5	-1.410125
6.883333	0.5	-0.402750
6.891667	0.5	0.945500
6.900000	0.5	2.641875
6.908333	0.5	4.677250
6.916667	0.5	7.020250
6.925000	0.5	9.614875
6.933333	0.5	12.372750
6.941667	0.5	15.171375
6.950000	0.5	17.859500
6.958333	0.5	20.269875
6.966667	0.5	22.238500
6.975000	0.5	23.635250
6.983333	0.5	24.377125
6.991667	0.5	24.447875
7.000000	0.5	23.893375
7.008333	0.5	22.808625
7.016667	0.5	21.318750
7.025000	0.5	19.558375
7.033333	0.5	17.653875
7.041667	0.5	15.713750
7.050000	0.5	13.822375
7.058333	0.5	12.038625
7.066667	0.5	10.400125
7.075000	0.5	8.925875
7.083333	0.5	7.620750
7.091667	0.5	6.479875
7.100000	0.5	5.493750
7.108333	0.5	4.647750
7.116667	0.5	3.926875
7.125000	0.5	3.315125
7.133333	0.5	2.798750
7.141667	0.5	2.363500
7.150000	0.5	1.997125
7.158333	0.5	1.689625
7.166667	0.5	1.431625
7.175000	0.5	1.215000
7.183333	0.5	1.033500
7.191667	0.5	0.880625
7.200000	0.5	0.752125
7.208333	0.5	0.644000
7.216667	0.5	0.552750
7.225000	0.5	0.475875
7.233333	0.5	0.410500
7.241667	0.5	0.355125
7.250000	0.5	0.308375
7.258333	0.5	0.268625
7.266667	0.5	0.233875
7.275000	0.5	0.204750
7.283333	0.5	0.179500
7.291667	0.5	0.157625
7.300000	0.5	0.138750
7.308333	0.5	0.122750
7.316667	0.5	0.109000
7.325000	0.5	0.096750
7.333333	0.5	0.086500
7.341667	0.5	0.077375
7.350000	0.5	0.069750
7.358333	0.5	0.063125
7.366667	0.5	0.057500
7.375000	0.5	0.052250
7.383333	0.5	0.048250
7.391667	0.5	0.044250
7.400000	0.5	0.040875
7.408333	0.5	0.038250
7.416667	0.5	0.035875
7.425000	0.5	0.033750
7.433333	0.5	0.031750
7.441667	0.5	0.030250
7.450000	0.5	0.029250
7.458333	0.5	0.028250
7.466667	0.5	0.027125
7.475000	0.5	0.026500
7.483333	0.5	0.025375
7.491667	0.5	0.025000
7.500000	0.5	0.023625
7.508333	0.5	0.022625
7.516667	0.5	0.021750
7.525000	0.5	0.021125
7.533333	0.5	0.020500
7.541667	0.5	0.019625
7.550000	0.5	0.018875
7.558333	0.5	0.018000
7.566667	0.5	0.017250
7.575000	0.5	0.016375
7.583333	0.5	0.016125
7.591667	0.5	0.015625
7.600000	0.5	0.014875
7.608333	0.5	0.014125
7.616667	0.5	0.013000
7.625000	0.5	0.012250
7.633333	0.5	0.011500
7.641667	0.5	0.010875
7.650000	0.5	0.010500
7.658333	0.5	0.010000
7.666667	0.5	0.009250
7.675000	0.5	0.008250
7.683333	0.5	0.007250
7.691667	0.5	0.006375
7.700000	0.5	0.005500
7.708333	0.5	0.005250
7.716667	0.5	0.004625
7.725000	0.5	0.004375
7.733333	0.5	0.003625
7.741667	0.5	0.003375
7.750000	0.5	0.003250
7.758333	0.5	0.003375
7.766667	0.5	0.003500
7.775000	0.5	0.003875
7.783333	0.5	0.004125
7.791667	0.5	0.004500
7.800000	0.5	0.004750
7.808333	0.5	0.004875
7.816667	0.5	0.005375
7.825000	0.5	0.005750
7.833333	0.5	0.006625
7.841667	0.5	0.007375
7.850000	0.5	0.008250
7.858333	0.5	0.009375
7.866667	0.5	0.010125
7.875000	0.5	0.011250
7.883333	0.5	0.013375
7.891667	0.5	0.015625
7.900000	0.5	0.018250
7.908333	0.5	0.021125
7.916667	0.5	0.024750
7.925000	0.5	0.029375
7.933333	0.5	0.034875
7.941667	0.5	0.041875
7.950000	0.5	0.049875
7.958333	0.5	0.059875
7.966667	0.5	0.071750
7.975000	0.5	0.087125
7.983333	0.5	0.106750
7.991667	0.5	0.130875
8.000000	0.5	0.161375
8.008333	0.5	0.199250
8.016667	0.5	0.246000
8.025000	0.5	0.303125
8.033333	0.5	0.371750
8.041667	0.5	0.453500
8.050000	0.5	0.550125
8.058333	0.5	0.663125
8.066667	0.5	0.792750
8.075000	0.5	0.939875
8.083333	0.5	1.104875
8.091667	0.5	1.288375
8.100000	0.5	1.490125
8.108333	0.5	1.709750
8.116667	0.5	1.947125
8.125000	0.5	2.201625
8.133333	0.5	2.472500
8.141667	0.5	2.759250
8.150000	0.5	3.061500
8.158333	0.5	3.378125
8.166667	0.5	3.709125
8.175000	0.5	4.053750
8.183333	0.5	4.410625
8.191667	0.5	4.779375
8.200000	0.5	5.159500
8.208333	0.5	5.550875
8.216667	0.5	5.953125
8.225000	0.5	6.365375
8.233333	0.5	6.786375
8.241667	0.5	7.216125
8.250000	0.5	7.654625
8.258333	0.5	8.101000
8.266667	0.5	8.554875
8.275000	0.5	9.015875
8.283333	0.5	9.484125
8.291667	0.5	9.959000
8.300000	0.5	10.440000
8.308333	0.5	10.926750
8.316667	0.5	11.419500
8.325000	0.5	11.916875
8.333333	0.5	12.417000
8.341667	0.5	12.918375
8.350000	0.5	13.413750
8.358333	0.5	13.889250
8.366667	0.5	14.321000
8.375000	0.5	14.669500
8.383333	0.5	14.884125
8.391667	0.5	14.910500
8.400000	0.5	14.704000
8.408333	0.5	14.241000
8.416667	0.5	13.529250
8.425000	0.5	12.605375
8.433333	0.5	11.526250
8.441667	0.5	10.358875
8.450000	0.5	9.168250
8.458333	0.5	8.008250
8.466667	0.5	6.920125
8.475000	0.5	5.927750
8.483333	0.5	5.043500
8.491667	0.5	4.269125
8.500000	0.5	3.600875
8.508333	0.5	3.030000
8.516667	0.5	2.546125
8.525000	0.5	2.138625
8.533333	0.5	1.797875
8.541667	0.5	1.512875
8.550000	0.5	1.275875
8.558333	0.5	1.079750
8.566667	0.5	0.917250
8.575000	0.5	0.782625
8.583333	0.5	0.671375
8.591667	0.5	0.579250
8.600000	0.5	0.503625
8.608333	0.5	0.440250
8.616667	0.5	0.388000
8.625000	0.5	0.344500
8.633333	0.5	0.308000
8.641667	0.5	0.276875
8.650000	0.5	0.250875
8.658333	0.5	0.228500
8.666667	0.5	0.209250
8.675000	0.5	0.192625
8.683333	0.5	0.177750
8.691667	0.5	0.164875
8.700000	0.5	0.153750
8.708333	0.5	0.143625
8.716667	0.5	0.134500
8.725000	0.5	0.126250
8.733333	0.5	0.118750
8.741667	0.5	0.112250
8.750000	0.5	0.106500
8.758333	0.5	0.101375
8.766667	0.5	0.096625
8.775000	0.5	0.092375
8.783333	0.5	0.088500
8.791667	0.5	0.085375
8.800000	0.5	0.082000
8.808333	0.5	0.079000
8.816667	0.5	0.076750
8.825000	0.5	0.074250
8.833333	0.5	0.072250
8.841667	0.5	0.070875
8.850000	0.5	0.069500
8.858333	0.5	0.068750
8.866667	0.5	0.068875
8.875000	0.5	0.069625
8.883333	0.5	0.070500
8.891667	0.5	0.072250
8.900000	0.5	0.075125
8.908333	0.5	0.078750
8.916667	0.5	0.083625
8.925000	0.5	0.090250
8.933333	0.5	0.099125
8.941667	0.5	0.110750
8.950000	0.5	0.125375
8.958333	0.5	0.143750
8.966667	0.5	0.166375
8.975000	0.5	0.193500
8.983333	0.5	0.226625
8.991667	0.5	0.265500
9.000000	0.5	0.311250
9.008333	0.5	0.364250
9.016667	0.5	0.424250
9.025000	0.5	0.491625
9.033333	0.5	0.566250
9.041667	0.5	0.647375
9.050000	0.5	0.734500
9.058333	0.5	0.825375
9.066667	0.5	0.919500
9.075000	0.5	1.015250
9.083333	0.5	1.110625
9.091667	0.5	1.203625
9.100000	0.5	1.292625
9.108333	0.5	1.375125
9.116667	0.5	1.448875
9.125000	0.5	1.513125
9.133333	0.5	1.565500
9.141667	0.5	1.605375
9.150000	0.5	1.631500
9.158333	0.5	1.643500
9.166667	0.5	1.641375
9.175000	0.5	1.625625
9.183333	0.5	1.596375
9.191667	0.5	1.555000
9.200000	0.5	1.503375
9.208333	0.5	1.443375
9.216667	0.5	1.375125
9.225000	0.5	1.300625
9.233333	0.5	1.222625
9.241667	0.5	1.141750
9.250000	0.5	1.059625
9.258333	0.5	0.978125
9.266667	0.5	0.897250
9.275000	0.5	0.819375
9.283333	0.5	0.744500
9.291667	0.5	0.673500
9.300000	0.5	0.607375
9.308333	0.5	0.545250
9.316667	0.5	0.488625
9.325000	0.5	0.436375
9.333333	0.5	0.388625
9.341667	0.5	0.346000
9.350000	0.5	0.307625
9.358333	0.5	0.273375
9.366667	0.5	0.243125
9.375000	0.5	0.215750
9.383333	0.5	0.191750
9.391667	0.5	0.170875
9.400000	0.5	0.152625
9.408333	0.5	0.136750
9.416667	0.5	0.123250
9.425000	0.5	0.111875
9.433333	0.5	0.102000
9.441667	0.5	0.093375
9.450000	0.5	0.086000
9.458333	0.5	0.080250
9.466667	0.5	0.075750
9.475000	0.5	0.072500
9.483333	0.5	0.070375
9.491667	0.5	0.069125
9.500000	0.5	0.069250
9.508333	0.5	0.070500
9.516667	0.5	0.072750
9.525000	0.5	0.077000
9.533333	0.5	0.082750
9.541667	0.5	0.089625
9.550000	0.5	0.098250
9.558333	0.5	0.108500
9.566667	0.5	0.120625
9.575000	0.5	0.134625
9.583333	0.5	0.150250
9.591667	0.5	0.167625
9.600000	0.5	0.186000
9.608333	0.5	0.205750
9.616667	0.5	0.226750
9.625000	0.5	0.248875
9.633333	0.5	0.271125
9.641667	0.5	0.293250
9.650000	0.5	0.315375
9.658333	0.5	0.336375
9.666667	0.5	0.355750
9.675000	0.5	0.373625
9.683333	0.5	0.389875
9.691667	0.5	0.403625
9.700000	0.5	0.415000
9.708333	0.5	0.424250
9.716667	0.5	0.430500
9.725000	0.5	0.434250
9.733333	0.5	0.435750
9.741667	0.5	0.434375
9.750000	0.5	0.430250
9.758333	0.5	0.424250
9.766667	0.5	0.416625
9.775000	0.5	0.407250
9.783333	0.5	0.395875
9.791667	0.5	0.383125
9.800000	0.5	0.369375
9.808333	0.5	0.355000
9.816667	0.5	0.340250
9.825000	0.5	0.324750
9.833333	0.5	0.309000
9.841667	0.5	0.293750
9.850000	0.5	0.278125
9.858333	0.5	0.262500
9.866667	0.5	0.248125
9.875000	0.5	0.233875
9.883333	0.5	0.220000
9.891667	0.5	0.207000
9.900000	0.5	0.194875
9.908333	0.5	0.183500
9.916667	0.5	0.172500
9.925000	0.5	0.162750
9.933333	0.5	0.153250
9.941667	0.5	0.144625
9.950000	0.5	0.136500
9.958333	0.5	0.128625
9.966667	0.5	0.122125
9.975000	0.5	0.116000
9.983333	0.5	0.110625
9.991667	0.5	0.105875
10.000000	0.5	0.101625
10.008333	0.5	0.097250
10.016667	0.5	0.093375
10.025000	0.5	0.090000
10.033333	0.5	0.087125
10.041667	0.5	0.084625
10.050000	0.5	0.082625
10.058333	0.5	0.080625
10.066667	0.5	0.079625
10.075000	0.5	0.078625
10.083333	0.5	0.077500
10.091667	0.5	0.076625
10.100000	0.5	0.076125
10.108333	0.5	0.075750
10.116667	0.5	0.075625
10.125000	0.5	0.075875
10.133333	0.5	0.076250
10.141667	0.5	0.076375
10.150000	0.5	0.076500
10.158333	0.5	0.076750
10.166667	0.5	0.077375
10.175000	0.5	0.077625
10.183333	0.5	0.077875
10.191667	0.5	0.078250
10.200000	0.5	0.078625
10.208333	0.5	0.079000
10.216667	0.5	0.078750
10.225000	0.5	0.078750
10.233333	0.5	0.078375
10.241667	0.5	0.078500
10.250000	0.5	0.078250
10.258333	0.5	0.078125
10.266667	0.5	0.078250
10.275000	0.5	0.077625
10.283333	0.5	0.077250
10.291667	0.5	0.077000
10.300000	0.5	0.076750
10.308333	0.5	0.076250
10.316667	0.5	0.075875
10.325000	0.5	0.075500
10.333333	0.5	0.075250
10.341667	0.5	0.074625
10.350000	0.5	0.074125
10.358333	0.5	0.073750
10.366667	0.5	0.073750
10.375000	0.5	0.073625
10.383333	0.5	0.073375
10.391667	0.5	0.073000
10.400000	0.5	0.072375
10.408333	0.5	0.072000
10.416667	0.5	0.071375
10.425000	0.5	0.071000
10.433333	0.5	0.070250
10.441667	0.5	0.069875
10.450000	0.5	0.069125
10.458333	0.5	0.068750
10.466667	0.5	0.068625
10.475000	0.5	0.068500
10.483333	0.5	0.068000
10.491667	0.5	0.067500
10.500000	0.5	0.066500
10.508333	0.5	0.065750
10.516667	0.5	0.065000
10.525000	0.5	0.064250
10.533333	0.5	0.064125
10.541667	0.5	0.063500
10.550000	0.5	0.063250
10.558333	0.5	0.062875
10.566667	0.5	0.063000
10.575000	0.5	0.063000
10.583333	0.5	0.062875
10.591667	0.5	0.062625
10.600000	0.5	0.062250
10.608333	0.5	0.062125
10.616667	0.5	0.062125
10.625000	0.5	0.062250
10.633333	0.5	0.062375
10.641667	0.5	0.062750
10.650000	0.5	0.062750
10.658333	0.5	0.063000
10.666667	0.5	0.063125
10.675000	0.5	0.063625
10.683333	0.5	0.064000
10.691667	0.5	0.064125
10.700000	0.5	0.064125
10.708333	0.5	0.064000
10.716667	0.5	0.063625
10.725000	0.5	0.062500
10.733333	0.5	0.061750
10.741667	0.5	0.060500
10.750000	0.5	0.059500
10.758333	0.5	0.058125
10.766667	0.5	0.056500
10.775000	0.5	0.054500
10.783333	0.5	0.052375
10.791667	0.5	0.050125
10.800000	0.5	0.047375
10.808333	0.5	0.044125
10.816667	0.5	0.041750
10.825000	0.5	0.039375
10.833333	0.5	0.036625
10.841667	0.5	0.034375
10.850000	0.5	0.032250
10.858333	0.5	0.030500
10.866667	0.5	0.028750
10.875000	0.5	0.026875
10.883333	0.5	0.024625
10.891667	0.5	0.022750
10.900000	0.5	0.020875
10.908333	0.5	0.019750
10.916667	0.5	0.018625
10.925000	0.5	0.018000
10.933333	0.5	0.017250
10.941667	0.5	0.016625
10.950000	0.5	0.016000
10.958333	0.5	0.015000
10.966667	0.5	0.014750
10.975000	0.5	0.014375
10.983333	0.5	0.014000
10.991667	0.5	0.013875
11.000000	0.5	0.014250
11.008333	0.5	0.014375
11.016667	0.5	0.014250
11.025000	0.5	0.014375
11.033333	0.5	0.014750
11.041667	0.5	0.015375
11.050000	0.5	0.015625
11.058333	0.5	0.016125
11.066667	0.5	0.016625
11.075000	0.5	0.017125
11.083333	0.5	0.017500
11.091667	0.5	0.018000
11.100000	0.5	0.018250
11.108333	0.5	0.018625
11.116667	0.5	0.019250
11.125000	0.5	0.020250
11.133333	0.5	0.020625
11.141667	0.5	0.021000
11.150000	0.5	0.021375
11.158333	0.5	0.021500
11.166667	0.5	0.022250
11.175000	0.5	0.022750
11.183333	0.5	0.023125
11.191667	0.5	0.023750
11.200000	0.5	0.024500
11.208333	0.5	0.024875
11.216667	0.5	0.025375
11.225000	0.5	0.025500
11.233333	0.5	0.025750
11.241667	0.5	0.026125
11.250000	0.5	0.026375
11.258333	0.5	0.026625
11.266667	0.5	0.027375
11.275000	0.5	0.027500
11.283333	0.5	0.028125
11.291667	0.5	0.028625
11.300000	0.5	0.028750
11.308333	0.5	0.028625
11.316667	0.5	0.028875
11.325000	0.5	0.029000
11.333333	0.5	0.029375
11.341667	0.5	0.030000
11.350000	0.5	0.030125
11.358333	0.5	0.030625
11.366667	0.5	0.031000
11.375000	0.5	0.031250
11.383333	0.5	0.031500
11.391667	0.5	0.031625
11.400000	0.5	0.031750
11.408333	0.5	0.032000
11.416667	0.5	0.032250
11.425000	0.5	0.032500
11.433333	0.5	0.032500
11.441667	0.5	0.032375
11.450000	0.5	0.032500
11.458333	0.5	0.032750
11.466667	0.5	0.032875
11.475000	0.5	0.033000
11.483333	0.5	0.033250
11.491667	0.5	0.033250
11.500000	0.5	0.033125
11.508333	0.5	0.033000
11.516667	0.5	0.033000
11.525000	0.5	0.033000
11.533333	0.5	0.033125
11.541667	0.5	0.033250
11.550000	0.5	0.032875
11.558333	0.5	0.032500
11.566667	0.5	0.032375
11.575000	0.5	0.032375
11.583333	0.5	0.032375
11.591667	0.5	0.031875
11.600000	0.5	0.031500
11.608333	0.5	0.030750
11.616667	0.5	0.030125
11.625000	0.5	0.030000
11.633333	0.5	0.029750
11.641667	0.5	0.029375
11.650000	0.5	0.029000
11.658333	0.5	0.028750
11.666667	0.5	0.028125
11.675000	0.5	0.027375
11.683333	0.5	0.027000
11.691667	0.5	0.027000
11.700000	0.5	0.026750
11.708333	0.5	0.026375
11.716667	0.5	0.026000
11.725000	0.5	0.026000
11.733333	0.5	0.026125
11.741667	0.5	0.026500
11.750000	0.5	0.026500
11.758333	0.5	0.026625
11.766667	0.5	0.026750
11.775000	0.5	0.026750
11.783333	0.5	0.026750
11.791667	0.5	0.026250
11.800000	0.5	0.026625
11.808333	0.5	0.026750
11.816667	0.5	0.026375
11.825000	0.5	0.026125
11.833333	0.5	0.026000
11.841667	0.5	0.026000
11.850000	0.5	0.026250
11.858333	0.5	0.026750
11.866667	0.5	0.027125
11.875000	0.5	0.027375
11.883333	0.5	0.027750
11.891667	0.5	0.028375
11.900000	0.5	0.029250
11.908333	0.5	0.029750
11.916667	0.5	0.030375
11.925000	0.5	0.031250
11.933333	0.5	0.032250
11.941667	0.5	0.033500
11.950000	0.5	0.034125
11.958333	0.5	0.035000
11.966667	0.5	0.035750
11.975000	0.5	0.036375
11.983333	0.5	0.037250
11.991667	0.5	0.038125
12.000000	0.5	0.039000
12.008333	0.5	0.040000
12.016667	0.5	0.041125
12.025000	0.5	0.042500
12.033333	0.5	0.043250
12.041667	0.5	0.043875
12.050000	0.5	0.044875
12.058333	0.5	0.045625
12.066667	0.5	0.046375
12.075000	0.5	0.047750
12.083333	0.5	0.048375
12.091667	0.5	0.048500
12.100000	0.5	0.048875
12.108333	0.5	0.049875
12.116667	0.5	0.050625
12.125000	0.5	0.051000
12.133333	0.5	0.051375
12.141667	0.5	0.051750
12.150000	0.5	0.052125
12.158333	0.5	0.052625
12.166667	0.5	0.052750
12.175000	0.5	0.053250
12.183333	0.5	0.053375
12.191667	0.5	0.053500
12.200000	0.5	0.053625
12.208333	0.5	0.054000
12.216667	0.5	0.054500
12.225000	0.5	0.054875
12.233333	0.5	0.055000
12.241667	0.5	0.055500
12.250000	0.5	0.055750
12.258333	0.5	0.056250
12.266667	0.5	0.056375
12.275000	0.5	0.056625
12.283333	0.5	0.057500
12.291667	0.5	0.058125
12.300000	0.5	0.059125
12.308333	0.5	0.059750
12.316667	0.5	0.060750
12.325000	0.5	0.061375
12.333333	0.5	0.062125
12.341667	0.5	0.062875
12.350000	0.5	0.063375
12.358333	0.5	0.064000
12.366667	0.5	0.064500
12.375000	0.5	0.064750
12.383333	0.5	0.064750
12.391667	0.5	0.064625
12.400000	0.5	0.064375
12.408333	0.5	0.064500
12.416667	0.5	0.064000
12.425000	0.5	0.063625
12.433333	0.5	0.062875
12.441667	0.5	0.061875
12.450000	0.5	0.060750
12.458333	0.5	0.059375
12.466667	0.5	0.058250
12.475000	0.5	0.057125
12.483333	0.5	0.056000
12.491667	0.5	0.054500
12.500000	0.5	0.053375
12.508333	0.5	0.052375
12.516667	0.5	0.051125
12.525000	0.5	0.049875
12.533333	0.5	0.048875
12.541667	0.5	0.048125
12.550000	0.5	0.047500
12.558333	0.5	0.046875
12.566667	0.5	0.046250
12.575000	0.5	0.045750
12.583333	0.5	0.045250
12.591667	0.5	0.044375
12.600000	0.5	0.044125
12.608333	0.5	0.043750
12.616667	0.5	0.043375
12.625000	0.5	0.042875
12.633333	0.5	0.042250
12.641667	0.5	0.042250
12.650000	0.5	0.041750
12.658333	0.5	0.041625
12.666667	0.5	0.041375
12.675000	0.5	0.041125
12.683333	0.5	0.040750
12.691667	0.5	0.040250
12.700000	0.5	0.040250
12.708333	0.5	0.040375
12.716667	0.5	0.040250
12.725000	0.5	0.040500
12.733333	0.5	0.040250
12.741667	0.5	0.040250
12.750000	0.5	0.040250
12.758333	0.5	0.040000
12.766667	0.5	0.039500
12.775000	0.5	0.039250
12.783333	0.5	0.038875
12.791667	0.5	0.038625
12.800000	0.5	0.038750
12.808333	0.5	0.038750
12.816667	0.5	0.038375
12.825000	0.5	0.038000
12.833333	0.5	0.038000
12.841667	0.5	0.038375
12.850000	0.5	0.038250
12.858333	0.5	0.038000
12.866667	0.5	0.037875
12.875000	0.5	0.037500
12.883333	0.5	0.037000
12.891667	0.5	0.036625
12.900000	0.5	0.036250
12.908333	0.5	0.036000
12.916667	0.5	0.035625
12.925000	0.5	0.035375
12.933333	0.5	0.035375
12.941667	0.5	0.035250
12.950000	0.5	0.035375
12.958333	0.5	0.035500
12.966667	0.5	0.035750
12.975000	0.5	0.035875
12.983333	0.5	0.035875
12.991667	0.5	0.035750
13.000000	0.5	0.035625
13.008333	0.5	0.035875
13.016667	0.5	0.036000
13.025000	0.5	0.036375
13.033333	0.5	0.036125
13.041667	0.5	0.036250
13.050000	0.5	0.036375
13.058333	0.5	0.036500
13.066667	0.5	0.036625
13.075000	0.5	0.036750
13.083333	0.5	0.037125
13.091667	0.5	0.037625
13.100000	0.5	0.038250
13.108333	0.5	0.038750
13.116667	0.5	0.039125
13.125000	0.5	0.039250
13.133333	0.5	0.039250
13.141667	0.5	0.039750
13.150000	0.5	0.039750
13.158333	0.5	0.040000
13.166667	0.5	0.040125
13.175000	0.5	0.040125
13.183333	0.5	0.040875
13.191667	0.5	0.041375
13.200000	0.5	0.042250
13.208333	0.5	0.042875
13.216667	0.5	0.043125
13.225000	0.5	0.043125
13.233333	0.5	0.043625
13.241667	0.5	0.044125
13.250000	0.5	0.044375
13.258333	0.5	0.045125
13.266667	0.5	0.045500
13.275000	0.5	0.045875
13.283333	0.5	0.046250
13.291667	0.5	0.046250
13.300000	0.5	0.046625
13.308333	0.5	0.046875
13.316667	0.5	0.047000
13.325000	0.5	0.047625
13.333333	0.5	0.047875
13.341667	0.5	0.048000
13.350000	0.5	0.048125
13.358333	0.5	0.048375
13.366667	0.5	0.048500
13.375000	0.5	0.049000
13.383333	0.5	0.049125
13.391667	0.5	0.049375
13.400000	0.5	0.049875
13.408333	0.5	0.050375
13.416667	0.5	0.050375
13.425000	0.5	0.050875
13.433333	0.5	0.051125
13.441667	0.5	0.051125
13.450000	0.5	0.051250
13.458333	0.5	0.051375
13.466667	0.5	0.051375
13.475000	0.5	0.051500
13.483333	0.5	0.051500
13.491667	0.5	0.051375
13.500000	0.5	0.051625
13.508333	0.5	0.052000
13.516667	0.5	0.052125
13.525000	0.5	0.052250
13.533333	0.5	0.052625
13.541667	0.5	0.052750
13.550000	0.5	0.053000
13.558333	0.5	0.053250
13.566667	0.5	0.053125
13.575000	0.5	0.053625
13.583333	0.5	0.054125
13.591667	0.5	0.054500
13.600000	0.5	0.054250
13.608333	0.5	0.054750
13.616667	0.5	0.055250
13.625000	0.5	0.055375
13.633333	0.5	0.055375
13.641667	0.5	0.055625
13.650000	0.5	0.055875
13.658333	0.5	0.056625
13.666667	0.5	0.057250
13.675000	0.5	0.057250
13.683333	0.5	0.057625
13.691667	0.5	0.057750
13.700000	0.5	0.058000
13.708333	0.5	0.058000
13.716667	0.5	0.058000
13.725000	0.5	0.058125
13.733333	0.5	0.058375
13.741667	0.5	0.057875
13.750000	0.5	0.058250
13.758333	0.5	0.058625
13.766667	0.5	0.058625
13.775000	0.5	0.058500
13.783333	0.5	0.058500
13.791667	0.5	0.058500
13.800000	0.5	0.058750
13.808333	0.5	0.059000
13.816667	0.5	0.059625
13.825000	0.5	0.059750
13.833333	0.5	0.059500
13.841667	0.5	0.059250
13.850000	0.5	0.059000
13.858333	0.5	0.059125
13.866667	0.5	0.059000
13.875000	0.5	0.058375
13.883333	0.5	0.058000
13.891667	0.5	0.057875
13.900000	0.5	0.057625
13.908333	0.5	0.057500
13.916667	0.5	0.057250
13.925000	0.5	0.057125
13.933333	0.5	0.057125
13.941667	0.5	0.056750
13.950000	0.5	0.056375
13.958333	0.5	0.056250
13.966667	0.5	0.056250
13.975000	0.5	0.056000
13.983333	0.5	0.055250
13.991667	0.5	0.054500
14.000000	0.5	0.054000
14.008333	0.5	0.053750
14.016667	0.5	0.053125
14.025000	0.5	0.052500
14.033333	0.5	0.052000
14.041667	0.5	0.051750
14.050000	0.5	0.051500
14.058333	0.5	0.051625
14.066667	0.5	0.051500
14.075000	0.5	0.050875
14.083333	0.5	0.050375
14.091667	0.5	0.049875
14.100000	0.5	0.049375
14.108333	0.5	0.048875
14.116667	0.5	0.048750
14.125000	0.5	0.048750
14.133333	0.5	0.048875
14.141667	0.5	0.048625
14.150000	0.5	0.048250
14.158333	0.5	0.048500
14.166667	0.5	0.048250
14.175000	0.5	0.048000
14.183333	0.5	0.047750
14.191667	0.5	0.047250
14.200000	0.5	0.047000
14.208333	0.5	0.046875
14.216667	0.5	0.046875
14.225000	0.5	0.047500
14.233333	0.5	0.047375
14.241667	0.5	0.047250
14.250000	0.5	0.047250
14.258333	0.5	0.047500
14.266667	0.5	0.047375
14.275000	0.5	0.047750
14.283333	0.5	0.048000
14.291667	0.5	0.048500
14.300000	0.5	0.048500
14.308333	0.5	0.048500
14.316667	0.5	0.048750
14.325000	0.5	0.048750
14.333333	0.5	0.049125
14.341667	0.5	0.049375
14.350000	0.5	0.049500
14.358333	0.5	0.049875
14.366667	0.5	0.050125
14.375000	0.5	0.050875
14.383333	0.5	0.051375
14.391667	0.5	0.051625
14.400000	0.5	0.051750
14.408333	0.5	0.052000
14.416667	0.5	0.052500
14.425000	0.5	0.052375
14.433333	0.5	0.052250
14.441667	0.5	0.052250
14.450000	0.5	0.052500
14.458333	0.5	0.052625
14.466667	0.5	0.053000
14.475000	0.5	0.053500
14.483333	0.5	0.053750
14.491667	0.5	0.054250
14.500000	0.5	0.054750
14.508333	0.5	0.054750
14.516667	0.5	0.055125
14.525000	0.5	0.055500
14.533333	0.5	0.056000
14.541667	0.5	0.056500
14.550000	0.5	0.057125
14.558333	0.5	0.057375
14.566667	0.5	0.057125
14.575000	0.5	0.057125
14.583333	0.5	0.057625
14.591667	0.5	0.057625
14.600000	0.5	0.058125
14.608333	0.5	0.058375
14.616667	0.5	0.058500
14.625000	0.5	0.058625
14.633333	0.5	0.058625
14.641667	0.5	0.058875
14.650000	0.5	0.059500
14.658333	0.5	0.060000
14.666667	0.5	0.060500
14.675000	0.5	0.060875
14.683333	0.5	0.061250
14.691667	0.5	0.061000
14.700000	0.5	0.060875
14.708333	0.5	0.061000
14.716667	0.5	0.061125
14.725000	0.5	0.061250
14.733333	0.5	0.061375
14.741667	0.5	0.061500
14.750000	0.5	0.061625
14.758333	0.5	0.062000
14.766667	0.5	0.062500
14.775000	0.5	0.062500
14.783333	0.5	0.062875
14.791667	0.5	0.062750
14.800000	0.5	0.063000
14.808333	0.5	0.063000
14.816667	0.5	0.062750
14.825000	0.5	0.062500
14.833333	0.5	0.062375
14.841667	0.5	0.062125
14.850000	0.5	0.062125
14.858333	0.5	0.061000
14.866667	0.5	0.060625
14.875000	0.5	0.060250
14.883333	0.5	0.059875
14.891667	0.5	0.059125
14.900000	0.5	0.058375
14.908333	0.5	0.058000
14.916667	0.5	0.057750
14.925000	0.5	0.057250
14.933333	0.5	0.056625
14.941667	0.5	0.056125
14.950000	0.5	0.055750
14.958333	0.5	0.055375
14.966667	0.5	0.055125
14.975000	0.5	0.054500
14.983333	0.5	0.053875
14.991667	0.5	0.053250
15.000000	0.5	0.052625
15.008333	0.5	0.051750
15.016667	0.5	0.050875
15.025000	0.5	0.050250
15.033333	0.5	0.049375
15.041667	0.5	0.048750
15.050000	0.5	0.048375
15.058333	0.5	0.047125
15.066667	0.5	0.047125
15.075000	0.5	0.047250
15.083333	0.5	0.047000
15.091667	0.5	0.046375
15.100000	0.5	0.045750
15.108333	0.5	0.045000
15.116667	0.5	0.045125
15.125000	0.5	0.045000
15.133333	0.5	0.044375
15.141667	0.5	0.043875
15.150000	0.5	0.043500
15.158333	0.5	0.043500
15.166667	0.5	0.043375
15.175000	0.5	0.043375
15.183333	0.5	0.043625
15.191667	0.5	0.043500
15.200000	0.5	0.043500
15.208333	0.5	0.043625
15.216667	0.5	0.043625
15.225000	0.5	0.043750
15.233333	0.5	0.043750
15.241667	0.5	0.043750
15.250000	0.5	0.044125
15.258333	0.5	0.044000
15.266667	0.5	0.043875
15.275000	0.5	0.044125
15.283333	0.5	0.044375
15.291667	0.5	0.044750
15.300000	0.5	0.045250
15.308333	0.5	0.045375
15.316667	0.5	0.045375
15.325000	0.5	0.045750
15.333333	0.5	0.045875
15.341667	0.5	0.046500
15.350000	0.5	0.047250
15.358333	0.5	0.047625
15.366667	0.5	0.048250
15.375000	0.5	0.048125
15.383333	0.5	0.048125
15.391667	0.5	0.048625
15.400000	0.5	0.049250
15.408333	0.5	0.049375
15.416667	0.5	0.049750
15.425000	0.5	0.050375
15.433333	0.5	0.050625
15.441667	0.5	0.051000
15.450000	0.5	0.051375
15.458333	0.5	0.051500
15.466667	0.5	0.051375
15.475000	0.5	0.051625
15.483333	0.5	0.051500
15.491667	0.5	0.051375
15.500000	0.5	0.051625
15.508333	0.5	0.052000
15.516667	0.5	0.051875
15.525000	0.5	0.051750
15.533333	0.5	0.051500
15.541667	0.5	0.051375
15.550000	0.5	0.052000
15.558333	0.5	0.052000
15.566667	0.5	0.052000
15.575000	0.5	0.052375
15.583333	0.5	0.052125
15.591667	0.5	0.051875
15.600000	0.5	0.051750
15.608333	0.5	0.051625
15.616667	0.5	0.051375
15.625000	0.5	0.051500
15.633333	0.5	0.051375
15.641667	0.5	0.051375
15.650000	0.5	0.050750
15.658333	0.5	0.050500
15.666667	0.5	0.050625
15.675000	0.5	0.050375
15.683333	0.5	0.050250
15.691667	0.5	0.050250
15.700000	0.5	0.049875
15.708333	0.5	0.049375
15.716667	0.5	0.049250
15.725000	0.5	0.049125
15.733333	0.5	0.048875
15.741667	0.5	0.048500
15.750000	0.5	0.048500
15.758333	0.5	0.048125
15.766667	0.5	0.047875
15.775000	0.5	0.047250
15.783333	0.5	0.046875
15.791667	0.5	0.046875
15.800000	0.5	0.046875
15.808333	0.5	0.047000
15.816667	0.5	0.046625
15.825000	0.5	0.046375
15.833333	0.5	0.046500
15.841667	0.5	0.046375
15.850000	0.5	0.046375
15.858333	0.5	0.046000
15.866667	0.5	0.046250
15.875000	0.5	0.046375
15.883333	0.5	0.045875
15.891667	0.5	0.045375
15.900000	0.5	0.044875
15.908333	0.5	0.044500
15.916667	0.5	0.044375
15.925000	0.5	0.044500
15.933333	0.5	0.044500
15.941667	0.5	0.044125
15.950000	0.5	0.043875
15.958333	0.5	0.043500
15.966667	0.5	0.043875
15.975000	0.5	0.043875
15.983333	0.5	0.044000
15.991667	0.5	0.043875
16.000000	0.5	0.044250
16.008333	0.5	0.044500
16.016667	0.5	0.044500
16.025000	0.5	0.044750
16.033333	0.5	0.044875
16.041667	0.5	0.045000
16.050000	0.5	0.045375
16.058333	0.5	0.045500
16.066667	0.5	0.045375
16.075000	0.5	0.045250
16.083333	0.5	0.045375
16.091667	0.5	0.045625
16.100000	0.5	0.045750
16.108333	0.5	0.045625
16.116667	0.5	0.045250
16.125000	0.5	0.045375
16.133333	0.5	0.045375
16.141667	0.5	0.045625
16.150000	0.5	0.045500
16.158333	0.5	0.045750
16.166667	0.5	0.045875
16.175000	0.5	0.045750
16.183333	0.5	0.045625
16.191667	0.5	0.045625
16.200000	0.5	0.045875
16.208333	0.5	0.046000
16.216667	0.5	0.045875
16.225000	0.5	0.045375
16.233333	0.5	0.045375
16.241667	0.5	0.044750
16.250000	0.5	0.044375
16.258333	0.5	0.044000
16.266667	0.5	0.043875
16.275000	0.5	0.043625
16.283333	0.5	0.043375
16.291667	0.5	0.043375
16.300000	0.5	0.043500
16.308333	0.5	0.043375
16.316667	0.5	0.043375
16.325000	0.5	0.043250
16.333333	0.5	0.043250
16.341667	0.5	0.043375
16.350000	0.5	0.043625
16.358333	0.5	0.043625
16.366667	0.5	0.043875
16.375000	0.5	0.044250
16.383333	0.5	0.044375
16.391667	0.5	0.044500
16.400000	0.5	0.044875
16.408333	0.5	0.045625
16.416667	0.5	0.046000
16.425000	0.5	0.046125
16.433333	0.5	0.046500
16.441667	0.5	0.046750
16.450000	0.5	0.047000
16.458333	0.5	0.048125
16.466667	0.5	0.048250
16.475000	0.5	0.048750
16.483333	0.5	0.049750
16.491667	0.5	0.050375
16.500000	0.5	0.050750
16.508333	0.5	0.051250
16.516667	0.5	0.051500
16.525000	0.5	0.052375
16.533333	0.5	0.053250
16.541667	0.5	0.054125
16.550000	0.5	0.054500
16.558333	0.5	0.055125
16.566667	0.5	0.055625
16.575000	0.5	0.056250
16.583333	0.5	0.056500
16.591667	0.5	0.057375
16.600000	0.5	0.057750
16.608333	0.5	0.057875
16.616667	0.5	0.058000
16.625000	0.5	0.058375
16.633333	0.5	0.059125
16.641667	0.5	0.060125
16.650000	0.5	0.060500
16.658333	0.5	0.060500
16.666667	0.5	0.060750
16.675000	0.5	0.061000
16.683333	0.5	0.061375
16.691667	0.5	0.061750
16.700000	0.5	0.062125
16.708333	0.5	0.062250
16.716667	0.5	0.062375
16.725000	0.5	0.063000
16.733333	0.5	0.063250
16.741667	0.5	0.063375
16.750000	0.5	0.063750
16.758333	0.5	0.063875
16.766667	0.5	0.063750
16.775000	0.5	0.063750
16.783333	0.5	0.064000
16.791667	0.5	0.063875
16.800000	0.5	0.064000
16.808333	0.5	0.063750
16.816667	0.5	0.063500
16.825000	0.5	0.063500
16.833333	0.5	0.063875
16.841667	0.5	0.064250
16.850000	0.5	0.064250
16.858333	0.5	0.064375
16.866667	0.5	0.064125
16.875000	0.5	0.064250
16.883333	0.5	0.064500
16.891667	0.5	0.064625
16.900000	0.5	0.064625
16.908333	0.5	0.064500
16.916667	0.5	0.064750
16.925000	0.5	0.064375
16.933333	0.5	0.064250
16.941667	0.5	0.064125
16.950000	0.5	0.063875
16.958333	0.5	0.064000
16.966667	0.5	0.063375
16.975000	0.5	0.062625
16.983333	0.5	0.062375
16.991667	0.5	0.062750
17.000000	0.5	0.062500
17.008333	0.5	0.061875
17.016667	0.5	0.061250
17.025000	0.5	0.060625
17.033333	0.5	0.060000
17.041667	0.5	0.059250
17.050000	0.5	0.058250
17.058333	0.5	0.057625
17.066667	0.5	0.056250
17.075000	0.5	0.054750
17.083333	0.5	0.053125
17.091667	0.5	0.051375
17.100000	0.5	0.049500
17.108333	0.5	0.048000
17.116667	0.5	0.046125
17.125000	0.5	0.044000
17.133333	0.5	0.041875
17.141667	0.5	0.039875
17.150000	0.5	0.037375
17.158333	0.5	0.034750
17.166667	0.5	0.031875
17.175000	0.5	0.028500
17.183333	0.5	0.025250
17.191667	0.5	0.021875
17.200000	0.5	0.018125
17.208333	0.5	0.014125
17.216667	0.5	0.009875
17.225000	0.5	0.005875
17.233333	0.5	0.001625
17.241667	0.5	-0.002375
17.250000	0.5	-0.006375
17.258333	0.5	-0.010750
17.266667	0.5	-0.014625
17.275000	0.5	-0.018375
17.283333	0.5	-0.022500
17.291667	0.5	-0.026125
17.300000	0.5	-0.028875
17.308333	0.5	-0.031625
17.316667	0.5	-0.034375
17.325000	0.5	-0.037125
17.333333	0.5	-0.039000
17.341667	0.5	-0.040125
17.350000	0.5	-0.041000
17.358333	0.5	-0.041000
17.366667	0.5	-0.040500
17.375000	0.5	-0.040000
17.383333	0.5	-0.039000
17.391667	0.5	-0.037875
17.400000	0.5	-0.036000
17.408333	0.5	-0.033750
17.416667	0.5	-0.031125
17.425000	0.5	-0.028250
17.433333	0.5	-0.025125
17.441667	0.5	-0.021875
17.450000	0.5	-0.018625
17.458333	0.5	-0.014750
17.466667	0.5	-0.011500
17.475000	0.5	-0.007500
17.483333	0.5	-0.003625
17.491667	0.5	0.000000
17.500000	0.5	0.003625
17.508333	0.5	0.007250
17.516667	0.5	0.010750
17.525000	0.5	0.014375
17.533333	0.5	0.017875
17.541667	0.5	0.021125
17.550000	0.5	0.024375
17.558333	0.5	0.027125
17.566667	0.5	0.029750
17.575000	0.5	0.032250
17.583333	0.5	0.034375
17.591667	0.5	0.036500
17.600000	0.5	0.038250
17.608333	0.5	0.040000
17.616667	0.5	0.041875
17.625000	0.5	0.043375
17.633333	0.5	0.044500
17.641667	0.5	0.046000
17.650000	0.5	0.047125
17.658333	0.5	0.048750
17.666667	0.5	0.050000
17.675000	0.5	0.051000
17.683333	0.5	0.051625
17.691667	0.5	0.052250
17.700000	0.5	0.052500
17.708333	0.5	0.052625
17.716667	0.5	0.053125
17.725000	0.5	0.053750
17.733333	0.5	0.054000
17.741667	0.5	0.054375
17.750000	0.5	0.054750
17.758333	0.5	0.055000
17.766667	0.5	0.054875
17.775000	0.5	0.055000
17.783333	0.5	0.055250
17.791667	0.5	0.055625
17.800000	0.5	0.055625
17.808333	0.5	0.055750
17.816667	0.5	0.056000
17.825000	0.5	0.055875
17.833333	0.5	0.055750
17.841667	0.5	0.055500
17.850000	0.5	0.055750
17.858333	0.5	0.055625
17.866667	0.5	0.055375
17.875000	0.5	0.055375
17.883333	0.5	0.055125
17.891667	0.5	0.054625
17.900000	0.5	0.054500
17.908333	0.5	0.054500
17.916667	0.5	0.054625
17.925000	0.5	0.054750
17.933333	0.5	0.055000
17.941667	0.5	0.055000
17.950000	0.5	0.055125
17.958333	0.5	0.055000
17.966667	0.5	0.055000
17.975000	0.5	0.054250
17.983333	0.5	0.054250
17.991667	0.5	0.054375
18.000000	0.5	0.054375
18.008333	0.5	0.054250
18.016667	0.5	0.054000
18.025000	0.5	0.053875
18.033333	0.5	0.053875
18.041667	0.5	0.054000
18.050000	0.5	0.054000
18.058333	0.5	0.053750
18.066667	0.5	0.053875
18.075000	0.5	0.054125
18.083333	0.5	0.053625
18.091667	0.5	0.053250
18.100000	0.5	0.053000
18.108333	0.5	0.052750
18.116667	0.5	0.052375
18.125000	0.5	0.052250
18.133333	0.5	0.052375
18.141667	0.5	0.051875
18.150000	0.5	0.051500
18.158333	0.5	0.050875
18.166667	0.5	0.050375
18.175000	0.5	0.049625
18.183333	0.5	0.048875
18.191667	0.5	0.047625
18.200000	0.5	0.046500
18.208333	0.5	0.045750
18.216667	0.5	0.044875
18.225000	0.5	0.043750
18.233333	0.5	0.042250
18.241667	0.5	0.041125
18.250000	0.5	0.040000
18.258333	0.5	0.038875
18.266667	0.5	0.037375
18.275000	0.5	0.036000
18.283333	0.5	0.034125
18.291667	0.5	0.032375
18.300000	0.5	0.030625
18.308333	0.5	0.029250
18.316667	0.5	0.027625
18.325000	0.5	0.025625
18.333333	0.5	0.023750
18.341667	0.5	0.022250
18.350000	0.5	0.020750
18.358333	0.5	0.018750
18.366667	0.5	0.017375
18.375000	0.5	0.016125
18.383333	0.5	0.014875
18.391667	0.5	0.013750
18.400000	0.5	0.012625
18.408333	0.5	0.011500
18.416667	0.5	0.011000
18.425000	0.5	0.010500
18.433333	0.5	0.010250
18.441667	0.5	0.010125
18.450000	0.5	0.010250
18.458333	0.5	0.010250
18.466667	0.5	0.009875
18.475000	0.5	0.009625
18.483333	0.5	0.009875
18.491667	0.5	0.010375
18.500000	0.5	0.010875
18.508333	0.5	0.011500
18.516667	0.5	0.012375
18.525000	0.5	0.013375
18.533333	0.5	0.014000
18.541667	0.5	0.015125
18.550000	0.5	0.016125
18.558333	0.5	0.017250
18.566667	0.5	0.017750
18.575000	0.5	0.018375
18.583333	0.5	0.019125
18.591667	0.5	0.020500
18.600000	0.5	0.021375
18.608333	0.5	0.021625
18.616667	0.5	0.022375
18.625000	0.5	0.023125
18.633333	0.5	0.023875
18.641667	0.5	0.024250
18.650000	0.5	0.024625
18.658333	0.5	0.025375
18.666667	0.5	0.026000
18.675000	0.5	0.026625
18.683333	0.5	0.027250
18.691667	0.5	0.027625
18.700000	0.5	0.028250
18.708333	0.5	0.028000
18.716667	0.5	0.028000
18.725000	0.5	0.028125
18.733333	0.5	0.028750
18.741667	0.5	0.029125
18.750000	0.5	0.029625
18.758333	0.5	0.029750
18.766667	0.5	0.029375
18.775000	0.5	0.029250
18.783333	0.5	0.029125
18.791667	0.5	0.029125
18.800000	0.5	0.029500
18.808333	0.5	0.029625
18.816667	0.5	0.029750
18.825000	0.5	0.029625
18.833333	0.5	0.030000
18.841667	0.5	0.030000
18.850000	0.5	0.030125
18.858333	0.5	0.030000
18.866667	0.5	0.029875
18.875000	0.5	0.029750
18.883333	0.5	0.030000
18.891667	0.5	0.030000
18.900000	0.5	0.030125
18.908333	0.5	0.030375
18.916667	0.5	0.030250
18.925000	0.5	0.030250
18.933333	0.5	0.030125
18.941667	0.5	0.030000
18.950000	0.5	0.030000
18.958333	0.5	0.029875
18.966667	0.5	0.029750
18.975000	0.5	0.029625
18.983333	0.5	0.029375
18.991667	0.5	0.029125
19.000000	0.5	0.029000
19.008333	0.5	0.028875
19.016667	0.5	0.028750
19.025000	0.5	0.028625
19.033333	0.5	0.028625
19.041667	0.5	0.028625
19.050000	0.5	0.027750
19.058333	0.5	0.027250
19.066667	0.5	0.027250
19.075000	0.5	0.027375
19.083333	0.5	0.027250
19.091667	0.5	0.027375
19.100000	0.5	0.027125
19.108333	0.5	0.026625
19.116667	0.5	0.026750
19.125000	0.5	0.025875
19.133333	0.5	0.025500
19.141667	0.5	0.025000
19.150000	0.5	0.024750
19.158333	0.5	0.025000
19.166667	0.5	0.024375
19.175000	0.5	0.024125
19.183333	0.5	0.023875
19.191667	0.5	0.023875
19.200000	0.5	0.023250
19.208333	0.5	0.022750
19.216667	0.5	0.022500
19.225000	0.5	0.022125
19.233333	0.5	0.021375
19.241667	0.5	0.021000
19.250000	0.5	0.020875
19.258333	0.5	0.020125
19.266667	0.5	0.019750
19.275000	0.5	0.019125
19.283333	0.5	0.018625
19.291667	0.5	0.018250
19.300000	0.5	0.018125
19.308333	0.5	0.018000
19.316667	0.5	0.017750
19.325000	0.5	0.017625
19.333333	0.5	0.017250
19.341667	0.5	0.016875
19.350000	0.5	0.016750
19.358333	0.5	0.016375
19.366667	0.5	0.016500
19.375000	0.5	0.015750
19.383333	0.5	0.015500
19.391667	0.5	0.016000
19.400000	0.5	0.016125
19.408333	0.5	0.016125
19.416667	0.5	0.015875
19.425000	0.5	0.015750
19.433333	0.5	0.015500
19.441667	0.5	0.014875
19.450000	0.5	0.014750
19.458333	0.5	0.014750
19.466667	0.5	0.014875
19.475000	0.5	0.014125
19.483333	0.5	0.014125
19.491667	0.5	0.013750
19.500000	0.5	0.013875
19.508333	0.5	0.013875
19.516667	0.5	0.013750
19.525000	0.5	0.013375
19.533333	0.5	0.013250
19.541667	0.5	0.013000
19.550000	0.5	0.012750
19.558333	0.5	0.012375
19.566667	0.5	0.012000
19.575000	0.5	0.011625
19.583333	0.5	0.011125
19.591667	0.5	0.010625
19.600000	0.5	0.009625
19.608333	0.5	0.009000
19.616667	0.5	0.008500
19.625000	0.5	0.008625
19.633333	0.5	0.008500
19.641667	0.5	0.008250
19.650000	0.5	0.008125
19.658333	0.5	0.007375
19.666667	0.5	0.007125
19.675000	0.5	0.006625
19.683333	0.5	0.005875
19.691667	0.5	0.005500
19.700000	0.5	0.005375
19.708333	0.5	0.005375
19.716667	0.5	0.005250
19.725000	0.5	0.004750
19.733333	0.5	0.004625
19.741667	0.5	0.004000
19.750000	0.5	0.003750
19.758333	0.5	0.003500
19.766667	0.5	0.002875
19.775000	0.5	0.002625
19.783333	0.5	0.001875
19.791667	0.5	0.001500
19.800000	0.5	0.001375
19.808333	0.5	0.001375
19.816667	0.5	0.000875
19.825000	0.5	0.000875
19.833333	0.5	0.000250
19.841667	0.5	0.000000
19.850000	0.5	-0.000125
19.858333	0.5	-0.000250
19.866667	0.5	0.000000
19.875000	0.5	-0.000250
19.883333	0.5	-0.000625
19.891667	0.5	-0.000500
19.900000	0.5	-0.000625
19.908333	0.5	-0.000750
19.916667	0.5	-0.001250
19.925000	0.5	-0.000375
19.933333	0.5	-0.000125
19.941667	0.5	0.000000
19.950000	0.5	0.000125
19.958333	0.5	0.000250
19.966667	0.5	0.000500
19.975000	0.5	0.001000
19.983333	0.5	0.001250
19.991667	0.5	0.001750
20.000000	0.5	0.002625
20.008333	0.5	0.002875
20.016667	0.5	0.003250
20.025000	0.5	0.003625
20.033333	0.5	0.004375
20.041667	0.5	0.004500
20.050000	0.5	0.004625
20.058333	0.5	0.004625
20.066667	0.5	0.005000
20.075000	0.5	0.005375
20.083333	0.5	0.005875
20.091667	0.5	0.006000
20.100000	0.5	0.006250
20.108333	0.5	0.006250
20.116667	0.5	0.006500
20.125000	0.5	0.006875
20.133333	0.5	0.007125
20.141667	0.5	0.007375
20.150000	0.5	0.007750
20.158333	0.5	0.007750
20.166667	0.5	0.007750
20.175000	0.5	0.008000
20.183333	0.5	0.008250
20.191667	0.5	0.008500
20.200000	0.5	0.008625
20.208333	0.5	0.008250
20.216667	0.5	0.008250
20.225000	0.5	0.008125
20.233333	0.5	0.008375
20.241667	0.5	0.008125
20.250000	0.5	0.008000
20.258333	0.5	0.008250
20.266667	0.5	0.008250
20.275000	0.5	0.008000
20.283333	0.5	0.008375
20.291667	0.5	0.008875
20.300000	0.5	0.008625
20.308333	0.5	0.008375
20.316667	0.5	0.008250
20.325000	0.5	0.007875
20.333333	0.5	0.007625
20.341667	0.5	0.007875
20.350000	0.5	0.008000
20.358333	0.5	0.007875
20.366667	0.5	0.007500
20.375000	0.5	0.006750
20.383333	0.5	0.006375
20.391667	0.5	0.006250
20.400000	0.5	0.006250
20.408333	0.5	0.006500
20.416667	0.5	0.006500
20.425000	0.5	0.006625
20.433333	0.5	0.006625
20.441667	0.5	0.006125
20.450000	0.5	0.006000
20.458333	0.5	0.006250
20.466667	0.5	0.005875
20.475000	0.5	0.005875
20.483333	0.5	0.005875
20.491667	0.5	0.005625
20.500000	0.5	0.005875
20.508333	0.5	0.005625
20.516667	0.5	0.005875
20.525000	0.5	0.005750
20.533333	0.5	0.005500
20.541667	0.5	0.005750
20.550000	0.5	0.005625
20.558333	0.5	0.005875
20.566667	0.5	0.006000
20.575000	0.5	0.006500
20.583333	0.5	0.007000
20.591667	0.5	0.007250
20.600000	0.5	0.007125
20.608333	0.5	0.007625
20.616667	0.5	0.007750
20.625000	0.5	0.008375
20.633333	0.5	0.009125
20.641667	0.5	0.009625
20.650000	0.5	0.010000
20.658333	0.5	0.010375
20.666667	0.5	0.010625
20.675000	0.5	0.010750
20.683333	0.5	0.011000
20.691667	0.5	0.011375
20.700000	0.5	0.011625
20.708333	0.5	0.011750
20.716667	0.5	0.012375
20.725000	0.5	0.012875
20.733333	0.5	0.013125
20.741667	0.5	0.013125
20.750000	0.5	0.013500
20.758333	0.5	0.013625
20.766667	0.5	0.014000
20.775000	0.5	0.014500
20.783333	0.5	0.015125
20.791667	0.5	0.015500
20.800000	0.5	0.015750
20.808333	0.5	0.015875
20.816667	0.5	0.016125
20.825000	0.5	0.016375
20.833333	0.5	0.016625
20.841667	0.5	0.016875
20.850000	0.5	0.017000
20.858333	0.5	0.017250
20.866667	0.5	0.018125
20.875000	0.5	0.018125
20.883333	0.5	0.018250
20.891667	0.5	0.018125
20.900000	0.5	0.018625
20.908333	0.5	0.018750
20.916667	0.5	0.018750
20.925000	0.5	0.018875
20.933333	0.5	0.019125
20.941667	0.5	0.018875
20.950000	0.5	0.019000
20.958333	0.5	0.019125
20.966667	0.5	0.019000
20.975000	0.5	0.018750
20.983333	0.5	0.018625
20.991667	0.5	0.018250
21.000000	0.5	0.018000
21.008333	0.5	0.017500
21.016667	0.5	0.017125
21.025000	0.5	0.017500
21.033333	0.5	0.017875
21.041667	0.5	0.017625
21.050000	0.5	0.017250
21.058333	0.5	0.016750
21.066667	0.5	0.016625
21.075000	0.5	0.016750
21.083333	0.5	0.017000
21.091667	0.5	0.017125
21.100000	0.5	0.017250
21.108333	0.5	0.017375
21.116667	0.5	0.017250
21.125000	0.5	0.017375
21.133333	0.5	0.017125
21.141667	0.5	0.017125
21.150000	0.5	0.017625
21.158333	0.5	0.018000
21.166667	0.5	0.017625
21.175000	0.5	0.017625
21.183333	0.5	0.017750
21.191667	0.5	0.017875
21.200000	0.5	0.018125
21.208333	0.5	0.018625
21.216667	0.5	0.019125
21.225000	0.5	0.019375
21.233333	0.5	0.019625
21.241667	0.5	0.020250
21.250000	0.5	0.020500
21.258333	0.5	0.020625
21.266667	0.5	0.020500
21.275000	0.5	0.020750
21.283333	0.5	0.020875
21.291667	0.5	0.021000
21.300000	0.5	0.021000
21.308333	0.5	0.021250
21.316667	0.5	0.021375
21.325000	0.5	0.021625
21.333333	0.5	0.022000
21.341667	0.5	0.022750
21.350000	0.5	0.023375
21.358333	0.5	0.023750
21.366667	0.5	0.023875
21.375000	0.5	0.024625
21.383333	0.5	0.025375
21.391667	0.5	0.026000
21.400000	0.5	0.026000
21.408333	0.5	0.026125
21.416667	0.5	0.026250
21.425000	0.5	0.026625
21.433333	0.5	0.026500
21.441667	0.5	0.026500
21.450000	0.5	0.026375
21.458333	0.5	0.026625
21.466667	0.5	0.027250
21.475000	0.5	0.027750
21.483333	0.5	0.028125
21.491667	0.5	0.028375
21.500000	0.5	0.028250
21.508333	0.5	0.028375
21.516667	0.5	0.028625
21.525000	0.5	0.029125
21.533333	0.5	0.029750
21.541667	0.5	0.029250
21.550000	0.5	0.029250
21.558333	0.5	0.029500
21.566667	0.5	0.029625
21.575000	0.5	0.029625
21.583333	0.5	0.030000
21.591667	0.5	0.030000
21.600000	0.5	0.030000
21.608333	0.5	0.030125
21.616667	0.5	0.030250
21.625000	0.5	0.030000
21.633333	0.5	0.029875
21.641667	0.5	0.029750
21.650000	0.5	0.029500
21.658333	0.5	0.029625
21.666667	0.5	0.029750
21.675000	0.5	0.030125
21.683333	0.5	0.030125
21.691667	0.5	0.030500
21.700000	0.5	0.030125
21.708333	0.5	0.030000
21.716667	0.5	0.029750
21.725000	0.5	0.029875
21.733333	0.5	0.030000
21.741667	0.5	0.030250
21.750000	0.5	0.030250
21.758333	0.5	0.030500
21.766667	0.5	0.030875
21.775000	0.5	0.031375
21.783333	0.5	0.031125
21.791667	0.5	0.031125
21.800000	0.5	0.031250
21.808333	0.5	0.031750
21.816667	0.5	0.032125
21.825000	0.5	0.032375
21.833333	0.5	0.032500
21.841667	0.5	0.032250
21.850000	0.5	0.032375
21.858333	0.5	0.032625
21.866667	0.5	0.032875
21.875000	0.5	0.033000
21.883333	0.5	0.033250
21.891667	0.5	0.033125
21.900000	0.5	0.033250
21.908333	0.5	0.033375
21.916667	0.5	0.034000
21.925000	0.5	0.034375
21.933333	0.5	0.034625
21.941667	0.5	0.035000
21.950000	0.5	0.035250
21.958333	0.5	0.035250
21.966667	0.5	0.035500
21.975000	0.5	0.035500
21.983333	0.5	0.035500
21.991667	0.5	0.035625
22.000000	0.5	0.036125
22.008333	0.5	0.036500
22.016667	0.5	0.036875
22.025000	0.5	0.037375
22.033333	0.5	0.037750
22.041667	0.5	0.037875
22.050000	0.5	0.038000
22.058333	0.5	0.037875
22.066667	0.5	0.037750
22.075000	0.5	0.037750
22.083333	0.5	0.037500
22.091667	0.5	0.037625
22.100000	0.5	0.037750
22.108333	0.5	0.037375
22.116667	0.5	0.037750
22.125000	0.5	0.038000
22.133333	0.5	0.037625
22.141667	0.5	0.037500
22.150000	0.5	0.037500
22.158333	0.5	0.037750
22.166667	0.5	0.037875
22.175000	0.5	0.037875
22.183333	0.5	0.038000
22.191667	0.5	0.038000
22.200000	0.5	0.038125
22.208333	0.5	0.038125
22.216667	0.5	0.037750
22.225000	0.5	0.038000
22.233333	0.5	0.037875
22.241667	0.5	0.037375
22.250000	0.5	0.037250
22.258333	0.5	0.037500
22.266667	0.5	0.037000
22.275000	0.5	0.036875
22.283333	0.5	0.037250
22.291667	0.5	0.037000
22.300000	0.5	0.037000
22.308333	0.5	0.036750
22.316667	0.5	0.036625
22.325000	0.5	0.036375
22.333333	0.5	0.036500
22.341667	0.5	0.036375
22.350000	0.5	0.036125
22.358333	0.5	0.035625
22.366667	0.5	0.035375
22.375000	0.5	0.034625
22.383333	0.5	0.034625
22.391667	0.5	0.034500
22.400000	0.5	0.034500
22.408333	0.5	0.034375
22.416667	0.5	0.033875
22.425000	0.5	0.033375
22.433333	0.5	0.032625
22.441667	0.5	0.032625
22.450000	0.5	0.032250
22.458333	0.5	0.032125
22.466667	0.5	0.031375
22.475000	0.5	0.030625
22.483333	0.5	0.029875
22.491667	0.5	0.029375
22.500000	0.5	0.029000
22.508333	0.5	0.029125
22.516667	0.5	0.028875
22.525000	0.5	0.028250
22.533333	0.5	0.028000
22.541667	0.5	0.027750
22.550000	0.5	0.027250
22.558333	0.5	0.027125
22.566667	0.5	0.026625
22.575000	0.5	0.026250
22.583333	0.5	0.025875
22.591667	0.5	0.026000
22.600000	0.5	0.025875
22.608333	0.5	0.025625
22.616667	0.5	0.025375
22.625000	0.5	0.025500
22.633333	0.5	0.025250
22.641667	0.5	0.025500
22.650000	0.5	0.025375
22.658333	0.5	0.025125
22.666667	0.5	0.025250
22.675000	0.5	0.025375
22.683333	0.5	0.025625
22.691667	0.5	0.025125
22.700000	0.5	0.025375
22.708333	0.5	0.025875
22.716667	0.5	0.026375
22.725000	0.5	0.026750
22.733333	0.5	0.026625
22.741667	0.5	0.027000
22.750000	0.5	0.027750
22.758333	0.5	0.028000
22.766667	0.5	0.027875
22.775000	0.5	0.028375
22.783333	0.5	0.028250
22.791667	0.5	0.028250
22.800000	0.5	0.028375
22.808333	0.5	0.028625
22.816667	0.5	0.029375
22.825000	0.5	0.029875
22.833333	0.5	0.030500
22.841667	0.5	0.030750
22.850000	0.5	0.031375
22.858333	0.5	0.031750
22.866667	0.5	0.032375
22.875000	0.5	0.032875
22.883333	0.5	0.033625
22.891667	0.5	0.033625
22.900000	0.5	0.033750
22.908333	0.5	0.034500
22.916667	0.5	0.035125
22.925000	0.5	0.035750
22.933333	0.5	0.036125
22.941667	0.5	0.036500
22.950000	0.5	0.036875
22.958333	0.5	0.037250
22.966667	0.5	0.037750
22.975000	0.5	0.038375
22.983333	0.5	0.038625
22.991667	0.5	0.038625
23.000000	0.5	0.039000
23.008333	0.5	0.039500
23.016667	0.5	0.039625
23.025000	0.5	0.040125
23.033333	0.5	0.040625
23.041667	0.5	0.040875
23.050000	0.5	0.041250
23.058333	0.5	0.041500
23.066667	0.5	0.041875
23.075000	0.5	0.042500
23.083333	0.5	0.042875
23.091667	0.5	0.043625
23.100000	0.5	0.043625
23.108333	0.5	0.043625
23.116667	0.5	0.043750
23.125000	0.5	0.043625
23.133333	0.5	0.043875
23.141667	0.5	0.044875
23.150000	0.5	0.045125
23.158333	0.5	0.044875
23.166667	0.5	0.045000
23.175000	0.5	0.044875
23.183333	0.5	0.045125
23.191667	0.5	0.044875
23.200000	0.5	0.044875
23.208333	0.5	0.044875
23.216667	0.5	0.044875
23.225000	0.5	0.045125
23.233333	0.5	0.044875
23.241667	0.5	0.044750
23.250000	0.5	0.045375
23.258333	0.5	0.045375
23.266667	0.5	0.045750
23.275000	0.5	0.046000
23.283333	0.5	0.046000
23.291667	0.5	0.046375
23.300000	0.5	0.046375
23.308333	0.5	0.046250
23.316667	0.5	0.045750
23.325000	0.5	0.046000
23.333333	0.5	0.046000
23.341667	0.5	0.046125
23.350000	0.5	0.046125
23.358333	0.5	0.046125
23.366667	0.5	0.046000
23.375000	0.5	0.045750
23.383333	0.5	0.045625
23.391667	0.5	0.045750
23.400000	0.5	0.045750
23.408333	0.5	0.046000
23.416667	0.5	0.046500
23.425000	0.5	0.046750
23.433333	0.5	0.046500
23.441667	0.5	0.046500
23.450000	0.5	0.046750
23.458333	0.5	0.047125
23.466667	0.5	0.047750
23.475000	0.5	0.048250
23.483333	0.5	0.048625
23.491667	0.5	0.048500
23.500000	0.5	0.048875
23.508333	0.5	0.049250
23.516667	0.5	0.049625
23.525000	0.5	0.049875
23.533333	0.5	0.050125
23.541667	0.5	0.050500
23.550000	0.5	0.051000
23.558333	0.5	0.051000
23.566667	0.5	0.051500
23.575000	0.5	0.052250
23.583333	0.5	0.052125
23.591667	0.5	0.052125
23.600000	0.5	0.053125
23.608333	0.5	0.053875
23.616667	0.5	0.054750
23.625000	0.5	0.055250
23.633333	0.5	0.055500
23.641667	0.5	0.056000
23.650000	0.5	0.056125
23.658333	0.5	0.056625
23.666667	0.5	0.057000
23.675000	0.5	0.057125
23.683333	0.5	0.057375
23.691667	0.5	0.058375
23.700000	0.5	0.058375
23.708333	0.5	0.058375
23.716667	0.5	0.059000
23.725000	0.5	0.059125
23.733333	0.5	0.059375
23.741667	0.5	0.060250
23.750000	0.5	0.060875
23.758333	0.5	0.061125
23.766667	0.5	0.061375
23.775000	0.5	0.062000
23.783333	0.5	0.062250
23.791667	0.5	0.062250
23.800000	0.5	0.062375
23.808333	0.5	0.062375
23.816667	0.5	0.062625
23.825000	0.5	0.062750
23.833333	0.5	0.062750
23.841667	0.5	0.063125
23.850000	0.5	0.062750
23.858333	0.5	0.062625
23.866667	0.5	0.062875
23.875000	0.5	0.062625
23.883333	0.5	0.062375
23.891667	0.5	0.062125
23.900000	0.5	0.062000
23.908333	0.5	0.061375
23.916667	0.5	0.061375
23.925000	0.5	0.060875
23.933333	0.5	0.060750
23.941667	0.5	0.060875
23.950000	0.5	0.060500
23.958333	0.5	0.060250
23.966667	0.5	0.060250
23.975000	0.5	0.060250
23.983333	0.5	0.059875
23.991667	0.5	0.059375
24.000000	0.5	0.058875
24.008333	0.5	0.058250
24.016667	0.5	0.057750
24.025000	0.5	0.057375
24.033333	0.5	0.056875
24.041667	0.5	0.056500
24.050000	0.5	0.056000
24.058333	0.5	0.055500
24.066667	0.5	0.055125
24.075000	0.5	0.055000
24.083333	0.5	0.054625
24.091667	0.5	0.054125
24.100000	0.5	0.053750
24.108333	0.5	0.053125
24.116667	0.5	0.052500
24.125000	0.5	0.052000
24.133333	0.5	0.052000
24.141667	0.5	0.051625
24.150000	0.5	0.050625
24.158333	0.5	0.050000
24.166667	0.5	0.050000
24.175000	0.5	0.049500
24.183333	0.5	0.049375
24.191667	0.5	0.048875
24.200000	0.5	0.048000
24.208333	0.5	0.047375
24.216667	0.5	0.047375
24.225000	0.5	0.047250
24.233333	0.5	0.046875
24.241667	0.5	0.046875
24.250000	0.5	0.046375
24.258333	0.5	0.046000
24.266667	0.5	0.046125
24.275000	0.5	0.045875
24.283333	0.5	0.045500
24.291667	0.5	0.045125
24.300000	0.5	0.045250
24.308333	0.5	0.045375
24.316667	0.5	0.044875
24.325000	0.5	0.044625
24.333333	0.5	0.044125
24.341667	0.5	0.044000
24.350000	0.5	0.044000
24.358333	0.5	0.044000
24.366667	0.5	0.043875
24.375000	0.5	0.044000
24.383333	0.5	0.043750
24.391667	0.5	0.043500
24.400000	0.5	0.043750
24.408333	0.5	0.043250
24.416667	0.5	0.043125
24.425000	0.5	0.043250
24.433333	0.5	0.043125
24.441667	0.5	0.042875
24.450000	0.5	0.042750
24.458333	0.5	0.043000
24.466667	0.5	0.043125
24.475000	0.5	0.042875
24.483333	0.5	0.042875
24.491667	0.5	0.043000
24.500000	0.5	0.043125
24.508333	0.5	0.042875
24.516667	0.5	0.043000
24.525000	0.5	0.042875
24.533333	0.5	0.042625
24.541667	0.5	0.043000
24.550000	0.5	0.043125
24.558333	0.5	0.042625
24.566667	0.5	0.042500
24.575000	0.5	0.042375
24.583333	0.5	0.042500
24.591667	0.5	0.042500
24.600000	0.5	0.042750
24.608333	0.5	0.042750
24.616667	0.5	0.042875
24.625000	0.5	0.043000
24.633333	0.5	0.043375
24.641667	0.5	0.044000
24.650000	0.5	0.044750
24.658333	0.5	0.044875
24.666667	0.5	0.045000
24.675000	0.5	0.044875
24.683333	0.5	0.044875
24.691667	0.5	0.045125
24.700000	0.5	0.045000
24.708333	0.5	0.045000
24.716667	0.5	0.045000
24.725000	0.5	0.045250
24.733333	0.5	0.045625
24.741667	0.5	0.046125
24.750000	0.5	0.046500
24.758333	0.5	0.046625
24.766667	0.5	0.047000
24.775000	0.5	0.047500
24.783333	0.5	0.047750
24.791667	0.5	0.047875
24.800000	0.5	0.047875
24.808333	0.5	0.047625
24.816667	0.5	0.047750
24.825000	0.5	0.048000
24.833333	0.5	0.048000
24.841667	0.5	0.048000
24.850000	0.5	0.048125
24.858333	0.5	0.048375
24.866667	0.5	0.048750
24.875000	0.5	0.049000
24.883333	0.5	0.049125
24.891667	0.5	0.049500
24.900000	0.5	0.049750
24.908333	0.5	0.049375
24.916667	0.5	0.049500
24.925000	0.5	0.049750
24.933333	0.5	0.050125
24.941667	0.5	0.050125
24.950000	0.5	0.050125
24.958333	0.5	0.050000
24.966667	0.5	0.049875
24.975000	0.5	0.050125
24.983333	0.5	0.049625
24.991667	0.5	0.049500
25.000000	0.5	0.049500
