# Supplementary material for: Dynamic character displacement among a pair of bacterial phyllosphere commensals in situ
Source: Nat Commun. 2022 May 20;13:2836. doi: 10.1038/s41467-022-30469-3 (PMC9123166; doi:10.1038/s41467-022-30469-3)
Supplement: Supplementary file 11 — Source Data [file 41467_2022_30469_MOESM11_ESM.zip › Source Data/Supplementary Figure 5/Glucose t0 a.txt]

File Path	chrom://marshall/Chromeleon7/HPLC_Ultimate_3000/Users/helucas/20200720_OrganicAcids_CCR_L257.seq/236.smp/RI_1.channel/RI_1.chm
Channel	RI_1

Injection Information:
Data Vault	Chromeleon7
Injection	Glu_t0_a
Injection Number	4
Position	RA2
Comment	
Processing Method	Quantitative
Instrument Method	20200525_Rezex_ROA_OrganicAcid_600uL_2500uM_H2SO4_50A_50D
Type	Unknown
Status	Finished
Injection Date	7/20/2020
Injection Time	5:14:32 PM
Injection Volume (µl)	10.000
Dilution Factor	1.0000
Weight	1.0000

Chromatogram Data Information:
Time Min. (min)	0.000000
Time Max. (min)	25.000000
Data Points	3001
Detector	RI
Generating Data System	Chromeleon 7.2.5.9507
Exporting Data System	Chromeleon 7.2.8.0
Operator	Instrument Controller
Signal Quantity	Refractive 
Signal Unit	µRIU
Signal Min.	-1.874750
Signal Max.	21.779750
Channel	RI_1
Driver Name	RID520Driver.dll
Channel Type	Evaluation
Min. Step (s)	0.5
Max. Step (s)	0.5
Average Step (s)	0.5

Signal Parameter Information:
Signal Info	

Chromatogram Data:
Time (min)	Step (s)	Value (µRIU)
0.000000	n.a.	-0.031000
0.008333	0.5	-0.031250
0.016667	0.5	-0.031500
0.025000	0.5	-0.031375
0.033333	0.5	-0.031375
0.041667	0.5	-0.032000
0.050000	0.5	-0.032625
0.058333	0.5	-0.032500
0.066667	0.5	-0.032250
0.075000	0.5	-0.032375
0.083333	0.5	-0.032000
0.091667	0.5	-0.031750
0.100000	0.5	-0.031375
0.108333	0.5	-0.031375
0.116667	0.5	-0.031125
0.125000	0.5	-0.031250
0.133333	0.5	-0.031000
0.141667	0.5	-0.030875
0.150000	0.5	-0.030875
0.158333	0.5	-0.030875
0.166667	0.5	-0.031000
0.175000	0.5	-0.031375
0.183333	0.5	-0.030875
0.191667	0.5	-0.030625
0.200000	0.5	-0.030125
0.208333	0.5	-0.029375
0.216667	0.5	-0.029750
0.225000	0.5	-0.029750
0.233333	0.5	-0.029250
0.241667	0.5	-0.029000
0.250000	0.5	-0.028750
0.258333	0.5	-0.028750
0.266667	0.5	-0.027875
0.275000	0.5	-0.027750
0.283333	0.5	-0.027250
0.291667	0.5	-0.027000
0.300000	0.5	-0.026875
0.308333	0.5	-0.026500
0.316667	0.5	-0.025750
0.325000	0.5	-0.026000
0.333333	0.5	-0.025875
0.341667	0.5	-0.025500
0.350000	0.5	-0.025375
0.358333	0.5	-0.025000
0.366667	0.5	-0.024500
0.375000	0.5	-0.024250
0.383333	0.5	-0.024000
0.391667	0.5	-0.023375
0.400000	0.5	-0.022750
0.408333	0.5	-0.022500
0.416667	0.5	-0.022000
0.425000	0.5	-0.021625
0.433333	0.5	-0.021625
0.441667	0.5	-0.021375
0.450000	0.5	-0.021125
0.458333	0.5	-0.020875
0.466667	0.5	-0.020500
0.475000	0.5	-0.020375
0.483333	0.5	-0.019875
0.491667	0.5	-0.019625
0.500000	0.5	-0.019500
0.508333	0.5	-0.019000
0.516667	0.5	-0.018875
0.525000	0.5	-0.018500
0.533333	0.5	-0.018125
0.541667	0.5	-0.018000
0.550000	0.5	-0.017750
0.558333	0.5	-0.017875
0.566667	0.5	-0.018000
0.575000	0.5	-0.018000
0.583333	0.5	-0.018000
0.591667	0.5	-0.017625
0.600000	0.5	-0.017500
0.608333	0.5	-0.017375
0.616667	0.5	-0.017125
0.625000	0.5	-0.017000
0.633333	0.5	-0.017250
0.641667	0.5	-0.017875
0.650000	0.5	-0.017500
0.658333	0.5	-0.017500
0.666667	0.5	-0.018125
0.675000	0.5	-0.018500
0.683333	0.5	-0.018625
0.691667	0.5	-0.017875
0.700000	0.5	-0.017625
0.708333	0.5	-0.017500
0.716667	0.5	-0.017125
0.725000	0.5	-0.017625
0.733333	0.5	-0.017500
0.741667	0.5	-0.017750
0.750000	0.5	-0.017750
0.758333	0.5	-0.017750
0.766667	0.5	-0.017500
0.775000	0.5	-0.017250
0.783333	0.5	-0.016875
0.791667	0.5	-0.016375
0.800000	0.5	-0.016375
0.808333	0.5	-0.016375
0.816667	0.5	-0.016000
0.825000	0.5	-0.015500
0.833333	0.5	-0.015125
0.841667	0.5	-0.015000
0.850000	0.5	-0.014750
0.858333	0.5	-0.014500
0.866667	0.5	-0.014125
0.875000	0.5	-0.013750
0.883333	0.5	-0.013500
0.891667	0.5	-0.013250
0.900000	0.5	-0.013000
0.908333	0.5	-0.012625
0.916667	0.5	-0.012625
0.925000	0.5	-0.012500
0.933333	0.5	-0.012250
0.941667	0.5	-0.012000
0.950000	0.5	-0.011250
0.958333	0.5	-0.010750
0.966667	0.5	-0.010375
0.975000	0.5	-0.010125
0.983333	0.5	-0.009750
0.991667	0.5	-0.009500
1.000000	0.5	-0.009000
1.008333	0.5	-0.008625
1.016667	0.5	-0.008500
1.025000	0.5	-0.008375
1.033333	0.5	-0.008375
1.041667	0.5	-0.007875
1.050000	0.5	-0.007750
1.058333	0.5	-0.007375
1.066667	0.5	-0.007000
1.075000	0.5	-0.006875
1.083333	0.5	-0.007125
1.091667	0.5	-0.006625
1.100000	0.5	-0.006500
1.108333	0.5	-0.006250
1.116667	0.5	-0.006500
1.125000	0.5	-0.006375
1.133333	0.5	-0.006250
1.141667	0.5	-0.005500
1.150000	0.5	-0.005500
1.158333	0.5	-0.005500
1.166667	0.5	-0.005625
1.175000	0.5	-0.005250
1.183333	0.5	-0.005500
1.191667	0.5	-0.005000
1.200000	0.5	-0.004875
1.208333	0.5	-0.004375
1.216667	0.5	-0.004000
1.225000	0.5	-0.003875
1.233333	0.5	-0.004375
1.241667	0.5	-0.004125
1.250000	0.5	-0.004000
1.258333	0.5	-0.003875
1.266667	0.5	-0.003875
1.275000	0.5	-0.004375
1.283333	0.5	-0.004250
1.291667	0.5	-0.004000
1.300000	0.5	-0.003875
1.308333	0.5	-0.004000
1.316667	0.5	-0.004000
1.325000	0.5	-0.004250
1.333333	0.5	-0.004250
1.341667	0.5	-0.004250
1.350000	0.5	-0.004250
1.358333	0.5	-0.004250
1.366667	0.5	-0.004375
1.375000	0.5	-0.004625
1.383333	0.5	-0.004500
1.391667	0.5	-0.004375
1.400000	0.5	-0.004250
1.408333	0.5	-0.004375
1.416667	0.5	-0.004250
1.425000	0.5	-0.004625
1.433333	0.5	-0.005250
1.441667	0.5	-0.005625
1.450000	0.5	-0.005875
1.458333	0.5	-0.005750
1.466667	0.5	-0.006000
1.475000	0.5	-0.006750
1.483333	0.5	-0.006875
1.491667	0.5	-0.007375
1.500000	0.5	-0.007750
1.508333	0.5	-0.008250
1.516667	0.5	-0.008625
1.525000	0.5	-0.008500
1.533333	0.5	-0.008750
1.541667	0.5	-0.009375
1.550000	0.5	-0.009750
1.558333	0.5	-0.010125
1.566667	0.5	-0.010625
1.575000	0.5	-0.011125
1.583333	0.5	-0.010875
1.591667	0.5	-0.010750
1.600000	0.5	-0.011125
1.608333	0.5	-0.011250
1.616667	0.5	-0.011000
1.625000	0.5	-0.011375
1.633333	0.5	-0.011875
1.641667	0.5	-0.012125
1.650000	0.5	-0.012125
1.658333	0.5	-0.012250
1.666667	0.5	-0.012500
1.675000	0.5	-0.012625
1.683333	0.5	-0.012375
1.691667	0.5	-0.012750
1.700000	0.5	-0.013125
1.708333	0.5	-0.013125
1.716667	0.5	-0.013375
1.725000	0.5	-0.013500
1.733333	0.5	-0.013750
1.741667	0.5	-0.013625
1.750000	0.5	-0.013625
1.758333	0.5	-0.013875
1.766667	0.5	-0.014000
1.775000	0.5	-0.013875
1.783333	0.5	-0.013750
1.791667	0.5	-0.014125
1.800000	0.5	-0.014250
1.808333	0.5	-0.014375
1.816667	0.5	-0.014250
1.825000	0.5	-0.014500
1.833333	0.5	-0.014875
1.841667	0.5	-0.014875
1.850000	0.5	-0.014750
1.858333	0.5	-0.014875
1.866667	0.5	-0.014875
1.875000	0.5	-0.014875
1.883333	0.5	-0.014125
1.891667	0.5	-0.014250
1.900000	0.5	-0.014375
1.908333	0.5	-0.014125
1.916667	0.5	-0.014375
1.925000	0.5	-0.014375
1.933333	0.5	-0.014250
1.941667	0.5	-0.014000
1.950000	0.5	-0.013750
1.958333	0.5	-0.014250
1.966667	0.5	-0.014375
1.975000	0.5	-0.014375
1.983333	0.5	-0.014375
1.991667	0.5	-0.014250
2.000000	0.5	-0.014125
2.008333	0.5	-0.014500
2.016667	0.5	-0.014375
2.025000	0.5	-0.014625
2.033333	0.5	-0.014625
2.041667	0.5	-0.014500
2.050000	0.5	-0.014375
2.058333	0.5	-0.014375
2.066667	0.5	-0.014125
2.075000	0.5	-0.014000
2.083333	0.5	-0.013750
2.091667	0.5	-0.013375
2.100000	0.5	-0.013125
2.108333	0.5	-0.012875
2.116667	0.5	-0.012750
2.125000	0.5	-0.012875
2.133333	0.5	-0.012625
2.141667	0.5	-0.012250
2.150000	0.5	-0.011875
2.158333	0.5	-0.011625
2.166667	0.5	-0.011500
2.175000	0.5	-0.011250
2.183333	0.5	-0.011500
2.191667	0.5	-0.011250
2.200000	0.5	-0.011000
2.208333	0.5	-0.010875
2.216667	0.5	-0.010875
2.225000	0.5	-0.010500
2.233333	0.5	-0.010125
2.241667	0.5	-0.009750
2.250000	0.5	-0.009375
2.258333	0.5	-0.009000
2.266667	0.5	-0.008250
2.275000	0.5	-0.008125
2.283333	0.5	-0.008000
2.291667	0.5	-0.007750
2.300000	0.5	-0.007125
2.308333	0.5	-0.006375
2.316667	0.5	-0.006375
2.325000	0.5	-0.006250
2.333333	0.5	-0.006125
2.341667	0.5	-0.005625
2.350000	0.5	-0.005375
2.358333	0.5	-0.005375
2.366667	0.5	-0.005000
2.375000	0.5	-0.004750
2.383333	0.5	-0.004000
2.391667	0.5	-0.003375
2.400000	0.5	-0.003000
2.408333	0.5	-0.002625
2.416667	0.5	-0.001875
2.425000	0.5	-0.001625
2.433333	0.5	-0.001125
2.441667	0.5	-0.001000
2.450000	0.5	-0.000625
2.458333	0.5	-0.000250
2.466667	0.5	-0.000125
2.475000	0.5	0.000000
2.483333	0.5	0.000125
2.491667	0.5	0.000375
2.500000	0.5	0.000500
2.508333	0.5	0.000875
2.516667	0.5	0.001125
2.525000	0.5	0.001375
2.533333	0.5	0.001750
2.541667	0.5	0.002125
2.550000	0.5	0.002375
2.558333	0.5	0.002375
2.566667	0.5	0.002500
2.575000	0.5	0.002625
2.583333	0.5	0.003000
2.591667	0.5	0.003625
2.600000	0.5	0.004000
2.608333	0.5	0.004625
2.616667	0.5	0.004500
2.625000	0.5	0.004750
2.633333	0.5	0.005000
2.641667	0.5	0.004625
2.650000	0.5	0.004375
2.658333	0.5	0.004250
2.666667	0.5	0.003625
2.675000	0.5	0.003875
2.683333	0.5	0.004125
2.691667	0.5	0.003875
2.700000	0.5	0.003625
2.708333	0.5	0.003125
2.716667	0.5	0.002750
2.725000	0.5	0.002625
2.733333	0.5	0.002125
2.741667	0.5	0.001875
2.750000	0.5	0.001750
2.758333	0.5	0.001500
2.766667	0.5	0.000625
2.775000	0.5	0.000125
2.783333	0.5	0.000000
2.791667	0.5	-0.000250
2.800000	0.5	-0.000750
2.808333	0.5	-0.001375
2.816667	0.5	-0.002000
2.825000	0.5	-0.002000
2.833333	0.5	-0.002250
2.841667	0.5	-0.003000
2.850000	0.5	-0.003375
2.858333	0.5	-0.003750
2.866667	0.5	-0.004375
2.875000	0.5	-0.004875
2.883333	0.5	-0.005000
2.891667	0.5	-0.005375
2.900000	0.5	-0.005875
2.908333	0.5	-0.006500
2.916667	0.5	-0.007125
2.925000	0.5	-0.007500
2.933333	0.5	-0.008125
2.941667	0.5	-0.008625
2.950000	0.5	-0.009250
2.958333	0.5	-0.010000
2.966667	0.5	-0.010000
2.975000	0.5	-0.010000
2.983333	0.5	-0.010125
2.991667	0.5	-0.010500
3.000000	0.5	-0.010875
3.008333	0.5	-0.011125
3.016667	0.5	-0.011750
3.025000	0.5	-0.012250
3.033333	0.5	-0.012625
3.041667	0.5	-0.013000
3.050000	0.5	-0.013250
3.058333	0.5	-0.013375
3.066667	0.5	-0.013500
3.075000	0.5	-0.013625
3.083333	0.5	-0.014125
3.091667	0.5	-0.014125
3.100000	0.5	-0.014000
3.108333	0.5	-0.014000
3.116667	0.5	-0.014000
3.125000	0.5	-0.014250
3.133333	0.5	-0.014375
3.141667	0.5	-0.013875
3.150000	0.5	-0.014000
3.158333	0.5	-0.014125
3.166667	0.5	-0.014375
3.175000	0.5	-0.014500
3.183333	0.5	-0.014375
3.191667	0.5	-0.014125
3.200000	0.5	-0.014000
3.208333	0.5	-0.014000
3.216667	0.5	-0.014125
3.225000	0.5	-0.014000
3.233333	0.5	-0.014000
3.241667	0.5	-0.014000
3.250000	0.5	-0.014250
3.258333	0.5	-0.014375
3.266667	0.5	-0.014875
3.275000	0.5	-0.014875
3.283333	0.5	-0.014750
3.291667	0.5	-0.014625
3.300000	0.5	-0.014625
3.308333	0.5	-0.014375
3.316667	0.5	-0.014500
3.325000	0.5	-0.014375
3.333333	0.5	-0.014750
3.341667	0.5	-0.014500
3.350000	0.5	-0.014500
3.358333	0.5	-0.014750
3.366667	0.5	-0.014750
3.375000	0.5	-0.014500
3.383333	0.5	-0.014250
3.391667	0.5	-0.014125
3.400000	0.5	-0.014000
3.408333	0.5	-0.014125
3.416667	0.5	-0.014500
3.425000	0.5	-0.014500
3.433333	0.5	-0.014875
3.441667	0.5	-0.014750
3.450000	0.5	-0.014500
3.458333	0.5	-0.014000
3.466667	0.5	-0.013625
3.475000	0.5	-0.013250
3.483333	0.5	-0.013250
3.491667	0.5	-0.013500
3.500000	0.5	-0.013750
3.508333	0.5	-0.014125
3.516667	0.5	-0.014125
3.525000	0.5	-0.014000
3.533333	0.5	-0.013875
3.541667	0.5	-0.014000
3.550000	0.5	-0.013875
3.558333	0.5	-0.013875
3.566667	0.5	-0.013750
3.575000	0.5	-0.013875
3.583333	0.5	-0.013625
3.591667	0.5	-0.013375
3.600000	0.5	-0.013375
3.608333	0.5	-0.013125
3.616667	0.5	-0.013250
3.625000	0.5	-0.013125
3.633333	0.5	-0.013250
3.641667	0.5	-0.013125
3.650000	0.5	-0.013000
3.658333	0.5	-0.012750
3.666667	0.5	-0.012875
3.675000	0.5	-0.012625
3.683333	0.5	-0.012125
3.691667	0.5	-0.011875
3.700000	0.5	-0.011500
3.708333	0.5	-0.011375
3.716667	0.5	-0.010625
3.725000	0.5	-0.010250
3.733333	0.5	-0.009625
3.741667	0.5	-0.009625
3.750000	0.5	-0.009375
3.758333	0.5	-0.009000
3.766667	0.5	-0.008875
3.775000	0.5	-0.008625
3.783333	0.5	-0.008500
3.791667	0.5	-0.008250
3.800000	0.5	-0.007875
3.808333	0.5	-0.007000
3.816667	0.5	-0.006500
3.825000	0.5	-0.005625
3.833333	0.5	-0.005125
3.841667	0.5	-0.005000
3.850000	0.5	-0.004625
3.858333	0.5	-0.004125
3.866667	0.5	-0.003625
3.875000	0.5	-0.002875
3.883333	0.5	-0.002250
3.891667	0.5	-0.001750
3.900000	0.5	-0.001375
3.908333	0.5	-0.000750
3.916667	0.5	-0.000125
3.925000	0.5	0.000250
3.933333	0.5	0.000750
3.941667	0.5	0.001000
3.950000	0.5	0.001500
3.958333	0.5	0.001625
3.966667	0.5	0.001750
3.975000	0.5	0.002375
3.983333	0.5	0.003000
3.991667	0.5	0.003250
4.000000	0.5	0.004000
4.008333	0.5	0.004250
4.016667	0.5	0.004875
4.025000	0.5	0.005500
4.033333	0.5	0.005500
4.041667	0.5	0.005625
4.050000	0.5	0.006500
4.058333	0.5	0.007000
4.066667	0.5	0.007375
4.075000	0.5	0.007500
4.083333	0.5	0.007500
4.091667	0.5	0.007750
4.100000	0.5	0.008125
4.108333	0.5	0.008250
4.116667	0.5	0.008875
4.125000	0.5	0.008875
4.133333	0.5	0.008750
4.141667	0.5	0.008875
4.150000	0.5	0.008875
4.158333	0.5	0.008500
4.166667	0.5	0.008375
4.175000	0.5	0.008875
4.183333	0.5	0.008875
4.191667	0.5	0.009250
4.200000	0.5	0.009375
4.208333	0.5	0.009125
4.216667	0.5	0.008875
4.225000	0.5	0.008750
4.233333	0.5	0.008750
4.241667	0.5	0.008500
4.250000	0.5	0.008625
4.258333	0.5	0.008750
4.266667	0.5	0.008375
4.275000	0.5	0.008000
4.283333	0.5	0.008250
4.291667	0.5	0.008500
4.300000	0.5	0.008375
4.308333	0.5	0.008125
4.316667	0.5	0.007625
4.325000	0.5	0.007625
4.333333	0.5	0.007750
4.341667	0.5	0.007875
4.350000	0.5	0.007875
4.358333	0.5	0.007875
4.366667	0.5	0.007750
4.375000	0.5	0.007625
4.383333	0.5	0.007625
4.391667	0.5	0.007875
4.400000	0.5	0.007875
4.408333	0.5	0.008125
4.416667	0.5	0.008250
4.425000	0.5	0.008375
4.433333	0.5	0.008375
4.441667	0.5	0.009000
4.450000	0.5	0.008875
4.458333	0.5	0.008750
4.466667	0.5	0.008625
4.475000	0.5	0.008875
4.483333	0.5	0.009000
4.491667	0.5	0.009375
4.500000	0.5	0.009875
4.508333	0.5	0.010375
4.516667	0.5	0.010500
4.525000	0.5	0.010000
4.533333	0.5	0.009625
4.541667	0.5	0.009875
4.550000	0.5	0.010125
4.558333	0.5	0.010250
4.566667	0.5	0.010625
4.575000	0.5	0.010875
4.583333	0.5	0.011000
4.591667	0.5	0.011250
4.600000	0.5	0.012125
4.608333	0.5	0.012375
4.616667	0.5	0.012500
4.625000	0.5	0.012500
4.633333	0.5	0.012625
4.641667	0.5	0.012625
4.650000	0.5	0.012500
4.658333	0.5	0.012500
4.666667	0.5	0.012750
4.675000	0.5	0.013250
4.683333	0.5	0.013750
4.691667	0.5	0.014000
4.700000	0.5	0.014375
4.708333	0.5	0.014625
4.716667	0.5	0.014875
4.725000	0.5	0.014875
4.733333	0.5	0.015000
4.741667	0.5	0.014875
4.750000	0.5	0.014875
4.758333	0.5	0.015375
4.766667	0.5	0.015750
4.775000	0.5	0.016250
4.783333	0.5	0.016375
4.791667	0.5	0.016500
4.800000	0.5	0.016625
4.808333	0.5	0.017000
4.816667	0.5	0.017250
4.825000	0.5	0.017000
4.833333	0.5	0.017250
4.841667	0.5	0.017625
4.850000	0.5	0.017750
4.858333	0.5	0.017750
4.866667	0.5	0.017875
4.875000	0.5	0.018250
4.883333	0.5	0.018125
4.891667	0.5	0.018500
4.900000	0.5	0.018125
4.908333	0.5	0.018000
4.916667	0.5	0.017625
4.925000	0.5	0.017750
4.933333	0.5	0.017500
4.941667	0.5	0.017375
4.950000	0.5	0.017000
4.958333	0.5	0.016875
4.966667	0.5	0.016625
4.975000	0.5	0.016750
4.983333	0.5	0.016750
4.991667	0.5	0.016625
5.000000	0.5	0.016375
5.008333	0.5	0.016125
5.016667	0.5	0.015750
5.025000	0.5	0.015500
5.033333	0.5	0.015750
5.041667	0.5	0.015750
5.050000	0.5	0.015750
5.058333	0.5	0.015375
5.066667	0.5	0.015000
5.075000	0.5	0.014875
5.083333	0.5	0.014125
5.091667	0.5	0.013875
5.100000	0.5	0.013375
5.108333	0.5	0.012750
5.116667	0.5	0.012500
5.125000	0.5	0.012375
5.133333	0.5	0.012500
5.141667	0.5	0.012500
5.150000	0.5	0.012375
5.158333	0.5	0.012375
5.166667	0.5	0.012125
5.175000	0.5	0.012000
5.183333	0.5	0.011625
5.191667	0.5	0.011375
5.200000	0.5	0.011375
5.208333	0.5	0.011250
5.216667	0.5	0.011000
5.225000	0.5	0.010750
5.233333	0.5	0.010125
5.241667	0.5	0.010125
5.250000	0.5	0.010250
5.258333	0.5	0.010250
5.266667	0.5	0.010375
5.275000	0.5	0.010000
5.283333	0.5	0.010000
5.291667	0.5	0.009500
5.300000	0.5	0.009875
5.308333	0.5	0.010250
5.316667	0.5	0.010250
5.325000	0.5	0.010125
5.333333	0.5	0.010125
5.341667	0.5	0.010375
5.350000	0.5	0.010375
5.358333	0.5	0.010375
5.366667	0.5	0.010250
5.375000	0.5	0.010125
5.383333	0.5	0.010375
5.391667	0.5	0.010125
5.400000	0.5	0.009875
5.408333	0.5	0.009750
5.416667	0.5	0.009750
5.425000	0.5	0.009750
5.433333	0.5	0.009375
5.441667	0.5	0.008625
5.450000	0.5	0.008750
5.458333	0.5	0.009000
5.466667	0.5	0.008750
5.475000	0.5	0.008375
5.483333	0.5	0.008125
5.491667	0.5	0.008125
5.500000	0.5	0.007500
5.508333	0.5	0.007375
5.516667	0.5	0.006750
5.525000	0.5	0.006625
5.533333	0.5	0.006500
5.541667	0.5	0.006125
5.550000	0.5	0.005625
5.558333	0.5	0.005250
5.566667	0.5	0.004500
5.575000	0.5	0.003875
5.583333	0.5	0.003125
5.591667	0.5	0.002875
5.600000	0.5	0.002500
5.608333	0.5	0.002125
5.616667	0.5	0.001625
5.625000	0.5	0.001125
5.633333	0.5	0.000375
5.641667	0.5	-0.000250
5.650000	0.5	-0.001000
5.658333	0.5	-0.001375
5.666667	0.5	-0.001875
5.675000	0.5	-0.002375
5.683333	0.5	-0.002500
5.691667	0.5	-0.003375
5.700000	0.5	-0.004250
5.708333	0.5	-0.005250
5.716667	0.5	-0.005875
5.725000	0.5	-0.006500
5.733333	0.5	-0.007250
5.741667	0.5	-0.007750
5.750000	0.5	-0.008000
5.758333	0.5	-0.008500
5.766667	0.5	-0.009500
5.775000	0.5	-0.009750
5.783333	0.5	-0.010625
5.791667	0.5	-0.011375
5.800000	0.5	-0.012125
5.808333	0.5	-0.012250
5.816667	0.5	-0.012750
5.825000	0.5	-0.012875
5.833333	0.5	-0.012875
5.841667	0.5	-0.013125
5.850000	0.5	-0.013625
5.858333	0.5	-0.013750
5.866667	0.5	-0.014125
5.875000	0.5	-0.014250
5.883333	0.5	-0.014500
5.891667	0.5	-0.014625
5.900000	0.5	-0.014875
5.908333	0.5	-0.014875
5.916667	0.5	-0.014750
5.925000	0.5	-0.014875
5.933333	0.5	-0.014625
5.941667	0.5	-0.014500
5.950000	0.5	-0.014375
5.958333	0.5	-0.014500
5.966667	0.5	-0.014750
5.975000	0.5	-0.015000
5.983333	0.5	-0.015250
5.991667	0.5	-0.015000
6.000000	0.5	-0.014875
6.008333	0.5	-0.014375
6.016667	0.5	-0.014750
6.025000	0.5	-0.015000
6.033333	0.5	-0.015000
6.041667	0.5	-0.014750
6.050000	0.5	-0.014625
6.058333	0.5	-0.014375
6.066667	0.5	-0.013500
6.075000	0.5	-0.013375
6.083333	0.5	-0.013125
6.091667	0.5	-0.012625
6.100000	0.5	-0.012500
6.108333	0.5	-0.012250
6.116667	0.5	-0.012000
6.125000	0.5	-0.011875
6.133333	0.5	-0.011875
6.141667	0.5	-0.011250
6.150000	0.5	-0.011250
6.158333	0.5	-0.010500
6.166667	0.5	-0.010000
6.175000	0.5	-0.009750
6.183333	0.5	-0.009250
6.191667	0.5	-0.008750
6.200000	0.5	-0.008125
6.208333	0.5	-0.008125
6.216667	0.5	-0.008000
6.225000	0.5	-0.007375
6.233333	0.5	-0.007375
6.241667	0.5	-0.007250
6.250000	0.5	-0.007000
6.258333	0.5	-0.006625
6.266667	0.5	-0.006500
6.275000	0.5	-0.006375
6.283333	0.5	-0.006000
6.291667	0.5	-0.005375
6.300000	0.5	-0.005125
6.308333	0.5	-0.005000
6.316667	0.5	-0.004750
6.325000	0.5	-0.004500
6.333333	0.5	-0.004250
6.341667	0.5	-0.003875
6.350000	0.5	-0.004000
6.358333	0.5	-0.003875
6.366667	0.5	-0.004000
6.375000	0.5	-0.003875
6.383333	0.5	-0.004000
6.391667	0.5	-0.004000
6.400000	0.5	-0.003500
6.408333	0.5	-0.003250
6.416667	0.5	-0.003250
6.425000	0.5	-0.003500
6.433333	0.5	-0.003250
6.441667	0.5	-0.002750
6.450000	0.5	-0.002375
6.458333	0.5	-0.002375
6.466667	0.5	-0.002875
6.475000	0.5	-0.002750
6.483333	0.5	-0.002750
6.491667	0.5	-0.002750
6.500000	0.5	-0.002625
6.508333	0.5	-0.002625
6.516667	0.5	-0.002875
6.525000	0.5	-0.003125
6.533333	0.5	-0.002875
6.541667	0.5	-0.002875
6.550000	0.5	-0.003125
6.558333	0.5	-0.003375
6.566667	0.5	-0.003125
6.575000	0.5	-0.003500
6.583333	0.5	-0.004000
6.591667	0.5	-0.004125
6.600000	0.5	-0.004125
6.608333	0.5	-0.004250
6.616667	0.5	-0.004500
6.625000	0.5	-0.004875
6.633333	0.5	-0.006125
6.641667	0.5	-0.006875
6.650000	0.5	-0.007625
6.658333	0.5	-0.008500
6.666667	0.5	-0.010125
6.675000	0.5	-0.011500
6.683333	0.5	-0.013375
6.691667	0.5	-0.016250
6.700000	0.5	-0.019750
6.708333	0.5	-0.024875
6.716667	0.5	-0.031625
6.725000	0.5	-0.040000
6.733333	0.5	-0.050500
6.741667	0.5	-0.063125
6.750000	0.5	-0.078500
6.758333	0.5	-0.097625
6.766667	0.5	-0.121500
6.775000	0.5	-0.151625
6.783333	0.5	-0.191375
6.791667	0.5	-0.244750
6.800000	0.5	-0.317250
6.808333	0.5	-0.416625
6.816667	0.5	-0.548875
6.825000	0.5	-0.717875
6.833333	0.5	-0.922125
6.841667	0.5	-1.153375
6.850000	0.5	-1.394500
6.858333	0.5	-1.618500
6.866667	0.5	-1.791750
6.875000	0.5	-1.874750
6.883333	0.5	-1.825250
6.891667	0.5	-1.601375
6.900000	0.5	-1.164625
6.908333	0.5	-0.481750
6.916667	0.5	0.472625
6.925000	0.5	1.715000
6.933333	0.5	3.248875
6.941667	0.5	5.062625
6.950000	0.5	7.125500
6.958333	0.5	9.385125
6.966667	0.5	11.762125
6.975000	0.5	14.149750
6.983333	0.5	16.420500
6.991667	0.5	18.435125
7.000000	0.5	20.061125
7.008333	0.5	21.193125
7.016667	0.5	21.769000
7.025000	0.5	21.779750
7.033333	0.5	21.267625
7.041667	0.5	20.313125
7.050000	0.5	19.022250
7.058333	0.5	17.506500
7.066667	0.5	15.870625
7.075000	0.5	14.204125
7.083333	0.5	12.575125
7.091667	0.5	11.034125
7.100000	0.5	9.611625
7.108333	0.5	8.323875
7.116667	0.5	7.176625
7.125000	0.5	6.166375
7.133333	0.5	5.286125
7.141667	0.5	4.524875
7.150000	0.5	3.870625
7.158333	0.5	3.310875
7.166667	0.5	2.833875
7.175000	0.5	2.427875
7.183333	0.5	2.083000
7.191667	0.5	1.790625
7.200000	0.5	1.542125
7.208333	0.5	1.331000
7.216667	0.5	1.151875
7.225000	0.5	0.999250
7.233333	0.5	0.868250
7.241667	0.5	0.756500
7.250000	0.5	0.660500
7.258333	0.5	0.578375
7.266667	0.5	0.507500
7.275000	0.5	0.446625
7.283333	0.5	0.393750
7.291667	0.5	0.347625
7.300000	0.5	0.307625
7.308333	0.5	0.273000
7.316667	0.5	0.242875
7.325000	0.5	0.216250
7.333333	0.5	0.193000
7.341667	0.5	0.172750
7.350000	0.5	0.155250
7.358333	0.5	0.139125
7.366667	0.5	0.125125
7.375000	0.5	0.113000
7.383333	0.5	0.102500
7.391667	0.5	0.092875
7.400000	0.5	0.084500
7.408333	0.5	0.077250
7.416667	0.5	0.070250
7.425000	0.5	0.064500
7.433333	0.5	0.059125
7.441667	0.5	0.054500
7.450000	0.5	0.050500
7.458333	0.5	0.047000
7.466667	0.5	0.044000
7.475000	0.5	0.041250
7.483333	0.5	0.038875
7.491667	0.5	0.036375
7.500000	0.5	0.034750
7.508333	0.5	0.033000
7.516667	0.5	0.031500
7.525000	0.5	0.030125
7.533333	0.5	0.028875
7.541667	0.5	0.027875
7.550000	0.5	0.026750
7.558333	0.5	0.026250
7.566667	0.5	0.025250
7.575000	0.5	0.024875
7.583333	0.5	0.024500
7.591667	0.5	0.024125
7.600000	0.5	0.023875
7.608333	0.5	0.023500
7.616667	0.5	0.023125
7.625000	0.5	0.022750
7.633333	0.5	0.022250
7.641667	0.5	0.022000
7.650000	0.5	0.021875
7.658333	0.5	0.021875
7.666667	0.5	0.021750
7.675000	0.5	0.021500
7.683333	0.5	0.021125
7.691667	0.5	0.020750
7.700000	0.5	0.019750
7.708333	0.5	0.020000
7.716667	0.5	0.020000
7.725000	0.5	0.020250
7.733333	0.5	0.020500
7.741667	0.5	0.021000
7.750000	0.5	0.021500
7.758333	0.5	0.021875
7.766667	0.5	0.022125
7.775000	0.5	0.022875
7.783333	0.5	0.023500
7.791667	0.5	0.024750
7.800000	0.5	0.026375
7.808333	0.5	0.028125
7.816667	0.5	0.030000
7.825000	0.5	0.031750
7.833333	0.5	0.034250
7.841667	0.5	0.036500
7.850000	0.5	0.039500
7.858333	0.5	0.043000
7.866667	0.5	0.047250
7.875000	0.5	0.051875
7.883333	0.5	0.056500
7.891667	0.5	0.062375
7.900000	0.5	0.069875
7.908333	0.5	0.077625
7.916667	0.5	0.087125
7.925000	0.5	0.097750
7.933333	0.5	0.109875
7.941667	0.5	0.123750
7.950000	0.5	0.139125
7.958333	0.5	0.156750
7.966667	0.5	0.176625
7.975000	0.5	0.199125
7.983333	0.5	0.225000
7.991667	0.5	0.254625
8.000000	0.5	0.289000
8.008333	0.5	0.328875
8.016667	0.5	0.375125
8.025000	0.5	0.428875
8.033333	0.5	0.490875
8.041667	0.5	0.563375
8.050000	0.5	0.647250
8.058333	0.5	0.743750
8.066667	0.5	0.853500
8.075000	0.5	0.978000
8.083333	0.5	1.118125
8.091667	0.5	1.273625
8.100000	0.5	1.445500
8.108333	0.5	1.633875
8.116667	0.5	1.838500
8.125000	0.5	2.059625
8.133333	0.5	2.296125
8.141667	0.5	2.547875
8.150000	0.5	2.814375
8.158333	0.5	3.095250
8.166667	0.5	3.389625
8.175000	0.5	3.697000
8.183333	0.5	4.017000
8.191667	0.5	4.348875
8.200000	0.5	4.692000
8.208333	0.5	5.045750
8.216667	0.5	5.410000
8.225000	0.5	5.783750
8.233333	0.5	6.165875
8.241667	0.5	6.556375
8.250000	0.5	6.955000
8.258333	0.5	7.360875
8.266667	0.5	7.773625
8.275000	0.5	8.192750
8.283333	0.5	8.617000
8.291667	0.5	9.046125
8.300000	0.5	9.480000
8.308333	0.5	9.917250
8.316667	0.5	10.356000
8.325000	0.5	10.795000
8.333333	0.5	11.229125
8.341667	0.5	11.650750
8.350000	0.5	12.048375
8.358333	0.5	12.403875
8.366667	0.5	12.692875
8.375000	0.5	12.888625
8.383333	0.5	12.964750
8.391667	0.5	12.901625
8.400000	0.5	12.690125
8.408333	0.5	12.334500
8.416667	0.5	11.849000
8.425000	0.5	11.255750
8.433333	0.5	10.581000
8.441667	0.5	9.849375
8.450000	0.5	9.082750
8.458333	0.5	8.299875
8.466667	0.5	7.516375
8.475000	0.5	6.746250
8.483333	0.5	6.002000
8.491667	0.5	5.293875
8.500000	0.5	4.632125
8.508333	0.5	4.023500
8.516667	0.5	3.472875
8.525000	0.5	2.982375
8.533333	0.5	2.550375
8.541667	0.5	2.174625
8.550000	0.5	1.849875
8.558333	0.5	1.571750
8.566667	0.5	1.334625
8.575000	0.5	1.133000
8.583333	0.5	0.962500
8.591667	0.5	0.819125
8.600000	0.5	0.698750
8.608333	0.5	0.597375
8.616667	0.5	0.512750
8.625000	0.5	0.441625
8.633333	0.5	0.382000
8.641667	0.5	0.332250
8.650000	0.5	0.290500
8.658333	0.5	0.255500
8.666667	0.5	0.226375
8.675000	0.5	0.201875
8.683333	0.5	0.181125
8.691667	0.5	0.163750
8.700000	0.5	0.149125
8.708333	0.5	0.136875
8.716667	0.5	0.126250
8.725000	0.5	0.117375
8.733333	0.5	0.109625
8.741667	0.5	0.102500
8.750000	0.5	0.096500
8.758333	0.5	0.091375
8.766667	0.5	0.086750
8.775000	0.5	0.082500
8.783333	0.5	0.078625
8.791667	0.5	0.075375
8.800000	0.5	0.073125
8.808333	0.5	0.070875
8.816667	0.5	0.069000
8.825000	0.5	0.066875
8.833333	0.5	0.064875
8.841667	0.5	0.063500
8.850000	0.5	0.061875
8.858333	0.5	0.060250
8.866667	0.5	0.058625
8.875000	0.5	0.057625
8.883333	0.5	0.056500
8.891667	0.5	0.055625
8.900000	0.5	0.054875
8.908333	0.5	0.054375
8.916667	0.5	0.053625
8.925000	0.5	0.052750
8.933333	0.5	0.052375
8.941667	0.5	0.051625
8.950000	0.5	0.051125
8.958333	0.5	0.050625
8.966667	0.5	0.050000
8.975000	0.5	0.049500
8.983333	0.5	0.048750
8.991667	0.5	0.047875
9.000000	0.5	0.047375
9.008333	0.5	0.047375
9.016667	0.5	0.047250
9.025000	0.5	0.047375
9.033333	0.5	0.047250
9.041667	0.5	0.047000
9.050000	0.5	0.047125
9.058333	0.5	0.046625
9.066667	0.5	0.046750
9.075000	0.5	0.046625
9.083333	0.5	0.046625
9.091667	0.5	0.046500
9.100000	0.5	0.046500
9.108333	0.5	0.046625
9.116667	0.5	0.047000
9.125000	0.5	0.046875
9.133333	0.5	0.046500
9.141667	0.5	0.046625
9.150000	0.5	0.046500
9.158333	0.5	0.046500
9.166667	0.5	0.046375
9.175000	0.5	0.046375
9.183333	0.5	0.046125
9.191667	0.5	0.046500
9.200000	0.5	0.046375
9.208333	0.5	0.046375
9.216667	0.5	0.046000
9.225000	0.5	0.045750
9.233333	0.5	0.045500
9.241667	0.5	0.045375
9.250000	0.5	0.044875
9.258333	0.5	0.044500
9.266667	0.5	0.044250
9.275000	0.5	0.043875
9.283333	0.5	0.044000
9.291667	0.5	0.043875
9.300000	0.5	0.043625
9.308333	0.5	0.043125
9.316667	0.5	0.042500
9.325000	0.5	0.042125
9.333333	0.5	0.042000
9.341667	0.5	0.041750
9.350000	0.5	0.041125
9.358333	0.5	0.040625
9.366667	0.5	0.041000
9.375000	0.5	0.040250
9.383333	0.5	0.040125
9.391667	0.5	0.040375
9.400000	0.5	0.040500
9.408333	0.5	0.040500
9.416667	0.5	0.040625
9.425000	0.5	0.040875
9.433333	0.5	0.041500
9.441667	0.5	0.042125
9.450000	0.5	0.043375
9.458333	0.5	0.044375
9.466667	0.5	0.045750
9.475000	0.5	0.047375
9.483333	0.5	0.049250
9.491667	0.5	0.051875
9.500000	0.5	0.054875
9.508333	0.5	0.058375
9.516667	0.5	0.062750
9.525000	0.5	0.068125
9.533333	0.5	0.073875
9.541667	0.5	0.080375
9.550000	0.5	0.088500
9.558333	0.5	0.097500
9.566667	0.5	0.108125
9.575000	0.5	0.119625
9.583333	0.5	0.132750
9.591667	0.5	0.147750
9.600000	0.5	0.164125
9.608333	0.5	0.182500
9.616667	0.5	0.202875
9.625000	0.5	0.225750
9.633333	0.5	0.252250
9.641667	0.5	0.281500
9.650000	0.5	0.314375
9.658333	0.5	0.351500
9.666667	0.5	0.393000
9.675000	0.5	0.440125
9.683333	0.5	0.493875
9.691667	0.5	0.556125
9.700000	0.5	0.628125
9.708333	0.5	0.711500
9.716667	0.5	0.809500
9.725000	0.5	0.924000
9.733333	0.5	1.058125
9.741667	0.5	1.215000
9.750000	0.5	1.398375
9.758333	0.5	1.612750
9.766667	0.5	1.860875
9.775000	0.5	2.146250
9.783333	0.5	2.473125
9.791667	0.5	2.844875
9.800000	0.5	3.262875
9.808333	0.5	3.728500
9.816667	0.5	4.242250
9.825000	0.5	4.804375
9.833333	0.5	5.411625
9.841667	0.5	6.060500
9.850000	0.5	6.746375
9.858333	0.5	7.462875
9.866667	0.5	8.202375
9.875000	0.5	8.957000
9.883333	0.5	9.716500
9.891667	0.5	10.470375
9.900000	0.5	11.207375
9.908333	0.5	11.916875
9.916667	0.5	12.587750
9.925000	0.5	13.209250
9.933333	0.5	13.771500
9.941667	0.5	14.265750
9.950000	0.5	14.683750
9.958333	0.5	15.019125
9.966667	0.5	15.266500
9.975000	0.5	15.423875
9.983333	0.5	15.489750
9.991667	0.5	15.463875
10.000000	0.5	15.348125
10.008333	0.5	15.146375
10.016667	0.5	14.862875
10.025000	0.5	14.503625
10.033333	0.5	14.076375
10.041667	0.5	13.588375
10.050000	0.5	13.048375
10.058333	0.5	12.465625
10.066667	0.5	11.848625
10.075000	0.5	11.206250
10.083333	0.5	10.547500
10.091667	0.5	9.880750
10.100000	0.5	9.213750
10.108333	0.5	8.553750
10.116667	0.5	7.906625
10.125000	0.5	7.277500
10.133333	0.5	6.671375
10.141667	0.5	6.091875
10.150000	0.5	5.542125
10.158333	0.5	5.023250
10.166667	0.5	4.537750
10.175000	0.5	4.086000
10.183333	0.5	3.668625
10.191667	0.5	3.285000
10.200000	0.5	2.933875
10.208333	0.5	2.614625
10.216667	0.5	2.325750
10.225000	0.5	2.065875
10.233333	0.5	1.832500
10.241667	0.5	1.623875
10.250000	0.5	1.438000
10.258333	0.5	1.273125
10.266667	0.5	1.127125
10.275000	0.5	0.998125
10.283333	0.5	0.884625
10.291667	0.5	0.785125
10.300000	0.5	0.697750
10.308333	0.5	0.621250
10.316667	0.5	0.554250
10.325000	0.5	0.495875
10.333333	0.5	0.445125
10.341667	0.5	0.400500
10.350000	0.5	0.361375
10.358333	0.5	0.327500
10.366667	0.5	0.297250
10.375000	0.5	0.270500
10.383333	0.5	0.246875
10.391667	0.5	0.226250
10.400000	0.5	0.208750
10.408333	0.5	0.192625
10.416667	0.5	0.178500
10.425000	0.5	0.165625
10.433333	0.5	0.154000
10.441667	0.5	0.143625
10.450000	0.5	0.134625
10.458333	0.5	0.126500
10.466667	0.5	0.119000
10.475000	0.5	0.112375
10.483333	0.5	0.106500
10.491667	0.5	0.100750
10.500000	0.5	0.095000
10.508333	0.5	0.090625
10.516667	0.5	0.086375
10.525000	0.5	0.082875
10.533333	0.5	0.079500
10.541667	0.5	0.076000
10.550000	0.5	0.072750
10.558333	0.5	0.069875
10.566667	0.5	0.067500
10.575000	0.5	0.065375
10.583333	0.5	0.063375
10.591667	0.5	0.061375
10.600000	0.5	0.059375
10.608333	0.5	0.057375
10.616667	0.5	0.055625
10.625000	0.5	0.054000
10.633333	0.5	0.052625
10.641667	0.5	0.051750
10.650000	0.5	0.050625
10.658333	0.5	0.049625
10.666667	0.5	0.048375
10.675000	0.5	0.047500
10.683333	0.5	0.046500
10.691667	0.5	0.045875
10.700000	0.5	0.045000
10.708333	0.5	0.044250
10.716667	0.5	0.043750
10.725000	0.5	0.043375
10.733333	0.5	0.043125
10.741667	0.5	0.042750
10.750000	0.5	0.042500
10.758333	0.5	0.042500
10.766667	0.5	0.042750
10.775000	0.5	0.042750
10.783333	0.5	0.043000
10.791667	0.5	0.042875
10.800000	0.5	0.043125
10.808333	0.5	0.043375
10.816667	0.5	0.044250
10.825000	0.5	0.044625
10.833333	0.5	0.045000
10.841667	0.5	0.045250
10.850000	0.5	0.045750
10.858333	0.5	0.045875
10.866667	0.5	0.046000
10.875000	0.5	0.046250
10.883333	0.5	0.046875
10.891667	0.5	0.047500
10.900000	0.5	0.047875
10.908333	0.5	0.048625
10.916667	0.5	0.049125
10.925000	0.5	0.049375
10.933333	0.5	0.049875
10.941667	0.5	0.050250
10.950000	0.5	0.050625
10.958333	0.5	0.051000
10.966667	0.5	0.051250
10.975000	0.5	0.051750
10.983333	0.5	0.052000
10.991667	0.5	0.052375
11.000000	0.5	0.052250
11.008333	0.5	0.052125
11.016667	0.5	0.051750
11.025000	0.5	0.052250
11.033333	0.5	0.052500
11.041667	0.5	0.053125
11.050000	0.5	0.053625
11.058333	0.5	0.053625
11.066667	0.5	0.053875
11.075000	0.5	0.054000
11.083333	0.5	0.054375
11.091667	0.5	0.054500
11.100000	0.5	0.054625
11.108333	0.5	0.055000
11.116667	0.5	0.055375
11.125000	0.5	0.055500
11.133333	0.5	0.055375
11.141667	0.5	0.055750
11.150000	0.5	0.055500
11.158333	0.5	0.055875
11.166667	0.5	0.056125
11.175000	0.5	0.056250
11.183333	0.5	0.056250
11.191667	0.5	0.056000
11.200000	0.5	0.055375
11.208333	0.5	0.055125
11.216667	0.5	0.054750
11.225000	0.5	0.054625
11.233333	0.5	0.054375
11.241667	0.5	0.054125
11.250000	0.5	0.053875
11.258333	0.5	0.053500
11.266667	0.5	0.052875
11.275000	0.5	0.052375
11.283333	0.5	0.051750
11.291667	0.5	0.051375
11.300000	0.5	0.050750
11.308333	0.5	0.049875
11.316667	0.5	0.049125
11.325000	0.5	0.048500
11.333333	0.5	0.047500
11.341667	0.5	0.047125
11.350000	0.5	0.046625
11.358333	0.5	0.046750
11.366667	0.5	0.046375
11.375000	0.5	0.045750
11.383333	0.5	0.045125
11.391667	0.5	0.044500
11.400000	0.5	0.043875
11.408333	0.5	0.043375
11.416667	0.5	0.043250
11.425000	0.5	0.042875
11.433333	0.5	0.042625
11.441667	0.5	0.041750
11.450000	0.5	0.041375
11.458333	0.5	0.040750
11.466667	0.5	0.040500
11.475000	0.5	0.040000
11.483333	0.5	0.039875
11.491667	0.5	0.039375
11.500000	0.5	0.039500
11.508333	0.5	0.039000
11.516667	0.5	0.038500
11.525000	0.5	0.038125
11.533333	0.5	0.038250
11.541667	0.5	0.038500
11.550000	0.5	0.038125
11.558333	0.5	0.037625
11.566667	0.5	0.037250
11.575000	0.5	0.037000
11.583333	0.5	0.036875
11.591667	0.5	0.036875
11.600000	0.5	0.036750
11.608333	0.5	0.036875
11.616667	0.5	0.036875
11.625000	0.5	0.036750
11.633333	0.5	0.036750
11.641667	0.5	0.036250
11.650000	0.5	0.035875
11.658333	0.5	0.035875
11.666667	0.5	0.035750
11.675000	0.5	0.035750
11.683333	0.5	0.035875
11.691667	0.5	0.036500
11.700000	0.5	0.036875
11.708333	0.5	0.036500
11.716667	0.5	0.036375
11.725000	0.5	0.036250
11.733333	0.5	0.036500
11.741667	0.5	0.036875
11.750000	0.5	0.036750
11.758333	0.5	0.036500
11.766667	0.5	0.036250
11.775000	0.5	0.036125
11.783333	0.5	0.036250
11.791667	0.5	0.035750
11.800000	0.5	0.035500
11.808333	0.5	0.035250
11.816667	0.5	0.035500
11.825000	0.5	0.035250
11.833333	0.5	0.034875
11.841667	0.5	0.034875
11.850000	0.5	0.034625
11.858333	0.5	0.034375
11.866667	0.5	0.034250
11.875000	0.5	0.034250
11.883333	0.5	0.034250
11.891667	0.5	0.034000
11.900000	0.5	0.033625
11.908333	0.5	0.033375
11.916667	0.5	0.033250
11.925000	0.5	0.033375
11.933333	0.5	0.033125
11.941667	0.5	0.032625
11.950000	0.5	0.032500
11.958333	0.5	0.032250
11.966667	0.5	0.032000
11.975000	0.5	0.031875
11.983333	0.5	0.031500
11.991667	0.5	0.031250
12.000000	0.5	0.031000
12.008333	0.5	0.030750
12.016667	0.5	0.030500
12.025000	0.5	0.030250
12.033333	0.5	0.029875
12.041667	0.5	0.029250
12.050000	0.5	0.028500
12.058333	0.5	0.028375
12.066667	0.5	0.027750
12.075000	0.5	0.027875
12.083333	0.5	0.028250
12.091667	0.5	0.027375
12.100000	0.5	0.026875
12.108333	0.5	0.026500
12.116667	0.5	0.026125
12.125000	0.5	0.025875
12.133333	0.5	0.025500
12.141667	0.5	0.025125
12.150000	0.5	0.024625
12.158333	0.5	0.024000
12.166667	0.5	0.023375
12.175000	0.5	0.023375
12.183333	0.5	0.023125
12.191667	0.5	0.022875
12.200000	0.5	0.022750
12.208333	0.5	0.022250
12.216667	0.5	0.022125
12.225000	0.5	0.021875
12.233333	0.5	0.021750
12.241667	0.5	0.021250
12.250000	0.5	0.020375
12.258333	0.5	0.020125
12.266667	0.5	0.020000
12.275000	0.5	0.020000
12.283333	0.5	0.020375
12.291667	0.5	0.021000
12.300000	0.5	0.021375
12.308333	0.5	0.021500
12.316667	0.5	0.021625
12.325000	0.5	0.022125
12.333333	0.5	0.022500
12.341667	0.5	0.022375
12.350000	0.5	0.022875
12.358333	0.5	0.023625
12.366667	0.5	0.024125
12.375000	0.5	0.024750
12.383333	0.5	0.025500
12.391667	0.5	0.026500
12.400000	0.5	0.026875
12.408333	0.5	0.027625
12.416667	0.5	0.028250
12.425000	0.5	0.028875
12.433333	0.5	0.029500
12.441667	0.5	0.029750
12.450000	0.5	0.029750
12.458333	0.5	0.029625
12.466667	0.5	0.029500
12.475000	0.5	0.029000
12.483333	0.5	0.028625
12.491667	0.5	0.028125
12.500000	0.5	0.027375
12.508333	0.5	0.026750
12.516667	0.5	0.026500
12.525000	0.5	0.025375
12.533333	0.5	0.024750
12.541667	0.5	0.023750
12.550000	0.5	0.022750
12.558333	0.5	0.022125
12.566667	0.5	0.021375
12.575000	0.5	0.020750
12.583333	0.5	0.019500
12.591667	0.5	0.018375
12.600000	0.5	0.017625
12.608333	0.5	0.017125
12.616667	0.5	0.017000
12.625000	0.5	0.016375
12.633333	0.5	0.015750
12.641667	0.5	0.015750
12.650000	0.5	0.015125
12.658333	0.5	0.014750
12.666667	0.5	0.014875
12.675000	0.5	0.014500
12.683333	0.5	0.014375
12.691667	0.5	0.014625
12.700000	0.5	0.014625
12.708333	0.5	0.014500
12.716667	0.5	0.014250
12.725000	0.5	0.014250
12.733333	0.5	0.014625
12.741667	0.5	0.014625
12.750000	0.5	0.014875
12.758333	0.5	0.015000
12.766667	0.5	0.015250
12.775000	0.5	0.015500
12.783333	0.5	0.015750
12.791667	0.5	0.015875
12.800000	0.5	0.016125
12.808333	0.5	0.016000
12.816667	0.5	0.016125
12.825000	0.5	0.016375
12.833333	0.5	0.016750
12.841667	0.5	0.017000
12.850000	0.5	0.016875
12.858333	0.5	0.017125
12.866667	0.5	0.016750
12.875000	0.5	0.016875
12.883333	0.5	0.017000
12.891667	0.5	0.017750
12.900000	0.5	0.017500
12.908333	0.5	0.017375
12.916667	0.5	0.017500
12.925000	0.5	0.017625
12.933333	0.5	0.017500
12.941667	0.5	0.017625
12.950000	0.5	0.017875
12.958333	0.5	0.018000
12.966667	0.5	0.017875
12.975000	0.5	0.018000
12.983333	0.5	0.018000
12.991667	0.5	0.018375
13.000000	0.5	0.018500
13.008333	0.5	0.018625
13.016667	0.5	0.018375
13.025000	0.5	0.018625
13.033333	0.5	0.018500
13.041667	0.5	0.018250
13.050000	0.5	0.018000
13.058333	0.5	0.018125
13.066667	0.5	0.018000
13.075000	0.5	0.017375
13.083333	0.5	0.017000
13.091667	0.5	0.016875
13.100000	0.5	0.016750
13.108333	0.5	0.017000
13.116667	0.5	0.017000
13.125000	0.5	0.017000
13.133333	0.5	0.016750
13.141667	0.5	0.016125
13.150000	0.5	0.016125
13.158333	0.5	0.016000
13.166667	0.5	0.015625
13.175000	0.5	0.015750
13.183333	0.5	0.015625
13.191667	0.5	0.015500
13.200000	0.5	0.015625
13.208333	0.5	0.015250
13.216667	0.5	0.015125
13.225000	0.5	0.015000
13.233333	0.5	0.015250
13.241667	0.5	0.015625
13.250000	0.5	0.015500
13.258333	0.5	0.015375
13.266667	0.5	0.014875
13.275000	0.5	0.014625
13.283333	0.5	0.014125
13.291667	0.5	0.013625
13.300000	0.5	0.013250
13.308333	0.5	0.013125
13.316667	0.5	0.013125
13.325000	0.5	0.013000
13.333333	0.5	0.012750
13.341667	0.5	0.012500
13.350000	0.5	0.012000
13.358333	0.5	0.012000
13.366667	0.5	0.012000
13.375000	0.5	0.011750
13.383333	0.5	0.011500
13.391667	0.5	0.011250
13.400000	0.5	0.011000
13.408333	0.5	0.010875
13.416667	0.5	0.010750
13.425000	0.5	0.010375
13.433333	0.5	0.010125
13.441667	0.5	0.010000
13.450000	0.5	0.009625
13.458333	0.5	0.009875
13.466667	0.5	0.009750
13.475000	0.5	0.009500
13.483333	0.5	0.009375
13.491667	0.5	0.009250
13.500000	0.5	0.009125
13.508333	0.5	0.009250
13.516667	0.5	0.009375
13.525000	0.5	0.009500
13.533333	0.5	0.009750
13.541667	0.5	0.009375
13.550000	0.5	0.009750
13.558333	0.5	0.009750
13.566667	0.5	0.009500
13.575000	0.5	0.010000
13.583333	0.5	0.010250
13.591667	0.5	0.010125
13.600000	0.5	0.010125
13.608333	0.5	0.010500
13.616667	0.5	0.011000
13.625000	0.5	0.011625
13.633333	0.5	0.011875
13.641667	0.5	0.011875
13.650000	0.5	0.011750
13.658333	0.5	0.011750
13.666667	0.5	0.011875
13.675000	0.5	0.012250
13.683333	0.5	0.012125
13.691667	0.5	0.012500
13.700000	0.5	0.012750
13.708333	0.5	0.012625
13.716667	0.5	0.013375
13.725000	0.5	0.013625
13.733333	0.5	0.013750
13.741667	0.5	0.014125
13.750000	0.5	0.013875
13.758333	0.5	0.013875
13.766667	0.5	0.014500
13.775000	0.5	0.014500
13.783333	0.5	0.014500
13.791667	0.5	0.014875
13.800000	0.5	0.014875
13.808333	0.5	0.014875
13.816667	0.5	0.014500
13.825000	0.5	0.014500
13.833333	0.5	0.014250
13.841667	0.5	0.014375
13.850000	0.5	0.014250
13.858333	0.5	0.014500
13.866667	0.5	0.014500
13.875000	0.5	0.014375
13.883333	0.5	0.014375
13.891667	0.5	0.014625
13.900000	0.5	0.014750
13.908333	0.5	0.014875
13.916667	0.5	0.014750
13.925000	0.5	0.015250
13.933333	0.5	0.015375
13.941667	0.5	0.015250
13.950000	0.5	0.015375
13.958333	0.5	0.015250
13.966667	0.5	0.014875
13.975000	0.5	0.014500
13.983333	0.5	0.014875
13.991667	0.5	0.014250
14.000000	0.5	0.014250
14.008333	0.5	0.014125
14.016667	0.5	0.014125
14.025000	0.5	0.013875
14.033333	0.5	0.014000
14.041667	0.5	0.013750
14.050000	0.5	0.014000
14.058333	0.5	0.013750
14.066667	0.5	0.013625
14.075000	0.5	0.013750
14.083333	0.5	0.013625
14.091667	0.5	0.013500
14.100000	0.5	0.013375
14.108333	0.5	0.013375
14.116667	0.5	0.013125
14.125000	0.5	0.013000
14.133333	0.5	0.012500
14.141667	0.5	0.012875
14.150000	0.5	0.013125
14.158333	0.5	0.013000
14.166667	0.5	0.012750
14.175000	0.5	0.012875
14.183333	0.5	0.012875
14.191667	0.5	0.012375
14.200000	0.5	0.012375
14.208333	0.5	0.012625
14.216667	0.5	0.012625
14.225000	0.5	0.012250
14.233333	0.5	0.012250
14.241667	0.5	0.012125
14.250000	0.5	0.011750
14.258333	0.5	0.011375
14.266667	0.5	0.011250
14.275000	0.5	0.011250
14.283333	0.5	0.011375
14.291667	0.5	0.011750
14.300000	0.5	0.011875
14.308333	0.5	0.011625
14.316667	0.5	0.011875
14.325000	0.5	0.012125
14.333333	0.5	0.012125
14.341667	0.5	0.012125
14.350000	0.5	0.012250
14.358333	0.5	0.012625
14.366667	0.5	0.013375
14.375000	0.5	0.013875
14.383333	0.5	0.013875
14.391667	0.5	0.014625
14.400000	0.5	0.014625
14.408333	0.5	0.015000
14.416667	0.5	0.015000
14.425000	0.5	0.015625
14.433333	0.5	0.015875
14.441667	0.5	0.015875
14.450000	0.5	0.016125
14.458333	0.5	0.016625
14.466667	0.5	0.016750
14.475000	0.5	0.017000
14.483333	0.5	0.017125
14.491667	0.5	0.017500
14.500000	0.5	0.018000
14.508333	0.5	0.018625
14.516667	0.5	0.018625
14.525000	0.5	0.018750
14.533333	0.5	0.019250
14.541667	0.5	0.020250
14.550000	0.5	0.020875
14.558333	0.5	0.021125
14.566667	0.5	0.021000
14.575000	0.5	0.021750
14.583333	0.5	0.022750
14.591667	0.5	0.023625
14.600000	0.5	0.023875
14.608333	0.5	0.024375
14.616667	0.5	0.025000
14.625000	0.5	0.026000
14.633333	0.5	0.026750
14.641667	0.5	0.027250
14.650000	0.5	0.027500
14.658333	0.5	0.028250
14.666667	0.5	0.028750
14.675000	0.5	0.029250
14.683333	0.5	0.029625
14.691667	0.5	0.029625
14.700000	0.5	0.030375
14.708333	0.5	0.031125
14.716667	0.5	0.032000
14.725000	0.5	0.032625
14.733333	0.5	0.033375
14.741667	0.5	0.033625
14.750000	0.5	0.033500
14.758333	0.5	0.034375
14.766667	0.5	0.035250
14.775000	0.5	0.036000
14.783333	0.5	0.036375
14.791667	0.5	0.037250
14.800000	0.5	0.037750
14.808333	0.5	0.038000
14.816667	0.5	0.038250
14.825000	0.5	0.038750
14.833333	0.5	0.039750
14.841667	0.5	0.040000
14.850000	0.5	0.040375
14.858333	0.5	0.041125
14.866667	0.5	0.041625
14.875000	0.5	0.041750
14.883333	0.5	0.042000
14.891667	0.5	0.042500
14.900000	0.5	0.043000
14.908333	0.5	0.043500
14.916667	0.5	0.044000
14.925000	0.5	0.044125
14.933333	0.5	0.044500
14.941667	0.5	0.045000
14.950000	0.5	0.045125
14.958333	0.5	0.045875
14.966667	0.5	0.046500
14.975000	0.5	0.046375
14.983333	0.5	0.045875
14.991667	0.5	0.046125
15.000000	0.5	0.046250
15.008333	0.5	0.046250
15.016667	0.5	0.046375
15.025000	0.5	0.046250
15.033333	0.5	0.046000
15.041667	0.5	0.046000
15.050000	0.5	0.046250
15.058333	0.5	0.046375
15.066667	0.5	0.045875
15.075000	0.5	0.045250
15.083333	0.5	0.045000
15.091667	0.5	0.044875
15.100000	0.5	0.045125
15.108333	0.5	0.044500
15.116667	0.5	0.044375
15.125000	0.5	0.044125
15.133333	0.5	0.043500
15.141667	0.5	0.043000
15.150000	0.5	0.042625
15.158333	0.5	0.042500
15.166667	0.5	0.042000
15.175000	0.5	0.041500
15.183333	0.5	0.040875
15.191667	0.5	0.040125
15.200000	0.5	0.039375
15.208333	0.5	0.038875
15.216667	0.5	0.038500
15.225000	0.5	0.038125
15.233333	0.5	0.037375
15.241667	0.5	0.036500
15.250000	0.5	0.035375
15.258333	0.5	0.034375
15.266667	0.5	0.033875
15.275000	0.5	0.033250
15.283333	0.5	0.032375
15.291667	0.5	0.031750
15.300000	0.5	0.031125
15.308333	0.5	0.030500
15.316667	0.5	0.029625
15.325000	0.5	0.028750
15.333333	0.5	0.028625
15.341667	0.5	0.028250
15.350000	0.5	0.027500
15.358333	0.5	0.026625
15.366667	0.5	0.026375
15.375000	0.5	0.025875
15.383333	0.5	0.025375
15.391667	0.5	0.024875
15.400000	0.5	0.024500
15.408333	0.5	0.024000
15.416667	0.5	0.023375
15.425000	0.5	0.022750
15.433333	0.5	0.022375
15.441667	0.5	0.022000
15.450000	0.5	0.021500
15.458333	0.5	0.020625
15.466667	0.5	0.019875
15.475000	0.5	0.019875
15.483333	0.5	0.019375
15.491667	0.5	0.019375
15.500000	0.5	0.019375
15.508333	0.5	0.019500
15.516667	0.5	0.018750
15.525000	0.5	0.018750
15.533333	0.5	0.018500
15.541667	0.5	0.018000
15.550000	0.5	0.017750
15.558333	0.5	0.017500
15.566667	0.5	0.017000
15.575000	0.5	0.017375
15.583333	0.5	0.017875
15.591667	0.5	0.018000
15.600000	0.5	0.017500
15.608333	0.5	0.017500
15.616667	0.5	0.018125
15.625000	0.5	0.018375
15.633333	0.5	0.018000
15.641667	0.5	0.018250
15.650000	0.5	0.018625
15.658333	0.5	0.018750
15.666667	0.5	0.019125
15.675000	0.5	0.019125
15.683333	0.5	0.018875
15.691667	0.5	0.019625
15.700000	0.5	0.020000
15.708333	0.5	0.020625
15.716667	0.5	0.020875
15.725000	0.5	0.021000
15.733333	0.5	0.022125
15.741667	0.5	0.022625
15.750000	0.5	0.023000
15.758333	0.5	0.023500
15.766667	0.5	0.024125
15.775000	0.5	0.024875
15.783333	0.5	0.025000
15.791667	0.5	0.025375
15.800000	0.5	0.026250
15.808333	0.5	0.026500
15.816667	0.5	0.027375
15.825000	0.5	0.027875
15.833333	0.5	0.028500
15.841667	0.5	0.029375
15.850000	0.5	0.030125
15.858333	0.5	0.030875
15.866667	0.5	0.031375
15.875000	0.5	0.031750
15.883333	0.5	0.032125
15.891667	0.5	0.032750
15.900000	0.5	0.033250
15.908333	0.5	0.033125
15.916667	0.5	0.033375
15.925000	0.5	0.033500
15.933333	0.5	0.034125
15.941667	0.5	0.034250
15.950000	0.5	0.034125
15.958333	0.5	0.033875
15.966667	0.5	0.033875
15.975000	0.5	0.033750
15.983333	0.5	0.033625
15.991667	0.5	0.034000
16.000000	0.5	0.033750
16.008333	0.5	0.033500
16.016667	0.5	0.033375
16.025000	0.5	0.033500
16.033333	0.5	0.033625
16.041667	0.5	0.033375
16.050000	0.5	0.033000
16.058333	0.5	0.032750
16.066667	0.5	0.032250
16.075000	0.5	0.032000
16.083333	0.5	0.031500
16.091667	0.5	0.031125
16.100000	0.5	0.031000
16.108333	0.5	0.030875
16.116667	0.5	0.030500
16.125000	0.5	0.030000
16.133333	0.5	0.029500
16.141667	0.5	0.028750
16.150000	0.5	0.028000
16.158333	0.5	0.027625
16.166667	0.5	0.027000
16.175000	0.5	0.026375
16.183333	0.5	0.026000
16.191667	0.5	0.025625
16.200000	0.5	0.025125
16.208333	0.5	0.024500
16.216667	0.5	0.024125
16.225000	0.5	0.023500
16.233333	0.5	0.023125
16.241667	0.5	0.022875
16.250000	0.5	0.022750
16.258333	0.5	0.022000
16.266667	0.5	0.021500
16.275000	0.5	0.020750
16.283333	0.5	0.020625
16.291667	0.5	0.020375
16.300000	0.5	0.019625
16.308333	0.5	0.018750
16.316667	0.5	0.018250
16.325000	0.5	0.017750
16.333333	0.5	0.017500
16.341667	0.5	0.017250
16.350000	0.5	0.017000
16.358333	0.5	0.016500
16.366667	0.5	0.016000
16.375000	0.5	0.015375
16.383333	0.5	0.015125
16.391667	0.5	0.014875
16.400000	0.5	0.014500
16.408333	0.5	0.014625
16.416667	0.5	0.015250
16.425000	0.5	0.015000
16.433333	0.5	0.015000
16.441667	0.5	0.015000
16.450000	0.5	0.015500
16.458333	0.5	0.015500
16.466667	0.5	0.015250
16.475000	0.5	0.015000
16.483333	0.5	0.015125
16.491667	0.5	0.015250
16.500000	0.5	0.015125
16.508333	0.5	0.015000
16.516667	0.5	0.015000
16.525000	0.5	0.015125
16.533333	0.5	0.016000
16.541667	0.5	0.016500
16.550000	0.5	0.016625
16.558333	0.5	0.017125
16.566667	0.5	0.017250
16.575000	0.5	0.017500
16.583333	0.5	0.017750
16.591667	0.5	0.018125
16.600000	0.5	0.018750
16.608333	0.5	0.019500
16.616667	0.5	0.020000
16.625000	0.5	0.020875
16.633333	0.5	0.021500
16.641667	0.5	0.021875
16.650000	0.5	0.022500
16.658333	0.5	0.023000
16.666667	0.5	0.023500
16.675000	0.5	0.024250
16.683333	0.5	0.024750
16.691667	0.5	0.025625
16.700000	0.5	0.026500
16.708333	0.5	0.027250
16.716667	0.5	0.027875
16.725000	0.5	0.028125
16.733333	0.5	0.029000
16.741667	0.5	0.029875
16.750000	0.5	0.030250
16.758333	0.5	0.030375
16.766667	0.5	0.030875
16.775000	0.5	0.031500
16.783333	0.5	0.032375
16.791667	0.5	0.033000
16.800000	0.5	0.033625
16.808333	0.5	0.034375
16.816667	0.5	0.034625
16.825000	0.5	0.034875
16.833333	0.5	0.035375
16.841667	0.5	0.036000
16.850000	0.5	0.036125
16.858333	0.5	0.036250
16.866667	0.5	0.037000
16.875000	0.5	0.037375
16.883333	0.5	0.037875
16.891667	0.5	0.038125
16.900000	0.5	0.038625
16.908333	0.5	0.039000
16.916667	0.5	0.039125
16.925000	0.5	0.038625
16.933333	0.5	0.038500
16.941667	0.5	0.038375
16.950000	0.5	0.038375
16.958333	0.5	0.037750
16.966667	0.5	0.037875
16.975000	0.5	0.037250
16.983333	0.5	0.036500
16.991667	0.5	0.035875
17.000000	0.5	0.035250
17.008333	0.5	0.035000
17.016667	0.5	0.034625
17.025000	0.5	0.034250
17.033333	0.5	0.033375
17.041667	0.5	0.032250
17.050000	0.5	0.031250
17.058333	0.5	0.030500
17.066667	0.5	0.029250
17.075000	0.5	0.028375
17.083333	0.5	0.027250
17.091667	0.5	0.026000
17.100000	0.5	0.024875
17.108333	0.5	0.023250
17.116667	0.5	0.021375
17.125000	0.5	0.019000
17.133333	0.5	0.016875
17.141667	0.5	0.014875
17.150000	0.5	0.012750
17.158333	0.5	0.010375
17.166667	0.5	0.007875
17.175000	0.5	0.005000
17.183333	0.5	0.002125
17.191667	0.5	-0.001000
17.200000	0.5	-0.004375
17.208333	0.5	-0.008125
17.216667	0.5	-0.011625
17.225000	0.5	-0.015625
17.233333	0.5	-0.019875
17.241667	0.5	-0.024500
17.250000	0.5	-0.029000
17.258333	0.5	-0.033750
17.266667	0.5	-0.038750
17.275000	0.5	-0.043750
17.283333	0.5	-0.048750
17.291667	0.5	-0.053500
17.300000	0.5	-0.058125
17.308333	0.5	-0.063000
17.316667	0.5	-0.067625
17.325000	0.5	-0.071500
17.333333	0.5	-0.075500
17.341667	0.5	-0.079375
17.350000	0.5	-0.082875
17.358333	0.5	-0.086000
17.366667	0.5	-0.088750
17.375000	0.5	-0.091250
17.383333	0.5	-0.093000
17.391667	0.5	-0.094125
17.400000	0.5	-0.094750
17.408333	0.5	-0.094750
17.416667	0.5	-0.094500
17.425000	0.5	-0.093125
17.433333	0.5	-0.091625
17.441667	0.5	-0.089750
17.450000	0.5	-0.087375
17.458333	0.5	-0.085000
17.466667	0.5	-0.081625
17.475000	0.5	-0.078375
17.483333	0.5	-0.074750
17.491667	0.5	-0.070875
17.500000	0.5	-0.066500
17.508333	0.5	-0.062000
17.516667	0.5	-0.057625
17.525000	0.5	-0.053625
17.533333	0.5	-0.049625
17.541667	0.5	-0.045000
17.550000	0.5	-0.040375
17.558333	0.5	-0.036125
17.566667	0.5	-0.032375
17.575000	0.5	-0.028250
17.583333	0.5	-0.024500
17.591667	0.5	-0.021000
17.600000	0.5	-0.017875
17.608333	0.5	-0.014750
17.616667	0.5	-0.011625
17.625000	0.5	-0.008875
17.633333	0.5	-0.006750
17.641667	0.5	-0.004750
17.650000	0.5	-0.002625
17.658333	0.5	-0.000875
17.666667	0.5	0.000875
17.675000	0.5	0.002250
17.683333	0.5	0.003625
17.691667	0.5	0.004750
17.700000	0.5	0.006125
17.708333	0.5	0.007000
17.716667	0.5	0.008000
17.725000	0.5	0.008625
17.733333	0.5	0.009375
17.741667	0.5	0.009750
17.750000	0.5	0.010250
17.758333	0.5	0.010500
17.766667	0.5	0.010875
17.775000	0.5	0.011000
17.783333	0.5	0.011375
17.791667	0.5	0.011875
17.800000	0.5	0.011875
17.808333	0.5	0.012125
17.816667	0.5	0.012375
17.825000	0.5	0.012375
17.833333	0.5	0.012375
17.841667	0.5	0.012500
17.850000	0.5	0.012625
17.858333	0.5	0.013125
17.866667	0.5	0.013250
17.875000	0.5	0.012875
17.883333	0.5	0.012875
17.891667	0.5	0.012375
17.900000	0.5	0.012125
17.908333	0.5	0.011625
17.916667	0.5	0.011625
17.925000	0.5	0.011875
17.933333	0.5	0.011625
17.941667	0.5	0.011375
17.950000	0.5	0.011625
17.958333	0.5	0.011875
17.966667	0.5	0.012250
17.975000	0.5	0.012375
17.983333	0.5	0.012125
17.991667	0.5	0.012250
18.000000	0.5	0.012125
18.008333	0.5	0.012500
18.016667	0.5	0.012625
18.025000	0.5	0.012625
18.033333	0.5	0.012500
18.041667	0.5	0.012125
18.050000	0.5	0.011875
18.058333	0.5	0.011875
18.066667	0.5	0.011875
18.075000	0.5	0.011125
18.083333	0.5	0.010750
18.091667	0.5	0.010875
18.100000	0.5	0.010625
18.108333	0.5	0.010250
18.116667	0.5	0.010125
18.125000	0.5	0.010125
18.133333	0.5	0.010000
18.141667	0.5	0.009625
18.150000	0.5	0.009125
18.158333	0.5	0.008625
18.166667	0.5	0.008375
18.175000	0.5	0.007750
18.183333	0.5	0.007500
18.191667	0.5	0.007250
18.200000	0.5	0.006625
18.208333	0.5	0.005625
18.216667	0.5	0.005250
18.225000	0.5	0.004625
18.233333	0.5	0.004000
18.241667	0.5	0.003750
18.250000	0.5	0.002500
18.258333	0.5	0.001375
18.266667	0.5	0.000000
18.275000	0.5	-0.000875
18.283333	0.5	-0.002625
18.291667	0.5	-0.004625
18.300000	0.5	-0.005875
18.308333	0.5	-0.006875
18.316667	0.5	-0.008375
18.325000	0.5	-0.010125
18.333333	0.5	-0.011875
18.341667	0.5	-0.013625
18.350000	0.5	-0.015500
18.358333	0.5	-0.017250
18.366667	0.5	-0.018625
18.375000	0.5	-0.020125
18.383333	0.5	-0.021375
18.391667	0.5	-0.022875
18.400000	0.5	-0.024250
18.408333	0.5	-0.025875
18.416667	0.5	-0.027000
18.425000	0.5	-0.028125
18.433333	0.5	-0.029375
18.441667	0.5	-0.030375
18.450000	0.5	-0.031375
18.458333	0.5	-0.032000
18.466667	0.5	-0.032000
18.475000	0.5	-0.032125
18.483333	0.5	-0.032250
18.491667	0.5	-0.032000
18.500000	0.5	-0.031375
18.508333	0.5	-0.031125
18.516667	0.5	-0.030625
18.525000	0.5	-0.029875
18.533333	0.5	-0.029250
18.541667	0.5	-0.028375
18.550000	0.5	-0.027250
18.558333	0.5	-0.025750
18.566667	0.5	-0.024375
18.575000	0.5	-0.022750
18.583333	0.5	-0.021000
18.591667	0.5	-0.019875
18.600000	0.5	-0.018375
18.608333	0.5	-0.017375
18.616667	0.5	-0.015750
18.625000	0.5	-0.014125
18.633333	0.5	-0.013000
18.641667	0.5	-0.011625
18.650000	0.5	-0.009750
18.658333	0.5	-0.008500
18.666667	0.5	-0.007250
18.675000	0.5	-0.005875
18.683333	0.5	-0.005000
18.691667	0.5	-0.004125
18.700000	0.5	-0.002875
18.708333	0.5	-0.002000
18.716667	0.5	-0.001500
18.725000	0.5	-0.000875
18.733333	0.5	-0.000375
18.741667	0.5	0.000000
18.750000	0.5	0.000250
18.758333	0.5	0.000375
18.766667	0.5	0.001000
18.775000	0.5	0.001750
18.783333	0.5	0.002125
18.791667	0.5	0.002000
18.800000	0.5	0.002375
18.808333	0.5	0.002750
18.816667	0.5	0.003000
18.825000	0.5	0.003250
18.833333	0.5	0.003375
18.841667	0.5	0.003875
18.850000	0.5	0.004000
18.858333	0.5	0.003750
18.866667	0.5	0.003750
18.875000	0.5	0.003375
18.883333	0.5	0.003125
18.891667	0.5	0.002500
18.900000	0.5	0.002500
18.908333	0.5	0.002375
18.916667	0.5	0.001875
18.925000	0.5	0.001250
18.933333	0.5	0.001000
18.941667	0.5	0.000875
18.950000	0.5	0.000875
18.958333	0.5	0.001000
18.966667	0.5	0.000875
18.975000	0.5	0.000750
18.983333	0.5	0.000500
18.991667	0.5	0.000000
19.000000	0.5	0.000000
19.008333	0.5	0.000000
19.016667	0.5	-0.000250
19.025000	0.5	-0.000250
19.033333	0.5	-0.000750
19.041667	0.5	-0.000625
19.050000	0.5	-0.000875
19.058333	0.5	-0.001125
19.066667	0.5	-0.000875
19.075000	0.5	-0.001125
19.083333	0.5	-0.001625
19.091667	0.5	-0.001750
19.100000	0.5	-0.002250
19.108333	0.5	-0.002375
19.116667	0.5	-0.002500
19.125000	0.5	-0.002375
19.133333	0.5	-0.002875
19.141667	0.5	-0.003250
19.150000	0.5	-0.003500
19.158333	0.5	-0.003625
19.166667	0.5	-0.003875
19.175000	0.5	-0.004000
19.183333	0.5	-0.004000
19.191667	0.5	-0.003875
19.200000	0.5	-0.003875
19.208333	0.5	-0.004000
19.216667	0.5	-0.004375
19.225000	0.5	-0.004625
19.233333	0.5	-0.005000
19.241667	0.5	-0.005750
19.250000	0.5	-0.005750
19.258333	0.5	-0.005625
19.266667	0.5	-0.005500
19.275000	0.5	-0.005750
19.283333	0.5	-0.006250
19.291667	0.5	-0.006375
19.300000	0.5	-0.006750
19.308333	0.5	-0.007375
19.316667	0.5	-0.008000
19.325000	0.5	-0.008125
19.333333	0.5	-0.008375
19.341667	0.5	-0.009000
19.350000	0.5	-0.009625
19.358333	0.5	-0.010250
19.366667	0.5	-0.010500
19.375000	0.5	-0.010750
19.383333	0.5	-0.010875
19.391667	0.5	-0.011375
19.400000	0.5	-0.012000
19.408333	0.5	-0.012500
19.416667	0.5	-0.013000
19.425000	0.5	-0.013500
19.433333	0.5	-0.013750
19.441667	0.5	-0.014500
19.450000	0.5	-0.015000
19.458333	0.5	-0.015625
19.466667	0.5	-0.016500
19.475000	0.5	-0.017125
19.483333	0.5	-0.017500
19.491667	0.5	-0.017750
19.500000	0.5	-0.018250
19.508333	0.5	-0.018875
19.516667	0.5	-0.019500
19.525000	0.5	-0.020000
19.533333	0.5	-0.020375
19.541667	0.5	-0.021000
19.550000	0.5	-0.021625
19.558333	0.5	-0.022625
19.566667	0.5	-0.023125
19.575000	0.5	-0.023625
19.583333	0.5	-0.023875
19.591667	0.5	-0.024250
19.600000	0.5	-0.024625
19.608333	0.5	-0.025000
19.616667	0.5	-0.025375
19.625000	0.5	-0.025750
19.633333	0.5	-0.026500
19.641667	0.5	-0.027125
19.650000	0.5	-0.027750
19.658333	0.5	-0.027875
19.666667	0.5	-0.028500
19.675000	0.5	-0.028500
19.683333	0.5	-0.028750
19.691667	0.5	-0.029250
19.700000	0.5	-0.029500
19.708333	0.5	-0.029625
19.716667	0.5	-0.029875
19.725000	0.5	-0.030000
19.733333	0.5	-0.030125
19.741667	0.5	-0.030500
19.750000	0.5	-0.030375
19.758333	0.5	-0.030250
19.766667	0.5	-0.030000
19.775000	0.5	-0.029875
19.783333	0.5	-0.029750
19.791667	0.5	-0.029750
19.800000	0.5	-0.029625
19.808333	0.5	-0.029000
19.816667	0.5	-0.029000
19.825000	0.5	-0.028750
19.833333	0.5	-0.028375
19.841667	0.5	-0.028125
19.850000	0.5	-0.027625
19.858333	0.5	-0.027250
19.866667	0.5	-0.026750
19.875000	0.5	-0.026125
19.883333	0.5	-0.025000
19.891667	0.5	-0.024375
19.900000	0.5	-0.023500
19.908333	0.5	-0.023000
19.916667	0.5	-0.021875
19.925000	0.5	-0.020875
19.933333	0.5	-0.019875
19.941667	0.5	-0.018750
19.950000	0.5	-0.018125
19.958333	0.5	-0.017250
19.966667	0.5	-0.016000
19.975000	0.5	-0.014875
19.983333	0.5	-0.013750
19.991667	0.5	-0.013250
20.000000	0.5	-0.012625
20.008333	0.5	-0.011375
20.016667	0.5	-0.010125
20.025000	0.5	-0.009250
20.033333	0.5	-0.008000
20.041667	0.5	-0.006625
20.050000	0.5	-0.005375
20.058333	0.5	-0.004250
20.066667	0.5	-0.003125
20.075000	0.5	-0.002125
20.083333	0.5	-0.000875
20.091667	0.5	0.000000
20.100000	0.5	0.000875
20.108333	0.5	0.001375
20.116667	0.5	0.001875
20.125000	0.5	0.002875
20.133333	0.5	0.003500
20.141667	0.5	0.004125
20.150000	0.5	0.004750
20.158333	0.5	0.005625
20.166667	0.5	0.006750
20.175000	0.5	0.007875
20.183333	0.5	0.008875
20.191667	0.5	0.009750
20.200000	0.5	0.010625
20.208333	0.5	0.011750
20.216667	0.5	0.012500
20.225000	0.5	0.013250
20.233333	0.5	0.013875
20.241667	0.5	0.014500
20.250000	0.5	0.015125
20.258333	0.5	0.015750
20.266667	0.5	0.017000
20.275000	0.5	0.018125
20.283333	0.5	0.018875
20.291667	0.5	0.019375
20.300000	0.5	0.020375
20.308333	0.5	0.021625
20.316667	0.5	0.022500
20.325000	0.5	0.024000
20.333333	0.5	0.025375
20.341667	0.5	0.026750
20.350000	0.5	0.028000
20.358333	0.5	0.029250
20.366667	0.5	0.029875
20.375000	0.5	0.031250
20.383333	0.5	0.032625
20.391667	0.5	0.033750
20.400000	0.5	0.035000
20.408333	0.5	0.036625
20.416667	0.5	0.038250
20.425000	0.5	0.040000
20.433333	0.5	0.042250
20.441667	0.5	0.044250
20.450000	0.5	0.046250
20.458333	0.5	0.048625
20.466667	0.5	0.051125
20.475000	0.5	0.054125
20.483333	0.5	0.057625
20.491667	0.5	0.061250
20.500000	0.5	0.065000
20.508333	0.5	0.069125
20.516667	0.5	0.073625
20.525000	0.5	0.078125
20.533333	0.5	0.083375
20.541667	0.5	0.088750
20.550000	0.5	0.094750
20.558333	0.5	0.100625
20.566667	0.5	0.107250
20.575000	0.5	0.114250
20.583333	0.5	0.122125
20.591667	0.5	0.130125
20.600000	0.5	0.138500
20.608333	0.5	0.147500
20.616667	0.5	0.156375
20.625000	0.5	0.165750
20.633333	0.5	0.175000
20.641667	0.5	0.184875
20.650000	0.5	0.194125
20.658333	0.5	0.203250
20.666667	0.5	0.212375
20.675000	0.5	0.221125
20.683333	0.5	0.230375
20.691667	0.5	0.239000
20.700000	0.5	0.246500
20.708333	0.5	0.253500
20.716667	0.5	0.260125
20.725000	0.5	0.266000
20.733333	0.5	0.270750
20.741667	0.5	0.274750
20.750000	0.5	0.277500
20.758333	0.5	0.279375
20.766667	0.5	0.280500
20.775000	0.5	0.280750
20.783333	0.5	0.279750
20.791667	0.5	0.277625
20.800000	0.5	0.274750
20.808333	0.5	0.271250
20.816667	0.5	0.266750
20.825000	0.5	0.261000
20.833333	0.5	0.254625
20.841667	0.5	0.247875
20.850000	0.5	0.240250
20.858333	0.5	0.231875
20.866667	0.5	0.223375
20.875000	0.5	0.213875
20.883333	0.5	0.204375
20.891667	0.5	0.194625
20.900000	0.5	0.184500
20.908333	0.5	0.174500
20.916667	0.5	0.164750
20.925000	0.5	0.154500
20.933333	0.5	0.145125
20.941667	0.5	0.136000
20.950000	0.5	0.126750
20.958333	0.5	0.118250
20.966667	0.5	0.109750
20.975000	0.5	0.101500
20.983333	0.5	0.093125
20.991667	0.5	0.085125
21.000000	0.5	0.077875
21.008333	0.5	0.071000
21.016667	0.5	0.064625
21.025000	0.5	0.058750
21.033333	0.5	0.053375
21.041667	0.5	0.047875
21.050000	0.5	0.043500
21.058333	0.5	0.039250
21.066667	0.5	0.034875
21.075000	0.5	0.031000
21.083333	0.5	0.027625
21.091667	0.5	0.024375
21.100000	0.5	0.021875
21.108333	0.5	0.019500
21.116667	0.5	0.017125
21.125000	0.5	0.014750
21.133333	0.5	0.012875
21.141667	0.5	0.011250
21.150000	0.5	0.009625
21.158333	0.5	0.008000
21.166667	0.5	0.007000
21.175000	0.5	0.006250
21.183333	0.5	0.005500
21.191667	0.5	0.004500
21.200000	0.5	0.003625
21.208333	0.5	0.003000
21.216667	0.5	0.001875
21.225000	0.5	0.001000
21.233333	0.5	0.000750
21.241667	0.5	0.000875
21.250000	0.5	0.000500
21.258333	0.5	0.000125
21.266667	0.5	-0.000125
21.275000	0.5	-0.000250
21.283333	0.5	-0.000125
21.291667	0.5	-0.000375
21.300000	0.5	-0.000625
21.308333	0.5	-0.001000
21.316667	0.5	-0.001250
21.325000	0.5	-0.001250
21.333333	0.5	-0.000875
21.341667	0.5	-0.000625
21.350000	0.5	-0.000625
21.358333	0.5	-0.000375
21.366667	0.5	-0.000625
21.375000	0.5	-0.000500
21.383333	0.5	-0.000375
21.391667	0.5	-0.000250
21.400000	0.5	0.000125
21.408333	0.5	0.000375
21.416667	0.5	0.001000
21.425000	0.5	0.001375
21.433333	0.5	0.001875
21.441667	0.5	0.002250
21.450000	0.5	0.002125
21.458333	0.5	0.002500
21.466667	0.5	0.002750
21.475000	0.5	0.002875
21.483333	0.5	0.003000
21.491667	0.5	0.003625
21.500000	0.5	0.004125
21.508333	0.5	0.004500
21.516667	0.5	0.004625
21.525000	0.5	0.005000
21.533333	0.5	0.005500
21.541667	0.5	0.005875
21.550000	0.5	0.006375
21.558333	0.5	0.006875
21.566667	0.5	0.007000
21.575000	0.5	0.007125
21.583333	0.5	0.007250
21.591667	0.5	0.007625
21.600000	0.5	0.008250
21.608333	0.5	0.008250
21.616667	0.5	0.008625
21.625000	0.5	0.009000
21.633333	0.5	0.009625
21.641667	0.5	0.010375
21.650000	0.5	0.010625
21.658333	0.5	0.011125
21.666667	0.5	0.011500
21.675000	0.5	0.011750
21.683333	0.5	0.012375
21.691667	0.5	0.012625
21.700000	0.5	0.013125
21.708333	0.5	0.013625
21.716667	0.5	0.014000
21.725000	0.5	0.014625
21.733333	0.5	0.014875
21.741667	0.5	0.015625
21.750000	0.5	0.015625
21.758333	0.5	0.015875
21.766667	0.5	0.016125
21.775000	0.5	0.016000
21.783333	0.5	0.016250
21.791667	0.5	0.016375
21.800000	0.5	0.016625
21.808333	0.5	0.016750
21.816667	0.5	0.016625
21.825000	0.5	0.017000
21.833333	0.5	0.016750
21.841667	0.5	0.016625
21.850000	0.5	0.016625
21.858333	0.5	0.016375
21.866667	0.5	0.016125
21.875000	0.5	0.016125
21.883333	0.5	0.016500
21.891667	0.5	0.016500
21.900000	0.5	0.016250
21.908333	0.5	0.015750
21.916667	0.5	0.015250
21.925000	0.5	0.014875
21.933333	0.5	0.014625
21.941667	0.5	0.014375
21.950000	0.5	0.014250
21.958333	0.5	0.014000
21.966667	0.5	0.013500
21.975000	0.5	0.013125
21.983333	0.5	0.012500
21.991667	0.5	0.012250
22.000000	0.5	0.012000
22.008333	0.5	0.011625
22.016667	0.5	0.011375
22.025000	0.5	0.010875
22.033333	0.5	0.010625
22.041667	0.5	0.010125
22.050000	0.5	0.009875
22.058333	0.5	0.009750
22.066667	0.5	0.009125
22.075000	0.5	0.008125
22.083333	0.5	0.007625
22.091667	0.5	0.007625
22.100000	0.5	0.007375
22.108333	0.5	0.006875
22.116667	0.5	0.006250
22.125000	0.5	0.005375
22.133333	0.5	0.004875
22.141667	0.5	0.005000
22.150000	0.5	0.004875
22.158333	0.5	0.005000
22.166667	0.5	0.004875
22.175000	0.5	0.004875
22.183333	0.5	0.004500
22.191667	0.5	0.004000
22.200000	0.5	0.003875
22.208333	0.5	0.003625
22.216667	0.5	0.003500
22.225000	0.5	0.003250
22.233333	0.5	0.003125
22.241667	0.5	0.003000
22.250000	0.5	0.002875
22.258333	0.5	0.002750
22.266667	0.5	0.002375
22.275000	0.5	0.002375
22.283333	0.5	0.002375
22.291667	0.5	0.002125
22.300000	0.5	0.002250
22.308333	0.5	0.002000
22.316667	0.5	0.002125
22.325000	0.5	0.002500
22.333333	0.5	0.002750
22.341667	0.5	0.002625
22.350000	0.5	0.002375
22.358333	0.5	0.002625
22.366667	0.5	0.002625
22.375000	0.5	0.003000
22.383333	0.5	0.003000
22.391667	0.5	0.003125
22.400000	0.5	0.003250
22.408333	0.5	0.002875
22.416667	0.5	0.003250
22.425000	0.5	0.003750
22.433333	0.5	0.003875
22.441667	0.5	0.004500
22.450000	0.5	0.005125
22.458333	0.5	0.005000
22.466667	0.5	0.005250
22.475000	0.5	0.005250
22.483333	0.5	0.005375
22.491667	0.5	0.005625
22.500000	0.5	0.005750
22.508333	0.5	0.006125
22.516667	0.5	0.006500
22.525000	0.5	0.006625
22.533333	0.5	0.006500
22.541667	0.5	0.006500
22.550000	0.5	0.006875
22.558333	0.5	0.007125
22.566667	0.5	0.007250
22.575000	0.5	0.007375
22.583333	0.5	0.007375
22.591667	0.5	0.007750
22.600000	0.5	0.008000
22.608333	0.5	0.007875
22.616667	0.5	0.008250
22.625000	0.5	0.008625
22.633333	0.5	0.008375
22.641667	0.5	0.007750
22.650000	0.5	0.008000
22.658333	0.5	0.007875
22.666667	0.5	0.008125
22.675000	0.5	0.008125
22.683333	0.5	0.008375
22.691667	0.5	0.008375
22.700000	0.5	0.008500
22.708333	0.5	0.008625
22.716667	0.5	0.008750
22.725000	0.5	0.008500
22.733333	0.5	0.008375
22.741667	0.5	0.007625
22.750000	0.5	0.007500
22.758333	0.5	0.007375
22.766667	0.5	0.006750
22.775000	0.5	0.006875
22.783333	0.5	0.006625
22.791667	0.5	0.006500
22.800000	0.5	0.006000
22.808333	0.5	0.005625
22.816667	0.5	0.005250
22.825000	0.5	0.005000
22.833333	0.5	0.004625
22.841667	0.5	0.004500
22.850000	0.5	0.004125
22.858333	0.5	0.003500
22.866667	0.5	0.003375
22.875000	0.5	0.003500
22.883333	0.5	0.003500
22.891667	0.5	0.003375
22.900000	0.5	0.003250
22.908333	0.5	0.002750
22.916667	0.5	0.002875
22.925000	0.5	0.002750
22.933333	0.5	0.002625
22.941667	0.5	0.002750
22.950000	0.5	0.003375
22.958333	0.5	0.004250
22.966667	0.5	0.004625
22.975000	0.5	0.004875
22.983333	0.5	0.005500
22.991667	0.5	0.006000
23.000000	0.5	0.006625
23.008333	0.5	0.006875
23.016667	0.5	0.007375
23.025000	0.5	0.008250
23.033333	0.5	0.009000
23.041667	0.5	0.009875
23.050000	0.5	0.010875
23.058333	0.5	0.011125
23.066667	0.5	0.011000
23.075000	0.5	0.011625
23.083333	0.5	0.012375
23.091667	0.5	0.012875
23.100000	0.5	0.013875
23.108333	0.5	0.014625
23.116667	0.5	0.015125
23.125000	0.5	0.016125
23.133333	0.5	0.017000
23.141667	0.5	0.017625
23.150000	0.5	0.018375
23.158333	0.5	0.019125
23.166667	0.5	0.020125
23.175000	0.5	0.020875
23.183333	0.5	0.021500
23.191667	0.5	0.021875
23.200000	0.5	0.022375
23.208333	0.5	0.022625
23.216667	0.5	0.022750
23.225000	0.5	0.023250
23.233333	0.5	0.023375
23.241667	0.5	0.023375
23.250000	0.5	0.023375
23.258333	0.5	0.023625
23.266667	0.5	0.023625
23.275000	0.5	0.023750
23.283333	0.5	0.024125
23.291667	0.5	0.024375
23.300000	0.5	0.024250
23.308333	0.5	0.024125
23.316667	0.5	0.024750
23.325000	0.5	0.024875
23.333333	0.5	0.025125
23.341667	0.5	0.024875
23.350000	0.5	0.024875
23.358333	0.5	0.024500
23.366667	0.5	0.024750
23.375000	0.5	0.024750
23.383333	0.5	0.024750
23.391667	0.5	0.024625
23.400000	0.5	0.024500
23.408333	0.5	0.024125
23.416667	0.5	0.024000
23.425000	0.5	0.024250
23.433333	0.5	0.024250
23.441667	0.5	0.024125
23.450000	0.5	0.023875
23.458333	0.5	0.023750
23.466667	0.5	0.023750
23.475000	0.5	0.023625
23.483333	0.5	0.023250
23.491667	0.5	0.023375
23.500000	0.5	0.023000
23.508333	0.5	0.022875
23.516667	0.5	0.022625
23.525000	0.5	0.022625
23.533333	0.5	0.022625
23.541667	0.5	0.022875
23.550000	0.5	0.023375
23.558333	0.5	0.023375
23.566667	0.5	0.023625
23.575000	0.5	0.023750
23.583333	0.5	0.023875
23.591667	0.5	0.023750
23.600000	0.5	0.023875
23.608333	0.5	0.024375
23.616667	0.5	0.024750
23.625000	0.5	0.024875
23.633333	0.5	0.024750
23.641667	0.5	0.024750
23.650000	0.5	0.024625
23.658333	0.5	0.024625
23.666667	0.5	0.024875
23.675000	0.5	0.025625
23.683333	0.5	0.025500
23.691667	0.5	0.026000
23.700000	0.5	0.026250
23.708333	0.5	0.026375
23.716667	0.5	0.026375
23.725000	0.5	0.026250
23.733333	0.5	0.026500
23.741667	0.5	0.026625
23.750000	0.5	0.026750
23.758333	0.5	0.026875
23.766667	0.5	0.027375
23.775000	0.5	0.027875
23.783333	0.5	0.027875
23.791667	0.5	0.027875
23.800000	0.5	0.027625
23.808333	0.5	0.027500
23.816667	0.5	0.027375
23.825000	0.5	0.027500
23.833333	0.5	0.028000
23.841667	0.5	0.028125
23.850000	0.5	0.028375
23.858333	0.5	0.028250
23.866667	0.5	0.028500
23.875000	0.5	0.028375
23.883333	0.5	0.028625
23.891667	0.5	0.028500
23.900000	0.5	0.028750
23.908333	0.5	0.028750
23.916667	0.5	0.028875
23.925000	0.5	0.029125
23.933333	0.5	0.029250
23.941667	0.5	0.029375
23.950000	0.5	0.029000
23.958333	0.5	0.029000
23.966667	0.5	0.029375
23.975000	0.5	0.029500
23.983333	0.5	0.029375
23.991667	0.5	0.029125
24.000000	0.5	0.029125
24.008333	0.5	0.029250
24.016667	0.5	0.029375
24.025000	0.5	0.029500
24.033333	0.5	0.029125
24.041667	0.5	0.028875
24.050000	0.5	0.028875
24.058333	0.5	0.029125
24.066667	0.5	0.029000
24.075000	0.5	0.028875
24.083333	0.5	0.028375
24.091667	0.5	0.028125
24.100000	0.5	0.028000
24.108333	0.5	0.027875
24.116667	0.5	0.027750
24.125000	0.5	0.027625
24.133333	0.5	0.027375
24.141667	0.5	0.027000
24.150000	0.5	0.027000
24.158333	0.5	0.026625
24.166667	0.5	0.026500
24.175000	0.5	0.026250
24.183333	0.5	0.025625
24.191667	0.5	0.025375
24.200000	0.5	0.025250
24.208333	0.5	0.025250
24.216667	0.5	0.024875
24.225000	0.5	0.025000
24.233333	0.5	0.025125
24.241667	0.5	0.025375
24.250000	0.5	0.025125
24.258333	0.5	0.024875
24.266667	0.5	0.024375
24.275000	0.5	0.024125
24.283333	0.5	0.024125
24.291667	0.5	0.023875
24.300000	0.5	0.023750
24.308333	0.5	0.023625
24.316667	0.5	0.023500
24.325000	0.5	0.023125
24.333333	0.5	0.023000
24.341667	0.5	0.023000
24.350000	0.5	0.022875
24.358333	0.5	0.022500
24.366667	0.5	0.022500
24.375000	0.5	0.022375
24.383333	0.5	0.022250
24.391667	0.5	0.022000
24.400000	0.5	0.021875
24.408333	0.5	0.022125
24.416667	0.5	0.021875
24.425000	0.5	0.022000
24.433333	0.5	0.022000
24.441667	0.5	0.022125
24.450000	0.5	0.022125
24.458333	0.5	0.022000
24.466667	0.5	0.021750
24.475000	0.5	0.021375
24.483333	0.5	0.020625
24.491667	0.5	0.020625
24.500000	0.5	0.020625
24.508333	0.5	0.020750
24.516667	0.5	0.021000
24.525000	0.5	0.021000
24.533333	0.5	0.021000
24.541667	0.5	0.020875
24.550000	0.5	0.021000
24.558333	0.5	0.021125
24.566667	0.5	0.020875
24.575000	0.5	0.020875
24.583333	0.5	0.020625
24.591667	0.5	0.021000
24.600000	0.5	0.021000
24.608333	0.5	0.020750
24.616667	0.5	0.020625
24.625000	0.5	0.020625
24.633333	0.5	0.020750
24.641667	0.5	0.020500
24.650000	0.5	0.020250
24.658333	0.5	0.020125
24.666667	0.5	0.020000
24.675000	0.5	0.020000
24.683333	0.5	0.020000
24.691667	0.5	0.019875
24.700000	0.5	0.019625
24.708333	0.5	0.019000
24.716667	0.5	0.018625
24.725000	0.5	0.018375
24.733333	0.5	0.018250
24.741667	0.5	0.017875
24.750000	0.5	0.017750
24.758333	0.5	0.018125
24.766667	0.5	0.018500
24.775000	0.5	0.018625
24.783333	0.5	0.018375
24.791667	0.5	0.018125
24.800000	0.5	0.017875
24.808333	0.5	0.018000
24.816667	0.5	0.017750
24.825000	0.5	0.017500
24.833333	0.5	0.017500
24.841667	0.5	0.017375
24.850000	0.5	0.016875
24.858333	0.5	0.017250
24.866667	0.5	0.017250
24.875000	0.5	0.016875
24.883333	0.5	0.016625
24.891667	0.5	0.016500
24.900000	0.5	0.016375
24.908333	0.5	0.016000
24.916667	0.5	0.016000
24.925000	0.5	0.015625
24.933333	0.5	0.015625
24.941667	0.5	0.015125
24.950000	0.5	0.014750
24.958333	0.5	0.015000
24.966667	0.5	0.014500
24.975000	0.5	0.014625
24.983333	0.5	0.014750
24.991667	0.5	0.015000
25.000000	0.5	0.015125
