# Supplementary material for: Dynamic character displacement among a pair of bacterial phyllosphere commensals in situ
Source: Nat Commun. 2022 May 20;13:2836. doi: 10.1038/s41467-022-30469-3 (PMC9123166; doi:10.1038/s41467-022-30469-3)
Supplement: Supplementary file 11 — Source Data [file 41467_2022_30469_MOESM11_ESM.zip › Source Data/Supplementary Figure 5/Glucose t0 b.txt]

File Path	chrom://marshall/Chromeleon7/HPLC_Ultimate_3000/Users/helucas/20200720_OrganicAcids_CCR_L257.seq/661.smp/RI_1.channel/RI_1.chm
Channel	RI_1

Injection Information:
Data Vault	Chromeleon7
Injection	Glu_t0_b
Injection Number	50
Position	BA2
Comment	
Processing Method	Quantitative
Instrument Method	20200525_Rezex_ROA_OrganicAcid_600uL_2500uM_H2SO4_50A_50D
Type	Unknown
Status	Finished
Injection Date	7/21/2020
Injection Time	5:55:53 PM
Injection Volume (µl)	10.000
Dilution Factor	1.0000
Weight	1.0000

Chromatogram Data Information:
Time Min. (min)	0.000000
Time Max. (min)	25.000000
Data Points	3001
Detector	RI
Generating Data System	Chromeleon 7.2.5.9507
Exporting Data System	Chromeleon 7.2.8.0
Operator	Instrument Controller
Signal Quantity	Refractive 
Signal Unit	µRIU
Signal Min.	-2.582250
Signal Max.	25.134500
Channel	RI_1
Driver Name	RID520Driver.dll
Channel Type	Evaluation
Min. Step (s)	0.5
Max. Step (s)	0.5
Average Step (s)	0.5

Signal Parameter Information:
Signal Info	

Chromatogram Data:
Time (min)	Step (s)	Value (µRIU)
0.000000	n.a.	-0.002000
0.008333	0.5	-0.002000
0.016667	0.5	-0.001500
0.025000	0.5	-0.001250
0.033333	0.5	-0.000750
0.041667	0.5	-0.000375
0.050000	0.5	-0.000375
0.058333	0.5	-0.000125
0.066667	0.5	-0.000125
0.075000	0.5	-0.000250
0.083333	0.5	0.000000
0.091667	0.5	-0.000250
0.100000	0.5	-0.000500
0.108333	0.5	-0.000500
0.116667	0.5	-0.000250
0.125000	0.5	-0.000250
0.133333	0.5	-0.000125
0.141667	0.5	-0.000250
0.150000	0.5	-0.000375
0.158333	0.5	-0.000500
0.166667	0.5	-0.000875
0.175000	0.5	-0.001250
0.183333	0.5	-0.001500
0.191667	0.5	-0.001625
0.200000	0.5	-0.001750
0.208333	0.5	-0.002250
0.216667	0.5	-0.002375
0.225000	0.5	-0.002875
0.233333	0.5	-0.003125
0.241667	0.5	-0.003375
0.250000	0.5	-0.003500
0.258333	0.5	-0.003750
0.266667	0.5	-0.003875
0.275000	0.5	-0.004125
0.283333	0.5	-0.004125
0.291667	0.5	-0.003875
0.300000	0.5	-0.004375
0.308333	0.5	-0.005000
0.316667	0.5	-0.005875
0.325000	0.5	-0.006375
0.333333	0.5	-0.007250
0.341667	0.5	-0.008000
0.350000	0.5	-0.008375
0.358333	0.5	-0.008750
0.366667	0.5	-0.009500
0.375000	0.5	-0.009750
0.383333	0.5	-0.010375
0.391667	0.5	-0.010750
0.400000	0.5	-0.010750
0.408333	0.5	-0.010875
0.416667	0.5	-0.010875
0.425000	0.5	-0.011250
0.433333	0.5	-0.011625
0.441667	0.5	-0.011625
0.450000	0.5	-0.011500
0.458333	0.5	-0.011250
0.466667	0.5	-0.011625
0.475000	0.5	-0.011750
0.483333	0.5	-0.011875
0.491667	0.5	-0.012375
0.500000	0.5	-0.012750
0.508333	0.5	-0.012500
0.516667	0.5	-0.012000
0.525000	0.5	-0.012125
0.533333	0.5	-0.012375
0.541667	0.5	-0.012375
0.550000	0.5	-0.012000
0.558333	0.5	-0.012375
0.566667	0.5	-0.012375
0.575000	0.5	-0.012500
0.583333	0.5	-0.012500
0.591667	0.5	-0.012125
0.600000	0.5	-0.011750
0.608333	0.5	-0.011625
0.616667	0.5	-0.011250
0.625000	0.5	-0.011125
0.633333	0.5	-0.011500
0.641667	0.5	-0.011250
0.650000	0.5	-0.010750
0.658333	0.5	-0.010125
0.666667	0.5	-0.009375
0.675000	0.5	-0.009375
0.683333	0.5	-0.009500
0.691667	0.5	-0.009625
0.700000	0.5	-0.009875
0.708333	0.5	-0.009750
0.716667	0.5	-0.009250
0.725000	0.5	-0.008750
0.733333	0.5	-0.008625
0.741667	0.5	-0.008250
0.750000	0.5	-0.008375
0.758333	0.5	-0.008125
0.766667	0.5	-0.007750
0.775000	0.5	-0.007250
0.783333	0.5	-0.006875
0.791667	0.5	-0.006250
0.800000	0.5	-0.005750
0.808333	0.5	-0.005125
0.816667	0.5	-0.004500
0.825000	0.5	-0.004000
0.833333	0.5	-0.003750
0.841667	0.5	-0.003125
0.850000	0.5	-0.002500
0.858333	0.5	-0.001875
0.866667	0.5	-0.001375
0.875000	0.5	-0.000625
0.883333	0.5	0.000000
0.891667	0.5	0.000250
0.900000	0.5	0.000625
0.908333	0.5	0.001000
0.916667	0.5	0.001500
0.925000	0.5	0.002125
0.933333	0.5	0.002500
0.941667	0.5	0.003000
0.950000	0.5	0.003250
0.958333	0.5	0.003750
0.966667	0.5	0.004375
0.975000	0.5	0.004375
0.983333	0.5	0.005000
0.991667	0.5	0.005625
1.000000	0.5	0.006500
1.008333	0.5	0.007375
1.016667	0.5	0.007500
1.025000	0.5	0.008125
1.033333	0.5	0.008625
1.041667	0.5	0.008875
1.050000	0.5	0.009000
1.058333	0.5	0.009250
1.066667	0.5	0.009375
1.075000	0.5	0.009750
1.083333	0.5	0.010625
1.091667	0.5	0.011375
1.100000	0.5	0.011375
1.108333	0.5	0.011500
1.116667	0.5	0.011500
1.125000	0.5	0.011125
1.133333	0.5	0.011250
1.141667	0.5	0.011750
1.150000	0.5	0.011625
1.158333	0.5	0.012125
1.166667	0.5	0.012250
1.175000	0.5	0.012125
1.183333	0.5	0.012125
1.191667	0.5	0.012125
1.200000	0.5	0.012250
1.208333	0.5	0.012125
1.216667	0.5	0.012000
1.225000	0.5	0.011875
1.233333	0.5	0.011500
1.241667	0.5	0.011250
1.250000	0.5	0.010875
1.258333	0.5	0.010375
1.266667	0.5	0.009875
1.275000	0.5	0.009500
1.283333	0.5	0.009000
1.291667	0.5	0.008500
1.300000	0.5	0.008250
1.308333	0.5	0.007625
1.316667	0.5	0.007250
1.325000	0.5	0.006875
1.333333	0.5	0.006500
1.341667	0.5	0.005625
1.350000	0.5	0.004875
1.358333	0.5	0.004500
1.366667	0.5	0.004000
1.375000	0.5	0.003125
1.383333	0.5	0.002500
1.391667	0.5	0.001250
1.400000	0.5	0.000500
1.408333	0.5	0.000125
1.416667	0.5	-0.000625
1.425000	0.5	-0.001125
1.433333	0.5	-0.001500
1.441667	0.5	-0.002625
1.450000	0.5	-0.003875
1.458333	0.5	-0.005000
1.466667	0.5	-0.005875
1.475000	0.5	-0.006375
1.483333	0.5	-0.007500
1.491667	0.5	-0.008500
1.500000	0.5	-0.009250
1.508333	0.5	-0.009875
1.516667	0.5	-0.010625
1.525000	0.5	-0.011875
1.533333	0.5	-0.012500
1.541667	0.5	-0.013000
1.550000	0.5	-0.013000
1.558333	0.5	-0.013250
1.566667	0.5	-0.014000
1.575000	0.5	-0.014875
1.583333	0.5	-0.015625
1.591667	0.5	-0.016125
1.600000	0.5	-0.016875
1.608333	0.5	-0.017500
1.616667	0.5	-0.017875
1.625000	0.5	-0.018500
1.633333	0.5	-0.019000
1.641667	0.5	-0.019250
1.650000	0.5	-0.019500
1.658333	0.5	-0.019875
1.666667	0.5	-0.020250
1.675000	0.5	-0.020125
1.683333	0.5	-0.020125
1.691667	0.5	-0.020375
1.700000	0.5	-0.020750
1.708333	0.5	-0.020750
1.716667	0.5	-0.020500
1.725000	0.5	-0.020375
1.733333	0.5	-0.020500
1.741667	0.5	-0.020250
1.750000	0.5	-0.020375
1.758333	0.5	-0.020250
1.766667	0.5	-0.020375
1.775000	0.5	-0.020375
1.783333	0.5	-0.020375
1.791667	0.5	-0.019875
1.800000	0.5	-0.019625
1.808333	0.5	-0.019625
1.816667	0.5	-0.019375
1.825000	0.5	-0.018875
1.833333	0.5	-0.018625
1.841667	0.5	-0.018500
1.850000	0.5	-0.017875
1.858333	0.5	-0.017250
1.866667	0.5	-0.016000
1.875000	0.5	-0.015750
1.883333	0.5	-0.015125
1.891667	0.5	-0.014500
1.900000	0.5	-0.013625
1.908333	0.5	-0.013125
1.916667	0.5	-0.012875
1.925000	0.5	-0.012375
1.933333	0.5	-0.012125
1.941667	0.5	-0.011875
1.950000	0.5	-0.011375
1.958333	0.5	-0.010750
1.966667	0.5	-0.010125
1.975000	0.5	-0.009125
1.983333	0.5	-0.008250
1.991667	0.5	-0.007750
2.000000	0.5	-0.007000
2.008333	0.5	-0.006625
2.016667	0.5	-0.006125
2.025000	0.5	-0.005500
2.033333	0.5	-0.004750
2.041667	0.5	-0.004250
2.050000	0.5	-0.003375
2.058333	0.5	-0.002625
2.066667	0.5	-0.002125
2.075000	0.5	-0.001750
2.083333	0.5	-0.000875
2.091667	0.5	-0.000500
2.100000	0.5	0.000000
2.108333	0.5	0.000125
2.116667	0.5	0.000375
2.125000	0.5	0.000750
2.133333	0.5	0.001125
2.141667	0.5	0.001375
2.150000	0.5	0.001750
2.158333	0.5	0.002250
2.166667	0.5	0.002875
2.175000	0.5	0.003000
2.183333	0.5	0.003375
2.191667	0.5	0.003125
2.200000	0.5	0.003125
2.208333	0.5	0.003250
2.216667	0.5	0.003250
2.225000	0.5	0.003500
2.233333	0.5	0.003750
2.241667	0.5	0.003625
2.250000	0.5	0.003625
2.258333	0.5	0.003500
2.266667	0.5	0.003625
2.275000	0.5	0.003875
2.283333	0.5	0.003750
2.291667	0.5	0.003750
2.300000	0.5	0.003625
2.308333	0.5	0.003375
2.316667	0.5	0.002875
2.325000	0.5	0.002625
2.333333	0.5	0.002875
2.341667	0.5	0.002625
2.350000	0.5	0.002375
2.358333	0.5	0.002250
2.366667	0.5	0.002500
2.375000	0.5	0.002500
2.383333	0.5	0.002375
2.391667	0.5	0.002250
2.400000	0.5	0.002000
2.408333	0.5	0.002000
2.416667	0.5	0.001875
2.425000	0.5	0.001875
2.433333	0.5	0.001750
2.441667	0.5	0.001875
2.450000	0.5	0.002125
2.458333	0.5	0.001875
2.466667	0.5	0.001625
2.475000	0.5	0.001375
2.483333	0.5	0.001125
2.491667	0.5	0.001375
2.500000	0.5	0.001750
2.508333	0.5	0.001625
2.516667	0.5	0.001875
2.525000	0.5	0.002250
2.533333	0.5	0.002375
2.541667	0.5	0.002750
2.550000	0.5	0.002625
2.558333	0.5	0.002125
2.566667	0.5	0.002000
2.575000	0.5	0.002250
2.583333	0.5	0.002750
2.591667	0.5	0.003125
2.600000	0.5	0.003250
2.608333	0.5	0.003750
2.616667	0.5	0.003750
2.625000	0.5	0.003500
2.633333	0.5	0.003250
2.641667	0.5	0.003250
2.650000	0.5	0.003625
2.658333	0.5	0.004250
2.666667	0.5	0.004375
2.675000	0.5	0.004500
2.683333	0.5	0.004375
2.691667	0.5	0.004250
2.700000	0.5	0.004000
2.708333	0.5	0.004000
2.716667	0.5	0.003500
2.725000	0.5	0.003375
2.733333	0.5	0.003375
2.741667	0.5	0.003250
2.750000	0.5	0.003000
2.758333	0.5	0.002875
2.766667	0.5	0.002750
2.775000	0.5	0.002750
2.783333	0.5	0.002750
2.791667	0.5	0.002875
2.800000	0.5	0.003125
2.808333	0.5	0.003000
2.816667	0.5	0.003125
2.825000	0.5	0.003375
2.833333	0.5	0.003250
2.841667	0.5	0.003375
2.850000	0.5	0.003000
2.858333	0.5	0.002750
2.866667	0.5	0.003000
2.875000	0.5	0.003375
2.883333	0.5	0.003875
2.891667	0.5	0.004000
2.900000	0.5	0.004625
2.908333	0.5	0.005125
2.916667	0.5	0.005125
2.925000	0.5	0.005000
2.933333	0.5	0.005125
2.941667	0.5	0.005000
2.950000	0.5	0.005375
2.958333	0.5	0.004750
2.966667	0.5	0.005000
2.975000	0.5	0.005250
2.983333	0.5	0.006000
2.991667	0.5	0.006625
3.000000	0.5	0.006500
3.008333	0.5	0.006750
3.016667	0.5	0.007375
3.025000	0.5	0.007625
3.033333	0.5	0.007750
3.041667	0.5	0.008125
3.050000	0.5	0.008500
3.058333	0.5	0.008500
3.066667	0.5	0.008750
3.075000	0.5	0.009125
3.083333	0.5	0.009625
3.091667	0.5	0.009625
3.100000	0.5	0.009750
3.108333	0.5	0.009750
3.116667	0.5	0.009875
3.125000	0.5	0.009500
3.133333	0.5	0.009750
3.141667	0.5	0.009750
3.150000	0.5	0.010125
3.158333	0.5	0.010250
3.166667	0.5	0.010375
3.175000	0.5	0.010250
3.183333	0.5	0.010125
3.191667	0.5	0.009875
3.200000	0.5	0.009875
3.208333	0.5	0.009125
3.216667	0.5	0.009125
3.225000	0.5	0.008750
3.233333	0.5	0.008125
3.241667	0.5	0.007875
3.250000	0.5	0.007625
3.258333	0.5	0.006625
3.266667	0.5	0.006125
3.275000	0.5	0.006250
3.283333	0.5	0.006125
3.291667	0.5	0.006000
3.300000	0.5	0.005875
3.308333	0.5	0.005375
3.316667	0.5	0.004875
3.325000	0.5	0.004750
3.333333	0.5	0.004125
3.341667	0.5	0.003750
3.350000	0.5	0.003125
3.358333	0.5	0.002875
3.366667	0.5	0.002750
3.375000	0.5	0.002375
3.383333	0.5	0.002000
3.391667	0.5	0.001750
3.400000	0.5	0.001500
3.408333	0.5	0.001625
3.416667	0.5	0.001875
3.425000	0.5	0.001625
3.433333	0.5	0.001375
3.441667	0.5	0.001250
3.450000	0.5	0.001625
3.458333	0.5	0.001250
3.466667	0.5	0.001500
3.475000	0.5	0.001375
3.483333	0.5	0.001125
3.491667	0.5	0.001250
3.500000	0.5	0.001000
3.508333	0.5	0.001000
3.516667	0.5	0.001375
3.525000	0.5	0.001375
3.533333	0.5	0.001750
3.541667	0.5	0.001875
3.550000	0.5	0.001625
3.558333	0.5	0.001375
3.566667	0.5	0.001625
3.575000	0.5	0.002125
3.583333	0.5	0.002250
3.591667	0.5	0.002250
3.600000	0.5	0.002500
3.608333	0.5	0.002625
3.616667	0.5	0.002750
3.625000	0.5	0.002875
3.633333	0.5	0.002500
3.641667	0.5	0.002500
3.650000	0.5	0.002875
3.658333	0.5	0.003000
3.666667	0.5	0.003125
3.675000	0.5	0.003250
3.683333	0.5	0.003375
3.691667	0.5	0.003625
3.700000	0.5	0.003375
3.708333	0.5	0.003250
3.716667	0.5	0.003500
3.725000	0.5	0.003500
3.733333	0.5	0.003500
3.741667	0.5	0.003750
3.750000	0.5	0.003625
3.758333	0.5	0.003375
3.766667	0.5	0.003125
3.775000	0.5	0.003250
3.783333	0.5	0.003375
3.791667	0.5	0.003375
3.800000	0.5	0.003250
3.808333	0.5	0.003625
3.816667	0.5	0.004125
3.825000	0.5	0.004375
3.833333	0.5	0.004250
3.841667	0.5	0.004375
3.850000	0.5	0.004500
3.858333	0.5	0.005125
3.866667	0.5	0.005125
3.875000	0.5	0.004750
3.883333	0.5	0.004875
3.891667	0.5	0.005375
3.900000	0.5	0.005875
3.908333	0.5	0.005750
3.916667	0.5	0.005875
3.925000	0.5	0.006000
3.933333	0.5	0.006000
3.941667	0.5	0.006000
3.950000	0.5	0.006125
3.958333	0.5	0.006750
3.966667	0.5	0.007000
3.975000	0.5	0.007625
3.983333	0.5	0.008000
3.991667	0.5	0.008250
4.000000	0.5	0.008750
4.008333	0.5	0.008625
4.016667	0.5	0.008500
4.025000	0.5	0.009000
4.033333	0.5	0.009125
4.041667	0.5	0.008875
4.050000	0.5	0.009500
4.058333	0.5	0.009625
4.066667	0.5	0.009875
4.075000	0.5	0.009875
4.083333	0.5	0.009750
4.091667	0.5	0.010000
4.100000	0.5	0.009750
4.108333	0.5	0.009500
4.116667	0.5	0.009375
4.125000	0.5	0.009375
4.133333	0.5	0.009500
4.141667	0.5	0.009250
4.150000	0.5	0.009000
4.158333	0.5	0.008625
4.166667	0.5	0.008375
4.175000	0.5	0.008125
4.183333	0.5	0.007500
4.191667	0.5	0.007625
4.200000	0.5	0.007625
4.208333	0.5	0.007500
4.216667	0.5	0.007500
4.225000	0.5	0.007625
4.233333	0.5	0.007375
4.241667	0.5	0.007125
4.250000	0.5	0.006875
4.258333	0.5	0.006250
4.266667	0.5	0.005875
4.275000	0.5	0.005875
4.283333	0.5	0.005875
4.291667	0.5	0.005625
4.300000	0.5	0.005000
4.308333	0.5	0.004750
4.316667	0.5	0.004875
4.325000	0.5	0.004500
4.333333	0.5	0.004500
4.341667	0.5	0.004625
4.350000	0.5	0.004375
4.358333	0.5	0.003625
4.366667	0.5	0.003125
4.375000	0.5	0.003125
4.383333	0.5	0.002750
4.391667	0.5	0.002125
4.400000	0.5	0.001750
4.408333	0.5	0.001625
4.416667	0.5	0.001250
4.425000	0.5	0.001000
4.433333	0.5	0.000875
4.441667	0.5	0.000750
4.450000	0.5	0.000875
4.458333	0.5	0.001125
4.466667	0.5	0.001375
4.475000	0.5	0.001000
4.483333	0.5	0.001125
4.491667	0.5	0.000875
4.500000	0.5	0.000750
4.508333	0.5	0.001125
4.516667	0.5	0.001250
4.525000	0.5	0.001375
4.533333	0.5	0.001750
4.541667	0.5	0.001500
4.550000	0.5	0.001375
4.558333	0.5	0.001375
4.566667	0.5	0.001375
4.575000	0.5	0.001500
4.583333	0.5	0.001625
4.591667	0.5	0.001750
4.600000	0.5	0.002125
4.608333	0.5	0.001625
4.616667	0.5	0.001500
4.625000	0.5	0.001625
4.633333	0.5	0.001750
4.641667	0.5	0.001750
4.650000	0.5	0.001875
4.658333	0.5	0.001625
4.666667	0.5	0.001625
4.675000	0.5	0.001625
4.683333	0.5	0.001875
4.691667	0.5	0.002000
4.700000	0.5	0.002500
4.708333	0.5	0.002625
4.716667	0.5	0.003000
4.725000	0.5	0.002750
4.733333	0.5	0.002500
4.741667	0.5	0.002625
4.750000	0.5	0.002875
4.758333	0.5	0.002750
4.766667	0.5	0.002750
4.775000	0.5	0.002375
4.783333	0.5	0.002250
4.791667	0.5	0.002375
4.800000	0.5	0.002375
4.808333	0.5	0.002750
4.816667	0.5	0.003125
4.825000	0.5	0.002875
4.833333	0.5	0.002625
4.841667	0.5	0.002375
4.850000	0.5	0.001875
4.858333	0.5	0.001625
4.866667	0.5	0.001375
4.875000	0.5	0.001625
4.883333	0.5	0.001375
4.891667	0.5	0.001250
4.900000	0.5	0.001250
4.908333	0.5	0.001250
4.916667	0.5	0.001250
4.925000	0.5	0.001500
4.933333	0.5	0.001000
4.941667	0.5	0.000875
4.950000	0.5	0.001125
4.958333	0.5	0.001250
4.966667	0.5	0.001000
4.975000	0.5	0.000250
4.983333	0.5	0.000000
4.991667	0.5	-0.000250
5.000000	0.5	-0.000375
5.008333	0.5	-0.000375
5.016667	0.5	-0.000750
5.025000	0.5	-0.000750
5.033333	0.5	-0.001000
5.041667	0.5	-0.001375
5.050000	0.5	-0.001625
5.058333	0.5	-0.001875
5.066667	0.5	-0.002125
5.075000	0.5	-0.002500
5.083333	0.5	-0.002750
5.091667	0.5	-0.002875
5.100000	0.5	-0.003375
5.108333	0.5	-0.003625
5.116667	0.5	-0.004250
5.125000	0.5	-0.004625
5.133333	0.5	-0.004750
5.141667	0.5	-0.004625
5.150000	0.5	-0.005250
5.158333	0.5	-0.005625
5.166667	0.5	-0.005875
5.175000	0.5	-0.006125
5.183333	0.5	-0.006125
5.191667	0.5	-0.006250
5.200000	0.5	-0.006500
5.208333	0.5	-0.006625
5.216667	0.5	-0.007000
5.225000	0.5	-0.007125
5.233333	0.5	-0.007250
5.241667	0.5	-0.007625
5.250000	0.5	-0.007750
5.258333	0.5	-0.007625
5.266667	0.5	-0.007750
5.275000	0.5	-0.008000
5.283333	0.5	-0.008000
5.291667	0.5	-0.008000
5.300000	0.5	-0.007875
5.308333	0.5	-0.008000
5.316667	0.5	-0.008125
5.325000	0.5	-0.008250
5.333333	0.5	-0.008375
5.341667	0.5	-0.008750
5.350000	0.5	-0.009125
5.358333	0.5	-0.008875
5.366667	0.5	-0.009000
5.375000	0.5	-0.008750
5.383333	0.5	-0.008625
5.391667	0.5	-0.008500
5.400000	0.5	-0.008250
5.408333	0.5	-0.007875
5.416667	0.5	-0.007500
5.425000	0.5	-0.007500
5.433333	0.5	-0.007625
5.441667	0.5	-0.007625
5.450000	0.5	-0.007625
5.458333	0.5	-0.007250
5.466667	0.5	-0.007375
5.475000	0.5	-0.007125
5.483333	0.5	-0.007125
5.491667	0.5	-0.007000
5.500000	0.5	-0.007125
5.508333	0.5	-0.007000
5.516667	0.5	-0.007375
5.525000	0.5	-0.007375
5.533333	0.5	-0.007250
5.541667	0.5	-0.007000
5.550000	0.5	-0.006500
5.558333	0.5	-0.006500
5.566667	0.5	-0.006625
5.575000	0.5	-0.006500
5.583333	0.5	-0.006500
5.591667	0.5	-0.006250
5.600000	0.5	-0.006250
5.608333	0.5	-0.006375
5.616667	0.5	-0.006375
5.625000	0.5	-0.006000
5.633333	0.5	-0.006000
5.641667	0.5	-0.006375
5.650000	0.5	-0.006375
5.658333	0.5	-0.006250
5.666667	0.5	-0.006000
5.675000	0.5	-0.006000
5.683333	0.5	-0.005875
5.691667	0.5	-0.006000
5.700000	0.5	-0.006000
5.708333	0.5	-0.006000
5.716667	0.5	-0.006250
5.725000	0.5	-0.006125
5.733333	0.5	-0.005875
5.741667	0.5	-0.006125
5.750000	0.5	-0.006125
5.758333	0.5	-0.005875
5.766667	0.5	-0.006125
5.775000	0.5	-0.006375
5.783333	0.5	-0.006000
5.791667	0.5	-0.005750
5.800000	0.5	-0.005750
5.808333	0.5	-0.005500
5.816667	0.5	-0.005875
5.825000	0.5	-0.006000
5.833333	0.5	-0.005875
5.841667	0.5	-0.005750
5.850000	0.5	-0.005875
5.858333	0.5	-0.005875
5.866667	0.5	-0.005625
5.875000	0.5	-0.005250
5.883333	0.5	-0.004625
5.891667	0.5	-0.004500
5.900000	0.5	-0.004375
5.908333	0.5	-0.004125
5.916667	0.5	-0.003375
5.925000	0.5	-0.002750
5.933333	0.5	-0.002625
5.941667	0.5	-0.002250
5.950000	0.5	-0.002125
5.958333	0.5	-0.002000
5.966667	0.5	-0.001875
5.975000	0.5	-0.001500
5.983333	0.5	-0.001500
5.991667	0.5	-0.001375
6.000000	0.5	-0.000750
6.008333	0.5	-0.000125
6.016667	0.5	0.000000
6.025000	0.5	0.000875
6.033333	0.5	0.000875
6.041667	0.5	0.001125
6.050000	0.5	0.001500
6.058333	0.5	0.002250
6.066667	0.5	0.002875
6.075000	0.5	0.003250
6.083333	0.5	0.004000
6.091667	0.5	0.004000
6.100000	0.5	0.004375
6.108333	0.5	0.004750
6.116667	0.5	0.005500
6.125000	0.5	0.006375
6.133333	0.5	0.006875
6.141667	0.5	0.007250
6.150000	0.5	0.007500
6.158333	0.5	0.008125
6.166667	0.5	0.008625
6.175000	0.5	0.009250
6.183333	0.5	0.009500
6.191667	0.5	0.010125
6.200000	0.5	0.010750
6.208333	0.5	0.010875
6.216667	0.5	0.011500
6.225000	0.5	0.012000
6.233333	0.5	0.012125
6.241667	0.5	0.012875
6.250000	0.5	0.013250
6.258333	0.5	0.013750
6.266667	0.5	0.014250
6.275000	0.5	0.014500
6.283333	0.5	0.014375
6.291667	0.5	0.014125
6.300000	0.5	0.014250
6.308333	0.5	0.014625
6.316667	0.5	0.015125
6.325000	0.5	0.015125
6.333333	0.5	0.014750
6.341667	0.5	0.014875
6.350000	0.5	0.014875
6.358333	0.5	0.014625
6.366667	0.5	0.014250
6.375000	0.5	0.013875
6.383333	0.5	0.013500
6.391667	0.5	0.012875
6.400000	0.5	0.012625
6.408333	0.5	0.012125
6.416667	0.5	0.011875
6.425000	0.5	0.012125
6.433333	0.5	0.011500
6.441667	0.5	0.011125
6.450000	0.5	0.011375
6.458333	0.5	0.011250
6.466667	0.5	0.010750
6.475000	0.5	0.010125
6.483333	0.5	0.010250
6.491667	0.5	0.010250
6.500000	0.5	0.010500
6.508333	0.5	0.010500
6.516667	0.5	0.010500
6.525000	0.5	0.010250
6.533333	0.5	0.010125
6.541667	0.5	0.010375
6.550000	0.5	0.010375
6.558333	0.5	0.010625
6.566667	0.5	0.010750
6.575000	0.5	0.010625
6.583333	0.5	0.010875
6.591667	0.5	0.010625
6.600000	0.5	0.010125
6.608333	0.5	0.009750
6.616667	0.5	0.009625
6.625000	0.5	0.009250
6.633333	0.5	0.009125
6.641667	0.5	0.008625
6.650000	0.5	0.007875
6.658333	0.5	0.007000
6.666667	0.5	0.006125
6.675000	0.5	0.005375
6.683333	0.5	0.004250
6.691667	0.5	0.002500
6.700000	0.5	-0.000375
6.708333	0.5	-0.004625
6.716667	0.5	-0.010250
6.725000	0.5	-0.018875
6.733333	0.5	-0.030875
6.741667	0.5	-0.049375
6.750000	0.5	-0.077625
6.758333	0.5	-0.121000
6.766667	0.5	-0.186625
6.775000	0.5	-0.285500
6.783333	0.5	-0.427125
6.791667	0.5	-0.620625
6.800000	0.5	-0.870625
6.808333	0.5	-1.173000
6.816667	0.5	-1.512875
6.825000	0.5	-1.864375
6.833333	0.5	-2.190750
6.841667	0.5	-2.446750
6.850000	0.5	-2.582250
6.858333	0.5	-2.546375
6.866667	0.5	-2.290125
6.875000	0.5	-1.768125
6.883333	0.5	-0.943625
6.891667	0.5	0.212625
6.900000	0.5	1.717000
6.908333	0.5	3.573000
6.916667	0.5	5.765625
6.925000	0.5	8.256125
6.933333	0.5	10.977250
6.941667	0.5	13.828375
6.950000	0.5	16.672500
6.958333	0.5	19.345875
6.966667	0.5	21.670375
6.975000	0.5	23.483750
6.983333	0.5	24.659625
6.991667	0.5	25.134500
7.000000	0.5	24.915625
7.008333	0.5	24.074375
7.016667	0.5	22.727625
7.025000	0.5	21.017875
7.033333	0.5	19.087750
7.041667	0.5	17.065750
7.050000	0.5	15.055500
7.058333	0.5	13.134250
7.066667	0.5	11.352375
7.075000	0.5	9.738625
7.083333	0.5	8.303000
7.091667	0.5	7.045000
7.100000	0.5	5.955125
7.108333	0.5	5.020375
7.116667	0.5	4.223875
7.125000	0.5	3.549000
7.133333	0.5	2.980500
7.141667	0.5	2.502750
7.150000	0.5	2.102125
7.158333	0.5	1.767125
7.166667	0.5	1.488000
7.175000	0.5	1.255125
7.183333	0.5	1.060750
7.191667	0.5	0.898500
7.200000	0.5	0.763000
7.208333	0.5	0.649875
7.216667	0.5	0.555625
7.225000	0.5	0.476625
7.233333	0.5	0.410250
7.241667	0.5	0.354625
7.250000	0.5	0.307750
7.258333	0.5	0.268500
7.266667	0.5	0.235125
7.275000	0.5	0.206500
7.283333	0.5	0.182000
7.291667	0.5	0.161250
7.300000	0.5	0.143625
7.308333	0.5	0.128500
7.316667	0.5	0.115250
7.325000	0.5	0.103750
7.333333	0.5	0.093750
7.341667	0.5	0.085125
7.350000	0.5	0.077250
7.358333	0.5	0.070000
7.366667	0.5	0.063375
7.375000	0.5	0.057625
7.383333	0.5	0.052750
7.391667	0.5	0.048375
7.400000	0.5	0.044625
7.408333	0.5	0.040750
7.416667	0.5	0.037500
7.425000	0.5	0.034625
7.433333	0.5	0.032500
7.441667	0.5	0.030125
7.450000	0.5	0.028250
7.458333	0.5	0.026625
7.466667	0.5	0.025000
7.475000	0.5	0.023500
7.483333	0.5	0.022375
7.491667	0.5	0.021250
7.500000	0.5	0.020375
7.508333	0.5	0.019375
7.516667	0.5	0.018250
7.525000	0.5	0.017500
7.533333	0.5	0.017375
7.541667	0.5	0.017500
7.550000	0.5	0.017000
7.558333	0.5	0.016750
7.566667	0.5	0.016625
7.575000	0.5	0.016375
7.583333	0.5	0.016125
7.591667	0.5	0.016125
7.600000	0.5	0.016250
7.608333	0.5	0.016125
7.616667	0.5	0.015875
7.625000	0.5	0.016250
7.633333	0.5	0.016125
7.641667	0.5	0.016375
7.650000	0.5	0.015875
7.658333	0.5	0.015250
7.666667	0.5	0.014750
7.675000	0.5	0.014250
7.683333	0.5	0.013750
7.691667	0.5	0.013625
7.700000	0.5	0.013625
7.708333	0.5	0.013875
7.716667	0.5	0.013875
7.725000	0.5	0.014125
7.733333	0.5	0.014250
7.741667	0.5	0.014750
7.750000	0.5	0.015750
7.758333	0.5	0.016500
7.766667	0.5	0.016875
7.775000	0.5	0.017500
7.783333	0.5	0.018000
7.791667	0.5	0.018875
7.800000	0.5	0.019625
7.808333	0.5	0.020625
7.816667	0.5	0.021500
7.825000	0.5	0.022500
7.833333	0.5	0.024125
7.841667	0.5	0.025500
7.850000	0.5	0.026875
7.858333	0.5	0.028125
7.866667	0.5	0.030125
7.875000	0.5	0.032125
7.883333	0.5	0.034500
7.891667	0.5	0.037250
7.900000	0.5	0.040500
7.908333	0.5	0.044125
7.916667	0.5	0.048875
7.925000	0.5	0.054375
7.933333	0.5	0.060625
7.941667	0.5	0.068375
7.950000	0.5	0.078000
7.958333	0.5	0.089250
7.966667	0.5	0.102625
7.975000	0.5	0.119375
7.983333	0.5	0.139875
7.991667	0.5	0.164625
8.000000	0.5	0.195250
8.008333	0.5	0.233125
8.016667	0.5	0.278750
8.025000	0.5	0.333875
8.033333	0.5	0.400125
8.041667	0.5	0.479625
8.050000	0.5	0.573250
8.058333	0.5	0.681750
8.066667	0.5	0.806250
8.075000	0.5	0.947750
8.083333	0.5	1.106750
8.091667	0.5	1.283875
8.100000	0.5	1.479250
8.108333	0.5	1.692875
8.116667	0.5	1.923500
8.125000	0.5	2.171500
8.133333	0.5	2.436250
8.141667	0.5	2.717125
8.150000	0.5	3.013250
8.158333	0.5	3.324125
8.166667	0.5	3.649375
8.175000	0.5	3.988000
8.183333	0.5	4.339750
8.191667	0.5	4.704000
8.200000	0.5	5.079875
8.208333	0.5	5.465875
8.216667	0.5	5.862625
8.225000	0.5	6.269750
8.233333	0.5	6.686125
8.241667	0.5	7.110750
8.250000	0.5	7.544000
8.258333	0.5	7.985250
8.266667	0.5	8.433750
8.275000	0.5	8.889500
8.283333	0.5	9.351625
8.291667	0.5	9.820125
8.300000	0.5	10.295000
8.308333	0.5	10.775625
8.316667	0.5	11.261875
8.325000	0.5	11.752375
8.333333	0.5	12.245750
8.341667	0.5	12.740625
8.350000	0.5	13.234125
8.358333	0.5	13.715000
8.366667	0.5	14.167000
8.375000	0.5	14.558250
8.383333	0.5	14.843625
8.391667	0.5	14.968875
8.400000	0.5	14.881625
8.408333	0.5	14.546375
8.416667	0.5	13.954250
8.425000	0.5	13.127750
8.433333	0.5	12.115625
8.441667	0.5	10.981375
8.450000	0.5	9.791875
8.458333	0.5	8.607375
8.466667	0.5	7.475375
8.475000	0.5	6.427750
8.483333	0.5	5.483500
8.491667	0.5	4.648250
8.500000	0.5	3.921500
8.508333	0.5	3.296625
8.516667	0.5	2.764875
8.525000	0.5	2.315750
8.533333	0.5	1.938000
8.541667	0.5	1.621750
8.550000	0.5	1.358625
8.558333	0.5	1.139625
8.566667	0.5	0.957750
8.575000	0.5	0.807500
8.583333	0.5	0.683250
8.591667	0.5	0.580875
8.600000	0.5	0.496375
8.608333	0.5	0.426750
8.616667	0.5	0.369250
8.625000	0.5	0.321625
8.633333	0.5	0.282250
8.641667	0.5	0.249750
8.650000	0.5	0.222500
8.658333	0.5	0.199750
8.666667	0.5	0.181000
8.675000	0.5	0.165375
8.683333	0.5	0.151750
8.691667	0.5	0.140625
8.700000	0.5	0.131250
8.708333	0.5	0.123125
8.716667	0.5	0.116375
8.725000	0.5	0.110625
8.733333	0.5	0.105375
8.741667	0.5	0.100625
8.750000	0.5	0.096750
8.758333	0.5	0.093375
8.766667	0.5	0.090250
8.775000	0.5	0.087625
8.783333	0.5	0.085250
8.791667	0.5	0.082750
8.800000	0.5	0.080875
8.808333	0.5	0.079250
8.816667	0.5	0.077875
8.825000	0.5	0.076375
8.833333	0.5	0.075375
8.841667	0.5	0.074375
8.850000	0.5	0.073750
8.858333	0.5	0.072750
8.866667	0.5	0.072000
8.875000	0.5	0.071375
8.883333	0.5	0.070875
8.891667	0.5	0.070375
8.900000	0.5	0.070125
8.908333	0.5	0.069625
8.916667	0.5	0.069250
8.925000	0.5	0.069000
8.933333	0.5	0.068375
8.941667	0.5	0.067875
8.950000	0.5	0.068125
8.958333	0.5	0.067500
8.966667	0.5	0.067125
8.975000	0.5	0.067000
8.983333	0.5	0.066625
8.991667	0.5	0.066125
9.000000	0.5	0.066125
9.008333	0.5	0.066125
9.016667	0.5	0.065500
9.025000	0.5	0.065375
9.033333	0.5	0.065250
9.041667	0.5	0.064750
9.050000	0.5	0.064500
9.058333	0.5	0.064250
9.066667	0.5	0.063625
9.075000	0.5	0.062875
9.083333	0.5	0.062250
9.091667	0.5	0.062250
9.100000	0.5	0.061625
9.108333	0.5	0.060875
9.116667	0.5	0.060500
9.125000	0.5	0.060000
9.133333	0.5	0.059500
9.141667	0.5	0.059000
9.150000	0.5	0.058500
9.158333	0.5	0.058000
9.166667	0.5	0.057375
9.175000	0.5	0.056375
9.183333	0.5	0.055250
9.191667	0.5	0.054500
9.200000	0.5	0.053625
9.208333	0.5	0.053000
9.216667	0.5	0.052625
9.225000	0.5	0.052000
9.233333	0.5	0.050875
9.241667	0.5	0.050250
9.250000	0.5	0.049875
9.258333	0.5	0.049000
9.266667	0.5	0.048125
9.275000	0.5	0.047250
9.283333	0.5	0.046500
9.291667	0.5	0.045500
9.300000	0.5	0.044625
9.308333	0.5	0.043625
9.316667	0.5	0.043000
9.325000	0.5	0.042000
9.333333	0.5	0.041250
9.341667	0.5	0.041000
9.350000	0.5	0.040625
9.358333	0.5	0.039750
9.366667	0.5	0.038625
9.375000	0.5	0.038125
9.383333	0.5	0.037625
9.391667	0.5	0.037250
9.400000	0.5	0.036875
9.408333	0.5	0.036625
9.416667	0.5	0.035875
9.425000	0.5	0.035625
9.433333	0.5	0.035625
9.441667	0.5	0.035625
9.450000	0.5	0.036125
9.458333	0.5	0.036375
9.466667	0.5	0.037000
9.475000	0.5	0.037625
9.483333	0.5	0.039000
9.491667	0.5	0.040375
9.500000	0.5	0.042250
9.508333	0.5	0.045250
9.516667	0.5	0.048125
9.525000	0.5	0.052125
9.533333	0.5	0.056875
9.541667	0.5	0.062250
9.550000	0.5	0.068500
9.558333	0.5	0.076375
9.566667	0.5	0.085000
9.575000	0.5	0.095500
9.583333	0.5	0.107000
9.591667	0.5	0.121000
9.600000	0.5	0.136875
9.608333	0.5	0.156000
9.616667	0.5	0.178125
9.625000	0.5	0.204875
9.633333	0.5	0.236750
9.641667	0.5	0.275500
9.650000	0.5	0.322250
9.658333	0.5	0.379000
9.666667	0.5	0.448625
9.675000	0.5	0.533500
9.683333	0.5	0.636625
9.691667	0.5	0.761875
9.700000	0.5	0.913500
9.708333	0.5	1.094625
9.716667	0.5	1.310500
9.725000	0.5	1.566000
9.733333	0.5	1.865125
9.741667	0.5	2.212000
9.750000	0.5	2.610875
9.758333	0.5	3.063625
9.766667	0.5	3.573250
9.775000	0.5	4.139375
9.783333	0.5	4.762500
9.791667	0.5	5.440250
9.800000	0.5	6.169125
9.808333	0.5	6.942625
9.816667	0.5	7.753500
9.825000	0.5	8.593750
9.833333	0.5	9.453000
9.841667	0.5	10.320500
9.850000	0.5	11.183875
9.858333	0.5	12.029875
9.866667	0.5	12.846625
9.875000	0.5	13.620750
9.883333	0.5	14.340500
9.891667	0.5	14.993875
9.900000	0.5	15.570500
9.908333	0.5	16.061750
9.916667	0.5	16.459875
9.925000	0.5	16.758375
9.933333	0.5	16.955125
9.941667	0.5	17.047000
9.950000	0.5	17.034375
9.958333	0.5	16.920250
9.966667	0.5	16.707375
9.975000	0.5	16.402000
9.983333	0.5	16.010500
9.991667	0.5	15.541375
10.000000	0.5	15.002750
10.008333	0.5	14.404875
10.016667	0.5	13.757375
10.025000	0.5	13.070375
10.033333	0.5	12.354375
10.041667	0.5	11.619000
10.050000	0.5	10.874500
10.058333	0.5	10.128750
10.066667	0.5	9.390125
10.075000	0.5	8.666000
10.083333	0.5	7.962250
10.091667	0.5	7.284250
10.100000	0.5	6.636750
10.108333	0.5	6.022625
10.116667	0.5	5.444375
10.125000	0.5	4.904250
10.133333	0.5	4.402250
10.141667	0.5	3.939000
10.150000	0.5	3.513625
10.158333	0.5	3.126000
10.166667	0.5	2.774000
10.175000	0.5	2.455750
10.183333	0.5	2.169875
10.191667	0.5	1.914250
10.200000	0.5	1.686875
10.208333	0.5	1.484875
10.216667	0.5	1.305750
10.225000	0.5	1.148375
10.233333	0.5	1.010750
10.241667	0.5	0.890000
10.250000	0.5	0.784750
10.258333	0.5	0.692750
10.266667	0.5	0.613500
10.275000	0.5	0.544500
10.283333	0.5	0.484250
10.291667	0.5	0.432125
10.300000	0.5	0.387125
10.308333	0.5	0.348625
10.316667	0.5	0.314375
10.325000	0.5	0.285500
10.333333	0.5	0.260375
10.341667	0.5	0.238750
10.350000	0.5	0.219750
10.358333	0.5	0.203500
10.366667	0.5	0.188875
10.375000	0.5	0.176000
10.383333	0.5	0.164750
10.391667	0.5	0.154750
10.400000	0.5	0.146375
10.408333	0.5	0.139000
10.416667	0.5	0.132500
10.425000	0.5	0.126625
10.433333	0.5	0.121125
10.441667	0.5	0.116125
10.450000	0.5	0.111750
10.458333	0.5	0.107750
10.466667	0.5	0.104250
10.475000	0.5	0.101250
10.483333	0.5	0.098875
10.491667	0.5	0.096625
10.500000	0.5	0.094500
10.508333	0.5	0.092500
10.516667	0.5	0.091250
10.525000	0.5	0.089875
10.533333	0.5	0.088500
10.541667	0.5	0.087125
10.550000	0.5	0.085750
10.558333	0.5	0.084500
10.566667	0.5	0.083500
10.575000	0.5	0.083250
10.583333	0.5	0.082250
10.591667	0.5	0.081875
10.600000	0.5	0.081000
10.608333	0.5	0.080375
10.616667	0.5	0.080000
10.625000	0.5	0.079750
10.633333	0.5	0.079500
10.641667	0.5	0.079375
10.650000	0.5	0.078875
10.658333	0.5	0.078875
10.666667	0.5	0.078750
10.675000	0.5	0.078500
10.683333	0.5	0.078500
10.691667	0.5	0.079000
10.700000	0.5	0.079250
10.708333	0.5	0.079625
10.716667	0.5	0.079750
10.725000	0.5	0.080375
10.733333	0.5	0.080375
10.741667	0.5	0.081375
10.750000	0.5	0.082125
10.758333	0.5	0.083000
10.766667	0.5	0.083375
10.775000	0.5	0.084250
10.783333	0.5	0.085000
10.791667	0.5	0.085875
10.800000	0.5	0.086250
10.808333	0.5	0.086875
10.816667	0.5	0.087500
10.825000	0.5	0.088250
10.833333	0.5	0.089125
10.841667	0.5	0.089625
10.850000	0.5	0.090500
10.858333	0.5	0.091125
10.866667	0.5	0.091375
10.875000	0.5	0.091875
10.883333	0.5	0.092500
10.891667	0.5	0.093125
10.900000	0.5	0.093500
10.908333	0.5	0.093875
10.916667	0.5	0.093875
10.925000	0.5	0.094125
10.933333	0.5	0.094625
10.941667	0.5	0.094625
10.950000	0.5	0.094875
10.958333	0.5	0.094625
10.966667	0.5	0.094875
10.975000	0.5	0.095000
10.983333	0.5	0.095250
10.991667	0.5	0.095250
11.000000	0.5	0.095625
11.008333	0.5	0.095875
11.016667	0.5	0.095875
11.025000	0.5	0.096000
11.033333	0.5	0.096125
11.041667	0.5	0.096375
11.050000	0.5	0.096125
11.058333	0.5	0.096125
11.066667	0.5	0.096125
11.075000	0.5	0.096125
11.083333	0.5	0.096375
11.091667	0.5	0.096500
11.100000	0.5	0.096375
11.108333	0.5	0.096250
11.116667	0.5	0.095875
11.125000	0.5	0.096250
11.133333	0.5	0.096000
11.141667	0.5	0.096125
11.150000	0.5	0.096000
11.158333	0.5	0.096000
11.166667	0.5	0.096000
11.175000	0.5	0.096125
11.183333	0.5	0.096250
11.191667	0.5	0.095875
11.200000	0.5	0.095375
11.208333	0.5	0.094875
11.216667	0.5	0.094500
11.225000	0.5	0.094250
11.233333	0.5	0.093750
11.241667	0.5	0.093750
11.250000	0.5	0.093250
11.258333	0.5	0.093000
11.266667	0.5	0.092625
11.275000	0.5	0.092500
11.283333	0.5	0.092375
11.291667	0.5	0.092250
11.300000	0.5	0.091625
11.308333	0.5	0.091250
11.316667	0.5	0.090875
11.325000	0.5	0.090375
11.333333	0.5	0.090250
11.341667	0.5	0.089875
11.350000	0.5	0.089125
11.358333	0.5	0.088875
11.366667	0.5	0.088375
11.375000	0.5	0.087750
11.383333	0.5	0.087375
11.391667	0.5	0.086625
11.400000	0.5	0.086250
11.408333	0.5	0.086250
11.416667	0.5	0.086000
11.425000	0.5	0.085375
11.433333	0.5	0.084875
11.441667	0.5	0.084250
11.450000	0.5	0.083125
11.458333	0.5	0.082625
11.466667	0.5	0.082125
11.475000	0.5	0.081125
11.483333	0.5	0.080750
11.491667	0.5	0.080375
11.500000	0.5	0.079375
11.508333	0.5	0.078500
11.516667	0.5	0.077750
11.525000	0.5	0.077000
11.533333	0.5	0.076250
11.541667	0.5	0.075750
11.550000	0.5	0.075125
11.558333	0.5	0.074625
11.566667	0.5	0.074000
11.575000	0.5	0.073375
11.583333	0.5	0.072750
11.591667	0.5	0.072250
11.600000	0.5	0.071750
11.608333	0.5	0.071375
11.616667	0.5	0.070750
11.625000	0.5	0.070375
11.633333	0.5	0.069625
11.641667	0.5	0.069250
11.650000	0.5	0.068875
11.658333	0.5	0.068625
11.666667	0.5	0.068000
11.675000	0.5	0.067500
11.683333	0.5	0.067375
11.691667	0.5	0.067000
11.700000	0.5	0.066625
11.708333	0.5	0.066375
11.716667	0.5	0.065875
11.725000	0.5	0.065875
11.733333	0.5	0.065625
11.741667	0.5	0.065625
11.750000	0.5	0.065125
11.758333	0.5	0.065000
11.766667	0.5	0.065000
11.775000	0.5	0.064500
11.783333	0.5	0.064250
11.791667	0.5	0.063750
11.800000	0.5	0.063500
11.808333	0.5	0.062875
11.816667	0.5	0.062250
11.825000	0.5	0.062000
11.833333	0.5	0.061375
11.841667	0.5	0.061250
11.850000	0.5	0.061250
11.858333	0.5	0.061125
11.866667	0.5	0.061000
11.875000	0.5	0.060750
11.883333	0.5	0.060500
11.891667	0.5	0.060375
11.900000	0.5	0.060000
11.908333	0.5	0.059750
11.916667	0.5	0.059375
11.925000	0.5	0.059000
11.933333	0.5	0.058250
11.941667	0.5	0.057625
11.950000	0.5	0.057500
11.958333	0.5	0.057375
11.966667	0.5	0.057000
11.975000	0.5	0.056375
11.983333	0.5	0.055875
11.991667	0.5	0.055625
12.000000	0.5	0.055125
12.008333	0.5	0.054625
12.016667	0.5	0.054250
12.025000	0.5	0.054125
12.033333	0.5	0.053750
12.041667	0.5	0.053500
12.050000	0.5	0.053625
12.058333	0.5	0.053500
12.066667	0.5	0.053375
12.075000	0.5	0.053250
12.083333	0.5	0.053250
12.091667	0.5	0.053250
12.100000	0.5	0.052875
12.108333	0.5	0.052625
12.116667	0.5	0.052375
12.125000	0.5	0.052375
12.133333	0.5	0.052125
12.141667	0.5	0.052125
12.150000	0.5	0.051750
12.158333	0.5	0.052000
12.166667	0.5	0.051875
12.175000	0.5	0.051375
12.183333	0.5	0.051500
12.191667	0.5	0.052000
12.200000	0.5	0.052000
12.208333	0.5	0.052000
12.216667	0.5	0.052625
12.225000	0.5	0.053500
12.233333	0.5	0.053625
12.241667	0.5	0.053875
12.250000	0.5	0.054750
12.258333	0.5	0.055500
12.266667	0.5	0.055625
12.275000	0.5	0.056000
12.283333	0.5	0.056375
12.291667	0.5	0.057500
12.300000	0.5	0.058125
12.308333	0.5	0.059125
12.316667	0.5	0.059875
12.325000	0.5	0.060875
12.333333	0.5	0.061500
12.341667	0.5	0.062125
12.350000	0.5	0.063250
12.358333	0.5	0.063875
12.366667	0.5	0.064375
12.375000	0.5	0.064875
12.383333	0.5	0.065250
12.391667	0.5	0.065500
12.400000	0.5	0.065250
12.408333	0.5	0.065500
12.416667	0.5	0.065125
12.425000	0.5	0.064625
12.433333	0.5	0.064250
12.441667	0.5	0.063750
12.450000	0.5	0.063000
12.458333	0.5	0.061875
12.466667	0.5	0.060625
12.475000	0.5	0.059375
12.483333	0.5	0.058375
12.491667	0.5	0.057250
12.500000	0.5	0.056625
12.508333	0.5	0.055625
12.516667	0.5	0.054375
12.525000	0.5	0.053375
12.533333	0.5	0.052000
12.541667	0.5	0.051000
12.550000	0.5	0.050500
12.558333	0.5	0.049625
12.566667	0.5	0.049000
12.575000	0.5	0.048375
12.583333	0.5	0.047875
12.591667	0.5	0.047375
12.600000	0.5	0.047125
12.608333	0.5	0.046875
12.616667	0.5	0.046500
12.625000	0.5	0.046375
12.633333	0.5	0.046375
12.641667	0.5	0.045875
12.650000	0.5	0.045625
12.658333	0.5	0.045625
12.666667	0.5	0.045625
12.675000	0.5	0.045750
12.683333	0.5	0.045375
12.691667	0.5	0.045375
12.700000	0.5	0.045125
12.708333	0.5	0.045000
12.716667	0.5	0.045000
12.725000	0.5	0.044875
12.733333	0.5	0.045000
12.741667	0.5	0.045000
12.750000	0.5	0.045000
12.758333	0.5	0.045125
12.766667	0.5	0.045125
12.775000	0.5	0.045625
12.783333	0.5	0.045750
12.791667	0.5	0.045625
12.800000	0.5	0.045250
12.808333	0.5	0.045250
12.816667	0.5	0.045125
12.825000	0.5	0.044750
12.833333	0.5	0.044500
12.841667	0.5	0.044250
12.850000	0.5	0.044000
12.858333	0.5	0.044125
12.866667	0.5	0.044000
12.875000	0.5	0.044000
12.883333	0.5	0.044000
12.891667	0.5	0.044000
12.900000	0.5	0.043875
12.908333	0.5	0.043875
12.916667	0.5	0.043750
12.925000	0.5	0.043875
12.933333	0.5	0.043625
12.941667	0.5	0.043375
12.950000	0.5	0.042875
12.958333	0.5	0.042875
12.966667	0.5	0.042750
12.975000	0.5	0.042875
12.983333	0.5	0.043000
12.991667	0.5	0.042750
13.000000	0.5	0.042500
13.008333	0.5	0.042625
13.016667	0.5	0.042500
13.025000	0.5	0.042125
13.033333	0.5	0.042000
13.041667	0.5	0.041750
13.050000	0.5	0.040875
13.058333	0.5	0.041000
13.066667	0.5	0.041000
13.075000	0.5	0.040625
13.083333	0.5	0.040375
13.091667	0.5	0.040375
13.100000	0.5	0.040500
13.108333	0.5	0.039875
13.116667	0.5	0.039625
13.125000	0.5	0.039500
13.133333	0.5	0.039250
13.141667	0.5	0.039000
13.150000	0.5	0.038625
13.158333	0.5	0.038250
13.166667	0.5	0.038250
13.175000	0.5	0.037750
13.183333	0.5	0.037625
13.191667	0.5	0.037250
13.200000	0.5	0.037250
13.208333	0.5	0.036750
13.216667	0.5	0.036250
13.225000	0.5	0.036375
13.233333	0.5	0.036250
13.241667	0.5	0.036125
13.250000	0.5	0.035875
13.258333	0.5	0.035250
13.266667	0.5	0.034750
13.275000	0.5	0.034625
13.283333	0.5	0.034625
13.291667	0.5	0.034500
13.300000	0.5	0.034000
13.308333	0.5	0.033500
13.316667	0.5	0.033375
13.325000	0.5	0.033625
13.333333	0.5	0.033000
13.341667	0.5	0.032875
13.350000	0.5	0.032875
13.358333	0.5	0.032375
13.366667	0.5	0.032000
13.375000	0.5	0.031875
13.383333	0.5	0.031500
13.391667	0.5	0.031000
13.400000	0.5	0.030625
13.408333	0.5	0.030750
13.416667	0.5	0.030500
13.425000	0.5	0.030125
13.433333	0.5	0.030125
13.441667	0.5	0.030125
13.450000	0.5	0.030250
13.458333	0.5	0.029625
13.466667	0.5	0.029500
13.475000	0.5	0.029250
13.483333	0.5	0.029250
13.491667	0.5	0.028875
13.500000	0.5	0.028625
13.508333	0.5	0.028125
13.516667	0.5	0.027625
13.525000	0.5	0.027750
13.533333	0.5	0.027500
13.541667	0.5	0.027375
13.550000	0.5	0.027000
13.558333	0.5	0.026375
13.566667	0.5	0.026000
13.575000	0.5	0.025500
13.583333	0.5	0.025000
13.591667	0.5	0.025125
13.600000	0.5	0.025250
13.608333	0.5	0.025250
13.616667	0.5	0.025125
13.625000	0.5	0.024750
13.633333	0.5	0.024250
13.641667	0.5	0.024250
13.650000	0.5	0.024000
13.658333	0.5	0.023625
13.666667	0.5	0.023125
13.675000	0.5	0.022625
13.683333	0.5	0.022625
13.691667	0.5	0.022625
13.700000	0.5	0.022750
13.708333	0.5	0.022500
13.716667	0.5	0.022375
13.725000	0.5	0.022125
13.733333	0.5	0.022000
13.741667	0.5	0.021875
13.750000	0.5	0.021500
13.758333	0.5	0.021125
13.766667	0.5	0.021000
13.775000	0.5	0.020625
13.783333	0.5	0.020375
13.791667	0.5	0.020500
13.800000	0.5	0.020250
13.808333	0.5	0.020000
13.816667	0.5	0.019750
13.825000	0.5	0.019625
13.833333	0.5	0.019375
13.841667	0.5	0.019375
13.850000	0.5	0.019125
13.858333	0.5	0.018750
13.866667	0.5	0.018625
13.875000	0.5	0.018750
13.883333	0.5	0.018125
13.891667	0.5	0.017875
13.900000	0.5	0.017875
13.908333	0.5	0.017875
13.916667	0.5	0.017875
13.925000	0.5	0.017250
13.933333	0.5	0.016875
13.941667	0.5	0.016875
13.950000	0.5	0.016875
13.958333	0.5	0.016750
13.966667	0.5	0.016750
13.975000	0.5	0.016625
13.983333	0.5	0.016250
13.991667	0.5	0.016250
14.000000	0.5	0.016500
14.008333	0.5	0.016500
14.016667	0.5	0.015875
14.025000	0.5	0.015375
14.033333	0.5	0.014875
14.041667	0.5	0.014875
14.050000	0.5	0.014625
14.058333	0.5	0.014625
14.066667	0.5	0.014500
14.075000	0.5	0.014375
14.083333	0.5	0.014000
14.091667	0.5	0.013750
14.100000	0.5	0.013750
14.108333	0.5	0.013000
14.116667	0.5	0.012875
14.125000	0.5	0.013125
14.133333	0.5	0.013250
14.141667	0.5	0.013125
14.150000	0.5	0.013000
14.158333	0.5	0.012375
14.166667	0.5	0.012250
14.175000	0.5	0.011750
14.183333	0.5	0.011250
14.191667	0.5	0.011000
14.200000	0.5	0.010250
14.208333	0.5	0.009500
14.216667	0.5	0.009000
14.225000	0.5	0.009000
14.233333	0.5	0.008250
14.241667	0.5	0.007625
14.250000	0.5	0.007375
14.258333	0.5	0.007125
14.266667	0.5	0.007000
14.275000	0.5	0.006625
14.283333	0.5	0.006500
14.291667	0.5	0.006625
14.300000	0.5	0.006500
14.308333	0.5	0.006375
14.316667	0.5	0.006125
14.325000	0.5	0.006000
14.333333	0.5	0.006125
14.341667	0.5	0.006000
14.350000	0.5	0.006000
14.358333	0.5	0.006750
14.366667	0.5	0.006625
14.375000	0.5	0.006875
14.383333	0.5	0.007375
14.391667	0.5	0.007500
14.400000	0.5	0.008125
14.408333	0.5	0.008000
14.416667	0.5	0.008500
14.425000	0.5	0.008375
14.433333	0.5	0.008750
14.441667	0.5	0.009375
14.450000	0.5	0.009375
14.458333	0.5	0.010000
14.466667	0.5	0.010625
14.475000	0.5	0.010875
14.483333	0.5	0.011250
14.491667	0.5	0.011500
14.500000	0.5	0.012125
14.508333	0.5	0.012500
14.516667	0.5	0.012750
14.525000	0.5	0.013250
14.533333	0.5	0.013875
14.541667	0.5	0.014625
14.550000	0.5	0.014625
14.558333	0.5	0.015250
14.566667	0.5	0.015250
14.575000	0.5	0.015375
14.583333	0.5	0.015125
14.591667	0.5	0.015500
14.600000	0.5	0.015625
14.608333	0.5	0.016250
14.616667	0.5	0.016750
14.625000	0.5	0.016625
14.633333	0.5	0.016375
14.641667	0.5	0.016500
14.650000	0.5	0.017125
14.658333	0.5	0.017125
14.666667	0.5	0.017500
14.675000	0.5	0.017750
14.683333	0.5	0.017875
14.691667	0.5	0.017875
14.700000	0.5	0.018250
14.708333	0.5	0.018375
14.716667	0.5	0.018375
14.725000	0.5	0.018000
14.733333	0.5	0.017875
14.741667	0.5	0.018125
14.750000	0.5	0.018000
14.758333	0.5	0.017625
14.766667	0.5	0.017500
14.775000	0.5	0.017500
14.783333	0.5	0.017375
14.791667	0.5	0.017000
14.800000	0.5	0.016750
14.808333	0.5	0.016375
14.816667	0.5	0.016250
14.825000	0.5	0.016250
14.833333	0.5	0.015875
14.841667	0.5	0.015500
14.850000	0.5	0.015125
14.858333	0.5	0.014875
14.866667	0.5	0.014375
14.875000	0.5	0.014375
14.883333	0.5	0.014500
14.891667	0.5	0.014125
14.900000	0.5	0.013875
14.908333	0.5	0.013500
14.916667	0.5	0.013500
14.925000	0.5	0.013375
14.933333	0.5	0.013000
14.941667	0.5	0.012750
14.950000	0.5	0.012625
14.958333	0.5	0.012500
14.966667	0.5	0.012375
14.975000	0.5	0.012000
14.983333	0.5	0.011750
14.991667	0.5	0.011500
15.000000	0.5	0.011500
15.008333	0.5	0.011125
15.016667	0.5	0.011000
15.025000	0.5	0.011125
15.033333	0.5	0.011000
15.041667	0.5	0.011250
15.050000	0.5	0.011125
15.058333	0.5	0.010500
15.066667	0.5	0.010000
15.075000	0.5	0.009500
15.083333	0.5	0.008750
15.091667	0.5	0.008750
15.100000	0.5	0.008250
15.108333	0.5	0.007750
15.116667	0.5	0.007625
15.125000	0.5	0.007125
15.133333	0.5	0.006625
15.141667	0.5	0.006500
15.150000	0.5	0.006000
15.158333	0.5	0.005750
15.166667	0.5	0.005250
15.175000	0.5	0.004500
15.183333	0.5	0.003750
15.191667	0.5	0.003375
15.200000	0.5	0.002875
15.208333	0.5	0.002500
15.216667	0.5	0.002000
15.225000	0.5	0.001750
15.233333	0.5	0.001500
15.241667	0.5	0.001500
15.250000	0.5	0.001250
15.258333	0.5	0.000750
15.266667	0.5	0.000500
15.275000	0.5	0.000625
15.283333	0.5	0.000375
15.291667	0.5	0.000250
15.300000	0.5	0.000250
15.308333	0.5	0.000250
15.316667	0.5	0.000250
15.325000	0.5	0.000625
15.333333	0.5	0.000375
15.341667	0.5	0.000250
15.350000	0.5	0.000250
15.358333	0.5	0.000250
15.366667	0.5	0.000625
15.375000	0.5	0.001250
15.383333	0.5	0.001250
15.391667	0.5	0.001250
15.400000	0.5	0.001250
15.408333	0.5	0.001625
15.416667	0.5	0.002000
15.425000	0.5	0.002125
15.433333	0.5	0.002375
15.441667	0.5	0.002750
15.450000	0.5	0.003250
15.458333	0.5	0.003750
15.466667	0.5	0.004125
15.475000	0.5	0.004500
15.483333	0.5	0.004875
15.491667	0.5	0.005250
15.500000	0.5	0.005875
15.508333	0.5	0.006125
15.516667	0.5	0.006250
15.525000	0.5	0.006750
15.533333	0.5	0.007750
15.541667	0.5	0.008125
15.550000	0.5	0.008250
15.558333	0.5	0.009000
15.566667	0.5	0.009500
15.575000	0.5	0.010000
15.583333	0.5	0.010375
15.591667	0.5	0.010750
15.600000	0.5	0.011250
15.608333	0.5	0.011625
15.616667	0.5	0.012000
15.625000	0.5	0.012250
15.633333	0.5	0.012625
15.641667	0.5	0.012750
15.650000	0.5	0.012625
15.658333	0.5	0.012375
15.666667	0.5	0.012375
15.675000	0.5	0.012875
15.683333	0.5	0.013250
15.691667	0.5	0.013500
15.700000	0.5	0.013625
15.708333	0.5	0.013625
15.716667	0.5	0.013625
15.725000	0.5	0.013750
15.733333	0.5	0.013375
15.741667	0.5	0.013375
15.750000	0.5	0.012750
15.758333	0.5	0.012375
15.766667	0.5	0.012625
15.775000	0.5	0.011750
15.783333	0.5	0.011250
15.791667	0.5	0.010750
15.800000	0.5	0.010250
15.808333	0.5	0.009500
15.816667	0.5	0.009125
15.825000	0.5	0.008500
15.833333	0.5	0.007625
15.841667	0.5	0.007000
15.850000	0.5	0.006125
15.858333	0.5	0.005375
15.866667	0.5	0.005000
15.875000	0.5	0.004250
15.883333	0.5	0.003500
15.891667	0.5	0.003250
15.900000	0.5	0.002875
15.908333	0.5	0.002500
15.916667	0.5	0.001625
15.925000	0.5	0.000750
15.933333	0.5	0.000250
15.941667	0.5	-0.000250
15.950000	0.5	-0.000875
15.958333	0.5	-0.001375
15.966667	0.5	-0.002625
15.975000	0.5	-0.002875
15.983333	0.5	-0.003000
15.991667	0.5	-0.002625
16.000000	0.5	-0.002625
16.008333	0.5	-0.003250
16.016667	0.5	-0.003750
16.025000	0.5	-0.003875
16.033333	0.5	-0.004000
16.041667	0.5	-0.004250
16.050000	0.5	-0.004250
16.058333	0.5	-0.004375
16.066667	0.5	-0.004625
16.075000	0.5	-0.004625
16.083333	0.5	-0.004375
16.091667	0.5	-0.004375
16.100000	0.5	-0.004375
16.108333	0.5	-0.004250
16.116667	0.5	-0.004000
16.125000	0.5	-0.003750
16.133333	0.5	-0.003125
16.141667	0.5	-0.002875
16.150000	0.5	-0.002750
16.158333	0.5	-0.002375
16.166667	0.5	-0.001875
16.175000	0.5	-0.001875
16.183333	0.5	-0.001250
16.191667	0.5	-0.000875
16.200000	0.5	0.000000
16.208333	0.5	0.000000
16.216667	0.5	0.000250
16.225000	0.5	0.000250
16.233333	0.5	0.001000
16.241667	0.5	0.001500
16.250000	0.5	0.001875
16.258333	0.5	0.001750
16.266667	0.5	0.002125
16.275000	0.5	0.002250
16.283333	0.5	0.002375
16.291667	0.5	0.002625
16.300000	0.5	0.003000
16.308333	0.5	0.003250
16.316667	0.5	0.003625
16.325000	0.5	0.003625
16.333333	0.5	0.003875
16.341667	0.5	0.003750
16.350000	0.5	0.003875
16.358333	0.5	0.003375
16.366667	0.5	0.003625
16.375000	0.5	0.003625
16.383333	0.5	0.003250
16.391667	0.5	0.003250
16.400000	0.5	0.003125
16.408333	0.5	0.003250
16.416667	0.5	0.003000
16.425000	0.5	0.002625
16.433333	0.5	0.002625
16.441667	0.5	0.002625
16.450000	0.5	0.002375
16.458333	0.5	0.002250
16.466667	0.5	0.002125
16.475000	0.5	0.002125
16.483333	0.5	0.002125
16.491667	0.5	0.002000
16.500000	0.5	0.002000
16.508333	0.5	0.001875
16.516667	0.5	0.001875
16.525000	0.5	0.001250
16.533333	0.5	0.001000
16.541667	0.5	0.001125
16.550000	0.5	0.001125
16.558333	0.5	0.001000
16.566667	0.5	0.000750
16.575000	0.5	0.001125
16.583333	0.5	0.001375
16.591667	0.5	0.001500
16.600000	0.5	0.001125
16.608333	0.5	0.001250
16.616667	0.5	0.001500
16.625000	0.5	0.001625
16.633333	0.5	0.001625
16.641667	0.5	0.001625
16.650000	0.5	0.001750
16.658333	0.5	0.001875
16.666667	0.5	0.002000
16.675000	0.5	0.001875
16.683333	0.5	0.002500
16.691667	0.5	0.002750
16.700000	0.5	0.003125
16.708333	0.5	0.003625
16.716667	0.5	0.004125
16.725000	0.5	0.004500
16.733333	0.5	0.004750
16.741667	0.5	0.005000
16.750000	0.5	0.005250
16.758333	0.5	0.005250
16.766667	0.5	0.005250
16.775000	0.5	0.005500
16.783333	0.5	0.005875
16.791667	0.5	0.006125
16.800000	0.5	0.005875
16.808333	0.5	0.006250
16.816667	0.5	0.006500
16.825000	0.5	0.006625
16.833333	0.5	0.006625
16.841667	0.5	0.006750
16.850000	0.5	0.007000
16.858333	0.5	0.007500
16.866667	0.5	0.007750
16.875000	0.5	0.008000
16.883333	0.5	0.007750
16.891667	0.5	0.007875
16.900000	0.5	0.007875
16.908333	0.5	0.007625
16.916667	0.5	0.007250
16.925000	0.5	0.007250
16.933333	0.5	0.006875
16.941667	0.5	0.006375
16.950000	0.5	0.006000
16.958333	0.5	0.006125
16.966667	0.5	0.005500
16.975000	0.5	0.005000
16.983333	0.5	0.004750
16.991667	0.5	0.004250
17.000000	0.5	0.003750
17.008333	0.5	0.003125
17.016667	0.5	0.002625
17.025000	0.5	0.002000
17.033333	0.5	0.001250
17.041667	0.5	0.000250
17.050000	0.5	-0.000750
17.058333	0.5	-0.002250
17.066667	0.5	-0.003500
17.075000	0.5	-0.004875
17.083333	0.5	-0.006750
17.091667	0.5	-0.009125
17.100000	0.5	-0.010875
17.108333	0.5	-0.013000
17.116667	0.5	-0.015750
17.125000	0.5	-0.018125
17.133333	0.5	-0.020250
17.141667	0.5	-0.023500
17.150000	0.5	-0.026750
17.158333	0.5	-0.030000
17.166667	0.5	-0.033250
17.175000	0.5	-0.037000
17.183333	0.5	-0.040750
17.191667	0.5	-0.045000
17.200000	0.5	-0.049750
17.208333	0.5	-0.054750
17.216667	0.5	-0.059500
17.225000	0.5	-0.064125
17.233333	0.5	-0.068625
17.241667	0.5	-0.073250
17.250000	0.5	-0.078000
17.258333	0.5	-0.083000
17.266667	0.5	-0.088000
17.275000	0.5	-0.092250
17.283333	0.5	-0.096375
17.291667	0.5	-0.100125
17.300000	0.5	-0.103375
17.308333	0.5	-0.106250
17.316667	0.5	-0.108750
17.325000	0.5	-0.110375
17.333333	0.5	-0.111500
17.341667	0.5	-0.112250
17.350000	0.5	-0.112625
17.358333	0.5	-0.112500
17.366667	0.5	-0.111250
17.375000	0.5	-0.110125
17.383333	0.5	-0.109000
17.391667	0.5	-0.106875
17.400000	0.5	-0.104250
17.408333	0.5	-0.100875
17.416667	0.5	-0.097250
17.425000	0.5	-0.093125
17.433333	0.5	-0.089250
17.441667	0.5	-0.084875
17.450000	0.5	-0.080250
17.458333	0.5	-0.075875
17.466667	0.5	-0.071750
17.475000	0.5	-0.067000
17.483333	0.5	-0.062000
17.491667	0.5	-0.057750
17.500000	0.5	-0.053250
17.508333	0.5	-0.049000
17.516667	0.5	-0.044250
17.525000	0.5	-0.040500
17.533333	0.5	-0.036250
17.541667	0.5	-0.032375
17.550000	0.5	-0.029125
17.558333	0.5	-0.025875
17.566667	0.5	-0.023000
17.575000	0.5	-0.020250
17.583333	0.5	-0.017500
17.591667	0.5	-0.014750
17.600000	0.5	-0.012750
17.608333	0.5	-0.010500
17.616667	0.5	-0.008875
17.625000	0.5	-0.007000
17.633333	0.5	-0.005250
17.641667	0.5	-0.003750
17.650000	0.5	-0.002250
17.658333	0.5	-0.001000
17.666667	0.5	-0.000250
17.675000	0.5	0.000250
17.683333	0.5	0.000875
17.691667	0.5	0.001500
17.700000	0.5	0.002375
17.708333	0.5	0.002625
17.716667	0.5	0.003125
17.725000	0.5	0.003250
17.733333	0.5	0.003375
17.741667	0.5	0.003625
17.750000	0.5	0.003750
17.758333	0.5	0.003875
17.766667	0.5	0.004125
17.775000	0.5	0.004500
17.783333	0.5	0.005125
17.791667	0.5	0.005250
17.800000	0.5	0.005250
17.808333	0.5	0.005250
17.816667	0.5	0.005000
17.825000	0.5	0.004875
17.833333	0.5	0.005000
17.841667	0.5	0.005375
17.850000	0.5	0.005375
17.858333	0.5	0.005375
17.866667	0.5	0.005250
17.875000	0.5	0.005000
17.883333	0.5	0.005500
17.891667	0.5	0.005625
17.900000	0.5	0.005750
17.908333	0.5	0.005375
17.916667	0.5	0.004750
17.925000	0.5	0.004500
17.933333	0.5	0.004500
17.941667	0.5	0.004625
17.950000	0.5	0.004875
17.958333	0.5	0.005000
17.966667	0.5	0.004875
17.975000	0.5	0.004750
17.983333	0.5	0.004625
17.991667	0.5	0.004375
18.000000	0.5	0.004250
18.008333	0.5	0.004250
18.016667	0.5	0.003625
18.025000	0.5	0.003625
18.033333	0.5	0.003500
18.041667	0.5	0.003500
18.050000	0.5	0.003250
18.058333	0.5	0.003000
18.066667	0.5	0.003125
18.075000	0.5	0.003125
18.083333	0.5	0.002875
18.091667	0.5	0.002125
18.100000	0.5	0.001875
18.108333	0.5	0.001750
18.116667	0.5	0.001250
18.125000	0.5	0.001000
18.133333	0.5	0.000500
18.141667	0.5	0.000125
18.150000	0.5	-0.000375
18.158333	0.5	-0.001000
18.166667	0.5	-0.001625
18.175000	0.5	-0.002000
18.183333	0.5	-0.002625
18.191667	0.5	-0.003375
18.200000	0.5	-0.004250
18.208333	0.5	-0.005125
18.216667	0.5	-0.005625
18.225000	0.5	-0.006500
18.233333	0.5	-0.007500
18.241667	0.5	-0.008500
18.250000	0.5	-0.010125
18.258333	0.5	-0.011625
18.266667	0.5	-0.013125
18.275000	0.5	-0.014375
18.283333	0.5	-0.015375
18.291667	0.5	-0.016375
18.300000	0.5	-0.017875
18.308333	0.5	-0.019000
18.316667	0.5	-0.020125
18.325000	0.5	-0.021375
18.333333	0.5	-0.023000
18.341667	0.5	-0.024125
18.350000	0.5	-0.025625
18.358333	0.5	-0.027000
18.366667	0.5	-0.028125
18.375000	0.5	-0.029125
18.383333	0.5	-0.030250
18.391667	0.5	-0.031125
18.400000	0.5	-0.031875
18.408333	0.5	-0.032125
18.416667	0.5	-0.032250
18.425000	0.5	-0.032250
18.433333	0.5	-0.032375
18.441667	0.5	-0.032375
18.450000	0.5	-0.032375
18.458333	0.5	-0.032125
18.466667	0.5	-0.031875
18.475000	0.5	-0.031250
18.483333	0.5	-0.030625
18.491667	0.5	-0.029750
18.500000	0.5	-0.029500
18.508333	0.5	-0.028875
18.516667	0.5	-0.028000
18.525000	0.5	-0.027375
18.533333	0.5	-0.026250
18.541667	0.5	-0.025625
18.550000	0.5	-0.024625
18.558333	0.5	-0.024250
18.566667	0.5	-0.023375
18.575000	0.5	-0.022250
18.583333	0.5	-0.022000
18.591667	0.5	-0.021125
18.600000	0.5	-0.020250
18.608333	0.5	-0.019875
18.616667	0.5	-0.019875
18.625000	0.5	-0.019250
18.633333	0.5	-0.019000
18.641667	0.5	-0.019125
18.650000	0.5	-0.019250
18.658333	0.5	-0.019250
18.666667	0.5	-0.019375
18.675000	0.5	-0.019500
18.683333	0.5	-0.019875
18.691667	0.5	-0.020750
18.700000	0.5	-0.021125
18.708333	0.5	-0.021375
18.716667	0.5	-0.021375
18.725000	0.5	-0.021875
18.733333	0.5	-0.022125
18.741667	0.5	-0.022500
18.750000	0.5	-0.023250
18.758333	0.5	-0.024000
18.766667	0.5	-0.024500
18.775000	0.5	-0.025250
18.783333	0.5	-0.025750
18.791667	0.5	-0.026500
18.800000	0.5	-0.026875
18.808333	0.5	-0.027250
18.816667	0.5	-0.028000
18.825000	0.5	-0.028875
18.833333	0.5	-0.029250
18.841667	0.5	-0.029750
18.850000	0.5	-0.030625
18.858333	0.5	-0.031500
18.866667	0.5	-0.031750
18.875000	0.5	-0.031750
18.883333	0.5	-0.032500
18.891667	0.5	-0.033125
18.900000	0.5	-0.033375
18.908333	0.5	-0.033750
18.916667	0.5	-0.034000
18.925000	0.5	-0.033875
18.933333	0.5	-0.034375
18.941667	0.5	-0.034500
18.950000	0.5	-0.034500
18.958333	0.5	-0.034375
18.966667	0.5	-0.034250
18.975000	0.5	-0.034375
18.983333	0.5	-0.034750
18.991667	0.5	-0.034500
19.000000	0.5	-0.034125
19.008333	0.5	-0.033750
19.016667	0.5	-0.033750
19.025000	0.5	-0.033875
19.033333	0.5	-0.034250
19.041667	0.5	-0.034250
19.050000	0.5	-0.034375
19.058333	0.5	-0.034125
19.066667	0.5	-0.033875
19.075000	0.5	-0.033750
19.083333	0.5	-0.033750
19.091667	0.5	-0.033375
19.100000	0.5	-0.033000
19.108333	0.5	-0.033125
19.116667	0.5	-0.033000
19.125000	0.5	-0.033125
19.133333	0.5	-0.033250
19.141667	0.5	-0.033000
19.150000	0.5	-0.032750
19.158333	0.5	-0.032875
19.166667	0.5	-0.032750
19.175000	0.5	-0.032625
19.183333	0.5	-0.032250
19.191667	0.5	-0.032000
19.200000	0.5	-0.032000
19.208333	0.5	-0.032125
19.216667	0.5	-0.031625
19.225000	0.5	-0.031750
19.233333	0.5	-0.031875
19.241667	0.5	-0.031500
19.250000	0.5	-0.031250
19.258333	0.5	-0.031000
19.266667	0.5	-0.031125
19.275000	0.5	-0.031500
19.283333	0.5	-0.031625
19.291667	0.5	-0.031500
19.300000	0.5	-0.031000
19.308333	0.5	-0.030875
19.316667	0.5	-0.030875
19.325000	0.5	-0.031000
19.333333	0.5	-0.031125
19.341667	0.5	-0.031125
19.350000	0.5	-0.031375
19.358333	0.5	-0.031625
19.366667	0.5	-0.031625
19.375000	0.5	-0.031375
19.383333	0.5	-0.031375
19.391667	0.5	-0.031625
19.400000	0.5	-0.031625
19.408333	0.5	-0.031750
19.416667	0.5	-0.031625
19.425000	0.5	-0.031500
19.433333	0.5	-0.031375
19.441667	0.5	-0.031625
19.450000	0.5	-0.032000
19.458333	0.5	-0.032000
19.466667	0.5	-0.032625
19.475000	0.5	-0.032750
19.483333	0.5	-0.033125
19.491667	0.5	-0.033375
19.500000	0.5	-0.033875
19.508333	0.5	-0.034125
19.516667	0.5	-0.034500
19.525000	0.5	-0.035125
19.533333	0.5	-0.035625
19.541667	0.5	-0.035750
19.550000	0.5	-0.036250
19.558333	0.5	-0.036875
19.566667	0.5	-0.037625
19.575000	0.5	-0.038500
19.583333	0.5	-0.039000
19.591667	0.5	-0.039625
19.600000	0.5	-0.040500
19.608333	0.5	-0.041250
19.616667	0.5	-0.042000
19.625000	0.5	-0.042375
19.633333	0.5	-0.042750
19.641667	0.5	-0.043500
19.650000	0.5	-0.044500
19.658333	0.5	-0.045125
19.666667	0.5	-0.045625
19.675000	0.5	-0.046750
19.683333	0.5	-0.047750
19.691667	0.5	-0.049000
19.700000	0.5	-0.049500
19.708333	0.5	-0.050125
19.716667	0.5	-0.051000
19.725000	0.5	-0.051750
19.733333	0.5	-0.052250
19.741667	0.5	-0.053625
19.750000	0.5	-0.054625
19.758333	0.5	-0.054875
19.766667	0.5	-0.055250
19.775000	0.5	-0.055875
19.783333	0.5	-0.056750
19.791667	0.5	-0.057000
19.800000	0.5	-0.057250
19.808333	0.5	-0.057250
19.816667	0.5	-0.057500
19.825000	0.5	-0.057500
19.833333	0.5	-0.057750
19.841667	0.5	-0.058375
19.850000	0.5	-0.058875
19.858333	0.5	-0.059000
19.866667	0.5	-0.059125
19.875000	0.5	-0.058875
19.883333	0.5	-0.058750
19.891667	0.5	-0.058500
19.900000	0.5	-0.058250
19.908333	0.5	-0.058125
19.916667	0.5	-0.058000
19.925000	0.5	-0.057500
19.933333	0.5	-0.056875
19.941667	0.5	-0.056500
19.950000	0.5	-0.056500
19.958333	0.5	-0.056625
19.966667	0.5	-0.057125
19.975000	0.5	-0.057125
19.983333	0.5	-0.057125
19.991667	0.5	-0.057000
20.000000	0.5	-0.056625
20.008333	0.5	-0.056250
20.016667	0.5	-0.056125
20.025000	0.5	-0.056250
20.033333	0.5	-0.055875
20.041667	0.5	-0.055500
20.050000	0.5	-0.055250
20.058333	0.5	-0.054875
20.066667	0.5	-0.054250
20.075000	0.5	-0.053875
20.083333	0.5	-0.053250
20.091667	0.5	-0.052500
20.100000	0.5	-0.052375
20.108333	0.5	-0.052000
20.116667	0.5	-0.052000
20.125000	0.5	-0.051500
20.133333	0.5	-0.050875
20.141667	0.5	-0.050125
20.150000	0.5	-0.049375
20.158333	0.5	-0.048750
20.166667	0.5	-0.047875
20.175000	0.5	-0.047625
20.183333	0.5	-0.047125
20.191667	0.5	-0.046375
20.200000	0.5	-0.045375
20.208333	0.5	-0.044750
20.216667	0.5	-0.044000
20.225000	0.5	-0.043250
20.233333	0.5	-0.042250
20.241667	0.5	-0.041375
20.250000	0.5	-0.040375
20.258333	0.5	-0.039500
20.266667	0.5	-0.038250
20.275000	0.5	-0.037000
20.283333	0.5	-0.036125
20.291667	0.5	-0.035375
20.300000	0.5	-0.034625
20.308333	0.5	-0.033500
20.316667	0.5	-0.032250
20.325000	0.5	-0.031000
20.333333	0.5	-0.029500
20.341667	0.5	-0.027625
20.350000	0.5	-0.026125
20.358333	0.5	-0.024375
20.366667	0.5	-0.022000
20.375000	0.5	-0.020000
20.383333	0.5	-0.018000
20.391667	0.5	-0.016000
20.400000	0.5	-0.013000
20.408333	0.5	-0.010125
20.416667	0.5	-0.007375
20.425000	0.5	-0.004125
20.433333	0.5	-0.000250
20.441667	0.5	0.002875
20.450000	0.5	0.006375
20.458333	0.5	0.010500
20.466667	0.5	0.015500
20.475000	0.5	0.020375
20.483333	0.5	0.025500
20.491667	0.5	0.031375
20.500000	0.5	0.037625
20.508333	0.5	0.043625
20.516667	0.5	0.050250
20.525000	0.5	0.057125
20.533333	0.5	0.064500
20.541667	0.5	0.072625
20.550000	0.5	0.080750
20.558333	0.5	0.088625
20.566667	0.5	0.097000
20.575000	0.5	0.105500
20.583333	0.5	0.114125
20.591667	0.5	0.123125
20.600000	0.5	0.131875
20.608333	0.5	0.140500
20.616667	0.5	0.149125
20.625000	0.5	0.157250
20.633333	0.5	0.164875
20.641667	0.5	0.172125
20.650000	0.5	0.178750
20.658333	0.5	0.184750
20.666667	0.5	0.190625
20.675000	0.5	0.195500
20.683333	0.5	0.200000
20.691667	0.5	0.203625
20.700000	0.5	0.205875
20.708333	0.5	0.207625
20.716667	0.5	0.208375
20.725000	0.5	0.208125
20.733333	0.5	0.207375
20.741667	0.5	0.205750
20.750000	0.5	0.203000
20.758333	0.5	0.199500
20.766667	0.5	0.194875
20.775000	0.5	0.189750
20.783333	0.5	0.184250
20.791667	0.5	0.177875
20.800000	0.5	0.171500
20.808333	0.5	0.164125
20.816667	0.5	0.156875
20.825000	0.5	0.149375
20.833333	0.5	0.141750
20.841667	0.5	0.133875
20.850000	0.5	0.125750
20.858333	0.5	0.117375
20.866667	0.5	0.109000
20.875000	0.5	0.101125
20.883333	0.5	0.093250
20.891667	0.5	0.085125
20.900000	0.5	0.077500
20.908333	0.5	0.069500
20.916667	0.5	0.062375
20.925000	0.5	0.055500
20.933333	0.5	0.049125
20.941667	0.5	0.042625
20.950000	0.5	0.036750
20.958333	0.5	0.031625
20.966667	0.5	0.026750
20.975000	0.5	0.022000
20.983333	0.5	0.018000
20.991667	0.5	0.014000
21.000000	0.5	0.010375
21.008333	0.5	0.007000
21.016667	0.5	0.003875
21.025000	0.5	0.001250
21.033333	0.5	-0.001125
21.041667	0.5	-0.003375
21.050000	0.5	-0.005125
21.058333	0.5	-0.006625
21.066667	0.5	-0.008125
21.075000	0.5	-0.009375
21.083333	0.5	-0.010500
21.091667	0.5	-0.011875
21.100000	0.5	-0.012750
21.108333	0.5	-0.013250
21.116667	0.5	-0.013875
21.125000	0.5	-0.014000
21.133333	0.5	-0.013875
21.141667	0.5	-0.014000
21.150000	0.5	-0.014125
21.158333	0.5	-0.014625
21.166667	0.5	-0.014625
21.175000	0.5	-0.014250
21.183333	0.5	-0.014375
21.191667	0.5	-0.014000
21.200000	0.5	-0.014000
21.208333	0.5	-0.013625
21.216667	0.5	-0.013500
21.225000	0.5	-0.013375
21.233333	0.5	-0.012625
21.241667	0.5	-0.012000
21.250000	0.5	-0.011000
21.258333	0.5	-0.011000
21.266667	0.5	-0.010375
21.275000	0.5	-0.010250
21.283333	0.5	-0.010250
21.291667	0.5	-0.009500
21.300000	0.5	-0.009125
21.308333	0.5	-0.009000
21.316667	0.5	-0.008875
21.325000	0.5	-0.008625
21.333333	0.5	-0.008000
21.341667	0.5	-0.007500
21.350000	0.5	-0.007500
21.358333	0.5	-0.007000
21.366667	0.5	-0.006625
21.375000	0.5	-0.006375
21.383333	0.5	-0.006250
21.391667	0.5	-0.006000
21.400000	0.5	-0.005875
21.408333	0.5	-0.005750
21.416667	0.5	-0.005750
21.425000	0.5	-0.005875
21.433333	0.5	-0.005750
21.441667	0.5	-0.005625
21.450000	0.5	-0.005375
21.458333	0.5	-0.005500
21.466667	0.5	-0.005625
21.475000	0.5	-0.005500
21.483333	0.5	-0.005625
21.491667	0.5	-0.006000
21.500000	0.5	-0.006125
21.508333	0.5	-0.006000
21.516667	0.5	-0.005875
21.525000	0.5	-0.006375
21.533333	0.5	-0.006750
21.541667	0.5	-0.007125
21.550000	0.5	-0.007250
21.558333	0.5	-0.007625
21.566667	0.5	-0.008250
21.575000	0.5	-0.007875
21.583333	0.5	-0.007875
21.591667	0.5	-0.008250
21.600000	0.5	-0.008500
21.608333	0.5	-0.008750
21.616667	0.5	-0.009125
21.625000	0.5	-0.009375
21.633333	0.5	-0.009875
21.641667	0.5	-0.010500
21.650000	0.5	-0.011000
21.658333	0.5	-0.011125
21.666667	0.5	-0.011125
21.675000	0.5	-0.011125
21.683333	0.5	-0.011625
21.691667	0.5	-0.012125
21.700000	0.5	-0.012500
21.708333	0.5	-0.013000
21.716667	0.5	-0.012625
21.725000	0.5	-0.012625
21.733333	0.5	-0.012750
21.741667	0.5	-0.012875
21.750000	0.5	-0.013125
21.758333	0.5	-0.013250
21.766667	0.5	-0.013500
21.775000	0.5	-0.013625
21.783333	0.5	-0.013375
21.791667	0.5	-0.013625
21.800000	0.5	-0.013750
21.808333	0.5	-0.013875
21.816667	0.5	-0.014125
21.825000	0.5	-0.014375
21.833333	0.5	-0.014625
21.841667	0.5	-0.014750
21.850000	0.5	-0.014875
21.858333	0.5	-0.014125
21.866667	0.5	-0.013500
21.875000	0.5	-0.013375
21.883333	0.5	-0.013500
21.891667	0.5	-0.013375
21.900000	0.5	-0.013125
21.908333	0.5	-0.012750
21.916667	0.5	-0.012750
21.925000	0.5	-0.012250
21.933333	0.5	-0.012125
21.941667	0.5	-0.012250
21.950000	0.5	-0.012000
21.958333	0.5	-0.011625
21.966667	0.5	-0.011500
21.975000	0.5	-0.011500
21.983333	0.5	-0.011625
21.991667	0.5	-0.011375
22.000000	0.5	-0.011000
22.008333	0.5	-0.010875
22.016667	0.5	-0.010000
22.025000	0.5	-0.010000
22.033333	0.5	-0.010625
22.041667	0.5	-0.010625
22.050000	0.5	-0.009875
22.058333	0.5	-0.009375
22.066667	0.5	-0.009125
22.075000	0.5	-0.008625
22.083333	0.5	-0.008750
22.091667	0.5	-0.008875
22.100000	0.5	-0.008750
22.108333	0.5	-0.008250
22.116667	0.5	-0.007875
22.125000	0.5	-0.007500
22.133333	0.5	-0.007750
22.141667	0.5	-0.007500
22.150000	0.5	-0.007375
22.158333	0.5	-0.007750
22.166667	0.5	-0.007375
22.175000	0.5	-0.007000
22.183333	0.5	-0.007000
22.191667	0.5	-0.007000
22.200000	0.5	-0.006750
22.208333	0.5	-0.006625
22.216667	0.5	-0.006500
22.225000	0.5	-0.006375
22.233333	0.5	-0.006250
22.241667	0.5	-0.005875
22.250000	0.5	-0.005500
22.258333	0.5	-0.005375
22.266667	0.5	-0.005625
22.275000	0.5	-0.005625
22.283333	0.5	-0.005375
22.291667	0.5	-0.005500
22.300000	0.5	-0.005625
22.308333	0.5	-0.005625
22.316667	0.5	-0.005625
22.325000	0.5	-0.005250
22.333333	0.5	-0.005625
22.341667	0.5	-0.005500
22.350000	0.5	-0.005500
22.358333	0.5	-0.005625
22.366667	0.5	-0.005625
22.375000	0.5	-0.005250
22.383333	0.5	-0.005250
22.391667	0.5	-0.005125
22.400000	0.5	-0.005375
22.408333	0.5	-0.005375
22.416667	0.5	-0.005500
22.425000	0.5	-0.005500
22.433333	0.5	-0.005625
22.441667	0.5	-0.005500
22.450000	0.5	-0.005375
22.458333	0.5	-0.005125
22.466667	0.5	-0.004875
22.475000	0.5	-0.005125
22.483333	0.5	-0.005000
22.491667	0.5	-0.004625
22.500000	0.5	-0.004125
22.508333	0.5	-0.003875
22.516667	0.5	-0.004250
22.525000	0.5	-0.004000
22.533333	0.5	-0.004250
22.541667	0.5	-0.004500
22.550000	0.5	-0.004250
22.558333	0.5	-0.003875
22.566667	0.5	-0.003375
22.575000	0.5	-0.003375
22.583333	0.5	-0.003500
22.591667	0.5	-0.003125
22.600000	0.5	-0.002500
22.608333	0.5	-0.002250
22.616667	0.5	-0.001750
22.625000	0.5	-0.001375
22.633333	0.5	-0.001000
22.641667	0.5	-0.000875
22.650000	0.5	-0.000750
22.658333	0.5	-0.001000
22.666667	0.5	-0.001000
22.675000	0.5	-0.001125
22.683333	0.5	-0.001000
22.691667	0.5	-0.000750
22.700000	0.5	-0.000250
22.708333	0.5	-0.000125
22.716667	0.5	-0.000375
22.725000	0.5	-0.000375
22.733333	0.5	-0.000125
22.741667	0.5	0.000125
22.750000	0.5	0.000375
22.758333	0.5	0.000625
22.766667	0.5	0.001375
22.775000	0.5	0.001500
22.783333	0.5	0.002000
22.791667	0.5	0.002125
22.800000	0.5	0.002375
22.808333	0.5	0.002625
22.816667	0.5	0.002750
22.825000	0.5	0.003000
22.833333	0.5	0.003375
22.841667	0.5	0.003500
22.850000	0.5	0.003500
22.858333	0.5	0.004000
22.866667	0.5	0.004375
22.875000	0.5	0.004250
22.883333	0.5	0.004375
22.891667	0.5	0.004750
22.900000	0.5	0.005125
22.908333	0.5	0.005750
22.916667	0.5	0.006000
22.925000	0.5	0.006125
22.933333	0.5	0.006500
22.941667	0.5	0.007000
22.950000	0.5	0.007375
22.958333	0.5	0.007500
22.966667	0.5	0.007500
22.975000	0.5	0.007375
22.983333	0.5	0.007500
22.991667	0.5	0.007250
23.000000	0.5	0.007250
23.008333	0.5	0.007125
23.016667	0.5	0.007250
23.025000	0.5	0.007000
23.033333	0.5	0.006875
23.041667	0.5	0.007375
23.050000	0.5	0.007125
23.058333	0.5	0.007500
23.066667	0.5	0.007375
23.075000	0.5	0.007375
23.083333	0.5	0.006875
23.091667	0.5	0.006750
23.100000	0.5	0.006375
23.108333	0.5	0.005875
23.116667	0.5	0.005500
23.125000	0.5	0.005500
23.133333	0.5	0.004875
23.141667	0.5	0.004875
23.150000	0.5	0.004500
23.158333	0.5	0.004250
23.166667	0.5	0.003375
23.175000	0.5	0.002750
23.183333	0.5	0.002375
23.191667	0.5	0.002000
23.200000	0.5	0.001500
23.208333	0.5	0.001375
23.216667	0.5	0.001125
23.225000	0.5	0.000875
23.233333	0.5	0.001125
23.241667	0.5	0.001000
23.250000	0.5	0.001000
23.258333	0.5	0.001000
23.266667	0.5	0.000625
23.275000	0.5	0.000375
23.283333	0.5	0.000125
23.291667	0.5	0.000000
23.300000	0.5	0.000375
23.308333	0.5	0.000500
23.316667	0.5	0.000875
23.325000	0.5	0.001000
23.333333	0.5	0.001125
23.341667	0.5	0.001000
23.350000	0.5	0.000750
23.358333	0.5	0.001125
23.366667	0.5	0.002000
23.375000	0.5	0.002375
23.383333	0.5	0.002250
23.391667	0.5	0.002250
23.400000	0.5	0.002750
23.408333	0.5	0.003125
23.416667	0.5	0.003625
23.425000	0.5	0.004500
23.433333	0.5	0.004750
23.441667	0.5	0.005125
23.450000	0.5	0.005625
23.458333	0.5	0.006000
23.466667	0.5	0.006625
23.475000	0.5	0.007000
23.483333	0.5	0.007375
23.491667	0.5	0.007625
23.500000	0.5	0.008125
23.508333	0.5	0.008375
23.516667	0.5	0.008625
23.525000	0.5	0.008875
23.533333	0.5	0.009000
23.541667	0.5	0.009500
23.550000	0.5	0.009875
23.558333	0.5	0.010125
23.566667	0.5	0.010375
23.575000	0.5	0.010500
23.583333	0.5	0.010500
23.591667	0.5	0.010500
23.600000	0.5	0.010875
23.608333	0.5	0.011125
23.616667	0.5	0.011000
23.625000	0.5	0.010625
23.633333	0.5	0.010875
23.641667	0.5	0.010875
23.650000	0.5	0.010875
23.658333	0.5	0.010750
23.666667	0.5	0.010375
23.675000	0.5	0.010250
23.683333	0.5	0.009750
23.691667	0.5	0.009125
23.700000	0.5	0.008625
23.708333	0.5	0.008375
23.716667	0.5	0.008125
23.725000	0.5	0.008125
23.733333	0.5	0.007625
23.741667	0.5	0.007125
23.750000	0.5	0.006625
23.758333	0.5	0.006000
23.766667	0.5	0.005500
23.775000	0.5	0.005000
23.783333	0.5	0.004375
23.791667	0.5	0.003625
23.800000	0.5	0.003500
23.808333	0.5	0.003000
23.816667	0.5	0.002375
23.825000	0.5	0.001875
23.833333	0.5	0.001250
23.841667	0.5	0.000625
23.850000	0.5	0.000000
23.858333	0.5	-0.000250
23.866667	0.5	-0.000875
23.875000	0.5	-0.001125
23.883333	0.5	-0.001625
23.891667	0.5	-0.002125
23.900000	0.5	-0.002375
23.908333	0.5	-0.002750
23.916667	0.5	-0.003500
23.925000	0.5	-0.004125
23.933333	0.5	-0.004375
23.941667	0.5	-0.005125
23.950000	0.5	-0.005500
23.958333	0.5	-0.005500
23.966667	0.5	-0.005875
23.975000	0.5	-0.006250
23.983333	0.5	-0.006750
23.991667	0.5	-0.007000
24.000000	0.5	-0.007000
24.008333	0.5	-0.007250
24.016667	0.5	-0.007500
24.025000	0.5	-0.007625
24.033333	0.5	-0.008375
24.041667	0.5	-0.008625
24.050000	0.5	-0.008750
24.058333	0.5	-0.009000
24.066667	0.5	-0.009250
24.075000	0.5	-0.009625
24.083333	0.5	-0.009875
24.091667	0.5	-0.009500
24.100000	0.5	-0.009375
24.108333	0.5	-0.009625
24.116667	0.5	-0.009750
24.125000	0.5	-0.009875
24.133333	0.5	-0.010000
24.141667	0.5	-0.010125
24.150000	0.5	-0.010125
24.158333	0.5	-0.009875
24.166667	0.5	-0.009875
24.175000	0.5	-0.010375
24.183333	0.5	-0.010625
24.191667	0.5	-0.010625
24.200000	0.5	-0.010625
24.208333	0.5	-0.010375
24.216667	0.5	-0.010250
24.225000	0.5	-0.010250
24.233333	0.5	-0.010000
24.241667	0.5	-0.010250
24.250000	0.5	-0.010250
24.258333	0.5	-0.010250
24.266667	0.5	-0.010000
24.275000	0.5	-0.009375
24.283333	0.5	-0.008875
24.291667	0.5	-0.009000
24.300000	0.5	-0.008875
24.308333	0.5	-0.008500
24.316667	0.5	-0.008125
24.325000	0.5	-0.008000
24.333333	0.5	-0.007875
24.341667	0.5	-0.007500
24.350000	0.5	-0.007375
24.358333	0.5	-0.007375
24.366667	0.5	-0.007375
24.375000	0.5	-0.007500
24.383333	0.5	-0.007500
24.391667	0.5	-0.007500
24.400000	0.5	-0.007500
24.408333	0.5	-0.007125
24.416667	0.5	-0.006875
24.425000	0.5	-0.006625
24.433333	0.5	-0.006625
24.441667	0.5	-0.006500
24.450000	0.5	-0.006250
24.458333	0.5	-0.006250
24.466667	0.5	-0.006125
24.475000	0.5	-0.006375
24.483333	0.5	-0.006000
24.491667	0.5	-0.005750
24.500000	0.5	-0.005250
24.508333	0.5	-0.005125
24.516667	0.5	-0.005375
24.525000	0.5	-0.005750
24.533333	0.5	-0.005375
24.541667	0.5	-0.005625
24.550000	0.5	-0.005625
24.558333	0.5	-0.005625
24.566667	0.5	-0.005375
24.575000	0.5	-0.005375
24.583333	0.5	-0.005000
24.591667	0.5	-0.005125
24.600000	0.5	-0.005250
24.608333	0.5	-0.005625
24.616667	0.5	-0.005250
24.625000	0.5	-0.004750
24.633333	0.5	-0.004625
24.641667	0.5	-0.004625
24.650000	0.5	-0.004625
24.658333	0.5	-0.004750
24.666667	0.5	-0.005250
24.675000	0.5	-0.005125
24.683333	0.5	-0.005125
24.691667	0.5	-0.005250
24.700000	0.5	-0.005250
24.708333	0.5	-0.005000
24.716667	0.5	-0.005125
24.725000	0.5	-0.005125
24.733333	0.5	-0.004875
24.741667	0.5	-0.004625
24.750000	0.5	-0.004375
24.758333	0.5	-0.005000
24.766667	0.5	-0.005125
24.775000	0.5	-0.004875
24.783333	0.5	-0.004500
24.791667	0.5	-0.004750
24.800000	0.5	-0.004250
24.808333	0.5	-0.004000
24.816667	0.5	-0.004500
24.825000	0.5	-0.004375
24.833333	0.5	-0.004750
24.841667	0.5	-0.004750
24.850000	0.5	-0.004625
24.858333	0.5	-0.004875
24.866667	0.5	-0.005125
24.875000	0.5	-0.005000
24.883333	0.5	-0.005000
24.891667	0.5	-0.004500
24.900000	0.5	-0.004375
24.908333	0.5	-0.004750
24.916667	0.5	-0.004875
24.925000	0.5	-0.005250
24.933333	0.5	-0.005500
24.941667	0.5	-0.005625
24.950000	0.5	-0.005750
24.958333	0.5	-0.005875
24.966667	0.5	-0.006375
24.975000	0.5	-0.006625
24.983333	0.5	-0.006875
24.991667	0.5	-0.007125
25.000000	0.5	-0.007375
