# Supplementary material for: Dynamic character displacement among a pair of bacterial phyllosphere commensals in situ
Source: Nat Commun. 2022 May 20;13:2836. doi: 10.1038/s41467-022-30469-3 (PMC9123166; doi:10.1038/s41467-022-30469-3)
Supplement: Supplementary file 11 — Source Data [file 41467_2022_30469_MOESM11_ESM.zip › Source Data/Supplementary Figure 5/Glucose t0 c.txt]

File Path	chrom://marshall/Chromeleon7/HPLC_Ultimate_3000/Users/helucas/20200720_OrganicAcids_CCR_L257.seq/545.smp/RI_1.channel/RI_1.chm
Channel	RI_1

Injection Information:
Data Vault	Chromeleon7
Injection	Glu_t0_c
Injection Number	51
Position	BA3
Comment	
Processing Method	Quantitative
Instrument Method	20200525_Rezex_ROA_OrganicAcid_600uL_2500uM_H2SO4_50A_50D
Type	Unknown
Status	Finished
Injection Date	7/21/2020
Injection Time	6:22:04 PM
Injection Volume (µl)	10.000
Dilution Factor	1.0000
Weight	1.0000

Chromatogram Data Information:
Time Min. (min)	0.000000
Time Max. (min)	25.000000
Data Points	3001
Detector	RI
Generating Data System	Chromeleon 7.2.5.9507
Exporting Data System	Chromeleon 7.2.8.0
Operator	Instrument Controller
Signal Quantity	Refractive 
Signal Unit	µRIU
Signal Min.	-2.565250
Signal Max.	24.220875
Channel	RI_1
Driver Name	RID520Driver.dll
Channel Type	Evaluation
Min. Step (s)	0.5
Max. Step (s)	0.5
Average Step (s)	0.5

Signal Parameter Information:
Signal Info	

Chromatogram Data:
Time (min)	Step (s)	Value (µRIU)
0.000000	n.a.	-0.002375
0.008333	0.5	-0.001875
0.016667	0.5	-0.001625
0.025000	0.5	-0.001875
0.033333	0.5	-0.002000
0.041667	0.5	-0.002250
0.050000	0.5	-0.002125
0.058333	0.5	-0.002000
0.066667	0.5	-0.002250
0.075000	0.5	-0.002375
0.083333	0.5	-0.002375
0.091667	0.5	-0.002375
0.100000	0.5	-0.002500
0.108333	0.5	-0.002500
0.116667	0.5	-0.002500
0.125000	0.5	-0.002500
0.133333	0.5	-0.002500
0.141667	0.5	-0.002625
0.150000	0.5	-0.002625
0.158333	0.5	-0.002750
0.166667	0.5	-0.002750
0.175000	0.5	-0.002750
0.183333	0.5	-0.003000
0.191667	0.5	-0.002875
0.200000	0.5	-0.003000
0.208333	0.5	-0.003125
0.216667	0.5	-0.002875
0.225000	0.5	-0.002750
0.233333	0.5	-0.002750
0.241667	0.5	-0.002750
0.250000	0.5	-0.002375
0.258333	0.5	-0.002375
0.266667	0.5	-0.001875
0.275000	0.5	-0.002000
0.283333	0.5	-0.002000
0.291667	0.5	-0.001875
0.300000	0.5	-0.001500
0.308333	0.5	-0.001000
0.316667	0.5	-0.001000
0.325000	0.5	-0.001625
0.333333	0.5	-0.001750
0.341667	0.5	-0.002000
0.350000	0.5	-0.001875
0.358333	0.5	-0.001875
0.366667	0.5	-0.001875
0.375000	0.5	-0.002125
0.383333	0.5	-0.001875
0.391667	0.5	-0.001875
0.400000	0.5	-0.001375
0.408333	0.5	-0.001250
0.416667	0.5	-0.001125
0.425000	0.5	-0.000625
0.433333	0.5	-0.000750
0.441667	0.5	-0.000375
0.450000	0.5	0.000000
0.458333	0.5	-0.000125
0.466667	0.5	-0.000250
0.475000	0.5	-0.000250
0.483333	0.5	-0.000250
0.491667	0.5	-0.000375
0.500000	0.5	-0.000375
0.508333	0.5	0.000000
0.516667	0.5	0.000125
0.525000	0.5	0.000125
0.533333	0.5	0.000250
0.541667	0.5	0.000375
0.550000	0.5	0.000500
0.558333	0.5	0.000875
0.566667	0.5	0.001250
0.575000	0.5	0.001500
0.583333	0.5	0.001375
0.591667	0.5	0.001625
0.600000	0.5	0.001500
0.608333	0.5	0.001375
0.616667	0.5	0.001625
0.625000	0.5	0.002125
0.633333	0.5	0.002500
0.641667	0.5	0.002625
0.650000	0.5	0.002500
0.658333	0.5	0.002500
0.666667	0.5	0.002875
0.675000	0.5	0.002625
0.683333	0.5	0.002750
0.691667	0.5	0.002750
0.700000	0.5	0.002625
0.708333	0.5	0.002750
0.716667	0.5	0.002625
0.725000	0.5	0.002500
0.733333	0.5	0.002375
0.741667	0.5	0.002250
0.750000	0.5	0.002000
0.758333	0.5	0.002375
0.766667	0.5	0.003000
0.775000	0.5	0.003250
0.783333	0.5	0.003250
0.791667	0.5	0.003250
0.800000	0.5	0.003125
0.808333	0.5	0.002875
0.816667	0.5	0.002500
0.825000	0.5	0.002125
0.833333	0.5	0.002000
0.841667	0.5	0.002500
0.850000	0.5	0.002125
0.858333	0.5	0.001875
0.866667	0.5	0.001750
0.875000	0.5	0.001125
0.883333	0.5	0.001500
0.891667	0.5	0.001375
0.900000	0.5	0.001000
0.908333	0.5	0.000500
0.916667	0.5	-0.000125
0.925000	0.5	-0.000625
0.933333	0.5	-0.000625
0.941667	0.5	-0.001125
0.950000	0.5	-0.002000
0.958333	0.5	-0.003000
0.966667	0.5	-0.003250
0.975000	0.5	-0.004125
0.983333	0.5	-0.004125
0.991667	0.5	-0.004750
1.000000	0.5	-0.005250
1.008333	0.5	-0.005625
1.016667	0.5	-0.006250
1.025000	0.5	-0.006500
1.033333	0.5	-0.007250
1.041667	0.5	-0.007625
1.050000	0.5	-0.008250
1.058333	0.5	-0.008750
1.066667	0.5	-0.009375
1.075000	0.5	-0.010000
1.083333	0.5	-0.011000
1.091667	0.5	-0.011625
1.100000	0.5	-0.012125
1.108333	0.5	-0.012625
1.116667	0.5	-0.013250
1.125000	0.5	-0.013750
1.133333	0.5	-0.014250
1.141667	0.5	-0.014500
1.150000	0.5	-0.015125
1.158333	0.5	-0.015625
1.166667	0.5	-0.016125
1.175000	0.5	-0.016625
1.183333	0.5	-0.016750
1.191667	0.5	-0.016750
1.200000	0.5	-0.016625
1.208333	0.5	-0.016750
1.216667	0.5	-0.017375
1.225000	0.5	-0.017500
1.233333	0.5	-0.017750
1.241667	0.5	-0.017875
1.250000	0.5	-0.018625
1.258333	0.5	-0.018625
1.266667	0.5	-0.018750
1.275000	0.5	-0.019125
1.283333	0.5	-0.019500
1.291667	0.5	-0.019250
1.300000	0.5	-0.019250
1.308333	0.5	-0.019250
1.316667	0.5	-0.018875
1.325000	0.5	-0.018250
1.333333	0.5	-0.018125
1.341667	0.5	-0.017875
1.350000	0.5	-0.017750
1.358333	0.5	-0.017875
1.366667	0.5	-0.017625
1.375000	0.5	-0.018000
1.383333	0.5	-0.018000
1.391667	0.5	-0.018000
1.400000	0.5	-0.018125
1.408333	0.5	-0.018250
1.416667	0.5	-0.017875
1.425000	0.5	-0.017375
1.433333	0.5	-0.017125
1.441667	0.5	-0.017250
1.450000	0.5	-0.017125
1.458333	0.5	-0.016375
1.466667	0.5	-0.015875
1.475000	0.5	-0.015625
1.483333	0.5	-0.015375
1.491667	0.5	-0.014875
1.500000	0.5	-0.014625
1.508333	0.5	-0.014250
1.516667	0.5	-0.013750
1.525000	0.5	-0.013500
1.533333	0.5	-0.013250
1.541667	0.5	-0.013125
1.550000	0.5	-0.012500
1.558333	0.5	-0.012625
1.566667	0.5	-0.012625
1.575000	0.5	-0.012250
1.583333	0.5	-0.012000
1.591667	0.5	-0.012000
1.600000	0.5	-0.011500
1.608333	0.5	-0.011000
1.616667	0.5	-0.011000
1.625000	0.5	-0.010750
1.633333	0.5	-0.010250
1.641667	0.5	-0.009875
1.650000	0.5	-0.009250
1.658333	0.5	-0.009125
1.666667	0.5	-0.008500
1.675000	0.5	-0.008500
1.683333	0.5	-0.008250
1.691667	0.5	-0.008000
1.700000	0.5	-0.008125
1.708333	0.5	-0.007625
1.716667	0.5	-0.007625
1.725000	0.5	-0.007500
1.733333	0.5	-0.007000
1.741667	0.5	-0.006625
1.750000	0.5	-0.006750
1.758333	0.5	-0.006500
1.766667	0.5	-0.006125
1.775000	0.5	-0.006125
1.783333	0.5	-0.006375
1.791667	0.5	-0.006125
1.800000	0.5	-0.006000
1.808333	0.5	-0.006000
1.816667	0.5	-0.006125
1.825000	0.5	-0.006000
1.833333	0.5	-0.005750
1.841667	0.5	-0.005500
1.850000	0.5	-0.005750
1.858333	0.5	-0.005750
1.866667	0.5	-0.005750
1.875000	0.5	-0.005750
1.883333	0.5	-0.005625
1.891667	0.5	-0.005500
1.900000	0.5	-0.005625
1.908333	0.5	-0.006000
1.916667	0.5	-0.006125
1.925000	0.5	-0.006250
1.933333	0.5	-0.006125
1.941667	0.5	-0.006125
1.950000	0.5	-0.005875
1.958333	0.5	-0.005750
1.966667	0.5	-0.005750
1.975000	0.5	-0.005750
1.983333	0.5	-0.005250
1.991667	0.5	-0.004750
2.000000	0.5	-0.004375
2.008333	0.5	-0.003875
2.016667	0.5	-0.004250
2.025000	0.5	-0.004375
2.033333	0.5	-0.004000
2.041667	0.5	-0.003500
2.050000	0.5	-0.003375
2.058333	0.5	-0.003125
2.066667	0.5	-0.002625
2.075000	0.5	-0.002500
2.083333	0.5	-0.001750
2.091667	0.5	-0.001500
2.100000	0.5	-0.001000
2.108333	0.5	-0.000250
2.116667	0.5	0.000000
2.125000	0.5	0.000250
2.133333	0.5	0.000500
2.141667	0.5	0.001125
2.150000	0.5	0.001875
2.158333	0.5	0.002750
2.166667	0.5	0.003250
2.175000	0.5	0.003875
2.183333	0.5	0.004125
2.191667	0.5	0.004375
2.200000	0.5	0.004375
2.208333	0.5	0.004875
2.216667	0.5	0.005375
2.225000	0.5	0.006000
2.233333	0.5	0.006375
2.241667	0.5	0.006875
2.250000	0.5	0.007125
2.258333	0.5	0.007875
2.266667	0.5	0.008375
2.275000	0.5	0.009000
2.283333	0.5	0.009250
2.291667	0.5	0.009375
2.300000	0.5	0.009500
2.308333	0.5	0.009625
2.316667	0.5	0.009750
2.325000	0.5	0.009625
2.333333	0.5	0.009625
2.341667	0.5	0.009500
2.350000	0.5	0.009875
2.358333	0.5	0.009875
2.366667	0.5	0.009875
2.375000	0.5	0.010125
2.383333	0.5	0.010250
2.391667	0.5	0.010250
2.400000	0.5	0.010375
2.408333	0.5	0.010000
2.416667	0.5	0.009875
2.425000	0.5	0.009750
2.433333	0.5	0.009750
2.441667	0.5	0.010000
2.450000	0.5	0.009625
2.458333	0.5	0.009500
2.466667	0.5	0.009500
2.475000	0.5	0.009750
2.483333	0.5	0.009250
2.491667	0.5	0.009125
2.500000	0.5	0.008875
2.508333	0.5	0.009000
2.516667	0.5	0.008750
2.525000	0.5	0.008375
2.533333	0.5	0.007500
2.541667	0.5	0.007125
2.550000	0.5	0.007375
2.558333	0.5	0.007250
2.566667	0.5	0.007000
2.575000	0.5	0.006875
2.583333	0.5	0.006750
2.591667	0.5	0.006125
2.600000	0.5	0.006000
2.608333	0.5	0.005625
2.616667	0.5	0.005125
2.625000	0.5	0.004750
2.633333	0.5	0.004500
2.641667	0.5	0.004250
2.650000	0.5	0.004250
2.658333	0.5	0.004250
2.666667	0.5	0.004500
2.675000	0.5	0.004375
2.683333	0.5	0.004625
2.691667	0.5	0.004125
2.700000	0.5	0.003625
2.708333	0.5	0.003250
2.716667	0.5	0.002625
2.725000	0.5	0.002375
2.733333	0.5	0.001750
2.741667	0.5	0.001250
2.750000	0.5	0.000750
2.758333	0.5	0.000000
2.766667	0.5	-0.000375
2.775000	0.5	-0.001250
2.783333	0.5	-0.001625
2.791667	0.5	-0.002125
2.800000	0.5	-0.002375
2.808333	0.5	-0.003000
2.816667	0.5	-0.003750
2.825000	0.5	-0.004000
2.833333	0.5	-0.004750
2.841667	0.5	-0.005375
2.850000	0.5	-0.006250
2.858333	0.5	-0.006500
2.866667	0.5	-0.006875
2.875000	0.5	-0.007375
2.883333	0.5	-0.008125
2.891667	0.5	-0.008625
2.900000	0.5	-0.009500
2.908333	0.5	-0.009875
2.916667	0.5	-0.010000
2.925000	0.5	-0.010000
2.933333	0.5	-0.010500
2.941667	0.5	-0.011625
2.950000	0.5	-0.012750
2.958333	0.5	-0.012875
2.966667	0.5	-0.012750
2.975000	0.5	-0.012750
2.983333	0.5	-0.013375
2.991667	0.5	-0.014125
3.000000	0.5	-0.014750
3.008333	0.5	-0.015000
3.016667	0.5	-0.014875
3.025000	0.5	-0.015000
3.033333	0.5	-0.015750
3.041667	0.5	-0.015875
3.050000	0.5	-0.015750
3.058333	0.5	-0.015500
3.066667	0.5	-0.015250
3.075000	0.5	-0.015375
3.083333	0.5	-0.015375
3.091667	0.5	-0.015625
3.100000	0.5	-0.015625
3.108333	0.5	-0.015250
3.116667	0.5	-0.015000
3.125000	0.5	-0.015000
3.133333	0.5	-0.014625
3.141667	0.5	-0.014125
3.150000	0.5	-0.013625
3.158333	0.5	-0.013625
3.166667	0.5	-0.013500
3.175000	0.5	-0.013125
3.183333	0.5	-0.013000
3.191667	0.5	-0.012625
3.200000	0.5	-0.012375
3.208333	0.5	-0.012125
3.216667	0.5	-0.011875
3.225000	0.5	-0.011750
3.233333	0.5	-0.011625
3.241667	0.5	-0.011500
3.250000	0.5	-0.011375
3.258333	0.5	-0.011000
3.266667	0.5	-0.011125
3.275000	0.5	-0.011000
3.283333	0.5	-0.010375
3.291667	0.5	-0.010125
3.300000	0.5	-0.009875
3.308333	0.5	-0.009625
3.316667	0.5	-0.009125
3.325000	0.5	-0.009125
3.333333	0.5	-0.008750
3.341667	0.5	-0.008125
3.350000	0.5	-0.008000
3.358333	0.5	-0.007750
3.366667	0.5	-0.007500
3.375000	0.5	-0.006875
3.383333	0.5	-0.006500
3.391667	0.5	-0.006250
3.400000	0.5	-0.005750
3.408333	0.5	-0.005750
3.416667	0.5	-0.005750
3.425000	0.5	-0.005375
3.433333	0.5	-0.005125
3.441667	0.5	-0.005000
3.450000	0.5	-0.004500
3.458333	0.5	-0.004250
3.466667	0.5	-0.004000
3.475000	0.5	-0.003875
3.483333	0.5	-0.003250
3.491667	0.5	-0.003000
3.500000	0.5	-0.002625
3.508333	0.5	-0.002500
3.516667	0.5	-0.002250
3.525000	0.5	-0.002250
3.533333	0.5	-0.001750
3.541667	0.5	-0.001375
3.550000	0.5	-0.001250
3.558333	0.5	-0.000875
3.566667	0.5	-0.000875
3.575000	0.5	-0.000875
3.583333	0.5	-0.001125
3.591667	0.5	-0.001125
3.600000	0.5	-0.000875
3.608333	0.5	-0.000250
3.616667	0.5	-0.000375
3.625000	0.5	-0.000500
3.633333	0.5	-0.000125
3.641667	0.5	-0.000500
3.650000	0.5	-0.000625
3.658333	0.5	-0.001000
3.666667	0.5	-0.000875
3.675000	0.5	-0.000625
3.683333	0.5	-0.000625
3.691667	0.5	-0.000125
3.700000	0.5	0.000000
3.708333	0.5	0.000125
3.716667	0.5	0.000000
3.725000	0.5	0.000000
3.733333	0.5	-0.000250
3.741667	0.5	-0.000500
3.750000	0.5	-0.000750
3.758333	0.5	-0.000625
3.766667	0.5	-0.001000
3.775000	0.5	-0.001125
3.783333	0.5	-0.001375
3.791667	0.5	-0.001875
3.800000	0.5	-0.001625
3.808333	0.5	-0.001625
3.816667	0.5	-0.002000
3.825000	0.5	-0.002000
3.833333	0.5	-0.002000
3.841667	0.5	-0.002125
3.850000	0.5	-0.002375
3.858333	0.5	-0.002500
3.866667	0.5	-0.002375
3.875000	0.5	-0.002500
3.883333	0.5	-0.002875
3.891667	0.5	-0.003000
3.900000	0.5	-0.003000
3.908333	0.5	-0.003125
3.916667	0.5	-0.002750
3.925000	0.5	-0.003000
3.933333	0.5	-0.003250
3.941667	0.5	-0.003375
3.950000	0.5	-0.003250
3.958333	0.5	-0.004000
3.966667	0.5	-0.004500
3.975000	0.5	-0.004500
3.983333	0.5	-0.004750
3.991667	0.5	-0.005125
4.000000	0.5	-0.005625
4.008333	0.5	-0.005500
4.016667	0.5	-0.005500
4.025000	0.5	-0.005625
4.033333	0.5	-0.005875
4.041667	0.5	-0.005750
4.050000	0.5	-0.006000
4.058333	0.5	-0.006000
4.066667	0.5	-0.006500
4.075000	0.5	-0.006500
4.083333	0.5	-0.007000
4.091667	0.5	-0.007500
4.100000	0.5	-0.008250
4.108333	0.5	-0.008625
4.116667	0.5	-0.009000
4.125000	0.5	-0.009250
4.133333	0.5	-0.009625
4.141667	0.5	-0.010125
4.150000	0.5	-0.010500
4.158333	0.5	-0.010750
4.166667	0.5	-0.011000
4.175000	0.5	-0.011875
4.183333	0.5	-0.012125
4.191667	0.5	-0.012500
4.200000	0.5	-0.012875
4.208333	0.5	-0.013000
4.216667	0.5	-0.013250
4.225000	0.5	-0.013375
4.233333	0.5	-0.013500
4.241667	0.5	-0.013750
4.250000	0.5	-0.014125
4.258333	0.5	-0.014125
4.266667	0.5	-0.014375
4.275000	0.5	-0.014875
4.283333	0.5	-0.015000
4.291667	0.5	-0.015125
4.300000	0.5	-0.015375
4.308333	0.5	-0.015500
4.316667	0.5	-0.015750
4.325000	0.5	-0.015875
4.333333	0.5	-0.015750
4.341667	0.5	-0.016000
4.350000	0.5	-0.016000
4.358333	0.5	-0.016125
4.366667	0.5	-0.016000
4.375000	0.5	-0.016000
4.383333	0.5	-0.015625
4.391667	0.5	-0.015875
4.400000	0.5	-0.015875
4.408333	0.5	-0.016125
4.416667	0.5	-0.016375
4.425000	0.5	-0.016375
4.433333	0.5	-0.016250
4.441667	0.5	-0.016125
4.450000	0.5	-0.015875
4.458333	0.5	-0.015500
4.466667	0.5	-0.015500
4.475000	0.5	-0.015625
4.483333	0.5	-0.015625
4.491667	0.5	-0.015750
4.500000	0.5	-0.016000
4.508333	0.5	-0.016000
4.516667	0.5	-0.015875
4.525000	0.5	-0.016000
4.533333	0.5	-0.015500
4.541667	0.5	-0.015875
4.550000	0.5	-0.015750
4.558333	0.5	-0.016000
4.566667	0.5	-0.016000
4.575000	0.5	-0.016000
4.583333	0.5	-0.015750
4.591667	0.5	-0.015500
4.600000	0.5	-0.015500
4.608333	0.5	-0.016000
4.616667	0.5	-0.016000
4.625000	0.5	-0.016500
4.633333	0.5	-0.016625
4.641667	0.5	-0.016250
4.650000	0.5	-0.016375
4.658333	0.5	-0.016500
4.666667	0.5	-0.016375
4.675000	0.5	-0.016125
4.683333	0.5	-0.015750
4.691667	0.5	-0.016250
4.700000	0.5	-0.016250
4.708333	0.5	-0.016375
4.716667	0.5	-0.016125
4.725000	0.5	-0.016250
4.733333	0.5	-0.016250
4.741667	0.5	-0.016000
4.750000	0.5	-0.016125
4.758333	0.5	-0.016125
4.766667	0.5	-0.015875
4.775000	0.5	-0.015875
4.783333	0.5	-0.015750
4.791667	0.5	-0.015375
4.800000	0.5	-0.015500
4.808333	0.5	-0.015875
4.816667	0.5	-0.016250
4.825000	0.5	-0.015875
4.833333	0.5	-0.015875
4.841667	0.5	-0.015875
4.850000	0.5	-0.015875
4.858333	0.5	-0.016250
4.866667	0.5	-0.016000
4.875000	0.5	-0.015875
4.883333	0.5	-0.015875
4.891667	0.5	-0.015750
4.900000	0.5	-0.015750
4.908333	0.5	-0.016250
4.916667	0.5	-0.016125
4.925000	0.5	-0.015625
4.933333	0.5	-0.015375
4.941667	0.5	-0.015500
4.950000	0.5	-0.015250
4.958333	0.5	-0.015125
4.966667	0.5	-0.014875
4.975000	0.5	-0.014750
4.983333	0.5	-0.014500
4.991667	0.5	-0.014250
5.000000	0.5	-0.014500
5.008333	0.5	-0.014625
5.016667	0.5	-0.014250
5.025000	0.5	-0.013750
5.033333	0.5	-0.013500
5.041667	0.5	-0.013375
5.050000	0.5	-0.013250
5.058333	0.5	-0.013125
5.066667	0.5	-0.013125
5.075000	0.5	-0.013000
5.083333	0.5	-0.012750
5.091667	0.5	-0.012625
5.100000	0.5	-0.012375
5.108333	0.5	-0.012125
5.116667	0.5	-0.011625
5.125000	0.5	-0.011000
5.133333	0.5	-0.010500
5.141667	0.5	-0.010375
5.150000	0.5	-0.009500
5.158333	0.5	-0.009000
5.166667	0.5	-0.008375
5.175000	0.5	-0.007875
5.183333	0.5	-0.007375
5.191667	0.5	-0.006875
5.200000	0.5	-0.006250
5.208333	0.5	-0.005500
5.216667	0.5	-0.005250
5.225000	0.5	-0.004375
5.233333	0.5	-0.004125
5.241667	0.5	-0.003625
5.250000	0.5	-0.003000
5.258333	0.5	-0.002750
5.266667	0.5	-0.002375
5.275000	0.5	-0.001750
5.283333	0.5	-0.001500
5.291667	0.5	-0.001375
5.300000	0.5	-0.001250
5.308333	0.5	-0.000875
5.316667	0.5	-0.000500
5.325000	0.5	-0.000250
5.333333	0.5	0.000000
5.341667	0.5	0.000250
5.350000	0.5	0.000875
5.358333	0.5	0.001125
5.366667	0.5	0.001625
5.375000	0.5	0.001875
5.383333	0.5	0.001625
5.391667	0.5	0.001625
5.400000	0.5	0.001625
5.408333	0.5	0.002125
5.416667	0.5	0.002125
5.425000	0.5	0.002375
5.433333	0.5	0.002125
5.441667	0.5	0.002375
5.450000	0.5	0.002500
5.458333	0.5	0.002625
5.466667	0.5	0.002375
5.475000	0.5	0.002250
5.483333	0.5	0.002000
5.491667	0.5	0.001500
5.500000	0.5	0.000875
5.508333	0.5	0.000500
5.516667	0.5	0.000500
5.525000	0.5	0.000625
5.533333	0.5	0.000875
5.541667	0.5	0.000625
5.550000	0.5	0.000375
5.558333	0.5	0.000250
5.566667	0.5	0.000000
5.575000	0.5	-0.000125
5.583333	0.5	-0.000500
5.591667	0.5	-0.000625
5.600000	0.5	-0.000625
5.608333	0.5	-0.000875
5.616667	0.5	-0.001125
5.625000	0.5	-0.001500
5.633333	0.5	-0.001875
5.641667	0.5	-0.002375
5.650000	0.5	-0.003125
5.658333	0.5	-0.003375
5.666667	0.5	-0.003625
5.675000	0.5	-0.003750
5.683333	0.5	-0.003750
5.691667	0.5	-0.004250
5.700000	0.5	-0.004875
5.708333	0.5	-0.005250
5.716667	0.5	-0.005750
5.725000	0.5	-0.006000
5.733333	0.5	-0.006500
5.741667	0.5	-0.007000
5.750000	0.5	-0.007125
5.758333	0.5	-0.007625
5.766667	0.5	-0.007875
5.775000	0.5	-0.008250
5.783333	0.5	-0.009125
5.791667	0.5	-0.009750
5.800000	0.5	-0.010250
5.808333	0.5	-0.010750
5.816667	0.5	-0.011000
5.825000	0.5	-0.011625
5.833333	0.5	-0.012125
5.841667	0.5	-0.012625
5.850000	0.5	-0.013250
5.858333	0.5	-0.013250
5.866667	0.5	-0.013500
5.875000	0.5	-0.014125
5.883333	0.5	-0.014500
5.891667	0.5	-0.014875
5.900000	0.5	-0.014750
5.908333	0.5	-0.015125
5.916667	0.5	-0.015500
5.925000	0.5	-0.015750
5.933333	0.5	-0.015500
5.941667	0.5	-0.015625
5.950000	0.5	-0.015875
5.958333	0.5	-0.016000
5.966667	0.5	-0.015875
5.975000	0.5	-0.015500
5.983333	0.5	-0.015500
5.991667	0.5	-0.016000
6.000000	0.5	-0.015750
6.008333	0.5	-0.015875
6.016667	0.5	-0.015500
6.025000	0.5	-0.014875
6.033333	0.5	-0.014500
6.041667	0.5	-0.014125
6.050000	0.5	-0.014125
6.058333	0.5	-0.014125
6.066667	0.5	-0.014125
6.075000	0.5	-0.014125
6.083333	0.5	-0.013750
6.091667	0.5	-0.013500
6.100000	0.5	-0.013250
6.108333	0.5	-0.013250
6.116667	0.5	-0.013125
6.125000	0.5	-0.012875
6.133333	0.5	-0.012375
6.141667	0.5	-0.012250
6.150000	0.5	-0.012250
6.158333	0.5	-0.012125
6.166667	0.5	-0.012000
6.175000	0.5	-0.012250
6.183333	0.5	-0.012000
6.191667	0.5	-0.011750
6.200000	0.5	-0.011500
6.208333	0.5	-0.011625
6.216667	0.5	-0.011375
6.225000	0.5	-0.011750
6.233333	0.5	-0.011625
6.241667	0.5	-0.011750
6.250000	0.5	-0.012125
6.258333	0.5	-0.012375
6.266667	0.5	-0.012375
6.275000	0.5	-0.012000
6.283333	0.5	-0.012500
6.291667	0.5	-0.012875
6.300000	0.5	-0.013000
6.308333	0.5	-0.013375
6.316667	0.5	-0.013875
6.325000	0.5	-0.013875
6.333333	0.5	-0.013750
6.341667	0.5	-0.014000
6.350000	0.5	-0.013750
6.358333	0.5	-0.013375
6.366667	0.5	-0.012875
6.375000	0.5	-0.012875
6.383333	0.5	-0.012750
6.391667	0.5	-0.012250
6.400000	0.5	-0.011375
6.408333	0.5	-0.010750
6.416667	0.5	-0.009875
6.425000	0.5	-0.009250
6.433333	0.5	-0.008500
6.441667	0.5	-0.007875
6.450000	0.5	-0.007000
6.458333	0.5	-0.005750
6.466667	0.5	-0.005000
6.475000	0.5	-0.004500
6.483333	0.5	-0.004250
6.491667	0.5	-0.003625
6.500000	0.5	-0.003000
6.508333	0.5	-0.002875
6.516667	0.5	-0.002750
6.525000	0.5	-0.002500
6.533333	0.5	-0.002000
6.541667	0.5	-0.001625
6.550000	0.5	-0.001375
6.558333	0.5	-0.001000
6.566667	0.5	-0.000750
6.575000	0.5	-0.000375
6.583333	0.5	-0.000375
6.591667	0.5	-0.000625
6.600000	0.5	-0.000625
6.608333	0.5	-0.000250
6.616667	0.5	0.000000
6.625000	0.5	0.000375
6.633333	0.5	0.000000
6.641667	0.5	0.000000
6.650000	0.5	-0.000500
6.658333	0.5	-0.000625
6.666667	0.5	-0.000750
6.675000	0.5	-0.001000
6.683333	0.5	-0.001375
6.691667	0.5	-0.002625
6.700000	0.5	-0.004500
6.708333	0.5	-0.007625
6.716667	0.5	-0.011875
6.725000	0.5	-0.018625
6.733333	0.5	-0.028000
6.741667	0.5	-0.042125
6.750000	0.5	-0.063875
6.758333	0.5	-0.098125
6.766667	0.5	-0.151500
6.775000	0.5	-0.231750
6.783333	0.5	-0.350125
6.791667	0.5	-0.516000
6.800000	0.5	-0.737500
6.808333	0.5	-1.014000
6.816667	0.5	-1.335750
6.825000	0.5	-1.683000
6.833333	0.5	-2.024125
6.841667	0.5	-2.316625
6.850000	0.5	-2.514125
6.858333	0.5	-2.565250
6.866667	0.5	-2.419500
6.875000	0.5	-2.030875
6.883333	0.5	-1.359000
6.891667	0.5	-0.371500
6.900000	0.5	0.953125
6.908333	0.5	2.623375
6.916667	0.5	4.630500
6.925000	0.5	6.946750
6.933333	0.5	9.516125
6.941667	0.5	12.252500
6.950000	0.5	15.034250
6.958333	0.5	17.711125
6.966667	0.5	20.112250
6.975000	0.5	22.072000
6.983333	0.5	23.455375
6.991667	0.5	24.177625
7.000000	0.5	24.220875
7.008333	0.5	23.632000
7.016667	0.5	22.510000
7.025000	0.5	20.984375
7.033333	0.5	19.193875
7.041667	0.5	17.268000
7.050000	0.5	15.316625
7.058333	0.5	13.423500
7.066667	0.5	11.646625
7.075000	0.5	10.022250
7.083333	0.5	8.567000
7.091667	0.5	7.284125
7.100000	0.5	6.167625
7.108333	0.5	5.206125
7.116667	0.5	4.384750
7.125000	0.5	3.687125
7.133333	0.5	3.097875
7.141667	0.5	2.602375
7.150000	0.5	2.187000
7.158333	0.5	1.839375
7.166667	0.5	1.548875
7.175000	0.5	1.306750
7.183333	0.5	1.104750
7.191667	0.5	0.936375
7.200000	0.5	0.796250
7.208333	0.5	0.678750
7.216667	0.5	0.581375
7.225000	0.5	0.499500
7.233333	0.5	0.431000
7.241667	0.5	0.373500
7.250000	0.5	0.325625
7.258333	0.5	0.284875
7.266667	0.5	0.250625
7.275000	0.5	0.221375
7.283333	0.5	0.196625
7.291667	0.5	0.175125
7.300000	0.5	0.156875
7.308333	0.5	0.141000
7.316667	0.5	0.127125
7.325000	0.5	0.115250
7.333333	0.5	0.104625
7.341667	0.5	0.095250
7.350000	0.5	0.087375
7.358333	0.5	0.080375
7.366667	0.5	0.074000
7.375000	0.5	0.068375
7.383333	0.5	0.063375
7.391667	0.5	0.058750
7.400000	0.5	0.054375
7.408333	0.5	0.050375
7.416667	0.5	0.047000
7.425000	0.5	0.043875
7.433333	0.5	0.040750
7.441667	0.5	0.038125
7.450000	0.5	0.036250
7.458333	0.5	0.034375
7.466667	0.5	0.032375
7.475000	0.5	0.030875
7.483333	0.5	0.029625
7.491667	0.5	0.028375
7.500000	0.5	0.027250
7.508333	0.5	0.026125
7.516667	0.5	0.025125
7.525000	0.5	0.024250
7.533333	0.5	0.023750
7.541667	0.5	0.023000
7.550000	0.5	0.022125
7.558333	0.5	0.021875
7.566667	0.5	0.021250
7.575000	0.5	0.021000
7.583333	0.5	0.020750
7.591667	0.5	0.020625
7.600000	0.5	0.020625
7.608333	0.5	0.020125
7.616667	0.5	0.019750
7.625000	0.5	0.019500
7.633333	0.5	0.019250
7.641667	0.5	0.018750
7.650000	0.5	0.018125
7.658333	0.5	0.017750
7.666667	0.5	0.017625
7.675000	0.5	0.017250
7.683333	0.5	0.017250
7.691667	0.5	0.017625
7.700000	0.5	0.017625
7.708333	0.5	0.017875
7.716667	0.5	0.018000
7.725000	0.5	0.018625
7.733333	0.5	0.018500
7.741667	0.5	0.018250
7.750000	0.5	0.018625
7.758333	0.5	0.019000
7.766667	0.5	0.019375
7.775000	0.5	0.020000
7.783333	0.5	0.020625
7.791667	0.5	0.021125
7.800000	0.5	0.021875
7.808333	0.5	0.022625
7.816667	0.5	0.023375
7.825000	0.5	0.023750
7.833333	0.5	0.024375
7.841667	0.5	0.025125
7.850000	0.5	0.026125
7.858333	0.5	0.027625
7.866667	0.5	0.028625
7.875000	0.5	0.030500
7.883333	0.5	0.032125
7.891667	0.5	0.034000
7.900000	0.5	0.036500
7.908333	0.5	0.039625
7.916667	0.5	0.042750
7.925000	0.5	0.047125
7.933333	0.5	0.052250
7.941667	0.5	0.058500
7.950000	0.5	0.065875
7.958333	0.5	0.074875
7.966667	0.5	0.086125
7.975000	0.5	0.100125
7.983333	0.5	0.116875
7.991667	0.5	0.138000
8.000000	0.5	0.164125
8.008333	0.5	0.196375
8.016667	0.5	0.235375
8.025000	0.5	0.283250
8.033333	0.5	0.341250
8.041667	0.5	0.411500
8.050000	0.5	0.495000
8.058333	0.5	0.592625
8.066667	0.5	0.706000
8.075000	0.5	0.836250
8.083333	0.5	0.983625
8.091667	0.5	1.148500
8.100000	0.5	1.331500
8.108333	0.5	1.532375
8.116667	0.5	1.751125
8.125000	0.5	1.987750
8.133333	0.5	2.241750
8.141667	0.5	2.511875
8.150000	0.5	2.797500
8.158333	0.5	3.098875
8.166667	0.5	3.414625
8.175000	0.5	3.744750
8.183333	0.5	4.087750
8.191667	0.5	4.443250
8.200000	0.5	4.811000
8.208333	0.5	5.190250
8.216667	0.5	5.580750
8.225000	0.5	5.981000
8.233333	0.5	6.391125
8.241667	0.5	6.810750
8.250000	0.5	7.239125
8.258333	0.5	7.675125
8.266667	0.5	8.118750
8.275000	0.5	8.569750
8.283333	0.5	9.027125
8.291667	0.5	9.491500
8.300000	0.5	9.962250
8.308333	0.5	10.437750
8.316667	0.5	10.919500
8.325000	0.5	11.406000
8.333333	0.5	11.896000
8.341667	0.5	12.388125
8.350000	0.5	12.878375
8.358333	0.5	13.359125
8.366667	0.5	13.813500
8.375000	0.5	14.212750
8.383333	0.5	14.514500
8.391667	0.5	14.665750
8.400000	0.5	14.614750
8.408333	0.5	14.323125
8.416667	0.5	13.777750
8.425000	0.5	12.996875
8.433333	0.5	12.025875
8.441667	0.5	10.925375
8.450000	0.5	9.760875
8.458333	0.5	8.594625
8.466667	0.5	7.474125
8.475000	0.5	6.433000
8.483333	0.5	5.491500
8.491667	0.5	4.656750
8.500000	0.5	3.929000
8.508333	0.5	3.302625
8.516667	0.5	2.768375
8.525000	0.5	2.316625
8.533333	0.5	1.936000
8.541667	0.5	1.618000
8.550000	0.5	1.352625
8.558333	0.5	1.131500
8.566667	0.5	0.948625
8.575000	0.5	0.797250
8.583333	0.5	0.671875
8.591667	0.5	0.567875
8.600000	0.5	0.482375
8.608333	0.5	0.411875
8.616667	0.5	0.353625
8.625000	0.5	0.305125
8.633333	0.5	0.264625
8.641667	0.5	0.231875
8.650000	0.5	0.203875
8.658333	0.5	0.180375
8.666667	0.5	0.160500
8.675000	0.5	0.144250
8.683333	0.5	0.130625
8.691667	0.5	0.118375
8.700000	0.5	0.108125
8.708333	0.5	0.098875
8.716667	0.5	0.091625
8.725000	0.5	0.084875
8.733333	0.5	0.078875
8.741667	0.5	0.073625
8.750000	0.5	0.068750
8.758333	0.5	0.064750
8.766667	0.5	0.060750
8.775000	0.5	0.057375
8.783333	0.5	0.054250
8.791667	0.5	0.051625
8.800000	0.5	0.049125
8.808333	0.5	0.046625
8.816667	0.5	0.045000
8.825000	0.5	0.042750
8.833333	0.5	0.040875
8.841667	0.5	0.039125
8.850000	0.5	0.037875
8.858333	0.5	0.036500
8.866667	0.5	0.035375
8.875000	0.5	0.033625
8.883333	0.5	0.032500
8.891667	0.5	0.031625
8.900000	0.5	0.030875
8.908333	0.5	0.029750
8.916667	0.5	0.028750
8.925000	0.5	0.028125
8.933333	0.5	0.027125
8.941667	0.5	0.027125
8.950000	0.5	0.026750
8.958333	0.5	0.026500
8.966667	0.5	0.026500
8.975000	0.5	0.026000
8.983333	0.5	0.026125
8.991667	0.5	0.025875
9.000000	0.5	0.025750
9.008333	0.5	0.025875
9.016667	0.5	0.025750
9.025000	0.5	0.025500
9.033333	0.5	0.025625
9.041667	0.5	0.025750
9.050000	0.5	0.026000
9.058333	0.5	0.025750
9.066667	0.5	0.025750
9.075000	0.5	0.026125
9.083333	0.5	0.026750
9.091667	0.5	0.027000
9.100000	0.5	0.027500
9.108333	0.5	0.027875
9.116667	0.5	0.027875
9.125000	0.5	0.028000
9.133333	0.5	0.028750
9.141667	0.5	0.029125
9.150000	0.5	0.029125
9.158333	0.5	0.029375
9.166667	0.5	0.029750
9.175000	0.5	0.029875
9.183333	0.5	0.030000
9.191667	0.5	0.030000
9.200000	0.5	0.030000
9.208333	0.5	0.030125
9.216667	0.5	0.030375
9.225000	0.5	0.030500
9.233333	0.5	0.030750
9.241667	0.5	0.030750
9.250000	0.5	0.030750
9.258333	0.5	0.030625
9.266667	0.5	0.030500
9.275000	0.5	0.030500
9.283333	0.5	0.030500
9.291667	0.5	0.030375
9.300000	0.5	0.030250
9.308333	0.5	0.030250
9.316667	0.5	0.030125
9.325000	0.5	0.030000
9.333333	0.5	0.029750
9.341667	0.5	0.029625
9.350000	0.5	0.029000
9.358333	0.5	0.029375
9.366667	0.5	0.029250
9.375000	0.5	0.029000
9.383333	0.5	0.029000
9.391667	0.5	0.029000
9.400000	0.5	0.029000
9.408333	0.5	0.029000
9.416667	0.5	0.029250
9.425000	0.5	0.029750
9.433333	0.5	0.030000
9.441667	0.5	0.030375
9.450000	0.5	0.030750
9.458333	0.5	0.031375
9.466667	0.5	0.032000
9.475000	0.5	0.033000
9.483333	0.5	0.034375
9.491667	0.5	0.035750
9.500000	0.5	0.037250
9.508333	0.5	0.039250
9.516667	0.5	0.041750
9.525000	0.5	0.045125
9.533333	0.5	0.049250
9.541667	0.5	0.054250
9.550000	0.5	0.059375
9.558333	0.5	0.065750
9.566667	0.5	0.073500
9.575000	0.5	0.082125
9.583333	0.5	0.092375
9.591667	0.5	0.104625
9.600000	0.5	0.118375
9.608333	0.5	0.134250
9.616667	0.5	0.153500
9.625000	0.5	0.176500
9.633333	0.5	0.203750
9.641667	0.5	0.235875
9.650000	0.5	0.275625
9.658333	0.5	0.324375
9.666667	0.5	0.383375
9.675000	0.5	0.455750
9.683333	0.5	0.543750
9.691667	0.5	0.651000
9.700000	0.5	0.781125
9.708333	0.5	0.937875
9.716667	0.5	1.125500
9.725000	0.5	1.348875
9.733333	0.5	1.612250
9.741667	0.5	1.920000
9.750000	0.5	2.276000
9.758333	0.5	2.683625
9.766667	0.5	3.145875
9.775000	0.5	3.663750
9.783333	0.5	4.238125
9.791667	0.5	4.867000
9.800000	0.5	5.548250
9.808333	0.5	6.278375
9.816667	0.5	7.050250
9.825000	0.5	7.857250
9.833333	0.5	8.689625
9.841667	0.5	9.537750
9.850000	0.5	10.390000
9.858333	0.5	11.234250
9.866667	0.5	12.058125
9.875000	0.5	12.849125
9.883333	0.5	13.594500
9.891667	0.5	14.282250
9.900000	0.5	14.902250
9.908333	0.5	15.444250
9.916667	0.5	15.898625
9.925000	0.5	16.258750
9.933333	0.5	16.520375
9.941667	0.5	16.680125
9.950000	0.5	16.736250
9.958333	0.5	16.690125
9.966667	0.5	16.544500
9.975000	0.5	16.303750
9.983333	0.5	15.974250
9.991667	0.5	15.561625
10.000000	0.5	15.075500
10.008333	0.5	14.524500
10.016667	0.5	13.918500
10.025000	0.5	13.266750
10.033333	0.5	12.579625
10.041667	0.5	11.868125
10.050000	0.5	11.140750
10.058333	0.5	10.407375
10.066667	0.5	9.675750
10.075000	0.5	8.953875
10.083333	0.5	8.248875
10.091667	0.5	7.565875
10.100000	0.5	6.910125
10.108333	0.5	6.285250
10.116667	0.5	5.694500
10.125000	0.5	5.140125
10.133333	0.5	4.622625
10.141667	0.5	4.142375
10.150000	0.5	3.700000
10.158333	0.5	3.295375
10.166667	0.5	2.926875
10.175000	0.5	2.592625
10.183333	0.5	2.291500
10.191667	0.5	2.020875
10.200000	0.5	1.778875
10.208333	0.5	1.564000
10.216667	0.5	1.372750
10.225000	0.5	1.204375
10.233333	0.5	1.056500
10.241667	0.5	0.926625
10.250000	0.5	0.813125
10.258333	0.5	0.713875
10.266667	0.5	0.627000
10.275000	0.5	0.551625
10.283333	0.5	0.486500
10.291667	0.5	0.430500
10.300000	0.5	0.381625
10.308333	0.5	0.339125
10.316667	0.5	0.302125
10.325000	0.5	0.269875
10.333333	0.5	0.242000
10.341667	0.5	0.217875
10.350000	0.5	0.196875
10.358333	0.5	0.178500
10.366667	0.5	0.162875
10.375000	0.5	0.148625
10.383333	0.5	0.136250
10.391667	0.5	0.125875
10.400000	0.5	0.116250
10.408333	0.5	0.108125
10.416667	0.5	0.101250
10.425000	0.5	0.094250
10.433333	0.5	0.088875
10.441667	0.5	0.083875
10.450000	0.5	0.079500
10.458333	0.5	0.075375
10.466667	0.5	0.072000
10.475000	0.5	0.069000
10.483333	0.5	0.065875
10.491667	0.5	0.063750
10.500000	0.5	0.062250
10.508333	0.5	0.060625
10.516667	0.5	0.059250
10.525000	0.5	0.057750
10.533333	0.5	0.056500
10.541667	0.5	0.055500
10.550000	0.5	0.054375
10.558333	0.5	0.053500
10.566667	0.5	0.052625
10.575000	0.5	0.051875
10.583333	0.5	0.051000
10.591667	0.5	0.049750
10.600000	0.5	0.049125
10.608333	0.5	0.048875
10.616667	0.5	0.048375
10.625000	0.5	0.048125
10.633333	0.5	0.047625
10.641667	0.5	0.047125
10.650000	0.5	0.046500
10.658333	0.5	0.046250
10.666667	0.5	0.045875
10.675000	0.5	0.045500
10.683333	0.5	0.045250
10.691667	0.5	0.044750
10.700000	0.5	0.044500
10.708333	0.5	0.044375
10.716667	0.5	0.044125
10.725000	0.5	0.044125
10.733333	0.5	0.043875
10.741667	0.5	0.043875
10.750000	0.5	0.043500
10.758333	0.5	0.043875
10.766667	0.5	0.043875
10.775000	0.5	0.043750
10.783333	0.5	0.043625
10.791667	0.5	0.043500
10.800000	0.5	0.043625
10.808333	0.5	0.043875
10.816667	0.5	0.044000
10.825000	0.5	0.044125
10.833333	0.5	0.043750
10.841667	0.5	0.043875
10.850000	0.5	0.043875
10.858333	0.5	0.043750
10.866667	0.5	0.043500
10.875000	0.5	0.043000
10.883333	0.5	0.042625
10.891667	0.5	0.042500
10.900000	0.5	0.042125
10.908333	0.5	0.041500
10.916667	0.5	0.040875
10.925000	0.5	0.040500
10.933333	0.5	0.039875
10.941667	0.5	0.039125
10.950000	0.5	0.038375
10.958333	0.5	0.038000
10.966667	0.5	0.037875
10.975000	0.5	0.037250
10.983333	0.5	0.037000
10.991667	0.5	0.036875
11.000000	0.5	0.036250
11.008333	0.5	0.035625
11.016667	0.5	0.035000
11.025000	0.5	0.034250
11.033333	0.5	0.033625
11.041667	0.5	0.033000
11.050000	0.5	0.032625
11.058333	0.5	0.031875
11.066667	0.5	0.031125
11.075000	0.5	0.030625
11.083333	0.5	0.030125
11.091667	0.5	0.030125
11.100000	0.5	0.029750
11.108333	0.5	0.029250
11.116667	0.5	0.028750
11.125000	0.5	0.027875
11.133333	0.5	0.027375
11.141667	0.5	0.027250
11.150000	0.5	0.026500
11.158333	0.5	0.025625
11.166667	0.5	0.025250
11.175000	0.5	0.024750
11.183333	0.5	0.024000
11.191667	0.5	0.023250
11.200000	0.5	0.023000
11.208333	0.5	0.022875
11.216667	0.5	0.022500
11.225000	0.5	0.022250
11.233333	0.5	0.022000
11.241667	0.5	0.021500
11.250000	0.5	0.020750
11.258333	0.5	0.020375
11.266667	0.5	0.019875
11.275000	0.5	0.019750
11.283333	0.5	0.019375
11.291667	0.5	0.019000
11.300000	0.5	0.018375
11.308333	0.5	0.018125
11.316667	0.5	0.018125
11.325000	0.5	0.017625
11.333333	0.5	0.017125
11.341667	0.5	0.017125
11.350000	0.5	0.016750
11.358333	0.5	0.016375
11.366667	0.5	0.015875
11.375000	0.5	0.015750
11.383333	0.5	0.016000
11.391667	0.5	0.016375
11.400000	0.5	0.016500
11.408333	0.5	0.016000
11.416667	0.5	0.015875
11.425000	0.5	0.015875
11.433333	0.5	0.015625
11.441667	0.5	0.015250
11.450000	0.5	0.014875
11.458333	0.5	0.014500
11.466667	0.5	0.014250
11.475000	0.5	0.013625
11.483333	0.5	0.013250
11.491667	0.5	0.013625
11.500000	0.5	0.013375
11.508333	0.5	0.013125
11.516667	0.5	0.013250
11.525000	0.5	0.013375
11.533333	0.5	0.013500
11.541667	0.5	0.013000
11.550000	0.5	0.012875
11.558333	0.5	0.012750
11.566667	0.5	0.012500
11.575000	0.5	0.012000
11.583333	0.5	0.011750
11.591667	0.5	0.011750
11.600000	0.5	0.011750
11.608333	0.5	0.012250
11.616667	0.5	0.012375
11.625000	0.5	0.012500
11.633333	0.5	0.012250
11.641667	0.5	0.012125
11.650000	0.5	0.011875
11.658333	0.5	0.011625
11.666667	0.5	0.011125
11.675000	0.5	0.011375
11.683333	0.5	0.011500
11.691667	0.5	0.011625
11.700000	0.5	0.011500
11.708333	0.5	0.012000
11.716667	0.5	0.012125
11.725000	0.5	0.012000
11.733333	0.5	0.012000
11.741667	0.5	0.012000
11.750000	0.5	0.012375
11.758333	0.5	0.012500
11.766667	0.5	0.012625
11.775000	0.5	0.013125
11.783333	0.5	0.013625
11.791667	0.5	0.013875
11.800000	0.5	0.014250
11.808333	0.5	0.013875
11.816667	0.5	0.013750
11.825000	0.5	0.013875
11.833333	0.5	0.014000
11.841667	0.5	0.014375
11.850000	0.5	0.014500
11.858333	0.5	0.014500
11.866667	0.5	0.015000
11.875000	0.5	0.015125
11.883333	0.5	0.015125
11.891667	0.5	0.015500
11.900000	0.5	0.016000
11.908333	0.5	0.015750
11.916667	0.5	0.015750
11.925000	0.5	0.016125
11.933333	0.5	0.016000
11.941667	0.5	0.016250
11.950000	0.5	0.015875
11.958333	0.5	0.015750
11.966667	0.5	0.015625
11.975000	0.5	0.015875
11.983333	0.5	0.016000
11.991667	0.5	0.016250
12.000000	0.5	0.016000
12.008333	0.5	0.016125
12.016667	0.5	0.016125
12.025000	0.5	0.016000
12.033333	0.5	0.015875
12.041667	0.5	0.015500
12.050000	0.5	0.015000
12.058333	0.5	0.014875
12.066667	0.5	0.014500
12.075000	0.5	0.014375
12.083333	0.5	0.014125
12.091667	0.5	0.013875
12.100000	0.5	0.013500
12.108333	0.5	0.013250
12.116667	0.5	0.012875
12.125000	0.5	0.012500
12.133333	0.5	0.012250
12.141667	0.5	0.012250
12.150000	0.5	0.012125
12.158333	0.5	0.011875
12.166667	0.5	0.011500
12.175000	0.5	0.011375
12.183333	0.5	0.011375
12.191667	0.5	0.011125
12.200000	0.5	0.010750
12.208333	0.5	0.011000
12.216667	0.5	0.011125
12.225000	0.5	0.011000
12.233333	0.5	0.010750
12.241667	0.5	0.011000
12.250000	0.5	0.011500
12.258333	0.5	0.012125
12.266667	0.5	0.012875
12.275000	0.5	0.013750
12.283333	0.5	0.014500
12.291667	0.5	0.015375
12.300000	0.5	0.016250
12.308333	0.5	0.017500
12.316667	0.5	0.018125
12.325000	0.5	0.019000
12.333333	0.5	0.020000
12.341667	0.5	0.020875
12.350000	0.5	0.021875
12.358333	0.5	0.022875
12.366667	0.5	0.023375
12.375000	0.5	0.024375
12.383333	0.5	0.024875
12.391667	0.5	0.025750
12.400000	0.5	0.026375
12.408333	0.5	0.026750
12.416667	0.5	0.027375
12.425000	0.5	0.027875
12.433333	0.5	0.027875
12.441667	0.5	0.027375
12.450000	0.5	0.026250
12.458333	0.5	0.025500
12.466667	0.5	0.025250
12.475000	0.5	0.024375
12.483333	0.5	0.023750
12.491667	0.5	0.023375
12.500000	0.5	0.022750
12.508333	0.5	0.021750
12.516667	0.5	0.020375
12.525000	0.5	0.019375
12.533333	0.5	0.018375
12.541667	0.5	0.017875
12.550000	0.5	0.016750
12.558333	0.5	0.016250
12.566667	0.5	0.016000
12.575000	0.5	0.015875
12.583333	0.5	0.015500
12.591667	0.5	0.015250
12.600000	0.5	0.014875
12.608333	0.5	0.014750
12.616667	0.5	0.014625
12.625000	0.5	0.014375
12.633333	0.5	0.014125
12.641667	0.5	0.013875
12.650000	0.5	0.013875
12.658333	0.5	0.013500
12.666667	0.5	0.013625
12.675000	0.5	0.013500
12.683333	0.5	0.013250
12.691667	0.5	0.013000
12.700000	0.5	0.013000
12.708333	0.5	0.013000
12.716667	0.5	0.012750
12.725000	0.5	0.012500
12.733333	0.5	0.012500
12.741667	0.5	0.012500
12.750000	0.5	0.012500
12.758333	0.5	0.012250
12.766667	0.5	0.012125
12.775000	0.5	0.012250
12.783333	0.5	0.011875
12.791667	0.5	0.011875
12.800000	0.5	0.011875
12.808333	0.5	0.011750
12.816667	0.5	0.011375
12.825000	0.5	0.010875
12.833333	0.5	0.010125
12.841667	0.5	0.010000
12.850000	0.5	0.009875
12.858333	0.5	0.009625
12.866667	0.5	0.009375
12.875000	0.5	0.008875
12.883333	0.5	0.008500
12.891667	0.5	0.008250
12.900000	0.5	0.008125
12.908333	0.5	0.008125
12.916667	0.5	0.007875
12.925000	0.5	0.008125
12.933333	0.5	0.008000
12.941667	0.5	0.007625
12.950000	0.5	0.007500
12.958333	0.5	0.007750
12.966667	0.5	0.007875
12.975000	0.5	0.007500
12.983333	0.5	0.007250
12.991667	0.5	0.007125
13.000000	0.5	0.006875
13.008333	0.5	0.006750
13.016667	0.5	0.006625
13.025000	0.5	0.006375
13.033333	0.5	0.006375
13.041667	0.5	0.006375
13.050000	0.5	0.006125
13.058333	0.5	0.006250
13.066667	0.5	0.005875
13.075000	0.5	0.005875
13.083333	0.5	0.005500
13.091667	0.5	0.005750
13.100000	0.5	0.005875
13.108333	0.5	0.006375
13.116667	0.5	0.007000
13.125000	0.5	0.007375
13.133333	0.5	0.007500
13.141667	0.5	0.007500
13.150000	0.5	0.007625
13.158333	0.5	0.007875
13.166667	0.5	0.008000
13.175000	0.5	0.008625
13.183333	0.5	0.008500
13.191667	0.5	0.008250
13.200000	0.5	0.008375
13.208333	0.5	0.008500
13.216667	0.5	0.008500
13.225000	0.5	0.008500
13.233333	0.5	0.008750
13.241667	0.5	0.009250
13.250000	0.5	0.009250
13.258333	0.5	0.009125
13.266667	0.5	0.008875
13.275000	0.5	0.009125
13.283333	0.5	0.008875
13.291667	0.5	0.008875
13.300000	0.5	0.008500
13.308333	0.5	0.008500
13.316667	0.5	0.008375
13.325000	0.5	0.008375
13.333333	0.5	0.008750
13.341667	0.5	0.008750
13.350000	0.5	0.008625
13.358333	0.5	0.008500
13.366667	0.5	0.008250
13.375000	0.5	0.007625
13.383333	0.5	0.008000
13.391667	0.5	0.008125
13.400000	0.5	0.007875
13.408333	0.5	0.008000
13.416667	0.5	0.007750
13.425000	0.5	0.007500
13.433333	0.5	0.007250
13.441667	0.5	0.007125
13.450000	0.5	0.006875
13.458333	0.5	0.006250
13.466667	0.5	0.005750
13.475000	0.5	0.005375
13.483333	0.5	0.005500
13.491667	0.5	0.005500
13.500000	0.5	0.005625
13.508333	0.5	0.005750
13.516667	0.5	0.005375
13.525000	0.5	0.005125
13.533333	0.5	0.004875
13.541667	0.5	0.005125
13.550000	0.5	0.005000
13.558333	0.5	0.005125
13.566667	0.5	0.005500
13.575000	0.5	0.005250
13.583333	0.5	0.005375
13.591667	0.5	0.005375
13.600000	0.5	0.005125
13.608333	0.5	0.005125
13.616667	0.5	0.005125
13.625000	0.5	0.004750
13.633333	0.5	0.004625
13.641667	0.5	0.004625
13.650000	0.5	0.004750
13.658333	0.5	0.004875
13.666667	0.5	0.004875
13.675000	0.5	0.005125
13.683333	0.5	0.005375
13.691667	0.5	0.005250
13.700000	0.5	0.005500
13.708333	0.5	0.005500
13.716667	0.5	0.006000
13.725000	0.5	0.006125
13.733333	0.5	0.006375
13.741667	0.5	0.007000
13.750000	0.5	0.007125
13.758333	0.5	0.007250
13.766667	0.5	0.007875
13.775000	0.5	0.008500
13.783333	0.5	0.009000
13.791667	0.5	0.009250
13.800000	0.5	0.009500
13.808333	0.5	0.010375
13.816667	0.5	0.011125
13.825000	0.5	0.012000
13.833333	0.5	0.012375
13.841667	0.5	0.013000
13.850000	0.5	0.013625
13.858333	0.5	0.014375
13.866667	0.5	0.014875
13.875000	0.5	0.015500
13.883333	0.5	0.015875
13.891667	0.5	0.016500
13.900000	0.5	0.016875
13.908333	0.5	0.017375
13.916667	0.5	0.018000
13.925000	0.5	0.018500
13.933333	0.5	0.019000
13.941667	0.5	0.019250
13.950000	0.5	0.019750
13.958333	0.5	0.020625
13.966667	0.5	0.021000
13.975000	0.5	0.021375
13.983333	0.5	0.021750
13.991667	0.5	0.021750
14.000000	0.5	0.021625
14.008333	0.5	0.022375
14.016667	0.5	0.022750
14.025000	0.5	0.023375
14.033333	0.5	0.023625
14.041667	0.5	0.023500
14.050000	0.5	0.023750
14.058333	0.5	0.023750
14.066667	0.5	0.023875
14.075000	0.5	0.023750
14.083333	0.5	0.024000
14.091667	0.5	0.024000
14.100000	0.5	0.023875
14.108333	0.5	0.023500
14.116667	0.5	0.023250
14.125000	0.5	0.022750
14.133333	0.5	0.022750
14.141667	0.5	0.022250
14.150000	0.5	0.021875
14.158333	0.5	0.021250
14.166667	0.5	0.020625
14.175000	0.5	0.020375
14.183333	0.5	0.020000
14.191667	0.5	0.019625
14.200000	0.5	0.019250
14.208333	0.5	0.018625
14.216667	0.5	0.018125
14.225000	0.5	0.017625
14.233333	0.5	0.016875
14.241667	0.5	0.016500
14.250000	0.5	0.016500
14.258333	0.5	0.016500
14.266667	0.5	0.016125
14.275000	0.5	0.015500
14.283333	0.5	0.015375
14.291667	0.5	0.015250
14.300000	0.5	0.015000
14.308333	0.5	0.014375
14.316667	0.5	0.013875
14.325000	0.5	0.013500
14.333333	0.5	0.013500
14.341667	0.5	0.013625
14.350000	0.5	0.013500
14.358333	0.5	0.013375
14.366667	0.5	0.013250
14.375000	0.5	0.013625
14.383333	0.5	0.013750
14.391667	0.5	0.013625
14.400000	0.5	0.013875
14.408333	0.5	0.013625
14.416667	0.5	0.013625
14.425000	0.5	0.013750
14.433333	0.5	0.013500
14.441667	0.5	0.013500
14.450000	0.5	0.013375
14.458333	0.5	0.013000
14.466667	0.5	0.013250
14.475000	0.5	0.013250
14.483333	0.5	0.013250
14.491667	0.5	0.013625
14.500000	0.5	0.013750
14.508333	0.5	0.014125
14.516667	0.5	0.014000
14.525000	0.5	0.014000
14.533333	0.5	0.014125
14.541667	0.5	0.014250
14.550000	0.5	0.014250
14.558333	0.5	0.014375
14.566667	0.5	0.014375
14.575000	0.5	0.014625
14.583333	0.5	0.014500
14.591667	0.5	0.015125
14.600000	0.5	0.014750
14.608333	0.5	0.014750
14.616667	0.5	0.015000
14.625000	0.5	0.015000
14.633333	0.5	0.015000
14.641667	0.5	0.015000
14.650000	0.5	0.015125
14.658333	0.5	0.014875
14.666667	0.5	0.014625
14.675000	0.5	0.014875
14.683333	0.5	0.015250
14.691667	0.5	0.015250
14.700000	0.5	0.015000
14.708333	0.5	0.014875
14.716667	0.5	0.014500
14.725000	0.5	0.014125
14.733333	0.5	0.014125
14.741667	0.5	0.014125
14.750000	0.5	0.014125
14.758333	0.5	0.014500
14.766667	0.5	0.014625
14.775000	0.5	0.014625
14.783333	0.5	0.014500
14.791667	0.5	0.014250
14.800000	0.5	0.014375
14.808333	0.5	0.014125
14.816667	0.5	0.013750
14.825000	0.5	0.014000
14.833333	0.5	0.014500
14.841667	0.5	0.014750
14.850000	0.5	0.015000
14.858333	0.5	0.015250
14.866667	0.5	0.015500
14.875000	0.5	0.015500
14.883333	0.5	0.015250
14.891667	0.5	0.015250
14.900000	0.5	0.015375
14.908333	0.5	0.015625
14.916667	0.5	0.015875
14.925000	0.5	0.016000
14.933333	0.5	0.016125
14.941667	0.5	0.016000
14.950000	0.5	0.015875
14.958333	0.5	0.015875
14.966667	0.5	0.016000
14.975000	0.5	0.016875
14.983333	0.5	0.017000
14.991667	0.5	0.017250
15.000000	0.5	0.017250
15.008333	0.5	0.017125
15.016667	0.5	0.016750
15.025000	0.5	0.016125
15.033333	0.5	0.016125
15.041667	0.5	0.016250
15.050000	0.5	0.015750
15.058333	0.5	0.015625
15.066667	0.5	0.015625
15.075000	0.5	0.015625
15.083333	0.5	0.015250
15.091667	0.5	0.015000
15.100000	0.5	0.015125
15.108333	0.5	0.015125
15.116667	0.5	0.014875
15.125000	0.5	0.014750
15.133333	0.5	0.015000
15.141667	0.5	0.015125
15.150000	0.5	0.014750
15.158333	0.5	0.014500
15.166667	0.5	0.014625
15.175000	0.5	0.014000
15.183333	0.5	0.013250
15.191667	0.5	0.012750
15.200000	0.5	0.012500
15.208333	0.5	0.012250
15.216667	0.5	0.011750
15.225000	0.5	0.011500
15.233333	0.5	0.011250
15.241667	0.5	0.011000
15.250000	0.5	0.011000
15.258333	0.5	0.010750
15.266667	0.5	0.010750
15.275000	0.5	0.010750
15.283333	0.5	0.010750
15.291667	0.5	0.010500
15.300000	0.5	0.010125
15.308333	0.5	0.010000
15.316667	0.5	0.009750
15.325000	0.5	0.009250
15.333333	0.5	0.009125
15.341667	0.5	0.009250
15.350000	0.5	0.009250
15.358333	0.5	0.009625
15.366667	0.5	0.009875
15.375000	0.5	0.010250
15.383333	0.5	0.010125
15.391667	0.5	0.010250
15.400000	0.5	0.010250
15.408333	0.5	0.010250
15.416667	0.5	0.010125
15.425000	0.5	0.010250
15.433333	0.5	0.010375
15.441667	0.5	0.010375
15.450000	0.5	0.010375
15.458333	0.5	0.010500
15.466667	0.5	0.010625
15.475000	0.5	0.010500
15.483333	0.5	0.010625
15.491667	0.5	0.010750
15.500000	0.5	0.011125
15.508333	0.5	0.011125
15.516667	0.5	0.011500
15.525000	0.5	0.011625
15.533333	0.5	0.011750
15.541667	0.5	0.012000
15.550000	0.5	0.012125
15.558333	0.5	0.012375
15.566667	0.5	0.012625
15.575000	0.5	0.012875
15.583333	0.5	0.012875
15.591667	0.5	0.013125
15.600000	0.5	0.012750
15.608333	0.5	0.013000
15.616667	0.5	0.013000
15.625000	0.5	0.013250
15.633333	0.5	0.013375
15.641667	0.5	0.013250
15.650000	0.5	0.012875
15.658333	0.5	0.013125
15.666667	0.5	0.013000
15.675000	0.5	0.013250
15.683333	0.5	0.013500
15.691667	0.5	0.013375
15.700000	0.5	0.013625
15.708333	0.5	0.013375
15.716667	0.5	0.013250
15.725000	0.5	0.013000
15.733333	0.5	0.012875
15.741667	0.5	0.012750
15.750000	0.5	0.013125
15.758333	0.5	0.013125
15.766667	0.5	0.013000
15.775000	0.5	0.013000
15.783333	0.5	0.012625
15.791667	0.5	0.012375
15.800000	0.5	0.012000
15.808333	0.5	0.011875
15.816667	0.5	0.011750
15.825000	0.5	0.011625
15.833333	0.5	0.011375
15.841667	0.5	0.011125
15.850000	0.5	0.010875
15.858333	0.5	0.010625
15.866667	0.5	0.010750
15.875000	0.5	0.010500
15.883333	0.5	0.010250
15.891667	0.5	0.010125
15.900000	0.5	0.010000
15.908333	0.5	0.010125
15.916667	0.5	0.010000
15.925000	0.5	0.010000
15.933333	0.5	0.009750
15.941667	0.5	0.009750
15.950000	0.5	0.009500
15.958333	0.5	0.009750
15.966667	0.5	0.009750
15.975000	0.5	0.009500
15.983333	0.5	0.009000
15.991667	0.5	0.009000
16.000000	0.5	0.009250
16.008333	0.5	0.009375
16.016667	0.5	0.009375
16.025000	0.5	0.009750
16.033333	0.5	0.009750
16.041667	0.5	0.009750
16.050000	0.5	0.010000
16.058333	0.5	0.009875
16.066667	0.5	0.009625
16.075000	0.5	0.009875
16.083333	0.5	0.010125
16.091667	0.5	0.010250
16.100000	0.5	0.010250
16.108333	0.5	0.009625
16.116667	0.5	0.010000
16.125000	0.5	0.010500
16.133333	0.5	0.010625
16.141667	0.5	0.010750
16.150000	0.5	0.011125
16.158333	0.5	0.011500
16.166667	0.5	0.011750
16.175000	0.5	0.011875
16.183333	0.5	0.011875
16.191667	0.5	0.011875
16.200000	0.5	0.011750
16.208333	0.5	0.012000
16.216667	0.5	0.012125
16.225000	0.5	0.012500
16.233333	0.5	0.012875
16.241667	0.5	0.013375
16.250000	0.5	0.013625
16.258333	0.5	0.013875
16.266667	0.5	0.013750
16.275000	0.5	0.013500
16.283333	0.5	0.014000
16.291667	0.5	0.013625
16.300000	0.5	0.013250
16.308333	0.5	0.013125
16.316667	0.5	0.013250
16.325000	0.5	0.013125
16.333333	0.5	0.013125
16.341667	0.5	0.013000
16.350000	0.5	0.012375
16.358333	0.5	0.012250
16.366667	0.5	0.012000
16.375000	0.5	0.011875
16.383333	0.5	0.011875
16.391667	0.5	0.011875
16.400000	0.5	0.011625
16.408333	0.5	0.011125
16.416667	0.5	0.011250
16.425000	0.5	0.010500
16.433333	0.5	0.010375
16.441667	0.5	0.010375
16.450000	0.5	0.010625
16.458333	0.5	0.010625
16.466667	0.5	0.010375
16.475000	0.5	0.009375
16.483333	0.5	0.008750
16.491667	0.5	0.008500
16.500000	0.5	0.008125
16.508333	0.5	0.007500
16.516667	0.5	0.007375
16.525000	0.5	0.007000
16.533333	0.5	0.006625
16.541667	0.5	0.006250
16.550000	0.5	0.006000
16.558333	0.5	0.005750
16.566667	0.5	0.005500
16.575000	0.5	0.005250
16.583333	0.5	0.004750
16.591667	0.5	0.004375
16.600000	0.5	0.004250
16.608333	0.5	0.004250
16.616667	0.5	0.004125
16.625000	0.5	0.003750
16.633333	0.5	0.003375
16.641667	0.5	0.003500
16.650000	0.5	0.003250
16.658333	0.5	0.003125
16.666667	0.5	0.003125
16.675000	0.5	0.002875
16.683333	0.5	0.002375
16.691667	0.5	0.002375
16.700000	0.5	0.002000
16.708333	0.5	0.001875
16.716667	0.5	0.002000
16.725000	0.5	0.002000
16.733333	0.5	0.002125
16.741667	0.5	0.002500
16.750000	0.5	0.002875
16.758333	0.5	0.003375
16.766667	0.5	0.003125
16.775000	0.5	0.003125
16.783333	0.5	0.003375
16.791667	0.5	0.003750
16.800000	0.5	0.003875
16.808333	0.5	0.003750
16.816667	0.5	0.003625
16.825000	0.5	0.004125
16.833333	0.5	0.004250
16.841667	0.5	0.004250
16.850000	0.5	0.004625
16.858333	0.5	0.004500
16.866667	0.5	0.004375
16.875000	0.5	0.004125
16.883333	0.5	0.004000
16.891667	0.5	0.004000
16.900000	0.5	0.004125
16.908333	0.5	0.004375
16.916667	0.5	0.004125
16.925000	0.5	0.003500
16.933333	0.5	0.003750
16.941667	0.5	0.003500
16.950000	0.5	0.003125
16.958333	0.5	0.002875
16.966667	0.5	0.002875
16.975000	0.5	0.002750
16.983333	0.5	0.002625
16.991667	0.5	0.002125
17.000000	0.5	0.002125
17.008333	0.5	0.001500
17.016667	0.5	0.001000
17.025000	0.5	0.000750
17.033333	0.5	0.000125
17.041667	0.5	-0.000375
17.050000	0.5	-0.001125
17.058333	0.5	-0.001625
17.066667	0.5	-0.002875
17.075000	0.5	-0.003625
17.083333	0.5	-0.004625
17.091667	0.5	-0.005625
17.100000	0.5	-0.007000
17.108333	0.5	-0.008375
17.116667	0.5	-0.010000
17.125000	0.5	-0.011750
17.133333	0.5	-0.013875
17.141667	0.5	-0.016125
17.150000	0.5	-0.018250
17.158333	0.5	-0.020750
17.166667	0.5	-0.023375
17.175000	0.5	-0.026250
17.183333	0.5	-0.029625
17.191667	0.5	-0.032875
17.200000	0.5	-0.036250
17.208333	0.5	-0.039875
17.216667	0.5	-0.043625
17.225000	0.5	-0.047375
17.233333	0.5	-0.051250
17.241667	0.5	-0.055000
17.250000	0.5	-0.059375
17.258333	0.5	-0.063125
17.266667	0.5	-0.067000
17.275000	0.5	-0.070875
17.283333	0.5	-0.074500
17.291667	0.5	-0.077875
17.300000	0.5	-0.081125
17.308333	0.5	-0.083500
17.316667	0.5	-0.085750
17.325000	0.5	-0.088000
17.333333	0.5	-0.089250
17.341667	0.5	-0.089875
17.350000	0.5	-0.090250
17.358333	0.5	-0.090000
17.366667	0.5	-0.089250
17.375000	0.5	-0.088125
17.383333	0.5	-0.086875
17.391667	0.5	-0.085125
17.400000	0.5	-0.082875
17.408333	0.5	-0.079625
17.416667	0.5	-0.076500
17.425000	0.5	-0.072875
17.433333	0.5	-0.069125
17.441667	0.5	-0.065250
17.450000	0.5	-0.061000
17.458333	0.5	-0.056750
17.466667	0.5	-0.052500
17.475000	0.5	-0.048125
17.483333	0.5	-0.044250
17.491667	0.5	-0.039875
17.500000	0.5	-0.036000
17.508333	0.5	-0.031875
17.516667	0.5	-0.028125
17.525000	0.5	-0.024875
17.533333	0.5	-0.021000
17.541667	0.5	-0.017750
17.550000	0.5	-0.014500
17.558333	0.5	-0.011375
17.566667	0.5	-0.008750
17.575000	0.5	-0.006625
17.583333	0.5	-0.004375
17.591667	0.5	-0.002250
17.600000	0.5	-0.000375
17.608333	0.5	0.001000
17.616667	0.5	0.002625
17.625000	0.5	0.003875
17.633333	0.5	0.005000
17.641667	0.5	0.006125
17.650000	0.5	0.007250
17.658333	0.5	0.008125
17.666667	0.5	0.008625
17.675000	0.5	0.009125
17.683333	0.5	0.009875
17.691667	0.5	0.010250
17.700000	0.5	0.010125
17.708333	0.5	0.010125
17.716667	0.5	0.010375
17.725000	0.5	0.010625
17.733333	0.5	0.010625
17.741667	0.5	0.010625
17.750000	0.5	0.010750
17.758333	0.5	0.011375
17.766667	0.5	0.011625
17.775000	0.5	0.011750
17.783333	0.5	0.011500
17.791667	0.5	0.011000
17.800000	0.5	0.011125
17.808333	0.5	0.010875
17.816667	0.5	0.011375
17.825000	0.5	0.011625
17.833333	0.5	0.011625
17.841667	0.5	0.011500
17.850000	0.5	0.011875
17.858333	0.5	0.012250
17.866667	0.5	0.012000
17.875000	0.5	0.011750
17.883333	0.5	0.011625
17.891667	0.5	0.011750
17.900000	0.5	0.011375
17.908333	0.5	0.011375
17.916667	0.5	0.011375
17.925000	0.5	0.011250
17.933333	0.5	0.011375
17.941667	0.5	0.011875
17.950000	0.5	0.012250
17.958333	0.5	0.012875
17.966667	0.5	0.013125
17.975000	0.5	0.013000
17.983333	0.5	0.012750
17.991667	0.5	0.012625
18.000000	0.5	0.012500
18.008333	0.5	0.012625
18.016667	0.5	0.012625
18.025000	0.5	0.012625
18.033333	0.5	0.012250
18.041667	0.5	0.011875
18.050000	0.5	0.011875
18.058333	0.5	0.011625
18.066667	0.5	0.011375
18.075000	0.5	0.011125
18.083333	0.5	0.010875
18.091667	0.5	0.010250
18.100000	0.5	0.010000
18.108333	0.5	0.009500
18.116667	0.5	0.009000
18.125000	0.5	0.008500
18.133333	0.5	0.007875
18.141667	0.5	0.007625
18.150000	0.5	0.006625
18.158333	0.5	0.006250
18.166667	0.5	0.005500
18.175000	0.5	0.004625
18.183333	0.5	0.003750
18.191667	0.5	0.003000
18.200000	0.5	0.002000
18.208333	0.5	0.000875
18.216667	0.5	-0.000250
18.225000	0.5	-0.001625
18.233333	0.5	-0.002875
18.241667	0.5	-0.004000
18.250000	0.5	-0.005375
18.258333	0.5	-0.006875
18.266667	0.5	-0.008750
18.275000	0.5	-0.010625
18.283333	0.5	-0.012125
18.291667	0.5	-0.013750
18.300000	0.5	-0.015375
18.308333	0.5	-0.017250
18.316667	0.5	-0.019000
18.325000	0.5	-0.020875
18.333333	0.5	-0.022375
18.341667	0.5	-0.023500
18.350000	0.5	-0.024625
18.358333	0.5	-0.025750
18.366667	0.5	-0.026750
18.375000	0.5	-0.028500
18.383333	0.5	-0.030000
18.391667	0.5	-0.031125
18.400000	0.5	-0.031875
18.408333	0.5	-0.032750
18.416667	0.5	-0.033250
18.425000	0.5	-0.033875
18.433333	0.5	-0.034250
18.441667	0.5	-0.034125
18.450000	0.5	-0.034000
18.458333	0.5	-0.033500
18.466667	0.5	-0.033375
18.475000	0.5	-0.032250
18.483333	0.5	-0.031375
18.491667	0.5	-0.030625
18.500000	0.5	-0.029500
18.508333	0.5	-0.028250
18.516667	0.5	-0.027125
18.525000	0.5	-0.025875
18.533333	0.5	-0.024250
18.541667	0.5	-0.023125
18.550000	0.5	-0.022125
18.558333	0.5	-0.021125
18.566667	0.5	-0.019500
18.575000	0.5	-0.018000
18.583333	0.5	-0.016500
18.591667	0.5	-0.015375
18.600000	0.5	-0.014000
18.608333	0.5	-0.012750
18.616667	0.5	-0.011625
18.625000	0.5	-0.010625
18.633333	0.5	-0.009750
18.641667	0.5	-0.008750
18.650000	0.5	-0.007750
18.658333	0.5	-0.006750
18.666667	0.5	-0.005750
18.675000	0.5	-0.005000
18.683333	0.5	-0.004250
18.691667	0.5	-0.003125
18.700000	0.5	-0.002875
18.708333	0.5	-0.002625
18.716667	0.5	-0.002375
18.725000	0.5	-0.001875
18.733333	0.5	-0.001500
18.741667	0.5	-0.001125
18.750000	0.5	-0.000500
18.758333	0.5	-0.000375
18.766667	0.5	0.000000
18.775000	0.5	0.000125
18.783333	0.5	0.000125
18.791667	0.5	0.000000
18.800000	0.5	0.000125
18.808333	0.5	0.000000
18.816667	0.5	0.000250
18.825000	0.5	0.000375
18.833333	0.5	0.000250
18.841667	0.5	0.000625
18.850000	0.5	0.000250
18.858333	0.5	0.000125
18.866667	0.5	0.000250
18.875000	0.5	0.000125
18.883333	0.5	0.000500
18.891667	0.5	0.000500
18.900000	0.5	0.000500
18.908333	0.5	0.000750
18.916667	0.5	0.000375
18.925000	0.5	0.000000
18.933333	0.5	-0.000250
18.941667	0.5	-0.000500
18.950000	0.5	-0.000500
18.958333	0.5	-0.000500
18.966667	0.5	-0.000500
18.975000	0.5	-0.000375
18.983333	0.5	-0.000375
18.991667	0.5	-0.000375
19.000000	0.5	-0.000625
19.008333	0.5	-0.000500
19.016667	0.5	-0.000625
19.025000	0.5	-0.000375
19.033333	0.5	-0.000625
19.041667	0.5	-0.000625
19.050000	0.5	-0.000625
19.058333	0.5	-0.000875
19.066667	0.5	-0.001125
19.075000	0.5	-0.001250
19.083333	0.5	-0.001375
19.091667	0.5	-0.001875
19.100000	0.5	-0.002125
19.108333	0.5	-0.002375
19.116667	0.5	-0.002125
19.125000	0.5	-0.002375
19.133333	0.5	-0.002750
19.141667	0.5	-0.002750
19.150000	0.5	-0.003000
19.158333	0.5	-0.003500
19.166667	0.5	-0.003875
19.175000	0.5	-0.003875
19.183333	0.5	-0.004000
19.191667	0.5	-0.004375
19.200000	0.5	-0.004875
19.208333	0.5	-0.005250
19.216667	0.5	-0.005625
19.225000	0.5	-0.006375
19.233333	0.5	-0.006750
19.241667	0.5	-0.007125
19.250000	0.5	-0.007500
19.258333	0.5	-0.007875
19.266667	0.5	-0.008000
19.275000	0.5	-0.007875
19.283333	0.5	-0.008375
19.291667	0.5	-0.008750
19.300000	0.5	-0.009000
19.308333	0.5	-0.009000
19.316667	0.5	-0.009250
19.325000	0.5	-0.009375
19.333333	0.5	-0.009750
19.341667	0.5	-0.010250
19.350000	0.5	-0.010500
19.358333	0.5	-0.010250
19.366667	0.5	-0.010625
19.375000	0.5	-0.011250
19.383333	0.5	-0.011375
19.391667	0.5	-0.011375
19.400000	0.5	-0.011500
19.408333	0.5	-0.011875
19.416667	0.5	-0.012250
19.425000	0.5	-0.012500
19.433333	0.5	-0.013125
19.441667	0.5	-0.013250
19.450000	0.5	-0.013500
19.458333	0.5	-0.013625
19.466667	0.5	-0.014000
19.475000	0.5	-0.014125
19.483333	0.5	-0.015125
19.491667	0.5	-0.015125
19.500000	0.5	-0.015500
19.508333	0.5	-0.015875
19.516667	0.5	-0.016125
19.525000	0.5	-0.016625
19.533333	0.5	-0.016875
19.541667	0.5	-0.017250
19.550000	0.5	-0.017750
19.558333	0.5	-0.018000
19.566667	0.5	-0.019125
19.575000	0.5	-0.019875
19.583333	0.5	-0.020500
19.591667	0.5	-0.021125
19.600000	0.5	-0.022250
19.608333	0.5	-0.023125
19.616667	0.5	-0.024125
19.625000	0.5	-0.025000
19.633333	0.5	-0.025625
19.641667	0.5	-0.026125
19.650000	0.5	-0.026750
19.658333	0.5	-0.027375
19.666667	0.5	-0.028000
19.675000	0.5	-0.028375
19.683333	0.5	-0.029125
19.691667	0.5	-0.030000
19.700000	0.5	-0.031125
19.708333	0.5	-0.031875
19.716667	0.5	-0.032500
19.725000	0.5	-0.033125
19.733333	0.5	-0.034250
19.741667	0.5	-0.035000
19.750000	0.5	-0.035500
19.758333	0.5	-0.035875
19.766667	0.5	-0.036375
19.775000	0.5	-0.037000
19.783333	0.5	-0.037500
19.791667	0.5	-0.038000
19.800000	0.5	-0.038625
19.808333	0.5	-0.039000
19.816667	0.5	-0.039750
19.825000	0.5	-0.040000
19.833333	0.5	-0.040125
19.841667	0.5	-0.040875
19.850000	0.5	-0.040750
19.858333	0.5	-0.041125
19.866667	0.5	-0.041125
19.875000	0.5	-0.041125
19.883333	0.5	-0.041375
19.891667	0.5	-0.041000
19.900000	0.5	-0.041125
19.908333	0.5	-0.041000
19.916667	0.5	-0.040875
19.925000	0.5	-0.041250
19.933333	0.5	-0.041250
19.941667	0.5	-0.041375
19.950000	0.5	-0.041500
19.958333	0.5	-0.041750
19.966667	0.5	-0.041625
19.975000	0.5	-0.041750
19.983333	0.5	-0.042000
19.991667	0.5	-0.041875
20.000000	0.5	-0.041750
20.008333	0.5	-0.041750
20.016667	0.5	-0.041625
20.025000	0.5	-0.041750
20.033333	0.5	-0.040875
20.041667	0.5	-0.040500
20.050000	0.5	-0.040500
20.058333	0.5	-0.040500
20.066667	0.5	-0.040000
20.075000	0.5	-0.039625
20.083333	0.5	-0.039375
20.091667	0.5	-0.039000
20.100000	0.5	-0.039000
20.108333	0.5	-0.038500
20.116667	0.5	-0.038250
20.125000	0.5	-0.037500
20.133333	0.5	-0.036750
20.141667	0.5	-0.036625
20.150000	0.5	-0.035625
20.158333	0.5	-0.034750
20.166667	0.5	-0.034250
20.175000	0.5	-0.033625
20.183333	0.5	-0.032750
20.191667	0.5	-0.031625
20.200000	0.5	-0.030750
20.208333	0.5	-0.030125
20.216667	0.5	-0.029500
20.225000	0.5	-0.028250
20.233333	0.5	-0.027500
20.241667	0.5	-0.026750
20.250000	0.5	-0.025625
20.258333	0.5	-0.024375
20.266667	0.5	-0.023625
20.275000	0.5	-0.022625
20.283333	0.5	-0.021375
20.291667	0.5	-0.020000
20.300000	0.5	-0.018500
20.308333	0.5	-0.017125
20.316667	0.5	-0.015875
20.325000	0.5	-0.014250
20.333333	0.5	-0.012250
20.341667	0.5	-0.010625
20.350000	0.5	-0.009000
20.358333	0.5	-0.006750
20.366667	0.5	-0.004625
20.375000	0.5	-0.002750
20.383333	0.5	-0.000500
20.391667	0.5	0.002125
20.400000	0.5	0.004500
20.408333	0.5	0.007125
20.416667	0.5	0.010250
20.425000	0.5	0.014000
20.433333	0.5	0.017500
20.441667	0.5	0.020875
20.450000	0.5	0.025000
20.458333	0.5	0.029250
20.466667	0.5	0.033875
20.475000	0.5	0.039000
20.483333	0.5	0.044500
20.491667	0.5	0.049875
20.500000	0.5	0.055375
20.508333	0.5	0.061375
20.516667	0.5	0.068500
20.525000	0.5	0.075625
20.533333	0.5	0.083125
20.541667	0.5	0.090875
20.550000	0.5	0.099125
20.558333	0.5	0.106875
20.566667	0.5	0.115000
20.575000	0.5	0.123500
20.583333	0.5	0.133000
20.591667	0.5	0.141500
20.600000	0.5	0.150250
20.608333	0.5	0.159125
20.616667	0.5	0.167750
20.625000	0.5	0.176500
20.633333	0.5	0.184500
20.641667	0.5	0.192000
20.650000	0.5	0.199500
20.658333	0.5	0.206125
20.666667	0.5	0.212500
20.675000	0.5	0.217875
20.683333	0.5	0.222500
20.691667	0.5	0.226375
20.700000	0.5	0.229125
20.708333	0.5	0.231625
20.716667	0.5	0.232625
20.725000	0.5	0.233375
20.733333	0.5	0.233000
20.741667	0.5	0.232125
20.750000	0.5	0.230125
20.758333	0.5	0.227000
20.766667	0.5	0.223500
20.775000	0.5	0.219375
20.783333	0.5	0.214250
20.791667	0.5	0.208500
20.800000	0.5	0.202125
20.808333	0.5	0.195250
20.816667	0.5	0.188000
20.825000	0.5	0.180000
20.833333	0.5	0.172375
20.841667	0.5	0.164125
20.850000	0.5	0.156125
20.858333	0.5	0.147625
20.866667	0.5	0.139250
20.875000	0.5	0.130750
20.883333	0.5	0.122375
20.891667	0.5	0.114375
20.900000	0.5	0.106625
20.908333	0.5	0.098500
20.916667	0.5	0.090625
20.925000	0.5	0.083500
20.933333	0.5	0.076750
20.941667	0.5	0.069875
20.950000	0.5	0.063375
20.958333	0.5	0.057375
20.966667	0.5	0.052125
20.975000	0.5	0.047000
20.983333	0.5	0.042000
20.991667	0.5	0.037375
21.000000	0.5	0.033000
21.008333	0.5	0.029250
21.016667	0.5	0.025625
21.025000	0.5	0.022250
21.033333	0.5	0.019375
21.041667	0.5	0.016250
21.050000	0.5	0.013875
21.058333	0.5	0.011500
21.066667	0.5	0.009125
21.075000	0.5	0.007125
21.083333	0.5	0.005250
21.091667	0.5	0.003250
21.100000	0.5	0.001625
21.108333	0.5	0.000375
21.116667	0.5	-0.000500
21.125000	0.5	-0.001500
21.133333	0.5	-0.002375
21.141667	0.5	-0.003375
21.150000	0.5	-0.004000
21.158333	0.5	-0.004500
21.166667	0.5	-0.005000
21.175000	0.5	-0.005375
21.183333	0.5	-0.005625
21.191667	0.5	-0.005875
21.200000	0.5	-0.006500
21.208333	0.5	-0.007000
21.216667	0.5	-0.007000
21.225000	0.5	-0.007250
21.233333	0.5	-0.007750
21.241667	0.5	-0.008000
21.250000	0.5	-0.008375
21.258333	0.5	-0.008625
21.266667	0.5	-0.009000
21.275000	0.5	-0.009125
21.283333	0.5	-0.009000
21.291667	0.5	-0.009250
21.300000	0.5	-0.009500
21.308333	0.5	-0.009875
21.316667	0.5	-0.010125
21.325000	0.5	-0.010000
21.333333	0.5	-0.009375
21.341667	0.5	-0.009250
21.350000	0.5	-0.009375
21.358333	0.5	-0.009625
21.366667	0.5	-0.009750
21.375000	0.5	-0.009500
21.383333	0.5	-0.009375
21.391667	0.5	-0.009250
21.400000	0.5	-0.009625
21.408333	0.5	-0.009750
21.416667	0.5	-0.009375
21.425000	0.5	-0.009250
21.433333	0.5	-0.008875
21.441667	0.5	-0.008500
21.450000	0.5	-0.008000
21.458333	0.5	-0.007750
21.466667	0.5	-0.007125
21.475000	0.5	-0.006625
21.483333	0.5	-0.006500
21.491667	0.5	-0.006125
21.500000	0.5	-0.005500
21.508333	0.5	-0.005625
21.516667	0.5	-0.005000
21.525000	0.5	-0.004375
21.533333	0.5	-0.004125
21.541667	0.5	-0.003750
21.550000	0.5	-0.003375
21.558333	0.5	-0.002875
21.566667	0.5	-0.002625
21.575000	0.5	-0.002250
21.583333	0.5	-0.001875
21.591667	0.5	-0.001500
21.600000	0.5	-0.001250
21.608333	0.5	-0.000750
21.616667	0.5	-0.000750
21.625000	0.5	-0.000500
21.633333	0.5	-0.000250
21.641667	0.5	-0.000250
21.650000	0.5	0.000125
21.658333	0.5	0.000625
21.666667	0.5	0.001000
21.675000	0.5	0.001500
21.683333	0.5	0.001500
21.691667	0.5	0.001625
21.700000	0.5	0.001750
21.708333	0.5	0.001875
21.716667	0.5	0.002125
21.725000	0.5	0.002375
21.733333	0.5	0.002625
21.741667	0.5	0.002875
21.750000	0.5	0.003125
21.758333	0.5	0.003375
21.766667	0.5	0.003500
21.775000	0.5	0.003750
21.783333	0.5	0.003750
21.791667	0.5	0.004000
21.800000	0.5	0.004125
21.808333	0.5	0.004125
21.816667	0.5	0.004500
21.825000	0.5	0.004875
21.833333	0.5	0.004875
21.841667	0.5	0.004875
21.850000	0.5	0.004875
21.858333	0.5	0.004875
21.866667	0.5	0.005125
21.875000	0.5	0.005250
21.883333	0.5	0.005750
21.891667	0.5	0.006000
21.900000	0.5	0.005625
21.908333	0.5	0.005625
21.916667	0.5	0.005750
21.925000	0.5	0.006000
21.933333	0.5	0.006000
21.941667	0.5	0.006000
21.950000	0.5	0.006000
21.958333	0.5	0.006375
21.966667	0.5	0.006375
21.975000	0.5	0.006375
21.983333	0.5	0.006375
21.991667	0.5	0.006750
22.000000	0.5	0.006500
22.008333	0.5	0.006500
22.016667	0.5	0.006250
22.025000	0.5	0.006125
22.033333	0.5	0.006000
22.041667	0.5	0.005625
22.050000	0.5	0.005125
22.058333	0.5	0.005125
22.066667	0.5	0.005000
22.075000	0.5	0.004250
22.083333	0.5	0.004250
22.091667	0.5	0.003875
22.100000	0.5	0.003875
22.108333	0.5	0.003500
22.116667	0.5	0.003375
22.125000	0.5	0.003250
22.133333	0.5	0.002875
22.141667	0.5	0.002125
22.150000	0.5	0.001375
22.158333	0.5	0.000750
22.166667	0.5	0.000750
22.175000	0.5	0.000750
22.183333	0.5	0.000750
22.191667	0.5	0.000625
22.200000	0.5	0.000375
22.208333	0.5	0.000125
22.216667	0.5	-0.000250
22.225000	0.5	-0.000625
22.233333	0.5	-0.000875
22.241667	0.5	-0.001250
22.250000	0.5	-0.001875
22.258333	0.5	-0.002375
22.266667	0.5	-0.002125
22.275000	0.5	-0.002125
22.283333	0.5	-0.002625
22.291667	0.5	-0.002750
22.300000	0.5	-0.002375
22.308333	0.5	-0.002125
22.316667	0.5	-0.002125
22.325000	0.5	-0.001625
22.333333	0.5	-0.001625
22.341667	0.5	-0.001750
22.350000	0.5	-0.002000
22.358333	0.5	-0.001500
22.366667	0.5	-0.001250
22.375000	0.5	-0.000875
22.383333	0.5	-0.000750
22.391667	0.5	-0.000500
22.400000	0.5	0.000000
22.408333	0.5	0.000125
22.416667	0.5	0.000250
22.425000	0.5	0.000000
22.433333	0.5	0.000625
22.441667	0.5	0.001125
22.450000	0.5	0.001625
22.458333	0.5	0.002125
22.466667	0.5	0.002750
22.475000	0.5	0.003250
22.483333	0.5	0.003875
22.491667	0.5	0.004500
22.500000	0.5	0.004625
22.508333	0.5	0.005250
22.516667	0.5	0.005750
22.525000	0.5	0.005875
22.533333	0.5	0.006125
22.541667	0.5	0.006750
22.550000	0.5	0.007000
22.558333	0.5	0.007750
22.566667	0.5	0.008000
22.575000	0.5	0.008125
22.583333	0.5	0.008500
22.591667	0.5	0.008875
22.600000	0.5	0.009250
22.608333	0.5	0.009250
22.616667	0.5	0.009500
22.625000	0.5	0.009250
22.633333	0.5	0.009250
22.641667	0.5	0.009625
22.650000	0.5	0.010125
22.658333	0.5	0.010375
22.666667	0.5	0.010500
22.675000	0.5	0.010500
22.683333	0.5	0.010500
22.691667	0.5	0.010375
22.700000	0.5	0.010250
22.708333	0.5	0.010375
22.716667	0.5	0.010125
22.725000	0.5	0.009875
22.733333	0.5	0.009250
22.741667	0.5	0.009250
22.750000	0.5	0.008875
22.758333	0.5	0.009000
22.766667	0.5	0.009250
22.775000	0.5	0.009500
22.783333	0.5	0.009625
22.791667	0.5	0.009875
22.800000	0.5	0.009750
22.808333	0.5	0.009625
22.816667	0.5	0.009125
22.825000	0.5	0.008875
22.833333	0.5	0.008750
22.841667	0.5	0.008750
22.850000	0.5	0.008875
22.858333	0.5	0.008875
22.866667	0.5	0.009000
22.875000	0.5	0.009000
22.883333	0.5	0.009125
22.891667	0.5	0.009500
22.900000	0.5	0.009500
22.908333	0.5	0.009625
22.916667	0.5	0.009625
22.925000	0.5	0.010125
22.933333	0.5	0.010625
22.941667	0.5	0.010875
22.950000	0.5	0.011000
22.958333	0.5	0.011250
22.966667	0.5	0.011500
22.975000	0.5	0.011500
22.983333	0.5	0.011500
22.991667	0.5	0.011750
23.000000	0.5	0.011875
23.008333	0.5	0.012125
23.016667	0.5	0.012625
23.025000	0.5	0.012750
23.033333	0.5	0.013000
23.041667	0.5	0.013750
23.050000	0.5	0.013875
23.058333	0.5	0.014125
23.066667	0.5	0.014625
23.075000	0.5	0.014625
23.083333	0.5	0.014875
23.091667	0.5	0.015000
23.100000	0.5	0.015000
23.108333	0.5	0.014875
23.116667	0.5	0.014875
23.125000	0.5	0.014750
23.133333	0.5	0.014750
23.141667	0.5	0.014500
23.150000	0.5	0.014375
23.158333	0.5	0.014500
23.166667	0.5	0.014250
23.175000	0.5	0.014250
23.183333	0.5	0.014125
23.191667	0.5	0.014125
23.200000	0.5	0.014000
23.208333	0.5	0.013625
23.216667	0.5	0.013375
23.225000	0.5	0.013125
23.233333	0.5	0.012750
23.241667	0.5	0.012500
23.250000	0.5	0.012625
23.258333	0.5	0.012750
23.266667	0.5	0.012625
23.275000	0.5	0.012750
23.283333	0.5	0.012625
23.291667	0.5	0.012500
23.300000	0.5	0.012375
23.308333	0.5	0.012000
23.316667	0.5	0.011625
23.325000	0.5	0.011750
23.333333	0.5	0.011875
23.341667	0.5	0.012125
23.350000	0.5	0.012375
23.358333	0.5	0.012625
23.366667	0.5	0.012625
23.375000	0.5	0.013125
23.383333	0.5	0.013000
23.391667	0.5	0.012875
23.400000	0.5	0.012750
23.408333	0.5	0.013250
23.416667	0.5	0.013375
23.425000	0.5	0.013625
23.433333	0.5	0.013625
23.441667	0.5	0.013625
23.450000	0.5	0.013875
23.458333	0.5	0.013875
23.466667	0.5	0.014250
23.475000	0.5	0.013875
23.483333	0.5	0.014000
23.491667	0.5	0.014375
23.500000	0.5	0.014625
23.508333	0.5	0.014500
23.516667	0.5	0.015000
23.525000	0.5	0.015250
23.533333	0.5	0.015375
23.541667	0.5	0.015500
23.550000	0.5	0.015625
23.558333	0.5	0.016125
23.566667	0.5	0.015875
23.575000	0.5	0.016000
23.583333	0.5	0.016250
23.591667	0.5	0.016125
23.600000	0.5	0.016125
23.608333	0.5	0.016125
23.616667	0.5	0.015750
23.625000	0.5	0.015625
23.633333	0.5	0.015375
23.641667	0.5	0.015000
23.650000	0.5	0.015000
23.658333	0.5	0.015250
23.666667	0.5	0.015250
23.675000	0.5	0.015000
23.683333	0.5	0.014625
23.691667	0.5	0.014500
23.700000	0.5	0.014000
23.708333	0.5	0.014125
23.716667	0.5	0.013625
23.725000	0.5	0.013000
23.733333	0.5	0.013000
23.741667	0.5	0.012750
23.750000	0.5	0.012750
23.758333	0.5	0.012500
23.766667	0.5	0.012125
23.775000	0.5	0.012125
23.783333	0.5	0.011875
23.791667	0.5	0.011625
23.800000	0.5	0.011250
23.808333	0.5	0.011250
23.816667	0.5	0.011000
23.825000	0.5	0.010875
23.833333	0.5	0.010625
23.841667	0.5	0.011000
23.850000	0.5	0.010625
23.858333	0.5	0.010625
23.866667	0.5	0.010375
23.875000	0.5	0.010750
23.883333	0.5	0.010750
23.891667	0.5	0.011250
23.900000	0.5	0.011000
23.908333	0.5	0.010875
23.916667	0.5	0.011000
23.925000	0.5	0.011125
23.933333	0.5	0.011375
23.941667	0.5	0.011750
23.950000	0.5	0.012000
23.958333	0.5	0.012125
23.966667	0.5	0.012250
23.975000	0.5	0.012875
23.983333	0.5	0.013250
23.991667	0.5	0.013375
24.000000	0.5	0.013625
24.008333	0.5	0.013750
24.016667	0.5	0.014125
24.025000	0.5	0.014375
24.033333	0.5	0.014500
24.041667	0.5	0.014750
24.050000	0.5	0.014750
24.058333	0.5	0.015375
24.066667	0.5	0.015625
24.075000	0.5	0.015750
24.083333	0.5	0.015500
24.091667	0.5	0.015875
24.100000	0.5	0.016375
24.108333	0.5	0.016875
24.116667	0.5	0.017000
24.125000	0.5	0.017000
24.133333	0.5	0.016875
24.141667	0.5	0.016500
24.150000	0.5	0.017125
24.158333	0.5	0.017250
24.166667	0.5	0.017125
24.175000	0.5	0.017000
24.183333	0.5	0.017125
24.191667	0.5	0.017000
24.200000	0.5	0.016875
24.208333	0.5	0.016625
24.216667	0.5	0.016375
24.225000	0.5	0.015625
24.233333	0.5	0.015875
24.241667	0.5	0.016250
24.250000	0.5	0.016125
24.258333	0.5	0.015875
24.266667	0.5	0.015750
24.275000	0.5	0.015625
24.283333	0.5	0.015250
24.291667	0.5	0.015000
24.300000	0.5	0.015125
24.308333	0.5	0.014875
24.316667	0.5	0.014500
24.325000	0.5	0.013875
24.333333	0.5	0.013250
24.341667	0.5	0.013250
24.350000	0.5	0.013250
24.358333	0.5	0.013250
24.366667	0.5	0.013125
24.375000	0.5	0.013000
24.383333	0.5	0.012625
24.391667	0.5	0.012625
24.400000	0.5	0.012875
24.408333	0.5	0.013000
24.416667	0.5	0.012625
24.425000	0.5	0.012750
24.433333	0.5	0.013125
24.441667	0.5	0.013500
24.450000	0.5	0.013375
24.458333	0.5	0.013250
24.466667	0.5	0.013375
24.475000	0.5	0.013250
24.483333	0.5	0.013375
24.491667	0.5	0.013375
24.500000	0.5	0.013375
24.508333	0.5	0.013625
24.516667	0.5	0.013625
24.525000	0.5	0.013750
24.533333	0.5	0.014125
24.541667	0.5	0.014250
24.550000	0.5	0.014375
24.558333	0.5	0.014375
24.566667	0.5	0.014125
24.575000	0.5	0.014000
24.583333	0.5	0.013750
24.591667	0.5	0.013875
24.600000	0.5	0.013500
24.608333	0.5	0.013625
24.616667	0.5	0.013500
24.625000	0.5	0.013250
24.633333	0.5	0.012875
24.641667	0.5	0.012750
24.650000	0.5	0.012750
24.658333	0.5	0.012250
24.666667	0.5	0.011750
24.675000	0.5	0.011625
24.683333	0.5	0.011375
24.691667	0.5	0.011125
24.700000	0.5	0.010875
24.708333	0.5	0.010250
24.716667	0.5	0.009875
24.725000	0.5	0.009375
24.733333	0.5	0.009125
24.741667	0.5	0.009125
24.750000	0.5	0.009000
24.758333	0.5	0.008625
24.766667	0.5	0.008875
24.775000	0.5	0.008625
24.783333	0.5	0.008250
24.791667	0.5	0.008500
24.800000	0.5	0.008250
24.808333	0.5	0.007875
24.816667	0.5	0.007875
24.825000	0.5	0.008250
24.833333	0.5	0.008250
24.841667	0.5	0.008125
24.850000	0.5	0.008250
24.858333	0.5	0.008125
24.866667	0.5	0.008250
24.875000	0.5	0.008750
24.883333	0.5	0.009000
24.891667	0.5	0.009250
24.900000	0.5	0.009500
24.908333	0.5	0.010000
24.916667	0.5	0.010125
24.925000	0.5	0.010500
24.933333	0.5	0.010625
24.941667	0.5	0.011000
24.950000	0.5	0.011250
24.958333	0.5	0.011125
24.966667	0.5	0.011375
24.975000	0.5	0.011750
24.983333	0.5	0.012375
24.991667	0.5	0.013250
25.000000	0.5	0.013750
