# Supplementary material for: Dynamic character displacement among a pair of bacterial phyllosphere commensals in situ
Source: Nat Commun. 2022 May 20;13:2836. doi: 10.1038/s41467-022-30469-3 (PMC9123166; doi:10.1038/s41467-022-30469-3)
Supplement: Supplementary file 11 — Source Data [file 41467_2022_30469_MOESM11_ESM.zip › Source Data/Supplementary Figure 5/Glucose t1 a.txt]

File Path	chrom://marshall/Chromeleon7/HPLC_Ultimate_3000/Users/helucas/20200720_OrganicAcids_CCR_L257.seq/887.smp/RI_1.channel/RI_1.chm
Channel	RI_1

Injection Information:
Data Vault	Chromeleon7
Injection	Glu_t1_a
Injection Number	110
Position	BA7
Comment	
Processing Method	Quantitative
Instrument Method	20200525_Rezex_ROA_OrganicAcid_600uL_2500uM_H2SO4_50A_50D
Type	Unknown
Status	Finished
Injection Date	7/22/2020
Injection Time	7:12:49 PM
Injection Volume (µl)	10.000
Dilution Factor	1.0000
Weight	1.0000

Chromatogram Data Information:
Time Min. (min)	0.000000
Time Max. (min)	25.000000
Data Points	3001
Detector	RI
Generating Data System	Chromeleon 7.2.5.9507
Exporting Data System	Chromeleon 7.2.8.0
Operator	Instrument Controller
Signal Quantity	Refractive 
Signal Unit	µRIU
Signal Min.	-2.584250
Signal Max.	23.129125
Channel	RI_1
Driver Name	RID520Driver.dll
Channel Type	Evaluation
Min. Step (s)	0.5
Max. Step (s)	0.5
Average Step (s)	0.5

Signal Parameter Information:
Signal Info	

Chromatogram Data:
Time (min)	Step (s)	Value (µRIU)
0.000000	n.a.	-0.021875
0.008333	0.5	-0.022000
0.016667	0.5	-0.022750
0.025000	0.5	-0.023250
0.033333	0.5	-0.023750
0.041667	0.5	-0.023875
0.050000	0.5	-0.024375
0.058333	0.5	-0.025125
0.066667	0.5	-0.025500
0.075000	0.5	-0.025625
0.083333	0.5	-0.026000
0.091667	0.5	-0.026250
0.100000	0.5	-0.026250
0.108333	0.5	-0.026625
0.116667	0.5	-0.026875
0.125000	0.5	-0.026750
0.133333	0.5	-0.026625
0.141667	0.5	-0.026375
0.150000	0.5	-0.026375
0.158333	0.5	-0.026500
0.166667	0.5	-0.026750
0.175000	0.5	-0.026875
0.183333	0.5	-0.026500
0.191667	0.5	-0.026750
0.200000	0.5	-0.026625
0.208333	0.5	-0.025875
0.216667	0.5	-0.025750
0.225000	0.5	-0.025250
0.233333	0.5	-0.025125
0.241667	0.5	-0.025250
0.250000	0.5	-0.024875
0.258333	0.5	-0.024500
0.266667	0.5	-0.024250
0.275000	0.5	-0.023750
0.283333	0.5	-0.023375
0.291667	0.5	-0.023125
0.300000	0.5	-0.022875
0.308333	0.5	-0.022250
0.316667	0.5	-0.022250
0.325000	0.5	-0.022250
0.333333	0.5	-0.022000
0.341667	0.5	-0.021500
0.350000	0.5	-0.021500
0.358333	0.5	-0.021125
0.366667	0.5	-0.021250
0.375000	0.5	-0.020750
0.383333	0.5	-0.020000
0.391667	0.5	-0.020000
0.400000	0.5	-0.019875
0.408333	0.5	-0.019750
0.416667	0.5	-0.019500
0.425000	0.5	-0.019000
0.433333	0.5	-0.018750
0.441667	0.5	-0.018375
0.450000	0.5	-0.018375
0.458333	0.5	-0.018750
0.466667	0.5	-0.019000
0.475000	0.5	-0.018875
0.483333	0.5	-0.018500
0.491667	0.5	-0.018125
0.500000	0.5	-0.017625
0.508333	0.5	-0.017250
0.516667	0.5	-0.017375
0.525000	0.5	-0.017375
0.533333	0.5	-0.017750
0.541667	0.5	-0.017750
0.550000	0.5	-0.017750
0.558333	0.5	-0.018000
0.566667	0.5	-0.018125
0.575000	0.5	-0.018125
0.583333	0.5	-0.017875
0.591667	0.5	-0.017875
0.600000	0.5	-0.018125
0.608333	0.5	-0.018125
0.616667	0.5	-0.018375
0.625000	0.5	-0.018500
0.633333	0.5	-0.018000
0.641667	0.5	-0.018375
0.650000	0.5	-0.018500
0.658333	0.5	-0.019000
0.666667	0.5	-0.019250
0.675000	0.5	-0.018875
0.683333	0.5	-0.018500
0.691667	0.5	-0.018750
0.700000	0.5	-0.019000
0.708333	0.5	-0.018625
0.716667	0.5	-0.018750
0.725000	0.5	-0.019125
0.733333	0.5	-0.019500
0.741667	0.5	-0.019375
0.750000	0.5	-0.019375
0.758333	0.5	-0.019625
0.766667	0.5	-0.020375
0.775000	0.5	-0.020125
0.783333	0.5	-0.020125
0.791667	0.5	-0.020250
0.800000	0.5	-0.020375
0.808333	0.5	-0.020625
0.816667	0.5	-0.020625
0.825000	0.5	-0.020625
0.833333	0.5	-0.020500
0.841667	0.5	-0.020750
0.850000	0.5	-0.020625
0.858333	0.5	-0.020375
0.866667	0.5	-0.020500
0.875000	0.5	-0.020375
0.883333	0.5	-0.020250
0.891667	0.5	-0.020250
0.900000	0.5	-0.020000
0.908333	0.5	-0.020000
0.916667	0.5	-0.020000
0.925000	0.5	-0.020000
0.933333	0.5	-0.020125
0.941667	0.5	-0.020125
0.950000	0.5	-0.019500
0.958333	0.5	-0.019750
0.966667	0.5	-0.020125
0.975000	0.5	-0.020250
0.983333	0.5	-0.020000
0.991667	0.5	-0.020125
1.000000	0.5	-0.020125
1.008333	0.5	-0.020875
1.016667	0.5	-0.020625
1.025000	0.5	-0.020375
1.033333	0.5	-0.020625
1.041667	0.5	-0.020750
1.050000	0.5	-0.020500
1.058333	0.5	-0.020625
1.066667	0.5	-0.020500
1.075000	0.5	-0.020250
1.083333	0.5	-0.020000
1.091667	0.5	-0.020375
1.100000	0.5	-0.020250
1.108333	0.5	-0.020375
1.116667	0.5	-0.020375
1.125000	0.5	-0.020625
1.133333	0.5	-0.020500
1.141667	0.5	-0.020500
1.150000	0.5	-0.020500
1.158333	0.5	-0.020875
1.166667	0.5	-0.020875
1.175000	0.5	-0.020875
1.183333	0.5	-0.020625
1.191667	0.5	-0.020500
1.200000	0.5	-0.020250
1.208333	0.5	-0.020250
1.216667	0.5	-0.020625
1.225000	0.5	-0.021250
1.233333	0.5	-0.021625
1.241667	0.5	-0.021500
1.250000	0.5	-0.021250
1.258333	0.5	-0.021375
1.266667	0.5	-0.022000
1.275000	0.5	-0.022375
1.283333	0.5	-0.022625
1.291667	0.5	-0.023000
1.300000	0.5	-0.023250
1.308333	0.5	-0.023250
1.316667	0.5	-0.023375
1.325000	0.5	-0.023875
1.333333	0.5	-0.024375
1.341667	0.5	-0.024625
1.350000	0.5	-0.024625
1.358333	0.5	-0.024625
1.366667	0.5	-0.024500
1.375000	0.5	-0.024875
1.383333	0.5	-0.025125
1.391667	0.5	-0.025625
1.400000	0.5	-0.026500
1.408333	0.5	-0.027375
1.416667	0.5	-0.027875
1.425000	0.5	-0.028375
1.433333	0.5	-0.028750
1.441667	0.5	-0.029125
1.450000	0.5	-0.029375
1.458333	0.5	-0.029500
1.466667	0.5	-0.029875
1.475000	0.5	-0.030125
1.483333	0.5	-0.030250
1.491667	0.5	-0.030375
1.500000	0.5	-0.030625
1.508333	0.5	-0.031000
1.516667	0.5	-0.031625
1.525000	0.5	-0.031750
1.533333	0.5	-0.032000
1.541667	0.5	-0.032125
1.550000	0.5	-0.032625
1.558333	0.5	-0.033000
1.566667	0.5	-0.033250
1.575000	0.5	-0.033625
1.583333	0.5	-0.034000
1.591667	0.5	-0.034625
1.600000	0.5	-0.034625
1.608333	0.5	-0.034375
1.616667	0.5	-0.034375
1.625000	0.5	-0.034500
1.633333	0.5	-0.034750
1.641667	0.5	-0.034875
1.650000	0.5	-0.034875
1.658333	0.5	-0.034625
1.666667	0.5	-0.034625
1.675000	0.5	-0.034375
1.683333	0.5	-0.033750
1.691667	0.5	-0.034000
1.700000	0.5	-0.034125
1.708333	0.5	-0.034000
1.716667	0.5	-0.033875
1.725000	0.5	-0.033500
1.733333	0.5	-0.033625
1.741667	0.5	-0.033375
1.750000	0.5	-0.033125
1.758333	0.5	-0.032625
1.766667	0.5	-0.032625
1.775000	0.5	-0.032375
1.783333	0.5	-0.032500
1.791667	0.5	-0.032500
1.800000	0.5	-0.032750
1.808333	0.5	-0.032500
1.816667	0.5	-0.031875
1.825000	0.5	-0.031625
1.833333	0.5	-0.031125
1.841667	0.5	-0.030750
1.850000	0.5	-0.030250
1.858333	0.5	-0.029875
1.866667	0.5	-0.029750
1.875000	0.5	-0.029750
1.883333	0.5	-0.030125
1.891667	0.5	-0.030250
1.900000	0.5	-0.030000
1.908333	0.5	-0.029750
1.916667	0.5	-0.029375
1.925000	0.5	-0.029000
1.933333	0.5	-0.028875
1.941667	0.5	-0.028625
1.950000	0.5	-0.028375
1.958333	0.5	-0.028250
1.966667	0.5	-0.028125
1.975000	0.5	-0.028000
1.983333	0.5	-0.027875
1.991667	0.5	-0.028375
2.000000	0.5	-0.028750
2.008333	0.5	-0.028750
2.016667	0.5	-0.028625
2.025000	0.5	-0.028750
2.033333	0.5	-0.028625
2.041667	0.5	-0.028875
2.050000	0.5	-0.028875
2.058333	0.5	-0.028875
2.066667	0.5	-0.028625
2.075000	0.5	-0.028500
2.083333	0.5	-0.028250
2.091667	0.5	-0.027750
2.100000	0.5	-0.027875
2.108333	0.5	-0.027750
2.116667	0.5	-0.027500
2.125000	0.5	-0.027375
2.133333	0.5	-0.027750
2.141667	0.5	-0.027625
2.150000	0.5	-0.027500
2.158333	0.5	-0.027375
2.166667	0.5	-0.027375
2.175000	0.5	-0.027125
2.183333	0.5	-0.027250
2.191667	0.5	-0.027125
2.200000	0.5	-0.027000
2.208333	0.5	-0.026625
2.216667	0.5	-0.026375
2.225000	0.5	-0.025875
2.233333	0.5	-0.025750
2.241667	0.5	-0.025750
2.250000	0.5	-0.025250
2.258333	0.5	-0.025000
2.266667	0.5	-0.024625
2.275000	0.5	-0.024250
2.283333	0.5	-0.024250
2.291667	0.5	-0.024375
2.300000	0.5	-0.024500
2.308333	0.5	-0.024500
2.316667	0.5	-0.024250
2.325000	0.5	-0.023625
2.333333	0.5	-0.023125
2.341667	0.5	-0.023000
2.350000	0.5	-0.022625
2.358333	0.5	-0.022375
2.366667	0.5	-0.021875
2.375000	0.5	-0.021875
2.383333	0.5	-0.022000
2.391667	0.5	-0.021750
2.400000	0.5	-0.021500
2.408333	0.5	-0.021625
2.416667	0.5	-0.021625
2.425000	0.5	-0.020750
2.433333	0.5	-0.020125
2.441667	0.5	-0.019750
2.450000	0.5	-0.020000
2.458333	0.5	-0.020125
2.466667	0.5	-0.020375
2.475000	0.5	-0.020500
2.483333	0.5	-0.020375
2.491667	0.5	-0.020250
2.500000	0.5	-0.020625
2.508333	0.5	-0.020875
2.516667	0.5	-0.021250
2.525000	0.5	-0.021500
2.533333	0.5	-0.022125
2.541667	0.5	-0.022375
2.550000	0.5	-0.022875
2.558333	0.5	-0.023000
2.566667	0.5	-0.023375
2.575000	0.5	-0.023750
2.583333	0.5	-0.024125
2.591667	0.5	-0.024750
2.600000	0.5	-0.025250
2.608333	0.5	-0.025750
2.616667	0.5	-0.026125
2.625000	0.5	-0.026750
2.633333	0.5	-0.027125
2.641667	0.5	-0.027750
2.650000	0.5	-0.028125
2.658333	0.5	-0.028750
2.666667	0.5	-0.030000
2.675000	0.5	-0.030500
2.683333	0.5	-0.031000
2.691667	0.5	-0.031750
2.700000	0.5	-0.032500
2.708333	0.5	-0.033375
2.716667	0.5	-0.034125
2.725000	0.5	-0.034625
2.733333	0.5	-0.034875
2.741667	0.5	-0.035625
2.750000	0.5	-0.036250
2.758333	0.5	-0.036500
2.766667	0.5	-0.037250
2.775000	0.5	-0.037750
2.783333	0.5	-0.038625
2.791667	0.5	-0.039000
2.800000	0.5	-0.039375
2.808333	0.5	-0.039875
2.816667	0.5	-0.040750
2.825000	0.5	-0.041875
2.833333	0.5	-0.042500
2.841667	0.5	-0.042875
2.850000	0.5	-0.043375
2.858333	0.5	-0.043375
2.866667	0.5	-0.043250
2.875000	0.5	-0.043500
2.883333	0.5	-0.044250
2.891667	0.5	-0.044500
2.900000	0.5	-0.045000
2.908333	0.5	-0.045250
2.916667	0.5	-0.045750
2.925000	0.5	-0.046500
2.933333	0.5	-0.046500
2.941667	0.5	-0.046500
2.950000	0.5	-0.046375
2.958333	0.5	-0.046375
2.966667	0.5	-0.046500
2.975000	0.5	-0.046500
2.983333	0.5	-0.046625
2.991667	0.5	-0.046625
3.000000	0.5	-0.046500
3.008333	0.5	-0.046375
3.016667	0.5	-0.046125
3.025000	0.5	-0.045875
3.033333	0.5	-0.045625
3.041667	0.5	-0.045125
3.050000	0.5	-0.044625
3.058333	0.5	-0.044500
3.066667	0.5	-0.044375
3.075000	0.5	-0.044125
3.083333	0.5	-0.044000
3.091667	0.5	-0.043750
3.100000	0.5	-0.043375
3.108333	0.5	-0.043625
3.116667	0.5	-0.043375
3.125000	0.5	-0.043375
3.133333	0.5	-0.042625
3.141667	0.5	-0.042375
3.150000	0.5	-0.041625
3.158333	0.5	-0.041125
3.166667	0.5	-0.040750
3.175000	0.5	-0.039875
3.183333	0.5	-0.039000
3.191667	0.5	-0.038625
3.200000	0.5	-0.038000
3.208333	0.5	-0.037375
3.216667	0.5	-0.037500
3.225000	0.5	-0.037375
3.233333	0.5	-0.036750
3.241667	0.5	-0.036500
3.250000	0.5	-0.035625
3.258333	0.5	-0.035500
3.266667	0.5	-0.035250
3.275000	0.5	-0.034500
3.283333	0.5	-0.034125
3.291667	0.5	-0.033250
3.300000	0.5	-0.033000
3.308333	0.5	-0.032875
3.316667	0.5	-0.032500
3.325000	0.5	-0.032375
3.333333	0.5	-0.032000
3.341667	0.5	-0.031625
3.350000	0.5	-0.031250
3.358333	0.5	-0.031000
3.366667	0.5	-0.030750
3.375000	0.5	-0.030750
3.383333	0.5	-0.031000
3.391667	0.5	-0.030875
3.400000	0.5	-0.030250
3.408333	0.5	-0.030125
3.416667	0.5	-0.029875
3.425000	0.5	-0.030000
3.433333	0.5	-0.029875
3.441667	0.5	-0.029625
3.450000	0.5	-0.029750
3.458333	0.5	-0.030000
3.466667	0.5	-0.030375
3.475000	0.5	-0.030750
3.483333	0.5	-0.031125
3.491667	0.5	-0.031500
3.500000	0.5	-0.031625
3.508333	0.5	-0.031875
3.516667	0.5	-0.031875
3.525000	0.5	-0.032375
3.533333	0.5	-0.032750
3.541667	0.5	-0.033125
3.550000	0.5	-0.033500
3.558333	0.5	-0.033625
3.566667	0.5	-0.033875
3.575000	0.5	-0.035000
3.583333	0.5	-0.035375
3.591667	0.5	-0.035875
3.600000	0.5	-0.036250
3.608333	0.5	-0.036500
3.616667	0.5	-0.036375
3.625000	0.5	-0.036875
3.633333	0.5	-0.037250
3.641667	0.5	-0.037500
3.650000	0.5	-0.037625
3.658333	0.5	-0.037875
3.666667	0.5	-0.038375
3.675000	0.5	-0.038625
3.683333	0.5	-0.038750
3.691667	0.5	-0.038875
3.700000	0.5	-0.039250
3.708333	0.5	-0.039625
3.716667	0.5	-0.039750
3.725000	0.5	-0.039500
3.733333	0.5	-0.039250
3.741667	0.5	-0.039500
3.750000	0.5	-0.039750
3.758333	0.5	-0.039750
3.766667	0.5	-0.040000
3.775000	0.5	-0.040000
3.783333	0.5	-0.040125
3.791667	0.5	-0.039750
3.800000	0.5	-0.039750
3.808333	0.5	-0.039875
3.816667	0.5	-0.040000
3.825000	0.5	-0.039875
3.833333	0.5	-0.039625
3.841667	0.5	-0.039750
3.850000	0.5	-0.040125
3.858333	0.5	-0.040000
3.866667	0.5	-0.040125
3.875000	0.5	-0.039875
3.883333	0.5	-0.039750
3.891667	0.5	-0.039750
3.900000	0.5	-0.039500
3.908333	0.5	-0.039000
3.916667	0.5	-0.039250
3.925000	0.5	-0.039000
3.933333	0.5	-0.038625
3.941667	0.5	-0.038125
3.950000	0.5	-0.037250
3.958333	0.5	-0.037125
3.966667	0.5	-0.036875
3.975000	0.5	-0.037125
3.983333	0.5	-0.037000
3.991667	0.5	-0.036500
4.000000	0.5	-0.036500
4.008333	0.5	-0.036500
4.016667	0.5	-0.036625
4.025000	0.5	-0.036625
4.033333	0.5	-0.036500
4.041667	0.5	-0.036375
4.050000	0.5	-0.036375
4.058333	0.5	-0.036500
4.066667	0.5	-0.036375
4.075000	0.5	-0.036375
4.083333	0.5	-0.036250
4.091667	0.5	-0.035750
4.100000	0.5	-0.035375
4.108333	0.5	-0.035500
4.116667	0.5	-0.035625
4.125000	0.5	-0.035125
4.133333	0.5	-0.034875
4.141667	0.5	-0.034250
4.150000	0.5	-0.034125
4.158333	0.5	-0.034250
4.166667	0.5	-0.034375
4.175000	0.5	-0.034375
4.183333	0.5	-0.034375
4.191667	0.5	-0.034875
4.200000	0.5	-0.034625
4.208333	0.5	-0.034375
4.216667	0.5	-0.034625
4.225000	0.5	-0.034250
4.233333	0.5	-0.034250
4.241667	0.5	-0.034500
4.250000	0.5	-0.034500
4.258333	0.5	-0.034125
4.266667	0.5	-0.033250
4.275000	0.5	-0.032750
4.283333	0.5	-0.032250
4.291667	0.5	-0.032000
4.300000	0.5	-0.031875
4.308333	0.5	-0.032000
4.316667	0.5	-0.032000
4.325000	0.5	-0.031750
4.333333	0.5	-0.031750
4.341667	0.5	-0.031875
4.350000	0.5	-0.032000
4.358333	0.5	-0.031875
4.366667	0.5	-0.031875
4.375000	0.5	-0.031625
4.383333	0.5	-0.031500
4.391667	0.5	-0.031625
4.400000	0.5	-0.031625
4.408333	0.5	-0.031750
4.416667	0.5	-0.031750
4.425000	0.5	-0.031875
4.433333	0.5	-0.031875
4.441667	0.5	-0.032125
4.450000	0.5	-0.032000
4.458333	0.5	-0.031875
4.466667	0.5	-0.031375
4.475000	0.5	-0.031625
4.483333	0.5	-0.031375
4.491667	0.5	-0.031250
4.500000	0.5	-0.031375
4.508333	0.5	-0.031125
4.516667	0.5	-0.031250
4.525000	0.5	-0.031000
4.533333	0.5	-0.031125
4.541667	0.5	-0.031000
4.550000	0.5	-0.031000
4.558333	0.5	-0.031000
4.566667	0.5	-0.031000
4.575000	0.5	-0.030875
4.583333	0.5	-0.030875
4.591667	0.5	-0.031000
4.600000	0.5	-0.030875
4.608333	0.5	-0.030375
4.616667	0.5	-0.030000
4.625000	0.5	-0.029875
4.633333	0.5	-0.029500
4.641667	0.5	-0.029125
4.650000	0.5	-0.028875
4.658333	0.5	-0.028625
4.666667	0.5	-0.028625
4.675000	0.5	-0.028375
4.683333	0.5	-0.028375
4.691667	0.5	-0.028125
4.700000	0.5	-0.027500
4.708333	0.5	-0.026750
4.716667	0.5	-0.026875
4.725000	0.5	-0.027125
4.733333	0.5	-0.027250
4.741667	0.5	-0.026750
4.750000	0.5	-0.026750
4.758333	0.5	-0.026750
4.766667	0.5	-0.026500
4.775000	0.5	-0.026375
4.783333	0.5	-0.026125
4.791667	0.5	-0.025875
4.800000	0.5	-0.025625
4.808333	0.5	-0.025000
4.816667	0.5	-0.024625
4.825000	0.5	-0.024250
4.833333	0.5	-0.023875
4.841667	0.5	-0.023625
4.850000	0.5	-0.023500
4.858333	0.5	-0.023500
4.866667	0.5	-0.023250
4.875000	0.5	-0.023375
4.883333	0.5	-0.023000
4.891667	0.5	-0.022625
4.900000	0.5	-0.021875
4.908333	0.5	-0.021500
4.916667	0.5	-0.021125
4.925000	0.5	-0.021125
4.933333	0.5	-0.020750
4.941667	0.5	-0.020375
4.950000	0.5	-0.020250
4.958333	0.5	-0.020125
4.966667	0.5	-0.019750
4.975000	0.5	-0.019375
4.983333	0.5	-0.019125
4.991667	0.5	-0.019125
5.000000	0.5	-0.018875
5.008333	0.5	-0.019000
5.016667	0.5	-0.018750
5.025000	0.5	-0.018500
5.033333	0.5	-0.018250
5.041667	0.5	-0.018000
5.050000	0.5	-0.018125
5.058333	0.5	-0.017875
5.066667	0.5	-0.017875
5.075000	0.5	-0.017625
5.083333	0.5	-0.017500
5.091667	0.5	-0.017000
5.100000	0.5	-0.016750
5.108333	0.5	-0.016375
5.116667	0.5	-0.016500
5.125000	0.5	-0.016750
5.133333	0.5	-0.016875
5.141667	0.5	-0.016875
5.150000	0.5	-0.017000
5.158333	0.5	-0.016750
5.166667	0.5	-0.017000
5.175000	0.5	-0.017125
5.183333	0.5	-0.017125
5.191667	0.5	-0.017125
5.200000	0.5	-0.017375
5.208333	0.5	-0.017375
5.216667	0.5	-0.017500
5.225000	0.5	-0.017625
5.233333	0.5	-0.018125
5.241667	0.5	-0.018250
5.250000	0.5	-0.017875
5.258333	0.5	-0.018250
5.266667	0.5	-0.018375
5.275000	0.5	-0.018500
5.283333	0.5	-0.018375
5.291667	0.5	-0.018125
5.300000	0.5	-0.018375
5.308333	0.5	-0.018250
5.316667	0.5	-0.018375
5.325000	0.5	-0.018375
5.333333	0.5	-0.017875
5.341667	0.5	-0.017500
5.350000	0.5	-0.017625
5.358333	0.5	-0.017625
5.366667	0.5	-0.017875
5.375000	0.5	-0.018625
5.383333	0.5	-0.018750
5.391667	0.5	-0.018875
5.400000	0.5	-0.018625
5.408333	0.5	-0.018625
5.416667	0.5	-0.018750
5.425000	0.5	-0.018875
5.433333	0.5	-0.018750
5.441667	0.5	-0.018375
5.450000	0.5	-0.018125
5.458333	0.5	-0.018375
5.466667	0.5	-0.018250
5.475000	0.5	-0.018375
5.483333	0.5	-0.018500
5.491667	0.5	-0.018500
5.500000	0.5	-0.018625
5.508333	0.5	-0.019000
5.516667	0.5	-0.019000
5.525000	0.5	-0.019250
5.533333	0.5	-0.019375
5.541667	0.5	-0.019000
5.550000	0.5	-0.019375
5.558333	0.5	-0.019500
5.566667	0.5	-0.019750
5.575000	0.5	-0.019250
5.583333	0.5	-0.019000
5.591667	0.5	-0.019125
5.600000	0.5	-0.019250
5.608333	0.5	-0.019375
5.616667	0.5	-0.019125
5.625000	0.5	-0.018625
5.633333	0.5	-0.018750
5.641667	0.5	-0.019125
5.650000	0.5	-0.018875
5.658333	0.5	-0.018750
5.666667	0.5	-0.018750
5.675000	0.5	-0.018625
5.683333	0.5	-0.018250
5.691667	0.5	-0.018500
5.700000	0.5	-0.018125
5.708333	0.5	-0.017625
5.716667	0.5	-0.017625
5.725000	0.5	-0.017125
5.733333	0.5	-0.016625
5.741667	0.5	-0.016625
5.750000	0.5	-0.016875
5.758333	0.5	-0.017000
5.766667	0.5	-0.016750
5.775000	0.5	-0.016750
5.783333	0.5	-0.016000
5.791667	0.5	-0.015250
5.800000	0.5	-0.014750
5.808333	0.5	-0.014625
5.816667	0.5	-0.014625
5.825000	0.5	-0.014500
5.833333	0.5	-0.014750
5.841667	0.5	-0.014250
5.850000	0.5	-0.013875
5.858333	0.5	-0.013375
5.866667	0.5	-0.012875
5.875000	0.5	-0.012500
5.883333	0.5	-0.012000
5.891667	0.5	-0.011625
5.900000	0.5	-0.011500
5.908333	0.5	-0.011125
5.916667	0.5	-0.010750
5.925000	0.5	-0.010500
5.933333	0.5	-0.010125
5.941667	0.5	-0.009375
5.950000	0.5	-0.008750
5.958333	0.5	-0.008125
5.966667	0.5	-0.008000
5.975000	0.5	-0.007875
5.983333	0.5	-0.007625
5.991667	0.5	-0.007125
6.000000	0.5	-0.006625
6.008333	0.5	-0.005875
6.016667	0.5	-0.005000
6.025000	0.5	-0.004625
6.033333	0.5	-0.004125
6.041667	0.5	-0.003625
6.050000	0.5	-0.003500
6.058333	0.5	-0.003000
6.066667	0.5	-0.002500
6.075000	0.5	-0.002250
6.083333	0.5	-0.001500
6.091667	0.5	-0.001250
6.100000	0.5	-0.001250
6.108333	0.5	-0.000750
6.116667	0.5	-0.000250
6.125000	0.5	0.000000
6.133333	0.5	0.000125
6.141667	0.5	0.000250
6.150000	0.5	-0.000375
6.158333	0.5	-0.000125
6.166667	0.5	-0.000500
6.175000	0.5	-0.000625
6.183333	0.5	-0.000625
6.191667	0.5	-0.000750
6.200000	0.5	-0.001250
6.208333	0.5	-0.001250
6.216667	0.5	-0.001250
6.225000	0.5	-0.001500
6.233333	0.5	-0.002125
6.241667	0.5	-0.002875
6.250000	0.5	-0.003250
6.258333	0.5	-0.003625
6.266667	0.5	-0.004250
6.275000	0.5	-0.004500
6.283333	0.5	-0.004125
6.291667	0.5	-0.004625
6.300000	0.5	-0.004750
6.308333	0.5	-0.005250
6.316667	0.5	-0.006000
6.325000	0.5	-0.006625
6.333333	0.5	-0.006625
6.341667	0.5	-0.007125
6.350000	0.5	-0.007875
6.358333	0.5	-0.008500
6.366667	0.5	-0.009125
6.375000	0.5	-0.009875
6.383333	0.5	-0.010625
6.391667	0.5	-0.011250
6.400000	0.5	-0.012250
6.408333	0.5	-0.013000
6.416667	0.5	-0.013625
6.425000	0.5	-0.014875
6.433333	0.5	-0.016000
6.441667	0.5	-0.016875
6.450000	0.5	-0.017750
6.458333	0.5	-0.018125
6.466667	0.5	-0.018750
6.475000	0.5	-0.019250
6.483333	0.5	-0.019625
6.491667	0.5	-0.020250
6.500000	0.5	-0.020750
6.508333	0.5	-0.021250
6.516667	0.5	-0.021625
6.525000	0.5	-0.021750
6.533333	0.5	-0.022000
6.541667	0.5	-0.021750
6.550000	0.5	-0.021875
6.558333	0.5	-0.021875
6.566667	0.5	-0.021750
6.575000	0.5	-0.021250
6.583333	0.5	-0.021625
6.591667	0.5	-0.021375
6.600000	0.5	-0.021375
6.608333	0.5	-0.021500
6.616667	0.5	-0.021375
6.625000	0.5	-0.021250
6.633333	0.5	-0.021250
6.641667	0.5	-0.021000
6.650000	0.5	-0.021250
6.658333	0.5	-0.020875
6.666667	0.5	-0.020375
6.675000	0.5	-0.020250
6.683333	0.5	-0.020375
6.691667	0.5	-0.020875
6.700000	0.5	-0.021500
6.708333	0.5	-0.023000
6.716667	0.5	-0.026500
6.725000	0.5	-0.031500
6.733333	0.5	-0.039750
6.741667	0.5	-0.053250
6.750000	0.5	-0.075625
6.758333	0.5	-0.112250
6.766667	0.5	-0.170375
6.775000	0.5	-0.259750
6.783333	0.5	-0.391000
6.791667	0.5	-0.573750
6.800000	0.5	-0.813000
6.808333	0.5	-1.107250
6.816667	0.5	-1.443375
6.825000	0.5	-1.797625
6.833333	0.5	-2.134875
6.841667	0.5	-2.410750
6.850000	0.5	-2.577750
6.858333	0.5	-2.584250
6.866667	0.5	-2.381250
6.875000	0.5	-1.924875
6.883333	0.5	-1.177250
6.891667	0.5	-0.111250
6.900000	0.5	1.289000
6.908333	0.5	3.025375
6.916667	0.5	5.080375
6.925000	0.5	7.415375
6.933333	0.5	9.963375
6.941667	0.5	12.625750
6.950000	0.5	15.272875
6.958333	0.5	17.751250
6.966667	0.5	19.900875
6.975000	0.5	21.576750
6.983333	0.5	22.670250
6.991667	0.5	23.129125
7.000000	0.5	22.961750
7.008333	0.5	22.232125
7.016667	0.5	21.044500
7.025000	0.5	19.522875
7.033333	0.5	17.792625
7.041667	0.5	15.968875
7.050000	0.5	14.144375
7.058333	0.5	12.389875
7.066667	0.5	10.753000
7.075000	0.5	9.261250
7.083333	0.5	7.928375
7.091667	0.5	6.754125
7.100000	0.5	5.732750
7.108333	0.5	4.852375
7.116667	0.5	4.099250
7.125000	0.5	3.458750
7.133333	0.5	2.916250
7.141667	0.5	2.458250
7.150000	0.5	2.073250
7.158333	0.5	1.749750
7.166667	0.5	1.478250
7.175000	0.5	1.250125
7.183333	0.5	1.058500
7.191667	0.5	0.898000
7.200000	0.5	0.763500
7.208333	0.5	0.650000
7.216667	0.5	0.554375
7.225000	0.5	0.473625
7.233333	0.5	0.405625
7.241667	0.5	0.347875
7.250000	0.5	0.298875
7.258333	0.5	0.257375
7.266667	0.5	0.222625
7.275000	0.5	0.192500
7.283333	0.5	0.167500
7.291667	0.5	0.146000
7.300000	0.5	0.127625
7.308333	0.5	0.112375
7.316667	0.5	0.098875
7.325000	0.5	0.087375
7.333333	0.5	0.077750
7.341667	0.5	0.069625
7.350000	0.5	0.062625
7.358333	0.5	0.056250
7.366667	0.5	0.051250
7.375000	0.5	0.046625
7.383333	0.5	0.042750
7.391667	0.5	0.039500
7.400000	0.5	0.037000
7.408333	0.5	0.034250
7.416667	0.5	0.031750
7.425000	0.5	0.029875
7.433333	0.5	0.027750
7.441667	0.5	0.026500
7.450000	0.5	0.025250
7.458333	0.5	0.024000
7.466667	0.5	0.023125
7.475000	0.5	0.022375
7.483333	0.5	0.021250
7.491667	0.5	0.020625
7.500000	0.5	0.020125
7.508333	0.5	0.019750
7.516667	0.5	0.019125
7.525000	0.5	0.018375
7.533333	0.5	0.017875
7.541667	0.5	0.017875
7.550000	0.5	0.017625
7.558333	0.5	0.017125
7.566667	0.5	0.016875
7.575000	0.5	0.016625
7.583333	0.5	0.016375
7.591667	0.5	0.016125
7.600000	0.5	0.016000
7.608333	0.5	0.016000
7.616667	0.5	0.016000
7.625000	0.5	0.015750
7.633333	0.5	0.016000
7.641667	0.5	0.015750
7.650000	0.5	0.016250
7.658333	0.5	0.016250
7.666667	0.5	0.016125
7.675000	0.5	0.016250
7.683333	0.5	0.016750
7.691667	0.5	0.017375
7.700000	0.5	0.017500
7.708333	0.5	0.018000
7.716667	0.5	0.018750
7.725000	0.5	0.019125
7.733333	0.5	0.019125
7.741667	0.5	0.019125
7.750000	0.5	0.019375
7.758333	0.5	0.020250
7.766667	0.5	0.020875
7.775000	0.5	0.021750
7.783333	0.5	0.023125
7.791667	0.5	0.023875
7.800000	0.5	0.024375
7.808333	0.5	0.025000
7.816667	0.5	0.026000
7.825000	0.5	0.027125
7.833333	0.5	0.028500
7.841667	0.5	0.029375
7.850000	0.5	0.030000
7.858333	0.5	0.031125
7.866667	0.5	0.032250
7.875000	0.5	0.033500
7.883333	0.5	0.035000
7.891667	0.5	0.036625
7.900000	0.5	0.038500
7.908333	0.5	0.040875
7.916667	0.5	0.043125
7.925000	0.5	0.046250
7.933333	0.5	0.050125
7.941667	0.5	0.054875
7.950000	0.5	0.060875
7.958333	0.5	0.068375
7.966667	0.5	0.077750
7.975000	0.5	0.089625
7.983333	0.5	0.104000
7.991667	0.5	0.122375
8.000000	0.5	0.145000
8.008333	0.5	0.173750
8.016667	0.5	0.209250
8.025000	0.5	0.254375
8.033333	0.5	0.309625
8.041667	0.5	0.376750
8.050000	0.5	0.456500
8.058333	0.5	0.551250
8.066667	0.5	0.661250
8.075000	0.5	0.788750
8.083333	0.5	0.933000
8.091667	0.5	1.095375
8.100000	0.5	1.276250
8.108333	0.5	1.475125
8.116667	0.5	1.692000
8.125000	0.5	1.926500
8.133333	0.5	2.177875
8.141667	0.5	2.446500
8.150000	0.5	2.731000
8.158333	0.5	3.030750
8.166667	0.5	3.345250
8.175000	0.5	3.674000
8.183333	0.5	4.016125
8.191667	0.5	4.370750
8.200000	0.5	4.737500
8.208333	0.5	5.116000
8.216667	0.5	5.505625
8.225000	0.5	5.905625
8.233333	0.5	6.315000
8.241667	0.5	6.733500
8.250000	0.5	7.160875
8.258333	0.5	7.596125
8.266667	0.5	8.038875
8.275000	0.5	8.489125
8.283333	0.5	8.946750
8.291667	0.5	9.410375
8.300000	0.5	9.880125
8.308333	0.5	10.356250
8.316667	0.5	10.837750
8.325000	0.5	11.323500
8.333333	0.5	11.812625
8.341667	0.5	12.302125
8.350000	0.5	12.784875
8.358333	0.5	13.248125
8.366667	0.5	13.666125
8.375000	0.5	14.000875
8.383333	0.5	14.204250
8.391667	0.5	14.225000
8.400000	0.5	14.022375
8.408333	0.5	13.577750
8.416667	0.5	12.899375
8.425000	0.5	12.023250
8.433333	0.5	11.003375
8.441667	0.5	9.900875
8.450000	0.5	8.774750
8.458333	0.5	7.675750
8.466667	0.5	6.640625
8.475000	0.5	5.692500
8.483333	0.5	4.844375
8.491667	0.5	4.098375
8.500000	0.5	3.452375
8.508333	0.5	2.898500
8.516667	0.5	2.427625
8.525000	0.5	2.030000
8.533333	0.5	1.696125
8.541667	0.5	1.417250
8.550000	0.5	1.184625
8.558333	0.5	0.990750
8.566667	0.5	0.830500
8.575000	0.5	0.697875
8.583333	0.5	0.588000
8.591667	0.5	0.497000
8.600000	0.5	0.422000
8.608333	0.5	0.360125
8.616667	0.5	0.309125
8.625000	0.5	0.266875
8.633333	0.5	0.231750
8.641667	0.5	0.202625
8.650000	0.5	0.178375
8.658333	0.5	0.158250
8.666667	0.5	0.141500
8.675000	0.5	0.127375
8.683333	0.5	0.115125
8.691667	0.5	0.104875
8.700000	0.5	0.096000
8.708333	0.5	0.088250
8.716667	0.5	0.081875
8.725000	0.5	0.076500
8.733333	0.5	0.071500
8.741667	0.5	0.067000
8.750000	0.5	0.063250
8.758333	0.5	0.060375
8.766667	0.5	0.057250
8.775000	0.5	0.054750
8.783333	0.5	0.052500
8.791667	0.5	0.050875
8.800000	0.5	0.049875
8.808333	0.5	0.049125
8.816667	0.5	0.048000
8.825000	0.5	0.046625
8.833333	0.5	0.045375
8.841667	0.5	0.044500
8.850000	0.5	0.044625
8.858333	0.5	0.044375
8.866667	0.5	0.043750
8.875000	0.5	0.043125
8.883333	0.5	0.042750
8.891667	0.5	0.042125
8.900000	0.5	0.041875
8.908333	0.5	0.041625
8.916667	0.5	0.041375
8.925000	0.5	0.041250
8.933333	0.5	0.040750
8.941667	0.5	0.040500
8.950000	0.5	0.040500
8.958333	0.5	0.040500
8.966667	0.5	0.040750
8.975000	0.5	0.040750
8.983333	0.5	0.040750
8.991667	0.5	0.040375
9.000000	0.5	0.040500
9.008333	0.5	0.040500
9.016667	0.5	0.040500
9.025000	0.5	0.040375
9.033333	0.5	0.040375
9.041667	0.5	0.040250
9.050000	0.5	0.040500
9.058333	0.5	0.041000
9.066667	0.5	0.041500
9.075000	0.5	0.042000
9.083333	0.5	0.043000
9.091667	0.5	0.043250
9.100000	0.5	0.043875
9.108333	0.5	0.044250
9.116667	0.5	0.044500
9.125000	0.5	0.044750
9.133333	0.5	0.045000
9.141667	0.5	0.045125
9.150000	0.5	0.045500
9.158333	0.5	0.045750
9.166667	0.5	0.046500
9.175000	0.5	0.046750
9.183333	0.5	0.046750
9.191667	0.5	0.047125
9.200000	0.5	0.047250
9.208333	0.5	0.047750
9.216667	0.5	0.047750
9.225000	0.5	0.047500
9.233333	0.5	0.047750
9.241667	0.5	0.048125
9.250000	0.5	0.048250
9.258333	0.5	0.048625
9.266667	0.5	0.048750
9.275000	0.5	0.048875
9.283333	0.5	0.048625
9.291667	0.5	0.048750
9.300000	0.5	0.049125
9.308333	0.5	0.049000
9.316667	0.5	0.048625
9.325000	0.5	0.049125
9.333333	0.5	0.049000
9.341667	0.5	0.048875
9.350000	0.5	0.048625
9.358333	0.5	0.048625
9.366667	0.5	0.048500
9.375000	0.5	0.048250
9.383333	0.5	0.048500
9.391667	0.5	0.048125
9.400000	0.5	0.047750
9.408333	0.5	0.047625
9.416667	0.5	0.047250
9.425000	0.5	0.047125
9.433333	0.5	0.047375
9.441667	0.5	0.047500
9.450000	0.5	0.047625
9.458333	0.5	0.047750
9.466667	0.5	0.048500
9.475000	0.5	0.049125
9.483333	0.5	0.049875
9.491667	0.5	0.050625
9.500000	0.5	0.051875
9.508333	0.5	0.053750
9.516667	0.5	0.055375
9.525000	0.5	0.057625
9.533333	0.5	0.060500
9.541667	0.5	0.064250
9.550000	0.5	0.068125
9.558333	0.5	0.072875
9.566667	0.5	0.078750
9.575000	0.5	0.085375
9.583333	0.5	0.092500
9.591667	0.5	0.101625
9.600000	0.5	0.112125
9.608333	0.5	0.124250
9.616667	0.5	0.138875
9.625000	0.5	0.156250
9.633333	0.5	0.177125
9.641667	0.5	0.202625
9.650000	0.5	0.233875
9.658333	0.5	0.271250
9.666667	0.5	0.317750
9.675000	0.5	0.374875
9.683333	0.5	0.445000
9.691667	0.5	0.530000
9.700000	0.5	0.633375
9.708333	0.5	0.758500
9.716667	0.5	0.908750
9.725000	0.5	1.087750
9.733333	0.5	1.298250
9.741667	0.5	1.543500
9.750000	0.5	1.827250
9.758333	0.5	2.151375
9.766667	0.5	2.517625
9.775000	0.5	2.928250
9.783333	0.5	3.382500
9.791667	0.5	3.878875
9.800000	0.5	4.414625
9.808333	0.5	4.987375
9.816667	0.5	5.591500
9.825000	0.5	6.220750
9.833333	0.5	6.868125
9.841667	0.5	7.525625
9.850000	0.5	8.184125
9.858333	0.5	8.833875
9.866667	0.5	9.465250
9.875000	0.5	10.068500
9.883333	0.5	10.634125
9.891667	0.5	11.153625
9.900000	0.5	11.617375
9.908333	0.5	12.018750
9.916667	0.5	12.351250
9.925000	0.5	12.610000
9.933333	0.5	12.791125
9.941667	0.5	12.893250
9.950000	0.5	12.915250
9.958333	0.5	12.859000
9.966667	0.5	12.726375
9.975000	0.5	12.521125
9.983333	0.5	12.248250
9.991667	0.5	11.914375
10.000000	0.5	11.525000
10.008333	0.5	11.087750
10.016667	0.5	10.610500
10.025000	0.5	10.100375
10.033333	0.5	9.565625
10.041667	0.5	9.014000
10.050000	0.5	8.452125
10.058333	0.5	7.887875
10.066667	0.5	7.326500
10.075000	0.5	6.774875
10.083333	0.5	6.237375
10.091667	0.5	5.718500
10.100000	0.5	5.221000
10.108333	0.5	4.748500
10.116667	0.5	4.302625
10.125000	0.5	3.885000
10.133333	0.5	3.496250
10.141667	0.5	3.136500
10.150000	0.5	2.805750
10.158333	0.5	2.503500
10.166667	0.5	2.229125
10.175000	0.5	1.980250
10.183333	0.5	1.756500
10.191667	0.5	1.555375
10.200000	0.5	1.376375
10.208333	0.5	1.216625
10.216667	0.5	1.075375
10.225000	0.5	0.950500
10.233333	0.5	0.841250
10.241667	0.5	0.745000
10.250000	0.5	0.660625
10.258333	0.5	0.586625
10.266667	0.5	0.522500
10.275000	0.5	0.466375
10.283333	0.5	0.417875
10.291667	0.5	0.375750
10.300000	0.5	0.339000
10.308333	0.5	0.306500
10.316667	0.5	0.278250
10.325000	0.5	0.253625
10.333333	0.5	0.232250
10.341667	0.5	0.212875
10.350000	0.5	0.196375
10.358333	0.5	0.182000
10.366667	0.5	0.168875
10.375000	0.5	0.157625
10.383333	0.5	0.146875
10.391667	0.5	0.137500
10.400000	0.5	0.129375
10.408333	0.5	0.121250
10.416667	0.5	0.114500
10.425000	0.5	0.108250
10.433333	0.5	0.102250
10.441667	0.5	0.096875
10.450000	0.5	0.092250
10.458333	0.5	0.088125
10.466667	0.5	0.084250
10.475000	0.5	0.080625
10.483333	0.5	0.077250
10.491667	0.5	0.074000
10.500000	0.5	0.071250
10.508333	0.5	0.068625
10.516667	0.5	0.066500
10.525000	0.5	0.064250
10.533333	0.5	0.062500
10.541667	0.5	0.060875
10.550000	0.5	0.058875
10.558333	0.5	0.057375
10.566667	0.5	0.056000
10.575000	0.5	0.054375
10.583333	0.5	0.052750
10.591667	0.5	0.051125
10.600000	0.5	0.050500
10.608333	0.5	0.049875
10.616667	0.5	0.048625
10.625000	0.5	0.047750
10.633333	0.5	0.047250
10.641667	0.5	0.046625
10.650000	0.5	0.045875
10.658333	0.5	0.045250
10.666667	0.5	0.044625
10.675000	0.5	0.044000
10.683333	0.5	0.043500
10.691667	0.5	0.042875
10.700000	0.5	0.042125
10.708333	0.5	0.041625
10.716667	0.5	0.041375
10.725000	0.5	0.041000
10.733333	0.5	0.041125
10.741667	0.5	0.040875
10.750000	0.5	0.040625
10.758333	0.5	0.040000
10.766667	0.5	0.040000
10.775000	0.5	0.040125
10.783333	0.5	0.040000
10.791667	0.5	0.039750
10.800000	0.5	0.039875
10.808333	0.5	0.039875
10.816667	0.5	0.039875
10.825000	0.5	0.039875
10.833333	0.5	0.039625
10.841667	0.5	0.039875
10.850000	0.5	0.040000
10.858333	0.5	0.039500
10.866667	0.5	0.039375
10.875000	0.5	0.039375
10.883333	0.5	0.039250
10.891667	0.5	0.038875
10.900000	0.5	0.038875
10.908333	0.5	0.039125
10.916667	0.5	0.039250
10.925000	0.5	0.039125
10.933333	0.5	0.038875
10.941667	0.5	0.039000
10.950000	0.5	0.039125
10.958333	0.5	0.039000
10.966667	0.5	0.038750
10.975000	0.5	0.038500
10.983333	0.5	0.038500
10.991667	0.5	0.038375
11.000000	0.5	0.038250
11.008333	0.5	0.038250
11.016667	0.5	0.038000
11.025000	0.5	0.038250
11.033333	0.5	0.038500
11.041667	0.5	0.038625
11.050000	0.5	0.038625
11.058333	0.5	0.038500
11.066667	0.5	0.038500
11.075000	0.5	0.038500
11.083333	0.5	0.038875
11.091667	0.5	0.038750
11.100000	0.5	0.038750
11.108333	0.5	0.038625
11.116667	0.5	0.038625
11.125000	0.5	0.038125
11.133333	0.5	0.038375
11.141667	0.5	0.038875
11.150000	0.5	0.039125
11.158333	0.5	0.038625
11.166667	0.5	0.038375
11.175000	0.5	0.038125
11.183333	0.5	0.038125
11.191667	0.5	0.037750
11.200000	0.5	0.037375
11.208333	0.5	0.037500
11.216667	0.5	0.037500
11.225000	0.5	0.037000
11.233333	0.5	0.036875
11.241667	0.5	0.036625
11.250000	0.5	0.035875
11.258333	0.5	0.035375
11.266667	0.5	0.035500
11.275000	0.5	0.035750
11.283333	0.5	0.035375
11.291667	0.5	0.035000
11.300000	0.5	0.034750
11.308333	0.5	0.034625
11.316667	0.5	0.034250
11.325000	0.5	0.033875
11.333333	0.5	0.033250
11.341667	0.5	0.032875
11.350000	0.5	0.032000
11.358333	0.5	0.031250
11.366667	0.5	0.030750
11.375000	0.5	0.030375
11.383333	0.5	0.029875
11.391667	0.5	0.029500
11.400000	0.5	0.029125
11.408333	0.5	0.028875
11.416667	0.5	0.028875
11.425000	0.5	0.028875
11.433333	0.5	0.028375
11.441667	0.5	0.027750
11.450000	0.5	0.027375
11.458333	0.5	0.027000
11.466667	0.5	0.026875
11.475000	0.5	0.026375
11.483333	0.5	0.025750
11.491667	0.5	0.025625
11.500000	0.5	0.025625
11.508333	0.5	0.026000
11.516667	0.5	0.026000
11.525000	0.5	0.025875
11.533333	0.5	0.025750
11.541667	0.5	0.025875
11.550000	0.5	0.025625
11.558333	0.5	0.025125
11.566667	0.5	0.025125
11.575000	0.5	0.025125
11.583333	0.5	0.025375
11.591667	0.5	0.025625
11.600000	0.5	0.025500
11.608333	0.5	0.025750
11.616667	0.5	0.025750
11.625000	0.5	0.025250
11.633333	0.5	0.025125
11.641667	0.5	0.025000
11.650000	0.5	0.025125
11.658333	0.5	0.025125
11.666667	0.5	0.025375
11.675000	0.5	0.025375
11.683333	0.5	0.024875
11.691667	0.5	0.024875
11.700000	0.5	0.025125
11.708333	0.5	0.024875
11.716667	0.5	0.024750
11.725000	0.5	0.024000
11.733333	0.5	0.023750
11.741667	0.5	0.023375
11.750000	0.5	0.023250
11.758333	0.5	0.023375
11.766667	0.5	0.023125
11.775000	0.5	0.023000
11.783333	0.5	0.022625
11.791667	0.5	0.022375
11.800000	0.5	0.022125
11.808333	0.5	0.022125
11.816667	0.5	0.022250
11.825000	0.5	0.022000
11.833333	0.5	0.021625
11.841667	0.5	0.021250
11.850000	0.5	0.021250
11.858333	0.5	0.021125
11.866667	0.5	0.020750
11.875000	0.5	0.020250
11.883333	0.5	0.020375
11.891667	0.5	0.020250
11.900000	0.5	0.020000
11.908333	0.5	0.020000
11.916667	0.5	0.019625
11.925000	0.5	0.019875
11.933333	0.5	0.019875
11.941667	0.5	0.019375
11.950000	0.5	0.019375
11.958333	0.5	0.019500
11.966667	0.5	0.019625
11.975000	0.5	0.019625
11.983333	0.5	0.019125
11.991667	0.5	0.018500
12.000000	0.5	0.018000
12.008333	0.5	0.017500
12.016667	0.5	0.017000
12.025000	0.5	0.017000
12.033333	0.5	0.017250
12.041667	0.5	0.016875
12.050000	0.5	0.016375
12.058333	0.5	0.016375
12.066667	0.5	0.016375
12.075000	0.5	0.016500
12.083333	0.5	0.016250
12.091667	0.5	0.016000
12.100000	0.5	0.015875
12.108333	0.5	0.015750
12.116667	0.5	0.015375
12.125000	0.5	0.015000
12.133333	0.5	0.014625
12.141667	0.5	0.014625
12.150000	0.5	0.014500
12.158333	0.5	0.014375
12.166667	0.5	0.014250
12.175000	0.5	0.014250
12.183333	0.5	0.014125
12.191667	0.5	0.014375
12.200000	0.5	0.014125
12.208333	0.5	0.014125
12.216667	0.5	0.014125
12.225000	0.5	0.014375
12.233333	0.5	0.014500
12.241667	0.5	0.014875
12.250000	0.5	0.015625
12.258333	0.5	0.015875
12.266667	0.5	0.016500
12.275000	0.5	0.017750
12.283333	0.5	0.018750
12.291667	0.5	0.019750
12.300000	0.5	0.020500
12.308333	0.5	0.021625
12.316667	0.5	0.022625
12.325000	0.5	0.023500
12.333333	0.5	0.024375
12.341667	0.5	0.024625
12.350000	0.5	0.025375
12.358333	0.5	0.025875
12.366667	0.5	0.026250
12.375000	0.5	0.026875
12.383333	0.5	0.027000
12.391667	0.5	0.026875
12.400000	0.5	0.027000
12.408333	0.5	0.026375
12.416667	0.5	0.025750
12.425000	0.5	0.024875
12.433333	0.5	0.024000
12.441667	0.5	0.023375
12.450000	0.5	0.022750
12.458333	0.5	0.022000
12.466667	0.5	0.020750
12.475000	0.5	0.019250
12.483333	0.5	0.017500
12.491667	0.5	0.015875
12.500000	0.5	0.014375
12.508333	0.5	0.013500
12.516667	0.5	0.012500
12.525000	0.5	0.011250
12.533333	0.5	0.010250
12.541667	0.5	0.009500
12.550000	0.5	0.008625
12.558333	0.5	0.007875
12.566667	0.5	0.007375
12.575000	0.5	0.006750
12.583333	0.5	0.006625
12.591667	0.5	0.005625
12.600000	0.5	0.004750
12.608333	0.5	0.004750
12.616667	0.5	0.004625
12.625000	0.5	0.004000
12.633333	0.5	0.003500
12.641667	0.5	0.003250
12.650000	0.5	0.003250
12.658333	0.5	0.003125
12.666667	0.5	0.002875
12.675000	0.5	0.002625
12.683333	0.5	0.002500
12.691667	0.5	0.002625
12.700000	0.5	0.002875
12.708333	0.5	0.002625
12.716667	0.5	0.002625
12.725000	0.5	0.002500
12.733333	0.5	0.002500
12.741667	0.5	0.002625
12.750000	0.5	0.002875
12.758333	0.5	0.003000
12.766667	0.5	0.003000
12.775000	0.5	0.003125
12.783333	0.5	0.003250
12.791667	0.5	0.003375
12.800000	0.5	0.003625
12.808333	0.5	0.003875
12.816667	0.5	0.003750
12.825000	0.5	0.003625
12.833333	0.5	0.004000
12.841667	0.5	0.004125
12.850000	0.5	0.004125
12.858333	0.5	0.004125
12.866667	0.5	0.004375
12.875000	0.5	0.004125
12.883333	0.5	0.003750
12.891667	0.5	0.003875
12.900000	0.5	0.004000
12.908333	0.5	0.003875
12.916667	0.5	0.003875
12.925000	0.5	0.003625
12.933333	0.5	0.003500
12.941667	0.5	0.003750
12.950000	0.5	0.003750
12.958333	0.5	0.003625
12.966667	0.5	0.003500
12.975000	0.5	0.003500
12.983333	0.5	0.003875
12.991667	0.5	0.003750
13.000000	0.5	0.003375
13.008333	0.5	0.003000
13.016667	0.5	0.003000
13.025000	0.5	0.003125
13.033333	0.5	0.003250
13.041667	0.5	0.003250
13.050000	0.5	0.003500
13.058333	0.5	0.003000
13.066667	0.5	0.002875
13.075000	0.5	0.002750
13.083333	0.5	0.002750
13.091667	0.5	0.003125
13.100000	0.5	0.003125
13.108333	0.5	0.003375
13.116667	0.5	0.003375
13.125000	0.5	0.003125
13.133333	0.5	0.003250
13.141667	0.5	0.003125
13.150000	0.5	0.003000
13.158333	0.5	0.003000
13.166667	0.5	0.003000
13.175000	0.5	0.003250
13.183333	0.5	0.003250
13.191667	0.5	0.003375
13.200000	0.5	0.004000
13.208333	0.5	0.003875
13.216667	0.5	0.004375
13.225000	0.5	0.004625
13.233333	0.5	0.004125
13.241667	0.5	0.004375
13.250000	0.5	0.004500
13.258333	0.5	0.004750
13.266667	0.5	0.005000
13.275000	0.5	0.004750
13.283333	0.5	0.004500
13.291667	0.5	0.004250
13.300000	0.5	0.004125
13.308333	0.5	0.003875
13.316667	0.5	0.003375
13.325000	0.5	0.003250
13.333333	0.5	0.003625
13.341667	0.5	0.003375
13.350000	0.5	0.003250
13.358333	0.5	0.003125
13.366667	0.5	0.003000
13.375000	0.5	0.002750
13.383333	0.5	0.002500
13.391667	0.5	0.002375
13.400000	0.5	0.002250
13.408333	0.5	0.002125
13.416667	0.5	0.001500
13.425000	0.5	0.001125
13.433333	0.5	0.000750
13.441667	0.5	0.000500
13.450000	0.5	0.000375
13.458333	0.5	0.000000
13.466667	0.5	-0.000125
13.475000	0.5	-0.000125
13.483333	0.5	-0.000125
13.491667	0.5	0.000000
13.500000	0.5	-0.000125
13.508333	0.5	-0.000500
13.516667	0.5	-0.000625
13.525000	0.5	-0.000625
13.533333	0.5	-0.000500
13.541667	0.5	-0.000625
13.550000	0.5	-0.000875
13.558333	0.5	-0.001000
13.566667	0.5	-0.001125
13.575000	0.5	-0.001375
13.583333	0.5	-0.001500
13.591667	0.5	-0.001625
13.600000	0.5	-0.002000
13.608333	0.5	-0.002000
13.616667	0.5	-0.002250
13.625000	0.5	-0.001750
13.633333	0.5	-0.001375
13.641667	0.5	-0.001750
13.650000	0.5	-0.002000
13.658333	0.5	-0.002000
13.666667	0.5	-0.002250
13.675000	0.5	-0.002375
13.683333	0.5	-0.002500
13.691667	0.5	-0.002375
13.700000	0.5	-0.002500
13.708333	0.5	-0.002500
13.716667	0.5	-0.001750
13.725000	0.5	-0.002000
13.733333	0.5	-0.002375
13.741667	0.5	-0.002250
13.750000	0.5	-0.002500
13.758333	0.5	-0.002250
13.766667	0.5	-0.002375
13.775000	0.5	-0.002250
13.783333	0.5	-0.002125
13.791667	0.5	-0.002125
13.800000	0.5	-0.002375
13.808333	0.5	-0.002500
13.816667	0.5	-0.002375
13.825000	0.5	-0.002625
13.833333	0.5	-0.002500
13.841667	0.5	-0.002375
13.850000	0.5	-0.002000
13.858333	0.5	-0.001875
13.866667	0.5	-0.001625
13.875000	0.5	-0.001500
13.883333	0.5	-0.001500
13.891667	0.5	-0.001375
13.900000	0.5	-0.001250
13.908333	0.5	-0.000625
13.916667	0.5	-0.000375
13.925000	0.5	-0.000375
13.933333	0.5	-0.000250
13.941667	0.5	-0.000375
13.950000	0.5	0.000000
13.958333	0.5	0.000000
13.966667	0.5	0.000000
13.975000	0.5	0.000625
13.983333	0.5	0.000875
13.991667	0.5	0.001000
14.000000	0.5	0.001250
14.008333	0.5	0.001375
14.016667	0.5	0.001625
14.025000	0.5	0.002000
14.033333	0.5	0.002375
14.041667	0.5	0.002750
14.050000	0.5	0.002875
14.058333	0.5	0.003250
14.066667	0.5	0.003625
14.075000	0.5	0.003875
14.083333	0.5	0.003625
14.091667	0.5	0.004125
14.100000	0.5	0.004625
14.108333	0.5	0.004750
14.116667	0.5	0.004500
14.125000	0.5	0.004750
14.133333	0.5	0.005250
14.141667	0.5	0.006000
14.150000	0.5	0.006250
14.158333	0.5	0.006750
14.166667	0.5	0.007250
14.175000	0.5	0.007500
14.183333	0.5	0.007625
14.191667	0.5	0.007750
14.200000	0.5	0.008125
14.208333	0.5	0.008625
14.216667	0.5	0.008875
14.225000	0.5	0.009500
14.233333	0.5	0.009375
14.241667	0.5	0.009750
14.250000	0.5	0.009625
14.258333	0.5	0.009500
14.266667	0.5	0.009750
14.275000	0.5	0.009875
14.283333	0.5	0.010375
14.291667	0.5	0.010750
14.300000	0.5	0.011000
14.308333	0.5	0.011375
14.316667	0.5	0.011625
14.325000	0.5	0.011500
14.333333	0.5	0.011750
14.341667	0.5	0.012125
14.350000	0.5	0.012000
14.358333	0.5	0.012250
14.366667	0.5	0.012000
14.375000	0.5	0.012500
14.383333	0.5	0.013000
14.391667	0.5	0.013125
14.400000	0.5	0.012500
14.408333	0.5	0.012625
14.416667	0.5	0.012500
14.425000	0.5	0.012375
14.433333	0.5	0.012250
14.441667	0.5	0.012375
14.450000	0.5	0.012500
14.458333	0.5	0.012625
14.466667	0.5	0.012500
14.475000	0.5	0.012500
14.483333	0.5	0.011500
14.491667	0.5	0.010625
14.500000	0.5	0.010500
14.508333	0.5	0.010375
14.516667	0.5	0.010375
14.525000	0.5	0.009875
14.533333	0.5	0.009000
14.541667	0.5	0.008625
14.550000	0.5	0.008125
14.558333	0.5	0.007375
14.566667	0.5	0.006375
14.575000	0.5	0.005875
14.583333	0.5	0.005500
14.591667	0.5	0.005000
14.600000	0.5	0.004500
14.608333	0.5	0.004000
14.616667	0.5	0.003500
14.625000	0.5	0.003125
14.633333	0.5	0.003000
14.641667	0.5	0.002375
14.650000	0.5	0.002125
14.658333	0.5	0.002125
14.666667	0.5	0.002000
14.675000	0.5	0.001625
14.683333	0.5	0.001000
14.691667	0.5	0.001000
14.700000	0.5	0.000500
14.708333	0.5	0.000000
14.716667	0.5	-0.000500
14.725000	0.5	-0.000750
14.733333	0.5	-0.001375
14.741667	0.5	-0.002000
14.750000	0.5	-0.002375
14.758333	0.5	-0.002500
14.766667	0.5	-0.002750
14.775000	0.5	-0.003125
14.783333	0.5	-0.003250
14.791667	0.5	-0.003375
14.800000	0.5	-0.003500
14.808333	0.5	-0.003500
14.816667	0.5	-0.003750
14.825000	0.5	-0.004250
14.833333	0.5	-0.004625
14.841667	0.5	-0.004875
14.850000	0.5	-0.005125
14.858333	0.5	-0.005500
14.866667	0.5	-0.005250
14.875000	0.5	-0.005000
14.883333	0.5	-0.005000
14.891667	0.5	-0.005250
14.900000	0.5	-0.005625
14.908333	0.5	-0.005625
14.916667	0.5	-0.006000
14.925000	0.5	-0.005750
14.933333	0.5	-0.005375
14.941667	0.5	-0.005500
14.950000	0.5	-0.005875
14.958333	0.5	-0.005875
14.966667	0.5	-0.006375
14.975000	0.5	-0.006500
14.983333	0.5	-0.006125
14.991667	0.5	-0.006375
15.000000	0.5	-0.006500
15.008333	0.5	-0.006625
15.016667	0.5	-0.006375
15.025000	0.5	-0.006250
15.033333	0.5	-0.006625
15.041667	0.5	-0.006250
15.050000	0.5	-0.005750
15.058333	0.5	-0.005625
15.066667	0.5	-0.005500
15.075000	0.5	-0.005375
15.083333	0.5	-0.005125
15.091667	0.5	-0.005000
15.100000	0.5	-0.005375
15.108333	0.5	-0.005250
15.116667	0.5	-0.005125
15.125000	0.5	-0.005125
15.133333	0.5	-0.005250
15.141667	0.5	-0.005375
15.150000	0.5	-0.005375
15.158333	0.5	-0.005375
15.166667	0.5	-0.005375
15.175000	0.5	-0.005250
15.183333	0.5	-0.005250
15.191667	0.5	-0.005250
15.200000	0.5	-0.005625
15.208333	0.5	-0.005375
15.216667	0.5	-0.004875
15.225000	0.5	-0.004375
15.233333	0.5	-0.004000
15.241667	0.5	-0.003875
15.250000	0.5	-0.003000
15.258333	0.5	-0.002625
15.266667	0.5	-0.002125
15.275000	0.5	-0.001375
15.283333	0.5	-0.000750
15.291667	0.5	0.000000
15.300000	0.5	0.000625
15.308333	0.5	0.001375
15.316667	0.5	0.001375
15.325000	0.5	0.001750
15.333333	0.5	0.002000
15.341667	0.5	0.002750
15.350000	0.5	0.003750
15.358333	0.5	0.004375
15.366667	0.5	0.004875
15.375000	0.5	0.005250
15.383333	0.5	0.005875
15.391667	0.5	0.006625
15.400000	0.5	0.007000
15.408333	0.5	0.007500
15.416667	0.5	0.007750
15.425000	0.5	0.008375
15.433333	0.5	0.009125
15.441667	0.5	0.009625
15.450000	0.5	0.009875
15.458333	0.5	0.010500
15.466667	0.5	0.011250
15.475000	0.5	0.011750
15.483333	0.5	0.011875
15.491667	0.5	0.011875
15.500000	0.5	0.012000
15.508333	0.5	0.012125
15.516667	0.5	0.012250
15.525000	0.5	0.012125
15.533333	0.5	0.011875
15.541667	0.5	0.011750
15.550000	0.5	0.011500
15.558333	0.5	0.011750
15.566667	0.5	0.011750
15.575000	0.5	0.011375
15.583333	0.5	0.011250
15.591667	0.5	0.011125
15.600000	0.5	0.010875
15.608333	0.5	0.010625
15.616667	0.5	0.010250
15.625000	0.5	0.009875
15.633333	0.5	0.009625
15.641667	0.5	0.009250
15.650000	0.5	0.009000
15.658333	0.5	0.009000
15.666667	0.5	0.008875
15.675000	0.5	0.009000
15.683333	0.5	0.008875
15.691667	0.5	0.008500
15.700000	0.5	0.008000
15.708333	0.5	0.007750
15.716667	0.5	0.007625
15.725000	0.5	0.007375
15.733333	0.5	0.007125
15.741667	0.5	0.006875
15.750000	0.5	0.006625
15.758333	0.5	0.006500
15.766667	0.5	0.006750
15.775000	0.5	0.006625
15.783333	0.5	0.006375
15.791667	0.5	0.006250
15.800000	0.5	0.006000
15.808333	0.5	0.006125
15.816667	0.5	0.006125
15.825000	0.5	0.006250
15.833333	0.5	0.006375
15.841667	0.5	0.006500
15.850000	0.5	0.006625
15.858333	0.5	0.006750
15.866667	0.5	0.006750
15.875000	0.5	0.007000
15.883333	0.5	0.007250
15.891667	0.5	0.007375
15.900000	0.5	0.007500
15.908333	0.5	0.007375
15.916667	0.5	0.007625
15.925000	0.5	0.007375
15.933333	0.5	0.007625
15.941667	0.5	0.007125
15.950000	0.5	0.007000
15.958333	0.5	0.007125
15.966667	0.5	0.006625
15.975000	0.5	0.006375
15.983333	0.5	0.006500
15.991667	0.5	0.006625
16.000000	0.5	0.006375
16.008333	0.5	0.006375
16.016667	0.5	0.006750
16.025000	0.5	0.007125
16.033333	0.5	0.007500
16.041667	0.5	0.007625
16.050000	0.5	0.007750
16.058333	0.5	0.007500
16.066667	0.5	0.007000
16.075000	0.5	0.006875
16.083333	0.5	0.006875
16.091667	0.5	0.007000
16.100000	0.5	0.006750
16.108333	0.5	0.006625
16.116667	0.5	0.006375
16.125000	0.5	0.006250
16.133333	0.5	0.006250
16.141667	0.5	0.006000
16.150000	0.5	0.006000
16.158333	0.5	0.006125
16.166667	0.5	0.005875
16.175000	0.5	0.005625
16.183333	0.5	0.005250
16.191667	0.5	0.005500
16.200000	0.5	0.005375
16.208333	0.5	0.005500
16.216667	0.5	0.006000
16.225000	0.5	0.006375
16.233333	0.5	0.006625
16.241667	0.5	0.006500
16.250000	0.5	0.006625
16.258333	0.5	0.006625
16.266667	0.5	0.007250
16.275000	0.5	0.007250
16.283333	0.5	0.007375
16.291667	0.5	0.008000
16.300000	0.5	0.008375
16.308333	0.5	0.008750
16.316667	0.5	0.009125
16.325000	0.5	0.009625
16.333333	0.5	0.010125
16.341667	0.5	0.010250
16.350000	0.5	0.010625
16.358333	0.5	0.011125
16.366667	0.5	0.011750
16.375000	0.5	0.012500
16.383333	0.5	0.012875
16.391667	0.5	0.013625
16.400000	0.5	0.013875
16.408333	0.5	0.014125
16.416667	0.5	0.014500
16.425000	0.5	0.014750
16.433333	0.5	0.014750
16.441667	0.5	0.014875
16.450000	0.5	0.015375
16.458333	0.5	0.015375
16.466667	0.5	0.015375
16.475000	0.5	0.015750
16.483333	0.5	0.015625
16.491667	0.5	0.015625
16.500000	0.5	0.015250
16.508333	0.5	0.014875
16.516667	0.5	0.014250
16.525000	0.5	0.013750
16.533333	0.5	0.013250
16.541667	0.5	0.012625
16.550000	0.5	0.011625
16.558333	0.5	0.010875
16.566667	0.5	0.010500
16.575000	0.5	0.010000
16.583333	0.5	0.009375
16.591667	0.5	0.009000
16.600000	0.5	0.008625
16.608333	0.5	0.008000
16.616667	0.5	0.007375
16.625000	0.5	0.007125
16.633333	0.5	0.006875
16.641667	0.5	0.006375
16.650000	0.5	0.005875
16.658333	0.5	0.005625
16.666667	0.5	0.005250
16.675000	0.5	0.004500
16.683333	0.5	0.004125
16.691667	0.5	0.003875
16.700000	0.5	0.003750
16.708333	0.5	0.003500
16.716667	0.5	0.003500
16.725000	0.5	0.003500
16.733333	0.5	0.003250
16.741667	0.5	0.002875
16.750000	0.5	0.003125
16.758333	0.5	0.003250
16.766667	0.5	0.003000
16.775000	0.5	0.003250
16.783333	0.5	0.003625
16.791667	0.5	0.003750
16.800000	0.5	0.003625
16.808333	0.5	0.003875
16.816667	0.5	0.004125
16.825000	0.5	0.003875
16.833333	0.5	0.003625
16.841667	0.5	0.003875
16.850000	0.5	0.004500
16.858333	0.5	0.004625
16.866667	0.5	0.005125
16.875000	0.5	0.005250
16.883333	0.5	0.005250
16.891667	0.5	0.006125
16.900000	0.5	0.006500
16.908333	0.5	0.006750
16.916667	0.5	0.006875
16.925000	0.5	0.007125
16.933333	0.5	0.007250
16.941667	0.5	0.007250
16.950000	0.5	0.007500
16.958333	0.5	0.007750
16.966667	0.5	0.008000
16.975000	0.5	0.008000
16.983333	0.5	0.007625
16.991667	0.5	0.007375
17.000000	0.5	0.007375
17.008333	0.5	0.007250
17.016667	0.5	0.006875
17.025000	0.5	0.006375
17.033333	0.5	0.005625
17.041667	0.5	0.005500
17.050000	0.5	0.005000
17.058333	0.5	0.004375
17.066667	0.5	0.003375
17.075000	0.5	0.001875
17.083333	0.5	0.000750
17.091667	0.5	-0.000250
17.100000	0.5	-0.001375
17.108333	0.5	-0.002875
17.116667	0.5	-0.004500
17.125000	0.5	-0.006500
17.133333	0.5	-0.008000
17.141667	0.5	-0.009875
17.150000	0.5	-0.012000
17.158333	0.5	-0.014500
17.166667	0.5	-0.017250
17.175000	0.5	-0.020625
17.183333	0.5	-0.023750
17.191667	0.5	-0.027375
17.200000	0.5	-0.030750
17.208333	0.5	-0.034875
17.216667	0.5	-0.038750
17.225000	0.5	-0.042875
17.233333	0.5	-0.047125
17.241667	0.5	-0.051750
17.250000	0.5	-0.056375
17.258333	0.5	-0.060875
17.266667	0.5	-0.065875
17.275000	0.5	-0.070750
17.283333	0.5	-0.075500
17.291667	0.5	-0.079875
17.300000	0.5	-0.084500
17.308333	0.5	-0.088375
17.316667	0.5	-0.091750
17.325000	0.5	-0.095250
17.333333	0.5	-0.098750
17.341667	0.5	-0.101625
17.350000	0.5	-0.103875
17.358333	0.5	-0.105500
17.366667	0.5	-0.106875
17.375000	0.5	-0.107750
17.383333	0.5	-0.107875
17.391667	0.5	-0.107375
17.400000	0.5	-0.106625
17.408333	0.5	-0.105625
17.416667	0.5	-0.103875
17.425000	0.5	-0.101250
17.433333	0.5	-0.098875
17.441667	0.5	-0.096125
17.450000	0.5	-0.092750
17.458333	0.5	-0.089000
17.466667	0.5	-0.085250
17.475000	0.5	-0.081375
17.483333	0.5	-0.077125
17.491667	0.5	-0.073000
17.500000	0.5	-0.069000
17.508333	0.5	-0.064625
17.516667	0.5	-0.060625
17.525000	0.5	-0.056500
17.533333	0.5	-0.052500
17.541667	0.5	-0.048375
17.550000	0.5	-0.044750
17.558333	0.5	-0.040750
17.566667	0.5	-0.037125
17.575000	0.5	-0.033750
17.583333	0.5	-0.030625
17.591667	0.5	-0.027625
17.600000	0.5	-0.025375
17.608333	0.5	-0.022750
17.616667	0.5	-0.020250
17.625000	0.5	-0.018000
17.633333	0.5	-0.016000
17.641667	0.5	-0.014000
17.650000	0.5	-0.012125
17.658333	0.5	-0.010750
17.666667	0.5	-0.009625
17.675000	0.5	-0.008500
17.683333	0.5	-0.007375
17.691667	0.5	-0.006375
17.700000	0.5	-0.005375
17.708333	0.5	-0.004125
17.716667	0.5	-0.003250
17.725000	0.5	-0.002625
17.733333	0.5	-0.002125
17.741667	0.5	-0.001500
17.750000	0.5	-0.001125
17.758333	0.5	-0.000625
17.766667	0.5	-0.000375
17.775000	0.5	0.000250
17.783333	0.5	0.000750
17.791667	0.5	0.000625
17.800000	0.5	0.001000
17.808333	0.5	0.001500
17.816667	0.5	0.001750
17.825000	0.5	0.002000
17.833333	0.5	0.002250
17.841667	0.5	0.002500
17.850000	0.5	0.002625
17.858333	0.5	0.002875
17.866667	0.5	0.002750
17.875000	0.5	0.002875
17.883333	0.5	0.003000
17.891667	0.5	0.002875
17.900000	0.5	0.003000
17.908333	0.5	0.003125
17.916667	0.5	0.003250
17.925000	0.5	0.003375
17.933333	0.5	0.003500
17.941667	0.5	0.003750
17.950000	0.5	0.003875
17.958333	0.5	0.003875
17.966667	0.5	0.003625
17.975000	0.5	0.003375
17.983333	0.5	0.003375
17.991667	0.5	0.003500
18.000000	0.5	0.003125
18.008333	0.5	0.002875
18.016667	0.5	0.002375
18.025000	0.5	0.002375
18.033333	0.5	0.002375
18.041667	0.5	0.001750
18.050000	0.5	0.001625
18.058333	0.5	0.001250
18.066667	0.5	0.000625
18.075000	0.5	0.000250
18.083333	0.5	0.000250
18.091667	0.5	0.000000
18.100000	0.5	-0.000250
18.108333	0.5	-0.000500
18.116667	0.5	-0.000750
18.125000	0.5	-0.001000
18.133333	0.5	-0.001875
18.141667	0.5	-0.002125
18.150000	0.5	-0.002500
18.158333	0.5	-0.003375
18.166667	0.5	-0.003875
18.175000	0.5	-0.004250
18.183333	0.5	-0.004500
18.191667	0.5	-0.004875
18.200000	0.5	-0.005875
18.208333	0.5	-0.006375
18.216667	0.5	-0.007125
18.225000	0.5	-0.008250
18.233333	0.5	-0.009250
18.241667	0.5	-0.009875
18.250000	0.5	-0.010875
18.258333	0.5	-0.012375
18.266667	0.5	-0.013625
18.275000	0.5	-0.015250
18.283333	0.5	-0.016500
18.291667	0.5	-0.017375
18.300000	0.5	-0.018875
18.308333	0.5	-0.020375
18.316667	0.5	-0.021875
18.325000	0.5	-0.023500
18.333333	0.5	-0.024875
18.341667	0.5	-0.025625
18.350000	0.5	-0.026875
18.358333	0.5	-0.028125
18.366667	0.5	-0.029375
18.375000	0.5	-0.030250
18.383333	0.5	-0.031625
18.391667	0.5	-0.032875
18.400000	0.5	-0.034125
18.408333	0.5	-0.035125
18.416667	0.5	-0.036000
18.425000	0.5	-0.036750
18.433333	0.5	-0.037250
18.441667	0.5	-0.037375
18.450000	0.5	-0.037250
18.458333	0.5	-0.037250
18.466667	0.5	-0.037125
18.475000	0.5	-0.036625
18.483333	0.5	-0.036875
18.491667	0.5	-0.036375
18.500000	0.5	-0.035875
18.508333	0.5	-0.035125
18.516667	0.5	-0.034250
18.525000	0.5	-0.032875
18.533333	0.5	-0.032250
18.541667	0.5	-0.031250
18.550000	0.5	-0.030500
18.558333	0.5	-0.029375
18.566667	0.5	-0.028000
18.575000	0.5	-0.026875
18.583333	0.5	-0.025750
18.591667	0.5	-0.024000
18.600000	0.5	-0.022625
18.608333	0.5	-0.021750
18.616667	0.5	-0.020625
18.625000	0.5	-0.019625
18.633333	0.5	-0.018750
18.641667	0.5	-0.017625
18.650000	0.5	-0.017000
18.658333	0.5	-0.016250
18.666667	0.5	-0.015750
18.675000	0.5	-0.015250
18.683333	0.5	-0.014500
18.691667	0.5	-0.013500
18.700000	0.5	-0.013000
18.708333	0.5	-0.012625
18.716667	0.5	-0.011875
18.725000	0.5	-0.011250
18.733333	0.5	-0.011125
18.741667	0.5	-0.011000
18.750000	0.5	-0.010375
18.758333	0.5	-0.010250
18.766667	0.5	-0.010250
18.775000	0.5	-0.009750
18.783333	0.5	-0.009125
18.791667	0.5	-0.008875
18.800000	0.5	-0.008375
18.808333	0.5	-0.008000
18.816667	0.5	-0.007750
18.825000	0.5	-0.007375
18.833333	0.5	-0.007250
18.841667	0.5	-0.007500
18.850000	0.5	-0.007375
18.858333	0.5	-0.006875
18.866667	0.5	-0.006375
18.875000	0.5	-0.006000
18.883333	0.5	-0.005750
18.891667	0.5	-0.005875
18.900000	0.5	-0.005875
18.908333	0.5	-0.005625
18.916667	0.5	-0.005500
18.925000	0.5	-0.005500
18.933333	0.5	-0.005125
18.941667	0.5	-0.005000
18.950000	0.5	-0.004750
18.958333	0.5	-0.005000
18.966667	0.5	-0.004500
18.975000	0.5	-0.004375
18.983333	0.5	-0.004000
18.991667	0.5	-0.003750
19.000000	0.5	-0.003625
19.008333	0.5	-0.003375
19.016667	0.5	-0.003000
19.025000	0.5	-0.002875
19.033333	0.5	-0.002750
19.041667	0.5	-0.003000
19.050000	0.5	-0.003500
19.058333	0.5	-0.003625
19.066667	0.5	-0.003875
19.075000	0.5	-0.004375
19.083333	0.5	-0.004625
19.091667	0.5	-0.004875
19.100000	0.5	-0.005000
19.108333	0.5	-0.005500
19.116667	0.5	-0.006375
19.125000	0.5	-0.006750
19.133333	0.5	-0.007250
19.141667	0.5	-0.007125
19.150000	0.5	-0.007625
19.158333	0.5	-0.008000
19.166667	0.5	-0.008500
19.175000	0.5	-0.008625
19.183333	0.5	-0.009250
19.191667	0.5	-0.009750
19.200000	0.5	-0.010125
19.208333	0.5	-0.011000
19.216667	0.5	-0.011625
19.225000	0.5	-0.012625
19.233333	0.5	-0.013125
19.241667	0.5	-0.013625
19.250000	0.5	-0.014750
19.258333	0.5	-0.015750
19.266667	0.5	-0.016000
19.275000	0.5	-0.016625
19.283333	0.5	-0.016875
19.291667	0.5	-0.017125
19.300000	0.5	-0.018125
19.308333	0.5	-0.018875
19.316667	0.5	-0.019375
19.325000	0.5	-0.019875
19.333333	0.5	-0.020125
19.341667	0.5	-0.020125
19.350000	0.5	-0.020000
19.358333	0.5	-0.020000
19.366667	0.5	-0.020750
19.375000	0.5	-0.021375
19.383333	0.5	-0.021625
19.391667	0.5	-0.021375
19.400000	0.5	-0.021500
19.408333	0.5	-0.021500
19.416667	0.5	-0.021875
19.425000	0.5	-0.022125
19.433333	0.5	-0.022125
19.441667	0.5	-0.022500
19.450000	0.5	-0.022500
19.458333	0.5	-0.022375
19.466667	0.5	-0.022375
19.475000	0.5	-0.022125
19.483333	0.5	-0.021750
19.491667	0.5	-0.021875
19.500000	0.5	-0.021500
19.508333	0.5	-0.021375
19.516667	0.5	-0.021125
19.525000	0.5	-0.021125
19.533333	0.5	-0.021125
19.541667	0.5	-0.021250
19.550000	0.5	-0.021250
19.558333	0.5	-0.021125
19.566667	0.5	-0.021000
19.575000	0.5	-0.020750
19.583333	0.5	-0.020375
19.591667	0.5	-0.020625
19.600000	0.5	-0.020625
19.608333	0.5	-0.020500
19.616667	0.5	-0.020625
19.625000	0.5	-0.021000
19.633333	0.5	-0.020625
19.641667	0.5	-0.020875
19.650000	0.5	-0.020500
19.658333	0.5	-0.020500
19.666667	0.5	-0.020500
19.675000	0.5	-0.021125
19.683333	0.5	-0.021875
19.691667	0.5	-0.022250
19.700000	0.5	-0.022500
19.708333	0.5	-0.023000
19.716667	0.5	-0.023750
19.725000	0.5	-0.024125
19.733333	0.5	-0.024375
19.741667	0.5	-0.024625
19.750000	0.5	-0.025125
19.758333	0.5	-0.025875
19.766667	0.5	-0.026125
19.775000	0.5	-0.026250
19.783333	0.5	-0.027000
19.791667	0.5	-0.027500
19.800000	0.5	-0.027875
19.808333	0.5	-0.028125
19.816667	0.5	-0.028250
19.825000	0.5	-0.029125
19.833333	0.5	-0.029500
19.841667	0.5	-0.029750
19.850000	0.5	-0.030250
19.858333	0.5	-0.030500
19.866667	0.5	-0.030750
19.875000	0.5	-0.031000
19.883333	0.5	-0.031125
19.891667	0.5	-0.031375
19.900000	0.5	-0.031500
19.908333	0.5	-0.031125
19.916667	0.5	-0.031250
19.925000	0.5	-0.031625
19.933333	0.5	-0.031750
19.941667	0.5	-0.032125
19.950000	0.5	-0.032250
19.958333	0.5	-0.032375
19.966667	0.5	-0.032375
19.975000	0.5	-0.032125
19.983333	0.5	-0.032125
19.991667	0.5	-0.031625
20.000000	0.5	-0.030875
20.008333	0.5	-0.030625
20.016667	0.5	-0.030500
20.025000	0.5	-0.030625
20.033333	0.5	-0.030500
20.041667	0.5	-0.030875
20.050000	0.5	-0.031125
20.058333	0.5	-0.030750
20.066667	0.5	-0.030875
20.075000	0.5	-0.030500
20.083333	0.5	-0.030250
20.091667	0.5	-0.030000
20.100000	0.5	-0.029500
20.108333	0.5	-0.029250
20.116667	0.5	-0.029125
20.125000	0.5	-0.029000
20.133333	0.5	-0.028875
20.141667	0.5	-0.028375
20.150000	0.5	-0.028125
20.158333	0.5	-0.027875
20.166667	0.5	-0.027750
20.175000	0.5	-0.027500
20.183333	0.5	-0.028250
20.191667	0.5	-0.028000
20.200000	0.5	-0.028125
20.208333	0.5	-0.028375
20.216667	0.5	-0.028250
20.225000	0.5	-0.028000
20.233333	0.5	-0.027625
20.241667	0.5	-0.027500
20.250000	0.5	-0.027250
20.258333	0.5	-0.026875
20.266667	0.5	-0.026625
20.275000	0.5	-0.026500
20.283333	0.5	-0.026250
20.291667	0.5	-0.025375
20.300000	0.5	-0.024750
20.308333	0.5	-0.024750
20.316667	0.5	-0.024250
20.325000	0.5	-0.024000
20.333333	0.5	-0.024000
20.341667	0.5	-0.023750
20.350000	0.5	-0.023375
20.358333	0.5	-0.023000
20.366667	0.5	-0.022000
20.375000	0.5	-0.021625
20.383333	0.5	-0.021125
20.391667	0.5	-0.020625
20.400000	0.5	-0.020250
20.408333	0.5	-0.019500
20.416667	0.5	-0.019250
20.425000	0.5	-0.018750
20.433333	0.5	-0.018375
20.441667	0.5	-0.018125
20.450000	0.5	-0.017500
20.458333	0.5	-0.016625
20.466667	0.5	-0.015750
20.475000	0.5	-0.014750
20.483333	0.5	-0.013500
20.491667	0.5	-0.012750
20.500000	0.5	-0.011750
20.508333	0.5	-0.010875
20.516667	0.5	-0.010000
20.525000	0.5	-0.008875
20.533333	0.5	-0.007500
20.541667	0.5	-0.006250
20.550000	0.5	-0.005125
20.558333	0.5	-0.003625
20.566667	0.5	-0.002500
20.575000	0.5	-0.001625
20.583333	0.5	-0.000125
20.591667	0.5	0.000625
20.600000	0.5	0.001875
20.608333	0.5	0.003500
20.616667	0.5	0.004875
20.625000	0.5	0.006250
20.633333	0.5	0.007500
20.641667	0.5	0.008875
20.650000	0.5	0.010250
20.658333	0.5	0.011500
20.666667	0.5	0.012625
20.675000	0.5	0.013875
20.683333	0.5	0.015125
20.691667	0.5	0.016125
20.700000	0.5	0.016875
20.708333	0.5	0.017375
20.716667	0.5	0.017625
20.725000	0.5	0.017625
20.733333	0.5	0.018000
20.741667	0.5	0.018250
20.750000	0.5	0.018125
20.758333	0.5	0.017750
20.766667	0.5	0.017250
20.775000	0.5	0.016625
20.783333	0.5	0.015875
20.791667	0.5	0.015250
20.800000	0.5	0.014500
20.808333	0.5	0.013000
20.816667	0.5	0.011750
20.825000	0.5	0.010625
20.833333	0.5	0.009375
20.841667	0.5	0.008000
20.850000	0.5	0.006625
20.858333	0.5	0.005375
20.866667	0.5	0.003625
20.875000	0.5	0.002125
20.883333	0.5	0.000625
20.891667	0.5	-0.000875
20.900000	0.5	-0.002250
20.908333	0.5	-0.003250
20.916667	0.5	-0.004750
20.925000	0.5	-0.006000
20.933333	0.5	-0.007875
20.941667	0.5	-0.008625
20.950000	0.5	-0.009750
20.958333	0.5	-0.010875
20.966667	0.5	-0.011625
20.975000	0.5	-0.012250
20.983333	0.5	-0.013125
20.991667	0.5	-0.013875
21.000000	0.5	-0.014500
21.008333	0.5	-0.014875
21.016667	0.5	-0.015750
21.025000	0.5	-0.016625
21.033333	0.5	-0.017250
21.041667	0.5	-0.018000
21.050000	0.5	-0.018250
21.058333	0.5	-0.018875
21.066667	0.5	-0.019250
21.075000	0.5	-0.019500
21.083333	0.5	-0.019625
21.091667	0.5	-0.019875
21.100000	0.5	-0.020125
21.108333	0.5	-0.020250
21.116667	0.5	-0.020125
21.125000	0.5	-0.020250
21.133333	0.5	-0.020250
21.141667	0.5	-0.020625
21.150000	0.5	-0.020625
21.158333	0.5	-0.021000
21.166667	0.5	-0.021250
21.175000	0.5	-0.021625
21.183333	0.5	-0.021875
21.191667	0.5	-0.021875
21.200000	0.5	-0.021750
21.208333	0.5	-0.021250
21.216667	0.5	-0.021000
21.225000	0.5	-0.021000
21.233333	0.5	-0.021000
21.241667	0.5	-0.020750
21.250000	0.5	-0.020375
21.258333	0.5	-0.020375
21.266667	0.5	-0.020000
21.275000	0.5	-0.019625
21.283333	0.5	-0.019500
21.291667	0.5	-0.019500
21.300000	0.5	-0.019375
21.308333	0.5	-0.019250
21.316667	0.5	-0.019125
21.325000	0.5	-0.019000
21.333333	0.5	-0.018625
21.341667	0.5	-0.018500
21.350000	0.5	-0.018375
21.358333	0.5	-0.018500
21.366667	0.5	-0.017875
21.375000	0.5	-0.017500
21.383333	0.5	-0.017125
21.391667	0.5	-0.017375
21.400000	0.5	-0.017375
21.408333	0.5	-0.017250
21.416667	0.5	-0.017750
21.425000	0.5	-0.017750
21.433333	0.5	-0.017750
21.441667	0.5	-0.017625
21.450000	0.5	-0.017375
21.458333	0.5	-0.017125
21.466667	0.5	-0.017125
21.475000	0.5	-0.017125
21.483333	0.5	-0.017250
21.491667	0.5	-0.017125
21.500000	0.5	-0.017250
21.508333	0.5	-0.017000
21.516667	0.5	-0.017125
21.525000	0.5	-0.017000
21.533333	0.5	-0.017125
21.541667	0.5	-0.017375
21.550000	0.5	-0.017375
21.558333	0.5	-0.017125
21.566667	0.5	-0.016750
21.575000	0.5	-0.016625
21.583333	0.5	-0.016375
21.591667	0.5	-0.016375
21.600000	0.5	-0.016750
21.608333	0.5	-0.017000
21.616667	0.5	-0.016750
21.625000	0.5	-0.016750
21.633333	0.5	-0.016250
21.641667	0.5	-0.016250
21.650000	0.5	-0.016250
21.658333	0.5	-0.016125
21.666667	0.5	-0.016250
21.675000	0.5	-0.016375
21.683333	0.5	-0.016500
21.691667	0.5	-0.016500
21.700000	0.5	-0.016500
21.708333	0.5	-0.016375
21.716667	0.5	-0.016250
21.725000	0.5	-0.015750
21.733333	0.5	-0.015500
21.741667	0.5	-0.015250
21.750000	0.5	-0.014875
21.758333	0.5	-0.014875
21.766667	0.5	-0.014875
21.775000	0.5	-0.015125
21.783333	0.5	-0.015250
21.791667	0.5	-0.015125
21.800000	0.5	-0.015000
21.808333	0.5	-0.014625
21.816667	0.5	-0.014625
21.825000	0.5	-0.014875
21.833333	0.5	-0.014625
21.841667	0.5	-0.015000
21.850000	0.5	-0.015000
21.858333	0.5	-0.015250
21.866667	0.5	-0.015625
21.875000	0.5	-0.015750
21.883333	0.5	-0.015625
21.891667	0.5	-0.015750
21.900000	0.5	-0.016000
21.908333	0.5	-0.016000
21.916667	0.5	-0.015625
21.925000	0.5	-0.015500
21.933333	0.5	-0.015750
21.941667	0.5	-0.015750
21.950000	0.5	-0.015625
21.958333	0.5	-0.015625
21.966667	0.5	-0.015625
21.975000	0.5	-0.015500
21.983333	0.5	-0.015125
21.991667	0.5	-0.014625
22.000000	0.5	-0.014500
22.008333	0.5	-0.014250
22.016667	0.5	-0.014125
22.025000	0.5	-0.014125
22.033333	0.5	-0.014000
22.041667	0.5	-0.013375
22.050000	0.5	-0.013125
22.058333	0.5	-0.013250
22.066667	0.5	-0.013000
22.075000	0.5	-0.012875
22.083333	0.5	-0.012625
22.091667	0.5	-0.012250
22.100000	0.5	-0.011750
22.108333	0.5	-0.011500
22.116667	0.5	-0.010875
22.125000	0.5	-0.010750
22.133333	0.5	-0.010500
22.141667	0.5	-0.010250
22.150000	0.5	-0.010125
22.158333	0.5	-0.010125
22.166667	0.5	-0.009750
22.175000	0.5	-0.009250
22.183333	0.5	-0.008625
22.191667	0.5	-0.008250
22.200000	0.5	-0.007875
22.208333	0.5	-0.007500
22.216667	0.5	-0.007125
22.225000	0.5	-0.006875
22.233333	0.5	-0.006500
22.241667	0.5	-0.006125
22.250000	0.5	-0.006125
22.258333	0.5	-0.005750
22.266667	0.5	-0.005375
22.275000	0.5	-0.005500
22.283333	0.5	-0.004750
22.291667	0.5	-0.004125
22.300000	0.5	-0.003750
22.308333	0.5	-0.003500
22.316667	0.5	-0.003500
22.325000	0.5	-0.003375
22.333333	0.5	-0.002750
22.341667	0.5	-0.002625
22.350000	0.5	-0.002625
22.358333	0.5	-0.002625
22.366667	0.5	-0.002125
22.375000	0.5	-0.001750
22.383333	0.5	-0.001375
22.391667	0.5	-0.001125
22.400000	0.5	-0.000875
22.408333	0.5	-0.000625
22.416667	0.5	-0.000375
22.425000	0.5	-0.000375
22.433333	0.5	-0.000250
22.441667	0.5	0.000000
22.450000	0.5	0.000250
22.458333	0.5	0.000875
22.466667	0.5	0.001375
22.475000	0.5	0.001875
22.483333	0.5	0.002375
22.491667	0.5	0.002875
22.500000	0.5	0.003250
22.508333	0.5	0.003750
22.516667	0.5	0.003875
22.525000	0.5	0.004250
22.533333	0.5	0.004875
22.541667	0.5	0.005500
22.550000	0.5	0.006000
22.558333	0.5	0.006250
22.566667	0.5	0.006000
22.575000	0.5	0.006125
22.583333	0.5	0.006625
22.591667	0.5	0.007125
22.600000	0.5	0.007375
22.608333	0.5	0.007500
22.616667	0.5	0.007375
22.625000	0.5	0.007500
22.633333	0.5	0.007250
22.641667	0.5	0.007375
22.650000	0.5	0.007125
22.658333	0.5	0.007375
22.666667	0.5	0.007375
22.675000	0.5	0.006875
22.683333	0.5	0.006625
22.691667	0.5	0.006750
22.700000	0.5	0.006250
22.708333	0.5	0.006000
22.716667	0.5	0.005625
22.725000	0.5	0.005125
22.733333	0.5	0.005125
22.741667	0.5	0.005000
22.750000	0.5	0.004750
22.758333	0.5	0.004500
22.766667	0.5	0.004000
22.775000	0.5	0.003750
22.783333	0.5	0.003250
22.791667	0.5	0.002875
22.800000	0.5	0.002500
22.808333	0.5	0.002000
22.816667	0.5	0.001250
22.825000	0.5	0.000750
22.833333	0.5	0.000250
22.841667	0.5	0.000000
22.850000	0.5	-0.000250
22.858333	0.5	-0.000250
22.866667	0.5	-0.000500
22.875000	0.5	-0.001000
22.883333	0.5	-0.001375
22.891667	0.5	-0.001875
22.900000	0.5	-0.002125
22.908333	0.5	-0.002750
22.916667	0.5	-0.002625
22.925000	0.5	-0.002750
22.933333	0.5	-0.003375
22.941667	0.5	-0.004125
22.950000	0.5	-0.004125
22.958333	0.5	-0.004000
22.966667	0.5	-0.004000
22.975000	0.5	-0.004000
22.983333	0.5	-0.004125
22.991667	0.5	-0.004375
23.000000	0.5	-0.005000
23.008333	0.5	-0.005250
23.016667	0.5	-0.006000
23.025000	0.5	-0.006250
23.033333	0.5	-0.006250
23.041667	0.5	-0.006375
23.050000	0.5	-0.006500
23.058333	0.5	-0.006750
23.066667	0.5	-0.006625
23.075000	0.5	-0.006500
23.083333	0.5	-0.006625
23.091667	0.5	-0.006500
23.100000	0.5	-0.006375
23.108333	0.5	-0.006250
23.116667	0.5	-0.006125
23.125000	0.5	-0.005750
23.133333	0.5	-0.006125
23.141667	0.5	-0.005625
23.150000	0.5	-0.005375
23.158333	0.5	-0.005500
23.166667	0.5	-0.004625
23.175000	0.5	-0.004250
23.183333	0.5	-0.003875
23.191667	0.5	-0.003125
23.200000	0.5	-0.002125
23.208333	0.5	-0.001875
23.216667	0.5	-0.001500
23.225000	0.5	-0.001000
23.233333	0.5	-0.000625
23.241667	0.5	-0.000500
23.250000	0.5	0.000000
23.258333	0.5	0.000500
23.266667	0.5	0.001125
23.275000	0.5	0.001375
23.283333	0.5	0.001750
23.291667	0.5	0.002375
23.300000	0.5	0.002875
23.308333	0.5	0.003000
23.316667	0.5	0.003125
23.325000	0.5	0.003500
23.333333	0.5	0.003625
23.341667	0.5	0.004000
23.350000	0.5	0.004500
23.358333	0.5	0.004875
23.366667	0.5	0.005375
23.375000	0.5	0.005625
23.383333	0.5	0.005875
23.391667	0.5	0.006000
23.400000	0.5	0.005500
23.408333	0.5	0.005500
23.416667	0.5	0.006000
23.425000	0.5	0.006250
23.433333	0.5	0.006625
23.441667	0.5	0.006375
23.450000	0.5	0.006250
23.458333	0.5	0.006500
23.466667	0.5	0.006500
23.475000	0.5	0.006750
23.483333	0.5	0.006625
23.491667	0.5	0.006625
23.500000	0.5	0.006625
23.508333	0.5	0.006625
23.516667	0.5	0.006125
23.525000	0.5	0.006125
23.533333	0.5	0.006125
23.541667	0.5	0.006125
23.550000	0.5	0.006500
23.558333	0.5	0.006250
23.566667	0.5	0.005625
23.575000	0.5	0.005500
23.583333	0.5	0.005750
23.591667	0.5	0.005750
23.600000	0.5	0.006000
23.608333	0.5	0.005875
23.616667	0.5	0.005750
23.625000	0.5	0.005375
23.633333	0.5	0.005250
23.641667	0.5	0.005750
23.650000	0.5	0.005500
23.658333	0.5	0.005375
23.666667	0.5	0.005625
23.675000	0.5	0.005500
23.683333	0.5	0.005500
23.691667	0.5	0.005375
23.700000	0.5	0.005750
23.708333	0.5	0.006125
23.716667	0.5	0.006125
23.725000	0.5	0.006000
23.733333	0.5	0.006375
23.741667	0.5	0.006625
23.750000	0.5	0.006500
23.758333	0.5	0.006750
23.766667	0.5	0.007000
23.775000	0.5	0.006875
23.783333	0.5	0.006625
23.791667	0.5	0.006500
23.800000	0.5	0.006500
23.808333	0.5	0.007125
23.816667	0.5	0.007500
23.825000	0.5	0.007000
23.833333	0.5	0.006500
23.841667	0.5	0.006500
23.850000	0.5	0.006625
23.858333	0.5	0.006500
23.866667	0.5	0.006500
23.875000	0.5	0.006250
23.883333	0.5	0.006375
23.891667	0.5	0.006375
23.900000	0.5	0.006375
23.908333	0.5	0.006250
23.916667	0.5	0.005375
23.925000	0.5	0.005250
23.933333	0.5	0.005375
23.941667	0.5	0.005375
23.950000	0.5	0.005625
23.958333	0.5	0.005375
23.966667	0.5	0.005500
23.975000	0.5	0.005625
23.983333	0.5	0.005500
23.991667	0.5	0.005375
24.000000	0.5	0.005250
24.008333	0.5	0.004750
24.016667	0.5	0.004750
24.025000	0.5	0.004625
24.033333	0.5	0.004125
24.041667	0.5	0.003875
24.050000	0.5	0.003500
24.058333	0.5	0.003125
24.066667	0.5	0.002750
24.075000	0.5	0.002750
24.083333	0.5	0.002875
24.091667	0.5	0.002875
24.100000	0.5	0.002500
24.108333	0.5	0.002250
24.116667	0.5	0.002125
24.125000	0.5	0.002250
24.133333	0.5	0.002125
24.141667	0.5	0.002250
24.150000	0.5	0.002250
24.158333	0.5	0.002125
24.166667	0.5	0.002250
24.175000	0.5	0.002250
24.183333	0.5	0.001875
24.191667	0.5	0.002000
24.200000	0.5	0.002000
24.208333	0.5	0.001875
24.216667	0.5	0.001875
24.225000	0.5	0.001375
24.233333	0.5	0.001000
24.241667	0.5	0.001125
24.250000	0.5	0.000750
24.258333	0.5	0.000750
24.266667	0.5	0.000625
24.275000	0.5	0.001000
24.283333	0.5	0.000500
24.291667	0.5	0.000375
24.300000	0.5	0.000625
24.308333	0.5	0.000625
24.316667	0.5	0.000500
24.325000	0.5	0.000125
24.333333	0.5	0.000125
24.341667	0.5	-0.000250
24.350000	0.5	-0.000375
24.358333	0.5	-0.000500
24.366667	0.5	-0.000375
24.375000	0.5	-0.000500
24.383333	0.5	-0.000750
24.391667	0.5	-0.001125
24.400000	0.5	-0.001375
24.408333	0.5	-0.001750
24.416667	0.5	-0.001875
24.425000	0.5	-0.002250
24.433333	0.5	-0.002375
24.441667	0.5	-0.002125
24.450000	0.5	-0.002375
24.458333	0.5	-0.003000
24.466667	0.5	-0.003375
24.475000	0.5	-0.003375
24.483333	0.5	-0.003250
24.491667	0.5	-0.003125
24.500000	0.5	-0.003125
24.508333	0.5	-0.003250
24.516667	0.5	-0.003250
24.525000	0.5	-0.003000
24.533333	0.5	-0.002750
24.541667	0.5	-0.002875
24.550000	0.5	-0.003125
24.558333	0.5	-0.003250
24.566667	0.5	-0.003625
24.575000	0.5	-0.003500
24.583333	0.5	-0.003500
24.591667	0.5	-0.003500
24.600000	0.5	-0.003375
24.608333	0.5	-0.003000
24.616667	0.5	-0.003000
24.625000	0.5	-0.002625
24.633333	0.5	-0.002250
24.641667	0.5	-0.002000
24.650000	0.5	-0.002000
24.658333	0.5	-0.002250
24.666667	0.5	-0.002125
24.675000	0.5	-0.002125
24.683333	0.5	-0.002000
24.691667	0.5	-0.001750
24.700000	0.5	-0.001375
24.708333	0.5	-0.000750
24.716667	0.5	0.000000
24.725000	0.5	0.000375
24.733333	0.5	0.000625
24.741667	0.5	0.001500
24.750000	0.5	0.001500
24.758333	0.5	0.001875
24.766667	0.5	0.001875
24.775000	0.5	0.002125
24.783333	0.5	0.002375
24.791667	0.5	0.002875
24.800000	0.5	0.003500
24.808333	0.5	0.003875
24.816667	0.5	0.004125
24.825000	0.5	0.004250
24.833333	0.5	0.004875
24.841667	0.5	0.005000
24.850000	0.5	0.005000
24.858333	0.5	0.005375
24.866667	0.5	0.006000
24.875000	0.5	0.006125
24.883333	0.5	0.006500
24.891667	0.5	0.006875
24.900000	0.5	0.007125
24.908333	0.5	0.007500
24.916667	0.5	0.007750
24.925000	0.5	0.008125
24.933333	0.5	0.008125
24.941667	0.5	0.008625
24.950000	0.5	0.009000
24.958333	0.5	0.009125
24.966667	0.5	0.008500
24.975000	0.5	0.008750
24.983333	0.5	0.009000
24.991667	0.5	0.009500
25.000000	0.5	0.009875
