# Supplementary material for: Dynamic character displacement among a pair of bacterial phyllosphere commensals in situ
Source: Nat Commun. 2022 May 20;13:2836. doi: 10.1038/s41467-022-30469-3 (PMC9123166; doi:10.1038/s41467-022-30469-3)
Supplement: Supplementary file 11 — Source Data [file 41467_2022_30469_MOESM11_ESM.zip › Source Data/Supplementary Figure 5/Glucose t1 b.txt]

File Path	chrom://marshall/Chromeleon7/HPLC_Ultimate_3000/Users/helucas/20200720_OrganicAcids_CCR_L257.seq/739.smp/RI_1.channel/RI_1.chm
Channel	RI_1

Injection Information:
Data Vault	Chromeleon7
Injection	Glu_t1_b
Injection Number	111
Position	BA8
Comment	
Processing Method	Quantitative
Instrument Method	20200525_Rezex_ROA_OrganicAcid_600uL_2500uM_H2SO4_50A_50D
Type	Unknown
Status	Finished
Injection Date	7/22/2020
Injection Time	7:39:00 PM
Injection Volume (µl)	10.000
Dilution Factor	1.0000
Weight	1.0000

Chromatogram Data Information:
Time Min. (min)	0.000000
Time Max. (min)	25.000000
Data Points	3001
Detector	RI
Generating Data System	Chromeleon 7.2.5.9507
Exporting Data System	Chromeleon 7.2.8.0
Operator	Instrument Controller
Signal Quantity	Refractive 
Signal Unit	µRIU
Signal Min.	-2.628000
Signal Max.	24.936375
Channel	RI_1
Driver Name	RID520Driver.dll
Channel Type	Evaluation
Min. Step (s)	0.5
Max. Step (s)	0.5
Average Step (s)	0.5

Signal Parameter Information:
Signal Info	

Chromatogram Data:
Time (min)	Step (s)	Value (µRIU)
0.000000	n.a.	-0.019375
0.008333	0.5	-0.020250
0.016667	0.5	-0.020875
0.025000	0.5	-0.021375
0.033333	0.5	-0.021625
0.041667	0.5	-0.022375
0.050000	0.5	-0.022750
0.058333	0.5	-0.023250
0.066667	0.5	-0.023500
0.075000	0.5	-0.024125
0.083333	0.5	-0.024750
0.091667	0.5	-0.025125
0.100000	0.5	-0.025500
0.108333	0.5	-0.025500
0.116667	0.5	-0.025500
0.125000	0.5	-0.025625
0.133333	0.5	-0.025500
0.141667	0.5	-0.025750
0.150000	0.5	-0.026000
0.158333	0.5	-0.025750
0.166667	0.5	-0.025750
0.175000	0.5	-0.025875
0.183333	0.5	-0.025875
0.191667	0.5	-0.025625
0.200000	0.5	-0.025875
0.208333	0.5	-0.025625
0.216667	0.5	-0.025250
0.225000	0.5	-0.025250
0.233333	0.5	-0.025625
0.241667	0.5	-0.025375
0.250000	0.5	-0.025375
0.258333	0.5	-0.024750
0.266667	0.5	-0.024250
0.275000	0.5	-0.024125
0.283333	0.5	-0.024000
0.291667	0.5	-0.023625
0.300000	0.5	-0.023500
0.308333	0.5	-0.023500
0.316667	0.5	-0.023250
0.325000	0.5	-0.022750
0.333333	0.5	-0.022875
0.341667	0.5	-0.022625
0.350000	0.5	-0.022500
0.358333	0.5	-0.022375
0.366667	0.5	-0.021875
0.375000	0.5	-0.021625
0.383333	0.5	-0.021625
0.391667	0.5	-0.021000
0.400000	0.5	-0.020500
0.408333	0.5	-0.020250
0.416667	0.5	-0.019750
0.425000	0.5	-0.019500
0.433333	0.5	-0.019250
0.441667	0.5	-0.018750
0.450000	0.5	-0.018500
0.458333	0.5	-0.018000
0.466667	0.5	-0.017875
0.475000	0.5	-0.017750
0.483333	0.5	-0.017125
0.491667	0.5	-0.016375
0.500000	0.5	-0.015250
0.508333	0.5	-0.014750
0.516667	0.5	-0.014250
0.525000	0.5	-0.013625
0.533333	0.5	-0.013125
0.541667	0.5	-0.012875
0.550000	0.5	-0.012250
0.558333	0.5	-0.011250
0.566667	0.5	-0.010750
0.575000	0.5	-0.010375
0.583333	0.5	-0.009375
0.591667	0.5	-0.008875
0.600000	0.5	-0.008625
0.608333	0.5	-0.007500
0.616667	0.5	-0.006875
0.625000	0.5	-0.005750
0.633333	0.5	-0.005375
0.641667	0.5	-0.004500
0.650000	0.5	-0.003625
0.658333	0.5	-0.002750
0.666667	0.5	-0.002125
0.675000	0.5	-0.001125
0.683333	0.5	0.000000
0.691667	0.5	0.000625
0.700000	0.5	0.001375
0.708333	0.5	0.001875
0.716667	0.5	0.002625
0.725000	0.5	0.003625
0.733333	0.5	0.004375
0.741667	0.5	0.004625
0.750000	0.5	0.005000
0.758333	0.5	0.006000
0.766667	0.5	0.006750
0.775000	0.5	0.007000
0.783333	0.5	0.007875
0.791667	0.5	0.008375
0.800000	0.5	0.009125
0.808333	0.5	0.009750
0.816667	0.5	0.009500
0.825000	0.5	0.010000
0.833333	0.5	0.010625
0.841667	0.5	0.010750
0.850000	0.5	0.011125
0.858333	0.5	0.011125
0.866667	0.5	0.011250
0.875000	0.5	0.011125
0.883333	0.5	0.011125
0.891667	0.5	0.011125
0.900000	0.5	0.010750
0.908333	0.5	0.010250
0.916667	0.5	0.009750
0.925000	0.5	0.009625
0.933333	0.5	0.009625
0.941667	0.5	0.009000
0.950000	0.5	0.008500
0.958333	0.5	0.008125
0.966667	0.5	0.007250
0.975000	0.5	0.006750
0.983333	0.5	0.006375
0.991667	0.5	0.005625
1.000000	0.5	0.005000
1.008333	0.5	0.004000
1.016667	0.5	0.003500
1.025000	0.5	0.003000
1.033333	0.5	0.002375
1.041667	0.5	0.002125
1.050000	0.5	0.001625
1.058333	0.5	0.000750
1.066667	0.5	0.000250
1.075000	0.5	-0.000250
1.083333	0.5	-0.001000
1.091667	0.5	-0.001750
1.100000	0.5	-0.002375
1.108333	0.5	-0.002875
1.116667	0.5	-0.003375
1.125000	0.5	-0.004000
1.133333	0.5	-0.004500
1.141667	0.5	-0.004625
1.150000	0.5	-0.004625
1.158333	0.5	-0.005125
1.166667	0.5	-0.005500
1.175000	0.5	-0.005750
1.183333	0.5	-0.005875
1.191667	0.5	-0.006500
1.200000	0.5	-0.006875
1.208333	0.5	-0.006875
1.216667	0.5	-0.006625
1.225000	0.5	-0.007000
1.233333	0.5	-0.007375
1.241667	0.5	-0.007750
1.250000	0.5	-0.008125
1.258333	0.5	-0.008125
1.266667	0.5	-0.008125
1.275000	0.5	-0.007875
1.283333	0.5	-0.007500
1.291667	0.5	-0.007250
1.300000	0.5	-0.007250
1.308333	0.5	-0.007375
1.316667	0.5	-0.006875
1.325000	0.5	-0.006625
1.333333	0.5	-0.006500
1.341667	0.5	-0.006500
1.350000	0.5	-0.006375
1.358333	0.5	-0.006250
1.366667	0.5	-0.006000
1.375000	0.5	-0.005875
1.383333	0.5	-0.005375
1.391667	0.5	-0.005000
1.400000	0.5	-0.005125
1.408333	0.5	-0.005000
1.416667	0.5	-0.005125
1.425000	0.5	-0.004875
1.433333	0.5	-0.004625
1.441667	0.5	-0.004500
1.450000	0.5	-0.003750
1.458333	0.5	-0.003375
1.466667	0.5	-0.003000
1.475000	0.5	-0.002750
1.483333	0.5	-0.002750
1.491667	0.5	-0.002750
1.500000	0.5	-0.002625
1.508333	0.5	-0.002625
1.516667	0.5	-0.002750
1.525000	0.5	-0.003000
1.533333	0.5	-0.002875
1.541667	0.5	-0.002625
1.550000	0.5	-0.002500
1.558333	0.5	-0.002375
1.566667	0.5	-0.002000
1.575000	0.5	-0.001750
1.583333	0.5	-0.001875
1.591667	0.5	-0.001875
1.600000	0.5	-0.001625
1.608333	0.5	-0.001625
1.616667	0.5	-0.001750
1.625000	0.5	-0.001625
1.633333	0.5	-0.001750
1.641667	0.5	-0.001875
1.650000	0.5	-0.001750
1.658333	0.5	-0.001750
1.666667	0.5	-0.002000
1.675000	0.5	-0.002000
1.683333	0.5	-0.002500
1.691667	0.5	-0.002375
1.700000	0.5	-0.002625
1.708333	0.5	-0.003000
1.716667	0.5	-0.003250
1.725000	0.5	-0.003000
1.733333	0.5	-0.003000
1.741667	0.5	-0.003000
1.750000	0.5	-0.003250
1.758333	0.5	-0.003375
1.766667	0.5	-0.003500
1.775000	0.5	-0.003750
1.783333	0.5	-0.003625
1.791667	0.5	-0.003375
1.800000	0.5	-0.003625
1.808333	0.5	-0.004000
1.816667	0.5	-0.004125
1.825000	0.5	-0.004000
1.833333	0.5	-0.004000
1.841667	0.5	-0.004000
1.850000	0.5	-0.003750
1.858333	0.5	-0.003875
1.866667	0.5	-0.004125
1.875000	0.5	-0.004500
1.883333	0.5	-0.004750
1.891667	0.5	-0.005000
1.900000	0.5	-0.005250
1.908333	0.5	-0.005375
1.916667	0.5	-0.005625
1.925000	0.5	-0.005750
1.933333	0.5	-0.006375
1.941667	0.5	-0.006750
1.950000	0.5	-0.006750
1.958333	0.5	-0.006875
1.966667	0.5	-0.007250
1.975000	0.5	-0.007500
1.983333	0.5	-0.007750
1.991667	0.5	-0.007625
2.000000	0.5	-0.007500
2.008333	0.5	-0.007375
2.016667	0.5	-0.007125
2.025000	0.5	-0.006875
2.033333	0.5	-0.007250
2.041667	0.5	-0.007250
2.050000	0.5	-0.007125
2.058333	0.5	-0.006625
2.066667	0.5	-0.006500
2.075000	0.5	-0.006500
2.083333	0.5	-0.006375
2.091667	0.5	-0.006625
2.100000	0.5	-0.006750
2.108333	0.5	-0.006750
2.116667	0.5	-0.006750
2.125000	0.5	-0.006500
2.133333	0.5	-0.006250
2.141667	0.5	-0.006125
2.150000	0.5	-0.005875
2.158333	0.5	-0.005500
2.166667	0.5	-0.005500
2.175000	0.5	-0.005750
2.183333	0.5	-0.005750
2.191667	0.5	-0.006000
2.200000	0.5	-0.005375
2.208333	0.5	-0.005250
2.216667	0.5	-0.005500
2.225000	0.5	-0.005250
2.233333	0.5	-0.005125
2.241667	0.5	-0.005000
2.250000	0.5	-0.004875
2.258333	0.5	-0.005125
2.266667	0.5	-0.004750
2.275000	0.5	-0.004625
2.283333	0.5	-0.004125
2.291667	0.5	-0.004625
2.300000	0.5	-0.004500
2.308333	0.5	-0.004750
2.316667	0.5	-0.004875
2.325000	0.5	-0.005000
2.333333	0.5	-0.005000
2.341667	0.5	-0.005125
2.350000	0.5	-0.005250
2.358333	0.5	-0.005500
2.366667	0.5	-0.005625
2.375000	0.5	-0.005000
2.383333	0.5	-0.005125
2.391667	0.5	-0.005500
2.400000	0.5	-0.006125
2.408333	0.5	-0.006625
2.416667	0.5	-0.006875
2.425000	0.5	-0.007000
2.433333	0.5	-0.007125
2.441667	0.5	-0.007000
2.450000	0.5	-0.007500
2.458333	0.5	-0.008250
2.466667	0.5	-0.008500
2.475000	0.5	-0.008750
2.483333	0.5	-0.009250
2.491667	0.5	-0.009625
2.500000	0.5	-0.010125
2.508333	0.5	-0.010625
2.516667	0.5	-0.011000
2.525000	0.5	-0.011250
2.533333	0.5	-0.011500
2.541667	0.5	-0.012000
2.550000	0.5	-0.012000
2.558333	0.5	-0.012125
2.566667	0.5	-0.012250
2.575000	0.5	-0.012250
2.583333	0.5	-0.012750
2.591667	0.5	-0.013000
2.600000	0.5	-0.013625
2.608333	0.5	-0.014250
2.616667	0.5	-0.014500
2.625000	0.5	-0.014500
2.633333	0.5	-0.014250
2.641667	0.5	-0.013875
2.650000	0.5	-0.013875
2.658333	0.5	-0.014375
2.666667	0.5	-0.014875
2.675000	0.5	-0.015250
2.683333	0.5	-0.015125
2.691667	0.5	-0.015500
2.700000	0.5	-0.016000
2.708333	0.5	-0.016000
2.716667	0.5	-0.016000
2.725000	0.5	-0.016000
2.733333	0.5	-0.015750
2.741667	0.5	-0.015500
2.750000	0.5	-0.015375
2.758333	0.5	-0.015375
2.766667	0.5	-0.015500
2.775000	0.5	-0.015625
2.783333	0.5	-0.015375
2.791667	0.5	-0.015125
2.800000	0.5	-0.014875
2.808333	0.5	-0.014375
2.816667	0.5	-0.014125
2.825000	0.5	-0.014000
2.833333	0.5	-0.014000
2.841667	0.5	-0.013750
2.850000	0.5	-0.013500
2.858333	0.5	-0.013250
2.866667	0.5	-0.012625
2.875000	0.5	-0.012625
2.883333	0.5	-0.012375
2.891667	0.5	-0.011875
2.900000	0.5	-0.011625
2.908333	0.5	-0.011500
2.916667	0.5	-0.011250
2.925000	0.5	-0.011250
2.933333	0.5	-0.010750
2.941667	0.5	-0.010375
2.950000	0.5	-0.010375
2.958333	0.5	-0.010250
2.966667	0.5	-0.010250
2.975000	0.5	-0.010500
2.983333	0.5	-0.010625
2.991667	0.5	-0.010875
3.000000	0.5	-0.010625
3.008333	0.5	-0.010375
3.016667	0.5	-0.009750
3.025000	0.5	-0.009625
3.033333	0.5	-0.009500
3.041667	0.5	-0.009125
3.050000	0.5	-0.009000
3.058333	0.5	-0.008875
3.066667	0.5	-0.008875
3.075000	0.5	-0.008875
3.083333	0.5	-0.009000
3.091667	0.5	-0.008750
3.100000	0.5	-0.009000
3.108333	0.5	-0.008125
3.116667	0.5	-0.008125
3.125000	0.5	-0.008125
3.133333	0.5	-0.008000
3.141667	0.5	-0.008000
3.150000	0.5	-0.008000
3.158333	0.5	-0.007875
3.166667	0.5	-0.007625
3.175000	0.5	-0.007500
3.183333	0.5	-0.007125
3.191667	0.5	-0.006875
3.200000	0.5	-0.006625
3.208333	0.5	-0.006875
3.216667	0.5	-0.006875
3.225000	0.5	-0.006500
3.233333	0.5	-0.006375
3.241667	0.5	-0.006125
3.250000	0.5	-0.005750
3.258333	0.5	-0.005875
3.266667	0.5	-0.005625
3.275000	0.5	-0.005500
3.283333	0.5	-0.005125
3.291667	0.5	-0.004875
3.300000	0.5	-0.004875
3.308333	0.5	-0.004750
3.316667	0.5	-0.004625
3.325000	0.5	-0.004500
3.333333	0.5	-0.004875
3.341667	0.5	-0.004625
3.350000	0.5	-0.004625
3.358333	0.5	-0.004625
3.366667	0.5	-0.004750
3.375000	0.5	-0.005000
3.383333	0.5	-0.005000
3.391667	0.5	-0.004875
3.400000	0.5	-0.005375
3.408333	0.5	-0.005625
3.416667	0.5	-0.005375
3.425000	0.5	-0.005250
3.433333	0.5	-0.005250
3.441667	0.5	-0.005750
3.450000	0.5	-0.006250
3.458333	0.5	-0.006500
3.466667	0.5	-0.006250
3.475000	0.5	-0.006500
3.483333	0.5	-0.006500
3.491667	0.5	-0.006375
3.500000	0.5	-0.006375
3.508333	0.5	-0.006750
3.516667	0.5	-0.007125
3.525000	0.5	-0.007000
3.533333	0.5	-0.006750
3.541667	0.5	-0.006750
3.550000	0.5	-0.006750
3.558333	0.5	-0.006625
3.566667	0.5	-0.006625
3.575000	0.5	-0.006750
3.583333	0.5	-0.006500
3.591667	0.5	-0.006125
3.600000	0.5	-0.005625
3.608333	0.5	-0.005625
3.616667	0.5	-0.005250
3.625000	0.5	-0.005250
3.633333	0.5	-0.004750
3.641667	0.5	-0.004375
3.650000	0.5	-0.003750
3.658333	0.5	-0.003125
3.666667	0.5	-0.002750
3.675000	0.5	-0.002250
3.683333	0.5	-0.001750
3.691667	0.5	-0.001500
3.700000	0.5	-0.001125
3.708333	0.5	-0.000500
3.716667	0.5	0.000125
3.725000	0.5	0.000375
3.733333	0.5	0.001125
3.741667	0.5	0.001750
3.750000	0.5	0.002250
3.758333	0.5	0.003000
3.766667	0.5	0.003625
3.775000	0.5	0.004625
3.783333	0.5	0.005250
3.791667	0.5	0.005625
3.800000	0.5	0.006000
3.808333	0.5	0.006500
3.816667	0.5	0.007250
3.825000	0.5	0.007750
3.833333	0.5	0.008625
3.841667	0.5	0.009250
3.850000	0.5	0.009750
3.858333	0.5	0.009750
3.866667	0.5	0.010000
3.875000	0.5	0.010250
3.883333	0.5	0.010625
3.891667	0.5	0.010625
3.900000	0.5	0.010625
3.908333	0.5	0.011125
3.916667	0.5	0.011125
3.925000	0.5	0.011125
3.933333	0.5	0.011375
3.941667	0.5	0.011250
3.950000	0.5	0.011000
3.958333	0.5	0.011125
3.966667	0.5	0.011125
3.975000	0.5	0.011125
3.983333	0.5	0.011125
3.991667	0.5	0.011500
4.000000	0.5	0.011625
4.008333	0.5	0.011500
4.016667	0.5	0.011125
4.025000	0.5	0.010875
4.033333	0.5	0.010625
4.041667	0.5	0.010250
4.050000	0.5	0.010375
4.058333	0.5	0.010125
4.066667	0.5	0.009625
4.075000	0.5	0.009250
4.083333	0.5	0.008875
4.091667	0.5	0.008875
4.100000	0.5	0.008250
4.108333	0.5	0.008125
4.116667	0.5	0.007750
4.125000	0.5	0.007750
4.133333	0.5	0.007125
4.141667	0.5	0.007000
4.150000	0.5	0.007250
4.158333	0.5	0.007000
4.166667	0.5	0.006875
4.175000	0.5	0.007125
4.183333	0.5	0.006750
4.191667	0.5	0.006375
4.200000	0.5	0.006125
4.208333	0.5	0.005875
4.216667	0.5	0.005500
4.225000	0.5	0.005375
4.233333	0.5	0.004625
4.241667	0.5	0.004500
4.250000	0.5	0.004625
4.258333	0.5	0.004125
4.266667	0.5	0.003875
4.275000	0.5	0.004000
4.283333	0.5	0.004125
4.291667	0.5	0.003500
4.300000	0.5	0.003250
4.308333	0.5	0.002625
4.316667	0.5	0.002125
4.325000	0.5	0.002125
4.333333	0.5	0.001875
4.341667	0.5	0.002250
4.350000	0.5	0.002375
4.358333	0.5	0.002750
4.366667	0.5	0.002750
4.375000	0.5	0.002375
4.383333	0.5	0.002250
4.391667	0.5	0.002125
4.400000	0.5	0.002375
4.408333	0.5	0.002250
4.416667	0.5	0.002250
4.425000	0.5	0.002250
4.433333	0.5	0.002625
4.441667	0.5	0.002500
4.450000	0.5	0.002875
4.458333	0.5	0.002875
4.466667	0.5	0.003000
4.475000	0.5	0.002750
4.483333	0.5	0.002500
4.491667	0.5	0.003125
4.500000	0.5	0.003375
4.508333	0.5	0.003625
4.516667	0.5	0.003625
4.525000	0.5	0.003500
4.533333	0.5	0.003125
4.541667	0.5	0.003625
4.550000	0.5	0.003750
4.558333	0.5	0.004000
4.566667	0.5	0.003750
4.575000	0.5	0.004000
4.583333	0.5	0.003750
4.591667	0.5	0.003500
4.600000	0.5	0.003250
4.608333	0.5	0.002875
4.616667	0.5	0.003000
4.625000	0.5	0.002750
4.633333	0.5	0.002750
4.641667	0.5	0.002500
4.650000	0.5	0.002125
4.658333	0.5	0.002250
4.666667	0.5	0.002125
4.675000	0.5	0.002250
4.683333	0.5	0.002250
4.691667	0.5	0.002000
4.700000	0.5	0.002125
4.708333	0.5	0.001500
4.716667	0.5	0.001375
4.725000	0.5	0.001375
4.733333	0.5	0.001000
4.741667	0.5	0.000625
4.750000	0.5	0.000500
4.758333	0.5	0.000000
4.766667	0.5	-0.000500
4.775000	0.5	-0.000500
4.783333	0.5	-0.001000
4.791667	0.5	-0.001375
4.800000	0.5	-0.002000
4.808333	0.5	-0.002250
4.816667	0.5	-0.002500
4.825000	0.5	-0.003000
4.833333	0.5	-0.003375
4.841667	0.5	-0.003500
4.850000	0.5	-0.003875
4.858333	0.5	-0.004000
4.866667	0.5	-0.004250
4.875000	0.5	-0.004500
4.883333	0.5	-0.004500
4.891667	0.5	-0.004750
4.900000	0.5	-0.005000
4.908333	0.5	-0.005125
4.916667	0.5	-0.004875
4.925000	0.5	-0.004875
4.933333	0.5	-0.005000
4.941667	0.5	-0.005500
4.950000	0.5	-0.005625
4.958333	0.5	-0.005750
4.966667	0.5	-0.005625
4.975000	0.5	-0.005750
4.983333	0.5	-0.005625
4.991667	0.5	-0.005750
5.000000	0.5	-0.005750
5.008333	0.5	-0.006125
5.016667	0.5	-0.006125
5.025000	0.5	-0.006000
5.033333	0.5	-0.006375
5.041667	0.5	-0.006125
5.050000	0.5	-0.005875
5.058333	0.5	-0.005750
5.066667	0.5	-0.005500
5.075000	0.5	-0.005375
5.083333	0.5	-0.005000
5.091667	0.5	-0.004500
5.100000	0.5	-0.004250
5.108333	0.5	-0.003625
5.116667	0.5	-0.003750
5.125000	0.5	-0.003625
5.133333	0.5	-0.003625
5.141667	0.5	-0.003750
5.150000	0.5	-0.004000
5.158333	0.5	-0.003875
5.166667	0.5	-0.003875
5.175000	0.5	-0.003375
5.183333	0.5	-0.003375
5.191667	0.5	-0.003125
5.200000	0.5	-0.002750
5.208333	0.5	-0.002625
5.216667	0.5	-0.002250
5.225000	0.5	-0.001750
5.233333	0.5	-0.001750
5.241667	0.5	-0.001750
5.250000	0.5	-0.001750
5.258333	0.5	-0.001375
5.266667	0.5	-0.001125
5.275000	0.5	-0.001000
5.283333	0.5	-0.000875
5.291667	0.5	-0.000875
5.300000	0.5	-0.000750
5.308333	0.5	-0.000375
5.316667	0.5	-0.000375
5.325000	0.5	-0.000125
5.333333	0.5	-0.000375
5.341667	0.5	-0.000375
5.350000	0.5	-0.000500
5.358333	0.5	-0.000500
5.366667	0.5	-0.000375
5.375000	0.5	0.000000
5.383333	0.5	0.000000
5.391667	0.5	-0.000375
5.400000	0.5	-0.000750
5.408333	0.5	-0.000375
5.416667	0.5	-0.000125
5.425000	0.5	-0.000375
5.433333	0.5	-0.000625
5.441667	0.5	-0.000500
5.450000	0.5	-0.000625
5.458333	0.5	-0.000625
5.466667	0.5	-0.000500
5.475000	0.5	-0.000125
5.483333	0.5	0.000000
5.491667	0.5	-0.000125
5.500000	0.5	-0.000250
5.508333	0.5	-0.000500
5.516667	0.5	-0.000625
5.525000	0.5	0.000000
5.533333	0.5	-0.000250
5.541667	0.5	-0.000375
5.550000	0.5	-0.000250
5.558333	0.5	-0.000125
5.566667	0.5	0.000000
5.575000	0.5	-0.000250
5.583333	0.5	0.000125
5.591667	0.5	0.000250
5.600000	0.5	0.000250
5.608333	0.5	-0.000125
5.616667	0.5	0.000250
5.625000	0.5	0.000125
5.633333	0.5	0.000375
5.641667	0.5	0.000500
5.650000	0.5	0.000125
5.658333	0.5	0.000250
5.666667	0.5	0.000625
5.675000	0.5	0.000750
5.683333	0.5	0.000875
5.691667	0.5	0.000625
5.700000	0.5	0.000750
5.708333	0.5	0.000750
5.716667	0.5	0.001000
5.725000	0.5	0.001125
5.733333	0.5	0.001500
5.741667	0.5	0.001750
5.750000	0.5	0.001875
5.758333	0.5	0.002250
5.766667	0.5	0.003000
5.775000	0.5	0.003250
5.783333	0.5	0.003375
5.791667	0.5	0.003625
5.800000	0.5	0.004000
5.808333	0.5	0.004000
5.816667	0.5	0.004375
5.825000	0.5	0.004750
5.833333	0.5	0.005500
5.841667	0.5	0.006000
5.850000	0.5	0.006250
5.858333	0.5	0.007125
5.866667	0.5	0.007500
5.875000	0.5	0.007625
5.883333	0.5	0.008000
5.891667	0.5	0.008375
5.900000	0.5	0.008625
5.908333	0.5	0.009125
5.916667	0.5	0.009875
5.925000	0.5	0.010250
5.933333	0.5	0.011000
5.941667	0.5	0.011125
5.950000	0.5	0.011750
5.958333	0.5	0.012250
5.966667	0.5	0.012750
5.975000	0.5	0.013125
5.983333	0.5	0.013250
5.991667	0.5	0.013500
6.000000	0.5	0.013875
6.008333	0.5	0.014375
6.016667	0.5	0.014625
6.025000	0.5	0.015000
6.033333	0.5	0.015125
6.041667	0.5	0.015625
6.050000	0.5	0.015500
6.058333	0.5	0.016000
6.066667	0.5	0.016125
6.075000	0.5	0.016250
6.083333	0.5	0.016500
6.091667	0.5	0.016375
6.100000	0.5	0.017250
6.108333	0.5	0.017875
6.116667	0.5	0.018250
6.125000	0.5	0.018750
6.133333	0.5	0.018750
6.141667	0.5	0.018875
6.150000	0.5	0.019500
6.158333	0.5	0.019625
6.166667	0.5	0.020250
6.175000	0.5	0.020625
6.183333	0.5	0.020750
6.191667	0.5	0.020875
6.200000	0.5	0.021000
6.208333	0.5	0.020875
6.216667	0.5	0.020875
6.225000	0.5	0.021125
6.233333	0.5	0.020625
6.241667	0.5	0.020125
6.250000	0.5	0.019750
6.258333	0.5	0.019250
6.266667	0.5	0.018750
6.275000	0.5	0.018125
6.283333	0.5	0.017625
6.291667	0.5	0.017375
6.300000	0.5	0.017250
6.308333	0.5	0.016750
6.316667	0.5	0.016500
6.325000	0.5	0.015750
6.333333	0.5	0.014750
6.341667	0.5	0.014000
6.350000	0.5	0.013250
6.358333	0.5	0.012750
6.366667	0.5	0.012375
6.375000	0.5	0.011500
6.383333	0.5	0.010625
6.391667	0.5	0.010250
6.400000	0.5	0.009875
6.408333	0.5	0.009625
6.416667	0.5	0.009000
6.425000	0.5	0.008875
6.433333	0.5	0.008375
6.441667	0.5	0.007625
6.450000	0.5	0.007625
6.458333	0.5	0.007125
6.466667	0.5	0.006875
6.475000	0.5	0.006875
6.483333	0.5	0.007000
6.491667	0.5	0.006500
6.500000	0.5	0.006250
6.508333	0.5	0.006375
6.516667	0.5	0.006250
6.525000	0.5	0.006125
6.533333	0.5	0.006125
6.541667	0.5	0.006250
6.550000	0.5	0.006125
6.558333	0.5	0.006125
6.566667	0.5	0.005875
6.575000	0.5	0.005750
6.583333	0.5	0.005500
6.591667	0.5	0.005000
6.600000	0.5	0.004875
6.608333	0.5	0.004875
6.616667	0.5	0.005125
6.625000	0.5	0.004875
6.633333	0.5	0.004750
6.641667	0.5	0.004625
6.650000	0.5	0.004375
6.658333	0.5	0.004000
6.666667	0.5	0.003375
6.675000	0.5	0.002750
6.683333	0.5	0.001875
6.691667	0.5	0.000875
6.700000	0.5	-0.000500
6.708333	0.5	-0.002500
6.716667	0.5	-0.006625
6.725000	0.5	-0.012625
6.733333	0.5	-0.022125
6.741667	0.5	-0.037875
6.750000	0.5	-0.063125
6.758333	0.5	-0.103750
6.766667	0.5	-0.168125
6.775000	0.5	-0.266500
6.783333	0.5	-0.410000
6.791667	0.5	-0.607375
6.800000	0.5	-0.863250
6.808333	0.5	-1.173500
6.816667	0.5	-1.522125
6.825000	0.5	-1.882250
6.833333	0.5	-2.218000
6.841667	0.5	-2.483250
6.850000	0.5	-2.628000
6.858333	0.5	-2.601375
6.866667	0.5	-2.354250
6.875000	0.5	-1.842750
6.883333	0.5	-1.029500
6.891667	0.5	0.113000
6.900000	0.5	1.600875
6.908333	0.5	3.435875
6.916667	0.5	5.603125
6.925000	0.5	8.063375
6.933333	0.5	10.751375
6.941667	0.5	13.568375
6.950000	0.5	16.381500
6.958333	0.5	19.033250
6.966667	0.5	21.352250
6.975000	0.5	23.180625
6.983333	0.5	24.396750
6.991667	0.5	24.936375
7.000000	0.5	24.801375
7.008333	0.5	24.054875
7.016667	0.5	22.805375
7.025000	0.5	21.184250
7.033333	0.5	19.328500
7.041667	0.5	17.362875
7.050000	0.5	15.391125
7.058333	0.5	13.490250
7.066667	0.5	11.714125
7.075000	0.5	10.094500
7.083333	0.5	8.644875
7.091667	0.5	7.368125
7.100000	0.5	6.256125
7.108333	0.5	5.297500
7.116667	0.5	4.477000
7.125000	0.5	3.779000
7.133333	0.5	3.188125
7.141667	0.5	2.689625
7.150000	0.5	2.269625
7.158333	0.5	1.916750
7.166667	0.5	1.620500
7.175000	0.5	1.371875
7.183333	0.5	1.162875
7.191667	0.5	0.987375
7.200000	0.5	0.840500
7.208333	0.5	0.716500
7.216667	0.5	0.612625
7.225000	0.5	0.524375
7.233333	0.5	0.449750
7.241667	0.5	0.387250
7.250000	0.5	0.333750
7.258333	0.5	0.288375
7.266667	0.5	0.249625
7.275000	0.5	0.216500
7.283333	0.5	0.188500
7.291667	0.5	0.164750
7.300000	0.5	0.144250
7.308333	0.5	0.126875
7.316667	0.5	0.112250
7.325000	0.5	0.099625
7.333333	0.5	0.089125
7.341667	0.5	0.079875
7.350000	0.5	0.072000
7.358333	0.5	0.065125
7.366667	0.5	0.059125
7.375000	0.5	0.054000
7.383333	0.5	0.050125
7.391667	0.5	0.046375
7.400000	0.5	0.043250
7.408333	0.5	0.040500
7.416667	0.5	0.037750
7.425000	0.5	0.035875
7.433333	0.5	0.034125
7.441667	0.5	0.032375
7.450000	0.5	0.031000
7.458333	0.5	0.029500
7.466667	0.5	0.028125
7.475000	0.5	0.026750
7.483333	0.5	0.025625
7.491667	0.5	0.024750
7.500000	0.5	0.023750
7.508333	0.5	0.023125
7.516667	0.5	0.021875
7.525000	0.5	0.020625
7.533333	0.5	0.019625
7.541667	0.5	0.018875
7.550000	0.5	0.017750
7.558333	0.5	0.017250
7.566667	0.5	0.017000
7.575000	0.5	0.016500
7.583333	0.5	0.015875
7.591667	0.5	0.015375
7.600000	0.5	0.014875
7.608333	0.5	0.014375
7.616667	0.5	0.013875
7.625000	0.5	0.013375
7.633333	0.5	0.012625
7.641667	0.5	0.011500
7.650000	0.5	0.010875
7.658333	0.5	0.010500
7.666667	0.5	0.010000
7.675000	0.5	0.009375
7.683333	0.5	0.008875
7.691667	0.5	0.008500
7.700000	0.5	0.008000
7.708333	0.5	0.007500
7.716667	0.5	0.007500
7.725000	0.5	0.007625
7.733333	0.5	0.007125
7.741667	0.5	0.007125
7.750000	0.5	0.006625
7.758333	0.5	0.006625
7.766667	0.5	0.006625
7.775000	0.5	0.007250
7.783333	0.5	0.007750
7.791667	0.5	0.007875
7.800000	0.5	0.008500
7.808333	0.5	0.008875
7.816667	0.5	0.009500
7.825000	0.5	0.010125
7.833333	0.5	0.010875
7.841667	0.5	0.011625
7.850000	0.5	0.012375
7.858333	0.5	0.013500
7.866667	0.5	0.014500
7.875000	0.5	0.016500
7.883333	0.5	0.018375
7.891667	0.5	0.020125
7.900000	0.5	0.022375
7.908333	0.5	0.024750
7.916667	0.5	0.028000
7.925000	0.5	0.032000
7.933333	0.5	0.036500
7.941667	0.5	0.042000
7.950000	0.5	0.049000
7.958333	0.5	0.057125
7.966667	0.5	0.067250
7.975000	0.5	0.079875
7.983333	0.5	0.095625
7.991667	0.5	0.115125
8.000000	0.5	0.139875
8.008333	0.5	0.171500
8.016667	0.5	0.210500
8.025000	0.5	0.258375
8.033333	0.5	0.317000
8.041667	0.5	0.387875
8.050000	0.5	0.472000
8.058333	0.5	0.570375
8.066667	0.5	0.685375
8.075000	0.5	0.817625
8.083333	0.5	0.967375
8.091667	0.5	1.134750
8.100000	0.5	1.320625
8.108333	0.5	1.524875
8.116667	0.5	1.746875
8.125000	0.5	1.986500
8.133333	0.5	2.243000
8.141667	0.5	2.516375
8.150000	0.5	2.805875
8.158333	0.5	3.110125
8.166667	0.5	3.429500
8.175000	0.5	3.763125
8.183333	0.5	4.109500
8.191667	0.5	4.468875
8.200000	0.5	4.840125
8.208333	0.5	5.223000
8.216667	0.5	5.616500
8.225000	0.5	6.020250
8.233333	0.5	6.433750
8.241667	0.5	6.856625
8.250000	0.5	7.287750
8.258333	0.5	7.727125
8.266667	0.5	8.174500
8.275000	0.5	8.629125
8.283333	0.5	9.090750
8.291667	0.5	9.559375
8.300000	0.5	10.034375
8.308333	0.5	10.515250
8.316667	0.5	11.002625
8.325000	0.5	11.495250
8.333333	0.5	11.992625
8.341667	0.5	12.493125
8.350000	0.5	12.993625
8.358333	0.5	13.488250
8.366667	0.5	13.962250
8.375000	0.5	14.390500
8.383333	0.5	14.732875
8.391667	0.5	14.940250
8.400000	0.5	14.959625
8.408333	0.5	14.748375
8.416667	0.5	14.286125
8.425000	0.5	13.580625
8.433333	0.5	12.669000
8.441667	0.5	11.605625
8.450000	0.5	10.454125
8.458333	0.5	9.276500
8.466667	0.5	8.124500
8.475000	0.5	7.037875
8.483333	0.5	6.041625
8.491667	0.5	5.148750
8.500000	0.5	4.362500
8.508333	0.5	3.680500
8.516667	0.5	3.095125
8.525000	0.5	2.597125
8.533333	0.5	2.176625
8.541667	0.5	1.823375
8.550000	0.5	1.527375
8.558333	0.5	1.280625
8.566667	0.5	1.075000
8.575000	0.5	0.904500
8.583333	0.5	0.763500
8.591667	0.5	0.646875
8.600000	0.5	0.550500
8.608333	0.5	0.470625
8.616667	0.5	0.404625
8.625000	0.5	0.350125
8.633333	0.5	0.305000
8.641667	0.5	0.267625
8.650000	0.5	0.236250
8.658333	0.5	0.210125
8.666667	0.5	0.188125
8.675000	0.5	0.169000
8.683333	0.5	0.153000
8.691667	0.5	0.139625
8.700000	0.5	0.127875
8.708333	0.5	0.117625
8.716667	0.5	0.108625
8.725000	0.5	0.100875
8.733333	0.5	0.094250
8.741667	0.5	0.088375
8.750000	0.5	0.083250
8.758333	0.5	0.078875
8.766667	0.5	0.074875
8.775000	0.5	0.071375
8.783333	0.5	0.067750
8.791667	0.5	0.064625
8.800000	0.5	0.061875
8.808333	0.5	0.060000
8.816667	0.5	0.058125
8.825000	0.5	0.056250
8.833333	0.5	0.054125
8.841667	0.5	0.053000
8.850000	0.5	0.052000
8.858333	0.5	0.050500
8.866667	0.5	0.049625
8.875000	0.5	0.048500
8.883333	0.5	0.047625
8.891667	0.5	0.046875
8.900000	0.5	0.046000
8.908333	0.5	0.045125
8.916667	0.5	0.044000
8.925000	0.5	0.043625
8.933333	0.5	0.042625
8.941667	0.5	0.041375
8.950000	0.5	0.040375
8.958333	0.5	0.040000
8.966667	0.5	0.039625
8.975000	0.5	0.038750
8.983333	0.5	0.037625
8.991667	0.5	0.036375
9.000000	0.5	0.035875
9.008333	0.5	0.035500
9.016667	0.5	0.035250
9.025000	0.5	0.034500
9.033333	0.5	0.033625
9.041667	0.5	0.033125
9.050000	0.5	0.032750
9.058333	0.5	0.032625
9.066667	0.5	0.032500
9.075000	0.5	0.032500
9.083333	0.5	0.032500
9.091667	0.5	0.032250
9.100000	0.5	0.032500
9.108333	0.5	0.032625
9.116667	0.5	0.033000
9.125000	0.5	0.033250
9.133333	0.5	0.033250
9.141667	0.5	0.033625
9.150000	0.5	0.033625
9.158333	0.5	0.034000
9.166667	0.5	0.034500
9.175000	0.5	0.034375
9.183333	0.5	0.034375
9.191667	0.5	0.034500
9.200000	0.5	0.034125
9.208333	0.5	0.034250
9.216667	0.5	0.034500
9.225000	0.5	0.035000
9.233333	0.5	0.035375
9.241667	0.5	0.035750
9.250000	0.5	0.036125
9.258333	0.5	0.037000
9.266667	0.5	0.037625
9.275000	0.5	0.038125
9.283333	0.5	0.038375
9.291667	0.5	0.038750
9.300000	0.5	0.039125
9.308333	0.5	0.039875
9.316667	0.5	0.040375
9.325000	0.5	0.040750
9.333333	0.5	0.041250
9.341667	0.5	0.041500
9.350000	0.5	0.042125
9.358333	0.5	0.042625
9.366667	0.5	0.043375
9.375000	0.5	0.044000
9.383333	0.5	0.044375
9.391667	0.5	0.045125
9.400000	0.5	0.045750
9.408333	0.5	0.046500
9.416667	0.5	0.047500
9.425000	0.5	0.048500
9.433333	0.5	0.049500
9.441667	0.5	0.050250
9.450000	0.5	0.051375
9.458333	0.5	0.052750
9.466667	0.5	0.053875
9.475000	0.5	0.055250
9.483333	0.5	0.056875
9.491667	0.5	0.059375
9.500000	0.5	0.061625
9.508333	0.5	0.063875
9.516667	0.5	0.066750
9.525000	0.5	0.069875
9.533333	0.5	0.073625
9.541667	0.5	0.077375
9.550000	0.5	0.082375
9.558333	0.5	0.087625
9.566667	0.5	0.093625
9.575000	0.5	0.100625
9.583333	0.5	0.108750
9.591667	0.5	0.118000
9.600000	0.5	0.128250
9.608333	0.5	0.140500
9.616667	0.5	0.154500
9.625000	0.5	0.170750
9.633333	0.5	0.190250
9.641667	0.5	0.214000
9.650000	0.5	0.242375
9.658333	0.5	0.276750
9.666667	0.5	0.318625
9.675000	0.5	0.369625
9.683333	0.5	0.432125
9.691667	0.5	0.508000
9.700000	0.5	0.600000
9.708333	0.5	0.709500
9.716667	0.5	0.840875
9.725000	0.5	0.996625
9.733333	0.5	1.179125
9.741667	0.5	1.390875
9.750000	0.5	1.634625
9.758333	0.5	1.911750
9.766667	0.5	2.223875
9.775000	0.5	2.571750
9.783333	0.5	2.954500
9.791667	0.5	3.371375
9.800000	0.5	3.819750
9.808333	0.5	4.296500
9.816667	0.5	4.796875
9.825000	0.5	5.315750
9.833333	0.5	5.847250
9.841667	0.5	6.384375
9.850000	0.5	6.919750
9.858333	0.5	7.445250
9.866667	0.5	7.953125
9.875000	0.5	8.435125
9.883333	0.5	8.884125
9.891667	0.5	9.292500
9.900000	0.5	9.654500
9.908333	0.5	9.964000
9.916667	0.5	10.215625
9.925000	0.5	10.406375
9.933333	0.5	10.534375
9.941667	0.5	10.597250
9.950000	0.5	10.596000
9.958333	0.5	10.531125
9.966667	0.5	10.405250
9.975000	0.5	10.221500
9.983333	0.5	9.984375
9.991667	0.5	9.698000
10.000000	0.5	9.369000
10.008333	0.5	9.002375
10.016667	0.5	8.604750
10.025000	0.5	8.182500
10.033333	0.5	7.741750
10.041667	0.5	7.289125
10.050000	0.5	6.829250
10.058333	0.5	6.368000
10.066667	0.5	5.910750
10.075000	0.5	5.462000
10.083333	0.5	5.025875
10.091667	0.5	4.604500
10.100000	0.5	4.201750
10.108333	0.5	3.819625
10.116667	0.5	3.460000
10.125000	0.5	3.123250
10.133333	0.5	2.810000
10.141667	0.5	2.520500
10.150000	0.5	2.254500
10.158333	0.5	2.011500
10.166667	0.5	1.790500
10.175000	0.5	1.590750
10.183333	0.5	1.410875
10.191667	0.5	1.249875
10.200000	0.5	1.106375
10.208333	0.5	0.978375
10.216667	0.5	0.865125
10.225000	0.5	0.765250
10.233333	0.5	0.677500
10.241667	0.5	0.600500
10.250000	0.5	0.533625
10.258333	0.5	0.475375
10.266667	0.5	0.424375
10.275000	0.5	0.379625
10.283333	0.5	0.340625
10.291667	0.5	0.307500
10.300000	0.5	0.278625
10.308333	0.5	0.253125
10.316667	0.5	0.231000
10.325000	0.5	0.211750
10.333333	0.5	0.194875
10.341667	0.5	0.179750
10.350000	0.5	0.167000
10.358333	0.5	0.156125
10.366667	0.5	0.145875
10.375000	0.5	0.137000
10.383333	0.5	0.129125
10.391667	0.5	0.121875
10.400000	0.5	0.115625
10.408333	0.5	0.110250
10.416667	0.5	0.105125
10.425000	0.5	0.100375
10.433333	0.5	0.096250
10.441667	0.5	0.092500
10.450000	0.5	0.089500
10.458333	0.5	0.086625
10.466667	0.5	0.084250
10.475000	0.5	0.081875
10.483333	0.5	0.079625
10.491667	0.5	0.078000
10.500000	0.5	0.076625
10.508333	0.5	0.075500
10.516667	0.5	0.074625
10.525000	0.5	0.073625
10.533333	0.5	0.072750
10.541667	0.5	0.072000
10.550000	0.5	0.071375
10.558333	0.5	0.071000
10.566667	0.5	0.070875
10.575000	0.5	0.070500
10.583333	0.5	0.069750
10.591667	0.5	0.069250
10.600000	0.5	0.068500
10.608333	0.5	0.067750
10.616667	0.5	0.067250
10.625000	0.5	0.067125
10.633333	0.5	0.066750
10.641667	0.5	0.066500
10.650000	0.5	0.066125
10.658333	0.5	0.065625
10.666667	0.5	0.065250
10.675000	0.5	0.064875
10.683333	0.5	0.064000
10.691667	0.5	0.063000
10.700000	0.5	0.062250
10.708333	0.5	0.061500
10.716667	0.5	0.061000
10.725000	0.5	0.060625
10.733333	0.5	0.059875
10.741667	0.5	0.059125
10.750000	0.5	0.058500
10.758333	0.5	0.058375
10.766667	0.5	0.058125
10.775000	0.5	0.057625
10.783333	0.5	0.057000
10.791667	0.5	0.056750
10.800000	0.5	0.056000
10.808333	0.5	0.055125
10.816667	0.5	0.054125
10.825000	0.5	0.053875
10.833333	0.5	0.053250
10.841667	0.5	0.052500
10.850000	0.5	0.051875
10.858333	0.5	0.051625
10.866667	0.5	0.051500
10.875000	0.5	0.051000
10.883333	0.5	0.050750
10.891667	0.5	0.050375
10.900000	0.5	0.050125
10.908333	0.5	0.049875
10.916667	0.5	0.049250
10.925000	0.5	0.048250
10.933333	0.5	0.047250
10.941667	0.5	0.046250
10.950000	0.5	0.045375
10.958333	0.5	0.044875
10.966667	0.5	0.044125
10.975000	0.5	0.043500
10.983333	0.5	0.043000
10.991667	0.5	0.042250
11.000000	0.5	0.042500
11.008333	0.5	0.042250
11.016667	0.5	0.041625
11.025000	0.5	0.040375
11.033333	0.5	0.039750
11.041667	0.5	0.039750
11.050000	0.5	0.039250
11.058333	0.5	0.038750
11.066667	0.5	0.038250
11.075000	0.5	0.037875
11.083333	0.5	0.037250
11.091667	0.5	0.036750
11.100000	0.5	0.036375
11.108333	0.5	0.035750
11.116667	0.5	0.035250
11.125000	0.5	0.034875
11.133333	0.5	0.033875
11.141667	0.5	0.032875
11.150000	0.5	0.033250
11.158333	0.5	0.033125
11.166667	0.5	0.033000
11.175000	0.5	0.032125
11.183333	0.5	0.031875
11.191667	0.5	0.031625
11.200000	0.5	0.031125
11.208333	0.5	0.030875
11.216667	0.5	0.030125
11.225000	0.5	0.030125
11.233333	0.5	0.030250
11.241667	0.5	0.030250
11.250000	0.5	0.030000
11.258333	0.5	0.030125
11.266667	0.5	0.030250
11.275000	0.5	0.030250
11.283333	0.5	0.030625
11.291667	0.5	0.030750
11.300000	0.5	0.030375
11.308333	0.5	0.029625
11.316667	0.5	0.029250
11.325000	0.5	0.028875
11.333333	0.5	0.028750
11.341667	0.5	0.028750
11.350000	0.5	0.028500
11.358333	0.5	0.028000
11.366667	0.5	0.027750
11.375000	0.5	0.027375
11.383333	0.5	0.027125
11.391667	0.5	0.027000
11.400000	0.5	0.026625
11.408333	0.5	0.026250
11.416667	0.5	0.026125
11.425000	0.5	0.026375
11.433333	0.5	0.026125
11.441667	0.5	0.026250
11.450000	0.5	0.026250
11.458333	0.5	0.026250
11.466667	0.5	0.026000
11.475000	0.5	0.025750
11.483333	0.5	0.025875
11.491667	0.5	0.026750
11.500000	0.5	0.027000
11.508333	0.5	0.027250
11.516667	0.5	0.027750
11.525000	0.5	0.027875
11.533333	0.5	0.028250
11.541667	0.5	0.028375
11.550000	0.5	0.028625
11.558333	0.5	0.029125
11.566667	0.5	0.029375
11.575000	0.5	0.029250
11.583333	0.5	0.029625
11.591667	0.5	0.030000
11.600000	0.5	0.030875
11.608333	0.5	0.031125
11.616667	0.5	0.031375
11.625000	0.5	0.031875
11.633333	0.5	0.032000
11.641667	0.5	0.031875
11.650000	0.5	0.032000
11.658333	0.5	0.031875
11.666667	0.5	0.031875
11.675000	0.5	0.032000
11.683333	0.5	0.031750
11.691667	0.5	0.032000
11.700000	0.5	0.032375
11.708333	0.5	0.032375
11.716667	0.5	0.032250
11.725000	0.5	0.032500
11.733333	0.5	0.032250
11.741667	0.5	0.031875
11.750000	0.5	0.031500
11.758333	0.5	0.030875
11.766667	0.5	0.030500
11.775000	0.5	0.030000
11.783333	0.5	0.029750
11.791667	0.5	0.029375
11.800000	0.5	0.029250
11.808333	0.5	0.029375
11.816667	0.5	0.029125
11.825000	0.5	0.028875
11.833333	0.5	0.028625
11.841667	0.5	0.028750
11.850000	0.5	0.028000
11.858333	0.5	0.027875
11.866667	0.5	0.028000
11.875000	0.5	0.027500
11.883333	0.5	0.027000
11.891667	0.5	0.026875
11.900000	0.5	0.026500
11.908333	0.5	0.026625
11.916667	0.5	0.026750
11.925000	0.5	0.026500
11.933333	0.5	0.026375
11.941667	0.5	0.026625
11.950000	0.5	0.026625
11.958333	0.5	0.026250
11.966667	0.5	0.026125
11.975000	0.5	0.026000
11.983333	0.5	0.025875
11.991667	0.5	0.025750
12.000000	0.5	0.025250
12.008333	0.5	0.024500
12.016667	0.5	0.023750
12.025000	0.5	0.023250
12.033333	0.5	0.022750
12.041667	0.5	0.022125
12.050000	0.5	0.021500
12.058333	0.5	0.020750
12.066667	0.5	0.020250
12.075000	0.5	0.019250
12.083333	0.5	0.018250
12.091667	0.5	0.017375
12.100000	0.5	0.016250
12.108333	0.5	0.015250
12.116667	0.5	0.014000
12.125000	0.5	0.013125
12.133333	0.5	0.012375
12.141667	0.5	0.011500
12.150000	0.5	0.010750
12.158333	0.5	0.010250
12.166667	0.5	0.010000
12.175000	0.5	0.009375
12.183333	0.5	0.008750
12.191667	0.5	0.007750
12.200000	0.5	0.007000
12.208333	0.5	0.006625
12.216667	0.5	0.006125
12.225000	0.5	0.005875
12.233333	0.5	0.005625
12.241667	0.5	0.005750
12.250000	0.5	0.005625
12.258333	0.5	0.006375
12.266667	0.5	0.006625
12.275000	0.5	0.006625
12.283333	0.5	0.007000
12.291667	0.5	0.007500
12.300000	0.5	0.008375
12.308333	0.5	0.009375
12.316667	0.5	0.010500
12.325000	0.5	0.011875
12.333333	0.5	0.012750
12.341667	0.5	0.013750
12.350000	0.5	0.014625
12.358333	0.5	0.015250
12.366667	0.5	0.016000
12.375000	0.5	0.016625
12.383333	0.5	0.017000
12.391667	0.5	0.017125
12.400000	0.5	0.017250
12.408333	0.5	0.017625
12.416667	0.5	0.017500
12.425000	0.5	0.017000
12.433333	0.5	0.016875
12.441667	0.5	0.016500
12.450000	0.5	0.016000
12.458333	0.5	0.015500
12.466667	0.5	0.015125
12.475000	0.5	0.014125
12.483333	0.5	0.013125
12.491667	0.5	0.012625
12.500000	0.5	0.011875
12.508333	0.5	0.011125
12.516667	0.5	0.010000
12.525000	0.5	0.009125
12.533333	0.5	0.008500
12.541667	0.5	0.007875
12.550000	0.5	0.007375
12.558333	0.5	0.006875
12.566667	0.5	0.006625
12.575000	0.5	0.006250
12.583333	0.5	0.006000
12.591667	0.5	0.006000
12.600000	0.5	0.005875
12.608333	0.5	0.005750
12.616667	0.5	0.005500
12.625000	0.5	0.005500
12.633333	0.5	0.005375
12.641667	0.5	0.005375
12.650000	0.5	0.005875
12.658333	0.5	0.006375
12.666667	0.5	0.006375
12.675000	0.5	0.006125
12.683333	0.5	0.006375
12.691667	0.5	0.006500
12.700000	0.5	0.006875
12.708333	0.5	0.007000
12.716667	0.5	0.006750
12.725000	0.5	0.006875
12.733333	0.5	0.007125
12.741667	0.5	0.007125
12.750000	0.5	0.007500
12.758333	0.5	0.007875
12.766667	0.5	0.008250
12.775000	0.5	0.008500
12.783333	0.5	0.008625
12.791667	0.5	0.008375
12.800000	0.5	0.008625
12.808333	0.5	0.008500
12.816667	0.5	0.009000
12.825000	0.5	0.009000
12.833333	0.5	0.009000
12.841667	0.5	0.009000
12.850000	0.5	0.009375
12.858333	0.5	0.009375
12.866667	0.5	0.009875
12.875000	0.5	0.009875
12.883333	0.5	0.009875
12.891667	0.5	0.010125
12.900000	0.5	0.010375
12.908333	0.5	0.010500
12.916667	0.5	0.010625
12.925000	0.5	0.010500
12.933333	0.5	0.010125
12.941667	0.5	0.010500
12.950000	0.5	0.010500
12.958333	0.5	0.010375
12.966667	0.5	0.010500
12.975000	0.5	0.010875
12.983333	0.5	0.011250
12.991667	0.5	0.011375
13.000000	0.5	0.011875
13.008333	0.5	0.012250
13.016667	0.5	0.012375
13.025000	0.5	0.013000
13.033333	0.5	0.013250
13.041667	0.5	0.013625
13.050000	0.5	0.013375
13.058333	0.5	0.013625
13.066667	0.5	0.013625
13.075000	0.5	0.013625
13.083333	0.5	0.013875
13.091667	0.5	0.014000
13.100000	0.5	0.014000
13.108333	0.5	0.014250
13.116667	0.5	0.014375
13.125000	0.5	0.014500
13.133333	0.5	0.014875
13.141667	0.5	0.015000
13.150000	0.5	0.014875
13.158333	0.5	0.014625
13.166667	0.5	0.014750
13.175000	0.5	0.014875
13.183333	0.5	0.015125
13.191667	0.5	0.015250
13.200000	0.5	0.015375
13.208333	0.5	0.015625
13.216667	0.5	0.015875
13.225000	0.5	0.015625
13.233333	0.5	0.015750
13.241667	0.5	0.015750
13.250000	0.5	0.015500
13.258333	0.5	0.015375
13.266667	0.5	0.015250
13.275000	0.5	0.015000
13.283333	0.5	0.014625
13.291667	0.5	0.014750
13.300000	0.5	0.014500
13.308333	0.5	0.014125
13.316667	0.5	0.014250
13.325000	0.5	0.014500
13.333333	0.5	0.014250
13.341667	0.5	0.014125
13.350000	0.5	0.013750
13.358333	0.5	0.013375
13.366667	0.5	0.013125
13.375000	0.5	0.012625
13.383333	0.5	0.012625
13.391667	0.5	0.012500
13.400000	0.5	0.012375
13.408333	0.5	0.011625
13.416667	0.5	0.011500
13.425000	0.5	0.011000
13.433333	0.5	0.010625
13.441667	0.5	0.010500
13.450000	0.5	0.010875
13.458333	0.5	0.010875
13.466667	0.5	0.010500
13.475000	0.5	0.010375
13.483333	0.5	0.010125
13.491667	0.5	0.010125
13.500000	0.5	0.010375
13.508333	0.5	0.010125
13.516667	0.5	0.010250
13.525000	0.5	0.010250
13.533333	0.5	0.010250
13.541667	0.5	0.010250
13.550000	0.5	0.010125
13.558333	0.5	0.009875
13.566667	0.5	0.009750
13.575000	0.5	0.009875
13.583333	0.5	0.010125
13.591667	0.5	0.010500
13.600000	0.5	0.010875
13.608333	0.5	0.010625
13.616667	0.5	0.010750
13.625000	0.5	0.011125
13.633333	0.5	0.011500
13.641667	0.5	0.011875
13.650000	0.5	0.011875
13.658333	0.5	0.012375
13.666667	0.5	0.012375
13.675000	0.5	0.012625
13.683333	0.5	0.013375
13.691667	0.5	0.013375
13.700000	0.5	0.013500
13.708333	0.5	0.013625
13.716667	0.5	0.013875
13.725000	0.5	0.013750
13.733333	0.5	0.014000
13.741667	0.5	0.014500
13.750000	0.5	0.014875
13.758333	0.5	0.015375
13.766667	0.5	0.015250
13.775000	0.5	0.015125
13.783333	0.5	0.015375
13.791667	0.5	0.015750
13.800000	0.5	0.016375
13.808333	0.5	0.016875
13.816667	0.5	0.017125
13.825000	0.5	0.017125
13.833333	0.5	0.017375
13.841667	0.5	0.017250
13.850000	0.5	0.017500
13.858333	0.5	0.018125
13.866667	0.5	0.018500
13.875000	0.5	0.018875
13.883333	0.5	0.019000
13.891667	0.5	0.019500
13.900000	0.5	0.019250
13.908333	0.5	0.019375
13.916667	0.5	0.019250
13.925000	0.5	0.019250
13.933333	0.5	0.019125
13.941667	0.5	0.019125
13.950000	0.5	0.018500
13.958333	0.5	0.018375
13.966667	0.5	0.018875
13.975000	0.5	0.019250
13.983333	0.5	0.018625
13.991667	0.5	0.018375
14.000000	0.5	0.018250
14.008333	0.5	0.017500
14.016667	0.5	0.017500
14.025000	0.5	0.017250
14.033333	0.5	0.017000
14.041667	0.5	0.016625
14.050000	0.5	0.016500
14.058333	0.5	0.016250
14.066667	0.5	0.015875
14.075000	0.5	0.015375
14.083333	0.5	0.014875
14.091667	0.5	0.014375
14.100000	0.5	0.013875
14.108333	0.5	0.013625
14.116667	0.5	0.013250
14.125000	0.5	0.012875
14.133333	0.5	0.012625
14.141667	0.5	0.012375
14.150000	0.5	0.011875
14.158333	0.5	0.011000
14.166667	0.5	0.010125
14.175000	0.5	0.009875
14.183333	0.5	0.009125
14.191667	0.5	0.008750
14.200000	0.5	0.008125
14.208333	0.5	0.008000
14.216667	0.5	0.007625
14.225000	0.5	0.007250
14.233333	0.5	0.006375
14.241667	0.5	0.006250
14.250000	0.5	0.006000
14.258333	0.5	0.006000
14.266667	0.5	0.005375
14.275000	0.5	0.005250
14.283333	0.5	0.004875
14.291667	0.5	0.004625
14.300000	0.5	0.004125
14.308333	0.5	0.004000
14.316667	0.5	0.003875
14.325000	0.5	0.003500
14.333333	0.5	0.003250
14.341667	0.5	0.003125
14.350000	0.5	0.002875
14.358333	0.5	0.003250
14.366667	0.5	0.002875
14.375000	0.5	0.002750
14.383333	0.5	0.002750
14.391667	0.5	0.002750
14.400000	0.5	0.002875
14.408333	0.5	0.002875
14.416667	0.5	0.002750
14.425000	0.5	0.002875
14.433333	0.5	0.002875
14.441667	0.5	0.003375
14.450000	0.5	0.003250
14.458333	0.5	0.003500
14.466667	0.5	0.003500
14.475000	0.5	0.003625
14.483333	0.5	0.003875
14.491667	0.5	0.003500
14.500000	0.5	0.003500
14.508333	0.5	0.003750
14.516667	0.5	0.003625
14.525000	0.5	0.004000
14.533333	0.5	0.004500
14.541667	0.5	0.004750
14.550000	0.5	0.005250
14.558333	0.5	0.005750
14.566667	0.5	0.005750
14.575000	0.5	0.005750
14.583333	0.5	0.005875
14.591667	0.5	0.006000
14.600000	0.5	0.006125
14.608333	0.5	0.006125
14.616667	0.5	0.005875
14.625000	0.5	0.006000
14.633333	0.5	0.006125
14.641667	0.5	0.006500
14.650000	0.5	0.006750
14.658333	0.5	0.007250
14.666667	0.5	0.007750
14.675000	0.5	0.007875
14.683333	0.5	0.008250
14.691667	0.5	0.008875
14.700000	0.5	0.009250
14.708333	0.5	0.009375
14.716667	0.5	0.009625
14.725000	0.5	0.009750
14.733333	0.5	0.009875
14.741667	0.5	0.010375
14.750000	0.5	0.011375
14.758333	0.5	0.011625
14.766667	0.5	0.011750
14.775000	0.5	0.011875
14.783333	0.5	0.012375
14.791667	0.5	0.012500
14.800000	0.5	0.012875
14.808333	0.5	0.013125
14.816667	0.5	0.013875
14.825000	0.5	0.014375
14.833333	0.5	0.014500
14.841667	0.5	0.015000
14.850000	0.5	0.015250
14.858333	0.5	0.015500
14.866667	0.5	0.015625
14.875000	0.5	0.016000
14.883333	0.5	0.016500
14.891667	0.5	0.016875
14.900000	0.5	0.017125
14.908333	0.5	0.017625
14.916667	0.5	0.018000
14.925000	0.5	0.018125
14.933333	0.5	0.018750
14.941667	0.5	0.018750
14.950000	0.5	0.019000
14.958333	0.5	0.019750
14.966667	0.5	0.020125
14.975000	0.5	0.020500
14.983333	0.5	0.020625
14.991667	0.5	0.020750
15.000000	0.5	0.021125
15.008333	0.5	0.021250
15.016667	0.5	0.021000
15.025000	0.5	0.020750
15.033333	0.5	0.020875
15.041667	0.5	0.020875
15.050000	0.5	0.020875
15.058333	0.5	0.020875
15.066667	0.5	0.020875
15.075000	0.5	0.020750
15.083333	0.5	0.021000
15.091667	0.5	0.021000
15.100000	0.5	0.020500
15.108333	0.5	0.019750
15.116667	0.5	0.019000
15.125000	0.5	0.018125
15.133333	0.5	0.017500
15.141667	0.5	0.017250
15.150000	0.5	0.016750
15.158333	0.5	0.016125
15.166667	0.5	0.015750
15.175000	0.5	0.015250
15.183333	0.5	0.014625
15.191667	0.5	0.013625
15.200000	0.5	0.012625
15.208333	0.5	0.011500
15.216667	0.5	0.010875
15.225000	0.5	0.010750
15.233333	0.5	0.010125
15.241667	0.5	0.009000
15.250000	0.5	0.008375
15.258333	0.5	0.007625
15.266667	0.5	0.007250
15.275000	0.5	0.006500
15.283333	0.5	0.006250
15.291667	0.5	0.006375
15.300000	0.5	0.006000
15.308333	0.5	0.005500
15.316667	0.5	0.005375
15.325000	0.5	0.005375
15.333333	0.5	0.005250
15.341667	0.5	0.004875
15.350000	0.5	0.004375
15.358333	0.5	0.004500
15.366667	0.5	0.004250
15.375000	0.5	0.004125
15.383333	0.5	0.003500
15.391667	0.5	0.003250
15.400000	0.5	0.003000
15.408333	0.5	0.002750
15.416667	0.5	0.002750
15.425000	0.5	0.002000
15.433333	0.5	0.002000
15.441667	0.5	0.001750
15.450000	0.5	0.002000
15.458333	0.5	0.002250
15.466667	0.5	0.001750
15.475000	0.5	0.001625
15.483333	0.5	0.001250
15.491667	0.5	0.000625
15.500000	0.5	0.000375
15.508333	0.5	0.000250
15.516667	0.5	0.000375
15.525000	0.5	0.000375
15.533333	0.5	-0.000125
15.541667	0.5	-0.000625
15.550000	0.5	-0.000875
15.558333	0.5	-0.001250
15.566667	0.5	-0.001000
15.575000	0.5	-0.000875
15.583333	0.5	-0.001125
15.591667	0.5	-0.001000
15.600000	0.5	-0.001375
15.608333	0.5	-0.002125
15.616667	0.5	-0.002625
15.625000	0.5	-0.002750
15.633333	0.5	-0.002625
15.641667	0.5	-0.002750
15.650000	0.5	-0.002500
15.658333	0.5	-0.002625
15.666667	0.5	-0.003500
15.675000	0.5	-0.004125
15.683333	0.5	-0.004125
15.691667	0.5	-0.003750
15.700000	0.5	-0.003750
15.708333	0.5	-0.003750
15.716667	0.5	-0.003500
15.725000	0.5	-0.003625
15.733333	0.5	-0.003375
15.741667	0.5	-0.003250
15.750000	0.5	-0.003250
15.758333	0.5	-0.003125
15.766667	0.5	-0.002750
15.775000	0.5	-0.002625
15.783333	0.5	-0.002250
15.791667	0.5	-0.001875
15.800000	0.5	-0.001500
15.808333	0.5	-0.001250
15.816667	0.5	-0.001125
15.825000	0.5	-0.000625
15.833333	0.5	-0.000250
15.841667	0.5	0.000125
15.850000	0.5	0.000875
15.858333	0.5	0.001125
15.866667	0.5	0.001875
15.875000	0.5	0.002750
15.883333	0.5	0.003500
15.891667	0.5	0.004250
15.900000	0.5	0.004625
15.908333	0.5	0.005125
15.916667	0.5	0.005500
15.925000	0.5	0.006250
15.933333	0.5	0.006875
15.941667	0.5	0.007750
15.950000	0.5	0.008125
15.958333	0.5	0.008875
15.966667	0.5	0.009625
15.975000	0.5	0.010375
15.983333	0.5	0.011125
15.991667	0.5	0.011875
16.000000	0.5	0.013000
16.008333	0.5	0.013375
16.016667	0.5	0.013875
16.025000	0.5	0.014625
16.033333	0.5	0.015125
16.041667	0.5	0.015375
16.050000	0.5	0.016250
16.058333	0.5	0.016750
16.066667	0.5	0.017375
16.075000	0.5	0.018000
16.083333	0.5	0.018125
16.091667	0.5	0.018250
16.100000	0.5	0.018375
16.108333	0.5	0.018625
16.116667	0.5	0.018750
16.125000	0.5	0.019375
16.133333	0.5	0.019625
16.141667	0.5	0.019875
16.150000	0.5	0.020000
16.158333	0.5	0.020000
16.166667	0.5	0.020375
16.175000	0.5	0.021000
16.183333	0.5	0.021250
16.191667	0.5	0.021500
16.200000	0.5	0.021875
16.208333	0.5	0.022250
16.216667	0.5	0.022125
16.225000	0.5	0.022625
16.233333	0.5	0.022875
16.241667	0.5	0.022625
16.250000	0.5	0.022875
16.258333	0.5	0.022750
16.266667	0.5	0.022375
16.275000	0.5	0.022375
16.283333	0.5	0.022750
16.291667	0.5	0.023000
16.300000	0.5	0.022875
16.308333	0.5	0.023125
16.316667	0.5	0.023375
16.325000	0.5	0.023250
16.333333	0.5	0.023500
16.341667	0.5	0.023875
16.350000	0.5	0.024125
16.358333	0.5	0.024375
16.366667	0.5	0.024750
16.375000	0.5	0.025125
16.383333	0.5	0.025375
16.391667	0.5	0.025750
16.400000	0.5	0.026375
16.408333	0.5	0.026250
16.416667	0.5	0.026125
16.425000	0.5	0.026625
16.433333	0.5	0.026625
16.441667	0.5	0.026750
16.450000	0.5	0.026750
16.458333	0.5	0.026500
16.466667	0.5	0.026625
16.475000	0.5	0.026750
16.483333	0.5	0.027125
16.491667	0.5	0.027000
16.500000	0.5	0.026625
16.508333	0.5	0.026375
16.516667	0.5	0.026500
16.525000	0.5	0.026500
16.533333	0.5	0.026500
16.541667	0.5	0.026000
16.550000	0.5	0.025750
16.558333	0.5	0.025750
16.566667	0.5	0.025500
16.575000	0.5	0.025125
16.583333	0.5	0.024625
16.591667	0.5	0.024500
16.600000	0.5	0.024250
16.608333	0.5	0.023750
16.616667	0.5	0.023250
16.625000	0.5	0.022625
16.633333	0.5	0.022250
16.641667	0.5	0.021875
16.650000	0.5	0.021375
16.658333	0.5	0.020500
16.666667	0.5	0.019875
16.675000	0.5	0.019875
16.683333	0.5	0.019250
16.691667	0.5	0.019250
16.700000	0.5	0.018875
16.708333	0.5	0.018000
16.716667	0.5	0.017000
16.725000	0.5	0.017000
16.733333	0.5	0.016250
16.741667	0.5	0.015625
16.750000	0.5	0.015000
16.758333	0.5	0.014375
16.766667	0.5	0.013875
16.775000	0.5	0.013625
16.783333	0.5	0.012375
16.791667	0.5	0.012000
16.800000	0.5	0.011500
16.808333	0.5	0.011500
16.816667	0.5	0.010875
16.825000	0.5	0.010125
16.833333	0.5	0.009625
16.841667	0.5	0.009500
16.850000	0.5	0.009375
16.858333	0.5	0.008625
16.866667	0.5	0.007875
16.875000	0.5	0.007500
16.883333	0.5	0.007375
16.891667	0.5	0.006875
16.900000	0.5	0.006250
16.908333	0.5	0.006375
16.916667	0.5	0.005750
16.925000	0.5	0.005000
16.933333	0.5	0.004750
16.941667	0.5	0.004625
16.950000	0.5	0.004375
16.958333	0.5	0.003625
16.966667	0.5	0.003125
16.975000	0.5	0.002500
16.983333	0.5	0.002000
16.991667	0.5	0.001875
17.000000	0.5	0.001500
17.008333	0.5	0.001250
17.016667	0.5	0.000625
17.025000	0.5	0.000250
17.033333	0.5	0.000125
17.041667	0.5	0.000000
17.050000	0.5	-0.000375
17.058333	0.5	-0.001375
17.066667	0.5	-0.002000
17.075000	0.5	-0.002500
17.083333	0.5	-0.003250
17.091667	0.5	-0.004625
17.100000	0.5	-0.006125
17.108333	0.5	-0.007750
17.116667	0.5	-0.009000
17.125000	0.5	-0.010375
17.133333	0.5	-0.012125
17.141667	0.5	-0.013750
17.150000	0.5	-0.015750
17.158333	0.5	-0.017375
17.166667	0.5	-0.019625
17.175000	0.5	-0.022625
17.183333	0.5	-0.025750
17.191667	0.5	-0.028750
17.200000	0.5	-0.032125
17.208333	0.5	-0.036000
17.216667	0.5	-0.039625
17.225000	0.5	-0.042875
17.233333	0.5	-0.046875
17.241667	0.5	-0.051250
17.250000	0.5	-0.055375
17.258333	0.5	-0.059375
17.266667	0.5	-0.063375
17.275000	0.5	-0.067000
17.283333	0.5	-0.070875
17.291667	0.5	-0.074500
17.300000	0.5	-0.078000
17.308333	0.5	-0.081250
17.316667	0.5	-0.084000
17.325000	0.5	-0.086875
17.333333	0.5	-0.088875
17.341667	0.5	-0.090625
17.350000	0.5	-0.091750
17.358333	0.5	-0.092500
17.366667	0.5	-0.092500
17.375000	0.5	-0.092000
17.383333	0.5	-0.091375
17.391667	0.5	-0.090375
17.400000	0.5	-0.089000
17.408333	0.5	-0.087125
17.416667	0.5	-0.084500
17.425000	0.5	-0.081500
17.433333	0.5	-0.078375
17.441667	0.5	-0.075000
17.450000	0.5	-0.071750
17.458333	0.5	-0.067750
17.466667	0.5	-0.064000
17.475000	0.5	-0.060000
17.483333	0.5	-0.056000
17.491667	0.5	-0.051875
17.500000	0.5	-0.047875
17.508333	0.5	-0.044000
17.516667	0.5	-0.040000
17.525000	0.5	-0.036000
17.533333	0.5	-0.032375
17.541667	0.5	-0.028875
17.550000	0.5	-0.025500
17.558333	0.5	-0.021875
17.566667	0.5	-0.019125
17.575000	0.5	-0.016750
17.583333	0.5	-0.014250
17.591667	0.5	-0.011625
17.600000	0.5	-0.009875
17.608333	0.5	-0.008500
17.616667	0.5	-0.007000
17.625000	0.5	-0.005375
17.633333	0.5	-0.003875
17.641667	0.5	-0.002250
17.650000	0.5	-0.001500
17.658333	0.5	-0.000250
17.666667	0.5	0.000750
17.675000	0.5	0.001250
17.683333	0.5	0.001750
17.691667	0.5	0.002250
17.700000	0.5	0.003000
17.708333	0.5	0.003125
17.716667	0.5	0.003625
17.725000	0.5	0.003625
17.733333	0.5	0.004125
17.741667	0.5	0.005000
17.750000	0.5	0.005500
17.758333	0.5	0.005750
17.766667	0.5	0.006250
17.775000	0.5	0.006625
17.783333	0.5	0.006750
17.791667	0.5	0.007250
17.800000	0.5	0.007625
17.808333	0.5	0.008000
17.816667	0.5	0.008625
17.825000	0.5	0.009125
17.833333	0.5	0.009625
17.841667	0.5	0.010000
17.850000	0.5	0.010250
17.858333	0.5	0.010375
17.866667	0.5	0.010750
17.875000	0.5	0.011000
17.883333	0.5	0.011250
17.891667	0.5	0.011625
17.900000	0.5	0.012250
17.908333	0.5	0.012375
17.916667	0.5	0.012625
17.925000	0.5	0.012625
17.933333	0.5	0.013000
17.941667	0.5	0.013500
17.950000	0.5	0.013875
17.958333	0.5	0.014250
17.966667	0.5	0.014125
17.975000	0.5	0.014625
17.983333	0.5	0.015000
17.991667	0.5	0.015000
18.000000	0.5	0.015250
18.008333	0.5	0.015500
18.016667	0.5	0.015875
18.025000	0.5	0.015875
18.033333	0.5	0.015875
18.041667	0.5	0.015875
18.050000	0.5	0.016125
18.058333	0.5	0.016375
18.066667	0.5	0.016375
18.075000	0.5	0.015875
18.083333	0.5	0.015625
18.091667	0.5	0.015625
18.100000	0.5	0.015500
18.108333	0.5	0.015625
18.116667	0.5	0.015375
18.125000	0.5	0.015000
18.133333	0.5	0.014375
18.141667	0.5	0.014250
18.150000	0.5	0.013625
18.158333	0.5	0.012750
18.166667	0.5	0.012125
18.175000	0.5	0.011000
18.183333	0.5	0.010625
18.191667	0.5	0.009875
18.200000	0.5	0.009250
18.208333	0.5	0.008375
18.216667	0.5	0.007250
18.225000	0.5	0.006625
18.233333	0.5	0.005625
18.241667	0.5	0.004625
18.250000	0.5	0.003625
18.258333	0.5	0.002250
18.266667	0.5	0.001125
18.275000	0.5	0.000125
18.283333	0.5	-0.001125
18.291667	0.5	-0.003000
18.300000	0.5	-0.004625
18.308333	0.5	-0.006125
18.316667	0.5	-0.007250
18.325000	0.5	-0.008750
18.333333	0.5	-0.009875
18.341667	0.5	-0.011250
18.350000	0.5	-0.012625
18.358333	0.5	-0.014375
18.366667	0.5	-0.016375
18.375000	0.5	-0.017375
18.383333	0.5	-0.018125
18.391667	0.5	-0.018875
18.400000	0.5	-0.019625
18.408333	0.5	-0.020875
18.416667	0.5	-0.021375
18.425000	0.5	-0.022125
18.433333	0.5	-0.022375
18.441667	0.5	-0.022500
18.450000	0.5	-0.022625
18.458333	0.5	-0.022625
18.466667	0.5	-0.022875
18.475000	0.5	-0.022750
18.483333	0.5	-0.022125
18.491667	0.5	-0.021750
18.500000	0.5	-0.021125
18.508333	0.5	-0.020500
18.516667	0.5	-0.019875
18.525000	0.5	-0.018750
18.533333	0.5	-0.017625
18.541667	0.5	-0.016375
18.550000	0.5	-0.015625
18.558333	0.5	-0.015000
18.566667	0.5	-0.014500
18.575000	0.5	-0.013500
18.583333	0.5	-0.012000
18.591667	0.5	-0.010500
18.600000	0.5	-0.010000
18.608333	0.5	-0.009500
18.616667	0.5	-0.008500
18.625000	0.5	-0.007500
18.633333	0.5	-0.007000
18.641667	0.5	-0.006250
18.650000	0.5	-0.005750
18.658333	0.5	-0.005250
18.666667	0.5	-0.004625
18.675000	0.5	-0.003875
18.683333	0.5	-0.003625
18.691667	0.5	-0.003250
18.700000	0.5	-0.003125
18.708333	0.5	-0.003250
18.716667	0.5	-0.003375
18.725000	0.5	-0.003125
18.733333	0.5	-0.002875
18.741667	0.5	-0.002875
18.750000	0.5	-0.002750
18.758333	0.5	-0.002625
18.766667	0.5	-0.003125
18.775000	0.5	-0.003125
18.783333	0.5	-0.003750
18.791667	0.5	-0.004500
18.800000	0.5	-0.005250
18.808333	0.5	-0.005500
18.816667	0.5	-0.006125
18.825000	0.5	-0.006625
18.833333	0.5	-0.006500
18.841667	0.5	-0.006750
18.850000	0.5	-0.007750
18.858333	0.5	-0.008250
18.866667	0.5	-0.008875
18.875000	0.5	-0.009250
18.883333	0.5	-0.010000
18.891667	0.5	-0.010625
18.900000	0.5	-0.011500
18.908333	0.5	-0.012250
18.916667	0.5	-0.012500
18.925000	0.5	-0.013125
18.933333	0.5	-0.013625
18.941667	0.5	-0.014500
18.950000	0.5	-0.015250
18.958333	0.5	-0.015875
18.966667	0.5	-0.016750
18.975000	0.5	-0.017625
18.983333	0.5	-0.018250
18.991667	0.5	-0.018875
19.000000	0.5	-0.019250
19.008333	0.5	-0.020000
19.016667	0.5	-0.020625
19.025000	0.5	-0.021500
19.033333	0.5	-0.022500
19.041667	0.5	-0.023375
19.050000	0.5	-0.023875
19.058333	0.5	-0.024875
19.066667	0.5	-0.025375
19.075000	0.5	-0.025875
19.083333	0.5	-0.026500
19.091667	0.5	-0.027125
19.100000	0.5	-0.028250
19.108333	0.5	-0.028875
19.116667	0.5	-0.029375
19.125000	0.5	-0.030375
19.133333	0.5	-0.031500
19.141667	0.5	-0.032125
19.150000	0.5	-0.032625
19.158333	0.5	-0.033250
19.166667	0.5	-0.033625
19.175000	0.5	-0.034375
19.183333	0.5	-0.034625
19.191667	0.5	-0.035125
19.200000	0.5	-0.035375
19.208333	0.5	-0.035750
19.216667	0.5	-0.036000
19.225000	0.5	-0.036500
19.233333	0.5	-0.037375
19.241667	0.5	-0.038000
19.250000	0.5	-0.038375
19.258333	0.5	-0.038500
19.266667	0.5	-0.038625
19.275000	0.5	-0.039000
19.283333	0.5	-0.039125
19.291667	0.5	-0.038875
19.300000	0.5	-0.039000
19.308333	0.5	-0.039500
19.316667	0.5	-0.039750
19.325000	0.5	-0.040000
19.333333	0.5	-0.040250
19.341667	0.5	-0.040750
19.350000	0.5	-0.041125
19.358333	0.5	-0.040750
19.366667	0.5	-0.040625
19.375000	0.5	-0.040625
19.383333	0.5	-0.040500
19.391667	0.5	-0.040750
19.400000	0.5	-0.040875
19.408333	0.5	-0.040625
19.416667	0.5	-0.040750
19.425000	0.5	-0.041250
19.433333	0.5	-0.041000
19.441667	0.5	-0.041250
19.450000	0.5	-0.041500
19.458333	0.5	-0.041750
19.466667	0.5	-0.041875
19.475000	0.5	-0.041625
19.483333	0.5	-0.041750
19.491667	0.5	-0.041375
19.500000	0.5	-0.041250
19.508333	0.5	-0.040875
19.516667	0.5	-0.040750
19.525000	0.5	-0.040625
19.533333	0.5	-0.041000
19.541667	0.5	-0.040875
19.550000	0.5	-0.040625
19.558333	0.5	-0.040375
19.566667	0.5	-0.040500
19.575000	0.5	-0.040250
19.583333	0.5	-0.039875
19.591667	0.5	-0.039375
19.600000	0.5	-0.039625
19.608333	0.5	-0.039250
19.616667	0.5	-0.038750
19.625000	0.5	-0.038250
19.633333	0.5	-0.037875
19.641667	0.5	-0.037625
19.650000	0.5	-0.037125
19.658333	0.5	-0.036875
19.666667	0.5	-0.037250
19.675000	0.5	-0.037250
19.683333	0.5	-0.037000
19.691667	0.5	-0.036875
19.700000	0.5	-0.036750
19.708333	0.5	-0.036750
19.716667	0.5	-0.036125
19.725000	0.5	-0.036375
19.733333	0.5	-0.036250
19.741667	0.5	-0.035750
19.750000	0.5	-0.035500
19.758333	0.5	-0.035250
19.766667	0.5	-0.034625
19.775000	0.5	-0.034000
19.783333	0.5	-0.033625
19.791667	0.5	-0.033875
19.800000	0.5	-0.033750
19.808333	0.5	-0.033125
19.816667	0.5	-0.032500
19.825000	0.5	-0.032250
19.833333	0.5	-0.032000
19.841667	0.5	-0.031375
19.850000	0.5	-0.031375
19.858333	0.5	-0.031250
19.866667	0.5	-0.030625
19.875000	0.5	-0.030375
19.883333	0.5	-0.029625
19.891667	0.5	-0.029250
19.900000	0.5	-0.028750
19.908333	0.5	-0.028375
19.916667	0.5	-0.027875
19.925000	0.5	-0.027250
19.933333	0.5	-0.027125
19.941667	0.5	-0.027125
19.950000	0.5	-0.026875
19.958333	0.5	-0.026625
19.966667	0.5	-0.026500
19.975000	0.5	-0.026250
19.983333	0.5	-0.025750
19.991667	0.5	-0.025000
20.000000	0.5	-0.024500
20.008333	0.5	-0.024250
20.016667	0.5	-0.024250
20.025000	0.5	-0.024375
20.033333	0.5	-0.023625
20.041667	0.5	-0.023125
20.050000	0.5	-0.022625
20.058333	0.5	-0.022625
20.066667	0.5	-0.022625
20.075000	0.5	-0.022875
20.083333	0.5	-0.023000
20.091667	0.5	-0.022625
20.100000	0.5	-0.022625
20.108333	0.5	-0.022375
20.116667	0.5	-0.022125
20.125000	0.5	-0.022250
20.133333	0.5	-0.022375
20.141667	0.5	-0.021875
20.150000	0.5	-0.021625
20.158333	0.5	-0.021625
20.166667	0.5	-0.021375
20.175000	0.5	-0.021125
20.183333	0.5	-0.021250
20.191667	0.5	-0.021000
20.200000	0.5	-0.021000
20.208333	0.5	-0.020875
20.216667	0.5	-0.020625
20.225000	0.5	-0.021125
20.233333	0.5	-0.021625
20.241667	0.5	-0.021625
20.250000	0.5	-0.021750
20.258333	0.5	-0.021500
20.266667	0.5	-0.021500
20.275000	0.5	-0.021375
20.283333	0.5	-0.021125
20.291667	0.5	-0.020750
20.300000	0.5	-0.020500
20.308333	0.5	-0.019875
20.316667	0.5	-0.019500
20.325000	0.5	-0.019375
20.333333	0.5	-0.019375
20.341667	0.5	-0.019125
20.350000	0.5	-0.018875
20.358333	0.5	-0.019375
20.366667	0.5	-0.018750
20.375000	0.5	-0.018875
20.383333	0.5	-0.018750
20.391667	0.5	-0.018375
20.400000	0.5	-0.018000
20.408333	0.5	-0.017625
20.416667	0.5	-0.016875
20.425000	0.5	-0.016125
20.433333	0.5	-0.015750
20.441667	0.5	-0.014875
20.450000	0.5	-0.014625
20.458333	0.5	-0.013875
20.466667	0.5	-0.013000
20.475000	0.5	-0.011750
20.483333	0.5	-0.010750
20.491667	0.5	-0.009500
20.500000	0.5	-0.008500
20.508333	0.5	-0.007500
20.516667	0.5	-0.005875
20.525000	0.5	-0.004375
20.533333	0.5	-0.002500
20.541667	0.5	-0.000375
20.550000	0.5	0.001500
20.558333	0.5	0.003750
20.566667	0.5	0.005375
20.575000	0.5	0.007125
20.583333	0.5	0.009375
20.591667	0.5	0.011250
20.600000	0.5	0.013625
20.608333	0.5	0.016250
20.616667	0.5	0.018375
20.625000	0.5	0.020375
20.633333	0.5	0.022625
20.641667	0.5	0.024875
20.650000	0.5	0.027125
20.658333	0.5	0.029000
20.666667	0.5	0.030875
20.675000	0.5	0.032875
20.683333	0.5	0.034625
20.691667	0.5	0.036250
20.700000	0.5	0.037250
20.708333	0.5	0.038375
20.716667	0.5	0.039125
20.725000	0.5	0.040000
20.733333	0.5	0.040375
20.741667	0.5	0.040625
20.750000	0.5	0.040125
20.758333	0.5	0.039875
20.766667	0.5	0.040000
20.775000	0.5	0.039750
20.783333	0.5	0.039125
20.791667	0.5	0.037875
20.800000	0.5	0.036625
20.808333	0.5	0.035375
20.816667	0.5	0.034125
20.825000	0.5	0.032750
20.833333	0.5	0.031125
20.841667	0.5	0.029375
20.850000	0.5	0.027250
20.858333	0.5	0.025625
20.866667	0.5	0.023875
20.875000	0.5	0.022250
20.883333	0.5	0.020750
20.891667	0.5	0.018250
20.900000	0.5	0.016250
20.908333	0.5	0.014375
20.916667	0.5	0.012375
20.925000	0.5	0.010500
20.933333	0.5	0.008625
20.941667	0.5	0.007000
20.950000	0.5	0.005500
20.958333	0.5	0.004375
20.966667	0.5	0.003125
20.975000	0.5	0.001875
20.983333	0.5	0.000625
20.991667	0.5	-0.000500
21.000000	0.5	-0.002125
21.008333	0.5	-0.003375
21.016667	0.5	-0.004375
21.025000	0.5	-0.005625
21.033333	0.5	-0.007000
21.041667	0.5	-0.007750
21.050000	0.5	-0.008375
21.058333	0.5	-0.009250
21.066667	0.5	-0.010250
21.075000	0.5	-0.011125
21.083333	0.5	-0.012125
21.091667	0.5	-0.012500
21.100000	0.5	-0.013250
21.108333	0.5	-0.013625
21.116667	0.5	-0.013875
21.125000	0.5	-0.014750
21.133333	0.5	-0.015500
21.141667	0.5	-0.016000
21.150000	0.5	-0.016500
21.158333	0.5	-0.017500
21.166667	0.5	-0.017875
21.175000	0.5	-0.018250
21.183333	0.5	-0.018875
21.191667	0.5	-0.019750
21.200000	0.5	-0.020250
21.208333	0.5	-0.020625
21.216667	0.5	-0.021125
21.225000	0.5	-0.021875
21.233333	0.5	-0.022250
21.241667	0.5	-0.022625
21.250000	0.5	-0.022875
21.258333	0.5	-0.023000
21.266667	0.5	-0.023375
21.275000	0.5	-0.023500
21.283333	0.5	-0.023500
21.291667	0.5	-0.023375
21.300000	0.5	-0.023500
21.308333	0.5	-0.023500
21.316667	0.5	-0.023375
21.325000	0.5	-0.023500
21.333333	0.5	-0.023375
21.341667	0.5	-0.023250
21.350000	0.5	-0.023250
21.358333	0.5	-0.023250
21.366667	0.5	-0.023000
21.375000	0.5	-0.022750
21.383333	0.5	-0.022500
21.391667	0.5	-0.021750
21.400000	0.5	-0.021750
21.408333	0.5	-0.021500
21.416667	0.5	-0.021375
21.425000	0.5	-0.021125
21.433333	0.5	-0.021125
21.441667	0.5	-0.021000
21.450000	0.5	-0.020750
21.458333	0.5	-0.020500
21.466667	0.5	-0.020000
21.475000	0.5	-0.019625
21.483333	0.5	-0.019125
21.491667	0.5	-0.018625
21.500000	0.5	-0.017750
21.508333	0.5	-0.017250
21.516667	0.5	-0.017000
21.525000	0.5	-0.016625
21.533333	0.5	-0.016000
21.541667	0.5	-0.015250
21.550000	0.5	-0.015000
21.558333	0.5	-0.014625
21.566667	0.5	-0.013625
21.575000	0.5	-0.013250
21.583333	0.5	-0.012750
21.591667	0.5	-0.012125
21.600000	0.5	-0.011500
21.608333	0.5	-0.011000
21.616667	0.5	-0.010375
21.625000	0.5	-0.009625
21.633333	0.5	-0.008875
21.641667	0.5	-0.008375
21.650000	0.5	-0.008000
21.658333	0.5	-0.007875
21.666667	0.5	-0.008000
21.675000	0.5	-0.007500
21.683333	0.5	-0.007125
21.691667	0.5	-0.006875
21.700000	0.5	-0.006500
21.708333	0.5	-0.006125
21.716667	0.5	-0.005875
21.725000	0.5	-0.005125
21.733333	0.5	-0.004625
21.741667	0.5	-0.004125
21.750000	0.5	-0.004000
21.758333	0.5	-0.003750
21.766667	0.5	-0.003875
21.775000	0.5	-0.003500
21.783333	0.5	-0.003250
21.791667	0.5	-0.003000
21.800000	0.5	-0.002875
21.808333	0.5	-0.002125
21.816667	0.5	-0.002000
21.825000	0.5	-0.002000
21.833333	0.5	-0.002000
21.841667	0.5	-0.001875
21.850000	0.5	-0.001375
21.858333	0.5	-0.001250
21.866667	0.5	-0.000875
21.875000	0.5	-0.000750
21.883333	0.5	-0.000875
21.891667	0.5	-0.000750
21.900000	0.5	-0.000250
21.908333	0.5	0.000000
21.916667	0.5	0.000000
21.925000	0.5	0.000250
21.933333	0.5	0.000875
21.941667	0.5	0.001000
21.950000	0.5	0.001500
21.958333	0.5	0.001500
21.966667	0.5	0.001500
21.975000	0.5	0.001500
21.983333	0.5	0.001625
21.991667	0.5	0.002250
22.000000	0.5	0.002500
22.008333	0.5	0.002250
22.016667	0.5	0.002375
22.025000	0.5	0.002625
22.033333	0.5	0.002875
22.041667	0.5	0.003500
22.050000	0.5	0.003625
22.058333	0.5	0.004125
22.066667	0.5	0.004125
22.075000	0.5	0.004250
22.083333	0.5	0.004250
22.091667	0.5	0.004250
22.100000	0.5	0.004375
22.108333	0.5	0.005125
22.116667	0.5	0.005000
22.125000	0.5	0.004875
22.133333	0.5	0.004625
22.141667	0.5	0.004875
22.150000	0.5	0.005000
22.158333	0.5	0.005125
22.166667	0.5	0.005375
22.175000	0.5	0.005625
22.183333	0.5	0.005500
22.191667	0.5	0.005500
22.200000	0.5	0.005500
22.208333	0.5	0.005500
22.216667	0.5	0.005875
22.225000	0.5	0.005750
22.233333	0.5	0.005625
22.241667	0.5	0.005750
22.250000	0.5	0.006250
22.258333	0.5	0.006125
22.266667	0.5	0.006000
22.275000	0.5	0.005875
22.283333	0.5	0.005375
22.291667	0.5	0.005000
22.300000	0.5	0.004875
22.308333	0.5	0.004625
22.316667	0.5	0.004625
22.325000	0.5	0.004250
22.333333	0.5	0.004000
22.341667	0.5	0.003875
22.350000	0.5	0.004000
22.358333	0.5	0.004375
22.366667	0.5	0.004250
22.375000	0.5	0.004375
22.383333	0.5	0.004250
22.391667	0.5	0.004000
22.400000	0.5	0.004125
22.408333	0.5	0.003875
22.416667	0.5	0.003875
22.425000	0.5	0.003875
22.433333	0.5	0.003625
22.441667	0.5	0.003250
22.450000	0.5	0.003375
22.458333	0.5	0.003500
22.466667	0.5	0.003375
22.475000	0.5	0.003250
22.483333	0.5	0.004000
22.491667	0.5	0.004000
22.500000	0.5	0.003875
22.508333	0.5	0.004000
22.516667	0.5	0.003875
22.525000	0.5	0.003875
22.533333	0.5	0.003750
22.541667	0.5	0.003500
22.550000	0.5	0.003375
22.558333	0.5	0.003750
22.566667	0.5	0.003750
22.575000	0.5	0.003500
22.583333	0.5	0.003500
22.591667	0.5	0.003375
22.600000	0.5	0.003750
22.608333	0.5	0.003875
22.616667	0.5	0.004375
22.625000	0.5	0.004500
22.633333	0.5	0.004500
22.641667	0.5	0.004750
22.650000	0.5	0.005000
22.658333	0.5	0.005125
22.666667	0.5	0.005875
22.675000	0.5	0.006125
22.683333	0.5	0.005875
22.691667	0.5	0.006250
22.700000	0.5	0.006750
22.708333	0.5	0.006625
22.716667	0.5	0.006875
22.725000	0.5	0.007000
22.733333	0.5	0.006875
22.741667	0.5	0.007375
22.750000	0.5	0.007625
22.758333	0.5	0.007750
22.766667	0.5	0.008000
22.775000	0.5	0.008250
22.783333	0.5	0.008125
22.791667	0.5	0.008625
22.800000	0.5	0.008875
22.808333	0.5	0.008875
22.816667	0.5	0.008750
22.825000	0.5	0.008750
22.833333	0.5	0.009125
22.841667	0.5	0.009000
22.850000	0.5	0.009000
22.858333	0.5	0.008875
22.866667	0.5	0.009250
22.875000	0.5	0.009250
22.883333	0.5	0.009375
22.891667	0.5	0.009625
22.900000	0.5	0.010000
22.908333	0.5	0.010500
22.916667	0.5	0.010750
22.925000	0.5	0.010875
22.933333	0.5	0.011125
22.941667	0.5	0.011500
22.950000	0.5	0.011125
22.958333	0.5	0.011125
22.966667	0.5	0.011500
22.975000	0.5	0.011875
22.983333	0.5	0.012000
22.991667	0.5	0.011875
23.000000	0.5	0.011875
23.008333	0.5	0.012000
23.016667	0.5	0.012000
23.025000	0.5	0.012125
23.033333	0.5	0.013125
23.041667	0.5	0.013375
23.050000	0.5	0.013250
23.058333	0.5	0.013500
23.066667	0.5	0.013250
23.075000	0.5	0.012875
23.083333	0.5	0.012625
23.091667	0.5	0.012250
23.100000	0.5	0.012250
23.108333	0.5	0.012625
23.116667	0.5	0.012500
23.125000	0.5	0.012500
23.133333	0.5	0.011750
23.141667	0.5	0.011750
23.150000	0.5	0.011625
23.158333	0.5	0.011375
23.166667	0.5	0.011000
23.175000	0.5	0.010625
23.183333	0.5	0.010250
23.191667	0.5	0.009625
23.200000	0.5	0.009500
23.208333	0.5	0.009000
23.216667	0.5	0.008750
23.225000	0.5	0.008500
23.233333	0.5	0.008375
23.241667	0.5	0.008000
23.250000	0.5	0.007375
23.258333	0.5	0.007000
23.266667	0.5	0.006750
23.275000	0.5	0.006125
23.283333	0.5	0.005125
23.291667	0.5	0.004625
23.300000	0.5	0.004500
23.308333	0.5	0.003500
23.316667	0.5	0.003125
23.325000	0.5	0.002500
23.333333	0.5	0.002000
23.341667	0.5	0.001750
23.350000	0.5	0.001250
23.358333	0.5	0.001375
23.366667	0.5	0.001125
23.375000	0.5	0.000625
23.383333	0.5	0.000250
23.391667	0.5	0.000000
23.400000	0.5	-0.000625
23.408333	0.5	-0.001000
23.416667	0.5	-0.001875
23.425000	0.5	-0.002000
23.433333	0.5	-0.002250
23.441667	0.5	-0.002500
23.450000	0.5	-0.002875
23.458333	0.5	-0.003250
23.466667	0.5	-0.003000
23.475000	0.5	-0.003000
23.483333	0.5	-0.003000
23.491667	0.5	-0.003000
23.500000	0.5	-0.003375
23.508333	0.5	-0.003625
23.516667	0.5	-0.003875
23.525000	0.5	-0.003875
23.533333	0.5	-0.003875
23.541667	0.5	-0.003750
23.550000	0.5	-0.003375
23.558333	0.5	-0.002875
23.566667	0.5	-0.003000
23.575000	0.5	-0.002625
23.583333	0.5	-0.002125
23.591667	0.5	-0.001750
23.600000	0.5	-0.001500
23.608333	0.5	-0.001000
23.616667	0.5	-0.000750
23.625000	0.5	-0.000750
23.633333	0.5	-0.000500
23.641667	0.5	-0.000125
23.650000	0.5	0.000250
23.658333	0.5	0.000625
23.666667	0.5	0.001375
23.675000	0.5	0.001750
23.683333	0.5	0.002000
23.691667	0.5	0.002625
23.700000	0.5	0.003125
23.708333	0.5	0.003375
23.716667	0.5	0.003500
23.725000	0.5	0.003875
23.733333	0.5	0.004250
23.741667	0.5	0.004625
23.750000	0.5	0.004750
23.758333	0.5	0.004750
23.766667	0.5	0.005000
23.775000	0.5	0.005375
23.783333	0.5	0.005750
23.791667	0.5	0.006250
23.800000	0.5	0.006625
23.808333	0.5	0.006625
23.816667	0.5	0.006875
23.825000	0.5	0.006750
23.833333	0.5	0.007000
23.841667	0.5	0.007250
23.850000	0.5	0.007625
23.858333	0.5	0.007500
23.866667	0.5	0.007500
23.875000	0.5	0.007875
23.883333	0.5	0.007875
23.891667	0.5	0.007500
23.900000	0.5	0.007500
23.908333	0.5	0.007625
23.916667	0.5	0.007875
23.925000	0.5	0.007750
23.933333	0.5	0.007625
23.941667	0.5	0.007750
23.950000	0.5	0.007750
23.958333	0.5	0.007375
23.966667	0.5	0.006500
23.975000	0.5	0.006125
23.983333	0.5	0.006125
23.991667	0.5	0.006125
24.000000	0.5	0.006000
24.008333	0.5	0.005875
24.016667	0.5	0.005625
24.025000	0.5	0.005125
24.033333	0.5	0.004500
24.041667	0.5	0.004125
24.050000	0.5	0.003875
24.058333	0.5	0.003875
24.066667	0.5	0.004125
24.075000	0.5	0.004000
24.083333	0.5	0.003375
24.091667	0.5	0.003000
24.100000	0.5	0.002875
24.108333	0.5	0.002500
24.116667	0.5	0.002125
24.125000	0.5	0.002000
24.133333	0.5	0.001625
24.141667	0.5	0.001500
24.150000	0.5	0.001125
24.158333	0.5	0.001125
24.166667	0.5	0.000500
24.175000	0.5	0.000375
24.183333	0.5	0.000375
24.191667	0.5	0.000000
24.200000	0.5	0.000000
24.208333	0.5	-0.000125
24.216667	0.5	-0.000750
24.225000	0.5	-0.001125
24.233333	0.5	-0.001125
24.241667	0.5	-0.001375
24.250000	0.5	-0.001875
24.258333	0.5	-0.002000
24.266667	0.5	-0.002125
24.275000	0.5	-0.002125
24.283333	0.5	-0.002250
24.291667	0.5	-0.002375
24.300000	0.5	-0.002000
24.308333	0.5	-0.002375
24.316667	0.5	-0.002500
24.325000	0.5	-0.002375
24.333333	0.5	-0.002000
24.341667	0.5	-0.002000
24.350000	0.5	-0.002375
24.358333	0.5	-0.002375
24.366667	0.5	-0.002250
24.375000	0.5	-0.002125
24.383333	0.5	-0.002375
24.391667	0.5	-0.002375
24.400000	0.5	-0.002000
24.408333	0.5	-0.001625
24.416667	0.5	-0.000875
24.425000	0.5	-0.000500
24.433333	0.5	-0.000250
24.441667	0.5	-0.000250
24.450000	0.5	0.000000
24.458333	0.5	0.000375
24.466667	0.5	0.000750
24.475000	0.5	0.000625
24.483333	0.5	0.000875
24.491667	0.5	0.001000
24.500000	0.5	0.001000
24.508333	0.5	0.001125
24.516667	0.5	0.001375
24.525000	0.5	0.001500
24.533333	0.5	0.002125
24.541667	0.5	0.002375
24.550000	0.5	0.002625
24.558333	0.5	0.003125
24.566667	0.5	0.002750
24.575000	0.5	0.003250
24.583333	0.5	0.004000
24.591667	0.5	0.004000
24.600000	0.5	0.004000
24.608333	0.5	0.004250
24.616667	0.5	0.004375
24.625000	0.5	0.004750
24.633333	0.5	0.004875
24.641667	0.5	0.005375
24.650000	0.5	0.005750
24.658333	0.5	0.006000
24.666667	0.5	0.005875
24.675000	0.5	0.006125
24.683333	0.5	0.006000
24.691667	0.5	0.006250
24.700000	0.5	0.005750
24.708333	0.5	0.005750
24.716667	0.5	0.005625
24.725000	0.5	0.006000
24.733333	0.5	0.006375
24.741667	0.5	0.006500
24.750000	0.5	0.006500
24.758333	0.5	0.006250
24.766667	0.5	0.006125
24.775000	0.5	0.006000
24.783333	0.5	0.005625
24.791667	0.5	0.005625
24.800000	0.5	0.005750
24.808333	0.5	0.005750
24.816667	0.5	0.005750
24.825000	0.5	0.005875
24.833333	0.5	0.005750
24.841667	0.5	0.005250
24.850000	0.5	0.004750
24.858333	0.5	0.004750
24.866667	0.5	0.004875
24.875000	0.5	0.005000
24.883333	0.5	0.004375
24.891667	0.5	0.004250
24.900000	0.5	0.004000
24.908333	0.5	0.003875
24.916667	0.5	0.003875
24.925000	0.5	0.003875
24.933333	0.5	0.003875
24.941667	0.5	0.004000
24.950000	0.5	0.003875
24.958333	0.5	0.003625
24.966667	0.5	0.003500
24.975000	0.5	0.003125
24.983333	0.5	0.003125
24.991667	0.5	0.003125
25.000000	0.5	0.003000
