# Supplementary material for: Dynamic character displacement among a pair of bacterial phyllosphere commensals in situ
Source: Nat Commun. 2022 May 20;13:2836. doi: 10.1038/s41467-022-30469-3 (PMC9123166; doi:10.1038/s41467-022-30469-3)
Supplement: Supplementary file 11 — Source Data [file 41467_2022_30469_MOESM11_ESM.zip › Source Data/Supplementary Figure 5/Glucose t1 c.txt]

File Path	chrom://marshall/Chromeleon7/HPLC_Ultimate_3000/Users/helucas/20200720_OrganicAcids_CCR_L257.seq/663.smp/RI_1.channel/RI_1.chm
Channel	RI_1

Injection Information:
Data Vault	Chromeleon7
Injection	Glu_t1_c
Injection Number	112
Position	BB1
Comment	
Processing Method	Quantitative
Instrument Method	20200525_Rezex_ROA_OrganicAcid_600uL_2500uM_H2SO4_50A_50D
Type	Unknown
Status	Finished
Injection Date	7/22/2020
Injection Time	8:05:12 PM
Injection Volume (µl)	10.000
Dilution Factor	1.0000
Weight	1.0000

Chromatogram Data Information:
Time Min. (min)	0.000000
Time Max. (min)	25.000000
Data Points	3001
Detector	RI
Generating Data System	Chromeleon 7.2.5.9507
Exporting Data System	Chromeleon 7.2.8.0
Operator	Instrument Controller
Signal Quantity	Refractive 
Signal Unit	µRIU
Signal Min.	-2.612000
Signal Max.	24.195000
Channel	RI_1
Driver Name	RID520Driver.dll
Channel Type	Evaluation
Min. Step (s)	0.5
Max. Step (s)	0.5
Average Step (s)	0.5

Signal Parameter Information:
Signal Info	

Chromatogram Data:
Time (min)	Step (s)	Value (µRIU)
0.000000	n.a.	0.008125
0.008333	0.5	0.008125
0.016667	0.5	0.008125
0.025000	0.5	0.008000
0.033333	0.5	0.007875
0.041667	0.5	0.008000
0.050000	0.5	0.007875
0.058333	0.5	0.007875
0.066667	0.5	0.008000
0.075000	0.5	0.008000
0.083333	0.5	0.007750
0.091667	0.5	0.007500
0.100000	0.5	0.007375
0.108333	0.5	0.007500
0.116667	0.5	0.007375
0.125000	0.5	0.006750
0.133333	0.5	0.006625
0.141667	0.5	0.006375
0.150000	0.5	0.006250
0.158333	0.5	0.006000
0.166667	0.5	0.006000
0.175000	0.5	0.005875
0.183333	0.5	0.005625
0.191667	0.5	0.005375
0.200000	0.5	0.005375
0.208333	0.5	0.005375
0.216667	0.5	0.005125
0.225000	0.5	0.005000
0.233333	0.5	0.004375
0.241667	0.5	0.004125
0.250000	0.5	0.003875
0.258333	0.5	0.003375
0.266667	0.5	0.003125
0.275000	0.5	0.003000
0.283333	0.5	0.002750
0.291667	0.5	0.002375
0.300000	0.5	0.002250
0.308333	0.5	0.002000
0.316667	0.5	0.001750
0.325000	0.5	0.001375
0.333333	0.5	0.000625
0.341667	0.5	0.000000
0.350000	0.5	-0.000625
0.358333	0.5	-0.001250
0.366667	0.5	-0.001875
0.375000	0.5	-0.002625
0.383333	0.5	-0.002750
0.391667	0.5	-0.003125
0.400000	0.5	-0.003750
0.408333	0.5	-0.004125
0.416667	0.5	-0.004625
0.425000	0.5	-0.005250
0.433333	0.5	-0.005625
0.441667	0.5	-0.005875
0.450000	0.5	-0.006000
0.458333	0.5	-0.005750
0.466667	0.5	-0.006250
0.475000	0.5	-0.006375
0.483333	0.5	-0.007000
0.491667	0.5	-0.007125
0.500000	0.5	-0.007375
0.508333	0.5	-0.008000
0.516667	0.5	-0.008250
0.525000	0.5	-0.008750
0.533333	0.5	-0.009000
0.541667	0.5	-0.009125
0.550000	0.5	-0.009000
0.558333	0.5	-0.009125
0.566667	0.5	-0.009500
0.575000	0.5	-0.009875
0.583333	0.5	-0.009750
0.591667	0.5	-0.009625
0.600000	0.5	-0.009875
0.608333	0.5	-0.010500
0.616667	0.5	-0.010375
0.625000	0.5	-0.010125
0.633333	0.5	-0.009875
0.641667	0.5	-0.009500
0.650000	0.5	-0.009250
0.658333	0.5	-0.009125
0.666667	0.5	-0.008500
0.675000	0.5	-0.008375
0.683333	0.5	-0.007750
0.691667	0.5	-0.007375
0.700000	0.5	-0.007125
0.708333	0.5	-0.006625
0.716667	0.5	-0.006125
0.725000	0.5	-0.005750
0.733333	0.5	-0.005750
0.741667	0.5	-0.005250
0.750000	0.5	-0.004625
0.758333	0.5	-0.004375
0.766667	0.5	-0.004000
0.775000	0.5	-0.003250
0.783333	0.5	-0.002375
0.791667	0.5	-0.001750
0.800000	0.5	-0.001000
0.808333	0.5	-0.000375
0.816667	0.5	-0.000250
0.825000	0.5	0.000125
0.833333	0.5	0.000500
0.841667	0.5	0.000625
0.850000	0.5	0.001000
0.858333	0.5	0.001625
0.866667	0.5	0.002125
0.875000	0.5	0.002625
0.883333	0.5	0.003125
0.891667	0.5	0.003375
0.900000	0.5	0.003750
0.908333	0.5	0.004375
0.916667	0.5	0.004750
0.925000	0.5	0.005125
0.933333	0.5	0.005250
0.941667	0.5	0.005000
0.950000	0.5	0.005375
0.958333	0.5	0.006000
0.966667	0.5	0.005750
0.975000	0.5	0.005875
0.983333	0.5	0.006375
0.991667	0.5	0.006375
1.000000	0.5	0.006375
1.008333	0.5	0.006250
1.016667	0.5	0.005750
1.025000	0.5	0.005250
1.033333	0.5	0.005375
1.041667	0.5	0.005625
1.050000	0.5	0.005375
1.058333	0.5	0.005750
1.066667	0.5	0.006000
1.075000	0.5	0.006125
1.083333	0.5	0.006000
1.091667	0.5	0.005750
1.100000	0.5	0.005750
1.108333	0.5	0.005625
1.116667	0.5	0.005500
1.125000	0.5	0.005750
1.133333	0.5	0.005625
1.141667	0.5	0.005500
1.150000	0.5	0.004875
1.158333	0.5	0.004625
1.166667	0.5	0.004500
1.175000	0.5	0.004250
1.183333	0.5	0.004250
1.191667	0.5	0.004500
1.200000	0.5	0.004500
1.208333	0.5	0.004375
1.216667	0.5	0.004625
1.225000	0.5	0.004375
1.233333	0.5	0.004500
1.241667	0.5	0.004500
1.250000	0.5	0.004625
1.258333	0.5	0.005000
1.266667	0.5	0.004875
1.275000	0.5	0.004500
1.283333	0.5	0.004750
1.291667	0.5	0.005250
1.300000	0.5	0.005500
1.308333	0.5	0.005375
1.316667	0.5	0.005750
1.325000	0.5	0.006125
1.333333	0.5	0.006500
1.341667	0.5	0.006750
1.350000	0.5	0.006875
1.358333	0.5	0.007000
1.366667	0.5	0.007000
1.375000	0.5	0.007375
1.383333	0.5	0.007625
1.391667	0.5	0.008250
1.400000	0.5	0.008750
1.408333	0.5	0.009125
1.416667	0.5	0.009625
1.425000	0.5	0.010125
1.433333	0.5	0.010500
1.441667	0.5	0.010750
1.450000	0.5	0.011125
1.458333	0.5	0.011250
1.466667	0.5	0.011375
1.475000	0.5	0.011875
1.483333	0.5	0.012375
1.491667	0.5	0.013000
1.500000	0.5	0.013750
1.508333	0.5	0.014625
1.516667	0.5	0.015250
1.525000	0.5	0.015500
1.533333	0.5	0.015875
1.541667	0.5	0.016375
1.550000	0.5	0.017000
1.558333	0.5	0.017625
1.566667	0.5	0.018125
1.575000	0.5	0.018875
1.583333	0.5	0.019250
1.591667	0.5	0.019750
1.600000	0.5	0.020125
1.608333	0.5	0.020875
1.616667	0.5	0.021125
1.625000	0.5	0.021500
1.633333	0.5	0.021875
1.641667	0.5	0.022625
1.650000	0.5	0.022875
1.658333	0.5	0.023125
1.666667	0.5	0.023625
1.675000	0.5	0.023750
1.683333	0.5	0.024375
1.691667	0.5	0.024750
1.700000	0.5	0.024875
1.708333	0.5	0.024875
1.716667	0.5	0.025000
1.725000	0.5	0.025375
1.733333	0.5	0.025500
1.741667	0.5	0.025375
1.750000	0.5	0.025375
1.758333	0.5	0.025375
1.766667	0.5	0.025500
1.775000	0.5	0.025500
1.783333	0.5	0.025375
1.791667	0.5	0.025250
1.800000	0.5	0.024875
1.808333	0.5	0.024875
1.816667	0.5	0.024500
1.825000	0.5	0.024250
1.833333	0.5	0.023875
1.841667	0.5	0.023500
1.850000	0.5	0.022875
1.858333	0.5	0.022625
1.866667	0.5	0.022250
1.875000	0.5	0.021625
1.883333	0.5	0.020875
1.891667	0.5	0.020000
1.900000	0.5	0.019125
1.908333	0.5	0.018500
1.916667	0.5	0.017375
1.925000	0.5	0.016625
1.933333	0.5	0.016125
1.941667	0.5	0.015500
1.950000	0.5	0.015000
1.958333	0.5	0.014250
1.966667	0.5	0.013625
1.975000	0.5	0.012625
1.983333	0.5	0.011875
1.991667	0.5	0.011250
2.000000	0.5	0.010750
2.008333	0.5	0.010250
2.016667	0.5	0.009500
2.025000	0.5	0.008875
2.033333	0.5	0.008250
2.041667	0.5	0.007000
2.050000	0.5	0.006250
2.058333	0.5	0.005625
2.066667	0.5	0.005250
2.075000	0.5	0.004000
2.083333	0.5	0.003875
2.091667	0.5	0.003625
2.100000	0.5	0.003125
2.108333	0.5	0.002750
2.116667	0.5	0.002500
2.125000	0.5	0.002500
2.133333	0.5	0.002250
2.141667	0.5	0.001750
2.150000	0.5	0.001625
2.158333	0.5	0.001250
2.166667	0.5	0.001125
2.175000	0.5	0.000750
2.183333	0.5	0.000500
2.191667	0.5	0.000125
2.200000	0.5	0.000000
2.208333	0.5	-0.000250
2.216667	0.5	-0.000375
2.225000	0.5	-0.000625
2.233333	0.5	-0.000625
2.241667	0.5	-0.000625
2.250000	0.5	-0.000750
2.258333	0.5	-0.000875
2.266667	0.5	-0.000875
2.275000	0.5	-0.000750
2.283333	0.5	-0.001375
2.291667	0.5	-0.001625
2.300000	0.5	-0.001250
2.308333	0.5	-0.001375
2.316667	0.5	-0.001375
2.325000	0.5	-0.001750
2.333333	0.5	-0.001500
2.341667	0.5	-0.001250
2.350000	0.5	-0.001125
2.358333	0.5	-0.001250
2.366667	0.5	-0.001250
2.375000	0.5	-0.001125
2.383333	0.5	-0.001125
2.391667	0.5	-0.000500
2.400000	0.5	-0.000375
2.408333	0.5	-0.000625
2.416667	0.5	-0.000625
2.425000	0.5	-0.000875
2.433333	0.5	-0.000875
2.441667	0.5	-0.000375
2.450000	0.5	-0.000250
2.458333	0.5	-0.000750
2.466667	0.5	-0.000625
2.475000	0.5	0.000000
2.483333	0.5	-0.000500
2.491667	0.5	-0.000875
2.500000	0.5	-0.000875
2.508333	0.5	-0.000750
2.516667	0.5	-0.000375
2.525000	0.5	-0.000375
2.533333	0.5	-0.000875
2.541667	0.5	-0.000625
2.550000	0.5	-0.000375
2.558333	0.5	-0.000625
2.566667	0.5	-0.001125
2.575000	0.5	-0.000875
2.583333	0.5	-0.000875
2.591667	0.5	-0.001125
2.600000	0.5	-0.001375
2.608333	0.5	-0.001375
2.616667	0.5	-0.001375
2.625000	0.5	-0.001625
2.633333	0.5	-0.001625
2.641667	0.5	-0.001500
2.650000	0.5	-0.001875
2.658333	0.5	-0.002250
2.666667	0.5	-0.002625
2.675000	0.5	-0.002500
2.683333	0.5	-0.002625
2.691667	0.5	-0.002750
2.700000	0.5	-0.003000
2.708333	0.5	-0.003000
2.716667	0.5	-0.003125
2.725000	0.5	-0.002750
2.733333	0.5	-0.002875
2.741667	0.5	-0.002875
2.750000	0.5	-0.002875
2.758333	0.5	-0.003125
2.766667	0.5	-0.003250
2.775000	0.5	-0.003500
2.783333	0.5	-0.003625
2.791667	0.5	-0.003500
2.800000	0.5	-0.003500
2.808333	0.5	-0.003625
2.816667	0.5	-0.003500
2.825000	0.5	-0.003625
2.833333	0.5	-0.003750
2.841667	0.5	-0.003625
2.850000	0.5	-0.003750
2.858333	0.5	-0.003500
2.866667	0.5	-0.003125
2.875000	0.5	-0.002625
2.883333	0.5	-0.002125
2.891667	0.5	-0.001625
2.900000	0.5	-0.001375
2.908333	0.5	-0.001500
2.916667	0.5	-0.000875
2.925000	0.5	-0.000375
2.933333	0.5	-0.000125
2.941667	0.5	0.000000
2.950000	0.5	0.000125
2.958333	0.5	0.000125
2.966667	0.5	0.000875
2.975000	0.5	0.001375
2.983333	0.5	0.002000
2.991667	0.5	0.002250
3.000000	0.5	0.002500
3.008333	0.5	0.002875
3.016667	0.5	0.004000
3.025000	0.5	0.004250
3.033333	0.5	0.004625
3.041667	0.5	0.005375
3.050000	0.5	0.005750
3.058333	0.5	0.005750
3.066667	0.5	0.006375
3.075000	0.5	0.006875
3.083333	0.5	0.007500
3.091667	0.5	0.007625
3.100000	0.5	0.007375
3.108333	0.5	0.007750
3.116667	0.5	0.008500
3.125000	0.5	0.008750
3.133333	0.5	0.009375
3.141667	0.5	0.009750
3.150000	0.5	0.010250
3.158333	0.5	0.010750
3.166667	0.5	0.011000
3.175000	0.5	0.011625
3.183333	0.5	0.012250
3.191667	0.5	0.012375
3.200000	0.5	0.012125
3.208333	0.5	0.012250
3.216667	0.5	0.012500
3.225000	0.5	0.012750
3.233333	0.5	0.012500
3.241667	0.5	0.012375
3.250000	0.5	0.012375
3.258333	0.5	0.012125
3.266667	0.5	0.012000
3.275000	0.5	0.011500
3.283333	0.5	0.011375
3.291667	0.5	0.011250
3.300000	0.5	0.011125
3.308333	0.5	0.011250
3.316667	0.5	0.011000
3.325000	0.5	0.010875
3.333333	0.5	0.011125
3.341667	0.5	0.011125
3.350000	0.5	0.010750
3.358333	0.5	0.010750
3.366667	0.5	0.010500
3.375000	0.5	0.010250
3.383333	0.5	0.010250
3.391667	0.5	0.010250
3.400000	0.5	0.010500
3.408333	0.5	0.010000
3.416667	0.5	0.009875
3.425000	0.5	0.009625
3.433333	0.5	0.009500
3.441667	0.5	0.009000
3.450000	0.5	0.008500
3.458333	0.5	0.008250
3.466667	0.5	0.008000
3.475000	0.5	0.007625
3.483333	0.5	0.006750
3.491667	0.5	0.006125
3.500000	0.5	0.005875
3.508333	0.5	0.006125
3.516667	0.5	0.005875
3.525000	0.5	0.005750
3.533333	0.5	0.005125
3.541667	0.5	0.005125
3.550000	0.5	0.005250
3.558333	0.5	0.004625
3.566667	0.5	0.004250
3.575000	0.5	0.004250
3.583333	0.5	0.004125
3.591667	0.5	0.003750
3.600000	0.5	0.003625
3.608333	0.5	0.003250
3.616667	0.5	0.003125
3.625000	0.5	0.002625
3.633333	0.5	0.002000
3.641667	0.5	0.001625
3.650000	0.5	0.001250
3.658333	0.5	0.000750
3.666667	0.5	0.000625
3.675000	0.5	0.000500
3.683333	0.5	0.000125
3.691667	0.5	-0.000250
3.700000	0.5	-0.000500
3.708333	0.5	-0.000750
3.716667	0.5	-0.001000
3.725000	0.5	-0.001500
3.733333	0.5	-0.001250
3.741667	0.5	-0.001500
3.750000	0.5	-0.002125
3.758333	0.5	-0.002125
3.766667	0.5	-0.002500
3.775000	0.5	-0.002875
3.783333	0.5	-0.002625
3.791667	0.5	-0.002625
3.800000	0.5	-0.002500
3.808333	0.5	-0.002750
3.816667	0.5	-0.002750
3.825000	0.5	-0.003000
3.833333	0.5	-0.003250
3.841667	0.5	-0.003750
3.850000	0.5	-0.004000
3.858333	0.5	-0.004125
3.866667	0.5	-0.004375
3.875000	0.5	-0.004750
3.883333	0.5	-0.004875
3.891667	0.5	-0.004750
3.900000	0.5	-0.005250
3.908333	0.5	-0.005500
3.916667	0.5	-0.005750
3.925000	0.5	-0.005875
3.933333	0.5	-0.005375
3.941667	0.5	-0.005375
3.950000	0.5	-0.005000
3.958333	0.5	-0.004750
3.966667	0.5	-0.005375
3.975000	0.5	-0.005375
3.983333	0.5	-0.005375
3.991667	0.5	-0.005750
4.000000	0.5	-0.005500
4.008333	0.5	-0.005500
4.016667	0.5	-0.005125
4.025000	0.5	-0.004625
4.033333	0.5	-0.004625
4.041667	0.5	-0.004250
4.050000	0.5	-0.004500
4.058333	0.5	-0.004500
4.066667	0.5	-0.004250
4.075000	0.5	-0.003875
4.083333	0.5	-0.003125
4.091667	0.5	-0.002625
4.100000	0.5	-0.002375
4.108333	0.5	-0.001625
4.116667	0.5	-0.000875
4.125000	0.5	-0.000625
4.133333	0.5	-0.000375
4.141667	0.5	0.000000
4.150000	0.5	0.000125
4.158333	0.5	0.000375
4.166667	0.5	0.000875
4.175000	0.5	0.001000
4.183333	0.5	0.001500
4.191667	0.5	0.002000
4.200000	0.5	0.002875
4.208333	0.5	0.003500
4.216667	0.5	0.003875
4.225000	0.5	0.004500
4.233333	0.5	0.004750
4.241667	0.5	0.004750
4.250000	0.5	0.005250
4.258333	0.5	0.005625
4.266667	0.5	0.006125
4.275000	0.5	0.006625
4.283333	0.5	0.007375
4.291667	0.5	0.007750
4.300000	0.5	0.008000
4.308333	0.5	0.008250
4.316667	0.5	0.008875
4.325000	0.5	0.009625
4.333333	0.5	0.010375
4.341667	0.5	0.011000
4.350000	0.5	0.011500
4.358333	0.5	0.011625
4.366667	0.5	0.011875
4.375000	0.5	0.012250
4.383333	0.5	0.012375
4.391667	0.5	0.012875
4.400000	0.5	0.013000
4.408333	0.5	0.013125
4.416667	0.5	0.013500
4.425000	0.5	0.013250
4.433333	0.5	0.013375
4.441667	0.5	0.013750
4.450000	0.5	0.014250
4.458333	0.5	0.014750
4.466667	0.5	0.014875
4.475000	0.5	0.014875
4.483333	0.5	0.015000
4.491667	0.5	0.014750
4.500000	0.5	0.014625
4.508333	0.5	0.014375
4.516667	0.5	0.014375
4.525000	0.5	0.014750
4.533333	0.5	0.014625
4.541667	0.5	0.014500
4.550000	0.5	0.014375
4.558333	0.5	0.014000
4.566667	0.5	0.013500
4.575000	0.5	0.013500
4.583333	0.5	0.013500
4.591667	0.5	0.013375
4.600000	0.5	0.013125
4.608333	0.5	0.013250
4.616667	0.5	0.013375
4.625000	0.5	0.013500
4.633333	0.5	0.013000
4.641667	0.5	0.012500
4.650000	0.5	0.012000
4.658333	0.5	0.011375
4.666667	0.5	0.010625
4.675000	0.5	0.010625
4.683333	0.5	0.010375
4.691667	0.5	0.010250
4.700000	0.5	0.010125
4.708333	0.5	0.009125
4.716667	0.5	0.008500
4.725000	0.5	0.008625
4.733333	0.5	0.008500
4.741667	0.5	0.008000
4.750000	0.5	0.007750
4.758333	0.5	0.006750
4.766667	0.5	0.006250
4.775000	0.5	0.006000
4.783333	0.5	0.005500
4.791667	0.5	0.005250
4.800000	0.5	0.004875
4.808333	0.5	0.004250
4.816667	0.5	0.003875
4.825000	0.5	0.003125
4.833333	0.5	0.002375
4.841667	0.5	0.001750
4.850000	0.5	0.001250
4.858333	0.5	0.000875
4.866667	0.5	0.000375
4.875000	0.5	0.000125
4.883333	0.5	0.000000
4.891667	0.5	-0.000375
4.900000	0.5	-0.000625
4.908333	0.5	-0.000500
4.916667	0.5	-0.001250
4.925000	0.5	-0.001500
4.933333	0.5	-0.002125
4.941667	0.5	-0.002875
4.950000	0.5	-0.003375
4.958333	0.5	-0.004125
4.966667	0.5	-0.004250
4.975000	0.5	-0.004500
4.983333	0.5	-0.005000
4.991667	0.5	-0.005500
5.000000	0.5	-0.005750
5.008333	0.5	-0.006250
5.016667	0.5	-0.007125
5.025000	0.5	-0.007125
5.033333	0.5	-0.007625
5.041667	0.5	-0.008125
5.050000	0.5	-0.008625
5.058333	0.5	-0.009125
5.066667	0.5	-0.009750
5.075000	0.5	-0.010000
5.083333	0.5	-0.010375
5.091667	0.5	-0.010875
5.100000	0.5	-0.011875
5.108333	0.5	-0.012375
5.116667	0.5	-0.013125
5.125000	0.5	-0.013500
5.133333	0.5	-0.013875
5.141667	0.5	-0.014125
5.150000	0.5	-0.014250
5.158333	0.5	-0.014125
5.166667	0.5	-0.014375
5.175000	0.5	-0.014750
5.183333	0.5	-0.015125
5.191667	0.5	-0.015125
5.200000	0.5	-0.015125
5.208333	0.5	-0.015250
5.216667	0.5	-0.015375
5.225000	0.5	-0.015000
5.233333	0.5	-0.014875
5.241667	0.5	-0.015000
5.250000	0.5	-0.015000
5.258333	0.5	-0.015250
5.266667	0.5	-0.015125
5.275000	0.5	-0.015125
5.283333	0.5	-0.014750
5.291667	0.5	-0.014375
5.300000	0.5	-0.014625
5.308333	0.5	-0.015000
5.316667	0.5	-0.015000
5.325000	0.5	-0.014375
5.333333	0.5	-0.013875
5.341667	0.5	-0.013625
5.350000	0.5	-0.013250
5.358333	0.5	-0.013000
5.366667	0.5	-0.012750
5.375000	0.5	-0.012250
5.383333	0.5	-0.012250
5.391667	0.5	-0.012125
5.400000	0.5	-0.011875
5.408333	0.5	-0.011250
5.416667	0.5	-0.010625
5.425000	0.5	-0.010250
5.433333	0.5	-0.009750
5.441667	0.5	-0.009000
5.450000	0.5	-0.009250
5.458333	0.5	-0.009125
5.466667	0.5	-0.009000
5.475000	0.5	-0.009000
5.483333	0.5	-0.008750
5.491667	0.5	-0.008375
5.500000	0.5	-0.008125
5.508333	0.5	-0.007875
5.516667	0.5	-0.007625
5.525000	0.5	-0.007500
5.533333	0.5	-0.006750
5.541667	0.5	-0.006625
5.550000	0.5	-0.006375
5.558333	0.5	-0.006125
5.566667	0.5	-0.006000
5.575000	0.5	-0.005500
5.583333	0.5	-0.005750
5.591667	0.5	-0.005625
5.600000	0.5	-0.005375
5.608333	0.5	-0.005375
5.616667	0.5	-0.005000
5.625000	0.5	-0.004750
5.633333	0.5	-0.004500
5.641667	0.5	-0.004875
5.650000	0.5	-0.005125
5.658333	0.5	-0.005000
5.666667	0.5	-0.004375
5.675000	0.5	-0.004000
5.683333	0.5	-0.004125
5.691667	0.5	-0.004000
5.700000	0.5	-0.003750
5.708333	0.5	-0.003625
5.716667	0.5	-0.003500
5.725000	0.5	-0.003125
5.733333	0.5	-0.002875
5.741667	0.5	-0.002375
5.750000	0.5	-0.002250
5.758333	0.5	-0.002375
5.766667	0.5	-0.002500
5.775000	0.5	-0.002375
5.783333	0.5	-0.002250
5.791667	0.5	-0.002625
5.800000	0.5	-0.002625
5.808333	0.5	-0.002375
5.816667	0.5	-0.002125
5.825000	0.5	-0.001875
5.833333	0.5	-0.001875
5.841667	0.5	-0.001875
5.850000	0.5	-0.001875
5.858333	0.5	-0.001375
5.866667	0.5	-0.001375
5.875000	0.5	-0.001250
5.883333	0.5	-0.001375
5.891667	0.5	-0.001125
5.900000	0.5	-0.000750
5.908333	0.5	-0.000875
5.916667	0.5	-0.000875
5.925000	0.5	-0.000500
5.933333	0.5	-0.000750
5.941667	0.5	-0.000750
5.950000	0.5	-0.000375
5.958333	0.5	-0.000625
5.966667	0.5	-0.000625
5.975000	0.5	-0.001000
5.983333	0.5	-0.000875
5.991667	0.5	-0.001125
6.000000	0.5	-0.001000
6.008333	0.5	-0.000750
6.016667	0.5	-0.000625
6.025000	0.5	-0.000500
6.033333	0.5	-0.000500
6.041667	0.5	-0.000500
6.050000	0.5	-0.000500
6.058333	0.5	-0.000375
6.066667	0.5	-0.000375
6.075000	0.5	-0.000250
6.083333	0.5	-0.000125
6.091667	0.5	0.000000
6.100000	0.5	-0.000125
6.108333	0.5	0.000000
6.116667	0.5	0.000000
6.125000	0.5	0.000000
6.133333	0.5	0.000000
6.141667	0.5	0.000125
6.150000	0.5	0.000000
6.158333	0.5	0.000125
6.166667	0.5	0.000000
6.175000	0.5	-0.000375
6.183333	0.5	-0.000500
6.191667	0.5	-0.000750
6.200000	0.5	-0.000625
6.208333	0.5	-0.000500
6.216667	0.5	-0.000750
6.225000	0.5	-0.000875
6.233333	0.5	-0.001000
6.241667	0.5	-0.001250
6.250000	0.5	-0.001750
6.258333	0.5	-0.001875
6.266667	0.5	-0.002000
6.275000	0.5	-0.001875
6.283333	0.5	-0.002500
6.291667	0.5	-0.003125
6.300000	0.5	-0.003375
6.308333	0.5	-0.003625
6.316667	0.5	-0.004000
6.325000	0.5	-0.004250
6.333333	0.5	-0.004125
6.341667	0.5	-0.004500
6.350000	0.5	-0.004750
6.358333	0.5	-0.005000
6.366667	0.5	-0.005250
6.375000	0.5	-0.005250
6.383333	0.5	-0.005125
6.391667	0.5	-0.004625
6.400000	0.5	-0.004125
6.408333	0.5	-0.004625
6.416667	0.5	-0.004625
6.425000	0.5	-0.004250
6.433333	0.5	-0.003375
6.441667	0.5	-0.003000
6.450000	0.5	-0.002625
6.458333	0.5	-0.002375
6.466667	0.5	-0.002000
6.475000	0.5	-0.001500
6.483333	0.5	-0.000750
6.491667	0.5	-0.000250
6.500000	0.5	0.000000
6.508333	0.5	0.000250
6.516667	0.5	0.000625
6.525000	0.5	0.001250
6.533333	0.5	0.002125
6.541667	0.5	0.002625
6.550000	0.5	0.003125
6.558333	0.5	0.003500
6.566667	0.5	0.003875
6.575000	0.5	0.004250
6.583333	0.5	0.004500
6.591667	0.5	0.004625
6.600000	0.5	0.004625
6.608333	0.5	0.005000
6.616667	0.5	0.005875
6.625000	0.5	0.006000
6.633333	0.5	0.006125
6.641667	0.5	0.006500
6.650000	0.5	0.006500
6.658333	0.5	0.006625
6.666667	0.5	0.006500
6.675000	0.5	0.006250
6.683333	0.5	0.005750
6.691667	0.5	0.004750
6.700000	0.5	0.002750
6.708333	0.5	-0.000375
6.716667	0.5	-0.005625
6.725000	0.5	-0.013375
6.733333	0.5	-0.025625
6.741667	0.5	-0.045500
6.750000	0.5	-0.077875
6.758333	0.5	-0.129750
6.766667	0.5	-0.210500
6.775000	0.5	-0.330375
6.783333	0.5	-0.500125
6.791667	0.5	-0.726625
6.800000	0.5	-1.010250
6.808333	0.5	-1.340875
6.816667	0.5	-1.697125
6.825000	0.5	-2.047250
6.833333	0.5	-2.348750
6.841667	0.5	-2.554125
6.850000	0.5	-2.612000
6.858333	0.5	-2.471750
6.866667	0.5	-2.086875
6.875000	0.5	-1.418375
6.883333	0.5	-0.433750
6.891667	0.5	0.888125
6.900000	0.5	2.554750
6.908333	0.5	4.557000
6.916667	0.5	6.865375
6.925000	0.5	9.425625
6.933333	0.5	12.150500
6.941667	0.5	14.920875
6.950000	0.5	17.587000
6.958333	0.5	19.984500
6.966667	0.5	21.950875
6.975000	0.5	23.353000
6.983333	0.5	24.107250
6.991667	0.5	24.195000
7.000000	0.5	23.659375
7.008333	0.5	22.594000
7.016667	0.5	21.123125
7.025000	0.5	19.380000
7.033333	0.5	17.491750
7.041667	0.5	15.566625
7.050000	0.5	13.688875
7.058333	0.5	11.918250
7.066667	0.5	10.291000
7.075000	0.5	8.827500
7.083333	0.5	7.531875
7.091667	0.5	6.399750
7.100000	0.5	5.421500
7.108333	0.5	4.582750
7.116667	0.5	3.868375
7.125000	0.5	3.262375
7.133333	0.5	2.750875
7.141667	0.5	2.320375
7.150000	0.5	1.958250
7.158333	0.5	1.654375
7.166667	0.5	1.399125
7.175000	0.5	1.185000
7.183333	0.5	1.005375
7.191667	0.5	0.854750
7.200000	0.5	0.727875
7.208333	0.5	0.621500
7.216667	0.5	0.531750
7.225000	0.5	0.456000
7.233333	0.5	0.391750
7.241667	0.5	0.337750
7.250000	0.5	0.292000
7.258333	0.5	0.252875
7.266667	0.5	0.219625
7.275000	0.5	0.191625
7.283333	0.5	0.167875
7.291667	0.5	0.147375
7.300000	0.5	0.130125
7.308333	0.5	0.115250
7.316667	0.5	0.102625
7.325000	0.5	0.092125
7.333333	0.5	0.083125
7.341667	0.5	0.075750
7.350000	0.5	0.069000
7.358333	0.5	0.063750
7.366667	0.5	0.059000
7.375000	0.5	0.055125
7.383333	0.5	0.051375
7.391667	0.5	0.048500
7.400000	0.5	0.046375
7.408333	0.5	0.044375
7.416667	0.5	0.042500
7.425000	0.5	0.041125
7.433333	0.5	0.040125
7.441667	0.5	0.039250
7.450000	0.5	0.038250
7.458333	0.5	0.037375
7.466667	0.5	0.036375
7.475000	0.5	0.035875
7.483333	0.5	0.035250
7.491667	0.5	0.034875
7.500000	0.5	0.034750
7.508333	0.5	0.034750
7.516667	0.5	0.034500
7.525000	0.5	0.034125
7.533333	0.5	0.034000
7.541667	0.5	0.033375
7.550000	0.5	0.033500
7.558333	0.5	0.033875
7.566667	0.5	0.033625
7.575000	0.5	0.033625
7.583333	0.5	0.033500
7.591667	0.5	0.033125
7.600000	0.5	0.032875
7.608333	0.5	0.032500
7.616667	0.5	0.032500
7.625000	0.5	0.032125
7.633333	0.5	0.031375
7.641667	0.5	0.031375
7.650000	0.5	0.031375
7.658333	0.5	0.031250
7.666667	0.5	0.031000
7.675000	0.5	0.030750
7.683333	0.5	0.030375
7.691667	0.5	0.030125
7.700000	0.5	0.029875
7.708333	0.5	0.029750
7.716667	0.5	0.030000
7.725000	0.5	0.030000
7.733333	0.5	0.029625
7.741667	0.5	0.029500
7.750000	0.5	0.029125
7.758333	0.5	0.029125
7.766667	0.5	0.029250
7.775000	0.5	0.029500
7.783333	0.5	0.029875
7.791667	0.5	0.030125
7.800000	0.5	0.030500
7.808333	0.5	0.031000
7.816667	0.5	0.031500
7.825000	0.5	0.032375
7.833333	0.5	0.033125
7.841667	0.5	0.033875
7.850000	0.5	0.034750
7.858333	0.5	0.035250
7.866667	0.5	0.036000
7.875000	0.5	0.037125
7.883333	0.5	0.038625
7.891667	0.5	0.040000
7.900000	0.5	0.042000
7.908333	0.5	0.044625
7.916667	0.5	0.047375
7.925000	0.5	0.051125
7.933333	0.5	0.055750
7.941667	0.5	0.060875
7.950000	0.5	0.067875
7.958333	0.5	0.076750
7.966667	0.5	0.087500
7.975000	0.5	0.100625
7.983333	0.5	0.117500
7.991667	0.5	0.139000
8.000000	0.5	0.166000
8.008333	0.5	0.200000
8.016667	0.5	0.242625
8.025000	0.5	0.294875
8.033333	0.5	0.358750
8.041667	0.5	0.434625
8.050000	0.5	0.525250
8.058333	0.5	0.631375
8.066667	0.5	0.753875
8.075000	0.5	0.894250
8.083333	0.5	1.052375
8.091667	0.5	1.228625
8.100000	0.5	1.422500
8.108333	0.5	1.635000
8.116667	0.5	1.865250
8.125000	0.5	2.113000
8.133333	0.5	2.377625
8.141667	0.5	2.658625
8.150000	0.5	2.955250
8.158333	0.5	3.266875
8.166667	0.5	3.592625
8.175000	0.5	3.932000
8.183333	0.5	4.284500
8.191667	0.5	4.649500
8.200000	0.5	5.026000
8.208333	0.5	5.413750
8.216667	0.5	5.811750
8.225000	0.5	6.219625
8.233333	0.5	6.636625
8.241667	0.5	7.062500
8.250000	0.5	7.497125
8.258333	0.5	7.939500
8.266667	0.5	8.389625
8.275000	0.5	8.846250
8.283333	0.5	9.309875
8.291667	0.5	9.780375
8.300000	0.5	10.257000
8.308333	0.5	10.739500
8.316667	0.5	11.227000
8.325000	0.5	11.719625
8.333333	0.5	12.215625
8.341667	0.5	12.711750
8.350000	0.5	13.202375
8.358333	0.5	13.673625
8.366667	0.5	14.101250
8.375000	0.5	14.447500
8.383333	0.5	14.663500
8.391667	0.5	14.696750
8.400000	0.5	14.504375
8.408333	0.5	14.065500
8.416667	0.5	13.387875
8.425000	0.5	12.505250
8.433333	0.5	11.471000
8.441667	0.5	10.347375
8.450000	0.5	9.194250
8.458333	0.5	8.062500
8.466667	0.5	6.991500
8.475000	0.5	6.007375
8.483333	0.5	5.123000
8.491667	0.5	4.342750
8.500000	0.5	3.664625
8.508333	0.5	3.081625
8.516667	0.5	2.585250
8.525000	0.5	2.165625
8.533333	0.5	1.813000
8.541667	0.5	1.517625
8.550000	0.5	1.271125
8.558333	0.5	1.066000
8.566667	0.5	0.896250
8.575000	0.5	0.755500
8.583333	0.5	0.639000
8.591667	0.5	0.542375
8.600000	0.5	0.462875
8.608333	0.5	0.397375
8.616667	0.5	0.343250
8.625000	0.5	0.298375
8.633333	0.5	0.261000
8.641667	0.5	0.230500
8.650000	0.5	0.205250
8.658333	0.5	0.184125
8.666667	0.5	0.166000
8.675000	0.5	0.150750
8.683333	0.5	0.137750
8.691667	0.5	0.126875
8.700000	0.5	0.118000
8.708333	0.5	0.110125
8.716667	0.5	0.103250
8.725000	0.5	0.097500
8.733333	0.5	0.092625
8.741667	0.5	0.088125
8.750000	0.5	0.084000
8.758333	0.5	0.080750
8.766667	0.5	0.077875
8.775000	0.5	0.074750
8.783333	0.5	0.071875
8.791667	0.5	0.069750
8.800000	0.5	0.067875
8.808333	0.5	0.066125
8.816667	0.5	0.064500
8.825000	0.5	0.063125
8.833333	0.5	0.062000
8.841667	0.5	0.061125
8.850000	0.5	0.060375
8.858333	0.5	0.059750
8.866667	0.5	0.058500
8.875000	0.5	0.057875
8.883333	0.5	0.056750
8.891667	0.5	0.056125
8.900000	0.5	0.055125
8.908333	0.5	0.054750
8.916667	0.5	0.053875
8.925000	0.5	0.052625
8.933333	0.5	0.052000
8.941667	0.5	0.051500
8.950000	0.5	0.051000
8.958333	0.5	0.050000
8.966667	0.5	0.049250
8.975000	0.5	0.048125
8.983333	0.5	0.047250
8.991667	0.5	0.046375
9.000000	0.5	0.045625
9.008333	0.5	0.045000
9.016667	0.5	0.044125
9.025000	0.5	0.043375
9.033333	0.5	0.043125
9.041667	0.5	0.043000
9.050000	0.5	0.042750
9.058333	0.5	0.042625
9.066667	0.5	0.042500
9.075000	0.5	0.042250
9.083333	0.5	0.042250
9.091667	0.5	0.041875
9.100000	0.5	0.042000
9.108333	0.5	0.042125
9.116667	0.5	0.042375
9.125000	0.5	0.042125
9.133333	0.5	0.041750
9.141667	0.5	0.041750
9.150000	0.5	0.041875
9.158333	0.5	0.041750
9.166667	0.5	0.042125
9.175000	0.5	0.042375
9.183333	0.5	0.042500
9.191667	0.5	0.042625
9.200000	0.5	0.042500
9.208333	0.5	0.043000
9.216667	0.5	0.043375
9.225000	0.5	0.043375
9.233333	0.5	0.043375
9.241667	0.5	0.043125
9.250000	0.5	0.043750
9.258333	0.5	0.043625
9.266667	0.5	0.043125
9.275000	0.5	0.043000
9.283333	0.5	0.043125
9.291667	0.5	0.043250
9.300000	0.5	0.043250
9.308333	0.5	0.043250
9.316667	0.5	0.043125
9.325000	0.5	0.042875
9.333333	0.5	0.042375
9.341667	0.5	0.042000
9.350000	0.5	0.041875
9.358333	0.5	0.041125
9.366667	0.5	0.041000
9.375000	0.5	0.040875
9.383333	0.5	0.040625
9.391667	0.5	0.040250
9.400000	0.5	0.040125
9.408333	0.5	0.040000
9.416667	0.5	0.040375
9.425000	0.5	0.040625
9.433333	0.5	0.041000
9.441667	0.5	0.041125
9.450000	0.5	0.041500
9.458333	0.5	0.042125
9.466667	0.5	0.042625
9.475000	0.5	0.043000
9.483333	0.5	0.044250
9.491667	0.5	0.045000
9.500000	0.5	0.046750
9.508333	0.5	0.048500
9.516667	0.5	0.051000
9.525000	0.5	0.054125
9.533333	0.5	0.057750
9.541667	0.5	0.061625
9.550000	0.5	0.066750
9.558333	0.5	0.072750
9.566667	0.5	0.079500
9.575000	0.5	0.087750
9.583333	0.5	0.097375
9.591667	0.5	0.108250
9.600000	0.5	0.120875
9.608333	0.5	0.135750
9.616667	0.5	0.153500
9.625000	0.5	0.174625
9.633333	0.5	0.200875
9.641667	0.5	0.232375
9.650000	0.5	0.270375
9.658333	0.5	0.317000
9.666667	0.5	0.375250
9.675000	0.5	0.446625
9.683333	0.5	0.533375
9.691667	0.5	0.640000
9.700000	0.5	0.768625
9.708333	0.5	0.923125
9.716667	0.5	1.107625
9.725000	0.5	1.325125
9.733333	0.5	1.579750
9.741667	0.5	1.874625
9.750000	0.5	2.212750
9.758333	0.5	2.596000
9.766667	0.5	3.026125
9.775000	0.5	3.502625
9.783333	0.5	4.025875
9.791667	0.5	4.592375
9.800000	0.5	5.198500
9.808333	0.5	5.840000
9.816667	0.5	6.510875
9.825000	0.5	7.203125
9.833333	0.5	7.908125
9.841667	0.5	8.616500
9.850000	0.5	9.318625
9.858333	0.5	10.003625
9.866667	0.5	10.661125
9.875000	0.5	11.280250
9.883333	0.5	11.852000
9.891667	0.5	12.366500
9.900000	0.5	12.815875
9.908333	0.5	13.192625
9.916667	0.5	13.491625
9.925000	0.5	13.708500
9.933333	0.5	13.839875
9.941667	0.5	13.885375
9.950000	0.5	13.846625
9.958333	0.5	13.725875
9.966667	0.5	13.525750
9.975000	0.5	13.251875
9.983333	0.5	12.909750
9.991667	0.5	12.506500
10.000000	0.5	12.050500
10.008333	0.5	11.548000
10.016667	0.5	11.009125
10.025000	0.5	10.441375
10.033333	0.5	9.853000
10.041667	0.5	9.251875
10.050000	0.5	8.645250
10.058333	0.5	8.040625
10.066667	0.5	7.444500
10.075000	0.5	6.862375
10.083333	0.5	6.298250
10.091667	0.5	5.757250
10.100000	0.5	5.241500
10.108333	0.5	4.752875
10.116667	0.5	4.294750
10.125000	0.5	3.867750
10.133333	0.5	3.472125
10.141667	0.5	3.107250
10.150000	0.5	2.772875
10.158333	0.5	2.468750
10.166667	0.5	2.192875
10.175000	0.5	1.943875
10.183333	0.5	1.720125
10.191667	0.5	1.520125
10.200000	0.5	1.342000
10.208333	0.5	1.184125
10.216667	0.5	1.045000
10.225000	0.5	0.922250
10.233333	0.5	0.814250
10.241667	0.5	0.719875
10.250000	0.5	0.637250
10.258333	0.5	0.565000
10.266667	0.5	0.501875
10.275000	0.5	0.447750
10.283333	0.5	0.400625
10.291667	0.5	0.359000
10.300000	0.5	0.322375
10.308333	0.5	0.290875
10.316667	0.5	0.263875
10.325000	0.5	0.239875
10.333333	0.5	0.219000
10.341667	0.5	0.200625
10.350000	0.5	0.184375
10.358333	0.5	0.169875
10.366667	0.5	0.157375
10.375000	0.5	0.146125
10.383333	0.5	0.136250
10.391667	0.5	0.127250
10.400000	0.5	0.119000
10.408333	0.5	0.112000
10.416667	0.5	0.105500
10.425000	0.5	0.099500
10.433333	0.5	0.094625
10.441667	0.5	0.089875
10.450000	0.5	0.085750
10.458333	0.5	0.082000
10.466667	0.5	0.078250
10.475000	0.5	0.075625
10.483333	0.5	0.073000
10.491667	0.5	0.070375
10.500000	0.5	0.068125
10.508333	0.5	0.066000
10.516667	0.5	0.064375
10.525000	0.5	0.063250
10.533333	0.5	0.061625
10.541667	0.5	0.060125
10.550000	0.5	0.059000
10.558333	0.5	0.058250
10.566667	0.5	0.057750
10.575000	0.5	0.056875
10.583333	0.5	0.056125
10.591667	0.5	0.056000
10.600000	0.5	0.055375
10.608333	0.5	0.055000
10.616667	0.5	0.054125
10.625000	0.5	0.053625
10.633333	0.5	0.053250
10.641667	0.5	0.052750
10.650000	0.5	0.052250
10.658333	0.5	0.052250
10.666667	0.5	0.051875
10.675000	0.5	0.051625
10.683333	0.5	0.051125
10.691667	0.5	0.050750
10.700000	0.5	0.050875
10.708333	0.5	0.050625
10.716667	0.5	0.050625
10.725000	0.5	0.050500
10.733333	0.5	0.050875
10.741667	0.5	0.051125
10.750000	0.5	0.051125
10.758333	0.5	0.050875
10.766667	0.5	0.051000
10.775000	0.5	0.050750
10.783333	0.5	0.050875
10.791667	0.5	0.050375
10.800000	0.5	0.050750
10.808333	0.5	0.050375
10.816667	0.5	0.050625
10.825000	0.5	0.050375
10.833333	0.5	0.050625
10.841667	0.5	0.050625
10.850000	0.5	0.050750
10.858333	0.5	0.050625
10.866667	0.5	0.050625
10.875000	0.5	0.050375
10.883333	0.5	0.050000
10.891667	0.5	0.049750
10.900000	0.5	0.049250
10.908333	0.5	0.049000
10.916667	0.5	0.048625
10.925000	0.5	0.047750
10.933333	0.5	0.047250
10.941667	0.5	0.046625
10.950000	0.5	0.046000
10.958333	0.5	0.045500
10.966667	0.5	0.045000
10.975000	0.5	0.044375
10.983333	0.5	0.043875
10.991667	0.5	0.043375
11.000000	0.5	0.042750
11.008333	0.5	0.042125
11.016667	0.5	0.041625
11.025000	0.5	0.040875
11.033333	0.5	0.040375
11.041667	0.5	0.039750
11.050000	0.5	0.039375
11.058333	0.5	0.038625
11.066667	0.5	0.038125
11.075000	0.5	0.037875
11.083333	0.5	0.037375
11.091667	0.5	0.036875
11.100000	0.5	0.036250
11.108333	0.5	0.036125
11.116667	0.5	0.035750
11.125000	0.5	0.035500
11.133333	0.5	0.035625
11.141667	0.5	0.035500
11.150000	0.5	0.035000
11.158333	0.5	0.034875
11.166667	0.5	0.034500
11.175000	0.5	0.034125
11.183333	0.5	0.033750
11.191667	0.5	0.033250
11.200000	0.5	0.033250
11.208333	0.5	0.033625
11.216667	0.5	0.033750
11.225000	0.5	0.033625
11.233333	0.5	0.033750
11.241667	0.5	0.033625
11.250000	0.5	0.033750
11.258333	0.5	0.033625
11.266667	0.5	0.033625
11.275000	0.5	0.033625
11.283333	0.5	0.033625
11.291667	0.5	0.033000
11.300000	0.5	0.032875
11.308333	0.5	0.032750
11.316667	0.5	0.032750
11.325000	0.5	0.032875
11.333333	0.5	0.032875
11.341667	0.5	0.032500
11.350000	0.5	0.031875
11.358333	0.5	0.031500
11.366667	0.5	0.031125
11.375000	0.5	0.030875
11.383333	0.5	0.030750
11.391667	0.5	0.030375
11.400000	0.5	0.030250
11.408333	0.5	0.030000
11.416667	0.5	0.029625
11.425000	0.5	0.029500
11.433333	0.5	0.029250
11.441667	0.5	0.028750
11.450000	0.5	0.027875
11.458333	0.5	0.027375
11.466667	0.5	0.027250
11.475000	0.5	0.026500
11.483333	0.5	0.025750
11.491667	0.5	0.025500
11.500000	0.5	0.025250
11.508333	0.5	0.025125
11.516667	0.5	0.025125
11.525000	0.5	0.025125
11.533333	0.5	0.025000
11.541667	0.5	0.024500
11.550000	0.5	0.024125
11.558333	0.5	0.024250
11.566667	0.5	0.024500
11.575000	0.5	0.024125
11.583333	0.5	0.023750
11.591667	0.5	0.023750
11.600000	0.5	0.023750
11.608333	0.5	0.023625
11.616667	0.5	0.023500
11.625000	0.5	0.023375
11.633333	0.5	0.023000
11.641667	0.5	0.022875
11.650000	0.5	0.022625
11.658333	0.5	0.022500
11.666667	0.5	0.022375
11.675000	0.5	0.022125
11.683333	0.5	0.022375
11.691667	0.5	0.022125
11.700000	0.5	0.021875
11.708333	0.5	0.021750
11.716667	0.5	0.021375
11.725000	0.5	0.021000
11.733333	0.5	0.020375
11.741667	0.5	0.019750
11.750000	0.5	0.018875
11.758333	0.5	0.018375
11.766667	0.5	0.018250
11.775000	0.5	0.018125
11.783333	0.5	0.017500
11.791667	0.5	0.017250
11.800000	0.5	0.017125
11.808333	0.5	0.016625
11.816667	0.5	0.016250
11.825000	0.5	0.015875
11.833333	0.5	0.015750
11.841667	0.5	0.015375
11.850000	0.5	0.015000
11.858333	0.5	0.014875
11.866667	0.5	0.014625
11.875000	0.5	0.014375
11.883333	0.5	0.014500
11.891667	0.5	0.014500
11.900000	0.5	0.014500
11.908333	0.5	0.014375
11.916667	0.5	0.014500
11.925000	0.5	0.014250
11.933333	0.5	0.014000
11.941667	0.5	0.013500
11.950000	0.5	0.013250
11.958333	0.5	0.012875
11.966667	0.5	0.012375
11.975000	0.5	0.012375
11.983333	0.5	0.012250
11.991667	0.5	0.012000
12.000000	0.5	0.011625
12.008333	0.5	0.011250
12.016667	0.5	0.010750
12.025000	0.5	0.010250
12.033333	0.5	0.009875
12.041667	0.5	0.009125
12.050000	0.5	0.008500
12.058333	0.5	0.007875
12.066667	0.5	0.007250
12.075000	0.5	0.006500
12.083333	0.5	0.005750
12.091667	0.5	0.004875
12.100000	0.5	0.003875
12.108333	0.5	0.003375
12.116667	0.5	0.002750
12.125000	0.5	0.002375
12.133333	0.5	0.001625
12.141667	0.5	0.001125
12.150000	0.5	0.000750
12.158333	0.5	0.000375
12.166667	0.5	0.000000
12.175000	0.5	-0.000250
12.183333	0.5	-0.001125
12.191667	0.5	-0.001625
12.200000	0.5	-0.001875
12.208333	0.5	-0.001875
12.216667	0.5	-0.001875
12.225000	0.5	-0.002125
12.233333	0.5	-0.001875
12.241667	0.5	-0.001750
12.250000	0.5	-0.001250
12.258333	0.5	-0.001125
12.266667	0.5	-0.000500
12.275000	0.5	0.000000
12.283333	0.5	0.000750
12.291667	0.5	0.001500
12.300000	0.5	0.002750
12.308333	0.5	0.003875
12.316667	0.5	0.004875
12.325000	0.5	0.005750
12.333333	0.5	0.006750
12.341667	0.5	0.007625
12.350000	0.5	0.008250
12.358333	0.5	0.009125
12.366667	0.5	0.010250
12.375000	0.5	0.011250
12.383333	0.5	0.012500
12.391667	0.5	0.013000
12.400000	0.5	0.013000
12.408333	0.5	0.013250
12.416667	0.5	0.013500
12.425000	0.5	0.013750
12.433333	0.5	0.013625
12.441667	0.5	0.013125
12.450000	0.5	0.012625
12.458333	0.5	0.012000
12.466667	0.5	0.011250
12.475000	0.5	0.010625
12.483333	0.5	0.010125
12.491667	0.5	0.010000
12.500000	0.5	0.009625
12.508333	0.5	0.008750
12.516667	0.5	0.008500
12.525000	0.5	0.007875
12.533333	0.5	0.007375
12.541667	0.5	0.007000
12.550000	0.5	0.006875
12.558333	0.5	0.006375
12.566667	0.5	0.006000
12.575000	0.5	0.005500
12.583333	0.5	0.005250
12.591667	0.5	0.005500
12.600000	0.5	0.005875
12.608333	0.5	0.005750
12.616667	0.5	0.005500
12.625000	0.5	0.005500
12.633333	0.5	0.004875
12.641667	0.5	0.004750
12.650000	0.5	0.005125
12.658333	0.5	0.005250
12.666667	0.5	0.005250
12.675000	0.5	0.005000
12.683333	0.5	0.004875
12.691667	0.5	0.004625
12.700000	0.5	0.004750
12.708333	0.5	0.004625
12.716667	0.5	0.004375
12.725000	0.5	0.004500
12.733333	0.5	0.004750
12.741667	0.5	0.004500
12.750000	0.5	0.004250
12.758333	0.5	0.004125
12.766667	0.5	0.004250
12.775000	0.5	0.004125
12.783333	0.5	0.004000
12.791667	0.5	0.003875
12.800000	0.5	0.003500
12.808333	0.5	0.003750
12.816667	0.5	0.003500
12.825000	0.5	0.003125
12.833333	0.5	0.003125
12.841667	0.5	0.003250
12.850000	0.5	0.003000
12.858333	0.5	0.002750
12.866667	0.5	0.002500
12.875000	0.5	0.002125
12.883333	0.5	0.002125
12.891667	0.5	0.002125
12.900000	0.5	0.001875
12.908333	0.5	0.002000
12.916667	0.5	0.001750
12.925000	0.5	0.001875
12.933333	0.5	0.001750
12.941667	0.5	0.001875
12.950000	0.5	0.001625
12.958333	0.5	0.001500
12.966667	0.5	0.001500
12.975000	0.5	0.001625
12.983333	0.5	0.001500
12.991667	0.5	0.001250
13.000000	0.5	0.000750
13.008333	0.5	0.000625
13.016667	0.5	0.000375
13.025000	0.5	0.000250
13.033333	0.5	0.000125
13.041667	0.5	0.000125
13.050000	0.5	0.000125
13.058333	0.5	0.000125
13.066667	0.5	0.000125
13.075000	0.5	0.000000
13.083333	0.5	-0.000250
13.091667	0.5	-0.000250
13.100000	0.5	-0.000500
13.108333	0.5	-0.000375
13.116667	0.5	-0.000625
13.125000	0.5	-0.001250
13.133333	0.5	-0.001500
13.141667	0.5	-0.001625
13.150000	0.5	-0.002000
13.158333	0.5	-0.001875
13.166667	0.5	-0.001875
13.175000	0.5	-0.001750
13.183333	0.5	-0.001750
13.191667	0.5	-0.001875
13.200000	0.5	-0.001875
13.208333	0.5	-0.001750
13.216667	0.5	-0.001750
13.225000	0.5	-0.002000
13.233333	0.5	-0.002375
13.241667	0.5	-0.002625
13.250000	0.5	-0.002625
13.258333	0.5	-0.002625
13.266667	0.5	-0.003000
13.275000	0.5	-0.003000
13.283333	0.5	-0.003000
13.291667	0.5	-0.002625
13.300000	0.5	-0.002875
13.308333	0.5	-0.002875
13.316667	0.5	-0.002750
13.325000	0.5	-0.002875
13.333333	0.5	-0.003125
13.341667	0.5	-0.002875
13.350000	0.5	-0.002625
13.358333	0.5	-0.002750
13.366667	0.5	-0.002625
13.375000	0.5	-0.002625
13.383333	0.5	-0.002500
13.391667	0.5	-0.002750
13.400000	0.5	-0.002625
13.408333	0.5	-0.002000
13.416667	0.5	-0.001875
13.425000	0.5	-0.001875
13.433333	0.5	-0.001625
13.441667	0.5	-0.001500
13.450000	0.5	-0.001125
13.458333	0.5	-0.000625
13.466667	0.5	-0.000250
13.475000	0.5	-0.000125
13.483333	0.5	-0.000375
13.491667	0.5	-0.000375
13.500000	0.5	-0.000250
13.508333	0.5	-0.000125
13.516667	0.5	0.000375
13.525000	0.5	0.000750
13.533333	0.5	0.000750
13.541667	0.5	0.000875
13.550000	0.5	0.001125
13.558333	0.5	0.001500
13.566667	0.5	0.001625
13.575000	0.5	0.001750
13.583333	0.5	0.002000
13.591667	0.5	0.002375
13.600000	0.5	0.002750
13.608333	0.5	0.003000
13.616667	0.5	0.003000
13.625000	0.5	0.003250
13.633333	0.5	0.003375
13.641667	0.5	0.004000
13.650000	0.5	0.004125
13.658333	0.5	0.004000
13.666667	0.5	0.004375
13.675000	0.5	0.004625
13.683333	0.5	0.005125
13.691667	0.5	0.005500
13.700000	0.5	0.005625
13.708333	0.5	0.005875
13.716667	0.5	0.006125
13.725000	0.5	0.006250
13.733333	0.5	0.006375
13.741667	0.5	0.006250
13.750000	0.5	0.006250
13.758333	0.5	0.006500
13.766667	0.5	0.006750
13.775000	0.5	0.007125
13.783333	0.5	0.007375
13.791667	0.5	0.007625
13.800000	0.5	0.008000
13.808333	0.5	0.008250
13.816667	0.5	0.008500
13.825000	0.5	0.009000
13.833333	0.5	0.009500
13.841667	0.5	0.010125
13.850000	0.5	0.010625
13.858333	0.5	0.010875
13.866667	0.5	0.011500
13.875000	0.5	0.012000
13.883333	0.5	0.012500
13.891667	0.5	0.012625
13.900000	0.5	0.012750
13.908333	0.5	0.012875
13.916667	0.5	0.013125
13.925000	0.5	0.013500
13.933333	0.5	0.013750
13.941667	0.5	0.014000
13.950000	0.5	0.014375
13.958333	0.5	0.014750
13.966667	0.5	0.014750
13.975000	0.5	0.015500
13.983333	0.5	0.016125
13.991667	0.5	0.016375
14.000000	0.5	0.016375
14.008333	0.5	0.016500
14.016667	0.5	0.016875
14.025000	0.5	0.016750
14.033333	0.5	0.016875
14.041667	0.5	0.016750
14.050000	0.5	0.017250
14.058333	0.5	0.017500
14.066667	0.5	0.017625
14.075000	0.5	0.017750
14.083333	0.5	0.017875
14.091667	0.5	0.018000
14.100000	0.5	0.018625
14.108333	0.5	0.019250
14.116667	0.5	0.019625
14.125000	0.5	0.019750
14.133333	0.5	0.019875
14.141667	0.5	0.020250
14.150000	0.5	0.020500
14.158333	0.5	0.020500
14.166667	0.5	0.020750
14.175000	0.5	0.021375
14.183333	0.5	0.021250
14.191667	0.5	0.021250
14.200000	0.5	0.021500
14.208333	0.5	0.021875
14.216667	0.5	0.022125
14.225000	0.5	0.022500
14.233333	0.5	0.023000
14.241667	0.5	0.023375
14.250000	0.5	0.023250
14.258333	0.5	0.023500
14.266667	0.5	0.023875
14.275000	0.5	0.023875
14.283333	0.5	0.023750
14.291667	0.5	0.023875
14.300000	0.5	0.024625
14.308333	0.5	0.025125
14.316667	0.5	0.025250
14.325000	0.5	0.025875
14.333333	0.5	0.025750
14.341667	0.5	0.026125
14.350000	0.5	0.026125
14.358333	0.5	0.026250
14.366667	0.5	0.026500
14.375000	0.5	0.026500
14.383333	0.5	0.026375
14.391667	0.5	0.026500
14.400000	0.5	0.027250
14.408333	0.5	0.027125
14.416667	0.5	0.027500
14.425000	0.5	0.027375
14.433333	0.5	0.027250
14.441667	0.5	0.027375
14.450000	0.5	0.027375
14.458333	0.5	0.027375
14.466667	0.5	0.027375
14.475000	0.5	0.027375
14.483333	0.5	0.027625
14.491667	0.5	0.027625
14.500000	0.5	0.027500
14.508333	0.5	0.027375
14.516667	0.5	0.027500
14.525000	0.5	0.027625
14.533333	0.5	0.027500
14.541667	0.5	0.027375
14.550000	0.5	0.027125
14.558333	0.5	0.026875
14.566667	0.5	0.026625
14.575000	0.5	0.026625
14.583333	0.5	0.026500
14.591667	0.5	0.026625
14.600000	0.5	0.026750
14.608333	0.5	0.026375
14.616667	0.5	0.025875
14.625000	0.5	0.025750
14.633333	0.5	0.025625
14.641667	0.5	0.025875
14.650000	0.5	0.026125
14.658333	0.5	0.025625
14.666667	0.5	0.025750
14.675000	0.5	0.025625
14.683333	0.5	0.025750
14.691667	0.5	0.025500
14.700000	0.5	0.025500
14.708333	0.5	0.025500
14.716667	0.5	0.025500
14.725000	0.5	0.025250
14.733333	0.5	0.024875
14.741667	0.5	0.025000
14.750000	0.5	0.024750
14.758333	0.5	0.024625
14.766667	0.5	0.024500
14.775000	0.5	0.024375
14.783333	0.5	0.024375
14.791667	0.5	0.024000
14.800000	0.5	0.023625
14.808333	0.5	0.023500
14.816667	0.5	0.023500
14.825000	0.5	0.023125
14.833333	0.5	0.022500
14.841667	0.5	0.022250
14.850000	0.5	0.022500
14.858333	0.5	0.022750
14.866667	0.5	0.022750
14.875000	0.5	0.022875
14.883333	0.5	0.022875
14.891667	0.5	0.022500
14.900000	0.5	0.022500
14.908333	0.5	0.022750
14.916667	0.5	0.022875
14.925000	0.5	0.023125
14.933333	0.5	0.023250
14.941667	0.5	0.023125
14.950000	0.5	0.023000
14.958333	0.5	0.023375
14.966667	0.5	0.023500
14.975000	0.5	0.023875
14.983333	0.5	0.023625
14.991667	0.5	0.023500
15.000000	0.5	0.023500
15.008333	0.5	0.023500
15.016667	0.5	0.023625
15.025000	0.5	0.023500
15.033333	0.5	0.023375
15.041667	0.5	0.023250
15.050000	0.5	0.023000
15.058333	0.5	0.022875
15.066667	0.5	0.023250
15.075000	0.5	0.023250
15.083333	0.5	0.023000
15.091667	0.5	0.022750
15.100000	0.5	0.022375
15.108333	0.5	0.022250
15.116667	0.5	0.022000
15.125000	0.5	0.021625
15.133333	0.5	0.021000
15.141667	0.5	0.020500
15.150000	0.5	0.020000
15.158333	0.5	0.020000
15.166667	0.5	0.019625
15.175000	0.5	0.019375
15.183333	0.5	0.019000
15.191667	0.5	0.018625
15.200000	0.5	0.018375
15.208333	0.5	0.018625
15.216667	0.5	0.018625
15.225000	0.5	0.018125
15.233333	0.5	0.017750
15.241667	0.5	0.017750
15.250000	0.5	0.017625
15.258333	0.5	0.017375
15.266667	0.5	0.017250
15.275000	0.5	0.017000
15.283333	0.5	0.016875
15.291667	0.5	0.016750
15.300000	0.5	0.016875
15.308333	0.5	0.017125
15.316667	0.5	0.017500
15.325000	0.5	0.017750
15.333333	0.5	0.017875
15.341667	0.5	0.017750
15.350000	0.5	0.017750
15.358333	0.5	0.017500
15.366667	0.5	0.017000
15.375000	0.5	0.017000
15.383333	0.5	0.016500
15.391667	0.5	0.016875
15.400000	0.5	0.017250
15.408333	0.5	0.017500
15.416667	0.5	0.017625
15.425000	0.5	0.017500
15.433333	0.5	0.017125
15.441667	0.5	0.017000
15.450000	0.5	0.017375
15.458333	0.5	0.017625
15.466667	0.5	0.017875
15.475000	0.5	0.018125
15.483333	0.5	0.017750
15.491667	0.5	0.017250
15.500000	0.5	0.017000
15.508333	0.5	0.017250
15.516667	0.5	0.017250
15.525000	0.5	0.016875
15.533333	0.5	0.016750
15.541667	0.5	0.016500
15.550000	0.5	0.016750
15.558333	0.5	0.016625
15.566667	0.5	0.016625
15.575000	0.5	0.016500
15.583333	0.5	0.016750
15.591667	0.5	0.016500
15.600000	0.5	0.016375
15.608333	0.5	0.016125
15.616667	0.5	0.016375
15.625000	0.5	0.016250
15.633333	0.5	0.016250
15.641667	0.5	0.016500
15.650000	0.5	0.016500
15.658333	0.5	0.016500
15.666667	0.5	0.015750
15.675000	0.5	0.015250
15.683333	0.5	0.014875
15.691667	0.5	0.014625
15.700000	0.5	0.014375
15.708333	0.5	0.014375
15.716667	0.5	0.014875
15.725000	0.5	0.015125
15.733333	0.5	0.015000
15.741667	0.5	0.015375
15.750000	0.5	0.015500
15.758333	0.5	0.015250
15.766667	0.5	0.015500
15.775000	0.5	0.015875
15.783333	0.5	0.015875
15.791667	0.5	0.015875
15.800000	0.5	0.015875
15.808333	0.5	0.015875
15.816667	0.5	0.016000
15.825000	0.5	0.016500
15.833333	0.5	0.016500
15.841667	0.5	0.016500
15.850000	0.5	0.016500
15.858333	0.5	0.017000
15.866667	0.5	0.017000
15.875000	0.5	0.017375
15.883333	0.5	0.017500
15.891667	0.5	0.018125
15.900000	0.5	0.018875
15.908333	0.5	0.018875
15.916667	0.5	0.019125
15.925000	0.5	0.019750
15.933333	0.5	0.020500
15.941667	0.5	0.020625
15.950000	0.5	0.021000
15.958333	0.5	0.021000
15.966667	0.5	0.021375
15.975000	0.5	0.021750
15.983333	0.5	0.022000
15.991667	0.5	0.022500
16.000000	0.5	0.022750
16.008333	0.5	0.023375
16.016667	0.5	0.023875
16.025000	0.5	0.024000
16.033333	0.5	0.024125
16.041667	0.5	0.024500
16.050000	0.5	0.024875
16.058333	0.5	0.025125
16.066667	0.5	0.025625
16.075000	0.5	0.026375
16.083333	0.5	0.026750
16.091667	0.5	0.026875
16.100000	0.5	0.026875
16.108333	0.5	0.027500
16.116667	0.5	0.027875
16.125000	0.5	0.028000
16.133333	0.5	0.028125
16.141667	0.5	0.028625
16.150000	0.5	0.028750
16.158333	0.5	0.028750
16.166667	0.5	0.028625
16.175000	0.5	0.029000
16.183333	0.5	0.028875
16.191667	0.5	0.029000
16.200000	0.5	0.029000
16.208333	0.5	0.029250
16.216667	0.5	0.029750
16.225000	0.5	0.030125
16.233333	0.5	0.030500
16.241667	0.5	0.031000
16.250000	0.5	0.031750
16.258333	0.5	0.032250
16.266667	0.5	0.032500
16.275000	0.5	0.032875
16.283333	0.5	0.033125
16.291667	0.5	0.033875
16.300000	0.5	0.034875
16.308333	0.5	0.035375
16.316667	0.5	0.036000
16.325000	0.5	0.036625
16.333333	0.5	0.037625
16.341667	0.5	0.038625
16.350000	0.5	0.039625
16.358333	0.5	0.040750
16.366667	0.5	0.042000
16.375000	0.5	0.043125
16.383333	0.5	0.044125
16.391667	0.5	0.045250
16.400000	0.5	0.046375
16.408333	0.5	0.046875
16.416667	0.5	0.047500
16.425000	0.5	0.048000
16.433333	0.5	0.048500
16.441667	0.5	0.049000
16.450000	0.5	0.049500
16.458333	0.5	0.049625
16.466667	0.5	0.049625
16.475000	0.5	0.050000
16.483333	0.5	0.049750
16.491667	0.5	0.049500
16.500000	0.5	0.049250
16.508333	0.5	0.048625
16.516667	0.5	0.047875
16.525000	0.5	0.047625
16.533333	0.5	0.046875
16.541667	0.5	0.046000
16.550000	0.5	0.044500
16.558333	0.5	0.043500
16.566667	0.5	0.042500
16.575000	0.5	0.041375
16.583333	0.5	0.040250
16.591667	0.5	0.038750
16.600000	0.5	0.037500
16.608333	0.5	0.036375
16.616667	0.5	0.035000
16.625000	0.5	0.033625
16.633333	0.5	0.032125
16.641667	0.5	0.030750
16.650000	0.5	0.029750
16.658333	0.5	0.028500
16.666667	0.5	0.027625
16.675000	0.5	0.026625
16.683333	0.5	0.025375
16.691667	0.5	0.024500
16.700000	0.5	0.023375
16.708333	0.5	0.022625
16.716667	0.5	0.021875
16.725000	0.5	0.021500
16.733333	0.5	0.020750
16.741667	0.5	0.020125
16.750000	0.5	0.019500
16.758333	0.5	0.018625
16.766667	0.5	0.018125
16.775000	0.5	0.017125
16.783333	0.5	0.016750
16.791667	0.5	0.016500
16.800000	0.5	0.016375
16.808333	0.5	0.016000
16.816667	0.5	0.015375
16.825000	0.5	0.014625
16.833333	0.5	0.014875
16.841667	0.5	0.014000
16.850000	0.5	0.013875
16.858333	0.5	0.013250
16.866667	0.5	0.012750
16.875000	0.5	0.012625
16.883333	0.5	0.012625
16.891667	0.5	0.012375
16.900000	0.5	0.012125
16.908333	0.5	0.011750
16.916667	0.5	0.011125
16.925000	0.5	0.010500
16.933333	0.5	0.010000
16.941667	0.5	0.009750
16.950000	0.5	0.009750
16.958333	0.5	0.009500
16.966667	0.5	0.009125
16.975000	0.5	0.008250
16.983333	0.5	0.007875
16.991667	0.5	0.007875
17.000000	0.5	0.007750
17.008333	0.5	0.007125
17.016667	0.5	0.007125
17.025000	0.5	0.006625
17.033333	0.5	0.005625
17.041667	0.5	0.004750
17.050000	0.5	0.004000
17.058333	0.5	0.003375
17.066667	0.5	0.002500
17.075000	0.5	0.001000
17.083333	0.5	0.000000
17.091667	0.5	-0.000750
17.100000	0.5	-0.001625
17.108333	0.5	-0.002875
17.116667	0.5	-0.004500
17.125000	0.5	-0.005625
17.133333	0.5	-0.007500
17.141667	0.5	-0.009750
17.150000	0.5	-0.012000
17.158333	0.5	-0.014000
17.166667	0.5	-0.016500
17.175000	0.5	-0.019750
17.183333	0.5	-0.022500
17.191667	0.5	-0.025625
17.200000	0.5	-0.029000
17.208333	0.5	-0.033000
17.216667	0.5	-0.036875
17.225000	0.5	-0.041000
17.233333	0.5	-0.044875
17.241667	0.5	-0.049125
17.250000	0.5	-0.053250
17.258333	0.5	-0.057000
17.266667	0.5	-0.061375
17.275000	0.5	-0.065250
17.283333	0.5	-0.069125
17.291667	0.5	-0.072625
17.300000	0.5	-0.075875
17.308333	0.5	-0.078750
17.316667	0.5	-0.081500
17.325000	0.5	-0.084375
17.333333	0.5	-0.087000
17.341667	0.5	-0.088375
17.350000	0.5	-0.089500
17.358333	0.5	-0.090250
17.366667	0.5	-0.090500
17.375000	0.5	-0.090125
17.383333	0.5	-0.089625
17.391667	0.5	-0.089000
17.400000	0.5	-0.087250
17.408333	0.5	-0.085125
17.416667	0.5	-0.082875
17.425000	0.5	-0.080000
17.433333	0.5	-0.077000
17.441667	0.5	-0.073500
17.450000	0.5	-0.069875
17.458333	0.5	-0.066125
17.466667	0.5	-0.062125
17.475000	0.5	-0.058500
17.483333	0.5	-0.054500
17.491667	0.5	-0.050500
17.500000	0.5	-0.046500
17.508333	0.5	-0.042500
17.516667	0.5	-0.038625
17.525000	0.5	-0.034500
17.533333	0.5	-0.030625
17.541667	0.5	-0.026875
17.550000	0.5	-0.023250
17.558333	0.5	-0.019625
17.566667	0.5	-0.016375
17.575000	0.5	-0.013375
17.583333	0.5	-0.011125
17.591667	0.5	-0.008750
17.600000	0.5	-0.006000
17.608333	0.5	-0.003875
17.616667	0.5	-0.001875
17.625000	0.5	0.000000
17.633333	0.5	0.001375
17.641667	0.5	0.003125
17.650000	0.5	0.004625
17.658333	0.5	0.005625
17.666667	0.5	0.007000
17.675000	0.5	0.008250
17.683333	0.5	0.009375
17.691667	0.5	0.010500
17.700000	0.5	0.011375
17.708333	0.5	0.012625
17.716667	0.5	0.013125
17.725000	0.5	0.014250
17.733333	0.5	0.014625
17.741667	0.5	0.015250
17.750000	0.5	0.015625
17.758333	0.5	0.016000
17.766667	0.5	0.016500
17.775000	0.5	0.017250
17.783333	0.5	0.017750
17.791667	0.5	0.018000
17.800000	0.5	0.018500
17.808333	0.5	0.019000
17.816667	0.5	0.019375
17.825000	0.5	0.019750
17.833333	0.5	0.020250
17.841667	0.5	0.020500
17.850000	0.5	0.020750
17.858333	0.5	0.021125
17.866667	0.5	0.021500
17.875000	0.5	0.022000
17.883333	0.5	0.022375
17.891667	0.5	0.022500
17.900000	0.5	0.022250
17.908333	0.5	0.022375
17.916667	0.5	0.022500
17.925000	0.5	0.022875
17.933333	0.5	0.023125
17.941667	0.5	0.023000
17.950000	0.5	0.023125
17.958333	0.5	0.023000
17.966667	0.5	0.023375
17.975000	0.5	0.023375
17.983333	0.5	0.023625
17.991667	0.5	0.023875
18.000000	0.5	0.023250
18.008333	0.5	0.023000
18.016667	0.5	0.022750
18.025000	0.5	0.022250
18.033333	0.5	0.022250
18.041667	0.5	0.022000
18.050000	0.5	0.021750
18.058333	0.5	0.021500
18.066667	0.5	0.021000
18.075000	0.5	0.020500
18.083333	0.5	0.020000
18.091667	0.5	0.019375
18.100000	0.5	0.018250
18.108333	0.5	0.017500
18.116667	0.5	0.017000
18.125000	0.5	0.015750
18.133333	0.5	0.015125
18.141667	0.5	0.014125
18.150000	0.5	0.013000
18.158333	0.5	0.012125
18.166667	0.5	0.011625
18.175000	0.5	0.010500
18.183333	0.5	0.009375
18.191667	0.5	0.008125
18.200000	0.5	0.006875
18.208333	0.5	0.005875
18.216667	0.5	0.004375
18.225000	0.5	0.002875
18.233333	0.5	0.001250
18.241667	0.5	0.000000
18.250000	0.5	-0.001500
18.258333	0.5	-0.003250
18.266667	0.5	-0.005000
18.275000	0.5	-0.006500
18.283333	0.5	-0.008000
18.291667	0.5	-0.010000
18.300000	0.5	-0.011500
18.308333	0.5	-0.013500
18.316667	0.5	-0.015250
18.325000	0.5	-0.016625
18.333333	0.5	-0.018500
18.341667	0.5	-0.020375
18.350000	0.5	-0.022125
18.358333	0.5	-0.023750
18.366667	0.5	-0.024625
18.375000	0.5	-0.025500
18.383333	0.5	-0.026625
18.391667	0.5	-0.028375
18.400000	0.5	-0.029875
18.408333	0.5	-0.030500
18.416667	0.5	-0.031375
18.425000	0.5	-0.032250
18.433333	0.5	-0.032625
18.441667	0.5	-0.033125
18.450000	0.5	-0.033125
18.458333	0.5	-0.033000
18.466667	0.5	-0.033000
18.475000	0.5	-0.032750
18.483333	0.5	-0.032375
18.491667	0.5	-0.031750
18.500000	0.5	-0.030875
18.508333	0.5	-0.030000
18.516667	0.5	-0.029125
18.525000	0.5	-0.028250
18.533333	0.5	-0.027500
18.541667	0.5	-0.027000
18.550000	0.5	-0.025375
18.558333	0.5	-0.024125
18.566667	0.5	-0.022750
18.575000	0.5	-0.021500
18.583333	0.5	-0.020125
18.591667	0.5	-0.019125
18.600000	0.5	-0.018125
18.608333	0.5	-0.016875
18.616667	0.5	-0.015750
18.625000	0.5	-0.014250
18.633333	0.5	-0.013000
18.641667	0.5	-0.011875
18.650000	0.5	-0.011000
18.658333	0.5	-0.010250
18.666667	0.5	-0.009125
18.675000	0.5	-0.008125
18.683333	0.5	-0.007500
18.691667	0.5	-0.006875
18.700000	0.5	-0.006000
18.708333	0.5	-0.005250
18.716667	0.5	-0.004500
18.725000	0.5	-0.004250
18.733333	0.5	-0.003500
18.741667	0.5	-0.003000
18.750000	0.5	-0.002875
18.758333	0.5	-0.002375
18.766667	0.5	-0.001875
18.775000	0.5	-0.001875
18.783333	0.5	-0.001750
18.791667	0.5	-0.001375
18.800000	0.5	-0.000875
18.808333	0.5	-0.000500
18.816667	0.5	-0.000375
18.825000	0.5	-0.000375
18.833333	0.5	-0.000250
18.841667	0.5	-0.000125
18.850000	0.5	0.000125
18.858333	0.5	0.000375
18.866667	0.5	0.000750
18.875000	0.5	0.001000
18.883333	0.5	0.000875
18.891667	0.5	0.000625
18.900000	0.5	0.000500
18.908333	0.5	0.000500
18.916667	0.5	0.000375
18.925000	0.5	0.000375
18.933333	0.5	0.000250
18.941667	0.5	0.000500
18.950000	0.5	0.000875
18.958333	0.5	0.001000
18.966667	0.5	0.000625
18.975000	0.5	0.000375
18.983333	0.5	0.000625
18.991667	0.5	0.000500
19.000000	0.5	0.000375
19.008333	0.5	0.000375
19.016667	0.5	0.000375
19.025000	0.5	0.000000
19.033333	0.5	-0.000250
19.041667	0.5	-0.000750
19.050000	0.5	-0.001375
19.058333	0.5	-0.001750
19.066667	0.5	-0.002250
19.075000	0.5	-0.002625
19.083333	0.5	-0.003125
19.091667	0.5	-0.003250
19.100000	0.5	-0.003750
19.108333	0.5	-0.004125
19.116667	0.5	-0.004625
19.125000	0.5	-0.005000
19.133333	0.5	-0.005500
19.141667	0.5	-0.006250
19.150000	0.5	-0.006750
19.158333	0.5	-0.006625
19.166667	0.5	-0.007000
19.175000	0.5	-0.007625
19.183333	0.5	-0.008250
19.191667	0.5	-0.008375
19.200000	0.5	-0.008625
19.208333	0.5	-0.009250
19.216667	0.5	-0.009625
19.225000	0.5	-0.010000
19.233333	0.5	-0.010375
19.241667	0.5	-0.010875
19.250000	0.5	-0.011250
19.258333	0.5	-0.011750
19.266667	0.5	-0.011750
19.275000	0.5	-0.011750
19.283333	0.5	-0.011750
19.291667	0.5	-0.012000
19.300000	0.5	-0.012375
19.308333	0.5	-0.012625
19.316667	0.5	-0.012875
19.325000	0.5	-0.012875
19.333333	0.5	-0.012625
19.341667	0.5	-0.013000
19.350000	0.5	-0.013250
19.358333	0.5	-0.013375
19.366667	0.5	-0.013625
19.375000	0.5	-0.013750
19.383333	0.5	-0.014000
19.391667	0.5	-0.014125
19.400000	0.5	-0.014000
19.408333	0.5	-0.013375
19.416667	0.5	-0.013500
19.425000	0.5	-0.013875
19.433333	0.5	-0.013750
19.441667	0.5	-0.014000
19.450000	0.5	-0.013875
19.458333	0.5	-0.014375
19.466667	0.5	-0.015125
19.475000	0.5	-0.015500
19.483333	0.5	-0.015250
19.491667	0.5	-0.015625
19.500000	0.5	-0.015750
19.508333	0.5	-0.015625
19.516667	0.5	-0.015750
19.525000	0.5	-0.015750
19.533333	0.5	-0.016125
19.541667	0.5	-0.016125
19.550000	0.5	-0.016500
19.558333	0.5	-0.016875
19.566667	0.5	-0.017500
19.575000	0.5	-0.018250
19.583333	0.5	-0.018750
19.591667	0.5	-0.018875
19.600000	0.5	-0.019375
19.608333	0.5	-0.019750
19.616667	0.5	-0.020000
19.625000	0.5	-0.020375
19.633333	0.5	-0.021000
19.641667	0.5	-0.021625
19.650000	0.5	-0.021875
19.658333	0.5	-0.022000
19.666667	0.5	-0.022625
19.675000	0.5	-0.023125
19.683333	0.5	-0.023750
19.691667	0.5	-0.024375
19.700000	0.5	-0.025000
19.708333	0.5	-0.025625
19.716667	0.5	-0.026375
19.725000	0.5	-0.026750
19.733333	0.5	-0.027125
19.741667	0.5	-0.028000
19.750000	0.5	-0.028375
19.758333	0.5	-0.028875
19.766667	0.5	-0.029000
19.775000	0.5	-0.029250
19.783333	0.5	-0.029000
19.791667	0.5	-0.029000
19.800000	0.5	-0.029000
19.808333	0.5	-0.029375
19.816667	0.5	-0.029500
19.825000	0.5	-0.029500
19.833333	0.5	-0.029125
19.841667	0.5	-0.029500
19.850000	0.5	-0.029375
19.858333	0.5	-0.028875
19.866667	0.5	-0.029000
19.875000	0.5	-0.029000
19.883333	0.5	-0.028875
19.891667	0.5	-0.028500
19.900000	0.5	-0.028250
19.908333	0.5	-0.028000
19.916667	0.5	-0.027500
19.925000	0.5	-0.026875
19.933333	0.5	-0.026375
19.941667	0.5	-0.025375
19.950000	0.5	-0.025000
19.958333	0.5	-0.024750
19.966667	0.5	-0.024375
19.975000	0.5	-0.023750
19.983333	0.5	-0.023375
19.991667	0.5	-0.022375
20.000000	0.5	-0.021625
20.008333	0.5	-0.020375
20.016667	0.5	-0.019625
20.025000	0.5	-0.018750
20.033333	0.5	-0.017750
20.041667	0.5	-0.017000
20.050000	0.5	-0.016500
20.058333	0.5	-0.016000
20.066667	0.5	-0.015500
20.075000	0.5	-0.015250
20.083333	0.5	-0.014375
20.091667	0.5	-0.013875
20.100000	0.5	-0.013500
20.108333	0.5	-0.012875
20.116667	0.5	-0.012375
20.125000	0.5	-0.012000
20.133333	0.5	-0.011625
20.141667	0.5	-0.011250
20.150000	0.5	-0.010750
20.158333	0.5	-0.010000
20.166667	0.5	-0.009500
20.175000	0.5	-0.009125
20.183333	0.5	-0.009250
20.191667	0.5	-0.009000
20.200000	0.5	-0.009000
20.208333	0.5	-0.008875
20.216667	0.5	-0.008375
20.225000	0.5	-0.008750
20.233333	0.5	-0.009000
20.241667	0.5	-0.008875
20.250000	0.5	-0.008875
20.258333	0.5	-0.008750
20.266667	0.5	-0.008875
20.275000	0.5	-0.009125
20.283333	0.5	-0.009250
20.291667	0.5	-0.009250
20.300000	0.5	-0.009125
20.308333	0.5	-0.009625
20.316667	0.5	-0.009875
20.325000	0.5	-0.009875
20.333333	0.5	-0.009875
20.341667	0.5	-0.010000
20.350000	0.5	-0.010375
20.358333	0.5	-0.010750
20.366667	0.5	-0.011125
20.375000	0.5	-0.011000
20.383333	0.5	-0.010625
20.391667	0.5	-0.010875
20.400000	0.5	-0.010875
20.408333	0.5	-0.010875
20.416667	0.5	-0.010750
20.425000	0.5	-0.010375
20.433333	0.5	-0.010125
20.441667	0.5	-0.009875
20.450000	0.5	-0.009250
20.458333	0.5	-0.009250
20.466667	0.5	-0.008750
20.475000	0.5	-0.008875
20.483333	0.5	-0.009125
20.491667	0.5	-0.009000
20.500000	0.5	-0.008500
20.508333	0.5	-0.007750
20.516667	0.5	-0.007125
20.525000	0.5	-0.006125
20.533333	0.5	-0.005250
20.541667	0.5	-0.004375
20.550000	0.5	-0.003625
20.558333	0.5	-0.002375
20.566667	0.5	-0.001250
20.575000	0.5	0.000000
20.583333	0.5	0.001375
20.591667	0.5	0.002625
20.600000	0.5	0.004125
20.608333	0.5	0.005750
20.616667	0.5	0.007750
20.625000	0.5	0.009125
20.633333	0.5	0.010000
20.641667	0.5	0.012000
20.650000	0.5	0.012875
20.658333	0.5	0.014250
20.666667	0.5	0.015250
20.675000	0.5	0.016500
20.683333	0.5	0.017625
20.691667	0.5	0.018250
20.700000	0.5	0.019000
20.708333	0.5	0.019250
20.716667	0.5	0.020000
20.725000	0.5	0.020500
20.733333	0.5	0.021375
20.741667	0.5	0.022000
20.750000	0.5	0.021625
20.758333	0.5	0.021750
20.766667	0.5	0.021875
20.775000	0.5	0.022000
20.783333	0.5	0.021125
20.791667	0.5	0.020500
20.800000	0.5	0.019875
20.808333	0.5	0.019125
20.816667	0.5	0.018250
20.825000	0.5	0.017375
20.833333	0.5	0.016250
20.841667	0.5	0.014875
20.850000	0.5	0.014125
20.858333	0.5	0.013375
20.866667	0.5	0.012500
20.875000	0.5	0.011500
20.883333	0.5	0.010250
20.891667	0.5	0.009250
20.900000	0.5	0.008000
20.908333	0.5	0.006750
20.916667	0.5	0.006125
20.925000	0.5	0.005375
20.933333	0.5	0.004875
20.941667	0.5	0.004250
20.950000	0.5	0.003625
20.958333	0.5	0.002750
20.966667	0.5	0.002125
20.975000	0.5	0.001750
20.983333	0.5	0.001125
20.991667	0.5	0.000000
21.000000	0.5	-0.000750
21.008333	0.5	-0.001000
21.016667	0.5	-0.001000
21.025000	0.5	-0.001125
21.033333	0.5	-0.001625
21.041667	0.5	-0.002000
21.050000	0.5	-0.002250
21.058333	0.5	-0.002750
21.066667	0.5	-0.002500
21.075000	0.5	-0.002250
21.083333	0.5	-0.002250
21.091667	0.5	-0.002125
21.100000	0.5	-0.002125
21.108333	0.5	-0.002125
21.116667	0.5	-0.002125
21.125000	0.5	-0.002375
21.133333	0.5	-0.002250
21.141667	0.5	-0.001375
21.150000	0.5	-0.001250
21.158333	0.5	-0.000750
21.166667	0.5	-0.000750
21.175000	0.5	-0.000500
21.183333	0.5	-0.000250
21.191667	0.5	0.000375
21.200000	0.5	0.000750
21.208333	0.5	0.001000
21.216667	0.5	0.001250
21.225000	0.5	0.001750
21.233333	0.5	0.002250
21.241667	0.5	0.003375
21.250000	0.5	0.003625
21.258333	0.5	0.003625
21.266667	0.5	0.004125
21.275000	0.5	0.004500
21.283333	0.5	0.004750
21.291667	0.5	0.005125
21.300000	0.5	0.005375
21.308333	0.5	0.005625
21.316667	0.5	0.005875
21.325000	0.5	0.006000
21.333333	0.5	0.006250
21.341667	0.5	0.006750
21.350000	0.5	0.006625
21.358333	0.5	0.006625
21.366667	0.5	0.006500
21.375000	0.5	0.006250
21.383333	0.5	0.006500
21.391667	0.5	0.006500
21.400000	0.5	0.006375
21.408333	0.5	0.006500
21.416667	0.5	0.006625
21.425000	0.5	0.006750
21.433333	0.5	0.006750
21.441667	0.5	0.006875
21.450000	0.5	0.007000
21.458333	0.5	0.006750
21.466667	0.5	0.006500
21.475000	0.5	0.006375
21.483333	0.5	0.006500
21.491667	0.5	0.006375
21.500000	0.5	0.006250
21.508333	0.5	0.006125
21.516667	0.5	0.006375
21.525000	0.5	0.006500
21.533333	0.5	0.006750
21.541667	0.5	0.006625
21.550000	0.5	0.006375
21.558333	0.5	0.006250
21.566667	0.5	0.005875
21.575000	0.5	0.005625
21.583333	0.5	0.005625
21.591667	0.5	0.005750
21.600000	0.5	0.005250
21.608333	0.5	0.005250
21.616667	0.5	0.005625
21.625000	0.5	0.005125
21.633333	0.5	0.005000
21.641667	0.5	0.005125
21.650000	0.5	0.005500
21.658333	0.5	0.006000
21.666667	0.5	0.006000
21.675000	0.5	0.005625
21.683333	0.5	0.005500
21.691667	0.5	0.005500
21.700000	0.5	0.005375
21.708333	0.5	0.005250
21.716667	0.5	0.005375
21.725000	0.5	0.005875
21.733333	0.5	0.005750
21.741667	0.5	0.005625
21.750000	0.5	0.006000
21.758333	0.5	0.005625
21.766667	0.5	0.005125
21.775000	0.5	0.004750
21.783333	0.5	0.004375
21.791667	0.5	0.004375
21.800000	0.5	0.003875
21.808333	0.5	0.003375
21.816667	0.5	0.003625
21.825000	0.5	0.003625
21.833333	0.5	0.003500
21.841667	0.5	0.003375
21.850000	0.5	0.003375
21.858333	0.5	0.003500
21.866667	0.5	0.003500
21.875000	0.5	0.004000
21.883333	0.5	0.004000
21.891667	0.5	0.004250
21.900000	0.5	0.004625
21.908333	0.5	0.004875
21.916667	0.5	0.004875
21.925000	0.5	0.005250
21.933333	0.5	0.005375
21.941667	0.5	0.005500
21.950000	0.5	0.005625
21.958333	0.5	0.006375
21.966667	0.5	0.007000
21.975000	0.5	0.007375
21.983333	0.5	0.007125
21.991667	0.5	0.007625
22.000000	0.5	0.008500
22.008333	0.5	0.009500
22.016667	0.5	0.009750
22.025000	0.5	0.010125
22.033333	0.5	0.010250
22.041667	0.5	0.010625
22.050000	0.5	0.010750
22.058333	0.5	0.011250
22.066667	0.5	0.011125
22.075000	0.5	0.011500
22.083333	0.5	0.011875
22.091667	0.5	0.012500
22.100000	0.5	0.013000
22.108333	0.5	0.013250
22.116667	0.5	0.013375
22.125000	0.5	0.013875
22.133333	0.5	0.014375
22.141667	0.5	0.014125
22.150000	0.5	0.014375
22.158333	0.5	0.014625
22.166667	0.5	0.014500
22.175000	0.5	0.014500
22.183333	0.5	0.014750
22.191667	0.5	0.014875
22.200000	0.5	0.015125
22.208333	0.5	0.015375
22.216667	0.5	0.015375
22.225000	0.5	0.015125
22.233333	0.5	0.015125
22.241667	0.5	0.014875
22.250000	0.5	0.014250
22.258333	0.5	0.014375
22.266667	0.5	0.014250
22.275000	0.5	0.014000
22.283333	0.5	0.014375
22.291667	0.5	0.014500
22.300000	0.5	0.014250
22.308333	0.5	0.014125
22.316667	0.5	0.013875
22.325000	0.5	0.013500
22.333333	0.5	0.012625
22.341667	0.5	0.012000
22.350000	0.5	0.011750
22.358333	0.5	0.011125
22.366667	0.5	0.010750
22.375000	0.5	0.010125
22.383333	0.5	0.009875
22.391667	0.5	0.009500
22.400000	0.5	0.009375
22.408333	0.5	0.009500
22.416667	0.5	0.009000
22.425000	0.5	0.008875
22.433333	0.5	0.008500
22.441667	0.5	0.008000
22.450000	0.5	0.007625
22.458333	0.5	0.007375
22.466667	0.5	0.007000
22.475000	0.5	0.006625
22.483333	0.5	0.006250
22.491667	0.5	0.005875
22.500000	0.5	0.005375
22.508333	0.5	0.005250
22.516667	0.5	0.005000
22.525000	0.5	0.005125
22.533333	0.5	0.005375
22.541667	0.5	0.004875
22.550000	0.5	0.004625
22.558333	0.5	0.004625
22.566667	0.5	0.004625
22.575000	0.5	0.004625
22.583333	0.5	0.004375
22.591667	0.5	0.004000
22.600000	0.5	0.003750
22.608333	0.5	0.003625
22.616667	0.5	0.003750
22.625000	0.5	0.004000
22.633333	0.5	0.003875
22.641667	0.5	0.004000
22.650000	0.5	0.004000
22.658333	0.5	0.004375
22.666667	0.5	0.004625
22.675000	0.5	0.004750
22.683333	0.5	0.004500
22.691667	0.5	0.004750
22.700000	0.5	0.005000
22.708333	0.5	0.004875
22.716667	0.5	0.005000
22.725000	0.5	0.005250
22.733333	0.5	0.005500
22.741667	0.5	0.005625
22.750000	0.5	0.005875
22.758333	0.5	0.006250
22.766667	0.5	0.006625
22.775000	0.5	0.007000
22.783333	0.5	0.006875
22.791667	0.5	0.007250
22.800000	0.5	0.007375
22.808333	0.5	0.007625
22.816667	0.5	0.007750
22.825000	0.5	0.007875
22.833333	0.5	0.007750
22.841667	0.5	0.007750
22.850000	0.5	0.007375
22.858333	0.5	0.007250
22.866667	0.5	0.007000
22.875000	0.5	0.007000
22.883333	0.5	0.007250
22.891667	0.5	0.007625
22.900000	0.5	0.007625
22.908333	0.5	0.008000
22.916667	0.5	0.007875
22.925000	0.5	0.008000
22.933333	0.5	0.007875
22.941667	0.5	0.008125
22.950000	0.5	0.008125
22.958333	0.5	0.007625
22.966667	0.5	0.007750
22.975000	0.5	0.008000
22.983333	0.5	0.008250
22.991667	0.5	0.008750
23.000000	0.5	0.008875
23.008333	0.5	0.009125
23.016667	0.5	0.009000
23.025000	0.5	0.009000
23.033333	0.5	0.009125
23.041667	0.5	0.009625
23.050000	0.5	0.009875
23.058333	0.5	0.009750
23.066667	0.5	0.009625
23.075000	0.5	0.010125
23.083333	0.5	0.010250
23.091667	0.5	0.010500
23.100000	0.5	0.010875
23.108333	0.5	0.010750
23.116667	0.5	0.010875
23.125000	0.5	0.011375
23.133333	0.5	0.011875
23.141667	0.5	0.012500
23.150000	0.5	0.013000
23.158333	0.5	0.013125
23.166667	0.5	0.013250
23.175000	0.5	0.013250
23.183333	0.5	0.013375
23.191667	0.5	0.013875
23.200000	0.5	0.014000
23.208333	0.5	0.014625
23.216667	0.5	0.014625
23.225000	0.5	0.014875
23.233333	0.5	0.015250
23.241667	0.5	0.015500
23.250000	0.5	0.015750
23.258333	0.5	0.015750
23.266667	0.5	0.015250
23.275000	0.5	0.015625
23.283333	0.5	0.015625
23.291667	0.5	0.015375
23.300000	0.5	0.015500
23.308333	0.5	0.015500
23.316667	0.5	0.015500
23.325000	0.5	0.015250
23.333333	0.5	0.015875
23.341667	0.5	0.015500
23.350000	0.5	0.015625
23.358333	0.5	0.015875
23.366667	0.5	0.015750
23.375000	0.5	0.015625
23.383333	0.5	0.015500
23.391667	0.5	0.015250
23.400000	0.5	0.015375
23.408333	0.5	0.015250
23.416667	0.5	0.015500
23.425000	0.5	0.015375
23.433333	0.5	0.015125
23.441667	0.5	0.015250
23.450000	0.5	0.015250
23.458333	0.5	0.015250
23.466667	0.5	0.015000
23.475000	0.5	0.014625
23.483333	0.5	0.014625
23.491667	0.5	0.014500
23.500000	0.5	0.014625
23.508333	0.5	0.014875
23.516667	0.5	0.015125
23.525000	0.5	0.015250
23.533333	0.5	0.014750
23.541667	0.5	0.014875
23.550000	0.5	0.015000
23.558333	0.5	0.015000
23.566667	0.5	0.014875
23.575000	0.5	0.015125
23.583333	0.5	0.015375
23.591667	0.5	0.015750
23.600000	0.5	0.016000
23.608333	0.5	0.015875
23.616667	0.5	0.016625
23.625000	0.5	0.016500
23.633333	0.5	0.016625
23.641667	0.5	0.017000
23.650000	0.5	0.017375
23.658333	0.5	0.017625
23.666667	0.5	0.017250
23.675000	0.5	0.017500
23.683333	0.5	0.018250
23.691667	0.5	0.018625
23.700000	0.5	0.019125
23.708333	0.5	0.019375
23.716667	0.5	0.019500
23.725000	0.5	0.020000
23.733333	0.5	0.020500
23.741667	0.5	0.020625
23.750000	0.5	0.020875
23.758333	0.5	0.020625
23.766667	0.5	0.021250
23.775000	0.5	0.021125
23.783333	0.5	0.021000
23.791667	0.5	0.021000
23.800000	0.5	0.021375
23.808333	0.5	0.021750
23.816667	0.5	0.022125
23.825000	0.5	0.022500
23.833333	0.5	0.022625
23.841667	0.5	0.022875
23.850000	0.5	0.023125
23.858333	0.5	0.023500
23.866667	0.5	0.023625
23.875000	0.5	0.023250
23.883333	0.5	0.023375
23.891667	0.5	0.023125
23.900000	0.5	0.022625
23.908333	0.5	0.022500
23.916667	0.5	0.022375
23.925000	0.5	0.022250
23.933333	0.5	0.022375
23.941667	0.5	0.022250
23.950000	0.5	0.021750
23.958333	0.5	0.021500
23.966667	0.5	0.021375
23.975000	0.5	0.021000
23.983333	0.5	0.021000
23.991667	0.5	0.021000
24.000000	0.5	0.021000
24.008333	0.5	0.020375
24.016667	0.5	0.020000
24.025000	0.5	0.019750
24.033333	0.5	0.019125
24.041667	0.5	0.018750
24.050000	0.5	0.018375
24.058333	0.5	0.018000
24.066667	0.5	0.017750
24.075000	0.5	0.017500
24.083333	0.5	0.017250
24.091667	0.5	0.016625
24.100000	0.5	0.016375
24.108333	0.5	0.015875
24.116667	0.5	0.015625
24.125000	0.5	0.015500
24.133333	0.5	0.014875
24.141667	0.5	0.014500
24.150000	0.5	0.014125
24.158333	0.5	0.013875
24.166667	0.5	0.013375
24.175000	0.5	0.013125
24.183333	0.5	0.012625
24.191667	0.5	0.012375
24.200000	0.5	0.012125
24.208333	0.5	0.011750
24.216667	0.5	0.011500
24.225000	0.5	0.010375
24.233333	0.5	0.009875
24.241667	0.5	0.009500
24.250000	0.5	0.009125
24.258333	0.5	0.009125
24.266667	0.5	0.008375
24.275000	0.5	0.008000
24.283333	0.5	0.007875
24.291667	0.5	0.007750
24.300000	0.5	0.007125
24.308333	0.5	0.006875
24.316667	0.5	0.006500
24.325000	0.5	0.006000
24.333333	0.5	0.005500
24.341667	0.5	0.005125
24.350000	0.5	0.005000
24.358333	0.5	0.004625
24.366667	0.5	0.004750
24.375000	0.5	0.004375
24.383333	0.5	0.004125
24.391667	0.5	0.003625
24.400000	0.5	0.003000
24.408333	0.5	0.002250
24.416667	0.5	0.002375
24.425000	0.5	0.002125
24.433333	0.5	0.002125
24.441667	0.5	0.001875
24.450000	0.5	0.001500
24.458333	0.5	0.001250
24.466667	0.5	0.000875
24.475000	0.5	0.000250
24.483333	0.5	0.000000
24.491667	0.5	0.000125
24.500000	0.5	-0.000125
24.508333	0.5	0.000000
24.516667	0.5	-0.000250
24.525000	0.5	-0.000250
24.533333	0.5	-0.000250
24.541667	0.5	-0.000375
24.550000	0.5	-0.000125
24.558333	0.5	-0.000375
24.566667	0.5	-0.000375
24.575000	0.5	0.000000
24.583333	0.5	0.000375
24.591667	0.5	0.000750
24.600000	0.5	0.000875
24.608333	0.5	0.001375
24.616667	0.5	0.001750
24.625000	0.5	0.002000
24.633333	0.5	0.002125
24.641667	0.5	0.002500
24.650000	0.5	0.002750
24.658333	0.5	0.003000
24.666667	0.5	0.003375
24.675000	0.5	0.003750
24.683333	0.5	0.004125
24.691667	0.5	0.004750
24.700000	0.5	0.005500
24.708333	0.5	0.005500
24.716667	0.5	0.006000
24.725000	0.5	0.006500
24.733333	0.5	0.007125
24.741667	0.5	0.007625
24.750000	0.5	0.007875
24.758333	0.5	0.008125
24.766667	0.5	0.008250
24.775000	0.5	0.008375
24.783333	0.5	0.009000
24.791667	0.5	0.009125
24.800000	0.5	0.009625
24.808333	0.5	0.009500
24.816667	0.5	0.009875
24.825000	0.5	0.010000
24.833333	0.5	0.010000
24.841667	0.5	0.010125
24.850000	0.5	0.010125
24.858333	0.5	0.010500
24.866667	0.5	0.010750
24.875000	0.5	0.010625
24.883333	0.5	0.010375
24.891667	0.5	0.010250
24.900000	0.5	0.010125
24.908333	0.5	0.010250
24.916667	0.5	0.010000
24.925000	0.5	0.009875
24.933333	0.5	0.010250
24.941667	0.5	0.010125
24.950000	0.5	0.010000
24.958333	0.5	0.010000
24.966667	0.5	0.009750
24.975000	0.5	0.009375
24.983333	0.5	0.009750
24.991667	0.5	0.009500
25.000000	0.5	0.009250
