# Supplementary material for: Dynamic character displacement among a pair of bacterial phyllosphere commensals in situ
Source: Nat Commun. 2022 May 20;13:2836. doi: 10.1038/s41467-022-30469-3 (PMC9123166; doi:10.1038/s41467-022-30469-3)
Supplement: Supplementary file 11 — Source Data [file 41467_2022_30469_MOESM11_ESM.zip › Source Data/Supplementary Figure 5/Glucose t2 a.txt]

File Path	chrom://marshall/Chromeleon7/HPLC_Ultimate_3000/Users/helucas/20200720_OrganicAcids_CCR_L257.seq/728.smp/RI_1.channel/RI_1.chm
Channel	RI_1

Injection Information:
Data Vault	Chromeleon7
Injection	Glu_t2_a
Injection Number	2
Position	RA1
Comment	
Processing Method	Quantitative
Instrument Method	20200525_Rezex_ROA_OrganicAcid_600uL_2500uM_H2SO4_50A_50D
Type	Unknown
Status	Finished
Injection Date	7/20/2020
Injection Time	4:23:05 PM
Injection Volume (µl)	10.000
Dilution Factor	1.0000
Weight	1.0000

Chromatogram Data Information:
Time Min. (min)	0.000000
Time Max. (min)	25.000000
Data Points	3001
Detector	RI
Generating Data System	Chromeleon 7.2.5.9507
Exporting Data System	Chromeleon 7.2.8.0
Operator	Instrument Controller
Signal Quantity	Refractive 
Signal Unit	µRIU
Signal Min.	-1.814375
Signal Max.	21.891000
Channel	RI_1
Driver Name	RID520Driver.dll
Channel Type	Evaluation
Min. Step (s)	0.5
Max. Step (s)	0.5
Average Step (s)	0.5

Signal Parameter Information:
Signal Info	

Chromatogram Data:
Time (min)	Step (s)	Value (µRIU)
0.000000	n.a.	-0.039750
0.008333	0.5	-0.039625
0.016667	0.5	-0.039375
0.025000	0.5	-0.039375
0.033333	0.5	-0.039125
0.041667	0.5	-0.039250
0.050000	0.5	-0.039250
0.058333	0.5	-0.039125
0.066667	0.5	-0.038750
0.075000	0.5	-0.038500
0.083333	0.5	-0.038250
0.091667	0.5	-0.037750
0.100000	0.5	-0.037250
0.108333	0.5	-0.037250
0.116667	0.5	-0.037125
0.125000	0.5	-0.036625
0.133333	0.5	-0.036250
0.141667	0.5	-0.036000
0.150000	0.5	-0.035625
0.158333	0.5	-0.035500
0.166667	0.5	-0.035375
0.175000	0.5	-0.035000
0.183333	0.5	-0.034625
0.191667	0.5	-0.034250
0.200000	0.5	-0.034000
0.208333	0.5	-0.033750
0.216667	0.5	-0.033750
0.225000	0.5	-0.033625
0.233333	0.5	-0.033375
0.241667	0.5	-0.033375
0.250000	0.5	-0.032625
0.258333	0.5	-0.032375
0.266667	0.5	-0.032250
0.275000	0.5	-0.031625
0.283333	0.5	-0.031375
0.291667	0.5	-0.031375
0.300000	0.5	-0.030875
0.308333	0.5	-0.030625
0.316667	0.5	-0.030375
0.325000	0.5	-0.030625
0.333333	0.5	-0.030750
0.341667	0.5	-0.030500
0.350000	0.5	-0.030250
0.358333	0.5	-0.030000
0.366667	0.5	-0.029750
0.375000	0.5	-0.029750
0.383333	0.5	-0.029875
0.391667	0.5	-0.029500
0.400000	0.5	-0.029875
0.408333	0.5	-0.029750
0.416667	0.5	-0.029625
0.425000	0.5	-0.029875
0.433333	0.5	-0.029500
0.441667	0.5	-0.029500
0.450000	0.5	-0.029375
0.458333	0.5	-0.028750
0.466667	0.5	-0.028125
0.475000	0.5	-0.027500
0.483333	0.5	-0.027000
0.491667	0.5	-0.026625
0.500000	0.5	-0.026250
0.508333	0.5	-0.026000
0.516667	0.5	-0.025750
0.525000	0.5	-0.025875
0.533333	0.5	-0.025625
0.541667	0.5	-0.025125
0.550000	0.5	-0.025000
0.558333	0.5	-0.024875
0.566667	0.5	-0.024375
0.575000	0.5	-0.024375
0.583333	0.5	-0.024125
0.591667	0.5	-0.024000
0.600000	0.5	-0.023875
0.608333	0.5	-0.023250
0.616667	0.5	-0.022750
0.625000	0.5	-0.022500
0.633333	0.5	-0.022125
0.641667	0.5	-0.021750
0.650000	0.5	-0.021375
0.658333	0.5	-0.021375
0.666667	0.5	-0.021125
0.675000	0.5	-0.020500
0.683333	0.5	-0.019750
0.691667	0.5	-0.019250
0.700000	0.5	-0.018875
0.708333	0.5	-0.018125
0.716667	0.5	-0.017875
0.725000	0.5	-0.017375
0.733333	0.5	-0.017125
0.741667	0.5	-0.016625
0.750000	0.5	-0.016375
0.758333	0.5	-0.016000
0.766667	0.5	-0.015625
0.775000	0.5	-0.014750
0.783333	0.5	-0.014250
0.791667	0.5	-0.013875
0.800000	0.5	-0.013125
0.808333	0.5	-0.012625
0.816667	0.5	-0.012500
0.825000	0.5	-0.012500
0.833333	0.5	-0.012375
0.841667	0.5	-0.012375
0.850000	0.5	-0.012250
0.858333	0.5	-0.012000
0.866667	0.5	-0.011750
0.875000	0.5	-0.011250
0.883333	0.5	-0.010875
0.891667	0.5	-0.010875
0.900000	0.5	-0.010750
0.908333	0.5	-0.010375
0.916667	0.5	-0.010250
0.925000	0.5	-0.010375
0.933333	0.5	-0.010125
0.941667	0.5	-0.010250
0.950000	0.5	-0.010250
0.958333	0.5	-0.009750
0.966667	0.5	-0.010375
0.975000	0.5	-0.010250
0.983333	0.5	-0.010125
0.991667	0.5	-0.010000
1.000000	0.5	-0.009625
1.008333	0.5	-0.009500
1.016667	0.5	-0.009250
1.025000	0.5	-0.009375
1.033333	0.5	-0.009750
1.041667	0.5	-0.009625
1.050000	0.5	-0.009500
1.058333	0.5	-0.009875
1.066667	0.5	-0.010125
1.075000	0.5	-0.010375
1.083333	0.5	-0.010500
1.091667	0.5	-0.010875
1.100000	0.5	-0.011125
1.108333	0.5	-0.011375
1.116667	0.5	-0.011250
1.125000	0.5	-0.011375
1.133333	0.5	-0.011000
1.141667	0.5	-0.011125
1.150000	0.5	-0.011250
1.158333	0.5	-0.011500
1.166667	0.5	-0.012000
1.175000	0.5	-0.012000
1.183333	0.5	-0.011750
1.191667	0.5	-0.011875
1.200000	0.5	-0.012000
1.208333	0.5	-0.012125
1.216667	0.5	-0.012750
1.225000	0.5	-0.012500
1.233333	0.5	-0.012500
1.241667	0.5	-0.012875
1.250000	0.5	-0.013250
1.258333	0.5	-0.013375
1.266667	0.5	-0.013125
1.275000	0.5	-0.013500
1.283333	0.5	-0.013750
1.291667	0.5	-0.014000
1.300000	0.5	-0.014125
1.308333	0.5	-0.014250
1.316667	0.5	-0.014500
1.325000	0.5	-0.014750
1.333333	0.5	-0.014875
1.341667	0.5	-0.015000
1.350000	0.5	-0.015250
1.358333	0.5	-0.015375
1.366667	0.5	-0.015875
1.375000	0.5	-0.016500
1.383333	0.5	-0.017125
1.391667	0.5	-0.017875
1.400000	0.5	-0.018500
1.408333	0.5	-0.018750
1.416667	0.5	-0.019000
1.425000	0.5	-0.019250
1.433333	0.5	-0.020125
1.441667	0.5	-0.020500
1.450000	0.5	-0.020875
1.458333	0.5	-0.020750
1.466667	0.5	-0.020625
1.475000	0.5	-0.020875
1.483333	0.5	-0.021000
1.491667	0.5	-0.021375
1.500000	0.5	-0.021875
1.508333	0.5	-0.022250
1.516667	0.5	-0.022000
1.525000	0.5	-0.022125
1.533333	0.5	-0.022750
1.541667	0.5	-0.023500
1.550000	0.5	-0.024000
1.558333	0.5	-0.024250
1.566667	0.5	-0.024125
1.575000	0.5	-0.024250
1.583333	0.5	-0.024875
1.591667	0.5	-0.025250
1.600000	0.5	-0.025625
1.608333	0.5	-0.025750
1.616667	0.5	-0.025625
1.625000	0.5	-0.025750
1.633333	0.5	-0.026375
1.641667	0.5	-0.026375
1.650000	0.5	-0.026625
1.658333	0.5	-0.026875
1.666667	0.5	-0.027500
1.675000	0.5	-0.027875
1.683333	0.5	-0.028000
1.691667	0.5	-0.028000
1.700000	0.5	-0.028125
1.708333	0.5	-0.028250
1.716667	0.5	-0.028250
1.725000	0.5	-0.028000
1.733333	0.5	-0.027375
1.741667	0.5	-0.027375
1.750000	0.5	-0.027250
1.758333	0.5	-0.027375
1.766667	0.5	-0.027625
1.775000	0.5	-0.027625
1.783333	0.5	-0.027875
1.791667	0.5	-0.027375
1.800000	0.5	-0.027250
1.808333	0.5	-0.026750
1.816667	0.5	-0.027000
1.825000	0.5	-0.027000
1.833333	0.5	-0.027000
1.841667	0.5	-0.026375
1.850000	0.5	-0.026375
1.858333	0.5	-0.026000
1.866667	0.5	-0.025750
1.875000	0.5	-0.025875
1.883333	0.5	-0.025625
1.891667	0.5	-0.025375
1.900000	0.5	-0.025375
1.908333	0.5	-0.025375
1.916667	0.5	-0.025250
1.925000	0.5	-0.024875
1.933333	0.5	-0.025125
1.941667	0.5	-0.024875
1.950000	0.5	-0.024750
1.958333	0.5	-0.024250
1.966667	0.5	-0.024000
1.975000	0.5	-0.023875
1.983333	0.5	-0.024125
1.991667	0.5	-0.024250
2.000000	0.5	-0.024375
2.008333	0.5	-0.024500
2.016667	0.5	-0.024375
2.025000	0.5	-0.024375
2.033333	0.5	-0.023875
2.041667	0.5	-0.023500
2.050000	0.5	-0.023250
2.058333	0.5	-0.023250
2.066667	0.5	-0.023000
2.075000	0.5	-0.023000
2.083333	0.5	-0.023250
2.091667	0.5	-0.023125
2.100000	0.5	-0.023250
2.108333	0.5	-0.023125
2.116667	0.5	-0.022625
2.125000	0.5	-0.022500
2.133333	0.5	-0.022250
2.141667	0.5	-0.021875
2.150000	0.5	-0.022000
2.158333	0.5	-0.022000
2.166667	0.5	-0.021875
2.175000	0.5	-0.021750
2.183333	0.5	-0.021625
2.191667	0.5	-0.021250
2.200000	0.5	-0.020750
2.208333	0.5	-0.020875
2.216667	0.5	-0.020750
2.225000	0.5	-0.020625
2.233333	0.5	-0.020750
2.241667	0.5	-0.020125
2.250000	0.5	-0.019750
2.258333	0.5	-0.019625
2.266667	0.5	-0.019625
2.275000	0.5	-0.019875
2.283333	0.5	-0.019375
2.291667	0.5	-0.019125
2.300000	0.5	-0.019000
2.308333	0.5	-0.018625
2.316667	0.5	-0.018125
2.325000	0.5	-0.017875
2.333333	0.5	-0.017875
2.341667	0.5	-0.017375
2.350000	0.5	-0.017000
2.358333	0.5	-0.016375
2.366667	0.5	-0.015875
2.375000	0.5	-0.015625
2.383333	0.5	-0.015375
2.391667	0.5	-0.014875
2.400000	0.5	-0.014375
2.408333	0.5	-0.014125
2.416667	0.5	-0.013750
2.425000	0.5	-0.013000
2.433333	0.5	-0.012625
2.441667	0.5	-0.011625
2.450000	0.5	-0.011375
2.458333	0.5	-0.010625
2.466667	0.5	-0.010625
2.475000	0.5	-0.010000
2.483333	0.5	-0.009125
2.491667	0.5	-0.008500
2.500000	0.5	-0.007875
2.508333	0.5	-0.007500
2.516667	0.5	-0.007250
2.525000	0.5	-0.006500
2.533333	0.5	-0.006250
2.541667	0.5	-0.006250
2.550000	0.5	-0.006250
2.558333	0.5	-0.006250
2.566667	0.5	-0.005625
2.575000	0.5	-0.005375
2.583333	0.5	-0.005000
2.591667	0.5	-0.004375
2.600000	0.5	-0.004125
2.608333	0.5	-0.003625
2.616667	0.5	-0.003625
2.625000	0.5	-0.003500
2.633333	0.5	-0.003250
2.641667	0.5	-0.003125
2.650000	0.5	-0.002375
2.658333	0.5	-0.002250
2.666667	0.5	-0.002125
2.675000	0.5	-0.001750
2.683333	0.5	-0.001125
2.691667	0.5	-0.001625
2.700000	0.5	-0.001750
2.708333	0.5	-0.001875
2.716667	0.5	-0.001875
2.725000	0.5	-0.002125
2.733333	0.5	-0.002500
2.741667	0.5	-0.002750
2.750000	0.5	-0.002750
2.758333	0.5	-0.002875
2.766667	0.5	-0.002875
2.775000	0.5	-0.003000
2.783333	0.5	-0.003250
2.791667	0.5	-0.003625
2.800000	0.5	-0.003750
2.808333	0.5	-0.004000
2.816667	0.5	-0.004125
2.825000	0.5	-0.004250
2.833333	0.5	-0.004750
2.841667	0.5	-0.004625
2.850000	0.5	-0.004875
2.858333	0.5	-0.005250
2.866667	0.5	-0.005625
2.875000	0.5	-0.006000
2.883333	0.5	-0.006375
2.891667	0.5	-0.006125
2.900000	0.5	-0.006625
2.908333	0.5	-0.006750
2.916667	0.5	-0.006875
2.925000	0.5	-0.007250
2.933333	0.5	-0.007625
2.941667	0.5	-0.007875
2.950000	0.5	-0.008000
2.958333	0.5	-0.008375
2.966667	0.5	-0.009375
2.975000	0.5	-0.009500
2.983333	0.5	-0.009500
2.991667	0.5	-0.009625
3.000000	0.5	-0.009875
3.008333	0.5	-0.010125
3.016667	0.5	-0.010500
3.025000	0.5	-0.010375
3.033333	0.5	-0.010625
3.041667	0.5	-0.010750
3.050000	0.5	-0.011000
3.058333	0.5	-0.011000
3.066667	0.5	-0.011125
3.075000	0.5	-0.011500
3.083333	0.5	-0.011500
3.091667	0.5	-0.011375
3.100000	0.5	-0.011250
3.108333	0.5	-0.011250
3.116667	0.5	-0.011375
3.125000	0.5	-0.011375
3.133333	0.5	-0.011375
3.141667	0.5	-0.011000
3.150000	0.5	-0.011000
3.158333	0.5	-0.010875
3.166667	0.5	-0.010750
3.175000	0.5	-0.010375
3.183333	0.5	-0.010250
3.191667	0.5	-0.010250
3.200000	0.5	-0.009875
3.208333	0.5	-0.009875
3.216667	0.5	-0.010250
3.225000	0.5	-0.010250
3.233333	0.5	-0.010125
3.241667	0.5	-0.009875
3.250000	0.5	-0.009750
3.258333	0.5	-0.010000
3.266667	0.5	-0.009875
3.275000	0.5	-0.009625
3.283333	0.5	-0.009375
3.291667	0.5	-0.009375
3.300000	0.5	-0.009250
3.308333	0.5	-0.009375
3.316667	0.5	-0.010125
3.325000	0.5	-0.010625
3.333333	0.5	-0.010875
3.341667	0.5	-0.010750
3.350000	0.5	-0.011125
3.358333	0.5	-0.011500
3.366667	0.5	-0.012000
3.375000	0.5	-0.012375
3.383333	0.5	-0.012500
3.391667	0.5	-0.012875
3.400000	0.5	-0.013250
3.408333	0.5	-0.013375
3.416667	0.5	-0.013500
3.425000	0.5	-0.013500
3.433333	0.5	-0.014250
3.441667	0.5	-0.014500
3.450000	0.5	-0.014875
3.458333	0.5	-0.015125
3.466667	0.5	-0.015625
3.475000	0.5	-0.015750
3.483333	0.5	-0.016125
3.491667	0.5	-0.016375
3.500000	0.5	-0.016750
3.508333	0.5	-0.017125
3.516667	0.5	-0.017500
3.525000	0.5	-0.017875
3.533333	0.5	-0.018500
3.541667	0.5	-0.018750
3.550000	0.5	-0.018625
3.558333	0.5	-0.018875
3.566667	0.5	-0.018875
3.575000	0.5	-0.018750
3.583333	0.5	-0.018625
3.591667	0.5	-0.018375
3.600000	0.5	-0.018500
3.608333	0.5	-0.018375
3.616667	0.5	-0.018375
3.625000	0.5	-0.018625
3.633333	0.5	-0.019000
3.641667	0.5	-0.018500
3.650000	0.5	-0.018375
3.658333	0.5	-0.017875
3.666667	0.5	-0.017625
3.675000	0.5	-0.017750
3.683333	0.5	-0.017500
3.691667	0.5	-0.017625
3.700000	0.5	-0.017500
3.708333	0.5	-0.016875
3.716667	0.5	-0.016500
3.725000	0.5	-0.016375
3.733333	0.5	-0.015750
3.741667	0.5	-0.015250
3.750000	0.5	-0.015250
3.758333	0.5	-0.015000
3.766667	0.5	-0.014250
3.775000	0.5	-0.013875
3.783333	0.5	-0.013500
3.791667	0.5	-0.013250
3.800000	0.5	-0.013000
3.808333	0.5	-0.012750
3.816667	0.5	-0.012125
3.825000	0.5	-0.011625
3.833333	0.5	-0.011750
3.841667	0.5	-0.011375
3.850000	0.5	-0.010625
3.858333	0.5	-0.009750
3.866667	0.5	-0.010000
3.875000	0.5	-0.010125
3.883333	0.5	-0.010125
3.891667	0.5	-0.009750
3.900000	0.5	-0.009750
3.908333	0.5	-0.009625
3.916667	0.5	-0.009750
3.925000	0.5	-0.009500
3.933333	0.5	-0.009625
3.941667	0.5	-0.009875
3.950000	0.5	-0.009750
3.958333	0.5	-0.009875
3.966667	0.5	-0.009625
3.975000	0.5	-0.009375
3.983333	0.5	-0.009375
3.991667	0.5	-0.009375
4.000000	0.5	-0.009625
4.008333	0.5	-0.009500
4.016667	0.5	-0.009750
4.025000	0.5	-0.009500
4.033333	0.5	-0.009625
4.041667	0.5	-0.009875
4.050000	0.5	-0.010500
4.058333	0.5	-0.010625
4.066667	0.5	-0.010750
4.075000	0.5	-0.011000
4.083333	0.5	-0.011250
4.091667	0.5	-0.011625
4.100000	0.5	-0.011750
4.108333	0.5	-0.012000
4.116667	0.5	-0.012125
4.125000	0.5	-0.012625
4.133333	0.5	-0.012875
4.141667	0.5	-0.013250
4.150000	0.5	-0.013625
4.158333	0.5	-0.013875
4.166667	0.5	-0.014250
4.175000	0.5	-0.014750
4.183333	0.5	-0.015375
4.191667	0.5	-0.015750
4.200000	0.5	-0.016625
4.208333	0.5	-0.017250
4.216667	0.5	-0.017750
4.225000	0.5	-0.017875
4.233333	0.5	-0.018250
4.241667	0.5	-0.018500
4.250000	0.5	-0.018625
4.258333	0.5	-0.018750
4.266667	0.5	-0.019250
4.275000	0.5	-0.019750
4.283333	0.5	-0.020500
4.291667	0.5	-0.021000
4.300000	0.5	-0.021500
4.308333	0.5	-0.022000
4.316667	0.5	-0.022375
4.325000	0.5	-0.022875
4.333333	0.5	-0.023125
4.341667	0.5	-0.023625
4.350000	0.5	-0.023875
4.358333	0.5	-0.023750
4.366667	0.5	-0.023875
4.375000	0.5	-0.023625
4.383333	0.5	-0.023875
4.391667	0.5	-0.024500
4.400000	0.5	-0.024625
4.408333	0.5	-0.024625
4.416667	0.5	-0.025125
4.425000	0.5	-0.024750
4.433333	0.5	-0.024750
4.441667	0.5	-0.024750
4.450000	0.5	-0.024375
4.458333	0.5	-0.024250
4.466667	0.5	-0.024375
4.475000	0.5	-0.024250
4.483333	0.5	-0.024125
4.491667	0.5	-0.023625
4.500000	0.5	-0.023375
4.508333	0.5	-0.023625
4.516667	0.5	-0.023875
4.525000	0.5	-0.024000
4.533333	0.5	-0.024125
4.541667	0.5	-0.024250
4.550000	0.5	-0.024125
4.558333	0.5	-0.024000
4.566667	0.5	-0.023875
4.575000	0.5	-0.024250
4.583333	0.5	-0.024375
4.591667	0.5	-0.023875
4.600000	0.5	-0.023750
4.608333	0.5	-0.023625
4.616667	0.5	-0.023750
4.625000	0.5	-0.023375
4.633333	0.5	-0.023000
4.641667	0.5	-0.022875
4.650000	0.5	-0.022750
4.658333	0.5	-0.022375
4.666667	0.5	-0.022125
4.675000	0.5	-0.021625
4.683333	0.5	-0.021375
4.691667	0.5	-0.021250
4.700000	0.5	-0.021500
4.708333	0.5	-0.021625
4.716667	0.5	-0.021375
4.725000	0.5	-0.021000
4.733333	0.5	-0.020875
4.741667	0.5	-0.021000
4.750000	0.5	-0.021000
4.758333	0.5	-0.021125
4.766667	0.5	-0.021250
4.775000	0.5	-0.021125
4.783333	0.5	-0.020875
4.791667	0.5	-0.020875
4.800000	0.5	-0.020750
4.808333	0.5	-0.020875
4.816667	0.5	-0.020750
4.825000	0.5	-0.020625
4.833333	0.5	-0.020750
4.841667	0.5	-0.020875
4.850000	0.5	-0.021000
4.858333	0.5	-0.020875
4.866667	0.5	-0.020500
4.875000	0.5	-0.019875
4.883333	0.5	-0.020000
4.891667	0.5	-0.020125
4.900000	0.5	-0.020250
4.908333	0.5	-0.020125
4.916667	0.5	-0.019750
4.925000	0.5	-0.020000
4.933333	0.5	-0.020250
4.941667	0.5	-0.020500
4.950000	0.5	-0.020250
4.958333	0.5	-0.020125
4.966667	0.5	-0.020250
4.975000	0.5	-0.020250
4.983333	0.5	-0.019750
4.991667	0.5	-0.019625
5.000000	0.5	-0.019875
5.008333	0.5	-0.019375
5.016667	0.5	-0.019250
5.025000	0.5	-0.019625
5.033333	0.5	-0.019375
5.041667	0.5	-0.019125
5.050000	0.5	-0.019000
5.058333	0.5	-0.019125
5.066667	0.5	-0.019000
5.075000	0.5	-0.019000
5.083333	0.5	-0.019250
5.091667	0.5	-0.019250
5.100000	0.5	-0.019125
5.108333	0.5	-0.019250
5.116667	0.5	-0.018750
5.125000	0.5	-0.018375
5.133333	0.5	-0.018500
5.141667	0.5	-0.018750
5.150000	0.5	-0.019125
5.158333	0.5	-0.018875
5.166667	0.5	-0.018750
5.175000	0.5	-0.018750
5.183333	0.5	-0.019125
5.191667	0.5	-0.019125
5.200000	0.5	-0.019250
5.208333	0.5	-0.019125
5.216667	0.5	-0.018875
5.225000	0.5	-0.018750
5.233333	0.5	-0.018750
5.241667	0.5	-0.018750
5.250000	0.5	-0.019000
5.258333	0.5	-0.018500
5.266667	0.5	-0.018250
5.275000	0.5	-0.018125
5.283333	0.5	-0.018375
5.291667	0.5	-0.018625
5.300000	0.5	-0.018500
5.308333	0.5	-0.018500
5.316667	0.5	-0.018750
5.325000	0.5	-0.019250
5.333333	0.5	-0.019625
5.341667	0.5	-0.019625
5.350000	0.5	-0.019625
5.358333	0.5	-0.019875
5.366667	0.5	-0.020125
5.375000	0.5	-0.020125
5.383333	0.5	-0.020375
5.391667	0.5	-0.020500
5.400000	0.5	-0.020750
5.408333	0.5	-0.020500
5.416667	0.5	-0.020625
5.425000	0.5	-0.021000
5.433333	0.5	-0.021125
5.441667	0.5	-0.021375
5.450000	0.5	-0.021750
5.458333	0.5	-0.021625
5.466667	0.5	-0.022000
5.475000	0.5	-0.022625
5.483333	0.5	-0.022500
5.491667	0.5	-0.022625
5.500000	0.5	-0.022500
5.508333	0.5	-0.022875
5.516667	0.5	-0.022875
5.525000	0.5	-0.022750
5.533333	0.5	-0.022625
5.541667	0.5	-0.022375
5.550000	0.5	-0.022625
5.558333	0.5	-0.022625
5.566667	0.5	-0.023000
5.575000	0.5	-0.022875
5.583333	0.5	-0.022875
5.591667	0.5	-0.023250
5.600000	0.5	-0.023500
5.608333	0.5	-0.023750
5.616667	0.5	-0.024000
5.625000	0.5	-0.024125
5.633333	0.5	-0.024500
5.641667	0.5	-0.024250
5.650000	0.5	-0.023875
5.658333	0.5	-0.023875
5.666667	0.5	-0.023750
5.675000	0.5	-0.023750
5.683333	0.5	-0.023750
5.691667	0.5	-0.023750
5.700000	0.5	-0.023625
5.708333	0.5	-0.023125
5.716667	0.5	-0.022500
5.725000	0.5	-0.022375
5.733333	0.5	-0.022500
5.741667	0.5	-0.022500
5.750000	0.5	-0.022000
5.758333	0.5	-0.021875
5.766667	0.5	-0.021250
5.775000	0.5	-0.020625
5.783333	0.5	-0.019750
5.791667	0.5	-0.019125
5.800000	0.5	-0.019000
5.808333	0.5	-0.018500
5.816667	0.5	-0.017875
5.825000	0.5	-0.017375
5.833333	0.5	-0.017125
5.841667	0.5	-0.017000
5.850000	0.5	-0.016375
5.858333	0.5	-0.016125
5.866667	0.5	-0.016125
5.875000	0.5	-0.015375
5.883333	0.5	-0.014500
5.891667	0.5	-0.014000
5.900000	0.5	-0.013375
5.908333	0.5	-0.012625
5.916667	0.5	-0.012000
5.925000	0.5	-0.011500
5.933333	0.5	-0.011250
5.941667	0.5	-0.011000
5.950000	0.5	-0.010375
5.958333	0.5	-0.010125
5.966667	0.5	-0.010125
5.975000	0.5	-0.009625
5.983333	0.5	-0.009000
5.991667	0.5	-0.008375
6.000000	0.5	-0.007875
6.008333	0.5	-0.007500
6.016667	0.5	-0.006625
6.025000	0.5	-0.006000
6.033333	0.5	-0.006125
6.041667	0.5	-0.005125
6.050000	0.5	-0.004750
6.058333	0.5	-0.004375
6.066667	0.5	-0.004250
6.075000	0.5	-0.003875
6.083333	0.5	-0.003750
6.091667	0.5	-0.003625
6.100000	0.5	-0.003125
6.108333	0.5	-0.002625
6.116667	0.5	-0.002125
6.125000	0.5	-0.001875
6.133333	0.5	-0.001250
6.141667	0.5	-0.000750
6.150000	0.5	-0.000375
6.158333	0.5	0.000000
6.166667	0.5	0.000500
6.175000	0.5	0.001375
6.183333	0.5	0.002000
6.191667	0.5	0.002625
6.200000	0.5	0.003000
6.208333	0.5	0.003375
6.216667	0.5	0.004125
6.225000	0.5	0.004875
6.233333	0.5	0.004875
6.241667	0.5	0.004750
6.250000	0.5	0.005125
6.258333	0.5	0.005500
6.266667	0.5	0.005625
6.275000	0.5	0.005750
6.283333	0.5	0.005500
6.291667	0.5	0.005250
6.300000	0.5	0.005000
6.308333	0.5	0.004875
6.316667	0.5	0.004500
6.325000	0.5	0.003875
6.333333	0.5	0.003250
6.341667	0.5	0.002375
6.350000	0.5	0.001250
6.358333	0.5	0.000000
6.366667	0.5	-0.001375
6.375000	0.5	-0.002875
6.383333	0.5	-0.004500
6.391667	0.5	-0.006250
6.400000	0.5	-0.007500
6.408333	0.5	-0.009125
6.416667	0.5	-0.010625
6.425000	0.5	-0.011625
6.433333	0.5	-0.013000
6.441667	0.5	-0.014000
6.450000	0.5	-0.015000
6.458333	0.5	-0.015500
6.466667	0.5	-0.016000
6.475000	0.5	-0.016375
6.483333	0.5	-0.017000
6.491667	0.5	-0.017625
6.500000	0.5	-0.017500
6.508333	0.5	-0.017875
6.516667	0.5	-0.018250
6.525000	0.5	-0.018250
6.533333	0.5	-0.017875
6.541667	0.5	-0.017750
6.550000	0.5	-0.017500
6.558333	0.5	-0.017250
6.566667	0.5	-0.016875
6.575000	0.5	-0.016250
6.583333	0.5	-0.015500
6.591667	0.5	-0.014750
6.600000	0.5	-0.014500
6.608333	0.5	-0.014250
6.616667	0.5	-0.014125
6.625000	0.5	-0.013875
6.633333	0.5	-0.013750
6.641667	0.5	-0.013375
6.650000	0.5	-0.013500
6.658333	0.5	-0.013875
6.666667	0.5	-0.014750
6.675000	0.5	-0.015875
6.683333	0.5	-0.017500
6.691667	0.5	-0.019750
6.700000	0.5	-0.022500
6.708333	0.5	-0.027125
6.716667	0.5	-0.033375
6.725000	0.5	-0.040750
6.733333	0.5	-0.050750
6.741667	0.5	-0.062625
6.750000	0.5	-0.076875
6.758333	0.5	-0.094125
6.766667	0.5	-0.115750
6.775000	0.5	-0.142750
6.783333	0.5	-0.177375
6.791667	0.5	-0.223000
6.800000	0.5	-0.285125
6.808333	0.5	-0.369750
6.816667	0.5	-0.484625
6.825000	0.5	-0.634250
6.833333	0.5	-0.819625
6.841667	0.5	-1.036750
6.850000	0.5	-1.270500
6.858333	0.5	-1.498875
6.866667	0.5	-1.691250
6.875000	0.5	-1.810375
6.883333	0.5	-1.814375
6.891667	0.5	-1.662000
6.900000	0.5	-1.312500
6.908333	0.5	-0.731000
6.916667	0.5	0.110875
6.925000	0.5	1.234500
6.933333	0.5	2.648625
6.941667	0.5	4.348250
6.950000	0.5	6.312250
6.958333	0.5	8.498000
6.966667	0.5	10.837500
6.975000	0.5	13.236250
6.983333	0.5	15.574500
6.991667	0.5	17.713875
7.000000	0.5	19.515500
7.008333	0.5	20.858625
7.016667	0.5	21.661125
7.025000	0.5	21.891000
7.033333	0.5	21.570875
7.041667	0.5	20.769375
7.050000	0.5	19.586250
7.058333	0.5	18.133125
7.066667	0.5	16.520625
7.075000	0.5	14.845250
7.083333	0.5	13.185375
7.091667	0.5	11.598250
7.100000	0.5	10.120750
7.108333	0.5	8.775000
7.116667	0.5	7.570250
7.125000	0.5	6.505875
7.133333	0.5	5.576500
7.141667	0.5	4.771625
7.150000	0.5	4.079500
7.158333	0.5	3.487125
7.166667	0.5	2.982250
7.175000	0.5	2.552625
7.183333	0.5	2.187750
7.191667	0.5	1.878625
7.200000	0.5	1.616250
7.208333	0.5	1.393625
7.216667	0.5	1.204625
7.225000	0.5	1.044125
7.233333	0.5	0.907625
7.241667	0.5	0.790875
7.250000	0.5	0.691125
7.258333	0.5	0.605125
7.266667	0.5	0.531000
7.275000	0.5	0.467375
7.283333	0.5	0.412125
7.291667	0.5	0.364250
7.300000	0.5	0.322750
7.308333	0.5	0.286250
7.316667	0.5	0.254625
7.325000	0.5	0.227000
7.333333	0.5	0.202750
7.341667	0.5	0.181250
7.350000	0.5	0.162375
7.358333	0.5	0.145375
7.366667	0.5	0.130875
7.375000	0.5	0.117500
7.383333	0.5	0.105375
7.391667	0.5	0.094625
7.400000	0.5	0.085125
7.408333	0.5	0.077125
7.416667	0.5	0.069750
7.425000	0.5	0.063000
7.433333	0.5	0.057125
7.441667	0.5	0.051375
7.450000	0.5	0.047000
7.458333	0.5	0.042875
7.466667	0.5	0.038875
7.475000	0.5	0.034875
7.483333	0.5	0.031625
7.491667	0.5	0.028250
7.500000	0.5	0.025250
7.508333	0.5	0.023125
7.516667	0.5	0.021125
7.525000	0.5	0.018875
7.533333	0.5	0.016750
7.541667	0.5	0.015000
7.550000	0.5	0.013375
7.558333	0.5	0.011750
7.566667	0.5	0.009750
7.575000	0.5	0.007750
7.583333	0.5	0.006125
7.591667	0.5	0.004625
7.600000	0.5	0.002875
7.608333	0.5	0.001750
7.616667	0.5	0.000500
7.625000	0.5	-0.000375
7.633333	0.5	-0.001125
7.641667	0.5	-0.002500
7.650000	0.5	-0.003875
7.658333	0.5	-0.005125
7.666667	0.5	-0.006250
7.675000	0.5	-0.007375
7.683333	0.5	-0.008875
7.691667	0.5	-0.009875
7.700000	0.5	-0.011250
7.708333	0.5	-0.011875
7.716667	0.5	-0.012500
7.725000	0.5	-0.013125
7.733333	0.5	-0.013375
7.741667	0.5	-0.013625
7.750000	0.5	-0.013375
7.758333	0.5	-0.013250
7.766667	0.5	-0.013125
7.775000	0.5	-0.013125
7.783333	0.5	-0.012375
7.791667	0.5	-0.011625
7.800000	0.5	-0.010375
7.808333	0.5	-0.009125
7.816667	0.5	-0.007125
7.825000	0.5	-0.005000
7.833333	0.5	-0.002500
7.841667	0.5	0.000250
7.850000	0.5	0.003250
7.858333	0.5	0.006875
7.866667	0.5	0.011750
7.875000	0.5	0.017125
7.883333	0.5	0.023250
7.891667	0.5	0.030000
7.900000	0.5	0.037500
7.908333	0.5	0.046375
7.916667	0.5	0.056500
7.925000	0.5	0.068000
7.933333	0.5	0.081500
7.941667	0.5	0.096750
7.950000	0.5	0.113500
7.958333	0.5	0.132250
7.966667	0.5	0.153750
7.975000	0.5	0.177875
7.983333	0.5	0.205000
7.991667	0.5	0.236000
8.000000	0.5	0.271000
8.008333	0.5	0.312000
8.016667	0.5	0.358250
8.025000	0.5	0.412000
8.033333	0.5	0.474500
8.041667	0.5	0.546500
8.050000	0.5	0.629500
8.058333	0.5	0.724500
8.066667	0.5	0.832875
8.075000	0.5	0.955250
8.083333	0.5	1.092875
8.091667	0.5	1.245875
8.100000	0.5	1.415000
8.108333	0.5	1.600375
8.116667	0.5	1.801750
8.125000	0.5	2.019000
8.133333	0.5	2.251875
8.141667	0.5	2.500250
8.150000	0.5	2.763750
8.158333	0.5	3.041375
8.166667	0.5	3.332750
8.175000	0.5	3.637375
8.183333	0.5	3.954375
8.191667	0.5	4.283125
8.200000	0.5	4.623375
8.208333	0.5	4.974500
8.216667	0.5	5.336000
8.225000	0.5	5.706375
8.233333	0.5	6.086125
8.241667	0.5	6.474500
8.250000	0.5	6.870750
8.258333	0.5	7.274250
8.266667	0.5	7.684875
8.275000	0.5	8.101125
8.283333	0.5	8.523250
8.291667	0.5	8.950750
8.300000	0.5	9.383500
8.308333	0.5	9.819500
8.316667	0.5	10.258250
8.325000	0.5	10.699250
8.333333	0.5	11.138625
8.341667	0.5	11.572375
8.350000	0.5	11.992125
8.358333	0.5	12.384000
8.366667	0.5	12.727500
8.375000	0.5	12.995625
8.383333	0.5	13.156250
8.391667	0.5	13.180000
8.400000	0.5	13.045500
8.408333	0.5	12.744500
8.416667	0.5	12.283250
8.425000	0.5	11.680500
8.433333	0.5	10.964250
8.441667	0.5	10.164500
8.450000	0.5	9.311625
8.458333	0.5	8.434000
8.466667	0.5	7.556625
8.475000	0.5	6.701875
8.483333	0.5	5.886875
8.491667	0.5	5.126625
8.500000	0.5	4.430875
8.508333	0.5	3.805250
8.516667	0.5	3.251125
8.525000	0.5	2.767000
8.533333	0.5	2.347750
8.541667	0.5	1.988000
8.550000	0.5	1.681375
8.558333	0.5	1.421250
8.566667	0.5	1.201500
8.575000	0.5	1.016500
8.583333	0.5	0.861625
8.591667	0.5	0.731625
8.600000	0.5	0.623000
8.608333	0.5	0.532375
8.616667	0.5	0.456625
8.625000	0.5	0.393500
8.633333	0.5	0.340750
8.641667	0.5	0.296500
8.650000	0.5	0.260000
8.658333	0.5	0.229250
8.666667	0.5	0.202750
8.675000	0.5	0.180500
8.683333	0.5	0.161625
8.691667	0.5	0.145375
8.700000	0.5	0.131625
8.708333	0.5	0.120375
8.716667	0.5	0.110375
8.725000	0.5	0.101375
8.733333	0.5	0.093750
8.741667	0.5	0.086625
8.750000	0.5	0.080500
8.758333	0.5	0.075000
8.766667	0.5	0.070500
8.775000	0.5	0.066750
8.783333	0.5	0.062750
8.791667	0.5	0.059125
8.800000	0.5	0.056375
8.808333	0.5	0.053500
8.816667	0.5	0.051250
8.825000	0.5	0.048750
8.833333	0.5	0.046750
8.841667	0.5	0.045125
8.850000	0.5	0.043125
8.858333	0.5	0.041625
8.866667	0.5	0.040500
8.875000	0.5	0.039625
8.883333	0.5	0.038625
8.891667	0.5	0.037250
8.900000	0.5	0.036125
8.908333	0.5	0.034625
8.916667	0.5	0.033625
8.925000	0.5	0.032750
8.933333	0.5	0.031750
8.941667	0.5	0.030625
8.950000	0.5	0.029375
8.958333	0.5	0.029125
8.966667	0.5	0.028500
8.975000	0.5	0.027375
8.983333	0.5	0.026875
8.991667	0.5	0.026125
9.000000	0.5	0.025375
9.008333	0.5	0.024250
9.016667	0.5	0.023875
9.025000	0.5	0.023875
9.033333	0.5	0.023625
9.041667	0.5	0.023000
9.050000	0.5	0.022250
9.058333	0.5	0.022000
9.066667	0.5	0.021625
9.075000	0.5	0.021500
9.083333	0.5	0.021750
9.091667	0.5	0.022375
9.100000	0.5	0.022375
9.108333	0.5	0.022125
9.116667	0.5	0.022250
9.125000	0.5	0.022500
9.133333	0.5	0.022500
9.141667	0.5	0.022500
9.150000	0.5	0.022625
9.158333	0.5	0.022500
9.166667	0.5	0.022625
9.175000	0.5	0.022625
9.183333	0.5	0.022375
9.191667	0.5	0.022500
9.200000	0.5	0.022625
9.208333	0.5	0.022875
9.216667	0.5	0.023125
9.225000	0.5	0.022875
9.233333	0.5	0.022750
9.241667	0.5	0.022750
9.250000	0.5	0.022375
9.258333	0.5	0.022625
9.266667	0.5	0.023000
9.275000	0.5	0.022875
9.283333	0.5	0.022750
9.291667	0.5	0.022500
9.300000	0.5	0.022500
9.308333	0.5	0.022750
9.316667	0.5	0.022875
9.325000	0.5	0.022750
9.333333	0.5	0.022875
9.341667	0.5	0.023375
9.350000	0.5	0.023500
9.358333	0.5	0.023625
9.366667	0.5	0.023250
9.375000	0.5	0.023000
9.383333	0.5	0.022500
9.391667	0.5	0.022750
9.400000	0.5	0.023250
9.408333	0.5	0.023500
9.416667	0.5	0.023750
9.425000	0.5	0.023625
9.433333	0.5	0.024000
9.441667	0.5	0.025000
9.450000	0.5	0.025375
9.458333	0.5	0.026375
9.466667	0.5	0.027125
9.475000	0.5	0.028125
9.483333	0.5	0.029500
9.491667	0.5	0.031500
9.500000	0.5	0.033750
9.508333	0.5	0.036125
9.516667	0.5	0.038500
9.525000	0.5	0.041250
9.533333	0.5	0.044875
9.541667	0.5	0.049250
9.550000	0.5	0.054000
9.558333	0.5	0.059125
9.566667	0.5	0.065500
9.575000	0.5	0.072125
9.583333	0.5	0.079625
9.591667	0.5	0.087625
9.600000	0.5	0.096875
9.608333	0.5	0.106875
9.616667	0.5	0.118000
9.625000	0.5	0.130000
9.633333	0.5	0.143625
9.641667	0.5	0.158375
9.650000	0.5	0.174625
9.658333	0.5	0.192375
9.666667	0.5	0.212125
9.675000	0.5	0.234500
9.683333	0.5	0.259500
9.691667	0.5	0.287375
9.700000	0.5	0.319250
9.708333	0.5	0.355625
9.716667	0.5	0.397250
9.725000	0.5	0.445375
9.733333	0.5	0.501750
9.741667	0.5	0.566000
9.750000	0.5	0.641250
9.758333	0.5	0.728125
9.766667	0.5	0.829500
9.775000	0.5	0.945750
9.783333	0.5	1.078750
9.791667	0.5	1.230125
9.800000	0.5	1.400500
9.808333	0.5	1.590875
9.816667	0.5	1.801750
9.825000	0.5	2.032250
9.833333	0.5	2.282375
9.841667	0.5	2.550750
9.850000	0.5	2.835500
9.858333	0.5	3.133875
9.866667	0.5	3.443500
9.875000	0.5	3.760625
9.883333	0.5	4.080750
9.891667	0.5	4.400500
9.900000	0.5	4.714625
9.908333	0.5	5.018250
9.916667	0.5	5.307500
9.925000	0.5	5.577375
9.933333	0.5	5.823375
9.941667	0.5	6.042000
9.950000	0.5	6.228625
9.958333	0.5	6.381375
9.966667	0.5	6.497875
9.975000	0.5	6.576500
9.983333	0.5	6.616375
9.991667	0.5	6.617375
10.000000	0.5	6.580500
10.008333	0.5	6.506000
10.016667	0.5	6.396625
10.025000	0.5	6.254375
10.033333	0.5	6.082250
10.041667	0.5	5.883250
10.050000	0.5	5.661250
10.058333	0.5	5.419125
10.066667	0.5	5.161250
10.075000	0.5	4.891250
10.083333	0.5	4.612875
10.091667	0.5	4.329875
10.100000	0.5	4.045500
10.108333	0.5	3.763125
10.116667	0.5	3.485250
10.125000	0.5	3.214000
10.133333	0.5	2.952375
10.141667	0.5	2.700750
10.150000	0.5	2.461750
10.158333	0.5	2.235250
10.166667	0.5	2.023000
10.175000	0.5	1.825000
10.183333	0.5	1.641625
10.191667	0.5	1.472375
10.200000	0.5	1.317250
10.208333	0.5	1.175875
10.216667	0.5	1.047500
10.225000	0.5	0.931375
10.233333	0.5	0.827125
10.241667	0.5	0.733625
10.250000	0.5	0.650375
10.258333	0.5	0.576750
10.266667	0.5	0.511750
10.275000	0.5	0.454375
10.283333	0.5	0.403875
10.291667	0.5	0.359375
10.300000	0.5	0.320125
10.308333	0.5	0.286125
10.316667	0.5	0.255625
10.325000	0.5	0.229250
10.333333	0.5	0.206250
10.341667	0.5	0.185875
10.350000	0.5	0.167750
10.358333	0.5	0.151875
10.366667	0.5	0.137500
10.375000	0.5	0.125125
10.383333	0.5	0.114500
10.391667	0.5	0.104750
10.400000	0.5	0.095875
10.408333	0.5	0.088000
10.416667	0.5	0.081125
10.425000	0.5	0.075000
10.433333	0.5	0.069000
10.441667	0.5	0.063500
10.450000	0.5	0.058625
10.458333	0.5	0.054750
10.466667	0.5	0.050750
10.475000	0.5	0.047125
10.483333	0.5	0.043625
10.491667	0.5	0.040375
10.500000	0.5	0.037750
10.508333	0.5	0.035250
10.516667	0.5	0.032875
10.525000	0.5	0.030750
10.533333	0.5	0.028750
10.541667	0.5	0.027000
10.550000	0.5	0.025625
10.558333	0.5	0.024750
10.566667	0.5	0.023750
10.575000	0.5	0.022750
10.583333	0.5	0.021625
10.591667	0.5	0.020750
10.600000	0.5	0.020000
10.608333	0.5	0.019250
10.616667	0.5	0.018625
10.625000	0.5	0.017875
10.633333	0.5	0.017375
10.641667	0.5	0.016250
10.650000	0.5	0.016125
10.658333	0.5	0.015875
10.666667	0.5	0.015750
10.675000	0.5	0.015625
10.683333	0.5	0.015250
10.691667	0.5	0.015250
10.700000	0.5	0.015000
10.708333	0.5	0.014375
10.716667	0.5	0.013875
10.725000	0.5	0.013625
10.733333	0.5	0.013000
10.741667	0.5	0.012500
10.750000	0.5	0.012500
10.758333	0.5	0.012500
10.766667	0.5	0.012375
10.775000	0.5	0.012500
10.783333	0.5	0.012625
10.791667	0.5	0.012125
10.800000	0.5	0.011750
10.808333	0.5	0.011875
10.816667	0.5	0.011625
10.825000	0.5	0.011875
10.833333	0.5	0.012125
10.841667	0.5	0.012500
10.850000	0.5	0.012625
10.858333	0.5	0.012500
10.866667	0.5	0.012750
10.875000	0.5	0.013125
10.883333	0.5	0.013125
10.891667	0.5	0.013375
10.900000	0.5	0.013500
10.908333	0.5	0.013500
10.916667	0.5	0.013250
10.925000	0.5	0.013875
10.933333	0.5	0.014375
10.941667	0.5	0.014750
10.950000	0.5	0.014875
10.958333	0.5	0.015250
10.966667	0.5	0.015750
10.975000	0.5	0.016375
10.983333	0.5	0.016750
10.991667	0.5	0.017000
11.000000	0.5	0.017000
11.008333	0.5	0.017375
11.016667	0.5	0.017250
11.025000	0.5	0.017750
11.033333	0.5	0.018500
11.041667	0.5	0.019000
11.050000	0.5	0.019250
11.058333	0.5	0.019625
11.066667	0.5	0.020125
11.075000	0.5	0.020750
11.083333	0.5	0.020750
11.091667	0.5	0.020875
11.100000	0.5	0.021375
11.108333	0.5	0.021750
11.116667	0.5	0.021625
11.125000	0.5	0.021750
11.133333	0.5	0.021750
11.141667	0.5	0.021625
11.150000	0.5	0.021500
11.158333	0.5	0.021875
11.166667	0.5	0.022250
11.175000	0.5	0.021750
11.183333	0.5	0.021625
11.191667	0.5	0.021500
11.200000	0.5	0.021500
11.208333	0.5	0.021625
11.216667	0.5	0.021750
11.225000	0.5	0.021625
11.233333	0.5	0.021125
11.241667	0.5	0.021250
11.250000	0.5	0.021000
11.258333	0.5	0.021000
11.266667	0.5	0.020750
11.275000	0.5	0.020375
11.283333	0.5	0.019875
11.291667	0.5	0.019500
11.300000	0.5	0.019250
11.308333	0.5	0.018875
11.316667	0.5	0.018625
11.325000	0.5	0.018250
11.333333	0.5	0.017875
11.341667	0.5	0.017375
11.350000	0.5	0.017125
11.358333	0.5	0.016750
11.366667	0.5	0.016500
11.375000	0.5	0.015875
11.383333	0.5	0.015250
11.391667	0.5	0.014875
11.400000	0.5	0.014000
11.408333	0.5	0.013375
11.416667	0.5	0.012875
11.425000	0.5	0.012375
11.433333	0.5	0.011750
11.441667	0.5	0.010875
11.450000	0.5	0.010125
11.458333	0.5	0.009000
11.466667	0.5	0.008000
11.475000	0.5	0.007375
11.483333	0.5	0.006625
11.491667	0.5	0.005750
11.500000	0.5	0.005250
11.508333	0.5	0.005375
11.516667	0.5	0.005250
11.525000	0.5	0.004750
11.533333	0.5	0.004250
11.541667	0.5	0.004250
11.550000	0.5	0.003750
11.558333	0.5	0.002875
11.566667	0.5	0.002625
11.575000	0.5	0.002000
11.583333	0.5	0.001500
11.591667	0.5	0.000875
11.600000	0.5	0.000500
11.608333	0.5	0.000125
11.616667	0.5	-0.000125
11.625000	0.5	-0.000375
11.633333	0.5	-0.000875
11.641667	0.5	-0.001500
11.650000	0.5	-0.001750
11.658333	0.5	-0.002000
11.666667	0.5	-0.002250
11.675000	0.5	-0.002125
11.683333	0.5	-0.002000
11.691667	0.5	-0.001750
11.700000	0.5	-0.001750
11.708333	0.5	-0.002000
11.716667	0.5	-0.002250
11.725000	0.5	-0.002250
11.733333	0.5	-0.002500
11.741667	0.5	-0.002375
11.750000	0.5	-0.002625
11.758333	0.5	-0.002625
11.766667	0.5	-0.002625
11.775000	0.5	-0.002625
11.783333	0.5	-0.002750
11.791667	0.5	-0.002875
11.800000	0.5	-0.002750
11.808333	0.5	-0.002625
11.816667	0.5	-0.002750
11.825000	0.5	-0.002500
11.833333	0.5	-0.002750
11.841667	0.5	-0.002750
11.850000	0.5	-0.002250
11.858333	0.5	-0.002000
11.866667	0.5	-0.001625
11.875000	0.5	-0.001375
11.883333	0.5	-0.000875
11.891667	0.5	-0.000500
11.900000	0.5	-0.000250
11.908333	0.5	0.000500
11.916667	0.5	0.001000
11.925000	0.5	0.001375
11.933333	0.5	0.002000
11.941667	0.5	0.002500
11.950000	0.5	0.002875
11.958333	0.5	0.003375
11.966667	0.5	0.004125
11.975000	0.5	0.004500
11.983333	0.5	0.005000
11.991667	0.5	0.005375
12.000000	0.5	0.005875
12.008333	0.5	0.006625
12.016667	0.5	0.007000
12.025000	0.5	0.007750
12.033333	0.5	0.008125
12.041667	0.5	0.008375
12.050000	0.5	0.008625
12.058333	0.5	0.008875
12.066667	0.5	0.009125
12.075000	0.5	0.009625
12.083333	0.5	0.010000
12.091667	0.5	0.010250
12.100000	0.5	0.010500
12.108333	0.5	0.010500
12.116667	0.5	0.010875
12.125000	0.5	0.010750
12.133333	0.5	0.011000
12.141667	0.5	0.010375
12.150000	0.5	0.009500
12.158333	0.5	0.009375
12.166667	0.5	0.009250
12.175000	0.5	0.008875
12.183333	0.5	0.008125
12.191667	0.5	0.007375
12.200000	0.5	0.007000
12.208333	0.5	0.007000
12.216667	0.5	0.006875
12.225000	0.5	0.006500
12.233333	0.5	0.006250
12.241667	0.5	0.006375
12.250000	0.5	0.006375
12.258333	0.5	0.006500
12.266667	0.5	0.006125
12.275000	0.5	0.005875
12.283333	0.5	0.006125
12.291667	0.5	0.006000
12.300000	0.5	0.006250
12.308333	0.5	0.006000
12.316667	0.5	0.006375
12.325000	0.5	0.006500
12.333333	0.5	0.006375
12.341667	0.5	0.006750
12.350000	0.5	0.007125
12.358333	0.5	0.007625
12.366667	0.5	0.008250
12.375000	0.5	0.008625
12.383333	0.5	0.009500
12.391667	0.5	0.010375
12.400000	0.5	0.011250
12.408333	0.5	0.012000
12.416667	0.5	0.012250
12.425000	0.5	0.012625
12.433333	0.5	0.012875
12.441667	0.5	0.012875
12.450000	0.5	0.013125
12.458333	0.5	0.013250
12.466667	0.5	0.012875
12.475000	0.5	0.013125
12.483333	0.5	0.012625
12.491667	0.5	0.011750
12.500000	0.5	0.011125
12.508333	0.5	0.010500
12.516667	0.5	0.009625
12.525000	0.5	0.008875
12.533333	0.5	0.007625
12.541667	0.5	0.006625
12.550000	0.5	0.005875
12.558333	0.5	0.005000
12.566667	0.5	0.004250
12.575000	0.5	0.003500
12.583333	0.5	0.002500
12.591667	0.5	0.001750
12.600000	0.5	0.001125
12.608333	0.5	0.000750
12.616667	0.5	0.000125
12.625000	0.5	-0.000375
12.633333	0.5	-0.001250
12.641667	0.5	-0.002125
12.650000	0.5	-0.002875
12.658333	0.5	-0.003000
12.666667	0.5	-0.003375
12.675000	0.5	-0.003875
12.683333	0.5	-0.004000
12.691667	0.5	-0.004000
12.700000	0.5	-0.004000
12.708333	0.5	-0.004625
12.716667	0.5	-0.004875
12.725000	0.5	-0.004750
12.733333	0.5	-0.004750
12.741667	0.5	-0.004750
12.750000	0.5	-0.004750
12.758333	0.5	-0.004750
12.766667	0.5	-0.004625
12.775000	0.5	-0.005000
12.783333	0.5	-0.005500
12.791667	0.5	-0.005250
12.800000	0.5	-0.005250
12.808333	0.5	-0.005250
12.816667	0.5	-0.005125
12.825000	0.5	-0.005500
12.833333	0.5	-0.005625
12.841667	0.5	-0.005500
12.850000	0.5	-0.005125
12.858333	0.5	-0.005125
12.866667	0.5	-0.004875
12.875000	0.5	-0.004750
12.883333	0.5	-0.004750
12.891667	0.5	-0.004750
12.900000	0.5	-0.004000
12.908333	0.5	-0.004000
12.916667	0.5	-0.003875
12.925000	0.5	-0.003625
12.933333	0.5	-0.003625
12.941667	0.5	-0.003625
12.950000	0.5	-0.003625
12.958333	0.5	-0.003375
12.966667	0.5	-0.002875
12.975000	0.5	-0.002625
12.983333	0.5	-0.002500
12.991667	0.5	-0.001750
13.000000	0.5	-0.001250
13.008333	0.5	-0.001125
13.016667	0.5	-0.000875
13.025000	0.5	-0.001000
13.033333	0.5	-0.000875
13.041667	0.5	-0.000625
13.050000	0.5	-0.000750
13.058333	0.5	-0.000625
13.066667	0.5	-0.000625
13.075000	0.5	-0.000500
13.083333	0.5	0.000000
13.091667	0.5	0.000375
13.100000	0.5	0.000625
13.108333	0.5	0.000625
13.116667	0.5	0.000125
13.125000	0.5	0.000375
13.133333	0.5	0.000875
13.141667	0.5	0.001500
13.150000	0.5	0.002000
13.158333	0.5	0.002500
13.166667	0.5	0.002250
13.175000	0.5	0.002125
13.183333	0.5	0.001875
13.191667	0.5	0.002125
13.200000	0.5	0.002500
13.208333	0.5	0.002500
13.216667	0.5	0.002375
13.225000	0.5	0.002125
13.233333	0.5	0.002375
13.241667	0.5	0.002750
13.250000	0.5	0.003000
13.258333	0.5	0.003000
13.266667	0.5	0.003500
13.275000	0.5	0.003500
13.283333	0.5	0.003500
13.291667	0.5	0.003500
13.300000	0.5	0.003500
13.308333	0.5	0.003500
13.316667	0.5	0.003500
13.325000	0.5	0.003500
13.333333	0.5	0.003125
13.341667	0.5	0.002875
13.350000	0.5	0.002750
13.358333	0.5	0.002750
13.366667	0.5	0.002500
13.375000	0.5	0.002375
13.383333	0.5	0.002375
13.391667	0.5	0.002000
13.400000	0.5	0.001625
13.408333	0.5	0.001250
13.416667	0.5	0.001000
13.425000	0.5	0.001125
13.433333	0.5	0.001125
13.441667	0.5	0.000875
13.450000	0.5	0.000500
13.458333	0.5	0.000000
13.466667	0.5	0.000000
13.475000	0.5	-0.000125
13.483333	0.5	-0.000375
13.491667	0.5	-0.000500
13.500000	0.5	-0.000375
13.508333	0.5	-0.000500
13.516667	0.5	-0.000375
13.525000	0.5	-0.000750
13.533333	0.5	-0.001125
13.541667	0.5	-0.001375
13.550000	0.5	-0.001500
13.558333	0.5	-0.001625
13.566667	0.5	-0.001625
13.575000	0.5	-0.001750
13.583333	0.5	-0.001750
13.591667	0.5	-0.001500
13.600000	0.5	-0.001500
13.608333	0.5	-0.001500
13.616667	0.5	-0.001750
13.625000	0.5	-0.001875
13.633333	0.5	-0.001875
13.641667	0.5	-0.002000
13.650000	0.5	-0.002125
13.658333	0.5	-0.001875
13.666667	0.5	-0.002000
13.675000	0.5	-0.001625
13.683333	0.5	-0.001625
13.691667	0.5	-0.001500
13.700000	0.5	-0.001625
13.708333	0.5	-0.001875
13.716667	0.5	-0.002125
13.725000	0.5	-0.002250
13.733333	0.5	-0.002000
13.741667	0.5	-0.002125
13.750000	0.5	-0.002000
13.758333	0.5	-0.001875
13.766667	0.5	-0.001375
13.775000	0.5	-0.001625
13.783333	0.5	-0.001500
13.791667	0.5	-0.001625
13.800000	0.5	-0.001250
13.808333	0.5	-0.001125
13.816667	0.5	-0.001625
13.825000	0.5	-0.001625
13.833333	0.5	-0.001875
13.841667	0.5	-0.001875
13.850000	0.5	-0.001750
13.858333	0.5	-0.001500
13.866667	0.5	-0.001250
13.875000	0.5	-0.001250
13.883333	0.5	-0.000875
13.891667	0.5	-0.000625
13.900000	0.5	-0.000625
13.908333	0.5	-0.000625
13.916667	0.5	-0.000625
13.925000	0.5	-0.000375
13.933333	0.5	-0.000250
13.941667	0.5	-0.000375
13.950000	0.5	-0.000750
13.958333	0.5	-0.000750
13.966667	0.5	-0.000750
13.975000	0.5	-0.001000
13.983333	0.5	-0.001250
13.991667	0.5	-0.001125
14.000000	0.5	-0.001000
14.008333	0.5	-0.001125
14.016667	0.5	-0.000875
14.025000	0.5	-0.000875
14.033333	0.5	-0.001000
14.041667	0.5	-0.000875
14.050000	0.5	-0.001375
14.058333	0.5	-0.001500
14.066667	0.5	-0.001500
14.075000	0.5	-0.001625
14.083333	0.5	-0.002000
14.091667	0.5	-0.002500
14.100000	0.5	-0.002125
14.108333	0.5	-0.001875
14.116667	0.5	-0.001875
14.125000	0.5	-0.002000
14.133333	0.5	-0.002125
14.141667	0.5	-0.002000
14.150000	0.5	-0.002250
14.158333	0.5	-0.002250
14.166667	0.5	-0.001875
14.175000	0.5	-0.001625
14.183333	0.5	-0.001500
14.191667	0.5	-0.001375
14.200000	0.5	-0.001250
14.208333	0.5	-0.001250
14.216667	0.5	-0.000750
14.225000	0.5	-0.000875
14.233333	0.5	-0.000375
14.241667	0.5	-0.000500
14.250000	0.5	-0.000625
14.258333	0.5	-0.000750
14.266667	0.5	-0.000500
14.275000	0.5	-0.000375
14.283333	0.5	-0.000375
14.291667	0.5	-0.000125
14.300000	0.5	0.000375
14.308333	0.5	0.000250
14.316667	0.5	0.000875
14.325000	0.5	0.000750
14.333333	0.5	0.001125
14.341667	0.5	0.001250
14.350000	0.5	0.001125
14.358333	0.5	0.001500
14.366667	0.5	0.001875
14.375000	0.5	0.001875
14.383333	0.5	0.002000
14.391667	0.5	0.002125
14.400000	0.5	0.002250
14.408333	0.5	0.002500
14.416667	0.5	0.002625
14.425000	0.5	0.002750
14.433333	0.5	0.002750
14.441667	0.5	0.003375
14.450000	0.5	0.003875
14.458333	0.5	0.003875
14.466667	0.5	0.003500
14.475000	0.5	0.003500
14.483333	0.5	0.003375
14.491667	0.5	0.003250
14.500000	0.5	0.003625
14.508333	0.5	0.003875
14.516667	0.5	0.003750
14.525000	0.5	0.004000
14.533333	0.5	0.004125
14.541667	0.5	0.003625
14.550000	0.5	0.003375
14.558333	0.5	0.003250
14.566667	0.5	0.003750
14.575000	0.5	0.003625
14.583333	0.5	0.003375
14.591667	0.5	0.003625
14.600000	0.5	0.003875
14.608333	0.5	0.003750
14.616667	0.5	0.003500
14.625000	0.5	0.003500
14.633333	0.5	0.003250
14.641667	0.5	0.003125
14.650000	0.5	0.003000
14.658333	0.5	0.003250
14.666667	0.5	0.002750
14.675000	0.5	0.002625
14.683333	0.5	0.003125
14.691667	0.5	0.003000
14.700000	0.5	0.002875
14.708333	0.5	0.002875
14.716667	0.5	0.003125
14.725000	0.5	0.003000
14.733333	0.5	0.002875
14.741667	0.5	0.003000
14.750000	0.5	0.003250
14.758333	0.5	0.003750
14.766667	0.5	0.003625
14.775000	0.5	0.003250
14.783333	0.5	0.002750
14.791667	0.5	0.002500
14.800000	0.5	0.002625
14.808333	0.5	0.002625
14.816667	0.5	0.002750
14.825000	0.5	0.002750
14.833333	0.5	0.003000
14.841667	0.5	0.002750
14.850000	0.5	0.003000
14.858333	0.5	0.003125
14.866667	0.5	0.003125
14.875000	0.5	0.003375
14.883333	0.5	0.003500
14.891667	0.5	0.003500
14.900000	0.5	0.003875
14.908333	0.5	0.004125
14.916667	0.5	0.004125
14.925000	0.5	0.004000
14.933333	0.5	0.003750
14.941667	0.5	0.003875
14.950000	0.5	0.004000
14.958333	0.5	0.004250
14.966667	0.5	0.004500
14.975000	0.5	0.004625
14.983333	0.5	0.004625
14.991667	0.5	0.005000
15.000000	0.5	0.004875
15.008333	0.5	0.004750
15.016667	0.5	0.004625
15.025000	0.5	0.004750
15.033333	0.5	0.005000
15.041667	0.5	0.005125
15.050000	0.5	0.005000
15.058333	0.5	0.004625
15.066667	0.5	0.004500
15.075000	0.5	0.004625
15.083333	0.5	0.004625
15.091667	0.5	0.004375
15.100000	0.5	0.004500
15.108333	0.5	0.004750
15.116667	0.5	0.004750
15.125000	0.5	0.004625
15.133333	0.5	0.004375
15.141667	0.5	0.004125
15.150000	0.5	0.003125
15.158333	0.5	0.002750
15.166667	0.5	0.002250
15.175000	0.5	0.001750
15.183333	0.5	0.000875
15.191667	0.5	0.000375
15.200000	0.5	0.000250
15.208333	0.5	-0.000125
15.216667	0.5	-0.000875
15.225000	0.5	-0.001125
15.233333	0.5	-0.002000
15.241667	0.5	-0.002625
15.250000	0.5	-0.003125
15.258333	0.5	-0.003500
15.266667	0.5	-0.004000
15.275000	0.5	-0.004750
15.283333	0.5	-0.005375
15.291667	0.5	-0.005875
15.300000	0.5	-0.006375
15.308333	0.5	-0.006875
15.316667	0.5	-0.006750
15.325000	0.5	-0.007125
15.333333	0.5	-0.007500
15.341667	0.5	-0.007750
15.350000	0.5	-0.007625
15.358333	0.5	-0.008000
15.366667	0.5	-0.008500
15.375000	0.5	-0.009000
15.383333	0.5	-0.009000
15.391667	0.5	-0.008875
15.400000	0.5	-0.008625
15.408333	0.5	-0.008625
15.416667	0.5	-0.008875
15.425000	0.5	-0.009000
15.433333	0.5	-0.008750
15.441667	0.5	-0.008500
15.450000	0.5	-0.008500
15.458333	0.5	-0.008375
15.466667	0.5	-0.007750
15.475000	0.5	-0.007250
15.483333	0.5	-0.006750
15.491667	0.5	-0.006750
15.500000	0.5	-0.005875
15.508333	0.5	-0.005750
15.516667	0.5	-0.005375
15.525000	0.5	-0.005000
15.533333	0.5	-0.004750
15.541667	0.5	-0.004250
15.550000	0.5	-0.003750
15.558333	0.5	-0.003125
15.566667	0.5	-0.003000
15.575000	0.5	-0.002375
15.583333	0.5	-0.001750
15.591667	0.5	-0.001250
15.600000	0.5	-0.000750
15.608333	0.5	-0.000125
15.616667	0.5	0.000250
15.625000	0.5	0.000250
15.633333	0.5	0.000750
15.641667	0.5	0.001625
15.650000	0.5	0.002000
15.658333	0.5	0.002375
15.666667	0.5	0.002750
15.675000	0.5	0.003125
15.683333	0.5	0.003500
15.691667	0.5	0.003750
15.700000	0.5	0.004250
15.708333	0.5	0.004750
15.716667	0.5	0.004750
15.725000	0.5	0.004625
15.733333	0.5	0.005125
15.741667	0.5	0.005625
15.750000	0.5	0.005750
15.758333	0.5	0.005500
15.766667	0.5	0.005500
15.775000	0.5	0.005625
15.783333	0.5	0.005750
15.791667	0.5	0.005375
15.800000	0.5	0.005250
15.808333	0.5	0.005000
15.816667	0.5	0.004750
15.825000	0.5	0.004750
15.833333	0.5	0.004125
15.841667	0.5	0.003625
15.850000	0.5	0.003375
15.858333	0.5	0.003375
15.866667	0.5	0.003000
15.875000	0.5	0.002375
15.883333	0.5	0.001750
15.891667	0.5	0.001250
15.900000	0.5	0.000875
15.908333	0.5	0.000125
15.916667	0.5	-0.000250
15.925000	0.5	-0.000625
15.933333	0.5	-0.001125
15.941667	0.5	-0.002375
15.950000	0.5	-0.003125
15.958333	0.5	-0.003750
15.966667	0.5	-0.004000
15.975000	0.5	-0.004250
15.983333	0.5	-0.004500
15.991667	0.5	-0.004750
16.000000	0.5	-0.004750
16.008333	0.5	-0.005125
16.016667	0.5	-0.005250
16.025000	0.5	-0.005625
16.033333	0.5	-0.006250
16.041667	0.5	-0.006750
16.050000	0.5	-0.007500
16.058333	0.5	-0.008125
16.066667	0.5	-0.008625
16.075000	0.5	-0.009000
16.083333	0.5	-0.009500
16.091667	0.5	-0.009750
16.100000	0.5	-0.010125
16.108333	0.5	-0.010375
16.116667	0.5	-0.010750
16.125000	0.5	-0.011375
16.133333	0.5	-0.011750
16.141667	0.5	-0.011750
16.150000	0.5	-0.011750
16.158333	0.5	-0.011375
16.166667	0.5	-0.011500
16.175000	0.5	-0.012125
16.183333	0.5	-0.012500
16.191667	0.5	-0.012875
16.200000	0.5	-0.012875
16.208333	0.5	-0.013000
16.216667	0.5	-0.013250
16.225000	0.5	-0.013375
16.233333	0.5	-0.013375
16.241667	0.5	-0.013750
16.250000	0.5	-0.014125
16.258333	0.5	-0.014875
16.266667	0.5	-0.015250
16.275000	0.5	-0.015750
16.283333	0.5	-0.015875
16.291667	0.5	-0.016375
16.300000	0.5	-0.016750
16.308333	0.5	-0.016875
16.316667	0.5	-0.017250
16.325000	0.5	-0.017375
16.333333	0.5	-0.017750
16.341667	0.5	-0.018125
16.350000	0.5	-0.018500
16.358333	0.5	-0.018500
16.366667	0.5	-0.018375
16.375000	0.5	-0.017875
16.383333	0.5	-0.018000
16.391667	0.5	-0.018375
16.400000	0.5	-0.018750
16.408333	0.5	-0.018750
16.416667	0.5	-0.018750
16.425000	0.5	-0.018750
16.433333	0.5	-0.018625
16.441667	0.5	-0.018625
16.450000	0.5	-0.018250
16.458333	0.5	-0.018375
16.466667	0.5	-0.018375
16.475000	0.5	-0.018375
16.483333	0.5	-0.018125
16.491667	0.5	-0.018250
16.500000	0.5	-0.018000
16.508333	0.5	-0.018125
16.516667	0.5	-0.018375
16.525000	0.5	-0.018000
16.533333	0.5	-0.018000
16.541667	0.5	-0.017875
16.550000	0.5	-0.017875
16.558333	0.5	-0.018000
16.566667	0.5	-0.018000
16.575000	0.5	-0.018250
16.583333	0.5	-0.018750
16.591667	0.5	-0.019125
16.600000	0.5	-0.018625
16.608333	0.5	-0.018750
16.616667	0.5	-0.018750
16.625000	0.5	-0.018875
16.633333	0.5	-0.019125
16.641667	0.5	-0.019250
16.650000	0.5	-0.019125
16.658333	0.5	-0.018750
16.666667	0.5	-0.018625
16.675000	0.5	-0.018750
16.683333	0.5	-0.018875
16.691667	0.5	-0.018750
16.700000	0.5	-0.019000
16.708333	0.5	-0.019500
16.716667	0.5	-0.020125
16.725000	0.5	-0.020000
16.733333	0.5	-0.020125
16.741667	0.5	-0.020125
16.750000	0.5	-0.020250
16.758333	0.5	-0.020625
16.766667	0.5	-0.020625
16.775000	0.5	-0.020875
16.783333	0.5	-0.020875
16.791667	0.5	-0.021375
16.800000	0.5	-0.022000
16.808333	0.5	-0.021750
16.816667	0.5	-0.021750
16.825000	0.5	-0.022375
16.833333	0.5	-0.022625
16.841667	0.5	-0.022625
16.850000	0.5	-0.022625
16.858333	0.5	-0.022500
16.866667	0.5	-0.022750
16.875000	0.5	-0.023000
16.883333	0.5	-0.023500
16.891667	0.5	-0.023625
16.900000	0.5	-0.023625
16.908333	0.5	-0.023750
16.916667	0.5	-0.024250
16.925000	0.5	-0.024500
16.933333	0.5	-0.024625
16.941667	0.5	-0.024500
16.950000	0.5	-0.024375
16.958333	0.5	-0.024750
16.966667	0.5	-0.025250
16.975000	0.5	-0.025750
16.983333	0.5	-0.026125
16.991667	0.5	-0.026625
17.000000	0.5	-0.027125
17.008333	0.5	-0.028250
17.016667	0.5	-0.028750
17.025000	0.5	-0.029500
17.033333	0.5	-0.030250
17.041667	0.5	-0.031000
17.050000	0.5	-0.031750
17.058333	0.5	-0.032250
17.066667	0.5	-0.032625
17.075000	0.5	-0.033375
17.083333	0.5	-0.034375
17.091667	0.5	-0.035375
17.100000	0.5	-0.036750
17.108333	0.5	-0.037875
17.116667	0.5	-0.038875
17.125000	0.5	-0.040500
17.133333	0.5	-0.041500
17.141667	0.5	-0.042875
17.150000	0.5	-0.044500
17.158333	0.5	-0.046375
17.166667	0.5	-0.048375
17.175000	0.5	-0.050375
17.183333	0.5	-0.052375
17.191667	0.5	-0.054250
17.200000	0.5	-0.056875
17.208333	0.5	-0.060000
17.216667	0.5	-0.063000
17.225000	0.5	-0.066125
17.233333	0.5	-0.069500
17.241667	0.5	-0.073375
17.250000	0.5	-0.077125
17.258333	0.5	-0.080875
17.266667	0.5	-0.084625
17.275000	0.5	-0.088500
17.283333	0.5	-0.092875
17.291667	0.5	-0.097250
17.300000	0.5	-0.100750
17.308333	0.5	-0.104000
17.316667	0.5	-0.107875
17.325000	0.5	-0.111125
17.333333	0.5	-0.113875
17.341667	0.5	-0.116500
17.350000	0.5	-0.119125
17.358333	0.5	-0.120875
17.366667	0.5	-0.122250
17.375000	0.5	-0.122875
17.383333	0.5	-0.123125
17.391667	0.5	-0.122500
17.400000	0.5	-0.121875
17.408333	0.5	-0.120625
17.416667	0.5	-0.119000
17.425000	0.5	-0.116875
17.433333	0.5	-0.114375
17.441667	0.5	-0.111125
17.450000	0.5	-0.107250
17.458333	0.5	-0.103875
17.466667	0.5	-0.099750
17.475000	0.5	-0.095750
17.483333	0.5	-0.091375
17.491667	0.5	-0.086875
17.500000	0.5	-0.081875
17.508333	0.5	-0.077000
17.516667	0.5	-0.072375
17.525000	0.5	-0.067375
17.533333	0.5	-0.062625
17.541667	0.5	-0.057750
17.550000	0.5	-0.053000
17.558333	0.5	-0.049000
17.566667	0.5	-0.044750
17.575000	0.5	-0.041125
17.583333	0.5	-0.037625
17.591667	0.5	-0.034125
17.600000	0.5	-0.030500
17.608333	0.5	-0.027375
17.616667	0.5	-0.024250
17.625000	0.5	-0.021750
17.633333	0.5	-0.019750
17.641667	0.5	-0.017625
17.650000	0.5	-0.015750
17.658333	0.5	-0.014000
17.666667	0.5	-0.012625
17.675000	0.5	-0.011125
17.683333	0.5	-0.009625
17.691667	0.5	-0.008125
17.700000	0.5	-0.007000
17.708333	0.5	-0.005875
17.716667	0.5	-0.004750
17.725000	0.5	-0.004250
17.733333	0.5	-0.004000
17.741667	0.5	-0.003625
17.750000	0.5	-0.003000
17.758333	0.5	-0.002750
17.766667	0.5	-0.002500
17.775000	0.5	-0.002250
17.783333	0.5	-0.002000
17.791667	0.5	-0.001625
17.800000	0.5	-0.001750
17.808333	0.5	-0.001750
17.816667	0.5	-0.001750
17.825000	0.5	-0.001875
17.833333	0.5	-0.001750
17.841667	0.5	-0.001500
17.850000	0.5	-0.001500
17.858333	0.5	-0.001625
17.866667	0.5	-0.001500
17.875000	0.5	-0.001375
17.883333	0.5	-0.001375
17.891667	0.5	-0.001250
17.900000	0.5	-0.001500
17.908333	0.5	-0.001625
17.916667	0.5	-0.001750
17.925000	0.5	-0.001250
17.933333	0.5	-0.001000
17.941667	0.5	-0.001375
17.950000	0.5	-0.001625
17.958333	0.5	-0.002000
17.966667	0.5	-0.002250
17.975000	0.5	-0.003125
17.983333	0.5	-0.003500
17.991667	0.5	-0.003250
18.000000	0.5	-0.003125
18.008333	0.5	-0.003500
18.016667	0.5	-0.003500
18.025000	0.5	-0.003625
18.033333	0.5	-0.003750
18.041667	0.5	-0.003500
18.050000	0.5	-0.003375
18.058333	0.5	-0.003625
18.066667	0.5	-0.003875
18.075000	0.5	-0.004625
18.083333	0.5	-0.005125
18.091667	0.5	-0.005500
18.100000	0.5	-0.006000
18.108333	0.5	-0.006125
18.116667	0.5	-0.006375
18.125000	0.5	-0.006750
18.133333	0.5	-0.007250
18.141667	0.5	-0.007750
18.150000	0.5	-0.008125
18.158333	0.5	-0.008625
18.166667	0.5	-0.009500
18.175000	0.5	-0.010125
18.183333	0.5	-0.010875
18.191667	0.5	-0.011750
18.200000	0.5	-0.012375
18.208333	0.5	-0.013375
18.216667	0.5	-0.014750
18.225000	0.5	-0.015750
18.233333	0.5	-0.016500
18.241667	0.5	-0.018125
18.250000	0.5	-0.019500
18.258333	0.5	-0.020750
18.266667	0.5	-0.022250
18.275000	0.5	-0.024250
18.283333	0.5	-0.026000
18.291667	0.5	-0.027625
18.300000	0.5	-0.029625
18.308333	0.5	-0.031250
18.316667	0.5	-0.033125
18.325000	0.5	-0.035500
18.333333	0.5	-0.037250
18.341667	0.5	-0.039125
18.350000	0.5	-0.041500
18.358333	0.5	-0.043625
18.366667	0.5	-0.045375
18.375000	0.5	-0.047125
18.383333	0.5	-0.049000
18.391667	0.5	-0.051000
18.400000	0.5	-0.052625
18.408333	0.5	-0.054750
18.416667	0.5	-0.056500
18.425000	0.5	-0.058125
18.433333	0.5	-0.059375
18.441667	0.5	-0.060125
18.450000	0.5	-0.061125
18.458333	0.5	-0.062000
18.466667	0.5	-0.062500
18.475000	0.5	-0.063000
18.483333	0.5	-0.063625
18.491667	0.5	-0.063875
18.500000	0.5	-0.063750
18.508333	0.5	-0.064125
18.516667	0.5	-0.063750
18.525000	0.5	-0.063250
18.533333	0.5	-0.063000
18.541667	0.5	-0.062250
18.550000	0.5	-0.061625
18.558333	0.5	-0.061250
18.566667	0.5	-0.060875
18.575000	0.5	-0.060375
18.583333	0.5	-0.059625
18.591667	0.5	-0.058750
18.600000	0.5	-0.058125
18.608333	0.5	-0.057500
18.616667	0.5	-0.056500
18.625000	0.5	-0.055375
18.633333	0.5	-0.054375
18.641667	0.5	-0.053500
18.650000	0.5	-0.052500
18.658333	0.5	-0.051500
18.666667	0.5	-0.050625
18.675000	0.5	-0.050000
18.683333	0.5	-0.049500
18.691667	0.5	-0.049250
18.700000	0.5	-0.048625
18.708333	0.5	-0.048000
18.716667	0.5	-0.047500
18.725000	0.5	-0.047000
18.733333	0.5	-0.046625
18.741667	0.5	-0.046750
18.750000	0.5	-0.047000
18.758333	0.5	-0.046500
18.766667	0.5	-0.046000
18.775000	0.5	-0.045750
18.783333	0.5	-0.046000
18.791667	0.5	-0.045875
18.800000	0.5	-0.046250
18.808333	0.5	-0.046625
18.816667	0.5	-0.046125
18.825000	0.5	-0.045875
18.833333	0.5	-0.046125
18.841667	0.5	-0.046375
18.850000	0.5	-0.046500
18.858333	0.5	-0.046625
18.866667	0.5	-0.046625
18.875000	0.5	-0.046875
18.883333	0.5	-0.046875
18.891667	0.5	-0.047125
18.900000	0.5	-0.047500
18.908333	0.5	-0.047500
18.916667	0.5	-0.047625
18.925000	0.5	-0.048000
18.933333	0.5	-0.048500
18.941667	0.5	-0.048750
18.950000	0.5	-0.048750
18.958333	0.5	-0.048625
18.966667	0.5	-0.048625
18.975000	0.5	-0.048500
18.983333	0.5	-0.048250
18.991667	0.5	-0.048250
19.000000	0.5	-0.048375
19.008333	0.5	-0.048750
19.016667	0.5	-0.048875
19.025000	0.5	-0.048875
19.033333	0.5	-0.048625
19.041667	0.5	-0.048375
19.050000	0.5	-0.048000
19.058333	0.5	-0.048250
19.066667	0.5	-0.048500
19.075000	0.5	-0.048375
19.083333	0.5	-0.048250
19.091667	0.5	-0.048250
19.100000	0.5	-0.048000
19.108333	0.5	-0.047875
19.116667	0.5	-0.047500
19.125000	0.5	-0.047500
19.133333	0.5	-0.047125
19.141667	0.5	-0.046750
19.150000	0.5	-0.046625
19.158333	0.5	-0.046250
19.166667	0.5	-0.045875
19.175000	0.5	-0.045375
19.183333	0.5	-0.045125
19.191667	0.5	-0.045125
19.200000	0.5	-0.044375
19.208333	0.5	-0.043500
19.216667	0.5	-0.042625
19.225000	0.5	-0.041875
19.233333	0.5	-0.041125
19.241667	0.5	-0.040500
19.250000	0.5	-0.040000
19.258333	0.5	-0.039375
19.266667	0.5	-0.038875
19.275000	0.5	-0.038250
19.283333	0.5	-0.038125
19.291667	0.5	-0.037625
19.300000	0.5	-0.036875
19.308333	0.5	-0.036250
19.316667	0.5	-0.035250
19.325000	0.5	-0.035125
19.333333	0.5	-0.034500
19.341667	0.5	-0.034125
19.350000	0.5	-0.033750
19.358333	0.5	-0.033500
19.366667	0.5	-0.033000
19.375000	0.5	-0.032375
19.383333	0.5	-0.032000
19.391667	0.5	-0.031250
19.400000	0.5	-0.030875
19.408333	0.5	-0.030500
19.416667	0.5	-0.030000
19.425000	0.5	-0.029375
19.433333	0.5	-0.029125
19.441667	0.5	-0.028750
19.450000	0.5	-0.028875
19.458333	0.5	-0.028625
19.466667	0.5	-0.028250
19.475000	0.5	-0.027875
19.483333	0.5	-0.028125
19.491667	0.5	-0.028375
19.500000	0.5	-0.028625
19.508333	0.5	-0.028500
19.516667	0.5	-0.028125
19.525000	0.5	-0.028000
19.533333	0.5	-0.028125
19.541667	0.5	-0.028250
19.550000	0.5	-0.028500
19.558333	0.5	-0.028750
19.566667	0.5	-0.028875
19.575000	0.5	-0.029375
19.583333	0.5	-0.029750
19.591667	0.5	-0.030250
19.600000	0.5	-0.030500
19.608333	0.5	-0.030625
19.616667	0.5	-0.030625
19.625000	0.5	-0.030750
19.633333	0.5	-0.031250
19.641667	0.5	-0.032000
19.650000	0.5	-0.032750
19.658333	0.5	-0.032875
19.666667	0.5	-0.032750
19.675000	0.5	-0.033375
19.683333	0.5	-0.033875
19.691667	0.5	-0.034125
19.700000	0.5	-0.034500
19.708333	0.5	-0.034625
19.716667	0.5	-0.034875
19.725000	0.5	-0.035375
19.733333	0.5	-0.035375
19.741667	0.5	-0.035875
19.750000	0.5	-0.036250
19.758333	0.5	-0.036875
19.766667	0.5	-0.036875
19.775000	0.5	-0.037000
19.783333	0.5	-0.037375
19.791667	0.5	-0.037500
19.800000	0.5	-0.038375
19.808333	0.5	-0.038250
19.816667	0.5	-0.038125
19.825000	0.5	-0.038375
19.833333	0.5	-0.038625
19.841667	0.5	-0.038875
19.850000	0.5	-0.039000
19.858333	0.5	-0.038750
19.866667	0.5	-0.038875
19.875000	0.5	-0.039375
19.883333	0.5	-0.039375
19.891667	0.5	-0.039000
19.900000	0.5	-0.038750
19.908333	0.5	-0.038500
19.916667	0.5	-0.038250
19.925000	0.5	-0.038750
19.933333	0.5	-0.038500
19.941667	0.5	-0.038375
19.950000	0.5	-0.038125
19.958333	0.5	-0.037625
19.966667	0.5	-0.037625
19.975000	0.5	-0.037375
19.983333	0.5	-0.037625
19.991667	0.5	-0.037625
20.000000	0.5	-0.037625
20.008333	0.5	-0.037500
20.016667	0.5	-0.037125
20.025000	0.5	-0.037000
20.033333	0.5	-0.036750
20.041667	0.5	-0.036625
20.050000	0.5	-0.036375
20.058333	0.5	-0.036125
20.066667	0.5	-0.036000
20.075000	0.5	-0.035750
20.083333	0.5	-0.035750
20.091667	0.5	-0.035875
20.100000	0.5	-0.035625
20.108333	0.5	-0.035875
20.116667	0.5	-0.035875
20.125000	0.5	-0.035875
20.133333	0.5	-0.036000
20.141667	0.5	-0.035875
20.150000	0.5	-0.035750
20.158333	0.5	-0.035250
20.166667	0.5	-0.034750
20.175000	0.5	-0.034875
20.183333	0.5	-0.035125
20.191667	0.5	-0.035375
20.200000	0.5	-0.035250
20.208333	0.5	-0.035125
20.216667	0.5	-0.035000
20.225000	0.5	-0.034625
20.233333	0.5	-0.034750
20.241667	0.5	-0.034500
20.250000	0.5	-0.034375
20.258333	0.5	-0.034250
20.266667	0.5	-0.034125
20.275000	0.5	-0.034000
20.283333	0.5	-0.033375
20.291667	0.5	-0.033250
20.300000	0.5	-0.033250
20.308333	0.5	-0.033375
20.316667	0.5	-0.033375
20.325000	0.5	-0.033125
20.333333	0.5	-0.032875
20.341667	0.5	-0.032750
20.350000	0.5	-0.032375
20.358333	0.5	-0.032250
20.366667	0.5	-0.032000
20.375000	0.5	-0.032000
20.383333	0.5	-0.031625
20.391667	0.5	-0.031250
20.400000	0.5	-0.031000
20.408333	0.5	-0.030500
20.416667	0.5	-0.029625
20.425000	0.5	-0.029000
20.433333	0.5	-0.028375
20.441667	0.5	-0.027500
20.450000	0.5	-0.026625
20.458333	0.5	-0.026250
20.466667	0.5	-0.025750
20.475000	0.5	-0.025250
20.483333	0.5	-0.024500
20.491667	0.5	-0.024250
20.500000	0.5	-0.023750
20.508333	0.5	-0.023250
20.516667	0.5	-0.022375
20.525000	0.5	-0.021750
20.533333	0.5	-0.020875
20.541667	0.5	-0.020250
20.550000	0.5	-0.019875
20.558333	0.5	-0.019375
20.566667	0.5	-0.018500
20.575000	0.5	-0.017750
20.583333	0.5	-0.017000
20.591667	0.5	-0.015750
20.600000	0.5	-0.014375
20.608333	0.5	-0.013750
20.616667	0.5	-0.012750
20.625000	0.5	-0.011875
20.633333	0.5	-0.011250
20.641667	0.5	-0.010625
20.650000	0.5	-0.010000
20.658333	0.5	-0.009625
20.666667	0.5	-0.008500
20.675000	0.5	-0.007500
20.683333	0.5	-0.006750
20.691667	0.5	-0.006000
20.700000	0.5	-0.005500
20.708333	0.5	-0.004875
20.716667	0.5	-0.004250
20.725000	0.5	-0.004125
20.733333	0.5	-0.004000
20.741667	0.5	-0.004625
20.750000	0.5	-0.004875
20.758333	0.5	-0.005250
20.766667	0.5	-0.005125
20.775000	0.5	-0.005500
20.783333	0.5	-0.006000
20.791667	0.5	-0.007000
20.800000	0.5	-0.008000
20.808333	0.5	-0.008875
20.816667	0.5	-0.009875
20.825000	0.5	-0.011000
20.833333	0.5	-0.012125
20.841667	0.5	-0.013500
20.850000	0.5	-0.014125
20.858333	0.5	-0.015250
20.866667	0.5	-0.016500
20.875000	0.5	-0.018125
20.883333	0.5	-0.019250
20.891667	0.5	-0.020625
20.900000	0.5	-0.022000
20.908333	0.5	-0.023375
20.916667	0.5	-0.024500
20.925000	0.5	-0.025750
20.933333	0.5	-0.026625
20.941667	0.5	-0.027750
20.950000	0.5	-0.029125
20.958333	0.5	-0.030250
20.966667	0.5	-0.030750
20.975000	0.5	-0.031500
20.983333	0.5	-0.032250
20.991667	0.5	-0.033250
21.000000	0.5	-0.034500
21.008333	0.5	-0.035375
21.016667	0.5	-0.035875
21.025000	0.5	-0.036375
21.033333	0.5	-0.037000
21.041667	0.5	-0.037250
21.050000	0.5	-0.037375
21.058333	0.5	-0.037875
21.066667	0.5	-0.037750
21.075000	0.5	-0.037750
21.083333	0.5	-0.038125
21.091667	0.5	-0.038500
21.100000	0.5	-0.039000
21.108333	0.5	-0.038750
21.116667	0.5	-0.038500
21.125000	0.5	-0.038500
21.133333	0.5	-0.038625
21.141667	0.5	-0.038625
21.150000	0.5	-0.038375
21.158333	0.5	-0.038125
21.166667	0.5	-0.037625
21.175000	0.5	-0.037750
21.183333	0.5	-0.037125
21.191667	0.5	-0.036875
21.200000	0.5	-0.036875
21.208333	0.5	-0.036875
21.216667	0.5	-0.036750
21.225000	0.5	-0.036500
21.233333	0.5	-0.036000
21.241667	0.5	-0.036250
21.250000	0.5	-0.036625
21.258333	0.5	-0.036625
21.266667	0.5	-0.036375
21.275000	0.5	-0.035750
21.283333	0.5	-0.035375
21.291667	0.5	-0.035000
21.300000	0.5	-0.035125
21.308333	0.5	-0.035000
21.316667	0.5	-0.034875
21.325000	0.5	-0.034500
21.333333	0.5	-0.034250
21.341667	0.5	-0.034500
21.350000	0.5	-0.034250
21.358333	0.5	-0.034000
21.366667	0.5	-0.033375
21.375000	0.5	-0.033000
21.383333	0.5	-0.033250
21.391667	0.5	-0.032750
21.400000	0.5	-0.032375
21.408333	0.5	-0.032500
21.416667	0.5	-0.032000
21.425000	0.5	-0.032000
21.433333	0.5	-0.031375
21.441667	0.5	-0.031375
21.450000	0.5	-0.031500
21.458333	0.5	-0.031625
21.466667	0.5	-0.031375
21.475000	0.5	-0.031250
21.483333	0.5	-0.030625
21.491667	0.5	-0.030250
21.500000	0.5	-0.030000
21.508333	0.5	-0.029500
21.516667	0.5	-0.028875
21.525000	0.5	-0.028625
21.533333	0.5	-0.028125
21.541667	0.5	-0.027875
21.550000	0.5	-0.027375
21.558333	0.5	-0.027250
21.566667	0.5	-0.027000
21.575000	0.5	-0.026500
21.583333	0.5	-0.025750
21.591667	0.5	-0.024875
21.600000	0.5	-0.024250
21.608333	0.5	-0.023750
21.616667	0.5	-0.023500
21.625000	0.5	-0.023125
21.633333	0.5	-0.022625
21.641667	0.5	-0.022250
21.650000	0.5	-0.021500
21.658333	0.5	-0.021500
21.666667	0.5	-0.021000
21.675000	0.5	-0.020250
21.683333	0.5	-0.019625
21.691667	0.5	-0.019750
21.700000	0.5	-0.019125
21.708333	0.5	-0.018375
21.716667	0.5	-0.017625
21.725000	0.5	-0.017625
21.733333	0.5	-0.017125
21.741667	0.5	-0.016500
21.750000	0.5	-0.016375
21.758333	0.5	-0.015750
21.766667	0.5	-0.015250
21.775000	0.5	-0.015000
21.783333	0.5	-0.014250
21.791667	0.5	-0.013625
21.800000	0.5	-0.013500
21.808333	0.5	-0.013375
21.816667	0.5	-0.013125
21.825000	0.5	-0.012625
21.833333	0.5	-0.012125
21.841667	0.5	-0.011625
21.850000	0.5	-0.011125
21.858333	0.5	-0.010625
21.866667	0.5	-0.010500
21.875000	0.5	-0.010250
21.883333	0.5	-0.009875
21.891667	0.5	-0.009625
21.900000	0.5	-0.009250
21.908333	0.5	-0.009125
21.916667	0.5	-0.009125
21.925000	0.5	-0.009125
21.933333	0.5	-0.008875
21.941667	0.5	-0.008875
21.950000	0.5	-0.008500
21.958333	0.5	-0.008250
21.966667	0.5	-0.007875
21.975000	0.5	-0.007500
21.983333	0.5	-0.007500
21.991667	0.5	-0.007000
22.000000	0.5	-0.007000
22.008333	0.5	-0.006875
22.016667	0.5	-0.007250
22.025000	0.5	-0.007375
22.033333	0.5	-0.007125
22.041667	0.5	-0.007000
22.050000	0.5	-0.006500
22.058333	0.5	-0.006125
22.066667	0.5	-0.006000
22.075000	0.5	-0.006250
22.083333	0.5	-0.005875
22.091667	0.5	-0.005375
22.100000	0.5	-0.005125
22.108333	0.5	-0.005125
22.116667	0.5	-0.005125
22.125000	0.5	-0.005250
22.133333	0.5	-0.005125
22.141667	0.5	-0.004750
22.150000	0.5	-0.004375
22.158333	0.5	-0.004375
22.166667	0.5	-0.004250
22.175000	0.5	-0.004375
22.183333	0.5	-0.004250
22.191667	0.5	-0.004125
22.200000	0.5	-0.004625
22.208333	0.5	-0.004375
22.216667	0.5	-0.004375
22.225000	0.5	-0.004625
22.233333	0.5	-0.004750
22.241667	0.5	-0.004750
22.250000	0.5	-0.004375
22.258333	0.5	-0.004375
22.266667	0.5	-0.004625
22.275000	0.5	-0.004250
22.283333	0.5	-0.004500
22.291667	0.5	-0.004250
22.300000	0.5	-0.004125
22.308333	0.5	-0.003875
22.316667	0.5	-0.003875
22.325000	0.5	-0.003875
22.333333	0.5	-0.003750
22.341667	0.5	-0.003750
22.350000	0.5	-0.003875
22.358333	0.5	-0.003875
22.366667	0.5	-0.004125
22.375000	0.5	-0.004500
22.383333	0.5	-0.004375
22.391667	0.5	-0.004750
22.400000	0.5	-0.005375
22.408333	0.5	-0.005750
22.416667	0.5	-0.006375
22.425000	0.5	-0.006750
22.433333	0.5	-0.007375
22.441667	0.5	-0.007625
22.450000	0.5	-0.008000
22.458333	0.5	-0.008500
22.466667	0.5	-0.008625
22.475000	0.5	-0.008750
22.483333	0.5	-0.009250
22.491667	0.5	-0.009750
22.500000	0.5	-0.010250
22.508333	0.5	-0.010750
22.516667	0.5	-0.011125
22.525000	0.5	-0.011375
22.533333	0.5	-0.011500
22.541667	0.5	-0.012125
22.550000	0.5	-0.012875
22.558333	0.5	-0.013375
22.566667	0.5	-0.014000
22.575000	0.5	-0.014625
22.583333	0.5	-0.015250
22.591667	0.5	-0.015750
22.600000	0.5	-0.016250
22.608333	0.5	-0.016375
22.616667	0.5	-0.016875
22.625000	0.5	-0.017000
22.633333	0.5	-0.017375
22.641667	0.5	-0.017625
22.650000	0.5	-0.018000
22.658333	0.5	-0.018125
22.666667	0.5	-0.018625
22.675000	0.5	-0.019125
22.683333	0.5	-0.019250
22.691667	0.5	-0.019250
22.700000	0.5	-0.020000
22.708333	0.5	-0.020125
22.716667	0.5	-0.020625
22.725000	0.5	-0.020875
22.733333	0.5	-0.021250
22.741667	0.5	-0.021250
22.750000	0.5	-0.021375
22.758333	0.5	-0.021625
22.766667	0.5	-0.021625
22.775000	0.5	-0.021625
22.783333	0.5	-0.021875
22.791667	0.5	-0.021625
22.800000	0.5	-0.021500
22.808333	0.5	-0.021875
22.816667	0.5	-0.022625
22.825000	0.5	-0.023000
22.833333	0.5	-0.023125
22.841667	0.5	-0.023125
22.850000	0.5	-0.022625
22.858333	0.5	-0.022750
22.866667	0.5	-0.022750
22.875000	0.5	-0.022750
22.883333	0.5	-0.022625
22.891667	0.5	-0.022625
22.900000	0.5	-0.022500
22.908333	0.5	-0.022500
22.916667	0.5	-0.022875
22.925000	0.5	-0.022750
22.933333	0.5	-0.022625
22.941667	0.5	-0.022125
22.950000	0.5	-0.022000
22.958333	0.5	-0.021875
22.966667	0.5	-0.021875
22.975000	0.5	-0.021750
22.983333	0.5	-0.021625
22.991667	0.5	-0.021125
23.000000	0.5	-0.020500
23.008333	0.5	-0.020000
23.016667	0.5	-0.019750
23.025000	0.5	-0.019375
23.033333	0.5	-0.019375
23.041667	0.5	-0.019375
23.050000	0.5	-0.019500
23.058333	0.5	-0.019625
23.066667	0.5	-0.019375
23.075000	0.5	-0.019125
23.083333	0.5	-0.019125
23.091667	0.5	-0.019125
23.100000	0.5	-0.019250
23.108333	0.5	-0.019500
23.116667	0.5	-0.019750
23.125000	0.5	-0.020125
23.133333	0.5	-0.020250
23.141667	0.5	-0.020000
23.150000	0.5	-0.020125
23.158333	0.5	-0.020250
23.166667	0.5	-0.020625
23.175000	0.5	-0.020875
23.183333	0.5	-0.021250
23.191667	0.5	-0.021375
23.200000	0.5	-0.021250
23.208333	0.5	-0.021625
23.216667	0.5	-0.022375
23.225000	0.5	-0.022625
23.233333	0.5	-0.023375
23.241667	0.5	-0.024000
23.250000	0.5	-0.024375
23.258333	0.5	-0.025000
23.266667	0.5	-0.025625
23.275000	0.5	-0.026500
23.283333	0.5	-0.026875
23.291667	0.5	-0.027125
23.300000	0.5	-0.027500
23.308333	0.5	-0.028125
23.316667	0.5	-0.028250
23.325000	0.5	-0.029000
23.333333	0.5	-0.029500
23.341667	0.5	-0.029875
23.350000	0.5	-0.030375
23.358333	0.5	-0.030750
23.366667	0.5	-0.031375
23.375000	0.5	-0.031625
23.383333	0.5	-0.032000
23.391667	0.5	-0.032250
23.400000	0.5	-0.032625
23.408333	0.5	-0.032500
23.416667	0.5	-0.032500
23.425000	0.5	-0.032125
23.433333	0.5	-0.032250
23.441667	0.5	-0.032250
23.450000	0.5	-0.032250
23.458333	0.5	-0.032000
23.466667	0.5	-0.031625
23.475000	0.5	-0.031500
23.483333	0.5	-0.031250
23.491667	0.5	-0.031000
23.500000	0.5	-0.030500
23.508333	0.5	-0.030125
23.516667	0.5	-0.030000
23.525000	0.5	-0.029875
23.533333	0.5	-0.029250
23.541667	0.5	-0.028250
23.550000	0.5	-0.027625
23.558333	0.5	-0.027625
23.566667	0.5	-0.027750
23.575000	0.5	-0.027000
23.583333	0.5	-0.026000
23.591667	0.5	-0.025375
23.600000	0.5	-0.024875
23.608333	0.5	-0.024000
23.616667	0.5	-0.023125
23.625000	0.5	-0.022375
23.633333	0.5	-0.021875
23.641667	0.5	-0.021000
23.650000	0.5	-0.020000
23.658333	0.5	-0.019375
23.666667	0.5	-0.019125
23.675000	0.5	-0.018500
23.683333	0.5	-0.017750
23.691667	0.5	-0.017375
23.700000	0.5	-0.017000
23.708333	0.5	-0.016375
23.716667	0.5	-0.015750
23.725000	0.5	-0.015125
23.733333	0.5	-0.014625
23.741667	0.5	-0.014625
23.750000	0.5	-0.014375
23.758333	0.5	-0.013875
23.766667	0.5	-0.013625
23.775000	0.5	-0.012875
23.783333	0.5	-0.012500
23.791667	0.5	-0.012125
23.800000	0.5	-0.011875
23.808333	0.5	-0.011500
23.816667	0.5	-0.010875
23.825000	0.5	-0.010500
23.833333	0.5	-0.010000
23.841667	0.5	-0.009875
23.850000	0.5	-0.010125
23.858333	0.5	-0.010000
23.866667	0.5	-0.010125
23.875000	0.5	-0.010250
23.883333	0.5	-0.010000
23.891667	0.5	-0.009625
23.900000	0.5	-0.009375
23.908333	0.5	-0.009375
23.916667	0.5	-0.009375
23.925000	0.5	-0.009875
23.933333	0.5	-0.010250
23.941667	0.5	-0.010500
23.950000	0.5	-0.010250
23.958333	0.5	-0.010125
23.966667	0.5	-0.010500
23.975000	0.5	-0.010500
23.983333	0.5	-0.010500
23.991667	0.5	-0.010625
24.000000	0.5	-0.010875
24.008333	0.5	-0.011625
24.016667	0.5	-0.011875
24.025000	0.5	-0.011375
24.033333	0.5	-0.011625
24.041667	0.5	-0.011875
24.050000	0.5	-0.011500
24.058333	0.5	-0.011375
24.066667	0.5	-0.011375
24.075000	0.5	-0.011625
24.083333	0.5	-0.011625
24.091667	0.5	-0.011500
24.100000	0.5	-0.011625
24.108333	0.5	-0.011375
24.116667	0.5	-0.011000
24.125000	0.5	-0.010625
24.133333	0.5	-0.010500
24.141667	0.5	-0.010625
24.150000	0.5	-0.011000
24.158333	0.5	-0.011125
24.166667	0.5	-0.011250
24.175000	0.5	-0.011125
24.183333	0.5	-0.011000
24.191667	0.5	-0.010750
24.200000	0.5	-0.010750
24.208333	0.5	-0.010625
24.216667	0.5	-0.010625
24.225000	0.5	-0.010000
24.233333	0.5	-0.009250
24.241667	0.5	-0.009125
24.250000	0.5	-0.008875
24.258333	0.5	-0.008625
24.266667	0.5	-0.007875
24.275000	0.5	-0.007250
24.283333	0.5	-0.006750
24.291667	0.5	-0.006625
24.300000	0.5	-0.005875
24.308333	0.5	-0.005500
24.316667	0.5	-0.004750
24.325000	0.5	-0.004125
24.333333	0.5	-0.003750
24.341667	0.5	-0.003250
24.350000	0.5	-0.002875
24.358333	0.5	-0.003000
24.366667	0.5	-0.002875
24.375000	0.5	-0.002375
24.383333	0.5	-0.001875
24.391667	0.5	-0.001125
24.400000	0.5	-0.001125
24.408333	0.5	-0.000875
24.416667	0.5	-0.000625
24.425000	0.5	-0.000750
24.433333	0.5	-0.001000
24.441667	0.5	-0.001125
24.450000	0.5	-0.001375
24.458333	0.5	-0.001250
24.466667	0.5	-0.000750
24.475000	0.5	-0.000500
24.483333	0.5	-0.000500
24.491667	0.5	-0.000500
24.500000	0.5	-0.000375
24.508333	0.5	-0.000500
24.516667	0.5	-0.000750
24.525000	0.5	-0.000875
24.533333	0.5	-0.000625
24.541667	0.5	-0.000375
24.550000	0.5	-0.000500
24.558333	0.5	-0.000500
24.566667	0.5	-0.000250
24.575000	0.5	-0.000625
24.583333	0.5	-0.001000
24.591667	0.5	-0.001250
24.600000	0.5	-0.000875
24.608333	0.5	-0.001000
24.616667	0.5	-0.001375
24.625000	0.5	-0.001625
24.633333	0.5	-0.001875
24.641667	0.5	-0.002000
24.650000	0.5	-0.002000
24.658333	0.5	-0.001875
24.666667	0.5	-0.002250
24.675000	0.5	-0.002375
24.683333	0.5	-0.002875
24.691667	0.5	-0.003250
24.700000	0.5	-0.003625
24.708333	0.5	-0.003875
24.716667	0.5	-0.003500
24.725000	0.5	-0.003500
24.733333	0.5	-0.003625
24.741667	0.5	-0.003500
24.750000	0.5	-0.003625
24.758333	0.5	-0.003875
24.766667	0.5	-0.004000
24.775000	0.5	-0.004125
24.783333	0.5	-0.004500
24.791667	0.5	-0.004750
24.800000	0.5	-0.004750
24.808333	0.5	-0.005125
24.816667	0.5	-0.005250
24.825000	0.5	-0.005500
24.833333	0.5	-0.005875
24.841667	0.5	-0.005875
24.850000	0.5	-0.005750
24.858333	0.5	-0.005750
24.866667	0.5	-0.005500
24.875000	0.5	-0.005625
24.883333	0.5	-0.005375
24.891667	0.5	-0.005875
24.900000	0.5	-0.006750
24.908333	0.5	-0.006625
24.916667	0.5	-0.006500
24.925000	0.5	-0.006500
24.933333	0.5	-0.006500
24.941667	0.5	-0.006250
24.950000	0.5	-0.006625
24.958333	0.5	-0.006625
24.966667	0.5	-0.006500
24.975000	0.5	-0.006125
24.983333	0.5	-0.006250
24.991667	0.5	-0.006375
25.000000	0.5	-0.006875
