# Supplementary material for: Dynamic character displacement among a pair of bacterial phyllosphere commensals in situ
Source: Nat Commun. 2022 May 20;13:2836. doi: 10.1038/s41467-022-30469-3 (PMC9123166; doi:10.1038/s41467-022-30469-3)
Supplement: Supplementary file 11 — Source Data [file 41467_2022_30469_MOESM11_ESM.zip › Source Data/Supplementary Figure 5/Glucose t2 b.txt]

File Path	chrom://marshall/Chromeleon7/HPLC_Ultimate_3000/Users/helucas/20200720_OrganicAcids_CCR_L257.seq/286.smp/RI_1.channel/RI_1.chm
Channel	RI_1

Injection Information:
Data Vault	Chromeleon7
Injection	Glu_t2_b
Injection Number	52
Position	BA4
Comment	
Processing Method	Quantitative
Instrument Method	20200525_Rezex_ROA_OrganicAcid_600uL_2500uM_H2SO4_50A_50D
Type	Unknown
Status	Finished
Injection Date	7/21/2020
Injection Time	6:48:16 PM
Injection Volume (µl)	10.000
Dilution Factor	1.0000
Weight	1.0000

Chromatogram Data Information:
Time Min. (min)	0.000000
Time Max. (min)	25.000000
Data Points	3001
Detector	RI
Generating Data System	Chromeleon 7.2.5.9507
Exporting Data System	Chromeleon 7.2.8.0
Operator	Instrument Controller
Signal Quantity	Refractive 
Signal Unit	µRIU
Signal Min.	-2.605875
Signal Max.	24.817125
Channel	RI_1
Driver Name	RID520Driver.dll
Channel Type	Evaluation
Min. Step (s)	0.5
Max. Step (s)	0.5
Average Step (s)	0.5

Signal Parameter Information:
Signal Info	

Chromatogram Data:
Time (min)	Step (s)	Value (µRIU)
0.000000	n.a.	0.001250
0.008333	0.5	0.001000
0.016667	0.5	0.001500
0.025000	0.5	0.001625
0.033333	0.5	0.002000
0.041667	0.5	0.002500
0.050000	0.5	0.002250
0.058333	0.5	0.002625
0.066667	0.5	0.002750
0.075000	0.5	0.003000
0.083333	0.5	0.003000
0.091667	0.5	0.003250
0.100000	0.5	0.003250
0.108333	0.5	0.003750
0.116667	0.5	0.004250
0.125000	0.5	0.004500
0.133333	0.5	0.004500
0.141667	0.5	0.004625
0.150000	0.5	0.004750
0.158333	0.5	0.005500
0.166667	0.5	0.005750
0.175000	0.5	0.005750
0.183333	0.5	0.005875
0.191667	0.5	0.006000
0.200000	0.5	0.006000
0.208333	0.5	0.006375
0.216667	0.5	0.006750
0.225000	0.5	0.006625
0.233333	0.5	0.006750
0.241667	0.5	0.007000
0.250000	0.5	0.007375
0.258333	0.5	0.007625
0.266667	0.5	0.007875
0.275000	0.5	0.007125
0.283333	0.5	0.007375
0.291667	0.5	0.007500
0.300000	0.5	0.007625
0.308333	0.5	0.007875
0.316667	0.5	0.007750
0.325000	0.5	0.007500
0.333333	0.5	0.007625
0.341667	0.5	0.007500
0.350000	0.5	0.007250
0.358333	0.5	0.007000
0.366667	0.5	0.006750
0.375000	0.5	0.006625
0.383333	0.5	0.006625
0.391667	0.5	0.006625
0.400000	0.5	0.006125
0.408333	0.5	0.005875
0.416667	0.5	0.005875
0.425000	0.5	0.005750
0.433333	0.5	0.005625
0.441667	0.5	0.005625
0.450000	0.5	0.006000
0.458333	0.5	0.005875
0.466667	0.5	0.005625
0.475000	0.5	0.005625
0.483333	0.5	0.005375
0.491667	0.5	0.005000
0.500000	0.5	0.004750
0.508333	0.5	0.004500
0.516667	0.5	0.004125
0.525000	0.5	0.003875
0.533333	0.5	0.004000
0.541667	0.5	0.003625
0.550000	0.5	0.003125
0.558333	0.5	0.002500
0.566667	0.5	0.002125
0.575000	0.5	0.002000
0.583333	0.5	0.001875
0.591667	0.5	0.001875
0.600000	0.5	0.001750
0.608333	0.5	0.001250
0.616667	0.5	0.001000
0.625000	0.5	0.001000
0.633333	0.5	0.000875
0.641667	0.5	0.000750
0.650000	0.5	0.000500
0.658333	0.5	0.000500
0.666667	0.5	0.000250
0.675000	0.5	0.000375
0.683333	0.5	0.000250
0.691667	0.5	0.000125
0.700000	0.5	0.000000
0.708333	0.5	-0.000125
0.716667	0.5	0.000375
0.725000	0.5	0.000625
0.733333	0.5	0.000625
0.741667	0.5	0.000875
0.750000	0.5	0.000750
0.758333	0.5	0.000750
0.766667	0.5	0.000875
0.775000	0.5	0.001000
0.783333	0.5	0.001500
0.791667	0.5	0.001750
0.800000	0.5	0.002125
0.808333	0.5	0.002500
0.816667	0.5	0.003000
0.825000	0.5	0.003125
0.833333	0.5	0.003250
0.841667	0.5	0.003625
0.850000	0.5	0.004000
0.858333	0.5	0.004250
0.866667	0.5	0.004625
0.875000	0.5	0.004750
0.883333	0.5	0.004625
0.891667	0.5	0.004875
0.900000	0.5	0.005125
0.908333	0.5	0.005625
0.916667	0.5	0.005875
0.925000	0.5	0.005875
0.933333	0.5	0.005625
0.941667	0.5	0.006000
0.950000	0.5	0.006125
0.958333	0.5	0.006375
0.966667	0.5	0.006125
0.975000	0.5	0.006125
0.983333	0.5	0.006500
0.991667	0.5	0.006875
1.000000	0.5	0.007000
1.008333	0.5	0.007250
1.016667	0.5	0.007250
1.025000	0.5	0.007250
1.033333	0.5	0.007500
1.041667	0.5	0.007375
1.050000	0.5	0.006875
1.058333	0.5	0.007250
1.066667	0.5	0.007000
1.075000	0.5	0.006750
1.083333	0.5	0.006875
1.091667	0.5	0.006875
1.100000	0.5	0.006375
1.108333	0.5	0.006000
1.116667	0.5	0.006000
1.125000	0.5	0.005875
1.133333	0.5	0.005250
1.141667	0.5	0.005000
1.150000	0.5	0.005000
1.158333	0.5	0.004750
1.166667	0.5	0.004375
1.175000	0.5	0.004375
1.183333	0.5	0.004500
1.191667	0.5	0.005125
1.200000	0.5	0.005000
1.208333	0.5	0.004625
1.216667	0.5	0.004625
1.225000	0.5	0.004750
1.233333	0.5	0.004500
1.241667	0.5	0.004625
1.250000	0.5	0.004250
1.258333	0.5	0.004375
1.266667	0.5	0.004500
1.275000	0.5	0.004625
1.283333	0.5	0.004625
1.291667	0.5	0.005000
1.300000	0.5	0.005250
1.308333	0.5	0.005375
1.316667	0.5	0.005375
1.325000	0.5	0.005625
1.333333	0.5	0.005375
1.341667	0.5	0.005250
1.350000	0.5	0.005000
1.358333	0.5	0.005125
1.366667	0.5	0.005500
1.375000	0.5	0.005625
1.383333	0.5	0.005625
1.391667	0.5	0.006000
1.400000	0.5	0.006375
1.408333	0.5	0.006250
1.416667	0.5	0.005875
1.425000	0.5	0.005875
1.433333	0.5	0.006000
1.441667	0.5	0.006125
1.450000	0.5	0.006375
1.458333	0.5	0.006375
1.466667	0.5	0.006125
1.475000	0.5	0.006250
1.483333	0.5	0.006375
1.491667	0.5	0.005875
1.500000	0.5	0.005750
1.508333	0.5	0.005375
1.516667	0.5	0.005375
1.525000	0.5	0.005125
1.533333	0.5	0.004500
1.541667	0.5	0.004875
1.550000	0.5	0.004875
1.558333	0.5	0.004875
1.566667	0.5	0.004750
1.575000	0.5	0.004625
1.583333	0.5	0.004750
1.591667	0.5	0.004750
1.600000	0.5	0.004750
1.608333	0.5	0.004875
1.616667	0.5	0.005000
1.625000	0.5	0.005125
1.633333	0.5	0.004750
1.641667	0.5	0.004750
1.650000	0.5	0.004500
1.658333	0.5	0.004375
1.666667	0.5	0.004250
1.675000	0.5	0.004125
1.683333	0.5	0.004250
1.691667	0.5	0.004375
1.700000	0.5	0.004125
1.708333	0.5	0.004625
1.716667	0.5	0.004875
1.725000	0.5	0.004875
1.733333	0.5	0.005125
1.741667	0.5	0.005500
1.750000	0.5	0.005500
1.758333	0.5	0.005750
1.766667	0.5	0.006000
1.775000	0.5	0.005875
1.783333	0.5	0.005875
1.791667	0.5	0.006250
1.800000	0.5	0.006500
1.808333	0.5	0.007125
1.816667	0.5	0.007125
1.825000	0.5	0.007375
1.833333	0.5	0.007625
1.841667	0.5	0.007875
1.850000	0.5	0.008750
1.858333	0.5	0.009250
1.866667	0.5	0.009500
1.875000	0.5	0.009750
1.883333	0.5	0.010000
1.891667	0.5	0.010375
1.900000	0.5	0.011000
1.908333	0.5	0.011375
1.916667	0.5	0.011625
1.925000	0.5	0.011625
1.933333	0.5	0.011500
1.941667	0.5	0.011875
1.950000	0.5	0.012375
1.958333	0.5	0.012625
1.966667	0.5	0.013000
1.975000	0.5	0.013125
1.983333	0.5	0.013375
1.991667	0.5	0.013750
2.000000	0.5	0.013625
2.008333	0.5	0.013750
2.016667	0.5	0.014000
2.025000	0.5	0.014500
2.033333	0.5	0.014750
2.041667	0.5	0.014875
2.050000	0.5	0.014750
2.058333	0.5	0.014375
2.066667	0.5	0.014250
2.075000	0.5	0.014000
2.083333	0.5	0.014250
2.091667	0.5	0.014125
2.100000	0.5	0.014000
2.108333	0.5	0.014000
2.116667	0.5	0.013750
2.125000	0.5	0.013875
2.133333	0.5	0.013750
2.141667	0.5	0.013375
2.150000	0.5	0.013375
2.158333	0.5	0.013625
2.166667	0.5	0.013750
2.175000	0.5	0.013875
2.183333	0.5	0.014125
2.191667	0.5	0.014375
2.200000	0.5	0.014125
2.208333	0.5	0.014250
2.216667	0.5	0.014250
2.225000	0.5	0.013875
2.233333	0.5	0.014000
2.241667	0.5	0.014375
2.250000	0.5	0.014375
2.258333	0.5	0.013875
2.266667	0.5	0.013125
2.275000	0.5	0.013000
2.283333	0.5	0.013000
2.291667	0.5	0.012750
2.300000	0.5	0.012750
2.308333	0.5	0.012875
2.316667	0.5	0.012875
2.325000	0.5	0.012625
2.333333	0.5	0.012125
2.341667	0.5	0.012250
2.350000	0.5	0.012000
2.358333	0.5	0.011750
2.366667	0.5	0.011625
2.375000	0.5	0.011625
2.383333	0.5	0.011125
2.391667	0.5	0.010750
2.400000	0.5	0.010250
2.408333	0.5	0.010375
2.416667	0.5	0.009875
2.425000	0.5	0.009500
2.433333	0.5	0.009000
2.441667	0.5	0.008500
2.450000	0.5	0.008125
2.458333	0.5	0.007875
2.466667	0.5	0.007500
2.475000	0.5	0.007500
2.483333	0.5	0.007125
2.491667	0.5	0.006375
2.500000	0.5	0.006000
2.508333	0.5	0.006000
2.516667	0.5	0.006125
2.525000	0.5	0.006000
2.533333	0.5	0.005625
2.541667	0.5	0.005500
2.550000	0.5	0.005375
2.558333	0.5	0.005500
2.566667	0.5	0.005500
2.575000	0.5	0.005000
2.583333	0.5	0.005000
2.591667	0.5	0.004625
2.600000	0.5	0.004000
2.608333	0.5	0.003625
2.616667	0.5	0.003500
2.625000	0.5	0.003500
2.633333	0.5	0.003375
2.641667	0.5	0.002750
2.650000	0.5	0.002375
2.658333	0.5	0.002375
2.666667	0.5	0.002500
2.675000	0.5	0.002125
2.683333	0.5	0.002125
2.691667	0.5	0.001750
2.700000	0.5	0.001375
2.708333	0.5	0.001250
2.716667	0.5	0.001250
2.725000	0.5	0.001250
2.733333	0.5	0.001500
2.741667	0.5	0.001250
2.750000	0.5	0.001125
2.758333	0.5	0.000875
2.766667	0.5	0.000500
2.775000	0.5	0.000125
2.783333	0.5	-0.000125
2.791667	0.5	0.000000
2.800000	0.5	-0.000375
2.808333	0.5	-0.000875
2.816667	0.5	-0.001125
2.825000	0.5	-0.000875
2.833333	0.5	-0.001125
2.841667	0.5	-0.001125
2.850000	0.5	-0.001875
2.858333	0.5	-0.002125
2.866667	0.5	-0.001875
2.875000	0.5	-0.002125
2.883333	0.5	-0.002000
2.891667	0.5	-0.001750
2.900000	0.5	-0.001375
2.908333	0.5	-0.001250
2.916667	0.5	-0.001625
2.925000	0.5	-0.001875
2.933333	0.5	-0.001750
2.941667	0.5	-0.001625
2.950000	0.5	-0.001750
2.958333	0.5	-0.001875
2.966667	0.5	-0.001500
2.975000	0.5	-0.001625
2.983333	0.5	-0.001750
2.991667	0.5	-0.001875
3.000000	0.5	-0.001625
3.008333	0.5	-0.001375
3.016667	0.5	-0.001125
3.025000	0.5	-0.001000
3.033333	0.5	-0.000875
3.041667	0.5	-0.000250
3.050000	0.5	-0.000125
3.058333	0.5	0.000000
3.066667	0.5	0.000000
3.075000	0.5	-0.000250
3.083333	0.5	-0.000375
3.091667	0.5	-0.000375
3.100000	0.5	-0.000250
3.108333	0.5	-0.000125
3.116667	0.5	0.000000
3.125000	0.5	0.000000
3.133333	0.5	0.000500
3.141667	0.5	0.001125
3.150000	0.5	0.001250
3.158333	0.5	0.001125
3.166667	0.5	0.001125
3.175000	0.5	0.000875
3.183333	0.5	0.000750
3.191667	0.5	0.000875
3.200000	0.5	0.001000
3.208333	0.5	0.001000
3.216667	0.5	0.001500
3.225000	0.5	0.001500
3.233333	0.5	0.001625
3.241667	0.5	0.002000
3.250000	0.5	0.002500
3.258333	0.5	0.002875
3.266667	0.5	0.003750
3.275000	0.5	0.003625
3.283333	0.5	0.003625
3.291667	0.5	0.003625
3.300000	0.5	0.003750
3.308333	0.5	0.003750
3.316667	0.5	0.004000
3.325000	0.5	0.003750
3.333333	0.5	0.003750
3.341667	0.5	0.004125
3.350000	0.5	0.004625
3.358333	0.5	0.004625
3.366667	0.5	0.004875
3.375000	0.5	0.005250
3.383333	0.5	0.005375
3.391667	0.5	0.005625
3.400000	0.5	0.005875
3.408333	0.5	0.006500
3.416667	0.5	0.007250
3.425000	0.5	0.008125
3.433333	0.5	0.008625
3.441667	0.5	0.009125
3.450000	0.5	0.009500
3.458333	0.5	0.009875
3.466667	0.5	0.010375
3.475000	0.5	0.010500
3.483333	0.5	0.010875
3.491667	0.5	0.011375
3.500000	0.5	0.011750
3.508333	0.5	0.011750
3.516667	0.5	0.012500
3.525000	0.5	0.013000
3.533333	0.5	0.013750
3.541667	0.5	0.014250
3.550000	0.5	0.014625
3.558333	0.5	0.015000
3.566667	0.5	0.015500
3.575000	0.5	0.015875
3.583333	0.5	0.016375
3.591667	0.5	0.016625
3.600000	0.5	0.016875
3.608333	0.5	0.017000
3.616667	0.5	0.017250
3.625000	0.5	0.017375
3.633333	0.5	0.017125
3.641667	0.5	0.017500
3.650000	0.5	0.017625
3.658333	0.5	0.017875
3.666667	0.5	0.017625
3.675000	0.5	0.017500
3.683333	0.5	0.017250
3.691667	0.5	0.017125
3.700000	0.5	0.017125
3.708333	0.5	0.017375
3.716667	0.5	0.017125
3.725000	0.5	0.016625
3.733333	0.5	0.016250
3.741667	0.5	0.016000
3.750000	0.5	0.015875
3.758333	0.5	0.015250
3.766667	0.5	0.015000
3.775000	0.5	0.014500
3.783333	0.5	0.014250
3.791667	0.5	0.013750
3.800000	0.5	0.013250
3.808333	0.5	0.013250
3.816667	0.5	0.013000
3.825000	0.5	0.012250
3.833333	0.5	0.012000
3.841667	0.5	0.011500
3.850000	0.5	0.011250
3.858333	0.5	0.010625
3.866667	0.5	0.009625
3.875000	0.5	0.009250
3.883333	0.5	0.009125
3.891667	0.5	0.009125
3.900000	0.5	0.008625
3.908333	0.5	0.008375
3.916667	0.5	0.007625
3.925000	0.5	0.007500
3.933333	0.5	0.006875
3.941667	0.5	0.006375
3.950000	0.5	0.005875
3.958333	0.5	0.005625
3.966667	0.5	0.005250
3.975000	0.5	0.004625
3.983333	0.5	0.004250
3.991667	0.5	0.003750
4.000000	0.5	0.003500
4.008333	0.5	0.002875
4.016667	0.5	0.002625
4.025000	0.5	0.002250
4.033333	0.5	0.001875
4.041667	0.5	0.001750
4.050000	0.5	0.001375
4.058333	0.5	0.001125
4.066667	0.5	0.000875
4.075000	0.5	0.000625
4.083333	0.5	0.000500
4.091667	0.5	0.000500
4.100000	0.5	0.000375
4.108333	0.5	0.000000
4.116667	0.5	-0.000375
4.125000	0.5	-0.000750
4.133333	0.5	-0.000875
4.141667	0.5	-0.001500
4.150000	0.5	-0.001750
4.158333	0.5	-0.002375
4.166667	0.5	-0.002625
4.175000	0.5	-0.003000
4.183333	0.5	-0.003125
4.191667	0.5	-0.003375
4.200000	0.5	-0.003500
4.208333	0.5	-0.003875
4.216667	0.5	-0.004125
4.225000	0.5	-0.004250
4.233333	0.5	-0.004250
4.241667	0.5	-0.004625
4.250000	0.5	-0.004750
4.258333	0.5	-0.004750
4.266667	0.5	-0.004875
4.275000	0.5	-0.005250
4.283333	0.5	-0.005500
4.291667	0.5	-0.005375
4.300000	0.5	-0.005375
4.308333	0.5	-0.005625
4.316667	0.5	-0.006375
4.325000	0.5	-0.006500
4.333333	0.5	-0.006625
4.341667	0.5	-0.006375
4.350000	0.5	-0.006500
4.358333	0.5	-0.006875
4.366667	0.5	-0.006875
4.375000	0.5	-0.007000
4.383333	0.5	-0.007125
4.391667	0.5	-0.007125
4.400000	0.5	-0.006875
4.408333	0.5	-0.007750
4.416667	0.5	-0.007750
4.425000	0.5	-0.007875
4.433333	0.5	-0.007750
4.441667	0.5	-0.007500
4.450000	0.5	-0.007750
4.458333	0.5	-0.007500
4.466667	0.5	-0.007500
4.475000	0.5	-0.007125
4.483333	0.5	-0.007000
4.491667	0.5	-0.006750
4.500000	0.5	-0.006875
4.508333	0.5	-0.006500
4.516667	0.5	-0.006375
4.525000	0.5	-0.006125
4.533333	0.5	-0.005500
4.541667	0.5	-0.005375
4.550000	0.5	-0.005250
4.558333	0.5	-0.005125
4.566667	0.5	-0.004750
4.575000	0.5	-0.004125
4.583333	0.5	-0.003875
4.591667	0.5	-0.003875
4.600000	0.5	-0.003875
4.608333	0.5	-0.004000
4.616667	0.5	-0.003625
4.625000	0.5	-0.003375
4.633333	0.5	-0.003000
4.641667	0.5	-0.002375
4.650000	0.5	-0.002000
4.658333	0.5	-0.001625
4.666667	0.5	-0.001500
4.675000	0.5	-0.000875
4.683333	0.5	0.000000
4.691667	0.5	0.000500
4.700000	0.5	0.001125
4.708333	0.5	0.001500
4.716667	0.5	0.001500
4.725000	0.5	0.002250
4.733333	0.5	0.002750
4.741667	0.5	0.003125
4.750000	0.5	0.004375
4.758333	0.5	0.005125
4.766667	0.5	0.005500
4.775000	0.5	0.005875
4.783333	0.5	0.006375
4.791667	0.5	0.006875
4.800000	0.5	0.007500
4.808333	0.5	0.008000
4.816667	0.5	0.008500
4.825000	0.5	0.009125
4.833333	0.5	0.009625
4.841667	0.5	0.010500
4.850000	0.5	0.011125
4.858333	0.5	0.011875
4.866667	0.5	0.012250
4.875000	0.5	0.012625
4.883333	0.5	0.013250
4.891667	0.5	0.014125
4.900000	0.5	0.015000
4.908333	0.5	0.015625
4.916667	0.5	0.016250
4.925000	0.5	0.017250
4.933333	0.5	0.018250
4.941667	0.5	0.018750
4.950000	0.5	0.019000
4.958333	0.5	0.019500
4.966667	0.5	0.019750
4.975000	0.5	0.020375
4.983333	0.5	0.021250
4.991667	0.5	0.021875
5.000000	0.5	0.022375
5.008333	0.5	0.023000
5.016667	0.5	0.023625
5.025000	0.5	0.024375
5.033333	0.5	0.024875
5.041667	0.5	0.025375
5.050000	0.5	0.026250
5.058333	0.5	0.026750
5.066667	0.5	0.027375
5.075000	0.5	0.027750
5.083333	0.5	0.028375
5.091667	0.5	0.028500
5.100000	0.5	0.028500
5.108333	0.5	0.028500
5.116667	0.5	0.028500
5.125000	0.5	0.028125
5.133333	0.5	0.028125
5.141667	0.5	0.028125
5.150000	0.5	0.027625
5.158333	0.5	0.027625
5.166667	0.5	0.027125
5.175000	0.5	0.026750
5.183333	0.5	0.026375
5.191667	0.5	0.025875
5.200000	0.5	0.025500
5.208333	0.5	0.025375
5.216667	0.5	0.025000
5.225000	0.5	0.024500
5.233333	0.5	0.024125
5.241667	0.5	0.024125
5.250000	0.5	0.023750
5.258333	0.5	0.023250
5.266667	0.5	0.022500
5.275000	0.5	0.021750
5.283333	0.5	0.021000
5.291667	0.5	0.020625
5.300000	0.5	0.019625
5.308333	0.5	0.019250
5.316667	0.5	0.018875
5.325000	0.5	0.017875
5.333333	0.5	0.017375
5.341667	0.5	0.016875
5.350000	0.5	0.016125
5.358333	0.5	0.015250
5.366667	0.5	0.014625
5.375000	0.5	0.014000
5.383333	0.5	0.013250
5.391667	0.5	0.012375
5.400000	0.5	0.011750
5.408333	0.5	0.011125
5.416667	0.5	0.010000
5.425000	0.5	0.009750
5.433333	0.5	0.009875
5.441667	0.5	0.009750
5.450000	0.5	0.009250
5.458333	0.5	0.009000
5.466667	0.5	0.008500
5.475000	0.5	0.007750
5.483333	0.5	0.007625
5.491667	0.5	0.007250
5.500000	0.5	0.006875
5.508333	0.5	0.006875
5.516667	0.5	0.006250
5.525000	0.5	0.006000
5.533333	0.5	0.005500
5.541667	0.5	0.004625
5.550000	0.5	0.004500
5.558333	0.5	0.004500
5.566667	0.5	0.004375
5.575000	0.5	0.003875
5.583333	0.5	0.003625
5.591667	0.5	0.003375
5.600000	0.5	0.003500
5.608333	0.5	0.003500
5.616667	0.5	0.002750
5.625000	0.5	0.002750
5.633333	0.5	0.002625
5.641667	0.5	0.002500
5.650000	0.5	0.001875
5.658333	0.5	0.001250
5.666667	0.5	0.001250
5.675000	0.5	0.001250
5.683333	0.5	0.001000
5.691667	0.5	0.000750
5.700000	0.5	0.000625
5.708333	0.5	0.000250
5.716667	0.5	0.000000
5.725000	0.5	-0.000125
5.733333	0.5	-0.000125
5.741667	0.5	-0.000125
5.750000	0.5	0.000375
5.758333	0.5	0.000125
5.766667	0.5	0.000125
5.775000	0.5	0.000125
5.783333	0.5	0.000250
5.791667	0.5	0.000125
5.800000	0.5	0.000375
5.808333	0.5	0.000750
5.816667	0.5	0.000500
5.825000	0.5	0.000000
5.833333	0.5	0.000000
5.841667	0.5	0.000000
5.850000	0.5	0.000125
5.858333	0.5	0.000500
5.866667	0.5	0.000500
5.875000	0.5	0.000750
5.883333	0.5	0.000750
5.891667	0.5	0.001125
5.900000	0.5	0.001500
5.908333	0.5	0.001625
5.916667	0.5	0.002500
5.925000	0.5	0.003000
5.933333	0.5	0.003375
5.941667	0.5	0.003500
5.950000	0.5	0.003750
5.958333	0.5	0.004375
5.966667	0.5	0.004750
5.975000	0.5	0.005125
5.983333	0.5	0.006125
5.991667	0.5	0.006125
6.000000	0.5	0.006375
6.008333	0.5	0.007375
6.016667	0.5	0.008000
6.025000	0.5	0.008750
6.033333	0.5	0.008875
6.041667	0.5	0.009375
6.050000	0.5	0.009750
6.058333	0.5	0.010625
6.066667	0.5	0.011125
6.075000	0.5	0.011625
6.083333	0.5	0.012375
6.091667	0.5	0.013125
6.100000	0.5	0.014000
6.108333	0.5	0.014625
6.116667	0.5	0.016125
6.125000	0.5	0.017125
6.133333	0.5	0.017750
6.141667	0.5	0.018875
6.150000	0.5	0.019750
6.158333	0.5	0.020750
6.166667	0.5	0.021625
6.175000	0.5	0.022625
6.183333	0.5	0.023750
6.191667	0.5	0.024750
6.200000	0.5	0.025500
6.208333	0.5	0.026125
6.216667	0.5	0.026875
6.225000	0.5	0.027125
6.233333	0.5	0.027250
6.241667	0.5	0.027125
6.250000	0.5	0.026875
6.258333	0.5	0.026750
6.266667	0.5	0.026875
6.275000	0.5	0.026250
6.283333	0.5	0.026000
6.291667	0.5	0.025375
6.300000	0.5	0.024375
6.308333	0.5	0.023500
6.316667	0.5	0.022625
6.325000	0.5	0.021500
6.333333	0.5	0.020250
6.341667	0.5	0.019125
6.350000	0.5	0.018250
6.358333	0.5	0.017250
6.366667	0.5	0.016375
6.375000	0.5	0.015750
6.383333	0.5	0.015125
6.391667	0.5	0.014875
6.400000	0.5	0.014375
6.408333	0.5	0.013500
6.416667	0.5	0.012875
6.425000	0.5	0.012750
6.433333	0.5	0.012875
6.441667	0.5	0.012625
6.450000	0.5	0.012875
6.458333	0.5	0.012625
6.466667	0.5	0.012250
6.475000	0.5	0.012500
6.483333	0.5	0.012875
6.491667	0.5	0.013000
6.500000	0.5	0.013625
6.508333	0.5	0.013500
6.516667	0.5	0.014000
6.525000	0.5	0.014375
6.533333	0.5	0.014000
6.541667	0.5	0.014000
6.550000	0.5	0.013875
6.558333	0.5	0.013750
6.566667	0.5	0.013875
6.575000	0.5	0.014125
6.583333	0.5	0.014500
6.591667	0.5	0.014375
6.600000	0.5	0.014375
6.608333	0.5	0.014375
6.616667	0.5	0.014125
6.625000	0.5	0.014000
6.633333	0.5	0.013875
6.641667	0.5	0.013625
6.650000	0.5	0.013750
6.658333	0.5	0.013250
6.666667	0.5	0.012750
6.675000	0.5	0.012000
6.683333	0.5	0.010625
6.691667	0.5	0.009625
6.700000	0.5	0.007375
6.708333	0.5	0.004000
6.716667	0.5	-0.001250
6.725000	0.5	-0.008625
6.733333	0.5	-0.019750
6.741667	0.5	-0.036625
6.750000	0.5	-0.062875
6.758333	0.5	-0.103750
6.766667	0.5	-0.166875
6.775000	0.5	-0.262750
6.783333	0.5	-0.401375
6.791667	0.5	-0.592250
6.800000	0.5	-0.840375
6.808333	0.5	-1.143000
6.816667	0.5	-1.486375
6.825000	0.5	-1.844500
6.833333	0.5	-2.180875
6.841667	0.5	-2.451000
6.850000	0.5	-2.605875
6.858333	0.5	-2.593250
6.866667	0.5	-2.363750
6.875000	0.5	-1.872375
6.883333	0.5	-1.080750
6.891667	0.5	0.040625
6.900000	0.5	1.509125
6.908333	0.5	3.328750
6.916667	0.5	5.485500
6.925000	0.5	7.941250
6.933333	0.5	10.630750
6.941667	0.5	13.455000
6.950000	0.5	16.280000
6.958333	0.5	18.943375
6.966667	0.5	21.269375
6.975000	0.5	23.097375
6.983333	0.5	24.301750
6.991667	0.5	24.817125
7.000000	0.5	24.647875
7.008333	0.5	23.859500
7.016667	0.5	22.565875
7.025000	0.5	20.904875
7.033333	0.5	19.017625
7.041667	0.5	17.031000
7.050000	0.5	15.049125
7.058333	0.5	13.148500
7.066667	0.5	11.381125
7.075000	0.5	9.775750
7.083333	0.5	8.346000
7.091667	0.5	7.091125
7.100000	0.5	6.002500
7.108333	0.5	5.066875
7.116667	0.5	4.269375
7.125000	0.5	3.593250
7.133333	0.5	3.022375
7.141667	0.5	2.542500
7.150000	0.5	2.140500
7.158333	0.5	1.804125
7.166667	0.5	1.522500
7.175000	0.5	1.287250
7.183333	0.5	1.091000
7.191667	0.5	0.927375
7.200000	0.5	0.790625
7.208333	0.5	0.676875
7.216667	0.5	0.582125
7.225000	0.5	0.502250
7.233333	0.5	0.435750
7.241667	0.5	0.380000
7.250000	0.5	0.332750
7.258333	0.5	0.292250
7.266667	0.5	0.258000
7.275000	0.5	0.229250
7.283333	0.5	0.204625
7.291667	0.5	0.183750
7.300000	0.5	0.165375
7.308333	0.5	0.150000
7.316667	0.5	0.136125
7.325000	0.5	0.123625
7.333333	0.5	0.113250
7.341667	0.5	0.104125
7.350000	0.5	0.096125
7.358333	0.5	0.089125
7.366667	0.5	0.082375
7.375000	0.5	0.076625
7.383333	0.5	0.071250
7.391667	0.5	0.066000
7.400000	0.5	0.061875
7.408333	0.5	0.058250
7.416667	0.5	0.054875
7.425000	0.5	0.051875
7.433333	0.5	0.048875
7.441667	0.5	0.046500
7.450000	0.5	0.044250
7.458333	0.5	0.042375
7.466667	0.5	0.040625
7.475000	0.5	0.039250
7.483333	0.5	0.038625
7.491667	0.5	0.037625
7.500000	0.5	0.036375
7.508333	0.5	0.035625
7.516667	0.5	0.034750
7.525000	0.5	0.034375
7.533333	0.5	0.033750
7.541667	0.5	0.033375
7.550000	0.5	0.032875
7.558333	0.5	0.032500
7.566667	0.5	0.032125
7.575000	0.5	0.031750
7.583333	0.5	0.031250
7.591667	0.5	0.031125
7.600000	0.5	0.031000
7.608333	0.5	0.030750
7.616667	0.5	0.030500
7.625000	0.5	0.030625
7.633333	0.5	0.030000
7.641667	0.5	0.029500
7.650000	0.5	0.029375
7.658333	0.5	0.028750
7.666667	0.5	0.028500
7.675000	0.5	0.028625
7.683333	0.5	0.028125
7.691667	0.5	0.027625
7.700000	0.5	0.027000
7.708333	0.5	0.026125
7.716667	0.5	0.026000
7.725000	0.5	0.025875
7.733333	0.5	0.025875
7.741667	0.5	0.026375
7.750000	0.5	0.026500
7.758333	0.5	0.026625
7.766667	0.5	0.027125
7.775000	0.5	0.027250
7.783333	0.5	0.028250
7.791667	0.5	0.028625
7.800000	0.5	0.029250
7.808333	0.5	0.030000
7.816667	0.5	0.030625
7.825000	0.5	0.031375
7.833333	0.5	0.032125
7.841667	0.5	0.033000
7.850000	0.5	0.034500
7.858333	0.5	0.035875
7.866667	0.5	0.037250
7.875000	0.5	0.039125
7.883333	0.5	0.041125
7.891667	0.5	0.043375
7.900000	0.5	0.046250
7.908333	0.5	0.049875
7.916667	0.5	0.054375
7.925000	0.5	0.060125
7.933333	0.5	0.066625
7.941667	0.5	0.074375
7.950000	0.5	0.083375
7.958333	0.5	0.094625
7.966667	0.5	0.108875
7.975000	0.5	0.125250
7.983333	0.5	0.145625
7.991667	0.5	0.170375
8.000000	0.5	0.201000
8.008333	0.5	0.239125
8.016667	0.5	0.285000
8.025000	0.5	0.341000
8.033333	0.5	0.408375
8.041667	0.5	0.488000
8.050000	0.5	0.582000
8.058333	0.5	0.691375
8.066667	0.5	0.816750
8.075000	0.5	0.959125
8.083333	0.5	1.119625
8.091667	0.5	1.298000
8.100000	0.5	1.494500
8.108333	0.5	1.708750
8.116667	0.5	1.940375
8.125000	0.5	2.189125
8.133333	0.5	2.454625
8.141667	0.5	2.736000
8.150000	0.5	3.032875
8.158333	0.5	3.344875
8.166667	0.5	3.670750
8.175000	0.5	4.010000
8.183333	0.5	4.362625
8.191667	0.5	4.727125
8.200000	0.5	5.103375
8.208333	0.5	5.490125
8.216667	0.5	5.887375
8.225000	0.5	6.294625
8.233333	0.5	6.710875
8.241667	0.5	7.136250
8.250000	0.5	7.569625
8.258333	0.5	8.011625
8.266667	0.5	8.460750
8.275000	0.5	8.916875
8.283333	0.5	9.379500
8.291667	0.5	9.848500
8.300000	0.5	10.323375
8.308333	0.5	10.803750
8.316667	0.5	11.289000
8.325000	0.5	11.778750
8.333333	0.5	12.271625
8.341667	0.5	12.765625
8.350000	0.5	13.255125
8.358333	0.5	13.729000
8.366667	0.5	14.166500
8.375000	0.5	14.531625
8.383333	0.5	14.776375
8.391667	0.5	14.844000
8.400000	0.5	14.683500
8.408333	0.5	14.264375
8.416667	0.5	13.585375
8.425000	0.5	12.678250
8.433333	0.5	11.600500
8.441667	0.5	10.421625
8.450000	0.5	9.211875
8.458333	0.5	8.030375
8.466667	0.5	6.920875
8.475000	0.5	5.910625
8.483333	0.5	5.011500
8.491667	0.5	4.225625
8.500000	0.5	3.549125
8.508333	0.5	2.972125
8.516667	0.5	2.484125
8.525000	0.5	2.073625
8.533333	0.5	1.730375
8.541667	0.5	1.444375
8.550000	0.5	1.207250
8.558333	0.5	1.010750
8.566667	0.5	0.848375
8.575000	0.5	0.714250
8.583333	0.5	0.603750
8.591667	0.5	0.512500
8.600000	0.5	0.437625
8.608333	0.5	0.375875
8.616667	0.5	0.324500
8.625000	0.5	0.282125
8.633333	0.5	0.246750
8.641667	0.5	0.217625
8.650000	0.5	0.193375
8.658333	0.5	0.173000
8.666667	0.5	0.156000
8.675000	0.5	0.141500
8.683333	0.5	0.128875
8.691667	0.5	0.118375
8.700000	0.5	0.109375
8.708333	0.5	0.101125
8.716667	0.5	0.094375
8.725000	0.5	0.088375
8.733333	0.5	0.083125
8.741667	0.5	0.078375
8.750000	0.5	0.074500
8.758333	0.5	0.071125
8.766667	0.5	0.067875
8.775000	0.5	0.065250
8.783333	0.5	0.063125
8.791667	0.5	0.061375
8.800000	0.5	0.059625
8.808333	0.5	0.058375
8.816667	0.5	0.057125
8.825000	0.5	0.055875
8.833333	0.5	0.054500
8.841667	0.5	0.053250
8.850000	0.5	0.052375
8.858333	0.5	0.051875
8.866667	0.5	0.051250
8.875000	0.5	0.050875
8.883333	0.5	0.050250
8.891667	0.5	0.049750
8.900000	0.5	0.049125
8.908333	0.5	0.048375
8.916667	0.5	0.047875
8.925000	0.5	0.047250
8.933333	0.5	0.046750
8.941667	0.5	0.046375
8.950000	0.5	0.045375
8.958333	0.5	0.044750
8.966667	0.5	0.044250
8.975000	0.5	0.043375
8.983333	0.5	0.042125
8.991667	0.5	0.041500
9.000000	0.5	0.041375
9.008333	0.5	0.040875
9.016667	0.5	0.040750
9.025000	0.5	0.040625
9.033333	0.5	0.040375
9.041667	0.5	0.040000
9.050000	0.5	0.039625
9.058333	0.5	0.039625
9.066667	0.5	0.040000
9.075000	0.5	0.039875
9.083333	0.5	0.040250
9.091667	0.5	0.040625
9.100000	0.5	0.040750
9.108333	0.5	0.041125
9.116667	0.5	0.041500
9.125000	0.5	0.041875
9.133333	0.5	0.042125
9.141667	0.5	0.042625
9.150000	0.5	0.042875
9.158333	0.5	0.043500
9.166667	0.5	0.044375
9.175000	0.5	0.044875
9.183333	0.5	0.044750
9.191667	0.5	0.045125
9.200000	0.5	0.045375
9.208333	0.5	0.045625
9.216667	0.5	0.046250
9.225000	0.5	0.047250
9.233333	0.5	0.047375
9.241667	0.5	0.047875
9.250000	0.5	0.048250
9.258333	0.5	0.048125
9.266667	0.5	0.048750
9.275000	0.5	0.049250
9.283333	0.5	0.049750
9.291667	0.5	0.050125
9.300000	0.5	0.051125
9.308333	0.5	0.051750
9.316667	0.5	0.052250
9.325000	0.5	0.052250
9.333333	0.5	0.052250
9.341667	0.5	0.052875
9.350000	0.5	0.053250
9.358333	0.5	0.053375
9.366667	0.5	0.053625
9.375000	0.5	0.053750
9.383333	0.5	0.053875
9.391667	0.5	0.054250
9.400000	0.5	0.054500
9.408333	0.5	0.054750
9.416667	0.5	0.055375
9.425000	0.5	0.055750
9.433333	0.5	0.056000
9.441667	0.5	0.056250
9.450000	0.5	0.057000
9.458333	0.5	0.057750
9.466667	0.5	0.058500
9.475000	0.5	0.059750
9.483333	0.5	0.060500
9.491667	0.5	0.061250
9.500000	0.5	0.062625
9.508333	0.5	0.063625
9.516667	0.5	0.065250
9.525000	0.5	0.067375
9.533333	0.5	0.069625
9.541667	0.5	0.072250
9.550000	0.5	0.075750
9.558333	0.5	0.078750
9.566667	0.5	0.082125
9.575000	0.5	0.085375
9.583333	0.5	0.089125
9.591667	0.5	0.093125
9.600000	0.5	0.097000
9.608333	0.5	0.101500
9.616667	0.5	0.106500
9.625000	0.5	0.111750
9.633333	0.5	0.117625
9.641667	0.5	0.124125
9.650000	0.5	0.131000
9.658333	0.5	0.139000
9.666667	0.5	0.147875
9.675000	0.5	0.158125
9.683333	0.5	0.169750
9.691667	0.5	0.183125
9.700000	0.5	0.199125
9.708333	0.5	0.216875
9.716667	0.5	0.238125
9.725000	0.5	0.263125
9.733333	0.5	0.291750
9.741667	0.5	0.324375
9.750000	0.5	0.361875
9.758333	0.5	0.403625
9.766667	0.5	0.450250
9.775000	0.5	0.502375
9.783333	0.5	0.559250
9.791667	0.5	0.621250
9.800000	0.5	0.687750
9.808333	0.5	0.757875
9.816667	0.5	0.830500
9.825000	0.5	0.905875
9.833333	0.5	0.982875
9.841667	0.5	1.060875
9.850000	0.5	1.138375
9.858333	0.5	1.213625
9.866667	0.5	1.286000
9.875000	0.5	1.354375
9.883333	0.5	1.418000
9.891667	0.5	1.475125
9.900000	0.5	1.524750
9.908333	0.5	1.567375
9.916667	0.5	1.600500
9.925000	0.5	1.624875
9.933333	0.5	1.639750
9.941667	0.5	1.645500
9.950000	0.5	1.641500
9.958333	0.5	1.628875
9.966667	0.5	1.606125
9.975000	0.5	1.575625
9.983333	0.5	1.537125
9.991667	0.5	1.491500
10.000000	0.5	1.439875
10.008333	0.5	1.382625
10.016667	0.5	1.320875
10.025000	0.5	1.255750
10.033333	0.5	1.187750
10.041667	0.5	1.118625
10.050000	0.5	1.048250
10.058333	0.5	0.978125
10.066667	0.5	0.909375
10.075000	0.5	0.841625
10.083333	0.5	0.775625
10.091667	0.5	0.712375
10.100000	0.5	0.651625
10.108333	0.5	0.594000
10.116667	0.5	0.539875
10.125000	0.5	0.489375
10.133333	0.5	0.442625
10.141667	0.5	0.399125
10.150000	0.5	0.359625
10.158333	0.5	0.323250
10.166667	0.5	0.290375
10.175000	0.5	0.260750
10.183333	0.5	0.234625
10.191667	0.5	0.211000
10.200000	0.5	0.189875
10.208333	0.5	0.170625
10.216667	0.5	0.154250
10.225000	0.5	0.140000
10.233333	0.5	0.127875
10.241667	0.5	0.116875
10.250000	0.5	0.107375
10.258333	0.5	0.098625
10.266667	0.5	0.091875
10.275000	0.5	0.085750
10.283333	0.5	0.080000
10.291667	0.5	0.075875
10.300000	0.5	0.071875
10.308333	0.5	0.068125
10.316667	0.5	0.064625
10.325000	0.5	0.061875
10.333333	0.5	0.059500
10.341667	0.5	0.057250
10.350000	0.5	0.055000
10.358333	0.5	0.053625
10.366667	0.5	0.052125
10.375000	0.5	0.050625
10.383333	0.5	0.049250
10.391667	0.5	0.047750
10.400000	0.5	0.046375
10.408333	0.5	0.045125
10.416667	0.5	0.043625
10.425000	0.5	0.042250
10.433333	0.5	0.041000
10.441667	0.5	0.040250
10.450000	0.5	0.039250
10.458333	0.5	0.038625
10.466667	0.5	0.037875
10.475000	0.5	0.037375
10.483333	0.5	0.036875
10.491667	0.5	0.036500
10.500000	0.5	0.036375
10.508333	0.5	0.036375
10.516667	0.5	0.035875
10.525000	0.5	0.035750
10.533333	0.5	0.035875
10.541667	0.5	0.035750
10.550000	0.5	0.035625
10.558333	0.5	0.035375
10.566667	0.5	0.035250
10.575000	0.5	0.035125
10.583333	0.5	0.035125
10.591667	0.5	0.035250
10.600000	0.5	0.035125
10.608333	0.5	0.035375
10.616667	0.5	0.035500
10.625000	0.5	0.035375
10.633333	0.5	0.035250
10.641667	0.5	0.035375
10.650000	0.5	0.035375
10.658333	0.5	0.035500
10.666667	0.5	0.035125
10.675000	0.5	0.034875
10.683333	0.5	0.034750
10.691667	0.5	0.034750
10.700000	0.5	0.034500
10.708333	0.5	0.034250
10.716667	0.5	0.034375
10.725000	0.5	0.034125
10.733333	0.5	0.033625
10.741667	0.5	0.033625
10.750000	0.5	0.033625
10.758333	0.5	0.033500
10.766667	0.5	0.033500
10.775000	0.5	0.033500
10.783333	0.5	0.033625
10.791667	0.5	0.034000
10.800000	0.5	0.034250
10.808333	0.5	0.034250
10.816667	0.5	0.034250
10.825000	0.5	0.034750
10.833333	0.5	0.035000
10.841667	0.5	0.035000
10.850000	0.5	0.035250
10.858333	0.5	0.035750
10.866667	0.5	0.036000
10.875000	0.5	0.036250
10.883333	0.5	0.036875
10.891667	0.5	0.036875
10.900000	0.5	0.037125
10.908333	0.5	0.037500
10.916667	0.5	0.037625
10.925000	0.5	0.038000
10.933333	0.5	0.038625
10.941667	0.5	0.038625
10.950000	0.5	0.038500
10.958333	0.5	0.038625
10.966667	0.5	0.039125
10.975000	0.5	0.039375
10.983333	0.5	0.039500
10.991667	0.5	0.039625
11.000000	0.5	0.039875
11.008333	0.5	0.040000
11.016667	0.5	0.040375
11.025000	0.5	0.040625
11.033333	0.5	0.040875
11.041667	0.5	0.041000
11.050000	0.5	0.041000
11.058333	0.5	0.041250
11.066667	0.5	0.040875
11.075000	0.5	0.040625
11.083333	0.5	0.040375
11.091667	0.5	0.040375
11.100000	0.5	0.040125
11.108333	0.5	0.039500
11.116667	0.5	0.038750
11.125000	0.5	0.038375
11.133333	0.5	0.037875
11.141667	0.5	0.037375
11.150000	0.5	0.037125
11.158333	0.5	0.036625
11.166667	0.5	0.035875
11.175000	0.5	0.035375
11.183333	0.5	0.034875
11.191667	0.5	0.033750
11.200000	0.5	0.032750
11.208333	0.5	0.031625
11.216667	0.5	0.030625
11.225000	0.5	0.029875
11.233333	0.5	0.029000
11.241667	0.5	0.028500
11.250000	0.5	0.027625
11.258333	0.5	0.026750
11.266667	0.5	0.025750
11.275000	0.5	0.025250
11.283333	0.5	0.024125
11.291667	0.5	0.023375
11.300000	0.5	0.022375
11.308333	0.5	0.021875
11.316667	0.5	0.020875
11.325000	0.5	0.019625
11.333333	0.5	0.018500
11.341667	0.5	0.017375
11.350000	0.5	0.016250
11.358333	0.5	0.015125
11.366667	0.5	0.014375
11.375000	0.5	0.013375
11.383333	0.5	0.012125
11.391667	0.5	0.011125
11.400000	0.5	0.010000
11.408333	0.5	0.009250
11.416667	0.5	0.008875
11.425000	0.5	0.007875
11.433333	0.5	0.007125
11.441667	0.5	0.006750
11.450000	0.5	0.005875
11.458333	0.5	0.005375
11.466667	0.5	0.005000
11.475000	0.5	0.004500
11.483333	0.5	0.004250
11.491667	0.5	0.003625
11.500000	0.5	0.003000
11.508333	0.5	0.002250
11.516667	0.5	0.001750
11.525000	0.5	0.001000
11.533333	0.5	0.000875
11.541667	0.5	0.000875
11.550000	0.5	0.001125
11.558333	0.5	0.001000
11.566667	0.5	0.001500
11.575000	0.5	0.001125
11.583333	0.5	0.000750
11.591667	0.5	0.000500
11.600000	0.5	0.000500
11.608333	0.5	0.000250
11.616667	0.5	0.000375
11.625000	0.5	0.000375
11.633333	0.5	0.000625
11.641667	0.5	0.000625
11.650000	0.5	0.001000
11.658333	0.5	0.001125
11.666667	0.5	0.001500
11.675000	0.5	0.002000
11.683333	0.5	0.002125
11.691667	0.5	0.002375
11.700000	0.5	0.002000
11.708333	0.5	0.002250
11.716667	0.5	0.002625
11.725000	0.5	0.003000
11.733333	0.5	0.003250
11.741667	0.5	0.003250
11.750000	0.5	0.003500
11.758333	0.5	0.004250
11.766667	0.5	0.004500
11.775000	0.5	0.005000
11.783333	0.5	0.005875
11.791667	0.5	0.006375
11.800000	0.5	0.006750
11.808333	0.5	0.007125
11.816667	0.5	0.007750
11.825000	0.5	0.008625
11.833333	0.5	0.009000
11.841667	0.5	0.009875
11.850000	0.5	0.011000
11.858333	0.5	0.012125
11.866667	0.5	0.013375
11.875000	0.5	0.014125
11.883333	0.5	0.015125
11.891667	0.5	0.016000
11.900000	0.5	0.017125
11.908333	0.5	0.018500
11.916667	0.5	0.020000
11.925000	0.5	0.021375
11.933333	0.5	0.022375
11.941667	0.5	0.023375
11.950000	0.5	0.024250
11.958333	0.5	0.025250
11.966667	0.5	0.026000
11.975000	0.5	0.026875
11.983333	0.5	0.027750
11.991667	0.5	0.028375
12.000000	0.5	0.028625
12.008333	0.5	0.029250
12.016667	0.5	0.029875
12.025000	0.5	0.030375
12.033333	0.5	0.030750
12.041667	0.5	0.030750
12.050000	0.5	0.030500
12.058333	0.5	0.030625
12.066667	0.5	0.030500
12.075000	0.5	0.030625
12.083333	0.5	0.030375
12.091667	0.5	0.030000
12.100000	0.5	0.030000
12.108333	0.5	0.029875
12.116667	0.5	0.030000
12.125000	0.5	0.030250
12.133333	0.5	0.029750
12.141667	0.5	0.029375
12.150000	0.5	0.029375
12.158333	0.5	0.029250
12.166667	0.5	0.029000
12.175000	0.5	0.028625
12.183333	0.5	0.028875
12.191667	0.5	0.028500
12.200000	0.5	0.028625
12.208333	0.5	0.028625
12.216667	0.5	0.028875
12.225000	0.5	0.028750
12.233333	0.5	0.028750
12.241667	0.5	0.028750
12.250000	0.5	0.029125
12.258333	0.5	0.029625
12.266667	0.5	0.030125
12.275000	0.5	0.030625
12.283333	0.5	0.031375
12.291667	0.5	0.032625
12.300000	0.5	0.033500
12.308333	0.5	0.034000
12.316667	0.5	0.035000
12.325000	0.5	0.036000
12.333333	0.5	0.036625
12.341667	0.5	0.037500
12.350000	0.5	0.038250
12.358333	0.5	0.038625
12.366667	0.5	0.039500
12.375000	0.5	0.040125
12.383333	0.5	0.040500
12.391667	0.5	0.040500
12.400000	0.5	0.040625
12.408333	0.5	0.040500
12.416667	0.5	0.040625
12.425000	0.5	0.040375
12.433333	0.5	0.039625
12.441667	0.5	0.039125
12.450000	0.5	0.038250
12.458333	0.5	0.037375
12.466667	0.5	0.036375
12.475000	0.5	0.035500
12.483333	0.5	0.034500
12.491667	0.5	0.033375
12.500000	0.5	0.032500
12.508333	0.5	0.031250
12.516667	0.5	0.029875
12.525000	0.5	0.028875
12.533333	0.5	0.028000
12.541667	0.5	0.026750
12.550000	0.5	0.026125
12.558333	0.5	0.025375
12.566667	0.5	0.024500
12.575000	0.5	0.024000
12.583333	0.5	0.023250
12.591667	0.5	0.022500
12.600000	0.5	0.021875
12.608333	0.5	0.021250
12.616667	0.5	0.020875
12.625000	0.5	0.020500
12.633333	0.5	0.019875
12.641667	0.5	0.019125
12.650000	0.5	0.018375
12.658333	0.5	0.018250
12.666667	0.5	0.018250
12.675000	0.5	0.017750
12.683333	0.5	0.017500
12.691667	0.5	0.017250
12.700000	0.5	0.017250
12.708333	0.5	0.016750
12.716667	0.5	0.016500
12.725000	0.5	0.016500
12.733333	0.5	0.016750
12.741667	0.5	0.016750
12.750000	0.5	0.016250
12.758333	0.5	0.015375
12.766667	0.5	0.014625
12.775000	0.5	0.014000
12.783333	0.5	0.013875
12.791667	0.5	0.013250
12.800000	0.5	0.012500
12.808333	0.5	0.012000
12.816667	0.5	0.011875
12.825000	0.5	0.011250
12.833333	0.5	0.010875
12.841667	0.5	0.010750
12.850000	0.5	0.010500
12.858333	0.5	0.009875
12.866667	0.5	0.009250
12.875000	0.5	0.008875
12.883333	0.5	0.008375
12.891667	0.5	0.007750
12.900000	0.5	0.007625
12.908333	0.5	0.007250
12.916667	0.5	0.007000
12.925000	0.5	0.007000
12.933333	0.5	0.006625
12.941667	0.5	0.006875
12.950000	0.5	0.006875
12.958333	0.5	0.006750
12.966667	0.5	0.006500
12.975000	0.5	0.006375
12.983333	0.5	0.006500
12.991667	0.5	0.006250
13.000000	0.5	0.006000
13.008333	0.5	0.005875
13.016667	0.5	0.005875
13.025000	0.5	0.005750
13.033333	0.5	0.006000
13.041667	0.5	0.006250
13.050000	0.5	0.006125
13.058333	0.5	0.006125
13.066667	0.5	0.006250
13.075000	0.5	0.006250
13.083333	0.5	0.006000
13.091667	0.5	0.006250
13.100000	0.5	0.006750
13.108333	0.5	0.007250
13.116667	0.5	0.006875
13.125000	0.5	0.006625
13.133333	0.5	0.006750
13.141667	0.5	0.006500
13.150000	0.5	0.006125
13.158333	0.5	0.006125
13.166667	0.5	0.006125
13.175000	0.5	0.006375
13.183333	0.5	0.006875
13.191667	0.5	0.007375
13.200000	0.5	0.007125
13.208333	0.5	0.006750
13.216667	0.5	0.006750
13.225000	0.5	0.006875
13.233333	0.5	0.007125
13.241667	0.5	0.007000
13.250000	0.5	0.006750
13.258333	0.5	0.006750
13.266667	0.5	0.006625
13.275000	0.5	0.006750
13.283333	0.5	0.006875
13.291667	0.5	0.006750
13.300000	0.5	0.006625
13.308333	0.5	0.006500
13.316667	0.5	0.005875
13.325000	0.5	0.005750
13.333333	0.5	0.005750
13.341667	0.5	0.005250
13.350000	0.5	0.005375
13.358333	0.5	0.005125
13.366667	0.5	0.005000
13.375000	0.5	0.005125
13.383333	0.5	0.005000
13.391667	0.5	0.005000
13.400000	0.5	0.004750
13.408333	0.5	0.004125
13.416667	0.5	0.003750
13.425000	0.5	0.004125
13.433333	0.5	0.004125
13.441667	0.5	0.004125
13.450000	0.5	0.003625
13.458333	0.5	0.003625
13.466667	0.5	0.003625
13.475000	0.5	0.003375
13.483333	0.5	0.003500
13.491667	0.5	0.003500
13.500000	0.5	0.003500
13.508333	0.5	0.003625
13.516667	0.5	0.004125
13.525000	0.5	0.004375
13.533333	0.5	0.004750
13.541667	0.5	0.004625
13.550000	0.5	0.004625
13.558333	0.5	0.004750
13.566667	0.5	0.005250
13.575000	0.5	0.005500
13.583333	0.5	0.005750
13.591667	0.5	0.005875
13.600000	0.5	0.006000
13.608333	0.5	0.005875
13.616667	0.5	0.006500
13.625000	0.5	0.007125
13.633333	0.5	0.007625
13.641667	0.5	0.007750
13.650000	0.5	0.008000
13.658333	0.5	0.008375
13.666667	0.5	0.009000
13.675000	0.5	0.009625
13.683333	0.5	0.009750
13.691667	0.5	0.010000
13.700000	0.5	0.009875
13.708333	0.5	0.010250
13.716667	0.5	0.010625
13.725000	0.5	0.010875
13.733333	0.5	0.010875
13.741667	0.5	0.010625
13.750000	0.5	0.010750
13.758333	0.5	0.010750
13.766667	0.5	0.011000
13.775000	0.5	0.011375
13.783333	0.5	0.011625
13.791667	0.5	0.011875
13.800000	0.5	0.011625
13.808333	0.5	0.011625
13.816667	0.5	0.012125
13.825000	0.5	0.011750
13.833333	0.5	0.011375
13.841667	0.5	0.011250
13.850000	0.5	0.011375
13.858333	0.5	0.011500
13.866667	0.5	0.011625
13.875000	0.5	0.011500
13.883333	0.5	0.011500
13.891667	0.5	0.011250
13.900000	0.5	0.011000
13.908333	0.5	0.010750
13.916667	0.5	0.010375
13.925000	0.5	0.010375
13.933333	0.5	0.010000
13.941667	0.5	0.009625
13.950000	0.5	0.009250
13.958333	0.5	0.009000
13.966667	0.5	0.009000
13.975000	0.5	0.008750
13.983333	0.5	0.008625
13.991667	0.5	0.008750
14.000000	0.5	0.009000
14.008333	0.5	0.009000
14.016667	0.5	0.008500
14.025000	0.5	0.008375
14.033333	0.5	0.008125
14.041667	0.5	0.008125
14.050000	0.5	0.007625
14.058333	0.5	0.007750
14.066667	0.5	0.007875
14.075000	0.5	0.008375
14.083333	0.5	0.008250
14.091667	0.5	0.007500
14.100000	0.5	0.007250
14.108333	0.5	0.007500
14.116667	0.5	0.007625
14.125000	0.5	0.007375
14.133333	0.5	0.007000
14.141667	0.5	0.006625
14.150000	0.5	0.006750
14.158333	0.5	0.006750
14.166667	0.5	0.006875
14.175000	0.5	0.007000
14.183333	0.5	0.007000
14.191667	0.5	0.007125
14.200000	0.5	0.007000
14.208333	0.5	0.006875
14.216667	0.5	0.007000
14.225000	0.5	0.007000
14.233333	0.5	0.006875
14.241667	0.5	0.006875
14.250000	0.5	0.007125
14.258333	0.5	0.007125
14.266667	0.5	0.007250
14.275000	0.5	0.007250
14.283333	0.5	0.007000
14.291667	0.5	0.006875
14.300000	0.5	0.006500
14.308333	0.5	0.006500
14.316667	0.5	0.006000
14.325000	0.5	0.005875
14.333333	0.5	0.005750
14.341667	0.5	0.005375
14.350000	0.5	0.005750
14.358333	0.5	0.006000
14.366667	0.5	0.005875
14.375000	0.5	0.005750
14.383333	0.5	0.005750
14.391667	0.5	0.005750
14.400000	0.5	0.005625
14.408333	0.5	0.005625
14.416667	0.5	0.005375
14.425000	0.5	0.005000
14.433333	0.5	0.004750
14.441667	0.5	0.004875
14.450000	0.5	0.005000
14.458333	0.5	0.005000
14.466667	0.5	0.004875
14.475000	0.5	0.004750
14.483333	0.5	0.004375
14.491667	0.5	0.004250
14.500000	0.5	0.004000
14.508333	0.5	0.004125
14.516667	0.5	0.003875
14.525000	0.5	0.003625
14.533333	0.5	0.003875
14.541667	0.5	0.003875
14.550000	0.5	0.003750
14.558333	0.5	0.003625
14.566667	0.5	0.003750
14.575000	0.5	0.003625
14.583333	0.5	0.003125
14.591667	0.5	0.002750
14.600000	0.5	0.003125
14.608333	0.5	0.003125
14.616667	0.5	0.003375
14.625000	0.5	0.003500
14.633333	0.5	0.003125
14.641667	0.5	0.003125
14.650000	0.5	0.003250
14.658333	0.5	0.003125
14.666667	0.5	0.003000
14.675000	0.5	0.003000
14.683333	0.5	0.003125
14.691667	0.5	0.002875
14.700000	0.5	0.002125
14.708333	0.5	0.001625
14.716667	0.5	0.001000
14.725000	0.5	0.000875
14.733333	0.5	0.000875
14.741667	0.5	0.000875
14.750000	0.5	0.000625
14.758333	0.5	0.000500
14.766667	0.5	0.000500
14.775000	0.5	0.000625
14.783333	0.5	0.000875
14.791667	0.5	0.000875
14.800000	0.5	0.001000
14.808333	0.5	0.001000
14.816667	0.5	0.000750
14.825000	0.5	0.000750
14.833333	0.5	0.000750
14.841667	0.5	0.000750
14.850000	0.5	0.000625
14.858333	0.5	0.000250
14.866667	0.5	0.000250
14.875000	0.5	-0.000125
14.883333	0.5	-0.000375
14.891667	0.5	-0.000625
14.900000	0.5	-0.000750
14.908333	0.5	-0.001000
14.916667	0.5	-0.000500
14.925000	0.5	-0.000375
14.933333	0.5	-0.000250
14.941667	0.5	-0.000250
14.950000	0.5	0.000000
14.958333	0.5	0.000125
14.966667	0.5	0.000500
14.975000	0.5	0.000625
14.983333	0.5	0.000375
14.991667	0.5	0.000000
15.000000	0.5	0.000000
15.008333	0.5	0.000500
15.016667	0.5	0.000125
15.025000	0.5	0.000375
15.033333	0.5	0.000375
15.041667	0.5	0.000375
15.050000	0.5	0.000375
15.058333	0.5	0.000500
15.066667	0.5	0.000250
15.075000	0.5	0.000250
15.083333	0.5	0.001000
15.091667	0.5	0.000875
15.100000	0.5	0.000375
15.108333	0.5	0.000750
15.116667	0.5	0.001375
15.125000	0.5	0.001250
15.133333	0.5	0.001125
15.141667	0.5	0.000750
15.150000	0.5	0.000625
15.158333	0.5	0.000250
15.166667	0.5	0.000000
15.175000	0.5	-0.000750
15.183333	0.5	-0.000875
15.191667	0.5	-0.001250
15.200000	0.5	-0.001250
15.208333	0.5	-0.001625
15.216667	0.5	-0.002000
15.225000	0.5	-0.002250
15.233333	0.5	-0.002750
15.241667	0.5	-0.003125
15.250000	0.5	-0.003250
15.258333	0.5	-0.003625
15.266667	0.5	-0.003875
15.275000	0.5	-0.004375
15.283333	0.5	-0.004125
15.291667	0.5	-0.004250
15.300000	0.5	-0.004250
15.308333	0.5	-0.004500
15.316667	0.5	-0.004875
15.325000	0.5	-0.005250
15.333333	0.5	-0.005000
15.341667	0.5	-0.005625
15.350000	0.5	-0.005625
15.358333	0.5	-0.006000
15.366667	0.5	-0.006125
15.375000	0.5	-0.006250
15.383333	0.5	-0.006125
15.391667	0.5	-0.006000
15.400000	0.5	-0.005750
15.408333	0.5	-0.005375
15.416667	0.5	-0.005500
15.425000	0.5	-0.005500
15.433333	0.5	-0.005250
15.441667	0.5	-0.005000
15.450000	0.5	-0.004375
15.458333	0.5	-0.004625
15.466667	0.5	-0.004500
15.475000	0.5	-0.004625
15.483333	0.5	-0.004625
15.491667	0.5	-0.004500
15.500000	0.5	-0.004625
15.508333	0.5	-0.004750
15.516667	0.5	-0.004500
15.525000	0.5	-0.004875
15.533333	0.5	-0.004750
15.541667	0.5	-0.004375
15.550000	0.5	-0.003875
15.558333	0.5	-0.003750
15.566667	0.5	-0.003875
15.575000	0.5	-0.003875
15.583333	0.5	-0.003500
15.591667	0.5	-0.003375
15.600000	0.5	-0.003125
15.608333	0.5	-0.003250
15.616667	0.5	-0.003000
15.625000	0.5	-0.003125
15.633333	0.5	-0.002875
15.641667	0.5	-0.002625
15.650000	0.5	-0.002375
15.658333	0.5	-0.002375
15.666667	0.5	-0.002250
15.675000	0.5	-0.002125
15.683333	0.5	-0.002375
15.691667	0.5	-0.002875
15.700000	0.5	-0.003000
15.708333	0.5	-0.002625
15.716667	0.5	-0.003000
15.725000	0.5	-0.003125
15.733333	0.5	-0.002750
15.741667	0.5	-0.002625
15.750000	0.5	-0.002625
15.758333	0.5	-0.002750
15.766667	0.5	-0.002875
15.775000	0.5	-0.002750
15.783333	0.5	-0.002875
15.791667	0.5	-0.002625
15.800000	0.5	-0.002250
15.808333	0.5	-0.002000
15.816667	0.5	-0.001875
15.825000	0.5	-0.001375
15.833333	0.5	-0.001375
15.841667	0.5	-0.001250
15.850000	0.5	-0.000625
15.858333	0.5	0.000000
15.866667	0.5	0.000500
15.875000	0.5	0.000625
15.883333	0.5	0.000875
15.891667	0.5	0.001125
15.900000	0.5	0.001250
15.908333	0.5	0.001625
15.916667	0.5	0.002375
15.925000	0.5	0.003125
15.933333	0.5	0.003250
15.941667	0.5	0.003625
15.950000	0.5	0.004375
15.958333	0.5	0.005125
15.966667	0.5	0.005625
15.975000	0.5	0.005875
15.983333	0.5	0.006875
15.991667	0.5	0.007875
16.000000	0.5	0.008375
16.008333	0.5	0.009125
16.016667	0.5	0.009875
16.025000	0.5	0.010500
16.033333	0.5	0.011000
16.041667	0.5	0.011000
16.050000	0.5	0.011500
16.058333	0.5	0.012750
16.066667	0.5	0.013750
16.075000	0.5	0.014500
16.083333	0.5	0.014875
16.091667	0.5	0.015375
16.100000	0.5	0.015875
16.108333	0.5	0.016125
16.116667	0.5	0.015875
16.125000	0.5	0.015750
16.133333	0.5	0.016000
16.141667	0.5	0.016250
16.150000	0.5	0.016375
16.158333	0.5	0.016250
16.166667	0.5	0.016500
16.175000	0.5	0.016625
16.183333	0.5	0.016625
16.191667	0.5	0.016375
16.200000	0.5	0.016625
16.208333	0.5	0.016625
16.216667	0.5	0.016250
16.225000	0.5	0.016125
16.233333	0.5	0.016125
16.241667	0.5	0.016000
16.250000	0.5	0.015500
16.258333	0.5	0.015000
16.266667	0.5	0.014500
16.275000	0.5	0.013750
16.283333	0.5	0.013125
16.291667	0.5	0.012500
16.300000	0.5	0.012000
16.308333	0.5	0.011750
16.316667	0.5	0.011125
16.325000	0.5	0.010500
16.333333	0.5	0.009625
16.341667	0.5	0.008625
16.350000	0.5	0.007500
16.358333	0.5	0.006500
16.366667	0.5	0.005875
16.375000	0.5	0.005250
16.383333	0.5	0.004500
16.391667	0.5	0.003250
16.400000	0.5	0.002375
16.408333	0.5	0.001750
16.416667	0.5	0.001625
16.425000	0.5	0.001375
16.433333	0.5	0.000625
16.441667	0.5	0.000000
16.450000	0.5	-0.000625
16.458333	0.5	-0.001250
16.466667	0.5	-0.001875
16.475000	0.5	-0.002500
16.483333	0.5	-0.003000
16.491667	0.5	-0.003375
16.500000	0.5	-0.004000
16.508333	0.5	-0.004500
16.516667	0.5	-0.004750
16.525000	0.5	-0.005250
16.533333	0.5	-0.005500
16.541667	0.5	-0.005625
16.550000	0.5	-0.006125
16.558333	0.5	-0.006125
16.566667	0.5	-0.006000
16.575000	0.5	-0.005500
16.583333	0.5	-0.005500
16.591667	0.5	-0.005625
16.600000	0.5	-0.005750
16.608333	0.5	-0.005750
16.616667	0.5	-0.006000
16.625000	0.5	-0.005625
16.633333	0.5	-0.005750
16.641667	0.5	-0.005875
16.650000	0.5	-0.005750
16.658333	0.5	-0.005625
16.666667	0.5	-0.005750
16.675000	0.5	-0.005750
16.683333	0.5	-0.005500
16.691667	0.5	-0.005125
16.700000	0.5	-0.005000
16.708333	0.5	-0.005000
16.716667	0.5	-0.004875
16.725000	0.5	-0.004875
16.733333	0.5	-0.004625
16.741667	0.5	-0.004500
16.750000	0.5	-0.004250
16.758333	0.5	-0.004000
16.766667	0.5	-0.003875
16.775000	0.5	-0.003625
16.783333	0.5	-0.003500
16.791667	0.5	-0.003125
16.800000	0.5	-0.002500
16.808333	0.5	-0.002250
16.816667	0.5	-0.002000
16.825000	0.5	-0.002000
16.833333	0.5	-0.001875
16.841667	0.5	-0.001750
16.850000	0.5	-0.001500
16.858333	0.5	-0.001500
16.866667	0.5	-0.001250
16.875000	0.5	-0.000625
16.883333	0.5	-0.000250
16.891667	0.5	0.000000
16.900000	0.5	0.000250
16.908333	0.5	0.000250
16.916667	0.5	0.000750
16.925000	0.5	0.000875
16.933333	0.5	0.001375
16.941667	0.5	0.001625
16.950000	0.5	0.001750
16.958333	0.5	0.001875
16.966667	0.5	0.002250
16.975000	0.5	0.002125
16.983333	0.5	0.001750
16.991667	0.5	0.001375
17.000000	0.5	0.001125
17.008333	0.5	0.000750
17.016667	0.5	0.000750
17.025000	0.5	0.000500
17.033333	0.5	0.000375
17.041667	0.5	0.000125
17.050000	0.5	-0.000375
17.058333	0.5	-0.001250
17.066667	0.5	-0.002125
17.075000	0.5	-0.003375
17.083333	0.5	-0.004875
17.091667	0.5	-0.006125
17.100000	0.5	-0.008000
17.108333	0.5	-0.010125
17.116667	0.5	-0.012250
17.125000	0.5	-0.014750
17.133333	0.5	-0.017000
17.141667	0.5	-0.019375
17.150000	0.5	-0.022500
17.158333	0.5	-0.025625
17.166667	0.5	-0.029000
17.175000	0.5	-0.032125
17.183333	0.5	-0.035750
17.191667	0.5	-0.039750
17.200000	0.5	-0.044125
17.208333	0.5	-0.048000
17.216667	0.5	-0.052625
17.225000	0.5	-0.057125
17.233333	0.5	-0.062000
17.241667	0.5	-0.067000
17.250000	0.5	-0.071500
17.258333	0.5	-0.075875
17.266667	0.5	-0.079875
17.275000	0.5	-0.084000
17.283333	0.5	-0.087625
17.291667	0.5	-0.090875
17.300000	0.5	-0.093500
17.308333	0.5	-0.096000
17.316667	0.5	-0.097750
17.325000	0.5	-0.098750
17.333333	0.5	-0.099500
17.341667	0.5	-0.100000
17.350000	0.5	-0.099625
17.358333	0.5	-0.099000
17.366667	0.5	-0.097375
17.375000	0.5	-0.095750
17.383333	0.5	-0.093250
17.391667	0.5	-0.090500
17.400000	0.5	-0.087250
17.408333	0.5	-0.084125
17.416667	0.5	-0.080750
17.425000	0.5	-0.076750
17.433333	0.5	-0.072250
17.441667	0.5	-0.067875
17.450000	0.5	-0.063875
17.458333	0.5	-0.059250
17.466667	0.5	-0.054625
17.475000	0.5	-0.050125
17.483333	0.5	-0.045875
17.491667	0.5	-0.041625
17.500000	0.5	-0.036750
17.508333	0.5	-0.032875
17.516667	0.5	-0.029125
17.525000	0.5	-0.025375
17.533333	0.5	-0.021750
17.541667	0.5	-0.018250
17.550000	0.5	-0.015000
17.558333	0.5	-0.011875
17.566667	0.5	-0.009500
17.575000	0.5	-0.007375
17.583333	0.5	-0.005000
17.591667	0.5	-0.002750
17.600000	0.5	-0.000875
17.608333	0.5	0.000875
17.616667	0.5	0.002500
17.625000	0.5	0.003750
17.633333	0.5	0.004625
17.641667	0.5	0.006000
17.650000	0.5	0.006750
17.658333	0.5	0.007625
17.666667	0.5	0.008000
17.675000	0.5	0.008625
17.683333	0.5	0.009375
17.691667	0.5	0.009750
17.700000	0.5	0.010125
17.708333	0.5	0.011000
17.716667	0.5	0.011375
17.725000	0.5	0.011750
17.733333	0.5	0.012250
17.741667	0.5	0.012250
17.750000	0.5	0.012000
17.758333	0.5	0.012125
17.766667	0.5	0.012250
17.775000	0.5	0.012500
17.783333	0.5	0.012375
17.791667	0.5	0.012375
17.800000	0.5	0.012125
17.808333	0.5	0.012000
17.816667	0.5	0.011750
17.825000	0.5	0.011625
17.833333	0.5	0.011000
17.841667	0.5	0.010625
17.850000	0.5	0.010500
17.858333	0.5	0.010125
17.866667	0.5	0.009750
17.875000	0.5	0.009625
17.883333	0.5	0.009250
17.891667	0.5	0.008750
17.900000	0.5	0.008000
17.908333	0.5	0.008000
17.916667	0.5	0.008000
17.925000	0.5	0.007625
17.933333	0.5	0.007500
17.941667	0.5	0.007250
17.950000	0.5	0.007125
17.958333	0.5	0.006625
17.966667	0.5	0.006125
17.975000	0.5	0.005625
17.983333	0.5	0.004875
17.991667	0.5	0.004375
18.000000	0.5	0.003875
18.008333	0.5	0.003375
18.016667	0.5	0.003125
18.025000	0.5	0.003125
18.033333	0.5	0.002875
18.041667	0.5	0.002625
18.050000	0.5	0.002125
18.058333	0.5	0.001625
18.066667	0.5	0.001000
18.075000	0.5	0.000375
18.083333	0.5	0.000000
18.091667	0.5	-0.000875
18.100000	0.5	-0.001000
18.108333	0.5	-0.001375
18.116667	0.5	-0.002250
18.125000	0.5	-0.002750
18.133333	0.5	-0.003375
18.141667	0.5	-0.004000
18.150000	0.5	-0.005000
18.158333	0.5	-0.006125
18.166667	0.5	-0.007250
18.175000	0.5	-0.008000
18.183333	0.5	-0.009250
18.191667	0.5	-0.010250
18.200000	0.5	-0.011375
18.208333	0.5	-0.012750
18.216667	0.5	-0.014125
18.225000	0.5	-0.015750
18.233333	0.5	-0.017250
18.241667	0.5	-0.018875
18.250000	0.5	-0.019875
18.258333	0.5	-0.021750
18.266667	0.5	-0.023500
18.275000	0.5	-0.025000
18.283333	0.5	-0.026125
18.291667	0.5	-0.027875
18.300000	0.5	-0.029625
18.308333	0.5	-0.030875
18.316667	0.5	-0.032625
18.325000	0.5	-0.034000
18.333333	0.5	-0.034875
18.341667	0.5	-0.036250
18.350000	0.5	-0.037125
18.358333	0.5	-0.037625
18.366667	0.5	-0.038250
18.375000	0.5	-0.039125
18.383333	0.5	-0.039750
18.391667	0.5	-0.040375
18.400000	0.5	-0.040250
18.408333	0.5	-0.040375
18.416667	0.5	-0.040375
18.425000	0.5	-0.040000
18.433333	0.5	-0.039500
18.441667	0.5	-0.038500
18.450000	0.5	-0.037875
18.458333	0.5	-0.037375
18.466667	0.5	-0.035875
18.475000	0.5	-0.034375
18.483333	0.5	-0.032875
18.491667	0.5	-0.031625
18.500000	0.5	-0.030000
18.508333	0.5	-0.028125
18.516667	0.5	-0.026375
18.525000	0.5	-0.024625
18.533333	0.5	-0.023250
18.541667	0.5	-0.021875
18.550000	0.5	-0.019875
18.558333	0.5	-0.018250
18.566667	0.5	-0.016500
18.575000	0.5	-0.015500
18.583333	0.5	-0.014000
18.591667	0.5	-0.012125
18.600000	0.5	-0.010625
18.608333	0.5	-0.009500
18.616667	0.5	-0.008125
18.625000	0.5	-0.006875
18.633333	0.5	-0.005750
18.641667	0.5	-0.004750
18.650000	0.5	-0.004125
18.658333	0.5	-0.003500
18.666667	0.5	-0.003000
18.675000	0.5	-0.002375
18.683333	0.5	-0.001875
18.691667	0.5	-0.001375
18.700000	0.5	-0.000750
18.708333	0.5	-0.000500
18.716667	0.5	-0.000250
18.725000	0.5	-0.000125
18.733333	0.5	-0.000125
18.741667	0.5	-0.000625
18.750000	0.5	-0.001000
18.758333	0.5	-0.001000
18.766667	0.5	-0.001750
18.775000	0.5	-0.002250
18.783333	0.5	-0.002750
18.791667	0.5	-0.002875
18.800000	0.5	-0.003250
18.808333	0.5	-0.004000
18.816667	0.5	-0.004625
18.825000	0.5	-0.004750
18.833333	0.5	-0.004875
18.841667	0.5	-0.005125
18.850000	0.5	-0.005750
18.858333	0.5	-0.006250
18.866667	0.5	-0.007500
18.875000	0.5	-0.008000
18.883333	0.5	-0.008500
18.891667	0.5	-0.009125
18.900000	0.5	-0.009625
18.908333	0.5	-0.010375
18.916667	0.5	-0.011250
18.925000	0.5	-0.012000
18.933333	0.5	-0.012125
18.941667	0.5	-0.012625
18.950000	0.5	-0.013250
18.958333	0.5	-0.014250
18.966667	0.5	-0.014750
18.975000	0.5	-0.015750
18.983333	0.5	-0.016250
18.991667	0.5	-0.016750
19.000000	0.5	-0.017250
19.008333	0.5	-0.017875
19.016667	0.5	-0.018500
19.025000	0.5	-0.019000
19.033333	0.5	-0.019625
19.041667	0.5	-0.020000
19.050000	0.5	-0.020250
19.058333	0.5	-0.020750
19.066667	0.5	-0.021000
19.075000	0.5	-0.021375
19.083333	0.5	-0.022125
19.091667	0.5	-0.023125
19.100000	0.5	-0.023750
19.108333	0.5	-0.023875
19.116667	0.5	-0.024375
19.125000	0.5	-0.025000
19.133333	0.5	-0.025500
19.141667	0.5	-0.025875
19.150000	0.5	-0.026625
19.158333	0.5	-0.027125
19.166667	0.5	-0.027625
19.175000	0.5	-0.027750
19.183333	0.5	-0.027875
19.191667	0.5	-0.028250
19.200000	0.5	-0.028875
19.208333	0.5	-0.029250
19.216667	0.5	-0.029500
19.225000	0.5	-0.029875
19.233333	0.5	-0.030250
19.241667	0.5	-0.030875
19.250000	0.5	-0.031125
19.258333	0.5	-0.031250
19.266667	0.5	-0.031625
19.275000	0.5	-0.031750
19.283333	0.5	-0.032250
19.291667	0.5	-0.032500
19.300000	0.5	-0.032750
19.308333	0.5	-0.033250
19.316667	0.5	-0.033750
19.325000	0.5	-0.034250
19.333333	0.5	-0.034375
19.341667	0.5	-0.035000
19.350000	0.5	-0.035250
19.358333	0.5	-0.035500
19.366667	0.5	-0.035250
19.375000	0.5	-0.035875
19.383333	0.5	-0.036250
19.391667	0.5	-0.036500
19.400000	0.5	-0.036875
19.408333	0.5	-0.037125
19.416667	0.5	-0.037625
19.425000	0.5	-0.038250
19.433333	0.5	-0.039000
19.441667	0.5	-0.039500
19.450000	0.5	-0.039625
19.458333	0.5	-0.039500
19.466667	0.5	-0.039750
19.475000	0.5	-0.040000
19.483333	0.5	-0.040250
19.491667	0.5	-0.040250
19.500000	0.5	-0.040625
19.508333	0.5	-0.041250
19.516667	0.5	-0.041125
19.525000	0.5	-0.041250
19.533333	0.5	-0.041125
19.541667	0.5	-0.041375
19.550000	0.5	-0.040875
19.558333	0.5	-0.041000
19.566667	0.5	-0.041250
19.575000	0.5	-0.041250
19.583333	0.5	-0.041375
19.591667	0.5	-0.041500
19.600000	0.5	-0.041750
19.608333	0.5	-0.041375
19.616667	0.5	-0.041375
19.625000	0.5	-0.041250
19.633333	0.5	-0.041250
19.641667	0.5	-0.041500
19.650000	0.5	-0.042000
19.658333	0.5	-0.042125
19.666667	0.5	-0.041875
19.675000	0.5	-0.041750
19.683333	0.5	-0.042000
19.691667	0.5	-0.042250
19.700000	0.5	-0.042375
19.708333	0.5	-0.042125
19.716667	0.5	-0.042125
19.725000	0.5	-0.041750
19.733333	0.5	-0.042125
19.741667	0.5	-0.042375
19.750000	0.5	-0.042625
19.758333	0.5	-0.042875
19.766667	0.5	-0.042875
19.775000	0.5	-0.042375
19.783333	0.5	-0.042375
19.791667	0.5	-0.042625
19.800000	0.5	-0.042500
19.808333	0.5	-0.042625
19.816667	0.5	-0.042875
19.825000	0.5	-0.042500
19.833333	0.5	-0.042375
19.841667	0.5	-0.042500
19.850000	0.5	-0.042250
19.858333	0.5	-0.041750
19.866667	0.5	-0.041375
19.875000	0.5	-0.041000
19.883333	0.5	-0.040625
19.891667	0.5	-0.040500
19.900000	0.5	-0.040125
19.908333	0.5	-0.039750
19.916667	0.5	-0.039500
19.925000	0.5	-0.039375
19.933333	0.5	-0.038875
19.941667	0.5	-0.038750
19.950000	0.5	-0.038125
19.958333	0.5	-0.037500
19.966667	0.5	-0.037125
19.975000	0.5	-0.037000
19.983333	0.5	-0.036750
19.991667	0.5	-0.036125
20.000000	0.5	-0.035625
20.008333	0.5	-0.035750
20.016667	0.5	-0.035125
20.025000	0.5	-0.034125
20.033333	0.5	-0.033625
20.041667	0.5	-0.033125
20.050000	0.5	-0.032750
20.058333	0.5	-0.032375
20.066667	0.5	-0.031625
20.075000	0.5	-0.030500
20.083333	0.5	-0.030000
20.091667	0.5	-0.029625
20.100000	0.5	-0.029125
20.108333	0.5	-0.028750
20.116667	0.5	-0.028500
20.125000	0.5	-0.027750
20.133333	0.5	-0.027000
20.141667	0.5	-0.026500
20.150000	0.5	-0.025625
20.158333	0.5	-0.025250
20.166667	0.5	-0.025250
20.175000	0.5	-0.024750
20.183333	0.5	-0.024375
20.191667	0.5	-0.024375
20.200000	0.5	-0.023875
20.208333	0.5	-0.023625
20.216667	0.5	-0.023375
20.225000	0.5	-0.023000
20.233333	0.5	-0.022375
20.241667	0.5	-0.022000
20.250000	0.5	-0.021625
20.258333	0.5	-0.021375
20.266667	0.5	-0.021250
20.275000	0.5	-0.021000
20.283333	0.5	-0.020250
20.291667	0.5	-0.020000
20.300000	0.5	-0.019750
20.308333	0.5	-0.019625
20.316667	0.5	-0.019125
20.325000	0.5	-0.018875
20.333333	0.5	-0.018875
20.341667	0.5	-0.018750
20.350000	0.5	-0.019000
20.358333	0.5	-0.018625
20.366667	0.5	-0.018375
20.375000	0.5	-0.018375
20.383333	0.5	-0.018250
20.391667	0.5	-0.018375
20.400000	0.5	-0.018125
20.408333	0.5	-0.018125
20.416667	0.5	-0.018000
20.425000	0.5	-0.018000
20.433333	0.5	-0.017625
20.441667	0.5	-0.017250
20.450000	0.5	-0.017125
20.458333	0.5	-0.016750
20.466667	0.5	-0.016625
20.475000	0.5	-0.016625
20.483333	0.5	-0.016125
20.491667	0.5	-0.016125
20.500000	0.5	-0.015875
20.508333	0.5	-0.015500
20.516667	0.5	-0.015125
20.525000	0.5	-0.014875
20.533333	0.5	-0.014000
20.541667	0.5	-0.013250
20.550000	0.5	-0.012375
20.558333	0.5	-0.011500
20.566667	0.5	-0.011000
20.575000	0.5	-0.010250
20.583333	0.5	-0.009750
20.591667	0.5	-0.009000
20.600000	0.5	-0.008500
20.608333	0.5	-0.007625
20.616667	0.5	-0.007000
20.625000	0.5	-0.006125
20.633333	0.5	-0.005375
20.641667	0.5	-0.004625
20.650000	0.5	-0.003500
20.658333	0.5	-0.002500
20.666667	0.5	-0.001375
20.675000	0.5	-0.000750
20.683333	0.5	0.000000
20.691667	0.5	0.000500
20.700000	0.5	0.001000
20.708333	0.5	0.002000
20.716667	0.5	0.002625
20.725000	0.5	0.002875
20.733333	0.5	0.003250
20.741667	0.5	0.003125
20.750000	0.5	0.003125
20.758333	0.5	0.003125
20.766667	0.5	0.002625
20.775000	0.5	0.002375
20.783333	0.5	0.002000
20.791667	0.5	0.001875
20.800000	0.5	0.001500
20.808333	0.5	0.001125
20.816667	0.5	0.000875
20.825000	0.5	0.000250
20.833333	0.5	0.000125
20.841667	0.5	-0.000125
20.850000	0.5	-0.000625
20.858333	0.5	-0.001250
20.866667	0.5	-0.001375
20.875000	0.5	-0.001750
20.883333	0.5	-0.002750
20.891667	0.5	-0.003250
20.900000	0.5	-0.003625
20.908333	0.5	-0.004250
20.916667	0.5	-0.005000
20.925000	0.5	-0.005500
20.933333	0.5	-0.005875
20.941667	0.5	-0.005875
20.950000	0.5	-0.006250
20.958333	0.5	-0.006500
20.966667	0.5	-0.006875
20.975000	0.5	-0.006625
20.983333	0.5	-0.006250
20.991667	0.5	-0.006375
21.000000	0.5	-0.006250
21.008333	0.5	-0.006625
21.016667	0.5	-0.006375
21.025000	0.5	-0.005875
21.033333	0.5	-0.005750
21.041667	0.5	-0.006000
21.050000	0.5	-0.005625
21.058333	0.5	-0.005750
21.066667	0.5	-0.006000
21.075000	0.5	-0.006250
21.083333	0.5	-0.006125
21.091667	0.5	-0.005375
21.100000	0.5	-0.005000
21.108333	0.5	-0.004750
21.116667	0.5	-0.004875
21.125000	0.5	-0.004750
21.133333	0.5	-0.004875
21.141667	0.5	-0.004750
21.150000	0.5	-0.004625
21.158333	0.5	-0.004375
21.166667	0.5	-0.003875
21.175000	0.5	-0.003500
21.183333	0.5	-0.003125
21.191667	0.5	-0.002875
21.200000	0.5	-0.002500
21.208333	0.5	-0.002375
21.216667	0.5	-0.002000
21.225000	0.5	-0.001875
21.233333	0.5	-0.001750
21.241667	0.5	-0.001375
21.250000	0.5	-0.000875
21.258333	0.5	-0.000750
21.266667	0.5	-0.000625
21.275000	0.5	-0.000500
21.283333	0.5	-0.000375
21.291667	0.5	-0.000125
21.300000	0.5	0.000125
21.308333	0.5	-0.000125
21.316667	0.5	0.000000
21.325000	0.5	0.000250
21.333333	0.5	0.000375
21.341667	0.5	0.000000
21.350000	0.5	0.000000
21.358333	0.5	0.000000
21.366667	0.5	0.000500
21.375000	0.5	0.000250
21.383333	0.5	0.000125
21.391667	0.5	0.000125
21.400000	0.5	0.000375
21.408333	0.5	0.000000
21.416667	0.5	-0.000125
21.425000	0.5	-0.000125
21.433333	0.5	-0.000500
21.441667	0.5	-0.000625
21.450000	0.5	-0.000875
21.458333	0.5	-0.001000
21.466667	0.5	-0.001000
21.475000	0.5	-0.000750
21.483333	0.5	-0.001000
21.491667	0.5	-0.000750
21.500000	0.5	-0.001125
21.508333	0.5	-0.001500
21.516667	0.5	-0.001625
21.525000	0.5	-0.001500
21.533333	0.5	-0.001500
21.541667	0.5	-0.001625
21.550000	0.5	-0.001625
21.558333	0.5	-0.001875
21.566667	0.5	-0.001875
21.575000	0.5	-0.001750
21.583333	0.5	-0.001750
21.591667	0.5	-0.002125
21.600000	0.5	-0.002000
21.608333	0.5	-0.001625
21.616667	0.5	-0.001750
21.625000	0.5	-0.001875
21.633333	0.5	-0.001875
21.641667	0.5	-0.002000
21.650000	0.5	-0.002000
21.658333	0.5	-0.002000
21.666667	0.5	-0.002000
21.675000	0.5	-0.002000
21.683333	0.5	-0.002250
21.691667	0.5	-0.002375
21.700000	0.5	-0.002625
21.708333	0.5	-0.002375
21.716667	0.5	-0.002750
21.725000	0.5	-0.003125
21.733333	0.5	-0.002875
21.741667	0.5	-0.002750
21.750000	0.5	-0.002875
21.758333	0.5	-0.003125
21.766667	0.5	-0.003250
21.775000	0.5	-0.002750
21.783333	0.5	-0.002625
21.791667	0.5	-0.002625
21.800000	0.5	-0.002375
21.808333	0.5	-0.002375
21.816667	0.5	-0.002250
21.825000	0.5	-0.002375
21.833333	0.5	-0.002750
21.841667	0.5	-0.002625
21.850000	0.5	-0.002250
21.858333	0.5	-0.002375
21.866667	0.5	-0.002250
21.875000	0.5	-0.002125
21.883333	0.5	-0.002500
21.891667	0.5	-0.002375
21.900000	0.5	-0.002500
21.908333	0.5	-0.002375
21.916667	0.5	-0.001875
21.925000	0.5	-0.002000
21.933333	0.5	-0.002000
21.941667	0.5	-0.001875
21.950000	0.5	-0.001750
21.958333	0.5	-0.002125
21.966667	0.5	-0.002000
21.975000	0.5	-0.002000
21.983333	0.5	-0.002000
21.991667	0.5	-0.001875
22.000000	0.5	-0.001500
22.008333	0.5	-0.001625
22.016667	0.5	-0.001625
22.025000	0.5	-0.001750
22.033333	0.5	-0.001625
22.041667	0.5	-0.001625
22.050000	0.5	-0.001500
22.058333	0.5	-0.001375
22.066667	0.5	-0.001375
22.075000	0.5	-0.001375
22.083333	0.5	-0.001375
22.091667	0.5	-0.001250
22.100000	0.5	-0.001375
22.108333	0.5	-0.001375
22.116667	0.5	-0.001500
22.125000	0.5	-0.001500
22.133333	0.5	-0.001500
22.141667	0.5	-0.001250
22.150000	0.5	-0.001125
22.158333	0.5	-0.000875
22.166667	0.5	-0.000750
22.175000	0.5	-0.000625
22.183333	0.5	-0.000625
22.191667	0.5	-0.000500
22.200000	0.5	-0.000375
22.208333	0.5	-0.000375
22.216667	0.5	-0.000125
22.225000	0.5	-0.000125
22.233333	0.5	0.000000
22.241667	0.5	0.000375
22.250000	0.5	0.000750
22.258333	0.5	0.001000
22.266667	0.5	0.001125
22.275000	0.5	0.001000
22.283333	0.5	0.001000
22.291667	0.5	0.001500
22.300000	0.5	0.002250
22.308333	0.5	0.002625
22.316667	0.5	0.002875
22.325000	0.5	0.003250
22.333333	0.5	0.003875
22.341667	0.5	0.004125
22.350000	0.5	0.004875
22.358333	0.5	0.005125
22.366667	0.5	0.005500
22.375000	0.5	0.005875
22.383333	0.5	0.006250
22.391667	0.5	0.006250
22.400000	0.5	0.006375
22.408333	0.5	0.006875
22.416667	0.5	0.007250
22.425000	0.5	0.007375
22.433333	0.5	0.007500
22.441667	0.5	0.007875
22.450000	0.5	0.008375
22.458333	0.5	0.008625
22.466667	0.5	0.008375
22.475000	0.5	0.008125
22.483333	0.5	0.008125
22.491667	0.5	0.008500
22.500000	0.5	0.008500
22.508333	0.5	0.008875
22.516667	0.5	0.008750
22.525000	0.5	0.008500
22.533333	0.5	0.009000
22.541667	0.5	0.008750
22.550000	0.5	0.008500
22.558333	0.5	0.008375
22.566667	0.5	0.008375
22.575000	0.5	0.008625
22.583333	0.5	0.008750
22.591667	0.5	0.008625
22.600000	0.5	0.008375
22.608333	0.5	0.008000
22.616667	0.5	0.008125
22.625000	0.5	0.008500
22.633333	0.5	0.008375
22.641667	0.5	0.008125
22.650000	0.5	0.007875
22.658333	0.5	0.008250
22.666667	0.5	0.007875
22.675000	0.5	0.007875
22.683333	0.5	0.007625
22.691667	0.5	0.007250
22.700000	0.5	0.007500
22.708333	0.5	0.007375
22.716667	0.5	0.007625
22.725000	0.5	0.007375
22.733333	0.5	0.007000
22.741667	0.5	0.006875
22.750000	0.5	0.006875
22.758333	0.5	0.006625
22.766667	0.5	0.006500
22.775000	0.5	0.006750
22.783333	0.5	0.006500
22.791667	0.5	0.006375
22.800000	0.5	0.006375
22.808333	0.5	0.006125
22.816667	0.5	0.005750
22.825000	0.5	0.005000
22.833333	0.5	0.004500
22.841667	0.5	0.004500
22.850000	0.5	0.004000
22.858333	0.5	0.003250
22.866667	0.5	0.003375
22.875000	0.5	0.003375
22.883333	0.5	0.003000
22.891667	0.5	0.002625
22.900000	0.5	0.002500
22.908333	0.5	0.002250
22.916667	0.5	0.001750
22.925000	0.5	0.001375
22.933333	0.5	0.001000
22.941667	0.5	0.000625
22.950000	0.5	0.000750
22.958333	0.5	0.000250
22.966667	0.5	-0.000250
22.975000	0.5	-0.000500
22.983333	0.5	-0.000750
22.991667	0.5	-0.000750
23.000000	0.5	-0.000750
23.008333	0.5	-0.001250
23.016667	0.5	-0.001375
23.025000	0.5	-0.001500
23.033333	0.5	-0.001750
23.041667	0.5	-0.002375
23.050000	0.5	-0.002500
23.058333	0.5	-0.002750
23.066667	0.5	-0.002875
23.075000	0.5	-0.003125
23.083333	0.5	-0.003125
23.091667	0.5	-0.003500
23.100000	0.5	-0.003250
23.108333	0.5	-0.003500
23.116667	0.5	-0.004000
23.125000	0.5	-0.004125
23.133333	0.5	-0.004625
23.141667	0.5	-0.004750
23.150000	0.5	-0.004625
23.158333	0.5	-0.004750
23.166667	0.5	-0.005125
23.175000	0.5	-0.005375
23.183333	0.5	-0.005250
23.191667	0.5	-0.005000
23.200000	0.5	-0.005500
23.208333	0.5	-0.005750
23.216667	0.5	-0.005750
23.225000	0.5	-0.005500
23.233333	0.5	-0.005375
23.241667	0.5	-0.005250
23.250000	0.5	-0.005125
23.258333	0.5	-0.004875
23.266667	0.5	-0.004750
23.275000	0.5	-0.004750
23.283333	0.5	-0.004625
23.291667	0.5	-0.004250
23.300000	0.5	-0.003750
23.308333	0.5	-0.003250
23.316667	0.5	-0.003125
23.325000	0.5	-0.002750
23.333333	0.5	-0.002000
23.341667	0.5	-0.001375
23.350000	0.5	-0.000250
23.358333	0.5	0.000625
23.366667	0.5	0.001000
23.375000	0.5	0.002000
23.383333	0.5	0.002375
23.391667	0.5	0.002625
23.400000	0.5	0.003000
23.408333	0.5	0.003375
23.416667	0.5	0.003625
23.425000	0.5	0.004375
23.433333	0.5	0.005125
23.441667	0.5	0.006000
23.450000	0.5	0.007000
23.458333	0.5	0.007625
23.466667	0.5	0.008125
23.475000	0.5	0.008875
23.483333	0.5	0.009250
23.491667	0.5	0.009375
23.500000	0.5	0.009625
23.508333	0.5	0.010250
23.516667	0.5	0.010375
23.525000	0.5	0.010625
23.533333	0.5	0.011125
23.541667	0.5	0.011250
23.550000	0.5	0.011500
23.558333	0.5	0.011750
23.566667	0.5	0.011875
23.575000	0.5	0.011500
23.583333	0.5	0.011500
23.591667	0.5	0.011625
23.600000	0.5	0.011500
23.608333	0.5	0.010875
23.616667	0.5	0.011250
23.625000	0.5	0.011250
23.633333	0.5	0.011000
23.641667	0.5	0.011000
23.650000	0.5	0.010750
23.658333	0.5	0.010875
23.666667	0.5	0.010750
23.675000	0.5	0.010375
23.683333	0.5	0.010500
23.691667	0.5	0.010000
23.700000	0.5	0.009375
23.708333	0.5	0.009125
23.716667	0.5	0.008625
23.725000	0.5	0.008250
23.733333	0.5	0.007875
23.741667	0.5	0.007750
23.750000	0.5	0.007250
23.758333	0.5	0.006625
23.766667	0.5	0.006250
23.775000	0.5	0.006000
23.783333	0.5	0.006250
23.791667	0.5	0.005875
23.800000	0.5	0.005375
23.808333	0.5	0.004750
23.816667	0.5	0.004625
23.825000	0.5	0.004625
23.833333	0.5	0.004125
23.841667	0.5	0.004125
23.850000	0.5	0.004125
23.858333	0.5	0.004250
23.866667	0.5	0.004000
23.875000	0.5	0.003625
23.883333	0.5	0.003875
23.891667	0.5	0.003625
23.900000	0.5	0.003625
23.908333	0.5	0.003375
23.916667	0.5	0.003500
23.925000	0.5	0.003625
23.933333	0.5	0.003500
23.941667	0.5	0.003500
23.950000	0.5	0.003750
23.958333	0.5	0.003625
23.966667	0.5	0.003375
23.975000	0.5	0.003250
23.983333	0.5	0.003875
23.991667	0.5	0.004000
24.000000	0.5	0.003375
24.008333	0.5	0.003125
24.016667	0.5	0.003125
24.025000	0.5	0.003000
24.033333	0.5	0.003250
24.041667	0.5	0.003125
24.050000	0.5	0.003125
24.058333	0.5	0.003000
24.066667	0.5	0.003500
24.075000	0.5	0.003750
24.083333	0.5	0.003625
24.091667	0.5	0.003375
24.100000	0.5	0.003125
24.108333	0.5	0.003375
24.116667	0.5	0.003500
24.125000	0.5	0.003250
24.133333	0.5	0.003000
24.141667	0.5	0.003250
24.150000	0.5	0.003125
24.158333	0.5	0.003000
24.166667	0.5	0.003250
24.175000	0.5	0.002875
24.183333	0.5	0.002875
24.191667	0.5	0.002875
24.200000	0.5	0.002625
24.208333	0.5	0.002250
24.216667	0.5	0.002125
24.225000	0.5	0.002000
24.233333	0.5	0.002000
24.241667	0.5	0.002000
24.250000	0.5	0.001875
24.258333	0.5	0.001375
24.266667	0.5	0.001500
24.275000	0.5	0.001750
24.283333	0.5	0.001750
24.291667	0.5	0.002000
24.300000	0.5	0.002125
24.308333	0.5	0.002125
24.316667	0.5	0.002250
24.325000	0.5	0.002250
24.333333	0.5	0.002500
24.341667	0.5	0.002500
24.350000	0.5	0.002250
24.358333	0.5	0.002500
24.366667	0.5	0.002750
24.375000	0.5	0.003000
24.383333	0.5	0.003125
24.391667	0.5	0.003375
24.400000	0.5	0.003625
24.408333	0.5	0.004125
24.416667	0.5	0.004500
24.425000	0.5	0.004750
24.433333	0.5	0.005000
24.441667	0.5	0.005500
24.450000	0.5	0.005875
24.458333	0.5	0.006125
24.466667	0.5	0.006125
24.475000	0.5	0.006625
24.483333	0.5	0.007125
24.491667	0.5	0.007000
24.500000	0.5	0.007000
24.508333	0.5	0.007250
24.516667	0.5	0.007750
24.525000	0.5	0.007875
24.533333	0.5	0.007875
24.541667	0.5	0.008125
24.550000	0.5	0.008125
24.558333	0.5	0.007750
24.566667	0.5	0.007625
24.575000	0.5	0.007500
24.583333	0.5	0.007500
24.591667	0.5	0.007250
24.600000	0.5	0.007125
24.608333	0.5	0.007125
24.616667	0.5	0.006625
24.625000	0.5	0.006375
24.633333	0.5	0.006000
24.641667	0.5	0.005750
24.650000	0.5	0.005250
24.658333	0.5	0.004750
24.666667	0.5	0.004875
24.675000	0.5	0.004625
24.683333	0.5	0.004625
24.691667	0.5	0.004375
24.700000	0.5	0.004000
24.708333	0.5	0.003625
24.716667	0.5	0.003250
24.725000	0.5	0.002625
24.733333	0.5	0.002000
24.741667	0.5	0.001375
24.750000	0.5	0.001125
24.758333	0.5	0.000875
24.766667	0.5	0.000125
24.775000	0.5	-0.000750
24.783333	0.5	-0.001500
24.791667	0.5	-0.002250
24.800000	0.5	-0.003000
24.808333	0.5	-0.003375
24.816667	0.5	-0.003625
24.825000	0.5	-0.004500
24.833333	0.5	-0.005125
24.841667	0.5	-0.005625
24.850000	0.5	-0.005875
24.858333	0.5	-0.006250
24.866667	0.5	-0.006875
24.875000	0.5	-0.007125
24.883333	0.5	-0.007500
24.891667	0.5	-0.007750
24.900000	0.5	-0.008000
24.908333	0.5	-0.008250
24.916667	0.5	-0.008500
24.925000	0.5	-0.008500
24.933333	0.5	-0.008625
24.941667	0.5	-0.009000
24.950000	0.5	-0.009250
24.958333	0.5	-0.009500
24.966667	0.5	-0.009625
24.975000	0.5	-0.009750
24.983333	0.5	-0.010000
24.991667	0.5	-0.010000
25.000000	0.5	-0.010500
