# Supplementary material for: Dynamic character displacement among a pair of bacterial phyllosphere commensals in situ
Source: Nat Commun. 2022 May 20;13:2836. doi: 10.1038/s41467-022-30469-3 (PMC9123166; doi:10.1038/s41467-022-30469-3)
Supplement: Supplementary file 11 — Source Data [file 41467_2022_30469_MOESM11_ESM.zip › Source Data/Supplementary Figure 5/Glucose t2 c.txt]

File Path	chrom://marshall/Chromeleon7/HPLC_Ultimate_3000/Users/helucas/20200720_OrganicAcids_CCR_L257.seq/686.smp/RI_1.channel/RI_1.chm
Channel	RI_1

Injection Information:
Data Vault	Chromeleon7
Injection	Glu_t2_c
Injection Number	53
Position	BA5
Comment	
Processing Method	Quantitative
Instrument Method	20200525_Rezex_ROA_OrganicAcid_600uL_2500uM_H2SO4_50A_50D
Type	Unknown
Status	Finished
Injection Date	7/21/2020
Injection Time	7:14:27 PM
Injection Volume (µl)	10.000
Dilution Factor	1.0000
Weight	1.0000

Chromatogram Data Information:
Time Min. (min)	0.000000
Time Max. (min)	25.000000
Data Points	3001
Detector	RI
Generating Data System	Chromeleon 7.2.5.9507
Exporting Data System	Chromeleon 7.2.8.0
Operator	Instrument Controller
Signal Quantity	Refractive 
Signal Unit	µRIU
Signal Min.	-2.578750
Signal Max.	24.039750
Channel	RI_1
Driver Name	RID520Driver.dll
Channel Type	Evaluation
Min. Step (s)	0.5
Max. Step (s)	0.5
Average Step (s)	0.5

Signal Parameter Information:
Signal Info	

Chromatogram Data:
Time (min)	Step (s)	Value (µRIU)
0.000000	n.a.	0.013875
0.008333	0.5	0.013875
0.016667	0.5	0.014000
0.025000	0.5	0.013750
0.033333	0.5	0.013625
0.041667	0.5	0.013500
0.050000	0.5	0.013500
0.058333	0.5	0.013750
0.066667	0.5	0.013875
0.075000	0.5	0.013750
0.083333	0.5	0.013750
0.091667	0.5	0.013750
0.100000	0.5	0.013500
0.108333	0.5	0.013750
0.116667	0.5	0.013500
0.125000	0.5	0.013500
0.133333	0.5	0.013125
0.141667	0.5	0.013250
0.150000	0.5	0.013500
0.158333	0.5	0.013250
0.166667	0.5	0.013000
0.175000	0.5	0.012750
0.183333	0.5	0.012625
0.191667	0.5	0.012750
0.200000	0.5	0.012875
0.208333	0.5	0.012625
0.216667	0.5	0.012625
0.225000	0.5	0.012750
0.233333	0.5	0.012750
0.241667	0.5	0.013000
0.250000	0.5	0.013375
0.258333	0.5	0.013875
0.266667	0.5	0.014125
0.275000	0.5	0.014375
0.283333	0.5	0.014625
0.291667	0.5	0.015375
0.300000	0.5	0.015750
0.308333	0.5	0.016000
0.316667	0.5	0.016000
0.325000	0.5	0.015625
0.333333	0.5	0.015500
0.341667	0.5	0.015250
0.350000	0.5	0.015250
0.358333	0.5	0.015375
0.366667	0.5	0.015500
0.375000	0.5	0.015500
0.383333	0.5	0.016625
0.391667	0.5	0.017250
0.400000	0.5	0.018000
0.408333	0.5	0.018375
0.416667	0.5	0.018250
0.425000	0.5	0.018750
0.433333	0.5	0.019250
0.441667	0.5	0.019500
0.450000	0.5	0.019875
0.458333	0.5	0.020250
0.466667	0.5	0.020625
0.475000	0.5	0.021000
0.483333	0.5	0.021250
0.491667	0.5	0.021750
0.500000	0.5	0.021750
0.508333	0.5	0.021875
0.516667	0.5	0.021875
0.525000	0.5	0.021625
0.533333	0.5	0.021750
0.541667	0.5	0.022000
0.550000	0.5	0.022125
0.558333	0.5	0.022250
0.566667	0.5	0.022625
0.575000	0.5	0.022625
0.583333	0.5	0.022625
0.591667	0.5	0.022375
0.600000	0.5	0.022125
0.608333	0.5	0.022125
0.616667	0.5	0.022000
0.625000	0.5	0.021750
0.633333	0.5	0.021875
0.641667	0.5	0.021250
0.650000	0.5	0.020750
0.658333	0.5	0.020500
0.666667	0.5	0.020000
0.675000	0.5	0.019625
0.683333	0.5	0.019250
0.691667	0.5	0.018625
0.700000	0.5	0.018125
0.708333	0.5	0.017875
0.716667	0.5	0.017625
0.725000	0.5	0.017375
0.733333	0.5	0.016375
0.741667	0.5	0.015750
0.750000	0.5	0.015250
0.758333	0.5	0.014625
0.766667	0.5	0.014125
0.775000	0.5	0.013875
0.783333	0.5	0.013500
0.791667	0.5	0.013000
0.800000	0.5	0.012750
0.808333	0.5	0.012250
0.816667	0.5	0.011625
0.825000	0.5	0.011500
0.833333	0.5	0.011375
0.841667	0.5	0.011000
0.850000	0.5	0.010500
0.858333	0.5	0.010250
0.866667	0.5	0.010125
0.875000	0.5	0.009750
0.883333	0.5	0.009375
0.891667	0.5	0.009000
0.900000	0.5	0.009250
0.908333	0.5	0.008875
0.916667	0.5	0.008875
0.925000	0.5	0.008375
0.933333	0.5	0.008000
0.941667	0.5	0.007875
0.950000	0.5	0.007500
0.958333	0.5	0.006875
0.966667	0.5	0.006875
0.975000	0.5	0.007125
0.983333	0.5	0.007500
0.991667	0.5	0.007625
1.000000	0.5	0.007125
1.008333	0.5	0.006875
1.016667	0.5	0.006750
1.025000	0.5	0.006875
1.033333	0.5	0.006750
1.041667	0.5	0.006625
1.050000	0.5	0.006250
1.058333	0.5	0.006125
1.066667	0.5	0.006250
1.075000	0.5	0.006250
1.083333	0.5	0.006000
1.091667	0.5	0.005750
1.100000	0.5	0.005625
1.108333	0.5	0.005375
1.116667	0.5	0.005250
1.125000	0.5	0.005500
1.133333	0.5	0.005750
1.141667	0.5	0.005875
1.150000	0.5	0.006000
1.158333	0.5	0.006000
1.166667	0.5	0.005875
1.175000	0.5	0.006000
1.183333	0.5	0.006000
1.191667	0.5	0.006250
1.200000	0.5	0.006625
1.208333	0.5	0.006250
1.216667	0.5	0.006000
1.225000	0.5	0.006000
1.233333	0.5	0.005875
1.241667	0.5	0.006000
1.250000	0.5	0.006000
1.258333	0.5	0.006125
1.266667	0.5	0.006250
1.275000	0.5	0.006500
1.283333	0.5	0.006375
1.291667	0.5	0.006625
1.300000	0.5	0.007125
1.308333	0.5	0.007500
1.316667	0.5	0.007625
1.325000	0.5	0.007875
1.333333	0.5	0.008250
1.341667	0.5	0.008500
1.350000	0.5	0.009000
1.358333	0.5	0.009125
1.366667	0.5	0.009375
1.375000	0.5	0.010000
1.383333	0.5	0.010625
1.391667	0.5	0.011125
1.400000	0.5	0.011500
1.408333	0.5	0.011875
1.416667	0.5	0.012625
1.425000	0.5	0.013625
1.433333	0.5	0.014125
1.441667	0.5	0.014000
1.450000	0.5	0.014250
1.458333	0.5	0.014375
1.466667	0.5	0.014875
1.475000	0.5	0.015375
1.483333	0.5	0.016125
1.491667	0.5	0.016500
1.500000	0.5	0.017125
1.508333	0.5	0.017875
1.516667	0.5	0.018250
1.525000	0.5	0.018375
1.533333	0.5	0.018625
1.541667	0.5	0.019000
1.550000	0.5	0.018875
1.558333	0.5	0.019250
1.566667	0.5	0.020125
1.575000	0.5	0.020625
1.583333	0.5	0.021250
1.591667	0.5	0.021625
1.600000	0.5	0.021500
1.608333	0.5	0.021500
1.616667	0.5	0.021750
1.625000	0.5	0.021750
1.633333	0.5	0.021750
1.641667	0.5	0.021875
1.650000	0.5	0.021625
1.658333	0.5	0.021500
1.666667	0.5	0.021250
1.675000	0.5	0.021125
1.683333	0.5	0.020875
1.691667	0.5	0.020750
1.700000	0.5	0.020500
1.708333	0.5	0.020375
1.716667	0.5	0.019875
1.725000	0.5	0.019375
1.733333	0.5	0.019000
1.741667	0.5	0.018500
1.750000	0.5	0.018250
1.758333	0.5	0.018000
1.766667	0.5	0.017750
1.775000	0.5	0.017000
1.783333	0.5	0.016125
1.791667	0.5	0.015875
1.800000	0.5	0.015375
1.808333	0.5	0.015125
1.816667	0.5	0.014250
1.825000	0.5	0.014000
1.833333	0.5	0.013500
1.841667	0.5	0.013250
1.850000	0.5	0.012875
1.858333	0.5	0.012500
1.866667	0.5	0.011750
1.875000	0.5	0.012000
1.883333	0.5	0.011750
1.891667	0.5	0.011375
1.900000	0.5	0.011250
1.908333	0.5	0.011125
1.916667	0.5	0.011250
1.925000	0.5	0.010750
1.933333	0.5	0.010250
1.941667	0.5	0.010125
1.950000	0.5	0.010125
1.958333	0.5	0.010125
1.966667	0.5	0.009625
1.975000	0.5	0.009625
1.983333	0.5	0.009250
1.991667	0.5	0.008875
2.000000	0.5	0.008625
2.008333	0.5	0.008875
2.016667	0.5	0.008875
2.025000	0.5	0.008875
2.033333	0.5	0.009000
2.041667	0.5	0.008750
2.050000	0.5	0.008375
2.058333	0.5	0.008375
2.066667	0.5	0.008250
2.075000	0.5	0.008000
2.083333	0.5	0.007500
2.091667	0.5	0.007750
2.100000	0.5	0.007875
2.108333	0.5	0.007875
2.116667	0.5	0.007625
2.125000	0.5	0.007875
2.133333	0.5	0.007875
2.141667	0.5	0.008125
2.150000	0.5	0.008000
2.158333	0.5	0.007625
2.166667	0.5	0.007500
2.175000	0.5	0.007125
2.183333	0.5	0.006875
2.191667	0.5	0.006750
2.200000	0.5	0.006750
2.208333	0.5	0.006750
2.216667	0.5	0.006750
2.225000	0.5	0.006375
2.233333	0.5	0.006125
2.241667	0.5	0.005750
2.250000	0.5	0.005375
2.258333	0.5	0.005625
2.266667	0.5	0.005750
2.275000	0.5	0.005625
2.283333	0.5	0.005750
2.291667	0.5	0.005375
2.300000	0.5	0.005250
2.308333	0.5	0.005250
2.316667	0.5	0.005500
2.325000	0.5	0.004875
2.333333	0.5	0.004250
2.341667	0.5	0.003875
2.350000	0.5	0.003750
2.358333	0.5	0.003500
2.366667	0.5	0.003375
2.375000	0.5	0.002875
2.383333	0.5	0.002875
2.391667	0.5	0.003125
2.400000	0.5	0.003125
2.408333	0.5	0.003000
2.416667	0.5	0.003375
2.425000	0.5	0.003875
2.433333	0.5	0.003750
2.441667	0.5	0.003500
2.450000	0.5	0.003625
2.458333	0.5	0.003625
2.466667	0.5	0.003500
2.475000	0.5	0.003250
2.483333	0.5	0.003625
2.491667	0.5	0.003625
2.500000	0.5	0.003625
2.508333	0.5	0.004000
2.516667	0.5	0.004625
2.525000	0.5	0.004875
2.533333	0.5	0.005000
2.541667	0.5	0.005125
2.550000	0.5	0.005625
2.558333	0.5	0.005500
2.566667	0.5	0.005500
2.575000	0.5	0.005625
2.583333	0.5	0.006125
2.591667	0.5	0.006375
2.600000	0.5	0.006500
2.608333	0.5	0.006375
2.616667	0.5	0.006625
2.625000	0.5	0.007000
2.633333	0.5	0.007500
2.641667	0.5	0.007875
2.650000	0.5	0.008000
2.658333	0.5	0.008000
2.666667	0.5	0.008125
2.675000	0.5	0.008625
2.683333	0.5	0.009125
2.691667	0.5	0.009000
2.700000	0.5	0.009375
2.708333	0.5	0.009750
2.716667	0.5	0.010125
2.725000	0.5	0.009875
2.733333	0.5	0.010000
2.741667	0.5	0.010250
2.750000	0.5	0.010625
2.758333	0.5	0.011125
2.766667	0.5	0.011125
2.775000	0.5	0.011375
2.783333	0.5	0.011750
2.791667	0.5	0.012000
2.800000	0.5	0.012125
2.808333	0.5	0.012500
2.816667	0.5	0.012500
2.825000	0.5	0.013250
2.833333	0.5	0.013500
2.841667	0.5	0.013625
2.850000	0.5	0.013750
2.858333	0.5	0.013625
2.866667	0.5	0.014000
2.875000	0.5	0.014375
2.883333	0.5	0.015000
2.891667	0.5	0.015125
2.900000	0.5	0.015500
2.908333	0.5	0.016000
2.916667	0.5	0.016375
2.925000	0.5	0.016750
2.933333	0.5	0.017000
2.941667	0.5	0.017125
2.950000	0.5	0.017625
2.958333	0.5	0.018125
2.966667	0.5	0.018125
2.975000	0.5	0.018500
2.983333	0.5	0.018875
2.991667	0.5	0.018875
3.000000	0.5	0.019500
3.008333	0.5	0.019500
3.016667	0.5	0.019500
3.025000	0.5	0.019750
3.033333	0.5	0.020125
3.041667	0.5	0.020125
3.050000	0.5	0.020375
3.058333	0.5	0.020250
3.066667	0.5	0.020375
3.075000	0.5	0.021125
3.083333	0.5	0.021500
3.091667	0.5	0.021500
3.100000	0.5	0.021875
3.108333	0.5	0.022125
3.116667	0.5	0.022125
3.125000	0.5	0.022000
3.133333	0.5	0.021875
3.141667	0.5	0.022125
3.150000	0.5	0.022500
3.158333	0.5	0.022250
3.166667	0.5	0.022250
3.175000	0.5	0.022375
3.183333	0.5	0.022000
3.191667	0.5	0.021875
3.200000	0.5	0.021500
3.208333	0.5	0.021375
3.216667	0.5	0.021625
3.225000	0.5	0.021250
3.233333	0.5	0.020750
3.241667	0.5	0.020250
3.250000	0.5	0.020000
3.258333	0.5	0.020000
3.266667	0.5	0.019875
3.275000	0.5	0.019625
3.283333	0.5	0.019375
3.291667	0.5	0.019125
3.300000	0.5	0.018500
3.308333	0.5	0.018250
3.316667	0.5	0.018000
3.325000	0.5	0.017875
3.333333	0.5	0.017125
3.341667	0.5	0.016625
3.350000	0.5	0.016250
3.358333	0.5	0.015500
3.366667	0.5	0.014500
3.375000	0.5	0.013875
3.383333	0.5	0.013500
3.391667	0.5	0.013125
3.400000	0.5	0.012500
3.408333	0.5	0.011750
3.416667	0.5	0.011375
3.425000	0.5	0.011000
3.433333	0.5	0.010250
3.441667	0.5	0.009875
3.450000	0.5	0.009750
3.458333	0.5	0.009250
3.466667	0.5	0.009000
3.475000	0.5	0.008250
3.483333	0.5	0.007500
3.491667	0.5	0.006500
3.500000	0.5	0.005500
3.508333	0.5	0.005000
3.516667	0.5	0.004375
3.525000	0.5	0.003875
3.533333	0.5	0.003250
3.541667	0.5	0.002875
3.550000	0.5	0.002375
3.558333	0.5	0.001875
3.566667	0.5	0.001250
3.575000	0.5	0.000875
3.583333	0.5	0.000500
3.591667	0.5	0.000250
3.600000	0.5	0.000250
3.608333	0.5	0.000125
3.616667	0.5	0.000000
3.625000	0.5	-0.000125
3.633333	0.5	-0.000125
3.641667	0.5	0.000000
3.650000	0.5	-0.000125
3.658333	0.5	-0.000500
3.666667	0.5	-0.000875
3.675000	0.5	-0.000750
3.683333	0.5	-0.000625
3.691667	0.5	-0.000625
3.700000	0.5	-0.000500
3.708333	0.5	-0.000500
3.716667	0.5	-0.000375
3.725000	0.5	0.000000
3.733333	0.5	0.000375
3.741667	0.5	0.000625
3.750000	0.5	0.000750
3.758333	0.5	0.001375
3.766667	0.5	0.001625
3.775000	0.5	0.002125
3.783333	0.5	0.002625
3.791667	0.5	0.002875
3.800000	0.5	0.003375
3.808333	0.5	0.003750
3.816667	0.5	0.004875
3.825000	0.5	0.005375
3.833333	0.5	0.005875
3.841667	0.5	0.006375
3.850000	0.5	0.007000
3.858333	0.5	0.007750
3.866667	0.5	0.008750
3.875000	0.5	0.009250
3.883333	0.5	0.009750
3.891667	0.5	0.010375
3.900000	0.5	0.010875
3.908333	0.5	0.011375
3.916667	0.5	0.011750
3.925000	0.5	0.012625
3.933333	0.5	0.013125
3.941667	0.5	0.013625
3.950000	0.5	0.014250
3.958333	0.5	0.015000
3.966667	0.5	0.015500
3.975000	0.5	0.016125
3.983333	0.5	0.016625
3.991667	0.5	0.016875
4.000000	0.5	0.017750
4.008333	0.5	0.018500
4.016667	0.5	0.019125
4.025000	0.5	0.019375
4.033333	0.5	0.019875
4.041667	0.5	0.020000
4.050000	0.5	0.020750
4.058333	0.5	0.021250
4.066667	0.5	0.021750
4.075000	0.5	0.022250
4.083333	0.5	0.022250
4.091667	0.5	0.022500
4.100000	0.5	0.022500
4.108333	0.5	0.022750
4.116667	0.5	0.022125
4.125000	0.5	0.022375
4.133333	0.5	0.022375
4.141667	0.5	0.022750
4.150000	0.5	0.022750
4.158333	0.5	0.022500
4.166667	0.5	0.022625
4.175000	0.5	0.023000
4.183333	0.5	0.022875
4.191667	0.5	0.023125
4.200000	0.5	0.023375
4.208333	0.5	0.023250
4.216667	0.5	0.023000
4.225000	0.5	0.023000
4.233333	0.5	0.023000
4.241667	0.5	0.023000
4.250000	0.5	0.022625
4.258333	0.5	0.022125
4.266667	0.5	0.021750
4.275000	0.5	0.021250
4.283333	0.5	0.020875
4.291667	0.5	0.021000
4.300000	0.5	0.020750
4.308333	0.5	0.020375
4.316667	0.5	0.020125
4.325000	0.5	0.019500
4.333333	0.5	0.019125
4.341667	0.5	0.018625
4.350000	0.5	0.018375
4.358333	0.5	0.018000
4.366667	0.5	0.017375
4.375000	0.5	0.017500
4.383333	0.5	0.017125
4.391667	0.5	0.017000
4.400000	0.5	0.016875
4.408333	0.5	0.017000
4.416667	0.5	0.016625
4.425000	0.5	0.016500
4.433333	0.5	0.016375
4.441667	0.5	0.016500
4.450000	0.5	0.016625
4.458333	0.5	0.016750
4.466667	0.5	0.016625
4.475000	0.5	0.016500
4.483333	0.5	0.016500
4.491667	0.5	0.016375
4.500000	0.5	0.015875
4.508333	0.5	0.015500
4.516667	0.5	0.015750
4.525000	0.5	0.015875
4.533333	0.5	0.016375
4.541667	0.5	0.016375
4.550000	0.5	0.016500
4.558333	0.5	0.016750
4.566667	0.5	0.016500
4.575000	0.5	0.016500
4.583333	0.5	0.016625
4.591667	0.5	0.016500
4.600000	0.5	0.016875
4.608333	0.5	0.017125
4.616667	0.5	0.017000
4.625000	0.5	0.017000
4.633333	0.5	0.016625
4.641667	0.5	0.016750
4.650000	0.5	0.016250
4.658333	0.5	0.016000
4.666667	0.5	0.015875
4.675000	0.5	0.015750
4.683333	0.5	0.015875
4.691667	0.5	0.015500
4.700000	0.5	0.015375
4.708333	0.5	0.015625
4.716667	0.5	0.015750
4.725000	0.5	0.015625
4.733333	0.5	0.015250
4.741667	0.5	0.015250
4.750000	0.5	0.014750
4.758333	0.5	0.014000
4.766667	0.5	0.014375
4.775000	0.5	0.014375
4.783333	0.5	0.014000
4.791667	0.5	0.013625
4.800000	0.5	0.013125
4.808333	0.5	0.012375
4.816667	0.5	0.012000
4.825000	0.5	0.011500
4.833333	0.5	0.011000
4.841667	0.5	0.010375
4.850000	0.5	0.010000
4.858333	0.5	0.010125
4.866667	0.5	0.009750
4.875000	0.5	0.009125
4.883333	0.5	0.008875
4.891667	0.5	0.008500
4.900000	0.5	0.008250
4.908333	0.5	0.008000
4.916667	0.5	0.007375
4.925000	0.5	0.007250
4.933333	0.5	0.006875
4.941667	0.5	0.006625
4.950000	0.5	0.006500
4.958333	0.5	0.006375
4.966667	0.5	0.005875
4.975000	0.5	0.005750
4.983333	0.5	0.005375
4.991667	0.5	0.004750
5.000000	0.5	0.004125
5.008333	0.5	0.003750
5.016667	0.5	0.003625
5.025000	0.5	0.003000
5.033333	0.5	0.002375
5.041667	0.5	0.002000
5.050000	0.5	0.001750
5.058333	0.5	0.001625
5.066667	0.5	0.001125
5.075000	0.5	0.000750
5.083333	0.5	0.000125
5.091667	0.5	0.000125
5.100000	0.5	0.000000
5.108333	0.5	-0.000250
5.116667	0.5	-0.000875
5.125000	0.5	-0.001500
5.133333	0.5	-0.001875
5.141667	0.5	-0.002125
5.150000	0.5	-0.002625
5.158333	0.5	-0.003000
5.166667	0.5	-0.003250
5.175000	0.5	-0.003625
5.183333	0.5	-0.003375
5.191667	0.5	-0.003875
5.200000	0.5	-0.004250
5.208333	0.5	-0.005125
5.216667	0.5	-0.005500
5.225000	0.5	-0.005625
5.233333	0.5	-0.006125
5.241667	0.5	-0.006750
5.250000	0.5	-0.007000
5.258333	0.5	-0.007125
5.266667	0.5	-0.007375
5.275000	0.5	-0.007625
5.283333	0.5	-0.008000
5.291667	0.5	-0.008375
5.300000	0.5	-0.009000
5.308333	0.5	-0.009625
5.316667	0.5	-0.010125
5.325000	0.5	-0.010250
5.333333	0.5	-0.010625
5.341667	0.5	-0.011125
5.350000	0.5	-0.011125
5.358333	0.5	-0.011625
5.366667	0.5	-0.011875
5.375000	0.5	-0.011875
5.383333	0.5	-0.011625
5.391667	0.5	-0.011625
5.400000	0.5	-0.011875
5.408333	0.5	-0.012500
5.416667	0.5	-0.012875
5.425000	0.5	-0.012750
5.433333	0.5	-0.013000
5.441667	0.5	-0.013000
5.450000	0.5	-0.013250
5.458333	0.5	-0.013500
5.466667	0.5	-0.013250
5.475000	0.5	-0.013125
5.483333	0.5	-0.013375
5.491667	0.5	-0.013500
5.500000	0.5	-0.013125
5.508333	0.5	-0.012625
5.516667	0.5	-0.012875
5.525000	0.5	-0.012500
5.533333	0.5	-0.012375
5.541667	0.5	-0.012250
5.550000	0.5	-0.012500
5.558333	0.5	-0.012000
5.566667	0.5	-0.011625
5.575000	0.5	-0.011250
5.583333	0.5	-0.011125
5.591667	0.5	-0.010875
5.600000	0.5	-0.010875
5.608333	0.5	-0.010625
5.616667	0.5	-0.010250
5.625000	0.5	-0.009375
5.633333	0.5	-0.008625
5.641667	0.5	-0.007750
5.650000	0.5	-0.006875
5.658333	0.5	-0.006250
5.666667	0.5	-0.005875
5.675000	0.5	-0.005375
5.683333	0.5	-0.004875
5.691667	0.5	-0.004250
5.700000	0.5	-0.003375
5.708333	0.5	-0.002500
5.716667	0.5	-0.002125
5.725000	0.5	-0.001375
5.733333	0.5	-0.000625
5.741667	0.5	0.000250
5.750000	0.5	0.001000
5.758333	0.5	0.001875
5.766667	0.5	0.003250
5.775000	0.5	0.003750
5.783333	0.5	0.004375
5.791667	0.5	0.005250
5.800000	0.5	0.006250
5.808333	0.5	0.007250
5.816667	0.5	0.008125
5.825000	0.5	0.008875
5.833333	0.5	0.009500
5.841667	0.5	0.010125
5.850000	0.5	0.011000
5.858333	0.5	0.011125
5.866667	0.5	0.011875
5.875000	0.5	0.012500
5.883333	0.5	0.013000
5.891667	0.5	0.013875
5.900000	0.5	0.014500
5.908333	0.5	0.015125
5.916667	0.5	0.015375
5.925000	0.5	0.015625
5.933333	0.5	0.016000
5.941667	0.5	0.016125
5.950000	0.5	0.016250
5.958333	0.5	0.016625
5.966667	0.5	0.016500
5.975000	0.5	0.016500
5.983333	0.5	0.016500
5.991667	0.5	0.016750
6.000000	0.5	0.016875
6.008333	0.5	0.017000
6.016667	0.5	0.017250
6.025000	0.5	0.016875
6.033333	0.5	0.017250
6.041667	0.5	0.017000
6.050000	0.5	0.017000
6.058333	0.5	0.016500
6.066667	0.5	0.016250
6.075000	0.5	0.016500
6.083333	0.5	0.016500
6.091667	0.5	0.016500
6.100000	0.5	0.016625
6.108333	0.5	0.016125
6.116667	0.5	0.016000
6.125000	0.5	0.015750
6.133333	0.5	0.015500
6.141667	0.5	0.015500
6.150000	0.5	0.015750
6.158333	0.5	0.015250
6.166667	0.5	0.015250
6.175000	0.5	0.015000
6.183333	0.5	0.014875
6.191667	0.5	0.014375
6.200000	0.5	0.014250
6.208333	0.5	0.014250
6.216667	0.5	0.013875
6.225000	0.5	0.013750
6.233333	0.5	0.012875
6.241667	0.5	0.012125
6.250000	0.5	0.011500
6.258333	0.5	0.011375
6.266667	0.5	0.011250
6.275000	0.5	0.010875
6.283333	0.5	0.010000
6.291667	0.5	0.009125
6.300000	0.5	0.008500
6.308333	0.5	0.008000
6.316667	0.5	0.007625
6.325000	0.5	0.007875
6.333333	0.5	0.007625
6.341667	0.5	0.007000
6.350000	0.5	0.006750
6.358333	0.5	0.006125
6.366667	0.5	0.005625
6.375000	0.5	0.005375
6.383333	0.5	0.005000
6.391667	0.5	0.004375
6.400000	0.5	0.004250
6.408333	0.5	0.004000
6.416667	0.5	0.003375
6.425000	0.5	0.003125
6.433333	0.5	0.002750
6.441667	0.5	0.002625
6.450000	0.5	0.002375
6.458333	0.5	0.001875
6.466667	0.5	0.001125
6.475000	0.5	0.001250
6.483333	0.5	0.000875
6.491667	0.5	0.000750
6.500000	0.5	0.000250
6.508333	0.5	-0.000250
6.516667	0.5	-0.000875
6.525000	0.5	-0.001375
6.533333	0.5	-0.001375
6.541667	0.5	-0.001875
6.550000	0.5	-0.002375
6.558333	0.5	-0.003000
6.566667	0.5	-0.003500
6.575000	0.5	-0.003750
6.583333	0.5	-0.004000
6.591667	0.5	-0.004125
6.600000	0.5	-0.004500
6.608333	0.5	-0.004750
6.616667	0.5	-0.004500
6.625000	0.5	-0.004375
6.633333	0.5	-0.005125
6.641667	0.5	-0.005750
6.650000	0.5	-0.006000
6.658333	0.5	-0.006125
6.666667	0.5	-0.006500
6.675000	0.5	-0.007250
6.683333	0.5	-0.008250
6.691667	0.5	-0.010000
6.700000	0.5	-0.012000
6.708333	0.5	-0.015625
6.716667	0.5	-0.020500
6.725000	0.5	-0.027875
6.733333	0.5	-0.038750
6.741667	0.5	-0.055625
6.750000	0.5	-0.081000
6.758333	0.5	-0.120500
6.766667	0.5	-0.182000
6.775000	0.5	-0.274500
6.783333	0.5	-0.408750
6.791667	0.5	-0.594250
6.800000	0.5	-0.836000
6.808333	0.5	-1.131750
6.816667	0.5	-1.468500
6.825000	0.5	-1.821125
6.833333	0.5	-2.153625
6.841667	0.5	-2.422500
6.850000	0.5	-2.578750
6.858333	0.5	-2.571000
6.866667	0.5	-2.351750
6.875000	0.5	-1.874250
6.883333	0.5	-1.100875
6.891667	0.5	-0.004125
6.900000	0.5	1.433625
6.908333	0.5	3.216375
6.916667	0.5	5.328500
6.925000	0.5	7.731500
6.933333	0.5	10.359000
6.941667	0.5	13.111000
6.950000	0.5	15.854875
6.958333	0.5	18.432125
6.966667	0.5	20.672625
6.975000	0.5	22.423375
6.983333	0.5	23.565000
6.991667	0.5	24.039750
7.000000	0.5	23.855125
7.008333	0.5	23.077875
7.016667	0.5	21.818125
7.025000	0.5	20.208875
7.033333	0.5	18.384125
7.041667	0.5	16.465500
7.050000	0.5	14.551875
7.058333	0.5	12.717125
7.066667	0.5	11.009875
7.075000	0.5	9.459375
7.083333	0.5	8.077125
7.091667	0.5	6.863625
7.100000	0.5	5.810125
7.108333	0.5	4.904000
7.116667	0.5	4.131500
7.125000	0.5	3.475500
7.133333	0.5	2.921625
7.141667	0.5	2.455500
7.150000	0.5	2.065000
7.158333	0.5	1.737375
7.166667	0.5	1.463750
7.175000	0.5	1.235125
7.183333	0.5	1.044250
7.191667	0.5	0.884875
7.200000	0.5	0.752000
7.208333	0.5	0.640750
7.216667	0.5	0.547750
7.225000	0.5	0.470125
7.233333	0.5	0.405125
7.241667	0.5	0.350500
7.250000	0.5	0.304375
7.258333	0.5	0.265000
7.266667	0.5	0.232125
7.275000	0.5	0.203875
7.283333	0.5	0.180500
7.291667	0.5	0.160000
7.300000	0.5	0.142625
7.308333	0.5	0.127625
7.316667	0.5	0.114625
7.325000	0.5	0.103250
7.333333	0.5	0.093125
7.341667	0.5	0.084375
7.350000	0.5	0.076875
7.358333	0.5	0.069875
7.366667	0.5	0.063625
7.375000	0.5	0.058250
7.383333	0.5	0.053875
7.391667	0.5	0.049250
7.400000	0.5	0.045625
7.408333	0.5	0.042375
7.416667	0.5	0.039750
7.425000	0.5	0.036750
7.433333	0.5	0.034250
7.441667	0.5	0.032125
7.450000	0.5	0.030500
7.458333	0.5	0.029000
7.466667	0.5	0.027500
7.475000	0.5	0.026250
7.483333	0.5	0.025000
7.491667	0.5	0.024750
7.500000	0.5	0.024000
7.508333	0.5	0.023500
7.516667	0.5	0.023000
7.525000	0.5	0.022750
7.533333	0.5	0.022500
7.541667	0.5	0.022125
7.550000	0.5	0.021750
7.558333	0.5	0.021625
7.566667	0.5	0.021375
7.575000	0.5	0.021375
7.583333	0.5	0.021250
7.591667	0.5	0.020875
7.600000	0.5	0.020875
7.608333	0.5	0.021125
7.616667	0.5	0.020250
7.625000	0.5	0.020000
7.633333	0.5	0.019750
7.641667	0.5	0.019500
7.650000	0.5	0.019125
7.658333	0.5	0.018750
7.666667	0.5	0.018000
7.675000	0.5	0.018000
7.683333	0.5	0.017500
7.691667	0.5	0.017250
7.700000	0.5	0.017125
7.708333	0.5	0.016875
7.716667	0.5	0.016625
7.725000	0.5	0.016875
7.733333	0.5	0.016875
7.741667	0.5	0.017000
7.750000	0.5	0.016875
7.758333	0.5	0.017000
7.766667	0.5	0.017500
7.775000	0.5	0.017625
7.783333	0.5	0.017625
7.791667	0.5	0.017750
7.800000	0.5	0.018000
7.808333	0.5	0.018375
7.816667	0.5	0.018625
7.825000	0.5	0.018875
7.833333	0.5	0.019625
7.841667	0.5	0.020625
7.850000	0.5	0.021375
7.858333	0.5	0.022000
7.866667	0.5	0.023000
7.875000	0.5	0.024500
7.883333	0.5	0.026500
7.891667	0.5	0.028875
7.900000	0.5	0.031750
7.908333	0.5	0.034625
7.916667	0.5	0.038125
7.925000	0.5	0.042625
7.933333	0.5	0.048375
7.941667	0.5	0.055250
7.950000	0.5	0.063875
7.958333	0.5	0.074250
7.966667	0.5	0.086625
7.975000	0.5	0.101625
7.983333	0.5	0.120625
7.991667	0.5	0.144125
8.000000	0.5	0.173000
8.008333	0.5	0.208500
8.016667	0.5	0.252375
8.025000	0.5	0.305500
8.033333	0.5	0.369500
8.041667	0.5	0.446000
8.050000	0.5	0.536375
8.058333	0.5	0.641875
8.066667	0.5	0.763500
8.075000	0.5	0.902250
8.083333	0.5	1.058625
8.091667	0.5	1.232625
8.100000	0.5	1.425125
8.108333	0.5	1.635125
8.116667	0.5	1.863375
8.125000	0.5	2.108625
8.133333	0.5	2.370750
8.141667	0.5	2.649125
8.150000	0.5	2.943750
8.158333	0.5	3.252500
8.166667	0.5	3.575375
8.175000	0.5	3.912000
8.183333	0.5	4.261750
8.191667	0.5	4.624125
8.200000	0.5	4.997875
8.208333	0.5	5.382750
8.216667	0.5	5.777750
8.225000	0.5	6.183125
8.233333	0.5	6.597125
8.241667	0.5	7.020625
8.250000	0.5	7.452750
8.258333	0.5	7.892250
8.266667	0.5	8.339375
8.275000	0.5	8.793500
8.283333	0.5	9.254250
8.291667	0.5	9.721500
8.300000	0.5	10.195250
8.308333	0.5	10.674250
8.316667	0.5	11.157875
8.325000	0.5	11.646375
8.333333	0.5	12.137125
8.341667	0.5	12.628000
8.350000	0.5	13.112875
8.358333	0.5	13.578875
8.366667	0.5	14.002250
8.375000	0.5	14.344500
8.383333	0.5	14.556500
8.391667	0.5	14.582750
8.400000	0.5	14.377875
8.408333	0.5	13.918750
8.416667	0.5	13.212125
8.425000	0.5	12.294000
8.433333	0.5	11.222250
8.441667	0.5	10.065000
8.450000	0.5	8.887375
8.458333	0.5	7.743125
8.466667	0.5	6.672250
8.475000	0.5	5.698375
8.483333	0.5	4.832250
8.491667	0.5	4.075375
8.500000	0.5	3.423125
8.508333	0.5	2.866500
8.516667	0.5	2.395500
8.525000	0.5	1.999500
8.533333	0.5	1.667375
8.541667	0.5	1.391000
8.550000	0.5	1.160750
8.558333	0.5	0.970625
8.566667	0.5	0.813375
8.575000	0.5	0.683375
8.583333	0.5	0.576125
8.591667	0.5	0.488125
8.600000	0.5	0.415750
8.608333	0.5	0.355875
8.616667	0.5	0.306625
8.625000	0.5	0.265750
8.633333	0.5	0.231875
8.641667	0.5	0.203500
8.650000	0.5	0.180000
8.658333	0.5	0.160250
8.666667	0.5	0.143875
8.675000	0.5	0.129750
8.683333	0.5	0.118000
8.691667	0.5	0.107500
8.700000	0.5	0.099000
8.708333	0.5	0.091500
8.716667	0.5	0.085000
8.725000	0.5	0.079000
8.733333	0.5	0.074000
8.741667	0.5	0.069750
8.750000	0.5	0.065875
8.758333	0.5	0.062375
8.766667	0.5	0.059500
8.775000	0.5	0.057000
8.783333	0.5	0.054500
8.791667	0.5	0.052500
8.800000	0.5	0.050750
8.808333	0.5	0.049375
8.816667	0.5	0.048125
8.825000	0.5	0.046750
8.833333	0.5	0.046125
8.841667	0.5	0.045500
8.850000	0.5	0.044750
8.858333	0.5	0.044000
8.866667	0.5	0.043125
8.875000	0.5	0.042625
8.883333	0.5	0.042125
8.891667	0.5	0.041125
8.900000	0.5	0.040625
8.908333	0.5	0.039500
8.916667	0.5	0.038625
8.925000	0.5	0.037750
8.933333	0.5	0.037000
8.941667	0.5	0.036125
8.950000	0.5	0.035375
8.958333	0.5	0.034625
8.966667	0.5	0.033750
8.975000	0.5	0.032625
8.983333	0.5	0.031375
8.991667	0.5	0.030375
9.000000	0.5	0.029875
9.008333	0.5	0.029375
9.016667	0.5	0.028750
9.025000	0.5	0.028500
9.033333	0.5	0.028250
9.041667	0.5	0.027500
9.050000	0.5	0.026625
9.058333	0.5	0.026250
9.066667	0.5	0.026125
9.075000	0.5	0.026000
9.083333	0.5	0.026125
9.091667	0.5	0.026125
9.100000	0.5	0.026000
9.108333	0.5	0.026500
9.116667	0.5	0.027125
9.125000	0.5	0.027250
9.133333	0.5	0.027375
9.141667	0.5	0.027875
9.150000	0.5	0.028125
9.158333	0.5	0.028875
9.166667	0.5	0.029125
9.175000	0.5	0.029500
9.183333	0.5	0.029875
9.191667	0.5	0.030500
9.200000	0.5	0.031000
9.208333	0.5	0.031625
9.216667	0.5	0.032625
9.225000	0.5	0.033250
9.233333	0.5	0.034125
9.241667	0.5	0.034625
9.250000	0.5	0.035125
9.258333	0.5	0.035625
9.266667	0.5	0.036000
9.275000	0.5	0.036500
9.283333	0.5	0.037125
9.291667	0.5	0.037375
9.300000	0.5	0.037750
9.308333	0.5	0.038375
9.316667	0.5	0.038500
9.325000	0.5	0.039250
9.333333	0.5	0.040250
9.341667	0.5	0.040875
9.350000	0.5	0.041375
9.358333	0.5	0.041750
9.366667	0.5	0.042500
9.375000	0.5	0.042750
9.383333	0.5	0.042875
9.391667	0.5	0.043375
9.400000	0.5	0.044125
9.408333	0.5	0.044375
9.416667	0.5	0.044750
9.425000	0.5	0.045125
9.433333	0.5	0.045750
9.441667	0.5	0.046750
9.450000	0.5	0.047250
9.458333	0.5	0.048250
9.466667	0.5	0.049250
9.475000	0.5	0.050750
9.483333	0.5	0.051875
9.491667	0.5	0.053375
9.500000	0.5	0.054375
9.508333	0.5	0.056375
9.516667	0.5	0.059125
9.525000	0.5	0.062250
9.533333	0.5	0.065375
9.541667	0.5	0.069250
9.550000	0.5	0.073875
9.558333	0.5	0.079250
9.566667	0.5	0.085250
9.575000	0.5	0.091375
9.583333	0.5	0.098750
9.591667	0.5	0.107625
9.600000	0.5	0.117375
9.608333	0.5	0.128375
9.616667	0.5	0.141125
9.625000	0.5	0.156000
9.633333	0.5	0.173500
9.641667	0.5	0.193875
9.650000	0.5	0.218250
9.658333	0.5	0.247750
9.666667	0.5	0.283500
9.675000	0.5	0.326125
9.683333	0.5	0.377875
9.691667	0.5	0.439875
9.700000	0.5	0.514500
9.708333	0.5	0.603500
9.716667	0.5	0.709125
9.725000	0.5	0.833750
9.733333	0.5	0.979625
9.741667	0.5	1.148875
9.750000	0.5	1.343250
9.758333	0.5	1.564125
9.766667	0.5	1.812500
9.775000	0.5	2.089375
9.783333	0.5	2.393375
9.791667	0.5	2.724250
9.800000	0.5	3.079375
9.808333	0.5	3.457250
9.816667	0.5	3.853625
9.825000	0.5	4.264750
9.833333	0.5	4.685125
9.841667	0.5	5.109625
9.850000	0.5	5.532500
9.858333	0.5	5.947625
9.866667	0.5	6.348250
9.875000	0.5	6.729125
9.883333	0.5	7.083125
9.891667	0.5	7.405125
9.900000	0.5	7.690000
9.908333	0.5	7.932875
9.916667	0.5	8.130375
9.925000	0.5	8.279625
9.933333	0.5	8.378500
9.941667	0.5	8.426375
9.950000	0.5	8.423625
9.958333	0.5	8.370625
9.966667	0.5	8.268625
9.975000	0.5	8.121375
9.983333	0.5	7.931625
9.991667	0.5	7.703000
10.000000	0.5	7.440500
10.008333	0.5	7.147875
10.016667	0.5	6.830625
10.025000	0.5	6.493625
10.033333	0.5	6.142250
10.041667	0.5	5.780875
10.050000	0.5	5.414625
10.058333	0.5	5.046875
10.066667	0.5	4.682250
10.075000	0.5	4.323875
10.083333	0.5	3.975500
10.091667	0.5	3.639000
10.100000	0.5	3.317500
10.108333	0.5	3.012625
10.116667	0.5	2.725750
10.125000	0.5	2.457000
10.133333	0.5	2.207125
10.141667	0.5	1.975875
10.150000	0.5	1.763500
10.158333	0.5	1.569375
10.166667	0.5	1.393125
10.175000	0.5	1.234375
10.183333	0.5	1.091125
10.191667	0.5	0.963000
10.200000	0.5	0.848875
10.208333	0.5	0.747375
10.216667	0.5	0.657875
10.225000	0.5	0.578875
10.233333	0.5	0.509625
10.241667	0.5	0.448875
10.250000	0.5	0.396500
10.258333	0.5	0.350500
10.266667	0.5	0.311375
10.275000	0.5	0.276500
10.283333	0.5	0.246500
10.291667	0.5	0.220875
10.300000	0.5	0.198375
10.308333	0.5	0.178875
10.316667	0.5	0.161500
10.325000	0.5	0.147000
10.333333	0.5	0.134000
10.341667	0.5	0.123000
10.350000	0.5	0.113250
10.358333	0.5	0.104500
10.366667	0.5	0.096875
10.375000	0.5	0.089875
10.383333	0.5	0.083875
10.391667	0.5	0.078375
10.400000	0.5	0.073125
10.408333	0.5	0.068125
10.416667	0.5	0.064000
10.425000	0.5	0.060500
10.433333	0.5	0.057375
10.441667	0.5	0.054375
10.450000	0.5	0.051750
10.458333	0.5	0.049375
10.466667	0.5	0.047125
10.475000	0.5	0.044875
10.483333	0.5	0.043375
10.491667	0.5	0.041500
10.500000	0.5	0.040250
10.508333	0.5	0.038750
10.516667	0.5	0.037750
10.525000	0.5	0.036875
10.533333	0.5	0.035750
10.541667	0.5	0.035375
10.550000	0.5	0.034625
10.558333	0.5	0.033875
10.566667	0.5	0.033750
10.575000	0.5	0.033375
10.583333	0.5	0.033250
10.591667	0.5	0.033000
10.600000	0.5	0.032625
10.608333	0.5	0.032125
10.616667	0.5	0.032250
10.625000	0.5	0.032375
10.633333	0.5	0.032250
10.641667	0.5	0.032125
10.650000	0.5	0.032000
10.658333	0.5	0.031625
10.666667	0.5	0.031875
10.675000	0.5	0.031500
10.683333	0.5	0.031750
10.691667	0.5	0.031875
10.700000	0.5	0.031875
10.708333	0.5	0.032250
10.716667	0.5	0.032500
10.725000	0.5	0.032500
10.733333	0.5	0.033125
10.741667	0.5	0.033625
10.750000	0.5	0.033750
10.758333	0.5	0.034250
10.766667	0.5	0.034625
10.775000	0.5	0.035250
10.783333	0.5	0.035625
10.791667	0.5	0.036125
10.800000	0.5	0.036750
10.808333	0.5	0.037250
10.816667	0.5	0.038000
10.825000	0.5	0.038875
10.833333	0.5	0.039625
10.841667	0.5	0.040375
10.850000	0.5	0.041000
10.858333	0.5	0.042125
10.866667	0.5	0.042875
10.875000	0.5	0.043375
10.883333	0.5	0.043875
10.891667	0.5	0.044625
10.900000	0.5	0.045375
10.908333	0.5	0.046000
10.916667	0.5	0.046750
10.925000	0.5	0.047625
10.933333	0.5	0.048250
10.941667	0.5	0.048500
10.950000	0.5	0.049125
10.958333	0.5	0.049250
10.966667	0.5	0.049500
10.975000	0.5	0.049500
10.983333	0.5	0.049875
10.991667	0.5	0.049875
11.000000	0.5	0.050125
11.008333	0.5	0.050375
11.016667	0.5	0.050375
11.025000	0.5	0.050250
11.033333	0.5	0.050125
11.041667	0.5	0.049875
11.050000	0.5	0.049750
11.058333	0.5	0.049125
11.066667	0.5	0.049000
11.075000	0.5	0.048750
11.083333	0.5	0.047875
11.091667	0.5	0.047250
11.100000	0.5	0.046875
11.108333	0.5	0.046125
11.116667	0.5	0.045250
11.125000	0.5	0.044500
11.133333	0.5	0.043625
11.141667	0.5	0.043125
11.150000	0.5	0.042250
11.158333	0.5	0.040875
11.166667	0.5	0.039625
11.175000	0.5	0.038500
11.183333	0.5	0.037250
11.191667	0.5	0.036000
11.200000	0.5	0.034625
11.208333	0.5	0.033875
11.216667	0.5	0.033000
11.225000	0.5	0.032000
11.233333	0.5	0.030875
11.241667	0.5	0.029875
11.250000	0.5	0.028875
11.258333	0.5	0.028125
11.266667	0.5	0.026875
11.275000	0.5	0.025625
11.283333	0.5	0.024500
11.291667	0.5	0.023375
11.300000	0.5	0.021875
11.308333	0.5	0.020875
11.316667	0.5	0.019625
11.325000	0.5	0.018250
11.333333	0.5	0.017250
11.341667	0.5	0.016250
11.350000	0.5	0.015375
11.358333	0.5	0.014625
11.366667	0.5	0.013875
11.375000	0.5	0.012500
11.383333	0.5	0.011500
11.391667	0.5	0.010750
11.400000	0.5	0.010000
11.408333	0.5	0.009000
11.416667	0.5	0.008000
11.425000	0.5	0.007375
11.433333	0.5	0.006625
11.441667	0.5	0.005875
11.450000	0.5	0.005750
11.458333	0.5	0.005375
11.466667	0.5	0.005250
11.475000	0.5	0.005125
11.483333	0.5	0.005125
11.491667	0.5	0.004875
11.500000	0.5	0.004750
11.508333	0.5	0.004875
11.516667	0.5	0.005000
11.525000	0.5	0.005250
11.533333	0.5	0.005375
11.541667	0.5	0.005125
11.550000	0.5	0.005000
11.558333	0.5	0.005000
11.566667	0.5	0.004875
11.575000	0.5	0.005000
11.583333	0.5	0.005000
11.591667	0.5	0.005375
11.600000	0.5	0.005625
11.608333	0.5	0.005625
11.616667	0.5	0.006000
11.625000	0.5	0.006125
11.633333	0.5	0.006375
11.641667	0.5	0.006625
11.650000	0.5	0.006750
11.658333	0.5	0.006750
11.666667	0.5	0.007250
11.675000	0.5	0.007500
11.683333	0.5	0.007750
11.691667	0.5	0.007500
11.700000	0.5	0.007375
11.708333	0.5	0.007125
11.716667	0.5	0.006875
11.725000	0.5	0.006875
11.733333	0.5	0.006875
11.741667	0.5	0.007000
11.750000	0.5	0.007125
11.758333	0.5	0.007000
11.766667	0.5	0.007250
11.775000	0.5	0.007250
11.783333	0.5	0.007375
11.791667	0.5	0.007375
11.800000	0.5	0.007375
11.808333	0.5	0.007500
11.816667	0.5	0.008125
11.825000	0.5	0.007875
11.833333	0.5	0.007625
11.841667	0.5	0.007500
11.850000	0.5	0.007375
11.858333	0.5	0.008000
11.866667	0.5	0.008125
11.875000	0.5	0.008625
11.883333	0.5	0.008750
11.891667	0.5	0.009250
11.900000	0.5	0.009625
11.908333	0.5	0.010375
11.916667	0.5	0.010875
11.925000	0.5	0.011500
11.933333	0.5	0.012125
11.941667	0.5	0.013000
11.950000	0.5	0.013375
11.958333	0.5	0.013750
11.966667	0.5	0.014125
11.975000	0.5	0.014375
11.983333	0.5	0.014375
11.991667	0.5	0.014750
12.000000	0.5	0.015125
12.008333	0.5	0.015375
12.016667	0.5	0.015375
12.025000	0.5	0.014875
12.033333	0.5	0.014625
12.041667	0.5	0.014500
12.050000	0.5	0.013750
12.058333	0.5	0.013000
12.066667	0.5	0.012375
12.075000	0.5	0.011875
12.083333	0.5	0.011125
12.091667	0.5	0.010500
12.100000	0.5	0.010125
12.108333	0.5	0.009500
12.116667	0.5	0.008875
12.125000	0.5	0.008250
12.133333	0.5	0.007875
12.141667	0.5	0.007500
12.150000	0.5	0.006875
12.158333	0.5	0.006750
12.166667	0.5	0.006250
12.175000	0.5	0.006250
12.183333	0.5	0.005875
12.191667	0.5	0.006125
12.200000	0.5	0.005625
12.208333	0.5	0.005250
12.216667	0.5	0.005875
12.225000	0.5	0.006250
12.233333	0.5	0.006500
12.241667	0.5	0.006500
12.250000	0.5	0.006875
12.258333	0.5	0.007000
12.266667	0.5	0.007375
12.275000	0.5	0.008000
12.283333	0.5	0.008875
12.291667	0.5	0.009500
12.300000	0.5	0.010375
12.308333	0.5	0.011375
12.316667	0.5	0.012375
12.325000	0.5	0.013250
12.333333	0.5	0.013875
12.341667	0.5	0.014375
12.350000	0.5	0.015375
12.358333	0.5	0.016625
12.366667	0.5	0.017750
12.375000	0.5	0.018375
12.383333	0.5	0.018125
12.391667	0.5	0.018500
12.400000	0.5	0.019000
12.408333	0.5	0.018625
12.416667	0.5	0.018750
12.425000	0.5	0.018375
12.433333	0.5	0.018000
12.441667	0.5	0.017625
12.450000	0.5	0.016375
12.458333	0.5	0.015375
12.466667	0.5	0.014250
12.475000	0.5	0.013000
12.483333	0.5	0.011625
12.491667	0.5	0.010375
12.500000	0.5	0.008875
12.508333	0.5	0.007125
12.516667	0.5	0.005750
12.525000	0.5	0.004250
12.533333	0.5	0.003375
12.541667	0.5	0.001625
12.550000	0.5	0.000000
12.558333	0.5	-0.000875
12.566667	0.5	-0.002250
12.575000	0.5	-0.004000
12.583333	0.5	-0.005125
12.591667	0.5	-0.005875
12.600000	0.5	-0.006750
12.608333	0.5	-0.007500
12.616667	0.5	-0.008500
12.625000	0.5	-0.009500
12.633333	0.5	-0.010625
12.641667	0.5	-0.011750
12.650000	0.5	-0.012500
12.658333	0.5	-0.013250
12.666667	0.5	-0.013375
12.675000	0.5	-0.014000
12.683333	0.5	-0.014625
12.691667	0.5	-0.015125
12.700000	0.5	-0.015625
12.708333	0.5	-0.015750
12.716667	0.5	-0.015875
12.725000	0.5	-0.016375
12.733333	0.5	-0.016500
12.741667	0.5	-0.016500
12.750000	0.5	-0.016500
12.758333	0.5	-0.016375
12.766667	0.5	-0.016375
12.775000	0.5	-0.016000
12.783333	0.5	-0.015375
12.791667	0.5	-0.014875
12.800000	0.5	-0.014500
12.808333	0.5	-0.014250
12.816667	0.5	-0.014250
12.825000	0.5	-0.013875
12.833333	0.5	-0.013500
12.841667	0.5	-0.012750
12.850000	0.5	-0.012500
12.858333	0.5	-0.012250
12.866667	0.5	-0.011375
12.875000	0.5	-0.010750
12.883333	0.5	-0.010500
12.891667	0.5	-0.009500
12.900000	0.5	-0.009000
12.908333	0.5	-0.007875
12.916667	0.5	-0.007250
12.925000	0.5	-0.006625
12.933333	0.5	-0.005500
12.941667	0.5	-0.004250
12.950000	0.5	-0.003625
12.958333	0.5	-0.003125
12.966667	0.5	-0.002375
12.975000	0.5	-0.001875
12.983333	0.5	-0.001500
12.991667	0.5	-0.001125
13.000000	0.5	-0.000750
13.008333	0.5	-0.000625
13.016667	0.5	0.000125
13.025000	0.5	0.000500
13.033333	0.5	0.000750
13.041667	0.5	0.001625
13.050000	0.5	0.002375
13.058333	0.5	0.003000
13.066667	0.5	0.003125
13.075000	0.5	0.003125
13.083333	0.5	0.003250
13.091667	0.5	0.003375
13.100000	0.5	0.004000
13.108333	0.5	0.004375
13.116667	0.5	0.004750
13.125000	0.5	0.004875
13.133333	0.5	0.005125
13.141667	0.5	0.005250
13.150000	0.5	0.005250
13.158333	0.5	0.005375
13.166667	0.5	0.005750
13.175000	0.5	0.006000
13.183333	0.5	0.006125
13.191667	0.5	0.006500
13.200000	0.5	0.006750
13.208333	0.5	0.006750
13.216667	0.5	0.006625
13.225000	0.5	0.006625
13.233333	0.5	0.006375
13.241667	0.5	0.006125
13.250000	0.5	0.005875
13.258333	0.5	0.005750
13.266667	0.5	0.005500
13.275000	0.5	0.005500
13.283333	0.5	0.005250
13.291667	0.5	0.005125
13.300000	0.5	0.005250
13.308333	0.5	0.005500
13.316667	0.5	0.006000
13.325000	0.5	0.005625
13.333333	0.5	0.005500
13.341667	0.5	0.005500
13.350000	0.5	0.005250
13.358333	0.5	0.004625
13.366667	0.5	0.004500
13.375000	0.5	0.004625
13.383333	0.5	0.004875
13.391667	0.5	0.004625
13.400000	0.5	0.004625
13.408333	0.5	0.004875
13.416667	0.5	0.004625
13.425000	0.5	0.004500
13.433333	0.5	0.004500
13.441667	0.5	0.004625
13.450000	0.5	0.004500
13.458333	0.5	0.005000
13.466667	0.5	0.004875
13.475000	0.5	0.004875
13.483333	0.5	0.004750
13.491667	0.5	0.005125
13.500000	0.5	0.005500
13.508333	0.5	0.005375
13.516667	0.5	0.005375
13.525000	0.5	0.005750
13.533333	0.5	0.006000
13.541667	0.5	0.006250
13.550000	0.5	0.006750
13.558333	0.5	0.006750
13.566667	0.5	0.007000
13.575000	0.5	0.007875
13.583333	0.5	0.008125
13.591667	0.5	0.008500
13.600000	0.5	0.008750
13.608333	0.5	0.009000
13.616667	0.5	0.009500
13.625000	0.5	0.009625
13.633333	0.5	0.010500
13.641667	0.5	0.010750
13.650000	0.5	0.010875
13.658333	0.5	0.011000
13.666667	0.5	0.011500
13.675000	0.5	0.012000
13.683333	0.5	0.012375
13.691667	0.5	0.012250
13.700000	0.5	0.012875
13.708333	0.5	0.013125
13.716667	0.5	0.013375
13.725000	0.5	0.013750
13.733333	0.5	0.014125
13.741667	0.5	0.014500
13.750000	0.5	0.014875
13.758333	0.5	0.015250
13.766667	0.5	0.015625
13.775000	0.5	0.015750
13.783333	0.5	0.016000
13.791667	0.5	0.016250
13.800000	0.5	0.017000
13.808333	0.5	0.017750
13.816667	0.5	0.018000
13.825000	0.5	0.018500
13.833333	0.5	0.018625
13.841667	0.5	0.019000
13.850000	0.5	0.019250
13.858333	0.5	0.019500
13.866667	0.5	0.019625
13.875000	0.5	0.020125
13.883333	0.5	0.020875
13.891667	0.5	0.021250
13.900000	0.5	0.021125
13.908333	0.5	0.021375
13.916667	0.5	0.021500
13.925000	0.5	0.021125
13.933333	0.5	0.021500
13.941667	0.5	0.021250
13.950000	0.5	0.021125
13.958333	0.5	0.021125
13.966667	0.5	0.021250
13.975000	0.5	0.021625
13.983333	0.5	0.021250
13.991667	0.5	0.020875
14.000000	0.5	0.020500
14.008333	0.5	0.020500
14.016667	0.5	0.020250
14.025000	0.5	0.019625
14.033333	0.5	0.019125
14.041667	0.5	0.018750
14.050000	0.5	0.018375
14.058333	0.5	0.018125
14.066667	0.5	0.017625
14.075000	0.5	0.017000
14.083333	0.5	0.016250
14.091667	0.5	0.015375
14.100000	0.5	0.014875
14.108333	0.5	0.014125
14.116667	0.5	0.013750
14.125000	0.5	0.013500
14.133333	0.5	0.012375
14.141667	0.5	0.011250
14.150000	0.5	0.010625
14.158333	0.5	0.009875
14.166667	0.5	0.009000
14.175000	0.5	0.008375
14.183333	0.5	0.008250
14.191667	0.5	0.007875
14.200000	0.5	0.007125
14.208333	0.5	0.006125
14.216667	0.5	0.005125
14.225000	0.5	0.004625
14.233333	0.5	0.003750
14.241667	0.5	0.003375
14.250000	0.5	0.002625
14.258333	0.5	0.002375
14.266667	0.5	0.002000
14.275000	0.5	0.001875
14.283333	0.5	0.001875
14.291667	0.5	0.001875
14.300000	0.5	0.001500
14.308333	0.5	0.001125
14.316667	0.5	0.000750
14.325000	0.5	0.000500
14.333333	0.5	0.000250
14.341667	0.5	0.000250
14.350000	0.5	-0.000125
14.358333	0.5	-0.000125
14.366667	0.5	-0.000250
14.375000	0.5	-0.000250
14.383333	0.5	-0.000125
14.391667	0.5	-0.000500
14.400000	0.5	-0.000250
14.408333	0.5	0.000000
14.416667	0.5	0.000125
14.425000	0.5	0.000500
14.433333	0.5	0.000750
14.441667	0.5	0.001500
14.450000	0.5	0.002000
14.458333	0.5	0.002250
14.466667	0.5	0.002125
14.475000	0.5	0.002375
14.483333	0.5	0.002250
14.491667	0.5	0.002375
14.500000	0.5	0.002875
14.508333	0.5	0.003250
14.516667	0.5	0.003500
14.525000	0.5	0.003625
14.533333	0.5	0.004125
14.541667	0.5	0.004500
14.550000	0.5	0.004625
14.558333	0.5	0.004750
14.566667	0.5	0.005125
14.575000	0.5	0.005375
14.583333	0.5	0.005875
14.591667	0.5	0.005750
14.600000	0.5	0.006000
14.608333	0.5	0.006125
14.616667	0.5	0.006375
14.625000	0.5	0.006625
14.633333	0.5	0.006625
14.641667	0.5	0.007250
14.650000	0.5	0.007125
14.658333	0.5	0.007000
14.666667	0.5	0.007000
14.675000	0.5	0.007125
14.683333	0.5	0.006875
14.691667	0.5	0.006750
14.700000	0.5	0.006625
14.708333	0.5	0.006375
14.716667	0.5	0.006625
14.725000	0.5	0.006875
14.733333	0.5	0.007000
14.741667	0.5	0.007000
14.750000	0.5	0.006875
14.758333	0.5	0.006750
14.766667	0.5	0.006625
14.775000	0.5	0.006875
14.783333	0.5	0.006875
14.791667	0.5	0.006625
14.800000	0.5	0.006500
14.808333	0.5	0.006125
14.816667	0.5	0.005875
14.825000	0.5	0.005625
14.833333	0.5	0.005375
14.841667	0.5	0.005250
14.850000	0.5	0.005250
14.858333	0.5	0.005125
14.866667	0.5	0.004875
14.875000	0.5	0.004625
14.883333	0.5	0.005125
14.891667	0.5	0.005625
14.900000	0.5	0.005625
14.908333	0.5	0.005250
14.916667	0.5	0.005375
14.925000	0.5	0.005375
14.933333	0.5	0.005375
14.941667	0.5	0.005625
14.950000	0.5	0.005375
14.958333	0.5	0.005500
14.966667	0.5	0.005375
14.975000	0.5	0.005500
14.983333	0.5	0.005375
14.991667	0.5	0.005125
15.000000	0.5	0.005000
15.008333	0.5	0.004875
15.016667	0.5	0.004875
15.025000	0.5	0.005125
15.033333	0.5	0.005125
15.041667	0.5	0.005125
15.050000	0.5	0.005000
15.058333	0.5	0.005125
15.066667	0.5	0.005125
15.075000	0.5	0.004875
15.083333	0.5	0.004500
15.091667	0.5	0.004625
15.100000	0.5	0.004125
15.108333	0.5	0.003250
15.116667	0.5	0.002375
15.125000	0.5	0.001750
15.133333	0.5	0.001500
15.141667	0.5	0.001250
15.150000	0.5	0.000875
15.158333	0.5	0.000000
15.166667	0.5	-0.000625
15.175000	0.5	-0.001125
15.183333	0.5	-0.001625
15.191667	0.5	-0.002375
15.200000	0.5	-0.003375
15.208333	0.5	-0.004125
15.216667	0.5	-0.004750
15.225000	0.5	-0.005000
15.233333	0.5	-0.005250
15.241667	0.5	-0.005625
15.250000	0.5	-0.006000
15.258333	0.5	-0.006750
15.266667	0.5	-0.007125
15.275000	0.5	-0.007375
15.283333	0.5	-0.007625
15.291667	0.5	-0.007625
15.300000	0.5	-0.008125
15.308333	0.5	-0.008250
15.316667	0.5	-0.008125
15.325000	0.5	-0.008125
15.333333	0.5	-0.007375
15.341667	0.5	-0.007500
15.350000	0.5	-0.007500
15.358333	0.5	-0.007875
15.366667	0.5	-0.007500
15.375000	0.5	-0.007000
15.383333	0.5	-0.006625
15.391667	0.5	-0.006125
15.400000	0.5	-0.005875
15.408333	0.5	-0.005625
15.416667	0.5	-0.005375
15.425000	0.5	-0.005250
15.433333	0.5	-0.005000
15.441667	0.5	-0.004250
15.450000	0.5	-0.003625
15.458333	0.5	-0.002875
15.466667	0.5	-0.002125
15.475000	0.5	-0.001750
15.483333	0.5	-0.001375
15.491667	0.5	-0.000875
15.500000	0.5	-0.000375
15.508333	0.5	-0.000250
15.516667	0.5	0.000125
15.525000	0.5	0.000500
15.533333	0.5	0.001125
15.541667	0.5	0.001875
15.550000	0.5	0.002750
15.558333	0.5	0.003375
15.566667	0.5	0.004125
15.575000	0.5	0.004625
15.583333	0.5	0.005375
15.591667	0.5	0.006000
15.600000	0.5	0.006750
15.608333	0.5	0.007250
15.616667	0.5	0.007625
15.625000	0.5	0.008375
15.633333	0.5	0.008500
15.641667	0.5	0.009125
15.650000	0.5	0.009750
15.658333	0.5	0.010375
15.666667	0.5	0.011250
15.675000	0.5	0.012125
15.683333	0.5	0.012500
15.691667	0.5	0.012750
15.700000	0.5	0.013125
15.708333	0.5	0.013750
15.716667	0.5	0.014375
15.725000	0.5	0.014875
15.733333	0.5	0.015000
15.741667	0.5	0.015000
15.750000	0.5	0.015125
15.758333	0.5	0.015750
15.766667	0.5	0.015750
15.775000	0.5	0.015750
15.783333	0.5	0.016125
15.791667	0.5	0.016250
15.800000	0.5	0.016250
15.808333	0.5	0.016500
15.816667	0.5	0.017375
15.825000	0.5	0.017750
15.833333	0.5	0.018000
15.841667	0.5	0.018000
15.850000	0.5	0.018125
15.858333	0.5	0.018000
15.866667	0.5	0.018250
15.875000	0.5	0.018125
15.883333	0.5	0.018000
15.891667	0.5	0.018000
15.900000	0.5	0.017750
15.908333	0.5	0.017750
15.916667	0.5	0.017875
15.925000	0.5	0.018000
15.933333	0.5	0.017750
15.941667	0.5	0.017750
15.950000	0.5	0.017500
15.958333	0.5	0.017750
15.966667	0.5	0.017625
15.975000	0.5	0.017375
15.983333	0.5	0.017375
15.991667	0.5	0.017250
16.000000	0.5	0.017250
16.008333	0.5	0.017750
16.016667	0.5	0.017500
16.025000	0.5	0.017375
16.033333	0.5	0.017125
16.041667	0.5	0.016750
16.050000	0.5	0.016500
16.058333	0.5	0.016125
16.066667	0.5	0.016250
16.075000	0.5	0.015750
16.083333	0.5	0.015875
16.091667	0.5	0.015625
16.100000	0.5	0.015250
16.108333	0.5	0.014500
16.116667	0.5	0.014500
16.125000	0.5	0.014375
16.133333	0.5	0.014375
16.141667	0.5	0.014000
16.150000	0.5	0.013625
16.158333	0.5	0.013125
16.166667	0.5	0.013000
16.175000	0.5	0.012625
16.183333	0.5	0.012375
16.191667	0.5	0.012000
16.200000	0.5	0.011500
16.208333	0.5	0.011000
16.216667	0.5	0.011000
16.225000	0.5	0.010500
16.233333	0.5	0.009625
16.241667	0.5	0.008750
16.250000	0.5	0.008375
16.258333	0.5	0.008000
16.266667	0.5	0.007625
16.275000	0.5	0.006875
16.283333	0.5	0.006375
16.291667	0.5	0.006250
16.300000	0.5	0.006000
16.308333	0.5	0.005625
16.316667	0.5	0.005125
16.325000	0.5	0.004750
16.333333	0.5	0.004500
16.341667	0.5	0.004125
16.350000	0.5	0.003875
16.358333	0.5	0.003500
16.366667	0.5	0.003000
16.375000	0.5	0.002625
16.383333	0.5	0.002000
16.391667	0.5	0.001625
16.400000	0.5	0.001250
16.408333	0.5	0.000875
16.416667	0.5	0.000625
16.425000	0.5	0.000500
16.433333	0.5	0.000375
16.441667	0.5	0.000250
16.450000	0.5	0.000125
16.458333	0.5	0.000000
16.466667	0.5	0.000000
16.475000	0.5	-0.000875
16.483333	0.5	-0.001875
16.491667	0.5	-0.002250
16.500000	0.5	-0.002250
16.508333	0.5	-0.002125
16.516667	0.5	-0.002375
16.525000	0.5	-0.002875
16.533333	0.5	-0.003375
16.541667	0.5	-0.003500
16.550000	0.5	-0.003750
16.558333	0.5	-0.004125
16.566667	0.5	-0.004125
16.575000	0.5	-0.003750
16.583333	0.5	-0.003500
16.591667	0.5	-0.003625
16.600000	0.5	-0.003375
16.608333	0.5	-0.003250
16.616667	0.5	-0.003250
16.625000	0.5	-0.003125
16.633333	0.5	-0.003125
16.641667	0.5	-0.002875
16.650000	0.5	-0.002875
16.658333	0.5	-0.002625
16.666667	0.5	-0.002125
16.675000	0.5	-0.001500
16.683333	0.5	-0.001125
16.691667	0.5	-0.000750
16.700000	0.5	-0.000500
16.708333	0.5	-0.000625
16.716667	0.5	-0.000375
16.725000	0.5	-0.000250
16.733333	0.5	-0.000125
16.741667	0.5	0.000250
16.750000	0.5	0.000625
16.758333	0.5	0.000875
16.766667	0.5	0.001250
16.775000	0.5	0.001375
16.783333	0.5	0.002000
16.791667	0.5	0.003125
16.800000	0.5	0.003250
16.808333	0.5	0.003500
16.816667	0.5	0.004250
16.825000	0.5	0.005250
16.833333	0.5	0.005375
16.841667	0.5	0.005625
16.850000	0.5	0.006250
16.858333	0.5	0.006875
16.866667	0.5	0.007375
16.875000	0.5	0.007375
16.883333	0.5	0.007875
16.891667	0.5	0.008625
16.900000	0.5	0.009000
16.908333	0.5	0.009625
16.916667	0.5	0.010125
16.925000	0.5	0.010625
16.933333	0.5	0.011125
16.941667	0.5	0.011625
16.950000	0.5	0.011875
16.958333	0.5	0.012750
16.966667	0.5	0.013000
16.975000	0.5	0.012875
16.983333	0.5	0.013125
16.991667	0.5	0.013250
17.000000	0.5	0.013250
17.008333	0.5	0.013625
17.016667	0.5	0.013500
17.025000	0.5	0.013625
17.033333	0.5	0.013250
17.041667	0.5	0.013375
17.050000	0.5	0.013000
17.058333	0.5	0.012250
17.066667	0.5	0.011125
17.075000	0.5	0.009875
17.083333	0.5	0.009125
17.091667	0.5	0.008250
17.100000	0.5	0.006750
17.108333	0.5	0.005375
17.116667	0.5	0.003375
17.125000	0.5	0.001500
17.133333	0.5	-0.000875
17.141667	0.5	-0.003625
17.150000	0.5	-0.006375
17.158333	0.5	-0.009375
17.166667	0.5	-0.012250
17.175000	0.5	-0.016250
17.183333	0.5	-0.020250
17.191667	0.5	-0.024500
17.200000	0.5	-0.028500
17.208333	0.5	-0.033000
17.216667	0.5	-0.037500
17.225000	0.5	-0.042250
17.233333	0.5	-0.047250
17.241667	0.5	-0.052000
17.250000	0.5	-0.057000
17.258333	0.5	-0.061875
17.266667	0.5	-0.066250
17.275000	0.5	-0.070500
17.283333	0.5	-0.074125
17.291667	0.5	-0.077625
17.300000	0.5	-0.080625
17.308333	0.5	-0.083250
17.316667	0.5	-0.086125
17.325000	0.5	-0.088125
17.333333	0.5	-0.089250
17.341667	0.5	-0.089875
17.350000	0.5	-0.090500
17.358333	0.5	-0.090750
17.366667	0.5	-0.090375
17.375000	0.5	-0.089375
17.383333	0.5	-0.087750
17.391667	0.5	-0.085875
17.400000	0.5	-0.083500
17.408333	0.5	-0.080375
17.416667	0.5	-0.077000
17.425000	0.5	-0.074000
17.433333	0.5	-0.070500
17.441667	0.5	-0.066750
17.450000	0.5	-0.062875
17.458333	0.5	-0.058875
17.466667	0.5	-0.055125
17.475000	0.5	-0.051250
17.483333	0.5	-0.047250
17.491667	0.5	-0.043750
17.500000	0.5	-0.040125
17.508333	0.5	-0.036750
17.516667	0.5	-0.033625
17.525000	0.5	-0.030875
17.533333	0.5	-0.027500
17.541667	0.5	-0.024375
17.550000	0.5	-0.022000
17.558333	0.5	-0.019375
17.566667	0.5	-0.017375
17.575000	0.5	-0.015250
17.583333	0.5	-0.013375
17.591667	0.5	-0.011875
17.600000	0.5	-0.010125
17.608333	0.5	-0.008625
17.616667	0.5	-0.007625
17.625000	0.5	-0.006625
17.633333	0.5	-0.005625
17.641667	0.5	-0.005125
17.650000	0.5	-0.004250
17.658333	0.5	-0.003750
17.666667	0.5	-0.003000
17.675000	0.5	-0.002625
17.683333	0.5	-0.002250
17.691667	0.5	-0.001750
17.700000	0.5	-0.001875
17.708333	0.5	-0.001500
17.716667	0.5	-0.001250
17.725000	0.5	-0.001250
17.733333	0.5	-0.001125
17.741667	0.5	-0.000875
17.750000	0.5	-0.001000
17.758333	0.5	-0.001375
17.766667	0.5	-0.001250
17.775000	0.5	-0.001375
17.783333	0.5	-0.001375
17.791667	0.5	-0.001125
17.800000	0.5	-0.000500
17.808333	0.5	-0.000625
17.816667	0.5	-0.000500
17.825000	0.5	-0.001000
17.833333	0.5	-0.001500
17.841667	0.5	-0.001625
17.850000	0.5	-0.001875
17.858333	0.5	-0.002000
17.866667	0.5	-0.001875
17.875000	0.5	-0.001875
17.883333	0.5	-0.001875
17.891667	0.5	-0.002500
17.900000	0.5	-0.003125
17.908333	0.5	-0.003125
17.916667	0.5	-0.003125
17.925000	0.5	-0.003250
17.933333	0.5	-0.002875
17.941667	0.5	-0.003250
17.950000	0.5	-0.003625
17.958333	0.5	-0.003250
17.966667	0.5	-0.003625
17.975000	0.5	-0.004000
17.983333	0.5	-0.004250
17.991667	0.5	-0.004750
18.000000	0.5	-0.005000
18.008333	0.5	-0.005375
18.016667	0.5	-0.005750
18.025000	0.5	-0.006500
18.033333	0.5	-0.006625
18.041667	0.5	-0.007125
18.050000	0.5	-0.008000
18.058333	0.5	-0.008625
18.066667	0.5	-0.009250
18.075000	0.5	-0.009750
18.083333	0.5	-0.010250
18.091667	0.5	-0.010875
18.100000	0.5	-0.011500
18.108333	0.5	-0.011625
18.116667	0.5	-0.011875
18.125000	0.5	-0.012250
18.133333	0.5	-0.013000
18.141667	0.5	-0.013875
18.150000	0.5	-0.014375
18.158333	0.5	-0.015375
18.166667	0.5	-0.015875
18.175000	0.5	-0.016750
18.183333	0.5	-0.017250
18.191667	0.5	-0.017750
18.200000	0.5	-0.018250
18.208333	0.5	-0.018625
18.216667	0.5	-0.019000
18.225000	0.5	-0.019375
18.233333	0.5	-0.019875
18.241667	0.5	-0.021000
18.250000	0.5	-0.022000
18.258333	0.5	-0.022875
18.266667	0.5	-0.023750
18.275000	0.5	-0.025125
18.283333	0.5	-0.026125
18.291667	0.5	-0.026625
18.300000	0.5	-0.027500
18.308333	0.5	-0.028000
18.316667	0.5	-0.028625
18.325000	0.5	-0.029375
18.333333	0.5	-0.029875
18.341667	0.5	-0.030375
18.350000	0.5	-0.031375
18.358333	0.5	-0.031125
18.366667	0.5	-0.031000
18.375000	0.5	-0.030875
18.383333	0.5	-0.031250
18.391667	0.5	-0.031250
18.400000	0.5	-0.031000
18.408333	0.5	-0.030750
18.416667	0.5	-0.030375
18.425000	0.5	-0.029750
18.433333	0.5	-0.029125
18.441667	0.5	-0.028125
18.450000	0.5	-0.026875
18.458333	0.5	-0.025375
18.466667	0.5	-0.024250
18.475000	0.5	-0.023250
18.483333	0.5	-0.021875
18.491667	0.5	-0.020500
18.500000	0.5	-0.018875
18.508333	0.5	-0.017125
18.516667	0.5	-0.016000
18.525000	0.5	-0.014625
18.533333	0.5	-0.013250
18.541667	0.5	-0.011875
18.550000	0.5	-0.010375
18.558333	0.5	-0.009250
18.566667	0.5	-0.008125
18.575000	0.5	-0.006750
18.583333	0.5	-0.005625
18.591667	0.5	-0.004625
18.600000	0.5	-0.003875
18.608333	0.5	-0.003125
18.616667	0.5	-0.002375
18.625000	0.5	-0.002000
18.633333	0.5	-0.001625
18.641667	0.5	-0.001375
18.650000	0.5	-0.001125
18.658333	0.5	-0.001375
18.666667	0.5	-0.001250
18.675000	0.5	-0.001375
18.683333	0.5	-0.001750
18.691667	0.5	-0.002000
18.700000	0.5	-0.002125
18.708333	0.5	-0.002125
18.716667	0.5	-0.002750
18.725000	0.5	-0.003625
18.733333	0.5	-0.004125
18.741667	0.5	-0.004375
18.750000	0.5	-0.004750
18.758333	0.5	-0.005125
18.766667	0.5	-0.005875
18.775000	0.5	-0.006750
18.783333	0.5	-0.007625
18.791667	0.5	-0.008750
18.800000	0.5	-0.009750
18.808333	0.5	-0.010750
18.816667	0.5	-0.011875
18.825000	0.5	-0.012750
18.833333	0.5	-0.013750
18.841667	0.5	-0.014500
18.850000	0.5	-0.015875
18.858333	0.5	-0.016625
18.866667	0.5	-0.017375
18.875000	0.5	-0.018750
18.883333	0.5	-0.019500
18.891667	0.5	-0.020000
18.900000	0.5	-0.020500
18.908333	0.5	-0.021750
18.916667	0.5	-0.022875
18.925000	0.5	-0.023625
18.933333	0.5	-0.024250
18.941667	0.5	-0.024875
18.950000	0.5	-0.025625
18.958333	0.5	-0.026625
18.966667	0.5	-0.027375
18.975000	0.5	-0.028000
18.983333	0.5	-0.028625
18.991667	0.5	-0.029500
19.000000	0.5	-0.030125
19.008333	0.5	-0.030625
19.016667	0.5	-0.031250
19.025000	0.5	-0.031500
19.033333	0.5	-0.031875
19.041667	0.5	-0.032125
19.050000	0.5	-0.032875
19.058333	0.5	-0.033375
19.066667	0.5	-0.033625
19.075000	0.5	-0.034000
19.083333	0.5	-0.033875
19.091667	0.5	-0.034250
19.100000	0.5	-0.034375
19.108333	0.5	-0.034750
19.116667	0.5	-0.034750
19.125000	0.5	-0.034750
19.133333	0.5	-0.034875
19.141667	0.5	-0.034750
19.150000	0.5	-0.034875
19.158333	0.5	-0.035125
19.166667	0.5	-0.035000
19.175000	0.5	-0.034500
19.183333	0.5	-0.034375
19.191667	0.5	-0.034000
19.200000	0.5	-0.034000
19.208333	0.5	-0.033875
19.216667	0.5	-0.034000
19.225000	0.5	-0.034125
19.233333	0.5	-0.034250
19.241667	0.5	-0.034375
19.250000	0.5	-0.034375
19.258333	0.5	-0.034625
19.266667	0.5	-0.034375
19.275000	0.5	-0.034375
19.283333	0.5	-0.034250
19.291667	0.5	-0.034125
19.300000	0.5	-0.033625
19.308333	0.5	-0.033500
19.316667	0.5	-0.033750
19.325000	0.5	-0.033625
19.333333	0.5	-0.033500
19.341667	0.5	-0.033500
19.350000	0.5	-0.033125
19.358333	0.5	-0.033125
19.366667	0.5	-0.033125
19.375000	0.5	-0.033125
19.383333	0.5	-0.033125
19.391667	0.5	-0.032875
19.400000	0.5	-0.032125
19.408333	0.5	-0.031500
19.416667	0.5	-0.031375
19.425000	0.5	-0.031000
19.433333	0.5	-0.031375
19.441667	0.5	-0.031500
19.450000	0.5	-0.030875
19.458333	0.5	-0.030625
19.466667	0.5	-0.030875
19.475000	0.5	-0.030875
19.483333	0.5	-0.030875
19.491667	0.5	-0.030500
19.500000	0.5	-0.030625
19.508333	0.5	-0.030875
19.516667	0.5	-0.031375
19.525000	0.5	-0.031500
19.533333	0.5	-0.031250
19.541667	0.5	-0.031000
19.550000	0.5	-0.030750
19.558333	0.5	-0.030875
19.566667	0.5	-0.030875
19.575000	0.5	-0.030625
19.583333	0.5	-0.030750
19.591667	0.5	-0.031000
19.600000	0.5	-0.031125
19.608333	0.5	-0.031375
19.616667	0.5	-0.030875
19.625000	0.5	-0.030625
19.633333	0.5	-0.030500
19.641667	0.5	-0.031000
19.650000	0.5	-0.031250
19.658333	0.5	-0.031625
19.666667	0.5	-0.031875
19.675000	0.5	-0.031875
19.683333	0.5	-0.032000
19.691667	0.5	-0.032250
19.700000	0.5	-0.033000
19.708333	0.5	-0.033625
19.716667	0.5	-0.033875
19.725000	0.5	-0.033875
19.733333	0.5	-0.033875
19.741667	0.5	-0.034500
19.750000	0.5	-0.034750
19.758333	0.5	-0.035250
19.766667	0.5	-0.035625
19.775000	0.5	-0.036000
19.783333	0.5	-0.036500
19.791667	0.5	-0.036750
19.800000	0.5	-0.036625
19.808333	0.5	-0.037375
19.816667	0.5	-0.038375
19.825000	0.5	-0.038750
19.833333	0.5	-0.038875
19.841667	0.5	-0.038875
19.850000	0.5	-0.039250
19.858333	0.5	-0.039500
19.866667	0.5	-0.039625
19.875000	0.5	-0.039625
19.883333	0.5	-0.040000
19.891667	0.5	-0.040375
19.900000	0.5	-0.041000
19.908333	0.5	-0.041000
19.916667	0.5	-0.040750
19.925000	0.5	-0.040750
19.933333	0.5	-0.040875
19.941667	0.5	-0.040875
19.950000	0.5	-0.041125
19.958333	0.5	-0.041375
19.966667	0.5	-0.041875
19.975000	0.5	-0.042500
19.983333	0.5	-0.042875
19.991667	0.5	-0.043125
20.000000	0.5	-0.042750
20.008333	0.5	-0.042750
20.016667	0.5	-0.042875
20.025000	0.5	-0.043000
20.033333	0.5	-0.042875
20.041667	0.5	-0.042750
20.050000	0.5	-0.043000
20.058333	0.5	-0.043000
20.066667	0.5	-0.042625
20.075000	0.5	-0.043125
20.083333	0.5	-0.043375
20.091667	0.5	-0.043750
20.100000	0.5	-0.043625
20.108333	0.5	-0.043750
20.116667	0.5	-0.043625
20.125000	0.5	-0.043375
20.133333	0.5	-0.043125
20.141667	0.5	-0.043375
20.150000	0.5	-0.043250
20.158333	0.5	-0.043000
20.166667	0.5	-0.043000
20.175000	0.5	-0.042875
20.183333	0.5	-0.042500
20.191667	0.5	-0.042375
20.200000	0.5	-0.042375
20.208333	0.5	-0.041750
20.216667	0.5	-0.041375
20.225000	0.5	-0.041375
20.233333	0.5	-0.041125
20.241667	0.5	-0.040750
20.250000	0.5	-0.040500
20.258333	0.5	-0.040250
20.266667	0.5	-0.039500
20.275000	0.5	-0.039000
20.283333	0.5	-0.038875
20.291667	0.5	-0.038375
20.300000	0.5	-0.037875
20.308333	0.5	-0.037000
20.316667	0.5	-0.036500
20.325000	0.5	-0.036125
20.333333	0.5	-0.035500
20.341667	0.5	-0.035125
20.350000	0.5	-0.034750
20.358333	0.5	-0.034375
20.366667	0.5	-0.033250
20.375000	0.5	-0.032750
20.383333	0.5	-0.032625
20.391667	0.5	-0.032250
20.400000	0.5	-0.031875
20.408333	0.5	-0.031500
20.416667	0.5	-0.030750
20.425000	0.5	-0.030000
20.433333	0.5	-0.029250
20.441667	0.5	-0.028500
20.450000	0.5	-0.027875
20.458333	0.5	-0.027250
20.466667	0.5	-0.026125
20.475000	0.5	-0.025250
20.483333	0.5	-0.024500
20.491667	0.5	-0.023500
20.500000	0.5	-0.022500
20.508333	0.5	-0.021750
20.516667	0.5	-0.021000
20.525000	0.5	-0.020125
20.533333	0.5	-0.018500
20.541667	0.5	-0.017250
20.550000	0.5	-0.016250
20.558333	0.5	-0.014875
20.566667	0.5	-0.013625
20.575000	0.5	-0.012500
20.583333	0.5	-0.011500
20.591667	0.5	-0.010750
20.600000	0.5	-0.009500
20.608333	0.5	-0.008125
20.616667	0.5	-0.006750
20.625000	0.5	-0.006000
20.633333	0.5	-0.004875
20.641667	0.5	-0.004000
20.650000	0.5	-0.003125
20.658333	0.5	-0.002125
20.666667	0.5	-0.001125
20.675000	0.5	-0.000375
20.683333	0.5	0.000375
20.691667	0.5	0.001250
20.700000	0.5	0.001750
20.708333	0.5	0.002125
20.716667	0.5	0.002500
20.725000	0.5	0.002500
20.733333	0.5	0.002125
20.741667	0.5	0.002000
20.750000	0.5	0.002125
20.758333	0.5	0.002250
20.766667	0.5	0.002000
20.775000	0.5	0.002125
20.783333	0.5	0.001625
20.791667	0.5	0.001125
20.800000	0.5	0.000625
20.808333	0.5	0.000000
20.816667	0.5	-0.000750
20.825000	0.5	-0.001375
20.833333	0.5	-0.002125
20.841667	0.5	-0.002750
20.850000	0.5	-0.003750
20.858333	0.5	-0.004750
20.866667	0.5	-0.005625
20.875000	0.5	-0.006500
20.883333	0.5	-0.007375
20.891667	0.5	-0.008500
20.900000	0.5	-0.009375
20.908333	0.5	-0.010250
20.916667	0.5	-0.011125
20.925000	0.5	-0.012000
20.933333	0.5	-0.012375
20.941667	0.5	-0.013125
20.950000	0.5	-0.014125
20.958333	0.5	-0.014875
20.966667	0.5	-0.015250
20.975000	0.5	-0.016000
20.983333	0.5	-0.016375
20.991667	0.5	-0.016750
21.000000	0.5	-0.017250
21.008333	0.5	-0.017750
21.016667	0.5	-0.018250
21.025000	0.5	-0.018625
21.033333	0.5	-0.019000
21.041667	0.5	-0.019250
21.050000	0.5	-0.019750
21.058333	0.5	-0.020125
21.066667	0.5	-0.020750
21.075000	0.5	-0.021250
21.083333	0.5	-0.022000
21.091667	0.5	-0.022250
21.100000	0.5	-0.022875
21.108333	0.5	-0.023750
21.116667	0.5	-0.023750
21.125000	0.5	-0.023750
21.133333	0.5	-0.023750
21.141667	0.5	-0.023750
21.150000	0.5	-0.023625
21.158333	0.5	-0.024125
21.166667	0.5	-0.024375
21.175000	0.5	-0.024625
21.183333	0.5	-0.024750
21.191667	0.5	-0.024125
21.200000	0.5	-0.023750
21.208333	0.5	-0.023875
21.216667	0.5	-0.023375
21.225000	0.5	-0.023375
21.233333	0.5	-0.023125
21.241667	0.5	-0.023000
21.250000	0.5	-0.023375
21.258333	0.5	-0.022875
21.266667	0.5	-0.022125
21.275000	0.5	-0.022000
21.283333	0.5	-0.021875
21.291667	0.5	-0.021625
21.300000	0.5	-0.021500
21.308333	0.5	-0.021125
21.316667	0.5	-0.020750
21.325000	0.5	-0.020500
21.333333	0.5	-0.019750
21.341667	0.5	-0.019000
21.350000	0.5	-0.018625
21.358333	0.5	-0.017875
21.366667	0.5	-0.017125
21.375000	0.5	-0.016625
21.383333	0.5	-0.016250
21.391667	0.5	-0.015875
21.400000	0.5	-0.015625
21.408333	0.5	-0.015375
21.416667	0.5	-0.015250
21.425000	0.5	-0.015125
21.433333	0.5	-0.014875
21.441667	0.5	-0.014625
21.450000	0.5	-0.014375
21.458333	0.5	-0.014125
21.466667	0.5	-0.014125
21.475000	0.5	-0.013625
21.483333	0.5	-0.013500
21.491667	0.5	-0.013250
21.500000	0.5	-0.013250
21.508333	0.5	-0.013375
21.516667	0.5	-0.013125
21.525000	0.5	-0.013375
21.533333	0.5	-0.013500
21.541667	0.5	-0.013375
21.550000	0.5	-0.013375
21.558333	0.5	-0.013750
21.566667	0.5	-0.014250
21.575000	0.5	-0.014250
21.583333	0.5	-0.014375
21.591667	0.5	-0.014375
21.600000	0.5	-0.014750
21.608333	0.5	-0.015375
21.616667	0.5	-0.016250
21.625000	0.5	-0.016375
21.633333	0.5	-0.016625
21.641667	0.5	-0.016250
21.650000	0.5	-0.016625
21.658333	0.5	-0.016750
21.666667	0.5	-0.016875
21.675000	0.5	-0.017000
21.683333	0.5	-0.017000
21.691667	0.5	-0.016750
21.700000	0.5	-0.016500
21.708333	0.5	-0.016375
21.716667	0.5	-0.016625
21.725000	0.5	-0.016750
21.733333	0.5	-0.016500
21.741667	0.5	-0.015875
21.750000	0.5	-0.015625
21.758333	0.5	-0.014875
21.766667	0.5	-0.014875
21.775000	0.5	-0.014625
21.783333	0.5	-0.014250
21.791667	0.5	-0.013875
21.800000	0.5	-0.013625
21.808333	0.5	-0.012875
21.816667	0.5	-0.012250
21.825000	0.5	-0.011625
21.833333	0.5	-0.011125
21.841667	0.5	-0.010625
21.850000	0.5	-0.010000
21.858333	0.5	-0.009250
21.866667	0.5	-0.008875
21.875000	0.5	-0.007750
21.883333	0.5	-0.007250
21.891667	0.5	-0.006500
21.900000	0.5	-0.005500
21.908333	0.5	-0.004750
21.916667	0.5	-0.004250
21.925000	0.5	-0.004000
21.933333	0.5	-0.003750
21.941667	0.5	-0.003250
21.950000	0.5	-0.002500
21.958333	0.5	-0.002000
21.966667	0.5	-0.001500
21.975000	0.5	-0.000875
21.983333	0.5	-0.000500
21.991667	0.5	-0.000125
22.000000	0.5	0.000000
22.008333	0.5	0.000375
22.016667	0.5	0.000500
22.025000	0.5	0.001000
22.033333	0.5	0.001375
22.041667	0.5	0.001375
22.050000	0.5	0.001375
22.058333	0.5	0.001500
22.066667	0.5	0.001625
22.075000	0.5	0.002000
22.083333	0.5	0.001875
22.091667	0.5	0.002000
22.100000	0.5	0.002000
22.108333	0.5	0.002250
22.116667	0.5	0.002000
22.125000	0.5	0.001875
22.133333	0.5	0.002125
22.141667	0.5	0.002250
22.150000	0.5	0.002500
22.158333	0.5	0.002375
22.166667	0.5	0.001750
22.175000	0.5	0.001750
22.183333	0.5	0.001750
22.191667	0.5	0.001125
22.200000	0.5	0.000750
22.208333	0.5	0.000125
22.216667	0.5	0.000000
22.225000	0.5	0.000000
22.233333	0.5	0.000000
22.241667	0.5	-0.000375
22.250000	0.5	-0.000625
22.258333	0.5	-0.001125
22.266667	0.5	-0.001500
22.275000	0.5	-0.002000
22.283333	0.5	-0.002375
22.291667	0.5	-0.002375
22.300000	0.5	-0.002750
22.308333	0.5	-0.003125
22.316667	0.5	-0.003750
22.325000	0.5	-0.003875
22.333333	0.5	-0.003875
22.341667	0.5	-0.004375
22.350000	0.5	-0.004500
22.358333	0.5	-0.004750
22.366667	0.5	-0.004875
22.375000	0.5	-0.005000
22.383333	0.5	-0.005250
22.391667	0.5	-0.005500
22.400000	0.5	-0.005375
22.408333	0.5	-0.005625
22.416667	0.5	-0.005875
22.425000	0.5	-0.005875
22.433333	0.5	-0.005750
22.441667	0.5	-0.006125
22.450000	0.5	-0.006500
22.458333	0.5	-0.006250
22.466667	0.5	-0.006625
22.475000	0.5	-0.007250
22.483333	0.5	-0.007500
22.491667	0.5	-0.007500
22.500000	0.5	-0.007500
22.508333	0.5	-0.007875
22.516667	0.5	-0.008250
22.525000	0.5	-0.008375
22.533333	0.5	-0.008500
22.541667	0.5	-0.008750
22.550000	0.5	-0.008875
22.558333	0.5	-0.008750
22.566667	0.5	-0.009250
22.575000	0.5	-0.009625
22.583333	0.5	-0.009500
22.591667	0.5	-0.009500
22.600000	0.5	-0.009500
22.608333	0.5	-0.009625
22.616667	0.5	-0.009875
22.625000	0.5	-0.009750
22.633333	0.5	-0.009500
22.641667	0.5	-0.008875
22.650000	0.5	-0.008875
22.658333	0.5	-0.009250
22.666667	0.5	-0.009250
22.675000	0.5	-0.008875
22.683333	0.5	-0.009250
22.691667	0.5	-0.009250
22.700000	0.5	-0.009375
22.708333	0.5	-0.009250
22.716667	0.5	-0.009000
22.725000	0.5	-0.009000
22.733333	0.5	-0.008875
22.741667	0.5	-0.008875
22.750000	0.5	-0.008750
22.758333	0.5	-0.008750
22.766667	0.5	-0.008625
22.775000	0.5	-0.008375
22.783333	0.5	-0.008375
22.791667	0.5	-0.007875
22.800000	0.5	-0.007875
22.808333	0.5	-0.007625
22.816667	0.5	-0.007250
22.825000	0.5	-0.007000
22.833333	0.5	-0.006500
22.841667	0.5	-0.006500
22.850000	0.5	-0.005875
22.858333	0.5	-0.005625
22.866667	0.5	-0.005500
22.875000	0.5	-0.005250
22.883333	0.5	-0.005125
22.891667	0.5	-0.005375
22.900000	0.5	-0.005500
22.908333	0.5	-0.005375
22.916667	0.5	-0.005125
22.925000	0.5	-0.004750
22.933333	0.5	-0.004125
22.941667	0.5	-0.003375
22.950000	0.5	-0.003000
22.958333	0.5	-0.002625
22.966667	0.5	-0.002125
22.975000	0.5	-0.001750
22.983333	0.5	-0.001125
22.991667	0.5	-0.000875
23.000000	0.5	-0.000625
23.008333	0.5	-0.000250
23.016667	0.5	0.000000
23.025000	0.5	0.000500
23.033333	0.5	0.001125
23.041667	0.5	0.001625
23.050000	0.5	0.001875
23.058333	0.5	0.002750
23.066667	0.5	0.003500
23.075000	0.5	0.003875
23.083333	0.5	0.004125
23.091667	0.5	0.004250
23.100000	0.5	0.004750
23.108333	0.5	0.005375
23.116667	0.5	0.005500
23.125000	0.5	0.005125
23.133333	0.5	0.005250
23.141667	0.5	0.005750
23.150000	0.5	0.006375
23.158333	0.5	0.006750
23.166667	0.5	0.007000
23.175000	0.5	0.007250
23.183333	0.5	0.007875
23.191667	0.5	0.008375
23.200000	0.5	0.008625
23.208333	0.5	0.008875
23.216667	0.5	0.008750
23.225000	0.5	0.009000
23.233333	0.5	0.008750
23.241667	0.5	0.008250
23.250000	0.5	0.008375
23.258333	0.5	0.008500
23.266667	0.5	0.008125
23.275000	0.5	0.008125
23.283333	0.5	0.008250
23.291667	0.5	0.007750
23.300000	0.5	0.007250
23.308333	0.5	0.006500
23.316667	0.5	0.006000
23.325000	0.5	0.005500
23.333333	0.5	0.005000
23.341667	0.5	0.004875
23.350000	0.5	0.004625
23.358333	0.5	0.004250
23.366667	0.5	0.004000
23.375000	0.5	0.003875
23.383333	0.5	0.003250
23.391667	0.5	0.002750
23.400000	0.5	0.002625
23.408333	0.5	0.002375
23.416667	0.5	0.001875
23.425000	0.5	0.001625
23.433333	0.5	0.001750
23.441667	0.5	0.001250
23.450000	0.5	0.000875
23.458333	0.5	0.000375
23.466667	0.5	-0.000125
23.475000	0.5	0.000000
23.483333	0.5	-0.000125
23.491667	0.5	-0.000500
23.500000	0.5	-0.001000
23.508333	0.5	-0.000875
23.516667	0.5	-0.001125
23.525000	0.5	-0.001250
23.533333	0.5	-0.001000
23.541667	0.5	-0.001625
23.550000	0.5	-0.001500
23.558333	0.5	-0.001500
23.566667	0.5	-0.001500
23.575000	0.5	-0.001375
23.583333	0.5	-0.001375
23.591667	0.5	-0.001125
23.600000	0.5	-0.001250
23.608333	0.5	-0.001000
23.616667	0.5	-0.000875
23.625000	0.5	-0.000750
23.633333	0.5	-0.000750
23.641667	0.5	-0.001000
23.650000	0.5	-0.000875
23.658333	0.5	-0.001000
23.666667	0.5	-0.000875
23.675000	0.5	-0.000750
23.683333	0.5	-0.000625
23.691667	0.5	-0.000625
23.700000	0.5	-0.000500
23.708333	0.5	-0.000500
23.716667	0.5	0.000000
23.725000	0.5	0.000250
23.733333	0.5	0.000500
23.741667	0.5	0.000625
23.750000	0.5	0.000500
23.758333	0.5	0.000750
23.766667	0.5	0.000750
23.775000	0.5	0.000875
23.783333	0.5	0.000750
23.791667	0.5	0.001000
23.800000	0.5	0.001125
23.808333	0.5	0.001250
23.816667	0.5	0.001375
23.825000	0.5	0.001625
23.833333	0.5	0.001875
23.841667	0.5	0.002250
23.850000	0.5	0.002500
23.858333	0.5	0.002625
23.866667	0.5	0.003375
23.875000	0.5	0.002875
23.883333	0.5	0.002625
23.891667	0.5	0.002750
23.900000	0.5	0.003000
23.908333	0.5	0.002625
23.916667	0.5	0.002375
23.925000	0.5	0.002750
23.933333	0.5	0.003000
23.941667	0.5	0.002750
23.950000	0.5	0.003000
23.958333	0.5	0.003125
23.966667	0.5	0.003375
23.975000	0.5	0.003625
23.983333	0.5	0.003750
23.991667	0.5	0.004125
24.000000	0.5	0.004500
24.008333	0.5	0.004375
24.016667	0.5	0.004375
24.025000	0.5	0.004375
24.033333	0.5	0.004125
24.041667	0.5	0.003875
24.050000	0.5	0.003750
24.058333	0.5	0.003750
24.066667	0.5	0.004000
24.075000	0.5	0.004375
24.083333	0.5	0.004750
24.091667	0.5	0.004750
24.100000	0.5	0.004625
24.108333	0.5	0.005000
24.116667	0.5	0.005000
24.125000	0.5	0.004750
24.133333	0.5	0.004625
24.141667	0.5	0.004625
24.150000	0.5	0.005250
24.158333	0.5	0.005250
24.166667	0.5	0.005250
24.175000	0.5	0.005250
24.183333	0.5	0.005500
24.191667	0.5	0.005250
24.200000	0.5	0.005375
24.208333	0.5	0.005375
24.216667	0.5	0.005250
24.225000	0.5	0.005375
24.233333	0.5	0.005750
24.241667	0.5	0.005625
24.250000	0.5	0.005750
24.258333	0.5	0.005750
24.266667	0.5	0.005750
24.275000	0.5	0.006000
24.283333	0.5	0.006125
24.291667	0.5	0.005750
24.300000	0.5	0.005750
24.308333	0.5	0.005875
24.316667	0.5	0.006000
24.325000	0.5	0.005750
24.333333	0.5	0.006000
24.341667	0.5	0.006125
24.350000	0.5	0.006250
24.358333	0.5	0.006000
24.366667	0.5	0.006250
24.375000	0.5	0.006375
24.383333	0.5	0.006500
24.391667	0.5	0.006500
24.400000	0.5	0.006625
24.408333	0.5	0.006625
24.416667	0.5	0.006875
24.425000	0.5	0.007125
24.433333	0.5	0.007125
24.441667	0.5	0.007125
24.450000	0.5	0.006875
24.458333	0.5	0.006375
24.466667	0.5	0.005875
24.475000	0.5	0.005750
24.483333	0.5	0.006125
24.491667	0.5	0.006125
24.500000	0.5	0.006125
24.508333	0.5	0.006250
24.516667	0.5	0.006250
24.525000	0.5	0.006250
24.533333	0.5	0.006375
24.541667	0.5	0.006250
24.550000	0.5	0.006125
24.558333	0.5	0.006250
24.566667	0.5	0.006125
24.575000	0.5	0.006000
24.583333	0.5	0.005750
24.591667	0.5	0.006375
24.600000	0.5	0.006375
24.608333	0.5	0.006125
24.616667	0.5	0.005750
24.625000	0.5	0.005375
24.633333	0.5	0.005000
24.641667	0.5	0.004750
24.650000	0.5	0.004625
24.658333	0.5	0.004625
24.666667	0.5	0.004500
24.675000	0.5	0.004875
24.683333	0.5	0.004750
24.691667	0.5	0.004500
24.700000	0.5	0.004500
24.708333	0.5	0.004375
24.716667	0.5	0.003875
24.725000	0.5	0.003875
24.733333	0.5	0.003875
24.741667	0.5	0.003750
24.750000	0.5	0.003750
24.758333	0.5	0.003625
24.766667	0.5	0.003500
24.775000	0.5	0.004000
24.783333	0.5	0.004250
24.791667	0.5	0.004250
24.800000	0.5	0.004000
24.808333	0.5	0.004000
24.816667	0.5	0.004625
24.825000	0.5	0.004750
24.833333	0.5	0.004625
24.841667	0.5	0.004750
24.850000	0.5	0.004750
24.858333	0.5	0.004750
24.866667	0.5	0.004625
24.875000	0.5	0.004875
24.883333	0.5	0.005375
24.891667	0.5	0.005875
24.900000	0.5	0.006000
24.908333	0.5	0.006250
24.916667	0.5	0.006625
24.925000	0.5	0.007000
24.933333	0.5	0.007250
24.941667	0.5	0.007750
24.950000	0.5	0.008000
24.958333	0.5	0.008250
24.966667	0.5	0.008375
24.975000	0.5	0.008625
24.983333	0.5	0.008625
24.991667	0.5	0.009250
25.000000	0.5	0.009250
