# Supplementary material for: Dynamic character displacement among a pair of bacterial phyllosphere commensals in situ
Source: Nat Commun. 2022 May 20;13:2836. doi: 10.1038/s41467-022-30469-3 (PMC9123166; doi:10.1038/s41467-022-30469-3)
Supplement: Supplementary file 11 — Source Data [file 41467_2022_30469_MOESM11_ESM.zip › Source Data/Supplementary Figure 5/Glucose t4 a.txt]

File Path	chrom://marshall/Chromeleon7/HPLC_Ultimate_3000/Users/helucas/20200720_OrganicAcids_CCR_L257.seq/928.smp/RI_1.channel/RI_1.chm
Channel	RI_1

Injection Information:
Data Vault	Chromeleon7
Injection	Glu_t4_a
Injection Number	5
Position	RA3
Comment	
Processing Method	Quantitative
Instrument Method	20200525_Rezex_ROA_OrganicAcid_600uL_2500uM_H2SO4_50A_50D
Type	Unknown
Status	Finished
Injection Date	7/20/2020
Injection Time	5:40:44 PM
Injection Volume (µl)	10.000
Dilution Factor	1.0000
Weight	1.0000

Chromatogram Data Information:
Time Min. (min)	0.000000
Time Max. (min)	25.000000
Data Points	3001
Detector	RI
Generating Data System	Chromeleon 7.2.5.9507
Exporting Data System	Chromeleon 7.2.8.0
Operator	Instrument Controller
Signal Quantity	Refractive 
Signal Unit	µRIU
Signal Min.	-1.951000
Signal Max.	21.997875
Channel	RI_1
Driver Name	RID520Driver.dll
Channel Type	Evaluation
Min. Step (s)	0.5
Max. Step (s)	0.5
Average Step (s)	0.5

Signal Parameter Information:
Signal Info	

Chromatogram Data:
Time (min)	Step (s)	Value (µRIU)
0.000000	n.a.	-0.006750
0.008333	0.5	-0.006625
0.016667	0.5	-0.006875
0.025000	0.5	-0.007250
0.033333	0.5	-0.007875
0.041667	0.5	-0.008000
0.050000	0.5	-0.008000
0.058333	0.5	-0.007875
0.066667	0.5	-0.008000
0.075000	0.5	-0.008000
0.083333	0.5	-0.008000
0.091667	0.5	-0.008250
0.100000	0.5	-0.008500
0.108333	0.5	-0.008375
0.116667	0.5	-0.008375
0.125000	0.5	-0.008500
0.133333	0.5	-0.008500
0.141667	0.5	-0.008750
0.150000	0.5	-0.008750
0.158333	0.5	-0.009250
0.166667	0.5	-0.009375
0.175000	0.5	-0.009750
0.183333	0.5	-0.009875
0.191667	0.5	-0.009875
0.200000	0.5	-0.009875
0.208333	0.5	-0.009875
0.216667	0.5	-0.010250
0.225000	0.5	-0.010375
0.233333	0.5	-0.010750
0.241667	0.5	-0.011000
0.250000	0.5	-0.011500
0.258333	0.5	-0.011250
0.266667	0.5	-0.011250
0.275000	0.5	-0.010875
0.283333	0.5	-0.010750
0.291667	0.5	-0.010875
0.300000	0.5	-0.011125
0.308333	0.5	-0.010750
0.316667	0.5	-0.010750
0.325000	0.5	-0.011000
0.333333	0.5	-0.010875
0.341667	0.5	-0.010875
0.350000	0.5	-0.011125
0.358333	0.5	-0.011500
0.366667	0.5	-0.011500
0.375000	0.5	-0.011500
0.383333	0.5	-0.011750
0.391667	0.5	-0.011875
0.400000	0.5	-0.012000
0.408333	0.5	-0.011625
0.416667	0.5	-0.011750
0.425000	0.5	-0.011250
0.433333	0.5	-0.010750
0.441667	0.5	-0.010375
0.450000	0.5	-0.010125
0.458333	0.5	-0.010000
0.466667	0.5	-0.010000
0.475000	0.5	-0.009250
0.483333	0.5	-0.008750
0.491667	0.5	-0.008750
0.500000	0.5	-0.008500
0.508333	0.5	-0.007875
0.516667	0.5	-0.007625
0.525000	0.5	-0.007500
0.533333	0.5	-0.006875
0.541667	0.5	-0.006125
0.550000	0.5	-0.005750
0.558333	0.5	-0.005375
0.566667	0.5	-0.005125
0.575000	0.5	-0.005125
0.583333	0.5	-0.004875
0.591667	0.5	-0.004500
0.600000	0.5	-0.004250
0.608333	0.5	-0.003750
0.616667	0.5	-0.003125
0.625000	0.5	-0.003000
0.633333	0.5	-0.002750
0.641667	0.5	-0.002250
0.650000	0.5	-0.001750
0.658333	0.5	-0.000750
0.666667	0.5	-0.000500
0.675000	0.5	-0.000125
0.683333	0.5	0.000375
0.691667	0.5	0.001375
0.700000	0.5	0.002000
0.708333	0.5	0.002625
0.716667	0.5	0.003125
0.725000	0.5	0.003625
0.733333	0.5	0.004125
0.741667	0.5	0.004625
0.750000	0.5	0.004875
0.758333	0.5	0.005000
0.766667	0.5	0.005250
0.775000	0.5	0.005625
0.783333	0.5	0.006125
0.791667	0.5	0.007125
0.800000	0.5	0.007500
0.808333	0.5	0.008125
0.816667	0.5	0.008875
0.825000	0.5	0.009875
0.833333	0.5	0.010375
0.841667	0.5	0.011250
0.850000	0.5	0.011375
0.858333	0.5	0.011750
0.866667	0.5	0.012250
0.875000	0.5	0.012500
0.883333	0.5	0.013125
0.891667	0.5	0.013500
0.900000	0.5	0.013375
0.908333	0.5	0.013875
0.916667	0.5	0.014375
0.925000	0.5	0.014375
0.933333	0.5	0.014750
0.941667	0.5	0.015375
0.950000	0.5	0.016125
0.958333	0.5	0.016625
0.966667	0.5	0.017625
0.975000	0.5	0.018250
0.983333	0.5	0.018750
0.991667	0.5	0.019125
1.000000	0.5	0.019375
1.008333	0.5	0.019500
1.016667	0.5	0.019625
1.025000	0.5	0.019875
1.033333	0.5	0.020500
1.041667	0.5	0.020750
1.050000	0.5	0.021250
1.058333	0.5	0.021500
1.066667	0.5	0.021625
1.075000	0.5	0.021875
1.083333	0.5	0.022750
1.091667	0.5	0.023000
1.100000	0.5	0.023375
1.108333	0.5	0.023750
1.116667	0.5	0.023625
1.125000	0.5	0.023875
1.133333	0.5	0.024125
1.141667	0.5	0.024125
1.150000	0.5	0.024000
1.158333	0.5	0.024500
1.166667	0.5	0.024750
1.175000	0.5	0.024750
1.183333	0.5	0.025000
1.191667	0.5	0.025000
1.200000	0.5	0.024875
1.208333	0.5	0.025000
1.216667	0.5	0.025250
1.225000	0.5	0.025500
1.233333	0.5	0.025125
1.241667	0.5	0.025000
1.250000	0.5	0.025125
1.258333	0.5	0.024875
1.266667	0.5	0.024375
1.275000	0.5	0.024375
1.283333	0.5	0.023625
1.291667	0.5	0.023375
1.300000	0.5	0.022875
1.308333	0.5	0.023000
1.316667	0.5	0.022625
1.325000	0.5	0.022125
1.333333	0.5	0.021625
1.341667	0.5	0.020875
1.350000	0.5	0.020250
1.358333	0.5	0.020125
1.366667	0.5	0.019750
1.375000	0.5	0.019375
1.383333	0.5	0.019000
1.391667	0.5	0.018500
1.400000	0.5	0.017875
1.408333	0.5	0.017375
1.416667	0.5	0.016875
1.425000	0.5	0.016500
1.433333	0.5	0.016125
1.441667	0.5	0.016125
1.450000	0.5	0.015500
1.458333	0.5	0.015000
1.466667	0.5	0.014375
1.475000	0.5	0.014000
1.483333	0.5	0.013625
1.491667	0.5	0.013500
1.500000	0.5	0.013125
1.508333	0.5	0.012875
1.516667	0.5	0.012625
1.525000	0.5	0.012500
1.533333	0.5	0.012375
1.541667	0.5	0.012125
1.550000	0.5	0.011250
1.558333	0.5	0.010625
1.566667	0.5	0.010375
1.575000	0.5	0.010250
1.583333	0.5	0.009625
1.591667	0.5	0.009250
1.600000	0.5	0.009000
1.608333	0.5	0.008625
1.616667	0.5	0.008000
1.625000	0.5	0.007875
1.633333	0.5	0.008000
1.641667	0.5	0.008500
1.650000	0.5	0.008125
1.658333	0.5	0.007750
1.666667	0.5	0.007375
1.675000	0.5	0.006875
1.683333	0.5	0.006750
1.691667	0.5	0.006500
1.700000	0.5	0.006375
1.708333	0.5	0.006250
1.716667	0.5	0.006250
1.725000	0.5	0.005625
1.733333	0.5	0.005875
1.741667	0.5	0.006000
1.750000	0.5	0.005625
1.758333	0.5	0.005000
1.766667	0.5	0.004875
1.775000	0.5	0.005250
1.783333	0.5	0.005750
1.791667	0.5	0.005500
1.800000	0.5	0.005250
1.808333	0.5	0.005125
1.816667	0.5	0.004875
1.825000	0.5	0.004750
1.833333	0.5	0.004500
1.841667	0.5	0.004625
1.850000	0.5	0.004750
1.858333	0.5	0.004875
1.866667	0.5	0.004875
1.875000	0.5	0.004875
1.883333	0.5	0.004750
1.891667	0.5	0.004875
1.900000	0.5	0.004875
1.908333	0.5	0.005125
1.916667	0.5	0.005250
1.925000	0.5	0.005250
1.933333	0.5	0.004625
1.941667	0.5	0.004875
1.950000	0.5	0.005250
1.958333	0.5	0.005125
1.966667	0.5	0.004750
1.975000	0.5	0.005000
1.983333	0.5	0.005000
1.991667	0.5	0.005125
2.000000	0.5	0.005125
2.008333	0.5	0.004750
2.016667	0.5	0.005000
2.025000	0.5	0.004875
2.033333	0.5	0.004625
2.041667	0.5	0.004625
2.050000	0.5	0.004500
2.058333	0.5	0.004625
2.066667	0.5	0.004625
2.075000	0.5	0.004250
2.083333	0.5	0.004125
2.091667	0.5	0.004000
2.100000	0.5	0.004375
2.108333	0.5	0.004250
2.116667	0.5	0.004250
2.125000	0.5	0.004500
2.133333	0.5	0.004625
2.141667	0.5	0.004875
2.150000	0.5	0.004875
2.158333	0.5	0.005125
2.166667	0.5	0.005000
2.175000	0.5	0.004750
2.183333	0.5	0.004875
2.191667	0.5	0.004750
2.200000	0.5	0.004500
2.208333	0.5	0.004375
2.216667	0.5	0.004500
2.225000	0.5	0.004375
2.233333	0.5	0.004250
2.241667	0.5	0.004250
2.250000	0.5	0.004625
2.258333	0.5	0.004625
2.266667	0.5	0.004875
2.275000	0.5	0.004750
2.283333	0.5	0.004750
2.291667	0.5	0.005000
2.300000	0.5	0.005250
2.308333	0.5	0.005000
2.316667	0.5	0.005000
2.325000	0.5	0.005000
2.333333	0.5	0.005375
2.341667	0.5	0.005375
2.350000	0.5	0.005500
2.358333	0.5	0.005500
2.366667	0.5	0.005625
2.375000	0.5	0.006000
2.383333	0.5	0.006250
2.391667	0.5	0.006125
2.400000	0.5	0.006125
2.408333	0.5	0.006250
2.416667	0.5	0.006250
2.425000	0.5	0.006000
2.433333	0.5	0.005750
2.441667	0.5	0.006125
2.450000	0.5	0.006375
2.458333	0.5	0.006375
2.466667	0.5	0.006125
2.475000	0.5	0.006375
2.483333	0.5	0.006250
2.491667	0.5	0.006375
2.500000	0.5	0.006375
2.508333	0.5	0.006375
2.516667	0.5	0.006500
2.525000	0.5	0.006750
2.533333	0.5	0.006625
2.541667	0.5	0.006625
2.550000	0.5	0.006750
2.558333	0.5	0.006750
2.566667	0.5	0.006875
2.575000	0.5	0.006625
2.583333	0.5	0.006375
2.591667	0.5	0.006375
2.600000	0.5	0.006250
2.608333	0.5	0.006500
2.616667	0.5	0.006375
2.625000	0.5	0.006250
2.633333	0.5	0.006625
2.641667	0.5	0.006875
2.650000	0.5	0.007250
2.658333	0.5	0.007250
2.666667	0.5	0.007000
2.675000	0.5	0.007000
2.683333	0.5	0.007250
2.691667	0.5	0.007000
2.700000	0.5	0.006500
2.708333	0.5	0.006625
2.716667	0.5	0.007000
2.725000	0.5	0.007250
2.733333	0.5	0.007500
2.741667	0.5	0.007875
2.750000	0.5	0.008250
2.758333	0.5	0.008875
2.766667	0.5	0.008625
2.775000	0.5	0.008875
2.783333	0.5	0.009250
2.791667	0.5	0.009875
2.800000	0.5	0.010250
2.808333	0.5	0.010000
2.816667	0.5	0.010125
2.825000	0.5	0.010250
2.833333	0.5	0.010500
2.841667	0.5	0.010500
2.850000	0.5	0.010625
2.858333	0.5	0.010875
2.866667	0.5	0.010875
2.875000	0.5	0.010875
2.883333	0.5	0.011000
2.891667	0.5	0.011500
2.900000	0.5	0.012000
2.908333	0.5	0.012125
2.916667	0.5	0.011750
2.925000	0.5	0.011750
2.933333	0.5	0.012125
2.941667	0.5	0.012250
2.950000	0.5	0.012125
2.958333	0.5	0.012125
2.966667	0.5	0.012250
2.975000	0.5	0.012375
2.983333	0.5	0.012250
2.991667	0.5	0.012125
3.000000	0.5	0.011875
3.008333	0.5	0.011375
3.016667	0.5	0.011625
3.025000	0.5	0.011750
3.033333	0.5	0.011875
3.041667	0.5	0.011625
3.050000	0.5	0.011375
3.058333	0.5	0.010875
3.066667	0.5	0.010500
3.075000	0.5	0.010500
3.083333	0.5	0.010500
3.091667	0.5	0.010250
3.100000	0.5	0.010125
3.108333	0.5	0.009375
3.116667	0.5	0.009375
3.125000	0.5	0.009250
3.133333	0.5	0.008875
3.141667	0.5	0.008625
3.150000	0.5	0.008125
3.158333	0.5	0.007500
3.166667	0.5	0.006875
3.175000	0.5	0.006125
3.183333	0.5	0.005750
3.191667	0.5	0.005625
3.200000	0.5	0.005750
3.208333	0.5	0.005875
3.216667	0.5	0.005625
3.225000	0.5	0.005250
3.233333	0.5	0.004500
3.241667	0.5	0.004000
3.250000	0.5	0.004000
3.258333	0.5	0.003625
3.266667	0.5	0.003375
3.275000	0.5	0.003375
3.283333	0.5	0.003875
3.291667	0.5	0.003750
3.300000	0.5	0.003250
3.308333	0.5	0.003750
3.316667	0.5	0.003625
3.325000	0.5	0.003875
3.333333	0.5	0.003750
3.341667	0.5	0.003375
3.350000	0.5	0.003250
3.358333	0.5	0.003250
3.366667	0.5	0.003625
3.375000	0.5	0.003500
3.383333	0.5	0.003875
3.391667	0.5	0.004375
3.400000	0.5	0.004625
3.408333	0.5	0.004750
3.416667	0.5	0.005250
3.425000	0.5	0.005875
3.433333	0.5	0.006375
3.441667	0.5	0.006625
3.450000	0.5	0.006625
3.458333	0.5	0.007125
3.466667	0.5	0.007875
3.475000	0.5	0.008250
3.483333	0.5	0.008875
3.491667	0.5	0.009625
3.500000	0.5	0.009875
3.508333	0.5	0.010750
3.516667	0.5	0.010625
3.525000	0.5	0.011125
3.533333	0.5	0.012125
3.541667	0.5	0.012875
3.550000	0.5	0.012875
3.558333	0.5	0.013250
3.566667	0.5	0.013750
3.575000	0.5	0.014500
3.583333	0.5	0.015125
3.591667	0.5	0.015625
3.600000	0.5	0.016500
3.608333	0.5	0.017000
3.616667	0.5	0.017125
3.625000	0.5	0.017250
3.633333	0.5	0.017875
3.641667	0.5	0.018750
3.650000	0.5	0.019625
3.658333	0.5	0.019875
3.666667	0.5	0.019750
3.675000	0.5	0.020125
3.683333	0.5	0.020375
3.691667	0.5	0.020500
3.700000	0.5	0.020625
3.708333	0.5	0.020875
3.716667	0.5	0.021000
3.725000	0.5	0.021375
3.733333	0.5	0.021625
3.741667	0.5	0.021875
3.750000	0.5	0.022250
3.758333	0.5	0.022125
3.766667	0.5	0.022250
3.775000	0.5	0.021875
3.783333	0.5	0.022250
3.791667	0.5	0.022375
3.800000	0.5	0.022375
3.808333	0.5	0.022000
3.816667	0.5	0.022000
3.825000	0.5	0.022125
3.833333	0.5	0.022250
3.841667	0.5	0.022625
3.850000	0.5	0.022750
3.858333	0.5	0.022500
3.866667	0.5	0.022500
3.875000	0.5	0.022250
3.883333	0.5	0.021875
3.891667	0.5	0.021250
3.900000	0.5	0.021375
3.908333	0.5	0.021125
3.916667	0.5	0.021125
3.925000	0.5	0.021250
3.933333	0.5	0.020750
3.941667	0.5	0.020375
3.950000	0.5	0.020250
3.958333	0.5	0.020000
3.966667	0.5	0.020000
3.975000	0.5	0.019625
3.983333	0.5	0.019875
3.991667	0.5	0.019750
4.000000	0.5	0.020000
4.008333	0.5	0.020000
4.016667	0.5	0.019625
4.025000	0.5	0.019250
4.033333	0.5	0.019250
4.041667	0.5	0.019000
4.050000	0.5	0.018875
4.058333	0.5	0.018500
4.066667	0.5	0.018250
4.075000	0.5	0.018000
4.083333	0.5	0.017375
4.091667	0.5	0.017250
4.100000	0.5	0.017000
4.108333	0.5	0.017000
4.116667	0.5	0.017000
4.125000	0.5	0.016375
4.133333	0.5	0.015750
4.141667	0.5	0.015875
4.150000	0.5	0.015500
4.158333	0.5	0.015125
4.166667	0.5	0.014875
4.175000	0.5	0.014625
4.183333	0.5	0.014125
4.191667	0.5	0.014000
4.200000	0.5	0.013625
4.208333	0.5	0.013375
4.216667	0.5	0.012750
4.225000	0.5	0.012625
4.233333	0.5	0.012125
4.241667	0.5	0.011625
4.250000	0.5	0.010625
4.258333	0.5	0.010125
4.266667	0.5	0.009625
4.275000	0.5	0.009250
4.283333	0.5	0.008750
4.291667	0.5	0.008250
4.300000	0.5	0.008000
4.308333	0.5	0.007625
4.316667	0.5	0.007500
4.325000	0.5	0.007500
4.333333	0.5	0.006875
4.341667	0.5	0.006500
4.350000	0.5	0.005500
4.358333	0.5	0.005125
4.366667	0.5	0.004625
4.375000	0.5	0.004125
4.383333	0.5	0.003625
4.391667	0.5	0.003125
4.400000	0.5	0.002125
4.408333	0.5	0.001625
4.416667	0.5	0.001125
4.425000	0.5	0.000125
4.433333	0.5	-0.000375
4.441667	0.5	-0.001000
4.450000	0.5	-0.001375
4.458333	0.5	-0.001750
4.466667	0.5	-0.002000
4.475000	0.5	-0.002500
4.483333	0.5	-0.003000
4.491667	0.5	-0.003625
4.500000	0.5	-0.003750
4.508333	0.5	-0.004500
4.516667	0.5	-0.005000
4.525000	0.5	-0.005250
4.533333	0.5	-0.005500
4.541667	0.5	-0.005875
4.550000	0.5	-0.006500
4.558333	0.5	-0.006875
4.566667	0.5	-0.006875
4.575000	0.5	-0.006875
4.583333	0.5	-0.006875
4.591667	0.5	-0.007125
4.600000	0.5	-0.007625
4.608333	0.5	-0.007625
4.616667	0.5	-0.007500
4.625000	0.5	-0.007625
4.633333	0.5	-0.007875
4.641667	0.5	-0.007750
4.650000	0.5	-0.007750
4.658333	0.5	-0.007625
4.666667	0.5	-0.007875
4.675000	0.5	-0.007875
4.683333	0.5	-0.007625
4.691667	0.5	-0.007375
4.700000	0.5	-0.007250
4.708333	0.5	-0.006625
4.716667	0.5	-0.005750
4.725000	0.5	-0.005000
4.733333	0.5	-0.005125
4.741667	0.5	-0.004500
4.750000	0.5	-0.003750
4.758333	0.5	-0.003500
4.766667	0.5	-0.003500
4.775000	0.5	-0.002625
4.783333	0.5	-0.001875
4.791667	0.5	-0.001500
4.800000	0.5	-0.001000
4.808333	0.5	-0.000375
4.816667	0.5	0.000000
4.825000	0.5	0.000750
4.833333	0.5	0.001625
4.841667	0.5	0.002500
4.850000	0.5	0.003500
4.858333	0.5	0.003875
4.866667	0.5	0.004375
4.875000	0.5	0.005375
4.883333	0.5	0.006375
4.891667	0.5	0.007250
4.900000	0.5	0.008375
4.908333	0.5	0.009000
4.916667	0.5	0.009000
4.925000	0.5	0.009250
4.933333	0.5	0.010125
4.941667	0.5	0.010750
4.950000	0.5	0.010875
4.958333	0.5	0.011375
4.966667	0.5	0.011875
4.975000	0.5	0.012750
4.983333	0.5	0.013375
4.991667	0.5	0.014250
5.000000	0.5	0.014875
5.008333	0.5	0.015625
5.016667	0.5	0.016375
5.025000	0.5	0.016750
5.033333	0.5	0.016875
5.041667	0.5	0.017250
5.050000	0.5	0.018000
5.058333	0.5	0.018500
5.066667	0.5	0.019250
5.075000	0.5	0.019625
5.083333	0.5	0.020000
5.091667	0.5	0.020625
5.100000	0.5	0.021625
5.108333	0.5	0.022000
5.116667	0.5	0.022000
5.125000	0.5	0.022875
5.133333	0.5	0.023250
5.141667	0.5	0.024000
5.150000	0.5	0.024625
5.158333	0.5	0.024875
5.166667	0.5	0.025250
5.175000	0.5	0.025500
5.183333	0.5	0.025875
5.191667	0.5	0.026500
5.200000	0.5	0.026875
5.208333	0.5	0.027500
5.216667	0.5	0.027625
5.225000	0.5	0.028000
5.233333	0.5	0.028500
5.241667	0.5	0.029250
5.250000	0.5	0.029750
5.258333	0.5	0.030250
5.266667	0.5	0.030375
5.275000	0.5	0.030625
5.283333	0.5	0.030625
5.291667	0.5	0.030625
5.300000	0.5	0.030750
5.308333	0.5	0.030875
5.316667	0.5	0.031250
5.325000	0.5	0.031000
5.333333	0.5	0.031125
5.341667	0.5	0.031375
5.350000	0.5	0.031500
5.358333	0.5	0.031500
5.366667	0.5	0.031250
5.375000	0.5	0.031000
5.383333	0.5	0.031000
5.391667	0.5	0.031125
5.400000	0.5	0.031125
5.408333	0.5	0.031250
5.416667	0.5	0.031250
5.425000	0.5	0.031125
5.433333	0.5	0.030875
5.441667	0.5	0.031125
5.450000	0.5	0.031125
5.458333	0.5	0.031000
5.466667	0.5	0.030375
5.475000	0.5	0.029875
5.483333	0.5	0.030250
5.491667	0.5	0.030125
5.500000	0.5	0.029875
5.508333	0.5	0.029625
5.516667	0.5	0.029750
5.525000	0.5	0.029500
5.533333	0.5	0.029500
5.541667	0.5	0.029250
5.550000	0.5	0.028625
5.558333	0.5	0.028375
5.566667	0.5	0.028500
5.575000	0.5	0.028375
5.583333	0.5	0.028500
5.591667	0.5	0.028125
5.600000	0.5	0.027625
5.608333	0.5	0.027375
5.616667	0.5	0.027500
5.625000	0.5	0.027375
5.633333	0.5	0.027000
5.641667	0.5	0.026750
5.650000	0.5	0.026500
5.658333	0.5	0.026250
5.666667	0.5	0.026125
5.675000	0.5	0.025750
5.683333	0.5	0.026000
5.691667	0.5	0.026625
5.700000	0.5	0.027000
5.708333	0.5	0.026750
5.716667	0.5	0.026875
5.725000	0.5	0.027375
5.733333	0.5	0.027625
5.741667	0.5	0.028000
5.750000	0.5	0.028250
5.758333	0.5	0.028500
5.766667	0.5	0.029000
5.775000	0.5	0.028750
5.783333	0.5	0.028875
5.791667	0.5	0.029000
5.800000	0.5	0.029250
5.808333	0.5	0.029625
5.816667	0.5	0.030125
5.825000	0.5	0.030375
5.833333	0.5	0.030625
5.841667	0.5	0.030875
5.850000	0.5	0.031375
5.858333	0.5	0.031875
5.866667	0.5	0.032000
5.875000	0.5	0.032125
5.883333	0.5	0.032750
5.891667	0.5	0.032500
5.900000	0.5	0.032750
5.908333	0.5	0.033125
5.916667	0.5	0.033125
5.925000	0.5	0.033750
5.933333	0.5	0.033875
5.941667	0.5	0.034250
5.950000	0.5	0.034875
5.958333	0.5	0.035375
5.966667	0.5	0.035750
5.975000	0.5	0.036000
5.983333	0.5	0.035750
5.991667	0.5	0.036000
6.000000	0.5	0.036375
6.008333	0.5	0.036750
6.016667	0.5	0.036875
6.025000	0.5	0.037375
6.033333	0.5	0.037875
6.041667	0.5	0.038250
6.050000	0.5	0.038250
6.058333	0.5	0.038625
6.066667	0.5	0.039125
6.075000	0.5	0.039250
6.083333	0.5	0.039875
6.091667	0.5	0.040250
6.100000	0.5	0.041125
6.108333	0.5	0.042125
6.116667	0.5	0.043375
6.125000	0.5	0.044375
6.133333	0.5	0.045250
6.141667	0.5	0.046250
6.150000	0.5	0.047500
6.158333	0.5	0.049000
6.166667	0.5	0.050500
6.175000	0.5	0.052125
6.183333	0.5	0.053625
6.191667	0.5	0.055125
6.200000	0.5	0.057000
6.208333	0.5	0.058750
6.216667	0.5	0.059875
6.225000	0.5	0.061375
6.233333	0.5	0.062750
6.241667	0.5	0.063750
6.250000	0.5	0.064625
6.258333	0.5	0.065000
6.266667	0.5	0.065250
6.275000	0.5	0.065375
6.283333	0.5	0.065625
6.291667	0.5	0.065875
6.300000	0.5	0.065500
6.308333	0.5	0.065500
6.316667	0.5	0.065250
6.325000	0.5	0.064875
6.333333	0.5	0.064000
6.341667	0.5	0.063125
6.350000	0.5	0.062375
6.358333	0.5	0.061375
6.366667	0.5	0.060500
6.375000	0.5	0.059375
6.383333	0.5	0.058625
6.391667	0.5	0.057750
6.400000	0.5	0.056375
6.408333	0.5	0.055375
6.416667	0.5	0.055000
6.425000	0.5	0.054125
6.433333	0.5	0.053375
6.441667	0.5	0.052500
6.450000	0.5	0.052000
6.458333	0.5	0.051125
6.466667	0.5	0.050625
6.475000	0.5	0.049875
6.483333	0.5	0.049000
6.491667	0.5	0.048250
6.500000	0.5	0.047875
6.508333	0.5	0.047000
6.516667	0.5	0.046625
6.525000	0.5	0.045875
6.533333	0.5	0.045875
6.541667	0.5	0.046000
6.550000	0.5	0.045750
6.558333	0.5	0.045000
6.566667	0.5	0.045125
6.575000	0.5	0.044500
6.583333	0.5	0.044250
6.591667	0.5	0.044000
6.600000	0.5	0.043750
6.608333	0.5	0.043375
6.616667	0.5	0.043125
6.625000	0.5	0.042500
6.633333	0.5	0.041750
6.641667	0.5	0.041250
6.650000	0.5	0.040750
6.658333	0.5	0.039625
6.666667	0.5	0.037500
6.675000	0.5	0.035625
6.683333	0.5	0.033500
6.691667	0.5	0.030500
6.700000	0.5	0.026125
6.708333	0.5	0.020875
6.716667	0.5	0.014250
6.725000	0.5	0.005500
6.733333	0.5	-0.005250
6.741667	0.5	-0.018875
6.750000	0.5	-0.035750
6.758333	0.5	-0.057000
6.766667	0.5	-0.084750
6.775000	0.5	-0.120750
6.783333	0.5	-0.169375
6.791667	0.5	-0.236125
6.800000	0.5	-0.328375
6.808333	0.5	-0.452875
6.816667	0.5	-0.615625
6.825000	0.5	-0.817375
6.833333	0.5	-1.053875
6.841667	0.5	-1.310000
6.850000	0.5	-1.562625
6.858333	0.5	-1.779625
6.866667	0.5	-1.923375
6.875000	0.5	-1.951000
6.883333	0.5	-1.819750
6.891667	0.5	-1.488375
6.900000	0.5	-0.920625
6.908333	0.5	-0.086875
6.916667	0.5	1.033500
6.925000	0.5	2.450625
6.933333	0.5	4.160375
6.941667	0.5	6.140375
6.950000	0.5	8.347500
6.958333	0.5	10.713625
6.966667	0.5	13.142500
6.975000	0.5	15.512625
6.983333	0.5	17.685875
6.991667	0.5	19.522625
7.000000	0.5	20.900250
7.008333	0.5	21.736375
7.016667	0.5	21.997875
7.025000	0.5	21.706625
7.033333	0.5	20.929375
7.041667	0.5	19.765125
7.050000	0.5	18.325625
7.058333	0.5	16.720500
7.066667	0.5	15.047250
7.075000	0.5	13.384625
7.083333	0.5	11.791000
7.091667	0.5	10.304750
7.100000	0.5	8.948625
7.108333	0.5	7.732250
7.116667	0.5	6.656250
7.125000	0.5	5.715250
7.133333	0.5	4.899375
7.141667	0.5	4.196625
7.150000	0.5	3.594125
7.158333	0.5	3.080125
7.166667	0.5	2.642250
7.175000	0.5	2.270375
7.183333	0.5	1.954125
7.191667	0.5	1.685625
7.200000	0.5	1.457750
7.208333	0.5	1.263625
7.216667	0.5	1.098750
7.225000	0.5	0.958250
7.233333	0.5	0.837500
7.241667	0.5	0.734375
7.250000	0.5	0.646000
7.258333	0.5	0.569875
7.266667	0.5	0.504375
7.275000	0.5	0.447750
7.283333	0.5	0.399000
7.291667	0.5	0.356125
7.300000	0.5	0.319250
7.308333	0.5	0.287250
7.316667	0.5	0.259000
7.325000	0.5	0.234125
7.333333	0.5	0.211500
7.341667	0.5	0.192375
7.350000	0.5	0.175625
7.358333	0.5	0.160500
7.366667	0.5	0.147250
7.375000	0.5	0.135375
7.383333	0.5	0.125000
7.391667	0.5	0.115625
7.400000	0.5	0.107625
7.408333	0.5	0.100000
7.416667	0.5	0.093875
7.425000	0.5	0.088125
7.433333	0.5	0.083000
7.441667	0.5	0.078500
7.450000	0.5	0.074250
7.458333	0.5	0.070500
7.466667	0.5	0.067375
7.475000	0.5	0.064250
7.483333	0.5	0.061500
7.491667	0.5	0.059000
7.500000	0.5	0.056875
7.508333	0.5	0.054750
7.516667	0.5	0.052875
7.525000	0.5	0.051625
7.533333	0.5	0.050500
7.541667	0.5	0.049125
7.550000	0.5	0.047750
7.558333	0.5	0.046375
7.566667	0.5	0.044875
7.575000	0.5	0.043500
7.583333	0.5	0.042625
7.591667	0.5	0.041500
7.600000	0.5	0.040500
7.608333	0.5	0.039625
7.616667	0.5	0.039125
7.625000	0.5	0.038375
7.633333	0.5	0.037750
7.641667	0.5	0.036500
7.650000	0.5	0.035750
7.658333	0.5	0.035250
7.666667	0.5	0.034375
7.675000	0.5	0.033625
7.683333	0.5	0.032875
7.691667	0.5	0.032000
7.700000	0.5	0.031500
7.708333	0.5	0.031125
7.716667	0.5	0.031000
7.725000	0.5	0.030625
7.733333	0.5	0.030625
7.741667	0.5	0.031000
7.750000	0.5	0.031375
7.758333	0.5	0.031875
7.766667	0.5	0.032375
7.775000	0.5	0.033375
7.783333	0.5	0.033750
7.791667	0.5	0.034625
7.800000	0.5	0.035875
7.808333	0.5	0.037000
7.816667	0.5	0.038750
7.825000	0.5	0.040500
7.833333	0.5	0.042625
7.841667	0.5	0.044750
7.850000	0.5	0.047750
7.858333	0.5	0.051125
7.866667	0.5	0.055000
7.875000	0.5	0.059750
7.883333	0.5	0.065125
7.891667	0.5	0.071000
7.900000	0.5	0.078250
7.908333	0.5	0.086250
7.916667	0.5	0.095250
7.925000	0.5	0.106000
7.933333	0.5	0.118000
7.941667	0.5	0.132125
7.950000	0.5	0.148000
7.958333	0.5	0.166250
7.966667	0.5	0.187000
7.975000	0.5	0.210875
7.983333	0.5	0.238375
7.991667	0.5	0.270375
8.000000	0.5	0.307750
8.008333	0.5	0.350625
8.016667	0.5	0.400750
8.025000	0.5	0.459500
8.033333	0.5	0.527625
8.041667	0.5	0.607125
8.050000	0.5	0.698875
8.058333	0.5	0.804000
8.066667	0.5	0.922500
8.075000	0.5	1.057125
8.083333	0.5	1.207500
8.091667	0.5	1.373750
8.100000	0.5	1.556500
8.108333	0.5	1.755875
8.116667	0.5	1.971875
8.125000	0.5	2.203375
8.133333	0.5	2.450375
8.141667	0.5	2.712500
8.150000	0.5	2.989125
8.158333	0.5	3.279625
8.166667	0.5	3.583625
8.175000	0.5	3.900125
8.183333	0.5	4.229125
8.191667	0.5	4.569750
8.200000	0.5	4.921250
8.208333	0.5	5.283125
8.216667	0.5	5.654625
8.225000	0.5	6.035500
8.233333	0.5	6.425375
8.241667	0.5	6.823875
8.250000	0.5	7.229250
8.258333	0.5	7.642500
8.266667	0.5	8.061625
8.275000	0.5	8.487000
8.283333	0.5	8.917750
8.291667	0.5	9.354000
8.300000	0.5	9.794625
8.308333	0.5	10.238375
8.316667	0.5	10.685250
8.325000	0.5	11.132875
8.333333	0.5	11.577500
8.341667	0.5	12.013750
8.350000	0.5	12.430625
8.358333	0.5	12.810000
8.366667	0.5	13.124000
8.375000	0.5	13.339375
8.383333	0.5	13.420750
8.391667	0.5	13.337250
8.400000	0.5	13.070875
8.408333	0.5	12.621250
8.416667	0.5	12.005125
8.425000	0.5	11.249750
8.433333	0.5	10.392750
8.441667	0.5	9.471375
8.450000	0.5	8.522375
8.458333	0.5	7.578375
8.466667	0.5	6.667250
8.475000	0.5	5.810250
8.483333	0.5	5.022250
8.491667	0.5	4.312125
8.500000	0.5	3.682250
8.508333	0.5	3.131250
8.516667	0.5	2.654750
8.525000	0.5	2.246250
8.533333	0.5	1.898375
8.541667	0.5	1.603375
8.550000	0.5	1.355375
8.558333	0.5	1.147375
8.566667	0.5	0.972875
8.575000	0.5	0.826875
8.583333	0.5	0.705125
8.591667	0.5	0.603750
8.600000	0.5	0.520000
8.608333	0.5	0.450125
8.616667	0.5	0.391750
8.625000	0.5	0.343750
8.633333	0.5	0.303250
8.641667	0.5	0.269500
8.650000	0.5	0.241625
8.658333	0.5	0.218000
8.666667	0.5	0.198125
8.675000	0.5	0.181500
8.683333	0.5	0.167500
8.691667	0.5	0.155625
8.700000	0.5	0.145500
8.708333	0.5	0.136375
8.716667	0.5	0.128750
8.725000	0.5	0.122375
8.733333	0.5	0.116375
8.741667	0.5	0.111000
8.750000	0.5	0.106375
8.758333	0.5	0.102500
8.766667	0.5	0.098875
8.775000	0.5	0.096250
8.783333	0.5	0.093625
8.791667	0.5	0.091250
8.800000	0.5	0.089125
8.808333	0.5	0.087000
8.816667	0.5	0.084875
8.825000	0.5	0.082875
8.833333	0.5	0.080875
8.841667	0.5	0.079375
8.850000	0.5	0.078375
8.858333	0.5	0.076750
8.866667	0.5	0.075625
8.875000	0.5	0.074500
8.883333	0.5	0.073250
8.891667	0.5	0.072250
8.900000	0.5	0.071625
8.908333	0.5	0.070625
8.916667	0.5	0.068875
8.925000	0.5	0.067625
8.933333	0.5	0.066500
8.941667	0.5	0.065500
8.950000	0.5	0.064250
8.958333	0.5	0.063000
8.966667	0.5	0.061500
8.975000	0.5	0.060250
8.983333	0.5	0.059250
8.991667	0.5	0.057750
9.000000	0.5	0.056500
9.008333	0.5	0.055625
9.016667	0.5	0.054750
9.025000	0.5	0.053750
9.033333	0.5	0.052750
9.041667	0.5	0.051875
9.050000	0.5	0.051375
9.058333	0.5	0.051250
9.066667	0.5	0.050000
9.075000	0.5	0.049250
9.083333	0.5	0.048625
9.091667	0.5	0.048125
9.100000	0.5	0.047625
9.108333	0.5	0.046875
9.116667	0.5	0.046250
9.125000	0.5	0.045375
9.133333	0.5	0.044625
9.141667	0.5	0.044250
9.150000	0.5	0.043625
9.158333	0.5	0.043125
9.166667	0.5	0.042625
9.175000	0.5	0.042250
9.183333	0.5	0.041875
9.191667	0.5	0.041625
9.200000	0.5	0.041375
9.208333	0.5	0.041375
9.216667	0.5	0.040875
9.225000	0.5	0.040500
9.233333	0.5	0.040375
9.241667	0.5	0.040250
9.250000	0.5	0.040125
9.258333	0.5	0.040250
9.266667	0.5	0.039875
9.275000	0.5	0.039875
9.283333	0.5	0.039875
9.291667	0.5	0.039875
9.300000	0.5	0.039875
9.308333	0.5	0.040250
9.316667	0.5	0.040125
9.325000	0.5	0.040250
9.333333	0.5	0.040750
9.341667	0.5	0.040875
9.350000	0.5	0.040625
9.358333	0.5	0.040375
9.366667	0.5	0.040250
9.375000	0.5	0.040375
9.383333	0.5	0.040125
9.391667	0.5	0.040000
9.400000	0.5	0.039500
9.408333	0.5	0.039500
9.416667	0.5	0.039250
9.425000	0.5	0.039250
9.433333	0.5	0.040000
9.441667	0.5	0.040000
9.450000	0.5	0.040375
9.458333	0.5	0.040750
9.466667	0.5	0.041125
9.475000	0.5	0.041375
9.483333	0.5	0.042000
9.491667	0.5	0.043000
9.500000	0.5	0.043750
9.508333	0.5	0.044875
9.516667	0.5	0.045875
9.525000	0.5	0.046875
9.533333	0.5	0.047750
9.541667	0.5	0.048750
9.550000	0.5	0.050500
9.558333	0.5	0.052000
9.566667	0.5	0.053875
9.575000	0.5	0.055875
9.583333	0.5	0.058250
9.591667	0.5	0.060625
9.600000	0.5	0.063500
9.608333	0.5	0.066750
9.616667	0.5	0.070125
9.625000	0.5	0.073250
9.633333	0.5	0.077000
9.641667	0.5	0.080625
9.650000	0.5	0.084625
9.658333	0.5	0.088875
9.666667	0.5	0.092875
9.675000	0.5	0.096750
9.683333	0.5	0.101000
9.691667	0.5	0.105125
9.700000	0.5	0.109375
9.708333	0.5	0.113750
9.716667	0.5	0.118500
9.725000	0.5	0.124000
9.733333	0.5	0.129750
9.741667	0.5	0.136125
9.750000	0.5	0.143750
9.758333	0.5	0.152000
9.766667	0.5	0.161000
9.775000	0.5	0.171000
9.783333	0.5	0.182000
9.791667	0.5	0.194875
9.800000	0.5	0.208500
9.808333	0.5	0.224250
9.816667	0.5	0.241000
9.825000	0.5	0.259625
9.833333	0.5	0.279250
9.841667	0.5	0.300250
9.850000	0.5	0.322125
9.858333	0.5	0.344500
9.866667	0.5	0.367750
9.875000	0.5	0.390750
9.883333	0.5	0.413375
9.891667	0.5	0.436000
9.900000	0.5	0.457875
9.908333	0.5	0.478250
9.916667	0.5	0.497125
9.925000	0.5	0.514500
9.933333	0.5	0.529750
9.941667	0.5	0.542500
9.950000	0.5	0.553125
9.958333	0.5	0.560750
9.966667	0.5	0.565125
9.975000	0.5	0.566500
9.983333	0.5	0.564875
9.991667	0.5	0.560750
10.000000	0.5	0.553875
10.008333	0.5	0.544250
10.016667	0.5	0.532000
10.025000	0.5	0.517375
10.033333	0.5	0.501125
10.041667	0.5	0.483125
10.050000	0.5	0.464125
10.058333	0.5	0.443625
10.066667	0.5	0.421750
10.075000	0.5	0.399375
10.083333	0.5	0.377125
10.091667	0.5	0.354750
10.100000	0.5	0.333000
10.108333	0.5	0.311375
10.116667	0.5	0.290375
10.125000	0.5	0.270125
10.133333	0.5	0.250500
10.141667	0.5	0.232000
10.150000	0.5	0.214500
10.158333	0.5	0.198000
10.166667	0.5	0.182750
10.175000	0.5	0.168750
10.183333	0.5	0.156125
10.191667	0.5	0.144125
10.200000	0.5	0.133500
10.208333	0.5	0.124125
10.216667	0.5	0.115625
10.225000	0.5	0.107750
10.233333	0.5	0.101500
10.241667	0.5	0.096000
10.250000	0.5	0.090625
10.258333	0.5	0.086125
10.266667	0.5	0.082750
10.275000	0.5	0.079125
10.283333	0.5	0.076125
10.291667	0.5	0.073875
10.300000	0.5	0.071625
10.308333	0.5	0.069750
10.316667	0.5	0.068125
10.325000	0.5	0.066750
10.333333	0.5	0.065625
10.341667	0.5	0.064875
10.350000	0.5	0.063875
10.358333	0.5	0.062875
10.366667	0.5	0.062000
10.375000	0.5	0.061625
10.383333	0.5	0.060875
10.391667	0.5	0.060000
10.400000	0.5	0.059250
10.408333	0.5	0.058375
10.416667	0.5	0.057750
10.425000	0.5	0.057500
10.433333	0.5	0.057250
10.441667	0.5	0.056375
10.450000	0.5	0.055875
10.458333	0.5	0.054875
10.466667	0.5	0.054500
10.475000	0.5	0.054000
10.483333	0.5	0.053875
10.491667	0.5	0.053500
10.500000	0.5	0.052875
10.508333	0.5	0.052875
10.516667	0.5	0.052375
10.525000	0.5	0.052250
10.533333	0.5	0.052500
10.541667	0.5	0.052375
10.550000	0.5	0.052625
10.558333	0.5	0.052625
10.566667	0.5	0.053125
10.575000	0.5	0.053500
10.583333	0.5	0.053625
10.591667	0.5	0.054000
10.600000	0.5	0.054625
10.608333	0.5	0.054375
10.616667	0.5	0.054375
10.625000	0.5	0.054500
10.633333	0.5	0.054000
10.641667	0.5	0.053875
10.650000	0.5	0.054125
10.658333	0.5	0.053750
10.666667	0.5	0.053750
10.675000	0.5	0.053625
10.683333	0.5	0.053625
10.691667	0.5	0.053625
10.700000	0.5	0.053500
10.708333	0.5	0.053625
10.716667	0.5	0.053750
10.725000	0.5	0.053250
10.733333	0.5	0.053375
10.741667	0.5	0.053125
10.750000	0.5	0.052875
10.758333	0.5	0.052750
10.766667	0.5	0.052500
10.775000	0.5	0.052875
10.783333	0.5	0.053000
10.791667	0.5	0.052750
10.800000	0.5	0.053125
10.808333	0.5	0.053250
10.816667	0.5	0.053000
10.825000	0.5	0.053250
10.833333	0.5	0.053375
10.841667	0.5	0.053500
10.850000	0.5	0.053500
10.858333	0.5	0.054125
10.866667	0.5	0.054500
10.875000	0.5	0.054875
10.883333	0.5	0.055125
10.891667	0.5	0.055250
10.900000	0.5	0.055500
10.908333	0.5	0.055875
10.916667	0.5	0.056250
10.925000	0.5	0.056625
10.933333	0.5	0.057250
10.941667	0.5	0.057500
10.950000	0.5	0.057875
10.958333	0.5	0.058250
10.966667	0.5	0.059125
10.975000	0.5	0.059250
10.983333	0.5	0.059750
10.991667	0.5	0.060125
11.000000	0.5	0.060625
11.008333	0.5	0.061125
11.016667	0.5	0.061125
11.025000	0.5	0.061375
11.033333	0.5	0.061625
11.041667	0.5	0.061875
11.050000	0.5	0.061750
11.058333	0.5	0.061625
11.066667	0.5	0.061875
11.075000	0.5	0.062000
11.083333	0.5	0.062125
11.091667	0.5	0.062125
11.100000	0.5	0.062375
11.108333	0.5	0.062500
11.116667	0.5	0.062375
11.125000	0.5	0.063000
11.133333	0.5	0.063125
11.141667	0.5	0.063250
11.150000	0.5	0.063625
11.158333	0.5	0.064000
11.166667	0.5	0.063750
11.175000	0.5	0.063625
11.183333	0.5	0.063625
11.191667	0.5	0.063250
11.200000	0.5	0.062750
11.208333	0.5	0.061875
11.216667	0.5	0.061250
11.225000	0.5	0.061125
11.233333	0.5	0.060500
11.241667	0.5	0.059875
11.250000	0.5	0.059125
11.258333	0.5	0.057875
11.266667	0.5	0.057125
11.275000	0.5	0.056250
11.283333	0.5	0.055375
11.291667	0.5	0.054375
11.300000	0.5	0.053500
11.308333	0.5	0.052875
11.316667	0.5	0.051625
11.325000	0.5	0.050625
11.333333	0.5	0.049625
11.341667	0.5	0.048625
11.350000	0.5	0.047250
11.358333	0.5	0.046375
11.366667	0.5	0.045375
11.375000	0.5	0.044500
11.383333	0.5	0.043750
11.391667	0.5	0.042875
11.400000	0.5	0.041875
11.408333	0.5	0.041000
11.416667	0.5	0.039500
11.425000	0.5	0.038500
11.433333	0.5	0.037750
11.441667	0.5	0.036750
11.450000	0.5	0.035750
11.458333	0.5	0.034625
11.466667	0.5	0.033875
11.475000	0.5	0.032875
11.483333	0.5	0.032125
11.491667	0.5	0.031625
11.500000	0.5	0.031000
11.508333	0.5	0.030250
11.516667	0.5	0.029750
11.525000	0.5	0.029000
11.533333	0.5	0.028125
11.541667	0.5	0.027500
11.550000	0.5	0.027125
11.558333	0.5	0.026250
11.566667	0.5	0.025500
11.575000	0.5	0.024625
11.583333	0.5	0.023875
11.591667	0.5	0.023500
11.600000	0.5	0.022875
11.608333	0.5	0.022500
11.616667	0.5	0.022375
11.625000	0.5	0.021750
11.633333	0.5	0.021125
11.641667	0.5	0.020750
11.650000	0.5	0.020625
11.658333	0.5	0.020250
11.666667	0.5	0.019750
11.675000	0.5	0.019125
11.683333	0.5	0.018875
11.691667	0.5	0.018625
11.700000	0.5	0.018750
11.708333	0.5	0.018375
11.716667	0.5	0.018250
11.725000	0.5	0.018375
11.733333	0.5	0.018125
11.741667	0.5	0.017625
11.750000	0.5	0.017500
11.758333	0.5	0.017375
11.766667	0.5	0.017250
11.775000	0.5	0.017125
11.783333	0.5	0.016625
11.791667	0.5	0.016375
11.800000	0.5	0.016250
11.808333	0.5	0.015875
11.816667	0.5	0.015625
11.825000	0.5	0.015375
11.833333	0.5	0.015125
11.841667	0.5	0.015250
11.850000	0.5	0.015625
11.858333	0.5	0.015750
11.866667	0.5	0.015750
11.875000	0.5	0.015625
11.883333	0.5	0.015875
11.891667	0.5	0.015875
11.900000	0.5	0.016500
11.908333	0.5	0.017375
11.916667	0.5	0.017875
11.925000	0.5	0.018625
11.933333	0.5	0.019000
11.941667	0.5	0.019375
11.950000	0.5	0.019875
11.958333	0.5	0.020500
11.966667	0.5	0.021625
11.975000	0.5	0.022375
11.983333	0.5	0.023250
11.991667	0.5	0.024375
12.000000	0.5	0.025625
12.008333	0.5	0.026125
12.016667	0.5	0.027375
12.025000	0.5	0.027625
12.033333	0.5	0.028125
12.041667	0.5	0.028375
12.050000	0.5	0.029125
12.058333	0.5	0.029750
12.066667	0.5	0.030250
12.075000	0.5	0.030375
12.083333	0.5	0.030375
12.091667	0.5	0.030125
12.100000	0.5	0.030000
12.108333	0.5	0.030500
12.116667	0.5	0.031000
12.125000	0.5	0.031125
12.133333	0.5	0.031375
12.141667	0.5	0.031750
12.150000	0.5	0.032250
12.158333	0.5	0.032500
12.166667	0.5	0.032500
12.175000	0.5	0.033125
12.183333	0.5	0.033000
12.191667	0.5	0.033250
12.200000	0.5	0.033625
12.208333	0.5	0.033500
12.216667	0.5	0.034000
12.225000	0.5	0.034875
12.233333	0.5	0.035375
12.241667	0.5	0.035875
12.250000	0.5	0.036250
12.258333	0.5	0.037125
12.266667	0.5	0.037750
12.275000	0.5	0.038250
12.283333	0.5	0.039000
12.291667	0.5	0.039750
12.300000	0.5	0.040750
12.308333	0.5	0.041375
12.316667	0.5	0.042375
12.325000	0.5	0.043500
12.333333	0.5	0.044625
12.341667	0.5	0.046000
12.350000	0.5	0.047750
12.358333	0.5	0.049625
12.366667	0.5	0.050875
12.375000	0.5	0.052250
12.383333	0.5	0.053875
12.391667	0.5	0.055250
12.400000	0.5	0.056000
12.408333	0.5	0.056750
12.416667	0.5	0.057875
12.425000	0.5	0.058875
12.433333	0.5	0.059625
12.441667	0.5	0.060125
12.450000	0.5	0.060875
12.458333	0.5	0.061375
12.466667	0.5	0.061875
12.475000	0.5	0.061750
12.483333	0.5	0.061875
12.491667	0.5	0.061125
12.500000	0.5	0.061000
12.508333	0.5	0.060250
12.516667	0.5	0.059500
12.525000	0.5	0.058875
12.533333	0.5	0.058000
12.541667	0.5	0.057125
12.550000	0.5	0.056000
12.558333	0.5	0.055250
12.566667	0.5	0.054250
12.575000	0.5	0.053375
12.583333	0.5	0.052500
12.591667	0.5	0.051375
12.600000	0.5	0.050250
12.608333	0.5	0.049500
12.616667	0.5	0.048500
12.625000	0.5	0.047625
12.633333	0.5	0.046750
12.641667	0.5	0.045625
12.650000	0.5	0.045125
12.658333	0.5	0.044500
12.666667	0.5	0.044000
12.675000	0.5	0.043500
12.683333	0.5	0.043000
12.691667	0.5	0.042000
12.700000	0.5	0.041500
12.708333	0.5	0.040500
12.716667	0.5	0.039500
12.725000	0.5	0.038750
12.733333	0.5	0.038125
12.741667	0.5	0.037750
12.750000	0.5	0.037625
12.758333	0.5	0.037125
12.766667	0.5	0.036625
12.775000	0.5	0.036375
12.783333	0.5	0.035750
12.791667	0.5	0.035125
12.800000	0.5	0.034375
12.808333	0.5	0.034125
12.816667	0.5	0.033375
12.825000	0.5	0.032625
12.833333	0.5	0.032375
12.841667	0.5	0.032125
12.850000	0.5	0.031625
12.858333	0.5	0.031125
12.866667	0.5	0.031000
12.875000	0.5	0.030875
12.883333	0.5	0.030500
12.891667	0.5	0.030000
12.900000	0.5	0.029250
12.908333	0.5	0.029125
12.916667	0.5	0.028750
12.925000	0.5	0.028000
12.933333	0.5	0.027875
12.941667	0.5	0.027750
12.950000	0.5	0.027250
12.958333	0.5	0.026875
12.966667	0.5	0.026875
12.975000	0.5	0.026750
12.983333	0.5	0.026625
12.991667	0.5	0.026250
13.000000	0.5	0.026125
13.008333	0.5	0.025875
13.016667	0.5	0.025875
13.025000	0.5	0.026125
13.033333	0.5	0.026125
13.041667	0.5	0.026000
13.050000	0.5	0.025625
13.058333	0.5	0.025625
13.066667	0.5	0.025750
13.075000	0.5	0.025875
13.083333	0.5	0.025625
13.091667	0.5	0.025625
13.100000	0.5	0.025500
13.108333	0.5	0.025375
13.116667	0.5	0.025250
13.125000	0.5	0.025375
13.133333	0.5	0.025625
13.141667	0.5	0.025875
13.150000	0.5	0.026250
13.158333	0.5	0.025875
13.166667	0.5	0.025625
13.175000	0.5	0.026000
13.183333	0.5	0.025875
13.191667	0.5	0.025875
13.200000	0.5	0.026250
13.208333	0.5	0.025875
13.216667	0.5	0.025625
13.225000	0.5	0.026000
13.233333	0.5	0.025875
13.241667	0.5	0.026125
13.250000	0.5	0.026625
13.258333	0.5	0.027125
13.266667	0.5	0.027125
13.275000	0.5	0.027125
13.283333	0.5	0.027125
13.291667	0.5	0.026750
13.300000	0.5	0.027125
13.308333	0.5	0.027500
13.316667	0.5	0.027375
13.325000	0.5	0.027000
13.333333	0.5	0.027125
13.341667	0.5	0.027375
13.350000	0.5	0.028000
13.358333	0.5	0.028375
13.366667	0.5	0.028750
13.375000	0.5	0.029125
13.383333	0.5	0.029125
13.391667	0.5	0.029125
13.400000	0.5	0.029375
13.408333	0.5	0.029750
13.416667	0.5	0.029750
13.425000	0.5	0.030125
13.433333	0.5	0.030500
13.441667	0.5	0.030375
13.450000	0.5	0.030625
13.458333	0.5	0.030750
13.466667	0.5	0.031250
13.475000	0.5	0.032000
13.483333	0.5	0.032250
13.491667	0.5	0.032500
13.500000	0.5	0.032250
13.508333	0.5	0.032750
13.516667	0.5	0.033000
13.525000	0.5	0.033125
13.533333	0.5	0.033375
13.541667	0.5	0.034375
13.550000	0.5	0.034625
13.558333	0.5	0.034375
13.566667	0.5	0.034875
13.575000	0.5	0.035000
13.583333	0.5	0.035000
13.591667	0.5	0.035000
13.600000	0.5	0.035125
13.608333	0.5	0.035375
13.616667	0.5	0.035000
13.625000	0.5	0.035125
13.633333	0.5	0.035125
13.641667	0.5	0.035375
13.650000	0.5	0.035000
13.658333	0.5	0.035000
13.666667	0.5	0.035125
13.675000	0.5	0.034875
13.683333	0.5	0.034875
13.691667	0.5	0.035125
13.700000	0.5	0.035500
13.708333	0.5	0.035375
13.716667	0.5	0.035125
13.725000	0.5	0.034875
13.733333	0.5	0.035000
13.741667	0.5	0.034625
13.750000	0.5	0.034250
13.758333	0.5	0.033875
13.766667	0.5	0.033750
13.775000	0.5	0.033875
13.783333	0.5	0.033750
13.791667	0.5	0.033375
13.800000	0.5	0.033000
13.808333	0.5	0.032625
13.816667	0.5	0.032125
13.825000	0.5	0.032125
13.833333	0.5	0.032250
13.841667	0.5	0.032375
13.850000	0.5	0.032375
13.858333	0.5	0.032500
13.866667	0.5	0.032625
13.875000	0.5	0.032375
13.883333	0.5	0.032250
13.891667	0.5	0.032125
13.900000	0.5	0.032500
13.908333	0.5	0.032625
13.916667	0.5	0.032250
13.925000	0.5	0.031750
13.933333	0.5	0.031500
13.941667	0.5	0.031625
13.950000	0.5	0.031625
13.958333	0.5	0.031625
13.966667	0.5	0.031500
13.975000	0.5	0.031125
13.983333	0.5	0.030625
13.991667	0.5	0.030750
14.000000	0.5	0.030500
14.008333	0.5	0.030125
14.016667	0.5	0.030250
14.025000	0.5	0.030250
14.033333	0.5	0.030000
14.041667	0.5	0.029875
14.050000	0.5	0.029375
14.058333	0.5	0.028875
14.066667	0.5	0.029000
14.075000	0.5	0.028750
14.083333	0.5	0.028500
14.091667	0.5	0.028375
14.100000	0.5	0.028125
14.108333	0.5	0.027875
14.116667	0.5	0.027500
14.125000	0.5	0.027375
14.133333	0.5	0.027250
14.141667	0.5	0.027750
14.150000	0.5	0.027875
14.158333	0.5	0.028000
14.166667	0.5	0.028000
14.175000	0.5	0.027750
14.183333	0.5	0.027625
14.191667	0.5	0.027500
14.200000	0.5	0.027125
14.208333	0.5	0.027000
14.216667	0.5	0.026875
14.225000	0.5	0.027250
14.233333	0.5	0.027000
14.241667	0.5	0.026625
14.250000	0.5	0.026625
14.258333	0.5	0.026375
14.266667	0.5	0.026375
14.275000	0.5	0.026375
14.283333	0.5	0.026125
14.291667	0.5	0.026000
14.300000	0.5	0.025750
14.308333	0.5	0.025625
14.316667	0.5	0.025375
14.325000	0.5	0.025250
14.333333	0.5	0.024875
14.341667	0.5	0.024750
14.350000	0.5	0.024875
14.358333	0.5	0.024500
14.366667	0.5	0.024250
14.375000	0.5	0.024000
14.383333	0.5	0.024000
14.391667	0.5	0.023875
14.400000	0.5	0.023875
14.408333	0.5	0.023750
14.416667	0.5	0.023375
14.425000	0.5	0.023375
14.433333	0.5	0.023375
14.441667	0.5	0.022750
14.450000	0.5	0.022375
14.458333	0.5	0.022375
14.466667	0.5	0.022125
14.475000	0.5	0.021625
14.483333	0.5	0.021500
14.491667	0.5	0.021375
14.500000	0.5	0.021250
14.508333	0.5	0.021125
14.516667	0.5	0.021000
14.525000	0.5	0.021250
14.533333	0.5	0.021000
14.541667	0.5	0.020625
14.550000	0.5	0.019875
14.558333	0.5	0.019750
14.566667	0.5	0.019500
14.575000	0.5	0.019375
14.583333	0.5	0.019125
14.591667	0.5	0.018875
14.600000	0.5	0.018500
14.608333	0.5	0.018250
14.616667	0.5	0.018500
14.625000	0.5	0.018625
14.633333	0.5	0.018625
14.641667	0.5	0.018750
14.650000	0.5	0.019000
14.658333	0.5	0.019250
14.666667	0.5	0.019875
14.675000	0.5	0.020125
14.683333	0.5	0.020250
14.691667	0.5	0.020250
14.700000	0.5	0.021000
14.708333	0.5	0.021375
14.716667	0.5	0.022125
14.725000	0.5	0.022000
14.733333	0.5	0.022125
14.741667	0.5	0.022500
14.750000	0.5	0.022625
14.758333	0.5	0.022625
14.766667	0.5	0.023000
14.775000	0.5	0.023375
14.783333	0.5	0.023750
14.791667	0.5	0.024125
14.800000	0.5	0.024625
14.808333	0.5	0.025125
14.816667	0.5	0.025875
14.825000	0.5	0.026250
14.833333	0.5	0.026500
14.841667	0.5	0.026625
14.850000	0.5	0.026750
14.858333	0.5	0.027375
14.866667	0.5	0.028000
14.875000	0.5	0.028250
14.883333	0.5	0.028625
14.891667	0.5	0.028500
14.900000	0.5	0.029125
14.908333	0.5	0.030125
14.916667	0.5	0.030500
14.925000	0.5	0.030875
14.933333	0.5	0.031250
14.941667	0.5	0.031250
14.950000	0.5	0.031125
14.958333	0.5	0.031500
14.966667	0.5	0.032375
14.975000	0.5	0.032625
14.983333	0.5	0.032500
14.991667	0.5	0.032625
15.000000	0.5	0.032875
15.008333	0.5	0.033375
15.016667	0.5	0.033500
15.025000	0.5	0.033750
15.033333	0.5	0.033875
15.041667	0.5	0.034125
15.050000	0.5	0.034375
15.058333	0.5	0.034625
15.066667	0.5	0.034750
15.075000	0.5	0.035625
15.083333	0.5	0.036000
15.091667	0.5	0.036625
15.100000	0.5	0.036750
15.108333	0.5	0.036750
15.116667	0.5	0.036875
15.125000	0.5	0.036750
15.133333	0.5	0.037375
15.141667	0.5	0.037250
15.150000	0.5	0.036875
15.158333	0.5	0.036750
15.166667	0.5	0.037125
15.175000	0.5	0.037375
15.183333	0.5	0.037625
15.191667	0.5	0.038125
15.200000	0.5	0.038000
15.208333	0.5	0.037875
15.216667	0.5	0.038000
15.225000	0.5	0.038000
15.233333	0.5	0.038250
15.241667	0.5	0.038625
15.250000	0.5	0.038625
15.258333	0.5	0.038500
15.266667	0.5	0.037875
15.275000	0.5	0.037750
15.283333	0.5	0.037500
15.291667	0.5	0.037375
15.300000	0.5	0.037375
15.308333	0.5	0.037625
15.316667	0.5	0.037500
15.325000	0.5	0.037875
15.333333	0.5	0.038125
15.341667	0.5	0.038375
15.350000	0.5	0.037875
15.358333	0.5	0.037875
15.366667	0.5	0.037875
15.375000	0.5	0.038125
15.383333	0.5	0.037750
15.391667	0.5	0.037625
15.400000	0.5	0.037625
15.408333	0.5	0.037625
15.416667	0.5	0.037750
15.425000	0.5	0.037750
15.433333	0.5	0.037500
15.441667	0.5	0.036625
15.450000	0.5	0.036250
15.458333	0.5	0.035875
15.466667	0.5	0.035500
15.475000	0.5	0.035375
15.483333	0.5	0.035125
15.491667	0.5	0.034750
15.500000	0.5	0.034375
15.508333	0.5	0.034375
15.516667	0.5	0.034250
15.525000	0.5	0.034000
15.533333	0.5	0.033875
15.541667	0.5	0.033625
15.550000	0.5	0.033500
15.558333	0.5	0.033125
15.566667	0.5	0.032625
15.575000	0.5	0.032500
15.583333	0.5	0.032375
15.591667	0.5	0.031875
15.600000	0.5	0.031500
15.608333	0.5	0.031250
15.616667	0.5	0.031000
15.625000	0.5	0.031000
15.633333	0.5	0.031000
15.641667	0.5	0.031000
15.650000	0.5	0.030875
15.658333	0.5	0.030375
15.666667	0.5	0.029750
15.675000	0.5	0.029375
15.683333	0.5	0.029500
15.691667	0.5	0.029125
15.700000	0.5	0.028625
15.708333	0.5	0.028750
15.716667	0.5	0.028375
15.725000	0.5	0.028125
15.733333	0.5	0.028000
15.741667	0.5	0.027875
15.750000	0.5	0.028000
15.758333	0.5	0.028125
15.766667	0.5	0.028125
15.775000	0.5	0.028000
15.783333	0.5	0.028000
15.791667	0.5	0.027875
15.800000	0.5	0.027875
15.808333	0.5	0.027750
15.816667	0.5	0.027500
15.825000	0.5	0.027125
15.833333	0.5	0.026875
15.841667	0.5	0.027125
15.850000	0.5	0.027125
15.858333	0.5	0.027125
15.866667	0.5	0.027125
15.875000	0.5	0.026875
15.883333	0.5	0.026875
15.891667	0.5	0.027375
15.900000	0.5	0.027750
15.908333	0.5	0.028000
15.916667	0.5	0.027875
15.925000	0.5	0.028125
15.933333	0.5	0.028375
15.941667	0.5	0.028000
15.950000	0.5	0.027750
15.958333	0.5	0.027875
15.966667	0.5	0.028000
15.975000	0.5	0.027875
15.983333	0.5	0.027875
15.991667	0.5	0.027625
16.000000	0.5	0.027625
16.008333	0.5	0.027875
16.016667	0.5	0.028125
16.025000	0.5	0.028000
16.033333	0.5	0.028500
16.041667	0.5	0.028375
16.050000	0.5	0.028500
16.058333	0.5	0.029000
16.066667	0.5	0.029000
16.075000	0.5	0.029000
16.083333	0.5	0.029250
16.091667	0.5	0.029125
16.100000	0.5	0.029125
16.108333	0.5	0.028750
16.116667	0.5	0.028500
16.125000	0.5	0.028625
16.133333	0.5	0.028750
16.141667	0.5	0.028750
16.150000	0.5	0.029000
16.158333	0.5	0.029500
16.166667	0.5	0.029250
16.175000	0.5	0.028875
16.183333	0.5	0.029000
16.191667	0.5	0.028375
16.200000	0.5	0.028375
16.208333	0.5	0.028500
16.216667	0.5	0.028500
16.225000	0.5	0.028500
16.233333	0.5	0.028375
16.241667	0.5	0.028375
16.250000	0.5	0.027875
16.258333	0.5	0.027125
16.266667	0.5	0.026750
16.275000	0.5	0.026625
16.283333	0.5	0.026625
16.291667	0.5	0.026500
16.300000	0.5	0.026375
16.308333	0.5	0.026250
16.316667	0.5	0.025750
16.325000	0.5	0.025625
16.333333	0.5	0.025250
16.341667	0.5	0.025000
16.350000	0.5	0.025375
16.358333	0.5	0.025375
16.366667	0.5	0.025125
16.375000	0.5	0.025500
16.383333	0.5	0.025875
16.391667	0.5	0.025625
16.400000	0.5	0.025375
16.408333	0.5	0.025500
16.416667	0.5	0.025625
16.425000	0.5	0.025625
16.433333	0.5	0.025625
16.441667	0.5	0.025375
16.450000	0.5	0.025375
16.458333	0.5	0.025250
16.466667	0.5	0.024625
16.475000	0.5	0.024750
16.483333	0.5	0.024625
16.491667	0.5	0.024625
16.500000	0.5	0.024625
16.508333	0.5	0.024625
16.516667	0.5	0.025000
16.525000	0.5	0.025000
16.533333	0.5	0.025125
16.541667	0.5	0.024750
16.550000	0.5	0.024875
16.558333	0.5	0.024750
16.566667	0.5	0.024750
16.575000	0.5	0.025250
16.583333	0.5	0.025250
16.591667	0.5	0.025375
16.600000	0.5	0.025250
16.608333	0.5	0.025125
16.616667	0.5	0.025125
16.625000	0.5	0.025250
16.633333	0.5	0.024875
16.641667	0.5	0.025250
16.650000	0.5	0.025375
16.658333	0.5	0.025500
16.666667	0.5	0.025375
16.675000	0.5	0.025250
16.683333	0.5	0.025000
16.691667	0.5	0.024875
16.700000	0.5	0.025000
16.708333	0.5	0.024875
16.716667	0.5	0.025000
16.725000	0.5	0.024875
16.733333	0.5	0.025125
16.741667	0.5	0.025125
16.750000	0.5	0.025125
16.758333	0.5	0.024500
16.766667	0.5	0.024000
16.775000	0.5	0.023500
16.783333	0.5	0.023500
16.791667	0.5	0.023375
16.800000	0.5	0.023375
16.808333	0.5	0.023875
16.816667	0.5	0.023500
16.825000	0.5	0.023500
16.833333	0.5	0.023375
16.841667	0.5	0.023000
16.850000	0.5	0.023250
16.858333	0.5	0.023375
16.866667	0.5	0.023375
16.875000	0.5	0.023375
16.883333	0.5	0.023375
16.891667	0.5	0.023125
16.900000	0.5	0.023250
16.908333	0.5	0.023125
16.916667	0.5	0.023000
16.925000	0.5	0.023500
16.933333	0.5	0.023250
16.941667	0.5	0.023125
16.950000	0.5	0.022875
16.958333	0.5	0.022875
16.966667	0.5	0.023125
16.975000	0.5	0.022750
16.983333	0.5	0.022750
16.991667	0.5	0.022500
17.000000	0.5	0.022500
17.008333	0.5	0.022125
17.016667	0.5	0.021750
17.025000	0.5	0.021625
17.033333	0.5	0.021375
17.041667	0.5	0.020750
17.050000	0.5	0.020125
17.058333	0.5	0.019625
17.066667	0.5	0.019250
17.075000	0.5	0.018250
17.083333	0.5	0.017375
17.091667	0.5	0.016375
17.100000	0.5	0.015375
17.108333	0.5	0.014250
17.116667	0.5	0.013375
17.125000	0.5	0.012125
17.133333	0.5	0.010250
17.141667	0.5	0.008125
17.150000	0.5	0.006250
17.158333	0.5	0.004750
17.166667	0.5	0.002625
17.175000	0.5	0.000000
17.183333	0.5	-0.002500
17.191667	0.5	-0.005125
17.200000	0.5	-0.008500
17.208333	0.5	-0.012000
17.216667	0.5	-0.015750
17.225000	0.5	-0.019500
17.233333	0.5	-0.023875
17.241667	0.5	-0.028125
17.250000	0.5	-0.032750
17.258333	0.5	-0.037375
17.266667	0.5	-0.041500
17.275000	0.5	-0.046250
17.283333	0.5	-0.051125
17.291667	0.5	-0.055500
17.300000	0.5	-0.059625
17.308333	0.5	-0.063875
17.316667	0.5	-0.068125
17.325000	0.5	-0.072125
17.333333	0.5	-0.076125
17.341667	0.5	-0.080250
17.350000	0.5	-0.083000
17.358333	0.5	-0.085375
17.366667	0.5	-0.087250
17.375000	0.5	-0.089250
17.383333	0.5	-0.090875
17.391667	0.5	-0.091750
17.400000	0.5	-0.091875
17.408333	0.5	-0.091625
17.416667	0.5	-0.090500
17.425000	0.5	-0.089375
17.433333	0.5	-0.087500
17.441667	0.5	-0.084875
17.450000	0.5	-0.082250
17.458333	0.5	-0.079000
17.466667	0.5	-0.076000
17.475000	0.5	-0.072875
17.483333	0.5	-0.069625
17.491667	0.5	-0.065625
17.500000	0.5	-0.061500
17.508333	0.5	-0.057500
17.516667	0.5	-0.053500
17.525000	0.5	-0.049625
17.533333	0.5	-0.046125
17.541667	0.5	-0.042625
17.550000	0.5	-0.039500
17.558333	0.5	-0.036125
17.566667	0.5	-0.032250
17.575000	0.5	-0.029500
17.583333	0.5	-0.026375
17.591667	0.5	-0.023250
17.600000	0.5	-0.020500
17.608333	0.5	-0.018000
17.616667	0.5	-0.016250
17.625000	0.5	-0.014750
17.633333	0.5	-0.013250
17.641667	0.5	-0.011875
17.650000	0.5	-0.010375
17.658333	0.5	-0.009375
17.666667	0.5	-0.008250
17.675000	0.5	-0.007500
17.683333	0.5	-0.006750
17.691667	0.5	-0.006000
17.700000	0.5	-0.005875
17.708333	0.5	-0.005250
17.716667	0.5	-0.004625
17.725000	0.5	-0.004250
17.733333	0.5	-0.003750
17.741667	0.5	-0.003375
17.750000	0.5	-0.003375
17.758333	0.5	-0.003375
17.766667	0.5	-0.003250
17.775000	0.5	-0.003000
17.783333	0.5	-0.003125
17.791667	0.5	-0.003000
17.800000	0.5	-0.002750
17.808333	0.5	-0.002750
17.816667	0.5	-0.002250
17.825000	0.5	-0.002375
17.833333	0.5	-0.002250
17.841667	0.5	-0.002000
17.850000	0.5	-0.001625
17.858333	0.5	-0.001625
17.866667	0.5	-0.001625
17.875000	0.5	-0.001000
17.883333	0.5	-0.000500
17.891667	0.5	-0.000125
17.900000	0.5	-0.000125
17.908333	0.5	0.000250
17.916667	0.5	0.000500
17.925000	0.5	0.000500
17.933333	0.5	0.000500
17.941667	0.5	0.001000
17.950000	0.5	0.001250
17.958333	0.5	0.001750
17.966667	0.5	0.001875
17.975000	0.5	0.001625
17.983333	0.5	0.001250
17.991667	0.5	0.001625
18.000000	0.5	0.001875
18.008333	0.5	0.002125
18.016667	0.5	0.002375
18.025000	0.5	0.002250
18.033333	0.5	0.002375
18.041667	0.5	0.002625
18.050000	0.5	0.002250
18.058333	0.5	0.001875
18.066667	0.5	0.001625
18.075000	0.5	0.001500
18.083333	0.5	0.001375
18.091667	0.5	0.001500
18.100000	0.5	0.001375
18.108333	0.5	0.001500
18.116667	0.5	0.001000
18.125000	0.5	0.001000
18.133333	0.5	0.000625
18.141667	0.5	0.000375
18.150000	0.5	0.000125
18.158333	0.5	0.000000
18.166667	0.5	-0.000250
18.175000	0.5	-0.000125
18.183333	0.5	-0.000375
18.191667	0.5	-0.001125
18.200000	0.5	-0.001375
18.208333	0.5	-0.001750
18.216667	0.5	-0.002000
18.225000	0.5	-0.002750
18.233333	0.5	-0.003250
18.241667	0.5	-0.003750
18.250000	0.5	-0.004250
18.258333	0.5	-0.004625
18.266667	0.5	-0.005375
18.275000	0.5	-0.006375
18.283333	0.5	-0.007500
18.291667	0.5	-0.008375
18.300000	0.5	-0.008625
18.308333	0.5	-0.009625
18.316667	0.5	-0.010750
18.325000	0.5	-0.011750
18.333333	0.5	-0.012500
18.341667	0.5	-0.013375
18.350000	0.5	-0.014750
18.358333	0.5	-0.015625
18.366667	0.5	-0.016750
18.375000	0.5	-0.017750
18.383333	0.5	-0.018250
18.391667	0.5	-0.019250
18.400000	0.5	-0.020375
18.408333	0.5	-0.021125
18.416667	0.5	-0.021375
18.425000	0.5	-0.021625
18.433333	0.5	-0.021375
18.441667	0.5	-0.021250
18.450000	0.5	-0.021000
18.458333	0.5	-0.020875
18.466667	0.5	-0.020250
18.475000	0.5	-0.019500
18.483333	0.5	-0.018625
18.491667	0.5	-0.017875
18.500000	0.5	-0.017000
18.508333	0.5	-0.015875
18.516667	0.5	-0.014875
18.525000	0.5	-0.014000
18.533333	0.5	-0.012750
18.541667	0.5	-0.011250
18.550000	0.5	-0.009625
18.558333	0.5	-0.008375
18.566667	0.5	-0.006625
18.575000	0.5	-0.004875
18.583333	0.5	-0.003500
18.591667	0.5	-0.001875
18.600000	0.5	-0.000500
18.608333	0.5	0.000625
18.616667	0.5	0.002375
18.625000	0.5	0.003750
18.633333	0.5	0.005125
18.641667	0.5	0.006375
18.650000	0.5	0.007375
18.658333	0.5	0.008250
18.666667	0.5	0.009500
18.675000	0.5	0.010125
18.683333	0.5	0.011125
18.691667	0.5	0.012125
18.700000	0.5	0.012750
18.708333	0.5	0.013125
18.716667	0.5	0.013750
18.725000	0.5	0.014125
18.733333	0.5	0.014125
18.741667	0.5	0.014625
18.750000	0.5	0.015125
18.758333	0.5	0.015625
18.766667	0.5	0.015750
18.775000	0.5	0.015750
18.783333	0.5	0.015875
18.791667	0.5	0.015625
18.800000	0.5	0.015500
18.808333	0.5	0.015000
18.816667	0.5	0.014625
18.825000	0.5	0.014375
18.833333	0.5	0.013875
18.841667	0.5	0.013625
18.850000	0.5	0.013125
18.858333	0.5	0.013125
18.866667	0.5	0.012750
18.875000	0.5	0.012125
18.883333	0.5	0.011500
18.891667	0.5	0.011000
18.900000	0.5	0.010250
18.908333	0.5	0.010000
18.916667	0.5	0.009750
18.925000	0.5	0.009250
18.933333	0.5	0.008625
18.941667	0.5	0.007625
18.950000	0.5	0.006625
18.958333	0.5	0.005875
18.966667	0.5	0.005000
18.975000	0.5	0.004375
18.983333	0.5	0.003625
18.991667	0.5	0.002875
19.000000	0.5	0.002625
19.008333	0.5	0.002000
19.016667	0.5	0.001375
19.025000	0.5	0.000500
19.033333	0.5	0.000000
19.041667	0.5	-0.000375
19.050000	0.5	-0.001250
19.058333	0.5	-0.001625
19.066667	0.5	-0.002250
19.075000	0.5	-0.003000
19.083333	0.5	-0.003375
19.091667	0.5	-0.003875
19.100000	0.5	-0.005250
19.108333	0.5	-0.005875
19.116667	0.5	-0.006250
19.125000	0.5	-0.006875
19.133333	0.5	-0.007500
19.141667	0.5	-0.007625
19.150000	0.5	-0.007875
19.158333	0.5	-0.008500
19.166667	0.5	-0.008875
19.175000	0.5	-0.009750
19.183333	0.5	-0.010500
19.191667	0.5	-0.010250
19.200000	0.5	-0.010625
19.208333	0.5	-0.011000
19.216667	0.5	-0.011250
19.225000	0.5	-0.011625
19.233333	0.5	-0.012000
19.241667	0.5	-0.012500
19.250000	0.5	-0.012375
19.258333	0.5	-0.012500
19.266667	0.5	-0.012875
19.275000	0.5	-0.012875
19.283333	0.5	-0.013250
19.291667	0.5	-0.013000
19.300000	0.5	-0.013625
19.308333	0.5	-0.013500
19.316667	0.5	-0.013125
19.325000	0.5	-0.013000
19.333333	0.5	-0.013000
19.341667	0.5	-0.012875
19.350000	0.5	-0.012875
19.358333	0.5	-0.013125
19.366667	0.5	-0.013250
19.375000	0.5	-0.013375
19.383333	0.5	-0.013250
19.391667	0.5	-0.013000
19.400000	0.5	-0.012750
19.408333	0.5	-0.012625
19.416667	0.5	-0.012750
19.425000	0.5	-0.012750
19.433333	0.5	-0.012375
19.441667	0.5	-0.012375
19.450000	0.5	-0.012000
19.458333	0.5	-0.011125
19.466667	0.5	-0.010625
19.475000	0.5	-0.010375
19.483333	0.5	-0.010125
19.491667	0.5	-0.009625
19.500000	0.5	-0.009375
19.508333	0.5	-0.009375
19.516667	0.5	-0.009125
19.525000	0.5	-0.008875
19.533333	0.5	-0.008500
19.541667	0.5	-0.008250
19.550000	0.5	-0.008125
19.558333	0.5	-0.007625
19.566667	0.5	-0.007500
19.575000	0.5	-0.007500
19.583333	0.5	-0.006750
19.591667	0.5	-0.006625
19.600000	0.5	-0.006375
19.608333	0.5	-0.005625
19.616667	0.5	-0.005125
19.625000	0.5	-0.004875
19.633333	0.5	-0.005000
19.641667	0.5	-0.004875
19.650000	0.5	-0.004750
19.658333	0.5	-0.004875
19.666667	0.5	-0.004500
19.675000	0.5	-0.004375
19.683333	0.5	-0.003875
19.691667	0.5	-0.003625
19.700000	0.5	-0.003500
19.708333	0.5	-0.003125
19.716667	0.5	-0.002750
19.725000	0.5	-0.002750
19.733333	0.5	-0.002375
19.741667	0.5	-0.002250
19.750000	0.5	-0.002125
19.758333	0.5	-0.002000
19.766667	0.5	-0.001750
19.775000	0.5	-0.001375
19.783333	0.5	-0.001000
19.791667	0.5	-0.000875
19.800000	0.5	-0.000625
19.808333	0.5	0.000000
19.816667	0.5	0.000250
19.825000	0.5	0.000625
19.833333	0.5	0.001000
19.841667	0.5	0.001125
19.850000	0.5	0.001500
19.858333	0.5	0.002500
19.866667	0.5	0.003000
19.875000	0.5	0.003500
19.883333	0.5	0.003375
19.891667	0.5	0.003625
19.900000	0.5	0.003875
19.908333	0.5	0.004250
19.916667	0.5	0.004500
19.925000	0.5	0.004625
19.933333	0.5	0.004625
19.941667	0.5	0.004625
19.950000	0.5	0.005000
19.958333	0.5	0.005375
19.966667	0.5	0.006125
19.975000	0.5	0.006375
19.983333	0.5	0.006625
19.991667	0.5	0.006625
20.000000	0.5	0.006500
20.008333	0.5	0.006375
20.016667	0.5	0.006750
20.025000	0.5	0.007000
20.033333	0.5	0.007250
20.041667	0.5	0.007125
20.050000	0.5	0.007125
20.058333	0.5	0.007375
20.066667	0.5	0.007250
20.075000	0.5	0.007250
20.083333	0.5	0.007625
20.091667	0.5	0.007125
20.100000	0.5	0.006750
20.108333	0.5	0.006500
20.116667	0.5	0.006625
20.125000	0.5	0.006375
20.133333	0.5	0.006250
20.141667	0.5	0.005875
20.150000	0.5	0.005875
20.158333	0.5	0.005625
20.166667	0.5	0.005500
20.175000	0.5	0.005125
20.183333	0.5	0.004625
20.191667	0.5	0.004125
20.200000	0.5	0.003625
20.208333	0.5	0.003375
20.216667	0.5	0.003250
20.225000	0.5	0.003125
20.233333	0.5	0.003000
20.241667	0.5	0.002500
20.250000	0.5	0.002625
20.258333	0.5	0.002500
20.266667	0.5	0.002625
20.275000	0.5	0.002375
20.283333	0.5	0.002250
20.291667	0.5	0.002250
20.300000	0.5	0.002250
20.308333	0.5	0.002250
20.316667	0.5	0.002125
20.325000	0.5	0.001875
20.333333	0.5	0.002000
20.341667	0.5	0.001750
20.350000	0.5	0.001375
20.358333	0.5	0.000875
20.366667	0.5	0.001125
20.375000	0.5	0.001125
20.383333	0.5	0.001125
20.391667	0.5	0.001125
20.400000	0.5	0.001125
20.408333	0.5	0.001250
20.416667	0.5	0.001000
20.425000	0.5	0.001125
20.433333	0.5	0.001000
20.441667	0.5	0.001125
20.450000	0.5	0.000750
20.458333	0.5	0.000875
20.466667	0.5	0.001125
20.475000	0.5	0.001000
20.483333	0.5	0.001125
20.491667	0.5	0.001125
20.500000	0.5	0.001250
20.508333	0.5	0.001125
20.516667	0.5	0.001000
20.525000	0.5	0.000875
20.533333	0.5	0.001000
20.541667	0.5	0.000750
20.550000	0.5	0.000750
20.558333	0.5	0.000750
20.566667	0.5	0.000875
20.575000	0.5	0.001250
20.583333	0.5	0.001000
20.591667	0.5	0.000875
20.600000	0.5	0.000750
20.608333	0.5	0.001000
20.616667	0.5	0.001000
20.625000	0.5	0.001125
20.633333	0.5	0.000875
20.641667	0.5	0.000500
20.650000	0.5	0.000250
20.658333	0.5	0.000250
20.666667	0.5	0.000250
20.675000	0.5	0.000500
20.683333	0.5	0.000625
20.691667	0.5	0.000500
20.700000	0.5	0.000500
20.708333	0.5	0.000750
20.716667	0.5	0.000875
20.725000	0.5	0.001000
20.733333	0.5	0.000875
20.741667	0.5	0.001375
20.750000	0.5	0.001125
20.758333	0.5	0.000875
20.766667	0.5	0.000500
20.775000	0.5	0.000750
20.783333	0.5	0.000500
20.791667	0.5	0.000125
20.800000	0.5	0.000125
20.808333	0.5	0.000000
20.816667	0.5	0.000375
20.825000	0.5	0.000125
20.833333	0.5	-0.000250
20.841667	0.5	-0.000750
20.850000	0.5	-0.000500
20.858333	0.5	-0.000625
20.866667	0.5	-0.000625
20.875000	0.5	-0.000750
20.883333	0.5	-0.000875
20.891667	0.5	-0.000875
20.900000	0.5	-0.001125
20.908333	0.5	-0.001375
20.916667	0.5	-0.001125
20.925000	0.5	-0.001125
20.933333	0.5	-0.001500
20.941667	0.5	-0.002125
20.950000	0.5	-0.002250
20.958333	0.5	-0.002250
20.966667	0.5	-0.002000
20.975000	0.5	-0.001750
20.983333	0.5	-0.001875
20.991667	0.5	-0.001750
21.000000	0.5	-0.001375
21.008333	0.5	-0.000625
21.016667	0.5	-0.000375
21.025000	0.5	-0.000125
21.033333	0.5	0.000000
21.041667	0.5	0.000000
21.050000	0.5	-0.000125
21.058333	0.5	0.000000
21.066667	0.5	0.000000
21.075000	0.5	0.000000
21.083333	0.5	-0.000125
21.091667	0.5	-0.000250
21.100000	0.5	-0.000375
21.108333	0.5	-0.000250
21.116667	0.5	-0.000250
21.125000	0.5	-0.000375
21.133333	0.5	-0.000250
21.141667	0.5	0.000000
21.150000	0.5	0.000375
21.158333	0.5	0.000500
21.166667	0.5	0.000125
21.175000	0.5	0.000125
21.183333	0.5	0.000500
21.191667	0.5	0.000625
21.200000	0.5	0.001125
21.208333	0.5	0.001250
21.216667	0.5	0.001250
21.225000	0.5	0.001125
21.233333	0.5	0.001375
21.241667	0.5	0.001500
21.250000	0.5	0.001625
21.258333	0.5	0.001750
21.266667	0.5	0.001750
21.275000	0.5	0.002125
21.283333	0.5	0.001875
21.291667	0.5	0.001875
21.300000	0.5	0.001625
21.308333	0.5	0.001875
21.316667	0.5	0.002000
21.325000	0.5	0.002000
21.333333	0.5	0.002125
21.341667	0.5	0.002000
21.350000	0.5	0.001875
21.358333	0.5	0.001500
21.366667	0.5	0.001375
21.375000	0.5	0.001750
21.383333	0.5	0.002250
21.391667	0.5	0.002875
21.400000	0.5	0.003000
21.408333	0.5	0.003000
21.416667	0.5	0.002625
21.425000	0.5	0.002625
21.433333	0.5	0.002625
21.441667	0.5	0.003000
21.450000	0.5	0.003125
21.458333	0.5	0.003125
21.466667	0.5	0.003500
21.475000	0.5	0.004250
21.483333	0.5	0.004625
21.491667	0.5	0.005125
21.500000	0.5	0.005500
21.508333	0.5	0.005875
21.516667	0.5	0.006000
21.525000	0.5	0.006250
21.533333	0.5	0.006750
21.541667	0.5	0.007000
21.550000	0.5	0.007375
21.558333	0.5	0.008125
21.566667	0.5	0.008750
21.575000	0.5	0.009000
21.583333	0.5	0.008875
21.591667	0.5	0.009000
21.600000	0.5	0.009750
21.608333	0.5	0.010500
21.616667	0.5	0.011125
21.625000	0.5	0.011625
21.633333	0.5	0.012250
21.641667	0.5	0.012750
21.650000	0.5	0.013250
21.658333	0.5	0.014125
21.666667	0.5	0.014625
21.675000	0.5	0.015250
21.683333	0.5	0.015875
21.691667	0.5	0.016250
21.700000	0.5	0.016750
21.708333	0.5	0.017125
21.716667	0.5	0.017500
21.725000	0.5	0.017875
21.733333	0.5	0.018250
21.741667	0.5	0.019125
21.750000	0.5	0.019625
21.758333	0.5	0.020125
21.766667	0.5	0.020250
21.775000	0.5	0.020500
21.783333	0.5	0.020625
21.791667	0.5	0.021000
21.800000	0.5	0.021750
21.808333	0.5	0.022375
21.816667	0.5	0.022625
21.825000	0.5	0.023000
21.833333	0.5	0.022875
21.841667	0.5	0.023125
21.850000	0.5	0.023125
21.858333	0.5	0.023125
21.866667	0.5	0.023375
21.875000	0.5	0.023500
21.883333	0.5	0.023625
21.891667	0.5	0.023750
21.900000	0.5	0.024000
21.908333	0.5	0.024125
21.916667	0.5	0.024375
21.925000	0.5	0.024125
21.933333	0.5	0.023750
21.941667	0.5	0.023250
21.950000	0.5	0.023125
21.958333	0.5	0.022625
21.966667	0.5	0.022750
21.975000	0.5	0.022750
21.983333	0.5	0.022750
21.991667	0.5	0.022500
22.000000	0.5	0.022750
22.008333	0.5	0.022875
22.016667	0.5	0.022750
22.025000	0.5	0.022750
22.033333	0.5	0.022625
22.041667	0.5	0.022250
22.050000	0.5	0.022125
22.058333	0.5	0.021875
22.066667	0.5	0.021500
22.075000	0.5	0.021250
22.083333	0.5	0.021125
22.091667	0.5	0.020625
22.100000	0.5	0.020375
22.108333	0.5	0.020500
22.116667	0.5	0.020375
22.125000	0.5	0.020125
22.133333	0.5	0.020125
22.141667	0.5	0.020250
22.150000	0.5	0.020000
22.158333	0.5	0.019750
22.166667	0.5	0.019250
22.175000	0.5	0.019000
22.183333	0.5	0.018500
22.191667	0.5	0.018500
22.200000	0.5	0.018875
22.208333	0.5	0.018875
22.216667	0.5	0.018625
22.225000	0.5	0.018000
22.233333	0.5	0.017750
22.241667	0.5	0.017625
22.250000	0.5	0.017500
22.258333	0.5	0.017625
22.266667	0.5	0.017500
22.275000	0.5	0.017375
22.283333	0.5	0.017000
22.291667	0.5	0.016625
22.300000	0.5	0.016375
22.308333	0.5	0.016875
22.316667	0.5	0.016875
22.325000	0.5	0.017000
22.333333	0.5	0.016625
22.341667	0.5	0.016500
22.350000	0.5	0.016125
22.358333	0.5	0.016375
22.366667	0.5	0.016375
22.375000	0.5	0.016750
22.383333	0.5	0.016250
22.391667	0.5	0.016375
22.400000	0.5	0.016625
22.408333	0.5	0.016500
22.416667	0.5	0.016250
22.425000	0.5	0.016000
22.433333	0.5	0.015625
22.441667	0.5	0.015625
22.450000	0.5	0.015625
22.458333	0.5	0.015625
22.466667	0.5	0.016125
22.475000	0.5	0.016250
22.483333	0.5	0.016250
22.491667	0.5	0.016000
22.500000	0.5	0.015500
22.508333	0.5	0.015375
22.516667	0.5	0.015500
22.525000	0.5	0.015500
22.533333	0.5	0.015500
22.541667	0.5	0.015375
22.550000	0.5	0.014875
22.558333	0.5	0.014750
22.566667	0.5	0.014125
22.575000	0.5	0.014250
22.583333	0.5	0.014500
22.591667	0.5	0.014250
22.600000	0.5	0.014000
22.608333	0.5	0.014250
22.616667	0.5	0.014000
22.625000	0.5	0.013750
22.633333	0.5	0.013250
22.641667	0.5	0.013125
22.650000	0.5	0.012875
22.658333	0.5	0.012875
22.666667	0.5	0.012750
22.675000	0.5	0.012500
22.683333	0.5	0.012375
22.691667	0.5	0.012500
22.700000	0.5	0.012250
22.708333	0.5	0.012125
22.716667	0.5	0.011875
22.725000	0.5	0.011750
22.733333	0.5	0.011500
22.741667	0.5	0.011000
22.750000	0.5	0.010625
22.758333	0.5	0.010500
22.766667	0.5	0.010375
22.775000	0.5	0.010625
22.783333	0.5	0.010500
22.791667	0.5	0.010000
22.800000	0.5	0.009500
22.808333	0.5	0.008875
22.816667	0.5	0.008625
22.825000	0.5	0.008500
22.833333	0.5	0.008500
22.841667	0.5	0.008750
22.850000	0.5	0.009250
22.858333	0.5	0.009375
22.866667	0.5	0.009250
22.875000	0.5	0.009125
22.883333	0.5	0.009250
22.891667	0.5	0.009250
22.900000	0.5	0.009375
22.908333	0.5	0.009500
22.916667	0.5	0.009875
22.925000	0.5	0.010000
22.933333	0.5	0.010000
22.941667	0.5	0.010250
22.950000	0.5	0.010500
22.958333	0.5	0.011125
22.966667	0.5	0.011500
22.975000	0.5	0.012250
22.983333	0.5	0.012625
22.991667	0.5	0.013625
23.000000	0.5	0.014625
23.008333	0.5	0.015250
23.016667	0.5	0.016125
23.025000	0.5	0.016750
23.033333	0.5	0.017375
23.041667	0.5	0.018000
23.050000	0.5	0.019125
23.058333	0.5	0.020625
23.066667	0.5	0.021375
23.075000	0.5	0.022250
23.083333	0.5	0.023125
23.091667	0.5	0.024000
23.100000	0.5	0.024375
23.108333	0.5	0.025000
23.116667	0.5	0.025500
23.125000	0.5	0.026000
23.133333	0.5	0.026625
23.141667	0.5	0.027750
23.150000	0.5	0.029125
23.158333	0.5	0.030500
23.166667	0.5	0.031000
23.175000	0.5	0.031750
23.183333	0.5	0.032125
23.191667	0.5	0.032875
23.200000	0.5	0.033500
23.208333	0.5	0.033750
23.216667	0.5	0.034000
23.225000	0.5	0.034125
23.233333	0.5	0.034875
23.241667	0.5	0.035375
23.250000	0.5	0.035750
23.258333	0.5	0.036500
23.266667	0.5	0.037250
23.275000	0.5	0.037750
23.283333	0.5	0.037375
23.291667	0.5	0.037375
23.300000	0.5	0.037375
23.308333	0.5	0.037375
23.316667	0.5	0.037375
23.325000	0.5	0.037750
23.333333	0.5	0.037625
23.341667	0.5	0.037500
23.350000	0.5	0.037500
23.358333	0.5	0.037375
23.366667	0.5	0.037500
23.375000	0.5	0.037375
23.383333	0.5	0.037500
23.391667	0.5	0.037500
23.400000	0.5	0.037125
23.408333	0.5	0.036875
23.416667	0.5	0.036875
23.425000	0.5	0.036500
23.433333	0.5	0.036125
23.441667	0.5	0.036000
23.450000	0.5	0.036000
23.458333	0.5	0.035375
23.466667	0.5	0.034750
23.475000	0.5	0.034750
23.483333	0.5	0.034875
23.491667	0.5	0.034750
23.500000	0.5	0.034500
23.508333	0.5	0.034250
23.516667	0.5	0.034125
23.525000	0.5	0.033875
23.533333	0.5	0.033250
23.541667	0.5	0.033375
23.550000	0.5	0.033500
23.558333	0.5	0.033375
23.566667	0.5	0.033000
23.575000	0.5	0.032875
23.583333	0.5	0.032750
23.591667	0.5	0.032500
23.600000	0.5	0.032375
23.608333	0.5	0.032125
23.616667	0.5	0.031875
23.625000	0.5	0.031500
23.633333	0.5	0.031750
23.641667	0.5	0.031500
23.650000	0.5	0.030750
23.658333	0.5	0.030750
23.666667	0.5	0.030625
23.675000	0.5	0.030625
23.683333	0.5	0.030500
23.691667	0.5	0.030375
23.700000	0.5	0.030125
23.708333	0.5	0.030000
23.716667	0.5	0.029625
23.725000	0.5	0.029625
23.733333	0.5	0.029500
23.741667	0.5	0.029500
23.750000	0.5	0.029000
23.758333	0.5	0.028875
23.766667	0.5	0.028500
23.775000	0.5	0.029000
23.783333	0.5	0.028875
23.791667	0.5	0.029000
23.800000	0.5	0.028750
23.808333	0.5	0.028250
23.816667	0.5	0.027875
23.825000	0.5	0.027625
23.833333	0.5	0.027375
23.841667	0.5	0.027250
23.850000	0.5	0.027000
23.858333	0.5	0.027000
23.866667	0.5	0.027375
23.875000	0.5	0.026875
23.883333	0.5	0.026500
23.891667	0.5	0.026375
23.900000	0.5	0.026125
23.908333	0.5	0.025875
23.916667	0.5	0.025750
23.925000	0.5	0.025500
23.933333	0.5	0.025500
23.941667	0.5	0.025125
23.950000	0.5	0.025125
23.958333	0.5	0.025000
23.966667	0.5	0.024625
23.975000	0.5	0.024500
23.983333	0.5	0.024250
23.991667	0.5	0.024125
24.000000	0.5	0.023875
24.008333	0.5	0.023875
24.016667	0.5	0.023750
24.025000	0.5	0.023875
24.033333	0.5	0.024000
24.041667	0.5	0.023875
24.050000	0.5	0.023750
24.058333	0.5	0.023250
24.066667	0.5	0.023125
24.075000	0.5	0.023125
24.083333	0.5	0.023125
24.091667	0.5	0.023750
24.100000	0.5	0.023375
24.108333	0.5	0.023250
24.116667	0.5	0.023000
24.125000	0.5	0.023000
24.133333	0.5	0.023125
24.141667	0.5	0.022750
24.150000	0.5	0.022625
24.158333	0.5	0.022375
24.166667	0.5	0.022250
24.175000	0.5	0.022500
24.183333	0.5	0.022500
24.191667	0.5	0.022375
24.200000	0.5	0.022000
24.208333	0.5	0.021875
24.216667	0.5	0.021750
24.225000	0.5	0.021875
24.233333	0.5	0.021375
24.241667	0.5	0.021000
24.250000	0.5	0.020750
24.258333	0.5	0.020750
24.266667	0.5	0.021000
24.275000	0.5	0.021000
24.283333	0.5	0.021000
24.291667	0.5	0.021000
24.300000	0.5	0.020750
24.308333	0.5	0.020625
24.316667	0.5	0.020500
24.325000	0.5	0.020375
24.333333	0.5	0.020375
24.341667	0.5	0.020500
24.350000	0.5	0.020125
24.358333	0.5	0.019875
24.366667	0.5	0.020250
24.375000	0.5	0.020500
24.383333	0.5	0.020500
24.391667	0.5	0.020375
24.400000	0.5	0.020125
24.408333	0.5	0.020000
24.416667	0.5	0.019875
24.425000	0.5	0.020125
24.433333	0.5	0.019875
24.441667	0.5	0.020000
24.450000	0.5	0.019875
24.458333	0.5	0.020000
24.466667	0.5	0.020375
24.475000	0.5	0.020125
24.483333	0.5	0.020125
24.491667	0.5	0.020625
24.500000	0.5	0.020625
24.508333	0.5	0.020750
24.516667	0.5	0.020750
24.525000	0.5	0.020875
24.533333	0.5	0.021250
24.541667	0.5	0.021500
24.550000	0.5	0.021750
24.558333	0.5	0.021500
24.566667	0.5	0.021000
24.575000	0.5	0.021000
24.583333	0.5	0.021125
24.591667	0.5	0.021125
24.600000	0.5	0.021500
24.608333	0.5	0.021875
24.616667	0.5	0.021875
24.625000	0.5	0.021875
24.633333	0.5	0.022250
24.641667	0.5	0.022500
24.650000	0.5	0.022625
24.658333	0.5	0.023125
24.666667	0.5	0.023750
24.675000	0.5	0.023625
24.683333	0.5	0.023750
24.691667	0.5	0.023375
24.700000	0.5	0.023250
24.708333	0.5	0.023375
24.716667	0.5	0.023875
24.725000	0.5	0.023750
24.733333	0.5	0.023875
24.741667	0.5	0.024500
24.750000	0.5	0.025000
24.758333	0.5	0.025375
24.766667	0.5	0.025750
24.775000	0.5	0.025875
24.783333	0.5	0.026250
24.791667	0.5	0.026500
24.800000	0.5	0.027000
24.808333	0.5	0.027000
24.816667	0.5	0.027000
24.825000	0.5	0.027500
24.833333	0.5	0.027250
24.841667	0.5	0.027250
24.850000	0.5	0.027250
24.858333	0.5	0.027000
24.866667	0.5	0.027375
24.875000	0.5	0.028000
24.883333	0.5	0.028750
24.891667	0.5	0.028875
24.900000	0.5	0.029000
24.908333	0.5	0.028875
24.916667	0.5	0.029250
24.925000	0.5	0.029500
24.933333	0.5	0.029625
24.941667	0.5	0.029500
24.950000	0.5	0.029875
24.958333	0.5	0.030375
24.966667	0.5	0.030750
24.975000	0.5	0.030875
24.983333	0.5	0.030875
24.991667	0.5	0.031125
25.000000	0.5	0.031875
