# Supplementary material for: Dynamic character displacement among a pair of bacterial phyllosphere commensals in situ
Source: Nat Commun. 2022 May 20;13:2836. doi: 10.1038/s41467-022-30469-3 (PMC9123166; doi:10.1038/s41467-022-30469-3)
Supplement: Supplementary file 11 — Source Data [file 41467_2022_30469_MOESM11_ESM.zip › Source Data/Supplementary Figure 5/Glucose t4 b.txt]

File Path	chrom://marshall/Chromeleon7/HPLC_Ultimate_3000/Users/helucas/20200720_OrganicAcids_CCR_L257.seq/162.smp/RI_1.channel/RI_1.chm
Channel	RI_1

Injection Information:
Data Vault	Chromeleon7
Injection	Glu_t4_b
Injection Number	54
Position	BA6
Comment	
Processing Method	Quantitative
Instrument Method	20200525_Rezex_ROA_OrganicAcid_600uL_2500uM_H2SO4_50A_50D
Type	Unknown
Status	Finished
Injection Date	7/21/2020
Injection Time	7:40:38 PM
Injection Volume (µl)	10.000
Dilution Factor	1.0000
Weight	1.0000

Chromatogram Data Information:
Time Min. (min)	0.000000
Time Max. (min)	25.000000
Data Points	3001
Detector	RI
Generating Data System	Chromeleon 7.2.5.9507
Exporting Data System	Chromeleon 7.2.8.0
Operator	Instrument Controller
Signal Quantity	Refractive 
Signal Unit	µRIU
Signal Min.	-2.642500
Signal Max.	25.052250
Channel	RI_1
Driver Name	RID520Driver.dll
Channel Type	Evaluation
Min. Step (s)	0.5
Max. Step (s)	0.5
Average Step (s)	0.5

Signal Parameter Information:
Signal Info	

Chromatogram Data:
Time (min)	Step (s)	Value (µRIU)
0.000000	n.a.	-0.011375
0.008333	0.5	-0.011500
0.016667	0.5	-0.012000
0.025000	0.5	-0.012125
0.033333	0.5	-0.012125
0.041667	0.5	-0.012125
0.050000	0.5	-0.012250
0.058333	0.5	-0.012125
0.066667	0.5	-0.011875
0.075000	0.5	-0.011250
0.083333	0.5	-0.011625
0.091667	0.5	-0.011500
0.100000	0.5	-0.011875
0.108333	0.5	-0.011500
0.116667	0.5	-0.011500
0.125000	0.5	-0.011625
0.133333	0.5	-0.011750
0.141667	0.5	-0.011500
0.150000	0.5	-0.011125
0.158333	0.5	-0.011500
0.166667	0.5	-0.011875
0.175000	0.5	-0.011750
0.183333	0.5	-0.011750
0.191667	0.5	-0.011875
0.200000	0.5	-0.011625
0.208333	0.5	-0.011750
0.216667	0.5	-0.011875
0.225000	0.5	-0.012000
0.233333	0.5	-0.011750
0.241667	0.5	-0.011625
0.250000	0.5	-0.011500
0.258333	0.5	-0.011375
0.266667	0.5	-0.011125
0.275000	0.5	-0.011000
0.283333	0.5	-0.011250
0.291667	0.5	-0.011250
0.300000	0.5	-0.011250
0.308333	0.5	-0.011625
0.316667	0.5	-0.012000
0.325000	0.5	-0.011625
0.333333	0.5	-0.011875
0.341667	0.5	-0.012250
0.350000	0.5	-0.012500
0.358333	0.5	-0.012875
0.366667	0.5	-0.013125
0.375000	0.5	-0.013375
0.383333	0.5	-0.013625
0.391667	0.5	-0.013625
0.400000	0.5	-0.013500
0.408333	0.5	-0.013000
0.416667	0.5	-0.013000
0.425000	0.5	-0.013000
0.433333	0.5	-0.013125
0.441667	0.5	-0.013125
0.450000	0.5	-0.012875
0.458333	0.5	-0.012625
0.466667	0.5	-0.012750
0.475000	0.5	-0.012625
0.483333	0.5	-0.012250
0.491667	0.5	-0.012125
0.500000	0.5	-0.011875
0.508333	0.5	-0.011875
0.516667	0.5	-0.011750
0.525000	0.5	-0.011875
0.533333	0.5	-0.011375
0.541667	0.5	-0.011000
0.550000	0.5	-0.010750
0.558333	0.5	-0.010750
0.566667	0.5	-0.010500
0.575000	0.5	-0.010500
0.583333	0.5	-0.010375
0.591667	0.5	-0.009875
0.600000	0.5	-0.009500
0.608333	0.5	-0.009125
0.616667	0.5	-0.009125
0.625000	0.5	-0.008875
0.633333	0.5	-0.009000
0.641667	0.5	-0.008625
0.650000	0.5	-0.008250
0.658333	0.5	-0.008000
0.666667	0.5	-0.007750
0.675000	0.5	-0.007750
0.683333	0.5	-0.007500
0.691667	0.5	-0.007250
0.700000	0.5	-0.007125
0.708333	0.5	-0.006500
0.716667	0.5	-0.006250
0.725000	0.5	-0.006250
0.733333	0.5	-0.006250
0.741667	0.5	-0.006250
0.750000	0.5	-0.005875
0.758333	0.5	-0.006000
0.766667	0.5	-0.005625
0.775000	0.5	-0.005250
0.783333	0.5	-0.004875
0.791667	0.5	-0.004500
0.800000	0.5	-0.004750
0.808333	0.5	-0.004750
0.816667	0.5	-0.005125
0.825000	0.5	-0.004750
0.833333	0.5	-0.004625
0.841667	0.5	-0.004625
0.850000	0.5	-0.004500
0.858333	0.5	-0.004625
0.866667	0.5	-0.004625
0.875000	0.5	-0.004375
0.883333	0.5	-0.004125
0.891667	0.5	-0.003875
0.900000	0.5	-0.003875
0.908333	0.5	-0.003375
0.916667	0.5	-0.002750
0.925000	0.5	-0.002500
0.933333	0.5	-0.002375
0.941667	0.5	-0.002375
0.950000	0.5	-0.002000
0.958333	0.5	-0.002125
0.966667	0.5	-0.002000
0.975000	0.5	-0.001875
0.983333	0.5	-0.001875
0.991667	0.5	-0.001875
1.000000	0.5	-0.001750
1.008333	0.5	-0.002000
1.016667	0.5	-0.002000
1.025000	0.5	-0.002125
1.033333	0.5	-0.002500
1.041667	0.5	-0.002125
1.050000	0.5	-0.002250
1.058333	0.5	-0.002125
1.066667	0.5	-0.002000
1.075000	0.5	-0.001875
1.083333	0.5	-0.001250
1.091667	0.5	-0.001000
1.100000	0.5	-0.000500
1.108333	0.5	-0.000250
1.116667	0.5	0.000000
1.125000	0.5	0.000000
1.133333	0.5	0.000125
1.141667	0.5	0.000250
1.150000	0.5	0.000000
1.158333	0.5	0.000000
1.166667	0.5	-0.000250
1.175000	0.5	-0.000125
1.183333	0.5	-0.000125
1.191667	0.5	-0.000125
1.200000	0.5	0.000000
1.208333	0.5	0.000125
1.216667	0.5	0.000500
1.225000	0.5	0.000625
1.233333	0.5	0.000375
1.241667	0.5	0.000250
1.250000	0.5	0.000375
1.258333	0.5	0.000250
1.266667	0.5	0.000000
1.275000	0.5	0.000000
1.283333	0.5	-0.000250
1.291667	0.5	0.000000
1.300000	0.5	0.000000
1.308333	0.5	0.000375
1.316667	0.5	0.000750
1.325000	0.5	0.001125
1.333333	0.5	0.001500
1.341667	0.5	0.001500
1.350000	0.5	0.001875
1.358333	0.5	0.002125
1.366667	0.5	0.002000
1.375000	0.5	0.002250
1.383333	0.5	0.002375
1.391667	0.5	0.002500
1.400000	0.5	0.002500
1.408333	0.5	0.002875
1.416667	0.5	0.003250
1.425000	0.5	0.003500
1.433333	0.5	0.003875
1.441667	0.5	0.003875
1.450000	0.5	0.004000
1.458333	0.5	0.004125
1.466667	0.5	0.004000
1.475000	0.5	0.004375
1.483333	0.5	0.004125
1.491667	0.5	0.004750
1.500000	0.5	0.005125
1.508333	0.5	0.004875
1.516667	0.5	0.005000
1.525000	0.5	0.005000
1.533333	0.5	0.004500
1.541667	0.5	0.004625
1.550000	0.5	0.004750
1.558333	0.5	0.004625
1.566667	0.5	0.004000
1.575000	0.5	0.004125
1.583333	0.5	0.004000
1.591667	0.5	0.003625
1.600000	0.5	0.003500
1.608333	0.5	0.003125
1.616667	0.5	0.002875
1.625000	0.5	0.002375
1.633333	0.5	0.002000
1.641667	0.5	0.001750
1.650000	0.5	0.001375
1.658333	0.5	0.000750
1.666667	0.5	0.000000
1.675000	0.5	-0.000250
1.683333	0.5	-0.000750
1.691667	0.5	-0.001500
1.700000	0.5	-0.002000
1.708333	0.5	-0.002375
1.716667	0.5	-0.002750
1.725000	0.5	-0.003250
1.733333	0.5	-0.004000
1.741667	0.5	-0.004625
1.750000	0.5	-0.005375
1.758333	0.5	-0.005750
1.766667	0.5	-0.006250
1.775000	0.5	-0.007000
1.783333	0.5	-0.008000
1.791667	0.5	-0.008625
1.800000	0.5	-0.009000
1.808333	0.5	-0.009750
1.816667	0.5	-0.010375
1.825000	0.5	-0.010750
1.833333	0.5	-0.011375
1.841667	0.5	-0.011625
1.850000	0.5	-0.012250
1.858333	0.5	-0.013125
1.866667	0.5	-0.013625
1.875000	0.5	-0.014250
1.883333	0.5	-0.014625
1.891667	0.5	-0.015125
1.900000	0.5	-0.015375
1.908333	0.5	-0.016125
1.916667	0.5	-0.016375
1.925000	0.5	-0.016750
1.933333	0.5	-0.016875
1.941667	0.5	-0.017500
1.950000	0.5	-0.018125
1.958333	0.5	-0.018750
1.966667	0.5	-0.019125
1.975000	0.5	-0.018875
1.983333	0.5	-0.019000
1.991667	0.5	-0.019875
2.000000	0.5	-0.020250
2.008333	0.5	-0.020375
2.016667	0.5	-0.020625
2.025000	0.5	-0.021125
2.033333	0.5	-0.021250
2.041667	0.5	-0.021250
2.050000	0.5	-0.021875
2.058333	0.5	-0.022375
2.066667	0.5	-0.022250
2.075000	0.5	-0.022125
2.083333	0.5	-0.021875
2.091667	0.5	-0.022125
2.100000	0.5	-0.022375
2.108333	0.5	-0.022500
2.116667	0.5	-0.022625
2.125000	0.5	-0.023000
2.133333	0.5	-0.023625
2.141667	0.5	-0.024000
2.150000	0.5	-0.024000
2.158333	0.5	-0.023875
2.166667	0.5	-0.023875
2.175000	0.5	-0.023750
2.183333	0.5	-0.024000
2.191667	0.5	-0.024125
2.200000	0.5	-0.024125
2.208333	0.5	-0.024125
2.216667	0.5	-0.024250
2.225000	0.5	-0.024000
2.233333	0.5	-0.024250
2.241667	0.5	-0.023750
2.250000	0.5	-0.023375
2.258333	0.5	-0.023375
2.266667	0.5	-0.023000
2.275000	0.5	-0.022625
2.283333	0.5	-0.022125
2.291667	0.5	-0.021750
2.300000	0.5	-0.021375
2.308333	0.5	-0.021125
2.316667	0.5	-0.020875
2.325000	0.5	-0.020500
2.333333	0.5	-0.020625
2.341667	0.5	-0.020250
2.350000	0.5	-0.020000
2.358333	0.5	-0.019625
2.366667	0.5	-0.019000
2.375000	0.5	-0.018750
2.383333	0.5	-0.018375
2.391667	0.5	-0.018000
2.400000	0.5	-0.017375
2.408333	0.5	-0.017375
2.416667	0.5	-0.016875
2.425000	0.5	-0.016250
2.433333	0.5	-0.015875
2.441667	0.5	-0.015500
2.450000	0.5	-0.015125
2.458333	0.5	-0.014875
2.466667	0.5	-0.014625
2.475000	0.5	-0.014000
2.483333	0.5	-0.013250
2.491667	0.5	-0.012375
2.500000	0.5	-0.012000
2.508333	0.5	-0.011625
2.516667	0.5	-0.011250
2.525000	0.5	-0.010875
2.533333	0.5	-0.010375
2.541667	0.5	-0.010000
2.550000	0.5	-0.009375
2.558333	0.5	-0.008750
2.566667	0.5	-0.007875
2.575000	0.5	-0.007375
2.583333	0.5	-0.007125
2.591667	0.5	-0.006500
2.600000	0.5	-0.005875
2.608333	0.5	-0.005000
2.616667	0.5	-0.004250
2.625000	0.5	-0.003750
2.633333	0.5	-0.003500
2.641667	0.5	-0.003375
2.650000	0.5	-0.002750
2.658333	0.5	-0.002250
2.666667	0.5	-0.002000
2.675000	0.5	-0.001625
2.683333	0.5	-0.001250
2.691667	0.5	-0.000750
2.700000	0.5	-0.000250
2.708333	0.5	0.000125
2.716667	0.5	0.000375
2.725000	0.5	0.000125
2.733333	0.5	0.000000
2.741667	0.5	0.000125
2.750000	0.5	0.000875
2.758333	0.5	0.001250
2.766667	0.5	0.001875
2.775000	0.5	0.002000
2.783333	0.5	0.001875
2.791667	0.5	0.001625
2.800000	0.5	0.001875
2.808333	0.5	0.002000
2.816667	0.5	0.002000
2.825000	0.5	0.002500
2.833333	0.5	0.002875
2.841667	0.5	0.003250
2.850000	0.5	0.003375
2.858333	0.5	0.003750
2.866667	0.5	0.003500
2.875000	0.5	0.003500
2.883333	0.5	0.003250
2.891667	0.5	0.003250
2.900000	0.5	0.003375
2.908333	0.5	0.003250
2.916667	0.5	0.003250
2.925000	0.5	0.003000
2.933333	0.5	0.002625
2.941667	0.5	0.002375
2.950000	0.5	0.001250
2.958333	0.5	0.001125
2.966667	0.5	0.001125
2.975000	0.5	0.000875
2.983333	0.5	0.000750
2.991667	0.5	0.000625
3.000000	0.5	0.000375
3.008333	0.5	0.000125
3.016667	0.5	0.000000
3.025000	0.5	0.000000
3.033333	0.5	0.000000
3.041667	0.5	-0.000250
3.050000	0.5	-0.000500
3.058333	0.5	-0.001000
3.066667	0.5	-0.001750
3.075000	0.5	-0.002000
3.083333	0.5	-0.002375
3.091667	0.5	-0.002500
3.100000	0.5	-0.003000
3.108333	0.5	-0.003250
3.116667	0.5	-0.003250
3.125000	0.5	-0.003750
3.133333	0.5	-0.003875
3.141667	0.5	-0.004000
3.150000	0.5	-0.004750
3.158333	0.5	-0.004875
3.166667	0.5	-0.004875
3.175000	0.5	-0.005000
3.183333	0.5	-0.005250
3.191667	0.5	-0.005375
3.200000	0.5	-0.005500
3.208333	0.5	-0.005625
3.216667	0.5	-0.006125
3.225000	0.5	-0.006250
3.233333	0.5	-0.006250
3.241667	0.5	-0.006375
3.250000	0.5	-0.006500
3.258333	0.5	-0.006375
3.266667	0.5	-0.006375
3.275000	0.5	-0.006250
3.283333	0.5	-0.006000
3.291667	0.5	-0.006125
3.300000	0.5	-0.006125
3.308333	0.5	-0.006125
3.316667	0.5	-0.006375
3.325000	0.5	-0.006250
3.333333	0.5	-0.006250
3.341667	0.5	-0.006000
3.350000	0.5	-0.005750
3.358333	0.5	-0.005375
3.366667	0.5	-0.005250
3.375000	0.5	-0.004875
3.383333	0.5	-0.004750
3.391667	0.5	-0.004500
3.400000	0.5	-0.004250
3.408333	0.5	-0.004125
3.416667	0.5	-0.003875
3.425000	0.5	-0.003625
3.433333	0.5	-0.003250
3.441667	0.5	-0.002875
3.450000	0.5	-0.002500
3.458333	0.5	-0.002125
3.466667	0.5	-0.001500
3.475000	0.5	-0.000875
3.483333	0.5	-0.000250
3.491667	0.5	0.000000
3.500000	0.5	0.000375
3.508333	0.5	0.001125
3.516667	0.5	0.001500
3.525000	0.5	0.002125
3.533333	0.5	0.002500
3.541667	0.5	0.002750
3.550000	0.5	0.003250
3.558333	0.5	0.003875
3.566667	0.5	0.004500
3.575000	0.5	0.005500
3.583333	0.5	0.006375
3.591667	0.5	0.006625
3.600000	0.5	0.006750
3.608333	0.5	0.007375
3.616667	0.5	0.007875
3.625000	0.5	0.008625
3.633333	0.5	0.009000
3.641667	0.5	0.009250
3.650000	0.5	0.009750
3.658333	0.5	0.010500
3.666667	0.5	0.011125
3.675000	0.5	0.011375
3.683333	0.5	0.012125
3.691667	0.5	0.012250
3.700000	0.5	0.012750
3.708333	0.5	0.013250
3.716667	0.5	0.013250
3.725000	0.5	0.013125
3.733333	0.5	0.012750
3.741667	0.5	0.012500
3.750000	0.5	0.012500
3.758333	0.5	0.012625
3.766667	0.5	0.012750
3.775000	0.5	0.012500
3.783333	0.5	0.012500
3.791667	0.5	0.012375
3.800000	0.5	0.012125
3.808333	0.5	0.011875
3.816667	0.5	0.011625
3.825000	0.5	0.011500
3.833333	0.5	0.011000
3.841667	0.5	0.011000
3.850000	0.5	0.010750
3.858333	0.5	0.010375
3.866667	0.5	0.010250
3.875000	0.5	0.010000
3.883333	0.5	0.010000
3.891667	0.5	0.009625
3.900000	0.5	0.009125
3.908333	0.5	0.009000
3.916667	0.5	0.008625
3.925000	0.5	0.008000
3.933333	0.5	0.007875
3.941667	0.5	0.007625
3.950000	0.5	0.007625
3.958333	0.5	0.007625
3.966667	0.5	0.007375
3.975000	0.5	0.006750
3.983333	0.5	0.007000
3.991667	0.5	0.007125
4.000000	0.5	0.007125
4.008333	0.5	0.007000
4.016667	0.5	0.006750
4.025000	0.5	0.006375
4.033333	0.5	0.005875
4.041667	0.5	0.006000
4.050000	0.5	0.006375
4.058333	0.5	0.006125
4.066667	0.5	0.006000
4.075000	0.5	0.006375
4.083333	0.5	0.006750
4.091667	0.5	0.006375
4.100000	0.5	0.006000
4.108333	0.5	0.005875
4.116667	0.5	0.005875
4.125000	0.5	0.006000
4.133333	0.5	0.005875
4.141667	0.5	0.005500
4.150000	0.5	0.005250
4.158333	0.5	0.005375
4.166667	0.5	0.005375
4.175000	0.5	0.005750
4.183333	0.5	0.005625
4.191667	0.5	0.005500
4.200000	0.5	0.005125
4.208333	0.5	0.004875
4.216667	0.5	0.004750
4.225000	0.5	0.004500
4.233333	0.5	0.004375
4.241667	0.5	0.004125
4.250000	0.5	0.004000
4.258333	0.5	0.003875
4.266667	0.5	0.003250
4.275000	0.5	0.003375
4.283333	0.5	0.003500
4.291667	0.5	0.003375
4.300000	0.5	0.003125
4.308333	0.5	0.003250
4.316667	0.5	0.003500
4.325000	0.5	0.003000
4.333333	0.5	0.002375
4.341667	0.5	0.002125
4.350000	0.5	0.001875
4.358333	0.5	0.001875
4.366667	0.5	0.001750
4.375000	0.5	0.002125
4.383333	0.5	0.002500
4.391667	0.5	0.002500
4.400000	0.5	0.002500
4.408333	0.5	0.002125
4.416667	0.5	0.002000
4.425000	0.5	0.002000
4.433333	0.5	0.001875
4.441667	0.5	0.001875
4.450000	0.5	0.001875
4.458333	0.5	0.001750
4.466667	0.5	0.001625
4.475000	0.5	0.002125
4.483333	0.5	0.002250
4.491667	0.5	0.002000
4.500000	0.5	0.001750
4.508333	0.5	0.001625
4.516667	0.5	0.001750
4.525000	0.5	0.001875
4.533333	0.5	0.001750
4.541667	0.5	0.001625
4.550000	0.5	0.001500
4.558333	0.5	0.001625
4.566667	0.5	0.001875
4.575000	0.5	0.002375
4.583333	0.5	0.002625
4.591667	0.5	0.002500
4.600000	0.5	0.002625
4.608333	0.5	0.002250
4.616667	0.5	0.002125
4.625000	0.5	0.002000
4.633333	0.5	0.002250
4.641667	0.5	0.002625
4.650000	0.5	0.002500
4.658333	0.5	0.002250
4.666667	0.5	0.001875
4.675000	0.5	0.002125
4.683333	0.5	0.002250
4.691667	0.5	0.002250
4.700000	0.5	0.002250
4.708333	0.5	0.002375
4.716667	0.5	0.002500
4.725000	0.5	0.002250
4.733333	0.5	0.001875
4.741667	0.5	0.001875
4.750000	0.5	0.001500
4.758333	0.5	0.001750
4.766667	0.5	0.001750
4.775000	0.5	0.001625
4.783333	0.5	0.001375
4.791667	0.5	0.001125
4.800000	0.5	0.001000
4.808333	0.5	0.000750
4.816667	0.5	0.000750
4.825000	0.5	0.000500
4.833333	0.5	0.000125
4.841667	0.5	0.000000
4.850000	0.5	0.000000
4.858333	0.5	0.000000
4.866667	0.5	-0.000125
4.875000	0.5	-0.000500
4.883333	0.5	-0.000375
4.891667	0.5	-0.000875
4.900000	0.5	-0.001500
4.908333	0.5	-0.001750
4.916667	0.5	-0.001750
4.925000	0.5	-0.001875
4.933333	0.5	-0.002125
4.941667	0.5	-0.002625
4.950000	0.5	-0.002875
4.958333	0.5	-0.002625
4.966667	0.5	-0.002500
4.975000	0.5	-0.002375
4.983333	0.5	-0.002625
4.991667	0.5	-0.002625
5.000000	0.5	-0.002750
5.008333	0.5	-0.002375
5.016667	0.5	-0.002000
5.025000	0.5	-0.001625
5.033333	0.5	-0.001375
5.041667	0.5	-0.001125
5.050000	0.5	-0.000625
5.058333	0.5	-0.000375
5.066667	0.5	0.000000
5.075000	0.5	-0.000250
5.083333	0.5	-0.000625
5.091667	0.5	-0.000500
5.100000	0.5	-0.000250
5.108333	0.5	0.000000
5.116667	0.5	0.000125
5.125000	0.5	0.000375
5.133333	0.5	0.000500
5.141667	0.5	0.000500
5.150000	0.5	0.000750
5.158333	0.5	0.001125
5.166667	0.5	0.001500
5.175000	0.5	0.001375
5.183333	0.5	0.002000
5.191667	0.5	0.002500
5.200000	0.5	0.003000
5.208333	0.5	0.003375
5.216667	0.5	0.003750
5.225000	0.5	0.004375
5.233333	0.5	0.004875
5.241667	0.5	0.005125
5.250000	0.5	0.005625
5.258333	0.5	0.005875
5.266667	0.5	0.006500
5.275000	0.5	0.006750
5.283333	0.5	0.006875
5.291667	0.5	0.007125
5.300000	0.5	0.007625
5.308333	0.5	0.008125
5.316667	0.5	0.008250
5.325000	0.5	0.008375
5.333333	0.5	0.008750
5.341667	0.5	0.008875
5.350000	0.5	0.008625
5.358333	0.5	0.008625
5.366667	0.5	0.009000
5.375000	0.5	0.008875
5.383333	0.5	0.008750
5.391667	0.5	0.008875
5.400000	0.5	0.009000
5.408333	0.5	0.008875
5.416667	0.5	0.009000
5.425000	0.5	0.008875
5.433333	0.5	0.009250
5.441667	0.5	0.009625
5.450000	0.5	0.009375
5.458333	0.5	0.009375
5.466667	0.5	0.009125
5.475000	0.5	0.008750
5.483333	0.5	0.008375
5.491667	0.5	0.008750
5.500000	0.5	0.008500
5.508333	0.5	0.008375
5.516667	0.5	0.008375
5.525000	0.5	0.008625
5.533333	0.5	0.008500
5.541667	0.5	0.008125
5.550000	0.5	0.007625
5.558333	0.5	0.007250
5.566667	0.5	0.006875
5.575000	0.5	0.006375
5.583333	0.5	0.005750
5.591667	0.5	0.005000
5.600000	0.5	0.004875
5.608333	0.5	0.004500
5.616667	0.5	0.004500
5.625000	0.5	0.004125
5.633333	0.5	0.003500
5.641667	0.5	0.003000
5.650000	0.5	0.002625
5.658333	0.5	0.002750
5.666667	0.5	0.002500
5.675000	0.5	0.002375
5.683333	0.5	0.001875
5.691667	0.5	0.001500
5.700000	0.5	0.000875
5.708333	0.5	0.000625
5.716667	0.5	0.000000
5.725000	0.5	0.000000
5.733333	0.5	-0.000125
5.741667	0.5	0.000000
5.750000	0.5	-0.000125
5.758333	0.5	-0.000375
5.766667	0.5	-0.001000
5.775000	0.5	-0.001250
5.783333	0.5	-0.001750
5.791667	0.5	-0.002125
5.800000	0.5	-0.002375
5.808333	0.5	-0.002500
5.816667	0.5	-0.003125
5.825000	0.5	-0.003375
5.833333	0.5	-0.003500
5.841667	0.5	-0.003750
5.850000	0.5	-0.003875
5.858333	0.5	-0.003875
5.866667	0.5	-0.004125
5.875000	0.5	-0.004500
5.883333	0.5	-0.005000
5.891667	0.5	-0.005500
5.900000	0.5	-0.005625
5.908333	0.5	-0.005500
5.916667	0.5	-0.005875
5.925000	0.5	-0.006000
5.933333	0.5	-0.006125
5.941667	0.5	-0.006250
5.950000	0.5	-0.006000
5.958333	0.5	-0.006000
5.966667	0.5	-0.005750
5.975000	0.5	-0.005375
5.983333	0.5	-0.005250
5.991667	0.5	-0.004875
6.000000	0.5	-0.004375
6.008333	0.5	-0.004125
6.016667	0.5	-0.003500
6.025000	0.5	-0.003500
6.033333	0.5	-0.003000
6.041667	0.5	-0.002625
6.050000	0.5	-0.002375
6.058333	0.5	-0.001750
6.066667	0.5	-0.001125
6.075000	0.5	-0.000375
6.083333	0.5	0.000250
6.091667	0.5	0.001000
6.100000	0.5	0.002125
6.108333	0.5	0.003375
6.116667	0.5	0.004500
6.125000	0.5	0.005000
6.133333	0.5	0.006125
6.141667	0.5	0.007625
6.150000	0.5	0.009125
6.158333	0.5	0.010625
6.166667	0.5	0.012375
6.175000	0.5	0.013875
6.183333	0.5	0.015125
6.191667	0.5	0.016500
6.200000	0.5	0.017375
6.208333	0.5	0.018625
6.216667	0.5	0.019750
6.225000	0.5	0.020625
6.233333	0.5	0.021125
6.241667	0.5	0.021500
6.250000	0.5	0.022000
6.258333	0.5	0.022000
6.266667	0.5	0.022000
6.275000	0.5	0.022250
6.283333	0.5	0.022375
6.291667	0.5	0.022000
6.300000	0.5	0.021750
6.308333	0.5	0.021250
6.316667	0.5	0.021000
6.325000	0.5	0.020875
6.333333	0.5	0.020375
6.341667	0.5	0.020125
6.350000	0.5	0.019250
6.358333	0.5	0.018750
6.366667	0.5	0.019125
6.375000	0.5	0.019500
6.383333	0.5	0.019250
6.391667	0.5	0.019125
6.400000	0.5	0.018750
6.408333	0.5	0.018875
6.416667	0.5	0.018625
6.425000	0.5	0.018625
6.433333	0.5	0.018750
6.441667	0.5	0.018875
6.450000	0.5	0.018500
6.458333	0.5	0.018500
6.466667	0.5	0.018500
6.475000	0.5	0.018125
6.483333	0.5	0.017625
6.491667	0.5	0.017500
6.500000	0.5	0.017625
6.508333	0.5	0.017000
6.516667	0.5	0.016625
6.525000	0.5	0.016375
6.533333	0.5	0.015500
6.541667	0.5	0.015250
6.550000	0.5	0.014500
6.558333	0.5	0.013750
6.566667	0.5	0.013375
6.575000	0.5	0.012500
6.583333	0.5	0.012000
6.591667	0.5	0.011000
6.600000	0.5	0.010500
6.608333	0.5	0.010000
6.616667	0.5	0.009375
6.625000	0.5	0.008375
6.633333	0.5	0.007875
6.641667	0.5	0.007500
6.650000	0.5	0.006625
6.658333	0.5	0.005750
6.666667	0.5	0.004750
6.675000	0.5	0.004000
6.683333	0.5	0.002500
6.691667	0.5	0.000750
6.700000	0.5	-0.001625
6.708333	0.5	-0.006000
6.716667	0.5	-0.011500
6.725000	0.5	-0.019625
6.733333	0.5	-0.031250
6.741667	0.5	-0.049375
6.750000	0.5	-0.078250
6.758333	0.5	-0.122500
6.766667	0.5	-0.190125
6.775000	0.5	-0.292000
6.783333	0.5	-0.438125
6.791667	0.5	-0.638250
6.800000	0.5	-0.896000
6.808333	0.5	-1.207125
6.816667	0.5	-1.555625
6.825000	0.5	-1.914750
6.833333	0.5	-2.247000
6.841667	0.5	-2.506500
6.850000	0.5	-2.642500
6.858333	0.5	-2.603500
6.866667	0.5	-2.340625
6.875000	0.5	-1.809625
6.883333	0.5	-0.973250
6.891667	0.5	0.196750
6.900000	0.5	1.716250
6.908333	0.5	3.586000
6.916667	0.5	5.790500
6.925000	0.5	8.290000
6.933333	0.5	11.015000
6.941667	0.5	13.863875
6.950000	0.5	16.698250
6.958333	0.5	19.354750
6.966667	0.5	21.656375
6.975000	0.5	23.443875
6.983333	0.5	24.596125
6.991667	0.5	25.052250
7.000000	0.5	24.822375
7.008333	0.5	23.979000
7.016667	0.5	22.639250
7.025000	0.5	20.941875
7.033333	0.5	19.028000
7.041667	0.5	17.023625
7.050000	0.5	15.030500
7.058333	0.5	13.125750
7.066667	0.5	11.357875
7.075000	0.5	9.755000
7.083333	0.5	8.328250
7.091667	0.5	7.076750
7.100000	0.5	5.991750
7.108333	0.5	5.059625
7.116667	0.5	4.264750
7.125000	0.5	3.590875
7.133333	0.5	3.021750
7.141667	0.5	2.543500
7.150000	0.5	2.142000
7.158333	0.5	1.805875
7.166667	0.5	1.525000
7.175000	0.5	1.290250
7.183333	0.5	1.094375
7.191667	0.5	0.930875
7.200000	0.5	0.794250
7.208333	0.5	0.680000
7.216667	0.5	0.584625
7.225000	0.5	0.504875
7.233333	0.5	0.437875
7.241667	0.5	0.381625
7.250000	0.5	0.333750
7.258333	0.5	0.293500
7.266667	0.5	0.259125
7.275000	0.5	0.230125
7.283333	0.5	0.205250
7.291667	0.5	0.184125
7.300000	0.5	0.165750
7.308333	0.5	0.150250
7.316667	0.5	0.136250
7.325000	0.5	0.124500
7.333333	0.5	0.114125
7.341667	0.5	0.104500
7.350000	0.5	0.096250
7.358333	0.5	0.088250
7.366667	0.5	0.081875
7.375000	0.5	0.076000
7.383333	0.5	0.070250
7.391667	0.5	0.065375
7.400000	0.5	0.060750
7.408333	0.5	0.056250
7.416667	0.5	0.052875
7.425000	0.5	0.049875
7.433333	0.5	0.046875
7.441667	0.5	0.044250
7.450000	0.5	0.041375
7.458333	0.5	0.038750
7.466667	0.5	0.036750
7.475000	0.5	0.034875
7.483333	0.5	0.032875
7.491667	0.5	0.031625
7.500000	0.5	0.030250
7.508333	0.5	0.029625
7.516667	0.5	0.028625
7.525000	0.5	0.027500
7.533333	0.5	0.026500
7.541667	0.5	0.025375
7.550000	0.5	0.024500
7.558333	0.5	0.024125
7.566667	0.5	0.023750
7.575000	0.5	0.023250
7.583333	0.5	0.022875
7.591667	0.5	0.022625
7.600000	0.5	0.022500
7.608333	0.5	0.022250
7.616667	0.5	0.022000
7.625000	0.5	0.021625
7.633333	0.5	0.021500
7.641667	0.5	0.021250
7.650000	0.5	0.021000
7.658333	0.5	0.020500
7.666667	0.5	0.019750
7.675000	0.5	0.019500
7.683333	0.5	0.019875
7.691667	0.5	0.019625
7.700000	0.5	0.019375
7.708333	0.5	0.019375
7.716667	0.5	0.019125
7.725000	0.5	0.019500
7.733333	0.5	0.019750
7.741667	0.5	0.019625
7.750000	0.5	0.019750
7.758333	0.5	0.020125
7.766667	0.5	0.020375
7.775000	0.5	0.020500
7.783333	0.5	0.021000
7.791667	0.5	0.021750
7.800000	0.5	0.022125
7.808333	0.5	0.022875
7.816667	0.5	0.023250
7.825000	0.5	0.024125
7.833333	0.5	0.024875
7.841667	0.5	0.025625
7.850000	0.5	0.026375
7.858333	0.5	0.027625
7.866667	0.5	0.029125
7.875000	0.5	0.030750
7.883333	0.5	0.032625
7.891667	0.5	0.034875
7.900000	0.5	0.037125
7.908333	0.5	0.040000
7.916667	0.5	0.043750
7.925000	0.5	0.048625
7.933333	0.5	0.054750
7.941667	0.5	0.061750
7.950000	0.5	0.070875
7.958333	0.5	0.081875
7.966667	0.5	0.094625
7.975000	0.5	0.110750
7.983333	0.5	0.131250
7.991667	0.5	0.156500
8.000000	0.5	0.187875
8.008333	0.5	0.225375
8.016667	0.5	0.271500
8.025000	0.5	0.327375
8.033333	0.5	0.395250
8.041667	0.5	0.475875
8.050000	0.5	0.570875
8.058333	0.5	0.681250
8.066667	0.5	0.808250
8.075000	0.5	0.952125
8.083333	0.5	1.113750
8.091667	0.5	1.293875
8.100000	0.5	1.492125
8.108333	0.5	1.708250
8.116667	0.5	1.942375
8.125000	0.5	2.193500
8.133333	0.5	2.461000
8.141667	0.5	2.744875
8.150000	0.5	3.043750
8.158333	0.5	3.357750
8.166667	0.5	3.685750
8.175000	0.5	4.027875
8.183333	0.5	4.382375
8.191667	0.5	4.749000
8.200000	0.5	5.127375
8.208333	0.5	5.516250
8.216667	0.5	5.915875
8.225000	0.5	6.325250
8.233333	0.5	6.744375
8.241667	0.5	7.172500
8.250000	0.5	7.609250
8.258333	0.5	8.053000
8.266667	0.5	8.504500
8.275000	0.5	8.963375
8.283333	0.5	9.428875
8.291667	0.5	9.900000
8.300000	0.5	10.377250
8.308333	0.5	10.860250
8.316667	0.5	11.348000
8.325000	0.5	11.840250
8.333333	0.5	12.335875
8.341667	0.5	12.832500
8.350000	0.5	13.325250
8.358333	0.5	13.803875
8.366667	0.5	14.247250
8.375000	0.5	14.621625
8.383333	0.5	14.878375
8.391667	0.5	14.960875
8.400000	0.5	14.817000
8.408333	0.5	14.413875
8.416667	0.5	13.748125
8.425000	0.5	12.849250
8.433333	0.5	11.772875
8.441667	0.5	10.589125
8.450000	0.5	9.368375
8.458333	0.5	8.172250
8.466667	0.5	7.045625
8.475000	0.5	6.017625
8.483333	0.5	5.102250
8.491667	0.5	4.301750
8.500000	0.5	3.611250
8.508333	0.5	3.021875
8.516667	0.5	2.523375
8.525000	0.5	2.104250
8.533333	0.5	1.753500
8.541667	0.5	1.461375
8.550000	0.5	1.219000
8.558333	0.5	1.018375
8.566667	0.5	0.852625
8.575000	0.5	0.715875
8.583333	0.5	0.603250
8.591667	0.5	0.510125
8.600000	0.5	0.434500
8.608333	0.5	0.371500
8.616667	0.5	0.319750
8.625000	0.5	0.277250
8.633333	0.5	0.242250
8.641667	0.5	0.213000
8.650000	0.5	0.189000
8.658333	0.5	0.168625
8.666667	0.5	0.152250
8.675000	0.5	0.138125
8.683333	0.5	0.126375
8.691667	0.5	0.116125
8.700000	0.5	0.107500
8.708333	0.5	0.099875
8.716667	0.5	0.093625
8.725000	0.5	0.088375
8.733333	0.5	0.083875
8.741667	0.5	0.080000
8.750000	0.5	0.076500
8.758333	0.5	0.073875
8.766667	0.5	0.071625
8.775000	0.5	0.069375
8.783333	0.5	0.067250
8.791667	0.5	0.066250
8.800000	0.5	0.065000
8.808333	0.5	0.064000
8.816667	0.5	0.063000
8.825000	0.5	0.062125
8.833333	0.5	0.061625
8.841667	0.5	0.061125
8.850000	0.5	0.060625
8.858333	0.5	0.060500
8.866667	0.5	0.060875
8.875000	0.5	0.060375
8.883333	0.5	0.060250
8.891667	0.5	0.059750
8.900000	0.5	0.059250
8.908333	0.5	0.058875
8.916667	0.5	0.058250
8.925000	0.5	0.057750
8.933333	0.5	0.057000
8.941667	0.5	0.056375
8.950000	0.5	0.055875
8.958333	0.5	0.055500
8.966667	0.5	0.054875
8.975000	0.5	0.054125
8.983333	0.5	0.053875
8.991667	0.5	0.053000
9.000000	0.5	0.052500
9.008333	0.5	0.052125
9.016667	0.5	0.051375
9.025000	0.5	0.051000
9.033333	0.5	0.050625
9.041667	0.5	0.050500
9.050000	0.5	0.050375
9.058333	0.5	0.050125
9.066667	0.5	0.049250
9.075000	0.5	0.048875
9.083333	0.5	0.048500
9.091667	0.5	0.048500
9.100000	0.5	0.048625
9.108333	0.5	0.048375
9.116667	0.5	0.048000
9.125000	0.5	0.047875
9.133333	0.5	0.048000
9.141667	0.5	0.047750
9.150000	0.5	0.047625
9.158333	0.5	0.047625
9.166667	0.5	0.047875
9.175000	0.5	0.047500
9.183333	0.5	0.047000
9.191667	0.5	0.046625
9.200000	0.5	0.046375
9.208333	0.5	0.046250
9.216667	0.5	0.046375
9.225000	0.5	0.046500
9.233333	0.5	0.046250
9.241667	0.5	0.046250
9.250000	0.5	0.046375
9.258333	0.5	0.046375
9.266667	0.5	0.046000
9.275000	0.5	0.046125
9.283333	0.5	0.046125
9.291667	0.5	0.045875
9.300000	0.5	0.045500
9.308333	0.5	0.045125
9.316667	0.5	0.044750
9.325000	0.5	0.044250
9.333333	0.5	0.043750
9.341667	0.5	0.043250
9.350000	0.5	0.042500
9.358333	0.5	0.041375
9.366667	0.5	0.040750
9.375000	0.5	0.040000
9.383333	0.5	0.039375
9.391667	0.5	0.038125
9.400000	0.5	0.037125
9.408333	0.5	0.036375
9.416667	0.5	0.035625
9.425000	0.5	0.034750
9.433333	0.5	0.034250
9.441667	0.5	0.033750
9.450000	0.5	0.033000
9.458333	0.5	0.032000
9.466667	0.5	0.031125
9.475000	0.5	0.030625
9.483333	0.5	0.030000
9.491667	0.5	0.030125
9.500000	0.5	0.030250
9.508333	0.5	0.030000
9.516667	0.5	0.030500
9.525000	0.5	0.031250
9.533333	0.5	0.032250
9.541667	0.5	0.033375
9.550000	0.5	0.034625
9.558333	0.5	0.035875
9.566667	0.5	0.037375
9.575000	0.5	0.039375
9.583333	0.5	0.042500
9.591667	0.5	0.044875
9.600000	0.5	0.046750
9.608333	0.5	0.049000
9.616667	0.5	0.051375
9.625000	0.5	0.054000
9.633333	0.5	0.056750
9.641667	0.5	0.059625
9.650000	0.5	0.062125
9.658333	0.5	0.064375
9.666667	0.5	0.067000
9.675000	0.5	0.069500
9.683333	0.5	0.072000
9.691667	0.5	0.074625
9.700000	0.5	0.077125
9.708333	0.5	0.079500
9.716667	0.5	0.082250
9.725000	0.5	0.084750
9.733333	0.5	0.087875
9.741667	0.5	0.091375
9.750000	0.5	0.094875
9.758333	0.5	0.098625
9.766667	0.5	0.102875
9.775000	0.5	0.107250
9.783333	0.5	0.112875
9.791667	0.5	0.118625
9.800000	0.5	0.124500
9.808333	0.5	0.130500
9.816667	0.5	0.136125
9.825000	0.5	0.142250
9.833333	0.5	0.148125
9.841667	0.5	0.154625
9.850000	0.5	0.161125
9.858333	0.5	0.167000
9.866667	0.5	0.173000
9.875000	0.5	0.178000
9.883333	0.5	0.182375
9.891667	0.5	0.186500
9.900000	0.5	0.190000
9.908333	0.5	0.192750
9.916667	0.5	0.194625
9.925000	0.5	0.195375
9.933333	0.5	0.195625
9.941667	0.5	0.194875
9.950000	0.5	0.193000
9.958333	0.5	0.190000
9.966667	0.5	0.186125
9.975000	0.5	0.181875
9.983333	0.5	0.176750
9.991667	0.5	0.170875
10.000000	0.5	0.164000
10.008333	0.5	0.156875
10.016667	0.5	0.149375
10.025000	0.5	0.141500
10.033333	0.5	0.133125
10.041667	0.5	0.124750
10.050000	0.5	0.116750
10.058333	0.5	0.108500
10.066667	0.5	0.101125
10.075000	0.5	0.093500
10.083333	0.5	0.085750
10.091667	0.5	0.078625
10.100000	0.5	0.071750
10.108333	0.5	0.065125
10.116667	0.5	0.059000
10.125000	0.5	0.053250
10.133333	0.5	0.048000
10.141667	0.5	0.043500
10.150000	0.5	0.039125
10.158333	0.5	0.035250
10.166667	0.5	0.031875
10.175000	0.5	0.029000
10.183333	0.5	0.026250
10.191667	0.5	0.024125
10.200000	0.5	0.022750
10.208333	0.5	0.021125
10.216667	0.5	0.019625
10.225000	0.5	0.018625
10.233333	0.5	0.017875
10.241667	0.5	0.017250
10.250000	0.5	0.016875
10.258333	0.5	0.016750
10.266667	0.5	0.017250
10.275000	0.5	0.017375
10.283333	0.5	0.017625
10.291667	0.5	0.017500
10.300000	0.5	0.018000
10.308333	0.5	0.018000
10.316667	0.5	0.018125
10.325000	0.5	0.018625
10.333333	0.5	0.018875
10.341667	0.5	0.018875
10.350000	0.5	0.019000
10.358333	0.5	0.019125
10.366667	0.5	0.019000
10.375000	0.5	0.018500
10.383333	0.5	0.018000
10.391667	0.5	0.017625
10.400000	0.5	0.017625
10.408333	0.5	0.017250
10.416667	0.5	0.017375
10.425000	0.5	0.016875
10.433333	0.5	0.016750
10.441667	0.5	0.016625
10.450000	0.5	0.016875
10.458333	0.5	0.017125
10.466667	0.5	0.016750
10.475000	0.5	0.016500
10.483333	0.5	0.016500
10.491667	0.5	0.016125
10.500000	0.5	0.016000
10.508333	0.5	0.016125
10.516667	0.5	0.016375
10.525000	0.5	0.016250
10.533333	0.5	0.016125
10.541667	0.5	0.016375
10.550000	0.5	0.016500
10.558333	0.5	0.017125
10.566667	0.5	0.017500
10.575000	0.5	0.017500
10.583333	0.5	0.017125
10.591667	0.5	0.017375
10.600000	0.5	0.017125
10.608333	0.5	0.017000
10.616667	0.5	0.016625
10.625000	0.5	0.017125
10.633333	0.5	0.017125
10.641667	0.5	0.017000
10.650000	0.5	0.016875
10.658333	0.5	0.016375
10.666667	0.5	0.016125
10.675000	0.5	0.016000
10.683333	0.5	0.016125
10.691667	0.5	0.015875
10.700000	0.5	0.015500
10.708333	0.5	0.015625
10.716667	0.5	0.015500
10.725000	0.5	0.015375
10.733333	0.5	0.015250
10.741667	0.5	0.015250
10.750000	0.5	0.015500
10.758333	0.5	0.015875
10.766667	0.5	0.016500
10.775000	0.5	0.016875
10.783333	0.5	0.017000
10.791667	0.5	0.017000
10.800000	0.5	0.017375
10.808333	0.5	0.017375
10.816667	0.5	0.018000
10.825000	0.5	0.018500
10.833333	0.5	0.018625
10.841667	0.5	0.019250
10.850000	0.5	0.020000
10.858333	0.5	0.020500
10.866667	0.5	0.021000
10.875000	0.5	0.021500
10.883333	0.5	0.022000
10.891667	0.5	0.022250
10.900000	0.5	0.022375
10.908333	0.5	0.022625
10.916667	0.5	0.023250
10.925000	0.5	0.023750
10.933333	0.5	0.023750
10.941667	0.5	0.024375
10.950000	0.5	0.025375
10.958333	0.5	0.025750
10.966667	0.5	0.025750
10.975000	0.5	0.026250
10.983333	0.5	0.026500
10.991667	0.5	0.026500
11.000000	0.5	0.026625
11.008333	0.5	0.027125
11.016667	0.5	0.027500
11.025000	0.5	0.027625
11.033333	0.5	0.027750
11.041667	0.5	0.028625
11.050000	0.5	0.028750
11.058333	0.5	0.028625
11.066667	0.5	0.028500
11.075000	0.5	0.028625
11.083333	0.5	0.028750
11.091667	0.5	0.028625
11.100000	0.5	0.028875
11.108333	0.5	0.029125
11.116667	0.5	0.028875
11.125000	0.5	0.029125
11.133333	0.5	0.029500
11.141667	0.5	0.029625
11.150000	0.5	0.029250
11.158333	0.5	0.028875
11.166667	0.5	0.028000
11.175000	0.5	0.027750
11.183333	0.5	0.027250
11.191667	0.5	0.026625
11.200000	0.5	0.026250
11.208333	0.5	0.025750
11.216667	0.5	0.024875
11.225000	0.5	0.023750
11.233333	0.5	0.022875
11.241667	0.5	0.021875
11.250000	0.5	0.021000
11.258333	0.5	0.019875
11.266667	0.5	0.018625
11.275000	0.5	0.017250
11.283333	0.5	0.016125
11.291667	0.5	0.015375
11.300000	0.5	0.015000
11.308333	0.5	0.014125
11.316667	0.5	0.012875
11.325000	0.5	0.011625
11.333333	0.5	0.010625
11.341667	0.5	0.009500
11.350000	0.5	0.008375
11.358333	0.5	0.007500
11.366667	0.5	0.006875
11.375000	0.5	0.005875
11.383333	0.5	0.005125
11.391667	0.5	0.004125
11.400000	0.5	0.003625
11.408333	0.5	0.002750
11.416667	0.5	0.002000
11.425000	0.5	0.001875
11.433333	0.5	0.001250
11.441667	0.5	0.000625
11.450000	0.5	0.000000
11.458333	0.5	-0.000625
11.466667	0.5	-0.001000
11.475000	0.5	-0.001375
11.483333	0.5	-0.002000
11.491667	0.5	-0.002500
11.500000	0.5	-0.002750
11.508333	0.5	-0.003250
11.516667	0.5	-0.003250
11.525000	0.5	-0.003375
11.533333	0.5	-0.003875
11.541667	0.5	-0.003625
11.550000	0.5	-0.003875
11.558333	0.5	-0.004500
11.566667	0.5	-0.004750
11.575000	0.5	-0.005000
11.583333	0.5	-0.005250
11.591667	0.5	-0.005625
11.600000	0.5	-0.005875
11.608333	0.5	-0.006000
11.616667	0.5	-0.006250
11.625000	0.5	-0.006875
11.633333	0.5	-0.007500
11.641667	0.5	-0.007875
11.650000	0.5	-0.008250
11.658333	0.5	-0.008625
11.666667	0.5	-0.008250
11.675000	0.5	-0.008125
11.683333	0.5	-0.008250
11.691667	0.5	-0.008250
11.700000	0.5	-0.008375
11.708333	0.5	-0.008375
11.716667	0.5	-0.008750
11.725000	0.5	-0.009250
11.733333	0.5	-0.009125
11.741667	0.5	-0.009125
11.750000	0.5	-0.009250
11.758333	0.5	-0.009375
11.766667	0.5	-0.009000
11.775000	0.5	-0.008875
11.783333	0.5	-0.008625
11.791667	0.5	-0.008375
11.800000	0.5	-0.008000
11.808333	0.5	-0.007750
11.816667	0.5	-0.007375
11.825000	0.5	-0.007375
11.833333	0.5	-0.006750
11.841667	0.5	-0.006000
11.850000	0.5	-0.005375
11.858333	0.5	-0.004750
11.866667	0.5	-0.003500
11.875000	0.5	-0.002750
11.883333	0.5	-0.001750
11.891667	0.5	-0.000500
11.900000	0.5	0.000375
11.908333	0.5	0.001125
11.916667	0.5	0.002125
11.925000	0.5	0.003375
11.933333	0.5	0.004875
11.941667	0.5	0.005875
11.950000	0.5	0.006750
11.958333	0.5	0.007500
11.966667	0.5	0.008500
11.975000	0.5	0.009250
11.983333	0.5	0.010000
11.991667	0.5	0.010625
12.000000	0.5	0.011250
12.008333	0.5	0.011500
12.016667	0.5	0.011750
12.025000	0.5	0.011750
12.033333	0.5	0.012000
12.041667	0.5	0.012000
12.050000	0.5	0.011875
12.058333	0.5	0.011750
12.066667	0.5	0.011375
12.075000	0.5	0.010875
12.083333	0.5	0.010375
12.091667	0.5	0.010250
12.100000	0.5	0.009875
12.108333	0.5	0.009500
12.116667	0.5	0.009125
12.125000	0.5	0.008875
12.133333	0.5	0.008125
12.141667	0.5	0.007250
12.150000	0.5	0.006750
12.158333	0.5	0.006375
12.166667	0.5	0.006000
12.175000	0.5	0.005625
12.183333	0.5	0.005125
12.191667	0.5	0.004750
12.200000	0.5	0.004375
12.208333	0.5	0.004250
12.216667	0.5	0.003625
12.225000	0.5	0.003750
12.233333	0.5	0.003500
12.241667	0.5	0.003625
12.250000	0.5	0.003750
12.258333	0.5	0.004375
12.266667	0.5	0.004375
12.275000	0.5	0.005750
12.283333	0.5	0.006625
12.291667	0.5	0.007000
12.300000	0.5	0.007875
12.308333	0.5	0.008875
12.316667	0.5	0.010000
12.325000	0.5	0.011125
12.333333	0.5	0.012500
12.341667	0.5	0.013875
12.350000	0.5	0.014875
12.358333	0.5	0.016125
12.366667	0.5	0.017250
12.375000	0.5	0.017875
12.383333	0.5	0.018250
12.391667	0.5	0.018625
12.400000	0.5	0.019500
12.408333	0.5	0.019625
12.416667	0.5	0.019250
12.425000	0.5	0.019250
12.433333	0.5	0.018875
12.441667	0.5	0.018875
12.450000	0.5	0.018750
12.458333	0.5	0.018125
12.466667	0.5	0.017500
12.475000	0.5	0.016500
12.483333	0.5	0.016250
12.491667	0.5	0.015750
12.500000	0.5	0.015500
12.508333	0.5	0.014750
12.516667	0.5	0.014250
12.525000	0.5	0.013750
12.533333	0.5	0.013125
12.541667	0.5	0.013000
12.550000	0.5	0.012125
12.558333	0.5	0.011625
12.566667	0.5	0.011625
12.575000	0.5	0.011875
12.583333	0.5	0.011875
12.591667	0.5	0.011250
12.600000	0.5	0.011625
12.608333	0.5	0.011000
12.616667	0.5	0.011000
12.625000	0.5	0.011000
12.633333	0.5	0.010875
12.641667	0.5	0.010500
12.650000	0.5	0.010750
12.658333	0.5	0.011000
12.666667	0.5	0.010500
12.675000	0.5	0.010250
12.683333	0.5	0.010375
12.691667	0.5	0.010875
12.700000	0.5	0.010750
12.708333	0.5	0.010625
12.716667	0.5	0.010125
12.725000	0.5	0.010000
12.733333	0.5	0.010125
12.741667	0.5	0.009625
12.750000	0.5	0.009375
12.758333	0.5	0.009250
12.766667	0.5	0.008750
12.775000	0.5	0.008375
12.783333	0.5	0.008250
12.791667	0.5	0.008000
12.800000	0.5	0.007625
12.808333	0.5	0.006750
12.816667	0.5	0.006500
12.825000	0.5	0.006125
12.833333	0.5	0.005750
12.841667	0.5	0.005625
12.850000	0.5	0.005125
12.858333	0.5	0.005000
12.866667	0.5	0.005125
12.875000	0.5	0.005125
12.883333	0.5	0.004500
12.891667	0.5	0.004125
12.900000	0.5	0.003750
12.908333	0.5	0.003750
12.916667	0.5	0.003375
12.925000	0.5	0.003125
12.933333	0.5	0.002750
12.941667	0.5	0.002500
12.950000	0.5	0.002250
12.958333	0.5	0.002125
12.966667	0.5	0.001875
12.975000	0.5	0.001625
12.983333	0.5	0.001625
12.991667	0.5	0.001750
13.000000	0.5	0.001625
13.008333	0.5	0.001750
13.016667	0.5	0.002500
13.025000	0.5	0.002750
13.033333	0.5	0.002750
13.041667	0.5	0.003000
13.050000	0.5	0.002875
13.058333	0.5	0.002625
13.066667	0.5	0.002500
13.075000	0.5	0.002625
13.083333	0.5	0.002750
13.091667	0.5	0.002750
13.100000	0.5	0.003125
13.108333	0.5	0.003875
13.116667	0.5	0.004375
13.125000	0.5	0.004125
13.133333	0.5	0.004250
13.141667	0.5	0.004250
13.150000	0.5	0.004250
13.158333	0.5	0.004750
13.166667	0.5	0.004625
13.175000	0.5	0.004500
13.183333	0.5	0.004250
13.191667	0.5	0.003750
13.200000	0.5	0.003375
13.208333	0.5	0.003375
13.216667	0.5	0.003250
13.225000	0.5	0.003250
13.233333	0.5	0.002750
13.241667	0.5	0.002375
13.250000	0.5	0.002125
13.258333	0.5	0.002000
13.266667	0.5	0.001750
13.275000	0.5	0.000875
13.283333	0.5	0.000250
13.291667	0.5	-0.000125
13.300000	0.5	-0.000875
13.308333	0.5	-0.001750
13.316667	0.5	-0.001750
13.325000	0.5	-0.002125
13.333333	0.5	-0.002625
13.341667	0.5	-0.003500
13.350000	0.5	-0.004250
13.358333	0.5	-0.004625
13.366667	0.5	-0.005500
13.375000	0.5	-0.006125
13.383333	0.5	-0.007375
13.391667	0.5	-0.007875
13.400000	0.5	-0.008500
13.408333	0.5	-0.008875
13.416667	0.5	-0.009375
13.425000	0.5	-0.009500
13.433333	0.5	-0.009750
13.441667	0.5	-0.010250
13.450000	0.5	-0.010750
13.458333	0.5	-0.010875
13.466667	0.5	-0.010875
13.475000	0.5	-0.010875
13.483333	0.5	-0.010750
13.491667	0.5	-0.010625
13.500000	0.5	-0.010750
13.508333	0.5	-0.011125
13.516667	0.5	-0.011375
13.525000	0.5	-0.011500
13.533333	0.5	-0.011625
13.541667	0.5	-0.011875
13.550000	0.5	-0.012125
13.558333	0.5	-0.011750
13.566667	0.5	-0.011500
13.575000	0.5	-0.011250
13.583333	0.5	-0.010875
13.591667	0.5	-0.010500
13.600000	0.5	-0.010000
13.608333	0.5	-0.009625
13.616667	0.5	-0.009500
13.625000	0.5	-0.009000
13.633333	0.5	-0.008625
13.641667	0.5	-0.007750
13.650000	0.5	-0.007375
13.658333	0.5	-0.007375
13.666667	0.5	-0.007125
13.675000	0.5	-0.006750
13.683333	0.5	-0.006250
13.691667	0.5	-0.005750
13.700000	0.5	-0.005750
13.708333	0.5	-0.005625
13.716667	0.5	-0.005250
13.725000	0.5	-0.005000
13.733333	0.5	-0.004000
13.741667	0.5	-0.003375
13.750000	0.5	-0.002625
13.758333	0.5	-0.001750
13.766667	0.5	-0.001250
13.775000	0.5	-0.000750
13.783333	0.5	0.000250
13.791667	0.5	0.001000
13.800000	0.5	0.001875
13.808333	0.5	0.002375
13.816667	0.5	0.002625
13.825000	0.5	0.003375
13.833333	0.5	0.004250
13.841667	0.5	0.004875
13.850000	0.5	0.005250
13.858333	0.5	0.005625
13.866667	0.5	0.006375
13.875000	0.5	0.007250
13.883333	0.5	0.007750
13.891667	0.5	0.008250
13.900000	0.5	0.008625
13.908333	0.5	0.008875
13.916667	0.5	0.009500
13.925000	0.5	0.010000
13.933333	0.5	0.010250
13.941667	0.5	0.010250
13.950000	0.5	0.011000
13.958333	0.5	0.012000
13.966667	0.5	0.012625
13.975000	0.5	0.013000
13.983333	0.5	0.013125
13.991667	0.5	0.013375
14.000000	0.5	0.013875
14.008333	0.5	0.014000
14.016667	0.5	0.013875
14.025000	0.5	0.013875
14.033333	0.5	0.014500
14.041667	0.5	0.014500
14.050000	0.5	0.014750
14.058333	0.5	0.014750
14.066667	0.5	0.014375
14.075000	0.5	0.014875
14.083333	0.5	0.015375
14.091667	0.5	0.015500
14.100000	0.5	0.015750
14.108333	0.5	0.015875
14.116667	0.5	0.016000
14.125000	0.5	0.015875
14.133333	0.5	0.016125
14.141667	0.5	0.016625
14.150000	0.5	0.016875
14.158333	0.5	0.017000
14.166667	0.5	0.017250
14.175000	0.5	0.017625
14.183333	0.5	0.017875
14.191667	0.5	0.018000
14.200000	0.5	0.018000
14.208333	0.5	0.018125
14.216667	0.5	0.018250
14.225000	0.5	0.018625
14.233333	0.5	0.019000
14.241667	0.5	0.019750
14.250000	0.5	0.020125
14.258333	0.5	0.020375
14.266667	0.5	0.020625
14.275000	0.5	0.020875
14.283333	0.5	0.020875
14.291667	0.5	0.021250
14.300000	0.5	0.021125
14.308333	0.5	0.021625
14.316667	0.5	0.022125
14.325000	0.5	0.022250
14.333333	0.5	0.022250
14.341667	0.5	0.022750
14.350000	0.5	0.023000
14.358333	0.5	0.023125
14.366667	0.5	0.023125
14.375000	0.5	0.023250
14.383333	0.5	0.023500
14.391667	0.5	0.023375
14.400000	0.5	0.023000
14.408333	0.5	0.022625
14.416667	0.5	0.022625
14.425000	0.5	0.022500
14.433333	0.5	0.022375
14.441667	0.5	0.022250
14.450000	0.5	0.021875
14.458333	0.5	0.021500
14.466667	0.5	0.021250
14.475000	0.5	0.021125
14.483333	0.5	0.021375
14.491667	0.5	0.020875
14.500000	0.5	0.020125
14.508333	0.5	0.019750
14.516667	0.5	0.019500
14.525000	0.5	0.018750
14.533333	0.5	0.018000
14.541667	0.5	0.017500
14.550000	0.5	0.016875
14.558333	0.5	0.016250
14.566667	0.5	0.015500
14.575000	0.5	0.015125
14.583333	0.5	0.015000
14.591667	0.5	0.015000
14.600000	0.5	0.014375
14.608333	0.5	0.014125
14.616667	0.5	0.013875
14.625000	0.5	0.013375
14.633333	0.5	0.013250
14.641667	0.5	0.013250
14.650000	0.5	0.013250
14.658333	0.5	0.013000
14.666667	0.5	0.013000
14.675000	0.5	0.013375
14.683333	0.5	0.013375
14.691667	0.5	0.013375
14.700000	0.5	0.013250
14.708333	0.5	0.013125
14.716667	0.5	0.013625
14.725000	0.5	0.013375
14.733333	0.5	0.013125
14.741667	0.5	0.013250
14.750000	0.5	0.013625
14.758333	0.5	0.013750
14.766667	0.5	0.013875
14.775000	0.5	0.013750
14.783333	0.5	0.013750
14.791667	0.5	0.013250
14.800000	0.5	0.012875
14.808333	0.5	0.013000
14.816667	0.5	0.013250
14.825000	0.5	0.013000
14.833333	0.5	0.013000
14.841667	0.5	0.012625
14.850000	0.5	0.012625
14.858333	0.5	0.012875
14.866667	0.5	0.012875
14.875000	0.5	0.013125
14.883333	0.5	0.013375
14.891667	0.5	0.013250
14.900000	0.5	0.013625
14.908333	0.5	0.013875
14.916667	0.5	0.013875
14.925000	0.5	0.013750
14.933333	0.5	0.013875
14.941667	0.5	0.014000
14.950000	0.5	0.014125
14.958333	0.5	0.014625
14.966667	0.5	0.014125
14.975000	0.5	0.013750
14.983333	0.5	0.013750
14.991667	0.5	0.013625
15.000000	0.5	0.013750
15.008333	0.5	0.013625
15.016667	0.5	0.013625
15.025000	0.5	0.014000
15.033333	0.5	0.014250
15.041667	0.5	0.014375
15.050000	0.5	0.014125
15.058333	0.5	0.013750
15.066667	0.5	0.013500
15.075000	0.5	0.013375
15.083333	0.5	0.013375
15.091667	0.5	0.013125
15.100000	0.5	0.013000
15.108333	0.5	0.012875
15.116667	0.5	0.012500
15.125000	0.5	0.012250
15.133333	0.5	0.012125
15.141667	0.5	0.011625
15.150000	0.5	0.011125
15.158333	0.5	0.010625
15.166667	0.5	0.010375
15.175000	0.5	0.009750
15.183333	0.5	0.009750
15.191667	0.5	0.009500
15.200000	0.5	0.009125
15.208333	0.5	0.009125
15.216667	0.5	0.008875
15.225000	0.5	0.008375
15.233333	0.5	0.008125
15.241667	0.5	0.007750
15.250000	0.5	0.007875
15.258333	0.5	0.007375
15.266667	0.5	0.007000
15.275000	0.5	0.006625
15.283333	0.5	0.006125
15.291667	0.5	0.005875
15.300000	0.5	0.006000
15.308333	0.5	0.005750
15.316667	0.5	0.005125
15.325000	0.5	0.005000
15.333333	0.5	0.004875
15.341667	0.5	0.004625
15.350000	0.5	0.004625
15.358333	0.5	0.004500
15.366667	0.5	0.004500
15.375000	0.5	0.004250
15.383333	0.5	0.004375
15.391667	0.5	0.004375
15.400000	0.5	0.004125
15.408333	0.5	0.004125
15.416667	0.5	0.003625
15.425000	0.5	0.003375
15.433333	0.5	0.003250
15.441667	0.5	0.002875
15.450000	0.5	0.002750
15.458333	0.5	0.003000
15.466667	0.5	0.003125
15.475000	0.5	0.003000
15.483333	0.5	0.003000
15.491667	0.5	0.002875
15.500000	0.5	0.003000
15.508333	0.5	0.002750
15.516667	0.5	0.002500
15.525000	0.5	0.002250
15.533333	0.5	0.002375
15.541667	0.5	0.002375
15.550000	0.5	0.002250
15.558333	0.5	0.001875
15.566667	0.5	0.001250
15.575000	0.5	0.001000
15.583333	0.5	0.001000
15.591667	0.5	0.000750
15.600000	0.5	0.000750
15.608333	0.5	0.000625
15.616667	0.5	0.000375
15.625000	0.5	0.000000
15.633333	0.5	-0.000500
15.641667	0.5	-0.000750
15.650000	0.5	-0.000750
15.658333	0.5	-0.001125
15.666667	0.5	-0.001375
15.675000	0.5	-0.001625
15.683333	0.5	-0.002250
15.691667	0.5	-0.002750
15.700000	0.5	-0.003125
15.708333	0.5	-0.003375
15.716667	0.5	-0.003500
15.725000	0.5	-0.004125
15.733333	0.5	-0.004500
15.741667	0.5	-0.004500
15.750000	0.5	-0.004375
15.758333	0.5	-0.004625
15.766667	0.5	-0.004875
15.775000	0.5	-0.004875
15.783333	0.5	-0.005250
15.791667	0.5	-0.005750
15.800000	0.5	-0.006000
15.808333	0.5	-0.006250
15.816667	0.5	-0.006250
15.825000	0.5	-0.006125
15.833333	0.5	-0.006000
15.841667	0.5	-0.006375
15.850000	0.5	-0.006875
15.858333	0.5	-0.007375
15.866667	0.5	-0.007500
15.875000	0.5	-0.007250
15.883333	0.5	-0.006500
15.891667	0.5	-0.005875
15.900000	0.5	-0.006125
15.908333	0.5	-0.006375
15.916667	0.5	-0.006375
15.925000	0.5	-0.005875
15.933333	0.5	-0.005875
15.941667	0.5	-0.006125
15.950000	0.5	-0.006000
15.958333	0.5	-0.005500
15.966667	0.5	-0.005250
15.975000	0.5	-0.005125
15.983333	0.5	-0.004875
15.991667	0.5	-0.004875
16.000000	0.5	-0.004500
16.008333	0.5	-0.004125
16.016667	0.5	-0.003750
16.025000	0.5	-0.003500
16.033333	0.5	-0.003375
16.041667	0.5	-0.003375
16.050000	0.5	-0.003125
16.058333	0.5	-0.003125
16.066667	0.5	-0.003375
16.075000	0.5	-0.003625
16.083333	0.5	-0.003500
16.091667	0.5	-0.003625
16.100000	0.5	-0.003500
16.108333	0.5	-0.003375
16.116667	0.5	-0.002875
16.125000	0.5	-0.003250
16.133333	0.5	-0.003250
16.141667	0.5	-0.003750
16.150000	0.5	-0.003625
16.158333	0.5	-0.003750
16.166667	0.5	-0.003875
16.175000	0.5	-0.003625
16.183333	0.5	-0.003625
16.191667	0.5	-0.003625
16.200000	0.5	-0.003875
16.208333	0.5	-0.003875
16.216667	0.5	-0.003750
16.225000	0.5	-0.004000
16.233333	0.5	-0.003625
16.241667	0.5	-0.003875
16.250000	0.5	-0.004000
16.258333	0.5	-0.004125
16.266667	0.5	-0.003875
16.275000	0.5	-0.003625
16.283333	0.5	-0.003875
16.291667	0.5	-0.003750
16.300000	0.5	-0.003625
16.308333	0.5	-0.003625
16.316667	0.5	-0.003750
16.325000	0.5	-0.003375
16.333333	0.5	-0.003250
16.341667	0.5	-0.003125
16.350000	0.5	-0.003125
16.358333	0.5	-0.003125
16.366667	0.5	-0.003000
16.375000	0.5	-0.002375
16.383333	0.5	-0.002000
16.391667	0.5	-0.001500
16.400000	0.5	-0.001250
16.408333	0.5	-0.000750
16.416667	0.5	-0.000375
16.425000	0.5	0.000000
16.433333	0.5	0.001000
16.441667	0.5	0.001625
16.450000	0.5	0.002375
16.458333	0.5	0.003125
16.466667	0.5	0.003750
16.475000	0.5	0.004000
16.483333	0.5	0.004625
16.491667	0.5	0.005000
16.500000	0.5	0.005625
16.508333	0.5	0.006125
16.516667	0.5	0.006875
16.525000	0.5	0.007500
16.533333	0.5	0.008000
16.541667	0.5	0.008750
16.550000	0.5	0.009875
16.558333	0.5	0.010750
16.566667	0.5	0.011625
16.575000	0.5	0.012500
16.583333	0.5	0.013750
16.591667	0.5	0.014375
16.600000	0.5	0.015125
16.608333	0.5	0.015875
16.616667	0.5	0.016625
16.625000	0.5	0.017250
16.633333	0.5	0.017750
16.641667	0.5	0.018125
16.650000	0.5	0.018375
16.658333	0.5	0.019125
16.666667	0.5	0.019875
16.675000	0.5	0.020000
16.683333	0.5	0.020625
16.691667	0.5	0.021375
16.700000	0.5	0.021750
16.708333	0.5	0.022625
16.716667	0.5	0.023375
16.725000	0.5	0.023625
16.733333	0.5	0.024375
16.741667	0.5	0.024875
16.750000	0.5	0.025125
16.758333	0.5	0.025250
16.766667	0.5	0.025875
16.775000	0.5	0.026750
16.783333	0.5	0.026875
16.791667	0.5	0.027375
16.800000	0.5	0.028000
16.808333	0.5	0.028625
16.816667	0.5	0.028750
16.825000	0.5	0.029000
16.833333	0.5	0.029000
16.841667	0.5	0.029125
16.850000	0.5	0.029375
16.858333	0.5	0.029750
16.866667	0.5	0.030125
16.875000	0.5	0.030500
16.883333	0.5	0.030750
16.891667	0.5	0.031250
16.900000	0.5	0.031875
16.908333	0.5	0.032000
16.916667	0.5	0.032125
16.925000	0.5	0.032000
16.933333	0.5	0.032000
16.941667	0.5	0.032000
16.950000	0.5	0.031875
16.958333	0.5	0.031875
16.966667	0.5	0.032000
16.975000	0.5	0.031875
16.983333	0.5	0.031500
16.991667	0.5	0.030875
17.000000	0.5	0.030375
17.008333	0.5	0.029750
17.016667	0.5	0.029250
17.025000	0.5	0.028750
17.033333	0.5	0.027875
17.041667	0.5	0.026500
17.050000	0.5	0.025500
17.058333	0.5	0.024500
17.066667	0.5	0.023500
17.075000	0.5	0.021875
17.083333	0.5	0.020375
17.091667	0.5	0.018875
17.100000	0.5	0.016375
17.108333	0.5	0.014000
17.116667	0.5	0.011500
17.125000	0.5	0.009000
17.133333	0.5	0.006000
17.141667	0.5	0.002750
17.150000	0.5	-0.000750
17.158333	0.5	-0.004625
17.166667	0.5	-0.008875
17.175000	0.5	-0.013500
17.183333	0.5	-0.017750
17.191667	0.5	-0.022500
17.200000	0.5	-0.027250
17.208333	0.5	-0.031875
17.216667	0.5	-0.036875
17.225000	0.5	-0.042000
17.233333	0.5	-0.047125
17.241667	0.5	-0.052500
17.250000	0.5	-0.057750
17.258333	0.5	-0.062750
17.266667	0.5	-0.067500
17.275000	0.5	-0.071875
17.283333	0.5	-0.076000
17.291667	0.5	-0.079625
17.300000	0.5	-0.083125
17.308333	0.5	-0.086375
17.316667	0.5	-0.089000
17.325000	0.5	-0.091250
17.333333	0.5	-0.092875
17.341667	0.5	-0.093625
17.350000	0.5	-0.094000
17.358333	0.5	-0.094000
17.366667	0.5	-0.093375
17.375000	0.5	-0.092750
17.383333	0.5	-0.091875
17.391667	0.5	-0.090375
17.400000	0.5	-0.088125
17.408333	0.5	-0.085250
17.416667	0.5	-0.082125
17.425000	0.5	-0.078500
17.433333	0.5	-0.074875
17.441667	0.5	-0.071125
17.450000	0.5	-0.067125
17.458333	0.5	-0.063500
17.466667	0.5	-0.059625
17.475000	0.5	-0.056000
17.483333	0.5	-0.052000
17.491667	0.5	-0.048250
17.500000	0.5	-0.044625
17.508333	0.5	-0.040875
17.516667	0.5	-0.037625
17.525000	0.5	-0.034625
17.533333	0.5	-0.031750
17.541667	0.5	-0.028750
17.550000	0.5	-0.026500
17.558333	0.5	-0.023875
17.566667	0.5	-0.021250
17.575000	0.5	-0.019250
17.583333	0.5	-0.017250
17.591667	0.5	-0.015500
17.600000	0.5	-0.014250
17.608333	0.5	-0.012875
17.616667	0.5	-0.011375
17.625000	0.5	-0.010125
17.633333	0.5	-0.009000
17.641667	0.5	-0.008000
17.650000	0.5	-0.007000
17.658333	0.5	-0.006625
17.666667	0.5	-0.005875
17.675000	0.5	-0.005000
17.683333	0.5	-0.004375
17.691667	0.5	-0.003750
17.700000	0.5	-0.002750
17.708333	0.5	-0.001875
17.716667	0.5	-0.001375
17.725000	0.5	-0.000750
17.733333	0.5	-0.000125
17.741667	0.5	0.000000
17.750000	0.5	0.000000
17.758333	0.5	0.000375
17.766667	0.5	0.000500
17.775000	0.5	0.000500
17.783333	0.5	0.001000
17.791667	0.5	0.001500
17.800000	0.5	0.001375
17.808333	0.5	0.001750
17.816667	0.5	0.001875
17.825000	0.5	0.001875
17.833333	0.5	0.002000
17.841667	0.5	0.002250
17.850000	0.5	0.002500
17.858333	0.5	0.002250
17.866667	0.5	0.002250
17.875000	0.5	0.002625
17.883333	0.5	0.002375
17.891667	0.5	0.002250
17.900000	0.5	0.001750
17.908333	0.5	0.001375
17.916667	0.5	0.001250
17.925000	0.5	0.001625
17.933333	0.5	0.001375
17.941667	0.5	0.001250
17.950000	0.5	0.001375
17.958333	0.5	0.001500
17.966667	0.5	0.001500
17.975000	0.5	0.001125
17.983333	0.5	0.000625
17.991667	0.5	0.000375
18.000000	0.5	0.000500
18.008333	0.5	0.000625
18.016667	0.5	0.000125
18.025000	0.5	-0.000250
18.033333	0.5	-0.000625
18.041667	0.5	-0.000500
18.050000	0.5	-0.000875
18.058333	0.5	-0.001250
18.066667	0.5	-0.001625
18.075000	0.5	-0.002000
18.083333	0.5	-0.002750
18.091667	0.5	-0.003500
18.100000	0.5	-0.003750
18.108333	0.5	-0.004000
18.116667	0.5	-0.004750
18.125000	0.5	-0.005125
18.133333	0.5	-0.005750
18.141667	0.5	-0.006375
18.150000	0.5	-0.007375
18.158333	0.5	-0.008250
18.166667	0.5	-0.008750
18.175000	0.5	-0.009875
18.183333	0.5	-0.010750
18.191667	0.5	-0.011750
18.200000	0.5	-0.012625
18.208333	0.5	-0.014125
18.216667	0.5	-0.015250
18.225000	0.5	-0.016375
18.233333	0.5	-0.017625
18.241667	0.5	-0.019625
18.250000	0.5	-0.021125
18.258333	0.5	-0.022750
18.266667	0.5	-0.024250
18.275000	0.5	-0.025875
18.283333	0.5	-0.027375
18.291667	0.5	-0.029125
18.300000	0.5	-0.030625
18.308333	0.5	-0.031625
18.316667	0.5	-0.033375
18.325000	0.5	-0.035375
18.333333	0.5	-0.037000
18.341667	0.5	-0.038375
18.350000	0.5	-0.039500
18.358333	0.5	-0.040500
18.366667	0.5	-0.041625
18.375000	0.5	-0.041875
18.383333	0.5	-0.042875
18.391667	0.5	-0.043750
18.400000	0.5	-0.044375
18.408333	0.5	-0.044625
18.416667	0.5	-0.044750
18.425000	0.5	-0.044500
18.433333	0.5	-0.044625
18.441667	0.5	-0.044250
18.450000	0.5	-0.043875
18.458333	0.5	-0.043250
18.466667	0.5	-0.042500
18.475000	0.5	-0.041500
18.483333	0.5	-0.040375
18.491667	0.5	-0.039250
18.500000	0.5	-0.038125
18.508333	0.5	-0.036625
18.516667	0.5	-0.034750
18.525000	0.5	-0.032750
18.533333	0.5	-0.031125
18.541667	0.5	-0.029625
18.550000	0.5	-0.028250
18.558333	0.5	-0.026750
18.566667	0.5	-0.025500
18.575000	0.5	-0.024500
18.583333	0.5	-0.023250
18.591667	0.5	-0.021875
18.600000	0.5	-0.020500
18.608333	0.5	-0.019125
18.616667	0.5	-0.017750
18.625000	0.5	-0.016375
18.633333	0.5	-0.015250
18.641667	0.5	-0.014500
18.650000	0.5	-0.013375
18.658333	0.5	-0.012500
18.666667	0.5	-0.011875
18.675000	0.5	-0.011250
18.683333	0.5	-0.010500
18.691667	0.5	-0.010125
18.700000	0.5	-0.009625
18.708333	0.5	-0.009125
18.716667	0.5	-0.008750
18.725000	0.5	-0.008500
18.733333	0.5	-0.008500
18.741667	0.5	-0.008250
18.750000	0.5	-0.007875
18.758333	0.5	-0.007875
18.766667	0.5	-0.007750
18.775000	0.5	-0.007875
18.783333	0.5	-0.007750
18.791667	0.5	-0.008000
18.800000	0.5	-0.007875
18.808333	0.5	-0.007625
18.816667	0.5	-0.007625
18.825000	0.5	-0.007750
18.833333	0.5	-0.007875
18.841667	0.5	-0.008375
18.850000	0.5	-0.008875
18.858333	0.5	-0.009375
18.866667	0.5	-0.009625
18.875000	0.5	-0.009500
18.883333	0.5	-0.009375
18.891667	0.5	-0.009750
18.900000	0.5	-0.009875
18.908333	0.5	-0.010125
18.916667	0.5	-0.010625
18.925000	0.5	-0.010875
18.933333	0.5	-0.011375
18.941667	0.5	-0.011625
18.950000	0.5	-0.011875
18.958333	0.5	-0.012000
18.966667	0.5	-0.012125
18.975000	0.5	-0.012750
18.983333	0.5	-0.013000
18.991667	0.5	-0.012750
19.000000	0.5	-0.012875
19.008333	0.5	-0.013375
19.016667	0.5	-0.013750
19.025000	0.5	-0.014500
19.033333	0.5	-0.015000
19.041667	0.5	-0.015750
19.050000	0.5	-0.016125
19.058333	0.5	-0.016500
19.066667	0.5	-0.016875
19.075000	0.5	-0.017000
19.083333	0.5	-0.017750
19.091667	0.5	-0.018000
19.100000	0.5	-0.018125
19.108333	0.5	-0.018625
19.116667	0.5	-0.019250
19.125000	0.5	-0.020125
19.133333	0.5	-0.020625
19.141667	0.5	-0.020875
19.150000	0.5	-0.021500
19.158333	0.5	-0.022500
19.166667	0.5	-0.023500
19.175000	0.5	-0.024000
19.183333	0.5	-0.024875
19.191667	0.5	-0.025500
19.200000	0.5	-0.026375
19.208333	0.5	-0.026750
19.216667	0.5	-0.027375
19.225000	0.5	-0.028250
19.233333	0.5	-0.029000
19.241667	0.5	-0.029375
19.250000	0.5	-0.029375
19.258333	0.5	-0.030000
19.266667	0.5	-0.030750
19.275000	0.5	-0.031125
19.283333	0.5	-0.031625
19.291667	0.5	-0.031875
19.300000	0.5	-0.032500
19.308333	0.5	-0.033250
19.316667	0.5	-0.033750
19.325000	0.5	-0.034250
19.333333	0.5	-0.034750
19.341667	0.5	-0.035500
19.350000	0.5	-0.036125
19.358333	0.5	-0.036625
19.366667	0.5	-0.036875
19.375000	0.5	-0.036875
19.383333	0.5	-0.036875
19.391667	0.5	-0.037000
19.400000	0.5	-0.037500
19.408333	0.5	-0.037750
19.416667	0.5	-0.037875
19.425000	0.5	-0.038000
19.433333	0.5	-0.038375
19.441667	0.5	-0.038875
19.450000	0.5	-0.039125
19.458333	0.5	-0.039375
19.466667	0.5	-0.039250
19.475000	0.5	-0.039875
19.483333	0.5	-0.040000
19.491667	0.5	-0.040125
19.500000	0.5	-0.040750
19.508333	0.5	-0.040875
19.516667	0.5	-0.041000
19.525000	0.5	-0.041125
19.533333	0.5	-0.040875
19.541667	0.5	-0.041250
19.550000	0.5	-0.041750
19.558333	0.5	-0.042250
19.566667	0.5	-0.042750
19.575000	0.5	-0.043250
19.583333	0.5	-0.043000
19.591667	0.5	-0.043000
19.600000	0.5	-0.043375
19.608333	0.5	-0.043375
19.616667	0.5	-0.043500
19.625000	0.5	-0.043375
19.633333	0.5	-0.043250
19.641667	0.5	-0.043500
19.650000	0.5	-0.043625
19.658333	0.5	-0.043375
19.666667	0.5	-0.043375
19.675000	0.5	-0.043000
19.683333	0.5	-0.043000
19.691667	0.5	-0.043250
19.700000	0.5	-0.043125
19.708333	0.5	-0.043000
19.716667	0.5	-0.042875
19.725000	0.5	-0.042750
19.733333	0.5	-0.042750
19.741667	0.5	-0.042625
19.750000	0.5	-0.042500
19.758333	0.5	-0.042250
19.766667	0.5	-0.042000
19.775000	0.5	-0.042125
19.783333	0.5	-0.041750
19.791667	0.5	-0.041750
19.800000	0.5	-0.041500
19.808333	0.5	-0.041250
19.816667	0.5	-0.041375
19.825000	0.5	-0.041250
19.833333	0.5	-0.041000
19.841667	0.5	-0.040500
19.850000	0.5	-0.040250
19.858333	0.5	-0.039875
19.866667	0.5	-0.039875
19.875000	0.5	-0.039375
19.883333	0.5	-0.039125
19.891667	0.5	-0.039500
19.900000	0.5	-0.039500
19.908333	0.5	-0.039750
19.916667	0.5	-0.039250
19.925000	0.5	-0.038875
19.933333	0.5	-0.038375
19.941667	0.5	-0.037875
19.950000	0.5	-0.037500
19.958333	0.5	-0.037125
19.966667	0.5	-0.036875
19.975000	0.5	-0.036500
19.983333	0.5	-0.036750
19.991667	0.5	-0.036625
20.000000	0.5	-0.036875
20.008333	0.5	-0.036250
20.016667	0.5	-0.035625
20.025000	0.5	-0.035375
20.033333	0.5	-0.035375
20.041667	0.5	-0.035375
20.050000	0.5	-0.035375
20.058333	0.5	-0.035375
20.066667	0.5	-0.035375
20.075000	0.5	-0.035000
20.083333	0.5	-0.035250
20.091667	0.5	-0.035250
20.100000	0.5	-0.035250
20.108333	0.5	-0.035250
20.116667	0.5	-0.035000
20.125000	0.5	-0.034625
20.133333	0.5	-0.034250
20.141667	0.5	-0.034375
20.150000	0.5	-0.034500
20.158333	0.5	-0.034500
20.166667	0.5	-0.034625
20.175000	0.5	-0.034875
20.183333	0.5	-0.034750
20.191667	0.5	-0.034250
20.200000	0.5	-0.034500
20.208333	0.5	-0.034750
20.216667	0.5	-0.034250
20.225000	0.5	-0.034250
20.233333	0.5	-0.034250
20.241667	0.5	-0.034000
20.250000	0.5	-0.034250
20.258333	0.5	-0.034500
20.266667	0.5	-0.034875
20.275000	0.5	-0.034875
20.283333	0.5	-0.035375
20.291667	0.5	-0.035625
20.300000	0.5	-0.035750
20.308333	0.5	-0.036375
20.316667	0.5	-0.036750
20.325000	0.5	-0.036500
20.333333	0.5	-0.036750
20.341667	0.5	-0.036875
20.350000	0.5	-0.036875
20.358333	0.5	-0.037500
20.366667	0.5	-0.037750
20.375000	0.5	-0.037625
20.383333	0.5	-0.037625
20.391667	0.5	-0.038000
20.400000	0.5	-0.038250
20.408333	0.5	-0.038250
20.416667	0.5	-0.038375
20.425000	0.5	-0.038625
20.433333	0.5	-0.038875
20.441667	0.5	-0.039000
20.450000	0.5	-0.039000
20.458333	0.5	-0.038875
20.466667	0.5	-0.039125
20.475000	0.5	-0.039250
20.483333	0.5	-0.039625
20.491667	0.5	-0.039625
20.500000	0.5	-0.039625
20.508333	0.5	-0.040000
20.516667	0.5	-0.039875
20.525000	0.5	-0.039625
20.533333	0.5	-0.039000
20.541667	0.5	-0.039000
20.550000	0.5	-0.038500
20.558333	0.5	-0.038125
20.566667	0.5	-0.037875
20.575000	0.5	-0.037750
20.583333	0.5	-0.037750
20.591667	0.5	-0.037250
20.600000	0.5	-0.037000
20.608333	0.5	-0.036250
20.616667	0.5	-0.035750
20.625000	0.5	-0.035375
20.633333	0.5	-0.034750
20.641667	0.5	-0.034250
20.650000	0.5	-0.033375
20.658333	0.5	-0.032750
20.666667	0.5	-0.032625
20.675000	0.5	-0.032625
20.683333	0.5	-0.032000
20.691667	0.5	-0.031625
20.700000	0.5	-0.031125
20.708333	0.5	-0.030750
20.716667	0.5	-0.030125
20.725000	0.5	-0.029750
20.733333	0.5	-0.030000
20.741667	0.5	-0.030250
20.750000	0.5	-0.029625
20.758333	0.5	-0.028500
20.766667	0.5	-0.028000
20.775000	0.5	-0.027375
20.783333	0.5	-0.026625
20.791667	0.5	-0.026250
20.800000	0.5	-0.025625
20.808333	0.5	-0.024500
20.816667	0.5	-0.024000
20.825000	0.5	-0.022750
20.833333	0.5	-0.021875
20.841667	0.5	-0.021500
20.850000	0.5	-0.021125
20.858333	0.5	-0.020375
20.866667	0.5	-0.020125
20.875000	0.5	-0.019750
20.883333	0.5	-0.019125
20.891667	0.5	-0.018500
20.900000	0.5	-0.017875
20.908333	0.5	-0.017000
20.916667	0.5	-0.016500
20.925000	0.5	-0.016000
20.933333	0.5	-0.015500
20.941667	0.5	-0.014500
20.950000	0.5	-0.013625
20.958333	0.5	-0.013000
20.966667	0.5	-0.012500
20.975000	0.5	-0.012375
20.983333	0.5	-0.012125
20.991667	0.5	-0.011500
21.000000	0.5	-0.011125
21.008333	0.5	-0.010875
21.016667	0.5	-0.010625
21.025000	0.5	-0.010125
21.033333	0.5	-0.010000
21.041667	0.5	-0.009375
21.050000	0.5	-0.009125
21.058333	0.5	-0.009125
21.066667	0.5	-0.008750
21.075000	0.5	-0.008375
21.083333	0.5	-0.008000
21.091667	0.5	-0.007875
21.100000	0.5	-0.007750
21.108333	0.5	-0.008000
21.116667	0.5	-0.008000
21.125000	0.5	-0.008000
21.133333	0.5	-0.008125
21.141667	0.5	-0.007625
21.150000	0.5	-0.007375
21.158333	0.5	-0.007125
21.166667	0.5	-0.006875
21.175000	0.5	-0.006500
21.183333	0.5	-0.006375
21.191667	0.5	-0.006375
21.200000	0.5	-0.006000
21.208333	0.5	-0.005500
21.216667	0.5	-0.005000
21.225000	0.5	-0.004625
21.233333	0.5	-0.004125
21.241667	0.5	-0.003750
21.250000	0.5	-0.003750
21.258333	0.5	-0.003500
21.266667	0.5	-0.003250
21.275000	0.5	-0.002500
21.283333	0.5	-0.001875
21.291667	0.5	-0.001750
21.300000	0.5	-0.001625
21.308333	0.5	-0.001500
21.316667	0.5	-0.001250
21.325000	0.5	-0.001375
21.333333	0.5	-0.001375
21.341667	0.5	-0.001125
21.350000	0.5	-0.000250
21.358333	0.5	0.000000
21.366667	0.5	0.000375
21.375000	0.5	0.000625
21.383333	0.5	0.000875
21.391667	0.5	0.001250
21.400000	0.5	0.001625
21.408333	0.5	0.002000
21.416667	0.5	0.001875
21.425000	0.5	0.001875
21.433333	0.5	0.002000
21.441667	0.5	0.002250
21.450000	0.5	0.002625
21.458333	0.5	0.002875
21.466667	0.5	0.002875
21.475000	0.5	0.002875
21.483333	0.5	0.003125
21.491667	0.5	0.003125
21.500000	0.5	0.003250
21.508333	0.5	0.003375
21.516667	0.5	0.003250
21.525000	0.5	0.003125
21.533333	0.5	0.003500
21.541667	0.5	0.003375
21.550000	0.5	0.003625
21.558333	0.5	0.003875
21.566667	0.5	0.003875
21.575000	0.5	0.004250
21.583333	0.5	0.004250
21.591667	0.5	0.004125
21.600000	0.5	0.003875
21.608333	0.5	0.003625
21.616667	0.5	0.003625
21.625000	0.5	0.004125
21.633333	0.5	0.004000
21.641667	0.5	0.003625
21.650000	0.5	0.003750
21.658333	0.5	0.003625
21.666667	0.5	0.004125
21.675000	0.5	0.004125
21.683333	0.5	0.003875
21.691667	0.5	0.003750
21.700000	0.5	0.004375
21.708333	0.5	0.004250
21.716667	0.5	0.004000
21.725000	0.5	0.004750
21.733333	0.5	0.005125
21.741667	0.5	0.005375
21.750000	0.5	0.005750
21.758333	0.5	0.006125
21.766667	0.5	0.006000
21.775000	0.5	0.006250
21.783333	0.5	0.006625
21.791667	0.5	0.006250
21.800000	0.5	0.006750
21.808333	0.5	0.007125
21.816667	0.5	0.007125
21.825000	0.5	0.006875
21.833333	0.5	0.006750
21.841667	0.5	0.007000
21.850000	0.5	0.007125
21.858333	0.5	0.007000
21.866667	0.5	0.007000
21.875000	0.5	0.007500
21.883333	0.5	0.007750
21.891667	0.5	0.007875
21.900000	0.5	0.008125
21.908333	0.5	0.007750
21.916667	0.5	0.007500
21.925000	0.5	0.007625
21.933333	0.5	0.007625
21.941667	0.5	0.007250
21.950000	0.5	0.007250
21.958333	0.5	0.007500
21.966667	0.5	0.007750
21.975000	0.5	0.007875
21.983333	0.5	0.007625
21.991667	0.5	0.007625
22.000000	0.5	0.007875
22.008333	0.5	0.008000
22.016667	0.5	0.008000
22.025000	0.5	0.008000
22.033333	0.5	0.008000
22.041667	0.5	0.008125
22.050000	0.5	0.007750
22.058333	0.5	0.007375
22.066667	0.5	0.007125
22.075000	0.5	0.007125
22.083333	0.5	0.007250
22.091667	0.5	0.006875
22.100000	0.5	0.006500
22.108333	0.5	0.006375
22.116667	0.5	0.006125
22.125000	0.5	0.005875
22.133333	0.5	0.005625
22.141667	0.5	0.005125
22.150000	0.5	0.005250
22.158333	0.5	0.005250
22.166667	0.5	0.005250
22.175000	0.5	0.005375
22.183333	0.5	0.005500
22.191667	0.5	0.005500
22.200000	0.5	0.005125
22.208333	0.5	0.004625
22.216667	0.5	0.004500
22.225000	0.5	0.004250
22.233333	0.5	0.004375
22.241667	0.5	0.004375
22.250000	0.5	0.003750
22.258333	0.5	0.004000
22.266667	0.5	0.003375
22.275000	0.5	0.003250
22.283333	0.5	0.003125
22.291667	0.5	0.003125
22.300000	0.5	0.003000
22.308333	0.5	0.002750
22.316667	0.5	0.002625
22.325000	0.5	0.002500
22.333333	0.5	0.002375
22.341667	0.5	0.002375
22.350000	0.5	0.002375
22.358333	0.5	0.002250
22.366667	0.5	0.002375
22.375000	0.5	0.002625
22.383333	0.5	0.003000
22.391667	0.5	0.003000
22.400000	0.5	0.002750
22.408333	0.5	0.003000
22.416667	0.5	0.003000
22.425000	0.5	0.002875
22.433333	0.5	0.002625
22.441667	0.5	0.002375
22.450000	0.5	0.002375
22.458333	0.5	0.002125
22.466667	0.5	0.002000
22.475000	0.5	0.002000
22.483333	0.5	0.002125
22.491667	0.5	0.001875
22.500000	0.5	0.002000
22.508333	0.5	0.002250
22.516667	0.5	0.002250
22.525000	0.5	0.002125
22.533333	0.5	0.002000
22.541667	0.5	0.002125
22.550000	0.5	0.002000
22.558333	0.5	0.002125
22.566667	0.5	0.001750
22.575000	0.5	0.001375
22.583333	0.5	0.001125
22.591667	0.5	0.001250
22.600000	0.5	0.000875
22.608333	0.5	0.000875
22.616667	0.5	0.000625
22.625000	0.5	0.001000
22.633333	0.5	0.000875
22.641667	0.5	0.000750
22.650000	0.5	0.000125
22.658333	0.5	0.000000
22.666667	0.5	0.000250
22.675000	0.5	0.000500
22.683333	0.5	0.000250
22.691667	0.5	0.000000
22.700000	0.5	0.000000
22.708333	0.5	-0.000375
22.716667	0.5	-0.000500
22.725000	0.5	-0.000500
22.733333	0.5	-0.000750
22.741667	0.5	-0.001125
22.750000	0.5	-0.001750
22.758333	0.5	-0.001625
22.766667	0.5	-0.001250
22.775000	0.5	-0.001000
22.783333	0.5	-0.000750
22.791667	0.5	-0.000625
22.800000	0.5	-0.000375
22.808333	0.5	-0.000250
22.816667	0.5	-0.000250
22.825000	0.5	-0.000250
22.833333	0.5	-0.000250
22.841667	0.5	-0.000125
22.850000	0.5	0.000250
22.858333	0.5	0.000250
22.866667	0.5	0.000125
22.875000	0.5	0.000000
22.883333	0.5	0.000125
22.891667	0.5	0.000375
22.900000	0.5	0.000750
22.908333	0.5	0.000875
22.916667	0.5	0.000875
22.925000	0.5	0.001000
22.933333	0.5	0.001750
22.941667	0.5	0.001500
22.950000	0.5	0.001625
22.958333	0.5	0.001625
22.966667	0.5	0.001875
22.975000	0.5	0.002250
22.983333	0.5	0.002375
22.991667	0.5	0.002875
23.000000	0.5	0.003125
23.008333	0.5	0.002625
23.016667	0.5	0.002625
23.025000	0.5	0.002625
23.033333	0.5	0.002750
23.041667	0.5	0.002875
23.050000	0.5	0.003000
23.058333	0.5	0.003000
23.066667	0.5	0.002875
23.075000	0.5	0.002375
23.083333	0.5	0.002000
23.091667	0.5	0.002125
23.100000	0.5	0.002500
23.108333	0.5	0.002500
23.116667	0.5	0.002125
23.125000	0.5	0.001875
23.133333	0.5	0.002125
23.141667	0.5	0.002000
23.150000	0.5	0.002125
23.158333	0.5	0.002250
23.166667	0.5	0.002125
23.175000	0.5	0.001625
23.183333	0.5	0.002250
23.191667	0.5	0.001750
23.200000	0.5	0.001375
23.208333	0.5	0.001250
23.216667	0.5	0.001250
23.225000	0.5	0.001125
23.233333	0.5	0.001000
23.241667	0.5	0.000875
23.250000	0.5	0.001125
23.258333	0.5	0.001125
23.266667	0.5	0.001125
23.275000	0.5	0.001375
23.283333	0.5	0.001625
23.291667	0.5	0.001875
23.300000	0.5	0.001625
23.308333	0.5	0.001750
23.316667	0.5	0.001875
23.325000	0.5	0.002250
23.333333	0.5	0.002625
23.341667	0.5	0.003000
23.350000	0.5	0.003500
23.358333	0.5	0.003750
23.366667	0.5	0.004000
23.375000	0.5	0.004250
23.383333	0.5	0.004750
23.391667	0.5	0.005500
23.400000	0.5	0.006125
23.408333	0.5	0.006500
23.416667	0.5	0.006875
23.425000	0.5	0.007375
23.433333	0.5	0.008000
23.441667	0.5	0.008250
23.450000	0.5	0.008625
23.458333	0.5	0.009000
23.466667	0.5	0.009000
23.475000	0.5	0.009375
23.483333	0.5	0.009875
23.491667	0.5	0.010500
23.500000	0.5	0.010625
23.508333	0.5	0.010750
23.516667	0.5	0.011250
23.525000	0.5	0.011625
23.533333	0.5	0.011875
23.541667	0.5	0.011875
23.550000	0.5	0.011875
23.558333	0.5	0.011625
23.566667	0.5	0.011500
23.575000	0.5	0.011500
23.583333	0.5	0.011750
23.591667	0.5	0.011500
23.600000	0.5	0.011875
23.608333	0.5	0.012125
23.616667	0.5	0.011875
23.625000	0.5	0.011625
23.633333	0.5	0.011125
23.641667	0.5	0.011125
23.650000	0.5	0.011000
23.658333	0.5	0.011125
23.666667	0.5	0.010875
23.675000	0.5	0.010875
23.683333	0.5	0.010875
23.691667	0.5	0.010750
23.700000	0.5	0.010375
23.708333	0.5	0.009875
23.716667	0.5	0.009750
23.725000	0.5	0.009375
23.733333	0.5	0.008625
23.741667	0.5	0.008000
23.750000	0.5	0.008000
23.758333	0.5	0.008125
23.766667	0.5	0.008000
23.775000	0.5	0.007750
23.783333	0.5	0.007250
23.791667	0.5	0.006875
23.800000	0.5	0.006625
23.808333	0.5	0.006375
23.816667	0.5	0.006500
23.825000	0.5	0.006375
23.833333	0.5	0.006875
23.841667	0.5	0.006500
23.850000	0.5	0.006000
23.858333	0.5	0.006250
23.866667	0.5	0.006375
23.875000	0.5	0.006375
23.883333	0.5	0.006250
23.891667	0.5	0.005875
23.900000	0.5	0.006125
23.908333	0.5	0.006000
23.916667	0.5	0.005875
23.925000	0.5	0.005375
23.933333	0.5	0.005625
23.941667	0.5	0.006000
23.950000	0.5	0.006000
23.958333	0.5	0.006125
23.966667	0.5	0.006375
23.975000	0.5	0.006750
23.983333	0.5	0.007250
23.991667	0.5	0.007500
24.000000	0.5	0.007375
24.008333	0.5	0.007500
24.016667	0.5	0.007375
24.025000	0.5	0.007875
24.033333	0.5	0.008000
24.041667	0.5	0.008125
24.050000	0.5	0.008500
24.058333	0.5	0.008625
24.066667	0.5	0.008875
24.075000	0.5	0.009500
24.083333	0.5	0.009375
24.091667	0.5	0.009375
24.100000	0.5	0.009250
24.108333	0.5	0.009375
24.116667	0.5	0.009625
24.125000	0.5	0.010125
24.133333	0.5	0.010125
24.141667	0.5	0.010375
24.150000	0.5	0.010875
24.158333	0.5	0.011000
24.166667	0.5	0.010750
24.175000	0.5	0.011000
24.183333	0.5	0.011250
24.191667	0.5	0.011625
24.200000	0.5	0.011750
24.208333	0.5	0.011875
24.216667	0.5	0.012000
24.225000	0.5	0.011875
24.233333	0.5	0.012000
24.241667	0.5	0.012250
24.250000	0.5	0.012375
24.258333	0.5	0.012500
24.266667	0.5	0.012750
24.275000	0.5	0.012750
24.283333	0.5	0.013000
24.291667	0.5	0.012875
24.300000	0.5	0.012375
24.308333	0.5	0.012125
24.316667	0.5	0.012000
24.325000	0.5	0.011875
24.333333	0.5	0.011875
24.341667	0.5	0.011750
24.350000	0.5	0.011625
24.358333	0.5	0.011500
24.366667	0.5	0.011250
24.375000	0.5	0.011375
24.383333	0.5	0.011375
24.391667	0.5	0.011375
24.400000	0.5	0.011250
24.408333	0.5	0.011375
24.416667	0.5	0.010625
24.425000	0.5	0.010500
24.433333	0.5	0.010500
24.441667	0.5	0.010125
24.450000	0.5	0.009500
24.458333	0.5	0.009250
24.466667	0.5	0.009125
24.475000	0.5	0.009125
24.483333	0.5	0.009625
24.491667	0.5	0.009750
24.500000	0.5	0.009125
24.508333	0.5	0.008875
24.516667	0.5	0.008375
24.525000	0.5	0.008250
24.533333	0.5	0.008375
24.541667	0.5	0.008000
24.550000	0.5	0.007250
24.558333	0.5	0.007250
24.566667	0.5	0.007375
24.575000	0.5	0.007875
24.583333	0.5	0.007875
24.591667	0.5	0.007875
24.600000	0.5	0.007625
24.608333	0.5	0.007375
24.616667	0.5	0.007250
24.625000	0.5	0.006875
24.633333	0.5	0.006625
24.641667	0.5	0.006625
24.650000	0.5	0.006125
24.658333	0.5	0.006000
24.666667	0.5	0.005500
24.675000	0.5	0.005000
24.683333	0.5	0.004875
24.691667	0.5	0.004750
24.700000	0.5	0.004750
24.708333	0.5	0.004875
24.716667	0.5	0.004750
24.725000	0.5	0.004625
24.733333	0.5	0.004625
24.741667	0.5	0.004750
24.750000	0.5	0.004750
24.758333	0.5	0.004625
24.766667	0.5	0.004500
24.775000	0.5	0.004375
24.783333	0.5	0.004375
24.791667	0.5	0.004000
24.800000	0.5	0.003750
24.808333	0.5	0.003625
24.816667	0.5	0.003500
24.825000	0.5	0.003375
24.833333	0.5	0.002750
24.841667	0.5	0.002375
24.850000	0.5	0.002250
24.858333	0.5	0.002375
24.866667	0.5	0.002125
24.875000	0.5	0.002000
24.883333	0.5	0.002000
24.891667	0.5	0.001500
24.900000	0.5	0.001000
24.908333	0.5	0.001000
24.916667	0.5	0.000750
24.925000	0.5	0.000750
24.933333	0.5	0.000625
24.941667	0.5	0.000125
24.950000	0.5	-0.000125
24.958333	0.5	-0.000625
24.966667	0.5	-0.001125
24.975000	0.5	-0.001375
24.983333	0.5	-0.001750
24.991667	0.5	-0.002125
25.000000	0.5	-0.002750
