# Supplementary material for: Dynamic character displacement among a pair of bacterial phyllosphere commensals in situ
Source: Nat Commun. 2022 May 20;13:2836. doi: 10.1038/s41467-022-30469-3 (PMC9123166; doi:10.1038/s41467-022-30469-3)
Supplement: Supplementary file 11 — Source Data [file 41467_2022_30469_MOESM11_ESM.zip › Source Data/Supplementary Figure 5/Glucose t4 c.txt]

File Path	chrom://marshall/Chromeleon7/HPLC_Ultimate_3000/Users/helucas/20200720_OrganicAcids_CCR_L257.seq/509.smp/RI_1.channel/RI_1.chm
Channel	RI_1

Injection Information:
Data Vault	Chromeleon7
Injection	Glu_t4_c
Injection Number	55
Position	BA7
Comment	
Processing Method	Quantitative
Instrument Method	20200525_Rezex_ROA_OrganicAcid_600uL_2500uM_H2SO4_50A_50D
Type	Unknown
Status	Finished
Injection Date	7/21/2020
Injection Time	8:06:49 PM
Injection Volume (µl)	10.000
Dilution Factor	1.0000
Weight	1.0000

Chromatogram Data Information:
Time Min. (min)	0.000000
Time Max. (min)	25.000000
Data Points	3001
Detector	RI
Generating Data System	Chromeleon 7.2.5.9507
Exporting Data System	Chromeleon 7.2.8.0
Operator	Instrument Controller
Signal Quantity	Refractive 
Signal Unit	µRIU
Signal Min.	-2.606625
Signal Max.	24.190875
Channel	RI_1
Driver Name	RID520Driver.dll
Channel Type	Evaluation
Min. Step (s)	0.5
Max. Step (s)	0.5
Average Step (s)	0.5

Signal Parameter Information:
Signal Info	

Chromatogram Data:
Time (min)	Step (s)	Value (µRIU)
0.000000	n.a.	0.008125
0.008333	0.5	0.008500
0.016667	0.5	0.008375
0.025000	0.5	0.008625
0.033333	0.5	0.008625
0.041667	0.5	0.008625
0.050000	0.5	0.008625
0.058333	0.5	0.008750
0.066667	0.5	0.008500
0.075000	0.5	0.008500
0.083333	0.5	0.008625
0.091667	0.5	0.008875
0.100000	0.5	0.009375
0.108333	0.5	0.009375
0.116667	0.5	0.009625
0.125000	0.5	0.009875
0.133333	0.5	0.010125
0.141667	0.5	0.010125
0.150000	0.5	0.010625
0.158333	0.5	0.011125
0.166667	0.5	0.011000
0.175000	0.5	0.010750
0.183333	0.5	0.010500
0.191667	0.5	0.010250
0.200000	0.5	0.010375
0.208333	0.5	0.010250
0.216667	0.5	0.010500
0.225000	0.5	0.010875
0.233333	0.5	0.010750
0.241667	0.5	0.010625
0.250000	0.5	0.010625
0.258333	0.5	0.010750
0.266667	0.5	0.010750
0.275000	0.5	0.011000
0.283333	0.5	0.011125
0.291667	0.5	0.011500
0.300000	0.5	0.011375
0.308333	0.5	0.011625
0.316667	0.5	0.011625
0.325000	0.5	0.011625
0.333333	0.5	0.011250
0.341667	0.5	0.011125
0.350000	0.5	0.011000
0.358333	0.5	0.010625
0.366667	0.5	0.011000
0.375000	0.5	0.011000
0.383333	0.5	0.011250
0.391667	0.5	0.011125
0.400000	0.5	0.011375
0.408333	0.5	0.011500
0.416667	0.5	0.011500
0.425000	0.5	0.011500
0.433333	0.5	0.011500
0.441667	0.5	0.011750
0.450000	0.5	0.012375
0.458333	0.5	0.013000
0.466667	0.5	0.013125
0.475000	0.5	0.013250
0.483333	0.5	0.012750
0.491667	0.5	0.012875
0.500000	0.5	0.013250
0.508333	0.5	0.013375
0.516667	0.5	0.013500
0.525000	0.5	0.013875
0.533333	0.5	0.014125
0.541667	0.5	0.013875
0.550000	0.5	0.013750
0.558333	0.5	0.013875
0.566667	0.5	0.014000
0.575000	0.5	0.014375
0.583333	0.5	0.014625
0.591667	0.5	0.014875
0.600000	0.5	0.014500
0.608333	0.5	0.014500
0.616667	0.5	0.014500
0.625000	0.5	0.014250
0.633333	0.5	0.013875
0.641667	0.5	0.013875
0.650000	0.5	0.013375
0.658333	0.5	0.013250
0.666667	0.5	0.013125
0.675000	0.5	0.012750
0.683333	0.5	0.012500
0.691667	0.5	0.012125
0.700000	0.5	0.011625
0.708333	0.5	0.011125
0.716667	0.5	0.010500
0.725000	0.5	0.009750
0.733333	0.5	0.009500
0.741667	0.5	0.009000
0.750000	0.5	0.008625
0.758333	0.5	0.008000
0.766667	0.5	0.007375
0.775000	0.5	0.007250
0.783333	0.5	0.006875
0.791667	0.5	0.006750
0.800000	0.5	0.006375
0.808333	0.5	0.005750
0.816667	0.5	0.005000
0.825000	0.5	0.004250
0.833333	0.5	0.003500
0.841667	0.5	0.003000
0.850000	0.5	0.002000
0.858333	0.5	0.001375
0.866667	0.5	0.000875
0.875000	0.5	0.000250
0.883333	0.5	-0.000375
0.891667	0.5	-0.000875
0.900000	0.5	-0.001500
0.908333	0.5	-0.001375
0.916667	0.5	-0.001625
0.925000	0.5	-0.001625
0.933333	0.5	-0.002000
0.941667	0.5	-0.002125
0.950000	0.5	-0.002875
0.958333	0.5	-0.002625
0.966667	0.5	-0.002625
0.975000	0.5	-0.003250
0.983333	0.5	-0.002875
0.991667	0.5	-0.003375
1.000000	0.5	-0.003750
1.008333	0.5	-0.003875
1.016667	0.5	-0.003750
1.025000	0.5	-0.003750
1.033333	0.5	-0.004000
1.041667	0.5	-0.003625
1.050000	0.5	-0.003375
1.058333	0.5	-0.003625
1.066667	0.5	-0.003625
1.075000	0.5	-0.003750
1.083333	0.5	-0.003500
1.091667	0.5	-0.004000
1.100000	0.5	-0.004000
1.108333	0.5	-0.003875
1.116667	0.5	-0.003750
1.125000	0.5	-0.003375
1.133333	0.5	-0.003375
1.141667	0.5	-0.003250
1.150000	0.5	-0.003375
1.158333	0.5	-0.002750
1.166667	0.5	-0.002625
1.175000	0.5	-0.002500
1.183333	0.5	-0.002500
1.191667	0.5	-0.002250
1.200000	0.5	-0.002250
1.208333	0.5	-0.002125
1.216667	0.5	-0.002125
1.225000	0.5	-0.001875
1.233333	0.5	-0.001750
1.241667	0.5	-0.001500
1.250000	0.5	-0.001500
1.258333	0.5	-0.001500
1.266667	0.5	-0.001125
1.275000	0.5	-0.001000
1.283333	0.5	-0.000625
1.291667	0.5	-0.000500
1.300000	0.5	-0.000375
1.308333	0.5	0.000000
1.316667	0.5	0.000125
1.325000	0.5	0.000750
1.333333	0.5	0.001375
1.341667	0.5	0.001500
1.350000	0.5	0.002125
1.358333	0.5	0.003000
1.366667	0.5	0.003125
1.375000	0.5	0.003000
1.383333	0.5	0.002875
1.391667	0.5	0.003625
1.400000	0.5	0.004250
1.408333	0.5	0.005125
1.416667	0.5	0.006000
1.425000	0.5	0.006750
1.433333	0.5	0.007375
1.441667	0.5	0.008625
1.450000	0.5	0.009625
1.458333	0.5	0.010125
1.466667	0.5	0.010750
1.475000	0.5	0.011000
1.483333	0.5	0.011375
1.491667	0.5	0.012500
1.500000	0.5	0.013125
1.508333	0.5	0.014000
1.516667	0.5	0.014500
1.525000	0.5	0.014750
1.533333	0.5	0.015250
1.541667	0.5	0.016125
1.550000	0.5	0.016750
1.558333	0.5	0.017375
1.566667	0.5	0.018500
1.575000	0.5	0.018750
1.583333	0.5	0.019125
1.591667	0.5	0.019125
1.600000	0.5	0.019625
1.608333	0.5	0.020125
1.616667	0.5	0.020375
1.625000	0.5	0.020875
1.633333	0.5	0.021500
1.641667	0.5	0.021500
1.650000	0.5	0.021500
1.658333	0.5	0.021625
1.666667	0.5	0.021500
1.675000	0.5	0.021500
1.683333	0.5	0.021500
1.691667	0.5	0.021375
1.700000	0.5	0.020750
1.708333	0.5	0.020625
1.716667	0.5	0.020375
1.725000	0.5	0.020000
1.733333	0.5	0.019625
1.741667	0.5	0.019000
1.750000	0.5	0.018500
1.758333	0.5	0.018250
1.766667	0.5	0.017625
1.775000	0.5	0.017375
1.783333	0.5	0.016750
1.791667	0.5	0.016250
1.800000	0.5	0.015625
1.808333	0.5	0.016000
1.816667	0.5	0.015375
1.825000	0.5	0.014750
1.833333	0.5	0.014500
1.841667	0.5	0.013750
1.850000	0.5	0.013250
1.858333	0.5	0.012625
1.866667	0.5	0.012250
1.875000	0.5	0.011875
1.883333	0.5	0.011125
1.891667	0.5	0.010625
1.900000	0.5	0.010125
1.908333	0.5	0.009750
1.916667	0.5	0.009375
1.925000	0.5	0.008750
1.933333	0.5	0.008250
1.941667	0.5	0.007875
1.950000	0.5	0.007875
1.958333	0.5	0.007500
1.966667	0.5	0.007000
1.975000	0.5	0.007125
1.983333	0.5	0.007125
1.991667	0.5	0.007125
2.000000	0.5	0.006750
2.008333	0.5	0.006625
2.016667	0.5	0.006000
2.025000	0.5	0.005625
2.033333	0.5	0.005500
2.041667	0.5	0.005250
2.050000	0.5	0.005250
2.058333	0.5	0.005250
2.066667	0.5	0.005375
2.075000	0.5	0.005500
2.083333	0.5	0.005625
2.091667	0.5	0.005750
2.100000	0.5	0.006000
2.108333	0.5	0.006125
2.116667	0.5	0.006125
2.125000	0.5	0.006250
2.133333	0.5	0.006750
2.141667	0.5	0.007500
2.150000	0.5	0.007750
2.158333	0.5	0.008000
2.166667	0.5	0.008250
2.175000	0.5	0.007875
2.183333	0.5	0.007875
2.191667	0.5	0.007750
2.200000	0.5	0.007625
2.208333	0.5	0.007500
2.216667	0.5	0.007750
2.225000	0.5	0.007250
2.233333	0.5	0.007500
2.241667	0.5	0.007375
2.250000	0.5	0.007375
2.258333	0.5	0.007125
2.266667	0.5	0.006875
2.275000	0.5	0.006375
2.283333	0.5	0.006125
2.291667	0.5	0.006125
2.300000	0.5	0.006375
2.308333	0.5	0.006375
2.316667	0.5	0.005875
2.325000	0.5	0.005500
2.333333	0.5	0.005375
2.341667	0.5	0.005250
2.350000	0.5	0.005000
2.358333	0.5	0.004625
2.366667	0.5	0.004625
2.375000	0.5	0.004500
2.383333	0.5	0.004250
2.391667	0.5	0.003750
2.400000	0.5	0.003125
2.408333	0.5	0.002875
2.416667	0.5	0.002750
2.425000	0.5	0.002500
2.433333	0.5	0.002500
2.441667	0.5	0.002875
2.450000	0.5	0.002250
2.458333	0.5	0.002000
2.466667	0.5	0.002000
2.475000	0.5	0.001625
2.483333	0.5	0.001125
2.491667	0.5	0.000875
2.500000	0.5	0.000750
2.508333	0.5	0.000500
2.516667	0.5	0.000750
2.525000	0.5	0.000250
2.533333	0.5	0.000000
2.541667	0.5	-0.000125
2.550000	0.5	0.000000
2.558333	0.5	0.000125
2.566667	0.5	0.000250
2.575000	0.5	0.000250
2.583333	0.5	0.000875
2.591667	0.5	0.000375
2.600000	0.5	0.000625
2.608333	0.5	0.000250
2.616667	0.5	0.000500
2.625000	0.5	0.000500
2.633333	0.5	0.000625
2.641667	0.5	0.000625
2.650000	0.5	0.000750
2.658333	0.5	0.001125
2.666667	0.5	0.001875
2.675000	0.5	0.002500
2.683333	0.5	0.002750
2.691667	0.5	0.002375
2.700000	0.5	0.002500
2.708333	0.5	0.003375
2.716667	0.5	0.004000
2.725000	0.5	0.004750
2.733333	0.5	0.005250
2.741667	0.5	0.005500
2.750000	0.5	0.006000
2.758333	0.5	0.006625
2.766667	0.5	0.007375
2.775000	0.5	0.008125
2.783333	0.5	0.008125
2.791667	0.5	0.008625
2.800000	0.5	0.008500
2.808333	0.5	0.009000
2.816667	0.5	0.010250
2.825000	0.5	0.011000
2.833333	0.5	0.011625
2.841667	0.5	0.012125
2.850000	0.5	0.012375
2.858333	0.5	0.013125
2.866667	0.5	0.013750
2.875000	0.5	0.014250
2.883333	0.5	0.014875
2.891667	0.5	0.015125
2.900000	0.5	0.015375
2.908333	0.5	0.016000
2.916667	0.5	0.016125
2.925000	0.5	0.016500
2.933333	0.5	0.017250
2.941667	0.5	0.017750
2.950000	0.5	0.018375
2.958333	0.5	0.018750
2.966667	0.5	0.019625
2.975000	0.5	0.020125
2.983333	0.5	0.020750
2.991667	0.5	0.021125
3.000000	0.5	0.021500
3.008333	0.5	0.021250
3.016667	0.5	0.021500
3.025000	0.5	0.021375
3.033333	0.5	0.021500
3.041667	0.5	0.021875
3.050000	0.5	0.022000
3.058333	0.5	0.022375
3.066667	0.5	0.022750
3.075000	0.5	0.022750
3.083333	0.5	0.022750
3.091667	0.5	0.022750
3.100000	0.5	0.022625
3.108333	0.5	0.022875
3.116667	0.5	0.022875
3.125000	0.5	0.023250
3.133333	0.5	0.023500
3.141667	0.5	0.023625
3.150000	0.5	0.023625
3.158333	0.5	0.023625
3.166667	0.5	0.023125
3.175000	0.5	0.022875
3.183333	0.5	0.023000
3.191667	0.5	0.023000
3.200000	0.5	0.023125
3.208333	0.5	0.023375
3.216667	0.5	0.022875
3.225000	0.5	0.022625
3.233333	0.5	0.022500
3.241667	0.5	0.022250
3.250000	0.5	0.022375
3.258333	0.5	0.022000
3.266667	0.5	0.021500
3.275000	0.5	0.021500
3.283333	0.5	0.021375
3.291667	0.5	0.021625
3.300000	0.5	0.021500
3.308333	0.5	0.021250
3.316667	0.5	0.021000
3.325000	0.5	0.020750
3.333333	0.5	0.020500
3.341667	0.5	0.019875
3.350000	0.5	0.019625
3.358333	0.5	0.019375
3.366667	0.5	0.019000
3.375000	0.5	0.018625
3.383333	0.5	0.018750
3.391667	0.5	0.019125
3.400000	0.5	0.018625
3.408333	0.5	0.018250
3.416667	0.5	0.017875
3.425000	0.5	0.017875
3.433333	0.5	0.017250
3.441667	0.5	0.016625
3.450000	0.5	0.015875
3.458333	0.5	0.015250
3.466667	0.5	0.015250
3.475000	0.5	0.014875
3.483333	0.5	0.014625
3.491667	0.5	0.014500
3.500000	0.5	0.014125
3.508333	0.5	0.013375
3.516667	0.5	0.013000
3.525000	0.5	0.012500
3.533333	0.5	0.011875
3.541667	0.5	0.011375
3.550000	0.5	0.011250
3.558333	0.5	0.010750
3.566667	0.5	0.010875
3.575000	0.5	0.010375
3.583333	0.5	0.010250
3.591667	0.5	0.009750
3.600000	0.5	0.009500
3.608333	0.5	0.009375
3.616667	0.5	0.008750
3.625000	0.5	0.008500
3.633333	0.5	0.008500
3.641667	0.5	0.008500
3.650000	0.5	0.008125
3.658333	0.5	0.008000
3.666667	0.5	0.007750
3.675000	0.5	0.007875
3.683333	0.5	0.007875
3.691667	0.5	0.007875
3.700000	0.5	0.007625
3.708333	0.5	0.007500
3.716667	0.5	0.007250
3.725000	0.5	0.007375
3.733333	0.5	0.007375
3.741667	0.5	0.007375
3.750000	0.5	0.007500
3.758333	0.5	0.007500
3.766667	0.5	0.007500
3.775000	0.5	0.007625
3.783333	0.5	0.008000
3.791667	0.5	0.008125
3.800000	0.5	0.008250
3.808333	0.5	0.008125
3.816667	0.5	0.008125
3.825000	0.5	0.007875
3.833333	0.5	0.008000
3.841667	0.5	0.008250
3.850000	0.5	0.008500
3.858333	0.5	0.008625
3.866667	0.5	0.008875
3.875000	0.5	0.008625
3.883333	0.5	0.008875
3.891667	0.5	0.008875
3.900000	0.5	0.008875
3.908333	0.5	0.009375
3.916667	0.5	0.009500
3.925000	0.5	0.009500
3.933333	0.5	0.009375
3.941667	0.5	0.009625
3.950000	0.5	0.010250
3.958333	0.5	0.010625
3.966667	0.5	0.011000
3.975000	0.5	0.011250
3.983333	0.5	0.011750
3.991667	0.5	0.011875
4.000000	0.5	0.012000
4.008333	0.5	0.012250
4.016667	0.5	0.012250
4.025000	0.5	0.012500
4.033333	0.5	0.012500
4.041667	0.5	0.012500
4.050000	0.5	0.013000
4.058333	0.5	0.013000
4.066667	0.5	0.013375
4.075000	0.5	0.013375
4.083333	0.5	0.013625
4.091667	0.5	0.014125
4.100000	0.5	0.014250
4.108333	0.5	0.014625
4.116667	0.5	0.014750
4.125000	0.5	0.014500
4.133333	0.5	0.014375
4.141667	0.5	0.014250
4.150000	0.5	0.014625
4.158333	0.5	0.014625
4.166667	0.5	0.014750
4.175000	0.5	0.014500
4.183333	0.5	0.014250
4.191667	0.5	0.014125
4.200000	0.5	0.013750
4.208333	0.5	0.014125
4.216667	0.5	0.014250
4.225000	0.5	0.014500
4.233333	0.5	0.014000
4.241667	0.5	0.013250
4.250000	0.5	0.013375
4.258333	0.5	0.013375
4.266667	0.5	0.013875
4.275000	0.5	0.013750
4.283333	0.5	0.013375
4.291667	0.5	0.013125
4.300000	0.5	0.013375
4.308333	0.5	0.012875
4.316667	0.5	0.012625
4.325000	0.5	0.012250
4.333333	0.5	0.012250
4.341667	0.5	0.012000
4.350000	0.5	0.012000
4.358333	0.5	0.012500
4.366667	0.5	0.012375
4.375000	0.5	0.012000
4.383333	0.5	0.011500
4.391667	0.5	0.011625
4.400000	0.5	0.011625
4.408333	0.5	0.011500
4.416667	0.5	0.011000
4.425000	0.5	0.010250
4.433333	0.5	0.010500
4.441667	0.5	0.010625
4.450000	0.5	0.010500
4.458333	0.5	0.010250
4.466667	0.5	0.010625
4.475000	0.5	0.011000
4.483333	0.5	0.011125
4.491667	0.5	0.011125
4.500000	0.5	0.011625
4.508333	0.5	0.012125
4.516667	0.5	0.012000
4.525000	0.5	0.012625
4.533333	0.5	0.012750
4.541667	0.5	0.013250
4.550000	0.5	0.013625
4.558333	0.5	0.013875
4.566667	0.5	0.014375
4.575000	0.5	0.015000
4.583333	0.5	0.015375
4.591667	0.5	0.015750
4.600000	0.5	0.016250
4.608333	0.5	0.016875
4.616667	0.5	0.017000
4.625000	0.5	0.017500
4.633333	0.5	0.017625
4.641667	0.5	0.017875
4.650000	0.5	0.018500
4.658333	0.5	0.019250
4.666667	0.5	0.020000
4.675000	0.5	0.020375
4.683333	0.5	0.020750
4.691667	0.5	0.021625
4.700000	0.5	0.022125
4.708333	0.5	0.022250
4.716667	0.5	0.022750
4.725000	0.5	0.023625
4.733333	0.5	0.024000
4.741667	0.5	0.024500
4.750000	0.5	0.025000
4.758333	0.5	0.025000
4.766667	0.5	0.025375
4.775000	0.5	0.025750
4.783333	0.5	0.026375
4.791667	0.5	0.026750
4.800000	0.5	0.026750
4.808333	0.5	0.027000
4.816667	0.5	0.027375
4.825000	0.5	0.027750
4.833333	0.5	0.027875
4.841667	0.5	0.027750
4.850000	0.5	0.028125
4.858333	0.5	0.028875
4.866667	0.5	0.029625
4.875000	0.5	0.030000
4.883333	0.5	0.030125
4.891667	0.5	0.030500
4.900000	0.5	0.030625
4.908333	0.5	0.031000
4.916667	0.5	0.031250
4.925000	0.5	0.031000
4.933333	0.5	0.031000
4.941667	0.5	0.031375
4.950000	0.5	0.031750
4.958333	0.5	0.032000
4.966667	0.5	0.032500
4.975000	0.5	0.032625
4.983333	0.5	0.032625
4.991667	0.5	0.033000
5.000000	0.5	0.033125
5.008333	0.5	0.033375
5.016667	0.5	0.033500
5.025000	0.5	0.033375
5.033333	0.5	0.033375
5.041667	0.5	0.033125
5.050000	0.5	0.033000
5.058333	0.5	0.032875
5.066667	0.5	0.033125
5.075000	0.5	0.033250
5.083333	0.5	0.033125
5.091667	0.5	0.032875
5.100000	0.5	0.032750
5.108333	0.5	0.032625
5.116667	0.5	0.032250
5.125000	0.5	0.031750
5.133333	0.5	0.031500
5.141667	0.5	0.031250
5.150000	0.5	0.031125
5.158333	0.5	0.030500
5.166667	0.5	0.030250
5.175000	0.5	0.030000
5.183333	0.5	0.029625
5.191667	0.5	0.029500
5.200000	0.5	0.029375
5.208333	0.5	0.029500
5.216667	0.5	0.029625
5.225000	0.5	0.028875
5.233333	0.5	0.028375
5.241667	0.5	0.027625
5.250000	0.5	0.027375
5.258333	0.5	0.026750
5.266667	0.5	0.025875
5.275000	0.5	0.025500
5.283333	0.5	0.025500
5.291667	0.5	0.025500
5.300000	0.5	0.025125
5.308333	0.5	0.024875
5.316667	0.5	0.024875
5.325000	0.5	0.024500
5.333333	0.5	0.024375
5.341667	0.5	0.024625
5.350000	0.5	0.024500
5.358333	0.5	0.023750
5.366667	0.5	0.023500
5.375000	0.5	0.023875
5.383333	0.5	0.023875
5.391667	0.5	0.023625
5.400000	0.5	0.023250
5.408333	0.5	0.023125
5.416667	0.5	0.023000
5.425000	0.5	0.022500
5.433333	0.5	0.022125
5.441667	0.5	0.022000
5.450000	0.5	0.022125
5.458333	0.5	0.021875
5.466667	0.5	0.021625
5.475000	0.5	0.021875
5.483333	0.5	0.022000
5.491667	0.5	0.022000
5.500000	0.5	0.021625
5.508333	0.5	0.021875
5.516667	0.5	0.021875
5.525000	0.5	0.021875
5.533333	0.5	0.021750
5.541667	0.5	0.021375
5.550000	0.5	0.021125
5.558333	0.5	0.021500
5.566667	0.5	0.022000
5.575000	0.5	0.022375
5.583333	0.5	0.022750
5.591667	0.5	0.022875
5.600000	0.5	0.023125
5.608333	0.5	0.022750
5.616667	0.5	0.022625
5.625000	0.5	0.022625
5.633333	0.5	0.022625
5.641667	0.5	0.022750
5.650000	0.5	0.022875
5.658333	0.5	0.022625
5.666667	0.5	0.022750
5.675000	0.5	0.022875
5.683333	0.5	0.023125
5.691667	0.5	0.023125
5.700000	0.5	0.023125
5.708333	0.5	0.023500
5.716667	0.5	0.023750
5.725000	0.5	0.024125
5.733333	0.5	0.024375
5.741667	0.5	0.024500
5.750000	0.5	0.024625
5.758333	0.5	0.024875
5.766667	0.5	0.025125
5.775000	0.5	0.025125
5.783333	0.5	0.025125
5.791667	0.5	0.025375
5.800000	0.5	0.025000
5.808333	0.5	0.025500
5.816667	0.5	0.025500
5.825000	0.5	0.025500
5.833333	0.5	0.025500
5.841667	0.5	0.025750
5.850000	0.5	0.026250
5.858333	0.5	0.026250
5.866667	0.5	0.026375
5.875000	0.5	0.026750
5.883333	0.5	0.026625
5.891667	0.5	0.026500
5.900000	0.5	0.026625
5.908333	0.5	0.026750
5.916667	0.5	0.026625
5.925000	0.5	0.026375
5.933333	0.5	0.026500
5.941667	0.5	0.026375
5.950000	0.5	0.026250
5.958333	0.5	0.025750
5.966667	0.5	0.025500
5.975000	0.5	0.025250
5.983333	0.5	0.025250
5.991667	0.5	0.025000
6.000000	0.5	0.024875
6.008333	0.5	0.024750
6.016667	0.5	0.025375
6.025000	0.5	0.025375
6.033333	0.5	0.024875
6.041667	0.5	0.024875
6.050000	0.5	0.024625
6.058333	0.5	0.024875
6.066667	0.5	0.024625
6.075000	0.5	0.025250
6.083333	0.5	0.025625
6.091667	0.5	0.025625
6.100000	0.5	0.026250
6.108333	0.5	0.026250
6.116667	0.5	0.026875
6.125000	0.5	0.027875
6.133333	0.5	0.028750
6.141667	0.5	0.029625
6.150000	0.5	0.030250
6.158333	0.5	0.031250
6.166667	0.5	0.032375
6.175000	0.5	0.033250
6.183333	0.5	0.034125
6.191667	0.5	0.034375
6.200000	0.5	0.034750
6.208333	0.5	0.035000
6.216667	0.5	0.035625
6.225000	0.5	0.036250
6.233333	0.5	0.036625
6.241667	0.5	0.036750
6.250000	0.5	0.036625
6.258333	0.5	0.036000
6.266667	0.5	0.035500
6.275000	0.5	0.034875
6.283333	0.5	0.033875
6.291667	0.5	0.033250
6.300000	0.5	0.032375
6.308333	0.5	0.031000
6.316667	0.5	0.029875
6.325000	0.5	0.029125
6.333333	0.5	0.027375
6.341667	0.5	0.026125
6.350000	0.5	0.024750
6.358333	0.5	0.023500
6.366667	0.5	0.022250
6.375000	0.5	0.021125
6.383333	0.5	0.019750
6.391667	0.5	0.018625
6.400000	0.5	0.018000
6.408333	0.5	0.017250
6.416667	0.5	0.016500
6.425000	0.5	0.015500
6.433333	0.5	0.015000
6.441667	0.5	0.014875
6.450000	0.5	0.014250
6.458333	0.5	0.013625
6.466667	0.5	0.013125
6.475000	0.5	0.012375
6.483333	0.5	0.011875
6.491667	0.5	0.011250
6.500000	0.5	0.010875
6.508333	0.5	0.010500
6.516667	0.5	0.010125
6.525000	0.5	0.009750
6.533333	0.5	0.009500
6.541667	0.5	0.009375
6.550000	0.5	0.008750
6.558333	0.5	0.008625
6.566667	0.5	0.008625
6.575000	0.5	0.008500
6.583333	0.5	0.008250
6.591667	0.5	0.008375
6.600000	0.5	0.008500
6.608333	0.5	0.008250
6.616667	0.5	0.007875
6.625000	0.5	0.008000
6.633333	0.5	0.007875
6.641667	0.5	0.007875
6.650000	0.5	0.008125
6.658333	0.5	0.008125
6.666667	0.5	0.007250
6.675000	0.5	0.006750
6.683333	0.5	0.006125
6.691667	0.5	0.005125
6.700000	0.5	0.003500
6.708333	0.5	0.000875
6.716667	0.5	-0.003125
6.725000	0.5	-0.009125
6.733333	0.5	-0.019000
6.741667	0.5	-0.033875
6.750000	0.5	-0.057125
6.758333	0.5	-0.093375
6.766667	0.5	-0.150125
6.775000	0.5	-0.236500
6.783333	0.5	-0.363375
6.791667	0.5	-0.541000
6.800000	0.5	-0.775125
6.808333	0.5	-1.065250
6.816667	0.5	-1.399375
6.825000	0.5	-1.754875
6.833333	0.5	-2.098750
6.841667	0.5	-2.388000
6.850000	0.5	-2.574375
6.858333	0.5	-2.606625
6.866667	0.5	-2.434750
6.875000	0.5	-2.012750
6.883333	0.5	-1.301000
6.891667	0.5	-0.268125
6.900000	0.5	1.105375
6.908333	0.5	2.826000
6.916667	0.5	4.883125
6.925000	0.5	7.243375
6.933333	0.5	9.846375
6.941667	0.5	12.600125
6.950000	0.5	15.378250
6.958333	0.5	18.026000
6.966667	0.5	20.373875
6.975000	0.5	22.259875
6.983333	0.5	23.557125
6.991667	0.5	24.190875
7.000000	0.5	24.154125
7.008333	0.5	23.501125
7.016667	0.5	22.334875
7.025000	0.5	20.784750
7.033333	0.5	18.988000
7.041667	0.5	17.069750
7.050000	0.5	15.135000
7.058333	0.5	13.264875
7.066667	0.5	11.513375
7.075000	0.5	9.914375
7.083333	0.5	8.482500
7.091667	0.5	7.221125
7.100000	0.5	6.123250
7.108333	0.5	5.177000
7.116667	0.5	4.367750
7.125000	0.5	3.680500
7.133333	0.5	3.099875
7.141667	0.5	2.610375
7.150000	0.5	2.199125
7.158333	0.5	1.854625
7.166667	0.5	1.566625
7.175000	0.5	1.326250
7.183333	0.5	1.124750
7.191667	0.5	0.957125
7.200000	0.5	0.817250
7.208333	0.5	0.699875
7.216667	0.5	0.602125
7.225000	0.5	0.520250
7.233333	0.5	0.451875
7.241667	0.5	0.393875
7.250000	0.5	0.345500
7.258333	0.5	0.304750
7.266667	0.5	0.270000
7.275000	0.5	0.240875
7.283333	0.5	0.215500
7.291667	0.5	0.193750
7.300000	0.5	0.175250
7.308333	0.5	0.159750
7.316667	0.5	0.145875
7.325000	0.5	0.133375
7.333333	0.5	0.122625
7.341667	0.5	0.113625
7.350000	0.5	0.105500
7.358333	0.5	0.098500
7.366667	0.5	0.091625
7.375000	0.5	0.085875
7.383333	0.5	0.081000
7.391667	0.5	0.076375
7.400000	0.5	0.072500
7.408333	0.5	0.068625
7.416667	0.5	0.065125
7.425000	0.5	0.061875
7.433333	0.5	0.059000
7.441667	0.5	0.056500
7.450000	0.5	0.054125
7.458333	0.5	0.052000
7.466667	0.5	0.050250
7.475000	0.5	0.048875
7.483333	0.5	0.047625
7.491667	0.5	0.046125
7.500000	0.5	0.044875
7.508333	0.5	0.043875
7.516667	0.5	0.043000
7.525000	0.5	0.042125
7.533333	0.5	0.041500
7.541667	0.5	0.040750
7.550000	0.5	0.040250
7.558333	0.5	0.039250
7.566667	0.5	0.038500
7.575000	0.5	0.037750
7.583333	0.5	0.037750
7.591667	0.5	0.037625
7.600000	0.5	0.037000
7.608333	0.5	0.036500
7.616667	0.5	0.036500
7.625000	0.5	0.036500
7.633333	0.5	0.035875
7.641667	0.5	0.035250
7.650000	0.5	0.035000
7.658333	0.5	0.034625
7.666667	0.5	0.034375
7.675000	0.5	0.034000
7.683333	0.5	0.033250
7.691667	0.5	0.032625
7.700000	0.5	0.032375
7.708333	0.5	0.032125
7.716667	0.5	0.031625
7.725000	0.5	0.031125
7.733333	0.5	0.030875
7.741667	0.5	0.030875
7.750000	0.5	0.031125
7.758333	0.5	0.031125
7.766667	0.5	0.031250
7.775000	0.5	0.031500
7.783333	0.5	0.032125
7.791667	0.5	0.032500
7.800000	0.5	0.032750
7.808333	0.5	0.032750
7.816667	0.5	0.033500
7.825000	0.5	0.033750
7.833333	0.5	0.034625
7.841667	0.5	0.035000
7.850000	0.5	0.035750
7.858333	0.5	0.037000
7.866667	0.5	0.038375
7.875000	0.5	0.039750
7.883333	0.5	0.041500
7.891667	0.5	0.043500
7.900000	0.5	0.046250
7.908333	0.5	0.049000
7.916667	0.5	0.052375
7.925000	0.5	0.056500
7.933333	0.5	0.061875
7.941667	0.5	0.068125
7.950000	0.5	0.076250
7.958333	0.5	0.085750
7.966667	0.5	0.097750
7.975000	0.5	0.112125
7.983333	0.5	0.130000
7.991667	0.5	0.152250
8.000000	0.5	0.179500
8.008333	0.5	0.213625
8.016667	0.5	0.255375
8.025000	0.5	0.306625
8.033333	0.5	0.368375
8.041667	0.5	0.442625
8.050000	0.5	0.530875
8.058333	0.5	0.634000
8.066667	0.5	0.752500
8.075000	0.5	0.887875
8.083333	0.5	1.041375
8.091667	0.5	1.212500
8.100000	0.5	1.401750
8.108333	0.5	1.609750
8.116667	0.5	1.834750
8.125000	0.5	2.077250
8.133333	0.5	2.337000
8.141667	0.5	2.612875
8.150000	0.5	2.904000
8.158333	0.5	3.210625
8.166667	0.5	3.531750
8.175000	0.5	3.866375
8.183333	0.5	4.214500
8.191667	0.5	4.574875
8.200000	0.5	4.947375
8.208333	0.5	5.331250
8.216667	0.5	5.725500
8.225000	0.5	6.129250
8.233333	0.5	6.542750
8.241667	0.5	6.965375
8.250000	0.5	7.396625
8.258333	0.5	7.836000
8.266667	0.5	8.283000
8.275000	0.5	8.737000
8.283333	0.5	9.197875
8.291667	0.5	9.665250
8.300000	0.5	10.138500
8.308333	0.5	10.617250
8.316667	0.5	11.101500
8.325000	0.5	11.590000
8.333333	0.5	12.082125
8.341667	0.5	12.574875
8.350000	0.5	13.063875
8.358333	0.5	13.539125
8.366667	0.5	13.980375
8.375000	0.5	14.353250
8.383333	0.5	14.610750
8.391667	0.5	14.697250
8.400000	0.5	14.562125
8.408333	0.5	14.172875
8.416667	0.5	13.526500
8.425000	0.5	12.651125
8.433333	0.5	11.600500
8.441667	0.5	10.443875
8.450000	0.5	9.249875
8.458333	0.5	8.078500
8.466667	0.5	6.974250
8.475000	0.5	5.965375
8.483333	0.5	5.066000
8.491667	0.5	4.279250
8.500000	0.5	3.600375
8.508333	0.5	3.020625
8.516667	0.5	2.529875
8.525000	0.5	2.117125
8.533333	0.5	1.771625
8.541667	0.5	1.483500
8.550000	0.5	1.244625
8.558333	0.5	1.046375
8.566667	0.5	0.882875
8.575000	0.5	0.748250
8.583333	0.5	0.636750
8.591667	0.5	0.544875
8.600000	0.5	0.469000
8.608333	0.5	0.406625
8.616667	0.5	0.355375
8.625000	0.5	0.312500
8.633333	0.5	0.277250
8.641667	0.5	0.247875
8.650000	0.5	0.223750
8.658333	0.5	0.203000
8.666667	0.5	0.185625
8.675000	0.5	0.171500
8.683333	0.5	0.159250
8.691667	0.5	0.148500
8.700000	0.5	0.139125
8.708333	0.5	0.131125
8.716667	0.5	0.124125
8.725000	0.5	0.117750
8.733333	0.5	0.111750
8.741667	0.5	0.106875
8.750000	0.5	0.102250
8.758333	0.5	0.098375
8.766667	0.5	0.095000
8.775000	0.5	0.092125
8.783333	0.5	0.089750
8.791667	0.5	0.086750
8.800000	0.5	0.084125
8.808333	0.5	0.081875
8.816667	0.5	0.079750
8.825000	0.5	0.078000
8.833333	0.5	0.077000
8.841667	0.5	0.075875
8.850000	0.5	0.075000
8.858333	0.5	0.073875
8.866667	0.5	0.072750
8.875000	0.5	0.071875
8.883333	0.5	0.071000
8.891667	0.5	0.070250
8.900000	0.5	0.068875
8.908333	0.5	0.067875
8.916667	0.5	0.066500
8.925000	0.5	0.065375
8.933333	0.5	0.064500
8.941667	0.5	0.063250
8.950000	0.5	0.062125
8.958333	0.5	0.060875
8.966667	0.5	0.059625
8.975000	0.5	0.058375
8.983333	0.5	0.057750
8.991667	0.5	0.056875
9.000000	0.5	0.056125
9.008333	0.5	0.055250
9.016667	0.5	0.054375
9.025000	0.5	0.054125
9.033333	0.5	0.054000
9.041667	0.5	0.053875
9.050000	0.5	0.053375
9.058333	0.5	0.053125
9.066667	0.5	0.053125
9.075000	0.5	0.053000
9.083333	0.5	0.052875
9.091667	0.5	0.052875
9.100000	0.5	0.053125
9.108333	0.5	0.053250
9.116667	0.5	0.053500
9.125000	0.5	0.053625
9.133333	0.5	0.053500
9.141667	0.5	0.053875
9.150000	0.5	0.054500
9.158333	0.5	0.055250
9.166667	0.5	0.055500
9.175000	0.5	0.056000
9.183333	0.5	0.056625
9.191667	0.5	0.057000
9.200000	0.5	0.057625
9.208333	0.5	0.058125
9.216667	0.5	0.058875
9.225000	0.5	0.059250
9.233333	0.5	0.060000
9.241667	0.5	0.060375
9.250000	0.5	0.060750
9.258333	0.5	0.061750
9.266667	0.5	0.062875
9.275000	0.5	0.063875
9.283333	0.5	0.064625
9.291667	0.5	0.065000
9.300000	0.5	0.065500
9.308333	0.5	0.065875
9.316667	0.5	0.066500
9.325000	0.5	0.066875
9.333333	0.5	0.067000
9.341667	0.5	0.067250
9.350000	0.5	0.067375
9.358333	0.5	0.067625
9.366667	0.5	0.067625
9.375000	0.5	0.068000
9.383333	0.5	0.068375
9.391667	0.5	0.068750
9.400000	0.5	0.068875
9.408333	0.5	0.069375
9.416667	0.5	0.069625
9.425000	0.5	0.069750
9.433333	0.5	0.070000
9.441667	0.5	0.070500
9.450000	0.5	0.070750
9.458333	0.5	0.070750
9.466667	0.5	0.071000
9.475000	0.5	0.071250
9.483333	0.5	0.071500
9.491667	0.5	0.072125
9.500000	0.5	0.072875
9.508333	0.5	0.073500
9.516667	0.5	0.074250
9.525000	0.5	0.075375
9.533333	0.5	0.076000
9.541667	0.5	0.077500
9.550000	0.5	0.079500
9.558333	0.5	0.081500
9.566667	0.5	0.083875
9.575000	0.5	0.086000
9.583333	0.5	0.088500
9.591667	0.5	0.090875
9.600000	0.5	0.093625
9.608333	0.5	0.096625
9.616667	0.5	0.099625
9.625000	0.5	0.102750
9.633333	0.5	0.106125
9.641667	0.5	0.109500
9.650000	0.5	0.113375
9.658333	0.5	0.117500
9.666667	0.5	0.122125
9.675000	0.5	0.127375
9.683333	0.5	0.133000
9.691667	0.5	0.139625
9.700000	0.5	0.147250
9.708333	0.5	0.155500
9.716667	0.5	0.165250
9.725000	0.5	0.177000
9.733333	0.5	0.189875
9.741667	0.5	0.205125
9.750000	0.5	0.222625
9.758333	0.5	0.242000
9.766667	0.5	0.263875
9.775000	0.5	0.287750
9.783333	0.5	0.314375
9.791667	0.5	0.343125
9.800000	0.5	0.373875
9.808333	0.5	0.406500
9.816667	0.5	0.441000
9.825000	0.5	0.476750
9.833333	0.5	0.513375
9.841667	0.5	0.550625
9.850000	0.5	0.587750
9.858333	0.5	0.624250
9.866667	0.5	0.659375
9.875000	0.5	0.692625
9.883333	0.5	0.723875
9.891667	0.5	0.752375
9.900000	0.5	0.777125
9.908333	0.5	0.798750
9.916667	0.5	0.815625
9.925000	0.5	0.828250
9.933333	0.5	0.836750
9.941667	0.5	0.840625
9.950000	0.5	0.839500
9.958333	0.5	0.834375
9.966667	0.5	0.824750
9.975000	0.5	0.810375
9.983333	0.5	0.792875
9.991667	0.5	0.771000
10.000000	0.5	0.745875
10.008333	0.5	0.718125
10.016667	0.5	0.688250
10.025000	0.5	0.656250
10.033333	0.5	0.623125
10.041667	0.5	0.589375
10.050000	0.5	0.555250
10.058333	0.5	0.520500
10.066667	0.5	0.485750
10.075000	0.5	0.451500
10.083333	0.5	0.418250
10.091667	0.5	0.386125
10.100000	0.5	0.355500
10.108333	0.5	0.326250
10.116667	0.5	0.298500
10.125000	0.5	0.272500
10.133333	0.5	0.248250
10.141667	0.5	0.226125
10.150000	0.5	0.205375
10.158333	0.5	0.186625
10.166667	0.5	0.170125
10.175000	0.5	0.155250
10.183333	0.5	0.142000
10.191667	0.5	0.129375
10.200000	0.5	0.118375
10.208333	0.5	0.108750
10.216667	0.5	0.100000
10.225000	0.5	0.093375
10.233333	0.5	0.087250
10.241667	0.5	0.081750
10.250000	0.5	0.077250
10.258333	0.5	0.073125
10.266667	0.5	0.069500
10.275000	0.5	0.066625
10.283333	0.5	0.064000
10.291667	0.5	0.061750
10.300000	0.5	0.060250
10.308333	0.5	0.058750
10.316667	0.5	0.057125
10.325000	0.5	0.056125
10.333333	0.5	0.055500
10.341667	0.5	0.054500
10.350000	0.5	0.053750
10.358333	0.5	0.053125
10.366667	0.5	0.052625
10.375000	0.5	0.052000
10.383333	0.5	0.051375
10.391667	0.5	0.051000
10.400000	0.5	0.050750
10.408333	0.5	0.050500
10.416667	0.5	0.050000
10.425000	0.5	0.049375
10.433333	0.5	0.048625
10.441667	0.5	0.048375
10.450000	0.5	0.048125
10.458333	0.5	0.048500
10.466667	0.5	0.048500
10.475000	0.5	0.048750
10.483333	0.5	0.049000
10.491667	0.5	0.049250
10.500000	0.5	0.049750
10.508333	0.5	0.050500
10.516667	0.5	0.050750
10.525000	0.5	0.051125
10.533333	0.5	0.051500
10.541667	0.5	0.052250
10.550000	0.5	0.052250
10.558333	0.5	0.052875
10.566667	0.5	0.053250
10.575000	0.5	0.053750
10.583333	0.5	0.054000
10.591667	0.5	0.054000
10.600000	0.5	0.054750
10.608333	0.5	0.055000
10.616667	0.5	0.055250
10.625000	0.5	0.055375
10.633333	0.5	0.055375
10.641667	0.5	0.055125
10.650000	0.5	0.055000
10.658333	0.5	0.055625
10.666667	0.5	0.055375
10.675000	0.5	0.055125
10.683333	0.5	0.055000
10.691667	0.5	0.054875
10.700000	0.5	0.054250
10.708333	0.5	0.053750
10.716667	0.5	0.053500
10.725000	0.5	0.053125
10.733333	0.5	0.052750
10.741667	0.5	0.052625
10.750000	0.5	0.052750
10.758333	0.5	0.052500
10.766667	0.5	0.052000
10.775000	0.5	0.051250
10.783333	0.5	0.050625
10.791667	0.5	0.050250
10.800000	0.5	0.049750
10.808333	0.5	0.049625
10.816667	0.5	0.049500
10.825000	0.5	0.049375
10.833333	0.5	0.049125
10.841667	0.5	0.048750
10.850000	0.5	0.049000
10.858333	0.5	0.049250
10.866667	0.5	0.048750
10.875000	0.5	0.048625
10.883333	0.5	0.048125
10.891667	0.5	0.047875
10.900000	0.5	0.048000
10.908333	0.5	0.047875
10.916667	0.5	0.047500
10.925000	0.5	0.047500
10.933333	0.5	0.047625
10.941667	0.5	0.047750
10.950000	0.5	0.047375
10.958333	0.5	0.047250
10.966667	0.5	0.047000
10.975000	0.5	0.046625
10.983333	0.5	0.046250
10.991667	0.5	0.046125
11.000000	0.5	0.046000
11.008333	0.5	0.045750
11.016667	0.5	0.045875
11.025000	0.5	0.045750
11.033333	0.5	0.045625
11.041667	0.5	0.045625
11.050000	0.5	0.045500
11.058333	0.5	0.045500
11.066667	0.5	0.045500
11.075000	0.5	0.045375
11.083333	0.5	0.044875
11.091667	0.5	0.044875
11.100000	0.5	0.045375
11.108333	0.5	0.045375
11.116667	0.5	0.045250
11.125000	0.5	0.045500
11.133333	0.5	0.045375
11.141667	0.5	0.045500
11.150000	0.5	0.045500
11.158333	0.5	0.045375
11.166667	0.5	0.045375
11.175000	0.5	0.045375
11.183333	0.5	0.044875
11.191667	0.5	0.044750
11.200000	0.5	0.044375
11.208333	0.5	0.043750
11.216667	0.5	0.043125
11.225000	0.5	0.042750
11.233333	0.5	0.042000
11.241667	0.5	0.041750
11.250000	0.5	0.041000
11.258333	0.5	0.040375
11.266667	0.5	0.040000
11.275000	0.5	0.039375
11.283333	0.5	0.038375
11.291667	0.5	0.037750
11.300000	0.5	0.037500
11.308333	0.5	0.036500
11.316667	0.5	0.035625
11.325000	0.5	0.035250
11.333333	0.5	0.034875
11.341667	0.5	0.033875
11.350000	0.5	0.033125
11.358333	0.5	0.032625
11.366667	0.5	0.031875
11.375000	0.5	0.031000
11.383333	0.5	0.030250
11.391667	0.5	0.029750
11.400000	0.5	0.029500
11.408333	0.5	0.029125
11.416667	0.5	0.028500
11.425000	0.5	0.028250
11.433333	0.5	0.027625
11.441667	0.5	0.027125
11.450000	0.5	0.027000
11.458333	0.5	0.026625
11.466667	0.5	0.026500
11.475000	0.5	0.026625
11.483333	0.5	0.026125
11.491667	0.5	0.025750
11.500000	0.5	0.025625
11.508333	0.5	0.025375
11.516667	0.5	0.025125
11.525000	0.5	0.025375
11.533333	0.5	0.025500
11.541667	0.5	0.025625
11.550000	0.5	0.025625
11.558333	0.5	0.025750
11.566667	0.5	0.026125
11.575000	0.5	0.026500
11.583333	0.5	0.026500
11.591667	0.5	0.026375
11.600000	0.5	0.026625
11.608333	0.5	0.027000
11.616667	0.5	0.027250
11.625000	0.5	0.027875
11.633333	0.5	0.028125
11.641667	0.5	0.028000
11.650000	0.5	0.028625
11.658333	0.5	0.028750
11.666667	0.5	0.028750
11.675000	0.5	0.028875
11.683333	0.5	0.029375
11.691667	0.5	0.030375
11.700000	0.5	0.031500
11.708333	0.5	0.032000
11.716667	0.5	0.032125
11.725000	0.5	0.032000
11.733333	0.5	0.032250
11.741667	0.5	0.032875
11.750000	0.5	0.033250
11.758333	0.5	0.033625
11.766667	0.5	0.034000
11.775000	0.5	0.034375
11.783333	0.5	0.034875
11.791667	0.5	0.035875
11.800000	0.5	0.036750
11.808333	0.5	0.037625
11.816667	0.5	0.037750
11.825000	0.5	0.038375
11.833333	0.5	0.039375
11.841667	0.5	0.040000
11.850000	0.5	0.040750
11.858333	0.5	0.042000
11.866667	0.5	0.042750
11.875000	0.5	0.043375
11.883333	0.5	0.044375
11.891667	0.5	0.045375
11.900000	0.5	0.046625
11.908333	0.5	0.047750
11.916667	0.5	0.048500
11.925000	0.5	0.049000
11.933333	0.5	0.049750
11.941667	0.5	0.051000
11.950000	0.5	0.052250
11.958333	0.5	0.052750
11.966667	0.5	0.053625
11.975000	0.5	0.054250
11.983333	0.5	0.055125
11.991667	0.5	0.055250
12.000000	0.5	0.055375
12.008333	0.5	0.055625
12.016667	0.5	0.055625
12.025000	0.5	0.055750
12.033333	0.5	0.055250
12.041667	0.5	0.055125
12.050000	0.5	0.054625
12.058333	0.5	0.054000
12.066667	0.5	0.053750
12.075000	0.5	0.053500
12.083333	0.5	0.052750
12.091667	0.5	0.052000
12.100000	0.5	0.051500
12.108333	0.5	0.051125
12.116667	0.5	0.050250
12.125000	0.5	0.049625
12.133333	0.5	0.049250
12.141667	0.5	0.048375
12.150000	0.5	0.047500
12.158333	0.5	0.046750
12.166667	0.5	0.046125
12.175000	0.5	0.045500
12.183333	0.5	0.045000
12.191667	0.5	0.045000
12.200000	0.5	0.044750
12.208333	0.5	0.044500
12.216667	0.5	0.044375
12.225000	0.5	0.044375
12.233333	0.5	0.044250
12.241667	0.5	0.044500
12.250000	0.5	0.044500
12.258333	0.5	0.044875
12.266667	0.5	0.045375
12.275000	0.5	0.045500
12.283333	0.5	0.045500
12.291667	0.5	0.046250
12.300000	0.5	0.047000
12.308333	0.5	0.047500
12.316667	0.5	0.048125
12.325000	0.5	0.048875
12.333333	0.5	0.049750
12.341667	0.5	0.050875
12.350000	0.5	0.051750
12.358333	0.5	0.052500
12.366667	0.5	0.053000
12.375000	0.5	0.053500
12.383333	0.5	0.053750
12.391667	0.5	0.054375
12.400000	0.5	0.054625
12.408333	0.5	0.054625
12.416667	0.5	0.054625
12.425000	0.5	0.054375
12.433333	0.5	0.054375
12.441667	0.5	0.053875
12.450000	0.5	0.052750
12.458333	0.5	0.051875
12.466667	0.5	0.050625
12.475000	0.5	0.049500
12.483333	0.5	0.048625
12.491667	0.5	0.047500
12.500000	0.5	0.046375
12.508333	0.5	0.045375
12.516667	0.5	0.043750
12.525000	0.5	0.042125
12.533333	0.5	0.041250
12.541667	0.5	0.040125
12.550000	0.5	0.039125
12.558333	0.5	0.038250
12.566667	0.5	0.037125
12.575000	0.5	0.036625
12.583333	0.5	0.035750
12.591667	0.5	0.035375
12.600000	0.5	0.034250
12.608333	0.5	0.033625
12.616667	0.5	0.033125
12.625000	0.5	0.032750
12.633333	0.5	0.032250
12.641667	0.5	0.032000
12.650000	0.5	0.031875
12.658333	0.5	0.031375
12.666667	0.5	0.030625
12.675000	0.5	0.029750
12.683333	0.5	0.029000
12.691667	0.5	0.028625
12.700000	0.5	0.028750
12.708333	0.5	0.028375
12.716667	0.5	0.027875
12.725000	0.5	0.027750
12.733333	0.5	0.027500
12.741667	0.5	0.027625
12.750000	0.5	0.027375
12.758333	0.5	0.027500
12.766667	0.5	0.027375
12.775000	0.5	0.027000
12.783333	0.5	0.026875
12.791667	0.5	0.026875
12.800000	0.5	0.026375
12.808333	0.5	0.026250
12.816667	0.5	0.026000
12.825000	0.5	0.026125
12.833333	0.5	0.026125
12.841667	0.5	0.026375
12.850000	0.5	0.026875
12.858333	0.5	0.027000
12.866667	0.5	0.027375
12.875000	0.5	0.027750
12.883333	0.5	0.028250
12.891667	0.5	0.028750
12.900000	0.5	0.029000
12.908333	0.5	0.029125
12.916667	0.5	0.029125
12.925000	0.5	0.029375
12.933333	0.5	0.029875
12.941667	0.5	0.030375
12.950000	0.5	0.031000
12.958333	0.5	0.031625
12.966667	0.5	0.032000
12.975000	0.5	0.032625
12.983333	0.5	0.033375
12.991667	0.5	0.034125
13.000000	0.5	0.034625
13.008333	0.5	0.034875
13.016667	0.5	0.035125
13.025000	0.5	0.035125
13.033333	0.5	0.035000
13.041667	0.5	0.035000
13.050000	0.5	0.035250
13.058333	0.5	0.035500
13.066667	0.5	0.036125
13.075000	0.5	0.036125
13.083333	0.5	0.036125
13.091667	0.5	0.036625
13.100000	0.5	0.036375
13.108333	0.5	0.036000
13.116667	0.5	0.035875
13.125000	0.5	0.035750
13.133333	0.5	0.035375
13.141667	0.5	0.034750
13.150000	0.5	0.034125
13.158333	0.5	0.033750
13.166667	0.5	0.033750
13.175000	0.5	0.033375
13.183333	0.5	0.033125
13.191667	0.5	0.033000
13.200000	0.5	0.032125
13.208333	0.5	0.031125
13.216667	0.5	0.030500
13.225000	0.5	0.029875
13.233333	0.5	0.029000
13.241667	0.5	0.028500
13.250000	0.5	0.027875
13.258333	0.5	0.027000
13.266667	0.5	0.026125
13.275000	0.5	0.025125
13.283333	0.5	0.024125
13.291667	0.5	0.023500
13.300000	0.5	0.023125
13.308333	0.5	0.022625
13.316667	0.5	0.022000
13.325000	0.5	0.021125
13.333333	0.5	0.020625
13.341667	0.5	0.020000
13.350000	0.5	0.020000
13.358333	0.5	0.019625
13.366667	0.5	0.019250
13.375000	0.5	0.019250
13.383333	0.5	0.019125
13.391667	0.5	0.018625
13.400000	0.5	0.018625
13.408333	0.5	0.018125
13.416667	0.5	0.017625
13.425000	0.5	0.017250
13.433333	0.5	0.017000
13.441667	0.5	0.016750
13.450000	0.5	0.016875
13.458333	0.5	0.016875
13.466667	0.5	0.017250
13.475000	0.5	0.017750
13.483333	0.5	0.018000
13.491667	0.5	0.018000
13.500000	0.5	0.018250
13.508333	0.5	0.018625
13.516667	0.5	0.018750
13.525000	0.5	0.019125
13.533333	0.5	0.019125
13.541667	0.5	0.019750
13.550000	0.5	0.020000
13.558333	0.5	0.020250
13.566667	0.5	0.020750
13.575000	0.5	0.021375
13.583333	0.5	0.021375
13.591667	0.5	0.021875
13.600000	0.5	0.022375
13.608333	0.5	0.022875
13.616667	0.5	0.023750
13.625000	0.5	0.024500
13.633333	0.5	0.025000
13.641667	0.5	0.025875
13.650000	0.5	0.026250
13.658333	0.5	0.026625
13.666667	0.5	0.027500
13.675000	0.5	0.028250
13.683333	0.5	0.028375
13.691667	0.5	0.028750
13.700000	0.5	0.029125
13.708333	0.5	0.029000
13.716667	0.5	0.029750
13.725000	0.5	0.030375
13.733333	0.5	0.030875
13.741667	0.5	0.031375
13.750000	0.5	0.032125
13.758333	0.5	0.032750
13.766667	0.5	0.033500
13.775000	0.5	0.033875
13.783333	0.5	0.034375
13.791667	0.5	0.035125
13.800000	0.5	0.035250
13.808333	0.5	0.035500
13.816667	0.5	0.036000
13.825000	0.5	0.036625
13.833333	0.5	0.036875
13.841667	0.5	0.037125
13.850000	0.5	0.038000
13.858333	0.5	0.038750
13.866667	0.5	0.039500
13.875000	0.5	0.040375
13.883333	0.5	0.040875
13.891667	0.5	0.041125
13.900000	0.5	0.041500
13.908333	0.5	0.041875
13.916667	0.5	0.042000
13.925000	0.5	0.042500
13.933333	0.5	0.042625
13.941667	0.5	0.043000
13.950000	0.5	0.043125
13.958333	0.5	0.043125
13.966667	0.5	0.043125
13.975000	0.5	0.043500
13.983333	0.5	0.043500
13.991667	0.5	0.043375
14.000000	0.5	0.043625
14.008333	0.5	0.044125
14.016667	0.5	0.044375
14.025000	0.5	0.044875
14.033333	0.5	0.045000
14.041667	0.5	0.045000
14.050000	0.5	0.045000
14.058333	0.5	0.045250
14.066667	0.5	0.045500
14.075000	0.5	0.045375
14.083333	0.5	0.045250
14.091667	0.5	0.044875
14.100000	0.5	0.044750
14.108333	0.5	0.044750
14.116667	0.5	0.044875
14.125000	0.5	0.044875
14.133333	0.5	0.044000
14.141667	0.5	0.044000
14.150000	0.5	0.043625
14.158333	0.5	0.043125
14.166667	0.5	0.042625
14.175000	0.5	0.042125
14.183333	0.5	0.042250
14.191667	0.5	0.041875
14.200000	0.5	0.041500
14.208333	0.5	0.041125
14.216667	0.5	0.040750
14.225000	0.5	0.040250
14.233333	0.5	0.039625
14.241667	0.5	0.039000
14.250000	0.5	0.038250
14.258333	0.5	0.037875
14.266667	0.5	0.037625
14.275000	0.5	0.036750
14.283333	0.5	0.036250
14.291667	0.5	0.036125
14.300000	0.5	0.035250
14.308333	0.5	0.034125
14.316667	0.5	0.033500
14.325000	0.5	0.032875
14.333333	0.5	0.032375
14.341667	0.5	0.032125
14.350000	0.5	0.031625
14.358333	0.5	0.030750
14.366667	0.5	0.030250
14.375000	0.5	0.029500
14.383333	0.5	0.029000
14.391667	0.5	0.028625
14.400000	0.5	0.028250
14.408333	0.5	0.027875
14.416667	0.5	0.027375
14.425000	0.5	0.027125
14.433333	0.5	0.027000
14.441667	0.5	0.026875
14.450000	0.5	0.026750
14.458333	0.5	0.026875
14.466667	0.5	0.026625
14.475000	0.5	0.026500
14.483333	0.5	0.026375
14.491667	0.5	0.026500
14.500000	0.5	0.026500
14.508333	0.5	0.026250
14.516667	0.5	0.026250
14.525000	0.5	0.026875
14.533333	0.5	0.027500
14.541667	0.5	0.027750
14.550000	0.5	0.028125
14.558333	0.5	0.028375
14.566667	0.5	0.028875
14.575000	0.5	0.029625
14.583333	0.5	0.030750
14.591667	0.5	0.031500
14.600000	0.5	0.032000
14.608333	0.5	0.032875
14.616667	0.5	0.033375
14.625000	0.5	0.033875
14.633333	0.5	0.034625
14.641667	0.5	0.035750
14.650000	0.5	0.036500
14.658333	0.5	0.037375
14.666667	0.5	0.038125
14.675000	0.5	0.038375
14.683333	0.5	0.039250
14.691667	0.5	0.040250
14.700000	0.5	0.041375
14.708333	0.5	0.042500
14.716667	0.5	0.043125
14.725000	0.5	0.043750
14.733333	0.5	0.044250
14.741667	0.5	0.044875
14.750000	0.5	0.045250
14.758333	0.5	0.045625
14.766667	0.5	0.046375
14.775000	0.5	0.047000
14.783333	0.5	0.047125
14.791667	0.5	0.047875
14.800000	0.5	0.048125
14.808333	0.5	0.048500
14.816667	0.5	0.049125
14.825000	0.5	0.049875
14.833333	0.5	0.050500
14.841667	0.5	0.050750
14.850000	0.5	0.051000
14.858333	0.5	0.051125
14.866667	0.5	0.051125
14.875000	0.5	0.051125
14.883333	0.5	0.051125
14.891667	0.5	0.051250
14.900000	0.5	0.051375
14.908333	0.5	0.051125
14.916667	0.5	0.051250
14.925000	0.5	0.051625
14.933333	0.5	0.052500
14.941667	0.5	0.052500
14.950000	0.5	0.052000
14.958333	0.5	0.051875
14.966667	0.5	0.051750
14.975000	0.5	0.052250
14.983333	0.5	0.052750
14.991667	0.5	0.052750
15.000000	0.5	0.053000
15.008333	0.5	0.053125
15.016667	0.5	0.053125
15.025000	0.5	0.053375
15.033333	0.5	0.053375
15.041667	0.5	0.053875
15.050000	0.5	0.054125
15.058333	0.5	0.054875
15.066667	0.5	0.054625
15.075000	0.5	0.054625
15.083333	0.5	0.054875
15.091667	0.5	0.054875
15.100000	0.5	0.055000
15.108333	0.5	0.055125
15.116667	0.5	0.055375
15.125000	0.5	0.055250
15.133333	0.5	0.055250
15.141667	0.5	0.055000
15.150000	0.5	0.055250
15.158333	0.5	0.055125
15.166667	0.5	0.055125
15.175000	0.5	0.055625
15.183333	0.5	0.055625
15.191667	0.5	0.056250
15.200000	0.5	0.056250
15.208333	0.5	0.056000
15.216667	0.5	0.056125
15.225000	0.5	0.056000
15.233333	0.5	0.055750
15.241667	0.5	0.055750
15.250000	0.5	0.055625
15.258333	0.5	0.055750
15.266667	0.5	0.055375
15.275000	0.5	0.055000
15.283333	0.5	0.054625
15.291667	0.5	0.054375
15.300000	0.5	0.054375
15.308333	0.5	0.054125
15.316667	0.5	0.053750
15.325000	0.5	0.053625
15.333333	0.5	0.053625
15.341667	0.5	0.053500
15.350000	0.5	0.053500
15.358333	0.5	0.053375
15.366667	0.5	0.053125
15.375000	0.5	0.053000
15.383333	0.5	0.052625
15.391667	0.5	0.052250
15.400000	0.5	0.052250
15.408333	0.5	0.051875
15.416667	0.5	0.051250
15.425000	0.5	0.051000
15.433333	0.5	0.050375
15.441667	0.5	0.049125
15.450000	0.5	0.049000
15.458333	0.5	0.048375
15.466667	0.5	0.047875
15.475000	0.5	0.047875
15.483333	0.5	0.047500
15.491667	0.5	0.047125
15.500000	0.5	0.046375
15.508333	0.5	0.046250
15.516667	0.5	0.046250
15.525000	0.5	0.046000
15.533333	0.5	0.045875
15.541667	0.5	0.045500
15.550000	0.5	0.045125
15.558333	0.5	0.045125
15.566667	0.5	0.045000
15.575000	0.5	0.044625
15.583333	0.5	0.044125
15.591667	0.5	0.044500
15.600000	0.5	0.044500
15.608333	0.5	0.044125
15.616667	0.5	0.044125
15.625000	0.5	0.044250
15.633333	0.5	0.044250
15.641667	0.5	0.044250
15.650000	0.5	0.044125
15.658333	0.5	0.044000
15.666667	0.5	0.044000
15.675000	0.5	0.044000
15.683333	0.5	0.043750
15.691667	0.5	0.044000
15.700000	0.5	0.043750
15.708333	0.5	0.044250
15.716667	0.5	0.044250
15.725000	0.5	0.044375
15.733333	0.5	0.044625
15.741667	0.5	0.044250
15.750000	0.5	0.044125
15.758333	0.5	0.044125
15.766667	0.5	0.043875
15.775000	0.5	0.044000
15.783333	0.5	0.044500
15.791667	0.5	0.044250
15.800000	0.5	0.044000
15.808333	0.5	0.043875
15.816667	0.5	0.044000
15.825000	0.5	0.044250
15.833333	0.5	0.044000
15.841667	0.5	0.043875
15.850000	0.5	0.043500
15.858333	0.5	0.043625
15.866667	0.5	0.043375
15.875000	0.5	0.042750
15.883333	0.5	0.042375
15.891667	0.5	0.042000
15.900000	0.5	0.041750
15.908333	0.5	0.041500
15.916667	0.5	0.041000
15.925000	0.5	0.040750
15.933333	0.5	0.040250
15.941667	0.5	0.040125
15.950000	0.5	0.039750
15.958333	0.5	0.039750
15.966667	0.5	0.039625
15.975000	0.5	0.039375
15.983333	0.5	0.038875
15.991667	0.5	0.038125
16.000000	0.5	0.037750
16.008333	0.5	0.037625
16.016667	0.5	0.037125
16.025000	0.5	0.036625
16.033333	0.5	0.036250
16.041667	0.5	0.035750
16.050000	0.5	0.035250
16.058333	0.5	0.035125
16.066667	0.5	0.034625
16.075000	0.5	0.034375
16.083333	0.5	0.034500
16.091667	0.5	0.034500
16.100000	0.5	0.034125
16.108333	0.5	0.033750
16.116667	0.5	0.033875
16.125000	0.5	0.033750
16.133333	0.5	0.033500
16.141667	0.5	0.033500
16.150000	0.5	0.033125
16.158333	0.5	0.033250
16.166667	0.5	0.032875
16.175000	0.5	0.033250
16.183333	0.5	0.032875
16.191667	0.5	0.033000
16.200000	0.5	0.033250
16.208333	0.5	0.033375
16.216667	0.5	0.033000
16.225000	0.5	0.033000
16.233333	0.5	0.033125
16.241667	0.5	0.033125
16.250000	0.5	0.033375
16.258333	0.5	0.034000
16.266667	0.5	0.034500
16.275000	0.5	0.034500
16.283333	0.5	0.034625
16.291667	0.5	0.035000
16.300000	0.5	0.035375
16.308333	0.5	0.035375
16.316667	0.5	0.035500
16.325000	0.5	0.035500
16.333333	0.5	0.035875
16.341667	0.5	0.036000
16.350000	0.5	0.036500
16.358333	0.5	0.036625
16.366667	0.5	0.036875
16.375000	0.5	0.037500
16.383333	0.5	0.037750
16.391667	0.5	0.037375
16.400000	0.5	0.037750
16.408333	0.5	0.038250
16.416667	0.5	0.038375
16.425000	0.5	0.038375
16.433333	0.5	0.039250
16.441667	0.5	0.039875
16.450000	0.5	0.040375
16.458333	0.5	0.040625
16.466667	0.5	0.040875
16.475000	0.5	0.041500
16.483333	0.5	0.041750
16.491667	0.5	0.041750
16.500000	0.5	0.041875
16.508333	0.5	0.042250
16.516667	0.5	0.043000
16.525000	0.5	0.043250
16.533333	0.5	0.043500
16.541667	0.5	0.043625
16.550000	0.5	0.044000
16.558333	0.5	0.044250
16.566667	0.5	0.044250
16.575000	0.5	0.044375
16.583333	0.5	0.044500
16.591667	0.5	0.044750
16.600000	0.5	0.045250
16.608333	0.5	0.045500
16.616667	0.5	0.046125
16.625000	0.5	0.047000
16.633333	0.5	0.047375
16.641667	0.5	0.047250
16.650000	0.5	0.047500
16.658333	0.5	0.047500
16.666667	0.5	0.047250
16.675000	0.5	0.047375
16.683333	0.5	0.047500
16.691667	0.5	0.047125
16.700000	0.5	0.047375
16.708333	0.5	0.047125
16.716667	0.5	0.047375
16.725000	0.5	0.047625
16.733333	0.5	0.047500
16.741667	0.5	0.047375
16.750000	0.5	0.047250
16.758333	0.5	0.047000
16.766667	0.5	0.046750
16.775000	0.5	0.046750
16.783333	0.5	0.046875
16.791667	0.5	0.047375
16.800000	0.5	0.048000
16.808333	0.5	0.048000
16.816667	0.5	0.047625
16.825000	0.5	0.047875
16.833333	0.5	0.048000
16.841667	0.5	0.047750
16.850000	0.5	0.047750
16.858333	0.5	0.047625
16.866667	0.5	0.047500
16.875000	0.5	0.047625
16.883333	0.5	0.047125
16.891667	0.5	0.047250
16.900000	0.5	0.047000
16.908333	0.5	0.047375
16.916667	0.5	0.046875
16.925000	0.5	0.046500
16.933333	0.5	0.046125
16.941667	0.5	0.045750
16.950000	0.5	0.045625
16.958333	0.5	0.045000
16.966667	0.5	0.045000
16.975000	0.5	0.044375
16.983333	0.5	0.043500
16.991667	0.5	0.042875
17.000000	0.5	0.042500
17.008333	0.5	0.041750
17.016667	0.5	0.041375
17.025000	0.5	0.040500
17.033333	0.5	0.039500
17.041667	0.5	0.039000
17.050000	0.5	0.037500
17.058333	0.5	0.036375
17.066667	0.5	0.035000
17.075000	0.5	0.033750
17.083333	0.5	0.032500
17.091667	0.5	0.030375
17.100000	0.5	0.028250
17.108333	0.5	0.026375
17.116667	0.5	0.024625
17.125000	0.5	0.022250
17.133333	0.5	0.019500
17.141667	0.5	0.016625
17.150000	0.5	0.013500
17.158333	0.5	0.010375
17.166667	0.5	0.007125
17.175000	0.5	0.003375
17.183333	0.5	-0.000375
17.191667	0.5	-0.004375
17.200000	0.5	-0.008500
17.208333	0.5	-0.012750
17.216667	0.5	-0.017375
17.225000	0.5	-0.022000
17.233333	0.5	-0.026750
17.241667	0.5	-0.031125
17.250000	0.5	-0.035250
17.258333	0.5	-0.039375
17.266667	0.5	-0.043750
17.275000	0.5	-0.048000
17.283333	0.5	-0.051500
17.291667	0.5	-0.054750
17.300000	0.5	-0.057625
17.308333	0.5	-0.060250
17.316667	0.5	-0.062250
17.325000	0.5	-0.064125
17.333333	0.5	-0.065250
17.341667	0.5	-0.065625
17.350000	0.5	-0.065750
17.358333	0.5	-0.065375
17.366667	0.5	-0.064500
17.375000	0.5	-0.063000
17.383333	0.5	-0.061000
17.391667	0.5	-0.058625
17.400000	0.5	-0.056000
17.408333	0.5	-0.053125
17.416667	0.5	-0.050250
17.425000	0.5	-0.047125
17.433333	0.5	-0.043500
17.441667	0.5	-0.039875
17.450000	0.5	-0.035875
17.458333	0.5	-0.031625
17.466667	0.5	-0.027750
17.475000	0.5	-0.024375
17.483333	0.5	-0.020750
17.491667	0.5	-0.017125
17.500000	0.5	-0.013375
17.508333	0.5	-0.010250
17.516667	0.5	-0.007500
17.525000	0.5	-0.004375
17.533333	0.5	-0.001375
17.541667	0.5	0.001250
17.550000	0.5	0.003500
17.558333	0.5	0.005375
17.566667	0.5	0.006750
17.575000	0.5	0.008375
17.583333	0.5	0.009875
17.591667	0.5	0.011000
17.600000	0.5	0.012250
17.608333	0.5	0.013500
17.616667	0.5	0.014750
17.625000	0.5	0.015750
17.633333	0.5	0.016500
17.641667	0.5	0.017125
17.650000	0.5	0.018125
17.658333	0.5	0.019000
17.666667	0.5	0.019250
17.675000	0.5	0.019750
17.683333	0.5	0.020625
17.691667	0.5	0.021000
17.700000	0.5	0.021000
17.708333	0.5	0.021500
17.716667	0.5	0.021750
17.725000	0.5	0.021625
17.733333	0.5	0.022000
17.741667	0.5	0.022375
17.750000	0.5	0.022500
17.758333	0.5	0.022375
17.766667	0.5	0.022500
17.775000	0.5	0.022375
17.783333	0.5	0.022625
17.791667	0.5	0.023000
17.800000	0.5	0.023125
17.808333	0.5	0.023500
17.816667	0.5	0.023750
17.825000	0.5	0.023750
17.833333	0.5	0.023875
17.841667	0.5	0.024250
17.850000	0.5	0.024625
17.858333	0.5	0.025125
17.866667	0.5	0.025750
17.875000	0.5	0.025875
17.883333	0.5	0.025625
17.891667	0.5	0.025500
17.900000	0.5	0.025625
17.908333	0.5	0.025750
17.916667	0.5	0.025250
17.925000	0.5	0.025500
17.933333	0.5	0.025500
17.941667	0.5	0.025625
17.950000	0.5	0.025750
17.958333	0.5	0.026125
17.966667	0.5	0.025875
17.975000	0.5	0.025875
17.983333	0.5	0.025875
17.991667	0.5	0.025875
18.000000	0.5	0.026000
18.008333	0.5	0.026125
18.016667	0.5	0.026000
18.025000	0.5	0.025875
18.033333	0.5	0.025375
18.041667	0.5	0.025250
18.050000	0.5	0.025125
18.058333	0.5	0.025375
18.066667	0.5	0.025375
18.075000	0.5	0.025250
18.083333	0.5	0.025125
18.091667	0.5	0.025000
18.100000	0.5	0.025000
18.108333	0.5	0.024625
18.116667	0.5	0.024125
18.125000	0.5	0.023500
18.133333	0.5	0.022875
18.141667	0.5	0.022250
18.150000	0.5	0.021750
18.158333	0.5	0.021500
18.166667	0.5	0.021500
18.175000	0.5	0.020750
18.183333	0.5	0.020375
18.191667	0.5	0.019875
18.200000	0.5	0.019000
18.208333	0.5	0.018375
18.216667	0.5	0.017750
18.225000	0.5	0.017500
18.233333	0.5	0.016625
18.241667	0.5	0.015500
18.250000	0.5	0.014500
18.258333	0.5	0.013625
18.266667	0.5	0.012625
18.275000	0.5	0.011250
18.283333	0.5	0.009750
18.291667	0.5	0.008625
18.300000	0.5	0.007000
18.308333	0.5	0.005625
18.316667	0.5	0.004375
18.325000	0.5	0.003625
18.333333	0.5	0.002625
18.341667	0.5	0.001625
18.350000	0.5	0.000625
18.358333	0.5	-0.000375
18.366667	0.5	-0.001125
18.375000	0.5	-0.001750
18.383333	0.5	-0.002375
18.391667	0.5	-0.002625
18.400000	0.5	-0.002750
18.408333	0.5	-0.002625
18.416667	0.5	-0.003125
18.425000	0.5	-0.003000
18.433333	0.5	-0.002625
18.441667	0.5	-0.002500
18.450000	0.5	-0.002250
18.458333	0.5	-0.001875
18.466667	0.5	-0.001250
18.475000	0.5	-0.000500
18.483333	0.5	0.000375
18.491667	0.5	0.000875
18.500000	0.5	0.002500
18.508333	0.5	0.003125
18.516667	0.5	0.004000
18.525000	0.5	0.005125
18.533333	0.5	0.006500
18.541667	0.5	0.007500
18.550000	0.5	0.008625
18.558333	0.5	0.010125
18.566667	0.5	0.011500
18.575000	0.5	0.012500
18.583333	0.5	0.013875
18.591667	0.5	0.015125
18.600000	0.5	0.016125
18.608333	0.5	0.017250
18.616667	0.5	0.018000
18.625000	0.5	0.019125
18.633333	0.5	0.020125
18.641667	0.5	0.020625
18.650000	0.5	0.021125
18.658333	0.5	0.021375
18.666667	0.5	0.021625
18.675000	0.5	0.021875
18.683333	0.5	0.022125
18.691667	0.5	0.022625
18.700000	0.5	0.023125
18.708333	0.5	0.023375
18.716667	0.5	0.023750
18.725000	0.5	0.024000
18.733333	0.5	0.024125
18.741667	0.5	0.023875
18.750000	0.5	0.023875
18.758333	0.5	0.023750
18.766667	0.5	0.023875
18.775000	0.5	0.023750
18.783333	0.5	0.023500
18.791667	0.5	0.023000
18.800000	0.5	0.022625
18.808333	0.5	0.022000
18.816667	0.5	0.021750
18.825000	0.5	0.021125
18.833333	0.5	0.020375
18.841667	0.5	0.019625
18.850000	0.5	0.019125
18.858333	0.5	0.018875
18.866667	0.5	0.018500
18.875000	0.5	0.018125
18.883333	0.5	0.017500
18.891667	0.5	0.016500
18.900000	0.5	0.016500
18.908333	0.5	0.015750
18.916667	0.5	0.015000
18.925000	0.5	0.013875
18.933333	0.5	0.013000
18.941667	0.5	0.012250
18.950000	0.5	0.011750
18.958333	0.5	0.011125
18.966667	0.5	0.010625
18.975000	0.5	0.010375
18.983333	0.5	0.010250
18.991667	0.5	0.009500
19.000000	0.5	0.009250
19.008333	0.5	0.008625
19.016667	0.5	0.008125
19.025000	0.5	0.007500
19.033333	0.5	0.006625
19.041667	0.5	0.006375
19.050000	0.5	0.005750
19.058333	0.5	0.004750
19.066667	0.5	0.004125
19.075000	0.5	0.003750
19.083333	0.5	0.003625
19.091667	0.5	0.003625
19.100000	0.5	0.003500
19.108333	0.5	0.003125
19.116667	0.5	0.002625
19.125000	0.5	0.002250
19.133333	0.5	0.002250
19.141667	0.5	0.002125
19.150000	0.5	0.001875
19.158333	0.5	0.001500
19.166667	0.5	0.001125
19.175000	0.5	0.000750
19.183333	0.5	0.000625
19.191667	0.5	0.000375
19.200000	0.5	0.000625
19.208333	0.5	0.000375
19.216667	0.5	0.000625
19.225000	0.5	0.000250
19.233333	0.5	0.000000
19.241667	0.5	-0.000250
19.250000	0.5	-0.000375
19.258333	0.5	-0.000250
19.266667	0.5	-0.000125
19.275000	0.5	-0.000250
19.283333	0.5	-0.000375
19.291667	0.5	-0.000625
19.300000	0.5	-0.001000
19.308333	0.5	-0.001500
19.316667	0.5	-0.001750
19.325000	0.5	-0.001625
19.333333	0.5	-0.002125
19.341667	0.5	-0.002125
19.350000	0.5	-0.002500
19.358333	0.5	-0.002750
19.366667	0.5	-0.002875
19.375000	0.5	-0.003375
19.383333	0.5	-0.003750
19.391667	0.5	-0.003875
19.400000	0.5	-0.004000
19.408333	0.5	-0.004375
19.416667	0.5	-0.004625
19.425000	0.5	-0.005000
19.433333	0.5	-0.004750
19.441667	0.5	-0.005000
19.450000	0.5	-0.005125
19.458333	0.5	-0.005500
19.466667	0.5	-0.005125
19.475000	0.5	-0.005125
19.483333	0.5	-0.005250
19.491667	0.5	-0.005000
19.500000	0.5	-0.005125
19.508333	0.5	-0.005250
19.516667	0.5	-0.005375
19.525000	0.5	-0.005750
19.533333	0.5	-0.005750
19.541667	0.5	-0.005625
19.550000	0.5	-0.006250
19.558333	0.5	-0.005750
19.566667	0.5	-0.005750
19.575000	0.5	-0.006000
19.583333	0.5	-0.005625
19.591667	0.5	-0.005500
19.600000	0.5	-0.005000
19.608333	0.5	-0.004500
19.616667	0.5	-0.004125
19.625000	0.5	-0.004125
19.633333	0.5	-0.003875
19.641667	0.5	-0.003625
19.650000	0.5	-0.003000
19.658333	0.5	-0.002875
19.666667	0.5	-0.002750
19.675000	0.5	-0.002375
19.683333	0.5	-0.001625
19.691667	0.5	-0.001125
19.700000	0.5	-0.001375
19.708333	0.5	-0.001500
19.716667	0.5	-0.001625
19.725000	0.5	-0.002000
19.733333	0.5	-0.002125
19.741667	0.5	-0.002000
19.750000	0.5	-0.001500
19.758333	0.5	-0.001000
19.766667	0.5	-0.000625
19.775000	0.5	-0.000625
19.783333	0.5	-0.000625
19.791667	0.5	-0.000500
19.800000	0.5	-0.000375
19.808333	0.5	-0.000375
19.816667	0.5	-0.000375
19.825000	0.5	-0.000500
19.833333	0.5	-0.000250
19.841667	0.5	0.000250
19.850000	0.5	0.000125
19.858333	0.5	0.000250
19.866667	0.5	0.000750
19.875000	0.5	0.001125
19.883333	0.5	0.001000
19.891667	0.5	0.000375
19.900000	0.5	0.000375
19.908333	0.5	0.000875
19.916667	0.5	0.001250
19.925000	0.5	0.001250
19.933333	0.5	0.001375
19.941667	0.5	0.001875
19.950000	0.5	0.001625
19.958333	0.5	0.001750
19.966667	0.5	0.002250
19.975000	0.5	0.002250
19.983333	0.5	0.001875
19.991667	0.5	0.001750
20.000000	0.5	0.001625
20.008333	0.5	0.001500
20.016667	0.5	0.001375
20.025000	0.5	0.001250
20.033333	0.5	0.001250
20.041667	0.5	0.001125
20.050000	0.5	0.001000
20.058333	0.5	0.000750
20.066667	0.5	0.000625
20.075000	0.5	0.000750
20.083333	0.5	0.000500
20.091667	0.5	0.000750
20.100000	0.5	0.000500
20.108333	0.5	0.000625
20.116667	0.5	0.000250
20.125000	0.5	0.000000
20.133333	0.5	0.000000
20.141667	0.5	0.000125
20.150000	0.5	0.000250
20.158333	0.5	0.000000
20.166667	0.5	-0.000375
20.175000	0.5	0.000000
20.183333	0.5	0.000000
20.191667	0.5	-0.000250
20.200000	0.5	-0.000250
20.208333	0.5	-0.000750
20.216667	0.5	-0.001000
20.225000	0.5	-0.000750
20.233333	0.5	-0.000500
20.241667	0.5	-0.000500
20.250000	0.5	-0.000625
20.258333	0.5	-0.000875
20.266667	0.5	-0.000875
20.275000	0.5	-0.000875
20.283333	0.5	-0.000375
20.291667	0.5	-0.000250
20.300000	0.5	-0.000125
20.308333	0.5	0.000000
20.316667	0.5	-0.000250
20.325000	0.5	-0.000375
20.333333	0.5	-0.000375
20.341667	0.5	0.000000
20.350000	0.5	0.000000
20.358333	0.5	0.000000
20.366667	0.5	0.000250
20.375000	0.5	0.000625
20.383333	0.5	0.001125
20.391667	0.5	0.001500
20.400000	0.5	0.001750
20.408333	0.5	0.002250
20.416667	0.5	0.002500
20.425000	0.5	0.003000
20.433333	0.5	0.003625
20.441667	0.5	0.004250
20.450000	0.5	0.004625
20.458333	0.5	0.004875
20.466667	0.5	0.005125
20.475000	0.5	0.005875
20.483333	0.5	0.006750
20.491667	0.5	0.007500
20.500000	0.5	0.008125
20.508333	0.5	0.008625
20.516667	0.5	0.009250
20.525000	0.5	0.010125
20.533333	0.5	0.010875
20.541667	0.5	0.011625
20.550000	0.5	0.012500
20.558333	0.5	0.013500
20.566667	0.5	0.014000
20.575000	0.5	0.014125
20.583333	0.5	0.014750
20.591667	0.5	0.015375
20.600000	0.5	0.016125
20.608333	0.5	0.016875
20.616667	0.5	0.017250
20.625000	0.5	0.017750
20.633333	0.5	0.018375
20.641667	0.5	0.019000
20.650000	0.5	0.019250
20.658333	0.5	0.019875
20.666667	0.5	0.020375
20.675000	0.5	0.021125
20.683333	0.5	0.022000
20.691667	0.5	0.022875
20.700000	0.5	0.023000
20.708333	0.5	0.023125
20.716667	0.5	0.023625
20.725000	0.5	0.024125
20.733333	0.5	0.023875
20.741667	0.5	0.023750
20.750000	0.5	0.024000
20.758333	0.5	0.023875
20.766667	0.5	0.023875
20.775000	0.5	0.023875
20.783333	0.5	0.023625
20.791667	0.5	0.023750
20.800000	0.5	0.023750
20.808333	0.5	0.023500
20.816667	0.5	0.023500
20.825000	0.5	0.023125
20.833333	0.5	0.022625
20.841667	0.5	0.022125
20.850000	0.5	0.022250
20.858333	0.5	0.022250
20.866667	0.5	0.021500
20.875000	0.5	0.021250
20.883333	0.5	0.021125
20.891667	0.5	0.020875
20.900000	0.5	0.020500
20.908333	0.5	0.020125
20.916667	0.5	0.020125
20.925000	0.5	0.020250
20.933333	0.5	0.019625
20.941667	0.5	0.018750
20.950000	0.5	0.018250
20.958333	0.5	0.017750
20.966667	0.5	0.017375
20.975000	0.5	0.017125
20.983333	0.5	0.016125
20.991667	0.5	0.015625
21.000000	0.5	0.015125
21.008333	0.5	0.014500
21.016667	0.5	0.014250
21.025000	0.5	0.014125
21.033333	0.5	0.013625
21.041667	0.5	0.013125
21.050000	0.5	0.012375
21.058333	0.5	0.011875
21.066667	0.5	0.011750
21.075000	0.5	0.011750
21.083333	0.5	0.010875
21.091667	0.5	0.010750
21.100000	0.5	0.010750
21.108333	0.5	0.010750
21.116667	0.5	0.010625
21.125000	0.5	0.010250
21.133333	0.5	0.010000
21.141667	0.5	0.010000
21.150000	0.5	0.009875
21.158333	0.5	0.009500
21.166667	0.5	0.009375
21.175000	0.5	0.009875
21.183333	0.5	0.010000
21.191667	0.5	0.009875
21.200000	0.5	0.010250
21.208333	0.5	0.010500
21.216667	0.5	0.010875
21.225000	0.5	0.010625
21.233333	0.5	0.011125
21.241667	0.5	0.011125
21.250000	0.5	0.011250
21.258333	0.5	0.011375
21.266667	0.5	0.011500
21.275000	0.5	0.011625
21.283333	0.5	0.011750
21.291667	0.5	0.012000
21.300000	0.5	0.012500
21.308333	0.5	0.012875
21.316667	0.5	0.013125
21.325000	0.5	0.013375
21.333333	0.5	0.014125
21.341667	0.5	0.014750
21.350000	0.5	0.015000
21.358333	0.5	0.015125
21.366667	0.5	0.015250
21.375000	0.5	0.015500
21.383333	0.5	0.016125
21.391667	0.5	0.016625
21.400000	0.5	0.016625
21.408333	0.5	0.016875
21.416667	0.5	0.017375
21.425000	0.5	0.017500
21.433333	0.5	0.017750
21.441667	0.5	0.017750
21.450000	0.5	0.018000
21.458333	0.5	0.018375
21.466667	0.5	0.018625
21.475000	0.5	0.019000
21.483333	0.5	0.019125
21.491667	0.5	0.019125
21.500000	0.5	0.018875
21.508333	0.5	0.018875
21.516667	0.5	0.018625
21.525000	0.5	0.018625
21.533333	0.5	0.019000
21.541667	0.5	0.019250
21.550000	0.5	0.019500
21.558333	0.5	0.019500
21.566667	0.5	0.019500
21.575000	0.5	0.019375
21.583333	0.5	0.019250
21.591667	0.5	0.018875
21.600000	0.5	0.019125
21.608333	0.5	0.019125
21.616667	0.5	0.019250
21.625000	0.5	0.019125
21.633333	0.5	0.019000
21.641667	0.5	0.019000
21.650000	0.5	0.019125
21.658333	0.5	0.019500
21.666667	0.5	0.019625
21.675000	0.5	0.019500
21.683333	0.5	0.019750
21.691667	0.5	0.019500
21.700000	0.5	0.019500
21.708333	0.5	0.019125
21.716667	0.5	0.019000
21.725000	0.5	0.018875
21.733333	0.5	0.019125
21.741667	0.5	0.019500
21.750000	0.5	0.019500
21.758333	0.5	0.019250
21.766667	0.5	0.019250
21.775000	0.5	0.019250
21.783333	0.5	0.019250
21.791667	0.5	0.019125
21.800000	0.5	0.019625
21.808333	0.5	0.019750
21.816667	0.5	0.019625
21.825000	0.5	0.019750
21.833333	0.5	0.019500
21.841667	0.5	0.019875
21.850000	0.5	0.019625
21.858333	0.5	0.019750
21.866667	0.5	0.020000
21.875000	0.5	0.020500
21.883333	0.5	0.020875
21.891667	0.5	0.021125
21.900000	0.5	0.021000
21.908333	0.5	0.021000
21.916667	0.5	0.021375
21.925000	0.5	0.022000
21.933333	0.5	0.022250
21.941667	0.5	0.022625
21.950000	0.5	0.022500
21.958333	0.5	0.022625
21.966667	0.5	0.022750
21.975000	0.5	0.022875
21.983333	0.5	0.023000
21.991667	0.5	0.023125
22.000000	0.5	0.023000
22.008333	0.5	0.023375
22.016667	0.5	0.023250
22.025000	0.5	0.023250
22.033333	0.5	0.023625
22.041667	0.5	0.024125
22.050000	0.5	0.024250
22.058333	0.5	0.024375
22.066667	0.5	0.024375
22.075000	0.5	0.024750
22.083333	0.5	0.025000
22.091667	0.5	0.025375
22.100000	0.5	0.025875
22.108333	0.5	0.026750
22.116667	0.5	0.027250
22.125000	0.5	0.027750
22.133333	0.5	0.027625
22.141667	0.5	0.027750
22.150000	0.5	0.028000
22.158333	0.5	0.028500
22.166667	0.5	0.028625
22.175000	0.5	0.028875
22.183333	0.5	0.029250
22.191667	0.5	0.029250
22.200000	0.5	0.029375
22.208333	0.5	0.030125
22.216667	0.5	0.030375
22.225000	0.5	0.030750
22.233333	0.5	0.031125
22.241667	0.5	0.031875
22.250000	0.5	0.032250
22.258333	0.5	0.032625
22.266667	0.5	0.033000
22.275000	0.5	0.033750
22.283333	0.5	0.034250
22.291667	0.5	0.034500
22.300000	0.5	0.035250
22.308333	0.5	0.035875
22.316667	0.5	0.036375
22.325000	0.5	0.036875
22.333333	0.5	0.036625
22.341667	0.5	0.036625
22.350000	0.5	0.036500
22.358333	0.5	0.036500
22.366667	0.5	0.036625
22.375000	0.5	0.036750
22.383333	0.5	0.037250
22.391667	0.5	0.037625
22.400000	0.5	0.038000
22.408333	0.5	0.038125
22.416667	0.5	0.038375
22.425000	0.5	0.039000
22.433333	0.5	0.039250
22.441667	0.5	0.039000
22.450000	0.5	0.039250
22.458333	0.5	0.039500
22.466667	0.5	0.039500
22.475000	0.5	0.040000
22.483333	0.5	0.040000
22.491667	0.5	0.039750
22.500000	0.5	0.040000
22.508333	0.5	0.040000
22.516667	0.5	0.040250
22.525000	0.5	0.039875
22.533333	0.5	0.040000
22.541667	0.5	0.040125
22.550000	0.5	0.040125
22.558333	0.5	0.040250
22.566667	0.5	0.040125
22.575000	0.5	0.040000
22.583333	0.5	0.040250
22.591667	0.5	0.040375
22.600000	0.5	0.040500
22.608333	0.5	0.040500
22.616667	0.5	0.040875
22.625000	0.5	0.040625
22.633333	0.5	0.040500
22.641667	0.5	0.040000
22.650000	0.5	0.039750
22.658333	0.5	0.039250
22.666667	0.5	0.039250
22.675000	0.5	0.039125
22.683333	0.5	0.039000
22.691667	0.5	0.038625
22.700000	0.5	0.038375
22.708333	0.5	0.039125
22.716667	0.5	0.039000
22.725000	0.5	0.039250
22.733333	0.5	0.038875
22.741667	0.5	0.038875
22.750000	0.5	0.039000
22.758333	0.5	0.039500
22.766667	0.5	0.039125
22.775000	0.5	0.039000
22.783333	0.5	0.038875
22.791667	0.5	0.039250
22.800000	0.5	0.039250
22.808333	0.5	0.039375
22.816667	0.5	0.039375
22.825000	0.5	0.039250
22.833333	0.5	0.039250
22.841667	0.5	0.039375
22.850000	0.5	0.039625
22.858333	0.5	0.040375
22.866667	0.5	0.040000
22.875000	0.5	0.039750
22.883333	0.5	0.039750
22.891667	0.5	0.039625
22.900000	0.5	0.039500
22.908333	0.5	0.039250
22.916667	0.5	0.039375
22.925000	0.5	0.039500
22.933333	0.5	0.039750
22.941667	0.5	0.039875
22.950000	0.5	0.040000
22.958333	0.5	0.040250
22.966667	0.5	0.040375
22.975000	0.5	0.039750
22.983333	0.5	0.039500
22.991667	0.5	0.039500
23.000000	0.5	0.039625
23.008333	0.5	0.039500
23.016667	0.5	0.039250
23.025000	0.5	0.039375
23.033333	0.5	0.039625
23.041667	0.5	0.039875
23.050000	0.5	0.039500
23.058333	0.5	0.039125
23.066667	0.5	0.039125
23.075000	0.5	0.038875
23.083333	0.5	0.038750
23.091667	0.5	0.038875
23.100000	0.5	0.038750
23.108333	0.5	0.038750
23.116667	0.5	0.038250
23.125000	0.5	0.038250
23.133333	0.5	0.038000
23.141667	0.5	0.037625
23.150000	0.5	0.037750
23.158333	0.5	0.037625
23.166667	0.5	0.037750
23.175000	0.5	0.037625
23.183333	0.5	0.037750
23.191667	0.5	0.037500
23.200000	0.5	0.037625
23.208333	0.5	0.037250
23.216667	0.5	0.036500
23.225000	0.5	0.035750
23.233333	0.5	0.035250
23.241667	0.5	0.035500
23.250000	0.5	0.035750
23.258333	0.5	0.035500
23.266667	0.5	0.035750
23.275000	0.5	0.035750
23.283333	0.5	0.035625
23.291667	0.5	0.035375
23.300000	0.5	0.035250
23.308333	0.5	0.035125
23.316667	0.5	0.035125
23.325000	0.5	0.034875
23.333333	0.5	0.034250
23.341667	0.5	0.033750
23.350000	0.5	0.033500
23.358333	0.5	0.033500
23.366667	0.5	0.033750
23.375000	0.5	0.033500
23.383333	0.5	0.033750
23.391667	0.5	0.033250
23.400000	0.5	0.032875
23.408333	0.5	0.032750
23.416667	0.5	0.032500
23.425000	0.5	0.032500
23.433333	0.5	0.032250
23.441667	0.5	0.032000
23.450000	0.5	0.032125
23.458333	0.5	0.031875
23.466667	0.5	0.031625
23.475000	0.5	0.031500
23.483333	0.5	0.031875
23.491667	0.5	0.032125
23.500000	0.5	0.032125
23.508333	0.5	0.032125
23.516667	0.5	0.031875
23.525000	0.5	0.032000
23.533333	0.5	0.032125
23.541667	0.5	0.032500
23.550000	0.5	0.032375
23.558333	0.5	0.032125
23.566667	0.5	0.032375
23.575000	0.5	0.032625
23.583333	0.5	0.032375
23.591667	0.5	0.032625
23.600000	0.5	0.033125
23.608333	0.5	0.033500
23.616667	0.5	0.033750
23.625000	0.5	0.034125
23.633333	0.5	0.034500
23.641667	0.5	0.034625
23.650000	0.5	0.034625
23.658333	0.5	0.034625
23.666667	0.5	0.034500
23.675000	0.5	0.034750
23.683333	0.5	0.034625
23.691667	0.5	0.034750
23.700000	0.5	0.034500
23.708333	0.5	0.034625
23.716667	0.5	0.034375
23.725000	0.5	0.033875
23.733333	0.5	0.033625
23.741667	0.5	0.033500
23.750000	0.5	0.033250
23.758333	0.5	0.033125
23.766667	0.5	0.033000
23.775000	0.5	0.032875
23.783333	0.5	0.033125
23.791667	0.5	0.033500
23.800000	0.5	0.033500
23.808333	0.5	0.033375
23.816667	0.5	0.033625
23.825000	0.5	0.033375
23.833333	0.5	0.033250
23.841667	0.5	0.032875
23.850000	0.5	0.032750
23.858333	0.5	0.032875
23.866667	0.5	0.032500
23.875000	0.5	0.032375
23.883333	0.5	0.032125
23.891667	0.5	0.031875
23.900000	0.5	0.032000
23.908333	0.5	0.032125
23.916667	0.5	0.032250
23.925000	0.5	0.031875
23.933333	0.5	0.031875
23.941667	0.5	0.031875
23.950000	0.5	0.032250
23.958333	0.5	0.032125
23.966667	0.5	0.031750
23.975000	0.5	0.032000
23.983333	0.5	0.032125
23.991667	0.5	0.032125
24.000000	0.5	0.032000
24.008333	0.5	0.031875
24.016667	0.5	0.032125
24.025000	0.5	0.032500
24.033333	0.5	0.032500
24.041667	0.5	0.033250
24.050000	0.5	0.033500
24.058333	0.5	0.033625
24.066667	0.5	0.034000
24.075000	0.5	0.034250
24.083333	0.5	0.034375
24.091667	0.5	0.034750
24.100000	0.5	0.035125
24.108333	0.5	0.035250
24.116667	0.5	0.035375
24.125000	0.5	0.035750
24.133333	0.5	0.036250
24.141667	0.5	0.036500
24.150000	0.5	0.037000
24.158333	0.5	0.036875
24.166667	0.5	0.036750
24.175000	0.5	0.036625
24.183333	0.5	0.036750
24.191667	0.5	0.036750
24.200000	0.5	0.037250
24.208333	0.5	0.038000
24.216667	0.5	0.038125
24.225000	0.5	0.037750
24.233333	0.5	0.038000
24.241667	0.5	0.038000
24.250000	0.5	0.037750
24.258333	0.5	0.037625
24.266667	0.5	0.037375
24.275000	0.5	0.037375
24.283333	0.5	0.037625
24.291667	0.5	0.037750
24.300000	0.5	0.038250
24.308333	0.5	0.038375
24.316667	0.5	0.038250
24.325000	0.5	0.038250
24.333333	0.5	0.037875
24.341667	0.5	0.037875
24.350000	0.5	0.037500
24.358333	0.5	0.037000
24.366667	0.5	0.036375
24.375000	0.5	0.036375
24.383333	0.5	0.036375
24.391667	0.5	0.036375
24.400000	0.5	0.036000
24.408333	0.5	0.036000
24.416667	0.5	0.035875
24.425000	0.5	0.035625
24.433333	0.5	0.035625
24.441667	0.5	0.035250
24.450000	0.5	0.035250
24.458333	0.5	0.034750
24.466667	0.5	0.033875
24.475000	0.5	0.033875
24.483333	0.5	0.033250
24.491667	0.5	0.032875
24.500000	0.5	0.032375
24.508333	0.5	0.031750
24.516667	0.5	0.031250
24.525000	0.5	0.031000
24.533333	0.5	0.030375
24.541667	0.5	0.030625
24.550000	0.5	0.030375
24.558333	0.5	0.029750
24.566667	0.5	0.029750
24.575000	0.5	0.029625
24.583333	0.5	0.029625
24.591667	0.5	0.029500
24.600000	0.5	0.029500
24.608333	0.5	0.029000
24.616667	0.5	0.029125
24.625000	0.5	0.029000
24.633333	0.5	0.029375
24.641667	0.5	0.029500
24.650000	0.5	0.029875
24.658333	0.5	0.030000
24.666667	0.5	0.030000
24.675000	0.5	0.030125
24.683333	0.5	0.030125
24.691667	0.5	0.029875
24.700000	0.5	0.029875
24.708333	0.5	0.030375
24.716667	0.5	0.030375
24.725000	0.5	0.030500
24.733333	0.5	0.030625
24.741667	0.5	0.031000
24.750000	0.5	0.031000
24.758333	0.5	0.030875
24.766667	0.5	0.031375
24.775000	0.5	0.031500
24.783333	0.5	0.031500
24.791667	0.5	0.031375
24.800000	0.5	0.031750
24.808333	0.5	0.032125
24.816667	0.5	0.032625
24.825000	0.5	0.033000
24.833333	0.5	0.032875
24.841667	0.5	0.033250
24.850000	0.5	0.033375
24.858333	0.5	0.033750
24.866667	0.5	0.034250
24.875000	0.5	0.034750
24.883333	0.5	0.035375
24.891667	0.5	0.035875
24.900000	0.5	0.036250
24.908333	0.5	0.036750
24.916667	0.5	0.037500
24.925000	0.5	0.037625
24.933333	0.5	0.038125
24.941667	0.5	0.038125
24.950000	0.5	0.038625
24.958333	0.5	0.039125
24.966667	0.5	0.039375
24.975000	0.5	0.039625
24.983333	0.5	0.039875
24.991667	0.5	0.040500
25.000000	0.5	0.040750
