# Supplementary material for: Dynamic character displacement among a pair of bacterial phyllosphere commensals in situ
Source: Nat Commun. 2022 May 20;13:2836. doi: 10.1038/s41467-022-30469-3 (PMC9123166; doi:10.1038/s41467-022-30469-3)
Supplement: Supplementary file 11 — Source Data [file 41467_2022_30469_MOESM11_ESM.zip › Source Data/Supplementary Figure 5/Glucose t6 a.txt]

File Path	chrom://marshall/Chromeleon7/HPLC_Ultimate_3000/Users/helucas/20200720_OrganicAcids_CCR_L257.seq/642.smp/RI_1.channel/RI_1.chm
Channel	RI_1

Injection Information:
Data Vault	Chromeleon7
Injection	Glu_t6_a
Injection Number	113
Position	BB2
Comment	
Processing Method	Quantitative
Instrument Method	20200525_Rezex_ROA_OrganicAcid_600uL_2500uM_H2SO4_50A_50D
Type	Unknown
Status	Finished
Injection Date	7/22/2020
Injection Time	8:31:23 PM
Injection Volume (µl)	10.000
Dilution Factor	1.0000
Weight	1.0000

Chromatogram Data Information:
Time Min. (min)	0.000000
Time Max. (min)	25.000000
Data Points	3001
Detector	RI
Generating Data System	Chromeleon 7.2.5.9507
Exporting Data System	Chromeleon 7.2.8.0
Operator	Instrument Controller
Signal Quantity	Refractive 
Signal Unit	µRIU
Signal Min.	-2.641000
Signal Max.	22.863500
Channel	RI_1
Driver Name	RID520Driver.dll
Channel Type	Evaluation
Min. Step (s)	0.5
Max. Step (s)	0.5
Average Step (s)	0.5

Signal Parameter Information:
Signal Info	

Chromatogram Data:
Time (min)	Step (s)	Value (µRIU)
0.000000	n.a.	0.004000
0.008333	0.5	0.004000
0.016667	0.5	0.004125
0.025000	0.5	0.003375
0.033333	0.5	0.002750
0.041667	0.5	0.002500
0.050000	0.5	0.002250
0.058333	0.5	0.002250
0.066667	0.5	0.002250
0.075000	0.5	0.002125
0.083333	0.5	0.002250
0.091667	0.5	0.002000
0.100000	0.5	0.002375
0.108333	0.5	0.002625
0.116667	0.5	0.003000
0.125000	0.5	0.003375
0.133333	0.5	0.003250
0.141667	0.5	0.003500
0.150000	0.5	0.003625
0.158333	0.5	0.004000
0.166667	0.5	0.004750
0.175000	0.5	0.004875
0.183333	0.5	0.005375
0.191667	0.5	0.005750
0.200000	0.5	0.005875
0.208333	0.5	0.006375
0.216667	0.5	0.006500
0.225000	0.5	0.007000
0.233333	0.5	0.007375
0.241667	0.5	0.007750
0.250000	0.5	0.008000
0.258333	0.5	0.008375
0.266667	0.5	0.008750
0.275000	0.5	0.008750
0.283333	0.5	0.009000
0.291667	0.5	0.009250
0.300000	0.5	0.009875
0.308333	0.5	0.010125
0.316667	0.5	0.010125
0.325000	0.5	0.010375
0.333333	0.5	0.010750
0.341667	0.5	0.010750
0.350000	0.5	0.010875
0.358333	0.5	0.010375
0.366667	0.5	0.010500
0.375000	0.5	0.010625
0.383333	0.5	0.010375
0.391667	0.5	0.010375
0.400000	0.5	0.010250
0.408333	0.5	0.010500
0.416667	0.5	0.010875
0.425000	0.5	0.011000
0.433333	0.5	0.011125
0.441667	0.5	0.011625
0.450000	0.5	0.011625
0.458333	0.5	0.011875
0.466667	0.5	0.012000
0.475000	0.5	0.011875
0.483333	0.5	0.012125
0.491667	0.5	0.012250
0.500000	0.5	0.012250
0.508333	0.5	0.012250
0.516667	0.5	0.012250
0.525000	0.5	0.012000
0.533333	0.5	0.011875
0.541667	0.5	0.011750
0.550000	0.5	0.011500
0.558333	0.5	0.011375
0.566667	0.5	0.011625
0.575000	0.5	0.011750
0.583333	0.5	0.011625
0.591667	0.5	0.010625
0.600000	0.5	0.010000
0.608333	0.5	0.009750
0.616667	0.5	0.009625
0.625000	0.5	0.009500
0.633333	0.5	0.008875
0.641667	0.5	0.008625
0.650000	0.5	0.008500
0.658333	0.5	0.008125
0.666667	0.5	0.007625
0.675000	0.5	0.007250
0.683333	0.5	0.007125
0.691667	0.5	0.006500
0.700000	0.5	0.005750
0.708333	0.5	0.005250
0.716667	0.5	0.004750
0.725000	0.5	0.004250
0.733333	0.5	0.003750
0.741667	0.5	0.003375
0.750000	0.5	0.002625
0.758333	0.5	0.001875
0.766667	0.5	0.001375
0.775000	0.5	0.001000
0.783333	0.5	0.000250
0.791667	0.5	-0.000375
0.800000	0.5	-0.001000
0.808333	0.5	-0.001250
0.816667	0.5	-0.001750
0.825000	0.5	-0.002125
0.833333	0.5	-0.002500
0.841667	0.5	-0.003000
0.850000	0.5	-0.003500
0.858333	0.5	-0.003625
0.866667	0.5	-0.004125
0.875000	0.5	-0.004875
0.883333	0.5	-0.005375
0.891667	0.5	-0.005625
0.900000	0.5	-0.006125
0.908333	0.5	-0.006625
0.916667	0.5	-0.006750
0.925000	0.5	-0.006875
0.933333	0.5	-0.007375
0.941667	0.5	-0.007375
0.950000	0.5	-0.008000
0.958333	0.5	-0.008500
0.966667	0.5	-0.008875
0.975000	0.5	-0.009250
0.983333	0.5	-0.009375
0.991667	0.5	-0.009000
1.000000	0.5	-0.009250
1.008333	0.5	-0.009625
1.016667	0.5	-0.009750
1.025000	0.5	-0.010125
1.033333	0.5	-0.010375
1.041667	0.5	-0.010250
1.050000	0.5	-0.010250
1.058333	0.5	-0.010125
1.066667	0.5	-0.010250
1.075000	0.5	-0.010125
1.083333	0.5	-0.010125
1.091667	0.5	-0.010500
1.100000	0.5	-0.010500
1.108333	0.5	-0.010625
1.116667	0.5	-0.010625
1.125000	0.5	-0.010250
1.133333	0.5	-0.010000
1.141667	0.5	-0.009750
1.150000	0.5	-0.009750
1.158333	0.5	-0.009750
1.166667	0.5	-0.009500
1.175000	0.5	-0.009750
1.183333	0.5	-0.010000
1.191667	0.5	-0.009625
1.200000	0.5	-0.009375
1.208333	0.5	-0.009500
1.216667	0.5	-0.009375
1.225000	0.5	-0.009125
1.233333	0.5	-0.009375
1.241667	0.5	-0.009625
1.250000	0.5	-0.009625
1.258333	0.5	-0.009875
1.266667	0.5	-0.009750
1.275000	0.5	-0.009375
1.283333	0.5	-0.009625
1.291667	0.5	-0.010125
1.300000	0.5	-0.010000
1.308333	0.5	-0.010125
1.316667	0.5	-0.010375
1.325000	0.5	-0.010250
1.333333	0.5	-0.010000
1.341667	0.5	-0.009625
1.350000	0.5	-0.009750
1.358333	0.5	-0.009750
1.366667	0.5	-0.009625
1.375000	0.5	-0.010000
1.383333	0.5	-0.010625
1.391667	0.5	-0.010250
1.400000	0.5	-0.009875
1.408333	0.5	-0.009875
1.416667	0.5	-0.009500
1.425000	0.5	-0.009125
1.433333	0.5	-0.009250
1.441667	0.5	-0.009250
1.450000	0.5	-0.009125
1.458333	0.5	-0.009375
1.466667	0.5	-0.009500
1.475000	0.5	-0.009250
1.483333	0.5	-0.009125
1.491667	0.5	-0.009375
1.500000	0.5	-0.009125
1.508333	0.5	-0.009250
1.516667	0.5	-0.008750
1.525000	0.5	-0.008625
1.533333	0.5	-0.008875
1.541667	0.5	-0.008375
1.550000	0.5	-0.007625
1.558333	0.5	-0.006875
1.566667	0.5	-0.005750
1.575000	0.5	-0.005000
1.583333	0.5	-0.004500
1.591667	0.5	-0.004125
1.600000	0.5	-0.004000
1.608333	0.5	-0.004125
1.616667	0.5	-0.003875
1.625000	0.5	-0.003250
1.633333	0.5	-0.002875
1.641667	0.5	-0.002875
1.650000	0.5	-0.002000
1.658333	0.5	-0.001750
1.666667	0.5	-0.001375
1.675000	0.5	-0.001125
1.683333	0.5	-0.000875
1.691667	0.5	-0.000125
1.700000	0.5	0.000375
1.708333	0.5	0.001125
1.716667	0.5	0.002000
1.725000	0.5	0.002500
1.733333	0.5	0.002875
1.741667	0.5	0.002875
1.750000	0.5	0.003125
1.758333	0.5	0.003750
1.766667	0.5	0.003875
1.775000	0.5	0.004250
1.783333	0.5	0.004625
1.791667	0.5	0.004750
1.800000	0.5	0.005000
1.808333	0.5	0.005375
1.816667	0.5	0.005750
1.825000	0.5	0.006000
1.833333	0.5	0.005875
1.841667	0.5	0.005500
1.850000	0.5	0.006125
1.858333	0.5	0.006625
1.866667	0.5	0.006500
1.875000	0.5	0.006625
1.883333	0.5	0.007250
1.891667	0.5	0.007000
1.900000	0.5	0.007125
1.908333	0.5	0.007625
1.916667	0.5	0.007875
1.925000	0.5	0.008375
1.933333	0.5	0.008125
1.941667	0.5	0.007750
1.950000	0.5	0.007625
1.958333	0.5	0.007500
1.966667	0.5	0.007625
1.975000	0.5	0.007500
1.983333	0.5	0.007625
1.991667	0.5	0.008000
2.000000	0.5	0.007875
2.008333	0.5	0.008375
2.016667	0.5	0.008625
2.025000	0.5	0.008625
2.033333	0.5	0.008875
2.041667	0.5	0.008875
2.050000	0.5	0.008500
2.058333	0.5	0.008750
2.066667	0.5	0.008750
2.075000	0.5	0.008750
2.083333	0.5	0.008875
2.091667	0.5	0.009250
2.100000	0.5	0.009250
2.108333	0.5	0.009500
2.116667	0.5	0.009500
2.125000	0.5	0.009750
2.133333	0.5	0.009875
2.141667	0.5	0.009875
2.150000	0.5	0.010250
2.158333	0.5	0.010625
2.166667	0.5	0.010625
2.175000	0.5	0.010500
2.183333	0.5	0.010750
2.191667	0.5	0.011125
2.200000	0.5	0.011375
2.208333	0.5	0.011875
2.216667	0.5	0.012500
2.225000	0.5	0.012875
2.233333	0.5	0.013125
2.241667	0.5	0.013500
2.250000	0.5	0.013750
2.258333	0.5	0.013625
2.266667	0.5	0.013875
2.275000	0.5	0.014125
2.283333	0.5	0.014750
2.291667	0.5	0.015250
2.300000	0.5	0.015000
2.308333	0.5	0.015250
2.316667	0.5	0.015625
2.325000	0.5	0.016000
2.333333	0.5	0.016125
2.341667	0.5	0.016375
2.350000	0.5	0.016625
2.358333	0.5	0.016750
2.366667	0.5	0.016875
2.375000	0.5	0.016750
2.383333	0.5	0.017250
2.391667	0.5	0.017500
2.400000	0.5	0.017000
2.408333	0.5	0.016750
2.416667	0.5	0.016875
2.425000	0.5	0.016875
2.433333	0.5	0.016875
2.441667	0.5	0.016625
2.450000	0.5	0.016000
2.458333	0.5	0.016000
2.466667	0.5	0.016000
2.475000	0.5	0.016000
2.483333	0.5	0.015625
2.491667	0.5	0.015375
2.500000	0.5	0.015250
2.508333	0.5	0.014875
2.516667	0.5	0.015250
2.525000	0.5	0.015125
2.533333	0.5	0.014750
2.541667	0.5	0.014125
2.550000	0.5	0.014125
2.558333	0.5	0.014000
2.566667	0.5	0.013375
2.575000	0.5	0.013250
2.583333	0.5	0.013375
2.591667	0.5	0.013000
2.600000	0.5	0.012875
2.608333	0.5	0.012375
2.616667	0.5	0.012375
2.625000	0.5	0.012125
2.633333	0.5	0.012625
2.641667	0.5	0.012750
2.650000	0.5	0.012375
2.658333	0.5	0.012375
2.666667	0.5	0.012250
2.675000	0.5	0.012375
2.683333	0.5	0.012500
2.691667	0.5	0.012125
2.700000	0.5	0.011875
2.708333	0.5	0.012000
2.716667	0.5	0.012000
2.725000	0.5	0.012125
2.733333	0.5	0.011875
2.741667	0.5	0.012000
2.750000	0.5	0.012125
2.758333	0.5	0.012000
2.766667	0.5	0.011875
2.775000	0.5	0.011625
2.783333	0.5	0.011500
2.791667	0.5	0.011625
2.800000	0.5	0.011750
2.808333	0.5	0.012125
2.816667	0.5	0.011500
2.825000	0.5	0.011375
2.833333	0.5	0.011500
2.841667	0.5	0.011875
2.850000	0.5	0.011625
2.858333	0.5	0.011625
2.866667	0.5	0.011500
2.875000	0.5	0.011375
2.883333	0.5	0.011125
2.891667	0.5	0.010875
2.900000	0.5	0.010500
2.908333	0.5	0.010750
2.916667	0.5	0.011125
2.925000	0.5	0.011125
2.933333	0.5	0.011000
2.941667	0.5	0.010750
2.950000	0.5	0.011000
2.958333	0.5	0.011375
2.966667	0.5	0.011125
2.975000	0.5	0.010500
2.983333	0.5	0.010375
2.991667	0.5	0.010375
3.000000	0.5	0.010000
3.008333	0.5	0.010125
3.016667	0.5	0.010125
3.025000	0.5	0.009875
3.033333	0.5	0.010000
3.041667	0.5	0.009625
3.050000	0.5	0.009750
3.058333	0.5	0.009375
3.066667	0.5	0.009375
3.075000	0.5	0.009000
3.083333	0.5	0.008750
3.091667	0.5	0.008750
3.100000	0.5	0.008750
3.108333	0.5	0.008250
3.116667	0.5	0.007875
3.125000	0.5	0.007500
3.133333	0.5	0.007375
3.141667	0.5	0.007500
3.150000	0.5	0.007125
3.158333	0.5	0.007250
3.166667	0.5	0.007375
3.175000	0.5	0.006750
3.183333	0.5	0.006500
3.191667	0.5	0.006000
3.200000	0.5	0.006375
3.208333	0.5	0.006000
3.216667	0.5	0.005750
3.225000	0.5	0.005625
3.233333	0.5	0.005750
3.241667	0.5	0.005375
3.250000	0.5	0.005000
3.258333	0.5	0.004375
3.266667	0.5	0.004250
3.275000	0.5	0.004375
3.283333	0.5	0.004125
3.291667	0.5	0.003625
3.300000	0.5	0.003375
3.308333	0.5	0.003375
3.316667	0.5	0.003125
3.325000	0.5	0.003125
3.333333	0.5	0.002375
3.341667	0.5	0.001750
3.350000	0.5	0.002125
3.358333	0.5	0.002000
3.366667	0.5	0.002250
3.375000	0.5	0.002125
3.383333	0.5	0.001750
3.391667	0.5	0.002000
3.400000	0.5	0.001875
3.408333	0.5	0.001875
3.416667	0.5	0.001625
3.425000	0.5	0.001500
3.433333	0.5	0.001250
3.441667	0.5	0.001250
3.450000	0.5	0.001250
3.458333	0.5	0.000875
3.466667	0.5	0.000875
3.475000	0.5	0.001000
3.483333	0.5	0.000875
3.491667	0.5	0.000750
3.500000	0.5	0.000500
3.508333	0.5	-0.000125
3.516667	0.5	-0.000375
3.525000	0.5	-0.000125
3.533333	0.5	0.000000
3.541667	0.5	-0.000250
3.550000	0.5	-0.000625
3.558333	0.5	-0.000875
3.566667	0.5	-0.001250
3.575000	0.5	-0.001375
3.583333	0.5	-0.001625
3.591667	0.5	-0.001750
3.600000	0.5	-0.001500
3.608333	0.5	-0.001625
3.616667	0.5	-0.001875
3.625000	0.5	-0.002125
3.633333	0.5	-0.002375
3.641667	0.5	-0.002250
3.650000	0.5	-0.002250
3.658333	0.5	-0.002500
3.666667	0.5	-0.002750
3.675000	0.5	-0.002875
3.683333	0.5	-0.002625
3.691667	0.5	-0.002500
3.700000	0.5	-0.002500
3.708333	0.5	-0.002375
3.716667	0.5	-0.002250
3.725000	0.5	-0.002375
3.733333	0.5	-0.002250
3.741667	0.5	-0.001625
3.750000	0.5	-0.001250
3.758333	0.5	-0.001125
3.766667	0.5	-0.001250
3.775000	0.5	-0.001250
3.783333	0.5	-0.001125
3.791667	0.5	-0.001250
3.800000	0.5	-0.001000
3.808333	0.5	-0.000625
3.816667	0.5	-0.000125
3.825000	0.5	0.000125
3.833333	0.5	0.000375
3.841667	0.5	0.000500
3.850000	0.5	0.000625
3.858333	0.5	0.000625
3.866667	0.5	0.000875
3.875000	0.5	0.000750
3.883333	0.5	0.001000
3.891667	0.5	0.001375
3.900000	0.5	0.001250
3.908333	0.5	0.001625
3.916667	0.5	0.001625
3.925000	0.5	0.001750
3.933333	0.5	0.001875
3.941667	0.5	0.001750
3.950000	0.5	0.001375
3.958333	0.5	0.001500
3.966667	0.5	0.001125
3.975000	0.5	0.001250
3.983333	0.5	0.001500
3.991667	0.5	0.001875
4.000000	0.5	0.002500
4.008333	0.5	0.002875
4.016667	0.5	0.003000
4.025000	0.5	0.003375
4.033333	0.5	0.003125
4.041667	0.5	0.003375
4.050000	0.5	0.003875
4.058333	0.5	0.004375
4.066667	0.5	0.004625
4.075000	0.5	0.004875
4.083333	0.5	0.004875
4.091667	0.5	0.005375
4.100000	0.5	0.006125
4.108333	0.5	0.006750
4.116667	0.5	0.007500
4.125000	0.5	0.008000
4.133333	0.5	0.008625
4.141667	0.5	0.009125
4.150000	0.5	0.009625
4.158333	0.5	0.009750
4.166667	0.5	0.010250
4.175000	0.5	0.010750
4.183333	0.5	0.011750
4.191667	0.5	0.012500
4.200000	0.5	0.013125
4.208333	0.5	0.013375
4.216667	0.5	0.013750
4.225000	0.5	0.013750
4.233333	0.5	0.013875
4.241667	0.5	0.014250
4.250000	0.5	0.014875
4.258333	0.5	0.015125
4.266667	0.5	0.015750
4.275000	0.5	0.016000
4.283333	0.5	0.016125
4.291667	0.5	0.016500
4.300000	0.5	0.017125
4.308333	0.5	0.017250
4.316667	0.5	0.017375
4.325000	0.5	0.017250
4.333333	0.5	0.017250
4.341667	0.5	0.017375
4.350000	0.5	0.017625
4.358333	0.5	0.017500
4.366667	0.5	0.017375
4.375000	0.5	0.017125
4.383333	0.5	0.016750
4.391667	0.5	0.016625
4.400000	0.5	0.016000
4.408333	0.5	0.015375
4.416667	0.5	0.015375
4.425000	0.5	0.015500
4.433333	0.5	0.015375
4.441667	0.5	0.014625
4.450000	0.5	0.014250
4.458333	0.5	0.014500
4.466667	0.5	0.014375
4.475000	0.5	0.014000
4.483333	0.5	0.013750
4.491667	0.5	0.013625
4.500000	0.5	0.013500
4.508333	0.5	0.013000
4.516667	0.5	0.012375
4.525000	0.5	0.012250
4.533333	0.5	0.011750
4.541667	0.5	0.011375
4.550000	0.5	0.011125
4.558333	0.5	0.011125
4.566667	0.5	0.010875
4.575000	0.5	0.010875
4.583333	0.5	0.010750
4.591667	0.5	0.010250
4.600000	0.5	0.009750
4.608333	0.5	0.009250
4.616667	0.5	0.009125
4.625000	0.5	0.008750
4.633333	0.5	0.008625
4.641667	0.5	0.008750
4.650000	0.5	0.008750
4.658333	0.5	0.008500
4.666667	0.5	0.008250
4.675000	0.5	0.008375
4.683333	0.5	0.008000
4.691667	0.5	0.007875
4.700000	0.5	0.007500
4.708333	0.5	0.006875
4.716667	0.5	0.006625
4.725000	0.5	0.006750
4.733333	0.5	0.006875
4.741667	0.5	0.006750
4.750000	0.5	0.006875
4.758333	0.5	0.006500
4.766667	0.5	0.006625
4.775000	0.5	0.006500
4.783333	0.5	0.005875
4.791667	0.5	0.006000
4.800000	0.5	0.006250
4.808333	0.5	0.006250
4.816667	0.5	0.006250
4.825000	0.5	0.005875
4.833333	0.5	0.005750
4.841667	0.5	0.005625
4.850000	0.5	0.005250
4.858333	0.5	0.004875
4.866667	0.5	0.004625
4.875000	0.5	0.004250
4.883333	0.5	0.003875
4.891667	0.5	0.003625
4.900000	0.5	0.003000
4.908333	0.5	0.003000
4.916667	0.5	0.003000
4.925000	0.5	0.002750
4.933333	0.5	0.002375
4.941667	0.5	0.002375
4.950000	0.5	0.002375
4.958333	0.5	0.002250
4.966667	0.5	0.002000
4.975000	0.5	0.002000
4.983333	0.5	0.002250
4.991667	0.5	0.002375
5.000000	0.5	0.002625
5.008333	0.5	0.002500
5.016667	0.5	0.002375
5.025000	0.5	0.002250
5.033333	0.5	0.001875
5.041667	0.5	0.001250
5.050000	0.5	0.001125
5.058333	0.5	0.000500
5.066667	0.5	0.000375
5.075000	0.5	0.000250
5.083333	0.5	0.000000
5.091667	0.5	0.000125
5.100000	0.5	0.000000
5.108333	0.5	0.000000
5.116667	0.5	0.000000
5.125000	0.5	0.000000
5.133333	0.5	0.000000
5.141667	0.5	0.000000
5.150000	0.5	0.000125
5.158333	0.5	0.000375
5.166667	0.5	0.000625
5.175000	0.5	0.000750
5.183333	0.5	0.001000
5.191667	0.5	0.000875
5.200000	0.5	0.000750
5.208333	0.5	0.000750
5.216667	0.5	0.000375
5.225000	0.5	0.000500
5.233333	0.5	0.000125
5.241667	0.5	0.000500
5.250000	0.5	0.000250
5.258333	0.5	0.000500
5.266667	0.5	0.000500
5.275000	0.5	0.000000
5.283333	0.5	0.000000
5.291667	0.5	0.000125
5.300000	0.5	0.000750
5.308333	0.5	0.001000
5.316667	0.5	0.000750
5.325000	0.5	0.000375
5.333333	0.5	0.000375
5.341667	0.5	0.000500
5.350000	0.5	0.000375
5.358333	0.5	0.000125
5.366667	0.5	0.000125
5.375000	0.5	0.000250
5.383333	0.5	0.000250
5.391667	0.5	0.000625
5.400000	0.5	0.000750
5.408333	0.5	0.000625
5.416667	0.5	0.000000
5.425000	0.5	-0.000125
5.433333	0.5	-0.000375
5.441667	0.5	-0.000125
5.450000	0.5	-0.000125
5.458333	0.5	-0.000375
5.466667	0.5	-0.000250
5.475000	0.5	-0.000500
5.483333	0.5	-0.001000
5.491667	0.5	-0.001125
5.500000	0.5	-0.001000
5.508333	0.5	-0.000875
5.516667	0.5	-0.000875
5.525000	0.5	-0.000750
5.533333	0.5	-0.000625
5.541667	0.5	-0.000625
5.550000	0.5	-0.000625
5.558333	0.5	-0.001250
5.566667	0.5	-0.001625
5.575000	0.5	-0.001750
5.583333	0.5	-0.002375
5.591667	0.5	-0.002375
5.600000	0.5	-0.002875
5.608333	0.5	-0.003250
5.616667	0.5	-0.003500
5.625000	0.5	-0.003500
5.633333	0.5	-0.003375
5.641667	0.5	-0.003750
5.650000	0.5	-0.004500
5.658333	0.5	-0.005000
5.666667	0.5	-0.005125
5.675000	0.5	-0.005375
5.683333	0.5	-0.005625
5.691667	0.5	-0.006000
5.700000	0.5	-0.006375
5.708333	0.5	-0.007250
5.716667	0.5	-0.007375
5.725000	0.5	-0.007375
5.733333	0.5	-0.008250
5.741667	0.5	-0.008625
5.750000	0.5	-0.009000
5.758333	0.5	-0.009625
5.766667	0.5	-0.010125
5.775000	0.5	-0.010375
5.783333	0.5	-0.010750
5.791667	0.5	-0.010875
5.800000	0.5	-0.011500
5.808333	0.5	-0.011750
5.816667	0.5	-0.012250
5.825000	0.5	-0.012875
5.833333	0.5	-0.013625
5.841667	0.5	-0.014500
5.850000	0.5	-0.014500
5.858333	0.5	-0.014750
5.866667	0.5	-0.015000
5.875000	0.5	-0.015375
5.883333	0.5	-0.016000
5.891667	0.5	-0.016375
5.900000	0.5	-0.016375
5.908333	0.5	-0.016250
5.916667	0.5	-0.016375
5.925000	0.5	-0.016500
5.933333	0.5	-0.016500
5.941667	0.5	-0.016750
5.950000	0.5	-0.017250
5.958333	0.5	-0.017375
5.966667	0.5	-0.017750
5.975000	0.5	-0.017875
5.983333	0.5	-0.018000
5.991667	0.5	-0.017375
6.000000	0.5	-0.016875
6.008333	0.5	-0.017125
6.016667	0.5	-0.016875
6.025000	0.5	-0.016875
6.033333	0.5	-0.016375
6.041667	0.5	-0.015625
6.050000	0.5	-0.014750
6.058333	0.5	-0.014125
6.066667	0.5	-0.013625
6.075000	0.5	-0.013125
6.083333	0.5	-0.012125
6.091667	0.5	-0.011125
6.100000	0.5	-0.010125
6.108333	0.5	-0.008750
6.116667	0.5	-0.007625
6.125000	0.5	-0.006250
6.133333	0.5	-0.004750
6.141667	0.5	-0.002750
6.150000	0.5	-0.001375
6.158333	0.5	-0.000125
6.166667	0.5	0.001000
6.175000	0.5	0.002625
6.183333	0.5	0.004125
6.191667	0.5	0.005375
6.200000	0.5	0.006500
6.208333	0.5	0.008000
6.216667	0.5	0.008375
6.225000	0.5	0.009000
6.233333	0.5	0.009250
6.241667	0.5	0.009125
6.250000	0.5	0.008750
6.258333	0.5	0.008250
6.266667	0.5	0.007875
6.275000	0.5	0.006750
6.283333	0.5	0.005625
6.291667	0.5	0.004500
6.300000	0.5	0.003000
6.308333	0.5	0.001625
6.316667	0.5	0.000375
6.325000	0.5	-0.000625
6.333333	0.5	-0.002000
6.341667	0.5	-0.002875
6.350000	0.5	-0.003875
6.358333	0.5	-0.004750
6.366667	0.5	-0.005625
6.375000	0.5	-0.006125
6.383333	0.5	-0.006875
6.391667	0.5	-0.007875
6.400000	0.5	-0.008500
6.408333	0.5	-0.009250
6.416667	0.5	-0.009375
6.425000	0.5	-0.009250
6.433333	0.5	-0.009375
6.441667	0.5	-0.009000
6.450000	0.5	-0.008375
6.458333	0.5	-0.008750
6.466667	0.5	-0.009000
6.475000	0.5	-0.009125
6.483333	0.5	-0.009000
6.491667	0.5	-0.009000
6.500000	0.5	-0.008500
6.508333	0.5	-0.008250
6.516667	0.5	-0.008250
6.525000	0.5	-0.008250
6.533333	0.5	-0.008125
6.541667	0.5	-0.007750
6.550000	0.5	-0.007500
6.558333	0.5	-0.006750
6.566667	0.5	-0.006125
6.575000	0.5	-0.005875
6.583333	0.5	-0.006000
6.591667	0.5	-0.006125
6.600000	0.5	-0.006000
6.608333	0.5	-0.006125
6.616667	0.5	-0.005500
6.625000	0.5	-0.005000
6.633333	0.5	-0.004625
6.641667	0.5	-0.004000
6.650000	0.5	-0.003875
6.658333	0.5	-0.003500
6.666667	0.5	-0.003000
6.675000	0.5	-0.003000
6.683333	0.5	-0.003250
6.691667	0.5	-0.004125
6.700000	0.5	-0.005750
6.708333	0.5	-0.008250
6.716667	0.5	-0.012250
6.725000	0.5	-0.019125
6.733333	0.5	-0.029750
6.741667	0.5	-0.047500
6.750000	0.5	-0.077125
6.758333	0.5	-0.124250
6.766667	0.5	-0.198500
6.775000	0.5	-0.310500
6.783333	0.5	-0.470875
6.791667	0.5	-0.687375
6.800000	0.5	-0.961750
6.808333	0.5	-1.287000
6.816667	0.5	-1.643000
6.825000	0.5	-2.000625
6.833333	0.5	-2.317750
6.841667	0.5	-2.548250
6.850000	0.5	-2.641000
6.858333	0.5	-2.545375
6.866667	0.5	-2.214875
6.875000	0.5	-1.608250
6.883333	0.5	-0.693750
6.891667	0.5	0.550125
6.900000	0.5	2.132625
6.908333	0.5	4.044500
6.916667	0.5	6.256875
6.925000	0.5	8.713500
6.933333	0.5	11.329375
6.941667	0.5	13.986625
6.950000	0.5	16.540500
6.958333	0.5	18.832750
6.966667	0.5	20.709000
6.975000	0.5	22.046625
6.983333	0.5	22.769875
6.991667	0.5	22.863500
7.000000	0.5	22.370250
7.008333	0.5	21.378000
7.016667	0.5	20.002875
7.025000	0.5	18.370250
7.033333	0.5	16.597875
7.041667	0.5	14.787875
7.050000	0.5	13.019250
7.058333	0.5	11.347625
7.066667	0.5	9.809500
7.075000	0.5	8.423375
7.083333	0.5	7.194250
7.091667	0.5	6.118750
7.100000	0.5	5.188250
7.108333	0.5	4.389125
7.116667	0.5	3.707625
7.125000	0.5	3.129250
7.133333	0.5	2.640375
7.141667	0.5	2.228625
7.150000	0.5	1.881500
7.158333	0.5	1.589250
7.166667	0.5	1.345000
7.175000	0.5	1.139500
7.183333	0.5	0.966750
7.191667	0.5	0.821875
7.200000	0.5	0.699625
7.208333	0.5	0.597375
7.216667	0.5	0.511125
7.225000	0.5	0.438500
7.233333	0.5	0.376250
7.241667	0.5	0.323500
7.250000	0.5	0.278500
7.258333	0.5	0.240000
7.266667	0.5	0.207375
7.275000	0.5	0.179500
7.283333	0.5	0.155500
7.291667	0.5	0.135125
7.300000	0.5	0.117500
7.308333	0.5	0.101750
7.316667	0.5	0.088375
7.325000	0.5	0.077125
7.333333	0.5	0.067625
7.341667	0.5	0.059375
7.350000	0.5	0.052125
7.358333	0.5	0.046000
7.366667	0.5	0.040000
7.375000	0.5	0.035250
7.383333	0.5	0.031250
7.391667	0.5	0.028000
7.400000	0.5	0.024375
7.408333	0.5	0.021250
7.416667	0.5	0.018500
7.425000	0.5	0.016000
7.433333	0.5	0.013500
7.441667	0.5	0.011375
7.450000	0.5	0.009750
7.458333	0.5	0.007875
7.466667	0.5	0.006500
7.475000	0.5	0.005250
7.483333	0.5	0.003875
7.491667	0.5	0.002625
7.500000	0.5	0.001625
7.508333	0.5	0.000750
7.516667	0.5	-0.000250
7.525000	0.5	-0.001625
7.533333	0.5	-0.002625
7.541667	0.5	-0.003250
7.550000	0.5	-0.003625
7.558333	0.5	-0.004625
7.566667	0.5	-0.005375
7.575000	0.5	-0.005625
7.583333	0.5	-0.006250
7.591667	0.5	-0.006875
7.600000	0.5	-0.007625
7.608333	0.5	-0.008250
7.616667	0.5	-0.008875
7.625000	0.5	-0.009750
7.633333	0.5	-0.010375
7.641667	0.5	-0.011000
7.650000	0.5	-0.011625
7.658333	0.5	-0.011750
7.666667	0.5	-0.012250
7.675000	0.5	-0.012625
7.683333	0.5	-0.013375
7.691667	0.5	-0.014125
7.700000	0.5	-0.014375
7.708333	0.5	-0.014875
7.716667	0.5	-0.015000
7.725000	0.5	-0.015250
7.733333	0.5	-0.015375
7.741667	0.5	-0.015250
7.750000	0.5	-0.015375
7.758333	0.5	-0.015250
7.766667	0.5	-0.015000
7.775000	0.5	-0.014625
7.783333	0.5	-0.014250
7.791667	0.5	-0.014000
7.800000	0.5	-0.013875
7.808333	0.5	-0.013500
7.816667	0.5	-0.013500
7.825000	0.5	-0.012875
7.833333	0.5	-0.012375
7.841667	0.5	-0.011625
7.850000	0.5	-0.011125
7.858333	0.5	-0.010625
7.866667	0.5	-0.009625
7.875000	0.5	-0.008625
7.883333	0.5	-0.007375
7.891667	0.5	-0.005750
7.900000	0.5	-0.003125
7.908333	0.5	-0.000750
7.916667	0.5	0.002125
7.925000	0.5	0.006125
7.933333	0.5	0.010875
7.941667	0.5	0.016625
7.950000	0.5	0.024000
7.958333	0.5	0.033250
7.966667	0.5	0.044625
7.975000	0.5	0.059250
7.983333	0.5	0.077500
7.991667	0.5	0.100000
8.000000	0.5	0.128250
8.008333	0.5	0.164000
8.016667	0.5	0.208375
8.025000	0.5	0.262875
8.033333	0.5	0.329500
8.041667	0.5	0.408875
8.050000	0.5	0.502375
8.058333	0.5	0.611625
8.066667	0.5	0.737625
8.075000	0.5	0.881375
8.083333	0.5	1.042375
8.091667	0.5	1.222000
8.100000	0.5	1.420000
8.108333	0.5	1.636250
8.116667	0.5	1.869750
8.125000	0.5	2.120625
8.133333	0.5	2.388250
8.141667	0.5	2.671750
8.150000	0.5	2.971250
8.158333	0.5	3.285000
8.166667	0.5	3.612875
8.175000	0.5	3.954750
8.183333	0.5	4.309000
8.191667	0.5	4.675875
8.200000	0.5	5.053875
8.208333	0.5	5.443125
8.216667	0.5	5.842500
8.225000	0.5	6.251500
8.233333	0.5	6.670125
8.241667	0.5	7.097375
8.250000	0.5	7.532625
8.258333	0.5	7.975375
8.266667	0.5	8.426000
8.275000	0.5	8.883500
8.283333	0.5	9.347375
8.291667	0.5	9.817500
8.300000	0.5	10.293875
8.308333	0.5	10.775625
8.316667	0.5	11.261250
8.325000	0.5	11.749875
8.333333	0.5	12.239000
8.341667	0.5	12.722375
8.350000	0.5	13.187000
8.358333	0.5	13.607500
8.366667	0.5	13.946250
8.375000	0.5	14.154875
8.383333	0.5	14.179625
8.391667	0.5	13.977000
8.400000	0.5	13.524250
8.408333	0.5	12.829375
8.416667	0.5	11.929000
8.425000	0.5	10.879750
8.433333	0.5	9.747750
8.441667	0.5	8.597250
8.450000	0.5	7.481375
8.458333	0.5	6.437500
8.466667	0.5	5.490000
8.475000	0.5	4.648625
8.483333	0.5	3.914500
8.491667	0.5	3.283000
8.500000	0.5	2.743875
8.508333	0.5	2.288375
8.516667	0.5	1.905250
8.525000	0.5	1.584750
8.533333	0.5	1.317625
8.541667	0.5	1.095875
8.550000	0.5	0.912375
8.558333	0.5	0.760500
8.566667	0.5	0.635125
8.575000	0.5	0.531875
8.583333	0.5	0.446625
8.591667	0.5	0.376375
8.600000	0.5	0.318500
8.608333	0.5	0.270250
8.616667	0.5	0.230875
8.625000	0.5	0.198375
8.633333	0.5	0.171625
8.641667	0.5	0.149125
8.650000	0.5	0.130250
8.658333	0.5	0.114000
8.666667	0.5	0.100875
8.675000	0.5	0.089125
8.683333	0.5	0.079125
8.691667	0.5	0.070875
8.700000	0.5	0.063750
8.708333	0.5	0.057750
8.716667	0.5	0.052750
8.725000	0.5	0.048125
8.733333	0.5	0.044375
8.741667	0.5	0.040500
8.750000	0.5	0.037000
8.758333	0.5	0.034250
8.766667	0.5	0.032000
8.775000	0.5	0.030125
8.783333	0.5	0.028375
8.791667	0.5	0.026750
8.800000	0.5	0.025125
8.808333	0.5	0.023500
8.816667	0.5	0.022375
8.825000	0.5	0.021750
8.833333	0.5	0.020750
8.841667	0.5	0.020125
8.850000	0.5	0.019500
8.858333	0.5	0.019000
8.866667	0.5	0.018625
8.875000	0.5	0.017875
8.883333	0.5	0.017375
8.891667	0.5	0.016750
8.900000	0.5	0.016125
8.908333	0.5	0.015750
8.916667	0.5	0.015000
8.925000	0.5	0.013750
8.933333	0.5	0.013125
8.941667	0.5	0.012375
8.950000	0.5	0.011625
8.958333	0.5	0.010875
8.966667	0.5	0.009875
8.975000	0.5	0.009000
8.983333	0.5	0.008750
8.991667	0.5	0.008000
9.000000	0.5	0.007125
9.008333	0.5	0.007000
9.016667	0.5	0.006500
9.025000	0.5	0.006250
9.033333	0.5	0.005750
9.041667	0.5	0.005500
9.050000	0.5	0.005375
9.058333	0.5	0.005375
9.066667	0.5	0.005375
9.075000	0.5	0.005375
9.083333	0.5	0.005250
9.091667	0.5	0.005750
9.100000	0.5	0.006125
9.108333	0.5	0.006125
9.116667	0.5	0.006625
9.125000	0.5	0.006875
9.133333	0.5	0.006750
9.141667	0.5	0.006875
9.150000	0.5	0.007500
9.158333	0.5	0.007750
9.166667	0.5	0.007750
9.175000	0.5	0.007750
9.183333	0.5	0.007875
9.191667	0.5	0.008125
9.200000	0.5	0.008625
9.208333	0.5	0.009125
9.216667	0.5	0.009750
9.225000	0.5	0.010625
9.233333	0.5	0.011375
9.241667	0.5	0.011750
9.250000	0.5	0.012125
9.258333	0.5	0.012625
9.266667	0.5	0.013500
9.275000	0.5	0.013750
9.283333	0.5	0.014000
9.291667	0.5	0.014250
9.300000	0.5	0.014750
9.308333	0.5	0.015125
9.316667	0.5	0.015625
9.325000	0.5	0.015625
9.333333	0.5	0.015500
9.341667	0.5	0.015625
9.350000	0.5	0.015375
9.358333	0.5	0.015375
9.366667	0.5	0.015125
9.375000	0.5	0.015125
9.383333	0.5	0.014875
9.391667	0.5	0.015000
9.400000	0.5	0.014750
9.408333	0.5	0.014250
9.416667	0.5	0.014000
9.425000	0.5	0.013875
9.433333	0.5	0.013750
9.441667	0.5	0.013625
9.450000	0.5	0.013250
9.458333	0.5	0.013125
9.466667	0.5	0.012875
9.475000	0.5	0.012750
9.483333	0.5	0.013000
9.491667	0.5	0.013375
9.500000	0.5	0.013875
9.508333	0.5	0.014250
9.516667	0.5	0.014625
9.525000	0.5	0.015000
9.533333	0.5	0.016250
9.541667	0.5	0.016750
9.550000	0.5	0.018125
9.558333	0.5	0.019375
9.566667	0.5	0.020750
9.575000	0.5	0.022375
9.583333	0.5	0.024375
9.591667	0.5	0.026125
9.600000	0.5	0.028250
9.608333	0.5	0.030125
9.616667	0.5	0.031875
9.625000	0.5	0.033250
9.633333	0.5	0.035125
9.641667	0.5	0.037250
9.650000	0.5	0.039250
9.658333	0.5	0.040375
9.666667	0.5	0.042125
9.675000	0.5	0.043625
9.683333	0.5	0.045000
9.691667	0.5	0.046625
9.700000	0.5	0.047625
9.708333	0.5	0.048750
9.716667	0.5	0.049750
9.725000	0.5	0.051125
9.733333	0.5	0.052125
9.741667	0.5	0.053375
9.750000	0.5	0.054500
9.758333	0.5	0.056000
9.766667	0.5	0.057250
9.775000	0.5	0.058625
9.783333	0.5	0.060250
9.791667	0.5	0.062000
9.800000	0.5	0.064000
9.808333	0.5	0.066250
9.816667	0.5	0.068625
9.825000	0.5	0.071250
9.833333	0.5	0.073625
9.841667	0.5	0.076000
9.850000	0.5	0.078125
9.858333	0.5	0.080375
9.866667	0.5	0.082000
9.875000	0.5	0.083750
9.883333	0.5	0.085250
9.891667	0.5	0.086875
9.900000	0.5	0.088375
9.908333	0.5	0.088875
9.916667	0.5	0.088500
9.925000	0.5	0.088500
9.933333	0.5	0.088250
9.941667	0.5	0.087750
9.950000	0.5	0.086625
9.958333	0.5	0.084875
9.966667	0.5	0.083000
9.975000	0.5	0.080625
9.983333	0.5	0.077625
9.991667	0.5	0.074375
10.000000	0.5	0.071250
10.008333	0.5	0.067750
10.016667	0.5	0.064125
10.025000	0.5	0.060250
10.033333	0.5	0.056125
10.041667	0.5	0.052250
10.050000	0.5	0.047875
10.058333	0.5	0.044000
10.066667	0.5	0.040375
10.075000	0.5	0.037000
10.083333	0.5	0.033875
10.091667	0.5	0.030750
10.100000	0.5	0.027375
10.108333	0.5	0.024250
10.116667	0.5	0.021500
10.125000	0.5	0.018750
10.133333	0.5	0.016375
10.141667	0.5	0.014125
10.150000	0.5	0.012375
10.158333	0.5	0.010875
10.166667	0.5	0.009500
10.175000	0.5	0.008000
10.183333	0.5	0.007000
10.191667	0.5	0.006000
10.200000	0.5	0.005250
10.208333	0.5	0.004375
10.216667	0.5	0.004375
10.225000	0.5	0.004125
10.233333	0.5	0.003875
10.241667	0.5	0.004000
10.250000	0.5	0.004125
10.258333	0.5	0.004375
10.266667	0.5	0.004375
10.275000	0.5	0.003875
10.283333	0.5	0.003750
10.291667	0.5	0.003875
10.300000	0.5	0.004125
10.308333	0.5	0.004250
10.316667	0.5	0.004250
10.325000	0.5	0.003625
10.333333	0.5	0.003375
10.341667	0.5	0.002875
10.350000	0.5	0.002750
10.358333	0.5	0.002125
10.366667	0.5	0.001750
10.375000	0.5	0.001250
10.383333	0.5	0.000625
10.391667	0.5	-0.000125
10.400000	0.5	-0.000500
10.408333	0.5	-0.000875
10.416667	0.5	-0.001125
10.425000	0.5	-0.002000
10.433333	0.5	-0.002750
10.441667	0.5	-0.003250
10.450000	0.5	-0.003875
10.458333	0.5	-0.004375
10.466667	0.5	-0.004375
10.475000	0.5	-0.004375
10.483333	0.5	-0.004750
10.491667	0.5	-0.004750
10.500000	0.5	-0.004625
10.508333	0.5	-0.004875
10.516667	0.5	-0.005375
10.525000	0.5	-0.005750
10.533333	0.5	-0.006000
10.541667	0.5	-0.006125
10.550000	0.5	-0.006000
10.558333	0.5	-0.006000
10.566667	0.5	-0.005875
10.575000	0.5	-0.006125
10.583333	0.5	-0.006000
10.591667	0.5	-0.006375
10.600000	0.5	-0.006500
10.608333	0.5	-0.006625
10.616667	0.5	-0.006500
10.625000	0.5	-0.006000
10.633333	0.5	-0.006125
10.641667	0.5	-0.006500
10.650000	0.5	-0.007250
10.658333	0.5	-0.008000
10.666667	0.5	-0.008125
10.675000	0.5	-0.008375
10.683333	0.5	-0.008625
10.691667	0.5	-0.008625
10.700000	0.5	-0.008625
10.708333	0.5	-0.008875
10.716667	0.5	-0.009250
10.725000	0.5	-0.010000
10.733333	0.5	-0.010250
10.741667	0.5	-0.010625
10.750000	0.5	-0.011000
10.758333	0.5	-0.011125
10.766667	0.5	-0.011375
10.775000	0.5	-0.011500
10.783333	0.5	-0.011875
10.791667	0.5	-0.011875
10.800000	0.5	-0.012000
10.808333	0.5	-0.011625
10.816667	0.5	-0.011500
10.825000	0.5	-0.011375
10.833333	0.5	-0.011375
10.841667	0.5	-0.011375
10.850000	0.5	-0.011500
10.858333	0.5	-0.011125
10.866667	0.5	-0.011125
10.875000	0.5	-0.011125
10.883333	0.5	-0.010750
10.891667	0.5	-0.010625
10.900000	0.5	-0.010375
10.908333	0.5	-0.010000
10.916667	0.5	-0.009875
10.925000	0.5	-0.009000
10.933333	0.5	-0.008125
10.941667	0.5	-0.008000
10.950000	0.5	-0.007875
10.958333	0.5	-0.007375
10.966667	0.5	-0.006875
10.975000	0.5	-0.006875
10.983333	0.5	-0.006375
10.991667	0.5	-0.006000
11.000000	0.5	-0.005625
11.008333	0.5	-0.004750
11.016667	0.5	-0.004125
11.025000	0.5	-0.003500
11.033333	0.5	-0.003250
11.041667	0.5	-0.002500
11.050000	0.5	-0.001875
11.058333	0.5	-0.001375
11.066667	0.5	-0.001125
11.075000	0.5	-0.001000
11.083333	0.5	-0.001125
11.091667	0.5	-0.001000
11.100000	0.5	-0.000250
11.108333	0.5	0.000250
11.116667	0.5	0.000750
11.125000	0.5	0.001000
11.133333	0.5	0.001500
11.141667	0.5	0.001750
11.150000	0.5	0.002000
11.158333	0.5	0.002125
11.166667	0.5	0.001750
11.175000	0.5	0.001625
11.183333	0.5	0.001500
11.191667	0.5	0.001250
11.200000	0.5	0.000875
11.208333	0.5	0.000500
11.216667	0.5	0.000000
11.225000	0.5	-0.000125
11.233333	0.5	-0.001250
11.241667	0.5	-0.002000
11.250000	0.5	-0.002625
11.258333	0.5	-0.003375
11.266667	0.5	-0.004250
11.275000	0.5	-0.005250
11.283333	0.5	-0.005875
11.291667	0.5	-0.006500
11.300000	0.5	-0.007250
11.308333	0.5	-0.008125
11.316667	0.5	-0.008625
11.325000	0.5	-0.009375
11.333333	0.5	-0.010250
11.341667	0.5	-0.010875
11.350000	0.5	-0.011625
11.358333	0.5	-0.012750
11.366667	0.5	-0.013875
11.375000	0.5	-0.014625
11.383333	0.5	-0.015500
11.391667	0.5	-0.015875
11.400000	0.5	-0.016375
11.408333	0.5	-0.017000
11.416667	0.5	-0.017625
11.425000	0.5	-0.018125
11.433333	0.5	-0.018500
11.441667	0.5	-0.018750
11.450000	0.5	-0.019250
11.458333	0.5	-0.020000
11.466667	0.5	-0.020000
11.475000	0.5	-0.020375
11.483333	0.5	-0.021125
11.491667	0.5	-0.021375
11.500000	0.5	-0.021875
11.508333	0.5	-0.021750
11.516667	0.5	-0.022125
11.525000	0.5	-0.022625
11.533333	0.5	-0.023250
11.541667	0.5	-0.023500
11.550000	0.5	-0.024125
11.558333	0.5	-0.024750
11.566667	0.5	-0.025125
11.575000	0.5	-0.025500
11.583333	0.5	-0.026000
11.591667	0.5	-0.026250
11.600000	0.5	-0.026500
11.608333	0.5	-0.026875
11.616667	0.5	-0.027375
11.625000	0.5	-0.027500
11.633333	0.5	-0.027625
11.641667	0.5	-0.027625
11.650000	0.5	-0.028125
11.658333	0.5	-0.028250
11.666667	0.5	-0.028250
11.675000	0.5	-0.028500
11.683333	0.5	-0.029000
11.691667	0.5	-0.029250
11.700000	0.5	-0.029250
11.708333	0.5	-0.029000
11.716667	0.5	-0.029250
11.725000	0.5	-0.029375
11.733333	0.5	-0.029750
11.741667	0.5	-0.030250
11.750000	0.5	-0.030500
11.758333	0.5	-0.030250
11.766667	0.5	-0.030250
11.775000	0.5	-0.030500
11.783333	0.5	-0.031000
11.791667	0.5	-0.031000
11.800000	0.5	-0.031250
11.808333	0.5	-0.031500
11.816667	0.5	-0.031500
11.825000	0.5	-0.031000
11.833333	0.5	-0.031125
11.841667	0.5	-0.030875
11.850000	0.5	-0.030000
11.858333	0.5	-0.029125
11.866667	0.5	-0.028125
11.875000	0.5	-0.027375
11.883333	0.5	-0.026000
11.891667	0.5	-0.024875
11.900000	0.5	-0.023875
11.908333	0.5	-0.022875
11.916667	0.5	-0.022250
11.925000	0.5	-0.021625
11.933333	0.5	-0.020875
11.941667	0.5	-0.020125
11.950000	0.5	-0.019750
11.958333	0.5	-0.019000
11.966667	0.5	-0.017875
11.975000	0.5	-0.017375
11.983333	0.5	-0.017000
11.991667	0.5	-0.016875
12.000000	0.5	-0.016875
12.008333	0.5	-0.016500
12.016667	0.5	-0.016375
12.025000	0.5	-0.016375
12.033333	0.5	-0.016000
12.041667	0.5	-0.016375
12.050000	0.5	-0.016625
12.058333	0.5	-0.016875
12.066667	0.5	-0.017625
12.075000	0.5	-0.017875
12.083333	0.5	-0.018500
12.091667	0.5	-0.018875
12.100000	0.5	-0.019125
12.108333	0.5	-0.019875
12.116667	0.5	-0.020500
12.125000	0.5	-0.021000
12.133333	0.5	-0.021875
12.141667	0.5	-0.022375
12.150000	0.5	-0.022875
12.158333	0.5	-0.023625
12.166667	0.5	-0.024750
12.175000	0.5	-0.025125
12.183333	0.5	-0.025625
12.191667	0.5	-0.026125
12.200000	0.5	-0.026375
12.208333	0.5	-0.026625
12.216667	0.5	-0.026875
12.225000	0.5	-0.027375
12.233333	0.5	-0.027250
12.241667	0.5	-0.027125
12.250000	0.5	-0.027125
12.258333	0.5	-0.026625
12.266667	0.5	-0.026625
12.275000	0.5	-0.026125
12.283333	0.5	-0.025750
12.291667	0.5	-0.025125
12.300000	0.5	-0.024500
12.308333	0.5	-0.023750
12.316667	0.5	-0.023000
12.325000	0.5	-0.022375
12.333333	0.5	-0.021625
12.341667	0.5	-0.021375
12.350000	0.5	-0.020250
12.358333	0.5	-0.019125
12.366667	0.5	-0.018750
12.375000	0.5	-0.018250
12.383333	0.5	-0.018250
12.391667	0.5	-0.018250
12.400000	0.5	-0.018125
12.408333	0.5	-0.018250
12.416667	0.5	-0.018750
12.425000	0.5	-0.019250
12.433333	0.5	-0.020250
12.441667	0.5	-0.020875
12.450000	0.5	-0.021500
12.458333	0.5	-0.022500
12.466667	0.5	-0.023250
12.475000	0.5	-0.024500
12.483333	0.5	-0.025875
12.491667	0.5	-0.027125
12.500000	0.5	-0.027875
12.508333	0.5	-0.028750
12.516667	0.5	-0.029875
12.525000	0.5	-0.030875
12.533333	0.5	-0.031500
12.541667	0.5	-0.032625
12.550000	0.5	-0.033625
12.558333	0.5	-0.034500
12.566667	0.5	-0.034875
12.575000	0.5	-0.035375
12.583333	0.5	-0.036250
12.591667	0.5	-0.036375
12.600000	0.5	-0.036750
12.608333	0.5	-0.037250
12.616667	0.5	-0.037125
12.625000	0.5	-0.037375
12.633333	0.5	-0.037375
12.641667	0.5	-0.037625
12.650000	0.5	-0.037500
12.658333	0.5	-0.037125
12.666667	0.5	-0.037375
12.675000	0.5	-0.037125
12.683333	0.5	-0.037125
12.691667	0.5	-0.037250
12.700000	0.5	-0.036875
12.708333	0.5	-0.036750
12.716667	0.5	-0.036000
12.725000	0.5	-0.035875
12.733333	0.5	-0.035375
12.741667	0.5	-0.034750
12.750000	0.5	-0.034750
12.758333	0.5	-0.034750
12.766667	0.5	-0.034625
12.775000	0.5	-0.034625
12.783333	0.5	-0.034625
12.791667	0.5	-0.034375
12.800000	0.5	-0.033875
12.808333	0.5	-0.034000
12.816667	0.5	-0.033750
12.825000	0.5	-0.033500
12.833333	0.5	-0.032750
12.841667	0.5	-0.032500
12.850000	0.5	-0.032750
12.858333	0.5	-0.032375
12.866667	0.5	-0.032125
12.875000	0.5	-0.031750
12.883333	0.5	-0.031750
12.891667	0.5	-0.032000
12.900000	0.5	-0.032125
12.908333	0.5	-0.031875
12.916667	0.5	-0.031625
12.925000	0.5	-0.031750
12.933333	0.5	-0.031625
12.941667	0.5	-0.031500
12.950000	0.5	-0.031500
12.958333	0.5	-0.031625
12.966667	0.5	-0.031500
12.975000	0.5	-0.031750
12.983333	0.5	-0.031250
12.991667	0.5	-0.031125
13.000000	0.5	-0.031000
13.008333	0.5	-0.031000
13.016667	0.5	-0.030750
13.025000	0.5	-0.030750
13.033333	0.5	-0.030500
13.041667	0.5	-0.030375
13.050000	0.5	-0.030500
13.058333	0.5	-0.030500
13.066667	0.5	-0.030000
13.075000	0.5	-0.029875
13.083333	0.5	-0.029625
13.091667	0.5	-0.029625
13.100000	0.5	-0.029875
13.108333	0.5	-0.029375
13.116667	0.5	-0.028750
13.125000	0.5	-0.028375
13.133333	0.5	-0.028500
13.141667	0.5	-0.028375
13.150000	0.5	-0.028125
13.158333	0.5	-0.027875
13.166667	0.5	-0.027125
13.175000	0.5	-0.026875
13.183333	0.5	-0.026625
13.191667	0.5	-0.026375
13.200000	0.5	-0.026375
13.208333	0.5	-0.026250
13.216667	0.5	-0.025875
13.225000	0.5	-0.025625
13.233333	0.5	-0.025875
13.241667	0.5	-0.026000
13.250000	0.5	-0.025375
13.258333	0.5	-0.024875
13.266667	0.5	-0.024875
13.275000	0.5	-0.024875
13.283333	0.5	-0.025000
13.291667	0.5	-0.025125
13.300000	0.5	-0.024875
13.308333	0.5	-0.025250
13.316667	0.5	-0.025375
13.325000	0.5	-0.025125
13.333333	0.5	-0.025125
13.341667	0.5	-0.025375
13.350000	0.5	-0.025625
13.358333	0.5	-0.025375
13.366667	0.5	-0.025625
13.375000	0.5	-0.025500
13.383333	0.5	-0.025750
13.391667	0.5	-0.026250
13.400000	0.5	-0.026500
13.408333	0.5	-0.027000
13.416667	0.5	-0.027000
13.425000	0.5	-0.027125
13.433333	0.5	-0.027500
13.441667	0.5	-0.028375
13.450000	0.5	-0.028875
13.458333	0.5	-0.029500
13.466667	0.5	-0.030000
13.475000	0.5	-0.030500
13.483333	0.5	-0.031375
13.491667	0.5	-0.031625
13.500000	0.5	-0.032000
13.508333	0.5	-0.032125
13.516667	0.5	-0.032250
13.525000	0.5	-0.032625
13.533333	0.5	-0.032625
13.541667	0.5	-0.033000
13.550000	0.5	-0.033250
13.558333	0.5	-0.033625
13.566667	0.5	-0.033875
13.575000	0.5	-0.034000
13.583333	0.5	-0.034500
13.591667	0.5	-0.034750
13.600000	0.5	-0.034750
13.608333	0.5	-0.034875
13.616667	0.5	-0.035000
13.625000	0.5	-0.035375
13.633333	0.5	-0.035750
13.641667	0.5	-0.035625
13.650000	0.5	-0.036000
13.658333	0.5	-0.036500
13.666667	0.5	-0.036500
13.675000	0.5	-0.036125
13.683333	0.5	-0.036375
13.691667	0.5	-0.036500
13.700000	0.5	-0.036500
13.708333	0.5	-0.036500
13.716667	0.5	-0.036500
13.725000	0.5	-0.036125
13.733333	0.5	-0.035875
13.741667	0.5	-0.035875
13.750000	0.5	-0.035750
13.758333	0.5	-0.035500
13.766667	0.5	-0.035375
13.775000	0.5	-0.035000
13.783333	0.5	-0.034750
13.791667	0.5	-0.034625
13.800000	0.5	-0.034125
13.808333	0.5	-0.033875
13.816667	0.5	-0.033125
13.825000	0.5	-0.032500
13.833333	0.5	-0.032000
13.841667	0.5	-0.031250
13.850000	0.5	-0.030875
13.858333	0.5	-0.030625
13.866667	0.5	-0.030250
13.875000	0.5	-0.029750
13.883333	0.5	-0.029500
13.891667	0.5	-0.029000
13.900000	0.5	-0.028750
13.908333	0.5	-0.028375
13.916667	0.5	-0.028125
13.925000	0.5	-0.027750
13.933333	0.5	-0.027000
13.941667	0.5	-0.026250
13.950000	0.5	-0.026125
13.958333	0.5	-0.025875
13.966667	0.5	-0.025375
13.975000	0.5	-0.024875
13.983333	0.5	-0.024625
13.991667	0.5	-0.024250
14.000000	0.5	-0.023625
14.008333	0.5	-0.023625
14.016667	0.5	-0.023125
14.025000	0.5	-0.022500
14.033333	0.5	-0.022625
14.041667	0.5	-0.022500
14.050000	0.5	-0.022625
14.058333	0.5	-0.022500
14.066667	0.5	-0.022250
14.075000	0.5	-0.021875
14.083333	0.5	-0.021625
14.091667	0.5	-0.021250
14.100000	0.5	-0.021500
14.108333	0.5	-0.021875
14.116667	0.5	-0.022125
14.125000	0.5	-0.021875
14.133333	0.5	-0.022250
14.141667	0.5	-0.022625
14.150000	0.5	-0.022750
14.158333	0.5	-0.022500
14.166667	0.5	-0.022375
14.175000	0.5	-0.022625
14.183333	0.5	-0.023375
14.191667	0.5	-0.023625
14.200000	0.5	-0.023875
14.208333	0.5	-0.024000
14.216667	0.5	-0.024750
14.225000	0.5	-0.025000
14.233333	0.5	-0.025625
14.241667	0.5	-0.026125
14.250000	0.5	-0.026875
14.258333	0.5	-0.027000
14.266667	0.5	-0.027125
14.275000	0.5	-0.027625
14.283333	0.5	-0.028250
14.291667	0.5	-0.028500
14.300000	0.5	-0.028750
14.308333	0.5	-0.029000
14.316667	0.5	-0.029250
14.325000	0.5	-0.029375
14.333333	0.5	-0.029500
14.341667	0.5	-0.030000
14.350000	0.5	-0.031000
14.358333	0.5	-0.031375
14.366667	0.5	-0.031375
14.375000	0.5	-0.031875
14.383333	0.5	-0.032000
14.391667	0.5	-0.032125
14.400000	0.5	-0.032625
14.408333	0.5	-0.033125
14.416667	0.5	-0.033500
14.425000	0.5	-0.033375
14.433333	0.5	-0.033500
14.441667	0.5	-0.033375
14.450000	0.5	-0.033500
14.458333	0.5	-0.034000
14.466667	0.5	-0.034375
14.475000	0.5	-0.034500
14.483333	0.5	-0.034500
14.491667	0.5	-0.034875
14.500000	0.5	-0.035125
14.508333	0.5	-0.034750
14.516667	0.5	-0.035000
14.525000	0.5	-0.034750
14.533333	0.5	-0.034875
14.541667	0.5	-0.035375
14.550000	0.5	-0.035500
14.558333	0.5	-0.035250
14.566667	0.5	-0.035500
14.575000	0.5	-0.035500
14.583333	0.5	-0.035625
14.591667	0.5	-0.035375
14.600000	0.5	-0.035000
14.608333	0.5	-0.034750
14.616667	0.5	-0.034875
14.625000	0.5	-0.034750
14.633333	0.5	-0.034375
14.641667	0.5	-0.034000
14.650000	0.5	-0.033250
14.658333	0.5	-0.033375
14.666667	0.5	-0.032875
14.675000	0.5	-0.032375
14.683333	0.5	-0.032000
14.691667	0.5	-0.031250
14.700000	0.5	-0.030500
14.708333	0.5	-0.030375
14.716667	0.5	-0.030250
14.725000	0.5	-0.029750
14.733333	0.5	-0.029250
14.741667	0.5	-0.029000
14.750000	0.5	-0.028375
14.758333	0.5	-0.028125
14.766667	0.5	-0.027750
14.775000	0.5	-0.027375
14.783333	0.5	-0.027000
14.791667	0.5	-0.026625
14.800000	0.5	-0.026125
14.808333	0.5	-0.025750
14.816667	0.5	-0.025750
14.825000	0.5	-0.025250
14.833333	0.5	-0.024875
14.841667	0.5	-0.024750
14.850000	0.5	-0.024750
14.858333	0.5	-0.024250
14.866667	0.5	-0.023875
14.875000	0.5	-0.023500
14.883333	0.5	-0.023500
14.891667	0.5	-0.023500
14.900000	0.5	-0.022875
14.908333	0.5	-0.022125
14.916667	0.5	-0.021875
14.925000	0.5	-0.021500
14.933333	0.5	-0.021125
14.941667	0.5	-0.020500
14.950000	0.5	-0.020500
14.958333	0.5	-0.020500
14.966667	0.5	-0.020125
14.975000	0.5	-0.019875
14.983333	0.5	-0.019750
14.991667	0.5	-0.019875
15.000000	0.5	-0.019875
15.008333	0.5	-0.019875
15.016667	0.5	-0.019750
15.025000	0.5	-0.020000
15.033333	0.5	-0.020375
15.041667	0.5	-0.020250
15.050000	0.5	-0.020125
15.058333	0.5	-0.020125
15.066667	0.5	-0.020875
15.075000	0.5	-0.021000
15.083333	0.5	-0.021125
15.091667	0.5	-0.021125
15.100000	0.5	-0.021750
15.108333	0.5	-0.022375
15.116667	0.5	-0.022875
15.125000	0.5	-0.023250
15.133333	0.5	-0.023375
15.141667	0.5	-0.023625
15.150000	0.5	-0.023875
15.158333	0.5	-0.024625
15.166667	0.5	-0.025125
15.175000	0.5	-0.025625
15.183333	0.5	-0.026250
15.191667	0.5	-0.027125
15.200000	0.5	-0.027500
15.208333	0.5	-0.028000
15.216667	0.5	-0.028875
15.225000	0.5	-0.029500
15.233333	0.5	-0.030375
15.241667	0.5	-0.030875
15.250000	0.5	-0.031500
15.258333	0.5	-0.032000
15.266667	0.5	-0.032750
15.275000	0.5	-0.033000
15.283333	0.5	-0.033375
15.291667	0.5	-0.034125
15.300000	0.5	-0.035125
15.308333	0.5	-0.035500
15.316667	0.5	-0.036125
15.325000	0.5	-0.036875
15.333333	0.5	-0.037625
15.341667	0.5	-0.038375
15.350000	0.5	-0.038875
15.358333	0.5	-0.039375
15.366667	0.5	-0.040000
15.375000	0.5	-0.040250
15.383333	0.5	-0.040375
15.391667	0.5	-0.040875
15.400000	0.5	-0.041250
15.408333	0.5	-0.041750
15.416667	0.5	-0.042500
15.425000	0.5	-0.042750
15.433333	0.5	-0.042875
15.441667	0.5	-0.042750
15.450000	0.5	-0.043125
15.458333	0.5	-0.043250
15.466667	0.5	-0.043250
15.475000	0.5	-0.043000
15.483333	0.5	-0.042875
15.491667	0.5	-0.043000
15.500000	0.5	-0.043125
15.508333	0.5	-0.043125
15.516667	0.5	-0.042750
15.525000	0.5	-0.042625
15.533333	0.5	-0.042500
15.541667	0.5	-0.042375
15.550000	0.5	-0.042500
15.558333	0.5	-0.042500
15.566667	0.5	-0.042375
15.575000	0.5	-0.042125
15.583333	0.5	-0.041750
15.591667	0.5	-0.041750
15.600000	0.5	-0.041125
15.608333	0.5	-0.040500
15.616667	0.5	-0.040375
15.625000	0.5	-0.040125
15.633333	0.5	-0.039500
15.641667	0.5	-0.039000
15.650000	0.5	-0.038500
15.658333	0.5	-0.037875
15.666667	0.5	-0.037500
15.675000	0.5	-0.036750
15.683333	0.5	-0.036000
15.691667	0.5	-0.035125
15.700000	0.5	-0.034250
15.708333	0.5	-0.034000
15.716667	0.5	-0.033750
15.725000	0.5	-0.033500
15.733333	0.5	-0.032750
15.741667	0.5	-0.032250
15.750000	0.5	-0.031750
15.758333	0.5	-0.031750
15.766667	0.5	-0.031125
15.775000	0.5	-0.030750
15.783333	0.5	-0.030125
15.791667	0.5	-0.029500
15.800000	0.5	-0.028875
15.808333	0.5	-0.028250
15.816667	0.5	-0.027625
15.825000	0.5	-0.027250
15.833333	0.5	-0.027125
15.841667	0.5	-0.026250
15.850000	0.5	-0.026000
15.858333	0.5	-0.025750
15.866667	0.5	-0.024875
15.875000	0.5	-0.024000
15.883333	0.5	-0.023500
15.891667	0.5	-0.023000
15.900000	0.5	-0.022250
15.908333	0.5	-0.021125
15.916667	0.5	-0.020500
15.925000	0.5	-0.019875
15.933333	0.5	-0.019375
15.941667	0.5	-0.019000
15.950000	0.5	-0.018125
15.958333	0.5	-0.018250
15.966667	0.5	-0.017750
15.975000	0.5	-0.017375
15.983333	0.5	-0.016875
15.991667	0.5	-0.016125
16.000000	0.5	-0.015250
16.008333	0.5	-0.015125
16.016667	0.5	-0.014750
16.025000	0.5	-0.014125
16.033333	0.5	-0.014375
16.041667	0.5	-0.013750
16.050000	0.5	-0.013375
16.058333	0.5	-0.012875
16.066667	0.5	-0.012375
16.075000	0.5	-0.012375
16.083333	0.5	-0.012625
16.091667	0.5	-0.012500
16.100000	0.5	-0.012125
16.108333	0.5	-0.012000
16.116667	0.5	-0.011875
16.125000	0.5	-0.011875
16.133333	0.5	-0.011875
16.141667	0.5	-0.011625
16.150000	0.5	-0.012125
16.158333	0.5	-0.012375
16.166667	0.5	-0.012375
16.175000	0.5	-0.012250
16.183333	0.5	-0.012250
16.191667	0.5	-0.012250
16.200000	0.5	-0.012125
16.208333	0.5	-0.012000
16.216667	0.5	-0.011500
16.225000	0.5	-0.011375
16.233333	0.5	-0.011250
16.241667	0.5	-0.011250
16.250000	0.5	-0.011250
16.258333	0.5	-0.011250
16.266667	0.5	-0.011000
16.275000	0.5	-0.011125
16.283333	0.5	-0.011500
16.291667	0.5	-0.011625
16.300000	0.5	-0.011250
16.308333	0.5	-0.011125
16.316667	0.5	-0.011250
16.325000	0.5	-0.011500
16.333333	0.5	-0.011625
16.341667	0.5	-0.012000
16.350000	0.5	-0.012125
16.358333	0.5	-0.012000
16.366667	0.5	-0.011875
16.375000	0.5	-0.011500
16.383333	0.5	-0.011625
16.391667	0.5	-0.011375
16.400000	0.5	-0.011375
16.408333	0.5	-0.011875
16.416667	0.5	-0.011625
16.425000	0.5	-0.012000
16.433333	0.5	-0.012125
16.441667	0.5	-0.012000
16.450000	0.5	-0.011625
16.458333	0.5	-0.011250
16.466667	0.5	-0.011375
16.475000	0.5	-0.011500
16.483333	0.5	-0.011625
16.491667	0.5	-0.011500
16.500000	0.5	-0.011375
16.508333	0.5	-0.011375
16.516667	0.5	-0.011500
16.525000	0.5	-0.011625
16.533333	0.5	-0.011750
16.541667	0.5	-0.012375
16.550000	0.5	-0.012250
16.558333	0.5	-0.012000
16.566667	0.5	-0.012250
16.575000	0.5	-0.012375
16.583333	0.5	-0.012375
16.591667	0.5	-0.012625
16.600000	0.5	-0.012625
16.608333	0.5	-0.012625
16.616667	0.5	-0.012750
16.625000	0.5	-0.012750
16.633333	0.5	-0.012750
16.641667	0.5	-0.012875
16.650000	0.5	-0.013125
16.658333	0.5	-0.013125
16.666667	0.5	-0.013000
16.675000	0.5	-0.013250
16.683333	0.5	-0.013250
16.691667	0.5	-0.013125
16.700000	0.5	-0.013125
16.708333	0.5	-0.013625
16.716667	0.5	-0.013500
16.725000	0.5	-0.013875
16.733333	0.5	-0.013250
16.741667	0.5	-0.013250
16.750000	0.5	-0.013375
16.758333	0.5	-0.013500
16.766667	0.5	-0.013000
16.775000	0.5	-0.013000
16.783333	0.5	-0.013000
16.791667	0.5	-0.012875
16.800000	0.5	-0.012750
16.808333	0.5	-0.012250
16.816667	0.5	-0.012125
16.825000	0.5	-0.011750
16.833333	0.5	-0.011500
16.841667	0.5	-0.011750
16.850000	0.5	-0.011375
16.858333	0.5	-0.011125
16.866667	0.5	-0.010625
16.875000	0.5	-0.010500
16.883333	0.5	-0.010000
16.891667	0.5	-0.010000
16.900000	0.5	-0.009750
16.908333	0.5	-0.009375
16.916667	0.5	-0.009125
16.925000	0.5	-0.009250
16.933333	0.5	-0.009375
16.941667	0.5	-0.008625
16.950000	0.5	-0.008500
16.958333	0.5	-0.008750
16.966667	0.5	-0.008625
16.975000	0.5	-0.008750
16.983333	0.5	-0.008750
16.991667	0.5	-0.008750
17.000000	0.5	-0.008875
17.008333	0.5	-0.009000
17.016667	0.5	-0.008875
17.025000	0.5	-0.009250
17.033333	0.5	-0.009500
17.041667	0.5	-0.010000
17.050000	0.5	-0.010875
17.058333	0.5	-0.012000
17.066667	0.5	-0.012875
17.075000	0.5	-0.013875
17.083333	0.5	-0.014750
17.091667	0.5	-0.015375
17.100000	0.5	-0.016500
17.108333	0.5	-0.017750
17.116667	0.5	-0.019750
17.125000	0.5	-0.021750
17.133333	0.5	-0.024250
17.141667	0.5	-0.026125
17.150000	0.5	-0.028250
17.158333	0.5	-0.031250
17.166667	0.5	-0.034375
17.175000	0.5	-0.037625
17.183333	0.5	-0.041000
17.191667	0.5	-0.044625
17.200000	0.5	-0.048500
17.208333	0.5	-0.051875
17.216667	0.5	-0.056125
17.225000	0.5	-0.060500
17.233333	0.5	-0.064375
17.241667	0.5	-0.068750
17.250000	0.5	-0.073375
17.258333	0.5	-0.077625
17.266667	0.5	-0.081500
17.275000	0.5	-0.085750
17.283333	0.5	-0.089875
17.291667	0.5	-0.093625
17.300000	0.5	-0.096875
17.308333	0.5	-0.100000
17.316667	0.5	-0.102500
17.325000	0.5	-0.105125
17.333333	0.5	-0.106875
17.341667	0.5	-0.107875
17.350000	0.5	-0.108875
17.358333	0.5	-0.109500
17.366667	0.5	-0.109750
17.375000	0.5	-0.109375
17.383333	0.5	-0.108250
17.391667	0.5	-0.106500
17.400000	0.5	-0.104625
17.408333	0.5	-0.102250
17.416667	0.5	-0.099250
17.425000	0.5	-0.096250
17.433333	0.5	-0.092375
17.441667	0.5	-0.089125
17.450000	0.5	-0.084875
17.458333	0.5	-0.081000
17.466667	0.5	-0.077625
17.475000	0.5	-0.073750
17.483333	0.5	-0.069875
17.491667	0.5	-0.065750
17.500000	0.5	-0.061375
17.508333	0.5	-0.057750
17.516667	0.5	-0.053750
17.525000	0.5	-0.049750
17.533333	0.5	-0.046375
17.541667	0.5	-0.043125
17.550000	0.5	-0.040125
17.558333	0.5	-0.037250
17.566667	0.5	-0.034500
17.575000	0.5	-0.031875
17.583333	0.5	-0.029625
17.591667	0.5	-0.027250
17.600000	0.5	-0.025500
17.608333	0.5	-0.023250
17.616667	0.5	-0.021375
17.625000	0.5	-0.020125
17.633333	0.5	-0.018750
17.641667	0.5	-0.017000
17.650000	0.5	-0.015500
17.658333	0.5	-0.014625
17.666667	0.5	-0.013750
17.675000	0.5	-0.012750
17.683333	0.5	-0.011625
17.691667	0.5	-0.010750
17.700000	0.5	-0.009875
17.708333	0.5	-0.009375
17.716667	0.5	-0.008750
17.725000	0.5	-0.008125
17.733333	0.5	-0.007250
17.741667	0.5	-0.006625
17.750000	0.5	-0.006125
17.758333	0.5	-0.005375
17.766667	0.5	-0.004750
17.775000	0.5	-0.004250
17.783333	0.5	-0.003500
17.791667	0.5	-0.002500
17.800000	0.5	-0.001875
17.808333	0.5	-0.001625
17.816667	0.5	-0.001250
17.825000	0.5	-0.001125
17.833333	0.5	-0.000500
17.841667	0.5	0.000125
17.850000	0.5	0.000875
17.858333	0.5	0.001250
17.866667	0.5	0.001375
17.875000	0.5	0.002375
17.883333	0.5	0.003250
17.891667	0.5	0.003750
17.900000	0.5	0.004500
17.908333	0.5	0.004875
17.916667	0.5	0.005250
17.925000	0.5	0.005750
17.933333	0.5	0.006125
17.941667	0.5	0.006500
17.950000	0.5	0.006750
17.958333	0.5	0.007125
17.966667	0.5	0.007125
17.975000	0.5	0.007250
17.983333	0.5	0.007625
17.991667	0.5	0.007875
18.000000	0.5	0.008125
18.008333	0.5	0.007750
18.016667	0.5	0.007875
18.025000	0.5	0.008375
18.033333	0.5	0.008500
18.041667	0.5	0.008500
18.050000	0.5	0.008125
18.058333	0.5	0.008000
18.066667	0.5	0.007625
18.075000	0.5	0.007875
18.083333	0.5	0.008000
18.091667	0.5	0.007375
18.100000	0.5	0.006875
18.108333	0.5	0.006375
18.116667	0.5	0.006000
18.125000	0.5	0.005750
18.133333	0.5	0.005125
18.141667	0.5	0.004375
18.150000	0.5	0.003500
18.158333	0.5	0.002750
18.166667	0.5	0.002000
18.175000	0.5	0.001125
18.183333	0.5	-0.000125
18.191667	0.5	-0.001250
18.200000	0.5	-0.002500
18.208333	0.5	-0.003625
18.216667	0.5	-0.004750
18.225000	0.5	-0.006000
18.233333	0.5	-0.008000
18.241667	0.5	-0.009375
18.250000	0.5	-0.011125
18.258333	0.5	-0.013125
18.266667	0.5	-0.014875
18.275000	0.5	-0.016750
18.283333	0.5	-0.018375
18.291667	0.5	-0.019625
18.300000	0.5	-0.021125
18.308333	0.5	-0.023250
18.316667	0.5	-0.025250
18.325000	0.5	-0.026875
18.333333	0.5	-0.028375
18.341667	0.5	-0.029875
18.350000	0.5	-0.031250
18.358333	0.5	-0.033000
18.366667	0.5	-0.034500
18.375000	0.5	-0.036000
18.383333	0.5	-0.037250
18.391667	0.5	-0.038500
18.400000	0.5	-0.039125
18.408333	0.5	-0.039625
18.416667	0.5	-0.039625
18.425000	0.5	-0.040250
18.433333	0.5	-0.040375
18.441667	0.5	-0.040375
18.450000	0.5	-0.040625
18.458333	0.5	-0.040125
18.466667	0.5	-0.039750
18.475000	0.5	-0.039125
18.483333	0.5	-0.038000
18.491667	0.5	-0.037000
18.500000	0.5	-0.036375
18.508333	0.5	-0.035750
18.516667	0.5	-0.034375
18.525000	0.5	-0.033000
18.533333	0.5	-0.031625
18.541667	0.5	-0.030500
18.550000	0.5	-0.029500
18.558333	0.5	-0.027875
18.566667	0.5	-0.026250
18.575000	0.5	-0.025000
18.583333	0.5	-0.023750
18.591667	0.5	-0.022125
18.600000	0.5	-0.020750
18.608333	0.5	-0.019875
18.616667	0.5	-0.018625
18.625000	0.5	-0.017625
18.633333	0.5	-0.017000
18.641667	0.5	-0.016250
18.650000	0.5	-0.015000
18.658333	0.5	-0.014000
18.666667	0.5	-0.013375
18.675000	0.5	-0.012375
18.683333	0.5	-0.012250
18.691667	0.5	-0.011875
18.700000	0.5	-0.011250
18.708333	0.5	-0.011125
18.716667	0.5	-0.010750
18.725000	0.5	-0.010500
18.733333	0.5	-0.010500
18.741667	0.5	-0.009875
18.750000	0.5	-0.009750
18.758333	0.5	-0.009625
18.766667	0.5	-0.009375
18.775000	0.5	-0.010125
18.783333	0.5	-0.010375
18.791667	0.5	-0.010750
18.800000	0.5	-0.011250
18.808333	0.5	-0.011625
18.816667	0.5	-0.012000
18.825000	0.5	-0.012500
18.833333	0.5	-0.012750
18.841667	0.5	-0.013125
18.850000	0.5	-0.013625
18.858333	0.5	-0.014000
18.866667	0.5	-0.014375
18.875000	0.5	-0.014750
18.883333	0.5	-0.015250
18.891667	0.5	-0.015750
18.900000	0.5	-0.016500
18.908333	0.5	-0.017000
18.916667	0.5	-0.017500
18.925000	0.5	-0.018000
18.933333	0.5	-0.018750
18.941667	0.5	-0.019750
18.950000	0.5	-0.020625
18.958333	0.5	-0.021500
18.966667	0.5	-0.022000
18.975000	0.5	-0.022625
18.983333	0.5	-0.023750
18.991667	0.5	-0.024500
19.000000	0.5	-0.025375
19.008333	0.5	-0.026125
19.016667	0.5	-0.026875
19.025000	0.5	-0.027250
19.033333	0.5	-0.027750
19.041667	0.5	-0.028125
19.050000	0.5	-0.029375
19.058333	0.5	-0.030500
19.066667	0.5	-0.031625
19.075000	0.5	-0.032500
19.083333	0.5	-0.033125
19.091667	0.5	-0.034000
19.100000	0.5	-0.034375
19.108333	0.5	-0.035375
19.116667	0.5	-0.036500
19.125000	0.5	-0.037750
19.133333	0.5	-0.038375
19.141667	0.5	-0.038875
19.150000	0.5	-0.039375
19.158333	0.5	-0.040250
19.166667	0.5	-0.040750
19.175000	0.5	-0.041125
19.183333	0.5	-0.041750
19.191667	0.5	-0.042000
19.200000	0.5	-0.042750
19.208333	0.5	-0.043125
19.216667	0.5	-0.043500
19.225000	0.5	-0.043750
19.233333	0.5	-0.044000
19.241667	0.5	-0.044375
19.250000	0.5	-0.044625
19.258333	0.5	-0.044750
19.266667	0.5	-0.044875
19.275000	0.5	-0.045375
19.283333	0.5	-0.045625
19.291667	0.5	-0.045875
19.300000	0.5	-0.046125
19.308333	0.5	-0.045875
19.316667	0.5	-0.046000
19.325000	0.5	-0.046125
19.333333	0.5	-0.045875
19.341667	0.5	-0.045500
19.350000	0.5	-0.045875
19.358333	0.5	-0.046250
19.366667	0.5	-0.046125
19.375000	0.5	-0.046125
19.383333	0.5	-0.046000
19.391667	0.5	-0.046125
19.400000	0.5	-0.046250
19.408333	0.5	-0.046375
19.416667	0.5	-0.046375
19.425000	0.5	-0.046500
19.433333	0.5	-0.046375
19.441667	0.5	-0.046250
19.450000	0.5	-0.046375
19.458333	0.5	-0.046375
19.466667	0.5	-0.046375
19.475000	0.5	-0.046125
19.483333	0.5	-0.046125
19.491667	0.5	-0.045875
19.500000	0.5	-0.045500
19.508333	0.5	-0.045875
19.516667	0.5	-0.045750
19.525000	0.5	-0.045250
19.533333	0.5	-0.045375
19.541667	0.5	-0.045250
19.550000	0.5	-0.045125
19.558333	0.5	-0.045375
19.566667	0.5	-0.045375
19.575000	0.5	-0.045375
19.583333	0.5	-0.045125
19.591667	0.5	-0.045125
19.600000	0.5	-0.045375
19.608333	0.5	-0.045125
19.616667	0.5	-0.045500
19.625000	0.5	-0.045000
19.633333	0.5	-0.044875
19.641667	0.5	-0.044750
19.650000	0.5	-0.044500
19.658333	0.5	-0.044250
19.666667	0.5	-0.043875
19.675000	0.5	-0.043875
19.683333	0.5	-0.043875
19.691667	0.5	-0.043750
19.700000	0.5	-0.043625
19.708333	0.5	-0.043750
19.716667	0.5	-0.044000
19.725000	0.5	-0.043625
19.733333	0.5	-0.043625
19.741667	0.5	-0.043375
19.750000	0.5	-0.043250
19.758333	0.5	-0.043000
19.766667	0.5	-0.043250
19.775000	0.5	-0.043000
19.783333	0.5	-0.043000
19.791667	0.5	-0.042750
19.800000	0.5	-0.043000
19.808333	0.5	-0.043000
19.816667	0.5	-0.042625
19.825000	0.5	-0.042375
19.833333	0.5	-0.042250
19.841667	0.5	-0.042125
19.850000	0.5	-0.042500
19.858333	0.5	-0.042875
19.866667	0.5	-0.042875
19.875000	0.5	-0.042750
19.883333	0.5	-0.043125
19.891667	0.5	-0.043625
19.900000	0.5	-0.043875
19.908333	0.5	-0.044125
19.916667	0.5	-0.044250
19.925000	0.5	-0.044000
19.933333	0.5	-0.044000
19.941667	0.5	-0.044000
19.950000	0.5	-0.044250
19.958333	0.5	-0.044500
19.966667	0.5	-0.045000
19.975000	0.5	-0.045125
19.983333	0.5	-0.045250
19.991667	0.5	-0.045625
20.000000	0.5	-0.046000
20.008333	0.5	-0.046375
20.016667	0.5	-0.046250
20.025000	0.5	-0.046625
20.033333	0.5	-0.046500
20.041667	0.5	-0.046625
20.050000	0.5	-0.046375
20.058333	0.5	-0.046125
20.066667	0.5	-0.046250
20.075000	0.5	-0.046250
20.083333	0.5	-0.046625
20.091667	0.5	-0.046625
20.100000	0.5	-0.046750
20.108333	0.5	-0.046750
20.116667	0.5	-0.047375
20.125000	0.5	-0.047500
20.133333	0.5	-0.047875
20.141667	0.5	-0.048000
20.150000	0.5	-0.047875
20.158333	0.5	-0.047750
20.166667	0.5	-0.047625
20.175000	0.5	-0.047875
20.183333	0.5	-0.047500
20.191667	0.5	-0.047750
20.200000	0.5	-0.047625
20.208333	0.5	-0.047500
20.216667	0.5	-0.047500
20.225000	0.5	-0.047500
20.233333	0.5	-0.048250
20.241667	0.5	-0.048500
20.250000	0.5	-0.048125
20.258333	0.5	-0.047625
20.266667	0.5	-0.047375
20.275000	0.5	-0.047625
20.283333	0.5	-0.047750
20.291667	0.5	-0.047625
20.300000	0.5	-0.047875
20.308333	0.5	-0.048125
20.316667	0.5	-0.048125
20.325000	0.5	-0.048125
20.333333	0.5	-0.048000
20.341667	0.5	-0.047625
20.350000	0.5	-0.047375
20.358333	0.5	-0.046875
20.366667	0.5	-0.046750
20.375000	0.5	-0.046500
20.383333	0.5	-0.046375
20.391667	0.5	-0.046125
20.400000	0.5	-0.046000
20.408333	0.5	-0.045625
20.416667	0.5	-0.045250
20.425000	0.5	-0.044875
20.433333	0.5	-0.044625
20.441667	0.5	-0.044250
20.450000	0.5	-0.043500
20.458333	0.5	-0.042875
20.466667	0.5	-0.042500
20.475000	0.5	-0.041875
20.483333	0.5	-0.041125
20.491667	0.5	-0.040625
20.500000	0.5	-0.039875
20.508333	0.5	-0.039500
20.516667	0.5	-0.038500
20.525000	0.5	-0.037875
20.533333	0.5	-0.037375
20.541667	0.5	-0.036875
20.550000	0.5	-0.036625
20.558333	0.5	-0.036500
20.566667	0.5	-0.036125
20.575000	0.5	-0.035625
20.583333	0.5	-0.035250
20.591667	0.5	-0.034625
20.600000	0.5	-0.034250
20.608333	0.5	-0.033875
20.616667	0.5	-0.033000
20.625000	0.5	-0.031750
20.633333	0.5	-0.031000
20.641667	0.5	-0.030875
20.650000	0.5	-0.030750
20.658333	0.5	-0.030250
20.666667	0.5	-0.029875
20.675000	0.5	-0.029125
20.683333	0.5	-0.028625
20.691667	0.5	-0.028000
20.700000	0.5	-0.027250
20.708333	0.5	-0.026875
20.716667	0.5	-0.026375
20.725000	0.5	-0.025375
20.733333	0.5	-0.024750
20.741667	0.5	-0.024625
20.750000	0.5	-0.024125
20.758333	0.5	-0.023375
20.766667	0.5	-0.023000
20.775000	0.5	-0.022375
20.783333	0.5	-0.021250
20.791667	0.5	-0.020625
20.800000	0.5	-0.020125
20.808333	0.5	-0.019500
20.816667	0.5	-0.018750
20.825000	0.5	-0.017875
20.833333	0.5	-0.017125
20.841667	0.5	-0.016375
20.850000	0.5	-0.015375
20.858333	0.5	-0.014625
20.866667	0.5	-0.014000
20.875000	0.5	-0.013250
20.883333	0.5	-0.012625
20.891667	0.5	-0.012375
20.900000	0.5	-0.011625
20.908333	0.5	-0.010875
20.916667	0.5	-0.010500
20.925000	0.5	-0.010125
20.933333	0.5	-0.009375
20.941667	0.5	-0.008625
20.950000	0.5	-0.008250
20.958333	0.5	-0.007625
20.966667	0.5	-0.007500
20.975000	0.5	-0.007750
20.983333	0.5	-0.007375
20.991667	0.5	-0.007000
21.000000	0.5	-0.006250
21.008333	0.5	-0.005625
21.016667	0.5	-0.005000
21.025000	0.5	-0.004750
21.033333	0.5	-0.005000
21.041667	0.5	-0.004750
21.050000	0.5	-0.004750
21.058333	0.5	-0.004375
21.066667	0.5	-0.004000
21.075000	0.5	-0.003750
21.083333	0.5	-0.003625
21.091667	0.5	-0.003500
21.100000	0.5	-0.003875
21.108333	0.5	-0.003875
21.116667	0.5	-0.004250
21.125000	0.5	-0.004750
21.133333	0.5	-0.004375
21.141667	0.5	-0.004500
21.150000	0.5	-0.004875
21.158333	0.5	-0.005125
21.166667	0.5	-0.005625
21.175000	0.5	-0.006250
21.183333	0.5	-0.006375
21.191667	0.5	-0.006750
21.200000	0.5	-0.007250
21.208333	0.5	-0.007500
21.216667	0.5	-0.007625
21.225000	0.5	-0.007375
21.233333	0.5	-0.007625
21.241667	0.5	-0.007750
21.250000	0.5	-0.008375
21.258333	0.5	-0.008625
21.266667	0.5	-0.008875
21.275000	0.5	-0.009375
21.283333	0.5	-0.010000
21.291667	0.5	-0.010625
21.300000	0.5	-0.010875
21.308333	0.5	-0.011250
21.316667	0.5	-0.012000
21.325000	0.5	-0.012250
21.333333	0.5	-0.012875
21.341667	0.5	-0.013125
21.350000	0.5	-0.013750
21.358333	0.5	-0.014250
21.366667	0.5	-0.014625
21.375000	0.5	-0.014750
21.383333	0.5	-0.015000
21.391667	0.5	-0.015250
21.400000	0.5	-0.015500
21.408333	0.5	-0.016125
21.416667	0.5	-0.016750
21.425000	0.5	-0.017250
21.433333	0.5	-0.017875
21.441667	0.5	-0.018000
21.450000	0.5	-0.018250
21.458333	0.5	-0.018250
21.466667	0.5	-0.018125
21.475000	0.5	-0.018375
21.483333	0.5	-0.018500
21.491667	0.5	-0.018250
21.500000	0.5	-0.018000
21.508333	0.5	-0.018125
21.516667	0.5	-0.018500
21.525000	0.5	-0.018250
21.533333	0.5	-0.017875
21.541667	0.5	-0.018250
21.550000	0.5	-0.018750
21.558333	0.5	-0.018250
21.566667	0.5	-0.017625
21.575000	0.5	-0.017250
21.583333	0.5	-0.016875
21.591667	0.5	-0.016500
21.600000	0.5	-0.016125
21.608333	0.5	-0.016000
21.616667	0.5	-0.015875
21.625000	0.5	-0.015375
21.633333	0.5	-0.014875
21.641667	0.5	-0.014500
21.650000	0.5	-0.014125
21.658333	0.5	-0.013625
21.666667	0.5	-0.013250
21.675000	0.5	-0.012750
21.683333	0.5	-0.012750
21.691667	0.5	-0.012375
21.700000	0.5	-0.011625
21.708333	0.5	-0.011000
21.716667	0.5	-0.011125
21.725000	0.5	-0.010875
21.733333	0.5	-0.010000
21.741667	0.5	-0.009750
21.750000	0.5	-0.009250
21.758333	0.5	-0.009250
21.766667	0.5	-0.009125
21.775000	0.5	-0.008875
21.783333	0.5	-0.008625
21.791667	0.5	-0.008500
21.800000	0.5	-0.008375
21.808333	0.5	-0.008125
21.816667	0.5	-0.007875
21.825000	0.5	-0.007625
21.833333	0.5	-0.007625
21.841667	0.5	-0.007375
21.850000	0.5	-0.007375
21.858333	0.5	-0.007250
21.866667	0.5	-0.007250
21.875000	0.5	-0.007250
21.883333	0.5	-0.007000
21.891667	0.5	-0.006875
21.900000	0.5	-0.007125
21.908333	0.5	-0.007250
21.916667	0.5	-0.007625
21.925000	0.5	-0.007875
21.933333	0.5	-0.007750
21.941667	0.5	-0.007750
21.950000	0.5	-0.007750
21.958333	0.5	-0.008000
21.966667	0.5	-0.008375
21.975000	0.5	-0.008750
21.983333	0.5	-0.008625
21.991667	0.5	-0.008875
22.000000	0.5	-0.009625
22.008333	0.5	-0.010125
22.016667	0.5	-0.010250
22.025000	0.5	-0.010375
22.033333	0.5	-0.010375
22.041667	0.5	-0.010250
22.050000	0.5	-0.010625
22.058333	0.5	-0.010875
22.066667	0.5	-0.010625
22.075000	0.5	-0.010500
22.083333	0.5	-0.010375
22.091667	0.5	-0.010500
22.100000	0.5	-0.010625
22.108333	0.5	-0.010375
22.116667	0.5	-0.010375
22.125000	0.5	-0.010250
22.133333	0.5	-0.010250
22.141667	0.5	-0.009500
22.150000	0.5	-0.009125
22.158333	0.5	-0.009375
22.166667	0.5	-0.009250
22.175000	0.5	-0.009125
22.183333	0.5	-0.008750
22.191667	0.5	-0.008375
22.200000	0.5	-0.008000
22.208333	0.5	-0.007500
22.216667	0.5	-0.007000
22.225000	0.5	-0.006750
22.233333	0.5	-0.006250
22.241667	0.5	-0.006250
22.250000	0.5	-0.006250
22.258333	0.5	-0.005625
22.266667	0.5	-0.005625
22.275000	0.5	-0.005500
22.283333	0.5	-0.005125
22.291667	0.5	-0.004750
22.300000	0.5	-0.004500
22.308333	0.5	-0.004125
22.316667	0.5	-0.003875
22.325000	0.5	-0.003625
22.333333	0.5	-0.003250
22.341667	0.5	-0.002500
22.350000	0.5	-0.002375
22.358333	0.5	-0.002250
22.366667	0.5	-0.002000
22.375000	0.5	-0.001625
22.383333	0.5	-0.001000
22.391667	0.5	-0.000875
22.400000	0.5	-0.000625
22.408333	0.5	-0.000125
22.416667	0.5	0.000625
22.425000	0.5	0.001125
22.433333	0.5	0.001500
22.441667	0.5	0.001125
22.450000	0.5	0.001375
22.458333	0.5	0.001375
22.466667	0.5	0.001625
22.475000	0.5	0.002250
22.483333	0.5	0.002375
22.491667	0.5	0.002875
22.500000	0.5	0.003250
22.508333	0.5	0.003500
22.516667	0.5	0.003625
22.525000	0.5	0.004000
22.533333	0.5	0.004500
22.541667	0.5	0.004875
22.550000	0.5	0.005125
22.558333	0.5	0.005375
22.566667	0.5	0.005625
22.575000	0.5	0.005750
22.583333	0.5	0.006125
22.591667	0.5	0.005625
22.600000	0.5	0.005250
22.608333	0.5	0.005500
22.616667	0.5	0.005625
22.625000	0.5	0.005875
22.633333	0.5	0.005875
22.641667	0.5	0.006250
22.650000	0.5	0.006125
22.658333	0.5	0.006000
22.666667	0.5	0.006125
22.675000	0.5	0.006250
22.683333	0.5	0.005875
22.691667	0.5	0.006000
22.700000	0.5	0.005875
22.708333	0.5	0.006000
22.716667	0.5	0.006000
22.725000	0.5	0.006125
22.733333	0.5	0.005875
22.741667	0.5	0.005875
22.750000	0.5	0.005500
22.758333	0.5	0.005875
22.766667	0.5	0.005750
22.775000	0.5	0.005625
22.783333	0.5	0.005500
22.791667	0.5	0.005875
22.800000	0.5	0.006125
22.808333	0.5	0.006000
22.816667	0.5	0.005750
22.825000	0.5	0.005875
22.833333	0.5	0.005750
22.841667	0.5	0.005750
22.850000	0.5	0.005625
22.858333	0.5	0.005625
22.866667	0.5	0.006375
22.875000	0.5	0.006625
22.883333	0.5	0.006500
22.891667	0.5	0.006500
22.900000	0.5	0.006625
22.908333	0.5	0.007000
22.916667	0.5	0.007375
22.925000	0.5	0.007500
22.933333	0.5	0.007500
22.941667	0.5	0.008125
22.950000	0.5	0.008125
22.958333	0.5	0.008500
22.966667	0.5	0.009000
22.975000	0.5	0.009250
22.983333	0.5	0.009500
22.991667	0.5	0.010125
23.000000	0.5	0.010500
23.008333	0.5	0.011250
23.016667	0.5	0.011250
23.025000	0.5	0.011625
23.033333	0.5	0.011750
23.041667	0.5	0.012250
23.050000	0.5	0.012500
23.058333	0.5	0.012500
23.066667	0.5	0.012875
23.075000	0.5	0.013625
23.083333	0.5	0.014125
23.091667	0.5	0.014750
23.100000	0.5	0.015125
23.108333	0.5	0.015125
23.116667	0.5	0.015125
23.125000	0.5	0.015750
23.133333	0.5	0.016500
23.141667	0.5	0.016750
23.150000	0.5	0.017000
23.158333	0.5	0.017000
23.166667	0.5	0.017375
23.175000	0.5	0.018000
23.183333	0.5	0.018875
23.191667	0.5	0.019250
23.200000	0.5	0.019625
23.208333	0.5	0.020000
23.216667	0.5	0.020125
23.225000	0.5	0.019875
23.233333	0.5	0.020125
23.241667	0.5	0.020500
23.250000	0.5	0.020875
23.258333	0.5	0.021125
23.266667	0.5	0.021375
23.275000	0.5	0.021875
23.283333	0.5	0.021625
23.291667	0.5	0.021750
23.300000	0.5	0.021750
23.308333	0.5	0.021750
23.316667	0.5	0.022000
23.325000	0.5	0.022500
23.333333	0.5	0.022500
23.341667	0.5	0.022625
23.350000	0.5	0.022375
23.358333	0.5	0.022875
23.366667	0.5	0.023000
23.375000	0.5	0.023250
23.383333	0.5	0.023250
23.391667	0.5	0.022875
23.400000	0.5	0.023375
23.408333	0.5	0.023750
23.416667	0.5	0.024000
23.425000	0.5	0.023875
23.433333	0.5	0.024000
23.441667	0.5	0.024000
23.450000	0.5	0.024000
23.458333	0.5	0.023875
23.466667	0.5	0.024000
23.475000	0.5	0.024000
23.483333	0.5	0.024125
23.491667	0.5	0.024375
23.500000	0.5	0.024250
23.508333	0.5	0.024375
23.516667	0.5	0.024375
23.525000	0.5	0.024625
23.533333	0.5	0.024250
23.541667	0.5	0.024125
23.550000	0.5	0.024625
23.558333	0.5	0.024750
23.566667	0.5	0.025000
23.575000	0.5	0.024875
23.583333	0.5	0.024750
23.591667	0.5	0.024875
23.600000	0.5	0.024750
23.608333	0.5	0.024875
23.616667	0.5	0.025125
23.625000	0.5	0.025750
23.633333	0.5	0.025500
23.641667	0.5	0.025375
23.650000	0.5	0.026375
23.658333	0.5	0.026750
23.666667	0.5	0.026625
23.675000	0.5	0.026875
23.683333	0.5	0.027125
23.691667	0.5	0.027250
23.700000	0.5	0.027375
23.708333	0.5	0.027750
23.716667	0.5	0.028125
23.725000	0.5	0.028250
23.733333	0.5	0.028500
23.741667	0.5	0.028625
23.750000	0.5	0.029000
23.758333	0.5	0.029375
23.766667	0.5	0.029625
23.775000	0.5	0.029500
23.783333	0.5	0.029125
23.791667	0.5	0.029125
23.800000	0.5	0.029250
23.808333	0.5	0.029625
23.816667	0.5	0.030250
23.825000	0.5	0.030500
23.833333	0.5	0.030250
23.841667	0.5	0.030250
23.850000	0.5	0.029875
23.858333	0.5	0.029875
23.866667	0.5	0.029875
23.875000	0.5	0.030000
23.883333	0.5	0.030125
23.891667	0.5	0.030375
23.900000	0.5	0.030375
23.908333	0.5	0.030125
23.916667	0.5	0.029625
23.925000	0.5	0.029375
23.933333	0.5	0.029000
23.941667	0.5	0.028750
23.950000	0.5	0.028250
23.958333	0.5	0.027875
23.966667	0.5	0.027625
23.975000	0.5	0.027500
23.983333	0.5	0.027625
23.991667	0.5	0.027250
24.000000	0.5	0.027000
24.008333	0.5	0.026750
24.016667	0.5	0.026750
24.025000	0.5	0.026375
24.033333	0.5	0.026000
24.041667	0.5	0.025875
24.050000	0.5	0.025375
24.058333	0.5	0.025125
24.066667	0.5	0.024625
24.075000	0.5	0.024750
24.083333	0.5	0.025000
24.091667	0.5	0.025000
24.100000	0.5	0.024750
24.108333	0.5	0.024500
24.116667	0.5	0.024250
24.125000	0.5	0.023875
24.133333	0.5	0.023500
24.141667	0.5	0.023625
24.150000	0.5	0.023500
24.158333	0.5	0.023500
24.166667	0.5	0.023500
24.175000	0.5	0.023375
24.183333	0.5	0.023125
24.191667	0.5	0.023375
24.200000	0.5	0.023625
24.208333	0.5	0.023875
24.216667	0.5	0.023875
24.225000	0.5	0.024250
24.233333	0.5	0.024375
24.241667	0.5	0.024250
24.250000	0.5	0.024875
24.258333	0.5	0.025375
24.266667	0.5	0.025625
24.275000	0.5	0.025750
24.283333	0.5	0.026000
24.291667	0.5	0.026000
24.300000	0.5	0.026375
24.308333	0.5	0.026750
24.316667	0.5	0.026750
24.325000	0.5	0.026375
24.333333	0.5	0.026625
24.341667	0.5	0.027125
24.350000	0.5	0.027750
24.358333	0.5	0.028250
24.366667	0.5	0.028625
24.375000	0.5	0.028625
24.383333	0.5	0.028875
24.391667	0.5	0.029125
24.400000	0.5	0.029250
24.408333	0.5	0.029000
24.416667	0.5	0.029250
24.425000	0.5	0.029500
24.433333	0.5	0.029375
24.441667	0.5	0.029625
24.450000	0.5	0.029875
24.458333	0.5	0.030250
24.466667	0.5	0.030500
24.475000	0.5	0.030500
24.483333	0.5	0.030500
24.491667	0.5	0.030875
24.500000	0.5	0.031250
24.508333	0.5	0.031500
24.516667	0.5	0.031125
24.525000	0.5	0.031375
24.533333	0.5	0.031750
24.541667	0.5	0.032000
24.550000	0.5	0.031750
24.558333	0.5	0.032000
24.566667	0.5	0.032125
24.575000	0.5	0.032500
24.583333	0.5	0.032375
24.591667	0.5	0.032500
24.600000	0.5	0.032375
24.608333	0.5	0.032625
24.616667	0.5	0.032750
24.625000	0.5	0.032750
24.633333	0.5	0.033000
24.641667	0.5	0.032500
24.650000	0.5	0.032875
24.658333	0.5	0.033000
24.666667	0.5	0.033125
24.675000	0.5	0.032875
24.683333	0.5	0.032750
24.691667	0.5	0.033125
24.700000	0.5	0.033000
24.708333	0.5	0.032750
24.716667	0.5	0.033000
24.725000	0.5	0.033125
24.733333	0.5	0.033375
24.741667	0.5	0.033500
24.750000	0.5	0.034000
24.758333	0.5	0.034125
24.766667	0.5	0.034125
24.775000	0.5	0.034375
24.783333	0.5	0.034625
24.791667	0.5	0.034750
24.800000	0.5	0.035000
24.808333	0.5	0.034750
24.816667	0.5	0.034875
24.825000	0.5	0.034625
24.833333	0.5	0.034250
24.841667	0.5	0.034500
24.850000	0.5	0.034875
24.858333	0.5	0.034875
24.866667	0.5	0.035375
24.875000	0.5	0.035625
24.883333	0.5	0.035750
24.891667	0.5	0.035875
24.900000	0.5	0.035750
24.908333	0.5	0.035750
24.916667	0.5	0.035250
24.925000	0.5	0.035000
24.933333	0.5	0.034875
24.941667	0.5	0.034625
24.950000	0.5	0.034500
24.958333	0.5	0.034625
24.966667	0.5	0.034625
24.975000	0.5	0.034625
24.983333	0.5	0.034750
24.991667	0.5	0.034625
25.000000	0.5	0.034875
