# Supplementary material for: Dynamic character displacement among a pair of bacterial phyllosphere commensals in situ
Source: Nat Commun. 2022 May 20;13:2836. doi: 10.1038/s41467-022-30469-3 (PMC9123166; doi:10.1038/s41467-022-30469-3)
Supplement: Supplementary file 11 — Source Data [file 41467_2022_30469_MOESM11_ESM.zip › Source Data/Supplementary Figure 5/Glucose t6 b.txt]

File Path	chrom://marshall/Chromeleon7/HPLC_Ultimate_3000/Users/helucas/20200720_OrganicAcids_CCR_L257.seq/574.smp/RI_1.channel/RI_1.chm
Channel	RI_1

Injection Information:
Data Vault	Chromeleon7
Injection	Glu_t6_b
Injection Number	114
Position	BB3
Comment	
Processing Method	Quantitative
Instrument Method	20200525_Rezex_ROA_OrganicAcid_600uL_2500uM_H2SO4_50A_50D
Type	Unknown
Status	Finished
Injection Date	7/22/2020
Injection Time	8:57:34 PM
Injection Volume (µl)	10.000
Dilution Factor	1.0000
Weight	1.0000

Chromatogram Data Information:
Time Min. (min)	0.000000
Time Max. (min)	25.000000
Data Points	3001
Detector	RI
Generating Data System	Chromeleon 7.2.5.9507
Exporting Data System	Chromeleon 7.2.8.0
Operator	Instrument Controller
Signal Quantity	Refractive 
Signal Unit	µRIU
Signal Min.	-2.674500
Signal Max.	24.833750
Channel	RI_1
Driver Name	RID520Driver.dll
Channel Type	Evaluation
Min. Step (s)	0.5
Max. Step (s)	0.5
Average Step (s)	0.5

Signal Parameter Information:
Signal Info	

Chromatogram Data:
Time (min)	Step (s)	Value (µRIU)
0.000000	n.a.	0.005875
0.008333	0.5	0.006000
0.016667	0.5	0.006375
0.025000	0.5	0.007125
0.033333	0.5	0.007625
0.041667	0.5	0.007875
0.050000	0.5	0.007625
0.058333	0.5	0.007375
0.066667	0.5	0.007250
0.075000	0.5	0.007250
0.083333	0.5	0.007750
0.091667	0.5	0.007625
0.100000	0.5	0.008000
0.108333	0.5	0.008250
0.116667	0.5	0.008250
0.125000	0.5	0.008250
0.133333	0.5	0.008625
0.141667	0.5	0.008875
0.150000	0.5	0.009000
0.158333	0.5	0.009000
0.166667	0.5	0.009000
0.175000	0.5	0.008750
0.183333	0.5	0.008625
0.191667	0.5	0.008375
0.200000	0.5	0.008250
0.208333	0.5	0.008375
0.216667	0.5	0.008375
0.225000	0.5	0.008125
0.233333	0.5	0.007750
0.241667	0.5	0.007625
0.250000	0.5	0.007625
0.258333	0.5	0.007500
0.266667	0.5	0.007375
0.275000	0.5	0.007500
0.283333	0.5	0.007750
0.291667	0.5	0.007875
0.300000	0.5	0.008000
0.308333	0.5	0.007875
0.316667	0.5	0.007750
0.325000	0.5	0.007625
0.333333	0.5	0.007625
0.341667	0.5	0.007250
0.350000	0.5	0.006750
0.358333	0.5	0.006250
0.366667	0.5	0.005625
0.375000	0.5	0.005250
0.383333	0.5	0.005000
0.391667	0.5	0.005000
0.400000	0.5	0.004750
0.408333	0.5	0.004500
0.416667	0.5	0.004500
0.425000	0.5	0.004875
0.433333	0.5	0.004500
0.441667	0.5	0.004250
0.450000	0.5	0.004125
0.458333	0.5	0.003750
0.466667	0.5	0.003500
0.475000	0.5	0.003500
0.483333	0.5	0.003750
0.491667	0.5	0.003875
0.500000	0.5	0.003625
0.508333	0.5	0.003250
0.516667	0.5	0.003125
0.525000	0.5	0.003250
0.533333	0.5	0.003250
0.541667	0.5	0.002750
0.550000	0.5	0.002625
0.558333	0.5	0.003125
0.566667	0.5	0.003500
0.575000	0.5	0.003500
0.583333	0.5	0.003375
0.591667	0.5	0.003125
0.600000	0.5	0.002875
0.608333	0.5	0.002750
0.616667	0.5	0.003250
0.625000	0.5	0.003250
0.633333	0.5	0.004000
0.641667	0.5	0.004000
0.650000	0.5	0.004500
0.658333	0.5	0.005250
0.666667	0.5	0.005125
0.675000	0.5	0.005250
0.683333	0.5	0.005375
0.691667	0.5	0.005000
0.700000	0.5	0.005000
0.708333	0.5	0.005750
0.716667	0.5	0.006250
0.725000	0.5	0.006625
0.733333	0.5	0.007000
0.741667	0.5	0.007250
0.750000	0.5	0.007375
0.758333	0.5	0.007750
0.766667	0.5	0.008000
0.775000	0.5	0.008500
0.783333	0.5	0.009125
0.791667	0.5	0.009625
0.800000	0.5	0.010125
0.808333	0.5	0.010500
0.816667	0.5	0.011250
0.825000	0.5	0.011625
0.833333	0.5	0.012250
0.841667	0.5	0.012750
0.850000	0.5	0.013500
0.858333	0.5	0.013875
0.866667	0.5	0.015000
0.875000	0.5	0.015375
0.883333	0.5	0.015500
0.891667	0.5	0.015750
0.900000	0.5	0.016500
0.908333	0.5	0.016500
0.916667	0.5	0.016875
0.925000	0.5	0.016875
0.933333	0.5	0.017000
0.941667	0.5	0.016875
0.950000	0.5	0.017000
0.958333	0.5	0.017375
0.966667	0.5	0.017250
0.975000	0.5	0.017625
0.983333	0.5	0.017750
0.991667	0.5	0.018375
1.000000	0.5	0.018875
1.008333	0.5	0.018750
1.016667	0.5	0.018625
1.025000	0.5	0.018375
1.033333	0.5	0.018250
1.041667	0.5	0.018250
1.050000	0.5	0.018250
1.058333	0.5	0.018375
1.066667	0.5	0.018500
1.075000	0.5	0.018875
1.083333	0.5	0.018875
1.091667	0.5	0.018750
1.100000	0.5	0.018750
1.108333	0.5	0.018750
1.116667	0.5	0.018625
1.125000	0.5	0.018250
1.133333	0.5	0.018125
1.141667	0.5	0.018250
1.150000	0.5	0.017875
1.158333	0.5	0.017625
1.166667	0.5	0.016875
1.175000	0.5	0.016250
1.183333	0.5	0.016000
1.191667	0.5	0.015875
1.200000	0.5	0.015625
1.208333	0.5	0.015625
1.216667	0.5	0.015500
1.225000	0.5	0.015250
1.233333	0.5	0.014875
1.241667	0.5	0.014750
1.250000	0.5	0.013875
1.258333	0.5	0.013375
1.266667	0.5	0.012750
1.275000	0.5	0.012375
1.283333	0.5	0.011875
1.291667	0.5	0.011250
1.300000	0.5	0.011000
1.308333	0.5	0.010375
1.316667	0.5	0.009625
1.325000	0.5	0.009000
1.333333	0.5	0.008750
1.341667	0.5	0.008375
1.350000	0.5	0.008375
1.358333	0.5	0.008375
1.366667	0.5	0.008000
1.375000	0.5	0.007625
1.383333	0.5	0.007000
1.391667	0.5	0.006375
1.400000	0.5	0.006500
1.408333	0.5	0.006250
1.416667	0.5	0.005875
1.425000	0.5	0.005625
1.433333	0.5	0.005375
1.441667	0.5	0.005250
1.450000	0.5	0.004750
1.458333	0.5	0.004500
1.466667	0.5	0.004625
1.475000	0.5	0.004625
1.483333	0.5	0.004625
1.491667	0.5	0.004500
1.500000	0.5	0.004500
1.508333	0.5	0.004500
1.516667	0.5	0.004625
1.525000	0.5	0.004625
1.533333	0.5	0.004750
1.541667	0.5	0.004625
1.550000	0.5	0.004500
1.558333	0.5	0.004500
1.566667	0.5	0.004125
1.575000	0.5	0.004250
1.583333	0.5	0.004375
1.591667	0.5	0.004625
1.600000	0.5	0.004750
1.608333	0.5	0.004750
1.616667	0.5	0.005000
1.625000	0.5	0.005375
1.633333	0.5	0.005375
1.641667	0.5	0.005500
1.650000	0.5	0.005750
1.658333	0.5	0.005500
1.666667	0.5	0.005000
1.675000	0.5	0.004875
1.683333	0.5	0.004625
1.691667	0.5	0.004500
1.700000	0.5	0.005125
1.708333	0.5	0.005500
1.716667	0.5	0.005625
1.725000	0.5	0.005500
1.733333	0.5	0.005500
1.741667	0.5	0.005375
1.750000	0.5	0.005625
1.758333	0.5	0.005625
1.766667	0.5	0.005500
1.775000	0.5	0.005250
1.783333	0.5	0.004875
1.791667	0.5	0.005250
1.800000	0.5	0.005625
1.808333	0.5	0.006125
1.816667	0.5	0.006250
1.825000	0.5	0.006375
1.833333	0.5	0.006625
1.841667	0.5	0.006875
1.850000	0.5	0.007125
1.858333	0.5	0.007000
1.866667	0.5	0.007375
1.875000	0.5	0.007375
1.883333	0.5	0.007375
1.891667	0.5	0.007750
1.900000	0.5	0.007875
1.908333	0.5	0.007875
1.916667	0.5	0.008625
1.925000	0.5	0.009250
1.933333	0.5	0.009125
1.941667	0.5	0.009500
1.950000	0.5	0.009750
1.958333	0.5	0.010625
1.966667	0.5	0.010875
1.975000	0.5	0.011000
1.983333	0.5	0.011250
1.991667	0.5	0.011500
2.000000	0.5	0.011625
2.008333	0.5	0.012000
2.016667	0.5	0.012625
2.025000	0.5	0.013000
2.033333	0.5	0.012875
2.041667	0.5	0.013375
2.050000	0.5	0.013875
2.058333	0.5	0.014625
2.066667	0.5	0.015000
2.075000	0.5	0.015250
2.083333	0.5	0.015625
2.091667	0.5	0.016250
2.100000	0.5	0.016750
2.108333	0.5	0.017125
2.116667	0.5	0.017125
2.125000	0.5	0.017375
2.133333	0.5	0.017750
2.141667	0.5	0.017875
2.150000	0.5	0.017875
2.158333	0.5	0.018125
2.166667	0.5	0.018625
2.175000	0.5	0.018500
2.183333	0.5	0.018250
2.191667	0.5	0.018500
2.200000	0.5	0.018750
2.208333	0.5	0.018875
2.216667	0.5	0.018750
2.225000	0.5	0.018750
2.233333	0.5	0.018375
2.241667	0.5	0.018375
2.250000	0.5	0.018125
2.258333	0.5	0.018250
2.266667	0.5	0.018750
2.275000	0.5	0.018500
2.283333	0.5	0.017875
2.291667	0.5	0.017125
2.300000	0.5	0.017125
2.308333	0.5	0.016875
2.316667	0.5	0.016625
2.325000	0.5	0.016125
2.333333	0.5	0.015625
2.341667	0.5	0.014875
2.350000	0.5	0.014500
2.358333	0.5	0.014125
2.366667	0.5	0.013750
2.375000	0.5	0.013625
2.383333	0.5	0.013500
2.391667	0.5	0.013000
2.400000	0.5	0.012500
2.408333	0.5	0.012250
2.416667	0.5	0.012250
2.425000	0.5	0.011875
2.433333	0.5	0.011750
2.441667	0.5	0.012000
2.450000	0.5	0.011875
2.458333	0.5	0.011500
2.466667	0.5	0.011750
2.475000	0.5	0.011625
2.483333	0.5	0.011750
2.491667	0.5	0.011375
2.500000	0.5	0.011125
2.508333	0.5	0.011375
2.516667	0.5	0.010875
2.525000	0.5	0.010750
2.533333	0.5	0.010750
2.541667	0.5	0.011000
2.550000	0.5	0.011250
2.558333	0.5	0.011750
2.566667	0.5	0.011750
2.575000	0.5	0.011750
2.583333	0.5	0.012000
2.591667	0.5	0.011875
2.600000	0.5	0.011875
2.608333	0.5	0.012125
2.616667	0.5	0.013000
2.625000	0.5	0.013625
2.633333	0.5	0.014250
2.641667	0.5	0.014750
2.650000	0.5	0.015000
2.658333	0.5	0.015250
2.666667	0.5	0.015375
2.675000	0.5	0.015750
2.683333	0.5	0.015875
2.691667	0.5	0.016750
2.700000	0.5	0.017000
2.708333	0.5	0.017625
2.716667	0.5	0.018125
2.725000	0.5	0.018500
2.733333	0.5	0.018375
2.741667	0.5	0.018625
2.750000	0.5	0.018875
2.758333	0.5	0.019625
2.766667	0.5	0.020125
2.775000	0.5	0.020500
2.783333	0.5	0.020875
2.791667	0.5	0.021375
2.800000	0.5	0.021250
2.808333	0.5	0.021375
2.816667	0.5	0.021250
2.825000	0.5	0.021375
2.833333	0.5	0.021000
2.841667	0.5	0.020750
2.850000	0.5	0.020750
2.858333	0.5	0.021125
2.866667	0.5	0.021000
2.875000	0.5	0.020625
2.883333	0.5	0.021000
2.891667	0.5	0.021250
2.900000	0.5	0.020875
2.908333	0.5	0.020750
2.916667	0.5	0.020750
2.925000	0.5	0.020375
2.933333	0.5	0.020250
2.941667	0.5	0.020000
2.950000	0.5	0.019750
2.958333	0.5	0.020125
2.966667	0.5	0.020125
2.975000	0.5	0.019625
2.983333	0.5	0.019250
2.991667	0.5	0.019000
3.000000	0.5	0.018875
3.008333	0.5	0.018750
3.016667	0.5	0.018500
3.025000	0.5	0.018500
3.033333	0.5	0.018750
3.041667	0.5	0.018750
3.050000	0.5	0.018375
3.058333	0.5	0.018125
3.066667	0.5	0.018375
3.075000	0.5	0.018500
3.083333	0.5	0.018500
3.091667	0.5	0.018250
3.100000	0.5	0.018500
3.108333	0.5	0.018875
3.116667	0.5	0.019125
3.125000	0.5	0.019000
3.133333	0.5	0.019250
3.141667	0.5	0.019125
3.150000	0.5	0.019375
3.158333	0.5	0.019375
3.166667	0.5	0.019500
3.175000	0.5	0.019500
3.183333	0.5	0.019625
3.191667	0.5	0.019625
3.200000	0.5	0.020000
3.208333	0.5	0.020125
3.216667	0.5	0.020625
3.225000	0.5	0.020625
3.233333	0.5	0.020875
3.241667	0.5	0.021000
3.250000	0.5	0.021125
3.258333	0.5	0.021125
3.266667	0.5	0.021375
3.275000	0.5	0.021500
3.283333	0.5	0.021625
3.291667	0.5	0.021625
3.300000	0.5	0.021750
3.308333	0.5	0.021750
3.316667	0.5	0.022125
3.325000	0.5	0.022625
3.333333	0.5	0.022500
3.341667	0.5	0.022875
3.350000	0.5	0.022625
3.358333	0.5	0.022625
3.366667	0.5	0.022250
3.375000	0.5	0.022250
3.383333	0.5	0.022625
3.391667	0.5	0.022875
3.400000	0.5	0.023000
3.408333	0.5	0.023000
3.416667	0.5	0.023000
3.425000	0.5	0.023500
3.433333	0.5	0.023500
3.441667	0.5	0.023375
3.450000	0.5	0.023250
3.458333	0.5	0.022875
3.466667	0.5	0.022625
3.475000	0.5	0.022750
3.483333	0.5	0.022750
3.491667	0.5	0.022750
3.500000	0.5	0.022875
3.508333	0.5	0.022750
3.516667	0.5	0.022375
3.525000	0.5	0.022250
3.533333	0.5	0.022000
3.541667	0.5	0.021625
3.550000	0.5	0.021625
3.558333	0.5	0.021500
3.566667	0.5	0.021125
3.575000	0.5	0.020625
3.583333	0.5	0.020125
3.591667	0.5	0.019500
3.600000	0.5	0.019125
3.608333	0.5	0.018625
3.616667	0.5	0.018125
3.625000	0.5	0.017625
3.633333	0.5	0.016875
3.641667	0.5	0.016500
3.650000	0.5	0.015500
3.658333	0.5	0.015250
3.666667	0.5	0.015250
3.675000	0.5	0.014625
3.683333	0.5	0.014000
3.691667	0.5	0.013375
3.700000	0.5	0.012750
3.708333	0.5	0.012250
3.716667	0.5	0.011625
3.725000	0.5	0.011375
3.733333	0.5	0.010625
3.741667	0.5	0.009625
3.750000	0.5	0.008750
3.758333	0.5	0.008125
3.766667	0.5	0.007875
3.775000	0.5	0.007375
3.783333	0.5	0.006875
3.791667	0.5	0.006000
3.800000	0.5	0.005250
3.808333	0.5	0.004125
3.816667	0.5	0.003250
3.825000	0.5	0.001750
3.833333	0.5	0.001000
3.841667	0.5	0.000500
3.850000	0.5	0.000000
3.858333	0.5	-0.001125
3.866667	0.5	-0.002125
3.875000	0.5	-0.002875
3.883333	0.5	-0.003250
3.891667	0.5	-0.003625
3.900000	0.5	-0.003750
3.908333	0.5	-0.004125
3.916667	0.5	-0.004375
3.925000	0.5	-0.004750
3.933333	0.5	-0.005625
3.941667	0.5	-0.005875
3.950000	0.5	-0.005875
3.958333	0.5	-0.006000
3.966667	0.5	-0.006000
3.975000	0.5	-0.006125
3.983333	0.5	-0.006125
3.991667	0.5	-0.006125
4.000000	0.5	-0.006500
4.008333	0.5	-0.006500
4.016667	0.5	-0.006625
4.025000	0.5	-0.006750
4.033333	0.5	-0.006500
4.041667	0.5	-0.006625
4.050000	0.5	-0.006500
4.058333	0.5	-0.006000
4.066667	0.5	-0.005625
4.075000	0.5	-0.005625
4.083333	0.5	-0.005625
4.091667	0.5	-0.004750
4.100000	0.5	-0.004375
4.108333	0.5	-0.003875
4.116667	0.5	-0.003375
4.125000	0.5	-0.002750
4.133333	0.5	-0.002250
4.141667	0.5	-0.001625
4.150000	0.5	-0.000625
4.158333	0.5	0.000000
4.166667	0.5	0.000250
4.175000	0.5	0.000875
4.183333	0.5	0.001125
4.191667	0.5	0.001875
4.200000	0.5	0.003125
4.208333	0.5	0.004125
4.216667	0.5	0.004875
4.225000	0.5	0.005125
4.233333	0.5	0.006125
4.241667	0.5	0.006750
4.250000	0.5	0.007750
4.258333	0.5	0.008500
4.266667	0.5	0.008750
4.275000	0.5	0.009500
4.283333	0.5	0.010250
4.291667	0.5	0.011375
4.300000	0.5	0.012250
4.308333	0.5	0.013125
4.316667	0.5	0.013750
4.325000	0.5	0.014250
4.333333	0.5	0.015000
4.341667	0.5	0.015875
4.350000	0.5	0.016750
4.358333	0.5	0.017250
4.366667	0.5	0.018000
4.375000	0.5	0.018375
4.383333	0.5	0.018750
4.391667	0.5	0.019000
4.400000	0.5	0.019375
4.408333	0.5	0.019625
4.416667	0.5	0.019875
4.425000	0.5	0.020750
4.433333	0.5	0.021375
4.441667	0.5	0.021625
4.450000	0.5	0.021875
4.458333	0.5	0.022000
4.466667	0.5	0.022250
4.475000	0.5	0.022625
4.483333	0.5	0.023125
4.491667	0.5	0.023125
4.500000	0.5	0.023000
4.508333	0.5	0.023125
4.516667	0.5	0.023250
4.525000	0.5	0.023750
4.533333	0.5	0.023875
4.541667	0.5	0.024000
4.550000	0.5	0.023875
4.558333	0.5	0.024000
4.566667	0.5	0.024250
4.575000	0.5	0.024250
4.583333	0.5	0.024500
4.591667	0.5	0.024375
4.600000	0.5	0.024500
4.608333	0.5	0.024750
4.616667	0.5	0.024875
4.625000	0.5	0.024375
4.633333	0.5	0.024500
4.641667	0.5	0.024500
4.650000	0.5	0.024750
4.658333	0.5	0.024625
4.666667	0.5	0.024625
4.675000	0.5	0.024625
4.683333	0.5	0.025250
4.691667	0.5	0.025000
4.700000	0.5	0.025500
4.708333	0.5	0.025375
4.716667	0.5	0.025500
4.725000	0.5	0.025625
4.733333	0.5	0.025875
4.741667	0.5	0.026000
4.750000	0.5	0.026375
4.758333	0.5	0.026625
4.766667	0.5	0.027250
4.775000	0.5	0.027250
4.783333	0.5	0.027125
4.791667	0.5	0.027000
4.800000	0.5	0.027000
4.808333	0.5	0.027250
4.816667	0.5	0.027500
4.825000	0.5	0.027750
4.833333	0.5	0.028125
4.841667	0.5	0.028250
4.850000	0.5	0.028500
4.858333	0.5	0.029250
4.866667	0.5	0.029250
4.875000	0.5	0.029250
4.883333	0.5	0.029250
4.891667	0.5	0.029250
4.900000	0.5	0.029375
4.908333	0.5	0.029500
4.916667	0.5	0.029375
4.925000	0.5	0.029500
4.933333	0.5	0.029625
4.941667	0.5	0.029750
4.950000	0.5	0.030125
4.958333	0.5	0.030000
4.966667	0.5	0.029625
4.975000	0.5	0.029375
4.983333	0.5	0.029250
4.991667	0.5	0.028875
5.000000	0.5	0.028750
5.008333	0.5	0.028500
5.016667	0.5	0.028000
5.025000	0.5	0.027875
5.033333	0.5	0.027750
5.041667	0.5	0.027250
5.050000	0.5	0.027125
5.058333	0.5	0.026375
5.066667	0.5	0.026125
5.075000	0.5	0.025750
5.083333	0.5	0.025500
5.091667	0.5	0.025250
5.100000	0.5	0.024500
5.108333	0.5	0.024375
5.116667	0.5	0.024125
5.125000	0.5	0.023625
5.133333	0.5	0.023375
5.141667	0.5	0.022875
5.150000	0.5	0.022375
5.158333	0.5	0.021500
5.166667	0.5	0.021375
5.175000	0.5	0.021250
5.183333	0.5	0.020500
5.191667	0.5	0.020750
5.200000	0.5	0.020375
5.208333	0.5	0.019875
5.216667	0.5	0.019625
5.225000	0.5	0.019125
5.233333	0.5	0.018625
5.241667	0.5	0.018250
5.250000	0.5	0.017875
5.258333	0.5	0.017750
5.266667	0.5	0.017625
5.275000	0.5	0.017250
5.283333	0.5	0.017000
5.291667	0.5	0.016750
5.300000	0.5	0.016375
5.308333	0.5	0.016000
5.316667	0.5	0.015750
5.325000	0.5	0.015625
5.333333	0.5	0.015375
5.341667	0.5	0.015625
5.350000	0.5	0.015250
5.358333	0.5	0.015000
5.366667	0.5	0.014750
5.375000	0.5	0.014250
5.383333	0.5	0.013875
5.391667	0.5	0.013375
5.400000	0.5	0.013250
5.408333	0.5	0.012875
5.416667	0.5	0.012500
5.425000	0.5	0.012125
5.433333	0.5	0.011750
5.441667	0.5	0.011500
5.450000	0.5	0.011375
5.458333	0.5	0.011125
5.466667	0.5	0.010375
5.475000	0.5	0.009875
5.483333	0.5	0.009125
5.491667	0.5	0.009125
5.500000	0.5	0.008875
5.508333	0.5	0.008500
5.516667	0.5	0.008500
5.525000	0.5	0.008625
5.533333	0.5	0.008250
5.541667	0.5	0.008000
5.550000	0.5	0.007625
5.558333	0.5	0.007500
5.566667	0.5	0.007375
5.575000	0.5	0.007250
5.583333	0.5	0.007125
5.591667	0.5	0.007500
5.600000	0.5	0.007125
5.608333	0.5	0.006875
5.616667	0.5	0.007000
5.625000	0.5	0.007125
5.633333	0.5	0.007375
5.641667	0.5	0.007125
5.650000	0.5	0.007250
5.658333	0.5	0.008000
5.666667	0.5	0.007875
5.675000	0.5	0.007875
5.683333	0.5	0.007625
5.691667	0.5	0.007750
5.700000	0.5	0.008000
5.708333	0.5	0.007625
5.716667	0.5	0.008000
5.725000	0.5	0.008375
5.733333	0.5	0.008750
5.741667	0.5	0.008750
5.750000	0.5	0.009000
5.758333	0.5	0.009250
5.766667	0.5	0.009875
5.775000	0.5	0.010375
5.783333	0.5	0.010625
5.791667	0.5	0.010875
5.800000	0.5	0.011250
5.808333	0.5	0.011625
5.816667	0.5	0.011750
5.825000	0.5	0.011875
5.833333	0.5	0.012000
5.841667	0.5	0.012375
5.850000	0.5	0.012625
5.858333	0.5	0.013250
5.866667	0.5	0.013625
5.875000	0.5	0.013625
5.883333	0.5	0.014125
5.891667	0.5	0.014375
5.900000	0.5	0.014500
5.908333	0.5	0.014375
5.916667	0.5	0.014500
5.925000	0.5	0.014375
5.933333	0.5	0.014750
5.941667	0.5	0.014750
5.950000	0.5	0.014875
5.958333	0.5	0.015000
5.966667	0.5	0.015250
5.975000	0.5	0.015250
5.983333	0.5	0.015500
5.991667	0.5	0.015500
6.000000	0.5	0.015750
6.008333	0.5	0.016125
6.016667	0.5	0.016125
6.025000	0.5	0.016500
6.033333	0.5	0.016500
6.041667	0.5	0.017125
6.050000	0.5	0.017750
6.058333	0.5	0.017875
6.066667	0.5	0.018000
6.075000	0.5	0.018500
6.083333	0.5	0.019000
6.091667	0.5	0.019750
6.100000	0.5	0.020875
6.108333	0.5	0.022000
6.116667	0.5	0.022875
6.125000	0.5	0.024250
6.133333	0.5	0.025375
6.141667	0.5	0.026625
6.150000	0.5	0.027875
6.158333	0.5	0.029000
6.166667	0.5	0.030625
6.175000	0.5	0.031875
6.183333	0.5	0.032875
6.191667	0.5	0.033750
6.200000	0.5	0.034875
6.208333	0.5	0.035625
6.216667	0.5	0.036375
6.225000	0.5	0.037000
6.233333	0.5	0.037125
6.241667	0.5	0.036875
6.250000	0.5	0.036625
6.258333	0.5	0.036125
6.266667	0.5	0.035500
6.275000	0.5	0.034875
6.283333	0.5	0.034500
6.291667	0.5	0.033500
6.300000	0.5	0.032250
6.308333	0.5	0.031000
6.316667	0.5	0.030000
6.325000	0.5	0.028750
6.333333	0.5	0.027625
6.341667	0.5	0.026875
6.350000	0.5	0.025750
6.358333	0.5	0.024375
6.366667	0.5	0.023500
6.375000	0.5	0.023125
6.383333	0.5	0.022750
6.391667	0.5	0.021875
6.400000	0.5	0.021125
6.408333	0.5	0.020625
6.416667	0.5	0.019875
6.425000	0.5	0.019250
6.433333	0.5	0.018625
6.441667	0.5	0.017875
6.450000	0.5	0.017375
6.458333	0.5	0.017750
6.466667	0.5	0.017625
6.475000	0.5	0.017625
6.483333	0.5	0.017875
6.491667	0.5	0.017875
6.500000	0.5	0.018375
6.508333	0.5	0.018500
6.516667	0.5	0.018250
6.525000	0.5	0.017875
6.533333	0.5	0.018125
6.541667	0.5	0.018250
6.550000	0.5	0.018375
6.558333	0.5	0.018500
6.566667	0.5	0.018375
6.575000	0.5	0.018375
6.583333	0.5	0.018250
6.591667	0.5	0.018000
6.600000	0.5	0.018000
6.608333	0.5	0.018375
6.616667	0.5	0.018250
6.625000	0.5	0.017875
6.633333	0.5	0.018375
6.641667	0.5	0.018875
6.650000	0.5	0.019250
6.658333	0.5	0.019000
6.666667	0.5	0.018625
6.675000	0.5	0.018375
6.683333	0.5	0.017500
6.691667	0.5	0.016375
6.700000	0.5	0.015000
6.708333	0.5	0.012000
6.716667	0.5	0.007375
6.725000	0.5	0.000125
6.733333	0.5	-0.011875
6.741667	0.5	-0.031250
6.750000	0.5	-0.063000
6.758333	0.5	-0.114125
6.766667	0.5	-0.194125
6.775000	0.5	-0.313875
6.783333	0.5	-0.483875
6.791667	0.5	-0.711750
6.800000	0.5	-0.998875
6.808333	0.5	-1.334875
6.816667	0.5	-1.699625
6.825000	0.5	-2.060750
6.833333	0.5	-2.376125
6.841667	0.5	-2.597875
6.850000	0.5	-2.674500
6.858333	0.5	-2.555250
6.866667	0.5	-2.193375
6.875000	0.5	-1.547250
6.883333	0.5	-0.584125
6.891667	0.5	0.717625
6.900000	0.5	2.368375
6.908333	0.5	4.362375
6.916667	0.5	6.673625
6.925000	0.5	9.250250
6.933333	0.5	12.010750
6.941667	0.5	14.839500
6.950000	0.5	17.590125
6.958333	0.5	20.096750
6.966667	0.5	22.190250
6.975000	0.5	23.731000
6.983333	0.5	24.622500
6.991667	0.5	24.833750
7.000000	0.5	24.397250
7.008333	0.5	23.400625
7.016667	0.5	21.965750
7.025000	0.5	20.227250
7.033333	0.5	18.317500
7.041667	0.5	16.350000
7.050000	0.5	14.416250
7.058333	0.5	12.581250
7.066667	0.5	10.887375
7.075000	0.5	9.357375
7.083333	0.5	7.998625
7.091667	0.5	6.808500
7.100000	0.5	5.777375
7.108333	0.5	4.891625
7.116667	0.5	4.136250
7.125000	0.5	3.494750
7.133333	0.5	2.952875
7.141667	0.5	2.494875
7.150000	0.5	2.109750
7.158333	0.5	1.786250
7.166667	0.5	1.514625
7.175000	0.5	1.286875
7.183333	0.5	1.095750
7.191667	0.5	0.935000
7.200000	0.5	0.800125
7.208333	0.5	0.686875
7.216667	0.5	0.591250
7.225000	0.5	0.510375
7.233333	0.5	0.442125
7.241667	0.5	0.384375
7.250000	0.5	0.335375
7.258333	0.5	0.293625
7.266667	0.5	0.258000
7.275000	0.5	0.228000
7.283333	0.5	0.202000
7.291667	0.5	0.180000
7.300000	0.5	0.161125
7.308333	0.5	0.145250
7.316667	0.5	0.131625
7.325000	0.5	0.119750
7.333333	0.5	0.109375
7.341667	0.5	0.100625
7.350000	0.5	0.093000
7.358333	0.5	0.086625
7.366667	0.5	0.081500
7.375000	0.5	0.076500
7.383333	0.5	0.072250
7.391667	0.5	0.068750
7.400000	0.5	0.065500
7.408333	0.5	0.063000
7.416667	0.5	0.060500
7.425000	0.5	0.058500
7.433333	0.5	0.057375
7.441667	0.5	0.055875
7.450000	0.5	0.054125
7.458333	0.5	0.053125
7.466667	0.5	0.052125
7.475000	0.5	0.051375
7.483333	0.5	0.050250
7.491667	0.5	0.049375
7.500000	0.5	0.048875
7.508333	0.5	0.048250
7.516667	0.5	0.047375
7.525000	0.5	0.047125
7.533333	0.5	0.046750
7.541667	0.5	0.045875
7.550000	0.5	0.045250
7.558333	0.5	0.044875
7.566667	0.5	0.044375
7.575000	0.5	0.044375
7.583333	0.5	0.043750
7.591667	0.5	0.043250
7.600000	0.5	0.042750
7.608333	0.5	0.042625
7.616667	0.5	0.042125
7.625000	0.5	0.042000
7.633333	0.5	0.041500
7.641667	0.5	0.041500
7.650000	0.5	0.041000
7.658333	0.5	0.040625
7.666667	0.5	0.040625
7.675000	0.5	0.040625
7.683333	0.5	0.040250
7.691667	0.5	0.040250
7.700000	0.5	0.040250
7.708333	0.5	0.040250
7.716667	0.5	0.040250
7.725000	0.5	0.039750
7.733333	0.5	0.039750
7.741667	0.5	0.040125
7.750000	0.5	0.040125
7.758333	0.5	0.040500
7.766667	0.5	0.041250
7.775000	0.5	0.042000
7.783333	0.5	0.042250
7.791667	0.5	0.043000
7.800000	0.5	0.043750
7.808333	0.5	0.044250
7.816667	0.5	0.044750
7.825000	0.5	0.045000
7.833333	0.5	0.045375
7.841667	0.5	0.046000
7.850000	0.5	0.047000
7.858333	0.5	0.047875
7.866667	0.5	0.049000
7.875000	0.5	0.050375
7.883333	0.5	0.051750
7.891667	0.5	0.053125
7.900000	0.5	0.055125
7.908333	0.5	0.057625
7.916667	0.5	0.060625
7.925000	0.5	0.064125
7.933333	0.5	0.068375
7.941667	0.5	0.074250
7.950000	0.5	0.081000
7.958333	0.5	0.089375
7.966667	0.5	0.100375
7.975000	0.5	0.114125
7.983333	0.5	0.131500
7.991667	0.5	0.153125
8.000000	0.5	0.180750
8.008333	0.5	0.215125
8.016667	0.5	0.257625
8.025000	0.5	0.310625
8.033333	0.5	0.374500
8.041667	0.5	0.451500
8.050000	0.5	0.542750
8.058333	0.5	0.649375
8.066667	0.5	0.772500
8.075000	0.5	0.913000
8.083333	0.5	1.072000
8.091667	0.5	1.248625
8.100000	0.5	1.443250
8.108333	0.5	1.656000
8.116667	0.5	1.887250
8.125000	0.5	2.135250
8.133333	0.5	2.400125
8.141667	0.5	2.681625
8.150000	0.5	2.978625
8.158333	0.5	3.290750
8.166667	0.5	3.617250
8.175000	0.5	3.957250
8.183333	0.5	4.310500
8.191667	0.5	4.675500
8.200000	0.5	5.052625
8.208333	0.5	5.440625
8.216667	0.5	5.839250
8.225000	0.5	6.247750
8.233333	0.5	6.665875
8.241667	0.5	7.092750
8.250000	0.5	7.527750
8.258333	0.5	7.971375
8.266667	0.5	8.422375
8.275000	0.5	8.880750
8.283333	0.5	9.345875
8.291667	0.5	9.818000
8.300000	0.5	10.297000
8.308333	0.5	10.781125
8.316667	0.5	11.271000
8.325000	0.5	11.765750
8.333333	0.5	12.264625
8.341667	0.5	12.765625
8.350000	0.5	13.264625
8.358333	0.5	13.751500
8.366667	0.5	14.207375
8.375000	0.5	14.599875
8.383333	0.5	14.883125
8.391667	0.5	15.002875
8.400000	0.5	14.907125
8.408333	0.5	14.560125
8.416667	0.5	13.954625
8.425000	0.5	13.113500
8.433333	0.5	12.086000
8.441667	0.5	10.937125
8.450000	0.5	9.735750
8.458333	0.5	8.542625
8.466667	0.5	7.405750
8.475000	0.5	6.357875
8.483333	0.5	5.415250
8.491667	0.5	4.584375
8.500000	0.5	3.863750
8.508333	0.5	3.245500
8.516667	0.5	2.720500
8.525000	0.5	2.276875
8.533333	0.5	1.903875
8.541667	0.5	1.592625
8.550000	0.5	1.333250
8.558333	0.5	1.118250
8.566667	0.5	0.940000
8.575000	0.5	0.792625
8.583333	0.5	0.670500
8.591667	0.5	0.570000
8.600000	0.5	0.486750
8.608333	0.5	0.418500
8.616667	0.5	0.362500
8.625000	0.5	0.315500
8.633333	0.5	0.276750
8.641667	0.5	0.244125
8.650000	0.5	0.217250
8.658333	0.5	0.194750
8.666667	0.5	0.175750
8.675000	0.5	0.159625
8.683333	0.5	0.146125
8.691667	0.5	0.134500
8.700000	0.5	0.124750
8.708333	0.5	0.116625
8.716667	0.5	0.109375
8.725000	0.5	0.102750
8.733333	0.5	0.097125
8.741667	0.5	0.092625
8.750000	0.5	0.088500
8.758333	0.5	0.084625
8.766667	0.5	0.081250
8.775000	0.5	0.078625
8.783333	0.5	0.076250
8.791667	0.5	0.074125
8.800000	0.5	0.072125
8.808333	0.5	0.070750
8.816667	0.5	0.069750
8.825000	0.5	0.068625
8.833333	0.5	0.067625
8.841667	0.5	0.067250
8.850000	0.5	0.066125
8.858333	0.5	0.065750
8.866667	0.5	0.065250
8.875000	0.5	0.064500
8.883333	0.5	0.064250
8.891667	0.5	0.064125
8.900000	0.5	0.064000
8.908333	0.5	0.064125
8.916667	0.5	0.064125
8.925000	0.5	0.063250
8.933333	0.5	0.062750
8.941667	0.5	0.062375
8.950000	0.5	0.061875
8.958333	0.5	0.061625
8.966667	0.5	0.061250
8.975000	0.5	0.061250
8.983333	0.5	0.061125
8.991667	0.5	0.060625
9.000000	0.5	0.060875
9.008333	0.5	0.060625
9.016667	0.5	0.060625
9.025000	0.5	0.060625
9.033333	0.5	0.060750
9.041667	0.5	0.060625
9.050000	0.5	0.060375
9.058333	0.5	0.060500
9.066667	0.5	0.060875
9.075000	0.5	0.061000
9.083333	0.5	0.060875
9.091667	0.5	0.061375
9.100000	0.5	0.061875
9.108333	0.5	0.062750
9.116667	0.5	0.063125
9.125000	0.5	0.062875
9.133333	0.5	0.063000
9.141667	0.5	0.063000
9.150000	0.5	0.062875
9.158333	0.5	0.063375
9.166667	0.5	0.063500
9.175000	0.5	0.064375
9.183333	0.5	0.064750
9.191667	0.5	0.065125
9.200000	0.5	0.065625
9.208333	0.5	0.066125
9.216667	0.5	0.066375
9.225000	0.5	0.066500
9.233333	0.5	0.066750
9.241667	0.5	0.067250
9.250000	0.5	0.067375
9.258333	0.5	0.067625
9.266667	0.5	0.067750
9.275000	0.5	0.068000
9.283333	0.5	0.068125
9.291667	0.5	0.068250
9.300000	0.5	0.068500
9.308333	0.5	0.068750
9.316667	0.5	0.068875
9.325000	0.5	0.069000
9.333333	0.5	0.068625
9.341667	0.5	0.068000
9.350000	0.5	0.067375
9.358333	0.5	0.066500
9.366667	0.5	0.065750
9.375000	0.5	0.065250
9.383333	0.5	0.064250
9.391667	0.5	0.063875
9.400000	0.5	0.063250
9.408333	0.5	0.062500
9.416667	0.5	0.062000
9.425000	0.5	0.061625
9.433333	0.5	0.061250
9.441667	0.5	0.060875
9.450000	0.5	0.060250
9.458333	0.5	0.059750
9.466667	0.5	0.059625
9.475000	0.5	0.059125
9.483333	0.5	0.059000
9.491667	0.5	0.059000
9.500000	0.5	0.059000
9.508333	0.5	0.059625
9.516667	0.5	0.060250
9.525000	0.5	0.060750
9.533333	0.5	0.061500
9.541667	0.5	0.062750
9.550000	0.5	0.064250
9.558333	0.5	0.066000
9.566667	0.5	0.067375
9.575000	0.5	0.069250
9.583333	0.5	0.071250
9.591667	0.5	0.073250
9.600000	0.5	0.075375
9.608333	0.5	0.077875
9.616667	0.5	0.080250
9.625000	0.5	0.082625
9.633333	0.5	0.084375
9.641667	0.5	0.086250
9.650000	0.5	0.088250
9.658333	0.5	0.090000
9.666667	0.5	0.091375
9.675000	0.5	0.092750
9.683333	0.5	0.094250
9.691667	0.5	0.095750
9.700000	0.5	0.097000
9.708333	0.5	0.098375
9.716667	0.5	0.099375
9.725000	0.5	0.100125
9.733333	0.5	0.100500
9.741667	0.5	0.100750
9.750000	0.5	0.101500
9.758333	0.5	0.101625
9.766667	0.5	0.101750
9.775000	0.5	0.101875
9.783333	0.5	0.101500
9.791667	0.5	0.101375
9.800000	0.5	0.101375
9.808333	0.5	0.101125
9.816667	0.5	0.100875
9.825000	0.5	0.100500
9.833333	0.5	0.100375
9.841667	0.5	0.100125
9.850000	0.5	0.099750
9.858333	0.5	0.099500
9.866667	0.5	0.099375
9.875000	0.5	0.099250
9.883333	0.5	0.098750
9.891667	0.5	0.098375
9.900000	0.5	0.098125
9.908333	0.5	0.097375
9.916667	0.5	0.097250
9.925000	0.5	0.096750
9.933333	0.5	0.095875
9.941667	0.5	0.094750
9.950000	0.5	0.094000
9.958333	0.5	0.092500
9.966667	0.5	0.091125
9.975000	0.5	0.090000
9.983333	0.5	0.088625
9.991667	0.5	0.087375
10.000000	0.5	0.085250
10.008333	0.5	0.083625
10.016667	0.5	0.082000
10.025000	0.5	0.080125
10.033333	0.5	0.078125
10.041667	0.5	0.076000
10.050000	0.5	0.074250
10.058333	0.5	0.072375
10.066667	0.5	0.070875
10.075000	0.5	0.068875
10.083333	0.5	0.067250
10.091667	0.5	0.065500
10.100000	0.5	0.064250
10.108333	0.5	0.063000
10.116667	0.5	0.061625
10.125000	0.5	0.060000
10.133333	0.5	0.058500
10.141667	0.5	0.057250
10.150000	0.5	0.056250
10.158333	0.5	0.055625
10.166667	0.5	0.055375
10.175000	0.5	0.054500
10.183333	0.5	0.053875
10.191667	0.5	0.053875
10.200000	0.5	0.054000
10.208333	0.5	0.054000
10.216667	0.5	0.054250
10.225000	0.5	0.055000
10.233333	0.5	0.055625
10.241667	0.5	0.055625
10.250000	0.5	0.055875
10.258333	0.5	0.056000
10.266667	0.5	0.056250
10.275000	0.5	0.056500
10.283333	0.5	0.057000
10.291667	0.5	0.057250
10.300000	0.5	0.057125
10.308333	0.5	0.057500
10.316667	0.5	0.057750
10.325000	0.5	0.057875
10.333333	0.5	0.058250
10.341667	0.5	0.057875
10.350000	0.5	0.057625
10.358333	0.5	0.057250
10.366667	0.5	0.057250
10.375000	0.5	0.056875
10.383333	0.5	0.056500
10.391667	0.5	0.056250
10.400000	0.5	0.056125
10.408333	0.5	0.055750
10.416667	0.5	0.055250
10.425000	0.5	0.054750
10.433333	0.5	0.054375
10.441667	0.5	0.053875
10.450000	0.5	0.053625
10.458333	0.5	0.053375
10.466667	0.5	0.053375
10.475000	0.5	0.053375
10.483333	0.5	0.053000
10.491667	0.5	0.052750
10.500000	0.5	0.052875
10.508333	0.5	0.052625
10.516667	0.5	0.052750
10.525000	0.5	0.053125
10.533333	0.5	0.053250
10.541667	0.5	0.053375
10.550000	0.5	0.053500
10.558333	0.5	0.053375
10.566667	0.5	0.053625
10.575000	0.5	0.053250
10.583333	0.5	0.053125
10.591667	0.5	0.052750
10.600000	0.5	0.052250
10.608333	0.5	0.052125
10.616667	0.5	0.052250
10.625000	0.5	0.052000
10.633333	0.5	0.052000
10.641667	0.5	0.050875
10.650000	0.5	0.050125
10.658333	0.5	0.049375
10.666667	0.5	0.048875
10.675000	0.5	0.047875
10.683333	0.5	0.047250
10.691667	0.5	0.046875
10.700000	0.5	0.045625
10.708333	0.5	0.044875
10.716667	0.5	0.044500
10.725000	0.5	0.044250
10.733333	0.5	0.043750
10.741667	0.5	0.042625
10.750000	0.5	0.042125
10.758333	0.5	0.041375
10.766667	0.5	0.040875
10.775000	0.5	0.040750
10.783333	0.5	0.040625
10.791667	0.5	0.040750
10.800000	0.5	0.040250
10.808333	0.5	0.040375
10.816667	0.5	0.040375
10.825000	0.5	0.040250
10.833333	0.5	0.040250
10.841667	0.5	0.040375
10.850000	0.5	0.040625
10.858333	0.5	0.041125
10.866667	0.5	0.041625
10.875000	0.5	0.042375
10.883333	0.5	0.043250
10.891667	0.5	0.043500
10.900000	0.5	0.044250
10.908333	0.5	0.044750
10.916667	0.5	0.045625
10.925000	0.5	0.046125
10.933333	0.5	0.046375
10.941667	0.5	0.046875
10.950000	0.5	0.047750
10.958333	0.5	0.048625
10.966667	0.5	0.049625
10.975000	0.5	0.050250
10.983333	0.5	0.051125
10.991667	0.5	0.052250
11.000000	0.5	0.052875
11.008333	0.5	0.053375
11.016667	0.5	0.054250
11.025000	0.5	0.055000
11.033333	0.5	0.056000
11.041667	0.5	0.057125
11.050000	0.5	0.058375
11.058333	0.5	0.059375
11.066667	0.5	0.060500
11.075000	0.5	0.061125
11.083333	0.5	0.062375
11.091667	0.5	0.063250
11.100000	0.5	0.064250
11.108333	0.5	0.064875
11.116667	0.5	0.065750
11.125000	0.5	0.066375
11.133333	0.5	0.067125
11.141667	0.5	0.068000
11.150000	0.5	0.068625
11.158333	0.5	0.068625
11.166667	0.5	0.068750
11.175000	0.5	0.068500
11.183333	0.5	0.068625
11.191667	0.5	0.068500
11.200000	0.5	0.068250
11.208333	0.5	0.068250
11.216667	0.5	0.067625
11.225000	0.5	0.066750
11.233333	0.5	0.065875
11.241667	0.5	0.065125
11.250000	0.5	0.064250
11.258333	0.5	0.063000
11.266667	0.5	0.061625
11.275000	0.5	0.061250
11.283333	0.5	0.060375
11.291667	0.5	0.059375
11.300000	0.5	0.058375
11.308333	0.5	0.057500
11.316667	0.5	0.056750
11.325000	0.5	0.055625
11.333333	0.5	0.054750
11.341667	0.5	0.053500
11.350000	0.5	0.052500
11.358333	0.5	0.051750
11.366667	0.5	0.050750
11.375000	0.5	0.049750
11.383333	0.5	0.048875
11.391667	0.5	0.048125
11.400000	0.5	0.047250
11.408333	0.5	0.046500
11.416667	0.5	0.046000
11.425000	0.5	0.044875
11.433333	0.5	0.043875
11.441667	0.5	0.043125
11.450000	0.5	0.042375
11.458333	0.5	0.041875
11.466667	0.5	0.041250
11.475000	0.5	0.040125
11.483333	0.5	0.039125
11.491667	0.5	0.038500
11.500000	0.5	0.038375
11.508333	0.5	0.037750
11.516667	0.5	0.037250
11.525000	0.5	0.037125
11.533333	0.5	0.036375
11.541667	0.5	0.036000
11.550000	0.5	0.035750
11.558333	0.5	0.035250
11.566667	0.5	0.034875
11.575000	0.5	0.034000
11.583333	0.5	0.033375
11.591667	0.5	0.033000
11.600000	0.5	0.033125
11.608333	0.5	0.032875
11.616667	0.5	0.032875
11.625000	0.5	0.033000
11.633333	0.5	0.032750
11.641667	0.5	0.032875
11.650000	0.5	0.032875
11.658333	0.5	0.032875
11.666667	0.5	0.032750
11.675000	0.5	0.032625
11.683333	0.5	0.032500
11.691667	0.5	0.032250
11.700000	0.5	0.031875
11.708333	0.5	0.031375
11.716667	0.5	0.031125
11.725000	0.5	0.031000
11.733333	0.5	0.030625
11.741667	0.5	0.030375
11.750000	0.5	0.030125
11.758333	0.5	0.029875
11.766667	0.5	0.029875
11.775000	0.5	0.029875
11.783333	0.5	0.030125
11.791667	0.5	0.030625
11.800000	0.5	0.031000
11.808333	0.5	0.031500
11.816667	0.5	0.031375
11.825000	0.5	0.031625
11.833333	0.5	0.031625
11.841667	0.5	0.032125
11.850000	0.5	0.032875
11.858333	0.5	0.033250
11.866667	0.5	0.034125
11.875000	0.5	0.034875
11.883333	0.5	0.035500
11.891667	0.5	0.036250
11.900000	0.5	0.037500
11.908333	0.5	0.038375
11.916667	0.5	0.039000
11.925000	0.5	0.039125
11.933333	0.5	0.039625
11.941667	0.5	0.040125
11.950000	0.5	0.040500
11.958333	0.5	0.040875
11.966667	0.5	0.041375
11.975000	0.5	0.041750
11.983333	0.5	0.042000
11.991667	0.5	0.041625
12.000000	0.5	0.041500
12.008333	0.5	0.041125
12.016667	0.5	0.041000
12.025000	0.5	0.040125
12.033333	0.5	0.040500
12.041667	0.5	0.040250
12.050000	0.5	0.039750
12.058333	0.5	0.039375
12.066667	0.5	0.039375
12.075000	0.5	0.039125
12.083333	0.5	0.038250
12.091667	0.5	0.037375
12.100000	0.5	0.036875
12.108333	0.5	0.036125
12.116667	0.5	0.035625
12.125000	0.5	0.035000
12.133333	0.5	0.034250
12.141667	0.5	0.034000
12.150000	0.5	0.033625
12.158333	0.5	0.033125
12.166667	0.5	0.032500
12.175000	0.5	0.032375
12.183333	0.5	0.031750
12.191667	0.5	0.031625
12.200000	0.5	0.031375
12.208333	0.5	0.031375
12.216667	0.5	0.031125
12.225000	0.5	0.030750
12.233333	0.5	0.030875
12.241667	0.5	0.031000
12.250000	0.5	0.030875
12.258333	0.5	0.030750
12.266667	0.5	0.031125
12.275000	0.5	0.031625
12.283333	0.5	0.032250
12.291667	0.5	0.033250
12.300000	0.5	0.034500
12.308333	0.5	0.035875
12.316667	0.5	0.036750
12.325000	0.5	0.037625
12.333333	0.5	0.038625
12.341667	0.5	0.039500
12.350000	0.5	0.040500
12.358333	0.5	0.041250
12.366667	0.5	0.041875
12.375000	0.5	0.042375
12.383333	0.5	0.042750
12.391667	0.5	0.043000
12.400000	0.5	0.042875
12.408333	0.5	0.042500
12.416667	0.5	0.041875
12.425000	0.5	0.041125
12.433333	0.5	0.040375
12.441667	0.5	0.039750
12.450000	0.5	0.038500
12.458333	0.5	0.037625
12.466667	0.5	0.036875
12.475000	0.5	0.035500
12.483333	0.5	0.034125
12.491667	0.5	0.032875
12.500000	0.5	0.032000
12.508333	0.5	0.030750
12.516667	0.5	0.029250
12.525000	0.5	0.028125
12.533333	0.5	0.027000
12.541667	0.5	0.025750
12.550000	0.5	0.024125
12.558333	0.5	0.022875
12.566667	0.5	0.022250
12.575000	0.5	0.021500
12.583333	0.5	0.020875
12.591667	0.5	0.020000
12.600000	0.5	0.019625
12.608333	0.5	0.019250
12.616667	0.5	0.018625
12.625000	0.5	0.017875
12.633333	0.5	0.017125
12.641667	0.5	0.016625
12.650000	0.5	0.016625
12.658333	0.5	0.016500
12.666667	0.5	0.016125
12.675000	0.5	0.015375
12.683333	0.5	0.015000
12.691667	0.5	0.015125
12.700000	0.5	0.015125
12.708333	0.5	0.015000
12.716667	0.5	0.014625
12.725000	0.5	0.014375
12.733333	0.5	0.014125
12.741667	0.5	0.013750
12.750000	0.5	0.013500
12.758333	0.5	0.013375
12.766667	0.5	0.013125
12.775000	0.5	0.013125
12.783333	0.5	0.012875
12.791667	0.5	0.012750
12.800000	0.5	0.012750
12.808333	0.5	0.012000
12.816667	0.5	0.012125
12.825000	0.5	0.012125
12.833333	0.5	0.011875
12.841667	0.5	0.012125
12.850000	0.5	0.012125
12.858333	0.5	0.011750
12.866667	0.5	0.010875
12.875000	0.5	0.010375
12.883333	0.5	0.010000
12.891667	0.5	0.009500
12.900000	0.5	0.008875
12.908333	0.5	0.008875
12.916667	0.5	0.008875
12.925000	0.5	0.009125
12.933333	0.5	0.008875
12.941667	0.5	0.008750
12.950000	0.5	0.008625
12.958333	0.5	0.008250
12.966667	0.5	0.008375
12.975000	0.5	0.008500
12.983333	0.5	0.008875
12.991667	0.5	0.009125
13.000000	0.5	0.009250
13.008333	0.5	0.009750
13.016667	0.5	0.009625
13.025000	0.5	0.009875
13.033333	0.5	0.010125
13.041667	0.5	0.010750
13.050000	0.5	0.011125
13.058333	0.5	0.011750
13.066667	0.5	0.012125
13.075000	0.5	0.012250
13.083333	0.5	0.012875
13.091667	0.5	0.013500
13.100000	0.5	0.014375
13.108333	0.5	0.015250
13.116667	0.5	0.016125
13.125000	0.5	0.016875
13.133333	0.5	0.017375
13.141667	0.5	0.018125
13.150000	0.5	0.018750
13.158333	0.5	0.019625
13.166667	0.5	0.020250
13.175000	0.5	0.020750
13.183333	0.5	0.021375
13.191667	0.5	0.021875
13.200000	0.5	0.022875
13.208333	0.5	0.024000
13.216667	0.5	0.024750
13.225000	0.5	0.025375
13.233333	0.5	0.026000
13.241667	0.5	0.027125
13.250000	0.5	0.027750
13.258333	0.5	0.028375
13.266667	0.5	0.028875
13.275000	0.5	0.029500
13.283333	0.5	0.029875
13.291667	0.5	0.030500
13.300000	0.5	0.031500
13.308333	0.5	0.032125
13.316667	0.5	0.032500
13.325000	0.5	0.032875
13.333333	0.5	0.033375
13.341667	0.5	0.034000
13.350000	0.5	0.034500
13.358333	0.5	0.035000
13.366667	0.5	0.035125
13.375000	0.5	0.035875
13.383333	0.5	0.036125
13.391667	0.5	0.036500
13.400000	0.5	0.036750
13.408333	0.5	0.036500
13.416667	0.5	0.036875
13.425000	0.5	0.037375
13.433333	0.5	0.037750
13.441667	0.5	0.038250
13.450000	0.5	0.038750
13.458333	0.5	0.039250
13.466667	0.5	0.039500
13.475000	0.5	0.040000
13.483333	0.5	0.040000
13.491667	0.5	0.040125
13.500000	0.5	0.040375
13.508333	0.5	0.040750
13.516667	0.5	0.041125
13.525000	0.5	0.041375
13.533333	0.5	0.042000
13.541667	0.5	0.041750
13.550000	0.5	0.042125
13.558333	0.5	0.042375
13.566667	0.5	0.042375
13.575000	0.5	0.042500
13.583333	0.5	0.042875
13.591667	0.5	0.043250
13.600000	0.5	0.043625
13.608333	0.5	0.043625
13.616667	0.5	0.043875
13.625000	0.5	0.043750
13.633333	0.5	0.044375
13.641667	0.5	0.044875
13.650000	0.5	0.045000
13.658333	0.5	0.045500
13.666667	0.5	0.045625
13.675000	0.5	0.045625
13.683333	0.5	0.045750
13.691667	0.5	0.046000
13.700000	0.5	0.046375
13.708333	0.5	0.046875
13.716667	0.5	0.047250
13.725000	0.5	0.047875
13.733333	0.5	0.048250
13.741667	0.5	0.048625
13.750000	0.5	0.048875
13.758333	0.5	0.049125
13.766667	0.5	0.049375
13.775000	0.5	0.049375
13.783333	0.5	0.049750
13.791667	0.5	0.050250
13.800000	0.5	0.050750
13.808333	0.5	0.051375
13.816667	0.5	0.052000
13.825000	0.5	0.052250
13.833333	0.5	0.052500
13.841667	0.5	0.052875
13.850000	0.5	0.053000
13.858333	0.5	0.053500
13.866667	0.5	0.054125
13.875000	0.5	0.054500
13.883333	0.5	0.054500
13.891667	0.5	0.054375
13.900000	0.5	0.054500
13.908333	0.5	0.054375
13.916667	0.5	0.054625
13.925000	0.5	0.054750
13.933333	0.5	0.054750
13.941667	0.5	0.054375
13.950000	0.5	0.054250
13.958333	0.5	0.053875
13.966667	0.5	0.053250
13.975000	0.5	0.053125
13.983333	0.5	0.053125
13.991667	0.5	0.053000
14.000000	0.5	0.052625
14.008333	0.5	0.052625
14.016667	0.5	0.052375
14.025000	0.5	0.052500
14.033333	0.5	0.052000
14.041667	0.5	0.051625
14.050000	0.5	0.051125
14.058333	0.5	0.050625
14.066667	0.5	0.050750
14.075000	0.5	0.050625
14.083333	0.5	0.050125
14.091667	0.5	0.049750
14.100000	0.5	0.049250
14.108333	0.5	0.048875
14.116667	0.5	0.048125
14.125000	0.5	0.047875
14.133333	0.5	0.047375
14.141667	0.5	0.047000
14.150000	0.5	0.046125
14.158333	0.5	0.045375
14.166667	0.5	0.044875
14.175000	0.5	0.044250
14.183333	0.5	0.043375
14.191667	0.5	0.043125
14.200000	0.5	0.042875
14.208333	0.5	0.042875
14.216667	0.5	0.042500
14.225000	0.5	0.041750
14.233333	0.5	0.041625
14.241667	0.5	0.041125
14.250000	0.5	0.040875
14.258333	0.5	0.040125
14.266667	0.5	0.039625
14.275000	0.5	0.039125
14.283333	0.5	0.038625
14.291667	0.5	0.038500
14.300000	0.5	0.038375
14.308333	0.5	0.037500
14.316667	0.5	0.037000
14.325000	0.5	0.036375
14.333333	0.5	0.035875
14.341667	0.5	0.036000
14.350000	0.5	0.035750
14.358333	0.5	0.035125
14.366667	0.5	0.034375
14.375000	0.5	0.033875
14.383333	0.5	0.033625
14.391667	0.5	0.033375
14.400000	0.5	0.032875
14.408333	0.5	0.032125
14.416667	0.5	0.031875
14.425000	0.5	0.032000
14.433333	0.5	0.031375
14.441667	0.5	0.031000
14.450000	0.5	0.030625
14.458333	0.5	0.030125
14.466667	0.5	0.029625
14.475000	0.5	0.029375
14.483333	0.5	0.029250
14.491667	0.5	0.028875
14.500000	0.5	0.028500
14.508333	0.5	0.027875
14.516667	0.5	0.027500
14.525000	0.5	0.027000
14.533333	0.5	0.026625
14.541667	0.5	0.026500
14.550000	0.5	0.026500
14.558333	0.5	0.026500
14.566667	0.5	0.026375
14.575000	0.5	0.026500
14.583333	0.5	0.027000
14.591667	0.5	0.027000
14.600000	0.5	0.026625
14.608333	0.5	0.026625
14.616667	0.5	0.026500
14.625000	0.5	0.026875
14.633333	0.5	0.026750
14.641667	0.5	0.026375
14.650000	0.5	0.026500
14.658333	0.5	0.026250
14.666667	0.5	0.026250
14.675000	0.5	0.026750
14.683333	0.5	0.027250
14.691667	0.5	0.027625
14.700000	0.5	0.027500
14.708333	0.5	0.028250
14.716667	0.5	0.028750
14.725000	0.5	0.029000
14.733333	0.5	0.029375
14.741667	0.5	0.029125
14.750000	0.5	0.029375
14.758333	0.5	0.029625
14.766667	0.5	0.029750
14.775000	0.5	0.030125
14.783333	0.5	0.030625
14.791667	0.5	0.030625
14.800000	0.5	0.031125
14.808333	0.5	0.031125
14.816667	0.5	0.031375
14.825000	0.5	0.031750
14.833333	0.5	0.031750
14.841667	0.5	0.032625
14.850000	0.5	0.033375
14.858333	0.5	0.033875
14.866667	0.5	0.034000
14.875000	0.5	0.034125
14.883333	0.5	0.034125
14.891667	0.5	0.034500
14.900000	0.5	0.034875
14.908333	0.5	0.035125
14.916667	0.5	0.035500
14.925000	0.5	0.035875
14.933333	0.5	0.035875
14.941667	0.5	0.036250
14.950000	0.5	0.036125
14.958333	0.5	0.036250
14.966667	0.5	0.036875
14.975000	0.5	0.037250
14.983333	0.5	0.037500
14.991667	0.5	0.037500
15.000000	0.5	0.037375
15.008333	0.5	0.037500
15.016667	0.5	0.037875
15.025000	0.5	0.037875
15.033333	0.5	0.038125
15.041667	0.5	0.038250
15.050000	0.5	0.038125
15.058333	0.5	0.038000
15.066667	0.5	0.037750
15.075000	0.5	0.037625
15.083333	0.5	0.037500
15.091667	0.5	0.037375
15.100000	0.5	0.037625
15.108333	0.5	0.037875
15.116667	0.5	0.037875
15.125000	0.5	0.037750
15.133333	0.5	0.037625
15.141667	0.5	0.037250
15.150000	0.5	0.037000
15.158333	0.5	0.036625
15.166667	0.5	0.036125
15.175000	0.5	0.036000
15.183333	0.5	0.036375
15.191667	0.5	0.036500
15.200000	0.5	0.036500
15.208333	0.5	0.036375
15.216667	0.5	0.036375
15.225000	0.5	0.036375
15.233333	0.5	0.036000
15.241667	0.5	0.036000
15.250000	0.5	0.035375
15.258333	0.5	0.035375
15.266667	0.5	0.035250
15.275000	0.5	0.035125
15.283333	0.5	0.035250
15.291667	0.5	0.035125
15.300000	0.5	0.035375
15.308333	0.5	0.035375
15.316667	0.5	0.035750
15.325000	0.5	0.035500
15.333333	0.5	0.035750
15.341667	0.5	0.035875
15.350000	0.5	0.035875
15.358333	0.5	0.035500
15.366667	0.5	0.035375
15.375000	0.5	0.035250
15.383333	0.5	0.035125
15.391667	0.5	0.035000
15.400000	0.5	0.035250
15.408333	0.5	0.035375
15.416667	0.5	0.035500
15.425000	0.5	0.035625
15.433333	0.5	0.035500
15.441667	0.5	0.035500
15.450000	0.5	0.035875
15.458333	0.5	0.036000
15.466667	0.5	0.036125
15.475000	0.5	0.036000
15.483333	0.5	0.035875
15.491667	0.5	0.036125
15.500000	0.5	0.036250
15.508333	0.5	0.036250
15.516667	0.5	0.036500
15.525000	0.5	0.036500
15.533333	0.5	0.036625
15.541667	0.5	0.036625
15.550000	0.5	0.036750
15.558333	0.5	0.037250
15.566667	0.5	0.037500
15.575000	0.5	0.038000
15.583333	0.5	0.037875
15.591667	0.5	0.037875
15.600000	0.5	0.038375
15.608333	0.5	0.038500
15.616667	0.5	0.038375
15.625000	0.5	0.038000
15.633333	0.5	0.037750
15.641667	0.5	0.038375
15.650000	0.5	0.038500
15.658333	0.5	0.038750
15.666667	0.5	0.039000
15.675000	0.5	0.039000
15.683333	0.5	0.039375
15.691667	0.5	0.039000
15.700000	0.5	0.038625
15.708333	0.5	0.038875
15.716667	0.5	0.039250
15.725000	0.5	0.039500
15.733333	0.5	0.039750
15.741667	0.5	0.040000
15.750000	0.5	0.040125
15.758333	0.5	0.040625
15.766667	0.5	0.040250
15.775000	0.5	0.040750
15.783333	0.5	0.040750
15.791667	0.5	0.040875
15.800000	0.5	0.041125
15.808333	0.5	0.041375
15.816667	0.5	0.041500
15.825000	0.5	0.041250
15.833333	0.5	0.041375
15.841667	0.5	0.041750
15.850000	0.5	0.041875
15.858333	0.5	0.041750
15.866667	0.5	0.041750
15.875000	0.5	0.042000
15.883333	0.5	0.042000
15.891667	0.5	0.041875
15.900000	0.5	0.042000
15.908333	0.5	0.042250
15.916667	0.5	0.042500
15.925000	0.5	0.043000
15.933333	0.5	0.043250
15.941667	0.5	0.043250
15.950000	0.5	0.043375
15.958333	0.5	0.043125
15.966667	0.5	0.043000
15.975000	0.5	0.043125
15.983333	0.5	0.043125
15.991667	0.5	0.042875
16.000000	0.5	0.042625
16.008333	0.5	0.042500
16.016667	0.5	0.042000
16.025000	0.5	0.041875
16.033333	0.5	0.041500
16.041667	0.5	0.041375
16.050000	0.5	0.041000
16.058333	0.5	0.040375
16.066667	0.5	0.040250
16.075000	0.5	0.039875
16.083333	0.5	0.039625
16.091667	0.5	0.039500
16.100000	0.5	0.039375
16.108333	0.5	0.038875
16.116667	0.5	0.038625
16.125000	0.5	0.038125
16.133333	0.5	0.037500
16.141667	0.5	0.036625
16.150000	0.5	0.036375
16.158333	0.5	0.036375
16.166667	0.5	0.036250
16.175000	0.5	0.036125
16.183333	0.5	0.035875
16.191667	0.5	0.035750
16.200000	0.5	0.035500
16.208333	0.5	0.035375
16.216667	0.5	0.035125
16.225000	0.5	0.035250
16.233333	0.5	0.035000
16.241667	0.5	0.034750
16.250000	0.5	0.034375
16.258333	0.5	0.033875
16.266667	0.5	0.034125
16.275000	0.5	0.034125
16.283333	0.5	0.034000
16.291667	0.5	0.034000
16.300000	0.5	0.033625
16.308333	0.5	0.033500
16.316667	0.5	0.033375
16.325000	0.5	0.033500
16.333333	0.5	0.033750
16.341667	0.5	0.033750
16.350000	0.5	0.034000
16.358333	0.5	0.034125
16.366667	0.5	0.033875
16.375000	0.5	0.034125
16.383333	0.5	0.034375
16.391667	0.5	0.034500
16.400000	0.5	0.034500
16.408333	0.5	0.034750
16.416667	0.5	0.035000
16.425000	0.5	0.035250
16.433333	0.5	0.035625
16.441667	0.5	0.035625
16.450000	0.5	0.035625
16.458333	0.5	0.036000
16.466667	0.5	0.036625
16.475000	0.5	0.036625
16.483333	0.5	0.036875
16.491667	0.5	0.036875
16.500000	0.5	0.037125
16.508333	0.5	0.037125
16.516667	0.5	0.037250
16.525000	0.5	0.037250
16.533333	0.5	0.037375
16.541667	0.5	0.037500
16.550000	0.5	0.037500
16.558333	0.5	0.037625
16.566667	0.5	0.037375
16.575000	0.5	0.037500
16.583333	0.5	0.037875
16.591667	0.5	0.038000
16.600000	0.5	0.037750
16.608333	0.5	0.037625
16.616667	0.5	0.038500
16.625000	0.5	0.038875
16.633333	0.5	0.039000
16.641667	0.5	0.038875
16.650000	0.5	0.038875
16.658333	0.5	0.039000
16.666667	0.5	0.039250
16.675000	0.5	0.039500
16.683333	0.5	0.039375
16.691667	0.5	0.039000
16.700000	0.5	0.038500
16.708333	0.5	0.038000
16.716667	0.5	0.038000
16.725000	0.5	0.038125
16.733333	0.5	0.038250
16.741667	0.5	0.038250
16.750000	0.5	0.038000
16.758333	0.5	0.038375
16.766667	0.5	0.039000
16.775000	0.5	0.039250
16.783333	0.5	0.039250
16.791667	0.5	0.039375
16.800000	0.5	0.039625
16.808333	0.5	0.039625
16.816667	0.5	0.039375
16.825000	0.5	0.039875
16.833333	0.5	0.040250
16.841667	0.5	0.040875
16.850000	0.5	0.041375
16.858333	0.5	0.041625
16.866667	0.5	0.041875
16.875000	0.5	0.042250
16.883333	0.5	0.042625
16.891667	0.5	0.043000
16.900000	0.5	0.043125
16.908333	0.5	0.043250
16.916667	0.5	0.043125
16.925000	0.5	0.043500
16.933333	0.5	0.043500
16.941667	0.5	0.043500
16.950000	0.5	0.043500
16.958333	0.5	0.043375
16.966667	0.5	0.043250
16.975000	0.5	0.043625
16.983333	0.5	0.043375
16.991667	0.5	0.043125
17.000000	0.5	0.043250
17.008333	0.5	0.043375
17.016667	0.5	0.043125
17.025000	0.5	0.042375
17.033333	0.5	0.041750
17.041667	0.5	0.040875
17.050000	0.5	0.040125
17.058333	0.5	0.039000
17.066667	0.5	0.038000
17.075000	0.5	0.037000
17.083333	0.5	0.036000
17.091667	0.5	0.034375
17.100000	0.5	0.032375
17.108333	0.5	0.030375
17.116667	0.5	0.028250
17.125000	0.5	0.025875
17.133333	0.5	0.023375
17.141667	0.5	0.020375
17.150000	0.5	0.017500
17.158333	0.5	0.014250
17.166667	0.5	0.011250
17.175000	0.5	0.007875
17.183333	0.5	0.003750
17.191667	0.5	-0.000625
17.200000	0.5	-0.005375
17.208333	0.5	-0.010000
17.216667	0.5	-0.014625
17.225000	0.5	-0.019500
17.233333	0.5	-0.024750
17.241667	0.5	-0.029750
17.250000	0.5	-0.034750
17.258333	0.5	-0.039375
17.266667	0.5	-0.044625
17.275000	0.5	-0.050000
17.283333	0.5	-0.054750
17.291667	0.5	-0.059125
17.300000	0.5	-0.062625
17.308333	0.5	-0.066500
17.316667	0.5	-0.069500
17.325000	0.5	-0.071750
17.333333	0.5	-0.074500
17.341667	0.5	-0.076625
17.350000	0.5	-0.078125
17.358333	0.5	-0.078625
17.366667	0.5	-0.078500
17.375000	0.5	-0.078375
17.383333	0.5	-0.077500
17.391667	0.5	-0.076375
17.400000	0.5	-0.074875
17.408333	0.5	-0.073250
17.416667	0.5	-0.070375
17.425000	0.5	-0.067500
17.433333	0.5	-0.064125
17.441667	0.5	-0.060375
17.450000	0.5	-0.056875
17.458333	0.5	-0.053000
17.466667	0.5	-0.049125
17.475000	0.5	-0.045000
17.483333	0.5	-0.041000
17.491667	0.5	-0.037000
17.500000	0.5	-0.032750
17.508333	0.5	-0.028625
17.516667	0.5	-0.024250
17.525000	0.5	-0.020000
17.533333	0.5	-0.016000
17.541667	0.5	-0.012625
17.550000	0.5	-0.008750
17.558333	0.5	-0.005000
17.566667	0.5	-0.002000
17.575000	0.5	0.001250
17.583333	0.5	0.004375
17.591667	0.5	0.007500
17.600000	0.5	0.010125
17.608333	0.5	0.012500
17.616667	0.5	0.014875
17.625000	0.5	0.017125
17.633333	0.5	0.019250
17.641667	0.5	0.021000
17.650000	0.5	0.022500
17.658333	0.5	0.024375
17.666667	0.5	0.026125
17.675000	0.5	0.027250
17.683333	0.5	0.028375
17.691667	0.5	0.029500
17.700000	0.5	0.030625
17.708333	0.5	0.032125
17.716667	0.5	0.033625
17.725000	0.5	0.034875
17.733333	0.5	0.035625
17.741667	0.5	0.036375
17.750000	0.5	0.037125
17.758333	0.5	0.037875
17.766667	0.5	0.038500
17.775000	0.5	0.039000
17.783333	0.5	0.039625
17.791667	0.5	0.040250
17.800000	0.5	0.040625
17.808333	0.5	0.041500
17.816667	0.5	0.041875
17.825000	0.5	0.042250
17.833333	0.5	0.043000
17.841667	0.5	0.043375
17.850000	0.5	0.044000
17.858333	0.5	0.044125
17.866667	0.5	0.044375
17.875000	0.5	0.044875
17.883333	0.5	0.045125
17.891667	0.5	0.045750
17.900000	0.5	0.046250
17.908333	0.5	0.046500
17.916667	0.5	0.047125
17.925000	0.5	0.047500
17.933333	0.5	0.047375
17.941667	0.5	0.047750
17.950000	0.5	0.048000
17.958333	0.5	0.048000
17.966667	0.5	0.047750
17.975000	0.5	0.048000
17.983333	0.5	0.048125
17.991667	0.5	0.048375
18.000000	0.5	0.048375
18.008333	0.5	0.048500
18.016667	0.5	0.048375
18.025000	0.5	0.048375
18.033333	0.5	0.048625
18.041667	0.5	0.048375
18.050000	0.5	0.048375
18.058333	0.5	0.048125
18.066667	0.5	0.048125
18.075000	0.5	0.048125
18.083333	0.5	0.048125
18.091667	0.5	0.048000
18.100000	0.5	0.048000
18.108333	0.5	0.047375
18.116667	0.5	0.046875
18.125000	0.5	0.046000
18.133333	0.5	0.045500
18.141667	0.5	0.044625
18.150000	0.5	0.043875
18.158333	0.5	0.043000
18.166667	0.5	0.042500
18.175000	0.5	0.041375
18.183333	0.5	0.040000
18.191667	0.5	0.038750
18.200000	0.5	0.037625
18.208333	0.5	0.036500
18.216667	0.5	0.035375
18.225000	0.5	0.034125
18.233333	0.5	0.032875
18.241667	0.5	0.031125
18.250000	0.5	0.029375
18.258333	0.5	0.027500
18.266667	0.5	0.025750
18.275000	0.5	0.023875
18.283333	0.5	0.021625
18.291667	0.5	0.019375
18.300000	0.5	0.017250
18.308333	0.5	0.014875
18.316667	0.5	0.012750
18.325000	0.5	0.010125
18.333333	0.5	0.007875
18.341667	0.5	0.005750
18.350000	0.5	0.003625
18.358333	0.5	0.001500
18.366667	0.5	-0.000125
18.375000	0.5	-0.002000
18.383333	0.5	-0.003625
18.391667	0.5	-0.005000
18.400000	0.5	-0.006875
18.408333	0.5	-0.008000
18.416667	0.5	-0.009250
18.425000	0.5	-0.010375
18.433333	0.5	-0.011375
18.441667	0.5	-0.012000
18.450000	0.5	-0.012375
18.458333	0.5	-0.012875
18.466667	0.5	-0.013125
18.475000	0.5	-0.013125
18.483333	0.5	-0.013500
18.491667	0.5	-0.013875
18.500000	0.5	-0.013750
18.508333	0.5	-0.014000
18.516667	0.5	-0.013875
18.525000	0.5	-0.013875
18.533333	0.5	-0.014000
18.541667	0.5	-0.014125
18.550000	0.5	-0.013875
18.558333	0.5	-0.013375
18.566667	0.5	-0.012875
18.575000	0.5	-0.012500
18.583333	0.5	-0.012000
18.591667	0.5	-0.011750
18.600000	0.5	-0.011500
18.608333	0.5	-0.011500
18.616667	0.5	-0.011375
18.625000	0.5	-0.011125
18.633333	0.5	-0.010750
18.641667	0.5	-0.010375
18.650000	0.5	-0.010375
18.658333	0.5	-0.010500
18.666667	0.5	-0.010375
18.675000	0.5	-0.010375
18.683333	0.5	-0.011125
18.691667	0.5	-0.011125
18.700000	0.5	-0.011000
18.708333	0.5	-0.011375
18.716667	0.5	-0.011750
18.725000	0.5	-0.011750
18.733333	0.5	-0.011750
18.741667	0.5	-0.012000
18.750000	0.5	-0.012000
18.758333	0.5	-0.011875
18.766667	0.5	-0.012000
18.775000	0.5	-0.012250
18.783333	0.5	-0.012250
18.791667	0.5	-0.012375
18.800000	0.5	-0.012500
18.808333	0.5	-0.012875
18.816667	0.5	-0.013000
18.825000	0.5	-0.012750
18.833333	0.5	-0.012625
18.841667	0.5	-0.012625
18.850000	0.5	-0.012625
18.858333	0.5	-0.012125
18.866667	0.5	-0.011875
18.875000	0.5	-0.011625
18.883333	0.5	-0.011625
18.891667	0.5	-0.011125
18.900000	0.5	-0.010500
18.908333	0.5	-0.010375
18.916667	0.5	-0.010000
18.925000	0.5	-0.009500
18.933333	0.5	-0.009250
18.941667	0.5	-0.008500
18.950000	0.5	-0.008375
18.958333	0.5	-0.008250
18.966667	0.5	-0.007625
18.975000	0.5	-0.007250
18.983333	0.5	-0.006875
18.991667	0.5	-0.006500
19.000000	0.5	-0.006625
19.008333	0.5	-0.006250
19.016667	0.5	-0.006125
19.025000	0.5	-0.005500
19.033333	0.5	-0.005375
19.041667	0.5	-0.005125
19.050000	0.5	-0.005125
19.058333	0.5	-0.005125
19.066667	0.5	-0.005125
19.075000	0.5	-0.004875
19.083333	0.5	-0.005000
19.091667	0.5	-0.004750
19.100000	0.5	-0.004000
19.108333	0.5	-0.003750
19.116667	0.5	-0.003750
19.125000	0.5	-0.003750
19.133333	0.5	-0.003375
19.141667	0.5	-0.003625
19.150000	0.5	-0.003625
19.158333	0.5	-0.003625
19.166667	0.5	-0.004125
19.175000	0.5	-0.004375
19.183333	0.5	-0.004500
19.191667	0.5	-0.004625
19.200000	0.5	-0.004875
19.208333	0.5	-0.005375
19.216667	0.5	-0.005500
19.225000	0.5	-0.005750
19.233333	0.5	-0.006375
19.241667	0.5	-0.006625
19.250000	0.5	-0.006750
19.258333	0.5	-0.007000
19.266667	0.5	-0.007500
19.275000	0.5	-0.007500
19.283333	0.5	-0.007750
19.291667	0.5	-0.008000
19.300000	0.5	-0.008000
19.308333	0.5	-0.007750
19.316667	0.5	-0.007875
19.325000	0.5	-0.007875
19.333333	0.5	-0.008125
19.341667	0.5	-0.008125
19.350000	0.5	-0.008250
19.358333	0.5	-0.008625
19.366667	0.5	-0.008750
19.375000	0.5	-0.008875
19.383333	0.5	-0.008750
19.391667	0.5	-0.008750
19.400000	0.5	-0.008875
19.408333	0.5	-0.009250
19.416667	0.5	-0.009125
19.425000	0.5	-0.009125
19.433333	0.5	-0.008875
19.441667	0.5	-0.008500
19.450000	0.5	-0.008375
19.458333	0.5	-0.008500
19.466667	0.5	-0.008375
19.475000	0.5	-0.008375
19.483333	0.5	-0.008625
19.491667	0.5	-0.008750
19.500000	0.5	-0.008875
19.508333	0.5	-0.008750
19.516667	0.5	-0.008375
19.525000	0.5	-0.008375
19.533333	0.5	-0.008375
19.541667	0.5	-0.008625
19.550000	0.5	-0.009000
19.558333	0.5	-0.009000
19.566667	0.5	-0.009375
19.575000	0.5	-0.009250
19.583333	0.5	-0.009125
19.591667	0.5	-0.009000
19.600000	0.5	-0.009125
19.608333	0.5	-0.009125
19.616667	0.5	-0.009125
19.625000	0.5	-0.009250
19.633333	0.5	-0.009625
19.641667	0.5	-0.009875
19.650000	0.5	-0.010000
19.658333	0.5	-0.010375
19.666667	0.5	-0.010500
19.675000	0.5	-0.010625
19.683333	0.5	-0.011250
19.691667	0.5	-0.011875
19.700000	0.5	-0.012375
19.708333	0.5	-0.012625
19.716667	0.5	-0.012875
19.725000	0.5	-0.013250
19.733333	0.5	-0.013500
19.741667	0.5	-0.014125
19.750000	0.5	-0.014250
19.758333	0.5	-0.014375
19.766667	0.5	-0.014625
19.775000	0.5	-0.015000
19.783333	0.5	-0.014875
19.791667	0.5	-0.015000
19.800000	0.5	-0.015250
19.808333	0.5	-0.015375
19.816667	0.5	-0.015625
19.825000	0.5	-0.016000
19.833333	0.5	-0.015750
19.841667	0.5	-0.015625
19.850000	0.5	-0.015500
19.858333	0.5	-0.015375
19.866667	0.5	-0.015375
19.875000	0.5	-0.015375
19.883333	0.5	-0.015000
19.891667	0.5	-0.014500
19.900000	0.5	-0.014250
19.908333	0.5	-0.014000
19.916667	0.5	-0.013875
19.925000	0.5	-0.013375
19.933333	0.5	-0.012875
19.941667	0.5	-0.012375
19.950000	0.5	-0.011875
19.958333	0.5	-0.011625
19.966667	0.5	-0.011125
19.975000	0.5	-0.010625
19.983333	0.5	-0.010250
19.991667	0.5	-0.009875
20.000000	0.5	-0.009500
20.008333	0.5	-0.009625
20.016667	0.5	-0.008875
20.025000	0.5	-0.008125
20.033333	0.5	-0.007875
20.041667	0.5	-0.007500
20.050000	0.5	-0.007500
20.058333	0.5	-0.006500
20.066667	0.5	-0.006125
20.075000	0.5	-0.005625
20.083333	0.5	-0.005125
20.091667	0.5	-0.005250
20.100000	0.5	-0.005125
20.108333	0.5	-0.005125
20.116667	0.5	-0.005250
20.125000	0.5	-0.005000
20.133333	0.5	-0.004500
20.141667	0.5	-0.004000
20.150000	0.5	-0.003875
20.158333	0.5	-0.004000
20.166667	0.5	-0.003625
20.175000	0.5	-0.003375
20.183333	0.5	-0.003250
20.191667	0.5	-0.003375
20.200000	0.5	-0.003250
20.208333	0.5	-0.003250
20.216667	0.5	-0.003250
20.225000	0.5	-0.003500
20.233333	0.5	-0.003500
20.241667	0.5	-0.003625
20.250000	0.5	-0.003875
20.258333	0.5	-0.003750
20.266667	0.5	-0.004000
20.275000	0.5	-0.004125
20.283333	0.5	-0.004500
20.291667	0.5	-0.004750
20.300000	0.5	-0.004625
20.308333	0.5	-0.004500
20.316667	0.5	-0.004750
20.325000	0.5	-0.005375
20.333333	0.5	-0.005250
20.341667	0.5	-0.005125
20.350000	0.5	-0.005250
20.358333	0.5	-0.006125
20.366667	0.5	-0.006250
20.375000	0.5	-0.006125
20.383333	0.5	-0.006000
20.391667	0.5	-0.005750
20.400000	0.5	-0.005875
20.408333	0.5	-0.005625
20.416667	0.5	-0.005750
20.425000	0.5	-0.005875
20.433333	0.5	-0.005625
20.441667	0.5	-0.005250
20.450000	0.5	-0.005500
20.458333	0.5	-0.005500
20.466667	0.5	-0.005625
20.475000	0.5	-0.005375
20.483333	0.5	-0.005500
20.491667	0.5	-0.005500
20.500000	0.5	-0.005250
20.508333	0.5	-0.005125
20.516667	0.5	-0.005000
20.525000	0.5	-0.005125
20.533333	0.5	-0.004625
20.541667	0.5	-0.004375
20.550000	0.5	-0.003875
20.558333	0.5	-0.003375
20.566667	0.5	-0.003250
20.575000	0.5	-0.003375
20.583333	0.5	-0.003000
20.591667	0.5	-0.002625
20.600000	0.5	-0.002375
20.608333	0.5	-0.002250
20.616667	0.5	-0.002375
20.625000	0.5	-0.002500
20.633333	0.5	-0.002750
20.641667	0.5	-0.003000
20.650000	0.5	-0.002875
20.658333	0.5	-0.002750
20.666667	0.5	-0.002875
20.675000	0.5	-0.003000
20.683333	0.5	-0.003125
20.691667	0.5	-0.003250
20.700000	0.5	-0.003125
20.708333	0.5	-0.003250
20.716667	0.5	-0.003125
20.725000	0.5	-0.003375
20.733333	0.5	-0.003500
20.741667	0.5	-0.004000
20.750000	0.5	-0.004250
20.758333	0.5	-0.004000
20.766667	0.5	-0.004000
20.775000	0.5	-0.004375
20.783333	0.5	-0.004625
20.791667	0.5	-0.005125
20.800000	0.5	-0.005125
20.808333	0.5	-0.005375
20.816667	0.5	-0.005750
20.825000	0.5	-0.005500
20.833333	0.5	-0.005500
20.841667	0.5	-0.005750
20.850000	0.5	-0.005750
20.858333	0.5	-0.005375
20.866667	0.5	-0.005250
20.875000	0.5	-0.005125
20.883333	0.5	-0.005000
20.891667	0.5	-0.004625
20.900000	0.5	-0.004250
20.908333	0.5	-0.004250
20.916667	0.5	-0.004375
20.925000	0.5	-0.004000
20.933333	0.5	-0.003375
20.941667	0.5	-0.003125
20.950000	0.5	-0.003250
20.958333	0.5	-0.003000
20.966667	0.5	-0.002625
20.975000	0.5	-0.001625
20.983333	0.5	-0.001000
20.991667	0.5	-0.001500
21.000000	0.5	-0.001375
21.008333	0.5	-0.001125
21.016667	0.5	-0.000750
21.025000	0.5	0.000000
21.033333	0.5	0.000000
21.041667	0.5	0.000250
21.050000	0.5	0.000875
21.058333	0.5	0.001375
21.066667	0.5	0.001500
21.075000	0.5	0.001875
21.083333	0.5	0.003000
21.091667	0.5	0.003125
21.100000	0.5	0.003250
21.108333	0.5	0.003500
21.116667	0.5	0.003500
21.125000	0.5	0.003250
21.133333	0.5	0.003750
21.141667	0.5	0.003875
21.150000	0.5	0.004000
21.158333	0.5	0.004250
21.166667	0.5	0.004375
21.175000	0.5	0.004375
21.183333	0.5	0.004500
21.191667	0.5	0.004500
21.200000	0.5	0.004750
21.208333	0.5	0.004875
21.216667	0.5	0.004625
21.225000	0.5	0.004250
21.233333	0.5	0.004250
21.241667	0.5	0.004500
21.250000	0.5	0.004375
21.258333	0.5	0.004375
21.266667	0.5	0.004375
21.275000	0.5	0.004250
21.283333	0.5	0.004125
21.291667	0.5	0.004000
21.300000	0.5	0.003875
21.308333	0.5	0.003875
21.316667	0.5	0.003750
21.325000	0.5	0.003750
21.333333	0.5	0.003875
21.341667	0.5	0.003750
21.350000	0.5	0.004125
21.358333	0.5	0.004125
21.366667	0.5	0.003875
21.375000	0.5	0.003500
21.383333	0.5	0.003750
21.391667	0.5	0.003500
21.400000	0.5	0.003125
21.408333	0.5	0.003125
21.416667	0.5	0.003125
21.425000	0.5	0.003500
21.433333	0.5	0.003750
21.441667	0.5	0.003500
21.450000	0.5	0.003500
21.458333	0.5	0.003750
21.466667	0.5	0.003875
21.475000	0.5	0.003500
21.483333	0.5	0.003250
21.491667	0.5	0.003000
21.500000	0.5	0.003000
21.508333	0.5	0.003000
21.516667	0.5	0.002875
21.525000	0.5	0.002750
21.533333	0.5	0.002875
21.541667	0.5	0.003000
21.550000	0.5	0.002875
21.558333	0.5	0.002750
21.566667	0.5	0.002625
21.575000	0.5	0.002500
21.583333	0.5	0.003000
21.591667	0.5	0.003125
21.600000	0.5	0.003375
21.608333	0.5	0.003125
21.616667	0.5	0.003250
21.625000	0.5	0.003000
21.633333	0.5	0.002875
21.641667	0.5	0.003000
21.650000	0.5	0.002625
21.658333	0.5	0.003000
21.666667	0.5	0.003250
21.675000	0.5	0.003500
21.683333	0.5	0.003750
21.691667	0.5	0.004000
21.700000	0.5	0.003750
21.708333	0.5	0.003875
21.716667	0.5	0.003875
21.725000	0.5	0.003875
21.733333	0.5	0.004000
21.741667	0.5	0.004500
21.750000	0.5	0.005375
21.758333	0.5	0.005750
21.766667	0.5	0.006250
21.775000	0.5	0.006625
21.783333	0.5	0.007625
21.791667	0.5	0.007875
21.800000	0.5	0.008125
21.808333	0.5	0.008500
21.816667	0.5	0.008875
21.825000	0.5	0.009000
21.833333	0.5	0.009375
21.841667	0.5	0.009875
21.850000	0.5	0.010625
21.858333	0.5	0.010625
21.866667	0.5	0.010750
21.875000	0.5	0.011250
21.883333	0.5	0.012000
21.891667	0.5	0.012250
21.900000	0.5	0.013000
21.908333	0.5	0.013375
21.916667	0.5	0.013750
21.925000	0.5	0.014500
21.933333	0.5	0.014875
21.941667	0.5	0.015000
21.950000	0.5	0.015500
21.958333	0.5	0.015625
21.966667	0.5	0.016125
21.975000	0.5	0.016500
21.983333	0.5	0.016750
21.991667	0.5	0.016875
22.000000	0.5	0.017625
22.008333	0.5	0.017875
22.016667	0.5	0.018375
22.025000	0.5	0.018750
22.033333	0.5	0.019000
22.041667	0.5	0.019125
22.050000	0.5	0.019500
22.058333	0.5	0.020000
22.066667	0.5	0.020250
22.075000	0.5	0.020500
22.083333	0.5	0.020500
22.091667	0.5	0.020875
22.100000	0.5	0.021125
22.108333	0.5	0.021500
22.116667	0.5	0.021375
22.125000	0.5	0.021250
22.133333	0.5	0.021375
22.141667	0.5	0.021500
22.150000	0.5	0.021750
22.158333	0.5	0.022000
22.166667	0.5	0.022500
22.175000	0.5	0.022875
22.183333	0.5	0.023250
22.191667	0.5	0.023250
22.200000	0.5	0.023375
22.208333	0.5	0.023000
22.216667	0.5	0.022750
22.225000	0.5	0.022625
22.233333	0.5	0.023125
22.241667	0.5	0.023375
22.250000	0.5	0.023125
22.258333	0.5	0.023125
22.266667	0.5	0.023375
22.275000	0.5	0.023375
22.283333	0.5	0.023375
22.291667	0.5	0.023125
22.300000	0.5	0.023000
22.308333	0.5	0.022875
22.316667	0.5	0.022625
22.325000	0.5	0.022875
22.333333	0.5	0.022750
22.341667	0.5	0.022250
22.350000	0.5	0.021750
22.358333	0.5	0.021250
22.366667	0.5	0.021625
22.375000	0.5	0.022000
22.383333	0.5	0.022125
22.391667	0.5	0.021875
22.400000	0.5	0.021750
22.408333	0.5	0.022125
22.416667	0.5	0.022125
22.425000	0.5	0.022000
22.433333	0.5	0.022375
22.441667	0.5	0.021875
22.450000	0.5	0.021375
22.458333	0.5	0.021125
22.466667	0.5	0.020750
22.475000	0.5	0.020625
22.483333	0.5	0.020375
22.491667	0.5	0.020375
22.500000	0.5	0.020750
22.508333	0.5	0.020500
22.516667	0.5	0.020750
22.525000	0.5	0.020875
22.533333	0.5	0.020500
22.541667	0.5	0.020625
22.550000	0.5	0.020250
22.558333	0.5	0.020125
22.566667	0.5	0.019875
22.575000	0.5	0.020250
22.583333	0.5	0.020500
22.591667	0.5	0.020500
22.600000	0.5	0.020125
22.608333	0.5	0.020000
22.616667	0.5	0.020250
22.625000	0.5	0.020125
22.633333	0.5	0.020125
22.641667	0.5	0.020125
22.650000	0.5	0.020125
22.658333	0.5	0.020500
22.666667	0.5	0.020375
22.675000	0.5	0.020625
22.683333	0.5	0.020625
22.691667	0.5	0.020750
22.700000	0.5	0.020875
22.708333	0.5	0.020375
22.716667	0.5	0.020250
22.725000	0.5	0.020125
22.733333	0.5	0.020125
22.741667	0.5	0.019750
22.750000	0.5	0.020125
22.758333	0.5	0.019750
22.766667	0.5	0.019375
22.775000	0.5	0.019125
22.783333	0.5	0.018875
22.791667	0.5	0.018750
22.800000	0.5	0.018750
22.808333	0.5	0.018875
22.816667	0.5	0.018750
22.825000	0.5	0.018625
22.833333	0.5	0.019125
22.841667	0.5	0.019125
22.850000	0.5	0.019000
22.858333	0.5	0.019250
22.866667	0.5	0.019250
22.875000	0.5	0.019500
22.883333	0.5	0.019625
22.891667	0.5	0.019750
22.900000	0.5	0.019625
22.908333	0.5	0.019750
22.916667	0.5	0.019750
22.925000	0.5	0.020000
22.933333	0.5	0.020625
22.941667	0.5	0.020375
22.950000	0.5	0.020125
22.958333	0.5	0.020250
22.966667	0.5	0.020500
22.975000	0.5	0.020625
22.983333	0.5	0.020625
22.991667	0.5	0.021000
23.000000	0.5	0.021375
23.008333	0.5	0.021375
23.016667	0.5	0.021875
23.025000	0.5	0.022125
23.033333	0.5	0.022375
23.041667	0.5	0.023250
23.050000	0.5	0.024000
23.058333	0.5	0.024625
23.066667	0.5	0.024750
23.075000	0.5	0.025250
23.083333	0.5	0.025625
23.091667	0.5	0.026125
23.100000	0.5	0.026625
23.108333	0.5	0.027125
23.116667	0.5	0.027375
23.125000	0.5	0.027250
23.133333	0.5	0.027500
23.141667	0.5	0.027375
23.150000	0.5	0.027625
23.158333	0.5	0.028125
23.166667	0.5	0.028750
23.175000	0.5	0.028875
23.183333	0.5	0.029250
23.191667	0.5	0.029500
23.200000	0.5	0.029125
23.208333	0.5	0.028875
23.216667	0.5	0.029125
23.225000	0.5	0.029250
23.233333	0.5	0.029125
23.241667	0.5	0.029125
23.250000	0.5	0.028875
23.258333	0.5	0.028750
23.266667	0.5	0.028625
23.275000	0.5	0.028625
23.283333	0.5	0.029000
23.291667	0.5	0.029125
23.300000	0.5	0.029000
23.308333	0.5	0.028625
23.316667	0.5	0.028500
23.325000	0.5	0.028375
23.333333	0.5	0.028625
23.341667	0.5	0.028875
23.350000	0.5	0.028625
23.358333	0.5	0.028000
23.366667	0.5	0.027125
23.375000	0.5	0.026875
23.383333	0.5	0.026625
23.391667	0.5	0.026125
23.400000	0.5	0.026125
23.408333	0.5	0.026000
23.416667	0.5	0.025875
23.425000	0.5	0.025625
23.433333	0.5	0.025625
23.441667	0.5	0.025125
23.450000	0.5	0.024125
23.458333	0.5	0.024125
23.466667	0.5	0.023750
23.475000	0.5	0.023750
23.483333	0.5	0.023500
23.491667	0.5	0.023625
23.500000	0.5	0.023500
23.508333	0.5	0.023125
23.516667	0.5	0.023125
23.525000	0.5	0.023000
23.533333	0.5	0.022375
23.541667	0.5	0.022375
23.550000	0.5	0.022000
23.558333	0.5	0.021625
23.566667	0.5	0.021375
23.575000	0.5	0.021125
23.583333	0.5	0.020875
23.591667	0.5	0.020625
23.600000	0.5	0.020500
23.608333	0.5	0.019875
23.616667	0.5	0.019500
23.625000	0.5	0.019125
23.633333	0.5	0.019000
23.641667	0.5	0.018625
23.650000	0.5	0.018500
23.658333	0.5	0.018250
23.666667	0.5	0.018125
23.675000	0.5	0.017500
23.683333	0.5	0.017500
23.691667	0.5	0.017375
23.700000	0.5	0.017750
23.708333	0.5	0.018000
23.716667	0.5	0.017750
23.725000	0.5	0.018000
23.733333	0.5	0.018000
23.741667	0.5	0.018000
23.750000	0.5	0.017625
23.758333	0.5	0.017375
23.766667	0.5	0.017125
23.775000	0.5	0.017000
23.783333	0.5	0.017375
23.791667	0.5	0.017500
23.800000	0.5	0.017500
23.808333	0.5	0.018000
23.816667	0.5	0.018000
23.825000	0.5	0.018000
23.833333	0.5	0.018250
23.841667	0.5	0.018375
23.850000	0.5	0.018125
23.858333	0.5	0.017875
23.866667	0.5	0.018000
23.875000	0.5	0.017875
23.883333	0.5	0.017875
23.891667	0.5	0.018000
23.900000	0.5	0.018625
23.908333	0.5	0.019000
23.916667	0.5	0.019000
23.925000	0.5	0.019250
23.933333	0.5	0.019500
23.941667	0.5	0.020000
23.950000	0.5	0.020250
23.958333	0.5	0.021250
23.966667	0.5	0.021375
23.975000	0.5	0.021625
23.983333	0.5	0.022125
23.991667	0.5	0.022500
24.000000	0.5	0.022875
24.008333	0.5	0.023250
24.016667	0.5	0.023500
24.025000	0.5	0.023625
24.033333	0.5	0.023375
24.041667	0.5	0.023500
24.050000	0.5	0.023750
24.058333	0.5	0.024375
24.066667	0.5	0.024375
24.075000	0.5	0.024875
24.083333	0.5	0.025125
24.091667	0.5	0.025750
24.100000	0.5	0.026500
24.108333	0.5	0.027000
24.116667	0.5	0.027625
24.125000	0.5	0.028125
24.133333	0.5	0.028375
24.141667	0.5	0.029000
24.150000	0.5	0.029250
24.158333	0.5	0.029625
24.166667	0.5	0.029875
24.175000	0.5	0.030375
24.183333	0.5	0.030750
24.191667	0.5	0.030875
24.200000	0.5	0.031250
24.208333	0.5	0.031250
24.216667	0.5	0.031375
24.225000	0.5	0.032125
24.233333	0.5	0.032625
24.241667	0.5	0.032625
24.250000	0.5	0.033000
24.258333	0.5	0.032875
24.266667	0.5	0.032875
24.275000	0.5	0.033250
24.283333	0.5	0.033500
24.291667	0.5	0.033250
24.300000	0.5	0.032875
24.308333	0.5	0.032875
24.316667	0.5	0.032750
24.325000	0.5	0.033125
24.333333	0.5	0.033375
24.341667	0.5	0.033750
24.350000	0.5	0.033875
24.358333	0.5	0.034000
24.366667	0.5	0.034125
24.375000	0.5	0.034125
24.383333	0.5	0.033875
24.391667	0.5	0.033875
24.400000	0.5	0.034125
24.408333	0.5	0.034000
24.416667	0.5	0.033875
24.425000	0.5	0.034000
24.433333	0.5	0.033750
24.441667	0.5	0.033625
24.450000	0.5	0.033500
24.458333	0.5	0.033750
24.466667	0.5	0.033625
24.475000	0.5	0.033500
24.483333	0.5	0.033250
24.491667	0.5	0.032875
24.500000	0.5	0.032625
24.508333	0.5	0.032750
24.516667	0.5	0.033250
24.525000	0.5	0.033000
24.533333	0.5	0.033000
24.541667	0.5	0.032875
24.550000	0.5	0.032750
24.558333	0.5	0.032500
24.566667	0.5	0.032375
24.575000	0.5	0.032875
24.583333	0.5	0.033125
24.591667	0.5	0.033125
24.600000	0.5	0.032500
24.608333	0.5	0.032750
24.616667	0.5	0.032625
24.625000	0.5	0.032500
24.633333	0.5	0.032500
24.641667	0.5	0.032625
24.650000	0.5	0.032125
24.658333	0.5	0.032000
24.666667	0.5	0.031875
24.675000	0.5	0.031625
24.683333	0.5	0.031000
24.691667	0.5	0.030625
24.700000	0.5	0.029875
24.708333	0.5	0.029375
24.716667	0.5	0.029000
24.725000	0.5	0.028625
24.733333	0.5	0.028125
24.741667	0.5	0.027750
24.750000	0.5	0.027625
24.758333	0.5	0.027125
24.766667	0.5	0.026250
24.775000	0.5	0.025875
24.783333	0.5	0.025625
24.791667	0.5	0.024875
24.800000	0.5	0.023875
24.808333	0.5	0.023125
24.816667	0.5	0.022500
24.825000	0.5	0.021750
24.833333	0.5	0.020875
24.841667	0.5	0.020000
24.850000	0.5	0.019625
24.858333	0.5	0.019000
24.866667	0.5	0.018750
24.875000	0.5	0.018000
24.883333	0.5	0.017625
24.891667	0.5	0.016875
24.900000	0.5	0.016375
24.908333	0.5	0.015750
24.916667	0.5	0.015000
24.925000	0.5	0.014375
24.933333	0.5	0.013875
24.941667	0.5	0.013125
24.950000	0.5	0.013000
24.958333	0.5	0.012375
24.966667	0.5	0.011500
24.975000	0.5	0.010875
24.983333	0.5	0.010375
24.991667	0.5	0.009625
25.000000	0.5	0.009375
