# Supplementary material for: Dynamic character displacement among a pair of bacterial phyllosphere commensals in situ
Source: Nat Commun. 2022 May 20;13:2836. doi: 10.1038/s41467-022-30469-3 (PMC9123166; doi:10.1038/s41467-022-30469-3)
Supplement: Supplementary file 11 — Source Data [file 41467_2022_30469_MOESM11_ESM.zip › Source Data/Supplementary Figure 5/Glucose t6 c.txt]

File Path	chrom://marshall/Chromeleon7/HPLC_Ultimate_3000/Users/helucas/20200720_OrganicAcids_CCR_L257.seq/847.smp/RI_1.channel/RI_1.chm
Channel	RI_1

Injection Information:
Data Vault	Chromeleon7
Injection	Glu_t6_c
Injection Number	115
Position	BB4
Comment	
Processing Method	Quantitative
Instrument Method	20200525_Rezex_ROA_OrganicAcid_600uL_2500uM_H2SO4_50A_50D
Type	Unknown
Status	Finished
Injection Date	7/22/2020
Injection Time	9:23:45 PM
Injection Volume (µl)	10.000
Dilution Factor	1.0000
Weight	1.0000

Chromatogram Data Information:
Time Min. (min)	0.000000
Time Max. (min)	25.000000
Data Points	3001
Detector	RI
Generating Data System	Chromeleon 7.2.5.9507
Exporting Data System	Chromeleon 7.2.8.0
Operator	Instrument Controller
Signal Quantity	Refractive 
Signal Unit	µRIU
Signal Min.	-2.655750
Signal Max.	24.050125
Channel	RI_1
Driver Name	RID520Driver.dll
Channel Type	Evaluation
Min. Step (s)	0.5
Max. Step (s)	0.5
Average Step (s)	0.5

Signal Parameter Information:
Signal Info	

Chromatogram Data:
Time (min)	Step (s)	Value (µRIU)
0.000000	n.a.	0.017375
0.008333	0.5	0.018250
0.016667	0.5	0.018625
0.025000	0.5	0.019125
0.033333	0.5	0.019875
0.041667	0.5	0.020250
0.050000	0.5	0.020500
0.058333	0.5	0.020625
0.066667	0.5	0.021625
0.075000	0.5	0.022375
0.083333	0.5	0.023000
0.091667	0.5	0.023250
0.100000	0.5	0.023375
0.108333	0.5	0.023500
0.116667	0.5	0.023875
0.125000	0.5	0.024375
0.133333	0.5	0.024500
0.141667	0.5	0.024625
0.150000	0.5	0.025125
0.158333	0.5	0.025750
0.166667	0.5	0.026125
0.175000	0.5	0.026375
0.183333	0.5	0.026625
0.191667	0.5	0.026875
0.200000	0.5	0.027125
0.208333	0.5	0.027000
0.216667	0.5	0.026875
0.225000	0.5	0.026875
0.233333	0.5	0.027125
0.241667	0.5	0.027375
0.250000	0.5	0.027250
0.258333	0.5	0.027125
0.266667	0.5	0.026875
0.275000	0.5	0.027000
0.283333	0.5	0.027125
0.291667	0.5	0.027250
0.300000	0.5	0.027125
0.308333	0.5	0.026750
0.316667	0.5	0.026625
0.325000	0.5	0.026375
0.333333	0.5	0.025750
0.341667	0.5	0.025250
0.350000	0.5	0.025000
0.358333	0.5	0.024500
0.366667	0.5	0.024000
0.375000	0.5	0.023375
0.383333	0.5	0.023000
0.391667	0.5	0.022625
0.400000	0.5	0.022250
0.408333	0.5	0.021750
0.416667	0.5	0.021250
0.425000	0.5	0.021000
0.433333	0.5	0.021125
0.441667	0.5	0.021000
0.450000	0.5	0.020750
0.458333	0.5	0.020375
0.466667	0.5	0.020250
0.475000	0.5	0.020250
0.483333	0.5	0.020250
0.491667	0.5	0.020125
0.500000	0.5	0.020125
0.508333	0.5	0.019875
0.516667	0.5	0.020000
0.525000	0.5	0.020375
0.533333	0.5	0.020625
0.541667	0.5	0.020625
0.550000	0.5	0.020875
0.558333	0.5	0.021125
0.566667	0.5	0.020750
0.575000	0.5	0.020625
0.583333	0.5	0.020625
0.591667	0.5	0.020375
0.600000	0.5	0.020000
0.608333	0.5	0.020125
0.616667	0.5	0.020000
0.625000	0.5	0.020500
0.633333	0.5	0.020250
0.641667	0.5	0.020625
0.650000	0.5	0.020750
0.658333	0.5	0.021125
0.666667	0.5	0.021625
0.675000	0.5	0.021625
0.683333	0.5	0.021625
0.691667	0.5	0.021875
0.700000	0.5	0.022125
0.708333	0.5	0.022625
0.716667	0.5	0.022250
0.725000	0.5	0.022750
0.733333	0.5	0.022875
0.741667	0.5	0.022625
0.750000	0.5	0.023125
0.758333	0.5	0.023375
0.766667	0.5	0.023750
0.775000	0.5	0.024125
0.783333	0.5	0.024125
0.791667	0.5	0.024375
0.800000	0.5	0.024375
0.808333	0.5	0.024625
0.816667	0.5	0.025000
0.825000	0.5	0.024500
0.833333	0.5	0.024875
0.841667	0.5	0.025125
0.850000	0.5	0.025375
0.858333	0.5	0.025625
0.866667	0.5	0.026125
0.875000	0.5	0.026125
0.883333	0.5	0.026250
0.891667	0.5	0.026500
0.900000	0.5	0.026500
0.908333	0.5	0.026875
0.916667	0.5	0.027125
0.925000	0.5	0.027250
0.933333	0.5	0.027250
0.941667	0.5	0.027375
0.950000	0.5	0.027625
0.958333	0.5	0.027375
0.966667	0.5	0.027250
0.975000	0.5	0.027125
0.983333	0.5	0.027250
0.991667	0.5	0.027375
1.000000	0.5	0.027375
1.008333	0.5	0.027625
1.016667	0.5	0.027625
1.025000	0.5	0.027375
1.033333	0.5	0.027750
1.041667	0.5	0.027875
1.050000	0.5	0.028000
1.058333	0.5	0.028125
1.066667	0.5	0.028000
1.075000	0.5	0.028125
1.083333	0.5	0.028125
1.091667	0.5	0.028250
1.100000	0.5	0.028625
1.108333	0.5	0.029000
1.116667	0.5	0.028875
1.125000	0.5	0.028125
1.133333	0.5	0.028125
1.141667	0.5	0.028000
1.150000	0.5	0.028000
1.158333	0.5	0.027875
1.166667	0.5	0.027500
1.175000	0.5	0.027250
1.183333	0.5	0.027125
1.191667	0.5	0.026750
1.200000	0.5	0.026625
1.208333	0.5	0.026750
1.216667	0.5	0.027000
1.225000	0.5	0.027250
1.233333	0.5	0.027250
1.241667	0.5	0.027500
1.250000	0.5	0.027750
1.258333	0.5	0.027375
1.266667	0.5	0.027375
1.275000	0.5	0.027250
1.283333	0.5	0.027125
1.291667	0.5	0.026625
1.300000	0.5	0.026875
1.308333	0.5	0.026750
1.316667	0.5	0.026500
1.325000	0.5	0.026250
1.333333	0.5	0.026625
1.341667	0.5	0.026875
1.350000	0.5	0.027250
1.358333	0.5	0.028125
1.366667	0.5	0.028250
1.375000	0.5	0.028125
1.383333	0.5	0.028250
1.391667	0.5	0.028125
1.400000	0.5	0.028000
1.408333	0.5	0.027625
1.416667	0.5	0.027500
1.425000	0.5	0.027375
1.433333	0.5	0.027125
1.441667	0.5	0.027250
1.450000	0.5	0.027250
1.458333	0.5	0.027625
1.466667	0.5	0.027625
1.475000	0.5	0.027625
1.483333	0.5	0.027500
1.491667	0.5	0.028000
1.500000	0.5	0.028000
1.508333	0.5	0.028250
1.516667	0.5	0.028000
1.525000	0.5	0.028250
1.533333	0.5	0.028000
1.541667	0.5	0.027250
1.550000	0.5	0.026875
1.558333	0.5	0.026625
1.566667	0.5	0.026500
1.575000	0.5	0.026000
1.583333	0.5	0.025750
1.591667	0.5	0.026125
1.600000	0.5	0.025875
1.608333	0.5	0.025875
1.616667	0.5	0.025500
1.625000	0.5	0.025125
1.633333	0.5	0.024875
1.641667	0.5	0.024375
1.650000	0.5	0.024125
1.658333	0.5	0.024000
1.666667	0.5	0.023625
1.675000	0.5	0.023625
1.683333	0.5	0.023375
1.691667	0.5	0.022750
1.700000	0.5	0.022500
1.708333	0.5	0.022500
1.716667	0.5	0.022125
1.725000	0.5	0.022000
1.733333	0.5	0.021750
1.741667	0.5	0.021250
1.750000	0.5	0.020875
1.758333	0.5	0.020375
1.766667	0.5	0.020000
1.775000	0.5	0.019625
1.783333	0.5	0.019500
1.791667	0.5	0.019000
1.800000	0.5	0.018125
1.808333	0.5	0.018000
1.816667	0.5	0.017625
1.825000	0.5	0.016250
1.833333	0.5	0.015750
1.841667	0.5	0.015250
1.850000	0.5	0.014625
1.858333	0.5	0.014000
1.866667	0.5	0.013625
1.875000	0.5	0.012875
1.883333	0.5	0.012125
1.891667	0.5	0.011250
1.900000	0.5	0.011125
1.908333	0.5	0.010125
1.916667	0.5	0.009500
1.925000	0.5	0.008750
1.933333	0.5	0.008250
1.941667	0.5	0.007750
1.950000	0.5	0.007125
1.958333	0.5	0.006875
1.966667	0.5	0.006125
1.975000	0.5	0.005875
1.983333	0.5	0.005250
1.991667	0.5	0.004750
2.000000	0.5	0.004250
2.008333	0.5	0.003875
2.016667	0.5	0.003500
2.025000	0.5	0.003000
2.033333	0.5	0.002750
2.041667	0.5	0.002375
2.050000	0.5	0.002625
2.058333	0.5	0.002375
2.066667	0.5	0.001875
2.075000	0.5	0.001375
2.083333	0.5	0.001125
2.091667	0.5	0.001125
2.100000	0.5	0.001000
2.108333	0.5	0.000625
2.116667	0.5	0.000625
2.125000	0.5	0.000500
2.133333	0.5	0.001000
2.141667	0.5	0.001125
2.150000	0.5	0.000875
2.158333	0.5	0.001125
2.166667	0.5	0.001375
2.175000	0.5	0.001625
2.183333	0.5	0.001625
2.191667	0.5	0.001625
2.200000	0.5	0.002000
2.208333	0.5	0.002000
2.216667	0.5	0.002250
2.225000	0.5	0.002875
2.233333	0.5	0.003375
2.241667	0.5	0.003625
2.250000	0.5	0.003875
2.258333	0.5	0.004250
2.266667	0.5	0.004625
2.275000	0.5	0.005000
2.283333	0.5	0.005125
2.291667	0.5	0.005375
2.300000	0.5	0.005625
2.308333	0.5	0.006750
2.316667	0.5	0.007250
2.325000	0.5	0.007375
2.333333	0.5	0.007875
2.341667	0.5	0.008375
2.350000	0.5	0.009250
2.358333	0.5	0.009875
2.366667	0.5	0.010625
2.375000	0.5	0.011500
2.383333	0.5	0.012125
2.391667	0.5	0.012375
2.400000	0.5	0.013000
2.408333	0.5	0.013250
2.416667	0.5	0.013500
2.425000	0.5	0.013875
2.433333	0.5	0.014500
2.441667	0.5	0.015000
2.450000	0.5	0.015625
2.458333	0.5	0.016000
2.466667	0.5	0.016375
2.475000	0.5	0.016875
2.483333	0.5	0.017000
2.491667	0.5	0.017500
2.500000	0.5	0.017750
2.508333	0.5	0.018125
2.516667	0.5	0.018750
2.525000	0.5	0.019250
2.533333	0.5	0.019625
2.541667	0.5	0.019750
2.550000	0.5	0.020125
2.558333	0.5	0.020500
2.566667	0.5	0.020625
2.575000	0.5	0.020500
2.583333	0.5	0.020625
2.591667	0.5	0.021125
2.600000	0.5	0.021625
2.608333	0.5	0.021875
2.616667	0.5	0.022375
2.625000	0.5	0.022750
2.633333	0.5	0.022875
2.641667	0.5	0.022250
2.650000	0.5	0.022750
2.658333	0.5	0.023250
2.666667	0.5	0.024000
2.675000	0.5	0.024500
2.683333	0.5	0.024250
2.691667	0.5	0.024625
2.700000	0.5	0.024250
2.708333	0.5	0.024375
2.716667	0.5	0.024625
2.725000	0.5	0.025000
2.733333	0.5	0.025000
2.741667	0.5	0.025125
2.750000	0.5	0.025625
2.758333	0.5	0.026375
2.766667	0.5	0.026500
2.775000	0.5	0.026500
2.783333	0.5	0.026250
2.791667	0.5	0.025875
2.800000	0.5	0.026000
2.808333	0.5	0.026375
2.816667	0.5	0.026500
2.825000	0.5	0.026125
2.833333	0.5	0.025875
2.841667	0.5	0.025625
2.850000	0.5	0.025375
2.858333	0.5	0.025125
2.866667	0.5	0.025250
2.875000	0.5	0.025500
2.883333	0.5	0.025375
2.891667	0.5	0.025625
2.900000	0.5	0.026125
2.908333	0.5	0.025875
2.916667	0.5	0.025875
2.925000	0.5	0.025625
2.933333	0.5	0.025375
2.941667	0.5	0.025375
2.950000	0.5	0.025500
2.958333	0.5	0.025000
2.966667	0.5	0.024500
2.975000	0.5	0.024250
2.983333	0.5	0.024250
2.991667	0.5	0.024000
3.000000	0.5	0.023750
3.008333	0.5	0.023500
3.016667	0.5	0.023125
3.025000	0.5	0.023125
3.033333	0.5	0.023000
3.041667	0.5	0.022875
3.050000	0.5	0.022625
3.058333	0.5	0.022750
3.066667	0.5	0.022500
3.075000	0.5	0.022250
3.083333	0.5	0.021875
3.091667	0.5	0.021875
3.100000	0.5	0.021750
3.108333	0.5	0.021500
3.116667	0.5	0.021250
3.125000	0.5	0.021125
3.133333	0.5	0.021000
3.141667	0.5	0.020625
3.150000	0.5	0.020250
3.158333	0.5	0.020000
3.166667	0.5	0.019500
3.175000	0.5	0.019500
3.183333	0.5	0.019000
3.191667	0.5	0.019375
3.200000	0.5	0.019875
3.208333	0.5	0.019750
3.216667	0.5	0.019625
3.225000	0.5	0.019625
3.233333	0.5	0.019375
3.241667	0.5	0.019250
3.250000	0.5	0.018625
3.258333	0.5	0.018500
3.266667	0.5	0.018500
3.275000	0.5	0.018250
3.283333	0.5	0.018000
3.291667	0.5	0.017625
3.300000	0.5	0.017750
3.308333	0.5	0.018000
3.316667	0.5	0.017625
3.325000	0.5	0.017375
3.333333	0.5	0.017250
3.341667	0.5	0.017000
3.350000	0.5	0.016750
3.358333	0.5	0.017000
3.366667	0.5	0.017000
3.375000	0.5	0.016375
3.383333	0.5	0.015750
3.391667	0.5	0.015500
3.400000	0.5	0.015250
3.408333	0.5	0.015000
3.416667	0.5	0.014625
3.425000	0.5	0.014125
3.433333	0.5	0.013625
3.441667	0.5	0.013375
3.450000	0.5	0.013000
3.458333	0.5	0.012750
3.466667	0.5	0.012375
3.475000	0.5	0.012000
3.483333	0.5	0.011250
3.491667	0.5	0.010750
3.500000	0.5	0.010000
3.508333	0.5	0.009375
3.516667	0.5	0.008375
3.525000	0.5	0.008000
3.533333	0.5	0.007750
3.541667	0.5	0.007375
3.550000	0.5	0.007000
3.558333	0.5	0.006250
3.566667	0.5	0.005875
3.575000	0.5	0.005625
3.583333	0.5	0.005250
3.591667	0.5	0.004875
3.600000	0.5	0.004000
3.608333	0.5	0.003375
3.616667	0.5	0.002375
3.625000	0.5	0.002125
3.633333	0.5	0.001875
3.641667	0.5	0.001750
3.650000	0.5	0.001000
3.658333	0.5	0.000625
3.666667	0.5	0.000125
3.675000	0.5	0.000000
3.683333	0.5	-0.000375
3.691667	0.5	-0.000375
3.700000	0.5	-0.000375
3.708333	0.5	-0.000500
3.716667	0.5	-0.000125
3.725000	0.5	-0.000125
3.733333	0.5	0.000125
3.741667	0.5	0.000375
3.750000	0.5	0.000125
3.758333	0.5	0.000375
3.766667	0.5	-0.000125
3.775000	0.5	0.000250
3.783333	0.5	0.000250
3.791667	0.5	0.000125
3.800000	0.5	0.000375
3.808333	0.5	0.000375
3.816667	0.5	0.000875
3.825000	0.5	0.001500
3.833333	0.5	0.001625
3.841667	0.5	0.001875
3.850000	0.5	0.002500
3.858333	0.5	0.002875
3.866667	0.5	0.003125
3.875000	0.5	0.003250
3.883333	0.5	0.003125
3.891667	0.5	0.003000
3.900000	0.5	0.003375
3.908333	0.5	0.004000
3.916667	0.5	0.004625
3.925000	0.5	0.005250
3.933333	0.5	0.005125
3.941667	0.5	0.005125
3.950000	0.5	0.005375
3.958333	0.5	0.005625
3.966667	0.5	0.005875
3.975000	0.5	0.006250
3.983333	0.5	0.006625
3.991667	0.5	0.006750
4.000000	0.5	0.006875
4.008333	0.5	0.006500
4.016667	0.5	0.006500
4.025000	0.5	0.006625
4.033333	0.5	0.007000
4.041667	0.5	0.007250
4.050000	0.5	0.007750
4.058333	0.5	0.007750
4.066667	0.5	0.007875
4.075000	0.5	0.007875
4.083333	0.5	0.008000
4.091667	0.5	0.008000
4.100000	0.5	0.008375
4.108333	0.5	0.008750
4.116667	0.5	0.009000
4.125000	0.5	0.008750
4.133333	0.5	0.008875
4.141667	0.5	0.008875
4.150000	0.5	0.008750
4.158333	0.5	0.009250
4.166667	0.5	0.009625
4.175000	0.5	0.010000
4.183333	0.5	0.009875
4.191667	0.5	0.009875
4.200000	0.5	0.010375
4.208333	0.5	0.010500
4.216667	0.5	0.010875
4.225000	0.5	0.011125
4.233333	0.5	0.011375
4.241667	0.5	0.011500
4.250000	0.5	0.011750
4.258333	0.5	0.012125
4.266667	0.5	0.012375
4.275000	0.5	0.012875
4.283333	0.5	0.013125
4.291667	0.5	0.013625
4.300000	0.5	0.014125
4.308333	0.5	0.014625
4.316667	0.5	0.015000
4.325000	0.5	0.015375
4.333333	0.5	0.015875
4.341667	0.5	0.016375
4.350000	0.5	0.016750
4.358333	0.5	0.017500
4.366667	0.5	0.017875
4.375000	0.5	0.017875
4.383333	0.5	0.018250
4.391667	0.5	0.018625
4.400000	0.5	0.018875
4.408333	0.5	0.019000
4.416667	0.5	0.019125
4.425000	0.5	0.019625
4.433333	0.5	0.020625
4.441667	0.5	0.021125
4.450000	0.5	0.021250
4.458333	0.5	0.021625
4.466667	0.5	0.022000
4.475000	0.5	0.022625
4.483333	0.5	0.022500
4.491667	0.5	0.023125
4.500000	0.5	0.023500
4.508333	0.5	0.023250
4.516667	0.5	0.023375
4.525000	0.5	0.023250
4.533333	0.5	0.023500
4.541667	0.5	0.023625
4.550000	0.5	0.023625
4.558333	0.5	0.023875
4.566667	0.5	0.024250
4.575000	0.5	0.024375
4.583333	0.5	0.024125
4.591667	0.5	0.024125
4.600000	0.5	0.024000
4.608333	0.5	0.024000
4.616667	0.5	0.023750
4.625000	0.5	0.023625
4.633333	0.5	0.023750
4.641667	0.5	0.023875
4.650000	0.5	0.024000
4.658333	0.5	0.023875
4.666667	0.5	0.023375
4.675000	0.5	0.023250
4.683333	0.5	0.023125
4.691667	0.5	0.023000
4.700000	0.5	0.022500
4.708333	0.5	0.022000
4.716667	0.5	0.021250
4.725000	0.5	0.021250
4.733333	0.5	0.021000
4.741667	0.5	0.020750
4.750000	0.5	0.020875
4.758333	0.5	0.020375
4.766667	0.5	0.020625
4.775000	0.5	0.020500
4.783333	0.5	0.019875
4.791667	0.5	0.019375
4.800000	0.5	0.019500
4.808333	0.5	0.018875
4.816667	0.5	0.018625
4.825000	0.5	0.018125
4.833333	0.5	0.017625
4.841667	0.5	0.017250
4.850000	0.5	0.017250
4.858333	0.5	0.016750
4.866667	0.5	0.017000
4.875000	0.5	0.016875
4.883333	0.5	0.016875
4.891667	0.5	0.016500
4.900000	0.5	0.016250
4.908333	0.5	0.016125
4.916667	0.5	0.015875
4.925000	0.5	0.015750
4.933333	0.5	0.015625
4.941667	0.5	0.015125
4.950000	0.5	0.014875
4.958333	0.5	0.014750
4.966667	0.5	0.014625
4.975000	0.5	0.014250
4.983333	0.5	0.014000
4.991667	0.5	0.014125
5.000000	0.5	0.014000
5.008333	0.5	0.013875
5.016667	0.5	0.014000
5.025000	0.5	0.013625
5.033333	0.5	0.014000
5.041667	0.5	0.013750
5.050000	0.5	0.013375
5.058333	0.5	0.013500
5.066667	0.5	0.013500
5.075000	0.5	0.013625
5.083333	0.5	0.013625
5.091667	0.5	0.013500
5.100000	0.5	0.013250
5.108333	0.5	0.013500
5.116667	0.5	0.013625
5.125000	0.5	0.013375
5.133333	0.5	0.013375
5.141667	0.5	0.013125
5.150000	0.5	0.013250
5.158333	0.5	0.013500
5.166667	0.5	0.013500
5.175000	0.5	0.013750
5.183333	0.5	0.014125
5.191667	0.5	0.014500
5.200000	0.5	0.014625
5.208333	0.5	0.015125
5.216667	0.5	0.014750
5.225000	0.5	0.014875
5.233333	0.5	0.014750
5.241667	0.5	0.015000
5.250000	0.5	0.015000
5.258333	0.5	0.015000
5.266667	0.5	0.015125
5.275000	0.5	0.015375
5.283333	0.5	0.015250
5.291667	0.5	0.015000
5.300000	0.5	0.014875
5.308333	0.5	0.015250
5.316667	0.5	0.015500
5.325000	0.5	0.015500
5.333333	0.5	0.014875
5.341667	0.5	0.015000
5.350000	0.5	0.014875
5.358333	0.5	0.015125
5.366667	0.5	0.015250
5.375000	0.5	0.015250
5.383333	0.5	0.015500
5.391667	0.5	0.014875
5.400000	0.5	0.014625
5.408333	0.5	0.014625
5.416667	0.5	0.015000
5.425000	0.5	0.014750
5.433333	0.5	0.014500
5.441667	0.5	0.014500
5.450000	0.5	0.014250
5.458333	0.5	0.014000
5.466667	0.5	0.013625
5.475000	0.5	0.013625
5.483333	0.5	0.013375
5.491667	0.5	0.012750
5.500000	0.5	0.012250
5.508333	0.5	0.011625
5.516667	0.5	0.011250
5.525000	0.5	0.010500
5.533333	0.5	0.009625
5.541667	0.5	0.009250
5.550000	0.5	0.008625
5.558333	0.5	0.007750
5.566667	0.5	0.007250
5.575000	0.5	0.007000
5.583333	0.5	0.006625
5.591667	0.5	0.005750
5.600000	0.5	0.005625
5.608333	0.5	0.005375
5.616667	0.5	0.004750
5.625000	0.5	0.004125
5.633333	0.5	0.003250
5.641667	0.5	0.003000
5.650000	0.5	0.003000
5.658333	0.5	0.002750
5.666667	0.5	0.002500
5.675000	0.5	0.002250
5.683333	0.5	0.001625
5.691667	0.5	0.001500
5.700000	0.5	0.001000
5.708333	0.5	0.000750
5.716667	0.5	0.000375
5.725000	0.5	0.000250
5.733333	0.5	0.000000
5.741667	0.5	0.000125
5.750000	0.5	0.000000
5.758333	0.5	0.000000
5.766667	0.5	-0.000250
5.775000	0.5	-0.000375
5.783333	0.5	-0.000375
5.791667	0.5	-0.000375
5.800000	0.5	-0.000375
5.808333	0.5	-0.000125
5.816667	0.5	-0.000125
5.825000	0.5	-0.000250
5.833333	0.5	-0.000125
5.841667	0.5	-0.000125
5.850000	0.5	-0.000125
5.858333	0.5	0.000375
5.866667	0.5	0.000500
5.875000	0.5	0.000875
5.883333	0.5	0.000875
5.891667	0.5	0.001000
5.900000	0.5	0.001125
5.908333	0.5	0.001375
5.916667	0.5	0.001375
5.925000	0.5	0.000875
5.933333	0.5	0.001250
5.941667	0.5	0.001375
5.950000	0.5	0.001875
5.958333	0.5	0.002000
5.966667	0.5	0.002250
5.975000	0.5	0.002250
5.983333	0.5	0.002625
5.991667	0.5	0.003000
6.000000	0.5	0.002875
6.008333	0.5	0.003125
6.016667	0.5	0.003375
6.025000	0.5	0.003500
6.033333	0.5	0.003875
6.041667	0.5	0.004250
6.050000	0.5	0.004375
6.058333	0.5	0.004125
6.066667	0.5	0.004750
6.075000	0.5	0.004750
6.083333	0.5	0.005375
6.091667	0.5	0.005500
6.100000	0.5	0.006000
6.108333	0.5	0.006625
6.116667	0.5	0.007500
6.125000	0.5	0.008125
6.133333	0.5	0.009625
6.141667	0.5	0.010875
6.150000	0.5	0.011750
6.158333	0.5	0.013125
6.166667	0.5	0.014625
6.175000	0.5	0.016000
6.183333	0.5	0.017375
6.191667	0.5	0.019000
6.200000	0.5	0.019625
6.208333	0.5	0.020375
6.216667	0.5	0.021125
6.225000	0.5	0.021375
6.233333	0.5	0.021250
6.241667	0.5	0.021250
6.250000	0.5	0.021000
6.258333	0.5	0.020375
6.266667	0.5	0.019375
6.275000	0.5	0.018625
6.283333	0.5	0.017750
6.291667	0.5	0.016500
6.300000	0.5	0.015250
6.308333	0.5	0.013875
6.316667	0.5	0.012750
6.325000	0.5	0.011625
6.333333	0.5	0.010250
6.341667	0.5	0.009375
6.350000	0.5	0.008375
6.358333	0.5	0.007750
6.366667	0.5	0.007000
6.375000	0.5	0.006125
6.383333	0.5	0.005375
6.391667	0.5	0.005125
6.400000	0.5	0.004750
6.408333	0.5	0.004750
6.416667	0.5	0.005000
6.425000	0.5	0.005250
6.433333	0.5	0.005125
6.441667	0.5	0.005375
6.450000	0.5	0.006125
6.458333	0.5	0.006750
6.466667	0.5	0.007250
6.475000	0.5	0.007875
6.483333	0.5	0.008250
6.491667	0.5	0.008125
6.500000	0.5	0.008500
6.508333	0.5	0.008875
6.516667	0.5	0.009000
6.525000	0.5	0.009000
6.533333	0.5	0.008875
6.541667	0.5	0.008875
6.550000	0.5	0.008875
6.558333	0.5	0.009000
6.566667	0.5	0.009125
6.575000	0.5	0.009375
6.583333	0.5	0.009625
6.591667	0.5	0.010125
6.600000	0.5	0.010250
6.608333	0.5	0.009875
6.616667	0.5	0.009875
6.625000	0.5	0.009750
6.633333	0.5	0.009625
6.641667	0.5	0.009500
6.650000	0.5	0.009500
6.658333	0.5	0.009625
6.666667	0.5	0.009750
6.675000	0.5	0.008875
6.683333	0.5	0.008375
6.691667	0.5	0.007875
6.700000	0.5	0.006875
6.708333	0.5	0.005000
6.716667	0.5	0.002125
6.725000	0.5	-0.002000
6.733333	0.5	-0.009500
6.741667	0.5	-0.021500
6.750000	0.5	-0.042000
6.758333	0.5	-0.074625
6.766667	0.5	-0.127250
6.775000	0.5	-0.208875
6.783333	0.5	-0.330750
6.791667	0.5	-0.504000
6.800000	0.5	-0.735125
6.808333	0.5	-1.024000
6.816667	0.5	-1.360125
6.825000	0.5	-1.723250
6.833333	0.5	-2.079125
6.841667	0.5	-2.386000
6.850000	0.5	-2.595125
6.858333	0.5	-2.655750
6.866667	0.5	-2.516250
6.875000	0.5	-2.131375
6.883333	0.5	-1.460750
6.891667	0.5	-0.473000
6.900000	0.5	0.852750
6.908333	0.5	2.523500
6.916667	0.5	4.529625
6.925000	0.5	6.841000
6.933333	0.5	9.400875
6.941667	0.5	12.121375
6.950000	0.5	14.882500
6.958333	0.5	17.534750
6.966667	0.5	19.914000
6.975000	0.5	21.857875
6.983333	0.5	23.238625
6.991667	0.5	23.975000
7.000000	0.5	24.050125
7.008333	0.5	23.509375
7.016667	0.5	22.446500
7.025000	0.5	20.984750
7.033333	0.5	19.254875
7.041667	0.5	17.382875
7.050000	0.5	15.474750
7.058333	0.5	13.614250
7.066667	0.5	11.859125
7.075000	0.5	10.246500
7.083333	0.5	8.795125
7.091667	0.5	7.510625
7.100000	0.5	6.388000
7.108333	0.5	5.417000
7.116667	0.5	4.584750
7.125000	0.5	3.874875
7.133333	0.5	3.273125
7.141667	0.5	2.764375
7.150000	0.5	2.335750
7.158333	0.5	1.975500
7.166667	0.5	1.672875
7.175000	0.5	1.418625
7.183333	0.5	1.205375
7.191667	0.5	1.026625
7.200000	0.5	0.876000
7.208333	0.5	0.749500
7.216667	0.5	0.643125
7.225000	0.5	0.553500
7.233333	0.5	0.477750
7.241667	0.5	0.413625
7.250000	0.5	0.359500
7.258333	0.5	0.313625
7.266667	0.5	0.274625
7.275000	0.5	0.241500
7.283333	0.5	0.213125
7.291667	0.5	0.188875
7.300000	0.5	0.168125
7.308333	0.5	0.150375
7.316667	0.5	0.134875
7.325000	0.5	0.121500
7.333333	0.5	0.110000
7.341667	0.5	0.100000
7.350000	0.5	0.091750
7.358333	0.5	0.084625
7.366667	0.5	0.078750
7.375000	0.5	0.073500
7.383333	0.5	0.069125
7.391667	0.5	0.065500
7.400000	0.5	0.062375
7.408333	0.5	0.059125
7.416667	0.5	0.056125
7.425000	0.5	0.053500
7.433333	0.5	0.051375
7.441667	0.5	0.049625
7.450000	0.5	0.048000
7.458333	0.5	0.046125
7.466667	0.5	0.044750
7.475000	0.5	0.043500
7.483333	0.5	0.042250
7.491667	0.5	0.040875
7.500000	0.5	0.039750
7.508333	0.5	0.038750
7.516667	0.5	0.037500
7.525000	0.5	0.036750
7.533333	0.5	0.036375
7.541667	0.5	0.035500
7.550000	0.5	0.034500
7.558333	0.5	0.033375
7.566667	0.5	0.032250
7.575000	0.5	0.031250
7.583333	0.5	0.030375
7.591667	0.5	0.029375
7.600000	0.5	0.028375
7.608333	0.5	0.027500
7.616667	0.5	0.026625
7.625000	0.5	0.025625
7.633333	0.5	0.024625
7.641667	0.5	0.023500
7.650000	0.5	0.022250
7.658333	0.5	0.021250
7.666667	0.5	0.020250
7.675000	0.5	0.019250
7.683333	0.5	0.018250
7.691667	0.5	0.017625
7.700000	0.5	0.016875
7.708333	0.5	0.015875
7.716667	0.5	0.015000
7.725000	0.5	0.014250
7.733333	0.5	0.013625
7.741667	0.5	0.013375
7.750000	0.5	0.013000
7.758333	0.5	0.013125
7.766667	0.5	0.013000
7.775000	0.5	0.012500
7.783333	0.5	0.013000
7.791667	0.5	0.013250
7.800000	0.5	0.013375
7.808333	0.5	0.013375
7.816667	0.5	0.013625
7.825000	0.5	0.013875
7.833333	0.5	0.014000
7.841667	0.5	0.014500
7.850000	0.5	0.015125
7.858333	0.5	0.015625
7.866667	0.5	0.016625
7.875000	0.5	0.017500
7.883333	0.5	0.018625
7.891667	0.5	0.020125
7.900000	0.5	0.022000
7.908333	0.5	0.024000
7.916667	0.5	0.026375
7.925000	0.5	0.029500
7.933333	0.5	0.034000
7.941667	0.5	0.038750
7.950000	0.5	0.044750
7.958333	0.5	0.052250
7.966667	0.5	0.061750
7.975000	0.5	0.073250
7.983333	0.5	0.088125
7.991667	0.5	0.106250
8.000000	0.5	0.129500
8.008333	0.5	0.158375
8.016667	0.5	0.194750
8.025000	0.5	0.239875
8.033333	0.5	0.295125
8.041667	0.5	0.362000
8.050000	0.5	0.442375
8.058333	0.5	0.536875
8.066667	0.5	0.647000
8.075000	0.5	0.774125
8.083333	0.5	0.918500
8.091667	0.5	1.081500
8.100000	0.5	1.262750
8.108333	0.5	1.461250
8.116667	0.5	1.678000
8.125000	0.5	1.913250
8.133333	0.5	2.165625
8.141667	0.5	2.434875
8.150000	0.5	2.719625
8.158333	0.5	3.020375
8.166667	0.5	3.335875
8.175000	0.5	3.665875
8.183333	0.5	4.008875
8.191667	0.5	4.364625
8.200000	0.5	4.733250
8.208333	0.5	5.112750
8.216667	0.5	5.503250
8.225000	0.5	5.905125
8.233333	0.5	6.316500
8.241667	0.5	6.737125
8.250000	0.5	7.166250
8.258333	0.5	7.603375
8.266667	0.5	8.048875
8.275000	0.5	8.501500
8.283333	0.5	8.961250
8.291667	0.5	9.427875
8.300000	0.5	9.901000
8.308333	0.5	10.380125
8.316667	0.5	10.864625
8.325000	0.5	11.354250
8.333333	0.5	11.848375
8.341667	0.5	12.345125
8.350000	0.5	12.840875
8.358333	0.5	13.328250
8.366667	0.5	13.791375
8.375000	0.5	14.201750
8.383333	0.5	14.518250
8.391667	0.5	14.688500
8.400000	0.5	14.659000
8.408333	0.5	14.389000
8.416667	0.5	13.862375
8.425000	0.5	13.094375
8.433333	0.5	12.127375
8.441667	0.5	11.023250
8.450000	0.5	9.849375
8.458333	0.5	8.669250
8.466667	0.5	7.534000
8.475000	0.5	6.478875
8.483333	0.5	5.525375
8.491667	0.5	4.681375
8.500000	0.5	3.946875
8.508333	0.5	3.315250
8.516667	0.5	2.777375
8.525000	0.5	2.322750
8.533333	0.5	1.940500
8.541667	0.5	1.621250
8.550000	0.5	1.355250
8.558333	0.5	1.134375
8.566667	0.5	0.950875
8.575000	0.5	0.799000
8.583333	0.5	0.673750
8.591667	0.5	0.570375
8.600000	0.5	0.485000
8.608333	0.5	0.414750
8.616667	0.5	0.356750
8.625000	0.5	0.308375
8.633333	0.5	0.267625
8.641667	0.5	0.234250
8.650000	0.5	0.206750
8.658333	0.5	0.183250
8.666667	0.5	0.163500
8.675000	0.5	0.147000
8.683333	0.5	0.133125
8.691667	0.5	0.121125
8.700000	0.5	0.110375
8.708333	0.5	0.101500
8.716667	0.5	0.093250
8.725000	0.5	0.086000
8.733333	0.5	0.079750
8.741667	0.5	0.073875
8.750000	0.5	0.069250
8.758333	0.5	0.065000
8.766667	0.5	0.060875
8.775000	0.5	0.057125
8.783333	0.5	0.054250
8.791667	0.5	0.051750
8.800000	0.5	0.049000
8.808333	0.5	0.046625
8.816667	0.5	0.044625
8.825000	0.5	0.042750
8.833333	0.5	0.040750
8.841667	0.5	0.039250
8.850000	0.5	0.038125
8.858333	0.5	0.036875
8.866667	0.5	0.036000
8.875000	0.5	0.035125
8.883333	0.5	0.034125
8.891667	0.5	0.033500
8.900000	0.5	0.032750
8.908333	0.5	0.032125
8.916667	0.5	0.031250
8.925000	0.5	0.030250
8.933333	0.5	0.029625
8.941667	0.5	0.029000
8.950000	0.5	0.028375
8.958333	0.5	0.027500
8.966667	0.5	0.026625
8.975000	0.5	0.026250
8.983333	0.5	0.025750
8.991667	0.5	0.025375
9.000000	0.5	0.024875
9.008333	0.5	0.024500
9.016667	0.5	0.024250
9.025000	0.5	0.024125
9.033333	0.5	0.024125
9.041667	0.5	0.024125
9.050000	0.5	0.024000
9.058333	0.5	0.024375
9.066667	0.5	0.024750
9.075000	0.5	0.024875
9.083333	0.5	0.025125
9.091667	0.5	0.025125
9.100000	0.5	0.025875
9.108333	0.5	0.027000
9.116667	0.5	0.027875
9.125000	0.5	0.028500
9.133333	0.5	0.028875
9.141667	0.5	0.029625
9.150000	0.5	0.030125
9.158333	0.5	0.030750
9.166667	0.5	0.031500
9.175000	0.5	0.032125
9.183333	0.5	0.033000
9.191667	0.5	0.033375
9.200000	0.5	0.034125
9.208333	0.5	0.034875
9.216667	0.5	0.035250
9.225000	0.5	0.035875
9.233333	0.5	0.036625
9.241667	0.5	0.037250
9.250000	0.5	0.037875
9.258333	0.5	0.038250
9.266667	0.5	0.038625
9.275000	0.5	0.038875
9.283333	0.5	0.039375
9.291667	0.5	0.039875
9.300000	0.5	0.040125
9.308333	0.5	0.040250
9.316667	0.5	0.040250
9.325000	0.5	0.039750
9.333333	0.5	0.039750
9.341667	0.5	0.039750
9.350000	0.5	0.039500
9.358333	0.5	0.038750
9.366667	0.5	0.038000
9.375000	0.5	0.037500
9.383333	0.5	0.037000
9.391667	0.5	0.036500
9.400000	0.5	0.035750
9.408333	0.5	0.035000
9.416667	0.5	0.034750
9.425000	0.5	0.034375
9.433333	0.5	0.033500
9.441667	0.5	0.032875
9.450000	0.5	0.031875
9.458333	0.5	0.031375
9.466667	0.5	0.030875
9.475000	0.5	0.030500
9.483333	0.5	0.030375
9.491667	0.5	0.030000
9.500000	0.5	0.029625
9.508333	0.5	0.029625
9.516667	0.5	0.030250
9.525000	0.5	0.030750
9.533333	0.5	0.031250
9.541667	0.5	0.031750
9.550000	0.5	0.032750
9.558333	0.5	0.033750
9.566667	0.5	0.034875
9.575000	0.5	0.036500
9.583333	0.5	0.037750
9.591667	0.5	0.039500
9.600000	0.5	0.041375
9.608333	0.5	0.043000
9.616667	0.5	0.044875
9.625000	0.5	0.046625
9.633333	0.5	0.048500
9.641667	0.5	0.050500
9.650000	0.5	0.051875
9.658333	0.5	0.053500
9.666667	0.5	0.054625
9.675000	0.5	0.056125
9.683333	0.5	0.057625
9.691667	0.5	0.058875
9.700000	0.5	0.060125
9.708333	0.5	0.061625
9.716667	0.5	0.063125
9.725000	0.5	0.064500
9.733333	0.5	0.066000
9.741667	0.5	0.067625
9.750000	0.5	0.069250
9.758333	0.5	0.070750
9.766667	0.5	0.072250
9.775000	0.5	0.074250
9.783333	0.5	0.076875
9.791667	0.5	0.079125
9.800000	0.5	0.081625
9.808333	0.5	0.083875
9.816667	0.5	0.086500
9.825000	0.5	0.089500
9.833333	0.5	0.092750
9.841667	0.5	0.096000
9.850000	0.5	0.099250
9.858333	0.5	0.102625
9.866667	0.5	0.105875
9.875000	0.5	0.108875
9.883333	0.5	0.111500
9.891667	0.5	0.113750
9.900000	0.5	0.115750
9.908333	0.5	0.117375
9.916667	0.5	0.118250
9.925000	0.5	0.118750
9.933333	0.5	0.118625
9.941667	0.5	0.118000
9.950000	0.5	0.117000
9.958333	0.5	0.115000
9.966667	0.5	0.112625
9.975000	0.5	0.109750
9.983333	0.5	0.106375
9.991667	0.5	0.102750
10.000000	0.5	0.098500
10.008333	0.5	0.093750
10.016667	0.5	0.088750
10.025000	0.5	0.083875
10.033333	0.5	0.078125
10.041667	0.5	0.072250
10.050000	0.5	0.066750
10.058333	0.5	0.061250
10.066667	0.5	0.056125
10.075000	0.5	0.051250
10.083333	0.5	0.046375
10.091667	0.5	0.041375
10.100000	0.5	0.036750
10.108333	0.5	0.032250
10.116667	0.5	0.028125
10.125000	0.5	0.024000
10.133333	0.5	0.020250
10.141667	0.5	0.016625
10.150000	0.5	0.013125
10.158333	0.5	0.009750
10.166667	0.5	0.007250
10.175000	0.5	0.005250
10.183333	0.5	0.003625
10.191667	0.5	0.001750
10.200000	0.5	0.000500
10.208333	0.5	-0.000125
10.216667	0.5	-0.001125
10.225000	0.5	-0.001625
10.233333	0.5	-0.002375
10.241667	0.5	-0.002500
10.250000	0.5	-0.002375
10.258333	0.5	-0.002250
10.266667	0.5	-0.002125
10.275000	0.5	-0.002000
10.283333	0.5	-0.002000
10.291667	0.5	-0.001875
10.300000	0.5	-0.001875
10.308333	0.5	-0.001500
10.316667	0.5	-0.001750
10.325000	0.5	-0.001750
10.333333	0.5	-0.001875
10.341667	0.5	-0.002125
10.350000	0.5	-0.001500
10.358333	0.5	-0.001625
10.366667	0.5	-0.001875
10.375000	0.5	-0.002250
10.383333	0.5	-0.002375
10.391667	0.5	-0.002375
10.400000	0.5	-0.002750
10.408333	0.5	-0.002875
10.416667	0.5	-0.003125
10.425000	0.5	-0.003000
10.433333	0.5	-0.003500
10.441667	0.5	-0.003625
10.450000	0.5	-0.004000
10.458333	0.5	-0.003875
10.466667	0.5	-0.003500
10.475000	0.5	-0.003250
10.483333	0.5	-0.003125
10.491667	0.5	-0.003250
10.500000	0.5	-0.002750
10.508333	0.5	-0.002375
10.516667	0.5	-0.002000
10.525000	0.5	-0.001625
10.533333	0.5	-0.001375
10.541667	0.5	-0.000875
10.550000	0.5	-0.000375
10.558333	0.5	0.000000
10.566667	0.5	0.000000
10.575000	0.5	0.000500
10.583333	0.5	0.001000
10.591667	0.5	0.001500
10.600000	0.5	0.001375
10.608333	0.5	0.001250
10.616667	0.5	0.001000
10.625000	0.5	0.000875
10.633333	0.5	0.000625
10.641667	0.5	0.000375
10.650000	0.5	0.000250
10.658333	0.5	0.000000
10.666667	0.5	-0.000250
10.675000	0.5	-0.000750
10.683333	0.5	-0.001125
10.691667	0.5	-0.001375
10.700000	0.5	-0.001750
10.708333	0.5	-0.002000
10.716667	0.5	-0.002375
10.725000	0.5	-0.003000
10.733333	0.5	-0.003750
10.741667	0.5	-0.004375
10.750000	0.5	-0.005125
10.758333	0.5	-0.005625
10.766667	0.5	-0.006000
10.775000	0.5	-0.006375
10.783333	0.5	-0.006875
10.791667	0.5	-0.006875
10.800000	0.5	-0.007000
10.808333	0.5	-0.007250
10.816667	0.5	-0.007375
10.825000	0.5	-0.007750
10.833333	0.5	-0.007500
10.841667	0.5	-0.007625
10.850000	0.5	-0.007875
10.858333	0.5	-0.008250
10.866667	0.5	-0.008375
10.875000	0.5	-0.008625
10.883333	0.5	-0.009125
10.891667	0.5	-0.008875
10.900000	0.5	-0.008500
10.908333	0.5	-0.008375
10.916667	0.5	-0.007750
10.925000	0.5	-0.007625
10.933333	0.5	-0.007625
10.941667	0.5	-0.007750
10.950000	0.5	-0.007500
10.958333	0.5	-0.007625
10.966667	0.5	-0.007250
10.975000	0.5	-0.006750
10.983333	0.5	-0.006250
10.991667	0.5	-0.006125
11.000000	0.5	-0.005500
11.008333	0.5	-0.005625
11.016667	0.5	-0.005625
11.025000	0.5	-0.005250
11.033333	0.5	-0.004750
11.041667	0.5	-0.004000
11.050000	0.5	-0.003375
11.058333	0.5	-0.002625
11.066667	0.5	-0.002375
11.075000	0.5	-0.001625
11.083333	0.5	-0.000875
11.091667	0.5	-0.000750
11.100000	0.5	-0.000125
11.108333	0.5	0.000500
11.116667	0.5	0.001000
11.125000	0.5	0.001625
11.133333	0.5	0.002125
11.141667	0.5	0.002625
11.150000	0.5	0.003000
11.158333	0.5	0.003375
11.166667	0.5	0.003500
11.175000	0.5	0.003500
11.183333	0.5	0.003250
11.191667	0.5	0.003125
11.200000	0.5	0.003250
11.208333	0.5	0.003250
11.216667	0.5	0.002875
11.225000	0.5	0.002125
11.233333	0.5	0.001375
11.241667	0.5	0.000875
11.250000	0.5	0.000000
11.258333	0.5	-0.000625
11.266667	0.5	-0.001375
11.275000	0.5	-0.002000
11.283333	0.5	-0.002375
11.291667	0.5	-0.003250
11.300000	0.5	-0.004125
11.308333	0.5	-0.005250
11.316667	0.5	-0.006000
11.325000	0.5	-0.007000
11.333333	0.5	-0.007875
11.341667	0.5	-0.008500
11.350000	0.5	-0.009625
11.358333	0.5	-0.010500
11.366667	0.5	-0.011500
11.375000	0.5	-0.012000
11.383333	0.5	-0.013500
11.391667	0.5	-0.014500
11.400000	0.5	-0.014875
11.408333	0.5	-0.015500
11.416667	0.5	-0.016000
11.425000	0.5	-0.016750
11.433333	0.5	-0.017750
11.441667	0.5	-0.018625
11.450000	0.5	-0.019125
11.458333	0.5	-0.019875
11.466667	0.5	-0.020375
11.475000	0.5	-0.021250
11.483333	0.5	-0.021750
11.491667	0.5	-0.022375
11.500000	0.5	-0.022375
11.508333	0.5	-0.023000
11.516667	0.5	-0.023000
11.525000	0.5	-0.023625
11.533333	0.5	-0.023750
11.541667	0.5	-0.023750
11.550000	0.5	-0.023875
11.558333	0.5	-0.023875
11.566667	0.5	-0.024250
11.575000	0.5	-0.024000
11.583333	0.5	-0.023625
11.591667	0.5	-0.023750
11.600000	0.5	-0.023625
11.608333	0.5	-0.023625
11.616667	0.5	-0.023500
11.625000	0.5	-0.023125
11.633333	0.5	-0.022625
11.641667	0.5	-0.021875
11.650000	0.5	-0.021625
11.658333	0.5	-0.021125
11.666667	0.5	-0.021000
11.675000	0.5	-0.020750
11.683333	0.5	-0.020625
11.691667	0.5	-0.020250
11.700000	0.5	-0.019750
11.708333	0.5	-0.019250
11.716667	0.5	-0.019250
11.725000	0.5	-0.019000
11.733333	0.5	-0.018875
11.741667	0.5	-0.018500
11.750000	0.5	-0.017875
11.758333	0.5	-0.017250
11.766667	0.5	-0.016750
11.775000	0.5	-0.016250
11.783333	0.5	-0.016125
11.791667	0.5	-0.015625
11.800000	0.5	-0.015000
11.808333	0.5	-0.014250
11.816667	0.5	-0.013000
11.825000	0.5	-0.012500
11.833333	0.5	-0.012000
11.841667	0.5	-0.011125
11.850000	0.5	-0.010375
11.858333	0.5	-0.009625
11.866667	0.5	-0.009000
11.875000	0.5	-0.008000
11.883333	0.5	-0.007000
11.891667	0.5	-0.006625
11.900000	0.5	-0.006000
11.908333	0.5	-0.004875
11.916667	0.5	-0.004375
11.925000	0.5	-0.003625
11.933333	0.5	-0.003000
11.941667	0.5	-0.002750
11.950000	0.5	-0.002375
11.958333	0.5	-0.002250
11.966667	0.5	-0.001875
11.975000	0.5	-0.001500
11.983333	0.5	-0.001250
11.991667	0.5	-0.001500
12.000000	0.5	-0.002125
12.008333	0.5	-0.002125
12.016667	0.5	-0.002250
12.025000	0.5	-0.003250
12.033333	0.5	-0.004000
12.041667	0.5	-0.004750
12.050000	0.5	-0.005125
12.058333	0.5	-0.005750
12.066667	0.5	-0.006625
12.075000	0.5	-0.007750
12.083333	0.5	-0.008750
12.091667	0.5	-0.009750
12.100000	0.5	-0.011250
12.108333	0.5	-0.012750
12.116667	0.5	-0.013750
12.125000	0.5	-0.015000
12.133333	0.5	-0.016500
12.141667	0.5	-0.018000
12.150000	0.5	-0.018875
12.158333	0.5	-0.020125
12.166667	0.5	-0.020875
12.175000	0.5	-0.021750
12.183333	0.5	-0.022500
12.191667	0.5	-0.023500
12.200000	0.5	-0.024250
12.208333	0.5	-0.025000
12.216667	0.5	-0.025500
12.225000	0.5	-0.025875
12.233333	0.5	-0.026375
12.241667	0.5	-0.026875
12.250000	0.5	-0.026875
12.258333	0.5	-0.026750
12.266667	0.5	-0.026500
12.275000	0.5	-0.026500
12.283333	0.5	-0.025875
12.291667	0.5	-0.025875
12.300000	0.5	-0.025625
12.308333	0.5	-0.025250
12.316667	0.5	-0.024500
12.325000	0.5	-0.023500
12.333333	0.5	-0.022625
12.341667	0.5	-0.021750
12.350000	0.5	-0.021000
12.358333	0.5	-0.020625
12.366667	0.5	-0.020250
12.375000	0.5	-0.019625
12.383333	0.5	-0.019000
12.391667	0.5	-0.018500
12.400000	0.5	-0.018375
12.408333	0.5	-0.018375
12.416667	0.5	-0.018250
12.425000	0.5	-0.018375
12.433333	0.5	-0.018500
12.441667	0.5	-0.019125
12.450000	0.5	-0.019750
12.458333	0.5	-0.020750
12.466667	0.5	-0.021500
12.475000	0.5	-0.022375
12.483333	0.5	-0.022875
12.491667	0.5	-0.024000
12.500000	0.5	-0.024625
12.508333	0.5	-0.025625
12.516667	0.5	-0.026250
12.525000	0.5	-0.027000
12.533333	0.5	-0.027125
12.541667	0.5	-0.027375
12.550000	0.5	-0.027375
12.558333	0.5	-0.027750
12.566667	0.5	-0.028125
12.575000	0.5	-0.028500
12.583333	0.5	-0.028375
12.591667	0.5	-0.028625
12.600000	0.5	-0.028625
12.608333	0.5	-0.028750
12.616667	0.5	-0.028625
12.625000	0.5	-0.028500
12.633333	0.5	-0.028500
12.641667	0.5	-0.028125
12.650000	0.5	-0.027750
12.658333	0.5	-0.027375
12.666667	0.5	-0.027625
12.675000	0.5	-0.027125
12.683333	0.5	-0.027375
12.691667	0.5	-0.027125
12.700000	0.5	-0.026750
12.708333	0.5	-0.026500
12.716667	0.5	-0.025875
12.725000	0.5	-0.025125
12.733333	0.5	-0.024625
12.741667	0.5	-0.024750
12.750000	0.5	-0.024500
12.758333	0.5	-0.024500
12.766667	0.5	-0.023750
12.775000	0.5	-0.023625
12.783333	0.5	-0.023250
12.791667	0.5	-0.023250
12.800000	0.5	-0.023125
12.808333	0.5	-0.023000
12.816667	0.5	-0.022875
12.825000	0.5	-0.022750
12.833333	0.5	-0.022125
12.841667	0.5	-0.021750
12.850000	0.5	-0.021375
12.858333	0.5	-0.021500
12.866667	0.5	-0.021250
12.875000	0.5	-0.021500
12.883333	0.5	-0.021625
12.891667	0.5	-0.022000
12.900000	0.5	-0.022125
12.908333	0.5	-0.022125
12.916667	0.5	-0.022375
12.925000	0.5	-0.022875
12.933333	0.5	-0.023500
12.941667	0.5	-0.023875
12.950000	0.5	-0.024000
12.958333	0.5	-0.024500
12.966667	0.5	-0.024750
12.975000	0.5	-0.025250
12.983333	0.5	-0.025375
12.991667	0.5	-0.026000
13.000000	0.5	-0.026250
13.008333	0.5	-0.026750
13.016667	0.5	-0.027000
13.025000	0.5	-0.027250
13.033333	0.5	-0.027500
13.041667	0.5	-0.027875
13.050000	0.5	-0.028375
13.058333	0.5	-0.028875
13.066667	0.5	-0.029250
13.075000	0.5	-0.029875
13.083333	0.5	-0.030625
13.091667	0.5	-0.031000
13.100000	0.5	-0.031375
13.108333	0.5	-0.031875
13.116667	0.5	-0.032375
13.125000	0.5	-0.033250
13.133333	0.5	-0.033750
13.141667	0.5	-0.034250
13.150000	0.5	-0.034875
13.158333	0.5	-0.035500
13.166667	0.5	-0.036250
13.175000	0.5	-0.036375
13.183333	0.5	-0.036750
13.191667	0.5	-0.037000
13.200000	0.5	-0.037625
13.208333	0.5	-0.038375
13.216667	0.5	-0.039250
13.225000	0.5	-0.039875
13.233333	0.5	-0.040500
13.241667	0.5	-0.040875
13.250000	0.5	-0.041750
13.258333	0.5	-0.042625
13.266667	0.5	-0.043375
13.275000	0.5	-0.043875
13.283333	0.5	-0.044500
13.291667	0.5	-0.044875
13.300000	0.5	-0.045375
13.308333	0.5	-0.046125
13.316667	0.5	-0.046750
13.325000	0.5	-0.047625
13.333333	0.5	-0.048250
13.341667	0.5	-0.049125
13.350000	0.5	-0.049500
13.358333	0.5	-0.049875
13.366667	0.5	-0.050375
13.375000	0.5	-0.050750
13.383333	0.5	-0.051125
13.391667	0.5	-0.051500
13.400000	0.5	-0.052125
13.408333	0.5	-0.052750
13.416667	0.5	-0.052875
13.425000	0.5	-0.052750
13.433333	0.5	-0.052875
13.441667	0.5	-0.053000
13.450000	0.5	-0.053125
13.458333	0.5	-0.053125
13.466667	0.5	-0.053375
13.475000	0.5	-0.053875
13.483333	0.5	-0.054375
13.491667	0.5	-0.054375
13.500000	0.5	-0.054000
13.508333	0.5	-0.053500
13.516667	0.5	-0.053125
13.525000	0.5	-0.053125
13.533333	0.5	-0.053250
13.541667	0.5	-0.052875
13.550000	0.5	-0.052625
13.558333	0.5	-0.052375
13.566667	0.5	-0.052000
13.575000	0.5	-0.051250
13.583333	0.5	-0.051125
13.591667	0.5	-0.051000
13.600000	0.5	-0.050625
13.608333	0.5	-0.050250
13.616667	0.5	-0.049750
13.625000	0.5	-0.049875
13.633333	0.5	-0.049375
13.641667	0.5	-0.048500
13.650000	0.5	-0.047500
13.658333	0.5	-0.046500
13.666667	0.5	-0.046000
13.675000	0.5	-0.045625
13.683333	0.5	-0.045000
13.691667	0.5	-0.044625
13.700000	0.5	-0.044000
13.708333	0.5	-0.043625
13.716667	0.5	-0.043000
13.725000	0.5	-0.042125
13.733333	0.5	-0.041500
13.741667	0.5	-0.041250
13.750000	0.5	-0.040625
13.758333	0.5	-0.039875
13.766667	0.5	-0.039500
13.775000	0.5	-0.038875
13.783333	0.5	-0.038000
13.791667	0.5	-0.037125
13.800000	0.5	-0.036750
13.808333	0.5	-0.036000
13.816667	0.5	-0.035625
13.825000	0.5	-0.035375
13.833333	0.5	-0.034750
13.841667	0.5	-0.034250
13.850000	0.5	-0.033625
13.858333	0.5	-0.033125
13.866667	0.5	-0.032500
13.875000	0.5	-0.031875
13.883333	0.5	-0.031625
13.891667	0.5	-0.031625
13.900000	0.5	-0.031500
13.908333	0.5	-0.031625
13.916667	0.5	-0.031500
13.925000	0.5	-0.031500
13.933333	0.5	-0.031500
13.941667	0.5	-0.031625
13.950000	0.5	-0.031625
13.958333	0.5	-0.031375
13.966667	0.5	-0.031125
13.975000	0.5	-0.030500
13.983333	0.5	-0.030625
13.991667	0.5	-0.030875
14.000000	0.5	-0.031125
14.008333	0.5	-0.031125
14.016667	0.5	-0.031500
14.025000	0.5	-0.031500
14.033333	0.5	-0.031750
14.041667	0.5	-0.031875
14.050000	0.5	-0.031875
14.058333	0.5	-0.032375
14.066667	0.5	-0.033125
14.075000	0.5	-0.033125
14.083333	0.5	-0.033375
14.091667	0.5	-0.033625
14.100000	0.5	-0.034250
14.108333	0.5	-0.034625
14.116667	0.5	-0.035250
14.125000	0.5	-0.035500
14.133333	0.5	-0.036250
14.141667	0.5	-0.036875
14.150000	0.5	-0.037375
14.158333	0.5	-0.037875
14.166667	0.5	-0.038500
14.175000	0.5	-0.038750
14.183333	0.5	-0.039375
14.191667	0.5	-0.040250
14.200000	0.5	-0.040875
14.208333	0.5	-0.041500
14.216667	0.5	-0.041750
14.225000	0.5	-0.042500
14.233333	0.5	-0.043250
14.241667	0.5	-0.043750
14.250000	0.5	-0.044125
14.258333	0.5	-0.044250
14.266667	0.5	-0.044875
14.275000	0.5	-0.045500
14.283333	0.5	-0.045750
14.291667	0.5	-0.046000
14.300000	0.5	-0.046250
14.308333	0.5	-0.046875
14.316667	0.5	-0.047250
14.325000	0.5	-0.047125
14.333333	0.5	-0.047375
14.341667	0.5	-0.047625
14.350000	0.5	-0.048000
14.358333	0.5	-0.048125
14.366667	0.5	-0.048250
14.375000	0.5	-0.048500
14.383333	0.5	-0.049125
14.391667	0.5	-0.049375
14.400000	0.5	-0.049250
14.408333	0.5	-0.049000
14.416667	0.5	-0.049125
14.425000	0.5	-0.049500
14.433333	0.5	-0.049500
14.441667	0.5	-0.049125
14.450000	0.5	-0.049000
14.458333	0.5	-0.049125
14.466667	0.5	-0.049000
14.475000	0.5	-0.048750
14.483333	0.5	-0.048125
14.491667	0.5	-0.047875
14.500000	0.5	-0.047625
14.508333	0.5	-0.047000
14.516667	0.5	-0.046750
14.525000	0.5	-0.046750
14.533333	0.5	-0.046375
14.541667	0.5	-0.045875
14.550000	0.5	-0.045625
14.558333	0.5	-0.045000
14.566667	0.5	-0.044250
14.575000	0.5	-0.043875
14.583333	0.5	-0.043250
14.591667	0.5	-0.042500
14.600000	0.5	-0.041875
14.608333	0.5	-0.041375
14.616667	0.5	-0.040750
14.625000	0.5	-0.040125
14.633333	0.5	-0.039250
14.641667	0.5	-0.038375
14.650000	0.5	-0.037625
14.658333	0.5	-0.036875
14.666667	0.5	-0.036250
14.675000	0.5	-0.035000
14.683333	0.5	-0.034125
14.691667	0.5	-0.033625
14.700000	0.5	-0.032875
14.708333	0.5	-0.031625
14.716667	0.5	-0.031250
14.725000	0.5	-0.031000
14.733333	0.5	-0.030250
14.741667	0.5	-0.029500
14.750000	0.5	-0.028750
14.758333	0.5	-0.028250
14.766667	0.5	-0.027375
14.775000	0.5	-0.026875
14.783333	0.5	-0.026250
14.791667	0.5	-0.025375
14.800000	0.5	-0.024750
14.808333	0.5	-0.024000
14.816667	0.5	-0.023500
14.825000	0.5	-0.023000
14.833333	0.5	-0.022375
14.841667	0.5	-0.022500
14.850000	0.5	-0.022750
14.858333	0.5	-0.022625
14.866667	0.5	-0.022500
14.875000	0.5	-0.022500
14.883333	0.5	-0.021875
14.891667	0.5	-0.021750
14.900000	0.5	-0.021250
14.908333	0.5	-0.021250
14.916667	0.5	-0.021250
14.925000	0.5	-0.021250
14.933333	0.5	-0.021000
14.941667	0.5	-0.021125
14.950000	0.5	-0.021250
14.958333	0.5	-0.021125
14.966667	0.5	-0.021000
14.975000	0.5	-0.021250
14.983333	0.5	-0.021250
14.991667	0.5	-0.021375
15.000000	0.5	-0.021500
15.008333	0.5	-0.021500
15.016667	0.5	-0.021750
15.025000	0.5	-0.021625
15.033333	0.5	-0.021250
15.041667	0.5	-0.021250
15.050000	0.5	-0.021875
15.058333	0.5	-0.022125
15.066667	0.5	-0.022625
15.075000	0.5	-0.022875
15.083333	0.5	-0.023375
15.091667	0.5	-0.023500
15.100000	0.5	-0.023250
15.108333	0.5	-0.023500
15.116667	0.5	-0.023750
15.125000	0.5	-0.024250
15.133333	0.5	-0.024625
15.141667	0.5	-0.025375
15.150000	0.5	-0.025875
15.158333	0.5	-0.026250
15.166667	0.5	-0.026875
15.175000	0.5	-0.027750
15.183333	0.5	-0.028375
15.191667	0.5	-0.029125
15.200000	0.5	-0.029750
15.208333	0.5	-0.030375
15.216667	0.5	-0.030875
15.225000	0.5	-0.031500
15.233333	0.5	-0.031875
15.241667	0.5	-0.032250
15.250000	0.5	-0.032750
15.258333	0.5	-0.033250
15.266667	0.5	-0.033750
15.275000	0.5	-0.034125
15.283333	0.5	-0.034500
15.291667	0.5	-0.035000
15.300000	0.5	-0.035375
15.308333	0.5	-0.035625
15.316667	0.5	-0.036125
15.325000	0.5	-0.036625
15.333333	0.5	-0.037125
15.341667	0.5	-0.037250
15.350000	0.5	-0.037750
15.358333	0.5	-0.037750
15.366667	0.5	-0.038375
15.375000	0.5	-0.038875
15.383333	0.5	-0.039375
15.391667	0.5	-0.039625
15.400000	0.5	-0.039875
15.408333	0.5	-0.040250
15.416667	0.5	-0.040250
15.425000	0.5	-0.040375
15.433333	0.5	-0.040500
15.441667	0.5	-0.040000
15.450000	0.5	-0.040125
15.458333	0.5	-0.039875
15.466667	0.5	-0.039500
15.475000	0.5	-0.039500
15.483333	0.5	-0.039125
15.491667	0.5	-0.039000
15.500000	0.5	-0.038750
15.508333	0.5	-0.038625
15.516667	0.5	-0.038250
15.525000	0.5	-0.037875
15.533333	0.5	-0.037625
15.541667	0.5	-0.037125
15.550000	0.5	-0.037000
15.558333	0.5	-0.036750
15.566667	0.5	-0.036875
15.575000	0.5	-0.036250
15.583333	0.5	-0.035625
15.591667	0.5	-0.035500
15.600000	0.5	-0.035500
15.608333	0.5	-0.035500
15.616667	0.5	-0.035375
15.625000	0.5	-0.035500
15.633333	0.5	-0.035250
15.641667	0.5	-0.035125
15.650000	0.5	-0.034875
15.658333	0.5	-0.035125
15.666667	0.5	-0.035375
15.675000	0.5	-0.035625
15.683333	0.5	-0.035500
15.691667	0.5	-0.035375
15.700000	0.5	-0.035250
15.708333	0.5	-0.035625
15.716667	0.5	-0.035500
15.725000	0.5	-0.035000
15.733333	0.5	-0.035000
15.741667	0.5	-0.035125
15.750000	0.5	-0.035375
15.758333	0.5	-0.035500
15.766667	0.5	-0.035625
15.775000	0.5	-0.035500
15.783333	0.5	-0.035250
15.791667	0.5	-0.035875
15.800000	0.5	-0.036250
15.808333	0.5	-0.036375
15.816667	0.5	-0.036625
15.825000	0.5	-0.036625
15.833333	0.5	-0.036500
15.841667	0.5	-0.036375
15.850000	0.5	-0.036375
15.858333	0.5	-0.036625
15.866667	0.5	-0.036750
15.875000	0.5	-0.036500
15.883333	0.5	-0.036250
15.891667	0.5	-0.036000
15.900000	0.5	-0.036000
15.908333	0.5	-0.036125
15.916667	0.5	-0.036125
15.925000	0.5	-0.036000
15.933333	0.5	-0.036125
15.941667	0.5	-0.036625
15.950000	0.5	-0.036250
15.958333	0.5	-0.036125
15.966667	0.5	-0.035750
15.975000	0.5	-0.035500
15.983333	0.5	-0.035375
15.991667	0.5	-0.035250
16.000000	0.5	-0.035250
16.008333	0.5	-0.035000
16.016667	0.5	-0.035125
16.025000	0.5	-0.035000
16.033333	0.5	-0.035125
16.041667	0.5	-0.035000
16.050000	0.5	-0.035000
16.058333	0.5	-0.035375
16.066667	0.5	-0.035375
16.075000	0.5	-0.035625
16.083333	0.5	-0.035625
16.091667	0.5	-0.035250
16.100000	0.5	-0.035000
16.108333	0.5	-0.034750
16.116667	0.5	-0.034625
16.125000	0.5	-0.034500
16.133333	0.5	-0.034500
16.141667	0.5	-0.034750
16.150000	0.5	-0.034500
16.158333	0.5	-0.034625
16.166667	0.5	-0.034875
16.175000	0.5	-0.034750
16.183333	0.5	-0.034500
16.191667	0.5	-0.034625
16.200000	0.5	-0.034625
16.208333	0.5	-0.035000
16.216667	0.5	-0.035000
16.225000	0.5	-0.035250
16.233333	0.5	-0.035375
16.241667	0.5	-0.035000
16.250000	0.5	-0.035375
16.258333	0.5	-0.035375
16.266667	0.5	-0.035250
16.275000	0.5	-0.035375
16.283333	0.5	-0.035125
16.291667	0.5	-0.035125
16.300000	0.5	-0.035375
16.308333	0.5	-0.035625
16.316667	0.5	-0.035625
16.325000	0.5	-0.036125
16.333333	0.5	-0.036750
16.341667	0.5	-0.036750
16.350000	0.5	-0.037125
16.358333	0.5	-0.037500
16.366667	0.5	-0.037500
16.375000	0.5	-0.037750
16.383333	0.5	-0.038000
16.391667	0.5	-0.038000
16.400000	0.5	-0.038250
16.408333	0.5	-0.037750
16.416667	0.5	-0.038000
16.425000	0.5	-0.038375
16.433333	0.5	-0.039000
16.441667	0.5	-0.039250
16.450000	0.5	-0.039625
16.458333	0.5	-0.040250
16.466667	0.5	-0.040625
16.475000	0.5	-0.041000
16.483333	0.5	-0.041375
16.491667	0.5	-0.041750
16.500000	0.5	-0.042000
16.508333	0.5	-0.042000
16.516667	0.5	-0.042125
16.525000	0.5	-0.042250
16.533333	0.5	-0.042125
16.541667	0.5	-0.042500
16.550000	0.5	-0.042500
16.558333	0.5	-0.043125
16.566667	0.5	-0.043500
16.575000	0.5	-0.043875
16.583333	0.5	-0.043625
16.591667	0.5	-0.043375
16.600000	0.5	-0.043125
16.608333	0.5	-0.043000
16.616667	0.5	-0.043000
16.625000	0.5	-0.042875
16.633333	0.5	-0.042875
16.641667	0.5	-0.042375
16.650000	0.5	-0.042375
16.658333	0.5	-0.041750
16.666667	0.5	-0.041375
16.675000	0.5	-0.041250
16.683333	0.5	-0.041000
16.691667	0.5	-0.040875
16.700000	0.5	-0.040250
16.708333	0.5	-0.039750
16.716667	0.5	-0.039125
16.725000	0.5	-0.038750
16.733333	0.5	-0.038250
16.741667	0.5	-0.037500
16.750000	0.5	-0.036875
16.758333	0.5	-0.036500
16.766667	0.5	-0.036125
16.775000	0.5	-0.035250
16.783333	0.5	-0.034250
16.791667	0.5	-0.033750
16.800000	0.5	-0.033250
16.808333	0.5	-0.033125
16.816667	0.5	-0.032875
16.825000	0.5	-0.032500
16.833333	0.5	-0.032000
16.841667	0.5	-0.031375
16.850000	0.5	-0.030750
16.858333	0.5	-0.030375
16.866667	0.5	-0.029500
16.875000	0.5	-0.029125
16.883333	0.5	-0.029250
16.891667	0.5	-0.028875
16.900000	0.5	-0.028625
16.908333	0.5	-0.028500
16.916667	0.5	-0.027625
16.925000	0.5	-0.027250
16.933333	0.5	-0.027000
16.941667	0.5	-0.027000
16.950000	0.5	-0.027125
16.958333	0.5	-0.027000
16.966667	0.5	-0.027375
16.975000	0.5	-0.027625
16.983333	0.5	-0.027750
16.991667	0.5	-0.028250
17.000000	0.5	-0.028125
17.008333	0.5	-0.028000
17.016667	0.5	-0.028250
17.025000	0.5	-0.028500
17.033333	0.5	-0.028750
17.041667	0.5	-0.029500
17.050000	0.5	-0.030250
17.058333	0.5	-0.031000
17.066667	0.5	-0.032000
17.075000	0.5	-0.032625
17.083333	0.5	-0.033625
17.091667	0.5	-0.034625
17.100000	0.5	-0.035875
17.108333	0.5	-0.037625
17.116667	0.5	-0.039500
17.125000	0.5	-0.041250
17.133333	0.5	-0.043250
17.141667	0.5	-0.045250
17.150000	0.5	-0.047375
17.158333	0.5	-0.050125
17.166667	0.5	-0.053000
17.175000	0.5	-0.056125
17.183333	0.5	-0.059375
17.191667	0.5	-0.063000
17.200000	0.5	-0.066625
17.208333	0.5	-0.070750
17.216667	0.5	-0.075375
17.225000	0.5	-0.079875
17.233333	0.5	-0.084375
17.241667	0.5	-0.088750
17.250000	0.5	-0.092875
17.258333	0.5	-0.096875
17.266667	0.5	-0.101000
17.275000	0.5	-0.105125
17.283333	0.5	-0.109625
17.291667	0.5	-0.113750
17.300000	0.5	-0.117750
17.308333	0.5	-0.121250
17.316667	0.5	-0.124250
17.325000	0.5	-0.127375
17.333333	0.5	-0.129875
17.341667	0.5	-0.131875
17.350000	0.5	-0.133250
17.358333	0.5	-0.134375
17.366667	0.5	-0.135250
17.375000	0.5	-0.135375
17.383333	0.5	-0.135000
17.391667	0.5	-0.134625
17.400000	0.5	-0.133625
17.408333	0.5	-0.131500
17.416667	0.5	-0.129625
17.425000	0.5	-0.127625
17.433333	0.5	-0.125125
17.441667	0.5	-0.122500
17.450000	0.5	-0.119500
17.458333	0.5	-0.115750
17.466667	0.5	-0.112375
17.475000	0.5	-0.109000
17.483333	0.5	-0.105500
17.491667	0.5	-0.102000
17.500000	0.5	-0.098125
17.508333	0.5	-0.094375
17.516667	0.5	-0.090875
17.525000	0.5	-0.087750
17.533333	0.5	-0.084000
17.541667	0.5	-0.080625
17.550000	0.5	-0.077625
17.558333	0.5	-0.074625
17.566667	0.5	-0.071375
17.575000	0.5	-0.068875
17.583333	0.5	-0.066250
17.591667	0.5	-0.063750
17.600000	0.5	-0.061750
17.608333	0.5	-0.059750
17.616667	0.5	-0.057875
17.625000	0.5	-0.056500
17.633333	0.5	-0.054750
17.641667	0.5	-0.053500
17.650000	0.5	-0.052250
17.658333	0.5	-0.051250
17.666667	0.5	-0.050375
17.675000	0.5	-0.049625
17.683333	0.5	-0.048875
17.691667	0.5	-0.047750
17.700000	0.5	-0.046500
17.708333	0.5	-0.046125
17.716667	0.5	-0.046000
17.725000	0.5	-0.045500
17.733333	0.5	-0.044875
17.741667	0.5	-0.044500
17.750000	0.5	-0.044125
17.758333	0.5	-0.044000
17.766667	0.5	-0.043625
17.775000	0.5	-0.043500
17.783333	0.5	-0.043375
17.791667	0.5	-0.043125
17.800000	0.5	-0.042500
17.808333	0.5	-0.042375
17.816667	0.5	-0.042375
17.825000	0.5	-0.042375
17.833333	0.5	-0.041500
17.841667	0.5	-0.041250
17.850000	0.5	-0.041125
17.858333	0.5	-0.041125
17.866667	0.5	-0.040875
17.875000	0.5	-0.040500
17.883333	0.5	-0.040625
17.891667	0.5	-0.040750
17.900000	0.5	-0.040750
17.908333	0.5	-0.040375
17.916667	0.5	-0.040000
17.925000	0.5	-0.040125
17.933333	0.5	-0.040125
17.941667	0.5	-0.040000
17.950000	0.5	-0.040250
17.958333	0.5	-0.040375
17.966667	0.5	-0.040375
17.975000	0.5	-0.040625
17.983333	0.5	-0.040750
17.991667	0.5	-0.041500
18.000000	0.5	-0.041625
18.008333	0.5	-0.041375
18.016667	0.5	-0.041625
18.025000	0.5	-0.042125
18.033333	0.5	-0.042625
18.041667	0.5	-0.042875
18.050000	0.5	-0.043125
18.058333	0.5	-0.043375
18.066667	0.5	-0.044125
18.075000	0.5	-0.044125
18.083333	0.5	-0.044500
18.091667	0.5	-0.045125
18.100000	0.5	-0.046125
18.108333	0.5	-0.046500
18.116667	0.5	-0.046875
18.125000	0.5	-0.047625
18.133333	0.5	-0.048250
18.141667	0.5	-0.048875
18.150000	0.5	-0.049500
18.158333	0.5	-0.050375
18.166667	0.5	-0.051125
18.175000	0.5	-0.051875
18.183333	0.5	-0.053125
18.191667	0.5	-0.054125
18.200000	0.5	-0.054875
18.208333	0.5	-0.056125
18.216667	0.5	-0.057375
18.225000	0.5	-0.058750
18.233333	0.5	-0.059625
18.241667	0.5	-0.060875
18.250000	0.5	-0.062500
18.258333	0.5	-0.063500
18.266667	0.5	-0.064875
18.275000	0.5	-0.066625
18.283333	0.5	-0.068125
18.291667	0.5	-0.069500
18.300000	0.5	-0.070500
18.308333	0.5	-0.072000
18.316667	0.5	-0.073125
18.325000	0.5	-0.074500
18.333333	0.5	-0.076000
18.341667	0.5	-0.078000
18.350000	0.5	-0.079375
18.358333	0.5	-0.080125
18.366667	0.5	-0.081375
18.375000	0.5	-0.082875
18.383333	0.5	-0.083625
18.391667	0.5	-0.084500
18.400000	0.5	-0.085125
18.408333	0.5	-0.085500
18.416667	0.5	-0.085875
18.425000	0.5	-0.086125
18.433333	0.5	-0.086000
18.441667	0.5	-0.085875
18.450000	0.5	-0.085375
18.458333	0.5	-0.084750
18.466667	0.5	-0.084125
18.475000	0.5	-0.083375
18.483333	0.5	-0.082750
18.491667	0.5	-0.082250
18.500000	0.5	-0.080875
18.508333	0.5	-0.079625
18.516667	0.5	-0.078375
18.525000	0.5	-0.076500
18.533333	0.5	-0.075000
18.541667	0.5	-0.074000
18.550000	0.5	-0.073250
18.558333	0.5	-0.071875
18.566667	0.5	-0.070000
18.575000	0.5	-0.068375
18.583333	0.5	-0.066875
18.591667	0.5	-0.065250
18.600000	0.5	-0.063750
18.608333	0.5	-0.061875
18.616667	0.5	-0.060500
18.625000	0.5	-0.059375
18.633333	0.5	-0.058625
18.641667	0.5	-0.057625
18.650000	0.5	-0.056625
18.658333	0.5	-0.056000
18.666667	0.5	-0.055375
18.675000	0.5	-0.054875
18.683333	0.5	-0.054250
18.691667	0.5	-0.053750
18.700000	0.5	-0.053250
18.708333	0.5	-0.052625
18.716667	0.5	-0.052250
18.725000	0.5	-0.051625
18.733333	0.5	-0.051500
18.741667	0.5	-0.051500
18.750000	0.5	-0.051625
18.758333	0.5	-0.051500
18.766667	0.5	-0.051375
18.775000	0.5	-0.051375
18.783333	0.5	-0.051125
18.791667	0.5	-0.051250
18.800000	0.5	-0.051125
18.808333	0.5	-0.051375
18.816667	0.5	-0.052125
18.825000	0.5	-0.052875
18.833333	0.5	-0.053000
18.841667	0.5	-0.053250
18.850000	0.5	-0.053625
18.858333	0.5	-0.053875
18.866667	0.5	-0.054625
18.875000	0.5	-0.055125
18.883333	0.5	-0.055500
18.891667	0.5	-0.055625
18.900000	0.5	-0.056125
18.908333	0.5	-0.056375
18.916667	0.5	-0.056750
18.925000	0.5	-0.057625
18.933333	0.5	-0.058250
18.941667	0.5	-0.058500
18.950000	0.5	-0.058875
18.958333	0.5	-0.059250
18.966667	0.5	-0.059625
18.975000	0.5	-0.060375
18.983333	0.5	-0.060750
18.991667	0.5	-0.061000
19.000000	0.5	-0.060875
19.008333	0.5	-0.061250
19.016667	0.5	-0.061875
19.025000	0.5	-0.062500
19.033333	0.5	-0.062750
19.041667	0.5	-0.062875
19.050000	0.5	-0.063125
19.058333	0.5	-0.063625
19.066667	0.5	-0.063750
19.075000	0.5	-0.064375
19.083333	0.5	-0.064500
19.091667	0.5	-0.064625
19.100000	0.5	-0.064875
19.108333	0.5	-0.064750
19.116667	0.5	-0.065250
19.125000	0.5	-0.065125
19.133333	0.5	-0.065625
19.141667	0.5	-0.065875
19.150000	0.5	-0.065875
19.158333	0.5	-0.065375
19.166667	0.5	-0.064875
19.175000	0.5	-0.064750
19.183333	0.5	-0.064875
19.191667	0.5	-0.065375
19.200000	0.5	-0.065500
19.208333	0.5	-0.065375
19.216667	0.5	-0.065375
19.225000	0.5	-0.065250
19.233333	0.5	-0.065375
19.241667	0.5	-0.065375
19.250000	0.5	-0.065125
19.258333	0.5	-0.065250
19.266667	0.5	-0.065625
19.275000	0.5	-0.065750
19.283333	0.5	-0.066000
19.291667	0.5	-0.065875
19.300000	0.5	-0.065875
19.308333	0.5	-0.065750
19.316667	0.5	-0.065625
19.325000	0.5	-0.065250
19.333333	0.5	-0.065500
19.341667	0.5	-0.064875
19.350000	0.5	-0.064375
19.358333	0.5	-0.065250
19.366667	0.5	-0.065375
19.375000	0.5	-0.065375
19.383333	0.5	-0.065250
19.391667	0.5	-0.065375
19.400000	0.5	-0.065250
19.408333	0.5	-0.065125
19.416667	0.5	-0.064875
19.425000	0.5	-0.064750
19.433333	0.5	-0.064750
19.441667	0.5	-0.064875
19.450000	0.5	-0.064875
19.458333	0.5	-0.065000
19.466667	0.5	-0.065375
19.475000	0.5	-0.065500
19.483333	0.5	-0.065125
19.491667	0.5	-0.065125
19.500000	0.5	-0.065000
19.508333	0.5	-0.065125
19.516667	0.5	-0.065500
19.525000	0.5	-0.066000
19.533333	0.5	-0.066000
19.541667	0.5	-0.065625
19.550000	0.5	-0.065500
19.558333	0.5	-0.065875
19.566667	0.5	-0.065750
19.575000	0.5	-0.066000
19.583333	0.5	-0.066625
19.591667	0.5	-0.067125
19.600000	0.5	-0.067125
19.608333	0.5	-0.067250
19.616667	0.5	-0.067875
19.625000	0.5	-0.068125
19.633333	0.5	-0.068500
19.641667	0.5	-0.068500
19.650000	0.5	-0.068625
19.658333	0.5	-0.068750
19.666667	0.5	-0.069250
19.675000	0.5	-0.069875
19.683333	0.5	-0.070375
19.691667	0.5	-0.070750
19.700000	0.5	-0.071250
19.708333	0.5	-0.071750
19.716667	0.5	-0.072125
19.725000	0.5	-0.072625
19.733333	0.5	-0.073125
19.741667	0.5	-0.074375
19.750000	0.5	-0.075000
19.758333	0.5	-0.075375
19.766667	0.5	-0.076250
19.775000	0.5	-0.077000
19.783333	0.5	-0.077250
19.791667	0.5	-0.077750
19.800000	0.5	-0.077875
19.808333	0.5	-0.078375
19.816667	0.5	-0.078875
19.825000	0.5	-0.079375
19.833333	0.5	-0.080250
19.841667	0.5	-0.080750
19.850000	0.5	-0.081000
19.858333	0.5	-0.081375
19.866667	0.5	-0.081875
19.875000	0.5	-0.082000
19.883333	0.5	-0.082250
19.891667	0.5	-0.082625
19.900000	0.5	-0.082875
19.908333	0.5	-0.082875
19.916667	0.5	-0.082875
19.925000	0.5	-0.083000
19.933333	0.5	-0.083250
19.941667	0.5	-0.083375
19.950000	0.5	-0.083500
19.958333	0.5	-0.083375
19.966667	0.5	-0.083750
19.975000	0.5	-0.083750
19.983333	0.5	-0.083375
19.991667	0.5	-0.083750
20.000000	0.5	-0.083500
20.008333	0.5	-0.083375
20.016667	0.5	-0.083375
20.025000	0.5	-0.083875
20.033333	0.5	-0.084250
20.041667	0.5	-0.084625
20.050000	0.5	-0.084500
20.058333	0.5	-0.084250
20.066667	0.5	-0.084250
20.075000	0.5	-0.084125
20.083333	0.5	-0.084500
20.091667	0.5	-0.084375
20.100000	0.5	-0.084375
20.108333	0.5	-0.083750
20.116667	0.5	-0.083500
20.125000	0.5	-0.083375
20.133333	0.5	-0.083250
20.141667	0.5	-0.083250
20.150000	0.5	-0.083125
20.158333	0.5	-0.082875
20.166667	0.5	-0.082500
20.175000	0.5	-0.082250
20.183333	0.5	-0.082250
20.191667	0.5	-0.082000
20.200000	0.5	-0.081875
20.208333	0.5	-0.081750
20.216667	0.5	-0.081500
20.225000	0.5	-0.081125
20.233333	0.5	-0.081125
20.241667	0.5	-0.080875
20.250000	0.5	-0.081125
20.258333	0.5	-0.081375
20.266667	0.5	-0.081625
20.275000	0.5	-0.080875
20.283333	0.5	-0.080625
20.291667	0.5	-0.080750
20.300000	0.5	-0.080375
20.308333	0.5	-0.080250
20.316667	0.5	-0.080375
20.325000	0.5	-0.080500
20.333333	0.5	-0.080750
20.341667	0.5	-0.080625
20.350000	0.5	-0.080375
20.358333	0.5	-0.080500
20.366667	0.5	-0.080125
20.375000	0.5	-0.080125
20.383333	0.5	-0.080250
20.391667	0.5	-0.080500
20.400000	0.5	-0.080250
20.408333	0.5	-0.080250
20.416667	0.5	-0.080625
20.425000	0.5	-0.080500
20.433333	0.5	-0.080625
20.441667	0.5	-0.080750
20.450000	0.5	-0.081000
20.458333	0.5	-0.081000
20.466667	0.5	-0.081000
20.475000	0.5	-0.080875
20.483333	0.5	-0.081000
20.491667	0.5	-0.081125
20.500000	0.5	-0.081375
20.508333	0.5	-0.081875
20.516667	0.5	-0.082375
20.525000	0.5	-0.082500
20.533333	0.5	-0.082250
20.541667	0.5	-0.082000
20.550000	0.5	-0.082375
20.558333	0.5	-0.082000
20.566667	0.5	-0.082250
20.575000	0.5	-0.082250
20.583333	0.5	-0.082500
20.591667	0.5	-0.082125
20.600000	0.5	-0.081875
20.608333	0.5	-0.081750
20.616667	0.5	-0.081750
20.625000	0.5	-0.082000
20.633333	0.5	-0.082125
20.641667	0.5	-0.082375
20.650000	0.5	-0.082250
20.658333	0.5	-0.082250
20.666667	0.5	-0.082375
20.675000	0.5	-0.082250
20.683333	0.5	-0.082250
20.691667	0.5	-0.082125
20.700000	0.5	-0.082125
20.708333	0.5	-0.082125
20.716667	0.5	-0.081750
20.725000	0.5	-0.081625
20.733333	0.5	-0.081500
20.741667	0.5	-0.081250
20.750000	0.5	-0.081375
20.758333	0.5	-0.081625
20.766667	0.5	-0.081625
20.775000	0.5	-0.081625
20.783333	0.5	-0.081625
20.791667	0.5	-0.081625
20.800000	0.5	-0.081375
20.808333	0.5	-0.081625
20.816667	0.5	-0.081625
20.825000	0.5	-0.081625
20.833333	0.5	-0.081625
20.841667	0.5	-0.081125
20.850000	0.5	-0.081125
20.858333	0.5	-0.081125
20.866667	0.5	-0.081375
20.875000	0.5	-0.081125
20.883333	0.5	-0.081000
20.891667	0.5	-0.081250
20.900000	0.5	-0.081250
20.908333	0.5	-0.081375
20.916667	0.5	-0.080875
20.925000	0.5	-0.080375
20.933333	0.5	-0.080000
20.941667	0.5	-0.079250
20.950000	0.5	-0.079250
20.958333	0.5	-0.078875
20.966667	0.5	-0.078375
20.975000	0.5	-0.078000
20.983333	0.5	-0.077625
20.991667	0.5	-0.077250
21.000000	0.5	-0.076625
21.008333	0.5	-0.076125
21.016667	0.5	-0.075375
21.025000	0.5	-0.074625
21.033333	0.5	-0.074125
21.041667	0.5	-0.073750
21.050000	0.5	-0.073250
21.058333	0.5	-0.072750
21.066667	0.5	-0.072125
21.075000	0.5	-0.071250
21.083333	0.5	-0.070875
21.091667	0.5	-0.070125
21.100000	0.5	-0.069000
21.108333	0.5	-0.068500
21.116667	0.5	-0.067750
21.125000	0.5	-0.067000
21.133333	0.5	-0.066625
21.141667	0.5	-0.066250
21.150000	0.5	-0.065375
21.158333	0.5	-0.064500
21.166667	0.5	-0.063750
21.175000	0.5	-0.062875
21.183333	0.5	-0.062000
21.191667	0.5	-0.061250
21.200000	0.5	-0.060250
21.208333	0.5	-0.059625
21.216667	0.5	-0.058750
21.225000	0.5	-0.057875
21.233333	0.5	-0.056750
21.241667	0.5	-0.055625
21.250000	0.5	-0.054875
21.258333	0.5	-0.053875
21.266667	0.5	-0.053125
21.275000	0.5	-0.052750
21.283333	0.5	-0.052000
21.291667	0.5	-0.051250
21.300000	0.5	-0.050375
21.308333	0.5	-0.049625
21.316667	0.5	-0.048875
21.325000	0.5	-0.048000
21.333333	0.5	-0.047250
21.341667	0.5	-0.046750
21.350000	0.5	-0.045375
21.358333	0.5	-0.044500
21.366667	0.5	-0.044250
21.375000	0.5	-0.043750
21.383333	0.5	-0.043250
21.391667	0.5	-0.042750
21.400000	0.5	-0.042500
21.408333	0.5	-0.042000
21.416667	0.5	-0.041750
21.425000	0.5	-0.041250
21.433333	0.5	-0.040625
21.441667	0.5	-0.040125
21.450000	0.5	-0.039750
21.458333	0.5	-0.039750
21.466667	0.5	-0.039000
21.475000	0.5	-0.038750
21.483333	0.5	-0.038500
21.491667	0.5	-0.037625
21.500000	0.5	-0.037625
21.508333	0.5	-0.037625
21.516667	0.5	-0.037125
21.525000	0.5	-0.036625
21.533333	0.5	-0.036500
21.541667	0.5	-0.036875
21.550000	0.5	-0.036750
21.558333	0.5	-0.036875
21.566667	0.5	-0.036875
21.575000	0.5	-0.036875
21.583333	0.5	-0.036625
21.591667	0.5	-0.036500
21.600000	0.5	-0.036250
21.608333	0.5	-0.036250
21.616667	0.5	-0.036250
21.625000	0.5	-0.036500
21.633333	0.5	-0.036750
21.641667	0.5	-0.036875
21.650000	0.5	-0.037125
21.658333	0.5	-0.037000
21.666667	0.5	-0.037000
21.675000	0.5	-0.037250
21.683333	0.5	-0.037625
21.691667	0.5	-0.037875
21.700000	0.5	-0.037750
21.708333	0.5	-0.038375
21.716667	0.5	-0.038500
21.725000	0.5	-0.038750
21.733333	0.5	-0.038875
21.741667	0.5	-0.039125
21.750000	0.5	-0.039625
21.758333	0.5	-0.039750
21.766667	0.5	-0.039750
21.775000	0.5	-0.040000
21.783333	0.5	-0.040375
21.791667	0.5	-0.040625
21.800000	0.5	-0.041375
21.808333	0.5	-0.041875
21.816667	0.5	-0.042375
21.825000	0.5	-0.042750
21.833333	0.5	-0.042750
21.841667	0.5	-0.043375
21.850000	0.5	-0.044000
21.858333	0.5	-0.044500
21.866667	0.5	-0.045125
21.875000	0.5	-0.045500
21.883333	0.5	-0.046125
21.891667	0.5	-0.046750
21.900000	0.5	-0.047125
21.908333	0.5	-0.047375
21.916667	0.5	-0.047625
21.925000	0.5	-0.048125
21.933333	0.5	-0.048250
21.941667	0.5	-0.048125
21.950000	0.5	-0.048250
21.958333	0.5	-0.048125
21.966667	0.5	-0.048500
21.975000	0.5	-0.049125
21.983333	0.5	-0.049375
21.991667	0.5	-0.049625
22.000000	0.5	-0.049750
22.008333	0.5	-0.049750
22.016667	0.5	-0.050000
22.025000	0.5	-0.050000
22.033333	0.5	-0.050250
22.041667	0.5	-0.050750
22.050000	0.5	-0.051000
22.058333	0.5	-0.050750
22.066667	0.5	-0.050750
22.075000	0.5	-0.050625
22.083333	0.5	-0.050500
22.091667	0.5	-0.050500
22.100000	0.5	-0.050625
22.108333	0.5	-0.050375
22.116667	0.5	-0.049750
22.125000	0.5	-0.049625
22.133333	0.5	-0.049125
22.141667	0.5	-0.049125
22.150000	0.5	-0.048875
22.158333	0.5	-0.048750
22.166667	0.5	-0.048250
22.175000	0.5	-0.047875
22.183333	0.5	-0.047250
22.191667	0.5	-0.047000
22.200000	0.5	-0.046500
22.208333	0.5	-0.046375
22.216667	0.5	-0.045750
22.225000	0.5	-0.045375
22.233333	0.5	-0.045750
22.241667	0.5	-0.046000
22.250000	0.5	-0.045500
22.258333	0.5	-0.045250
22.266667	0.5	-0.045000
22.275000	0.5	-0.044625
22.283333	0.5	-0.044875
22.291667	0.5	-0.044375
22.300000	0.5	-0.044000
22.308333	0.5	-0.043500
22.316667	0.5	-0.043625
22.325000	0.5	-0.043625
22.333333	0.5	-0.043625
22.341667	0.5	-0.043625
22.350000	0.5	-0.043625
22.358333	0.5	-0.043625
22.366667	0.5	-0.043625
22.375000	0.5	-0.043500
22.383333	0.5	-0.043250
22.391667	0.5	-0.043500
22.400000	0.5	-0.043250
22.408333	0.5	-0.042875
22.416667	0.5	-0.042750
22.425000	0.5	-0.042375
22.433333	0.5	-0.042125
22.441667	0.5	-0.041750
22.450000	0.5	-0.041750
22.458333	0.5	-0.042000
22.466667	0.5	-0.042125
22.475000	0.5	-0.042500
22.483333	0.5	-0.042000
22.491667	0.5	-0.041875
22.500000	0.5	-0.041375
22.508333	0.5	-0.041125
22.516667	0.5	-0.041125
22.525000	0.5	-0.041500
22.533333	0.5	-0.041625
22.541667	0.5	-0.041750
22.550000	0.5	-0.041500
22.558333	0.5	-0.041625
22.566667	0.5	-0.041500
22.575000	0.5	-0.041500
22.583333	0.5	-0.041625
22.591667	0.5	-0.041625
22.600000	0.5	-0.041875
22.608333	0.5	-0.041875
22.616667	0.5	-0.041500
22.625000	0.5	-0.041875
22.633333	0.5	-0.042250
22.641667	0.5	-0.042125
22.650000	0.5	-0.041875
22.658333	0.5	-0.041500
22.666667	0.5	-0.041750
22.675000	0.5	-0.042000
22.683333	0.5	-0.041875
22.691667	0.5	-0.042000
22.700000	0.5	-0.042250
22.708333	0.5	-0.042375
22.716667	0.5	-0.042375
22.725000	0.5	-0.042375
22.733333	0.5	-0.042500
22.741667	0.5	-0.042250
22.750000	0.5	-0.041875
22.758333	0.5	-0.042125
22.766667	0.5	-0.042375
22.775000	0.5	-0.042375
22.783333	0.5	-0.042125
22.791667	0.5	-0.042125
22.800000	0.5	-0.042125
22.808333	0.5	-0.042125
22.816667	0.5	-0.041875
22.825000	0.5	-0.041875
22.833333	0.5	-0.041750
22.841667	0.5	-0.041625
22.850000	0.5	-0.041250
22.858333	0.5	-0.041250
22.866667	0.5	-0.041125
22.875000	0.5	-0.040750
22.883333	0.5	-0.040625
22.891667	0.5	-0.040375
22.900000	0.5	-0.040375
22.908333	0.5	-0.040375
22.916667	0.5	-0.040125
22.925000	0.5	-0.040125
22.933333	0.5	-0.039875
22.941667	0.5	-0.039375
22.950000	0.5	-0.039125
22.958333	0.5	-0.039000
22.966667	0.5	-0.038750
22.975000	0.5	-0.038625
22.983333	0.5	-0.038250
22.991667	0.5	-0.037875
23.000000	0.5	-0.037625
23.008333	0.5	-0.037500
23.016667	0.5	-0.037000
23.025000	0.5	-0.036750
23.033333	0.5	-0.036125
23.041667	0.5	-0.035750
23.050000	0.5	-0.035625
23.058333	0.5	-0.035500
23.066667	0.5	-0.035500
23.075000	0.5	-0.035000
23.083333	0.5	-0.034500
23.091667	0.5	-0.034250
23.100000	0.5	-0.034250
23.108333	0.5	-0.034125
23.116667	0.5	-0.034125
23.125000	0.5	-0.034125
23.133333	0.5	-0.034000
23.141667	0.5	-0.034125
23.150000	0.5	-0.034250
23.158333	0.5	-0.034250
23.166667	0.5	-0.033750
23.175000	0.5	-0.033750
23.183333	0.5	-0.033875
23.191667	0.5	-0.033750
23.200000	0.5	-0.033750
23.208333	0.5	-0.033875
23.216667	0.5	-0.034125
23.225000	0.5	-0.034375
23.233333	0.5	-0.034500
23.241667	0.5	-0.034625
23.250000	0.5	-0.034500
23.258333	0.5	-0.034625
23.266667	0.5	-0.034875
23.275000	0.5	-0.035125
23.283333	0.5	-0.035375
23.291667	0.5	-0.035875
23.300000	0.5	-0.036375
23.308333	0.5	-0.037000
23.316667	0.5	-0.037125
23.325000	0.5	-0.037875
23.333333	0.5	-0.038125
23.341667	0.5	-0.038375
23.350000	0.5	-0.038250
23.358333	0.5	-0.038625
23.366667	0.5	-0.038875
23.375000	0.5	-0.039625
23.383333	0.5	-0.040000
23.391667	0.5	-0.040250
23.400000	0.5	-0.041125
23.408333	0.5	-0.041625
23.416667	0.5	-0.042750
23.425000	0.5	-0.043500
23.433333	0.5	-0.044125
23.441667	0.5	-0.044750
23.450000	0.5	-0.045375
23.458333	0.5	-0.045875
23.466667	0.5	-0.046625
23.475000	0.5	-0.047250
23.483333	0.5	-0.047625
23.491667	0.5	-0.047750
23.500000	0.5	-0.048250
23.508333	0.5	-0.048875
23.516667	0.5	-0.049125
23.525000	0.5	-0.049125
23.533333	0.5	-0.049375
23.541667	0.5	-0.049750
23.550000	0.5	-0.050625
23.558333	0.5	-0.051125
23.566667	0.5	-0.051375
23.575000	0.5	-0.051750
23.583333	0.5	-0.052500
23.591667	0.5	-0.052875
23.600000	0.5	-0.053375
23.608333	0.5	-0.053625
23.616667	0.5	-0.054250
23.625000	0.5	-0.054625
23.633333	0.5	-0.054750
23.641667	0.5	-0.055000
23.650000	0.5	-0.055250
23.658333	0.5	-0.055375
23.666667	0.5	-0.055125
23.675000	0.5	-0.055250
23.683333	0.5	-0.055500
23.691667	0.5	-0.055625
23.700000	0.5	-0.055875
23.708333	0.5	-0.056375
23.716667	0.5	-0.056250
23.725000	0.5	-0.056000
23.733333	0.5	-0.055750
23.741667	0.5	-0.055875
23.750000	0.5	-0.055750
23.758333	0.5	-0.055500
23.766667	0.5	-0.055500
23.775000	0.5	-0.055500
23.783333	0.5	-0.055500
23.791667	0.5	-0.055250
23.800000	0.5	-0.054750
23.808333	0.5	-0.054375
23.816667	0.5	-0.054125
23.825000	0.5	-0.053875
23.833333	0.5	-0.053500
23.841667	0.5	-0.053375
23.850000	0.5	-0.053125
23.858333	0.5	-0.052625
23.866667	0.5	-0.052375
23.875000	0.5	-0.051750
23.883333	0.5	-0.051375
23.891667	0.5	-0.051125
23.900000	0.5	-0.050625
23.908333	0.5	-0.050125
23.916667	0.5	-0.050000
23.925000	0.5	-0.050000
23.933333	0.5	-0.049750
23.941667	0.5	-0.049375
23.950000	0.5	-0.049250
23.958333	0.5	-0.049000
23.966667	0.5	-0.048625
23.975000	0.5	-0.048000
23.983333	0.5	-0.047750
23.991667	0.5	-0.047500
24.000000	0.5	-0.047625
24.008333	0.5	-0.047750
24.016667	0.5	-0.047750
24.025000	0.5	-0.047500
24.033333	0.5	-0.047500
24.041667	0.5	-0.047375
24.050000	0.5	-0.047375
24.058333	0.5	-0.047375
24.066667	0.5	-0.047125
24.075000	0.5	-0.046625
24.083333	0.5	-0.046625
24.091667	0.5	-0.047000
24.100000	0.5	-0.047125
24.108333	0.5	-0.047125
24.116667	0.5	-0.047125
24.125000	0.5	-0.046875
24.133333	0.5	-0.047750
24.141667	0.5	-0.048000
24.150000	0.5	-0.047875
24.158333	0.5	-0.048000
24.166667	0.5	-0.047875
24.175000	0.5	-0.048375
24.183333	0.5	-0.048625
24.191667	0.5	-0.049000
24.200000	0.5	-0.049250
24.208333	0.5	-0.049000
24.216667	0.5	-0.049125
24.225000	0.5	-0.049375
24.233333	0.5	-0.050000
24.241667	0.5	-0.049875
24.250000	0.5	-0.050000
24.258333	0.5	-0.050000
24.266667	0.5	-0.050000
24.275000	0.5	-0.050250
24.283333	0.5	-0.049750
24.291667	0.5	-0.049875
24.300000	0.5	-0.050250
24.308333	0.5	-0.049875
24.316667	0.5	-0.050250
24.325000	0.5	-0.050375
24.333333	0.5	-0.050875
24.341667	0.5	-0.051000
24.350000	0.5	-0.050875
24.358333	0.5	-0.050500
24.366667	0.5	-0.050250
24.375000	0.5	-0.050375
24.383333	0.5	-0.050125
24.391667	0.5	-0.050250
24.400000	0.5	-0.050000
24.408333	0.5	-0.050375
24.416667	0.5	-0.050500
24.425000	0.5	-0.050125
24.433333	0.5	-0.049875
24.441667	0.5	-0.050125
24.450000	0.5	-0.050000
24.458333	0.5	-0.049750
24.466667	0.5	-0.049875
24.475000	0.5	-0.050250
24.483333	0.5	-0.050250
24.491667	0.5	-0.050000
24.500000	0.5	-0.049875
24.508333	0.5	-0.050250
24.516667	0.5	-0.050250
24.525000	0.5	-0.050250
24.533333	0.5	-0.050500
24.541667	0.5	-0.049750
24.550000	0.5	-0.049500
24.558333	0.5	-0.049875
24.566667	0.5	-0.049875
24.575000	0.5	-0.050000
24.583333	0.5	-0.050250
24.591667	0.5	-0.050250
24.600000	0.5	-0.050250
24.608333	0.5	-0.050250
24.616667	0.5	-0.050500
24.625000	0.5	-0.050750
24.633333	0.5	-0.050750
24.641667	0.5	-0.050500
24.650000	0.5	-0.050500
24.658333	0.5	-0.050250
24.666667	0.5	-0.050500
24.675000	0.5	-0.050750
24.683333	0.5	-0.050875
24.691667	0.5	-0.050625
24.700000	0.5	-0.050625
24.708333	0.5	-0.050250
24.716667	0.5	-0.050250
24.725000	0.5	-0.050500
24.733333	0.5	-0.050375
24.741667	0.5	-0.050125
24.750000	0.5	-0.049875
24.758333	0.5	-0.049750
24.766667	0.5	-0.049500
24.775000	0.5	-0.049125
24.783333	0.5	-0.048625
24.791667	0.5	-0.048500
24.800000	0.5	-0.048500
24.808333	0.5	-0.048500
24.816667	0.5	-0.048000
24.825000	0.5	-0.048000
24.833333	0.5	-0.048125
24.841667	0.5	-0.048000
24.850000	0.5	-0.047500
24.858333	0.5	-0.046500
24.866667	0.5	-0.046000
24.875000	0.5	-0.045500
24.883333	0.5	-0.044625
24.891667	0.5	-0.044500
24.900000	0.5	-0.044000
24.908333	0.5	-0.043500
24.916667	0.5	-0.042875
24.925000	0.5	-0.042125
24.933333	0.5	-0.041625
24.941667	0.5	-0.040875
24.950000	0.5	-0.040375
24.958333	0.5	-0.040375
24.966667	0.5	-0.040000
24.975000	0.5	-0.039125
24.983333	0.5	-0.038500
24.991667	0.5	-0.038000
25.000000	0.5	-0.037500
