# Supplementary material for: Dynamic character displacement among a pair of bacterial phyllosphere commensals in situ
Source: Nat Commun. 2022 May 20;13:2836. doi: 10.1038/s41467-022-30469-3 (PMC9123166; doi:10.1038/s41467-022-30469-3)
Supplement: Supplementary file 11 — Source Data [file 41467_2022_30469_MOESM11_ESM.zip › Source Data/Supplementary Figure 5/Glucose+Galactose t0 a.txt]

File Path	chrom://marshall/Chromeleon7/HPLC_Ultimate_3000/Users/helucas/20200720_OrganicAcids_CCR_L257.seq/909.smp/RI_1.channel/RI_1.chm
Channel	RI_1

Injection Information:
Data Vault	Chromeleon7
Injection	GG_t0_a_II
Injection Number	154
Position	GD2
Comment	
Processing Method	Quantitative
Instrument Method	20200525_Rezex_ROA_OrganicAcid_600uL_2500uM_H2SO4_50A_50D
Type	Unknown
Status	Finished
Injection Date	7/23/2020
Injection Time	2:54:27 PM
Injection Volume (µl)	10.000
Dilution Factor	1.0000
Weight	1.0000

Chromatogram Data Information:
Time Min. (min)	0.000000
Time Max. (min)	25.000000
Data Points	3001
Detector	RI
Generating Data System	Chromeleon 7.2.5.9507
Exporting Data System	Chromeleon 7.2.8.0
Operator	Instrument Controller
Signal Quantity	Refractive 
Signal Unit	µRIU
Signal Min.	-2.699000
Signal Max.	24.513750
Channel	RI_1
Driver Name	RID520Driver.dll
Channel Type	Evaluation
Min. Step (s)	0.5
Max. Step (s)	0.5
Average Step (s)	0.5

Signal Parameter Information:
Signal Info	

Chromatogram Data:
Time (min)	Step (s)	Value (µRIU)
0.000000	n.a.	-0.003750
0.008333	0.5	-0.003375
0.016667	0.5	-0.003125
0.025000	0.5	-0.002875
0.033333	0.5	-0.002625
0.041667	0.5	-0.002750
0.050000	0.5	-0.002750
0.058333	0.5	-0.002875
0.066667	0.5	-0.003625
0.075000	0.5	-0.004250
0.083333	0.5	-0.004375
0.091667	0.5	-0.003875
0.100000	0.5	-0.003750
0.108333	0.5	-0.004000
0.116667	0.5	-0.003750
0.125000	0.5	-0.003625
0.133333	0.5	-0.003750
0.141667	0.5	-0.004125
0.150000	0.5	-0.004125
0.158333	0.5	-0.004125
0.166667	0.5	-0.004375
0.175000	0.5	-0.004875
0.183333	0.5	-0.004750
0.191667	0.5	-0.004625
0.200000	0.5	-0.004625
0.208333	0.5	-0.004250
0.216667	0.5	-0.004750
0.225000	0.5	-0.004875
0.233333	0.5	-0.004375
0.241667	0.5	-0.004250
0.250000	0.5	-0.004125
0.258333	0.5	-0.004250
0.266667	0.5	-0.003875
0.275000	0.5	-0.003875
0.283333	0.5	-0.003750
0.291667	0.5	-0.003625
0.300000	0.5	-0.003625
0.308333	0.5	-0.003750
0.316667	0.5	-0.003750
0.325000	0.5	-0.004000
0.333333	0.5	-0.004375
0.341667	0.5	-0.004500
0.350000	0.5	-0.004750
0.358333	0.5	-0.005000
0.366667	0.5	-0.004750
0.375000	0.5	-0.004625
0.383333	0.5	-0.004750
0.391667	0.5	-0.004750
0.400000	0.5	-0.004250
0.408333	0.5	-0.004125
0.416667	0.5	-0.004125
0.425000	0.5	-0.004125
0.433333	0.5	-0.003375
0.441667	0.5	-0.003250
0.450000	0.5	-0.003125
0.458333	0.5	-0.003500
0.466667	0.5	-0.003500
0.475000	0.5	-0.003875
0.483333	0.5	-0.003875
0.491667	0.5	-0.004000
0.500000	0.5	-0.004250
0.508333	0.5	-0.004250
0.516667	0.5	-0.003875
0.525000	0.5	-0.003875
0.533333	0.5	-0.003500
0.541667	0.5	-0.003000
0.550000	0.5	-0.003125
0.558333	0.5	-0.003375
0.566667	0.5	-0.003375
0.575000	0.5	-0.003125
0.583333	0.5	-0.003250
0.591667	0.5	-0.003125
0.600000	0.5	-0.003500
0.608333	0.5	-0.003250
0.616667	0.5	-0.003500
0.625000	0.5	-0.003500
0.633333	0.5	-0.003375
0.641667	0.5	-0.003750
0.650000	0.5	-0.003625
0.658333	0.5	-0.003500
0.666667	0.5	-0.003500
0.675000	0.5	-0.003250
0.683333	0.5	-0.003500
0.691667	0.5	-0.004000
0.700000	0.5	-0.003750
0.708333	0.5	-0.003750
0.716667	0.5	-0.003375
0.725000	0.5	-0.002875
0.733333	0.5	-0.002625
0.741667	0.5	-0.002375
0.750000	0.5	-0.002375
0.758333	0.5	-0.002000
0.766667	0.5	-0.002000
0.775000	0.5	-0.002375
0.783333	0.5	-0.002250
0.791667	0.5	-0.002375
0.800000	0.5	-0.002250
0.808333	0.5	-0.002000
0.816667	0.5	-0.002250
0.825000	0.5	-0.002250
0.833333	0.5	-0.002375
0.841667	0.5	-0.002250
0.850000	0.5	-0.002125
0.858333	0.5	-0.001875
0.866667	0.5	-0.002250
0.875000	0.5	-0.002500
0.883333	0.5	-0.002375
0.891667	0.5	-0.002375
0.900000	0.5	-0.002500
0.908333	0.5	-0.002250
0.916667	0.5	-0.002125
0.925000	0.5	-0.001750
0.933333	0.5	-0.001375
0.941667	0.5	-0.001750
0.950000	0.5	-0.001625
0.958333	0.5	-0.001875
0.966667	0.5	-0.002125
0.975000	0.5	-0.002750
0.983333	0.5	-0.003125
0.991667	0.5	-0.003000
1.000000	0.5	-0.003125
1.008333	0.5	-0.003125
1.016667	0.5	-0.003375
1.025000	0.5	-0.003375
1.033333	0.5	-0.003875
1.041667	0.5	-0.004250
1.050000	0.5	-0.004250
1.058333	0.5	-0.004000
1.066667	0.5	-0.003875
1.075000	0.5	-0.004000
1.083333	0.5	-0.004625
1.091667	0.5	-0.005250
1.100000	0.5	-0.005375
1.108333	0.5	-0.005625
1.116667	0.5	-0.005625
1.125000	0.5	-0.005875
1.133333	0.5	-0.006000
1.141667	0.5	-0.006375
1.150000	0.5	-0.006375
1.158333	0.5	-0.006375
1.166667	0.5	-0.006500
1.175000	0.5	-0.006750
1.183333	0.5	-0.007125
1.191667	0.5	-0.007625
1.200000	0.5	-0.007625
1.208333	0.5	-0.007750
1.216667	0.5	-0.008000
1.225000	0.5	-0.008000
1.233333	0.5	-0.008125
1.241667	0.5	-0.008375
1.250000	0.5	-0.008500
1.258333	0.5	-0.008625
1.266667	0.5	-0.009000
1.275000	0.5	-0.009500
1.283333	0.5	-0.009875
1.291667	0.5	-0.010250
1.300000	0.5	-0.010500
1.308333	0.5	-0.010500
1.316667	0.5	-0.010500
1.325000	0.5	-0.010625
1.333333	0.5	-0.011250
1.341667	0.5	-0.011625
1.350000	0.5	-0.012375
1.358333	0.5	-0.013000
1.366667	0.5	-0.012875
1.375000	0.5	-0.013000
1.383333	0.5	-0.013375
1.391667	0.5	-0.013875
1.400000	0.5	-0.014375
1.408333	0.5	-0.014875
1.416667	0.5	-0.014875
1.425000	0.5	-0.014875
1.433333	0.5	-0.015125
1.441667	0.5	-0.016000
1.450000	0.5	-0.016500
1.458333	0.5	-0.016750
1.466667	0.5	-0.017250
1.475000	0.5	-0.017875
1.483333	0.5	-0.018250
1.491667	0.5	-0.018500
1.500000	0.5	-0.018375
1.508333	0.5	-0.018500
1.516667	0.5	-0.018750
1.525000	0.5	-0.018875
1.533333	0.5	-0.019125
1.541667	0.5	-0.019375
1.550000	0.5	-0.019750
1.558333	0.5	-0.019625
1.566667	0.5	-0.019750
1.575000	0.5	-0.019750
1.583333	0.5	-0.019375
1.591667	0.5	-0.019250
1.600000	0.5	-0.019125
1.608333	0.5	-0.018750
1.616667	0.5	-0.018875
1.625000	0.5	-0.018625
1.633333	0.5	-0.018375
1.641667	0.5	-0.018125
1.650000	0.5	-0.017750
1.658333	0.5	-0.017375
1.666667	0.5	-0.017375
1.675000	0.5	-0.017000
1.683333	0.5	-0.016375
1.691667	0.5	-0.015750
1.700000	0.5	-0.015750
1.708333	0.5	-0.016125
1.716667	0.5	-0.015875
1.725000	0.5	-0.016125
1.733333	0.5	-0.015875
1.741667	0.5	-0.015250
1.750000	0.5	-0.014750
1.758333	0.5	-0.014625
1.766667	0.5	-0.014250
1.775000	0.5	-0.013375
1.783333	0.5	-0.013000
1.791667	0.5	-0.012625
1.800000	0.5	-0.012250
1.808333	0.5	-0.012125
1.816667	0.5	-0.012000
1.825000	0.5	-0.011750
1.833333	0.5	-0.011750
1.841667	0.5	-0.011625
1.850000	0.5	-0.010875
1.858333	0.5	-0.010125
1.866667	0.5	-0.009875
1.875000	0.5	-0.009125
1.883333	0.5	-0.008875
1.891667	0.5	-0.009000
1.900000	0.5	-0.009000
1.908333	0.5	-0.008750
1.916667	0.5	-0.008750
1.925000	0.5	-0.009000
1.933333	0.5	-0.009500
1.941667	0.5	-0.009250
1.950000	0.5	-0.009125
1.958333	0.5	-0.009000
1.966667	0.5	-0.008750
1.975000	0.5	-0.008750
1.983333	0.5	-0.008375
1.991667	0.5	-0.008125
2.000000	0.5	-0.007875
2.008333	0.5	-0.007625
2.016667	0.5	-0.007500
2.025000	0.5	-0.007625
2.033333	0.5	-0.007375
2.041667	0.5	-0.007250
2.050000	0.5	-0.007125
2.058333	0.5	-0.006750
2.066667	0.5	-0.006500
2.075000	0.5	-0.006375
2.083333	0.5	-0.006000
2.091667	0.5	-0.005875
2.100000	0.5	-0.005750
2.108333	0.5	-0.005625
2.116667	0.5	-0.005500
2.125000	0.5	-0.005250
2.133333	0.5	-0.004750
2.141667	0.5	-0.004500
2.150000	0.5	-0.004125
2.158333	0.5	-0.003625
2.166667	0.5	-0.002750
2.175000	0.5	-0.002500
2.183333	0.5	-0.002500
2.191667	0.5	-0.002250
2.200000	0.5	-0.001750
2.208333	0.5	-0.001375
2.216667	0.5	-0.001000
2.225000	0.5	-0.000500
2.233333	0.5	0.000000
2.241667	0.5	0.000250
2.250000	0.5	0.000375
2.258333	0.5	0.000375
2.266667	0.5	0.000375
2.275000	0.5	0.000750
2.283333	0.5	0.000625
2.291667	0.5	0.000500
2.300000	0.5	0.000500
2.308333	0.5	0.000375
2.316667	0.5	0.000125
2.325000	0.5	0.000125
2.333333	0.5	-0.000125
2.341667	0.5	-0.000125
2.350000	0.5	-0.000250
2.358333	0.5	-0.000500
2.366667	0.5	-0.000375
2.375000	0.5	-0.001000
2.383333	0.5	-0.000875
2.391667	0.5	-0.001375
2.400000	0.5	-0.001250
2.408333	0.5	-0.001375
2.416667	0.5	-0.001375
2.425000	0.5	-0.001750
2.433333	0.5	-0.001750
2.441667	0.5	-0.002500
2.450000	0.5	-0.003000
2.458333	0.5	-0.003375
2.466667	0.5	-0.003750
2.475000	0.5	-0.004125
2.483333	0.5	-0.005000
2.491667	0.5	-0.005375
2.500000	0.5	-0.005500
2.508333	0.5	-0.006125
2.516667	0.5	-0.006500
2.525000	0.5	-0.006875
2.533333	0.5	-0.007375
2.541667	0.5	-0.007875
2.550000	0.5	-0.008500
2.558333	0.5	-0.009000
2.566667	0.5	-0.009375
2.575000	0.5	-0.010000
2.583333	0.5	-0.010625
2.591667	0.5	-0.010750
2.600000	0.5	-0.011250
2.608333	0.5	-0.011625
2.616667	0.5	-0.012125
2.625000	0.5	-0.012125
2.633333	0.5	-0.012500
2.641667	0.5	-0.012750
2.650000	0.5	-0.013250
2.658333	0.5	-0.013625
2.666667	0.5	-0.014000
2.675000	0.5	-0.014375
2.683333	0.5	-0.014625
2.691667	0.5	-0.015375
2.700000	0.5	-0.015375
2.708333	0.5	-0.015625
2.716667	0.5	-0.015875
2.725000	0.5	-0.016000
2.733333	0.5	-0.016250
2.741667	0.5	-0.016500
2.750000	0.5	-0.016875
2.758333	0.5	-0.016875
2.766667	0.5	-0.017625
2.775000	0.5	-0.018000
2.783333	0.5	-0.018250
2.791667	0.5	-0.018625
2.800000	0.5	-0.018625
2.808333	0.5	-0.019000
2.816667	0.5	-0.019250
2.825000	0.5	-0.019500
2.833333	0.5	-0.019375
2.841667	0.5	-0.019000
2.850000	0.5	-0.018875
2.858333	0.5	-0.018625
2.866667	0.5	-0.018125
2.875000	0.5	-0.018125
2.883333	0.5	-0.018000
2.891667	0.5	-0.017500
2.900000	0.5	-0.017500
2.908333	0.5	-0.017250
2.916667	0.5	-0.016750
2.925000	0.5	-0.016125
2.933333	0.5	-0.016125
2.941667	0.5	-0.016000
2.950000	0.5	-0.015500
2.958333	0.5	-0.015250
2.966667	0.5	-0.015000
2.975000	0.5	-0.014500
2.983333	0.5	-0.014250
2.991667	0.5	-0.014000
3.000000	0.5	-0.014125
3.008333	0.5	-0.014250
3.016667	0.5	-0.013875
3.025000	0.5	-0.013250
3.033333	0.5	-0.012375
3.041667	0.5	-0.012125
3.050000	0.5	-0.011375
3.058333	0.5	-0.010625
3.066667	0.5	-0.010000
3.075000	0.5	-0.009750
3.083333	0.5	-0.009000
3.091667	0.5	-0.008500
3.100000	0.5	-0.008375
3.108333	0.5	-0.007875
3.116667	0.5	-0.007000
3.125000	0.5	-0.006125
3.133333	0.5	-0.005250
3.141667	0.5	-0.005125
3.150000	0.5	-0.004125
3.158333	0.5	-0.003000
3.166667	0.5	-0.002375
3.175000	0.5	-0.001625
3.183333	0.5	-0.001000
3.191667	0.5	0.000125
3.200000	0.5	0.000875
3.208333	0.5	0.001375
3.216667	0.5	0.002750
3.225000	0.5	0.003500
3.233333	0.5	0.004500
3.241667	0.5	0.005250
3.250000	0.5	0.005500
3.258333	0.5	0.005750
3.266667	0.5	0.006250
3.275000	0.5	0.006750
3.283333	0.5	0.007500
3.291667	0.5	0.008125
3.300000	0.5	0.008875
3.308333	0.5	0.009125
3.316667	0.5	0.009250
3.325000	0.5	0.009500
3.333333	0.5	0.009500
3.341667	0.5	0.009500
3.350000	0.5	0.009750
3.358333	0.5	0.009750
3.366667	0.5	0.009875
3.375000	0.5	0.010000
3.383333	0.5	0.010000
3.391667	0.5	0.009875
3.400000	0.5	0.009250
3.408333	0.5	0.008875
3.416667	0.5	0.009125
3.425000	0.5	0.009125
3.433333	0.5	0.009000
3.441667	0.5	0.008125
3.450000	0.5	0.007375
3.458333	0.5	0.006875
3.466667	0.5	0.006000
3.475000	0.5	0.005500
3.483333	0.5	0.005000
3.491667	0.5	0.004625
3.500000	0.5	0.004125
3.508333	0.5	0.003875
3.516667	0.5	0.003375
3.525000	0.5	0.002625
3.533333	0.5	0.001750
3.541667	0.5	0.001125
3.550000	0.5	0.000375
3.558333	0.5	0.000000
3.566667	0.5	-0.001125
3.575000	0.5	-0.002125
3.583333	0.5	-0.003000
3.591667	0.5	-0.003500
3.600000	0.5	-0.004125
3.608333	0.5	-0.004875
3.616667	0.5	-0.006000
3.625000	0.5	-0.007125
3.633333	0.5	-0.007875
3.641667	0.5	-0.008625
3.650000	0.5	-0.008750
3.658333	0.5	-0.009375
3.666667	0.5	-0.010375
3.675000	0.5	-0.010625
3.683333	0.5	-0.011125
3.691667	0.5	-0.011750
3.700000	0.5	-0.012500
3.708333	0.5	-0.012875
3.716667	0.5	-0.013250
3.725000	0.5	-0.013750
3.733333	0.5	-0.014250
3.741667	0.5	-0.015375
3.750000	0.5	-0.015750
3.758333	0.5	-0.016125
3.766667	0.5	-0.016875
3.775000	0.5	-0.017375
3.783333	0.5	-0.017625
3.791667	0.5	-0.018375
3.800000	0.5	-0.018750
3.808333	0.5	-0.019125
3.816667	0.5	-0.019750
3.825000	0.5	-0.020125
3.833333	0.5	-0.020500
3.841667	0.5	-0.020250
3.850000	0.5	-0.020375
3.858333	0.5	-0.020500
3.866667	0.5	-0.020750
3.875000	0.5	-0.021375
3.883333	0.5	-0.021875
3.891667	0.5	-0.021625
3.900000	0.5	-0.021875
3.908333	0.5	-0.022000
3.916667	0.5	-0.021875
3.925000	0.5	-0.021125
3.933333	0.5	-0.021250
3.941667	0.5	-0.021250
3.950000	0.5	-0.021125
3.958333	0.5	-0.021250
3.966667	0.5	-0.021250
3.975000	0.5	-0.020875
3.983333	0.5	-0.020375
3.991667	0.5	-0.020250
4.000000	0.5	-0.020250
4.008333	0.5	-0.020375
4.016667	0.5	-0.020000
4.025000	0.5	-0.020000
4.033333	0.5	-0.020000
4.041667	0.5	-0.019875
4.050000	0.5	-0.019500
4.058333	0.5	-0.019250
4.066667	0.5	-0.019125
4.075000	0.5	-0.018750
4.083333	0.5	-0.018625
4.091667	0.5	-0.018375
4.100000	0.5	-0.018125
4.108333	0.5	-0.018125
4.116667	0.5	-0.017875
4.125000	0.5	-0.017875
4.133333	0.5	-0.017500
4.141667	0.5	-0.017125
4.150000	0.5	-0.016750
4.158333	0.5	-0.016625
4.166667	0.5	-0.016500
4.175000	0.5	-0.016500
4.183333	0.5	-0.016375
4.191667	0.5	-0.016375
4.200000	0.5	-0.016000
4.208333	0.5	-0.015625
4.216667	0.5	-0.015500
4.225000	0.5	-0.015250
4.233333	0.5	-0.015000
4.241667	0.5	-0.014750
4.250000	0.5	-0.014625
4.258333	0.5	-0.013875
4.266667	0.5	-0.013250
4.275000	0.5	-0.012625
4.283333	0.5	-0.012375
4.291667	0.5	-0.012000
4.300000	0.5	-0.012000
4.308333	0.5	-0.012000
4.316667	0.5	-0.011750
4.325000	0.5	-0.011375
4.333333	0.5	-0.011375
4.341667	0.5	-0.011000
4.350000	0.5	-0.010875
4.358333	0.5	-0.010500
4.366667	0.5	-0.010125
4.375000	0.5	-0.009875
4.383333	0.5	-0.009625
4.391667	0.5	-0.009000
4.400000	0.5	-0.008875
4.408333	0.5	-0.008625
4.416667	0.5	-0.008000
4.425000	0.5	-0.007625
4.433333	0.5	-0.007000
4.441667	0.5	-0.006500
4.450000	0.5	-0.006250
4.458333	0.5	-0.006125
4.466667	0.5	-0.005875
4.475000	0.5	-0.005750
4.483333	0.5	-0.005500
4.491667	0.5	-0.005375
4.500000	0.5	-0.005250
4.508333	0.5	-0.005250
4.516667	0.5	-0.005500
4.525000	0.5	-0.005500
4.533333	0.5	-0.004875
4.541667	0.5	-0.005000
4.550000	0.5	-0.004750
4.558333	0.5	-0.004750
4.566667	0.5	-0.005000
4.575000	0.5	-0.004875
4.583333	0.5	-0.005375
4.591667	0.5	-0.005125
4.600000	0.5	-0.005250
4.608333	0.5	-0.005250
4.616667	0.5	-0.005375
4.625000	0.5	-0.005625
4.633333	0.5	-0.006000
4.641667	0.5	-0.006250
4.650000	0.5	-0.006625
4.658333	0.5	-0.006625
4.666667	0.5	-0.006750
4.675000	0.5	-0.006875
4.683333	0.5	-0.007000
4.691667	0.5	-0.007250
4.700000	0.5	-0.007750
4.708333	0.5	-0.007750
4.716667	0.5	-0.007750
4.725000	0.5	-0.007750
4.733333	0.5	-0.007875
4.741667	0.5	-0.007875
4.750000	0.5	-0.008125
4.758333	0.5	-0.008000
4.766667	0.5	-0.007875
4.775000	0.5	-0.007875
4.783333	0.5	-0.008125
4.791667	0.5	-0.008500
4.800000	0.5	-0.008500
4.808333	0.5	-0.008500
4.816667	0.5	-0.008500
4.825000	0.5	-0.008750
4.833333	0.5	-0.008750
4.841667	0.5	-0.008500
4.850000	0.5	-0.009000
4.858333	0.5	-0.009625
4.866667	0.5	-0.009750
4.875000	0.5	-0.009625
4.883333	0.5	-0.009875
4.891667	0.5	-0.009875
4.900000	0.5	-0.010000
4.908333	0.5	-0.010125
4.916667	0.5	-0.010750
4.925000	0.5	-0.011125
4.933333	0.5	-0.011250
4.941667	0.5	-0.011500
4.950000	0.5	-0.011375
4.958333	0.5	-0.011625
4.966667	0.5	-0.012000
4.975000	0.5	-0.012250
4.983333	0.5	-0.012625
4.991667	0.5	-0.013000
5.000000	0.5	-0.013625
5.008333	0.5	-0.013750
5.016667	0.5	-0.013625
5.025000	0.5	-0.013625
5.033333	0.5	-0.014000
5.041667	0.5	-0.013875
5.050000	0.5	-0.013875
5.058333	0.5	-0.014000
5.066667	0.5	-0.014000
5.075000	0.5	-0.014375
5.083333	0.5	-0.014875
5.091667	0.5	-0.015000
5.100000	0.5	-0.015500
5.108333	0.5	-0.015625
5.116667	0.5	-0.016000
5.125000	0.5	-0.016125
5.133333	0.5	-0.016000
5.141667	0.5	-0.016000
5.150000	0.5	-0.016375
5.158333	0.5	-0.016750
5.166667	0.5	-0.017250
5.175000	0.5	-0.017375
5.183333	0.5	-0.017375
5.191667	0.5	-0.017500
5.200000	0.5	-0.017875
5.208333	0.5	-0.017625
5.216667	0.5	-0.017500
5.225000	0.5	-0.017375
5.233333	0.5	-0.016875
5.241667	0.5	-0.016875
5.250000	0.5	-0.016375
5.258333	0.5	-0.016250
5.266667	0.5	-0.016250
5.275000	0.5	-0.016250
5.283333	0.5	-0.016750
5.291667	0.5	-0.016625
5.300000	0.5	-0.016375
5.308333	0.5	-0.016250
5.316667	0.5	-0.016125
5.325000	0.5	-0.016125
5.333333	0.5	-0.015875
5.341667	0.5	-0.015375
5.350000	0.5	-0.015000
5.358333	0.5	-0.014875
5.366667	0.5	-0.015125
5.375000	0.5	-0.014875
5.383333	0.5	-0.014750
5.391667	0.5	-0.014375
5.400000	0.5	-0.014375
5.408333	0.5	-0.014000
5.416667	0.5	-0.013625
5.425000	0.5	-0.013375
5.433333	0.5	-0.013125
5.441667	0.5	-0.013250
5.450000	0.5	-0.013125
5.458333	0.5	-0.012625
5.466667	0.5	-0.012500
5.475000	0.5	-0.012375
5.483333	0.5	-0.012125
5.491667	0.5	-0.012375
5.500000	0.5	-0.012500
5.508333	0.5	-0.012500
5.516667	0.5	-0.012250
5.525000	0.5	-0.012000
5.533333	0.5	-0.012125
5.541667	0.5	-0.011625
5.550000	0.5	-0.011500
5.558333	0.5	-0.011375
5.566667	0.5	-0.011500
5.575000	0.5	-0.011250
5.583333	0.5	-0.010750
5.591667	0.5	-0.010250
5.600000	0.5	-0.009875
5.608333	0.5	-0.010125
5.616667	0.5	-0.009625
5.625000	0.5	-0.009625
5.633333	0.5	-0.009625
5.641667	0.5	-0.009500
5.650000	0.5	-0.009250
5.658333	0.5	-0.008625
5.666667	0.5	-0.008750
5.675000	0.5	-0.008375
5.683333	0.5	-0.008250
5.691667	0.5	-0.007875
5.700000	0.5	-0.007625
5.708333	0.5	-0.007500
5.716667	0.5	-0.007250
5.725000	0.5	-0.006625
5.733333	0.5	-0.006500
5.741667	0.5	-0.006125
5.750000	0.5	-0.006125
5.758333	0.5	-0.006250
5.766667	0.5	-0.005750
5.775000	0.5	-0.005500
5.783333	0.5	-0.005250
5.791667	0.5	-0.004875
5.800000	0.5	-0.004875
5.808333	0.5	-0.005000
5.816667	0.5	-0.005000
5.825000	0.5	-0.004625
5.833333	0.5	-0.004250
5.841667	0.5	-0.004000
5.850000	0.5	-0.003625
5.858333	0.5	-0.003375
5.866667	0.5	-0.003500
5.875000	0.5	-0.003625
5.883333	0.5	-0.002750
5.891667	0.5	-0.002750
5.900000	0.5	-0.003000
5.908333	0.5	-0.002500
5.916667	0.5	-0.002625
5.925000	0.5	-0.002625
5.933333	0.5	-0.002875
5.941667	0.5	-0.003125
5.950000	0.5	-0.003000
5.958333	0.5	-0.002750
5.966667	0.5	-0.002625
5.975000	0.5	-0.002375
5.983333	0.5	-0.002625
5.991667	0.5	-0.002875
6.000000	0.5	-0.003375
6.008333	0.5	-0.003750
6.016667	0.5	-0.003500
6.025000	0.5	-0.004250
6.033333	0.5	-0.004500
6.041667	0.5	-0.004625
6.050000	0.5	-0.004625
6.058333	0.5	-0.004500
6.066667	0.5	-0.005000
6.075000	0.5	-0.004750
6.083333	0.5	-0.005125
6.091667	0.5	-0.005750
6.100000	0.5	-0.006375
6.108333	0.5	-0.006750
6.116667	0.5	-0.007000
6.125000	0.5	-0.007500
6.133333	0.5	-0.008000
6.141667	0.5	-0.008000
6.150000	0.5	-0.008250
6.158333	0.5	-0.008750
6.166667	0.5	-0.009125
6.175000	0.5	-0.009250
6.183333	0.5	-0.009500
6.191667	0.5	-0.010250
6.200000	0.5	-0.010625
6.208333	0.5	-0.011375
6.216667	0.5	-0.011750
6.225000	0.5	-0.012250
6.233333	0.5	-0.013000
6.241667	0.5	-0.013250
6.250000	0.5	-0.013125
6.258333	0.5	-0.013625
6.266667	0.5	-0.014000
6.275000	0.5	-0.014250
6.283333	0.5	-0.015000
6.291667	0.5	-0.015125
6.300000	0.5	-0.015375
6.308333	0.5	-0.015625
6.316667	0.5	-0.015750
6.325000	0.5	-0.016000
6.333333	0.5	-0.016375
6.341667	0.5	-0.016750
6.350000	0.5	-0.016750
6.358333	0.5	-0.017000
6.366667	0.5	-0.017000
6.375000	0.5	-0.017000
6.383333	0.5	-0.017375
6.391667	0.5	-0.017250
6.400000	0.5	-0.016875
6.408333	0.5	-0.017000
6.416667	0.5	-0.016125
6.425000	0.5	-0.015625
6.433333	0.5	-0.015375
6.441667	0.5	-0.015250
6.450000	0.5	-0.015125
6.458333	0.5	-0.014375
6.466667	0.5	-0.013750
6.475000	0.5	-0.013625
6.483333	0.5	-0.013375
6.491667	0.5	-0.013125
6.500000	0.5	-0.012500
6.508333	0.5	-0.011875
6.516667	0.5	-0.011125
6.525000	0.5	-0.010500
6.533333	0.5	-0.009875
6.541667	0.5	-0.009250
6.550000	0.5	-0.008750
6.558333	0.5	-0.008125
6.566667	0.5	-0.007625
6.575000	0.5	-0.007250
6.583333	0.5	-0.006375
6.591667	0.5	-0.005750
6.600000	0.5	-0.005000
6.608333	0.5	-0.004375
6.616667	0.5	-0.004125
6.625000	0.5	-0.004000
6.633333	0.5	-0.003875
6.641667	0.5	-0.003500
6.650000	0.5	-0.003250
6.658333	0.5	-0.003250
6.666667	0.5	-0.003000
6.675000	0.5	-0.003125
6.683333	0.5	-0.003500
6.691667	0.5	-0.004500
6.700000	0.5	-0.006250
6.708333	0.5	-0.009250
6.716667	0.5	-0.014000
6.725000	0.5	-0.022250
6.733333	0.5	-0.034375
6.741667	0.5	-0.054625
6.750000	0.5	-0.088500
6.758333	0.5	-0.142875
6.766667	0.5	-0.226875
6.775000	0.5	-0.351625
6.783333	0.5	-0.528000
6.791667	0.5	-0.763750
6.800000	0.5	-1.058375
6.808333	0.5	-1.401375
6.816667	0.5	-1.769625
6.825000	0.5	-2.129750
6.833333	0.5	-2.438125
6.841667	0.5	-2.645625
6.850000	0.5	-2.699000
6.858333	0.5	-2.547875
6.866667	0.5	-2.144500
6.875000	0.5	-1.448625
6.883333	0.5	-0.428875
6.891667	0.5	0.936125
6.900000	0.5	2.654000
6.908333	0.5	4.715500
6.916667	0.5	7.088250
6.925000	0.5	9.715375
6.933333	0.5	12.505625
6.941667	0.5	15.335000
6.950000	0.5	18.047375
6.958333	0.5	20.470000
6.966667	0.5	22.436125
6.975000	0.5	23.809000
6.983333	0.5	24.506375
6.991667	0.5	24.513750
7.000000	0.5	23.882500
7.008333	0.5	22.716125
7.016667	0.5	21.146500
7.025000	0.5	19.315375
7.033333	0.5	17.353750
7.041667	0.5	15.372375
7.050000	0.5	13.455625
7.058333	0.5	11.661000
7.066667	0.5	10.023500
7.075000	0.5	8.559250
7.083333	0.5	7.270500
7.091667	0.5	6.150750
7.100000	0.5	5.187000
7.108333	0.5	4.364000
7.116667	0.5	3.666500
7.125000	0.5	3.077875
7.133333	0.5	2.582500
7.141667	0.5	2.167125
7.150000	0.5	1.820000
7.158333	0.5	1.529875
7.166667	0.5	1.287750
7.175000	0.5	1.085500
7.183333	0.5	0.917125
7.191667	0.5	0.776125
7.200000	0.5	0.657875
7.208333	0.5	0.558750
7.216667	0.5	0.475750
7.225000	0.5	0.406500
7.233333	0.5	0.347625
7.241667	0.5	0.298500
7.250000	0.5	0.256750
7.258333	0.5	0.220875
7.266667	0.5	0.190250
7.275000	0.5	0.164000
7.283333	0.5	0.141875
7.291667	0.5	0.122375
7.300000	0.5	0.106125
7.308333	0.5	0.091625
7.316667	0.5	0.079000
7.325000	0.5	0.068125
7.333333	0.5	0.058625
7.341667	0.5	0.050375
7.350000	0.5	0.043500
7.358333	0.5	0.036875
7.366667	0.5	0.031500
7.375000	0.5	0.026375
7.383333	0.5	0.021750
7.391667	0.5	0.018000
7.400000	0.5	0.015125
7.408333	0.5	0.012375
7.416667	0.5	0.009875
7.425000	0.5	0.008125
7.433333	0.5	0.006500
7.441667	0.5	0.005500
7.450000	0.5	0.004375
7.458333	0.5	0.003500
7.466667	0.5	0.003750
7.475000	0.5	0.004000
7.483333	0.5	0.004000
7.491667	0.5	0.004375
7.500000	0.5	0.005375
7.508333	0.5	0.006125
7.516667	0.5	0.006875
7.525000	0.5	0.007625
7.533333	0.5	0.008625
7.541667	0.5	0.009625
7.550000	0.5	0.010125
7.558333	0.5	0.011000
7.566667	0.5	0.011875
7.575000	0.5	0.012625
7.583333	0.5	0.013125
7.591667	0.5	0.014125
7.600000	0.5	0.015000
7.608333	0.5	0.016125
7.616667	0.5	0.017125
7.625000	0.5	0.018250
7.633333	0.5	0.018875
7.641667	0.5	0.019375
7.650000	0.5	0.019625
7.658333	0.5	0.020000
7.666667	0.5	0.020625
7.675000	0.5	0.020750
7.683333	0.5	0.020875
7.691667	0.5	0.021000
7.700000	0.5	0.021250
7.708333	0.5	0.021500
7.716667	0.5	0.021500
7.725000	0.5	0.021625
7.733333	0.5	0.021750
7.741667	0.5	0.021875
7.750000	0.5	0.021750
7.758333	0.5	0.021750
7.766667	0.5	0.021750
7.775000	0.5	0.021875
7.783333	0.5	0.022250
7.791667	0.5	0.022375
7.800000	0.5	0.022375
7.808333	0.5	0.022250
7.816667	0.5	0.022000
7.825000	0.5	0.021625
7.833333	0.5	0.022000
7.841667	0.5	0.022625
7.850000	0.5	0.022750
7.858333	0.5	0.023125
7.866667	0.5	0.023250
7.875000	0.5	0.024500
7.883333	0.5	0.025125
7.891667	0.5	0.026125
7.900000	0.5	0.027625
7.908333	0.5	0.029500
7.916667	0.5	0.032125
7.925000	0.5	0.035625
7.933333	0.5	0.039750
7.941667	0.5	0.045500
7.950000	0.5	0.052250
7.958333	0.5	0.060750
7.966667	0.5	0.071625
7.975000	0.5	0.085250
7.983333	0.5	0.102750
7.991667	0.5	0.125125
8.000000	0.5	0.153125
8.008333	0.5	0.188625
8.016667	0.5	0.232375
8.025000	0.5	0.286125
8.033333	0.5	0.351625
8.041667	0.5	0.429875
8.050000	0.5	0.523000
8.058333	0.5	0.631375
8.066667	0.5	0.756500
8.075000	0.5	0.899750
8.083333	0.5	1.061000
8.091667	0.5	1.240000
8.100000	0.5	1.437125
8.108333	0.5	1.652875
8.116667	0.5	1.886750
8.125000	0.5	2.137500
8.133333	0.5	2.405875
8.141667	0.5	2.689750
8.150000	0.5	2.989250
8.158333	0.5	3.304250
8.166667	0.5	3.633625
8.175000	0.5	3.976875
8.183333	0.5	4.333125
8.191667	0.5	4.702250
8.200000	0.5	5.083000
8.208333	0.5	5.475250
8.216667	0.5	5.878375
8.225000	0.5	6.291500
8.233333	0.5	6.714250
8.241667	0.5	7.146000
8.250000	0.5	7.586375
8.258333	0.5	8.034875
8.266667	0.5	8.490625
8.275000	0.5	8.954000
8.283333	0.5	9.424250
8.291667	0.5	9.900750
8.300000	0.5	10.383875
8.308333	0.5	10.873125
8.316667	0.5	11.367625
8.325000	0.5	11.867250
8.333333	0.5	12.370375
8.341667	0.5	12.874875
8.350000	0.5	13.374625
8.358333	0.5	13.857625
8.366667	0.5	14.301125
8.375000	0.5	14.668125
8.383333	0.5	14.909750
8.391667	0.5	14.972500
8.400000	0.5	14.809000
8.408333	0.5	14.393750
8.416667	0.5	13.730875
8.425000	0.5	12.851375
8.433333	0.5	11.809625
8.441667	0.5	10.670125
8.450000	0.5	9.496250
8.458333	0.5	8.342625
8.466667	0.5	7.250000
8.475000	0.5	6.246125
8.483333	0.5	5.345125
8.491667	0.5	4.551625
8.500000	0.5	3.862625
8.508333	0.5	3.270500
8.516667	0.5	2.768000
8.525000	0.5	2.343625
8.533333	0.5	1.988000
8.541667	0.5	1.691875
8.550000	0.5	1.446375
8.558333	0.5	1.243250
8.566667	0.5	1.076000
8.575000	0.5	0.939250
8.583333	0.5	0.827250
8.591667	0.5	0.735750
8.600000	0.5	0.661500
8.608333	0.5	0.600875
8.616667	0.5	0.551125
8.625000	0.5	0.510125
8.633333	0.5	0.476000
8.641667	0.5	0.447000
8.650000	0.5	0.422000
8.658333	0.5	0.399875
8.666667	0.5	0.379875
8.675000	0.5	0.361625
8.683333	0.5	0.343750
8.691667	0.5	0.327250
8.700000	0.5	0.311125
8.708333	0.5	0.295625
8.716667	0.5	0.280500
8.725000	0.5	0.265625
8.733333	0.5	0.250750
8.741667	0.5	0.236375
8.750000	0.5	0.223000
8.758333	0.5	0.209750
8.766667	0.5	0.197125
8.775000	0.5	0.185000
8.783333	0.5	0.173375
8.791667	0.5	0.162875
8.800000	0.5	0.152875
8.808333	0.5	0.143500
8.816667	0.5	0.134625
8.825000	0.5	0.126875
8.833333	0.5	0.119000
8.841667	0.5	0.112500
8.850000	0.5	0.106250
8.858333	0.5	0.100750
8.866667	0.5	0.095625
8.875000	0.5	0.091000
8.883333	0.5	0.086625
8.891667	0.5	0.083000
8.900000	0.5	0.079625
8.908333	0.5	0.076750
8.916667	0.5	0.074000
8.925000	0.5	0.071625
8.933333	0.5	0.069500
8.941667	0.5	0.067500
8.950000	0.5	0.065875
8.958333	0.5	0.064125
8.966667	0.5	0.062750
8.975000	0.5	0.061125
8.983333	0.5	0.059875
8.991667	0.5	0.058750
9.000000	0.5	0.057875
9.008333	0.5	0.056750
9.016667	0.5	0.055625
9.025000	0.5	0.055000
9.033333	0.5	0.055000
9.041667	0.5	0.054750
9.050000	0.5	0.054125
9.058333	0.5	0.053625
9.066667	0.5	0.053000
9.075000	0.5	0.052750
9.083333	0.5	0.052375
9.091667	0.5	0.051875
9.100000	0.5	0.051750
9.108333	0.5	0.051375
9.116667	0.5	0.051250
9.125000	0.5	0.051250
9.133333	0.5	0.051000
9.141667	0.5	0.050625
9.150000	0.5	0.050250
9.158333	0.5	0.049750
9.166667	0.5	0.049750
9.175000	0.5	0.049625
9.183333	0.5	0.049375
9.191667	0.5	0.049000
9.200000	0.5	0.048375
9.208333	0.5	0.047625
9.216667	0.5	0.047000
9.225000	0.5	0.046500
9.233333	0.5	0.045625
9.241667	0.5	0.045375
9.250000	0.5	0.045250
9.258333	0.5	0.045125
9.266667	0.5	0.044750
9.275000	0.5	0.044500
9.283333	0.5	0.043750
9.291667	0.5	0.042750
9.300000	0.5	0.042250
9.308333	0.5	0.041125
9.316667	0.5	0.040375
9.325000	0.5	0.039375
9.333333	0.5	0.038750
9.341667	0.5	0.037875
9.350000	0.5	0.037125
9.358333	0.5	0.036125
9.366667	0.5	0.035625
9.375000	0.5	0.034875
9.383333	0.5	0.034125
9.391667	0.5	0.033250
9.400000	0.5	0.032750
9.408333	0.5	0.032000
9.416667	0.5	0.031125
9.425000	0.5	0.030375
9.433333	0.5	0.029750
9.441667	0.5	0.029500
9.450000	0.5	0.029125
9.458333	0.5	0.029000
9.466667	0.5	0.029000
9.475000	0.5	0.028750
9.483333	0.5	0.029250
9.491667	0.5	0.029500
9.500000	0.5	0.029750
9.508333	0.5	0.030750
9.516667	0.5	0.032250
9.525000	0.5	0.034625
9.533333	0.5	0.036875
9.541667	0.5	0.040000
9.550000	0.5	0.044125
9.558333	0.5	0.049625
9.566667	0.5	0.056000
9.575000	0.5	0.063250
9.583333	0.5	0.072625
9.591667	0.5	0.083500
9.600000	0.5	0.096875
9.608333	0.5	0.112875
9.616667	0.5	0.132875
9.625000	0.5	0.157250
9.633333	0.5	0.188000
9.641667	0.5	0.225500
9.650000	0.5	0.272375
9.658333	0.5	0.330750
9.666667	0.5	0.402250
9.675000	0.5	0.491125
9.683333	0.5	0.601375
9.691667	0.5	0.735750
9.700000	0.5	0.898500
9.708333	0.5	1.094250
9.716667	0.5	1.328375
9.725000	0.5	1.604000
9.733333	0.5	1.926625
9.741667	0.5	2.299625
9.750000	0.5	2.726750
9.758333	0.5	3.210250
9.766667	0.5	3.752125
9.775000	0.5	4.351500
9.783333	0.5	5.007000
9.791667	0.5	5.716000
9.800000	0.5	6.473125
9.808333	0.5	7.271625
9.816667	0.5	8.104750
9.825000	0.5	8.962000
9.833333	0.5	9.832875
9.841667	0.5	10.704750
9.850000	0.5	11.565375
9.858333	0.5	12.401875
9.866667	0.5	13.201125
9.875000	0.5	13.950250
9.883333	0.5	14.637375
9.891667	0.5	15.252000
9.900000	0.5	15.783875
9.908333	0.5	16.224000
9.916667	0.5	16.566375
9.925000	0.5	16.806125
9.933333	0.5	16.940875
9.941667	0.5	16.969375
9.950000	0.5	16.893750
9.958333	0.5	16.716625
9.966667	0.5	16.443625
9.975000	0.5	16.081500
9.983333	0.5	15.637500
9.991667	0.5	15.120750
10.000000	0.5	14.541250
10.008333	0.5	13.908625
10.016667	0.5	13.232500
10.025000	0.5	12.524000
10.033333	0.5	11.793250
10.041667	0.5	11.049750
10.050000	0.5	10.302750
10.058333	0.5	9.561125
10.066667	0.5	8.832000
10.075000	0.5	8.121625
10.083333	0.5	7.436125
10.091667	0.5	6.779625
10.100000	0.5	6.155750
10.108333	0.5	5.568125
10.116667	0.5	5.017875
10.125000	0.5	4.506000
10.133333	0.5	4.032750
10.141667	0.5	3.598375
10.150000	0.5	3.201125
10.158333	0.5	2.840000
10.166667	0.5	2.513500
10.175000	0.5	2.220500
10.183333	0.5	1.957875
10.191667	0.5	1.723625
10.200000	0.5	1.516000
10.208333	0.5	1.332375
10.216667	0.5	1.170750
10.225000	0.5	1.029125
10.233333	0.5	0.904750
10.241667	0.5	0.796375
10.250000	0.5	0.701750
10.258333	0.5	0.619750
10.266667	0.5	0.548500
10.275000	0.5	0.487500
10.283333	0.5	0.435250
10.291667	0.5	0.390375
10.300000	0.5	0.352625
10.308333	0.5	0.320125
10.316667	0.5	0.293125
10.325000	0.5	0.271375
10.333333	0.5	0.253750
10.341667	0.5	0.240250
10.350000	0.5	0.231125
10.358333	0.5	0.225625
10.366667	0.5	0.223750
10.375000	0.5	0.225500
10.383333	0.5	0.232375
10.391667	0.5	0.243375
10.400000	0.5	0.259125
10.408333	0.5	0.280750
10.416667	0.5	0.309125
10.425000	0.5	0.345625
10.433333	0.5	0.392000
10.441667	0.5	0.450625
10.450000	0.5	0.523250
10.458333	0.5	0.613500
10.466667	0.5	0.725125
10.475000	0.5	0.862750
10.483333	0.5	1.030500
10.491667	0.5	1.234625
10.500000	0.5	1.480750
10.508333	0.5	1.774875
10.516667	0.5	2.123500
10.525000	0.5	2.532625
10.533333	0.5	3.007750
10.541667	0.5	3.553500
10.550000	0.5	4.173000
10.558333	0.5	4.867500
10.566667	0.5	5.635750
10.575000	0.5	6.474500
10.583333	0.5	7.376375
10.591667	0.5	8.332125
10.600000	0.5	9.328875
10.608333	0.5	10.350750
10.616667	0.5	11.380000
10.625000	0.5	12.397375
10.633333	0.5	13.380875
10.641667	0.5	14.309750
10.650000	0.5	15.162125
10.658333	0.5	15.919000
10.666667	0.5	16.563000
10.675000	0.5	17.078625
10.683333	0.5	17.455000
10.691667	0.5	17.684125
10.700000	0.5	17.763375
10.708333	0.5	17.693500
10.716667	0.5	17.478750
10.725000	0.5	17.128125
10.733333	0.5	16.653250
10.741667	0.5	16.068250
10.750000	0.5	15.388875
10.758333	0.5	14.632500
10.766667	0.5	13.817250
10.775000	0.5	12.959375
10.783333	0.5	12.076375
10.791667	0.5	11.183375
10.800000	0.5	10.294625
10.808333	0.5	9.422250
10.816667	0.5	8.576875
10.825000	0.5	7.767625
10.833333	0.5	7.000750
10.841667	0.5	6.280625
10.850000	0.5	5.611125
10.858333	0.5	4.993500
10.866667	0.5	4.428625
10.875000	0.5	3.914750
10.883333	0.5	3.451250
10.891667	0.5	3.035500
10.900000	0.5	2.664250
10.908333	0.5	2.334750
10.916667	0.5	2.043750
10.925000	0.5	1.787625
10.933333	0.5	1.563875
10.941667	0.5	1.368500
10.950000	0.5	1.197875
10.958333	0.5	1.050375
10.966667	0.5	0.922500
10.975000	0.5	0.811500
10.983333	0.5	0.715875
10.991667	0.5	0.633250
11.000000	0.5	0.561625
11.008333	0.5	0.499625
11.016667	0.5	0.446375
11.025000	0.5	0.400750
11.033333	0.5	0.361500
11.041667	0.5	0.327000
11.050000	0.5	0.297375
11.058333	0.5	0.271500
11.066667	0.5	0.248875
11.075000	0.5	0.229375
11.083333	0.5	0.212125
11.091667	0.5	0.196875
11.100000	0.5	0.183125
11.108333	0.5	0.170875
11.116667	0.5	0.160500
11.125000	0.5	0.151125
11.133333	0.5	0.143125
11.141667	0.5	0.135500
11.150000	0.5	0.128750
11.158333	0.5	0.122250
11.166667	0.5	0.116125
11.175000	0.5	0.110500
11.183333	0.5	0.105375
11.191667	0.5	0.100625
11.200000	0.5	0.096500
11.208333	0.5	0.092500
11.216667	0.5	0.088750
11.225000	0.5	0.085125
11.233333	0.5	0.082000
11.241667	0.5	0.079250
11.250000	0.5	0.076000
11.258333	0.5	0.072875
11.266667	0.5	0.070375
11.275000	0.5	0.067625
11.283333	0.5	0.065000
11.291667	0.5	0.062875
11.300000	0.5	0.061000
11.308333	0.5	0.059375
11.316667	0.5	0.057500
11.325000	0.5	0.055500
11.333333	0.5	0.053750
11.341667	0.5	0.052250
11.350000	0.5	0.050750
11.358333	0.5	0.049375
11.366667	0.5	0.047875
11.375000	0.5	0.046500
11.383333	0.5	0.045375
11.391667	0.5	0.044500
11.400000	0.5	0.043250
11.408333	0.5	0.042500
11.416667	0.5	0.041875
11.425000	0.5	0.041000
11.433333	0.5	0.040125
11.441667	0.5	0.039500
11.450000	0.5	0.038875
11.458333	0.5	0.038375
11.466667	0.5	0.038250
11.475000	0.5	0.037750
11.483333	0.5	0.036875
11.491667	0.5	0.036625
11.500000	0.5	0.036125
11.508333	0.5	0.036000
11.516667	0.5	0.036000
11.525000	0.5	0.036000
11.533333	0.5	0.035375
11.541667	0.5	0.034500
11.550000	0.5	0.034250
11.558333	0.5	0.034000
11.566667	0.5	0.033750
11.575000	0.5	0.033500
11.583333	0.5	0.033375
11.591667	0.5	0.033375
11.600000	0.5	0.032750
11.608333	0.5	0.032125
11.616667	0.5	0.031375
11.625000	0.5	0.031375
11.633333	0.5	0.031250
11.641667	0.5	0.030750
11.650000	0.5	0.029875
11.658333	0.5	0.029625
11.666667	0.5	0.029000
11.675000	0.5	0.028750
11.683333	0.5	0.028250
11.691667	0.5	0.027500
11.700000	0.5	0.026875
11.708333	0.5	0.026000
11.716667	0.5	0.025000
11.725000	0.5	0.024750
11.733333	0.5	0.023875
11.741667	0.5	0.023125
11.750000	0.5	0.022625
11.758333	0.5	0.022375
11.766667	0.5	0.021750
11.775000	0.5	0.021125
11.783333	0.5	0.020000
11.791667	0.5	0.019250
11.800000	0.5	0.018375
11.808333	0.5	0.017750
11.816667	0.5	0.016875
11.825000	0.5	0.016000
11.833333	0.5	0.015250
11.841667	0.5	0.014375
11.850000	0.5	0.013250
11.858333	0.5	0.012250
11.866667	0.5	0.011625
11.875000	0.5	0.011000
11.883333	0.5	0.009875
11.891667	0.5	0.009250
11.900000	0.5	0.008625
11.908333	0.5	0.007625
11.916667	0.5	0.006750
11.925000	0.5	0.006375
11.933333	0.5	0.005500
11.941667	0.5	0.004625
11.950000	0.5	0.003750
11.958333	0.5	0.003000
11.966667	0.5	0.001750
11.975000	0.5	0.000250
11.983333	0.5	-0.000625
11.991667	0.5	-0.001375
12.000000	0.5	-0.001750
12.008333	0.5	-0.002375
12.016667	0.5	-0.002875
12.025000	0.5	-0.003875
12.033333	0.5	-0.004875
12.041667	0.5	-0.005875
12.050000	0.5	-0.006250
12.058333	0.5	-0.006875
12.066667	0.5	-0.007625
12.075000	0.5	-0.008250
12.083333	0.5	-0.009375
12.091667	0.5	-0.010375
12.100000	0.5	-0.010875
12.108333	0.5	-0.011750
12.116667	0.5	-0.012250
12.125000	0.5	-0.012750
12.133333	0.5	-0.013500
12.141667	0.5	-0.013625
12.150000	0.5	-0.013750
12.158333	0.5	-0.013875
12.166667	0.5	-0.014000
12.175000	0.5	-0.013875
12.183333	0.5	-0.013875
12.191667	0.5	-0.013875
12.200000	0.5	-0.014125
12.208333	0.5	-0.014250
12.216667	0.5	-0.013875
12.225000	0.5	-0.014000
12.233333	0.5	-0.013625
12.241667	0.5	-0.013500
12.250000	0.5	-0.013000
12.258333	0.5	-0.012250
12.266667	0.5	-0.011625
12.275000	0.5	-0.010750
12.283333	0.5	-0.009875
12.291667	0.5	-0.008625
12.300000	0.5	-0.007250
12.308333	0.5	-0.006375
12.316667	0.5	-0.005375
12.325000	0.5	-0.004375
12.333333	0.5	-0.003250
12.341667	0.5	-0.002250
12.350000	0.5	-0.001625
12.358333	0.5	-0.000750
12.366667	0.5	0.000000
12.375000	0.5	0.000625
12.383333	0.5	0.000875
12.391667	0.5	0.001125
12.400000	0.5	0.000750
12.408333	0.5	0.000500
12.416667	0.5	0.000125
12.425000	0.5	-0.000125
12.433333	0.5	-0.000500
12.441667	0.5	-0.001500
12.450000	0.5	-0.002500
12.458333	0.5	-0.003375
12.466667	0.5	-0.004125
12.475000	0.5	-0.005250
12.483333	0.5	-0.006000
12.491667	0.5	-0.006625
12.500000	0.5	-0.007500
12.508333	0.5	-0.008500
12.516667	0.5	-0.009875
12.525000	0.5	-0.010875
12.533333	0.5	-0.011750
12.541667	0.5	-0.012750
12.550000	0.5	-0.013375
12.558333	0.5	-0.014625
12.566667	0.5	-0.015000
12.575000	0.5	-0.015500
12.583333	0.5	-0.016250
12.591667	0.5	-0.016500
12.600000	0.5	-0.017000
12.608333	0.5	-0.017750
12.616667	0.5	-0.018125
12.625000	0.5	-0.018375
12.633333	0.5	-0.019125
12.641667	0.5	-0.020125
12.650000	0.5	-0.020250
12.658333	0.5	-0.020625
12.666667	0.5	-0.021000
12.675000	0.5	-0.021625
12.683333	0.5	-0.022125
12.691667	0.5	-0.022375
12.700000	0.5	-0.022500
12.708333	0.5	-0.022750
12.716667	0.5	-0.023000
12.725000	0.5	-0.023875
12.733333	0.5	-0.024375
12.741667	0.5	-0.024375
12.750000	0.5	-0.024500
12.758333	0.5	-0.024875
12.766667	0.5	-0.025375
12.775000	0.5	-0.026000
12.783333	0.5	-0.026500
12.791667	0.5	-0.026500
12.800000	0.5	-0.027125
12.808333	0.5	-0.027500
12.816667	0.5	-0.028000
12.825000	0.5	-0.028125
12.833333	0.5	-0.028250
12.841667	0.5	-0.028500
12.850000	0.5	-0.029125
12.858333	0.5	-0.029625
12.866667	0.5	-0.029875
12.875000	0.5	-0.030125
12.883333	0.5	-0.030375
12.891667	0.5	-0.031000
12.900000	0.5	-0.031375
12.908333	0.5	-0.031625
12.916667	0.5	-0.031875
12.925000	0.5	-0.031875
12.933333	0.5	-0.032125
12.941667	0.5	-0.032250
12.950000	0.5	-0.032750
12.958333	0.5	-0.033125
12.966667	0.5	-0.033250
12.975000	0.5	-0.033250
12.983333	0.5	-0.033500
12.991667	0.5	-0.033750
13.000000	0.5	-0.033750
13.008333	0.5	-0.034250
13.016667	0.5	-0.034500
13.025000	0.5	-0.034750
13.033333	0.5	-0.034875
13.041667	0.5	-0.035000
13.050000	0.5	-0.034875
13.058333	0.5	-0.035375
13.066667	0.5	-0.035500
13.075000	0.5	-0.035875
13.083333	0.5	-0.035625
13.091667	0.5	-0.035875
13.100000	0.5	-0.035875
13.108333	0.5	-0.035750
13.116667	0.5	-0.035375
13.125000	0.5	-0.035375
13.133333	0.5	-0.035125
13.141667	0.5	-0.035250
13.150000	0.5	-0.035250
13.158333	0.5	-0.035500
13.166667	0.5	-0.035750
13.175000	0.5	-0.036375
13.183333	0.5	-0.036250
13.191667	0.5	-0.036000
13.200000	0.5	-0.036250
13.208333	0.5	-0.036250
13.216667	0.5	-0.036500
13.225000	0.5	-0.036625
13.233333	0.5	-0.036500
13.241667	0.5	-0.036500
13.250000	0.5	-0.037125
13.258333	0.5	-0.037250
13.266667	0.5	-0.037625
13.275000	0.5	-0.037875
13.283333	0.5	-0.038375
13.291667	0.5	-0.038875
13.300000	0.5	-0.039250
13.308333	0.5	-0.039250
13.316667	0.5	-0.039875
13.325000	0.5	-0.039750
13.333333	0.5	-0.039875
13.341667	0.5	-0.040375
13.350000	0.5	-0.040625
13.358333	0.5	-0.041125
13.366667	0.5	-0.041875
13.375000	0.5	-0.041875
13.383333	0.5	-0.042375
13.391667	0.5	-0.042625
13.400000	0.5	-0.042625
13.408333	0.5	-0.043125
13.416667	0.5	-0.043250
13.425000	0.5	-0.043500
13.433333	0.5	-0.044000
13.441667	0.5	-0.044250
13.450000	0.5	-0.044750
13.458333	0.5	-0.044875
13.466667	0.5	-0.045250
13.475000	0.5	-0.046000
13.483333	0.5	-0.047000
13.491667	0.5	-0.047500
13.500000	0.5	-0.048125
13.508333	0.5	-0.048250
13.516667	0.5	-0.048500
13.525000	0.5	-0.048625
13.533333	0.5	-0.048875
13.541667	0.5	-0.049125
13.550000	0.5	-0.049375
13.558333	0.5	-0.050000
13.566667	0.5	-0.050000
13.575000	0.5	-0.050125
13.583333	0.5	-0.050250
13.591667	0.5	-0.050375
13.600000	0.5	-0.050875
13.608333	0.5	-0.051000
13.616667	0.5	-0.051125
13.625000	0.5	-0.051375
13.633333	0.5	-0.051500
13.641667	0.5	-0.051500
13.650000	0.5	-0.051625
13.658333	0.5	-0.051750
13.666667	0.5	-0.051625
13.675000	0.5	-0.051375
13.683333	0.5	-0.051625
13.691667	0.5	-0.052000
13.700000	0.5	-0.052125
13.708333	0.5	-0.051875
13.716667	0.5	-0.051750
13.725000	0.5	-0.051750
13.733333	0.5	-0.051750
13.741667	0.5	-0.052125
13.750000	0.5	-0.052625
13.758333	0.5	-0.052875
13.766667	0.5	-0.052750
13.775000	0.5	-0.053000
13.783333	0.5	-0.053125
13.791667	0.5	-0.053125
13.800000	0.5	-0.053250
13.808333	0.5	-0.053500
13.816667	0.5	-0.053250
13.825000	0.5	-0.052875
13.833333	0.5	-0.053000
13.841667	0.5	-0.053375
13.850000	0.5	-0.053750
13.858333	0.5	-0.054250
13.866667	0.5	-0.054250
13.875000	0.5	-0.054375
13.883333	0.5	-0.054500
13.891667	0.5	-0.054500
13.900000	0.5	-0.054625
13.908333	0.5	-0.054500
13.916667	0.5	-0.054500
13.925000	0.5	-0.054125
13.933333	0.5	-0.054125
13.941667	0.5	-0.054625
13.950000	0.5	-0.054375
13.958333	0.5	-0.054375
13.966667	0.5	-0.054125
13.975000	0.5	-0.054250
13.983333	0.5	-0.054250
13.991667	0.5	-0.053500
14.000000	0.5	-0.053250
14.008333	0.5	-0.052875
14.016667	0.5	-0.052625
14.025000	0.5	-0.052000
14.033333	0.5	-0.051500
14.041667	0.5	-0.051625
14.050000	0.5	-0.051375
14.058333	0.5	-0.050625
14.066667	0.5	-0.050375
14.075000	0.5	-0.050125
14.083333	0.5	-0.050000
14.091667	0.5	-0.050250
14.100000	0.5	-0.050000
14.108333	0.5	-0.050125
14.116667	0.5	-0.050375
14.125000	0.5	-0.050875
14.133333	0.5	-0.051375
14.141667	0.5	-0.051625
14.150000	0.5	-0.052000
14.158333	0.5	-0.052250
14.166667	0.5	-0.053000
14.175000	0.5	-0.053500
14.183333	0.5	-0.054000
14.191667	0.5	-0.054875
14.200000	0.5	-0.055750
14.208333	0.5	-0.056125
14.216667	0.5	-0.056875
14.225000	0.5	-0.057625
14.233333	0.5	-0.058250
14.241667	0.5	-0.058625
14.250000	0.5	-0.058750
14.258333	0.5	-0.059625
14.266667	0.5	-0.060250
14.275000	0.5	-0.060750
14.283333	0.5	-0.061250
14.291667	0.5	-0.061500
14.300000	0.5	-0.062000
14.308333	0.5	-0.062750
14.316667	0.5	-0.062625
14.325000	0.5	-0.062625
14.333333	0.5	-0.062875
14.341667	0.5	-0.063125
14.350000	0.5	-0.063250
14.358333	0.5	-0.063500
14.366667	0.5	-0.063875
14.375000	0.5	-0.063875
14.383333	0.5	-0.064375
14.391667	0.5	-0.064750
14.400000	0.5	-0.065125
14.408333	0.5	-0.065000
14.416667	0.5	-0.064500
14.425000	0.5	-0.064375
14.433333	0.5	-0.064750
14.441667	0.5	-0.065125
14.450000	0.5	-0.065125
14.458333	0.5	-0.064875
14.466667	0.5	-0.064500
14.475000	0.5	-0.064625
14.483333	0.5	-0.064125
14.491667	0.5	-0.064125
14.500000	0.5	-0.063875
14.508333	0.5	-0.063625
14.516667	0.5	-0.063375
14.525000	0.5	-0.063375
14.533333	0.5	-0.063375
14.541667	0.5	-0.063375
14.550000	0.5	-0.063500
14.558333	0.5	-0.063250
14.566667	0.5	-0.063500
14.575000	0.5	-0.063625
14.583333	0.5	-0.063125
14.591667	0.5	-0.063250
14.600000	0.5	-0.063000
14.608333	0.5	-0.063125
14.616667	0.5	-0.063250
14.625000	0.5	-0.063125
14.633333	0.5	-0.063125
14.641667	0.5	-0.062875
14.650000	0.5	-0.062750
14.658333	0.5	-0.062625
14.666667	0.5	-0.062500
14.675000	0.5	-0.062125
14.683333	0.5	-0.061875
14.691667	0.5	-0.061750
14.700000	0.5	-0.061500
14.708333	0.5	-0.061250
14.716667	0.5	-0.061500
14.725000	0.5	-0.061750
14.733333	0.5	-0.061625
14.741667	0.5	-0.061375
14.750000	0.5	-0.061125
14.758333	0.5	-0.060625
14.766667	0.5	-0.060375
14.775000	0.5	-0.060000
14.783333	0.5	-0.059625
14.791667	0.5	-0.059750
14.800000	0.5	-0.059750
14.808333	0.5	-0.059625
14.816667	0.5	-0.059000
14.825000	0.5	-0.059125
14.833333	0.5	-0.058875
14.841667	0.5	-0.058125
14.850000	0.5	-0.057750
14.858333	0.5	-0.057500
14.866667	0.5	-0.057125
14.875000	0.5	-0.056875
14.883333	0.5	-0.056500
14.891667	0.5	-0.055875
14.900000	0.5	-0.055375
14.908333	0.5	-0.055250
14.916667	0.5	-0.054500
14.925000	0.5	-0.053875
14.933333	0.5	-0.053625
14.941667	0.5	-0.052625
14.950000	0.5	-0.052375
14.958333	0.5	-0.052000
14.966667	0.5	-0.051875
14.975000	0.5	-0.051625
14.983333	0.5	-0.051125
14.991667	0.5	-0.050625
15.000000	0.5	-0.050375
15.008333	0.5	-0.050000
15.016667	0.5	-0.049750
15.025000	0.5	-0.050000
15.033333	0.5	-0.049750
15.041667	0.5	-0.049375
15.050000	0.5	-0.048875
15.058333	0.5	-0.048750
15.066667	0.5	-0.048500
15.075000	0.5	-0.048875
15.083333	0.5	-0.048875
15.091667	0.5	-0.048875
15.100000	0.5	-0.048875
15.108333	0.5	-0.049250
15.116667	0.5	-0.049125
15.125000	0.5	-0.048875
15.133333	0.5	-0.049125
15.141667	0.5	-0.049125
15.150000	0.5	-0.049375
15.158333	0.5	-0.049250
15.166667	0.5	-0.049750
15.175000	0.5	-0.050000
15.183333	0.5	-0.050000
15.191667	0.5	-0.050500
15.200000	0.5	-0.050875
15.208333	0.5	-0.051375
15.216667	0.5	-0.051375
15.225000	0.5	-0.051500
15.233333	0.5	-0.051750
15.241667	0.5	-0.052125
15.250000	0.5	-0.052500
15.258333	0.5	-0.052750
15.266667	0.5	-0.052875
15.275000	0.5	-0.052875
15.283333	0.5	-0.053000
15.291667	0.5	-0.053250
15.300000	0.5	-0.053750
15.308333	0.5	-0.053875
15.316667	0.5	-0.054375
15.325000	0.5	-0.054375
15.333333	0.5	-0.054250
15.341667	0.5	-0.054625
15.350000	0.5	-0.054750
15.358333	0.5	-0.054875
15.366667	0.5	-0.054625
15.375000	0.5	-0.054625
15.383333	0.5	-0.055125
15.391667	0.5	-0.055000
15.400000	0.5	-0.054750
15.408333	0.5	-0.054750
15.416667	0.5	-0.054750
15.425000	0.5	-0.054875
15.433333	0.5	-0.055000
15.441667	0.5	-0.054875
15.450000	0.5	-0.055125
15.458333	0.5	-0.055125
15.466667	0.5	-0.055000
15.475000	0.5	-0.055125
15.483333	0.5	-0.055250
15.491667	0.5	-0.055500
15.500000	0.5	-0.055750
15.508333	0.5	-0.055875
15.516667	0.5	-0.055875
15.525000	0.5	-0.055875
15.533333	0.5	-0.055250
15.541667	0.5	-0.055500
15.550000	0.5	-0.055750
15.558333	0.5	-0.055625
15.566667	0.5	-0.055125
15.575000	0.5	-0.054875
15.583333	0.5	-0.055000
15.591667	0.5	-0.055000
15.600000	0.5	-0.055375
15.608333	0.5	-0.055000
15.616667	0.5	-0.054875
15.625000	0.5	-0.055375
15.633333	0.5	-0.055750
15.641667	0.5	-0.056000
15.650000	0.5	-0.056375
15.658333	0.5	-0.056375
15.666667	0.5	-0.056875
15.675000	0.5	-0.057125
15.683333	0.5	-0.057125
15.691667	0.5	-0.057250
15.700000	0.5	-0.057000
15.708333	0.5	-0.057250
15.716667	0.5	-0.057250
15.725000	0.5	-0.057000
15.733333	0.5	-0.057375
15.741667	0.5	-0.057625
15.750000	0.5	-0.057750
15.758333	0.5	-0.058750
15.766667	0.5	-0.059500
15.775000	0.5	-0.059875
15.783333	0.5	-0.059500
15.791667	0.5	-0.059500
15.800000	0.5	-0.059625
15.808333	0.5	-0.059875
15.816667	0.5	-0.060250
15.825000	0.5	-0.060875
15.833333	0.5	-0.061125
15.841667	0.5	-0.062000
15.850000	0.5	-0.062250
15.858333	0.5	-0.062500
15.866667	0.5	-0.062375
15.875000	0.5	-0.062500
15.883333	0.5	-0.063125
15.891667	0.5	-0.063375
15.900000	0.5	-0.063750
15.908333	0.5	-0.064000
15.916667	0.5	-0.063875
15.925000	0.5	-0.064250
15.933333	0.5	-0.064500
15.941667	0.5	-0.064625
15.950000	0.5	-0.064375
15.958333	0.5	-0.064250
15.966667	0.5	-0.064500
15.975000	0.5	-0.064375
15.983333	0.5	-0.064500
15.991667	0.5	-0.064750
16.000000	0.5	-0.065125
16.008333	0.5	-0.065375
16.016667	0.5	-0.065875
16.025000	0.5	-0.066125
16.033333	0.5	-0.066375
16.041667	0.5	-0.066750
16.050000	0.5	-0.067000
16.058333	0.5	-0.067000
16.066667	0.5	-0.067250
16.075000	0.5	-0.067500
16.083333	0.5	-0.067500
16.091667	0.5	-0.067625
16.100000	0.5	-0.067750
16.108333	0.5	-0.067750
16.116667	0.5	-0.068000
16.125000	0.5	-0.068000
16.133333	0.5	-0.068000
16.141667	0.5	-0.068250
16.150000	0.5	-0.068375
16.158333	0.5	-0.068875
16.166667	0.5	-0.069250
16.175000	0.5	-0.069500
16.183333	0.5	-0.069375
16.191667	0.5	-0.069375
16.200000	0.5	-0.069250
16.208333	0.5	-0.069500
16.216667	0.5	-0.069625
16.225000	0.5	-0.069875
16.233333	0.5	-0.070000
16.241667	0.5	-0.069750
16.250000	0.5	-0.069250
16.258333	0.5	-0.068875
16.266667	0.5	-0.068875
16.275000	0.5	-0.068375
16.283333	0.5	-0.068375
16.291667	0.5	-0.068625
16.300000	0.5	-0.068875
16.308333	0.5	-0.068750
16.316667	0.5	-0.068125
16.325000	0.5	-0.068000
16.333333	0.5	-0.068125
16.341667	0.5	-0.068125
16.350000	0.5	-0.068125
16.358333	0.5	-0.068250
16.366667	0.5	-0.068000
16.375000	0.5	-0.067750
16.383333	0.5	-0.067625
16.391667	0.5	-0.067500
16.400000	0.5	-0.067500
16.408333	0.5	-0.067625
16.416667	0.5	-0.068125
16.425000	0.5	-0.068250
16.433333	0.5	-0.068125
16.441667	0.5	-0.068000
16.450000	0.5	-0.068000
16.458333	0.5	-0.067625
16.466667	0.5	-0.067625
16.475000	0.5	-0.067250
16.483333	0.5	-0.067375
16.491667	0.5	-0.067250
16.500000	0.5	-0.067375
16.508333	0.5	-0.067250
16.516667	0.5	-0.067500
16.525000	0.5	-0.068000
16.533333	0.5	-0.068125
16.541667	0.5	-0.068500
16.550000	0.5	-0.068500
16.558333	0.5	-0.068625
16.566667	0.5	-0.069000
16.575000	0.5	-0.069000
16.583333	0.5	-0.069375
16.591667	0.5	-0.069000
16.600000	0.5	-0.068625
16.608333	0.5	-0.068625
16.616667	0.5	-0.068750
16.625000	0.5	-0.068375
16.633333	0.5	-0.068500
16.641667	0.5	-0.068250
16.650000	0.5	-0.068500
16.658333	0.5	-0.068625
16.666667	0.5	-0.068375
16.675000	0.5	-0.068250
16.683333	0.5	-0.068250
16.691667	0.5	-0.068750
16.700000	0.5	-0.068250
16.708333	0.5	-0.068125
16.716667	0.5	-0.068375
16.725000	0.5	-0.068000
16.733333	0.5	-0.068125
16.741667	0.5	-0.068250
16.750000	0.5	-0.068250
16.758333	0.5	-0.068125
16.766667	0.5	-0.068125
16.775000	0.5	-0.067625
16.783333	0.5	-0.067500
16.791667	0.5	-0.067250
16.800000	0.5	-0.067000
16.808333	0.5	-0.066500
16.816667	0.5	-0.066125
16.825000	0.5	-0.066250
16.833333	0.5	-0.066125
16.841667	0.5	-0.065500
16.850000	0.5	-0.065750
16.858333	0.5	-0.066000
16.866667	0.5	-0.065750
16.875000	0.5	-0.065375
16.883333	0.5	-0.064875
16.891667	0.5	-0.065000
16.900000	0.5	-0.065250
16.908333	0.5	-0.065250
16.916667	0.5	-0.064875
16.925000	0.5	-0.065375
16.933333	0.5	-0.065375
16.941667	0.5	-0.065500
16.950000	0.5	-0.065625
16.958333	0.5	-0.065875
16.966667	0.5	-0.066500
16.975000	0.5	-0.066625
16.983333	0.5	-0.066875
16.991667	0.5	-0.067500
17.000000	0.5	-0.068125
17.008333	0.5	-0.068875
17.016667	0.5	-0.069625
17.025000	0.5	-0.070125
17.033333	0.5	-0.071625
17.041667	0.5	-0.072500
17.050000	0.5	-0.073250
17.058333	0.5	-0.074000
17.066667	0.5	-0.074750
17.075000	0.5	-0.075750
17.083333	0.5	-0.076125
17.091667	0.5	-0.076875
17.100000	0.5	-0.078000
17.108333	0.5	-0.079625
17.116667	0.5	-0.080750
17.125000	0.5	-0.082750
17.133333	0.5	-0.084875
17.141667	0.5	-0.086500
17.150000	0.5	-0.088875
17.158333	0.5	-0.090875
17.166667	0.5	-0.093125
17.175000	0.5	-0.095750
17.183333	0.5	-0.098750
17.191667	0.5	-0.101750
17.200000	0.5	-0.104500
17.208333	0.5	-0.108000
17.216667	0.5	-0.112000
17.225000	0.5	-0.115750
17.233333	0.5	-0.119125
17.241667	0.5	-0.123375
17.250000	0.5	-0.127250
17.258333	0.5	-0.131000
17.266667	0.5	-0.135625
17.275000	0.5	-0.140125
17.283333	0.5	-0.143875
17.291667	0.5	-0.147500
17.300000	0.5	-0.150625
17.308333	0.5	-0.154125
17.316667	0.5	-0.157500
17.325000	0.5	-0.160750
17.333333	0.5	-0.163125
17.341667	0.5	-0.164750
17.350000	0.5	-0.165875
17.358333	0.5	-0.167250
17.366667	0.5	-0.167750
17.375000	0.5	-0.168125
17.383333	0.5	-0.167750
17.391667	0.5	-0.167375
17.400000	0.5	-0.166500
17.408333	0.5	-0.165000
17.416667	0.5	-0.163000
17.425000	0.5	-0.160875
17.433333	0.5	-0.158250
17.441667	0.5	-0.155000
17.450000	0.5	-0.151625
17.458333	0.5	-0.148375
17.466667	0.5	-0.144625
17.475000	0.5	-0.141125
17.483333	0.5	-0.137625
17.491667	0.5	-0.134375
17.500000	0.5	-0.130625
17.508333	0.5	-0.127250
17.516667	0.5	-0.123625
17.525000	0.5	-0.120125
17.533333	0.5	-0.116750
17.541667	0.5	-0.113500
17.550000	0.5	-0.110375
17.558333	0.5	-0.107500
17.566667	0.5	-0.104500
17.575000	0.5	-0.101250
17.583333	0.5	-0.098875
17.591667	0.5	-0.097000
17.600000	0.5	-0.095250
17.608333	0.5	-0.093625
17.616667	0.5	-0.092125
17.625000	0.5	-0.090625
17.633333	0.5	-0.089500
17.641667	0.5	-0.088750
17.650000	0.5	-0.087500
17.658333	0.5	-0.086625
17.666667	0.5	-0.086375
17.675000	0.5	-0.085625
17.683333	0.5	-0.085125
17.691667	0.5	-0.084500
17.700000	0.5	-0.084125
17.708333	0.5	-0.083750
17.716667	0.5	-0.083125
17.725000	0.5	-0.082875
17.733333	0.5	-0.082750
17.741667	0.5	-0.082750
17.750000	0.5	-0.082625
17.758333	0.5	-0.082500
17.766667	0.5	-0.082375
17.775000	0.5	-0.082625
17.783333	0.5	-0.083250
17.791667	0.5	-0.083250
17.800000	0.5	-0.082750
17.808333	0.5	-0.082500
17.816667	0.5	-0.082375
17.825000	0.5	-0.082250
17.833333	0.5	-0.082375
17.841667	0.5	-0.082250
17.850000	0.5	-0.082125
17.858333	0.5	-0.081750
17.866667	0.5	-0.081375
17.875000	0.5	-0.081250
17.883333	0.5	-0.080875
17.891667	0.5	-0.080750
17.900000	0.5	-0.080625
17.908333	0.5	-0.080000
17.916667	0.5	-0.079625
17.925000	0.5	-0.079875
17.933333	0.5	-0.079750
17.941667	0.5	-0.079125
17.950000	0.5	-0.079000
17.958333	0.5	-0.078750
17.966667	0.5	-0.078500
17.975000	0.5	-0.078500
17.983333	0.5	-0.078375
17.991667	0.5	-0.078125
18.000000	0.5	-0.077625
18.008333	0.5	-0.077250
18.016667	0.5	-0.077000
18.025000	0.5	-0.076750
18.033333	0.5	-0.076250
18.041667	0.5	-0.076000
18.050000	0.5	-0.075625
18.058333	0.5	-0.075750
18.066667	0.5	-0.075500
18.075000	0.5	-0.074750
18.083333	0.5	-0.074250
18.091667	0.5	-0.074000
18.100000	0.5	-0.073375
18.108333	0.5	-0.072625
18.116667	0.5	-0.072625
18.125000	0.5	-0.072125
18.133333	0.5	-0.071750
18.141667	0.5	-0.071500
18.150000	0.5	-0.071500
18.158333	0.5	-0.071375
18.166667	0.5	-0.071250
18.175000	0.5	-0.071500
18.183333	0.5	-0.071750
18.191667	0.5	-0.072250
18.200000	0.5	-0.072750
18.208333	0.5	-0.072625
18.216667	0.5	-0.072625
18.225000	0.5	-0.072875
18.233333	0.5	-0.073750
18.241667	0.5	-0.074750
18.250000	0.5	-0.075750
18.258333	0.5	-0.076750
18.266667	0.5	-0.077750
18.275000	0.5	-0.078500
18.283333	0.5	-0.080250
18.291667	0.5	-0.081875
18.300000	0.5	-0.083000
18.308333	0.5	-0.084125
18.316667	0.5	-0.085375
18.325000	0.5	-0.086625
18.333333	0.5	-0.088125
18.341667	0.5	-0.089875
18.350000	0.5	-0.091500
18.358333	0.5	-0.092625
18.366667	0.5	-0.094250
18.375000	0.5	-0.095125
18.383333	0.5	-0.095875
18.391667	0.5	-0.096875
18.400000	0.5	-0.097875
18.408333	0.5	-0.098625
18.416667	0.5	-0.099625
18.425000	0.5	-0.100500
18.433333	0.5	-0.101125
18.441667	0.5	-0.101500
18.450000	0.5	-0.101750
18.458333	0.5	-0.101500
18.466667	0.5	-0.101250
18.475000	0.5	-0.101125
18.483333	0.5	-0.100500
18.491667	0.5	-0.099750
18.500000	0.5	-0.098750
18.508333	0.5	-0.097875
18.516667	0.5	-0.097000
18.525000	0.5	-0.096125
18.533333	0.5	-0.095250
18.541667	0.5	-0.094250
18.550000	0.5	-0.092625
18.558333	0.5	-0.091375
18.566667	0.5	-0.090375
18.575000	0.5	-0.089500
18.583333	0.5	-0.088125
18.591667	0.5	-0.087000
18.600000	0.5	-0.085625
18.608333	0.5	-0.084000
18.616667	0.5	-0.082500
18.625000	0.5	-0.081625
18.633333	0.5	-0.080500
18.641667	0.5	-0.079625
18.650000	0.5	-0.079000
18.658333	0.5	-0.078500
18.666667	0.5	-0.077250
18.675000	0.5	-0.076500
18.683333	0.5	-0.076500
18.691667	0.5	-0.075750
18.700000	0.5	-0.075375
18.708333	0.5	-0.075000
18.716667	0.5	-0.074750
18.725000	0.5	-0.074500
18.733333	0.5	-0.074375
18.741667	0.5	-0.074000
18.750000	0.5	-0.073750
18.758333	0.5	-0.074000
18.766667	0.5	-0.074000
18.775000	0.5	-0.074125
18.783333	0.5	-0.074625
18.791667	0.5	-0.074750
18.800000	0.5	-0.074875
18.808333	0.5	-0.075125
18.816667	0.5	-0.075375
18.825000	0.5	-0.075500
18.833333	0.5	-0.076000
18.841667	0.5	-0.076375
18.850000	0.5	-0.076500
18.858333	0.5	-0.077250
18.866667	0.5	-0.077625
18.875000	0.5	-0.078125
18.883333	0.5	-0.078625
18.891667	0.5	-0.079000
18.900000	0.5	-0.079125
18.908333	0.5	-0.079375
18.916667	0.5	-0.079875
18.925000	0.5	-0.080625
18.933333	0.5	-0.081000
18.941667	0.5	-0.081500
18.950000	0.5	-0.082000
18.958333	0.5	-0.082000
18.966667	0.5	-0.082125
18.975000	0.5	-0.082625
18.983333	0.5	-0.083125
18.991667	0.5	-0.083625
19.000000	0.5	-0.084250
19.008333	0.5	-0.085125
19.016667	0.5	-0.086000
19.025000	0.5	-0.086000
19.033333	0.5	-0.086125
19.041667	0.5	-0.086625
19.050000	0.5	-0.087250
19.058333	0.5	-0.088125
19.066667	0.5	-0.089250
19.075000	0.5	-0.089875
19.083333	0.5	-0.090250
19.091667	0.5	-0.090875
19.100000	0.5	-0.091250
19.108333	0.5	-0.091625
19.116667	0.5	-0.092625
19.125000	0.5	-0.093000
19.133333	0.5	-0.093625
19.141667	0.5	-0.094375
19.150000	0.5	-0.095000
19.158333	0.5	-0.095250
19.166667	0.5	-0.095500
19.175000	0.5	-0.096000
19.183333	0.5	-0.096375
19.191667	0.5	-0.097125
19.200000	0.5	-0.097375
19.208333	0.5	-0.098000
19.216667	0.5	-0.098250
19.225000	0.5	-0.098500
19.233333	0.5	-0.098750
19.241667	0.5	-0.098875
19.250000	0.5	-0.099500
19.258333	0.5	-0.099875
19.266667	0.5	-0.100125
19.275000	0.5	-0.100500
19.283333	0.5	-0.100750
19.291667	0.5	-0.101000
19.300000	0.5	-0.101250
19.308333	0.5	-0.101500
19.316667	0.5	-0.101250
19.325000	0.5	-0.101250
19.333333	0.5	-0.101000
19.341667	0.5	-0.101250
19.350000	0.5	-0.101375
19.358333	0.5	-0.101375
19.366667	0.5	-0.101625
19.375000	0.5	-0.101250
19.383333	0.5	-0.100875
19.391667	0.5	-0.100750
19.400000	0.5	-0.100625
19.408333	0.5	-0.100625
19.416667	0.5	-0.100750
19.425000	0.5	-0.101000
19.433333	0.5	-0.101000
19.441667	0.5	-0.101125
19.450000	0.5	-0.101000
19.458333	0.5	-0.101375
19.466667	0.5	-0.101625
19.475000	0.5	-0.101625
19.483333	0.5	-0.101250
19.491667	0.5	-0.101250
19.500000	0.5	-0.101250
19.508333	0.5	-0.101500
19.516667	0.5	-0.101625
19.525000	0.5	-0.101875
19.533333	0.5	-0.101625
19.541667	0.5	-0.101375
19.550000	0.5	-0.101625
19.558333	0.5	-0.102000
19.566667	0.5	-0.102250
19.575000	0.5	-0.102625
19.583333	0.5	-0.102750
19.591667	0.5	-0.102875
19.600000	0.5	-0.103500
19.608333	0.5	-0.103875
19.616667	0.5	-0.104375
19.625000	0.5	-0.104750
19.633333	0.5	-0.105125
19.641667	0.5	-0.105500
19.650000	0.5	-0.106125
19.658333	0.5	-0.106500
19.666667	0.5	-0.107000
19.675000	0.5	-0.107125
19.683333	0.5	-0.107875
19.691667	0.5	-0.108500
19.700000	0.5	-0.109250
19.708333	0.5	-0.110375
19.716667	0.5	-0.110875
19.725000	0.5	-0.111250
19.733333	0.5	-0.111875
19.741667	0.5	-0.112500
19.750000	0.5	-0.112875
19.758333	0.5	-0.113375
19.766667	0.5	-0.113875
19.775000	0.5	-0.114250
19.783333	0.5	-0.114750
19.791667	0.5	-0.115250
19.800000	0.5	-0.115625
19.808333	0.5	-0.116375
19.816667	0.5	-0.116750
19.825000	0.5	-0.116750
19.833333	0.5	-0.116875
19.841667	0.5	-0.117000
19.850000	0.5	-0.117375
19.858333	0.5	-0.117625
19.866667	0.5	-0.117625
19.875000	0.5	-0.117250
19.883333	0.5	-0.117250
19.891667	0.5	-0.117375
19.900000	0.5	-0.117375
19.908333	0.5	-0.117750
19.916667	0.5	-0.117625
19.925000	0.5	-0.117375
19.933333	0.5	-0.117625
19.941667	0.5	-0.117625
19.950000	0.5	-0.117625
19.958333	0.5	-0.117625
19.966667	0.5	-0.117625
19.975000	0.5	-0.117375
19.983333	0.5	-0.117375
19.991667	0.5	-0.116750
20.000000	0.5	-0.116125
20.008333	0.5	-0.115375
20.016667	0.5	-0.114875
20.025000	0.5	-0.114250
20.033333	0.5	-0.113750
20.041667	0.5	-0.113625
20.050000	0.5	-0.113625
20.058333	0.5	-0.113500
20.066667	0.5	-0.112875
20.075000	0.5	-0.111875
20.083333	0.5	-0.111500
20.091667	0.5	-0.111250
20.100000	0.5	-0.110500
20.108333	0.5	-0.110000
20.116667	0.5	-0.109500
20.125000	0.5	-0.109250
20.133333	0.5	-0.108875
20.141667	0.5	-0.108250
20.150000	0.5	-0.107750
20.158333	0.5	-0.107125
20.166667	0.5	-0.107125
20.175000	0.5	-0.106625
20.183333	0.5	-0.106375
20.191667	0.5	-0.106000
20.200000	0.5	-0.105625
20.208333	0.5	-0.104875
20.216667	0.5	-0.104250
20.225000	0.5	-0.104125
20.233333	0.5	-0.103875
20.241667	0.5	-0.103875
20.250000	0.5	-0.103250
20.258333	0.5	-0.102500
20.266667	0.5	-0.102000
20.275000	0.5	-0.101250
20.283333	0.5	-0.100500
20.291667	0.5	-0.100000
20.300000	0.5	-0.099250
20.308333	0.5	-0.098500
20.316667	0.5	-0.098000
20.325000	0.5	-0.097125
20.333333	0.5	-0.096750
20.341667	0.5	-0.096125
20.350000	0.5	-0.095250
20.358333	0.5	-0.094500
20.366667	0.5	-0.093625
20.375000	0.5	-0.092500
20.383333	0.5	-0.091250
20.391667	0.5	-0.090125
20.400000	0.5	-0.088625
20.408333	0.5	-0.086875
20.416667	0.5	-0.084750
20.425000	0.5	-0.083000
20.433333	0.5	-0.080625
20.441667	0.5	-0.078000
20.450000	0.5	-0.075000
20.458333	0.5	-0.071625
20.466667	0.5	-0.067875
20.475000	0.5	-0.064000
20.483333	0.5	-0.059750
20.491667	0.5	-0.055250
20.500000	0.5	-0.050375
20.508333	0.5	-0.045250
20.516667	0.5	-0.038750
20.525000	0.5	-0.032125
20.533333	0.5	-0.025375
20.541667	0.5	-0.018250
20.550000	0.5	-0.011000
20.558333	0.5	-0.003000
20.566667	0.5	0.005125
20.575000	0.5	0.014000
20.583333	0.5	0.023125
20.591667	0.5	0.032500
20.600000	0.5	0.041875
20.608333	0.5	0.051500
20.616667	0.5	0.060500
20.625000	0.5	0.070875
20.633333	0.5	0.080625
20.641667	0.5	0.089875
20.650000	0.5	0.098750
20.658333	0.5	0.107375
20.666667	0.5	0.115625
20.675000	0.5	0.123250
20.683333	0.5	0.130125
20.691667	0.5	0.136125
20.700000	0.5	0.142000
20.708333	0.5	0.147125
20.716667	0.5	0.151125
20.725000	0.5	0.154500
20.733333	0.5	0.156875
20.741667	0.5	0.158500
20.750000	0.5	0.158875
20.758333	0.5	0.158500
20.766667	0.5	0.157625
20.775000	0.5	0.155500
20.783333	0.5	0.152500
20.791667	0.5	0.148375
20.800000	0.5	0.143500
20.808333	0.5	0.138250
20.816667	0.5	0.132500
20.825000	0.5	0.125875
20.833333	0.5	0.118750
20.841667	0.5	0.111875
20.850000	0.5	0.104250
20.858333	0.5	0.095625
20.866667	0.5	0.087000
20.875000	0.5	0.078500
20.883333	0.5	0.069750
20.891667	0.5	0.060500
20.900000	0.5	0.051625
20.908333	0.5	0.043375
20.916667	0.5	0.034875
20.925000	0.5	0.026500
20.933333	0.5	0.018500
20.941667	0.5	0.011000
20.950000	0.5	0.004000
20.958333	0.5	-0.002875
20.966667	0.5	-0.009375
20.975000	0.5	-0.015375
20.983333	0.5	-0.021250
20.991667	0.5	-0.026125
21.000000	0.5	-0.031125
21.008333	0.5	-0.035375
21.016667	0.5	-0.039625
21.025000	0.5	-0.043250
21.033333	0.5	-0.046750
21.041667	0.5	-0.050125
21.050000	0.5	-0.052875
21.058333	0.5	-0.055125
21.066667	0.5	-0.057375
21.075000	0.5	-0.059375
21.083333	0.5	-0.061250
21.091667	0.5	-0.063000
21.100000	0.5	-0.064125
21.108333	0.5	-0.065750
21.116667	0.5	-0.067000
21.125000	0.5	-0.068375
21.133333	0.5	-0.069750
21.141667	0.5	-0.070500
21.150000	0.5	-0.071250
21.158333	0.5	-0.072000
21.166667	0.5	-0.072625
21.175000	0.5	-0.072875
21.183333	0.5	-0.073125
21.191667	0.5	-0.073625
21.200000	0.5	-0.073750
21.208333	0.5	-0.074250
21.216667	0.5	-0.074750
21.225000	0.5	-0.074500
21.233333	0.5	-0.074625
21.241667	0.5	-0.074625
21.250000	0.5	-0.074875
21.258333	0.5	-0.074625
21.266667	0.5	-0.074375
21.275000	0.5	-0.074375
21.283333	0.5	-0.074000
21.291667	0.5	-0.074000
21.300000	0.5	-0.074125
21.308333	0.5	-0.074500
21.316667	0.5	-0.074750
21.325000	0.5	-0.075000
21.333333	0.5	-0.074625
21.341667	0.5	-0.074500
21.350000	0.5	-0.074375
21.358333	0.5	-0.074125
21.366667	0.5	-0.074250
21.375000	0.5	-0.074250
21.383333	0.5	-0.074625
21.391667	0.5	-0.074375
21.400000	0.5	-0.074250
21.408333	0.5	-0.074125
21.416667	0.5	-0.074000
21.425000	0.5	-0.074250
21.433333	0.5	-0.074500
21.441667	0.5	-0.073875
21.450000	0.5	-0.073750
21.458333	0.5	-0.073875
21.466667	0.5	-0.073500
21.475000	0.5	-0.073500
21.483333	0.5	-0.073375
21.491667	0.5	-0.073625
21.500000	0.5	-0.073500
21.508333	0.5	-0.073625
21.516667	0.5	-0.073750
21.525000	0.5	-0.073750
21.533333	0.5	-0.073875
21.541667	0.5	-0.073500
21.550000	0.5	-0.073625
21.558333	0.5	-0.073750
21.566667	0.5	-0.074000
21.575000	0.5	-0.074125
21.583333	0.5	-0.074875
21.591667	0.5	-0.075125
21.600000	0.5	-0.075250
21.608333	0.5	-0.075625
21.616667	0.5	-0.076125
21.625000	0.5	-0.076875
21.633333	0.5	-0.077250
21.641667	0.5	-0.077750
21.650000	0.5	-0.078000
21.658333	0.5	-0.078750
21.666667	0.5	-0.079250
21.675000	0.5	-0.079875
21.683333	0.5	-0.080250
21.691667	0.5	-0.080125
21.700000	0.5	-0.080625
21.708333	0.5	-0.080625
21.716667	0.5	-0.080875
21.725000	0.5	-0.080500
21.733333	0.5	-0.080500
21.741667	0.5	-0.080750
21.750000	0.5	-0.081250
21.758333	0.5	-0.081625
21.766667	0.5	-0.081875
21.775000	0.5	-0.082375
21.783333	0.5	-0.082375
21.791667	0.5	-0.082750
21.800000	0.5	-0.083000
21.808333	0.5	-0.083250
21.816667	0.5	-0.083000
21.825000	0.5	-0.083250
21.833333	0.5	-0.083750
21.841667	0.5	-0.084000
21.850000	0.5	-0.083875
21.858333	0.5	-0.084125
21.866667	0.5	-0.083750
21.875000	0.5	-0.083625
21.883333	0.5	-0.083375
21.891667	0.5	-0.083375
21.900000	0.5	-0.083250
21.908333	0.5	-0.083000
21.916667	0.5	-0.083250
21.925000	0.5	-0.083125
21.933333	0.5	-0.082625
21.941667	0.5	-0.082625
21.950000	0.5	-0.082500
21.958333	0.5	-0.082250
21.966667	0.5	-0.082500
21.975000	0.5	-0.082375
21.983333	0.5	-0.082250
21.991667	0.5	-0.082125
22.000000	0.5	-0.081875
22.008333	0.5	-0.081875
22.016667	0.5	-0.081625
22.025000	0.5	-0.081625
22.033333	0.5	-0.081250
22.041667	0.5	-0.081000
22.050000	0.5	-0.081000
22.058333	0.5	-0.080875
22.066667	0.5	-0.080875
22.075000	0.5	-0.080875
22.083333	0.5	-0.080750
22.091667	0.5	-0.080875
22.100000	0.5	-0.080750
22.108333	0.5	-0.080750
22.116667	0.5	-0.080750
22.125000	0.5	-0.080875
22.133333	0.5	-0.081000
22.141667	0.5	-0.080500
22.150000	0.5	-0.080125
22.158333	0.5	-0.079875
22.166667	0.5	-0.079625
22.175000	0.5	-0.079500
22.183333	0.5	-0.079125
22.191667	0.5	-0.079375
22.200000	0.5	-0.079750
22.208333	0.5	-0.079625
22.216667	0.5	-0.078875
22.225000	0.5	-0.077875
22.233333	0.5	-0.077500
22.241667	0.5	-0.076875
22.250000	0.5	-0.077000
22.258333	0.5	-0.076875
22.266667	0.5	-0.076875
22.275000	0.5	-0.076750
22.283333	0.5	-0.076250
22.291667	0.5	-0.075875
22.300000	0.5	-0.075750
22.308333	0.5	-0.075250
22.316667	0.5	-0.075500
22.325000	0.5	-0.075625
22.333333	0.5	-0.075750
22.341667	0.5	-0.075250
22.350000	0.5	-0.075250
22.358333	0.5	-0.075125
22.366667	0.5	-0.075125
22.375000	0.5	-0.074625
22.383333	0.5	-0.074125
22.391667	0.5	-0.073750
22.400000	0.5	-0.073625
22.408333	0.5	-0.073500
22.416667	0.5	-0.073250
22.425000	0.5	-0.073125
22.433333	0.5	-0.073125
22.441667	0.5	-0.073375
22.450000	0.5	-0.073250
22.458333	0.5	-0.072875
22.466667	0.5	-0.072500
22.475000	0.5	-0.072500
22.483333	0.5	-0.072750
22.491667	0.5	-0.072750
22.500000	0.5	-0.072500
22.508333	0.5	-0.072125
22.516667	0.5	-0.071750
22.525000	0.5	-0.071375
22.533333	0.5	-0.071625
22.541667	0.5	-0.071375
22.550000	0.5	-0.070875
22.558333	0.5	-0.070750
22.566667	0.5	-0.070500
22.575000	0.5	-0.070375
22.583333	0.5	-0.070500
22.591667	0.5	-0.070750
22.600000	0.5	-0.070125
22.608333	0.5	-0.069750
22.616667	0.5	-0.069750
22.625000	0.5	-0.069625
22.633333	0.5	-0.069625
22.641667	0.5	-0.069375
22.650000	0.5	-0.069000
22.658333	0.5	-0.068750
22.666667	0.5	-0.068500
22.675000	0.5	-0.068625
22.683333	0.5	-0.068500
22.691667	0.5	-0.068875
22.700000	0.5	-0.069000
22.708333	0.5	-0.069000
22.716667	0.5	-0.069500
22.725000	0.5	-0.070125
22.733333	0.5	-0.070625
22.741667	0.5	-0.071125
22.750000	0.5	-0.071375
22.758333	0.5	-0.072000
22.766667	0.5	-0.072500
22.775000	0.5	-0.072875
22.783333	0.5	-0.073375
22.791667	0.5	-0.073875
22.800000	0.5	-0.074000
22.808333	0.5	-0.074375
22.816667	0.5	-0.075000
22.825000	0.5	-0.075625
22.833333	0.5	-0.075750
22.841667	0.5	-0.076125
22.850000	0.5	-0.076375
22.858333	0.5	-0.076750
22.866667	0.5	-0.077625
22.875000	0.5	-0.078000
22.883333	0.5	-0.078500
22.891667	0.5	-0.078875
22.900000	0.5	-0.079250
22.908333	0.5	-0.079750
22.916667	0.5	-0.080125
22.925000	0.5	-0.080250
22.933333	0.5	-0.080250
22.941667	0.5	-0.080500
22.950000	0.5	-0.080625
22.958333	0.5	-0.080500
22.966667	0.5	-0.080750
22.975000	0.5	-0.080625
22.983333	0.5	-0.080875
22.991667	0.5	-0.080750
23.000000	0.5	-0.081000
23.008333	0.5	-0.081500
23.016667	0.5	-0.081875
23.025000	0.5	-0.081625
23.033333	0.5	-0.081250
23.041667	0.5	-0.081625
23.050000	0.5	-0.081750
23.058333	0.5	-0.081875
23.066667	0.5	-0.081375
23.075000	0.5	-0.081250
23.083333	0.5	-0.081250
23.091667	0.5	-0.081125
23.100000	0.5	-0.081125
23.108333	0.5	-0.081125
23.116667	0.5	-0.081125
23.125000	0.5	-0.080875
23.133333	0.5	-0.080750
23.141667	0.5	-0.080625
23.150000	0.5	-0.080375
23.158333	0.5	-0.080375
23.166667	0.5	-0.080000
23.175000	0.5	-0.079500
23.183333	0.5	-0.079125
23.191667	0.5	-0.079000
23.200000	0.5	-0.079125
23.208333	0.5	-0.079625
23.216667	0.5	-0.079250
23.225000	0.5	-0.079125
23.233333	0.5	-0.079375
23.241667	0.5	-0.079375
23.250000	0.5	-0.079375
23.258333	0.5	-0.079500
23.266667	0.5	-0.079500
23.275000	0.5	-0.079625
23.283333	0.5	-0.079625
23.291667	0.5	-0.079500
23.300000	0.5	-0.079500
23.308333	0.5	-0.079375
23.316667	0.5	-0.079250
23.325000	0.5	-0.079125
23.333333	0.5	-0.079000
23.341667	0.5	-0.078875
23.350000	0.5	-0.078500
23.358333	0.5	-0.078250
23.366667	0.5	-0.078500
23.375000	0.5	-0.078500
23.383333	0.5	-0.078625
23.391667	0.5	-0.078750
23.400000	0.5	-0.078625
23.408333	0.5	-0.078625
23.416667	0.5	-0.078125
23.425000	0.5	-0.077875
23.433333	0.5	-0.077625
23.441667	0.5	-0.077625
23.450000	0.5	-0.077750
23.458333	0.5	-0.077250
23.466667	0.5	-0.077125
23.475000	0.5	-0.077125
23.483333	0.5	-0.077375
23.491667	0.5	-0.077625
23.500000	0.5	-0.078000
23.508333	0.5	-0.077500
23.516667	0.5	-0.077250
23.525000	0.5	-0.077375
23.533333	0.5	-0.077375
23.541667	0.5	-0.077375
23.550000	0.5	-0.077625
23.558333	0.5	-0.077375
23.566667	0.5	-0.077500
23.575000	0.5	-0.077250
23.583333	0.5	-0.076875
23.591667	0.5	-0.077000
23.600000	0.5	-0.076750
23.608333	0.5	-0.076750
23.616667	0.5	-0.076625
23.625000	0.5	-0.076875
23.633333	0.5	-0.077125
23.641667	0.5	-0.077125
23.650000	0.5	-0.077750
23.658333	0.5	-0.078250
23.666667	0.5	-0.078375
23.675000	0.5	-0.078500
23.683333	0.5	-0.078750
23.691667	0.5	-0.078750
23.700000	0.5	-0.078625
23.708333	0.5	-0.078750
23.716667	0.5	-0.078750
23.725000	0.5	-0.079125
23.733333	0.5	-0.079125
23.741667	0.5	-0.079125
23.750000	0.5	-0.078875
23.758333	0.5	-0.079000
23.766667	0.5	-0.079625
23.775000	0.5	-0.079875
23.783333	0.5	-0.080375
23.791667	0.5	-0.080750
23.800000	0.5	-0.081000
23.808333	0.5	-0.080875
23.816667	0.5	-0.080375
23.825000	0.5	-0.080500
23.833333	0.5	-0.081000
23.841667	0.5	-0.081125
23.850000	0.5	-0.080875
23.858333	0.5	-0.081000
23.866667	0.5	-0.081250
23.875000	0.5	-0.081625
23.883333	0.5	-0.082000
23.891667	0.5	-0.082500
23.900000	0.5	-0.082625
23.908333	0.5	-0.082375
23.916667	0.5	-0.082625
23.925000	0.5	-0.082625
23.933333	0.5	-0.082750
23.941667	0.5	-0.082500
23.950000	0.5	-0.082750
23.958333	0.5	-0.083000
23.966667	0.5	-0.082500
23.975000	0.5	-0.083125
23.983333	0.5	-0.083500
23.991667	0.5	-0.082875
24.000000	0.5	-0.082500
24.008333	0.5	-0.082250
24.016667	0.5	-0.082125
24.025000	0.5	-0.081750
24.033333	0.5	-0.081375
24.041667	0.5	-0.081000
24.050000	0.5	-0.081125
24.058333	0.5	-0.080750
24.066667	0.5	-0.081125
24.075000	0.5	-0.081000
24.083333	0.5	-0.080500
24.091667	0.5	-0.080250
24.100000	0.5	-0.080000
24.108333	0.5	-0.080500
24.116667	0.5	-0.079750
24.125000	0.5	-0.079125
24.133333	0.5	-0.078750
24.141667	0.5	-0.078375
24.150000	0.5	-0.077750
24.158333	0.5	-0.077375
24.166667	0.5	-0.077000
24.175000	0.5	-0.076250
24.183333	0.5	-0.075500
24.191667	0.5	-0.075250
24.200000	0.5	-0.074625
24.208333	0.5	-0.073875
24.216667	0.5	-0.073125
24.225000	0.5	-0.072250
24.233333	0.5	-0.071750
24.241667	0.5	-0.071125
24.250000	0.5	-0.070750
24.258333	0.5	-0.070500
24.266667	0.5	-0.069750
24.275000	0.5	-0.068875
24.283333	0.5	-0.068125
24.291667	0.5	-0.067750
24.300000	0.5	-0.067000
24.308333	0.5	-0.066500
24.316667	0.5	-0.066125
24.325000	0.5	-0.065125
24.333333	0.5	-0.064500
24.341667	0.5	-0.063500
24.350000	0.5	-0.062625
24.358333	0.5	-0.062125
24.366667	0.5	-0.061625
24.375000	0.5	-0.061250
24.383333	0.5	-0.060875
24.391667	0.5	-0.060375
24.400000	0.5	-0.059875
24.408333	0.5	-0.059625
24.416667	0.5	-0.059375
24.425000	0.5	-0.059250
24.433333	0.5	-0.058750
24.441667	0.5	-0.058750
24.450000	0.5	-0.058500
24.458333	0.5	-0.058000
24.466667	0.5	-0.057750
24.475000	0.5	-0.057750
24.483333	0.5	-0.057750
24.491667	0.5	-0.057125
24.500000	0.5	-0.056875
24.508333	0.5	-0.056875
24.516667	0.5	-0.056750
24.525000	0.5	-0.056625
24.533333	0.5	-0.056500
24.541667	0.5	-0.056875
24.550000	0.5	-0.057125
24.558333	0.5	-0.057125
24.566667	0.5	-0.057375
24.575000	0.5	-0.057375
24.583333	0.5	-0.057500
24.591667	0.5	-0.057625
24.600000	0.5	-0.058375
24.608333	0.5	-0.059125
24.616667	0.5	-0.058875
24.625000	0.5	-0.059000
24.633333	0.5	-0.059250
24.641667	0.5	-0.058875
24.650000	0.5	-0.059000
24.658333	0.5	-0.059250
24.666667	0.5	-0.059750
24.675000	0.5	-0.060125
24.683333	0.5	-0.060250
24.691667	0.5	-0.060750
24.700000	0.5	-0.061250
24.708333	0.5	-0.061625
24.716667	0.5	-0.062000
24.725000	0.5	-0.062625
24.733333	0.5	-0.063125
24.741667	0.5	-0.063375
24.750000	0.5	-0.063875
24.758333	0.5	-0.063500
24.766667	0.5	-0.063375
24.775000	0.5	-0.063250
24.783333	0.5	-0.063250
24.791667	0.5	-0.063625
24.800000	0.5	-0.064125
24.808333	0.5	-0.064500
24.816667	0.5	-0.065375
24.825000	0.5	-0.065750
24.833333	0.5	-0.066125
24.841667	0.5	-0.066625
24.850000	0.5	-0.067000
24.858333	0.5	-0.067750
24.866667	0.5	-0.068375
24.875000	0.5	-0.068625
24.883333	0.5	-0.069250
24.891667	0.5	-0.069500
24.900000	0.5	-0.069000
24.908333	0.5	-0.069250
24.916667	0.5	-0.069250
24.925000	0.5	-0.069500
24.933333	0.5	-0.070250
24.941667	0.5	-0.070750
24.950000	0.5	-0.071250
24.958333	0.5	-0.071625
24.966667	0.5	-0.071875
24.975000	0.5	-0.072000
24.983333	0.5	-0.072625
24.991667	0.5	-0.072875
25.000000	0.5	-0.073625
