# Supplementary material for: Dynamic character displacement among a pair of bacterial phyllosphere commensals in situ
Source: Nat Commun. 2022 May 20;13:2836. doi: 10.1038/s41467-022-30469-3 (PMC9123166; doi:10.1038/s41467-022-30469-3)
Supplement: Supplementary file 11 — Source Data [file 41467_2022_30469_MOESM11_ESM.zip › Source Data/Supplementary Figure 5/Glucose+Galactose t0 b.txt]

File Path	chrom://marshall/Chromeleon7/HPLC_Ultimate_3000/Users/helucas/20200720_OrganicAcids_CCR_L257.seq/185.smp/RI_1.channel/RI_1.chm
Channel	RI_1

Injection Information:
Data Vault	Chromeleon7
Injection	GG_t0_b_II
Injection Number	155
Position	GD3
Comment	
Processing Method	Quantitative
Instrument Method	20200525_Rezex_ROA_OrganicAcid_600uL_2500uM_H2SO4_50A_50D
Type	Unknown
Status	Finished
Injection Date	7/23/2020
Injection Time	3:20:38 PM
Injection Volume (µl)	10.000
Dilution Factor	1.0000
Weight	1.0000

Chromatogram Data Information:
Time Min. (min)	0.000000
Time Max. (min)	25.000000
Data Points	3001
Detector	RI
Generating Data System	Chromeleon 7.2.5.9507
Exporting Data System	Chromeleon 7.2.8.0
Operator	Instrument Controller
Signal Quantity	Refractive 
Signal Unit	µRIU
Signal Min.	-2.686000
Signal Max.	24.533375
Channel	RI_1
Driver Name	RID520Driver.dll
Channel Type	Evaluation
Min. Step (s)	0.5
Max. Step (s)	0.5
Average Step (s)	0.5

Signal Parameter Information:
Signal Info	

Chromatogram Data:
Time (min)	Step (s)	Value (µRIU)
0.000000	n.a.	-0.002500
0.008333	0.5	-0.002375
0.016667	0.5	-0.002000
0.025000	0.5	-0.001750
0.033333	0.5	-0.001625
0.041667	0.5	-0.001750
0.050000	0.5	-0.001500
0.058333	0.5	-0.001125
0.066667	0.5	-0.000750
0.075000	0.5	-0.001000
0.083333	0.5	-0.001125
0.091667	0.5	-0.000875
0.100000	0.5	-0.001125
0.108333	0.5	-0.001000
0.116667	0.5	-0.000500
0.125000	0.5	-0.000125
0.133333	0.5	0.000125
0.141667	0.5	0.000250
0.150000	0.5	0.000250
0.158333	0.5	0.000500
0.166667	0.5	0.000750
0.175000	0.5	0.001125
0.183333	0.5	0.001125
0.191667	0.5	0.001625
0.200000	0.5	0.001375
0.208333	0.5	0.001500
0.216667	0.5	0.001625
0.225000	0.5	0.001250
0.233333	0.5	0.001625
0.241667	0.5	0.001750
0.250000	0.5	0.002000
0.258333	0.5	0.002250
0.266667	0.5	0.002500
0.275000	0.5	0.002875
0.283333	0.5	0.002750
0.291667	0.5	0.003250
0.300000	0.5	0.003875
0.308333	0.5	0.004500
0.316667	0.5	0.004625
0.325000	0.5	0.004625
0.333333	0.5	0.005125
0.341667	0.5	0.004625
0.350000	0.5	0.004625
0.358333	0.5	0.004500
0.366667	0.5	0.004625
0.375000	0.5	0.004375
0.383333	0.5	0.004250
0.391667	0.5	0.004625
0.400000	0.5	0.004875
0.408333	0.5	0.005250
0.416667	0.5	0.005875
0.425000	0.5	0.006250
0.433333	0.5	0.006375
0.441667	0.5	0.006375
0.450000	0.5	0.006250
0.458333	0.5	0.006375
0.466667	0.5	0.006625
0.475000	0.5	0.006875
0.483333	0.5	0.007000
0.491667	0.5	0.006750
0.500000	0.5	0.007125
0.508333	0.5	0.007250
0.516667	0.5	0.007625
0.525000	0.5	0.007875
0.533333	0.5	0.008250
0.541667	0.5	0.008500
0.550000	0.5	0.009000
0.558333	0.5	0.009000
0.566667	0.5	0.009250
0.575000	0.5	0.009500
0.583333	0.5	0.009875
0.591667	0.5	0.010125
0.600000	0.5	0.010125
0.608333	0.5	0.010125
0.616667	0.5	0.010000
0.625000	0.5	0.009875
0.633333	0.5	0.009625
0.641667	0.5	0.009250
0.650000	0.5	0.009125
0.658333	0.5	0.008750
0.666667	0.5	0.008250
0.675000	0.5	0.008500
0.683333	0.5	0.008250
0.691667	0.5	0.007875
0.700000	0.5	0.007750
0.708333	0.5	0.007500
0.716667	0.5	0.007000
0.725000	0.5	0.006375
0.733333	0.5	0.006125
0.741667	0.5	0.006250
0.750000	0.5	0.006625
0.758333	0.5	0.006250
0.766667	0.5	0.006000
0.775000	0.5	0.005750
0.783333	0.5	0.005625
0.791667	0.5	0.005125
0.800000	0.5	0.005125
0.808333	0.5	0.004875
0.816667	0.5	0.004500
0.825000	0.5	0.003875
0.833333	0.5	0.003375
0.841667	0.5	0.003125
0.850000	0.5	0.002625
0.858333	0.5	0.002750
0.866667	0.5	0.002125
0.875000	0.5	0.001375
0.883333	0.5	0.000750
0.891667	0.5	0.000375
0.900000	0.5	0.000000
0.908333	0.5	-0.001000
0.916667	0.5	-0.001625
0.925000	0.5	-0.002375
0.933333	0.5	-0.003125
0.941667	0.5	-0.003375
0.950000	0.5	-0.003875
0.958333	0.5	-0.004375
0.966667	0.5	-0.005500
0.975000	0.5	-0.006625
0.983333	0.5	-0.007000
0.991667	0.5	-0.007125
1.000000	0.5	-0.007125
1.008333	0.5	-0.007375
1.016667	0.5	-0.007875
1.025000	0.5	-0.008250
1.033333	0.5	-0.008500
1.041667	0.5	-0.008625
1.050000	0.5	-0.009000
1.058333	0.5	-0.010000
1.066667	0.5	-0.010625
1.075000	0.5	-0.011125
1.083333	0.5	-0.011250
1.091667	0.5	-0.011750
1.100000	0.5	-0.012750
1.108333	0.5	-0.013250
1.116667	0.5	-0.013375
1.125000	0.5	-0.013750
1.133333	0.5	-0.014250
1.141667	0.5	-0.014625
1.150000	0.5	-0.015000
1.158333	0.5	-0.015000
1.166667	0.5	-0.015500
1.175000	0.5	-0.015625
1.183333	0.5	-0.015500
1.191667	0.5	-0.015500
1.200000	0.5	-0.015750
1.208333	0.5	-0.015750
1.216667	0.5	-0.015500
1.225000	0.5	-0.015500
1.233333	0.5	-0.015500
1.241667	0.5	-0.015500
1.250000	0.5	-0.015250
1.258333	0.5	-0.015250
1.266667	0.5	-0.015375
1.275000	0.5	-0.014875
1.283333	0.5	-0.014500
1.291667	0.5	-0.013875
1.300000	0.5	-0.013750
1.308333	0.5	-0.013750
1.316667	0.5	-0.013625
1.325000	0.5	-0.013375
1.333333	0.5	-0.012875
1.341667	0.5	-0.013250
1.350000	0.5	-0.013375
1.358333	0.5	-0.013500
1.366667	0.5	-0.013625
1.375000	0.5	-0.014000
1.383333	0.5	-0.013750
1.391667	0.5	-0.013375
1.400000	0.5	-0.012750
1.408333	0.5	-0.012625
1.416667	0.5	-0.011750
1.425000	0.5	-0.011500
1.433333	0.5	-0.010625
1.441667	0.5	-0.010125
1.450000	0.5	-0.009750
1.458333	0.5	-0.009125
1.466667	0.5	-0.008000
1.475000	0.5	-0.007375
1.483333	0.5	-0.007125
1.491667	0.5	-0.006500
1.500000	0.5	-0.006125
1.508333	0.5	-0.005500
1.516667	0.5	-0.005000
1.525000	0.5	-0.004625
1.533333	0.5	-0.004375
1.541667	0.5	-0.003375
1.550000	0.5	-0.002750
1.558333	0.5	-0.001875
1.566667	0.5	-0.001250
1.575000	0.5	-0.000875
1.583333	0.5	-0.000375
1.591667	0.5	0.000250
1.600000	0.5	0.000500
1.608333	0.5	0.000750
1.616667	0.5	0.001125
1.625000	0.5	0.001500
1.633333	0.5	0.002625
1.641667	0.5	0.003250
1.650000	0.5	0.003875
1.658333	0.5	0.005000
1.666667	0.5	0.005750
1.675000	0.5	0.006250
1.683333	0.5	0.006750
1.691667	0.5	0.007000
1.700000	0.5	0.007750
1.708333	0.5	0.008250
1.716667	0.5	0.008750
1.725000	0.5	0.009375
1.733333	0.5	0.010000
1.741667	0.5	0.010500
1.750000	0.5	0.010750
1.758333	0.5	0.010500
1.766667	0.5	0.010875
1.775000	0.5	0.011000
1.783333	0.5	0.011125
1.791667	0.5	0.011250
1.800000	0.5	0.011125
1.808333	0.5	0.011125
1.816667	0.5	0.011375
1.825000	0.5	0.011125
1.833333	0.5	0.011000
1.841667	0.5	0.010625
1.850000	0.5	0.010375
1.858333	0.5	0.010125
1.866667	0.5	0.010000
1.875000	0.5	0.009750
1.883333	0.5	0.009125
1.891667	0.5	0.008625
1.900000	0.5	0.008375
1.908333	0.5	0.008000
1.916667	0.5	0.008125
1.925000	0.5	0.008000
1.933333	0.5	0.007125
1.941667	0.5	0.007000
1.950000	0.5	0.006625
1.958333	0.5	0.006250
1.966667	0.5	0.005375
1.975000	0.5	0.004625
1.983333	0.5	0.004500
1.991667	0.5	0.004125
2.000000	0.5	0.004250
2.008333	0.5	0.003750
2.016667	0.5	0.003000
2.025000	0.5	0.002500
2.033333	0.5	0.001750
2.041667	0.5	0.001625
2.050000	0.5	0.001375
2.058333	0.5	0.000875
2.066667	0.5	0.000750
2.075000	0.5	0.000500
2.083333	0.5	0.000500
2.091667	0.5	0.000125
2.100000	0.5	-0.000250
2.108333	0.5	-0.000500
2.116667	0.5	-0.000875
2.125000	0.5	-0.001375
2.133333	0.5	-0.001500
2.141667	0.5	-0.001750
2.150000	0.5	-0.001875
2.158333	0.5	-0.002125
2.166667	0.5	-0.002125
2.175000	0.5	-0.001875
2.183333	0.5	-0.002000
2.191667	0.5	-0.002000
2.200000	0.5	-0.001875
2.208333	0.5	-0.002000
2.216667	0.5	-0.001875
2.225000	0.5	-0.001625
2.233333	0.5	-0.001500
2.241667	0.5	-0.001625
2.250000	0.5	-0.001750
2.258333	0.5	-0.002000
2.266667	0.5	-0.002250
2.275000	0.5	-0.001750
2.283333	0.5	-0.001375
2.291667	0.5	-0.001250
2.300000	0.5	-0.001000
2.308333	0.5	-0.001250
2.316667	0.5	-0.001375
2.325000	0.5	-0.000750
2.333333	0.5	-0.000125
2.341667	0.5	0.000000
2.350000	0.5	0.000375
2.358333	0.5	0.000625
2.366667	0.5	0.000875
2.375000	0.5	0.001125
2.383333	0.5	0.000875
2.391667	0.5	0.000875
2.400000	0.5	0.000875
2.408333	0.5	0.001500
2.416667	0.5	0.002375
2.425000	0.5	0.002625
2.433333	0.5	0.002750
2.441667	0.5	0.002750
2.450000	0.5	0.002875
2.458333	0.5	0.003125
2.466667	0.5	0.003875
2.475000	0.5	0.004125
2.483333	0.5	0.004250
2.491667	0.5	0.004250
2.500000	0.5	0.004625
2.508333	0.5	0.005000
2.516667	0.5	0.005500
2.525000	0.5	0.006000
2.533333	0.5	0.005625
2.541667	0.5	0.005750
2.550000	0.5	0.006000
2.558333	0.5	0.006000
2.566667	0.5	0.006625
2.575000	0.5	0.006875
2.583333	0.5	0.006750
2.591667	0.5	0.006875
2.600000	0.5	0.007000
2.608333	0.5	0.007375
2.616667	0.5	0.007750
2.625000	0.5	0.008000
2.633333	0.5	0.008125
2.641667	0.5	0.008250
2.650000	0.5	0.008500
2.658333	0.5	0.008750
2.666667	0.5	0.008750
2.675000	0.5	0.008750
2.683333	0.5	0.009250
2.691667	0.5	0.009500
2.700000	0.5	0.009625
2.708333	0.5	0.009875
2.716667	0.5	0.009625
2.725000	0.5	0.009625
2.733333	0.5	0.009875
2.741667	0.5	0.010375
2.750000	0.5	0.010000
2.758333	0.5	0.010000
2.766667	0.5	0.010250
2.775000	0.5	0.010250
2.783333	0.5	0.010125
2.791667	0.5	0.010125
2.800000	0.5	0.010000
2.808333	0.5	0.009875
2.816667	0.5	0.009625
2.825000	0.5	0.009500
2.833333	0.5	0.010000
2.841667	0.5	0.010000
2.850000	0.5	0.009750
2.858333	0.5	0.009375
2.866667	0.5	0.009375
2.875000	0.5	0.009500
2.883333	0.5	0.009625
2.891667	0.5	0.009875
2.900000	0.5	0.009625
2.908333	0.5	0.009250
2.916667	0.5	0.008750
2.925000	0.5	0.009250
2.933333	0.5	0.009250
2.941667	0.5	0.008875
2.950000	0.5	0.009000
2.958333	0.5	0.008750
2.966667	0.5	0.008250
2.975000	0.5	0.008000
2.983333	0.5	0.007875
2.991667	0.5	0.007750
3.000000	0.5	0.007250
3.008333	0.5	0.007125
3.016667	0.5	0.007250
3.025000	0.5	0.006875
3.033333	0.5	0.007125
3.041667	0.5	0.007500
3.050000	0.5	0.007375
3.058333	0.5	0.007125
3.066667	0.5	0.006875
3.075000	0.5	0.006750
3.083333	0.5	0.006250
3.091667	0.5	0.006000
3.100000	0.5	0.006000
3.108333	0.5	0.005875
3.116667	0.5	0.006125
3.125000	0.5	0.005750
3.133333	0.5	0.005625
3.141667	0.5	0.005125
3.150000	0.5	0.004625
3.158333	0.5	0.004500
3.166667	0.5	0.004750
3.175000	0.5	0.004500
3.183333	0.5	0.004500
3.191667	0.5	0.004875
3.200000	0.5	0.005125
3.208333	0.5	0.005000
3.216667	0.5	0.005000
3.225000	0.5	0.005125
3.233333	0.5	0.004875
3.241667	0.5	0.004750
3.250000	0.5	0.005000
3.258333	0.5	0.004750
3.266667	0.5	0.004625
3.275000	0.5	0.004375
3.283333	0.5	0.004625
3.291667	0.5	0.004875
3.300000	0.5	0.005125
3.308333	0.5	0.004875
3.316667	0.5	0.004875
3.325000	0.5	0.005125
3.333333	0.5	0.005750
3.341667	0.5	0.006250
3.350000	0.5	0.006000
3.358333	0.5	0.006125
3.366667	0.5	0.006375
3.375000	0.5	0.006750
3.383333	0.5	0.006625
3.391667	0.5	0.006750
3.400000	0.5	0.006625
3.408333	0.5	0.006625
3.416667	0.5	0.007000
3.425000	0.5	0.007250
3.433333	0.5	0.007250
3.441667	0.5	0.007000
3.450000	0.5	0.007000
3.458333	0.5	0.006750
3.466667	0.5	0.007125
3.475000	0.5	0.007250
3.483333	0.5	0.007250
3.491667	0.5	0.007375
3.500000	0.5	0.007250
3.508333	0.5	0.007250
3.516667	0.5	0.007250
3.525000	0.5	0.007250
3.533333	0.5	0.007375
3.541667	0.5	0.007375
3.550000	0.5	0.007250
3.558333	0.5	0.007125
3.566667	0.5	0.006750
3.575000	0.5	0.007125
3.583333	0.5	0.006625
3.591667	0.5	0.006500
3.600000	0.5	0.006125
3.608333	0.5	0.005750
3.616667	0.5	0.006125
3.625000	0.5	0.006500
3.633333	0.5	0.006250
3.641667	0.5	0.006250
3.650000	0.5	0.006500
3.658333	0.5	0.006750
3.666667	0.5	0.007125
3.675000	0.5	0.007000
3.683333	0.5	0.007500
3.691667	0.5	0.008125
3.700000	0.5	0.008375
3.708333	0.5	0.008375
3.716667	0.5	0.008250
3.725000	0.5	0.008500
3.733333	0.5	0.008625
3.741667	0.5	0.008375
3.750000	0.5	0.008250
3.758333	0.5	0.008500
3.766667	0.5	0.008750
3.775000	0.5	0.009000
3.783333	0.5	0.009375
3.791667	0.5	0.009375
3.800000	0.5	0.009375
3.808333	0.5	0.009625
3.816667	0.5	0.009500
3.825000	0.5	0.009250
3.833333	0.5	0.008875
3.841667	0.5	0.008875
3.850000	0.5	0.008875
3.858333	0.5	0.008625
3.866667	0.5	0.009000
3.875000	0.5	0.009250
3.883333	0.5	0.009125
3.891667	0.5	0.009625
3.900000	0.5	0.010125
3.908333	0.5	0.009875
3.916667	0.5	0.009625
3.925000	0.5	0.009500
3.933333	0.5	0.009125
3.941667	0.5	0.009000
3.950000	0.5	0.008625
3.958333	0.5	0.008625
3.966667	0.5	0.008625
3.975000	0.5	0.008500
3.983333	0.5	0.008500
3.991667	0.5	0.008250
4.000000	0.5	0.008250
4.008333	0.5	0.008375
4.016667	0.5	0.008500
4.025000	0.5	0.008375
4.033333	0.5	0.008125
4.041667	0.5	0.007500
4.050000	0.5	0.007250
4.058333	0.5	0.007375
4.066667	0.5	0.007250
4.075000	0.5	0.007000
4.083333	0.5	0.007000
4.091667	0.5	0.006625
4.100000	0.5	0.006375
4.108333	0.5	0.006500
4.116667	0.5	0.006250
4.125000	0.5	0.006250
4.133333	0.5	0.006000
4.141667	0.5	0.005750
4.150000	0.5	0.005375
4.158333	0.5	0.005125
4.166667	0.5	0.005250
4.175000	0.5	0.005375
4.183333	0.5	0.005250
4.191667	0.5	0.005125
4.200000	0.5	0.004625
4.208333	0.5	0.004250
4.216667	0.5	0.003125
4.225000	0.5	0.002000
4.233333	0.5	0.001250
4.241667	0.5	0.000375
4.250000	0.5	0.000000
4.258333	0.5	-0.000625
4.266667	0.5	-0.001250
4.275000	0.5	-0.001875
4.283333	0.5	-0.002750
4.291667	0.5	-0.004000
4.300000	0.5	-0.004375
4.308333	0.5	-0.004375
4.316667	0.5	-0.004375
4.325000	0.5	-0.004250
4.333333	0.5	-0.004250
4.341667	0.5	-0.004750
4.350000	0.5	-0.005125
4.358333	0.5	-0.005625
4.366667	0.5	-0.006000
4.375000	0.5	-0.006625
4.383333	0.5	-0.007375
4.391667	0.5	-0.007625
4.400000	0.5	-0.008000
4.408333	0.5	-0.008750
4.416667	0.5	-0.009500
4.425000	0.5	-0.009750
4.433333	0.5	-0.010000
4.441667	0.5	-0.010000
4.450000	0.5	-0.010500
4.458333	0.5	-0.010500
4.466667	0.5	-0.010250
4.475000	0.5	-0.010500
4.483333	0.5	-0.011125
4.491667	0.5	-0.011000
4.500000	0.5	-0.011000
4.508333	0.5	-0.011250
4.516667	0.5	-0.011250
4.525000	0.5	-0.011125
4.533333	0.5	-0.011375
4.541667	0.5	-0.011625
4.550000	0.5	-0.011375
4.558333	0.5	-0.011375
4.566667	0.5	-0.011000
4.575000	0.5	-0.010500
4.583333	0.5	-0.010000
4.591667	0.5	-0.009500
4.600000	0.5	-0.009375
4.608333	0.5	-0.009375
4.616667	0.5	-0.009250
4.625000	0.5	-0.009125
4.633333	0.5	-0.009250
4.641667	0.5	-0.009125
4.650000	0.5	-0.008500
4.658333	0.5	-0.007750
4.666667	0.5	-0.007250
4.675000	0.5	-0.007000
4.683333	0.5	-0.006375
4.691667	0.5	-0.005875
4.700000	0.5	-0.005625
4.708333	0.5	-0.005250
4.716667	0.5	-0.004625
4.725000	0.5	-0.003500
4.733333	0.5	-0.003250
4.741667	0.5	-0.002875
4.750000	0.5	-0.002125
4.758333	0.5	-0.001500
4.766667	0.5	-0.000875
4.775000	0.5	0.000000
4.783333	0.5	0.000125
4.791667	0.5	0.000500
4.800000	0.5	0.001500
4.808333	0.5	0.002375
4.816667	0.5	0.002875
4.825000	0.5	0.003250
4.833333	0.5	0.003625
4.841667	0.5	0.004375
4.850000	0.5	0.004875
4.858333	0.5	0.005125
4.866667	0.5	0.005125
4.875000	0.5	0.005500
4.883333	0.5	0.005875
4.891667	0.5	0.006250
4.900000	0.5	0.006750
4.908333	0.5	0.007250
4.916667	0.5	0.008125
4.925000	0.5	0.008125
4.933333	0.5	0.008250
4.941667	0.5	0.008375
4.950000	0.5	0.009000
4.958333	0.5	0.009125
4.966667	0.5	0.009750
4.975000	0.5	0.010375
4.983333	0.5	0.010750
4.991667	0.5	0.011125
5.000000	0.5	0.011750
5.008333	0.5	0.012000
5.016667	0.5	0.012375
5.025000	0.5	0.012750
5.033333	0.5	0.012750
5.041667	0.5	0.012500
5.050000	0.5	0.012625
5.058333	0.5	0.013250
5.066667	0.5	0.013375
5.075000	0.5	0.013500
5.083333	0.5	0.013625
5.091667	0.5	0.014375
5.100000	0.5	0.014750
5.108333	0.5	0.014750
5.116667	0.5	0.014750
5.125000	0.5	0.014750
5.133333	0.5	0.014750
5.141667	0.5	0.014875
5.150000	0.5	0.015125
5.158333	0.5	0.015375
5.166667	0.5	0.015250
5.175000	0.5	0.015250
5.183333	0.5	0.014875
5.191667	0.5	0.014500
5.200000	0.5	0.014125
5.208333	0.5	0.014000
5.216667	0.5	0.013625
5.225000	0.5	0.013875
5.233333	0.5	0.014000
5.241667	0.5	0.014000
5.250000	0.5	0.014000
5.258333	0.5	0.013875
5.266667	0.5	0.013750
5.275000	0.5	0.013750
5.283333	0.5	0.013125
5.291667	0.5	0.012875
5.300000	0.5	0.012625
5.308333	0.5	0.012250
5.316667	0.5	0.012250
5.325000	0.5	0.012250
5.333333	0.5	0.012000
5.341667	0.5	0.011750
5.350000	0.5	0.011375
5.358333	0.5	0.011000
5.366667	0.5	0.010875
5.375000	0.5	0.010250
5.383333	0.5	0.009500
5.391667	0.5	0.008875
5.400000	0.5	0.008125
5.408333	0.5	0.007750
5.416667	0.5	0.007375
5.425000	0.5	0.006375
5.433333	0.5	0.005625
5.441667	0.5	0.004625
5.450000	0.5	0.003625
5.458333	0.5	0.003375
5.466667	0.5	0.003250
5.475000	0.5	0.003125
5.483333	0.5	0.002625
5.491667	0.5	0.002125
5.500000	0.5	0.001875
5.508333	0.5	0.001625
5.516667	0.5	0.002000
5.525000	0.5	0.002250
5.533333	0.5	0.002250
5.541667	0.5	0.002000
5.550000	0.5	0.001875
5.558333	0.5	0.001750
5.566667	0.5	0.001750
5.575000	0.5	0.001625
5.583333	0.5	0.001125
5.591667	0.5	0.001000
5.600000	0.5	0.000750
5.608333	0.5	0.000750
5.616667	0.5	0.000250
5.625000	0.5	0.000250
5.633333	0.5	0.000125
5.641667	0.5	0.000000
5.650000	0.5	0.000000
5.658333	0.5	0.000250
5.666667	0.5	0.000250
5.675000	0.5	0.000625
5.683333	0.5	0.001125
5.691667	0.5	0.001625
5.700000	0.5	0.001625
5.708333	0.5	0.001875
5.716667	0.5	0.001875
5.725000	0.5	0.002375
5.733333	0.5	0.002750
5.741667	0.5	0.003125
5.750000	0.5	0.003500
5.758333	0.5	0.004250
5.766667	0.5	0.004875
5.775000	0.5	0.005250
5.783333	0.5	0.005500
5.791667	0.5	0.005750
5.800000	0.5	0.006000
5.808333	0.5	0.006125
5.816667	0.5	0.006875
5.825000	0.5	0.006875
5.833333	0.5	0.006625
5.841667	0.5	0.006750
5.850000	0.5	0.006750
5.858333	0.5	0.006750
5.866667	0.5	0.007375
5.875000	0.5	0.007625
5.883333	0.5	0.007750
5.891667	0.5	0.008125
5.900000	0.5	0.008750
5.908333	0.5	0.009125
5.916667	0.5	0.008875
5.925000	0.5	0.008875
5.933333	0.5	0.009625
5.941667	0.5	0.009625
5.950000	0.5	0.009625
5.958333	0.5	0.010000
5.966667	0.5	0.010000
5.975000	0.5	0.010125
5.983333	0.5	0.010000
5.991667	0.5	0.010000
6.000000	0.5	0.010125
6.008333	0.5	0.010750
6.016667	0.5	0.010750
6.025000	0.5	0.010750
6.033333	0.5	0.011125
6.041667	0.5	0.010875
6.050000	0.5	0.010125
6.058333	0.5	0.009375
6.066667	0.5	0.009375
6.075000	0.5	0.009875
6.083333	0.5	0.009875
6.091667	0.5	0.009875
6.100000	0.5	0.010000
6.108333	0.5	0.010250
6.116667	0.5	0.009875
6.125000	0.5	0.009750
6.133333	0.5	0.009750
6.141667	0.5	0.010000
6.150000	0.5	0.009500
6.158333	0.5	0.009375
6.166667	0.5	0.009500
6.175000	0.5	0.009750
6.183333	0.5	0.010125
6.191667	0.5	0.010250
6.200000	0.5	0.009875
6.208333	0.5	0.009625
6.216667	0.5	0.009250
6.225000	0.5	0.009250
6.233333	0.5	0.009500
6.241667	0.5	0.009375
6.250000	0.5	0.009500
6.258333	0.5	0.009375
6.266667	0.5	0.009375
6.275000	0.5	0.009000
6.283333	0.5	0.008625
6.291667	0.5	0.008500
6.300000	0.5	0.008500
6.308333	0.5	0.008875
6.316667	0.5	0.009000
6.325000	0.5	0.008875
6.333333	0.5	0.008875
6.341667	0.5	0.008875
6.350000	0.5	0.008750
6.358333	0.5	0.007875
6.366667	0.5	0.007250
6.375000	0.5	0.006500
6.383333	0.5	0.005375
6.391667	0.5	0.004625
6.400000	0.5	0.003750
6.408333	0.5	0.003500
6.416667	0.5	0.002625
6.425000	0.5	0.002000
6.433333	0.5	0.001250
6.441667	0.5	0.000875
6.450000	0.5	0.000500
6.458333	0.5	0.000250
6.466667	0.5	-0.000125
6.475000	0.5	-0.000375
6.483333	0.5	-0.000500
6.491667	0.5	-0.001000
6.500000	0.5	-0.001000
6.508333	0.5	-0.001500
6.516667	0.5	-0.001875
6.525000	0.5	-0.001875
6.533333	0.5	-0.001750
6.541667	0.5	-0.001375
6.550000	0.5	-0.000750
6.558333	0.5	-0.000750
6.566667	0.5	-0.001000
6.575000	0.5	-0.000750
6.583333	0.5	-0.000125
6.591667	0.5	0.000000
6.600000	0.5	-0.000125
6.608333	0.5	-0.000250
6.616667	0.5	-0.000250
6.625000	0.5	-0.000375
6.633333	0.5	-0.000625
6.641667	0.5	-0.000625
6.650000	0.5	-0.000875
6.658333	0.5	-0.000875
6.666667	0.5	-0.000500
6.675000	0.5	-0.001250
6.683333	0.5	-0.002125
6.691667	0.5	-0.003125
6.700000	0.5	-0.004250
6.708333	0.5	-0.007000
6.716667	0.5	-0.011500
6.725000	0.5	-0.018500
6.733333	0.5	-0.030250
6.741667	0.5	-0.049375
6.750000	0.5	-0.081625
6.758333	0.5	-0.134250
6.766667	0.5	-0.216500
6.775000	0.5	-0.339250
6.783333	0.5	-0.513875
6.791667	0.5	-0.747250
6.800000	0.5	-1.039625
6.808333	0.5	-1.380500
6.816667	0.5	-1.747750
6.825000	0.5	-2.108000
6.833333	0.5	-2.417750
6.841667	0.5	-2.628000
6.850000	0.5	-2.686000
6.858333	0.5	-2.541250
6.866667	0.5	-2.146750
6.875000	0.5	-1.461000
6.883333	0.5	-0.451625
6.891667	0.5	0.902000
6.900000	0.5	2.608125
6.908333	0.5	4.657250
6.916667	0.5	7.019375
6.925000	0.5	9.637250
6.933333	0.5	12.422250
6.941667	0.5	15.249750
6.950000	0.5	17.966250
6.958333	0.5	20.400000
6.966667	0.5	22.382250
6.975000	0.5	23.777250
6.983333	0.5	24.500250
6.991667	0.5	24.533375
7.000000	0.5	23.926500
7.008333	0.5	22.780125
7.016667	0.5	21.226250
7.025000	0.5	19.405750
7.033333	0.5	17.450125
7.041667	0.5	15.470625
7.050000	0.5	13.552500
7.058333	0.5	11.754375
7.066667	0.5	10.112250
7.075000	0.5	8.641375
7.083333	0.5	7.346375
7.091667	0.5	6.220000
7.100000	0.5	5.250250
7.108333	0.5	4.422500
7.116667	0.5	3.719625
7.125000	0.5	3.126500
7.133333	0.5	2.628125
7.141667	0.5	2.209875
7.150000	0.5	1.860250
7.158333	0.5	1.567625
7.166667	0.5	1.323125
7.175000	0.5	1.118625
7.183333	0.5	0.948125
7.191667	0.5	0.805875
7.200000	0.5	0.687125
7.208333	0.5	0.587500
7.216667	0.5	0.504375
7.225000	0.5	0.434250
7.233333	0.5	0.375000
7.241667	0.5	0.324625
7.250000	0.5	0.281750
7.258333	0.5	0.245500
7.266667	0.5	0.214875
7.275000	0.5	0.188375
7.283333	0.5	0.166000
7.291667	0.5	0.146375
7.300000	0.5	0.129125
7.308333	0.5	0.114250
7.316667	0.5	0.101500
7.325000	0.5	0.090375
7.333333	0.5	0.080750
7.341667	0.5	0.071750
7.350000	0.5	0.063875
7.358333	0.5	0.056750
7.366667	0.5	0.050875
7.375000	0.5	0.045375
7.383333	0.5	0.040000
7.391667	0.5	0.035875
7.400000	0.5	0.032250
7.408333	0.5	0.029250
7.416667	0.5	0.026500
7.425000	0.5	0.024250
7.433333	0.5	0.022375
7.441667	0.5	0.020625
7.450000	0.5	0.019500
7.458333	0.5	0.018125
7.466667	0.5	0.017500
7.475000	0.5	0.017500
7.483333	0.5	0.017500
7.491667	0.5	0.017250
7.500000	0.5	0.018000
7.508333	0.5	0.018500
7.516667	0.5	0.018875
7.525000	0.5	0.019875
7.533333	0.5	0.020500
7.541667	0.5	0.021125
7.550000	0.5	0.022000
7.558333	0.5	0.022500
7.566667	0.5	0.022750
7.575000	0.5	0.023625
7.583333	0.5	0.024625
7.591667	0.5	0.025500
7.600000	0.5	0.025875
7.608333	0.5	0.026375
7.616667	0.5	0.027375
7.625000	0.5	0.028375
7.633333	0.5	0.029375
7.641667	0.5	0.030000
7.650000	0.5	0.030250
7.658333	0.5	0.030750
7.666667	0.5	0.031125
7.675000	0.5	0.031625
7.683333	0.5	0.032000
7.691667	0.5	0.032250
7.700000	0.5	0.032125
7.708333	0.5	0.032250
7.716667	0.5	0.032375
7.725000	0.5	0.032500
7.733333	0.5	0.032875
7.741667	0.5	0.032875
7.750000	0.5	0.033125
7.758333	0.5	0.033625
7.766667	0.5	0.033750
7.775000	0.5	0.033875
7.783333	0.5	0.034500
7.791667	0.5	0.034625
7.800000	0.5	0.035000
7.808333	0.5	0.034875
7.816667	0.5	0.034750
7.825000	0.5	0.035000
7.833333	0.5	0.035125
7.841667	0.5	0.035375
7.850000	0.5	0.035250
7.858333	0.5	0.035875
7.866667	0.5	0.036500
7.875000	0.5	0.037375
7.883333	0.5	0.039000
7.891667	0.5	0.040625
7.900000	0.5	0.042875
7.908333	0.5	0.045500
7.916667	0.5	0.048125
7.925000	0.5	0.052000
7.933333	0.5	0.057125
7.941667	0.5	0.063000
7.950000	0.5	0.069750
7.958333	0.5	0.079000
7.966667	0.5	0.089750
7.975000	0.5	0.103125
7.983333	0.5	0.120000
7.991667	0.5	0.141875
8.000000	0.5	0.169625
8.008333	0.5	0.204000
8.016667	0.5	0.246250
8.025000	0.5	0.298125
8.033333	0.5	0.361625
8.041667	0.5	0.437500
8.050000	0.5	0.528000
8.058333	0.5	0.633750
8.066667	0.5	0.756250
8.075000	0.5	0.896125
8.083333	0.5	1.053625
8.091667	0.5	1.229375
8.100000	0.5	1.423875
8.108333	0.5	1.636375
8.116667	0.5	1.866875
8.125000	0.5	2.114750
8.133333	0.5	2.379500
8.141667	0.5	2.661250
8.150000	0.5	2.958625
8.158333	0.5	3.271000
8.166667	0.5	3.597750
8.175000	0.5	3.938375
8.183333	0.5	4.292625
8.191667	0.5	4.658875
8.200000	0.5	5.037375
8.208333	0.5	5.427250
8.216667	0.5	5.827750
8.225000	0.5	6.238875
8.233333	0.5	6.659000
8.241667	0.5	7.088500
8.250000	0.5	7.527125
8.258333	0.5	7.973500
8.266667	0.5	8.428125
8.275000	0.5	8.889500
8.283333	0.5	9.357875
8.291667	0.5	9.833250
8.300000	0.5	10.314625
8.308333	0.5	10.801625
8.316667	0.5	11.294250
8.325000	0.5	11.792125
8.333333	0.5	12.294125
8.341667	0.5	12.798000
8.350000	0.5	13.299625
8.358333	0.5	13.787250
8.366667	0.5	14.240750
8.375000	0.5	14.625375
8.383333	0.5	14.894375
8.391667	0.5	14.993375
8.400000	0.5	14.874250
8.408333	0.5	14.506500
8.416667	0.5	13.888250
8.425000	0.5	13.046875
8.433333	0.5	12.032375
8.441667	0.5	10.907750
8.450000	0.5	9.737000
8.458333	0.5	8.576375
8.466667	0.5	7.470500
8.475000	0.5	6.448375
8.483333	0.5	5.526750
8.491667	0.5	4.712000
8.500000	0.5	4.001750
8.508333	0.5	3.390625
8.516667	0.5	2.870375
8.525000	0.5	2.430875
8.533333	0.5	2.061250
8.541667	0.5	1.753500
8.550000	0.5	1.497750
8.558333	0.5	1.286125
8.566667	0.5	1.111500
8.575000	0.5	0.968125
8.583333	0.5	0.850875
8.591667	0.5	0.755625
8.600000	0.5	0.677625
8.608333	0.5	0.614125
8.616667	0.5	0.561750
8.625000	0.5	0.518500
8.633333	0.5	0.483250
8.641667	0.5	0.453250
8.650000	0.5	0.427000
8.658333	0.5	0.404125
8.666667	0.5	0.384125
8.675000	0.5	0.365250
8.683333	0.5	0.348000
8.691667	0.5	0.331375
8.700000	0.5	0.315375
8.708333	0.5	0.299750
8.716667	0.5	0.284625
8.725000	0.5	0.270125
8.733333	0.5	0.255625
8.741667	0.5	0.241375
8.750000	0.5	0.227500
8.758333	0.5	0.214000
8.766667	0.5	0.201625
8.775000	0.5	0.190250
8.783333	0.5	0.179375
8.791667	0.5	0.168625
8.800000	0.5	0.159250
8.808333	0.5	0.150000
8.816667	0.5	0.141625
8.825000	0.5	0.133875
8.833333	0.5	0.126500
8.841667	0.5	0.120500
8.850000	0.5	0.114875
8.858333	0.5	0.109625
8.866667	0.5	0.105250
8.875000	0.5	0.100750
8.883333	0.5	0.096625
8.891667	0.5	0.093125
8.900000	0.5	0.089500
8.908333	0.5	0.086875
8.916667	0.5	0.084625
8.925000	0.5	0.082250
8.933333	0.5	0.080000
8.941667	0.5	0.078125
8.950000	0.5	0.076375
8.958333	0.5	0.075125
8.966667	0.5	0.073625
8.975000	0.5	0.072500
8.983333	0.5	0.071375
8.991667	0.5	0.070500
9.000000	0.5	0.069750
9.008333	0.5	0.069125
9.016667	0.5	0.068500
9.025000	0.5	0.067500
9.033333	0.5	0.066875
9.041667	0.5	0.066500
9.050000	0.5	0.066125
9.058333	0.5	0.066000
9.066667	0.5	0.065875
9.075000	0.5	0.065500
9.083333	0.5	0.065125
9.091667	0.5	0.064625
9.100000	0.5	0.064625
9.108333	0.5	0.064125
9.116667	0.5	0.064250
9.125000	0.5	0.064250
9.133333	0.5	0.063750
9.141667	0.5	0.063500
9.150000	0.5	0.063625
9.158333	0.5	0.063625
9.166667	0.5	0.063875
9.175000	0.5	0.063875
9.183333	0.5	0.063875
9.191667	0.5	0.063375
9.200000	0.5	0.063500
9.208333	0.5	0.063375
9.216667	0.5	0.063000
9.225000	0.5	0.063000
9.233333	0.5	0.062750
9.241667	0.5	0.062250
9.250000	0.5	0.062000
9.258333	0.5	0.061625
9.266667	0.5	0.061625
9.275000	0.5	0.061250
9.283333	0.5	0.061125
9.291667	0.5	0.060625
9.300000	0.5	0.060125
9.308333	0.5	0.059625
9.316667	0.5	0.059375
9.325000	0.5	0.058875
9.333333	0.5	0.058625
9.341667	0.5	0.058375
9.350000	0.5	0.057875
9.358333	0.5	0.057500
9.366667	0.5	0.057125
9.375000	0.5	0.057000
9.383333	0.5	0.056750
9.391667	0.5	0.056500
9.400000	0.5	0.056125
9.408333	0.5	0.056000
9.416667	0.5	0.056000
9.425000	0.5	0.055625
9.433333	0.5	0.055000
9.441667	0.5	0.054875
9.450000	0.5	0.055125
9.458333	0.5	0.055750
9.466667	0.5	0.056375
9.475000	0.5	0.056875
9.483333	0.5	0.057250
9.491667	0.5	0.058625
9.500000	0.5	0.060125
9.508333	0.5	0.062250
9.516667	0.5	0.064375
9.525000	0.5	0.066625
9.533333	0.5	0.070000
9.541667	0.5	0.073750
9.550000	0.5	0.078000
9.558333	0.5	0.083250
9.566667	0.5	0.089875
9.575000	0.5	0.098375
9.583333	0.5	0.108000
9.591667	0.5	0.119000
9.600000	0.5	0.132250
9.608333	0.5	0.148375
9.616667	0.5	0.168125
9.625000	0.5	0.191500
9.633333	0.5	0.220625
9.641667	0.5	0.257250
9.650000	0.5	0.302500
9.658333	0.5	0.358500
9.666667	0.5	0.427875
9.675000	0.5	0.513125
9.683333	0.5	0.618625
9.691667	0.5	0.748250
9.700000	0.5	0.905750
9.708333	0.5	1.095250
9.716667	0.5	1.321375
9.725000	0.5	1.589500
9.733333	0.5	1.903000
9.741667	0.5	2.267000
9.750000	0.5	2.684250
9.758333	0.5	3.157875
9.766667	0.5	3.689500
9.775000	0.5	4.279250
9.783333	0.5	4.925875
9.791667	0.5	5.627000
9.800000	0.5	6.377250
9.808333	0.5	7.171250
9.816667	0.5	8.000750
9.825000	0.5	8.855625
9.833333	0.5	9.725875
9.841667	0.5	10.599875
9.850000	0.5	11.464625
9.858333	0.5	12.307875
9.866667	0.5	13.115250
9.875000	0.5	13.875250
9.883333	0.5	14.574625
9.891667	0.5	15.202375
9.900000	0.5	15.748250
9.908333	0.5	16.203625
9.916667	0.5	16.561625
9.925000	0.5	16.816875
9.933333	0.5	16.966875
9.941667	0.5	17.011250
9.950000	0.5	16.949750
9.958333	0.5	16.786000
9.966667	0.5	16.525375
9.975000	0.5	16.173625
9.983333	0.5	15.739125
9.991667	0.5	15.229750
10.000000	0.5	14.655500
10.008333	0.5	14.027125
10.016667	0.5	13.354375
10.025000	0.5	12.647250
10.033333	0.5	11.917000
10.041667	0.5	11.172875
10.050000	0.5	10.424500
10.058333	0.5	9.679875
10.066667	0.5	8.946625
10.075000	0.5	8.232375
10.083333	0.5	7.542250
10.091667	0.5	6.881500
10.100000	0.5	6.252625
10.108333	0.5	5.660000
10.116667	0.5	5.104750
10.125000	0.5	4.587750
10.133333	0.5	4.110250
10.141667	0.5	3.670625
10.150000	0.5	3.269000
10.158333	0.5	2.903625
10.166667	0.5	2.573625
10.175000	0.5	2.276625
10.183333	0.5	2.010625
10.191667	0.5	1.773125
10.200000	0.5	1.562250
10.208333	0.5	1.376000
10.216667	0.5	1.211875
10.225000	0.5	1.067375
10.233333	0.5	0.941500
10.241667	0.5	0.831750
10.250000	0.5	0.735875
10.258333	0.5	0.652375
10.266667	0.5	0.580375
10.275000	0.5	0.518500
10.283333	0.5	0.465125
10.291667	0.5	0.419375
10.300000	0.5	0.380750
10.308333	0.5	0.348000
10.316667	0.5	0.320250
10.325000	0.5	0.297375
10.333333	0.5	0.279125
10.341667	0.5	0.265500
10.350000	0.5	0.255625
10.358333	0.5	0.249250
10.366667	0.5	0.246750
10.375000	0.5	0.248250
10.383333	0.5	0.253375
10.391667	0.5	0.263750
10.400000	0.5	0.278250
10.408333	0.5	0.298625
10.416667	0.5	0.325750
10.425000	0.5	0.361000
10.433333	0.5	0.406000
10.441667	0.5	0.463125
10.450000	0.5	0.534625
10.458333	0.5	0.623375
10.466667	0.5	0.732500
10.475000	0.5	0.867250
10.483333	0.5	1.031875
10.491667	0.5	1.232750
10.500000	0.5	1.474250
10.508333	0.5	1.764250
10.516667	0.5	2.107875
10.525000	0.5	2.512125
10.533333	0.5	2.981875
10.541667	0.5	3.522000
10.550000	0.5	4.136375
10.558333	0.5	4.825750
10.566667	0.5	5.589750
10.575000	0.5	6.424250
10.583333	0.5	7.323000
10.591667	0.5	8.276375
10.600000	0.5	9.272625
10.608333	0.5	10.296375
10.616667	0.5	11.328625
10.625000	0.5	12.350125
10.633333	0.5	13.340750
10.641667	0.5	14.277875
10.650000	0.5	15.139625
10.658333	0.5	15.907375
10.666667	0.5	16.562750
10.675000	0.5	17.091250
10.683333	0.5	17.480625
10.691667	0.5	17.723125
10.700000	0.5	17.814750
10.708333	0.5	17.756125
10.716667	0.5	17.552500
10.725000	0.5	17.211500
10.733333	0.5	16.744625
10.741667	0.5	16.166000
10.750000	0.5	15.491875
10.758333	0.5	14.739000
10.766667	0.5	13.925500
10.775000	0.5	13.068625
10.783333	0.5	12.185250
10.791667	0.5	11.290375
10.800000	0.5	10.398625
10.808333	0.5	9.522750
10.816667	0.5	8.673625
10.825000	0.5	7.859250
10.833333	0.5	7.086750
10.841667	0.5	6.361625
10.850000	0.5	5.686625
10.858333	0.5	5.063500
10.866667	0.5	4.493250
10.875000	0.5	3.974875
10.883333	0.5	3.506500
10.891667	0.5	3.086000
10.900000	0.5	2.710500
10.908333	0.5	2.377125
10.916667	0.5	2.082625
10.925000	0.5	1.822875
10.933333	0.5	1.595250
10.941667	0.5	1.396625
10.950000	0.5	1.223125
10.958333	0.5	1.072250
10.966667	0.5	0.941750
10.975000	0.5	0.828625
10.983333	0.5	0.731125
10.991667	0.5	0.646625
11.000000	0.5	0.573875
11.008333	0.5	0.511125
11.016667	0.5	0.456750
11.025000	0.5	0.410000
11.033333	0.5	0.369000
11.041667	0.5	0.333750
11.050000	0.5	0.302875
11.058333	0.5	0.276500
11.066667	0.5	0.253125
11.075000	0.5	0.232750
11.083333	0.5	0.215375
11.091667	0.5	0.199750
11.100000	0.5	0.186000
11.108333	0.5	0.173750
11.116667	0.5	0.162875
11.125000	0.5	0.153125
11.133333	0.5	0.144375
11.141667	0.5	0.136375
11.150000	0.5	0.129750
11.158333	0.5	0.123750
11.166667	0.5	0.118125
11.175000	0.5	0.112875
11.183333	0.5	0.107750
11.191667	0.5	0.103000
11.200000	0.5	0.098750
11.208333	0.5	0.094875
11.216667	0.5	0.090875
11.225000	0.5	0.087375
11.233333	0.5	0.084625
11.241667	0.5	0.081750
11.250000	0.5	0.079125
11.258333	0.5	0.076750
11.266667	0.5	0.074375
11.275000	0.5	0.072000
11.283333	0.5	0.069875
11.291667	0.5	0.067750
11.300000	0.5	0.066000
11.308333	0.5	0.064875
11.316667	0.5	0.063625
11.325000	0.5	0.062250
11.333333	0.5	0.061375
11.341667	0.5	0.060375
11.350000	0.5	0.059375
11.358333	0.5	0.058625
11.366667	0.5	0.058000
11.375000	0.5	0.057250
11.383333	0.5	0.056250
11.391667	0.5	0.055625
11.400000	0.5	0.054750
11.408333	0.5	0.054375
11.416667	0.5	0.054250
11.425000	0.5	0.053625
11.433333	0.5	0.053500
11.441667	0.5	0.053125
11.450000	0.5	0.053375
11.458333	0.5	0.053750
11.466667	0.5	0.053625
11.475000	0.5	0.053750
11.483333	0.5	0.054000
11.491667	0.5	0.054250
11.500000	0.5	0.054500
11.508333	0.5	0.055000
11.516667	0.5	0.055125
11.525000	0.5	0.055500
11.533333	0.5	0.055250
11.541667	0.5	0.055250
11.550000	0.5	0.055375
11.558333	0.5	0.055125
11.566667	0.5	0.054750
11.575000	0.5	0.054625
11.583333	0.5	0.054750
11.591667	0.5	0.054375
11.600000	0.5	0.054500
11.608333	0.5	0.054250
11.616667	0.5	0.054500
11.625000	0.5	0.054750
11.633333	0.5	0.054375
11.641667	0.5	0.054125
11.650000	0.5	0.054250
11.658333	0.5	0.054125
11.666667	0.5	0.053875
11.675000	0.5	0.054000
11.683333	0.5	0.054000
11.691667	0.5	0.053875
11.700000	0.5	0.053250
11.708333	0.5	0.053000
11.716667	0.5	0.052500
11.725000	0.5	0.052250
11.733333	0.5	0.051875
11.741667	0.5	0.052000
11.750000	0.5	0.051875
11.758333	0.5	0.052000
11.766667	0.5	0.051375
11.775000	0.5	0.051125
11.783333	0.5	0.051250
11.791667	0.5	0.051000
11.800000	0.5	0.050750
11.808333	0.5	0.050375
11.816667	0.5	0.050000
11.825000	0.5	0.049625
11.833333	0.5	0.049250
11.841667	0.5	0.048875
11.850000	0.5	0.048375
11.858333	0.5	0.048250
11.866667	0.5	0.047875
11.875000	0.5	0.047625
11.883333	0.5	0.047250
11.891667	0.5	0.046875
11.900000	0.5	0.046500
11.908333	0.5	0.045875
11.916667	0.5	0.045375
11.925000	0.5	0.044750
11.933333	0.5	0.044375
11.941667	0.5	0.043875
11.950000	0.5	0.043125
11.958333	0.5	0.042375
11.966667	0.5	0.041625
11.975000	0.5	0.040750
11.983333	0.5	0.040000
11.991667	0.5	0.039875
12.000000	0.5	0.039375
12.008333	0.5	0.039250
12.016667	0.5	0.039250
12.025000	0.5	0.038750
12.033333	0.5	0.038250
12.041667	0.5	0.038000
12.050000	0.5	0.037375
12.058333	0.5	0.037000
12.066667	0.5	0.036750
12.075000	0.5	0.036500
12.083333	0.5	0.036500
12.091667	0.5	0.036250
12.100000	0.5	0.035875
12.108333	0.5	0.035625
12.116667	0.5	0.035375
12.125000	0.5	0.034875
12.133333	0.5	0.034750
12.141667	0.5	0.034500
12.150000	0.5	0.034750
12.158333	0.5	0.034875
12.166667	0.5	0.035125
12.175000	0.5	0.035375
12.183333	0.5	0.035500
12.191667	0.5	0.035500
12.200000	0.5	0.035500
12.208333	0.5	0.035375
12.216667	0.5	0.035750
12.225000	0.5	0.035875
12.233333	0.5	0.036000
12.241667	0.5	0.036625
12.250000	0.5	0.037125
12.258333	0.5	0.038000
12.266667	0.5	0.038250
12.275000	0.5	0.039000
12.283333	0.5	0.039750
12.291667	0.5	0.040625
12.300000	0.5	0.042000
12.308333	0.5	0.043125
12.316667	0.5	0.044000
12.325000	0.5	0.045375
12.333333	0.5	0.046375
12.341667	0.5	0.047125
12.350000	0.5	0.047875
12.358333	0.5	0.048875
12.366667	0.5	0.049125
12.375000	0.5	0.049250
12.383333	0.5	0.049500
12.391667	0.5	0.049375
12.400000	0.5	0.049250
12.408333	0.5	0.048875
12.416667	0.5	0.048375
12.425000	0.5	0.048000
12.433333	0.5	0.047625
12.441667	0.5	0.047125
12.450000	0.5	0.046250
12.458333	0.5	0.045500
12.466667	0.5	0.044250
12.475000	0.5	0.043375
12.483333	0.5	0.042625
12.491667	0.5	0.041500
12.500000	0.5	0.040500
12.508333	0.5	0.039500
12.516667	0.5	0.038250
12.525000	0.5	0.037250
12.533333	0.5	0.036750
12.541667	0.5	0.036125
12.550000	0.5	0.035250
12.558333	0.5	0.034875
12.566667	0.5	0.034250
12.575000	0.5	0.033625
12.583333	0.5	0.033375
12.591667	0.5	0.032875
12.600000	0.5	0.032625
12.608333	0.5	0.032250
12.616667	0.5	0.032000
12.625000	0.5	0.031625
12.633333	0.5	0.031375
12.641667	0.5	0.030750
12.650000	0.5	0.030250
12.658333	0.5	0.029750
12.666667	0.5	0.028750
12.675000	0.5	0.028125
12.683333	0.5	0.027500
12.691667	0.5	0.026625
12.700000	0.5	0.026125
12.708333	0.5	0.025750
12.716667	0.5	0.025000
12.725000	0.5	0.024250
12.733333	0.5	0.023750
12.741667	0.5	0.023000
12.750000	0.5	0.022500
12.758333	0.5	0.021875
12.766667	0.5	0.020875
12.775000	0.5	0.020000
12.783333	0.5	0.018875
12.791667	0.5	0.018125
12.800000	0.5	0.017750
12.808333	0.5	0.017250
12.816667	0.5	0.016375
12.825000	0.5	0.015750
12.833333	0.5	0.015375
12.841667	0.5	0.014875
12.850000	0.5	0.014125
12.858333	0.5	0.013625
12.866667	0.5	0.013125
12.875000	0.5	0.012250
12.883333	0.5	0.011750
12.891667	0.5	0.011500
12.900000	0.5	0.010500
12.908333	0.5	0.010375
12.916667	0.5	0.009875
12.925000	0.5	0.009125
12.933333	0.5	0.008250
12.941667	0.5	0.007875
12.950000	0.5	0.007625
12.958333	0.5	0.006875
12.966667	0.5	0.006750
12.975000	0.5	0.006375
12.983333	0.5	0.006000
12.991667	0.5	0.005875
13.000000	0.5	0.005375
13.008333	0.5	0.004625
13.016667	0.5	0.004375
13.025000	0.5	0.004000
13.033333	0.5	0.003500
13.041667	0.5	0.003250
13.050000	0.5	0.003375
13.058333	0.5	0.003125
13.066667	0.5	0.002875
13.075000	0.5	0.002375
13.083333	0.5	0.001875
13.091667	0.5	0.001750
13.100000	0.5	0.001625
13.108333	0.5	0.001375
13.116667	0.5	0.001125
13.125000	0.5	0.000875
13.133333	0.5	0.001000
13.141667	0.5	0.000750
13.150000	0.5	0.000625
13.158333	0.5	0.000875
13.166667	0.5	0.001000
13.175000	0.5	0.000875
13.183333	0.5	0.000875
13.191667	0.5	0.001125
13.200000	0.5	0.001125
13.208333	0.5	0.001250
13.216667	0.5	0.001125
13.225000	0.5	0.001250
13.233333	0.5	0.001625
13.241667	0.5	0.001625
13.250000	0.5	0.001875
13.258333	0.5	0.002000
13.266667	0.5	0.001625
13.275000	0.5	0.001125
13.283333	0.5	0.000875
13.291667	0.5	0.000875
13.300000	0.5	0.001125
13.308333	0.5	0.001250
13.316667	0.5	0.001250
13.325000	0.5	0.001375
13.333333	0.5	0.001375
13.341667	0.5	0.001500
13.350000	0.5	0.001750
13.358333	0.5	0.001625
13.366667	0.5	0.001500
13.375000	0.5	0.001625
13.383333	0.5	0.002000
13.391667	0.5	0.002000
13.400000	0.5	0.002000
13.408333	0.5	0.001750
13.416667	0.5	0.001500
13.425000	0.5	0.001375
13.433333	0.5	0.001250
13.441667	0.5	0.001625
13.450000	0.5	0.001750
13.458333	0.5	0.002125
13.466667	0.5	0.002250
13.475000	0.5	0.002625
13.483333	0.5	0.002625
13.491667	0.5	0.002500
13.500000	0.5	0.002375
13.508333	0.5	0.002500
13.516667	0.5	0.002750
13.525000	0.5	0.003125
13.533333	0.5	0.003625
13.541667	0.5	0.003500
13.550000	0.5	0.004000
13.558333	0.5	0.004625
13.566667	0.5	0.005125
13.575000	0.5	0.005875
13.583333	0.5	0.006125
13.591667	0.5	0.006875
13.600000	0.5	0.007500
13.608333	0.5	0.008000
13.616667	0.5	0.008625
13.625000	0.5	0.009250
13.633333	0.5	0.009750
13.641667	0.5	0.010750
13.650000	0.5	0.012000
13.658333	0.5	0.013000
13.666667	0.5	0.013250
13.675000	0.5	0.013750
13.683333	0.5	0.014750
13.691667	0.5	0.015000
13.700000	0.5	0.015500
13.708333	0.5	0.016625
13.716667	0.5	0.017125
13.725000	0.5	0.017625
13.733333	0.5	0.018750
13.741667	0.5	0.019750
13.750000	0.5	0.020750
13.758333	0.5	0.021375
13.766667	0.5	0.022000
13.775000	0.5	0.023000
13.783333	0.5	0.023375
13.791667	0.5	0.024500
13.800000	0.5	0.025125
13.808333	0.5	0.025875
13.816667	0.5	0.026750
13.825000	0.5	0.027250
13.833333	0.5	0.028000
13.841667	0.5	0.028750
13.850000	0.5	0.029125
13.858333	0.5	0.029750
13.866667	0.5	0.030625
13.875000	0.5	0.031500
13.883333	0.5	0.032250
13.891667	0.5	0.033375
13.900000	0.5	0.034500
13.908333	0.5	0.035000
13.916667	0.5	0.036500
13.925000	0.5	0.038625
13.933333	0.5	0.040125
13.941667	0.5	0.041875
13.950000	0.5	0.043625
13.958333	0.5	0.045625
13.966667	0.5	0.048125
13.975000	0.5	0.050750
13.983333	0.5	0.053125
13.991667	0.5	0.055625
14.000000	0.5	0.058125
14.008333	0.5	0.061125
14.016667	0.5	0.064000
14.025000	0.5	0.066750
14.033333	0.5	0.069250
14.041667	0.5	0.072125
14.050000	0.5	0.074125
14.058333	0.5	0.075500
14.066667	0.5	0.077250
14.075000	0.5	0.078250
14.083333	0.5	0.079250
14.091667	0.5	0.079875
14.100000	0.5	0.079500
14.108333	0.5	0.078750
14.116667	0.5	0.078125
14.125000	0.5	0.076750
14.133333	0.5	0.075250
14.141667	0.5	0.073500
14.150000	0.5	0.071375
14.158333	0.5	0.068875
14.166667	0.5	0.065750
14.175000	0.5	0.062750
14.183333	0.5	0.059500
14.191667	0.5	0.056000
14.200000	0.5	0.052875
14.208333	0.5	0.049875
14.216667	0.5	0.046500
14.225000	0.5	0.043375
14.233333	0.5	0.040375
14.241667	0.5	0.036875
14.250000	0.5	0.033625
14.258333	0.5	0.030875
14.266667	0.5	0.028375
14.275000	0.5	0.026000
14.283333	0.5	0.023625
14.291667	0.5	0.021500
14.300000	0.5	0.019625
14.308333	0.5	0.017875
14.316667	0.5	0.016125
14.325000	0.5	0.014625
14.333333	0.5	0.013250
14.341667	0.5	0.012375
14.350000	0.5	0.011750
14.358333	0.5	0.010875
14.366667	0.5	0.009750
14.375000	0.5	0.009375
14.383333	0.5	0.008875
14.391667	0.5	0.008750
14.400000	0.5	0.008375
14.408333	0.5	0.008375
14.416667	0.5	0.008125
14.425000	0.5	0.008375
14.433333	0.5	0.008250
14.441667	0.5	0.008000
14.450000	0.5	0.008125
14.458333	0.5	0.008375
14.466667	0.5	0.008625
14.475000	0.5	0.009250
14.483333	0.5	0.009375
14.491667	0.5	0.009375
14.500000	0.5	0.009625
14.508333	0.5	0.010375
14.516667	0.5	0.010875
14.525000	0.5	0.011125
14.533333	0.5	0.011500
14.541667	0.5	0.011500
14.550000	0.5	0.011500
14.558333	0.5	0.011875
14.566667	0.5	0.012125
14.575000	0.5	0.012875
14.583333	0.5	0.013375
14.591667	0.5	0.013500
14.600000	0.5	0.013750
14.608333	0.5	0.013750
14.616667	0.5	0.014375
14.625000	0.5	0.015125
14.633333	0.5	0.015750
14.641667	0.5	0.015875
14.650000	0.5	0.016250
14.658333	0.5	0.016875
14.666667	0.5	0.017750
14.675000	0.5	0.018125
14.683333	0.5	0.018500
14.691667	0.5	0.018875
14.700000	0.5	0.019250
14.708333	0.5	0.019875
14.716667	0.5	0.020125
14.725000	0.5	0.020000
14.733333	0.5	0.020125
14.741667	0.5	0.020375
14.750000	0.5	0.020375
14.758333	0.5	0.020000
14.766667	0.5	0.019875
14.775000	0.5	0.019750
14.783333	0.5	0.019750
14.791667	0.5	0.019625
14.800000	0.5	0.019500
14.808333	0.5	0.019375
14.816667	0.5	0.019625
14.825000	0.5	0.019375
14.833333	0.5	0.019500
14.841667	0.5	0.019875
14.850000	0.5	0.019625
14.858333	0.5	0.019375
14.866667	0.5	0.019250
14.875000	0.5	0.019000
14.883333	0.5	0.018375
14.891667	0.5	0.017875
14.900000	0.5	0.017750
14.908333	0.5	0.017750
14.916667	0.5	0.017250
14.925000	0.5	0.016750
14.933333	0.5	0.016500
14.941667	0.5	0.016000
14.950000	0.5	0.015750
14.958333	0.5	0.015625
14.966667	0.5	0.015375
14.975000	0.5	0.014625
14.983333	0.5	0.014500
14.991667	0.5	0.013750
15.000000	0.5	0.013000
15.008333	0.5	0.012250
15.016667	0.5	0.011875
15.025000	0.5	0.011250
15.033333	0.5	0.010750
15.041667	0.5	0.010375
15.050000	0.5	0.010250
15.058333	0.5	0.009625
15.066667	0.5	0.009125
15.075000	0.5	0.008875
15.083333	0.5	0.008750
15.091667	0.5	0.008625
15.100000	0.5	0.008000
15.108333	0.5	0.007750
15.116667	0.5	0.007000
15.125000	0.5	0.006750
15.133333	0.5	0.006000
15.141667	0.5	0.005875
15.150000	0.5	0.005500
15.158333	0.5	0.004875
15.166667	0.5	0.004750
15.175000	0.5	0.004500
15.183333	0.5	0.004625
15.191667	0.5	0.004375
15.200000	0.5	0.004250
15.208333	0.5	0.004250
15.216667	0.5	0.004250
15.225000	0.5	0.003625
15.233333	0.5	0.003500
15.241667	0.5	0.003375
15.250000	0.5	0.002875
15.258333	0.5	0.002750
15.266667	0.5	0.003125
15.275000	0.5	0.003125
15.283333	0.5	0.002875
15.291667	0.5	0.002125
15.300000	0.5	0.002250
15.308333	0.5	0.002375
15.316667	0.5	0.003000
15.325000	0.5	0.003375
15.333333	0.5	0.003250
15.341667	0.5	0.003500
15.350000	0.5	0.003250
15.358333	0.5	0.002875
15.366667	0.5	0.002750
15.375000	0.5	0.002625
15.383333	0.5	0.002500
15.391667	0.5	0.002500
15.400000	0.5	0.002250
15.408333	0.5	0.001500
15.416667	0.5	0.001500
15.425000	0.5	0.001625
15.433333	0.5	0.001750
15.441667	0.5	0.001875
15.450000	0.5	0.001875
15.458333	0.5	0.001375
15.466667	0.5	0.001000
15.475000	0.5	0.001250
15.483333	0.5	0.001250
15.491667	0.5	0.001500
15.500000	0.5	0.001625
15.508333	0.5	0.001750
15.516667	0.5	0.001875
15.525000	0.5	0.002000
15.533333	0.5	0.002250
15.541667	0.5	0.002500
15.550000	0.5	0.003000
15.558333	0.5	0.003375
15.566667	0.5	0.003750
15.575000	0.5	0.004250
15.583333	0.5	0.004500
15.591667	0.5	0.004500
15.600000	0.5	0.004250
15.608333	0.5	0.004250
15.616667	0.5	0.004500
15.625000	0.5	0.004250
15.633333	0.5	0.004250
15.641667	0.5	0.004125
15.650000	0.5	0.004000
15.658333	0.5	0.004250
15.666667	0.5	0.004500
15.675000	0.5	0.004500
15.683333	0.5	0.005000
15.691667	0.5	0.005000
15.700000	0.5	0.004625
15.708333	0.5	0.005000
15.716667	0.5	0.005375
15.725000	0.5	0.006375
15.733333	0.5	0.007375
15.741667	0.5	0.008000
15.750000	0.5	0.008375
15.758333	0.5	0.008750
15.766667	0.5	0.009000
15.775000	0.5	0.009125
15.783333	0.5	0.009375
15.791667	0.5	0.009625
15.800000	0.5	0.010000
15.808333	0.5	0.009875
15.816667	0.5	0.010000
15.825000	0.5	0.010500
15.833333	0.5	0.010500
15.841667	0.5	0.010625
15.850000	0.5	0.011125
15.858333	0.5	0.011375
15.866667	0.5	0.011250
15.875000	0.5	0.011125
15.883333	0.5	0.011125
15.891667	0.5	0.011375
15.900000	0.5	0.011625
15.908333	0.5	0.012125
15.916667	0.5	0.012250
15.925000	0.5	0.012250
15.933333	0.5	0.012000
15.941667	0.5	0.012125
15.950000	0.5	0.012375
15.958333	0.5	0.012375
15.966667	0.5	0.012375
15.975000	0.5	0.012750
15.983333	0.5	0.013000
15.991667	0.5	0.013500
16.000000	0.5	0.013625
16.008333	0.5	0.013250
16.016667	0.5	0.013250
16.025000	0.5	0.013375
16.033333	0.5	0.013250
16.041667	0.5	0.013000
16.050000	0.5	0.012500
16.058333	0.5	0.012000
16.066667	0.5	0.011625
16.075000	0.5	0.011250
16.083333	0.5	0.010625
16.091667	0.5	0.010250
16.100000	0.5	0.009875
16.108333	0.5	0.009500
16.116667	0.5	0.009250
16.125000	0.5	0.008875
16.133333	0.5	0.008750
16.141667	0.5	0.008750
16.150000	0.5	0.008875
16.158333	0.5	0.009375
16.166667	0.5	0.009500
16.175000	0.5	0.009250
16.183333	0.5	0.009375
16.191667	0.5	0.009375
16.200000	0.5	0.009625
16.208333	0.5	0.009875
16.216667	0.5	0.009500
16.225000	0.5	0.009625
16.233333	0.5	0.009500
16.241667	0.5	0.009375
16.250000	0.5	0.009250
16.258333	0.5	0.009250
16.266667	0.5	0.009625
16.275000	0.5	0.009375
16.283333	0.5	0.009250
16.291667	0.5	0.009375
16.300000	0.5	0.009125
16.308333	0.5	0.009125
16.316667	0.5	0.009125
16.325000	0.5	0.009125
16.333333	0.5	0.009250
16.341667	0.5	0.009250
16.350000	0.5	0.009500
16.358333	0.5	0.009625
16.366667	0.5	0.009500
16.375000	0.5	0.009500
16.383333	0.5	0.009250
16.391667	0.5	0.009000
16.400000	0.5	0.009375
16.408333	0.5	0.009750
16.416667	0.5	0.010125
16.425000	0.5	0.010000
16.433333	0.5	0.009875
16.441667	0.5	0.009750
16.450000	0.5	0.010000
16.458333	0.5	0.009875
16.466667	0.5	0.009625
16.475000	0.5	0.009125
16.483333	0.5	0.009125
16.491667	0.5	0.008500
16.500000	0.5	0.007750
16.508333	0.5	0.006750
16.516667	0.5	0.006500
16.525000	0.5	0.006125
16.533333	0.5	0.005750
16.541667	0.5	0.005375
16.550000	0.5	0.005250
16.558333	0.5	0.005000
16.566667	0.5	0.004750
16.575000	0.5	0.004500
16.583333	0.5	0.005000
16.591667	0.5	0.005750
16.600000	0.5	0.006000
16.608333	0.5	0.006000
16.616667	0.5	0.006125
16.625000	0.5	0.006125
16.633333	0.5	0.005625
16.641667	0.5	0.005500
16.650000	0.5	0.005375
16.658333	0.5	0.005500
16.666667	0.5	0.005375
16.675000	0.5	0.005000
16.683333	0.5	0.004750
16.691667	0.5	0.004375
16.700000	0.5	0.004625
16.708333	0.5	0.005125
16.716667	0.5	0.005000
16.725000	0.5	0.005250
16.733333	0.5	0.005375
16.741667	0.5	0.005875
16.750000	0.5	0.006000
16.758333	0.5	0.006375
16.766667	0.5	0.006875
16.775000	0.5	0.006875
16.783333	0.5	0.007125
16.791667	0.5	0.007125
16.800000	0.5	0.007125
16.808333	0.5	0.007375
16.816667	0.5	0.007375
16.825000	0.5	0.007875
16.833333	0.5	0.008250
16.841667	0.5	0.008625
16.850000	0.5	0.008750
16.858333	0.5	0.009250
16.866667	0.5	0.009375
16.875000	0.5	0.009625
16.883333	0.5	0.009875
16.891667	0.5	0.009875
16.900000	0.5	0.009875
16.908333	0.5	0.009750
16.916667	0.5	0.010000
16.925000	0.5	0.010125
16.933333	0.5	0.010000
16.941667	0.5	0.009250
16.950000	0.5	0.008625
16.958333	0.5	0.008000
16.966667	0.5	0.007500
16.975000	0.5	0.007625
16.983333	0.5	0.007500
16.991667	0.5	0.007625
17.000000	0.5	0.007750
17.008333	0.5	0.007250
17.016667	0.5	0.007500
17.025000	0.5	0.008000
17.033333	0.5	0.008000
17.041667	0.5	0.007750
17.050000	0.5	0.007500
17.058333	0.5	0.007250
17.066667	0.5	0.006875
17.075000	0.5	0.006375
17.083333	0.5	0.005750
17.091667	0.5	0.004500
17.100000	0.5	0.003375
17.108333	0.5	0.002125
17.116667	0.5	0.000750
17.125000	0.5	-0.000375
17.133333	0.5	-0.002125
17.141667	0.5	-0.004125
17.150000	0.5	-0.006000
17.158333	0.5	-0.008125
17.166667	0.5	-0.010625
17.175000	0.5	-0.013000
17.183333	0.5	-0.016000
17.191667	0.5	-0.019250
17.200000	0.5	-0.022500
17.208333	0.5	-0.025750
17.216667	0.5	-0.029375
17.225000	0.5	-0.033125
17.233333	0.5	-0.036750
17.241667	0.5	-0.040375
17.250000	0.5	-0.045000
17.258333	0.5	-0.049375
17.266667	0.5	-0.053875
17.275000	0.5	-0.058125
17.283333	0.5	-0.062250
17.291667	0.5	-0.066500
17.300000	0.5	-0.070000
17.308333	0.5	-0.073875
17.316667	0.5	-0.077375
17.325000	0.5	-0.080625
17.333333	0.5	-0.083625
17.341667	0.5	-0.086875
17.350000	0.5	-0.089625
17.358333	0.5	-0.091750
17.366667	0.5	-0.093500
17.375000	0.5	-0.094500
17.383333	0.5	-0.095125
17.391667	0.5	-0.095500
17.400000	0.5	-0.095375
17.408333	0.5	-0.094500
17.416667	0.5	-0.092625
17.425000	0.5	-0.090625
17.433333	0.5	-0.088000
17.441667	0.5	-0.084500
17.450000	0.5	-0.080875
17.458333	0.5	-0.077250
17.466667	0.5	-0.073500
17.475000	0.5	-0.069125
17.483333	0.5	-0.065125
17.491667	0.5	-0.061500
17.500000	0.5	-0.057625
17.508333	0.5	-0.053375
17.516667	0.5	-0.049500
17.525000	0.5	-0.046000
17.533333	0.5	-0.042250
17.541667	0.5	-0.038500
17.550000	0.5	-0.035500
17.558333	0.5	-0.031875
17.566667	0.5	-0.028625
17.575000	0.5	-0.026250
17.583333	0.5	-0.023125
17.591667	0.5	-0.020500
17.600000	0.5	-0.018500
17.608333	0.5	-0.016250
17.616667	0.5	-0.014375
17.625000	0.5	-0.012750
17.633333	0.5	-0.010750
17.641667	0.5	-0.009125
17.650000	0.5	-0.008000
17.658333	0.5	-0.006875
17.666667	0.5	-0.005750
17.675000	0.5	-0.004625
17.683333	0.5	-0.004125
17.691667	0.5	-0.003500
17.700000	0.5	-0.002875
17.708333	0.5	-0.002625
17.716667	0.5	-0.002500
17.725000	0.5	-0.002750
17.733333	0.5	-0.003000
17.741667	0.5	-0.003000
17.750000	0.5	-0.003250
17.758333	0.5	-0.003375
17.766667	0.5	-0.003375
17.775000	0.5	-0.003875
17.783333	0.5	-0.004125
17.791667	0.5	-0.005000
17.800000	0.5	-0.005375
17.808333	0.5	-0.005625
17.816667	0.5	-0.006000
17.825000	0.5	-0.006125
17.833333	0.5	-0.006750
17.841667	0.5	-0.007125
17.850000	0.5	-0.007000
17.858333	0.5	-0.007375
17.866667	0.5	-0.008000
17.875000	0.5	-0.008125
17.883333	0.5	-0.007625
17.891667	0.5	-0.008125
17.900000	0.5	-0.008375
17.908333	0.5	-0.008750
17.916667	0.5	-0.008750
17.925000	0.5	-0.008125
17.933333	0.5	-0.007875
17.941667	0.5	-0.007875
17.950000	0.5	-0.008250
17.958333	0.5	-0.008500
17.966667	0.5	-0.009500
17.975000	0.5	-0.009750
17.983333	0.5	-0.010125
17.991667	0.5	-0.010375
18.000000	0.5	-0.010625
18.008333	0.5	-0.011000
18.016667	0.5	-0.011125
18.025000	0.5	-0.011375
18.033333	0.5	-0.011375
18.041667	0.5	-0.011625
18.050000	0.5	-0.011375
18.058333	0.5	-0.011125
18.066667	0.5	-0.010875
18.075000	0.5	-0.010875
18.083333	0.5	-0.011500
18.091667	0.5	-0.011625
18.100000	0.5	-0.011250
18.108333	0.5	-0.011500
18.116667	0.5	-0.011875
18.125000	0.5	-0.012125
18.133333	0.5	-0.012125
18.141667	0.5	-0.012500
18.150000	0.5	-0.012375
18.158333	0.5	-0.012750
18.166667	0.5	-0.013375
18.175000	0.5	-0.013250
18.183333	0.5	-0.014000
18.191667	0.5	-0.014625
18.200000	0.5	-0.015250
18.208333	0.5	-0.016250
18.216667	0.5	-0.017000
18.225000	0.5	-0.018375
18.233333	0.5	-0.019500
18.241667	0.5	-0.021125
18.250000	0.5	-0.022125
18.258333	0.5	-0.023375
18.266667	0.5	-0.024500
18.275000	0.5	-0.025500
18.283333	0.5	-0.026375
18.291667	0.5	-0.027000
18.300000	0.5	-0.027125
18.308333	0.5	-0.027750
18.316667	0.5	-0.029000
18.325000	0.5	-0.029875
18.333333	0.5	-0.030750
18.341667	0.5	-0.031625
18.350000	0.5	-0.032875
18.358333	0.5	-0.034000
18.366667	0.5	-0.034750
18.375000	0.5	-0.035750
18.383333	0.5	-0.036875
18.391667	0.5	-0.037750
18.400000	0.5	-0.038250
18.408333	0.5	-0.038875
18.416667	0.5	-0.039250
18.425000	0.5	-0.039500
18.433333	0.5	-0.040000
18.441667	0.5	-0.040375
18.450000	0.5	-0.040125
18.458333	0.5	-0.039750
18.466667	0.5	-0.039375
18.475000	0.5	-0.038750
18.483333	0.5	-0.038125
18.491667	0.5	-0.037125
18.500000	0.5	-0.036250
18.508333	0.5	-0.035250
18.516667	0.5	-0.033875
18.525000	0.5	-0.032875
18.533333	0.5	-0.031875
18.541667	0.5	-0.030625
18.550000	0.5	-0.029000
18.558333	0.5	-0.027000
18.566667	0.5	-0.025375
18.575000	0.5	-0.024000
18.583333	0.5	-0.022750
18.591667	0.5	-0.021250
18.600000	0.5	-0.020125
18.608333	0.5	-0.018625
18.616667	0.5	-0.017375
18.625000	0.5	-0.016625
18.633333	0.5	-0.015750
18.641667	0.5	-0.015125
18.650000	0.5	-0.014125
18.658333	0.5	-0.013125
18.666667	0.5	-0.012375
18.675000	0.5	-0.012500
18.683333	0.5	-0.012375
18.691667	0.5	-0.012125
18.700000	0.5	-0.012000
18.708333	0.5	-0.011625
18.716667	0.5	-0.011625
18.725000	0.5	-0.011625
18.733333	0.5	-0.011875
18.741667	0.5	-0.011875
18.750000	0.5	-0.012125
18.758333	0.5	-0.012375
18.766667	0.5	-0.012875
18.775000	0.5	-0.013250
18.783333	0.5	-0.014000
18.791667	0.5	-0.014375
18.800000	0.5	-0.015000
18.808333	0.5	-0.015500
18.816667	0.5	-0.016000
18.825000	0.5	-0.016125
18.833333	0.5	-0.016375
18.841667	0.5	-0.017000
18.850000	0.5	-0.017250
18.858333	0.5	-0.017250
18.866667	0.5	-0.017750
18.875000	0.5	-0.018250
18.883333	0.5	-0.018500
18.891667	0.5	-0.018125
18.900000	0.5	-0.018000
18.908333	0.5	-0.018375
18.916667	0.5	-0.019000
18.925000	0.5	-0.018875
18.933333	0.5	-0.018750
18.941667	0.5	-0.018625
18.950000	0.5	-0.018750
18.958333	0.5	-0.018875
18.966667	0.5	-0.019000
18.975000	0.5	-0.019125
18.983333	0.5	-0.019125
18.991667	0.5	-0.019500
19.000000	0.5	-0.019375
19.008333	0.5	-0.019125
19.016667	0.5	-0.019500
19.025000	0.5	-0.019750
19.033333	0.5	-0.019625
19.041667	0.5	-0.019375
19.050000	0.5	-0.019500
19.058333	0.5	-0.019625
19.066667	0.5	-0.019625
19.075000	0.5	-0.019875
19.083333	0.5	-0.019750
19.091667	0.5	-0.019875
19.100000	0.5	-0.019750
19.108333	0.5	-0.020125
19.116667	0.5	-0.020375
19.125000	0.5	-0.020500
19.133333	0.5	-0.020500
19.141667	0.5	-0.020250
19.150000	0.5	-0.020375
19.158333	0.5	-0.020250
19.166667	0.5	-0.020625
19.175000	0.5	-0.021125
19.183333	0.5	-0.021625
19.191667	0.5	-0.021625
19.200000	0.5	-0.022000
19.208333	0.5	-0.021875
19.216667	0.5	-0.022250
19.225000	0.5	-0.022750
19.233333	0.5	-0.023125
19.241667	0.5	-0.023250
19.250000	0.5	-0.023500
19.258333	0.5	-0.024125
19.266667	0.5	-0.024750
19.275000	0.5	-0.025250
19.283333	0.5	-0.025375
19.291667	0.5	-0.025750
19.300000	0.5	-0.026625
19.308333	0.5	-0.027250
19.316667	0.5	-0.027625
19.325000	0.5	-0.028000
19.333333	0.5	-0.028375
19.341667	0.5	-0.029000
19.350000	0.5	-0.029250
19.358333	0.5	-0.029625
19.366667	0.5	-0.030250
19.375000	0.5	-0.030875
19.383333	0.5	-0.031625
19.391667	0.5	-0.032125
19.400000	0.5	-0.032375
19.408333	0.5	-0.033125
19.416667	0.5	-0.033875
19.425000	0.5	-0.034500
19.433333	0.5	-0.035125
19.441667	0.5	-0.035375
19.450000	0.5	-0.036000
19.458333	0.5	-0.036500
19.466667	0.5	-0.037125
19.475000	0.5	-0.037500
19.483333	0.5	-0.038250
19.491667	0.5	-0.038750
19.500000	0.5	-0.038500
19.508333	0.5	-0.038750
19.516667	0.5	-0.039000
19.525000	0.5	-0.039250
19.533333	0.5	-0.039500
19.541667	0.5	-0.039875
19.550000	0.5	-0.039875
19.558333	0.5	-0.040125
19.566667	0.5	-0.040875
19.575000	0.5	-0.041625
19.583333	0.5	-0.042000
19.591667	0.5	-0.042875
19.600000	0.5	-0.042875
19.608333	0.5	-0.043875
19.616667	0.5	-0.044750
19.625000	0.5	-0.045375
19.633333	0.5	-0.046000
19.641667	0.5	-0.046750
19.650000	0.5	-0.047250
19.658333	0.5	-0.047875
19.666667	0.5	-0.048625
19.675000	0.5	-0.049375
19.683333	0.5	-0.050250
19.691667	0.5	-0.051000
19.700000	0.5	-0.051250
19.708333	0.5	-0.051625
19.716667	0.5	-0.052125
19.725000	0.5	-0.052875
19.733333	0.5	-0.053875
19.741667	0.5	-0.054375
19.750000	0.5	-0.055000
19.758333	0.5	-0.055500
19.766667	0.5	-0.055500
19.775000	0.5	-0.055625
19.783333	0.5	-0.056000
19.791667	0.5	-0.056625
19.800000	0.5	-0.056750
19.808333	0.5	-0.056875
19.816667	0.5	-0.057000
19.825000	0.5	-0.057000
19.833333	0.5	-0.057000
19.841667	0.5	-0.056625
19.850000	0.5	-0.056250
19.858333	0.5	-0.056125
19.866667	0.5	-0.056125
19.875000	0.5	-0.055625
19.883333	0.5	-0.054750
19.891667	0.5	-0.054500
19.900000	0.5	-0.054375
19.908333	0.5	-0.053750
19.916667	0.5	-0.053375
19.925000	0.5	-0.052375
19.933333	0.5	-0.051625
19.941667	0.5	-0.051000
19.950000	0.5	-0.050250
19.958333	0.5	-0.049875
19.966667	0.5	-0.049375
19.975000	0.5	-0.048625
19.983333	0.5	-0.048250
19.991667	0.5	-0.047625
20.000000	0.5	-0.046875
20.008333	0.5	-0.046250
20.016667	0.5	-0.045750
20.025000	0.5	-0.045000
20.033333	0.5	-0.044000
20.041667	0.5	-0.043250
20.050000	0.5	-0.042625
20.058333	0.5	-0.042500
20.066667	0.5	-0.042250
20.075000	0.5	-0.041875
20.083333	0.5	-0.041000
20.091667	0.5	-0.040375
20.100000	0.5	-0.039875
20.108333	0.5	-0.039125
20.116667	0.5	-0.038750
20.125000	0.5	-0.038250
20.133333	0.5	-0.037625
20.141667	0.5	-0.037125
20.150000	0.5	-0.036750
20.158333	0.5	-0.036125
20.166667	0.5	-0.035750
20.175000	0.5	-0.035375
20.183333	0.5	-0.034625
20.191667	0.5	-0.033875
20.200000	0.5	-0.033375
20.208333	0.5	-0.032750
20.216667	0.5	-0.032500
20.225000	0.5	-0.032125
20.233333	0.5	-0.031875
20.241667	0.5	-0.031125
20.250000	0.5	-0.030500
20.258333	0.5	-0.029625
20.266667	0.5	-0.028875
20.275000	0.5	-0.028250
20.283333	0.5	-0.027375
20.291667	0.5	-0.026625
20.300000	0.5	-0.025500
20.308333	0.5	-0.024125
20.316667	0.5	-0.023000
20.325000	0.5	-0.021625
20.333333	0.5	-0.020000
20.341667	0.5	-0.018875
20.350000	0.5	-0.017500
20.358333	0.5	-0.016750
20.366667	0.5	-0.015125
20.375000	0.5	-0.013625
20.383333	0.5	-0.012000
20.391667	0.5	-0.010250
20.400000	0.5	-0.008000
20.408333	0.5	-0.005750
20.416667	0.5	-0.003250
20.425000	0.5	-0.000500
20.433333	0.5	0.002250
20.441667	0.5	0.005250
20.450000	0.5	0.008375
20.458333	0.5	0.011750
20.466667	0.5	0.015500
20.475000	0.5	0.019625
20.483333	0.5	0.023875
20.491667	0.5	0.028500
20.500000	0.5	0.033875
20.508333	0.5	0.039750
20.516667	0.5	0.046250
20.525000	0.5	0.052500
20.533333	0.5	0.059000
20.541667	0.5	0.066625
20.550000	0.5	0.074125
20.558333	0.5	0.082875
20.566667	0.5	0.091625
20.575000	0.5	0.100375
20.583333	0.5	0.109250
20.591667	0.5	0.118375
20.600000	0.5	0.128000
20.608333	0.5	0.137500
20.616667	0.5	0.147250
20.625000	0.5	0.156750
20.633333	0.5	0.165875
20.641667	0.5	0.174625
20.650000	0.5	0.184000
20.658333	0.5	0.193000
20.666667	0.5	0.201125
20.675000	0.5	0.209125
20.683333	0.5	0.216250
20.691667	0.5	0.223125
20.700000	0.5	0.229500
20.708333	0.5	0.235000
20.716667	0.5	0.239625
20.725000	0.5	0.243625
20.733333	0.5	0.247000
20.741667	0.5	0.248875
20.750000	0.5	0.250250
20.758333	0.5	0.250625
20.766667	0.5	0.249625
20.775000	0.5	0.247375
20.783333	0.5	0.244875
20.791667	0.5	0.241250
20.800000	0.5	0.236625
20.808333	0.5	0.231250
20.816667	0.5	0.224750
20.825000	0.5	0.218375
20.833333	0.5	0.210875
20.841667	0.5	0.202875
20.850000	0.5	0.194250
20.858333	0.5	0.186000
20.866667	0.5	0.177500
20.875000	0.5	0.168875
20.883333	0.5	0.159875
20.891667	0.5	0.150875
20.900000	0.5	0.141625
20.908333	0.5	0.132625
20.916667	0.5	0.123375
20.925000	0.5	0.114625
20.933333	0.5	0.106250
20.941667	0.5	0.098750
20.950000	0.5	0.091250
20.958333	0.5	0.083875
20.966667	0.5	0.076250
20.975000	0.5	0.069250
20.983333	0.5	0.062750
20.991667	0.5	0.056750
21.000000	0.5	0.051250
21.008333	0.5	0.045500
21.016667	0.5	0.040625
21.025000	0.5	0.036125
21.033333	0.5	0.031875
21.041667	0.5	0.027875
21.050000	0.5	0.024000
21.058333	0.5	0.020875
21.066667	0.5	0.018000
21.075000	0.5	0.015250
21.083333	0.5	0.013000
21.091667	0.5	0.010750
21.100000	0.5	0.008375
21.108333	0.5	0.005875
21.116667	0.5	0.003750
21.125000	0.5	0.002125
21.133333	0.5	0.000750
21.141667	0.5	-0.000250
21.150000	0.5	-0.001125
21.158333	0.5	-0.002500
21.166667	0.5	-0.003750
21.175000	0.5	-0.004500
21.183333	0.5	-0.005250
21.191667	0.5	-0.006125
21.200000	0.5	-0.006375
21.208333	0.5	-0.006375
21.216667	0.5	-0.006625
21.225000	0.5	-0.006625
21.233333	0.5	-0.007250
21.241667	0.5	-0.008000
21.250000	0.5	-0.007875
21.258333	0.5	-0.008250
21.266667	0.5	-0.008625
21.275000	0.5	-0.008875
21.283333	0.5	-0.008875
21.291667	0.5	-0.008875
21.300000	0.5	-0.008750
21.308333	0.5	-0.008875
21.316667	0.5	-0.008625
21.325000	0.5	-0.008250
21.333333	0.5	-0.007875
21.341667	0.5	-0.007250
21.350000	0.5	-0.006750
21.358333	0.5	-0.006250
21.366667	0.5	-0.005875
21.375000	0.5	-0.005500
21.383333	0.5	-0.005375
21.391667	0.5	-0.005125
21.400000	0.5	-0.005000
21.408333	0.5	-0.004625
21.416667	0.5	-0.004125
21.425000	0.5	-0.004250
21.433333	0.5	-0.004625
21.441667	0.5	-0.004750
21.450000	0.5	-0.004625
21.458333	0.5	-0.004750
21.466667	0.5	-0.004250
21.475000	0.5	-0.003750
21.483333	0.5	-0.003250
21.491667	0.5	-0.003125
21.500000	0.5	-0.003250
21.508333	0.5	-0.003250
21.516667	0.5	-0.003000
21.525000	0.5	-0.003125
21.533333	0.5	-0.003250
21.541667	0.5	-0.003125
21.550000	0.5	-0.002875
21.558333	0.5	-0.002875
21.566667	0.5	-0.002750
21.575000	0.5	-0.002625
21.583333	0.5	-0.002625
21.591667	0.5	-0.002750
21.600000	0.5	-0.002625
21.608333	0.5	-0.002375
21.616667	0.5	-0.002250
21.625000	0.5	-0.002500
21.633333	0.5	-0.002125
21.641667	0.5	-0.002000
21.650000	0.5	-0.001875
21.658333	0.5	-0.002125
21.666667	0.5	-0.002375
21.675000	0.5	-0.002625
21.683333	0.5	-0.002750
21.691667	0.5	-0.003000
21.700000	0.5	-0.003625
21.708333	0.5	-0.004125
21.716667	0.5	-0.004125
21.725000	0.5	-0.004375
21.733333	0.5	-0.004375
21.741667	0.5	-0.004375
21.750000	0.5	-0.004875
21.758333	0.5	-0.004625
21.766667	0.5	-0.004750
21.775000	0.5	-0.005000
21.783333	0.5	-0.004875
21.791667	0.5	-0.004875
21.800000	0.5	-0.005000
21.808333	0.5	-0.005125
21.816667	0.5	-0.004875
21.825000	0.5	-0.004750
21.833333	0.5	-0.004875
21.841667	0.5	-0.005125
21.850000	0.5	-0.005500
21.858333	0.5	-0.005375
21.866667	0.5	-0.005375
21.875000	0.5	-0.005875
21.883333	0.5	-0.006250
21.891667	0.5	-0.006125
21.900000	0.5	-0.005750
21.908333	0.5	-0.005875
21.916667	0.5	-0.006125
21.925000	0.5	-0.006125
21.933333	0.5	-0.006625
21.941667	0.5	-0.006750
21.950000	0.5	-0.006750
21.958333	0.5	-0.006750
21.966667	0.5	-0.006625
21.975000	0.5	-0.006500
21.983333	0.5	-0.006000
21.991667	0.5	-0.006250
22.000000	0.5	-0.006000
22.008333	0.5	-0.006125
22.016667	0.5	-0.006250
22.025000	0.5	-0.006125
22.033333	0.5	-0.006250
22.041667	0.5	-0.006125
22.050000	0.5	-0.005375
22.058333	0.5	-0.005000
22.066667	0.5	-0.005250
22.075000	0.5	-0.005625
22.083333	0.5	-0.005375
22.091667	0.5	-0.005375
22.100000	0.5	-0.005500
22.108333	0.5	-0.005375
22.116667	0.5	-0.005125
22.125000	0.5	-0.004875
22.133333	0.5	-0.004750
22.141667	0.5	-0.004625
22.150000	0.5	-0.004500
22.158333	0.5	-0.004625
22.166667	0.5	-0.004625
22.175000	0.5	-0.004750
22.183333	0.5	-0.004750
22.191667	0.5	-0.004625
22.200000	0.5	-0.004375
22.208333	0.5	-0.004500
22.216667	0.5	-0.004375
22.225000	0.5	-0.004125
22.233333	0.5	-0.003750
22.241667	0.5	-0.003750
22.250000	0.5	-0.003000
22.258333	0.5	-0.002875
22.266667	0.5	-0.003000
22.275000	0.5	-0.002750
22.283333	0.5	-0.002250
22.291667	0.5	-0.001750
22.300000	0.5	-0.001250
22.308333	0.5	-0.000750
22.316667	0.5	-0.000750
22.325000	0.5	-0.000875
22.333333	0.5	-0.000625
22.341667	0.5	-0.000125
22.350000	0.5	-0.000250
22.358333	0.5	0.000000
22.366667	0.5	0.000250
22.375000	0.5	0.000625
22.383333	0.5	0.001250
22.391667	0.5	0.001500
22.400000	0.5	0.002000
22.408333	0.5	0.002125
22.416667	0.5	0.002500
22.425000	0.5	0.002500
22.433333	0.5	0.002750
22.441667	0.5	0.003375
22.450000	0.5	0.004000
22.458333	0.5	0.003875
22.466667	0.5	0.003875
22.475000	0.5	0.003875
22.483333	0.5	0.004250
22.491667	0.5	0.004250
22.500000	0.5	0.004250
22.508333	0.5	0.004250
22.516667	0.5	0.004875
22.525000	0.5	0.005375
22.533333	0.5	0.005500
22.541667	0.5	0.006125
22.550000	0.5	0.006625
22.558333	0.5	0.006750
22.566667	0.5	0.006750
22.575000	0.5	0.006500
22.583333	0.5	0.006000
22.591667	0.5	0.005500
22.600000	0.5	0.005375
22.608333	0.5	0.005250
22.616667	0.5	0.005625
22.625000	0.5	0.005625
22.633333	0.5	0.005875
22.641667	0.5	0.006000
22.650000	0.5	0.006000
22.658333	0.5	0.005750
22.666667	0.5	0.005875
22.675000	0.5	0.005625
22.683333	0.5	0.005750
22.691667	0.5	0.005000
22.700000	0.5	0.004750
22.708333	0.5	0.004750
22.716667	0.5	0.004750
22.725000	0.5	0.004500
22.733333	0.5	0.005000
22.741667	0.5	0.004875
22.750000	0.5	0.004375
22.758333	0.5	0.004000
22.766667	0.5	0.003625
22.775000	0.5	0.003625
22.783333	0.5	0.003375
22.791667	0.5	0.003250
22.800000	0.5	0.003125
22.808333	0.5	0.003125
22.816667	0.5	0.003500
22.825000	0.5	0.003500
22.833333	0.5	0.003250
22.841667	0.5	0.003250
22.850000	0.5	0.003250
22.858333	0.5	0.003250
22.866667	0.5	0.003125
22.875000	0.5	0.003250
22.883333	0.5	0.003000
22.891667	0.5	0.003250
22.900000	0.5	0.003750
22.908333	0.5	0.003875
22.916667	0.5	0.004625
22.925000	0.5	0.005000
22.933333	0.5	0.005250
22.941667	0.5	0.005500
22.950000	0.5	0.005250
22.958333	0.5	0.005125
22.966667	0.5	0.005250
22.975000	0.5	0.005375
22.983333	0.5	0.005375
22.991667	0.5	0.005500
23.000000	0.5	0.005750
23.008333	0.5	0.005875
23.016667	0.5	0.006250
23.025000	0.5	0.006625
23.033333	0.5	0.006750
23.041667	0.5	0.007000
23.050000	0.5	0.007375
23.058333	0.5	0.007375
23.066667	0.5	0.007500
23.075000	0.5	0.007625
23.083333	0.5	0.007625
23.091667	0.5	0.008000
23.100000	0.5	0.007625
23.108333	0.5	0.007625
23.116667	0.5	0.007375
23.125000	0.5	0.007250
23.133333	0.5	0.007375
23.141667	0.5	0.007375
23.150000	0.5	0.007625
23.158333	0.5	0.007625
23.166667	0.5	0.007375
23.175000	0.5	0.007250
23.183333	0.5	0.007000
23.191667	0.5	0.006625
23.200000	0.5	0.006375
23.208333	0.5	0.006250
23.216667	0.5	0.006250
23.225000	0.5	0.006000
23.233333	0.5	0.005375
23.241667	0.5	0.004875
23.250000	0.5	0.004125
23.258333	0.5	0.003750
23.266667	0.5	0.003625
23.275000	0.5	0.003375
23.283333	0.5	0.002875
23.291667	0.5	0.002500
23.300000	0.5	0.002625
23.308333	0.5	0.002500
23.316667	0.5	0.002500
23.325000	0.5	0.002125
23.333333	0.5	0.002000
23.341667	0.5	0.001750
23.350000	0.5	0.002000
23.358333	0.5	0.002000
23.366667	0.5	0.002000
23.375000	0.5	0.001875
23.383333	0.5	0.001375
23.391667	0.5	0.001500
23.400000	0.5	0.001375
23.408333	0.5	0.001000
23.416667	0.5	0.000750
23.425000	0.5	0.000500
23.433333	0.5	0.000125
23.441667	0.5	0.000000
23.450000	0.5	-0.000125
23.458333	0.5	-0.000375
23.466667	0.5	-0.000250
23.475000	0.5	-0.000375
23.483333	0.5	-0.000500
23.491667	0.5	-0.000875
23.500000	0.5	-0.000875
23.508333	0.5	-0.001500
23.516667	0.5	-0.001375
23.525000	0.5	-0.001625
23.533333	0.5	-0.001625
23.541667	0.5	-0.001625
23.550000	0.5	-0.001625
23.558333	0.5	-0.001625
23.566667	0.5	-0.001375
23.575000	0.5	-0.001000
23.583333	0.5	-0.001250
23.591667	0.5	-0.000875
23.600000	0.5	-0.001000
23.608333	0.5	-0.001250
23.616667	0.5	-0.001125
23.625000	0.5	-0.000750
23.633333	0.5	-0.000625
23.641667	0.5	-0.000625
23.650000	0.5	-0.000375
23.658333	0.5	-0.000125
23.666667	0.5	0.000000
23.675000	0.5	0.000250
23.683333	0.5	0.000125
23.691667	0.5	0.000000
23.700000	0.5	0.000125
23.708333	0.5	0.000250
23.716667	0.5	0.000375
23.725000	0.5	0.000750
23.733333	0.5	0.001125
23.741667	0.5	0.001500
23.750000	0.5	0.001750
23.758333	0.5	0.002500
23.766667	0.5	0.003125
23.775000	0.5	0.003375
23.783333	0.5	0.003500
23.791667	0.5	0.003750
23.800000	0.5	0.004250
23.808333	0.5	0.004250
23.816667	0.5	0.004625
23.825000	0.5	0.004750
23.833333	0.5	0.004625
23.841667	0.5	0.004750
23.850000	0.5	0.005250
23.858333	0.5	0.005125
23.866667	0.5	0.005000
23.875000	0.5	0.004875
23.883333	0.5	0.005000
23.891667	0.5	0.005250
23.900000	0.5	0.005250
23.908333	0.5	0.005500
23.916667	0.5	0.005750
23.925000	0.5	0.006000
23.933333	0.5	0.006125
23.941667	0.5	0.006125
23.950000	0.5	0.006250
23.958333	0.5	0.006125
23.966667	0.5	0.006250
23.975000	0.5	0.006125
23.983333	0.5	0.006375
23.991667	0.5	0.006500
24.000000	0.5	0.006500
24.008333	0.5	0.006500
24.016667	0.5	0.006500
24.025000	0.5	0.006125
24.033333	0.5	0.006250
24.041667	0.5	0.005625
24.050000	0.5	0.005750
24.058333	0.5	0.005500
24.066667	0.5	0.005250
24.075000	0.5	0.005500
24.083333	0.5	0.005250
24.091667	0.5	0.005125
24.100000	0.5	0.005000
24.108333	0.5	0.004875
24.116667	0.5	0.004750
24.125000	0.5	0.004750
24.133333	0.5	0.004125
24.141667	0.5	0.003875
24.150000	0.5	0.003750
24.158333	0.5	0.003500
24.166667	0.5	0.003000
24.175000	0.5	0.003000
24.183333	0.5	0.002875
24.191667	0.5	0.002625
24.200000	0.5	0.002250
24.208333	0.5	0.001875
24.216667	0.5	0.001500
24.225000	0.5	0.001500
24.233333	0.5	0.001375
24.241667	0.5	0.001125
24.250000	0.5	0.000875
24.258333	0.5	0.000625
24.266667	0.5	0.000125
24.275000	0.5	-0.000250
24.283333	0.5	-0.000375
24.291667	0.5	-0.000375
24.300000	0.5	-0.000750
24.308333	0.5	-0.001625
24.316667	0.5	-0.002000
24.325000	0.5	-0.002250
24.333333	0.5	-0.002000
24.341667	0.5	-0.001750
24.350000	0.5	-0.001625
24.358333	0.5	-0.001375
24.366667	0.5	-0.001000
24.375000	0.5	-0.000750
24.383333	0.5	-0.001125
24.391667	0.5	-0.000875
24.400000	0.5	-0.000750
24.408333	0.5	-0.000250
24.416667	0.5	-0.000625
24.425000	0.5	-0.000375
24.433333	0.5	-0.000250
24.441667	0.5	-0.000375
24.450000	0.5	-0.000375
24.458333	0.5	0.000000
24.466667	0.5	0.000000
24.475000	0.5	0.000250
24.483333	0.5	0.000125
24.491667	0.5	0.000625
24.500000	0.5	0.001000
24.508333	0.5	0.001250
24.516667	0.5	0.001250
24.525000	0.5	0.001500
24.533333	0.5	0.001500
24.541667	0.5	0.001625
24.550000	0.5	0.002000
24.558333	0.5	0.002000
24.566667	0.5	0.001625
24.575000	0.5	0.002250
24.583333	0.5	0.002125
24.591667	0.5	0.002000
24.600000	0.5	0.002250
24.608333	0.5	0.002500
24.616667	0.5	0.002500
24.625000	0.5	0.002875
24.633333	0.5	0.003250
24.641667	0.5	0.003250
24.650000	0.5	0.003250
24.658333	0.5	0.003375
24.666667	0.5	0.003250
24.675000	0.5	0.003375
24.683333	0.5	0.002875
24.691667	0.5	0.002625
24.700000	0.5	0.002375
24.708333	0.5	0.002375
24.716667	0.5	0.002375
24.725000	0.5	0.002375
24.733333	0.5	0.002375
24.741667	0.5	0.002375
24.750000	0.5	0.002875
24.758333	0.5	0.002625
24.766667	0.5	0.002500
24.775000	0.5	0.002250
24.783333	0.5	0.001625
24.791667	0.5	0.001250
24.800000	0.5	0.001375
24.808333	0.5	0.001125
24.816667	0.5	0.000750
24.825000	0.5	0.000250
24.833333	0.5	0.000250
24.841667	0.5	0.000125
24.850000	0.5	0.000125
24.858333	0.5	0.000000
24.866667	0.5	-0.000500
24.875000	0.5	-0.000500
24.883333	0.5	-0.000375
24.891667	0.5	-0.000625
24.900000	0.5	-0.000875
24.908333	0.5	-0.001125
24.916667	0.5	-0.001125
24.925000	0.5	-0.001500
24.933333	0.5	-0.001500
24.941667	0.5	-0.001500
24.950000	0.5	-0.001750
24.958333	0.5	-0.002250
24.966667	0.5	-0.002375
24.975000	0.5	-0.002750
24.983333	0.5	-0.003250
24.991667	0.5	-0.002875
25.000000	0.5	-0.003125
