# Supplementary material for: Dynamic character displacement among a pair of bacterial phyllosphere commensals in situ
Source: Nat Commun. 2022 May 20;13:2836. doi: 10.1038/s41467-022-30469-3 (PMC9123166; doi:10.1038/s41467-022-30469-3)
Supplement: Supplementary file 11 — Source Data [file 41467_2022_30469_MOESM11_ESM.zip › Source Data/Supplementary Figure 5/Glucose+Galactose t0 c.txt]

File Path	chrom://marshall/Chromeleon7/HPLC_Ultimate_3000/Users/helucas/20200720_OrganicAcids_CCR_L257.seq/730.smp/RI_1.channel/RI_1.chm
Channel	RI_1

Injection Information:
Data Vault	Chromeleon7
Injection	GG_t0_c_II
Injection Number	156
Position	GD4
Comment	
Processing Method	Quantitative
Instrument Method	20200525_Rezex_ROA_OrganicAcid_600uL_2500uM_H2SO4_50A_50D
Type	Unknown
Status	Finished
Injection Date	7/23/2020
Injection Time	3:46:49 PM
Injection Volume (µl)	10.000
Dilution Factor	1.0000
Weight	1.0000

Chromatogram Data Information:
Time Min. (min)	0.000000
Time Max. (min)	25.000000
Data Points	3001
Detector	RI
Generating Data System	Chromeleon 7.2.5.9507
Exporting Data System	Chromeleon 7.2.8.0
Operator	Instrument Controller
Signal Quantity	Refractive 
Signal Unit	µRIU
Signal Min.	-2.702500
Signal Max.	24.591750
Channel	RI_1
Driver Name	RID520Driver.dll
Channel Type	Evaluation
Min. Step (s)	0.5
Max. Step (s)	0.5
Average Step (s)	0.5

Signal Parameter Information:
Signal Info	

Chromatogram Data:
Time (min)	Step (s)	Value (µRIU)
0.000000	n.a.	-0.002250
0.008333	0.5	-0.002125
0.016667	0.5	-0.002000
0.025000	0.5	-0.001875
0.033333	0.5	-0.001250
0.041667	0.5	-0.000750
0.050000	0.5	-0.000500
0.058333	0.5	-0.000375
0.066667	0.5	-0.000250
0.075000	0.5	0.000375
0.083333	0.5	0.001125
0.091667	0.5	0.001625
0.100000	0.5	0.002250
0.108333	0.5	0.002500
0.116667	0.5	0.002875
0.125000	0.5	0.003375
0.133333	0.5	0.003875
0.141667	0.5	0.004125
0.150000	0.5	0.004875
0.158333	0.5	0.005250
0.166667	0.5	0.004875
0.175000	0.5	0.004875
0.183333	0.5	0.004875
0.191667	0.5	0.004750
0.200000	0.5	0.004750
0.208333	0.5	0.004875
0.216667	0.5	0.005500
0.225000	0.5	0.005375
0.233333	0.5	0.006000
0.241667	0.5	0.006500
0.250000	0.5	0.006500
0.258333	0.5	0.006125
0.266667	0.5	0.006250
0.275000	0.5	0.006375
0.283333	0.5	0.006625
0.291667	0.5	0.006625
0.300000	0.5	0.006500
0.308333	0.5	0.006250
0.316667	0.5	0.006250
0.325000	0.5	0.006250
0.333333	0.5	0.006000
0.341667	0.5	0.005875
0.350000	0.5	0.006000
0.358333	0.5	0.006250
0.366667	0.5	0.006125
0.375000	0.5	0.006125
0.383333	0.5	0.005875
0.391667	0.5	0.005500
0.400000	0.5	0.005375
0.408333	0.5	0.005375
0.416667	0.5	0.005750
0.425000	0.5	0.005625
0.433333	0.5	0.005750
0.441667	0.5	0.005625
0.450000	0.5	0.005500
0.458333	0.5	0.005500
0.466667	0.5	0.005375
0.475000	0.5	0.005625
0.483333	0.5	0.005125
0.491667	0.5	0.004875
0.500000	0.5	0.004875
0.508333	0.5	0.004625
0.516667	0.5	0.004500
0.525000	0.5	0.004500
0.533333	0.5	0.004625
0.541667	0.5	0.004875
0.550000	0.5	0.004500
0.558333	0.5	0.004125
0.566667	0.5	0.004000
0.575000	0.5	0.004250
0.583333	0.5	0.004625
0.591667	0.5	0.004750
0.600000	0.5	0.004375
0.608333	0.5	0.004375
0.616667	0.5	0.004250
0.625000	0.5	0.004375
0.633333	0.5	0.004500
0.641667	0.5	0.004375
0.650000	0.5	0.004500
0.658333	0.5	0.004500
0.666667	0.5	0.004250
0.675000	0.5	0.004500
0.683333	0.5	0.004375
0.691667	0.5	0.004250
0.700000	0.5	0.004625
0.708333	0.5	0.005000
0.716667	0.5	0.005375
0.725000	0.5	0.005875
0.733333	0.5	0.005875
0.741667	0.5	0.005625
0.750000	0.5	0.006000
0.758333	0.5	0.006125
0.766667	0.5	0.006375
0.775000	0.5	0.006500
0.783333	0.5	0.006750
0.791667	0.5	0.007000
0.800000	0.5	0.007375
0.808333	0.5	0.007375
0.816667	0.5	0.007750
0.825000	0.5	0.008000
0.833333	0.5	0.008375
0.841667	0.5	0.008500
0.850000	0.5	0.008375
0.858333	0.5	0.008500
0.866667	0.5	0.008125
0.875000	0.5	0.008125
0.883333	0.5	0.008375
0.891667	0.5	0.008250
0.900000	0.5	0.008000
0.908333	0.5	0.008375
0.916667	0.5	0.008625
0.925000	0.5	0.009125
0.933333	0.5	0.009625
0.941667	0.5	0.010250
0.950000	0.5	0.010875
0.958333	0.5	0.011375
0.966667	0.5	0.011875
0.975000	0.5	0.012375
0.983333	0.5	0.012625
0.991667	0.5	0.012375
1.000000	0.5	0.012250
1.008333	0.5	0.012375
1.016667	0.5	0.012375
1.025000	0.5	0.012000
1.033333	0.5	0.011750
1.041667	0.5	0.011750
1.050000	0.5	0.012000
1.058333	0.5	0.012375
1.066667	0.5	0.012500
1.075000	0.5	0.012500
1.083333	0.5	0.012625
1.091667	0.5	0.012875
1.100000	0.5	0.013250
1.108333	0.5	0.013125
1.116667	0.5	0.012875
1.125000	0.5	0.013375
1.133333	0.5	0.012875
1.141667	0.5	0.012625
1.150000	0.5	0.012875
1.158333	0.5	0.012875
1.166667	0.5	0.012625
1.175000	0.5	0.012375
1.183333	0.5	0.012250
1.191667	0.5	0.012250
1.200000	0.5	0.012375
1.208333	0.5	0.012250
1.216667	0.5	0.012375
1.225000	0.5	0.012500
1.233333	0.5	0.012500
1.241667	0.5	0.012000
1.250000	0.5	0.011625
1.258333	0.5	0.011000
1.266667	0.5	0.010125
1.275000	0.5	0.009500
1.283333	0.5	0.009125
1.291667	0.5	0.008500
1.300000	0.5	0.007500
1.308333	0.5	0.007375
1.316667	0.5	0.007125
1.325000	0.5	0.006750
1.333333	0.5	0.006500
1.341667	0.5	0.006125
1.350000	0.5	0.005750
1.358333	0.5	0.005625
1.366667	0.5	0.005000
1.375000	0.5	0.004000
1.383333	0.5	0.004000
1.391667	0.5	0.003875
1.400000	0.5	0.004125
1.408333	0.5	0.004250
1.416667	0.5	0.004500
1.425000	0.5	0.004250
1.433333	0.5	0.004000
1.441667	0.5	0.004250
1.450000	0.5	0.004125
1.458333	0.5	0.003625
1.466667	0.5	0.003500
1.475000	0.5	0.003375
1.483333	0.5	0.003375
1.491667	0.5	0.003375
1.500000	0.5	0.003000
1.508333	0.5	0.002750
1.516667	0.5	0.002875
1.525000	0.5	0.002500
1.533333	0.5	0.002625
1.541667	0.5	0.002375
1.550000	0.5	0.002125
1.558333	0.5	0.002375
1.566667	0.5	0.002750
1.575000	0.5	0.002875
1.583333	0.5	0.003125
1.591667	0.5	0.003250
1.600000	0.5	0.003375
1.608333	0.5	0.003375
1.616667	0.5	0.003375
1.625000	0.5	0.003500
1.633333	0.5	0.003500
1.641667	0.5	0.003625
1.650000	0.5	0.003625
1.658333	0.5	0.004125
1.666667	0.5	0.004375
1.675000	0.5	0.004375
1.683333	0.5	0.004875
1.691667	0.5	0.004875
1.700000	0.5	0.005000
1.708333	0.5	0.005125
1.716667	0.5	0.005125
1.725000	0.5	0.005250
1.733333	0.5	0.005625
1.741667	0.5	0.005625
1.750000	0.5	0.005750
1.758333	0.5	0.006000
1.766667	0.5	0.006000
1.775000	0.5	0.006375
1.783333	0.5	0.007125
1.791667	0.5	0.007375
1.800000	0.5	0.007750
1.808333	0.5	0.007875
1.816667	0.5	0.007500
1.825000	0.5	0.007875
1.833333	0.5	0.008250
1.841667	0.5	0.008375
1.850000	0.5	0.008375
1.858333	0.5	0.009000
1.866667	0.5	0.008875
1.875000	0.5	0.008375
1.883333	0.5	0.008625
1.891667	0.5	0.009000
1.900000	0.5	0.009250
1.908333	0.5	0.009125
1.916667	0.5	0.009125
1.925000	0.5	0.008625
1.933333	0.5	0.008125
1.941667	0.5	0.008125
1.950000	0.5	0.008000
1.958333	0.5	0.008500
1.966667	0.5	0.008375
1.975000	0.5	0.008000
1.983333	0.5	0.008000
1.991667	0.5	0.007750
2.000000	0.5	0.007875
2.008333	0.5	0.007625
2.016667	0.5	0.007000
2.025000	0.5	0.007000
2.033333	0.5	0.006750
2.041667	0.5	0.006750
2.050000	0.5	0.007000
2.058333	0.5	0.006875
2.066667	0.5	0.007125
2.075000	0.5	0.007000
2.083333	0.5	0.007375
2.091667	0.5	0.007750
2.100000	0.5	0.008000
2.108333	0.5	0.008125
2.116667	0.5	0.008125
2.125000	0.5	0.008750
2.133333	0.5	0.009000
2.141667	0.5	0.008750
2.150000	0.5	0.008500
2.158333	0.5	0.008375
2.166667	0.5	0.008250
2.175000	0.5	0.008375
2.183333	0.5	0.008250
2.191667	0.5	0.008375
2.200000	0.5	0.008375
2.208333	0.5	0.008250
2.216667	0.5	0.008250
2.225000	0.5	0.008375
2.233333	0.5	0.008250
2.241667	0.5	0.008000
2.250000	0.5	0.007500
2.258333	0.5	0.006875
2.266667	0.5	0.006500
2.275000	0.5	0.005875
2.283333	0.5	0.005375
2.291667	0.5	0.005250
2.300000	0.5	0.004875
2.308333	0.5	0.005250
2.316667	0.5	0.005250
2.325000	0.5	0.005000
2.333333	0.5	0.004750
2.341667	0.5	0.004500
2.350000	0.5	0.004500
2.358333	0.5	0.004125
2.366667	0.5	0.003375
2.375000	0.5	0.003250
2.383333	0.5	0.003000
2.391667	0.5	0.002500
2.400000	0.5	0.002125
2.408333	0.5	0.001750
2.416667	0.5	0.001125
2.425000	0.5	0.000625
2.433333	0.5	0.000000
2.441667	0.5	-0.000250
2.450000	0.5	-0.000625
2.458333	0.5	-0.000875
2.466667	0.5	-0.001125
2.475000	0.5	-0.001625
2.483333	0.5	-0.002000
2.491667	0.5	-0.002250
2.500000	0.5	-0.002875
2.508333	0.5	-0.003125
2.516667	0.5	-0.003250
2.525000	0.5	-0.003500
2.533333	0.5	-0.003875
2.541667	0.5	-0.004125
2.550000	0.5	-0.004250
2.558333	0.5	-0.004625
2.566667	0.5	-0.005375
2.575000	0.5	-0.005375
2.583333	0.5	-0.005125
2.591667	0.5	-0.005125
2.600000	0.5	-0.005875
2.608333	0.5	-0.006000
2.616667	0.5	-0.005750
2.625000	0.5	-0.005250
2.633333	0.5	-0.005250
2.641667	0.5	-0.005250
2.650000	0.5	-0.005000
2.658333	0.5	-0.005250
2.666667	0.5	-0.005250
2.675000	0.5	-0.005250
2.683333	0.5	-0.005750
2.691667	0.5	-0.005875
2.700000	0.5	-0.005625
2.708333	0.5	-0.005875
2.716667	0.5	-0.005875
2.725000	0.5	-0.005625
2.733333	0.5	-0.005875
2.741667	0.5	-0.006000
2.750000	0.5	-0.006375
2.758333	0.5	-0.006750
2.766667	0.5	-0.007000
2.775000	0.5	-0.007250
2.783333	0.5	-0.007250
2.791667	0.5	-0.007125
2.800000	0.5	-0.007250
2.808333	0.5	-0.007500
2.816667	0.5	-0.007250
2.825000	0.5	-0.007375
2.833333	0.5	-0.007500
2.841667	0.5	-0.007500
2.850000	0.5	-0.007000
2.858333	0.5	-0.007250
2.866667	0.5	-0.007250
2.875000	0.5	-0.007250
2.883333	0.5	-0.007375
2.891667	0.5	-0.007750
2.900000	0.5	-0.007375
2.908333	0.5	-0.006875
2.916667	0.5	-0.006375
2.925000	0.5	-0.006000
2.933333	0.5	-0.005625
2.941667	0.5	-0.005375
2.950000	0.5	-0.005250
2.958333	0.5	-0.005125
2.966667	0.5	-0.004500
2.975000	0.5	-0.004250
2.983333	0.5	-0.003875
2.991667	0.5	-0.004000
3.000000	0.5	-0.003625
3.008333	0.5	-0.003250
3.016667	0.5	-0.003000
3.025000	0.5	-0.002875
3.033333	0.5	-0.002375
3.041667	0.5	-0.001875
3.050000	0.5	-0.001625
3.058333	0.5	-0.001500
3.066667	0.5	-0.001500
3.075000	0.5	-0.001125
3.083333	0.5	-0.000625
3.091667	0.5	-0.000250
3.100000	0.5	0.000000
3.108333	0.5	0.000000
3.116667	0.5	0.000125
3.125000	0.5	0.000375
3.133333	0.5	0.000500
3.141667	0.5	0.000625
3.150000	0.5	0.001625
3.158333	0.5	0.002375
3.166667	0.5	0.003000
3.175000	0.5	0.003250
3.183333	0.5	0.003375
3.191667	0.5	0.003500
3.200000	0.5	0.003750
3.208333	0.5	0.004125
3.216667	0.5	0.004375
3.225000	0.5	0.004750
3.233333	0.5	0.005625
3.241667	0.5	0.006125
3.250000	0.5	0.006750
3.258333	0.5	0.007250
3.266667	0.5	0.007625
3.275000	0.5	0.008125
3.283333	0.5	0.008625
3.291667	0.5	0.008625
3.300000	0.5	0.008750
3.308333	0.5	0.008750
3.316667	0.5	0.009000
3.325000	0.5	0.009250
3.333333	0.5	0.009250
3.341667	0.5	0.009125
3.350000	0.5	0.009125
3.358333	0.5	0.009125
3.366667	0.5	0.009250
3.375000	0.5	0.009250
3.383333	0.5	0.008875
3.391667	0.5	0.009250
3.400000	0.5	0.009625
3.408333	0.5	0.009375
3.416667	0.5	0.009500
3.425000	0.5	0.009625
3.433333	0.5	0.009750
3.441667	0.5	0.009500
3.450000	0.5	0.009500
3.458333	0.5	0.009500
3.466667	0.5	0.009625
3.475000	0.5	0.009750
3.483333	0.5	0.009625
3.491667	0.5	0.009500
3.500000	0.5	0.009625
3.508333	0.5	0.009875
3.516667	0.5	0.009750
3.525000	0.5	0.009875
3.533333	0.5	0.009875
3.541667	0.5	0.009375
3.550000	0.5	0.008875
3.558333	0.5	0.008250
3.566667	0.5	0.007250
3.575000	0.5	0.006750
3.583333	0.5	0.006375
3.591667	0.5	0.006000
3.600000	0.5	0.005750
3.608333	0.5	0.006000
3.616667	0.5	0.005750
3.625000	0.5	0.005500
3.633333	0.5	0.005625
3.641667	0.5	0.005500
3.650000	0.5	0.006250
3.658333	0.5	0.007125
3.666667	0.5	0.007625
3.675000	0.5	0.007500
3.683333	0.5	0.007375
3.691667	0.5	0.007625
3.700000	0.5	0.007500
3.708333	0.5	0.007625
3.716667	0.5	0.007375
3.725000	0.5	0.007625
3.733333	0.5	0.007375
3.741667	0.5	0.007250
3.750000	0.5	0.007875
3.758333	0.5	0.008000
3.766667	0.5	0.008000
3.775000	0.5	0.008250
3.783333	0.5	0.008625
3.791667	0.5	0.009250
3.800000	0.5	0.009125
3.808333	0.5	0.009750
3.816667	0.5	0.009625
3.825000	0.5	0.009625
3.833333	0.5	0.009500
3.841667	0.5	0.010000
3.850000	0.5	0.010000
3.858333	0.5	0.009625
3.866667	0.5	0.010250
3.875000	0.5	0.010750
3.883333	0.5	0.011125
3.891667	0.5	0.011375
3.900000	0.5	0.011875
3.908333	0.5	0.012000
3.916667	0.5	0.012375
3.925000	0.5	0.012750
3.933333	0.5	0.012375
3.941667	0.5	0.012750
3.950000	0.5	0.013000
3.958333	0.5	0.013625
3.966667	0.5	0.013500
3.975000	0.5	0.013625
3.983333	0.5	0.013625
3.991667	0.5	0.014125
4.000000	0.5	0.014000
4.008333	0.5	0.013375
4.016667	0.5	0.012500
4.025000	0.5	0.012250
4.033333	0.5	0.012250
4.041667	0.5	0.012375
4.050000	0.5	0.011875
4.058333	0.5	0.011875
4.066667	0.5	0.012125
4.075000	0.5	0.013000
4.083333	0.5	0.013625
4.091667	0.5	0.014250
4.100000	0.5	0.014375
4.108333	0.5	0.014750
4.116667	0.5	0.015000
4.125000	0.5	0.015250
4.133333	0.5	0.015500
4.141667	0.5	0.016000
4.150000	0.5	0.016250
4.158333	0.5	0.016375
4.166667	0.5	0.016375
4.175000	0.5	0.016500
4.183333	0.5	0.016125
4.191667	0.5	0.016250
4.200000	0.5	0.016875
4.208333	0.5	0.016750
4.216667	0.5	0.017000
4.225000	0.5	0.017250
4.233333	0.5	0.017125
4.241667	0.5	0.017375
4.250000	0.5	0.017500
4.258333	0.5	0.017250
4.266667	0.5	0.016750
4.275000	0.5	0.016625
4.283333	0.5	0.017000
4.291667	0.5	0.017125
4.300000	0.5	0.017500
4.308333	0.5	0.017625
4.316667	0.5	0.017125
4.325000	0.5	0.017250
4.333333	0.5	0.017250
4.341667	0.5	0.017500
4.350000	0.5	0.017125
4.358333	0.5	0.016750
4.366667	0.5	0.016750
4.375000	0.5	0.017000
4.383333	0.5	0.016375
4.391667	0.5	0.016000
4.400000	0.5	0.015625
4.408333	0.5	0.015500
4.416667	0.5	0.015125
4.425000	0.5	0.014625
4.433333	0.5	0.013500
4.441667	0.5	0.012500
4.450000	0.5	0.011625
4.458333	0.5	0.011125
4.466667	0.5	0.010250
4.475000	0.5	0.009375
4.483333	0.5	0.009125
4.491667	0.5	0.008625
4.500000	0.5	0.008375
4.508333	0.5	0.008625
4.516667	0.5	0.008375
4.525000	0.5	0.008375
4.533333	0.5	0.008375
4.541667	0.5	0.007750
4.550000	0.5	0.007000
4.558333	0.5	0.006250
4.566667	0.5	0.005625
4.575000	0.5	0.005500
4.583333	0.5	0.005250
4.591667	0.5	0.004875
4.600000	0.5	0.004500
4.608333	0.5	0.004125
4.616667	0.5	0.003750
4.625000	0.5	0.003250
4.633333	0.5	0.003375
4.641667	0.5	0.003375
4.650000	0.5	0.003000
4.658333	0.5	0.002750
4.666667	0.5	0.002250
4.675000	0.5	0.001750
4.683333	0.5	0.001500
4.691667	0.5	0.001625
4.700000	0.5	0.001750
4.708333	0.5	0.001625
4.716667	0.5	0.001625
4.725000	0.5	0.001750
4.733333	0.5	0.001750
4.741667	0.5	0.001750
4.750000	0.5	0.001875
4.758333	0.5	0.001875
4.766667	0.5	0.002000
4.775000	0.5	0.002125
4.783333	0.5	0.002250
4.791667	0.5	0.002250
4.800000	0.5	0.002250
4.808333	0.5	0.002125
4.816667	0.5	0.001625
4.825000	0.5	0.001500
4.833333	0.5	0.001125
4.841667	0.5	0.000750
4.850000	0.5	0.000125
4.858333	0.5	-0.000375
4.866667	0.5	-0.000625
4.875000	0.5	-0.001000
4.883333	0.5	-0.000875
4.891667	0.5	-0.001125
4.900000	0.5	-0.001750
4.908333	0.5	-0.002250
4.916667	0.5	-0.002250
4.925000	0.5	-0.002375
4.933333	0.5	-0.002375
4.941667	0.5	-0.002125
4.950000	0.5	-0.001875
4.958333	0.5	-0.001500
4.966667	0.5	-0.001375
4.975000	0.5	-0.001500
4.983333	0.5	-0.001250
4.991667	0.5	-0.000875
5.000000	0.5	-0.001250
5.008333	0.5	-0.001375
5.016667	0.5	-0.002000
5.025000	0.5	-0.002000
5.033333	0.5	-0.002125
5.041667	0.5	-0.002375
5.050000	0.5	-0.002250
5.058333	0.5	-0.001875
5.066667	0.5	-0.001750
5.075000	0.5	-0.001375
5.083333	0.5	-0.001125
5.091667	0.5	-0.001000
5.100000	0.5	-0.001000
5.108333	0.5	-0.000625
5.116667	0.5	-0.000500
5.125000	0.5	-0.000500
5.133333	0.5	-0.000625
5.141667	0.5	-0.000875
5.150000	0.5	-0.000875
5.158333	0.5	-0.000375
5.166667	0.5	-0.000250
5.175000	0.5	0.000000
5.183333	0.5	0.000125
5.191667	0.5	0.000375
5.200000	0.5	0.000875
5.208333	0.5	0.001500
5.216667	0.5	0.001375
5.225000	0.5	0.001500
5.233333	0.5	0.001750
5.241667	0.5	0.001875
5.250000	0.5	0.002000
5.258333	0.5	0.002375
5.266667	0.5	0.002875
5.275000	0.5	0.003000
5.283333	0.5	0.002875
5.291667	0.5	0.002500
5.300000	0.5	0.002625
5.308333	0.5	0.003000
5.316667	0.5	0.003000
5.325000	0.5	0.003375
5.333333	0.5	0.003000
5.341667	0.5	0.003250
5.350000	0.5	0.003375
5.358333	0.5	0.003625
5.366667	0.5	0.003875
5.375000	0.5	0.003875
5.383333	0.5	0.004000
5.391667	0.5	0.004000
5.400000	0.5	0.004125
5.408333	0.5	0.004000
5.416667	0.5	0.004250
5.425000	0.5	0.004000
5.433333	0.5	0.003750
5.441667	0.5	0.003500
5.450000	0.5	0.003250
5.458333	0.5	0.002750
5.466667	0.5	0.002625
5.475000	0.5	0.002375
5.483333	0.5	0.002125
5.491667	0.5	0.002000
5.500000	0.5	0.001500
5.508333	0.5	0.001750
5.516667	0.5	0.002375
5.525000	0.5	0.002625
5.533333	0.5	0.002750
5.541667	0.5	0.002750
5.550000	0.5	0.002500
5.558333	0.5	0.002125
5.566667	0.5	0.002250
5.575000	0.5	0.001875
5.583333	0.5	0.001875
5.591667	0.5	0.001750
5.600000	0.5	0.001750
5.608333	0.5	0.001500
5.616667	0.5	0.001625
5.625000	0.5	0.001500
5.633333	0.5	0.001750
5.641667	0.5	0.001625
5.650000	0.5	0.001250
5.658333	0.5	0.001000
5.666667	0.5	0.001000
5.675000	0.5	0.000875
5.683333	0.5	0.000500
5.691667	0.5	0.000625
5.700000	0.5	0.000375
5.708333	0.5	0.000250
5.716667	0.5	0.000500
5.725000	0.5	0.000250
5.733333	0.5	0.000250
5.741667	0.5	0.000250
5.750000	0.5	-0.000125
5.758333	0.5	-0.000125
5.766667	0.5	-0.000500
5.775000	0.5	-0.000625
5.783333	0.5	-0.000375
5.791667	0.5	-0.000375
5.800000	0.5	-0.000250
5.808333	0.5	-0.000250
5.816667	0.5	-0.000375
5.825000	0.5	-0.000375
5.833333	0.5	-0.000125
5.841667	0.5	-0.000125
5.850000	0.5	0.000000
5.858333	0.5	0.000000
5.866667	0.5	0.000125
5.875000	0.5	0.000250
5.883333	0.5	0.000375
5.891667	0.5	0.000375
5.900000	0.5	0.000500
5.908333	0.5	0.000250
5.916667	0.5	0.000625
5.925000	0.5	0.001250
5.933333	0.5	0.001375
5.941667	0.5	0.002250
5.950000	0.5	0.003250
5.958333	0.5	0.003500
5.966667	0.5	0.003500
5.975000	0.5	0.003250
5.983333	0.5	0.003875
5.991667	0.5	0.004250
6.000000	0.5	0.004750
6.008333	0.5	0.004750
6.016667	0.5	0.004875
6.025000	0.5	0.005000
6.033333	0.5	0.005500
6.041667	0.5	0.005625
6.050000	0.5	0.005375
6.058333	0.5	0.005375
6.066667	0.5	0.005750
6.075000	0.5	0.005500
6.083333	0.5	0.005625
6.091667	0.5	0.006000
6.100000	0.5	0.006375
6.108333	0.5	0.006750
6.116667	0.5	0.007125
6.125000	0.5	0.007250
6.133333	0.5	0.007000
6.141667	0.5	0.007125
6.150000	0.5	0.007000
6.158333	0.5	0.007375
6.166667	0.5	0.007625
6.175000	0.5	0.008000
6.183333	0.5	0.008250
6.191667	0.5	0.009000
6.200000	0.5	0.009375
6.208333	0.5	0.009875
6.216667	0.5	0.010250
6.225000	0.5	0.010125
6.233333	0.5	0.010000
6.241667	0.5	0.009625
6.250000	0.5	0.009750
6.258333	0.5	0.010125
6.266667	0.5	0.010250
6.275000	0.5	0.010000
6.283333	0.5	0.010125
6.291667	0.5	0.010000
6.300000	0.5	0.010250
6.308333	0.5	0.010875
6.316667	0.5	0.011375
6.325000	0.5	0.011125
6.333333	0.5	0.010875
6.341667	0.5	0.011500
6.350000	0.5	0.011875
6.358333	0.5	0.012750
6.366667	0.5	0.013250
6.375000	0.5	0.013750
6.383333	0.5	0.014000
6.391667	0.5	0.014000
6.400000	0.5	0.014250
6.408333	0.5	0.014250
6.416667	0.5	0.014250
6.425000	0.5	0.014125
6.433333	0.5	0.013875
6.441667	0.5	0.013750
6.450000	0.5	0.013625
6.458333	0.5	0.012750
6.466667	0.5	0.012375
6.475000	0.5	0.011750
6.483333	0.5	0.011500
6.491667	0.5	0.011000
6.500000	0.5	0.010375
6.508333	0.5	0.010250
6.516667	0.5	0.009500
6.525000	0.5	0.009250
6.533333	0.5	0.008250
6.541667	0.5	0.007625
6.550000	0.5	0.007125
6.558333	0.5	0.007000
6.566667	0.5	0.006875
6.575000	0.5	0.006750
6.583333	0.5	0.006125
6.591667	0.5	0.005250
6.600000	0.5	0.004625
6.608333	0.5	0.004500
6.616667	0.5	0.004250
6.625000	0.5	0.004375
6.633333	0.5	0.004000
6.641667	0.5	0.003375
6.650000	0.5	0.002375
6.658333	0.5	0.002000
6.666667	0.5	0.001375
6.675000	0.5	0.000500
6.683333	0.5	-0.000750
6.691667	0.5	-0.002250
6.700000	0.5	-0.004750
6.708333	0.5	-0.008250
6.716667	0.5	-0.013125
6.725000	0.5	-0.020625
6.733333	0.5	-0.032375
6.741667	0.5	-0.051000
6.750000	0.5	-0.082000
6.758333	0.5	-0.131750
6.766667	0.5	-0.209500
6.775000	0.5	-0.325875
6.783333	0.5	-0.492750
6.791667	0.5	-0.717625
6.800000	0.5	-1.001625
6.808333	0.5	-1.336625
6.816667	0.5	-1.701750
6.825000	0.5	-2.066250
6.833333	0.5	-2.387375
6.841667	0.5	-2.616375
6.850000	0.5	-2.702500
6.858333	0.5	-2.592875
6.866667	0.5	-2.240500
6.875000	0.5	-1.603250
6.883333	0.5	-0.647125
6.891667	0.5	0.650750
6.900000	0.5	2.299875
6.908333	0.5	4.295000
6.916667	0.5	6.610000
6.925000	0.5	9.192250
6.933333	0.5	11.958000
6.941667	0.5	14.789250
6.950000	0.5	17.536750
6.958333	0.5	20.030875
6.966667	0.5	22.100750
6.975000	0.5	23.602125
6.983333	0.5	24.442000
6.991667	0.5	24.591750
7.000000	0.5	24.090125
7.008333	0.5	23.029375
7.016667	0.5	21.538500
7.025000	0.5	19.756500
7.033333	0.5	17.817500
7.041667	0.5	15.837000
7.050000	0.5	13.903625
7.058333	0.5	12.081250
7.066667	0.5	10.409500
7.075000	0.5	8.907625
7.083333	0.5	7.580625
7.091667	0.5	6.424125
7.100000	0.5	5.426750
7.108333	0.5	4.573375
7.116667	0.5	3.847750
7.125000	0.5	3.234625
7.133333	0.5	2.718000
7.141667	0.5	2.283750
7.150000	0.5	1.920625
7.158333	0.5	1.616500
7.166667	0.5	1.362500
7.175000	0.5	1.150500
7.183333	0.5	0.973250
7.191667	0.5	0.825125
7.200000	0.5	0.701125
7.208333	0.5	0.597625
7.216667	0.5	0.510500
7.225000	0.5	0.437625
7.233333	0.5	0.376375
7.241667	0.5	0.324750
7.250000	0.5	0.280875
7.258333	0.5	0.244125
7.266667	0.5	0.212875
7.275000	0.5	0.186500
7.283333	0.5	0.163750
7.291667	0.5	0.144375
7.300000	0.5	0.127750
7.308333	0.5	0.113625
7.316667	0.5	0.101125
7.325000	0.5	0.090500
7.333333	0.5	0.080625
7.341667	0.5	0.072000
7.350000	0.5	0.064750
7.358333	0.5	0.058875
7.366667	0.5	0.053750
7.375000	0.5	0.048875
7.383333	0.5	0.045250
7.391667	0.5	0.041750
7.400000	0.5	0.038750
7.408333	0.5	0.036000
7.416667	0.5	0.034250
7.425000	0.5	0.032750
7.433333	0.5	0.030750
7.441667	0.5	0.030000
7.450000	0.5	0.029625
7.458333	0.5	0.029375
7.466667	0.5	0.029375
7.475000	0.5	0.029750
7.483333	0.5	0.030250
7.491667	0.5	0.030500
7.500000	0.5	0.031500
7.508333	0.5	0.032750
7.516667	0.5	0.033625
7.525000	0.5	0.034375
7.533333	0.5	0.035000
7.541667	0.5	0.036375
7.550000	0.5	0.037250
7.558333	0.5	0.038000
7.566667	0.5	0.039250
7.575000	0.5	0.040250
7.583333	0.5	0.041500
7.591667	0.5	0.042500
7.600000	0.5	0.043500
7.608333	0.5	0.044625
7.616667	0.5	0.045500
7.625000	0.5	0.046125
7.633333	0.5	0.046375
7.641667	0.5	0.047125
7.650000	0.5	0.047625
7.658333	0.5	0.048000
7.666667	0.5	0.048125
7.675000	0.5	0.048625
7.683333	0.5	0.048750
7.691667	0.5	0.048875
7.700000	0.5	0.048750
7.708333	0.5	0.049375
7.716667	0.5	0.049750
7.725000	0.5	0.050000
7.733333	0.5	0.050000
7.741667	0.5	0.050250
7.750000	0.5	0.049625
7.758333	0.5	0.049750
7.766667	0.5	0.049875
7.775000	0.5	0.050000
7.783333	0.5	0.050250
7.791667	0.5	0.051125
7.800000	0.5	0.051750
7.808333	0.5	0.051875
7.816667	0.5	0.052000
7.825000	0.5	0.052375
7.833333	0.5	0.052625
7.841667	0.5	0.053000
7.850000	0.5	0.053625
7.858333	0.5	0.054750
7.866667	0.5	0.055250
7.875000	0.5	0.056375
7.883333	0.5	0.057625
7.891667	0.5	0.058875
7.900000	0.5	0.060250
7.908333	0.5	0.062375
7.916667	0.5	0.064750
7.925000	0.5	0.068125
7.933333	0.5	0.072375
7.941667	0.5	0.077500
7.950000	0.5	0.084000
7.958333	0.5	0.092125
7.966667	0.5	0.101875
7.975000	0.5	0.114625
7.983333	0.5	0.130875
7.991667	0.5	0.151500
8.000000	0.5	0.177250
8.008333	0.5	0.209750
8.016667	0.5	0.250625
8.025000	0.5	0.301500
8.033333	0.5	0.363125
8.041667	0.5	0.437500
8.050000	0.5	0.525875
8.058333	0.5	0.629375
8.066667	0.5	0.749625
8.075000	0.5	0.886500
8.083333	0.5	1.041875
8.091667	0.5	1.214500
8.100000	0.5	1.406000
8.108333	0.5	1.616000
8.116667	0.5	1.844125
8.125000	0.5	2.090125
8.133333	0.5	2.353000
8.141667	0.5	2.632125
8.150000	0.5	2.927375
8.158333	0.5	3.237750
8.166667	0.5	3.563125
8.175000	0.5	3.902125
8.183333	0.5	4.254875
8.191667	0.5	4.620375
8.200000	0.5	4.997375
8.208333	0.5	5.386125
8.216667	0.5	5.785750
8.225000	0.5	6.195625
8.233333	0.5	6.615750
8.241667	0.5	7.045125
8.250000	0.5	7.482750
8.258333	0.5	7.929000
8.266667	0.5	8.382375
8.275000	0.5	8.843500
8.283333	0.5	9.311125
8.291667	0.5	9.786000
8.300000	0.5	10.267625
8.308333	0.5	10.754750
8.316667	0.5	11.247625
8.325000	0.5	11.745750
8.333333	0.5	12.248000
8.341667	0.5	12.752625
8.350000	0.5	13.255125
8.358333	0.5	13.745000
8.366667	0.5	14.203250
8.375000	0.5	14.596625
8.383333	0.5	14.880125
8.391667	0.5	14.999500
8.400000	0.5	14.905625
8.408333	0.5	14.565750
8.416667	0.5	13.974375
8.425000	0.5	13.157000
8.433333	0.5	12.160625
8.441667	0.5	11.048125
8.450000	0.5	9.883125
8.458333	0.5	8.722250
8.466667	0.5	7.610625
8.475000	0.5	6.579750
8.483333	0.5	5.647125
8.491667	0.5	4.820125
8.500000	0.5	4.098625
8.508333	0.5	3.477250
8.516667	0.5	2.947375
8.525000	0.5	2.499000
8.533333	0.5	2.122250
8.541667	0.5	1.807500
8.550000	0.5	1.545750
8.558333	0.5	1.328750
8.566667	0.5	1.150125
8.575000	0.5	1.003000
8.583333	0.5	0.883500
8.591667	0.5	0.785625
8.600000	0.5	0.705875
8.608333	0.5	0.640625
8.616667	0.5	0.587125
8.625000	0.5	0.543000
8.633333	0.5	0.506625
8.641667	0.5	0.475375
8.650000	0.5	0.448375
8.658333	0.5	0.425000
8.666667	0.5	0.404250
8.675000	0.5	0.384750
8.683333	0.5	0.367625
8.691667	0.5	0.350750
8.700000	0.5	0.334500
8.708333	0.5	0.318625
8.716667	0.5	0.303000
8.725000	0.5	0.288000
8.733333	0.5	0.273125
8.741667	0.5	0.259250
8.750000	0.5	0.245500
8.758333	0.5	0.232000
8.766667	0.5	0.219125
8.775000	0.5	0.206750
8.783333	0.5	0.195375
8.791667	0.5	0.184375
8.800000	0.5	0.173750
8.808333	0.5	0.164000
8.816667	0.5	0.155125
8.825000	0.5	0.147125
8.833333	0.5	0.139500
8.841667	0.5	0.132500
8.850000	0.5	0.126375
8.858333	0.5	0.120750
8.866667	0.5	0.115750
8.875000	0.5	0.111125
8.883333	0.5	0.107125
8.891667	0.5	0.103750
8.900000	0.5	0.100625
8.908333	0.5	0.097625
8.916667	0.5	0.094875
8.925000	0.5	0.092500
8.933333	0.5	0.090250
8.941667	0.5	0.088375
8.950000	0.5	0.086625
8.958333	0.5	0.085375
8.966667	0.5	0.084000
8.975000	0.5	0.082375
8.983333	0.5	0.081000
8.991667	0.5	0.080125
9.000000	0.5	0.079000
9.008333	0.5	0.078375
9.016667	0.5	0.077625
9.025000	0.5	0.076750
9.033333	0.5	0.076000
9.041667	0.5	0.075625
9.050000	0.5	0.075500
9.058333	0.5	0.075000
9.066667	0.5	0.074500
9.075000	0.5	0.073750
9.083333	0.5	0.073250
9.091667	0.5	0.073125
9.100000	0.5	0.073000
9.108333	0.5	0.073125
9.116667	0.5	0.072625
9.125000	0.5	0.072000
9.133333	0.5	0.071875
9.141667	0.5	0.071625
9.150000	0.5	0.071375
9.158333	0.5	0.071125
9.166667	0.5	0.070875
9.175000	0.5	0.070625
9.183333	0.5	0.070375
9.191667	0.5	0.070375
9.200000	0.5	0.070500
9.208333	0.5	0.070500
9.216667	0.5	0.070250
9.225000	0.5	0.069875
9.233333	0.5	0.069750
9.241667	0.5	0.069750
9.250000	0.5	0.069625
9.258333	0.5	0.069625
9.266667	0.5	0.069500
9.275000	0.5	0.068875
9.283333	0.5	0.068750
9.291667	0.5	0.068375
9.300000	0.5	0.068125
9.308333	0.5	0.068000
9.316667	0.5	0.068000
9.325000	0.5	0.067625
9.333333	0.5	0.067000
9.341667	0.5	0.066375
9.350000	0.5	0.066000
9.358333	0.5	0.065750
9.366667	0.5	0.065500
9.375000	0.5	0.064875
9.383333	0.5	0.064000
9.391667	0.5	0.063500
9.400000	0.5	0.063125
9.408333	0.5	0.062875
9.416667	0.5	0.062875
9.425000	0.5	0.063750
9.433333	0.5	0.063750
9.441667	0.5	0.063500
9.450000	0.5	0.063125
9.458333	0.5	0.063500
9.466667	0.5	0.063875
9.475000	0.5	0.063875
9.483333	0.5	0.064250
9.491667	0.5	0.065250
9.500000	0.5	0.066250
9.508333	0.5	0.067375
9.516667	0.5	0.069250
9.525000	0.5	0.071375
9.533333	0.5	0.074375
9.541667	0.5	0.077500
9.550000	0.5	0.081500
9.558333	0.5	0.086875
9.566667	0.5	0.092875
9.575000	0.5	0.099625
9.583333	0.5	0.108250
9.591667	0.5	0.118500
9.600000	0.5	0.131250
9.608333	0.5	0.146500
9.616667	0.5	0.165250
9.625000	0.5	0.188500
9.633333	0.5	0.216625
9.641667	0.5	0.252000
9.650000	0.5	0.295375
9.658333	0.5	0.349500
9.666667	0.5	0.417375
9.675000	0.5	0.501375
9.683333	0.5	0.604750
9.691667	0.5	0.731375
9.700000	0.5	0.885375
9.708333	0.5	1.070625
9.716667	0.5	1.292125
9.725000	0.5	1.554375
9.733333	0.5	1.862250
9.741667	0.5	2.219625
9.750000	0.5	2.629500
9.758333	0.5	3.094875
9.766667	0.5	3.617750
9.775000	0.5	4.197875
9.783333	0.5	4.835000
9.791667	0.5	5.525250
9.800000	0.5	6.264500
9.808333	0.5	7.047625
9.816667	0.5	7.866375
9.825000	0.5	8.711625
9.833333	0.5	9.572625
9.841667	0.5	10.438500
9.850000	0.5	11.296000
9.858333	0.5	12.132625
9.866667	0.5	12.935375
9.875000	0.5	13.691875
9.883333	0.5	14.389625
9.891667	0.5	15.017625
9.900000	0.5	15.565750
9.908333	0.5	16.025250
9.916667	0.5	16.389375
9.925000	0.5	16.652625
9.933333	0.5	16.811875
9.941667	0.5	16.866375
9.950000	0.5	16.816250
9.958333	0.5	16.665375
9.966667	0.5	16.417875
9.975000	0.5	16.079875
9.983333	0.5	15.658750
9.991667	0.5	15.163125
10.000000	0.5	14.602375
10.008333	0.5	13.986875
10.016667	0.5	13.326375
10.025000	0.5	12.631000
10.033333	0.5	11.910750
10.041667	0.5	11.175500
10.050000	0.5	10.434750
10.058333	0.5	9.696625
10.066667	0.5	8.969500
10.075000	0.5	8.259375
10.083333	0.5	7.572625
10.091667	0.5	6.914125
10.100000	0.5	6.287375
10.108333	0.5	5.695000
10.116667	0.5	5.139375
10.125000	0.5	4.621875
10.133333	0.5	4.143250
10.141667	0.5	3.702625
10.150000	0.5	3.299125
10.158333	0.5	2.931875
10.166667	0.5	2.599500
10.175000	0.5	2.299875
10.183333	0.5	2.031500
10.191667	0.5	1.792000
10.200000	0.5	1.579125
10.208333	0.5	1.390875
10.216667	0.5	1.225250
10.225000	0.5	1.079625
10.233333	0.5	0.951625
10.241667	0.5	0.839875
10.250000	0.5	0.742500
10.258333	0.5	0.658250
10.266667	0.5	0.585125
10.275000	0.5	0.521500
10.283333	0.5	0.467125
10.291667	0.5	0.420500
10.300000	0.5	0.380875
10.308333	0.5	0.347375
10.316667	0.5	0.319375
10.325000	0.5	0.296500
10.333333	0.5	0.278250
10.341667	0.5	0.264000
10.350000	0.5	0.253750
10.358333	0.5	0.247125
10.366667	0.5	0.244625
10.375000	0.5	0.246125
10.383333	0.5	0.251375
10.391667	0.5	0.260750
10.400000	0.5	0.275375
10.408333	0.5	0.295250
10.416667	0.5	0.321500
10.425000	0.5	0.356000
10.433333	0.5	0.398875
10.441667	0.5	0.453500
10.450000	0.5	0.522250
10.458333	0.5	0.607375
10.466667	0.5	0.712875
10.475000	0.5	0.842750
10.483333	0.5	1.002125
10.491667	0.5	1.195375
10.500000	0.5	1.428625
10.508333	0.5	1.707750
10.516667	0.5	2.039875
10.525000	0.5	2.430500
10.533333	0.5	2.885625
10.541667	0.5	3.409875
10.550000	0.5	4.006000
10.558333	0.5	4.675875
10.566667	0.5	5.419125
10.575000	0.5	6.232750
10.583333	0.5	7.110875
10.591667	0.5	8.044500
10.600000	0.5	9.022375
10.608333	0.5	10.028625
10.616667	0.5	11.046375
10.625000	0.5	12.055750
10.633333	0.5	13.036750
10.641667	0.5	13.968625
10.650000	0.5	14.830125
10.658333	0.5	15.600875
10.666667	0.5	16.263500
10.675000	0.5	16.802375
10.683333	0.5	17.206125
10.691667	0.5	17.465625
10.700000	0.5	17.577375
10.708333	0.5	17.541375
10.716667	0.5	17.361625
10.725000	0.5	17.046000
10.733333	0.5	16.604500
10.741667	0.5	16.051250
10.750000	0.5	15.401500
10.758333	0.5	14.672125
10.766667	0.5	13.879750
10.775000	0.5	13.042000
10.783333	0.5	12.175125
10.791667	0.5	11.296125
10.800000	0.5	10.417500
10.808333	0.5	9.552000
10.816667	0.5	8.710250
10.825000	0.5	7.902125
10.833333	0.5	7.133875
10.841667	0.5	6.411375
10.850000	0.5	5.737250
10.858333	0.5	5.114500
10.866667	0.5	4.542750
10.875000	0.5	4.022750
10.883333	0.5	3.552625
10.891667	0.5	3.130000
10.900000	0.5	2.752375
10.908333	0.5	2.416750
10.916667	0.5	2.119500
10.925000	0.5	1.857875
10.933333	0.5	1.628375
10.941667	0.5	1.427250
10.950000	0.5	1.252250
10.958333	0.5	1.100000
10.966667	0.5	0.968375
10.975000	0.5	0.854125
10.983333	0.5	0.755625
10.991667	0.5	0.670500
11.000000	0.5	0.596875
11.008333	0.5	0.533125
11.016667	0.5	0.478500
11.025000	0.5	0.431125
11.033333	0.5	0.389875
11.041667	0.5	0.354750
11.050000	0.5	0.324250
11.058333	0.5	0.297750
11.066667	0.5	0.274625
11.075000	0.5	0.254375
11.083333	0.5	0.236500
11.091667	0.5	0.220750
11.100000	0.5	0.206500
11.108333	0.5	0.194125
11.116667	0.5	0.182625
11.125000	0.5	0.172500
11.133333	0.5	0.163375
11.141667	0.5	0.155125
11.150000	0.5	0.147875
11.158333	0.5	0.141000
11.166667	0.5	0.134875
11.175000	0.5	0.129250
11.183333	0.5	0.124375
11.191667	0.5	0.119750
11.200000	0.5	0.115500
11.208333	0.5	0.111375
11.216667	0.5	0.107750
11.225000	0.5	0.104625
11.233333	0.5	0.101750
11.241667	0.5	0.099500
11.250000	0.5	0.097000
11.258333	0.5	0.094125
11.266667	0.5	0.091375
11.275000	0.5	0.089250
11.283333	0.5	0.087125
11.291667	0.5	0.084875
11.300000	0.5	0.083000
11.308333	0.5	0.081625
11.316667	0.5	0.079750
11.325000	0.5	0.078250
11.333333	0.5	0.076750
11.341667	0.5	0.075375
11.350000	0.5	0.074250
11.358333	0.5	0.073250
11.366667	0.5	0.072250
11.375000	0.5	0.071375
11.383333	0.5	0.070375
11.391667	0.5	0.069625
11.400000	0.5	0.069250
11.408333	0.5	0.068875
11.416667	0.5	0.068125
11.425000	0.5	0.067625
11.433333	0.5	0.066875
11.441667	0.5	0.066375
11.450000	0.5	0.066000
11.458333	0.5	0.065750
11.466667	0.5	0.065375
11.475000	0.5	0.065250
11.483333	0.5	0.065375
11.491667	0.5	0.065250
11.500000	0.5	0.065000
11.508333	0.5	0.064500
11.516667	0.5	0.064125
11.525000	0.5	0.063875
11.533333	0.5	0.063375
11.541667	0.5	0.063000
11.550000	0.5	0.062125
11.558333	0.5	0.061250
11.566667	0.5	0.060625
11.575000	0.5	0.059750
11.583333	0.5	0.059125
11.591667	0.5	0.058750
11.600000	0.5	0.058625
11.608333	0.5	0.058375
11.616667	0.5	0.058000
11.625000	0.5	0.057750
11.633333	0.5	0.057625
11.641667	0.5	0.057125
11.650000	0.5	0.057375
11.658333	0.5	0.057625
11.666667	0.5	0.057750
11.675000	0.5	0.057625
11.683333	0.5	0.057250
11.691667	0.5	0.056375
11.700000	0.5	0.056250
11.708333	0.5	0.055625
11.716667	0.5	0.055250
11.725000	0.5	0.055000
11.733333	0.5	0.054750
11.741667	0.5	0.054500
11.750000	0.5	0.054500
11.758333	0.5	0.054375
11.766667	0.5	0.054250
11.775000	0.5	0.054125
11.783333	0.5	0.053625
11.791667	0.5	0.053375
11.800000	0.5	0.053125
11.808333	0.5	0.052875
11.816667	0.5	0.052625
11.825000	0.5	0.052250
11.833333	0.5	0.052250
11.841667	0.5	0.052375
11.850000	0.5	0.051750
11.858333	0.5	0.051250
11.866667	0.5	0.051125
11.875000	0.5	0.050750
11.883333	0.5	0.050250
11.891667	0.5	0.049750
11.900000	0.5	0.049750
11.908333	0.5	0.049500
11.916667	0.5	0.049375
11.925000	0.5	0.048875
11.933333	0.5	0.048250
11.941667	0.5	0.048375
11.950000	0.5	0.048125
11.958333	0.5	0.047625
11.966667	0.5	0.046750
11.975000	0.5	0.045750
11.983333	0.5	0.045000
11.991667	0.5	0.044500
12.000000	0.5	0.044125
12.008333	0.5	0.043375
12.016667	0.5	0.042625
12.025000	0.5	0.042250
12.033333	0.5	0.041375
12.041667	0.5	0.040750
12.050000	0.5	0.040375
12.058333	0.5	0.040500
12.066667	0.5	0.040750
12.075000	0.5	0.040625
12.083333	0.5	0.040625
12.091667	0.5	0.040500
12.100000	0.5	0.040625
12.108333	0.5	0.040500
12.116667	0.5	0.040250
12.125000	0.5	0.040000
12.133333	0.5	0.039750
12.141667	0.5	0.039625
12.150000	0.5	0.039500
12.158333	0.5	0.039500
12.166667	0.5	0.039625
12.175000	0.5	0.039625
12.183333	0.5	0.039625
12.191667	0.5	0.039625
12.200000	0.5	0.039250
12.208333	0.5	0.039000
12.216667	0.5	0.039000
12.225000	0.5	0.039500
12.233333	0.5	0.040000
12.241667	0.5	0.040000
12.250000	0.5	0.040125
12.258333	0.5	0.040500
12.266667	0.5	0.040750
12.275000	0.5	0.041125
12.283333	0.5	0.041500
12.291667	0.5	0.042250
12.300000	0.5	0.042875
12.308333	0.5	0.043500
12.316667	0.5	0.044250
12.325000	0.5	0.044875
12.333333	0.5	0.045375
12.341667	0.5	0.046000
12.350000	0.5	0.046750
12.358333	0.5	0.047000
12.366667	0.5	0.046875
12.375000	0.5	0.047125
12.383333	0.5	0.047375
12.391667	0.5	0.047125
12.400000	0.5	0.046750
12.408333	0.5	0.046125
12.416667	0.5	0.045000
12.425000	0.5	0.043625
12.433333	0.5	0.042250
12.441667	0.5	0.041250
12.450000	0.5	0.040000
12.458333	0.5	0.038750
12.466667	0.5	0.037750
12.475000	0.5	0.035875
12.483333	0.5	0.034250
12.491667	0.5	0.033125
12.500000	0.5	0.032125
12.508333	0.5	0.031375
12.516667	0.5	0.030750
12.525000	0.5	0.030375
12.533333	0.5	0.029750
12.541667	0.5	0.028750
12.550000	0.5	0.027625
12.558333	0.5	0.026625
12.566667	0.5	0.026000
12.575000	0.5	0.025750
12.583333	0.5	0.025125
12.591667	0.5	0.024750
12.600000	0.5	0.024500
12.608333	0.5	0.024125
12.616667	0.5	0.023875
12.625000	0.5	0.023625
12.633333	0.5	0.023500
12.641667	0.5	0.023500
12.650000	0.5	0.023625
12.658333	0.5	0.023000
12.666667	0.5	0.023000
12.675000	0.5	0.023250
12.683333	0.5	0.023375
12.691667	0.5	0.023500
12.700000	0.5	0.023750
12.708333	0.5	0.023750
12.716667	0.5	0.024000
12.725000	0.5	0.024000
12.733333	0.5	0.024375
12.741667	0.5	0.024250
12.750000	0.5	0.024000
12.758333	0.5	0.023750
12.766667	0.5	0.023500
12.775000	0.5	0.023000
12.783333	0.5	0.022875
12.791667	0.5	0.022875
12.800000	0.5	0.022875
12.808333	0.5	0.022500
12.816667	0.5	0.022125
12.825000	0.5	0.021750
12.833333	0.5	0.021000
12.841667	0.5	0.020500
12.850000	0.5	0.020000
12.858333	0.5	0.019250
12.866667	0.5	0.019000
12.875000	0.5	0.018375
12.883333	0.5	0.017875
12.891667	0.5	0.017250
12.900000	0.5	0.016375
12.908333	0.5	0.016125
12.916667	0.5	0.016625
12.925000	0.5	0.016750
12.933333	0.5	0.016625
12.941667	0.5	0.016750
12.950000	0.5	0.016750
12.958333	0.5	0.016625
12.966667	0.5	0.016500
12.975000	0.5	0.016000
12.983333	0.5	0.015750
12.991667	0.5	0.015375
13.000000	0.5	0.015125
13.008333	0.5	0.014625
13.016667	0.5	0.013875
13.025000	0.5	0.013500
13.033333	0.5	0.012875
13.041667	0.5	0.013000
13.050000	0.5	0.013000
13.058333	0.5	0.013250
13.066667	0.5	0.013250
13.075000	0.5	0.012875
13.083333	0.5	0.012500
13.091667	0.5	0.012500
13.100000	0.5	0.012625
13.108333	0.5	0.012875
13.116667	0.5	0.012750
13.125000	0.5	0.012875
13.133333	0.5	0.012875
13.141667	0.5	0.012750
13.150000	0.5	0.012375
13.158333	0.5	0.012500
13.166667	0.5	0.012750
13.175000	0.5	0.013125
13.183333	0.5	0.013250
13.191667	0.5	0.014000
13.200000	0.5	0.013750
13.208333	0.5	0.013875
13.216667	0.5	0.014375
13.225000	0.5	0.014500
13.233333	0.5	0.014250
13.241667	0.5	0.014250
13.250000	0.5	0.013625
13.258333	0.5	0.013750
13.266667	0.5	0.013875
13.275000	0.5	0.014000
13.283333	0.5	0.014000
13.291667	0.5	0.014250
13.300000	0.5	0.014250
13.308333	0.5	0.014500
13.316667	0.5	0.014000
13.325000	0.5	0.014125
13.333333	0.5	0.014250
13.341667	0.5	0.014500
13.350000	0.5	0.014875
13.358333	0.5	0.014750
13.366667	0.5	0.015125
13.375000	0.5	0.015375
13.383333	0.5	0.015625
13.391667	0.5	0.016375
13.400000	0.5	0.016625
13.408333	0.5	0.016875
13.416667	0.5	0.017500
13.425000	0.5	0.017250
13.433333	0.5	0.017000
13.441667	0.5	0.017250
13.450000	0.5	0.017500
13.458333	0.5	0.017750
13.466667	0.5	0.018000
13.475000	0.5	0.018000
13.483333	0.5	0.018250
13.491667	0.5	0.018625
13.500000	0.5	0.018875
13.508333	0.5	0.019250
13.516667	0.5	0.020000
13.525000	0.5	0.020000
13.533333	0.5	0.019875
13.541667	0.5	0.020250
13.550000	0.5	0.020625
13.558333	0.5	0.021125
13.566667	0.5	0.021250
13.575000	0.5	0.021500
13.583333	0.5	0.022375
13.591667	0.5	0.023125
13.600000	0.5	0.023750
13.608333	0.5	0.023875
13.616667	0.5	0.024125
13.625000	0.5	0.024500
13.633333	0.5	0.024875
13.641667	0.5	0.024875
13.650000	0.5	0.024625
13.658333	0.5	0.024250
13.666667	0.5	0.024000
13.675000	0.5	0.023875
13.683333	0.5	0.024000
13.691667	0.5	0.024125
13.700000	0.5	0.024500
13.708333	0.5	0.024625
13.716667	0.5	0.024750
13.725000	0.5	0.024875
13.733333	0.5	0.025000
13.741667	0.5	0.025250
13.750000	0.5	0.025375
13.758333	0.5	0.025250
13.766667	0.5	0.025125
13.775000	0.5	0.024875
13.783333	0.5	0.025000
13.791667	0.5	0.025000
13.800000	0.5	0.025125
13.808333	0.5	0.025250
13.816667	0.5	0.025000
13.825000	0.5	0.024625
13.833333	0.5	0.024875
13.841667	0.5	0.024625
13.850000	0.5	0.024625
13.858333	0.5	0.024250
13.866667	0.5	0.024125
13.875000	0.5	0.024000
13.883333	0.5	0.023750
13.891667	0.5	0.024000
13.900000	0.5	0.024000
13.908333	0.5	0.024500
13.916667	0.5	0.025000
13.925000	0.5	0.025500
13.933333	0.5	0.025875
13.941667	0.5	0.026250
13.950000	0.5	0.026750
13.958333	0.5	0.027250
13.966667	0.5	0.027625
13.975000	0.5	0.027750
13.983333	0.5	0.028250
13.991667	0.5	0.028500
14.000000	0.5	0.029125
14.008333	0.5	0.029500
14.016667	0.5	0.030250
14.025000	0.5	0.031000
14.033333	0.5	0.031625
14.041667	0.5	0.032125
14.050000	0.5	0.032250
14.058333	0.5	0.032875
14.066667	0.5	0.033000
14.075000	0.5	0.033625
14.083333	0.5	0.033875
14.091667	0.5	0.034375
14.100000	0.5	0.034500
14.108333	0.5	0.034750
14.116667	0.5	0.034875
14.125000	0.5	0.034750
14.133333	0.5	0.035000
14.141667	0.5	0.035000
14.150000	0.5	0.034750
14.158333	0.5	0.034500
14.166667	0.5	0.034500
14.175000	0.5	0.034125
14.183333	0.5	0.034000
14.191667	0.5	0.033625
14.200000	0.5	0.033375
14.208333	0.5	0.032875
14.216667	0.5	0.032875
14.225000	0.5	0.032500
14.233333	0.5	0.032375
14.241667	0.5	0.032500
14.250000	0.5	0.032000
14.258333	0.5	0.032000
14.266667	0.5	0.031375
14.275000	0.5	0.030875
14.283333	0.5	0.030750
14.291667	0.5	0.030625
14.300000	0.5	0.030500
14.308333	0.5	0.030750
14.316667	0.5	0.030750
14.325000	0.5	0.030250
14.333333	0.5	0.030250
14.341667	0.5	0.029875
14.350000	0.5	0.029625
14.358333	0.5	0.029250
14.366667	0.5	0.028750
14.375000	0.5	0.029125
14.383333	0.5	0.029375
14.391667	0.5	0.029250
14.400000	0.5	0.029250
14.408333	0.5	0.029125
14.416667	0.5	0.029000
14.425000	0.5	0.028750
14.433333	0.5	0.028375
14.441667	0.5	0.027875
14.450000	0.5	0.027375
14.458333	0.5	0.027250
14.466667	0.5	0.027500
14.475000	0.5	0.027250
14.483333	0.5	0.026500
14.491667	0.5	0.026250
14.500000	0.5	0.025875
14.508333	0.5	0.025625
14.516667	0.5	0.025250
14.525000	0.5	0.025000
14.533333	0.5	0.024250
14.541667	0.5	0.023750
14.550000	0.5	0.022875
14.558333	0.5	0.022250
14.566667	0.5	0.021750
14.575000	0.5	0.021375
14.583333	0.5	0.021000
14.591667	0.5	0.020000
14.600000	0.5	0.019500
14.608333	0.5	0.018750
14.616667	0.5	0.018125
14.625000	0.5	0.018000
14.633333	0.5	0.017625
14.641667	0.5	0.017500
14.650000	0.5	0.017125
14.658333	0.5	0.016500
14.666667	0.5	0.015875
14.675000	0.5	0.015125
14.683333	0.5	0.014500
14.691667	0.5	0.013750
14.700000	0.5	0.013375
14.708333	0.5	0.012750
14.716667	0.5	0.011875
14.725000	0.5	0.011125
14.733333	0.5	0.011125
14.741667	0.5	0.010250
14.750000	0.5	0.009375
14.758333	0.5	0.008875
14.766667	0.5	0.008875
14.775000	0.5	0.008625
14.783333	0.5	0.008000
14.791667	0.5	0.007750
14.800000	0.5	0.007125
14.808333	0.5	0.006625
14.816667	0.5	0.006125
14.825000	0.5	0.005500
14.833333	0.5	0.005000
14.841667	0.5	0.004875
14.850000	0.5	0.004500
14.858333	0.5	0.004000
14.866667	0.5	0.003625
14.875000	0.5	0.002875
14.883333	0.5	0.002875
14.891667	0.5	0.002500
14.900000	0.5	0.001875
14.908333	0.5	0.001750
14.916667	0.5	0.001500
14.925000	0.5	0.001000
14.933333	0.5	0.000625
14.941667	0.5	0.000750
14.950000	0.5	0.000625
14.958333	0.5	0.000500
14.966667	0.5	0.000875
14.975000	0.5	0.000875
14.983333	0.5	0.000750
14.991667	0.5	0.000500
15.000000	0.5	0.000250
15.008333	0.5	0.000250
15.016667	0.5	0.000875
15.025000	0.5	0.001000
15.033333	0.5	0.001375
15.041667	0.5	0.001500
15.050000	0.5	0.001625
15.058333	0.5	0.001750
15.066667	0.5	0.001875
15.075000	0.5	0.001875
15.083333	0.5	0.001625
15.091667	0.5	0.001750
15.100000	0.5	0.001875
15.108333	0.5	0.001625
15.116667	0.5	0.001750
15.125000	0.5	0.001625
15.133333	0.5	0.001625
15.141667	0.5	0.001625
15.150000	0.5	0.001625
15.158333	0.5	0.001875
15.166667	0.5	0.001750
15.175000	0.5	0.001500
15.183333	0.5	0.001625
15.191667	0.5	0.002000
15.200000	0.5	0.002500
15.208333	0.5	0.002500
15.216667	0.5	0.002250
15.225000	0.5	0.002125
15.233333	0.5	0.002000
15.241667	0.5	0.002000
15.250000	0.5	0.002500
15.258333	0.5	0.002500
15.266667	0.5	0.002625
15.275000	0.5	0.002625
15.283333	0.5	0.002625
15.291667	0.5	0.002625
15.300000	0.5	0.003000
15.308333	0.5	0.003500
15.316667	0.5	0.003750
15.325000	0.5	0.003375
15.333333	0.5	0.004000
15.341667	0.5	0.004125
15.350000	0.5	0.004125
15.358333	0.5	0.004250
15.366667	0.5	0.004500
15.375000	0.5	0.004875
15.383333	0.5	0.005000
15.391667	0.5	0.004875
15.400000	0.5	0.005000
15.408333	0.5	0.005125
15.416667	0.5	0.005375
15.425000	0.5	0.005625
15.433333	0.5	0.005625
15.441667	0.5	0.005750
15.450000	0.5	0.006125
15.458333	0.5	0.006250
15.466667	0.5	0.006625
15.475000	0.5	0.007125
15.483333	0.5	0.007250
15.491667	0.5	0.007500
15.500000	0.5	0.007500
15.508333	0.5	0.007500
15.516667	0.5	0.007750
15.525000	0.5	0.008250
15.533333	0.5	0.008625
15.541667	0.5	0.008750
15.550000	0.5	0.009250
15.558333	0.5	0.009125
15.566667	0.5	0.009375
15.575000	0.5	0.009500
15.583333	0.5	0.009250
15.591667	0.5	0.008875
15.600000	0.5	0.008750
15.608333	0.5	0.008625
15.616667	0.5	0.008625
15.625000	0.5	0.008500
15.633333	0.5	0.008500
15.641667	0.5	0.008750
15.650000	0.5	0.008875
15.658333	0.5	0.009000
15.666667	0.5	0.009250
15.675000	0.5	0.009500
15.683333	0.5	0.009750
15.691667	0.5	0.009625
15.700000	0.5	0.009375
15.708333	0.5	0.009375
15.716667	0.5	0.009500
15.725000	0.5	0.009500
15.733333	0.5	0.009625
15.741667	0.5	0.009500
15.750000	0.5	0.009500
15.758333	0.5	0.009250
15.766667	0.5	0.009250
15.775000	0.5	0.009625
15.783333	0.5	0.009250
15.791667	0.5	0.009500
15.800000	0.5	0.009500
15.808333	0.5	0.009500
15.816667	0.5	0.008875
15.825000	0.5	0.008500
15.833333	0.5	0.008250
15.841667	0.5	0.008375
15.850000	0.5	0.008375
15.858333	0.5	0.008250
15.866667	0.5	0.008500
15.875000	0.5	0.008750
15.883333	0.5	0.008125
15.891667	0.5	0.007625
15.900000	0.5	0.007875
15.908333	0.5	0.008250
15.916667	0.5	0.008000
15.925000	0.5	0.007625
15.933333	0.5	0.007500
15.941667	0.5	0.007750
15.950000	0.5	0.007875
15.958333	0.5	0.007875
15.966667	0.5	0.008000
15.975000	0.5	0.008000
15.983333	0.5	0.007750
15.991667	0.5	0.007750
16.000000	0.5	0.007625
16.008333	0.5	0.006875
16.016667	0.5	0.006875
16.025000	0.5	0.006875
16.033333	0.5	0.006750
16.041667	0.5	0.006375
16.050000	0.5	0.005625
16.058333	0.5	0.004625
16.066667	0.5	0.004500
16.075000	0.5	0.004375
16.083333	0.5	0.004375
16.091667	0.5	0.004375
16.100000	0.5	0.004375
16.108333	0.5	0.004625
16.116667	0.5	0.004500
16.125000	0.5	0.004125
16.133333	0.5	0.004375
16.141667	0.5	0.004875
16.150000	0.5	0.005125
16.158333	0.5	0.005750
16.166667	0.5	0.006250
16.175000	0.5	0.006500
16.183333	0.5	0.006750
16.191667	0.5	0.006875
16.200000	0.5	0.007250
16.208333	0.5	0.007750
16.216667	0.5	0.008125
16.225000	0.5	0.008500
16.233333	0.5	0.009125
16.241667	0.5	0.009125
16.250000	0.5	0.009375
16.258333	0.5	0.009375
16.266667	0.5	0.009750
16.275000	0.5	0.010250
16.283333	0.5	0.010750
16.291667	0.5	0.011000
16.300000	0.5	0.010875
16.308333	0.5	0.010875
16.316667	0.5	0.011000
16.325000	0.5	0.011250
16.333333	0.5	0.011250
16.341667	0.5	0.011625
16.350000	0.5	0.011625
16.358333	0.5	0.011500
16.366667	0.5	0.011875
16.375000	0.5	0.012375
16.383333	0.5	0.012750
16.391667	0.5	0.013000
16.400000	0.5	0.013375
16.408333	0.5	0.013625
16.416667	0.5	0.014000
16.425000	0.5	0.014500
16.433333	0.5	0.014750
16.441667	0.5	0.015000
16.450000	0.5	0.014875
16.458333	0.5	0.014750
16.466667	0.5	0.014625
16.475000	0.5	0.014125
16.483333	0.5	0.014125
16.491667	0.5	0.014125
16.500000	0.5	0.014000
16.508333	0.5	0.014000
16.516667	0.5	0.014250
16.525000	0.5	0.014125
16.533333	0.5	0.014375
16.541667	0.5	0.014250
16.550000	0.5	0.014000
16.558333	0.5	0.013875
16.566667	0.5	0.013750
16.575000	0.5	0.013875
16.583333	0.5	0.013750
16.591667	0.5	0.013375
16.600000	0.5	0.013375
16.608333	0.5	0.013750
16.616667	0.5	0.014000
16.625000	0.5	0.013500
16.633333	0.5	0.013125
16.641667	0.5	0.012750
16.650000	0.5	0.013125
16.658333	0.5	0.013000
16.666667	0.5	0.013250
16.675000	0.5	0.013375
16.683333	0.5	0.013000
16.691667	0.5	0.012375
16.700000	0.5	0.011875
16.708333	0.5	0.011125
16.716667	0.5	0.010625
16.725000	0.5	0.010125
16.733333	0.5	0.009250
16.741667	0.5	0.008750
16.750000	0.5	0.008250
16.758333	0.5	0.007625
16.766667	0.5	0.007625
16.775000	0.5	0.007125
16.783333	0.5	0.006750
16.791667	0.5	0.006250
16.800000	0.5	0.005875
16.808333	0.5	0.006125
16.816667	0.5	0.006375
16.825000	0.5	0.006375
16.833333	0.5	0.006375
16.841667	0.5	0.006625
16.850000	0.5	0.006625
16.858333	0.5	0.006375
16.866667	0.5	0.006250
16.875000	0.5	0.006250
16.883333	0.5	0.006500
16.891667	0.5	0.006750
16.900000	0.5	0.006500
16.908333	0.5	0.006500
16.916667	0.5	0.006125
16.925000	0.5	0.006000
16.933333	0.5	0.006250
16.941667	0.5	0.006875
16.950000	0.5	0.007375
16.958333	0.5	0.007125
16.966667	0.5	0.006625
16.975000	0.5	0.006750
16.983333	0.5	0.007000
16.991667	0.5	0.007250
17.000000	0.5	0.006875
17.008333	0.5	0.006750
17.016667	0.5	0.006750
17.025000	0.5	0.007000
17.033333	0.5	0.006625
17.041667	0.5	0.006500
17.050000	0.5	0.006375
17.058333	0.5	0.006125
17.066667	0.5	0.005750
17.075000	0.5	0.005625
17.083333	0.5	0.005375
17.091667	0.5	0.004750
17.100000	0.5	0.004375
17.108333	0.5	0.003625
17.116667	0.5	0.003125
17.125000	0.5	0.002500
17.133333	0.5	0.001500
17.141667	0.5	0.000250
17.150000	0.5	-0.001375
17.158333	0.5	-0.003875
17.166667	0.5	-0.007000
17.175000	0.5	-0.009875
17.183333	0.5	-0.012750
17.191667	0.5	-0.015875
17.200000	0.5	-0.019000
17.208333	0.5	-0.022625
17.216667	0.5	-0.026375
17.225000	0.5	-0.030625
17.233333	0.5	-0.034625
17.241667	0.5	-0.038625
17.250000	0.5	-0.042500
17.258333	0.5	-0.046625
17.266667	0.5	-0.050750
17.275000	0.5	-0.054625
17.283333	0.5	-0.058750
17.291667	0.5	-0.062625
17.300000	0.5	-0.066375
17.308333	0.5	-0.070750
17.316667	0.5	-0.074000
17.325000	0.5	-0.077625
17.333333	0.5	-0.080500
17.341667	0.5	-0.082625
17.350000	0.5	-0.084375
17.358333	0.5	-0.085875
17.366667	0.5	-0.086875
17.375000	0.5	-0.087250
17.383333	0.5	-0.087625
17.391667	0.5	-0.087000
17.400000	0.5	-0.086375
17.408333	0.5	-0.085250
17.416667	0.5	-0.083625
17.425000	0.5	-0.081125
17.433333	0.5	-0.078875
17.441667	0.5	-0.075750
17.450000	0.5	-0.072250
17.458333	0.5	-0.068750
17.466667	0.5	-0.065000
17.475000	0.5	-0.061375
17.483333	0.5	-0.058000
17.491667	0.5	-0.054375
17.500000	0.5	-0.050750
17.508333	0.5	-0.046875
17.516667	0.5	-0.043375
17.525000	0.5	-0.040000
17.533333	0.5	-0.036250
17.541667	0.5	-0.032750
17.550000	0.5	-0.029500
17.558333	0.5	-0.026500
17.566667	0.5	-0.023750
17.575000	0.5	-0.021500
17.583333	0.5	-0.019625
17.591667	0.5	-0.017750
17.600000	0.5	-0.015750
17.608333	0.5	-0.013875
17.616667	0.5	-0.012125
17.625000	0.5	-0.011250
17.633333	0.5	-0.010500
17.641667	0.5	-0.009500
17.650000	0.5	-0.008375
17.658333	0.5	-0.006875
17.666667	0.5	-0.005625
17.675000	0.5	-0.004000
17.683333	0.5	-0.002875
17.691667	0.5	-0.002000
17.700000	0.5	-0.001125
17.708333	0.5	-0.000250
17.716667	0.5	0.000000
17.725000	0.5	0.000250
17.733333	0.5	0.000375
17.741667	0.5	0.000750
17.750000	0.5	0.001000
17.758333	0.5	0.001000
17.766667	0.5	0.000750
17.775000	0.5	0.001000
17.783333	0.5	0.000750
17.791667	0.5	0.001125
17.800000	0.5	0.001375
17.808333	0.5	0.001375
17.816667	0.5	0.001250
17.825000	0.5	0.001250
17.833333	0.5	0.001375
17.841667	0.5	0.002125
17.850000	0.5	0.002250
17.858333	0.5	0.002625
17.866667	0.5	0.002750
17.875000	0.5	0.003000
17.883333	0.5	0.003500
17.891667	0.5	0.003750
17.900000	0.5	0.004000
17.908333	0.5	0.004500
17.916667	0.5	0.004750
17.925000	0.5	0.004375
17.933333	0.5	0.004125
17.941667	0.5	0.004125
17.950000	0.5	0.003875
17.958333	0.5	0.003750
17.966667	0.5	0.004000
17.975000	0.5	0.003875
17.983333	0.5	0.003250
17.991667	0.5	0.003000
18.000000	0.5	0.002875
18.008333	0.5	0.002750
18.016667	0.5	0.002125
18.025000	0.5	0.001125
18.033333	0.5	0.000500
18.041667	0.5	0.000125
18.050000	0.5	-0.000250
18.058333	0.5	-0.000500
18.066667	0.5	-0.001000
18.075000	0.5	-0.001250
18.083333	0.5	-0.001375
18.091667	0.5	-0.001250
18.100000	0.5	-0.001125
18.108333	0.5	-0.001125
18.116667	0.5	-0.001500
18.125000	0.5	-0.002000
18.133333	0.5	-0.002250
18.141667	0.5	-0.002875
18.150000	0.5	-0.003375
18.158333	0.5	-0.004250
18.166667	0.5	-0.005125
18.175000	0.5	-0.006250
18.183333	0.5	-0.007250
18.191667	0.5	-0.008000
18.200000	0.5	-0.008625
18.208333	0.5	-0.009625
18.216667	0.5	-0.011125
18.225000	0.5	-0.012125
18.233333	0.5	-0.013000
18.241667	0.5	-0.014625
18.250000	0.5	-0.016000
18.258333	0.5	-0.017375
18.266667	0.5	-0.018625
18.275000	0.5	-0.020000
18.283333	0.5	-0.021125
18.291667	0.5	-0.022625
18.300000	0.5	-0.024250
18.308333	0.5	-0.026000
18.316667	0.5	-0.027250
18.325000	0.5	-0.028500
18.333333	0.5	-0.030000
18.341667	0.5	-0.031250
18.350000	0.5	-0.032625
18.358333	0.5	-0.033875
18.366667	0.5	-0.035500
18.375000	0.5	-0.036750
18.383333	0.5	-0.038375
18.391667	0.5	-0.039750
18.400000	0.5	-0.041125
18.408333	0.5	-0.042875
18.416667	0.5	-0.044625
18.425000	0.5	-0.045750
18.433333	0.5	-0.046750
18.441667	0.5	-0.047375
18.450000	0.5	-0.048000
18.458333	0.5	-0.047875
18.466667	0.5	-0.047625
18.475000	0.5	-0.047500
18.483333	0.5	-0.047125
18.491667	0.5	-0.046625
18.500000	0.5	-0.045875
18.508333	0.5	-0.045500
18.516667	0.5	-0.043875
18.525000	0.5	-0.042500
18.533333	0.5	-0.041250
18.541667	0.5	-0.040375
18.550000	0.5	-0.038875
18.558333	0.5	-0.037375
18.566667	0.5	-0.035750
18.575000	0.5	-0.034375
18.583333	0.5	-0.033375
18.591667	0.5	-0.032125
18.600000	0.5	-0.030500
18.608333	0.5	-0.029125
18.616667	0.5	-0.028125
18.625000	0.5	-0.026875
18.633333	0.5	-0.025750
18.641667	0.5	-0.024125
18.650000	0.5	-0.022625
18.658333	0.5	-0.021125
18.666667	0.5	-0.019875
18.675000	0.5	-0.018750
18.683333	0.5	-0.017625
18.691667	0.5	-0.016875
18.700000	0.5	-0.016125
18.708333	0.5	-0.015250
18.716667	0.5	-0.014375
18.725000	0.5	-0.013750
18.733333	0.5	-0.013750
18.741667	0.5	-0.013375
18.750000	0.5	-0.013000
18.758333	0.5	-0.012500
18.766667	0.5	-0.012125
18.775000	0.5	-0.012000
18.783333	0.5	-0.011875
18.791667	0.5	-0.011750
18.800000	0.5	-0.011625
18.808333	0.5	-0.010875
18.816667	0.5	-0.010375
18.825000	0.5	-0.010125
18.833333	0.5	-0.010250
18.841667	0.5	-0.010250
18.850000	0.5	-0.010250
18.858333	0.5	-0.010625
18.866667	0.5	-0.011125
18.875000	0.5	-0.011750
18.883333	0.5	-0.012500
18.891667	0.5	-0.012875
18.900000	0.5	-0.013500
18.908333	0.5	-0.013625
18.916667	0.5	-0.014125
18.925000	0.5	-0.014500
18.933333	0.5	-0.014875
18.941667	0.5	-0.014625
18.950000	0.5	-0.014625
18.958333	0.5	-0.014625
18.966667	0.5	-0.014875
18.975000	0.5	-0.015250
18.983333	0.5	-0.016125
18.991667	0.5	-0.016875
19.000000	0.5	-0.017500
19.008333	0.5	-0.018125
19.016667	0.5	-0.018750
19.025000	0.5	-0.019750
19.033333	0.5	-0.020625
19.041667	0.5	-0.021125
19.050000	0.5	-0.021625
19.058333	0.5	-0.022250
19.066667	0.5	-0.022500
19.075000	0.5	-0.022625
19.083333	0.5	-0.023500
19.091667	0.5	-0.024250
19.100000	0.5	-0.025125
19.108333	0.5	-0.025500
19.116667	0.5	-0.026125
19.125000	0.5	-0.026500
19.133333	0.5	-0.027125
19.141667	0.5	-0.028000
19.150000	0.5	-0.028625
19.158333	0.5	-0.028875
19.166667	0.5	-0.029750
19.175000	0.5	-0.030125
19.183333	0.5	-0.030625
19.191667	0.5	-0.031125
19.200000	0.5	-0.031375
19.208333	0.5	-0.031750
19.216667	0.5	-0.032375
19.225000	0.5	-0.032750
19.233333	0.5	-0.033125
19.241667	0.5	-0.033875
19.250000	0.5	-0.034500
19.258333	0.5	-0.035125
19.266667	0.5	-0.036750
19.275000	0.5	-0.037750
19.283333	0.5	-0.038250
19.291667	0.5	-0.038625
19.300000	0.5	-0.039000
19.308333	0.5	-0.039125
19.316667	0.5	-0.039875
19.325000	0.5	-0.040500
19.333333	0.5	-0.040375
19.341667	0.5	-0.040250
19.350000	0.5	-0.041000
19.358333	0.5	-0.040625
19.366667	0.5	-0.040125
19.375000	0.5	-0.039875
19.383333	0.5	-0.039750
19.391667	0.5	-0.039750
19.400000	0.5	-0.040125
19.408333	0.5	-0.040125
19.416667	0.5	-0.039750
19.425000	0.5	-0.039625
19.433333	0.5	-0.040000
19.441667	0.5	-0.039500
19.450000	0.5	-0.039125
19.458333	0.5	-0.039000
19.466667	0.5	-0.038625
19.475000	0.5	-0.038875
19.483333	0.5	-0.038250
19.491667	0.5	-0.038125
19.500000	0.5	-0.037875
19.508333	0.5	-0.037625
19.516667	0.5	-0.037250
19.525000	0.5	-0.037625
19.533333	0.5	-0.037750
19.541667	0.5	-0.037625
19.550000	0.5	-0.037000
19.558333	0.5	-0.036625
19.566667	0.5	-0.036375
19.575000	0.5	-0.035875
19.583333	0.5	-0.035500
19.591667	0.5	-0.035000
19.600000	0.5	-0.034875
19.608333	0.5	-0.034750
19.616667	0.5	-0.033875
19.625000	0.5	-0.033625
19.633333	0.5	-0.033250
19.641667	0.5	-0.033125
19.650000	0.5	-0.033250
19.658333	0.5	-0.033125
19.666667	0.5	-0.032750
19.675000	0.5	-0.032625
19.683333	0.5	-0.032750
19.691667	0.5	-0.032875
19.700000	0.5	-0.033250
19.708333	0.5	-0.034125
19.716667	0.5	-0.034625
19.725000	0.5	-0.035875
19.733333	0.5	-0.036125
19.741667	0.5	-0.036000
19.750000	0.5	-0.035875
19.758333	0.5	-0.036000
19.766667	0.5	-0.036250
19.775000	0.5	-0.036375
19.783333	0.5	-0.035375
19.791667	0.5	-0.035000
19.800000	0.5	-0.034500
19.808333	0.5	-0.033875
19.816667	0.5	-0.033625
19.825000	0.5	-0.033750
19.833333	0.5	-0.033375
19.841667	0.5	-0.033250
19.850000	0.5	-0.033000
19.858333	0.5	-0.033125
19.866667	0.5	-0.032625
19.875000	0.5	-0.032375
19.883333	0.5	-0.032125
19.891667	0.5	-0.031625
19.900000	0.5	-0.031000
19.908333	0.5	-0.030750
19.916667	0.5	-0.030625
19.925000	0.5	-0.030500
19.933333	0.5	-0.030375
19.941667	0.5	-0.029625
19.950000	0.5	-0.028875
19.958333	0.5	-0.028500
19.966667	0.5	-0.028000
19.975000	0.5	-0.027125
19.983333	0.5	-0.026750
19.991667	0.5	-0.026250
20.000000	0.5	-0.025875
20.008333	0.5	-0.025500
20.016667	0.5	-0.025250
20.025000	0.5	-0.025125
20.033333	0.5	-0.024875
20.041667	0.5	-0.024250
20.050000	0.5	-0.024000
20.058333	0.5	-0.023500
20.066667	0.5	-0.022875
20.075000	0.5	-0.023000
20.083333	0.5	-0.023125
20.091667	0.5	-0.023500
20.100000	0.5	-0.024250
20.108333	0.5	-0.024750
20.116667	0.5	-0.025125
20.125000	0.5	-0.025625
20.133333	0.5	-0.025625
20.141667	0.5	-0.025625
20.150000	0.5	-0.025750
20.158333	0.5	-0.025875
20.166667	0.5	-0.025750
20.175000	0.5	-0.026125
20.183333	0.5	-0.026500
20.191667	0.5	-0.027000
20.200000	0.5	-0.026750
20.208333	0.5	-0.026000
20.216667	0.5	-0.025875
20.225000	0.5	-0.025875
20.233333	0.5	-0.025750
20.241667	0.5	-0.025375
20.250000	0.5	-0.025500
20.258333	0.5	-0.025750
20.266667	0.5	-0.025375
20.275000	0.5	-0.025250
20.283333	0.5	-0.024750
20.291667	0.5	-0.024750
20.300000	0.5	-0.024750
20.308333	0.5	-0.024750
20.316667	0.5	-0.024750
20.325000	0.5	-0.024250
20.333333	0.5	-0.023875
20.341667	0.5	-0.023625
20.350000	0.5	-0.023000
20.358333	0.5	-0.022375
20.366667	0.5	-0.021625
20.375000	0.5	-0.020750
20.383333	0.5	-0.019750
20.391667	0.5	-0.018875
20.400000	0.5	-0.017500
20.408333	0.5	-0.015750
20.416667	0.5	-0.014500
20.425000	0.5	-0.012625
20.433333	0.5	-0.010250
20.441667	0.5	-0.007750
20.450000	0.5	-0.005000
20.458333	0.5	-0.002000
20.466667	0.5	0.001750
20.475000	0.5	0.005250
20.483333	0.5	0.009125
20.491667	0.5	0.013375
20.500000	0.5	0.018875
20.508333	0.5	0.024250
20.516667	0.5	0.030000
20.525000	0.5	0.036500
20.533333	0.5	0.043000
20.541667	0.5	0.049375
20.550000	0.5	0.057125
20.558333	0.5	0.065000
20.566667	0.5	0.073125
20.575000	0.5	0.081375
20.583333	0.5	0.089875
20.591667	0.5	0.098625
20.600000	0.5	0.107125
20.608333	0.5	0.116625
20.616667	0.5	0.125625
20.625000	0.5	0.134750
20.633333	0.5	0.144000
20.641667	0.5	0.153000
20.650000	0.5	0.161250
20.658333	0.5	0.169250
20.666667	0.5	0.177250
20.675000	0.5	0.184500
20.683333	0.5	0.190875
20.691667	0.5	0.197375
20.700000	0.5	0.202875
20.708333	0.5	0.207875
20.716667	0.5	0.211875
20.725000	0.5	0.215000
20.733333	0.5	0.217250
20.741667	0.5	0.218875
20.750000	0.5	0.219250
20.758333	0.5	0.218875
20.766667	0.5	0.217875
20.775000	0.5	0.215750
20.783333	0.5	0.212625
20.791667	0.5	0.208250
20.800000	0.5	0.203625
20.808333	0.5	0.198500
20.816667	0.5	0.193000
20.825000	0.5	0.186750
20.833333	0.5	0.179750
20.841667	0.5	0.172375
20.850000	0.5	0.164375
20.858333	0.5	0.156375
20.866667	0.5	0.148125
20.875000	0.5	0.140375
20.883333	0.5	0.132250
20.891667	0.5	0.124375
20.900000	0.5	0.116375
20.908333	0.5	0.108625
20.916667	0.5	0.100500
20.925000	0.5	0.092500
20.933333	0.5	0.085000
20.941667	0.5	0.078125
20.950000	0.5	0.070750
20.958333	0.5	0.063625
20.966667	0.5	0.057125
20.975000	0.5	0.051125
20.983333	0.5	0.045375
20.991667	0.5	0.040250
21.000000	0.5	0.035250
21.008333	0.5	0.030500
21.016667	0.5	0.026375
21.025000	0.5	0.022500
21.033333	0.5	0.019000
21.041667	0.5	0.015750
21.050000	0.5	0.013000
21.058333	0.5	0.010750
21.066667	0.5	0.008000
21.075000	0.5	0.005625
21.083333	0.5	0.003500
21.091667	0.5	0.001875
21.100000	0.5	0.000250
21.108333	0.5	-0.001000
21.116667	0.5	-0.002125
21.125000	0.5	-0.003625
21.133333	0.5	-0.004875
21.141667	0.5	-0.005875
21.150000	0.5	-0.007000
21.158333	0.5	-0.007625
21.166667	0.5	-0.008250
21.175000	0.5	-0.009250
21.183333	0.5	-0.010125
21.191667	0.5	-0.011000
21.200000	0.5	-0.011250
21.208333	0.5	-0.011125
21.216667	0.5	-0.011000
21.225000	0.5	-0.011125
21.233333	0.5	-0.011125
21.241667	0.5	-0.011250
21.250000	0.5	-0.011375
21.258333	0.5	-0.011375
21.266667	0.5	-0.011625
21.275000	0.5	-0.011875
21.283333	0.5	-0.012000
21.291667	0.5	-0.012125
21.300000	0.5	-0.012000
21.308333	0.5	-0.012500
21.316667	0.5	-0.012750
21.325000	0.5	-0.012875
21.333333	0.5	-0.013000
21.341667	0.5	-0.013125
21.350000	0.5	-0.013125
21.358333	0.5	-0.013250
21.366667	0.5	-0.013625
21.375000	0.5	-0.013875
21.383333	0.5	-0.013750
21.391667	0.5	-0.014000
21.400000	0.5	-0.014750
21.408333	0.5	-0.015125
21.416667	0.5	-0.015250
21.425000	0.5	-0.015625
21.433333	0.5	-0.016125
21.441667	0.5	-0.016125
21.450000	0.5	-0.016125
21.458333	0.5	-0.016000
21.466667	0.5	-0.016125
21.475000	0.5	-0.016500
21.483333	0.5	-0.016875
21.491667	0.5	-0.017250
21.500000	0.5	-0.017625
21.508333	0.5	-0.017750
21.516667	0.5	-0.017625
21.525000	0.5	-0.017375
21.533333	0.5	-0.017500
21.541667	0.5	-0.017500
21.550000	0.5	-0.017375
21.558333	0.5	-0.017250
21.566667	0.5	-0.017375
21.575000	0.5	-0.017750
21.583333	0.5	-0.017500
21.591667	0.5	-0.017875
21.600000	0.5	-0.017625
21.608333	0.5	-0.017375
21.616667	0.5	-0.017000
21.625000	0.5	-0.016875
21.633333	0.5	-0.016625
21.641667	0.5	-0.016500
21.650000	0.5	-0.016375
21.658333	0.5	-0.016375
21.666667	0.5	-0.016625
21.675000	0.5	-0.016625
21.683333	0.5	-0.016875
21.691667	0.5	-0.017250
21.700000	0.5	-0.017250
21.708333	0.5	-0.017250
21.716667	0.5	-0.016625
21.725000	0.5	-0.016250
21.733333	0.5	-0.015750
21.741667	0.5	-0.015250
21.750000	0.5	-0.014875
21.758333	0.5	-0.014750
21.766667	0.5	-0.014625
21.775000	0.5	-0.014250
21.783333	0.5	-0.014625
21.791667	0.5	-0.014875
21.800000	0.5	-0.015125
21.808333	0.5	-0.015000
21.816667	0.5	-0.014875
21.825000	0.5	-0.014625
21.833333	0.5	-0.014625
21.841667	0.5	-0.014625
21.850000	0.5	-0.014375
21.858333	0.5	-0.014125
21.866667	0.5	-0.013750
21.875000	0.5	-0.013875
21.883333	0.5	-0.013625
21.891667	0.5	-0.012875
21.900000	0.5	-0.012625
21.908333	0.5	-0.012500
21.916667	0.5	-0.012375
21.925000	0.5	-0.012000
21.933333	0.5	-0.011250
21.941667	0.5	-0.010875
21.950000	0.5	-0.010500
21.958333	0.5	-0.010500
21.966667	0.5	-0.010000
21.975000	0.5	-0.010000
21.983333	0.5	-0.010125
21.991667	0.5	-0.009875
22.000000	0.5	-0.009500
22.008333	0.5	-0.008625
22.016667	0.5	-0.008125
22.025000	0.5	-0.007750
22.033333	0.5	-0.007750
22.041667	0.5	-0.007375
22.050000	0.5	-0.006875
22.058333	0.5	-0.006750
22.066667	0.5	-0.006250
22.075000	0.5	-0.006000
22.083333	0.5	-0.005625
22.091667	0.5	-0.005125
22.100000	0.5	-0.004500
22.108333	0.5	-0.004125
22.116667	0.5	-0.003875
22.125000	0.5	-0.003500
22.133333	0.5	-0.003125
22.141667	0.5	-0.002500
22.150000	0.5	-0.002375
22.158333	0.5	-0.002375
22.166667	0.5	-0.002000
22.175000	0.5	-0.001375
22.183333	0.5	-0.001000
22.191667	0.5	-0.000500
22.200000	0.5	-0.000250
22.208333	0.5	0.000125
22.216667	0.5	0.000500
22.225000	0.5	0.000250
22.233333	0.5	0.000125
22.241667	0.5	0.000125
22.250000	0.5	0.000250
22.258333	0.5	0.000875
22.266667	0.5	0.001000
22.275000	0.5	0.000875
22.283333	0.5	0.001375
22.291667	0.5	0.001250
22.300000	0.5	0.001000
22.308333	0.5	0.001000
22.316667	0.5	0.001625
22.325000	0.5	0.001875
22.333333	0.5	0.002250
22.341667	0.5	0.002375
22.350000	0.5	0.002625
22.358333	0.5	0.002375
22.366667	0.5	0.002500
22.375000	0.5	0.002625
22.383333	0.5	0.003000
22.391667	0.5	0.003125
22.400000	0.5	0.003250
22.408333	0.5	0.003375
22.416667	0.5	0.003250
22.425000	0.5	0.003625
22.433333	0.5	0.003875
22.441667	0.5	0.004375
22.450000	0.5	0.004375
22.458333	0.5	0.004250
22.466667	0.5	0.004625
22.475000	0.5	0.004750
22.483333	0.5	0.004750
22.491667	0.5	0.005000
22.500000	0.5	0.005250
22.508333	0.5	0.005375
22.516667	0.5	0.005375
22.525000	0.5	0.005250
22.533333	0.5	0.005625
22.541667	0.5	0.006250
22.550000	0.5	0.006500
22.558333	0.5	0.006500
22.566667	0.5	0.006500
22.575000	0.5	0.007000
22.583333	0.5	0.006750
22.591667	0.5	0.007000
22.600000	0.5	0.007250
22.608333	0.5	0.007000
22.616667	0.5	0.006750
22.625000	0.5	0.006750
22.633333	0.5	0.007000
22.641667	0.5	0.007250
22.650000	0.5	0.007375
22.658333	0.5	0.007625
22.666667	0.5	0.007750
22.675000	0.5	0.007750
22.683333	0.5	0.007375
22.691667	0.5	0.006875
22.700000	0.5	0.006875
22.708333	0.5	0.007375
22.716667	0.5	0.007625
22.725000	0.5	0.007875
22.733333	0.5	0.008125
22.741667	0.5	0.007875
22.750000	0.5	0.008125
22.758333	0.5	0.008375
22.766667	0.5	0.008375
22.775000	0.5	0.008500
22.783333	0.5	0.008250
22.791667	0.5	0.008375
22.800000	0.5	0.008375
22.808333	0.5	0.008375
22.816667	0.5	0.008875
22.825000	0.5	0.009375
22.833333	0.5	0.009875
22.841667	0.5	0.009875
22.850000	0.5	0.009750
22.858333	0.5	0.009750
22.866667	0.5	0.010000
22.875000	0.5	0.010500
22.883333	0.5	0.011125
22.891667	0.5	0.011500
22.900000	0.5	0.011750
22.908333	0.5	0.012250
22.916667	0.5	0.012125
22.925000	0.5	0.012250
22.933333	0.5	0.012500
22.941667	0.5	0.012750
22.950000	0.5	0.012875
22.958333	0.5	0.012875
22.966667	0.5	0.013125
22.975000	0.5	0.013500
22.983333	0.5	0.013125
22.991667	0.5	0.013000
23.000000	0.5	0.012875
23.008333	0.5	0.012750
23.016667	0.5	0.012750
23.025000	0.5	0.012875
23.033333	0.5	0.013000
23.041667	0.5	0.012625
23.050000	0.5	0.012375
23.058333	0.5	0.012500
23.066667	0.5	0.012375
23.075000	0.5	0.012250
23.083333	0.5	0.012000
23.091667	0.5	0.011750
23.100000	0.5	0.011500
23.108333	0.5	0.011250
23.116667	0.5	0.011000
23.125000	0.5	0.011125
23.133333	0.5	0.010875
23.141667	0.5	0.010625
23.150000	0.5	0.010375
23.158333	0.5	0.010000
23.166667	0.5	0.009750
23.175000	0.5	0.009375
23.183333	0.5	0.009250
23.191667	0.5	0.008875
23.200000	0.5	0.008500
23.208333	0.5	0.008125
23.216667	0.5	0.008250
23.225000	0.5	0.008500
23.233333	0.5	0.008250
23.241667	0.5	0.007875
23.250000	0.5	0.007375
23.258333	0.5	0.007125
23.266667	0.5	0.006750
23.275000	0.5	0.006500
23.283333	0.5	0.006250
23.291667	0.5	0.006250
23.300000	0.5	0.006375
23.308333	0.5	0.006250
23.316667	0.5	0.006250
23.325000	0.5	0.006250
23.333333	0.5	0.005750
23.341667	0.5	0.005500
23.350000	0.5	0.005500
23.358333	0.5	0.005375
23.366667	0.5	0.005250
23.375000	0.5	0.005000
23.383333	0.5	0.004625
23.391667	0.5	0.004625
23.400000	0.5	0.004750
23.408333	0.5	0.005125
23.416667	0.5	0.005125
23.425000	0.5	0.005250
23.433333	0.5	0.005125
23.441667	0.5	0.005125
23.450000	0.5	0.005125
23.458333	0.5	0.005500
23.466667	0.5	0.005625
23.475000	0.5	0.005875
23.483333	0.5	0.005750
23.491667	0.5	0.005625
23.500000	0.5	0.005500
23.508333	0.5	0.005375
23.516667	0.5	0.005250
23.525000	0.5	0.004875
23.533333	0.5	0.004875
23.541667	0.5	0.005250
23.550000	0.5	0.005250
23.558333	0.5	0.004625
23.566667	0.5	0.004875
23.575000	0.5	0.005250
23.583333	0.5	0.005000
23.591667	0.5	0.004750
23.600000	0.5	0.004875
23.608333	0.5	0.005125
23.616667	0.5	0.005375
23.625000	0.5	0.005375
23.633333	0.5	0.005125
23.641667	0.5	0.005000
23.650000	0.5	0.004750
23.658333	0.5	0.004750
23.666667	0.5	0.004500
23.675000	0.5	0.004625
23.683333	0.5	0.004750
23.691667	0.5	0.004875
23.700000	0.5	0.005125
23.708333	0.5	0.004750
23.716667	0.5	0.004500
23.725000	0.5	0.004375
23.733333	0.5	0.004125
23.741667	0.5	0.003750
23.750000	0.5	0.004125
23.758333	0.5	0.004500
23.766667	0.5	0.004500
23.775000	0.5	0.004250
23.783333	0.5	0.003875
23.791667	0.5	0.003625
23.800000	0.5	0.003250
23.808333	0.5	0.003000
23.816667	0.5	0.002875
23.825000	0.5	0.003125
23.833333	0.5	0.003000
23.841667	0.5	0.002500
23.850000	0.5	0.002500
23.858333	0.5	0.002500
23.866667	0.5	0.002875
23.875000	0.5	0.002875
23.883333	0.5	0.002750
23.891667	0.5	0.002375
23.900000	0.5	0.002125
23.908333	0.5	0.002125
23.916667	0.5	0.002000
23.925000	0.5	0.001750
23.933333	0.5	0.001625
23.941667	0.5	0.002000
23.950000	0.5	0.002000
23.958333	0.5	0.002000
23.966667	0.5	0.001875
23.975000	0.5	0.001625
23.983333	0.5	0.001500
23.991667	0.5	0.001750
24.000000	0.5	0.002125
24.008333	0.5	0.002375
24.016667	0.5	0.002375
24.025000	0.5	0.002375
24.033333	0.5	0.003000
24.041667	0.5	0.002875
24.050000	0.5	0.003125
24.058333	0.5	0.003625
24.066667	0.5	0.003625
24.075000	0.5	0.003500
24.083333	0.5	0.003875
24.091667	0.5	0.004125
24.100000	0.5	0.004750
24.108333	0.5	0.004875
24.116667	0.5	0.005000
24.125000	0.5	0.005000
24.133333	0.5	0.004875
24.141667	0.5	0.005375
24.150000	0.5	0.005750
24.158333	0.5	0.006125
24.166667	0.5	0.006250
24.175000	0.5	0.006500
24.183333	0.5	0.006625
24.191667	0.5	0.006875
24.200000	0.5	0.006875
24.208333	0.5	0.006750
24.216667	0.5	0.006500
24.225000	0.5	0.006250
24.233333	0.5	0.006750
24.241667	0.5	0.006875
24.250000	0.5	0.007000
24.258333	0.5	0.006625
24.266667	0.5	0.006250
24.275000	0.5	0.006250
24.283333	0.5	0.006625
24.291667	0.5	0.006625
24.300000	0.5	0.006000
24.308333	0.5	0.005875
24.316667	0.5	0.005875
24.325000	0.5	0.005500
24.333333	0.5	0.004750
24.341667	0.5	0.004375
24.350000	0.5	0.004250
24.358333	0.5	0.004125
24.366667	0.5	0.004375
24.375000	0.5	0.003625
24.383333	0.5	0.003375
24.391667	0.5	0.003125
24.400000	0.5	0.002750
24.408333	0.5	0.002625
24.416667	0.5	0.002500
24.425000	0.5	0.002125
24.433333	0.5	0.001875
24.441667	0.5	0.002125
24.450000	0.5	0.001875
24.458333	0.5	0.001250
24.466667	0.5	0.000875
24.475000	0.5	0.000250
24.483333	0.5	0.000000
24.491667	0.5	0.000125
24.500000	0.5	0.000000
24.508333	0.5	-0.000250
24.516667	0.5	-0.000625
24.525000	0.5	-0.000875
24.533333	0.5	-0.001250
24.541667	0.5	-0.001375
24.550000	0.5	-0.001750
24.558333	0.5	-0.001875
24.566667	0.5	-0.002000
24.575000	0.5	-0.001875
24.583333	0.5	-0.001500
24.591667	0.5	-0.001375
24.600000	0.5	-0.001500
24.608333	0.5	-0.001750
24.616667	0.5	-0.001625
24.625000	0.5	-0.001625
24.633333	0.5	-0.002000
24.641667	0.5	-0.002250
24.650000	0.5	-0.002875
24.658333	0.5	-0.002750
24.666667	0.5	-0.002500
24.675000	0.5	-0.002375
24.683333	0.5	-0.002625
24.691667	0.5	-0.002375
24.700000	0.5	-0.002375
24.708333	0.5	-0.002125
24.716667	0.5	-0.002125
24.725000	0.5	-0.002125
24.733333	0.5	-0.002250
24.741667	0.5	-0.002250
24.750000	0.5	-0.002250
24.758333	0.5	-0.002375
24.766667	0.5	-0.002125
24.775000	0.5	-0.002000
24.783333	0.5	-0.001750
24.791667	0.5	-0.001125
24.800000	0.5	-0.000625
24.808333	0.5	-0.000875
24.816667	0.5	-0.001000
24.825000	0.5	-0.001125
24.833333	0.5	-0.001000
24.841667	0.5	-0.000375
24.850000	0.5	-0.000125
24.858333	0.5	0.000000
24.866667	0.5	0.000750
24.875000	0.5	0.001250
24.883333	0.5	0.001375
24.891667	0.5	0.001500
24.900000	0.5	0.002000
24.908333	0.5	0.002625
24.916667	0.5	0.003250
24.925000	0.5	0.003625
24.933333	0.5	0.003625
24.941667	0.5	0.003750
24.950000	0.5	0.003750
24.958333	0.5	0.003625
24.966667	0.5	0.004000
24.975000	0.5	0.004250
24.983333	0.5	0.004500
24.991667	0.5	0.004500
25.000000	0.5	0.004625
