# Supplementary material for: Dynamic character displacement among a pair of bacterial phyllosphere commensals in situ
Source: Nat Commun. 2022 May 20;13:2836. doi: 10.1038/s41467-022-30469-3 (PMC9123166; doi:10.1038/s41467-022-30469-3)
Supplement: Supplementary file 11 — Source Data [file 41467_2022_30469_MOESM11_ESM.zip › Source Data/Supplementary Figure 5/Glucose+Galactose t1 a.txt]

File Path	chrom://marshall/Chromeleon7/HPLC_Ultimate_3000/Users/helucas/20200720_OrganicAcids_CCR_L257.seq/339.smp/RI_1.channel/RI_1.chm
Channel	RI_1

Injection Information:
Data Vault	Chromeleon7
Injection	GG_t1_a_II
Injection Number	157
Position	GD5
Comment	
Processing Method	Quantitative
Instrument Method	20200525_Rezex_ROA_OrganicAcid_600uL_2500uM_H2SO4_50A_50D
Type	Unknown
Status	Finished
Injection Date	7/23/2020
Injection Time	4:13:00 PM
Injection Volume (µl)	10.000
Dilution Factor	1.0000
Weight	1.0000

Chromatogram Data Information:
Time Min. (min)	0.000000
Time Max. (min)	25.000000
Data Points	3001
Detector	RI
Generating Data System	Chromeleon 7.2.5.9507
Exporting Data System	Chromeleon 7.2.8.0
Operator	Instrument Controller
Signal Quantity	Refractive 
Signal Unit	µRIU
Signal Min.	-2.685375
Signal Max.	24.620875
Channel	RI_1
Driver Name	RID520Driver.dll
Channel Type	Evaluation
Min. Step (s)	0.5
Max. Step (s)	0.5
Average Step (s)	0.5

Signal Parameter Information:
Signal Info	

Chromatogram Data:
Time (min)	Step (s)	Value (µRIU)
0.000000	n.a.	-0.008750
0.008333	0.5	-0.008625
0.016667	0.5	-0.008250
0.025000	0.5	-0.008000
0.033333	0.5	-0.008375
0.041667	0.5	-0.008250
0.050000	0.5	-0.008125
0.058333	0.5	-0.008250
0.066667	0.5	-0.008000
0.075000	0.5	-0.008250
0.083333	0.5	-0.008500
0.091667	0.5	-0.008250
0.100000	0.5	-0.008250
0.108333	0.5	-0.007875
0.116667	0.5	-0.008000
0.125000	0.5	-0.008250
0.133333	0.5	-0.008000
0.141667	0.5	-0.008000
0.150000	0.5	-0.007875
0.158333	0.5	-0.007875
0.166667	0.5	-0.007750
0.175000	0.5	-0.007750
0.183333	0.5	-0.007750
0.191667	0.5	-0.007875
0.200000	0.5	-0.007750
0.208333	0.5	-0.007875
0.216667	0.5	-0.007750
0.225000	0.5	-0.007375
0.233333	0.5	-0.007500
0.241667	0.5	-0.007250
0.250000	0.5	-0.006875
0.258333	0.5	-0.006625
0.266667	0.5	-0.006125
0.275000	0.5	-0.006250
0.283333	0.5	-0.005875
0.291667	0.5	-0.005125
0.300000	0.5	-0.005000
0.308333	0.5	-0.004500
0.316667	0.5	-0.004625
0.325000	0.5	-0.004375
0.333333	0.5	-0.004250
0.341667	0.5	-0.004500
0.350000	0.5	-0.004375
0.358333	0.5	-0.004375
0.366667	0.5	-0.004125
0.375000	0.5	-0.004375
0.383333	0.5	-0.004125
0.391667	0.5	-0.004125
0.400000	0.5	-0.003625
0.408333	0.5	-0.003250
0.416667	0.5	-0.003250
0.425000	0.5	-0.002750
0.433333	0.5	-0.002500
0.441667	0.5	-0.002125
0.450000	0.5	-0.002000
0.458333	0.5	-0.001375
0.466667	0.5	-0.001125
0.475000	0.5	-0.001000
0.483333	0.5	-0.001000
0.491667	0.5	-0.000875
0.500000	0.5	-0.000750
0.508333	0.5	-0.000375
0.516667	0.5	-0.000375
0.525000	0.5	-0.000625
0.533333	0.5	-0.000375
0.541667	0.5	-0.000625
0.550000	0.5	-0.000375
0.558333	0.5	-0.000125
0.566667	0.5	0.000125
0.575000	0.5	0.000250
0.583333	0.5	0.000250
0.591667	0.5	0.000500
0.600000	0.5	0.000750
0.608333	0.5	0.001125
0.616667	0.5	0.001000
0.625000	0.5	0.000625
0.633333	0.5	0.000750
0.641667	0.5	0.000750
0.650000	0.5	0.000875
0.658333	0.5	0.000625
0.666667	0.5	0.000625
0.675000	0.5	0.001125
0.683333	0.5	0.001500
0.691667	0.5	0.001250
0.700000	0.5	0.001500
0.708333	0.5	0.001875
0.716667	0.5	0.002125
0.725000	0.5	0.002250
0.733333	0.5	0.001875
0.741667	0.5	0.001375
0.750000	0.5	0.001500
0.758333	0.5	0.001500
0.766667	0.5	0.001375
0.775000	0.5	0.001375
0.783333	0.5	0.001500
0.791667	0.5	0.001750
0.800000	0.5	0.001750
0.808333	0.5	0.002125
0.816667	0.5	0.002250
0.825000	0.5	0.002250
0.833333	0.5	0.002625
0.841667	0.5	0.002375
0.850000	0.5	0.002125
0.858333	0.5	0.002375
0.866667	0.5	0.002375
0.875000	0.5	0.002250
0.883333	0.5	0.002125
0.891667	0.5	0.001875
0.900000	0.5	0.001875
0.908333	0.5	0.001875
0.916667	0.5	0.001875
0.925000	0.5	0.001875
0.933333	0.5	0.002375
0.941667	0.5	0.002500
0.950000	0.5	0.001875
0.958333	0.5	0.002000
0.966667	0.5	0.002125
0.975000	0.5	0.002625
0.983333	0.5	0.002875
0.991667	0.5	0.002875
1.000000	0.5	0.002500
1.008333	0.5	0.002750
1.016667	0.5	0.002625
1.025000	0.5	0.002875
1.033333	0.5	0.002875
1.041667	0.5	0.002500
1.050000	0.5	0.002625
1.058333	0.5	0.002625
1.066667	0.5	0.003125
1.075000	0.5	0.003875
1.083333	0.5	0.004250
1.091667	0.5	0.004625
1.100000	0.5	0.004875
1.108333	0.5	0.005125
1.116667	0.5	0.005500
1.125000	0.5	0.005625
1.133333	0.5	0.006250
1.141667	0.5	0.006625
1.150000	0.5	0.006625
1.158333	0.5	0.006500
1.166667	0.5	0.006875
1.175000	0.5	0.007375
1.183333	0.5	0.007375
1.191667	0.5	0.007625
1.200000	0.5	0.007875
1.208333	0.5	0.008375
1.216667	0.5	0.008250
1.225000	0.5	0.008375
1.233333	0.5	0.008875
1.241667	0.5	0.009375
1.250000	0.5	0.009375
1.258333	0.5	0.009375
1.266667	0.5	0.009375
1.275000	0.5	0.009625
1.283333	0.5	0.009750
1.291667	0.5	0.009625
1.300000	0.5	0.009750
1.308333	0.5	0.010000
1.316667	0.5	0.010000
1.325000	0.5	0.009750
1.333333	0.5	0.010000
1.341667	0.5	0.009875
1.350000	0.5	0.009875
1.358333	0.5	0.009375
1.366667	0.5	0.009125
1.375000	0.5	0.008875
1.383333	0.5	0.008250
1.391667	0.5	0.008000
1.400000	0.5	0.007500
1.408333	0.5	0.007000
1.416667	0.5	0.006375
1.425000	0.5	0.006125
1.433333	0.5	0.005625
1.441667	0.5	0.005625
1.450000	0.5	0.005375
1.458333	0.5	0.004875
1.466667	0.5	0.004625
1.475000	0.5	0.004500
1.483333	0.5	0.003875
1.491667	0.5	0.003375
1.500000	0.5	0.002500
1.508333	0.5	0.002125
1.516667	0.5	0.001875
1.525000	0.5	0.001250
1.533333	0.5	0.000750
1.541667	0.5	0.000625
1.550000	0.5	0.000125
1.558333	0.5	-0.000125
1.566667	0.5	-0.000500
1.575000	0.5	-0.001000
1.583333	0.5	-0.001250
1.591667	0.5	-0.001500
1.600000	0.5	-0.002125
1.608333	0.5	-0.002625
1.616667	0.5	-0.002875
1.625000	0.5	-0.003125
1.633333	0.5	-0.003375
1.641667	0.5	-0.003500
1.650000	0.5	-0.003875
1.658333	0.5	-0.004625
1.666667	0.5	-0.005375
1.675000	0.5	-0.006125
1.683333	0.5	-0.007000
1.691667	0.5	-0.006875
1.700000	0.5	-0.007250
1.708333	0.5	-0.007875
1.716667	0.5	-0.008250
1.725000	0.5	-0.008625
1.733333	0.5	-0.008875
1.741667	0.5	-0.009125
1.750000	0.5	-0.009250
1.758333	0.5	-0.009500
1.766667	0.5	-0.010000
1.775000	0.5	-0.010875
1.783333	0.5	-0.011875
1.791667	0.5	-0.011875
1.800000	0.5	-0.011875
1.808333	0.5	-0.012250
1.816667	0.5	-0.012500
1.825000	0.5	-0.012875
1.833333	0.5	-0.013125
1.841667	0.5	-0.013625
1.850000	0.5	-0.014625
1.858333	0.5	-0.014875
1.866667	0.5	-0.014875
1.875000	0.5	-0.015250
1.883333	0.5	-0.015625
1.891667	0.5	-0.016125
1.900000	0.5	-0.016250
1.908333	0.5	-0.016375
1.916667	0.5	-0.016750
1.925000	0.5	-0.017375
1.933333	0.5	-0.017500
1.941667	0.5	-0.017500
1.950000	0.5	-0.017625
1.958333	0.5	-0.017875
1.966667	0.5	-0.018125
1.975000	0.5	-0.018625
1.983333	0.5	-0.019125
1.991667	0.5	-0.019375
2.000000	0.5	-0.019000
2.008333	0.5	-0.019000
2.016667	0.5	-0.019250
2.025000	0.5	-0.019250
2.033333	0.5	-0.019500
2.041667	0.5	-0.019250
2.050000	0.5	-0.019000
2.058333	0.5	-0.018625
2.066667	0.5	-0.018625
2.075000	0.5	-0.018375
2.083333	0.5	-0.018250
2.091667	0.5	-0.017875
2.100000	0.5	-0.017750
2.108333	0.5	-0.017000
2.116667	0.5	-0.016875
2.125000	0.5	-0.016375
2.133333	0.5	-0.016125
2.141667	0.5	-0.016125
2.150000	0.5	-0.016250
2.158333	0.5	-0.016000
2.166667	0.5	-0.016000
2.175000	0.5	-0.015750
2.183333	0.5	-0.016000
2.191667	0.5	-0.015750
2.200000	0.5	-0.015625
2.208333	0.5	-0.015250
2.216667	0.5	-0.014750
2.225000	0.5	-0.014500
2.233333	0.5	-0.014250
2.241667	0.5	-0.014125
2.250000	0.5	-0.013875
2.258333	0.5	-0.013125
2.266667	0.5	-0.012875
2.275000	0.5	-0.013000
2.283333	0.5	-0.012750
2.291667	0.5	-0.012250
2.300000	0.5	-0.012750
2.308333	0.5	-0.012625
2.316667	0.5	-0.012750
2.325000	0.5	-0.012625
2.333333	0.5	-0.012250
2.341667	0.5	-0.011875
2.350000	0.5	-0.011500
2.358333	0.5	-0.010875
2.366667	0.5	-0.010750
2.375000	0.5	-0.010125
2.383333	0.5	-0.009750
2.391667	0.5	-0.009500
2.400000	0.5	-0.008875
2.408333	0.5	-0.008625
2.416667	0.5	-0.008375
2.425000	0.5	-0.008250
2.433333	0.5	-0.008125
2.441667	0.5	-0.007625
2.450000	0.5	-0.007750
2.458333	0.5	-0.007875
2.466667	0.5	-0.008125
2.475000	0.5	-0.008250
2.483333	0.5	-0.008000
2.491667	0.5	-0.008000
2.500000	0.5	-0.007750
2.508333	0.5	-0.007500
2.516667	0.5	-0.006875
2.525000	0.5	-0.006250
2.533333	0.5	-0.006000
2.541667	0.5	-0.005875
2.550000	0.5	-0.005625
2.558333	0.5	-0.005375
2.566667	0.5	-0.004750
2.575000	0.5	-0.004750
2.583333	0.5	-0.004375
2.591667	0.5	-0.003875
2.600000	0.5	-0.003500
2.608333	0.5	-0.003250
2.616667	0.5	-0.003000
2.625000	0.5	-0.002875
2.633333	0.5	-0.002375
2.641667	0.5	-0.001625
2.650000	0.5	-0.001250
2.658333	0.5	-0.001125
2.666667	0.5	-0.001125
2.675000	0.5	-0.000875
2.683333	0.5	-0.001000
2.691667	0.5	-0.000500
2.700000	0.5	-0.000250
2.708333	0.5	0.000125
2.716667	0.5	0.000125
2.725000	0.5	0.000750
2.733333	0.5	0.001000
2.741667	0.5	0.000750
2.750000	0.5	0.000750
2.758333	0.5	0.001000
2.766667	0.5	0.001625
2.775000	0.5	0.002000
2.783333	0.5	0.001875
2.791667	0.5	0.001750
2.800000	0.5	0.002500
2.808333	0.5	0.003250
2.816667	0.5	0.003625
2.825000	0.5	0.003625
2.833333	0.5	0.003875
2.841667	0.5	0.004000
2.850000	0.5	0.003750
2.858333	0.5	0.003875
2.866667	0.5	0.004125
2.875000	0.5	0.003750
2.883333	0.5	0.004000
2.891667	0.5	0.003500
2.900000	0.5	0.002875
2.908333	0.5	0.002625
2.916667	0.5	0.002375
2.925000	0.5	0.002125
2.933333	0.5	0.002125
2.941667	0.5	0.002000
2.950000	0.5	0.001625
2.958333	0.5	0.001250
2.966667	0.5	0.001000
2.975000	0.5	0.000500
2.983333	0.5	0.000750
2.991667	0.5	0.000875
3.000000	0.5	0.000875
3.008333	0.5	0.000750
3.016667	0.5	0.000625
3.025000	0.5	0.000625
3.033333	0.5	0.000250
3.041667	0.5	0.000375
3.050000	0.5	0.000125
3.058333	0.5	0.000000
3.066667	0.5	-0.000250
3.075000	0.5	-0.000500
3.083333	0.5	-0.000750
3.091667	0.5	-0.000750
3.100000	0.5	-0.001250
3.108333	0.5	-0.001875
3.116667	0.5	-0.002250
3.125000	0.5	-0.002375
3.133333	0.5	-0.002750
3.141667	0.5	-0.003500
3.150000	0.5	-0.003750
3.158333	0.5	-0.003625
3.166667	0.5	-0.003500
3.175000	0.5	-0.003875
3.183333	0.5	-0.004250
3.191667	0.5	-0.004375
3.200000	0.5	-0.004250
3.208333	0.5	-0.004250
3.216667	0.5	-0.004750
3.225000	0.5	-0.005375
3.233333	0.5	-0.004875
3.241667	0.5	-0.004625
3.250000	0.5	-0.004625
3.258333	0.5	-0.005000
3.266667	0.5	-0.005000
3.275000	0.5	-0.004875
3.283333	0.5	-0.005125
3.291667	0.5	-0.005500
3.300000	0.5	-0.005250
3.308333	0.5	-0.005250
3.316667	0.5	-0.005500
3.325000	0.5	-0.005500
3.333333	0.5	-0.005125
3.341667	0.5	-0.005125
3.350000	0.5	-0.005375
3.358333	0.5	-0.005375
3.366667	0.5	-0.005625
3.375000	0.5	-0.006000
3.383333	0.5	-0.005875
3.391667	0.5	-0.005875
3.400000	0.5	-0.005750
3.408333	0.5	-0.005625
3.416667	0.5	-0.005625
3.425000	0.5	-0.005250
3.433333	0.5	-0.005125
3.441667	0.5	-0.004750
3.450000	0.5	-0.004375
3.458333	0.5	-0.003875
3.466667	0.5	-0.003500
3.475000	0.5	-0.002875
3.483333	0.5	-0.002000
3.491667	0.5	-0.001375
3.500000	0.5	-0.001125
3.508333	0.5	-0.000500
3.516667	0.5	0.000000
3.525000	0.5	0.000000
3.533333	0.5	0.000250
3.541667	0.5	0.000500
3.550000	0.5	0.001375
3.558333	0.5	0.001375
3.566667	0.5	0.001625
3.575000	0.5	0.001875
3.583333	0.5	0.002000
3.591667	0.5	0.002375
3.600000	0.5	0.002375
3.608333	0.5	0.002750
3.616667	0.5	0.002875
3.625000	0.5	0.003125
3.633333	0.5	0.003500
3.641667	0.5	0.003625
3.650000	0.5	0.003875
3.658333	0.5	0.004125
3.666667	0.5	0.004500
3.675000	0.5	0.004625
3.683333	0.5	0.004625
3.691667	0.5	0.004750
3.700000	0.5	0.004875
3.708333	0.5	0.004875
3.716667	0.5	0.004875
3.725000	0.5	0.004750
3.733333	0.5	0.004875
3.741667	0.5	0.004625
3.750000	0.5	0.004500
3.758333	0.5	0.004250
3.766667	0.5	0.004250
3.775000	0.5	0.004125
3.783333	0.5	0.003875
3.791667	0.5	0.003750
3.800000	0.5	0.003875
3.808333	0.5	0.004000
3.816667	0.5	0.004000
3.825000	0.5	0.004125
3.833333	0.5	0.004375
3.841667	0.5	0.004625
3.850000	0.5	0.004625
3.858333	0.5	0.004625
3.866667	0.5	0.004125
3.875000	0.5	0.004000
3.883333	0.5	0.003750
3.891667	0.5	0.003875
3.900000	0.5	0.003875
3.908333	0.5	0.004000
3.916667	0.5	0.003750
3.925000	0.5	0.003375
3.933333	0.5	0.002875
3.941667	0.5	0.002625
3.950000	0.5	0.002750
3.958333	0.5	0.002625
3.966667	0.5	0.002625
3.975000	0.5	0.002875
3.983333	0.5	0.002750
3.991667	0.5	0.002500
4.000000	0.5	0.002625
4.008333	0.5	0.002625
4.016667	0.5	0.002500
4.025000	0.5	0.002125
4.033333	0.5	0.002125
4.041667	0.5	0.002125
4.050000	0.5	0.002250
4.058333	0.5	0.002125
4.066667	0.5	0.002000
4.075000	0.5	0.001875
4.083333	0.5	0.001875
4.091667	0.5	0.001500
4.100000	0.5	0.001375
4.108333	0.5	0.001500
4.116667	0.5	0.001375
4.125000	0.5	0.001125
4.133333	0.5	0.001000
4.141667	0.5	0.000500
4.150000	0.5	0.000625
4.158333	0.5	0.000375
4.166667	0.5	0.000000
4.175000	0.5	0.000000
4.183333	0.5	0.000000
4.191667	0.5	-0.000125
4.200000	0.5	-0.000250
4.208333	0.5	-0.000875
4.216667	0.5	-0.001000
4.225000	0.5	-0.001500
4.233333	0.5	-0.002000
4.241667	0.5	-0.002375
4.250000	0.5	-0.002875
4.258333	0.5	-0.003375
4.266667	0.5	-0.003250
4.275000	0.5	-0.003375
4.283333	0.5	-0.003875
4.291667	0.5	-0.004000
4.300000	0.5	-0.004250
4.308333	0.5	-0.004500
4.316667	0.5	-0.004875
4.325000	0.5	-0.005000
4.333333	0.5	-0.005000
4.341667	0.5	-0.005125
4.350000	0.5	-0.006000
4.358333	0.5	-0.006500
4.366667	0.5	-0.006625
4.375000	0.5	-0.006625
4.383333	0.5	-0.006750
4.391667	0.5	-0.006750
4.400000	0.5	-0.006500
4.408333	0.5	-0.006250
4.416667	0.5	-0.006250
4.425000	0.5	-0.006250
4.433333	0.5	-0.006375
4.441667	0.5	-0.007000
4.450000	0.5	-0.006875
4.458333	0.5	-0.007250
4.466667	0.5	-0.007125
4.475000	0.5	-0.006875
4.483333	0.5	-0.007000
4.491667	0.5	-0.007000
4.500000	0.5	-0.006750
4.508333	0.5	-0.006500
4.516667	0.5	-0.006125
4.525000	0.5	-0.005875
4.533333	0.5	-0.006125
4.541667	0.5	-0.005750
4.550000	0.5	-0.005750
4.558333	0.5	-0.005500
4.566667	0.5	-0.005000
4.575000	0.5	-0.005125
4.583333	0.5	-0.005250
4.591667	0.5	-0.005375
4.600000	0.5	-0.005250
4.608333	0.5	-0.005000
4.616667	0.5	-0.004500
4.625000	0.5	-0.003625
4.633333	0.5	-0.003375
4.641667	0.5	-0.003000
4.650000	0.5	-0.002875
4.658333	0.5	-0.003000
4.666667	0.5	-0.003125
4.675000	0.5	-0.003000
4.683333	0.5	-0.002625
4.691667	0.5	-0.002000
4.700000	0.5	-0.001250
4.708333	0.5	-0.001125
4.716667	0.5	-0.000500
4.725000	0.5	-0.000125
4.733333	0.5	-0.000125
4.741667	0.5	-0.000125
4.750000	0.5	0.000000
4.758333	0.5	0.000500
4.766667	0.5	0.000625
4.775000	0.5	0.001375
4.783333	0.5	0.001625
4.791667	0.5	0.001375
4.800000	0.5	0.001875
4.808333	0.5	0.001875
4.816667	0.5	0.002125
4.825000	0.5	0.002750
4.833333	0.5	0.003000
4.841667	0.5	0.003250
4.850000	0.5	0.003500
4.858333	0.5	0.003250
4.866667	0.5	0.003375
4.875000	0.5	0.003625
4.883333	0.5	0.004000
4.891667	0.5	0.004125
4.900000	0.5	0.003750
4.908333	0.5	0.003875
4.916667	0.5	0.004000
4.925000	0.5	0.004250
4.933333	0.5	0.004500
4.941667	0.5	0.004375
4.950000	0.5	0.004500
4.958333	0.5	0.004625
4.966667	0.5	0.004250
4.975000	0.5	0.004250
4.983333	0.5	0.004500
4.991667	0.5	0.004625
5.000000	0.5	0.004250
5.008333	0.5	0.004250
5.016667	0.5	0.004125
5.025000	0.5	0.003875
5.033333	0.5	0.003500
5.041667	0.5	0.003375
5.050000	0.5	0.003375
5.058333	0.5	0.003375
5.066667	0.5	0.003125
5.075000	0.5	0.002750
5.083333	0.5	0.002625
5.091667	0.5	0.002250
5.100000	0.5	0.002250
5.108333	0.5	0.002125
5.116667	0.5	0.002000
5.125000	0.5	0.002000
5.133333	0.5	0.001625
5.141667	0.5	0.000750
5.150000	0.5	0.000250
5.158333	0.5	0.000000
5.166667	0.5	-0.000375
5.175000	0.5	-0.000625
5.183333	0.5	-0.001000
5.191667	0.5	-0.001375
5.200000	0.5	-0.001750
5.208333	0.5	-0.002250
5.216667	0.5	-0.002625
5.225000	0.5	-0.003375
5.233333	0.5	-0.003500
5.241667	0.5	-0.003625
5.250000	0.5	-0.004000
5.258333	0.5	-0.004500
5.266667	0.5	-0.004875
5.275000	0.5	-0.005000
5.283333	0.5	-0.004875
5.291667	0.5	-0.005250
5.300000	0.5	-0.005375
5.308333	0.5	-0.005500
5.316667	0.5	-0.005875
5.325000	0.5	-0.005500
5.333333	0.5	-0.005750
5.341667	0.5	-0.005875
5.350000	0.5	-0.006000
5.358333	0.5	-0.006000
5.366667	0.5	-0.006250
5.375000	0.5	-0.006375
5.383333	0.5	-0.006500
5.391667	0.5	-0.006875
5.400000	0.5	-0.007000
5.408333	0.5	-0.007375
5.416667	0.5	-0.007375
5.425000	0.5	-0.007500
5.433333	0.5	-0.007875
5.441667	0.5	-0.008000
5.450000	0.5	-0.007750
5.458333	0.5	-0.007625
5.466667	0.5	-0.007375
5.475000	0.5	-0.007250
5.483333	0.5	-0.007000
5.491667	0.5	-0.006875
5.500000	0.5	-0.006500
5.508333	0.5	-0.006375
5.516667	0.5	-0.006125
5.525000	0.5	-0.005625
5.533333	0.5	-0.005750
5.541667	0.5	-0.005125
5.550000	0.5	-0.004750
5.558333	0.5	-0.004875
5.566667	0.5	-0.004500
5.575000	0.5	-0.004750
5.583333	0.5	-0.004625
5.591667	0.5	-0.004375
5.600000	0.5	-0.003875
5.608333	0.5	-0.003375
5.616667	0.5	-0.003250
5.625000	0.5	-0.002500
5.633333	0.5	-0.001500
5.641667	0.5	-0.001250
5.650000	0.5	-0.000625
5.658333	0.5	-0.000375
5.666667	0.5	-0.000125
5.675000	0.5	0.000000
5.683333	0.5	0.000125
5.691667	0.5	0.000250
5.700000	0.5	0.001000
5.708333	0.5	0.000875
5.716667	0.5	0.001250
5.725000	0.5	0.001875
5.733333	0.5	0.002375
5.741667	0.5	0.002875
5.750000	0.5	0.003375
5.758333	0.5	0.004375
5.766667	0.5	0.005125
5.775000	0.5	0.005625
5.783333	0.5	0.006250
5.791667	0.5	0.006500
5.800000	0.5	0.006875
5.808333	0.5	0.007375
5.816667	0.5	0.007750
5.825000	0.5	0.008250
5.833333	0.5	0.008625
5.841667	0.5	0.008750
5.850000	0.5	0.008750
5.858333	0.5	0.008875
5.866667	0.5	0.009000
5.875000	0.5	0.009000
5.883333	0.5	0.009125
5.891667	0.5	0.009000
5.900000	0.5	0.009000
5.908333	0.5	0.008875
5.916667	0.5	0.009250
5.925000	0.5	0.009750
5.933333	0.5	0.010125
5.941667	0.5	0.010125
5.950000	0.5	0.010125
5.958333	0.5	0.010375
5.966667	0.5	0.010125
5.975000	0.5	0.009750
5.983333	0.5	0.009875
5.991667	0.5	0.009875
6.000000	0.5	0.009875
6.008333	0.5	0.009500
6.016667	0.5	0.009375
6.025000	0.5	0.008500
6.033333	0.5	0.008125
6.041667	0.5	0.008000
6.050000	0.5	0.007875
6.058333	0.5	0.007625
6.066667	0.5	0.007625
6.075000	0.5	0.007125
6.083333	0.5	0.006375
6.091667	0.5	0.005875
6.100000	0.5	0.005375
6.108333	0.5	0.004875
6.116667	0.5	0.004375
6.125000	0.5	0.003750
6.133333	0.5	0.003500
6.141667	0.5	0.003375
6.150000	0.5	0.003125
6.158333	0.5	0.002375
6.166667	0.5	0.001750
6.175000	0.5	0.001125
6.183333	0.5	0.001000
6.191667	0.5	0.000375
6.200000	0.5	-0.000500
6.208333	0.5	-0.000625
6.216667	0.5	-0.001125
6.225000	0.5	-0.001875
6.233333	0.5	-0.002250
6.241667	0.5	-0.002750
6.250000	0.5	-0.003500
6.258333	0.5	-0.004000
6.266667	0.5	-0.004500
6.275000	0.5	-0.005125
6.283333	0.5	-0.005750
6.291667	0.5	-0.006625
6.300000	0.5	-0.007375
6.308333	0.5	-0.008125
6.316667	0.5	-0.008750
6.325000	0.5	-0.009625
6.333333	0.5	-0.010375
6.341667	0.5	-0.010625
6.350000	0.5	-0.011500
6.358333	0.5	-0.012125
6.366667	0.5	-0.012375
6.375000	0.5	-0.013000
6.383333	0.5	-0.013375
6.391667	0.5	-0.013750
6.400000	0.5	-0.014250
6.408333	0.5	-0.015125
6.416667	0.5	-0.015750
6.425000	0.5	-0.016000
6.433333	0.5	-0.015625
6.441667	0.5	-0.015750
6.450000	0.5	-0.015875
6.458333	0.5	-0.015625
6.466667	0.5	-0.015125
6.475000	0.5	-0.015250
6.483333	0.5	-0.015000
6.491667	0.5	-0.014750
6.500000	0.5	-0.014375
6.508333	0.5	-0.014500
6.516667	0.5	-0.014500
6.525000	0.5	-0.014250
6.533333	0.5	-0.013875
6.541667	0.5	-0.013375
6.550000	0.5	-0.012625
6.558333	0.5	-0.012125
6.566667	0.5	-0.011500
6.575000	0.5	-0.010500
6.583333	0.5	-0.009750
6.591667	0.5	-0.009000
6.600000	0.5	-0.008375
6.608333	0.5	-0.007625
6.616667	0.5	-0.007250
6.625000	0.5	-0.006500
6.633333	0.5	-0.005500
6.641667	0.5	-0.005125
6.650000	0.5	-0.004625
6.658333	0.5	-0.004125
6.666667	0.5	-0.003375
6.675000	0.5	-0.002875
6.683333	0.5	-0.002625
6.691667	0.5	-0.003000
6.700000	0.5	-0.003625
6.708333	0.5	-0.005250
6.716667	0.5	-0.008125
6.725000	0.5	-0.013000
6.733333	0.5	-0.021250
6.741667	0.5	-0.035000
6.750000	0.5	-0.059000
6.758333	0.5	-0.097250
6.766667	0.5	-0.159750
6.775000	0.5	-0.255500
6.783333	0.5	-0.397000
6.791667	0.5	-0.593375
6.800000	0.5	-0.850000
6.808333	0.5	-1.163375
6.816667	0.5	-1.519625
6.825000	0.5	-1.891250
6.833333	0.5	-2.241000
6.841667	0.5	-2.522750
6.850000	0.5	-2.685375
6.858333	0.5	-2.677000
6.866667	0.5	-2.447250
6.875000	0.5	-1.950000
6.883333	0.5	-1.148250
6.891667	0.5	-0.013750
6.900000	0.5	1.471125
6.908333	0.5	3.308000
6.916667	0.5	5.480625
6.925000	0.5	7.949000
6.933333	0.5	10.645250
6.941667	0.5	13.466500
6.950000	0.5	16.277750
6.958333	0.5	18.915875
6.966667	0.5	21.206750
6.975000	0.5	22.992000
6.983333	0.5	24.149875
6.991667	0.5	24.620875
7.000000	0.5	24.412125
7.008333	0.5	23.594875
7.016667	0.5	22.283750
7.025000	0.5	20.616000
7.033333	0.5	18.730250
7.041667	0.5	16.752375
7.050000	0.5	14.784875
7.058333	0.5	12.903250
7.066667	0.5	11.156750
7.075000	0.5	9.573750
7.083333	0.5	8.165000
7.091667	0.5	6.930750
7.100000	0.5	5.861125
7.108333	0.5	4.943000
7.116667	0.5	4.160625
7.125000	0.5	3.498125
7.133333	0.5	2.939500
7.141667	0.5	2.470125
7.150000	0.5	2.077375
7.158333	0.5	1.748750
7.166667	0.5	1.474250
7.175000	0.5	1.245125
7.183333	0.5	1.053625
7.191667	0.5	0.893875
7.200000	0.5	0.760375
7.208333	0.5	0.648625
7.216667	0.5	0.554750
7.225000	0.5	0.476125
7.233333	0.5	0.410125
7.241667	0.5	0.354625
7.250000	0.5	0.307375
7.258333	0.5	0.267750
7.266667	0.5	0.234000
7.275000	0.5	0.204875
7.283333	0.5	0.179625
7.291667	0.5	0.158250
7.300000	0.5	0.140250
7.308333	0.5	0.124375
7.316667	0.5	0.110375
7.325000	0.5	0.098250
7.333333	0.5	0.087375
7.341667	0.5	0.078000
7.350000	0.5	0.069875
7.358333	0.5	0.062500
7.366667	0.5	0.056125
7.375000	0.5	0.050750
7.383333	0.5	0.045625
7.391667	0.5	0.040875
7.400000	0.5	0.037250
7.408333	0.5	0.033875
7.416667	0.5	0.030625
7.425000	0.5	0.028250
7.433333	0.5	0.025875
7.441667	0.5	0.023875
7.450000	0.5	0.021875
7.458333	0.5	0.020750
7.466667	0.5	0.019750
7.475000	0.5	0.019375
7.483333	0.5	0.019500
7.491667	0.5	0.019375
7.500000	0.5	0.019375
7.508333	0.5	0.019875
7.516667	0.5	0.020500
7.525000	0.5	0.021250
7.533333	0.5	0.022125
7.541667	0.5	0.023125
7.550000	0.5	0.024125
7.558333	0.5	0.025000
7.566667	0.5	0.026000
7.575000	0.5	0.027125
7.583333	0.5	0.028250
7.591667	0.5	0.029250
7.600000	0.5	0.030375
7.608333	0.5	0.031875
7.616667	0.5	0.032250
7.625000	0.5	0.032750
7.633333	0.5	0.033375
7.641667	0.5	0.033625
7.650000	0.5	0.034250
7.658333	0.5	0.034625
7.666667	0.5	0.035000
7.675000	0.5	0.035125
7.683333	0.5	0.035000
7.691667	0.5	0.035125
7.700000	0.5	0.035250
7.708333	0.5	0.035500
7.716667	0.5	0.035500
7.725000	0.5	0.035625
7.733333	0.5	0.035625
7.741667	0.5	0.035250
7.750000	0.5	0.035375
7.758333	0.5	0.035000
7.766667	0.5	0.035125
7.775000	0.5	0.035250
7.783333	0.5	0.035500
7.791667	0.5	0.035750
7.800000	0.5	0.035625
7.808333	0.5	0.035500
7.816667	0.5	0.035750
7.825000	0.5	0.036125
7.833333	0.5	0.036500
7.841667	0.5	0.037125
7.850000	0.5	0.037625
7.858333	0.5	0.038125
7.866667	0.5	0.038875
7.875000	0.5	0.039875
7.883333	0.5	0.040750
7.891667	0.5	0.041875
7.900000	0.5	0.043375
7.908333	0.5	0.045125
7.916667	0.5	0.047625
7.925000	0.5	0.050375
7.933333	0.5	0.054250
7.941667	0.5	0.058500
7.950000	0.5	0.064375
7.958333	0.5	0.071625
7.966667	0.5	0.080875
7.975000	0.5	0.092250
7.983333	0.5	0.106125
7.991667	0.5	0.124125
8.000000	0.5	0.146875
8.008333	0.5	0.176125
8.016667	0.5	0.212750
8.025000	0.5	0.257875
8.033333	0.5	0.313000
8.041667	0.5	0.379875
8.050000	0.5	0.460875
8.058333	0.5	0.556250
8.066667	0.5	0.667750
8.075000	0.5	0.796000
8.083333	0.5	0.941375
8.091667	0.5	1.104750
8.100000	0.5	1.286875
8.108333	0.5	1.487250
8.116667	0.5	1.706125
8.125000	0.5	1.942000
8.133333	0.5	2.195125
8.141667	0.5	2.465375
8.150000	0.5	2.751875
8.158333	0.5	3.053875
8.166667	0.5	3.370625
8.175000	0.5	3.701750
8.183333	0.5	4.046625
8.191667	0.5	4.404500
8.200000	0.5	4.774625
8.208333	0.5	5.155875
8.216667	0.5	5.549125
8.225000	0.5	5.952500
8.233333	0.5	6.365500
8.241667	0.5	6.788500
8.250000	0.5	7.220375
8.258333	0.5	7.660750
8.266667	0.5	8.109000
8.275000	0.5	8.565125
8.283333	0.5	9.028625
8.291667	0.5	9.499250
8.300000	0.5	9.976625
8.308333	0.5	10.459750
8.316667	0.5	10.948750
8.325000	0.5	11.443875
8.333333	0.5	11.944000
8.341667	0.5	12.447500
8.350000	0.5	12.950875
8.358333	0.5	13.447500
8.366667	0.5	13.923375
8.375000	0.5	14.350875
8.383333	0.5	14.690000
8.391667	0.5	14.888750
8.400000	0.5	14.893625
8.408333	0.5	14.661375
8.416667	0.5	14.174625
8.425000	0.5	13.444750
8.433333	0.5	12.511000
8.441667	0.5	11.432250
8.450000	0.5	10.274125
8.458333	0.5	9.099750
8.466667	0.5	7.959625
8.475000	0.5	6.891000
8.483333	0.5	5.918000
8.491667	0.5	5.050750
8.500000	0.5	4.291125
8.508333	0.5	3.634000
8.516667	0.5	3.072125
8.525000	0.5	2.595750
8.533333	0.5	2.194375
8.541667	0.5	1.858375
8.550000	0.5	1.578500
8.558333	0.5	1.346125
8.566667	0.5	1.153875
8.575000	0.5	0.995250
8.583333	0.5	0.864625
8.591667	0.5	0.757625
8.600000	0.5	0.670000
8.608333	0.5	0.597875
8.616667	0.5	0.538375
8.625000	0.5	0.488625
8.633333	0.5	0.447250
8.641667	0.5	0.412500
8.650000	0.5	0.382125
8.658333	0.5	0.356625
8.666667	0.5	0.334125
8.675000	0.5	0.313750
8.683333	0.5	0.295500
8.691667	0.5	0.277750
8.700000	0.5	0.261250
8.708333	0.5	0.246125
8.716667	0.5	0.231625
8.725000	0.5	0.217875
8.733333	0.5	0.205000
8.741667	0.5	0.192750
8.750000	0.5	0.180750
8.758333	0.5	0.169625
8.766667	0.5	0.158750
8.775000	0.5	0.148875
8.783333	0.5	0.139625
8.791667	0.5	0.131125
8.800000	0.5	0.123125
8.808333	0.5	0.115750
8.816667	0.5	0.109250
8.825000	0.5	0.103500
8.833333	0.5	0.097625
8.841667	0.5	0.092375
8.850000	0.5	0.087750
8.858333	0.5	0.083625
8.866667	0.5	0.079750
8.875000	0.5	0.076000
8.883333	0.5	0.073500
8.891667	0.5	0.071250
8.900000	0.5	0.068625
8.908333	0.5	0.066125
8.916667	0.5	0.064125
8.925000	0.5	0.062375
8.933333	0.5	0.060875
8.941667	0.5	0.059875
8.950000	0.5	0.058750
8.958333	0.5	0.058000
8.966667	0.5	0.057125
8.975000	0.5	0.056750
8.983333	0.5	0.056500
8.991667	0.5	0.056500
9.000000	0.5	0.056875
9.008333	0.5	0.057125
9.016667	0.5	0.057750
9.025000	0.5	0.058250
9.033333	0.5	0.059000
9.041667	0.5	0.060250
9.050000	0.5	0.062125
9.058333	0.5	0.063625
9.066667	0.5	0.066000
9.075000	0.5	0.068125
9.083333	0.5	0.069375
9.091667	0.5	0.071375
9.100000	0.5	0.073625
9.108333	0.5	0.075500
9.116667	0.5	0.077625
9.125000	0.5	0.079125
9.133333	0.5	0.080375
9.141667	0.5	0.081500
9.150000	0.5	0.082000
9.158333	0.5	0.082250
9.166667	0.5	0.082125
9.175000	0.5	0.081875
9.183333	0.5	0.082000
9.191667	0.5	0.081875
9.200000	0.5	0.081000
9.208333	0.5	0.079875
9.216667	0.5	0.078375
9.225000	0.5	0.077000
9.233333	0.5	0.075750
9.241667	0.5	0.074000
9.250000	0.5	0.072500
9.258333	0.5	0.070625
9.266667	0.5	0.068875
9.275000	0.5	0.066625
9.283333	0.5	0.064750
9.291667	0.5	0.063500
9.300000	0.5	0.061750
9.308333	0.5	0.060000
9.316667	0.5	0.058250
9.325000	0.5	0.056375
9.333333	0.5	0.055250
9.341667	0.5	0.054000
9.350000	0.5	0.052250
9.358333	0.5	0.050875
9.366667	0.5	0.049625
9.375000	0.5	0.048375
9.383333	0.5	0.047125
9.391667	0.5	0.045750
9.400000	0.5	0.044875
9.408333	0.5	0.044000
9.416667	0.5	0.043000
9.425000	0.5	0.042625
9.433333	0.5	0.042375
9.441667	0.5	0.042250
9.450000	0.5	0.041625
9.458333	0.5	0.041625
9.466667	0.5	0.041125
9.475000	0.5	0.041125
9.483333	0.5	0.041250
9.491667	0.5	0.041375
9.500000	0.5	0.041875
9.508333	0.5	0.042375
9.516667	0.5	0.043875
9.525000	0.5	0.046000
9.533333	0.5	0.048500
9.541667	0.5	0.051750
9.550000	0.5	0.055625
9.558333	0.5	0.061125
9.566667	0.5	0.067250
9.575000	0.5	0.074250
9.583333	0.5	0.083125
9.591667	0.5	0.093250
9.600000	0.5	0.104875
9.608333	0.5	0.119500
9.616667	0.5	0.136500
9.625000	0.5	0.156250
9.633333	0.5	0.180125
9.641667	0.5	0.208875
9.650000	0.5	0.243375
9.658333	0.5	0.285250
9.666667	0.5	0.336250
9.675000	0.5	0.398750
9.683333	0.5	0.474750
9.691667	0.5	0.567875
9.700000	0.5	0.680750
9.708333	0.5	0.816750
9.716667	0.5	0.979375
9.725000	0.5	1.172625
9.733333	0.5	1.399875
9.741667	0.5	1.664500
9.750000	0.5	1.970125
9.758333	0.5	2.318500
9.766667	0.5	2.711875
9.775000	0.5	3.150750
9.783333	0.5	3.635375
9.791667	0.5	4.164500
9.800000	0.5	4.735000
9.808333	0.5	5.342250
9.816667	0.5	5.981250
9.825000	0.5	6.645250
9.833333	0.5	7.326750
9.841667	0.5	8.016125
9.850000	0.5	8.704375
9.858333	0.5	9.381500
9.866667	0.5	10.036375
9.875000	0.5	10.659000
9.883333	0.5	11.240000
9.891667	0.5	11.769750
9.900000	0.5	12.239000
9.908333	0.5	12.640500
9.916667	0.5	12.967375
9.925000	0.5	13.215750
9.933333	0.5	13.382375
9.941667	0.5	13.464500
9.950000	0.5	13.462125
9.958333	0.5	13.378125
9.966667	0.5	13.215250
9.975000	0.5	12.977500
9.983333	0.5	12.669875
9.991667	0.5	12.300250
10.000000	0.5	11.874500
10.008333	0.5	11.400500
10.016667	0.5	10.886750
10.025000	0.5	10.342000
10.033333	0.5	9.773875
10.041667	0.5	9.190625
10.050000	0.5	8.599125
10.058333	0.5	8.007250
10.066667	0.5	7.421000
10.075000	0.5	6.846125
10.083333	0.5	6.288250
10.091667	0.5	5.751125
10.100000	0.5	5.238250
10.108333	0.5	4.752625
10.116667	0.5	4.296000
10.125000	0.5	3.869125
10.133333	0.5	3.473125
10.141667	0.5	3.107500
10.150000	0.5	2.772500
10.158333	0.5	2.467125
10.166667	0.5	2.190250
10.175000	0.5	1.940500
10.183333	0.5	1.716375
10.191667	0.5	1.515750
10.200000	0.5	1.337125
10.208333	0.5	1.179125
10.216667	0.5	1.039875
10.225000	0.5	0.917000
10.233333	0.5	0.809875
10.241667	0.5	0.716000
10.250000	0.5	0.634250
10.258333	0.5	0.562625
10.266667	0.5	0.500625
10.275000	0.5	0.447250
10.283333	0.5	0.400625
10.291667	0.5	0.361125
10.300000	0.5	0.327875
10.308333	0.5	0.299125
10.316667	0.5	0.275250
10.325000	0.5	0.255250
10.333333	0.5	0.239375
10.341667	0.5	0.226250
10.350000	0.5	0.216625
10.358333	0.5	0.210125
10.366667	0.5	0.206250
10.375000	0.5	0.205625
10.383333	0.5	0.208375
10.391667	0.5	0.214750
10.400000	0.5	0.224750
10.408333	0.5	0.239250
10.416667	0.5	0.259250
10.425000	0.5	0.284750
10.433333	0.5	0.317750
10.441667	0.5	0.359000
10.450000	0.5	0.410875
10.458333	0.5	0.476125
10.466667	0.5	0.556750
10.475000	0.5	0.656750
10.483333	0.5	0.779250
10.491667	0.5	0.928375
10.500000	0.5	1.109250
10.508333	0.5	1.327000
10.516667	0.5	1.586500
10.525000	0.5	1.893125
10.533333	0.5	2.252250
10.541667	0.5	2.668000
10.550000	0.5	3.144000
10.558333	0.5	3.682375
10.566667	0.5	4.283000
10.575000	0.5	4.945375
10.583333	0.5	5.665000
10.591667	0.5	6.435625
10.600000	0.5	7.248250
10.608333	0.5	8.091125
10.616667	0.5	8.951000
10.625000	0.5	9.811875
10.633333	0.5	10.656500
10.641667	0.5	11.467375
10.650000	0.5	12.226500
10.658333	0.5	12.916500
10.666667	0.5	13.521625
10.675000	0.5	14.027000
10.683333	0.5	14.422125
10.691667	0.5	14.697500
10.700000	0.5	14.849125
10.708333	0.5	14.874625
10.716667	0.5	14.775625
10.725000	0.5	14.558125
10.733333	0.5	14.229250
10.741667	0.5	13.800000
10.750000	0.5	13.282625
10.758333	0.5	12.691125
10.766667	0.5	12.040125
10.775000	0.5	11.344250
10.783333	0.5	10.617500
10.791667	0.5	9.873250
10.800000	0.5	9.125000
10.808333	0.5	8.383375
10.816667	0.5	7.659000
10.825000	0.5	6.960500
10.833333	0.5	6.293375
10.841667	0.5	5.663375
10.850000	0.5	5.073750
10.858333	0.5	4.526625
10.866667	0.5	4.023750
10.875000	0.5	3.565000
10.883333	0.5	3.149250
10.891667	0.5	2.775000
10.900000	0.5	2.439625
10.908333	0.5	2.141000
10.916667	0.5	1.876250
10.925000	0.5	1.643125
10.933333	0.5	1.437875
10.941667	0.5	1.258375
10.950000	0.5	1.101375
10.958333	0.5	0.965000
10.966667	0.5	0.846625
10.975000	0.5	0.744875
10.983333	0.5	0.656625
10.991667	0.5	0.580250
11.000000	0.5	0.514125
11.008333	0.5	0.457625
11.016667	0.5	0.408625
11.025000	0.5	0.366250
11.033333	0.5	0.329875
11.041667	0.5	0.298375
11.050000	0.5	0.271125
11.058333	0.5	0.247250
11.066667	0.5	0.226750
11.075000	0.5	0.209000
11.083333	0.5	0.193250
11.091667	0.5	0.179750
11.100000	0.5	0.168250
11.108333	0.5	0.157750
11.116667	0.5	0.148625
11.125000	0.5	0.140625
11.133333	0.5	0.133625
11.141667	0.5	0.127750
11.150000	0.5	0.122000
11.158333	0.5	0.116500
11.166667	0.5	0.111375
11.175000	0.5	0.106875
11.183333	0.5	0.103000
11.191667	0.5	0.099500
11.200000	0.5	0.095625
11.208333	0.5	0.092125
11.216667	0.5	0.088750
11.225000	0.5	0.085375
11.233333	0.5	0.082625
11.241667	0.5	0.079875
11.250000	0.5	0.077375
11.258333	0.5	0.075000
11.266667	0.5	0.073125
11.275000	0.5	0.071625
11.283333	0.5	0.069875
11.291667	0.5	0.068125
11.300000	0.5	0.067125
11.308333	0.5	0.066125
11.316667	0.5	0.064750
11.325000	0.5	0.063625
11.333333	0.5	0.063250
11.341667	0.5	0.062500
11.350000	0.5	0.061250
11.358333	0.5	0.060000
11.366667	0.5	0.058750
11.375000	0.5	0.057750
11.383333	0.5	0.056875
11.391667	0.5	0.055875
11.400000	0.5	0.055250
11.408333	0.5	0.054750
11.416667	0.5	0.054250
11.425000	0.5	0.053625
11.433333	0.5	0.052875
11.441667	0.5	0.052625
11.450000	0.5	0.052250
11.458333	0.5	0.051500
11.466667	0.5	0.050875
11.475000	0.5	0.050500
11.483333	0.5	0.050375
11.491667	0.5	0.050000
11.500000	0.5	0.049250
11.508333	0.5	0.048500
11.516667	0.5	0.048250
11.525000	0.5	0.048125
11.533333	0.5	0.048125
11.541667	0.5	0.048000
11.550000	0.5	0.047625
11.558333	0.5	0.047375
11.566667	0.5	0.046625
11.575000	0.5	0.046125
11.583333	0.5	0.045750
11.591667	0.5	0.045625
11.600000	0.5	0.044875
11.608333	0.5	0.044125
11.616667	0.5	0.043625
11.625000	0.5	0.042500
11.633333	0.5	0.041250
11.641667	0.5	0.040375
11.650000	0.5	0.040000
11.658333	0.5	0.039125
11.666667	0.5	0.038250
11.675000	0.5	0.037250
11.683333	0.5	0.036375
11.691667	0.5	0.036000
11.700000	0.5	0.035625
11.708333	0.5	0.035250
11.716667	0.5	0.034750
11.725000	0.5	0.034750
11.733333	0.5	0.034500
11.741667	0.5	0.034000
11.750000	0.5	0.033625
11.758333	0.5	0.033125
11.766667	0.5	0.032625
11.775000	0.5	0.032250
11.783333	0.5	0.031625
11.791667	0.5	0.031250
11.800000	0.5	0.030875
11.808333	0.5	0.030750
11.816667	0.5	0.030250
11.825000	0.5	0.029625
11.833333	0.5	0.029125
11.841667	0.5	0.028875
11.850000	0.5	0.028500
11.858333	0.5	0.028125
11.866667	0.5	0.027500
11.875000	0.5	0.026875
11.883333	0.5	0.026250
11.891667	0.5	0.025375
11.900000	0.5	0.025125
11.908333	0.5	0.024500
11.916667	0.5	0.023750
11.925000	0.5	0.023375
11.933333	0.5	0.023125
11.941667	0.5	0.022875
11.950000	0.5	0.022750
11.958333	0.5	0.022500
11.966667	0.5	0.022250
11.975000	0.5	0.022125
11.983333	0.5	0.021625
11.991667	0.5	0.021500
12.000000	0.5	0.021000
12.008333	0.5	0.020750
12.016667	0.5	0.020875
12.025000	0.5	0.020625
12.033333	0.5	0.020250
12.041667	0.5	0.019500
12.050000	0.5	0.019250
12.058333	0.5	0.018625
12.066667	0.5	0.017375
12.075000	0.5	0.016500
12.083333	0.5	0.016125
12.091667	0.5	0.015375
12.100000	0.5	0.014750
12.108333	0.5	0.014125
12.116667	0.5	0.013875
12.125000	0.5	0.013875
12.133333	0.5	0.013875
12.141667	0.5	0.014125
12.150000	0.5	0.014625
12.158333	0.5	0.014875
12.166667	0.5	0.014875
12.175000	0.5	0.014625
12.183333	0.5	0.014000
12.191667	0.5	0.013875
12.200000	0.5	0.014000
12.208333	0.5	0.013625
12.216667	0.5	0.013625
12.225000	0.5	0.013750
12.233333	0.5	0.013625
12.241667	0.5	0.013500
12.250000	0.5	0.013500
12.258333	0.5	0.013875
12.266667	0.5	0.014125
12.275000	0.5	0.014750
12.283333	0.5	0.015500
12.291667	0.5	0.016250
12.300000	0.5	0.016875
12.308333	0.5	0.017875
12.316667	0.5	0.018500
12.325000	0.5	0.019375
12.333333	0.5	0.020500
12.341667	0.5	0.021500
12.350000	0.5	0.022250
12.358333	0.5	0.023125
12.366667	0.5	0.023500
12.375000	0.5	0.023625
12.383333	0.5	0.024000
12.391667	0.5	0.024125
12.400000	0.5	0.023875
12.408333	0.5	0.023500
12.416667	0.5	0.022750
12.425000	0.5	0.022500
12.433333	0.5	0.021750
12.441667	0.5	0.020500
12.450000	0.5	0.019000
12.458333	0.5	0.017250
12.466667	0.5	0.015625
12.475000	0.5	0.013750
12.483333	0.5	0.012000
12.491667	0.5	0.010500
12.500000	0.5	0.008625
12.508333	0.5	0.007000
12.516667	0.5	0.006500
12.525000	0.5	0.005250
12.533333	0.5	0.004750
12.541667	0.5	0.003875
12.550000	0.5	0.003000
12.558333	0.5	0.002375
12.566667	0.5	0.002125
12.575000	0.5	0.001625
12.583333	0.5	0.001500
12.591667	0.5	0.001250
12.600000	0.5	0.001250
12.608333	0.5	0.000750
12.616667	0.5	0.000375
12.625000	0.5	0.000000
12.633333	0.5	0.000000
12.641667	0.5	-0.000250
12.650000	0.5	-0.000875
12.658333	0.5	-0.001375
12.666667	0.5	-0.001375
12.675000	0.5	-0.001500
12.683333	0.5	-0.001750
12.691667	0.5	-0.002125
12.700000	0.5	-0.001875
12.708333	0.5	-0.002125
12.716667	0.5	-0.002000
12.725000	0.5	-0.001625
12.733333	0.5	-0.001625
12.741667	0.5	-0.001250
12.750000	0.5	-0.001125
12.758333	0.5	-0.001125
12.766667	0.5	-0.001000
12.775000	0.5	-0.001000
12.783333	0.5	-0.001250
12.791667	0.5	-0.000875
12.800000	0.5	-0.001000
12.808333	0.5	-0.000750
12.816667	0.5	-0.000500
12.825000	0.5	-0.000375
12.833333	0.5	0.000000
12.841667	0.5	0.000125
12.850000	0.5	0.000000
12.858333	0.5	0.000125
12.866667	0.5	0.000000
12.875000	0.5	-0.000375
12.883333	0.5	-0.000500
12.891667	0.5	-0.000500
12.900000	0.5	-0.001250
12.908333	0.5	-0.001875
12.916667	0.5	-0.002750
12.925000	0.5	-0.003375
12.933333	0.5	-0.004250
12.941667	0.5	-0.004875
12.950000	0.5	-0.005125
12.958333	0.5	-0.005375
12.966667	0.5	-0.006125
12.975000	0.5	-0.006250
12.983333	0.5	-0.006500
12.991667	0.5	-0.006500
13.000000	0.5	-0.006375
13.008333	0.5	-0.006250
13.016667	0.5	-0.006500
13.025000	0.5	-0.006875
13.033333	0.5	-0.007125
13.041667	0.5	-0.007000
13.050000	0.5	-0.007250
13.058333	0.5	-0.007875
13.066667	0.5	-0.008750
13.075000	0.5	-0.009000
13.083333	0.5	-0.009500
13.091667	0.5	-0.009500
13.100000	0.5	-0.009750
13.108333	0.5	-0.009625
13.116667	0.5	-0.010250
13.125000	0.5	-0.010375
13.133333	0.5	-0.010500
13.141667	0.5	-0.010625
13.150000	0.5	-0.011000
13.158333	0.5	-0.011250
13.166667	0.5	-0.011250
13.175000	0.5	-0.011375
13.183333	0.5	-0.011375
13.191667	0.5	-0.011625
13.200000	0.5	-0.011375
13.208333	0.5	-0.012000
13.216667	0.5	-0.011875
13.225000	0.5	-0.011750
13.233333	0.5	-0.011750
13.241667	0.5	-0.011875
13.250000	0.5	-0.011875
13.258333	0.5	-0.011250
13.266667	0.5	-0.010500
13.275000	0.5	-0.010250
13.283333	0.5	-0.010125
13.291667	0.5	-0.010375
13.300000	0.5	-0.010750
13.308333	0.5	-0.011000
13.316667	0.5	-0.011250
13.325000	0.5	-0.011375
13.333333	0.5	-0.011375
13.341667	0.5	-0.011250
13.350000	0.5	-0.011000
13.358333	0.5	-0.010500
13.366667	0.5	-0.010375
13.375000	0.5	-0.010250
13.383333	0.5	-0.009500
13.391667	0.5	-0.008875
13.400000	0.5	-0.008250
13.408333	0.5	-0.007125
13.416667	0.5	-0.006375
13.425000	0.5	-0.005500
13.433333	0.5	-0.005250
13.441667	0.5	-0.004625
13.450000	0.5	-0.004250
13.458333	0.5	-0.003875
13.466667	0.5	-0.003250
13.475000	0.5	-0.002500
13.483333	0.5	-0.002000
13.491667	0.5	-0.001375
13.500000	0.5	-0.001125
13.508333	0.5	-0.000625
13.516667	0.5	-0.000125
13.525000	0.5	0.000125
13.533333	0.5	0.000500
13.541667	0.5	0.001000
13.550000	0.5	0.001875
13.558333	0.5	0.002250
13.566667	0.5	0.003125
13.575000	0.5	0.003750
13.583333	0.5	0.004750
13.591667	0.5	0.005375
13.600000	0.5	0.005750
13.608333	0.5	0.006125
13.616667	0.5	0.006750
13.625000	0.5	0.007250
13.633333	0.5	0.008125
13.641667	0.5	0.008875
13.650000	0.5	0.009500
13.658333	0.5	0.010375
13.666667	0.5	0.011125
13.675000	0.5	0.011250
13.683333	0.5	0.011875
13.691667	0.5	0.012250
13.700000	0.5	0.012500
13.708333	0.5	0.013000
13.716667	0.5	0.012875
13.725000	0.5	0.013250
13.733333	0.5	0.013625
13.741667	0.5	0.013750
13.750000	0.5	0.013500
13.758333	0.5	0.013500
13.766667	0.5	0.013500
13.775000	0.5	0.013750
13.783333	0.5	0.013750
13.791667	0.5	0.013750
13.800000	0.5	0.013500
13.808333	0.5	0.013500
13.816667	0.5	0.013625
13.825000	0.5	0.014000
13.833333	0.5	0.014125
13.841667	0.5	0.014875
13.850000	0.5	0.015250
13.858333	0.5	0.015750
13.866667	0.5	0.016000
13.875000	0.5	0.015750
13.883333	0.5	0.015625
13.891667	0.5	0.015375
13.900000	0.5	0.015500
13.908333	0.5	0.015500
13.916667	0.5	0.015500
13.925000	0.5	0.016000
13.933333	0.5	0.016000
13.941667	0.5	0.016125
13.950000	0.5	0.016000
13.958333	0.5	0.016125
13.966667	0.5	0.016250
13.975000	0.5	0.016250
13.983333	0.5	0.016500
13.991667	0.5	0.016875
14.000000	0.5	0.017125
14.008333	0.5	0.017250
14.016667	0.5	0.017375
14.025000	0.5	0.017875
14.033333	0.5	0.017750
14.041667	0.5	0.018000
14.050000	0.5	0.018125
14.058333	0.5	0.018375
14.066667	0.5	0.018500
14.075000	0.5	0.018500
14.083333	0.5	0.018625
14.091667	0.5	0.018750
14.100000	0.5	0.018750
14.108333	0.5	0.018250
14.116667	0.5	0.017875
14.125000	0.5	0.017250
14.133333	0.5	0.016625
14.141667	0.5	0.015875
14.150000	0.5	0.014625
14.158333	0.5	0.013125
14.166667	0.5	0.011875
14.175000	0.5	0.010625
14.183333	0.5	0.009375
14.191667	0.5	0.008375
14.200000	0.5	0.007000
14.208333	0.5	0.006125
14.216667	0.5	0.005375
14.225000	0.5	0.004250
14.233333	0.5	0.003500
14.241667	0.5	0.002500
14.250000	0.5	0.002000
14.258333	0.5	0.001750
14.266667	0.5	0.001125
14.275000	0.5	0.000625
14.283333	0.5	0.000000
14.291667	0.5	-0.000500
14.300000	0.5	-0.001000
14.308333	0.5	-0.001625
14.316667	0.5	-0.002250
14.325000	0.5	-0.002875
14.333333	0.5	-0.003375
14.341667	0.5	-0.003875
14.350000	0.5	-0.004500
14.358333	0.5	-0.005250
14.366667	0.5	-0.005750
14.375000	0.5	-0.006375
14.383333	0.5	-0.006875
14.391667	0.5	-0.007750
14.400000	0.5	-0.008375
14.408333	0.5	-0.008875
14.416667	0.5	-0.009250
14.425000	0.5	-0.009125
14.433333	0.5	-0.009500
14.441667	0.5	-0.010000
14.450000	0.5	-0.009875
14.458333	0.5	-0.010375
14.466667	0.5	-0.010625
14.475000	0.5	-0.010875
14.483333	0.5	-0.011250
14.491667	0.5	-0.011125
14.500000	0.5	-0.010875
14.508333	0.5	-0.010875
14.516667	0.5	-0.010875
14.525000	0.5	-0.010625
14.533333	0.5	-0.010750
14.541667	0.5	-0.011125
14.550000	0.5	-0.011375
14.558333	0.5	-0.011375
14.566667	0.5	-0.011250
14.575000	0.5	-0.011500
14.583333	0.5	-0.011875
14.591667	0.5	-0.012250
14.600000	0.5	-0.012375
14.608333	0.5	-0.012625
14.616667	0.5	-0.012750
14.625000	0.5	-0.012750
14.633333	0.5	-0.012750
14.641667	0.5	-0.012625
14.650000	0.5	-0.012000
14.658333	0.5	-0.011500
14.666667	0.5	-0.010500
14.675000	0.5	-0.009500
14.683333	0.5	-0.008875
14.691667	0.5	-0.008375
14.700000	0.5	-0.007750
14.708333	0.5	-0.007125
14.716667	0.5	-0.006375
14.725000	0.5	-0.006375
14.733333	0.5	-0.006125
14.741667	0.5	-0.005500
14.750000	0.5	-0.005125
14.758333	0.5	-0.004875
14.766667	0.5	-0.004375
14.775000	0.5	-0.003625
14.783333	0.5	-0.002750
14.791667	0.5	-0.002000
14.800000	0.5	-0.000875
14.808333	0.5	-0.000125
14.816667	0.5	-0.000125
14.825000	0.5	0.000125
14.833333	0.5	0.000500
14.841667	0.5	0.000875
14.850000	0.5	0.001375
14.858333	0.5	0.002125
14.866667	0.5	0.002500
14.875000	0.5	0.003000
14.883333	0.5	0.003750
14.891667	0.5	0.004375
14.900000	0.5	0.005250
14.908333	0.5	0.006000
14.916667	0.5	0.007000
14.925000	0.5	0.007625
14.933333	0.5	0.008250
14.941667	0.5	0.008750
14.950000	0.5	0.009375
14.958333	0.5	0.009875
14.966667	0.5	0.010375
14.975000	0.5	0.010750
14.983333	0.5	0.010375
14.991667	0.5	0.010250
15.000000	0.5	0.010125
15.008333	0.5	0.010125
15.016667	0.5	0.010125
15.025000	0.5	0.010500
15.033333	0.5	0.010375
15.041667	0.5	0.010125
15.050000	0.5	0.010125
15.058333	0.5	0.010000
15.066667	0.5	0.010125
15.075000	0.5	0.010250
15.083333	0.5	0.010875
15.091667	0.5	0.011125
15.100000	0.5	0.011375
15.108333	0.5	0.011000
15.116667	0.5	0.010875
15.125000	0.5	0.010625
15.133333	0.5	0.010625
15.141667	0.5	0.010250
15.150000	0.5	0.010375
15.158333	0.5	0.009625
15.166667	0.5	0.009000
15.175000	0.5	0.008625
15.183333	0.5	0.008625
15.191667	0.5	0.008625
15.200000	0.5	0.008500
15.208333	0.5	0.008500
15.216667	0.5	0.008500
15.225000	0.5	0.008500
15.233333	0.5	0.008750
15.241667	0.5	0.008750
15.250000	0.5	0.008250
15.258333	0.5	0.007875
15.266667	0.5	0.007500
15.275000	0.5	0.007625
15.283333	0.5	0.008125
15.291667	0.5	0.008000
15.300000	0.5	0.008125
15.308333	0.5	0.008375
15.316667	0.5	0.008500
15.325000	0.5	0.008500
15.333333	0.5	0.008250
15.341667	0.5	0.007875
15.350000	0.5	0.007625
15.358333	0.5	0.006875
15.366667	0.5	0.007000
15.375000	0.5	0.007125
15.383333	0.5	0.007000
15.391667	0.5	0.006500
15.400000	0.5	0.006000
15.408333	0.5	0.005000
15.416667	0.5	0.004625
15.425000	0.5	0.003875
15.433333	0.5	0.003375
15.441667	0.5	0.002875
15.450000	0.5	0.003000
15.458333	0.5	0.002500
15.466667	0.5	0.001875
15.475000	0.5	0.001500
15.483333	0.5	0.001250
15.491667	0.5	0.000375
15.500000	0.5	0.000250
15.508333	0.5	0.000625
15.516667	0.5	0.000625
15.525000	0.5	0.000250
15.533333	0.5	-0.000125
15.541667	0.5	-0.000625
15.550000	0.5	-0.001500
15.558333	0.5	-0.001875
15.566667	0.5	-0.002250
15.575000	0.5	-0.002750
15.583333	0.5	-0.002750
15.591667	0.5	-0.002875
15.600000	0.5	-0.003375
15.608333	0.5	-0.003875
15.616667	0.5	-0.004125
15.625000	0.5	-0.004500
15.633333	0.5	-0.005000
15.641667	0.5	-0.005500
15.650000	0.5	-0.005625
15.658333	0.5	-0.005875
15.666667	0.5	-0.005875
15.675000	0.5	-0.006000
15.683333	0.5	-0.006625
15.691667	0.5	-0.006875
15.700000	0.5	-0.007250
15.708333	0.5	-0.007625
15.716667	0.5	-0.007750
15.725000	0.5	-0.007625
15.733333	0.5	-0.007375
15.741667	0.5	-0.007500
15.750000	0.5	-0.007375
15.758333	0.5	-0.007000
15.766667	0.5	-0.006875
15.775000	0.5	-0.007000
15.783333	0.5	-0.007125
15.791667	0.5	-0.007500
15.800000	0.5	-0.007875
15.808333	0.5	-0.008125
15.816667	0.5	-0.009250
15.825000	0.5	-0.010000
15.833333	0.5	-0.010125
15.841667	0.5	-0.010750
15.850000	0.5	-0.011000
15.858333	0.5	-0.011500
15.866667	0.5	-0.011625
15.875000	0.5	-0.012250
15.883333	0.5	-0.012375
15.891667	0.5	-0.012625
15.900000	0.5	-0.012375
15.908333	0.5	-0.012250
15.916667	0.5	-0.012250
15.925000	0.5	-0.011875
15.933333	0.5	-0.011625
15.941667	0.5	-0.011250
15.950000	0.5	-0.010625
15.958333	0.5	-0.009875
15.966667	0.5	-0.009250
15.975000	0.5	-0.009000
15.983333	0.5	-0.008625
15.991667	0.5	-0.008375
16.000000	0.5	-0.008375
16.008333	0.5	-0.008125
16.016667	0.5	-0.008000
16.025000	0.5	-0.007625
16.033333	0.5	-0.007250
16.041667	0.5	-0.006375
16.050000	0.5	-0.005875
16.058333	0.5	-0.005375
16.066667	0.5	-0.004500
16.075000	0.5	-0.003500
16.083333	0.5	-0.002750
16.091667	0.5	-0.001875
16.100000	0.5	-0.001500
16.108333	0.5	-0.001250
16.116667	0.5	-0.000625
16.125000	0.5	0.000125
16.133333	0.5	0.000500
16.141667	0.5	0.001125
16.150000	0.5	0.001625
16.158333	0.5	0.001875
16.166667	0.5	0.002250
16.175000	0.5	0.002750
16.183333	0.5	0.003625
16.191667	0.5	0.004375
16.200000	0.5	0.005250
16.208333	0.5	0.006000
16.216667	0.5	0.006500
16.225000	0.5	0.007250
16.233333	0.5	0.007875
16.241667	0.5	0.008125
16.250000	0.5	0.008125
16.258333	0.5	0.008250
16.266667	0.5	0.008375
16.275000	0.5	0.009000
16.283333	0.5	0.010125
16.291667	0.5	0.011125
16.300000	0.5	0.012375
16.308333	0.5	0.013625
16.316667	0.5	0.015000
16.325000	0.5	0.016875
16.333333	0.5	0.019000
16.341667	0.5	0.021875
16.350000	0.5	0.023875
16.358333	0.5	0.026125
16.366667	0.5	0.028125
16.375000	0.5	0.030125
16.383333	0.5	0.031875
16.391667	0.5	0.033750
16.400000	0.5	0.035500
16.408333	0.5	0.037125
16.416667	0.5	0.038750
16.425000	0.5	0.040250
16.433333	0.5	0.041250
16.441667	0.5	0.042125
16.450000	0.5	0.042625
16.458333	0.5	0.043000
16.466667	0.5	0.043250
16.475000	0.5	0.043250
16.483333	0.5	0.042500
16.491667	0.5	0.042000
16.500000	0.5	0.041250
16.508333	0.5	0.040250
16.516667	0.5	0.039125
16.525000	0.5	0.038000
16.533333	0.5	0.036375
16.541667	0.5	0.034500
16.550000	0.5	0.032750
16.558333	0.5	0.030875
16.566667	0.5	0.028625
16.575000	0.5	0.026125
16.583333	0.5	0.023750
16.591667	0.5	0.021625
16.600000	0.5	0.019375
16.608333	0.5	0.017000
16.616667	0.5	0.014875
16.625000	0.5	0.013375
16.633333	0.5	0.011125
16.641667	0.5	0.009000
16.650000	0.5	0.006750
16.658333	0.5	0.004500
16.666667	0.5	0.002000
16.675000	0.5	0.000375
16.683333	0.5	-0.001250
16.691667	0.5	-0.002250
16.700000	0.5	-0.003500
16.708333	0.5	-0.004500
16.716667	0.5	-0.005000
16.725000	0.5	-0.005625
16.733333	0.5	-0.006375
16.741667	0.5	-0.006750
16.750000	0.5	-0.007125
16.758333	0.5	-0.006500
16.766667	0.5	-0.006250
16.775000	0.5	-0.006500
16.783333	0.5	-0.006875
16.791667	0.5	-0.006875
16.800000	0.5	-0.006750
16.808333	0.5	-0.006875
16.816667	0.5	-0.006875
16.825000	0.5	-0.007125
16.833333	0.5	-0.007000
16.841667	0.5	-0.006875
16.850000	0.5	-0.007000
16.858333	0.5	-0.006875
16.866667	0.5	-0.006250
16.875000	0.5	-0.006125
16.883333	0.5	-0.005750
16.891667	0.5	-0.005250
16.900000	0.5	-0.005000
16.908333	0.5	-0.004625
16.916667	0.5	-0.004125
16.925000	0.5	-0.003750
16.933333	0.5	-0.003375
16.941667	0.5	-0.003625
16.950000	0.5	-0.003375
16.958333	0.5	-0.003375
16.966667	0.5	-0.003125
16.975000	0.5	-0.002625
16.983333	0.5	-0.002875
16.991667	0.5	-0.003000
17.000000	0.5	-0.003000
17.008333	0.5	-0.002875
17.016667	0.5	-0.002750
17.025000	0.5	-0.002625
17.033333	0.5	-0.002625
17.041667	0.5	-0.002375
17.050000	0.5	-0.002875
17.058333	0.5	-0.003250
17.066667	0.5	-0.003625
17.075000	0.5	-0.004375
17.083333	0.5	-0.005125
17.091667	0.5	-0.006375
17.100000	0.5	-0.007375
17.108333	0.5	-0.008125
17.116667	0.5	-0.009250
17.125000	0.5	-0.010875
17.133333	0.5	-0.012500
17.141667	0.5	-0.014375
17.150000	0.5	-0.016125
17.158333	0.5	-0.017750
17.166667	0.5	-0.019625
17.175000	0.5	-0.021000
17.183333	0.5	-0.022750
17.191667	0.5	-0.025250
17.200000	0.5	-0.027750
17.208333	0.5	-0.030875
17.216667	0.5	-0.034125
17.225000	0.5	-0.038250
17.233333	0.5	-0.042125
17.241667	0.5	-0.046625
17.250000	0.5	-0.050750
17.258333	0.5	-0.054625
17.266667	0.5	-0.058750
17.275000	0.5	-0.063375
17.283333	0.5	-0.067750
17.291667	0.5	-0.072000
17.300000	0.5	-0.076000
17.308333	0.5	-0.080125
17.316667	0.5	-0.084000
17.325000	0.5	-0.087125
17.333333	0.5	-0.089750
17.341667	0.5	-0.093125
17.350000	0.5	-0.095750
17.358333	0.5	-0.098000
17.366667	0.5	-0.099750
17.375000	0.5	-0.100875
17.383333	0.5	-0.101625
17.391667	0.5	-0.101875
17.400000	0.5	-0.101625
17.408333	0.5	-0.101500
17.416667	0.5	-0.100875
17.425000	0.5	-0.099875
17.433333	0.5	-0.098125
17.441667	0.5	-0.096125
17.450000	0.5	-0.093750
17.458333	0.5	-0.091000
17.466667	0.5	-0.087875
17.475000	0.5	-0.085000
17.483333	0.5	-0.082250
17.491667	0.5	-0.079625
17.500000	0.5	-0.076750
17.508333	0.5	-0.073375
17.516667	0.5	-0.070250
17.525000	0.5	-0.066750
17.533333	0.5	-0.063625
17.541667	0.5	-0.060625
17.550000	0.5	-0.057375
17.558333	0.5	-0.054125
17.566667	0.5	-0.051500
17.575000	0.5	-0.048500
17.583333	0.5	-0.045875
17.591667	0.5	-0.043000
17.600000	0.5	-0.040500
17.608333	0.5	-0.038250
17.616667	0.5	-0.036000
17.625000	0.5	-0.033875
17.633333	0.5	-0.032375
17.641667	0.5	-0.030875
17.650000	0.5	-0.029625
17.658333	0.5	-0.028500
17.666667	0.5	-0.027500
17.675000	0.5	-0.026375
17.683333	0.5	-0.025625
17.691667	0.5	-0.025000
17.700000	0.5	-0.024500
17.708333	0.5	-0.023625
17.716667	0.5	-0.023250
17.725000	0.5	-0.022375
17.733333	0.5	-0.021250
17.741667	0.5	-0.020750
17.750000	0.5	-0.020500
17.758333	0.5	-0.020500
17.766667	0.5	-0.019750
17.775000	0.5	-0.019125
17.783333	0.5	-0.018750
17.791667	0.5	-0.018250
17.800000	0.5	-0.017750
17.808333	0.5	-0.017125
17.816667	0.5	-0.016625
17.825000	0.5	-0.016000
17.833333	0.5	-0.015625
17.841667	0.5	-0.014875
17.850000	0.5	-0.014375
17.858333	0.5	-0.014375
17.866667	0.5	-0.014000
17.875000	0.5	-0.014000
17.883333	0.5	-0.013750
17.891667	0.5	-0.013875
17.900000	0.5	-0.013750
17.908333	0.5	-0.013750
17.916667	0.5	-0.013750
17.925000	0.5	-0.013625
17.933333	0.5	-0.013375
17.941667	0.5	-0.013375
17.950000	0.5	-0.013125
17.958333	0.5	-0.013125
17.966667	0.5	-0.013125
17.975000	0.5	-0.012750
17.983333	0.5	-0.012500
17.991667	0.5	-0.012125
18.000000	0.5	-0.011875
18.008333	0.5	-0.011375
18.016667	0.5	-0.010625
18.025000	0.5	-0.009625
18.033333	0.5	-0.009125
18.041667	0.5	-0.008500
18.050000	0.5	-0.008000
18.058333	0.5	-0.008000
18.066667	0.5	-0.007375
18.075000	0.5	-0.007125
18.083333	0.5	-0.007000
18.091667	0.5	-0.006625
18.100000	0.5	-0.006250
18.108333	0.5	-0.006125
18.116667	0.5	-0.006125
18.125000	0.5	-0.005750
18.133333	0.5	-0.005625
18.141667	0.5	-0.005750
18.150000	0.5	-0.005375
18.158333	0.5	-0.005250
18.166667	0.5	-0.004875
18.175000	0.5	-0.004875
18.183333	0.5	-0.005250
18.191667	0.5	-0.004875
18.200000	0.5	-0.004375
18.208333	0.5	-0.004625
18.216667	0.5	-0.004750
18.225000	0.5	-0.004500
18.233333	0.5	-0.004625
18.241667	0.5	-0.004875
18.250000	0.5	-0.005250
18.258333	0.5	-0.005375
18.266667	0.5	-0.005500
18.275000	0.5	-0.006125
18.283333	0.5	-0.006750
18.291667	0.5	-0.006875
18.300000	0.5	-0.007125
18.308333	0.5	-0.007375
18.316667	0.5	-0.007875
18.325000	0.5	-0.009125
18.333333	0.5	-0.010000
18.341667	0.5	-0.011125
18.350000	0.5	-0.012250
18.358333	0.5	-0.013500
18.366667	0.5	-0.014250
18.375000	0.5	-0.014750
18.383333	0.5	-0.015500
18.391667	0.5	-0.016125
18.400000	0.5	-0.016625
18.408333	0.5	-0.017250
18.416667	0.5	-0.017875
18.425000	0.5	-0.018125
18.433333	0.5	-0.018125
18.441667	0.5	-0.018000
18.450000	0.5	-0.018125
18.458333	0.5	-0.018125
18.466667	0.5	-0.018125
18.475000	0.5	-0.018125
18.483333	0.5	-0.018250
18.491667	0.5	-0.018375
18.500000	0.5	-0.018500
18.508333	0.5	-0.018500
18.516667	0.5	-0.018625
18.525000	0.5	-0.018375
18.533333	0.5	-0.018375
18.541667	0.5	-0.018375
18.550000	0.5	-0.018500
18.558333	0.5	-0.018250
18.566667	0.5	-0.017875
18.575000	0.5	-0.017625
18.583333	0.5	-0.016875
18.591667	0.5	-0.016875
18.600000	0.5	-0.016500
18.608333	0.5	-0.016625
18.616667	0.5	-0.016625
18.625000	0.5	-0.016500
18.633333	0.5	-0.016500
18.641667	0.5	-0.016625
18.650000	0.5	-0.016500
18.658333	0.5	-0.016250
18.666667	0.5	-0.016250
18.675000	0.5	-0.016625
18.683333	0.5	-0.016250
18.691667	0.5	-0.015750
18.700000	0.5	-0.015750
18.708333	0.5	-0.016000
18.716667	0.5	-0.016125
18.725000	0.5	-0.016375
18.733333	0.5	-0.016750
18.741667	0.5	-0.017000
18.750000	0.5	-0.017500
18.758333	0.5	-0.018250
18.766667	0.5	-0.019000
18.775000	0.5	-0.019750
18.783333	0.5	-0.020125
18.791667	0.5	-0.020875
18.800000	0.5	-0.021500
18.808333	0.5	-0.022375
18.816667	0.5	-0.023000
18.825000	0.5	-0.023500
18.833333	0.5	-0.023375
18.841667	0.5	-0.022875
18.850000	0.5	-0.022375
18.858333	0.5	-0.022625
18.866667	0.5	-0.023000
18.875000	0.5	-0.022875
18.883333	0.5	-0.023125
18.891667	0.5	-0.022875
18.900000	0.5	-0.022750
18.908333	0.5	-0.022625
18.916667	0.5	-0.022875
18.925000	0.5	-0.023000
18.933333	0.5	-0.023125
18.941667	0.5	-0.023375
18.950000	0.5	-0.023500
18.958333	0.5	-0.023625
18.966667	0.5	-0.023625
18.975000	0.5	-0.024000
18.983333	0.5	-0.024500
18.991667	0.5	-0.024875
19.000000	0.5	-0.025375
19.008333	0.5	-0.025625
19.016667	0.5	-0.025750
19.025000	0.5	-0.026125
19.033333	0.5	-0.026500
19.041667	0.5	-0.026625
19.050000	0.5	-0.026625
19.058333	0.5	-0.026625
19.066667	0.5	-0.026750
19.075000	0.5	-0.027375
19.083333	0.5	-0.027500
19.091667	0.5	-0.027500
19.100000	0.5	-0.027750
19.108333	0.5	-0.027875
19.116667	0.5	-0.027750
19.125000	0.5	-0.028250
19.133333	0.5	-0.028750
19.141667	0.5	-0.029125
19.150000	0.5	-0.029500
19.158333	0.5	-0.030750
19.166667	0.5	-0.031250
19.175000	0.5	-0.032000
19.183333	0.5	-0.032250
19.191667	0.5	-0.032750
19.200000	0.5	-0.033375
19.208333	0.5	-0.033375
19.216667	0.5	-0.034375
19.225000	0.5	-0.034500
19.233333	0.5	-0.034750
19.241667	0.5	-0.035000
19.250000	0.5	-0.035500
19.258333	0.5	-0.035500
19.266667	0.5	-0.035250
19.275000	0.5	-0.035250
19.283333	0.5	-0.035500
19.291667	0.5	-0.035500
19.300000	0.5	-0.035875
19.308333	0.5	-0.036125
19.316667	0.5	-0.036125
19.325000	0.5	-0.036250
19.333333	0.5	-0.037000
19.341667	0.5	-0.037125
19.350000	0.5	-0.037375
19.358333	0.5	-0.037625
19.366667	0.5	-0.037750
19.375000	0.5	-0.037750
19.383333	0.5	-0.037625
19.391667	0.5	-0.037750
19.400000	0.5	-0.037875
19.408333	0.5	-0.038000
19.416667	0.5	-0.038250
19.425000	0.5	-0.038000
19.433333	0.5	-0.037625
19.441667	0.5	-0.037625
19.450000	0.5	-0.037875
19.458333	0.5	-0.038250
19.466667	0.5	-0.038000
19.475000	0.5	-0.037875
19.483333	0.5	-0.037875
19.491667	0.5	-0.037750
19.500000	0.5	-0.037625
19.508333	0.5	-0.037625
19.516667	0.5	-0.037875
19.525000	0.5	-0.037875
19.533333	0.5	-0.037875
19.541667	0.5	-0.038000
19.550000	0.5	-0.038125
19.558333	0.5	-0.038500
19.566667	0.5	-0.039125
19.575000	0.5	-0.039875
19.583333	0.5	-0.040625
19.591667	0.5	-0.041500
19.600000	0.5	-0.041875
19.608333	0.5	-0.043000
19.616667	0.5	-0.044125
19.625000	0.5	-0.044375
19.633333	0.5	-0.045250
19.641667	0.5	-0.045875
19.650000	0.5	-0.046250
19.658333	0.5	-0.046875
19.666667	0.5	-0.047625
19.675000	0.5	-0.048000
19.683333	0.5	-0.048250
19.691667	0.5	-0.048500
19.700000	0.5	-0.048875
19.708333	0.5	-0.049875
19.716667	0.5	-0.050500
19.725000	0.5	-0.051375
19.733333	0.5	-0.051875
19.741667	0.5	-0.052250
19.750000	0.5	-0.053000
19.758333	0.5	-0.053625
19.766667	0.5	-0.053875
19.775000	0.5	-0.054875
19.783333	0.5	-0.055625
19.791667	0.5	-0.056250
19.800000	0.5	-0.056750
19.808333	0.5	-0.057000
19.816667	0.5	-0.057125
19.825000	0.5	-0.057500
19.833333	0.5	-0.057375
19.841667	0.5	-0.057375
19.850000	0.5	-0.057125
19.858333	0.5	-0.056750
19.866667	0.5	-0.056125
19.875000	0.5	-0.055750
19.883333	0.5	-0.055500
19.891667	0.5	-0.055250
19.900000	0.5	-0.054875
19.908333	0.5	-0.054250
19.916667	0.5	-0.053000
19.925000	0.5	-0.051875
19.933333	0.5	-0.050875
19.941667	0.5	-0.049375
19.950000	0.5	-0.048250
19.958333	0.5	-0.047250
19.966667	0.5	-0.046625
19.975000	0.5	-0.046000
19.983333	0.5	-0.045750
19.991667	0.5	-0.045500
20.000000	0.5	-0.044875
20.008333	0.5	-0.044875
20.016667	0.5	-0.045000
20.025000	0.5	-0.044125
20.033333	0.5	-0.043625
20.041667	0.5	-0.042875
20.050000	0.5	-0.042000
20.058333	0.5	-0.041000
20.066667	0.5	-0.040000
20.075000	0.5	-0.039375
20.083333	0.5	-0.039375
20.091667	0.5	-0.038500
20.100000	0.5	-0.037375
20.108333	0.5	-0.036375
20.116667	0.5	-0.035750
20.125000	0.5	-0.034875
20.133333	0.5	-0.034375
20.141667	0.5	-0.033500
20.150000	0.5	-0.033000
20.158333	0.5	-0.032500
20.166667	0.5	-0.032000
20.175000	0.5	-0.031500
20.183333	0.5	-0.031250
20.191667	0.5	-0.031125
20.200000	0.5	-0.031000
20.208333	0.5	-0.030375
20.216667	0.5	-0.030125
20.225000	0.5	-0.029875
20.233333	0.5	-0.029625
20.241667	0.5	-0.029375
20.250000	0.5	-0.029250
20.258333	0.5	-0.029250
20.266667	0.5	-0.028875
20.275000	0.5	-0.028375
20.283333	0.5	-0.028125
20.291667	0.5	-0.027875
20.300000	0.5	-0.027500
20.308333	0.5	-0.027000
20.316667	0.5	-0.027125
20.325000	0.5	-0.027000
20.333333	0.5	-0.027000
20.341667	0.5	-0.026750
20.350000	0.5	-0.026375
20.358333	0.5	-0.026375
20.366667	0.5	-0.026500
20.375000	0.5	-0.026375
20.383333	0.5	-0.026125
20.391667	0.5	-0.026125
20.400000	0.5	-0.026125
20.408333	0.5	-0.026250
20.416667	0.5	-0.026625
20.425000	0.5	-0.027125
20.433333	0.5	-0.026875
20.441667	0.5	-0.026875
20.450000	0.5	-0.026625
20.458333	0.5	-0.026125
20.466667	0.5	-0.025750
20.475000	0.5	-0.025875
20.483333	0.5	-0.025250
20.491667	0.5	-0.024500
20.500000	0.5	-0.023375
20.508333	0.5	-0.022125
20.516667	0.5	-0.019875
20.525000	0.5	-0.018375
20.533333	0.5	-0.017000
20.541667	0.5	-0.015625
20.550000	0.5	-0.014250
20.558333	0.5	-0.012625
20.566667	0.5	-0.011250
20.575000	0.5	-0.009750
20.583333	0.5	-0.007875
20.591667	0.5	-0.005750
20.600000	0.5	-0.003500
20.608333	0.5	-0.001625
20.616667	0.5	0.000250
20.625000	0.5	0.002375
20.633333	0.5	0.004500
20.641667	0.5	0.007000
20.650000	0.5	0.009125
20.658333	0.5	0.011125
20.666667	0.5	0.013000
20.675000	0.5	0.015000
20.683333	0.5	0.016375
20.691667	0.5	0.018125
20.700000	0.5	0.019625
20.708333	0.5	0.021500
20.716667	0.5	0.022625
20.725000	0.5	0.023250
20.733333	0.5	0.023750
20.741667	0.5	0.024125
20.750000	0.5	0.024500
20.758333	0.5	0.024750
20.766667	0.5	0.025000
20.775000	0.5	0.024500
20.783333	0.5	0.023500
20.791667	0.5	0.022625
20.800000	0.5	0.021375
20.808333	0.5	0.020000
20.816667	0.5	0.018625
20.825000	0.5	0.016750
20.833333	0.5	0.014750
20.841667	0.5	0.012500
20.850000	0.5	0.009875
20.858333	0.5	0.007500
20.866667	0.5	0.005000
20.875000	0.5	0.002250
20.883333	0.5	-0.000375
20.891667	0.5	-0.003375
20.900000	0.5	-0.006000
20.908333	0.5	-0.008625
20.916667	0.5	-0.010750
20.925000	0.5	-0.012875
20.933333	0.5	-0.014375
20.941667	0.5	-0.016000
20.950000	0.5	-0.017625
20.958333	0.5	-0.019375
20.966667	0.5	-0.021000
20.975000	0.5	-0.022500
20.983333	0.5	-0.024250
20.991667	0.5	-0.025750
21.000000	0.5	-0.026875
21.008333	0.5	-0.028625
21.016667	0.5	-0.030125
21.025000	0.5	-0.031625
21.033333	0.5	-0.032750
21.041667	0.5	-0.034250
21.050000	0.5	-0.034875
21.058333	0.5	-0.036000
21.066667	0.5	-0.036875
21.075000	0.5	-0.037625
21.083333	0.5	-0.038250
21.091667	0.5	-0.038500
21.100000	0.5	-0.038875
21.108333	0.5	-0.039125
21.116667	0.5	-0.039125
21.125000	0.5	-0.039125
21.133333	0.5	-0.039375
21.141667	0.5	-0.039375
21.150000	0.5	-0.039375
21.158333	0.5	-0.039250
21.166667	0.5	-0.039125
21.175000	0.5	-0.039000
21.183333	0.5	-0.039000
21.191667	0.5	-0.039125
21.200000	0.5	-0.039375
21.208333	0.5	-0.038875
21.216667	0.5	-0.038750
21.225000	0.5	-0.038375
21.233333	0.5	-0.038375
21.241667	0.5	-0.039000
21.250000	0.5	-0.039375
21.258333	0.5	-0.039500
21.266667	0.5	-0.039500
21.275000	0.5	-0.039250
21.283333	0.5	-0.039250
21.291667	0.5	-0.039125
21.300000	0.5	-0.038375
21.308333	0.5	-0.037875
21.316667	0.5	-0.037375
21.325000	0.5	-0.036375
21.333333	0.5	-0.035750
21.341667	0.5	-0.035375
21.350000	0.5	-0.034375
21.358333	0.5	-0.033625
21.366667	0.5	-0.032500
21.375000	0.5	-0.032125
21.383333	0.5	-0.031500
21.391667	0.5	-0.030625
21.400000	0.5	-0.029750
21.408333	0.5	-0.029000
21.416667	0.5	-0.028625
21.425000	0.5	-0.027750
21.433333	0.5	-0.026875
21.441667	0.5	-0.026500
21.450000	0.5	-0.025625
21.458333	0.5	-0.025125
21.466667	0.5	-0.024375
21.475000	0.5	-0.023750
21.483333	0.5	-0.023500
21.491667	0.5	-0.023000
21.500000	0.5	-0.022625
21.508333	0.5	-0.022000
21.516667	0.5	-0.021125
21.525000	0.5	-0.020125
21.533333	0.5	-0.019250
21.541667	0.5	-0.018625
21.550000	0.5	-0.018000
21.558333	0.5	-0.017250
21.566667	0.5	-0.016375
21.575000	0.5	-0.016125
21.583333	0.5	-0.015625
21.591667	0.5	-0.015250
21.600000	0.5	-0.014875
21.608333	0.5	-0.014500
21.616667	0.5	-0.014000
21.625000	0.5	-0.013875
21.633333	0.5	-0.013250
21.641667	0.5	-0.012750
21.650000	0.5	-0.012375
21.658333	0.5	-0.012500
21.666667	0.5	-0.012750
21.675000	0.5	-0.012625
21.683333	0.5	-0.012750
21.691667	0.5	-0.012875
21.700000	0.5	-0.013000
21.708333	0.5	-0.013000
21.716667	0.5	-0.012750
21.725000	0.5	-0.013000
21.733333	0.5	-0.013000
21.741667	0.5	-0.013000
21.750000	0.5	-0.013250
21.758333	0.5	-0.012750
21.766667	0.5	-0.012750
21.775000	0.5	-0.012500
21.783333	0.5	-0.012375
21.791667	0.5	-0.012250
21.800000	0.5	-0.012500
21.808333	0.5	-0.012875
21.816667	0.5	-0.013750
21.825000	0.5	-0.014000
21.833333	0.5	-0.014500
21.841667	0.5	-0.014750
21.850000	0.5	-0.015625
21.858333	0.5	-0.016000
21.866667	0.5	-0.015875
21.875000	0.5	-0.015750
21.883333	0.5	-0.015375
21.891667	0.5	-0.015500
21.900000	0.5	-0.016000
21.908333	0.5	-0.016125
21.916667	0.5	-0.016125
21.925000	0.5	-0.016625
21.933333	0.5	-0.017000
21.941667	0.5	-0.017250
21.950000	0.5	-0.017750
21.958333	0.5	-0.018000
21.966667	0.5	-0.017875
21.975000	0.5	-0.018250
21.983333	0.5	-0.018375
21.991667	0.5	-0.018625
22.000000	0.5	-0.018750
22.008333	0.5	-0.019000
22.016667	0.5	-0.018875
22.025000	0.5	-0.019250
22.033333	0.5	-0.019500
22.041667	0.5	-0.019750
22.050000	0.5	-0.019625
22.058333	0.5	-0.019375
22.066667	0.5	-0.019875
22.075000	0.5	-0.020375
22.083333	0.5	-0.020875
22.091667	0.5	-0.021125
22.100000	0.5	-0.021250
22.108333	0.5	-0.021750
22.116667	0.5	-0.021750
22.125000	0.5	-0.021750
22.133333	0.5	-0.021625
22.141667	0.5	-0.021375
22.150000	0.5	-0.020875
22.158333	0.5	-0.020625
22.166667	0.5	-0.020250
22.175000	0.5	-0.019625
22.183333	0.5	-0.019250
22.191667	0.5	-0.018750
22.200000	0.5	-0.018250
22.208333	0.5	-0.018125
22.216667	0.5	-0.017875
22.225000	0.5	-0.017250
22.233333	0.5	-0.016500
22.241667	0.5	-0.016125
22.250000	0.5	-0.016000
22.258333	0.5	-0.015625
22.266667	0.5	-0.015375
22.275000	0.5	-0.014750
22.283333	0.5	-0.014375
22.291667	0.5	-0.013875
22.300000	0.5	-0.013500
22.308333	0.5	-0.012625
22.316667	0.5	-0.012000
22.325000	0.5	-0.011375
22.333333	0.5	-0.011125
22.341667	0.5	-0.010625
22.350000	0.5	-0.009875
22.358333	0.5	-0.008875
22.366667	0.5	-0.008500
22.375000	0.5	-0.008125
22.383333	0.5	-0.007500
22.391667	0.5	-0.006750
22.400000	0.5	-0.006250
22.408333	0.5	-0.005500
22.416667	0.5	-0.004875
22.425000	0.5	-0.004000
22.433333	0.5	-0.003500
22.441667	0.5	-0.003000
22.450000	0.5	-0.002500
22.458333	0.5	-0.002125
22.466667	0.5	-0.002000
22.475000	0.5	-0.001750
22.483333	0.5	-0.001375
22.491667	0.5	-0.001500
22.500000	0.5	-0.001625
22.508333	0.5	-0.001500
22.516667	0.5	-0.001500
22.525000	0.5	-0.001750
22.533333	0.5	-0.001375
22.541667	0.5	-0.001375
22.550000	0.5	-0.001250
22.558333	0.5	-0.001000
22.566667	0.5	-0.000625
22.575000	0.5	-0.000375
22.583333	0.5	-0.000125
22.591667	0.5	0.000750
22.600000	0.5	0.000750
22.608333	0.5	0.001000
22.616667	0.5	0.001375
22.625000	0.5	0.001375
22.633333	0.5	0.001500
22.641667	0.5	0.001875
22.650000	0.5	0.002125
22.658333	0.5	0.002250
22.666667	0.5	0.002250
22.675000	0.5	0.002250
22.683333	0.5	0.002125
22.691667	0.5	0.001875
22.700000	0.5	0.001375
22.708333	0.5	0.001500
22.716667	0.5	0.001625
22.725000	0.5	0.002000
22.733333	0.5	0.002000
22.741667	0.5	0.002125
22.750000	0.5	0.002125
22.758333	0.5	0.002500
22.766667	0.5	0.002500
22.775000	0.5	0.002125
22.783333	0.5	0.001500
22.791667	0.5	0.001625
22.800000	0.5	0.001625
22.808333	0.5	0.002000
22.816667	0.5	0.002000
22.825000	0.5	0.002125
22.833333	0.5	0.002375
22.841667	0.5	0.002625
22.850000	0.5	0.002500
22.858333	0.5	0.002625
22.866667	0.5	0.002375
22.875000	0.5	0.002125
22.883333	0.5	0.001625
22.891667	0.5	0.001375
22.900000	0.5	0.001000
22.908333	0.5	0.000750
22.916667	0.5	0.000375
22.925000	0.5	-0.000125
22.933333	0.5	-0.000125
22.941667	0.5	-0.000250
22.950000	0.5	-0.000500
22.958333	0.5	-0.000250
22.966667	0.5	-0.000500
22.975000	0.5	-0.000375
22.983333	0.5	-0.000375
22.991667	0.5	-0.000125
23.000000	0.5	0.000125
23.008333	0.5	0.000750
23.016667	0.5	0.000625
23.025000	0.5	0.000750
23.033333	0.5	0.000625
23.041667	0.5	0.000875
23.050000	0.5	0.000625
23.058333	0.5	0.000500
23.066667	0.5	0.000000
23.075000	0.5	0.000000
23.083333	0.5	-0.000250
23.091667	0.5	-0.001000
23.100000	0.5	-0.001250
23.108333	0.5	-0.001250
23.116667	0.5	-0.001875
23.125000	0.5	-0.002125
23.133333	0.5	-0.002375
23.141667	0.5	-0.002125
23.150000	0.5	-0.002500
23.158333	0.5	-0.002625
23.166667	0.5	-0.002500
23.175000	0.5	-0.002375
23.183333	0.5	-0.002500
23.191667	0.5	-0.002750
23.200000	0.5	-0.003125
23.208333	0.5	-0.003875
23.216667	0.5	-0.004125
23.225000	0.5	-0.004750
23.233333	0.5	-0.004625
23.241667	0.5	-0.005000
23.250000	0.5	-0.005500
23.258333	0.5	-0.005750
23.266667	0.5	-0.006125
23.275000	0.5	-0.006625
23.283333	0.5	-0.006750
23.291667	0.5	-0.007000
23.300000	0.5	-0.007625
23.308333	0.5	-0.007875
23.316667	0.5	-0.008250
23.325000	0.5	-0.009125
23.333333	0.5	-0.010125
23.341667	0.5	-0.010875
23.350000	0.5	-0.011625
23.358333	0.5	-0.012625
23.366667	0.5	-0.013250
23.375000	0.5	-0.014000
23.383333	0.5	-0.014375
23.391667	0.5	-0.015000
23.400000	0.5	-0.015500
23.408333	0.5	-0.015750
23.416667	0.5	-0.015125
23.425000	0.5	-0.015000
23.433333	0.5	-0.015125
23.441667	0.5	-0.015250
23.450000	0.5	-0.015375
23.458333	0.5	-0.015875
23.466667	0.5	-0.016250
23.475000	0.5	-0.016500
23.483333	0.5	-0.016500
23.491667	0.5	-0.016750
23.500000	0.5	-0.016875
23.508333	0.5	-0.017375
23.516667	0.5	-0.017750
23.525000	0.5	-0.018000
23.533333	0.5	-0.017875
23.541667	0.5	-0.017750
23.550000	0.5	-0.018250
23.558333	0.5	-0.018375
23.566667	0.5	-0.018625
23.575000	0.5	-0.018375
23.583333	0.5	-0.017625
23.591667	0.5	-0.017500
23.600000	0.5	-0.017750
23.608333	0.5	-0.017750
23.616667	0.5	-0.017625
23.625000	0.5	-0.017250
23.633333	0.5	-0.016875
23.641667	0.5	-0.016750
23.650000	0.5	-0.016500
23.658333	0.5	-0.016000
23.666667	0.5	-0.015625
23.675000	0.5	-0.015125
23.683333	0.5	-0.014625
23.691667	0.5	-0.014125
23.700000	0.5	-0.014000
23.708333	0.5	-0.013500
23.716667	0.5	-0.013500
23.725000	0.5	-0.013250
23.733333	0.5	-0.013000
23.741667	0.5	-0.012875
23.750000	0.5	-0.013250
23.758333	0.5	-0.013750
23.766667	0.5	-0.013750
23.775000	0.5	-0.013875
23.783333	0.5	-0.013875
23.791667	0.5	-0.013750
23.800000	0.5	-0.013750
23.808333	0.5	-0.013875
23.816667	0.5	-0.013750
23.825000	0.5	-0.013375
23.833333	0.5	-0.012500
23.841667	0.5	-0.011750
23.850000	0.5	-0.011250
23.858333	0.5	-0.010625
23.866667	0.5	-0.010000
23.875000	0.5	-0.009750
23.883333	0.5	-0.009625
23.891667	0.5	-0.009250
23.900000	0.5	-0.009250
23.908333	0.5	-0.009500
23.916667	0.5	-0.009375
23.925000	0.5	-0.008750
23.933333	0.5	-0.008875
23.941667	0.5	-0.008875
23.950000	0.5	-0.008750
23.958333	0.5	-0.008625
23.966667	0.5	-0.008625
23.975000	0.5	-0.008875
23.983333	0.5	-0.008625
23.991667	0.5	-0.008625
24.000000	0.5	-0.008500
24.008333	0.5	-0.008500
24.016667	0.5	-0.008250
24.025000	0.5	-0.008250
24.033333	0.5	-0.008250
24.041667	0.5	-0.008000
24.050000	0.5	-0.007750
24.058333	0.5	-0.007750
24.066667	0.5	-0.007750
24.075000	0.5	-0.007875
24.083333	0.5	-0.007500
24.091667	0.5	-0.007375
24.100000	0.5	-0.007250
24.108333	0.5	-0.007375
24.116667	0.5	-0.007000
24.125000	0.5	-0.006750
24.133333	0.5	-0.006500
24.141667	0.5	-0.006500
24.150000	0.5	-0.006500
24.158333	0.5	-0.006875
24.166667	0.5	-0.007500
24.175000	0.5	-0.007875
24.183333	0.5	-0.008500
24.191667	0.5	-0.008750
24.200000	0.5	-0.008625
24.208333	0.5	-0.009000
24.216667	0.5	-0.009125
24.225000	0.5	-0.008875
24.233333	0.5	-0.008875
24.241667	0.5	-0.009000
24.250000	0.5	-0.008875
24.258333	0.5	-0.009250
24.266667	0.5	-0.009375
24.275000	0.5	-0.009500
24.283333	0.5	-0.009750
24.291667	0.5	-0.010500
24.300000	0.5	-0.010625
24.308333	0.5	-0.010875
24.316667	0.5	-0.011125
24.325000	0.5	-0.011125
24.333333	0.5	-0.011500
24.341667	0.5	-0.011750
24.350000	0.5	-0.012250
24.358333	0.5	-0.012375
24.366667	0.5	-0.012625
24.375000	0.5	-0.012750
24.383333	0.5	-0.012875
24.391667	0.5	-0.012875
24.400000	0.5	-0.013375
24.408333	0.5	-0.013500
24.416667	0.5	-0.013500
24.425000	0.5	-0.012750
24.433333	0.5	-0.012375
24.441667	0.5	-0.012500
24.450000	0.5	-0.012625
24.458333	0.5	-0.012375
24.466667	0.5	-0.012250
24.475000	0.5	-0.012000
24.483333	0.5	-0.011750
24.491667	0.5	-0.011500
24.500000	0.5	-0.011250
24.508333	0.5	-0.010625
24.516667	0.5	-0.010500
24.525000	0.5	-0.010250
24.533333	0.5	-0.010250
24.541667	0.5	-0.010500
24.550000	0.5	-0.010750
24.558333	0.5	-0.010875
24.566667	0.5	-0.011125
24.575000	0.5	-0.011500
24.583333	0.5	-0.012000
24.591667	0.5	-0.012000
24.600000	0.5	-0.012125
24.608333	0.5	-0.012000
24.616667	0.5	-0.012125
24.625000	0.5	-0.012000
24.633333	0.5	-0.011625
24.641667	0.5	-0.012250
24.650000	0.5	-0.011500
24.658333	0.5	-0.011000
24.666667	0.5	-0.010250
24.675000	0.5	-0.010000
24.683333	0.5	-0.009250
24.691667	0.5	-0.008625
24.700000	0.5	-0.008125
24.708333	0.5	-0.007625
24.716667	0.5	-0.007250
24.725000	0.5	-0.007500
24.733333	0.5	-0.007000
24.741667	0.5	-0.006625
24.750000	0.5	-0.006750
24.758333	0.5	-0.007000
24.766667	0.5	-0.006875
24.775000	0.5	-0.006750
24.783333	0.5	-0.006625
24.791667	0.5	-0.006500
24.800000	0.5	-0.006375
24.808333	0.5	-0.006250
24.816667	0.5	-0.006250
24.825000	0.5	-0.006250
24.833333	0.5	-0.006375
24.841667	0.5	-0.006375
24.850000	0.5	-0.006125
24.858333	0.5	-0.005625
24.866667	0.5	-0.005750
24.875000	0.5	-0.005625
24.883333	0.5	-0.005750
24.891667	0.5	-0.005250
24.900000	0.5	-0.004875
24.908333	0.5	-0.004500
24.916667	0.5	-0.004000
24.925000	0.5	-0.003875
24.933333	0.5	-0.003750
24.941667	0.5	-0.004250
24.950000	0.5	-0.004250
24.958333	0.5	-0.004125
24.966667	0.5	-0.003875
24.975000	0.5	-0.004125
24.983333	0.5	-0.004375
24.991667	0.5	-0.005125
25.000000	0.5	-0.005125
