# Supplementary material for: Dynamic character displacement among a pair of bacterial phyllosphere commensals in situ
Source: Nat Commun. 2022 May 20;13:2836. doi: 10.1038/s41467-022-30469-3 (PMC9123166; doi:10.1038/s41467-022-30469-3)
Supplement: Supplementary file 11 — Source Data [file 41467_2022_30469_MOESM11_ESM.zip › Source Data/Supplementary Figure 5/Glucose+Galactose t1 b.txt]

File Path	chrom://marshall/Chromeleon7/HPLC_Ultimate_3000/Users/helucas/20200720_OrganicAcids_CCR_L257.seq/605.smp/RI_1.channel/RI_1.chm
Channel	RI_1

Injection Information:
Data Vault	Chromeleon7
Injection	GG_t1_b_II
Injection Number	158
Position	GD6
Comment	
Processing Method	Quantitative
Instrument Method	20200525_Rezex_ROA_OrganicAcid_600uL_2500uM_H2SO4_50A_50D
Type	Unknown
Status	Finished
Injection Date	7/23/2020
Injection Time	4:39:11 PM
Injection Volume (µl)	10.000
Dilution Factor	1.0000
Weight	1.0000

Chromatogram Data Information:
Time Min. (min)	0.000000
Time Max. (min)	25.000000
Data Points	3001
Detector	RI
Generating Data System	Chromeleon 7.2.5.9507
Exporting Data System	Chromeleon 7.2.8.0
Operator	Instrument Controller
Signal Quantity	Refractive 
Signal Unit	µRIU
Signal Min.	-2.686000
Signal Max.	24.401625
Channel	RI_1
Driver Name	RID520Driver.dll
Channel Type	Evaluation
Min. Step (s)	0.5
Max. Step (s)	0.5
Average Step (s)	0.5

Signal Parameter Information:
Signal Info	

Chromatogram Data:
Time (min)	Step (s)	Value (µRIU)
0.000000	n.a.	0.004750
0.008333	0.5	0.004375
0.016667	0.5	0.004250
0.025000	0.5	0.003750
0.033333	0.5	0.003625
0.041667	0.5	0.003000
0.050000	0.5	0.002250
0.058333	0.5	0.001500
0.066667	0.5	0.000375
0.075000	0.5	-0.000250
0.083333	0.5	-0.001125
0.091667	0.5	-0.001375
0.100000	0.5	-0.001625
0.108333	0.5	-0.001875
0.116667	0.5	-0.001875
0.125000	0.5	-0.002125
0.133333	0.5	-0.002250
0.141667	0.5	-0.002250
0.150000	0.5	-0.002125
0.158333	0.5	-0.002500
0.166667	0.5	-0.002625
0.175000	0.5	-0.003375
0.183333	0.5	-0.003875
0.191667	0.5	-0.004000
0.200000	0.5	-0.004375
0.208333	0.5	-0.005125
0.216667	0.5	-0.005750
0.225000	0.5	-0.005875
0.233333	0.5	-0.006000
0.241667	0.5	-0.006625
0.250000	0.5	-0.006875
0.258333	0.5	-0.007000
0.266667	0.5	-0.007375
0.275000	0.5	-0.007500
0.283333	0.5	-0.007750
0.291667	0.5	-0.007750
0.300000	0.5	-0.007875
0.308333	0.5	-0.008125
0.316667	0.5	-0.008250
0.325000	0.5	-0.008875
0.333333	0.5	-0.009625
0.341667	0.5	-0.010625
0.350000	0.5	-0.010375
0.358333	0.5	-0.010750
0.366667	0.5	-0.011250
0.375000	0.5	-0.011500
0.383333	0.5	-0.011750
0.391667	0.5	-0.011750
0.400000	0.5	-0.011750
0.408333	0.5	-0.011625
0.416667	0.5	-0.011250
0.425000	0.5	-0.011250
0.433333	0.5	-0.011250
0.441667	0.5	-0.011625
0.450000	0.5	-0.012000
0.458333	0.5	-0.012250
0.466667	0.5	-0.012625
0.475000	0.5	-0.012875
0.483333	0.5	-0.013000
0.491667	0.5	-0.012625
0.500000	0.5	-0.012875
0.508333	0.5	-0.012500
0.516667	0.5	-0.012250
0.525000	0.5	-0.012125
0.533333	0.5	-0.011875
0.541667	0.5	-0.011625
0.550000	0.5	-0.010750
0.558333	0.5	-0.010000
0.566667	0.5	-0.009500
0.575000	0.5	-0.009375
0.583333	0.5	-0.009250
0.591667	0.5	-0.008875
0.600000	0.5	-0.008750
0.608333	0.5	-0.008625
0.616667	0.5	-0.008375
0.625000	0.5	-0.008000
0.633333	0.5	-0.007750
0.641667	0.5	-0.007375
0.650000	0.5	-0.007000
0.658333	0.5	-0.007000
0.666667	0.5	-0.006875
0.675000	0.5	-0.006625
0.683333	0.5	-0.006875
0.691667	0.5	-0.006875
0.700000	0.5	-0.006500
0.708333	0.5	-0.006125
0.716667	0.5	-0.006000
0.725000	0.5	-0.006250
0.733333	0.5	-0.006250
0.741667	0.5	-0.006125
0.750000	0.5	-0.006000
0.758333	0.5	-0.006125
0.766667	0.5	-0.006125
0.775000	0.5	-0.005625
0.783333	0.5	-0.005625
0.791667	0.5	-0.005500
0.800000	0.5	-0.005125
0.808333	0.5	-0.004750
0.816667	0.5	-0.004625
0.825000	0.5	-0.004750
0.833333	0.5	-0.005125
0.841667	0.5	-0.005250
0.850000	0.5	-0.005000
0.858333	0.5	-0.005250
0.866667	0.5	-0.005125
0.875000	0.5	-0.005000
0.883333	0.5	-0.004250
0.891667	0.5	-0.004500
0.900000	0.5	-0.005000
0.908333	0.5	-0.005375
0.916667	0.5	-0.005125
0.925000	0.5	-0.005000
0.933333	0.5	-0.004875
0.941667	0.5	-0.004875
0.950000	0.5	-0.004750
0.958333	0.5	-0.004875
0.966667	0.5	-0.004875
0.975000	0.5	-0.004875
0.983333	0.5	-0.004875
0.991667	0.5	-0.005000
1.000000	0.5	-0.004625
1.008333	0.5	-0.004375
1.016667	0.5	-0.003875
1.025000	0.5	-0.004000
1.033333	0.5	-0.004125
1.041667	0.5	-0.003875
1.050000	0.5	-0.004000
1.058333	0.5	-0.004250
1.066667	0.5	-0.004375
1.075000	0.5	-0.004625
1.083333	0.5	-0.005000
1.091667	0.5	-0.005125
1.100000	0.5	-0.004500
1.108333	0.5	-0.004375
1.116667	0.5	-0.004750
1.125000	0.5	-0.004375
1.133333	0.5	-0.004250
1.141667	0.5	-0.004375
1.150000	0.5	-0.004500
1.158333	0.5	-0.004250
1.166667	0.5	-0.003750
1.175000	0.5	-0.003875
1.183333	0.5	-0.003750
1.191667	0.5	-0.003875
1.200000	0.5	-0.004125
1.208333	0.5	-0.004000
1.216667	0.5	-0.004000
1.225000	0.5	-0.004000
1.233333	0.5	-0.004375
1.241667	0.5	-0.004500
1.250000	0.5	-0.004500
1.258333	0.5	-0.004375
1.266667	0.5	-0.004375
1.275000	0.5	-0.004625
1.283333	0.5	-0.004625
1.291667	0.5	-0.004375
1.300000	0.5	-0.004250
1.308333	0.5	-0.004125
1.316667	0.5	-0.004250
1.325000	0.5	-0.004125
1.333333	0.5	-0.004375
1.341667	0.5	-0.004375
1.350000	0.5	-0.004500
1.358333	0.5	-0.004375
1.366667	0.5	-0.004375
1.375000	0.5	-0.004000
1.383333	0.5	-0.004000
1.391667	0.5	-0.004000
1.400000	0.5	-0.004125
1.408333	0.5	-0.004125
1.416667	0.5	-0.004250
1.425000	0.5	-0.004375
1.433333	0.5	-0.003625
1.441667	0.5	-0.003125
1.450000	0.5	-0.003000
1.458333	0.5	-0.003000
1.466667	0.5	-0.002625
1.475000	0.5	-0.002875
1.483333	0.5	-0.002875
1.491667	0.5	-0.002750
1.500000	0.5	-0.002500
1.508333	0.5	-0.002625
1.516667	0.5	-0.002875
1.525000	0.5	-0.003125
1.533333	0.5	-0.003000
1.541667	0.5	-0.003125
1.550000	0.5	-0.003000
1.558333	0.5	-0.002875
1.566667	0.5	-0.002625
1.575000	0.5	-0.002625
1.583333	0.5	-0.002375
1.591667	0.5	-0.002375
1.600000	0.5	-0.001875
1.608333	0.5	-0.001375
1.616667	0.5	-0.001125
1.625000	0.5	-0.000625
1.633333	0.5	-0.000625
1.641667	0.5	-0.000750
1.650000	0.5	-0.000500
1.658333	0.5	-0.000250
1.666667	0.5	-0.000125
1.675000	0.5	0.000000
1.683333	0.5	0.000250
1.691667	0.5	0.000000
1.700000	0.5	-0.000125
1.708333	0.5	0.000125
1.716667	0.5	0.000250
1.725000	0.5	0.000625
1.733333	0.5	0.000875
1.741667	0.5	0.000875
1.750000	0.5	0.000750
1.758333	0.5	0.001000
1.766667	0.5	0.000750
1.775000	0.5	0.000750
1.783333	0.5	0.000750
1.791667	0.5	0.000750
1.800000	0.5	0.001000
1.808333	0.5	0.001125
1.816667	0.5	0.001375
1.825000	0.5	0.001250
1.833333	0.5	0.001125
1.841667	0.5	0.001125
1.850000	0.5	0.001375
1.858333	0.5	0.001375
1.866667	0.5	0.001000
1.875000	0.5	0.000625
1.883333	0.5	0.000625
1.891667	0.5	0.000750
1.900000	0.5	0.000625
1.908333	0.5	0.000125
1.916667	0.5	-0.000125
1.925000	0.5	-0.000750
1.933333	0.5	-0.001125
1.941667	0.5	-0.001375
1.950000	0.5	-0.001500
1.958333	0.5	-0.002000
1.966667	0.5	-0.002375
1.975000	0.5	-0.002000
1.983333	0.5	-0.001750
1.991667	0.5	-0.001750
2.000000	0.5	-0.001875
2.008333	0.5	-0.002375
2.016667	0.5	-0.002625
2.025000	0.5	-0.002500
2.033333	0.5	-0.003125
2.041667	0.5	-0.003625
2.050000	0.5	-0.003625
2.058333	0.5	-0.003875
2.066667	0.5	-0.004250
2.075000	0.5	-0.004250
2.083333	0.5	-0.004500
2.091667	0.5	-0.005000
2.100000	0.5	-0.005250
2.108333	0.5	-0.005500
2.116667	0.5	-0.005625
2.125000	0.5	-0.005375
2.133333	0.5	-0.005250
2.141667	0.5	-0.005375
2.150000	0.5	-0.005625
2.158333	0.5	-0.005875
2.166667	0.5	-0.006625
2.175000	0.5	-0.007125
2.183333	0.5	-0.007125
2.191667	0.5	-0.007375
2.200000	0.5	-0.007625
2.208333	0.5	-0.007375
2.216667	0.5	-0.007500
2.225000	0.5	-0.007875
2.233333	0.5	-0.008000
2.241667	0.5	-0.007875
2.250000	0.5	-0.007750
2.258333	0.5	-0.008500
2.266667	0.5	-0.008875
2.275000	0.5	-0.008875
2.283333	0.5	-0.009125
2.291667	0.5	-0.008625
2.300000	0.5	-0.008625
2.308333	0.5	-0.008750
2.316667	0.5	-0.008750
2.325000	0.5	-0.009125
2.333333	0.5	-0.009125
2.341667	0.5	-0.008625
2.350000	0.5	-0.008375
2.358333	0.5	-0.008500
2.366667	0.5	-0.008500
2.375000	0.5	-0.008125
2.383333	0.5	-0.008000
2.391667	0.5	-0.007250
2.400000	0.5	-0.007250
2.408333	0.5	-0.007250
2.416667	0.5	-0.007125
2.425000	0.5	-0.007500
2.433333	0.5	-0.007625
2.441667	0.5	-0.007500
2.450000	0.5	-0.007250
2.458333	0.5	-0.006875
2.466667	0.5	-0.006375
2.475000	0.5	-0.006375
2.483333	0.5	-0.005625
2.491667	0.5	-0.005250
2.500000	0.5	-0.005125
2.508333	0.5	-0.005125
2.516667	0.5	-0.004625
2.525000	0.5	-0.004375
2.533333	0.5	-0.004000
2.541667	0.5	-0.003625
2.550000	0.5	-0.003500
2.558333	0.5	-0.003500
2.566667	0.5	-0.003125
2.575000	0.5	-0.003125
2.583333	0.5	-0.003125
2.591667	0.5	-0.003500
2.600000	0.5	-0.003625
2.608333	0.5	-0.004125
2.616667	0.5	-0.004500
2.625000	0.5	-0.004375
2.633333	0.5	-0.004750
2.641667	0.5	-0.004625
2.650000	0.5	-0.004375
2.658333	0.5	-0.004625
2.666667	0.5	-0.004750
2.675000	0.5	-0.004875
2.683333	0.5	-0.005000
2.691667	0.5	-0.005375
2.700000	0.5	-0.005500
2.708333	0.5	-0.006125
2.716667	0.5	-0.006125
2.725000	0.5	-0.006250
2.733333	0.5	-0.006375
2.741667	0.5	-0.006875
2.750000	0.5	-0.007250
2.758333	0.5	-0.007000
2.766667	0.5	-0.007000
2.775000	0.5	-0.007125
2.783333	0.5	-0.007250
2.791667	0.5	-0.007875
2.800000	0.5	-0.007875
2.808333	0.5	-0.008000
2.816667	0.5	-0.008125
2.825000	0.5	-0.008125
2.833333	0.5	-0.008625
2.841667	0.5	-0.009000
2.850000	0.5	-0.009125
2.858333	0.5	-0.009125
2.866667	0.5	-0.009000
2.875000	0.5	-0.009125
2.883333	0.5	-0.009125
2.891667	0.5	-0.009125
2.900000	0.5	-0.009375
2.908333	0.5	-0.009375
2.916667	0.5	-0.009625
2.925000	0.5	-0.010375
2.933333	0.5	-0.010875
2.941667	0.5	-0.011250
2.950000	0.5	-0.011250
2.958333	0.5	-0.011375
2.966667	0.5	-0.011750
2.975000	0.5	-0.011875
2.983333	0.5	-0.012250
2.991667	0.5	-0.012750
3.000000	0.5	-0.012875
3.008333	0.5	-0.013375
3.016667	0.5	-0.013500
3.025000	0.5	-0.013500
3.033333	0.5	-0.013375
3.041667	0.5	-0.013625
3.050000	0.5	-0.013500
3.058333	0.5	-0.013625
3.066667	0.5	-0.014000
3.075000	0.5	-0.014250
3.083333	0.5	-0.014250
3.091667	0.5	-0.013750
3.100000	0.5	-0.013750
3.108333	0.5	-0.013625
3.116667	0.5	-0.013375
3.125000	0.5	-0.013250
3.133333	0.5	-0.013125
3.141667	0.5	-0.012500
3.150000	0.5	-0.012625
3.158333	0.5	-0.012625
3.166667	0.5	-0.012375
3.175000	0.5	-0.012125
3.183333	0.5	-0.011750
3.191667	0.5	-0.011625
3.200000	0.5	-0.011500
3.208333	0.5	-0.011125
3.216667	0.5	-0.011250
3.225000	0.5	-0.010375
3.233333	0.5	-0.010000
3.241667	0.5	-0.009625
3.250000	0.5	-0.009125
3.258333	0.5	-0.008750
3.266667	0.5	-0.008625
3.275000	0.5	-0.008250
3.283333	0.5	-0.007625
3.291667	0.5	-0.007375
3.300000	0.5	-0.007000
3.308333	0.5	-0.006625
3.316667	0.5	-0.006125
3.325000	0.5	-0.005750
3.333333	0.5	-0.005375
3.341667	0.5	-0.004875
3.350000	0.5	-0.004875
3.358333	0.5	-0.004500
3.366667	0.5	-0.004375
3.375000	0.5	-0.003500
3.383333	0.5	-0.003125
3.391667	0.5	-0.002625
3.400000	0.5	-0.002375
3.408333	0.5	-0.002125
3.416667	0.5	-0.001875
3.425000	0.5	-0.001625
3.433333	0.5	-0.001500
3.441667	0.5	-0.001375
3.450000	0.5	-0.001250
3.458333	0.5	-0.000750
3.466667	0.5	-0.000625
3.475000	0.5	-0.000750
3.483333	0.5	-0.000500
3.491667	0.5	-0.000250
3.500000	0.5	-0.000500
3.508333	0.5	-0.000375
3.516667	0.5	0.000000
3.525000	0.5	0.000250
3.533333	0.5	0.000375
3.541667	0.5	0.000125
3.550000	0.5	0.000125
3.558333	0.5	0.000250
3.566667	0.5	-0.000125
3.575000	0.5	-0.000125
3.583333	0.5	0.000000
3.591667	0.5	0.000125
3.600000	0.5	0.000000
3.608333	0.5	-0.000250
3.616667	0.5	-0.000125
3.625000	0.5	0.000000
3.633333	0.5	-0.000125
3.641667	0.5	-0.000625
3.650000	0.5	-0.000750
3.658333	0.5	-0.000250
3.666667	0.5	-0.000500
3.675000	0.5	-0.000250
3.683333	0.5	-0.000125
3.691667	0.5	0.000000
3.700000	0.5	0.000000
3.708333	0.5	-0.000250
3.716667	0.5	-0.000375
3.725000	0.5	-0.000250
3.733333	0.5	-0.000375
3.741667	0.5	-0.000875
3.750000	0.5	-0.000875
3.758333	0.5	-0.000750
3.766667	0.5	-0.000625
3.775000	0.5	-0.000625
3.783333	0.5	-0.000875
3.791667	0.5	-0.001000
3.800000	0.5	-0.001000
3.808333	0.5	-0.001750
3.816667	0.5	-0.002125
3.825000	0.5	-0.002625
3.833333	0.5	-0.002875
3.841667	0.5	-0.002625
3.850000	0.5	-0.003000
3.858333	0.5	-0.003125
3.866667	0.5	-0.003250
3.875000	0.5	-0.003375
3.883333	0.5	-0.003625
3.891667	0.5	-0.003750
3.900000	0.5	-0.004000
3.908333	0.5	-0.004250
3.916667	0.5	-0.004500
3.925000	0.5	-0.004750
3.933333	0.5	-0.005250
3.941667	0.5	-0.005625
3.950000	0.5	-0.005875
3.958333	0.5	-0.006500
3.966667	0.5	-0.006625
3.975000	0.5	-0.006500
3.983333	0.5	-0.006375
3.991667	0.5	-0.006875
4.000000	0.5	-0.007250
4.008333	0.5	-0.007250
4.016667	0.5	-0.007875
4.025000	0.5	-0.008250
4.033333	0.5	-0.008625
4.041667	0.5	-0.008875
4.050000	0.5	-0.008875
4.058333	0.5	-0.008875
4.066667	0.5	-0.009125
4.075000	0.5	-0.009500
4.083333	0.5	-0.009375
4.091667	0.5	-0.009250
4.100000	0.5	-0.008875
4.108333	0.5	-0.008375
4.116667	0.5	-0.008250
4.125000	0.5	-0.008500
4.133333	0.5	-0.008625
4.141667	0.5	-0.008875
4.150000	0.5	-0.008875
4.158333	0.5	-0.009125
4.166667	0.5	-0.009125
4.175000	0.5	-0.008875
4.183333	0.5	-0.008875
4.191667	0.5	-0.008500
4.200000	0.5	-0.008000
4.208333	0.5	-0.007500
4.216667	0.5	-0.007250
4.225000	0.5	-0.006625
4.233333	0.5	-0.006500
4.241667	0.5	-0.006375
4.250000	0.5	-0.006125
4.258333	0.5	-0.005875
4.266667	0.5	-0.005500
4.275000	0.5	-0.004875
4.283333	0.5	-0.004250
4.291667	0.5	-0.003625
4.300000	0.5	-0.003375
4.308333	0.5	-0.003250
4.316667	0.5	-0.003125
4.325000	0.5	-0.002625
4.333333	0.5	-0.002125
4.341667	0.5	-0.001750
4.350000	0.5	-0.001375
4.358333	0.5	-0.000875
4.366667	0.5	-0.000625
4.375000	0.5	-0.000500
4.383333	0.5	-0.000125
4.391667	0.5	0.000250
4.400000	0.5	0.001125
4.408333	0.5	0.001625
4.416667	0.5	0.002125
4.425000	0.5	0.002375
4.433333	0.5	0.002750
4.441667	0.5	0.002875
4.450000	0.5	0.003125
4.458333	0.5	0.003625
4.466667	0.5	0.003750
4.475000	0.5	0.004000
4.483333	0.5	0.004375
4.491667	0.5	0.004750
4.500000	0.5	0.005125
4.508333	0.5	0.005250
4.516667	0.5	0.005125
4.525000	0.5	0.005000
4.533333	0.5	0.005375
4.541667	0.5	0.005375
4.550000	0.5	0.005250
4.558333	0.5	0.005250
4.566667	0.5	0.005250
4.575000	0.5	0.005000
4.583333	0.5	0.004625
4.591667	0.5	0.004750
4.600000	0.5	0.004750
4.608333	0.5	0.004375
4.616667	0.5	0.004125
4.625000	0.5	0.003875
4.633333	0.5	0.003625
4.641667	0.5	0.003625
4.650000	0.5	0.003125
4.658333	0.5	0.002750
4.666667	0.5	0.002375
4.675000	0.5	0.002125
4.683333	0.5	0.002000
4.691667	0.5	0.002000
4.700000	0.5	0.002125
4.708333	0.5	0.001625
4.716667	0.5	0.001125
4.725000	0.5	0.000750
4.733333	0.5	0.000750
4.741667	0.5	0.000375
4.750000	0.5	0.000250
4.758333	0.5	0.000250
4.766667	0.5	-0.000250
4.775000	0.5	-0.000750
4.783333	0.5	-0.000875
4.791667	0.5	-0.001375
4.800000	0.5	-0.001750
4.808333	0.5	-0.002000
4.816667	0.5	-0.002500
4.825000	0.5	-0.002875
4.833333	0.5	-0.003000
4.841667	0.5	-0.003875
4.850000	0.5	-0.004125
4.858333	0.5	-0.004500
4.866667	0.5	-0.004875
4.875000	0.5	-0.005500
4.883333	0.5	-0.006500
4.891667	0.5	-0.007000
4.900000	0.5	-0.007250
4.908333	0.5	-0.007500
4.916667	0.5	-0.008375
4.925000	0.5	-0.008875
4.933333	0.5	-0.009000
4.941667	0.5	-0.009125
4.950000	0.5	-0.009625
4.958333	0.5	-0.010250
4.966667	0.5	-0.010875
4.975000	0.5	-0.011375
4.983333	0.5	-0.012125
4.991667	0.5	-0.012500
5.000000	0.5	-0.012750
5.008333	0.5	-0.013500
5.016667	0.5	-0.013500
5.025000	0.5	-0.013875
5.033333	0.5	-0.014750
5.041667	0.5	-0.015250
5.050000	0.5	-0.015625
5.058333	0.5	-0.016375
5.066667	0.5	-0.016750
5.075000	0.5	-0.017000
5.083333	0.5	-0.017375
5.091667	0.5	-0.017750
5.100000	0.5	-0.018250
5.108333	0.5	-0.019000
5.116667	0.5	-0.019375
5.125000	0.5	-0.019875
5.133333	0.5	-0.020250
5.141667	0.5	-0.020625
5.150000	0.5	-0.021125
5.158333	0.5	-0.021750
5.166667	0.5	-0.022375
5.175000	0.5	-0.022125
5.183333	0.5	-0.022000
5.191667	0.5	-0.022500
5.200000	0.5	-0.022625
5.208333	0.5	-0.023000
5.216667	0.5	-0.022875
5.225000	0.5	-0.022875
5.233333	0.5	-0.023000
5.241667	0.5	-0.023000
5.250000	0.5	-0.023375
5.258333	0.5	-0.023375
5.266667	0.5	-0.023625
5.275000	0.5	-0.023000
5.283333	0.5	-0.023375
5.291667	0.5	-0.023375
5.300000	0.5	-0.023000
5.308333	0.5	-0.023125
5.316667	0.5	-0.023250
5.325000	0.5	-0.023125
5.333333	0.5	-0.022750
5.341667	0.5	-0.022750
5.350000	0.5	-0.022375
5.358333	0.5	-0.022125
5.366667	0.5	-0.021750
5.375000	0.5	-0.022125
5.383333	0.5	-0.022375
5.391667	0.5	-0.022500
5.400000	0.5	-0.022125
5.408333	0.5	-0.021875
5.416667	0.5	-0.022000
5.425000	0.5	-0.021875
5.433333	0.5	-0.022000
5.441667	0.5	-0.022000
5.450000	0.5	-0.021750
5.458333	0.5	-0.021625
5.466667	0.5	-0.021250
5.475000	0.5	-0.021000
5.483333	0.5	-0.020625
5.491667	0.5	-0.020625
5.500000	0.5	-0.020250
5.508333	0.5	-0.020375
5.516667	0.5	-0.020125
5.525000	0.5	-0.019750
5.533333	0.5	-0.019625
5.541667	0.5	-0.019250
5.550000	0.5	-0.018625
5.558333	0.5	-0.018500
5.566667	0.5	-0.018625
5.575000	0.5	-0.018125
5.583333	0.5	-0.018250
5.591667	0.5	-0.018375
5.600000	0.5	-0.017875
5.608333	0.5	-0.017750
5.616667	0.5	-0.017875
5.625000	0.5	-0.017500
5.633333	0.5	-0.017375
5.641667	0.5	-0.017750
5.650000	0.5	-0.017875
5.658333	0.5	-0.017500
5.666667	0.5	-0.017375
5.675000	0.5	-0.016750
5.683333	0.5	-0.016250
5.691667	0.5	-0.016375
5.700000	0.5	-0.015875
5.708333	0.5	-0.015375
5.716667	0.5	-0.014625
5.725000	0.5	-0.014000
5.733333	0.5	-0.013250
5.741667	0.5	-0.013000
5.750000	0.5	-0.012625
5.758333	0.5	-0.011875
5.766667	0.5	-0.011375
5.775000	0.5	-0.011250
5.783333	0.5	-0.010625
5.791667	0.5	-0.010000
5.800000	0.5	-0.009375
5.808333	0.5	-0.008625
5.816667	0.5	-0.007750
5.825000	0.5	-0.007250
5.833333	0.5	-0.006125
5.841667	0.5	-0.005375
5.850000	0.5	-0.004750
5.858333	0.5	-0.004375
5.866667	0.5	-0.004125
5.875000	0.5	-0.003750
5.883333	0.5	-0.002750
5.891667	0.5	-0.001750
5.900000	0.5	-0.000625
5.908333	0.5	0.000000
5.916667	0.5	0.000375
5.925000	0.5	0.001375
5.933333	0.5	0.002000
5.941667	0.5	0.002250
5.950000	0.5	0.002250
5.958333	0.5	0.002875
5.966667	0.5	0.003500
5.975000	0.5	0.004250
5.983333	0.5	0.004875
5.991667	0.5	0.005250
6.000000	0.5	0.005375
6.008333	0.5	0.005500
6.016667	0.5	0.006000
6.025000	0.5	0.006750
6.033333	0.5	0.007500
6.041667	0.5	0.008250
6.050000	0.5	0.008375
6.058333	0.5	0.008625
6.066667	0.5	0.008750
6.075000	0.5	0.008625
6.083333	0.5	0.008500
6.091667	0.5	0.008875
6.100000	0.5	0.008625
6.108333	0.5	0.008625
6.116667	0.5	0.008625
6.125000	0.5	0.008875
6.133333	0.5	0.009250
6.141667	0.5	0.009375
6.150000	0.5	0.009500
6.158333	0.5	0.009250
6.166667	0.5	0.009000
6.175000	0.5	0.009250
6.183333	0.5	0.009250
6.191667	0.5	0.009125
6.200000	0.5	0.009000
6.208333	0.5	0.009250
6.216667	0.5	0.009375
6.225000	0.5	0.009250
6.233333	0.5	0.009000
6.241667	0.5	0.009250
6.250000	0.5	0.009000
6.258333	0.5	0.008750
6.266667	0.5	0.008500
6.275000	0.5	0.008375
6.283333	0.5	0.008125
6.291667	0.5	0.008250
6.300000	0.5	0.008250
6.308333	0.5	0.008000
6.316667	0.5	0.007875
6.325000	0.5	0.007625
6.333333	0.5	0.006875
6.341667	0.5	0.006125
6.350000	0.5	0.006125
6.358333	0.5	0.006250
6.366667	0.5	0.005875
6.375000	0.5	0.005875
6.383333	0.5	0.006375
6.391667	0.5	0.006500
6.400000	0.5	0.006500
6.408333	0.5	0.006875
6.416667	0.5	0.006875
6.425000	0.5	0.006750
6.433333	0.5	0.006625
6.441667	0.5	0.007000
6.450000	0.5	0.007250
6.458333	0.5	0.007625
6.466667	0.5	0.008125
6.475000	0.5	0.008000
6.483333	0.5	0.007875
6.491667	0.5	0.008000
6.500000	0.5	0.008250
6.508333	0.5	0.008250
6.516667	0.5	0.008500
6.525000	0.5	0.008625
6.533333	0.5	0.009125
6.541667	0.5	0.009375
6.550000	0.5	0.009625
6.558333	0.5	0.010000
6.566667	0.5	0.010375
6.575000	0.5	0.010500
6.583333	0.5	0.010625
6.591667	0.5	0.010500
6.600000	0.5	0.010375
6.608333	0.5	0.010500
6.616667	0.5	0.009750
6.625000	0.5	0.009375
6.633333	0.5	0.009375
6.641667	0.5	0.009125
6.650000	0.5	0.009125
6.658333	0.5	0.009000
6.666667	0.5	0.009125
6.675000	0.5	0.008875
6.683333	0.5	0.008500
6.691667	0.5	0.007750
6.700000	0.5	0.006125
6.708333	0.5	0.004000
6.716667	0.5	0.000875
6.725000	0.5	-0.004625
6.733333	0.5	-0.014125
6.741667	0.5	-0.029125
6.750000	0.5	-0.054125
6.758333	0.5	-0.094625
6.766667	0.5	-0.158750
6.775000	0.5	-0.257375
6.783333	0.5	-0.402125
6.791667	0.5	-0.602250
6.800000	0.5	-0.862625
6.808333	0.5	-1.179250
6.816667	0.5	-1.536875
6.825000	0.5	-1.908125
6.833333	0.5	-2.255375
6.841667	0.5	-2.531375
6.850000	0.5	-2.686000
6.858333	0.5	-2.666875
6.866667	0.5	-2.423875
6.875000	0.5	-1.913000
6.883333	0.5	-1.096500
6.891667	0.5	0.052625
6.900000	0.5	1.551125
6.908333	0.5	3.399000
6.916667	0.5	5.578625
6.925000	0.5	8.047750
6.933333	0.5	10.735750
6.941667	0.5	13.539375
6.950000	0.5	16.320000
6.958333	0.5	18.915250
6.966667	0.5	21.154000
6.975000	0.5	22.881250
6.983333	0.5	23.981750
6.991667	0.5	24.401625
7.000000	0.5	24.153875
7.008333	0.5	23.312125
7.016667	0.5	21.991750
7.025000	0.5	20.327875
7.033333	0.5	18.457500
7.041667	0.5	16.502125
7.050000	0.5	14.561125
7.058333	0.5	12.707250
7.066667	0.5	10.988000
7.075000	0.5	9.430750
7.083333	0.5	8.045625
7.091667	0.5	6.831750
7.100000	0.5	5.779875
7.108333	0.5	4.876875
7.116667	0.5	4.107000
7.125000	0.5	3.454500
7.133333	0.5	2.904500
7.141667	0.5	2.441375
7.150000	0.5	2.053375
7.158333	0.5	1.728250
7.166667	0.5	1.456250
7.175000	0.5	1.229375
7.183333	0.5	1.039625
7.191667	0.5	0.880750
7.200000	0.5	0.747750
7.208333	0.5	0.636250
7.216667	0.5	0.542625
7.225000	0.5	0.464125
7.233333	0.5	0.398125
7.241667	0.5	0.342500
7.250000	0.5	0.295375
7.258333	0.5	0.255125
7.266667	0.5	0.221125
7.275000	0.5	0.192375
7.283333	0.5	0.167375
7.291667	0.5	0.146000
7.300000	0.5	0.127875
7.308333	0.5	0.112250
7.316667	0.5	0.098125
7.325000	0.5	0.086250
7.333333	0.5	0.076500
7.341667	0.5	0.067500
7.350000	0.5	0.059250
7.358333	0.5	0.052500
7.366667	0.5	0.046375
7.375000	0.5	0.040500
7.383333	0.5	0.035750
7.391667	0.5	0.031750
7.400000	0.5	0.028125
7.408333	0.5	0.024875
7.416667	0.5	0.022125
7.425000	0.5	0.019500
7.433333	0.5	0.017875
7.441667	0.5	0.016625
7.450000	0.5	0.015750
7.458333	0.5	0.015125
7.466667	0.5	0.014625
7.475000	0.5	0.014500
7.483333	0.5	0.014875
7.491667	0.5	0.015250
7.500000	0.5	0.015750
7.508333	0.5	0.016750
7.516667	0.5	0.017500
7.525000	0.5	0.018625
7.533333	0.5	0.019875
7.541667	0.5	0.020750
7.550000	0.5	0.021375
7.558333	0.5	0.022500
7.566667	0.5	0.023625
7.575000	0.5	0.025250
7.583333	0.5	0.026250
7.591667	0.5	0.027125
7.600000	0.5	0.028000
7.608333	0.5	0.029250
7.616667	0.5	0.030625
7.625000	0.5	0.031375
7.633333	0.5	0.032125
7.641667	0.5	0.032625
7.650000	0.5	0.033000
7.658333	0.5	0.033375
7.666667	0.5	0.033625
7.675000	0.5	0.033500
7.683333	0.5	0.033625
7.691667	0.5	0.033375
7.700000	0.5	0.032875
7.708333	0.5	0.032625
7.716667	0.5	0.032250
7.725000	0.5	0.032375
7.733333	0.5	0.031625
7.741667	0.5	0.031250
7.750000	0.5	0.031125
7.758333	0.5	0.030625
7.766667	0.5	0.030250
7.775000	0.5	0.029500
7.783333	0.5	0.029000
7.791667	0.5	0.028625
7.800000	0.5	0.027875
7.808333	0.5	0.027625
7.816667	0.5	0.027500
7.825000	0.5	0.026875
7.833333	0.5	0.026500
7.841667	0.5	0.026500
7.850000	0.5	0.026625
7.858333	0.5	0.026375
7.866667	0.5	0.026375
7.875000	0.5	0.026250
7.883333	0.5	0.026625
7.891667	0.5	0.027500
7.900000	0.5	0.028625
7.908333	0.5	0.030125
7.916667	0.5	0.032125
7.925000	0.5	0.035125
7.933333	0.5	0.038750
7.941667	0.5	0.043000
7.950000	0.5	0.048375
7.958333	0.5	0.055125
7.966667	0.5	0.063625
7.975000	0.5	0.074875
7.983333	0.5	0.089000
7.991667	0.5	0.107625
8.000000	0.5	0.131125
8.008333	0.5	0.160250
8.016667	0.5	0.197125
8.025000	0.5	0.242500
8.033333	0.5	0.298500
8.041667	0.5	0.366750
8.050000	0.5	0.448125
8.058333	0.5	0.544625
8.066667	0.5	0.657000
8.075000	0.5	0.785875
8.083333	0.5	0.933000
8.091667	0.5	1.097875
8.100000	0.5	1.281125
8.108333	0.5	1.482500
8.116667	0.5	1.702500
8.125000	0.5	1.940250
8.133333	0.5	2.195250
8.141667	0.5	2.466875
8.150000	0.5	2.754500
8.158333	0.5	3.057875
8.166667	0.5	3.375875
8.175000	0.5	3.707875
8.183333	0.5	4.053750
8.191667	0.5	4.412125
8.200000	0.5	4.783500
8.208333	0.5	5.166375
8.216667	0.5	5.560875
8.225000	0.5	5.965250
8.233333	0.5	6.379750
8.241667	0.5	6.803625
8.250000	0.5	7.236250
8.258333	0.5	7.677375
8.266667	0.5	8.126625
8.275000	0.5	8.583125
8.283333	0.5	9.047500
8.291667	0.5	9.518875
8.300000	0.5	9.996250
8.308333	0.5	10.480000
8.316667	0.5	10.970000
8.325000	0.5	11.465250
8.333333	0.5	11.965750
8.341667	0.5	12.469000
8.350000	0.5	12.971625
8.358333	0.5	13.465250
8.366667	0.5	13.932250
8.375000	0.5	14.343000
8.383333	0.5	14.654750
8.391667	0.5	14.815375
8.400000	0.5	14.772875
8.408333	0.5	14.490375
8.416667	0.5	13.956500
8.425000	0.5	13.188625
8.433333	0.5	12.229875
8.441667	0.5	11.140750
8.450000	0.5	9.986250
8.458333	0.5	8.826250
8.466667	0.5	7.707625
8.475000	0.5	6.665375
8.483333	0.5	5.719000
8.491667	0.5	4.878500
8.500000	0.5	4.143125
8.508333	0.5	3.509250
8.516667	0.5	2.967125
8.525000	0.5	2.507750
8.533333	0.5	2.121250
8.541667	0.5	1.798000
8.550000	0.5	1.528500
8.558333	0.5	1.305250
8.566667	0.5	1.120500
8.575000	0.5	0.968125
8.583333	0.5	0.842750
8.591667	0.5	0.739875
8.600000	0.5	0.655625
8.608333	0.5	0.586125
8.616667	0.5	0.528750
8.625000	0.5	0.481250
8.633333	0.5	0.442125
8.641667	0.5	0.408750
8.650000	0.5	0.380375
8.658333	0.5	0.355250
8.666667	0.5	0.333750
8.675000	0.5	0.314250
8.683333	0.5	0.295875
8.691667	0.5	0.279125
8.700000	0.5	0.264000
8.708333	0.5	0.249125
8.716667	0.5	0.234625
8.725000	0.5	0.221375
8.733333	0.5	0.208750
8.741667	0.5	0.196750
8.750000	0.5	0.185500
8.758333	0.5	0.174750
8.766667	0.5	0.164500
8.775000	0.5	0.155125
8.783333	0.5	0.146625
8.791667	0.5	0.138125
8.800000	0.5	0.130875
8.808333	0.5	0.124250
8.816667	0.5	0.118125
8.825000	0.5	0.112000
8.833333	0.5	0.106375
8.841667	0.5	0.101500
8.850000	0.5	0.097625
8.858333	0.5	0.093750
8.866667	0.5	0.090375
8.875000	0.5	0.087500
8.883333	0.5	0.085000
8.891667	0.5	0.082375
8.900000	0.5	0.079750
8.908333	0.5	0.077750
8.916667	0.5	0.075875
8.925000	0.5	0.073750
8.933333	0.5	0.072000
8.941667	0.5	0.070375
8.950000	0.5	0.069375
8.958333	0.5	0.068000
8.966667	0.5	0.066750
8.975000	0.5	0.066000
8.983333	0.5	0.065500
8.991667	0.5	0.065125
9.000000	0.5	0.064875
9.008333	0.5	0.065000
9.016667	0.5	0.065500
9.025000	0.5	0.065750
9.033333	0.5	0.066750
9.041667	0.5	0.067625
9.050000	0.5	0.069000
9.058333	0.5	0.070875
9.066667	0.5	0.072375
9.075000	0.5	0.074125
9.083333	0.5	0.075750
9.091667	0.5	0.077375
9.100000	0.5	0.079000
9.108333	0.5	0.081000
9.116667	0.5	0.082375
9.125000	0.5	0.083875
9.133333	0.5	0.084875
9.141667	0.5	0.085500
9.150000	0.5	0.085875
9.158333	0.5	0.086125
9.166667	0.5	0.086125
9.175000	0.5	0.086000
9.183333	0.5	0.085000
9.191667	0.5	0.084125
9.200000	0.5	0.083250
9.208333	0.5	0.081875
9.216667	0.5	0.080500
9.225000	0.5	0.079000
9.233333	0.5	0.077125
9.241667	0.5	0.075375
9.250000	0.5	0.073625
9.258333	0.5	0.071750
9.266667	0.5	0.070125
9.275000	0.5	0.068500
9.283333	0.5	0.066375
9.291667	0.5	0.064875
9.300000	0.5	0.063500
9.308333	0.5	0.061875
9.316667	0.5	0.060500
9.325000	0.5	0.058875
9.333333	0.5	0.057625
9.341667	0.5	0.056625
9.350000	0.5	0.055250
9.358333	0.5	0.054125
9.366667	0.5	0.053125
9.375000	0.5	0.052000
9.383333	0.5	0.050750
9.391667	0.5	0.049625
9.400000	0.5	0.048750
9.408333	0.5	0.048250
9.416667	0.5	0.047750
9.425000	0.5	0.046750
9.433333	0.5	0.046250
9.441667	0.5	0.045625
9.450000	0.5	0.045375
9.458333	0.5	0.044875
9.466667	0.5	0.045125
9.475000	0.5	0.045125
9.483333	0.5	0.045625
9.491667	0.5	0.046500
9.500000	0.5	0.047500
9.508333	0.5	0.049000
9.516667	0.5	0.051500
9.525000	0.5	0.054000
9.533333	0.5	0.057375
9.541667	0.5	0.061375
9.550000	0.5	0.065875
9.558333	0.5	0.071500
9.566667	0.5	0.077625
9.575000	0.5	0.085125
9.583333	0.5	0.094625
9.591667	0.5	0.105000
9.600000	0.5	0.117125
9.608333	0.5	0.131375
9.616667	0.5	0.148500
9.625000	0.5	0.168625
9.633333	0.5	0.192000
9.641667	0.5	0.220750
9.650000	0.5	0.255250
9.658333	0.5	0.297000
9.666667	0.5	0.348250
9.675000	0.5	0.410875
9.683333	0.5	0.487250
9.691667	0.5	0.581125
9.700000	0.5	0.694500
9.708333	0.5	0.831250
9.716667	0.5	0.995500
9.725000	0.5	1.190000
9.733333	0.5	1.418375
9.741667	0.5	1.684000
9.750000	0.5	1.990125
9.758333	0.5	2.339250
9.766667	0.5	2.733125
9.775000	0.5	3.173000
9.783333	0.5	3.658000
9.791667	0.5	4.186250
9.800000	0.5	4.755500
9.808333	0.5	5.361000
9.816667	0.5	5.997625
9.825000	0.5	6.658375
9.833333	0.5	7.335500
9.841667	0.5	8.020625
9.850000	0.5	8.703375
9.858333	0.5	9.374375
9.866667	0.5	10.023250
9.875000	0.5	10.639375
9.883333	0.5	11.213000
9.891667	0.5	11.735000
9.900000	0.5	12.196875
9.908333	0.5	12.590750
9.916667	0.5	12.911125
9.925000	0.5	13.153125
9.933333	0.5	13.313250
9.941667	0.5	13.389750
9.950000	0.5	13.383375
9.958333	0.5	13.295125
9.966667	0.5	13.129500
9.975000	0.5	12.889250
9.983333	0.5	12.580250
9.991667	0.5	12.209625
10.000000	0.5	11.784500
10.008333	0.5	11.312750
10.016667	0.5	10.801250
10.025000	0.5	10.258750
10.033333	0.5	9.693875
10.041667	0.5	9.114375
10.050000	0.5	8.527250
10.058333	0.5	7.939625
10.066667	0.5	7.358500
10.075000	0.5	6.789250
10.083333	0.5	6.237125
10.091667	0.5	5.705125
10.100000	0.5	5.197125
10.108333	0.5	4.716250
10.116667	0.5	4.264500
10.125000	0.5	3.842250
10.133333	0.5	3.450625
10.141667	0.5	3.089375
10.150000	0.5	2.758125
10.158333	0.5	2.456125
10.166667	0.5	2.182625
10.175000	0.5	1.935500
10.183333	0.5	1.713875
10.191667	0.5	1.515375
10.200000	0.5	1.339125
10.208333	0.5	1.183125
10.216667	0.5	1.045500
10.225000	0.5	0.924250
10.233333	0.5	0.817500
10.241667	0.5	0.724625
10.250000	0.5	0.643250
10.258333	0.5	0.572500
10.266667	0.5	0.511625
10.275000	0.5	0.458875
10.283333	0.5	0.413500
10.291667	0.5	0.373875
10.300000	0.5	0.340500
10.308333	0.5	0.312250
10.316667	0.5	0.288750
10.325000	0.5	0.268875
10.333333	0.5	0.253500
10.341667	0.5	0.241250
10.350000	0.5	0.232500
10.358333	0.5	0.226750
10.366667	0.5	0.223875
10.375000	0.5	0.223625
10.383333	0.5	0.226500
10.391667	0.5	0.232875
10.400000	0.5	0.243125
10.408333	0.5	0.257750
10.416667	0.5	0.277125
10.425000	0.5	0.302500
10.433333	0.5	0.334750
10.441667	0.5	0.376375
10.450000	0.5	0.428000
10.458333	0.5	0.492875
10.466667	0.5	0.573875
10.475000	0.5	0.673625
10.483333	0.5	0.796375
10.491667	0.5	0.945625
10.500000	0.5	1.127250
10.508333	0.5	1.345000
10.516667	0.5	1.604625
10.525000	0.5	1.912250
10.533333	0.5	2.271750
10.541667	0.5	2.687625
10.550000	0.5	3.163250
10.558333	0.5	3.701125
10.566667	0.5	4.301625
10.575000	0.5	4.962750
10.583333	0.5	5.680250
10.591667	0.5	6.448000
10.600000	0.5	7.257125
10.608333	0.5	8.095750
10.616667	0.5	8.950375
10.625000	0.5	9.805000
10.633333	0.5	10.643125
10.641667	0.5	11.446750
10.650000	0.5	12.197500
10.658333	0.5	12.878750
10.666667	0.5	13.475250
10.675000	0.5	13.972250
10.683333	0.5	14.359125
10.691667	0.5	14.627875
10.700000	0.5	14.773375
10.708333	0.5	14.793750
10.716667	0.5	14.691000
10.725000	0.5	14.470125
10.733333	0.5	14.139750
10.741667	0.5	13.710750
10.750000	0.5	13.194625
10.758333	0.5	12.605250
10.766667	0.5	11.957125
10.775000	0.5	11.265125
10.783333	0.5	10.543500
10.791667	0.5	9.804875
10.800000	0.5	9.062625
10.808333	0.5	8.327875
10.816667	0.5	7.610250
10.825000	0.5	6.917875
10.833333	0.5	6.256875
10.841667	0.5	5.632375
10.850000	0.5	5.048625
10.858333	0.5	4.506875
10.866667	0.5	4.008500
10.875000	0.5	3.553250
10.883333	0.5	3.140500
10.891667	0.5	2.769000
10.900000	0.5	2.436000
10.908333	0.5	2.139875
10.916667	0.5	1.877500
10.925000	0.5	1.645750
10.933333	0.5	1.442250
10.941667	0.5	1.264125
10.950000	0.5	1.108500
10.958333	0.5	0.973250
10.966667	0.5	0.855875
10.975000	0.5	0.753875
10.983333	0.5	0.665375
10.991667	0.5	0.589375
11.000000	0.5	0.523250
11.008333	0.5	0.466000
11.016667	0.5	0.416375
11.025000	0.5	0.373500
11.033333	0.5	0.336625
11.041667	0.5	0.304500
11.050000	0.5	0.276500
11.058333	0.5	0.252000
11.066667	0.5	0.231000
11.075000	0.5	0.212500
11.083333	0.5	0.196500
11.091667	0.5	0.182375
11.100000	0.5	0.169875
11.108333	0.5	0.158875
11.116667	0.5	0.148875
11.125000	0.5	0.140625
11.133333	0.5	0.133250
11.141667	0.5	0.126000
11.150000	0.5	0.119625
11.158333	0.5	0.113750
11.166667	0.5	0.108625
11.175000	0.5	0.103500
11.183333	0.5	0.099125
11.191667	0.5	0.095125
11.200000	0.5	0.091000
11.208333	0.5	0.087625
11.216667	0.5	0.083875
11.225000	0.5	0.080750
11.233333	0.5	0.078000
11.241667	0.5	0.075375
11.250000	0.5	0.072750
11.258333	0.5	0.070875
11.266667	0.5	0.069000
11.275000	0.5	0.066875
11.283333	0.5	0.064375
11.291667	0.5	0.062375
11.300000	0.5	0.060625
11.308333	0.5	0.059125
11.316667	0.5	0.057750
11.325000	0.5	0.056000
11.333333	0.5	0.054500
11.341667	0.5	0.053250
11.350000	0.5	0.052125
11.358333	0.5	0.051375
11.366667	0.5	0.050250
11.375000	0.5	0.049750
11.383333	0.5	0.049500
11.391667	0.5	0.048750
11.400000	0.5	0.047875
11.408333	0.5	0.046875
11.416667	0.5	0.046250
11.425000	0.5	0.045750
11.433333	0.5	0.044750
11.441667	0.5	0.044125
11.450000	0.5	0.043625
11.458333	0.5	0.043000
11.466667	0.5	0.042500
11.475000	0.5	0.042375
11.483333	0.5	0.042125
11.491667	0.5	0.042000
11.500000	0.5	0.041875
11.508333	0.5	0.041875
11.516667	0.5	0.041875
11.525000	0.5	0.041875
11.533333	0.5	0.042000
11.541667	0.5	0.041875
11.550000	0.5	0.042125
11.558333	0.5	0.042125
11.566667	0.5	0.042000
11.575000	0.5	0.042250
11.583333	0.5	0.042125
11.591667	0.5	0.041750
11.600000	0.5	0.042000
11.608333	0.5	0.042000
11.616667	0.5	0.042250
11.625000	0.5	0.042250
11.633333	0.5	0.042000
11.641667	0.5	0.041500
11.650000	0.5	0.040875
11.658333	0.5	0.040375
11.666667	0.5	0.040125
11.675000	0.5	0.039875
11.683333	0.5	0.040125
11.691667	0.5	0.040000
11.700000	0.5	0.040000
11.708333	0.5	0.039375
11.716667	0.5	0.038750
11.725000	0.5	0.038500
11.733333	0.5	0.038375
11.741667	0.5	0.038500
11.750000	0.5	0.038750
11.758333	0.5	0.038500
11.766667	0.5	0.038000
11.775000	0.5	0.038000
11.783333	0.5	0.037625
11.791667	0.5	0.037125
11.800000	0.5	0.037000
11.808333	0.5	0.036750
11.816667	0.5	0.036750
11.825000	0.5	0.036625
11.833333	0.5	0.036625
11.841667	0.5	0.036625
11.850000	0.5	0.036375
11.858333	0.5	0.036125
11.866667	0.5	0.036000
11.875000	0.5	0.035875
11.883333	0.5	0.036250
11.891667	0.5	0.036125
11.900000	0.5	0.036125
11.908333	0.5	0.036250
11.916667	0.5	0.035750
11.925000	0.5	0.036000
11.933333	0.5	0.036250
11.941667	0.5	0.035750
11.950000	0.5	0.035125
11.958333	0.5	0.034500
11.966667	0.5	0.034500
11.975000	0.5	0.034375
11.983333	0.5	0.034000
11.991667	0.5	0.033875
12.000000	0.5	0.033625
12.008333	0.5	0.033500
12.016667	0.5	0.033250
12.025000	0.5	0.033250
12.033333	0.5	0.033500
12.041667	0.5	0.033250
12.050000	0.5	0.033000
12.058333	0.5	0.032875
12.066667	0.5	0.033000
12.075000	0.5	0.032375
12.083333	0.5	0.032125
12.091667	0.5	0.031750
12.100000	0.5	0.031500
12.108333	0.5	0.031000
12.116667	0.5	0.030500
12.125000	0.5	0.030500
12.133333	0.5	0.030250
12.141667	0.5	0.029750
12.150000	0.5	0.029375
12.158333	0.5	0.029000
12.166667	0.5	0.028625
12.175000	0.5	0.028500
12.183333	0.5	0.027750
12.191667	0.5	0.027125
12.200000	0.5	0.026750
12.208333	0.5	0.026000
12.216667	0.5	0.025625
12.225000	0.5	0.025625
12.233333	0.5	0.025625
12.241667	0.5	0.026000
12.250000	0.5	0.026375
12.258333	0.5	0.026875
12.266667	0.5	0.027250
12.275000	0.5	0.027875
12.283333	0.5	0.028750
12.291667	0.5	0.029875
12.300000	0.5	0.030750
12.308333	0.5	0.031875
12.316667	0.5	0.033000
12.325000	0.5	0.033750
12.333333	0.5	0.034750
12.341667	0.5	0.035250
12.350000	0.5	0.035875
12.358333	0.5	0.036500
12.366667	0.5	0.036875
12.375000	0.5	0.036625
12.383333	0.5	0.036625
12.391667	0.5	0.036250
12.400000	0.5	0.036375
12.408333	0.5	0.036000
12.416667	0.5	0.035625
12.425000	0.5	0.035000
12.433333	0.5	0.034000
12.441667	0.5	0.032625
12.450000	0.5	0.031625
12.458333	0.5	0.030125
12.466667	0.5	0.028375
12.475000	0.5	0.026875
12.483333	0.5	0.025500
12.491667	0.5	0.024375
12.500000	0.5	0.023250
12.508333	0.5	0.022000
12.516667	0.5	0.020875
12.525000	0.5	0.019375
12.533333	0.5	0.018125
12.541667	0.5	0.017000
12.550000	0.5	0.016000
12.558333	0.5	0.015250
12.566667	0.5	0.014375
12.575000	0.5	0.013625
12.583333	0.5	0.012750
12.591667	0.5	0.012000
12.600000	0.5	0.011500
12.608333	0.5	0.010875
12.616667	0.5	0.010000
12.625000	0.5	0.009625
12.633333	0.5	0.009500
12.641667	0.5	0.009000
12.650000	0.5	0.009000
12.658333	0.5	0.008875
12.666667	0.5	0.009125
12.675000	0.5	0.009125
12.683333	0.5	0.009000
12.691667	0.5	0.009250
12.700000	0.5	0.009125
12.708333	0.5	0.009500
12.716667	0.5	0.009625
12.725000	0.5	0.009750
12.733333	0.5	0.009625
12.741667	0.5	0.010000
12.750000	0.5	0.010375
12.758333	0.5	0.010625
12.766667	0.5	0.010750
12.775000	0.5	0.010875
12.783333	0.5	0.011000
12.791667	0.5	0.011375
12.800000	0.5	0.012125
12.808333	0.5	0.012875
12.816667	0.5	0.013000
12.825000	0.5	0.012875
12.833333	0.5	0.013000
12.841667	0.5	0.012875
12.850000	0.5	0.013250
12.858333	0.5	0.013125
12.866667	0.5	0.013125
12.875000	0.5	0.013250
12.883333	0.5	0.013375
12.891667	0.5	0.013500
12.900000	0.5	0.013875
12.908333	0.5	0.014750
12.916667	0.5	0.014875
12.925000	0.5	0.014625
12.933333	0.5	0.014750
12.941667	0.5	0.015125
12.950000	0.5	0.015375
12.958333	0.5	0.015750
12.966667	0.5	0.016000
12.975000	0.5	0.016125
12.983333	0.5	0.016125
12.991667	0.5	0.016250
13.000000	0.5	0.015500
13.008333	0.5	0.015000
13.016667	0.5	0.014750
13.025000	0.5	0.014500
13.033333	0.5	0.014125
13.041667	0.5	0.013750
13.050000	0.5	0.013625
13.058333	0.5	0.013625
13.066667	0.5	0.013375
13.075000	0.5	0.013250
13.083333	0.5	0.013250
13.091667	0.5	0.013125
13.100000	0.5	0.013000
13.108333	0.5	0.013125
13.116667	0.5	0.013375
13.125000	0.5	0.013625
13.133333	0.5	0.013625
13.141667	0.5	0.014125
13.150000	0.5	0.014500
13.158333	0.5	0.014625
13.166667	0.5	0.014875
13.175000	0.5	0.014625
13.183333	0.5	0.014625
13.191667	0.5	0.014500
13.200000	0.5	0.014750
13.208333	0.5	0.015000
13.216667	0.5	0.015250
13.225000	0.5	0.015375
13.233333	0.5	0.015750
13.241667	0.5	0.015625
13.250000	0.5	0.016125
13.258333	0.5	0.016500
13.266667	0.5	0.016750
13.275000	0.5	0.017625
13.283333	0.5	0.018125
13.291667	0.5	0.018375
13.300000	0.5	0.018500
13.308333	0.5	0.018250
13.316667	0.5	0.018250
13.325000	0.5	0.018375
13.333333	0.5	0.018500
13.341667	0.5	0.018500
13.350000	0.5	0.018625
13.358333	0.5	0.019000
13.366667	0.5	0.018750
13.375000	0.5	0.019250
13.383333	0.5	0.019375
13.391667	0.5	0.019625
13.400000	0.5	0.019750
13.408333	0.5	0.019875
13.416667	0.5	0.019750
13.425000	0.5	0.019875
13.433333	0.5	0.019500
13.441667	0.5	0.019375
13.450000	0.5	0.019125
13.458333	0.5	0.019000
13.466667	0.5	0.019000
13.475000	0.5	0.018625
13.483333	0.5	0.018625
13.491667	0.5	0.018750
13.500000	0.5	0.018375
13.508333	0.5	0.018000
13.516667	0.5	0.017875
13.525000	0.5	0.017500
13.533333	0.5	0.017250
13.541667	0.5	0.017125
13.550000	0.5	0.017000
13.558333	0.5	0.016625
13.566667	0.5	0.016000
13.575000	0.5	0.015375
13.583333	0.5	0.014250
13.591667	0.5	0.014000
13.600000	0.5	0.013250
13.608333	0.5	0.012500
13.616667	0.5	0.012250
13.625000	0.5	0.011875
13.633333	0.5	0.011625
13.641667	0.5	0.011625
13.650000	0.5	0.011500
13.658333	0.5	0.011375
13.666667	0.5	0.011000
13.675000	0.5	0.010750
13.683333	0.5	0.011000
13.691667	0.5	0.010500
13.700000	0.5	0.010125
13.708333	0.5	0.010125
13.716667	0.5	0.009625
13.725000	0.5	0.009250
13.733333	0.5	0.008875
13.741667	0.5	0.008250
13.750000	0.5	0.008125
13.758333	0.5	0.007750
13.766667	0.5	0.007250
13.775000	0.5	0.006625
13.783333	0.5	0.006500
13.791667	0.5	0.006625
13.800000	0.5	0.006500
13.808333	0.5	0.006625
13.816667	0.5	0.006875
13.825000	0.5	0.006625
13.833333	0.5	0.006625
13.841667	0.5	0.006375
13.850000	0.5	0.005875
13.858333	0.5	0.006000
13.866667	0.5	0.006125
13.875000	0.5	0.006250
13.883333	0.5	0.006625
13.891667	0.5	0.006750
13.900000	0.5	0.006750
13.908333	0.5	0.007375
13.916667	0.5	0.007875
13.925000	0.5	0.008125
13.933333	0.5	0.008875
13.941667	0.5	0.009375
13.950000	0.5	0.010375
13.958333	0.5	0.011625
13.966667	0.5	0.012875
13.975000	0.5	0.013750
13.983333	0.5	0.015000
13.991667	0.5	0.016125
14.000000	0.5	0.018125
14.008333	0.5	0.019375
14.016667	0.5	0.021625
14.025000	0.5	0.023375
14.033333	0.5	0.024625
14.041667	0.5	0.025750
14.050000	0.5	0.027500
14.058333	0.5	0.028875
14.066667	0.5	0.030375
14.075000	0.5	0.031625
14.083333	0.5	0.032500
14.091667	0.5	0.033250
14.100000	0.5	0.033750
14.108333	0.5	0.034000
14.116667	0.5	0.033875
14.125000	0.5	0.033500
14.133333	0.5	0.033875
14.141667	0.5	0.033250
14.150000	0.5	0.033000
14.158333	0.5	0.031750
14.166667	0.5	0.030875
14.175000	0.5	0.029750
14.183333	0.5	0.028625
14.191667	0.5	0.027125
14.200000	0.5	0.025375
14.208333	0.5	0.023750
14.216667	0.5	0.022500
14.225000	0.5	0.021000
14.233333	0.5	0.019625
14.241667	0.5	0.018375
14.250000	0.5	0.017250
14.258333	0.5	0.015875
14.266667	0.5	0.015125
14.275000	0.5	0.014500
14.283333	0.5	0.014000
14.291667	0.5	0.013250
14.300000	0.5	0.012125
14.308333	0.5	0.011375
14.316667	0.5	0.011125
14.325000	0.5	0.010625
14.333333	0.5	0.010625
14.341667	0.5	0.010375
14.350000	0.5	0.010125
14.358333	0.5	0.009875
14.366667	0.5	0.010250
14.375000	0.5	0.010375
14.383333	0.5	0.010500
14.391667	0.5	0.010250
14.400000	0.5	0.010125
14.408333	0.5	0.010625
14.416667	0.5	0.010875
14.425000	0.5	0.011125
14.433333	0.5	0.011500
14.441667	0.5	0.011750
14.450000	0.5	0.012250
14.458333	0.5	0.012000
14.466667	0.5	0.012250
14.475000	0.5	0.012625
14.483333	0.5	0.013000
14.491667	0.5	0.013625
14.500000	0.5	0.014375
14.508333	0.5	0.014375
14.516667	0.5	0.014250
14.525000	0.5	0.014125
14.533333	0.5	0.014000
14.541667	0.5	0.013750
14.550000	0.5	0.014750
14.558333	0.5	0.015500
14.566667	0.5	0.015750
14.575000	0.5	0.015500
14.583333	0.5	0.015375
14.591667	0.5	0.015375
14.600000	0.5	0.015625
14.608333	0.5	0.015375
14.616667	0.5	0.015250
14.625000	0.5	0.015625
14.633333	0.5	0.015375
14.641667	0.5	0.015125
14.650000	0.5	0.014500
14.658333	0.5	0.014125
14.666667	0.5	0.014250
14.675000	0.5	0.014375
14.683333	0.5	0.014250
14.691667	0.5	0.014250
14.700000	0.5	0.014250
14.708333	0.5	0.014500
14.716667	0.5	0.014625
14.725000	0.5	0.014375
14.733333	0.5	0.014125
14.741667	0.5	0.014250
14.750000	0.5	0.014375
14.758333	0.5	0.014500
14.766667	0.5	0.014375
14.775000	0.5	0.014750
14.783333	0.5	0.014875
14.791667	0.5	0.015375
14.800000	0.5	0.015500
14.808333	0.5	0.015750
14.816667	0.5	0.015875
14.825000	0.5	0.016250
14.833333	0.5	0.016875
14.841667	0.5	0.016750
14.850000	0.5	0.016125
14.858333	0.5	0.015625
14.866667	0.5	0.015375
14.875000	0.5	0.015250
14.883333	0.5	0.015500
14.891667	0.5	0.015750
14.900000	0.5	0.015750
14.908333	0.5	0.015625
14.916667	0.5	0.015750
14.925000	0.5	0.015500
14.933333	0.5	0.015375
14.941667	0.5	0.015500
14.950000	0.5	0.015625
14.958333	0.5	0.015625
14.966667	0.5	0.016250
14.975000	0.5	0.016375
14.983333	0.5	0.016625
14.991667	0.5	0.017000
15.000000	0.5	0.017125
15.008333	0.5	0.016875
15.016667	0.5	0.016875
15.025000	0.5	0.016750
15.033333	0.5	0.016500
15.041667	0.5	0.016125
15.050000	0.5	0.016125
15.058333	0.5	0.015625
15.066667	0.5	0.015250
15.075000	0.5	0.015250
15.083333	0.5	0.014875
15.091667	0.5	0.014750
15.100000	0.5	0.014625
15.108333	0.5	0.014250
15.116667	0.5	0.013875
15.125000	0.5	0.013625
15.133333	0.5	0.013000
15.141667	0.5	0.012750
15.150000	0.5	0.011750
15.158333	0.5	0.011250
15.166667	0.5	0.011000
15.175000	0.5	0.010625
15.183333	0.5	0.010875
15.191667	0.5	0.010750
15.200000	0.5	0.010375
15.208333	0.5	0.009875
15.216667	0.5	0.009375
15.225000	0.5	0.009000
15.233333	0.5	0.008875
15.241667	0.5	0.008625
15.250000	0.5	0.008125
15.258333	0.5	0.007750
15.266667	0.5	0.007375
15.275000	0.5	0.006750
15.283333	0.5	0.005875
15.291667	0.5	0.005000
15.300000	0.5	0.004250
15.308333	0.5	0.003125
15.316667	0.5	0.002000
15.325000	0.5	0.001375
15.333333	0.5	0.000750
15.341667	0.5	0.000375
15.350000	0.5	-0.000125
15.358333	0.5	-0.000375
15.366667	0.5	-0.001000
15.375000	0.5	-0.001250
15.383333	0.5	-0.001875
15.391667	0.5	-0.002250
15.400000	0.5	-0.001875
15.408333	0.5	-0.002125
15.416667	0.5	-0.002625
15.425000	0.5	-0.002750
15.433333	0.5	-0.003125
15.441667	0.5	-0.003375
15.450000	0.5	-0.003750
15.458333	0.5	-0.004125
15.466667	0.5	-0.004750
15.475000	0.5	-0.005250
15.483333	0.5	-0.005625
15.491667	0.5	-0.005875
15.500000	0.5	-0.005875
15.508333	0.5	-0.006000
15.516667	0.5	-0.006250
15.525000	0.5	-0.006875
15.533333	0.5	-0.007000
15.541667	0.5	-0.007375
15.550000	0.5	-0.007625
15.558333	0.5	-0.008000
15.566667	0.5	-0.008500
15.575000	0.5	-0.008625
15.583333	0.5	-0.008625
15.591667	0.5	-0.008625
15.600000	0.5	-0.008625
15.608333	0.5	-0.008750
15.616667	0.5	-0.008375
15.625000	0.5	-0.008125
15.633333	0.5	-0.008125
15.641667	0.5	-0.008125
15.650000	0.5	-0.007875
15.658333	0.5	-0.007750
15.666667	0.5	-0.007375
15.675000	0.5	-0.007125
15.683333	0.5	-0.007000
15.691667	0.5	-0.006875
15.700000	0.5	-0.006625
15.708333	0.5	-0.006500
15.716667	0.5	-0.006250
15.725000	0.5	-0.006500
15.733333	0.5	-0.006625
15.741667	0.5	-0.006500
15.750000	0.5	-0.006375
15.758333	0.5	-0.006125
15.766667	0.5	-0.005875
15.775000	0.5	-0.005750
15.783333	0.5	-0.005750
15.791667	0.5	-0.006000
15.800000	0.5	-0.006125
15.808333	0.5	-0.005625
15.816667	0.5	-0.005000
15.825000	0.5	-0.004125
15.833333	0.5	-0.003000
15.841667	0.5	-0.002375
15.850000	0.5	-0.002125
15.858333	0.5	-0.001625
15.866667	0.5	-0.001375
15.875000	0.5	-0.000750
15.883333	0.5	-0.000625
15.891667	0.5	-0.000625
15.900000	0.5	0.000000
15.908333	0.5	0.000375
15.916667	0.5	0.000625
15.925000	0.5	0.000750
15.933333	0.5	0.001250
15.941667	0.5	0.001750
15.950000	0.5	0.002625
15.958333	0.5	0.003250
15.966667	0.5	0.003750
15.975000	0.5	0.003625
15.983333	0.5	0.003875
15.991667	0.5	0.004250
16.000000	0.5	0.004625
16.008333	0.5	0.005375
16.016667	0.5	0.005875
16.025000	0.5	0.006500
16.033333	0.5	0.006500
16.041667	0.5	0.006625
16.050000	0.5	0.006750
16.058333	0.5	0.007375
16.066667	0.5	0.007750
16.075000	0.5	0.008000
16.083333	0.5	0.008875
16.091667	0.5	0.009625
16.100000	0.5	0.010250
16.108333	0.5	0.010500
16.116667	0.5	0.010625
16.125000	0.5	0.010875
16.133333	0.5	0.011375
16.141667	0.5	0.011375
16.150000	0.5	0.011375
16.158333	0.5	0.011625
16.166667	0.5	0.011750
16.175000	0.5	0.011875
16.183333	0.5	0.012250
16.191667	0.5	0.012750
16.200000	0.5	0.013500
16.208333	0.5	0.013875
16.216667	0.5	0.015000
16.225000	0.5	0.016000
16.233333	0.5	0.016875
16.241667	0.5	0.018375
16.250000	0.5	0.019875
16.258333	0.5	0.020875
16.266667	0.5	0.022250
16.275000	0.5	0.023750
16.283333	0.5	0.025500
16.291667	0.5	0.027125
16.300000	0.5	0.028875
16.308333	0.5	0.030750
16.316667	0.5	0.032375
16.325000	0.5	0.033875
16.333333	0.5	0.036125
16.341667	0.5	0.038500
16.350000	0.5	0.040750
16.358333	0.5	0.043250
16.366667	0.5	0.045875
16.375000	0.5	0.048375
16.383333	0.5	0.051125
16.391667	0.5	0.053125
16.400000	0.5	0.055500
16.408333	0.5	0.057625
16.416667	0.5	0.059125
16.425000	0.5	0.060875
16.433333	0.5	0.062125
16.441667	0.5	0.063250
16.450000	0.5	0.064375
16.458333	0.5	0.064875
16.466667	0.5	0.065375
16.475000	0.5	0.065500
16.483333	0.5	0.065375
16.491667	0.5	0.065125
16.500000	0.5	0.064750
16.508333	0.5	0.063875
16.516667	0.5	0.062750
16.525000	0.5	0.061125
16.533333	0.5	0.059250
16.541667	0.5	0.057875
16.550000	0.5	0.055625
16.558333	0.5	0.053500
16.566667	0.5	0.051000
16.575000	0.5	0.048250
16.583333	0.5	0.045250
16.591667	0.5	0.042250
16.600000	0.5	0.038625
16.608333	0.5	0.035125
16.616667	0.5	0.032250
16.625000	0.5	0.029750
16.633333	0.5	0.026750
16.641667	0.5	0.024250
16.650000	0.5	0.022000
16.658333	0.5	0.019750
16.666667	0.5	0.018125
16.675000	0.5	0.016625
16.683333	0.5	0.015250
16.691667	0.5	0.013875
16.700000	0.5	0.012125
16.708333	0.5	0.010750
16.716667	0.5	0.009250
16.725000	0.5	0.007750
16.733333	0.5	0.006500
16.741667	0.5	0.005500
16.750000	0.5	0.004625
16.758333	0.5	0.003750
16.766667	0.5	0.003000
16.775000	0.5	0.002250
16.783333	0.5	0.001375
16.791667	0.5	0.000625
16.800000	0.5	0.000000
16.808333	0.5	-0.000250
16.816667	0.5	-0.001125
16.825000	0.5	-0.002000
16.833333	0.5	-0.002250
16.841667	0.5	-0.002500
16.850000	0.5	-0.002875
16.858333	0.5	-0.003375
16.866667	0.5	-0.004000
16.875000	0.5	-0.004500
16.883333	0.5	-0.005000
16.891667	0.5	-0.005250
16.900000	0.5	-0.005625
16.908333	0.5	-0.006250
16.916667	0.5	-0.006500
16.925000	0.5	-0.006625
16.933333	0.5	-0.006875
16.941667	0.5	-0.006875
16.950000	0.5	-0.007500
16.958333	0.5	-0.007875
16.966667	0.5	-0.008375
16.975000	0.5	-0.008750
16.983333	0.5	-0.009375
16.991667	0.5	-0.010500
17.000000	0.5	-0.011250
17.008333	0.5	-0.012000
17.016667	0.5	-0.012250
17.025000	0.5	-0.012375
17.033333	0.5	-0.013000
17.041667	0.5	-0.013500
17.050000	0.5	-0.013875
17.058333	0.5	-0.014250
17.066667	0.5	-0.014875
17.075000	0.5	-0.015625
17.083333	0.5	-0.016000
17.091667	0.5	-0.016500
17.100000	0.5	-0.017000
17.108333	0.5	-0.017875
17.116667	0.5	-0.019000
17.125000	0.5	-0.020000
17.133333	0.5	-0.021000
17.141667	0.5	-0.022375
17.150000	0.5	-0.023875
17.158333	0.5	-0.025250
17.166667	0.5	-0.027250
17.175000	0.5	-0.029125
17.183333	0.5	-0.031875
17.191667	0.5	-0.034500
17.200000	0.5	-0.037375
17.208333	0.5	-0.040000
17.216667	0.5	-0.043125
17.225000	0.5	-0.046250
17.233333	0.5	-0.049875
17.241667	0.5	-0.053625
17.250000	0.5	-0.057000
17.258333	0.5	-0.060750
17.266667	0.5	-0.064250
17.275000	0.5	-0.068000
17.283333	0.5	-0.071500
17.291667	0.5	-0.075250
17.300000	0.5	-0.078875
17.308333	0.5	-0.082250
17.316667	0.5	-0.085250
17.325000	0.5	-0.087875
17.333333	0.5	-0.090125
17.341667	0.5	-0.092250
17.350000	0.5	-0.093875
17.358333	0.5	-0.094625
17.366667	0.5	-0.095875
17.375000	0.5	-0.096625
17.383333	0.5	-0.096625
17.391667	0.5	-0.096250
17.400000	0.5	-0.095375
17.408333	0.5	-0.094375
17.416667	0.5	-0.092875
17.425000	0.5	-0.091125
17.433333	0.5	-0.088875
17.441667	0.5	-0.086750
17.450000	0.5	-0.084125
17.458333	0.5	-0.081000
17.466667	0.5	-0.077375
17.475000	0.5	-0.074000
17.483333	0.5	-0.070375
17.491667	0.5	-0.066625
17.500000	0.5	-0.062625
17.508333	0.5	-0.057875
17.516667	0.5	-0.054000
17.525000	0.5	-0.049875
17.533333	0.5	-0.045750
17.541667	0.5	-0.042000
17.550000	0.5	-0.038375
17.558333	0.5	-0.035500
17.566667	0.5	-0.032750
17.575000	0.5	-0.029625
17.583333	0.5	-0.026750
17.591667	0.5	-0.023875
17.600000	0.5	-0.021250
17.608333	0.5	-0.018750
17.616667	0.5	-0.017000
17.625000	0.5	-0.015375
17.633333	0.5	-0.013625
17.641667	0.5	-0.012375
17.650000	0.5	-0.011000
17.658333	0.5	-0.010000
17.666667	0.5	-0.008875
17.675000	0.5	-0.007625
17.683333	0.5	-0.006500
17.691667	0.5	-0.005500
17.700000	0.5	-0.004500
17.708333	0.5	-0.003500
17.716667	0.5	-0.002750
17.725000	0.5	-0.002125
17.733333	0.5	-0.001500
17.741667	0.5	-0.001125
17.750000	0.5	-0.000500
17.758333	0.5	-0.000375
17.766667	0.5	0.000000
17.775000	0.5	0.000125
17.783333	0.5	0.000500
17.791667	0.5	0.000625
17.800000	0.5	0.000750
17.808333	0.5	0.000875
17.816667	0.5	0.000875
17.825000	0.5	0.000375
17.833333	0.5	-0.000375
17.841667	0.5	-0.000875
17.850000	0.5	-0.000625
17.858333	0.5	-0.000750
17.866667	0.5	-0.000875
17.875000	0.5	-0.001000
17.883333	0.5	-0.000875
17.891667	0.5	-0.000875
17.900000	0.5	-0.000875
17.908333	0.5	-0.001000
17.916667	0.5	-0.001000
17.925000	0.5	-0.000625
17.933333	0.5	0.000000
17.941667	0.5	0.000125
17.950000	0.5	0.000625
17.958333	0.5	0.001000
17.966667	0.5	0.001125
17.975000	0.5	0.001250
17.983333	0.5	0.001250
17.991667	0.5	0.001125
18.000000	0.5	0.000875
18.008333	0.5	0.000625
18.016667	0.5	0.000375
18.025000	0.5	0.000125
18.033333	0.5	0.000250
18.041667	0.5	-0.000250
18.050000	0.5	-0.000875
18.058333	0.5	-0.001125
18.066667	0.5	-0.001250
18.075000	0.5	-0.000875
18.083333	0.5	-0.001125
18.091667	0.5	-0.001500
18.100000	0.5	-0.002375
18.108333	0.5	-0.002375
18.116667	0.5	-0.002500
18.125000	0.5	-0.002625
18.133333	0.5	-0.003000
18.141667	0.5	-0.003375
18.150000	0.5	-0.003875
18.158333	0.5	-0.004375
18.166667	0.5	-0.004750
18.175000	0.5	-0.005500
18.183333	0.5	-0.006375
18.191667	0.5	-0.006875
18.200000	0.5	-0.007750
18.208333	0.5	-0.008250
18.216667	0.5	-0.009000
18.225000	0.5	-0.010125
18.233333	0.5	-0.010625
18.241667	0.5	-0.011750
18.250000	0.5	-0.013250
18.258333	0.5	-0.014375
18.266667	0.5	-0.015875
18.275000	0.5	-0.017500
18.283333	0.5	-0.018750
18.291667	0.5	-0.020375
18.300000	0.5	-0.022125
18.308333	0.5	-0.023875
18.316667	0.5	-0.025125
18.325000	0.5	-0.026500
18.333333	0.5	-0.027750
18.341667	0.5	-0.029000
18.350000	0.5	-0.029625
18.358333	0.5	-0.030250
18.366667	0.5	-0.031125
18.375000	0.5	-0.032000
18.383333	0.5	-0.032750
18.391667	0.5	-0.034125
18.400000	0.5	-0.034750
18.408333	0.5	-0.036000
18.416667	0.5	-0.036875
18.425000	0.5	-0.038250
18.433333	0.5	-0.039500
18.441667	0.5	-0.040000
18.450000	0.5	-0.040125
18.458333	0.5	-0.040375
18.466667	0.5	-0.040625
18.475000	0.5	-0.040625
18.483333	0.5	-0.040500
18.491667	0.5	-0.040625
18.500000	0.5	-0.040250
18.508333	0.5	-0.039875
18.516667	0.5	-0.039250
18.525000	0.5	-0.038875
18.533333	0.5	-0.038125
18.541667	0.5	-0.037750
18.550000	0.5	-0.037375
18.558333	0.5	-0.036750
18.566667	0.5	-0.036125
18.575000	0.5	-0.035250
18.583333	0.5	-0.034375
18.591667	0.5	-0.033375
18.600000	0.5	-0.032000
18.608333	0.5	-0.031625
18.616667	0.5	-0.031125
18.625000	0.5	-0.030500
18.633333	0.5	-0.029625
18.641667	0.5	-0.029125
18.650000	0.5	-0.029125
18.658333	0.5	-0.028875
18.666667	0.5	-0.029125
18.675000	0.5	-0.029125
18.683333	0.5	-0.029375
18.691667	0.5	-0.029125
18.700000	0.5	-0.029250
18.708333	0.5	-0.029125
18.716667	0.5	-0.028875
18.725000	0.5	-0.028750
18.733333	0.5	-0.029375
18.741667	0.5	-0.029625
18.750000	0.5	-0.029875
18.758333	0.5	-0.030000
18.766667	0.5	-0.029375
18.775000	0.5	-0.029250
18.783333	0.5	-0.028875
18.791667	0.5	-0.028750
18.800000	0.5	-0.028625
18.808333	0.5	-0.028875
18.816667	0.5	-0.028875
18.825000	0.5	-0.029000
18.833333	0.5	-0.029125
18.841667	0.5	-0.029250
18.850000	0.5	-0.029250
18.858333	0.5	-0.029000
18.866667	0.5	-0.028500
18.875000	0.5	-0.028500
18.883333	0.5	-0.028375
18.891667	0.5	-0.028000
18.900000	0.5	-0.027250
18.908333	0.5	-0.026875
18.916667	0.5	-0.026625
18.925000	0.5	-0.026375
18.933333	0.5	-0.026000
18.941667	0.5	-0.025500
18.950000	0.5	-0.025375
18.958333	0.5	-0.024875
18.966667	0.5	-0.024125
18.975000	0.5	-0.023750
18.983333	0.5	-0.023500
18.991667	0.5	-0.022875
19.000000	0.5	-0.022375
19.008333	0.5	-0.021875
19.016667	0.5	-0.021125
19.025000	0.5	-0.020750
19.033333	0.5	-0.020250
19.041667	0.5	-0.019875
19.050000	0.5	-0.019625
19.058333	0.5	-0.019125
19.066667	0.5	-0.019125
19.075000	0.5	-0.019250
19.083333	0.5	-0.019250
19.091667	0.5	-0.019500
19.100000	0.5	-0.019875
19.108333	0.5	-0.020000
19.116667	0.5	-0.020500
19.125000	0.5	-0.020750
19.133333	0.5	-0.020500
19.141667	0.5	-0.020250
19.150000	0.5	-0.020500
19.158333	0.5	-0.020500
19.166667	0.5	-0.019875
19.175000	0.5	-0.019875
19.183333	0.5	-0.019125
19.191667	0.5	-0.018500
19.200000	0.5	-0.018250
19.208333	0.5	-0.018375
19.216667	0.5	-0.018500
19.225000	0.5	-0.018875
19.233333	0.5	-0.019125
19.241667	0.5	-0.019250
19.250000	0.5	-0.019125
19.258333	0.5	-0.019250
19.266667	0.5	-0.019250
19.275000	0.5	-0.018875
19.283333	0.5	-0.019125
19.291667	0.5	-0.019875
19.300000	0.5	-0.020125
19.308333	0.5	-0.020250
19.316667	0.5	-0.020625
19.325000	0.5	-0.021375
19.333333	0.5	-0.021500
19.341667	0.5	-0.022000
19.350000	0.5	-0.022625
19.358333	0.5	-0.022875
19.366667	0.5	-0.023750
19.375000	0.5	-0.024250
19.383333	0.5	-0.024875
19.391667	0.5	-0.025375
19.400000	0.5	-0.025625
19.408333	0.5	-0.025875
19.416667	0.5	-0.026375
19.425000	0.5	-0.026625
19.433333	0.5	-0.027500
19.441667	0.5	-0.028125
19.450000	0.5	-0.028625
19.458333	0.5	-0.029000
19.466667	0.5	-0.029625
19.475000	0.5	-0.030375
19.483333	0.5	-0.031500
19.491667	0.5	-0.032500
19.500000	0.5	-0.033250
19.508333	0.5	-0.034375
19.516667	0.5	-0.035000
19.525000	0.5	-0.035625
19.533333	0.5	-0.036250
19.541667	0.5	-0.037125
19.550000	0.5	-0.037750
19.558333	0.5	-0.038125
19.566667	0.5	-0.038250
19.575000	0.5	-0.038750
19.583333	0.5	-0.039750
19.591667	0.5	-0.040375
19.600000	0.5	-0.041000
19.608333	0.5	-0.041125
19.616667	0.5	-0.041500
19.625000	0.5	-0.042250
19.633333	0.5	-0.042375
19.641667	0.5	-0.042625
19.650000	0.5	-0.043375
19.658333	0.5	-0.043750
19.666667	0.5	-0.043625
19.675000	0.5	-0.044000
19.683333	0.5	-0.044625
19.691667	0.5	-0.045375
19.700000	0.5	-0.045625
19.708333	0.5	-0.046250
19.716667	0.5	-0.046875
19.725000	0.5	-0.047000
19.733333	0.5	-0.047000
19.741667	0.5	-0.047250
19.750000	0.5	-0.047375
19.758333	0.5	-0.047875
19.766667	0.5	-0.048000
19.775000	0.5	-0.048250
19.783333	0.5	-0.048000
19.791667	0.5	-0.047750
19.800000	0.5	-0.047250
19.808333	0.5	-0.046875
19.816667	0.5	-0.046750
19.825000	0.5	-0.046750
19.833333	0.5	-0.046375
19.841667	0.5	-0.046000
19.850000	0.5	-0.045125
19.858333	0.5	-0.044625
19.866667	0.5	-0.044250
19.875000	0.5	-0.043500
19.883333	0.5	-0.043000
19.891667	0.5	-0.042250
19.900000	0.5	-0.041625
19.908333	0.5	-0.041250
19.916667	0.5	-0.040500
19.925000	0.5	-0.040250
19.933333	0.5	-0.039625
19.941667	0.5	-0.039625
19.950000	0.5	-0.039375
19.958333	0.5	-0.039375
19.966667	0.5	-0.039250
19.975000	0.5	-0.039000
19.983333	0.5	-0.038625
19.991667	0.5	-0.038625
20.000000	0.5	-0.038375
20.008333	0.5	-0.037875
20.016667	0.5	-0.037500
20.025000	0.5	-0.036500
20.033333	0.5	-0.035875
20.041667	0.5	-0.035375
20.050000	0.5	-0.034750
20.058333	0.5	-0.034250
20.066667	0.5	-0.034250
20.075000	0.5	-0.033875
20.083333	0.5	-0.033750
20.091667	0.5	-0.033375
20.100000	0.5	-0.033500
20.108333	0.5	-0.033625
20.116667	0.5	-0.033250
20.125000	0.5	-0.033375
20.133333	0.5	-0.033250
20.141667	0.5	-0.033000
20.150000	0.5	-0.032500
20.158333	0.5	-0.032625
20.166667	0.5	-0.032875
20.175000	0.5	-0.032750
20.183333	0.5	-0.032750
20.191667	0.5	-0.032875
20.200000	0.5	-0.033250
20.208333	0.5	-0.033125
20.216667	0.5	-0.033250
20.225000	0.5	-0.033625
20.233333	0.5	-0.033875
20.241667	0.5	-0.034375
20.250000	0.5	-0.034250
20.258333	0.5	-0.034250
20.266667	0.5	-0.034375
20.275000	0.5	-0.034875
20.283333	0.5	-0.035000
20.291667	0.5	-0.035625
20.300000	0.5	-0.036375
20.308333	0.5	-0.036625
20.316667	0.5	-0.036500
20.325000	0.5	-0.037000
20.333333	0.5	-0.037375
20.341667	0.5	-0.038125
20.350000	0.5	-0.039125
20.358333	0.5	-0.039875
20.366667	0.5	-0.040375
20.375000	0.5	-0.041000
20.383333	0.5	-0.041375
20.391667	0.5	-0.041250
20.400000	0.5	-0.041750
20.408333	0.5	-0.041500
20.416667	0.5	-0.041250
20.425000	0.5	-0.040625
20.433333	0.5	-0.039625
20.441667	0.5	-0.038500
20.450000	0.5	-0.038125
20.458333	0.5	-0.037375
20.466667	0.5	-0.036375
20.475000	0.5	-0.035375
20.483333	0.5	-0.034125
20.491667	0.5	-0.033125
20.500000	0.5	-0.031875
20.508333	0.5	-0.030375
20.516667	0.5	-0.028500
20.525000	0.5	-0.026625
20.533333	0.5	-0.024625
20.541667	0.5	-0.022750
20.550000	0.5	-0.020500
20.558333	0.5	-0.018125
20.566667	0.5	-0.015250
20.575000	0.5	-0.012250
20.583333	0.5	-0.009375
20.591667	0.5	-0.006500
20.600000	0.5	-0.003625
20.608333	0.5	-0.001000
20.616667	0.5	0.002125
20.625000	0.5	0.005250
20.633333	0.5	0.008750
20.641667	0.5	0.012000
20.650000	0.5	0.015000
20.658333	0.5	0.018125
20.666667	0.5	0.021000
20.675000	0.5	0.023750
20.683333	0.5	0.026250
20.691667	0.5	0.028625
20.700000	0.5	0.031125
20.708333	0.5	0.033250
20.716667	0.5	0.035000
20.725000	0.5	0.037000
20.733333	0.5	0.038500
20.741667	0.5	0.039250
20.750000	0.5	0.039250
20.758333	0.5	0.038875
20.766667	0.5	0.039125
20.775000	0.5	0.038625
20.783333	0.5	0.038125
20.791667	0.5	0.037125
20.800000	0.5	0.036125
20.808333	0.5	0.034750
20.816667	0.5	0.033250
20.825000	0.5	0.031500
20.833333	0.5	0.030125
20.841667	0.5	0.028625
20.850000	0.5	0.026875
20.858333	0.5	0.025375
20.866667	0.5	0.023875
20.875000	0.5	0.021875
20.883333	0.5	0.020000
20.891667	0.5	0.018000
20.900000	0.5	0.015625
20.908333	0.5	0.013250
20.916667	0.5	0.010750
20.925000	0.5	0.008625
20.933333	0.5	0.006250
20.941667	0.5	0.004250
20.950000	0.5	0.002625
20.958333	0.5	0.000500
20.966667	0.5	-0.001250
20.975000	0.5	-0.002625
20.983333	0.5	-0.004000
20.991667	0.5	-0.006250
21.000000	0.5	-0.007500
21.008333	0.5	-0.008625
21.016667	0.5	-0.009500
21.025000	0.5	-0.010500
21.033333	0.5	-0.011625
21.041667	0.5	-0.012625
21.050000	0.5	-0.013500
21.058333	0.5	-0.013875
21.066667	0.5	-0.014750
21.075000	0.5	-0.015750
21.083333	0.5	-0.016375
21.091667	0.5	-0.016875
21.100000	0.5	-0.017000
21.108333	0.5	-0.017750
21.116667	0.5	-0.018375
21.125000	0.5	-0.018625
21.133333	0.5	-0.018875
21.141667	0.5	-0.019125
21.150000	0.5	-0.019000
21.158333	0.5	-0.019125
21.166667	0.5	-0.020125
21.175000	0.5	-0.020750
21.183333	0.5	-0.021375
21.191667	0.5	-0.021875
21.200000	0.5	-0.022500
21.208333	0.5	-0.022625
21.216667	0.5	-0.022250
21.225000	0.5	-0.022625
21.233333	0.5	-0.022875
21.241667	0.5	-0.022625
21.250000	0.5	-0.022625
21.258333	0.5	-0.023000
21.266667	0.5	-0.022500
21.275000	0.5	-0.021625
21.283333	0.5	-0.021125
21.291667	0.5	-0.020625
21.300000	0.5	-0.020625
21.308333	0.5	-0.020875
21.316667	0.5	-0.021000
21.325000	0.5	-0.021250
21.333333	0.5	-0.021000
21.341667	0.5	-0.020875
21.350000	0.5	-0.020625
21.358333	0.5	-0.020500
21.366667	0.5	-0.020625
21.375000	0.5	-0.020750
21.383333	0.5	-0.020375
21.391667	0.5	-0.020250
21.400000	0.5	-0.020250
21.408333	0.5	-0.020125
21.416667	0.5	-0.019750
21.425000	0.5	-0.019875
21.433333	0.5	-0.019750
21.441667	0.5	-0.019375
21.450000	0.5	-0.018750
21.458333	0.5	-0.018375
21.466667	0.5	-0.018000
21.475000	0.5	-0.017750
21.483333	0.5	-0.017375
21.491667	0.5	-0.016500
21.500000	0.5	-0.015875
21.508333	0.5	-0.015500
21.516667	0.5	-0.015250
21.525000	0.5	-0.015000
21.533333	0.5	-0.014625
21.541667	0.5	-0.014375
21.550000	0.5	-0.013750
21.558333	0.5	-0.013500
21.566667	0.5	-0.012875
21.575000	0.5	-0.012500
21.583333	0.5	-0.012750
21.591667	0.5	-0.012375
21.600000	0.5	-0.012500
21.608333	0.5	-0.012500
21.616667	0.5	-0.012500
21.625000	0.5	-0.012250
21.633333	0.5	-0.012375
21.641667	0.5	-0.012000
21.650000	0.5	-0.011625
21.658333	0.5	-0.011250
21.666667	0.5	-0.011000
21.675000	0.5	-0.010625
21.683333	0.5	-0.010000
21.691667	0.5	-0.009250
21.700000	0.5	-0.008875
21.708333	0.5	-0.008750
21.716667	0.5	-0.008625
21.725000	0.5	-0.008500
21.733333	0.5	-0.008375
21.741667	0.5	-0.008500
21.750000	0.5	-0.008625
21.758333	0.5	-0.007875
21.766667	0.5	-0.007500
21.775000	0.5	-0.007500
21.783333	0.5	-0.007375
21.791667	0.5	-0.007375
21.800000	0.5	-0.007375
21.808333	0.5	-0.007000
21.816667	0.5	-0.006750
21.825000	0.5	-0.006625
21.833333	0.5	-0.006375
21.841667	0.5	-0.006375
21.850000	0.5	-0.006375
21.858333	0.5	-0.006125
21.866667	0.5	-0.006125
21.875000	0.5	-0.006125
21.883333	0.5	-0.006125
21.891667	0.5	-0.005875
21.900000	0.5	-0.006000
21.908333	0.5	-0.006375
21.916667	0.5	-0.006125
21.925000	0.5	-0.006250
21.933333	0.5	-0.006250
21.941667	0.5	-0.006125
21.950000	0.5	-0.006375
21.958333	0.5	-0.006500
21.966667	0.5	-0.006500
21.975000	0.5	-0.006750
21.983333	0.5	-0.007000
21.991667	0.5	-0.007500
22.000000	0.5	-0.008125
22.008333	0.5	-0.009125
22.016667	0.5	-0.009375
22.025000	0.5	-0.010000
22.033333	0.5	-0.010375
22.041667	0.5	-0.010625
22.050000	0.5	-0.011000
22.058333	0.5	-0.011375
22.066667	0.5	-0.011750
22.075000	0.5	-0.012250
22.083333	0.5	-0.012750
22.091667	0.5	-0.013125
22.100000	0.5	-0.012500
22.108333	0.5	-0.012500
22.116667	0.5	-0.012625
22.125000	0.5	-0.012875
22.133333	0.5	-0.012875
22.141667	0.5	-0.012750
22.150000	0.5	-0.013250
22.158333	0.5	-0.013375
22.166667	0.5	-0.013625
22.175000	0.5	-0.013875
22.183333	0.5	-0.014000
22.191667	0.5	-0.014375
22.200000	0.5	-0.014125
22.208333	0.5	-0.014125
22.216667	0.5	-0.014375
22.225000	0.5	-0.015000
22.233333	0.5	-0.015125
22.241667	0.5	-0.014625
22.250000	0.5	-0.014875
22.258333	0.5	-0.014625
22.266667	0.5	-0.014875
22.275000	0.5	-0.014875
22.283333	0.5	-0.014625
22.291667	0.5	-0.014500
22.300000	0.5	-0.014250
22.308333	0.5	-0.014500
22.316667	0.5	-0.014500
22.325000	0.5	-0.014625
22.333333	0.5	-0.014875
22.341667	0.5	-0.015000
22.350000	0.5	-0.014750
22.358333	0.5	-0.014500
22.366667	0.5	-0.014000
22.375000	0.5	-0.013750
22.383333	0.5	-0.013750
22.391667	0.5	-0.014000
22.400000	0.5	-0.014375
22.408333	0.5	-0.014375
22.416667	0.5	-0.014250
22.425000	0.5	-0.014000
22.433333	0.5	-0.013625
22.441667	0.5	-0.014000
22.450000	0.5	-0.014250
22.458333	0.5	-0.014375
22.466667	0.5	-0.014500
22.475000	0.5	-0.014125
22.483333	0.5	-0.013875
22.491667	0.5	-0.014125
22.500000	0.5	-0.014125
22.508333	0.5	-0.014125
22.516667	0.5	-0.014250
22.525000	0.5	-0.014375
22.533333	0.5	-0.014250
22.541667	0.5	-0.013750
22.550000	0.5	-0.013750
22.558333	0.5	-0.013750
22.566667	0.5	-0.014000
22.575000	0.5	-0.014000
22.583333	0.5	-0.014375
22.591667	0.5	-0.015000
22.600000	0.5	-0.015125
22.608333	0.5	-0.015375
22.616667	0.5	-0.015625
22.625000	0.5	-0.015875
22.633333	0.5	-0.016250
22.641667	0.5	-0.016000
22.650000	0.5	-0.015875
22.658333	0.5	-0.016125
22.666667	0.5	-0.017000
22.675000	0.5	-0.017250
22.683333	0.5	-0.017500
22.691667	0.5	-0.018000
22.700000	0.5	-0.018250
22.708333	0.5	-0.018500
22.716667	0.5	-0.019000
22.725000	0.5	-0.019000
22.733333	0.5	-0.019375
22.741667	0.5	-0.019125
22.750000	0.5	-0.019250
22.758333	0.5	-0.019000
22.766667	0.5	-0.019125
22.775000	0.5	-0.019500
22.783333	0.5	-0.020125
22.791667	0.5	-0.020625
22.800000	0.5	-0.020625
22.808333	0.5	-0.020625
22.816667	0.5	-0.020875
22.825000	0.5	-0.021125
22.833333	0.5	-0.021500
22.841667	0.5	-0.021875
22.850000	0.5	-0.022000
22.858333	0.5	-0.022000
22.866667	0.5	-0.021750
22.875000	0.5	-0.021375
22.883333	0.5	-0.020750
22.891667	0.5	-0.020500
22.900000	0.5	-0.020750
22.908333	0.5	-0.021000
22.916667	0.5	-0.021000
22.925000	0.5	-0.021000
22.933333	0.5	-0.020625
22.941667	0.5	-0.020250
22.950000	0.5	-0.020125
22.958333	0.5	-0.020125
22.966667	0.5	-0.020250
22.975000	0.5	-0.020125
22.983333	0.5	-0.020250
22.991667	0.5	-0.019875
23.000000	0.5	-0.019500
23.008333	0.5	-0.018875
23.016667	0.5	-0.018125
23.025000	0.5	-0.017750
23.033333	0.5	-0.017375
23.041667	0.5	-0.017000
23.050000	0.5	-0.016625
23.058333	0.5	-0.016500
23.066667	0.5	-0.016625
23.075000	0.5	-0.016000
23.083333	0.5	-0.015125
23.091667	0.5	-0.014750
23.100000	0.5	-0.014875
23.108333	0.5	-0.014875
23.116667	0.5	-0.014875
23.125000	0.5	-0.014375
23.133333	0.5	-0.014250
23.141667	0.5	-0.014000
23.150000	0.5	-0.014000
23.158333	0.5	-0.014250
23.166667	0.5	-0.014125
23.175000	0.5	-0.014125
23.183333	0.5	-0.014375
23.191667	0.5	-0.014500
23.200000	0.5	-0.014375
23.208333	0.5	-0.014250
23.216667	0.5	-0.014500
23.225000	0.5	-0.014750
23.233333	0.5	-0.014875
23.241667	0.5	-0.014875
23.250000	0.5	-0.015125
23.258333	0.5	-0.015250
23.266667	0.5	-0.015750
23.275000	0.5	-0.015625
23.283333	0.5	-0.015875
23.291667	0.5	-0.015750
23.300000	0.5	-0.016500
23.308333	0.5	-0.016750
23.316667	0.5	-0.017000
23.325000	0.5	-0.016875
23.333333	0.5	-0.017125
23.341667	0.5	-0.017000
23.350000	0.5	-0.017250
23.358333	0.5	-0.017500
23.366667	0.5	-0.017750
23.375000	0.5	-0.017875
23.383333	0.5	-0.017500
23.391667	0.5	-0.017125
23.400000	0.5	-0.017250
23.408333	0.5	-0.017250
23.416667	0.5	-0.017000
23.425000	0.5	-0.017125
23.433333	0.5	-0.017250
23.441667	0.5	-0.017250
23.450000	0.5	-0.017125
23.458333	0.5	-0.016750
23.466667	0.5	-0.016375
23.475000	0.5	-0.016500
23.483333	0.5	-0.016250
23.491667	0.5	-0.016000
23.500000	0.5	-0.015500
23.508333	0.5	-0.015375
23.516667	0.5	-0.015250
23.525000	0.5	-0.015125
23.533333	0.5	-0.015000
23.541667	0.5	-0.014875
23.550000	0.5	-0.014875
23.558333	0.5	-0.014625
23.566667	0.5	-0.014125
23.575000	0.5	-0.013875
23.583333	0.5	-0.013250
23.591667	0.5	-0.013125
23.600000	0.5	-0.013000
23.608333	0.5	-0.013000
23.616667	0.5	-0.012875
23.625000	0.5	-0.012750
23.633333	0.5	-0.012250
23.641667	0.5	-0.011625
23.650000	0.5	-0.011250
23.658333	0.5	-0.010750
23.666667	0.5	-0.010250
23.675000	0.5	-0.010250
23.683333	0.5	-0.010000
23.691667	0.5	-0.009625
23.700000	0.5	-0.009500
23.708333	0.5	-0.009250
23.716667	0.5	-0.008375
23.725000	0.5	-0.008625
23.733333	0.5	-0.008625
23.741667	0.5	-0.008625
23.750000	0.5	-0.008750
23.758333	0.5	-0.008875
23.766667	0.5	-0.009000
23.775000	0.5	-0.008875
23.783333	0.5	-0.009125
23.791667	0.5	-0.009375
23.800000	0.5	-0.009500
23.808333	0.5	-0.009500
23.816667	0.5	-0.009875
23.825000	0.5	-0.010125
23.833333	0.5	-0.010250
23.841667	0.5	-0.010125
23.850000	0.5	-0.010375
23.858333	0.5	-0.010375
23.866667	0.5	-0.010375
23.875000	0.5	-0.010750
23.883333	0.5	-0.011250
23.891667	0.5	-0.011750
23.900000	0.5	-0.012125
23.908333	0.5	-0.012000
23.916667	0.5	-0.012125
23.925000	0.5	-0.013125
23.933333	0.5	-0.013750
23.941667	0.5	-0.013625
23.950000	0.5	-0.013750
23.958333	0.5	-0.014250
23.966667	0.5	-0.014625
23.975000	0.5	-0.014625
23.983333	0.5	-0.014375
23.991667	0.5	-0.014250
24.000000	0.5	-0.014375
24.008333	0.5	-0.014500
24.016667	0.5	-0.014250
24.025000	0.5	-0.013750
24.033333	0.5	-0.013625
24.041667	0.5	-0.013500
24.050000	0.5	-0.013500
24.058333	0.5	-0.013625
24.066667	0.5	-0.013875
24.075000	0.5	-0.013750
24.083333	0.5	-0.013250
24.091667	0.5	-0.013000
24.100000	0.5	-0.012750
24.108333	0.5	-0.012500
24.116667	0.5	-0.012375
24.125000	0.5	-0.012500
24.133333	0.5	-0.012375
24.141667	0.5	-0.012250
24.150000	0.5	-0.012125
24.158333	0.5	-0.011875
24.166667	0.5	-0.012000
24.175000	0.5	-0.011750
24.183333	0.5	-0.011875
24.191667	0.5	-0.011625
24.200000	0.5	-0.011875
24.208333	0.5	-0.011625
24.216667	0.5	-0.011500
24.225000	0.5	-0.011250
24.233333	0.5	-0.011250
24.241667	0.5	-0.011375
24.250000	0.5	-0.011375
24.258333	0.5	-0.011125
24.266667	0.5	-0.011000
24.275000	0.5	-0.010625
24.283333	0.5	-0.010500
24.291667	0.5	-0.010125
24.300000	0.5	-0.010000
24.308333	0.5	-0.010000
24.316667	0.5	-0.009750
24.325000	0.5	-0.009625
24.333333	0.5	-0.009625
24.341667	0.5	-0.009625
24.350000	0.5	-0.010000
24.358333	0.5	-0.009750
24.366667	0.5	-0.009500
24.375000	0.5	-0.009125
24.383333	0.5	-0.009000
24.391667	0.5	-0.009625
24.400000	0.5	-0.009250
24.408333	0.5	-0.009000
24.416667	0.5	-0.008750
24.425000	0.5	-0.008625
24.433333	0.5	-0.008500
24.441667	0.5	-0.008500
24.450000	0.5	-0.008500
24.458333	0.5	-0.008625
24.466667	0.5	-0.009000
24.475000	0.5	-0.009000
24.483333	0.5	-0.008750
24.491667	0.5	-0.008875
24.500000	0.5	-0.009250
24.508333	0.5	-0.009125
24.516667	0.5	-0.009250
24.525000	0.5	-0.009375
24.533333	0.5	-0.009500
24.541667	0.5	-0.009625
24.550000	0.5	-0.009625
24.558333	0.5	-0.009250
24.566667	0.5	-0.009250
24.575000	0.5	-0.009375
24.583333	0.5	-0.009750
24.591667	0.5	-0.009875
24.600000	0.5	-0.009625
24.608333	0.5	-0.009625
24.616667	0.5	-0.009625
24.625000	0.5	-0.009875
24.633333	0.5	-0.009875
24.641667	0.5	-0.009500
24.650000	0.5	-0.009750
24.658333	0.5	-0.010125
24.666667	0.5	-0.010250
24.675000	0.5	-0.009875
24.683333	0.5	-0.010000
24.691667	0.5	-0.009750
24.700000	0.5	-0.010000
24.708333	0.5	-0.010250
24.716667	0.5	-0.010250
24.725000	0.5	-0.009875
24.733333	0.5	-0.009875
24.741667	0.5	-0.009625
24.750000	0.5	-0.009500
24.758333	0.5	-0.009375
24.766667	0.5	-0.009375
24.775000	0.5	-0.009125
24.783333	0.5	-0.009250
24.791667	0.5	-0.009250
24.800000	0.5	-0.009625
24.808333	0.5	-0.009875
24.816667	0.5	-0.009875
24.825000	0.5	-0.010125
24.833333	0.5	-0.009875
24.841667	0.5	-0.009500
24.850000	0.5	-0.009750
24.858333	0.5	-0.009750
24.866667	0.5	-0.009625
24.875000	0.5	-0.009750
24.883333	0.5	-0.009500
24.891667	0.5	-0.009750
24.900000	0.5	-0.009750
24.908333	0.5	-0.010125
24.916667	0.5	-0.010500
24.925000	0.5	-0.010875
24.933333	0.5	-0.010625
24.941667	0.5	-0.010875
24.950000	0.5	-0.011375
24.958333	0.5	-0.011875
24.966667	0.5	-0.011750
24.975000	0.5	-0.011750
24.983333	0.5	-0.012125
24.991667	0.5	-0.011750
25.000000	0.5	-0.011250
