# Supplementary material for: Dynamic character displacement among a pair of bacterial phyllosphere commensals in situ
Source: Nat Commun. 2022 May 20;13:2836. doi: 10.1038/s41467-022-30469-3 (PMC9123166; doi:10.1038/s41467-022-30469-3)
Supplement: Supplementary file 11 — Source Data [file 41467_2022_30469_MOESM11_ESM.zip › Source Data/Supplementary Figure 5/Glucose+Galactose t1 c.txt]

File Path	chrom://marshall/Chromeleon7/HPLC_Ultimate_3000/Users/helucas/20200720_OrganicAcids_CCR_L257.seq/274.smp/RI_1.channel/RI_1.chm
Channel	RI_1

Injection Information:
Data Vault	Chromeleon7
Injection	GG_t1_c_II
Injection Number	159
Position	GD7
Comment	
Processing Method	Quantitative
Instrument Method	20200525_Rezex_ROA_OrganicAcid_600uL_2500uM_H2SO4_50A_50D
Type	Unknown
Status	Finished
Injection Date	7/23/2020
Injection Time	5:05:23 PM
Injection Volume (µl)	10.000
Dilution Factor	1.0000
Weight	1.0000

Chromatogram Data Information:
Time Min. (min)	0.000000
Time Max. (min)	25.000000
Data Points	3001
Detector	RI
Generating Data System	Chromeleon 7.2.5.9507
Exporting Data System	Chromeleon 7.2.8.0
Operator	Instrument Controller
Signal Quantity	Refractive 
Signal Unit	µRIU
Signal Min.	-2.691375
Signal Max.	24.704125
Channel	RI_1
Driver Name	RID520Driver.dll
Channel Type	Evaluation
Min. Step (s)	0.5
Max. Step (s)	0.5
Average Step (s)	0.5

Signal Parameter Information:
Signal Info	

Chromatogram Data:
Time (min)	Step (s)	Value (µRIU)
0.000000	n.a.	-0.003250
0.008333	0.5	-0.002875
0.016667	0.5	-0.002500
0.025000	0.5	-0.002375
0.033333	0.5	-0.002125
0.041667	0.5	-0.001250
0.050000	0.5	-0.001125
0.058333	0.5	-0.000750
0.066667	0.5	-0.000125
0.075000	0.5	0.000125
0.083333	0.5	0.000250
0.091667	0.5	0.000375
0.100000	0.5	0.000750
0.108333	0.5	0.001375
0.116667	0.5	0.001750
0.125000	0.5	0.001625
0.133333	0.5	0.001875
0.141667	0.5	0.002375
0.150000	0.5	0.002375
0.158333	0.5	0.002250
0.166667	0.5	0.002625
0.175000	0.5	0.002750
0.183333	0.5	0.003250
0.191667	0.5	0.003250
0.200000	0.5	0.003250
0.208333	0.5	0.003000
0.216667	0.5	0.003000
0.225000	0.5	0.003250
0.233333	0.5	0.003250
0.241667	0.5	0.003250
0.250000	0.5	0.003375
0.258333	0.5	0.003625
0.266667	0.5	0.003875
0.275000	0.5	0.004125
0.283333	0.5	0.004375
0.291667	0.5	0.005125
0.300000	0.5	0.005250
0.308333	0.5	0.005250
0.316667	0.5	0.004750
0.325000	0.5	0.004500
0.333333	0.5	0.004375
0.341667	0.5	0.004250
0.350000	0.5	0.003875
0.358333	0.5	0.003625
0.366667	0.5	0.003375
0.375000	0.5	0.003375
0.383333	0.5	0.003500
0.391667	0.5	0.003250
0.400000	0.5	0.003750
0.408333	0.5	0.003875
0.416667	0.5	0.004500
0.425000	0.5	0.005000
0.433333	0.5	0.004500
0.441667	0.5	0.004375
0.450000	0.5	0.004375
0.458333	0.5	0.004625
0.466667	0.5	0.005000
0.475000	0.5	0.005125
0.483333	0.5	0.005000
0.491667	0.5	0.005000
0.500000	0.5	0.005375
0.508333	0.5	0.005125
0.516667	0.5	0.004875
0.525000	0.5	0.004875
0.533333	0.5	0.005125
0.541667	0.5	0.005375
0.550000	0.5	0.005500
0.558333	0.5	0.006250
0.566667	0.5	0.006625
0.575000	0.5	0.006875
0.583333	0.5	0.007000
0.591667	0.5	0.007375
0.600000	0.5	0.007375
0.608333	0.5	0.007375
0.616667	0.5	0.007500
0.625000	0.5	0.007625
0.633333	0.5	0.007750
0.641667	0.5	0.008125
0.650000	0.5	0.008375
0.658333	0.5	0.008000
0.666667	0.5	0.007625
0.675000	0.5	0.007125
0.683333	0.5	0.006750
0.691667	0.5	0.006625
0.700000	0.5	0.006750
0.708333	0.5	0.006500
0.716667	0.5	0.006000
0.725000	0.5	0.005625
0.733333	0.5	0.005250
0.741667	0.5	0.005125
0.750000	0.5	0.004750
0.758333	0.5	0.004375
0.766667	0.5	0.003750
0.775000	0.5	0.003250
0.783333	0.5	0.003250
0.791667	0.5	0.003000
0.800000	0.5	0.002625
0.808333	0.5	0.002375
0.816667	0.5	0.001750
0.825000	0.5	0.001625
0.833333	0.5	0.001375
0.841667	0.5	0.001125
0.850000	0.5	0.001000
0.858333	0.5	0.000375
0.866667	0.5	0.000125
0.875000	0.5	0.000125
0.883333	0.5	0.000000
0.891667	0.5	-0.000625
0.900000	0.5	-0.000875
0.908333	0.5	-0.001250
0.916667	0.5	-0.001125
0.925000	0.5	-0.001500
0.933333	0.5	-0.001625
0.941667	0.5	-0.001375
0.950000	0.5	-0.001500
0.958333	0.5	-0.002000
0.966667	0.5	-0.002000
0.975000	0.5	-0.001875
0.983333	0.5	-0.002250
0.991667	0.5	-0.002500
1.000000	0.5	-0.002875
1.008333	0.5	-0.002750
1.016667	0.5	-0.002625
1.025000	0.5	-0.002625
1.033333	0.5	-0.002750
1.041667	0.5	-0.002375
1.050000	0.5	-0.002375
1.058333	0.5	-0.002250
1.066667	0.5	-0.002000
1.075000	0.5	-0.001500
1.083333	0.5	-0.001000
1.091667	0.5	-0.000625
1.100000	0.5	-0.000750
1.108333	0.5	-0.000750
1.116667	0.5	-0.000500
1.125000	0.5	-0.000125
1.133333	0.5	0.000250
1.141667	0.5	0.000375
1.150000	0.5	0.000875
1.158333	0.5	0.001125
1.166667	0.5	0.001875
1.175000	0.5	0.002375
1.183333	0.5	0.002750
1.191667	0.5	0.003500
1.200000	0.5	0.003750
1.208333	0.5	0.004000
1.216667	0.5	0.004500
1.225000	0.5	0.004875
1.233333	0.5	0.005375
1.241667	0.5	0.006000
1.250000	0.5	0.006875
1.258333	0.5	0.007250
1.266667	0.5	0.007625
1.275000	0.5	0.007625
1.283333	0.5	0.007750
1.291667	0.5	0.007875
1.300000	0.5	0.008125
1.308333	0.5	0.008500
1.316667	0.5	0.008750
1.325000	0.5	0.009375
1.333333	0.5	0.010000
1.341667	0.5	0.010625
1.350000	0.5	0.010875
1.358333	0.5	0.011000
1.366667	0.5	0.011500
1.375000	0.5	0.011875
1.383333	0.5	0.012125
1.391667	0.5	0.012500
1.400000	0.5	0.013250
1.408333	0.5	0.013875
1.416667	0.5	0.014500
1.425000	0.5	0.014625
1.433333	0.5	0.014625
1.441667	0.5	0.014875
1.450000	0.5	0.014875
1.458333	0.5	0.015000
1.466667	0.5	0.015250
1.475000	0.5	0.015500
1.483333	0.5	0.015625
1.491667	0.5	0.016000
1.500000	0.5	0.016375
1.508333	0.5	0.016750
1.516667	0.5	0.016875
1.525000	0.5	0.016875
1.533333	0.5	0.016750
1.541667	0.5	0.017125
1.550000	0.5	0.017500
1.558333	0.5	0.017750
1.566667	0.5	0.018000
1.575000	0.5	0.018375
1.583333	0.5	0.018375
1.591667	0.5	0.018375
1.600000	0.5	0.018250
1.608333	0.5	0.018750
1.616667	0.5	0.018625
1.625000	0.5	0.018625
1.633333	0.5	0.018875
1.641667	0.5	0.019000
1.650000	0.5	0.019125
1.658333	0.5	0.018750
1.666667	0.5	0.018625
1.675000	0.5	0.018375
1.683333	0.5	0.018375
1.691667	0.5	0.018125
1.700000	0.5	0.017875
1.708333	0.5	0.017375
1.716667	0.5	0.017125
1.725000	0.5	0.016875
1.733333	0.5	0.016750
1.741667	0.5	0.016500
1.750000	0.5	0.016125
1.758333	0.5	0.015625
1.766667	0.5	0.015375
1.775000	0.5	0.015125
1.783333	0.5	0.015250
1.791667	0.5	0.015125
1.800000	0.5	0.014875
1.808333	0.5	0.014750
1.816667	0.5	0.014125
1.825000	0.5	0.014000
1.833333	0.5	0.013750
1.841667	0.5	0.013500
1.850000	0.5	0.013250
1.858333	0.5	0.012750
1.866667	0.5	0.012000
1.875000	0.5	0.011375
1.883333	0.5	0.010750
1.891667	0.5	0.010750
1.900000	0.5	0.010375
1.908333	0.5	0.010000
1.916667	0.5	0.009500
1.925000	0.5	0.009125
1.933333	0.5	0.009125
1.941667	0.5	0.008875
1.950000	0.5	0.008750
1.958333	0.5	0.008250
1.966667	0.5	0.008000
1.975000	0.5	0.007875
1.983333	0.5	0.008000
1.991667	0.5	0.008125
2.000000	0.5	0.007375
2.008333	0.5	0.006875
2.016667	0.5	0.006500
2.025000	0.5	0.006125
2.033333	0.5	0.005750
2.041667	0.5	0.005625
2.050000	0.5	0.004875
2.058333	0.5	0.004500
2.066667	0.5	0.004375
2.075000	0.5	0.004500
2.083333	0.5	0.004625
2.091667	0.5	0.005000
2.100000	0.5	0.005375
2.108333	0.5	0.005000
2.116667	0.5	0.004875
2.125000	0.5	0.004625
2.133333	0.5	0.004875
2.141667	0.5	0.005000
2.150000	0.5	0.005375
2.158333	0.5	0.005375
2.166667	0.5	0.005125
2.175000	0.5	0.005125
2.183333	0.5	0.005375
2.191667	0.5	0.006125
2.200000	0.5	0.006250
2.208333	0.5	0.006625
2.216667	0.5	0.006875
2.225000	0.5	0.007000
2.233333	0.5	0.007625
2.241667	0.5	0.008250
2.250000	0.5	0.008625
2.258333	0.5	0.008625
2.266667	0.5	0.009000
2.275000	0.5	0.009375
2.283333	0.5	0.009625
2.291667	0.5	0.009875
2.300000	0.5	0.010250
2.308333	0.5	0.010375
2.316667	0.5	0.010750
2.325000	0.5	0.011375
2.333333	0.5	0.011500
2.341667	0.5	0.011875
2.350000	0.5	0.012375
2.358333	0.5	0.012875
2.366667	0.5	0.013500
2.375000	0.5	0.014000
2.383333	0.5	0.014500
2.391667	0.5	0.015000
2.400000	0.5	0.015125
2.408333	0.5	0.016000
2.416667	0.5	0.016750
2.425000	0.5	0.017250
2.433333	0.5	0.017250
2.441667	0.5	0.017000
2.450000	0.5	0.017250
2.458333	0.5	0.017375
2.466667	0.5	0.017625
2.475000	0.5	0.018000
2.483333	0.5	0.018875
2.491667	0.5	0.019125
2.500000	0.5	0.019250
2.508333	0.5	0.019500
2.516667	0.5	0.019250
2.525000	0.5	0.019625
2.533333	0.5	0.019500
2.541667	0.5	0.019625
2.550000	0.5	0.020125
2.558333	0.5	0.020000
2.566667	0.5	0.020375
2.575000	0.5	0.020250
2.583333	0.5	0.019875
2.591667	0.5	0.019625
2.600000	0.5	0.019375
2.608333	0.5	0.019250
2.616667	0.5	0.019125
2.625000	0.5	0.019000
2.633333	0.5	0.018875
2.641667	0.5	0.018750
2.650000	0.5	0.018375
2.658333	0.5	0.018375
2.666667	0.5	0.018500
2.675000	0.5	0.018625
2.683333	0.5	0.018250
2.691667	0.5	0.018000
2.700000	0.5	0.017375
2.708333	0.5	0.017125
2.716667	0.5	0.016875
2.725000	0.5	0.016375
2.733333	0.5	0.016250
2.741667	0.5	0.016375
2.750000	0.5	0.015875
2.758333	0.5	0.015375
2.766667	0.5	0.015125
2.775000	0.5	0.015000
2.783333	0.5	0.014875
2.791667	0.5	0.014000
2.800000	0.5	0.013250
2.808333	0.5	0.013125
2.816667	0.5	0.012250
2.825000	0.5	0.011875
2.833333	0.5	0.011625
2.841667	0.5	0.011250
2.850000	0.5	0.010625
2.858333	0.5	0.010000
2.866667	0.5	0.009625
2.875000	0.5	0.009125
2.883333	0.5	0.008875
2.891667	0.5	0.008375
2.900000	0.5	0.008000
2.908333	0.5	0.007375
2.916667	0.5	0.006750
2.925000	0.5	0.006500
2.933333	0.5	0.006125
2.941667	0.5	0.005375
2.950000	0.5	0.005125
2.958333	0.5	0.004625
2.966667	0.5	0.004250
2.975000	0.5	0.004125
2.983333	0.5	0.003625
2.991667	0.5	0.003000
3.000000	0.5	0.002625
3.008333	0.5	0.002250
3.016667	0.5	0.001875
3.025000	0.5	0.001250
3.033333	0.5	0.000875
3.041667	0.5	0.000250
3.050000	0.5	-0.000125
3.058333	0.5	-0.000500
3.066667	0.5	-0.000750
3.075000	0.5	-0.000875
3.083333	0.5	-0.000875
3.091667	0.5	-0.001375
3.100000	0.5	-0.001625
3.108333	0.5	-0.001750
3.116667	0.5	-0.001875
3.125000	0.5	-0.002250
3.133333	0.5	-0.002375
3.141667	0.5	-0.002250
3.150000	0.5	-0.001750
3.158333	0.5	-0.001750
3.166667	0.5	-0.001500
3.175000	0.5	-0.001250
3.183333	0.5	-0.001375
3.191667	0.5	-0.001250
3.200000	0.5	-0.002000
3.208333	0.5	-0.002000
3.216667	0.5	-0.002375
3.225000	0.5	-0.002625
3.233333	0.5	-0.002375
3.241667	0.5	-0.002500
3.250000	0.5	-0.002875
3.258333	0.5	-0.002875
3.266667	0.5	-0.002625
3.275000	0.5	-0.002250
3.283333	0.5	-0.001750
3.291667	0.5	-0.001750
3.300000	0.5	-0.002000
3.308333	0.5	-0.002125
3.316667	0.5	-0.002375
3.325000	0.5	-0.002625
3.333333	0.5	-0.002750
3.341667	0.5	-0.003250
3.350000	0.5	-0.003125
3.358333	0.5	-0.003250
3.366667	0.5	-0.003000
3.375000	0.5	-0.003250
3.383333	0.5	-0.003000
3.391667	0.5	-0.003125
3.400000	0.5	-0.003375
3.408333	0.5	-0.003125
3.416667	0.5	-0.003000
3.425000	0.5	-0.002750
3.433333	0.5	-0.002500
3.441667	0.5	-0.002625
3.450000	0.5	-0.002750
3.458333	0.5	-0.003000
3.466667	0.5	-0.003125
3.475000	0.5	-0.003250
3.483333	0.5	-0.003875
3.491667	0.5	-0.004375
3.500000	0.5	-0.004375
3.508333	0.5	-0.004125
3.516667	0.5	-0.004125
3.525000	0.5	-0.004250
3.533333	0.5	-0.003875
3.541667	0.5	-0.003875
3.550000	0.5	-0.003875
3.558333	0.5	-0.003875
3.566667	0.5	-0.003250
3.575000	0.5	-0.003000
3.583333	0.5	-0.002625
3.591667	0.5	-0.002125
3.600000	0.5	-0.002125
3.608333	0.5	-0.001750
3.616667	0.5	-0.001250
3.625000	0.5	-0.001250
3.633333	0.5	-0.001250
3.641667	0.5	-0.001125
3.650000	0.5	-0.001000
3.658333	0.5	-0.000875
3.666667	0.5	-0.001000
3.675000	0.5	-0.001000
3.683333	0.5	-0.000750
3.691667	0.5	-0.000625
3.700000	0.5	-0.000500
3.708333	0.5	-0.000375
3.716667	0.5	-0.000250
3.725000	0.5	-0.000500
3.733333	0.5	-0.000500
3.741667	0.5	-0.000500
3.750000	0.5	-0.000500
3.758333	0.5	-0.000250
3.766667	0.5	0.000000
3.775000	0.5	0.000000
3.783333	0.5	0.000000
3.791667	0.5	0.000000
3.800000	0.5	0.000250
3.808333	0.5	0.000250
3.816667	0.5	0.000375
3.825000	0.5	0.000250
3.833333	0.5	0.000125
3.841667	0.5	0.000500
3.850000	0.5	0.001000
3.858333	0.5	0.001375
3.866667	0.5	0.001000
3.875000	0.5	0.000625
3.883333	0.5	0.000125
3.891667	0.5	0.000125
3.900000	0.5	-0.000250
3.908333	0.5	-0.000375
3.916667	0.5	-0.000750
3.925000	0.5	-0.000750
3.933333	0.5	-0.000625
3.941667	0.5	-0.000875
3.950000	0.5	-0.001125
3.958333	0.5	-0.002000
3.966667	0.5	-0.002250
3.975000	0.5	-0.002750
3.983333	0.5	-0.003250
3.991667	0.5	-0.003750
4.000000	0.5	-0.004125
4.008333	0.5	-0.004250
4.016667	0.5	-0.004375
4.025000	0.5	-0.004625
4.033333	0.5	-0.004750
4.041667	0.5	-0.005250
4.050000	0.5	-0.005500
4.058333	0.5	-0.006000
4.066667	0.5	-0.006625
4.075000	0.5	-0.007125
4.083333	0.5	-0.007625
4.091667	0.5	-0.008000
4.100000	0.5	-0.008250
4.108333	0.5	-0.008750
4.116667	0.5	-0.009000
4.125000	0.5	-0.009625
4.133333	0.5	-0.010250
4.141667	0.5	-0.010625
4.150000	0.5	-0.010750
4.158333	0.5	-0.010625
4.166667	0.5	-0.010750
4.175000	0.5	-0.010750
4.183333	0.5	-0.010375
4.191667	0.5	-0.010500
4.200000	0.5	-0.010125
4.208333	0.5	-0.009875
4.216667	0.5	-0.010250
4.225000	0.5	-0.010250
4.233333	0.5	-0.009750
4.241667	0.5	-0.010000
4.250000	0.5	-0.010250
4.258333	0.5	-0.010000
4.266667	0.5	-0.010375
4.275000	0.5	-0.010250
4.283333	0.5	-0.009750
4.291667	0.5	-0.009500
4.300000	0.5	-0.009625
4.308333	0.5	-0.009375
4.316667	0.5	-0.009125
4.325000	0.5	-0.009000
4.333333	0.5	-0.009125
4.341667	0.5	-0.009500
4.350000	0.5	-0.009500
4.358333	0.5	-0.009375
4.366667	0.5	-0.008875
4.375000	0.5	-0.008625
4.383333	0.5	-0.008125
4.391667	0.5	-0.008125
4.400000	0.5	-0.007750
4.408333	0.5	-0.007625
4.416667	0.5	-0.007625
4.425000	0.5	-0.007250
4.433333	0.5	-0.007125
4.441667	0.5	-0.006750
4.450000	0.5	-0.006250
4.458333	0.5	-0.005625
4.466667	0.5	-0.005250
4.475000	0.5	-0.005000
4.483333	0.5	-0.004250
4.491667	0.5	-0.003500
4.500000	0.5	-0.003250
4.508333	0.5	-0.003000
4.516667	0.5	-0.002625
4.525000	0.5	-0.002250
4.533333	0.5	-0.001750
4.541667	0.5	-0.001750
4.550000	0.5	-0.001625
4.558333	0.5	-0.001500
4.566667	0.5	-0.001250
4.575000	0.5	-0.000625
4.583333	0.5	-0.000500
4.591667	0.5	0.000000
4.600000	0.5	0.000250
4.608333	0.5	0.000625
4.616667	0.5	0.001000
4.625000	0.5	0.001375
4.633333	0.5	0.001375
4.641667	0.5	0.001625
4.650000	0.5	0.001875
4.658333	0.5	0.002375
4.666667	0.5	0.003250
4.675000	0.5	0.003750
4.683333	0.5	0.004375
4.691667	0.5	0.004500
4.700000	0.5	0.005125
4.708333	0.5	0.005625
4.716667	0.5	0.006125
4.725000	0.5	0.006625
4.733333	0.5	0.006875
4.741667	0.5	0.007000
4.750000	0.5	0.007000
4.758333	0.5	0.007375
4.766667	0.5	0.007625
4.775000	0.5	0.007750
4.783333	0.5	0.007875
4.791667	0.5	0.007750
4.800000	0.5	0.008000
4.808333	0.5	0.007875
4.816667	0.5	0.007750
4.825000	0.5	0.007750
4.833333	0.5	0.007625
4.841667	0.5	0.007750
4.850000	0.5	0.007125
4.858333	0.5	0.007250
4.866667	0.5	0.007000
4.875000	0.5	0.007250
4.883333	0.5	0.007250
4.891667	0.5	0.006875
4.900000	0.5	0.006250
4.908333	0.5	0.006000
4.916667	0.5	0.005875
4.925000	0.5	0.005625
4.933333	0.5	0.005375
4.941667	0.5	0.004625
4.950000	0.5	0.004625
4.958333	0.5	0.004500
4.966667	0.5	0.004625
4.975000	0.5	0.005000
4.983333	0.5	0.005250
4.991667	0.5	0.005250
5.000000	0.5	0.005125
5.008333	0.5	0.005250
5.016667	0.5	0.004875
5.025000	0.5	0.004750
5.033333	0.5	0.004750
5.041667	0.5	0.004625
5.050000	0.5	0.004625
5.058333	0.5	0.004375
5.066667	0.5	0.003750
5.075000	0.5	0.003500
5.083333	0.5	0.003125
5.091667	0.5	0.003125
5.100000	0.5	0.003375
5.108333	0.5	0.003375
5.116667	0.5	0.003750
5.125000	0.5	0.003500
5.133333	0.5	0.003375
5.141667	0.5	0.003375
5.150000	0.5	0.003125
5.158333	0.5	0.002750
5.166667	0.5	0.002750
5.175000	0.5	0.002375
5.183333	0.5	0.002250
5.191667	0.5	0.002250
5.200000	0.5	0.001750
5.208333	0.5	0.001500
5.216667	0.5	0.001375
5.225000	0.5	0.001375
5.233333	0.5	0.001500
5.241667	0.5	0.001375
5.250000	0.5	0.001375
5.258333	0.5	0.001250
5.266667	0.5	0.000625
5.275000	0.5	0.000250
5.283333	0.5	0.000125
5.291667	0.5	-0.000125
5.300000	0.5	-0.000375
5.308333	0.5	-0.000500
5.316667	0.5	-0.000750
5.325000	0.5	-0.000875
5.333333	0.5	-0.000750
5.341667	0.5	-0.001250
5.350000	0.5	-0.001875
5.358333	0.5	-0.002125
5.366667	0.5	-0.002125
5.375000	0.5	-0.001875
5.383333	0.5	-0.001875
5.391667	0.5	-0.001625
5.400000	0.5	-0.001250
5.408333	0.5	-0.001125
5.416667	0.5	-0.001500
5.425000	0.5	-0.001750
5.433333	0.5	-0.001625
5.441667	0.5	-0.001750
5.450000	0.5	-0.001750
5.458333	0.5	-0.001875
5.466667	0.5	-0.001875
5.475000	0.5	-0.002000
5.483333	0.5	-0.001500
5.491667	0.5	-0.001500
5.500000	0.5	-0.001625
5.508333	0.5	-0.001375
5.516667	0.5	-0.001375
5.525000	0.5	-0.001625
5.533333	0.5	-0.001375
5.541667	0.5	-0.001000
5.550000	0.5	-0.001500
5.558333	0.5	-0.001250
5.566667	0.5	-0.001000
5.575000	0.5	-0.001125
5.583333	0.5	-0.000750
5.591667	0.5	-0.000375
5.600000	0.5	-0.000250
5.608333	0.5	-0.000375
5.616667	0.5	-0.000250
5.625000	0.5	0.000000
5.633333	0.5	0.000125
5.641667	0.5	0.000250
5.650000	0.5	0.000250
5.658333	0.5	0.000125
5.666667	0.5	0.000250
5.675000	0.5	0.000250
5.683333	0.5	0.000000
5.691667	0.5	0.000000
5.700000	0.5	0.000125
5.708333	0.5	0.000000
5.716667	0.5	0.000250
5.725000	0.5	0.000000
5.733333	0.5	-0.000125
5.741667	0.5	0.000000
5.750000	0.5	0.000000
5.758333	0.5	0.000000
5.766667	0.5	0.000000
5.775000	0.5	-0.000125
5.783333	0.5	-0.000125
5.791667	0.5	0.000000
5.800000	0.5	0.000000
5.808333	0.5	0.000125
5.816667	0.5	-0.000250
5.825000	0.5	-0.000125
5.833333	0.5	-0.000500
5.841667	0.5	-0.001375
5.850000	0.5	-0.001625
5.858333	0.5	-0.001875
5.866667	0.5	-0.001875
5.875000	0.5	-0.002000
5.883333	0.5	-0.002375
5.891667	0.5	-0.002750
5.900000	0.5	-0.003000
5.908333	0.5	-0.002625
5.916667	0.5	-0.002750
5.925000	0.5	-0.003125
5.933333	0.5	-0.003125
5.941667	0.5	-0.003125
5.950000	0.5	-0.002875
5.958333	0.5	-0.003250
5.966667	0.5	-0.003500
5.975000	0.5	-0.003750
5.983333	0.5	-0.003500
5.991667	0.5	-0.003375
6.000000	0.5	-0.003375
6.008333	0.5	-0.003500
6.016667	0.5	-0.003375
6.025000	0.5	-0.003250
6.033333	0.5	-0.003000
6.041667	0.5	-0.003000
6.050000	0.5	-0.002625
6.058333	0.5	-0.002375
6.066667	0.5	-0.002500
6.075000	0.5	-0.002500
6.083333	0.5	-0.002500
6.091667	0.5	-0.002750
6.100000	0.5	-0.002500
6.108333	0.5	-0.002500
6.116667	0.5	-0.002500
6.125000	0.5	-0.002375
6.133333	0.5	-0.002125
6.141667	0.5	-0.001750
6.150000	0.5	-0.001375
6.158333	0.5	-0.001375
6.166667	0.5	-0.001125
6.175000	0.5	-0.000875
6.183333	0.5	-0.000875
6.191667	0.5	-0.001125
6.200000	0.5	-0.001250
6.208333	0.5	-0.001125
6.216667	0.5	-0.000875
6.225000	0.5	-0.000500
6.233333	0.5	-0.000125
6.241667	0.5	0.000125
6.250000	0.5	0.000750
6.258333	0.5	0.001125
6.266667	0.5	0.001750
6.275000	0.5	0.002125
6.283333	0.5	0.002625
6.291667	0.5	0.003000
6.300000	0.5	0.003375
6.308333	0.5	0.003750
6.316667	0.5	0.003750
6.325000	0.5	0.004000
6.333333	0.5	0.004250
6.341667	0.5	0.004375
6.350000	0.5	0.005250
6.358333	0.5	0.005875
6.366667	0.5	0.006375
6.375000	0.5	0.006750
6.383333	0.5	0.007375
6.391667	0.5	0.008125
6.400000	0.5	0.008500
6.408333	0.5	0.009375
6.416667	0.5	0.009750
6.425000	0.5	0.010500
6.433333	0.5	0.011000
6.441667	0.5	0.011625
6.450000	0.5	0.012125
6.458333	0.5	0.012375
6.466667	0.5	0.012625
6.475000	0.5	0.012750
6.483333	0.5	0.013125
6.491667	0.5	0.013125
6.500000	0.5	0.013750
6.508333	0.5	0.014125
6.516667	0.5	0.014375
6.525000	0.5	0.014625
6.533333	0.5	0.014750
6.541667	0.5	0.014750
6.550000	0.5	0.014750
6.558333	0.5	0.014750
6.566667	0.5	0.014875
6.575000	0.5	0.014750
6.583333	0.5	0.014750
6.591667	0.5	0.015000
6.600000	0.5	0.014875
6.608333	0.5	0.015125
6.616667	0.5	0.015250
6.625000	0.5	0.015375
6.633333	0.5	0.015250
6.641667	0.5	0.014875
6.650000	0.5	0.015000
6.658333	0.5	0.015250
6.666667	0.5	0.015125
6.675000	0.5	0.014625
6.683333	0.5	0.014375
6.691667	0.5	0.013375
6.700000	0.5	0.011750
6.708333	0.5	0.009500
6.716667	0.5	0.005750
6.725000	0.5	-0.000250
6.733333	0.5	-0.009625
6.741667	0.5	-0.025500
6.750000	0.5	-0.051625
6.758333	0.5	-0.094250
6.766667	0.5	-0.162125
6.775000	0.5	-0.265625
6.783333	0.5	-0.416375
6.791667	0.5	-0.623875
6.800000	0.5	-0.891750
6.808333	0.5	-1.215000
6.816667	0.5	-1.576375
6.825000	0.5	-1.947500
6.833333	0.5	-2.289125
6.841667	0.5	-2.554125
6.850000	0.5	-2.691375
6.858333	0.5	-2.648750
6.866667	0.5	-2.376250
6.875000	0.5	-1.829875
6.883333	0.5	-0.972375
6.891667	0.5	0.222000
6.900000	0.5	1.767375
6.908333	0.5	3.664000
6.916667	0.5	5.892375
6.925000	0.5	8.407500
6.933333	0.5	11.137125
6.941667	0.5	13.972625
6.950000	0.5	16.773000
6.958333	0.5	19.372500
6.966667	0.5	21.596875
6.975000	0.5	23.292000
6.983333	0.5	24.344000
6.991667	0.5	24.704125
7.000000	0.5	24.391250
7.008333	0.5	23.484250
7.016667	0.5	22.104000
7.025000	0.5	20.389500
7.033333	0.5	18.478625
7.041667	0.5	16.493500
7.050000	0.5	14.533250
7.058333	0.5	12.667125
7.066667	0.5	10.942375
7.075000	0.5	9.384500
7.083333	0.5	8.001875
7.091667	0.5	6.791500
7.100000	0.5	5.744500
7.108333	0.5	4.846750
7.116667	0.5	4.082125
7.125000	0.5	3.434625
7.133333	0.5	2.889000
7.141667	0.5	2.431000
7.150000	0.5	2.046625
7.158333	0.5	1.725000
7.166667	0.5	1.456125
7.175000	0.5	1.231625
7.183333	0.5	1.044125
7.191667	0.5	0.887125
7.200000	0.5	0.755500
7.208333	0.5	0.645750
7.216667	0.5	0.553750
7.225000	0.5	0.476250
7.233333	0.5	0.411000
7.241667	0.5	0.356125
7.250000	0.5	0.309500
7.258333	0.5	0.269750
7.266667	0.5	0.236375
7.275000	0.5	0.207875
7.283333	0.5	0.183500
7.291667	0.5	0.162375
7.300000	0.5	0.144000
7.308333	0.5	0.128000
7.316667	0.5	0.114125
7.325000	0.5	0.102500
7.333333	0.5	0.091875
7.341667	0.5	0.083250
7.350000	0.5	0.075250
7.358333	0.5	0.068500
7.366667	0.5	0.062500
7.375000	0.5	0.057250
7.383333	0.5	0.052750
7.391667	0.5	0.048500
7.400000	0.5	0.044750
7.408333	0.5	0.041500
7.416667	0.5	0.038875
7.425000	0.5	0.036750
7.433333	0.5	0.034625
7.441667	0.5	0.033250
7.450000	0.5	0.032000
7.458333	0.5	0.031500
7.466667	0.5	0.030875
7.475000	0.5	0.030250
7.483333	0.5	0.029500
7.491667	0.5	0.029375
7.500000	0.5	0.030375
7.508333	0.5	0.031000
7.516667	0.5	0.031500
7.525000	0.5	0.032250
7.533333	0.5	0.032625
7.541667	0.5	0.033125
7.550000	0.5	0.033750
7.558333	0.5	0.034875
7.566667	0.5	0.036000
7.575000	0.5	0.036750
7.583333	0.5	0.037625
7.591667	0.5	0.038125
7.600000	0.5	0.038750
7.608333	0.5	0.039625
7.616667	0.5	0.040000
7.625000	0.5	0.039875
7.633333	0.5	0.040625
7.641667	0.5	0.040875
7.650000	0.5	0.041000
7.658333	0.5	0.041250
7.666667	0.5	0.041250
7.675000	0.5	0.041250
7.683333	0.5	0.040750
7.691667	0.5	0.040000
7.700000	0.5	0.039500
7.708333	0.5	0.039375
7.716667	0.5	0.039125
7.725000	0.5	0.038500
7.733333	0.5	0.038125
7.741667	0.5	0.037750
7.750000	0.5	0.037500
7.758333	0.5	0.037125
7.766667	0.5	0.036875
7.775000	0.5	0.036750
7.783333	0.5	0.036375
7.791667	0.5	0.036250
7.800000	0.5	0.036250
7.808333	0.5	0.036250
7.816667	0.5	0.036250
7.825000	0.5	0.036500
7.833333	0.5	0.036500
7.841667	0.5	0.036375
7.850000	0.5	0.036625
7.858333	0.5	0.036375
7.866667	0.5	0.036875
7.875000	0.5	0.037250
7.883333	0.5	0.038000
7.891667	0.5	0.039000
7.900000	0.5	0.040250
7.908333	0.5	0.041625
7.916667	0.5	0.044000
7.925000	0.5	0.046625
7.933333	0.5	0.049875
7.941667	0.5	0.053875
7.950000	0.5	0.059375
7.958333	0.5	0.065875
7.966667	0.5	0.074500
7.975000	0.5	0.085375
7.983333	0.5	0.099750
7.991667	0.5	0.118000
8.000000	0.5	0.141625
8.008333	0.5	0.170625
8.016667	0.5	0.207375
8.025000	0.5	0.253000
8.033333	0.5	0.309125
8.041667	0.5	0.376750
8.050000	0.5	0.458000
8.058333	0.5	0.554000
8.066667	0.5	0.665875
8.075000	0.5	0.795000
8.083333	0.5	0.941375
8.091667	0.5	1.106375
8.100000	0.5	1.289125
8.108333	0.5	1.490625
8.116667	0.5	1.709875
8.125000	0.5	1.946875
8.133333	0.5	2.201375
8.141667	0.5	2.472500
8.150000	0.5	2.760125
8.158333	0.5	3.062750
8.166667	0.5	3.380625
8.175000	0.5	3.712375
8.183333	0.5	4.057875
8.191667	0.5	4.416000
8.200000	0.5	4.786625
8.208333	0.5	5.169750
8.216667	0.5	5.563375
8.225000	0.5	5.967375
8.233333	0.5	6.381500
8.241667	0.5	6.805250
8.250000	0.5	7.237500
8.258333	0.5	7.678375
8.266667	0.5	8.127000
8.275000	0.5	8.583500
8.283333	0.5	9.046875
8.291667	0.5	9.517125
8.300000	0.5	9.994000
8.308333	0.5	10.477750
8.316667	0.5	10.967625
8.325000	0.5	11.462875
8.333333	0.5	11.963625
8.341667	0.5	12.467750
8.350000	0.5	12.972375
8.358333	0.5	13.470625
8.366667	0.5	13.947500
8.375000	0.5	14.376750
8.383333	0.5	14.717875
8.391667	0.5	14.919250
8.400000	0.5	14.927750
8.408333	0.5	14.700500
8.416667	0.5	14.218000
8.425000	0.5	13.491750
8.433333	0.5	12.560875
8.441667	0.5	11.483875
8.450000	0.5	10.326125
8.458333	0.5	9.150875
8.466667	0.5	8.008625
8.475000	0.5	6.938375
8.483333	0.5	5.961875
8.491667	0.5	5.090250
8.500000	0.5	4.326250
8.508333	0.5	3.665625
8.516667	0.5	3.100250
8.525000	0.5	2.620625
8.533333	0.5	2.216250
8.541667	0.5	1.877750
8.550000	0.5	1.595625
8.558333	0.5	1.361250
8.566667	0.5	1.167500
8.575000	0.5	1.007625
8.583333	0.5	0.876250
8.591667	0.5	0.768625
8.600000	0.5	0.680125
8.608333	0.5	0.607750
8.616667	0.5	0.548000
8.625000	0.5	0.498500
8.633333	0.5	0.457250
8.641667	0.5	0.422500
8.650000	0.5	0.393625
8.658333	0.5	0.368125
8.666667	0.5	0.345125
8.675000	0.5	0.324625
8.683333	0.5	0.306375
8.691667	0.5	0.289750
8.700000	0.5	0.274125
8.708333	0.5	0.258875
8.716667	0.5	0.244250
8.725000	0.5	0.230625
8.733333	0.5	0.217500
8.741667	0.5	0.205500
8.750000	0.5	0.193625
8.758333	0.5	0.182500
8.766667	0.5	0.172125
8.775000	0.5	0.163000
8.783333	0.5	0.154250
8.791667	0.5	0.146000
8.800000	0.5	0.138625
8.808333	0.5	0.131750
8.816667	0.5	0.125750
8.825000	0.5	0.120375
8.833333	0.5	0.115250
8.841667	0.5	0.110625
8.850000	0.5	0.106000
8.858333	0.5	0.102375
8.866667	0.5	0.099125
8.875000	0.5	0.096125
8.883333	0.5	0.093500
8.891667	0.5	0.091250
8.900000	0.5	0.088875
8.908333	0.5	0.087000
8.916667	0.5	0.085500
8.925000	0.5	0.084500
8.933333	0.5	0.083375
8.941667	0.5	0.082375
8.950000	0.5	0.081500
8.958333	0.5	0.080875
8.966667	0.5	0.080000
8.975000	0.5	0.079500
8.983333	0.5	0.079375
8.991667	0.5	0.078875
9.000000	0.5	0.078750
9.008333	0.5	0.078750
9.016667	0.5	0.079250
9.025000	0.5	0.080125
9.033333	0.5	0.081000
9.041667	0.5	0.082375
9.050000	0.5	0.084000
9.058333	0.5	0.085625
9.066667	0.5	0.088125
9.075000	0.5	0.090625
9.083333	0.5	0.092875
9.091667	0.5	0.095500
9.100000	0.5	0.097625
9.108333	0.5	0.099500
9.116667	0.5	0.101500
9.125000	0.5	0.102625
9.133333	0.5	0.103750
9.141667	0.5	0.104875
9.150000	0.5	0.105375
9.158333	0.5	0.105750
9.166667	0.5	0.105500
9.175000	0.5	0.104750
9.183333	0.5	0.104375
9.191667	0.5	0.103500
9.200000	0.5	0.102625
9.208333	0.5	0.101500
9.216667	0.5	0.100000
9.225000	0.5	0.098500
9.233333	0.5	0.096750
9.241667	0.5	0.094625
9.250000	0.5	0.092875
9.258333	0.5	0.091125
9.266667	0.5	0.089250
9.275000	0.5	0.087250
9.283333	0.5	0.085125
9.291667	0.5	0.083250
9.300000	0.5	0.081250
9.308333	0.5	0.079625
9.316667	0.5	0.078000
9.325000	0.5	0.076375
9.333333	0.5	0.074625
9.341667	0.5	0.073375
9.350000	0.5	0.071875
9.358333	0.5	0.069750
9.366667	0.5	0.067875
9.375000	0.5	0.066500
9.383333	0.5	0.064750
9.391667	0.5	0.062750
9.400000	0.5	0.061125
9.408333	0.5	0.059875
9.416667	0.5	0.058750
9.425000	0.5	0.058000
9.433333	0.5	0.056750
9.441667	0.5	0.055875
9.450000	0.5	0.055000
9.458333	0.5	0.054375
9.466667	0.5	0.054000
9.475000	0.5	0.053625
9.483333	0.5	0.053625
9.491667	0.5	0.054250
9.500000	0.5	0.055375
9.508333	0.5	0.056500
9.516667	0.5	0.058125
9.525000	0.5	0.060250
9.533333	0.5	0.062625
9.541667	0.5	0.065875
9.550000	0.5	0.070250
9.558333	0.5	0.075375
9.566667	0.5	0.081250
9.575000	0.5	0.088125
9.583333	0.5	0.096250
9.591667	0.5	0.105750
9.600000	0.5	0.117000
9.608333	0.5	0.130375
9.616667	0.5	0.146375
9.625000	0.5	0.165375
9.633333	0.5	0.188500
9.641667	0.5	0.216625
9.650000	0.5	0.250750
9.658333	0.5	0.292875
9.666667	0.5	0.344000
9.675000	0.5	0.407250
9.683333	0.5	0.484500
9.691667	0.5	0.578250
9.700000	0.5	0.692500
9.708333	0.5	0.830125
9.716667	0.5	0.994375
9.725000	0.5	1.189125
9.733333	0.5	1.418250
9.741667	0.5	1.685375
9.750000	0.5	1.993500
9.758333	0.5	2.344500
9.766667	0.5	2.741000
9.775000	0.5	3.183125
9.783333	0.5	3.671250
9.791667	0.5	4.203000
9.800000	0.5	4.776625
9.808333	0.5	5.387000
9.816667	0.5	6.028875
9.825000	0.5	6.696250
9.833333	0.5	7.379750
9.841667	0.5	8.071500
9.850000	0.5	8.761875
9.858333	0.5	9.439625
9.866667	0.5	10.094875
9.875000	0.5	10.717625
9.883333	0.5	11.297375
9.891667	0.5	11.825000
9.900000	0.5	12.291625
9.908333	0.5	12.689875
9.916667	0.5	13.013750
9.925000	0.5	13.258000
9.933333	0.5	13.419875
9.941667	0.5	13.497000
9.950000	0.5	13.489500
9.958333	0.5	13.399500
9.966667	0.5	13.230250
9.975000	0.5	12.985875
9.983333	0.5	12.672250
9.991667	0.5	12.296000
10.000000	0.5	11.864625
10.008333	0.5	11.385125
10.016667	0.5	10.866375
10.025000	0.5	10.317000
10.033333	0.5	9.745125
10.041667	0.5	9.158125
10.050000	0.5	8.564500
10.058333	0.5	7.971000
10.066667	0.5	7.383375
10.075000	0.5	6.808375
10.083333	0.5	6.250000
10.091667	0.5	5.713625
10.100000	0.5	5.201625
10.108333	0.5	4.717375
10.116667	0.5	4.262500
10.125000	0.5	3.837875
10.133333	0.5	3.444000
10.141667	0.5	3.081375
10.150000	0.5	2.748625
10.158333	0.5	2.445625
10.166667	0.5	2.171500
10.175000	0.5	1.923500
10.183333	0.5	1.701500
10.191667	0.5	1.503000
10.200000	0.5	1.326625
10.208333	0.5	1.170500
10.216667	0.5	1.032500
10.225000	0.5	0.911125
10.233333	0.5	0.804625
10.241667	0.5	0.711500
10.250000	0.5	0.629875
10.258333	0.5	0.559375
10.266667	0.5	0.498000
10.275000	0.5	0.445500
10.283333	0.5	0.399500
10.291667	0.5	0.360125
10.300000	0.5	0.326625
10.308333	0.5	0.298250
10.316667	0.5	0.274625
10.325000	0.5	0.255125
10.333333	0.5	0.239375
10.341667	0.5	0.227500
10.350000	0.5	0.218375
10.358333	0.5	0.212375
10.366667	0.5	0.209250
10.375000	0.5	0.209500
10.383333	0.5	0.212625
10.391667	0.5	0.219000
10.400000	0.5	0.229375
10.408333	0.5	0.244125
10.416667	0.5	0.263375
10.425000	0.5	0.288750
10.433333	0.5	0.321750
10.441667	0.5	0.363500
10.450000	0.5	0.415750
10.458333	0.5	0.481500
10.466667	0.5	0.562625
10.475000	0.5	0.663500
10.483333	0.5	0.787000
10.491667	0.5	0.938500
10.500000	0.5	1.121625
10.508333	0.5	1.342125
10.516667	0.5	1.604875
10.525000	0.5	1.915750
10.533333	0.5	2.278500
10.541667	0.5	2.698375
10.550000	0.5	3.178875
10.558333	0.5	3.721750
10.566667	0.5	4.327000
10.575000	0.5	4.992875
10.583333	0.5	5.715625
10.591667	0.5	6.488250
10.600000	0.5	7.301125
10.608333	0.5	8.142750
10.616667	0.5	8.999375
10.625000	0.5	9.855500
10.633333	0.5	10.693125
10.641667	0.5	11.495000
10.650000	0.5	12.242625
10.658333	0.5	12.919375
10.666667	0.5	13.509750
10.675000	0.5	13.999125
10.683333	0.5	14.378000
10.691667	0.5	14.637250
10.700000	0.5	14.772625
10.708333	0.5	14.782875
10.716667	0.5	14.669500
10.725000	0.5	14.438375
10.733333	0.5	14.098250
10.741667	0.5	13.659875
10.750000	0.5	13.135375
10.758333	0.5	12.539000
10.766667	0.5	11.885625
10.775000	0.5	11.189125
10.783333	0.5	10.463875
10.791667	0.5	9.723125
10.800000	0.5	8.980250
10.808333	0.5	8.245625
10.816667	0.5	7.528500
10.825000	0.5	6.837125
10.833333	0.5	6.178625
10.841667	0.5	5.557500
10.850000	0.5	4.976750
10.858333	0.5	4.438875
10.866667	0.5	3.945000
10.875000	0.5	3.494750
10.883333	0.5	3.086500
10.891667	0.5	2.719250
10.900000	0.5	2.390500
10.908333	0.5	2.098000
10.916667	0.5	1.839000
10.925000	0.5	1.610500
10.933333	0.5	1.410125
10.941667	0.5	1.234625
10.950000	0.5	1.081625
10.958333	0.5	0.948625
10.966667	0.5	0.832750
10.975000	0.5	0.732875
10.983333	0.5	0.646750
10.991667	0.5	0.572000
11.000000	0.5	0.507500
11.008333	0.5	0.452250
11.016667	0.5	0.404125
11.025000	0.5	0.363125
11.033333	0.5	0.327625
11.041667	0.5	0.296500
11.050000	0.5	0.269250
11.058333	0.5	0.245500
11.066667	0.5	0.224750
11.075000	0.5	0.206875
11.083333	0.5	0.191125
11.091667	0.5	0.177625
11.100000	0.5	0.164875
11.108333	0.5	0.153875
11.116667	0.5	0.144375
11.125000	0.5	0.135875
11.133333	0.5	0.128250
11.141667	0.5	0.121250
11.150000	0.5	0.114875
11.158333	0.5	0.109250
11.166667	0.5	0.104375
11.175000	0.5	0.100250
11.183333	0.5	0.096750
11.191667	0.5	0.093250
11.200000	0.5	0.089750
11.208333	0.5	0.086375
11.216667	0.5	0.083625
11.225000	0.5	0.080625
11.233333	0.5	0.078000
11.241667	0.5	0.075500
11.250000	0.5	0.073000
11.258333	0.5	0.071000
11.266667	0.5	0.069500
11.275000	0.5	0.067625
11.283333	0.5	0.066000
11.291667	0.5	0.064500
11.300000	0.5	0.063500
11.308333	0.5	0.062500
11.316667	0.5	0.061375
11.325000	0.5	0.060625
11.333333	0.5	0.059125
11.341667	0.5	0.058375
11.350000	0.5	0.057250
11.358333	0.5	0.056750
11.366667	0.5	0.056000
11.375000	0.5	0.055625
11.383333	0.5	0.055250
11.391667	0.5	0.054500
11.400000	0.5	0.054000
11.408333	0.5	0.053750
11.416667	0.5	0.053500
11.425000	0.5	0.053875
11.433333	0.5	0.053750
11.441667	0.5	0.053625
11.450000	0.5	0.053625
11.458333	0.5	0.053500
11.466667	0.5	0.053875
11.475000	0.5	0.054250
11.483333	0.5	0.053625
11.491667	0.5	0.053000
11.500000	0.5	0.052375
11.508333	0.5	0.052250
11.516667	0.5	0.052500
11.525000	0.5	0.052500
11.533333	0.5	0.051875
11.541667	0.5	0.051375
11.550000	0.5	0.050875
11.558333	0.5	0.050625
11.566667	0.5	0.050625
11.575000	0.5	0.050625
11.583333	0.5	0.050125
11.591667	0.5	0.049875
11.600000	0.5	0.050375
11.608333	0.5	0.050500
11.616667	0.5	0.050375
11.625000	0.5	0.049875
11.633333	0.5	0.049625
11.641667	0.5	0.049000
11.650000	0.5	0.048625
11.658333	0.5	0.048625
11.666667	0.5	0.048000
11.675000	0.5	0.047750
11.683333	0.5	0.047500
11.691667	0.5	0.047125
11.700000	0.5	0.046875
11.708333	0.5	0.046375
11.716667	0.5	0.045875
11.725000	0.5	0.045125
11.733333	0.5	0.044625
11.741667	0.5	0.044375
11.750000	0.5	0.044125
11.758333	0.5	0.043875
11.766667	0.5	0.043250
11.775000	0.5	0.042750
11.783333	0.5	0.042500
11.791667	0.5	0.042625
11.800000	0.5	0.042125
11.808333	0.5	0.041500
11.816667	0.5	0.041125
11.825000	0.5	0.040875
11.833333	0.5	0.040250
11.841667	0.5	0.039625
11.850000	0.5	0.039125
11.858333	0.5	0.038750
11.866667	0.5	0.038500
11.875000	0.5	0.037875
11.883333	0.5	0.037000
11.891667	0.5	0.036250
11.900000	0.5	0.035125
11.908333	0.5	0.033750
11.916667	0.5	0.033000
11.925000	0.5	0.032375
11.933333	0.5	0.031625
11.941667	0.5	0.031125
11.950000	0.5	0.030125
11.958333	0.5	0.029250
11.966667	0.5	0.028500
11.975000	0.5	0.027750
11.983333	0.5	0.027250
11.991667	0.5	0.026875
12.000000	0.5	0.026375
12.008333	0.5	0.025625
12.016667	0.5	0.025750
12.025000	0.5	0.025500
12.033333	0.5	0.025500
12.041667	0.5	0.025250
12.050000	0.5	0.024750
12.058333	0.5	0.024375
12.066667	0.5	0.024250
12.075000	0.5	0.023875
12.083333	0.5	0.023500
12.091667	0.5	0.023125
12.100000	0.5	0.022250
12.108333	0.5	0.021875
12.116667	0.5	0.021250
12.125000	0.5	0.021000
12.133333	0.5	0.020625
12.141667	0.5	0.020250
12.150000	0.5	0.019750
12.158333	0.5	0.019500
12.166667	0.5	0.019500
12.175000	0.5	0.019750
12.183333	0.5	0.019625
12.191667	0.5	0.019250
12.200000	0.5	0.019625
12.208333	0.5	0.020000
12.216667	0.5	0.019875
12.225000	0.5	0.019750
12.233333	0.5	0.020500
12.241667	0.5	0.021000
12.250000	0.5	0.021875
12.258333	0.5	0.023000
12.266667	0.5	0.024500
12.275000	0.5	0.025625
12.283333	0.5	0.026500
12.291667	0.5	0.027625
12.300000	0.5	0.028875
12.308333	0.5	0.030000
12.316667	0.5	0.031250
12.325000	0.5	0.032375
12.333333	0.5	0.033625
12.341667	0.5	0.034125
12.350000	0.5	0.034750
12.358333	0.5	0.035250
12.366667	0.5	0.036125
12.375000	0.5	0.036375
12.383333	0.5	0.036500
12.391667	0.5	0.037125
12.400000	0.5	0.037375
12.408333	0.5	0.037500
12.416667	0.5	0.037250
12.425000	0.5	0.036875
12.433333	0.5	0.036875
12.441667	0.5	0.036625
12.450000	0.5	0.036750
12.458333	0.5	0.036500
12.466667	0.5	0.036125
12.475000	0.5	0.035750
12.483333	0.5	0.035375
12.491667	0.5	0.034125
12.500000	0.5	0.033125
12.508333	0.5	0.032000
12.516667	0.5	0.031000
12.525000	0.5	0.030000
12.533333	0.5	0.029125
12.541667	0.5	0.028500
12.550000	0.5	0.027750
12.558333	0.5	0.027000
12.566667	0.5	0.026625
12.575000	0.5	0.026125
12.583333	0.5	0.025625
12.591667	0.5	0.024875
12.600000	0.5	0.024625
12.608333	0.5	0.024000
12.616667	0.5	0.023875
12.625000	0.5	0.023750
12.633333	0.5	0.023250
12.641667	0.5	0.022875
12.650000	0.5	0.022750
12.658333	0.5	0.022375
12.666667	0.5	0.022000
12.675000	0.5	0.021750
12.683333	0.5	0.021125
12.691667	0.5	0.021250
12.700000	0.5	0.021000
12.708333	0.5	0.020625
12.716667	0.5	0.020250
12.725000	0.5	0.020000
12.733333	0.5	0.019625
12.741667	0.5	0.019000
12.750000	0.5	0.018500
12.758333	0.5	0.017750
12.766667	0.5	0.016875
12.775000	0.5	0.016125
12.783333	0.5	0.015875
12.791667	0.5	0.015000
12.800000	0.5	0.014500
12.808333	0.5	0.014000
12.816667	0.5	0.013500
12.825000	0.5	0.013000
12.833333	0.5	0.012375
12.841667	0.5	0.011750
12.850000	0.5	0.011375
12.858333	0.5	0.011500
12.866667	0.5	0.011750
12.875000	0.5	0.012000
12.883333	0.5	0.011250
12.891667	0.5	0.010875
12.900000	0.5	0.010625
12.908333	0.5	0.010625
12.916667	0.5	0.010125
12.925000	0.5	0.009625
12.933333	0.5	0.009500
12.941667	0.5	0.009125
12.950000	0.5	0.009125
12.958333	0.5	0.009000
12.966667	0.5	0.009000
12.975000	0.5	0.008500
12.983333	0.5	0.008250
12.991667	0.5	0.008125
13.000000	0.5	0.007875
13.008333	0.5	0.007625
13.016667	0.5	0.007625
13.025000	0.5	0.006875
13.033333	0.5	0.007000
13.041667	0.5	0.006750
13.050000	0.5	0.006625
13.058333	0.5	0.006250
13.066667	0.5	0.006125
13.075000	0.5	0.006500
13.083333	0.5	0.006625
13.091667	0.5	0.006875
13.100000	0.5	0.007625
13.108333	0.5	0.008250
13.116667	0.5	0.008625
13.125000	0.5	0.009000
13.133333	0.5	0.009125
13.141667	0.5	0.009125
13.150000	0.5	0.009500
13.158333	0.5	0.009375
13.166667	0.5	0.009250
13.175000	0.5	0.008875
13.183333	0.5	0.008750
13.191667	0.5	0.008250
13.200000	0.5	0.007750
13.208333	0.5	0.007250
13.216667	0.5	0.007375
13.225000	0.5	0.007625
13.233333	0.5	0.007750
13.241667	0.5	0.008250
13.250000	0.5	0.008500
13.258333	0.5	0.008500
13.266667	0.5	0.009250
13.275000	0.5	0.010250
13.283333	0.5	0.010750
13.291667	0.5	0.010875
13.300000	0.5	0.011125
13.308333	0.5	0.011000
13.316667	0.5	0.010625
13.325000	0.5	0.010500
13.333333	0.5	0.010375
13.341667	0.5	0.010500
13.350000	0.5	0.011000
13.358333	0.5	0.011125
13.366667	0.5	0.011000
13.375000	0.5	0.011750
13.383333	0.5	0.012125
13.391667	0.5	0.012250
13.400000	0.5	0.012500
13.408333	0.5	0.012375
13.416667	0.5	0.012500
13.425000	0.5	0.013125
13.433333	0.5	0.013500
13.441667	0.5	0.013750
13.450000	0.5	0.014125
13.458333	0.5	0.014000
13.466667	0.5	0.014000
13.475000	0.5	0.014375
13.483333	0.5	0.014375
13.491667	0.5	0.014625
13.500000	0.5	0.014500
13.508333	0.5	0.014875
13.516667	0.5	0.015375
13.525000	0.5	0.016000
13.533333	0.5	0.016125
13.541667	0.5	0.016375
13.550000	0.5	0.016500
13.558333	0.5	0.016875
13.566667	0.5	0.017125
13.575000	0.5	0.017125
13.583333	0.5	0.016500
13.591667	0.5	0.015625
13.600000	0.5	0.015250
13.608333	0.5	0.015125
13.616667	0.5	0.015250
13.625000	0.5	0.015250
13.633333	0.5	0.015250
13.641667	0.5	0.015375
13.650000	0.5	0.015375
13.658333	0.5	0.015500
13.666667	0.5	0.015375
13.675000	0.5	0.015500
13.683333	0.5	0.015875
13.691667	0.5	0.016750
13.700000	0.5	0.016875
13.708333	0.5	0.016875
13.716667	0.5	0.017000
13.725000	0.5	0.017625
13.733333	0.5	0.017625
13.741667	0.5	0.017625
13.750000	0.5	0.017750
13.758333	0.5	0.017750
13.766667	0.5	0.017500
13.775000	0.5	0.017500
13.783333	0.5	0.017500
13.791667	0.5	0.016875
13.800000	0.5	0.016250
13.808333	0.5	0.016250
13.816667	0.5	0.016000
13.825000	0.5	0.015375
13.833333	0.5	0.015250
13.841667	0.5	0.015125
13.850000	0.5	0.015250
13.858333	0.5	0.015250
13.866667	0.5	0.015375
13.875000	0.5	0.015375
13.883333	0.5	0.015625
13.891667	0.5	0.015500
13.900000	0.5	0.015500
13.908333	0.5	0.015125
13.916667	0.5	0.015125
13.925000	0.5	0.015000
13.933333	0.5	0.014875
13.941667	0.5	0.015125
13.950000	0.5	0.015250
13.958333	0.5	0.015125
13.966667	0.5	0.015500
13.975000	0.5	0.015000
13.983333	0.5	0.015000
13.991667	0.5	0.015000
14.000000	0.5	0.014500
14.008333	0.5	0.014125
14.016667	0.5	0.013875
14.025000	0.5	0.013625
14.033333	0.5	0.013250
14.041667	0.5	0.013375
14.050000	0.5	0.013250
14.058333	0.5	0.013250
14.066667	0.5	0.013375
14.075000	0.5	0.013125
14.083333	0.5	0.013250
14.091667	0.5	0.013875
14.100000	0.5	0.013875
14.108333	0.5	0.014000
14.116667	0.5	0.013875
14.125000	0.5	0.013625
14.133333	0.5	0.013875
14.141667	0.5	0.013500
14.150000	0.5	0.013625
14.158333	0.5	0.013500
14.166667	0.5	0.013500
14.175000	0.5	0.013000
14.183333	0.5	0.012500
14.191667	0.5	0.011750
14.200000	0.5	0.011250
14.208333	0.5	0.010875
14.216667	0.5	0.010625
14.225000	0.5	0.010000
14.233333	0.5	0.009500
14.241667	0.5	0.009125
14.250000	0.5	0.008625
14.258333	0.5	0.008375
14.266667	0.5	0.008000
14.275000	0.5	0.007500
14.283333	0.5	0.007250
14.291667	0.5	0.006625
14.300000	0.5	0.006000
14.308333	0.5	0.005875
14.316667	0.5	0.005625
14.325000	0.5	0.005125
14.333333	0.5	0.004750
14.341667	0.5	0.004750
14.350000	0.5	0.004875
14.358333	0.5	0.004375
14.366667	0.5	0.004125
14.375000	0.5	0.004125
14.383333	0.5	0.004250
14.391667	0.5	0.004250
14.400000	0.5	0.003750
14.408333	0.5	0.003250
14.416667	0.5	0.002875
14.425000	0.5	0.002250
14.433333	0.5	0.002000
14.441667	0.5	0.001375
14.450000	0.5	0.001125
14.458333	0.5	0.001125
14.466667	0.5	0.001250
14.475000	0.5	0.000875
14.483333	0.5	0.000750
14.491667	0.5	0.000875
14.500000	0.5	0.001000
14.508333	0.5	0.001000
14.516667	0.5	0.001875
14.525000	0.5	0.002500
14.533333	0.5	0.002750
14.541667	0.5	0.003250
14.550000	0.5	0.003375
14.558333	0.5	0.003625
14.566667	0.5	0.003500
14.575000	0.5	0.003750
14.583333	0.5	0.004250
14.591667	0.5	0.004625
14.600000	0.5	0.004375
14.608333	0.5	0.005000
14.616667	0.5	0.005375
14.625000	0.5	0.005750
14.633333	0.5	0.006375
14.641667	0.5	0.007000
14.650000	0.5	0.006875
14.658333	0.5	0.007250
14.666667	0.5	0.007750
14.675000	0.5	0.008375
14.683333	0.5	0.008625
14.691667	0.5	0.009500
14.700000	0.5	0.010250
14.708333	0.5	0.010500
14.716667	0.5	0.010625
14.725000	0.5	0.011000
14.733333	0.5	0.011750
14.741667	0.5	0.012500
14.750000	0.5	0.013250
14.758333	0.5	0.014000
14.766667	0.5	0.014375
14.775000	0.5	0.014875
14.783333	0.5	0.015375
14.791667	0.5	0.016500
14.800000	0.5	0.017250
14.808333	0.5	0.017625
14.816667	0.5	0.017750
14.825000	0.5	0.017750
14.833333	0.5	0.017500
14.841667	0.5	0.017500
14.850000	0.5	0.017875
14.858333	0.5	0.017625
14.866667	0.5	0.017625
14.875000	0.5	0.017625
14.883333	0.5	0.017750
14.891667	0.5	0.017500
14.900000	0.5	0.017750
14.908333	0.5	0.017750
14.916667	0.5	0.017500
14.925000	0.5	0.018000
14.933333	0.5	0.018500
14.941667	0.5	0.018875
14.950000	0.5	0.018875
14.958333	0.5	0.019125
14.966667	0.5	0.019625
14.975000	0.5	0.018750
14.983333	0.5	0.018500
14.991667	0.5	0.018000
15.000000	0.5	0.017500
15.008333	0.5	0.017375
15.016667	0.5	0.016750
15.025000	0.5	0.016250
15.033333	0.5	0.016250
15.041667	0.5	0.015875
15.050000	0.5	0.015125
15.058333	0.5	0.014625
15.066667	0.5	0.013750
15.075000	0.5	0.013375
15.083333	0.5	0.012625
15.091667	0.5	0.011875
15.100000	0.5	0.010750
15.108333	0.5	0.010625
15.116667	0.5	0.010000
15.125000	0.5	0.009250
15.133333	0.5	0.008500
15.141667	0.5	0.007625
15.150000	0.5	0.006875
15.158333	0.5	0.005875
15.166667	0.5	0.005375
15.175000	0.5	0.005250
15.183333	0.5	0.004500
15.191667	0.5	0.003750
15.200000	0.5	0.003375
15.208333	0.5	0.002375
15.216667	0.5	0.001500
15.225000	0.5	0.000500
15.233333	0.5	-0.000125
15.241667	0.5	-0.001375
15.250000	0.5	-0.002375
15.258333	0.5	-0.003250
15.266667	0.5	-0.004250
15.275000	0.5	-0.004875
15.283333	0.5	-0.005375
15.291667	0.5	-0.005500
15.300000	0.5	-0.005500
15.308333	0.5	-0.005500
15.316667	0.5	-0.006000
15.325000	0.5	-0.006125
15.333333	0.5	-0.006250
15.341667	0.5	-0.005875
15.350000	0.5	-0.005500
15.358333	0.5	-0.005250
15.366667	0.5	-0.005250
15.375000	0.5	-0.005125
15.383333	0.5	-0.004750
15.391667	0.5	-0.004875
15.400000	0.5	-0.004875
15.408333	0.5	-0.004750
15.416667	0.5	-0.004750
15.425000	0.5	-0.004875
15.433333	0.5	-0.004625
15.441667	0.5	-0.004375
15.450000	0.5	-0.003875
15.458333	0.5	-0.003500
15.466667	0.5	-0.003250
15.475000	0.5	-0.002875
15.483333	0.5	-0.002750
15.491667	0.5	-0.002625
15.500000	0.5	-0.002625
15.508333	0.5	-0.002125
15.516667	0.5	-0.001750
15.525000	0.5	-0.001750
15.533333	0.5	-0.001750
15.541667	0.5	-0.001750
15.550000	0.5	-0.002000
15.558333	0.5	-0.001625
15.566667	0.5	-0.001500
15.575000	0.5	-0.001000
15.583333	0.5	-0.000875
15.591667	0.5	-0.000625
15.600000	0.5	-0.000625
15.608333	0.5	-0.001250
15.616667	0.5	-0.000875
15.625000	0.5	-0.000625
15.633333	0.5	-0.000250
15.641667	0.5	0.000000
15.650000	0.5	-0.000125
15.658333	0.5	-0.000250
15.666667	0.5	-0.000750
15.675000	0.5	-0.001250
15.683333	0.5	-0.001375
15.691667	0.5	-0.001500
15.700000	0.5	-0.001250
15.708333	0.5	-0.000875
15.716667	0.5	-0.000875
15.725000	0.5	-0.000625
15.733333	0.5	-0.000375
15.741667	0.5	-0.000375
15.750000	0.5	0.000500
15.758333	0.5	0.001125
15.766667	0.5	0.002000
15.775000	0.5	0.003000
15.783333	0.5	0.003375
15.791667	0.5	0.003625
15.800000	0.5	0.004000
15.808333	0.5	0.004625
15.816667	0.5	0.004500
15.825000	0.5	0.004625
15.833333	0.5	0.005000
15.841667	0.5	0.005250
15.850000	0.5	0.005750
15.858333	0.5	0.005875
15.866667	0.5	0.006250
15.875000	0.5	0.006500
15.883333	0.5	0.006875
15.891667	0.5	0.007125
15.900000	0.5	0.007250
15.908333	0.5	0.007250
15.916667	0.5	0.007625
15.925000	0.5	0.008000
15.933333	0.5	0.007875
15.941667	0.5	0.007875
15.950000	0.5	0.008250
15.958333	0.5	0.008125
15.966667	0.5	0.008375
15.975000	0.5	0.008750
15.983333	0.5	0.008500
15.991667	0.5	0.008750
16.000000	0.5	0.009125
16.008333	0.5	0.009125
16.016667	0.5	0.009375
16.025000	0.5	0.009875
16.033333	0.5	0.010000
16.041667	0.5	0.010125
16.050000	0.5	0.010250
16.058333	0.5	0.009750
16.066667	0.5	0.008875
16.075000	0.5	0.008125
16.083333	0.5	0.007875
16.091667	0.5	0.007375
16.100000	0.5	0.007625
16.108333	0.5	0.007625
16.116667	0.5	0.007625
16.125000	0.5	0.007750
16.133333	0.5	0.008000
16.141667	0.5	0.007875
16.150000	0.5	0.007875
16.158333	0.5	0.008125
16.166667	0.5	0.008500
16.175000	0.5	0.009375
16.183333	0.5	0.009750
16.191667	0.5	0.010250
16.200000	0.5	0.010125
16.208333	0.5	0.010625
16.216667	0.5	0.010875
16.225000	0.5	0.011375
16.233333	0.5	0.012500
16.241667	0.5	0.013375
16.250000	0.5	0.014125
16.258333	0.5	0.015375
16.266667	0.5	0.016500
16.275000	0.5	0.017500
16.283333	0.5	0.018625
16.291667	0.5	0.019750
16.300000	0.5	0.021125
16.308333	0.5	0.022875
16.316667	0.5	0.024500
16.325000	0.5	0.026500
16.333333	0.5	0.028000
16.341667	0.5	0.030500
16.350000	0.5	0.033000
16.358333	0.5	0.035500
16.366667	0.5	0.037750
16.375000	0.5	0.039750
16.383333	0.5	0.041750
16.391667	0.5	0.043625
16.400000	0.5	0.045375
16.408333	0.5	0.046750
16.416667	0.5	0.048125
16.425000	0.5	0.049875
16.433333	0.5	0.051000
16.441667	0.5	0.051750
16.450000	0.5	0.052500
16.458333	0.5	0.052500
16.466667	0.5	0.052625
16.475000	0.5	0.052500
16.483333	0.5	0.051875
16.491667	0.5	0.050750
16.500000	0.5	0.049375
16.508333	0.5	0.047625
16.516667	0.5	0.045500
16.525000	0.5	0.042875
16.533333	0.5	0.040750
16.541667	0.5	0.038625
16.550000	0.5	0.035875
16.558333	0.5	0.033000
16.566667	0.5	0.030250
16.575000	0.5	0.027875
16.583333	0.5	0.025875
16.591667	0.5	0.024375
16.600000	0.5	0.022000
16.608333	0.5	0.019500
16.616667	0.5	0.017000
16.625000	0.5	0.014875
16.633333	0.5	0.012750
16.641667	0.5	0.010500
16.650000	0.5	0.008375
16.658333	0.5	0.006500
16.666667	0.5	0.004500
16.675000	0.5	0.002750
16.683333	0.5	0.001375
16.691667	0.5	0.000000
16.700000	0.5	-0.000750
16.708333	0.5	-0.001625
16.716667	0.5	-0.002625
16.725000	0.5	-0.003125
16.733333	0.5	-0.003750
16.741667	0.5	-0.004375
16.750000	0.5	-0.005000
16.758333	0.5	-0.005625
16.766667	0.5	-0.006125
16.775000	0.5	-0.006125
16.783333	0.5	-0.006500
16.791667	0.5	-0.006500
16.800000	0.5	-0.006375
16.808333	0.5	-0.006250
16.816667	0.5	-0.006125
16.825000	0.5	-0.006000
16.833333	0.5	-0.006000
16.841667	0.5	-0.005625
16.850000	0.5	-0.004875
16.858333	0.5	-0.003875
16.866667	0.5	-0.003125
16.875000	0.5	-0.003000
16.883333	0.5	-0.002500
16.891667	0.5	-0.002125
16.900000	0.5	-0.002375
16.908333	0.5	-0.002875
16.916667	0.5	-0.003000
16.925000	0.5	-0.003000
16.933333	0.5	-0.002500
16.941667	0.5	-0.002125
16.950000	0.5	-0.002250
16.958333	0.5	-0.002000
16.966667	0.5	-0.001750
16.975000	0.5	-0.001500
16.983333	0.5	-0.001500
16.991667	0.5	-0.001125
17.000000	0.5	-0.000625
17.008333	0.5	-0.000250
17.016667	0.5	0.000500
17.025000	0.5	0.001000
17.033333	0.5	0.001000
17.041667	0.5	0.001250
17.050000	0.5	0.001625
17.058333	0.5	0.001375
17.066667	0.5	0.001250
17.075000	0.5	0.001000
17.083333	0.5	0.000250
17.091667	0.5	0.000000
17.100000	0.5	-0.000750
17.108333	0.5	-0.001750
17.116667	0.5	-0.002500
17.125000	0.5	-0.003625
17.133333	0.5	-0.005125
17.141667	0.5	-0.006250
17.150000	0.5	-0.007500
17.158333	0.5	-0.008875
17.166667	0.5	-0.010500
17.175000	0.5	-0.012500
17.183333	0.5	-0.014375
17.191667	0.5	-0.016625
17.200000	0.5	-0.019500
17.208333	0.5	-0.022875
17.216667	0.5	-0.026250
17.225000	0.5	-0.029500
17.233333	0.5	-0.033000
17.241667	0.5	-0.037000
17.250000	0.5	-0.041250
17.258333	0.5	-0.045125
17.266667	0.5	-0.049375
17.275000	0.5	-0.053250
17.283333	0.5	-0.057250
17.291667	0.5	-0.061125
17.300000	0.5	-0.065250
17.308333	0.5	-0.069625
17.316667	0.5	-0.073250
17.325000	0.5	-0.077000
17.333333	0.5	-0.081000
17.341667	0.5	-0.084625
17.350000	0.5	-0.087375
17.358333	0.5	-0.089750
17.366667	0.5	-0.091750
17.375000	0.5	-0.093250
17.383333	0.5	-0.094250
17.391667	0.5	-0.094250
17.400000	0.5	-0.095000
17.408333	0.5	-0.095125
17.416667	0.5	-0.094375
17.425000	0.5	-0.093250
17.433333	0.5	-0.091625
17.441667	0.5	-0.089625
17.450000	0.5	-0.087375
17.458333	0.5	-0.084750
17.466667	0.5	-0.081125
17.475000	0.5	-0.077625
17.483333	0.5	-0.074250
17.491667	0.5	-0.070750
17.500000	0.5	-0.066625
17.508333	0.5	-0.063000
17.516667	0.5	-0.059125
17.525000	0.5	-0.055750
17.533333	0.5	-0.052375
17.541667	0.5	-0.048500
17.550000	0.5	-0.045000
17.558333	0.5	-0.041250
17.566667	0.5	-0.037500
17.575000	0.5	-0.034500
17.583333	0.5	-0.031625
17.591667	0.5	-0.028500
17.600000	0.5	-0.026000
17.608333	0.5	-0.023500
17.616667	0.5	-0.021250
17.625000	0.5	-0.019375
17.633333	0.5	-0.017125
17.641667	0.5	-0.015375
17.650000	0.5	-0.013875
17.658333	0.5	-0.012250
17.666667	0.5	-0.011250
17.675000	0.5	-0.010250
17.683333	0.5	-0.009375
17.691667	0.5	-0.008125
17.700000	0.5	-0.007125
17.708333	0.5	-0.005750
17.716667	0.5	-0.005125
17.725000	0.5	-0.004875
17.733333	0.5	-0.004750
17.741667	0.5	-0.004250
17.750000	0.5	-0.003875
17.758333	0.5	-0.003250
17.766667	0.5	-0.002875
17.775000	0.5	-0.002375
17.783333	0.5	-0.002500
17.791667	0.5	-0.002250
17.800000	0.5	-0.001750
17.808333	0.5	-0.001500
17.816667	0.5	-0.001250
17.825000	0.5	-0.000875
17.833333	0.5	-0.000500
17.841667	0.5	-0.000375
17.850000	0.5	-0.000250
17.858333	0.5	-0.000375
17.866667	0.5	-0.000250
17.875000	0.5	0.000000
17.883333	0.5	0.000000
17.891667	0.5	0.000000
17.900000	0.5	0.000125
17.908333	0.5	0.000250
17.916667	0.5	0.000625
17.925000	0.5	0.000875
17.933333	0.5	0.000875
17.941667	0.5	0.000500
17.950000	0.5	0.000250
17.958333	0.5	0.000250
17.966667	0.5	0.000250
17.975000	0.5	0.000125
17.983333	0.5	0.000125
17.991667	0.5	0.000125
18.000000	0.5	0.000000
18.008333	0.5	-0.000125
18.016667	0.5	-0.000625
18.025000	0.5	-0.001500
18.033333	0.5	-0.001625
18.041667	0.5	-0.001750
18.050000	0.5	-0.001750
18.058333	0.5	-0.001625
18.066667	0.5	-0.001750
18.075000	0.5	-0.001875
18.083333	0.5	-0.001750
18.091667	0.5	-0.002125
18.100000	0.5	-0.002500
18.108333	0.5	-0.003125
18.116667	0.5	-0.003500
18.125000	0.5	-0.003875
18.133333	0.5	-0.004500
18.141667	0.5	-0.005000
18.150000	0.5	-0.005500
18.158333	0.5	-0.005875
18.166667	0.5	-0.006000
18.175000	0.5	-0.006625
18.183333	0.5	-0.007125
18.191667	0.5	-0.007375
18.200000	0.5	-0.008000
18.208333	0.5	-0.008625
18.216667	0.5	-0.009000
18.225000	0.5	-0.009500
18.233333	0.5	-0.010375
18.241667	0.5	-0.011250
18.250000	0.5	-0.012125
18.258333	0.5	-0.012625
18.266667	0.5	-0.013250
18.275000	0.5	-0.014375
18.283333	0.5	-0.015250
18.291667	0.5	-0.015750
18.300000	0.5	-0.016875
18.308333	0.5	-0.017750
18.316667	0.5	-0.019000
18.325000	0.5	-0.020375
18.333333	0.5	-0.021375
18.341667	0.5	-0.022250
18.350000	0.5	-0.023125
18.358333	0.5	-0.024125
18.366667	0.5	-0.025625
18.375000	0.5	-0.026750
18.383333	0.5	-0.027625
18.391667	0.5	-0.028875
18.400000	0.5	-0.029375
18.408333	0.5	-0.029750
18.416667	0.5	-0.030750
18.425000	0.5	-0.031625
18.433333	0.5	-0.032250
18.441667	0.5	-0.033000
18.450000	0.5	-0.033625
18.458333	0.5	-0.034250
18.466667	0.5	-0.034625
18.475000	0.5	-0.035000
18.483333	0.5	-0.035125
18.491667	0.5	-0.034750
18.500000	0.5	-0.034625
18.508333	0.5	-0.034625
18.516667	0.5	-0.034125
18.525000	0.5	-0.033625
18.533333	0.5	-0.032875
18.541667	0.5	-0.032750
18.550000	0.5	-0.031875
18.558333	0.5	-0.031000
18.566667	0.5	-0.030750
18.575000	0.5	-0.030125
18.583333	0.5	-0.029250
18.591667	0.5	-0.028500
18.600000	0.5	-0.028000
18.608333	0.5	-0.027000
18.616667	0.5	-0.026625
18.625000	0.5	-0.025625
18.633333	0.5	-0.024875
18.641667	0.5	-0.024500
18.650000	0.5	-0.024250
18.658333	0.5	-0.023625
18.666667	0.5	-0.022750
18.675000	0.5	-0.021875
18.683333	0.5	-0.021875
18.691667	0.5	-0.021875
18.700000	0.5	-0.021875
18.708333	0.5	-0.021500
18.716667	0.5	-0.021375
18.725000	0.5	-0.021125
18.733333	0.5	-0.020750
18.741667	0.5	-0.020500
18.750000	0.5	-0.020250
18.758333	0.5	-0.020250
18.766667	0.5	-0.020125
18.775000	0.5	-0.020125
18.783333	0.5	-0.019875
18.791667	0.5	-0.019625
18.800000	0.5	-0.019250
18.808333	0.5	-0.019000
18.816667	0.5	-0.019125
18.825000	0.5	-0.019375
18.833333	0.5	-0.019875
18.841667	0.5	-0.020000
18.850000	0.5	-0.019875
18.858333	0.5	-0.019875
18.866667	0.5	-0.020000
18.875000	0.5	-0.020250
18.883333	0.5	-0.020125
18.891667	0.5	-0.020625
18.900000	0.5	-0.020625
18.908333	0.5	-0.020500
18.916667	0.5	-0.020375
18.925000	0.5	-0.020875
18.933333	0.5	-0.021375
18.941667	0.5	-0.021625
18.950000	0.5	-0.021625
18.958333	0.5	-0.021500
18.966667	0.5	-0.021625
18.975000	0.5	-0.022125
18.983333	0.5	-0.022250
18.991667	0.5	-0.022250
19.000000	0.5	-0.022375
19.008333	0.5	-0.022500
19.016667	0.5	-0.022500
19.025000	0.5	-0.022625
19.033333	0.5	-0.022875
19.041667	0.5	-0.022875
19.050000	0.5	-0.023250
19.058333	0.5	-0.023750
19.066667	0.5	-0.024000
19.075000	0.5	-0.024250
19.083333	0.5	-0.024250
19.091667	0.5	-0.024250
19.100000	0.5	-0.024625
19.108333	0.5	-0.025000
19.116667	0.5	-0.025250
19.125000	0.5	-0.025250
19.133333	0.5	-0.025000
19.141667	0.5	-0.024750
19.150000	0.5	-0.024750
19.158333	0.5	-0.025000
19.166667	0.5	-0.025000
19.175000	0.5	-0.025375
19.183333	0.5	-0.025625
19.191667	0.5	-0.025625
19.200000	0.5	-0.025500
19.208333	0.5	-0.025375
19.216667	0.5	-0.025375
19.225000	0.5	-0.025500
19.233333	0.5	-0.025250
19.241667	0.5	-0.025375
19.250000	0.5	-0.025375
19.258333	0.5	-0.025625
19.266667	0.5	-0.025875
19.275000	0.5	-0.026000
19.283333	0.5	-0.025875
19.291667	0.5	-0.025750
19.300000	0.5	-0.025625
19.308333	0.5	-0.026250
19.316667	0.5	-0.026375
19.325000	0.5	-0.026500
19.333333	0.5	-0.026500
19.341667	0.5	-0.026375
19.350000	0.5	-0.025875
19.358333	0.5	-0.026250
19.366667	0.5	-0.026375
19.375000	0.5	-0.025875
19.383333	0.5	-0.025375
19.391667	0.5	-0.025375
19.400000	0.5	-0.025500
19.408333	0.5	-0.025000
19.416667	0.5	-0.024625
19.425000	0.5	-0.024750
19.433333	0.5	-0.024750
19.441667	0.5	-0.025250
19.450000	0.5	-0.025625
19.458333	0.5	-0.025500
19.466667	0.5	-0.025375
19.475000	0.5	-0.025250
19.483333	0.5	-0.025625
19.491667	0.5	-0.025875
19.500000	0.5	-0.026000
19.508333	0.5	-0.026000
19.516667	0.5	-0.025875
19.525000	0.5	-0.026125
19.533333	0.5	-0.026000
19.541667	0.5	-0.026125
19.550000	0.5	-0.026375
19.558333	0.5	-0.027000
19.566667	0.5	-0.027375
19.575000	0.5	-0.027875
19.583333	0.5	-0.028125
19.591667	0.5	-0.028250
19.600000	0.5	-0.028625
19.608333	0.5	-0.028625
19.616667	0.5	-0.028750
19.625000	0.5	-0.028875
19.633333	0.5	-0.028750
19.641667	0.5	-0.029250
19.650000	0.5	-0.030000
19.658333	0.5	-0.030625
19.666667	0.5	-0.031125
19.675000	0.5	-0.031250
19.683333	0.5	-0.031375
19.691667	0.5	-0.031750
19.700000	0.5	-0.032500
19.708333	0.5	-0.033000
19.716667	0.5	-0.033875
19.725000	0.5	-0.034500
19.733333	0.5	-0.034875
19.741667	0.5	-0.035625
19.750000	0.5	-0.036000
19.758333	0.5	-0.036250
19.766667	0.5	-0.036500
19.775000	0.5	-0.037125
19.783333	0.5	-0.037500
19.791667	0.5	-0.037875
19.800000	0.5	-0.037875
19.808333	0.5	-0.038500
19.816667	0.5	-0.038500
19.825000	0.5	-0.038750
19.833333	0.5	-0.038875
19.841667	0.5	-0.038750
19.850000	0.5	-0.038750
19.858333	0.5	-0.038625
19.866667	0.5	-0.038625
19.875000	0.5	-0.038750
19.883333	0.5	-0.038750
19.891667	0.5	-0.038625
19.900000	0.5	-0.038375
19.908333	0.5	-0.038250
19.916667	0.5	-0.037750
19.925000	0.5	-0.037375
19.933333	0.5	-0.037000
19.941667	0.5	-0.036875
19.950000	0.5	-0.036375
19.958333	0.5	-0.036125
19.966667	0.5	-0.035500
19.975000	0.5	-0.035000
19.983333	0.5	-0.035000
19.991667	0.5	-0.034750
20.000000	0.5	-0.034625
20.008333	0.5	-0.034250
20.016667	0.5	-0.033875
20.025000	0.5	-0.033625
20.033333	0.5	-0.033625
20.041667	0.5	-0.033375
20.050000	0.5	-0.032875
20.058333	0.5	-0.032875
20.066667	0.5	-0.032875
20.075000	0.5	-0.032375
20.083333	0.5	-0.032125
20.091667	0.5	-0.031750
20.100000	0.5	-0.031500
20.108333	0.5	-0.031500
20.116667	0.5	-0.031500
20.125000	0.5	-0.031125
20.133333	0.5	-0.030750
20.141667	0.5	-0.030625
20.150000	0.5	-0.030750
20.158333	0.5	-0.030125
20.166667	0.5	-0.029875
20.175000	0.5	-0.029875
20.183333	0.5	-0.029750
20.191667	0.5	-0.030000
20.200000	0.5	-0.029000
20.208333	0.5	-0.028750
20.216667	0.5	-0.028375
20.225000	0.5	-0.028000
20.233333	0.5	-0.027750
20.241667	0.5	-0.027750
20.250000	0.5	-0.027375
20.258333	0.5	-0.027000
20.266667	0.5	-0.026875
20.275000	0.5	-0.027125
20.283333	0.5	-0.026500
20.291667	0.5	-0.025875
20.300000	0.5	-0.025250
20.308333	0.5	-0.025125
20.316667	0.5	-0.024875
20.325000	0.5	-0.024500
20.333333	0.5	-0.024500
20.341667	0.5	-0.024125
20.350000	0.5	-0.023875
20.358333	0.5	-0.023750
20.366667	0.5	-0.023500
20.375000	0.5	-0.023625
20.383333	0.5	-0.023250
20.391667	0.5	-0.023000
20.400000	0.5	-0.022375
20.408333	0.5	-0.022250
20.416667	0.5	-0.022125
20.425000	0.5	-0.021625
20.433333	0.5	-0.021500
20.441667	0.5	-0.021000
20.450000	0.5	-0.020250
20.458333	0.5	-0.019375
20.466667	0.5	-0.019250
20.475000	0.5	-0.018625
20.483333	0.5	-0.017625
20.491667	0.5	-0.016875
20.500000	0.5	-0.015750
20.508333	0.5	-0.014375
20.516667	0.5	-0.013750
20.525000	0.5	-0.012750
20.533333	0.5	-0.011125
20.541667	0.5	-0.009125
20.550000	0.5	-0.007250
20.558333	0.5	-0.005625
20.566667	0.5	-0.003750
20.575000	0.5	-0.001875
20.583333	0.5	-0.000125
20.591667	0.5	0.002250
20.600000	0.5	0.004625
20.608333	0.5	0.006750
20.616667	0.5	0.008875
20.625000	0.5	0.011125
20.633333	0.5	0.013250
20.641667	0.5	0.015375
20.650000	0.5	0.017625
20.658333	0.5	0.019625
20.666667	0.5	0.021750
20.675000	0.5	0.024125
20.683333	0.5	0.025875
20.691667	0.5	0.027500
20.700000	0.5	0.029250
20.708333	0.5	0.031125
20.716667	0.5	0.032750
20.725000	0.5	0.034250
20.733333	0.5	0.035000
20.741667	0.5	0.035750
20.750000	0.5	0.036000
20.758333	0.5	0.036500
20.766667	0.5	0.036250
20.775000	0.5	0.036125
20.783333	0.5	0.035625
20.791667	0.5	0.034750
20.800000	0.5	0.033875
20.808333	0.5	0.032625
20.816667	0.5	0.031250
20.825000	0.5	0.029375
20.833333	0.5	0.027625
20.841667	0.5	0.026500
20.850000	0.5	0.024875
20.858333	0.5	0.023500
20.866667	0.5	0.021500
20.875000	0.5	0.019625
20.883333	0.5	0.018125
20.891667	0.5	0.016000
20.900000	0.5	0.013500
20.908333	0.5	0.011250
20.916667	0.5	0.009375
20.925000	0.5	0.007250
20.933333	0.5	0.005250
20.941667	0.5	0.003125
20.950000	0.5	0.001500
20.958333	0.5	0.000000
20.966667	0.5	-0.001375
20.975000	0.5	-0.002875
20.983333	0.5	-0.004000
20.991667	0.5	-0.005000
21.000000	0.5	-0.005500
21.008333	0.5	-0.006875
21.016667	0.5	-0.007625
21.025000	0.5	-0.008375
21.033333	0.5	-0.009625
21.041667	0.5	-0.010750
21.050000	0.5	-0.011500
21.058333	0.5	-0.012000
21.066667	0.5	-0.012375
21.075000	0.5	-0.012625
21.083333	0.5	-0.012875
21.091667	0.5	-0.013125
21.100000	0.5	-0.013375
21.108333	0.5	-0.013625
21.116667	0.5	-0.013625
21.125000	0.5	-0.013500
21.133333	0.5	-0.013625
21.141667	0.5	-0.013875
21.150000	0.5	-0.013250
21.158333	0.5	-0.013000
21.166667	0.5	-0.012875
21.175000	0.5	-0.012750
21.183333	0.5	-0.012375
21.191667	0.5	-0.012250
21.200000	0.5	-0.012250
21.208333	0.5	-0.012250
21.216667	0.5	-0.012000
21.225000	0.5	-0.011625
21.233333	0.5	-0.011875
21.241667	0.5	-0.011625
21.250000	0.5	-0.011750
21.258333	0.5	-0.012000
21.266667	0.5	-0.011750
21.275000	0.5	-0.011625
21.283333	0.5	-0.011875
21.291667	0.5	-0.012375
21.300000	0.5	-0.012500
21.308333	0.5	-0.012500
21.316667	0.5	-0.012125
21.325000	0.5	-0.012375
21.333333	0.5	-0.012625
21.341667	0.5	-0.013000
21.350000	0.5	-0.013000
21.358333	0.5	-0.012875
21.366667	0.5	-0.013500
21.375000	0.5	-0.013625
21.383333	0.5	-0.013750
21.391667	0.5	-0.013375
21.400000	0.5	-0.013375
21.408333	0.5	-0.012875
21.416667	0.5	-0.012625
21.425000	0.5	-0.012500
21.433333	0.5	-0.012750
21.441667	0.5	-0.012875
21.450000	0.5	-0.013000
21.458333	0.5	-0.013000
21.466667	0.5	-0.013250
21.475000	0.5	-0.013375
21.483333	0.5	-0.013125
21.491667	0.5	-0.012875
21.500000	0.5	-0.013000
21.508333	0.5	-0.013500
21.516667	0.5	-0.013500
21.525000	0.5	-0.013500
21.533333	0.5	-0.013625
21.541667	0.5	-0.013875
21.550000	0.5	-0.013750
21.558333	0.5	-0.013250
21.566667	0.5	-0.013250
21.575000	0.5	-0.013125
21.583333	0.5	-0.012875
21.591667	0.5	-0.012750
21.600000	0.5	-0.012000
21.608333	0.5	-0.011875
21.616667	0.5	-0.011875
21.625000	0.5	-0.011750
21.633333	0.5	-0.011875
21.641667	0.5	-0.011250
21.650000	0.5	-0.010875
21.658333	0.5	-0.010625
21.666667	0.5	-0.010750
21.675000	0.5	-0.010625
21.683333	0.5	-0.010625
21.691667	0.5	-0.010625
21.700000	0.5	-0.010500
21.708333	0.5	-0.010500
21.716667	0.5	-0.010250
21.725000	0.5	-0.010125
21.733333	0.5	-0.010250
21.741667	0.5	-0.009875
21.750000	0.5	-0.009500
21.758333	0.5	-0.009500
21.766667	0.5	-0.009500
21.775000	0.5	-0.009250
21.783333	0.5	-0.008625
21.791667	0.5	-0.008375
21.800000	0.5	-0.008000
21.808333	0.5	-0.007750
21.816667	0.5	-0.007625
21.825000	0.5	-0.007375
21.833333	0.5	-0.007625
21.841667	0.5	-0.007375
21.850000	0.5	-0.006875
21.858333	0.5	-0.006500
21.866667	0.5	-0.006625
21.875000	0.5	-0.006875
21.883333	0.5	-0.006875
21.891667	0.5	-0.007125
21.900000	0.5	-0.007000
21.908333	0.5	-0.006875
21.916667	0.5	-0.006625
21.925000	0.5	-0.006500
21.933333	0.5	-0.006250
21.941667	0.5	-0.006125
21.950000	0.5	-0.006000
21.958333	0.5	-0.005875
21.966667	0.5	-0.005750
21.975000	0.5	-0.005500
21.983333	0.5	-0.005250
21.991667	0.5	-0.005000
22.000000	0.5	-0.004875
22.008333	0.5	-0.004375
22.016667	0.5	-0.004000
22.025000	0.5	-0.004000
22.033333	0.5	-0.004375
22.041667	0.5	-0.004375
22.050000	0.5	-0.004000
22.058333	0.5	-0.003750
22.066667	0.5	-0.003750
22.075000	0.5	-0.004000
22.083333	0.5	-0.003750
22.091667	0.5	-0.003625
22.100000	0.5	-0.003250
22.108333	0.5	-0.003375
22.116667	0.5	-0.003125
22.125000	0.5	-0.002750
22.133333	0.5	-0.002625
22.141667	0.5	-0.002250
22.150000	0.5	-0.002125
22.158333	0.5	-0.001875
22.166667	0.5	-0.001125
22.175000	0.5	-0.000875
22.183333	0.5	-0.001250
22.191667	0.5	-0.000750
22.200000	0.5	-0.000875
22.208333	0.5	-0.000875
22.216667	0.5	-0.000875
22.225000	0.5	-0.000875
22.233333	0.5	-0.000750
22.241667	0.5	-0.000500
22.250000	0.5	-0.000250
22.258333	0.5	0.000125
22.266667	0.5	-0.000125
22.275000	0.5	-0.000500
22.283333	0.5	-0.000875
22.291667	0.5	-0.000500
22.300000	0.5	-0.000375
22.308333	0.5	-0.000375
22.316667	0.5	-0.000375
22.325000	0.5	-0.000625
22.333333	0.5	-0.000875
22.341667	0.5	-0.001000
22.350000	0.5	-0.001250
22.358333	0.5	-0.001125
22.366667	0.5	-0.001000
22.375000	0.5	-0.000875
22.383333	0.5	-0.000875
22.391667	0.5	-0.000875
22.400000	0.5	-0.000750
22.408333	0.5	-0.000750
22.416667	0.5	-0.001375
22.425000	0.5	-0.002000
22.433333	0.5	-0.002750
22.441667	0.5	-0.003625
22.450000	0.5	-0.004750
22.458333	0.5	-0.005125
22.466667	0.5	-0.006250
22.475000	0.5	-0.006500
22.483333	0.5	-0.006250
22.491667	0.5	-0.006375
22.500000	0.5	-0.006375
22.508333	0.5	-0.007125
22.516667	0.5	-0.007375
22.525000	0.5	-0.007000
22.533333	0.5	-0.007250
22.541667	0.5	-0.006500
22.550000	0.5	-0.006250
22.558333	0.5	-0.006500
22.566667	0.5	-0.006625
22.575000	0.5	-0.006750
22.583333	0.5	-0.006625
22.591667	0.5	-0.006750
22.600000	0.5	-0.007250
22.608333	0.5	-0.007500
22.616667	0.5	-0.007875
22.625000	0.5	-0.008000
22.633333	0.5	-0.008125
22.641667	0.5	-0.007750
22.650000	0.5	-0.008125
22.658333	0.5	-0.008125
22.666667	0.5	-0.008125
22.675000	0.5	-0.008375
22.683333	0.5	-0.008500
22.691667	0.5	-0.008625
22.700000	0.5	-0.008750
22.708333	0.5	-0.008750
22.716667	0.5	-0.009000
22.725000	0.5	-0.009125
22.733333	0.5	-0.008500
22.741667	0.5	-0.008500
22.750000	0.5	-0.008250
22.758333	0.5	-0.008500
22.766667	0.5	-0.008625
22.775000	0.5	-0.009000
22.783333	0.5	-0.009375
22.791667	0.5	-0.009625
22.800000	0.5	-0.009625
22.808333	0.5	-0.009625
22.816667	0.5	-0.009625
22.825000	0.5	-0.009375
22.833333	0.5	-0.009625
22.841667	0.5	-0.009625
22.850000	0.5	-0.009500
22.858333	0.5	-0.009250
22.866667	0.5	-0.009625
22.875000	0.5	-0.010500
22.883333	0.5	-0.010750
22.891667	0.5	-0.010625
22.900000	0.5	-0.011125
22.908333	0.5	-0.011500
22.916667	0.5	-0.011250
22.925000	0.5	-0.011125
22.933333	0.5	-0.011375
22.941667	0.5	-0.011375
22.950000	0.5	-0.010875
22.958333	0.5	-0.010750
22.966667	0.5	-0.009875
22.975000	0.5	-0.009250
22.983333	0.5	-0.008875
22.991667	0.5	-0.008625
23.000000	0.5	-0.008500
23.008333	0.5	-0.008250
23.016667	0.5	-0.008000
23.025000	0.5	-0.007750
23.033333	0.5	-0.007375
23.041667	0.5	-0.007375
23.050000	0.5	-0.007375
23.058333	0.5	-0.007125
23.066667	0.5	-0.006500
23.075000	0.5	-0.006500
23.083333	0.5	-0.005750
23.091667	0.5	-0.005375
23.100000	0.5	-0.005250
23.108333	0.5	-0.005250
23.116667	0.5	-0.005125
23.125000	0.5	-0.004875
23.133333	0.5	-0.004250
23.141667	0.5	-0.004250
23.150000	0.5	-0.004125
23.158333	0.5	-0.003750
23.166667	0.5	-0.003250
23.175000	0.5	-0.002625
23.183333	0.5	-0.002125
23.191667	0.5	-0.002000
23.200000	0.5	-0.002000
23.208333	0.5	-0.002000
23.216667	0.5	-0.002375
23.225000	0.5	-0.001750
23.233333	0.5	-0.001625
23.241667	0.5	-0.001625
23.250000	0.5	-0.001625
23.258333	0.5	-0.001875
23.266667	0.5	-0.002250
23.275000	0.5	-0.002375
23.283333	0.5	-0.003000
23.291667	0.5	-0.004125
23.300000	0.5	-0.004750
23.308333	0.5	-0.005125
23.316667	0.5	-0.005250
23.325000	0.5	-0.005625
23.333333	0.5	-0.005750
23.341667	0.5	-0.006250
23.350000	0.5	-0.006500
23.358333	0.5	-0.006625
23.366667	0.5	-0.007250
23.375000	0.5	-0.007875
23.383333	0.5	-0.008125
23.391667	0.5	-0.008125
23.400000	0.5	-0.008250
23.408333	0.5	-0.008375
23.416667	0.5	-0.008250
23.425000	0.5	-0.008625
23.433333	0.5	-0.008750
23.441667	0.5	-0.008750
23.450000	0.5	-0.009000
23.458333	0.5	-0.009125
23.466667	0.5	-0.009500
23.475000	0.5	-0.009500
23.483333	0.5	-0.009375
23.491667	0.5	-0.009500
23.500000	0.5	-0.009750
23.508333	0.5	-0.010000
23.516667	0.5	-0.009750
23.525000	0.5	-0.009750
23.533333	0.5	-0.009750
23.541667	0.5	-0.009875
23.550000	0.5	-0.010000
23.558333	0.5	-0.010000
23.566667	0.5	-0.010000
23.575000	0.5	-0.010125
23.583333	0.5	-0.010375
23.591667	0.5	-0.010500
23.600000	0.5	-0.010125
23.608333	0.5	-0.010125
23.616667	0.5	-0.010000
23.625000	0.5	-0.009875
23.633333	0.5	-0.009875
23.641667	0.5	-0.009750
23.650000	0.5	-0.009250
23.658333	0.5	-0.008875
23.666667	0.5	-0.008625
23.675000	0.5	-0.008000
23.683333	0.5	-0.007625
23.691667	0.5	-0.007375
23.700000	0.5	-0.006875
23.708333	0.5	-0.006875
23.716667	0.5	-0.006500
23.725000	0.5	-0.006500
23.733333	0.5	-0.007125
23.741667	0.5	-0.007750
23.750000	0.5	-0.007875
23.758333	0.5	-0.007875
23.766667	0.5	-0.008000
23.775000	0.5	-0.007750
23.783333	0.5	-0.007625
23.791667	0.5	-0.007500
23.800000	0.5	-0.007250
23.808333	0.5	-0.006375
23.816667	0.5	-0.005750
23.825000	0.5	-0.005250
23.833333	0.5	-0.005125
23.841667	0.5	-0.004625
23.850000	0.5	-0.004250
23.858333	0.5	-0.004250
23.866667	0.5	-0.003875
23.875000	0.5	-0.003750
23.883333	0.5	-0.004000
23.891667	0.5	-0.003875
23.900000	0.5	-0.004000
23.908333	0.5	-0.004625
23.916667	0.5	-0.005125
23.925000	0.5	-0.005000
23.933333	0.5	-0.004875
23.941667	0.5	-0.005000
23.950000	0.5	-0.004875
23.958333	0.5	-0.004625
23.966667	0.5	-0.005125
23.975000	0.5	-0.005250
23.983333	0.5	-0.005750
23.991667	0.5	-0.005875
24.000000	0.5	-0.006250
24.008333	0.5	-0.006250
24.016667	0.5	-0.006500
24.025000	0.5	-0.006250
24.033333	0.5	-0.006250
24.041667	0.5	-0.006375
24.050000	0.5	-0.006875
24.058333	0.5	-0.006750
24.066667	0.5	-0.006625
24.075000	0.5	-0.006500
24.083333	0.5	-0.006625
24.091667	0.5	-0.006875
24.100000	0.5	-0.006875
24.108333	0.5	-0.007000
24.116667	0.5	-0.007375
24.125000	0.5	-0.008125
24.133333	0.5	-0.008625
24.141667	0.5	-0.009250
24.150000	0.5	-0.009625
24.158333	0.5	-0.010375
24.166667	0.5	-0.010875
24.175000	0.5	-0.011250
24.183333	0.5	-0.011500
24.191667	0.5	-0.011375
24.200000	0.5	-0.011625
24.208333	0.5	-0.011625
24.216667	0.5	-0.011500
24.225000	0.5	-0.011750
24.233333	0.5	-0.011250
24.241667	0.5	-0.010750
24.250000	0.5	-0.010750
24.258333	0.5	-0.010750
24.266667	0.5	-0.010875
24.275000	0.5	-0.010875
24.283333	0.5	-0.011125
24.291667	0.5	-0.011375
24.300000	0.5	-0.011625
24.308333	0.5	-0.012000
24.316667	0.5	-0.012250
24.325000	0.5	-0.013000
24.333333	0.5	-0.012625
24.341667	0.5	-0.013125
24.350000	0.5	-0.013375
24.358333	0.5	-0.013125
24.366667	0.5	-0.012750
24.375000	0.5	-0.012625
24.383333	0.5	-0.012625
24.391667	0.5	-0.012875
24.400000	0.5	-0.013000
24.408333	0.5	-0.013375
24.416667	0.5	-0.013000
24.425000	0.5	-0.013000
24.433333	0.5	-0.013250
24.441667	0.5	-0.013625
24.450000	0.5	-0.013750
24.458333	0.5	-0.013750
24.466667	0.5	-0.013500
24.475000	0.5	-0.013375
24.483333	0.5	-0.013125
24.491667	0.5	-0.013000
24.500000	0.5	-0.013250
24.508333	0.5	-0.013250
24.516667	0.5	-0.013500
24.525000	0.5	-0.014000
24.533333	0.5	-0.014250
24.541667	0.5	-0.014750
24.550000	0.5	-0.014500
24.558333	0.5	-0.014125
24.566667	0.5	-0.014000
24.575000	0.5	-0.014000
24.583333	0.5	-0.014125
24.591667	0.5	-0.014000
24.600000	0.5	-0.013750
24.608333	0.5	-0.013250
24.616667	0.5	-0.013250
24.625000	0.5	-0.012875
24.633333	0.5	-0.012500
24.641667	0.5	-0.012500
24.650000	0.5	-0.012500
24.658333	0.5	-0.012625
24.666667	0.5	-0.012875
24.675000	0.5	-0.013375
24.683333	0.5	-0.013000
24.691667	0.5	-0.013250
24.700000	0.5	-0.013375
24.708333	0.5	-0.013250
24.716667	0.5	-0.013250
24.725000	0.5	-0.012500
24.733333	0.5	-0.012250
24.741667	0.5	-0.012125
24.750000	0.5	-0.011875
24.758333	0.5	-0.011875
24.766667	0.5	-0.011625
24.775000	0.5	-0.011375
24.783333	0.5	-0.011125
24.791667	0.5	-0.010875
24.800000	0.5	-0.010875
24.808333	0.5	-0.010875
24.816667	0.5	-0.010625
24.825000	0.5	-0.010250
24.833333	0.5	-0.010000
24.841667	0.5	-0.009750
24.850000	0.5	-0.009250
24.858333	0.5	-0.008750
24.866667	0.5	-0.008375
24.875000	0.5	-0.008250
24.883333	0.5	-0.007875
24.891667	0.5	-0.007500
24.900000	0.5	-0.007375
24.908333	0.5	-0.006625
24.916667	0.5	-0.006125
24.925000	0.5	-0.005375
24.933333	0.5	-0.005000
24.941667	0.5	-0.004625
24.950000	0.5	-0.004500
24.958333	0.5	-0.004500
24.966667	0.5	-0.004000
24.975000	0.5	-0.003750
24.983333	0.5	-0.003500
24.991667	0.5	-0.003625
25.000000	0.5	-0.003625
