# Supplementary material for: Dynamic character displacement among a pair of bacterial phyllosphere commensals in situ
Source: Nat Commun. 2022 May 20;13:2836. doi: 10.1038/s41467-022-30469-3 (PMC9123166; doi:10.1038/s41467-022-30469-3)
Supplement: Supplementary file 11 — Source Data [file 41467_2022_30469_MOESM11_ESM.zip › Source Data/Supplementary Figure 5/Glucose+Galactose t2 a.txt]

File Path	chrom://marshall/Chromeleon7/HPLC_Ultimate_3000/Users/helucas/20200720_OrganicAcids_CCR_L257.seq/476.smp/RI_1.channel/RI_1.chm
Channel	RI_1

Injection Information:
Data Vault	Chromeleon7
Injection	GG_t2_a_II
Injection Number	160
Position	GD8
Comment	
Processing Method	Quantitative
Instrument Method	20200525_Rezex_ROA_OrganicAcid_600uL_2500uM_H2SO4_50A_50D
Type	Unknown
Status	Finished
Injection Date	7/23/2020
Injection Time	5:31:34 PM
Injection Volume (µl)	10.000
Dilution Factor	1.0000
Weight	1.0000

Chromatogram Data Information:
Time Min. (min)	0.000000
Time Max. (min)	25.000000
Data Points	3001
Detector	RI
Generating Data System	Chromeleon 7.2.5.9507
Exporting Data System	Chromeleon 7.2.8.0
Operator	Instrument Controller
Signal Quantity	Refractive 
Signal Unit	µRIU
Signal Min.	-2.731500
Signal Max.	24.207500
Channel	RI_1
Driver Name	RID520Driver.dll
Channel Type	Evaluation
Min. Step (s)	0.5
Max. Step (s)	0.5
Average Step (s)	0.5

Signal Parameter Information:
Signal Info	

Chromatogram Data:
Time (min)	Step (s)	Value (µRIU)
0.000000	n.a.	-0.002500
0.008333	0.5	-0.002875
0.016667	0.5	-0.003250
0.025000	0.5	-0.003250
0.033333	0.5	-0.003750
0.041667	0.5	-0.004375
0.050000	0.5	-0.005000
0.058333	0.5	-0.005500
0.066667	0.5	-0.005875
0.075000	0.5	-0.006250
0.083333	0.5	-0.006750
0.091667	0.5	-0.006875
0.100000	0.5	-0.007000
0.108333	0.5	-0.007250
0.116667	0.5	-0.007500
0.125000	0.5	-0.007625
0.133333	0.5	-0.007625
0.141667	0.5	-0.007750
0.150000	0.5	-0.008000
0.158333	0.5	-0.008125
0.166667	0.5	-0.008500
0.175000	0.5	-0.008375
0.183333	0.5	-0.008500
0.191667	0.5	-0.008500
0.200000	0.5	-0.008000
0.208333	0.5	-0.007750
0.216667	0.5	-0.007750
0.225000	0.5	-0.007625
0.233333	0.5	-0.007750
0.241667	0.5	-0.007875
0.250000	0.5	-0.007500
0.258333	0.5	-0.007875
0.266667	0.5	-0.008250
0.275000	0.5	-0.008750
0.283333	0.5	-0.009000
0.291667	0.5	-0.008875
0.300000	0.5	-0.008875
0.308333	0.5	-0.008750
0.316667	0.5	-0.008750
0.325000	0.5	-0.008875
0.333333	0.5	-0.008750
0.341667	0.5	-0.008625
0.350000	0.5	-0.008500
0.358333	0.5	-0.008000
0.366667	0.5	-0.007375
0.375000	0.5	-0.006750
0.383333	0.5	-0.006500
0.391667	0.5	-0.006125
0.400000	0.5	-0.005750
0.408333	0.5	-0.005375
0.416667	0.5	-0.004750
0.425000	0.5	-0.004625
0.433333	0.5	-0.004375
0.441667	0.5	-0.004125
0.450000	0.5	-0.003625
0.458333	0.5	-0.003125
0.466667	0.5	-0.002875
0.475000	0.5	-0.002625
0.483333	0.5	-0.002500
0.491667	0.5	-0.002375
0.500000	0.5	-0.002125
0.508333	0.5	-0.002125
0.516667	0.5	-0.001875
0.525000	0.5	-0.001500
0.533333	0.5	-0.001500
0.541667	0.5	-0.001500
0.550000	0.5	-0.001625
0.558333	0.5	-0.001375
0.566667	0.5	-0.001750
0.575000	0.5	-0.001625
0.583333	0.5	-0.001625
0.591667	0.5	-0.001625
0.600000	0.5	-0.001375
0.608333	0.5	-0.001000
0.616667	0.5	-0.000750
0.625000	0.5	-0.000875
0.633333	0.5	-0.000875
0.641667	0.5	-0.001125
0.650000	0.5	-0.001250
0.658333	0.5	-0.001750
0.666667	0.5	-0.002250
0.675000	0.5	-0.002500
0.683333	0.5	-0.003125
0.691667	0.5	-0.004125
0.700000	0.5	-0.005125
0.708333	0.5	-0.005875
0.716667	0.5	-0.006375
0.725000	0.5	-0.006875
0.733333	0.5	-0.007250
0.741667	0.5	-0.007625
0.750000	0.5	-0.008250
0.758333	0.5	-0.008500
0.766667	0.5	-0.008875
0.775000	0.5	-0.008875
0.783333	0.5	-0.008750
0.791667	0.5	-0.008375
0.800000	0.5	-0.008125
0.808333	0.5	-0.007750
0.816667	0.5	-0.007875
0.825000	0.5	-0.008125
0.833333	0.5	-0.008625
0.841667	0.5	-0.009125
0.850000	0.5	-0.009500
0.858333	0.5	-0.009625
0.866667	0.5	-0.009875
0.875000	0.5	-0.009375
0.883333	0.5	-0.009125
0.891667	0.5	-0.008875
0.900000	0.5	-0.008125
0.908333	0.5	-0.008125
0.916667	0.5	-0.008125
0.925000	0.5	-0.008125
0.933333	0.5	-0.007875
0.941667	0.5	-0.007625
0.950000	0.5	-0.007250
0.958333	0.5	-0.007375
0.966667	0.5	-0.007250
0.975000	0.5	-0.006875
0.983333	0.5	-0.006250
0.991667	0.5	-0.006375
1.000000	0.5	-0.006125
1.008333	0.5	-0.005000
1.016667	0.5	-0.004375
1.025000	0.5	-0.003875
1.033333	0.5	-0.003750
1.041667	0.5	-0.003250
1.050000	0.5	-0.002500
1.058333	0.5	-0.002125
1.066667	0.5	-0.001875
1.075000	0.5	-0.001125
1.083333	0.5	-0.000875
1.091667	0.5	-0.001375
1.100000	0.5	-0.001375
1.108333	0.5	-0.001375
1.116667	0.5	-0.001125
1.125000	0.5	-0.001000
1.133333	0.5	-0.000875
1.141667	0.5	-0.001000
1.150000	0.5	-0.001000
1.158333	0.5	-0.001000
1.166667	0.5	-0.000875
1.175000	0.5	-0.000625
1.183333	0.5	-0.000250
1.191667	0.5	0.000000
1.200000	0.5	0.000375
1.208333	0.5	0.001500
1.216667	0.5	0.002000
1.225000	0.5	0.002625
1.233333	0.5	0.002875
1.241667	0.5	0.003250
1.250000	0.5	0.003250
1.258333	0.5	0.003500
1.266667	0.5	0.003750
1.275000	0.5	0.004000
1.283333	0.5	0.004250
1.291667	0.5	0.004875
1.300000	0.5	0.005375
1.308333	0.5	0.005375
1.316667	0.5	0.005250
1.325000	0.5	0.005375
1.333333	0.5	0.005500
1.341667	0.5	0.005250
1.350000	0.5	0.005375
1.358333	0.5	0.005875
1.366667	0.5	0.006250
1.375000	0.5	0.006125
1.383333	0.5	0.006000
1.391667	0.5	0.006250
1.400000	0.5	0.006125
1.408333	0.5	0.006500
1.416667	0.5	0.006625
1.425000	0.5	0.006500
1.433333	0.5	0.006500
1.441667	0.5	0.006500
1.450000	0.5	0.006750
1.458333	0.5	0.007000
1.466667	0.5	0.007250
1.475000	0.5	0.007500
1.483333	0.5	0.007375
1.491667	0.5	0.007250
1.500000	0.5	0.007250
1.508333	0.5	0.007625
1.516667	0.5	0.007625
1.525000	0.5	0.007375
1.533333	0.5	0.007375
1.541667	0.5	0.007125
1.550000	0.5	0.007000
1.558333	0.5	0.007375
1.566667	0.5	0.006500
1.575000	0.5	0.005875
1.583333	0.5	0.005375
1.591667	0.5	0.004875
1.600000	0.5	0.004500
1.608333	0.5	0.004750
1.616667	0.5	0.004875
1.625000	0.5	0.005000
1.633333	0.5	0.005375
1.641667	0.5	0.005750
1.650000	0.5	0.006000
1.658333	0.5	0.006125
1.666667	0.5	0.006250
1.675000	0.5	0.006625
1.683333	0.5	0.006875
1.691667	0.5	0.007000
1.700000	0.5	0.006875
1.708333	0.5	0.006375
1.716667	0.5	0.006500
1.725000	0.5	0.006375
1.733333	0.5	0.006000
1.741667	0.5	0.005875
1.750000	0.5	0.005625
1.758333	0.5	0.006000
1.766667	0.5	0.005875
1.775000	0.5	0.005625
1.783333	0.5	0.005500
1.791667	0.5	0.005500
1.800000	0.5	0.005625
1.808333	0.5	0.005750
1.816667	0.5	0.006000
1.825000	0.5	0.006000
1.833333	0.5	0.005625
1.841667	0.5	0.005750
1.850000	0.5	0.006000
1.858333	0.5	0.005875
1.866667	0.5	0.006125
1.875000	0.5	0.006375
1.883333	0.5	0.006250
1.891667	0.5	0.006000
1.900000	0.5	0.006250
1.908333	0.5	0.006625
1.916667	0.5	0.007000
1.925000	0.5	0.006375
1.933333	0.5	0.005625
1.941667	0.5	0.005375
1.950000	0.5	0.004750
1.958333	0.5	0.004250
1.966667	0.5	0.003875
1.975000	0.5	0.003125
1.983333	0.5	0.002625
1.991667	0.5	0.001875
2.000000	0.5	0.001375
2.008333	0.5	0.001125
2.016667	0.5	0.000250
2.025000	0.5	0.000125
2.033333	0.5	0.000000
2.041667	0.5	0.000000
2.050000	0.5	0.000000
2.058333	0.5	0.000250
2.066667	0.5	0.000125
2.075000	0.5	0.000125
2.083333	0.5	0.000000
2.091667	0.5	0.000000
2.100000	0.5	0.000000
2.108333	0.5	0.000000
2.116667	0.5	-0.000500
2.125000	0.5	-0.000375
2.133333	0.5	-0.000375
2.141667	0.5	-0.000375
2.150000	0.5	-0.000375
2.158333	0.5	-0.000750
2.166667	0.5	-0.000625
2.175000	0.5	-0.000500
2.183333	0.5	-0.000500
2.191667	0.5	-0.000375
2.200000	0.5	-0.000750
2.208333	0.5	-0.000625
2.216667	0.5	-0.000625
2.225000	0.5	-0.000375
2.233333	0.5	-0.000375
2.241667	0.5	-0.000375
2.250000	0.5	-0.000625
2.258333	0.5	-0.000375
2.266667	0.5	-0.000250
2.275000	0.5	0.000000
2.283333	0.5	-0.000125
2.291667	0.5	-0.000250
2.300000	0.5	0.000000
2.308333	0.5	0.000125
2.316667	0.5	0.000500
2.325000	0.5	0.000875
2.333333	0.5	0.001000
2.341667	0.5	0.001125
2.350000	0.5	0.000750
2.358333	0.5	0.001000
2.366667	0.5	0.000875
2.375000	0.5	0.000500
2.383333	0.5	0.000000
2.391667	0.5	0.000000
2.400000	0.5	-0.000625
2.408333	0.5	-0.000875
2.416667	0.5	-0.000625
2.425000	0.5	-0.000750
2.433333	0.5	-0.000625
2.441667	0.5	-0.000625
2.450000	0.5	-0.000500
2.458333	0.5	-0.000500
2.466667	0.5	-0.000750
2.475000	0.5	-0.000875
2.483333	0.5	-0.000750
2.491667	0.5	-0.000750
2.500000	0.5	-0.001000
2.508333	0.5	-0.000750
2.516667	0.5	-0.000750
2.525000	0.5	-0.000500
2.533333	0.5	-0.000250
2.541667	0.5	0.000000
2.550000	0.5	0.000000
2.558333	0.5	0.000000
2.566667	0.5	0.000000
2.575000	0.5	-0.000375
2.583333	0.5	-0.000500
2.591667	0.5	-0.000500
2.600000	0.5	-0.000250
2.608333	0.5	-0.000250
2.616667	0.5	-0.000125
2.625000	0.5	0.000125
2.633333	0.5	0.000250
2.641667	0.5	0.000375
2.650000	0.5	0.000500
2.658333	0.5	0.000625
2.666667	0.5	0.000500
2.675000	0.5	0.000500
2.683333	0.5	0.000250
2.691667	0.5	0.000375
2.700000	0.5	0.000000
2.708333	0.5	0.000000
2.716667	0.5	-0.000125
2.725000	0.5	-0.000375
2.733333	0.5	-0.000875
2.741667	0.5	-0.000625
2.750000	0.5	-0.000875
2.758333	0.5	-0.000250
2.766667	0.5	-0.000250
2.775000	0.5	-0.000875
2.783333	0.5	-0.001125
2.791667	0.5	-0.001000
2.800000	0.5	-0.001125
2.808333	0.5	-0.001375
2.816667	0.5	-0.001375
2.825000	0.5	-0.001000
2.833333	0.5	-0.001375
2.841667	0.5	-0.001250
2.850000	0.5	-0.001375
2.858333	0.5	-0.001250
2.866667	0.5	-0.001000
2.875000	0.5	-0.000875
2.883333	0.5	-0.001000
2.891667	0.5	-0.000875
2.900000	0.5	-0.001000
2.908333	0.5	-0.001000
2.916667	0.5	-0.000625
2.925000	0.5	-0.000625
2.933333	0.5	-0.000125
2.941667	0.5	0.000000
2.950000	0.5	0.000000
2.958333	0.5	0.000000
2.966667	0.5	0.000125
2.975000	0.5	0.000250
2.983333	0.5	0.000250
2.991667	0.5	0.000625
3.000000	0.5	0.000750
3.008333	0.5	0.001250
3.016667	0.5	0.001625
3.025000	0.5	0.001625
3.033333	0.5	0.001250
3.041667	0.5	0.001750
3.050000	0.5	0.002000
3.058333	0.5	0.002375
3.066667	0.5	0.003000
3.075000	0.5	0.003000
3.083333	0.5	0.002875
3.091667	0.5	0.002750
3.100000	0.5	0.002875
3.108333	0.5	0.002875
3.116667	0.5	0.003125
3.125000	0.5	0.003500
3.133333	0.5	0.003750
3.141667	0.5	0.004125
3.150000	0.5	0.004500
3.158333	0.5	0.004375
3.166667	0.5	0.004500
3.175000	0.5	0.004500
3.183333	0.5	0.004750
3.191667	0.5	0.004625
3.200000	0.5	0.004375
3.208333	0.5	0.004500
3.216667	0.5	0.004375
3.225000	0.5	0.004750
3.233333	0.5	0.004625
3.241667	0.5	0.004250
3.250000	0.5	0.004375
3.258333	0.5	0.004625
3.266667	0.5	0.004625
3.275000	0.5	0.004500
3.283333	0.5	0.004375
3.291667	0.5	0.004250
3.300000	0.5	0.004125
3.308333	0.5	0.004250
3.316667	0.5	0.004125
3.325000	0.5	0.003875
3.333333	0.5	0.003750
3.341667	0.5	0.003750
3.350000	0.5	0.003750
3.358333	0.5	0.003375
3.366667	0.5	0.003500
3.375000	0.5	0.003000
3.383333	0.5	0.003000
3.391667	0.5	0.003125
3.400000	0.5	0.002875
3.408333	0.5	0.002375
3.416667	0.5	0.002000
3.425000	0.5	0.001375
3.433333	0.5	0.001000
3.441667	0.5	0.000875
3.450000	0.5	0.000750
3.458333	0.5	0.000500
3.466667	0.5	0.000375
3.475000	0.5	0.000125
3.483333	0.5	0.000125
3.491667	0.5	-0.000125
3.500000	0.5	0.000000
3.508333	0.5	0.000000
3.516667	0.5	0.000000
3.525000	0.5	0.000000
3.533333	0.5	0.000125
3.541667	0.5	0.000000
3.550000	0.5	-0.000125
3.558333	0.5	-0.000375
3.566667	0.5	-0.000125
3.575000	0.5	-0.000250
3.583333	0.5	-0.000750
3.591667	0.5	-0.001000
3.600000	0.5	-0.001250
3.608333	0.5	-0.001250
3.616667	0.5	-0.001625
3.625000	0.5	-0.001625
3.633333	0.5	-0.002125
3.641667	0.5	-0.002500
3.650000	0.5	-0.002750
3.658333	0.5	-0.002750
3.666667	0.5	-0.003000
3.675000	0.5	-0.003250
3.683333	0.5	-0.003125
3.691667	0.5	-0.003250
3.700000	0.5	-0.003625
3.708333	0.5	-0.003375
3.716667	0.5	-0.003500
3.725000	0.5	-0.003625
3.733333	0.5	-0.003375
3.741667	0.5	-0.003125
3.750000	0.5	-0.002875
3.758333	0.5	-0.003000
3.766667	0.5	-0.002875
3.775000	0.5	-0.003125
3.783333	0.5	-0.003125
3.791667	0.5	-0.003000
3.800000	0.5	-0.002875
3.808333	0.5	-0.002500
3.816667	0.5	-0.002500
3.825000	0.5	-0.002500
3.833333	0.5	-0.002250
3.841667	0.5	-0.002500
3.850000	0.5	-0.002250
3.858333	0.5	-0.002000
3.866667	0.5	-0.002250
3.875000	0.5	-0.002000
3.883333	0.5	-0.001875
3.891667	0.5	-0.002000
3.900000	0.5	-0.001875
3.908333	0.5	-0.001375
3.916667	0.5	-0.001125
3.925000	0.5	-0.001000
3.933333	0.5	-0.000750
3.941667	0.5	-0.000500
3.950000	0.5	-0.000250
3.958333	0.5	-0.000125
3.966667	0.5	0.000250
3.975000	0.5	0.000500
3.983333	0.5	0.000625
3.991667	0.5	0.000875
4.000000	0.5	0.001375
4.008333	0.5	0.001500
4.016667	0.5	0.001750
4.025000	0.5	0.002250
4.033333	0.5	0.002250
4.041667	0.5	0.002625
4.050000	0.5	0.002875
4.058333	0.5	0.002875
4.066667	0.5	0.003750
4.075000	0.5	0.004250
4.083333	0.5	0.004375
4.091667	0.5	0.004625
4.100000	0.5	0.004750
4.108333	0.5	0.004875
4.116667	0.5	0.004875
4.125000	0.5	0.005125
4.133333	0.5	0.004875
4.141667	0.5	0.004625
4.150000	0.5	0.004625
4.158333	0.5	0.005000
4.166667	0.5	0.004875
4.175000	0.5	0.004625
4.183333	0.5	0.004625
4.191667	0.5	0.004250
4.200000	0.5	0.003875
4.208333	0.5	0.003750
4.216667	0.5	0.003625
4.225000	0.5	0.004000
4.233333	0.5	0.004125
4.241667	0.5	0.003875
4.250000	0.5	0.003625
4.258333	0.5	0.003375
4.266667	0.5	0.003250
4.275000	0.5	0.003375
4.283333	0.5	0.003375
4.291667	0.5	0.003250
4.300000	0.5	0.003500
4.308333	0.5	0.003375
4.316667	0.5	0.002750
4.325000	0.5	0.003250
4.333333	0.5	0.003125
4.341667	0.5	0.003125
4.350000	0.5	0.002750
4.358333	0.5	0.002250
4.366667	0.5	0.001875
4.375000	0.5	0.001750
4.383333	0.5	0.001375
4.391667	0.5	0.001250
4.400000	0.5	0.001500
4.408333	0.5	0.001250
4.416667	0.5	0.000750
4.425000	0.5	0.001000
4.433333	0.5	0.001125
4.441667	0.5	0.001250
4.450000	0.5	0.001000
4.458333	0.5	0.001125
4.466667	0.5	0.001125
4.475000	0.5	0.001125
4.483333	0.5	0.001250
4.491667	0.5	0.001625
4.500000	0.5	0.002125
4.508333	0.5	0.002375
4.516667	0.5	0.002250
4.525000	0.5	0.002250
4.533333	0.5	0.002250
4.541667	0.5	0.003000
4.550000	0.5	0.003500
4.558333	0.5	0.003625
4.566667	0.5	0.003625
4.575000	0.5	0.004000
4.583333	0.5	0.004750
4.591667	0.5	0.005000
4.600000	0.5	0.005500
4.608333	0.5	0.005750
4.616667	0.5	0.005500
4.625000	0.5	0.005500
4.633333	0.5	0.005625
4.641667	0.5	0.005750
4.650000	0.5	0.005625
4.658333	0.5	0.005375
4.666667	0.5	0.005625
4.675000	0.5	0.005375
4.683333	0.5	0.005000
4.691667	0.5	0.005250
4.700000	0.5	0.005000
4.708333	0.5	0.004750
4.716667	0.5	0.004875
4.725000	0.5	0.005125
4.733333	0.5	0.004875
4.741667	0.5	0.004625
4.750000	0.5	0.004125
4.758333	0.5	0.003875
4.766667	0.5	0.003375
4.775000	0.5	0.003375
4.783333	0.5	0.003750
4.791667	0.5	0.003625
4.800000	0.5	0.003750
4.808333	0.5	0.004375
4.816667	0.5	0.004125
4.825000	0.5	0.003875
4.833333	0.5	0.003875
4.841667	0.5	0.003625
4.850000	0.5	0.003625
4.858333	0.5	0.003750
4.866667	0.5	0.003500
4.875000	0.5	0.003250
4.883333	0.5	0.003250
4.891667	0.5	0.003500
4.900000	0.5	0.003500
4.908333	0.5	0.003125
4.916667	0.5	0.003000
4.925000	0.5	0.003375
4.933333	0.5	0.002875
4.941667	0.5	0.002750
4.950000	0.5	0.002625
4.958333	0.5	0.002375
4.966667	0.5	0.002000
4.975000	0.5	0.001750
4.983333	0.5	0.001875
4.991667	0.5	0.002500
5.000000	0.5	0.002500
5.008333	0.5	0.002375
5.016667	0.5	0.001875
5.025000	0.5	0.001625
5.033333	0.5	0.001625
5.041667	0.5	0.001875
5.050000	0.5	0.002000
5.058333	0.5	0.002250
5.066667	0.5	0.002250
5.075000	0.5	0.002125
5.083333	0.5	0.002375
5.091667	0.5	0.002375
5.100000	0.5	0.002250
5.108333	0.5	0.002250
5.116667	0.5	0.003000
5.125000	0.5	0.003125
5.133333	0.5	0.003000
5.141667	0.5	0.003125
5.150000	0.5	0.003125
5.158333	0.5	0.002875
5.166667	0.5	0.002500
5.175000	0.5	0.002500
5.183333	0.5	0.002500
5.191667	0.5	0.002625
5.200000	0.5	0.002375
5.208333	0.5	0.002125
5.216667	0.5	0.002500
5.225000	0.5	0.002625
5.233333	0.5	0.002625
5.241667	0.5	0.003250
5.250000	0.5	0.003625
5.258333	0.5	0.003625
5.266667	0.5	0.003500
5.275000	0.5	0.003375
5.283333	0.5	0.003375
5.291667	0.5	0.003125
5.300000	0.5	0.002750
5.308333	0.5	0.002875
5.316667	0.5	0.002750
5.325000	0.5	0.002375
5.333333	0.5	0.002000
5.341667	0.5	0.001750
5.350000	0.5	0.001375
5.358333	0.5	0.001625
5.366667	0.5	0.001750
5.375000	0.5	0.001625
5.383333	0.5	0.002000
5.391667	0.5	0.002000
5.400000	0.5	0.001375
5.408333	0.5	0.001000
5.416667	0.5	0.001125
5.425000	0.5	0.001375
5.433333	0.5	0.001125
5.441667	0.5	0.000750
5.450000	0.5	0.000500
5.458333	0.5	0.000250
5.466667	0.5	0.000000
5.475000	0.5	-0.000375
5.483333	0.5	-0.000625
5.491667	0.5	-0.000750
5.500000	0.5	-0.001250
5.508333	0.5	-0.001500
5.516667	0.5	-0.001625
5.525000	0.5	-0.002000
5.533333	0.5	-0.001750
5.541667	0.5	-0.002000
5.550000	0.5	-0.002375
5.558333	0.5	-0.002250
5.566667	0.5	-0.002125
5.575000	0.5	-0.001875
5.583333	0.5	-0.002000
5.591667	0.5	-0.002375
5.600000	0.5	-0.002500
5.608333	0.5	-0.002500
5.616667	0.5	-0.002500
5.625000	0.5	-0.002875
5.633333	0.5	-0.003250
5.641667	0.5	-0.003375
5.650000	0.5	-0.003375
5.658333	0.5	-0.003250
5.666667	0.5	-0.003250
5.675000	0.5	-0.003000
5.683333	0.5	-0.003250
5.691667	0.5	-0.003750
5.700000	0.5	-0.003875
5.708333	0.5	-0.003750
5.716667	0.5	-0.003875
5.725000	0.5	-0.003750
5.733333	0.5	-0.003375
5.741667	0.5	-0.003375
5.750000	0.5	-0.003250
5.758333	0.5	-0.003750
5.766667	0.5	-0.003875
5.775000	0.5	-0.004625
5.783333	0.5	-0.004750
5.791667	0.5	-0.005125
5.800000	0.5	-0.005125
5.808333	0.5	-0.004750
5.816667	0.5	-0.004875
5.825000	0.5	-0.005000
5.833333	0.5	-0.004750
5.841667	0.5	-0.005000
5.850000	0.5	-0.004750
5.858333	0.5	-0.004750
5.866667	0.5	-0.004625
5.875000	0.5	-0.004500
5.883333	0.5	-0.004875
5.891667	0.5	-0.005125
5.900000	0.5	-0.005375
5.908333	0.5	-0.004875
5.916667	0.5	-0.005125
5.925000	0.5	-0.005250
5.933333	0.5	-0.005375
5.941667	0.5	-0.005250
5.950000	0.5	-0.005000
5.958333	0.5	-0.005125
5.966667	0.5	-0.005375
5.975000	0.5	-0.005375
5.983333	0.5	-0.005125
5.991667	0.5	-0.004375
6.000000	0.5	-0.004500
6.008333	0.5	-0.004000
6.016667	0.5	-0.003875
6.025000	0.5	-0.003375
6.033333	0.5	-0.002875
6.041667	0.5	-0.001875
6.050000	0.5	-0.001250
6.058333	0.5	-0.000750
6.066667	0.5	-0.000375
6.075000	0.5	0.000000
6.083333	0.5	0.000875
6.091667	0.5	0.001875
6.100000	0.5	0.002625
6.108333	0.5	0.003875
6.116667	0.5	0.005250
6.125000	0.5	0.006500
6.133333	0.5	0.007750
6.141667	0.5	0.008875
6.150000	0.5	0.010500
6.158333	0.5	0.012250
6.166667	0.5	0.013875
6.175000	0.5	0.015500
6.183333	0.5	0.017125
6.191667	0.5	0.018875
6.200000	0.5	0.019875
6.208333	0.5	0.021125
6.216667	0.5	0.022125
6.225000	0.5	0.022875
6.233333	0.5	0.023375
6.241667	0.5	0.023750
6.250000	0.5	0.024125
6.258333	0.5	0.024000
6.266667	0.5	0.023875
6.275000	0.5	0.024250
6.283333	0.5	0.024000
6.291667	0.5	0.023375
6.300000	0.5	0.022625
6.308333	0.5	0.022375
6.316667	0.5	0.022000
6.325000	0.5	0.021000
6.333333	0.5	0.020000
6.341667	0.5	0.019375
6.350000	0.5	0.018875
6.358333	0.5	0.018250
6.366667	0.5	0.017000
6.375000	0.5	0.015625
6.383333	0.5	0.014500
6.391667	0.5	0.014000
6.400000	0.5	0.013500
6.408333	0.5	0.012875
6.416667	0.5	0.012250
6.425000	0.5	0.011250
6.433333	0.5	0.010125
6.441667	0.5	0.009875
6.450000	0.5	0.009375
6.458333	0.5	0.008875
6.466667	0.5	0.008500
6.475000	0.5	0.008375
6.483333	0.5	0.008375
6.491667	0.5	0.007500
6.500000	0.5	0.006875
6.508333	0.5	0.006375
6.516667	0.5	0.006250
6.525000	0.5	0.005875
6.533333	0.5	0.005625
6.541667	0.5	0.005625
6.550000	0.5	0.005500
6.558333	0.5	0.005000
6.566667	0.5	0.004625
6.575000	0.5	0.004500
6.583333	0.5	0.004125
6.591667	0.5	0.004250
6.600000	0.5	0.004000
6.608333	0.5	0.004000
6.616667	0.5	0.004125
6.625000	0.5	0.003500
6.633333	0.5	0.003250
6.641667	0.5	0.003625
6.650000	0.5	0.003750
6.658333	0.5	0.003750
6.666667	0.5	0.003125
6.675000	0.5	0.002625
6.683333	0.5	0.002375
6.691667	0.5	0.001500
6.700000	0.5	-0.000125
6.708333	0.5	-0.002750
6.716667	0.5	-0.007000
6.725000	0.5	-0.013375
6.733333	0.5	-0.024125
6.741667	0.5	-0.042000
6.750000	0.5	-0.071625
6.758333	0.5	-0.120625
6.766667	0.5	-0.197875
6.775000	0.5	-0.315000
6.783333	0.5	-0.483000
6.791667	0.5	-0.709875
6.800000	0.5	-0.997000
6.808333	0.5	-1.336000
6.816667	0.5	-1.706250
6.825000	0.5	-2.076000
6.833333	0.5	-2.403125
6.841667	0.5	-2.638875
6.850000	0.5	-2.731500
6.858333	0.5	-2.629000
6.866667	0.5	-2.283250
6.875000	0.5	-1.653750
6.883333	0.5	-0.706125
6.891667	0.5	0.582375
6.900000	0.5	2.220875
6.908333	0.5	4.202875
6.916667	0.5	6.501000
6.925000	0.5	9.061250
6.933333	0.5	11.799375
6.941667	0.5	14.596625
6.950000	0.5	17.305000
6.958333	0.5	19.756875
6.966667	0.5	21.786000
6.975000	0.5	23.252750
6.983333	0.5	24.068125
6.991667	0.5	24.207500
7.000000	0.5	23.709125
7.008333	0.5	22.666000
7.016667	0.5	21.203750
7.025000	0.5	19.457875
7.033333	0.5	17.558875
7.041667	0.5	15.617750
7.050000	0.5	13.722875
7.058333	0.5	11.935500
7.066667	0.5	10.294625
7.075000	0.5	8.818625
7.083333	0.5	7.513750
7.091667	0.5	6.375000
7.100000	0.5	5.391500
7.108333	0.5	4.549000
7.116667	0.5	3.832125
7.125000	0.5	3.225625
7.133333	0.5	2.714000
7.141667	0.5	2.284625
7.150000	0.5	1.924500
7.158333	0.5	1.622875
7.166667	0.5	1.370750
7.175000	0.5	1.159625
7.183333	0.5	0.982875
7.191667	0.5	0.835250
7.200000	0.5	0.711625
7.208333	0.5	0.607750
7.216667	0.5	0.520750
7.225000	0.5	0.447875
7.233333	0.5	0.386750
7.241667	0.5	0.334875
7.250000	0.5	0.290750
7.258333	0.5	0.253125
7.266667	0.5	0.221250
7.275000	0.5	0.194000
7.283333	0.5	0.170375
7.291667	0.5	0.149500
7.300000	0.5	0.132125
7.308333	0.5	0.116875
7.316667	0.5	0.103625
7.325000	0.5	0.092000
7.333333	0.5	0.081750
7.341667	0.5	0.072875
7.350000	0.5	0.065625
7.358333	0.5	0.059125
7.366667	0.5	0.052625
7.375000	0.5	0.047250
7.383333	0.5	0.042125
7.391667	0.5	0.037625
7.400000	0.5	0.033750
7.408333	0.5	0.030875
7.416667	0.5	0.028000
7.425000	0.5	0.026000
7.433333	0.5	0.024375
7.441667	0.5	0.023000
7.450000	0.5	0.022375
7.458333	0.5	0.021875
7.466667	0.5	0.020875
7.475000	0.5	0.020750
7.483333	0.5	0.021375
7.491667	0.5	0.022375
7.500000	0.5	0.023000
7.508333	0.5	0.024000
7.516667	0.5	0.024625
7.525000	0.5	0.025625
7.533333	0.5	0.026500
7.541667	0.5	0.027500
7.550000	0.5	0.029000
7.558333	0.5	0.030250
7.566667	0.5	0.031500
7.575000	0.5	0.032625
7.583333	0.5	0.033375
7.591667	0.5	0.034375
7.600000	0.5	0.035250
7.608333	0.5	0.036000
7.616667	0.5	0.037125
7.625000	0.5	0.038000
7.633333	0.5	0.038375
7.641667	0.5	0.038875
7.650000	0.5	0.039375
7.658333	0.5	0.039750
7.666667	0.5	0.040000
7.675000	0.5	0.040375
7.683333	0.5	0.040625
7.691667	0.5	0.040875
7.700000	0.5	0.041000
7.708333	0.5	0.040875
7.716667	0.5	0.040875
7.725000	0.5	0.040250
7.733333	0.5	0.040125
7.741667	0.5	0.040125
7.750000	0.5	0.040375
7.758333	0.5	0.040500
7.766667	0.5	0.040375
7.775000	0.5	0.040375
7.783333	0.5	0.040625
7.791667	0.5	0.040375
7.800000	0.5	0.040500
7.808333	0.5	0.040875
7.816667	0.5	0.041000
7.825000	0.5	0.041000
7.833333	0.5	0.041250
7.841667	0.5	0.041750
7.850000	0.5	0.042000
7.858333	0.5	0.042750
7.866667	0.5	0.043500
7.875000	0.5	0.044375
7.883333	0.5	0.045375
7.891667	0.5	0.046625
7.900000	0.5	0.048000
7.908333	0.5	0.049500
7.916667	0.5	0.051500
7.925000	0.5	0.053875
7.933333	0.5	0.057500
7.941667	0.5	0.062375
7.950000	0.5	0.068625
7.958333	0.5	0.076000
7.966667	0.5	0.085625
7.975000	0.5	0.098125
7.983333	0.5	0.113500
7.991667	0.5	0.132875
8.000000	0.5	0.157500
8.008333	0.5	0.188125
8.016667	0.5	0.226500
8.025000	0.5	0.273500
8.033333	0.5	0.331500
8.041667	0.5	0.402375
8.050000	0.5	0.486875
8.058333	0.5	0.586375
8.066667	0.5	0.701750
8.075000	0.5	0.833875
8.083333	0.5	0.984625
8.091667	0.5	1.153875
8.100000	0.5	1.340375
8.108333	0.5	1.545750
8.116667	0.5	1.768875
8.125000	0.5	2.009625
8.133333	0.5	2.267625
8.141667	0.5	2.542250
8.150000	0.5	2.832250
8.158333	0.5	3.137750
8.166667	0.5	3.458000
8.175000	0.5	3.791875
8.183333	0.5	4.139500
8.191667	0.5	4.499500
8.200000	0.5	4.871250
8.208333	0.5	5.254875
8.216667	0.5	5.649250
8.225000	0.5	6.053500
8.233333	0.5	6.467375
8.241667	0.5	6.890625
8.250000	0.5	7.322875
8.258333	0.5	7.763125
8.266667	0.5	8.211500
8.275000	0.5	8.667000
8.283333	0.5	9.129250
8.291667	0.5	9.598625
8.300000	0.5	10.075125
8.308333	0.5	10.557500
8.316667	0.5	11.045750
8.325000	0.5	11.539625
8.333333	0.5	12.037250
8.341667	0.5	12.536125
8.350000	0.5	13.030750
8.358333	0.5	13.508500
8.366667	0.5	13.945750
8.375000	0.5	14.305125
8.383333	0.5	14.538000
8.391667	0.5	14.589125
8.400000	0.5	14.411250
8.408333	0.5	13.979375
8.416667	0.5	13.297875
8.425000	0.5	12.400875
8.433333	0.5	11.346125
8.441667	0.5	10.201500
8.450000	0.5	9.031875
8.458333	0.5	7.892500
8.466667	0.5	6.823625
8.475000	0.5	5.849875
8.483333	0.5	4.982500
8.491667	0.5	4.223375
8.500000	0.5	3.568125
8.508333	0.5	3.008875
8.516667	0.5	2.534750
8.525000	0.5	2.135500
8.533333	0.5	1.801250
8.541667	0.5	1.522000
8.550000	0.5	1.290250
8.558333	0.5	1.098000
8.566667	0.5	0.939000
8.575000	0.5	0.807875
8.583333	0.5	0.699750
8.591667	0.5	0.610500
8.600000	0.5	0.536750
8.608333	0.5	0.476375
8.616667	0.5	0.426000
8.625000	0.5	0.384250
8.633333	0.5	0.348750
8.641667	0.5	0.319000
8.650000	0.5	0.293875
8.658333	0.5	0.271625
8.666667	0.5	0.252750
8.675000	0.5	0.235750
8.683333	0.5	0.220000
8.691667	0.5	0.205875
8.700000	0.5	0.193125
8.708333	0.5	0.181250
8.716667	0.5	0.170000
8.725000	0.5	0.159000
8.733333	0.5	0.149125
8.741667	0.5	0.140000
8.750000	0.5	0.131250
8.758333	0.5	0.123500
8.766667	0.5	0.116625
8.775000	0.5	0.110375
8.783333	0.5	0.104125
8.791667	0.5	0.098625
8.800000	0.5	0.093625
8.808333	0.5	0.089250
8.816667	0.5	0.085375
8.825000	0.5	0.082000
8.833333	0.5	0.078750
8.841667	0.5	0.075875
8.850000	0.5	0.073375
8.858333	0.5	0.071000
8.866667	0.5	0.069000
8.875000	0.5	0.067125
8.883333	0.5	0.065250
8.891667	0.5	0.063500
8.900000	0.5	0.061875
8.908333	0.5	0.060375
8.916667	0.5	0.059500
8.925000	0.5	0.059375
8.933333	0.5	0.059125
8.941667	0.5	0.059000
8.950000	0.5	0.059250
8.958333	0.5	0.059875
8.966667	0.5	0.060875
8.975000	0.5	0.062500
8.983333	0.5	0.065000
8.991667	0.5	0.067875
9.000000	0.5	0.070875
9.008333	0.5	0.074875
9.016667	0.5	0.079250
9.025000	0.5	0.084500
9.033333	0.5	0.090875
9.041667	0.5	0.097500
9.050000	0.5	0.104125
9.058333	0.5	0.111875
9.066667	0.5	0.119750
9.075000	0.5	0.127250
9.083333	0.5	0.135125
9.091667	0.5	0.142625
9.100000	0.5	0.150250
9.108333	0.5	0.156750
9.116667	0.5	0.161750
9.125000	0.5	0.166125
9.133333	0.5	0.170125
9.141667	0.5	0.172750
9.150000	0.5	0.174750
9.158333	0.5	0.175625
9.166667	0.5	0.175625
9.175000	0.5	0.175000
9.183333	0.5	0.173000
9.191667	0.5	0.170000
9.200000	0.5	0.166250
9.208333	0.5	0.161750
9.216667	0.5	0.156875
9.225000	0.5	0.151625
9.233333	0.5	0.146750
9.241667	0.5	0.141500
9.250000	0.5	0.135875
9.258333	0.5	0.129750
9.266667	0.5	0.124625
9.275000	0.5	0.119625
9.283333	0.5	0.114500
9.291667	0.5	0.109125
9.300000	0.5	0.104375
9.308333	0.5	0.099875
9.316667	0.5	0.095750
9.325000	0.5	0.091500
9.333333	0.5	0.087875
9.341667	0.5	0.084625
9.350000	0.5	0.081375
9.358333	0.5	0.078250
9.366667	0.5	0.075500
9.375000	0.5	0.073000
9.383333	0.5	0.070500
9.391667	0.5	0.068250
9.400000	0.5	0.066375
9.408333	0.5	0.065250
9.416667	0.5	0.064125
9.425000	0.5	0.063375
9.433333	0.5	0.062500
9.441667	0.5	0.062000
9.450000	0.5	0.062125
9.458333	0.5	0.062000
9.466667	0.5	0.062250
9.475000	0.5	0.062875
9.483333	0.5	0.063500
9.491667	0.5	0.064500
9.500000	0.5	0.065750
9.508333	0.5	0.067625
9.516667	0.5	0.070250
9.525000	0.5	0.072875
9.533333	0.5	0.076000
9.541667	0.5	0.080750
9.550000	0.5	0.086000
9.558333	0.5	0.092250
9.566667	0.5	0.099375
9.575000	0.5	0.107625
9.583333	0.5	0.117500
9.591667	0.5	0.128000
9.600000	0.5	0.139875
9.608333	0.5	0.153125
9.616667	0.5	0.168000
9.625000	0.5	0.185000
9.633333	0.5	0.204250
9.641667	0.5	0.225750
9.650000	0.5	0.250250
9.658333	0.5	0.278375
9.666667	0.5	0.311125
9.675000	0.5	0.350250
9.683333	0.5	0.395250
9.691667	0.5	0.448375
9.700000	0.5	0.511750
9.708333	0.5	0.586500
9.716667	0.5	0.673875
9.725000	0.5	0.776000
9.733333	0.5	0.894625
9.741667	0.5	1.031750
9.750000	0.5	1.188625
9.758333	0.5	1.366875
9.766667	0.5	1.566625
9.775000	0.5	1.788750
9.783333	0.5	2.033000
9.791667	0.5	2.299000
9.800000	0.5	2.585000
9.808333	0.5	2.887750
9.816667	0.5	3.204875
9.825000	0.5	3.533375
9.833333	0.5	3.869375
9.841667	0.5	4.207750
9.850000	0.5	4.543750
9.858333	0.5	4.872125
9.866667	0.5	5.188500
9.875000	0.5	5.486875
9.883333	0.5	5.762875
9.891667	0.5	6.011750
9.900000	0.5	6.229625
9.908333	0.5	6.412875
9.916667	0.5	6.558000
9.925000	0.5	6.664000
9.933333	0.5	6.728875
9.941667	0.5	6.752000
9.950000	0.5	6.733625
9.958333	0.5	6.675250
9.966667	0.5	6.577875
9.975000	0.5	6.444250
9.983333	0.5	6.277875
9.991667	0.5	6.081250
10.000000	0.5	5.858375
10.008333	0.5	5.613000
10.016667	0.5	5.350000
10.025000	0.5	5.072500
10.033333	0.5	4.785375
10.041667	0.5	4.491625
10.050000	0.5	4.195750
10.058333	0.5	3.900750
10.066667	0.5	3.610125
10.075000	0.5	3.326625
10.083333	0.5	3.052250
10.091667	0.5	2.789250
10.100000	0.5	2.539000
10.108333	0.5	2.303000
10.116667	0.5	2.081625
10.125000	0.5	1.875125
10.133333	0.5	1.684250
10.141667	0.5	1.508125
10.150000	0.5	1.347500
10.158333	0.5	1.201625
10.166667	0.5	1.069500
10.175000	0.5	0.950375
10.183333	0.5	0.844250
10.191667	0.5	0.749125
10.200000	0.5	0.664875
10.208333	0.5	0.590500
10.216667	0.5	0.524750
10.225000	0.5	0.466750
10.233333	0.5	0.416250
10.241667	0.5	0.372250
10.250000	0.5	0.333875
10.258333	0.5	0.300250
10.266667	0.5	0.270875
10.275000	0.5	0.245500
10.283333	0.5	0.223125
10.291667	0.5	0.204625
10.300000	0.5	0.188750
10.308333	0.5	0.175875
10.316667	0.5	0.164750
10.325000	0.5	0.155250
10.333333	0.5	0.147250
10.341667	0.5	0.142000
10.350000	0.5	0.137625
10.358333	0.5	0.135375
10.366667	0.5	0.135250
10.375000	0.5	0.135875
10.383333	0.5	0.138375
10.391667	0.5	0.142750
10.400000	0.5	0.149125
10.408333	0.5	0.158375
10.416667	0.5	0.169750
10.425000	0.5	0.185000
10.433333	0.5	0.204500
10.441667	0.5	0.229000
10.450000	0.5	0.259375
10.458333	0.5	0.298375
10.466667	0.5	0.346125
10.475000	0.5	0.405750
10.483333	0.5	0.479125
10.491667	0.5	0.568875
10.500000	0.5	0.676750
10.508333	0.5	0.806375
10.516667	0.5	0.960375
10.525000	0.5	1.142000
10.533333	0.5	1.354875
10.541667	0.5	1.600000
10.550000	0.5	1.879250
10.558333	0.5	2.193875
10.566667	0.5	2.543250
10.575000	0.5	2.926250
10.583333	0.5	3.339375
10.591667	0.5	3.779125
10.600000	0.5	4.240750
10.608333	0.5	4.716125
10.616667	0.5	5.197625
10.625000	0.5	5.676000
10.633333	0.5	6.141500
10.641667	0.5	6.583500
10.650000	0.5	6.993250
10.658333	0.5	7.361000
10.666667	0.5	7.677750
10.675000	0.5	7.936375
10.683333	0.5	8.131625
10.691667	0.5	8.259125
10.700000	0.5	8.317125
10.708333	0.5	8.304625
10.716667	0.5	8.224125
10.725000	0.5	8.078750
10.733333	0.5	7.873750
10.741667	0.5	7.615250
10.750000	0.5	7.310875
10.758333	0.5	6.967500
10.766667	0.5	6.594250
10.775000	0.5	6.198625
10.783333	0.5	5.788500
10.791667	0.5	5.372250
10.800000	0.5	4.955250
10.808333	0.5	4.544750
10.816667	0.5	4.145875
10.825000	0.5	3.762250
10.833333	0.5	3.397875
10.841667	0.5	3.054625
10.850000	0.5	2.734125
10.858333	0.5	2.438250
10.866667	0.5	2.166500
10.875000	0.5	1.919125
10.883333	0.5	1.695375
10.891667	0.5	1.494500
10.900000	0.5	1.314875
10.908333	0.5	1.155000
10.916667	0.5	1.013500
10.925000	0.5	0.889000
10.933333	0.5	0.779500
10.941667	0.5	0.684375
10.950000	0.5	0.601500
10.958333	0.5	0.529125
10.966667	0.5	0.466625
10.975000	0.5	0.412750
10.983333	0.5	0.365875
10.991667	0.5	0.325625
11.000000	0.5	0.291125
11.008333	0.5	0.261500
11.016667	0.5	0.235625
11.025000	0.5	0.213125
11.033333	0.5	0.194000
11.041667	0.5	0.177125
11.050000	0.5	0.162250
11.058333	0.5	0.149625
11.066667	0.5	0.138500
11.075000	0.5	0.128625
11.083333	0.5	0.119875
11.091667	0.5	0.111875
11.100000	0.5	0.105125
11.108333	0.5	0.098875
11.116667	0.5	0.093375
11.125000	0.5	0.088375
11.133333	0.5	0.083625
11.141667	0.5	0.079625
11.150000	0.5	0.075500
11.158333	0.5	0.071625
11.166667	0.5	0.068250
11.175000	0.5	0.065250
11.183333	0.5	0.062125
11.191667	0.5	0.058875
11.200000	0.5	0.056125
11.208333	0.5	0.053625
11.216667	0.5	0.051250
11.225000	0.5	0.049000
11.233333	0.5	0.046750
11.241667	0.5	0.044750
11.250000	0.5	0.042875
11.258333	0.5	0.040875
11.266667	0.5	0.039125
11.275000	0.5	0.037875
11.283333	0.5	0.036250
11.291667	0.5	0.034500
11.300000	0.5	0.032875
11.308333	0.5	0.031500
11.316667	0.5	0.030000
11.325000	0.5	0.028875
11.333333	0.5	0.027750
11.341667	0.5	0.026250
11.350000	0.5	0.025250
11.358333	0.5	0.024375
11.366667	0.5	0.023500
11.375000	0.5	0.022250
11.383333	0.5	0.021375
11.391667	0.5	0.020375
11.400000	0.5	0.019500
11.408333	0.5	0.019125
11.416667	0.5	0.018750
11.425000	0.5	0.018250
11.433333	0.5	0.017375
11.441667	0.5	0.017125
11.450000	0.5	0.016875
11.458333	0.5	0.016125
11.466667	0.5	0.015500
11.475000	0.5	0.015250
11.483333	0.5	0.015125
11.491667	0.5	0.015000
11.500000	0.5	0.015000
11.508333	0.5	0.015250
11.516667	0.5	0.015750
11.525000	0.5	0.016000
11.533333	0.5	0.016250
11.541667	0.5	0.016375
11.550000	0.5	0.016250
11.558333	0.5	0.016500
11.566667	0.5	0.016625
11.575000	0.5	0.016500
11.583333	0.5	0.015875
11.591667	0.5	0.016125
11.600000	0.5	0.016125
11.608333	0.5	0.016250
11.616667	0.5	0.016500
11.625000	0.5	0.016625
11.633333	0.5	0.016875
11.641667	0.5	0.017000
11.650000	0.5	0.017000
11.658333	0.5	0.017625
11.666667	0.5	0.018000
11.675000	0.5	0.018250
11.683333	0.5	0.018250
11.691667	0.5	0.018625
11.700000	0.5	0.019000
11.708333	0.5	0.019125
11.716667	0.5	0.019250
11.725000	0.5	0.019500
11.733333	0.5	0.020250
11.741667	0.5	0.020500
11.750000	0.5	0.020625
11.758333	0.5	0.021250
11.766667	0.5	0.021750
11.775000	0.5	0.021875
11.783333	0.5	0.022125
11.791667	0.5	0.022500
11.800000	0.5	0.023375
11.808333	0.5	0.023625
11.816667	0.5	0.023625
11.825000	0.5	0.024500
11.833333	0.5	0.025625
11.841667	0.5	0.026000
11.850000	0.5	0.026375
11.858333	0.5	0.026625
11.866667	0.5	0.027250
11.875000	0.5	0.027875
11.883333	0.5	0.028000
11.891667	0.5	0.028875
11.900000	0.5	0.029000
11.908333	0.5	0.029125
11.916667	0.5	0.029875
11.925000	0.5	0.030250
11.933333	0.5	0.030375
11.941667	0.5	0.030500
11.950000	0.5	0.030500
11.958333	0.5	0.031000
11.966667	0.5	0.031250
11.975000	0.5	0.031375
11.983333	0.5	0.031750
11.991667	0.5	0.031625
12.000000	0.5	0.031750
12.008333	0.5	0.031500
12.016667	0.5	0.031250
12.025000	0.5	0.031375
12.033333	0.5	0.031500
12.041667	0.5	0.031375
12.050000	0.5	0.030875
12.058333	0.5	0.030625
12.066667	0.5	0.030250
12.075000	0.5	0.030000
12.083333	0.5	0.029625
12.091667	0.5	0.029375
12.100000	0.5	0.029250
12.108333	0.5	0.029500
12.116667	0.5	0.029500
12.125000	0.5	0.028750
12.133333	0.5	0.028375
12.141667	0.5	0.027625
12.150000	0.5	0.027250
12.158333	0.5	0.026625
12.166667	0.5	0.026500
12.175000	0.5	0.026375
12.183333	0.5	0.026750
12.191667	0.5	0.026625
12.200000	0.5	0.026500
12.208333	0.5	0.026375
12.216667	0.5	0.026250
12.225000	0.5	0.026125
12.233333	0.5	0.026000
12.241667	0.5	0.026500
12.250000	0.5	0.026625
12.258333	0.5	0.027375
12.266667	0.5	0.028000
12.275000	0.5	0.029000
12.283333	0.5	0.030000
12.291667	0.5	0.030875
12.300000	0.5	0.031625
12.308333	0.5	0.032625
12.316667	0.5	0.034125
12.325000	0.5	0.035375
12.333333	0.5	0.036375
12.341667	0.5	0.037250
12.350000	0.5	0.037875
12.358333	0.5	0.038750
12.366667	0.5	0.039625
12.375000	0.5	0.040000
12.383333	0.5	0.040500
12.391667	0.5	0.040375
12.400000	0.5	0.040500
12.408333	0.5	0.040000
12.416667	0.5	0.039500
12.425000	0.5	0.038625
12.433333	0.5	0.037250
12.441667	0.5	0.036500
12.450000	0.5	0.035875
12.458333	0.5	0.034750
12.466667	0.5	0.033250
12.475000	0.5	0.032000
12.483333	0.5	0.030750
12.491667	0.5	0.029000
12.500000	0.5	0.027750
12.508333	0.5	0.026125
12.516667	0.5	0.024750
12.525000	0.5	0.023000
12.533333	0.5	0.021625
12.541667	0.5	0.020750
12.550000	0.5	0.019875
12.558333	0.5	0.018875
12.566667	0.5	0.018125
12.575000	0.5	0.017125
12.583333	0.5	0.016500
12.591667	0.5	0.016125
12.600000	0.5	0.015625
12.608333	0.5	0.015125
12.616667	0.5	0.014875
12.625000	0.5	0.014125
12.633333	0.5	0.013875
12.641667	0.5	0.013750
12.650000	0.5	0.013375
12.658333	0.5	0.013375
12.666667	0.5	0.013000
12.675000	0.5	0.012875
12.683333	0.5	0.012375
12.691667	0.5	0.012125
12.700000	0.5	0.012125
12.708333	0.5	0.012500
12.716667	0.5	0.012750
12.725000	0.5	0.012500
12.733333	0.5	0.012750
12.741667	0.5	0.012625
12.750000	0.5	0.012500
12.758333	0.5	0.012375
12.766667	0.5	0.012625
12.775000	0.5	0.012500
12.783333	0.5	0.012250
12.791667	0.5	0.012375
12.800000	0.5	0.012375
12.808333	0.5	0.012000
12.816667	0.5	0.012500
12.825000	0.5	0.012750
12.833333	0.5	0.012625
12.841667	0.5	0.012250
12.850000	0.5	0.012500
12.858333	0.5	0.012625
12.866667	0.5	0.012375
12.875000	0.5	0.012500
12.883333	0.5	0.012500
12.891667	0.5	0.013250
12.900000	0.5	0.013375
12.908333	0.5	0.013250
12.916667	0.5	0.013125
12.925000	0.5	0.013125
12.933333	0.5	0.013125
12.941667	0.5	0.012750
12.950000	0.5	0.013000
12.958333	0.5	0.012625
12.966667	0.5	0.013250
12.975000	0.5	0.013500
12.983333	0.5	0.013625
12.991667	0.5	0.013250
13.000000	0.5	0.013250
13.008333	0.5	0.013125
13.016667	0.5	0.013000
13.025000	0.5	0.013250
13.033333	0.5	0.013125
13.041667	0.5	0.012750
13.050000	0.5	0.012625
13.058333	0.5	0.012375
13.066667	0.5	0.012250
13.075000	0.5	0.011875
13.083333	0.5	0.012125
13.091667	0.5	0.012000
13.100000	0.5	0.012500
13.108333	0.5	0.012500
13.116667	0.5	0.012625
13.125000	0.5	0.012375
13.133333	0.5	0.012250
13.141667	0.5	0.012625
13.150000	0.5	0.012375
13.158333	0.5	0.012500
13.166667	0.5	0.012625
13.175000	0.5	0.012750
13.183333	0.5	0.012875
13.191667	0.5	0.012625
13.200000	0.5	0.012750
13.208333	0.5	0.012875
13.216667	0.5	0.012750
13.225000	0.5	0.013000
13.233333	0.5	0.012875
13.241667	0.5	0.013250
13.250000	0.5	0.013375
13.258333	0.5	0.012875
13.266667	0.5	0.012500
13.275000	0.5	0.012125
13.283333	0.5	0.012125
13.291667	0.5	0.012125
13.300000	0.5	0.012125
13.308333	0.5	0.011875
13.316667	0.5	0.011625
13.325000	0.5	0.011750
13.333333	0.5	0.011875
13.341667	0.5	0.011625
13.350000	0.5	0.011125
13.358333	0.5	0.010875
13.366667	0.5	0.010750
13.375000	0.5	0.010375
13.383333	0.5	0.010125
13.391667	0.5	0.010125
13.400000	0.5	0.010000
13.408333	0.5	0.009500
13.416667	0.5	0.009250
13.425000	0.5	0.008750
13.433333	0.5	0.008500
13.441667	0.5	0.008125
13.450000	0.5	0.007750
13.458333	0.5	0.007375
13.466667	0.5	0.007125
13.475000	0.5	0.006500
13.483333	0.5	0.005875
13.491667	0.5	0.005750
13.500000	0.5	0.005625
13.508333	0.5	0.005250
13.516667	0.5	0.004750
13.525000	0.5	0.004625
13.533333	0.5	0.004500
13.541667	0.5	0.004500
13.550000	0.5	0.004875
13.558333	0.5	0.004750
13.566667	0.5	0.004250
13.575000	0.5	0.004000
13.583333	0.5	0.004000
13.591667	0.5	0.004000
13.600000	0.5	0.004625
13.608333	0.5	0.005000
13.616667	0.5	0.005625
13.625000	0.5	0.006000
13.633333	0.5	0.006375
13.641667	0.5	0.007000
13.650000	0.5	0.007375
13.658333	0.5	0.007250
13.666667	0.5	0.007875
13.675000	0.5	0.008500
13.683333	0.5	0.008875
13.691667	0.5	0.009375
13.700000	0.5	0.009750
13.708333	0.5	0.010250
13.716667	0.5	0.010750
13.725000	0.5	0.011375
13.733333	0.5	0.012500
13.741667	0.5	0.013125
13.750000	0.5	0.013375
13.758333	0.5	0.013875
13.766667	0.5	0.014250
13.775000	0.5	0.015250
13.783333	0.5	0.016000
13.791667	0.5	0.016500
13.800000	0.5	0.017375
13.808333	0.5	0.018000
13.816667	0.5	0.018125
13.825000	0.5	0.018250
13.833333	0.5	0.018750
13.841667	0.5	0.019250
13.850000	0.5	0.019750
13.858333	0.5	0.019625
13.866667	0.5	0.020250
13.875000	0.5	0.020375
13.883333	0.5	0.020750
13.891667	0.5	0.021500
13.900000	0.5	0.021750
13.908333	0.5	0.022000
13.916667	0.5	0.021875
13.925000	0.5	0.022125
13.933333	0.5	0.022250
13.941667	0.5	0.022000
13.950000	0.5	0.022000
13.958333	0.5	0.022125
13.966667	0.5	0.022250
13.975000	0.5	0.022750
13.983333	0.5	0.022750
13.991667	0.5	0.023125
14.000000	0.5	0.023375
14.008333	0.5	0.023875
14.016667	0.5	0.023500
14.025000	0.5	0.023250
14.033333	0.5	0.023125
14.041667	0.5	0.023000
14.050000	0.5	0.023125
14.058333	0.5	0.023500
14.066667	0.5	0.023125
14.075000	0.5	0.023000
14.083333	0.5	0.022750
14.091667	0.5	0.022250
14.100000	0.5	0.021500
14.108333	0.5	0.021125
14.116667	0.5	0.020500
14.125000	0.5	0.020000
14.133333	0.5	0.019750
14.141667	0.5	0.019500
14.150000	0.5	0.018750
14.158333	0.5	0.018500
14.166667	0.5	0.018125
14.175000	0.5	0.017500
14.183333	0.5	0.016875
14.191667	0.5	0.016250
14.200000	0.5	0.015875
14.208333	0.5	0.015500
14.216667	0.5	0.015000
14.225000	0.5	0.014750
14.233333	0.5	0.014000
14.241667	0.5	0.013375
14.250000	0.5	0.012875
14.258333	0.5	0.012375
14.266667	0.5	0.012000
14.275000	0.5	0.011750
14.283333	0.5	0.011625
14.291667	0.5	0.011000
14.300000	0.5	0.010750
14.308333	0.5	0.010750
14.316667	0.5	0.011000
14.325000	0.5	0.010750
14.333333	0.5	0.010125
14.341667	0.5	0.009875
14.350000	0.5	0.009500
14.358333	0.5	0.009250
14.366667	0.5	0.009875
14.375000	0.5	0.010000
14.383333	0.5	0.010000
14.391667	0.5	0.009875
14.400000	0.5	0.009750
14.408333	0.5	0.009750
14.416667	0.5	0.009875
14.425000	0.5	0.010000
14.433333	0.5	0.010250
14.441667	0.5	0.010250
14.450000	0.5	0.010875
14.458333	0.5	0.011125
14.466667	0.5	0.011375
14.475000	0.5	0.011375
14.483333	0.5	0.011500
14.491667	0.5	0.011750
14.500000	0.5	0.012125
14.508333	0.5	0.012500
14.516667	0.5	0.012625
14.525000	0.5	0.013250
14.533333	0.5	0.013250
14.541667	0.5	0.013625
14.550000	0.5	0.014000
14.558333	0.5	0.014250
14.566667	0.5	0.014000
14.575000	0.5	0.014000
14.583333	0.5	0.014250
14.591667	0.5	0.014875
14.600000	0.5	0.015250
14.608333	0.5	0.015375
14.616667	0.5	0.015500
14.625000	0.5	0.015875
14.633333	0.5	0.016250
14.641667	0.5	0.016625
14.650000	0.5	0.016250
14.658333	0.5	0.016000
14.666667	0.5	0.016125
14.675000	0.5	0.016625
14.683333	0.5	0.017000
14.691667	0.5	0.016750
14.700000	0.5	0.016750
14.708333	0.5	0.017125
14.716667	0.5	0.017125
14.725000	0.5	0.016750
14.733333	0.5	0.016750
14.741667	0.5	0.017375
14.750000	0.5	0.017375
14.758333	0.5	0.017250
14.766667	0.5	0.017375
14.775000	0.5	0.017375
14.783333	0.5	0.017500
14.791667	0.5	0.017625
14.800000	0.5	0.017500
14.808333	0.5	0.017625
14.816667	0.5	0.017375
14.825000	0.5	0.017250
14.833333	0.5	0.017250
14.841667	0.5	0.016875
14.850000	0.5	0.016875
14.858333	0.5	0.017000
14.866667	0.5	0.016750
14.875000	0.5	0.016875
14.883333	0.5	0.016625
14.891667	0.5	0.016500
14.900000	0.5	0.016375
14.908333	0.5	0.016500
14.916667	0.5	0.016500
14.925000	0.5	0.016500
14.933333	0.5	0.016500
14.941667	0.5	0.016000
14.950000	0.5	0.015500
14.958333	0.5	0.015250
14.966667	0.5	0.014875
14.975000	0.5	0.014125
14.983333	0.5	0.013375
14.991667	0.5	0.012875
15.000000	0.5	0.012125
15.008333	0.5	0.011625
15.016667	0.5	0.011250
15.025000	0.5	0.010875
15.033333	0.5	0.010625
15.041667	0.5	0.010250
15.050000	0.5	0.009375
15.058333	0.5	0.008500
15.066667	0.5	0.007750
15.075000	0.5	0.006625
15.083333	0.5	0.005625
15.091667	0.5	0.005125
15.100000	0.5	0.004750
15.108333	0.5	0.004500
15.116667	0.5	0.004625
15.125000	0.5	0.003500
15.133333	0.5	0.002875
15.141667	0.5	0.002625
15.150000	0.5	0.002500
15.158333	0.5	0.002250
15.166667	0.5	0.002125
15.175000	0.5	0.002125
15.183333	0.5	0.002875
15.191667	0.5	0.003000
15.200000	0.5	0.003250
15.208333	0.5	0.003375
15.216667	0.5	0.003500
15.225000	0.5	0.003750
15.233333	0.5	0.003500
15.241667	0.5	0.003750
15.250000	0.5	0.003875
15.258333	0.5	0.004125
15.266667	0.5	0.004250
15.275000	0.5	0.004375
15.283333	0.5	0.004375
15.291667	0.5	0.005250
15.300000	0.5	0.005750
15.308333	0.5	0.006375
15.316667	0.5	0.006250
15.325000	0.5	0.006625
15.333333	0.5	0.006750
15.341667	0.5	0.007125
15.350000	0.5	0.007375
15.358333	0.5	0.008000
15.366667	0.5	0.008375
15.375000	0.5	0.008875
15.383333	0.5	0.009375
15.391667	0.5	0.010250
15.400000	0.5	0.010625
15.408333	0.5	0.011125
15.416667	0.5	0.011750
15.425000	0.5	0.012375
15.433333	0.5	0.012500
15.441667	0.5	0.013000
15.450000	0.5	0.013375
15.458333	0.5	0.013500
15.466667	0.5	0.014250
15.475000	0.5	0.014250
15.483333	0.5	0.014000
15.491667	0.5	0.013875
15.500000	0.5	0.013875
15.508333	0.5	0.014375
15.516667	0.5	0.014625
15.525000	0.5	0.014375
15.533333	0.5	0.014375
15.541667	0.5	0.014375
15.550000	0.5	0.014500
15.558333	0.5	0.014750
15.566667	0.5	0.014625
15.575000	0.5	0.014750
15.583333	0.5	0.015000
15.591667	0.5	0.015625
15.600000	0.5	0.016000
15.608333	0.5	0.016625
15.616667	0.5	0.016875
15.625000	0.5	0.017125
15.633333	0.5	0.017125
15.641667	0.5	0.017375
15.650000	0.5	0.017500
15.658333	0.5	0.017375
15.666667	0.5	0.017250
15.675000	0.5	0.016750
15.683333	0.5	0.017000
15.691667	0.5	0.017250
15.700000	0.5	0.017125
15.708333	0.5	0.017375
15.716667	0.5	0.017625
15.725000	0.5	0.018250
15.733333	0.5	0.018500
15.741667	0.5	0.018125
15.750000	0.5	0.018250
15.758333	0.5	0.018125
15.766667	0.5	0.018000
15.775000	0.5	0.018250
15.783333	0.5	0.018500
15.791667	0.5	0.018625
15.800000	0.5	0.018375
15.808333	0.5	0.018500
15.816667	0.5	0.018500
15.825000	0.5	0.018375
15.833333	0.5	0.018750
15.841667	0.5	0.018625
15.850000	0.5	0.019125
15.858333	0.5	0.019125
15.866667	0.5	0.019500
15.875000	0.5	0.019625
15.883333	0.5	0.019500
15.891667	0.5	0.019625
15.900000	0.5	0.019500
15.908333	0.5	0.018875
15.916667	0.5	0.018125
15.925000	0.5	0.017500
15.933333	0.5	0.016625
15.941667	0.5	0.016125
15.950000	0.5	0.015875
15.958333	0.5	0.015875
15.966667	0.5	0.015750
15.975000	0.5	0.015875
15.983333	0.5	0.015875
15.991667	0.5	0.015625
16.000000	0.5	0.015875
16.008333	0.5	0.015875
16.016667	0.5	0.016250
16.025000	0.5	0.016875
16.033333	0.5	0.017375
16.041667	0.5	0.017750
16.050000	0.5	0.018125
16.058333	0.5	0.018125
16.066667	0.5	0.017875
16.075000	0.5	0.018125
16.083333	0.5	0.018250
16.091667	0.5	0.018000
16.100000	0.5	0.018000
16.108333	0.5	0.018000
16.116667	0.5	0.017625
16.125000	0.5	0.017375
16.133333	0.5	0.017000
16.141667	0.5	0.016875
16.150000	0.5	0.016750
16.158333	0.5	0.016750
16.166667	0.5	0.016500
16.175000	0.5	0.016125
16.183333	0.5	0.015875
16.191667	0.5	0.015250
16.200000	0.5	0.015000
16.208333	0.5	0.015250
16.216667	0.5	0.015375
16.225000	0.5	0.015250
16.233333	0.5	0.015000
16.241667	0.5	0.014750
16.250000	0.5	0.014625
16.258333	0.5	0.014375
16.266667	0.5	0.014250
16.275000	0.5	0.014500
16.283333	0.5	0.014500
16.291667	0.5	0.014125
16.300000	0.5	0.014125
16.308333	0.5	0.013875
16.316667	0.5	0.013500
16.325000	0.5	0.013000
16.333333	0.5	0.012125
16.341667	0.5	0.011250
16.350000	0.5	0.010750
16.358333	0.5	0.010125
16.366667	0.5	0.009500
16.375000	0.5	0.009250
16.383333	0.5	0.008750
16.391667	0.5	0.008375
16.400000	0.5	0.008250
16.408333	0.5	0.008375
16.416667	0.5	0.007875
16.425000	0.5	0.007375
16.433333	0.5	0.007125
16.441667	0.5	0.007125
16.450000	0.5	0.007625
16.458333	0.5	0.008125
16.466667	0.5	0.008000
16.475000	0.5	0.007500
16.483333	0.5	0.007250
16.491667	0.5	0.007375
16.500000	0.5	0.007000
16.508333	0.5	0.007000
16.516667	0.5	0.006625
16.525000	0.5	0.006500
16.533333	0.5	0.006250
16.541667	0.5	0.005875
16.550000	0.5	0.005500
16.558333	0.5	0.005375
16.566667	0.5	0.005500
16.575000	0.5	0.005375
16.583333	0.5	0.005125
16.591667	0.5	0.004750
16.600000	0.5	0.004625
16.608333	0.5	0.004250
16.616667	0.5	0.004375
16.625000	0.5	0.003750
16.633333	0.5	0.003375
16.641667	0.5	0.003250
16.650000	0.5	0.003375
16.658333	0.5	0.003500
16.666667	0.5	0.003500
16.675000	0.5	0.003500
16.683333	0.5	0.003625
16.691667	0.5	0.003750
16.700000	0.5	0.004250
16.708333	0.5	0.004125
16.716667	0.5	0.004500
16.725000	0.5	0.004750
16.733333	0.5	0.005000
16.741667	0.5	0.005000
16.750000	0.5	0.005000
16.758333	0.5	0.004750
16.766667	0.5	0.004375
16.775000	0.5	0.004125
16.783333	0.5	0.004500
16.791667	0.5	0.004625
16.800000	0.5	0.005000
16.808333	0.5	0.004875
16.816667	0.5	0.004750
16.825000	0.5	0.005000
16.833333	0.5	0.005375
16.841667	0.5	0.005750
16.850000	0.5	0.005875
16.858333	0.5	0.006750
16.866667	0.5	0.007625
16.875000	0.5	0.008625
16.883333	0.5	0.009500
16.891667	0.5	0.010375
16.900000	0.5	0.011000
16.908333	0.5	0.011625
16.916667	0.5	0.011875
16.925000	0.5	0.012250
16.933333	0.5	0.012000
16.941667	0.5	0.012250
16.950000	0.5	0.012375
16.958333	0.5	0.012375
16.966667	0.5	0.012125
16.975000	0.5	0.012250
16.983333	0.5	0.012250
16.991667	0.5	0.012375
17.000000	0.5	0.012750
17.008333	0.5	0.013000
17.016667	0.5	0.012875
17.025000	0.5	0.012750
17.033333	0.5	0.012750
17.041667	0.5	0.013000
17.050000	0.5	0.013125
17.058333	0.5	0.012875
17.066667	0.5	0.012625
17.075000	0.5	0.012375
17.083333	0.5	0.011875
17.091667	0.5	0.010875
17.100000	0.5	0.010125
17.108333	0.5	0.009250
17.116667	0.5	0.008250
17.125000	0.5	0.007000
17.133333	0.5	0.006125
17.141667	0.5	0.004375
17.150000	0.5	0.002500
17.158333	0.5	0.001125
17.166667	0.5	-0.000625
17.175000	0.5	-0.003125
17.183333	0.5	-0.006375
17.191667	0.5	-0.009125
17.200000	0.5	-0.012375
17.208333	0.5	-0.016000
17.216667	0.5	-0.019250
17.225000	0.5	-0.022625
17.233333	0.5	-0.026500
17.241667	0.5	-0.030500
17.250000	0.5	-0.034375
17.258333	0.5	-0.038500
17.266667	0.5	-0.042500
17.275000	0.5	-0.046625
17.283333	0.5	-0.051125
17.291667	0.5	-0.054500
17.300000	0.5	-0.058000
17.308333	0.5	-0.061625
17.316667	0.5	-0.064750
17.325000	0.5	-0.067750
17.333333	0.5	-0.070625
17.341667	0.5	-0.073375
17.350000	0.5	-0.076250
17.358333	0.5	-0.078375
17.366667	0.5	-0.080375
17.375000	0.5	-0.081000
17.383333	0.5	-0.081250
17.391667	0.5	-0.081500
17.400000	0.5	-0.081375
17.408333	0.5	-0.080750
17.416667	0.5	-0.079250
17.425000	0.5	-0.077500
17.433333	0.5	-0.075500
17.441667	0.5	-0.072875
17.450000	0.5	-0.070250
17.458333	0.5	-0.067750
17.466667	0.5	-0.064625
17.475000	0.5	-0.061125
17.483333	0.5	-0.057500
17.491667	0.5	-0.054000
17.500000	0.5	-0.050500
17.508333	0.5	-0.047000
17.516667	0.5	-0.043625
17.525000	0.5	-0.040500
17.533333	0.5	-0.037000
17.541667	0.5	-0.033500
17.550000	0.5	-0.030375
17.558333	0.5	-0.027250
17.566667	0.5	-0.023500
17.575000	0.5	-0.020375
17.583333	0.5	-0.017875
17.591667	0.5	-0.015625
17.600000	0.5	-0.013250
17.608333	0.5	-0.011375
17.616667	0.5	-0.010125
17.625000	0.5	-0.008750
17.633333	0.5	-0.007250
17.641667	0.5	-0.005750
17.650000	0.5	-0.003875
17.658333	0.5	-0.003000
17.666667	0.5	-0.002125
17.675000	0.5	-0.001250
17.683333	0.5	-0.000250
17.691667	0.5	0.000250
17.700000	0.5	0.001125
17.708333	0.5	0.001875
17.716667	0.5	0.003000
17.725000	0.5	0.003375
17.733333	0.5	0.003500
17.741667	0.5	0.003250
17.750000	0.5	0.003750
17.758333	0.5	0.003875
17.766667	0.5	0.004000
17.775000	0.5	0.004000
17.783333	0.5	0.004000
17.791667	0.5	0.003500
17.800000	0.5	0.003375
17.808333	0.5	0.003250
17.816667	0.5	0.003375
17.825000	0.5	0.002875
17.833333	0.5	0.002250
17.841667	0.5	0.002250
17.850000	0.5	0.002500
17.858333	0.5	0.002500
17.866667	0.5	0.002125
17.875000	0.5	0.001875
17.883333	0.5	0.002000
17.891667	0.5	0.002125
17.900000	0.5	0.001875
17.908333	0.5	0.001750
17.916667	0.5	0.001625
17.925000	0.5	0.001750
17.933333	0.5	0.001750
17.941667	0.5	0.001625
17.950000	0.5	0.002000
17.958333	0.5	0.002375
17.966667	0.5	0.002250
17.975000	0.5	0.002375
17.983333	0.5	0.002500
17.991667	0.5	0.002250
18.000000	0.5	0.002000
18.008333	0.5	0.001375
18.016667	0.5	0.001125
18.025000	0.5	0.000625
18.033333	0.5	-0.000500
18.041667	0.5	-0.001125
18.050000	0.5	-0.001500
18.058333	0.5	-0.001750
18.066667	0.5	-0.001750
18.075000	0.5	-0.002000
18.083333	0.5	-0.002250
18.091667	0.5	-0.002500
18.100000	0.5	-0.002875
18.108333	0.5	-0.003375
18.116667	0.5	-0.003375
18.125000	0.5	-0.003750
18.133333	0.5	-0.004000
18.141667	0.5	-0.003750
18.150000	0.5	-0.003625
18.158333	0.5	-0.003375
18.166667	0.5	-0.003250
18.175000	0.5	-0.003625
18.183333	0.5	-0.004375
18.191667	0.5	-0.004625
18.200000	0.5	-0.005375
18.208333	0.5	-0.005875
18.216667	0.5	-0.006000
18.225000	0.5	-0.006500
18.233333	0.5	-0.007750
18.241667	0.5	-0.008375
18.250000	0.5	-0.009375
18.258333	0.5	-0.010375
18.266667	0.5	-0.011125
18.275000	0.5	-0.012000
18.283333	0.5	-0.013125
18.291667	0.5	-0.013875
18.300000	0.5	-0.014750
18.308333	0.5	-0.016125
18.316667	0.5	-0.017125
18.325000	0.5	-0.018375
18.333333	0.5	-0.019500
18.341667	0.5	-0.020875
18.350000	0.5	-0.022000
18.358333	0.5	-0.023125
18.366667	0.5	-0.024500
18.375000	0.5	-0.025625
18.383333	0.5	-0.027000
18.391667	0.5	-0.028000
18.400000	0.5	-0.028750
18.408333	0.5	-0.029875
18.416667	0.5	-0.030625
18.425000	0.5	-0.030875
18.433333	0.5	-0.031750
18.441667	0.5	-0.032500
18.450000	0.5	-0.032875
18.458333	0.5	-0.033500
18.466667	0.5	-0.033875
18.475000	0.5	-0.034125
18.483333	0.5	-0.034375
18.491667	0.5	-0.034250
18.500000	0.5	-0.034250
18.508333	0.5	-0.034000
18.516667	0.5	-0.033625
18.525000	0.5	-0.033250
18.533333	0.5	-0.032625
18.541667	0.5	-0.031875
18.550000	0.5	-0.031375
18.558333	0.5	-0.030625
18.566667	0.5	-0.030000
18.575000	0.5	-0.029625
18.583333	0.5	-0.028750
18.591667	0.5	-0.027625
18.600000	0.5	-0.026750
18.608333	0.5	-0.026000
18.616667	0.5	-0.025250
18.625000	0.5	-0.024000
18.633333	0.5	-0.022875
18.641667	0.5	-0.021875
18.650000	0.5	-0.021125
18.658333	0.5	-0.020125
18.666667	0.5	-0.019500
18.675000	0.5	-0.019375
18.683333	0.5	-0.019000
18.691667	0.5	-0.018625
18.700000	0.5	-0.018375
18.708333	0.5	-0.017750
18.716667	0.5	-0.017125
18.725000	0.5	-0.016875
18.733333	0.5	-0.016375
18.741667	0.5	-0.016000
18.750000	0.5	-0.015875
18.758333	0.5	-0.015625
18.766667	0.5	-0.015625
18.775000	0.5	-0.015000
18.783333	0.5	-0.014500
18.791667	0.5	-0.014375
18.800000	0.5	-0.014000
18.808333	0.5	-0.013750
18.816667	0.5	-0.013875
18.825000	0.5	-0.013000
18.833333	0.5	-0.012625
18.841667	0.5	-0.012750
18.850000	0.5	-0.012875
18.858333	0.5	-0.012750
18.866667	0.5	-0.012875
18.875000	0.5	-0.012875
18.883333	0.5	-0.013125
18.891667	0.5	-0.013375
18.900000	0.5	-0.013250
18.908333	0.5	-0.013125
18.916667	0.5	-0.013000
18.925000	0.5	-0.013250
18.933333	0.5	-0.013250
18.941667	0.5	-0.013625
18.950000	0.5	-0.014000
18.958333	0.5	-0.014000
18.966667	0.5	-0.013875
18.975000	0.5	-0.014250
18.983333	0.5	-0.014250
18.991667	0.5	-0.014500
19.000000	0.5	-0.015000
19.008333	0.5	-0.015250
19.016667	0.5	-0.015125
19.025000	0.5	-0.015250
19.033333	0.5	-0.015625
19.041667	0.5	-0.015750
19.050000	0.5	-0.015625
19.058333	0.5	-0.015625
19.066667	0.5	-0.015500
19.075000	0.5	-0.015750
19.083333	0.5	-0.015500
19.091667	0.5	-0.015750
19.100000	0.5	-0.016000
19.108333	0.5	-0.016250
19.116667	0.5	-0.016625
19.125000	0.5	-0.017000
19.133333	0.5	-0.018375
19.141667	0.5	-0.019375
19.150000	0.5	-0.019875
19.158333	0.5	-0.020125
19.166667	0.5	-0.020500
19.175000	0.5	-0.020875
19.183333	0.5	-0.021375
19.191667	0.5	-0.021000
19.200000	0.5	-0.021250
19.208333	0.5	-0.021500
19.216667	0.5	-0.022250
19.225000	0.5	-0.022125
19.233333	0.5	-0.021750
19.241667	0.5	-0.021500
19.250000	0.5	-0.021250
19.258333	0.5	-0.021125
19.266667	0.5	-0.021250
19.275000	0.5	-0.021250
19.283333	0.5	-0.021000
19.291667	0.5	-0.020625
19.300000	0.5	-0.020500
19.308333	0.5	-0.020875
19.316667	0.5	-0.021000
19.325000	0.5	-0.021375
19.333333	0.5	-0.020875
19.341667	0.5	-0.020500
19.350000	0.5	-0.020375
19.358333	0.5	-0.020125
19.366667	0.5	-0.020250
19.375000	0.5	-0.020125
19.383333	0.5	-0.020250
19.391667	0.5	-0.020375
19.400000	0.5	-0.021000
19.408333	0.5	-0.021125
19.416667	0.5	-0.021375
19.425000	0.5	-0.021500
19.433333	0.5	-0.021375
19.441667	0.5	-0.021250
19.450000	0.5	-0.021125
19.458333	0.5	-0.021000
19.466667	0.5	-0.020500
19.475000	0.5	-0.020750
19.483333	0.5	-0.020875
19.491667	0.5	-0.020375
19.500000	0.5	-0.020125
19.508333	0.5	-0.020250
19.516667	0.5	-0.020375
19.525000	0.5	-0.021000
19.533333	0.5	-0.021250
19.541667	0.5	-0.022000
19.550000	0.5	-0.023000
19.558333	0.5	-0.023375
19.566667	0.5	-0.023875
19.575000	0.5	-0.024375
19.583333	0.5	-0.024750
19.591667	0.5	-0.025000
19.600000	0.5	-0.025500
19.608333	0.5	-0.025875
19.616667	0.5	-0.026625
19.625000	0.5	-0.027375
19.633333	0.5	-0.027750
19.641667	0.5	-0.027750
19.650000	0.5	-0.028000
19.658333	0.5	-0.027875
19.666667	0.5	-0.027750
19.675000	0.5	-0.027750
19.683333	0.5	-0.028125
19.691667	0.5	-0.028500
19.700000	0.5	-0.028500
19.708333	0.5	-0.029375
19.716667	0.5	-0.029875
19.725000	0.5	-0.030000
19.733333	0.5	-0.030250
19.741667	0.5	-0.030500
19.750000	0.5	-0.030875
19.758333	0.5	-0.031250
19.766667	0.5	-0.031750
19.775000	0.5	-0.032125
19.783333	0.5	-0.032375
19.791667	0.5	-0.032375
19.800000	0.5	-0.032875
19.808333	0.5	-0.033250
19.816667	0.5	-0.033500
19.825000	0.5	-0.034000
19.833333	0.5	-0.034625
19.841667	0.5	-0.034750
19.850000	0.5	-0.035125
19.858333	0.5	-0.035375
19.866667	0.5	-0.035375
19.875000	0.5	-0.035625
19.883333	0.5	-0.035500
19.891667	0.5	-0.035500
19.900000	0.5	-0.035750
19.908333	0.5	-0.036250
19.916667	0.5	-0.036125
19.925000	0.5	-0.036125
19.933333	0.5	-0.036000
19.941667	0.5	-0.036125
19.950000	0.5	-0.035875
19.958333	0.5	-0.036000
19.966667	0.5	-0.036125
19.975000	0.5	-0.036250
19.983333	0.5	-0.036750
19.991667	0.5	-0.037375
20.000000	0.5	-0.037625
20.008333	0.5	-0.038000
20.016667	0.5	-0.038250
20.025000	0.5	-0.038125
20.033333	0.5	-0.038500
20.041667	0.5	-0.038500
20.050000	0.5	-0.038250
20.058333	0.5	-0.037875
20.066667	0.5	-0.038000
20.075000	0.5	-0.037750
20.083333	0.5	-0.037250
20.091667	0.5	-0.036875
20.100000	0.5	-0.036500
20.108333	0.5	-0.036375
20.116667	0.5	-0.036375
20.125000	0.5	-0.036500
20.133333	0.5	-0.036125
20.141667	0.5	-0.036000
20.150000	0.5	-0.035875
20.158333	0.5	-0.035750
20.166667	0.5	-0.035750
20.175000	0.5	-0.035750
20.183333	0.5	-0.035500
20.191667	0.5	-0.035375
20.200000	0.5	-0.035500
20.208333	0.5	-0.035000
20.216667	0.5	-0.034875
20.225000	0.5	-0.034750
20.233333	0.5	-0.034625
20.241667	0.5	-0.034500
20.250000	0.5	-0.034125
20.258333	0.5	-0.033625
20.266667	0.5	-0.033125
20.275000	0.5	-0.032750
20.283333	0.5	-0.032250
20.291667	0.5	-0.032500
20.300000	0.5	-0.032000
20.308333	0.5	-0.031500
20.316667	0.5	-0.031250
20.325000	0.5	-0.030875
20.333333	0.5	-0.030875
20.341667	0.5	-0.030250
20.350000	0.5	-0.030125
20.358333	0.5	-0.029625
20.366667	0.5	-0.029375
20.375000	0.5	-0.029625
20.383333	0.5	-0.029250
20.391667	0.5	-0.029875
20.400000	0.5	-0.030000
20.408333	0.5	-0.030000
20.416667	0.5	-0.030000
20.425000	0.5	-0.029750
20.433333	0.5	-0.028875
20.441667	0.5	-0.028375
20.450000	0.5	-0.027875
20.458333	0.5	-0.027625
20.466667	0.5	-0.027375
20.475000	0.5	-0.026625
20.483333	0.5	-0.025875
20.491667	0.5	-0.025125
20.500000	0.5	-0.023750
20.508333	0.5	-0.022625
20.516667	0.5	-0.021125
20.525000	0.5	-0.019875
20.533333	0.5	-0.018875
20.541667	0.5	-0.018000
20.550000	0.5	-0.016750
20.558333	0.5	-0.015375
20.566667	0.5	-0.014250
20.575000	0.5	-0.013375
20.583333	0.5	-0.012375
20.591667	0.5	-0.011375
20.600000	0.5	-0.010125
20.608333	0.5	-0.009250
20.616667	0.5	-0.008000
20.625000	0.5	-0.007125
20.633333	0.5	-0.005875
20.641667	0.5	-0.004250
20.650000	0.5	-0.002875
20.658333	0.5	-0.001625
20.666667	0.5	0.000000
20.675000	0.5	0.001000
20.683333	0.5	0.002250
20.691667	0.5	0.003375
20.700000	0.5	0.004500
20.708333	0.5	0.005375
20.716667	0.5	0.006625
20.725000	0.5	0.007375
20.733333	0.5	0.008000
20.741667	0.5	0.008750
20.750000	0.5	0.008750
20.758333	0.5	0.008875
20.766667	0.5	0.009000
20.775000	0.5	0.009125
20.783333	0.5	0.009250
20.791667	0.5	0.009000
20.800000	0.5	0.008500
20.808333	0.5	0.007625
20.816667	0.5	0.006500
20.825000	0.5	0.005500
20.833333	0.5	0.004250
20.841667	0.5	0.002750
20.850000	0.5	0.001750
20.858333	0.5	0.000500
20.866667	0.5	-0.000250
20.875000	0.5	-0.001125
20.883333	0.5	-0.002500
20.891667	0.5	-0.004250
20.900000	0.5	-0.005375
20.908333	0.5	-0.005750
20.916667	0.5	-0.006375
20.925000	0.5	-0.007250
20.933333	0.5	-0.008125
20.941667	0.5	-0.008875
20.950000	0.5	-0.010000
20.958333	0.5	-0.011125
20.966667	0.5	-0.012250
20.975000	0.5	-0.013125
20.983333	0.5	-0.013875
20.991667	0.5	-0.015000
21.000000	0.5	-0.015625
21.008333	0.5	-0.016375
21.016667	0.5	-0.017000
21.025000	0.5	-0.017250
21.033333	0.5	-0.017750
21.041667	0.5	-0.018250
21.050000	0.5	-0.018875
21.058333	0.5	-0.019375
21.066667	0.5	-0.019750
21.075000	0.5	-0.020000
21.083333	0.5	-0.020500
21.091667	0.5	-0.020375
21.100000	0.5	-0.020500
21.108333	0.5	-0.021250
21.116667	0.5	-0.021125
21.125000	0.5	-0.020875
21.133333	0.5	-0.020250
21.141667	0.5	-0.020250
21.150000	0.5	-0.020125
21.158333	0.5	-0.020250
21.166667	0.5	-0.020375
21.175000	0.5	-0.020750
21.183333	0.5	-0.020125
21.191667	0.5	-0.019500
21.200000	0.5	-0.019250
21.208333	0.5	-0.019125
21.216667	0.5	-0.019250
21.225000	0.5	-0.019500
21.233333	0.5	-0.019375
21.241667	0.5	-0.019500
21.250000	0.5	-0.019625
21.258333	0.5	-0.019875
21.266667	0.5	-0.019625
21.275000	0.5	-0.019875
21.283333	0.5	-0.019625
21.291667	0.5	-0.019625
21.300000	0.5	-0.019500
21.308333	0.5	-0.019250
21.316667	0.5	-0.019625
21.325000	0.5	-0.018625
21.333333	0.5	-0.018125
21.341667	0.5	-0.017500
21.350000	0.5	-0.017375
21.358333	0.5	-0.017250
21.366667	0.5	-0.016875
21.375000	0.5	-0.016625
21.383333	0.5	-0.016125
21.391667	0.5	-0.015375
21.400000	0.5	-0.015375
21.408333	0.5	-0.015375
21.416667	0.5	-0.015250
21.425000	0.5	-0.015125
21.433333	0.5	-0.015250
21.441667	0.5	-0.015500
21.450000	0.5	-0.015375
21.458333	0.5	-0.015125
21.466667	0.5	-0.014625
21.475000	0.5	-0.014125
21.483333	0.5	-0.013750
21.491667	0.5	-0.013625
21.500000	0.5	-0.013375
21.508333	0.5	-0.013000
21.516667	0.5	-0.013000
21.525000	0.5	-0.013250
21.533333	0.5	-0.012875
21.541667	0.5	-0.012500
21.550000	0.5	-0.012500
21.558333	0.5	-0.012500
21.566667	0.5	-0.012375
21.575000	0.5	-0.011875
21.583333	0.5	-0.012000
21.591667	0.5	-0.011625
21.600000	0.5	-0.011000
21.608333	0.5	-0.011375
21.616667	0.5	-0.011375
21.625000	0.5	-0.011125
21.633333	0.5	-0.011375
21.641667	0.5	-0.012250
21.650000	0.5	-0.013250
21.658333	0.5	-0.014000
21.666667	0.5	-0.014625
21.675000	0.5	-0.015250
21.683333	0.5	-0.015750
21.691667	0.5	-0.016750
21.700000	0.5	-0.017125
21.708333	0.5	-0.017250
21.716667	0.5	-0.017625
21.725000	0.5	-0.017750
21.733333	0.5	-0.017625
21.741667	0.5	-0.017750
21.750000	0.5	-0.017625
21.758333	0.5	-0.017250
21.766667	0.5	-0.017250
21.775000	0.5	-0.017750
21.783333	0.5	-0.017750
21.791667	0.5	-0.017625
21.800000	0.5	-0.018000
21.808333	0.5	-0.018250
21.816667	0.5	-0.018625
21.825000	0.5	-0.019000
21.833333	0.5	-0.019500
21.841667	0.5	-0.019750
21.850000	0.5	-0.020000
21.858333	0.5	-0.020000
21.866667	0.5	-0.020125
21.875000	0.5	-0.020125
21.883333	0.5	-0.020125
21.891667	0.5	-0.020375
21.900000	0.5	-0.020375
21.908333	0.5	-0.020625
21.916667	0.5	-0.020500
21.925000	0.5	-0.020250
21.933333	0.5	-0.020000
21.941667	0.5	-0.020000
21.950000	0.5	-0.020000
21.958333	0.5	-0.019625
21.966667	0.5	-0.019500
21.975000	0.5	-0.019125
21.983333	0.5	-0.018750
21.991667	0.5	-0.018500
22.000000	0.5	-0.018125
22.008333	0.5	-0.017500
22.016667	0.5	-0.016750
22.025000	0.5	-0.016375
22.033333	0.5	-0.016125
22.041667	0.5	-0.015875
22.050000	0.5	-0.016250
22.058333	0.5	-0.016125
22.066667	0.5	-0.016250
22.075000	0.5	-0.016875
22.083333	0.5	-0.017000
22.091667	0.5	-0.016750
22.100000	0.5	-0.016125
22.108333	0.5	-0.015750
22.116667	0.5	-0.015625
22.125000	0.5	-0.015625
22.133333	0.5	-0.015375
22.141667	0.5	-0.014500
22.150000	0.5	-0.014000
22.158333	0.5	-0.013250
22.166667	0.5	-0.012625
22.175000	0.5	-0.012500
22.183333	0.5	-0.011750
22.191667	0.5	-0.011125
22.200000	0.5	-0.010625
22.208333	0.5	-0.010625
22.216667	0.5	-0.009875
22.225000	0.5	-0.009500
22.233333	0.5	-0.009125
22.241667	0.5	-0.009000
22.250000	0.5	-0.008750
22.258333	0.5	-0.008625
22.266667	0.5	-0.008250
22.275000	0.5	-0.007625
22.283333	0.5	-0.007000
22.291667	0.5	-0.006625
22.300000	0.5	-0.006000
22.308333	0.5	-0.005750
22.316667	0.5	-0.005250
22.325000	0.5	-0.004500
22.333333	0.5	-0.004250
22.341667	0.5	-0.003750
22.350000	0.5	-0.002875
22.358333	0.5	-0.002750
22.366667	0.5	-0.001875
22.375000	0.5	-0.001250
22.383333	0.5	-0.000875
22.391667	0.5	-0.000500
22.400000	0.5	-0.000250
22.408333	0.5	0.000000
22.416667	0.5	0.000750
22.425000	0.5	0.001500
22.433333	0.5	0.002000
22.441667	0.5	0.002250
22.450000	0.5	0.002625
22.458333	0.5	0.002875
22.466667	0.5	0.002500
22.475000	0.5	0.002125
22.483333	0.5	0.002125
22.491667	0.5	0.002000
22.500000	0.5	0.002125
22.508333	0.5	0.002500
22.516667	0.5	0.002875
22.525000	0.5	0.003000
22.533333	0.5	0.003625
22.541667	0.5	0.003625
22.550000	0.5	0.003500
22.558333	0.5	0.003875
22.566667	0.5	0.004375
22.575000	0.5	0.005250
22.583333	0.5	0.005375
22.591667	0.5	0.005625
22.600000	0.5	0.005750
22.608333	0.5	0.005625
22.616667	0.5	0.005625
22.625000	0.5	0.005250
22.633333	0.5	0.005125
22.641667	0.5	0.004875
22.650000	0.5	0.004750
22.658333	0.5	0.004750
22.666667	0.5	0.005000
22.675000	0.5	0.004625
22.683333	0.5	0.004625
22.691667	0.5	0.004250
22.700000	0.5	0.004125
22.708333	0.5	0.003750
22.716667	0.5	0.003500
22.725000	0.5	0.003500
22.733333	0.5	0.003125
22.741667	0.5	0.003000
22.750000	0.5	0.002875
22.758333	0.5	0.002625
22.766667	0.5	0.002375
22.775000	0.5	0.002250
22.783333	0.5	0.002125
22.791667	0.5	0.002000
22.800000	0.5	0.001625
22.808333	0.5	0.001250
22.816667	0.5	0.000875
22.825000	0.5	0.000750
22.833333	0.5	0.000375
22.841667	0.5	0.000250
22.850000	0.5	0.000250
22.858333	0.5	0.000000
22.866667	0.5	0.000000
22.875000	0.5	-0.000500
22.883333	0.5	-0.001625
22.891667	0.5	-0.002375
22.900000	0.5	-0.002875
22.908333	0.5	-0.003375
22.916667	0.5	-0.003875
22.925000	0.5	-0.004375
22.933333	0.5	-0.004625
22.941667	0.5	-0.004875
22.950000	0.5	-0.005000
22.958333	0.5	-0.005000
22.966667	0.5	-0.005250
22.975000	0.5	-0.005375
22.983333	0.5	-0.004750
22.991667	0.5	-0.004000
23.000000	0.5	-0.003500
23.008333	0.5	-0.003250
23.016667	0.5	-0.003000
23.025000	0.5	-0.002625
23.033333	0.5	-0.002375
23.041667	0.5	-0.002375
23.050000	0.5	-0.002000
23.058333	0.5	-0.001875
23.066667	0.5	-0.001500
23.075000	0.5	-0.001000
23.083333	0.5	-0.001000
23.091667	0.5	-0.000625
23.100000	0.5	-0.000125
23.108333	0.5	0.000375
23.116667	0.5	0.000875
23.125000	0.5	0.001375
23.133333	0.5	0.002125
23.141667	0.5	0.002500
23.150000	0.5	0.003250
23.158333	0.5	0.003625
23.166667	0.5	0.004250
23.175000	0.5	0.005000
23.183333	0.5	0.006000
23.191667	0.5	0.006375
23.200000	0.5	0.006875
23.208333	0.5	0.007875
23.216667	0.5	0.008875
23.225000	0.5	0.009250
23.233333	0.5	0.010125
23.241667	0.5	0.011250
23.250000	0.5	0.011875
23.258333	0.5	0.012375
23.266667	0.5	0.012750
23.275000	0.5	0.013250
23.283333	0.5	0.013875
23.291667	0.5	0.014500
23.300000	0.5	0.014875
23.308333	0.5	0.015000
23.316667	0.5	0.014875
23.325000	0.5	0.014625
23.333333	0.5	0.014625
23.341667	0.5	0.014625
23.350000	0.5	0.014875
23.358333	0.5	0.015250
23.366667	0.5	0.015375
23.375000	0.5	0.015625
23.383333	0.5	0.015625
23.391667	0.5	0.015625
23.400000	0.5	0.016875
23.408333	0.5	0.017625
23.416667	0.5	0.018250
23.425000	0.5	0.018750
23.433333	0.5	0.018875
23.441667	0.5	0.019125
23.450000	0.5	0.019000
23.458333	0.5	0.019000
23.466667	0.5	0.019000
23.475000	0.5	0.019250
23.483333	0.5	0.019000
23.491667	0.5	0.018500
23.500000	0.5	0.018375
23.508333	0.5	0.018250
23.516667	0.5	0.018000
23.525000	0.5	0.017875
23.533333	0.5	0.017500
23.541667	0.5	0.016875
23.550000	0.5	0.016250
23.558333	0.5	0.016375
23.566667	0.5	0.016125
23.575000	0.5	0.015625
23.583333	0.5	0.015375
23.591667	0.5	0.015000
23.600000	0.5	0.014750
23.608333	0.5	0.014250
23.616667	0.5	0.013625
23.625000	0.5	0.013875
23.633333	0.5	0.013125
23.641667	0.5	0.013250
23.650000	0.5	0.012750
23.658333	0.5	0.012500
23.666667	0.5	0.012375
23.675000	0.5	0.011750
23.683333	0.5	0.011375
23.691667	0.5	0.011000
23.700000	0.5	0.010250
23.708333	0.5	0.009375
23.716667	0.5	0.007875
23.725000	0.5	0.006625
23.733333	0.5	0.005250
23.741667	0.5	0.004375
23.750000	0.5	0.003750
23.758333	0.5	0.002875
23.766667	0.5	0.002375
23.775000	0.5	0.001750
23.783333	0.5	0.001500
23.791667	0.5	0.000750
23.800000	0.5	0.000000
23.808333	0.5	-0.000375
23.816667	0.5	-0.000125
23.825000	0.5	0.000000
23.833333	0.5	-0.000500
23.841667	0.5	-0.000875
23.850000	0.5	-0.001250
23.858333	0.5	-0.001375
23.866667	0.5	-0.001250
23.875000	0.5	-0.002000
23.883333	0.5	-0.002250
23.891667	0.5	-0.002250
23.900000	0.5	-0.002375
23.908333	0.5	-0.002250
23.916667	0.5	-0.002375
23.925000	0.5	-0.002875
23.933333	0.5	-0.003500
23.941667	0.5	-0.004000
23.950000	0.5	-0.004625
23.958333	0.5	-0.005250
23.966667	0.5	-0.005375
23.975000	0.5	-0.005375
23.983333	0.5	-0.005125
23.991667	0.5	-0.005250
24.000000	0.5	-0.005625
24.008333	0.5	-0.005750
24.016667	0.5	-0.005875
24.025000	0.5	-0.006250
24.033333	0.5	-0.006375
24.041667	0.5	-0.006750
24.050000	0.5	-0.006875
24.058333	0.5	-0.006625
24.066667	0.5	-0.006875
24.075000	0.5	-0.007000
24.083333	0.5	-0.006375
24.091667	0.5	-0.006250
24.100000	0.5	-0.005750
24.108333	0.5	-0.006000
24.116667	0.5	-0.006125
24.125000	0.5	-0.006375
24.133333	0.5	-0.007000
24.141667	0.5	-0.007875
24.150000	0.5	-0.008500
24.158333	0.5	-0.008750
24.166667	0.5	-0.008875
24.175000	0.5	-0.008875
24.183333	0.5	-0.009125
24.191667	0.5	-0.009125
24.200000	0.5	-0.009000
24.208333	0.5	-0.008875
24.216667	0.5	-0.008375
24.225000	0.5	-0.008125
24.233333	0.5	-0.007250
24.241667	0.5	-0.006375
24.250000	0.5	-0.005750
24.258333	0.5	-0.005500
24.266667	0.5	-0.005375
24.275000	0.5	-0.004875
24.283333	0.5	-0.004500
24.291667	0.5	-0.004125
24.300000	0.5	-0.003875
24.308333	0.5	-0.003250
24.316667	0.5	-0.002750
24.325000	0.5	-0.002250
24.333333	0.5	-0.002125
24.341667	0.5	-0.001875
24.350000	0.5	-0.001500
24.358333	0.5	-0.001125
24.366667	0.5	-0.001125
24.375000	0.5	-0.000375
24.383333	0.5	-0.000250
24.391667	0.5	-0.000125
24.400000	0.5	0.000250
24.408333	0.5	0.000625
24.416667	0.5	0.001000
24.425000	0.5	0.001125
24.433333	0.5	0.001250
24.441667	0.5	0.001500
24.450000	0.5	0.001500
24.458333	0.5	0.001500
24.466667	0.5	0.001750
24.475000	0.5	0.002125
24.483333	0.5	0.002125
24.491667	0.5	0.002250
24.500000	0.5	0.001875
24.508333	0.5	0.001750
24.516667	0.5	0.002125
24.525000	0.5	0.002375
24.533333	0.5	0.001875
24.541667	0.5	0.001375
24.550000	0.5	0.000625
24.558333	0.5	-0.000125
24.566667	0.5	-0.001000
24.575000	0.5	-0.001625
24.583333	0.5	-0.002250
24.591667	0.5	-0.002875
24.600000	0.5	-0.003500
24.608333	0.5	-0.003625
24.616667	0.5	-0.004000
24.625000	0.5	-0.004125
24.633333	0.5	-0.004375
24.641667	0.5	-0.004375
24.650000	0.5	-0.003750
24.658333	0.5	-0.003125
24.666667	0.5	-0.002875
24.675000	0.5	-0.002875
24.683333	0.5	-0.002375
24.691667	0.5	-0.002250
24.700000	0.5	-0.002375
24.708333	0.5	-0.002625
24.716667	0.5	-0.002500
24.725000	0.5	-0.002250
24.733333	0.5	-0.002500
24.741667	0.5	-0.002375
24.750000	0.5	-0.002625
24.758333	0.5	-0.003000
24.766667	0.5	-0.003375
24.775000	0.5	-0.003500
24.783333	0.5	-0.003375
24.791667	0.5	-0.003375
24.800000	0.5	-0.003125
24.808333	0.5	-0.003000
24.816667	0.5	-0.002875
24.825000	0.5	-0.003125
24.833333	0.5	-0.003375
24.841667	0.5	-0.003750
24.850000	0.5	-0.004000
24.858333	0.5	-0.004125
24.866667	0.5	-0.004250
24.875000	0.5	-0.004000
24.883333	0.5	-0.003375
24.891667	0.5	-0.003125
24.900000	0.5	-0.002750
24.908333	0.5	-0.002375
24.916667	0.5	-0.002500
24.925000	0.5	-0.002500
24.933333	0.5	-0.002250
24.941667	0.5	-0.002000
24.950000	0.5	-0.001875
24.958333	0.5	-0.002125
24.966667	0.5	-0.002625
24.975000	0.5	-0.002875
24.983333	0.5	-0.003625
24.991667	0.5	-0.003875
25.000000	0.5	-0.004000
