# Supplementary material for: Dynamic character displacement among a pair of bacterial phyllosphere commensals in situ
Source: Nat Commun. 2022 May 20;13:2836. doi: 10.1038/s41467-022-30469-3 (PMC9123166; doi:10.1038/s41467-022-30469-3)
Supplement: Supplementary file 11 — Source Data [file 41467_2022_30469_MOESM11_ESM.zip › Source Data/Supplementary Figure 5/Glucose+Galactose t2 b.txt]

File Path	chrom://marshall/Chromeleon7/HPLC_Ultimate_3000/Users/helucas/20200720_OrganicAcids_CCR_L257.seq/805.smp/RI_1.channel/RI_1.chm
Channel	RI_1

Injection Information:
Data Vault	Chromeleon7
Injection	GG_t2_b_II
Injection Number	161
Position	GE1
Comment	
Processing Method	Quantitative
Instrument Method	20200525_Rezex_ROA_OrganicAcid_600uL_2500uM_H2SO4_50A_50D
Type	Unknown
Status	Finished
Injection Date	7/23/2020
Injection Time	5:57:45 PM
Injection Volume (µl)	10.000
Dilution Factor	1.0000
Weight	1.0000

Chromatogram Data Information:
Time Min. (min)	0.000000
Time Max. (min)	25.000000
Data Points	3001
Detector	RI
Generating Data System	Chromeleon 7.2.5.9507
Exporting Data System	Chromeleon 7.2.8.0
Operator	Instrument Controller
Signal Quantity	Refractive 
Signal Unit	µRIU
Signal Min.	-2.726625
Signal Max.	24.326125
Channel	RI_1
Driver Name	RID520Driver.dll
Channel Type	Evaluation
Min. Step (s)	0.5
Max. Step (s)	0.5
Average Step (s)	0.5

Signal Parameter Information:
Signal Info	

Chromatogram Data:
Time (min)	Step (s)	Value (µRIU)
0.000000	n.a.	-0.005250
0.008333	0.5	-0.006375
0.016667	0.5	-0.006875
0.025000	0.5	-0.007750
0.033333	0.5	-0.008375
0.041667	0.5	-0.008750
0.050000	0.5	-0.009125
0.058333	0.5	-0.009250
0.066667	0.5	-0.009750
0.075000	0.5	-0.010250
0.083333	0.5	-0.010750
0.091667	0.5	-0.011000
0.100000	0.5	-0.011250
0.108333	0.5	-0.011000
0.116667	0.5	-0.010375
0.125000	0.5	-0.010250
0.133333	0.5	-0.010000
0.141667	0.5	-0.009625
0.150000	0.5	-0.009750
0.158333	0.5	-0.010125
0.166667	0.5	-0.010250
0.175000	0.5	-0.010500
0.183333	0.5	-0.010500
0.191667	0.5	-0.010500
0.200000	0.5	-0.010375
0.208333	0.5	-0.010750
0.216667	0.5	-0.010875
0.225000	0.5	-0.010500
0.233333	0.5	-0.010375
0.241667	0.5	-0.010500
0.250000	0.5	-0.010625
0.258333	0.5	-0.010500
0.266667	0.5	-0.010750
0.275000	0.5	-0.010625
0.283333	0.5	-0.010500
0.291667	0.5	-0.010375
0.300000	0.5	-0.010125
0.308333	0.5	-0.010250
0.316667	0.5	-0.010750
0.325000	0.5	-0.010750
0.333333	0.5	-0.011000
0.341667	0.5	-0.010875
0.350000	0.5	-0.011125
0.358333	0.5	-0.011125
0.366667	0.5	-0.011500
0.375000	0.5	-0.011250
0.383333	0.5	-0.011250
0.391667	0.5	-0.011125
0.400000	0.5	-0.011000
0.408333	0.5	-0.010750
0.416667	0.5	-0.010625
0.425000	0.5	-0.011000
0.433333	0.5	-0.011500
0.441667	0.5	-0.011625
0.450000	0.5	-0.012125
0.458333	0.5	-0.012500
0.466667	0.5	-0.012750
0.475000	0.5	-0.012625
0.483333	0.5	-0.013125
0.491667	0.5	-0.013250
0.500000	0.5	-0.013250
0.508333	0.5	-0.013125
0.516667	0.5	-0.013000
0.525000	0.5	-0.012625
0.533333	0.5	-0.012250
0.541667	0.5	-0.012000
0.550000	0.5	-0.011500
0.558333	0.5	-0.011250
0.566667	0.5	-0.010625
0.575000	0.5	-0.010250
0.583333	0.5	-0.010250
0.591667	0.5	-0.010625
0.600000	0.5	-0.010375
0.608333	0.5	-0.010250
0.616667	0.5	-0.010625
0.625000	0.5	-0.010750
0.633333	0.5	-0.010625
0.641667	0.5	-0.010000
0.650000	0.5	-0.010125
0.658333	0.5	-0.010000
0.666667	0.5	-0.009875
0.675000	0.5	-0.009625
0.683333	0.5	-0.009500
0.691667	0.5	-0.009375
0.700000	0.5	-0.009500
0.708333	0.5	-0.009625
0.716667	0.5	-0.009500
0.725000	0.5	-0.009375
0.733333	0.5	-0.009250
0.741667	0.5	-0.009250
0.750000	0.5	-0.009000
0.758333	0.5	-0.008500
0.766667	0.5	-0.008500
0.775000	0.5	-0.008375
0.783333	0.5	-0.008500
0.791667	0.5	-0.008250
0.800000	0.5	-0.008125
0.808333	0.5	-0.008000
0.816667	0.5	-0.008000
0.825000	0.5	-0.008375
0.833333	0.5	-0.008500
0.841667	0.5	-0.009125
0.850000	0.5	-0.009500
0.858333	0.5	-0.009625
0.866667	0.5	-0.009750
0.875000	0.5	-0.010000
0.883333	0.5	-0.009875
0.891667	0.5	-0.009875
0.900000	0.5	-0.010000
0.908333	0.5	-0.009750
0.916667	0.5	-0.009500
0.925000	0.5	-0.009000
0.933333	0.5	-0.009000
0.941667	0.5	-0.009125
0.950000	0.5	-0.008875
0.958333	0.5	-0.008750
0.966667	0.5	-0.008500
0.975000	0.5	-0.008375
0.983333	0.5	-0.008375
0.991667	0.5	-0.008000
1.000000	0.5	-0.008000
1.008333	0.5	-0.007500
1.016667	0.5	-0.006875
1.025000	0.5	-0.006125
1.033333	0.5	-0.005875
1.041667	0.5	-0.005750
1.050000	0.5	-0.005750
1.058333	0.5	-0.005375
1.066667	0.5	-0.004750
1.075000	0.5	-0.004375
1.083333	0.5	-0.004250
1.091667	0.5	-0.003750
1.100000	0.5	-0.003375
1.108333	0.5	-0.003250
1.116667	0.5	-0.003000
1.125000	0.5	-0.002500
1.133333	0.5	-0.002375
1.141667	0.5	-0.002250
1.150000	0.5	-0.002250
1.158333	0.5	-0.002000
1.166667	0.5	-0.001500
1.175000	0.5	-0.000875
1.183333	0.5	0.000000
1.191667	0.5	0.000500
1.200000	0.5	0.001000
1.208333	0.5	0.001375
1.216667	0.5	0.002000
1.225000	0.5	0.002500
1.233333	0.5	0.003000
1.241667	0.5	0.003500
1.250000	0.5	0.003625
1.258333	0.5	0.003375
1.266667	0.5	0.002875
1.275000	0.5	0.002750
1.283333	0.5	0.002375
1.291667	0.5	0.003000
1.300000	0.5	0.003375
1.308333	0.5	0.003500
1.316667	0.5	0.003875
1.325000	0.5	0.004500
1.333333	0.5	0.005125
1.341667	0.5	0.006000
1.350000	0.5	0.006500
1.358333	0.5	0.007375
1.366667	0.5	0.008500
1.375000	0.5	0.009125
1.383333	0.5	0.010125
1.391667	0.5	0.011000
1.400000	0.5	0.011500
1.408333	0.5	0.012125
1.416667	0.5	0.012750
1.425000	0.5	0.013500
1.433333	0.5	0.014000
1.441667	0.5	0.014250
1.450000	0.5	0.014875
1.458333	0.5	0.015625
1.466667	0.5	0.016125
1.475000	0.5	0.016750
1.483333	0.5	0.017000
1.491667	0.5	0.017000
1.500000	0.5	0.017375
1.508333	0.5	0.017875
1.516667	0.5	0.018000
1.525000	0.5	0.018000
1.533333	0.5	0.018500
1.541667	0.5	0.018750
1.550000	0.5	0.019125
1.558333	0.5	0.019375
1.566667	0.5	0.019375
1.575000	0.5	0.019000
1.583333	0.5	0.019000
1.591667	0.5	0.019250
1.600000	0.5	0.019500
1.608333	0.5	0.019750
1.616667	0.5	0.019750
1.625000	0.5	0.019875
1.633333	0.5	0.019500
1.641667	0.5	0.019375
1.650000	0.5	0.019000
1.658333	0.5	0.018500
1.666667	0.5	0.018125
1.675000	0.5	0.017250
1.683333	0.5	0.016625
1.691667	0.5	0.016250
1.700000	0.5	0.016250
1.708333	0.5	0.016375
1.716667	0.5	0.015875
1.725000	0.5	0.015500
1.733333	0.5	0.015125
1.741667	0.5	0.014500
1.750000	0.5	0.014000
1.758333	0.5	0.013875
1.766667	0.5	0.013875
1.775000	0.5	0.014375
1.783333	0.5	0.014500
1.791667	0.5	0.014375
1.800000	0.5	0.014000
1.808333	0.5	0.014000
1.816667	0.5	0.014375
1.825000	0.5	0.014375
1.833333	0.5	0.014750
1.841667	0.5	0.014750
1.850000	0.5	0.014625
1.858333	0.5	0.014250
1.866667	0.5	0.014000
1.875000	0.5	0.013750
1.883333	0.5	0.013875
1.891667	0.5	0.013500
1.900000	0.5	0.013125
1.908333	0.5	0.013125
1.916667	0.5	0.013000
1.925000	0.5	0.013000
1.933333	0.5	0.013250
1.941667	0.5	0.013500
1.950000	0.5	0.013375
1.958333	0.5	0.013000
1.966667	0.5	0.013375
1.975000	0.5	0.014250
1.983333	0.5	0.014625
1.991667	0.5	0.014625
2.000000	0.5	0.014875
2.008333	0.5	0.014875
2.016667	0.5	0.014750
2.025000	0.5	0.014875
2.033333	0.5	0.015375
2.041667	0.5	0.015625
2.050000	0.5	0.015750
2.058333	0.5	0.015750
2.066667	0.5	0.015875
2.075000	0.5	0.016250
2.083333	0.5	0.016250
2.091667	0.5	0.015125
2.100000	0.5	0.014375
2.108333	0.5	0.013750
2.116667	0.5	0.013000
2.125000	0.5	0.012500
2.133333	0.5	0.012500
2.141667	0.5	0.012500
2.150000	0.5	0.012500
2.158333	0.5	0.011875
2.166667	0.5	0.011750
2.175000	0.5	0.011125
2.183333	0.5	0.011000
2.191667	0.5	0.011625
2.200000	0.5	0.011750
2.208333	0.5	0.011875
2.216667	0.5	0.011500
2.225000	0.5	0.011375
2.233333	0.5	0.011000
2.241667	0.5	0.010375
2.250000	0.5	0.010250
2.258333	0.5	0.010000
2.266667	0.5	0.009750
2.275000	0.5	0.009625
2.283333	0.5	0.009500
2.291667	0.5	0.009375
2.300000	0.5	0.009125
2.308333	0.5	0.008500
2.316667	0.5	0.008250
2.325000	0.5	0.008375
2.333333	0.5	0.007875
2.341667	0.5	0.007625
2.350000	0.5	0.007250
2.358333	0.5	0.007250
2.366667	0.5	0.007375
2.375000	0.5	0.007500
2.383333	0.5	0.006875
2.391667	0.5	0.006500
2.400000	0.5	0.006250
2.408333	0.5	0.005875
2.416667	0.5	0.005750
2.425000	0.5	0.005125
2.433333	0.5	0.004750
2.441667	0.5	0.004500
2.450000	0.5	0.004500
2.458333	0.5	0.004375
2.466667	0.5	0.004125
2.475000	0.5	0.003625
2.483333	0.5	0.003375
2.491667	0.5	0.002500
2.500000	0.5	0.001250
2.508333	0.5	0.000000
2.516667	0.5	-0.000875
2.525000	0.5	-0.001375
2.533333	0.5	-0.002250
2.541667	0.5	-0.002750
2.550000	0.5	-0.003250
2.558333	0.5	-0.003875
2.566667	0.5	-0.004250
2.575000	0.5	-0.004625
2.583333	0.5	-0.005000
2.591667	0.5	-0.005375
2.600000	0.5	-0.005250
2.608333	0.5	-0.005125
2.616667	0.5	-0.005125
2.625000	0.5	-0.005125
2.633333	0.5	-0.005250
2.641667	0.5	-0.005125
2.650000	0.5	-0.005375
2.658333	0.5	-0.005875
2.666667	0.5	-0.006250
2.675000	0.5	-0.006125
2.683333	0.5	-0.006250
2.691667	0.5	-0.006375
2.700000	0.5	-0.006750
2.708333	0.5	-0.007000
2.716667	0.5	-0.007375
2.725000	0.5	-0.007500
2.733333	0.5	-0.007250
2.741667	0.5	-0.007125
2.750000	0.5	-0.007500
2.758333	0.5	-0.007250
2.766667	0.5	-0.006875
2.775000	0.5	-0.007125
2.783333	0.5	-0.007000
2.791667	0.5	-0.007500
2.800000	0.5	-0.007750
2.808333	0.5	-0.007625
2.816667	0.5	-0.007625
2.825000	0.5	-0.007375
2.833333	0.5	-0.007125
2.841667	0.5	-0.007125
2.850000	0.5	-0.006875
2.858333	0.5	-0.006750
2.866667	0.5	-0.006625
2.875000	0.5	-0.006500
2.883333	0.5	-0.006625
2.891667	0.5	-0.006625
2.900000	0.5	-0.006375
2.908333	0.5	-0.006000
2.916667	0.5	-0.006375
2.925000	0.5	-0.007125
2.933333	0.5	-0.007750
2.941667	0.5	-0.007875
2.950000	0.5	-0.008000
2.958333	0.5	-0.008250
2.966667	0.5	-0.008250
2.975000	0.5	-0.008125
2.983333	0.5	-0.008500
2.991667	0.5	-0.008875
3.000000	0.5	-0.008625
3.008333	0.5	-0.008625
3.016667	0.5	-0.008250
3.025000	0.5	-0.008000
3.033333	0.5	-0.007375
3.041667	0.5	-0.007125
3.050000	0.5	-0.006875
3.058333	0.5	-0.006875
3.066667	0.5	-0.007125
3.075000	0.5	-0.007375
3.083333	0.5	-0.007500
3.091667	0.5	-0.007250
3.100000	0.5	-0.007375
3.108333	0.5	-0.007875
3.116667	0.5	-0.007875
3.125000	0.5	-0.007875
3.133333	0.5	-0.007625
3.141667	0.5	-0.007750
3.150000	0.5	-0.008000
3.158333	0.5	-0.008125
3.166667	0.5	-0.008000
3.175000	0.5	-0.008125
3.183333	0.5	-0.008250
3.191667	0.5	-0.008375
3.200000	0.5	-0.008625
3.208333	0.5	-0.008375
3.216667	0.5	-0.008250
3.225000	0.5	-0.008000
3.233333	0.5	-0.008000
3.241667	0.5	-0.008375
3.250000	0.5	-0.008375
3.258333	0.5	-0.008375
3.266667	0.5	-0.008500
3.275000	0.5	-0.008625
3.283333	0.5	-0.008500
3.291667	0.5	-0.008625
3.300000	0.5	-0.008750
3.308333	0.5	-0.008875
3.316667	0.5	-0.009125
3.325000	0.5	-0.009500
3.333333	0.5	-0.010250
3.341667	0.5	-0.010875
3.350000	0.5	-0.011500
3.358333	0.5	-0.011875
3.366667	0.5	-0.012250
3.375000	0.5	-0.012500
3.383333	0.5	-0.012625
3.391667	0.5	-0.013000
3.400000	0.5	-0.013625
3.408333	0.5	-0.013750
3.416667	0.5	-0.013625
3.425000	0.5	-0.013500
3.433333	0.5	-0.013000
3.441667	0.5	-0.012625
3.450000	0.5	-0.012625
3.458333	0.5	-0.012750
3.466667	0.5	-0.012625
3.475000	0.5	-0.012625
3.483333	0.5	-0.012625
3.491667	0.5	-0.012375
3.500000	0.5	-0.012625
3.508333	0.5	-0.012875
3.516667	0.5	-0.012875
3.525000	0.5	-0.013000
3.533333	0.5	-0.013125
3.541667	0.5	-0.013375
3.550000	0.5	-0.013625
3.558333	0.5	-0.013750
3.566667	0.5	-0.013875
3.575000	0.5	-0.014375
3.583333	0.5	-0.014250
3.591667	0.5	-0.014000
3.600000	0.5	-0.014125
3.608333	0.5	-0.014250
3.616667	0.5	-0.014250
3.625000	0.5	-0.014000
3.633333	0.5	-0.014000
3.641667	0.5	-0.014000
3.650000	0.5	-0.014125
3.658333	0.5	-0.014125
3.666667	0.5	-0.014125
3.675000	0.5	-0.014125
3.683333	0.5	-0.013750
3.691667	0.5	-0.014000
3.700000	0.5	-0.014000
3.708333	0.5	-0.014125
3.716667	0.5	-0.014125
3.725000	0.5	-0.013625
3.733333	0.5	-0.013750
3.741667	0.5	-0.013875
3.750000	0.5	-0.014000
3.758333	0.5	-0.014375
3.766667	0.5	-0.014750
3.775000	0.5	-0.015250
3.783333	0.5	-0.015125
3.791667	0.5	-0.015000
3.800000	0.5	-0.015000
3.808333	0.5	-0.014875
3.816667	0.5	-0.014875
3.825000	0.5	-0.014375
3.833333	0.5	-0.014375
3.841667	0.5	-0.014250
3.850000	0.5	-0.013500
3.858333	0.5	-0.012875
3.866667	0.5	-0.012250
3.875000	0.5	-0.011750
3.883333	0.5	-0.010875
3.891667	0.5	-0.010125
3.900000	0.5	-0.010000
3.908333	0.5	-0.009250
3.916667	0.5	-0.009000
3.925000	0.5	-0.008625
3.933333	0.5	-0.007875
3.941667	0.5	-0.007125
3.950000	0.5	-0.006625
3.958333	0.5	-0.006500
3.966667	0.5	-0.006000
3.975000	0.5	-0.005500
3.983333	0.5	-0.005125
3.991667	0.5	-0.004875
4.000000	0.5	-0.004875
4.008333	0.5	-0.004625
4.016667	0.5	-0.004125
4.025000	0.5	-0.003625
4.033333	0.5	-0.003125
4.041667	0.5	-0.002500
4.050000	0.5	-0.002375
4.058333	0.5	-0.002000
4.066667	0.5	-0.002125
4.075000	0.5	-0.002000
4.083333	0.5	-0.001875
4.091667	0.5	-0.001500
4.100000	0.5	-0.001125
4.108333	0.5	-0.000875
4.116667	0.5	-0.000750
4.125000	0.5	-0.001000
4.133333	0.5	-0.001000
4.141667	0.5	-0.001125
4.150000	0.5	-0.001500
4.158333	0.5	-0.002375
4.166667	0.5	-0.002625
4.175000	0.5	-0.003125
4.183333	0.5	-0.003625
4.191667	0.5	-0.004250
4.200000	0.5	-0.004625
4.208333	0.5	-0.004750
4.216667	0.5	-0.004750
4.225000	0.5	-0.005000
4.233333	0.5	-0.005375
4.241667	0.5	-0.006000
4.250000	0.5	-0.005875
4.258333	0.5	-0.005750
4.266667	0.5	-0.004875
4.275000	0.5	-0.004500
4.283333	0.5	-0.004750
4.291667	0.5	-0.005000
4.300000	0.5	-0.005000
4.308333	0.5	-0.004875
4.316667	0.5	-0.004500
4.325000	0.5	-0.004500
4.333333	0.5	-0.004875
4.341667	0.5	-0.005000
4.350000	0.5	-0.005125
4.358333	0.5	-0.005000
4.366667	0.5	-0.005375
4.375000	0.5	-0.005750
4.383333	0.5	-0.006375
4.391667	0.5	-0.006500
4.400000	0.5	-0.006625
4.408333	0.5	-0.006625
4.416667	0.5	-0.006750
4.425000	0.5	-0.006625
4.433333	0.5	-0.006500
4.441667	0.5	-0.006750
4.450000	0.5	-0.007375
4.458333	0.5	-0.007250
4.466667	0.5	-0.007250
4.475000	0.5	-0.007375
4.483333	0.5	-0.007500
4.491667	0.5	-0.007375
4.500000	0.5	-0.006875
4.508333	0.5	-0.007000
4.516667	0.5	-0.007000
4.525000	0.5	-0.006875
4.533333	0.5	-0.006875
4.541667	0.5	-0.006750
4.550000	0.5	-0.007000
4.558333	0.5	-0.007250
4.566667	0.5	-0.007375
4.575000	0.5	-0.008000
4.583333	0.5	-0.008625
4.591667	0.5	-0.009250
4.600000	0.5	-0.009875
4.608333	0.5	-0.010875
4.616667	0.5	-0.011375
4.625000	0.5	-0.011375
4.633333	0.5	-0.011625
4.641667	0.5	-0.011750
4.650000	0.5	-0.012125
4.658333	0.5	-0.012375
4.666667	0.5	-0.011875
4.675000	0.5	-0.011875
4.683333	0.5	-0.011625
4.691667	0.5	-0.011125
4.700000	0.5	-0.010750
4.708333	0.5	-0.010125
4.716667	0.5	-0.009875
4.725000	0.5	-0.010000
4.733333	0.5	-0.009875
4.741667	0.5	-0.009875
4.750000	0.5	-0.010500
4.758333	0.5	-0.010625
4.766667	0.5	-0.010750
4.775000	0.5	-0.011125
4.783333	0.5	-0.011250
4.791667	0.5	-0.011000
4.800000	0.5	-0.010875
4.808333	0.5	-0.010500
4.816667	0.5	-0.010625
4.825000	0.5	-0.010750
4.833333	0.5	-0.010750
4.841667	0.5	-0.010875
4.850000	0.5	-0.010750
4.858333	0.5	-0.011125
4.866667	0.5	-0.011000
4.875000	0.5	-0.010750
4.883333	0.5	-0.010250
4.891667	0.5	-0.009875
4.900000	0.5	-0.009750
4.908333	0.5	-0.009375
4.916667	0.5	-0.009500
4.925000	0.5	-0.009500
4.933333	0.5	-0.009375
4.941667	0.5	-0.008875
4.950000	0.5	-0.008625
4.958333	0.5	-0.008250
4.966667	0.5	-0.008000
4.975000	0.5	-0.007625
4.983333	0.5	-0.008000
4.991667	0.5	-0.008500
5.000000	0.5	-0.009125
5.008333	0.5	-0.009375
5.016667	0.5	-0.009625
5.025000	0.5	-0.009500
5.033333	0.5	-0.009375
5.041667	0.5	-0.009125
5.050000	0.5	-0.008875
5.058333	0.5	-0.008375
5.066667	0.5	-0.008500
5.075000	0.5	-0.008375
5.083333	0.5	-0.008000
5.091667	0.5	-0.007500
5.100000	0.5	-0.006625
5.108333	0.5	-0.005875
5.116667	0.5	-0.005125
5.125000	0.5	-0.004500
5.133333	0.5	-0.003875
5.141667	0.5	-0.003250
5.150000	0.5	-0.002750
5.158333	0.5	-0.002000
5.166667	0.5	-0.001500
5.175000	0.5	-0.001250
5.183333	0.5	-0.001000
5.191667	0.5	-0.000375
5.200000	0.5	-0.000250
5.208333	0.5	0.000125
5.216667	0.5	0.000625
5.225000	0.5	0.001125
5.233333	0.5	0.001375
5.241667	0.5	0.002000
5.250000	0.5	0.002250
5.258333	0.5	0.003125
5.266667	0.5	0.003250
5.275000	0.5	0.003875
5.283333	0.5	0.004375
5.291667	0.5	0.004750
5.300000	0.5	0.005500
5.308333	0.5	0.005750
5.316667	0.5	0.006250
5.325000	0.5	0.006625
5.333333	0.5	0.007000
5.341667	0.5	0.007500
5.350000	0.5	0.007500
5.358333	0.5	0.008250
5.366667	0.5	0.008375
5.375000	0.5	0.008625
5.383333	0.5	0.008875
5.391667	0.5	0.009125
5.400000	0.5	0.009375
5.408333	0.5	0.009375
5.416667	0.5	0.008875
5.425000	0.5	0.008625
5.433333	0.5	0.008500
5.441667	0.5	0.008125
5.450000	0.5	0.007500
5.458333	0.5	0.007250
5.466667	0.5	0.006875
5.475000	0.5	0.006500
5.483333	0.5	0.006500
5.491667	0.5	0.006375
5.500000	0.5	0.006625
5.508333	0.5	0.006875
5.516667	0.5	0.007375
5.525000	0.5	0.007750
5.533333	0.5	0.007625
5.541667	0.5	0.007750
5.550000	0.5	0.007625
5.558333	0.5	0.007750
5.566667	0.5	0.007375
5.575000	0.5	0.007000
5.583333	0.5	0.007125
5.591667	0.5	0.007250
5.600000	0.5	0.007625
5.608333	0.5	0.007500
5.616667	0.5	0.007625
5.625000	0.5	0.007750
5.633333	0.5	0.007500
5.641667	0.5	0.007750
5.650000	0.5	0.008000
5.658333	0.5	0.007625
5.666667	0.5	0.007500
5.675000	0.5	0.007125
5.683333	0.5	0.007375
5.691667	0.5	0.007750
5.700000	0.5	0.008000
5.708333	0.5	0.007750
5.716667	0.5	0.007625
5.725000	0.5	0.007625
5.733333	0.5	0.007375
5.741667	0.5	0.007125
5.750000	0.5	0.007625
5.758333	0.5	0.007375
5.766667	0.5	0.007750
5.775000	0.5	0.008000
5.783333	0.5	0.008125
5.791667	0.5	0.008250
5.800000	0.5	0.008500
5.808333	0.5	0.008125
5.816667	0.5	0.007500
5.825000	0.5	0.006500
5.833333	0.5	0.006125
5.841667	0.5	0.005375
5.850000	0.5	0.005125
5.858333	0.5	0.004750
5.866667	0.5	0.004125
5.875000	0.5	0.004000
5.883333	0.5	0.003750
5.891667	0.5	0.003250
5.900000	0.5	0.003000
5.908333	0.5	0.003625
5.916667	0.5	0.003375
5.925000	0.5	0.003875
5.933333	0.5	0.004500
5.941667	0.5	0.005375
5.950000	0.5	0.005625
5.958333	0.5	0.005750
5.966667	0.5	0.005875
5.975000	0.5	0.006125
5.983333	0.5	0.005750
5.991667	0.5	0.005625
6.000000	0.5	0.006125
6.008333	0.5	0.005875
6.016667	0.5	0.005750
6.025000	0.5	0.005875
6.033333	0.5	0.006125
6.041667	0.5	0.006125
6.050000	0.5	0.006125
6.058333	0.5	0.006250
6.066667	0.5	0.006875
6.075000	0.5	0.007125
6.083333	0.5	0.007000
6.091667	0.5	0.007250
6.100000	0.5	0.007875
6.108333	0.5	0.008375
6.116667	0.5	0.009250
6.125000	0.5	0.010000
6.133333	0.5	0.010500
6.141667	0.5	0.011375
6.150000	0.5	0.012375
6.158333	0.5	0.013375
6.166667	0.5	0.014500
6.175000	0.5	0.015500
6.183333	0.5	0.016250
6.191667	0.5	0.016625
6.200000	0.5	0.016875
6.208333	0.5	0.017500
6.216667	0.5	0.017625
6.225000	0.5	0.017125
6.233333	0.5	0.016875
6.241667	0.5	0.015875
6.250000	0.5	0.014625
6.258333	0.5	0.013500
6.266667	0.5	0.012250
6.275000	0.5	0.010875
6.283333	0.5	0.009375
6.291667	0.5	0.007750
6.300000	0.5	0.006375
6.308333	0.5	0.005000
6.316667	0.5	0.003875
6.325000	0.5	0.002750
6.333333	0.5	0.001500
6.341667	0.5	0.000500
6.350000	0.5	0.000250
6.358333	0.5	0.000000
6.366667	0.5	-0.000625
6.375000	0.5	-0.001125
6.383333	0.5	-0.001375
6.391667	0.5	-0.002125
6.400000	0.5	-0.002625
6.408333	0.5	-0.003000
6.416667	0.5	-0.003000
6.425000	0.5	-0.003250
6.433333	0.5	-0.003000
6.441667	0.5	-0.003000
6.450000	0.5	-0.002875
6.458333	0.5	-0.002375
6.466667	0.5	-0.002000
6.475000	0.5	-0.001500
6.483333	0.5	-0.001125
6.491667	0.5	-0.000750
6.500000	0.5	-0.000125
6.508333	0.5	0.000000
6.516667	0.5	0.000375
6.525000	0.5	0.000750
6.533333	0.5	0.001125
6.541667	0.5	0.001375
6.550000	0.5	0.001500
6.558333	0.5	0.001625
6.566667	0.5	0.001875
6.575000	0.5	0.002000
6.583333	0.5	0.002375
6.591667	0.5	0.002125
6.600000	0.5	0.001875
6.608333	0.5	0.001625
6.616667	0.5	0.002000
6.625000	0.5	0.002500
6.633333	0.5	0.002250
6.641667	0.5	0.002125
6.650000	0.5	0.001750
6.658333	0.5	0.000375
6.666667	0.5	-0.000625
6.675000	0.5	-0.001500
6.683333	0.5	-0.002500
6.691667	0.5	-0.003750
6.700000	0.5	-0.005750
6.708333	0.5	-0.008375
6.716667	0.5	-0.012875
6.725000	0.5	-0.020500
6.733333	0.5	-0.033125
6.741667	0.5	-0.054375
6.750000	0.5	-0.089250
6.758333	0.5	-0.145750
6.766667	0.5	-0.234750
6.775000	0.5	-0.368125
6.783333	0.5	-0.555625
6.791667	0.5	-0.803375
6.800000	0.5	-1.110125
6.808333	0.5	-1.463250
6.816667	0.5	-1.837875
6.825000	0.5	-2.199250
6.833333	0.5	-2.501250
6.841667	0.5	-2.694625
6.850000	0.5	-2.726625
6.858333	0.5	-2.546750
6.866667	0.5	-2.108250
6.875000	0.5	-1.372375
6.883333	0.5	-0.309500
6.891667	0.5	1.099250
6.900000	0.5	2.859000
6.908333	0.5	4.957000
6.916667	0.5	7.356625
6.925000	0.5	9.996125
6.933333	0.5	12.780000
6.941667	0.5	15.578875
6.950000	0.5	18.236000
6.958333	0.5	20.581125
6.966667	0.5	22.452000
6.975000	0.5	23.724125
6.983333	0.5	24.326125
6.991667	0.5	24.253750
7.000000	0.5	23.566250
7.008333	0.5	22.368875
7.016667	0.5	20.792250
7.025000	0.5	18.973375
7.033333	0.5	17.038500
7.041667	0.5	15.092375
7.050000	0.5	13.214500
7.058333	0.5	11.459250
7.066667	0.5	9.858375
7.075000	0.5	8.427000
7.083333	0.5	7.166375
7.091667	0.5	6.070750
7.100000	0.5	5.127250
7.108333	0.5	4.321125
7.116667	0.5	3.636375
7.125000	0.5	3.058000
7.133333	0.5	2.571125
7.141667	0.5	2.162250
7.150000	0.5	1.819375
7.158333	0.5	1.532750
7.166667	0.5	1.293125
7.175000	0.5	1.093250
7.183333	0.5	0.926375
7.191667	0.5	0.786375
7.200000	0.5	0.668750
7.208333	0.5	0.570250
7.216667	0.5	0.487125
7.225000	0.5	0.417625
7.233333	0.5	0.359125
7.241667	0.5	0.309750
7.250000	0.5	0.267500
7.258333	0.5	0.231625
7.266667	0.5	0.201125
7.275000	0.5	0.174750
7.283333	0.5	0.152250
7.291667	0.5	0.133125
7.300000	0.5	0.116375
7.308333	0.5	0.101750
7.316667	0.5	0.089000
7.325000	0.5	0.078125
7.333333	0.5	0.068500
7.341667	0.5	0.060125
7.350000	0.5	0.053000
7.358333	0.5	0.046375
7.366667	0.5	0.040250
7.375000	0.5	0.034750
7.383333	0.5	0.030375
7.391667	0.5	0.026250
7.400000	0.5	0.022875
7.408333	0.5	0.019500
7.416667	0.5	0.017000
7.425000	0.5	0.015000
7.433333	0.5	0.013500
7.441667	0.5	0.012250
7.450000	0.5	0.011250
7.458333	0.5	0.010500
7.466667	0.5	0.009875
7.475000	0.5	0.009000
7.483333	0.5	0.008500
7.491667	0.5	0.008375
7.500000	0.5	0.008375
7.508333	0.5	0.008500
7.516667	0.5	0.008500
7.525000	0.5	0.008625
7.533333	0.5	0.008625
7.541667	0.5	0.009625
7.550000	0.5	0.010500
7.558333	0.5	0.011375
7.566667	0.5	0.012625
7.575000	0.5	0.014000
7.583333	0.5	0.015375
7.591667	0.5	0.016750
7.600000	0.5	0.018000
7.608333	0.5	0.018625
7.616667	0.5	0.019125
7.625000	0.5	0.020125
7.633333	0.5	0.021375
7.641667	0.5	0.022125
7.650000	0.5	0.022500
7.658333	0.5	0.023000
7.666667	0.5	0.023500
7.675000	0.5	0.024000
7.683333	0.5	0.024000
7.691667	0.5	0.023875
7.700000	0.5	0.024500
7.708333	0.5	0.024750
7.716667	0.5	0.025375
7.725000	0.5	0.025625
7.733333	0.5	0.025625
7.741667	0.5	0.025500
7.750000	0.5	0.026000
7.758333	0.5	0.026125
7.766667	0.5	0.026750
7.775000	0.5	0.027500
7.783333	0.5	0.028125
7.791667	0.5	0.028375
7.800000	0.5	0.029125
7.808333	0.5	0.030250
7.816667	0.5	0.031375
7.825000	0.5	0.032000
7.833333	0.5	0.032750
7.841667	0.5	0.033250
7.850000	0.5	0.033750
7.858333	0.5	0.034500
7.866667	0.5	0.035500
7.875000	0.5	0.037250
7.883333	0.5	0.038625
7.891667	0.5	0.039875
7.900000	0.5	0.041500
7.908333	0.5	0.042875
7.916667	0.5	0.045250
7.925000	0.5	0.048250
7.933333	0.5	0.052250
7.941667	0.5	0.057375
7.950000	0.5	0.063625
7.958333	0.5	0.071375
7.966667	0.5	0.081125
7.975000	0.5	0.093625
7.983333	0.5	0.109500
7.991667	0.5	0.130000
8.000000	0.5	0.155875
8.008333	0.5	0.188875
8.016667	0.5	0.229875
8.025000	0.5	0.279875
8.033333	0.5	0.340875
8.041667	0.5	0.414250
8.050000	0.5	0.502000
8.058333	0.5	0.604875
8.066667	0.5	0.724000
8.075000	0.5	0.860125
8.083333	0.5	1.014375
8.091667	0.5	1.186000
8.100000	0.5	1.375625
8.108333	0.5	1.584375
8.116667	0.5	1.811625
8.125000	0.5	2.055875
8.133333	0.5	2.317250
8.141667	0.5	2.594125
8.150000	0.5	2.887500
8.158333	0.5	3.195625
8.166667	0.5	3.518250
8.175000	0.5	3.855000
8.183333	0.5	4.205000
8.191667	0.5	4.567500
8.200000	0.5	4.941625
8.208333	0.5	5.326750
8.216667	0.5	5.722875
8.225000	0.5	6.129000
8.233333	0.5	6.544250
8.241667	0.5	6.969250
8.250000	0.5	7.402875
8.258333	0.5	7.844125
8.266667	0.5	8.293500
8.275000	0.5	8.750500
8.283333	0.5	9.214625
8.291667	0.5	9.685500
8.300000	0.5	10.162750
8.308333	0.5	10.646250
8.316667	0.5	11.135500
8.325000	0.5	11.629750
8.333333	0.5	12.127875
8.341667	0.5	12.627875
8.350000	0.5	13.123125
8.358333	0.5	13.600000
8.366667	0.5	14.035000
8.375000	0.5	14.390250
8.383333	0.5	14.616375
8.391667	0.5	14.658125
8.400000	0.5	14.469250
8.408333	0.5	14.026625
8.416667	0.5	13.334750
8.425000	0.5	12.429000
8.433333	0.5	11.367000
8.441667	0.5	10.215875
8.450000	0.5	9.040750
8.458333	0.5	7.897625
8.466667	0.5	6.825250
8.475000	0.5	5.848625
8.483333	0.5	4.979000
8.491667	0.5	4.218375
8.500000	0.5	3.561375
8.508333	0.5	3.000250
8.516667	0.5	2.525375
8.525000	0.5	2.125375
8.533333	0.5	1.790125
8.541667	0.5	1.510125
8.550000	0.5	1.277750
8.558333	0.5	1.085125
8.566667	0.5	0.925750
8.575000	0.5	0.794375
8.583333	0.5	0.685500
8.591667	0.5	0.596000
8.600000	0.5	0.522625
8.608333	0.5	0.461500
8.616667	0.5	0.410875
8.625000	0.5	0.368375
8.633333	0.5	0.332875
8.641667	0.5	0.302875
8.650000	0.5	0.277375
8.658333	0.5	0.255000
8.666667	0.5	0.235750
8.675000	0.5	0.218375
8.683333	0.5	0.203000
8.691667	0.5	0.189375
8.700000	0.5	0.177125
8.708333	0.5	0.165625
8.716667	0.5	0.155000
8.725000	0.5	0.145250
8.733333	0.5	0.135875
8.741667	0.5	0.127375
8.750000	0.5	0.119500
8.758333	0.5	0.112000
8.766667	0.5	0.105375
8.775000	0.5	0.099500
8.783333	0.5	0.094000
8.791667	0.5	0.089125
8.800000	0.5	0.084875
8.808333	0.5	0.080500
8.816667	0.5	0.076750
8.825000	0.5	0.073500
8.833333	0.5	0.070500
8.841667	0.5	0.067750
8.850000	0.5	0.065625
8.858333	0.5	0.063625
8.866667	0.5	0.061500
8.875000	0.5	0.059250
8.883333	0.5	0.057625
8.891667	0.5	0.055875
8.900000	0.5	0.054625
8.908333	0.5	0.053250
8.916667	0.5	0.052500
8.925000	0.5	0.051750
8.933333	0.5	0.051250
8.941667	0.5	0.051250
8.950000	0.5	0.051375
8.958333	0.5	0.051750
8.966667	0.5	0.052625
8.975000	0.5	0.054000
8.983333	0.5	0.056250
8.991667	0.5	0.058875
9.000000	0.5	0.062625
9.008333	0.5	0.067000
9.016667	0.5	0.071750
9.025000	0.5	0.077375
9.033333	0.5	0.083875
9.041667	0.5	0.090500
9.050000	0.5	0.098000
9.058333	0.5	0.106125
9.066667	0.5	0.114125
9.075000	0.5	0.122125
9.083333	0.5	0.130500
9.091667	0.5	0.138750
9.100000	0.5	0.145750
9.108333	0.5	0.152250
9.116667	0.5	0.158375
9.125000	0.5	0.163375
9.133333	0.5	0.167625
9.141667	0.5	0.170375
9.150000	0.5	0.171750
9.158333	0.5	0.172000
9.166667	0.5	0.171000
9.175000	0.5	0.169500
9.183333	0.5	0.166875
9.191667	0.5	0.163250
9.200000	0.5	0.158500
9.208333	0.5	0.153375
9.216667	0.5	0.148625
9.225000	0.5	0.143750
9.233333	0.5	0.138125
9.241667	0.5	0.132750
9.250000	0.5	0.127375
9.258333	0.5	0.121625
9.266667	0.5	0.116375
9.275000	0.5	0.110875
9.283333	0.5	0.105500
9.291667	0.5	0.100625
9.300000	0.5	0.095875
9.308333	0.5	0.090875
9.316667	0.5	0.086125
9.325000	0.5	0.081750
9.333333	0.5	0.078125
9.341667	0.5	0.074625
9.350000	0.5	0.070875
9.358333	0.5	0.067750
9.366667	0.5	0.064750
9.375000	0.5	0.062250
9.383333	0.5	0.059375
9.391667	0.5	0.056875
9.400000	0.5	0.054625
9.408333	0.5	0.052750
9.416667	0.5	0.051125
9.425000	0.5	0.050125
9.433333	0.5	0.049000
9.441667	0.5	0.048250
9.450000	0.5	0.047125
9.458333	0.5	0.046875
9.466667	0.5	0.046875
9.475000	0.5	0.047125
9.483333	0.5	0.047875
9.491667	0.5	0.049250
9.500000	0.5	0.050875
9.508333	0.5	0.052875
9.516667	0.5	0.055250
9.525000	0.5	0.058625
9.533333	0.5	0.062750
9.541667	0.5	0.067625
9.550000	0.5	0.073375
9.558333	0.5	0.079875
9.566667	0.5	0.087250
9.575000	0.5	0.096375
9.583333	0.5	0.106125
9.591667	0.5	0.117125
9.600000	0.5	0.129625
9.608333	0.5	0.143500
9.616667	0.5	0.158875
9.625000	0.5	0.176250
9.633333	0.5	0.195250
9.641667	0.5	0.217625
9.650000	0.5	0.242750
9.658333	0.5	0.271250
9.666667	0.5	0.305000
9.675000	0.5	0.344625
9.683333	0.5	0.391000
9.691667	0.5	0.445375
9.700000	0.5	0.509375
9.708333	0.5	0.584875
9.716667	0.5	0.672875
9.725000	0.5	0.776125
9.733333	0.5	0.895875
9.741667	0.5	1.034125
9.750000	0.5	1.192125
9.758333	0.5	1.370500
9.766667	0.5	1.570875
9.775000	0.5	1.792750
9.783333	0.5	2.036125
9.791667	0.5	2.300625
9.800000	0.5	2.583000
9.808333	0.5	2.882375
9.816667	0.5	3.195625
9.825000	0.5	3.518625
9.833333	0.5	3.848000
9.841667	0.5	4.178375
9.850000	0.5	4.505375
9.858333	0.5	4.824000
9.866667	0.5	5.129625
9.875000	0.5	5.416875
9.883333	0.5	5.681125
9.891667	0.5	5.918125
9.900000	0.5	6.123625
9.908333	0.5	6.294250
9.916667	0.5	6.428125
9.925000	0.5	6.522250
9.933333	0.5	6.576000
9.941667	0.5	6.589000
9.950000	0.5	6.561875
9.958333	0.5	6.495625
9.966667	0.5	6.391500
9.975000	0.5	6.251500
9.983333	0.5	6.079750
9.991667	0.5	5.880375
10.000000	0.5	5.656125
10.008333	0.5	5.411750
10.016667	0.5	5.150375
10.025000	0.5	4.876250
10.033333	0.5	4.593750
10.041667	0.5	4.305875
10.050000	0.5	4.016500
10.058333	0.5	3.728875
10.066667	0.5	3.447000
10.075000	0.5	3.172625
10.083333	0.5	2.907500
10.091667	0.5	2.653125
10.100000	0.5	2.411750
10.108333	0.5	2.184625
10.116667	0.5	1.972000
10.125000	0.5	1.773875
10.133333	0.5	1.591000
10.141667	0.5	1.423500
10.150000	0.5	1.270625
10.158333	0.5	1.131250
10.166667	0.5	1.005875
10.175000	0.5	0.892875
10.183333	0.5	0.792125
10.191667	0.5	0.702125
10.200000	0.5	0.621875
10.208333	0.5	0.551250
10.216667	0.5	0.489000
10.225000	0.5	0.434375
10.233333	0.5	0.386250
10.241667	0.5	0.344125
10.250000	0.5	0.307625
10.258333	0.5	0.276125
10.266667	0.5	0.248500
10.275000	0.5	0.224625
10.283333	0.5	0.204250
10.291667	0.5	0.186250
10.300000	0.5	0.171000
10.308333	0.5	0.158625
10.316667	0.5	0.147750
10.325000	0.5	0.139000
10.333333	0.5	0.132125
10.341667	0.5	0.126875
10.350000	0.5	0.123250
10.358333	0.5	0.120875
10.366667	0.5	0.120375
10.375000	0.5	0.121500
10.383333	0.5	0.124500
10.391667	0.5	0.129125
10.400000	0.5	0.136000
10.408333	0.5	0.145250
10.416667	0.5	0.157625
10.425000	0.5	0.173500
10.433333	0.5	0.193375
10.441667	0.5	0.219250
10.450000	0.5	0.251625
10.458333	0.5	0.292500
10.466667	0.5	0.343125
10.475000	0.5	0.405625
10.483333	0.5	0.482000
10.491667	0.5	0.574500
10.500000	0.5	0.686125
10.508333	0.5	0.820500
10.516667	0.5	0.980250
10.525000	0.5	1.167500
10.533333	0.5	1.384875
10.541667	0.5	1.634750
10.550000	0.5	1.918875
10.558333	0.5	2.237750
10.566667	0.5	2.590375
10.575000	0.5	2.975625
10.583333	0.5	3.389625
10.591667	0.5	3.828000
10.600000	0.5	4.285500
10.608333	0.5	4.754000
10.616667	0.5	5.225625
10.625000	0.5	5.692000
10.633333	0.5	6.142625
10.641667	0.5	6.568250
10.650000	0.5	6.958250
10.658333	0.5	7.304625
10.666667	0.5	7.599125
10.675000	0.5	7.834625
10.683333	0.5	8.006375
10.691667	0.5	8.110625
10.700000	0.5	8.146250
10.708333	0.5	8.113875
10.716667	0.5	8.015375
10.725000	0.5	7.855000
10.733333	0.5	7.637750
10.741667	0.5	7.370250
10.750000	0.5	7.059125
10.758333	0.5	6.713125
10.766667	0.5	6.340125
10.775000	0.5	5.948000
10.783333	0.5	5.543750
10.791667	0.5	5.135500
10.800000	0.5	4.729375
10.808333	0.5	4.330625
10.816667	0.5	3.943875
10.825000	0.5	3.573625
10.833333	0.5	3.222500
10.841667	0.5	2.893250
10.850000	0.5	2.587250
10.858333	0.5	2.304875
10.866667	0.5	2.046500
10.875000	0.5	1.811750
10.883333	0.5	1.599375
10.891667	0.5	1.409375
10.900000	0.5	1.240000
10.908333	0.5	1.089500
10.916667	0.5	0.955875
10.925000	0.5	0.839125
10.933333	0.5	0.736750
10.941667	0.5	0.647500
10.950000	0.5	0.569500
10.958333	0.5	0.501625
10.966667	0.5	0.443125
10.975000	0.5	0.392500
10.983333	0.5	0.348875
10.991667	0.5	0.311000
11.000000	0.5	0.278250
11.008333	0.5	0.250125
11.016667	0.5	0.226500
11.025000	0.5	0.205500
11.033333	0.5	0.187375
11.041667	0.5	0.171625
11.050000	0.5	0.157750
11.058333	0.5	0.145625
11.066667	0.5	0.135625
11.075000	0.5	0.126500
11.083333	0.5	0.118375
11.091667	0.5	0.111125
11.100000	0.5	0.104750
11.108333	0.5	0.099125
11.116667	0.5	0.094000
11.125000	0.5	0.089625
11.133333	0.5	0.085250
11.141667	0.5	0.081250
11.150000	0.5	0.077750
11.158333	0.5	0.074125
11.166667	0.5	0.070875
11.175000	0.5	0.067875
11.183333	0.5	0.064750
11.191667	0.5	0.061750
11.200000	0.5	0.059500
11.208333	0.5	0.057500
11.216667	0.5	0.055750
11.225000	0.5	0.054000
11.233333	0.5	0.052000
11.241667	0.5	0.050125
11.250000	0.5	0.048250
11.258333	0.5	0.046875
11.266667	0.5	0.045875
11.275000	0.5	0.043875
11.283333	0.5	0.042500
11.291667	0.5	0.041625
11.300000	0.5	0.040000
11.308333	0.5	0.038500
11.316667	0.5	0.037125
11.325000	0.5	0.036125
11.333333	0.5	0.035125
11.341667	0.5	0.034625
11.350000	0.5	0.033375
11.358333	0.5	0.032500
11.366667	0.5	0.031875
11.375000	0.5	0.031125
11.383333	0.5	0.030500
11.391667	0.5	0.030000
11.400000	0.5	0.029500
11.408333	0.5	0.029250
11.416667	0.5	0.029000
11.425000	0.5	0.028125
11.433333	0.5	0.028000
11.441667	0.5	0.027750
11.450000	0.5	0.027625
11.458333	0.5	0.027250
11.466667	0.5	0.027125
11.475000	0.5	0.026875
11.483333	0.5	0.026625
11.491667	0.5	0.026500
11.500000	0.5	0.026625
11.508333	0.5	0.026625
11.516667	0.5	0.026500
11.525000	0.5	0.026250
11.533333	0.5	0.026375
11.541667	0.5	0.026750
11.550000	0.5	0.027125
11.558333	0.5	0.027250
11.566667	0.5	0.026875
11.575000	0.5	0.027250
11.583333	0.5	0.027500
11.591667	0.5	0.027375
11.600000	0.5	0.026875
11.608333	0.5	0.026625
11.616667	0.5	0.027000
11.625000	0.5	0.026875
11.633333	0.5	0.027250
11.641667	0.5	0.027375
11.650000	0.5	0.027250
11.658333	0.5	0.026875
11.666667	0.5	0.026750
11.675000	0.5	0.026875
11.683333	0.5	0.026625
11.691667	0.5	0.026500
11.700000	0.5	0.026250
11.708333	0.5	0.025875
11.716667	0.5	0.025625
11.725000	0.5	0.025000
11.733333	0.5	0.025000
11.741667	0.5	0.025000
11.750000	0.5	0.025125
11.758333	0.5	0.025000
11.766667	0.5	0.024500
11.775000	0.5	0.023750
11.783333	0.5	0.023500
11.791667	0.5	0.023625
11.800000	0.5	0.023250
11.808333	0.5	0.023000
11.816667	0.5	0.022750
11.825000	0.5	0.022250
11.833333	0.5	0.021625
11.841667	0.5	0.021500
11.850000	0.5	0.021000
11.858333	0.5	0.020875
11.866667	0.5	0.020875
11.875000	0.5	0.020875
11.883333	0.5	0.020625
11.891667	0.5	0.020625
11.900000	0.5	0.020500
11.908333	0.5	0.020125
11.916667	0.5	0.020000
11.925000	0.5	0.019750
11.933333	0.5	0.018875
11.941667	0.5	0.018625
11.950000	0.5	0.018000
11.958333	0.5	0.018125
11.966667	0.5	0.018000
11.975000	0.5	0.018000
11.983333	0.5	0.018125
11.991667	0.5	0.017875
12.000000	0.5	0.017500
12.008333	0.5	0.017250
12.016667	0.5	0.017250
12.025000	0.5	0.017250
12.033333	0.5	0.016750
12.041667	0.5	0.015875
12.050000	0.5	0.016000
12.058333	0.5	0.016000
12.066667	0.5	0.016000
12.075000	0.5	0.015625
12.083333	0.5	0.015250
12.091667	0.5	0.014875
12.100000	0.5	0.014500
12.108333	0.5	0.014125
12.116667	0.5	0.013750
12.125000	0.5	0.013500
12.133333	0.5	0.012875
12.141667	0.5	0.012625
12.150000	0.5	0.012250
12.158333	0.5	0.012250
12.166667	0.5	0.011625
12.175000	0.5	0.011250
12.183333	0.5	0.011125
12.191667	0.5	0.011250
12.200000	0.5	0.011000
12.208333	0.5	0.011000
12.216667	0.5	0.011250
12.225000	0.5	0.011375
12.233333	0.5	0.011500
12.241667	0.5	0.012125
12.250000	0.5	0.012375
12.258333	0.5	0.012750
12.266667	0.5	0.013625
12.275000	0.5	0.014625
12.283333	0.5	0.015875
12.291667	0.5	0.017500
12.300000	0.5	0.019375
12.308333	0.5	0.020875
12.316667	0.5	0.021625
12.325000	0.5	0.022625
12.333333	0.5	0.023750
12.341667	0.5	0.024625
12.350000	0.5	0.025625
12.358333	0.5	0.026500
12.366667	0.5	0.027250
12.375000	0.5	0.027750
12.383333	0.5	0.028375
12.391667	0.5	0.028375
12.400000	0.5	0.028125
12.408333	0.5	0.027625
12.416667	0.5	0.027250
12.425000	0.5	0.026375
12.433333	0.5	0.025500
12.441667	0.5	0.024750
12.450000	0.5	0.023750
12.458333	0.5	0.023000
12.466667	0.5	0.022000
12.475000	0.5	0.020875
12.483333	0.5	0.019750
12.491667	0.5	0.018750
12.500000	0.5	0.017750
12.508333	0.5	0.017000
12.516667	0.5	0.015625
12.525000	0.5	0.014625
12.533333	0.5	0.013750
12.541667	0.5	0.012875
12.550000	0.5	0.012250
12.558333	0.5	0.011125
12.566667	0.5	0.010750
12.575000	0.5	0.010250
12.583333	0.5	0.009375
12.591667	0.5	0.008875
12.600000	0.5	0.008000
12.608333	0.5	0.007750
12.616667	0.5	0.007125
12.625000	0.5	0.006375
12.633333	0.5	0.005875
12.641667	0.5	0.005625
12.650000	0.5	0.005500
12.658333	0.5	0.005375
12.666667	0.5	0.004875
12.675000	0.5	0.004500
12.683333	0.5	0.004375
12.691667	0.5	0.004125
12.700000	0.5	0.003500
12.708333	0.5	0.003375
12.716667	0.5	0.003250
12.725000	0.5	0.002875
12.733333	0.5	0.002625
12.741667	0.5	0.002750
12.750000	0.5	0.002375
12.758333	0.5	0.001625
12.766667	0.5	0.001000
12.775000	0.5	0.000375
12.783333	0.5	0.000000
12.791667	0.5	-0.000375
12.800000	0.5	-0.000750
12.808333	0.5	-0.001875
12.816667	0.5	-0.002250
12.825000	0.5	-0.002875
12.833333	0.5	-0.003500
12.841667	0.5	-0.004125
12.850000	0.5	-0.004875
12.858333	0.5	-0.005125
12.866667	0.5	-0.005500
12.875000	0.5	-0.006250
12.883333	0.5	-0.006625
12.891667	0.5	-0.007375
12.900000	0.5	-0.008125
12.908333	0.5	-0.008250
12.916667	0.5	-0.009250
12.925000	0.5	-0.009625
12.933333	0.5	-0.010500
12.941667	0.5	-0.011125
12.950000	0.5	-0.011750
12.958333	0.5	-0.012500
12.966667	0.5	-0.013125
12.975000	0.5	-0.013750
12.983333	0.5	-0.014750
12.991667	0.5	-0.015000
13.000000	0.5	-0.015625
13.008333	0.5	-0.016125
13.016667	0.5	-0.016875
13.025000	0.5	-0.017125
13.033333	0.5	-0.017500
13.041667	0.5	-0.018125
13.050000	0.5	-0.018375
13.058333	0.5	-0.019000
13.066667	0.5	-0.019375
13.075000	0.5	-0.019375
13.083333	0.5	-0.019000
13.091667	0.5	-0.019375
13.100000	0.5	-0.020250
13.108333	0.5	-0.020250
13.116667	0.5	-0.020750
13.125000	0.5	-0.020500
13.133333	0.5	-0.020625
13.141667	0.5	-0.020750
13.150000	0.5	-0.021125
13.158333	0.5	-0.020875
13.166667	0.5	-0.021375
13.175000	0.5	-0.021500
13.183333	0.5	-0.021875
13.191667	0.5	-0.021875
13.200000	0.5	-0.021875
13.208333	0.5	-0.022000
13.216667	0.5	-0.021375
13.225000	0.5	-0.020875
13.233333	0.5	-0.020875
13.241667	0.5	-0.020875
13.250000	0.5	-0.021000
13.258333	0.5	-0.020750
13.266667	0.5	-0.020625
13.275000	0.5	-0.021000
13.283333	0.5	-0.021250
13.291667	0.5	-0.021000
13.300000	0.5	-0.020750
13.308333	0.5	-0.020750
13.316667	0.5	-0.020750
13.325000	0.5	-0.020250
13.333333	0.5	-0.020000
13.341667	0.5	-0.019500
13.350000	0.5	-0.019500
13.358333	0.5	-0.019500
13.366667	0.5	-0.019125
13.375000	0.5	-0.018500
13.383333	0.5	-0.018250
13.391667	0.5	-0.017625
13.400000	0.5	-0.017000
13.408333	0.5	-0.016750
13.416667	0.5	-0.016250
13.425000	0.5	-0.015625
13.433333	0.5	-0.015125
13.441667	0.5	-0.014375
13.450000	0.5	-0.013875
13.458333	0.5	-0.013500
13.466667	0.5	-0.012625
13.475000	0.5	-0.012125
13.483333	0.5	-0.011625
13.491667	0.5	-0.011375
13.500000	0.5	-0.011000
13.508333	0.5	-0.010000
13.516667	0.5	-0.009375
13.525000	0.5	-0.008750
13.533333	0.5	-0.007625
13.541667	0.5	-0.006625
13.550000	0.5	-0.005750
13.558333	0.5	-0.005000
13.566667	0.5	-0.004000
13.575000	0.5	-0.003000
13.583333	0.5	-0.002000
13.591667	0.5	-0.001000
13.600000	0.5	-0.000375
13.608333	0.5	0.000250
13.616667	0.5	0.001375
13.625000	0.5	0.002250
13.633333	0.5	0.003500
13.641667	0.5	0.004750
13.650000	0.5	0.005375
13.658333	0.5	0.006250
13.666667	0.5	0.007000
13.675000	0.5	0.008125
13.683333	0.5	0.009125
13.691667	0.5	0.009750
13.700000	0.5	0.010125
13.708333	0.5	0.011000
13.716667	0.5	0.011625
13.725000	0.5	0.012375
13.733333	0.5	0.013000
13.741667	0.5	0.013750
13.750000	0.5	0.014375
13.758333	0.5	0.014875
13.766667	0.5	0.015250
13.775000	0.5	0.015750
13.783333	0.5	0.016375
13.791667	0.5	0.016375
13.800000	0.5	0.016500
13.808333	0.5	0.016750
13.816667	0.5	0.017375
13.825000	0.5	0.017500
13.833333	0.5	0.017875
13.841667	0.5	0.018250
13.850000	0.5	0.018125
13.858333	0.5	0.017750
13.866667	0.5	0.017500
13.875000	0.5	0.017375
13.883333	0.5	0.017625
13.891667	0.5	0.017625
13.900000	0.5	0.017625
13.908333	0.5	0.017750
13.916667	0.5	0.017250
13.925000	0.5	0.017000
13.933333	0.5	0.016875
13.941667	0.5	0.016625
13.950000	0.5	0.016375
13.958333	0.5	0.016125
13.966667	0.5	0.016125
13.975000	0.5	0.015625
13.983333	0.5	0.015125
13.991667	0.5	0.014875
14.000000	0.5	0.014625
14.008333	0.5	0.014250
14.016667	0.5	0.014000
14.025000	0.5	0.014375
14.033333	0.5	0.014125
14.041667	0.5	0.013875
14.050000	0.5	0.013750
14.058333	0.5	0.013375
14.066667	0.5	0.012875
14.075000	0.5	0.012625
14.083333	0.5	0.011875
14.091667	0.5	0.011000
14.100000	0.5	0.010500
14.108333	0.5	0.010250
14.116667	0.5	0.009750
14.125000	0.5	0.008875
14.133333	0.5	0.007875
14.141667	0.5	0.007250
14.150000	0.5	0.006875
14.158333	0.5	0.006250
14.166667	0.5	0.005750
14.175000	0.5	0.005125
14.183333	0.5	0.004125
14.191667	0.5	0.003250
14.200000	0.5	0.002125
14.208333	0.5	0.001375
14.216667	0.5	0.000625
14.225000	0.5	0.000000
14.233333	0.5	-0.000500
14.241667	0.5	-0.000750
14.250000	0.5	-0.001375
14.258333	0.5	-0.001875
14.266667	0.5	-0.002250
14.275000	0.5	-0.002375
14.283333	0.5	-0.002250
14.291667	0.5	-0.002625
14.300000	0.5	-0.003000
14.308333	0.5	-0.002875
14.316667	0.5	-0.003250
14.325000	0.5	-0.003250
14.333333	0.5	-0.003000
14.341667	0.5	-0.002750
14.350000	0.5	-0.002750
14.358333	0.5	-0.002875
14.366667	0.5	-0.003000
14.375000	0.5	-0.002875
14.383333	0.5	-0.002750
14.391667	0.5	-0.002125
14.400000	0.5	-0.001750
14.408333	0.5	-0.001375
14.416667	0.5	-0.001250
14.425000	0.5	-0.001125
14.433333	0.5	-0.000500
14.441667	0.5	0.000125
14.450000	0.5	0.000375
14.458333	0.5	0.000750
14.466667	0.5	0.001125
14.475000	0.5	0.001625
14.483333	0.5	0.002375
14.491667	0.5	0.002875
14.500000	0.5	0.003375
14.508333	0.5	0.003625
14.516667	0.5	0.003625
14.525000	0.5	0.004500
14.533333	0.5	0.005125
14.541667	0.5	0.005875
14.550000	0.5	0.006375
14.558333	0.5	0.006875
14.566667	0.5	0.007250
14.575000	0.5	0.007625
14.583333	0.5	0.007875
14.591667	0.5	0.008375
14.600000	0.5	0.009000
14.608333	0.5	0.009250
14.616667	0.5	0.009500
14.625000	0.5	0.009750
14.633333	0.5	0.010625
14.641667	0.5	0.011125
14.650000	0.5	0.011500
14.658333	0.5	0.012125
14.666667	0.5	0.012125
14.675000	0.5	0.012250
14.683333	0.5	0.012375
14.691667	0.5	0.013250
14.700000	0.5	0.013750
14.708333	0.5	0.014000
14.716667	0.5	0.014000
14.725000	0.5	0.014625
14.733333	0.5	0.014875
14.741667	0.5	0.015375
14.750000	0.5	0.015750
14.758333	0.5	0.016125
14.766667	0.5	0.016500
14.775000	0.5	0.016875
14.783333	0.5	0.017125
14.791667	0.5	0.017500
14.800000	0.5	0.018250
14.808333	0.5	0.019000
14.816667	0.5	0.019000
14.825000	0.5	0.019250
14.833333	0.5	0.019625
14.841667	0.5	0.019875
14.850000	0.5	0.020750
14.858333	0.5	0.021250
14.866667	0.5	0.022125
14.875000	0.5	0.022625
14.883333	0.5	0.022875
14.891667	0.5	0.023125
14.900000	0.5	0.023500
14.908333	0.5	0.023500
14.916667	0.5	0.023750
14.925000	0.5	0.023375
14.933333	0.5	0.023125
14.941667	0.5	0.022750
14.950000	0.5	0.022250
14.958333	0.5	0.022125
14.966667	0.5	0.022250
14.975000	0.5	0.022000
14.983333	0.5	0.021375
14.991667	0.5	0.020625
15.000000	0.5	0.019750
15.008333	0.5	0.018875
15.016667	0.5	0.018125
15.025000	0.5	0.017250
15.033333	0.5	0.016000
15.041667	0.5	0.015250
15.050000	0.5	0.014500
15.058333	0.5	0.014375
15.066667	0.5	0.013500
15.075000	0.5	0.012625
15.083333	0.5	0.012000
15.091667	0.5	0.011250
15.100000	0.5	0.010375
15.108333	0.5	0.009625
15.116667	0.5	0.008875
15.125000	0.5	0.008375
15.133333	0.5	0.007500
15.141667	0.5	0.006625
15.150000	0.5	0.005750
15.158333	0.5	0.004875
15.166667	0.5	0.004375
15.175000	0.5	0.003250
15.183333	0.5	0.002625
15.191667	0.5	0.002000
15.200000	0.5	0.001375
15.208333	0.5	0.000625
15.216667	0.5	0.000375
15.225000	0.5	-0.000125
15.233333	0.5	-0.000125
15.241667	0.5	-0.000375
15.250000	0.5	-0.000625
15.258333	0.5	-0.000500
15.266667	0.5	-0.000625
15.275000	0.5	-0.000125
15.283333	0.5	0.000250
15.291667	0.5	0.001000
15.300000	0.5	0.001250
15.308333	0.5	0.001625
15.316667	0.5	0.001875
15.325000	0.5	0.002000
15.333333	0.5	0.002125
15.341667	0.5	0.002250
15.350000	0.5	0.002375
15.358333	0.5	0.002625
15.366667	0.5	0.003000
15.375000	0.5	0.003375
15.383333	0.5	0.003875
15.391667	0.5	0.004250
15.400000	0.5	0.004750
15.408333	0.5	0.005000
15.416667	0.5	0.005375
15.425000	0.5	0.005750
15.433333	0.5	0.006375
15.441667	0.5	0.006875
15.450000	0.5	0.007125
15.458333	0.5	0.007750
15.466667	0.5	0.008500
15.475000	0.5	0.009000
15.483333	0.5	0.009500
15.491667	0.5	0.009750
15.500000	0.5	0.010625
15.508333	0.5	0.011000
15.516667	0.5	0.011625
15.525000	0.5	0.011875
15.533333	0.5	0.012125
15.541667	0.5	0.012625
15.550000	0.5	0.013000
15.558333	0.5	0.013375
15.566667	0.5	0.013750
15.575000	0.5	0.013875
15.583333	0.5	0.013875
15.591667	0.5	0.014000
15.600000	0.5	0.014375
15.608333	0.5	0.014375
15.616667	0.5	0.014000
15.625000	0.5	0.013750
15.633333	0.5	0.014000
15.641667	0.5	0.014125
15.650000	0.5	0.014125
15.658333	0.5	0.014125
15.666667	0.5	0.014125
15.675000	0.5	0.014375
15.683333	0.5	0.014500
15.691667	0.5	0.014750
15.700000	0.5	0.014750
15.708333	0.5	0.015125
15.716667	0.5	0.014625
15.725000	0.5	0.014250
15.733333	0.5	0.013750
15.741667	0.5	0.013000
15.750000	0.5	0.012375
15.758333	0.5	0.011875
15.766667	0.5	0.011500
15.775000	0.5	0.011375
15.783333	0.5	0.011125
15.791667	0.5	0.010750
15.800000	0.5	0.010625
15.808333	0.5	0.010250
15.816667	0.5	0.009625
15.825000	0.5	0.008875
15.833333	0.5	0.008250
15.841667	0.5	0.007750
15.850000	0.5	0.007500
15.858333	0.5	0.007500
15.866667	0.5	0.007500
15.875000	0.5	0.007375
15.883333	0.5	0.006625
15.891667	0.5	0.006125
15.900000	0.5	0.005750
15.908333	0.5	0.005750
15.916667	0.5	0.005750
15.925000	0.5	0.005750
15.933333	0.5	0.005500
15.941667	0.5	0.004875
15.950000	0.5	0.004375
15.958333	0.5	0.003875
15.966667	0.5	0.003875
15.975000	0.5	0.003875
15.983333	0.5	0.003625
15.991667	0.5	0.003250
16.000000	0.5	0.003125
16.008333	0.5	0.003250
16.016667	0.5	0.003250
16.025000	0.5	0.003000
16.033333	0.5	0.003000
16.041667	0.5	0.002875
16.050000	0.5	0.002625
16.058333	0.5	0.002875
16.066667	0.5	0.002625
16.075000	0.5	0.002250
16.083333	0.5	0.001625
16.091667	0.5	0.000875
16.100000	0.5	0.000750
16.108333	0.5	0.000375
16.116667	0.5	0.000000
16.125000	0.5	-0.000250
16.133333	0.5	-0.000375
16.141667	0.5	-0.001000
16.150000	0.5	-0.001625
16.158333	0.5	-0.002125
16.166667	0.5	-0.002250
16.175000	0.5	-0.002750
16.183333	0.5	-0.003125
16.191667	0.5	-0.003500
16.200000	0.5	-0.003750
16.208333	0.5	-0.004375
16.216667	0.5	-0.005000
16.225000	0.5	-0.005125
16.233333	0.5	-0.005500
16.241667	0.5	-0.006000
16.250000	0.5	-0.006125
16.258333	0.5	-0.006500
16.266667	0.5	-0.006625
16.275000	0.5	-0.006750
16.283333	0.5	-0.007000
16.291667	0.5	-0.007125
16.300000	0.5	-0.007375
16.308333	0.5	-0.007625
16.316667	0.5	-0.007375
16.325000	0.5	-0.007625
16.333333	0.5	-0.007375
16.341667	0.5	-0.007125
16.350000	0.5	-0.007125
16.358333	0.5	-0.007125
16.366667	0.5	-0.007000
16.375000	0.5	-0.006625
16.383333	0.5	-0.006125
16.391667	0.5	-0.006125
16.400000	0.5	-0.006000
16.408333	0.5	-0.005750
16.416667	0.5	-0.005625
16.425000	0.5	-0.005375
16.433333	0.5	-0.005250
16.441667	0.5	-0.005375
16.450000	0.5	-0.005125
16.458333	0.5	-0.004875
16.466667	0.5	-0.005125
16.475000	0.5	-0.005500
16.483333	0.5	-0.005750
16.491667	0.5	-0.006000
16.500000	0.5	-0.005750
16.508333	0.5	-0.005750
16.516667	0.5	-0.005875
16.525000	0.5	-0.006250
16.533333	0.5	-0.006500
16.541667	0.5	-0.006875
16.550000	0.5	-0.007000
16.558333	0.5	-0.006875
16.566667	0.5	-0.007125
16.575000	0.5	-0.007250
16.583333	0.5	-0.007500
16.591667	0.5	-0.007500
16.600000	0.5	-0.007125
16.608333	0.5	-0.007250
16.616667	0.5	-0.007125
16.625000	0.5	-0.007250
16.633333	0.5	-0.007375
16.641667	0.5	-0.007125
16.650000	0.5	-0.007000
16.658333	0.5	-0.006750
16.666667	0.5	-0.006500
16.675000	0.5	-0.006125
16.683333	0.5	-0.005875
16.691667	0.5	-0.005375
16.700000	0.5	-0.005500
16.708333	0.5	-0.005250
16.716667	0.5	-0.004875
16.725000	0.5	-0.004125
16.733333	0.5	-0.003375
16.741667	0.5	-0.003125
16.750000	0.5	-0.002625
16.758333	0.5	-0.001875
16.766667	0.5	-0.001125
16.775000	0.5	-0.000500
16.783333	0.5	0.000000
16.791667	0.5	0.000250
16.800000	0.5	0.000750
16.808333	0.5	0.001125
16.816667	0.5	0.001625
16.825000	0.5	0.002125
16.833333	0.5	0.002500
16.841667	0.5	0.002750
16.850000	0.5	0.003250
16.858333	0.5	0.003875
16.866667	0.5	0.004250
16.875000	0.5	0.004375
16.883333	0.5	0.004500
16.891667	0.5	0.004625
16.900000	0.5	0.004500
16.908333	0.5	0.004500
16.916667	0.5	0.004625
16.925000	0.5	0.004625
16.933333	0.5	0.004625
16.941667	0.5	0.004625
16.950000	0.5	0.004625
16.958333	0.5	0.004375
16.966667	0.5	0.004750
16.975000	0.5	0.005125
16.983333	0.5	0.004750
16.991667	0.5	0.004250
17.000000	0.5	0.004125
17.008333	0.5	0.004125
17.016667	0.5	0.003750
17.025000	0.5	0.003625
17.033333	0.5	0.003250
17.041667	0.5	0.002875
17.050000	0.5	0.002625
17.058333	0.5	0.002250
17.066667	0.5	0.001875
17.075000	0.5	0.001375
17.083333	0.5	0.000250
17.091667	0.5	-0.000875
17.100000	0.5	-0.001625
17.108333	0.5	-0.003000
17.116667	0.5	-0.004125
17.125000	0.5	-0.005625
17.133333	0.5	-0.007375
17.141667	0.5	-0.008875
17.150000	0.5	-0.010500
17.158333	0.5	-0.012375
17.166667	0.5	-0.014250
17.175000	0.5	-0.016375
17.183333	0.5	-0.018875
17.191667	0.5	-0.021750
17.200000	0.5	-0.024875
17.208333	0.5	-0.028000
17.216667	0.5	-0.030875
17.225000	0.5	-0.034125
17.233333	0.5	-0.037500
17.241667	0.5	-0.040750
17.250000	0.5	-0.044375
17.258333	0.5	-0.048125
17.266667	0.5	-0.052125
17.275000	0.5	-0.055875
17.283333	0.5	-0.060000
17.291667	0.5	-0.064125
17.300000	0.5	-0.068000
17.308333	0.5	-0.071875
17.316667	0.5	-0.075500
17.325000	0.5	-0.078750
17.333333	0.5	-0.082375
17.341667	0.5	-0.085500
17.350000	0.5	-0.087875
17.358333	0.5	-0.090250
17.366667	0.5	-0.092375
17.375000	0.5	-0.093875
17.383333	0.5	-0.094375
17.391667	0.5	-0.094625
17.400000	0.5	-0.094625
17.408333	0.5	-0.094625
17.416667	0.5	-0.094375
17.425000	0.5	-0.093625
17.433333	0.5	-0.092250
17.441667	0.5	-0.090625
17.450000	0.5	-0.087875
17.458333	0.5	-0.085500
17.466667	0.5	-0.082750
17.475000	0.5	-0.079875
17.483333	0.5	-0.076750
17.491667	0.5	-0.074000
17.500000	0.5	-0.070625
17.508333	0.5	-0.067625
17.516667	0.5	-0.065125
17.525000	0.5	-0.061750
17.533333	0.5	-0.058500
17.541667	0.5	-0.055000
17.550000	0.5	-0.051750
17.558333	0.5	-0.048875
17.566667	0.5	-0.045625
17.575000	0.5	-0.042500
17.583333	0.5	-0.039625
17.591667	0.5	-0.037000
17.600000	0.5	-0.034625
17.608333	0.5	-0.032500
17.616667	0.5	-0.030375
17.625000	0.5	-0.028375
17.633333	0.5	-0.026500
17.641667	0.5	-0.023875
17.650000	0.5	-0.022375
17.658333	0.5	-0.021000
17.666667	0.5	-0.019500
17.675000	0.5	-0.017875
17.683333	0.5	-0.016500
17.691667	0.5	-0.015250
17.700000	0.5	-0.013750
17.708333	0.5	-0.012375
17.716667	0.5	-0.011625
17.725000	0.5	-0.010875
17.733333	0.5	-0.009875
17.741667	0.5	-0.009625
17.750000	0.5	-0.009250
17.758333	0.5	-0.009250
17.766667	0.5	-0.009250
17.775000	0.5	-0.009125
17.783333	0.5	-0.008500
17.791667	0.5	-0.008125
17.800000	0.5	-0.007375
17.808333	0.5	-0.006625
17.816667	0.5	-0.006125
17.825000	0.5	-0.005875
17.833333	0.5	-0.005000
17.841667	0.5	-0.004750
17.850000	0.5	-0.004625
17.858333	0.5	-0.004375
17.866667	0.5	-0.003875
17.875000	0.5	-0.003250
17.883333	0.5	-0.002500
17.891667	0.5	-0.001875
17.900000	0.5	-0.001375
17.908333	0.5	-0.000875
17.916667	0.5	-0.000500
17.925000	0.5	-0.000375
17.933333	0.5	-0.000125
17.941667	0.5	-0.000375
17.950000	0.5	-0.000125
17.958333	0.5	-0.000125
17.966667	0.5	0.000000
17.975000	0.5	-0.000125
17.983333	0.5	-0.000375
17.991667	0.5	-0.000875
18.000000	0.5	-0.001000
18.008333	0.5	-0.001250
18.016667	0.5	-0.001125
18.025000	0.5	-0.001125
18.033333	0.5	-0.001375
18.041667	0.5	-0.001750
18.050000	0.5	-0.002125
18.058333	0.5	-0.002125
18.066667	0.5	-0.002125
18.075000	0.5	-0.002500
18.083333	0.5	-0.002875
18.091667	0.5	-0.003250
18.100000	0.5	-0.003500
18.108333	0.5	-0.004250
18.116667	0.5	-0.004625
18.125000	0.5	-0.005125
18.133333	0.5	-0.005500
18.141667	0.5	-0.006250
18.150000	0.5	-0.007250
18.158333	0.5	-0.007875
18.166667	0.5	-0.008625
18.175000	0.5	-0.009500
18.183333	0.5	-0.010500
18.191667	0.5	-0.011375
18.200000	0.5	-0.012125
18.208333	0.5	-0.013375
18.216667	0.5	-0.014375
18.225000	0.5	-0.015125
18.233333	0.5	-0.016250
18.241667	0.5	-0.017500
18.250000	0.5	-0.018750
18.258333	0.5	-0.019750
18.266667	0.5	-0.020875
18.275000	0.5	-0.022000
18.283333	0.5	-0.023125
18.291667	0.5	-0.024625
18.300000	0.5	-0.026000
18.308333	0.5	-0.027375
18.316667	0.5	-0.028500
18.325000	0.5	-0.029375
18.333333	0.5	-0.030125
18.341667	0.5	-0.031000
18.350000	0.5	-0.031750
18.358333	0.5	-0.032750
18.366667	0.5	-0.033750
18.375000	0.5	-0.034625
18.383333	0.5	-0.035875
18.391667	0.5	-0.037125
18.400000	0.5	-0.038125
18.408333	0.5	-0.039000
18.416667	0.5	-0.039500
18.425000	0.5	-0.040250
18.433333	0.5	-0.040875
18.441667	0.5	-0.041625
18.450000	0.5	-0.041750
18.458333	0.5	-0.042000
18.466667	0.5	-0.042500
18.475000	0.5	-0.042375
18.483333	0.5	-0.042500
18.491667	0.5	-0.042125
18.500000	0.5	-0.041875
18.508333	0.5	-0.041500
18.516667	0.5	-0.041250
18.525000	0.5	-0.041125
18.533333	0.5	-0.040625
18.541667	0.5	-0.040000
18.550000	0.5	-0.039500
18.558333	0.5	-0.039000
18.566667	0.5	-0.038250
18.575000	0.5	-0.037375
18.583333	0.5	-0.036375
18.591667	0.5	-0.035750
18.600000	0.5	-0.035000
18.608333	0.5	-0.034125
18.616667	0.5	-0.032625
18.625000	0.5	-0.031250
18.633333	0.5	-0.030375
18.641667	0.5	-0.029625
18.650000	0.5	-0.028500
18.658333	0.5	-0.027500
18.666667	0.5	-0.026625
18.675000	0.5	-0.025500
18.683333	0.5	-0.024375
18.691667	0.5	-0.023000
18.700000	0.5	-0.022250
18.708333	0.5	-0.021625
18.716667	0.5	-0.020750
18.725000	0.5	-0.020250
18.733333	0.5	-0.020000
18.741667	0.5	-0.019750
18.750000	0.5	-0.019375
18.758333	0.5	-0.018875
18.766667	0.5	-0.018375
18.775000	0.5	-0.017750
18.783333	0.5	-0.017375
18.791667	0.5	-0.017250
18.800000	0.5	-0.017250
18.808333	0.5	-0.017125
18.816667	0.5	-0.016750
18.825000	0.5	-0.016250
18.833333	0.5	-0.016375
18.841667	0.5	-0.016500
18.850000	0.5	-0.016125
18.858333	0.5	-0.015750
18.866667	0.5	-0.016000
18.875000	0.5	-0.016250
18.883333	0.5	-0.016000
18.891667	0.5	-0.016375
18.900000	0.5	-0.017000
18.908333	0.5	-0.017625
18.916667	0.5	-0.018000
18.925000	0.5	-0.018125
18.933333	0.5	-0.018625
18.941667	0.5	-0.019125
18.950000	0.5	-0.019125
18.958333	0.5	-0.019125
18.966667	0.5	-0.019500
18.975000	0.5	-0.020000
18.983333	0.5	-0.020500
18.991667	0.5	-0.021250
19.000000	0.5	-0.022000
19.008333	0.5	-0.022750
19.016667	0.5	-0.023875
19.025000	0.5	-0.024375
19.033333	0.5	-0.025500
19.041667	0.5	-0.026250
19.050000	0.5	-0.027000
19.058333	0.5	-0.027625
19.066667	0.5	-0.028500
19.075000	0.5	-0.029250
19.083333	0.5	-0.030250
19.091667	0.5	-0.031375
19.100000	0.5	-0.032000
19.108333	0.5	-0.032500
19.116667	0.5	-0.033500
19.125000	0.5	-0.034250
19.133333	0.5	-0.035125
19.141667	0.5	-0.035625
19.150000	0.5	-0.036625
19.158333	0.5	-0.037000
19.166667	0.5	-0.037500
19.175000	0.5	-0.038625
19.183333	0.5	-0.039500
19.191667	0.5	-0.040125
19.200000	0.5	-0.040625
19.208333	0.5	-0.041375
19.216667	0.5	-0.041875
19.225000	0.5	-0.042125
19.233333	0.5	-0.042750
19.241667	0.5	-0.043250
19.250000	0.5	-0.043750
19.258333	0.5	-0.044500
19.266667	0.5	-0.045125
19.275000	0.5	-0.045625
19.283333	0.5	-0.046250
19.291667	0.5	-0.046250
19.300000	0.5	-0.047000
19.308333	0.5	-0.047500
19.316667	0.5	-0.047000
19.325000	0.5	-0.047125
19.333333	0.5	-0.047875
19.341667	0.5	-0.048375
19.350000	0.5	-0.048750
19.358333	0.5	-0.048875
19.366667	0.5	-0.049000
19.375000	0.5	-0.049250
19.383333	0.5	-0.049250
19.391667	0.5	-0.049000
19.400000	0.5	-0.049500
19.408333	0.5	-0.049750
19.416667	0.5	-0.049750
19.425000	0.5	-0.049875
19.433333	0.5	-0.049625
19.441667	0.5	-0.049625
19.450000	0.5	-0.049500
19.458333	0.5	-0.049500
19.466667	0.5	-0.049875
19.475000	0.5	-0.050000
19.483333	0.5	-0.050000
19.491667	0.5	-0.050125
19.500000	0.5	-0.050000
19.508333	0.5	-0.050375
19.516667	0.5	-0.050625
19.525000	0.5	-0.050375
19.533333	0.5	-0.050250
19.541667	0.5	-0.050375
19.550000	0.5	-0.050750
19.558333	0.5	-0.051250
19.566667	0.5	-0.051500
19.575000	0.5	-0.051875
19.583333	0.5	-0.052000
19.591667	0.5	-0.052000
19.600000	0.5	-0.052000
19.608333	0.5	-0.052375
19.616667	0.5	-0.052375
19.625000	0.5	-0.052500
19.633333	0.5	-0.052625
19.641667	0.5	-0.052750
19.650000	0.5	-0.053000
19.658333	0.5	-0.053250
19.666667	0.5	-0.053000
19.675000	0.5	-0.053375
19.683333	0.5	-0.053250
19.691667	0.5	-0.053375
19.700000	0.5	-0.054000
19.708333	0.5	-0.054500
19.716667	0.5	-0.054750
19.725000	0.5	-0.054750
19.733333	0.5	-0.055125
19.741667	0.5	-0.055625
19.750000	0.5	-0.056250
19.758333	0.5	-0.056375
19.766667	0.5	-0.056500
19.775000	0.5	-0.056500
19.783333	0.5	-0.057000
19.791667	0.5	-0.057000
19.800000	0.5	-0.057000
19.808333	0.5	-0.057000
19.816667	0.5	-0.056750
19.825000	0.5	-0.056750
19.833333	0.5	-0.056500
19.841667	0.5	-0.056500
19.850000	0.5	-0.056750
19.858333	0.5	-0.056625
19.866667	0.5	-0.056750
19.875000	0.5	-0.056625
19.883333	0.5	-0.056125
19.891667	0.5	-0.055500
19.900000	0.5	-0.055250
19.908333	0.5	-0.054875
19.916667	0.5	-0.054625
19.925000	0.5	-0.054000
19.933333	0.5	-0.053625
19.941667	0.5	-0.053375
19.950000	0.5	-0.052875
19.958333	0.5	-0.052250
19.966667	0.5	-0.052125
19.975000	0.5	-0.051875
19.983333	0.5	-0.051875
19.991667	0.5	-0.051375
20.000000	0.5	-0.050875
20.008333	0.5	-0.050375
20.016667	0.5	-0.049750
20.025000	0.5	-0.049125
20.033333	0.5	-0.049000
20.041667	0.5	-0.049000
20.050000	0.5	-0.048625
20.058333	0.5	-0.048875
20.066667	0.5	-0.048625
20.075000	0.5	-0.048625
20.083333	0.5	-0.048250
20.091667	0.5	-0.047875
20.100000	0.5	-0.047750
20.108333	0.5	-0.047375
20.116667	0.5	-0.047125
20.125000	0.5	-0.046875
20.133333	0.5	-0.046625
20.141667	0.5	-0.046625
20.150000	0.5	-0.046500
20.158333	0.5	-0.046375
20.166667	0.5	-0.046375
20.175000	0.5	-0.046250
20.183333	0.5	-0.046375
20.191667	0.5	-0.046125
20.200000	0.5	-0.045750
20.208333	0.5	-0.045125
20.216667	0.5	-0.045000
20.225000	0.5	-0.045250
20.233333	0.5	-0.045000
20.241667	0.5	-0.045000
20.250000	0.5	-0.044750
20.258333	0.5	-0.044500
20.266667	0.5	-0.044250
20.275000	0.5	-0.044250
20.283333	0.5	-0.044375
20.291667	0.5	-0.044375
20.300000	0.5	-0.044000
20.308333	0.5	-0.044000
20.316667	0.5	-0.043375
20.325000	0.5	-0.043500
20.333333	0.5	-0.043375
20.341667	0.5	-0.043250
20.350000	0.5	-0.043125
20.358333	0.5	-0.042625
20.366667	0.5	-0.042375
20.375000	0.5	-0.042000
20.383333	0.5	-0.041625
20.391667	0.5	-0.040625
20.400000	0.5	-0.040750
20.408333	0.5	-0.040250
20.416667	0.5	-0.040250
20.425000	0.5	-0.040000
20.433333	0.5	-0.039625
20.441667	0.5	-0.039125
20.450000	0.5	-0.038625
20.458333	0.5	-0.038625
20.466667	0.5	-0.038375
20.475000	0.5	-0.037750
20.483333	0.5	-0.037500
20.491667	0.5	-0.036750
20.500000	0.5	-0.036000
20.508333	0.5	-0.035375
20.516667	0.5	-0.034875
20.525000	0.5	-0.034375
20.533333	0.5	-0.033750
20.541667	0.5	-0.032750
20.550000	0.5	-0.032000
20.558333	0.5	-0.031375
20.566667	0.5	-0.030375
20.575000	0.5	-0.029250
20.583333	0.5	-0.028000
20.591667	0.5	-0.026500
20.600000	0.5	-0.025375
20.608333	0.5	-0.024500
20.616667	0.5	-0.023250
20.625000	0.5	-0.022125
20.633333	0.5	-0.020875
20.641667	0.5	-0.020125
20.650000	0.5	-0.019125
20.658333	0.5	-0.017750
20.666667	0.5	-0.016250
20.675000	0.5	-0.015000
20.683333	0.5	-0.013250
20.691667	0.5	-0.011375
20.700000	0.5	-0.010250
20.708333	0.5	-0.009375
20.716667	0.5	-0.008750
20.725000	0.5	-0.008500
20.733333	0.5	-0.007750
20.741667	0.5	-0.007125
20.750000	0.5	-0.006500
20.758333	0.5	-0.005875
20.766667	0.5	-0.005750
20.775000	0.5	-0.006125
20.783333	0.5	-0.006250
20.791667	0.5	-0.006500
20.800000	0.5	-0.006500
20.808333	0.5	-0.006500
20.816667	0.5	-0.007125
20.825000	0.5	-0.007000
20.833333	0.5	-0.007500
20.841667	0.5	-0.008750
20.850000	0.5	-0.009625
20.858333	0.5	-0.010250
20.866667	0.5	-0.010875
20.875000	0.5	-0.011625
20.883333	0.5	-0.012125
20.891667	0.5	-0.012500
20.900000	0.5	-0.013250
20.908333	0.5	-0.014000
20.916667	0.5	-0.014375
20.925000	0.5	-0.014750
20.933333	0.5	-0.015625
20.941667	0.5	-0.015875
20.950000	0.5	-0.016875
20.958333	0.5	-0.017750
20.966667	0.5	-0.018125
20.975000	0.5	-0.018500
20.983333	0.5	-0.018625
20.991667	0.5	-0.019000
21.000000	0.5	-0.019000
21.008333	0.5	-0.018875
21.016667	0.5	-0.018750
21.025000	0.5	-0.018500
21.033333	0.5	-0.018625
21.041667	0.5	-0.018750
21.050000	0.5	-0.018625
21.058333	0.5	-0.018125
21.066667	0.5	-0.017750
21.075000	0.5	-0.017625
21.083333	0.5	-0.017125
21.091667	0.5	-0.016625
21.100000	0.5	-0.016500
21.108333	0.5	-0.016125
21.116667	0.5	-0.015625
21.125000	0.5	-0.015500
21.133333	0.5	-0.015125
21.141667	0.5	-0.014625
21.150000	0.5	-0.014125
21.158333	0.5	-0.013500
21.166667	0.5	-0.013000
21.175000	0.5	-0.012875
21.183333	0.5	-0.012500
21.191667	0.5	-0.011750
21.200000	0.5	-0.011000
21.208333	0.5	-0.010125
21.216667	0.5	-0.009625
21.225000	0.5	-0.009625
21.233333	0.5	-0.008875
21.241667	0.5	-0.007750
21.250000	0.5	-0.007250
21.258333	0.5	-0.006750
21.266667	0.5	-0.006375
21.275000	0.5	-0.005750
21.283333	0.5	-0.005375
21.291667	0.5	-0.005000
21.300000	0.5	-0.004750
21.308333	0.5	-0.005375
21.316667	0.5	-0.005250
21.325000	0.5	-0.004875
21.333333	0.5	-0.005125
21.341667	0.5	-0.005875
21.350000	0.5	-0.006375
21.358333	0.5	-0.006125
21.366667	0.5	-0.006125
21.375000	0.5	-0.006500
21.383333	0.5	-0.006750
21.391667	0.5	-0.006750
21.400000	0.5	-0.007125
21.408333	0.5	-0.007500
21.416667	0.5	-0.007750
21.425000	0.5	-0.008125
21.433333	0.5	-0.008875
21.441667	0.5	-0.009250
21.450000	0.5	-0.009125
21.458333	0.5	-0.008750
21.466667	0.5	-0.008500
21.475000	0.5	-0.008500
21.483333	0.5	-0.008375
21.491667	0.5	-0.008250
21.500000	0.5	-0.008375
21.508333	0.5	-0.008750
21.516667	0.5	-0.009000
21.525000	0.5	-0.009250
21.533333	0.5	-0.009625
21.541667	0.5	-0.010250
21.550000	0.5	-0.011000
21.558333	0.5	-0.011250
21.566667	0.5	-0.011500
21.575000	0.5	-0.011625
21.583333	0.5	-0.011875
21.591667	0.5	-0.012750
21.600000	0.5	-0.013000
21.608333	0.5	-0.013250
21.616667	0.5	-0.013500
21.625000	0.5	-0.014250
21.633333	0.5	-0.014125
21.641667	0.5	-0.014375
21.650000	0.5	-0.014875
21.658333	0.5	-0.015125
21.666667	0.5	-0.015750
21.675000	0.5	-0.016250
21.683333	0.5	-0.016500
21.691667	0.5	-0.016500
21.700000	0.5	-0.017000
21.708333	0.5	-0.017000
21.716667	0.5	-0.017125
21.725000	0.5	-0.017500
21.733333	0.5	-0.018375
21.741667	0.5	-0.018750
21.750000	0.5	-0.019125
21.758333	0.5	-0.019500
21.766667	0.5	-0.019625
21.775000	0.5	-0.019500
21.783333	0.5	-0.019875
21.791667	0.5	-0.021000
21.800000	0.5	-0.022125
21.808333	0.5	-0.023125
21.816667	0.5	-0.023875
21.825000	0.5	-0.024625
21.833333	0.5	-0.024750
21.841667	0.5	-0.024625
21.850000	0.5	-0.025125
21.858333	0.5	-0.025750
21.866667	0.5	-0.026250
21.875000	0.5	-0.026500
21.883333	0.5	-0.025875
21.891667	0.5	-0.025750
21.900000	0.5	-0.025750
21.908333	0.5	-0.025500
21.916667	0.5	-0.025250
21.925000	0.5	-0.025000
21.933333	0.5	-0.025125
21.941667	0.5	-0.025000
21.950000	0.5	-0.025125
21.958333	0.5	-0.024750
21.966667	0.5	-0.025000
21.975000	0.5	-0.025125
21.983333	0.5	-0.025125
21.991667	0.5	-0.025250
22.000000	0.5	-0.024750
22.008333	0.5	-0.024750
22.016667	0.5	-0.024750
22.025000	0.5	-0.024750
22.033333	0.5	-0.024125
22.041667	0.5	-0.024000
22.050000	0.5	-0.024250
22.058333	0.5	-0.024500
22.066667	0.5	-0.024000
22.075000	0.5	-0.023875
22.083333	0.5	-0.024125
22.091667	0.5	-0.023875
22.100000	0.5	-0.023625
22.108333	0.5	-0.022875
22.116667	0.5	-0.022375
22.125000	0.5	-0.021625
22.133333	0.5	-0.021375
22.141667	0.5	-0.021000
22.150000	0.5	-0.020375
22.158333	0.5	-0.019500
22.166667	0.5	-0.019250
22.175000	0.5	-0.019375
22.183333	0.5	-0.019750
22.191667	0.5	-0.019750
22.200000	0.5	-0.020125
22.208333	0.5	-0.020500
22.216667	0.5	-0.020500
22.225000	0.5	-0.020500
22.233333	0.5	-0.020250
22.241667	0.5	-0.020125
22.250000	0.5	-0.020375
22.258333	0.5	-0.020125
22.266667	0.5	-0.020375
22.275000	0.5	-0.020375
22.283333	0.5	-0.020375
22.291667	0.5	-0.020375
22.300000	0.5	-0.020125
22.308333	0.5	-0.019250
22.316667	0.5	-0.018750
22.325000	0.5	-0.018375
22.333333	0.5	-0.018000
22.341667	0.5	-0.017875
22.350000	0.5	-0.018125
22.358333	0.5	-0.018125
22.366667	0.5	-0.018375
22.375000	0.5	-0.018625
22.383333	0.5	-0.018750
22.391667	0.5	-0.019000
22.400000	0.5	-0.019125
22.408333	0.5	-0.019250
22.416667	0.5	-0.019500
22.425000	0.5	-0.019625
22.433333	0.5	-0.019750
22.441667	0.5	-0.019500
22.450000	0.5	-0.019500
22.458333	0.5	-0.019875
22.466667	0.5	-0.020000
22.475000	0.5	-0.020250
22.483333	0.5	-0.020375
22.491667	0.5	-0.020125
22.500000	0.5	-0.020125
22.508333	0.5	-0.019875
22.516667	0.5	-0.019500
22.525000	0.5	-0.019625
22.533333	0.5	-0.020125
22.541667	0.5	-0.019875
22.550000	0.5	-0.019750
22.558333	0.5	-0.019125
22.566667	0.5	-0.018875
22.575000	0.5	-0.018500
22.583333	0.5	-0.018250
22.591667	0.5	-0.018500
22.600000	0.5	-0.018375
22.608333	0.5	-0.018250
22.616667	0.5	-0.018250
22.625000	0.5	-0.018500
22.633333	0.5	-0.019000
22.641667	0.5	-0.019375
22.650000	0.5	-0.019750
22.658333	0.5	-0.020125
22.666667	0.5	-0.020500
22.675000	0.5	-0.020125
22.683333	0.5	-0.020250
22.691667	0.5	-0.020750
22.700000	0.5	-0.020750
22.708333	0.5	-0.020750
22.716667	0.5	-0.020875
22.725000	0.5	-0.020500
22.733333	0.5	-0.020125
22.741667	0.5	-0.019875
22.750000	0.5	-0.019625
22.758333	0.5	-0.019625
22.766667	0.5	-0.020000
22.775000	0.5	-0.019625
22.783333	0.5	-0.019500
22.791667	0.5	-0.019750
22.800000	0.5	-0.019625
22.808333	0.5	-0.019625
22.816667	0.5	-0.019875
22.825000	0.5	-0.019750
22.833333	0.5	-0.019375
22.841667	0.5	-0.019250
22.850000	0.5	-0.019250
22.858333	0.5	-0.019125
22.866667	0.5	-0.019500
22.875000	0.5	-0.019625
22.883333	0.5	-0.019625
22.891667	0.5	-0.019875
22.900000	0.5	-0.019625
22.908333	0.5	-0.019375
22.916667	0.5	-0.019500
22.925000	0.5	-0.018875
22.933333	0.5	-0.018750
22.941667	0.5	-0.018875
22.950000	0.5	-0.018750
22.958333	0.5	-0.018250
22.966667	0.5	-0.018250
22.975000	0.5	-0.018250
22.983333	0.5	-0.018250
22.991667	0.5	-0.018250
23.000000	0.5	-0.018125
23.008333	0.5	-0.017375
23.016667	0.5	-0.017000
23.025000	0.5	-0.016500
23.033333	0.5	-0.016125
23.041667	0.5	-0.016125
23.050000	0.5	-0.016500
23.058333	0.5	-0.017000
23.066667	0.5	-0.017500
23.075000	0.5	-0.017250
23.083333	0.5	-0.017250
23.091667	0.5	-0.017250
23.100000	0.5	-0.017000
23.108333	0.5	-0.016625
23.116667	0.5	-0.016625
23.125000	0.5	-0.015875
23.133333	0.5	-0.014875
23.141667	0.5	-0.014500
23.150000	0.5	-0.013750
23.158333	0.5	-0.012375
23.166667	0.5	-0.011875
23.175000	0.5	-0.011375
23.183333	0.5	-0.010750
23.191667	0.5	-0.010250
23.200000	0.5	-0.010125
23.208333	0.5	-0.009750
23.216667	0.5	-0.009125
23.225000	0.5	-0.008750
23.233333	0.5	-0.008375
23.241667	0.5	-0.007875
23.250000	0.5	-0.007375
23.258333	0.5	-0.007000
23.266667	0.5	-0.006500
23.275000	0.5	-0.005875
23.283333	0.5	-0.005500
23.291667	0.5	-0.004875
23.300000	0.5	-0.004375
23.308333	0.5	-0.004125
23.316667	0.5	-0.003750
23.325000	0.5	-0.003125
23.333333	0.5	-0.002500
23.341667	0.5	-0.002000
23.350000	0.5	-0.001125
23.358333	0.5	-0.000625
23.366667	0.5	0.000250
23.375000	0.5	0.001125
23.383333	0.5	0.001625
23.391667	0.5	0.001875
23.400000	0.5	0.002375
23.408333	0.5	0.003000
23.416667	0.5	0.003500
23.425000	0.5	0.003875
23.433333	0.5	0.003625
23.441667	0.5	0.004000
23.450000	0.5	0.004250
23.458333	0.5	0.004875
23.466667	0.5	0.005250
23.475000	0.5	0.005500
23.483333	0.5	0.005375
23.491667	0.5	0.004875
23.500000	0.5	0.004625
23.508333	0.5	0.004250
23.516667	0.5	0.003875
23.525000	0.5	0.003750
23.533333	0.5	0.004375
23.541667	0.5	0.004500
23.550000	0.5	0.004125
23.558333	0.5	0.004250
23.566667	0.5	0.004125
23.575000	0.5	0.004125
23.583333	0.5	0.004750
23.591667	0.5	0.005375
23.600000	0.5	0.005750
23.608333	0.5	0.006375
23.616667	0.5	0.006375
23.625000	0.5	0.006500
23.633333	0.5	0.006625
23.641667	0.5	0.006625
23.650000	0.5	0.006500
23.658333	0.5	0.006750
23.666667	0.5	0.006375
23.675000	0.5	0.005750
23.683333	0.5	0.005625
23.691667	0.5	0.005625
23.700000	0.5	0.005375
23.708333	0.5	0.005375
23.716667	0.5	0.005125
23.725000	0.5	0.005375
23.733333	0.5	0.005250
23.741667	0.5	0.005125
23.750000	0.5	0.005125
23.758333	0.5	0.004500
23.766667	0.5	0.004625
23.775000	0.5	0.005000
23.783333	0.5	0.004875
23.791667	0.5	0.005000
23.800000	0.5	0.005125
23.808333	0.5	0.005000
23.816667	0.5	0.004875
23.825000	0.5	0.004500
23.833333	0.5	0.004125
23.841667	0.5	0.004250
23.850000	0.5	0.004375
23.858333	0.5	0.004500
23.866667	0.5	0.004375
23.875000	0.5	0.004000
23.883333	0.5	0.003500
23.891667	0.5	0.002625
23.900000	0.5	0.001500
23.908333	0.5	0.000875
23.916667	0.5	0.000250
23.925000	0.5	-0.000125
23.933333	0.5	-0.000500
23.941667	0.5	-0.000750
23.950000	0.5	-0.001000
23.958333	0.5	-0.001125
23.966667	0.5	-0.001375
23.975000	0.5	-0.001750
23.983333	0.5	-0.001875
23.991667	0.5	-0.001750
24.000000	0.5	-0.001875
24.008333	0.5	-0.001875
24.016667	0.5	-0.001875
24.025000	0.5	-0.001750
24.033333	0.5	-0.002000
24.041667	0.5	-0.002250
24.050000	0.5	-0.002750
24.058333	0.5	-0.002875
24.066667	0.5	-0.003000
24.075000	0.5	-0.003000
24.083333	0.5	-0.003625
24.091667	0.5	-0.004250
24.100000	0.5	-0.004750
24.108333	0.5	-0.005000
24.116667	0.5	-0.005125
24.125000	0.5	-0.005625
24.133333	0.5	-0.005750
24.141667	0.5	-0.006375
24.150000	0.5	-0.007250
24.158333	0.5	-0.007875
24.166667	0.5	-0.008500
24.175000	0.5	-0.008750
24.183333	0.5	-0.009250
24.191667	0.5	-0.009625
24.200000	0.5	-0.010625
24.208333	0.5	-0.011250
24.216667	0.5	-0.011875
24.225000	0.5	-0.012125
24.233333	0.5	-0.012750
24.241667	0.5	-0.013125
24.250000	0.5	-0.013375
24.258333	0.5	-0.014000
24.266667	0.5	-0.014125
24.275000	0.5	-0.014875
24.283333	0.5	-0.015625
24.291667	0.5	-0.016250
24.300000	0.5	-0.016750
24.308333	0.5	-0.017625
24.316667	0.5	-0.018000
24.325000	0.5	-0.018375
24.333333	0.5	-0.019250
24.341667	0.5	-0.019375
24.350000	0.5	-0.019875
24.358333	0.5	-0.020375
24.366667	0.5	-0.020500
24.375000	0.5	-0.021000
24.383333	0.5	-0.021625
24.391667	0.5	-0.022125
24.400000	0.5	-0.022375
24.408333	0.5	-0.023000
24.416667	0.5	-0.023500
24.425000	0.5	-0.023875
24.433333	0.5	-0.024875
24.441667	0.5	-0.025625
24.450000	0.5	-0.026000
24.458333	0.5	-0.026250
24.466667	0.5	-0.026750
24.475000	0.5	-0.026875
24.483333	0.5	-0.027000
24.491667	0.5	-0.026875
24.500000	0.5	-0.027000
24.508333	0.5	-0.027250
24.516667	0.5	-0.027500
24.525000	0.5	-0.027500
24.533333	0.5	-0.027000
24.541667	0.5	-0.027000
24.550000	0.5	-0.027000
24.558333	0.5	-0.027000
24.566667	0.5	-0.027000
24.575000	0.5	-0.026750
24.583333	0.5	-0.026625
24.591667	0.5	-0.026500
24.600000	0.5	-0.026375
24.608333	0.5	-0.025750
24.616667	0.5	-0.025500
24.625000	0.5	-0.025500
24.633333	0.5	-0.025000
24.641667	0.5	-0.024750
24.650000	0.5	-0.024500
24.658333	0.5	-0.023875
24.666667	0.5	-0.023500
24.675000	0.5	-0.023000
24.683333	0.5	-0.022375
24.691667	0.5	-0.021750
24.700000	0.5	-0.021000
24.708333	0.5	-0.020750
24.716667	0.5	-0.020500
24.725000	0.5	-0.020000
24.733333	0.5	-0.019625
24.741667	0.5	-0.019500
24.750000	0.5	-0.018875
24.758333	0.5	-0.018125
24.766667	0.5	-0.017625
24.775000	0.5	-0.016875
24.783333	0.5	-0.016125
24.791667	0.5	-0.015375
24.800000	0.5	-0.015000
24.808333	0.5	-0.014625
24.816667	0.5	-0.014000
24.825000	0.5	-0.013000
24.833333	0.5	-0.012500
24.841667	0.5	-0.012000
24.850000	0.5	-0.011375
24.858333	0.5	-0.011000
24.866667	0.5	-0.010250
24.875000	0.5	-0.009250
24.883333	0.5	-0.008875
24.891667	0.5	-0.007875
24.900000	0.5	-0.007125
24.908333	0.5	-0.005875
24.916667	0.5	-0.005000
24.925000	0.5	-0.004000
24.933333	0.5	-0.003250
24.941667	0.5	-0.003000
24.950000	0.5	-0.002375
24.958333	0.5	-0.002000
24.966667	0.5	-0.001500
24.975000	0.5	-0.001000
24.983333	0.5	-0.000750
24.991667	0.5	-0.000375
25.000000	0.5	0.000125
