# Supplementary material for: Dynamic character displacement among a pair of bacterial phyllosphere commensals in situ
Source: Nat Commun. 2022 May 20;13:2836. doi: 10.1038/s41467-022-30469-3 (PMC9123166; doi:10.1038/s41467-022-30469-3)
Supplement: Supplementary file 11 — Source Data [file 41467_2022_30469_MOESM11_ESM.zip › Source Data/Supplementary Figure 5/Glucose+Galactose t2 c.txt]

File Path	chrom://marshall/Chromeleon7/HPLC_Ultimate_3000/Users/helucas/20200720_OrganicAcids_CCR_L257.seq/695.smp/RI_1.channel/RI_1.chm
Channel	RI_1

Injection Information:
Data Vault	Chromeleon7
Injection	GG_t2_c_II
Injection Number	162
Position	GE2
Comment	
Processing Method	Quantitative
Instrument Method	20200525_Rezex_ROA_OrganicAcid_600uL_2500uM_H2SO4_50A_50D
Type	Unknown
Status	Finished
Injection Date	7/23/2020
Injection Time	6:23:56 PM
Injection Volume (µl)	10.000
Dilution Factor	1.0000
Weight	1.0000

Chromatogram Data Information:
Time Min. (min)	0.000000
Time Max. (min)	25.000000
Data Points	3001
Detector	RI
Generating Data System	Chromeleon 7.2.5.9507
Exporting Data System	Chromeleon 7.2.8.0
Operator	Instrument Controller
Signal Quantity	Refractive 
Signal Unit	µRIU
Signal Min.	-2.755000
Signal Max.	24.800250
Channel	RI_1
Driver Name	RID520Driver.dll
Channel Type	Evaluation
Min. Step (s)	0.5
Max. Step (s)	0.5
Average Step (s)	0.5

Signal Parameter Information:
Signal Info	

Chromatogram Data:
Time (min)	Step (s)	Value (µRIU)
0.000000	n.a.	-0.005750
0.008333	0.5	-0.005750
0.016667	0.5	-0.005375
0.025000	0.5	-0.005250
0.033333	0.5	-0.005250
0.041667	0.5	-0.005250
0.050000	0.5	-0.006000
0.058333	0.5	-0.006375
0.066667	0.5	-0.006750
0.075000	0.5	-0.007125
0.083333	0.5	-0.007625
0.091667	0.5	-0.007625
0.100000	0.5	-0.007750
0.108333	0.5	-0.007875
0.116667	0.5	-0.007750
0.125000	0.5	-0.008625
0.133333	0.5	-0.008750
0.141667	0.5	-0.008500
0.150000	0.5	-0.008000
0.158333	0.5	-0.007625
0.166667	0.5	-0.007500
0.175000	0.5	-0.007125
0.183333	0.5	-0.006625
0.191667	0.5	-0.006500
0.200000	0.5	-0.006000
0.208333	0.5	-0.005625
0.216667	0.5	-0.005625
0.225000	0.5	-0.005875
0.233333	0.5	-0.006000
0.241667	0.5	-0.005750
0.250000	0.5	-0.005750
0.258333	0.5	-0.005500
0.266667	0.5	-0.005125
0.275000	0.5	-0.004875
0.283333	0.5	-0.004500
0.291667	0.5	-0.004625
0.300000	0.5	-0.004375
0.308333	0.5	-0.004500
0.316667	0.5	-0.004125
0.325000	0.5	-0.004125
0.333333	0.5	-0.004625
0.341667	0.5	-0.004875
0.350000	0.5	-0.004875
0.358333	0.5	-0.004750
0.366667	0.5	-0.004500
0.375000	0.5	-0.004000
0.383333	0.5	-0.004250
0.391667	0.5	-0.004250
0.400000	0.5	-0.004375
0.408333	0.5	-0.003750
0.416667	0.5	-0.003250
0.425000	0.5	-0.002875
0.433333	0.5	-0.002375
0.441667	0.5	-0.002250
0.450000	0.5	-0.002000
0.458333	0.5	-0.001750
0.466667	0.5	-0.001375
0.475000	0.5	-0.001375
0.483333	0.5	-0.001750
0.491667	0.5	-0.002000
0.500000	0.5	-0.002375
0.508333	0.5	-0.002625
0.516667	0.5	-0.003125
0.525000	0.5	-0.003375
0.533333	0.5	-0.003000
0.541667	0.5	-0.003000
0.550000	0.5	-0.003375
0.558333	0.5	-0.003625
0.566667	0.5	-0.003750
0.575000	0.5	-0.004125
0.583333	0.5	-0.004375
0.591667	0.5	-0.004625
0.600000	0.5	-0.004500
0.608333	0.5	-0.004125
0.616667	0.5	-0.003750
0.625000	0.5	-0.003500
0.633333	0.5	-0.003875
0.641667	0.5	-0.003875
0.650000	0.5	-0.004000
0.658333	0.5	-0.004000
0.666667	0.5	-0.004375
0.675000	0.5	-0.004375
0.683333	0.5	-0.004875
0.691667	0.5	-0.004875
0.700000	0.5	-0.004875
0.708333	0.5	-0.005000
0.716667	0.5	-0.005250
0.725000	0.5	-0.005750
0.733333	0.5	-0.005500
0.741667	0.5	-0.005500
0.750000	0.5	-0.005375
0.758333	0.5	-0.005625
0.766667	0.5	-0.005500
0.775000	0.5	-0.005750
0.783333	0.5	-0.005875
0.791667	0.5	-0.006000
0.800000	0.5	-0.006250
0.808333	0.5	-0.006375
0.816667	0.5	-0.006250
0.825000	0.5	-0.006625
0.833333	0.5	-0.006875
0.841667	0.5	-0.006625
0.850000	0.5	-0.006500
0.858333	0.5	-0.006375
0.866667	0.5	-0.006625
0.875000	0.5	-0.006625
0.883333	0.5	-0.006500
0.891667	0.5	-0.006625
0.900000	0.5	-0.007000
0.908333	0.5	-0.007625
0.916667	0.5	-0.008250
0.925000	0.5	-0.009000
0.933333	0.5	-0.009125
0.941667	0.5	-0.009750
0.950000	0.5	-0.010000
0.958333	0.5	-0.010500
0.966667	0.5	-0.011000
0.975000	0.5	-0.011250
0.983333	0.5	-0.011250
0.991667	0.5	-0.011625
1.000000	0.5	-0.011750
1.008333	0.5	-0.012375
1.016667	0.5	-0.012500
1.025000	0.5	-0.011875
1.033333	0.5	-0.011625
1.041667	0.5	-0.011375
1.050000	0.5	-0.010875
1.058333	0.5	-0.010625
1.066667	0.5	-0.010375
1.075000	0.5	-0.010875
1.083333	0.5	-0.011000
1.091667	0.5	-0.010500
1.100000	0.5	-0.010500
1.108333	0.5	-0.010625
1.116667	0.5	-0.010375
1.125000	0.5	-0.010500
1.133333	0.5	-0.010750
1.141667	0.5	-0.010375
1.150000	0.5	-0.010000
1.158333	0.5	-0.009500
1.166667	0.5	-0.009500
1.175000	0.5	-0.009125
1.183333	0.5	-0.008875
1.191667	0.5	-0.008875
1.200000	0.5	-0.009125
1.208333	0.5	-0.008875
1.216667	0.5	-0.008750
1.225000	0.5	-0.008625
1.233333	0.5	-0.008250
1.241667	0.5	-0.007750
1.250000	0.5	-0.007750
1.258333	0.5	-0.007625
1.266667	0.5	-0.007750
1.275000	0.5	-0.007375
1.283333	0.5	-0.007250
1.291667	0.5	-0.007250
1.300000	0.5	-0.007375
1.308333	0.5	-0.007625
1.316667	0.5	-0.007625
1.325000	0.5	-0.007375
1.333333	0.5	-0.007750
1.341667	0.5	-0.007750
1.350000	0.5	-0.008375
1.358333	0.5	-0.008750
1.366667	0.5	-0.009125
1.375000	0.5	-0.009375
1.383333	0.5	-0.009625
1.391667	0.5	-0.010000
1.400000	0.5	-0.010625
1.408333	0.5	-0.010125
1.416667	0.5	-0.009750
1.425000	0.5	-0.010125
1.433333	0.5	-0.010125
1.441667	0.5	-0.009750
1.450000	0.5	-0.009125
1.458333	0.5	-0.008625
1.466667	0.5	-0.008500
1.475000	0.5	-0.008250
1.483333	0.5	-0.008125
1.491667	0.5	-0.008250
1.500000	0.5	-0.008375
1.508333	0.5	-0.008375
1.516667	0.5	-0.008250
1.525000	0.5	-0.008125
1.533333	0.5	-0.007875
1.541667	0.5	-0.007750
1.550000	0.5	-0.008125
1.558333	0.5	-0.008125
1.566667	0.5	-0.008500
1.575000	0.5	-0.008500
1.583333	0.5	-0.008375
1.591667	0.5	-0.008500
1.600000	0.5	-0.008500
1.608333	0.5	-0.008750
1.616667	0.5	-0.009125
1.625000	0.5	-0.008750
1.633333	0.5	-0.008375
1.641667	0.5	-0.008375
1.650000	0.5	-0.008625
1.658333	0.5	-0.008250
1.666667	0.5	-0.007750
1.675000	0.5	-0.008000
1.683333	0.5	-0.007875
1.691667	0.5	-0.007500
1.700000	0.5	-0.007375
1.708333	0.5	-0.006750
1.716667	0.5	-0.006500
1.725000	0.5	-0.006250
1.733333	0.5	-0.005750
1.741667	0.5	-0.006375
1.750000	0.5	-0.006750
1.758333	0.5	-0.007000
1.766667	0.5	-0.007000
1.775000	0.5	-0.007750
1.783333	0.5	-0.008375
1.791667	0.5	-0.008750
1.800000	0.5	-0.008750
1.808333	0.5	-0.009125
1.816667	0.5	-0.009375
1.825000	0.5	-0.009125
1.833333	0.5	-0.008875
1.841667	0.5	-0.009000
1.850000	0.5	-0.009125
1.858333	0.5	-0.009000
1.866667	0.5	-0.008500
1.875000	0.5	-0.008625
1.883333	0.5	-0.008750
1.891667	0.5	-0.008750
1.900000	0.5	-0.008875
1.908333	0.5	-0.008875
1.916667	0.5	-0.008875
1.925000	0.5	-0.009125
1.933333	0.5	-0.009875
1.941667	0.5	-0.010500
1.950000	0.5	-0.010750
1.958333	0.5	-0.011000
1.966667	0.5	-0.011250
1.975000	0.5	-0.011625
1.983333	0.5	-0.011750
1.991667	0.5	-0.012250
2.000000	0.5	-0.012750
2.008333	0.5	-0.012750
2.016667	0.5	-0.013000
2.025000	0.5	-0.013125
2.033333	0.5	-0.013625
2.041667	0.5	-0.013875
2.050000	0.5	-0.014625
2.058333	0.5	-0.014750
2.066667	0.5	-0.015000
2.075000	0.5	-0.015250
2.083333	0.5	-0.015000
2.091667	0.5	-0.014750
2.100000	0.5	-0.014625
2.108333	0.5	-0.014250
2.116667	0.5	-0.014250
2.125000	0.5	-0.014250
2.133333	0.5	-0.014250
2.141667	0.5	-0.014125
2.150000	0.5	-0.014000
2.158333	0.5	-0.014250
2.166667	0.5	-0.015000
2.175000	0.5	-0.015625
2.183333	0.5	-0.016375
2.191667	0.5	-0.017000
2.200000	0.5	-0.017375
2.208333	0.5	-0.017500
2.216667	0.5	-0.017875
2.225000	0.5	-0.018125
2.233333	0.5	-0.018500
2.241667	0.5	-0.018500
2.250000	0.5	-0.018000
2.258333	0.5	-0.018125
2.266667	0.5	-0.018000
2.275000	0.5	-0.018000
2.283333	0.5	-0.017625
2.291667	0.5	-0.017125
2.300000	0.5	-0.016375
2.308333	0.5	-0.016250
2.316667	0.5	-0.016000
2.325000	0.5	-0.016000
2.333333	0.5	-0.015375
2.341667	0.5	-0.015375
2.350000	0.5	-0.015250
2.358333	0.5	-0.014875
2.366667	0.5	-0.014750
2.375000	0.5	-0.014750
2.383333	0.5	-0.014875
2.391667	0.5	-0.014875
2.400000	0.5	-0.014750
2.408333	0.5	-0.014500
2.416667	0.5	-0.013875
2.425000	0.5	-0.013875
2.433333	0.5	-0.013750
2.441667	0.5	-0.013750
2.450000	0.5	-0.013500
2.458333	0.5	-0.013250
2.466667	0.5	-0.013000
2.475000	0.5	-0.013000
2.483333	0.5	-0.013000
2.491667	0.5	-0.012750
2.500000	0.5	-0.012625
2.508333	0.5	-0.012375
2.516667	0.5	-0.011875
2.525000	0.5	-0.011375
2.533333	0.5	-0.011250
2.541667	0.5	-0.011500
2.550000	0.5	-0.011625
2.558333	0.5	-0.011000
2.566667	0.5	-0.010875
2.575000	0.5	-0.010375
2.583333	0.5	-0.011000
2.591667	0.5	-0.011500
2.600000	0.5	-0.011750
2.608333	0.5	-0.012125
2.616667	0.5	-0.012750
2.625000	0.5	-0.012875
2.633333	0.5	-0.013250
2.641667	0.5	-0.013750
2.650000	0.5	-0.014125
2.658333	0.5	-0.014250
2.666667	0.5	-0.014375
2.675000	0.5	-0.014625
2.683333	0.5	-0.014750
2.691667	0.5	-0.014750
2.700000	0.5	-0.014250
2.708333	0.5	-0.014000
2.716667	0.5	-0.014000
2.725000	0.5	-0.014000
2.733333	0.5	-0.014250
2.741667	0.5	-0.014250
2.750000	0.5	-0.014625
2.758333	0.5	-0.015500
2.766667	0.5	-0.016125
2.775000	0.5	-0.016500
2.783333	0.5	-0.016750
2.791667	0.5	-0.016875
2.800000	0.5	-0.017500
2.808333	0.5	-0.017750
2.816667	0.5	-0.018125
2.825000	0.5	-0.018375
2.833333	0.5	-0.018500
2.841667	0.5	-0.018875
2.850000	0.5	-0.019625
2.858333	0.5	-0.020125
2.866667	0.5	-0.020750
2.875000	0.5	-0.021000
2.883333	0.5	-0.021125
2.891667	0.5	-0.021250
2.900000	0.5	-0.021625
2.908333	0.5	-0.021500
2.916667	0.5	-0.021375
2.925000	0.5	-0.021375
2.933333	0.5	-0.021875
2.941667	0.5	-0.022000
2.950000	0.5	-0.022000
2.958333	0.5	-0.022000
2.966667	0.5	-0.022125
2.975000	0.5	-0.022375
2.983333	0.5	-0.023125
2.991667	0.5	-0.023500
3.000000	0.5	-0.023500
3.008333	0.5	-0.024000
3.016667	0.5	-0.024625
3.025000	0.5	-0.025125
3.033333	0.5	-0.025250
3.041667	0.5	-0.025500
3.050000	0.5	-0.025750
3.058333	0.5	-0.026375
3.066667	0.5	-0.026500
3.075000	0.5	-0.026500
3.083333	0.5	-0.026625
3.091667	0.5	-0.026625
3.100000	0.5	-0.026375
3.108333	0.5	-0.026250
3.116667	0.5	-0.025875
3.125000	0.5	-0.025125
3.133333	0.5	-0.024500
3.141667	0.5	-0.024000
3.150000	0.5	-0.023375
3.158333	0.5	-0.022625
3.166667	0.5	-0.021875
3.175000	0.5	-0.021375
3.183333	0.5	-0.021000
3.191667	0.5	-0.020500
3.200000	0.5	-0.020375
3.208333	0.5	-0.020125
3.216667	0.5	-0.019750
3.225000	0.5	-0.019250
3.233333	0.5	-0.018750
3.241667	0.5	-0.018250
3.250000	0.5	-0.017500
3.258333	0.5	-0.016625
3.266667	0.5	-0.016250
3.275000	0.5	-0.016375
3.283333	0.5	-0.016500
3.291667	0.5	-0.016125
3.300000	0.5	-0.015750
3.308333	0.5	-0.015375
3.316667	0.5	-0.014625
3.325000	0.5	-0.013875
3.333333	0.5	-0.013125
3.341667	0.5	-0.012375
3.350000	0.5	-0.012000
3.358333	0.5	-0.011500
3.366667	0.5	-0.011125
3.375000	0.5	-0.010625
3.383333	0.5	-0.010250
3.391667	0.5	-0.009875
3.400000	0.5	-0.009625
3.408333	0.5	-0.009250
3.416667	0.5	-0.009250
3.425000	0.5	-0.009125
3.433333	0.5	-0.009125
3.441667	0.5	-0.009500
3.450000	0.5	-0.009875
3.458333	0.5	-0.009750
3.466667	0.5	-0.009375
3.475000	0.5	-0.009625
3.483333	0.5	-0.009500
3.491667	0.5	-0.009250
3.500000	0.5	-0.009250
3.508333	0.5	-0.009375
3.516667	0.5	-0.009125
3.525000	0.5	-0.008875
3.533333	0.5	-0.008750
3.541667	0.5	-0.008250
3.550000	0.5	-0.007750
3.558333	0.5	-0.007375
3.566667	0.5	-0.007000
3.575000	0.5	-0.006625
3.583333	0.5	-0.006625
3.591667	0.5	-0.006625
3.600000	0.5	-0.006375
3.608333	0.5	-0.006375
3.616667	0.5	-0.006500
3.625000	0.5	-0.006750
3.633333	0.5	-0.006875
3.641667	0.5	-0.006750
3.650000	0.5	-0.006625
3.658333	0.5	-0.006500
3.666667	0.5	-0.006750
3.675000	0.5	-0.006500
3.683333	0.5	-0.006250
3.691667	0.5	-0.006000
3.700000	0.5	-0.006000
3.708333	0.5	-0.005750
3.716667	0.5	-0.005875
3.725000	0.5	-0.006000
3.733333	0.5	-0.006125
3.741667	0.5	-0.006250
3.750000	0.5	-0.005750
3.758333	0.5	-0.006000
3.766667	0.5	-0.006375
3.775000	0.5	-0.006000
3.783333	0.5	-0.005875
3.791667	0.5	-0.005375
3.800000	0.5	-0.005500
3.808333	0.5	-0.006000
3.816667	0.5	-0.006250
3.825000	0.5	-0.006125
3.833333	0.5	-0.006875
3.841667	0.5	-0.007125
3.850000	0.5	-0.007875
3.858333	0.5	-0.008125
3.866667	0.5	-0.008625
3.875000	0.5	-0.009375
3.883333	0.5	-0.009750
3.891667	0.5	-0.010125
3.900000	0.5	-0.010250
3.908333	0.5	-0.010250
3.916667	0.5	-0.010250
3.925000	0.5	-0.010250
3.933333	0.5	-0.010125
3.941667	0.5	-0.010125
3.950000	0.5	-0.009750
3.958333	0.5	-0.009125
3.966667	0.5	-0.008875
3.975000	0.5	-0.008250
3.983333	0.5	-0.008625
3.991667	0.5	-0.008625
4.000000	0.5	-0.008750
4.008333	0.5	-0.009125
4.016667	0.5	-0.009250
4.025000	0.5	-0.009625
4.033333	0.5	-0.009625
4.041667	0.5	-0.009375
4.050000	0.5	-0.009250
4.058333	0.5	-0.009375
4.066667	0.5	-0.009125
4.075000	0.5	-0.008875
4.083333	0.5	-0.008625
4.091667	0.5	-0.008625
4.100000	0.5	-0.008500
4.108333	0.5	-0.008375
4.116667	0.5	-0.008250
4.125000	0.5	-0.007375
4.133333	0.5	-0.006875
4.141667	0.5	-0.006750
4.150000	0.5	-0.006250
4.158333	0.5	-0.005875
4.166667	0.5	-0.005875
4.175000	0.5	-0.005125
4.183333	0.5	-0.004500
4.191667	0.5	-0.003750
4.200000	0.5	-0.003250
4.208333	0.5	-0.002500
4.216667	0.5	-0.002250
4.225000	0.5	-0.002375
4.233333	0.5	-0.002000
4.241667	0.5	-0.001500
4.250000	0.5	-0.001625
4.258333	0.5	-0.001500
4.266667	0.5	-0.001500
4.275000	0.5	-0.001625
4.283333	0.5	-0.001875
4.291667	0.5	-0.001625
4.300000	0.5	-0.001500
4.308333	0.5	-0.001125
4.316667	0.5	-0.001125
4.325000	0.5	-0.001500
4.333333	0.5	-0.001500
4.341667	0.5	-0.001000
4.350000	0.5	-0.000875
4.358333	0.5	-0.000750
4.366667	0.5	-0.000125
4.375000	0.5	0.000875
4.383333	0.5	0.001250
4.391667	0.5	0.001125
4.400000	0.5	0.001125
4.408333	0.5	0.000875
4.416667	0.5	0.000750
4.425000	0.5	0.000750
4.433333	0.5	0.000375
4.441667	0.5	-0.000125
4.450000	0.5	-0.000125
4.458333	0.5	-0.000250
4.466667	0.5	-0.000750
4.475000	0.5	-0.001125
4.483333	0.5	-0.001625
4.491667	0.5	-0.002000
4.500000	0.5	-0.002500
4.508333	0.5	-0.002750
4.516667	0.5	-0.002625
4.525000	0.5	-0.002875
4.533333	0.5	-0.003125
4.541667	0.5	-0.003750
4.550000	0.5	-0.004500
4.558333	0.5	-0.005125
4.566667	0.5	-0.005875
4.575000	0.5	-0.006500
4.583333	0.5	-0.006875
4.591667	0.5	-0.007375
4.600000	0.5	-0.007750
4.608333	0.5	-0.008125
4.616667	0.5	-0.008500
4.625000	0.5	-0.009000
4.633333	0.5	-0.009375
4.641667	0.5	-0.010000
4.650000	0.5	-0.010250
4.658333	0.5	-0.010875
4.666667	0.5	-0.011500
4.675000	0.5	-0.012625
4.683333	0.5	-0.013625
4.691667	0.5	-0.014625
4.700000	0.5	-0.015375
4.708333	0.5	-0.016500
4.716667	0.5	-0.017375
4.725000	0.5	-0.018000
4.733333	0.5	-0.018625
4.741667	0.5	-0.018875
4.750000	0.5	-0.018875
4.758333	0.5	-0.019500
4.766667	0.5	-0.020250
4.775000	0.5	-0.020750
4.783333	0.5	-0.020250
4.791667	0.5	-0.019750
4.800000	0.5	-0.019000
4.808333	0.5	-0.019250
4.816667	0.5	-0.019250
4.825000	0.5	-0.019375
4.833333	0.5	-0.020000
4.841667	0.5	-0.020250
4.850000	0.5	-0.020125
4.858333	0.5	-0.020375
4.866667	0.5	-0.020125
4.875000	0.5	-0.020375
4.883333	0.5	-0.020750
4.891667	0.5	-0.020875
4.900000	0.5	-0.021000
4.908333	0.5	-0.020625
4.916667	0.5	-0.020750
4.925000	0.5	-0.020750
4.933333	0.5	-0.020625
4.941667	0.5	-0.020500
4.950000	0.5	-0.020750
4.958333	0.5	-0.020500
4.966667	0.5	-0.020500
4.975000	0.5	-0.020250
4.983333	0.5	-0.019625
4.991667	0.5	-0.019375
5.000000	0.5	-0.019125
5.008333	0.5	-0.018875
5.016667	0.5	-0.018125
5.025000	0.5	-0.017875
5.033333	0.5	-0.017625
5.041667	0.5	-0.017375
5.050000	0.5	-0.016625
5.058333	0.5	-0.015875
5.066667	0.5	-0.015125
5.075000	0.5	-0.014625
5.083333	0.5	-0.014500
5.091667	0.5	-0.014375
5.100000	0.5	-0.014375
5.108333	0.5	-0.014750
5.116667	0.5	-0.014875
5.125000	0.5	-0.014500
5.133333	0.5	-0.014000
5.141667	0.5	-0.013750
5.150000	0.5	-0.013750
5.158333	0.5	-0.013750
5.166667	0.5	-0.014000
5.175000	0.5	-0.014000
5.183333	0.5	-0.014125
5.191667	0.5	-0.014125
5.200000	0.5	-0.013500
5.208333	0.5	-0.012500
5.216667	0.5	-0.012000
5.225000	0.5	-0.011625
5.233333	0.5	-0.011375
5.241667	0.5	-0.011375
5.250000	0.5	-0.011500
5.258333	0.5	-0.011250
5.266667	0.5	-0.011125
5.275000	0.5	-0.011125
5.283333	0.5	-0.010750
5.291667	0.5	-0.010875
5.300000	0.5	-0.010875
5.308333	0.5	-0.010625
5.316667	0.5	-0.010250
5.325000	0.5	-0.009625
5.333333	0.5	-0.009250
5.341667	0.5	-0.008875
5.350000	0.5	-0.008750
5.358333	0.5	-0.008875
5.366667	0.5	-0.008625
5.375000	0.5	-0.008000
5.383333	0.5	-0.007125
5.391667	0.5	-0.006750
5.400000	0.5	-0.006625
5.408333	0.5	-0.006500
5.416667	0.5	-0.006000
5.425000	0.5	-0.006000
5.433333	0.5	-0.005750
5.441667	0.5	-0.005500
5.450000	0.5	-0.005500
5.458333	0.5	-0.005125
5.466667	0.5	-0.005250
5.475000	0.5	-0.005250
5.483333	0.5	-0.005000
5.491667	0.5	-0.004750
5.500000	0.5	-0.005250
5.508333	0.5	-0.006000
5.516667	0.5	-0.006375
5.525000	0.5	-0.006625
5.533333	0.5	-0.007625
5.541667	0.5	-0.008000
5.550000	0.5	-0.008000
5.558333	0.5	-0.008375
5.566667	0.5	-0.008875
5.575000	0.5	-0.009250
5.583333	0.5	-0.009250
5.591667	0.5	-0.009625
5.600000	0.5	-0.009750
5.608333	0.5	-0.009875
5.616667	0.5	-0.009750
5.625000	0.5	-0.009625
5.633333	0.5	-0.009625
5.641667	0.5	-0.009750
5.650000	0.5	-0.009500
5.658333	0.5	-0.009500
5.666667	0.5	-0.009625
5.675000	0.5	-0.009625
5.683333	0.5	-0.010125
5.691667	0.5	-0.010875
5.700000	0.5	-0.011375
5.708333	0.5	-0.011500
5.716667	0.5	-0.011750
5.725000	0.5	-0.011875
5.733333	0.5	-0.011875
5.741667	0.5	-0.012000
5.750000	0.5	-0.012125
5.758333	0.5	-0.012625
5.766667	0.5	-0.012750
5.775000	0.5	-0.012625
5.783333	0.5	-0.012875
5.791667	0.5	-0.012875
5.800000	0.5	-0.013000
5.808333	0.5	-0.013375
5.816667	0.5	-0.013625
5.825000	0.5	-0.013875
5.833333	0.5	-0.014375
5.841667	0.5	-0.014625
5.850000	0.5	-0.015000
5.858333	0.5	-0.015125
5.866667	0.5	-0.015250
5.875000	0.5	-0.015750
5.883333	0.5	-0.015750
5.891667	0.5	-0.015500
5.900000	0.5	-0.015750
5.908333	0.5	-0.016125
5.916667	0.5	-0.016750
5.925000	0.5	-0.017375
5.933333	0.5	-0.017875
5.941667	0.5	-0.018625
5.950000	0.5	-0.019750
5.958333	0.5	-0.020500
5.966667	0.5	-0.021000
5.975000	0.5	-0.021750
5.983333	0.5	-0.021750
5.991667	0.5	-0.021750
6.000000	0.5	-0.021750
6.008333	0.5	-0.022125
6.016667	0.5	-0.022000
6.025000	0.5	-0.021625
6.033333	0.5	-0.020750
6.041667	0.5	-0.019750
6.050000	0.5	-0.018875
6.058333	0.5	-0.018375
6.066667	0.5	-0.017750
6.075000	0.5	-0.017000
6.083333	0.5	-0.016500
6.091667	0.5	-0.015500
6.100000	0.5	-0.014625
6.108333	0.5	-0.013375
6.116667	0.5	-0.012125
6.125000	0.5	-0.011125
6.133333	0.5	-0.009750
6.141667	0.5	-0.008625
6.150000	0.5	-0.007125
6.158333	0.5	-0.005625
6.166667	0.5	-0.004250
6.175000	0.5	-0.002500
6.183333	0.5	-0.000875
6.191667	0.5	0.000250
6.200000	0.5	0.001375
6.208333	0.5	0.002125
6.216667	0.5	0.002625
6.225000	0.5	0.003000
6.233333	0.5	0.003250
6.241667	0.5	0.003500
6.250000	0.5	0.003250
6.258333	0.5	0.003500
6.266667	0.5	0.003625
6.275000	0.5	0.003625
6.283333	0.5	0.003250
6.291667	0.5	0.003500
6.300000	0.5	0.003500
6.308333	0.5	0.003500
6.316667	0.5	0.003125
6.325000	0.5	0.003000
6.333333	0.5	0.002250
6.341667	0.5	0.001125
6.350000	0.5	0.000000
6.358333	0.5	-0.001000
6.366667	0.5	-0.001750
6.375000	0.5	-0.002375
6.383333	0.5	-0.002750
6.391667	0.5	-0.002750
6.400000	0.5	-0.002500
6.408333	0.5	-0.002250
6.416667	0.5	-0.002250
6.425000	0.5	-0.002125
6.433333	0.5	-0.002000
6.441667	0.5	-0.001500
6.450000	0.5	-0.000750
6.458333	0.5	0.000000
6.466667	0.5	0.000000
6.475000	0.5	0.000125
6.483333	0.5	0.000125
6.491667	0.5	0.000375
6.500000	0.5	0.000500
6.508333	0.5	0.000000
6.516667	0.5	0.000000
6.525000	0.5	0.000250
6.533333	0.5	0.000250
6.541667	0.5	0.000125
6.550000	0.5	-0.000125
6.558333	0.5	-0.000375
6.566667	0.5	0.000000
6.575000	0.5	0.000250
6.583333	0.5	0.000125
6.591667	0.5	0.000125
6.600000	0.5	0.000125
6.608333	0.5	0.000125
6.616667	0.5	0.000000
6.625000	0.5	0.000000
6.633333	0.5	-0.000125
6.641667	0.5	-0.000500
6.650000	0.5	-0.000500
6.658333	0.5	-0.000500
6.666667	0.5	-0.000500
6.675000	0.5	-0.000875
6.683333	0.5	-0.001000
6.691667	0.5	-0.001625
6.700000	0.5	-0.003125
6.708333	0.5	-0.005625
6.716667	0.5	-0.010125
6.725000	0.5	-0.017375
6.733333	0.5	-0.029125
6.741667	0.5	-0.048500
6.750000	0.5	-0.080750
6.758333	0.5	-0.133250
6.766667	0.5	-0.215250
6.775000	0.5	-0.338250
6.783333	0.5	-0.513125
6.791667	0.5	-0.747250
6.800000	0.5	-1.041500
6.808333	0.5	-1.386375
6.816667	0.5	-1.760500
6.825000	0.5	-2.130250
6.833333	0.5	-2.452625
6.841667	0.5	-2.678500
6.850000	0.5	-2.755000
6.858333	0.5	-2.630500
6.866667	0.5	-2.257250
6.875000	0.5	-1.593625
6.883333	0.5	-0.606875
6.891667	0.5	0.725125
6.900000	0.5	2.411500
6.908333	0.5	4.445500
6.916667	0.5	6.798250
6.925000	0.5	9.416000
6.933333	0.5	12.213000
6.941667	0.5	15.068250
6.950000	0.5	17.830000
6.958333	0.5	20.326125
6.966667	0.5	22.385750
6.975000	0.5	23.868250
6.983333	0.5	24.681375
6.991667	0.5	24.800250
7.000000	0.5	24.267500
7.008333	0.5	23.178375
7.016667	0.5	21.662875
7.025000	0.5	19.861500
7.033333	0.5	17.907875
7.041667	0.5	15.915500
7.050000	0.5	13.974000
7.058333	0.5	12.145500
7.066667	0.5	10.468000
7.075000	0.5	8.962125
7.083333	0.5	7.631625
7.091667	0.5	6.471250
7.100000	0.5	5.470375
7.108333	0.5	4.613125
7.116667	0.5	3.884750
7.125000	0.5	3.268375
7.133333	0.5	2.749000
7.141667	0.5	2.312125
7.150000	0.5	1.946250
7.158333	0.5	1.639125
7.166667	0.5	1.382125
7.175000	0.5	1.167250
7.183333	0.5	0.987875
7.191667	0.5	0.837750
7.200000	0.5	0.712250
7.208333	0.5	0.606250
7.216667	0.5	0.517500
7.225000	0.5	0.443625
7.233333	0.5	0.381250
7.241667	0.5	0.327875
7.250000	0.5	0.283000
7.258333	0.5	0.244875
7.266667	0.5	0.212625
7.275000	0.5	0.185250
7.283333	0.5	0.161250
7.291667	0.5	0.141000
7.300000	0.5	0.123125
7.308333	0.5	0.107750
7.316667	0.5	0.094625
7.325000	0.5	0.083000
7.333333	0.5	0.072250
7.341667	0.5	0.063125
7.350000	0.5	0.055250
7.358333	0.5	0.048125
7.366667	0.5	0.041750
7.375000	0.5	0.036000
7.383333	0.5	0.031250
7.391667	0.5	0.027125
7.400000	0.5	0.023000
7.408333	0.5	0.019375
7.416667	0.5	0.016750
7.425000	0.5	0.014000
7.433333	0.5	0.012000
7.441667	0.5	0.010125
7.450000	0.5	0.009250
7.458333	0.5	0.008125
7.466667	0.5	0.007125
7.475000	0.5	0.006375
7.483333	0.5	0.006125
7.491667	0.5	0.006250
7.500000	0.5	0.006375
7.508333	0.5	0.006750
7.516667	0.5	0.007375
7.525000	0.5	0.007750
7.533333	0.5	0.008750
7.541667	0.5	0.009625
7.550000	0.5	0.010125
7.558333	0.5	0.010750
7.566667	0.5	0.011250
7.575000	0.5	0.011625
7.583333	0.5	0.011375
7.591667	0.5	0.011625
7.600000	0.5	0.012000
7.608333	0.5	0.012125
7.616667	0.5	0.012125
7.625000	0.5	0.012500
7.633333	0.5	0.012875
7.641667	0.5	0.013125
7.650000	0.5	0.013000
7.658333	0.5	0.012875
7.666667	0.5	0.012250
7.675000	0.5	0.012000
7.683333	0.5	0.011875
7.691667	0.5	0.012375
7.700000	0.5	0.012750
7.708333	0.5	0.012875
7.716667	0.5	0.012875
7.725000	0.5	0.012750
7.733333	0.5	0.012250
7.741667	0.5	0.012000
7.750000	0.5	0.012250
7.758333	0.5	0.012250
7.766667	0.5	0.012375
7.775000	0.5	0.012250
7.783333	0.5	0.012500
7.791667	0.5	0.012625
7.800000	0.5	0.012875
7.808333	0.5	0.012875
7.816667	0.5	0.013125
7.825000	0.5	0.013375
7.833333	0.5	0.014000
7.841667	0.5	0.014250
7.850000	0.5	0.014750
7.858333	0.5	0.015500
7.866667	0.5	0.016250
7.875000	0.5	0.017250
7.883333	0.5	0.018750
7.891667	0.5	0.019875
7.900000	0.5	0.021875
7.908333	0.5	0.023750
7.916667	0.5	0.025750
7.925000	0.5	0.029375
7.933333	0.5	0.033750
7.941667	0.5	0.039125
7.950000	0.5	0.045625
7.958333	0.5	0.053750
7.966667	0.5	0.063750
7.975000	0.5	0.076125
7.983333	0.5	0.091625
7.991667	0.5	0.111250
8.000000	0.5	0.136125
8.008333	0.5	0.167875
8.016667	0.5	0.206875
8.025000	0.5	0.255625
8.033333	0.5	0.315000
8.041667	0.5	0.386750
8.050000	0.5	0.472750
8.058333	0.5	0.574375
8.066667	0.5	0.692000
8.075000	0.5	0.826625
8.083333	0.5	0.979125
8.091667	0.5	1.149875
8.100000	0.5	1.338750
8.108333	0.5	1.546875
8.116667	0.5	1.773250
8.125000	0.5	2.016875
8.133333	0.5	2.277000
8.141667	0.5	2.553750
8.150000	0.5	2.846125
8.158333	0.5	3.153875
8.166667	0.5	3.475625
8.175000	0.5	3.811750
8.183333	0.5	4.161000
8.191667	0.5	4.523000
8.200000	0.5	4.896500
8.208333	0.5	5.281375
8.216667	0.5	5.677000
8.225000	0.5	6.083000
8.233333	0.5	6.498500
8.241667	0.5	6.923500
8.250000	0.5	7.357250
8.258333	0.5	7.799500
8.266667	0.5	8.249250
8.275000	0.5	8.706375
8.283333	0.5	9.171250
8.291667	0.5	9.642625
8.300000	0.5	10.121000
8.308333	0.5	10.605375
8.316667	0.5	11.095875
8.325000	0.5	11.592000
8.333333	0.5	12.093000
8.341667	0.5	12.596750
8.350000	0.5	13.098500
8.358333	0.5	13.589000
8.366667	0.5	14.049250
8.375000	0.5	14.447375
8.383333	0.5	14.737000
8.391667	0.5	14.862750
8.400000	0.5	14.773125
8.408333	0.5	14.431875
8.416667	0.5	13.832250
8.425000	0.5	12.997625
8.433333	0.5	11.979125
8.441667	0.5	10.841500
8.450000	0.5	9.654125
8.458333	0.5	8.477500
8.466667	0.5	7.358250
8.475000	0.5	6.327625
8.483333	0.5	5.402000
8.491667	0.5	4.587000
8.500000	0.5	3.879125
8.508333	0.5	3.272375
8.516667	0.5	2.756250
8.525000	0.5	2.320750
8.533333	0.5	1.955875
8.541667	0.5	1.651000
8.550000	0.5	1.396875
8.558333	0.5	1.186375
8.566667	0.5	1.012125
8.575000	0.5	0.867750
8.583333	0.5	0.749125
8.591667	0.5	0.651250
8.600000	0.5	0.570500
8.608333	0.5	0.504000
8.616667	0.5	0.448125
8.625000	0.5	0.402000
8.633333	0.5	0.363250
8.641667	0.5	0.330750
8.650000	0.5	0.303125
8.658333	0.5	0.279000
8.666667	0.5	0.258500
8.675000	0.5	0.240250
8.683333	0.5	0.224000
8.691667	0.5	0.209375
8.700000	0.5	0.196125
8.708333	0.5	0.184000
8.716667	0.5	0.172750
8.725000	0.5	0.162375
8.733333	0.5	0.152750
8.741667	0.5	0.144250
8.750000	0.5	0.136500
8.758333	0.5	0.128750
8.766667	0.5	0.122000
8.775000	0.5	0.116125
8.783333	0.5	0.110125
8.791667	0.5	0.104750
8.800000	0.5	0.099625
8.808333	0.5	0.095250
8.816667	0.5	0.091375
8.825000	0.5	0.087250
8.833333	0.5	0.083375
8.841667	0.5	0.079250
8.850000	0.5	0.075250
8.858333	0.5	0.072250
8.866667	0.5	0.069625
8.875000	0.5	0.067375
8.883333	0.5	0.065000
8.891667	0.5	0.063375
8.900000	0.5	0.061875
8.908333	0.5	0.060125
8.916667	0.5	0.058875
8.925000	0.5	0.057875
8.933333	0.5	0.057250
8.941667	0.5	0.057625
8.950000	0.5	0.058000
8.958333	0.5	0.058625
8.966667	0.5	0.059125
8.975000	0.5	0.060250
8.983333	0.5	0.061875
8.991667	0.5	0.064000
9.000000	0.5	0.066750
9.008333	0.5	0.069750
9.016667	0.5	0.073875
9.025000	0.5	0.078375
9.033333	0.5	0.084000
9.041667	0.5	0.090000
9.050000	0.5	0.096375
9.058333	0.5	0.103250
9.066667	0.5	0.110500
9.075000	0.5	0.118000
9.083333	0.5	0.125625
9.091667	0.5	0.132750
9.100000	0.5	0.140250
9.108333	0.5	0.146500
9.116667	0.5	0.152125
9.125000	0.5	0.157125
9.133333	0.5	0.161500
9.141667	0.5	0.164125
9.150000	0.5	0.166250
9.158333	0.5	0.167375
9.166667	0.5	0.167125
9.175000	0.5	0.165875
9.183333	0.5	0.163750
9.191667	0.5	0.160625
9.200000	0.5	0.156625
9.208333	0.5	0.152000
9.216667	0.5	0.147125
9.225000	0.5	0.141875
9.233333	0.5	0.135625
9.241667	0.5	0.129500
9.250000	0.5	0.123250
9.258333	0.5	0.116250
9.266667	0.5	0.109750
9.275000	0.5	0.103875
9.283333	0.5	0.098625
9.291667	0.5	0.093625
9.300000	0.5	0.088500
9.308333	0.5	0.083625
9.316667	0.5	0.079375
9.325000	0.5	0.075250
9.333333	0.5	0.071625
9.341667	0.5	0.068000
9.350000	0.5	0.064750
9.358333	0.5	0.062750
9.366667	0.5	0.060250
9.375000	0.5	0.058125
9.383333	0.5	0.056375
9.391667	0.5	0.054875
9.400000	0.5	0.053000
9.408333	0.5	0.051500
9.416667	0.5	0.050500
9.425000	0.5	0.049875
9.433333	0.5	0.049625
9.441667	0.5	0.049250
9.450000	0.5	0.049125
9.458333	0.5	0.049000
9.466667	0.5	0.049375
9.475000	0.5	0.050625
9.483333	0.5	0.051375
9.491667	0.5	0.052750
9.500000	0.5	0.054250
9.508333	0.5	0.056250
9.516667	0.5	0.059500
9.525000	0.5	0.063250
9.533333	0.5	0.067500
9.541667	0.5	0.072625
9.550000	0.5	0.078000
9.558333	0.5	0.084500
9.566667	0.5	0.092375
9.575000	0.5	0.101375
9.583333	0.5	0.111500
9.591667	0.5	0.122750
9.600000	0.5	0.135000
9.608333	0.5	0.148875
9.616667	0.5	0.164625
9.625000	0.5	0.182375
9.633333	0.5	0.202500
9.641667	0.5	0.224875
9.650000	0.5	0.250000
9.658333	0.5	0.278750
9.666667	0.5	0.312000
9.675000	0.5	0.350375
9.683333	0.5	0.395750
9.691667	0.5	0.449375
9.700000	0.5	0.512625
9.708333	0.5	0.586750
9.716667	0.5	0.674000
9.725000	0.5	0.775625
9.733333	0.5	0.893750
9.741667	0.5	1.029625
9.750000	0.5	1.185625
9.758333	0.5	1.362000
9.766667	0.5	1.559875
9.775000	0.5	1.779625
9.783333	0.5	2.021250
9.791667	0.5	2.283750
9.800000	0.5	2.564625
9.808333	0.5	2.862500
9.816667	0.5	3.174000
9.825000	0.5	3.496125
9.833333	0.5	3.824375
9.841667	0.5	4.154875
9.850000	0.5	4.482875
9.858333	0.5	4.802875
9.866667	0.5	5.110000
9.875000	0.5	5.399750
9.883333	0.5	5.667000
9.891667	0.5	5.907250
9.900000	0.5	6.116500
9.908333	0.5	6.291375
9.916667	0.5	6.429375
9.925000	0.5	6.528000
9.933333	0.5	6.586125
9.941667	0.5	6.603375
9.950000	0.5	6.580750
9.958333	0.5	6.518500
9.966667	0.5	6.418375
9.975000	0.5	6.283625
9.983333	0.5	6.116375
9.991667	0.5	5.920125
10.000000	0.5	5.699125
10.008333	0.5	5.456625
10.016667	0.5	5.197125
10.025000	0.5	4.923500
10.033333	0.5	4.641250
10.041667	0.5	4.353125
10.050000	0.5	4.063250
10.058333	0.5	3.774875
10.066667	0.5	3.490500
10.075000	0.5	3.213000
10.083333	0.5	2.945125
10.091667	0.5	2.688125
10.100000	0.5	2.443500
10.108333	0.5	2.213000
10.116667	0.5	1.997500
10.125000	0.5	1.796625
10.133333	0.5	1.611000
10.141667	0.5	1.440875
10.150000	0.5	1.285125
10.158333	0.5	1.143375
10.166667	0.5	1.015250
10.175000	0.5	0.899875
10.183333	0.5	0.796375
10.191667	0.5	0.704625
10.200000	0.5	0.623125
10.208333	0.5	0.550750
10.216667	0.5	0.486750
10.225000	0.5	0.431000
10.233333	0.5	0.382000
10.241667	0.5	0.338750
10.250000	0.5	0.301375
10.258333	0.5	0.268875
10.266667	0.5	0.240625
10.275000	0.5	0.215875
10.283333	0.5	0.194625
10.291667	0.5	0.176500
10.300000	0.5	0.161250
10.308333	0.5	0.148125
10.316667	0.5	0.136750
10.325000	0.5	0.127375
10.333333	0.5	0.120000
10.341667	0.5	0.114750
10.350000	0.5	0.110375
10.358333	0.5	0.107750
10.366667	0.5	0.106875
10.375000	0.5	0.107500
10.383333	0.5	0.109750
10.391667	0.5	0.114000
10.400000	0.5	0.120250
10.408333	0.5	0.129125
10.416667	0.5	0.141625
10.425000	0.5	0.157000
10.433333	0.5	0.176625
10.441667	0.5	0.201750
10.450000	0.5	0.233250
10.458333	0.5	0.272375
10.466667	0.5	0.321250
10.475000	0.5	0.381250
10.483333	0.5	0.454750
10.491667	0.5	0.543500
10.500000	0.5	0.650875
10.508333	0.5	0.780125
10.516667	0.5	0.933750
10.525000	0.5	1.115250
10.533333	0.5	1.326375
10.541667	0.5	1.569875
10.550000	0.5	1.846750
10.558333	0.5	2.158375
10.566667	0.5	2.503625
10.575000	0.5	2.881875
10.583333	0.5	3.290125
10.591667	0.5	3.723750
10.600000	0.5	4.177250
10.608333	0.5	4.644250
10.616667	0.5	5.116125
10.625000	0.5	5.583500
10.633333	0.5	6.037125
10.641667	0.5	6.467000
10.650000	0.5	6.864000
10.658333	0.5	7.218750
10.666667	0.5	7.523500
10.675000	0.5	7.770625
10.683333	0.5	7.954625
10.691667	0.5	8.071875
10.700000	0.5	8.121000
10.708333	0.5	8.101750
10.716667	0.5	8.015875
10.725000	0.5	7.867125
10.733333	0.5	7.660375
10.741667	0.5	7.402125
10.750000	0.5	7.099375
10.758333	0.5	6.759500
10.766667	0.5	6.392000
10.775000	0.5	6.003250
10.783333	0.5	5.601875
10.791667	0.5	5.194875
10.800000	0.5	4.788375
10.808333	0.5	4.388750
10.816667	0.5	4.000250
10.825000	0.5	3.627625
10.833333	0.5	3.273750
10.841667	0.5	2.940625
10.850000	0.5	2.630875
10.858333	0.5	2.344500
10.866667	0.5	2.081625
10.875000	0.5	1.843125
10.883333	0.5	1.627625
10.891667	0.5	1.434000
10.900000	0.5	1.261125
10.908333	0.5	1.107000
10.916667	0.5	0.970875
10.925000	0.5	0.851000
10.933333	0.5	0.746000
10.941667	0.5	0.654000
10.950000	0.5	0.573625
10.958333	0.5	0.504000
10.966667	0.5	0.443875
10.975000	0.5	0.392375
10.983333	0.5	0.347250
10.991667	0.5	0.308500
11.000000	0.5	0.274875
11.008333	0.5	0.245875
11.016667	0.5	0.221250
11.025000	0.5	0.200375
11.033333	0.5	0.182500
11.041667	0.5	0.166250
11.050000	0.5	0.152375
11.058333	0.5	0.140500
11.066667	0.5	0.129625
11.075000	0.5	0.120500
11.083333	0.5	0.112375
11.091667	0.5	0.105250
11.100000	0.5	0.098500
11.108333	0.5	0.092625
11.116667	0.5	0.087625
11.125000	0.5	0.083125
11.133333	0.5	0.078625
11.141667	0.5	0.074750
11.150000	0.5	0.071125
11.158333	0.5	0.067875
11.166667	0.5	0.064250
11.175000	0.5	0.061000
11.183333	0.5	0.058125
11.191667	0.5	0.054750
11.200000	0.5	0.052375
11.208333	0.5	0.050250
11.216667	0.5	0.048250
11.225000	0.5	0.046250
11.233333	0.5	0.044625
11.241667	0.5	0.042875
11.250000	0.5	0.041000
11.258333	0.5	0.039500
11.266667	0.5	0.038125
11.275000	0.5	0.037125
11.283333	0.5	0.036000
11.291667	0.5	0.034375
11.300000	0.5	0.033625
11.308333	0.5	0.032750
11.316667	0.5	0.031625
11.325000	0.5	0.030250
11.333333	0.5	0.028375
11.341667	0.5	0.027125
11.350000	0.5	0.025875
11.358333	0.5	0.025000
11.366667	0.5	0.024375
11.375000	0.5	0.024000
11.383333	0.5	0.023375
11.391667	0.5	0.022500
11.400000	0.5	0.022125
11.408333	0.5	0.022625
11.416667	0.5	0.022375
11.425000	0.5	0.022125
11.433333	0.5	0.022125
11.441667	0.5	0.022500
11.450000	0.5	0.022250
11.458333	0.5	0.022250
11.466667	0.5	0.022750
11.475000	0.5	0.022500
11.483333	0.5	0.022500
11.491667	0.5	0.022375
11.500000	0.5	0.021875
11.508333	0.5	0.022000
11.516667	0.5	0.022125
11.525000	0.5	0.022250
11.533333	0.5	0.022625
11.541667	0.5	0.022625
11.550000	0.5	0.022875
11.558333	0.5	0.023000
11.566667	0.5	0.023500
11.575000	0.5	0.024000
11.583333	0.5	0.023750
11.591667	0.5	0.023375
11.600000	0.5	0.023875
11.608333	0.5	0.024250
11.616667	0.5	0.024500
11.625000	0.5	0.024625
11.633333	0.5	0.024875
11.641667	0.5	0.025000
11.650000	0.5	0.025250
11.658333	0.5	0.025500
11.666667	0.5	0.025875
11.675000	0.5	0.026625
11.683333	0.5	0.027500
11.691667	0.5	0.027500
11.700000	0.5	0.027625
11.708333	0.5	0.027375
11.716667	0.5	0.027500
11.725000	0.5	0.027500
11.733333	0.5	0.027000
11.741667	0.5	0.026625
11.750000	0.5	0.026000
11.758333	0.5	0.026000
11.766667	0.5	0.025625
11.775000	0.5	0.025500
11.783333	0.5	0.025375
11.791667	0.5	0.025125
11.800000	0.5	0.025125
11.808333	0.5	0.025750
11.816667	0.5	0.025500
11.825000	0.5	0.025500
11.833333	0.5	0.025750
11.841667	0.5	0.025500
11.850000	0.5	0.025625
11.858333	0.5	0.026125
11.866667	0.5	0.026750
11.875000	0.5	0.026500
11.883333	0.5	0.026750
11.891667	0.5	0.027250
11.900000	0.5	0.027375
11.908333	0.5	0.027500
11.916667	0.5	0.027875
11.925000	0.5	0.027625
11.933333	0.5	0.027625
11.941667	0.5	0.027875
11.950000	0.5	0.028125
11.958333	0.5	0.028125
11.966667	0.5	0.028625
11.975000	0.5	0.028375
11.983333	0.5	0.028250
11.991667	0.5	0.028500
12.000000	0.5	0.028750
12.008333	0.5	0.028500
12.016667	0.5	0.028375
12.025000	0.5	0.028000
12.033333	0.5	0.028125
12.041667	0.5	0.028000
12.050000	0.5	0.027625
12.058333	0.5	0.027500
12.066667	0.5	0.027000
12.075000	0.5	0.026750
12.083333	0.5	0.026625
12.091667	0.5	0.026500
12.100000	0.5	0.026125
12.108333	0.5	0.025750
12.116667	0.5	0.025625
12.125000	0.5	0.025375
12.133333	0.5	0.025500
12.141667	0.5	0.025375
12.150000	0.5	0.024750
12.158333	0.5	0.024000
12.166667	0.5	0.022875
12.175000	0.5	0.022000
12.183333	0.5	0.021125
12.191667	0.5	0.020250
12.200000	0.5	0.019500
12.208333	0.5	0.018625
12.216667	0.5	0.018125
12.225000	0.5	0.018250
12.233333	0.5	0.018375
12.241667	0.5	0.018375
12.250000	0.5	0.018125
12.258333	0.5	0.018125
12.266667	0.5	0.019000
12.275000	0.5	0.019500
12.283333	0.5	0.020125
12.291667	0.5	0.021125
12.300000	0.5	0.021500
12.308333	0.5	0.022250
12.316667	0.5	0.023000
12.325000	0.5	0.023000
12.333333	0.5	0.023125
12.341667	0.5	0.023375
12.350000	0.5	0.023750
12.358333	0.5	0.023625
12.366667	0.5	0.023500
12.375000	0.5	0.023500
12.383333	0.5	0.023375
12.391667	0.5	0.023000
12.400000	0.5	0.023000
12.408333	0.5	0.022375
12.416667	0.5	0.021625
12.425000	0.5	0.020375
12.433333	0.5	0.019125
12.441667	0.5	0.017875
12.450000	0.5	0.016375
12.458333	0.5	0.015250
12.466667	0.5	0.013625
12.475000	0.5	0.012250
12.483333	0.5	0.011375
12.491667	0.5	0.009875
12.500000	0.5	0.008250
12.508333	0.5	0.006750
12.516667	0.5	0.005625
12.525000	0.5	0.004500
12.533333	0.5	0.003625
12.541667	0.5	0.002375
12.550000	0.5	0.001500
12.558333	0.5	0.000250
12.566667	0.5	-0.001125
12.575000	0.5	-0.002625
12.583333	0.5	-0.004000
12.591667	0.5	-0.004750
12.600000	0.5	-0.005500
12.608333	0.5	-0.006500
12.616667	0.5	-0.007625
12.625000	0.5	-0.008250
12.633333	0.5	-0.008625
12.641667	0.5	-0.008750
12.650000	0.5	-0.009125
12.658333	0.5	-0.010000
12.666667	0.5	-0.010375
12.675000	0.5	-0.010500
12.683333	0.5	-0.010375
12.691667	0.5	-0.009875
12.700000	0.5	-0.009750
12.708333	0.5	-0.009500
12.716667	0.5	-0.009125
12.725000	0.5	-0.008875
12.733333	0.5	-0.008750
12.741667	0.5	-0.008500
12.750000	0.5	-0.008500
12.758333	0.5	-0.008375
12.766667	0.5	-0.008500
12.775000	0.5	-0.008250
12.783333	0.5	-0.008250
12.791667	0.5	-0.008375
12.800000	0.5	-0.008000
12.808333	0.5	-0.007875
12.816667	0.5	-0.008000
12.825000	0.5	-0.007750
12.833333	0.5	-0.007375
12.841667	0.5	-0.007125
12.850000	0.5	-0.006375
12.858333	0.5	-0.005750
12.866667	0.5	-0.005375
12.875000	0.5	-0.005000
12.883333	0.5	-0.004875
12.891667	0.5	-0.004375
12.900000	0.5	-0.004250
12.908333	0.5	-0.004250
12.916667	0.5	-0.004500
12.925000	0.5	-0.004625
12.933333	0.5	-0.005125
12.941667	0.5	-0.004875
12.950000	0.5	-0.004375
12.958333	0.5	-0.003875
12.966667	0.5	-0.003750
12.975000	0.5	-0.003875
12.983333	0.5	-0.004375
12.991667	0.5	-0.004000
13.000000	0.5	-0.004375
13.008333	0.5	-0.005000
13.016667	0.5	-0.005125
13.025000	0.5	-0.005500
13.033333	0.5	-0.005625
13.041667	0.5	-0.005500
13.050000	0.5	-0.005250
13.058333	0.5	-0.005000
13.066667	0.5	-0.005000
13.075000	0.5	-0.005375
13.083333	0.5	-0.005125
13.091667	0.5	-0.004375
13.100000	0.5	-0.003625
13.108333	0.5	-0.003375
13.116667	0.5	-0.002875
13.125000	0.5	-0.002875
13.133333	0.5	-0.003000
13.141667	0.5	-0.002750
13.150000	0.5	-0.002500
13.158333	0.5	-0.002875
13.166667	0.5	-0.002875
13.175000	0.5	-0.002500
13.183333	0.5	-0.002375
13.191667	0.5	-0.002250
13.200000	0.5	-0.001875
13.208333	0.5	-0.001875
13.216667	0.5	-0.001500
13.225000	0.5	-0.001500
13.233333	0.5	-0.001750
13.241667	0.5	-0.002375
13.250000	0.5	-0.002625
13.258333	0.5	-0.002250
13.266667	0.5	-0.002000
13.275000	0.5	-0.001750
13.283333	0.5	-0.001375
13.291667	0.5	-0.000875
13.300000	0.5	-0.001125
13.308333	0.5	-0.001500
13.316667	0.5	-0.001125
13.325000	0.5	-0.001000
13.333333	0.5	-0.000750
13.341667	0.5	-0.000625
13.350000	0.5	-0.000875
13.358333	0.5	-0.000625
13.366667	0.5	0.000000
13.375000	0.5	0.000375
13.383333	0.5	0.000625
13.391667	0.5	0.000500
13.400000	0.5	0.000250
13.408333	0.5	0.000000
13.416667	0.5	-0.000500
13.425000	0.5	-0.000625
13.433333	0.5	-0.000750
13.441667	0.5	-0.000750
13.450000	0.5	-0.000875
13.458333	0.5	-0.000500
13.466667	0.5	-0.000250
13.475000	0.5	0.000000
13.483333	0.5	0.000250
13.491667	0.5	0.000375
13.500000	0.5	0.000750
13.508333	0.5	0.001500
13.516667	0.5	0.001625
13.525000	0.5	0.002125
13.533333	0.5	0.002375
13.541667	0.5	0.002625
13.550000	0.5	0.002875
13.558333	0.5	0.002875
13.566667	0.5	0.003375
13.575000	0.5	0.003750
13.583333	0.5	0.003875
13.591667	0.5	0.004500
13.600000	0.5	0.005000
13.608333	0.5	0.005500
13.616667	0.5	0.005750
13.625000	0.5	0.006500
13.633333	0.5	0.006750
13.641667	0.5	0.007125
13.650000	0.5	0.007375
13.658333	0.5	0.007750
13.666667	0.5	0.007875
13.675000	0.5	0.007875
13.683333	0.5	0.008125
13.691667	0.5	0.009000
13.700000	0.5	0.009250
13.708333	0.5	0.009625
13.716667	0.5	0.010250
13.725000	0.5	0.011000
13.733333	0.5	0.011250
13.741667	0.5	0.012000
13.750000	0.5	0.012125
13.758333	0.5	0.012375
13.766667	0.5	0.012750
13.775000	0.5	0.012875
13.783333	0.5	0.013125
13.791667	0.5	0.013250
13.800000	0.5	0.013000
13.808333	0.5	0.012625
13.816667	0.5	0.011875
13.825000	0.5	0.011500
13.833333	0.5	0.011250
13.841667	0.5	0.011125
13.850000	0.5	0.011125
13.858333	0.5	0.011250
13.866667	0.5	0.010875
13.875000	0.5	0.010375
13.883333	0.5	0.009875
13.891667	0.5	0.009750
13.900000	0.5	0.009250
13.908333	0.5	0.009250
13.916667	0.5	0.009000
13.925000	0.5	0.008625
13.933333	0.5	0.008750
13.941667	0.5	0.008250
13.950000	0.5	0.008250
13.958333	0.5	0.007875
13.966667	0.5	0.007250
13.975000	0.5	0.006750
13.983333	0.5	0.006000
13.991667	0.5	0.005250
14.000000	0.5	0.004375
14.008333	0.5	0.003625
14.016667	0.5	0.002875
14.025000	0.5	0.002500
14.033333	0.5	0.002000
14.041667	0.5	0.001250
14.050000	0.5	0.000750
14.058333	0.5	0.000500
14.066667	0.5	0.000000
14.075000	0.5	-0.000500
14.083333	0.5	-0.001250
14.091667	0.5	-0.001625
14.100000	0.5	-0.002250
14.108333	0.5	-0.002500
14.116667	0.5	-0.002750
14.125000	0.5	-0.003500
14.133333	0.5	-0.004500
14.141667	0.5	-0.005375
14.150000	0.5	-0.006000
14.158333	0.5	-0.006750
14.166667	0.5	-0.007000
14.175000	0.5	-0.007500
14.183333	0.5	-0.008125
14.191667	0.5	-0.008375
14.200000	0.5	-0.008625
14.208333	0.5	-0.008875
14.216667	0.5	-0.009750
14.225000	0.5	-0.010875
14.233333	0.5	-0.011625
14.241667	0.5	-0.012000
14.250000	0.5	-0.012625
14.258333	0.5	-0.012875
14.266667	0.5	-0.013625
14.275000	0.5	-0.014375
14.283333	0.5	-0.014625
14.291667	0.5	-0.014750
14.300000	0.5	-0.014875
14.308333	0.5	-0.014750
14.316667	0.5	-0.015125
14.325000	0.5	-0.014875
14.333333	0.5	-0.014125
14.341667	0.5	-0.013500
14.350000	0.5	-0.013000
14.358333	0.5	-0.013000
14.366667	0.5	-0.012500
14.375000	0.5	-0.012000
14.383333	0.5	-0.011875
14.391667	0.5	-0.012000
14.400000	0.5	-0.011625
14.408333	0.5	-0.011375
14.416667	0.5	-0.011000
14.425000	0.5	-0.010375
14.433333	0.5	-0.010250
14.441667	0.5	-0.010125
14.450000	0.5	-0.010000
14.458333	0.5	-0.009375
14.466667	0.5	-0.009000
14.475000	0.5	-0.008750
14.483333	0.5	-0.008625
14.491667	0.5	-0.008250
14.500000	0.5	-0.007750
14.508333	0.5	-0.007375
14.516667	0.5	-0.006750
14.525000	0.5	-0.006625
14.533333	0.5	-0.006000
14.541667	0.5	-0.005625
14.550000	0.5	-0.005000
14.558333	0.5	-0.004750
14.566667	0.5	-0.004625
14.575000	0.5	-0.004250
14.583333	0.5	-0.004000
14.591667	0.5	-0.003625
14.600000	0.5	-0.003500
14.608333	0.5	-0.003000
14.616667	0.5	-0.002500
14.625000	0.5	-0.002500
14.633333	0.5	-0.002750
14.641667	0.5	-0.003250
14.650000	0.5	-0.003250
14.658333	0.5	-0.003125
14.666667	0.5	-0.003500
14.675000	0.5	-0.004125
14.683333	0.5	-0.004250
14.691667	0.5	-0.004125
14.700000	0.5	-0.003875
14.708333	0.5	-0.004000
14.716667	0.5	-0.004000
14.725000	0.5	-0.004125
14.733333	0.5	-0.003750
14.741667	0.5	-0.003500
14.750000	0.5	-0.003375
14.758333	0.5	-0.003000
14.766667	0.5	-0.002250
14.775000	0.5	-0.002250
14.783333	0.5	-0.002375
14.791667	0.5	-0.002250
14.800000	0.5	-0.002000
14.808333	0.5	-0.002000
14.816667	0.5	-0.002250
14.825000	0.5	-0.002250
14.833333	0.5	-0.001750
14.841667	0.5	-0.002000
14.850000	0.5	-0.002000
14.858333	0.5	-0.002000
14.866667	0.5	-0.002250
14.875000	0.5	-0.001750
14.883333	0.5	-0.001625
14.891667	0.5	-0.001500
14.900000	0.5	-0.001375
14.908333	0.5	-0.001000
14.916667	0.5	-0.000625
14.925000	0.5	0.000000
14.933333	0.5	-0.000125
14.941667	0.5	-0.000250
14.950000	0.5	-0.000625
14.958333	0.5	-0.000875
14.966667	0.5	-0.000875
14.975000	0.5	-0.001375
14.983333	0.5	-0.001875
14.991667	0.5	-0.002375
15.000000	0.5	-0.002750
15.008333	0.5	-0.003125
15.016667	0.5	-0.003375
15.025000	0.5	-0.003750
15.033333	0.5	-0.004500
15.041667	0.5	-0.005250
15.050000	0.5	-0.006750
15.058333	0.5	-0.008000
15.066667	0.5	-0.009500
15.075000	0.5	-0.010625
15.083333	0.5	-0.011750
15.091667	0.5	-0.012500
15.100000	0.5	-0.012750
15.108333	0.5	-0.013250
15.116667	0.5	-0.014000
15.125000	0.5	-0.014625
15.133333	0.5	-0.015250
15.141667	0.5	-0.015625
15.150000	0.5	-0.015875
15.158333	0.5	-0.015875
15.166667	0.5	-0.015750
15.175000	0.5	-0.015875
15.183333	0.5	-0.015375
15.191667	0.5	-0.015250
15.200000	0.5	-0.015375
15.208333	0.5	-0.016000
15.216667	0.5	-0.016375
15.225000	0.5	-0.016750
15.233333	0.5	-0.016875
15.241667	0.5	-0.016500
15.250000	0.5	-0.016625
15.258333	0.5	-0.016625
15.266667	0.5	-0.016500
15.275000	0.5	-0.016750
15.283333	0.5	-0.016500
15.291667	0.5	-0.016375
15.300000	0.5	-0.016375
15.308333	0.5	-0.016125
15.316667	0.5	-0.015875
15.325000	0.5	-0.015500
15.333333	0.5	-0.014875
15.341667	0.5	-0.014750
15.350000	0.5	-0.014500
15.358333	0.5	-0.013625
15.366667	0.5	-0.013000
15.375000	0.5	-0.012500
15.383333	0.5	-0.012250
15.391667	0.5	-0.012000
15.400000	0.5	-0.011500
15.408333	0.5	-0.010750
15.416667	0.5	-0.010375
15.425000	0.5	-0.009625
15.433333	0.5	-0.008875
15.441667	0.5	-0.008875
15.450000	0.5	-0.008750
15.458333	0.5	-0.008375
15.466667	0.5	-0.008875
15.475000	0.5	-0.009500
15.483333	0.5	-0.009750
15.491667	0.5	-0.009750
15.500000	0.5	-0.009750
15.508333	0.5	-0.009500
15.516667	0.5	-0.009625
15.525000	0.5	-0.009625
15.533333	0.5	-0.009250
15.541667	0.5	-0.009000
15.550000	0.5	-0.008750
15.558333	0.5	-0.008625
15.566667	0.5	-0.007875
15.575000	0.5	-0.007250
15.583333	0.5	-0.006500
15.591667	0.5	-0.006125
15.600000	0.5	-0.005625
15.608333	0.5	-0.005500
15.616667	0.5	-0.005250
15.625000	0.5	-0.004875
15.633333	0.5	-0.004750
15.641667	0.5	-0.004500
15.650000	0.5	-0.004625
15.658333	0.5	-0.004750
15.666667	0.5	-0.004125
15.675000	0.5	-0.004000
15.683333	0.5	-0.004000
15.691667	0.5	-0.004000
15.700000	0.5	-0.003750
15.708333	0.5	-0.004000
15.716667	0.5	-0.004250
15.725000	0.5	-0.004250
15.733333	0.5	-0.004625
15.741667	0.5	-0.004625
15.750000	0.5	-0.004875
15.758333	0.5	-0.005125
15.766667	0.5	-0.005625
15.775000	0.5	-0.005375
15.783333	0.5	-0.005750
15.791667	0.5	-0.005875
15.800000	0.5	-0.006125
15.808333	0.5	-0.006250
15.816667	0.5	-0.006000
15.825000	0.5	-0.006625
15.833333	0.5	-0.006875
15.841667	0.5	-0.006875
15.850000	0.5	-0.007000
15.858333	0.5	-0.007000
15.866667	0.5	-0.007500
15.875000	0.5	-0.008375
15.883333	0.5	-0.009500
15.891667	0.5	-0.010125
15.900000	0.5	-0.010750
15.908333	0.5	-0.011375
15.916667	0.5	-0.011875
15.925000	0.5	-0.012000
15.933333	0.5	-0.011750
15.941667	0.5	-0.011875
15.950000	0.5	-0.011875
15.958333	0.5	-0.012625
15.966667	0.5	-0.013250
15.975000	0.5	-0.013000
15.983333	0.5	-0.012500
15.991667	0.5	-0.012000
16.000000	0.5	-0.011625
16.008333	0.5	-0.011375
16.016667	0.5	-0.011500
16.025000	0.5	-0.011250
16.033333	0.5	-0.010875
16.041667	0.5	-0.010625
16.050000	0.5	-0.010250
16.058333	0.5	-0.010250
16.066667	0.5	-0.010125
16.075000	0.5	-0.010125
16.083333	0.5	-0.009625
16.091667	0.5	-0.009500
16.100000	0.5	-0.009250
16.108333	0.5	-0.008750
16.116667	0.5	-0.008625
16.125000	0.5	-0.008500
16.133333	0.5	-0.008250
16.141667	0.5	-0.008000
16.150000	0.5	-0.007750
16.158333	0.5	-0.007500
16.166667	0.5	-0.007250
16.175000	0.5	-0.007000
16.183333	0.5	-0.006625
16.191667	0.5	-0.006500
16.200000	0.5	-0.006125
16.208333	0.5	-0.006000
16.216667	0.5	-0.005750
16.225000	0.5	-0.005375
16.233333	0.5	-0.004750
16.241667	0.5	-0.004250
16.250000	0.5	-0.003875
16.258333	0.5	-0.002875
16.266667	0.5	-0.002500
16.275000	0.5	-0.002000
16.283333	0.5	-0.001500
16.291667	0.5	-0.001625
16.300000	0.5	-0.002125
16.308333	0.5	-0.002375
16.316667	0.5	-0.002250
16.325000	0.5	-0.002125
16.333333	0.5	-0.001750
16.341667	0.5	-0.001500
16.350000	0.5	-0.001750
16.358333	0.5	-0.001500
16.366667	0.5	-0.001250
16.375000	0.5	-0.001000
16.383333	0.5	-0.000750
16.391667	0.5	-0.000625
16.400000	0.5	0.000000
16.408333	0.5	0.001125
16.416667	0.5	0.001500
16.425000	0.5	0.001625
16.433333	0.5	0.001625
16.441667	0.5	0.002375
16.450000	0.5	0.002750
16.458333	0.5	0.002625
16.466667	0.5	0.002375
16.475000	0.5	0.002875
16.483333	0.5	0.002875
16.491667	0.5	0.003125
16.500000	0.5	0.003250
16.508333	0.5	0.003000
16.516667	0.5	0.002875
16.525000	0.5	0.002875
16.533333	0.5	0.002625
16.541667	0.5	0.002375
16.550000	0.5	0.002125
16.558333	0.5	0.002250
16.566667	0.5	0.001875
16.575000	0.5	0.002125
16.583333	0.5	0.002375
16.591667	0.5	0.002000
16.600000	0.5	0.001625
16.608333	0.5	0.001375
16.616667	0.5	0.001250
16.625000	0.5	0.001000
16.633333	0.5	0.001000
16.641667	0.5	0.000875
16.650000	0.5	0.000750
16.658333	0.5	0.000625
16.666667	0.5	0.000750
16.675000	0.5	0.001250
16.683333	0.5	0.001500
16.691667	0.5	0.001625
16.700000	0.5	0.001250
16.708333	0.5	0.000250
16.716667	0.5	-0.000250
16.725000	0.5	-0.000250
16.733333	0.5	-0.000625
16.741667	0.5	-0.001000
16.750000	0.5	-0.001000
16.758333	0.5	-0.001000
16.766667	0.5	-0.000625
16.775000	0.5	-0.000500
16.783333	0.5	-0.000500
16.791667	0.5	-0.000375
16.800000	0.5	-0.000250
16.808333	0.5	-0.000250
16.816667	0.5	0.000125
16.825000	0.5	0.000625
16.833333	0.5	0.000750
16.841667	0.5	0.000750
16.850000	0.5	0.000750
16.858333	0.5	0.001000
16.866667	0.5	0.001250
16.875000	0.5	0.001625
16.883333	0.5	0.001500
16.891667	0.5	0.002000
16.900000	0.5	0.002125
16.908333	0.5	0.002625
16.916667	0.5	0.002500
16.925000	0.5	0.002250
16.933333	0.5	0.002000
16.941667	0.5	0.001875
16.950000	0.5	0.001750
16.958333	0.5	0.001750
16.966667	0.5	0.001750
16.975000	0.5	0.001625
16.983333	0.5	0.001625
16.991667	0.5	0.001500
17.000000	0.5	0.001125
17.008333	0.5	0.000750
17.016667	0.5	0.000625
17.025000	0.5	0.000375
17.033333	0.5	0.000250
17.041667	0.5	0.000000
17.050000	0.5	-0.000375
17.058333	0.5	-0.001000
17.066667	0.5	-0.001500
17.075000	0.5	-0.002250
17.083333	0.5	-0.002500
17.091667	0.5	-0.003375
17.100000	0.5	-0.004875
17.108333	0.5	-0.006125
17.116667	0.5	-0.007625
17.125000	0.5	-0.009625
17.133333	0.5	-0.011750
17.141667	0.5	-0.013750
17.150000	0.5	-0.016125
17.158333	0.5	-0.018500
17.166667	0.5	-0.020875
17.175000	0.5	-0.023375
17.183333	0.5	-0.025875
17.191667	0.5	-0.029125
17.200000	0.5	-0.032000
17.208333	0.5	-0.035000
17.216667	0.5	-0.038125
17.225000	0.5	-0.041500
17.233333	0.5	-0.044875
17.241667	0.5	-0.048625
17.250000	0.5	-0.052625
17.258333	0.5	-0.056375
17.266667	0.5	-0.060375
17.275000	0.5	-0.064750
17.283333	0.5	-0.069500
17.291667	0.5	-0.074250
17.300000	0.5	-0.078500
17.308333	0.5	-0.082375
17.316667	0.5	-0.086500
17.325000	0.5	-0.090125
17.333333	0.5	-0.093125
17.341667	0.5	-0.095500
17.350000	0.5	-0.097500
17.358333	0.5	-0.099500
17.366667	0.5	-0.101250
17.375000	0.5	-0.103000
17.383333	0.5	-0.103875
17.391667	0.5	-0.104000
17.400000	0.5	-0.103750
17.408333	0.5	-0.103000
17.416667	0.5	-0.101750
17.425000	0.5	-0.100625
17.433333	0.5	-0.098750
17.441667	0.5	-0.096375
17.450000	0.5	-0.093875
17.458333	0.5	-0.091375
17.466667	0.5	-0.087875
17.475000	0.5	-0.084250
17.483333	0.5	-0.080750
17.491667	0.5	-0.077250
17.500000	0.5	-0.073875
17.508333	0.5	-0.070375
17.516667	0.5	-0.066250
17.525000	0.5	-0.062750
17.533333	0.5	-0.059250
17.541667	0.5	-0.056125
17.550000	0.5	-0.053000
17.558333	0.5	-0.050000
17.566667	0.5	-0.047000
17.575000	0.5	-0.043875
17.583333	0.5	-0.041125
17.591667	0.5	-0.038500
17.600000	0.5	-0.036250
17.608333	0.5	-0.033750
17.616667	0.5	-0.031500
17.625000	0.5	-0.029375
17.633333	0.5	-0.027500
17.641667	0.5	-0.026000
17.650000	0.5	-0.024250
17.658333	0.5	-0.022625
17.666667	0.5	-0.021500
17.675000	0.5	-0.020125
17.683333	0.5	-0.018750
17.691667	0.5	-0.018000
17.700000	0.5	-0.017250
17.708333	0.5	-0.017000
17.716667	0.5	-0.016500
17.725000	0.5	-0.016250
17.733333	0.5	-0.015875
17.741667	0.5	-0.015375
17.750000	0.5	-0.015500
17.758333	0.5	-0.015375
17.766667	0.5	-0.015000
17.775000	0.5	-0.014875
17.783333	0.5	-0.014375
17.791667	0.5	-0.014250
17.800000	0.5	-0.014250
17.808333	0.5	-0.014375
17.816667	0.5	-0.014375
17.825000	0.5	-0.013875
17.833333	0.5	-0.013500
17.841667	0.5	-0.013375
17.850000	0.5	-0.013500
17.858333	0.5	-0.013625
17.866667	0.5	-0.013625
17.875000	0.5	-0.013750
17.883333	0.5	-0.013625
17.891667	0.5	-0.013625
17.900000	0.5	-0.013375
17.908333	0.5	-0.013125
17.916667	0.5	-0.013375
17.925000	0.5	-0.013250
17.933333	0.5	-0.013500
17.941667	0.5	-0.013750
17.950000	0.5	-0.014000
17.958333	0.5	-0.014500
17.966667	0.5	-0.014875
17.975000	0.5	-0.015750
17.983333	0.5	-0.016375
17.991667	0.5	-0.016750
18.000000	0.5	-0.016875
18.008333	0.5	-0.017000
18.016667	0.5	-0.017500
18.025000	0.5	-0.017750
18.033333	0.5	-0.017750
18.041667	0.5	-0.017875
18.050000	0.5	-0.018250
18.058333	0.5	-0.018250
18.066667	0.5	-0.018125
18.075000	0.5	-0.018000
18.083333	0.5	-0.017625
18.091667	0.5	-0.017500
18.100000	0.5	-0.017500
18.108333	0.5	-0.017250
18.116667	0.5	-0.017750
18.125000	0.5	-0.018250
18.133333	0.5	-0.018500
18.141667	0.5	-0.018750
18.150000	0.5	-0.019125
18.158333	0.5	-0.019625
18.166667	0.5	-0.019625
18.175000	0.5	-0.020000
18.183333	0.5	-0.020625
18.191667	0.5	-0.021125
18.200000	0.5	-0.021125
18.208333	0.5	-0.021625
18.216667	0.5	-0.022375
18.225000	0.5	-0.022750
18.233333	0.5	-0.023750
18.241667	0.5	-0.024750
18.250000	0.5	-0.025500
18.258333	0.5	-0.026125
18.266667	0.5	-0.027125
18.275000	0.5	-0.028000
18.283333	0.5	-0.029000
18.291667	0.5	-0.030125
18.300000	0.5	-0.031000
18.308333	0.5	-0.032000
18.316667	0.5	-0.033125
18.325000	0.5	-0.034000
18.333333	0.5	-0.034750
18.341667	0.5	-0.036000
18.350000	0.5	-0.037500
18.358333	0.5	-0.039125
18.366667	0.5	-0.040500
18.375000	0.5	-0.042125
18.383333	0.5	-0.043500
18.391667	0.5	-0.044875
18.400000	0.5	-0.046000
18.408333	0.5	-0.047500
18.416667	0.5	-0.048375
18.425000	0.5	-0.049000
18.433333	0.5	-0.050000
18.441667	0.5	-0.050625
18.450000	0.5	-0.051000
18.458333	0.5	-0.051125
18.466667	0.5	-0.051625
18.475000	0.5	-0.050875
18.483333	0.5	-0.050000
18.491667	0.5	-0.049125
18.500000	0.5	-0.048375
18.508333	0.5	-0.048000
18.516667	0.5	-0.046875
18.525000	0.5	-0.045750
18.533333	0.5	-0.045125
18.541667	0.5	-0.043750
18.550000	0.5	-0.042625
18.558333	0.5	-0.041375
18.566667	0.5	-0.040375
18.575000	0.5	-0.039375
18.583333	0.5	-0.038250
18.591667	0.5	-0.036875
18.600000	0.5	-0.035375
18.608333	0.5	-0.034125
18.616667	0.5	-0.032875
18.625000	0.5	-0.031875
18.633333	0.5	-0.030875
18.641667	0.5	-0.030000
18.650000	0.5	-0.028500
18.658333	0.5	-0.027750
18.666667	0.5	-0.026625
18.675000	0.5	-0.025625
18.683333	0.5	-0.025125
18.691667	0.5	-0.024250
18.700000	0.5	-0.023875
18.708333	0.5	-0.023250
18.716667	0.5	-0.022625
18.725000	0.5	-0.022375
18.733333	0.5	-0.022000
18.741667	0.5	-0.021750
18.750000	0.5	-0.021500
18.758333	0.5	-0.021125
18.766667	0.5	-0.021125
18.775000	0.5	-0.022125
18.783333	0.5	-0.022875
18.791667	0.5	-0.023500
18.800000	0.5	-0.023750
18.808333	0.5	-0.024125
18.816667	0.5	-0.024125
18.825000	0.5	-0.024375
18.833333	0.5	-0.024875
18.841667	0.5	-0.024875
18.850000	0.5	-0.025250
18.858333	0.5	-0.025625
18.866667	0.5	-0.025750
18.875000	0.5	-0.026125
18.883333	0.5	-0.025875
18.891667	0.5	-0.025500
18.900000	0.5	-0.024875
18.908333	0.5	-0.024375
18.916667	0.5	-0.024375
18.925000	0.5	-0.024375
18.933333	0.5	-0.024500
18.941667	0.5	-0.024750
18.950000	0.5	-0.024750
18.958333	0.5	-0.025000
18.966667	0.5	-0.025000
18.975000	0.5	-0.025000
18.983333	0.5	-0.025250
18.991667	0.5	-0.025250
19.000000	0.5	-0.025625
19.008333	0.5	-0.026125
19.016667	0.5	-0.026250
19.025000	0.5	-0.026500
19.033333	0.5	-0.027250
19.041667	0.5	-0.027375
19.050000	0.5	-0.027625
19.058333	0.5	-0.028000
19.066667	0.5	-0.028500
19.075000	0.5	-0.029125
19.083333	0.5	-0.029875
19.091667	0.5	-0.030250
19.100000	0.5	-0.030375
19.108333	0.5	-0.030625
19.116667	0.5	-0.031250
19.125000	0.5	-0.031625
19.133333	0.5	-0.031875
19.141667	0.5	-0.032625
19.150000	0.5	-0.033500
19.158333	0.5	-0.034375
19.166667	0.5	-0.035125
19.175000	0.5	-0.036000
19.183333	0.5	-0.036875
19.191667	0.5	-0.038500
19.200000	0.5	-0.039875
19.208333	0.5	-0.041375
19.216667	0.5	-0.042750
19.225000	0.5	-0.044250
19.233333	0.5	-0.045750
19.241667	0.5	-0.046750
19.250000	0.5	-0.047625
19.258333	0.5	-0.048750
19.266667	0.5	-0.049750
19.275000	0.5	-0.050625
19.283333	0.5	-0.051500
19.291667	0.5	-0.052375
19.300000	0.5	-0.052500
19.308333	0.5	-0.053000
19.316667	0.5	-0.053375
19.325000	0.5	-0.053750
19.333333	0.5	-0.054250
19.341667	0.5	-0.055125
19.350000	0.5	-0.055750
19.358333	0.5	-0.056500
19.366667	0.5	-0.056875
19.375000	0.5	-0.057250
19.383333	0.5	-0.058000
19.391667	0.5	-0.058750
19.400000	0.5	-0.059750
19.408333	0.5	-0.060750
19.416667	0.5	-0.061375
19.425000	0.5	-0.061875
19.433333	0.5	-0.062375
19.441667	0.5	-0.062875
19.450000	0.5	-0.063250
19.458333	0.5	-0.063375
19.466667	0.5	-0.064000
19.475000	0.5	-0.064625
19.483333	0.5	-0.064875
19.491667	0.5	-0.064750
19.500000	0.5	-0.064875
19.508333	0.5	-0.065125
19.516667	0.5	-0.065250
19.525000	0.5	-0.065250
19.533333	0.5	-0.065000
19.541667	0.5	-0.064750
19.550000	0.5	-0.065000
19.558333	0.5	-0.065250
19.566667	0.5	-0.065500
19.575000	0.5	-0.065750
19.583333	0.5	-0.065500
19.591667	0.5	-0.065625
19.600000	0.5	-0.065750
19.608333	0.5	-0.066375
19.616667	0.5	-0.067250
19.625000	0.5	-0.067500
19.633333	0.5	-0.067625
19.641667	0.5	-0.067500
19.650000	0.5	-0.068000
19.658333	0.5	-0.068125
19.666667	0.5	-0.067875
19.675000	0.5	-0.067875
19.683333	0.5	-0.067875
19.691667	0.5	-0.067875
19.700000	0.5	-0.067625
19.708333	0.5	-0.067125
19.716667	0.5	-0.066375
19.725000	0.5	-0.066250
19.733333	0.5	-0.065875
19.741667	0.5	-0.065750
19.750000	0.5	-0.065750
19.758333	0.5	-0.065875
19.766667	0.5	-0.065625
19.775000	0.5	-0.065375
19.783333	0.5	-0.065625
19.791667	0.5	-0.065625
19.800000	0.5	-0.065875
19.808333	0.5	-0.066125
19.816667	0.5	-0.066750
19.825000	0.5	-0.066750
19.833333	0.5	-0.066625
19.841667	0.5	-0.066500
19.850000	0.5	-0.066250
19.858333	0.5	-0.066375
19.866667	0.5	-0.066000
19.875000	0.5	-0.066000
19.883333	0.5	-0.065875
19.891667	0.5	-0.065375
19.900000	0.5	-0.065375
19.908333	0.5	-0.065375
19.916667	0.5	-0.065750
19.925000	0.5	-0.065250
19.933333	0.5	-0.065000
19.941667	0.5	-0.065000
19.950000	0.5	-0.065000
19.958333	0.5	-0.064875
19.966667	0.5	-0.064750
19.975000	0.5	-0.064500
19.983333	0.5	-0.064250
19.991667	0.5	-0.063875
20.000000	0.5	-0.064000
20.008333	0.5	-0.064375
20.016667	0.5	-0.065000
20.025000	0.5	-0.065625
20.033333	0.5	-0.065500
20.041667	0.5	-0.065125
20.050000	0.5	-0.065125
20.058333	0.5	-0.065000
20.066667	0.5	-0.065125
20.075000	0.5	-0.065125
20.083333	0.5	-0.064500
20.091667	0.5	-0.064375
20.100000	0.5	-0.064250
20.108333	0.5	-0.064375
20.116667	0.5	-0.064125
20.125000	0.5	-0.062875
20.133333	0.5	-0.061750
20.141667	0.5	-0.061000
20.150000	0.5	-0.060125
20.158333	0.5	-0.059375
20.166667	0.5	-0.058625
20.175000	0.5	-0.058500
20.183333	0.5	-0.058250
20.191667	0.5	-0.057375
20.200000	0.5	-0.056875
20.208333	0.5	-0.056125
20.216667	0.5	-0.055500
20.225000	0.5	-0.054500
20.233333	0.5	-0.053375
20.241667	0.5	-0.052750
20.250000	0.5	-0.052125
20.258333	0.5	-0.051625
20.266667	0.5	-0.050625
20.275000	0.5	-0.049625
20.283333	0.5	-0.049000
20.291667	0.5	-0.048250
20.300000	0.5	-0.047125
20.308333	0.5	-0.046500
20.316667	0.5	-0.045125
20.325000	0.5	-0.044125
20.333333	0.5	-0.043625
20.341667	0.5	-0.042625
20.350000	0.5	-0.041750
20.358333	0.5	-0.041250
20.366667	0.5	-0.040750
20.375000	0.5	-0.039500
20.383333	0.5	-0.038625
20.391667	0.5	-0.037875
20.400000	0.5	-0.036500
20.408333	0.5	-0.035500
20.416667	0.5	-0.034875
20.425000	0.5	-0.034250
20.433333	0.5	-0.033750
20.441667	0.5	-0.033125
20.450000	0.5	-0.032750
20.458333	0.5	-0.032500
20.466667	0.5	-0.031625
20.475000	0.5	-0.030625
20.483333	0.5	-0.029375
20.491667	0.5	-0.028000
20.500000	0.5	-0.026875
20.508333	0.5	-0.026125
20.516667	0.5	-0.024750
20.525000	0.5	-0.023375
20.533333	0.5	-0.021500
20.541667	0.5	-0.019750
20.550000	0.5	-0.018250
20.558333	0.5	-0.016500
20.566667	0.5	-0.014875
20.575000	0.5	-0.013500
20.583333	0.5	-0.012125
20.591667	0.5	-0.010875
20.600000	0.5	-0.009625
20.608333	0.5	-0.008000
20.616667	0.5	-0.006750
20.625000	0.5	-0.005375
20.633333	0.5	-0.004125
20.641667	0.5	-0.002625
20.650000	0.5	-0.000750
20.658333	0.5	0.001125
20.666667	0.5	0.001875
20.675000	0.5	0.002625
20.683333	0.5	0.003625
20.691667	0.5	0.004750
20.700000	0.5	0.005625
20.708333	0.5	0.006625
20.716667	0.5	0.007000
20.725000	0.5	0.007875
20.733333	0.5	0.008750
20.741667	0.5	0.009250
20.750000	0.5	0.009875
20.758333	0.5	0.010000
20.766667	0.5	0.010000
20.775000	0.5	0.010125
20.783333	0.5	0.010375
20.791667	0.5	0.010375
20.800000	0.5	0.010500
20.808333	0.5	0.010250
20.816667	0.5	0.009750
20.825000	0.5	0.008250
20.833333	0.5	0.007125
20.841667	0.5	0.005250
20.850000	0.5	0.003500
20.858333	0.5	0.002250
20.866667	0.5	0.001000
20.875000	0.5	-0.000375
20.883333	0.5	-0.001625
20.891667	0.5	-0.003125
20.900000	0.5	-0.004500
20.908333	0.5	-0.005750
20.916667	0.5	-0.006875
20.925000	0.5	-0.008625
20.933333	0.5	-0.009625
20.941667	0.5	-0.011000
20.950000	0.5	-0.011625
20.958333	0.5	-0.012125
20.966667	0.5	-0.013375
20.975000	0.5	-0.014375
20.983333	0.5	-0.015500
20.991667	0.5	-0.016625
21.000000	0.5	-0.017625
21.008333	0.5	-0.018625
21.016667	0.5	-0.019750
21.025000	0.5	-0.021250
21.033333	0.5	-0.022500
21.041667	0.5	-0.023500
21.050000	0.5	-0.024750
21.058333	0.5	-0.025625
21.066667	0.5	-0.026250
21.075000	0.5	-0.026875
21.083333	0.5	-0.027750
21.091667	0.5	-0.028125
21.100000	0.5	-0.028750
21.108333	0.5	-0.029500
21.116667	0.5	-0.030125
21.125000	0.5	-0.030125
21.133333	0.5	-0.030500
21.141667	0.5	-0.030250
21.150000	0.5	-0.030250
21.158333	0.5	-0.031125
21.166667	0.5	-0.031250
21.175000	0.5	-0.031750
21.183333	0.5	-0.032250
21.191667	0.5	-0.032750
21.200000	0.5	-0.033000
21.208333	0.5	-0.033125
21.216667	0.5	-0.033375
21.225000	0.5	-0.033250
21.233333	0.5	-0.032625
21.241667	0.5	-0.032625
21.250000	0.5	-0.033000
21.258333	0.5	-0.033500
21.266667	0.5	-0.034250
21.275000	0.5	-0.034625
21.283333	0.5	-0.034625
21.291667	0.5	-0.035000
21.300000	0.5	-0.035000
21.308333	0.5	-0.035250
21.316667	0.5	-0.035375
21.325000	0.5	-0.035500
21.333333	0.5	-0.035500
21.341667	0.5	-0.035250
21.350000	0.5	-0.035125
21.358333	0.5	-0.034625
21.366667	0.5	-0.033750
21.375000	0.5	-0.033000
21.383333	0.5	-0.032500
21.391667	0.5	-0.032125
21.400000	0.5	-0.031750
21.408333	0.5	-0.031875
21.416667	0.5	-0.032000
21.425000	0.5	-0.031500
21.433333	0.5	-0.031125
21.441667	0.5	-0.030375
21.450000	0.5	-0.029875
21.458333	0.5	-0.029500
21.466667	0.5	-0.029375
21.475000	0.5	-0.028625
21.483333	0.5	-0.028000
21.491667	0.5	-0.027375
21.500000	0.5	-0.026875
21.508333	0.5	-0.026375
21.516667	0.5	-0.025625
21.525000	0.5	-0.025500
21.533333	0.5	-0.025375
21.541667	0.5	-0.025000
21.550000	0.5	-0.024625
21.558333	0.5	-0.024250
21.566667	0.5	-0.024000
21.575000	0.5	-0.023625
21.583333	0.5	-0.022875
21.591667	0.5	-0.022875
21.600000	0.5	-0.022625
21.608333	0.5	-0.022000
21.616667	0.5	-0.022000
21.625000	0.5	-0.021875
21.633333	0.5	-0.021250
21.641667	0.5	-0.021000
21.650000	0.5	-0.021125
21.658333	0.5	-0.021625
21.666667	0.5	-0.021875
21.675000	0.5	-0.022125
21.683333	0.5	-0.022500
21.691667	0.5	-0.022750
21.700000	0.5	-0.023125
21.708333	0.5	-0.023375
21.716667	0.5	-0.023250
21.725000	0.5	-0.023750
21.733333	0.5	-0.024125
21.741667	0.5	-0.024625
21.750000	0.5	-0.025125
21.758333	0.5	-0.025375
21.766667	0.5	-0.025500
21.775000	0.5	-0.025250
21.783333	0.5	-0.024625
21.791667	0.5	-0.024125
21.800000	0.5	-0.023875
21.808333	0.5	-0.023875
21.816667	0.5	-0.023500
21.825000	0.5	-0.023375
21.833333	0.5	-0.023125
21.841667	0.5	-0.023000
21.850000	0.5	-0.023000
21.858333	0.5	-0.023000
21.866667	0.5	-0.022750
21.875000	0.5	-0.022500
21.883333	0.5	-0.022625
21.891667	0.5	-0.022625
21.900000	0.5	-0.021750
21.908333	0.5	-0.021375
21.916667	0.5	-0.021125
21.925000	0.5	-0.021000
21.933333	0.5	-0.020750
21.941667	0.5	-0.020500
21.950000	0.5	-0.020000
21.958333	0.5	-0.019875
21.966667	0.5	-0.019750
21.975000	0.5	-0.019750
21.983333	0.5	-0.018875
21.991667	0.5	-0.017625
22.000000	0.5	-0.016875
22.008333	0.5	-0.016500
22.016667	0.5	-0.016125
22.025000	0.5	-0.015500
22.033333	0.5	-0.015000
22.041667	0.5	-0.014625
22.050000	0.5	-0.014375
22.058333	0.5	-0.014125
22.066667	0.5	-0.013625
22.075000	0.5	-0.013375
22.083333	0.5	-0.013500
22.091667	0.5	-0.013875
22.100000	0.5	-0.013875
22.108333	0.5	-0.014000
22.116667	0.5	-0.014000
22.125000	0.5	-0.013750
22.133333	0.5	-0.013625
22.141667	0.5	-0.013750
22.150000	0.5	-0.012875
22.158333	0.5	-0.012250
22.166667	0.5	-0.012125
22.175000	0.5	-0.011625
22.183333	0.5	-0.011625
22.191667	0.5	-0.011250
22.200000	0.5	-0.010875
22.208333	0.5	-0.010875
22.216667	0.5	-0.011250
22.225000	0.5	-0.011250
22.233333	0.5	-0.011125
22.241667	0.5	-0.011250
22.250000	0.5	-0.011500
22.258333	0.5	-0.011750
22.266667	0.5	-0.011750
22.275000	0.5	-0.011750
22.283333	0.5	-0.012250
22.291667	0.5	-0.012375
22.300000	0.5	-0.012000
22.308333	0.5	-0.012125
22.316667	0.5	-0.012250
22.325000	0.5	-0.012875
22.333333	0.5	-0.012625
22.341667	0.5	-0.013000
22.350000	0.5	-0.013500
22.358333	0.5	-0.014000
22.366667	0.5	-0.013750
22.375000	0.5	-0.014125
22.383333	0.5	-0.014250
22.391667	0.5	-0.014125
22.400000	0.5	-0.014375
22.408333	0.5	-0.014625
22.416667	0.5	-0.014875
22.425000	0.5	-0.014750
22.433333	0.5	-0.015000
22.441667	0.5	-0.015250
22.450000	0.5	-0.015125
22.458333	0.5	-0.015500
22.466667	0.5	-0.016250
22.475000	0.5	-0.016625
22.483333	0.5	-0.017250
22.491667	0.5	-0.018375
22.500000	0.5	-0.019250
22.508333	0.5	-0.019875
22.516667	0.5	-0.020625
22.525000	0.5	-0.021250
22.533333	0.5	-0.021625
22.541667	0.5	-0.022250
22.550000	0.5	-0.022375
22.558333	0.5	-0.023375
22.566667	0.5	-0.023625
22.575000	0.5	-0.023750
22.583333	0.5	-0.024000
22.591667	0.5	-0.024500
22.600000	0.5	-0.024875
22.608333	0.5	-0.024750
22.616667	0.5	-0.024875
22.625000	0.5	-0.025250
22.633333	0.5	-0.025375
22.641667	0.5	-0.025375
22.650000	0.5	-0.025500
22.658333	0.5	-0.025750
22.666667	0.5	-0.026125
22.675000	0.5	-0.026500
22.683333	0.5	-0.026625
22.691667	0.5	-0.026875
22.700000	0.5	-0.027375
22.708333	0.5	-0.027625
22.716667	0.5	-0.027750
22.725000	0.5	-0.027750
22.733333	0.5	-0.027500
22.741667	0.5	-0.027500
22.750000	0.5	-0.027625
22.758333	0.5	-0.028000
22.766667	0.5	-0.027875
22.775000	0.5	-0.028000
22.783333	0.5	-0.028125
22.791667	0.5	-0.028250
22.800000	0.5	-0.028125
22.808333	0.5	-0.028250
22.816667	0.5	-0.028375
22.825000	0.5	-0.028375
22.833333	0.5	-0.028250
22.841667	0.5	-0.028125
22.850000	0.5	-0.028000
22.858333	0.5	-0.027750
22.866667	0.5	-0.027625
22.875000	0.5	-0.027500
22.883333	0.5	-0.027375
22.891667	0.5	-0.027750
22.900000	0.5	-0.027625
22.908333	0.5	-0.027125
22.916667	0.5	-0.026875
22.925000	0.5	-0.026875
22.933333	0.5	-0.026500
22.941667	0.5	-0.026500
22.950000	0.5	-0.026750
22.958333	0.5	-0.027000
22.966667	0.5	-0.026875
22.975000	0.5	-0.026875
22.983333	0.5	-0.026875
22.991667	0.5	-0.026875
23.000000	0.5	-0.026375
23.008333	0.5	-0.025750
23.016667	0.5	-0.025750
23.025000	0.5	-0.024875
23.033333	0.5	-0.024625
23.041667	0.5	-0.024375
23.050000	0.5	-0.024375
23.058333	0.5	-0.024375
23.066667	0.5	-0.024375
23.075000	0.5	-0.024250
23.083333	0.5	-0.023750
23.091667	0.5	-0.023500
23.100000	0.5	-0.023250
23.108333	0.5	-0.023125
23.116667	0.5	-0.023250
23.125000	0.5	-0.022875
23.133333	0.5	-0.022750
23.141667	0.5	-0.022875
23.150000	0.5	-0.022375
23.158333	0.5	-0.021875
23.166667	0.5	-0.021750
23.175000	0.5	-0.021500
23.183333	0.5	-0.021375
23.191667	0.5	-0.020875
23.200000	0.5	-0.020125
23.208333	0.5	-0.019500
23.216667	0.5	-0.019500
23.225000	0.5	-0.019500
23.233333	0.5	-0.019250
23.241667	0.5	-0.018750
23.250000	0.5	-0.018125
23.258333	0.5	-0.017500
23.266667	0.5	-0.017125
23.275000	0.5	-0.017125
23.283333	0.5	-0.017000
23.291667	0.5	-0.016500
23.300000	0.5	-0.016000
23.308333	0.5	-0.015875
23.316667	0.5	-0.015750
23.325000	0.5	-0.015625
23.333333	0.5	-0.016000
23.341667	0.5	-0.016500
23.350000	0.5	-0.016500
23.358333	0.5	-0.016250
23.366667	0.5	-0.016000
23.375000	0.5	-0.016000
23.383333	0.5	-0.016125
23.391667	0.5	-0.016500
23.400000	0.5	-0.016250
23.408333	0.5	-0.016000
23.416667	0.5	-0.015625
23.425000	0.5	-0.015500
23.433333	0.5	-0.015000
23.441667	0.5	-0.014500
23.450000	0.5	-0.014125
23.458333	0.5	-0.013750
23.466667	0.5	-0.013500
23.475000	0.5	-0.013000
23.483333	0.5	-0.013125
23.491667	0.5	-0.013125
23.500000	0.5	-0.013000
23.508333	0.5	-0.013250
23.516667	0.5	-0.013500
23.525000	0.5	-0.013625
23.533333	0.5	-0.013125
23.541667	0.5	-0.013125
23.550000	0.5	-0.013375
23.558333	0.5	-0.013500
23.566667	0.5	-0.013750
23.575000	0.5	-0.013750
23.583333	0.5	-0.013625
23.591667	0.5	-0.013625
23.600000	0.5	-0.013750
23.608333	0.5	-0.013500
23.616667	0.5	-0.013250
23.625000	0.5	-0.013000
23.633333	0.5	-0.013125
23.641667	0.5	-0.013375
23.650000	0.5	-0.013375
23.658333	0.5	-0.013375
23.666667	0.5	-0.013500
23.675000	0.5	-0.013500
23.683333	0.5	-0.013500
23.691667	0.5	-0.013625
23.700000	0.5	-0.013500
23.708333	0.5	-0.013125
23.716667	0.5	-0.013125
23.725000	0.5	-0.012750
23.733333	0.5	-0.012750
23.741667	0.5	-0.012500
23.750000	0.5	-0.012375
23.758333	0.5	-0.012625
23.766667	0.5	-0.012625
23.775000	0.5	-0.013125
23.783333	0.5	-0.013000
23.791667	0.5	-0.012625
23.800000	0.5	-0.012250
23.808333	0.5	-0.012125
23.816667	0.5	-0.012125
23.825000	0.5	-0.012375
23.833333	0.5	-0.012625
23.841667	0.5	-0.012625
23.850000	0.5	-0.012750
23.858333	0.5	-0.012625
23.866667	0.5	-0.012375
23.875000	0.5	-0.012000
23.883333	0.5	-0.011750
23.891667	0.5	-0.011875
23.900000	0.5	-0.012000
23.908333	0.5	-0.011750
23.916667	0.5	-0.012000
23.925000	0.5	-0.011875
23.933333	0.5	-0.012000
23.941667	0.5	-0.012250
23.950000	0.5	-0.012375
23.958333	0.5	-0.012625
23.966667	0.5	-0.012625
23.975000	0.5	-0.012625
23.983333	0.5	-0.012875
23.991667	0.5	-0.012625
24.000000	0.5	-0.012375
24.008333	0.5	-0.012625
24.016667	0.5	-0.012250
24.025000	0.5	-0.011875
24.033333	0.5	-0.011875
24.041667	0.5	-0.011750
24.050000	0.5	-0.011750
24.058333	0.5	-0.012125
24.066667	0.5	-0.012250
24.075000	0.5	-0.012375
24.083333	0.5	-0.012375
24.091667	0.5	-0.012125
24.100000	0.5	-0.012000
24.108333	0.5	-0.012125
24.116667	0.5	-0.012125
24.125000	0.5	-0.012500
24.133333	0.5	-0.012875
24.141667	0.5	-0.013000
24.150000	0.5	-0.013125
24.158333	0.5	-0.013375
24.166667	0.5	-0.013625
24.175000	0.5	-0.014000
24.183333	0.5	-0.014250
24.191667	0.5	-0.015125
24.200000	0.5	-0.015625
24.208333	0.5	-0.015875
24.216667	0.5	-0.016125
24.225000	0.5	-0.016500
24.233333	0.5	-0.017000
24.241667	0.5	-0.017125
24.250000	0.5	-0.017625
24.258333	0.5	-0.018250
24.266667	0.5	-0.018375
24.275000	0.5	-0.018625
24.283333	0.5	-0.019250
24.291667	0.5	-0.019500
24.300000	0.5	-0.019875
24.308333	0.5	-0.020500
24.316667	0.5	-0.021125
24.325000	0.5	-0.021500
24.333333	0.5	-0.021875
24.341667	0.5	-0.022250
24.350000	0.5	-0.022375
24.358333	0.5	-0.022375
24.366667	0.5	-0.023000
24.375000	0.5	-0.023750
24.383333	0.5	-0.024125
24.391667	0.5	-0.024250
24.400000	0.5	-0.024000
24.408333	0.5	-0.024125
24.416667	0.5	-0.024250
24.425000	0.5	-0.024625
24.433333	0.5	-0.024875
24.441667	0.5	-0.024875
24.450000	0.5	-0.024875
24.458333	0.5	-0.025375
24.466667	0.5	-0.025625
24.475000	0.5	-0.025750
24.483333	0.5	-0.025875
24.491667	0.5	-0.025875
24.500000	0.5	-0.026250
24.508333	0.5	-0.026625
24.516667	0.5	-0.026250
24.525000	0.5	-0.026250
24.533333	0.5	-0.026125
24.541667	0.5	-0.025750
24.550000	0.5	-0.025250
24.558333	0.5	-0.025125
24.566667	0.5	-0.025375
24.575000	0.5	-0.025250
24.583333	0.5	-0.024875
24.591667	0.5	-0.024875
24.600000	0.5	-0.024875
24.608333	0.5	-0.024500
24.616667	0.5	-0.024250
24.625000	0.5	-0.024375
24.633333	0.5	-0.024500
24.641667	0.5	-0.024375
24.650000	0.5	-0.024500
24.658333	0.5	-0.024625
24.666667	0.5	-0.024375
24.675000	0.5	-0.024375
24.683333	0.5	-0.024125
24.691667	0.5	-0.023625
24.700000	0.5	-0.023375
24.708333	0.5	-0.023000
24.716667	0.5	-0.022500
24.725000	0.5	-0.022500
24.733333	0.5	-0.022500
24.741667	0.5	-0.022375
24.750000	0.5	-0.022250
24.758333	0.5	-0.021750
24.766667	0.5	-0.021375
24.775000	0.5	-0.021375
24.783333	0.5	-0.021250
24.791667	0.5	-0.020875
24.800000	0.5	-0.021000
24.808333	0.5	-0.020750
24.816667	0.5	-0.020375
24.825000	0.5	-0.020125
24.833333	0.5	-0.020125
24.841667	0.5	-0.020500
24.850000	0.5	-0.020000
24.858333	0.5	-0.020000
24.866667	0.5	-0.019500
24.875000	0.5	-0.019500
24.883333	0.5	-0.019500
24.891667	0.5	-0.019000
24.900000	0.5	-0.019125
24.908333	0.5	-0.019375
24.916667	0.5	-0.019375
24.925000	0.5	-0.019250
24.933333	0.5	-0.019375
24.941667	0.5	-0.019625
24.950000	0.5	-0.019125
24.958333	0.5	-0.019000
24.966667	0.5	-0.018875
24.975000	0.5	-0.019125
24.983333	0.5	-0.019500
24.991667	0.5	-0.019250
25.000000	0.5	-0.019125
