# Supplementary material for: Dynamic character displacement among a pair of bacterial phyllosphere commensals in situ
Source: Nat Commun. 2022 May 20;13:2836. doi: 10.1038/s41467-022-30469-3 (PMC9123166; doi:10.1038/s41467-022-30469-3)
Supplement: Supplementary file 11 — Source Data [file 41467_2022_30469_MOESM11_ESM.zip › Source Data/Supplementary Figure 5/Glucose+Galactose t4 a.txt]

File Path	chrom://marshall/Chromeleon7/HPLC_Ultimate_3000/Users/helucas/20200720_OrganicAcids_CCR_L257.seq/454.smp/RI_1.channel/RI_1.chm
Channel	RI_1

Injection Information:
Data Vault	Chromeleon7
Injection	GG_t4_a_II
Injection Number	163
Position	GE3
Comment	
Processing Method	Quantitative
Instrument Method	20200525_Rezex_ROA_OrganicAcid_600uL_2500uM_H2SO4_50A_50D
Type	Unknown
Status	Finished
Injection Date	7/23/2020
Injection Time	6:50:08 PM
Injection Volume (µl)	10.000
Dilution Factor	1.0000
Weight	1.0000

Chromatogram Data Information:
Time Min. (min)	0.000000
Time Max. (min)	25.000000
Data Points	3001
Detector	RI
Generating Data System	Chromeleon 7.2.5.9507
Exporting Data System	Chromeleon 7.2.8.0
Operator	Instrument Controller
Signal Quantity	Refractive 
Signal Unit	µRIU
Signal Min.	-2.760875
Signal Max.	24.466250
Channel	RI_1
Driver Name	RID520Driver.dll
Channel Type	Evaluation
Min. Step (s)	0.5
Max. Step (s)	0.5
Average Step (s)	0.5

Signal Parameter Information:
Signal Info	

Chromatogram Data:
Time (min)	Step (s)	Value (µRIU)
0.000000	n.a.	0.008625
0.008333	0.5	0.008750
0.016667	0.5	0.008625
0.025000	0.5	0.008625
0.033333	0.5	0.008750
0.041667	0.5	0.008750
0.050000	0.5	0.009000
0.058333	0.5	0.009375
0.066667	0.5	0.009750
0.075000	0.5	0.010125
0.083333	0.5	0.010375
0.091667	0.5	0.010125
0.100000	0.5	0.009750
0.108333	0.5	0.009875
0.116667	0.5	0.010250
0.125000	0.5	0.010625
0.133333	0.5	0.010875
0.141667	0.5	0.010875
0.150000	0.5	0.010875
0.158333	0.5	0.010875
0.166667	0.5	0.010750
0.175000	0.5	0.010625
0.183333	0.5	0.010500
0.191667	0.5	0.010500
0.200000	0.5	0.010375
0.208333	0.5	0.010375
0.216667	0.5	0.010375
0.225000	0.5	0.010250
0.233333	0.5	0.010000
0.241667	0.5	0.009875
0.250000	0.5	0.010000
0.258333	0.5	0.010250
0.266667	0.5	0.010250
0.275000	0.5	0.010500
0.283333	0.5	0.010500
0.291667	0.5	0.010500
0.300000	0.5	0.010250
0.308333	0.5	0.009875
0.316667	0.5	0.009500
0.325000	0.5	0.008875
0.333333	0.5	0.008250
0.341667	0.5	0.007750
0.350000	0.5	0.007750
0.358333	0.5	0.007500
0.366667	0.5	0.006875
0.375000	0.5	0.006875
0.383333	0.5	0.006500
0.391667	0.5	0.006125
0.400000	0.5	0.006125
0.408333	0.5	0.006375
0.416667	0.5	0.006375
0.425000	0.5	0.006500
0.433333	0.5	0.006500
0.441667	0.5	0.006375
0.450000	0.5	0.006375
0.458333	0.5	0.006125
0.466667	0.5	0.006500
0.475000	0.5	0.006625
0.483333	0.5	0.006375
0.491667	0.5	0.005625
0.500000	0.5	0.005375
0.508333	0.5	0.004875
0.516667	0.5	0.004875
0.525000	0.5	0.005000
0.533333	0.5	0.004750
0.541667	0.5	0.004875
0.550000	0.5	0.004625
0.558333	0.5	0.004500
0.566667	0.5	0.004000
0.575000	0.5	0.003750
0.583333	0.5	0.003375
0.591667	0.5	0.003000
0.600000	0.5	0.002750
0.608333	0.5	0.002250
0.616667	0.5	0.001750
0.625000	0.5	0.001625
0.633333	0.5	0.001250
0.641667	0.5	0.000750
0.650000	0.5	0.000500
0.658333	0.5	0.000500
0.666667	0.5	0.000250
0.675000	0.5	0.000125
0.683333	0.5	0.000000
0.691667	0.5	-0.000625
0.700000	0.5	-0.000875
0.708333	0.5	-0.001000
0.716667	0.5	-0.001375
0.725000	0.5	-0.001625
0.733333	0.5	-0.001625
0.741667	0.5	-0.002000
0.750000	0.5	-0.002375
0.758333	0.5	-0.002625
0.766667	0.5	-0.002875
0.775000	0.5	-0.003125
0.783333	0.5	-0.003250
0.791667	0.5	-0.003125
0.800000	0.5	-0.003125
0.808333	0.5	-0.002875
0.816667	0.5	-0.002750
0.825000	0.5	-0.002500
0.833333	0.5	-0.002625
0.841667	0.5	-0.002625
0.850000	0.5	-0.002250
0.858333	0.5	-0.002000
0.866667	0.5	-0.002000
0.875000	0.5	-0.001750
0.883333	0.5	-0.001625
0.891667	0.5	-0.001500
0.900000	0.5	-0.001375
0.908333	0.5	-0.001375
0.916667	0.5	-0.001250
0.925000	0.5	-0.001000
0.933333	0.5	-0.000875
0.941667	0.5	-0.000875
0.950000	0.5	-0.000750
0.958333	0.5	-0.001000
0.966667	0.5	-0.001000
0.975000	0.5	-0.000625
0.983333	0.5	-0.000125
0.991667	0.5	0.000000
1.000000	0.5	-0.000375
1.008333	0.5	-0.000375
1.016667	0.5	0.000000
1.025000	0.5	0.000125
1.033333	0.5	0.000125
1.041667	0.5	0.000125
1.050000	0.5	0.000375
1.058333	0.5	-0.000250
1.066667	0.5	-0.000625
1.075000	0.5	-0.000625
1.083333	0.5	-0.000500
1.091667	0.5	-0.000375
1.100000	0.5	-0.000375
1.108333	0.5	-0.000375
1.116667	0.5	-0.000500
1.125000	0.5	-0.000750
1.133333	0.5	-0.000750
1.141667	0.5	-0.001000
1.150000	0.5	-0.000875
1.158333	0.5	-0.000875
1.166667	0.5	-0.000500
1.175000	0.5	-0.000750
1.183333	0.5	-0.001000
1.191667	0.5	-0.000750
1.200000	0.5	-0.000750
1.208333	0.5	-0.000750
1.216667	0.5	-0.000875
1.225000	0.5	-0.001125
1.233333	0.5	-0.001250
1.241667	0.5	-0.001375
1.250000	0.5	-0.001375
1.258333	0.5	-0.001500
1.266667	0.5	-0.001375
1.275000	0.5	-0.001375
1.283333	0.5	-0.001375
1.291667	0.5	-0.001000
1.300000	0.5	-0.000875
1.308333	0.5	-0.000500
1.316667	0.5	-0.000500
1.325000	0.5	-0.000375
1.333333	0.5	-0.000375
1.341667	0.5	-0.000375
1.350000	0.5	-0.000750
1.358333	0.5	-0.001000
1.366667	0.5	-0.001375
1.375000	0.5	-0.001750
1.383333	0.5	-0.002250
1.391667	0.5	-0.002500
1.400000	0.5	-0.002750
1.408333	0.5	-0.002875
1.416667	0.5	-0.003125
1.425000	0.5	-0.003375
1.433333	0.5	-0.003750
1.441667	0.5	-0.003750
1.450000	0.5	-0.003875
1.458333	0.5	-0.004125
1.466667	0.5	-0.004375
1.475000	0.5	-0.004500
1.483333	0.5	-0.004250
1.491667	0.5	-0.004250
1.500000	0.5	-0.004375
1.508333	0.5	-0.004500
1.516667	0.5	-0.004375
1.525000	0.5	-0.004500
1.533333	0.5	-0.004375
1.541667	0.5	-0.004500
1.550000	0.5	-0.004500
1.558333	0.5	-0.005250
1.566667	0.5	-0.005375
1.575000	0.5	-0.005250
1.583333	0.5	-0.005000
1.591667	0.5	-0.005000
1.600000	0.5	-0.005000
1.608333	0.5	-0.005125
1.616667	0.5	-0.005250
1.625000	0.5	-0.005250
1.633333	0.5	-0.005250
1.641667	0.5	-0.005250
1.650000	0.5	-0.005250
1.658333	0.5	-0.005375
1.666667	0.5	-0.005750
1.675000	0.5	-0.006000
1.683333	0.5	-0.005625
1.691667	0.5	-0.005625
1.700000	0.5	-0.005750
1.708333	0.5	-0.005500
1.716667	0.5	-0.005375
1.725000	0.5	-0.005375
1.733333	0.5	-0.005125
1.741667	0.5	-0.005375
1.750000	0.5	-0.005125
1.758333	0.5	-0.005125
1.766667	0.5	-0.005125
1.775000	0.5	-0.005500
1.783333	0.5	-0.005250
1.791667	0.5	-0.005000
1.800000	0.5	-0.005125
1.808333	0.5	-0.005000
1.816667	0.5	-0.005000
1.825000	0.5	-0.005250
1.833333	0.5	-0.005375
1.841667	0.5	-0.005000
1.850000	0.5	-0.004750
1.858333	0.5	-0.004875
1.866667	0.5	-0.005125
1.875000	0.5	-0.004750
1.883333	0.5	-0.004875
1.891667	0.5	-0.005000
1.900000	0.5	-0.004875
1.908333	0.5	-0.005250
1.916667	0.5	-0.005500
1.925000	0.5	-0.005125
1.933333	0.5	-0.005000
1.941667	0.5	-0.005500
1.950000	0.5	-0.004750
1.958333	0.5	-0.004375
1.966667	0.5	-0.004375
1.975000	0.5	-0.004375
1.983333	0.5	-0.004250
1.991667	0.5	-0.004125
2.000000	0.5	-0.003875
2.008333	0.5	-0.003750
2.016667	0.5	-0.003250
2.025000	0.5	-0.003250
2.033333	0.5	-0.003000
2.041667	0.5	-0.002750
2.050000	0.5	-0.002500
2.058333	0.5	-0.002000
2.066667	0.5	-0.001250
2.075000	0.5	-0.000250
2.083333	0.5	0.000500
2.091667	0.5	0.000625
2.100000	0.5	0.001000
2.108333	0.5	0.001375
2.116667	0.5	0.001625
2.125000	0.5	0.001750
2.133333	0.5	0.001750
2.141667	0.5	0.002250
2.150000	0.5	0.003125
2.158333	0.5	0.003625
2.166667	0.5	0.004000
2.175000	0.5	0.004250
2.183333	0.5	0.004250
2.191667	0.5	0.004625
2.200000	0.5	0.005125
2.208333	0.5	0.005500
2.216667	0.5	0.005500
2.225000	0.5	0.005750
2.233333	0.5	0.006125
2.241667	0.5	0.006500
2.250000	0.5	0.006875
2.258333	0.5	0.006875
2.266667	0.5	0.006750
2.275000	0.5	0.007125
2.283333	0.5	0.007500
2.291667	0.5	0.007125
2.300000	0.5	0.006875
2.308333	0.5	0.006875
2.316667	0.5	0.006250
2.325000	0.5	0.005750
2.333333	0.5	0.005875
2.341667	0.5	0.006125
2.350000	0.5	0.005750
2.358333	0.5	0.005375
2.366667	0.5	0.005125
2.375000	0.5	0.004625
2.383333	0.5	0.004000
2.391667	0.5	0.003375
2.400000	0.5	0.003000
2.408333	0.5	0.002625
2.416667	0.5	0.001875
2.425000	0.5	0.001375
2.433333	0.5	0.000875
2.441667	0.5	0.000500
2.450000	0.5	0.000000
2.458333	0.5	-0.000125
2.466667	0.5	-0.000500
2.475000	0.5	-0.001000
2.483333	0.5	-0.000875
2.491667	0.5	-0.000750
2.500000	0.5	-0.000875
2.508333	0.5	-0.000750
2.516667	0.5	-0.000750
2.525000	0.5	-0.000875
2.533333	0.5	-0.000625
2.541667	0.5	-0.000875
2.550000	0.5	-0.001000
2.558333	0.5	-0.001000
2.566667	0.5	-0.001000
2.575000	0.5	-0.001125
2.583333	0.5	-0.001375
2.591667	0.5	-0.001125
2.600000	0.5	-0.001125
2.608333	0.5	-0.001000
2.616667	0.5	-0.001125
2.625000	0.5	-0.001000
2.633333	0.5	-0.001125
2.641667	0.5	-0.001125
2.650000	0.5	-0.001375
2.658333	0.5	-0.001750
2.666667	0.5	-0.001625
2.675000	0.5	-0.001875
2.683333	0.5	-0.001875
2.691667	0.5	-0.002000
2.700000	0.5	-0.001625
2.708333	0.5	-0.001000
2.716667	0.5	-0.000750
2.725000	0.5	-0.000500
2.733333	0.5	-0.000250
2.741667	0.5	0.000000
2.750000	0.5	0.000375
2.758333	0.5	0.000875
2.766667	0.5	0.000875
2.775000	0.5	0.000750
2.783333	0.5	0.000500
2.791667	0.5	0.000625
2.800000	0.5	0.000500
2.808333	0.5	0.000625
2.816667	0.5	0.000875
2.825000	0.5	0.001375
2.833333	0.5	0.001750
2.841667	0.5	0.001625
2.850000	0.5	0.001625
2.858333	0.5	0.001625
2.866667	0.5	0.001750
2.875000	0.5	0.002125
2.883333	0.5	0.002250
2.891667	0.5	0.002125
2.900000	0.5	0.002250
2.908333	0.5	0.002000
2.916667	0.5	0.001875
2.925000	0.5	0.001625
2.933333	0.5	0.001750
2.941667	0.5	0.001500
2.950000	0.5	0.001250
2.958333	0.5	0.001250
2.966667	0.5	0.001250
2.975000	0.5	0.000750
2.983333	0.5	0.000750
2.991667	0.5	0.000250
3.000000	0.5	0.000625
3.008333	0.5	0.000625
3.016667	0.5	0.000750
3.025000	0.5	0.000125
3.033333	0.5	0.000125
3.041667	0.5	0.000000
3.050000	0.5	0.000000
3.058333	0.5	0.000250
3.066667	0.5	0.000250
3.075000	0.5	0.000000
3.083333	0.5	0.000000
3.091667	0.5	0.000500
3.100000	0.5	0.000625
3.108333	0.5	0.000625
3.116667	0.5	0.000250
3.125000	0.5	0.000375
3.133333	0.5	0.000375
3.141667	0.5	0.000625
3.150000	0.5	0.001000
3.158333	0.5	0.001875
3.166667	0.5	0.002375
3.175000	0.5	0.002500
3.183333	0.5	0.002375
3.191667	0.5	0.002750
3.200000	0.5	0.002625
3.208333	0.5	0.002875
3.216667	0.5	0.002875
3.225000	0.5	0.003125
3.233333	0.5	0.003250
3.241667	0.5	0.003375
3.250000	0.5	0.003875
3.258333	0.5	0.004125
3.266667	0.5	0.004250
3.275000	0.5	0.004250
3.283333	0.5	0.004000
3.291667	0.5	0.003875
3.300000	0.5	0.003750
3.308333	0.5	0.003625
3.316667	0.5	0.003625
3.325000	0.5	0.003625
3.333333	0.5	0.003750
3.341667	0.5	0.004000
3.350000	0.5	0.003625
3.358333	0.5	0.003625
3.366667	0.5	0.004000
3.375000	0.5	0.004250
3.383333	0.5	0.003875
3.391667	0.5	0.003625
3.400000	0.5	0.003750
3.408333	0.5	0.003750
3.416667	0.5	0.003750
3.425000	0.5	0.003500
3.433333	0.5	0.003750
3.441667	0.5	0.003375
3.450000	0.5	0.003375
3.458333	0.5	0.003375
3.466667	0.5	0.003000
3.475000	0.5	0.002750
3.483333	0.5	0.002875
3.491667	0.5	0.002750
3.500000	0.5	0.003250
3.508333	0.5	0.002875
3.516667	0.5	0.002250
3.525000	0.5	0.001625
3.533333	0.5	0.001125
3.541667	0.5	0.000375
3.550000	0.5	-0.000250
3.558333	0.5	-0.001000
3.566667	0.5	-0.001500
3.575000	0.5	-0.002250
3.583333	0.5	-0.003125
3.591667	0.5	-0.003625
3.600000	0.5	-0.004250
3.608333	0.5	-0.004875
3.616667	0.5	-0.005125
3.625000	0.5	-0.005375
3.633333	0.5	-0.005750
3.641667	0.5	-0.005750
3.650000	0.5	-0.005875
3.658333	0.5	-0.006000
3.666667	0.5	-0.006250
3.675000	0.5	-0.006625
3.683333	0.5	-0.006625
3.691667	0.5	-0.006625
3.700000	0.5	-0.007250
3.708333	0.5	-0.007750
3.716667	0.5	-0.008125
3.725000	0.5	-0.008375
3.733333	0.5	-0.009000
3.741667	0.5	-0.009375
3.750000	0.5	-0.009875
3.758333	0.5	-0.010000
3.766667	0.5	-0.010125
3.775000	0.5	-0.010125
3.783333	0.5	-0.010250
3.791667	0.5	-0.010750
3.800000	0.5	-0.011250
3.808333	0.5	-0.011625
3.816667	0.5	-0.012000
3.825000	0.5	-0.012125
3.833333	0.5	-0.012250
3.841667	0.5	-0.012875
3.850000	0.5	-0.013250
3.858333	0.5	-0.013375
3.866667	0.5	-0.012875
3.875000	0.5	-0.012625
3.883333	0.5	-0.012125
3.891667	0.5	-0.012125
3.900000	0.5	-0.011750
3.908333	0.5	-0.012125
3.916667	0.5	-0.012125
3.925000	0.5	-0.012250
3.933333	0.5	-0.012125
3.941667	0.5	-0.012375
3.950000	0.5	-0.012375
3.958333	0.5	-0.013000
3.966667	0.5	-0.013125
3.975000	0.5	-0.013375
3.983333	0.5	-0.013625
3.991667	0.5	-0.013875
4.000000	0.5	-0.013750
4.008333	0.5	-0.013875
4.016667	0.5	-0.013625
4.025000	0.5	-0.013500
4.033333	0.5	-0.013500
4.041667	0.5	-0.013500
4.050000	0.5	-0.013000
4.058333	0.5	-0.012500
4.066667	0.5	-0.011625
4.075000	0.5	-0.010875
4.083333	0.5	-0.010375
4.091667	0.5	-0.009625
4.100000	0.5	-0.009375
4.108333	0.5	-0.009000
4.116667	0.5	-0.008625
4.125000	0.5	-0.008250
4.133333	0.5	-0.007375
4.141667	0.5	-0.006875
4.150000	0.5	-0.006125
4.158333	0.5	-0.005500
4.166667	0.5	-0.004875
4.175000	0.5	-0.004375
4.183333	0.5	-0.003125
4.191667	0.5	-0.002250
4.200000	0.5	-0.001625
4.208333	0.5	-0.001125
4.216667	0.5	-0.000375
4.225000	0.5	0.000250
4.233333	0.5	0.001000
4.241667	0.5	0.001875
4.250000	0.5	0.002500
4.258333	0.5	0.003000
4.266667	0.5	0.003875
4.275000	0.5	0.004375
4.283333	0.5	0.004875
4.291667	0.5	0.005750
4.300000	0.5	0.006875
4.308333	0.5	0.007875
4.316667	0.5	0.008375
4.325000	0.5	0.008625
4.333333	0.5	0.009500
4.341667	0.5	0.010250
4.350000	0.5	0.011125
4.358333	0.5	0.011750
4.366667	0.5	0.012500
4.375000	0.5	0.013125
4.383333	0.5	0.013625
4.391667	0.5	0.014125
4.400000	0.5	0.014500
4.408333	0.5	0.015375
4.416667	0.5	0.015625
4.425000	0.5	0.016125
4.433333	0.5	0.016375
4.441667	0.5	0.016750
4.450000	0.5	0.017625
4.458333	0.5	0.018000
4.466667	0.5	0.017750
4.475000	0.5	0.017750
4.483333	0.5	0.018250
4.491667	0.5	0.018625
4.500000	0.5	0.019000
4.508333	0.5	0.019625
4.516667	0.5	0.019875
4.525000	0.5	0.020000
4.533333	0.5	0.020250
4.541667	0.5	0.020750
4.550000	0.5	0.021000
4.558333	0.5	0.020750
4.566667	0.5	0.020875
4.575000	0.5	0.021000
4.583333	0.5	0.020875
4.591667	0.5	0.021000
4.600000	0.5	0.020875
4.608333	0.5	0.020875
4.616667	0.5	0.020875
4.625000	0.5	0.020875
4.633333	0.5	0.020750
4.641667	0.5	0.021250
4.650000	0.5	0.021250
4.658333	0.5	0.021125
4.666667	0.5	0.021500
4.675000	0.5	0.022125
4.683333	0.5	0.022125
4.691667	0.5	0.022000
4.700000	0.5	0.022250
4.708333	0.5	0.022750
4.716667	0.5	0.022500
4.725000	0.5	0.022375
4.733333	0.5	0.022500
4.741667	0.5	0.022750
4.750000	0.5	0.022125
4.758333	0.5	0.022625
4.766667	0.5	0.023250
4.775000	0.5	0.023000
4.783333	0.5	0.022875
4.791667	0.5	0.023125
4.800000	0.5	0.023000
4.808333	0.5	0.022750
4.816667	0.5	0.023125
4.825000	0.5	0.023000
4.833333	0.5	0.023000
4.841667	0.5	0.023375
4.850000	0.5	0.023375
4.858333	0.5	0.023625
4.866667	0.5	0.023375
4.875000	0.5	0.023250
4.883333	0.5	0.023625
4.891667	0.5	0.023625
4.900000	0.5	0.023500
4.908333	0.5	0.023125
4.916667	0.5	0.022750
4.925000	0.5	0.022375
4.933333	0.5	0.022375
4.941667	0.5	0.023000
4.950000	0.5	0.023250
4.958333	0.5	0.023250
4.966667	0.5	0.023125
4.975000	0.5	0.022875
4.983333	0.5	0.022375
4.991667	0.5	0.021625
5.000000	0.5	0.021500
5.008333	0.5	0.021000
5.016667	0.5	0.020625
5.025000	0.5	0.020375
5.033333	0.5	0.020125
5.041667	0.5	0.019625
5.050000	0.5	0.018875
5.058333	0.5	0.018000
5.066667	0.5	0.017375
5.075000	0.5	0.017125
5.083333	0.5	0.017000
5.091667	0.5	0.016750
5.100000	0.5	0.016250
5.108333	0.5	0.016125
5.116667	0.5	0.015250
5.125000	0.5	0.014500
5.133333	0.5	0.013250
5.141667	0.5	0.012250
5.150000	0.5	0.011750
5.158333	0.5	0.011250
5.166667	0.5	0.010375
5.175000	0.5	0.010000
5.183333	0.5	0.009875
5.191667	0.5	0.009500
5.200000	0.5	0.008875
5.208333	0.5	0.008375
5.216667	0.5	0.007625
5.225000	0.5	0.007625
5.233333	0.5	0.007250
5.241667	0.5	0.006500
5.250000	0.5	0.006250
5.258333	0.5	0.006000
5.266667	0.5	0.005375
5.275000	0.5	0.005125
5.283333	0.5	0.004500
5.291667	0.5	0.004250
5.300000	0.5	0.003625
5.308333	0.5	0.002875
5.316667	0.5	0.002250
5.325000	0.5	0.001750
5.333333	0.5	0.001375
5.341667	0.5	0.001125
5.350000	0.5	0.000500
5.358333	0.5	0.000250
5.366667	0.5	-0.000125
5.375000	0.5	-0.000125
5.383333	0.5	-0.000375
5.391667	0.5	-0.000500
5.400000	0.5	-0.000625
5.408333	0.5	-0.000625
5.416667	0.5	-0.000625
5.425000	0.5	-0.000875
5.433333	0.5	-0.001500
5.441667	0.5	-0.001750
5.450000	0.5	-0.001875
5.458333	0.5	-0.002375
5.466667	0.5	-0.003125
5.475000	0.5	-0.003375
5.483333	0.5	-0.003375
5.491667	0.5	-0.003500
5.500000	0.5	-0.003500
5.508333	0.5	-0.003500
5.516667	0.5	-0.003750
5.525000	0.5	-0.004000
5.533333	0.5	-0.004250
5.541667	0.5	-0.004000
5.550000	0.5	-0.003750
5.558333	0.5	-0.004125
5.566667	0.5	-0.003625
5.575000	0.5	-0.003500
5.583333	0.5	-0.004125
5.591667	0.5	-0.004500
5.600000	0.5	-0.004625
5.608333	0.5	-0.004250
5.616667	0.5	-0.004375
5.625000	0.5	-0.004125
5.633333	0.5	-0.003750
5.641667	0.5	-0.003500
5.650000	0.5	-0.003375
5.658333	0.5	-0.002750
5.666667	0.5	-0.002750
5.675000	0.5	-0.002125
5.683333	0.5	-0.002125
5.691667	0.5	-0.001375
5.700000	0.5	-0.001375
5.708333	0.5	-0.000875
5.716667	0.5	-0.000625
5.725000	0.5	-0.000375
5.733333	0.5	-0.000250
5.741667	0.5	0.000125
5.750000	0.5	0.000250
5.758333	0.5	0.000625
5.766667	0.5	0.001000
5.775000	0.5	0.001000
5.783333	0.5	0.001250
5.791667	0.5	0.001625
5.800000	0.5	0.002125
5.808333	0.5	0.002125
5.816667	0.5	0.002125
5.825000	0.5	0.002500
5.833333	0.5	0.002625
5.841667	0.5	0.002500
5.850000	0.5	0.002000
5.858333	0.5	0.002000
5.866667	0.5	0.002125
5.875000	0.5	0.002125
5.883333	0.5	0.002500
5.891667	0.5	0.002625
5.900000	0.5	0.003000
5.908333	0.5	0.003125
5.916667	0.5	0.003500
5.925000	0.5	0.003625
5.933333	0.5	0.003375
5.941667	0.5	0.003375
5.950000	0.5	0.003625
5.958333	0.5	0.003625
5.966667	0.5	0.004250
5.975000	0.5	0.004000
5.983333	0.5	0.003875
5.991667	0.5	0.003500
6.000000	0.5	0.003000
6.008333	0.5	0.002500
6.016667	0.5	0.002500
6.025000	0.5	0.002500
6.033333	0.5	0.002500
6.041667	0.5	0.002625
6.050000	0.5	0.002625
6.058333	0.5	0.003250
6.066667	0.5	0.003875
6.075000	0.5	0.004375
6.083333	0.5	0.004875
6.091667	0.5	0.005875
6.100000	0.5	0.007000
6.108333	0.5	0.008625
6.116667	0.5	0.010125
6.125000	0.5	0.011250
6.133333	0.5	0.012250
6.141667	0.5	0.013750
6.150000	0.5	0.014750
6.158333	0.5	0.015500
6.166667	0.5	0.017125
6.175000	0.5	0.018125
6.183333	0.5	0.018750
6.191667	0.5	0.019375
6.200000	0.5	0.020125
6.208333	0.5	0.020500
6.216667	0.5	0.020750
6.225000	0.5	0.021125
6.233333	0.5	0.021375
6.241667	0.5	0.021375
6.250000	0.5	0.021250
6.258333	0.5	0.020875
6.266667	0.5	0.020250
6.275000	0.5	0.020125
6.283333	0.5	0.019125
6.291667	0.5	0.018250
6.300000	0.5	0.017625
6.308333	0.5	0.017000
6.316667	0.5	0.016125
6.325000	0.5	0.015375
6.333333	0.5	0.014875
6.341667	0.5	0.013875
6.350000	0.5	0.012875
6.358333	0.5	0.012000
6.366667	0.5	0.010875
6.375000	0.5	0.010125
6.383333	0.5	0.009000
6.391667	0.5	0.008750
6.400000	0.5	0.008250
6.408333	0.5	0.007375
6.416667	0.5	0.006250
6.425000	0.5	0.005000
6.433333	0.5	0.003500
6.441667	0.5	0.003000
6.450000	0.5	0.002625
6.458333	0.5	0.002375
6.466667	0.5	0.002000
6.475000	0.5	0.001750
6.483333	0.5	0.001500
6.491667	0.5	0.001250
6.500000	0.5	0.001125
6.508333	0.5	0.001250
6.516667	0.5	0.001000
6.525000	0.5	0.001625
6.533333	0.5	0.001875
6.541667	0.5	0.002250
6.550000	0.5	0.002375
6.558333	0.5	0.002625
6.566667	0.5	0.002500
6.575000	0.5	0.003125
6.583333	0.5	0.003500
6.591667	0.5	0.004000
6.600000	0.5	0.004000
6.608333	0.5	0.004500
6.616667	0.5	0.004875
6.625000	0.5	0.005000
6.633333	0.5	0.005125
6.641667	0.5	0.005375
6.650000	0.5	0.005500
6.658333	0.5	0.005375
6.666667	0.5	0.005500
6.675000	0.5	0.005625
6.683333	0.5	0.005000
6.691667	0.5	0.004250
6.700000	0.5	0.002500
6.708333	0.5	0.000000
6.716667	0.5	-0.004125
6.725000	0.5	-0.011375
6.733333	0.5	-0.024000
6.741667	0.5	-0.044875
6.750000	0.5	-0.079875
6.758333	0.5	-0.137125
6.766667	0.5	-0.226375
6.775000	0.5	-0.359625
6.783333	0.5	-0.548000
6.791667	0.5	-0.797500
6.800000	0.5	-1.106750
6.808333	0.5	-1.463250
6.816667	0.5	-1.842375
6.825000	0.5	-2.209750
6.833333	0.5	-2.519000
6.841667	0.5	-2.720375
6.850000	0.5	-2.760875
6.858333	0.5	-2.589750
6.866667	0.5	-2.160500
6.875000	0.5	-1.433375
6.883333	0.5	-0.378875
6.891667	0.5	1.022375
6.900000	0.5	2.775625
6.908333	0.5	4.868750
6.916667	0.5	7.267000
6.925000	0.5	9.909500
6.933333	0.5	12.701750
6.941667	0.5	15.516750
6.950000	0.5	18.198250
6.958333	0.5	20.577250
6.966667	0.5	22.490250
6.975000	0.5	23.811375
6.983333	0.5	24.466250
6.991667	0.5	24.448375
7.000000	0.5	23.813000
7.008333	0.5	22.661875
7.016667	0.5	21.123750
7.025000	0.5	19.334000
7.033333	0.5	17.417750
7.041667	0.5	15.480500
7.050000	0.5	13.601125
7.058333	0.5	11.836125
7.066667	0.5	10.219375
7.075000	0.5	8.767375
7.083333	0.5	7.483375
7.091667	0.5	6.361750
7.100000	0.5	5.391875
7.108333	0.5	4.559250
7.116667	0.5	3.849625
7.125000	0.5	3.247875
7.133333	0.5	2.739250
7.141667	0.5	2.310375
7.150000	0.5	1.950500
7.158333	0.5	1.649250
7.166667	0.5	1.396125
7.175000	0.5	1.184250
7.183333	0.5	1.006750
7.191667	0.5	0.858125
7.200000	0.5	0.733875
7.208333	0.5	0.629250
7.216667	0.5	0.541625
7.225000	0.5	0.467625
7.233333	0.5	0.405000
7.241667	0.5	0.351750
7.250000	0.5	0.307250
7.258333	0.5	0.269000
7.266667	0.5	0.236625
7.275000	0.5	0.209125
7.283333	0.5	0.184875
7.291667	0.5	0.164375
7.300000	0.5	0.147125
7.308333	0.5	0.131250
7.316667	0.5	0.117625
7.325000	0.5	0.105625
7.333333	0.5	0.095500
7.341667	0.5	0.086125
7.350000	0.5	0.077875
7.358333	0.5	0.071000
7.366667	0.5	0.064875
7.375000	0.5	0.059625
7.383333	0.5	0.054500
7.391667	0.5	0.050000
7.400000	0.5	0.045750
7.408333	0.5	0.042000
7.416667	0.5	0.039125
7.425000	0.5	0.036625
7.433333	0.5	0.034375
7.441667	0.5	0.032625
7.450000	0.5	0.031375
7.458333	0.5	0.030250
7.466667	0.5	0.029750
7.475000	0.5	0.029125
7.483333	0.5	0.028750
7.491667	0.5	0.028625
7.500000	0.5	0.028625
7.508333	0.5	0.028500
7.516667	0.5	0.029250
7.525000	0.5	0.029750
7.533333	0.5	0.030250
7.541667	0.5	0.031125
7.550000	0.5	0.032250
7.558333	0.5	0.032875
7.566667	0.5	0.033875
7.575000	0.5	0.034750
7.583333	0.5	0.035750
7.591667	0.5	0.036375
7.600000	0.5	0.037000
7.608333	0.5	0.037875
7.616667	0.5	0.038250
7.625000	0.5	0.038750
7.633333	0.5	0.038750
7.641667	0.5	0.038750
7.650000	0.5	0.038375
7.658333	0.5	0.037875
7.666667	0.5	0.037500
7.675000	0.5	0.037125
7.683333	0.5	0.037000
7.691667	0.5	0.036750
7.700000	0.5	0.036750
7.708333	0.5	0.036500
7.716667	0.5	0.036000
7.725000	0.5	0.036000
7.733333	0.5	0.035125
7.741667	0.5	0.034875
7.750000	0.5	0.034875
7.758333	0.5	0.034625
7.766667	0.5	0.034125
7.775000	0.5	0.034125
7.783333	0.5	0.034125
7.791667	0.5	0.034125
7.800000	0.5	0.034250
7.808333	0.5	0.034125
7.816667	0.5	0.034125
7.825000	0.5	0.034000
7.833333	0.5	0.034250
7.841667	0.5	0.034000
7.850000	0.5	0.034250
7.858333	0.5	0.034500
7.866667	0.5	0.035000
7.875000	0.5	0.035875
7.883333	0.5	0.036875
7.891667	0.5	0.038500
7.900000	0.5	0.040250
7.908333	0.5	0.042250
7.916667	0.5	0.045000
7.925000	0.5	0.048375
7.933333	0.5	0.052000
7.941667	0.5	0.056375
7.950000	0.5	0.062625
7.958333	0.5	0.070000
7.966667	0.5	0.079125
7.975000	0.5	0.091250
7.983333	0.5	0.107000
7.991667	0.5	0.127125
8.000000	0.5	0.152000
8.008333	0.5	0.183875
8.016667	0.5	0.223500
8.025000	0.5	0.272375
8.033333	0.5	0.332625
8.041667	0.5	0.405875
8.050000	0.5	0.492875
8.058333	0.5	0.594625
8.066667	0.5	0.712875
8.075000	0.5	0.848375
8.083333	0.5	1.001500
8.091667	0.5	1.173000
8.100000	0.5	1.363250
8.108333	0.5	1.571125
8.116667	0.5	1.797125
8.125000	0.5	2.040750
8.133333	0.5	2.301625
8.141667	0.5	2.578875
8.150000	0.5	2.871875
8.158333	0.5	3.180125
8.166667	0.5	3.502875
8.175000	0.5	3.839000
8.183333	0.5	4.188500
8.191667	0.5	4.550250
8.200000	0.5	4.924125
8.208333	0.5	5.309500
8.216667	0.5	5.705125
8.225000	0.5	6.110875
8.233333	0.5	6.526625
8.241667	0.5	6.951875
8.250000	0.5	7.384875
8.258333	0.5	7.826625
8.266667	0.5	8.276250
8.275000	0.5	8.733625
8.283333	0.5	9.197875
8.291667	0.5	9.669125
8.300000	0.5	10.147250
8.308333	0.5	10.631000
8.316667	0.5	11.120375
8.325000	0.5	11.615000
8.333333	0.5	12.113750
8.341667	0.5	12.613625
8.350000	0.5	13.107750
8.358333	0.5	13.583125
8.366667	0.5	14.015000
8.375000	0.5	14.365125
8.383333	0.5	14.581875
8.391667	0.5	14.610000
8.400000	0.5	14.403375
8.408333	0.5	13.938875
8.416667	0.5	13.222875
8.425000	0.5	12.292625
8.433333	0.5	11.208875
8.441667	0.5	10.041000
8.450000	0.5	8.856750
8.458333	0.5	7.710750
8.466667	0.5	6.643125
8.475000	0.5	5.676625
8.483333	0.5	4.820500
8.491667	0.5	4.075000
8.500000	0.5	3.433750
8.508333	0.5	2.888125
8.516667	0.5	2.427000
8.525000	0.5	2.038875
8.533333	0.5	1.714750
8.541667	0.5	1.444625
8.550000	0.5	1.220500
8.558333	0.5	1.034875
8.566667	0.5	0.881000
8.575000	0.5	0.753500
8.583333	0.5	0.648625
8.591667	0.5	0.561875
8.600000	0.5	0.490000
8.608333	0.5	0.430375
8.616667	0.5	0.381000
8.625000	0.5	0.339625
8.633333	0.5	0.304500
8.641667	0.5	0.274875
8.650000	0.5	0.250000
8.658333	0.5	0.228875
8.666667	0.5	0.210750
8.675000	0.5	0.194875
8.683333	0.5	0.181000
8.691667	0.5	0.169000
8.700000	0.5	0.158500
8.708333	0.5	0.149375
8.716667	0.5	0.140750
8.725000	0.5	0.133625
8.733333	0.5	0.127125
8.741667	0.5	0.121125
8.750000	0.5	0.115625
8.758333	0.5	0.110875
8.766667	0.5	0.106625
8.775000	0.5	0.102875
8.783333	0.5	0.099125
8.791667	0.5	0.096250
8.800000	0.5	0.093750
8.808333	0.5	0.091250
8.816667	0.5	0.088750
8.825000	0.5	0.086875
8.833333	0.5	0.085250
8.841667	0.5	0.083375
8.850000	0.5	0.082000
8.858333	0.5	0.081125
8.866667	0.5	0.080125
8.875000	0.5	0.079250
8.883333	0.5	0.078750
8.891667	0.5	0.078000
8.900000	0.5	0.077500
8.908333	0.5	0.077750
8.916667	0.5	0.078125
8.925000	0.5	0.078250
8.933333	0.5	0.078750
8.941667	0.5	0.079625
8.950000	0.5	0.080500
8.958333	0.5	0.081750
8.966667	0.5	0.083875
8.975000	0.5	0.086125
8.983333	0.5	0.089625
8.991667	0.5	0.093875
9.000000	0.5	0.098500
9.008333	0.5	0.104125
9.016667	0.5	0.110625
9.025000	0.5	0.117375
9.033333	0.5	0.125500
9.041667	0.5	0.134500
9.050000	0.5	0.144625
9.058333	0.5	0.154375
9.066667	0.5	0.164625
9.075000	0.5	0.175625
9.083333	0.5	0.185750
9.091667	0.5	0.195750
9.100000	0.5	0.205625
9.108333	0.5	0.215000
9.116667	0.5	0.223000
9.125000	0.5	0.229750
9.133333	0.5	0.235125
9.141667	0.5	0.239000
9.150000	0.5	0.241625
9.158333	0.5	0.242500
9.166667	0.5	0.242250
9.175000	0.5	0.240375
9.183333	0.5	0.236750
9.191667	0.5	0.232750
9.200000	0.5	0.227500
9.208333	0.5	0.221125
9.216667	0.5	0.214000
9.225000	0.5	0.206375
9.233333	0.5	0.198500
9.241667	0.5	0.190000
9.250000	0.5	0.181500
9.258333	0.5	0.173375
9.266667	0.5	0.164750
9.275000	0.5	0.157125
9.283333	0.5	0.149500
9.291667	0.5	0.142000
9.300000	0.5	0.134625
9.308333	0.5	0.127875
9.316667	0.5	0.121625
9.325000	0.5	0.115625
9.333333	0.5	0.110125
9.341667	0.5	0.105125
9.350000	0.5	0.099875
9.358333	0.5	0.095500
9.366667	0.5	0.091250
9.375000	0.5	0.087125
9.383333	0.5	0.083250
9.391667	0.5	0.080000
9.400000	0.5	0.077500
9.408333	0.5	0.075000
9.416667	0.5	0.072750
9.425000	0.5	0.070875
9.433333	0.5	0.068875
9.441667	0.5	0.067375
9.450000	0.5	0.066250
9.458333	0.5	0.065250
9.466667	0.5	0.064500
9.475000	0.5	0.063750
9.483333	0.5	0.063750
9.491667	0.5	0.064000
9.500000	0.5	0.064625
9.508333	0.5	0.065625
9.516667	0.5	0.066500
9.525000	0.5	0.068500
9.533333	0.5	0.071625
9.541667	0.5	0.074875
9.550000	0.5	0.078375
9.558333	0.5	0.082875
9.566667	0.5	0.088125
9.575000	0.5	0.093625
9.583333	0.5	0.100375
9.591667	0.5	0.107750
9.600000	0.5	0.115750
9.608333	0.5	0.123875
9.616667	0.5	0.132375
9.625000	0.5	0.141250
9.633333	0.5	0.150375
9.641667	0.5	0.159625
9.650000	0.5	0.168750
9.658333	0.5	0.177375
9.666667	0.5	0.185250
9.675000	0.5	0.193125
9.683333	0.5	0.199625
9.691667	0.5	0.206250
9.700000	0.5	0.211375
9.708333	0.5	0.215750
9.716667	0.5	0.219625
9.725000	0.5	0.222250
9.733333	0.5	0.224000
9.741667	0.5	0.225250
9.750000	0.5	0.225250
9.758333	0.5	0.225125
9.766667	0.5	0.224125
9.775000	0.5	0.222375
9.783333	0.5	0.220750
9.791667	0.5	0.218750
9.800000	0.5	0.216750
9.808333	0.5	0.214375
9.816667	0.5	0.212125
9.825000	0.5	0.209875
9.833333	0.5	0.207375
9.841667	0.5	0.205500
9.850000	0.5	0.203625
9.858333	0.5	0.201500
9.866667	0.5	0.199500
9.875000	0.5	0.197500
9.883333	0.5	0.195250
9.891667	0.5	0.193375
9.900000	0.5	0.191375
9.908333	0.5	0.188625
9.916667	0.5	0.185875
9.925000	0.5	0.183250
9.933333	0.5	0.180000
9.941667	0.5	0.176625
9.950000	0.5	0.173000
9.958333	0.5	0.169000
9.966667	0.5	0.164875
9.975000	0.5	0.160250
9.983333	0.5	0.155750
9.991667	0.5	0.151250
10.000000	0.5	0.146750
10.008333	0.5	0.141500
10.016667	0.5	0.135750
10.025000	0.5	0.130375
10.033333	0.5	0.125125
10.041667	0.5	0.120000
10.050000	0.5	0.114625
10.058333	0.5	0.110250
10.066667	0.5	0.106250
10.075000	0.5	0.101875
10.083333	0.5	0.097875
10.091667	0.5	0.093625
10.100000	0.5	0.090000
10.108333	0.5	0.086750
10.116667	0.5	0.083875
10.125000	0.5	0.081250
10.133333	0.5	0.078500
10.141667	0.5	0.076000
10.150000	0.5	0.073750
10.158333	0.5	0.072250
10.166667	0.5	0.071000
10.175000	0.5	0.069625
10.183333	0.5	0.068125
10.191667	0.5	0.066875
10.200000	0.5	0.066375
10.208333	0.5	0.065750
10.216667	0.5	0.065000
10.225000	0.5	0.064625
10.233333	0.5	0.064375
10.241667	0.5	0.063750
10.250000	0.5	0.063125
10.258333	0.5	0.062500
10.266667	0.5	0.061750
10.275000	0.5	0.061375
10.283333	0.5	0.061125
10.291667	0.5	0.060625
10.300000	0.5	0.060250
10.308333	0.5	0.060125
10.316667	0.5	0.060250
10.325000	0.5	0.060000
10.333333	0.5	0.059875
10.341667	0.5	0.060375
10.350000	0.5	0.060750
10.358333	0.5	0.061125
10.366667	0.5	0.062750
10.375000	0.5	0.064250
10.383333	0.5	0.066250
10.391667	0.5	0.068250
10.400000	0.5	0.071000
10.408333	0.5	0.074375
10.416667	0.5	0.078000
10.425000	0.5	0.082625
10.433333	0.5	0.087875
10.441667	0.5	0.094125
10.450000	0.5	0.101625
10.458333	0.5	0.109250
10.466667	0.5	0.117875
10.475000	0.5	0.127250
10.483333	0.5	0.137250
10.491667	0.5	0.148625
10.500000	0.5	0.160125
10.508333	0.5	0.172375
10.516667	0.5	0.185750
10.525000	0.5	0.199000
10.533333	0.5	0.213125
10.541667	0.5	0.227875
10.550000	0.5	0.243500
10.558333	0.5	0.260000
10.566667	0.5	0.276500
10.575000	0.5	0.293375
10.583333	0.5	0.310625
10.591667	0.5	0.328125
10.600000	0.5	0.345625
10.608333	0.5	0.363250
10.616667	0.5	0.380625
10.625000	0.5	0.396875
10.633333	0.5	0.411625
10.641667	0.5	0.425875
10.650000	0.5	0.439500
10.658333	0.5	0.451625
10.666667	0.5	0.461875
10.675000	0.5	0.470375
10.683333	0.5	0.476750
10.691667	0.5	0.481125
10.700000	0.5	0.482875
10.708333	0.5	0.481500
10.716667	0.5	0.477875
10.725000	0.5	0.471625
10.733333	0.5	0.463000
10.741667	0.5	0.451500
10.750000	0.5	0.437750
10.758333	0.5	0.421625
10.766667	0.5	0.404125
10.775000	0.5	0.385125
10.783333	0.5	0.365250
10.791667	0.5	0.344125
10.800000	0.5	0.323125
10.808333	0.5	0.302125
10.816667	0.5	0.281125
10.825000	0.5	0.260250
10.833333	0.5	0.240250
10.841667	0.5	0.220625
10.850000	0.5	0.202125
10.858333	0.5	0.184375
10.866667	0.5	0.168250
10.875000	0.5	0.153125
10.883333	0.5	0.138625
10.891667	0.5	0.125875
10.900000	0.5	0.114750
10.908333	0.5	0.104875
10.916667	0.5	0.095875
10.925000	0.5	0.087750
10.933333	0.5	0.081000
10.941667	0.5	0.075000
10.950000	0.5	0.070000
10.958333	0.5	0.065500
10.966667	0.5	0.061750
10.975000	0.5	0.058375
10.983333	0.5	0.055750
10.991667	0.5	0.053750
11.000000	0.5	0.052125
11.008333	0.5	0.050875
11.016667	0.5	0.049625
11.025000	0.5	0.048250
11.033333	0.5	0.047500
11.041667	0.5	0.046375
11.050000	0.5	0.045500
11.058333	0.5	0.045000
11.066667	0.5	0.044875
11.075000	0.5	0.044875
11.083333	0.5	0.044750
11.091667	0.5	0.044125
11.100000	0.5	0.044125
11.108333	0.5	0.043750
11.116667	0.5	0.043250
11.125000	0.5	0.042625
11.133333	0.5	0.041750
11.141667	0.5	0.041250
11.150000	0.5	0.041000
11.158333	0.5	0.040000
11.166667	0.5	0.039000
11.175000	0.5	0.038375
11.183333	0.5	0.037250
11.191667	0.5	0.036375
11.200000	0.5	0.035250
11.208333	0.5	0.034375
11.216667	0.5	0.033875
11.225000	0.5	0.033000
11.233333	0.5	0.032125
11.241667	0.5	0.031125
11.250000	0.5	0.030250
11.258333	0.5	0.029000
11.266667	0.5	0.028125
11.275000	0.5	0.027000
11.283333	0.5	0.026500
11.291667	0.5	0.026125
11.300000	0.5	0.025500
11.308333	0.5	0.025250
11.316667	0.5	0.024875
11.325000	0.5	0.024500
11.333333	0.5	0.023750
11.341667	0.5	0.023000
11.350000	0.5	0.022750
11.358333	0.5	0.022375
11.366667	0.5	0.021750
11.375000	0.5	0.021500
11.383333	0.5	0.021125
11.391667	0.5	0.021000
11.400000	0.5	0.020250
11.408333	0.5	0.019500
11.416667	0.5	0.018875
11.425000	0.5	0.018000
11.433333	0.5	0.017625
11.441667	0.5	0.017250
11.450000	0.5	0.016875
11.458333	0.5	0.016500
11.466667	0.5	0.016000
11.475000	0.5	0.015625
11.483333	0.5	0.015375
11.491667	0.5	0.015000
11.500000	0.5	0.014625
11.508333	0.5	0.014125
11.516667	0.5	0.013875
11.525000	0.5	0.013375
11.533333	0.5	0.013125
11.541667	0.5	0.012625
11.550000	0.5	0.012750
11.558333	0.5	0.012125
11.566667	0.5	0.011750
11.575000	0.5	0.011500
11.583333	0.5	0.011375
11.591667	0.5	0.010750
11.600000	0.5	0.010250
11.608333	0.5	0.009750
11.616667	0.5	0.009625
11.625000	0.5	0.009750
11.633333	0.5	0.009625
11.641667	0.5	0.010000
11.650000	0.5	0.009875
11.658333	0.5	0.009500
11.666667	0.5	0.009750
11.675000	0.5	0.009750
11.683333	0.5	0.009625
11.691667	0.5	0.009375
11.700000	0.5	0.009625
11.708333	0.5	0.009375
11.716667	0.5	0.009500
11.725000	0.5	0.009500
11.733333	0.5	0.009875
11.741667	0.5	0.010500
11.750000	0.5	0.011250
11.758333	0.5	0.011750
11.766667	0.5	0.012375
11.775000	0.5	0.012500
11.783333	0.5	0.012500
11.791667	0.5	0.013000
11.800000	0.5	0.013625
11.808333	0.5	0.014125
11.816667	0.5	0.014125
11.825000	0.5	0.014250
11.833333	0.5	0.014625
11.841667	0.5	0.015000
11.850000	0.5	0.015250
11.858333	0.5	0.016000
11.866667	0.5	0.016500
11.875000	0.5	0.016875
11.883333	0.5	0.017250
11.891667	0.5	0.018000
11.900000	0.5	0.018500
11.908333	0.5	0.018875
11.916667	0.5	0.019125
11.925000	0.5	0.019625
11.933333	0.5	0.019875
11.941667	0.5	0.020500
11.950000	0.5	0.021125
11.958333	0.5	0.021500
11.966667	0.5	0.021375
11.975000	0.5	0.021500
11.983333	0.5	0.021625
11.991667	0.5	0.021750
12.000000	0.5	0.021875
12.008333	0.5	0.022500
12.016667	0.5	0.022625
12.025000	0.5	0.022625
12.033333	0.5	0.022375
12.041667	0.5	0.021750
12.050000	0.5	0.020875
12.058333	0.5	0.020000
12.066667	0.5	0.019375
12.075000	0.5	0.018375
12.083333	0.5	0.017625
12.091667	0.5	0.016875
12.100000	0.5	0.016250
12.108333	0.5	0.015375
12.116667	0.5	0.014750
12.125000	0.5	0.014375
12.133333	0.5	0.014000
12.141667	0.5	0.013750
12.150000	0.5	0.012750
12.158333	0.5	0.012500
12.166667	0.5	0.011750
12.175000	0.5	0.012125
12.183333	0.5	0.012500
12.191667	0.5	0.012500
12.200000	0.5	0.012750
12.208333	0.5	0.012875
12.216667	0.5	0.012875
12.225000	0.5	0.012750
12.233333	0.5	0.012750
12.241667	0.5	0.012875
12.250000	0.5	0.013500
12.258333	0.5	0.014000
12.266667	0.5	0.014375
12.275000	0.5	0.015250
12.283333	0.5	0.015750
12.291667	0.5	0.016750
12.300000	0.5	0.017625
12.308333	0.5	0.018750
12.316667	0.5	0.019875
12.325000	0.5	0.021125
12.333333	0.5	0.022250
12.341667	0.5	0.023375
12.350000	0.5	0.024375
12.358333	0.5	0.025375
12.366667	0.5	0.026000
12.375000	0.5	0.026500
12.383333	0.5	0.026625
12.391667	0.5	0.026875
12.400000	0.5	0.026875
12.408333	0.5	0.027000
12.416667	0.5	0.026750
12.425000	0.5	0.026125
12.433333	0.5	0.025625
12.441667	0.5	0.024875
12.450000	0.5	0.024125
12.458333	0.5	0.022875
12.466667	0.5	0.021750
12.475000	0.5	0.020750
12.483333	0.5	0.019625
12.491667	0.5	0.018375
12.500000	0.5	0.016875
12.508333	0.5	0.015750
12.516667	0.5	0.014875
12.525000	0.5	0.014125
12.533333	0.5	0.013375
12.541667	0.5	0.012750
12.550000	0.5	0.012000
12.558333	0.5	0.010750
12.566667	0.5	0.009750
12.575000	0.5	0.009250
12.583333	0.5	0.008625
12.591667	0.5	0.008375
12.600000	0.5	0.008000
12.608333	0.5	0.007500
12.616667	0.5	0.007250
12.625000	0.5	0.007125
12.633333	0.5	0.007000
12.641667	0.5	0.006625
12.650000	0.5	0.006375
12.658333	0.5	0.005750
12.666667	0.5	0.005625
12.675000	0.5	0.005750
12.683333	0.5	0.006250
12.691667	0.5	0.006125
12.700000	0.5	0.006000
12.708333	0.5	0.005750
12.716667	0.5	0.005625
12.725000	0.5	0.005875
12.733333	0.5	0.006250
12.741667	0.5	0.006500
12.750000	0.5	0.006500
12.758333	0.5	0.006875
12.766667	0.5	0.007000
12.775000	0.5	0.006750
12.783333	0.5	0.006625
12.791667	0.5	0.006875
12.800000	0.5	0.007125
12.808333	0.5	0.007625
12.816667	0.5	0.008250
12.825000	0.5	0.008875
12.833333	0.5	0.009375
12.841667	0.5	0.009500
12.850000	0.5	0.009625
12.858333	0.5	0.009875
12.866667	0.5	0.010250
12.875000	0.5	0.010500
12.883333	0.5	0.010750
12.891667	0.5	0.010875
12.900000	0.5	0.011375
12.908333	0.5	0.012125
12.916667	0.5	0.012250
12.925000	0.5	0.012500
12.933333	0.5	0.012500
12.941667	0.5	0.012625
12.950000	0.5	0.013250
12.958333	0.5	0.013500
12.966667	0.5	0.013625
12.975000	0.5	0.013875
12.983333	0.5	0.014250
12.991667	0.5	0.014500
13.000000	0.5	0.014875
13.008333	0.5	0.015125
13.016667	0.5	0.014875
13.025000	0.5	0.015000
13.033333	0.5	0.015250
13.041667	0.5	0.015750
13.050000	0.5	0.016125
13.058333	0.5	0.016875
13.066667	0.5	0.017000
13.075000	0.5	0.017500
13.083333	0.5	0.017875
13.091667	0.5	0.017750
13.100000	0.5	0.018125
13.108333	0.5	0.018250
13.116667	0.5	0.018500
13.125000	0.5	0.019000
13.133333	0.5	0.019500
13.141667	0.5	0.020000
13.150000	0.5	0.020250
13.158333	0.5	0.020875
13.166667	0.5	0.021000
13.175000	0.5	0.021125
13.183333	0.5	0.021625
13.191667	0.5	0.022250
13.200000	0.5	0.022875
13.208333	0.5	0.022875
13.216667	0.5	0.023375
13.225000	0.5	0.023875
13.233333	0.5	0.024250
13.241667	0.5	0.024250
13.250000	0.5	0.024500
13.258333	0.5	0.025250
13.266667	0.5	0.025750
13.275000	0.5	0.025625
13.283333	0.5	0.025750
13.291667	0.5	0.025750
13.300000	0.5	0.025750
13.308333	0.5	0.026250
13.316667	0.5	0.026250
13.325000	0.5	0.026625
13.333333	0.5	0.027250
13.341667	0.5	0.027375
13.350000	0.5	0.027250
13.358333	0.5	0.027750
13.366667	0.5	0.028500
13.375000	0.5	0.028500
13.383333	0.5	0.028500
13.391667	0.5	0.028250
13.400000	0.5	0.028250
13.408333	0.5	0.028375
13.416667	0.5	0.028000
13.425000	0.5	0.028000
13.433333	0.5	0.027875
13.441667	0.5	0.027750
13.450000	0.5	0.027500
13.458333	0.5	0.027500
13.466667	0.5	0.027375
13.475000	0.5	0.027375
13.483333	0.5	0.027500
13.491667	0.5	0.027875
13.500000	0.5	0.028250
13.508333	0.5	0.028125
13.516667	0.5	0.028250
13.525000	0.5	0.028375
13.533333	0.5	0.028500
13.541667	0.5	0.028750
13.550000	0.5	0.029000
13.558333	0.5	0.029500
13.566667	0.5	0.030125
13.575000	0.5	0.030250
13.583333	0.5	0.030375
13.591667	0.5	0.030500
13.600000	0.5	0.030500
13.608333	0.5	0.030375
13.616667	0.5	0.030750
13.625000	0.5	0.031000
13.633333	0.5	0.031000
13.641667	0.5	0.030750
13.650000	0.5	0.030625
13.658333	0.5	0.031125
13.666667	0.5	0.031500
13.675000	0.5	0.031500
13.683333	0.5	0.031625
13.691667	0.5	0.031625
13.700000	0.5	0.032250
13.708333	0.5	0.033000
13.716667	0.5	0.033500
13.725000	0.5	0.034250
13.733333	0.5	0.035000
13.741667	0.5	0.035625
13.750000	0.5	0.036000
13.758333	0.5	0.036500
13.766667	0.5	0.037250
13.775000	0.5	0.037625
13.783333	0.5	0.037625
13.791667	0.5	0.037625
13.800000	0.5	0.038125
13.808333	0.5	0.038750
13.816667	0.5	0.038750
13.825000	0.5	0.038625
13.833333	0.5	0.038125
13.841667	0.5	0.038250
13.850000	0.5	0.038375
13.858333	0.5	0.038125
13.866667	0.5	0.037875
13.875000	0.5	0.037875
13.883333	0.5	0.037500
13.891667	0.5	0.036750
13.900000	0.5	0.036250
13.908333	0.5	0.035625
13.916667	0.5	0.034750
13.925000	0.5	0.033500
13.933333	0.5	0.032250
13.941667	0.5	0.031125
13.950000	0.5	0.030250
13.958333	0.5	0.028875
13.966667	0.5	0.027250
13.975000	0.5	0.025875
13.983333	0.5	0.024125
13.991667	0.5	0.022750
14.000000	0.5	0.021750
14.008333	0.5	0.020375
14.016667	0.5	0.019125
14.025000	0.5	0.017500
14.033333	0.5	0.016125
14.041667	0.5	0.014500
14.050000	0.5	0.013500
14.058333	0.5	0.011875
14.066667	0.5	0.010250
14.075000	0.5	0.008375
14.083333	0.5	0.006375
14.091667	0.5	0.005000
14.100000	0.5	0.003625
14.108333	0.5	0.002375
14.116667	0.5	0.001625
14.125000	0.5	0.000375
14.133333	0.5	-0.000750
14.141667	0.5	-0.001625
14.150000	0.5	-0.002500
14.158333	0.5	-0.002875
14.166667	0.5	-0.003625
14.175000	0.5	-0.004375
14.183333	0.5	-0.005375
14.191667	0.5	-0.006250
14.200000	0.5	-0.007125
14.208333	0.5	-0.007875
14.216667	0.5	-0.008500
14.225000	0.5	-0.009500
14.233333	0.5	-0.010000
14.241667	0.5	-0.010000
14.250000	0.5	-0.010125
14.258333	0.5	-0.010625
14.266667	0.5	-0.010750
14.275000	0.5	-0.010750
14.283333	0.5	-0.010875
14.291667	0.5	-0.011000
14.300000	0.5	-0.011125
14.308333	0.5	-0.010750
14.316667	0.5	-0.010750
14.325000	0.5	-0.010625
14.333333	0.5	-0.010500
14.341667	0.5	-0.010375
14.350000	0.5	-0.009875
14.358333	0.5	-0.009250
14.366667	0.5	-0.008750
14.375000	0.5	-0.008375
14.383333	0.5	-0.008375
14.391667	0.5	-0.008125
14.400000	0.5	-0.007750
14.408333	0.5	-0.007125
14.416667	0.5	-0.006875
14.425000	0.5	-0.006625
14.433333	0.5	-0.006000
14.441667	0.5	-0.005875
14.450000	0.5	-0.005750
14.458333	0.5	-0.005125
14.466667	0.5	-0.004500
14.475000	0.5	-0.003875
14.483333	0.5	-0.003500
14.491667	0.5	-0.002625
14.500000	0.5	-0.002375
14.508333	0.5	-0.002000
14.516667	0.5	-0.001625
14.525000	0.5	-0.001375
14.533333	0.5	-0.001000
14.541667	0.5	-0.000125
14.550000	0.5	0.000625
14.558333	0.5	0.001250
14.566667	0.5	0.002125
14.575000	0.5	0.003000
14.583333	0.5	0.004000
14.591667	0.5	0.004625
14.600000	0.5	0.005375
14.608333	0.5	0.005750
14.616667	0.5	0.006125
14.625000	0.5	0.006500
14.633333	0.5	0.006875
14.641667	0.5	0.007250
14.650000	0.5	0.008000
14.658333	0.5	0.008250
14.666667	0.5	0.008375
14.675000	0.5	0.008750
14.683333	0.5	0.009125
14.691667	0.5	0.009500
14.700000	0.5	0.010250
14.708333	0.5	0.010750
14.716667	0.5	0.011000
14.725000	0.5	0.011500
14.733333	0.5	0.012000
14.741667	0.5	0.012375
14.750000	0.5	0.013250
14.758333	0.5	0.014125
14.766667	0.5	0.015000
14.775000	0.5	0.016500
14.783333	0.5	0.017750
14.791667	0.5	0.019250
14.800000	0.5	0.020250
14.808333	0.5	0.021250
14.816667	0.5	0.022000
14.825000	0.5	0.022750
14.833333	0.5	0.024125
14.841667	0.5	0.025375
14.850000	0.5	0.026500
14.858333	0.5	0.027375
14.866667	0.5	0.028375
14.875000	0.5	0.029375
14.883333	0.5	0.030500
14.891667	0.5	0.031625
14.900000	0.5	0.032125
14.908333	0.5	0.033000
14.916667	0.5	0.033625
14.925000	0.5	0.034125
14.933333	0.5	0.034125
14.941667	0.5	0.034125
14.950000	0.5	0.034250
14.958333	0.5	0.034500
14.966667	0.5	0.034500
14.975000	0.5	0.034000
14.983333	0.5	0.033625
14.991667	0.5	0.033500
15.000000	0.5	0.032875
15.008333	0.5	0.032125
15.016667	0.5	0.031625
15.025000	0.5	0.030750
15.033333	0.5	0.029750
15.041667	0.5	0.028625
15.050000	0.5	0.027375
15.058333	0.5	0.026500
15.066667	0.5	0.025375
15.075000	0.5	0.024125
15.083333	0.5	0.022750
15.091667	0.5	0.020750
15.100000	0.5	0.019000
15.108333	0.5	0.018000
15.116667	0.5	0.017125
15.125000	0.5	0.015500
15.133333	0.5	0.014500
15.141667	0.5	0.013375
15.150000	0.5	0.012125
15.158333	0.5	0.011375
15.166667	0.5	0.010750
15.175000	0.5	0.010250
15.183333	0.5	0.010375
15.191667	0.5	0.010500
15.200000	0.5	0.010625
15.208333	0.5	0.011375
15.216667	0.5	0.011375
15.225000	0.5	0.011375
15.233333	0.5	0.011000
15.241667	0.5	0.010625
15.250000	0.5	0.010500
15.258333	0.5	0.010375
15.266667	0.5	0.010375
15.275000	0.5	0.010375
15.283333	0.5	0.010750
15.291667	0.5	0.010750
15.300000	0.5	0.010750
15.308333	0.5	0.011000
15.316667	0.5	0.010875
15.325000	0.5	0.011375
15.333333	0.5	0.012250
15.341667	0.5	0.012750
15.350000	0.5	0.013375
15.358333	0.5	0.013500
15.366667	0.5	0.013875
15.375000	0.5	0.014375
15.383333	0.5	0.015375
15.391667	0.5	0.015875
15.400000	0.5	0.016250
15.408333	0.5	0.016875
15.416667	0.5	0.017250
15.425000	0.5	0.017625
15.433333	0.5	0.018125
15.441667	0.5	0.018250
15.450000	0.5	0.018375
15.458333	0.5	0.018625
15.466667	0.5	0.018875
15.475000	0.5	0.019375
15.483333	0.5	0.020000
15.491667	0.5	0.020125
15.500000	0.5	0.020375
15.508333	0.5	0.020250
15.516667	0.5	0.020500
15.525000	0.5	0.020375
15.533333	0.5	0.021250
15.541667	0.5	0.021875
15.550000	0.5	0.021875
15.558333	0.5	0.021750
15.566667	0.5	0.021750
15.575000	0.5	0.022000
15.583333	0.5	0.022125
15.591667	0.5	0.022125
15.600000	0.5	0.022375
15.608333	0.5	0.022750
15.616667	0.5	0.023375
15.625000	0.5	0.023625
15.633333	0.5	0.023875
15.641667	0.5	0.024250
15.650000	0.5	0.024375
15.658333	0.5	0.024500
15.666667	0.5	0.025125
15.675000	0.5	0.024875
15.683333	0.5	0.024500
15.691667	0.5	0.024375
15.700000	0.5	0.024375
15.708333	0.5	0.024750
15.716667	0.5	0.024875
15.725000	0.5	0.024625
15.733333	0.5	0.024750
15.741667	0.5	0.024750
15.750000	0.5	0.024750
15.758333	0.5	0.024875
15.766667	0.5	0.024875
15.775000	0.5	0.024625
15.783333	0.5	0.024375
15.791667	0.5	0.024375
15.800000	0.5	0.024500
15.808333	0.5	0.024375
15.816667	0.5	0.024875
15.825000	0.5	0.024750
15.833333	0.5	0.024500
15.841667	0.5	0.024500
15.850000	0.5	0.024625
15.858333	0.5	0.024500
15.866667	0.5	0.024250
15.875000	0.5	0.024125
15.883333	0.5	0.024000
15.891667	0.5	0.024375
15.900000	0.5	0.024375
15.908333	0.5	0.024125
15.916667	0.5	0.023375
15.925000	0.5	0.022375
15.933333	0.5	0.021125
15.941667	0.5	0.020375
15.950000	0.5	0.019375
15.958333	0.5	0.018750
15.966667	0.5	0.018375
15.975000	0.5	0.018250
15.983333	0.5	0.018125
15.991667	0.5	0.017500
16.000000	0.5	0.017000
16.008333	0.5	0.016750
16.016667	0.5	0.016000
16.025000	0.5	0.015625
16.033333	0.5	0.015750
16.041667	0.5	0.015750
16.050000	0.5	0.015625
16.058333	0.5	0.014750
16.066667	0.5	0.014000
16.075000	0.5	0.013625
16.083333	0.5	0.013500
16.091667	0.5	0.013000
16.100000	0.5	0.012750
16.108333	0.5	0.012375
16.116667	0.5	0.011625
16.125000	0.5	0.011125
16.133333	0.5	0.010375
16.141667	0.5	0.010125
16.150000	0.5	0.009500
16.158333	0.5	0.008750
16.166667	0.5	0.008375
16.175000	0.5	0.007875
16.183333	0.5	0.007500
16.191667	0.5	0.007125
16.200000	0.5	0.006625
16.208333	0.5	0.006375
16.216667	0.5	0.005875
16.225000	0.5	0.005375
16.233333	0.5	0.005125
16.241667	0.5	0.004625
16.250000	0.5	0.004625
16.258333	0.5	0.004500
16.266667	0.5	0.004125
16.275000	0.5	0.004000
16.283333	0.5	0.003875
16.291667	0.5	0.003375
16.300000	0.5	0.003000
16.308333	0.5	0.002875
16.316667	0.5	0.003000
16.325000	0.5	0.002500
16.333333	0.5	0.002375
16.341667	0.5	0.001625
16.350000	0.5	0.001000
16.358333	0.5	0.000625
16.366667	0.5	0.000500
16.375000	0.5	0.000250
16.383333	0.5	-0.000250
16.391667	0.5	-0.000125
16.400000	0.5	0.000000
16.408333	0.5	0.000000
16.416667	0.5	-0.000125
16.425000	0.5	-0.000375
16.433333	0.5	-0.000125
16.441667	0.5	0.000000
16.450000	0.5	0.000625
16.458333	0.5	0.001125
16.466667	0.5	0.001875
16.475000	0.5	0.002125
16.483333	0.5	0.002625
16.491667	0.5	0.002625
16.500000	0.5	0.002875
16.508333	0.5	0.003000
16.516667	0.5	0.003000
16.525000	0.5	0.003250
16.533333	0.5	0.003125
16.541667	0.5	0.003250
16.550000	0.5	0.003875
16.558333	0.5	0.004250
16.566667	0.5	0.004750
16.575000	0.5	0.005000
16.583333	0.5	0.005375
16.591667	0.5	0.005125
16.600000	0.5	0.005625
16.608333	0.5	0.006500
16.616667	0.5	0.007125
16.625000	0.5	0.007750
16.633333	0.5	0.008750
16.641667	0.5	0.010000
16.650000	0.5	0.010250
16.658333	0.5	0.010750
16.666667	0.5	0.011750
16.675000	0.5	0.013000
16.683333	0.5	0.013750
16.691667	0.5	0.015000
16.700000	0.5	0.016000
16.708333	0.5	0.017125
16.716667	0.5	0.018125
16.725000	0.5	0.019250
16.733333	0.5	0.020000
16.741667	0.5	0.020750
16.750000	0.5	0.022125
16.758333	0.5	0.022875
16.766667	0.5	0.023500
16.775000	0.5	0.024250
16.783333	0.5	0.025375
16.791667	0.5	0.026125
16.800000	0.5	0.027500
16.808333	0.5	0.028625
16.816667	0.5	0.029625
16.825000	0.5	0.030750
16.833333	0.5	0.031500
16.841667	0.5	0.032750
16.850000	0.5	0.033625
16.858333	0.5	0.034625
16.866667	0.5	0.036000
16.875000	0.5	0.037375
16.883333	0.5	0.038750
16.891667	0.5	0.040000
16.900000	0.5	0.041000
16.908333	0.5	0.041750
16.916667	0.5	0.042625
16.925000	0.5	0.043125
16.933333	0.5	0.043500
16.941667	0.5	0.044250
16.950000	0.5	0.044125
16.958333	0.5	0.044250
16.966667	0.5	0.044000
16.975000	0.5	0.044125
16.983333	0.5	0.044000
16.991667	0.5	0.043875
17.000000	0.5	0.043750
17.008333	0.5	0.043000
17.016667	0.5	0.042125
17.025000	0.5	0.041750
17.033333	0.5	0.040875
17.041667	0.5	0.040250
17.050000	0.5	0.039500
17.058333	0.5	0.038500
17.066667	0.5	0.037375
17.075000	0.5	0.036125
17.083333	0.5	0.034750
17.091667	0.5	0.033500
17.100000	0.5	0.032000
17.108333	0.5	0.030375
17.116667	0.5	0.028750
17.125000	0.5	0.026500
17.133333	0.5	0.024500
17.141667	0.5	0.022250
17.150000	0.5	0.019750
17.158333	0.5	0.016875
17.166667	0.5	0.013875
17.175000	0.5	0.010375
17.183333	0.5	0.006375
17.191667	0.5	0.002625
17.200000	0.5	-0.001000
17.208333	0.5	-0.004500
17.216667	0.5	-0.008500
17.225000	0.5	-0.012875
17.233333	0.5	-0.016625
17.241667	0.5	-0.020750
17.250000	0.5	-0.025375
17.258333	0.5	-0.029875
17.266667	0.5	-0.034000
17.275000	0.5	-0.038125
17.283333	0.5	-0.041875
17.291667	0.5	-0.045625
17.300000	0.5	-0.049750
17.308333	0.5	-0.053625
17.316667	0.5	-0.057375
17.325000	0.5	-0.061000
17.333333	0.5	-0.064375
17.341667	0.5	-0.067500
17.350000	0.5	-0.070500
17.358333	0.5	-0.072750
17.366667	0.5	-0.074750
17.375000	0.5	-0.076250
17.383333	0.5	-0.077125
17.391667	0.5	-0.077750
17.400000	0.5	-0.078250
17.408333	0.5	-0.078125
17.416667	0.5	-0.076750
17.425000	0.5	-0.075000
17.433333	0.5	-0.073625
17.441667	0.5	-0.072000
17.450000	0.5	-0.069750
17.458333	0.5	-0.067250
17.466667	0.5	-0.064375
17.475000	0.5	-0.061125
17.483333	0.5	-0.058125
17.491667	0.5	-0.054875
17.500000	0.5	-0.051875
17.508333	0.5	-0.048250
17.516667	0.5	-0.044250
17.525000	0.5	-0.040875
17.533333	0.5	-0.036625
17.541667	0.5	-0.033125
17.550000	0.5	-0.029875
17.558333	0.5	-0.026500
17.566667	0.5	-0.023125
17.575000	0.5	-0.020000
17.583333	0.5	-0.017625
17.591667	0.5	-0.016500
17.600000	0.5	-0.014875
17.608333	0.5	-0.013250
17.616667	0.5	-0.011750
17.625000	0.5	-0.009875
17.633333	0.5	-0.008500
17.641667	0.5	-0.007250
17.650000	0.5	-0.006125
17.658333	0.5	-0.005000
17.666667	0.5	-0.003750
17.675000	0.5	-0.003000
17.683333	0.5	-0.002125
17.691667	0.5	-0.001250
17.700000	0.5	-0.000875
17.708333	0.5	-0.000125
17.716667	0.5	0.000125
17.725000	0.5	0.000375
17.733333	0.5	0.000875
17.741667	0.5	0.000625
17.750000	0.5	0.000750
17.758333	0.5	0.001000
17.766667	0.5	0.000750
17.775000	0.5	0.000750
17.783333	0.5	0.000750
17.791667	0.5	0.000250
17.800000	0.5	-0.000250
17.808333	0.5	-0.000500
17.816667	0.5	-0.000250
17.825000	0.5	-0.000250
17.833333	0.5	-0.000125
17.841667	0.5	-0.000625
17.850000	0.5	-0.001000
17.858333	0.5	-0.001000
17.866667	0.5	-0.001125
17.875000	0.5	-0.001375
17.883333	0.5	-0.001875
17.891667	0.5	-0.002000
17.900000	0.5	-0.002375
17.908333	0.5	-0.002375
17.916667	0.5	-0.002625
17.925000	0.5	-0.002500
17.933333	0.5	-0.002375
17.941667	0.5	-0.002625
17.950000	0.5	-0.002375
17.958333	0.5	-0.002625
17.966667	0.5	-0.003375
17.975000	0.5	-0.004000
17.983333	0.5	-0.003750
17.991667	0.5	-0.003500
18.000000	0.5	-0.004125
18.008333	0.5	-0.004625
18.016667	0.5	-0.005125
18.025000	0.5	-0.005625
18.033333	0.5	-0.005500
18.041667	0.5	-0.005750
18.050000	0.5	-0.005875
18.058333	0.5	-0.005875
18.066667	0.5	-0.006125
18.075000	0.5	-0.006125
18.083333	0.5	-0.006125
18.091667	0.5	-0.006125
18.100000	0.5	-0.006125
18.108333	0.5	-0.006000
18.116667	0.5	-0.005250
18.125000	0.5	-0.004750
18.133333	0.5	-0.004625
18.141667	0.5	-0.004500
18.150000	0.5	-0.004375
18.158333	0.5	-0.004250
18.166667	0.5	-0.004375
18.175000	0.5	-0.004375
18.183333	0.5	-0.004375
18.191667	0.5	-0.004500
18.200000	0.5	-0.004875
18.208333	0.5	-0.005250
18.216667	0.5	-0.005375
18.225000	0.5	-0.005750
18.233333	0.5	-0.006250
18.241667	0.5	-0.006875
18.250000	0.5	-0.007375
18.258333	0.5	-0.007875
18.266667	0.5	-0.008000
18.275000	0.5	-0.009250
18.283333	0.5	-0.010125
18.291667	0.5	-0.011250
18.300000	0.5	-0.012000
18.308333	0.5	-0.012750
18.316667	0.5	-0.014000
18.325000	0.5	-0.015125
18.333333	0.5	-0.016375
18.341667	0.5	-0.017500
18.350000	0.5	-0.018750
18.358333	0.5	-0.019750
18.366667	0.5	-0.020500
18.375000	0.5	-0.021375
18.383333	0.5	-0.022750
18.391667	0.5	-0.024000
18.400000	0.5	-0.025375
18.408333	0.5	-0.026250
18.416667	0.5	-0.027625
18.425000	0.5	-0.028750
18.433333	0.5	-0.030375
18.441667	0.5	-0.031500
18.450000	0.5	-0.032125
18.458333	0.5	-0.033000
18.466667	0.5	-0.033625
18.475000	0.5	-0.033750
18.483333	0.5	-0.033500
18.491667	0.5	-0.033125
18.500000	0.5	-0.032750
18.508333	0.5	-0.032625
18.516667	0.5	-0.032000
18.525000	0.5	-0.031250
18.533333	0.5	-0.030125
18.541667	0.5	-0.029125
18.550000	0.5	-0.028125
18.558333	0.5	-0.026875
18.566667	0.5	-0.025750
18.575000	0.5	-0.024250
18.583333	0.5	-0.023125
18.591667	0.5	-0.021875
18.600000	0.5	-0.020125
18.608333	0.5	-0.018750
18.616667	0.5	-0.017750
18.625000	0.5	-0.016625
18.633333	0.5	-0.015875
18.641667	0.5	-0.014875
18.650000	0.5	-0.013375
18.658333	0.5	-0.012125
18.666667	0.5	-0.011125
18.675000	0.5	-0.010125
18.683333	0.5	-0.009125
18.691667	0.5	-0.008625
18.700000	0.5	-0.008000
18.708333	0.5	-0.007000
18.716667	0.5	-0.006500
18.725000	0.5	-0.006000
18.733333	0.5	-0.005625
18.741667	0.5	-0.005375
18.750000	0.5	-0.004625
18.758333	0.5	-0.004000
18.766667	0.5	-0.003625
18.775000	0.5	-0.003125
18.783333	0.5	-0.002500
18.791667	0.5	-0.002500
18.800000	0.5	-0.002750
18.808333	0.5	-0.002625
18.816667	0.5	-0.002375
18.825000	0.5	-0.001750
18.833333	0.5	-0.001625
18.841667	0.5	-0.002250
18.850000	0.5	-0.002625
18.858333	0.5	-0.003250
18.866667	0.5	-0.003750
18.875000	0.5	-0.004000
18.883333	0.5	-0.003875
18.891667	0.5	-0.003375
18.900000	0.5	-0.003375
18.908333	0.5	-0.003375
18.916667	0.5	-0.003500
18.925000	0.5	-0.004000
18.933333	0.5	-0.004375
18.941667	0.5	-0.004375
18.950000	0.5	-0.004375
18.958333	0.5	-0.004125
18.966667	0.5	-0.003875
18.975000	0.5	-0.004375
18.983333	0.5	-0.004625
18.991667	0.5	-0.004125
19.000000	0.5	-0.004375
19.008333	0.5	-0.004625
19.016667	0.5	-0.005250
19.025000	0.5	-0.005500
19.033333	0.5	-0.006000
19.041667	0.5	-0.006625
19.050000	0.5	-0.007000
19.058333	0.5	-0.007250
19.066667	0.5	-0.007625
19.075000	0.5	-0.008000
19.083333	0.5	-0.008250
19.091667	0.5	-0.008625
19.100000	0.5	-0.009500
19.108333	0.5	-0.010000
19.116667	0.5	-0.009875
19.125000	0.5	-0.010000
19.133333	0.5	-0.010250
19.141667	0.5	-0.010375
19.150000	0.5	-0.010875
19.158333	0.5	-0.011750
19.166667	0.5	-0.012125
19.175000	0.5	-0.012250
19.183333	0.5	-0.013000
19.191667	0.5	-0.013125
19.200000	0.5	-0.013125
19.208333	0.5	-0.013125
19.216667	0.5	-0.013375
19.225000	0.5	-0.013625
19.233333	0.5	-0.014125
19.241667	0.5	-0.015000
19.250000	0.5	-0.016000
19.258333	0.5	-0.016500
19.266667	0.5	-0.017250
19.275000	0.5	-0.018000
19.283333	0.5	-0.018625
19.291667	0.5	-0.019000
19.300000	0.5	-0.019250
19.308333	0.5	-0.020000
19.316667	0.5	-0.020500
19.325000	0.5	-0.020875
19.333333	0.5	-0.021000
19.341667	0.5	-0.021250
19.350000	0.5	-0.021750
19.358333	0.5	-0.022250
19.366667	0.5	-0.022000
19.375000	0.5	-0.021875
19.383333	0.5	-0.021625
19.391667	0.5	-0.021625
19.400000	0.5	-0.021250
19.408333	0.5	-0.021125
19.416667	0.5	-0.021250
19.425000	0.5	-0.021250
19.433333	0.5	-0.021125
19.441667	0.5	-0.020625
19.450000	0.5	-0.021125
19.458333	0.5	-0.021250
19.466667	0.5	-0.021000
19.475000	0.5	-0.021125
19.483333	0.5	-0.021125
19.491667	0.5	-0.020375
19.500000	0.5	-0.020375
19.508333	0.5	-0.020250
19.516667	0.5	-0.020375
19.525000	0.5	-0.020250
19.533333	0.5	-0.020375
19.541667	0.5	-0.020000
19.550000	0.5	-0.019750
19.558333	0.5	-0.019500
19.566667	0.5	-0.019875
19.575000	0.5	-0.019375
19.583333	0.5	-0.019125
19.591667	0.5	-0.019250
19.600000	0.5	-0.019000
19.608333	0.5	-0.018500
19.616667	0.5	-0.018250
19.625000	0.5	-0.018000
19.633333	0.5	-0.017500
19.641667	0.5	-0.017375
19.650000	0.5	-0.017125
19.658333	0.5	-0.016875
19.666667	0.5	-0.017000
19.675000	0.5	-0.017125
19.683333	0.5	-0.017500
19.691667	0.5	-0.017875
19.700000	0.5	-0.018125
19.708333	0.5	-0.018625
19.716667	0.5	-0.019125
19.725000	0.5	-0.019625
19.733333	0.5	-0.020250
19.741667	0.5	-0.020750
19.750000	0.5	-0.021125
19.758333	0.5	-0.021375
19.766667	0.5	-0.021375
19.775000	0.5	-0.021375
19.783333	0.5	-0.021375
19.791667	0.5	-0.020625
19.800000	0.5	-0.020000
19.808333	0.5	-0.019875
19.816667	0.5	-0.019375
19.825000	0.5	-0.019375
19.833333	0.5	-0.019375
19.841667	0.5	-0.019125
19.850000	0.5	-0.018750
19.858333	0.5	-0.018375
19.866667	0.5	-0.018375
19.875000	0.5	-0.018125
19.883333	0.5	-0.018000
19.891667	0.5	-0.017750
19.900000	0.5	-0.017000
19.908333	0.5	-0.016875
19.916667	0.5	-0.017250
19.925000	0.5	-0.016750
19.933333	0.5	-0.016250
19.941667	0.5	-0.015875
19.950000	0.5	-0.015250
19.958333	0.5	-0.015500
19.966667	0.5	-0.015625
19.975000	0.5	-0.014750
19.983333	0.5	-0.014375
19.991667	0.5	-0.014125
20.000000	0.5	-0.014125
20.008333	0.5	-0.013750
20.016667	0.5	-0.013500
20.025000	0.5	-0.013125
20.033333	0.5	-0.013000
20.041667	0.5	-0.013000
20.050000	0.5	-0.013125
20.058333	0.5	-0.013250
20.066667	0.5	-0.013375
20.075000	0.5	-0.013375
20.083333	0.5	-0.013125
20.091667	0.5	-0.013375
20.100000	0.5	-0.013875
20.108333	0.5	-0.014375
20.116667	0.5	-0.014750
20.125000	0.5	-0.015000
20.133333	0.5	-0.015250
20.141667	0.5	-0.015125
20.150000	0.5	-0.015125
20.158333	0.5	-0.015125
20.166667	0.5	-0.015250
20.175000	0.5	-0.015375
20.183333	0.5	-0.015625
20.191667	0.5	-0.015250
20.200000	0.5	-0.015250
20.208333	0.5	-0.015250
20.216667	0.5	-0.014750
20.225000	0.5	-0.014000
20.233333	0.5	-0.014375
20.241667	0.5	-0.013875
20.250000	0.5	-0.014000
20.258333	0.5	-0.014625
20.266667	0.5	-0.014625
20.275000	0.5	-0.014750
20.283333	0.5	-0.014750
20.291667	0.5	-0.015000
20.300000	0.5	-0.015000
20.308333	0.5	-0.014750
20.316667	0.5	-0.014375
20.325000	0.5	-0.014500
20.333333	0.5	-0.014500
20.341667	0.5	-0.014625
20.350000	0.5	-0.014875
20.358333	0.5	-0.014750
20.366667	0.5	-0.014750
20.375000	0.5	-0.014625
20.383333	0.5	-0.014625
20.391667	0.5	-0.015000
20.400000	0.5	-0.015000
20.408333	0.5	-0.015625
20.416667	0.5	-0.016000
20.425000	0.5	-0.015750
20.433333	0.5	-0.015875
20.441667	0.5	-0.016000
20.450000	0.5	-0.016250
20.458333	0.5	-0.016250
20.466667	0.5	-0.016625
20.475000	0.5	-0.016875
20.483333	0.5	-0.017500
20.491667	0.5	-0.017875
20.500000	0.5	-0.018375
20.508333	0.5	-0.018750
20.516667	0.5	-0.019625
20.525000	0.5	-0.020250
20.533333	0.5	-0.020750
20.541667	0.5	-0.021375
20.550000	0.5	-0.021250
20.558333	0.5	-0.021375
20.566667	0.5	-0.021625
20.575000	0.5	-0.021875
20.583333	0.5	-0.022125
20.591667	0.5	-0.022000
20.600000	0.5	-0.022250
20.608333	0.5	-0.022500
20.616667	0.5	-0.022250
20.625000	0.5	-0.021625
20.633333	0.5	-0.020750
20.641667	0.5	-0.019625
20.650000	0.5	-0.019000
20.658333	0.5	-0.018750
20.666667	0.5	-0.018250
20.675000	0.5	-0.018125
20.683333	0.5	-0.018125
20.691667	0.5	-0.017500
20.700000	0.5	-0.017250
20.708333	0.5	-0.017125
20.716667	0.5	-0.016750
20.725000	0.5	-0.016250
20.733333	0.5	-0.015750
20.741667	0.5	-0.015750
20.750000	0.5	-0.015375
20.758333	0.5	-0.014750
20.766667	0.5	-0.014125
20.775000	0.5	-0.014000
20.783333	0.5	-0.014375
20.791667	0.5	-0.014250
20.800000	0.5	-0.013875
20.808333	0.5	-0.013750
20.816667	0.5	-0.014000
20.825000	0.5	-0.013625
20.833333	0.5	-0.013750
20.841667	0.5	-0.014000
20.850000	0.5	-0.014000
20.858333	0.5	-0.014500
20.866667	0.5	-0.014375
20.875000	0.5	-0.014625
20.883333	0.5	-0.014750
20.891667	0.5	-0.014625
20.900000	0.5	-0.014500
20.908333	0.5	-0.014500
20.916667	0.5	-0.014750
20.925000	0.5	-0.015000
20.933333	0.5	-0.015750
20.941667	0.5	-0.016375
20.950000	0.5	-0.016875
20.958333	0.5	-0.017125
20.966667	0.5	-0.017750
20.975000	0.5	-0.018625
20.983333	0.5	-0.019125
20.991667	0.5	-0.019125
21.000000	0.5	-0.019125
21.008333	0.5	-0.019750
21.016667	0.5	-0.019875
21.025000	0.5	-0.020000
21.033333	0.5	-0.019500
21.041667	0.5	-0.019250
21.050000	0.5	-0.018625
21.058333	0.5	-0.018375
21.066667	0.5	-0.017750
21.075000	0.5	-0.017750
21.083333	0.5	-0.017750
21.091667	0.5	-0.017375
21.100000	0.5	-0.017500
21.108333	0.5	-0.017500
21.116667	0.5	-0.017250
21.125000	0.5	-0.017375
21.133333	0.5	-0.017250
21.141667	0.5	-0.017125
21.150000	0.5	-0.016750
21.158333	0.5	-0.016750
21.166667	0.5	-0.016500
21.175000	0.5	-0.015875
21.183333	0.5	-0.015500
21.191667	0.5	-0.015250
21.200000	0.5	-0.015000
21.208333	0.5	-0.015000
21.216667	0.5	-0.014250
21.225000	0.5	-0.013625
21.233333	0.5	-0.013000
21.241667	0.5	-0.012750
21.250000	0.5	-0.012000
21.258333	0.5	-0.011250
21.266667	0.5	-0.010625
21.275000	0.5	-0.010125
21.283333	0.5	-0.010125
21.291667	0.5	-0.010000
21.300000	0.5	-0.009625
21.308333	0.5	-0.009250
21.316667	0.5	-0.009000
21.325000	0.5	-0.008750
21.333333	0.5	-0.008500
21.341667	0.5	-0.008000
21.350000	0.5	-0.008000
21.358333	0.5	-0.008500
21.366667	0.5	-0.009000
21.375000	0.5	-0.008875
21.383333	0.5	-0.008625
21.391667	0.5	-0.008625
21.400000	0.5	-0.008375
21.408333	0.5	-0.007625
21.416667	0.5	-0.007625
21.425000	0.5	-0.007000
21.433333	0.5	-0.006625
21.441667	0.5	-0.006375
21.450000	0.5	-0.005875
21.458333	0.5	-0.005500
21.466667	0.5	-0.004750
21.475000	0.5	-0.003750
21.483333	0.5	-0.003500
21.491667	0.5	-0.003125
21.500000	0.5	-0.002500
21.508333	0.5	-0.001750
21.516667	0.5	-0.001500
21.525000	0.5	-0.001125
21.533333	0.5	-0.001500
21.541667	0.5	-0.001250
21.550000	0.5	-0.000750
21.558333	0.5	-0.000625
21.566667	0.5	-0.000625
21.575000	0.5	-0.000250
21.583333	0.5	0.000000
21.591667	0.5	0.000000
21.600000	0.5	-0.000125
21.608333	0.5	0.000375
21.616667	0.5	0.000125
21.625000	0.5	0.000000
21.633333	0.5	0.000000
21.641667	0.5	0.000000
21.650000	0.5	0.000000
21.658333	0.5	0.000125
21.666667	0.5	0.000000
21.675000	0.5	0.000000
21.683333	0.5	-0.000250
21.691667	0.5	-0.000125
21.700000	0.5	0.000000
21.708333	0.5	0.000000
21.716667	0.5	0.000000
21.725000	0.5	-0.000125
21.733333	0.5	-0.000250
21.741667	0.5	-0.000125
21.750000	0.5	-0.000375
21.758333	0.5	-0.000750
21.766667	0.5	-0.001625
21.775000	0.5	-0.002250
21.783333	0.5	-0.003250
21.791667	0.5	-0.004000
21.800000	0.5	-0.004500
21.808333	0.5	-0.005000
21.816667	0.5	-0.005375
21.825000	0.5	-0.006000
21.833333	0.5	-0.006250
21.841667	0.5	-0.006500
21.850000	0.5	-0.006875
21.858333	0.5	-0.006875
21.866667	0.5	-0.007250
21.875000	0.5	-0.007000
21.883333	0.5	-0.006625
21.891667	0.5	-0.006125
21.900000	0.5	-0.006000
21.908333	0.5	-0.005625
21.916667	0.5	-0.005625
21.925000	0.5	-0.005375
21.933333	0.5	-0.005500
21.941667	0.5	-0.005250
21.950000	0.5	-0.005125
21.958333	0.5	-0.005500
21.966667	0.5	-0.005625
21.975000	0.5	-0.005750
21.983333	0.5	-0.005625
21.991667	0.5	-0.005625
22.000000	0.5	-0.005125
22.008333	0.5	-0.004625
22.016667	0.5	-0.004375
22.025000	0.5	-0.004250
22.033333	0.5	-0.004125
22.041667	0.5	-0.004250
22.050000	0.5	-0.004250
22.058333	0.5	-0.004250
22.066667	0.5	-0.004250
22.075000	0.5	-0.004250
22.083333	0.5	-0.004250
22.091667	0.5	-0.003875
22.100000	0.5	-0.003625
22.108333	0.5	-0.003500
22.116667	0.5	-0.003125
22.125000	0.5	-0.003125
22.133333	0.5	-0.003125
22.141667	0.5	-0.003125
22.150000	0.5	-0.002875
22.158333	0.5	-0.002500
22.166667	0.5	-0.001875
22.175000	0.5	-0.002125
22.183333	0.5	-0.002500
22.191667	0.5	-0.003000
22.200000	0.5	-0.003750
22.208333	0.5	-0.003875
22.216667	0.5	-0.004000
22.225000	0.5	-0.004250
22.233333	0.5	-0.004625
22.241667	0.5	-0.005125
22.250000	0.5	-0.005250
22.258333	0.5	-0.005250
22.266667	0.5	-0.005625
22.275000	0.5	-0.005500
22.283333	0.5	-0.005250
22.291667	0.5	-0.004875
22.300000	0.5	-0.004125
22.308333	0.5	-0.003875
22.316667	0.5	-0.003375
22.325000	0.5	-0.003125
22.333333	0.5	-0.003000
22.341667	0.5	-0.002625
22.350000	0.5	-0.002250
22.358333	0.5	-0.002750
22.366667	0.5	-0.002625
22.375000	0.5	-0.002250
22.383333	0.5	-0.002625
22.391667	0.5	-0.002500
22.400000	0.5	-0.002250
22.408333	0.5	-0.001750
22.416667	0.5	-0.001375
22.425000	0.5	-0.001250
22.433333	0.5	-0.001500
22.441667	0.5	-0.001500
22.450000	0.5	-0.001375
22.458333	0.5	-0.001125
22.466667	0.5	-0.000625
22.475000	0.5	-0.000250
22.483333	0.5	0.000000
22.491667	0.5	0.000625
22.500000	0.5	0.000750
22.508333	0.5	0.000875
22.516667	0.5	0.001250
22.525000	0.5	0.001750
22.533333	0.5	0.002000
22.541667	0.5	0.002000
22.550000	0.5	0.002000
22.558333	0.5	0.002250
22.566667	0.5	0.003000
22.575000	0.5	0.002875
22.583333	0.5	0.002750
22.591667	0.5	0.002750
22.600000	0.5	0.002500
22.608333	0.5	0.001875
22.616667	0.5	0.001250
22.625000	0.5	0.000625
22.633333	0.5	0.000500
22.641667	0.5	0.001125
22.650000	0.5	0.001250
22.658333	0.5	0.001000
22.666667	0.5	0.000750
22.675000	0.5	0.001000
22.683333	0.5	0.001125
22.691667	0.5	0.001125
22.700000	0.5	0.001250
22.708333	0.5	0.001750
22.716667	0.5	0.002500
22.725000	0.5	0.002625
22.733333	0.5	0.002750
22.741667	0.5	0.002875
22.750000	0.5	0.002875
22.758333	0.5	0.002875
22.766667	0.5	0.003375
22.775000	0.5	0.003500
22.783333	0.5	0.003375
22.791667	0.5	0.003375
22.800000	0.5	0.003500
22.808333	0.5	0.003625
22.816667	0.5	0.003625
22.825000	0.5	0.003375
22.833333	0.5	0.003625
22.841667	0.5	0.004000
22.850000	0.5	0.004000
22.858333	0.5	0.003750
22.866667	0.5	0.004000
22.875000	0.5	0.004500
22.883333	0.5	0.004500
22.891667	0.5	0.004750
22.900000	0.5	0.004750
22.908333	0.5	0.004375
22.916667	0.5	0.004250
22.925000	0.5	0.004375
22.933333	0.5	0.004875
22.941667	0.5	0.005250
22.950000	0.5	0.005750
22.958333	0.5	0.006250
22.966667	0.5	0.006625
22.975000	0.5	0.006500
22.983333	0.5	0.006750
22.991667	0.5	0.007125
23.000000	0.5	0.007125
23.008333	0.5	0.007000
23.016667	0.5	0.007000
23.025000	0.5	0.006500
23.033333	0.5	0.006125
23.041667	0.5	0.006000
23.050000	0.5	0.006125
23.058333	0.5	0.006250
23.066667	0.5	0.005750
23.075000	0.5	0.005750
23.083333	0.5	0.006125
23.091667	0.5	0.006250
23.100000	0.5	0.006250
23.108333	0.5	0.006000
23.116667	0.5	0.005750
23.125000	0.5	0.006125
23.133333	0.5	0.006750
23.141667	0.5	0.007125
23.150000	0.5	0.007000
23.158333	0.5	0.007625
23.166667	0.5	0.007375
23.175000	0.5	0.007375
23.183333	0.5	0.007000
23.191667	0.5	0.006750
23.200000	0.5	0.007000
23.208333	0.5	0.006625
23.216667	0.5	0.006250
23.225000	0.5	0.006125
23.233333	0.5	0.005750
23.241667	0.5	0.005000
23.250000	0.5	0.004875
23.258333	0.5	0.005000
23.266667	0.5	0.004750
23.275000	0.5	0.004500
23.283333	0.5	0.003875
23.291667	0.5	0.003875
23.300000	0.5	0.004125
23.308333	0.5	0.004500
23.316667	0.5	0.004250
23.325000	0.5	0.003750
23.333333	0.5	0.003500
23.341667	0.5	0.003375
23.350000	0.5	0.003500
23.358333	0.5	0.003125
23.366667	0.5	0.003250
23.375000	0.5	0.003250
23.383333	0.5	0.002875
23.391667	0.5	0.003000
23.400000	0.5	0.003000
23.408333	0.5	0.002250
23.416667	0.5	0.002125
23.425000	0.5	0.001875
23.433333	0.5	0.001125
23.441667	0.5	0.000375
23.450000	0.5	-0.000375
23.458333	0.5	-0.000625
23.466667	0.5	-0.000750
23.475000	0.5	-0.001250
23.483333	0.5	-0.001625
23.491667	0.5	-0.001875
23.500000	0.5	-0.002250
23.508333	0.5	-0.002125
23.516667	0.5	-0.001875
23.525000	0.5	-0.002500
23.533333	0.5	-0.002625
23.541667	0.5	-0.002250
23.550000	0.5	-0.001875
23.558333	0.5	-0.001375
23.566667	0.5	-0.001250
23.575000	0.5	-0.001000
23.583333	0.5	-0.001000
23.591667	0.5	-0.000500
23.600000	0.5	0.000000
23.608333	0.5	0.000125
23.616667	0.5	0.000375
23.625000	0.5	0.001125
23.633333	0.5	0.001000
23.641667	0.5	0.000750
23.650000	0.5	0.000750
23.658333	0.5	0.000875
23.666667	0.5	0.000750
23.675000	0.5	0.000625
23.683333	0.5	0.001000
23.691667	0.5	0.000875
23.700000	0.5	0.001000
23.708333	0.5	0.001250
23.716667	0.5	0.001250
23.725000	0.5	0.001375
23.733333	0.5	0.001500
23.741667	0.5	0.001625
23.750000	0.5	0.001625
23.758333	0.5	0.001500
23.766667	0.5	0.001875
23.775000	0.5	0.002500
23.783333	0.5	0.002375
23.791667	0.5	0.002125
23.800000	0.5	0.002500
23.808333	0.5	0.002375
23.816667	0.5	0.002250
23.825000	0.5	0.002125
23.833333	0.5	0.002250
23.841667	0.5	0.002375
23.850000	0.5	0.002500
23.858333	0.5	0.002375
23.866667	0.5	0.001875
23.875000	0.5	0.001500
23.883333	0.5	0.001125
23.891667	0.5	0.000875
23.900000	0.5	0.000250
23.908333	0.5	0.000125
23.916667	0.5	0.000250
23.925000	0.5	0.000000
23.933333	0.5	0.000125
23.941667	0.5	0.000375
23.950000	0.5	0.000125
23.958333	0.5	0.000000
23.966667	0.5	0.000500
23.975000	0.5	0.000875
23.983333	0.5	0.000875
23.991667	0.5	0.000750
24.000000	0.5	0.001000
24.008333	0.5	0.001125
24.016667	0.5	0.001125
24.025000	0.5	0.000875
24.033333	0.5	0.000625
24.041667	0.5	0.000500
24.050000	0.5	0.000500
24.058333	0.5	0.000875
24.066667	0.5	0.001000
24.075000	0.5	0.000875
24.083333	0.5	0.000750
24.091667	0.5	0.000625
24.100000	0.5	0.000875
24.108333	0.5	0.000375
24.116667	0.5	0.000500
24.125000	0.5	0.000625
24.133333	0.5	0.000375
24.141667	0.5	0.000375
24.150000	0.5	0.000500
24.158333	0.5	0.000750
24.166667	0.5	0.000750
24.175000	0.5	0.000500
24.183333	0.5	0.000375
24.191667	0.5	0.000125
24.200000	0.5	0.000125
24.208333	0.5	0.000375
24.216667	0.5	0.000250
24.225000	0.5	0.000000
24.233333	0.5	-0.000250
24.241667	0.5	0.000000
24.250000	0.5	-0.000125
24.258333	0.5	-0.000500
24.266667	0.5	-0.000875
24.275000	0.5	-0.001625
24.283333	0.5	-0.002500
24.291667	0.5	-0.003625
24.300000	0.5	-0.003625
24.308333	0.5	-0.003875
24.316667	0.5	-0.004125
24.325000	0.5	-0.004125
24.333333	0.5	-0.004625
24.341667	0.5	-0.004750
24.350000	0.5	-0.005000
24.358333	0.5	-0.005000
24.366667	0.5	-0.005000
24.375000	0.5	-0.004875
24.383333	0.5	-0.004250
24.391667	0.5	-0.004000
24.400000	0.5	-0.003625
24.408333	0.5	-0.003500
24.416667	0.5	-0.003250
24.425000	0.5	-0.003500
24.433333	0.5	-0.003375
24.441667	0.5	-0.003250
24.450000	0.5	-0.003125
24.458333	0.5	-0.003250
24.466667	0.5	-0.003625
24.475000	0.5	-0.003500
24.483333	0.5	-0.003625
24.491667	0.5	-0.003875
24.500000	0.5	-0.003875
24.508333	0.5	-0.003750
24.516667	0.5	-0.003250
24.525000	0.5	-0.003500
24.533333	0.5	-0.003375
24.541667	0.5	-0.003250
24.550000	0.5	-0.003125
24.558333	0.5	-0.002875
24.566667	0.5	-0.002750
24.575000	0.5	-0.002375
24.583333	0.5	-0.002125
24.591667	0.5	-0.001875
24.600000	0.5	-0.001750
24.608333	0.5	-0.001625
24.616667	0.5	-0.001125
24.625000	0.5	-0.001000
24.633333	0.5	-0.000625
24.641667	0.5	-0.000375
24.650000	0.5	-0.000250
24.658333	0.5	0.000000
24.666667	0.5	0.000375
24.675000	0.5	0.000625
24.683333	0.5	0.000500
24.691667	0.5	0.000000
24.700000	0.5	-0.000250
24.708333	0.5	-0.000250
24.716667	0.5	-0.000625
24.725000	0.5	-0.000625
24.733333	0.5	-0.000625
24.741667	0.5	-0.000625
24.750000	0.5	-0.000625
24.758333	0.5	-0.000750
24.766667	0.5	-0.000750
24.775000	0.5	-0.000625
24.783333	0.5	-0.000625
24.791667	0.5	-0.000500
24.800000	0.5	-0.000125
24.808333	0.5	0.000625
24.816667	0.5	0.001125
24.825000	0.5	0.001375
24.833333	0.5	0.001375
24.841667	0.5	0.001375
24.850000	0.5	0.001875
24.858333	0.5	0.001875
24.866667	0.5	0.002250
24.875000	0.5	0.002375
24.883333	0.5	0.002750
24.891667	0.5	0.002625
24.900000	0.5	0.002250
24.908333	0.5	0.002250
24.916667	0.5	0.002500
24.925000	0.5	0.002500
24.933333	0.5	0.002375
24.941667	0.5	0.002250
24.950000	0.5	0.002500
24.958333	0.5	0.002500
24.966667	0.5	0.002625
24.975000	0.5	0.003125
24.983333	0.5	0.002750
24.991667	0.5	0.002750
25.000000	0.5	0.003000
