# Supplementary material for: Dynamic character displacement among a pair of bacterial phyllosphere commensals in situ
Source: Nat Commun. 2022 May 20;13:2836. doi: 10.1038/s41467-022-30469-3 (PMC9123166; doi:10.1038/s41467-022-30469-3)
Supplement: Supplementary file 11 — Source Data [file 41467_2022_30469_MOESM11_ESM.zip › Source Data/Supplementary Figure 5/Glucose+Galactose t4 b.txt]

File Path	chrom://marshall/Chromeleon7/HPLC_Ultimate_3000/Users/helucas/20200720_OrganicAcids_CCR_L257.seq/655.smp/RI_1.channel/RI_1.chm
Channel	RI_1

Injection Information:
Data Vault	Chromeleon7
Injection	GG_t4_b_II
Injection Number	164
Position	GE4
Comment	
Processing Method	Quantitative
Instrument Method	20200525_Rezex_ROA_OrganicAcid_600uL_2500uM_H2SO4_50A_50D
Type	Unknown
Status	Finished
Injection Date	7/23/2020
Injection Time	7:16:19 PM
Injection Volume (µl)	10.000
Dilution Factor	1.0000
Weight	1.0000

Chromatogram Data Information:
Time Min. (min)	0.000000
Time Max. (min)	25.000000
Data Points	3001
Detector	RI
Generating Data System	Chromeleon 7.2.5.9507
Exporting Data System	Chromeleon 7.2.8.0
Operator	Instrument Controller
Signal Quantity	Refractive 
Signal Unit	µRIU
Signal Min.	-2.743500
Signal Max.	24.432000
Channel	RI_1
Driver Name	RID520Driver.dll
Channel Type	Evaluation
Min. Step (s)	0.5
Max. Step (s)	0.5
Average Step (s)	0.5

Signal Parameter Information:
Signal Info	

Chromatogram Data:
Time (min)	Step (s)	Value (µRIU)
0.000000	n.a.	0.004000
0.008333	0.5	0.004250
0.016667	0.5	0.003875
0.025000	0.5	0.003750
0.033333	0.5	0.003375
0.041667	0.5	0.003125
0.050000	0.5	0.003125
0.058333	0.5	0.002750
0.066667	0.5	0.002375
0.075000	0.5	0.002125
0.083333	0.5	0.002125
0.091667	0.5	0.002375
0.100000	0.5	0.002375
0.108333	0.5	0.002875
0.116667	0.5	0.003000
0.125000	0.5	0.003125
0.133333	0.5	0.003250
0.141667	0.5	0.003250
0.150000	0.5	0.003125
0.158333	0.5	0.003125
0.166667	0.5	0.002875
0.175000	0.5	0.002000
0.183333	0.5	0.001125
0.191667	0.5	0.000625
0.200000	0.5	0.000250
0.208333	0.5	-0.000250
0.216667	0.5	-0.000625
0.225000	0.5	-0.001375
0.233333	0.5	-0.002000
0.241667	0.5	-0.002375
0.250000	0.5	-0.002375
0.258333	0.5	-0.002250
0.266667	0.5	-0.001875
0.275000	0.5	-0.001875
0.283333	0.5	-0.001250
0.291667	0.5	-0.000500
0.300000	0.5	-0.000625
0.308333	0.5	-0.000250
0.316667	0.5	0.000000
0.325000	0.5	0.000250
0.333333	0.5	0.000125
0.341667	0.5	0.000125
0.350000	0.5	0.000250
0.358333	0.5	0.000000
0.366667	0.5	0.000000
0.375000	0.5	0.000500
0.383333	0.5	0.000500
0.391667	0.5	0.001125
0.400000	0.5	0.001250
0.408333	0.5	0.001500
0.416667	0.5	0.001625
0.425000	0.5	0.002375
0.433333	0.5	0.002875
0.441667	0.5	0.003000
0.450000	0.5	0.003125
0.458333	0.5	0.004000
0.466667	0.5	0.004500
0.475000	0.5	0.005000
0.483333	0.5	0.005750
0.491667	0.5	0.005875
0.500000	0.5	0.005875
0.508333	0.5	0.006625
0.516667	0.5	0.007000
0.525000	0.5	0.007000
0.533333	0.5	0.007500
0.541667	0.5	0.007625
0.550000	0.5	0.008250
0.558333	0.5	0.008125
0.566667	0.5	0.008125
0.575000	0.5	0.008375
0.583333	0.5	0.008125
0.591667	0.5	0.007750
0.600000	0.5	0.006750
0.608333	0.5	0.006000
0.616667	0.5	0.005250
0.625000	0.5	0.005000
0.633333	0.5	0.004500
0.641667	0.5	0.004250
0.650000	0.5	0.003875
0.658333	0.5	0.003375
0.666667	0.5	0.003250
0.675000	0.5	0.003000
0.683333	0.5	0.003000
0.691667	0.5	0.003000
0.700000	0.5	0.002625
0.708333	0.5	0.002625
0.716667	0.5	0.002750
0.725000	0.5	0.002625
0.733333	0.5	0.002125
0.741667	0.5	0.001625
0.750000	0.5	0.001375
0.758333	0.5	0.001250
0.766667	0.5	0.000750
0.775000	0.5	0.000250
0.783333	0.5	0.000250
0.791667	0.5	0.000000
0.800000	0.5	-0.000250
0.808333	0.5	-0.001000
0.816667	0.5	-0.001250
0.825000	0.5	-0.001250
0.833333	0.5	-0.001500
0.841667	0.5	-0.001750
0.850000	0.5	-0.002375
0.858333	0.5	-0.002625
0.866667	0.5	-0.003125
0.875000	0.5	-0.003500
0.883333	0.5	-0.003375
0.891667	0.5	-0.003500
0.900000	0.5	-0.003375
0.908333	0.5	-0.003375
0.916667	0.5	-0.003375
0.925000	0.5	-0.003125
0.933333	0.5	-0.002875
0.941667	0.5	-0.002500
0.950000	0.5	-0.003000
0.958333	0.5	-0.002750
0.966667	0.5	-0.002500
0.975000	0.5	-0.002625
0.983333	0.5	-0.002250
0.991667	0.5	-0.002250
1.000000	0.5	-0.002250
1.008333	0.5	-0.002250
1.016667	0.5	-0.002625
1.025000	0.5	-0.003000
1.033333	0.5	-0.002875
1.041667	0.5	-0.002375
1.050000	0.5	-0.003000
1.058333	0.5	-0.002750
1.066667	0.5	-0.002125
1.075000	0.5	-0.001750
1.083333	0.5	-0.001375
1.091667	0.5	-0.001000
1.100000	0.5	-0.000625
1.108333	0.5	-0.000375
1.116667	0.5	0.000000
1.125000	0.5	0.000875
1.133333	0.5	0.001750
1.141667	0.5	0.002000
1.150000	0.5	0.002625
1.158333	0.5	0.002875
1.166667	0.5	0.002875
1.175000	0.5	0.003125
1.183333	0.5	0.003250
1.191667	0.5	0.003500
1.200000	0.5	0.003875
1.208333	0.5	0.003625
1.216667	0.5	0.003750
1.225000	0.5	0.004375
1.233333	0.5	0.004500
1.241667	0.5	0.004250
1.250000	0.5	0.004000
1.258333	0.5	0.003750
1.266667	0.5	0.003375
1.275000	0.5	0.003000
1.283333	0.5	0.003500
1.291667	0.5	0.004250
1.300000	0.5	0.004000
1.308333	0.5	0.003750
1.316667	0.5	0.003750
1.325000	0.5	0.003250
1.333333	0.5	0.003125
1.341667	0.5	0.002875
1.350000	0.5	0.002375
1.358333	0.5	0.002125
1.366667	0.5	0.001875
1.375000	0.5	0.001500
1.383333	0.5	0.001125
1.391667	0.5	0.000875
1.400000	0.5	0.000500
1.408333	0.5	0.000375
1.416667	0.5	0.000000
1.425000	0.5	-0.000500
1.433333	0.5	-0.001250
1.441667	0.5	-0.002000
1.450000	0.5	-0.002625
1.458333	0.5	-0.003125
1.466667	0.5	-0.003375
1.475000	0.5	-0.003875
1.483333	0.5	-0.004625
1.491667	0.5	-0.005375
1.500000	0.5	-0.005875
1.508333	0.5	-0.006500
1.516667	0.5	-0.006625
1.525000	0.5	-0.006750
1.533333	0.5	-0.006750
1.541667	0.5	-0.006500
1.550000	0.5	-0.006125
1.558333	0.5	-0.006125
1.566667	0.5	-0.006500
1.575000	0.5	-0.006625
1.583333	0.5	-0.007000
1.591667	0.5	-0.007500
1.600000	0.5	-0.007875
1.608333	0.5	-0.008250
1.616667	0.5	-0.008625
1.625000	0.5	-0.008750
1.633333	0.5	-0.009000
1.641667	0.5	-0.009000
1.650000	0.5	-0.009125
1.658333	0.5	-0.009125
1.666667	0.5	-0.009000
1.675000	0.5	-0.009000
1.683333	0.5	-0.008875
1.691667	0.5	-0.008750
1.700000	0.5	-0.008750
1.708333	0.5	-0.008875
1.716667	0.5	-0.008500
1.725000	0.5	-0.008125
1.733333	0.5	-0.007875
1.741667	0.5	-0.007875
1.750000	0.5	-0.007750
1.758333	0.5	-0.007500
1.766667	0.5	-0.007250
1.775000	0.5	-0.007000
1.783333	0.5	-0.006375
1.791667	0.5	-0.006000
1.800000	0.5	-0.005500
1.808333	0.5	-0.005125
1.816667	0.5	-0.004750
1.825000	0.5	-0.004250
1.833333	0.5	-0.003875
1.841667	0.5	-0.003250
1.850000	0.5	-0.003375
1.858333	0.5	-0.003375
1.866667	0.5	-0.003500
1.875000	0.5	-0.004000
1.883333	0.5	-0.004125
1.891667	0.5	-0.004125
1.900000	0.5	-0.004125
1.908333	0.5	-0.003875
1.916667	0.5	-0.003875
1.925000	0.5	-0.003875
1.933333	0.5	-0.004000
1.941667	0.5	-0.003875
1.950000	0.5	-0.003250
1.958333	0.5	-0.002500
1.966667	0.5	-0.002250
1.975000	0.5	-0.002000
1.983333	0.5	-0.001500
1.991667	0.5	-0.001250
2.000000	0.5	-0.000875
2.008333	0.5	-0.000500
2.016667	0.5	-0.000250
2.025000	0.5	0.000000
2.033333	0.5	0.000375
2.041667	0.5	0.000375
2.050000	0.5	0.000500
2.058333	0.5	0.000375
2.066667	0.5	0.000000
2.075000	0.5	0.000125
2.083333	0.5	0.000250
2.091667	0.5	0.000500
2.100000	0.5	0.000875
2.108333	0.5	0.001500
2.116667	0.5	0.001625
2.125000	0.5	0.001250
2.133333	0.5	0.001625
2.141667	0.5	0.002250
2.150000	0.5	0.002750
2.158333	0.5	0.003000
2.166667	0.5	0.003000
2.175000	0.5	0.003000
2.183333	0.5	0.003250
2.191667	0.5	0.003375
2.200000	0.5	0.003625
2.208333	0.5	0.003500
2.216667	0.5	0.003625
2.225000	0.5	0.003500
2.233333	0.5	0.003625
2.241667	0.5	0.004000
2.250000	0.5	0.004000
2.258333	0.5	0.003125
2.266667	0.5	0.002375
2.275000	0.5	0.001875
2.283333	0.5	0.001125
2.291667	0.5	0.000375
2.300000	0.5	0.000125
2.308333	0.5	-0.000125
2.316667	0.5	0.000000
2.325000	0.5	-0.000125
2.333333	0.5	0.000000
2.341667	0.5	0.000000
2.350000	0.5	0.000000
2.358333	0.5	-0.000125
2.366667	0.5	0.000125
2.375000	0.5	0.000625
2.383333	0.5	0.000875
2.391667	0.5	0.000875
2.400000	0.5	0.000500
2.408333	0.5	0.000250
2.416667	0.5	0.000250
2.425000	0.5	0.000250
2.433333	0.5	0.000375
2.441667	0.5	0.000500
2.450000	0.5	0.000250
2.458333	0.5	0.000000
2.466667	0.5	0.000000
2.475000	0.5	0.000000
2.483333	0.5	0.000000
2.491667	0.5	0.000000
2.500000	0.5	-0.000125
2.508333	0.5	-0.000125
2.516667	0.5	-0.000375
2.525000	0.5	-0.000625
2.533333	0.5	-0.000500
2.541667	0.5	-0.000375
2.550000	0.5	0.000000
2.558333	0.5	0.000000
2.566667	0.5	0.000000
2.575000	0.5	0.000125
2.583333	0.5	0.000375
2.591667	0.5	0.000625
2.600000	0.5	0.000500
2.608333	0.5	0.000750
2.616667	0.5	0.001250
2.625000	0.5	0.001500
2.633333	0.5	0.001500
2.641667	0.5	0.001875
2.650000	0.5	0.002000
2.658333	0.5	0.002000
2.666667	0.5	0.001625
2.675000	0.5	0.000875
2.683333	0.5	0.000500
2.691667	0.5	-0.000125
2.700000	0.5	-0.000625
2.708333	0.5	-0.001250
2.716667	0.5	-0.001375
2.725000	0.5	-0.001625
2.733333	0.5	-0.001875
2.741667	0.5	-0.001875
2.750000	0.5	-0.001375
2.758333	0.5	-0.001375
2.766667	0.5	-0.001250
2.775000	0.5	-0.000875
2.783333	0.5	0.000000
2.791667	0.5	0.000125
2.800000	0.5	0.000500
2.808333	0.5	0.001000
2.816667	0.5	0.001250
2.825000	0.5	0.000875
2.833333	0.5	0.000875
2.841667	0.5	0.001250
2.850000	0.5	0.001500
2.858333	0.5	0.001500
2.866667	0.5	0.001375
2.875000	0.5	0.001375
2.883333	0.5	0.001500
2.891667	0.5	0.002125
2.900000	0.5	0.002375
2.908333	0.5	0.002125
2.916667	0.5	0.002000
2.925000	0.5	0.002250
2.933333	0.5	0.002375
2.941667	0.5	0.002375
2.950000	0.5	0.002375
2.958333	0.5	0.002125
2.966667	0.5	0.001875
2.975000	0.5	0.002250
2.983333	0.5	0.002000
2.991667	0.5	0.001875
3.000000	0.5	0.002500
3.008333	0.5	0.003125
3.016667	0.5	0.002875
3.025000	0.5	0.002875
3.033333	0.5	0.002875
3.041667	0.5	0.003125
3.050000	0.5	0.003250
3.058333	0.5	0.003250
3.066667	0.5	0.003625
3.075000	0.5	0.004125
3.083333	0.5	0.003500
3.091667	0.5	0.002875
3.100000	0.5	0.002500
3.108333	0.5	0.002125
3.116667	0.5	0.001750
3.125000	0.5	0.001500
3.133333	0.5	0.001375
3.141667	0.5	0.001250
3.150000	0.5	0.001250
3.158333	0.5	0.001375
3.166667	0.5	0.001375
3.175000	0.5	0.001250
3.183333	0.5	0.001375
3.191667	0.5	0.001625
3.200000	0.5	0.001875
3.208333	0.5	0.001750
3.216667	0.5	0.001875
3.225000	0.5	0.002000
3.233333	0.5	0.002500
3.241667	0.5	0.003125
3.250000	0.5	0.002875
3.258333	0.5	0.002625
3.266667	0.5	0.002250
3.275000	0.5	0.001750
3.283333	0.5	0.001250
3.291667	0.5	0.001250
3.300000	0.5	0.001000
3.308333	0.5	0.001000
3.316667	0.5	0.000750
3.325000	0.5	0.000250
3.333333	0.5	-0.000250
3.341667	0.5	-0.000750
3.350000	0.5	-0.000750
3.358333	0.5	-0.001000
3.366667	0.5	-0.001000
3.375000	0.5	-0.001375
3.383333	0.5	-0.001625
3.391667	0.5	-0.002000
3.400000	0.5	-0.002375
3.408333	0.5	-0.003375
3.416667	0.5	-0.003500
3.425000	0.5	-0.003625
3.433333	0.5	-0.004000
3.441667	0.5	-0.003875
3.450000	0.5	-0.004375
3.458333	0.5	-0.004875
3.466667	0.5	-0.005000
3.475000	0.5	-0.005375
3.483333	0.5	-0.005500
3.491667	0.5	-0.006250
3.500000	0.5	-0.006750
3.508333	0.5	-0.007375
3.516667	0.5	-0.008250
3.525000	0.5	-0.009125
3.533333	0.5	-0.009375
3.541667	0.5	-0.009750
3.550000	0.5	-0.010125
3.558333	0.5	-0.010375
3.566667	0.5	-0.010625
3.575000	0.5	-0.010750
3.583333	0.5	-0.011125
3.591667	0.5	-0.011250
3.600000	0.5	-0.011375
3.608333	0.5	-0.011375
3.616667	0.5	-0.010625
3.625000	0.5	-0.010000
3.633333	0.5	-0.009875
3.641667	0.5	-0.010000
3.650000	0.5	-0.009750
3.658333	0.5	-0.010000
3.666667	0.5	-0.010000
3.675000	0.5	-0.010000
3.683333	0.5	-0.010250
3.691667	0.5	-0.010250
3.700000	0.5	-0.010375
3.708333	0.5	-0.010125
3.716667	0.5	-0.010125
3.725000	0.5	-0.009875
3.733333	0.5	-0.009500
3.741667	0.5	-0.009375
3.750000	0.5	-0.009250
3.758333	0.5	-0.009125
3.766667	0.5	-0.009125
3.775000	0.5	-0.008875
3.783333	0.5	-0.008750
3.791667	0.5	-0.008500
3.800000	0.5	-0.007750
3.808333	0.5	-0.007250
3.816667	0.5	-0.006875
3.825000	0.5	-0.006625
3.833333	0.5	-0.006125
3.841667	0.5	-0.005625
3.850000	0.5	-0.005125
3.858333	0.5	-0.005125
3.866667	0.5	-0.004750
3.875000	0.5	-0.004375
3.883333	0.5	-0.003750
3.891667	0.5	-0.002750
3.900000	0.5	-0.002375
3.908333	0.5	-0.002375
3.916667	0.5	-0.002625
3.925000	0.5	-0.003250
3.933333	0.5	-0.003625
3.941667	0.5	-0.003625
3.950000	0.5	-0.003375
3.958333	0.5	-0.003750
3.966667	0.5	-0.004000
3.975000	0.5	-0.003875
3.983333	0.5	-0.003750
3.991667	0.5	-0.003750
4.000000	0.5	-0.003750
4.008333	0.5	-0.003875
4.016667	0.5	-0.003250
4.025000	0.5	-0.003500
4.033333	0.5	-0.003250
4.041667	0.5	-0.002875
4.050000	0.5	-0.002625
4.058333	0.5	-0.002250
4.066667	0.5	-0.001875
4.075000	0.5	-0.001625
4.083333	0.5	-0.001625
4.091667	0.5	-0.002000
4.100000	0.5	-0.001750
4.108333	0.5	-0.001875
4.116667	0.5	-0.002250
4.125000	0.5	-0.002500
4.133333	0.5	-0.002750
4.141667	0.5	-0.002750
4.150000	0.5	-0.003000
4.158333	0.5	-0.002750
4.166667	0.5	-0.003000
4.175000	0.5	-0.002625
4.183333	0.5	-0.002875
4.191667	0.5	-0.003125
4.200000	0.5	-0.003250
4.208333	0.5	-0.003250
4.216667	0.5	-0.003625
4.225000	0.5	-0.003750
4.233333	0.5	-0.004000
4.241667	0.5	-0.004000
4.250000	0.5	-0.004375
4.258333	0.5	-0.004375
4.266667	0.5	-0.004750
4.275000	0.5	-0.004875
4.283333	0.5	-0.004500
4.291667	0.5	-0.004750
4.300000	0.5	-0.004750
4.308333	0.5	-0.005125
4.316667	0.5	-0.005500
4.325000	0.5	-0.006000
4.333333	0.5	-0.006875
4.341667	0.5	-0.007500
4.350000	0.5	-0.008625
4.358333	0.5	-0.009375
4.366667	0.5	-0.010250
4.375000	0.5	-0.010625
4.383333	0.5	-0.011125
4.391667	0.5	-0.011500
4.400000	0.5	-0.011875
4.408333	0.5	-0.012375
4.416667	0.5	-0.013125
4.425000	0.5	-0.013250
4.433333	0.5	-0.012875
4.441667	0.5	-0.013000
4.450000	0.5	-0.013000
4.458333	0.5	-0.012875
4.466667	0.5	-0.012875
4.475000	0.5	-0.013000
4.483333	0.5	-0.013250
4.491667	0.5	-0.013250
4.500000	0.5	-0.012875
4.508333	0.5	-0.013000
4.516667	0.5	-0.013250
4.525000	0.5	-0.013250
4.533333	0.5	-0.013375
4.541667	0.5	-0.013125
4.550000	0.5	-0.013500
4.558333	0.5	-0.013750
4.566667	0.5	-0.013625
4.575000	0.5	-0.013500
4.583333	0.5	-0.013375
4.591667	0.5	-0.013250
4.600000	0.5	-0.013375
4.608333	0.5	-0.013000
4.616667	0.5	-0.013125
4.625000	0.5	-0.013000
4.633333	0.5	-0.013125
4.641667	0.5	-0.012500
4.650000	0.5	-0.012125
4.658333	0.5	-0.012250
4.666667	0.5	-0.012375
4.675000	0.5	-0.012375
4.683333	0.5	-0.012250
4.691667	0.5	-0.011625
4.700000	0.5	-0.011250
4.708333	0.5	-0.011250
4.716667	0.5	-0.010875
4.725000	0.5	-0.010750
4.733333	0.5	-0.010375
4.741667	0.5	-0.010000
4.750000	0.5	-0.009750
4.758333	0.5	-0.009750
4.766667	0.5	-0.009375
4.775000	0.5	-0.009000
4.783333	0.5	-0.008875
4.791667	0.5	-0.008875
4.800000	0.5	-0.008750
4.808333	0.5	-0.009125
4.816667	0.5	-0.008750
4.825000	0.5	-0.009000
4.833333	0.5	-0.009000
4.841667	0.5	-0.008875
4.850000	0.5	-0.008500
4.858333	0.5	-0.008250
4.866667	0.5	-0.008125
4.875000	0.5	-0.008375
4.883333	0.5	-0.008375
4.891667	0.5	-0.007750
4.900000	0.5	-0.007625
4.908333	0.5	-0.007625
4.916667	0.5	-0.007500
4.925000	0.5	-0.007625
4.933333	0.5	-0.007625
4.941667	0.5	-0.007625
4.950000	0.5	-0.007750
4.958333	0.5	-0.008375
4.966667	0.5	-0.008375
4.975000	0.5	-0.008375
4.983333	0.5	-0.008375
4.991667	0.5	-0.008250
5.000000	0.5	-0.008500
5.008333	0.5	-0.008625
5.016667	0.5	-0.008875
5.025000	0.5	-0.009125
5.033333	0.5	-0.009000
5.041667	0.5	-0.009500
5.050000	0.5	-0.009500
5.058333	0.5	-0.009625
5.066667	0.5	-0.009375
5.075000	0.5	-0.009500
5.083333	0.5	-0.009875
5.091667	0.5	-0.010125
5.100000	0.5	-0.009750
5.108333	0.5	-0.009500
5.116667	0.5	-0.009625
5.125000	0.5	-0.009375
5.133333	0.5	-0.009125
5.141667	0.5	-0.008625
5.150000	0.5	-0.007875
5.158333	0.5	-0.008000
5.166667	0.5	-0.007750
5.175000	0.5	-0.007375
5.183333	0.5	-0.007125
5.191667	0.5	-0.006750
5.200000	0.5	-0.006500
5.208333	0.5	-0.006500
5.216667	0.5	-0.006625
5.225000	0.5	-0.006250
5.233333	0.5	-0.005750
5.241667	0.5	-0.005750
5.250000	0.5	-0.005750
5.258333	0.5	-0.005125
5.266667	0.5	-0.004750
5.275000	0.5	-0.004375
5.283333	0.5	-0.004000
5.291667	0.5	-0.004125
5.300000	0.5	-0.004500
5.308333	0.5	-0.004625
5.316667	0.5	-0.004750
5.325000	0.5	-0.005000
5.333333	0.5	-0.004625
5.341667	0.5	-0.004500
5.350000	0.5	-0.004125
5.358333	0.5	-0.004125
5.366667	0.5	-0.004000
5.375000	0.5	-0.004500
5.383333	0.5	-0.004375
5.391667	0.5	-0.004875
5.400000	0.5	-0.004625
5.408333	0.5	-0.004375
5.416667	0.5	-0.004250
5.425000	0.5	-0.004250
5.433333	0.5	-0.004375
5.441667	0.5	-0.004750
5.450000	0.5	-0.005500
5.458333	0.5	-0.006000
5.466667	0.5	-0.006125
5.475000	0.5	-0.005875
5.483333	0.5	-0.005625
5.491667	0.5	-0.006000
5.500000	0.5	-0.005875
5.508333	0.5	-0.006125
5.516667	0.5	-0.005750
5.525000	0.5	-0.006125
5.533333	0.5	-0.006375
5.541667	0.5	-0.006500
5.550000	0.5	-0.006625
5.558333	0.5	-0.007000
5.566667	0.5	-0.007250
5.575000	0.5	-0.007125
5.583333	0.5	-0.008000
5.591667	0.5	-0.008250
5.600000	0.5	-0.008625
5.608333	0.5	-0.009375
5.616667	0.5	-0.010250
5.625000	0.5	-0.010500
5.633333	0.5	-0.010625
5.641667	0.5	-0.011000
5.650000	0.5	-0.011375
5.658333	0.5	-0.011500
5.666667	0.5	-0.011750
5.675000	0.5	-0.011875
5.683333	0.5	-0.012250
5.691667	0.5	-0.012625
5.700000	0.5	-0.012875
5.708333	0.5	-0.012875
5.716667	0.5	-0.013000
5.725000	0.5	-0.013250
5.733333	0.5	-0.013375
5.741667	0.5	-0.013500
5.750000	0.5	-0.012875
5.758333	0.5	-0.012125
5.766667	0.5	-0.011500
5.775000	0.5	-0.011250
5.783333	0.5	-0.010875
5.791667	0.5	-0.010750
5.800000	0.5	-0.010625
5.808333	0.5	-0.010750
5.816667	0.5	-0.011125
5.825000	0.5	-0.011500
5.833333	0.5	-0.011625
5.841667	0.5	-0.011375
5.850000	0.5	-0.011500
5.858333	0.5	-0.011500
5.866667	0.5	-0.011375
5.875000	0.5	-0.011125
5.883333	0.5	-0.010750
5.891667	0.5	-0.010250
5.900000	0.5	-0.010250
5.908333	0.5	-0.010500
5.916667	0.5	-0.010750
5.925000	0.5	-0.011000
5.933333	0.5	-0.010500
5.941667	0.5	-0.010500
5.950000	0.5	-0.010375
5.958333	0.5	-0.010375
5.966667	0.5	-0.009500
5.975000	0.5	-0.009250
5.983333	0.5	-0.008750
5.991667	0.5	-0.008375
6.000000	0.5	-0.007500
6.008333	0.5	-0.007125
6.016667	0.5	-0.006375
6.025000	0.5	-0.005750
6.033333	0.5	-0.005000
6.041667	0.5	-0.004250
6.050000	0.5	-0.003250
6.058333	0.5	-0.002625
6.066667	0.5	-0.002125
6.075000	0.5	-0.001500
6.083333	0.5	-0.000625
6.091667	0.5	0.000125
6.100000	0.5	0.001375
6.108333	0.5	0.002500
6.116667	0.5	0.004000
6.125000	0.5	0.005250
6.133333	0.5	0.006750
6.141667	0.5	0.008375
6.150000	0.5	0.009375
6.158333	0.5	0.010500
6.166667	0.5	0.012250
6.175000	0.5	0.014000
6.183333	0.5	0.015750
6.191667	0.5	0.017000
6.200000	0.5	0.018125
6.208333	0.5	0.018750
6.216667	0.5	0.019250
6.225000	0.5	0.020125
6.233333	0.5	0.021250
6.241667	0.5	0.022000
6.250000	0.5	0.022250
6.258333	0.5	0.021875
6.266667	0.5	0.021375
6.275000	0.5	0.020875
6.283333	0.5	0.020750
6.291667	0.5	0.020250
6.300000	0.5	0.019250
6.308333	0.5	0.018750
6.316667	0.5	0.018125
6.325000	0.5	0.017125
6.333333	0.5	0.016375
6.341667	0.5	0.015875
6.350000	0.5	0.015000
6.358333	0.5	0.013875
6.366667	0.5	0.012625
6.375000	0.5	0.011500
6.383333	0.5	0.010625
6.391667	0.5	0.010000
6.400000	0.5	0.009500
6.408333	0.5	0.008500
6.416667	0.5	0.007875
6.425000	0.5	0.007625
6.433333	0.5	0.006750
6.441667	0.5	0.006000
6.450000	0.5	0.005000
6.458333	0.5	0.004250
6.466667	0.5	0.003875
6.475000	0.5	0.003750
6.483333	0.5	0.003000
6.491667	0.5	0.002750
6.500000	0.5	0.002250
6.508333	0.5	0.002000
6.516667	0.5	0.002000
6.525000	0.5	0.002000
6.533333	0.5	0.002375
6.541667	0.5	0.002625
6.550000	0.5	0.002500
6.558333	0.5	0.002875
6.566667	0.5	0.003125
6.575000	0.5	0.003625
6.583333	0.5	0.003500
6.591667	0.5	0.003875
6.600000	0.5	0.004250
6.608333	0.5	0.004500
6.616667	0.5	0.004875
6.625000	0.5	0.004875
6.633333	0.5	0.005375
6.641667	0.5	0.005875
6.650000	0.5	0.005875
6.658333	0.5	0.006125
6.666667	0.5	0.006250
6.675000	0.5	0.006875
6.683333	0.5	0.006625
6.691667	0.5	0.006125
6.700000	0.5	0.005125
6.708333	0.5	0.003500
6.716667	0.5	0.000375
6.725000	0.5	-0.004125
6.733333	0.5	-0.012250
6.741667	0.5	-0.025500
6.750000	0.5	-0.048125
6.758333	0.5	-0.085750
6.766667	0.5	-0.146500
6.775000	0.5	-0.241125
6.783333	0.5	-0.381875
6.791667	0.5	-0.578625
6.800000	0.5	-0.836000
6.808333	0.5	-1.152625
6.816667	0.5	-1.513750
6.825000	0.5	-1.893625
6.833333	0.5	-2.254625
6.841667	0.5	-2.550500
6.850000	0.5	-2.731125
6.858333	0.5	-2.743500
6.866667	0.5	-2.537375
6.875000	0.5	-2.066875
6.883333	0.5	-1.293750
6.891667	0.5	-0.189500
6.900000	0.5	1.262875
6.908333	0.5	3.066250
6.916667	0.5	5.204750
6.925000	0.5	7.640625
6.933333	0.5	10.307375
6.941667	0.5	13.105875
6.950000	0.5	15.903750
6.958333	0.5	18.542250
6.966667	0.5	20.850125
6.975000	0.5	22.670875
6.983333	0.5	23.886000
6.991667	0.5	24.432000
7.000000	0.5	24.312500
7.008333	0.5	23.591500
7.016667	0.5	22.376000
7.025000	0.5	20.797500
7.033333	0.5	18.989875
7.041667	0.5	17.074250
7.050000	0.5	15.150250
7.058333	0.5	13.294375
7.066667	0.5	11.558750
7.075000	0.5	9.973125
7.083333	0.5	8.552250
7.091667	0.5	7.298000
7.100000	0.5	6.203000
7.108333	0.5	5.256625
7.116667	0.5	4.445250
7.125000	0.5	3.753625
7.133333	0.5	3.167125
7.141667	0.5	2.671625
7.150000	0.5	2.254375
7.158333	0.5	1.903250
7.166667	0.5	1.608500
7.175000	0.5	1.361250
7.183333	0.5	1.153750
7.191667	0.5	0.980500
7.200000	0.5	0.835250
7.208333	0.5	0.713000
7.216667	0.5	0.609625
7.225000	0.5	0.523000
7.233333	0.5	0.450250
7.241667	0.5	0.388750
7.250000	0.5	0.336250
7.258333	0.5	0.292250
7.266667	0.5	0.254500
7.275000	0.5	0.222125
7.283333	0.5	0.194250
7.291667	0.5	0.170250
7.300000	0.5	0.149000
7.308333	0.5	0.130875
7.316667	0.5	0.115250
7.325000	0.5	0.101250
7.333333	0.5	0.089250
7.341667	0.5	0.078750
7.350000	0.5	0.069000
7.358333	0.5	0.060125
7.366667	0.5	0.052125
7.375000	0.5	0.045250
7.383333	0.5	0.039750
7.391667	0.5	0.034125
7.400000	0.5	0.029500
7.408333	0.5	0.025250
7.416667	0.5	0.021375
7.425000	0.5	0.018250
7.433333	0.5	0.015625
7.441667	0.5	0.013000
7.450000	0.5	0.010625
7.458333	0.5	0.009000
7.466667	0.5	0.007500
7.475000	0.5	0.006500
7.483333	0.5	0.006000
7.491667	0.5	0.005625
7.500000	0.5	0.005250
7.508333	0.5	0.005375
7.516667	0.5	0.005625
7.525000	0.5	0.006250
7.533333	0.5	0.006250
7.541667	0.5	0.007125
7.550000	0.5	0.007750
7.558333	0.5	0.008125
7.566667	0.5	0.008500
7.575000	0.5	0.008875
7.583333	0.5	0.009625
7.591667	0.5	0.010250
7.600000	0.5	0.010875
7.608333	0.5	0.011125
7.616667	0.5	0.012000
7.625000	0.5	0.012375
7.633333	0.5	0.012625
7.641667	0.5	0.013375
7.650000	0.5	0.013500
7.658333	0.5	0.013125
7.666667	0.5	0.013250
7.675000	0.5	0.012750
7.683333	0.5	0.012125
7.691667	0.5	0.011625
7.700000	0.5	0.011125
7.708333	0.5	0.010500
7.716667	0.5	0.010375
7.725000	0.5	0.010500
7.733333	0.5	0.010375
7.741667	0.5	0.009875
7.750000	0.5	0.009500
7.758333	0.5	0.009500
7.766667	0.5	0.009625
7.775000	0.5	0.009375
7.783333	0.5	0.009625
7.791667	0.5	0.009750
7.800000	0.5	0.010000
7.808333	0.5	0.010500
7.816667	0.5	0.010750
7.825000	0.5	0.010500
7.833333	0.5	0.010375
7.841667	0.5	0.010250
7.850000	0.5	0.010875
7.858333	0.5	0.011000
7.866667	0.5	0.011750
7.875000	0.5	0.012625
7.883333	0.5	0.013250
7.891667	0.5	0.014375
7.900000	0.5	0.016000
7.908333	0.5	0.018125
7.916667	0.5	0.020375
7.925000	0.5	0.022875
7.933333	0.5	0.026375
7.941667	0.5	0.030500
7.950000	0.5	0.035875
7.958333	0.5	0.042375
7.966667	0.5	0.050750
7.975000	0.5	0.061875
7.983333	0.5	0.075125
7.991667	0.5	0.091750
8.000000	0.5	0.113000
8.008333	0.5	0.139875
8.016667	0.5	0.173875
8.025000	0.5	0.215625
8.033333	0.5	0.268000
8.041667	0.5	0.332500
8.050000	0.5	0.409000
8.058333	0.5	0.500000
8.066667	0.5	0.606000
8.075000	0.5	0.729375
8.083333	0.5	0.869875
8.091667	0.5	1.028625
8.100000	0.5	1.205500
8.108333	0.5	1.400125
8.116667	0.5	1.613250
8.125000	0.5	1.844375
8.133333	0.5	2.092625
8.141667	0.5	2.358375
8.150000	0.5	2.639875
8.158333	0.5	2.937000
8.166667	0.5	3.248875
8.175000	0.5	3.575750
8.183333	0.5	3.916000
8.191667	0.5	4.268875
8.200000	0.5	4.634500
8.208333	0.5	5.011500
8.216667	0.5	5.399875
8.225000	0.5	5.798875
8.233333	0.5	6.207125
8.241667	0.5	6.625250
8.250000	0.5	7.052375
8.258333	0.5	7.488125
8.266667	0.5	7.932250
8.275000	0.5	8.383750
8.283333	0.5	8.842750
8.291667	0.5	9.308750
8.300000	0.5	9.781500
8.308333	0.5	10.260625
8.316667	0.5	10.745500
8.325000	0.5	11.235875
8.333333	0.5	11.731250
8.341667	0.5	12.229500
8.350000	0.5	12.726875
8.358333	0.5	13.214875
8.366667	0.5	13.676875
8.375000	0.5	14.082750
8.383333	0.5	14.389125
8.391667	0.5	14.542625
8.400000	0.5	14.490000
8.408333	0.5	14.191375
8.416667	0.5	13.634375
8.425000	0.5	12.837000
8.433333	0.5	11.846625
8.441667	0.5	10.728625
8.450000	0.5	9.552625
8.458333	0.5	8.381750
8.466667	0.5	7.266375
8.475000	0.5	6.238500
8.483333	0.5	5.316500
8.491667	0.5	4.505250
8.500000	0.5	3.802375
8.508333	0.5	3.200000
8.516667	0.5	2.689250
8.525000	0.5	2.258125
8.533333	0.5	1.896500
8.541667	0.5	1.594375
8.550000	0.5	1.343000
8.558333	0.5	1.134750
8.566667	0.5	0.961875
8.575000	0.5	0.819250
8.583333	0.5	0.701125
8.591667	0.5	0.603250
8.600000	0.5	0.522500
8.608333	0.5	0.455500
8.616667	0.5	0.399625
8.625000	0.5	0.352875
8.633333	0.5	0.314250
8.641667	0.5	0.282125
8.650000	0.5	0.254875
8.658333	0.5	0.231375
8.666667	0.5	0.211250
8.675000	0.5	0.194000
8.683333	0.5	0.179125
8.691667	0.5	0.166375
8.700000	0.5	0.155125
8.708333	0.5	0.144875
8.716667	0.5	0.135750
8.725000	0.5	0.127750
8.733333	0.5	0.120375
8.741667	0.5	0.113875
8.750000	0.5	0.107875
8.758333	0.5	0.102625
8.766667	0.5	0.097875
8.775000	0.5	0.093500
8.783333	0.5	0.089625
8.791667	0.5	0.086000
8.800000	0.5	0.083000
8.808333	0.5	0.080125
8.816667	0.5	0.077875
8.825000	0.5	0.075375
8.833333	0.5	0.073000
8.841667	0.5	0.071125
8.850000	0.5	0.069250
8.858333	0.5	0.067750
8.866667	0.5	0.066250
8.875000	0.5	0.065250
8.883333	0.5	0.064375
8.891667	0.5	0.063375
8.900000	0.5	0.062500
8.908333	0.5	0.061625
8.916667	0.5	0.061125
8.925000	0.5	0.060750
8.933333	0.5	0.061000
8.941667	0.5	0.061000
8.950000	0.5	0.060750
8.958333	0.5	0.061500
8.966667	0.5	0.063000
8.975000	0.5	0.064750
8.983333	0.5	0.067125
8.991667	0.5	0.069875
9.000000	0.5	0.073125
9.008333	0.5	0.077500
9.016667	0.5	0.082500
9.025000	0.5	0.088750
9.033333	0.5	0.096000
9.041667	0.5	0.103875
9.050000	0.5	0.112375
9.058333	0.5	0.121500
9.066667	0.5	0.131250
9.075000	0.5	0.141000
9.083333	0.5	0.151000
9.091667	0.5	0.161125
9.100000	0.5	0.170625
9.108333	0.5	0.179500
9.116667	0.5	0.188000
9.125000	0.5	0.195125
9.133333	0.5	0.201375
9.141667	0.5	0.206500
9.150000	0.5	0.210500
9.158333	0.5	0.212875
9.166667	0.5	0.213125
9.175000	0.5	0.212125
9.183333	0.5	0.210000
9.191667	0.5	0.206750
9.200000	0.5	0.202375
9.208333	0.5	0.196750
9.216667	0.5	0.190125
9.225000	0.5	0.183125
9.233333	0.5	0.176125
9.241667	0.5	0.168500
9.250000	0.5	0.160500
9.258333	0.5	0.152500
9.266667	0.5	0.144625
9.275000	0.5	0.136250
9.283333	0.5	0.128500
9.291667	0.5	0.121250
9.300000	0.5	0.114000
9.308333	0.5	0.107250
9.316667	0.5	0.101250
9.325000	0.5	0.095375
9.333333	0.5	0.089500
9.341667	0.5	0.084625
9.350000	0.5	0.080125
9.358333	0.5	0.075625
9.366667	0.5	0.071625
9.375000	0.5	0.068125
9.383333	0.5	0.065250
9.391667	0.5	0.062250
9.400000	0.5	0.059875
9.408333	0.5	0.057500
9.416667	0.5	0.055125
9.425000	0.5	0.053375
9.433333	0.5	0.052000
9.441667	0.5	0.050625
9.450000	0.5	0.050000
9.458333	0.5	0.049375
9.466667	0.5	0.048875
9.475000	0.5	0.049000
9.483333	0.5	0.049375
9.491667	0.5	0.050000
9.500000	0.5	0.050625
9.508333	0.5	0.051500
9.516667	0.5	0.052625
9.525000	0.5	0.054625
9.533333	0.5	0.057500
9.541667	0.5	0.060625
9.550000	0.5	0.064250
9.558333	0.5	0.068625
9.566667	0.5	0.073750
9.575000	0.5	0.079000
9.583333	0.5	0.085875
9.591667	0.5	0.093250
9.600000	0.5	0.100750
9.608333	0.5	0.108750
9.616667	0.5	0.117875
9.625000	0.5	0.127125
9.633333	0.5	0.136625
9.641667	0.5	0.145500
9.650000	0.5	0.154500
9.658333	0.5	0.163500
9.666667	0.5	0.172500
9.675000	0.5	0.180750
9.683333	0.5	0.188750
9.691667	0.5	0.196000
9.700000	0.5	0.202125
9.708333	0.5	0.207375
9.716667	0.5	0.212000
9.725000	0.5	0.215250
9.733333	0.5	0.217500
9.741667	0.5	0.219250
9.750000	0.5	0.220125
9.758333	0.5	0.220000
9.766667	0.5	0.219375
9.775000	0.5	0.218125
9.783333	0.5	0.216875
9.791667	0.5	0.214875
9.800000	0.5	0.213250
9.808333	0.5	0.211625
9.816667	0.5	0.209625
9.825000	0.5	0.207375
9.833333	0.5	0.205375
9.841667	0.5	0.203125
9.850000	0.5	0.200875
9.858333	0.5	0.198625
9.866667	0.5	0.196875
9.875000	0.5	0.194750
9.883333	0.5	0.192500
9.891667	0.5	0.190625
9.900000	0.5	0.188500
9.908333	0.5	0.186500
9.916667	0.5	0.184250
9.925000	0.5	0.181875
9.933333	0.5	0.178750
9.941667	0.5	0.175625
9.950000	0.5	0.172625
9.958333	0.5	0.168875
9.966667	0.5	0.164625
9.975000	0.5	0.160375
9.983333	0.5	0.155750
9.991667	0.5	0.151125
10.000000	0.5	0.146125
10.008333	0.5	0.141125
10.016667	0.5	0.135875
10.025000	0.5	0.130875
10.033333	0.5	0.125625
10.041667	0.5	0.120500
10.050000	0.5	0.114875
10.058333	0.5	0.110000
10.066667	0.5	0.105625
10.075000	0.5	0.101125
10.083333	0.5	0.096750
10.091667	0.5	0.092750
10.100000	0.5	0.088500
10.108333	0.5	0.084375
10.116667	0.5	0.080875
10.125000	0.5	0.077875
10.133333	0.5	0.074875
10.141667	0.5	0.072125
10.150000	0.5	0.069875
10.158333	0.5	0.067750
10.166667	0.5	0.065750
10.175000	0.5	0.064250
10.183333	0.5	0.062875
10.191667	0.5	0.061500
10.200000	0.5	0.060500
10.208333	0.5	0.058750
10.216667	0.5	0.057625
10.225000	0.5	0.056750
10.233333	0.5	0.056250
10.241667	0.5	0.055625
10.250000	0.5	0.054250
10.258333	0.5	0.052875
10.266667	0.5	0.052000
10.275000	0.5	0.051500
10.283333	0.5	0.050250
10.291667	0.5	0.048625
10.300000	0.5	0.047750
10.308333	0.5	0.047500
10.316667	0.5	0.046500
10.325000	0.5	0.045625
10.333333	0.5	0.044625
10.341667	0.5	0.044125
10.350000	0.5	0.044000
10.358333	0.5	0.044125
10.366667	0.5	0.044750
10.375000	0.5	0.045750
10.383333	0.5	0.047000
10.391667	0.5	0.048250
10.400000	0.5	0.050625
10.408333	0.5	0.053250
10.416667	0.5	0.056500
10.425000	0.5	0.060500
10.433333	0.5	0.065000
10.441667	0.5	0.070375
10.450000	0.5	0.076000
10.458333	0.5	0.083250
10.466667	0.5	0.090750
10.475000	0.5	0.099375
10.483333	0.5	0.108625
10.491667	0.5	0.118750
10.500000	0.5	0.130000
10.508333	0.5	0.141875
10.516667	0.5	0.154250
10.525000	0.5	0.168000
10.533333	0.5	0.182500
10.541667	0.5	0.197250
10.550000	0.5	0.211875
10.558333	0.5	0.227875
10.566667	0.5	0.244000
10.575000	0.5	0.260375
10.583333	0.5	0.277500
10.591667	0.5	0.295000
10.600000	0.5	0.312875
10.608333	0.5	0.330500
10.616667	0.5	0.347875
10.625000	0.5	0.364875
10.633333	0.5	0.381875
10.641667	0.5	0.398250
10.650000	0.5	0.413125
10.658333	0.5	0.426750
10.666667	0.5	0.439125
10.675000	0.5	0.449375
10.683333	0.5	0.457875
10.691667	0.5	0.464250
10.700000	0.5	0.468375
10.708333	0.5	0.469750
10.716667	0.5	0.468250
10.725000	0.5	0.464500
10.733333	0.5	0.458250
10.741667	0.5	0.449250
10.750000	0.5	0.438000
10.758333	0.5	0.424625
10.766667	0.5	0.409375
10.775000	0.5	0.391875
10.783333	0.5	0.372875
10.791667	0.5	0.353125
10.800000	0.5	0.332250
10.808333	0.5	0.311125
10.816667	0.5	0.289875
10.825000	0.5	0.269125
10.833333	0.5	0.248250
10.841667	0.5	0.228000
10.850000	0.5	0.209250
10.858333	0.5	0.191250
10.866667	0.5	0.174375
10.875000	0.5	0.158125
10.883333	0.5	0.143750
10.891667	0.5	0.130625
10.900000	0.5	0.118375
10.908333	0.5	0.107625
10.916667	0.5	0.098375
10.925000	0.5	0.090500
10.933333	0.5	0.083000
10.941667	0.5	0.076625
10.950000	0.5	0.071875
10.958333	0.5	0.067625
10.966667	0.5	0.064375
10.975000	0.5	0.061250
10.983333	0.5	0.059000
10.991667	0.5	0.057000
11.000000	0.5	0.055125
11.008333	0.5	0.054125
11.016667	0.5	0.052875
11.025000	0.5	0.052125
11.033333	0.5	0.052125
11.041667	0.5	0.051750
11.050000	0.5	0.051125
11.058333	0.5	0.050500
11.066667	0.5	0.050125
11.075000	0.5	0.049750
11.083333	0.5	0.049250
11.091667	0.5	0.048625
11.100000	0.5	0.047750
11.108333	0.5	0.046750
11.116667	0.5	0.045625
11.125000	0.5	0.045125
11.133333	0.5	0.044750
11.141667	0.5	0.043500
11.150000	0.5	0.041875
11.158333	0.5	0.041000
11.166667	0.5	0.039750
11.175000	0.5	0.038000
11.183333	0.5	0.036625
11.191667	0.5	0.034750
11.200000	0.5	0.033375
11.208333	0.5	0.032375
11.216667	0.5	0.031000
11.225000	0.5	0.029875
11.233333	0.5	0.028250
11.241667	0.5	0.026875
11.250000	0.5	0.025500
11.258333	0.5	0.023625
11.266667	0.5	0.021750
11.275000	0.5	0.019375
11.283333	0.5	0.017875
11.291667	0.5	0.016375
11.300000	0.5	0.015125
11.308333	0.5	0.013875
11.316667	0.5	0.013000
11.325000	0.5	0.011375
11.333333	0.5	0.010500
11.341667	0.5	0.010125
11.350000	0.5	0.009250
11.358333	0.5	0.008125
11.366667	0.5	0.007375
11.375000	0.5	0.006750
11.383333	0.5	0.006750
11.391667	0.5	0.006875
11.400000	0.5	0.006750
11.408333	0.5	0.006375
11.416667	0.5	0.006125
11.425000	0.5	0.005750
11.433333	0.5	0.005375
11.441667	0.5	0.005000
11.450000	0.5	0.004625
11.458333	0.5	0.004125
11.466667	0.5	0.003625
11.475000	0.5	0.003250
11.483333	0.5	0.003625
11.491667	0.5	0.003250
11.500000	0.5	0.003250
11.508333	0.5	0.003250
11.516667	0.5	0.003500
11.525000	0.5	0.003250
11.533333	0.5	0.002875
11.541667	0.5	0.002750
11.550000	0.5	0.002125
11.558333	0.5	0.002375
11.566667	0.5	0.002000
11.575000	0.5	0.001750
11.583333	0.5	0.001375
11.591667	0.5	0.001250
11.600000	0.5	0.001500
11.608333	0.5	0.001625
11.616667	0.5	0.001500
11.625000	0.5	0.001250
11.633333	0.5	0.001500
11.641667	0.5	0.001125
11.650000	0.5	0.001125
11.658333	0.5	0.001500
11.666667	0.5	0.001625
11.675000	0.5	0.001375
11.683333	0.5	0.001000
11.691667	0.5	0.000625
11.700000	0.5	0.000000
11.708333	0.5	-0.000125
11.716667	0.5	-0.000375
11.725000	0.5	-0.000625
11.733333	0.5	-0.000625
11.741667	0.5	-0.000500
11.750000	0.5	-0.000500
11.758333	0.5	-0.000750
11.766667	0.5	-0.000750
11.775000	0.5	-0.000625
11.783333	0.5	-0.000250
11.791667	0.5	0.000000
11.800000	0.5	0.000750
11.808333	0.5	0.001375
11.816667	0.5	0.002125
11.825000	0.5	0.002500
11.833333	0.5	0.003250
11.841667	0.5	0.003625
11.850000	0.5	0.004250
11.858333	0.5	0.005000
11.866667	0.5	0.005750
11.875000	0.5	0.006625
11.883333	0.5	0.007000
11.891667	0.5	0.007625
11.900000	0.5	0.008250
11.908333	0.5	0.008875
11.916667	0.5	0.009625
11.925000	0.5	0.010500
11.933333	0.5	0.011375
11.941667	0.5	0.012375
11.950000	0.5	0.013250
11.958333	0.5	0.013875
11.966667	0.5	0.014375
11.975000	0.5	0.015125
11.983333	0.5	0.015375
11.991667	0.5	0.016000
12.000000	0.5	0.016750
12.008333	0.5	0.017500
12.016667	0.5	0.017875
12.025000	0.5	0.018375
12.033333	0.5	0.019000
12.041667	0.5	0.019125
12.050000	0.5	0.019250
12.058333	0.5	0.019375
12.066667	0.5	0.019375
12.075000	0.5	0.019625
12.083333	0.5	0.018750
12.091667	0.5	0.018750
12.100000	0.5	0.018625
12.108333	0.5	0.018375
12.116667	0.5	0.017875
12.125000	0.5	0.017625
12.133333	0.5	0.017250
12.141667	0.5	0.016875
12.150000	0.5	0.016250
12.158333	0.5	0.015500
12.166667	0.5	0.015000
12.175000	0.5	0.014500
12.183333	0.5	0.014250
12.191667	0.5	0.014125
12.200000	0.5	0.014250
12.208333	0.5	0.014250
12.216667	0.5	0.014000
12.225000	0.5	0.014125
12.233333	0.5	0.014125
12.241667	0.5	0.014125
12.250000	0.5	0.014500
12.258333	0.5	0.015000
12.266667	0.5	0.015500
12.275000	0.5	0.016375
12.283333	0.5	0.017375
12.291667	0.5	0.018500
12.300000	0.5	0.019750
12.308333	0.5	0.020625
12.316667	0.5	0.021500
12.325000	0.5	0.022625
12.333333	0.5	0.023750
12.341667	0.5	0.024875
12.350000	0.5	0.026000
12.358333	0.5	0.027250
12.366667	0.5	0.028125
12.375000	0.5	0.028375
12.383333	0.5	0.029250
12.391667	0.5	0.029625
12.400000	0.5	0.029500
12.408333	0.5	0.029500
12.416667	0.5	0.029500
12.425000	0.5	0.029250
12.433333	0.5	0.028875
12.441667	0.5	0.027750
12.450000	0.5	0.027250
12.458333	0.5	0.026500
12.466667	0.5	0.025375
12.475000	0.5	0.023500
12.483333	0.5	0.022250
12.491667	0.5	0.020875
12.500000	0.5	0.019500
12.508333	0.5	0.017625
12.516667	0.5	0.016375
12.525000	0.5	0.014875
12.533333	0.5	0.014125
12.541667	0.5	0.012750
12.550000	0.5	0.011625
12.558333	0.5	0.010750
12.566667	0.5	0.010125
12.575000	0.5	0.009375
12.583333	0.5	0.008875
12.591667	0.5	0.008500
12.600000	0.5	0.008375
12.608333	0.5	0.008000
12.616667	0.5	0.007625
12.625000	0.5	0.007250
12.633333	0.5	0.007000
12.641667	0.5	0.006750
12.650000	0.5	0.006375
12.658333	0.5	0.006625
12.666667	0.5	0.006375
12.675000	0.5	0.005875
12.683333	0.5	0.005500
12.691667	0.5	0.005250
12.700000	0.5	0.004500
12.708333	0.5	0.004125
12.716667	0.5	0.003750
12.725000	0.5	0.003250
12.733333	0.5	0.003000
12.741667	0.5	0.002875
12.750000	0.5	0.002500
12.758333	0.5	0.002375
12.766667	0.5	0.001875
12.775000	0.5	0.001625
12.783333	0.5	0.001125
12.791667	0.5	0.000875
12.800000	0.5	0.000625
12.808333	0.5	0.000625
12.816667	0.5	0.000625
12.825000	0.5	0.000250
12.833333	0.5	-0.000125
12.841667	0.5	-0.000125
12.850000	0.5	0.000375
12.858333	0.5	0.000375
12.866667	0.5	0.000000
12.875000	0.5	0.000000
12.883333	0.5	0.000125
12.891667	0.5	0.000000
12.900000	0.5	0.000000
12.908333	0.5	-0.000375
12.916667	0.5	-0.000625
12.925000	0.5	-0.000500
12.933333	0.5	-0.000500
12.941667	0.5	-0.000750
12.950000	0.5	-0.000875
12.958333	0.5	-0.001000
12.966667	0.5	-0.000875
12.975000	0.5	-0.001000
12.983333	0.5	-0.000750
12.991667	0.5	-0.000500
13.000000	0.5	-0.000375
13.008333	0.5	-0.000375
13.016667	0.5	-0.000250
13.025000	0.5	0.000125
13.033333	0.5	0.000375
13.041667	0.5	0.000125
13.050000	0.5	0.000625
13.058333	0.5	0.001250
13.066667	0.5	0.001375
13.075000	0.5	0.001250
13.083333	0.5	0.001125
13.091667	0.5	0.001250
13.100000	0.5	0.001375
13.108333	0.5	0.001500
13.116667	0.5	0.002125
13.125000	0.5	0.003000
13.133333	0.5	0.003125
13.141667	0.5	0.003000
13.150000	0.5	0.003125
13.158333	0.5	0.003125
13.166667	0.5	0.003375
13.175000	0.5	0.003250
13.183333	0.5	0.003375
13.191667	0.5	0.003375
13.200000	0.5	0.002875
13.208333	0.5	0.002250
13.216667	0.5	0.002250
13.225000	0.5	0.002500
13.233333	0.5	0.002500
13.241667	0.5	0.002500
13.250000	0.5	0.002375
13.258333	0.5	0.002375
13.266667	0.5	0.002500
13.275000	0.5	0.002375
13.283333	0.5	0.002000
13.291667	0.5	0.001750
13.300000	0.5	0.001750
13.308333	0.5	0.001875
13.316667	0.5	0.001500
13.325000	0.5	0.001500
13.333333	0.5	0.001625
13.341667	0.5	0.001875
13.350000	0.5	0.001875
13.358333	0.5	0.001750
13.366667	0.5	0.001500
13.375000	0.5	0.001250
13.383333	0.5	0.001500
13.391667	0.5	0.001375
13.400000	0.5	0.001750
13.408333	0.5	0.001750
13.416667	0.5	0.001750
13.425000	0.5	0.001500
13.433333	0.5	0.001125
13.441667	0.5	0.001250
13.450000	0.5	0.001250
13.458333	0.5	0.001125
13.466667	0.5	0.001000
13.475000	0.5	0.001250
13.483333	0.5	0.001125
13.491667	0.5	0.001125
13.500000	0.5	0.001125
13.508333	0.5	0.001375
13.516667	0.5	0.001125
13.525000	0.5	0.001375
13.533333	0.5	0.001000
13.541667	0.5	0.001000
13.550000	0.5	0.000875
13.558333	0.5	0.000750
13.566667	0.5	0.000750
13.575000	0.5	0.000750
13.583333	0.5	0.000875
13.591667	0.5	0.001250
13.600000	0.5	0.001500
13.608333	0.5	0.001875
13.616667	0.5	0.002000
13.625000	0.5	0.002250
13.633333	0.5	0.002750
13.641667	0.5	0.003250
13.650000	0.5	0.003500
13.658333	0.5	0.003750
13.666667	0.5	0.003625
13.675000	0.5	0.004000
13.683333	0.5	0.004625
13.691667	0.5	0.005125
13.700000	0.5	0.005625
13.708333	0.5	0.006125
13.716667	0.5	0.006500
13.725000	0.5	0.007000
13.733333	0.5	0.008000
13.741667	0.5	0.008625
13.750000	0.5	0.009500
13.758333	0.5	0.009750
13.766667	0.5	0.010000
13.775000	0.5	0.010500
13.783333	0.5	0.011125
13.791667	0.5	0.012125
13.800000	0.5	0.012125
13.808333	0.5	0.012875
13.816667	0.5	0.013375
13.825000	0.5	0.013500
13.833333	0.5	0.013750
13.841667	0.5	0.014250
13.850000	0.5	0.014625
13.858333	0.5	0.015250
13.866667	0.5	0.015500
13.875000	0.5	0.015500
13.883333	0.5	0.016000
13.891667	0.5	0.016250
13.900000	0.5	0.016125
13.908333	0.5	0.015625
13.916667	0.5	0.015250
13.925000	0.5	0.015125
13.933333	0.5	0.015375
13.941667	0.5	0.015125
13.950000	0.5	0.015000
13.958333	0.5	0.015000
13.966667	0.5	0.014875
13.975000	0.5	0.014750
13.983333	0.5	0.014000
13.991667	0.5	0.013750
14.000000	0.5	0.013625
14.008333	0.5	0.013250
14.016667	0.5	0.012625
14.025000	0.5	0.012125
14.033333	0.5	0.012000
14.041667	0.5	0.011500
14.050000	0.5	0.011000
14.058333	0.5	0.010500
14.066667	0.5	0.010250
14.075000	0.5	0.009625
14.083333	0.5	0.009250
14.091667	0.5	0.009125
14.100000	0.5	0.009000
14.108333	0.5	0.008500
14.116667	0.5	0.008000
14.125000	0.5	0.007500
14.133333	0.5	0.007375
14.141667	0.5	0.007125
14.150000	0.5	0.006625
14.158333	0.5	0.006500
14.166667	0.5	0.006500
14.175000	0.5	0.006250
14.183333	0.5	0.006500
14.191667	0.5	0.006000
14.200000	0.5	0.006000
14.208333	0.5	0.005750
14.216667	0.5	0.005750
14.225000	0.5	0.005875
14.233333	0.5	0.005875
14.241667	0.5	0.005875
14.250000	0.5	0.005875
14.258333	0.5	0.004875
14.266667	0.5	0.004000
14.275000	0.5	0.004000
14.283333	0.5	0.003875
14.291667	0.5	0.003750
14.300000	0.5	0.003500
14.308333	0.5	0.003500
14.316667	0.5	0.003500
14.325000	0.5	0.003250
14.333333	0.5	0.003125
14.341667	0.5	0.003375
14.350000	0.5	0.003625
14.358333	0.5	0.003375
14.366667	0.5	0.004375
14.375000	0.5	0.005000
14.383333	0.5	0.005375
14.391667	0.5	0.006000
14.400000	0.5	0.006375
14.408333	0.5	0.006750
14.416667	0.5	0.007375
14.425000	0.5	0.007750
14.433333	0.5	0.007500
14.441667	0.5	0.007125
14.450000	0.5	0.007375
14.458333	0.5	0.007750
14.466667	0.5	0.007625
14.475000	0.5	0.008125
14.483333	0.5	0.008375
14.491667	0.5	0.008875
14.500000	0.5	0.009125
14.508333	0.5	0.009750
14.516667	0.5	0.009875
14.525000	0.5	0.009875
14.533333	0.5	0.009625
14.541667	0.5	0.010125
14.550000	0.5	0.010750
14.558333	0.5	0.011125
14.566667	0.5	0.011250
14.575000	0.5	0.011250
14.583333	0.5	0.011375
14.591667	0.5	0.012250
14.600000	0.5	0.013125
14.608333	0.5	0.013125
14.616667	0.5	0.014000
14.625000	0.5	0.014625
14.633333	0.5	0.014875
14.641667	0.5	0.014875
14.650000	0.5	0.015000
14.658333	0.5	0.015000
14.666667	0.5	0.015000
14.675000	0.5	0.015000
14.683333	0.5	0.014625
14.691667	0.5	0.014375
14.700000	0.5	0.014250
14.708333	0.5	0.014375
14.716667	0.5	0.014625
14.725000	0.5	0.014875
14.733333	0.5	0.014875
14.741667	0.5	0.015125
14.750000	0.5	0.015250
14.758333	0.5	0.015375
14.766667	0.5	0.016250
14.775000	0.5	0.017375
14.783333	0.5	0.018750
14.791667	0.5	0.020250
14.800000	0.5	0.021250
14.808333	0.5	0.022375
14.816667	0.5	0.023375
14.825000	0.5	0.024250
14.833333	0.5	0.025250
14.841667	0.5	0.026000
14.850000	0.5	0.027125
14.858333	0.5	0.028125
14.866667	0.5	0.029000
14.875000	0.5	0.030375
14.883333	0.5	0.031500
14.891667	0.5	0.032250
14.900000	0.5	0.032625
14.908333	0.5	0.033500
14.916667	0.5	0.034875
14.925000	0.5	0.035625
14.933333	0.5	0.035375
14.941667	0.5	0.035500
14.950000	0.5	0.035375
14.958333	0.5	0.035500
14.966667	0.5	0.035875
14.975000	0.5	0.035500
14.983333	0.5	0.035000
14.991667	0.5	0.033875
15.000000	0.5	0.033125
15.008333	0.5	0.032000
15.016667	0.5	0.030500
15.025000	0.5	0.029250
15.033333	0.5	0.028125
15.041667	0.5	0.026750
15.050000	0.5	0.025500
15.058333	0.5	0.024375
15.066667	0.5	0.023250
15.075000	0.5	0.021375
15.083333	0.5	0.019625
15.091667	0.5	0.017875
15.100000	0.5	0.015875
15.108333	0.5	0.014500
15.116667	0.5	0.013250
15.125000	0.5	0.011500
15.133333	0.5	0.010500
15.141667	0.5	0.009125
15.150000	0.5	0.008000
15.158333	0.5	0.007250
15.166667	0.5	0.006625
15.175000	0.5	0.005875
15.183333	0.5	0.005250
15.191667	0.5	0.005500
15.200000	0.5	0.005750
15.208333	0.5	0.005625
15.216667	0.5	0.005625
15.225000	0.5	0.005750
15.233333	0.5	0.005625
15.241667	0.5	0.005750
15.250000	0.5	0.005750
15.258333	0.5	0.005750
15.266667	0.5	0.005625
15.275000	0.5	0.005750
15.283333	0.5	0.005625
15.291667	0.5	0.005500
15.300000	0.5	0.005625
15.308333	0.5	0.006125
15.316667	0.5	0.006000
15.325000	0.5	0.006125
15.333333	0.5	0.006250
15.341667	0.5	0.006625
15.350000	0.5	0.007250
15.358333	0.5	0.007125
15.366667	0.5	0.007500
15.375000	0.5	0.008250
15.383333	0.5	0.008250
15.391667	0.5	0.008125
15.400000	0.5	0.008000
15.408333	0.5	0.008125
15.416667	0.5	0.008500
15.425000	0.5	0.008625
15.433333	0.5	0.008625
15.441667	0.5	0.008875
15.450000	0.5	0.008875
15.458333	0.5	0.008750
15.466667	0.5	0.009125
15.475000	0.5	0.009625
15.483333	0.5	0.009750
15.491667	0.5	0.009750
15.500000	0.5	0.009500
15.508333	0.5	0.009125
15.516667	0.5	0.008500
15.525000	0.5	0.008000
15.533333	0.5	0.007500
15.541667	0.5	0.007625
15.550000	0.5	0.007625
15.558333	0.5	0.007375
15.566667	0.5	0.007625
15.575000	0.5	0.007500
15.583333	0.5	0.006750
15.591667	0.5	0.006125
15.600000	0.5	0.006000
15.608333	0.5	0.006125
15.616667	0.5	0.006125
15.625000	0.5	0.006375
15.633333	0.5	0.006000
15.641667	0.5	0.005500
15.650000	0.5	0.005625
15.658333	0.5	0.005250
15.666667	0.5	0.004625
15.675000	0.5	0.004375
15.683333	0.5	0.003750
15.691667	0.5	0.003500
15.700000	0.5	0.003250
15.708333	0.5	0.002875
15.716667	0.5	0.003125
15.725000	0.5	0.002625
15.733333	0.5	0.002250
15.741667	0.5	0.002125
15.750000	0.5	0.002000
15.758333	0.5	0.002000
15.766667	0.5	0.001125
15.775000	0.5	0.000625
15.783333	0.5	0.000500
15.791667	0.5	0.000750
15.800000	0.5	0.000500
15.808333	0.5	0.000750
15.816667	0.5	0.000875
15.825000	0.5	0.001000
15.833333	0.5	0.001250
15.841667	0.5	0.001625
15.850000	0.5	0.002000
15.858333	0.5	0.002125
15.866667	0.5	0.002375
15.875000	0.5	0.002875
15.883333	0.5	0.003500
15.891667	0.5	0.004125
15.900000	0.5	0.004250
15.908333	0.5	0.004375
15.916667	0.5	0.004375
15.925000	0.5	0.004250
15.933333	0.5	0.004000
15.941667	0.5	0.003500
15.950000	0.5	0.003125
15.958333	0.5	0.003250
15.966667	0.5	0.003250
15.975000	0.5	0.003625
15.983333	0.5	0.004375
15.991667	0.5	0.005375
16.000000	0.5	0.005875
16.008333	0.5	0.006250
16.016667	0.5	0.006750
16.025000	0.5	0.006625
16.033333	0.5	0.007500
16.041667	0.5	0.008500
16.050000	0.5	0.008875
16.058333	0.5	0.009375
16.066667	0.5	0.009500
16.075000	0.5	0.010125
16.083333	0.5	0.010250
16.091667	0.5	0.010500
16.100000	0.5	0.010375
16.108333	0.5	0.010750
16.116667	0.5	0.011000
16.125000	0.5	0.010750
16.133333	0.5	0.010875
16.141667	0.5	0.011375
16.150000	0.5	0.011500
16.158333	0.5	0.011750
16.166667	0.5	0.012125
16.175000	0.5	0.012375
16.183333	0.5	0.012375
16.191667	0.5	0.012250
16.200000	0.5	0.012125
16.208333	0.5	0.012250
16.216667	0.5	0.012500
16.225000	0.5	0.013125
16.233333	0.5	0.013125
16.241667	0.5	0.013375
16.250000	0.5	0.013750
16.258333	0.5	0.013500
16.266667	0.5	0.013625
16.275000	0.5	0.013625
16.283333	0.5	0.013875
16.291667	0.5	0.013875
16.300000	0.5	0.013625
16.308333	0.5	0.013250
16.316667	0.5	0.013125
16.325000	0.5	0.013500
16.333333	0.5	0.013625
16.341667	0.5	0.013625
16.350000	0.5	0.013750
16.358333	0.5	0.013875
16.366667	0.5	0.013250
16.375000	0.5	0.013250
16.383333	0.5	0.013625
16.391667	0.5	0.013500
16.400000	0.5	0.013125
16.408333	0.5	0.012750
16.416667	0.5	0.012625
16.425000	0.5	0.012750
16.433333	0.5	0.012250
16.441667	0.5	0.011875
16.450000	0.5	0.011125
16.458333	0.5	0.010750
16.466667	0.5	0.010375
16.475000	0.5	0.010000
16.483333	0.5	0.009875
16.491667	0.5	0.009125
16.500000	0.5	0.008750
16.508333	0.5	0.008625
16.516667	0.5	0.008125
16.525000	0.5	0.007625
16.533333	0.5	0.007125
16.541667	0.5	0.006750
16.550000	0.5	0.006250
16.558333	0.5	0.005375
16.566667	0.5	0.005000
16.575000	0.5	0.004750
16.583333	0.5	0.003750
16.591667	0.5	0.003125
16.600000	0.5	0.002875
16.608333	0.5	0.002500
16.616667	0.5	0.002000
16.625000	0.5	0.001875
16.633333	0.5	0.001375
16.641667	0.5	0.001000
16.650000	0.5	0.000625
16.658333	0.5	0.000625
16.666667	0.5	0.000750
16.675000	0.5	0.000750
16.683333	0.5	0.001125
16.691667	0.5	0.001625
16.700000	0.5	0.001750
16.708333	0.5	0.002000
16.716667	0.5	0.002375
16.725000	0.5	0.002875
16.733333	0.5	0.003500
16.741667	0.5	0.004125
16.750000	0.5	0.005125
16.758333	0.5	0.005625
16.766667	0.5	0.006375
16.775000	0.5	0.006750
16.783333	0.5	0.007250
16.791667	0.5	0.007875
16.800000	0.5	0.008750
16.808333	0.5	0.009375
16.816667	0.5	0.010000
16.825000	0.5	0.010625
16.833333	0.5	0.011625
16.841667	0.5	0.012625
16.850000	0.5	0.012875
16.858333	0.5	0.013625
16.866667	0.5	0.014500
16.875000	0.5	0.015125
16.883333	0.5	0.015625
16.891667	0.5	0.016125
16.900000	0.5	0.016500
16.908333	0.5	0.017125
16.916667	0.5	0.017625
16.925000	0.5	0.017750
16.933333	0.5	0.018000
16.941667	0.5	0.018750
16.950000	0.5	0.018375
16.958333	0.5	0.018125
16.966667	0.5	0.018250
16.975000	0.5	0.018250
16.983333	0.5	0.018500
16.991667	0.5	0.018125
17.000000	0.5	0.018125
17.008333	0.5	0.017750
17.016667	0.5	0.017250
17.025000	0.5	0.016750
17.033333	0.5	0.016500
17.041667	0.5	0.015875
17.050000	0.5	0.014750
17.058333	0.5	0.014125
17.066667	0.5	0.013250
17.075000	0.5	0.012500
17.083333	0.5	0.011250
17.091667	0.5	0.009875
17.100000	0.5	0.009000
17.108333	0.5	0.007625
17.116667	0.5	0.005750
17.125000	0.5	0.004000
17.133333	0.5	0.002625
17.141667	0.5	0.000625
17.150000	0.5	-0.001500
17.158333	0.5	-0.003625
17.166667	0.5	-0.005750
17.175000	0.5	-0.008250
17.183333	0.5	-0.011125
17.191667	0.5	-0.013875
17.200000	0.5	-0.016875
17.208333	0.5	-0.020250
17.216667	0.5	-0.023750
17.225000	0.5	-0.027625
17.233333	0.5	-0.031125
17.241667	0.5	-0.034750
17.250000	0.5	-0.038500
17.258333	0.5	-0.042375
17.266667	0.5	-0.046375
17.275000	0.5	-0.050875
17.283333	0.5	-0.055125
17.291667	0.5	-0.059375
17.300000	0.5	-0.063375
17.308333	0.5	-0.066875
17.316667	0.5	-0.070625
17.325000	0.5	-0.074500
17.333333	0.5	-0.078000
17.341667	0.5	-0.081000
17.350000	0.5	-0.083500
17.358333	0.5	-0.085375
17.366667	0.5	-0.086750
17.375000	0.5	-0.088125
17.383333	0.5	-0.089125
17.391667	0.5	-0.089750
17.400000	0.5	-0.089750
17.408333	0.5	-0.089375
17.416667	0.5	-0.088500
17.425000	0.5	-0.087625
17.433333	0.5	-0.085750
17.441667	0.5	-0.083625
17.450000	0.5	-0.081000
17.458333	0.5	-0.078375
17.466667	0.5	-0.075625
17.475000	0.5	-0.072375
17.483333	0.5	-0.068875
17.491667	0.5	-0.065375
17.500000	0.5	-0.061750
17.508333	0.5	-0.057500
17.516667	0.5	-0.053375
17.525000	0.5	-0.049500
17.533333	0.5	-0.045500
17.541667	0.5	-0.041625
17.550000	0.5	-0.037875
17.558333	0.5	-0.034125
17.566667	0.5	-0.030625
17.575000	0.5	-0.027250
17.583333	0.5	-0.024125
17.591667	0.5	-0.020500
17.600000	0.5	-0.017375
17.608333	0.5	-0.014625
17.616667	0.5	-0.011875
17.625000	0.5	-0.009375
17.633333	0.5	-0.007375
17.641667	0.5	-0.005500
17.650000	0.5	-0.003500
17.658333	0.5	-0.001875
17.666667	0.5	-0.000250
17.675000	0.5	0.001250
17.683333	0.5	0.002625
17.691667	0.5	0.004000
17.700000	0.5	0.005125
17.708333	0.5	0.006250
17.716667	0.5	0.007000
17.725000	0.5	0.007250
17.733333	0.5	0.007125
17.741667	0.5	0.007500
17.750000	0.5	0.007250
17.758333	0.5	0.007375
17.766667	0.5	0.007750
17.775000	0.5	0.008000
17.783333	0.5	0.008500
17.791667	0.5	0.008125
17.800000	0.5	0.008000
17.808333	0.5	0.007625
17.816667	0.5	0.007250
17.825000	0.5	0.007125
17.833333	0.5	0.006875
17.841667	0.5	0.006375
17.850000	0.5	0.006000
17.858333	0.5	0.005375
17.866667	0.5	0.004375
17.875000	0.5	0.003000
17.883333	0.5	0.002125
17.891667	0.5	0.001250
17.900000	0.5	0.000250
17.908333	0.5	-0.000125
17.916667	0.5	-0.000500
17.925000	0.5	-0.000625
17.933333	0.5	-0.001125
17.941667	0.5	-0.001250
17.950000	0.5	-0.000875
17.958333	0.5	-0.001500
17.966667	0.5	-0.002250
17.975000	0.5	-0.003125
17.983333	0.5	-0.003500
17.991667	0.5	-0.004000
18.000000	0.5	-0.004500
18.008333	0.5	-0.005375
18.016667	0.5	-0.006125
18.025000	0.5	-0.006875
18.033333	0.5	-0.007500
18.041667	0.5	-0.007625
18.050000	0.5	-0.007875
18.058333	0.5	-0.008375
18.066667	0.5	-0.008750
18.075000	0.5	-0.009500
18.083333	0.5	-0.009500
18.091667	0.5	-0.009375
18.100000	0.5	-0.009750
18.108333	0.5	-0.009750
18.116667	0.5	-0.010000
18.125000	0.5	-0.010125
18.133333	0.5	-0.010625
18.141667	0.5	-0.011250
18.150000	0.5	-0.011750
18.158333	0.5	-0.012250
18.166667	0.5	-0.013125
18.175000	0.5	-0.013625
18.183333	0.5	-0.014625
18.191667	0.5	-0.015250
18.200000	0.5	-0.016000
18.208333	0.5	-0.016750
18.216667	0.5	-0.017375
18.225000	0.5	-0.018500
18.233333	0.5	-0.019125
18.241667	0.5	-0.020250
18.250000	0.5	-0.021125
18.258333	0.5	-0.021750
18.266667	0.5	-0.022500
18.275000	0.5	-0.023750
18.283333	0.5	-0.025125
18.291667	0.5	-0.026125
18.300000	0.5	-0.027500
18.308333	0.5	-0.028625
18.316667	0.5	-0.029875
18.325000	0.5	-0.031000
18.333333	0.5	-0.032000
18.341667	0.5	-0.032875
18.350000	0.5	-0.033875
18.358333	0.5	-0.035000
18.366667	0.5	-0.036250
18.375000	0.5	-0.037250
18.383333	0.5	-0.038125
18.391667	0.5	-0.039250
18.400000	0.5	-0.040500
18.408333	0.5	-0.041250
18.416667	0.5	-0.042125
18.425000	0.5	-0.043125
18.433333	0.5	-0.043375
18.441667	0.5	-0.043500
18.450000	0.5	-0.043500
18.458333	0.5	-0.043375
18.466667	0.5	-0.043125
18.475000	0.5	-0.043125
18.483333	0.5	-0.042750
18.491667	0.5	-0.043000
18.500000	0.5	-0.042250
18.508333	0.5	-0.041750
18.516667	0.5	-0.040875
18.525000	0.5	-0.040125
18.533333	0.5	-0.039500
18.541667	0.5	-0.038125
18.550000	0.5	-0.037000
18.558333	0.5	-0.035875
18.566667	0.5	-0.034250
18.575000	0.5	-0.032875
18.583333	0.5	-0.031250
18.591667	0.5	-0.029750
18.600000	0.5	-0.028500
18.608333	0.5	-0.027250
18.616667	0.5	-0.025750
18.625000	0.5	-0.024000
18.633333	0.5	-0.023000
18.641667	0.5	-0.021375
18.650000	0.5	-0.020250
18.658333	0.5	-0.019375
18.666667	0.5	-0.018125
18.675000	0.5	-0.016750
18.683333	0.5	-0.015125
18.691667	0.5	-0.014000
18.700000	0.5	-0.013000
18.708333	0.5	-0.011750
18.716667	0.5	-0.011125
18.725000	0.5	-0.010250
18.733333	0.5	-0.009125
18.741667	0.5	-0.008375
18.750000	0.5	-0.007625
18.758333	0.5	-0.007500
18.766667	0.5	-0.007375
18.775000	0.5	-0.007375
18.783333	0.5	-0.007000
18.791667	0.5	-0.006875
18.800000	0.5	-0.006875
18.808333	0.5	-0.006750
18.816667	0.5	-0.006625
18.825000	0.5	-0.006625
18.833333	0.5	-0.006500
18.841667	0.5	-0.006375
18.850000	0.5	-0.006250
18.858333	0.5	-0.006125
18.866667	0.5	-0.005750
18.875000	0.5	-0.005750
18.883333	0.5	-0.006125
18.891667	0.5	-0.006500
18.900000	0.5	-0.006375
18.908333	0.5	-0.006375
18.916667	0.5	-0.006875
18.925000	0.5	-0.007125
18.933333	0.5	-0.007125
18.941667	0.5	-0.007500
18.950000	0.5	-0.008000
18.958333	0.5	-0.008250
18.966667	0.5	-0.008125
18.975000	0.5	-0.008625
18.983333	0.5	-0.009250
18.991667	0.5	-0.009500
19.000000	0.5	-0.009750
19.008333	0.5	-0.009750
19.016667	0.5	-0.010250
19.025000	0.5	-0.010375
19.033333	0.5	-0.010625
19.041667	0.5	-0.011000
19.050000	0.5	-0.011000
19.058333	0.5	-0.011375
19.066667	0.5	-0.012000
19.075000	0.5	-0.012625
19.083333	0.5	-0.012750
19.091667	0.5	-0.013375
19.100000	0.5	-0.013500
19.108333	0.5	-0.013750
19.116667	0.5	-0.013875
19.125000	0.5	-0.014875
19.133333	0.5	-0.015500
19.141667	0.5	-0.016125
19.150000	0.5	-0.016500
19.158333	0.5	-0.017000
19.166667	0.5	-0.017125
19.175000	0.5	-0.017875
19.183333	0.5	-0.018625
19.191667	0.5	-0.019375
19.200000	0.5	-0.019875
19.208333	0.5	-0.020000
19.216667	0.5	-0.020375
19.225000	0.5	-0.020625
19.233333	0.5	-0.021250
19.241667	0.5	-0.021500
19.250000	0.5	-0.021750
19.258333	0.5	-0.022000
19.266667	0.5	-0.022250
19.275000	0.5	-0.022375
19.283333	0.5	-0.022750
19.291667	0.5	-0.023625
19.300000	0.5	-0.024125
19.308333	0.5	-0.024250
19.316667	0.5	-0.024250
19.325000	0.5	-0.024375
19.333333	0.5	-0.024625
19.341667	0.5	-0.025000
19.350000	0.5	-0.025375
19.358333	0.5	-0.026000
19.366667	0.5	-0.026375
19.375000	0.5	-0.026375
19.383333	0.5	-0.026500
19.391667	0.5	-0.026625
19.400000	0.5	-0.026875
19.408333	0.5	-0.027000
19.416667	0.5	-0.027000
19.425000	0.5	-0.027500
19.433333	0.5	-0.027875
19.441667	0.5	-0.028500
19.450000	0.5	-0.028875
19.458333	0.5	-0.029125
19.466667	0.5	-0.029750
19.475000	0.5	-0.029625
19.483333	0.5	-0.029750
19.491667	0.5	-0.029375
19.500000	0.5	-0.029750
19.508333	0.5	-0.029750
19.516667	0.5	-0.029875
19.525000	0.5	-0.030000
19.533333	0.5	-0.030500
19.541667	0.5	-0.030500
19.550000	0.5	-0.030500
19.558333	0.5	-0.030250
19.566667	0.5	-0.030375
19.575000	0.5	-0.031000
19.583333	0.5	-0.031625
19.591667	0.5	-0.031750
19.600000	0.5	-0.032000
19.608333	0.5	-0.032250
19.616667	0.5	-0.032375
19.625000	0.5	-0.032250
19.633333	0.5	-0.032375
19.641667	0.5	-0.032625
19.650000	0.5	-0.033125
19.658333	0.5	-0.033500
19.666667	0.5	-0.033250
19.675000	0.5	-0.033250
19.683333	0.5	-0.033500
19.691667	0.5	-0.033500
19.700000	0.5	-0.033750
19.708333	0.5	-0.034000
19.716667	0.5	-0.034625
19.725000	0.5	-0.034875
19.733333	0.5	-0.035000
19.741667	0.5	-0.035500
19.750000	0.5	-0.035625
19.758333	0.5	-0.035500
19.766667	0.5	-0.035500
19.775000	0.5	-0.036125
19.783333	0.5	-0.036250
19.791667	0.5	-0.037375
19.800000	0.5	-0.038375
19.808333	0.5	-0.039125
19.816667	0.5	-0.039750
19.825000	0.5	-0.040125
19.833333	0.5	-0.040750
19.841667	0.5	-0.041375
19.850000	0.5	-0.041750
19.858333	0.5	-0.042000
19.866667	0.5	-0.042125
19.875000	0.5	-0.042000
19.883333	0.5	-0.042125
19.891667	0.5	-0.042250
19.900000	0.5	-0.041875
19.908333	0.5	-0.041500
19.916667	0.5	-0.041375
19.925000	0.5	-0.041250
19.933333	0.5	-0.041500
19.941667	0.5	-0.041500
19.950000	0.5	-0.041500
19.958333	0.5	-0.042000
19.966667	0.5	-0.042125
19.975000	0.5	-0.042125
19.983333	0.5	-0.042000
19.991667	0.5	-0.041875
20.000000	0.5	-0.041875
20.008333	0.5	-0.041750
20.016667	0.5	-0.041625
20.025000	0.5	-0.041625
20.033333	0.5	-0.041750
20.041667	0.5	-0.041625
20.050000	0.5	-0.041250
20.058333	0.5	-0.041000
20.066667	0.5	-0.041125
20.075000	0.5	-0.040875
20.083333	0.5	-0.040750
20.091667	0.5	-0.040500
20.100000	0.5	-0.040250
20.108333	0.5	-0.040125
20.116667	0.5	-0.039625
20.125000	0.5	-0.039625
20.133333	0.5	-0.039375
20.141667	0.5	-0.038875
20.150000	0.5	-0.038375
20.158333	0.5	-0.037875
20.166667	0.5	-0.037500
20.175000	0.5	-0.037250
20.183333	0.5	-0.037000
20.191667	0.5	-0.037250
20.200000	0.5	-0.037500
20.208333	0.5	-0.037500
20.216667	0.5	-0.037750
20.225000	0.5	-0.038000
20.233333	0.5	-0.037750
20.241667	0.5	-0.037750
20.250000	0.5	-0.038000
20.258333	0.5	-0.037875
20.266667	0.5	-0.037500
20.275000	0.5	-0.037250
20.283333	0.5	-0.036750
20.291667	0.5	-0.036500
20.300000	0.5	-0.035875
20.308333	0.5	-0.035375
20.316667	0.5	-0.034750
20.325000	0.5	-0.034250
20.333333	0.5	-0.033875
20.341667	0.5	-0.033375
20.350000	0.5	-0.033125
20.358333	0.5	-0.032875
20.366667	0.5	-0.032625
20.375000	0.5	-0.032000
20.383333	0.5	-0.031500
20.391667	0.5	-0.031250
20.400000	0.5	-0.030750
20.408333	0.5	-0.030375
20.416667	0.5	-0.030250
20.425000	0.5	-0.029375
20.433333	0.5	-0.028875
20.441667	0.5	-0.028250
20.450000	0.5	-0.027500
20.458333	0.5	-0.027125
20.466667	0.5	-0.026625
20.475000	0.5	-0.026000
20.483333	0.5	-0.025500
20.491667	0.5	-0.025000
20.500000	0.5	-0.024250
20.508333	0.5	-0.023625
20.516667	0.5	-0.022875
20.525000	0.5	-0.022125
20.533333	0.5	-0.021250
20.541667	0.5	-0.020375
20.550000	0.5	-0.019750
20.558333	0.5	-0.019000
20.566667	0.5	-0.018625
20.575000	0.5	-0.017750
20.583333	0.5	-0.016750
20.591667	0.5	-0.015875
20.600000	0.5	-0.015125
20.608333	0.5	-0.015000
20.616667	0.5	-0.014625
20.625000	0.5	-0.014875
20.633333	0.5	-0.014875
20.641667	0.5	-0.014750
20.650000	0.5	-0.014875
20.658333	0.5	-0.014375
20.666667	0.5	-0.013250
20.675000	0.5	-0.013125
20.683333	0.5	-0.013375
20.691667	0.5	-0.013000
20.700000	0.5	-0.012125
20.708333	0.5	-0.011125
20.716667	0.5	-0.010625
20.725000	0.5	-0.010000
20.733333	0.5	-0.008625
20.741667	0.5	-0.007875
20.750000	0.5	-0.007500
20.758333	0.5	-0.007125
20.766667	0.5	-0.007250
20.775000	0.5	-0.007000
20.783333	0.5	-0.006625
20.791667	0.5	-0.006625
20.800000	0.5	-0.006625
20.808333	0.5	-0.006625
20.816667	0.5	-0.006750
20.825000	0.5	-0.006875
20.833333	0.5	-0.007125
20.841667	0.5	-0.007250
20.850000	0.5	-0.007250
20.858333	0.5	-0.007500
20.866667	0.5	-0.008250
20.875000	0.5	-0.009125
20.883333	0.5	-0.009625
20.891667	0.5	-0.009750
20.900000	0.5	-0.010250
20.908333	0.5	-0.011000
20.916667	0.5	-0.011750
20.925000	0.5	-0.012250
20.933333	0.5	-0.012625
20.941667	0.5	-0.012625
20.950000	0.5	-0.013000
20.958333	0.5	-0.013125
20.966667	0.5	-0.013500
20.975000	0.5	-0.014250
20.983333	0.5	-0.014750
20.991667	0.5	-0.014625
21.000000	0.5	-0.014875
21.008333	0.5	-0.015250
21.016667	0.5	-0.015625
21.025000	0.5	-0.016125
21.033333	0.5	-0.016500
21.041667	0.5	-0.016750
21.050000	0.5	-0.016750
21.058333	0.5	-0.017375
21.066667	0.5	-0.018000
21.075000	0.5	-0.019000
21.083333	0.5	-0.019625
21.091667	0.5	-0.020000
21.100000	0.5	-0.020625
21.108333	0.5	-0.020875
21.116667	0.5	-0.021375
21.125000	0.5	-0.021625
21.133333	0.5	-0.021750
21.141667	0.5	-0.021875
21.150000	0.5	-0.021125
21.158333	0.5	-0.020375
21.166667	0.5	-0.020375
21.175000	0.5	-0.019875
21.183333	0.5	-0.019625
21.191667	0.5	-0.019250
21.200000	0.5	-0.019125
21.208333	0.5	-0.018750
21.216667	0.5	-0.018500
21.225000	0.5	-0.018250
21.233333	0.5	-0.018000
21.241667	0.5	-0.017875
21.250000	0.5	-0.017625
21.258333	0.5	-0.017750
21.266667	0.5	-0.017500
21.275000	0.5	-0.017500
21.283333	0.5	-0.017125
21.291667	0.5	-0.017000
21.300000	0.5	-0.017125
21.308333	0.5	-0.017125
21.316667	0.5	-0.017125
21.325000	0.5	-0.017125
21.333333	0.5	-0.016875
21.341667	0.5	-0.016750
21.350000	0.5	-0.016875
21.358333	0.5	-0.016875
21.366667	0.5	-0.016750
21.375000	0.5	-0.016625
21.383333	0.5	-0.016250
21.391667	0.5	-0.016125
21.400000	0.5	-0.016250
21.408333	0.5	-0.016250
21.416667	0.5	-0.016125
21.425000	0.5	-0.015875
21.433333	0.5	-0.015750
21.441667	0.5	-0.016125
21.450000	0.5	-0.016500
21.458333	0.5	-0.016875
21.466667	0.5	-0.017375
21.475000	0.5	-0.017750
21.483333	0.5	-0.017875
21.491667	0.5	-0.017750
21.500000	0.5	-0.017875
21.508333	0.5	-0.017375
21.516667	0.5	-0.017125
21.525000	0.5	-0.017375
21.533333	0.5	-0.017125
21.541667	0.5	-0.016875
21.550000	0.5	-0.016625
21.558333	0.5	-0.016250
21.566667	0.5	-0.015500
21.575000	0.5	-0.014750
21.583333	0.5	-0.014250
21.591667	0.5	-0.013125
21.600000	0.5	-0.012250
21.608333	0.5	-0.012000
21.616667	0.5	-0.011500
21.625000	0.5	-0.011000
21.633333	0.5	-0.010125
21.641667	0.5	-0.009250
21.650000	0.5	-0.009000
21.658333	0.5	-0.008625
21.666667	0.5	-0.007875
21.675000	0.5	-0.007250
21.683333	0.5	-0.006625
21.691667	0.5	-0.006000
21.700000	0.5	-0.004875
21.708333	0.5	-0.004000
21.716667	0.5	-0.003500
21.725000	0.5	-0.002375
21.733333	0.5	-0.001500
21.741667	0.5	-0.000625
21.750000	0.5	0.000000
21.758333	0.5	0.000875
21.766667	0.5	0.001500
21.775000	0.5	0.002125
21.783333	0.5	0.003000
21.791667	0.5	0.003500
21.800000	0.5	0.004500
21.808333	0.5	0.005250
21.816667	0.5	0.006125
21.825000	0.5	0.006875
21.833333	0.5	0.007625
21.841667	0.5	0.008250
21.850000	0.5	0.009250
21.858333	0.5	0.010000
21.866667	0.5	0.010875
21.875000	0.5	0.011500
21.883333	0.5	0.012250
21.891667	0.5	0.012750
21.900000	0.5	0.013875
21.908333	0.5	0.014375
21.916667	0.5	0.014500
21.925000	0.5	0.014875
21.933333	0.5	0.015375
21.941667	0.5	0.015875
21.950000	0.5	0.016000
21.958333	0.5	0.016250
21.966667	0.5	0.016375
21.975000	0.5	0.017000
21.983333	0.5	0.017000
21.991667	0.5	0.017125
22.000000	0.5	0.017500
22.008333	0.5	0.017375
22.016667	0.5	0.017250
22.025000	0.5	0.017250
22.033333	0.5	0.016875
22.041667	0.5	0.016875
22.050000	0.5	0.016625
22.058333	0.5	0.016375
22.066667	0.5	0.016000
22.075000	0.5	0.015500
22.083333	0.5	0.014875
22.091667	0.5	0.014375
22.100000	0.5	0.013750
22.108333	0.5	0.013500
22.116667	0.5	0.012625
22.125000	0.5	0.011625
22.133333	0.5	0.011250
22.141667	0.5	0.010500
22.150000	0.5	0.009875
22.158333	0.5	0.009250
22.166667	0.5	0.008500
22.175000	0.5	0.007500
22.183333	0.5	0.007125
22.191667	0.5	0.006750
22.200000	0.5	0.005875
22.208333	0.5	0.004875
22.216667	0.5	0.004000
22.225000	0.5	0.003375
22.233333	0.5	0.002500
22.241667	0.5	0.002125
22.250000	0.5	0.001250
22.258333	0.5	0.000250
22.266667	0.5	-0.000500
22.275000	0.5	-0.001375
22.283333	0.5	-0.002375
22.291667	0.5	-0.003000
22.300000	0.5	-0.003250
22.308333	0.5	-0.003875
22.316667	0.5	-0.004500
22.325000	0.5	-0.005625
22.333333	0.5	-0.006750
22.341667	0.5	-0.007875
22.350000	0.5	-0.008375
22.358333	0.5	-0.008625
22.366667	0.5	-0.008875
22.375000	0.5	-0.010000
22.383333	0.5	-0.010625
22.391667	0.5	-0.011375
22.400000	0.5	-0.012125
22.408333	0.5	-0.012750
22.416667	0.5	-0.013375
22.425000	0.5	-0.013750
22.433333	0.5	-0.013625
22.441667	0.5	-0.013875
22.450000	0.5	-0.014125
22.458333	0.5	-0.014750
22.466667	0.5	-0.014750
22.475000	0.5	-0.014750
22.483333	0.5	-0.015125
22.491667	0.5	-0.015625
22.500000	0.5	-0.016250
22.508333	0.5	-0.016000
22.516667	0.5	-0.015500
22.525000	0.5	-0.015375
22.533333	0.5	-0.015125
22.541667	0.5	-0.014750
22.550000	0.5	-0.014500
22.558333	0.5	-0.014250
22.566667	0.5	-0.014125
22.575000	0.5	-0.013875
22.583333	0.5	-0.013875
22.591667	0.5	-0.013875
22.600000	0.5	-0.013500
22.608333	0.5	-0.013625
22.616667	0.5	-0.013250
22.625000	0.5	-0.012875
22.633333	0.5	-0.012500
22.641667	0.5	-0.012000
22.650000	0.5	-0.011625
22.658333	0.5	-0.011625
22.666667	0.5	-0.011500
22.675000	0.5	-0.011000
22.683333	0.5	-0.011000
22.691667	0.5	-0.010750
22.700000	0.5	-0.010250
22.708333	0.5	-0.010250
22.716667	0.5	-0.010500
22.725000	0.5	-0.010125
22.733333	0.5	-0.009750
22.741667	0.5	-0.009750
22.750000	0.5	-0.009250
22.758333	0.5	-0.009000
22.766667	0.5	-0.008750
22.775000	0.5	-0.008500
22.783333	0.5	-0.008125
22.791667	0.5	-0.007875
22.800000	0.5	-0.007250
22.808333	0.5	-0.006750
22.816667	0.5	-0.006750
22.825000	0.5	-0.006500
22.833333	0.5	-0.006375
22.841667	0.5	-0.006250
22.850000	0.5	-0.006000
22.858333	0.5	-0.005750
22.866667	0.5	-0.005375
22.875000	0.5	-0.005000
22.883333	0.5	-0.004375
22.891667	0.5	-0.003875
22.900000	0.5	-0.003250
22.908333	0.5	-0.003500
22.916667	0.5	-0.003125
22.925000	0.5	-0.003000
22.933333	0.5	-0.002625
22.941667	0.5	-0.001875
22.950000	0.5	-0.001375
22.958333	0.5	-0.001000
22.966667	0.5	-0.000625
22.975000	0.5	-0.000125
22.983333	0.5	-0.000500
22.991667	0.5	-0.000500
23.000000	0.5	-0.000250
23.008333	0.5	-0.000250
23.016667	0.5	0.000000
23.025000	0.5	-0.000125
23.033333	0.5	0.000000
23.041667	0.5	0.000375
23.050000	0.5	0.000250
23.058333	0.5	0.000625
23.066667	0.5	0.000750
23.075000	0.5	0.001000
23.083333	0.5	0.001000
23.091667	0.5	0.001000
23.100000	0.5	0.001000
23.108333	0.5	0.001375
23.116667	0.5	0.001250
23.125000	0.5	0.000875
23.133333	0.5	0.000875
23.141667	0.5	0.001000
23.150000	0.5	0.000750
23.158333	0.5	0.000500
23.166667	0.5	0.000250
23.175000	0.5	-0.000125
23.183333	0.5	-0.000250
23.191667	0.5	-0.000250
23.200000	0.5	-0.000250
23.208333	0.5	-0.000500
23.216667	0.5	-0.000625
23.225000	0.5	-0.000875
23.233333	0.5	-0.001375
23.241667	0.5	-0.001875
23.250000	0.5	-0.001750
23.258333	0.5	-0.001500
23.266667	0.5	-0.001750
23.275000	0.5	-0.001500
23.283333	0.5	-0.001625
23.291667	0.5	-0.002125
23.300000	0.5	-0.002250
23.308333	0.5	-0.002500
23.316667	0.5	-0.002250
23.325000	0.5	-0.002125
23.333333	0.5	-0.002625
23.341667	0.5	-0.002500
23.350000	0.5	-0.002250
23.358333	0.5	-0.002375
23.366667	0.5	-0.002375
23.375000	0.5	-0.002375
23.383333	0.5	-0.002375
23.391667	0.5	-0.002625
23.400000	0.5	-0.002625
23.408333	0.5	-0.002500
23.416667	0.5	-0.002500
23.425000	0.5	-0.002750
23.433333	0.5	-0.003125
23.441667	0.5	-0.003125
23.450000	0.5	-0.003000
23.458333	0.5	-0.003125
23.466667	0.5	-0.003125
23.475000	0.5	-0.003500
23.483333	0.5	-0.002875
23.491667	0.5	-0.002625
23.500000	0.5	-0.002625
23.508333	0.5	-0.002875
23.516667	0.5	-0.002875
23.525000	0.5	-0.003125
23.533333	0.5	-0.003250
23.541667	0.5	-0.003250
23.550000	0.5	-0.003375
23.558333	0.5	-0.003250
23.566667	0.5	-0.003125
23.575000	0.5	-0.003000
23.583333	0.5	-0.003125
23.591667	0.5	-0.002875
23.600000	0.5	-0.003000
23.608333	0.5	-0.003000
23.616667	0.5	-0.003000
23.625000	0.5	-0.002500
23.633333	0.5	-0.002625
23.641667	0.5	-0.003125
23.650000	0.5	-0.003125
23.658333	0.5	-0.003000
23.666667	0.5	-0.002625
23.675000	0.5	-0.002500
23.683333	0.5	-0.002500
23.691667	0.5	-0.002375
23.700000	0.5	-0.002625
23.708333	0.5	-0.002750
23.716667	0.5	-0.003000
23.725000	0.5	-0.003000
23.733333	0.5	-0.002625
23.741667	0.5	-0.002500
23.750000	0.5	-0.002625
23.758333	0.5	-0.002750
23.766667	0.5	-0.002875
23.775000	0.5	-0.002875
23.783333	0.5	-0.002750
23.791667	0.5	-0.002625
23.800000	0.5	-0.003000
23.808333	0.5	-0.003250
23.816667	0.5	-0.003375
23.825000	0.5	-0.003125
23.833333	0.5	-0.002875
23.841667	0.5	-0.002750
23.850000	0.5	-0.002625
23.858333	0.5	-0.002875
23.866667	0.5	-0.002625
23.875000	0.5	-0.002500
23.883333	0.5	-0.002375
23.891667	0.5	-0.002000
23.900000	0.5	-0.002000
23.908333	0.5	-0.002000
23.916667	0.5	-0.001750
23.925000	0.5	-0.001375
23.933333	0.5	-0.001375
23.941667	0.5	-0.001250
23.950000	0.5	-0.000875
23.958333	0.5	-0.001000
23.966667	0.5	-0.000625
23.975000	0.5	-0.000500
23.983333	0.5	0.000000
23.991667	0.5	0.000000
24.000000	0.5	0.000000
24.008333	0.5	0.000125
24.016667	0.5	0.000250
24.025000	0.5	0.000625
24.033333	0.5	0.000875
24.041667	0.5	0.001000
24.050000	0.5	0.001125
24.058333	0.5	0.001375
24.066667	0.5	0.001500
24.075000	0.5	0.001625
24.083333	0.5	0.001875
24.091667	0.5	0.001875
24.100000	0.5	0.001750
24.108333	0.5	0.002000
24.116667	0.5	0.001875
24.125000	0.5	0.001875
24.133333	0.5	0.001875
24.141667	0.5	0.001750
24.150000	0.5	0.001875
24.158333	0.5	0.002000
24.166667	0.5	0.001750
24.175000	0.5	0.001500
24.183333	0.5	0.001500
24.191667	0.5	0.001875
24.200000	0.5	0.001875
24.208333	0.5	0.001875
24.216667	0.5	0.002000
24.225000	0.5	0.001750
24.233333	0.5	0.001625
24.241667	0.5	0.002000
24.250000	0.5	0.002375
24.258333	0.5	0.002125
24.266667	0.5	0.002250
24.275000	0.5	0.002500
24.283333	0.5	0.002500
24.291667	0.5	0.002625
24.300000	0.5	0.002750
24.308333	0.5	0.002875
24.316667	0.5	0.003125
24.325000	0.5	0.003375
24.333333	0.5	0.003750
24.341667	0.5	0.004125
24.350000	0.5	0.004250
24.358333	0.5	0.004500
24.366667	0.5	0.004625
24.375000	0.5	0.004875
24.383333	0.5	0.005250
24.391667	0.5	0.005375
24.400000	0.5	0.005875
24.408333	0.5	0.006125
24.416667	0.5	0.005875
24.425000	0.5	0.005625
24.433333	0.5	0.005625
24.441667	0.5	0.005875
24.450000	0.5	0.006250
24.458333	0.5	0.006250
24.466667	0.5	0.006000
24.475000	0.5	0.005875
24.483333	0.5	0.006000
24.491667	0.5	0.006000
24.500000	0.5	0.005875
24.508333	0.5	0.005750
24.516667	0.5	0.005750
24.525000	0.5	0.005625
24.533333	0.5	0.005750
24.541667	0.5	0.006000
24.550000	0.5	0.006250
24.558333	0.5	0.006250
24.566667	0.5	0.006125
24.575000	0.5	0.006250
24.583333	0.5	0.005875
24.591667	0.5	0.005875
24.600000	0.5	0.005625
24.608333	0.5	0.005125
24.616667	0.5	0.005375
24.625000	0.5	0.005250
24.633333	0.5	0.005375
24.641667	0.5	0.005250
24.650000	0.5	0.005000
24.658333	0.5	0.005000
24.666667	0.5	0.004625
24.675000	0.5	0.004500
24.683333	0.5	0.004125
24.691667	0.5	0.003750
24.700000	0.5	0.003250
24.708333	0.5	0.002500
24.716667	0.5	0.002250
24.725000	0.5	0.002125
24.733333	0.5	0.001875
24.741667	0.5	0.001250
24.750000	0.5	0.001250
24.758333	0.5	0.000750
24.766667	0.5	0.000125
24.775000	0.5	-0.000250
24.783333	0.5	-0.000875
24.791667	0.5	-0.001500
24.800000	0.5	-0.001875
24.808333	0.5	-0.002625
24.816667	0.5	-0.003125
24.825000	0.5	-0.003750
24.833333	0.5	-0.004000
24.841667	0.5	-0.003750
24.850000	0.5	-0.004250
24.858333	0.5	-0.004875
24.866667	0.5	-0.004875
24.875000	0.5	-0.005250
24.883333	0.5	-0.005250
24.891667	0.5	-0.005250
24.900000	0.5	-0.005375
24.908333	0.5	-0.005625
24.916667	0.5	-0.005750
24.925000	0.5	-0.006375
24.933333	0.5	-0.006375
24.941667	0.5	-0.006500
24.950000	0.5	-0.006625
24.958333	0.5	-0.006875
24.966667	0.5	-0.006500
24.975000	0.5	-0.006750
24.983333	0.5	-0.006500
24.991667	0.5	-0.006875
25.000000	0.5	-0.007125
