# Supplementary material for: Dynamic character displacement among a pair of bacterial phyllosphere commensals in situ
Source: Nat Commun. 2022 May 20;13:2836. doi: 10.1038/s41467-022-30469-3 (PMC9123166; doi:10.1038/s41467-022-30469-3)
Supplement: Supplementary file 11 — Source Data [file 41467_2022_30469_MOESM11_ESM.zip › Source Data/Supplementary Figure 5/Glucose+Galactose t4 c.txt]

File Path	chrom://marshall/Chromeleon7/HPLC_Ultimate_3000/Users/helucas/20200720_OrganicAcids_CCR_L257.seq/484.smp/RI_1.channel/RI_1.chm
Channel	RI_1

Injection Information:
Data Vault	Chromeleon7
Injection	GG_t4_c_II
Injection Number	165
Position	GE5
Comment	
Processing Method	Quantitative
Instrument Method	20200525_Rezex_ROA_OrganicAcid_600uL_2500uM_H2SO4_50A_50D
Type	Unknown
Status	Finished
Injection Date	7/23/2020
Injection Time	7:42:30 PM
Injection Volume (µl)	10.000
Dilution Factor	1.0000
Weight	1.0000

Chromatogram Data Information:
Time Min. (min)	0.000000
Time Max. (min)	25.000000
Data Points	3001
Detector	RI
Generating Data System	Chromeleon 7.2.5.9507
Exporting Data System	Chromeleon 7.2.8.0
Operator	Instrument Controller
Signal Quantity	Refractive 
Signal Unit	µRIU
Signal Min.	-2.755750
Signal Max.	24.582125
Channel	RI_1
Driver Name	RID520Driver.dll
Channel Type	Evaluation
Min. Step (s)	0.5
Max. Step (s)	0.5
Average Step (s)	0.5

Signal Parameter Information:
Signal Info	

Chromatogram Data:
Time (min)	Step (s)	Value (µRIU)
0.000000	n.a.	0.009750
0.008333	0.5	0.009750
0.016667	0.5	0.009500
0.025000	0.5	0.009250
0.033333	0.5	0.009375
0.041667	0.5	0.009625
0.050000	0.5	0.009375
0.058333	0.5	0.009250
0.066667	0.5	0.009000
0.075000	0.5	0.009250
0.083333	0.5	0.009250
0.091667	0.5	0.009000
0.100000	0.5	0.008875
0.108333	0.5	0.009000
0.116667	0.5	0.008875
0.125000	0.5	0.009000
0.133333	0.5	0.009250
0.141667	0.5	0.009125
0.150000	0.5	0.009000
0.158333	0.5	0.009250
0.166667	0.5	0.009250
0.175000	0.5	0.009375
0.183333	0.5	0.009250
0.191667	0.5	0.008875
0.200000	0.5	0.008500
0.208333	0.5	0.009125
0.216667	0.5	0.009375
0.225000	0.5	0.009500
0.233333	0.5	0.009375
0.241667	0.5	0.009625
0.250000	0.5	0.010000
0.258333	0.5	0.009875
0.266667	0.5	0.010125
0.275000	0.5	0.010500
0.283333	0.5	0.010375
0.291667	0.5	0.010125
0.300000	0.5	0.010500
0.308333	0.5	0.010875
0.316667	0.5	0.011125
0.325000	0.5	0.010750
0.333333	0.5	0.010500
0.341667	0.5	0.010625
0.350000	0.5	0.010250
0.358333	0.5	0.009875
0.366667	0.5	0.010250
0.375000	0.5	0.010000
0.383333	0.5	0.009875
0.391667	0.5	0.009875
0.400000	0.5	0.009750
0.408333	0.5	0.009625
0.416667	0.5	0.009875
0.425000	0.5	0.010000
0.433333	0.5	0.010000
0.441667	0.5	0.009875
0.450000	0.5	0.010250
0.458333	0.5	0.010250
0.466667	0.5	0.010500
0.475000	0.5	0.010375
0.483333	0.5	0.010250
0.491667	0.5	0.010500
0.500000	0.5	0.010375
0.508333	0.5	0.010250
0.516667	0.5	0.010250
0.525000	0.5	0.010375
0.533333	0.5	0.010500
0.541667	0.5	0.010000
0.550000	0.5	0.009750
0.558333	0.5	0.009875
0.566667	0.5	0.009875
0.575000	0.5	0.009750
0.583333	0.5	0.009625
0.591667	0.5	0.009875
0.600000	0.5	0.009750
0.608333	0.5	0.009125
0.616667	0.5	0.008500
0.625000	0.5	0.008250
0.633333	0.5	0.008125
0.641667	0.5	0.007875
0.650000	0.5	0.008000
0.658333	0.5	0.007625
0.666667	0.5	0.007750
0.675000	0.5	0.008000
0.683333	0.5	0.008125
0.691667	0.5	0.008125
0.700000	0.5	0.007875
0.708333	0.5	0.007750
0.716667	0.5	0.007750
0.725000	0.5	0.008000
0.733333	0.5	0.008375
0.741667	0.5	0.008750
0.750000	0.5	0.009500
0.758333	0.5	0.009375
0.766667	0.5	0.009375
0.775000	0.5	0.009125
0.783333	0.5	0.009125
0.791667	0.5	0.009750
0.800000	0.5	0.010500
0.808333	0.5	0.010500
0.816667	0.5	0.010625
0.825000	0.5	0.011125
0.833333	0.5	0.011250
0.841667	0.5	0.011875
0.850000	0.5	0.012125
0.858333	0.5	0.012500
0.866667	0.5	0.013000
0.875000	0.5	0.013250
0.883333	0.5	0.013250
0.891667	0.5	0.013625
0.900000	0.5	0.013875
0.908333	0.5	0.014375
0.916667	0.5	0.014625
0.925000	0.5	0.014750
0.933333	0.5	0.014875
0.941667	0.5	0.015250
0.950000	0.5	0.015625
0.958333	0.5	0.016375
0.966667	0.5	0.016500
0.975000	0.5	0.016500
0.983333	0.5	0.016500
0.991667	0.5	0.016750
1.000000	0.5	0.016625
1.008333	0.5	0.016625
1.016667	0.5	0.016750
1.025000	0.5	0.016750
1.033333	0.5	0.016875
1.041667	0.5	0.017250
1.050000	0.5	0.017375
1.058333	0.5	0.017375
1.066667	0.5	0.017750
1.075000	0.5	0.018250
1.083333	0.5	0.018375
1.091667	0.5	0.018500
1.100000	0.5	0.018125
1.108333	0.5	0.017875
1.116667	0.5	0.018125
1.125000	0.5	0.018000
1.133333	0.5	0.018375
1.141667	0.5	0.018250
1.150000	0.5	0.018375
1.158333	0.5	0.018500
1.166667	0.5	0.018250
1.175000	0.5	0.018125
1.183333	0.5	0.018125
1.191667	0.5	0.018125
1.200000	0.5	0.018125
1.208333	0.5	0.017375
1.216667	0.5	0.017000
1.225000	0.5	0.017000
1.233333	0.5	0.016500
1.241667	0.5	0.016375
1.250000	0.5	0.016625
1.258333	0.5	0.016500
1.266667	0.5	0.016625
1.275000	0.5	0.016250
1.283333	0.5	0.016375
1.291667	0.5	0.016250
1.300000	0.5	0.016000
1.308333	0.5	0.015625
1.316667	0.5	0.015500
1.325000	0.5	0.015250
1.333333	0.5	0.015000
1.341667	0.5	0.014375
1.350000	0.5	0.014000
1.358333	0.5	0.013375
1.366667	0.5	0.013375
1.375000	0.5	0.013000
1.383333	0.5	0.013000
1.391667	0.5	0.012875
1.400000	0.5	0.012625
1.408333	0.5	0.012625
1.416667	0.5	0.011750
1.425000	0.5	0.011125
1.433333	0.5	0.011000
1.441667	0.5	0.010750
1.450000	0.5	0.011000
1.458333	0.5	0.011000
1.466667	0.5	0.010875
1.475000	0.5	0.010875
1.483333	0.5	0.010875
1.491667	0.5	0.010375
1.500000	0.5	0.010250
1.508333	0.5	0.010125
1.516667	0.5	0.009375
1.525000	0.5	0.008875
1.533333	0.5	0.008250
1.541667	0.5	0.008000
1.550000	0.5	0.007875
1.558333	0.5	0.008000
1.566667	0.5	0.008000
1.575000	0.5	0.008000
1.583333	0.5	0.007875
1.591667	0.5	0.008000
1.600000	0.5	0.007625
1.608333	0.5	0.007000
1.616667	0.5	0.007125
1.625000	0.5	0.006875
1.633333	0.5	0.006875
1.641667	0.5	0.007000
1.650000	0.5	0.007000
1.658333	0.5	0.007000
1.666667	0.5	0.006375
1.675000	0.5	0.006375
1.683333	0.5	0.006000
1.691667	0.5	0.005750
1.700000	0.5	0.005625
1.708333	0.5	0.005750
1.716667	0.5	0.005625
1.725000	0.5	0.005375
1.733333	0.5	0.005500
1.741667	0.5	0.005000
1.750000	0.5	0.004875
1.758333	0.5	0.004500
1.766667	0.5	0.004250
1.775000	0.5	0.004250
1.783333	0.5	0.004000
1.791667	0.5	0.003750
1.800000	0.5	0.003625
1.808333	0.5	0.003500
1.816667	0.5	0.003375
1.825000	0.5	0.003250
1.833333	0.5	0.002750
1.841667	0.5	0.002250
1.850000	0.5	0.002000
1.858333	0.5	0.002125
1.866667	0.5	0.002125
1.875000	0.5	0.001625
1.883333	0.5	0.001375
1.891667	0.5	0.001000
1.900000	0.5	0.000750
1.908333	0.5	0.000750
1.916667	0.5	0.000750
1.925000	0.5	0.000875
1.933333	0.5	0.000375
1.941667	0.5	0.000125
1.950000	0.5	0.000250
1.958333	0.5	0.000625
1.966667	0.5	0.000625
1.975000	0.5	0.000500
1.983333	0.5	0.000500
1.991667	0.5	0.000125
2.000000	0.5	0.000000
2.008333	0.5	-0.000250
2.016667	0.5	-0.000250
2.025000	0.5	-0.000500
2.033333	0.5	0.000000
2.041667	0.5	0.000000
2.050000	0.5	-0.000125
2.058333	0.5	-0.000250
2.066667	0.5	-0.000125
2.075000	0.5	0.000250
2.083333	0.5	0.000125
2.091667	0.5	0.000125
2.100000	0.5	0.000125
2.108333	0.5	0.000000
2.116667	0.5	-0.000250
2.125000	0.5	-0.000125
2.133333	0.5	-0.000250
2.141667	0.5	0.000000
2.150000	0.5	0.000125
2.158333	0.5	0.000250
2.166667	0.5	0.000375
2.175000	0.5	0.000375
2.183333	0.5	0.000500
2.191667	0.5	0.000500
2.200000	0.5	0.000500
2.208333	0.5	0.000625
2.216667	0.5	0.001000
2.225000	0.5	0.001000
2.233333	0.5	0.000875
2.241667	0.5	0.000750
2.250000	0.5	0.000500
2.258333	0.5	0.000500
2.266667	0.5	0.000250
2.275000	0.5	0.000125
2.283333	0.5	0.000250
2.291667	0.5	0.000375
2.300000	0.5	0.000125
2.308333	0.5	0.000375
2.316667	0.5	0.000375
2.325000	0.5	0.000500
2.333333	0.5	0.000750
2.341667	0.5	0.000750
2.350000	0.5	0.000625
2.358333	0.5	0.000625
2.366667	0.5	0.000750
2.375000	0.5	0.001125
2.383333	0.5	0.001250
2.391667	0.5	0.001500
2.400000	0.5	0.001250
2.408333	0.5	0.001125
2.416667	0.5	0.001125
2.425000	0.5	0.001125
2.433333	0.5	0.001125
2.441667	0.5	0.001000
2.450000	0.5	0.000750
2.458333	0.5	0.000500
2.466667	0.5	0.000375
2.475000	0.5	0.000750
2.483333	0.5	0.000875
2.491667	0.5	0.001000
2.500000	0.5	0.001000
2.508333	0.5	0.001125
2.516667	0.5	0.000875
2.525000	0.5	0.000750
2.533333	0.5	0.000875
2.541667	0.5	0.000750
2.550000	0.5	0.000375
2.558333	0.5	0.000000
2.566667	0.5	-0.000125
2.575000	0.5	-0.000375
2.583333	0.5	-0.000250
2.591667	0.5	-0.000125
2.600000	0.5	-0.000375
2.608333	0.5	-0.000625
2.616667	0.5	-0.000250
2.625000	0.5	0.000000
2.633333	0.5	0.000125
2.641667	0.5	0.000500
2.650000	0.5	0.000375
2.658333	0.5	0.000625
2.666667	0.5	0.001125
2.675000	0.5	0.000750
2.683333	0.5	0.000875
2.691667	0.5	0.001000
2.700000	0.5	0.001250
2.708333	0.5	0.001250
2.716667	0.5	0.001250
2.725000	0.5	0.001625
2.733333	0.5	0.002000
2.741667	0.5	0.002125
2.750000	0.5	0.002125
2.758333	0.5	0.002375
2.766667	0.5	0.002625
2.775000	0.5	0.002625
2.783333	0.5	0.002875
2.791667	0.5	0.003000
2.800000	0.5	0.003375
2.808333	0.5	0.003500
2.816667	0.5	0.003625
2.825000	0.5	0.003875
2.833333	0.5	0.003750
2.841667	0.5	0.003500
2.850000	0.5	0.003500
2.858333	0.5	0.003500
2.866667	0.5	0.003875
2.875000	0.5	0.004000
2.883333	0.5	0.003875
2.891667	0.5	0.004125
2.900000	0.5	0.004375
2.908333	0.5	0.004500
2.916667	0.5	0.004875
2.925000	0.5	0.004875
2.933333	0.5	0.005000
2.941667	0.5	0.005125
2.950000	0.5	0.005125
2.958333	0.5	0.004750
2.966667	0.5	0.004750
2.975000	0.5	0.004750
2.983333	0.5	0.005125
2.991667	0.5	0.005375
3.000000	0.5	0.005625
3.008333	0.5	0.005750
3.016667	0.5	0.006125
3.025000	0.5	0.006125
3.033333	0.5	0.006125
3.041667	0.5	0.006250
3.050000	0.5	0.006500
3.058333	0.5	0.006625
3.066667	0.5	0.006375
3.075000	0.5	0.006500
3.083333	0.5	0.006625
3.091667	0.5	0.006500
3.100000	0.5	0.006500
3.108333	0.5	0.006875
3.116667	0.5	0.006750
3.125000	0.5	0.006375
3.133333	0.5	0.006375
3.141667	0.5	0.006250
3.150000	0.5	0.006625
3.158333	0.5	0.006750
3.166667	0.5	0.006500
3.175000	0.5	0.006500
3.183333	0.5	0.006750
3.191667	0.5	0.006625
3.200000	0.5	0.006500
3.208333	0.5	0.006000
3.216667	0.5	0.005750
3.225000	0.5	0.005500
3.233333	0.5	0.005375
3.241667	0.5	0.005250
3.250000	0.5	0.005500
3.258333	0.5	0.005500
3.266667	0.5	0.005625
3.275000	0.5	0.005625
3.283333	0.5	0.005875
3.291667	0.5	0.005625
3.300000	0.5	0.005375
3.308333	0.5	0.005125
3.316667	0.5	0.005000
3.325000	0.5	0.005250
3.333333	0.5	0.005500
3.341667	0.5	0.005500
3.350000	0.5	0.005750
3.358333	0.5	0.005500
3.366667	0.5	0.005500
3.375000	0.5	0.005625
3.383333	0.5	0.005250
3.391667	0.5	0.005375
3.400000	0.5	0.005375
3.408333	0.5	0.005250
3.416667	0.5	0.004875
3.425000	0.5	0.004750
3.433333	0.5	0.004625
3.441667	0.5	0.004875
3.450000	0.5	0.004875
3.458333	0.5	0.005125
3.466667	0.5	0.005125
3.475000	0.5	0.004625
3.483333	0.5	0.004375
3.491667	0.5	0.004000
3.500000	0.5	0.003875
3.508333	0.5	0.003750
3.516667	0.5	0.003375
3.525000	0.5	0.003375
3.533333	0.5	0.003375
3.541667	0.5	0.003375
3.550000	0.5	0.003375
3.558333	0.5	0.003500
3.566667	0.5	0.003000
3.575000	0.5	0.002375
3.583333	0.5	0.001875
3.591667	0.5	0.001750
3.600000	0.5	0.002125
3.608333	0.5	0.002125
3.616667	0.5	0.001875
3.625000	0.5	0.002125
3.633333	0.5	0.002375
3.641667	0.5	0.002500
3.650000	0.5	0.002875
3.658333	0.5	0.003250
3.666667	0.5	0.003375
3.675000	0.5	0.003250
3.683333	0.5	0.003250
3.691667	0.5	0.003000
3.700000	0.5	0.003000
3.708333	0.5	0.003000
3.716667	0.5	0.002625
3.725000	0.5	0.002250
3.733333	0.5	0.002000
3.741667	0.5	0.001750
3.750000	0.5	0.001625
3.758333	0.5	0.002000
3.766667	0.5	0.002375
3.775000	0.5	0.003000
3.783333	0.5	0.003500
3.791667	0.5	0.004000
3.800000	0.5	0.003875
3.808333	0.5	0.004000
3.816667	0.5	0.004375
3.825000	0.5	0.004500
3.833333	0.5	0.004375
3.841667	0.5	0.004750
3.850000	0.5	0.004750
3.858333	0.5	0.004500
3.866667	0.5	0.004375
3.875000	0.5	0.004000
3.883333	0.5	0.003875
3.891667	0.5	0.004375
3.900000	0.5	0.004750
3.908333	0.5	0.004625
3.916667	0.5	0.004750
3.925000	0.5	0.005000
3.933333	0.5	0.004875
3.941667	0.5	0.005250
3.950000	0.5	0.005125
3.958333	0.5	0.005250
3.966667	0.5	0.005750
3.975000	0.5	0.006000
3.983333	0.5	0.006500
3.991667	0.5	0.006875
4.000000	0.5	0.007125
4.008333	0.5	0.007500
4.016667	0.5	0.007625
4.025000	0.5	0.007625
4.033333	0.5	0.007875
4.041667	0.5	0.007875
4.050000	0.5	0.008375
4.058333	0.5	0.008500
4.066667	0.5	0.008375
4.075000	0.5	0.008875
4.083333	0.5	0.009125
4.091667	0.5	0.008875
4.100000	0.5	0.008625
4.108333	0.5	0.008250
4.116667	0.5	0.008375
4.125000	0.5	0.008375
4.133333	0.5	0.008125
4.141667	0.5	0.007875
4.150000	0.5	0.007875
4.158333	0.5	0.008000
4.166667	0.5	0.007750
4.175000	0.5	0.007500
4.183333	0.5	0.007250
4.191667	0.5	0.007625
4.200000	0.5	0.007500
4.208333	0.5	0.007625
4.216667	0.5	0.007500
4.225000	0.5	0.007375
4.233333	0.5	0.007125
4.241667	0.5	0.007125
4.250000	0.5	0.007000
4.258333	0.5	0.006875
4.266667	0.5	0.006875
4.275000	0.5	0.006875
4.283333	0.5	0.006750
4.291667	0.5	0.006750
4.300000	0.5	0.006500
4.308333	0.5	0.007125
4.316667	0.5	0.007125
4.325000	0.5	0.007125
4.333333	0.5	0.007375
4.341667	0.5	0.007500
4.350000	0.5	0.007875
4.358333	0.5	0.007750
4.366667	0.5	0.007875
4.375000	0.5	0.007875
4.383333	0.5	0.007875
4.391667	0.5	0.008000
4.400000	0.5	0.007875
4.408333	0.5	0.008250
4.416667	0.5	0.008750
4.425000	0.5	0.009375
4.433333	0.5	0.010000
4.441667	0.5	0.010375
4.450000	0.5	0.010750
4.458333	0.5	0.011500
4.466667	0.5	0.012250
4.475000	0.5	0.012875
4.483333	0.5	0.013125
4.491667	0.5	0.013625
4.500000	0.5	0.013625
4.508333	0.5	0.013750
4.516667	0.5	0.013750
4.525000	0.5	0.013875
4.533333	0.5	0.014125
4.541667	0.5	0.014125
4.550000	0.5	0.014375
4.558333	0.5	0.014750
4.566667	0.5	0.015500
4.575000	0.5	0.015500
4.583333	0.5	0.015500
4.591667	0.5	0.016000
4.600000	0.5	0.016000
4.608333	0.5	0.016250
4.616667	0.5	0.016500
4.625000	0.5	0.016375
4.633333	0.5	0.016250
4.641667	0.5	0.016000
4.650000	0.5	0.015875
4.658333	0.5	0.015750
4.666667	0.5	0.015625
4.675000	0.5	0.015750
4.683333	0.5	0.015500
4.691667	0.5	0.015500
4.700000	0.5	0.015750
4.708333	0.5	0.015750
4.716667	0.5	0.015125
4.725000	0.5	0.014750
4.733333	0.5	0.015125
4.741667	0.5	0.014875
4.750000	0.5	0.015125
4.758333	0.5	0.014875
4.766667	0.5	0.014750
4.775000	0.5	0.014625
4.783333	0.5	0.014000
4.791667	0.5	0.013125
4.800000	0.5	0.012250
4.808333	0.5	0.012000
4.816667	0.5	0.011500
4.825000	0.5	0.011250
4.833333	0.5	0.010750
4.841667	0.5	0.010250
4.850000	0.5	0.010125
4.858333	0.5	0.010000
4.866667	0.5	0.010000
4.875000	0.5	0.010250
4.883333	0.5	0.010375
4.891667	0.5	0.010250
4.900000	0.5	0.010250
4.908333	0.5	0.009875
4.916667	0.5	0.010000
4.925000	0.5	0.009625
4.933333	0.5	0.009625
4.941667	0.5	0.009500
4.950000	0.5	0.009250
4.958333	0.5	0.008875
4.966667	0.5	0.008750
4.975000	0.5	0.008875
4.983333	0.5	0.008625
4.991667	0.5	0.008625
5.000000	0.5	0.008875
5.008333	0.5	0.008500
5.016667	0.5	0.008125
5.025000	0.5	0.007875
5.033333	0.5	0.008125
5.041667	0.5	0.008000
5.050000	0.5	0.008125
5.058333	0.5	0.007750
5.066667	0.5	0.007375
5.075000	0.5	0.007375
5.083333	0.5	0.007250
5.091667	0.5	0.007000
5.100000	0.5	0.006750
5.108333	0.5	0.007000
5.116667	0.5	0.007125
5.125000	0.5	0.006875
5.133333	0.5	0.006625
5.141667	0.5	0.006125
5.150000	0.5	0.006250
5.158333	0.5	0.006125
5.166667	0.5	0.005750
5.175000	0.5	0.005375
5.183333	0.5	0.004875
5.191667	0.5	0.004125
5.200000	0.5	0.003500
5.208333	0.5	0.003125
5.216667	0.5	0.002875
5.225000	0.5	0.002375
5.233333	0.5	0.002375
5.241667	0.5	0.002125
5.250000	0.5	0.002000
5.258333	0.5	0.001750
5.266667	0.5	0.001875
5.275000	0.5	0.001875
5.283333	0.5	0.001625
5.291667	0.5	0.002125
5.300000	0.5	0.002500
5.308333	0.5	0.002750
5.316667	0.5	0.002625
5.325000	0.5	0.003125
5.333333	0.5	0.003500
5.341667	0.5	0.003750
5.350000	0.5	0.003625
5.358333	0.5	0.003375
5.366667	0.5	0.003125
5.375000	0.5	0.003000
5.383333	0.5	0.002750
5.391667	0.5	0.002750
5.400000	0.5	0.002875
5.408333	0.5	0.002375
5.416667	0.5	0.002000
5.425000	0.5	0.001875
5.433333	0.5	0.002125
5.441667	0.5	0.002000
5.450000	0.5	0.001875
5.458333	0.5	0.001625
5.466667	0.5	0.001625
5.475000	0.5	0.001750
5.483333	0.5	0.001875
5.491667	0.5	0.001625
5.500000	0.5	0.001500
5.508333	0.5	0.001750
5.516667	0.5	0.001625
5.525000	0.5	0.001500
5.533333	0.5	0.001250
5.541667	0.5	0.001500
5.550000	0.5	0.001375
5.558333	0.5	0.001500
5.566667	0.5	0.001250
5.575000	0.5	0.001000
5.583333	0.5	0.001000
5.591667	0.5	0.000750
5.600000	0.5	0.000375
5.608333	0.5	-0.000125
5.616667	0.5	-0.000375
5.625000	0.5	-0.000750
5.633333	0.5	-0.000625
5.641667	0.5	-0.000750
5.650000	0.5	-0.000625
5.658333	0.5	-0.000250
5.666667	0.5	0.000375
5.675000	0.5	0.000250
5.683333	0.5	0.000375
5.691667	0.5	0.000125
5.700000	0.5	0.000500
5.708333	0.5	0.000625
5.716667	0.5	0.001250
5.725000	0.5	0.002125
5.733333	0.5	0.002375
5.741667	0.5	0.002500
5.750000	0.5	0.003250
5.758333	0.5	0.004000
5.766667	0.5	0.004250
5.775000	0.5	0.004750
5.783333	0.5	0.005375
5.791667	0.5	0.005750
5.800000	0.5	0.006500
5.808333	0.5	0.007250
5.816667	0.5	0.008000
5.825000	0.5	0.008625
5.833333	0.5	0.009250
5.841667	0.5	0.009750
5.850000	0.5	0.010375
5.858333	0.5	0.010750
5.866667	0.5	0.011375
5.875000	0.5	0.011750
5.883333	0.5	0.012250
5.891667	0.5	0.013250
5.900000	0.5	0.014125
5.908333	0.5	0.015125
5.916667	0.5	0.015625
5.925000	0.5	0.016000
5.933333	0.5	0.016875
5.941667	0.5	0.017500
5.950000	0.5	0.017875
5.958333	0.5	0.018750
5.966667	0.5	0.019375
5.975000	0.5	0.020000
5.983333	0.5	0.020875
5.991667	0.5	0.021625
6.000000	0.5	0.022125
6.008333	0.5	0.022625
6.016667	0.5	0.022750
6.025000	0.5	0.022500
6.033333	0.5	0.022125
6.041667	0.5	0.022125
6.050000	0.5	0.021625
6.058333	0.5	0.021500
6.066667	0.5	0.021000
6.075000	0.5	0.021375
6.083333	0.5	0.021250
6.091667	0.5	0.021375
6.100000	0.5	0.021625
6.108333	0.5	0.022500
6.116667	0.5	0.023125
6.125000	0.5	0.024000
6.133333	0.5	0.025000
6.141667	0.5	0.026250
6.150000	0.5	0.027125
6.158333	0.5	0.028000
6.166667	0.5	0.028750
6.175000	0.5	0.029375
6.183333	0.5	0.030000
6.191667	0.5	0.030125
6.200000	0.5	0.030250
6.208333	0.5	0.029875
6.216667	0.5	0.029625
6.225000	0.5	0.029125
6.233333	0.5	0.028750
6.241667	0.5	0.027875
6.250000	0.5	0.027125
6.258333	0.5	0.026750
6.266667	0.5	0.025875
6.275000	0.5	0.024625
6.283333	0.5	0.023625
6.291667	0.5	0.022875
6.300000	0.5	0.022000
6.308333	0.5	0.020625
6.316667	0.5	0.019000
6.325000	0.5	0.017875
6.333333	0.5	0.016625
6.341667	0.5	0.015125
6.350000	0.5	0.014000
6.358333	0.5	0.013250
6.366667	0.5	0.012625
6.375000	0.5	0.011875
6.383333	0.5	0.011375
6.391667	0.5	0.010750
6.400000	0.5	0.010375
6.408333	0.5	0.010125
6.416667	0.5	0.009500
6.425000	0.5	0.008500
6.433333	0.5	0.008125
6.441667	0.5	0.007250
6.450000	0.5	0.005875
6.458333	0.5	0.005500
6.466667	0.5	0.005125
6.475000	0.5	0.004500
6.483333	0.5	0.003750
6.491667	0.5	0.003750
6.500000	0.5	0.004000
6.508333	0.5	0.003750
6.516667	0.5	0.003500
6.525000	0.5	0.003125
6.533333	0.5	0.003250
6.541667	0.5	0.003875
6.550000	0.5	0.003875
6.558333	0.5	0.004500
6.566667	0.5	0.004750
6.575000	0.5	0.004750
6.583333	0.5	0.004750
6.591667	0.5	0.004625
6.600000	0.5	0.005125
6.608333	0.5	0.005375
6.616667	0.5	0.005125
6.625000	0.5	0.004875
6.633333	0.5	0.004625
6.641667	0.5	0.004625
6.650000	0.5	0.004750
6.658333	0.5	0.004625
6.666667	0.5	0.004500
6.675000	0.5	0.004125
6.683333	0.5	0.004125
6.691667	0.5	0.003625
6.700000	0.5	0.002500
6.708333	0.5	0.000750
6.716667	0.5	-0.002000
6.725000	0.5	-0.007125
6.733333	0.5	-0.015500
6.741667	0.5	-0.029625
6.750000	0.5	-0.052750
6.758333	0.5	-0.090625
6.766667	0.5	-0.151875
6.775000	0.5	-0.247125
6.783333	0.5	-0.388625
6.791667	0.5	-0.585750
6.800000	0.5	-0.844500
6.808333	0.5	-1.162000
6.816667	0.5	-1.524250
6.825000	0.5	-1.905125
6.833333	0.5	-2.267000
6.841667	0.5	-2.564000
6.850000	0.5	-2.744250
6.858333	0.5	-2.755750
6.866667	0.5	-2.548000
6.875000	0.5	-2.075750
6.883333	0.5	-1.300625
6.891667	0.5	-0.192625
6.900000	0.5	1.264875
6.908333	0.5	3.074125
6.916667	0.5	5.221000
6.925000	0.5	7.667625
6.933333	0.5	10.347750
6.941667	0.5	13.161750
6.950000	0.5	15.977000
6.958333	0.5	18.634625
6.966667	0.5	20.962875
6.975000	0.5	22.802125
6.983333	0.5	24.030000
6.991667	0.5	24.582125
7.000000	0.5	24.461500
7.008333	0.5	23.731500
7.016667	0.5	22.500875
7.025000	0.5	20.901625
7.033333	0.5	19.070375
7.041667	0.5	17.130625
7.050000	0.5	15.184750
7.058333	0.5	13.308875
7.066667	0.5	11.556375
7.075000	0.5	9.957625
7.083333	0.5	8.526375
7.091667	0.5	7.264875
7.100000	0.5	6.166375
7.108333	0.5	5.218875
7.116667	0.5	4.407875
7.125000	0.5	3.717875
7.133333	0.5	3.133125
7.141667	0.5	2.640125
7.150000	0.5	2.225000
7.158333	0.5	1.876375
7.166667	0.5	1.584625
7.175000	0.5	1.339750
7.183333	0.5	1.134875
7.191667	0.5	0.962875
7.200000	0.5	0.819125
7.208333	0.5	0.698750
7.216667	0.5	0.597250
7.225000	0.5	0.512375
7.233333	0.5	0.441125
7.241667	0.5	0.380500
7.250000	0.5	0.329625
7.258333	0.5	0.286125
7.266667	0.5	0.249125
7.275000	0.5	0.217500
7.283333	0.5	0.190250
7.291667	0.5	0.166875
7.300000	0.5	0.146500
7.308333	0.5	0.128750
7.316667	0.5	0.113625
7.325000	0.5	0.100875
7.333333	0.5	0.089250
7.341667	0.5	0.079500
7.350000	0.5	0.071125
7.358333	0.5	0.063250
7.366667	0.5	0.056250
7.375000	0.5	0.050125
7.383333	0.5	0.045000
7.391667	0.5	0.040500
7.400000	0.5	0.036750
7.408333	0.5	0.032875
7.416667	0.5	0.029750
7.425000	0.5	0.027000
7.433333	0.5	0.024625
7.441667	0.5	0.023000
7.450000	0.5	0.021625
7.458333	0.5	0.020375
7.466667	0.5	0.019750
7.475000	0.5	0.019750
7.483333	0.5	0.019750
7.491667	0.5	0.019750
7.500000	0.5	0.019875
7.508333	0.5	0.020250
7.516667	0.5	0.020500
7.525000	0.5	0.021375
7.533333	0.5	0.022375
7.541667	0.5	0.023750
7.550000	0.5	0.025000
7.558333	0.5	0.026625
7.566667	0.5	0.028000
7.575000	0.5	0.028625
7.583333	0.5	0.029500
7.591667	0.5	0.030500
7.600000	0.5	0.031875
7.608333	0.5	0.032875
7.616667	0.5	0.033750
7.625000	0.5	0.034875
7.633333	0.5	0.035500
7.641667	0.5	0.036125
7.650000	0.5	0.036625
7.658333	0.5	0.036750
7.666667	0.5	0.036875
7.675000	0.5	0.037125
7.683333	0.5	0.037500
7.691667	0.5	0.038250
7.700000	0.5	0.038500
7.708333	0.5	0.038500
7.716667	0.5	0.038625
7.725000	0.5	0.038625
7.733333	0.5	0.038750
7.741667	0.5	0.038750
7.750000	0.5	0.038875
7.758333	0.5	0.039375
7.766667	0.5	0.039875
7.775000	0.5	0.039750
7.783333	0.5	0.039875
7.791667	0.5	0.039875
7.800000	0.5	0.040625
7.808333	0.5	0.040750
7.816667	0.5	0.040750
7.825000	0.5	0.041000
7.833333	0.5	0.041625
7.841667	0.5	0.042000
7.850000	0.5	0.042500
7.858333	0.5	0.042875
7.866667	0.5	0.043250
7.875000	0.5	0.044250
7.883333	0.5	0.045000
7.891667	0.5	0.046500
7.900000	0.5	0.048625
7.908333	0.5	0.050250
7.916667	0.5	0.052500
7.925000	0.5	0.054875
7.933333	0.5	0.058000
7.941667	0.5	0.062375
7.950000	0.5	0.067875
7.958333	0.5	0.074500
7.966667	0.5	0.082750
7.975000	0.5	0.093375
7.983333	0.5	0.106625
7.991667	0.5	0.123500
8.000000	0.5	0.143875
8.008333	0.5	0.171625
8.016667	0.5	0.206500
8.025000	0.5	0.249625
8.033333	0.5	0.303125
8.041667	0.5	0.368375
8.050000	0.5	0.446500
8.058333	0.5	0.539625
8.066667	0.5	0.648500
8.075000	0.5	0.774000
8.083333	0.5	0.917125
8.091667	0.5	1.078750
8.100000	0.5	1.258125
8.108333	0.5	1.456000
8.116667	0.5	1.672500
8.125000	0.5	1.906375
8.133333	0.5	2.157375
8.141667	0.5	2.425125
8.150000	0.5	2.709375
8.158333	0.5	3.009500
8.166667	0.5	3.324125
8.175000	0.5	3.652750
8.183333	0.5	3.995000
8.191667	0.5	4.350125
8.200000	0.5	4.718125
8.208333	0.5	5.097875
8.216667	0.5	5.488125
8.225000	0.5	5.889000
8.233333	0.5	6.299750
8.241667	0.5	6.719375
8.250000	0.5	7.148500
8.258333	0.5	7.586125
8.266667	0.5	8.031625
8.275000	0.5	8.485000
8.283333	0.5	8.946000
8.291667	0.5	9.413875
8.300000	0.5	9.888875
8.308333	0.5	10.370000
8.316667	0.5	10.857375
8.325000	0.5	11.350000
8.333333	0.5	11.846625
8.341667	0.5	12.346625
8.350000	0.5	12.845750
8.358333	0.5	13.335125
8.366667	0.5	13.796875
8.375000	0.5	14.200625
8.383333	0.5	14.502250
8.391667	0.5	14.647125
8.400000	0.5	14.582625
8.408333	0.5	14.269250
8.416667	0.5	13.696375
8.425000	0.5	12.883625
8.433333	0.5	11.880625
8.441667	0.5	10.751875
8.450000	0.5	9.568500
8.458333	0.5	8.393500
8.466667	0.5	7.275125
8.475000	0.5	6.246000
8.483333	0.5	5.323375
8.491667	0.5	4.512500
8.500000	0.5	3.810000
8.508333	0.5	3.208750
8.516667	0.5	2.699125
8.525000	0.5	2.269625
8.533333	0.5	1.909000
8.541667	0.5	1.607875
8.550000	0.5	1.357250
8.558333	0.5	1.148875
8.566667	0.5	0.976625
8.575000	0.5	0.834500
8.583333	0.5	0.716250
8.591667	0.5	0.619000
8.600000	0.5	0.538250
8.608333	0.5	0.471625
8.616667	0.5	0.416000
8.625000	0.5	0.369250
8.633333	0.5	0.330500
8.641667	0.5	0.298000
8.650000	0.5	0.270375
8.658333	0.5	0.247000
8.666667	0.5	0.226875
8.675000	0.5	0.209375
8.683333	0.5	0.194125
8.691667	0.5	0.180750
8.700000	0.5	0.169000
8.708333	0.5	0.158875
8.716667	0.5	0.149625
8.725000	0.5	0.141000
8.733333	0.5	0.133125
8.741667	0.5	0.126500
8.750000	0.5	0.120375
8.758333	0.5	0.114500
8.766667	0.5	0.109375
8.775000	0.5	0.105000
8.783333	0.5	0.100625
8.791667	0.5	0.096875
8.800000	0.5	0.092875
8.808333	0.5	0.089125
8.816667	0.5	0.085625
8.825000	0.5	0.082000
8.833333	0.5	0.079000
8.841667	0.5	0.076375
8.850000	0.5	0.073875
8.858333	0.5	0.072125
8.866667	0.5	0.070250
8.875000	0.5	0.068625
8.883333	0.5	0.067250
8.891667	0.5	0.065750
8.900000	0.5	0.064750
8.908333	0.5	0.064125
8.916667	0.5	0.063250
8.925000	0.5	0.062875
8.933333	0.5	0.063375
8.941667	0.5	0.064000
8.950000	0.5	0.064625
8.958333	0.5	0.065375
8.966667	0.5	0.066625
8.975000	0.5	0.068625
8.983333	0.5	0.071125
8.991667	0.5	0.073750
9.000000	0.5	0.077625
9.008333	0.5	0.082500
9.016667	0.5	0.087500
9.025000	0.5	0.093625
9.033333	0.5	0.100750
9.041667	0.5	0.108750
9.050000	0.5	0.117250
9.058333	0.5	0.126375
9.066667	0.5	0.136625
9.075000	0.5	0.146750
9.083333	0.5	0.157125
9.091667	0.5	0.167125
9.100000	0.5	0.177000
9.108333	0.5	0.186000
9.116667	0.5	0.194750
9.125000	0.5	0.202250
9.133333	0.5	0.208250
9.141667	0.5	0.213250
9.150000	0.5	0.216750
9.158333	0.5	0.219375
9.166667	0.5	0.220375
9.175000	0.5	0.219375
9.183333	0.5	0.217000
9.191667	0.5	0.213375
9.200000	0.5	0.208875
9.208333	0.5	0.203125
9.216667	0.5	0.196875
9.225000	0.5	0.189375
9.233333	0.5	0.181125
9.241667	0.5	0.172500
9.250000	0.5	0.163625
9.258333	0.5	0.154625
9.266667	0.5	0.146250
9.275000	0.5	0.137875
9.283333	0.5	0.130125
9.291667	0.5	0.123000
9.300000	0.5	0.116000
9.308333	0.5	0.109250
9.316667	0.5	0.102750
9.325000	0.5	0.096750
9.333333	0.5	0.090750
9.341667	0.5	0.085750
9.350000	0.5	0.081250
9.358333	0.5	0.077250
9.366667	0.5	0.073125
9.375000	0.5	0.069500
9.383333	0.5	0.066250
9.391667	0.5	0.063125
9.400000	0.5	0.060125
9.408333	0.5	0.057500
9.416667	0.5	0.055375
9.425000	0.5	0.053625
9.433333	0.5	0.051875
9.441667	0.5	0.050375
9.450000	0.5	0.049250
9.458333	0.5	0.048875
9.466667	0.5	0.048625
9.475000	0.5	0.048625
9.483333	0.5	0.048625
9.491667	0.5	0.049375
9.500000	0.5	0.050250
9.508333	0.5	0.051375
9.516667	0.5	0.053125
9.525000	0.5	0.055500
9.533333	0.5	0.058375
9.541667	0.5	0.061750
9.550000	0.5	0.065625
9.558333	0.5	0.070500
9.566667	0.5	0.075875
9.575000	0.5	0.082250
9.583333	0.5	0.089000
9.591667	0.5	0.096500
9.600000	0.5	0.104250
9.608333	0.5	0.112250
9.616667	0.5	0.121250
9.625000	0.5	0.130625
9.633333	0.5	0.139500
9.641667	0.5	0.148625
9.650000	0.5	0.157125
9.658333	0.5	0.165750
9.666667	0.5	0.174250
9.675000	0.5	0.182250
9.683333	0.5	0.189500
9.691667	0.5	0.195875
9.700000	0.5	0.202000
9.708333	0.5	0.207125
9.716667	0.5	0.211875
9.725000	0.5	0.216000
9.733333	0.5	0.218750
9.741667	0.5	0.221000
9.750000	0.5	0.222000
9.758333	0.5	0.223125
9.766667	0.5	0.223625
9.775000	0.5	0.223375
9.783333	0.5	0.222875
9.791667	0.5	0.221625
9.800000	0.5	0.220125
9.808333	0.5	0.218375
9.816667	0.5	0.216250
9.825000	0.5	0.213375
9.833333	0.5	0.212000
9.841667	0.5	0.209875
9.850000	0.5	0.208500
9.858333	0.5	0.206625
9.866667	0.5	0.204625
9.875000	0.5	0.202500
9.883333	0.5	0.200500
9.891667	0.5	0.198375
9.900000	0.5	0.196875
9.908333	0.5	0.195000
9.916667	0.5	0.192500
9.925000	0.5	0.189500
9.933333	0.5	0.186625
9.941667	0.5	0.183500
9.950000	0.5	0.180125
9.958333	0.5	0.176625
9.966667	0.5	0.173250
9.975000	0.5	0.169750
9.983333	0.5	0.165500
9.991667	0.5	0.160875
10.000000	0.5	0.156125
10.008333	0.5	0.151375
10.016667	0.5	0.146375
10.025000	0.5	0.141125
10.033333	0.5	0.135875
10.041667	0.5	0.131375
10.050000	0.5	0.126500
10.058333	0.5	0.121375
10.066667	0.5	0.116125
10.075000	0.5	0.111125
10.083333	0.5	0.106625
10.091667	0.5	0.102250
10.100000	0.5	0.098250
10.108333	0.5	0.094750
10.116667	0.5	0.091500
10.125000	0.5	0.088250
10.133333	0.5	0.085250
10.141667	0.5	0.083000
10.150000	0.5	0.080625
10.158333	0.5	0.078375
10.166667	0.5	0.077000
10.175000	0.5	0.076250
10.183333	0.5	0.075250
10.191667	0.5	0.073875
10.200000	0.5	0.073000
10.208333	0.5	0.072500
10.216667	0.5	0.071750
10.225000	0.5	0.070750
10.233333	0.5	0.069750
10.241667	0.5	0.068875
10.250000	0.5	0.068125
10.258333	0.5	0.067125
10.266667	0.5	0.066750
10.275000	0.5	0.066000
10.283333	0.5	0.065375
10.291667	0.5	0.064875
10.300000	0.5	0.063625
10.308333	0.5	0.063000
10.316667	0.5	0.063125
10.325000	0.5	0.063125
10.333333	0.5	0.063125
10.341667	0.5	0.063250
10.350000	0.5	0.063875
10.358333	0.5	0.065000
10.366667	0.5	0.065750
10.375000	0.5	0.067250
10.383333	0.5	0.069000
10.391667	0.5	0.071500
10.400000	0.5	0.074375
10.408333	0.5	0.078000
10.416667	0.5	0.082375
10.425000	0.5	0.087375
10.433333	0.5	0.092750
10.441667	0.5	0.099250
10.450000	0.5	0.106500
10.458333	0.5	0.114750
10.466667	0.5	0.123125
10.475000	0.5	0.132125
10.483333	0.5	0.142375
10.491667	0.5	0.153250
10.500000	0.5	0.165000
10.508333	0.5	0.177125
10.516667	0.5	0.189875
10.525000	0.5	0.203250
10.533333	0.5	0.217250
10.541667	0.5	0.231750
10.550000	0.5	0.246125
10.558333	0.5	0.260375
10.566667	0.5	0.275125
10.575000	0.5	0.289750
10.583333	0.5	0.304375
10.591667	0.5	0.319125
10.600000	0.5	0.333375
10.608333	0.5	0.347000
10.616667	0.5	0.360375
10.625000	0.5	0.372750
10.633333	0.5	0.384375
10.641667	0.5	0.396000
10.650000	0.5	0.406250
10.658333	0.5	0.414875
10.666667	0.5	0.422375
10.675000	0.5	0.428375
10.683333	0.5	0.432875
10.691667	0.5	0.435875
10.700000	0.5	0.436875
10.708333	0.5	0.436000
10.716667	0.5	0.433125
10.725000	0.5	0.428125
10.733333	0.5	0.421750
10.741667	0.5	0.413000
10.750000	0.5	0.402250
10.758333	0.5	0.389750
10.766667	0.5	0.375875
10.775000	0.5	0.360625
10.783333	0.5	0.344125
10.791667	0.5	0.326625
10.800000	0.5	0.308375
10.808333	0.5	0.290125
10.816667	0.5	0.271250
10.825000	0.5	0.253000
10.833333	0.5	0.234875
10.841667	0.5	0.217750
10.850000	0.5	0.201375
10.858333	0.5	0.185375
10.866667	0.5	0.170375
10.875000	0.5	0.156000
10.883333	0.5	0.143250
10.891667	0.5	0.130875
10.900000	0.5	0.119625
10.908333	0.5	0.109250
10.916667	0.5	0.100250
10.925000	0.5	0.092250
10.933333	0.5	0.085250
10.941667	0.5	0.079500
10.950000	0.5	0.074375
10.958333	0.5	0.070000
10.966667	0.5	0.066500
10.975000	0.5	0.063500
10.983333	0.5	0.061000
10.991667	0.5	0.058750
11.000000	0.5	0.056875
11.008333	0.5	0.055625
11.016667	0.5	0.054750
11.025000	0.5	0.054000
11.033333	0.5	0.053125
11.041667	0.5	0.052625
11.050000	0.5	0.052000
11.058333	0.5	0.051750
11.066667	0.5	0.051375
11.075000	0.5	0.050875
11.083333	0.5	0.050625
11.091667	0.5	0.050250
11.100000	0.5	0.050000
11.108333	0.5	0.050375
11.116667	0.5	0.050000
11.125000	0.5	0.050125
11.133333	0.5	0.049625
11.141667	0.5	0.049000
11.150000	0.5	0.048500
11.158333	0.5	0.048125
11.166667	0.5	0.047500
11.175000	0.5	0.047375
11.183333	0.5	0.046750
11.191667	0.5	0.046500
11.200000	0.5	0.046125
11.208333	0.5	0.045250
11.216667	0.5	0.044250
11.225000	0.5	0.043875
11.233333	0.5	0.043375
11.241667	0.5	0.042625
11.250000	0.5	0.041625
11.258333	0.5	0.041125
11.266667	0.5	0.040750
11.275000	0.5	0.039875
11.283333	0.5	0.039500
11.291667	0.5	0.039125
11.300000	0.5	0.038250
11.308333	0.5	0.037375
11.316667	0.5	0.036375
11.325000	0.5	0.035875
11.333333	0.5	0.035375
11.341667	0.5	0.034500
11.350000	0.5	0.033625
11.358333	0.5	0.032875
11.366667	0.5	0.032750
11.375000	0.5	0.032250
11.383333	0.5	0.032000
11.391667	0.5	0.032250
11.400000	0.5	0.032250
11.408333	0.5	0.031750
11.416667	0.5	0.031875
11.425000	0.5	0.032250
11.433333	0.5	0.031875
11.441667	0.5	0.031875
11.450000	0.5	0.031500
11.458333	0.5	0.031375
11.466667	0.5	0.030875
11.475000	0.5	0.030625
11.483333	0.5	0.030750
11.491667	0.5	0.030250
11.500000	0.5	0.030125
11.508333	0.5	0.029625
11.516667	0.5	0.029375
11.525000	0.5	0.029375
11.533333	0.5	0.029125
11.541667	0.5	0.028875
11.550000	0.5	0.028250
11.558333	0.5	0.027625
11.566667	0.5	0.027125
11.575000	0.5	0.026500
11.583333	0.5	0.026250
11.591667	0.5	0.026125
11.600000	0.5	0.025750
11.608333	0.5	0.025000
11.616667	0.5	0.024375
11.625000	0.5	0.024125
11.633333	0.5	0.023750
11.641667	0.5	0.023375
11.650000	0.5	0.023250
11.658333	0.5	0.023000
11.666667	0.5	0.022375
11.675000	0.5	0.022375
11.683333	0.5	0.022250
11.691667	0.5	0.022125
11.700000	0.5	0.021750
11.708333	0.5	0.021250
11.716667	0.5	0.020750
11.725000	0.5	0.019500
11.733333	0.5	0.018500
11.741667	0.5	0.018125
11.750000	0.5	0.017375
11.758333	0.5	0.016625
11.766667	0.5	0.016375
11.775000	0.5	0.015875
11.783333	0.5	0.015500
11.791667	0.5	0.015000
11.800000	0.5	0.014375
11.808333	0.5	0.014250
11.816667	0.5	0.014250
11.825000	0.5	0.014500
11.833333	0.5	0.014875
11.841667	0.5	0.015125
11.850000	0.5	0.015125
11.858333	0.5	0.015000
11.866667	0.5	0.015250
11.875000	0.5	0.015375
11.883333	0.5	0.014875
11.891667	0.5	0.014875
11.900000	0.5	0.015250
11.908333	0.5	0.015500
11.916667	0.5	0.015750
11.925000	0.5	0.015500
11.933333	0.5	0.015375
11.941667	0.5	0.015625
11.950000	0.5	0.015625
11.958333	0.5	0.015125
11.966667	0.5	0.014875
11.975000	0.5	0.014625
11.983333	0.5	0.014375
11.991667	0.5	0.014375
12.000000	0.5	0.014000
12.008333	0.5	0.014250
12.016667	0.5	0.014000
12.025000	0.5	0.013750
12.033333	0.5	0.013125
12.041667	0.5	0.012750
12.050000	0.5	0.013000
12.058333	0.5	0.012875
12.066667	0.5	0.012875
12.075000	0.5	0.012375
12.083333	0.5	0.012000
12.091667	0.5	0.011375
12.100000	0.5	0.011125
12.108333	0.5	0.010875
12.116667	0.5	0.010250
12.125000	0.5	0.009500
12.133333	0.5	0.008500
12.141667	0.5	0.008000
12.150000	0.5	0.006750
12.158333	0.5	0.005500
12.166667	0.5	0.005125
12.175000	0.5	0.004875
12.183333	0.5	0.005000
12.191667	0.5	0.004875
12.200000	0.5	0.005000
12.208333	0.5	0.004875
12.216667	0.5	0.005125
12.225000	0.5	0.004875
12.233333	0.5	0.005250
12.241667	0.5	0.005625
12.250000	0.5	0.006750
12.258333	0.5	0.008375
12.266667	0.5	0.009625
12.275000	0.5	0.010875
12.283333	0.5	0.011875
12.291667	0.5	0.013625
12.300000	0.5	0.015000
12.308333	0.5	0.016125
12.316667	0.5	0.017500
12.325000	0.5	0.018625
12.333333	0.5	0.020000
12.341667	0.5	0.021125
12.350000	0.5	0.022625
12.358333	0.5	0.024250
12.366667	0.5	0.025625
12.375000	0.5	0.026750
12.383333	0.5	0.027625
12.391667	0.5	0.028125
12.400000	0.5	0.028875
12.408333	0.5	0.028625
12.416667	0.5	0.028625
12.425000	0.5	0.028875
12.433333	0.5	0.028625
12.441667	0.5	0.028000
12.450000	0.5	0.027500
12.458333	0.5	0.026875
12.466667	0.5	0.026500
12.475000	0.5	0.025875
12.483333	0.5	0.025000
12.491667	0.5	0.024000
12.500000	0.5	0.023125
12.508333	0.5	0.022000
12.516667	0.5	0.021250
12.525000	0.5	0.020500
12.533333	0.5	0.019375
12.541667	0.5	0.018500
12.550000	0.5	0.017375
12.558333	0.5	0.016125
12.566667	0.5	0.014750
12.575000	0.5	0.014125
12.583333	0.5	0.013500
12.591667	0.5	0.012750
12.600000	0.5	0.011625
12.608333	0.5	0.011000
12.616667	0.5	0.010500
12.625000	0.5	0.009875
12.633333	0.5	0.009375
12.641667	0.5	0.008875
12.650000	0.5	0.008500
12.658333	0.5	0.008000
12.666667	0.5	0.008125
12.675000	0.5	0.008125
12.683333	0.5	0.008125
12.691667	0.5	0.008250
12.700000	0.5	0.008125
12.708333	0.5	0.007875
12.716667	0.5	0.007375
12.725000	0.5	0.006750
12.733333	0.5	0.006125
12.741667	0.5	0.005875
12.750000	0.5	0.005375
12.758333	0.5	0.005125
12.766667	0.5	0.005000
12.775000	0.5	0.004875
12.783333	0.5	0.004625
12.791667	0.5	0.004875
12.800000	0.5	0.004750
12.808333	0.5	0.004375
12.816667	0.5	0.004125
12.825000	0.5	0.003500
12.833333	0.5	0.003000
12.841667	0.5	0.002875
12.850000	0.5	0.002750
12.858333	0.5	0.002625
12.866667	0.5	0.002375
12.875000	0.5	0.002500
12.883333	0.5	0.002625
12.891667	0.5	0.002500
12.900000	0.5	0.002125
12.908333	0.5	0.001875
12.916667	0.5	0.001875
12.925000	0.5	0.002375
12.933333	0.5	0.002000
12.941667	0.5	0.001875
12.950000	0.5	0.002000
12.958333	0.5	0.001625
12.966667	0.5	0.001125
12.975000	0.5	0.000375
12.983333	0.5	0.000000
12.991667	0.5	-0.000625
13.000000	0.5	-0.001500
13.008333	0.5	-0.001750
13.016667	0.5	-0.001875
13.025000	0.5	-0.001875
13.033333	0.5	-0.002000
13.041667	0.5	-0.002125
13.050000	0.5	-0.002250
13.058333	0.5	-0.002250
13.066667	0.5	-0.002250
13.075000	0.5	-0.001625
13.083333	0.5	-0.000750
13.091667	0.5	-0.000375
13.100000	0.5	-0.000125
13.108333	0.5	0.000000
13.116667	0.5	0.000375
13.125000	0.5	0.000750
13.133333	0.5	0.000875
13.141667	0.5	0.001375
13.150000	0.5	0.001500
13.158333	0.5	0.001750
13.166667	0.5	0.001875
13.175000	0.5	0.002125
13.183333	0.5	0.002500
13.191667	0.5	0.002625
13.200000	0.5	0.003375
13.208333	0.5	0.003875
13.216667	0.5	0.003750
13.225000	0.5	0.004250
13.233333	0.5	0.004625
13.241667	0.5	0.004750
13.250000	0.5	0.005000
13.258333	0.5	0.005750
13.266667	0.5	0.006250
13.275000	0.5	0.006375
13.283333	0.5	0.006500
13.291667	0.5	0.006625
13.300000	0.5	0.007000
13.308333	0.5	0.007625
13.316667	0.5	0.008125
13.325000	0.5	0.008875
13.333333	0.5	0.009500
13.341667	0.5	0.010125
13.350000	0.5	0.010500
13.358333	0.5	0.011125
13.366667	0.5	0.011500
13.375000	0.5	0.011250
13.383333	0.5	0.011000
13.391667	0.5	0.011000
13.400000	0.5	0.011250
13.408333	0.5	0.011875
13.416667	0.5	0.011875
13.425000	0.5	0.011875
13.433333	0.5	0.012000
13.441667	0.5	0.012375
13.450000	0.5	0.012875
13.458333	0.5	0.013000
13.466667	0.5	0.013000
13.475000	0.5	0.013500
13.483333	0.5	0.013875
13.491667	0.5	0.014750
13.500000	0.5	0.015125
13.508333	0.5	0.015750
13.516667	0.5	0.016250
13.525000	0.5	0.016750
13.533333	0.5	0.017125
13.541667	0.5	0.017750
13.550000	0.5	0.017875
13.558333	0.5	0.017875
13.566667	0.5	0.018125
13.575000	0.5	0.018500
13.583333	0.5	0.018375
13.591667	0.5	0.018250
13.600000	0.5	0.018875
13.608333	0.5	0.018875
13.616667	0.5	0.019125
13.625000	0.5	0.019625
13.633333	0.5	0.019750
13.641667	0.5	0.020125
13.650000	0.5	0.021125
13.658333	0.5	0.021500
13.666667	0.5	0.021875
13.675000	0.5	0.022250
13.683333	0.5	0.022875
13.691667	0.5	0.023250
13.700000	0.5	0.023750
13.708333	0.5	0.024000
13.716667	0.5	0.024375
13.725000	0.5	0.025250
13.733333	0.5	0.025750
13.741667	0.5	0.026000
13.750000	0.5	0.026625
13.758333	0.5	0.027375
13.766667	0.5	0.028000
13.775000	0.5	0.029250
13.783333	0.5	0.030000
13.791667	0.5	0.030250
13.800000	0.5	0.030250
13.808333	0.5	0.030750
13.816667	0.5	0.031250
13.825000	0.5	0.031500
13.833333	0.5	0.031875
13.841667	0.5	0.032375
13.850000	0.5	0.033250
13.858333	0.5	0.033875
13.866667	0.5	0.034375
13.875000	0.5	0.034750
13.883333	0.5	0.035250
13.891667	0.5	0.035375
13.900000	0.5	0.035625
13.908333	0.5	0.036375
13.916667	0.5	0.036750
13.925000	0.5	0.037125
13.933333	0.5	0.037250
13.941667	0.5	0.037625
13.950000	0.5	0.037750
13.958333	0.5	0.037375
13.966667	0.5	0.037125
13.975000	0.5	0.036625
13.983333	0.5	0.036500
13.991667	0.5	0.036000
14.000000	0.5	0.035375
14.008333	0.5	0.035000
14.016667	0.5	0.034625
14.025000	0.5	0.034375
14.033333	0.5	0.034125
14.041667	0.5	0.034000
14.050000	0.5	0.033375
14.058333	0.5	0.032500
14.066667	0.5	0.031875
14.075000	0.5	0.031625
14.083333	0.5	0.031000
14.091667	0.5	0.030375
14.100000	0.5	0.029625
14.108333	0.5	0.029250
14.116667	0.5	0.029375
14.125000	0.5	0.028625
14.133333	0.5	0.028000
14.141667	0.5	0.027875
14.150000	0.5	0.027250
14.158333	0.5	0.026625
14.166667	0.5	0.026000
14.175000	0.5	0.025500
14.183333	0.5	0.025250
14.191667	0.5	0.025000
14.200000	0.5	0.024625
14.208333	0.5	0.023750
14.216667	0.5	0.023250
14.225000	0.5	0.022500
14.233333	0.5	0.021500
14.241667	0.5	0.021000
14.250000	0.5	0.020375
14.258333	0.5	0.019625
14.266667	0.5	0.019250
14.275000	0.5	0.019250
14.283333	0.5	0.018750
14.291667	0.5	0.018625
14.300000	0.5	0.018625
14.308333	0.5	0.018625
14.316667	0.5	0.018875
14.325000	0.5	0.019125
14.333333	0.5	0.019125
14.341667	0.5	0.019250
14.350000	0.5	0.019500
14.358333	0.5	0.019375
14.366667	0.5	0.019750
14.375000	0.5	0.019875
14.383333	0.5	0.020125
14.391667	0.5	0.020125
14.400000	0.5	0.020250
14.408333	0.5	0.020250
14.416667	0.5	0.020250
14.425000	0.5	0.020375
14.433333	0.5	0.020625
14.441667	0.5	0.021000
14.450000	0.5	0.021250
14.458333	0.5	0.021625
14.466667	0.5	0.021625
14.475000	0.5	0.021875
14.483333	0.5	0.021625
14.491667	0.5	0.022000
14.500000	0.5	0.022125
14.508333	0.5	0.022000
14.516667	0.5	0.022375
14.525000	0.5	0.022875
14.533333	0.5	0.023125
14.541667	0.5	0.023500
14.550000	0.5	0.023250
14.558333	0.5	0.023375
14.566667	0.5	0.023625
14.575000	0.5	0.024000
14.583333	0.5	0.024500
14.591667	0.5	0.024625
14.600000	0.5	0.024875
14.608333	0.5	0.025250
14.616667	0.5	0.025500
14.625000	0.5	0.025375
14.633333	0.5	0.025250
14.641667	0.5	0.025125
14.650000	0.5	0.024875
14.658333	0.5	0.025000
14.666667	0.5	0.024875
14.675000	0.5	0.025125
14.683333	0.5	0.025250
14.691667	0.5	0.025500
14.700000	0.5	0.025750
14.708333	0.5	0.025750
14.716667	0.5	0.025875
14.725000	0.5	0.026750
14.733333	0.5	0.027125
14.741667	0.5	0.027875
14.750000	0.5	0.029000
14.758333	0.5	0.029750
14.766667	0.5	0.030500
14.775000	0.5	0.031125
14.783333	0.5	0.031875
14.791667	0.5	0.032625
14.800000	0.5	0.033875
14.808333	0.5	0.035125
14.816667	0.5	0.036125
14.825000	0.5	0.037000
14.833333	0.5	0.038250
14.841667	0.5	0.039250
14.850000	0.5	0.040625
14.858333	0.5	0.042125
14.866667	0.5	0.043000
14.875000	0.5	0.043750
14.883333	0.5	0.044750
14.891667	0.5	0.045125
14.900000	0.5	0.045875
14.908333	0.5	0.046625
14.916667	0.5	0.047375
14.925000	0.5	0.048000
14.933333	0.5	0.048000
14.941667	0.5	0.048500
14.950000	0.5	0.048625
14.958333	0.5	0.048625
14.966667	0.5	0.048125
14.975000	0.5	0.047625
14.983333	0.5	0.046875
14.991667	0.5	0.045625
15.000000	0.5	0.044500
15.008333	0.5	0.043250
15.016667	0.5	0.041500
15.025000	0.5	0.039500
15.033333	0.5	0.037875
15.041667	0.5	0.035625
15.050000	0.5	0.033500
15.058333	0.5	0.031375
15.066667	0.5	0.028500
15.075000	0.5	0.026250
15.083333	0.5	0.024375
15.091667	0.5	0.022250
15.100000	0.5	0.020000
15.108333	0.5	0.018500
15.116667	0.5	0.017125
15.125000	0.5	0.015875
15.133333	0.5	0.014750
15.141667	0.5	0.013250
15.150000	0.5	0.012000
15.158333	0.5	0.011250
15.166667	0.5	0.010750
15.175000	0.5	0.009875
15.183333	0.5	0.009125
15.191667	0.5	0.008750
15.200000	0.5	0.008375
15.208333	0.5	0.008000
15.216667	0.5	0.007625
15.225000	0.5	0.007250
15.233333	0.5	0.006625
15.241667	0.5	0.006500
15.250000	0.5	0.006250
15.258333	0.5	0.006875
15.266667	0.5	0.007500
15.275000	0.5	0.007625
15.283333	0.5	0.007250
15.291667	0.5	0.007500
15.300000	0.5	0.007750
15.308333	0.5	0.007875
15.316667	0.5	0.008250
15.325000	0.5	0.008375
15.333333	0.5	0.008875
15.341667	0.5	0.009375
15.350000	0.5	0.009875
15.358333	0.5	0.010125
15.366667	0.5	0.010625
15.375000	0.5	0.010500
15.383333	0.5	0.010625
15.391667	0.5	0.011375
15.400000	0.5	0.012250
15.408333	0.5	0.012625
15.416667	0.5	0.013250
15.425000	0.5	0.014125
15.433333	0.5	0.015000
15.441667	0.5	0.015250
15.450000	0.5	0.015750
15.458333	0.5	0.015500
15.466667	0.5	0.015500
15.475000	0.5	0.015500
15.483333	0.5	0.016000
15.491667	0.5	0.016000
15.500000	0.5	0.016250
15.508333	0.5	0.017000
15.516667	0.5	0.017000
15.525000	0.5	0.017500
15.533333	0.5	0.017500
15.541667	0.5	0.018125
15.550000	0.5	0.019000
15.558333	0.5	0.019875
15.566667	0.5	0.021000
15.575000	0.5	0.022125
15.583333	0.5	0.022625
15.591667	0.5	0.023000
15.600000	0.5	0.023500
15.608333	0.5	0.024000
15.616667	0.5	0.024125
15.625000	0.5	0.024375
15.633333	0.5	0.024875
15.641667	0.5	0.025250
15.650000	0.5	0.025625
15.658333	0.5	0.025500
15.666667	0.5	0.025500
15.675000	0.5	0.025625
15.683333	0.5	0.026000
15.691667	0.5	0.025875
15.700000	0.5	0.026125
15.708333	0.5	0.026500
15.716667	0.5	0.026375
15.725000	0.5	0.026750
15.733333	0.5	0.027000
15.741667	0.5	0.027000
15.750000	0.5	0.026875
15.758333	0.5	0.027000
15.766667	0.5	0.026750
15.775000	0.5	0.026500
15.783333	0.5	0.026250
15.791667	0.5	0.025875
15.800000	0.5	0.025375
15.808333	0.5	0.025125
15.816667	0.5	0.024625
15.825000	0.5	0.024375
15.833333	0.5	0.024250
15.841667	0.5	0.024250
15.850000	0.5	0.024125
15.858333	0.5	0.023750
15.866667	0.5	0.022875
15.875000	0.5	0.021875
15.883333	0.5	0.021375
15.891667	0.5	0.020750
15.900000	0.5	0.019875
15.908333	0.5	0.019000
15.916667	0.5	0.018625
15.925000	0.5	0.018250
15.933333	0.5	0.018000
15.941667	0.5	0.017750
15.950000	0.5	0.017000
15.958333	0.5	0.016625
15.966667	0.5	0.016250
15.975000	0.5	0.016125
15.983333	0.5	0.016375
15.991667	0.5	0.016125
16.000000	0.5	0.016250
16.008333	0.5	0.016625
16.016667	0.5	0.016750
16.025000	0.5	0.016625
16.033333	0.5	0.016000
16.041667	0.5	0.015500
16.050000	0.5	0.014750
16.058333	0.5	0.014000
16.066667	0.5	0.013625
16.075000	0.5	0.013125
16.083333	0.5	0.012625
16.091667	0.5	0.012000
16.100000	0.5	0.011750
16.108333	0.5	0.011125
16.116667	0.5	0.010750
16.125000	0.5	0.010375
16.133333	0.5	0.010000
16.141667	0.5	0.009125
16.150000	0.5	0.008750
16.158333	0.5	0.008625
16.166667	0.5	0.007875
16.175000	0.5	0.007250
16.183333	0.5	0.006750
16.191667	0.5	0.006375
16.200000	0.5	0.006125
16.208333	0.5	0.006000
16.216667	0.5	0.005750
16.225000	0.5	0.005250
16.233333	0.5	0.005250
16.241667	0.5	0.005125
16.250000	0.5	0.004625
16.258333	0.5	0.004375
16.266667	0.5	0.003750
16.275000	0.5	0.003000
16.283333	0.5	0.002125
16.291667	0.5	0.001375
16.300000	0.5	0.000500
16.308333	0.5	0.000000
16.316667	0.5	-0.001125
16.325000	0.5	-0.002000
16.333333	0.5	-0.002375
16.341667	0.5	-0.002625
16.350000	0.5	-0.003000
16.358333	0.5	-0.003500
16.366667	0.5	-0.003625
16.375000	0.5	-0.003875
16.383333	0.5	-0.004250
16.391667	0.5	-0.004125
16.400000	0.5	-0.003750
16.408333	0.5	-0.004125
16.416667	0.5	-0.004000
16.425000	0.5	-0.004000
16.433333	0.5	-0.004125
16.441667	0.5	-0.003500
16.450000	0.5	-0.003500
16.458333	0.5	-0.003500
16.466667	0.5	-0.003625
16.475000	0.5	-0.003875
16.483333	0.5	-0.003875
16.491667	0.5	-0.003875
16.500000	0.5	-0.003875
16.508333	0.5	-0.003750
16.516667	0.5	-0.003375
16.525000	0.5	-0.003125
16.533333	0.5	-0.003250
16.541667	0.5	-0.003500
16.550000	0.5	-0.003375
16.558333	0.5	-0.003000
16.566667	0.5	-0.002625
16.575000	0.5	-0.002000
16.583333	0.5	-0.001500
16.591667	0.5	-0.001000
16.600000	0.5	-0.000375
16.608333	0.5	-0.000125
16.616667	0.5	0.000000
16.625000	0.5	0.000500
16.633333	0.5	0.000750
16.641667	0.5	0.001500
16.650000	0.5	0.002000
16.658333	0.5	0.002625
16.666667	0.5	0.003125
16.675000	0.5	0.003625
16.683333	0.5	0.004250
16.691667	0.5	0.004750
16.700000	0.5	0.005000
16.708333	0.5	0.004750
16.716667	0.5	0.005000
16.725000	0.5	0.004875
16.733333	0.5	0.005750
16.741667	0.5	0.006500
16.750000	0.5	0.006875
16.758333	0.5	0.007500
16.766667	0.5	0.008375
16.775000	0.5	0.009000
16.783333	0.5	0.010000
16.791667	0.5	0.011500
16.800000	0.5	0.012750
16.808333	0.5	0.014000
16.816667	0.5	0.015250
16.825000	0.5	0.016375
16.833333	0.5	0.017625
16.841667	0.5	0.019000
16.850000	0.5	0.020000
16.858333	0.5	0.021000
16.866667	0.5	0.022125
16.875000	0.5	0.023125
16.883333	0.5	0.024125
16.891667	0.5	0.025250
16.900000	0.5	0.026000
16.908333	0.5	0.026750
16.916667	0.5	0.027750
16.925000	0.5	0.029000
16.933333	0.5	0.030000
16.941667	0.5	0.031000
16.950000	0.5	0.031750
16.958333	0.5	0.031875
16.966667	0.5	0.032375
16.975000	0.5	0.032375
16.983333	0.5	0.032500
16.991667	0.5	0.033000
17.000000	0.5	0.033750
17.008333	0.5	0.034500
17.016667	0.5	0.035000
17.025000	0.5	0.034875
17.033333	0.5	0.034500
17.041667	0.5	0.034375
17.050000	0.5	0.034250
17.058333	0.5	0.034125
17.066667	0.5	0.033750
17.075000	0.5	0.033000
17.083333	0.5	0.032500
17.091667	0.5	0.031500
17.100000	0.5	0.030250
17.108333	0.5	0.028875
17.116667	0.5	0.027125
17.125000	0.5	0.024750
17.133333	0.5	0.022375
17.141667	0.5	0.019875
17.150000	0.5	0.017625
17.158333	0.5	0.015125
17.166667	0.5	0.011750
17.175000	0.5	0.008875
17.183333	0.5	0.005250
17.191667	0.5	0.002250
17.200000	0.5	-0.001250
17.208333	0.5	-0.004750
17.216667	0.5	-0.008500
17.225000	0.5	-0.012250
17.233333	0.5	-0.016375
17.241667	0.5	-0.020375
17.250000	0.5	-0.024625
17.258333	0.5	-0.028875
17.266667	0.5	-0.033625
17.275000	0.5	-0.038375
17.283333	0.5	-0.043000
17.291667	0.5	-0.047750
17.300000	0.5	-0.052000
17.308333	0.5	-0.056000
17.316667	0.5	-0.059625
17.325000	0.5	-0.063000
17.333333	0.5	-0.067000
17.341667	0.5	-0.070250
17.350000	0.5	-0.073125
17.358333	0.5	-0.075500
17.366667	0.5	-0.077375
17.375000	0.5	-0.078375
17.383333	0.5	-0.079125
17.391667	0.5	-0.079750
17.400000	0.5	-0.079875
17.408333	0.5	-0.078625
17.416667	0.5	-0.077625
17.425000	0.5	-0.076500
17.433333	0.5	-0.074250
17.441667	0.5	-0.072250
17.450000	0.5	-0.069750
17.458333	0.5	-0.067000
17.466667	0.5	-0.063625
17.475000	0.5	-0.059875
17.483333	0.5	-0.056500
17.491667	0.5	-0.052875
17.500000	0.5	-0.048500
17.508333	0.5	-0.044500
17.516667	0.5	-0.040875
17.525000	0.5	-0.037875
17.533333	0.5	-0.034875
17.541667	0.5	-0.031500
17.550000	0.5	-0.028375
17.558333	0.5	-0.025125
17.566667	0.5	-0.022500
17.575000	0.5	-0.019875
17.583333	0.5	-0.017125
17.591667	0.5	-0.014250
17.600000	0.5	-0.011875
17.608333	0.5	-0.009500
17.616667	0.5	-0.007125
17.625000	0.5	-0.005125
17.633333	0.5	-0.003000
17.641667	0.5	-0.000750
17.650000	0.5	0.001000
17.658333	0.5	0.002375
17.666667	0.5	0.003625
17.675000	0.5	0.004750
17.683333	0.5	0.005750
17.691667	0.5	0.007125
17.700000	0.5	0.008125
17.708333	0.5	0.008875
17.716667	0.5	0.009750
17.725000	0.5	0.010125
17.733333	0.5	0.010500
17.741667	0.5	0.010750
17.750000	0.5	0.011125
17.758333	0.5	0.011750
17.766667	0.5	0.011750
17.775000	0.5	0.011625
17.783333	0.5	0.012125
17.791667	0.5	0.012375
17.800000	0.5	0.012125
17.808333	0.5	0.011750
17.816667	0.5	0.011875
17.825000	0.5	0.012000
17.833333	0.5	0.012000
17.841667	0.5	0.012000
17.850000	0.5	0.012125
17.858333	0.5	0.012250
17.866667	0.5	0.012250
17.875000	0.5	0.012375
17.883333	0.5	0.012375
17.891667	0.5	0.012625
17.900000	0.5	0.012375
17.908333	0.5	0.012375
17.916667	0.5	0.012375
17.925000	0.5	0.012375
17.933333	0.5	0.012250
17.941667	0.5	0.011750
17.950000	0.5	0.011000
17.958333	0.5	0.010500
17.966667	0.5	0.009625
17.975000	0.5	0.009250
17.983333	0.5	0.008875
17.991667	0.5	0.008500
18.000000	0.5	0.008250
18.008333	0.5	0.007875
18.016667	0.5	0.007500
18.025000	0.5	0.007125
18.033333	0.5	0.007000
18.041667	0.5	0.006500
18.050000	0.5	0.006625
18.058333	0.5	0.007000
18.066667	0.5	0.007500
18.075000	0.5	0.007750
18.083333	0.5	0.007750
18.091667	0.5	0.007375
18.100000	0.5	0.007375
18.108333	0.5	0.007250
18.116667	0.5	0.006875
18.125000	0.5	0.007000
18.133333	0.5	0.006375
18.141667	0.5	0.005875
18.150000	0.5	0.005375
18.158333	0.5	0.005250
18.166667	0.5	0.004875
18.175000	0.5	0.004625
18.183333	0.5	0.004125
18.191667	0.5	0.003000
18.200000	0.5	0.002375
18.208333	0.5	0.001625
18.216667	0.5	0.001000
18.225000	0.5	-0.000250
18.233333	0.5	-0.001250
18.241667	0.5	-0.002500
18.250000	0.5	-0.003375
18.258333	0.5	-0.004750
18.266667	0.5	-0.005875
18.275000	0.5	-0.007000
18.283333	0.5	-0.007875
18.291667	0.5	-0.009000
18.300000	0.5	-0.010250
18.308333	0.5	-0.011500
18.316667	0.5	-0.012625
18.325000	0.5	-0.014250
18.333333	0.5	-0.016125
18.341667	0.5	-0.017875
18.350000	0.5	-0.019250
18.358333	0.5	-0.021375
18.366667	0.5	-0.023375
18.375000	0.5	-0.025375
18.383333	0.5	-0.026875
18.391667	0.5	-0.028125
18.400000	0.5	-0.029625
18.408333	0.5	-0.030875
18.416667	0.5	-0.031875
18.425000	0.5	-0.032625
18.433333	0.5	-0.033875
18.441667	0.5	-0.034625
18.450000	0.5	-0.034875
18.458333	0.5	-0.034875
18.466667	0.5	-0.035000
18.475000	0.5	-0.034375
18.483333	0.5	-0.033750
18.491667	0.5	-0.033000
18.500000	0.5	-0.031875
18.508333	0.5	-0.030875
18.516667	0.5	-0.030125
18.525000	0.5	-0.029500
18.533333	0.5	-0.028375
18.541667	0.5	-0.027125
18.550000	0.5	-0.025500
18.558333	0.5	-0.024125
18.566667	0.5	-0.022500
18.575000	0.5	-0.021125
18.583333	0.5	-0.019625
18.591667	0.5	-0.018000
18.600000	0.5	-0.016250
18.608333	0.5	-0.014875
18.616667	0.5	-0.013375
18.625000	0.5	-0.011250
18.633333	0.5	-0.009625
18.641667	0.5	-0.008000
18.650000	0.5	-0.006375
18.658333	0.5	-0.004625
18.666667	0.5	-0.003000
18.675000	0.5	-0.001750
18.683333	0.5	-0.000750
18.691667	0.5	0.000500
18.700000	0.5	0.001750
18.708333	0.5	0.002875
18.716667	0.5	0.003750
18.725000	0.5	0.004750
18.733333	0.5	0.005750
18.741667	0.5	0.006625
18.750000	0.5	0.006875
18.758333	0.5	0.007625
18.766667	0.5	0.008250
18.775000	0.5	0.008250
18.783333	0.5	0.008250
18.791667	0.5	0.008750
18.800000	0.5	0.009375
18.808333	0.5	0.009875
18.816667	0.5	0.010250
18.825000	0.5	0.010750
18.833333	0.5	0.011375
18.841667	0.5	0.012000
18.850000	0.5	0.012375
18.858333	0.5	0.013000
18.866667	0.5	0.013375
18.875000	0.5	0.013375
18.883333	0.5	0.013875
18.891667	0.5	0.014375
18.900000	0.5	0.015000
18.908333	0.5	0.015125
18.916667	0.5	0.015000
18.925000	0.5	0.014750
18.933333	0.5	0.014875
18.941667	0.5	0.014500
18.950000	0.5	0.014375
18.958333	0.5	0.014125
18.966667	0.5	0.014000
18.975000	0.5	0.014125
18.983333	0.5	0.013375
18.991667	0.5	0.013000
19.000000	0.5	0.012750
19.008333	0.5	0.012750
19.016667	0.5	0.012125
19.025000	0.5	0.011500
19.033333	0.5	0.011125
19.041667	0.5	0.010500
19.050000	0.5	0.009625
19.058333	0.5	0.008250
19.066667	0.5	0.007875
19.075000	0.5	0.007625
19.083333	0.5	0.007125
19.091667	0.5	0.006375
19.100000	0.5	0.006250
19.108333	0.5	0.005750
19.116667	0.5	0.004875
19.125000	0.5	0.004750
19.133333	0.5	0.004250
19.141667	0.5	0.003625
19.150000	0.5	0.003000
19.158333	0.5	0.002250
19.166667	0.5	0.001500
19.175000	0.5	0.000625
19.183333	0.5	-0.000375
19.191667	0.5	-0.001875
19.200000	0.5	-0.003125
19.208333	0.5	-0.004250
19.216667	0.5	-0.005000
19.225000	0.5	-0.005875
19.233333	0.5	-0.006750
19.241667	0.5	-0.007625
19.250000	0.5	-0.008125
19.258333	0.5	-0.008875
19.266667	0.5	-0.009875
19.275000	0.5	-0.010875
19.283333	0.5	-0.011875
19.291667	0.5	-0.012625
19.300000	0.5	-0.012875
19.308333	0.5	-0.012875
19.316667	0.5	-0.013250
19.325000	0.5	-0.014000
19.333333	0.5	-0.014625
19.341667	0.5	-0.015500
19.350000	0.5	-0.016250
19.358333	0.5	-0.017250
19.366667	0.5	-0.018000
19.375000	0.5	-0.019000
19.383333	0.5	-0.019500
19.391667	0.5	-0.020375
19.400000	0.5	-0.021125
19.408333	0.5	-0.022125
19.416667	0.5	-0.022250
19.425000	0.5	-0.022375
19.433333	0.5	-0.023000
19.441667	0.5	-0.023375
19.450000	0.5	-0.023875
19.458333	0.5	-0.024375
19.466667	0.5	-0.025000
19.475000	0.5	-0.025500
19.483333	0.5	-0.026250
19.491667	0.5	-0.026750
19.500000	0.5	-0.026750
19.508333	0.5	-0.027125
19.516667	0.5	-0.027750
19.525000	0.5	-0.028125
19.533333	0.5	-0.028250
19.541667	0.5	-0.028625
19.550000	0.5	-0.029000
19.558333	0.5	-0.028750
19.566667	0.5	-0.028750
19.575000	0.5	-0.029125
19.583333	0.5	-0.029625
19.591667	0.5	-0.030250
19.600000	0.5	-0.030750
19.608333	0.5	-0.031875
19.616667	0.5	-0.032375
19.625000	0.5	-0.032625
19.633333	0.5	-0.033250
19.641667	0.5	-0.033375
19.650000	0.5	-0.033750
19.658333	0.5	-0.033750
19.666667	0.5	-0.034125
19.675000	0.5	-0.034625
19.683333	0.5	-0.034750
19.691667	0.5	-0.035125
19.700000	0.5	-0.035625
19.708333	0.5	-0.035375
19.716667	0.5	-0.034500
19.725000	0.5	-0.034250
19.733333	0.5	-0.034250
19.741667	0.5	-0.034250
19.750000	0.5	-0.034000
19.758333	0.5	-0.034000
19.766667	0.5	-0.033500
19.775000	0.5	-0.034000
19.783333	0.5	-0.034125
19.791667	0.5	-0.034125
19.800000	0.5	-0.033875
19.808333	0.5	-0.034125
19.816667	0.5	-0.033500
19.825000	0.5	-0.033250
19.833333	0.5	-0.033000
19.841667	0.5	-0.033125
19.850000	0.5	-0.032500
19.858333	0.5	-0.032250
19.866667	0.5	-0.032125
19.875000	0.5	-0.031875
19.883333	0.5	-0.031875
19.891667	0.5	-0.031750
19.900000	0.5	-0.031500
19.908333	0.5	-0.031250
19.916667	0.5	-0.030750
19.925000	0.5	-0.030500
19.933333	0.5	-0.030125
19.941667	0.5	-0.029750
19.950000	0.5	-0.029625
19.958333	0.5	-0.029750
19.966667	0.5	-0.029375
19.975000	0.5	-0.028625
19.983333	0.5	-0.028375
19.991667	0.5	-0.028250
20.000000	0.5	-0.028000
20.008333	0.5	-0.027750
20.016667	0.5	-0.028125
20.025000	0.5	-0.028875
20.033333	0.5	-0.029125
20.041667	0.5	-0.029000
20.050000	0.5	-0.029375
20.058333	0.5	-0.029375
20.066667	0.5	-0.029625
20.075000	0.5	-0.029750
20.083333	0.5	-0.030000
20.091667	0.5	-0.029875
20.100000	0.5	-0.029625
20.108333	0.5	-0.029750
20.116667	0.5	-0.030000
20.125000	0.5	-0.029875
20.133333	0.5	-0.029500
20.141667	0.5	-0.029125
20.150000	0.5	-0.028750
20.158333	0.5	-0.028750
20.166667	0.5	-0.028250
20.175000	0.5	-0.028125
20.183333	0.5	-0.028125
20.191667	0.5	-0.028125
20.200000	0.5	-0.028250
20.208333	0.5	-0.028000
20.216667	0.5	-0.027875
20.225000	0.5	-0.028250
20.233333	0.5	-0.028250
20.241667	0.5	-0.027625
20.250000	0.5	-0.027500
20.258333	0.5	-0.027250
20.266667	0.5	-0.027000
20.275000	0.5	-0.026750
20.283333	0.5	-0.026625
20.291667	0.5	-0.026875
20.300000	0.5	-0.026250
20.308333	0.5	-0.026125
20.316667	0.5	-0.025875
20.325000	0.5	-0.025625
20.333333	0.5	-0.025625
20.341667	0.5	-0.025000
20.350000	0.5	-0.024625
20.358333	0.5	-0.024250
20.366667	0.5	-0.024375
20.375000	0.5	-0.024125
20.383333	0.5	-0.023375
20.391667	0.5	-0.022875
20.400000	0.5	-0.022500
20.408333	0.5	-0.021750
20.416667	0.5	-0.021750
20.425000	0.5	-0.021875
20.433333	0.5	-0.022000
20.441667	0.5	-0.022125
20.450000	0.5	-0.021875
20.458333	0.5	-0.021625
20.466667	0.5	-0.021625
20.475000	0.5	-0.022000
20.483333	0.5	-0.022250
20.491667	0.5	-0.022250
20.500000	0.5	-0.021750
20.508333	0.5	-0.021500
20.516667	0.5	-0.021500
20.525000	0.5	-0.021125
20.533333	0.5	-0.020625
20.541667	0.5	-0.020375
20.550000	0.5	-0.019625
20.558333	0.5	-0.019250
20.566667	0.5	-0.019000
20.575000	0.5	-0.018375
20.583333	0.5	-0.017500
20.591667	0.5	-0.017250
20.600000	0.5	-0.017125
20.608333	0.5	-0.016750
20.616667	0.5	-0.016375
20.625000	0.5	-0.016125
20.633333	0.5	-0.015625
20.641667	0.5	-0.015000
20.650000	0.5	-0.014750
20.658333	0.5	-0.014500
20.666667	0.5	-0.014000
20.675000	0.5	-0.013375
20.683333	0.5	-0.013375
20.691667	0.5	-0.013250
20.700000	0.5	-0.012750
20.708333	0.5	-0.012625
20.716667	0.5	-0.012375
20.725000	0.5	-0.011625
20.733333	0.5	-0.011125
20.741667	0.5	-0.011000
20.750000	0.5	-0.011000
20.758333	0.5	-0.010625
20.766667	0.5	-0.010375
20.775000	0.5	-0.010500
20.783333	0.5	-0.010625
20.791667	0.5	-0.010375
20.800000	0.5	-0.010125
20.808333	0.5	-0.010250
20.816667	0.5	-0.010250
20.825000	0.5	-0.010250
20.833333	0.5	-0.010375
20.841667	0.5	-0.010750
20.850000	0.5	-0.011375
20.858333	0.5	-0.012250
20.866667	0.5	-0.012875
20.875000	0.5	-0.013250
20.883333	0.5	-0.013875
20.891667	0.5	-0.014000
20.900000	0.5	-0.014375
20.908333	0.5	-0.014375
20.916667	0.5	-0.014625
20.925000	0.5	-0.014750
20.933333	0.5	-0.014750
20.941667	0.5	-0.015000
20.950000	0.5	-0.015250
20.958333	0.5	-0.014875
20.966667	0.5	-0.014250
20.975000	0.5	-0.014000
20.983333	0.5	-0.014000
20.991667	0.5	-0.014250
21.000000	0.5	-0.014500
21.008333	0.5	-0.014375
21.016667	0.5	-0.014500
21.025000	0.5	-0.015000
21.033333	0.5	-0.015125
21.041667	0.5	-0.015375
21.050000	0.5	-0.015875
21.058333	0.5	-0.016125
21.066667	0.5	-0.016500
21.075000	0.5	-0.016750
21.083333	0.5	-0.016875
21.091667	0.5	-0.017000
21.100000	0.5	-0.017125
21.108333	0.5	-0.016875
21.116667	0.5	-0.017000
21.125000	0.5	-0.017250
21.133333	0.5	-0.017375
21.141667	0.5	-0.017500
21.150000	0.5	-0.017250
21.158333	0.5	-0.017625
21.166667	0.5	-0.017875
21.175000	0.5	-0.017750
21.183333	0.5	-0.017875
21.191667	0.5	-0.018000
21.200000	0.5	-0.018125
21.208333	0.5	-0.018250
21.216667	0.5	-0.018125
21.225000	0.5	-0.018375
21.233333	0.5	-0.018375
21.241667	0.5	-0.018125
21.250000	0.5	-0.018500
21.258333	0.5	-0.018250
21.266667	0.5	-0.018625
21.275000	0.5	-0.019625
21.283333	0.5	-0.020500
21.291667	0.5	-0.020750
21.300000	0.5	-0.021125
21.308333	0.5	-0.021375
21.316667	0.5	-0.021625
21.325000	0.5	-0.021500
21.333333	0.5	-0.021500
21.341667	0.5	-0.021500
21.350000	0.5	-0.022000
21.358333	0.5	-0.021750
21.366667	0.5	-0.021500
21.375000	0.5	-0.021375
21.383333	0.5	-0.020625
21.391667	0.5	-0.020125
21.400000	0.5	-0.020125
21.408333	0.5	-0.019875
21.416667	0.5	-0.019625
21.425000	0.5	-0.019375
21.433333	0.5	-0.019500
21.441667	0.5	-0.019000
21.450000	0.5	-0.018750
21.458333	0.5	-0.018875
21.466667	0.5	-0.019250
21.475000	0.5	-0.019250
21.483333	0.5	-0.019375
21.491667	0.5	-0.019125
21.500000	0.5	-0.019125
21.508333	0.5	-0.018875
21.516667	0.5	-0.018875
21.525000	0.5	-0.018750
21.533333	0.5	-0.018875
21.541667	0.5	-0.018750
21.550000	0.5	-0.018750
21.558333	0.5	-0.019000
21.566667	0.5	-0.018625
21.575000	0.5	-0.018625
21.583333	0.5	-0.018125
21.591667	0.5	-0.017625
21.600000	0.5	-0.017625
21.608333	0.5	-0.017875
21.616667	0.5	-0.018000
21.625000	0.5	-0.017875
21.633333	0.5	-0.017625
21.641667	0.5	-0.017125
21.650000	0.5	-0.017250
21.658333	0.5	-0.017250
21.666667	0.5	-0.017375
21.675000	0.5	-0.017375
21.683333	0.5	-0.017875
21.691667	0.5	-0.018000
21.700000	0.5	-0.018375
21.708333	0.5	-0.018500
21.716667	0.5	-0.018750
21.725000	0.5	-0.019250
21.733333	0.5	-0.019500
21.741667	0.5	-0.019375
21.750000	0.5	-0.019500
21.758333	0.5	-0.019625
21.766667	0.5	-0.020125
21.775000	0.5	-0.019750
21.783333	0.5	-0.019625
21.791667	0.5	-0.019625
21.800000	0.5	-0.019250
21.808333	0.5	-0.019125
21.816667	0.5	-0.019000
21.825000	0.5	-0.019250
21.833333	0.5	-0.019000
21.841667	0.5	-0.019000
21.850000	0.5	-0.018875
21.858333	0.5	-0.019000
21.866667	0.5	-0.019125
21.875000	0.5	-0.019125
21.883333	0.5	-0.018875
21.891667	0.5	-0.019125
21.900000	0.5	-0.019375
21.908333	0.5	-0.019375
21.916667	0.5	-0.019000
21.925000	0.5	-0.019000
21.933333	0.5	-0.019000
21.941667	0.5	-0.018625
21.950000	0.5	-0.018625
21.958333	0.5	-0.018500
21.966667	0.5	-0.018125
21.975000	0.5	-0.017875
21.983333	0.5	-0.017375
21.991667	0.5	-0.017000
22.000000	0.5	-0.016875
22.008333	0.5	-0.016625
22.016667	0.5	-0.016625
22.025000	0.5	-0.016375
22.033333	0.5	-0.016000
22.041667	0.5	-0.015375
22.050000	0.5	-0.015000
22.058333	0.5	-0.014250
22.066667	0.5	-0.013750
22.075000	0.5	-0.013625
22.083333	0.5	-0.014000
22.091667	0.5	-0.013875
22.100000	0.5	-0.014125
22.108333	0.5	-0.014500
22.116667	0.5	-0.014375
22.125000	0.5	-0.014000
22.133333	0.5	-0.014000
22.141667	0.5	-0.013875
22.150000	0.5	-0.014125
22.158333	0.5	-0.013875
22.166667	0.5	-0.013375
22.175000	0.5	-0.013375
22.183333	0.5	-0.012875
22.191667	0.5	-0.012625
22.200000	0.5	-0.012125
22.208333	0.5	-0.011125
22.216667	0.5	-0.010250
22.225000	0.5	-0.009625
22.233333	0.5	-0.009250
22.241667	0.5	-0.008625
22.250000	0.5	-0.007750
22.258333	0.5	-0.007375
22.266667	0.5	-0.007125
22.275000	0.5	-0.006625
22.283333	0.5	-0.006125
22.291667	0.5	-0.005875
22.300000	0.5	-0.005750
22.308333	0.5	-0.005375
22.316667	0.5	-0.004625
22.325000	0.5	-0.004250
22.333333	0.5	-0.003875
22.341667	0.5	-0.003750
22.350000	0.5	-0.003625
22.358333	0.5	-0.003375
22.366667	0.5	-0.002875
22.375000	0.5	-0.002500
22.383333	0.5	-0.002000
22.391667	0.5	-0.001875
22.400000	0.5	-0.001750
22.408333	0.5	-0.000875
22.416667	0.5	-0.000625
22.425000	0.5	0.000000
22.433333	0.5	0.000750
22.441667	0.5	0.001000
22.450000	0.5	0.001625
22.458333	0.5	0.001750
22.466667	0.5	0.002250
22.475000	0.5	0.002125
22.483333	0.5	0.002125
22.491667	0.5	0.002625
22.500000	0.5	0.002875
22.508333	0.5	0.002500
22.516667	0.5	0.002250
22.525000	0.5	0.001875
22.533333	0.5	0.001750
22.541667	0.5	0.001375
22.550000	0.5	0.001750
22.558333	0.5	0.002000
22.566667	0.5	0.001750
22.575000	0.5	0.001875
22.583333	0.5	0.002125
22.591667	0.5	0.002125
22.600000	0.5	0.001875
22.608333	0.5	0.001625
22.616667	0.5	0.001875
22.625000	0.5	0.002250
22.633333	0.5	0.002625
22.641667	0.5	0.002250
22.650000	0.5	0.002250
22.658333	0.5	0.002250
22.666667	0.5	0.002250
22.675000	0.5	0.001875
22.683333	0.5	0.001500
22.691667	0.5	0.001125
22.700000	0.5	0.001000
22.708333	0.5	0.000750
22.716667	0.5	0.000625
22.725000	0.5	0.000250
22.733333	0.5	0.000125
22.741667	0.5	0.000125
22.750000	0.5	-0.000250
22.758333	0.5	-0.000250
22.766667	0.5	-0.000375
22.775000	0.5	-0.000750
22.783333	0.5	-0.000750
22.791667	0.5	-0.000750
22.800000	0.5	-0.000750
22.808333	0.5	-0.001125
22.816667	0.5	-0.001125
22.825000	0.5	-0.001375
22.833333	0.5	-0.001375
22.841667	0.5	-0.001250
22.850000	0.5	-0.001500
22.858333	0.5	-0.001625
22.866667	0.5	-0.001875
22.875000	0.5	-0.001500
22.883333	0.5	-0.001250
22.891667	0.5	-0.001000
22.900000	0.5	-0.000500
22.908333	0.5	-0.000750
22.916667	0.5	-0.001125
22.925000	0.5	-0.002000
22.933333	0.5	-0.002250
22.941667	0.5	-0.002375
22.950000	0.5	-0.002500
22.958333	0.5	-0.002875
22.966667	0.5	-0.003250
22.975000	0.5	-0.003375
22.983333	0.5	-0.003375
22.991667	0.5	-0.003375
23.000000	0.5	-0.003750
23.008333	0.5	-0.003875
23.016667	0.5	-0.003375
23.025000	0.5	-0.003250
23.033333	0.5	-0.002875
23.041667	0.5	-0.001875
23.050000	0.5	-0.001125
23.058333	0.5	-0.000875
23.066667	0.5	-0.001250
23.075000	0.5	-0.001125
23.083333	0.5	-0.001250
23.091667	0.5	-0.001375
23.100000	0.5	-0.001500
23.108333	0.5	-0.001500
23.116667	0.5	-0.001500
23.125000	0.5	-0.001625
23.133333	0.5	-0.001750
23.141667	0.5	-0.001500
23.150000	0.5	-0.001375
23.158333	0.5	-0.001375
23.166667	0.5	-0.001125
23.175000	0.5	-0.000750
23.183333	0.5	-0.000750
23.191667	0.5	-0.000625
23.200000	0.5	-0.000375
23.208333	0.5	-0.000625
23.216667	0.5	-0.000250
23.225000	0.5	0.000000
23.233333	0.5	0.000125
23.241667	0.5	0.000000
23.250000	0.5	0.000125
23.258333	0.5	0.000625
23.266667	0.5	0.001250
23.275000	0.5	0.001375
23.283333	0.5	0.001750
23.291667	0.5	0.001875
23.300000	0.5	0.001875
23.308333	0.5	0.002125
23.316667	0.5	0.002375
23.325000	0.5	0.002250
23.333333	0.5	0.002750
23.341667	0.5	0.003125
23.350000	0.5	0.003250
23.358333	0.5	0.003375
23.366667	0.5	0.003125
23.375000	0.5	0.003375
23.383333	0.5	0.003500
23.391667	0.5	0.003625
23.400000	0.5	0.003375
23.408333	0.5	0.003250
23.416667	0.5	0.003375
23.425000	0.5	0.002875
23.433333	0.5	0.003000
23.441667	0.5	0.002625
23.450000	0.5	0.002375
23.458333	0.5	0.002000
23.466667	0.5	0.001875
23.475000	0.5	0.002000
23.483333	0.5	0.001875
23.491667	0.5	0.001375
23.500000	0.5	0.000750
23.508333	0.5	0.000750
23.516667	0.5	0.000625
23.525000	0.5	0.000125
23.533333	0.5	0.000125
23.541667	0.5	0.000375
23.550000	0.5	0.000250
23.558333	0.5	0.000000
23.566667	0.5	0.000000
23.575000	0.5	0.000000
23.583333	0.5	-0.000500
23.591667	0.5	-0.001125
23.600000	0.5	-0.001625
23.608333	0.5	-0.001875
23.616667	0.5	-0.002000
23.625000	0.5	-0.002625
23.633333	0.5	-0.002750
23.641667	0.5	-0.003000
23.650000	0.5	-0.003125
23.658333	0.5	-0.002875
23.666667	0.5	-0.003125
23.675000	0.5	-0.003500
23.683333	0.5	-0.003625
23.691667	0.5	-0.003750
23.700000	0.5	-0.003750
23.708333	0.5	-0.003375
23.716667	0.5	-0.003500
23.725000	0.5	-0.003750
23.733333	0.5	-0.004000
23.741667	0.5	-0.004125
23.750000	0.5	-0.004125
23.758333	0.5	-0.003750
23.766667	0.5	-0.003750
23.775000	0.5	-0.003500
23.783333	0.5	-0.003000
23.791667	0.5	-0.002625
23.800000	0.5	-0.002250
23.808333	0.5	-0.002125
23.816667	0.5	-0.002250
23.825000	0.5	-0.001750
23.833333	0.5	-0.001625
23.841667	0.5	-0.001375
23.850000	0.5	-0.001375
23.858333	0.5	-0.001125
23.866667	0.5	-0.001125
23.875000	0.5	-0.000750
23.883333	0.5	-0.000375
23.891667	0.5	-0.000375
23.900000	0.5	-0.000250
23.908333	0.5	-0.000250
23.916667	0.5	-0.000250
23.925000	0.5	-0.000250
23.933333	0.5	-0.000250
23.941667	0.5	0.000000
23.950000	0.5	0.000000
23.958333	0.5	0.000250
23.966667	0.5	0.000625
23.975000	0.5	0.000875
23.983333	0.5	0.000875
23.991667	0.5	0.001500
24.000000	0.5	0.001625
24.008333	0.5	0.001625
24.016667	0.5	0.001625
24.025000	0.5	0.001750
24.033333	0.5	0.001750
24.041667	0.5	0.001750
24.050000	0.5	0.001625
24.058333	0.5	0.001875
24.066667	0.5	0.001875
24.075000	0.5	0.002125
24.083333	0.5	0.002250
24.091667	0.5	0.002500
24.100000	0.5	0.002375
24.108333	0.5	0.002500
24.116667	0.5	0.002750
24.125000	0.5	0.002750
24.133333	0.5	0.002500
24.141667	0.5	0.002250
24.150000	0.5	0.002625
24.158333	0.5	0.003125
24.166667	0.5	0.003000
24.175000	0.5	0.003375
24.183333	0.5	0.003125
24.191667	0.5	0.003000
24.200000	0.5	0.003000
24.208333	0.5	0.003250
24.216667	0.5	0.003250
24.225000	0.5	0.003500
24.233333	0.5	0.003750
24.241667	0.5	0.004125
24.250000	0.5	0.004250
24.258333	0.5	0.004250
24.266667	0.5	0.004500
24.275000	0.5	0.004625
24.283333	0.5	0.004625
24.291667	0.5	0.004125
24.300000	0.5	0.003625
24.308333	0.5	0.003250
24.316667	0.5	0.003250
24.325000	0.5	0.003250
24.333333	0.5	0.003500
24.341667	0.5	0.003875
24.350000	0.5	0.004000
24.358333	0.5	0.003875
24.366667	0.5	0.004250
24.375000	0.5	0.004625
24.383333	0.5	0.004625
24.391667	0.5	0.004750
24.400000	0.5	0.005250
24.408333	0.5	0.006125
24.416667	0.5	0.007250
24.425000	0.5	0.008000
24.433333	0.5	0.008500
24.441667	0.5	0.009250
24.450000	0.5	0.009750
24.458333	0.5	0.010000
24.466667	0.5	0.010250
24.475000	0.5	0.010000
24.483333	0.5	0.010250
24.491667	0.5	0.010250
24.500000	0.5	0.010125
24.508333	0.5	0.010250
24.516667	0.5	0.010500
24.525000	0.5	0.010375
24.533333	0.5	0.010250
24.541667	0.5	0.010500
24.550000	0.5	0.010375
24.558333	0.5	0.010750
24.566667	0.5	0.010750
24.575000	0.5	0.010375
24.583333	0.5	0.010125
24.591667	0.5	0.010000
24.600000	0.5	0.009875
24.608333	0.5	0.009875
24.616667	0.5	0.009750
24.625000	0.5	0.010000
24.633333	0.5	0.010125
24.641667	0.5	0.009375
24.650000	0.5	0.009125
24.658333	0.5	0.008875
24.666667	0.5	0.008750
24.675000	0.5	0.008375
24.683333	0.5	0.007875
24.691667	0.5	0.007625
24.700000	0.5	0.007125
24.708333	0.5	0.006625
24.716667	0.5	0.005875
24.725000	0.5	0.005000
24.733333	0.5	0.004375
24.741667	0.5	0.003875
24.750000	0.5	0.003250
24.758333	0.5	0.002500
24.766667	0.5	0.001750
24.775000	0.5	0.001875
24.783333	0.5	0.001500
24.791667	0.5	0.001000
24.800000	0.5	0.000750
24.808333	0.5	0.000000
24.816667	0.5	-0.000250
24.825000	0.5	0.000000
24.833333	0.5	0.000000
24.841667	0.5	0.000125
24.850000	0.5	0.000250
24.858333	0.5	0.000000
24.866667	0.5	-0.000500
24.875000	0.5	-0.000500
24.883333	0.5	-0.000500
24.891667	0.5	-0.000750
24.900000	0.5	-0.001125
24.908333	0.5	-0.001375
24.916667	0.5	-0.001625
24.925000	0.5	-0.002250
24.933333	0.5	-0.002375
24.941667	0.5	-0.002625
24.950000	0.5	-0.002875
24.958333	0.5	-0.003000
24.966667	0.5	-0.003000
24.975000	0.5	-0.003250
24.983333	0.5	-0.003625
24.991667	0.5	-0.003625
25.000000	0.5	-0.003375
