# Supplementary material for: Dynamic character displacement among a pair of bacterial phyllosphere commensals in situ
Source: Nat Commun. 2022 May 20;13:2836. doi: 10.1038/s41467-022-30469-3 (PMC9123166; doi:10.1038/s41467-022-30469-3)
Supplement: Supplementary file 11 — Source Data [file 41467_2022_30469_MOESM11_ESM.zip › Source Data/Supplementary Figure 5/Glucose+Galactose t6 a.txt]

File Path	chrom://marshall/Chromeleon7/HPLC_Ultimate_3000/Users/helucas/20200720_OrganicAcids_CCR_L257.seq/166.smp/RI_1.channel/RI_1.chm
Channel	RI_1

Injection Information:
Data Vault	Chromeleon7
Injection	GG_t6_a_II
Injection Number	166
Position	GE6
Comment	
Processing Method	Quantitative
Instrument Method	20200525_Rezex_ROA_OrganicAcid_600uL_2500uM_H2SO4_50A_50D
Type	Unknown
Status	Finished
Injection Date	7/23/2020
Injection Time	8:08:41 PM
Injection Volume (µl)	10.000
Dilution Factor	1.0000
Weight	1.0000

Chromatogram Data Information:
Time Min. (min)	0.000000
Time Max. (min)	25.000000
Data Points	3001
Detector	RI
Generating Data System	Chromeleon 7.2.5.9507
Exporting Data System	Chromeleon 7.2.8.0
Operator	Instrument Controller
Signal Quantity	Refractive 
Signal Unit	µRIU
Signal Min.	-2.748875
Signal Max.	24.492000
Channel	RI_1
Driver Name	RID520Driver.dll
Channel Type	Evaluation
Min. Step (s)	0.5
Max. Step (s)	0.5
Average Step (s)	0.5

Signal Parameter Information:
Signal Info	

Chromatogram Data:
Time (min)	Step (s)	Value (µRIU)
0.000000	n.a.	0.000625
0.008333	0.5	0.000500
0.016667	0.5	0.000500
0.025000	0.5	0.000250
0.033333	0.5	0.000250
0.041667	0.5	0.000375
0.050000	0.5	0.000250
0.058333	0.5	0.000250
0.066667	0.5	0.000625
0.075000	0.5	0.000625
0.083333	0.5	0.001250
0.091667	0.5	0.001875
0.100000	0.5	0.002125
0.108333	0.5	0.002625
0.116667	0.5	0.002750
0.125000	0.5	0.003000
0.133333	0.5	0.003750
0.141667	0.5	0.004375
0.150000	0.5	0.004875
0.158333	0.5	0.005250
0.166667	0.5	0.005750
0.175000	0.5	0.006500
0.183333	0.5	0.006500
0.191667	0.5	0.007250
0.200000	0.5	0.008500
0.208333	0.5	0.009125
0.216667	0.5	0.009500
0.225000	0.5	0.009875
0.233333	0.5	0.010250
0.241667	0.5	0.010875
0.250000	0.5	0.011500
0.258333	0.5	0.012125
0.266667	0.5	0.013125
0.275000	0.5	0.014000
0.283333	0.5	0.014375
0.291667	0.5	0.014375
0.300000	0.5	0.014750
0.308333	0.5	0.014500
0.316667	0.5	0.014125
0.325000	0.5	0.014000
0.333333	0.5	0.013750
0.341667	0.5	0.013500
0.350000	0.5	0.013750
0.358333	0.5	0.014250
0.366667	0.5	0.014250
0.375000	0.5	0.014375
0.383333	0.5	0.014125
0.391667	0.5	0.014125
0.400000	0.5	0.014250
0.408333	0.5	0.014250
0.416667	0.5	0.014125
0.425000	0.5	0.014375
0.433333	0.5	0.014250
0.441667	0.5	0.013875
0.450000	0.5	0.013625
0.458333	0.5	0.013625
0.466667	0.5	0.013250
0.475000	0.5	0.013125
0.483333	0.5	0.012750
0.491667	0.5	0.012750
0.500000	0.5	0.012625
0.508333	0.5	0.012250
0.516667	0.5	0.012250
0.525000	0.5	0.012375
0.533333	0.5	0.011625
0.541667	0.5	0.011500
0.550000	0.5	0.011125
0.558333	0.5	0.011125
0.566667	0.5	0.010750
0.575000	0.5	0.010375
0.583333	0.5	0.009750
0.591667	0.5	0.009750
0.600000	0.5	0.009500
0.608333	0.5	0.009250
0.616667	0.5	0.008875
0.625000	0.5	0.008375
0.633333	0.5	0.008125
0.641667	0.5	0.007875
0.650000	0.5	0.007500
0.658333	0.5	0.008000
0.666667	0.5	0.007875
0.675000	0.5	0.007625
0.683333	0.5	0.007625
0.691667	0.5	0.007125
0.700000	0.5	0.006875
0.708333	0.5	0.006625
0.716667	0.5	0.006125
0.725000	0.5	0.005500
0.733333	0.5	0.005250
0.741667	0.5	0.005375
0.750000	0.5	0.004875
0.758333	0.5	0.004500
0.766667	0.5	0.004000
0.775000	0.5	0.003875
0.783333	0.5	0.003750
0.791667	0.5	0.003750
0.800000	0.5	0.003500
0.808333	0.5	0.003125
0.816667	0.5	0.002625
0.825000	0.5	0.002625
0.833333	0.5	0.002500
0.841667	0.5	0.002625
0.850000	0.5	0.002625
0.858333	0.5	0.002375
0.866667	0.5	0.002250
0.875000	0.5	0.002750
0.883333	0.5	0.002875
0.891667	0.5	0.002875
0.900000	0.5	0.002750
0.908333	0.5	0.003000
0.916667	0.5	0.003250
0.925000	0.5	0.003375
0.933333	0.5	0.003500
0.941667	0.5	0.003000
0.950000	0.5	0.002625
0.958333	0.5	0.002500
0.966667	0.5	0.002000
0.975000	0.5	0.001125
0.983333	0.5	0.000875
0.991667	0.5	0.000125
1.000000	0.5	-0.000250
1.008333	0.5	-0.000625
1.016667	0.5	-0.000625
1.025000	0.5	-0.000625
1.033333	0.5	-0.000750
1.041667	0.5	-0.000875
1.050000	0.5	-0.001125
1.058333	0.5	-0.000750
1.066667	0.5	-0.001000
1.075000	0.5	-0.001125
1.083333	0.5	-0.000125
1.091667	0.5	0.000000
1.100000	0.5	0.000250
1.108333	0.5	0.000750
1.116667	0.5	0.000875
1.125000	0.5	0.000750
1.133333	0.5	0.000750
1.141667	0.5	0.000625
1.150000	0.5	0.000625
1.158333	0.5	0.001125
1.166667	0.5	0.001500
1.175000	0.5	0.001375
1.183333	0.5	0.001250
1.191667	0.5	0.001750
1.200000	0.5	0.002125
1.208333	0.5	0.002500
1.216667	0.5	0.002750
1.225000	0.5	0.003000
1.233333	0.5	0.002750
1.241667	0.5	0.003125
1.250000	0.5	0.003500
1.258333	0.5	0.003750
1.266667	0.5	0.004125
1.275000	0.5	0.004250
1.283333	0.5	0.004375
1.291667	0.5	0.004750
1.300000	0.5	0.005375
1.308333	0.5	0.005875
1.316667	0.5	0.006375
1.325000	0.5	0.006750
1.333333	0.5	0.007250
1.341667	0.5	0.007625
1.350000	0.5	0.008125
1.358333	0.5	0.008750
1.366667	0.5	0.008875
1.375000	0.5	0.009000
1.383333	0.5	0.009375
1.391667	0.5	0.009125
1.400000	0.5	0.009250
1.408333	0.5	0.009125
1.416667	0.5	0.009375
1.425000	0.5	0.009625
1.433333	0.5	0.009875
1.441667	0.5	0.010000
1.450000	0.5	0.010250
1.458333	0.5	0.010750
1.466667	0.5	0.011500
1.475000	0.5	0.011875
1.483333	0.5	0.012250
1.491667	0.5	0.012875
1.500000	0.5	0.013750
1.508333	0.5	0.014000
1.516667	0.5	0.013875
1.525000	0.5	0.014500
1.533333	0.5	0.014750
1.541667	0.5	0.015250
1.550000	0.5	0.015500
1.558333	0.5	0.015750
1.566667	0.5	0.016625
1.575000	0.5	0.017250
1.583333	0.5	0.017500
1.591667	0.5	0.017625
1.600000	0.5	0.018125
1.608333	0.5	0.018000
1.616667	0.5	0.018125
1.625000	0.5	0.018500
1.633333	0.5	0.019125
1.641667	0.5	0.019625
1.650000	0.5	0.020250
1.658333	0.5	0.020750
1.666667	0.5	0.021000
1.675000	0.5	0.021875
1.683333	0.5	0.022125
1.691667	0.5	0.022125
1.700000	0.5	0.022250
1.708333	0.5	0.022250
1.716667	0.5	0.022375
1.725000	0.5	0.022375
1.733333	0.5	0.022750
1.741667	0.5	0.022750
1.750000	0.5	0.023000
1.758333	0.5	0.022875
1.766667	0.5	0.023125
1.775000	0.5	0.022875
1.783333	0.5	0.023000
1.791667	0.5	0.022875
1.800000	0.5	0.022000
1.808333	0.5	0.021750
1.816667	0.5	0.021625
1.825000	0.5	0.021250
1.833333	0.5	0.021375
1.841667	0.5	0.021375
1.850000	0.5	0.021000
1.858333	0.5	0.020375
1.866667	0.5	0.019750
1.875000	0.5	0.019625
1.883333	0.5	0.019375
1.891667	0.5	0.019000
1.900000	0.5	0.018875
1.908333	0.5	0.019250
1.916667	0.5	0.019375
1.925000	0.5	0.019625
1.933333	0.5	0.019625
1.941667	0.5	0.019500
1.950000	0.5	0.019625
1.958333	0.5	0.019375
1.966667	0.5	0.019250
1.975000	0.5	0.018750
1.983333	0.5	0.018500
1.991667	0.5	0.018750
2.000000	0.5	0.018625
2.008333	0.5	0.018500
2.016667	0.5	0.018500
2.025000	0.5	0.018250
2.033333	0.5	0.018000
2.041667	0.5	0.017875
2.050000	0.5	0.017625
2.058333	0.5	0.017750
2.066667	0.5	0.017625
2.075000	0.5	0.017625
2.083333	0.5	0.017875
2.091667	0.5	0.018125
2.100000	0.5	0.018375
2.108333	0.5	0.018500
2.116667	0.5	0.018625
2.125000	0.5	0.018750
2.133333	0.5	0.018750
2.141667	0.5	0.019125
2.150000	0.5	0.019250
2.158333	0.5	0.019000
2.166667	0.5	0.018750
2.175000	0.5	0.019000
2.183333	0.5	0.019250
2.191667	0.5	0.019500
2.200000	0.5	0.019500
2.208333	0.5	0.019375
2.216667	0.5	0.019625
2.225000	0.5	0.019375
2.233333	0.5	0.019250
2.241667	0.5	0.019375
2.250000	0.5	0.019125
2.258333	0.5	0.018375
2.266667	0.5	0.018125
2.275000	0.5	0.017375
2.283333	0.5	0.017250
2.291667	0.5	0.016875
2.300000	0.5	0.016500
2.308333	0.5	0.016125
2.316667	0.5	0.015625
2.325000	0.5	0.015750
2.333333	0.5	0.016000
2.341667	0.5	0.016125
2.350000	0.5	0.015750
2.358333	0.5	0.015500
2.366667	0.5	0.015000
2.375000	0.5	0.014625
2.383333	0.5	0.014375
2.391667	0.5	0.014500
2.400000	0.5	0.014125
2.408333	0.5	0.013625
2.416667	0.5	0.013500
2.425000	0.5	0.013500
2.433333	0.5	0.013000
2.441667	0.5	0.012625
2.450000	0.5	0.012250
2.458333	0.5	0.011125
2.466667	0.5	0.010750
2.475000	0.5	0.010000
2.483333	0.5	0.009375
2.491667	0.5	0.008875
2.500000	0.5	0.008000
2.508333	0.5	0.007750
2.516667	0.5	0.007375
2.525000	0.5	0.007125
2.533333	0.5	0.007125
2.541667	0.5	0.006875
2.550000	0.5	0.006875
2.558333	0.5	0.007000
2.566667	0.5	0.007000
2.575000	0.5	0.006750
2.583333	0.5	0.006375
2.591667	0.5	0.006625
2.600000	0.5	0.006500
2.608333	0.5	0.006125
2.616667	0.5	0.006250
2.625000	0.5	0.006250
2.633333	0.5	0.006000
2.641667	0.5	0.005750
2.650000	0.5	0.005375
2.658333	0.5	0.005500
2.666667	0.5	0.006000
2.675000	0.5	0.006250
2.683333	0.5	0.006000
2.691667	0.5	0.006125
2.700000	0.5	0.006500
2.708333	0.5	0.006750
2.716667	0.5	0.006500
2.725000	0.5	0.006500
2.733333	0.5	0.006500
2.741667	0.5	0.006375
2.750000	0.5	0.006750
2.758333	0.5	0.006875
2.766667	0.5	0.006875
2.775000	0.5	0.007125
2.783333	0.5	0.007125
2.791667	0.5	0.007250
2.800000	0.5	0.007000
2.808333	0.5	0.007000
2.816667	0.5	0.007125
2.825000	0.5	0.006750
2.833333	0.5	0.006750
2.841667	0.5	0.006875
2.850000	0.5	0.006750
2.858333	0.5	0.006875
2.866667	0.5	0.006875
2.875000	0.5	0.007500
2.883333	0.5	0.007750
2.891667	0.5	0.007500
2.900000	0.5	0.007250
2.908333	0.5	0.007375
2.916667	0.5	0.007500
2.925000	0.5	0.007750
2.933333	0.5	0.007750
2.941667	0.5	0.008125
2.950000	0.5	0.008125
2.958333	0.5	0.007875
2.966667	0.5	0.008125
2.975000	0.5	0.008250
2.983333	0.5	0.008125
2.991667	0.5	0.007750
3.000000	0.5	0.007625
3.008333	0.5	0.007500
3.016667	0.5	0.007750
3.025000	0.5	0.007875
3.033333	0.5	0.008125
3.041667	0.5	0.007875
3.050000	0.5	0.007875
3.058333	0.5	0.008125
3.066667	0.5	0.008625
3.075000	0.5	0.008500
3.083333	0.5	0.008875
3.091667	0.5	0.009250
3.100000	0.5	0.009250
3.108333	0.5	0.010000
3.116667	0.5	0.010375
3.125000	0.5	0.010750
3.133333	0.5	0.011375
3.141667	0.5	0.011375
3.150000	0.5	0.011625
3.158333	0.5	0.011875
3.166667	0.5	0.012125
3.175000	0.5	0.012000
3.183333	0.5	0.012500
3.191667	0.5	0.012875
3.200000	0.5	0.013125
3.208333	0.5	0.013375
3.216667	0.5	0.013625
3.225000	0.5	0.013750
3.233333	0.5	0.014000
3.241667	0.5	0.013875
3.250000	0.5	0.013750
3.258333	0.5	0.014500
3.266667	0.5	0.014500
3.275000	0.5	0.014750
3.283333	0.5	0.014625
3.291667	0.5	0.014500
3.300000	0.5	0.014875
3.308333	0.5	0.014625
3.316667	0.5	0.015000
3.325000	0.5	0.014750
3.333333	0.5	0.014250
3.341667	0.5	0.014250
3.350000	0.5	0.013875
3.358333	0.5	0.013125
3.366667	0.5	0.012875
3.375000	0.5	0.012625
3.383333	0.5	0.012375
3.391667	0.5	0.012250
3.400000	0.5	0.012125
3.408333	0.5	0.011750
3.416667	0.5	0.011500
3.425000	0.5	0.011250
3.433333	0.5	0.010625
3.441667	0.5	0.009625
3.450000	0.5	0.008875
3.458333	0.5	0.008375
3.466667	0.5	0.007875
3.475000	0.5	0.007500
3.483333	0.5	0.007000
3.491667	0.5	0.006125
3.500000	0.5	0.005625
3.508333	0.5	0.005000
3.516667	0.5	0.004250
3.525000	0.5	0.003625
3.533333	0.5	0.003500
3.541667	0.5	0.002625
3.550000	0.5	0.002125
3.558333	0.5	0.002000
3.566667	0.5	0.001500
3.575000	0.5	0.001000
3.583333	0.5	0.000375
3.591667	0.5	0.000250
3.600000	0.5	0.000000
3.608333	0.5	0.000250
3.616667	0.5	0.000000
3.625000	0.5	-0.000375
3.633333	0.5	-0.000875
3.641667	0.5	-0.001250
3.650000	0.5	-0.000875
3.658333	0.5	-0.001125
3.666667	0.5	-0.001375
3.675000	0.5	-0.001500
3.683333	0.5	-0.001375
3.691667	0.5	-0.001375
3.700000	0.5	-0.001375
3.708333	0.5	-0.001125
3.716667	0.5	-0.001375
3.725000	0.5	-0.001000
3.733333	0.5	-0.000750
3.741667	0.5	-0.000750
3.750000	0.5	-0.000375
3.758333	0.5	-0.000125
3.766667	0.5	-0.000125
3.775000	0.5	-0.000125
3.783333	0.5	0.000125
3.791667	0.5	0.000375
3.800000	0.5	0.000375
3.808333	0.5	0.000500
3.816667	0.5	0.001125
3.825000	0.5	0.001375
3.833333	0.5	0.001375
3.841667	0.5	0.001875
3.850000	0.5	0.002125
3.858333	0.5	0.002500
3.866667	0.5	0.002375
3.875000	0.5	0.002750
3.883333	0.5	0.003125
3.891667	0.5	0.003500
3.900000	0.5	0.004000
3.908333	0.5	0.004375
3.916667	0.5	0.004875
3.925000	0.5	0.005500
3.933333	0.5	0.005625
3.941667	0.5	0.005375
3.950000	0.5	0.005500
3.958333	0.5	0.005625
3.966667	0.5	0.006250
3.975000	0.5	0.007000
3.983333	0.5	0.007375
3.991667	0.5	0.007375
4.000000	0.5	0.007375
4.008333	0.5	0.007375
4.016667	0.5	0.007500
4.025000	0.5	0.007750
4.033333	0.5	0.008250
4.041667	0.5	0.008375
4.050000	0.5	0.008375
4.058333	0.5	0.008500
4.066667	0.5	0.008500
4.075000	0.5	0.008875
4.083333	0.5	0.008875
4.091667	0.5	0.009250
4.100000	0.5	0.009500
4.108333	0.5	0.009500
4.116667	0.5	0.009375
4.125000	0.5	0.009000
4.133333	0.5	0.009375
4.141667	0.5	0.009375
4.150000	0.5	0.009125
4.158333	0.5	0.009000
4.166667	0.5	0.009000
4.175000	0.5	0.009250
4.183333	0.5	0.009250
4.191667	0.5	0.009125
4.200000	0.5	0.009875
4.208333	0.5	0.009750
4.216667	0.5	0.009750
4.225000	0.5	0.010000
4.233333	0.5	0.010000
4.241667	0.5	0.010000
4.250000	0.5	0.010000
4.258333	0.5	0.010375
4.266667	0.5	0.010500
4.275000	0.5	0.010500
4.283333	0.5	0.011125
4.291667	0.5	0.011500
4.300000	0.5	0.011750
4.308333	0.5	0.012000
4.316667	0.5	0.012500
4.325000	0.5	0.012500
4.333333	0.5	0.012875
4.341667	0.5	0.013125
4.350000	0.5	0.013375
4.358333	0.5	0.013125
4.366667	0.5	0.013500
4.375000	0.5	0.013875
4.383333	0.5	0.014000
4.391667	0.5	0.014125
4.400000	0.5	0.014875
4.408333	0.5	0.015500
4.416667	0.5	0.015875
4.425000	0.5	0.016500
4.433333	0.5	0.016750
4.441667	0.5	0.016875
4.450000	0.5	0.016625
4.458333	0.5	0.016500
4.466667	0.5	0.016375
4.475000	0.5	0.016750
4.483333	0.5	0.017125
4.491667	0.5	0.017375
4.500000	0.5	0.017375
4.508333	0.5	0.017375
4.516667	0.5	0.017500
4.525000	0.5	0.017375
4.533333	0.5	0.017625
4.541667	0.5	0.017875
4.550000	0.5	0.017750
4.558333	0.5	0.017750
4.566667	0.5	0.017875
4.575000	0.5	0.017875
4.583333	0.5	0.017750
4.591667	0.5	0.017250
4.600000	0.5	0.017000
4.608333	0.5	0.016875
4.616667	0.5	0.017125
4.625000	0.5	0.017625
4.633333	0.5	0.017750
4.641667	0.5	0.017375
4.650000	0.5	0.017750
4.658333	0.5	0.017875
4.666667	0.5	0.018500
4.675000	0.5	0.018625
4.683333	0.5	0.018500
4.691667	0.5	0.017875
4.700000	0.5	0.017375
4.708333	0.5	0.017000
4.716667	0.5	0.016875
4.725000	0.5	0.016750
4.733333	0.5	0.016750
4.741667	0.5	0.016500
4.750000	0.5	0.016125
4.758333	0.5	0.016375
4.766667	0.5	0.016000
4.775000	0.5	0.016375
4.783333	0.5	0.016000
4.791667	0.5	0.016250
4.800000	0.5	0.016000
4.808333	0.5	0.016500
4.816667	0.5	0.017125
4.825000	0.5	0.017250
4.833333	0.5	0.017625
4.841667	0.5	0.017875
4.850000	0.5	0.018375
4.858333	0.5	0.018625
4.866667	0.5	0.019000
4.875000	0.5	0.019000
4.883333	0.5	0.018875
4.891667	0.5	0.018875
4.900000	0.5	0.018875
4.908333	0.5	0.018500
4.916667	0.5	0.018250
4.925000	0.5	0.018250
4.933333	0.5	0.018500
4.941667	0.5	0.018750
4.950000	0.5	0.018875
4.958333	0.5	0.018750
4.966667	0.5	0.018625
4.975000	0.5	0.018875
4.983333	0.5	0.018625
4.991667	0.5	0.018625
5.000000	0.5	0.018625
5.008333	0.5	0.018875
5.016667	0.5	0.019250
5.025000	0.5	0.019250
5.033333	0.5	0.019125
5.041667	0.5	0.019125
5.050000	0.5	0.018875
5.058333	0.5	0.019000
5.066667	0.5	0.019500
5.075000	0.5	0.019500
5.083333	0.5	0.019500
5.091667	0.5	0.019500
5.100000	0.5	0.019000
5.108333	0.5	0.018625
5.116667	0.5	0.018000
5.125000	0.5	0.017500
5.133333	0.5	0.016875
5.141667	0.5	0.016250
5.150000	0.5	0.016250
5.158333	0.5	0.016250
5.166667	0.5	0.015750
5.175000	0.5	0.015250
5.183333	0.5	0.014625
5.191667	0.5	0.014250
5.200000	0.5	0.014000
5.208333	0.5	0.014000
5.216667	0.5	0.014250
5.225000	0.5	0.014625
5.233333	0.5	0.015250
5.241667	0.5	0.015375
5.250000	0.5	0.016000
5.258333	0.5	0.015875
5.266667	0.5	0.015625
5.275000	0.5	0.015500
5.283333	0.5	0.015375
5.291667	0.5	0.015500
5.300000	0.5	0.015750
5.308333	0.5	0.015375
5.316667	0.5	0.015500
5.325000	0.5	0.015750
5.333333	0.5	0.015625
5.341667	0.5	0.016000
5.350000	0.5	0.015875
5.358333	0.5	0.015500
5.366667	0.5	0.015125
5.375000	0.5	0.015250
5.383333	0.5	0.015125
5.391667	0.5	0.015125
5.400000	0.5	0.014875
5.408333	0.5	0.014625
5.416667	0.5	0.014375
5.425000	0.5	0.014125
5.433333	0.5	0.014000
5.441667	0.5	0.014250
5.450000	0.5	0.014125
5.458333	0.5	0.013375
5.466667	0.5	0.012625
5.475000	0.5	0.012250
5.483333	0.5	0.012250
5.491667	0.5	0.012875
5.500000	0.5	0.012500
5.508333	0.5	0.012000
5.516667	0.5	0.011250
5.525000	0.5	0.010875
5.533333	0.5	0.010125
5.541667	0.5	0.009125
5.550000	0.5	0.007750
5.558333	0.5	0.007000
5.566667	0.5	0.006625
5.575000	0.5	0.006625
5.583333	0.5	0.005875
5.591667	0.5	0.004875
5.600000	0.5	0.004375
5.608333	0.5	0.004125
5.616667	0.5	0.003750
5.625000	0.5	0.003500
5.633333	0.5	0.003500
5.641667	0.5	0.003500
5.650000	0.5	0.003250
5.658333	0.5	0.002875
5.666667	0.5	0.002875
5.675000	0.5	0.002625
5.683333	0.5	0.002125
5.691667	0.5	0.002125
5.700000	0.5	0.001875
5.708333	0.5	0.001500
5.716667	0.5	0.001125
5.725000	0.5	0.000250
5.733333	0.5	0.000000
5.741667	0.5	-0.000125
5.750000	0.5	-0.000375
5.758333	0.5	-0.000500
5.766667	0.5	-0.000375
5.775000	0.5	-0.000250
5.783333	0.5	-0.000375
5.791667	0.5	-0.000625
5.800000	0.5	-0.000125
5.808333	0.5	0.000000
5.816667	0.5	-0.000125
5.825000	0.5	-0.000125
5.833333	0.5	-0.000375
5.841667	0.5	-0.000125
5.850000	0.5	-0.000125
5.858333	0.5	-0.000125
5.866667	0.5	-0.000125
5.875000	0.5	-0.000250
5.883333	0.5	-0.000625
5.891667	0.5	-0.000750
5.900000	0.5	-0.000375
5.908333	0.5	-0.000250
5.916667	0.5	-0.000125
5.925000	0.5	0.000000
5.933333	0.5	-0.000375
5.941667	0.5	-0.000500
5.950000	0.5	-0.000750
5.958333	0.5	-0.001000
5.966667	0.5	-0.001125
5.975000	0.5	-0.001250
5.983333	0.5	-0.001375
5.991667	0.5	-0.001250
6.000000	0.5	-0.001250
6.008333	0.5	-0.000875
6.016667	0.5	-0.000250
6.025000	0.5	0.000125
6.033333	0.5	0.000250
6.041667	0.5	0.000875
6.050000	0.5	0.001250
6.058333	0.5	0.001875
6.066667	0.5	0.003125
6.075000	0.5	0.004125
6.083333	0.5	0.004500
6.091667	0.5	0.005000
6.100000	0.5	0.005875
6.108333	0.5	0.006875
6.116667	0.5	0.007625
6.125000	0.5	0.008750
6.133333	0.5	0.009750
6.141667	0.5	0.010500
6.150000	0.5	0.011500
6.158333	0.5	0.012625
6.166667	0.5	0.014000
6.175000	0.5	0.015000
6.183333	0.5	0.015625
6.191667	0.5	0.016250
6.200000	0.5	0.016750
6.208333	0.5	0.017250
6.216667	0.5	0.017500
6.225000	0.5	0.017875
6.233333	0.5	0.018000
6.241667	0.5	0.018000
6.250000	0.5	0.017750
6.258333	0.5	0.017500
6.266667	0.5	0.017250
6.275000	0.5	0.017125
6.283333	0.5	0.016250
6.291667	0.5	0.015625
6.300000	0.5	0.014875
6.308333	0.5	0.013625
6.316667	0.5	0.012750
6.325000	0.5	0.012250
6.333333	0.5	0.011875
6.341667	0.5	0.011125
6.350000	0.5	0.010250
6.358333	0.5	0.009375
6.366667	0.5	0.008625
6.375000	0.5	0.007625
6.383333	0.5	0.007125
6.391667	0.5	0.007125
6.400000	0.5	0.006875
6.408333	0.5	0.006750
6.416667	0.5	0.006375
6.425000	0.5	0.006500
6.433333	0.5	0.006750
6.441667	0.5	0.006750
6.450000	0.5	0.007125
6.458333	0.5	0.007000
6.466667	0.5	0.007625
6.475000	0.5	0.009000
6.483333	0.5	0.009875
6.491667	0.5	0.010750
6.500000	0.5	0.011125
6.508333	0.5	0.011375
6.516667	0.5	0.011625
6.525000	0.5	0.012375
6.533333	0.5	0.013125
6.541667	0.5	0.013500
6.550000	0.5	0.014000
6.558333	0.5	0.014750
6.566667	0.5	0.015375
6.575000	0.5	0.016250
6.583333	0.5	0.016875
6.591667	0.5	0.017625
6.600000	0.5	0.018125
6.608333	0.5	0.018500
6.616667	0.5	0.019125
6.625000	0.5	0.019750
6.633333	0.5	0.020250
6.641667	0.5	0.020875
6.650000	0.5	0.021375
6.658333	0.5	0.021750
6.666667	0.5	0.022375
6.675000	0.5	0.023000
6.683333	0.5	0.022875
6.691667	0.5	0.022250
6.700000	0.5	0.021375
6.708333	0.5	0.019500
6.716667	0.5	0.016625
6.725000	0.5	0.011375
6.733333	0.5	0.001625
6.741667	0.5	-0.014375
6.750000	0.5	-0.042125
6.758333	0.5	-0.088500
6.766667	0.5	-0.162750
6.775000	0.5	-0.276750
6.783333	0.5	-0.441500
6.791667	0.5	-0.665750
6.800000	0.5	-0.950875
6.808333	0.5	-1.290000
6.816667	0.5	-1.663750
6.825000	0.5	-2.041500
6.833333	0.5	-2.381000
6.841667	0.5	-2.634000
6.850000	0.5	-2.748875
6.858333	0.5	-2.673000
6.866667	0.5	-2.357500
6.875000	0.5	-1.760375
6.883333	0.5	-0.846625
6.891667	0.5	0.407500
6.900000	0.5	2.013250
6.908333	0.5	3.965625
6.916667	0.5	6.239875
6.925000	0.5	8.786125
6.933333	0.5	11.524750
6.941667	0.5	14.341625
6.950000	0.5	17.092125
6.958333	0.5	19.610375
6.966667	0.5	21.727875
6.975000	0.5	23.302250
6.983333	0.5	24.235000
6.991667	0.5	24.492000
7.000000	0.5	24.104375
7.008333	0.5	23.156750
7.016667	0.5	21.769000
7.025000	0.5	20.075000
7.033333	0.5	18.204750
7.041667	0.5	16.272625
7.050000	0.5	14.368250
7.058333	0.5	12.557000
7.066667	0.5	10.881125
7.075000	0.5	9.363500
7.083333	0.5	8.012750
7.091667	0.5	6.826625
7.100000	0.5	5.797000
7.108333	0.5	4.910250
7.116667	0.5	4.152000
7.125000	0.5	3.507500
7.133333	0.5	2.962250
7.141667	0.5	2.502250
7.150000	0.5	2.115125
7.158333	0.5	1.790375
7.166667	0.5	1.518125
7.175000	0.5	1.289750
7.183333	0.5	1.097875
7.191667	0.5	0.937000
7.200000	0.5	0.801625
7.208333	0.5	0.688625
7.216667	0.5	0.593500
7.225000	0.5	0.513125
7.233333	0.5	0.445500
7.241667	0.5	0.388500
7.250000	0.5	0.340375
7.258333	0.5	0.299375
7.266667	0.5	0.264500
7.275000	0.5	0.234625
7.283333	0.5	0.209125
7.291667	0.5	0.187375
7.300000	0.5	0.168875
7.308333	0.5	0.152875
7.316667	0.5	0.139125
7.325000	0.5	0.126500
7.333333	0.5	0.115500
7.341667	0.5	0.105875
7.350000	0.5	0.097625
7.358333	0.5	0.090375
7.366667	0.5	0.083625
7.375000	0.5	0.077375
7.383333	0.5	0.071875
7.391667	0.5	0.067250
7.400000	0.5	0.062750
7.408333	0.5	0.058875
7.416667	0.5	0.056000
7.425000	0.5	0.053500
7.433333	0.5	0.051125
7.441667	0.5	0.049250
7.450000	0.5	0.047125
7.458333	0.5	0.046000
7.466667	0.5	0.045125
7.475000	0.5	0.044250
7.483333	0.5	0.043750
7.491667	0.5	0.043375
7.500000	0.5	0.043000
7.508333	0.5	0.043250
7.516667	0.5	0.043500
7.525000	0.5	0.043625
7.533333	0.5	0.044375
7.541667	0.5	0.045000
7.550000	0.5	0.045500
7.558333	0.5	0.046375
7.566667	0.5	0.047625
7.575000	0.5	0.048250
7.583333	0.5	0.048625
7.591667	0.5	0.048750
7.600000	0.5	0.049250
7.608333	0.5	0.049500
7.616667	0.5	0.049875
7.625000	0.5	0.050000
7.633333	0.5	0.049625
7.641667	0.5	0.049500
7.650000	0.5	0.048750
7.658333	0.5	0.048500
7.666667	0.5	0.048250
7.675000	0.5	0.047750
7.683333	0.5	0.047375
7.691667	0.5	0.047125
7.700000	0.5	0.046625
7.708333	0.5	0.045750
7.716667	0.5	0.044875
7.725000	0.5	0.043875
7.733333	0.5	0.043625
7.741667	0.5	0.043500
7.750000	0.5	0.043250
7.758333	0.5	0.043000
7.766667	0.5	0.042625
7.775000	0.5	0.041625
7.783333	0.5	0.041125
7.791667	0.5	0.040750
7.800000	0.5	0.040250
7.808333	0.5	0.040000
7.816667	0.5	0.040000
7.825000	0.5	0.039500
7.833333	0.5	0.039750
7.841667	0.5	0.039875
7.850000	0.5	0.039625
7.858333	0.5	0.039875
7.866667	0.5	0.040250
7.875000	0.5	0.040625
7.883333	0.5	0.041125
7.891667	0.5	0.041625
7.900000	0.5	0.042750
7.908333	0.5	0.044375
7.916667	0.5	0.046750
7.925000	0.5	0.049375
7.933333	0.5	0.053000
7.941667	0.5	0.057375
7.950000	0.5	0.062750
7.958333	0.5	0.069250
7.966667	0.5	0.078375
7.975000	0.5	0.090125
7.983333	0.5	0.104875
7.991667	0.5	0.123750
8.000000	0.5	0.147125
8.008333	0.5	0.176750
8.016667	0.5	0.214125
8.025000	0.5	0.260750
8.033333	0.5	0.317875
8.041667	0.5	0.387125
8.050000	0.5	0.470375
8.058333	0.5	0.568250
8.066667	0.5	0.682625
8.075000	0.5	0.813750
8.083333	0.5	0.963375
8.091667	0.5	1.130750
8.100000	0.5	1.316125
8.108333	0.5	1.519875
8.116667	0.5	1.741875
8.125000	0.5	1.981750
8.133333	0.5	2.238750
8.141667	0.5	2.512500
8.150000	0.5	2.802125
8.158333	0.5	3.107000
8.166667	0.5	3.426375
8.175000	0.5	3.760375
8.183333	0.5	4.107000
8.191667	0.5	4.466875
8.200000	0.5	4.838625
8.208333	0.5	5.221875
8.216667	0.5	5.615875
8.225000	0.5	6.020250
8.233333	0.5	6.434250
8.241667	0.5	6.857875
8.250000	0.5	7.290125
8.258333	0.5	7.730375
8.266667	0.5	8.178625
8.275000	0.5	8.634500
8.283333	0.5	9.097375
8.291667	0.5	9.566875
8.300000	0.5	10.043375
8.308333	0.5	10.526625
8.316667	0.5	11.015000
8.325000	0.5	11.508250
8.333333	0.5	12.006000
8.341667	0.5	12.504250
8.350000	0.5	12.997000
8.358333	0.5	13.471250
8.366667	0.5	13.902625
8.375000	0.5	14.251875
8.383333	0.5	14.470125
8.391667	0.5	14.501875
8.400000	0.5	14.301875
8.408333	0.5	13.845250
8.416667	0.5	13.139375
8.425000	0.5	12.220625
8.433333	0.5	11.148375
8.441667	0.5	9.992125
8.450000	0.5	8.818000
8.458333	0.5	7.681375
8.466667	0.5	6.621500
8.475000	0.5	5.661375
8.483333	0.5	4.810875
8.491667	0.5	4.069750
8.500000	0.5	3.432250
8.508333	0.5	2.888875
8.516667	0.5	2.429625
8.525000	0.5	2.043750
8.533333	0.5	1.720250
8.541667	0.5	1.450625
8.550000	0.5	1.226750
8.558333	0.5	1.040875
8.566667	0.5	0.887125
8.575000	0.5	0.760250
8.583333	0.5	0.654875
8.591667	0.5	0.567500
8.600000	0.5	0.495375
8.608333	0.5	0.435625
8.616667	0.5	0.385625
8.625000	0.5	0.344000
8.633333	0.5	0.308750
8.641667	0.5	0.279375
8.650000	0.5	0.254250
8.658333	0.5	0.232625
8.666667	0.5	0.214125
8.675000	0.5	0.198375
8.683333	0.5	0.184000
8.691667	0.5	0.171250
8.700000	0.5	0.160000
8.708333	0.5	0.149875
8.716667	0.5	0.141000
8.725000	0.5	0.133250
8.733333	0.5	0.125875
8.741667	0.5	0.119125
8.750000	0.5	0.113625
8.758333	0.5	0.108125
8.766667	0.5	0.103250
8.775000	0.5	0.099125
8.783333	0.5	0.095000
8.791667	0.5	0.091500
8.800000	0.5	0.088125
8.808333	0.5	0.084500
8.816667	0.5	0.081375
8.825000	0.5	0.078750
8.833333	0.5	0.076125
8.841667	0.5	0.073625
8.850000	0.5	0.071375
8.858333	0.5	0.069375
8.866667	0.5	0.068000
8.875000	0.5	0.066125
8.883333	0.5	0.065000
8.891667	0.5	0.063875
8.900000	0.5	0.062875
8.908333	0.5	0.062000
8.916667	0.5	0.061250
8.925000	0.5	0.060875
8.933333	0.5	0.060750
8.941667	0.5	0.061000
8.950000	0.5	0.061250
8.958333	0.5	0.061875
8.966667	0.5	0.063000
8.975000	0.5	0.064625
8.983333	0.5	0.066750
8.991667	0.5	0.070250
9.000000	0.5	0.074750
9.008333	0.5	0.080250
9.016667	0.5	0.086625
9.025000	0.5	0.093750
9.033333	0.5	0.101500
9.041667	0.5	0.109875
9.050000	0.5	0.119000
9.058333	0.5	0.128750
9.066667	0.5	0.138750
9.075000	0.5	0.148500
9.083333	0.5	0.158750
9.091667	0.5	0.169000
9.100000	0.5	0.179000
9.108333	0.5	0.187750
9.116667	0.5	0.195750
9.125000	0.5	0.203000
9.133333	0.5	0.209125
9.141667	0.5	0.214000
9.150000	0.5	0.217250
9.158333	0.5	0.218875
9.166667	0.5	0.219125
9.175000	0.5	0.218000
9.183333	0.5	0.215250
9.191667	0.5	0.211750
9.200000	0.5	0.206875
9.208333	0.5	0.200875
9.216667	0.5	0.194500
9.225000	0.5	0.187125
9.233333	0.5	0.179875
9.241667	0.5	0.172125
9.250000	0.5	0.164000
9.258333	0.5	0.156375
9.266667	0.5	0.149000
9.275000	0.5	0.141375
9.283333	0.5	0.133750
9.291667	0.5	0.126750
9.300000	0.5	0.120125
9.308333	0.5	0.114125
9.316667	0.5	0.108875
9.325000	0.5	0.103500
9.333333	0.5	0.098500
9.341667	0.5	0.093875
9.350000	0.5	0.089625
9.358333	0.5	0.085875
9.366667	0.5	0.082250
9.375000	0.5	0.078750
9.383333	0.5	0.076250
9.391667	0.5	0.073750
9.400000	0.5	0.071625
9.408333	0.5	0.069375
9.416667	0.5	0.067500
9.425000	0.5	0.065875
9.433333	0.5	0.064750
9.441667	0.5	0.063625
9.450000	0.5	0.062625
9.458333	0.5	0.061875
9.466667	0.5	0.060875
9.475000	0.5	0.060500
9.483333	0.5	0.060250
9.491667	0.5	0.060500
9.500000	0.5	0.061625
9.508333	0.5	0.062875
9.516667	0.5	0.064250
9.525000	0.5	0.066000
9.533333	0.5	0.067750
9.541667	0.5	0.071000
9.550000	0.5	0.074625
9.558333	0.5	0.079250
9.566667	0.5	0.083750
9.575000	0.5	0.089250
9.583333	0.5	0.094875
9.591667	0.5	0.101125
9.600000	0.5	0.108625
9.608333	0.5	0.116125
9.616667	0.5	0.124125
9.625000	0.5	0.132000
9.633333	0.5	0.140250
9.641667	0.5	0.148625
9.650000	0.5	0.156125
9.658333	0.5	0.163500
9.666667	0.5	0.170875
9.675000	0.5	0.177875
9.683333	0.5	0.183875
9.691667	0.5	0.189125
9.700000	0.5	0.193375
9.708333	0.5	0.196875
9.716667	0.5	0.199750
9.725000	0.5	0.201500
9.733333	0.5	0.202125
9.741667	0.5	0.201750
9.750000	0.5	0.200000
9.758333	0.5	0.198125
9.766667	0.5	0.195500
9.775000	0.5	0.192500
9.783333	0.5	0.188500
9.791667	0.5	0.183750
9.800000	0.5	0.178875
9.808333	0.5	0.173750
9.816667	0.5	0.168000
9.825000	0.5	0.162000
9.833333	0.5	0.156000
9.841667	0.5	0.150125
9.850000	0.5	0.144125
9.858333	0.5	0.138000
9.866667	0.5	0.132500
9.875000	0.5	0.127500
9.883333	0.5	0.122375
9.891667	0.5	0.117250
9.900000	0.5	0.112625
9.908333	0.5	0.108250
9.916667	0.5	0.104125
9.925000	0.5	0.100375
9.933333	0.5	0.096875
9.941667	0.5	0.093500
9.950000	0.5	0.090625
9.958333	0.5	0.087875
9.966667	0.5	0.085750
9.975000	0.5	0.083375
9.983333	0.5	0.081125
9.991667	0.5	0.079375
10.000000	0.5	0.077875
10.008333	0.5	0.076250
10.016667	0.5	0.074500
10.025000	0.5	0.073250
10.033333	0.5	0.072000
10.041667	0.5	0.070875
10.050000	0.5	0.069625
10.058333	0.5	0.069125
10.066667	0.5	0.068375
10.075000	0.5	0.067625
10.083333	0.5	0.066875
10.091667	0.5	0.065750
10.100000	0.5	0.065000
10.108333	0.5	0.064250
10.116667	0.5	0.064000
10.125000	0.5	0.064000
10.133333	0.5	0.063750
10.141667	0.5	0.063625
10.150000	0.5	0.063750
10.158333	0.5	0.063625
10.166667	0.5	0.063625
10.175000	0.5	0.063875
10.183333	0.5	0.064375
10.191667	0.5	0.065000
10.200000	0.5	0.065750
10.208333	0.5	0.066375
10.216667	0.5	0.067125
10.225000	0.5	0.067500
10.233333	0.5	0.067875
10.241667	0.5	0.067875
10.250000	0.5	0.067875
10.258333	0.5	0.067500
10.266667	0.5	0.067500
10.275000	0.5	0.067625
10.283333	0.5	0.067625
10.291667	0.5	0.067750
10.300000	0.5	0.067625
10.308333	0.5	0.066875
10.316667	0.5	0.066250
10.325000	0.5	0.066125
10.333333	0.5	0.066000
10.341667	0.5	0.066125
10.350000	0.5	0.066500
10.358333	0.5	0.066875
10.366667	0.5	0.067250
10.375000	0.5	0.067375
10.383333	0.5	0.067625
10.391667	0.5	0.067875
10.400000	0.5	0.068375
10.408333	0.5	0.069000
10.416667	0.5	0.069875
10.425000	0.5	0.070500
10.433333	0.5	0.071000
10.441667	0.5	0.071875
10.450000	0.5	0.072750
10.458333	0.5	0.073375
10.466667	0.5	0.074125
10.475000	0.5	0.074750
10.483333	0.5	0.075375
10.491667	0.5	0.076500
10.500000	0.5	0.077375
10.508333	0.5	0.078250
10.516667	0.5	0.079750
10.525000	0.5	0.081000
10.533333	0.5	0.082625
10.541667	0.5	0.084125
10.550000	0.5	0.085750
10.558333	0.5	0.087625
10.566667	0.5	0.089875
10.575000	0.5	0.093375
10.583333	0.5	0.096750
10.591667	0.5	0.101000
10.600000	0.5	0.105875
10.608333	0.5	0.112125
10.616667	0.5	0.118750
10.625000	0.5	0.125875
10.633333	0.5	0.133875
10.641667	0.5	0.141875
10.650000	0.5	0.150500
10.658333	0.5	0.159375
10.666667	0.5	0.168500
10.675000	0.5	0.178000
10.683333	0.5	0.187500
10.691667	0.5	0.196625
10.700000	0.5	0.205250
10.708333	0.5	0.212500
10.716667	0.5	0.218625
10.725000	0.5	0.224000
10.733333	0.5	0.228375
10.741667	0.5	0.231125
10.750000	0.5	0.232000
10.758333	0.5	0.231375
10.766667	0.5	0.229250
10.775000	0.5	0.225750
10.783333	0.5	0.220875
10.791667	0.5	0.214875
10.800000	0.5	0.207750
10.808333	0.5	0.199375
10.816667	0.5	0.190625
10.825000	0.5	0.181875
10.833333	0.5	0.172125
10.841667	0.5	0.162750
10.850000	0.5	0.154000
10.858333	0.5	0.144750
10.866667	0.5	0.136000
10.875000	0.5	0.127250
10.883333	0.5	0.119500
10.891667	0.5	0.112250
10.900000	0.5	0.105000
10.908333	0.5	0.098750
10.916667	0.5	0.092750
10.925000	0.5	0.087125
10.933333	0.5	0.082000
10.941667	0.5	0.077750
10.950000	0.5	0.074000
10.958333	0.5	0.070625
10.966667	0.5	0.067750
10.975000	0.5	0.064750
10.983333	0.5	0.062625
10.991667	0.5	0.060875
11.000000	0.5	0.059750
11.008333	0.5	0.058500
11.016667	0.5	0.057125
11.025000	0.5	0.057125
11.033333	0.5	0.057500
11.041667	0.5	0.057125
11.050000	0.5	0.056625
11.058333	0.5	0.056375
11.066667	0.5	0.055875
11.075000	0.5	0.055750
11.083333	0.5	0.055125
11.091667	0.5	0.055250
11.100000	0.5	0.055000
11.108333	0.5	0.054625
11.116667	0.5	0.054625
11.125000	0.5	0.054875
11.133333	0.5	0.054750
11.141667	0.5	0.054375
11.150000	0.5	0.053250
11.158333	0.5	0.052625
11.166667	0.5	0.051875
11.175000	0.5	0.051000
11.183333	0.5	0.050125
11.191667	0.5	0.049000
11.200000	0.5	0.048250
11.208333	0.5	0.047125
11.216667	0.5	0.045750
11.225000	0.5	0.044375
11.233333	0.5	0.042875
11.241667	0.5	0.041375
11.250000	0.5	0.039875
11.258333	0.5	0.038500
11.266667	0.5	0.037250
11.275000	0.5	0.036125
11.283333	0.5	0.034875
11.291667	0.5	0.034000
11.300000	0.5	0.033125
11.308333	0.5	0.032375
11.316667	0.5	0.031375
11.325000	0.5	0.030375
11.333333	0.5	0.028875
11.341667	0.5	0.027625
11.350000	0.5	0.026375
11.358333	0.5	0.025625
11.366667	0.5	0.024875
11.375000	0.5	0.024625
11.383333	0.5	0.024500
11.391667	0.5	0.023750
11.400000	0.5	0.022875
11.408333	0.5	0.022500
11.416667	0.5	0.022375
11.425000	0.5	0.022625
11.433333	0.5	0.022625
11.441667	0.5	0.023125
11.450000	0.5	0.023500
11.458333	0.5	0.023750
11.466667	0.5	0.024125
11.475000	0.5	0.024125
11.483333	0.5	0.024500
11.491667	0.5	0.024375
11.500000	0.5	0.024250
11.508333	0.5	0.024500
11.516667	0.5	0.024500
11.525000	0.5	0.024375
11.533333	0.5	0.024250
11.541667	0.5	0.024125
11.550000	0.5	0.024625
11.558333	0.5	0.024500
11.566667	0.5	0.024375
11.575000	0.5	0.024500
11.583333	0.5	0.024000
11.591667	0.5	0.024500
11.600000	0.5	0.024500
11.608333	0.5	0.024500
11.616667	0.5	0.024500
11.625000	0.5	0.024375
11.633333	0.5	0.024250
11.641667	0.5	0.023875
11.650000	0.5	0.023875
11.658333	0.5	0.024125
11.666667	0.5	0.024000
11.675000	0.5	0.023875
11.683333	0.5	0.023625
11.691667	0.5	0.023750
11.700000	0.5	0.023625
11.708333	0.5	0.023500
11.716667	0.5	0.023125
11.725000	0.5	0.023375
11.733333	0.5	0.023000
11.741667	0.5	0.022625
11.750000	0.5	0.022375
11.758333	0.5	0.021500
11.766667	0.5	0.021125
11.775000	0.5	0.021250
11.783333	0.5	0.020875
11.791667	0.5	0.020625
11.800000	0.5	0.020750
11.808333	0.5	0.021000
11.816667	0.5	0.021625
11.825000	0.5	0.021875
11.833333	0.5	0.022250
11.841667	0.5	0.023125
11.850000	0.5	0.023750
11.858333	0.5	0.024500
11.866667	0.5	0.025500
11.875000	0.5	0.026625
11.883333	0.5	0.027000
11.891667	0.5	0.027500
11.900000	0.5	0.028125
11.908333	0.5	0.029000
11.916667	0.5	0.030000
11.925000	0.5	0.030375
11.933333	0.5	0.030875
11.941667	0.5	0.031625
11.950000	0.5	0.032125
11.958333	0.5	0.032625
11.966667	0.5	0.032750
11.975000	0.5	0.033375
11.983333	0.5	0.033375
11.991667	0.5	0.033125
12.000000	0.5	0.032875
12.008333	0.5	0.032875
12.016667	0.5	0.032625
12.025000	0.5	0.032125
12.033333	0.5	0.032000
12.041667	0.5	0.031750
12.050000	0.5	0.031375
12.058333	0.5	0.031000
12.066667	0.5	0.030375
12.075000	0.5	0.029500
12.083333	0.5	0.029125
12.091667	0.5	0.028375
12.100000	0.5	0.027750
12.108333	0.5	0.026875
12.116667	0.5	0.026375
12.125000	0.5	0.025625
12.133333	0.5	0.024750
12.141667	0.5	0.024125
12.150000	0.5	0.023875
12.158333	0.5	0.023125
12.166667	0.5	0.022125
12.175000	0.5	0.021250
12.183333	0.5	0.020625
12.191667	0.5	0.020375
12.200000	0.5	0.020250
12.208333	0.5	0.020500
12.216667	0.5	0.020250
12.225000	0.5	0.019750
12.233333	0.5	0.019750
12.241667	0.5	0.019875
12.250000	0.5	0.020500
12.258333	0.5	0.021000
12.266667	0.5	0.021375
12.275000	0.5	0.022500
12.283333	0.5	0.023375
12.291667	0.5	0.024625
12.300000	0.5	0.025625
12.308333	0.5	0.027125
12.316667	0.5	0.028625
12.325000	0.5	0.029625
12.333333	0.5	0.030750
12.341667	0.5	0.032125
12.350000	0.5	0.033375
12.358333	0.5	0.034125
12.366667	0.5	0.034625
12.375000	0.5	0.035375
12.383333	0.5	0.036000
12.391667	0.5	0.036375
12.400000	0.5	0.037000
12.408333	0.5	0.036875
12.416667	0.5	0.036250
12.425000	0.5	0.035625
12.433333	0.5	0.034875
12.441667	0.5	0.034000
12.450000	0.5	0.033500
12.458333	0.5	0.032500
12.466667	0.5	0.031375
12.475000	0.5	0.030250
12.483333	0.5	0.029625
12.491667	0.5	0.028625
12.500000	0.5	0.027375
12.508333	0.5	0.026000
12.516667	0.5	0.025125
12.525000	0.5	0.024625
12.533333	0.5	0.024125
12.541667	0.5	0.023125
12.550000	0.5	0.022375
12.558333	0.5	0.021750
12.566667	0.5	0.021125
12.575000	0.5	0.020625
12.583333	0.5	0.020250
12.591667	0.5	0.020000
12.600000	0.5	0.019625
12.608333	0.5	0.019500
12.616667	0.5	0.019500
12.625000	0.5	0.019000
12.633333	0.5	0.018750
12.641667	0.5	0.019000
12.650000	0.5	0.019250
12.658333	0.5	0.019375
12.666667	0.5	0.019250
12.675000	0.5	0.019375
12.683333	0.5	0.019375
12.691667	0.5	0.019000
12.700000	0.5	0.018625
12.708333	0.5	0.018625
12.716667	0.5	0.018625
12.725000	0.5	0.018625
12.733333	0.5	0.017750
12.741667	0.5	0.017375
12.750000	0.5	0.017875
12.758333	0.5	0.017750
12.766667	0.5	0.017500
12.775000	0.5	0.017500
12.783333	0.5	0.017500
12.791667	0.5	0.017500
12.800000	0.5	0.017125
12.808333	0.5	0.017125
12.816667	0.5	0.017000
12.825000	0.5	0.016625
12.833333	0.5	0.016000
12.841667	0.5	0.015750
12.850000	0.5	0.015625
12.858333	0.5	0.015500
12.866667	0.5	0.015125
12.875000	0.5	0.015250
12.883333	0.5	0.015000
12.891667	0.5	0.014625
12.900000	0.5	0.014250
12.908333	0.5	0.014000
12.916667	0.5	0.013500
12.925000	0.5	0.013500
12.933333	0.5	0.013000
12.941667	0.5	0.012625
12.950000	0.5	0.012000
12.958333	0.5	0.011375
12.966667	0.5	0.011000
12.975000	0.5	0.011000
12.983333	0.5	0.010375
12.991667	0.5	0.009750
13.000000	0.5	0.009375
13.008333	0.5	0.009000
13.016667	0.5	0.008375
13.025000	0.5	0.008250
13.033333	0.5	0.008125
13.041667	0.5	0.008250
13.050000	0.5	0.008500
13.058333	0.5	0.008000
13.066667	0.5	0.007875
13.075000	0.5	0.007500
13.083333	0.5	0.007750
13.091667	0.5	0.007875
13.100000	0.5	0.008250
13.108333	0.5	0.008500
13.116667	0.5	0.009000
13.125000	0.5	0.009125
13.133333	0.5	0.009250
13.141667	0.5	0.009125
13.150000	0.5	0.009375
13.158333	0.5	0.009500
13.166667	0.5	0.009500
13.175000	0.5	0.009375
13.183333	0.5	0.009125
13.191667	0.5	0.009875
13.200000	0.5	0.010375
13.208333	0.5	0.010875
13.216667	0.5	0.011000
13.225000	0.5	0.011250
13.233333	0.5	0.011625
13.241667	0.5	0.012500
13.250000	0.5	0.012250
13.258333	0.5	0.012125
13.266667	0.5	0.012125
13.275000	0.5	0.012125
13.283333	0.5	0.012250
13.291667	0.5	0.012375
13.300000	0.5	0.012375
13.308333	0.5	0.012375
13.316667	0.5	0.012500
13.325000	0.5	0.012375
13.333333	0.5	0.012250
13.341667	0.5	0.012625
13.350000	0.5	0.012875
13.358333	0.5	0.013250
13.366667	0.5	0.013125
13.375000	0.5	0.012875
13.383333	0.5	0.012500
13.391667	0.5	0.012250
13.400000	0.5	0.012250
13.408333	0.5	0.012500
13.416667	0.5	0.012000
13.425000	0.5	0.011625
13.433333	0.5	0.011375
13.441667	0.5	0.011000
13.450000	0.5	0.010375
13.458333	0.5	0.010125
13.466667	0.5	0.010125
13.475000	0.5	0.009875
13.483333	0.5	0.010000
13.491667	0.5	0.009875
13.500000	0.5	0.009875
13.508333	0.5	0.009625
13.516667	0.5	0.009500
13.525000	0.5	0.009750
13.533333	0.5	0.009750
13.541667	0.5	0.009625
13.550000	0.5	0.009625
13.558333	0.5	0.010125
13.566667	0.5	0.010625
13.575000	0.5	0.010500
13.583333	0.5	0.010375
13.591667	0.5	0.010750
13.600000	0.5	0.011250
13.608333	0.5	0.012250
13.616667	0.5	0.013000
13.625000	0.5	0.013375
13.633333	0.5	0.013500
13.641667	0.5	0.013500
13.650000	0.5	0.013625
13.658333	0.5	0.013750
13.666667	0.5	0.013875
13.675000	0.5	0.013875
13.683333	0.5	0.013625
13.691667	0.5	0.014000
13.700000	0.5	0.014625
13.708333	0.5	0.014875
13.716667	0.5	0.015375
13.725000	0.5	0.016000
13.733333	0.5	0.016375
13.741667	0.5	0.016500
13.750000	0.5	0.016750
13.758333	0.5	0.017000
13.766667	0.5	0.017500
13.775000	0.5	0.018125
13.783333	0.5	0.019000
13.791667	0.5	0.019750
13.800000	0.5	0.020375
13.808333	0.5	0.021250
13.816667	0.5	0.021500
13.825000	0.5	0.022250
13.833333	0.5	0.022500
13.841667	0.5	0.022875
13.850000	0.5	0.023750
13.858333	0.5	0.024250
13.866667	0.5	0.025125
13.875000	0.5	0.025750
13.883333	0.5	0.026125
13.891667	0.5	0.026875
13.900000	0.5	0.027000
13.908333	0.5	0.027125
13.916667	0.5	0.027000
13.925000	0.5	0.026500
13.933333	0.5	0.026000
13.941667	0.5	0.025750
13.950000	0.5	0.025375
13.958333	0.5	0.025125
13.966667	0.5	0.024750
13.975000	0.5	0.024875
13.983333	0.5	0.024750
13.991667	0.5	0.024375
14.000000	0.5	0.024375
14.008333	0.5	0.024250
14.016667	0.5	0.024000
14.025000	0.5	0.024250
14.033333	0.5	0.024375
14.041667	0.5	0.024625
14.050000	0.5	0.024500
14.058333	0.5	0.024125
14.066667	0.5	0.024500
14.075000	0.5	0.024375
14.083333	0.5	0.024500
14.091667	0.5	0.024000
14.100000	0.5	0.023750
14.108333	0.5	0.023375
14.116667	0.5	0.023000
14.125000	0.5	0.022500
14.133333	0.5	0.022375
14.141667	0.5	0.022375
14.150000	0.5	0.021625
14.158333	0.5	0.021875
14.166667	0.5	0.021875
14.175000	0.5	0.021875
14.183333	0.5	0.021625
14.191667	0.5	0.021125
14.200000	0.5	0.021000
14.208333	0.5	0.021375
14.216667	0.5	0.021500
14.225000	0.5	0.021500
14.233333	0.5	0.021375
14.241667	0.5	0.021500
14.250000	0.5	0.021625
14.258333	0.5	0.021875
14.266667	0.5	0.022000
14.275000	0.5	0.022375
14.283333	0.5	0.022750
14.291667	0.5	0.022625
14.300000	0.5	0.022750
14.308333	0.5	0.022625
14.316667	0.5	0.022625
14.325000	0.5	0.022625
14.333333	0.5	0.022125
14.341667	0.5	0.021500
14.350000	0.5	0.021125
14.358333	0.5	0.021000
14.366667	0.5	0.020625
14.375000	0.5	0.020750
14.383333	0.5	0.020625
14.391667	0.5	0.021000
14.400000	0.5	0.021375
14.408333	0.5	0.021250
14.416667	0.5	0.021250
14.425000	0.5	0.021375
14.433333	0.5	0.021500
14.441667	0.5	0.022125
14.450000	0.5	0.023000
14.458333	0.5	0.023625
14.466667	0.5	0.023875
14.475000	0.5	0.024250
14.483333	0.5	0.024375
14.491667	0.5	0.024375
14.500000	0.5	0.024375
14.508333	0.5	0.024500
14.516667	0.5	0.024250
14.525000	0.5	0.024250
14.533333	0.5	0.024250
14.541667	0.5	0.024625
14.550000	0.5	0.025250
14.558333	0.5	0.025375
14.566667	0.5	0.025875
14.575000	0.5	0.026125
14.583333	0.5	0.026375
14.591667	0.5	0.026875
14.600000	0.5	0.026875
14.608333	0.5	0.027250
14.616667	0.5	0.027625
14.625000	0.5	0.027875
14.633333	0.5	0.028750
14.641667	0.5	0.029250
14.650000	0.5	0.029250
14.658333	0.5	0.029375
14.666667	0.5	0.029375
14.675000	0.5	0.029625
14.683333	0.5	0.029875
14.691667	0.5	0.030625
14.700000	0.5	0.030500
14.708333	0.5	0.031125
14.716667	0.5	0.031750
14.725000	0.5	0.031875
14.733333	0.5	0.031875
14.741667	0.5	0.031500
14.750000	0.5	0.030750
14.758333	0.5	0.030250
14.766667	0.5	0.029750
14.775000	0.5	0.030000
14.783333	0.5	0.030000
14.791667	0.5	0.030000
14.800000	0.5	0.029875
14.808333	0.5	0.029875
14.816667	0.5	0.030000
14.825000	0.5	0.029625
14.833333	0.5	0.029125
14.841667	0.5	0.028875
14.850000	0.5	0.028750
14.858333	0.5	0.029000
14.866667	0.5	0.029375
14.875000	0.5	0.029625
14.883333	0.5	0.029750
14.891667	0.5	0.029875
14.900000	0.5	0.029750
14.908333	0.5	0.029250
14.916667	0.5	0.029000
14.925000	0.5	0.028875
14.933333	0.5	0.028625
14.941667	0.5	0.029000
14.950000	0.5	0.028875
14.958333	0.5	0.028875
14.966667	0.5	0.029000
14.975000	0.5	0.028625
14.983333	0.5	0.028500
14.991667	0.5	0.028625
15.000000	0.5	0.028000
15.008333	0.5	0.028000
15.016667	0.5	0.027875
15.025000	0.5	0.027625
15.033333	0.5	0.027625
15.041667	0.5	0.027875
15.050000	0.5	0.027625
15.058333	0.5	0.027625
15.066667	0.5	0.028250
15.075000	0.5	0.028750
15.083333	0.5	0.028500
15.091667	0.5	0.028375
15.100000	0.5	0.028375
15.108333	0.5	0.028000
15.116667	0.5	0.028000
15.125000	0.5	0.028125
15.133333	0.5	0.028125
15.141667	0.5	0.028000
15.150000	0.5	0.027625
15.158333	0.5	0.027000
15.166667	0.5	0.026750
15.175000	0.5	0.026000
15.183333	0.5	0.025500
15.191667	0.5	0.025375
15.200000	0.5	0.025125
15.208333	0.5	0.025125
15.216667	0.5	0.025125
15.225000	0.5	0.025000
15.233333	0.5	0.024375
15.241667	0.5	0.024000
15.250000	0.5	0.023875
15.258333	0.5	0.023625
15.266667	0.5	0.023750
15.275000	0.5	0.024125
15.283333	0.5	0.024500
15.291667	0.5	0.024750
15.300000	0.5	0.025250
15.308333	0.5	0.025250
15.316667	0.5	0.025750
15.325000	0.5	0.025375
15.333333	0.5	0.025500
15.341667	0.5	0.025875
15.350000	0.5	0.025625
15.358333	0.5	0.025625
15.366667	0.5	0.025500
15.375000	0.5	0.025875
15.383333	0.5	0.025750
15.391667	0.5	0.025750
15.400000	0.5	0.026000
15.408333	0.5	0.025875
15.416667	0.5	0.025875
15.425000	0.5	0.026250
15.433333	0.5	0.026250
15.441667	0.5	0.026875
15.450000	0.5	0.027250
15.458333	0.5	0.027875
15.466667	0.5	0.028125
15.475000	0.5	0.028000
15.483333	0.5	0.027625
15.491667	0.5	0.027625
15.500000	0.5	0.027625
15.508333	0.5	0.027500
15.516667	0.5	0.028375
15.525000	0.5	0.028750
15.533333	0.5	0.028875
15.541667	0.5	0.028875
15.550000	0.5	0.028750
15.558333	0.5	0.028500
15.566667	0.5	0.028250
15.575000	0.5	0.027625
15.583333	0.5	0.027125
15.591667	0.5	0.026500
15.600000	0.5	0.026000
15.608333	0.5	0.025625
15.616667	0.5	0.025250
15.625000	0.5	0.024750
15.633333	0.5	0.024000
15.641667	0.5	0.023625
15.650000	0.5	0.023125
15.658333	0.5	0.022750
15.666667	0.5	0.022625
15.675000	0.5	0.022250
15.683333	0.5	0.022000
15.691667	0.5	0.022375
15.700000	0.5	0.022375
15.708333	0.5	0.022750
15.716667	0.5	0.022625
15.725000	0.5	0.022125
15.733333	0.5	0.021375
15.741667	0.5	0.021125
15.750000	0.5	0.021000
15.758333	0.5	0.021000
15.766667	0.5	0.020250
15.775000	0.5	0.019625
15.783333	0.5	0.018750
15.791667	0.5	0.018625
15.800000	0.5	0.018375
15.808333	0.5	0.018375
15.816667	0.5	0.018250
15.825000	0.5	0.018000
15.833333	0.5	0.017625
15.841667	0.5	0.017625
15.850000	0.5	0.017250
15.858333	0.5	0.017250
15.866667	0.5	0.017250
15.875000	0.5	0.017000
15.883333	0.5	0.017500
15.891667	0.5	0.017250
15.900000	0.5	0.016625
15.908333	0.5	0.016375
15.916667	0.5	0.016750
15.925000	0.5	0.016625
15.933333	0.5	0.016500
15.941667	0.5	0.016375
15.950000	0.5	0.016250
15.958333	0.5	0.016250
15.966667	0.5	0.016500
15.975000	0.5	0.016375
15.983333	0.5	0.015875
15.991667	0.5	0.014875
16.000000	0.5	0.014000
16.008333	0.5	0.013625
16.016667	0.5	0.013250
16.025000	0.5	0.012750
16.033333	0.5	0.012625
16.041667	0.5	0.012250
16.050000	0.5	0.012000
16.058333	0.5	0.011750
16.066667	0.5	0.011500
16.075000	0.5	0.011375
16.083333	0.5	0.011500
16.091667	0.5	0.011250
16.100000	0.5	0.011250
16.108333	0.5	0.011750
16.116667	0.5	0.012000
16.125000	0.5	0.012375
16.133333	0.5	0.012000
16.141667	0.5	0.012250
16.150000	0.5	0.012250
16.158333	0.5	0.012000
16.166667	0.5	0.012000
16.175000	0.5	0.011875
16.183333	0.5	0.012000
16.191667	0.5	0.012000
16.200000	0.5	0.012250
16.208333	0.5	0.012500
16.216667	0.5	0.012875
16.225000	0.5	0.013000
16.233333	0.5	0.013625
16.241667	0.5	0.014125
16.250000	0.5	0.014625
16.258333	0.5	0.014750
16.266667	0.5	0.015375
16.275000	0.5	0.016250
16.283333	0.5	0.016625
16.291667	0.5	0.017125
16.300000	0.5	0.017375
16.308333	0.5	0.018000
16.316667	0.5	0.018375
16.325000	0.5	0.018625
16.333333	0.5	0.018500
16.341667	0.5	0.018750
16.350000	0.5	0.019500
16.358333	0.5	0.019750
16.366667	0.5	0.020875
16.375000	0.5	0.021500
16.383333	0.5	0.021625
16.391667	0.5	0.021125
16.400000	0.5	0.021000
16.408333	0.5	0.020625
16.416667	0.5	0.020750
16.425000	0.5	0.020750
16.433333	0.5	0.021125
16.441667	0.5	0.021125
16.450000	0.5	0.021250
16.458333	0.5	0.021250
16.466667	0.5	0.021250
16.475000	0.5	0.021375
16.483333	0.5	0.021875
16.491667	0.5	0.022250
16.500000	0.5	0.022625
16.508333	0.5	0.022625
16.516667	0.5	0.023375
16.525000	0.5	0.024125
16.533333	0.5	0.024875
16.541667	0.5	0.025125
16.550000	0.5	0.025125
16.558333	0.5	0.025000
16.566667	0.5	0.024875
16.575000	0.5	0.024625
16.583333	0.5	0.024500
16.591667	0.5	0.024375
16.600000	0.5	0.024625
16.608333	0.5	0.024375
16.616667	0.5	0.024500
16.625000	0.5	0.025000
16.633333	0.5	0.025250
16.641667	0.5	0.025375
16.650000	0.5	0.025375
16.658333	0.5	0.025375
16.666667	0.5	0.025750
16.675000	0.5	0.025750
16.683333	0.5	0.026250
16.691667	0.5	0.026375
16.700000	0.5	0.027000
16.708333	0.5	0.027000
16.716667	0.5	0.027375
16.725000	0.5	0.027750
16.733333	0.5	0.028625
16.741667	0.5	0.029250
16.750000	0.5	0.030125
16.758333	0.5	0.030500
16.766667	0.5	0.031500
16.775000	0.5	0.032375
16.783333	0.5	0.033125
16.791667	0.5	0.033875
16.800000	0.5	0.034500
16.808333	0.5	0.035000
16.816667	0.5	0.035000
16.825000	0.5	0.034750
16.833333	0.5	0.034375
16.841667	0.5	0.034250
16.850000	0.5	0.034875
16.858333	0.5	0.035250
16.866667	0.5	0.035750
16.875000	0.5	0.036125
16.883333	0.5	0.036375
16.891667	0.5	0.036625
16.900000	0.5	0.036875
16.908333	0.5	0.037375
16.916667	0.5	0.037625
16.925000	0.5	0.038125
16.933333	0.5	0.039000
16.941667	0.5	0.039250
16.950000	0.5	0.039125
16.958333	0.5	0.039125
16.966667	0.5	0.039250
16.975000	0.5	0.039000
16.983333	0.5	0.038375
16.991667	0.5	0.038250
17.000000	0.5	0.037875
17.008333	0.5	0.037750
17.016667	0.5	0.037250
17.025000	0.5	0.036875
17.033333	0.5	0.036250
17.041667	0.5	0.035625
17.050000	0.5	0.034750
17.058333	0.5	0.033875
17.066667	0.5	0.033250
17.075000	0.5	0.032250
17.083333	0.5	0.031125
17.091667	0.5	0.029625
17.100000	0.5	0.028250
17.108333	0.5	0.027000
17.116667	0.5	0.025250
17.125000	0.5	0.023750
17.133333	0.5	0.022000
17.141667	0.5	0.020000
17.150000	0.5	0.017875
17.158333	0.5	0.015500
17.166667	0.5	0.013000
17.175000	0.5	0.010625
17.183333	0.5	0.008250
17.191667	0.5	0.005375
17.200000	0.5	0.002500
17.208333	0.5	-0.001125
17.216667	0.5	-0.005000
17.225000	0.5	-0.009375
17.233333	0.5	-0.014625
17.241667	0.5	-0.019500
17.250000	0.5	-0.024125
17.258333	0.5	-0.028500
17.266667	0.5	-0.032750
17.275000	0.5	-0.037250
17.283333	0.5	-0.041625
17.291667	0.5	-0.045500
17.300000	0.5	-0.049625
17.308333	0.5	-0.053375
17.316667	0.5	-0.057375
17.325000	0.5	-0.060500
17.333333	0.5	-0.063625
17.341667	0.5	-0.065875
17.350000	0.5	-0.068000
17.358333	0.5	-0.069750
17.366667	0.5	-0.071250
17.375000	0.5	-0.072375
17.383333	0.5	-0.073125
17.391667	0.5	-0.073500
17.400000	0.5	-0.073125
17.408333	0.5	-0.073125
17.416667	0.5	-0.072375
17.425000	0.5	-0.070875
17.433333	0.5	-0.069125
17.441667	0.5	-0.067000
17.450000	0.5	-0.064375
17.458333	0.5	-0.061375
17.466667	0.5	-0.058625
17.475000	0.5	-0.055375
17.483333	0.5	-0.052125
17.491667	0.5	-0.048750
17.500000	0.5	-0.045500
17.508333	0.5	-0.042125
17.516667	0.5	-0.038500
17.525000	0.5	-0.035375
17.533333	0.5	-0.032500
17.541667	0.5	-0.029625
17.550000	0.5	-0.026625
17.558333	0.5	-0.023750
17.566667	0.5	-0.020625
17.575000	0.5	-0.017500
17.583333	0.5	-0.015000
17.591667	0.5	-0.012875
17.600000	0.5	-0.011000
17.608333	0.5	-0.009000
17.616667	0.5	-0.007250
17.625000	0.5	-0.005750
17.633333	0.5	-0.004750
17.641667	0.5	-0.004000
17.650000	0.5	-0.003250
17.658333	0.5	-0.002000
17.666667	0.5	-0.001250
17.675000	0.5	-0.000625
17.683333	0.5	-0.000125
17.691667	0.5	0.000125
17.700000	0.5	0.000375
17.708333	0.5	0.000625
17.716667	0.5	0.000625
17.725000	0.5	0.000625
17.733333	0.5	0.000750
17.741667	0.5	0.000750
17.750000	0.5	0.001000
17.758333	0.5	0.001625
17.766667	0.5	0.002250
17.775000	0.5	0.002625
17.783333	0.5	0.002875
17.791667	0.5	0.002875
17.800000	0.5	0.002500
17.808333	0.5	0.002500
17.816667	0.5	0.002375
17.825000	0.5	0.002625
17.833333	0.5	0.002875
17.841667	0.5	0.002750
17.850000	0.5	0.002750
17.858333	0.5	0.002875
17.866667	0.5	0.003000
17.875000	0.5	0.003125
17.883333	0.5	0.003000
17.891667	0.5	0.002625
17.900000	0.5	0.002375
17.908333	0.5	0.002750
17.916667	0.5	0.003000
17.925000	0.5	0.003000
17.933333	0.5	0.002750
17.941667	0.5	0.003125
17.950000	0.5	0.003375
17.958333	0.5	0.003625
17.966667	0.5	0.004000
17.975000	0.5	0.004125
17.983333	0.5	0.004125
17.991667	0.5	0.004500
18.000000	0.5	0.005000
18.008333	0.5	0.005125
18.016667	0.5	0.005125
18.025000	0.5	0.005625
18.033333	0.5	0.005875
18.041667	0.5	0.006125
18.050000	0.5	0.006250
18.058333	0.5	0.005625
18.066667	0.5	0.005125
18.075000	0.5	0.004750
18.083333	0.5	0.004625
18.091667	0.5	0.004875
18.100000	0.5	0.004250
18.108333	0.5	0.003750
18.116667	0.5	0.003500
18.125000	0.5	0.003500
18.133333	0.5	0.003250
18.141667	0.5	0.003125
18.150000	0.5	0.003250
18.158333	0.5	0.003125
18.166667	0.5	0.003250
18.175000	0.5	0.003875
18.183333	0.5	0.003625
18.191667	0.5	0.003000
18.200000	0.5	0.002250
18.208333	0.5	0.002000
18.216667	0.5	0.001625
18.225000	0.5	0.000750
18.233333	0.5	0.000125
18.241667	0.5	-0.000500
18.250000	0.5	-0.001625
18.258333	0.5	-0.002625
18.266667	0.5	-0.003750
18.275000	0.5	-0.004625
18.283333	0.5	-0.005250
18.291667	0.5	-0.006125
18.300000	0.5	-0.007250
18.308333	0.5	-0.008500
18.316667	0.5	-0.009125
18.325000	0.5	-0.010125
18.333333	0.5	-0.011750
18.341667	0.5	-0.012875
18.350000	0.5	-0.013875
18.358333	0.5	-0.014750
18.366667	0.5	-0.015875
18.375000	0.5	-0.017000
18.383333	0.5	-0.017750
18.391667	0.5	-0.018000
18.400000	0.5	-0.018750
18.408333	0.5	-0.019500
18.416667	0.5	-0.019875
18.425000	0.5	-0.020625
18.433333	0.5	-0.020250
18.441667	0.5	-0.020375
18.450000	0.5	-0.020375
18.458333	0.5	-0.020375
18.466667	0.5	-0.020750
18.475000	0.5	-0.020875
18.483333	0.5	-0.020875
18.491667	0.5	-0.020500
18.500000	0.5	-0.019750
18.508333	0.5	-0.019125
18.516667	0.5	-0.018625
18.525000	0.5	-0.017875
18.533333	0.5	-0.017000
18.541667	0.5	-0.015625
18.550000	0.5	-0.014000
18.558333	0.5	-0.012750
18.566667	0.5	-0.011875
18.575000	0.5	-0.010500
18.583333	0.5	-0.008625
18.591667	0.5	-0.006750
18.600000	0.5	-0.005250
18.608333	0.5	-0.003875
18.616667	0.5	-0.002875
18.625000	0.5	-0.001875
18.633333	0.5	-0.000375
18.641667	0.5	0.000750
18.650000	0.5	0.001625
18.658333	0.5	0.002375
18.666667	0.5	0.002875
18.675000	0.5	0.003375
18.683333	0.5	0.004250
18.691667	0.5	0.004875
18.700000	0.5	0.005500
18.708333	0.5	0.006250
18.716667	0.5	0.006500
18.725000	0.5	0.007000
18.733333	0.5	0.007250
18.741667	0.5	0.007750
18.750000	0.5	0.008000
18.758333	0.5	0.008125
18.766667	0.5	0.008500
18.775000	0.5	0.008625
18.783333	0.5	0.008875
18.791667	0.5	0.008750
18.800000	0.5	0.008750
18.808333	0.5	0.008875
18.816667	0.5	0.008750
18.825000	0.5	0.009000
18.833333	0.5	0.009125
18.841667	0.5	0.008875
18.850000	0.5	0.009000
18.858333	0.5	0.009000
18.866667	0.5	0.009125
18.875000	0.5	0.008625
18.883333	0.5	0.007750
18.891667	0.5	0.006500
18.900000	0.5	0.006000
18.908333	0.5	0.005625
18.916667	0.5	0.004750
18.925000	0.5	0.003875
18.933333	0.5	0.003375
18.941667	0.5	0.003125
18.950000	0.5	0.002875
18.958333	0.5	0.002750
18.966667	0.5	0.003000
18.975000	0.5	0.002250
18.983333	0.5	0.001500
18.991667	0.5	0.000875
19.000000	0.5	0.001125
19.008333	0.5	0.001250
19.016667	0.5	0.001375
19.025000	0.5	0.001375
19.033333	0.5	0.000875
19.041667	0.5	0.000750
19.050000	0.5	0.000500
19.058333	0.5	0.000125
19.066667	0.5	-0.000500
19.075000	0.5	-0.001250
19.083333	0.5	-0.002000
19.091667	0.5	-0.002625
19.100000	0.5	-0.003000
19.108333	0.5	-0.003125
19.116667	0.5	-0.003750
19.125000	0.5	-0.004000
19.133333	0.5	-0.004625
19.141667	0.5	-0.004875
19.150000	0.5	-0.005250
19.158333	0.5	-0.005750
19.166667	0.5	-0.006250
19.175000	0.5	-0.007125
19.183333	0.5	-0.007500
19.191667	0.5	-0.007750
19.200000	0.5	-0.008250
19.208333	0.5	-0.008875
19.216667	0.5	-0.008875
19.225000	0.5	-0.008875
19.233333	0.5	-0.009250
19.241667	0.5	-0.009875
19.250000	0.5	-0.010250
19.258333	0.5	-0.010375
19.266667	0.5	-0.011125
19.275000	0.5	-0.011750
19.283333	0.5	-0.012250
19.291667	0.5	-0.013000
19.300000	0.5	-0.014125
19.308333	0.5	-0.015500
19.316667	0.5	-0.016625
19.325000	0.5	-0.017625
19.333333	0.5	-0.018375
19.341667	0.5	-0.019250
19.350000	0.5	-0.019875
19.358333	0.5	-0.020250
19.366667	0.5	-0.020875
19.375000	0.5	-0.021750
19.383333	0.5	-0.022375
19.391667	0.5	-0.022500
19.400000	0.5	-0.023000
19.408333	0.5	-0.023500
19.416667	0.5	-0.023250
19.425000	0.5	-0.023250
19.433333	0.5	-0.023625
19.441667	0.5	-0.024000
19.450000	0.5	-0.024375
19.458333	0.5	-0.024875
19.466667	0.5	-0.025000
19.475000	0.5	-0.025625
19.483333	0.5	-0.026375
19.491667	0.5	-0.027000
19.500000	0.5	-0.027625
19.508333	0.5	-0.028125
19.516667	0.5	-0.028625
19.525000	0.5	-0.028750
19.533333	0.5	-0.028875
19.541667	0.5	-0.029375
19.550000	0.5	-0.030125
19.558333	0.5	-0.030875
19.566667	0.5	-0.031500
19.575000	0.5	-0.032250
19.583333	0.5	-0.033000
19.591667	0.5	-0.033375
19.600000	0.5	-0.034125
19.608333	0.5	-0.034750
19.616667	0.5	-0.035125
19.625000	0.5	-0.035875
19.633333	0.5	-0.036250
19.641667	0.5	-0.036375
19.650000	0.5	-0.036625
19.658333	0.5	-0.036875
19.666667	0.5	-0.036625
19.675000	0.5	-0.036750
19.683333	0.5	-0.037250
19.691667	0.5	-0.037500
19.700000	0.5	-0.037875
19.708333	0.5	-0.038500
19.716667	0.5	-0.039250
19.725000	0.5	-0.039750
19.733333	0.5	-0.040500
19.741667	0.5	-0.040875
19.750000	0.5	-0.041000
19.758333	0.5	-0.041125
19.766667	0.5	-0.041250
19.775000	0.5	-0.041000
19.783333	0.5	-0.040750
19.791667	0.5	-0.040500
19.800000	0.5	-0.040375
19.808333	0.5	-0.040250
19.816667	0.5	-0.040750
19.825000	0.5	-0.040500
19.833333	0.5	-0.040125
19.841667	0.5	-0.039875
19.850000	0.5	-0.039375
19.858333	0.5	-0.038875
19.866667	0.5	-0.038750
19.875000	0.5	-0.038375
19.883333	0.5	-0.037750
19.891667	0.5	-0.037375
19.900000	0.5	-0.037125
19.908333	0.5	-0.036750
19.916667	0.5	-0.036000
19.925000	0.5	-0.035500
19.933333	0.5	-0.034750
19.941667	0.5	-0.034500
19.950000	0.5	-0.034125
19.958333	0.5	-0.033625
19.966667	0.5	-0.033000
19.975000	0.5	-0.032500
19.983333	0.5	-0.032375
19.991667	0.5	-0.031750
20.000000	0.5	-0.031250
20.008333	0.5	-0.030875
20.016667	0.5	-0.030375
20.025000	0.5	-0.029625
20.033333	0.5	-0.029375
20.041667	0.5	-0.028625
20.050000	0.5	-0.028125
20.058333	0.5	-0.028125
20.066667	0.5	-0.027750
20.075000	0.5	-0.027125
20.083333	0.5	-0.026750
20.091667	0.5	-0.026125
20.100000	0.5	-0.025375
20.108333	0.5	-0.025625
20.116667	0.5	-0.025750
20.125000	0.5	-0.025625
20.133333	0.5	-0.025875
20.141667	0.5	-0.025750
20.150000	0.5	-0.026125
20.158333	0.5	-0.026375
20.166667	0.5	-0.026500
20.175000	0.5	-0.026250
20.183333	0.5	-0.026125
20.191667	0.5	-0.026375
20.200000	0.5	-0.026250
20.208333	0.5	-0.025750
20.216667	0.5	-0.025250
20.225000	0.5	-0.025000
20.233333	0.5	-0.024250
20.241667	0.5	-0.023750
20.250000	0.5	-0.023000
20.258333	0.5	-0.022250
20.266667	0.5	-0.021375
20.275000	0.5	-0.020875
20.283333	0.5	-0.020500
20.291667	0.5	-0.020250
20.300000	0.5	-0.020125
20.308333	0.5	-0.020250
20.316667	0.5	-0.019750
20.325000	0.5	-0.019500
20.333333	0.5	-0.019125
20.341667	0.5	-0.018625
20.350000	0.5	-0.018125
20.358333	0.5	-0.018000
20.366667	0.5	-0.017875
20.375000	0.5	-0.017125
20.383333	0.5	-0.016625
20.391667	0.5	-0.016250
20.400000	0.5	-0.016375
20.408333	0.5	-0.016125
20.416667	0.5	-0.015625
20.425000	0.5	-0.014875
20.433333	0.5	-0.014375
20.441667	0.5	-0.014000
20.450000	0.5	-0.013500
20.458333	0.5	-0.013000
20.466667	0.5	-0.012625
20.475000	0.5	-0.012000
20.483333	0.5	-0.011375
20.491667	0.5	-0.011000
20.500000	0.5	-0.010000
20.508333	0.5	-0.009500
20.516667	0.5	-0.009125
20.525000	0.5	-0.008875
20.533333	0.5	-0.008375
20.541667	0.5	-0.008250
20.550000	0.5	-0.008625
20.558333	0.5	-0.008875
20.566667	0.5	-0.008625
20.575000	0.5	-0.008750
20.583333	0.5	-0.008500
20.591667	0.5	-0.008250
20.600000	0.5	-0.008000
20.608333	0.5	-0.007750
20.616667	0.5	-0.007500
20.625000	0.5	-0.007375
20.633333	0.5	-0.007125
20.641667	0.5	-0.007250
20.650000	0.5	-0.006875
20.658333	0.5	-0.005750
20.666667	0.5	-0.004875
20.675000	0.5	-0.004750
20.683333	0.5	-0.004500
20.691667	0.5	-0.004625
20.700000	0.5	-0.004125
20.708333	0.5	-0.004000
20.716667	0.5	-0.004000
20.725000	0.5	-0.004000
20.733333	0.5	-0.003750
20.741667	0.5	-0.003625
20.750000	0.5	-0.003625
20.758333	0.5	-0.003750
20.766667	0.5	-0.004500
20.775000	0.5	-0.004375
20.783333	0.5	-0.004250
20.791667	0.5	-0.003875
20.800000	0.5	-0.004125
20.808333	0.5	-0.004500
20.816667	0.5	-0.005000
20.825000	0.5	-0.005250
20.833333	0.5	-0.005250
20.841667	0.5	-0.005375
20.850000	0.5	-0.005625
20.858333	0.5	-0.005625
20.866667	0.5	-0.005625
20.875000	0.5	-0.006125
20.883333	0.5	-0.006375
20.891667	0.5	-0.006875
20.900000	0.5	-0.006625
20.908333	0.5	-0.006500
20.916667	0.5	-0.006625
20.925000	0.5	-0.006875
20.933333	0.5	-0.006875
20.941667	0.5	-0.007125
20.950000	0.5	-0.007750
20.958333	0.5	-0.008500
20.966667	0.5	-0.009125
20.975000	0.5	-0.009625
20.983333	0.5	-0.009625
20.991667	0.5	-0.010000
21.000000	0.5	-0.010750
21.008333	0.5	-0.011250
21.016667	0.5	-0.011625
21.025000	0.5	-0.012000
21.033333	0.5	-0.012375
21.041667	0.5	-0.012625
21.050000	0.5	-0.012375
21.058333	0.5	-0.012125
21.066667	0.5	-0.012125
21.075000	0.5	-0.011250
21.083333	0.5	-0.010625
21.091667	0.5	-0.010375
21.100000	0.5	-0.010375
21.108333	0.5	-0.010375
21.116667	0.5	-0.010375
21.125000	0.5	-0.010625
21.133333	0.5	-0.010875
21.141667	0.5	-0.011375
21.150000	0.5	-0.011625
21.158333	0.5	-0.011125
21.166667	0.5	-0.011250
21.175000	0.5	-0.011500
21.183333	0.5	-0.011750
21.191667	0.5	-0.011625
21.200000	0.5	-0.011250
21.208333	0.5	-0.011750
21.216667	0.5	-0.011625
21.225000	0.5	-0.011375
21.233333	0.5	-0.011375
21.241667	0.5	-0.011125
21.250000	0.5	-0.010750
21.258333	0.5	-0.010250
21.266667	0.5	-0.010875
21.275000	0.5	-0.011125
21.283333	0.5	-0.011500
21.291667	0.5	-0.011375
21.300000	0.5	-0.011375
21.308333	0.5	-0.011000
21.316667	0.5	-0.010875
21.325000	0.5	-0.010875
21.333333	0.5	-0.010375
21.341667	0.5	-0.010000
21.350000	0.5	-0.010000
21.358333	0.5	-0.010125
21.366667	0.5	-0.010125
21.375000	0.5	-0.010750
21.383333	0.5	-0.011000
21.391667	0.5	-0.011375
21.400000	0.5	-0.011250
21.408333	0.5	-0.011500
21.416667	0.5	-0.011625
21.425000	0.5	-0.011500
21.433333	0.5	-0.011500
21.441667	0.5	-0.011375
21.450000	0.5	-0.011750
21.458333	0.5	-0.011750
21.466667	0.5	-0.011875
21.475000	0.5	-0.011625
21.483333	0.5	-0.010500
21.491667	0.5	-0.009625
21.500000	0.5	-0.008750
21.508333	0.5	-0.008500
21.516667	0.5	-0.008250
21.525000	0.5	-0.007875
21.533333	0.5	-0.007500
21.541667	0.5	-0.007250
21.550000	0.5	-0.006750
21.558333	0.5	-0.006250
21.566667	0.5	-0.005500
21.575000	0.5	-0.005375
21.583333	0.5	-0.004875
21.591667	0.5	-0.004625
21.600000	0.5	-0.004250
21.608333	0.5	-0.004125
21.616667	0.5	-0.003625
21.625000	0.5	-0.003250
21.633333	0.5	-0.002875
21.641667	0.5	-0.002250
21.650000	0.5	-0.001750
21.658333	0.5	-0.001500
21.666667	0.5	-0.001250
21.675000	0.5	-0.000875
21.683333	0.5	0.000000
21.691667	0.5	0.000625
21.700000	0.5	0.001125
21.708333	0.5	0.001250
21.716667	0.5	0.001625
21.725000	0.5	0.001750
21.733333	0.5	0.002375
21.741667	0.5	0.003000
21.750000	0.5	0.003625
21.758333	0.5	0.004375
21.766667	0.5	0.004125
21.775000	0.5	0.004250
21.783333	0.5	0.004500
21.791667	0.5	0.004000
21.800000	0.5	0.003625
21.808333	0.5	0.003625
21.816667	0.5	0.003625
21.825000	0.5	0.003625
21.833333	0.5	0.003625
21.841667	0.5	0.003625
21.850000	0.5	0.003750
21.858333	0.5	0.003750
21.866667	0.5	0.004000
21.875000	0.5	0.004375
21.883333	0.5	0.004750
21.891667	0.5	0.005250
21.900000	0.5	0.006125
21.908333	0.5	0.006625
21.916667	0.5	0.007125
21.925000	0.5	0.007500
21.933333	0.5	0.007875
21.941667	0.5	0.008250
21.950000	0.5	0.008375
21.958333	0.5	0.008250
21.966667	0.5	0.008125
21.975000	0.5	0.008375
21.983333	0.5	0.008375
21.991667	0.5	0.008875
22.000000	0.5	0.009125
22.008333	0.5	0.009125
22.016667	0.5	0.009375
22.025000	0.5	0.009875
22.033333	0.5	0.009875
22.041667	0.5	0.009875
22.050000	0.5	0.010000
22.058333	0.5	0.010250
22.066667	0.5	0.010250
22.075000	0.5	0.010500
22.083333	0.5	0.010750
22.091667	0.5	0.011000
22.100000	0.5	0.010750
22.108333	0.5	0.011000
22.116667	0.5	0.011000
22.125000	0.5	0.011625
22.133333	0.5	0.011375
22.141667	0.5	0.011625
22.150000	0.5	0.012125
22.158333	0.5	0.012000
22.166667	0.5	0.012000
22.175000	0.5	0.012250
22.183333	0.5	0.012375
22.191667	0.5	0.012125
22.200000	0.5	0.011750
22.208333	0.5	0.011125
22.216667	0.5	0.010625
22.225000	0.5	0.010250
22.233333	0.5	0.010000
22.241667	0.5	0.009375
22.250000	0.5	0.009125
22.258333	0.5	0.009375
22.266667	0.5	0.009375
22.275000	0.5	0.009125
22.283333	0.5	0.008750
22.291667	0.5	0.008375
22.300000	0.5	0.008500
22.308333	0.5	0.008250
22.316667	0.5	0.008500
22.325000	0.5	0.008250
22.333333	0.5	0.008250
22.341667	0.5	0.008000
22.350000	0.5	0.007875
22.358333	0.5	0.007250
22.366667	0.5	0.006500
22.375000	0.5	0.006125
22.383333	0.5	0.005500
22.391667	0.5	0.004750
22.400000	0.5	0.004000
22.408333	0.5	0.003250
22.416667	0.5	0.002750
22.425000	0.5	0.002125
22.433333	0.5	0.001625
22.441667	0.5	0.001375
22.450000	0.5	0.000875
22.458333	0.5	0.000000
22.466667	0.5	-0.000750
22.475000	0.5	-0.000750
22.483333	0.5	-0.000500
22.491667	0.5	-0.000375
22.500000	0.5	-0.000750
22.508333	0.5	-0.001375
22.516667	0.5	-0.001375
22.525000	0.5	-0.001500
22.533333	0.5	-0.001375
22.541667	0.5	-0.001250
22.550000	0.5	-0.001375
22.558333	0.5	-0.001250
22.566667	0.5	-0.001250
22.575000	0.5	-0.000750
22.583333	0.5	-0.000625
22.591667	0.5	-0.000500
22.600000	0.5	-0.000625
22.608333	0.5	-0.001125
22.616667	0.5	-0.001250
22.625000	0.5	-0.001500
22.633333	0.5	-0.001750
22.641667	0.5	-0.001750
22.650000	0.5	-0.001875
22.658333	0.5	-0.001875
22.666667	0.5	-0.001500
22.675000	0.5	-0.001250
22.683333	0.5	-0.001125
22.691667	0.5	-0.001375
22.700000	0.5	-0.001250
22.708333	0.5	-0.001250
22.716667	0.5	-0.000750
22.725000	0.5	-0.000500
22.733333	0.5	-0.000125
22.741667	0.5	0.000250
22.750000	0.5	0.000500
22.758333	0.5	0.000500
22.766667	0.5	0.001000
22.775000	0.5	0.001500
22.783333	0.5	0.001375
22.791667	0.5	0.001750
22.800000	0.5	0.001875
22.808333	0.5	0.002000
22.816667	0.5	0.002125
22.825000	0.5	0.002375
22.833333	0.5	0.002875
22.841667	0.5	0.003250
22.850000	0.5	0.003500
22.858333	0.5	0.004000
22.866667	0.5	0.004250
22.875000	0.5	0.005000
22.883333	0.5	0.005625
22.891667	0.5	0.005875
22.900000	0.5	0.006000
22.908333	0.5	0.006500
22.916667	0.5	0.006375
22.925000	0.5	0.006625
22.933333	0.5	0.006750
22.941667	0.5	0.007125
22.950000	0.5	0.007750
22.958333	0.5	0.008375
22.966667	0.5	0.008500
22.975000	0.5	0.009250
22.983333	0.5	0.009625
22.991667	0.5	0.010000
23.000000	0.5	0.010250
23.008333	0.5	0.010625
23.016667	0.5	0.010625
23.025000	0.5	0.010750
23.033333	0.5	0.010375
23.041667	0.5	0.010250
23.050000	0.5	0.010250
23.058333	0.5	0.010000
23.066667	0.5	0.010000
23.075000	0.5	0.010125
23.083333	0.5	0.009875
23.091667	0.5	0.010125
23.100000	0.5	0.010500
23.108333	0.5	0.010500
23.116667	0.5	0.010250
23.125000	0.5	0.010750
23.133333	0.5	0.011125
23.141667	0.5	0.011875
23.150000	0.5	0.012250
23.158333	0.5	0.012750
23.166667	0.5	0.012750
23.175000	0.5	0.013000
23.183333	0.5	0.013125
23.191667	0.5	0.013500
23.200000	0.5	0.013625
23.208333	0.5	0.013625
23.216667	0.5	0.013875
23.225000	0.5	0.014125
23.233333	0.5	0.014125
23.241667	0.5	0.014000
23.250000	0.5	0.013750
23.258333	0.5	0.013625
23.266667	0.5	0.013375
23.275000	0.5	0.013500
23.283333	0.5	0.013250
23.291667	0.5	0.013500
23.300000	0.5	0.013875
23.308333	0.5	0.014375
23.316667	0.5	0.014250
23.325000	0.5	0.013625
23.333333	0.5	0.013375
23.341667	0.5	0.013125
23.350000	0.5	0.013125
23.358333	0.5	0.013375
23.366667	0.5	0.013250
23.375000	0.5	0.013625
23.383333	0.5	0.013875
23.391667	0.5	0.013875
23.400000	0.5	0.014250
23.408333	0.5	0.014750
23.416667	0.5	0.014875
23.425000	0.5	0.014625
23.433333	0.5	0.014500
23.441667	0.5	0.014250
23.450000	0.5	0.013500
23.458333	0.5	0.013000
23.466667	0.5	0.012625
23.475000	0.5	0.012625
23.483333	0.5	0.012375
23.491667	0.5	0.012500
23.500000	0.5	0.012750
23.508333	0.5	0.013000
23.516667	0.5	0.012625
23.525000	0.5	0.012375
23.533333	0.5	0.012250
23.541667	0.5	0.012000
23.550000	0.5	0.012000
23.558333	0.5	0.012375
23.566667	0.5	0.012500
23.575000	0.5	0.012875
23.583333	0.5	0.013375
23.591667	0.5	0.014125
23.600000	0.5	0.014000
23.608333	0.5	0.014125
23.616667	0.5	0.014250
23.625000	0.5	0.014500
23.633333	0.5	0.014625
23.641667	0.5	0.014375
23.650000	0.5	0.014375
23.658333	0.5	0.014500
23.666667	0.5	0.014875
23.675000	0.5	0.015125
23.683333	0.5	0.015625
23.691667	0.5	0.015500
23.700000	0.5	0.015375
23.708333	0.5	0.015375
23.716667	0.5	0.015625
23.725000	0.5	0.015500
23.733333	0.5	0.016000
23.741667	0.5	0.016250
23.750000	0.5	0.016250
23.758333	0.5	0.016500
23.766667	0.5	0.016625
23.775000	0.5	0.016625
23.783333	0.5	0.016875
23.791667	0.5	0.016750
23.800000	0.5	0.017125
23.808333	0.5	0.017125
23.816667	0.5	0.017375
23.825000	0.5	0.017875
23.833333	0.5	0.018000
23.841667	0.5	0.018125
23.850000	0.5	0.017750
23.858333	0.5	0.017500
23.866667	0.5	0.017000
23.875000	0.5	0.016750
23.883333	0.5	0.016625
23.891667	0.5	0.016750
23.900000	0.5	0.017250
23.908333	0.5	0.017625
23.916667	0.5	0.018125
23.925000	0.5	0.018375
23.933333	0.5	0.018750
23.941667	0.5	0.019125
23.950000	0.5	0.019500
23.958333	0.5	0.019875
23.966667	0.5	0.020375
23.975000	0.5	0.021125
23.983333	0.5	0.021500
23.991667	0.5	0.021750
24.000000	0.5	0.022000
24.008333	0.5	0.022375
24.016667	0.5	0.022750
24.025000	0.5	0.023000
24.033333	0.5	0.023500
24.041667	0.5	0.023875
24.050000	0.5	0.024000
24.058333	0.5	0.023875
24.066667	0.5	0.023750
24.075000	0.5	0.023625
24.083333	0.5	0.023500
24.091667	0.5	0.023750
24.100000	0.5	0.024000
24.108333	0.5	0.024000
24.116667	0.5	0.023750
24.125000	0.5	0.023625
24.133333	0.5	0.023375
24.141667	0.5	0.022875
24.150000	0.5	0.022875
24.158333	0.5	0.023000
24.166667	0.5	0.022875
24.175000	0.5	0.022250
24.183333	0.5	0.022375
24.191667	0.5	0.022375
24.200000	0.5	0.021500
24.208333	0.5	0.021375
24.216667	0.5	0.021125
24.225000	0.5	0.020750
24.233333	0.5	0.020375
24.241667	0.5	0.020000
24.250000	0.5	0.019375
24.258333	0.5	0.018250
24.266667	0.5	0.017500
24.275000	0.5	0.016875
24.283333	0.5	0.015750
24.291667	0.5	0.014625
24.300000	0.5	0.013500
24.308333	0.5	0.013125
24.316667	0.5	0.012375
24.325000	0.5	0.011250
24.333333	0.5	0.010625
24.341667	0.5	0.010500
24.350000	0.5	0.009375
24.358333	0.5	0.008750
24.366667	0.5	0.008000
24.375000	0.5	0.007375
24.383333	0.5	0.007000
24.391667	0.5	0.007000
24.400000	0.5	0.006875
24.408333	0.5	0.006875
24.416667	0.5	0.006375
24.425000	0.5	0.005750
24.433333	0.5	0.005500
24.441667	0.5	0.004875
24.450000	0.5	0.004250
24.458333	0.5	0.003875
24.466667	0.5	0.003500
24.475000	0.5	0.003000
24.483333	0.5	0.002500
24.491667	0.5	0.002375
24.500000	0.5	0.001875
24.508333	0.5	0.001625
24.516667	0.5	0.001250
24.525000	0.5	0.001000
24.533333	0.5	0.000625
24.541667	0.5	0.000250
24.550000	0.5	-0.000125
24.558333	0.5	-0.000375
24.566667	0.5	-0.000250
24.575000	0.5	-0.000125
24.583333	0.5	-0.000500
24.591667	0.5	-0.000875
24.600000	0.5	-0.000750
24.608333	0.5	-0.000625
24.616667	0.5	-0.001000
24.625000	0.5	-0.001250
24.633333	0.5	-0.001375
24.641667	0.5	-0.001250
24.650000	0.5	-0.001000
24.658333	0.5	-0.001000
24.666667	0.5	-0.001125
24.675000	0.5	-0.001250
24.683333	0.5	-0.001625
24.691667	0.5	-0.002000
24.700000	0.5	-0.002375
24.708333	0.5	-0.002875
24.716667	0.5	-0.002750
24.725000	0.5	-0.002875
24.733333	0.5	-0.002750
24.741667	0.5	-0.002500
24.750000	0.5	-0.002375
24.758333	0.5	-0.002000
24.766667	0.5	-0.001875
24.775000	0.5	-0.002500
24.783333	0.5	-0.002250
24.791667	0.5	-0.002000
24.800000	0.5	-0.001000
24.808333	0.5	-0.000375
24.816667	0.5	-0.000125
24.825000	0.5	0.000250
24.833333	0.5	0.000500
24.841667	0.5	0.000500
24.850000	0.5	0.000625
24.858333	0.5	0.001125
24.866667	0.5	0.001750
24.875000	0.5	0.001625
24.883333	0.5	0.001375
24.891667	0.5	0.001500
24.900000	0.5	0.001625
24.908333	0.5	0.001750
24.916667	0.5	0.001875
24.925000	0.5	0.002250
24.933333	0.5	0.002250
24.941667	0.5	0.002500
24.950000	0.5	0.002750
24.958333	0.5	0.002875
24.966667	0.5	0.003000
24.975000	0.5	0.003125
24.983333	0.5	0.003500
24.991667	0.5	0.003625
25.000000	0.5	0.003750
