# Supplementary material for: Dynamic character displacement among a pair of bacterial phyllosphere commensals in situ
Source: Nat Commun. 2022 May 20;13:2836. doi: 10.1038/s41467-022-30469-3 (PMC9123166; doi:10.1038/s41467-022-30469-3)
Supplement: Supplementary file 11 — Source Data [file 41467_2022_30469_MOESM11_ESM.zip › Source Data/Supplementary Figure 5/Glucose+Galactose t6 b.txt]

File Path	chrom://marshall/Chromeleon7/HPLC_Ultimate_3000/Users/helucas/20200720_OrganicAcids_CCR_L257.seq/247.smp/RI_1.channel/RI_1.chm
Channel	RI_1

Injection Information:
Data Vault	Chromeleon7
Injection	GG_t6_b_II
Injection Number	167
Position	GE7
Comment	
Processing Method	Quantitative
Instrument Method	20200525_Rezex_ROA_OrganicAcid_600uL_2500uM_H2SO4_50A_50D
Type	Unknown
Status	Finished
Injection Date	7/23/2020
Injection Time	8:34:52 PM
Injection Volume (µl)	10.000
Dilution Factor	1.0000
Weight	1.0000

Chromatogram Data Information:
Time Min. (min)	0.000000
Time Max. (min)	25.000000
Data Points	3001
Detector	RI
Generating Data System	Chromeleon 7.2.5.9507
Exporting Data System	Chromeleon 7.2.8.0
Operator	Instrument Controller
Signal Quantity	Refractive 
Signal Unit	µRIU
Signal Min.	-2.761875
Signal Max.	24.404750
Channel	RI_1
Driver Name	RID520Driver.dll
Channel Type	Evaluation
Min. Step (s)	0.5
Max. Step (s)	0.5
Average Step (s)	0.5

Signal Parameter Information:
Signal Info	

Chromatogram Data:
Time (min)	Step (s)	Value (µRIU)
0.000000	n.a.	0.005250
0.008333	0.5	0.005250
0.016667	0.5	0.005750
0.025000	0.5	0.005500
0.033333	0.5	0.005500
0.041667	0.5	0.005625
0.050000	0.5	0.005375
0.058333	0.5	0.005250
0.066667	0.5	0.005250
0.075000	0.5	0.005125
0.083333	0.5	0.005125
0.091667	0.5	0.005625
0.100000	0.5	0.005875
0.108333	0.5	0.006000
0.116667	0.5	0.006000
0.125000	0.5	0.005375
0.133333	0.5	0.004875
0.141667	0.5	0.004500
0.150000	0.5	0.003750
0.158333	0.5	0.003250
0.166667	0.5	0.002625
0.175000	0.5	0.002250
0.183333	0.5	0.001875
0.191667	0.5	0.001250
0.200000	0.5	0.000750
0.208333	0.5	0.000625
0.216667	0.5	0.000375
0.225000	0.5	0.000000
0.233333	0.5	0.000000
0.241667	0.5	0.000125
0.250000	0.5	0.000000
0.258333	0.5	0.000000
0.266667	0.5	0.000250
0.275000	0.5	0.000750
0.283333	0.5	0.001125
0.291667	0.5	0.001125
0.300000	0.5	0.001250
0.308333	0.5	0.001000
0.316667	0.5	0.000875
0.325000	0.5	0.000250
0.333333	0.5	0.000000
0.341667	0.5	0.000000
0.350000	0.5	-0.000250
0.358333	0.5	-0.000750
0.366667	0.5	-0.000625
0.375000	0.5	-0.000625
0.383333	0.5	-0.000625
0.391667	0.5	-0.000250
0.400000	0.5	-0.000250
0.408333	0.5	0.000000
0.416667	0.5	0.000250
0.425000	0.5	0.001125
0.433333	0.5	0.001375
0.441667	0.5	0.001750
0.450000	0.5	0.002375
0.458333	0.5	0.002750
0.466667	0.5	0.003000
0.475000	0.5	0.003625
0.483333	0.5	0.003875
0.491667	0.5	0.004375
0.500000	0.5	0.004625
0.508333	0.5	0.005250
0.516667	0.5	0.005750
0.525000	0.5	0.006125
0.533333	0.5	0.006375
0.541667	0.5	0.006625
0.550000	0.5	0.007250
0.558333	0.5	0.007750
0.566667	0.5	0.007625
0.575000	0.5	0.007750
0.583333	0.5	0.007500
0.591667	0.5	0.007125
0.600000	0.5	0.006750
0.608333	0.5	0.006875
0.616667	0.5	0.007125
0.625000	0.5	0.007000
0.633333	0.5	0.007250
0.641667	0.5	0.007500
0.650000	0.5	0.008000
0.658333	0.5	0.008500
0.666667	0.5	0.008375
0.675000	0.5	0.008625
0.683333	0.5	0.009500
0.691667	0.5	0.010250
0.700000	0.5	0.010875
0.708333	0.5	0.011875
0.716667	0.5	0.012000
0.725000	0.5	0.012500
0.733333	0.5	0.012750
0.741667	0.5	0.013000
0.750000	0.5	0.013625
0.758333	0.5	0.014125
0.766667	0.5	0.014375
0.775000	0.5	0.014375
0.783333	0.5	0.014750
0.791667	0.5	0.015000
0.800000	0.5	0.015000
0.808333	0.5	0.014875
0.816667	0.5	0.015750
0.825000	0.5	0.016125
0.833333	0.5	0.016125
0.841667	0.5	0.016250
0.850000	0.5	0.016375
0.858333	0.5	0.016500
0.866667	0.5	0.016625
0.875000	0.5	0.017000
0.883333	0.5	0.017250
0.891667	0.5	0.017500
0.900000	0.5	0.017875
0.908333	0.5	0.018000
0.916667	0.5	0.018375
0.925000	0.5	0.019125
0.933333	0.5	0.019500
0.941667	0.5	0.020125
0.950000	0.5	0.020500
0.958333	0.5	0.020750
0.966667	0.5	0.021000
0.975000	0.5	0.021500
0.983333	0.5	0.020875
0.991667	0.5	0.020625
1.000000	0.5	0.020625
1.008333	0.5	0.020625
1.016667	0.5	0.020500
1.025000	0.5	0.020500
1.033333	0.5	0.020375
1.041667	0.5	0.020875
1.050000	0.5	0.021000
1.058333	0.5	0.020500
1.066667	0.5	0.020625
1.075000	0.5	0.021375
1.083333	0.5	0.021750
1.091667	0.5	0.022125
1.100000	0.5	0.022750
1.108333	0.5	0.022875
1.116667	0.5	0.023125
1.125000	0.5	0.023625
1.133333	0.5	0.024125
1.141667	0.5	0.024375
1.150000	0.5	0.025000
1.158333	0.5	0.025250
1.166667	0.5	0.025375
1.175000	0.5	0.025250
1.183333	0.5	0.025625
1.191667	0.5	0.026125
1.200000	0.5	0.025625
1.208333	0.5	0.025750
1.216667	0.5	0.026125
1.225000	0.5	0.026125
1.233333	0.5	0.026000
1.241667	0.5	0.026125
1.250000	0.5	0.026250
1.258333	0.5	0.025750
1.266667	0.5	0.025750
1.275000	0.5	0.025875
1.283333	0.5	0.025750
1.291667	0.5	0.025375
1.300000	0.5	0.025500
1.308333	0.5	0.025500
1.316667	0.5	0.025375
1.325000	0.5	0.025375
1.333333	0.5	0.025250
1.341667	0.5	0.025250
1.350000	0.5	0.025375
1.358333	0.5	0.025500
1.366667	0.5	0.025375
1.375000	0.5	0.025250
1.383333	0.5	0.024875
1.391667	0.5	0.024250
1.400000	0.5	0.023625
1.408333	0.5	0.022750
1.416667	0.5	0.021875
1.425000	0.5	0.021500
1.433333	0.5	0.020875
1.441667	0.5	0.020375
1.450000	0.5	0.019875
1.458333	0.5	0.019500
1.466667	0.5	0.019125
1.475000	0.5	0.018750
1.483333	0.5	0.018250
1.491667	0.5	0.017750
1.500000	0.5	0.017250
1.508333	0.5	0.017125
1.516667	0.5	0.017375
1.525000	0.5	0.017375
1.533333	0.5	0.016625
1.541667	0.5	0.016375
1.550000	0.5	0.016125
1.558333	0.5	0.015625
1.566667	0.5	0.015250
1.575000	0.5	0.015000
1.583333	0.5	0.014750
1.591667	0.5	0.014250
1.600000	0.5	0.014000
1.608333	0.5	0.013625
1.616667	0.5	0.013000
1.625000	0.5	0.012375
1.633333	0.5	0.011875
1.641667	0.5	0.011625
1.650000	0.5	0.011500
1.658333	0.5	0.011125
1.666667	0.5	0.010625
1.675000	0.5	0.010250
1.683333	0.5	0.009750
1.691667	0.5	0.009250
1.700000	0.5	0.008750
1.708333	0.5	0.008375
1.716667	0.5	0.008125
1.725000	0.5	0.008250
1.733333	0.5	0.008125
1.741667	0.5	0.008000
1.750000	0.5	0.008250
1.758333	0.5	0.008375
1.766667	0.5	0.008375
1.775000	0.5	0.008500
1.783333	0.5	0.008375
1.791667	0.5	0.008375
1.800000	0.5	0.008250
1.808333	0.5	0.007375
1.816667	0.5	0.006750
1.825000	0.5	0.006500
1.833333	0.5	0.006000
1.841667	0.5	0.005750
1.850000	0.5	0.006000
1.858333	0.5	0.005875
1.866667	0.5	0.005750
1.875000	0.5	0.005250
1.883333	0.5	0.004500
1.891667	0.5	0.004625
1.900000	0.5	0.004875
1.908333	0.5	0.005000
1.916667	0.5	0.004750
1.925000	0.5	0.005500
1.933333	0.5	0.005875
1.941667	0.5	0.005750
1.950000	0.5	0.005625
1.958333	0.5	0.005500
1.966667	0.5	0.005500
1.975000	0.5	0.005500
1.983333	0.5	0.005375
1.991667	0.5	0.005625
2.000000	0.5	0.005875
2.008333	0.5	0.005750
2.016667	0.5	0.005875
2.025000	0.5	0.005875
2.033333	0.5	0.006000
2.041667	0.5	0.006125
2.050000	0.5	0.006375
2.058333	0.5	0.006875
2.066667	0.5	0.006875
2.075000	0.5	0.007250
2.083333	0.5	0.007625
2.091667	0.5	0.007875
2.100000	0.5	0.007875
2.108333	0.5	0.008000
2.116667	0.5	0.008250
2.125000	0.5	0.008875
2.133333	0.5	0.009125
2.141667	0.5	0.009375
2.150000	0.5	0.009375
2.158333	0.5	0.009500
2.166667	0.5	0.010125
2.175000	0.5	0.009875
2.183333	0.5	0.010500
2.191667	0.5	0.010875
2.200000	0.5	0.011250
2.208333	0.5	0.011625
2.216667	0.5	0.011500
2.225000	0.5	0.011000
2.233333	0.5	0.010625
2.241667	0.5	0.010000
2.250000	0.5	0.009875
2.258333	0.5	0.009750
2.266667	0.5	0.009750
2.275000	0.5	0.009375
2.283333	0.5	0.009250
2.291667	0.5	0.009375
2.300000	0.5	0.009625
2.308333	0.5	0.010000
2.316667	0.5	0.010375
2.325000	0.5	0.010875
2.333333	0.5	0.010750
2.341667	0.5	0.011375
2.350000	0.5	0.011625
2.358333	0.5	0.012000
2.366667	0.5	0.012750
2.375000	0.5	0.012750
2.383333	0.5	0.012875
2.391667	0.5	0.012875
2.400000	0.5	0.012500
2.408333	0.5	0.012625
2.416667	0.5	0.012625
2.425000	0.5	0.012875
2.433333	0.5	0.013000
2.441667	0.5	0.012625
2.450000	0.5	0.012625
2.458333	0.5	0.012750
2.466667	0.5	0.012750
2.475000	0.5	0.012625
2.483333	0.5	0.012500
2.491667	0.5	0.012000
2.500000	0.5	0.012000
2.508333	0.5	0.012125
2.516667	0.5	0.012000
2.525000	0.5	0.012125
2.533333	0.5	0.011625
2.541667	0.5	0.011625
2.550000	0.5	0.011500
2.558333	0.5	0.011375
2.566667	0.5	0.011250
2.575000	0.5	0.011375
2.583333	0.5	0.011500
2.591667	0.5	0.011625
2.600000	0.5	0.011500
2.608333	0.5	0.010875
2.616667	0.5	0.010500
2.625000	0.5	0.009875
2.633333	0.5	0.009500
2.641667	0.5	0.008250
2.650000	0.5	0.007500
2.658333	0.5	0.007125
2.666667	0.5	0.006750
2.675000	0.5	0.005875
2.683333	0.5	0.005375
2.691667	0.5	0.004875
2.700000	0.5	0.004625
2.708333	0.5	0.004250
2.716667	0.5	0.004125
2.725000	0.5	0.003750
2.733333	0.5	0.003875
2.741667	0.5	0.003625
2.750000	0.5	0.003750
2.758333	0.5	0.003875
2.766667	0.5	0.004000
2.775000	0.5	0.003500
2.783333	0.5	0.003250
2.791667	0.5	0.003375
2.800000	0.5	0.003000
2.808333	0.5	0.002750
2.816667	0.5	0.002500
2.825000	0.5	0.002000
2.833333	0.5	0.001750
2.841667	0.5	0.001500
2.850000	0.5	0.001000
2.858333	0.5	0.000750
2.866667	0.5	0.000500
2.875000	0.5	0.000375
2.883333	0.5	0.000125
2.891667	0.5	0.000375
2.900000	0.5	0.000250
2.908333	0.5	0.000000
2.916667	0.5	-0.000125
2.925000	0.5	0.000000
2.933333	0.5	0.000000
2.941667	0.5	0.000125
2.950000	0.5	0.000000
2.958333	0.5	-0.000250
2.966667	0.5	0.000000
2.975000	0.5	0.000125
2.983333	0.5	0.000000
2.991667	0.5	0.000000
3.000000	0.5	0.000125
3.008333	0.5	0.000000
3.016667	0.5	0.000375
3.025000	0.5	0.000500
3.033333	0.5	0.000375
3.041667	0.5	0.000500
3.050000	0.5	0.000250
3.058333	0.5	-0.000750
3.066667	0.5	-0.001125
3.075000	0.5	-0.001375
3.083333	0.5	-0.001875
3.091667	0.5	-0.002125
3.100000	0.5	-0.002500
3.108333	0.5	-0.002375
3.116667	0.5	-0.002125
3.125000	0.5	-0.001875
3.133333	0.5	-0.001500
3.141667	0.5	-0.001500
3.150000	0.5	-0.001625
3.158333	0.5	-0.001250
3.166667	0.5	-0.000750
3.175000	0.5	-0.000125
3.183333	0.5	0.000250
3.191667	0.5	0.000875
3.200000	0.5	0.001125
3.208333	0.5	0.001625
3.216667	0.5	0.001750
3.225000	0.5	0.002125
3.233333	0.5	0.002000
3.241667	0.5	0.002250
3.250000	0.5	0.002000
3.258333	0.5	0.001750
3.266667	0.5	0.001500
3.275000	0.5	0.001125
3.283333	0.5	0.001375
3.291667	0.5	0.001375
3.300000	0.5	0.001500
3.308333	0.5	0.001375
3.316667	0.5	0.001125
3.325000	0.5	0.000875
3.333333	0.5	0.000875
3.341667	0.5	0.000500
3.350000	0.5	0.000375
3.358333	0.5	0.000125
3.366667	0.5	-0.000500
3.375000	0.5	-0.000750
3.383333	0.5	-0.000750
3.391667	0.5	-0.000750
3.400000	0.5	-0.000750
3.408333	0.5	-0.000750
3.416667	0.5	-0.001250
3.425000	0.5	-0.001375
3.433333	0.5	-0.002000
3.441667	0.5	-0.001875
3.450000	0.5	-0.002000
3.458333	0.5	-0.002750
3.466667	0.5	-0.003375
3.475000	0.5	-0.004000
3.483333	0.5	-0.004750
3.491667	0.5	-0.005250
3.500000	0.5	-0.006000
3.508333	0.5	-0.006500
3.516667	0.5	-0.007000
3.525000	0.5	-0.007500
3.533333	0.5	-0.007250
3.541667	0.5	-0.007625
3.550000	0.5	-0.007875
3.558333	0.5	-0.007375
3.566667	0.5	-0.007250
3.575000	0.5	-0.007000
3.583333	0.5	-0.007000
3.591667	0.5	-0.006750
3.600000	0.5	-0.006375
3.608333	0.5	-0.006250
3.616667	0.5	-0.006500
3.625000	0.5	-0.006750
3.633333	0.5	-0.006750
3.641667	0.5	-0.006750
3.650000	0.5	-0.006750
3.658333	0.5	-0.006500
3.666667	0.5	-0.006375
3.675000	0.5	-0.006500
3.683333	0.5	-0.006625
3.691667	0.5	-0.006625
3.700000	0.5	-0.006250
3.708333	0.5	-0.006125
3.716667	0.5	-0.005875
3.725000	0.5	-0.006125
3.733333	0.5	-0.006125
3.741667	0.5	-0.005875
3.750000	0.5	-0.005875
3.758333	0.5	-0.005625
3.766667	0.5	-0.005125
3.775000	0.5	-0.004750
3.783333	0.5	-0.004625
3.791667	0.5	-0.004500
3.800000	0.5	-0.004375
3.808333	0.5	-0.004125
3.816667	0.5	-0.004000
3.825000	0.5	-0.003500
3.833333	0.5	-0.002875
3.841667	0.5	-0.002500
3.850000	0.5	-0.002375
3.858333	0.5	-0.002250
3.866667	0.5	-0.002250
3.875000	0.5	-0.002250
3.883333	0.5	-0.002750
3.891667	0.5	-0.002875
3.900000	0.5	-0.003000
3.908333	0.5	-0.003125
3.916667	0.5	-0.003125
3.925000	0.5	-0.003250
3.933333	0.5	-0.003125
3.941667	0.5	-0.003125
3.950000	0.5	-0.002875
3.958333	0.5	-0.002500
3.966667	0.5	-0.002250
3.975000	0.5	-0.002125
3.983333	0.5	-0.001875
3.991667	0.5	-0.001250
4.000000	0.5	-0.000125
4.008333	0.5	0.000500
4.016667	0.5	0.000625
4.025000	0.5	0.001625
4.033333	0.5	0.002500
4.041667	0.5	0.002875
4.050000	0.5	0.003125
4.058333	0.5	0.003875
4.066667	0.5	0.005000
4.075000	0.5	0.005125
4.083333	0.5	0.005375
4.091667	0.5	0.005875
4.100000	0.5	0.006125
4.108333	0.5	0.006375
4.116667	0.5	0.007000
4.125000	0.5	0.007500
4.133333	0.5	0.008625
4.141667	0.5	0.008875
4.150000	0.5	0.009250
4.158333	0.5	0.009875
4.166667	0.5	0.010500
4.175000	0.5	0.011500
4.183333	0.5	0.012125
4.191667	0.5	0.012500
4.200000	0.5	0.013125
4.208333	0.5	0.014000
4.216667	0.5	0.014625
4.225000	0.5	0.014750
4.233333	0.5	0.015250
4.241667	0.5	0.015500
4.250000	0.5	0.015625
4.258333	0.5	0.015875
4.266667	0.5	0.016000
4.275000	0.5	0.016250
4.283333	0.5	0.016250
4.291667	0.5	0.015875
4.300000	0.5	0.015375
4.308333	0.5	0.014875
4.316667	0.5	0.014750
4.325000	0.5	0.014375
4.333333	0.5	0.014375
4.341667	0.5	0.014250
4.350000	0.5	0.014375
4.358333	0.5	0.014250
4.366667	0.5	0.013875
4.375000	0.5	0.013875
4.383333	0.5	0.013625
4.391667	0.5	0.012875
4.400000	0.5	0.013125
4.408333	0.5	0.013625
4.416667	0.5	0.013625
4.425000	0.5	0.013625
4.433333	0.5	0.013750
4.441667	0.5	0.013500
4.450000	0.5	0.013625
4.458333	0.5	0.013500
4.466667	0.5	0.013125
4.475000	0.5	0.013125
4.483333	0.5	0.013000
4.491667	0.5	0.012875
4.500000	0.5	0.013125
4.508333	0.5	0.013125
4.516667	0.5	0.013375
4.525000	0.5	0.013625
4.533333	0.5	0.013875
4.541667	0.5	0.013625
4.550000	0.5	0.013750
4.558333	0.5	0.013375
4.566667	0.5	0.012875
4.575000	0.5	0.012625
4.583333	0.5	0.012500
4.591667	0.5	0.012500
4.600000	0.5	0.012375
4.608333	0.5	0.012375
4.616667	0.5	0.012375
4.625000	0.5	0.012375
4.633333	0.5	0.012375
4.641667	0.5	0.012000
4.650000	0.5	0.012000
4.658333	0.5	0.012250
4.666667	0.5	0.012000
4.675000	0.5	0.011875
4.683333	0.5	0.012000
4.691667	0.5	0.012000
4.700000	0.5	0.011750
4.708333	0.5	0.011375
4.716667	0.5	0.011125
4.725000	0.5	0.010750
4.733333	0.5	0.010625
4.741667	0.5	0.010625
4.750000	0.5	0.010125
4.758333	0.5	0.010000
4.766667	0.5	0.009750
4.775000	0.5	0.009375
4.783333	0.5	0.009375
4.791667	0.5	0.009375
4.800000	0.5	0.009625
4.808333	0.5	0.009625
4.816667	0.5	0.009750
4.825000	0.5	0.010750
4.833333	0.5	0.011375
4.841667	0.5	0.011750
4.850000	0.5	0.012250
4.858333	0.5	0.012625
4.866667	0.5	0.012625
4.875000	0.5	0.012750
4.883333	0.5	0.013500
4.891667	0.5	0.014000
4.900000	0.5	0.014125
4.908333	0.5	0.014375
4.916667	0.5	0.014625
4.925000	0.5	0.014625
4.933333	0.5	0.014625
4.941667	0.5	0.015125
4.950000	0.5	0.015250
4.958333	0.5	0.015375
4.966667	0.5	0.015500
4.975000	0.5	0.015750
4.983333	0.5	0.016000
4.991667	0.5	0.016500
5.000000	0.5	0.016750
5.008333	0.5	0.017000
5.016667	0.5	0.017375
5.025000	0.5	0.017750
5.033333	0.5	0.018000
5.041667	0.5	0.018625
5.050000	0.5	0.018750
5.058333	0.5	0.019000
5.066667	0.5	0.019250
5.075000	0.5	0.019250
5.083333	0.5	0.019750
5.091667	0.5	0.020125
5.100000	0.5	0.020500
5.108333	0.5	0.020500
5.116667	0.5	0.020500
5.125000	0.5	0.019875
5.133333	0.5	0.019375
5.141667	0.5	0.019125
5.150000	0.5	0.018875
5.158333	0.5	0.018250
5.166667	0.5	0.017750
5.175000	0.5	0.017375
5.183333	0.5	0.017250
5.191667	0.5	0.017000
5.200000	0.5	0.016875
5.208333	0.5	0.017000
5.216667	0.5	0.016750
5.225000	0.5	0.016375
5.233333	0.5	0.016500
5.241667	0.5	0.017250
5.250000	0.5	0.017250
5.258333	0.5	0.017375
5.266667	0.5	0.017000
5.275000	0.5	0.016625
5.283333	0.5	0.016750
5.291667	0.5	0.016750
5.300000	0.5	0.016625
5.308333	0.5	0.015875
5.316667	0.5	0.015875
5.325000	0.5	0.015750
5.333333	0.5	0.015625
5.341667	0.5	0.015125
5.350000	0.5	0.014875
5.358333	0.5	0.015125
5.366667	0.5	0.014750
5.375000	0.5	0.014500
5.383333	0.5	0.014375
5.391667	0.5	0.014375
5.400000	0.5	0.014500
5.408333	0.5	0.014625
5.416667	0.5	0.014500
5.425000	0.5	0.014500
5.433333	0.5	0.014375
5.441667	0.5	0.014375
5.450000	0.5	0.014625
5.458333	0.5	0.015250
5.466667	0.5	0.015750
5.475000	0.5	0.015750
5.483333	0.5	0.016125
5.491667	0.5	0.016000
5.500000	0.5	0.016375
5.508333	0.5	0.016625
5.516667	0.5	0.017125
5.525000	0.5	0.017125
5.533333	0.5	0.016875
5.541667	0.5	0.016000
5.550000	0.5	0.015625
5.558333	0.5	0.015250
5.566667	0.5	0.015125
5.575000	0.5	0.015250
5.583333	0.5	0.015250
5.591667	0.5	0.015375
5.600000	0.5	0.015000
5.608333	0.5	0.015125
5.616667	0.5	0.015000
5.625000	0.5	0.015250
5.633333	0.5	0.015750
5.641667	0.5	0.016125
5.650000	0.5	0.016875
5.658333	0.5	0.017250
5.666667	0.5	0.017625
5.675000	0.5	0.018250
5.683333	0.5	0.018625
5.691667	0.5	0.019000
5.700000	0.5	0.019625
5.708333	0.5	0.019875
5.716667	0.5	0.019625
5.725000	0.5	0.019500
5.733333	0.5	0.019750
5.741667	0.5	0.019750
5.750000	0.5	0.019375
5.758333	0.5	0.019500
5.766667	0.5	0.019375
5.775000	0.5	0.019625
5.783333	0.5	0.019500
5.791667	0.5	0.019000
5.800000	0.5	0.019000
5.808333	0.5	0.019000
5.816667	0.5	0.018875
5.825000	0.5	0.018750
5.833333	0.5	0.018625
5.841667	0.5	0.018625
5.850000	0.5	0.018500
5.858333	0.5	0.018625
5.866667	0.5	0.018875
5.875000	0.5	0.018875
5.883333	0.5	0.018625
5.891667	0.5	0.018625
5.900000	0.5	0.018000
5.908333	0.5	0.017750
5.916667	0.5	0.017875
5.925000	0.5	0.018000
5.933333	0.5	0.017625
5.941667	0.5	0.017500
5.950000	0.5	0.016250
5.958333	0.5	0.015250
5.966667	0.5	0.014750
5.975000	0.5	0.014500
5.983333	0.5	0.014125
5.991667	0.5	0.013625
6.000000	0.5	0.013500
6.008333	0.5	0.013500
6.016667	0.5	0.014000
6.025000	0.5	0.014250
6.033333	0.5	0.014375
6.041667	0.5	0.014875
6.050000	0.5	0.015125
6.058333	0.5	0.015625
6.066667	0.5	0.016375
6.075000	0.5	0.017250
6.083333	0.5	0.017875
6.091667	0.5	0.019125
6.100000	0.5	0.019625
6.108333	0.5	0.020375
6.116667	0.5	0.021125
6.125000	0.5	0.022250
6.133333	0.5	0.023000
6.141667	0.5	0.024000
6.150000	0.5	0.024750
6.158333	0.5	0.026000
6.166667	0.5	0.027000
6.175000	0.5	0.028000
6.183333	0.5	0.029250
6.191667	0.5	0.029500
6.200000	0.5	0.030375
6.208333	0.5	0.031125
6.216667	0.5	0.031875
6.225000	0.5	0.032125
6.233333	0.5	0.032125
6.241667	0.5	0.032000
6.250000	0.5	0.031500
6.258333	0.5	0.031125
6.266667	0.5	0.031000
6.275000	0.5	0.030750
6.283333	0.5	0.029875
6.291667	0.5	0.029125
6.300000	0.5	0.028500
6.308333	0.5	0.027875
6.316667	0.5	0.027125
6.325000	0.5	0.026375
6.333333	0.5	0.025125
6.341667	0.5	0.025125
6.350000	0.5	0.024000
6.358333	0.5	0.023125
6.366667	0.5	0.022125
6.375000	0.5	0.020875
6.383333	0.5	0.019500
6.391667	0.5	0.018500
6.400000	0.5	0.017625
6.408333	0.5	0.016750
6.416667	0.5	0.016500
6.425000	0.5	0.016000
6.433333	0.5	0.015375
6.441667	0.5	0.015250
6.450000	0.5	0.014750
6.458333	0.5	0.014375
6.466667	0.5	0.014000
6.475000	0.5	0.013875
6.483333	0.5	0.014250
6.491667	0.5	0.014375
6.500000	0.5	0.014500
6.508333	0.5	0.014375
6.516667	0.5	0.014250
6.525000	0.5	0.014125
6.533333	0.5	0.014000
6.541667	0.5	0.014125
6.550000	0.5	0.013750
6.558333	0.5	0.013625
6.566667	0.5	0.013250
6.575000	0.5	0.012875
6.583333	0.5	0.013125
6.591667	0.5	0.013250
6.600000	0.5	0.013375
6.608333	0.5	0.013250
6.616667	0.5	0.013500
6.625000	0.5	0.013125
6.633333	0.5	0.013375
6.641667	0.5	0.012750
6.650000	0.5	0.013125
6.658333	0.5	0.013250
6.666667	0.5	0.013500
6.675000	0.5	0.013625
6.683333	0.5	0.013000
6.691667	0.5	0.012000
6.700000	0.5	0.010625
6.708333	0.5	0.008250
6.716667	0.5	0.003875
6.725000	0.5	-0.003000
6.733333	0.5	-0.014625
6.741667	0.5	-0.034500
6.750000	0.5	-0.067625
6.758333	0.5	-0.121750
6.766667	0.5	-0.207125
6.775000	0.5	-0.335250
6.783333	0.5	-0.517000
6.791667	0.5	-0.760125
6.800000	0.5	-1.062750
6.808333	0.5	-1.415500
6.816667	0.5	-1.794625
6.825000	0.5	-2.166000
6.833333	0.5	-2.484625
6.841667	0.5	-2.700625
6.850000	0.5	-2.761875
6.858333	0.5	-2.616750
6.866667	0.5	-2.218625
6.875000	0.5	-1.526375
6.883333	0.5	-0.508750
6.891667	0.5	0.854625
6.900000	0.5	2.570000
6.908333	0.5	4.627125
6.916667	0.5	6.994000
6.925000	0.5	9.611750
6.933333	0.5	12.389875
6.941667	0.5	15.204000
6.950000	0.5	17.899625
6.958333	0.5	20.308875
6.966667	0.5	22.267875
6.975000	0.5	23.644250
6.983333	0.5	24.360750
6.991667	0.5	24.404750
7.000000	0.5	23.825875
7.008333	0.5	22.722625
7.016667	0.5	21.222750
7.025000	0.5	19.460625
7.033333	0.5	17.562625
7.041667	0.5	15.634250
7.050000	0.5	13.757875
7.058333	0.5	11.990375
7.066667	0.5	10.367500
7.075000	0.5	8.906000
7.083333	0.5	7.611000
7.091667	0.5	6.477875
7.100000	0.5	5.496125
7.108333	0.5	4.652500
7.116667	0.5	3.932250
7.125000	0.5	3.320875
7.133333	0.5	2.803375
7.141667	0.5	2.366750
7.150000	0.5	1.999125
7.158333	0.5	1.690625
7.166667	0.5	1.431250
7.175000	0.5	1.213625
7.183333	0.5	1.030875
7.191667	0.5	0.877125
7.200000	0.5	0.747750
7.208333	0.5	0.639125
7.216667	0.5	0.547750
7.225000	0.5	0.471000
7.233333	0.5	0.405500
7.241667	0.5	0.350625
7.250000	0.5	0.304250
7.258333	0.5	0.264250
7.266667	0.5	0.230125
7.275000	0.5	0.200500
7.283333	0.5	0.175125
7.291667	0.5	0.153500
7.300000	0.5	0.134875
7.308333	0.5	0.119250
7.316667	0.5	0.104750
7.325000	0.5	0.092125
7.333333	0.5	0.081125
7.341667	0.5	0.072000
7.350000	0.5	0.063000
7.358333	0.5	0.055000
7.366667	0.5	0.048125
7.375000	0.5	0.042375
7.383333	0.5	0.036625
7.391667	0.5	0.031625
7.400000	0.5	0.027375
7.408333	0.5	0.023750
7.416667	0.5	0.020500
7.425000	0.5	0.017750
7.433333	0.5	0.015750
7.441667	0.5	0.013625
7.450000	0.5	0.012000
7.458333	0.5	0.010375
7.466667	0.5	0.009250
7.475000	0.5	0.008750
7.483333	0.5	0.008750
7.491667	0.5	0.009125
7.500000	0.5	0.009500
7.508333	0.5	0.010000
7.516667	0.5	0.011000
7.525000	0.5	0.012000
7.533333	0.5	0.013250
7.541667	0.5	0.014250
7.550000	0.5	0.015500
7.558333	0.5	0.016750
7.566667	0.5	0.018500
7.575000	0.5	0.019875
7.583333	0.5	0.021125
7.591667	0.5	0.022750
7.600000	0.5	0.023250
7.608333	0.5	0.023375
7.616667	0.5	0.023875
7.625000	0.5	0.024625
7.633333	0.5	0.025375
7.641667	0.5	0.026250
7.650000	0.5	0.026875
7.658333	0.5	0.027125
7.666667	0.5	0.027375
7.675000	0.5	0.027875
7.683333	0.5	0.028375
7.691667	0.5	0.028750
7.700000	0.5	0.029250
7.708333	0.5	0.029750
7.716667	0.5	0.029500
7.725000	0.5	0.030500
7.733333	0.5	0.031250
7.741667	0.5	0.032125
7.750000	0.5	0.033000
7.758333	0.5	0.033500
7.766667	0.5	0.034250
7.775000	0.5	0.034875
7.783333	0.5	0.035500
7.791667	0.5	0.035500
7.800000	0.5	0.035625
7.808333	0.5	0.035875
7.816667	0.5	0.036000
7.825000	0.5	0.036750
7.833333	0.5	0.037500
7.841667	0.5	0.038625
7.850000	0.5	0.039250
7.858333	0.5	0.040625
7.866667	0.5	0.041875
7.875000	0.5	0.043000
7.883333	0.5	0.044375
7.891667	0.5	0.046250
7.900000	0.5	0.048250
7.908333	0.5	0.050500
7.916667	0.5	0.053500
7.925000	0.5	0.057000
7.933333	0.5	0.061125
7.941667	0.5	0.066750
7.950000	0.5	0.073125
7.958333	0.5	0.081500
7.966667	0.5	0.091500
7.975000	0.5	0.104500
7.983333	0.5	0.120875
7.991667	0.5	0.141500
8.000000	0.5	0.167250
8.008333	0.5	0.200250
8.016667	0.5	0.241000
8.025000	0.5	0.291625
8.033333	0.5	0.353000
8.041667	0.5	0.427000
8.050000	0.5	0.515500
8.058333	0.5	0.619375
8.066667	0.5	0.740125
8.075000	0.5	0.878125
8.083333	0.5	1.034375
8.091667	0.5	1.209000
8.100000	0.5	1.401375
8.108333	0.5	1.612250
8.116667	0.5	1.841250
8.125000	0.5	2.087750
8.133333	0.5	2.350875
8.141667	0.5	2.630500
8.150000	0.5	2.926000
8.158333	0.5	3.236500
8.166667	0.5	3.561250
8.175000	0.5	3.899500
8.183333	0.5	4.250625
8.191667	0.5	4.614000
8.200000	0.5	4.989375
8.208333	0.5	5.376125
8.216667	0.5	5.773375
8.225000	0.5	6.180625
8.233333	0.5	6.597750
8.241667	0.5	7.023625
8.250000	0.5	7.458125
8.258333	0.5	7.900625
8.266667	0.5	8.351000
8.275000	0.5	8.809125
8.283333	0.5	9.274500
8.291667	0.5	9.746125
8.300000	0.5	10.224125
8.308333	0.5	10.708500
8.316667	0.5	11.198000
8.325000	0.5	11.692125
8.333333	0.5	12.189125
8.341667	0.5	12.685500
8.350000	0.5	13.171875
8.358333	0.5	13.630750
8.366667	0.5	14.031250
8.375000	0.5	14.329750
8.383333	0.5	14.471500
8.391667	0.5	14.404375
8.400000	0.5	14.091375
8.408333	0.5	13.520375
8.416667	0.5	12.712875
8.425000	0.5	11.717500
8.433333	0.5	10.599625
8.441667	0.5	9.428375
8.450000	0.5	8.266625
8.458333	0.5	7.162250
8.466667	0.5	6.147000
8.475000	0.5	5.237250
8.483333	0.5	4.438250
8.491667	0.5	3.746500
8.500000	0.5	3.154625
8.508333	0.5	2.652250
8.516667	0.5	2.229000
8.525000	0.5	1.874375
8.533333	0.5	1.578000
8.541667	0.5	1.331375
8.550000	0.5	1.127500
8.558333	0.5	0.958500
8.566667	0.5	0.818625
8.575000	0.5	0.702875
8.583333	0.5	0.607500
8.591667	0.5	0.528250
8.600000	0.5	0.462125
8.608333	0.5	0.407875
8.616667	0.5	0.362750
8.625000	0.5	0.324625
8.633333	0.5	0.292750
8.641667	0.5	0.266250
8.650000	0.5	0.243500
8.658333	0.5	0.224125
8.666667	0.5	0.207250
8.675000	0.5	0.192500
8.683333	0.5	0.179250
8.691667	0.5	0.168125
8.700000	0.5	0.158375
8.708333	0.5	0.149625
8.716667	0.5	0.141500
8.725000	0.5	0.134375
8.733333	0.5	0.128375
8.741667	0.5	0.122375
8.750000	0.5	0.116875
8.758333	0.5	0.112000
8.766667	0.5	0.107500
8.775000	0.5	0.103750
8.783333	0.5	0.100250
8.791667	0.5	0.097000
8.800000	0.5	0.094000
8.808333	0.5	0.090875
8.816667	0.5	0.088625
8.825000	0.5	0.086875
8.833333	0.5	0.084750
8.841667	0.5	0.082500
8.850000	0.5	0.080250
8.858333	0.5	0.077875
8.866667	0.5	0.075875
8.875000	0.5	0.074375
8.883333	0.5	0.072750
8.891667	0.5	0.071875
8.900000	0.5	0.071000
8.908333	0.5	0.070375
8.916667	0.5	0.070125
8.925000	0.5	0.070000
8.933333	0.5	0.069750
8.941667	0.5	0.069500
8.950000	0.5	0.070375
8.958333	0.5	0.072000
8.966667	0.5	0.074625
8.975000	0.5	0.077500
8.983333	0.5	0.080750
8.991667	0.5	0.084875
9.000000	0.5	0.089125
9.008333	0.5	0.094375
9.016667	0.5	0.100750
9.025000	0.5	0.108250
9.033333	0.5	0.116250
9.041667	0.5	0.125250
9.050000	0.5	0.135000
9.058333	0.5	0.145000
9.066667	0.5	0.155625
9.075000	0.5	0.166250
9.083333	0.5	0.176625
9.091667	0.5	0.187250
9.100000	0.5	0.196875
9.108333	0.5	0.205750
9.116667	0.5	0.213250
9.125000	0.5	0.219875
9.133333	0.5	0.225125
9.141667	0.5	0.229125
9.150000	0.5	0.231625
9.158333	0.5	0.233125
9.166667	0.5	0.232875
9.175000	0.5	0.231250
9.183333	0.5	0.228375
9.191667	0.5	0.224250
9.200000	0.5	0.219250
9.208333	0.5	0.213000
9.216667	0.5	0.206000
9.225000	0.5	0.198000
9.233333	0.5	0.190250
9.241667	0.5	0.182375
9.250000	0.5	0.174125
9.258333	0.5	0.166500
9.266667	0.5	0.157875
9.275000	0.5	0.150125
9.283333	0.5	0.142750
9.291667	0.5	0.135625
9.300000	0.5	0.128875
9.308333	0.5	0.122250
9.316667	0.5	0.116000
9.325000	0.5	0.110375
9.333333	0.5	0.105375
9.341667	0.5	0.100750
9.350000	0.5	0.096500
9.358333	0.5	0.092500
9.366667	0.5	0.088875
9.375000	0.5	0.085375
9.383333	0.5	0.082875
9.391667	0.5	0.080750
9.400000	0.5	0.078625
9.408333	0.5	0.076500
9.416667	0.5	0.074750
9.425000	0.5	0.073250
9.433333	0.5	0.071875
9.441667	0.5	0.070500
9.450000	0.5	0.069375
9.458333	0.5	0.068375
9.466667	0.5	0.067625
9.475000	0.5	0.067375
9.483333	0.5	0.067625
9.491667	0.5	0.068000
9.500000	0.5	0.068875
9.508333	0.5	0.070125
9.516667	0.5	0.071625
9.525000	0.5	0.073625
9.533333	0.5	0.076375
9.541667	0.5	0.079250
9.550000	0.5	0.083250
9.558333	0.5	0.088000
9.566667	0.5	0.093375
9.575000	0.5	0.099750
9.583333	0.5	0.105750
9.591667	0.5	0.112500
9.600000	0.5	0.120625
9.608333	0.5	0.128500
9.616667	0.5	0.136750
9.625000	0.5	0.145500
9.633333	0.5	0.154000
9.641667	0.5	0.162000
9.650000	0.5	0.170125
9.658333	0.5	0.178250
9.666667	0.5	0.184750
9.675000	0.5	0.190750
9.683333	0.5	0.195750
9.691667	0.5	0.200625
9.700000	0.5	0.204250
9.708333	0.5	0.207250
9.716667	0.5	0.209375
9.725000	0.5	0.210500
9.733333	0.5	0.211125
9.741667	0.5	0.210125
9.750000	0.5	0.208375
9.758333	0.5	0.205625
9.766667	0.5	0.202375
9.775000	0.5	0.198750
9.783333	0.5	0.194250
9.791667	0.5	0.189625
9.800000	0.5	0.184625
9.808333	0.5	0.179250
9.816667	0.5	0.174375
9.825000	0.5	0.168625
9.833333	0.5	0.163250
9.841667	0.5	0.157625
9.850000	0.5	0.151875
9.858333	0.5	0.146500
9.866667	0.5	0.141000
9.875000	0.5	0.135750
9.883333	0.5	0.131250
9.891667	0.5	0.126625
9.900000	0.5	0.122000
9.908333	0.5	0.118250
9.916667	0.5	0.115375
9.925000	0.5	0.112375
9.933333	0.5	0.109500
9.941667	0.5	0.106250
9.950000	0.5	0.103375
9.958333	0.5	0.101125
9.966667	0.5	0.098875
9.975000	0.5	0.097000
9.983333	0.5	0.095875
9.991667	0.5	0.094250
10.000000	0.5	0.092625
10.008333	0.5	0.091375
10.016667	0.5	0.090375
10.025000	0.5	0.089625
10.033333	0.5	0.088875
10.041667	0.5	0.088250
10.050000	0.5	0.087625
10.058333	0.5	0.087375
10.066667	0.5	0.087250
10.075000	0.5	0.086750
10.083333	0.5	0.086250
10.091667	0.5	0.085375
10.100000	0.5	0.084500
10.108333	0.5	0.084000
10.116667	0.5	0.083750
10.125000	0.5	0.083500
10.133333	0.5	0.082625
10.141667	0.5	0.082625
10.150000	0.5	0.082875
10.158333	0.5	0.082750
10.166667	0.5	0.082250
10.175000	0.5	0.082125
10.183333	0.5	0.082375
10.191667	0.5	0.082500
10.200000	0.5	0.082625
10.208333	0.5	0.082750
10.216667	0.5	0.083250
10.225000	0.5	0.083375
10.233333	0.5	0.082375
10.241667	0.5	0.082000
10.250000	0.5	0.081375
10.258333	0.5	0.080875
10.266667	0.5	0.080000
10.275000	0.5	0.079375
10.283333	0.5	0.078750
10.291667	0.5	0.077875
10.300000	0.5	0.077000
10.308333	0.5	0.075625
10.316667	0.5	0.074750
10.325000	0.5	0.074250
10.333333	0.5	0.074000
10.341667	0.5	0.073750
10.350000	0.5	0.072875
10.358333	0.5	0.072500
10.366667	0.5	0.072000
10.375000	0.5	0.071750
10.383333	0.5	0.071750
10.391667	0.5	0.071125
10.400000	0.5	0.071250
10.408333	0.5	0.071625
10.416667	0.5	0.071500
10.425000	0.5	0.071750
10.433333	0.5	0.072000
10.441667	0.5	0.072375
10.450000	0.5	0.073125
10.458333	0.5	0.073500
10.466667	0.5	0.074375
10.475000	0.5	0.075000
10.483333	0.5	0.075625
10.491667	0.5	0.076625
10.500000	0.5	0.077250
10.508333	0.5	0.077375
10.516667	0.5	0.078125
10.525000	0.5	0.079250
10.533333	0.5	0.080125
10.541667	0.5	0.081250
10.550000	0.5	0.082875
10.558333	0.5	0.085000
10.566667	0.5	0.087625
10.575000	0.5	0.091000
10.583333	0.5	0.094125
10.591667	0.5	0.098500
10.600000	0.5	0.103625
10.608333	0.5	0.109375
10.616667	0.5	0.116000
10.625000	0.5	0.123625
10.633333	0.5	0.131625
10.641667	0.5	0.140500
10.650000	0.5	0.149250
10.658333	0.5	0.158375
10.666667	0.5	0.167625
10.675000	0.5	0.177000
10.683333	0.5	0.186125
10.691667	0.5	0.194750
10.700000	0.5	0.203125
10.708333	0.5	0.210250
10.716667	0.5	0.216750
10.725000	0.5	0.221750
10.733333	0.5	0.225250
10.741667	0.5	0.227750
10.750000	0.5	0.228375
10.758333	0.5	0.227750
10.766667	0.5	0.225375
10.775000	0.5	0.221500
10.783333	0.5	0.216625
10.791667	0.5	0.210500
10.800000	0.5	0.203000
10.808333	0.5	0.195125
10.816667	0.5	0.186875
10.825000	0.5	0.178000
10.833333	0.5	0.168750
10.841667	0.5	0.160250
10.850000	0.5	0.151375
10.858333	0.5	0.142750
10.866667	0.5	0.134750
10.875000	0.5	0.127125
10.883333	0.5	0.120500
10.891667	0.5	0.114000
10.900000	0.5	0.108250
10.908333	0.5	0.102625
10.916667	0.5	0.097375
10.925000	0.5	0.091750
10.933333	0.5	0.087750
10.941667	0.5	0.084125
10.950000	0.5	0.080875
10.958333	0.5	0.078125
10.966667	0.5	0.076000
10.975000	0.5	0.074250
10.983333	0.5	0.072500
10.991667	0.5	0.071125
11.000000	0.5	0.070125
11.008333	0.5	0.069375
11.016667	0.5	0.068250
11.025000	0.5	0.067750
11.033333	0.5	0.067750
11.041667	0.5	0.068125
11.050000	0.5	0.068625
11.058333	0.5	0.069625
11.066667	0.5	0.069625
11.075000	0.5	0.069375
11.083333	0.5	0.069750
11.091667	0.5	0.070125
11.100000	0.5	0.069875
11.108333	0.5	0.069500
11.116667	0.5	0.069125
11.125000	0.5	0.068875
11.133333	0.5	0.068375
11.141667	0.5	0.067500
11.150000	0.5	0.066750
11.158333	0.5	0.065875
11.166667	0.5	0.065125
11.175000	0.5	0.064000
11.183333	0.5	0.062625
11.191667	0.5	0.061000
11.200000	0.5	0.059625
11.208333	0.5	0.058750
11.216667	0.5	0.057250
11.225000	0.5	0.055750
11.233333	0.5	0.054125
11.241667	0.5	0.052500
11.250000	0.5	0.050500
11.258333	0.5	0.048750
11.266667	0.5	0.047250
11.275000	0.5	0.045375
11.283333	0.5	0.044250
11.291667	0.5	0.043125
11.300000	0.5	0.041375
11.308333	0.5	0.040125
11.316667	0.5	0.038250
11.325000	0.5	0.036375
11.333333	0.5	0.034500
11.341667	0.5	0.032250
11.350000	0.5	0.030625
11.358333	0.5	0.029000
11.366667	0.5	0.027375
11.375000	0.5	0.026000
11.383333	0.5	0.024500
11.391667	0.5	0.023375
11.400000	0.5	0.022000
11.408333	0.5	0.020875
11.416667	0.5	0.019750
11.425000	0.5	0.018375
11.433333	0.5	0.017000
11.441667	0.5	0.016000
11.450000	0.5	0.015375
11.458333	0.5	0.015000
11.466667	0.5	0.014250
11.475000	0.5	0.013250
11.483333	0.5	0.012375
11.491667	0.5	0.012000
11.500000	0.5	0.011125
11.508333	0.5	0.010750
11.516667	0.5	0.010125
11.525000	0.5	0.009375
11.533333	0.5	0.008750
11.541667	0.5	0.008625
11.550000	0.5	0.008500
11.558333	0.5	0.008375
11.566667	0.5	0.008250
11.575000	0.5	0.007500
11.583333	0.5	0.007375
11.591667	0.5	0.007125
11.600000	0.5	0.007250
11.608333	0.5	0.007250
11.616667	0.5	0.006875
11.625000	0.5	0.006750
11.633333	0.5	0.007000
11.641667	0.5	0.006875
11.650000	0.5	0.007125
11.658333	0.5	0.007250
11.666667	0.5	0.007375
11.675000	0.5	0.007750
11.683333	0.5	0.007750
11.691667	0.5	0.007875
11.700000	0.5	0.008000
11.708333	0.5	0.008375
11.716667	0.5	0.008875
11.725000	0.5	0.009250
11.733333	0.5	0.009500
11.741667	0.5	0.009625
11.750000	0.5	0.009500
11.758333	0.5	0.009625
11.766667	0.5	0.010125
11.775000	0.5	0.010250
11.783333	0.5	0.010625
11.791667	0.5	0.010875
11.800000	0.5	0.012125
11.808333	0.5	0.012750
11.816667	0.5	0.013000
11.825000	0.5	0.013875
11.833333	0.5	0.015000
11.841667	0.5	0.015500
11.850000	0.5	0.016125
11.858333	0.5	0.016750
11.866667	0.5	0.018125
11.875000	0.5	0.019375
11.883333	0.5	0.019875
11.891667	0.5	0.021000
11.900000	0.5	0.021875
11.908333	0.5	0.022250
11.916667	0.5	0.022875
11.925000	0.5	0.023625
11.933333	0.5	0.024375
11.941667	0.5	0.024625
11.950000	0.5	0.025250
11.958333	0.5	0.025750
11.966667	0.5	0.026375
11.975000	0.5	0.027250
11.983333	0.5	0.027500
11.991667	0.5	0.027500
12.000000	0.5	0.027125
12.008333	0.5	0.027125
12.016667	0.5	0.026750
12.025000	0.5	0.026250
12.033333	0.5	0.026375
12.041667	0.5	0.026250
12.050000	0.5	0.026000
12.058333	0.5	0.026000
12.066667	0.5	0.025625
12.075000	0.5	0.025750
12.083333	0.5	0.025500
12.091667	0.5	0.025000
12.100000	0.5	0.024500
12.108333	0.5	0.024625
12.116667	0.5	0.024625
12.125000	0.5	0.024625
12.133333	0.5	0.024375
12.141667	0.5	0.024000
12.150000	0.5	0.022875
12.158333	0.5	0.022375
12.166667	0.5	0.021375
12.175000	0.5	0.021125
12.183333	0.5	0.020500
12.191667	0.5	0.020500
12.200000	0.5	0.020750
12.208333	0.5	0.021125
12.216667	0.5	0.021875
12.225000	0.5	0.022250
12.233333	0.5	0.022875
12.241667	0.5	0.023250
12.250000	0.5	0.023750
12.258333	0.5	0.024875
12.266667	0.5	0.026375
12.275000	0.5	0.027625
12.283333	0.5	0.029500
12.291667	0.5	0.031125
12.300000	0.5	0.033000
12.308333	0.5	0.035125
12.316667	0.5	0.036625
12.325000	0.5	0.038000
12.333333	0.5	0.039625
12.341667	0.5	0.041000
12.350000	0.5	0.042375
12.358333	0.5	0.043250
12.366667	0.5	0.043875
12.375000	0.5	0.044375
12.383333	0.5	0.044875
12.391667	0.5	0.045000
12.400000	0.5	0.045250
12.408333	0.5	0.045375
12.416667	0.5	0.044875
12.425000	0.5	0.044000
12.433333	0.5	0.043000
12.441667	0.5	0.041875
12.450000	0.5	0.040625
12.458333	0.5	0.039625
12.466667	0.5	0.038375
12.475000	0.5	0.037000
12.483333	0.5	0.035500
12.491667	0.5	0.034000
12.500000	0.5	0.033000
12.508333	0.5	0.031750
12.516667	0.5	0.030875
12.525000	0.5	0.029750
12.533333	0.5	0.028625
12.541667	0.5	0.027625
12.550000	0.5	0.026500
12.558333	0.5	0.025750
12.566667	0.5	0.025125
12.575000	0.5	0.024125
12.583333	0.5	0.022750
12.591667	0.5	0.022000
12.600000	0.5	0.021250
12.608333	0.5	0.020500
12.616667	0.5	0.019750
12.625000	0.5	0.019000
12.633333	0.5	0.018750
12.641667	0.5	0.018500
12.650000	0.5	0.018000
12.658333	0.5	0.017375
12.666667	0.5	0.016750
12.675000	0.5	0.016375
12.683333	0.5	0.016000
12.691667	0.5	0.016000
12.700000	0.5	0.015625
12.708333	0.5	0.015750
12.716667	0.5	0.015750
12.725000	0.5	0.015750
12.733333	0.5	0.015500
12.741667	0.5	0.015000
12.750000	0.5	0.014625
12.758333	0.5	0.014000
12.766667	0.5	0.013125
12.775000	0.5	0.012500
12.783333	0.5	0.012500
12.791667	0.5	0.012000
12.800000	0.5	0.012000
12.808333	0.5	0.011750
12.816667	0.5	0.011500
12.825000	0.5	0.011125
12.833333	0.5	0.010875
12.841667	0.5	0.010375
12.850000	0.5	0.010000
12.858333	0.5	0.009500
12.866667	0.5	0.008625
12.875000	0.5	0.008250
12.883333	0.5	0.007875
12.891667	0.5	0.007250
12.900000	0.5	0.007000
12.908333	0.5	0.006750
12.916667	0.5	0.006750
12.925000	0.5	0.006375
12.933333	0.5	0.006250
12.941667	0.5	0.005875
12.950000	0.5	0.005375
12.958333	0.5	0.005250
12.966667	0.5	0.004750
12.975000	0.5	0.004500
12.983333	0.5	0.003875
12.991667	0.5	0.003625
13.000000	0.5	0.003250
13.008333	0.5	0.002875
13.016667	0.5	0.003000
13.025000	0.5	0.002750
13.033333	0.5	0.002500
13.041667	0.5	0.002000
13.050000	0.5	0.002000
13.058333	0.5	0.001750
13.066667	0.5	0.002125
13.075000	0.5	0.002250
13.083333	0.5	0.002625
13.091667	0.5	0.002875
13.100000	0.5	0.003375
13.108333	0.5	0.004250
13.116667	0.5	0.005125
13.125000	0.5	0.006250
13.133333	0.5	0.006875
13.141667	0.5	0.007375
13.150000	0.5	0.007875
13.158333	0.5	0.008125
13.166667	0.5	0.008500
13.175000	0.5	0.008625
13.183333	0.5	0.008875
13.191667	0.5	0.009250
13.200000	0.5	0.010125
13.208333	0.5	0.010875
13.216667	0.5	0.011250
13.225000	0.5	0.011125
13.233333	0.5	0.011750
13.241667	0.5	0.011875
13.250000	0.5	0.012250
13.258333	0.5	0.012625
13.266667	0.5	0.012875
13.275000	0.5	0.013625
13.283333	0.5	0.014125
13.291667	0.5	0.014375
13.300000	0.5	0.014625
13.308333	0.5	0.015500
13.316667	0.5	0.015750
13.325000	0.5	0.016125
13.333333	0.5	0.016375
13.341667	0.5	0.016750
13.350000	0.5	0.017125
13.358333	0.5	0.017250
13.366667	0.5	0.018000
13.375000	0.5	0.018250
13.383333	0.5	0.018500
13.391667	0.5	0.018875
13.400000	0.5	0.019250
13.408333	0.5	0.018625
13.416667	0.5	0.018500
13.425000	0.5	0.019000
13.433333	0.5	0.019375
13.441667	0.5	0.019625
13.450000	0.5	0.019625
13.458333	0.5	0.019500
13.466667	0.5	0.019875
13.475000	0.5	0.020375
13.483333	0.5	0.020625
13.491667	0.5	0.021250
13.500000	0.5	0.021500
13.508333	0.5	0.021625
13.516667	0.5	0.021875
13.525000	0.5	0.022750
13.533333	0.5	0.022875
13.541667	0.5	0.023250
13.550000	0.5	0.024000
13.558333	0.5	0.024625
13.566667	0.5	0.024500
13.575000	0.5	0.024500
13.583333	0.5	0.024125
13.591667	0.5	0.024000
13.600000	0.5	0.024125
13.608333	0.5	0.023875
13.616667	0.5	0.024125
13.625000	0.5	0.024250
13.633333	0.5	0.024625
13.641667	0.5	0.024625
13.650000	0.5	0.024875
13.658333	0.5	0.024875
13.666667	0.5	0.025125
13.675000	0.5	0.025750
13.683333	0.5	0.025875
13.691667	0.5	0.026250
13.700000	0.5	0.026375
13.708333	0.5	0.027125
13.716667	0.5	0.027250
13.725000	0.5	0.027250
13.733333	0.5	0.027875
13.741667	0.5	0.028500
13.750000	0.5	0.029375
13.758333	0.5	0.029375
13.766667	0.5	0.029750
13.775000	0.5	0.030250
13.783333	0.5	0.030750
13.791667	0.5	0.031500
13.800000	0.5	0.031625
13.808333	0.5	0.031750
13.816667	0.5	0.032500
13.825000	0.5	0.032875
13.833333	0.5	0.033375
13.841667	0.5	0.033125
13.850000	0.5	0.032875
13.858333	0.5	0.032875
13.866667	0.5	0.032375
13.875000	0.5	0.032375
13.883333	0.5	0.032250
13.891667	0.5	0.032125
13.900000	0.5	0.031625
13.908333	0.5	0.031625
13.916667	0.5	0.031625
13.925000	0.5	0.031250
13.933333	0.5	0.030625
13.941667	0.5	0.030000
13.950000	0.5	0.029875
13.958333	0.5	0.029500
13.966667	0.5	0.028875
13.975000	0.5	0.028250
13.983333	0.5	0.027625
13.991667	0.5	0.027000
14.000000	0.5	0.026625
14.008333	0.5	0.026250
14.016667	0.5	0.025750
14.025000	0.5	0.025000
14.033333	0.5	0.024375
14.041667	0.5	0.024125
14.050000	0.5	0.023750
14.058333	0.5	0.022750
14.066667	0.5	0.021625
14.075000	0.5	0.021000
14.083333	0.5	0.020375
14.091667	0.5	0.019875
14.100000	0.5	0.019125
14.108333	0.5	0.018625
14.116667	0.5	0.018375
14.125000	0.5	0.017875
14.133333	0.5	0.017000
14.141667	0.5	0.016500
14.150000	0.5	0.016125
14.158333	0.5	0.016000
14.166667	0.5	0.015625
14.175000	0.5	0.015375
14.183333	0.5	0.015375
14.191667	0.5	0.015625
14.200000	0.5	0.015250
14.208333	0.5	0.015125
14.216667	0.5	0.015250
14.225000	0.5	0.015000
14.233333	0.5	0.015125
14.241667	0.5	0.015500
14.250000	0.5	0.015500
14.258333	0.5	0.015750
14.266667	0.5	0.015625
14.275000	0.5	0.015375
14.283333	0.5	0.015125
14.291667	0.5	0.015250
14.300000	0.5	0.015875
14.308333	0.5	0.016000
14.316667	0.5	0.016000
14.325000	0.5	0.016000
14.333333	0.5	0.016000
14.341667	0.5	0.016125
14.350000	0.5	0.016875
14.358333	0.5	0.017000
14.366667	0.5	0.017250
14.375000	0.5	0.017500
14.383333	0.5	0.017875
14.391667	0.5	0.018375
14.400000	0.5	0.019000
14.408333	0.5	0.020000
14.416667	0.5	0.020750
14.425000	0.5	0.021250
14.433333	0.5	0.021875
14.441667	0.5	0.022250
14.450000	0.5	0.022875
14.458333	0.5	0.023125
14.466667	0.5	0.023750
14.475000	0.5	0.024000
14.483333	0.5	0.024000
14.491667	0.5	0.024625
14.500000	0.5	0.025125
14.508333	0.5	0.025750
14.516667	0.5	0.025750
14.525000	0.5	0.026750
14.533333	0.5	0.027500
14.541667	0.5	0.027625
14.550000	0.5	0.027750
14.558333	0.5	0.028000
14.566667	0.5	0.028750
14.575000	0.5	0.029375
14.583333	0.5	0.029625
14.591667	0.5	0.030125
14.600000	0.5	0.030125
14.608333	0.5	0.029750
14.616667	0.5	0.029250
14.625000	0.5	0.029000
14.633333	0.5	0.029125
14.641667	0.5	0.029125
14.650000	0.5	0.029375
14.658333	0.5	0.029875
14.666667	0.5	0.030250
14.675000	0.5	0.030375
14.683333	0.5	0.030625
14.691667	0.5	0.030375
14.700000	0.5	0.030125
14.708333	0.5	0.030125
14.716667	0.5	0.029875
14.725000	0.5	0.029375
14.733333	0.5	0.029250
14.741667	0.5	0.029000
14.750000	0.5	0.028750
14.758333	0.5	0.028125
14.766667	0.5	0.028000
14.775000	0.5	0.027375
14.783333	0.5	0.027000
14.791667	0.5	0.026750
14.800000	0.5	0.026375
14.808333	0.5	0.025875
14.816667	0.5	0.025375
14.825000	0.5	0.025125
14.833333	0.5	0.023875
14.841667	0.5	0.022875
14.850000	0.5	0.022125
14.858333	0.5	0.021875
14.866667	0.5	0.021375
14.875000	0.5	0.021250
14.883333	0.5	0.021125
14.891667	0.5	0.020375
14.900000	0.5	0.019250
14.908333	0.5	0.018500
14.916667	0.5	0.017875
14.925000	0.5	0.017000
14.933333	0.5	0.016625
14.941667	0.5	0.016125
14.950000	0.5	0.015750
14.958333	0.5	0.015500
14.966667	0.5	0.015375
14.975000	0.5	0.015125
14.983333	0.5	0.014750
14.991667	0.5	0.014625
15.000000	0.5	0.014125
15.008333	0.5	0.013750
15.016667	0.5	0.013500
15.025000	0.5	0.012875
15.033333	0.5	0.011875
15.041667	0.5	0.011375
15.050000	0.5	0.011250
15.058333	0.5	0.010875
15.066667	0.5	0.010750
15.075000	0.5	0.010375
15.083333	0.5	0.009875
15.091667	0.5	0.009375
15.100000	0.5	0.009125
15.108333	0.5	0.008375
15.116667	0.5	0.008625
15.125000	0.5	0.008375
15.133333	0.5	0.007875
15.141667	0.5	0.007250
15.150000	0.5	0.007125
15.158333	0.5	0.007125
15.166667	0.5	0.007000
15.175000	0.5	0.006625
15.183333	0.5	0.006625
15.191667	0.5	0.006250
15.200000	0.5	0.005750
15.208333	0.5	0.005125
15.216667	0.5	0.004875
15.225000	0.5	0.004625
15.233333	0.5	0.004750
15.241667	0.5	0.004500
15.250000	0.5	0.004500
15.258333	0.5	0.004125
15.266667	0.5	0.004000
15.275000	0.5	0.004375
15.283333	0.5	0.004750
15.291667	0.5	0.005000
15.300000	0.5	0.004750
15.308333	0.5	0.005000
15.316667	0.5	0.004875
15.325000	0.5	0.004875
15.333333	0.5	0.004625
15.341667	0.5	0.004500
15.350000	0.5	0.004500
15.358333	0.5	0.004625
15.366667	0.5	0.004875
15.375000	0.5	0.005000
15.383333	0.5	0.004625
15.391667	0.5	0.004125
15.400000	0.5	0.004125
15.408333	0.5	0.004000
15.416667	0.5	0.004250
15.425000	0.5	0.004375
15.433333	0.5	0.004375
15.441667	0.5	0.005000
15.450000	0.5	0.005250
15.458333	0.5	0.005000
15.466667	0.5	0.004875
15.475000	0.5	0.004750
15.483333	0.5	0.004875
15.491667	0.5	0.005125
15.500000	0.5	0.005125
15.508333	0.5	0.005000
15.516667	0.5	0.004750
15.525000	0.5	0.004500
15.533333	0.5	0.005000
15.541667	0.5	0.005000
15.550000	0.5	0.005125
15.558333	0.5	0.005250
15.566667	0.5	0.005250
15.575000	0.5	0.005500
15.583333	0.5	0.005375
15.591667	0.5	0.005250
15.600000	0.5	0.005375
15.608333	0.5	0.005500
15.616667	0.5	0.005250
15.625000	0.5	0.005125
15.633333	0.5	0.005250
15.641667	0.5	0.004750
15.650000	0.5	0.004625
15.658333	0.5	0.004500
15.666667	0.5	0.004375
15.675000	0.5	0.004000
15.683333	0.5	0.004125
15.691667	0.5	0.004125
15.700000	0.5	0.003500
15.708333	0.5	0.003750
15.716667	0.5	0.003750
15.725000	0.5	0.003875
15.733333	0.5	0.003750
15.741667	0.5	0.003500
15.750000	0.5	0.003375
15.758333	0.5	0.002625
15.766667	0.5	0.002625
15.775000	0.5	0.002500
15.783333	0.5	0.002125
15.791667	0.5	0.002125
15.800000	0.5	0.002125
15.808333	0.5	0.002125
15.816667	0.5	0.002625
15.825000	0.5	0.002500
15.833333	0.5	0.002375
15.841667	0.5	0.002500
15.850000	0.5	0.002625
15.858333	0.5	0.002750
15.866667	0.5	0.003000
15.875000	0.5	0.003000
15.883333	0.5	0.003250
15.891667	0.5	0.003625
15.900000	0.5	0.003625
15.908333	0.5	0.003625
15.916667	0.5	0.004000
15.925000	0.5	0.004375
15.933333	0.5	0.004500
15.941667	0.5	0.005000
15.950000	0.5	0.005125
15.958333	0.5	0.005500
15.966667	0.5	0.005750
15.975000	0.5	0.005875
15.983333	0.5	0.005625
15.991667	0.5	0.005375
16.000000	0.5	0.005625
16.008333	0.5	0.005875
16.016667	0.5	0.006000
16.025000	0.5	0.006375
16.033333	0.5	0.006750
16.041667	0.5	0.006625
16.050000	0.5	0.006625
16.058333	0.5	0.006625
16.066667	0.5	0.006375
16.075000	0.5	0.006375
16.083333	0.5	0.006875
16.091667	0.5	0.006750
16.100000	0.5	0.006375
16.108333	0.5	0.006375
16.116667	0.5	0.006375
16.125000	0.5	0.006500
16.133333	0.5	0.006500
16.141667	0.5	0.006500
16.150000	0.5	0.006375
16.158333	0.5	0.006625
16.166667	0.5	0.006750
16.175000	0.5	0.007000
16.183333	0.5	0.007250
16.191667	0.5	0.007250
16.200000	0.5	0.007625
16.208333	0.5	0.007750
16.216667	0.5	0.008125
16.225000	0.5	0.008375
16.233333	0.5	0.008250
16.241667	0.5	0.008000
16.250000	0.5	0.008000
16.258333	0.5	0.008125
16.266667	0.5	0.008750
16.275000	0.5	0.009125
16.283333	0.5	0.009625
16.291667	0.5	0.009625
16.300000	0.5	0.009375
16.308333	0.5	0.009375
16.316667	0.5	0.009375
16.325000	0.5	0.009375
16.333333	0.5	0.009375
16.341667	0.5	0.009500
16.350000	0.5	0.009625
16.358333	0.5	0.009750
16.366667	0.5	0.010250
16.375000	0.5	0.010125
16.383333	0.5	0.010000
16.391667	0.5	0.009750
16.400000	0.5	0.009625
16.408333	0.5	0.009625
16.416667	0.5	0.009750
16.425000	0.5	0.009750
16.433333	0.5	0.009875
16.441667	0.5	0.009750
16.450000	0.5	0.009875
16.458333	0.5	0.009625
16.466667	0.5	0.009250
16.475000	0.5	0.009375
16.483333	0.5	0.009500
16.491667	0.5	0.009750
16.500000	0.5	0.009875
16.508333	0.5	0.009750
16.516667	0.5	0.009875
16.525000	0.5	0.010125
16.533333	0.5	0.010375
16.541667	0.5	0.010500
16.550000	0.5	0.010500
16.558333	0.5	0.010875
16.566667	0.5	0.010875
16.575000	0.5	0.010875
16.583333	0.5	0.010625
16.591667	0.5	0.011375
16.600000	0.5	0.011875
16.608333	0.5	0.012125
16.616667	0.5	0.012500
16.625000	0.5	0.012750
16.633333	0.5	0.012875
16.641667	0.5	0.013375
16.650000	0.5	0.013500
16.658333	0.5	0.013500
16.666667	0.5	0.013625
16.675000	0.5	0.014125
16.683333	0.5	0.014375
16.691667	0.5	0.015000
16.700000	0.5	0.015250
16.708333	0.5	0.015375
16.716667	0.5	0.015875
16.725000	0.5	0.015625
16.733333	0.5	0.016000
16.741667	0.5	0.016375
16.750000	0.5	0.016875
16.758333	0.5	0.017375
16.766667	0.5	0.017875
16.775000	0.5	0.018125
16.783333	0.5	0.018625
16.791667	0.5	0.019125
16.800000	0.5	0.019875
16.808333	0.5	0.020375
16.816667	0.5	0.021000
16.825000	0.5	0.021375
16.833333	0.5	0.021500
16.841667	0.5	0.021750
16.850000	0.5	0.021875
16.858333	0.5	0.022000
16.866667	0.5	0.022375
16.875000	0.5	0.022625
16.883333	0.5	0.022875
16.891667	0.5	0.023125
16.900000	0.5	0.023500
16.908333	0.5	0.023375
16.916667	0.5	0.023125
16.925000	0.5	0.023125
16.933333	0.5	0.023000
16.941667	0.5	0.022750
16.950000	0.5	0.022250
16.958333	0.5	0.021625
16.966667	0.5	0.020875
16.975000	0.5	0.020250
16.983333	0.5	0.019875
16.991667	0.5	0.019250
17.000000	0.5	0.018125
17.008333	0.5	0.017250
17.016667	0.5	0.016125
17.025000	0.5	0.015125
17.033333	0.5	0.014250
17.041667	0.5	0.012875
17.050000	0.5	0.011375
17.058333	0.5	0.009250
17.066667	0.5	0.007375
17.075000	0.5	0.005500
17.083333	0.5	0.003875
17.091667	0.5	0.001625
17.100000	0.5	-0.000375
17.108333	0.5	-0.002500
17.116667	0.5	-0.004125
17.125000	0.5	-0.006500
17.133333	0.5	-0.009000
17.141667	0.5	-0.011500
17.150000	0.5	-0.014375
17.158333	0.5	-0.017000
17.166667	0.5	-0.020125
17.175000	0.5	-0.023375
17.183333	0.5	-0.026875
17.191667	0.5	-0.030250
17.200000	0.5	-0.034375
17.208333	0.5	-0.038500
17.216667	0.5	-0.042750
17.225000	0.5	-0.047250
17.233333	0.5	-0.052250
17.241667	0.5	-0.056625
17.250000	0.5	-0.060875
17.258333	0.5	-0.066000
17.266667	0.5	-0.070750
17.275000	0.5	-0.075375
17.283333	0.5	-0.080000
17.291667	0.5	-0.084750
17.300000	0.5	-0.089375
17.308333	0.5	-0.093500
17.316667	0.5	-0.097375
17.325000	0.5	-0.100750
17.333333	0.5	-0.104500
17.341667	0.5	-0.107250
17.350000	0.5	-0.109750
17.358333	0.5	-0.112000
17.366667	0.5	-0.113625
17.375000	0.5	-0.114500
17.383333	0.5	-0.115375
17.391667	0.5	-0.115625
17.400000	0.5	-0.114625
17.408333	0.5	-0.113625
17.416667	0.5	-0.112625
17.425000	0.5	-0.110875
17.433333	0.5	-0.108750
17.441667	0.5	-0.106125
17.450000	0.5	-0.103500
17.458333	0.5	-0.099875
17.466667	0.5	-0.096750
17.475000	0.5	-0.093125
17.483333	0.5	-0.089375
17.491667	0.5	-0.085250
17.500000	0.5	-0.081500
17.508333	0.5	-0.077375
17.516667	0.5	-0.073375
17.525000	0.5	-0.069500
17.533333	0.5	-0.064875
17.541667	0.5	-0.060750
17.550000	0.5	-0.056500
17.558333	0.5	-0.053000
17.566667	0.5	-0.050000
17.575000	0.5	-0.046250
17.583333	0.5	-0.042750
17.591667	0.5	-0.039500
17.600000	0.5	-0.036500
17.608333	0.5	-0.033625
17.616667	0.5	-0.030750
17.625000	0.5	-0.028125
17.633333	0.5	-0.025875
17.641667	0.5	-0.023625
17.650000	0.5	-0.021375
17.658333	0.5	-0.020000
17.666667	0.5	-0.018375
17.675000	0.5	-0.016750
17.683333	0.5	-0.015375
17.691667	0.5	-0.013750
17.700000	0.5	-0.012750
17.708333	0.5	-0.011000
17.716667	0.5	-0.009500
17.725000	0.5	-0.008375
17.733333	0.5	-0.007125
17.741667	0.5	-0.006125
17.750000	0.5	-0.005125
17.758333	0.5	-0.004125
17.766667	0.5	-0.003000
17.775000	0.5	-0.002000
17.783333	0.5	-0.000750
17.791667	0.5	0.000000
17.800000	0.5	0.000750
17.808333	0.5	0.001125
17.816667	0.5	0.001625
17.825000	0.5	0.002375
17.833333	0.5	0.003250
17.841667	0.5	0.004000
17.850000	0.5	0.004500
17.858333	0.5	0.005125
17.866667	0.5	0.005625
17.875000	0.5	0.006125
17.883333	0.5	0.006625
17.891667	0.5	0.007125
17.900000	0.5	0.007625
17.908333	0.5	0.008250
17.916667	0.5	0.008875
17.925000	0.5	0.009500
17.933333	0.5	0.009750
17.941667	0.5	0.009750
17.950000	0.5	0.010250
17.958333	0.5	0.010375
17.966667	0.5	0.010875
17.975000	0.5	0.011000
17.983333	0.5	0.011125
17.991667	0.5	0.011625
18.000000	0.5	0.011875
18.008333	0.5	0.011750
18.016667	0.5	0.011750
18.025000	0.5	0.011500
18.033333	0.5	0.010875
18.041667	0.5	0.011000
18.050000	0.5	0.011000
18.058333	0.5	0.010750
18.066667	0.5	0.010375
18.075000	0.5	0.010875
18.083333	0.5	0.010375
18.091667	0.5	0.010125
18.100000	0.5	0.010125
18.108333	0.5	0.010125
18.116667	0.5	0.010250
18.125000	0.5	0.009875
18.133333	0.5	0.009500
18.141667	0.5	0.009250
18.150000	0.5	0.009375
18.158333	0.5	0.008875
18.166667	0.5	0.008750
18.175000	0.5	0.008625
18.183333	0.5	0.008000
18.191667	0.5	0.007250
18.200000	0.5	0.006875
18.208333	0.5	0.006375
18.216667	0.5	0.005750
18.225000	0.5	0.004750
18.233333	0.5	0.004000
18.241667	0.5	0.003500
18.250000	0.5	0.003000
18.258333	0.5	0.001875
18.266667	0.5	0.001125
18.275000	0.5	0.000125
18.283333	0.5	-0.000500
18.291667	0.5	-0.001750
18.300000	0.5	-0.002875
18.308333	0.5	-0.004000
18.316667	0.5	-0.005250
18.325000	0.5	-0.006250
18.333333	0.5	-0.007250
18.341667	0.5	-0.008500
18.350000	0.5	-0.009375
18.358333	0.5	-0.010500
18.366667	0.5	-0.011625
18.375000	0.5	-0.012875
18.383333	0.5	-0.013500
18.391667	0.5	-0.014375
18.400000	0.5	-0.015375
18.408333	0.5	-0.016625
18.416667	0.5	-0.017500
18.425000	0.5	-0.018125
18.433333	0.5	-0.018625
18.441667	0.5	-0.019125
18.450000	0.5	-0.019500
18.458333	0.5	-0.020000
18.466667	0.5	-0.020000
18.475000	0.5	-0.020000
18.483333	0.5	-0.019750
18.491667	0.5	-0.019500
18.500000	0.5	-0.019250
18.508333	0.5	-0.018875
18.516667	0.5	-0.018375
18.525000	0.5	-0.017500
18.533333	0.5	-0.016500
18.541667	0.5	-0.015625
18.550000	0.5	-0.014750
18.558333	0.5	-0.013750
18.566667	0.5	-0.012500
18.575000	0.5	-0.011750
18.583333	0.5	-0.010625
18.591667	0.5	-0.009375
18.600000	0.5	-0.008125
18.608333	0.5	-0.007000
18.616667	0.5	-0.006250
18.625000	0.5	-0.005250
18.633333	0.5	-0.004250
18.641667	0.5	-0.003375
18.650000	0.5	-0.002625
18.658333	0.5	-0.001875
18.666667	0.5	-0.000625
18.675000	0.5	0.000375
18.683333	0.5	0.001250
18.691667	0.5	0.002000
18.700000	0.5	0.002625
18.708333	0.5	0.002875
18.716667	0.5	0.003625
18.725000	0.5	0.004000
18.733333	0.5	0.004250
18.741667	0.5	0.004625
18.750000	0.5	0.005000
18.758333	0.5	0.005250
18.766667	0.5	0.005875
18.775000	0.5	0.005875
18.783333	0.5	0.005750
18.791667	0.5	0.005875
18.800000	0.5	0.005625
18.808333	0.5	0.006000
18.816667	0.5	0.006250
18.825000	0.5	0.006375
18.833333	0.5	0.006500
18.841667	0.5	0.006500
18.850000	0.5	0.006875
18.858333	0.5	0.007250
18.866667	0.5	0.007125
18.875000	0.5	0.007375
18.883333	0.5	0.007125
18.891667	0.5	0.007000
18.900000	0.5	0.006875
18.908333	0.5	0.007000
18.916667	0.5	0.007000
18.925000	0.5	0.006625
18.933333	0.5	0.006625
18.941667	0.5	0.007000
18.950000	0.5	0.006500
18.958333	0.5	0.006250
18.966667	0.5	0.006000
18.975000	0.5	0.006375
18.983333	0.5	0.006000
18.991667	0.5	0.006125
19.000000	0.5	0.005375
19.008333	0.5	0.005125
19.016667	0.5	0.004625
19.025000	0.5	0.004125
19.033333	0.5	0.003625
19.041667	0.5	0.003125
19.050000	0.5	0.002500
19.058333	0.5	0.002500
19.066667	0.5	0.002000
19.075000	0.5	0.001875
19.083333	0.5	0.001500
19.091667	0.5	0.001125
19.100000	0.5	0.000625
19.108333	0.5	0.000125
19.116667	0.5	0.000000
19.125000	0.5	-0.000625
19.133333	0.5	-0.000875
19.141667	0.5	-0.001125
19.150000	0.5	-0.002000
19.158333	0.5	-0.002375
19.166667	0.5	-0.003375
19.175000	0.5	-0.004000
19.183333	0.5	-0.004750
19.191667	0.5	-0.005375
19.200000	0.5	-0.005875
19.208333	0.5	-0.006000
19.216667	0.5	-0.006625
19.225000	0.5	-0.007375
19.233333	0.5	-0.008000
19.241667	0.5	-0.008875
19.250000	0.5	-0.009750
19.258333	0.5	-0.010750
19.266667	0.5	-0.011125
19.275000	0.5	-0.011500
19.283333	0.5	-0.012250
19.291667	0.5	-0.013375
19.300000	0.5	-0.014000
19.308333	0.5	-0.014500
19.316667	0.5	-0.014875
19.325000	0.5	-0.015125
19.333333	0.5	-0.015625
19.341667	0.5	-0.016000
19.350000	0.5	-0.017000
19.358333	0.5	-0.017375
19.366667	0.5	-0.018375
19.375000	0.5	-0.019125
19.383333	0.5	-0.019750
19.391667	0.5	-0.020750
19.400000	0.5	-0.021375
19.408333	0.5	-0.021500
19.416667	0.5	-0.022000
19.425000	0.5	-0.022500
19.433333	0.5	-0.023125
19.441667	0.5	-0.023250
19.450000	0.5	-0.023875
19.458333	0.5	-0.024500
19.466667	0.5	-0.025000
19.475000	0.5	-0.024250
19.483333	0.5	-0.024500
19.491667	0.5	-0.024750
19.500000	0.5	-0.025125
19.508333	0.5	-0.025000
19.516667	0.5	-0.025125
19.525000	0.5	-0.025375
19.533333	0.5	-0.025500
19.541667	0.5	-0.026250
19.550000	0.5	-0.027000
19.558333	0.5	-0.027125
19.566667	0.5	-0.027375
19.575000	0.5	-0.028000
19.583333	0.5	-0.028500
19.591667	0.5	-0.029000
19.600000	0.5	-0.029500
19.608333	0.5	-0.029750
19.616667	0.5	-0.030250
19.625000	0.5	-0.030250
19.633333	0.5	-0.030500
19.641667	0.5	-0.030875
19.650000	0.5	-0.031250
19.658333	0.5	-0.032000
19.666667	0.5	-0.032375
19.675000	0.5	-0.033000
19.683333	0.5	-0.033625
19.691667	0.5	-0.033875
19.700000	0.5	-0.034250
19.708333	0.5	-0.034625
19.716667	0.5	-0.034875
19.725000	0.5	-0.035250
19.733333	0.5	-0.035250
19.741667	0.5	-0.035625
19.750000	0.5	-0.035750
19.758333	0.5	-0.036250
19.766667	0.5	-0.037000
19.775000	0.5	-0.037500
19.783333	0.5	-0.038125
19.791667	0.5	-0.038875
19.800000	0.5	-0.039375
19.808333	0.5	-0.040250
19.816667	0.5	-0.041000
19.825000	0.5	-0.041750
19.833333	0.5	-0.042500
19.841667	0.5	-0.042875
19.850000	0.5	-0.043250
19.858333	0.5	-0.043500
19.866667	0.5	-0.043875
19.875000	0.5	-0.043625
19.883333	0.5	-0.042750
19.891667	0.5	-0.042250
19.900000	0.5	-0.041625
19.908333	0.5	-0.041375
19.916667	0.5	-0.041625
19.925000	0.5	-0.041500
19.933333	0.5	-0.041500
19.941667	0.5	-0.041375
19.950000	0.5	-0.040875
19.958333	0.5	-0.040625
19.966667	0.5	-0.040750
19.975000	0.5	-0.040750
19.983333	0.5	-0.040625
19.991667	0.5	-0.040250
20.000000	0.5	-0.039750
20.008333	0.5	-0.039250
20.016667	0.5	-0.038750
20.025000	0.5	-0.038125
20.033333	0.5	-0.037625
20.041667	0.5	-0.037500
20.050000	0.5	-0.037125
20.058333	0.5	-0.036875
20.066667	0.5	-0.036750
20.075000	0.5	-0.036375
20.083333	0.5	-0.036000
20.091667	0.5	-0.035500
20.100000	0.5	-0.034750
20.108333	0.5	-0.034250
20.116667	0.5	-0.034000
20.125000	0.5	-0.033500
20.133333	0.5	-0.032875
20.141667	0.5	-0.032000
20.150000	0.5	-0.031250
20.158333	0.5	-0.030625
20.166667	0.5	-0.029750
20.175000	0.5	-0.029750
20.183333	0.5	-0.029625
20.191667	0.5	-0.029625
20.200000	0.5	-0.029875
20.208333	0.5	-0.029625
20.216667	0.5	-0.029500
20.225000	0.5	-0.029750
20.233333	0.5	-0.029750
20.241667	0.5	-0.029750
20.250000	0.5	-0.029500
20.258333	0.5	-0.029750
20.266667	0.5	-0.029625
20.275000	0.5	-0.029375
20.283333	0.5	-0.028750
20.291667	0.5	-0.029000
20.300000	0.5	-0.028625
20.308333	0.5	-0.028125
20.316667	0.5	-0.028000
20.325000	0.5	-0.027625
20.333333	0.5	-0.027375
20.341667	0.5	-0.027500
20.350000	0.5	-0.027375
20.358333	0.5	-0.027250
20.366667	0.5	-0.027500
20.375000	0.5	-0.027625
20.383333	0.5	-0.027625
20.391667	0.5	-0.027750
20.400000	0.5	-0.027625
20.408333	0.5	-0.027500
20.416667	0.5	-0.027750
20.425000	0.5	-0.027625
20.433333	0.5	-0.027375
20.441667	0.5	-0.027500
20.450000	0.5	-0.027250
20.458333	0.5	-0.027125
20.466667	0.5	-0.027250
20.475000	0.5	-0.027250
20.483333	0.5	-0.027000
20.491667	0.5	-0.027000
20.500000	0.5	-0.027375
20.508333	0.5	-0.027625
20.516667	0.5	-0.027375
20.525000	0.5	-0.027500
20.533333	0.5	-0.027500
20.541667	0.5	-0.027000
20.550000	0.5	-0.026875
20.558333	0.5	-0.026375
20.566667	0.5	-0.026250
20.575000	0.5	-0.026250
20.583333	0.5	-0.026250
20.591667	0.5	-0.025875
20.600000	0.5	-0.025750
20.608333	0.5	-0.026000
20.616667	0.5	-0.026750
20.625000	0.5	-0.027250
20.633333	0.5	-0.027125
20.641667	0.5	-0.027000
20.650000	0.5	-0.026625
20.658333	0.5	-0.026375
20.666667	0.5	-0.026000
20.675000	0.5	-0.025875
20.683333	0.5	-0.024875
20.691667	0.5	-0.024375
20.700000	0.5	-0.023750
20.708333	0.5	-0.023500
20.716667	0.5	-0.022250
20.725000	0.5	-0.021000
20.733333	0.5	-0.020125
20.741667	0.5	-0.019375
20.750000	0.5	-0.018500
20.758333	0.5	-0.017625
20.766667	0.5	-0.016875
20.775000	0.5	-0.016375
20.783333	0.5	-0.015875
20.791667	0.5	-0.015250
20.800000	0.5	-0.014875
20.808333	0.5	-0.014375
20.816667	0.5	-0.013875
20.825000	0.5	-0.012750
20.833333	0.5	-0.012250
20.841667	0.5	-0.011250
20.850000	0.5	-0.010750
20.858333	0.5	-0.009750
20.866667	0.5	-0.009125
20.875000	0.5	-0.008875
20.883333	0.5	-0.008750
20.891667	0.5	-0.007750
20.900000	0.5	-0.007000
20.908333	0.5	-0.006500
20.916667	0.5	-0.006250
20.925000	0.5	-0.005375
20.933333	0.5	-0.004375
20.941667	0.5	-0.004125
20.950000	0.5	-0.003625
20.958333	0.5	-0.002375
20.966667	0.5	-0.001250
20.975000	0.5	-0.001000
20.983333	0.5	-0.000375
20.991667	0.5	0.000000
21.000000	0.5	0.000500
21.008333	0.5	0.000750
21.016667	0.5	0.000625
21.025000	0.5	0.000375
21.033333	0.5	0.000625
21.041667	0.5	0.000500
21.050000	0.5	0.000625
21.058333	0.5	0.000500
21.066667	0.5	0.000750
21.075000	0.5	0.001000
21.083333	0.5	0.001125
21.091667	0.5	0.001250
21.100000	0.5	0.001375
21.108333	0.5	0.001625
21.116667	0.5	0.001625
21.125000	0.5	0.001625
21.133333	0.5	0.002125
21.141667	0.5	0.002375
21.150000	0.5	0.002625
21.158333	0.5	0.002375
21.166667	0.5	0.002500
21.175000	0.5	0.002375
21.183333	0.5	0.002625
21.191667	0.5	0.002750
21.200000	0.5	0.002625
21.208333	0.5	0.002375
21.216667	0.5	0.002375
21.225000	0.5	0.002250
21.233333	0.5	0.002125
21.241667	0.5	0.002375
21.250000	0.5	0.002750
21.258333	0.5	0.002500
21.266667	0.5	0.002125
21.275000	0.5	0.001625
21.283333	0.5	0.001375
21.291667	0.5	0.001125
21.300000	0.5	0.001250
21.308333	0.5	0.000875
21.316667	0.5	0.000875
21.325000	0.5	0.000375
21.333333	0.5	0.000000
21.341667	0.5	0.000000
21.350000	0.5	0.000250
21.358333	0.5	-0.000125
21.366667	0.5	-0.000375
21.375000	0.5	-0.000500
21.383333	0.5	-0.001000
21.391667	0.5	-0.001125
21.400000	0.5	-0.001125
21.408333	0.5	-0.001250
21.416667	0.5	-0.001625
21.425000	0.5	-0.001875
21.433333	0.5	-0.002625
21.441667	0.5	-0.003750
21.450000	0.5	-0.004750
21.458333	0.5	-0.005375
21.466667	0.5	-0.006125
21.475000	0.5	-0.006625
21.483333	0.5	-0.006875
21.491667	0.5	-0.007250
21.500000	0.5	-0.007875
21.508333	0.5	-0.008250
21.516667	0.5	-0.008500
21.525000	0.5	-0.008750
21.533333	0.5	-0.008875
21.541667	0.5	-0.008875
21.550000	0.5	-0.008625
21.558333	0.5	-0.008250
21.566667	0.5	-0.008000
21.575000	0.5	-0.007375
21.583333	0.5	-0.007250
21.591667	0.5	-0.007750
21.600000	0.5	-0.007500
21.608333	0.5	-0.007500
21.616667	0.5	-0.007625
21.625000	0.5	-0.007500
21.633333	0.5	-0.007375
21.641667	0.5	-0.007375
21.650000	0.5	-0.007750
21.658333	0.5	-0.008125
21.666667	0.5	-0.007875
21.675000	0.5	-0.007750
21.683333	0.5	-0.007500
21.691667	0.5	-0.007250
21.700000	0.5	-0.007250
21.708333	0.5	-0.006750
21.716667	0.5	-0.006750
21.725000	0.5	-0.006875
21.733333	0.5	-0.006625
21.741667	0.5	-0.006500
21.750000	0.5	-0.006500
21.758333	0.5	-0.006375
21.766667	0.5	-0.006125
21.775000	0.5	-0.006000
21.783333	0.5	-0.006250
21.791667	0.5	-0.006125
21.800000	0.5	-0.006000
21.808333	0.5	-0.005875
21.816667	0.5	-0.006000
21.825000	0.5	-0.006250
21.833333	0.5	-0.006000
21.841667	0.5	-0.005750
21.850000	0.5	-0.005875
21.858333	0.5	-0.006625
21.866667	0.5	-0.007375
21.875000	0.5	-0.008000
21.883333	0.5	-0.008375
21.891667	0.5	-0.009000
21.900000	0.5	-0.009125
21.908333	0.5	-0.009625
21.916667	0.5	-0.009875
21.925000	0.5	-0.010000
21.933333	0.5	-0.010375
21.941667	0.5	-0.010750
21.950000	0.5	-0.011625
21.958333	0.5	-0.011750
21.966667	0.5	-0.011125
21.975000	0.5	-0.010625
21.983333	0.5	-0.010500
21.991667	0.5	-0.010375
22.000000	0.5	-0.009875
22.008333	0.5	-0.009875
22.016667	0.5	-0.010000
22.025000	0.5	-0.010000
22.033333	0.5	-0.010125
22.041667	0.5	-0.010500
22.050000	0.5	-0.010125
22.058333	0.5	-0.009625
22.066667	0.5	-0.009375
22.075000	0.5	-0.009250
22.083333	0.5	-0.009125
22.091667	0.5	-0.009250
22.100000	0.5	-0.009000
22.108333	0.5	-0.008875
22.116667	0.5	-0.009000
22.125000	0.5	-0.009000
22.133333	0.5	-0.008750
22.141667	0.5	-0.008250
22.150000	0.5	-0.007625
22.158333	0.5	-0.007250
22.166667	0.5	-0.006875
22.175000	0.5	-0.006625
22.183333	0.5	-0.006125
22.191667	0.5	-0.006000
22.200000	0.5	-0.005500
22.208333	0.5	-0.005250
22.216667	0.5	-0.004750
22.225000	0.5	-0.004125
22.233333	0.5	-0.003750
22.241667	0.5	-0.003000
22.250000	0.5	-0.002875
22.258333	0.5	-0.002875
22.266667	0.5	-0.003250
22.275000	0.5	-0.003625
22.283333	0.5	-0.003875
22.291667	0.5	-0.004500
22.300000	0.5	-0.004625
22.308333	0.5	-0.004375
22.316667	0.5	-0.004500
22.325000	0.5	-0.004625
22.333333	0.5	-0.004375
22.341667	0.5	-0.004375
22.350000	0.5	-0.004875
22.358333	0.5	-0.004750
22.366667	0.5	-0.004875
22.375000	0.5	-0.004250
22.383333	0.5	-0.003750
22.391667	0.5	-0.003500
22.400000	0.5	-0.002875
22.408333	0.5	-0.002750
22.416667	0.5	-0.002500
22.425000	0.5	-0.002250
22.433333	0.5	-0.002375
22.441667	0.5	-0.002375
22.450000	0.5	-0.002375
22.458333	0.5	-0.002375
22.466667	0.5	-0.002625
22.475000	0.5	-0.002875
22.483333	0.5	-0.003000
22.491667	0.5	-0.003000
22.500000	0.5	-0.002875
22.508333	0.5	-0.003000
22.516667	0.5	-0.003000
22.525000	0.5	-0.002875
22.533333	0.5	-0.002375
22.541667	0.5	-0.002000
22.550000	0.5	-0.001875
22.558333	0.5	-0.001625
22.566667	0.5	-0.001500
22.575000	0.5	-0.001250
22.583333	0.5	-0.001250
22.591667	0.5	-0.001250
22.600000	0.5	-0.001375
22.608333	0.5	-0.001500
22.616667	0.5	-0.000875
22.625000	0.5	-0.001000
22.633333	0.5	-0.000875
22.641667	0.5	-0.000625
22.650000	0.5	-0.000625
22.658333	0.5	-0.000375
22.666667	0.5	-0.000625
22.675000	0.5	-0.000250
22.683333	0.5	0.000000
22.691667	0.5	0.000250
22.700000	0.5	0.000625
22.708333	0.5	0.000875
22.716667	0.5	0.000875
22.725000	0.5	0.001375
22.733333	0.5	0.001750
22.741667	0.5	0.002125
22.750000	0.5	0.002500
22.758333	0.5	0.002750
22.766667	0.5	0.002625
22.775000	0.5	0.002500
22.783333	0.5	0.002750
22.791667	0.5	0.002500
22.800000	0.5	0.002875
22.808333	0.5	0.003375
22.816667	0.5	0.003625
22.825000	0.5	0.004000
22.833333	0.5	0.004125
22.841667	0.5	0.004500
22.850000	0.5	0.004625
22.858333	0.5	0.005000
22.866667	0.5	0.005875
22.875000	0.5	0.006125
22.883333	0.5	0.006000
22.891667	0.5	0.006125
22.900000	0.5	0.006625
22.908333	0.5	0.006750
22.916667	0.5	0.006625
22.925000	0.5	0.006750
22.933333	0.5	0.006875
22.941667	0.5	0.007125
22.950000	0.5	0.007125
22.958333	0.5	0.007125
22.966667	0.5	0.007250
22.975000	0.5	0.007750
22.983333	0.5	0.008125
22.991667	0.5	0.008125
23.000000	0.5	0.008250
23.008333	0.5	0.008750
23.016667	0.5	0.008625
23.025000	0.5	0.008875
23.033333	0.5	0.009125
23.041667	0.5	0.009125
23.050000	0.5	0.009125
23.058333	0.5	0.009750
23.066667	0.5	0.010250
23.075000	0.5	0.010750
23.083333	0.5	0.010750
23.091667	0.5	0.011000
23.100000	0.5	0.011500
23.108333	0.5	0.011875
23.116667	0.5	0.011750
23.125000	0.5	0.011625
23.133333	0.5	0.011750
23.141667	0.5	0.012000
23.150000	0.5	0.012375
23.158333	0.5	0.012000
23.166667	0.5	0.012500
23.175000	0.5	0.012750
23.183333	0.5	0.012875
23.191667	0.5	0.012625
23.200000	0.5	0.012625
23.208333	0.5	0.012625
23.216667	0.5	0.012625
23.225000	0.5	0.012875
23.233333	0.5	0.012875
23.241667	0.5	0.013000
23.250000	0.5	0.013125
23.258333	0.5	0.013375
23.266667	0.5	0.013250
23.275000	0.5	0.013500
23.283333	0.5	0.013750
23.291667	0.5	0.013500
23.300000	0.5	0.013625
23.308333	0.5	0.013875
23.316667	0.5	0.013625
23.325000	0.5	0.013500
23.333333	0.5	0.013375
23.341667	0.5	0.013250
23.350000	0.5	0.013250
23.358333	0.5	0.013750
23.366667	0.5	0.014000
23.375000	0.5	0.013500
23.383333	0.5	0.013500
23.391667	0.5	0.013250
23.400000	0.5	0.013625
23.408333	0.5	0.013875
23.416667	0.5	0.014250
23.425000	0.5	0.014125
23.433333	0.5	0.014625
23.441667	0.5	0.015000
23.450000	0.5	0.014625
23.458333	0.5	0.015000
23.466667	0.5	0.015125
23.475000	0.5	0.015500
23.483333	0.5	0.015875
23.491667	0.5	0.016000
23.500000	0.5	0.015875
23.508333	0.5	0.016125
23.516667	0.5	0.016375
23.525000	0.5	0.016375
23.533333	0.5	0.016875
23.541667	0.5	0.017000
23.550000	0.5	0.016750
23.558333	0.5	0.016625
23.566667	0.5	0.017125
23.575000	0.5	0.017250
23.583333	0.5	0.017375
23.591667	0.5	0.017250
23.600000	0.5	0.017500
23.608333	0.5	0.017250
23.616667	0.5	0.016875
23.625000	0.5	0.016750
23.633333	0.5	0.016750
23.641667	0.5	0.016625
23.650000	0.5	0.016625
23.658333	0.5	0.016500
23.666667	0.5	0.016625
23.675000	0.5	0.016375
23.683333	0.5	0.016375
23.691667	0.5	0.016375
23.700000	0.5	0.016125
23.708333	0.5	0.015750
23.716667	0.5	0.015750
23.725000	0.5	0.015750
23.733333	0.5	0.015750
23.741667	0.5	0.015500
23.750000	0.5	0.015125
23.758333	0.5	0.015625
23.766667	0.5	0.015875
23.775000	0.5	0.015875
23.783333	0.5	0.015625
23.791667	0.5	0.015875
23.800000	0.5	0.015625
23.808333	0.5	0.015750
23.816667	0.5	0.016000
23.825000	0.5	0.016125
23.833333	0.5	0.016000
23.841667	0.5	0.015625
23.850000	0.5	0.015375
23.858333	0.5	0.015500
23.866667	0.5	0.015500
23.875000	0.5	0.015750
23.883333	0.5	0.015750
23.891667	0.5	0.015750
23.900000	0.5	0.015625
23.908333	0.5	0.015375
23.916667	0.5	0.015500
23.925000	0.5	0.015125
23.933333	0.5	0.015125
23.941667	0.5	0.015125
23.950000	0.5	0.015500
23.958333	0.5	0.015625
23.966667	0.5	0.015500
23.975000	0.5	0.015500
23.983333	0.5	0.015625
23.991667	0.5	0.015625
24.000000	0.5	0.015625
24.008333	0.5	0.015500
24.016667	0.5	0.015625
24.025000	0.5	0.015750
24.033333	0.5	0.015375
24.041667	0.5	0.015125
24.050000	0.5	0.014250
24.058333	0.5	0.013375
24.066667	0.5	0.012500
24.075000	0.5	0.011625
24.083333	0.5	0.011000
24.091667	0.5	0.010250
24.100000	0.5	0.009500
24.108333	0.5	0.008500
24.116667	0.5	0.007625
24.125000	0.5	0.006875
24.133333	0.5	0.005875
24.141667	0.5	0.005500
24.150000	0.5	0.005125
24.158333	0.5	0.005000
24.166667	0.5	0.004625
24.175000	0.5	0.004125
24.183333	0.5	0.003375
24.191667	0.5	0.003500
24.200000	0.5	0.003250
24.208333	0.5	0.002500
24.216667	0.5	0.002000
24.225000	0.5	0.001125
24.233333	0.5	0.001000
24.241667	0.5	0.000750
24.250000	0.5	0.000000
24.258333	0.5	-0.000250
24.266667	0.5	-0.000875
24.275000	0.5	-0.001250
24.283333	0.5	-0.001500
24.291667	0.5	-0.001875
24.300000	0.5	-0.002250
24.308333	0.5	-0.002875
24.316667	0.5	-0.003125
24.325000	0.5	-0.003375
24.333333	0.5	-0.003500
24.341667	0.5	-0.003250
24.350000	0.5	-0.003875
24.358333	0.5	-0.004250
24.366667	0.5	-0.004000
24.375000	0.5	-0.003750
24.383333	0.5	-0.003875
24.391667	0.5	-0.004125
24.400000	0.5	-0.004125
24.408333	0.5	-0.004125
24.416667	0.5	-0.004250
24.425000	0.5	-0.004250
24.433333	0.5	-0.003875
24.441667	0.5	-0.004125
24.450000	0.5	-0.004250
24.458333	0.5	-0.004375
24.466667	0.5	-0.004875
24.475000	0.5	-0.005000
24.483333	0.5	-0.005125
24.491667	0.5	-0.005125
24.500000	0.5	-0.005250
24.508333	0.5	-0.005375
24.516667	0.5	-0.005625
24.525000	0.5	-0.005750
24.533333	0.5	-0.005375
24.541667	0.5	-0.005375
24.550000	0.5	-0.005375
24.558333	0.5	-0.005250
24.566667	0.5	-0.004375
24.575000	0.5	-0.004000
24.583333	0.5	-0.003250
24.591667	0.5	-0.002500
24.600000	0.5	-0.001875
24.608333	0.5	-0.001625
24.616667	0.5	-0.001125
24.625000	0.5	-0.000375
24.633333	0.5	0.000500
24.641667	0.5	0.000750
24.650000	0.5	0.001125
24.658333	0.5	0.001500
24.666667	0.5	0.001500
24.675000	0.5	0.001125
24.683333	0.5	0.001000
24.691667	0.5	0.001375
24.700000	0.5	0.001500
24.708333	0.5	0.001875
24.716667	0.5	0.002250
24.725000	0.5	0.002125
24.733333	0.5	0.002250
24.741667	0.5	0.002375
24.750000	0.5	0.002625
24.758333	0.5	0.003375
24.766667	0.5	0.003250
24.775000	0.5	0.003500
24.783333	0.5	0.004000
24.791667	0.5	0.004250
24.800000	0.5	0.004125
24.808333	0.5	0.004000
24.816667	0.5	0.003875
24.825000	0.5	0.004125
24.833333	0.5	0.004500
24.841667	0.5	0.005000
24.850000	0.5	0.005125
24.858333	0.5	0.005000
24.866667	0.5	0.005000
24.875000	0.5	0.004500
24.883333	0.5	0.004250
24.891667	0.5	0.004125
24.900000	0.5	0.003750
24.908333	0.5	0.003375
24.916667	0.5	0.003125
24.925000	0.5	0.003000
24.933333	0.5	0.002750
24.941667	0.5	0.002375
24.950000	0.5	0.002125
24.958333	0.5	0.001750
24.966667	0.5	0.002000
24.975000	0.5	0.002000
24.983333	0.5	0.002000
24.991667	0.5	0.001875
25.000000	0.5	0.002125
