# Supplementary material for: Dynamic character displacement among a pair of bacterial phyllosphere commensals in situ
Source: Nat Commun. 2022 May 20;13:2836. doi: 10.1038/s41467-022-30469-3 (PMC9123166; doi:10.1038/s41467-022-30469-3)
Supplement: Supplementary file 11 — Source Data [file 41467_2022_30469_MOESM11_ESM.zip › Source Data/Supplementary Figure 5/Glucose+Galactose t6 c.txt]

File Path	chrom://marshall/Chromeleon7/HPLC_Ultimate_3000/Users/helucas/20200720_OrganicAcids_CCR_L257.seq/290.smp/RI_1.channel/RI_1.chm
Channel	RI_1

Injection Information:
Data Vault	Chromeleon7
Injection	GG_t6_c_II
Injection Number	168
Position	GE8
Comment	
Processing Method	Quantitative
Instrument Method	20200525_Rezex_ROA_OrganicAcid_600uL_2500uM_H2SO4_50A_50D
Type	Unknown
Status	Finished
Injection Date	7/23/2020
Injection Time	9:01:04 PM
Injection Volume (µl)	10.000
Dilution Factor	1.0000
Weight	1.0000

Chromatogram Data Information:
Time Min. (min)	0.000000
Time Max. (min)	25.000000
Data Points	3001
Detector	RI
Generating Data System	Chromeleon 7.2.5.9507
Exporting Data System	Chromeleon 7.2.8.0
Operator	Instrument Controller
Signal Quantity	Refractive 
Signal Unit	µRIU
Signal Min.	-2.751500
Signal Max.	24.715875
Channel	RI_1
Driver Name	RID520Driver.dll
Channel Type	Evaluation
Min. Step (s)	0.5
Max. Step (s)	0.5
Average Step (s)	0.5

Signal Parameter Information:
Signal Info	

Chromatogram Data:
Time (min)	Step (s)	Value (µRIU)
0.000000	n.a.	0.007750
0.008333	0.5	0.007625
0.016667	0.5	0.007500
0.025000	0.5	0.007375
0.033333	0.5	0.008000
0.041667	0.5	0.008750
0.050000	0.5	0.009500
0.058333	0.5	0.010375
0.066667	0.5	0.011000
0.075000	0.5	0.011750
0.083333	0.5	0.011625
0.091667	0.5	0.012125
0.100000	0.5	0.012250
0.108333	0.5	0.012125
0.116667	0.5	0.011875
0.125000	0.5	0.012125
0.133333	0.5	0.012375
0.141667	0.5	0.012375
0.150000	0.5	0.012125
0.158333	0.5	0.012375
0.166667	0.5	0.012625
0.175000	0.5	0.012875
0.183333	0.5	0.012500
0.191667	0.5	0.012125
0.200000	0.5	0.011750
0.208333	0.5	0.011750
0.216667	0.5	0.011375
0.225000	0.5	0.011750
0.233333	0.5	0.012000
0.241667	0.5	0.011250
0.250000	0.5	0.011000
0.258333	0.5	0.011125
0.266667	0.5	0.011000
0.275000	0.5	0.011250
0.283333	0.5	0.011250
0.291667	0.5	0.011375
0.300000	0.5	0.011875
0.308333	0.5	0.011875
0.316667	0.5	0.011750
0.325000	0.5	0.011500
0.333333	0.5	0.011375
0.341667	0.5	0.010750
0.350000	0.5	0.010000
0.358333	0.5	0.009125
0.366667	0.5	0.007875
0.375000	0.5	0.007000
0.383333	0.5	0.007125
0.391667	0.5	0.007000
0.400000	0.5	0.006375
0.408333	0.5	0.006375
0.416667	0.5	0.006375
0.425000	0.5	0.006125
0.433333	0.5	0.006250
0.441667	0.5	0.006250
0.450000	0.5	0.006500
0.458333	0.5	0.007000
0.466667	0.5	0.007750
0.475000	0.5	0.008000
0.483333	0.5	0.007750
0.491667	0.5	0.007625
0.500000	0.5	0.007625
0.508333	0.5	0.007750
0.516667	0.5	0.007625
0.525000	0.5	0.007875
0.533333	0.5	0.008125
0.541667	0.5	0.008500
0.550000	0.5	0.008625
0.558333	0.5	0.008875
0.566667	0.5	0.009125
0.575000	0.5	0.009125
0.583333	0.5	0.009125
0.591667	0.5	0.009375
0.600000	0.5	0.009375
0.608333	0.5	0.009750
0.616667	0.5	0.009875
0.625000	0.5	0.009625
0.633333	0.5	0.009875
0.641667	0.5	0.010125
0.650000	0.5	0.010250
0.658333	0.5	0.010125
0.666667	0.5	0.010375
0.675000	0.5	0.010875
0.683333	0.5	0.010875
0.691667	0.5	0.011125
0.700000	0.5	0.011375
0.708333	0.5	0.011500
0.716667	0.5	0.011625
0.725000	0.5	0.011875
0.733333	0.5	0.012250
0.741667	0.5	0.012875
0.750000	0.5	0.012750
0.758333	0.5	0.012500
0.766667	0.5	0.011625
0.775000	0.5	0.011125
0.783333	0.5	0.011000
0.791667	0.5	0.011000
0.800000	0.5	0.010375
0.808333	0.5	0.009875
0.816667	0.5	0.009500
0.825000	0.5	0.009375
0.833333	0.5	0.009250
0.841667	0.5	0.008875
0.850000	0.5	0.009250
0.858333	0.5	0.009125
0.866667	0.5	0.009375
0.875000	0.5	0.009750
0.883333	0.5	0.010000
0.891667	0.5	0.009625
0.900000	0.5	0.010000
0.908333	0.5	0.009875
0.916667	0.5	0.009750
0.925000	0.5	0.009625
0.933333	0.5	0.009750
0.941667	0.5	0.009875
0.950000	0.5	0.009875
0.958333	0.5	0.009875
0.966667	0.5	0.009500
0.975000	0.5	0.010000
0.983333	0.5	0.010375
0.991667	0.5	0.010500
1.000000	0.5	0.010750
1.008333	0.5	0.010625
1.016667	0.5	0.010125
1.025000	0.5	0.009875
1.033333	0.5	0.010000
1.041667	0.5	0.010250
1.050000	0.5	0.010625
1.058333	0.5	0.011000
1.066667	0.5	0.011250
1.075000	0.5	0.011875
1.083333	0.5	0.011875
1.091667	0.5	0.011750
1.100000	0.5	0.011625
1.108333	0.5	0.011750
1.116667	0.5	0.011750
1.125000	0.5	0.011750
1.133333	0.5	0.011875
1.141667	0.5	0.011875
1.150000	0.5	0.012250
1.158333	0.5	0.012125
1.166667	0.5	0.011625
1.175000	0.5	0.011375
1.183333	0.5	0.011125
1.191667	0.5	0.010625
1.200000	0.5	0.010375
1.208333	0.5	0.010250
1.216667	0.5	0.009875
1.225000	0.5	0.009375
1.233333	0.5	0.008750
1.241667	0.5	0.008375
1.250000	0.5	0.007875
1.258333	0.5	0.007750
1.266667	0.5	0.007875
1.275000	0.5	0.008250
1.283333	0.5	0.008250
1.291667	0.5	0.008125
1.300000	0.5	0.008125
1.308333	0.5	0.007875
1.316667	0.5	0.007875
1.325000	0.5	0.008250
1.333333	0.5	0.007750
1.341667	0.5	0.007500
1.350000	0.5	0.007000
1.358333	0.5	0.006500
1.366667	0.5	0.006250
1.375000	0.5	0.005750
1.383333	0.5	0.005625
1.391667	0.5	0.005250
1.400000	0.5	0.004750
1.408333	0.5	0.004625
1.416667	0.5	0.004000
1.425000	0.5	0.003750
1.433333	0.5	0.003750
1.441667	0.5	0.003375
1.450000	0.5	0.003625
1.458333	0.5	0.004000
1.466667	0.5	0.004000
1.475000	0.5	0.003750
1.483333	0.5	0.003625
1.491667	0.5	0.003875
1.500000	0.5	0.004250
1.508333	0.5	0.004750
1.516667	0.5	0.004500
1.525000	0.5	0.004500
1.533333	0.5	0.004625
1.541667	0.5	0.004750
1.550000	0.5	0.004750
1.558333	0.5	0.004875
1.566667	0.5	0.005125
1.575000	0.5	0.005000
1.583333	0.5	0.004875
1.591667	0.5	0.004500
1.600000	0.5	0.004125
1.608333	0.5	0.004125
1.616667	0.5	0.004125
1.625000	0.5	0.004875
1.633333	0.5	0.005375
1.641667	0.5	0.005500
1.650000	0.5	0.005750
1.658333	0.5	0.006000
1.666667	0.5	0.006500
1.675000	0.5	0.006625
1.683333	0.5	0.007250
1.691667	0.5	0.008375
1.700000	0.5	0.009000
1.708333	0.5	0.009375
1.716667	0.5	0.009750
1.725000	0.5	0.010625
1.733333	0.5	0.011125
1.741667	0.5	0.011375
1.750000	0.5	0.012250
1.758333	0.5	0.012250
1.766667	0.5	0.012250
1.775000	0.5	0.012625
1.783333	0.5	0.012500
1.791667	0.5	0.012500
1.800000	0.5	0.012750
1.808333	0.5	0.012875
1.816667	0.5	0.012750
1.825000	0.5	0.012500
1.833333	0.5	0.012500
1.841667	0.5	0.013000
1.850000	0.5	0.013375
1.858333	0.5	0.013625
1.866667	0.5	0.013375
1.875000	0.5	0.013125
1.883333	0.5	0.012875
1.891667	0.5	0.013125
1.900000	0.5	0.013125
1.908333	0.5	0.013000
1.916667	0.5	0.012875
1.925000	0.5	0.013375
1.933333	0.5	0.013250
1.941667	0.5	0.013250
1.950000	0.5	0.012875
1.958333	0.5	0.012875
1.966667	0.5	0.012750
1.975000	0.5	0.012625
1.983333	0.5	0.012625
1.991667	0.5	0.011875
2.000000	0.5	0.010750
2.008333	0.5	0.009625
2.016667	0.5	0.009125
2.025000	0.5	0.008125
2.033333	0.5	0.007125
2.041667	0.5	0.007000
2.050000	0.5	0.006500
2.058333	0.5	0.006000
2.066667	0.5	0.005500
2.075000	0.5	0.005500
2.083333	0.5	0.005000
2.091667	0.5	0.004750
2.100000	0.5	0.005125
2.108333	0.5	0.005375
2.116667	0.5	0.005375
2.125000	0.5	0.005000
2.133333	0.5	0.004750
2.141667	0.5	0.004250
2.150000	0.5	0.004000
2.158333	0.5	0.003750
2.166667	0.5	0.003500
2.175000	0.5	0.003250
2.183333	0.5	0.003000
2.191667	0.5	0.002250
2.200000	0.5	0.002000
2.208333	0.5	0.002250
2.216667	0.5	0.002125
2.225000	0.5	0.002000
2.233333	0.5	0.001875
2.241667	0.5	0.002125
2.250000	0.5	0.001750
2.258333	0.5	0.001500
2.266667	0.5	0.001250
2.275000	0.5	0.001625
2.283333	0.5	0.001875
2.291667	0.5	0.001625
2.300000	0.5	0.001375
2.308333	0.5	0.001500
2.316667	0.5	0.001750
2.325000	0.5	0.002000
2.333333	0.5	0.002000
2.341667	0.5	0.002125
2.350000	0.5	0.002000
2.358333	0.5	0.002375
2.366667	0.5	0.002625
2.375000	0.5	0.002875
2.383333	0.5	0.003000
2.391667	0.5	0.003000
2.400000	0.5	0.002375
2.408333	0.5	0.001875
2.416667	0.5	0.001250
2.425000	0.5	0.000875
2.433333	0.5	0.000500
2.441667	0.5	0.000250
2.450000	0.5	0.000125
2.458333	0.5	-0.000250
2.466667	0.5	-0.000750
2.475000	0.5	-0.000875
2.483333	0.5	-0.000125
2.491667	0.5	-0.000250
2.500000	0.5	0.000000
2.508333	0.5	0.000000
2.516667	0.5	0.001000
2.525000	0.5	0.001500
2.533333	0.5	0.001750
2.541667	0.5	0.002125
2.550000	0.5	0.002000
2.558333	0.5	0.002500
2.566667	0.5	0.003000
2.575000	0.5	0.003250
2.583333	0.5	0.003375
2.591667	0.5	0.003500
2.600000	0.5	0.003500
2.608333	0.5	0.003375
2.616667	0.5	0.002875
2.625000	0.5	0.003375
2.633333	0.5	0.003750
2.641667	0.5	0.004625
2.650000	0.5	0.004500
2.658333	0.5	0.004625
2.666667	0.5	0.004375
2.675000	0.5	0.004500
2.683333	0.5	0.004750
2.691667	0.5	0.004750
2.700000	0.5	0.004375
2.708333	0.5	0.004500
2.716667	0.5	0.004375
2.725000	0.5	0.004250
2.733333	0.5	0.004000
2.741667	0.5	0.004375
2.750000	0.5	0.004500
2.758333	0.5	0.004875
2.766667	0.5	0.005500
2.775000	0.5	0.005375
2.783333	0.5	0.005250
2.791667	0.5	0.005125
2.800000	0.5	0.005375
2.808333	0.5	0.005375
2.816667	0.5	0.005000
2.825000	0.5	0.004375
2.833333	0.5	0.003500
2.841667	0.5	0.002875
2.850000	0.5	0.002625
2.858333	0.5	0.002250
2.866667	0.5	0.002250
2.875000	0.5	0.002500
2.883333	0.5	0.002375
2.891667	0.5	0.001875
2.900000	0.5	0.001250
2.908333	0.5	0.001500
2.916667	0.5	0.001625
2.925000	0.5	0.002375
2.933333	0.5	0.002375
2.941667	0.5	0.002375
2.950000	0.5	0.002125
2.958333	0.5	0.001875
2.966667	0.5	0.002125
2.975000	0.5	0.001875
2.983333	0.5	0.001750
2.991667	0.5	0.001125
3.000000	0.5	0.000875
3.008333	0.5	0.001000
3.016667	0.5	0.000750
3.025000	0.5	0.000750
3.033333	0.5	0.000625
3.041667	0.5	0.000750
3.050000	0.5	0.000875
3.058333	0.5	0.001250
3.066667	0.5	0.001000
3.075000	0.5	0.000625
3.083333	0.5	0.000500
3.091667	0.5	0.000375
3.100000	0.5	0.000500
3.108333	0.5	0.000250
3.116667	0.5	0.000000
3.125000	0.5	0.000250
3.133333	0.5	0.000375
3.141667	0.5	0.000500
3.150000	0.5	-0.000125
3.158333	0.5	0.000000
3.166667	0.5	0.000375
3.175000	0.5	0.000750
3.183333	0.5	0.001125
3.191667	0.5	0.001125
3.200000	0.5	0.001125
3.208333	0.5	0.001125
3.216667	0.5	0.001250
3.225000	0.5	0.001000
3.233333	0.5	0.000250
3.241667	0.5	-0.000500
3.250000	0.5	-0.000500
3.258333	0.5	-0.000750
3.266667	0.5	-0.001250
3.275000	0.5	-0.001250
3.283333	0.5	-0.001375
3.291667	0.5	-0.001375
3.300000	0.5	-0.001125
3.308333	0.5	-0.000750
3.316667	0.5	-0.000875
3.325000	0.5	-0.000875
3.333333	0.5	-0.000375
3.341667	0.5	0.000250
3.350000	0.5	0.001125
3.358333	0.5	0.001500
3.366667	0.5	0.001500
3.375000	0.5	0.001500
3.383333	0.5	0.002000
3.391667	0.5	0.002000
3.400000	0.5	0.002125
3.408333	0.5	0.002625
3.416667	0.5	0.002875
3.425000	0.5	0.002375
3.433333	0.5	0.002375
3.441667	0.5	0.003000
3.450000	0.5	0.003625
3.458333	0.5	0.004125
3.466667	0.5	0.004750
3.475000	0.5	0.004875
3.483333	0.5	0.004625
3.491667	0.5	0.004875
3.500000	0.5	0.005250
3.508333	0.5	0.005625
3.516667	0.5	0.005500
3.525000	0.5	0.005625
3.533333	0.5	0.005875
3.541667	0.5	0.005875
3.550000	0.5	0.006125
3.558333	0.5	0.006500
3.566667	0.5	0.007375
3.575000	0.5	0.008125
3.583333	0.5	0.008375
3.591667	0.5	0.008875
3.600000	0.5	0.009375
3.608333	0.5	0.009625
3.616667	0.5	0.009750
3.625000	0.5	0.010125
3.633333	0.5	0.010375
3.641667	0.5	0.010125
3.650000	0.5	0.009500
3.658333	0.5	0.009375
3.666667	0.5	0.009750
3.675000	0.5	0.010125
3.683333	0.5	0.010250
3.691667	0.5	0.010250
3.700000	0.5	0.010250
3.708333	0.5	0.010750
3.716667	0.5	0.011250
3.725000	0.5	0.011500
3.733333	0.5	0.011375
3.741667	0.5	0.011875
3.750000	0.5	0.012500
3.758333	0.5	0.013375
3.766667	0.5	0.013625
3.775000	0.5	0.014000
3.783333	0.5	0.013750
3.791667	0.5	0.013625
3.800000	0.5	0.014125
3.808333	0.5	0.013875
3.816667	0.5	0.013375
3.825000	0.5	0.013500
3.833333	0.5	0.013375
3.841667	0.5	0.012750
3.850000	0.5	0.012750
3.858333	0.5	0.012875
3.866667	0.5	0.012500
3.875000	0.5	0.012250
3.883333	0.5	0.012000
3.891667	0.5	0.011875
3.900000	0.5	0.011500
3.908333	0.5	0.010750
3.916667	0.5	0.010750
3.925000	0.5	0.010375
3.933333	0.5	0.009875
3.941667	0.5	0.009500
3.950000	0.5	0.009125
3.958333	0.5	0.009125
3.966667	0.5	0.008750
3.975000	0.5	0.008500
3.983333	0.5	0.008250
3.991667	0.5	0.008125
4.000000	0.5	0.008125
4.008333	0.5	0.007875
4.016667	0.5	0.007750
4.025000	0.5	0.007625
4.033333	0.5	0.007750
4.041667	0.5	0.007375
4.050000	0.5	0.006750
4.058333	0.5	0.005875
4.066667	0.5	0.005250
4.075000	0.5	0.004500
4.083333	0.5	0.004125
4.091667	0.5	0.003500
4.100000	0.5	0.003000
4.108333	0.5	0.002625
4.116667	0.5	0.002375
4.125000	0.5	0.002000
4.133333	0.5	0.001500
4.141667	0.5	0.001750
4.150000	0.5	0.001500
4.158333	0.5	0.001750
4.166667	0.5	0.002375
4.175000	0.5	0.002875
4.183333	0.5	0.003000
4.191667	0.5	0.003500
4.200000	0.5	0.003875
4.208333	0.5	0.004000
4.216667	0.5	0.003375
4.225000	0.5	0.003000
4.233333	0.5	0.002875
4.241667	0.5	0.002875
4.250000	0.5	0.002500
4.258333	0.5	0.002500
4.266667	0.5	0.002750
4.275000	0.5	0.002625
4.283333	0.5	0.002750
4.291667	0.5	0.002625
4.300000	0.5	0.002625
4.308333	0.5	0.002625
4.316667	0.5	0.002875
4.325000	0.5	0.002750
4.333333	0.5	0.002875
4.341667	0.5	0.002875
4.350000	0.5	0.002750
4.358333	0.5	0.002875
4.366667	0.5	0.002875
4.375000	0.5	0.002875
4.383333	0.5	0.002875
4.391667	0.5	0.003000
4.400000	0.5	0.003125
4.408333	0.5	0.003750
4.416667	0.5	0.004000
4.425000	0.5	0.004000
4.433333	0.5	0.003875
4.441667	0.5	0.003875
4.450000	0.5	0.004500
4.458333	0.5	0.004375
4.466667	0.5	0.004125
4.475000	0.5	0.004000
4.483333	0.5	0.004000
4.491667	0.5	0.003625
4.500000	0.5	0.003000
4.508333	0.5	0.002875
4.516667	0.5	0.002875
4.525000	0.5	0.003000
4.533333	0.5	0.003500
4.541667	0.5	0.004125
4.550000	0.5	0.004250
4.558333	0.5	0.004500
4.566667	0.5	0.004500
4.575000	0.5	0.005000
4.583333	0.5	0.005875
4.591667	0.5	0.006625
4.600000	0.5	0.007125
4.608333	0.5	0.007500
4.616667	0.5	0.007375
4.625000	0.5	0.007625
4.633333	0.5	0.008000
4.641667	0.5	0.008375
4.650000	0.5	0.009000
4.658333	0.5	0.009875
4.666667	0.5	0.010250
4.675000	0.5	0.010500
4.683333	0.5	0.010750
4.691667	0.5	0.011875
4.700000	0.5	0.012375
4.708333	0.5	0.012625
4.716667	0.5	0.013250
4.725000	0.5	0.013750
4.733333	0.5	0.013875
4.741667	0.5	0.014000
4.750000	0.5	0.014625
4.758333	0.5	0.014875
4.766667	0.5	0.015375
4.775000	0.5	0.015750
4.783333	0.5	0.016000
4.791667	0.5	0.016375
4.800000	0.5	0.016875
4.808333	0.5	0.017625
4.816667	0.5	0.017750
4.825000	0.5	0.017750
4.833333	0.5	0.017875
4.841667	0.5	0.018375
4.850000	0.5	0.018625
4.858333	0.5	0.018500
4.866667	0.5	0.018750
4.875000	0.5	0.018000
4.883333	0.5	0.018000
4.891667	0.5	0.017625
4.900000	0.5	0.016875
4.908333	0.5	0.016500
4.916667	0.5	0.016125
4.925000	0.5	0.015875
4.933333	0.5	0.015875
4.941667	0.5	0.015500
4.950000	0.5	0.014875
4.958333	0.5	0.015000
4.966667	0.5	0.014750
4.975000	0.5	0.014875
4.983333	0.5	0.014375
4.991667	0.5	0.014500
5.000000	0.5	0.014625
5.008333	0.5	0.014750
5.016667	0.5	0.015000
5.025000	0.5	0.015000
5.033333	0.5	0.014375
5.041667	0.5	0.014125
5.050000	0.5	0.013875
5.058333	0.5	0.013250
5.066667	0.5	0.012750
5.075000	0.5	0.012250
5.083333	0.5	0.012000
5.091667	0.5	0.011500
5.100000	0.5	0.011125
5.108333	0.5	0.010750
5.116667	0.5	0.010250
5.125000	0.5	0.009750
5.133333	0.5	0.009500
5.141667	0.5	0.008875
5.150000	0.5	0.008625
5.158333	0.5	0.008375
5.166667	0.5	0.007875
5.175000	0.5	0.007875
5.183333	0.5	0.007625
5.191667	0.5	0.006750
5.200000	0.5	0.006125
5.208333	0.5	0.006250
5.216667	0.5	0.006000
5.225000	0.5	0.005750
5.233333	0.5	0.006125
5.241667	0.5	0.006125
5.250000	0.5	0.006125
5.258333	0.5	0.005625
5.266667	0.5	0.005250
5.275000	0.5	0.004750
5.283333	0.5	0.004250
5.291667	0.5	0.003500
5.300000	0.5	0.003000
5.308333	0.5	0.002625
5.316667	0.5	0.002250
5.325000	0.5	0.002250
5.333333	0.5	0.002125
5.341667	0.5	0.001750
5.350000	0.5	0.001625
5.358333	0.5	0.001625
5.366667	0.5	0.001625
5.375000	0.5	0.001750
5.383333	0.5	0.002500
5.391667	0.5	0.002750
5.400000	0.5	0.003375
5.408333	0.5	0.003750
5.416667	0.5	0.004500
5.425000	0.5	0.004875
5.433333	0.5	0.005125
5.441667	0.5	0.005375
5.450000	0.5	0.005375
5.458333	0.5	0.005500
5.466667	0.5	0.005500
5.475000	0.5	0.005625
5.483333	0.5	0.005750
5.491667	0.5	0.006000
5.500000	0.5	0.006125
5.508333	0.5	0.006375
5.516667	0.5	0.006625
5.525000	0.5	0.006625
5.533333	0.5	0.007000
5.541667	0.5	0.006875
5.550000	0.5	0.007000
5.558333	0.5	0.007125
5.566667	0.5	0.007250
5.575000	0.5	0.007125
5.583333	0.5	0.007000
5.591667	0.5	0.007000
5.600000	0.5	0.006875
5.608333	0.5	0.007000
5.616667	0.5	0.007125
5.625000	0.5	0.006875
5.633333	0.5	0.006875
5.641667	0.5	0.006625
5.650000	0.5	0.006500
5.658333	0.5	0.006625
5.666667	0.5	0.006125
5.675000	0.5	0.005750
5.683333	0.5	0.005875
5.691667	0.5	0.005250
5.700000	0.5	0.005125
5.708333	0.5	0.004375
5.716667	0.5	0.003875
5.725000	0.5	0.003250
5.733333	0.5	0.002750
5.741667	0.5	0.002375
5.750000	0.5	0.002375
5.758333	0.5	0.002125
5.766667	0.5	0.001750
5.775000	0.5	0.001875
5.783333	0.5	0.002000
5.791667	0.5	0.001750
5.800000	0.5	0.001875
5.808333	0.5	0.002250
5.816667	0.5	0.002875
5.825000	0.5	0.003250
5.833333	0.5	0.003500
5.841667	0.5	0.003875
5.850000	0.5	0.004250
5.858333	0.5	0.004375
5.866667	0.5	0.004000
5.875000	0.5	0.003875
5.883333	0.5	0.003875
5.891667	0.5	0.003500
5.900000	0.5	0.003625
5.908333	0.5	0.003625
5.916667	0.5	0.003750
5.925000	0.5	0.003875
5.933333	0.5	0.003750
5.941667	0.5	0.003875
5.950000	0.5	0.004000
5.958333	0.5	0.004375
5.966667	0.5	0.004875
5.975000	0.5	0.005250
5.983333	0.5	0.005750
5.991667	0.5	0.006125
6.000000	0.5	0.007000
6.008333	0.5	0.007750
6.016667	0.5	0.008125
6.025000	0.5	0.008000
6.033333	0.5	0.008500
6.041667	0.5	0.009375
6.050000	0.5	0.010125
6.058333	0.5	0.010875
6.066667	0.5	0.011875
6.075000	0.5	0.012750
6.083333	0.5	0.013875
6.091667	0.5	0.014875
6.100000	0.5	0.015750
6.108333	0.5	0.016250
6.116667	0.5	0.016625
6.125000	0.5	0.017000
6.133333	0.5	0.017875
6.141667	0.5	0.019000
6.150000	0.5	0.020000
6.158333	0.5	0.021125
6.166667	0.5	0.022500
6.175000	0.5	0.023750
6.183333	0.5	0.025000
6.191667	0.5	0.025500
6.200000	0.5	0.026500
6.208333	0.5	0.027250
6.216667	0.5	0.028000
6.225000	0.5	0.029000
6.233333	0.5	0.030000
6.241667	0.5	0.030750
6.250000	0.5	0.030875
6.258333	0.5	0.031000
6.266667	0.5	0.030125
6.275000	0.5	0.029500
6.283333	0.5	0.028250
6.291667	0.5	0.027875
6.300000	0.5	0.027625
6.308333	0.5	0.026875
6.316667	0.5	0.026000
6.325000	0.5	0.025250
6.333333	0.5	0.024250
6.341667	0.5	0.023375
6.350000	0.5	0.022750
6.358333	0.5	0.022000
6.366667	0.5	0.021375
6.375000	0.5	0.020500
6.383333	0.5	0.020125
6.391667	0.5	0.019375
6.400000	0.5	0.019000
6.408333	0.5	0.018375
6.416667	0.5	0.017750
6.425000	0.5	0.017250
6.433333	0.5	0.016875
6.441667	0.5	0.016625
6.450000	0.5	0.015875
6.458333	0.5	0.015375
6.466667	0.5	0.014875
6.475000	0.5	0.014500
6.483333	0.5	0.014500
6.491667	0.5	0.014250
6.500000	0.5	0.014250
6.508333	0.5	0.014250
6.516667	0.5	0.014000
6.525000	0.5	0.013125
6.533333	0.5	0.012500
6.541667	0.5	0.011750
6.550000	0.5	0.011875
6.558333	0.5	0.011750
6.566667	0.5	0.012000
6.575000	0.5	0.012125
6.583333	0.5	0.012000
6.591667	0.5	0.012375
6.600000	0.5	0.012625
6.608333	0.5	0.012875
6.616667	0.5	0.013125
6.625000	0.5	0.013500
6.633333	0.5	0.014000
6.641667	0.5	0.014750
6.650000	0.5	0.015625
6.658333	0.5	0.016250
6.666667	0.5	0.016500
6.675000	0.5	0.016875
6.683333	0.5	0.016625
6.691667	0.5	0.016250
6.700000	0.5	0.015250
6.708333	0.5	0.013125
6.716667	0.5	0.009625
6.725000	0.5	0.004500
6.733333	0.5	-0.004750
6.741667	0.5	-0.020375
6.750000	0.5	-0.047000
6.758333	0.5	-0.090750
6.766667	0.5	-0.160875
6.775000	0.5	-0.269250
6.783333	0.5	-0.426250
6.791667	0.5	-0.642125
6.800000	0.5	-0.920000
6.808333	0.5	-1.253375
6.816667	0.5	-1.624750
6.825000	0.5	-2.004250
6.833333	0.5	-2.351250
6.841667	0.5	-2.617500
6.850000	0.5	-2.751500
6.858333	0.5	-2.700000
6.866667	0.5	-2.414375
6.875000	0.5	-1.851500
6.883333	0.5	-0.974875
6.891667	0.5	0.241500
6.900000	0.5	1.810000
6.908333	0.5	3.728500
6.916667	0.5	5.975500
6.925000	0.5	8.505625
6.933333	0.5	11.242250
6.941667	0.5	14.077250
6.950000	0.5	16.868375
6.958333	0.5	19.450375
6.966667	0.5	21.652000
6.975000	0.5	23.324500
6.983333	0.5	24.360500
6.991667	0.5	24.715875
7.000000	0.5	24.412500
7.008333	0.5	23.528375
7.016667	0.5	22.182500
7.025000	0.5	20.508875
7.033333	0.5	18.640125
7.041667	0.5	16.694125
7.050000	0.5	14.765125
7.058333	0.5	12.922375
7.066667	0.5	11.211125
7.075000	0.5	9.657125
7.083333	0.5	8.270750
7.091667	0.5	7.051125
7.100000	0.5	5.990125
7.108333	0.5	5.075625
7.116667	0.5	4.292625
7.125000	0.5	3.626875
7.133333	0.5	3.062750
7.141667	0.5	2.586125
7.150000	0.5	2.185000
7.158333	0.5	1.848250
7.166667	0.5	1.565500
7.175000	0.5	1.329000
7.183333	0.5	1.130625
7.191667	0.5	0.964250
7.200000	0.5	0.824375
7.208333	0.5	0.707000
7.216667	0.5	0.608875
7.225000	0.5	0.526375
7.233333	0.5	0.456500
7.241667	0.5	0.398000
7.250000	0.5	0.348000
7.258333	0.5	0.306125
7.266667	0.5	0.270125
7.275000	0.5	0.239750
7.283333	0.5	0.213500
7.291667	0.5	0.190750
7.300000	0.5	0.171125
7.308333	0.5	0.154250
7.316667	0.5	0.139875
7.325000	0.5	0.126875
7.333333	0.5	0.115000
7.341667	0.5	0.104875
7.350000	0.5	0.095500
7.358333	0.5	0.087125
7.366667	0.5	0.080250
7.375000	0.5	0.073375
7.383333	0.5	0.067750
7.391667	0.5	0.062875
7.400000	0.5	0.058500
7.408333	0.5	0.054750
7.416667	0.5	0.051625
7.425000	0.5	0.048875
7.433333	0.5	0.046625
7.441667	0.5	0.044125
7.450000	0.5	0.042750
7.458333	0.5	0.041875
7.466667	0.5	0.041125
7.475000	0.5	0.040500
7.483333	0.5	0.040375
7.491667	0.5	0.040375
7.500000	0.5	0.040250
7.508333	0.5	0.040375
7.516667	0.5	0.040625
7.525000	0.5	0.041250
7.533333	0.5	0.041750
7.541667	0.5	0.042625
7.550000	0.5	0.043125
7.558333	0.5	0.043875
7.566667	0.5	0.044625
7.575000	0.5	0.045250
7.583333	0.5	0.046000
7.591667	0.5	0.046375
7.600000	0.5	0.047375
7.608333	0.5	0.047875
7.616667	0.5	0.048250
7.625000	0.5	0.048750
7.633333	0.5	0.048625
7.641667	0.5	0.048625
7.650000	0.5	0.048125
7.658333	0.5	0.048000
7.666667	0.5	0.048125
7.675000	0.5	0.048250
7.683333	0.5	0.048000
7.691667	0.5	0.048000
7.700000	0.5	0.047750
7.708333	0.5	0.047625
7.716667	0.5	0.046875
7.725000	0.5	0.046500
7.733333	0.5	0.046375
7.741667	0.5	0.045625
7.750000	0.5	0.044750
7.758333	0.5	0.043875
7.766667	0.5	0.043250
7.775000	0.5	0.042750
7.783333	0.5	0.042125
7.791667	0.5	0.041625
7.800000	0.5	0.041250
7.808333	0.5	0.041250
7.816667	0.5	0.041375
7.825000	0.5	0.041125
7.833333	0.5	0.041125
7.841667	0.5	0.041375
7.850000	0.5	0.041750
7.858333	0.5	0.042500
7.866667	0.5	0.043625
7.875000	0.5	0.044750
7.883333	0.5	0.045875
7.891667	0.5	0.047250
7.900000	0.5	0.048250
7.908333	0.5	0.049750
7.916667	0.5	0.052250
7.925000	0.5	0.055125
7.933333	0.5	0.058250
7.941667	0.5	0.062500
7.950000	0.5	0.067875
7.958333	0.5	0.074375
7.966667	0.5	0.083500
7.975000	0.5	0.095500
7.983333	0.5	0.110500
7.991667	0.5	0.130000
8.000000	0.5	0.154125
8.008333	0.5	0.185375
8.016667	0.5	0.224125
8.025000	0.5	0.272000
8.033333	0.5	0.330500
8.041667	0.5	0.401750
8.050000	0.5	0.486875
8.058333	0.5	0.587625
8.066667	0.5	0.704375
8.075000	0.5	0.838875
8.083333	0.5	0.991125
8.091667	0.5	1.161750
8.100000	0.5	1.350500
8.108333	0.5	1.556625
8.116667	0.5	1.781750
8.125000	0.5	2.024750
8.133333	0.5	2.284500
8.141667	0.5	2.561000
8.150000	0.5	2.852750
8.158333	0.5	3.160125
8.166667	0.5	3.481625
8.175000	0.5	3.817000
8.183333	0.5	4.166000
8.191667	0.5	4.527750
8.200000	0.5	4.901500
8.208333	0.5	5.286625
8.216667	0.5	5.682625
8.225000	0.5	6.089000
8.233333	0.5	6.504625
8.241667	0.5	6.929875
8.250000	0.5	7.364125
8.258333	0.5	7.806625
8.266667	0.5	8.256625
8.275000	0.5	8.714875
8.283333	0.5	9.179875
8.291667	0.5	9.652000
8.300000	0.5	10.130500
8.308333	0.5	10.615250
8.316667	0.5	11.105625
8.325000	0.5	11.600875
8.333333	0.5	12.099750
8.341667	0.5	12.599375
8.350000	0.5	13.093125
8.358333	0.5	13.567625
8.366667	0.5	13.997750
8.375000	0.5	14.344250
8.383333	0.5	14.555625
8.391667	0.5	14.577125
8.400000	0.5	14.363500
8.408333	0.5	13.892125
8.416667	0.5	13.170875
8.425000	0.5	12.238250
8.433333	0.5	11.154750
8.441667	0.5	9.989625
8.450000	0.5	8.809625
8.458333	0.5	7.669500
8.466667	0.5	6.607875
8.475000	0.5	5.646625
8.483333	0.5	4.796000
8.491667	0.5	4.056000
8.500000	0.5	3.419500
8.508333	0.5	2.877875
8.516667	0.5	2.419875
8.525000	0.5	2.034875
8.533333	0.5	1.713000
8.541667	0.5	1.444375
8.550000	0.5	1.221500
8.558333	0.5	1.036625
8.566667	0.5	0.883000
8.575000	0.5	0.755750
8.583333	0.5	0.650500
8.591667	0.5	0.563500
8.600000	0.5	0.491875
8.608333	0.5	0.432250
8.616667	0.5	0.382500
8.625000	0.5	0.341250
8.633333	0.5	0.306625
8.641667	0.5	0.277125
8.650000	0.5	0.252250
8.658333	0.5	0.231375
8.666667	0.5	0.212875
8.675000	0.5	0.197125
8.683333	0.5	0.184125
8.691667	0.5	0.172500
8.700000	0.5	0.161625
8.708333	0.5	0.152250
8.716667	0.5	0.144250
8.725000	0.5	0.136625
8.733333	0.5	0.130125
8.741667	0.5	0.124125
8.750000	0.5	0.118500
8.758333	0.5	0.113625
8.766667	0.5	0.109125
8.775000	0.5	0.104750
8.783333	0.5	0.101250
8.791667	0.5	0.097875
8.800000	0.5	0.094625
8.808333	0.5	0.091625
8.816667	0.5	0.088625
8.825000	0.5	0.086250
8.833333	0.5	0.084000
8.841667	0.5	0.082500
8.850000	0.5	0.080375
8.858333	0.5	0.079000
8.866667	0.5	0.077625
8.875000	0.5	0.076125
8.883333	0.5	0.075125
8.891667	0.5	0.073875
8.900000	0.5	0.073125
8.908333	0.5	0.072375
8.916667	0.5	0.072375
8.925000	0.5	0.072000
8.933333	0.5	0.072000
8.941667	0.5	0.072125
8.950000	0.5	0.072875
8.958333	0.5	0.074375
8.966667	0.5	0.075875
8.975000	0.5	0.077750
8.983333	0.5	0.080250
8.991667	0.5	0.083375
9.000000	0.5	0.087125
9.008333	0.5	0.091625
9.016667	0.5	0.097125
9.025000	0.5	0.104125
9.033333	0.5	0.111250
9.041667	0.5	0.119250
9.050000	0.5	0.128500
9.058333	0.5	0.138000
9.066667	0.5	0.147625
9.075000	0.5	0.158250
9.083333	0.5	0.168375
9.091667	0.5	0.178875
9.100000	0.5	0.189000
9.108333	0.5	0.198125
9.116667	0.5	0.206000
9.125000	0.5	0.212750
9.133333	0.5	0.217750
9.141667	0.5	0.222375
9.150000	0.5	0.225500
9.158333	0.5	0.227250
9.166667	0.5	0.227375
9.175000	0.5	0.225250
9.183333	0.5	0.222250
9.191667	0.5	0.218125
9.200000	0.5	0.213250
9.208333	0.5	0.207750
9.216667	0.5	0.201000
9.225000	0.5	0.193500
9.233333	0.5	0.186625
9.241667	0.5	0.178875
9.250000	0.5	0.170750
9.258333	0.5	0.163125
9.266667	0.5	0.155875
9.275000	0.5	0.148125
9.283333	0.5	0.141250
9.291667	0.5	0.134625
9.300000	0.5	0.128000
9.308333	0.5	0.121750
9.316667	0.5	0.116375
9.325000	0.5	0.111375
9.333333	0.5	0.106500
9.341667	0.5	0.101750
9.350000	0.5	0.097750
9.358333	0.5	0.094250
9.366667	0.5	0.090875
9.375000	0.5	0.087375
9.383333	0.5	0.084000
9.391667	0.5	0.080875
9.400000	0.5	0.078000
9.408333	0.5	0.075625
9.416667	0.5	0.073625
9.425000	0.5	0.072375
9.433333	0.5	0.071250
9.441667	0.5	0.069875
9.450000	0.5	0.068875
9.458333	0.5	0.067875
9.466667	0.5	0.067000
9.475000	0.5	0.066375
9.483333	0.5	0.066500
9.491667	0.5	0.067250
9.500000	0.5	0.068375
9.508333	0.5	0.069750
9.516667	0.5	0.071875
9.525000	0.5	0.074000
9.533333	0.5	0.076500
9.541667	0.5	0.079125
9.550000	0.5	0.082500
9.558333	0.5	0.086875
9.566667	0.5	0.091500
9.575000	0.5	0.097000
9.583333	0.5	0.102875
9.591667	0.5	0.109750
9.600000	0.5	0.116375
9.608333	0.5	0.123375
9.616667	0.5	0.131250
9.625000	0.5	0.139500
9.633333	0.5	0.147750
9.641667	0.5	0.156000
9.650000	0.5	0.163875
9.658333	0.5	0.172000
9.666667	0.5	0.179875
9.675000	0.5	0.186875
9.683333	0.5	0.193375
9.691667	0.5	0.199375
9.700000	0.5	0.204250
9.708333	0.5	0.207875
9.716667	0.5	0.210875
9.725000	0.5	0.212750
9.733333	0.5	0.213875
9.741667	0.5	0.213625
9.750000	0.5	0.212500
9.758333	0.5	0.211000
9.766667	0.5	0.208375
9.775000	0.5	0.204750
9.783333	0.5	0.200625
9.791667	0.5	0.195875
9.800000	0.5	0.191000
9.808333	0.5	0.184875
9.816667	0.5	0.179000
9.825000	0.5	0.173000
9.833333	0.5	0.167250
9.841667	0.5	0.161250
9.850000	0.5	0.155125
9.858333	0.5	0.149375
9.866667	0.5	0.143625
9.875000	0.5	0.137750
9.883333	0.5	0.132375
9.891667	0.5	0.127250
9.900000	0.5	0.122500
9.908333	0.5	0.118000
9.916667	0.5	0.114500
9.925000	0.5	0.111000
9.933333	0.5	0.107500
9.941667	0.5	0.104375
9.950000	0.5	0.101250
9.958333	0.5	0.098250
9.966667	0.5	0.095500
9.975000	0.5	0.092875
9.983333	0.5	0.090125
9.991667	0.5	0.087875
10.000000	0.5	0.085750
10.008333	0.5	0.083500
10.016667	0.5	0.081875
10.025000	0.5	0.081000
10.033333	0.5	0.079750
10.041667	0.5	0.078500
10.050000	0.5	0.077250
10.058333	0.5	0.076250
10.066667	0.5	0.075250
10.075000	0.5	0.074750
10.083333	0.5	0.074375
10.091667	0.5	0.073750
10.100000	0.5	0.073250
10.108333	0.5	0.072500
10.116667	0.5	0.072500
10.125000	0.5	0.073000
10.133333	0.5	0.073500
10.141667	0.5	0.073750
10.150000	0.5	0.073875
10.158333	0.5	0.073750
10.166667	0.5	0.073375
10.175000	0.5	0.073625
10.183333	0.5	0.073625
10.191667	0.5	0.073375
10.200000	0.5	0.073500
10.208333	0.5	0.073000
10.216667	0.5	0.072375
10.225000	0.5	0.071875
10.233333	0.5	0.071250
10.241667	0.5	0.070750
10.250000	0.5	0.070250
10.258333	0.5	0.069875
10.266667	0.5	0.069250
10.275000	0.5	0.068875
10.283333	0.5	0.067875
10.291667	0.5	0.067500
10.300000	0.5	0.067000
10.308333	0.5	0.066250
10.316667	0.5	0.065750
10.325000	0.5	0.065250
10.333333	0.5	0.065000
10.341667	0.5	0.064500
10.350000	0.5	0.064125
10.358333	0.5	0.063875
10.366667	0.5	0.063625
10.375000	0.5	0.063250
10.383333	0.5	0.062625
10.391667	0.5	0.061875
10.400000	0.5	0.061500
10.408333	0.5	0.061500
10.416667	0.5	0.061625
10.425000	0.5	0.061750
10.433333	0.5	0.062125
10.441667	0.5	0.062500
10.450000	0.5	0.062875
10.458333	0.5	0.063250
10.466667	0.5	0.063750
10.475000	0.5	0.064750
10.483333	0.5	0.065500
10.491667	0.5	0.066125
10.500000	0.5	0.067000
10.508333	0.5	0.067500
10.516667	0.5	0.068000
10.525000	0.5	0.068875
10.533333	0.5	0.070000
10.541667	0.5	0.071625
10.550000	0.5	0.072750
10.558333	0.5	0.074500
10.566667	0.5	0.076875
10.575000	0.5	0.079750
10.583333	0.5	0.082625
10.591667	0.5	0.086250
10.600000	0.5	0.089875
10.608333	0.5	0.094375
10.616667	0.5	0.099125
10.625000	0.5	0.105000
10.633333	0.5	0.111500
10.641667	0.5	0.118500
10.650000	0.5	0.126125
10.658333	0.5	0.134625
10.666667	0.5	0.143500
10.675000	0.5	0.152000
10.683333	0.5	0.160750
10.691667	0.5	0.169750
10.700000	0.5	0.177625
10.708333	0.5	0.184625
10.716667	0.5	0.191000
10.725000	0.5	0.196625
10.733333	0.5	0.200875
10.741667	0.5	0.203750
10.750000	0.5	0.205000
10.758333	0.5	0.204875
10.766667	0.5	0.203125
10.775000	0.5	0.199750
10.783333	0.5	0.195000
10.791667	0.5	0.189250
10.800000	0.5	0.182500
10.808333	0.5	0.174500
10.816667	0.5	0.166125
10.825000	0.5	0.157250
10.833333	0.5	0.148875
10.841667	0.5	0.139875
10.850000	0.5	0.130875
10.858333	0.5	0.122250
10.866667	0.5	0.113750
10.875000	0.5	0.105875
10.883333	0.5	0.098250
10.891667	0.5	0.091375
10.900000	0.5	0.085625
10.908333	0.5	0.080250
10.916667	0.5	0.074625
10.925000	0.5	0.069750
10.933333	0.5	0.065750
10.941667	0.5	0.062125
10.950000	0.5	0.059125
10.958333	0.5	0.056625
10.966667	0.5	0.054250
10.975000	0.5	0.052125
10.983333	0.5	0.050500
10.991667	0.5	0.049250
11.000000	0.5	0.048625
11.008333	0.5	0.047625
11.016667	0.5	0.047125
11.025000	0.5	0.046500
11.033333	0.5	0.046000
11.041667	0.5	0.045750
11.050000	0.5	0.045625
11.058333	0.5	0.045250
11.066667	0.5	0.045250
11.075000	0.5	0.045625
11.083333	0.5	0.045750
11.091667	0.5	0.046000
11.100000	0.5	0.046500
11.108333	0.5	0.046875
11.116667	0.5	0.047250
11.125000	0.5	0.047500
11.133333	0.5	0.048250
11.141667	0.5	0.048250
11.150000	0.5	0.048000
11.158333	0.5	0.047625
11.166667	0.5	0.047500
11.175000	0.5	0.047125
11.183333	0.5	0.046375
11.191667	0.5	0.045375
11.200000	0.5	0.044625
11.208333	0.5	0.043625
11.216667	0.5	0.042125
11.225000	0.5	0.040625
11.233333	0.5	0.039625
11.241667	0.5	0.038500
11.250000	0.5	0.037250
11.258333	0.5	0.036125
11.266667	0.5	0.035125
11.275000	0.5	0.034250
11.283333	0.5	0.033250
11.291667	0.5	0.032375
11.300000	0.5	0.031500
11.308333	0.5	0.030750
11.316667	0.5	0.030250
11.325000	0.5	0.029375
11.333333	0.5	0.028750
11.341667	0.5	0.027750
11.350000	0.5	0.026750
11.358333	0.5	0.025875
11.366667	0.5	0.025000
11.375000	0.5	0.024500
11.383333	0.5	0.024000
11.391667	0.5	0.023375
11.400000	0.5	0.023125
11.408333	0.5	0.023000
11.416667	0.5	0.022500
11.425000	0.5	0.021375
11.433333	0.5	0.020375
11.441667	0.5	0.019250
11.450000	0.5	0.018250
11.458333	0.5	0.017500
11.466667	0.5	0.016750
11.475000	0.5	0.015875
11.483333	0.5	0.015250
11.491667	0.5	0.014750
11.500000	0.5	0.013875
11.508333	0.5	0.013375
11.516667	0.5	0.013250
11.525000	0.5	0.012875
11.533333	0.5	0.012625
11.541667	0.5	0.012500
11.550000	0.5	0.012750
11.558333	0.5	0.012500
11.566667	0.5	0.012375
11.575000	0.5	0.012250
11.583333	0.5	0.012000
11.591667	0.5	0.011750
11.600000	0.5	0.011625
11.608333	0.5	0.011375
11.616667	0.5	0.011250
11.625000	0.5	0.011125
11.633333	0.5	0.010875
11.641667	0.5	0.010625
11.650000	0.5	0.010500
11.658333	0.5	0.010500
11.666667	0.5	0.010250
11.675000	0.5	0.010125
11.683333	0.5	0.010250
11.691667	0.5	0.010125
11.700000	0.5	0.010250
11.708333	0.5	0.010250
11.716667	0.5	0.010250
11.725000	0.5	0.010375
11.733333	0.5	0.010500
11.741667	0.5	0.010750
11.750000	0.5	0.011000
11.758333	0.5	0.011375
11.766667	0.5	0.011875
11.775000	0.5	0.012250
11.783333	0.5	0.012375
11.791667	0.5	0.013000
11.800000	0.5	0.014000
11.808333	0.5	0.014500
11.816667	0.5	0.015000
11.825000	0.5	0.015750
11.833333	0.5	0.016375
11.841667	0.5	0.016875
11.850000	0.5	0.016750
11.858333	0.5	0.016875
11.866667	0.5	0.017125
11.875000	0.5	0.017625
11.883333	0.5	0.018125
11.891667	0.5	0.018875
11.900000	0.5	0.020000
11.908333	0.5	0.021000
11.916667	0.5	0.021875
11.925000	0.5	0.022750
11.933333	0.5	0.023250
11.941667	0.5	0.024250
11.950000	0.5	0.025750
11.958333	0.5	0.027000
11.966667	0.5	0.027625
11.975000	0.5	0.028250
11.983333	0.5	0.028625
11.991667	0.5	0.028500
12.000000	0.5	0.028500
12.008333	0.5	0.028625
12.016667	0.5	0.028750
12.025000	0.5	0.029125
12.033333	0.5	0.029000
12.041667	0.5	0.029000
12.050000	0.5	0.029000
12.058333	0.5	0.029125
12.066667	0.5	0.029250
12.075000	0.5	0.028625
12.083333	0.5	0.028250
12.091667	0.5	0.027750
12.100000	0.5	0.027750
12.108333	0.5	0.026875
12.116667	0.5	0.026375
12.125000	0.5	0.025875
12.133333	0.5	0.025625
12.141667	0.5	0.025250
12.150000	0.5	0.025000
12.158333	0.5	0.024375
12.166667	0.5	0.023750
12.175000	0.5	0.024000
12.183333	0.5	0.023625
12.191667	0.5	0.023250
12.200000	0.5	0.022750
12.208333	0.5	0.022625
12.216667	0.5	0.022125
12.225000	0.5	0.022125
12.233333	0.5	0.022375
12.241667	0.5	0.022125
12.250000	0.5	0.021875
12.258333	0.5	0.021750
12.266667	0.5	0.022000
12.275000	0.5	0.022375
12.283333	0.5	0.023125
12.291667	0.5	0.023875
12.300000	0.5	0.024875
12.308333	0.5	0.025875
12.316667	0.5	0.027125
12.325000	0.5	0.028125
12.333333	0.5	0.029375
12.341667	0.5	0.030125
12.350000	0.5	0.031375
12.358333	0.5	0.033000
12.366667	0.5	0.034125
12.375000	0.5	0.035000
12.383333	0.5	0.035500
12.391667	0.5	0.035750
12.400000	0.5	0.035750
12.408333	0.5	0.035250
12.416667	0.5	0.034500
12.425000	0.5	0.033750
12.433333	0.5	0.033125
12.441667	0.5	0.032500
12.450000	0.5	0.031375
12.458333	0.5	0.030125
12.466667	0.5	0.029000
12.475000	0.5	0.027875
12.483333	0.5	0.026625
12.491667	0.5	0.025625
12.500000	0.5	0.024750
12.508333	0.5	0.023625
12.516667	0.5	0.022250
12.525000	0.5	0.021125
12.533333	0.5	0.020500
12.541667	0.5	0.019750
12.550000	0.5	0.018875
12.558333	0.5	0.017875
12.566667	0.5	0.017250
12.575000	0.5	0.016875
12.583333	0.5	0.016625
12.591667	0.5	0.016375
12.600000	0.5	0.015625
12.608333	0.5	0.015750
12.616667	0.5	0.015875
12.625000	0.5	0.015875
12.633333	0.5	0.015500
12.641667	0.5	0.015125
12.650000	0.5	0.014750
12.658333	0.5	0.013875
12.666667	0.5	0.012875
12.675000	0.5	0.012125
12.683333	0.5	0.011625
12.691667	0.5	0.011625
12.700000	0.5	0.011125
12.708333	0.5	0.010875
12.716667	0.5	0.010250
12.725000	0.5	0.010125
12.733333	0.5	0.010250
12.741667	0.5	0.010125
12.750000	0.5	0.009750
12.758333	0.5	0.009750
12.766667	0.5	0.009750
12.775000	0.5	0.010250
12.783333	0.5	0.010375
12.791667	0.5	0.010125
12.800000	0.5	0.010125
12.808333	0.5	0.010250
12.816667	0.5	0.010125
12.825000	0.5	0.009750
12.833333	0.5	0.009500
12.841667	0.5	0.009750
12.850000	0.5	0.009875
12.858333	0.5	0.009625
12.866667	0.5	0.009000
12.875000	0.5	0.008875
12.883333	0.5	0.008875
12.891667	0.5	0.008500
12.900000	0.5	0.008500
12.908333	0.5	0.008375
12.916667	0.5	0.008125
12.925000	0.5	0.007375
12.933333	0.5	0.007500
12.941667	0.5	0.007250
12.950000	0.5	0.007375
12.958333	0.5	0.007625
12.966667	0.5	0.007375
12.975000	0.5	0.007500
12.983333	0.5	0.007625
12.991667	0.5	0.007375
13.000000	0.5	0.007500
13.008333	0.5	0.007625
13.016667	0.5	0.007750
13.025000	0.5	0.008000
13.033333	0.5	0.008125
13.041667	0.5	0.008375
13.050000	0.5	0.008625
13.058333	0.5	0.008375
13.066667	0.5	0.007500
13.075000	0.5	0.006875
13.083333	0.5	0.006375
13.091667	0.5	0.006250
13.100000	0.5	0.005750
13.108333	0.5	0.005875
13.116667	0.5	0.005625
13.125000	0.5	0.005250
13.133333	0.5	0.005375
13.141667	0.5	0.005375
13.150000	0.5	0.005625
13.158333	0.5	0.005250
13.166667	0.5	0.005625
13.175000	0.5	0.006250
13.183333	0.5	0.006250
13.191667	0.5	0.006500
13.200000	0.5	0.007000
13.208333	0.5	0.007000
13.216667	0.5	0.006875
13.225000	0.5	0.007000
13.233333	0.5	0.007125
13.241667	0.5	0.007125
13.250000	0.5	0.006875
13.258333	0.5	0.007375
13.266667	0.5	0.007375
13.275000	0.5	0.007875
13.283333	0.5	0.008000
13.291667	0.5	0.008125
13.300000	0.5	0.008250
13.308333	0.5	0.008250
13.316667	0.5	0.008000
13.325000	0.5	0.008125
13.333333	0.5	0.008250
13.341667	0.5	0.008125
13.350000	0.5	0.008500
13.358333	0.5	0.008750
13.366667	0.5	0.009375
13.375000	0.5	0.009750
13.383333	0.5	0.010375
13.391667	0.5	0.010750
13.400000	0.5	0.011000
13.408333	0.5	0.011500
13.416667	0.5	0.012125
13.425000	0.5	0.012500
13.433333	0.5	0.012625
13.441667	0.5	0.013125
13.450000	0.5	0.013375
13.458333	0.5	0.013000
13.466667	0.5	0.013250
13.475000	0.5	0.013000
13.483333	0.5	0.012750
13.491667	0.5	0.012625
13.500000	0.5	0.012750
13.508333	0.5	0.012750
13.516667	0.5	0.012750
13.525000	0.5	0.013250
13.533333	0.5	0.013375
13.541667	0.5	0.013875
13.550000	0.5	0.014375
13.558333	0.5	0.014875
13.566667	0.5	0.015125
13.575000	0.5	0.015500
13.583333	0.5	0.016375
13.591667	0.5	0.017000
13.600000	0.5	0.017500
13.608333	0.5	0.017750
13.616667	0.5	0.018375
13.625000	0.5	0.019125
13.633333	0.5	0.019375
13.641667	0.5	0.019875
13.650000	0.5	0.020750
13.658333	0.5	0.021000
13.666667	0.5	0.022000
13.675000	0.5	0.022625
13.683333	0.5	0.023250
13.691667	0.5	0.024375
13.700000	0.5	0.025625
13.708333	0.5	0.026250
13.716667	0.5	0.027000
13.725000	0.5	0.027875
13.733333	0.5	0.028500
13.741667	0.5	0.029250
13.750000	0.5	0.030500
13.758333	0.5	0.031500
13.766667	0.5	0.032625
13.775000	0.5	0.033500
13.783333	0.5	0.034500
13.791667	0.5	0.035875
13.800000	0.5	0.037125
13.808333	0.5	0.038250
13.816667	0.5	0.039000
13.825000	0.5	0.040000
13.833333	0.5	0.040375
13.841667	0.5	0.040750
13.850000	0.5	0.041500
13.858333	0.5	0.042000
13.866667	0.5	0.042375
13.875000	0.5	0.042625
13.883333	0.5	0.042375
13.891667	0.5	0.041875
13.900000	0.5	0.041500
13.908333	0.5	0.041000
13.916667	0.5	0.040625
13.925000	0.5	0.040250
13.933333	0.5	0.040250
13.941667	0.5	0.040250
13.950000	0.5	0.040000
13.958333	0.5	0.039500
13.966667	0.5	0.039500
13.975000	0.5	0.039250
13.983333	0.5	0.038750
13.991667	0.5	0.039000
14.000000	0.5	0.039000
14.008333	0.5	0.038250
14.016667	0.5	0.037750
14.025000	0.5	0.037125
14.033333	0.5	0.036500
14.041667	0.5	0.035500
14.050000	0.5	0.034750
14.058333	0.5	0.033500
14.066667	0.5	0.032875
14.075000	0.5	0.032000
14.083333	0.5	0.031250
14.091667	0.5	0.030500
14.100000	0.5	0.030250
14.108333	0.5	0.029625
14.116667	0.5	0.029375
14.125000	0.5	0.029250
14.133333	0.5	0.027875
14.141667	0.5	0.027125
14.150000	0.5	0.026750
14.158333	0.5	0.026125
14.166667	0.5	0.025500
14.175000	0.5	0.025000
14.183333	0.5	0.024500
14.191667	0.5	0.023625
14.200000	0.5	0.023125
14.208333	0.5	0.022500
14.216667	0.5	0.021875
14.225000	0.5	0.021250
14.233333	0.5	0.021125
14.241667	0.5	0.020625
14.250000	0.5	0.020750
14.258333	0.5	0.020625
14.266667	0.5	0.020000
14.275000	0.5	0.019625
14.283333	0.5	0.018500
14.291667	0.5	0.017375
14.300000	0.5	0.016125
14.308333	0.5	0.015125
14.316667	0.5	0.014750
14.325000	0.5	0.014375
14.333333	0.5	0.013750
14.341667	0.5	0.013375
14.350000	0.5	0.013250
14.358333	0.5	0.013000
14.366667	0.5	0.013125
14.375000	0.5	0.013125
14.383333	0.5	0.013000
14.391667	0.5	0.013000
14.400000	0.5	0.013125
14.408333	0.5	0.013250
14.416667	0.5	0.013500
14.425000	0.5	0.013375
14.433333	0.5	0.013500
14.441667	0.5	0.013625
14.450000	0.5	0.013750
14.458333	0.5	0.013500
14.466667	0.5	0.013750
14.475000	0.5	0.013500
14.483333	0.5	0.013500
14.491667	0.5	0.013625
14.500000	0.5	0.013750
14.508333	0.5	0.014125
14.516667	0.5	0.014375
14.525000	0.5	0.014625
14.533333	0.5	0.014500
14.541667	0.5	0.015125
14.550000	0.5	0.015375
14.558333	0.5	0.015750
14.566667	0.5	0.016000
14.575000	0.5	0.016250
14.583333	0.5	0.016750
14.591667	0.5	0.017250
14.600000	0.5	0.017375
14.608333	0.5	0.017875
14.616667	0.5	0.018375
14.625000	0.5	0.018875
14.633333	0.5	0.019750
14.641667	0.5	0.020125
14.650000	0.5	0.020750
14.658333	0.5	0.021500
14.666667	0.5	0.022250
14.675000	0.5	0.023250
14.683333	0.5	0.023750
14.691667	0.5	0.024000
14.700000	0.5	0.024125
14.708333	0.5	0.024625
14.716667	0.5	0.024750
14.725000	0.5	0.024750
14.733333	0.5	0.025000
14.741667	0.5	0.025375
14.750000	0.5	0.025375
14.758333	0.5	0.025375
14.766667	0.5	0.026000
14.775000	0.5	0.026250
14.783333	0.5	0.026500
14.791667	0.5	0.026500
14.800000	0.5	0.026250
14.808333	0.5	0.027250
14.816667	0.5	0.027500
14.825000	0.5	0.027750
14.833333	0.5	0.027500
14.841667	0.5	0.027500
14.850000	0.5	0.028000
14.858333	0.5	0.028125
14.866667	0.5	0.028000
14.875000	0.5	0.028000
14.883333	0.5	0.028000
14.891667	0.5	0.027875
14.900000	0.5	0.027750
14.908333	0.5	0.027875
14.916667	0.5	0.027875
14.925000	0.5	0.027750
14.933333	0.5	0.027875
14.941667	0.5	0.027875
14.950000	0.5	0.027875
14.958333	0.5	0.027500
14.966667	0.5	0.027375
14.975000	0.5	0.026750
14.983333	0.5	0.025875
14.991667	0.5	0.025375
15.000000	0.5	0.025000
15.008333	0.5	0.024750
15.016667	0.5	0.024500
15.025000	0.5	0.024000
15.033333	0.5	0.023625
15.041667	0.5	0.022875
15.050000	0.5	0.022875
15.058333	0.5	0.023000
15.066667	0.5	0.022750
15.075000	0.5	0.022750
15.083333	0.5	0.022375
15.091667	0.5	0.021375
15.100000	0.5	0.020625
15.108333	0.5	0.019875
15.116667	0.5	0.019125
15.125000	0.5	0.018250
15.133333	0.5	0.017500
15.141667	0.5	0.017125
15.150000	0.5	0.016625
15.158333	0.5	0.016125
15.166667	0.5	0.016125
15.175000	0.5	0.015875
15.183333	0.5	0.015625
15.191667	0.5	0.014875
15.200000	0.5	0.014250
15.208333	0.5	0.014750
15.216667	0.5	0.015125
15.225000	0.5	0.014875
15.233333	0.5	0.014750
15.241667	0.5	0.014875
15.250000	0.5	0.014500
15.258333	0.5	0.013875
15.266667	0.5	0.013375
15.275000	0.5	0.012625
15.283333	0.5	0.012250
15.291667	0.5	0.012000
15.300000	0.5	0.011500
15.308333	0.5	0.011125
15.316667	0.5	0.011125
15.325000	0.5	0.011125
15.333333	0.5	0.010875
15.341667	0.5	0.010625
15.350000	0.5	0.010375
15.358333	0.5	0.010000
15.366667	0.5	0.009750
15.375000	0.5	0.009625
15.383333	0.5	0.009125
15.391667	0.5	0.009000
15.400000	0.5	0.008875
15.408333	0.5	0.008875
15.416667	0.5	0.009000
15.425000	0.5	0.008875
15.433333	0.5	0.008375
15.441667	0.5	0.008625
15.450000	0.5	0.008625
15.458333	0.5	0.008625
15.466667	0.5	0.008250
15.475000	0.5	0.008375
15.483333	0.5	0.008250
15.491667	0.5	0.008250
15.500000	0.5	0.007875
15.508333	0.5	0.006875
15.516667	0.5	0.006500
15.525000	0.5	0.006125
15.533333	0.5	0.006125
15.541667	0.5	0.005625
15.550000	0.5	0.004875
15.558333	0.5	0.004750
15.566667	0.5	0.004250
15.575000	0.5	0.004125
15.583333	0.5	0.004750
15.591667	0.5	0.004750
15.600000	0.5	0.004875
15.608333	0.5	0.005125
15.616667	0.5	0.005375
15.625000	0.5	0.005875
15.633333	0.5	0.005875
15.641667	0.5	0.006000
15.650000	0.5	0.006000
15.658333	0.5	0.006125
15.666667	0.5	0.006125
15.675000	0.5	0.005750
15.683333	0.5	0.006000
15.691667	0.5	0.006125
15.700000	0.5	0.005875
15.708333	0.5	0.005375
15.716667	0.5	0.005000
15.725000	0.5	0.004875
15.733333	0.5	0.004875
15.741667	0.5	0.005000
15.750000	0.5	0.004750
15.758333	0.5	0.005125
15.766667	0.5	0.005500
15.775000	0.5	0.005625
15.783333	0.5	0.005625
15.791667	0.5	0.006000
15.800000	0.5	0.006250
15.808333	0.5	0.006625
15.816667	0.5	0.007375
15.825000	0.5	0.007375
15.833333	0.5	0.007625
15.841667	0.5	0.007625
15.850000	0.5	0.008000
15.858333	0.5	0.008125
15.866667	0.5	0.008250
15.875000	0.5	0.008625
15.883333	0.5	0.008625
15.891667	0.5	0.009000
15.900000	0.5	0.009000
15.908333	0.5	0.008625
15.916667	0.5	0.008250
15.925000	0.5	0.007750
15.933333	0.5	0.007625
15.941667	0.5	0.007375
15.950000	0.5	0.007875
15.958333	0.5	0.007750
15.966667	0.5	0.008375
15.975000	0.5	0.008500
15.983333	0.5	0.008375
15.991667	0.5	0.008750
16.000000	0.5	0.009875
16.008333	0.5	0.010500
16.016667	0.5	0.011000
16.025000	0.5	0.011750
16.033333	0.5	0.012250
16.041667	0.5	0.012750
16.050000	0.5	0.012750
16.058333	0.5	0.012875
16.066667	0.5	0.013000
16.075000	0.5	0.012875
16.083333	0.5	0.013000
16.091667	0.5	0.012875
16.100000	0.5	0.013000
16.108333	0.5	0.013125
16.116667	0.5	0.013125
16.125000	0.5	0.013125
16.133333	0.5	0.012875
16.141667	0.5	0.012875
16.150000	0.5	0.012750
16.158333	0.5	0.012875
16.166667	0.5	0.012625
16.175000	0.5	0.012500
16.183333	0.5	0.012750
16.191667	0.5	0.013000
16.200000	0.5	0.013375
16.208333	0.5	0.013625
16.216667	0.5	0.013750
16.225000	0.5	0.014000
16.233333	0.5	0.014375
16.241667	0.5	0.014125
16.250000	0.5	0.014000
16.258333	0.5	0.014375
16.266667	0.5	0.014375
16.275000	0.5	0.014625
16.283333	0.5	0.014750
16.291667	0.5	0.014750
16.300000	0.5	0.014750
16.308333	0.5	0.014500
16.316667	0.5	0.014250
16.325000	0.5	0.013375
16.333333	0.5	0.012750
16.341667	0.5	0.012000
16.350000	0.5	0.011375
16.358333	0.5	0.011375
16.366667	0.5	0.011375
16.375000	0.5	0.011500
16.383333	0.5	0.011250
16.391667	0.5	0.010875
16.400000	0.5	0.010875
16.408333	0.5	0.010625
16.416667	0.5	0.010375
16.425000	0.5	0.010500
16.433333	0.5	0.010625
16.441667	0.5	0.010500
16.450000	0.5	0.010750
16.458333	0.5	0.011500
16.466667	0.5	0.011375
16.475000	0.5	0.010875
16.483333	0.5	0.010875
16.491667	0.5	0.011000
16.500000	0.5	0.010750
16.508333	0.5	0.010625
16.516667	0.5	0.010875
16.525000	0.5	0.011125
16.533333	0.5	0.010875
16.541667	0.5	0.011125
16.550000	0.5	0.011375
16.558333	0.5	0.011500
16.566667	0.5	0.011625
16.575000	0.5	0.011625
16.583333	0.5	0.012125
16.591667	0.5	0.012500
16.600000	0.5	0.012750
16.608333	0.5	0.012750
16.616667	0.5	0.013000
16.625000	0.5	0.013625
16.633333	0.5	0.014375
16.641667	0.5	0.014875
16.650000	0.5	0.015375
16.658333	0.5	0.015750
16.666667	0.5	0.016000
16.675000	0.5	0.016750
16.683333	0.5	0.017250
16.691667	0.5	0.018000
16.700000	0.5	0.019125
16.708333	0.5	0.019875
16.716667	0.5	0.020125
16.725000	0.5	0.020500
16.733333	0.5	0.021000
16.741667	0.5	0.021000
16.750000	0.5	0.021375
16.758333	0.5	0.022250
16.766667	0.5	0.022875
16.775000	0.5	0.023250
16.783333	0.5	0.023875
16.791667	0.5	0.024875
16.800000	0.5	0.025875
16.808333	0.5	0.027000
16.816667	0.5	0.028125
16.825000	0.5	0.028875
16.833333	0.5	0.030125
16.841667	0.5	0.031125
16.850000	0.5	0.032250
16.858333	0.5	0.033000
16.866667	0.5	0.034250
16.875000	0.5	0.035250
16.883333	0.5	0.035750
16.891667	0.5	0.036625
16.900000	0.5	0.037375
16.908333	0.5	0.038125
16.916667	0.5	0.038875
16.925000	0.5	0.039250
16.933333	0.5	0.039625
16.941667	0.5	0.040125
16.950000	0.5	0.040250
16.958333	0.5	0.040250
16.966667	0.5	0.040250
16.975000	0.5	0.040125
16.983333	0.5	0.039875
16.991667	0.5	0.040125
17.000000	0.5	0.040000
17.008333	0.5	0.039875
17.016667	0.5	0.039500
17.025000	0.5	0.038750
17.033333	0.5	0.038250
17.041667	0.5	0.037250
17.050000	0.5	0.036375
17.058333	0.5	0.035375
17.066667	0.5	0.034250
17.075000	0.5	0.033250
17.083333	0.5	0.031875
17.091667	0.5	0.030000
17.100000	0.5	0.027875
17.108333	0.5	0.025875
17.116667	0.5	0.023625
17.125000	0.5	0.021000
17.133333	0.5	0.017875
17.141667	0.5	0.014625
17.150000	0.5	0.011500
17.158333	0.5	0.008125
17.166667	0.5	0.004250
17.175000	0.5	0.000250
17.183333	0.5	-0.003500
17.191667	0.5	-0.007500
17.200000	0.5	-0.011625
17.208333	0.5	-0.015750
17.216667	0.5	-0.020625
17.225000	0.5	-0.025000
17.233333	0.5	-0.029375
17.241667	0.5	-0.033625
17.250000	0.5	-0.038500
17.258333	0.5	-0.042750
17.266667	0.5	-0.047625
17.275000	0.5	-0.052250
17.283333	0.5	-0.056875
17.291667	0.5	-0.061000
17.300000	0.5	-0.065125
17.308333	0.5	-0.068875
17.316667	0.5	-0.072250
17.325000	0.5	-0.075250
17.333333	0.5	-0.078375
17.341667	0.5	-0.081000
17.350000	0.5	-0.082875
17.358333	0.5	-0.084625
17.366667	0.5	-0.085500
17.375000	0.5	-0.086250
17.383333	0.5	-0.086500
17.391667	0.5	-0.086000
17.400000	0.5	-0.085000
17.408333	0.5	-0.084000
17.416667	0.5	-0.082000
17.425000	0.5	-0.079625
17.433333	0.5	-0.077375
17.441667	0.5	-0.074750
17.450000	0.5	-0.071625
17.458333	0.5	-0.068375
17.466667	0.5	-0.065125
17.475000	0.5	-0.061625
17.483333	0.5	-0.058000
17.491667	0.5	-0.054250
17.500000	0.5	-0.050250
17.508333	0.5	-0.046375
17.516667	0.5	-0.042750
17.525000	0.5	-0.039500
17.533333	0.5	-0.036625
17.541667	0.5	-0.033875
17.550000	0.5	-0.031250
17.558333	0.5	-0.028625
17.566667	0.5	-0.026000
17.575000	0.5	-0.023000
17.583333	0.5	-0.020750
17.591667	0.5	-0.018625
17.600000	0.5	-0.016875
17.608333	0.5	-0.015000
17.616667	0.5	-0.013125
17.625000	0.5	-0.011500
17.633333	0.5	-0.009500
17.641667	0.5	-0.007875
17.650000	0.5	-0.005875
17.658333	0.5	-0.003750
17.666667	0.5	-0.002375
17.675000	0.5	-0.001375
17.683333	0.5	-0.000500
17.691667	0.5	0.001000
17.700000	0.5	0.001750
17.708333	0.5	0.002250
17.716667	0.5	0.003125
17.725000	0.5	0.003500
17.733333	0.5	0.004000
17.741667	0.5	0.004375
17.750000	0.5	0.004375
17.758333	0.5	0.004625
17.766667	0.5	0.005500
17.775000	0.5	0.005875
17.783333	0.5	0.005875
17.791667	0.5	0.005875
17.800000	0.5	0.006000
17.808333	0.5	0.006250
17.816667	0.5	0.006250
17.825000	0.5	0.006625
17.833333	0.5	0.006125
17.841667	0.5	0.006125
17.850000	0.5	0.006375
17.858333	0.5	0.006625
17.866667	0.5	0.006250
17.875000	0.5	0.006000
17.883333	0.5	0.006125
17.891667	0.5	0.006125
17.900000	0.5	0.006000
17.908333	0.5	0.006000
17.916667	0.5	0.005750
17.925000	0.5	0.005750
17.933333	0.5	0.005625
17.941667	0.5	0.004875
17.950000	0.5	0.004000
17.958333	0.5	0.003500
17.966667	0.5	0.003250
17.975000	0.5	0.002750
17.983333	0.5	0.002125
17.991667	0.5	0.001500
18.000000	0.5	0.001125
18.008333	0.5	0.001125
18.016667	0.5	0.001375
18.025000	0.5	0.001125
18.033333	0.5	0.001250
18.041667	0.5	0.001125
18.050000	0.5	0.001000
18.058333	0.5	0.001375
18.066667	0.5	0.001750
18.075000	0.5	0.002250
18.083333	0.5	0.002875
18.091667	0.5	0.002875
18.100000	0.5	0.002625
18.108333	0.5	0.002875
18.116667	0.5	0.002875
18.125000	0.5	0.002750
18.133333	0.5	0.003000
18.141667	0.5	0.003000
18.150000	0.5	0.002625
18.158333	0.5	0.002250
18.166667	0.5	0.002375
18.175000	0.5	0.002250
18.183333	0.5	0.002375
18.191667	0.5	0.002250
18.200000	0.5	0.001875
18.208333	0.5	0.001250
18.216667	0.5	0.000875
18.225000	0.5	0.000625
18.233333	0.5	0.000000
18.241667	0.5	-0.000750
18.250000	0.5	-0.001625
18.258333	0.5	-0.002250
18.266667	0.5	-0.002750
18.275000	0.5	-0.003625
18.283333	0.5	-0.004500
18.291667	0.5	-0.005500
18.300000	0.5	-0.006375
18.308333	0.5	-0.006875
18.316667	0.5	-0.008125
18.325000	0.5	-0.008875
18.333333	0.5	-0.009750
18.341667	0.5	-0.011125
18.350000	0.5	-0.012250
18.358333	0.5	-0.013875
18.366667	0.5	-0.015250
18.375000	0.5	-0.016750
18.383333	0.5	-0.017625
18.391667	0.5	-0.018375
18.400000	0.5	-0.019250
18.408333	0.5	-0.020000
18.416667	0.5	-0.021125
18.425000	0.5	-0.021750
18.433333	0.5	-0.022125
18.441667	0.5	-0.022125
18.450000	0.5	-0.021875
18.458333	0.5	-0.021750
18.466667	0.5	-0.021000
18.475000	0.5	-0.020000
18.483333	0.5	-0.019250
18.491667	0.5	-0.018500
18.500000	0.5	-0.017875
18.508333	0.5	-0.017625
18.516667	0.5	-0.016875
18.525000	0.5	-0.016375
18.533333	0.5	-0.015750
18.541667	0.5	-0.014750
18.550000	0.5	-0.014125
18.558333	0.5	-0.013250
18.566667	0.5	-0.013000
18.575000	0.5	-0.012375
18.583333	0.5	-0.011750
18.591667	0.5	-0.010875
18.600000	0.5	-0.010250
18.608333	0.5	-0.010000
18.616667	0.5	-0.009500
18.625000	0.5	-0.009000
18.633333	0.5	-0.008500
18.641667	0.5	-0.008375
18.650000	0.5	-0.008375
18.658333	0.5	-0.008500
18.666667	0.5	-0.008250
18.675000	0.5	-0.008375
18.683333	0.5	-0.008375
18.691667	0.5	-0.008000
18.700000	0.5	-0.008375
18.708333	0.5	-0.008250
18.716667	0.5	-0.009000
18.725000	0.5	-0.009000
18.733333	0.5	-0.009125
18.741667	0.5	-0.009500
18.750000	0.5	-0.010375
18.758333	0.5	-0.010750
18.766667	0.5	-0.011500
18.775000	0.5	-0.012375
18.783333	0.5	-0.013500
18.791667	0.5	-0.014250
18.800000	0.5	-0.015375
18.808333	0.5	-0.016000
18.816667	0.5	-0.016625
18.825000	0.5	-0.017750
18.833333	0.5	-0.018125
18.841667	0.5	-0.018500
18.850000	0.5	-0.019250
18.858333	0.5	-0.019875
18.866667	0.5	-0.020000
18.875000	0.5	-0.019625
18.883333	0.5	-0.020000
18.891667	0.5	-0.020125
18.900000	0.5	-0.020250
18.908333	0.5	-0.020375
18.916667	0.5	-0.020625
18.925000	0.5	-0.020875
18.933333	0.5	-0.021375
18.941667	0.5	-0.021500
18.950000	0.5	-0.021750
18.958333	0.5	-0.022500
18.966667	0.5	-0.022500
18.975000	0.5	-0.022375
18.983333	0.5	-0.022375
18.991667	0.5	-0.022500
19.000000	0.5	-0.022500
19.008333	0.5	-0.022625
19.016667	0.5	-0.022750
19.025000	0.5	-0.023125
19.033333	0.5	-0.023375
19.041667	0.5	-0.023750
19.050000	0.5	-0.023750
19.058333	0.5	-0.023750
19.066667	0.5	-0.024125
19.075000	0.5	-0.024875
19.083333	0.5	-0.024375
19.091667	0.5	-0.024625
19.100000	0.5	-0.024500
19.108333	0.5	-0.024875
19.116667	0.5	-0.025250
19.125000	0.5	-0.025125
19.133333	0.5	-0.025000
19.141667	0.5	-0.025125
19.150000	0.5	-0.026000
19.158333	0.5	-0.026125
19.166667	0.5	-0.026750
19.175000	0.5	-0.027750
19.183333	0.5	-0.028500
19.191667	0.5	-0.029000
19.200000	0.5	-0.029625
19.208333	0.5	-0.030500
19.216667	0.5	-0.031125
19.225000	0.5	-0.031625
19.233333	0.5	-0.031875
19.241667	0.5	-0.032250
19.250000	0.5	-0.032250
19.258333	0.5	-0.032375
19.266667	0.5	-0.032625
19.275000	0.5	-0.032500
19.283333	0.5	-0.032000
19.291667	0.5	-0.032000
19.300000	0.5	-0.031875
19.308333	0.5	-0.031750
19.316667	0.5	-0.031750
19.325000	0.5	-0.032250
19.333333	0.5	-0.031875
19.341667	0.5	-0.031875
19.350000	0.5	-0.031875
19.358333	0.5	-0.032000
19.366667	0.5	-0.032125
19.375000	0.5	-0.032375
19.383333	0.5	-0.032625
19.391667	0.5	-0.032125
19.400000	0.5	-0.032125
19.408333	0.5	-0.032625
19.416667	0.5	-0.032625
19.425000	0.5	-0.032750
19.433333	0.5	-0.033250
19.441667	0.5	-0.033125
19.450000	0.5	-0.033125
19.458333	0.5	-0.033250
19.466667	0.5	-0.033000
19.475000	0.5	-0.032625
19.483333	0.5	-0.032500
19.491667	0.5	-0.032375
19.500000	0.5	-0.032625
19.508333	0.5	-0.032375
19.516667	0.5	-0.032125
19.525000	0.5	-0.031750
19.533333	0.5	-0.031875
19.541667	0.5	-0.032250
19.550000	0.5	-0.032000
19.558333	0.5	-0.032375
19.566667	0.5	-0.033125
19.575000	0.5	-0.033500
19.583333	0.5	-0.034250
19.591667	0.5	-0.034625
19.600000	0.5	-0.035125
19.608333	0.5	-0.035250
19.616667	0.5	-0.035500
19.625000	0.5	-0.036250
19.633333	0.5	-0.036125
19.641667	0.5	-0.036250
19.650000	0.5	-0.036375
19.658333	0.5	-0.036625
19.666667	0.5	-0.037125
19.675000	0.5	-0.037375
19.683333	0.5	-0.036625
19.691667	0.5	-0.036375
19.700000	0.5	-0.036500
19.708333	0.5	-0.036625
19.716667	0.5	-0.036875
19.725000	0.5	-0.036875
19.733333	0.5	-0.037125
19.741667	0.5	-0.036750
19.750000	0.5	-0.036625
19.758333	0.5	-0.036875
19.766667	0.5	-0.037250
19.775000	0.5	-0.037375
19.783333	0.5	-0.037375
19.791667	0.5	-0.037875
19.800000	0.5	-0.038250
19.808333	0.5	-0.038375
19.816667	0.5	-0.038375
19.825000	0.5	-0.038750
19.833333	0.5	-0.038750
19.841667	0.5	-0.038750
19.850000	0.5	-0.038500
19.858333	0.5	-0.038125
19.866667	0.5	-0.038125
19.875000	0.5	-0.037625
19.883333	0.5	-0.037125
19.891667	0.5	-0.036875
19.900000	0.5	-0.036875
19.908333	0.5	-0.036625
19.916667	0.5	-0.035500
19.925000	0.5	-0.035000
19.933333	0.5	-0.034750
19.941667	0.5	-0.034125
19.950000	0.5	-0.034250
19.958333	0.5	-0.033875
19.966667	0.5	-0.033500
19.975000	0.5	-0.034000
19.983333	0.5	-0.034500
19.991667	0.5	-0.034750
20.000000	0.5	-0.035000
20.008333	0.5	-0.035625
20.016667	0.5	-0.035625
20.025000	0.5	-0.035750
20.033333	0.5	-0.035625
20.041667	0.5	-0.035375
20.050000	0.5	-0.035125
20.058333	0.5	-0.034750
20.066667	0.5	-0.034125
20.075000	0.5	-0.033875
20.083333	0.5	-0.033625
20.091667	0.5	-0.032750
20.100000	0.5	-0.032000
20.108333	0.5	-0.031875
20.116667	0.5	-0.031500
20.125000	0.5	-0.031000
20.133333	0.5	-0.030625
20.141667	0.5	-0.030125
20.150000	0.5	-0.029875
20.158333	0.5	-0.030000
20.166667	0.5	-0.029375
20.175000	0.5	-0.029000
20.183333	0.5	-0.028625
20.191667	0.5	-0.028375
20.200000	0.5	-0.027875
20.208333	0.5	-0.027250
20.216667	0.5	-0.026625
20.225000	0.5	-0.026250
20.233333	0.5	-0.026375
20.241667	0.5	-0.026000
20.250000	0.5	-0.025500
20.258333	0.5	-0.024750
20.266667	0.5	-0.024125
20.275000	0.5	-0.023875
20.283333	0.5	-0.023500
20.291667	0.5	-0.023125
20.300000	0.5	-0.022125
20.308333	0.5	-0.021375
20.316667	0.5	-0.021375
20.325000	0.5	-0.021000
20.333333	0.5	-0.020750
20.341667	0.5	-0.020125
20.350000	0.5	-0.019125
20.358333	0.5	-0.018250
20.366667	0.5	-0.017500
20.375000	0.5	-0.017625
20.383333	0.5	-0.017500
20.391667	0.5	-0.017750
20.400000	0.5	-0.018125
20.408333	0.5	-0.018000
20.416667	0.5	-0.017750
20.425000	0.5	-0.017625
20.433333	0.5	-0.017375
20.441667	0.5	-0.017250
20.450000	0.5	-0.017375
20.458333	0.5	-0.017125
20.466667	0.5	-0.016500
20.475000	0.5	-0.016125
20.483333	0.5	-0.015625
20.491667	0.5	-0.015625
20.500000	0.5	-0.014625
20.508333	0.5	-0.014125
20.516667	0.5	-0.013875
20.525000	0.5	-0.013625
20.533333	0.5	-0.013250
20.541667	0.5	-0.013000
20.550000	0.5	-0.012500
20.558333	0.5	-0.012250
20.566667	0.5	-0.012375
20.575000	0.5	-0.012000
20.583333	0.5	-0.011625
20.591667	0.5	-0.011250
20.600000	0.5	-0.011000
20.608333	0.5	-0.010875
20.616667	0.5	-0.010875
20.625000	0.5	-0.010500
20.633333	0.5	-0.010250
20.641667	0.5	-0.009875
20.650000	0.5	-0.009750
20.658333	0.5	-0.009250
20.666667	0.5	-0.009000
20.675000	0.5	-0.008750
20.683333	0.5	-0.008375
20.691667	0.5	-0.008125
20.700000	0.5	-0.007500
20.708333	0.5	-0.007250
20.716667	0.5	-0.007000
20.725000	0.5	-0.006625
20.733333	0.5	-0.006000
20.741667	0.5	-0.005625
20.750000	0.5	-0.005125
20.758333	0.5	-0.004875
20.766667	0.5	-0.004625
20.775000	0.5	-0.004750
20.783333	0.5	-0.004875
20.791667	0.5	-0.005250
20.800000	0.5	-0.006250
20.808333	0.5	-0.006625
20.816667	0.5	-0.007000
20.825000	0.5	-0.007750
20.833333	0.5	-0.008375
20.841667	0.5	-0.008500
20.850000	0.5	-0.008500
20.858333	0.5	-0.008750
20.866667	0.5	-0.008875
20.875000	0.5	-0.009000
20.883333	0.5	-0.009625
20.891667	0.5	-0.010125
20.900000	0.5	-0.009750
20.908333	0.5	-0.009250
20.916667	0.5	-0.009375
20.925000	0.5	-0.009500
20.933333	0.5	-0.009250
20.941667	0.5	-0.009125
20.950000	0.5	-0.009375
20.958333	0.5	-0.009500
20.966667	0.5	-0.009875
20.975000	0.5	-0.010250
20.983333	0.5	-0.010375
20.991667	0.5	-0.010375
21.000000	0.5	-0.010375
21.008333	0.5	-0.010000
21.016667	0.5	-0.009625
21.025000	0.5	-0.009625
21.033333	0.5	-0.009625
21.041667	0.5	-0.010250
21.050000	0.5	-0.010500
21.058333	0.5	-0.010875
21.066667	0.5	-0.010500
21.075000	0.5	-0.010375
21.083333	0.5	-0.010125
21.091667	0.5	-0.010125
21.100000	0.5	-0.009875
21.108333	0.5	-0.009750
21.116667	0.5	-0.009500
21.125000	0.5	-0.009375
21.133333	0.5	-0.009250
21.141667	0.5	-0.009000
21.150000	0.5	-0.008875
21.158333	0.5	-0.008750
21.166667	0.5	-0.008750
21.175000	0.5	-0.008500
21.183333	0.5	-0.008500
21.191667	0.5	-0.008875
21.200000	0.5	-0.009250
21.208333	0.5	-0.009875
21.216667	0.5	-0.010000
21.225000	0.5	-0.010000
21.233333	0.5	-0.010375
21.241667	0.5	-0.010125
21.250000	0.5	-0.010000
21.258333	0.5	-0.010375
21.266667	0.5	-0.010375
21.275000	0.5	-0.010375
21.283333	0.5	-0.010500
21.291667	0.5	-0.010500
21.300000	0.5	-0.010125
21.308333	0.5	-0.010250
21.316667	0.5	-0.010000
21.325000	0.5	-0.010000
21.333333	0.5	-0.009875
21.341667	0.5	-0.010000
21.350000	0.5	-0.010000
21.358333	0.5	-0.010125
21.366667	0.5	-0.010125
21.375000	0.5	-0.010125
21.383333	0.5	-0.010250
21.391667	0.5	-0.010375
21.400000	0.5	-0.010500
21.408333	0.5	-0.010375
21.416667	0.5	-0.010250
21.425000	0.5	-0.010250
21.433333	0.5	-0.009875
21.441667	0.5	-0.009625
21.450000	0.5	-0.009250
21.458333	0.5	-0.008875
21.466667	0.5	-0.008875
21.475000	0.5	-0.008875
21.483333	0.5	-0.008625
21.491667	0.5	-0.008250
21.500000	0.5	-0.007875
21.508333	0.5	-0.007750
21.516667	0.5	-0.007625
21.525000	0.5	-0.007500
21.533333	0.5	-0.007125
21.541667	0.5	-0.006500
21.550000	0.5	-0.006000
21.558333	0.5	-0.005625
21.566667	0.5	-0.005125
21.575000	0.5	-0.004500
21.583333	0.5	-0.004250
21.591667	0.5	-0.004000
21.600000	0.5	-0.003875
21.608333	0.5	-0.004250
21.616667	0.5	-0.005000
21.625000	0.5	-0.005125
21.633333	0.5	-0.005000
21.641667	0.5	-0.005375
21.650000	0.5	-0.005750
21.658333	0.5	-0.006125
21.666667	0.5	-0.005625
21.675000	0.5	-0.005750
21.683333	0.5	-0.006000
21.691667	0.5	-0.005875
21.700000	0.5	-0.005875
21.708333	0.5	-0.005500
21.716667	0.5	-0.005250
21.725000	0.5	-0.004375
21.733333	0.5	-0.003875
21.741667	0.5	-0.003750
21.750000	0.5	-0.003500
21.758333	0.5	-0.003125
21.766667	0.5	-0.003125
21.775000	0.5	-0.003250
21.783333	0.5	-0.002375
21.791667	0.5	-0.002250
21.800000	0.5	-0.002500
21.808333	0.5	-0.002000
21.816667	0.5	-0.001750
21.825000	0.5	-0.001625
21.833333	0.5	-0.001000
21.841667	0.5	-0.001250
21.850000	0.5	-0.001000
21.858333	0.5	-0.000875
21.866667	0.5	-0.001125
21.875000	0.5	-0.001000
21.883333	0.5	-0.000750
21.891667	0.5	-0.000625
21.900000	0.5	-0.000625
21.908333	0.5	-0.000750
21.916667	0.5	-0.000375
21.925000	0.5	-0.000500
21.933333	0.5	-0.000500
21.941667	0.5	-0.000125
21.950000	0.5	0.000125
21.958333	0.5	0.000375
21.966667	0.5	0.000500
21.975000	0.5	0.000500
21.983333	0.5	0.000875
21.991667	0.5	0.001375
22.000000	0.5	0.001375
22.008333	0.5	0.001250
22.016667	0.5	0.001625
22.025000	0.5	0.001375
22.033333	0.5	0.001125
22.041667	0.5	0.000750
22.050000	0.5	0.000750
22.058333	0.5	0.000625
22.066667	0.5	0.000500
22.075000	0.5	0.000750
22.083333	0.5	0.000750
22.091667	0.5	0.000625
22.100000	0.5	0.000750
22.108333	0.5	0.000750
22.116667	0.5	0.001000
22.125000	0.5	0.001500
22.133333	0.5	0.002250
22.141667	0.5	0.002750
22.150000	0.5	0.003250
22.158333	0.5	0.003500
22.166667	0.5	0.003375
22.175000	0.5	0.003375
22.183333	0.5	0.003250
22.191667	0.5	0.002875
22.200000	0.5	0.002750
22.208333	0.5	0.002375
22.216667	0.5	0.002125
22.225000	0.5	0.002125
22.233333	0.5	0.001750
22.241667	0.5	0.001625
22.250000	0.5	0.001375
22.258333	0.5	0.001125
22.266667	0.5	0.000875
22.275000	0.5	0.000500
22.283333	0.5	0.000125
22.291667	0.5	-0.000125
22.300000	0.5	-0.000125
22.308333	0.5	-0.000375
22.316667	0.5	-0.000500
22.325000	0.5	-0.001125
22.333333	0.5	-0.001125
22.341667	0.5	-0.001000
22.350000	0.5	-0.000875
22.358333	0.5	-0.001000
22.366667	0.5	-0.001125
22.375000	0.5	-0.001125
22.383333	0.5	-0.001625
22.391667	0.5	-0.001750
22.400000	0.5	-0.002125
22.408333	0.5	-0.002125
22.416667	0.5	-0.002750
22.425000	0.5	-0.003375
22.433333	0.5	-0.004625
22.441667	0.5	-0.005375
22.450000	0.5	-0.006125
22.458333	0.5	-0.006250
22.466667	0.5	-0.006250
22.475000	0.5	-0.006375
22.483333	0.5	-0.006375
22.491667	0.5	-0.006375
22.500000	0.5	-0.006250
22.508333	0.5	-0.006500
22.516667	0.5	-0.006500
22.525000	0.5	-0.006875
22.533333	0.5	-0.006375
22.541667	0.5	-0.006125
22.550000	0.5	-0.005875
22.558333	0.5	-0.005375
22.566667	0.5	-0.005000
22.575000	0.5	-0.005250
22.583333	0.5	-0.005125
22.591667	0.5	-0.005250
22.600000	0.5	-0.005250
22.608333	0.5	-0.005250
22.616667	0.5	-0.004625
22.625000	0.5	-0.003875
22.633333	0.5	-0.004000
22.641667	0.5	-0.003625
22.650000	0.5	-0.003500
22.658333	0.5	-0.003125
22.666667	0.5	-0.003125
22.675000	0.5	-0.003000
22.683333	0.5	-0.002875
22.691667	0.5	-0.002750
22.700000	0.5	-0.002375
22.708333	0.5	-0.002125
22.716667	0.5	-0.001875
22.725000	0.5	-0.001250
22.733333	0.5	-0.000750
22.741667	0.5	-0.000875
22.750000	0.5	-0.000625
22.758333	0.5	-0.000625
22.766667	0.5	-0.000125
22.775000	0.5	0.000000
22.783333	0.5	0.000250
22.791667	0.5	0.000625
22.800000	0.5	0.000625
22.808333	0.5	0.000375
22.816667	0.5	0.000125
22.825000	0.5	-0.000375
22.833333	0.5	-0.000875
22.841667	0.5	-0.001375
22.850000	0.5	-0.002125
22.858333	0.5	-0.002375
22.866667	0.5	-0.002500
22.875000	0.5	-0.002625
22.883333	0.5	-0.002750
22.891667	0.5	-0.002875
22.900000	0.5	-0.002625
22.908333	0.5	-0.002250
22.916667	0.5	-0.002250
22.925000	0.5	-0.002125
22.933333	0.5	-0.002000
22.941667	0.5	-0.001250
22.950000	0.5	-0.000625
22.958333	0.5	-0.000125
22.966667	0.5	0.000500
22.975000	0.5	0.000500
22.983333	0.5	0.000250
22.991667	0.5	0.000125
23.000000	0.5	0.000625
23.008333	0.5	0.000750
23.016667	0.5	0.000875
23.025000	0.5	0.001000
23.033333	0.5	0.001125
23.041667	0.5	0.001750
23.050000	0.5	0.002250
23.058333	0.5	0.002750
23.066667	0.5	0.003125
23.075000	0.5	0.003500
23.083333	0.5	0.003625
23.091667	0.5	0.003500
23.100000	0.5	0.003875
23.108333	0.5	0.004000
23.116667	0.5	0.004500
23.125000	0.5	0.004875
23.133333	0.5	0.005375
23.141667	0.5	0.006125
23.150000	0.5	0.006500
23.158333	0.5	0.006500
23.166667	0.5	0.006625
23.175000	0.5	0.007000
23.183333	0.5	0.007625
23.191667	0.5	0.008000
23.200000	0.5	0.008500
23.208333	0.5	0.008500
23.216667	0.5	0.008875
23.225000	0.5	0.009125
23.233333	0.5	0.009125
23.241667	0.5	0.008500
23.250000	0.5	0.008000
23.258333	0.5	0.007750
23.266667	0.5	0.007375
23.275000	0.5	0.007125
23.283333	0.5	0.007125
23.291667	0.5	0.007250
23.300000	0.5	0.007250
23.308333	0.5	0.007000
23.316667	0.5	0.007375
23.325000	0.5	0.007625
23.333333	0.5	0.007750
23.341667	0.5	0.007750
23.350000	0.5	0.008250
23.358333	0.5	0.009000
23.366667	0.5	0.009250
23.375000	0.5	0.009375
23.383333	0.5	0.009375
23.391667	0.5	0.009750
23.400000	0.5	0.010000
23.408333	0.5	0.010000
23.416667	0.5	0.010375
23.425000	0.5	0.010375
23.433333	0.5	0.010625
23.441667	0.5	0.011125
23.450000	0.5	0.011250
23.458333	0.5	0.011125
23.466667	0.5	0.011375
23.475000	0.5	0.011375
23.483333	0.5	0.011250
23.491667	0.5	0.011375
23.500000	0.5	0.011750
23.508333	0.5	0.011875
23.516667	0.5	0.011625
23.525000	0.5	0.011750
23.533333	0.5	0.012000
23.541667	0.5	0.012500
23.550000	0.5	0.012750
23.558333	0.5	0.012750
23.566667	0.5	0.013500
23.575000	0.5	0.014250
23.583333	0.5	0.014875
23.591667	0.5	0.015125
23.600000	0.5	0.015375
23.608333	0.5	0.015500
23.616667	0.5	0.015625
23.625000	0.5	0.015750
23.633333	0.5	0.016250
23.641667	0.5	0.016375
23.650000	0.5	0.015750
23.658333	0.5	0.015500
23.666667	0.5	0.015750
23.675000	0.5	0.015750
23.683333	0.5	0.015625
23.691667	0.5	0.016000
23.700000	0.5	0.016250
23.708333	0.5	0.016500
23.716667	0.5	0.016625
23.725000	0.5	0.016500
23.733333	0.5	0.016625
23.741667	0.5	0.017000
23.750000	0.5	0.018000
23.758333	0.5	0.018250
23.766667	0.5	0.018500
23.775000	0.5	0.019125
23.783333	0.5	0.019500
23.791667	0.5	0.019875
23.800000	0.5	0.020000
23.808333	0.5	0.020625
23.816667	0.5	0.021375
23.825000	0.5	0.021125
23.833333	0.5	0.021000
23.841667	0.5	0.021375
23.850000	0.5	0.021750
23.858333	0.5	0.022375
23.866667	0.5	0.022125
23.875000	0.5	0.021875
23.883333	0.5	0.022375
23.891667	0.5	0.023250
23.900000	0.5	0.023625
23.908333	0.5	0.023875
23.916667	0.5	0.023875
23.925000	0.5	0.023875
23.933333	0.5	0.024500
23.941667	0.5	0.024875
23.950000	0.5	0.025125
23.958333	0.5	0.025250
23.966667	0.5	0.025375
23.975000	0.5	0.025500
23.983333	0.5	0.025625
23.991667	0.5	0.026000
24.000000	0.5	0.026625
24.008333	0.5	0.026750
24.016667	0.5	0.026500
24.025000	0.5	0.026250
24.033333	0.5	0.026500
24.041667	0.5	0.026125
24.050000	0.5	0.025250
24.058333	0.5	0.024500
24.066667	0.5	0.024250
24.075000	0.5	0.023625
24.083333	0.5	0.023375
24.091667	0.5	0.022875
24.100000	0.5	0.022625
24.108333	0.5	0.022000
24.116667	0.5	0.021375
24.125000	0.5	0.021000
24.133333	0.5	0.020750
24.141667	0.5	0.020375
24.150000	0.5	0.020000
24.158333	0.5	0.019625
24.166667	0.5	0.019125
24.175000	0.5	0.019000
24.183333	0.5	0.019000
24.191667	0.5	0.018750
24.200000	0.5	0.018375
24.208333	0.5	0.017625
24.216667	0.5	0.017000
24.225000	0.5	0.016375
24.233333	0.5	0.015750
24.241667	0.5	0.015000
24.250000	0.5	0.014250
24.258333	0.5	0.014250
24.266667	0.5	0.013875
24.275000	0.5	0.013250
24.283333	0.5	0.012625
24.291667	0.5	0.012875
24.300000	0.5	0.012250
24.308333	0.5	0.011750
24.316667	0.5	0.011250
24.325000	0.5	0.011000
24.333333	0.5	0.010750
24.341667	0.5	0.010250
24.350000	0.5	0.009625
24.358333	0.5	0.009000
24.366667	0.5	0.008750
24.375000	0.5	0.008625
24.383333	0.5	0.008625
24.391667	0.5	0.008625
24.400000	0.5	0.008000
24.408333	0.5	0.007750
24.416667	0.5	0.007625
24.425000	0.5	0.007500
24.433333	0.5	0.007500
24.441667	0.5	0.007500
24.450000	0.5	0.007000
24.458333	0.5	0.006250
24.466667	0.5	0.005250
24.475000	0.5	0.004000
24.483333	0.5	0.003750
24.491667	0.5	0.003750
24.500000	0.5	0.003375
24.508333	0.5	0.002625
24.516667	0.5	0.002250
24.525000	0.5	0.002125
24.533333	0.5	0.002250
24.541667	0.5	0.001875
24.550000	0.5	0.001750
24.558333	0.5	0.002125
24.566667	0.5	0.002875
24.575000	0.5	0.003125
24.583333	0.5	0.003625
24.591667	0.5	0.003750
24.600000	0.5	0.003625
24.608333	0.5	0.004000
24.616667	0.5	0.004250
24.625000	0.5	0.004500
24.633333	0.5	0.004875
24.641667	0.5	0.004875
24.650000	0.5	0.005000
24.658333	0.5	0.005250
24.666667	0.5	0.005750
24.675000	0.5	0.006250
24.683333	0.5	0.006625
24.691667	0.5	0.007000
24.700000	0.5	0.007625
24.708333	0.5	0.007750
24.716667	0.5	0.008250
24.725000	0.5	0.008500
24.733333	0.5	0.008750
24.741667	0.5	0.009500
24.750000	0.5	0.009750
24.758333	0.5	0.010000
24.766667	0.5	0.010875
24.775000	0.5	0.011375
24.783333	0.5	0.012000
24.791667	0.5	0.012250
24.800000	0.5	0.013000
24.808333	0.5	0.013500
24.816667	0.5	0.013500
24.825000	0.5	0.014625
24.833333	0.5	0.015125
24.841667	0.5	0.015500
24.850000	0.5	0.016125
24.858333	0.5	0.016125
24.866667	0.5	0.015875
24.875000	0.5	0.015750
24.883333	0.5	0.015625
24.891667	0.5	0.015500
24.900000	0.5	0.015375
24.908333	0.5	0.015125
24.916667	0.5	0.015125
24.925000	0.5	0.015250
24.933333	0.5	0.015375
24.941667	0.5	0.015625
24.950000	0.5	0.015375
24.958333	0.5	0.015375
24.966667	0.5	0.015250
24.975000	0.5	0.015625
24.983333	0.5	0.016125
24.991667	0.5	0.017000
25.000000	0.5	0.017500
