# Supplementary material for: Dynamic character displacement among a pair of bacterial phyllosphere commensals in situ
Source: Nat Commun. 2022 May 20;13:2836. doi: 10.1038/s41467-022-30469-3 (PMC9123166; doi:10.1038/s41467-022-30469-3)
Supplement: Supplementary file 11 — Source Data [file 41467_2022_30469_MOESM11_ESM.zip › Source Data/Supplementary Figure 5/Xylose t0 a.txt]

File Path	chrom://marshall/Chromeleon7/HPLC_Ultimate_3000/Users/helucas/20200720_OrganicAcids_CCR_L257.seq/161.smp/RI_1.channel/RI_1.chm
Channel	RI_1

Injection Information:
Data Vault	Chromeleon7
Injection	Xyl_t0_a
Injection Number	17
Position	RB6
Comment	
Processing Method	Quantitative
Instrument Method	20200525_Rezex_ROA_OrganicAcid_600uL_2500uM_H2SO4_50A_50D
Type	Unknown
Status	Finished
Injection Date	7/20/2020
Injection Time	10:53:09 PM
Injection Volume (µl)	10.000
Dilution Factor	1.0000
Weight	1.0000

Chromatogram Data Information:
Time Min. (min)	0.000000
Time Max. (min)	25.000000
Data Points	3001
Detector	RI
Generating Data System	Chromeleon 7.2.5.9507
Exporting Data System	Chromeleon 7.2.8.0
Operator	Instrument Controller
Signal Quantity	Refractive 
Signal Unit	µRIU
Signal Min.	-2.094750
Signal Max.	23.314375
Channel	RI_1
Driver Name	RID520Driver.dll
Channel Type	Evaluation
Min. Step (s)	0.5
Max. Step (s)	0.5
Average Step (s)	0.5

Signal Parameter Information:
Signal Info	

Chromatogram Data:
Time (min)	Step (s)	Value (µRIU)
0.000000	n.a.	-0.014250
0.008333	0.5	-0.014625
0.016667	0.5	-0.014875
0.025000	0.5	-0.015000
0.033333	0.5	-0.014625
0.041667	0.5	-0.014625
0.050000	0.5	-0.014500
0.058333	0.5	-0.014250
0.066667	0.5	-0.014375
0.075000	0.5	-0.014375
0.083333	0.5	-0.014375
0.091667	0.5	-0.014375
0.100000	0.5	-0.014125
0.108333	0.5	-0.014250
0.116667	0.5	-0.014625
0.125000	0.5	-0.014500
0.133333	0.5	-0.014375
0.141667	0.5	-0.014125
0.150000	0.5	-0.014000
0.158333	0.5	-0.014125
0.166667	0.5	-0.014250
0.175000	0.5	-0.014250
0.183333	0.5	-0.014375
0.191667	0.5	-0.014500
0.200000	0.5	-0.014625
0.208333	0.5	-0.014625
0.216667	0.5	-0.014875
0.225000	0.5	-0.015000
0.233333	0.5	-0.014875
0.241667	0.5	-0.014625
0.250000	0.5	-0.014375
0.258333	0.5	-0.014250
0.266667	0.5	-0.013750
0.275000	0.5	-0.013500
0.283333	0.5	-0.013125
0.291667	0.5	-0.013000
0.300000	0.5	-0.012875
0.308333	0.5	-0.012625
0.316667	0.5	-0.012250
0.325000	0.5	-0.012125
0.333333	0.5	-0.012000
0.341667	0.5	-0.011625
0.350000	0.5	-0.011375
0.358333	0.5	-0.011000
0.366667	0.5	-0.011000
0.375000	0.5	-0.010500
0.383333	0.5	-0.009875
0.391667	0.5	-0.009375
0.400000	0.5	-0.009000
0.408333	0.5	-0.008375
0.416667	0.5	-0.007625
0.425000	0.5	-0.007250
0.433333	0.5	-0.006875
0.441667	0.5	-0.006500
0.450000	0.5	-0.006250
0.458333	0.5	-0.005750
0.466667	0.5	-0.005500
0.475000	0.5	-0.005250
0.483333	0.5	-0.005000
0.491667	0.5	-0.004375
0.500000	0.5	-0.004125
0.508333	0.5	-0.003750
0.516667	0.5	-0.003125
0.525000	0.5	-0.002750
0.533333	0.5	-0.002625
0.541667	0.5	-0.002750
0.550000	0.5	-0.002500
0.558333	0.5	-0.002125
0.566667	0.5	-0.002000
0.575000	0.5	-0.001875
0.583333	0.5	-0.002750
0.591667	0.5	-0.003125
0.600000	0.5	-0.003000
0.608333	0.5	-0.002750
0.616667	0.5	-0.002875
0.625000	0.5	-0.002625
0.633333	0.5	-0.003000
0.641667	0.5	-0.003125
0.650000	0.5	-0.003625
0.658333	0.5	-0.003750
0.666667	0.5	-0.003625
0.675000	0.5	-0.003375
0.683333	0.5	-0.003375
0.691667	0.5	-0.003625
0.700000	0.5	-0.004000
0.708333	0.5	-0.004500
0.716667	0.5	-0.005125
0.725000	0.5	-0.005125
0.733333	0.5	-0.005375
0.741667	0.5	-0.005750
0.750000	0.5	-0.006000
0.758333	0.5	-0.006125
0.766667	0.5	-0.006125
0.775000	0.5	-0.006250
0.783333	0.5	-0.006250
0.791667	0.5	-0.006125
0.800000	0.5	-0.006500
0.808333	0.5	-0.006500
0.816667	0.5	-0.006500
0.825000	0.5	-0.006375
0.833333	0.5	-0.006625
0.841667	0.5	-0.006500
0.850000	0.5	-0.006750
0.858333	0.5	-0.007375
0.866667	0.5	-0.007250
0.875000	0.5	-0.007500
0.883333	0.5	-0.007375
0.891667	0.5	-0.007250
0.900000	0.5	-0.007250
0.908333	0.5	-0.007250
0.916667	0.5	-0.007000
0.925000	0.5	-0.007000
0.933333	0.5	-0.007375
0.941667	0.5	-0.006875
0.950000	0.5	-0.006500
0.958333	0.5	-0.006375
0.966667	0.5	-0.006625
0.975000	0.5	-0.006625
0.983333	0.5	-0.006125
0.991667	0.5	-0.006125
1.000000	0.5	-0.006250
1.008333	0.5	-0.006375
1.016667	0.5	-0.006125
1.025000	0.5	-0.005250
1.033333	0.5	-0.005250
1.041667	0.5	-0.005125
1.050000	0.5	-0.004875
1.058333	0.5	-0.004625
1.066667	0.5	-0.004250
1.075000	0.5	-0.004000
1.083333	0.5	-0.003875
1.091667	0.5	-0.003750
1.100000	0.5	-0.003625
1.108333	0.5	-0.003375
1.116667	0.5	-0.003125
1.125000	0.5	-0.002750
1.133333	0.5	-0.002625
1.141667	0.5	-0.002250
1.150000	0.5	-0.002125
1.158333	0.5	-0.001875
1.166667	0.5	-0.002000
1.175000	0.5	-0.002125
1.183333	0.5	-0.002000
1.191667	0.5	-0.001500
1.200000	0.5	-0.001125
1.208333	0.5	-0.000750
1.216667	0.5	-0.000375
1.225000	0.5	0.000000
1.233333	0.5	0.000375
1.241667	0.5	0.000625
1.250000	0.5	0.001125
1.258333	0.5	0.001750
1.266667	0.5	0.002125
1.275000	0.5	0.002125
1.283333	0.5	0.002625
1.291667	0.5	0.002875
1.300000	0.5	0.003125
1.308333	0.5	0.003875
1.316667	0.5	0.004625
1.325000	0.5	0.005250
1.333333	0.5	0.005500
1.341667	0.5	0.005875
1.350000	0.5	0.006250
1.358333	0.5	0.006375
1.366667	0.5	0.006500
1.375000	0.5	0.006625
1.383333	0.5	0.007125
1.391667	0.5	0.007250
1.400000	0.5	0.007625
1.408333	0.5	0.007875
1.416667	0.5	0.008375
1.425000	0.5	0.008750
1.433333	0.5	0.008500
1.441667	0.5	0.008500
1.450000	0.5	0.008750
1.458333	0.5	0.008750
1.466667	0.5	0.009125
1.475000	0.5	0.009625
1.483333	0.5	0.009875
1.491667	0.5	0.009750
1.500000	0.5	0.009750
1.508333	0.5	0.009875
1.516667	0.5	0.010125
1.525000	0.5	0.010125
1.533333	0.5	0.010500
1.541667	0.5	0.010625
1.550000	0.5	0.010500
1.558333	0.5	0.010125
1.566667	0.5	0.010000
1.575000	0.5	0.010375
1.583333	0.5	0.010375
1.591667	0.5	0.010500
1.600000	0.5	0.010500
1.608333	0.5	0.010500
1.616667	0.5	0.010000
1.625000	0.5	0.010000
1.633333	0.5	0.010500
1.641667	0.5	0.010500
1.650000	0.5	0.010500
1.658333	0.5	0.010625
1.666667	0.5	0.010875
1.675000	0.5	0.011125
1.683333	0.5	0.011500
1.691667	0.5	0.011875
1.700000	0.5	0.012000
1.708333	0.5	0.012000
1.716667	0.5	0.012000
1.725000	0.5	0.012375
1.733333	0.5	0.012750
1.741667	0.5	0.013000
1.750000	0.5	0.013500
1.758333	0.5	0.013750
1.766667	0.5	0.013750
1.775000	0.5	0.014250
1.783333	0.5	0.014500
1.791667	0.5	0.014875
1.800000	0.5	0.015250
1.808333	0.5	0.015750
1.816667	0.5	0.016125
1.825000	0.5	0.016375
1.833333	0.5	0.016375
1.841667	0.5	0.016875
1.850000	0.5	0.017250
1.858333	0.5	0.017500
1.866667	0.5	0.018125
1.875000	0.5	0.018250
1.883333	0.5	0.018000
1.891667	0.5	0.018000
1.900000	0.5	0.018250
1.908333	0.5	0.018375
1.916667	0.5	0.018375
1.925000	0.5	0.018250
1.933333	0.5	0.018125
1.941667	0.5	0.017625
1.950000	0.5	0.017000
1.958333	0.5	0.017000
1.966667	0.5	0.016875
1.975000	0.5	0.017000
1.983333	0.5	0.017125
1.991667	0.5	0.017250
2.000000	0.5	0.017250
2.008333	0.5	0.016750
2.016667	0.5	0.016875
2.025000	0.5	0.016375
2.033333	0.5	0.015625
2.041667	0.5	0.015375
2.050000	0.5	0.015125
2.058333	0.5	0.014500
2.066667	0.5	0.014125
2.075000	0.5	0.013500
2.083333	0.5	0.013000
2.091667	0.5	0.012500
2.100000	0.5	0.012000
2.108333	0.5	0.011625
2.116667	0.5	0.011125
2.125000	0.5	0.010750
2.133333	0.5	0.010250
2.141667	0.5	0.010125
2.150000	0.5	0.010000
2.158333	0.5	0.009750
2.166667	0.5	0.009250
2.175000	0.5	0.009125
2.183333	0.5	0.009000
2.191667	0.5	0.008500
2.200000	0.5	0.008500
2.208333	0.5	0.008250
2.216667	0.5	0.008125
2.225000	0.5	0.007500
2.233333	0.5	0.007625
2.241667	0.5	0.007750
2.250000	0.5	0.007750
2.258333	0.5	0.007875
2.266667	0.5	0.007875
2.275000	0.5	0.007750
2.283333	0.5	0.007625
2.291667	0.5	0.007875
2.300000	0.5	0.007500
2.308333	0.5	0.008000
2.316667	0.5	0.008250
2.325000	0.5	0.008125
2.333333	0.5	0.008375
2.341667	0.5	0.009000
2.350000	0.5	0.009500
2.358333	0.5	0.009625
2.366667	0.5	0.009750
2.375000	0.5	0.010125
2.383333	0.5	0.010500
2.391667	0.5	0.010625
2.400000	0.5	0.010750
2.408333	0.5	0.010875
2.416667	0.5	0.011250
2.425000	0.5	0.011875
2.433333	0.5	0.012250
2.441667	0.5	0.012250
2.450000	0.5	0.012500
2.458333	0.5	0.012625
2.466667	0.5	0.012375
2.475000	0.5	0.012500
2.483333	0.5	0.012625
2.491667	0.5	0.012750
2.500000	0.5	0.012625
2.508333	0.5	0.013000
2.516667	0.5	0.013500
2.525000	0.5	0.014000
2.533333	0.5	0.014000
2.541667	0.5	0.013500
2.550000	0.5	0.012875
2.558333	0.5	0.012375
2.566667	0.5	0.012250
2.575000	0.5	0.012250
2.583333	0.5	0.012000
2.591667	0.5	0.011625
2.600000	0.5	0.011625
2.608333	0.5	0.011375
2.616667	0.5	0.010750
2.625000	0.5	0.010500
2.633333	0.5	0.010000
2.641667	0.5	0.009500
2.650000	0.5	0.009125
2.658333	0.5	0.008375
2.666667	0.5	0.008125
2.675000	0.5	0.007750
2.683333	0.5	0.007375
2.691667	0.5	0.007125
2.700000	0.5	0.006375
2.708333	0.5	0.005875
2.716667	0.5	0.006000
2.725000	0.5	0.005500
2.733333	0.5	0.004625
2.741667	0.5	0.004375
2.750000	0.5	0.004000
2.758333	0.5	0.003875
2.766667	0.5	0.003250
2.775000	0.5	0.002250
2.783333	0.5	0.001875
2.791667	0.5	0.001375
2.800000	0.5	0.001250
2.808333	0.5	0.001250
2.816667	0.5	0.001000
2.825000	0.5	0.000500
2.833333	0.5	0.000000
2.841667	0.5	-0.000375
2.850000	0.5	-0.000500
2.858333	0.5	-0.000500
2.866667	0.5	-0.001125
2.875000	0.5	-0.001500
2.883333	0.5	-0.001625
2.891667	0.5	-0.001875
2.900000	0.5	-0.001875
2.908333	0.5	-0.002125
2.916667	0.5	-0.001875
2.925000	0.5	-0.001750
2.933333	0.5	-0.001750
2.941667	0.5	-0.001875
2.950000	0.5	-0.002250
2.958333	0.5	-0.002375
2.966667	0.5	-0.002250
2.975000	0.5	-0.001875
2.983333	0.5	-0.001875
2.991667	0.5	-0.002000
3.000000	0.5	-0.001875
3.008333	0.5	-0.001875
3.016667	0.5	-0.001750
3.025000	0.5	-0.001625
3.033333	0.5	-0.001750
3.041667	0.5	-0.001500
3.050000	0.5	-0.000875
3.058333	0.5	-0.000500
3.066667	0.5	-0.000625
3.075000	0.5	-0.000500
3.083333	0.5	-0.000875
3.091667	0.5	-0.001000
3.100000	0.5	-0.001000
3.108333	0.5	-0.000750
3.116667	0.5	-0.000375
3.125000	0.5	-0.000250
3.133333	0.5	0.000000
3.141667	0.5	-0.000375
3.150000	0.5	-0.000250
3.158333	0.5	0.000000
3.166667	0.5	0.000250
3.175000	0.5	0.000500
3.183333	0.5	0.000625
3.191667	0.5	0.001250
3.200000	0.5	0.001625
3.208333	0.5	0.001375
3.216667	0.5	0.001125
3.225000	0.5	0.000875
3.233333	0.5	0.000625
3.241667	0.5	0.000625
3.250000	0.5	0.000875
3.258333	0.5	0.001125
3.266667	0.5	0.001250
3.275000	0.5	0.002000
3.283333	0.5	0.002000
3.291667	0.5	0.002625
3.300000	0.5	0.003250
3.308333	0.5	0.003375
3.316667	0.5	0.003750
3.325000	0.5	0.004125
3.333333	0.5	0.004500
3.341667	0.5	0.004375
3.350000	0.5	0.005000
3.358333	0.5	0.005250
3.366667	0.5	0.005875
3.375000	0.5	0.006500
3.383333	0.5	0.006750
3.391667	0.5	0.007125
3.400000	0.5	0.007000
3.408333	0.5	0.007625
3.416667	0.5	0.008000
3.425000	0.5	0.008500
3.433333	0.5	0.008875
3.441667	0.5	0.009375
3.450000	0.5	0.009750
3.458333	0.5	0.010000
3.466667	0.5	0.010500
3.475000	0.5	0.011125
3.483333	0.5	0.011625
3.491667	0.5	0.012125
3.500000	0.5	0.012625
3.508333	0.5	0.012875
3.516667	0.5	0.012875
3.525000	0.5	0.013000
3.533333	0.5	0.013375
3.541667	0.5	0.013375
3.550000	0.5	0.013250
3.558333	0.5	0.013375
3.566667	0.5	0.013500
3.575000	0.5	0.013625
3.583333	0.5	0.013875
3.591667	0.5	0.013625
3.600000	0.5	0.013500
3.608333	0.5	0.013625
3.616667	0.5	0.013500
3.625000	0.5	0.013375
3.633333	0.5	0.013250
3.641667	0.5	0.013250
3.650000	0.5	0.012500
3.658333	0.5	0.012375
3.666667	0.5	0.012375
3.675000	0.5	0.012750
3.683333	0.5	0.012875
3.691667	0.5	0.012375
3.700000	0.5	0.012000
3.708333	0.5	0.011750
3.716667	0.5	0.011500
3.725000	0.5	0.011125
3.733333	0.5	0.010875
3.741667	0.5	0.010875
3.750000	0.5	0.010750
3.758333	0.5	0.010000
3.766667	0.5	0.009500
3.775000	0.5	0.009125
3.783333	0.5	0.008750
3.791667	0.5	0.008375
3.800000	0.5	0.008000
3.808333	0.5	0.008125
3.816667	0.5	0.008500
3.825000	0.5	0.008875
3.833333	0.5	0.009000
3.841667	0.5	0.008875
3.850000	0.5	0.009000
3.858333	0.5	0.009375
3.866667	0.5	0.009875
3.875000	0.5	0.010125
3.883333	0.5	0.010000
3.891667	0.5	0.010125
3.900000	0.5	0.010250
3.908333	0.5	0.010500
3.916667	0.5	0.011000
3.925000	0.5	0.011375
3.933333	0.5	0.011000
3.941667	0.5	0.011000
3.950000	0.5	0.011000
3.958333	0.5	0.011125
3.966667	0.5	0.010875
3.975000	0.5	0.011000
3.983333	0.5	0.011250
3.991667	0.5	0.011875
4.000000	0.5	0.012250
4.008333	0.5	0.012375
4.016667	0.5	0.012125
4.025000	0.5	0.012125
4.033333	0.5	0.012375
4.041667	0.5	0.012250
4.050000	0.5	0.012375
4.058333	0.5	0.012625
4.066667	0.5	0.012875
4.075000	0.5	0.013375
4.083333	0.5	0.014250
4.091667	0.5	0.013875
4.100000	0.5	0.013875
4.108333	0.5	0.014125
4.116667	0.5	0.014125
4.125000	0.5	0.014250
4.133333	0.5	0.014625
4.141667	0.5	0.014875
4.150000	0.5	0.014750
4.158333	0.5	0.014250
4.166667	0.5	0.013750
4.175000	0.5	0.013750
4.183333	0.5	0.014125
4.191667	0.5	0.014250
4.200000	0.5	0.014250
4.208333	0.5	0.014000
4.216667	0.5	0.013375
4.225000	0.5	0.013375
4.233333	0.5	0.013125
4.241667	0.5	0.012250
4.250000	0.5	0.011750
4.258333	0.5	0.011875
4.266667	0.5	0.011875
4.275000	0.5	0.011750
4.283333	0.5	0.011250
4.291667	0.5	0.010875
4.300000	0.5	0.010500
4.308333	0.5	0.010500
4.316667	0.5	0.010000
4.325000	0.5	0.009375
4.333333	0.5	0.009000
4.341667	0.5	0.008625
4.350000	0.5	0.008250
4.358333	0.5	0.007625
4.366667	0.5	0.007000
4.375000	0.5	0.006500
4.383333	0.5	0.006250
4.391667	0.5	0.005750
4.400000	0.5	0.005000
4.408333	0.5	0.004375
4.416667	0.5	0.004500
4.425000	0.5	0.004375
4.433333	0.5	0.004000
4.441667	0.5	0.003375
4.450000	0.5	0.003250
4.458333	0.5	0.003375
4.466667	0.5	0.002875
4.475000	0.5	0.002500
4.483333	0.5	0.002000
4.491667	0.5	0.001750
4.500000	0.5	0.001500
4.508333	0.5	0.001250
4.516667	0.5	0.000750
4.525000	0.5	0.000750
4.533333	0.5	0.000500
4.541667	0.5	0.000250
4.550000	0.5	0.000000
4.558333	0.5	0.000000
4.566667	0.5	0.000125
4.575000	0.5	-0.000125
4.583333	0.5	-0.000500
4.591667	0.5	-0.001125
4.600000	0.5	-0.001500
4.608333	0.5	-0.001500
4.616667	0.5	-0.001625
4.625000	0.5	-0.001875
4.633333	0.5	-0.001500
4.641667	0.5	-0.001875
4.650000	0.5	-0.001500
4.658333	0.5	-0.001625
4.666667	0.5	-0.002000
4.675000	0.5	-0.002250
4.683333	0.5	-0.002125
4.691667	0.5	-0.002250
4.700000	0.5	-0.002250
4.708333	0.5	-0.002375
4.716667	0.5	-0.002250
4.725000	0.5	-0.002875
4.733333	0.5	-0.003000
4.741667	0.5	-0.002875
4.750000	0.5	-0.002750
4.758333	0.5	-0.002500
4.766667	0.5	-0.002625
4.775000	0.5	-0.003000
4.783333	0.5	-0.002875
4.791667	0.5	-0.003125
4.800000	0.5	-0.003000
4.808333	0.5	-0.003375
4.816667	0.5	-0.003500
4.825000	0.5	-0.003625
4.833333	0.5	-0.004125
4.841667	0.5	-0.004125
4.850000	0.5	-0.004250
4.858333	0.5	-0.004125
4.866667	0.5	-0.004375
4.875000	0.5	-0.004250
4.883333	0.5	-0.004375
4.891667	0.5	-0.004500
4.900000	0.5	-0.004500
4.908333	0.5	-0.004625
4.916667	0.5	-0.005125
4.925000	0.5	-0.005375
4.933333	0.5	-0.005125
4.941667	0.5	-0.005375
4.950000	0.5	-0.005750
4.958333	0.5	-0.005625
4.966667	0.5	-0.005250
4.975000	0.5	-0.005125
4.983333	0.5	-0.005250
4.991667	0.5	-0.005375
5.000000	0.5	-0.005250
5.008333	0.5	-0.005625
5.016667	0.5	-0.005625
5.025000	0.5	-0.005750
5.033333	0.5	-0.005750
5.041667	0.5	-0.005250
5.050000	0.5	-0.004875
5.058333	0.5	-0.004750
5.066667	0.5	-0.004875
5.075000	0.5	-0.004875
5.083333	0.5	-0.004625
5.091667	0.5	-0.003875
5.100000	0.5	-0.003875
5.108333	0.5	-0.003500
5.116667	0.5	-0.003375
5.125000	0.5	-0.002875
5.133333	0.5	-0.002500
5.141667	0.5	-0.002500
5.150000	0.5	-0.002375
5.158333	0.5	-0.002250
5.166667	0.5	-0.002625
5.175000	0.5	-0.002875
5.183333	0.5	-0.002625
5.191667	0.5	-0.002250
5.200000	0.5	-0.002000
5.208333	0.5	-0.001875
5.216667	0.5	-0.001625
5.225000	0.5	-0.001375
5.233333	0.5	-0.001250
5.241667	0.5	-0.001250
5.250000	0.5	-0.001375
5.258333	0.5	-0.001375
5.266667	0.5	-0.000750
5.275000	0.5	-0.000750
5.283333	0.5	-0.000250
5.291667	0.5	-0.000125
5.300000	0.5	-0.000625
5.308333	0.5	-0.000375
5.316667	0.5	-0.000625
5.325000	0.5	-0.000250
5.333333	0.5	-0.000125
5.341667	0.5	-0.000125
5.350000	0.5	0.000000
5.358333	0.5	0.000000
5.366667	0.5	0.000375
5.375000	0.5	0.000250
5.383333	0.5	0.000125
5.391667	0.5	-0.000125
5.400000	0.5	0.000000
5.408333	0.5	0.000125
5.416667	0.5	0.000125
5.425000	0.5	0.000125
5.433333	0.5	0.000125
5.441667	0.5	-0.000125
5.450000	0.5	-0.000500
5.458333	0.5	-0.001000
5.466667	0.5	-0.000750
5.475000	0.5	-0.001000
5.483333	0.5	-0.001125
5.491667	0.5	-0.001250
5.500000	0.5	-0.000875
5.508333	0.5	-0.000875
5.516667	0.5	-0.000875
5.525000	0.5	-0.000375
5.533333	0.5	-0.000250
5.541667	0.5	0.000000
5.550000	0.5	0.000375
5.558333	0.5	0.000875
5.566667	0.5	0.001125
5.575000	0.5	0.000375
5.583333	0.5	0.000500
5.591667	0.5	0.000500
5.600000	0.5	0.000500
5.608333	0.5	0.000875
5.616667	0.5	0.001125
5.625000	0.5	0.001125
5.633333	0.5	0.001125
5.641667	0.5	0.001250
5.650000	0.5	0.001250
5.658333	0.5	0.001125
5.666667	0.5	0.001250
5.675000	0.5	0.001750
5.683333	0.5	0.002000
5.691667	0.5	0.002000
5.700000	0.5	0.002375
5.708333	0.5	0.002625
5.716667	0.5	0.002750
5.725000	0.5	0.002750
5.733333	0.5	0.003000
5.741667	0.5	0.003375
5.750000	0.5	0.003625
5.758333	0.5	0.003875
5.766667	0.5	0.004000
5.775000	0.5	0.004125
5.783333	0.5	0.004125
5.791667	0.5	0.004375
5.800000	0.5	0.004750
5.808333	0.5	0.005500
5.816667	0.5	0.006125
5.825000	0.5	0.005875
5.833333	0.5	0.006500
5.841667	0.5	0.007000
5.850000	0.5	0.007625
5.858333	0.5	0.007625
5.866667	0.5	0.007750
5.875000	0.5	0.008000
5.883333	0.5	0.008000
5.891667	0.5	0.008000
5.900000	0.5	0.008125
5.908333	0.5	0.008750
5.916667	0.5	0.008875
5.925000	0.5	0.008875
5.933333	0.5	0.009125
5.941667	0.5	0.009125
5.950000	0.5	0.009625
5.958333	0.5	0.009875
5.966667	0.5	0.009875
5.975000	0.5	0.010375
5.983333	0.5	0.010625
5.991667	0.5	0.010750
6.000000	0.5	0.011125
6.008333	0.5	0.011250
6.016667	0.5	0.011250
6.025000	0.5	0.011625
6.033333	0.5	0.012125
6.041667	0.5	0.012125
6.050000	0.5	0.012500
6.058333	0.5	0.013000
6.066667	0.5	0.013125
6.075000	0.5	0.012875
6.083333	0.5	0.012750
6.091667	0.5	0.013000
6.100000	0.5	0.012875
6.108333	0.5	0.013125
6.116667	0.5	0.012750
6.125000	0.5	0.012625
6.133333	0.5	0.012875
6.141667	0.5	0.013250
6.150000	0.5	0.013125
6.158333	0.5	0.013375
6.166667	0.5	0.013625
6.175000	0.5	0.013375
6.183333	0.5	0.013250
6.191667	0.5	0.013000
6.200000	0.5	0.012250
6.208333	0.5	0.012000
6.216667	0.5	0.011875
6.225000	0.5	0.011875
6.233333	0.5	0.011625
6.241667	0.5	0.011500
6.250000	0.5	0.010875
6.258333	0.5	0.010250
6.266667	0.5	0.009750
6.275000	0.5	0.009500
6.283333	0.5	0.008875
6.291667	0.5	0.008000
6.300000	0.5	0.007625
6.308333	0.5	0.007000
6.316667	0.5	0.006375
6.325000	0.5	0.005625
6.333333	0.5	0.005000
6.341667	0.5	0.004750
6.350000	0.5	0.004625
6.358333	0.5	0.004500
6.366667	0.5	0.004250
6.375000	0.5	0.003750
6.383333	0.5	0.003375
6.391667	0.5	0.003250
6.400000	0.5	0.003375
6.408333	0.5	0.003625
6.416667	0.5	0.003500
6.425000	0.5	0.003500
6.433333	0.5	0.004000
6.441667	0.5	0.004125
6.450000	0.5	0.004125
6.458333	0.5	0.004000
6.466667	0.5	0.003875
6.475000	0.5	0.004250
6.483333	0.5	0.004500
6.491667	0.5	0.004750
6.500000	0.5	0.004500
6.508333	0.5	0.004375
6.516667	0.5	0.004500
6.525000	0.5	0.004625
6.533333	0.5	0.005250
6.541667	0.5	0.005125
6.550000	0.5	0.005500
6.558333	0.5	0.005875
6.566667	0.5	0.006000
6.575000	0.5	0.005750
6.583333	0.5	0.005750
6.591667	0.5	0.005875
6.600000	0.5	0.005875
6.608333	0.5	0.006000
6.616667	0.5	0.005875
6.625000	0.5	0.005500
6.633333	0.5	0.005500
6.641667	0.5	0.005125
6.650000	0.5	0.005000
6.658333	0.5	0.004375
6.666667	0.5	0.003250
6.675000	0.5	0.002125
6.683333	0.5	0.000500
6.691667	0.5	-0.001375
6.700000	0.5	-0.004000
6.708333	0.5	-0.008625
6.716667	0.5	-0.014125
6.725000	0.5	-0.021375
6.733333	0.5	-0.030500
6.741667	0.5	-0.042750
6.750000	0.5	-0.059500
6.758333	0.5	-0.081375
6.766667	0.5	-0.111500
6.775000	0.5	-0.152875
6.783333	0.5	-0.211375
6.791667	0.5	-0.293875
6.800000	0.5	-0.408875
6.808333	0.5	-0.562250
6.816667	0.5	-0.757750
6.825000	0.5	-0.993250
6.833333	0.5	-1.258625
6.841667	0.5	-1.534500
6.850000	0.5	-1.791125
6.858333	0.5	-1.991875
6.866667	0.5	-2.094750
6.875000	0.5	-2.056125
6.883333	0.5	-1.831250
6.891667	0.5	-1.380500
6.900000	0.5	-0.669000
6.908333	0.5	0.329250
6.916667	0.5	1.632750
6.925000	0.5	3.245625
6.933333	0.5	5.157875
6.941667	0.5	7.340000
6.950000	0.5	9.738500
6.958333	0.5	12.272125
6.966667	0.5	14.831625
6.975000	0.5	17.283125
6.983333	0.5	19.478125
6.991667	0.5	21.271625
7.000000	0.5	22.548750
7.008333	0.5	23.234875
7.016667	0.5	23.314375
7.025000	0.5	22.826500
7.033333	0.5	21.855000
7.041667	0.5	20.509875
7.050000	0.5	18.911000
7.058333	0.5	17.170750
7.066667	0.5	15.387000
7.075000	0.5	13.636375
7.083333	0.5	11.974250
7.091667	0.5	10.435125
7.100000	0.5	9.039625
7.108333	0.5	7.793500
7.116667	0.5	6.696000
7.125000	0.5	5.738500
7.133333	0.5	4.910250
7.141667	0.5	4.198250
7.150000	0.5	3.588875
7.158333	0.5	3.069375
7.166667	0.5	2.627500
7.175000	0.5	2.252000
7.183333	0.5	1.933625
7.191667	0.5	1.663625
7.200000	0.5	1.434625
7.208333	0.5	1.239625
7.216667	0.5	1.074375
7.225000	0.5	0.933125
7.233333	0.5	0.812500
7.241667	0.5	0.709000
7.250000	0.5	0.619625
7.258333	0.5	0.543375
7.266667	0.5	0.477500
7.275000	0.5	0.420125
7.283333	0.5	0.370375
7.291667	0.5	0.327375
7.300000	0.5	0.290000
7.308333	0.5	0.257625
7.316667	0.5	0.229125
7.325000	0.5	0.203875
7.333333	0.5	0.182125
7.341667	0.5	0.162375
7.350000	0.5	0.145375
7.358333	0.5	0.130750
7.366667	0.5	0.117375
7.375000	0.5	0.105500
7.383333	0.5	0.095000
7.391667	0.5	0.085250
7.400000	0.5	0.077125
7.408333	0.5	0.069375
7.416667	0.5	0.062625
7.425000	0.5	0.056875
7.433333	0.5	0.051875
7.441667	0.5	0.046875
7.450000	0.5	0.042500
7.458333	0.5	0.039000
7.466667	0.5	0.035750
7.475000	0.5	0.033000
7.483333	0.5	0.030125
7.491667	0.5	0.027875
7.500000	0.5	0.025375
7.508333	0.5	0.023500
7.516667	0.5	0.022375
7.525000	0.5	0.021000
7.533333	0.5	0.019500
7.541667	0.5	0.018000
7.550000	0.5	0.016500
7.558333	0.5	0.015375
7.566667	0.5	0.014375
7.575000	0.5	0.013625
7.583333	0.5	0.013000
7.591667	0.5	0.012500
7.600000	0.5	0.011750
7.608333	0.5	0.011000
7.616667	0.5	0.010250
7.625000	0.5	0.010125
7.633333	0.5	0.010125
7.641667	0.5	0.009250
7.650000	0.5	0.008625
7.658333	0.5	0.008375
7.666667	0.5	0.008125
7.675000	0.5	0.008125
7.683333	0.5	0.007875
7.691667	0.5	0.007625
7.700000	0.5	0.007625
7.708333	0.5	0.007875
7.716667	0.5	0.008000
7.725000	0.5	0.008375
7.733333	0.5	0.008750
7.741667	0.5	0.009250
7.750000	0.5	0.010000
7.758333	0.5	0.011000
7.766667	0.5	0.012125
7.775000	0.5	0.013000
7.783333	0.5	0.014625
7.791667	0.5	0.016000
7.800000	0.5	0.017125
7.808333	0.5	0.018625
7.816667	0.5	0.020250
7.825000	0.5	0.022500
7.833333	0.5	0.024750
7.841667	0.5	0.027125
7.850000	0.5	0.029625
7.858333	0.5	0.033250
7.866667	0.5	0.037125
7.875000	0.5	0.041375
7.883333	0.5	0.045875
7.891667	0.5	0.050750
7.900000	0.5	0.057000
7.908333	0.5	0.063875
7.916667	0.5	0.072000
7.925000	0.5	0.081625
7.933333	0.5	0.092750
7.941667	0.5	0.105750
7.950000	0.5	0.120625
7.958333	0.5	0.138000
7.966667	0.5	0.158250
7.975000	0.5	0.182125
7.983333	0.5	0.209875
7.991667	0.5	0.242875
8.000000	0.5	0.282000
8.008333	0.5	0.328500
8.016667	0.5	0.383625
8.025000	0.5	0.448500
8.033333	0.5	0.524375
8.041667	0.5	0.612625
8.050000	0.5	0.714625
8.058333	0.5	0.831625
8.066667	0.5	0.964000
8.075000	0.5	1.112750
8.083333	0.5	1.278125
8.091667	0.5	1.460125
8.100000	0.5	1.659125
8.108333	0.5	1.874875
8.116667	0.5	2.107000
8.125000	0.5	2.355250
8.133333	0.5	2.618625
8.141667	0.5	2.897125
8.150000	0.5	3.189250
8.158333	0.5	3.495125
8.166667	0.5	3.814500
8.175000	0.5	4.145625
8.183333	0.5	4.488875
8.191667	0.5	4.843125
8.200000	0.5	5.207625
8.208333	0.5	5.582125
8.216667	0.5	5.965875
8.225000	0.5	6.358875
8.233333	0.5	6.760500
8.241667	0.5	7.169750
8.250000	0.5	7.586750
8.258333	0.5	8.011125
8.266667	0.5	8.441500
8.275000	0.5	8.878000
8.283333	0.5	9.321000
8.291667	0.5	9.768875
8.300000	0.5	10.221125
8.308333	0.5	10.677125
8.316667	0.5	11.135000
8.325000	0.5	11.593875
8.333333	0.5	12.048125
8.341667	0.5	12.489750
8.350000	0.5	12.904500
8.358333	0.5	13.270875
8.366667	0.5	13.560750
8.375000	0.5	13.742125
8.383333	0.5	13.785250
8.391667	0.5	13.669000
8.400000	0.5	13.387375
8.408333	0.5	12.947375
8.416667	0.5	12.369875
8.425000	0.5	11.681000
8.433333	0.5	10.912625
8.441667	0.5	10.091625
8.450000	0.5	9.242250
8.458333	0.5	8.386000
8.466667	0.5	7.540000
8.475000	0.5	6.719500
8.483333	0.5	5.937000
8.491667	0.5	5.203375
8.500000	0.5	4.527375
8.508333	0.5	3.913750
8.516667	0.5	3.364750
8.525000	0.5	2.880375
8.533333	0.5	2.457375
8.541667	0.5	2.091625
8.550000	0.5	1.777375
8.558333	0.5	1.509125
8.566667	0.5	1.280625
8.575000	0.5	1.087500
8.583333	0.5	0.924500
8.591667	0.5	0.787125
8.600000	0.5	0.671500
8.608333	0.5	0.575000
8.616667	0.5	0.494250
8.625000	0.5	0.426500
8.633333	0.5	0.369875
8.641667	0.5	0.323250
8.650000	0.5	0.284375
8.658333	0.5	0.252000
8.666667	0.5	0.225250
8.675000	0.5	0.202875
8.683333	0.5	0.184500
8.691667	0.5	0.169125
8.700000	0.5	0.156000
8.708333	0.5	0.144875
8.716667	0.5	0.135875
8.725000	0.5	0.128375
8.733333	0.5	0.122500
8.741667	0.5	0.117500
8.750000	0.5	0.113000
8.758333	0.5	0.109125
8.766667	0.5	0.106125
8.775000	0.5	0.103250
8.783333	0.5	0.100750
8.791667	0.5	0.098625
8.800000	0.5	0.096375
8.808333	0.5	0.094250
8.816667	0.5	0.092375
8.825000	0.5	0.090500
8.833333	0.5	0.088875
8.841667	0.5	0.087250
8.850000	0.5	0.085250
8.858333	0.5	0.083500
8.866667	0.5	0.082000
8.875000	0.5	0.080375
8.883333	0.5	0.078500
8.891667	0.5	0.076375
8.900000	0.5	0.074250
8.908333	0.5	0.072250
8.916667	0.5	0.070625
8.925000	0.5	0.069250
8.933333	0.5	0.067500
8.941667	0.5	0.066125
8.950000	0.5	0.064875
8.958333	0.5	0.063875
8.966667	0.5	0.063250
8.975000	0.5	0.062500
8.983333	0.5	0.061375
8.991667	0.5	0.060250
9.000000	0.5	0.059125
9.008333	0.5	0.058250
9.016667	0.5	0.057875
9.025000	0.5	0.057500
9.033333	0.5	0.057000
9.041667	0.5	0.056750
9.050000	0.5	0.056375
9.058333	0.5	0.055875
9.066667	0.5	0.055875
9.075000	0.5	0.055250
9.083333	0.5	0.055000
9.091667	0.5	0.054500
9.100000	0.5	0.054000
9.108333	0.5	0.053750
9.116667	0.5	0.053625
9.125000	0.5	0.053250
9.133333	0.5	0.053000
9.141667	0.5	0.053250
9.150000	0.5	0.053250
9.158333	0.5	0.052625
9.166667	0.5	0.052000
9.175000	0.5	0.051375
9.183333	0.5	0.051125
9.191667	0.5	0.051000
9.200000	0.5	0.050875
9.208333	0.5	0.050625
9.216667	0.5	0.050750
9.225000	0.5	0.050250
9.233333	0.5	0.049875
9.241667	0.5	0.049500
9.250000	0.5	0.049375
9.258333	0.5	0.049250
9.266667	0.5	0.049000
9.275000	0.5	0.048500
9.283333	0.5	0.048250
9.291667	0.5	0.047750
9.300000	0.5	0.047500
9.308333	0.5	0.047375
9.316667	0.5	0.046875
9.325000	0.5	0.046500
9.333333	0.5	0.046375
9.341667	0.5	0.046125
9.350000	0.5	0.045875
9.358333	0.5	0.045875
9.366667	0.5	0.046000
9.375000	0.5	0.046000
9.383333	0.5	0.045500
9.391667	0.5	0.045500
9.400000	0.5	0.045750
9.408333	0.5	0.046000
9.416667	0.5	0.046125
9.425000	0.5	0.046500
9.433333	0.5	0.046500
9.441667	0.5	0.047000
9.450000	0.5	0.047500
9.458333	0.5	0.047750
9.466667	0.5	0.047750
9.475000	0.5	0.047875
9.483333	0.5	0.048000
9.491667	0.5	0.048500
9.500000	0.5	0.049125
9.508333	0.5	0.049250
9.516667	0.5	0.049375
9.525000	0.5	0.049250
9.533333	0.5	0.049875
9.541667	0.5	0.050625
9.550000	0.5	0.051500
9.558333	0.5	0.052125
9.566667	0.5	0.053000
9.575000	0.5	0.054000
9.583333	0.5	0.055000
9.591667	0.5	0.056250
9.600000	0.5	0.057750
9.608333	0.5	0.058625
9.616667	0.5	0.059500
9.625000	0.5	0.060125
9.633333	0.5	0.061375
9.641667	0.5	0.061875
9.650000	0.5	0.062125
9.658333	0.5	0.062125
9.666667	0.5	0.062250
9.675000	0.5	0.062125
9.683333	0.5	0.061750
9.691667	0.5	0.061375
9.700000	0.5	0.060625
9.708333	0.5	0.059250
9.716667	0.5	0.058000
9.725000	0.5	0.057000
9.733333	0.5	0.055875
9.741667	0.5	0.054875
9.750000	0.5	0.053500
9.758333	0.5	0.052375
9.766667	0.5	0.051125
9.775000	0.5	0.050000
9.783333	0.5	0.048625
9.791667	0.5	0.047500
9.800000	0.5	0.046750
9.808333	0.5	0.046375
9.816667	0.5	0.045625
9.825000	0.5	0.044875
9.833333	0.5	0.044375
9.841667	0.5	0.044500
9.850000	0.5	0.044000
9.858333	0.5	0.043375
9.866667	0.5	0.042875
9.875000	0.5	0.042250
9.883333	0.5	0.041750
9.891667	0.5	0.041500
9.900000	0.5	0.041500
9.908333	0.5	0.041000
9.916667	0.5	0.040625
9.925000	0.5	0.040250
9.933333	0.5	0.040125
9.941667	0.5	0.039625
9.950000	0.5	0.039375
9.958333	0.5	0.039250
9.966667	0.5	0.038875
9.975000	0.5	0.038625
9.983333	0.5	0.038500
9.991667	0.5	0.038375
10.000000	0.5	0.037875
10.008333	0.5	0.036625
10.016667	0.5	0.036500
10.025000	0.5	0.036500
10.033333	0.5	0.036125
10.041667	0.5	0.035375
10.050000	0.5	0.035375
10.058333	0.5	0.034875
10.066667	0.5	0.034875
10.075000	0.5	0.034750
10.083333	0.5	0.034875
10.091667	0.5	0.035250
10.100000	0.5	0.035500
10.108333	0.5	0.036125
10.116667	0.5	0.036875
10.125000	0.5	0.037750
10.133333	0.5	0.038625
10.141667	0.5	0.040125
10.150000	0.5	0.041500
10.158333	0.5	0.043125
10.166667	0.5	0.045125
10.175000	0.5	0.047875
10.183333	0.5	0.051125
10.191667	0.5	0.055125
10.200000	0.5	0.059375
10.208333	0.5	0.064125
10.216667	0.5	0.069750
10.225000	0.5	0.076375
10.233333	0.5	0.084375
10.241667	0.5	0.093250
10.250000	0.5	0.103625
10.258333	0.5	0.115250
10.266667	0.5	0.127750
10.275000	0.5	0.142500
10.283333	0.5	0.159375
10.291667	0.5	0.178875
10.300000	0.5	0.201750
10.308333	0.5	0.227625
10.316667	0.5	0.257250
10.325000	0.5	0.291875
10.333333	0.5	0.331500
10.341667	0.5	0.377750
10.350000	0.5	0.431375
10.358333	0.5	0.494125
10.366667	0.5	0.567375
10.375000	0.5	0.652500
10.383333	0.5	0.751875
10.391667	0.5	0.867125
10.400000	0.5	1.000500
10.408333	0.5	1.154875
10.416667	0.5	1.332000
10.425000	0.5	1.534625
10.433333	0.5	1.765500
10.441667	0.5	2.026125
10.450000	0.5	2.319000
10.458333	0.5	2.645250
10.466667	0.5	3.005625
10.475000	0.5	3.400875
10.483333	0.5	3.830625
10.491667	0.5	4.293875
10.500000	0.5	4.787625
10.508333	0.5	5.309375
10.516667	0.5	5.856250
10.525000	0.5	6.422250
10.533333	0.5	7.003000
10.541667	0.5	7.591125
10.550000	0.5	8.179500
10.558333	0.5	8.760375
10.566667	0.5	9.325875
10.575000	0.5	9.867750
10.583333	0.5	10.377250
10.591667	0.5	10.846000
10.600000	0.5	11.267000
10.608333	0.5	11.633750
10.616667	0.5	11.939875
10.625000	0.5	12.180875
10.633333	0.5	12.353250
10.641667	0.5	12.454500
10.650000	0.5	12.484375
10.658333	0.5	12.442250
10.666667	0.5	12.330500
10.675000	0.5	12.151625
10.683333	0.5	11.909125
10.691667	0.5	11.609250
10.700000	0.5	11.256500
10.708333	0.5	10.857625
10.716667	0.5	10.419125
10.725000	0.5	9.947500
10.733333	0.5	9.450875
10.741667	0.5	8.936250
10.750000	0.5	8.410000
10.758333	0.5	7.879125
10.766667	0.5	7.349125
10.775000	0.5	6.825250
10.783333	0.5	6.312750
10.791667	0.5	5.815875
10.800000	0.5	5.337750
10.808333	0.5	4.880625
10.816667	0.5	4.447250
10.825000	0.5	4.039000
10.833333	0.5	3.656625
10.841667	0.5	3.300500
10.850000	0.5	2.971625
10.858333	0.5	2.668625
10.866667	0.5	2.391000
10.875000	0.5	2.138000
10.883333	0.5	1.908750
10.891667	0.5	1.702250
10.900000	0.5	1.516000
10.908333	0.5	1.349000
10.916667	0.5	1.199375
10.925000	0.5	1.066500
10.933333	0.5	0.948000
10.941667	0.5	0.843375
10.950000	0.5	0.750750
10.958333	0.5	0.669500
10.966667	0.5	0.597750
10.975000	0.5	0.534875
10.983333	0.5	0.479000
10.991667	0.5	0.430375
11.000000	0.5	0.387500
11.008333	0.5	0.350125
11.016667	0.5	0.317625
11.025000	0.5	0.288750
11.033333	0.5	0.263500
11.041667	0.5	0.241000
11.050000	0.5	0.221625
11.058333	0.5	0.204000
11.066667	0.5	0.188500
11.075000	0.5	0.174750
11.083333	0.5	0.162625
11.091667	0.5	0.151500
11.100000	0.5	0.141750
11.108333	0.5	0.133250
11.116667	0.5	0.125375
11.125000	0.5	0.118125
11.133333	0.5	0.111875
11.141667	0.5	0.106000
11.150000	0.5	0.100875
11.158333	0.5	0.096125
11.166667	0.5	0.091375
11.175000	0.5	0.087125
11.183333	0.5	0.083250
11.191667	0.5	0.079625
11.200000	0.5	0.076375
11.208333	0.5	0.073750
11.216667	0.5	0.071000
11.225000	0.5	0.068500
11.233333	0.5	0.066000
11.241667	0.5	0.063875
11.250000	0.5	0.061875
11.258333	0.5	0.059875
11.266667	0.5	0.057875
11.275000	0.5	0.056250
11.283333	0.5	0.054750
11.291667	0.5	0.053125
11.300000	0.5	0.051875
11.308333	0.5	0.050750
11.316667	0.5	0.049375
11.325000	0.5	0.048500
11.333333	0.5	0.047625
11.341667	0.5	0.046625
11.350000	0.5	0.045875
11.358333	0.5	0.045000
11.366667	0.5	0.044125
11.375000	0.5	0.043750
11.383333	0.5	0.043250
11.391667	0.5	0.042500
11.400000	0.5	0.041375
11.408333	0.5	0.040625
11.416667	0.5	0.040375
11.425000	0.5	0.039875
11.433333	0.5	0.039125
11.441667	0.5	0.038500
11.450000	0.5	0.038125
11.458333	0.5	0.037750
11.466667	0.5	0.037375
11.475000	0.5	0.036625
11.483333	0.5	0.036625
11.491667	0.5	0.036500
11.500000	0.5	0.036250
11.508333	0.5	0.035625
11.516667	0.5	0.034875
11.525000	0.5	0.034625
11.533333	0.5	0.034375
11.541667	0.5	0.034250
11.550000	0.5	0.034000
11.558333	0.5	0.034000
11.566667	0.5	0.034375
11.575000	0.5	0.034125
11.583333	0.5	0.034375
11.591667	0.5	0.034750
11.600000	0.5	0.034375
11.608333	0.5	0.034125
11.616667	0.5	0.034125
11.625000	0.5	0.034250
11.633333	0.5	0.034375
11.641667	0.5	0.034250
11.650000	0.5	0.034125
11.658333	0.5	0.033875
11.666667	0.5	0.033500
11.675000	0.5	0.033625
11.683333	0.5	0.033500
11.691667	0.5	0.033125
11.700000	0.5	0.033125
11.708333	0.5	0.033000
11.716667	0.5	0.033125
11.725000	0.5	0.032875
11.733333	0.5	0.032375
11.741667	0.5	0.032250
11.750000	0.5	0.032000
11.758333	0.5	0.031250
11.766667	0.5	0.030750
11.775000	0.5	0.030375
11.783333	0.5	0.029250
11.791667	0.5	0.028250
11.800000	0.5	0.027500
11.808333	0.5	0.027125
11.816667	0.5	0.026250
11.825000	0.5	0.025625
11.833333	0.5	0.025375
11.841667	0.5	0.025125
11.850000	0.5	0.024750
11.858333	0.5	0.023875
11.866667	0.5	0.023375
11.875000	0.5	0.022750
11.883333	0.5	0.021625
11.891667	0.5	0.021125
11.900000	0.5	0.020500
11.908333	0.5	0.019875
11.916667	0.5	0.019500
11.925000	0.5	0.018750
11.933333	0.5	0.018500
11.941667	0.5	0.018750
11.950000	0.5	0.018625
11.958333	0.5	0.018500
11.966667	0.5	0.018250
11.975000	0.5	0.018000
11.983333	0.5	0.018625
11.991667	0.5	0.018875
12.000000	0.5	0.018750
12.008333	0.5	0.018875
12.016667	0.5	0.019000
12.025000	0.5	0.019375
12.033333	0.5	0.019625
12.041667	0.5	0.019625
12.050000	0.5	0.019875
12.058333	0.5	0.020000
12.066667	0.5	0.020250
12.075000	0.5	0.019875
12.083333	0.5	0.020125
12.091667	0.5	0.020500
12.100000	0.5	0.021125
12.108333	0.5	0.021875
12.116667	0.5	0.022375
12.125000	0.5	0.022375
12.133333	0.5	0.022500
12.141667	0.5	0.022750
12.150000	0.5	0.022500
12.158333	0.5	0.022375
12.166667	0.5	0.022625
12.175000	0.5	0.023125
12.183333	0.5	0.023500
12.191667	0.5	0.024000
12.200000	0.5	0.024250
12.208333	0.5	0.024750
12.216667	0.5	0.025125
12.225000	0.5	0.025750
12.233333	0.5	0.026500
12.241667	0.5	0.027125
12.250000	0.5	0.027375
12.258333	0.5	0.028250
12.266667	0.5	0.029000
12.275000	0.5	0.029500
12.283333	0.5	0.030375
12.291667	0.5	0.031000
12.300000	0.5	0.032125
12.308333	0.5	0.033375
12.316667	0.5	0.034000
12.325000	0.5	0.035250
12.333333	0.5	0.036375
12.341667	0.5	0.037250
12.350000	0.5	0.038625
12.358333	0.5	0.040000
12.366667	0.5	0.041000
12.375000	0.5	0.041625
12.383333	0.5	0.042875
12.391667	0.5	0.044000
12.400000	0.5	0.044500
12.408333	0.5	0.045250
12.416667	0.5	0.045625
12.425000	0.5	0.046000
12.433333	0.5	0.046375
12.441667	0.5	0.046375
12.450000	0.5	0.046125
12.458333	0.5	0.046000
12.466667	0.5	0.045500
12.475000	0.5	0.045125
12.483333	0.5	0.044375
12.491667	0.5	0.043750
12.500000	0.5	0.042750
12.508333	0.5	0.041625
12.516667	0.5	0.040500
12.525000	0.5	0.038875
12.533333	0.5	0.037625
12.541667	0.5	0.036625
12.550000	0.5	0.035000
12.558333	0.5	0.033625
12.566667	0.5	0.032000
12.575000	0.5	0.030625
12.583333	0.5	0.029125
12.591667	0.5	0.028125
12.600000	0.5	0.027000
12.608333	0.5	0.026125
12.616667	0.5	0.025000
12.625000	0.5	0.024000
12.633333	0.5	0.023000
12.641667	0.5	0.021750
12.650000	0.5	0.021000
12.658333	0.5	0.020375
12.666667	0.5	0.019125
12.675000	0.5	0.017750
12.683333	0.5	0.016875
12.691667	0.5	0.016250
12.700000	0.5	0.015500
12.708333	0.5	0.015000
12.716667	0.5	0.014250
12.725000	0.5	0.013500
12.733333	0.5	0.013000
12.741667	0.5	0.012375
12.750000	0.5	0.011375
12.758333	0.5	0.010250
12.766667	0.5	0.009875
12.775000	0.5	0.009250
12.783333	0.5	0.008750
12.791667	0.5	0.008375
12.800000	0.5	0.008000
12.808333	0.5	0.007250
12.816667	0.5	0.006750
12.825000	0.5	0.006125
12.833333	0.5	0.005500
12.841667	0.5	0.005250
12.850000	0.5	0.004500
12.858333	0.5	0.003500
12.866667	0.5	0.003125
12.875000	0.5	0.002875
12.883333	0.5	0.002625
12.891667	0.5	0.002500
12.900000	0.5	0.002750
12.908333	0.5	0.002750
12.916667	0.5	0.002250
12.925000	0.5	0.002000
12.933333	0.5	0.002000
12.941667	0.5	0.001875
12.950000	0.5	0.001750
12.958333	0.5	0.001375
12.966667	0.5	0.000625
12.975000	0.5	0.000250
12.983333	0.5	-0.000125
12.991667	0.5	-0.000625
13.000000	0.5	-0.000375
13.008333	0.5	-0.000625
13.016667	0.5	-0.000750
13.025000	0.5	-0.001000
13.033333	0.5	-0.000750
13.041667	0.5	-0.001375
13.050000	0.5	-0.001375
13.058333	0.5	-0.001500
13.066667	0.5	-0.001500
13.075000	0.5	-0.001500
13.083333	0.5	-0.002250
13.091667	0.5	-0.002625
13.100000	0.5	-0.002750
13.108333	0.5	-0.002625
13.116667	0.5	-0.002750
13.125000	0.5	-0.003125
13.133333	0.5	-0.003125
13.141667	0.5	-0.003250
13.150000	0.5	-0.003625
13.158333	0.5	-0.004125
13.166667	0.5	-0.004250
13.175000	0.5	-0.004625
13.183333	0.5	-0.004250
13.191667	0.5	-0.004250
13.200000	0.5	-0.004625
13.208333	0.5	-0.004875
13.216667	0.5	-0.005000
13.225000	0.5	-0.004500
13.233333	0.5	-0.004625
13.241667	0.5	-0.004500
13.250000	0.5	-0.004750
13.258333	0.5	-0.005125
13.266667	0.5	-0.005000
13.275000	0.5	-0.005750
13.283333	0.5	-0.006000
13.291667	0.5	-0.006250
13.300000	0.5	-0.006625
13.308333	0.5	-0.006500
13.316667	0.5	-0.007000
13.325000	0.5	-0.007000
13.333333	0.5	-0.006875
13.341667	0.5	-0.007125
13.350000	0.5	-0.007250
13.358333	0.5	-0.007375
13.366667	0.5	-0.007750
13.375000	0.5	-0.007625
13.383333	0.5	-0.007625
13.391667	0.5	-0.007625
13.400000	0.5	-0.008000
13.408333	0.5	-0.008375
13.416667	0.5	-0.008500
13.425000	0.5	-0.008375
13.433333	0.5	-0.008625
13.441667	0.5	-0.008500
13.450000	0.5	-0.008750
13.458333	0.5	-0.008875
13.466667	0.5	-0.008625
13.475000	0.5	-0.008875
13.483333	0.5	-0.009000
13.491667	0.5	-0.008875
13.500000	0.5	-0.009125
13.508333	0.5	-0.009500
13.516667	0.5	-0.009500
13.525000	0.5	-0.009750
13.533333	0.5	-0.009625
13.541667	0.5	-0.009500
13.550000	0.5	-0.009625
13.558333	0.5	-0.009500
13.566667	0.5	-0.009375
13.575000	0.5	-0.009250
13.583333	0.5	-0.009375
13.591667	0.5	-0.009500
13.600000	0.5	-0.009750
13.608333	0.5	-0.009375
13.616667	0.5	-0.009625
13.625000	0.5	-0.009125
13.633333	0.5	-0.008625
13.641667	0.5	-0.008625
13.650000	0.5	-0.008125
13.658333	0.5	-0.007875
13.666667	0.5	-0.007625
13.675000	0.5	-0.007375
13.683333	0.5	-0.007125
13.691667	0.5	-0.006625
13.700000	0.5	-0.005750
13.708333	0.5	-0.005625
13.716667	0.5	-0.005375
13.725000	0.5	-0.004625
13.733333	0.5	-0.003750
13.741667	0.5	-0.002875
13.750000	0.5	-0.002250
13.758333	0.5	-0.002125
13.766667	0.5	-0.001750
13.775000	0.5	-0.001500
13.783333	0.5	-0.001250
13.791667	0.5	-0.001000
13.800000	0.5	-0.000750
13.808333	0.5	-0.000375
13.816667	0.5	-0.000250
13.825000	0.5	0.000250
13.833333	0.5	0.000875
13.841667	0.5	0.001250
13.850000	0.5	0.001375
13.858333	0.5	0.001875
13.866667	0.5	0.002375
13.875000	0.5	0.002500
13.883333	0.5	0.003250
13.891667	0.5	0.003875
13.900000	0.5	0.004250
13.908333	0.5	0.004625
13.916667	0.5	0.004875
13.925000	0.5	0.005250
13.933333	0.5	0.005750
13.941667	0.5	0.006250
13.950000	0.5	0.006500
13.958333	0.5	0.006875
13.966667	0.5	0.007000
13.975000	0.5	0.007125
13.983333	0.5	0.007375
13.991667	0.5	0.007750
14.000000	0.5	0.008125
14.008333	0.5	0.008625
14.016667	0.5	0.008875
14.025000	0.5	0.009500
14.033333	0.5	0.010000
14.041667	0.5	0.010250
14.050000	0.5	0.010250
14.058333	0.5	0.010125
14.066667	0.5	0.010375
14.075000	0.5	0.010875
14.083333	0.5	0.011250
14.091667	0.5	0.011625
14.100000	0.5	0.011750
14.108333	0.5	0.012000
14.116667	0.5	0.012500
14.125000	0.5	0.012500
14.133333	0.5	0.012625
14.141667	0.5	0.013125
14.150000	0.5	0.013125
14.158333	0.5	0.013250
14.166667	0.5	0.013000
14.175000	0.5	0.013000
14.183333	0.5	0.012750
14.191667	0.5	0.012750
14.200000	0.5	0.012625
14.208333	0.5	0.012500
14.216667	0.5	0.012750
14.225000	0.5	0.013125
14.233333	0.5	0.012875
14.241667	0.5	0.012625
14.250000	0.5	0.011875
14.258333	0.5	0.012000
14.266667	0.5	0.011500
14.275000	0.5	0.011125
14.283333	0.5	0.011000
14.291667	0.5	0.011500
14.300000	0.5	0.011500
14.308333	0.5	0.011500
14.316667	0.5	0.011750
14.325000	0.5	0.011750
14.333333	0.5	0.011875
14.341667	0.5	0.011625
14.350000	0.5	0.012125
14.358333	0.5	0.012125
14.366667	0.5	0.012250
14.375000	0.5	0.012500
14.383333	0.5	0.012750
14.391667	0.5	0.012875
14.400000	0.5	0.012875
14.408333	0.5	0.013250
14.416667	0.5	0.012750
14.425000	0.5	0.012375
14.433333	0.5	0.012250
14.441667	0.5	0.012500
14.450000	0.5	0.013250
14.458333	0.5	0.013500
14.466667	0.5	0.013875
14.475000	0.5	0.014000
14.483333	0.5	0.014500
14.491667	0.5	0.014625
14.500000	0.5	0.014625
14.508333	0.5	0.014625
14.516667	0.5	0.014875
14.525000	0.5	0.015250
14.533333	0.5	0.015625
14.541667	0.5	0.016000
14.550000	0.5	0.016500
14.558333	0.5	0.016625
14.566667	0.5	0.017125
14.575000	0.5	0.017250
14.583333	0.5	0.017750
14.591667	0.5	0.018250
14.600000	0.5	0.018625
14.608333	0.5	0.018625
14.616667	0.5	0.018875
14.625000	0.5	0.018625
14.633333	0.5	0.018875
14.641667	0.5	0.018875
14.650000	0.5	0.019000
14.658333	0.5	0.019125
14.666667	0.5	0.019750
14.675000	0.5	0.020000
14.683333	0.5	0.019750
14.691667	0.5	0.020000
14.700000	0.5	0.019875
14.708333	0.5	0.019750
14.716667	0.5	0.019750
14.725000	0.5	0.019250
14.733333	0.5	0.019000
14.741667	0.5	0.019000
14.750000	0.5	0.018625
14.758333	0.5	0.018375
14.766667	0.5	0.018875
14.775000	0.5	0.018875
14.783333	0.5	0.018750
14.791667	0.5	0.018625
14.800000	0.5	0.018125
14.808333	0.5	0.018125
14.816667	0.5	0.017875
14.825000	0.5	0.018000
14.833333	0.5	0.017625
14.841667	0.5	0.017375
14.850000	0.5	0.017250
14.858333	0.5	0.015875
14.866667	0.5	0.014625
14.875000	0.5	0.014125
14.883333	0.5	0.013750
14.891667	0.5	0.013250
14.900000	0.5	0.012750
14.908333	0.5	0.012125
14.916667	0.5	0.011500
14.925000	0.5	0.011000
14.933333	0.5	0.010500
14.941667	0.5	0.010125
14.950000	0.5	0.009625
14.958333	0.5	0.008875
14.966667	0.5	0.008125
14.975000	0.5	0.007250
14.983333	0.5	0.006750
14.991667	0.5	0.005875
15.000000	0.5	0.005125
15.008333	0.5	0.004000
15.016667	0.5	0.002875
15.025000	0.5	0.002500
15.033333	0.5	0.002000
15.041667	0.5	0.001625
15.050000	0.5	0.000875
15.058333	0.5	0.000375
15.066667	0.5	-0.000250
15.075000	0.5	-0.000625
15.083333	0.5	-0.000750
15.091667	0.5	-0.001500
15.100000	0.5	-0.002250
15.108333	0.5	-0.003000
15.116667	0.5	-0.003750
15.125000	0.5	-0.004625
15.133333	0.5	-0.005125
15.141667	0.5	-0.005500
15.150000	0.5	-0.006500
15.158333	0.5	-0.007125
15.166667	0.5	-0.007625
15.175000	0.5	-0.007875
15.183333	0.5	-0.008500
15.191667	0.5	-0.008750
15.200000	0.5	-0.009500
15.208333	0.5	-0.009750
15.216667	0.5	-0.010625
15.225000	0.5	-0.011000
15.233333	0.5	-0.011500
15.241667	0.5	-0.012000
15.250000	0.5	-0.012750
15.258333	0.5	-0.013500
15.266667	0.5	-0.013375
15.275000	0.5	-0.013375
15.283333	0.5	-0.013625
15.291667	0.5	-0.013875
15.300000	0.5	-0.013875
15.308333	0.5	-0.013500
15.316667	0.5	-0.013500
15.325000	0.5	-0.013500
15.333333	0.5	-0.013375
15.341667	0.5	-0.013000
15.350000	0.5	-0.012625
15.358333	0.5	-0.012750
15.366667	0.5	-0.012750
15.375000	0.5	-0.012250
15.383333	0.5	-0.011875
15.391667	0.5	-0.011750
15.400000	0.5	-0.011375
15.408333	0.5	-0.011250
15.416667	0.5	-0.011125
15.425000	0.5	-0.011375
15.433333	0.5	-0.011125
15.441667	0.5	-0.010250
15.450000	0.5	-0.009750
15.458333	0.5	-0.009250
15.466667	0.5	-0.009625
15.475000	0.5	-0.009625
15.483333	0.5	-0.009000
15.491667	0.5	-0.009000
15.500000	0.5	-0.009000
15.508333	0.5	-0.008375
15.516667	0.5	-0.008125
15.525000	0.5	-0.007875
15.533333	0.5	-0.007625
15.541667	0.5	-0.007250
15.550000	0.5	-0.006875
15.558333	0.5	-0.006750
15.566667	0.5	-0.006500
15.575000	0.5	-0.006250
15.583333	0.5	-0.006000
15.591667	0.5	-0.006000
15.600000	0.5	-0.005750
15.608333	0.5	-0.005750
15.616667	0.5	-0.005250
15.625000	0.5	-0.005250
15.633333	0.5	-0.005000
15.641667	0.5	-0.005000
15.650000	0.5	-0.005125
15.658333	0.5	-0.005000
15.666667	0.5	-0.004750
15.675000	0.5	-0.004750
15.683333	0.5	-0.004875
15.691667	0.5	-0.004875
15.700000	0.5	-0.005000
15.708333	0.5	-0.005250
15.716667	0.5	-0.005250
15.725000	0.5	-0.005250
15.733333	0.5	-0.005375
15.741667	0.5	-0.005250
15.750000	0.5	-0.005000
15.758333	0.5	-0.005125
15.766667	0.5	-0.005500
15.775000	0.5	-0.005625
15.783333	0.5	-0.005625
15.791667	0.5	-0.005750
15.800000	0.5	-0.005750
15.808333	0.5	-0.006125
15.816667	0.5	-0.006375
15.825000	0.5	-0.006625
15.833333	0.5	-0.006875
15.841667	0.5	-0.007500
15.850000	0.5	-0.007625
15.858333	0.5	-0.007750
15.866667	0.5	-0.008000
15.875000	0.5	-0.008375
15.883333	0.5	-0.008750
15.891667	0.5	-0.009125
15.900000	0.5	-0.009125
15.908333	0.5	-0.009500
15.916667	0.5	-0.009625
15.925000	0.5	-0.009875
15.933333	0.5	-0.010125
15.941667	0.5	-0.010500
15.950000	0.5	-0.010375
15.958333	0.5	-0.010500
15.966667	0.5	-0.010625
15.975000	0.5	-0.010750
15.983333	0.5	-0.011000
15.991667	0.5	-0.011125
16.000000	0.5	-0.011125
16.008333	0.5	-0.011000
16.016667	0.5	-0.011000
16.025000	0.5	-0.011625
16.033333	0.5	-0.011750
16.041667	0.5	-0.011500
16.050000	0.5	-0.011000
16.058333	0.5	-0.011375
16.066667	0.5	-0.011625
16.075000	0.5	-0.011875
16.083333	0.5	-0.011375
16.091667	0.5	-0.011125
16.100000	0.5	-0.010750
16.108333	0.5	-0.010500
16.116667	0.5	-0.010125
16.125000	0.5	-0.010000
16.133333	0.5	-0.009750
16.141667	0.5	-0.009250
16.150000	0.5	-0.009000
16.158333	0.5	-0.009000
16.166667	0.5	-0.008625
16.175000	0.5	-0.008500
16.183333	0.5	-0.008125
16.191667	0.5	-0.008000
16.200000	0.5	-0.007875
16.208333	0.5	-0.007875
16.216667	0.5	-0.007625
16.225000	0.5	-0.007125
16.233333	0.5	-0.007000
16.241667	0.5	-0.006750
16.250000	0.5	-0.006500
16.258333	0.5	-0.006250
16.266667	0.5	-0.006125
16.275000	0.5	-0.005875
16.283333	0.5	-0.005500
16.291667	0.5	-0.005250
16.300000	0.5	-0.004875
16.308333	0.5	-0.004875
16.316667	0.5	-0.004750
16.325000	0.5	-0.004500
16.333333	0.5	-0.004000
16.341667	0.5	-0.004000
16.350000	0.5	-0.004000
16.358333	0.5	-0.004000
16.366667	0.5	-0.003875
16.375000	0.5	-0.004125
16.383333	0.5	-0.004375
16.391667	0.5	-0.004625
16.400000	0.5	-0.004625
16.408333	0.5	-0.003875
16.416667	0.5	-0.003875
16.425000	0.5	-0.003750
16.433333	0.5	-0.003750
16.441667	0.5	-0.003375
16.450000	0.5	-0.003500
16.458333	0.5	-0.003500
16.466667	0.5	-0.003500
16.475000	0.5	-0.003625
16.483333	0.5	-0.003875
16.491667	0.5	-0.004125
16.500000	0.5	-0.004625
16.508333	0.5	-0.004500
16.516667	0.5	-0.004375
16.525000	0.5	-0.004875
16.533333	0.5	-0.005000
16.541667	0.5	-0.005000
16.550000	0.5	-0.005125
16.558333	0.5	-0.005750
16.566667	0.5	-0.006375
16.575000	0.5	-0.006750
16.583333	0.5	-0.007375
16.591667	0.5	-0.007500
16.600000	0.5	-0.007625
16.608333	0.5	-0.007875
16.616667	0.5	-0.008250
16.625000	0.5	-0.008750
16.633333	0.5	-0.009250
16.641667	0.5	-0.010125
16.650000	0.5	-0.010750
16.658333	0.5	-0.011625
16.666667	0.5	-0.012125
16.675000	0.5	-0.012375
16.683333	0.5	-0.012750
16.691667	0.5	-0.013250
16.700000	0.5	-0.013500
16.708333	0.5	-0.014000
16.716667	0.5	-0.014500
16.725000	0.5	-0.015000
16.733333	0.5	-0.015375
16.741667	0.5	-0.015750
16.750000	0.5	-0.015875
16.758333	0.5	-0.016500
16.766667	0.5	-0.016875
16.775000	0.5	-0.017375
16.783333	0.5	-0.017625
16.791667	0.5	-0.018125
16.800000	0.5	-0.018125
16.808333	0.5	-0.018500
16.816667	0.5	-0.019000
16.825000	0.5	-0.019375
16.833333	0.5	-0.019375
16.841667	0.5	-0.019625
16.850000	0.5	-0.020125
16.858333	0.5	-0.020125
16.866667	0.5	-0.020250
16.875000	0.5	-0.021000
16.883333	0.5	-0.020875
16.891667	0.5	-0.021000
16.900000	0.5	-0.020750
16.908333	0.5	-0.020625
16.916667	0.5	-0.020875
16.925000	0.5	-0.020625
16.933333	0.5	-0.020750
16.941667	0.5	-0.021000
16.950000	0.5	-0.021125
16.958333	0.5	-0.021375
16.966667	0.5	-0.021125
16.975000	0.5	-0.021000
16.983333	0.5	-0.020875
16.991667	0.5	-0.021000
17.000000	0.5	-0.021500
17.008333	0.5	-0.022000
17.016667	0.5	-0.021750
17.025000	0.5	-0.022250
17.033333	0.5	-0.022750
17.041667	0.5	-0.022750
17.050000	0.5	-0.023000
17.058333	0.5	-0.023625
17.066667	0.5	-0.024500
17.075000	0.5	-0.025625
17.083333	0.5	-0.026500
17.091667	0.5	-0.028000
17.100000	0.5	-0.028500
17.108333	0.5	-0.029750
17.116667	0.5	-0.031000
17.125000	0.5	-0.032750
17.133333	0.5	-0.034625
17.141667	0.5	-0.036500
17.150000	0.5	-0.038875
17.158333	0.5	-0.041375
17.166667	0.5	-0.044000
17.175000	0.5	-0.046875
17.183333	0.5	-0.050250
17.191667	0.5	-0.053375
17.200000	0.5	-0.057000
17.208333	0.5	-0.060750
17.216667	0.5	-0.064375
17.225000	0.5	-0.068500
17.233333	0.5	-0.072750
17.241667	0.5	-0.076875
17.250000	0.5	-0.081000
17.258333	0.5	-0.085375
17.266667	0.5	-0.089625
17.275000	0.5	-0.093625
17.283333	0.5	-0.097375
17.291667	0.5	-0.100750
17.300000	0.5	-0.104125
17.308333	0.5	-0.107250
17.316667	0.5	-0.109500
17.325000	0.5	-0.111500
17.333333	0.5	-0.113375
17.341667	0.5	-0.114750
17.350000	0.5	-0.115500
17.358333	0.5	-0.115750
17.366667	0.5	-0.115250
17.375000	0.5	-0.114250
17.383333	0.5	-0.112875
17.391667	0.5	-0.111500
17.400000	0.5	-0.109250
17.408333	0.5	-0.106375
17.416667	0.5	-0.103500
17.425000	0.5	-0.100250
17.433333	0.5	-0.096375
17.441667	0.5	-0.092250
17.450000	0.5	-0.088125
17.458333	0.5	-0.083875
17.466667	0.5	-0.080000
17.475000	0.5	-0.075500
17.483333	0.5	-0.071250
17.491667	0.5	-0.067500
17.500000	0.5	-0.063375
17.508333	0.5	-0.059375
17.516667	0.5	-0.055375
17.525000	0.5	-0.051375
17.533333	0.5	-0.047750
17.541667	0.5	-0.044125
17.550000	0.5	-0.040875
17.558333	0.5	-0.037500
17.566667	0.5	-0.034250
17.575000	0.5	-0.031375
17.583333	0.5	-0.028750
17.591667	0.5	-0.026625
17.600000	0.5	-0.024250
17.608333	0.5	-0.022000
17.616667	0.5	-0.019750
17.625000	0.5	-0.018500
17.633333	0.5	-0.017000
17.641667	0.5	-0.015625
17.650000	0.5	-0.013875
17.658333	0.5	-0.012125
17.666667	0.5	-0.010875
17.675000	0.5	-0.010000
17.683333	0.5	-0.009125
17.691667	0.5	-0.008250
17.700000	0.5	-0.007625
17.708333	0.5	-0.007125
17.716667	0.5	-0.006750
17.725000	0.5	-0.006250
17.733333	0.5	-0.005750
17.741667	0.5	-0.005125
17.750000	0.5	-0.004250
17.758333	0.5	-0.003375
17.766667	0.5	-0.002875
17.775000	0.5	-0.002375
17.783333	0.5	-0.002250
17.791667	0.5	-0.001875
17.800000	0.5	-0.001750
17.808333	0.5	-0.001250
17.816667	0.5	-0.000750
17.825000	0.5	-0.000500
17.833333	0.5	-0.000500
17.841667	0.5	-0.000375
17.850000	0.5	-0.000375
17.858333	0.5	-0.000375
17.866667	0.5	-0.000125
17.875000	0.5	0.000375
17.883333	0.5	0.000625
17.891667	0.5	0.000875
17.900000	0.5	0.001125
17.908333	0.5	0.001375
17.916667	0.5	0.002250
17.925000	0.5	0.002750
17.933333	0.5	0.003000
17.941667	0.5	0.003000
17.950000	0.5	0.003250
17.958333	0.5	0.003750
17.966667	0.5	0.003375
17.975000	0.5	0.003625
17.983333	0.5	0.004000
17.991667	0.5	0.003750
18.000000	0.5	0.004000
18.008333	0.5	0.004500
18.016667	0.5	0.004875
18.025000	0.5	0.004625
18.033333	0.5	0.004750
18.041667	0.5	0.005000
18.050000	0.5	0.005250
18.058333	0.5	0.005125
18.066667	0.5	0.005125
18.075000	0.5	0.005000
18.083333	0.5	0.004875
18.091667	0.5	0.004750
18.100000	0.5	0.004500
18.108333	0.5	0.004375
18.116667	0.5	0.004000
18.125000	0.5	0.004000
18.133333	0.5	0.003875
18.141667	0.5	0.003250
18.150000	0.5	0.003000
18.158333	0.5	0.002375
18.166667	0.5	0.002000
18.175000	0.5	0.001375
18.183333	0.5	0.000750
18.191667	0.5	0.000000
18.200000	0.5	-0.000375
18.208333	0.5	-0.001375
18.216667	0.5	-0.001875
18.225000	0.5	-0.003375
18.233333	0.5	-0.005125
18.241667	0.5	-0.006375
18.250000	0.5	-0.007375
18.258333	0.5	-0.009250
18.266667	0.5	-0.010750
18.275000	0.5	-0.012500
18.283333	0.5	-0.014625
18.291667	0.5	-0.016250
18.300000	0.5	-0.018000
18.308333	0.5	-0.019375
18.316667	0.5	-0.021000
18.325000	0.5	-0.022500
18.333333	0.5	-0.024625
18.341667	0.5	-0.026625
18.350000	0.5	-0.028125
18.358333	0.5	-0.029625
18.366667	0.5	-0.031125
18.375000	0.5	-0.032875
18.383333	0.5	-0.034500
18.391667	0.5	-0.035750
18.400000	0.5	-0.037250
18.408333	0.5	-0.038750
18.416667	0.5	-0.039625
18.425000	0.5	-0.040125
18.433333	0.5	-0.040625
18.441667	0.5	-0.041000
18.450000	0.5	-0.041375
18.458333	0.5	-0.041125
18.466667	0.5	-0.041000
18.475000	0.5	-0.040750
18.483333	0.5	-0.040250
18.491667	0.5	-0.039875
18.500000	0.5	-0.039125
18.508333	0.5	-0.038750
18.516667	0.5	-0.037875
18.525000	0.5	-0.037250
18.533333	0.5	-0.036500
18.541667	0.5	-0.036000
18.550000	0.5	-0.035500
18.558333	0.5	-0.034500
18.566667	0.5	-0.033375
18.575000	0.5	-0.032125
18.583333	0.5	-0.031500
18.591667	0.5	-0.030875
18.600000	0.5	-0.029875
18.608333	0.5	-0.029000
18.616667	0.5	-0.027875
18.625000	0.5	-0.027125
18.633333	0.5	-0.026375
18.641667	0.5	-0.025750
18.650000	0.5	-0.024625
18.658333	0.5	-0.024125
18.666667	0.5	-0.024125
18.675000	0.5	-0.023875
18.683333	0.5	-0.023125
18.691667	0.5	-0.022375
18.700000	0.5	-0.021750
18.708333	0.5	-0.021375
18.716667	0.5	-0.020625
18.725000	0.5	-0.020750
18.733333	0.5	-0.020375
18.741667	0.5	-0.020125
18.750000	0.5	-0.019875
18.758333	0.5	-0.020125
18.766667	0.5	-0.020375
18.775000	0.5	-0.020250
18.783333	0.5	-0.020000
18.791667	0.5	-0.020625
18.800000	0.5	-0.020750
18.808333	0.5	-0.020875
18.816667	0.5	-0.020875
18.825000	0.5	-0.021375
18.833333	0.5	-0.022000
18.841667	0.5	-0.022625
18.850000	0.5	-0.022750
18.858333	0.5	-0.023250
18.866667	0.5	-0.023500
18.875000	0.5	-0.023750
18.883333	0.5	-0.023875
18.891667	0.5	-0.024000
18.900000	0.5	-0.024125
18.908333	0.5	-0.024625
18.916667	0.5	-0.024875
18.925000	0.5	-0.025250
18.933333	0.5	-0.025625
18.941667	0.5	-0.026125
18.950000	0.5	-0.026625
18.958333	0.5	-0.027375
18.966667	0.5	-0.027750
18.975000	0.5	-0.028500
18.983333	0.5	-0.028875
18.991667	0.5	-0.029125
19.000000	0.5	-0.029500
19.008333	0.5	-0.029625
19.016667	0.5	-0.029875
19.025000	0.5	-0.030000
19.033333	0.5	-0.029875
19.041667	0.5	-0.030250
19.050000	0.5	-0.030625
19.058333	0.5	-0.031250
19.066667	0.5	-0.031750
19.075000	0.5	-0.032250
19.083333	0.5	-0.032875
19.091667	0.5	-0.033500
19.100000	0.5	-0.034250
19.108333	0.5	-0.035000
19.116667	0.5	-0.035250
19.125000	0.5	-0.035875
19.133333	0.5	-0.036250
19.141667	0.5	-0.036500
19.150000	0.5	-0.036875
19.158333	0.5	-0.037250
19.166667	0.5	-0.037750
19.175000	0.5	-0.038250
19.183333	0.5	-0.038875
19.191667	0.5	-0.039500
19.200000	0.5	-0.039875
19.208333	0.5	-0.040000
19.216667	0.5	-0.040750
19.225000	0.5	-0.041250
19.233333	0.5	-0.041375
19.241667	0.5	-0.041875
19.250000	0.5	-0.042500
19.258333	0.5	-0.043500
19.266667	0.5	-0.044500
19.275000	0.5	-0.044875
19.283333	0.5	-0.045500
19.291667	0.5	-0.045875
19.300000	0.5	-0.046375
19.308333	0.5	-0.046500
19.316667	0.5	-0.047000
19.325000	0.5	-0.047500
19.333333	0.5	-0.047750
19.341667	0.5	-0.048375
19.350000	0.5	-0.048875
19.358333	0.5	-0.049625
19.366667	0.5	-0.049875
19.375000	0.5	-0.050375
19.383333	0.5	-0.050750
19.391667	0.5	-0.051375
19.400000	0.5	-0.051750
19.408333	0.5	-0.052500
19.416667	0.5	-0.053125
19.425000	0.5	-0.053625
19.433333	0.5	-0.054125
19.441667	0.5	-0.054500
19.450000	0.5	-0.055250
19.458333	0.5	-0.055625
19.466667	0.5	-0.055875
19.475000	0.5	-0.055625
19.483333	0.5	-0.055750
19.491667	0.5	-0.056250
19.500000	0.5	-0.056750
19.508333	0.5	-0.057125
19.516667	0.5	-0.057500
19.525000	0.5	-0.057750
19.533333	0.5	-0.058250
19.541667	0.5	-0.058250
19.550000	0.5	-0.058750
19.558333	0.5	-0.059000
19.566667	0.5	-0.059000
19.575000	0.5	-0.059000
19.583333	0.5	-0.058875
19.591667	0.5	-0.059125
19.600000	0.5	-0.059375
19.608333	0.5	-0.059625
19.616667	0.5	-0.059750
19.625000	0.5	-0.060125
19.633333	0.5	-0.060375
19.641667	0.5	-0.060875
19.650000	0.5	-0.061250
19.658333	0.5	-0.061625
19.666667	0.5	-0.061750
19.675000	0.5	-0.062250
19.683333	0.5	-0.062375
19.691667	0.5	-0.063125
19.700000	0.5	-0.063000
19.708333	0.5	-0.063250
19.716667	0.5	-0.063500
19.725000	0.5	-0.063875
19.733333	0.5	-0.064125
19.741667	0.5	-0.064250
19.750000	0.5	-0.064500
19.758333	0.5	-0.064750
19.766667	0.5	-0.064875
19.775000	0.5	-0.064875
19.783333	0.5	-0.065625
19.791667	0.5	-0.065875
19.800000	0.5	-0.065875
19.808333	0.5	-0.066375
19.816667	0.5	-0.066500
19.825000	0.5	-0.066625
19.833333	0.5	-0.066875
19.841667	0.5	-0.066625
19.850000	0.5	-0.066375
19.858333	0.5	-0.066625
19.866667	0.5	-0.066500
19.875000	0.5	-0.066500
19.883333	0.5	-0.066625
19.891667	0.5	-0.066625
19.900000	0.5	-0.066500
19.908333	0.5	-0.066750
19.916667	0.5	-0.066625
19.925000	0.5	-0.066375
19.933333	0.5	-0.065625
19.941667	0.5	-0.065125
19.950000	0.5	-0.064625
19.958333	0.5	-0.064000
19.966667	0.5	-0.063750
19.975000	0.5	-0.062750
19.983333	0.5	-0.061750
19.991667	0.5	-0.061250
20.000000	0.5	-0.060500
20.008333	0.5	-0.059625
20.016667	0.5	-0.059000
20.025000	0.5	-0.058125
20.033333	0.5	-0.057500
20.041667	0.5	-0.056500
20.050000	0.5	-0.055500
20.058333	0.5	-0.054250
20.066667	0.5	-0.053375
20.075000	0.5	-0.052375
20.083333	0.5	-0.051250
20.091667	0.5	-0.050250
20.100000	0.5	-0.049250
20.108333	0.5	-0.048375
20.116667	0.5	-0.047500
20.125000	0.5	-0.046250
20.133333	0.5	-0.045250
20.141667	0.5	-0.044125
20.150000	0.5	-0.042875
20.158333	0.5	-0.041625
20.166667	0.5	-0.040250
20.175000	0.5	-0.039000
20.183333	0.5	-0.037875
20.191667	0.5	-0.036625
20.200000	0.5	-0.034875
20.208333	0.5	-0.033375
20.216667	0.5	-0.032500
20.225000	0.5	-0.030875
20.233333	0.5	-0.029750
20.241667	0.5	-0.028250
20.250000	0.5	-0.026875
20.258333	0.5	-0.025250
20.266667	0.5	-0.023625
20.275000	0.5	-0.021875
20.283333	0.5	-0.020000
20.291667	0.5	-0.018625
20.300000	0.5	-0.016875
20.308333	0.5	-0.014875
20.316667	0.5	-0.013000
20.325000	0.5	-0.011375
20.333333	0.5	-0.009750
20.341667	0.5	-0.007875
20.350000	0.5	-0.005875
20.358333	0.5	-0.003250
20.366667	0.5	-0.000500
20.375000	0.5	0.001875
20.383333	0.5	0.004500
20.391667	0.5	0.007500
20.400000	0.5	0.010500
20.408333	0.5	0.014125
20.416667	0.5	0.018000
20.425000	0.5	0.022250
20.433333	0.5	0.026875
20.441667	0.5	0.031750
20.450000	0.5	0.037250
20.458333	0.5	0.043250
20.466667	0.5	0.049625
20.475000	0.5	0.056625
20.483333	0.5	0.064250
20.491667	0.5	0.072000
20.500000	0.5	0.080750
20.508333	0.5	0.089875
20.516667	0.5	0.099750
20.525000	0.5	0.110625
20.533333	0.5	0.121625
20.541667	0.5	0.133500
20.550000	0.5	0.145625
20.558333	0.5	0.158125
20.566667	0.5	0.170875
20.575000	0.5	0.184250
20.583333	0.5	0.198000
20.591667	0.5	0.212125
20.600000	0.5	0.225750
20.608333	0.5	0.239125
20.616667	0.5	0.253125
20.625000	0.5	0.266750
20.633333	0.5	0.279625
20.641667	0.5	0.292375
20.650000	0.5	0.304250
20.658333	0.5	0.315250
20.666667	0.5	0.325625
20.675000	0.5	0.335375
20.683333	0.5	0.344125
20.691667	0.5	0.351000
20.700000	0.5	0.357000
20.708333	0.5	0.361500
20.716667	0.5	0.364750
20.725000	0.5	0.366625
20.733333	0.5	0.367375
20.741667	0.5	0.367125
20.750000	0.5	0.364750
20.758333	0.5	0.360625
20.766667	0.5	0.355000
20.775000	0.5	0.348500
20.783333	0.5	0.341125
20.791667	0.5	0.332750
20.800000	0.5	0.323375
20.808333	0.5	0.312875
20.816667	0.5	0.301625
20.825000	0.5	0.289625
20.833333	0.5	0.277375
20.841667	0.5	0.264625
20.850000	0.5	0.251750
20.858333	0.5	0.238500
20.866667	0.5	0.225000
20.875000	0.5	0.211250
20.883333	0.5	0.198125
20.891667	0.5	0.184625
20.900000	0.5	0.171000
20.908333	0.5	0.158625
20.916667	0.5	0.146625
20.925000	0.5	0.135000
20.933333	0.5	0.123875
20.941667	0.5	0.112750
20.950000	0.5	0.102500
20.958333	0.5	0.093125
20.966667	0.5	0.083625
20.975000	0.5	0.074875
20.983333	0.5	0.066875
20.991667	0.5	0.059375
21.000000	0.5	0.052125
21.008333	0.5	0.045625
21.016667	0.5	0.039375
21.025000	0.5	0.034125
21.033333	0.5	0.028750
21.041667	0.5	0.023875
21.050000	0.5	0.019625
21.058333	0.5	0.015875
21.066667	0.5	0.012375
21.075000	0.5	0.009375
21.083333	0.5	0.006125
21.091667	0.5	0.003500
21.100000	0.5	0.001500
21.108333	0.5	-0.000500
21.116667	0.5	-0.002750
21.125000	0.5	-0.004125
21.133333	0.5	-0.005125
21.141667	0.5	-0.006375
21.150000	0.5	-0.007125
21.158333	0.5	-0.008000
21.166667	0.5	-0.009000
21.175000	0.5	-0.009750
21.183333	0.5	-0.009875
21.191667	0.5	-0.010250
21.200000	0.5	-0.011125
21.208333	0.5	-0.012000
21.216667	0.5	-0.012625
21.225000	0.5	-0.013375
21.233333	0.5	-0.013625
21.241667	0.5	-0.014375
21.250000	0.5	-0.015125
21.258333	0.5	-0.015625
21.266667	0.5	-0.015500
21.275000	0.5	-0.015500
21.283333	0.5	-0.015750
21.291667	0.5	-0.015250
21.300000	0.5	-0.015375
21.308333	0.5	-0.015875
21.316667	0.5	-0.016125
21.325000	0.5	-0.016125
21.333333	0.5	-0.016375
21.341667	0.5	-0.016750
21.350000	0.5	-0.016500
21.358333	0.5	-0.016375
21.366667	0.5	-0.016875
21.375000	0.5	-0.016875
21.383333	0.5	-0.016750
21.391667	0.5	-0.016625
21.400000	0.5	-0.016875
21.408333	0.5	-0.016750
21.416667	0.5	-0.016875
21.425000	0.5	-0.017000
21.433333	0.5	-0.017000
21.441667	0.5	-0.017125
21.450000	0.5	-0.017625
21.458333	0.5	-0.018250
21.466667	0.5	-0.018750
21.475000	0.5	-0.018250
21.483333	0.5	-0.018250
21.491667	0.5	-0.018000
21.500000	0.5	-0.017750
21.508333	0.5	-0.017375
21.516667	0.5	-0.017250
21.525000	0.5	-0.017125
21.533333	0.5	-0.017500
21.541667	0.5	-0.017375
21.550000	0.5	-0.017375
21.558333	0.5	-0.017125
21.566667	0.5	-0.017500
21.575000	0.5	-0.017500
21.583333	0.5	-0.017750
21.591667	0.5	-0.018000
21.600000	0.5	-0.018250
21.608333	0.5	-0.018625
21.616667	0.5	-0.019125
21.625000	0.5	-0.019125
21.633333	0.5	-0.019250
21.641667	0.5	-0.019500
21.650000	0.5	-0.019250
21.658333	0.5	-0.019125
21.666667	0.5	-0.018625
21.675000	0.5	-0.018000
21.683333	0.5	-0.018125
21.691667	0.5	-0.018000
21.700000	0.5	-0.018625
21.708333	0.5	-0.018875
21.716667	0.5	-0.018500
21.725000	0.5	-0.018250
21.733333	0.5	-0.018000
21.741667	0.5	-0.018125
21.750000	0.5	-0.018125
21.758333	0.5	-0.017750
21.766667	0.5	-0.017500
21.775000	0.5	-0.017375
21.783333	0.5	-0.016875
21.791667	0.5	-0.016500
21.800000	0.5	-0.016125
21.808333	0.5	-0.015875
21.816667	0.5	-0.015625
21.825000	0.5	-0.015250
21.833333	0.5	-0.014500
21.841667	0.5	-0.014250
21.850000	0.5	-0.013750
21.858333	0.5	-0.013125
21.866667	0.5	-0.012625
21.875000	0.5	-0.012375
21.883333	0.5	-0.012000
21.891667	0.5	-0.011375
21.900000	0.5	-0.010750
21.908333	0.5	-0.009875
21.916667	0.5	-0.009125
21.925000	0.5	-0.008500
21.933333	0.5	-0.007625
21.941667	0.5	-0.007000
21.950000	0.5	-0.006125
21.958333	0.5	-0.005625
21.966667	0.5	-0.005500
21.975000	0.5	-0.004750
21.983333	0.5	-0.004375
21.991667	0.5	-0.003875
22.000000	0.5	-0.003250
22.008333	0.5	-0.002375
22.016667	0.5	-0.002000
22.025000	0.5	-0.001500
22.033333	0.5	-0.001375
22.041667	0.5	-0.001250
22.050000	0.5	-0.001000
22.058333	0.5	-0.000250
22.066667	0.5	-0.000125
22.075000	0.5	0.000500
22.083333	0.5	0.000500
22.091667	0.5	0.000625
22.100000	0.5	0.001125
22.108333	0.5	0.001000
22.116667	0.5	0.001125
22.125000	0.5	0.001250
22.133333	0.5	0.002000
22.141667	0.5	0.002875
22.150000	0.5	0.003125
22.158333	0.5	0.003125
22.166667	0.5	0.003875
22.175000	0.5	0.004250
22.183333	0.5	0.004250
22.191667	0.5	0.004375
22.200000	0.5	0.004625
22.208333	0.5	0.004750
22.216667	0.5	0.004875
22.225000	0.5	0.005000
22.233333	0.5	0.005250
22.241667	0.5	0.005375
22.250000	0.5	0.005625
22.258333	0.5	0.005375
22.266667	0.5	0.005375
22.275000	0.5	0.005625
22.283333	0.5	0.006125
22.291667	0.5	0.006000
22.300000	0.5	0.005875
22.308333	0.5	0.005375
22.316667	0.5	0.006000
22.325000	0.5	0.005875
22.333333	0.5	0.005500
22.341667	0.5	0.005250
22.350000	0.5	0.004875
22.358333	0.5	0.004625
22.366667	0.5	0.004500
22.375000	0.5	0.004125
22.383333	0.5	0.003875
22.391667	0.5	0.003375
22.400000	0.5	0.003125
22.408333	0.5	0.003125
22.416667	0.5	0.002750
22.425000	0.5	0.002375
22.433333	0.5	0.001875
22.441667	0.5	0.001375
22.450000	0.5	0.000875
22.458333	0.5	0.000125
22.466667	0.5	-0.000375
22.475000	0.5	-0.001000
22.483333	0.5	-0.001625
22.491667	0.5	-0.002500
22.500000	0.5	-0.003375
22.508333	0.5	-0.004125
22.516667	0.5	-0.005125
22.525000	0.5	-0.005500
22.533333	0.5	-0.006250
22.541667	0.5	-0.007125
22.550000	0.5	-0.007750
22.558333	0.5	-0.008625
22.566667	0.5	-0.009375
22.575000	0.5	-0.009875
22.583333	0.5	-0.011000
22.591667	0.5	-0.012125
22.600000	0.5	-0.013500
22.608333	0.5	-0.014375
22.616667	0.5	-0.015500
22.625000	0.5	-0.016250
22.633333	0.5	-0.016625
22.641667	0.5	-0.016875
22.650000	0.5	-0.017875
22.658333	0.5	-0.018500
22.666667	0.5	-0.019000
22.675000	0.5	-0.019500
22.683333	0.5	-0.020500
22.691667	0.5	-0.020875
22.700000	0.5	-0.021250
22.708333	0.5	-0.021875
22.716667	0.5	-0.022625
22.725000	0.5	-0.023250
22.733333	0.5	-0.024375
22.741667	0.5	-0.024625
22.750000	0.5	-0.024500
22.758333	0.5	-0.025250
22.766667	0.5	-0.025500
22.775000	0.5	-0.025375
22.783333	0.5	-0.025750
22.791667	0.5	-0.026125
22.800000	0.5	-0.026375
22.808333	0.5	-0.026375
22.816667	0.5	-0.026000
22.825000	0.5	-0.026000
22.833333	0.5	-0.026750
22.841667	0.5	-0.026625
22.850000	0.5	-0.026500
22.858333	0.5	-0.026250
22.866667	0.5	-0.026000
22.875000	0.5	-0.025500
22.883333	0.5	-0.025000
22.891667	0.5	-0.025125
22.900000	0.5	-0.025000
22.908333	0.5	-0.024500
22.916667	0.5	-0.023875
22.925000	0.5	-0.023625
22.933333	0.5	-0.022500
22.941667	0.5	-0.021625
22.950000	0.5	-0.020625
22.958333	0.5	-0.020125
22.966667	0.5	-0.019500
22.975000	0.5	-0.018875
22.983333	0.5	-0.018375
22.991667	0.5	-0.017750
23.000000	0.5	-0.017125
23.008333	0.5	-0.016375
23.016667	0.5	-0.015500
23.025000	0.5	-0.015000
23.033333	0.5	-0.014125
23.041667	0.5	-0.013375
23.050000	0.5	-0.012875
23.058333	0.5	-0.012250
23.066667	0.5	-0.011625
23.075000	0.5	-0.011000
23.083333	0.5	-0.010250
23.091667	0.5	-0.009250
23.100000	0.5	-0.008625
23.108333	0.5	-0.007875
23.116667	0.5	-0.007250
23.125000	0.5	-0.006500
23.133333	0.5	-0.006000
23.141667	0.5	-0.005250
23.150000	0.5	-0.004750
23.158333	0.5	-0.004250
23.166667	0.5	-0.004125
23.175000	0.5	-0.003875
23.183333	0.5	-0.003375
23.191667	0.5	-0.003125
23.200000	0.5	-0.003000
23.208333	0.5	-0.003250
23.216667	0.5	-0.002500
23.225000	0.5	-0.002625
23.233333	0.5	-0.002250
23.241667	0.5	-0.001875
23.250000	0.5	-0.001625
23.258333	0.5	-0.001875
23.266667	0.5	-0.001750
23.275000	0.5	-0.001250
23.283333	0.5	-0.001000
23.291667	0.5	-0.001000
23.300000	0.5	-0.000750
23.308333	0.5	-0.000250
23.316667	0.5	-0.000250
23.325000	0.5	0.000000
23.333333	0.5	-0.000125
23.341667	0.5	-0.000125
23.350000	0.5	-0.000250
23.358333	0.5	-0.000125
23.366667	0.5	0.000375
23.375000	0.5	0.001000
23.383333	0.5	0.000875
23.391667	0.5	0.000500
23.400000	0.5	0.000625
23.408333	0.5	0.000875
23.416667	0.5	0.001250
23.425000	0.5	0.001000
23.433333	0.5	0.001125
23.441667	0.5	0.001000
23.450000	0.5	0.001375
23.458333	0.5	0.001375
23.466667	0.5	0.001500
23.475000	0.5	0.001875
23.483333	0.5	0.002250
23.491667	0.5	0.002375
23.500000	0.5	0.002125
23.508333	0.5	0.002000
23.516667	0.5	0.002125
23.525000	0.5	0.001750
23.533333	0.5	0.001750
23.541667	0.5	0.001625
23.550000	0.5	0.001625
23.558333	0.5	0.001875
23.566667	0.5	0.001625
23.575000	0.5	0.001125
23.583333	0.5	0.001125
23.591667	0.5	0.001000
23.600000	0.5	0.000875
23.608333	0.5	0.000625
23.616667	0.5	0.000625
23.625000	0.5	0.000875
23.633333	0.5	0.001125
23.641667	0.5	0.001125
23.650000	0.5	0.000625
23.658333	0.5	0.000625
23.666667	0.5	0.000125
23.675000	0.5	0.000000
23.683333	0.5	-0.000125
23.691667	0.5	-0.000125
23.700000	0.5	-0.000500
23.708333	0.5	-0.000375
23.716667	0.5	-0.000500
23.725000	0.5	-0.000875
23.733333	0.5	-0.000625
23.741667	0.5	-0.001375
23.750000	0.5	-0.002000
23.758333	0.5	-0.002125
23.766667	0.5	-0.002375
23.775000	0.5	-0.002375
23.783333	0.5	-0.003250
23.791667	0.5	-0.003500
23.800000	0.5	-0.003375
23.808333	0.5	-0.003625
23.816667	0.5	-0.003750
23.825000	0.5	-0.003875
23.833333	0.5	-0.004125
23.841667	0.5	-0.004500
23.850000	0.5	-0.004250
23.858333	0.5	-0.003875
23.866667	0.5	-0.004250
23.875000	0.5	-0.004500
23.883333	0.5	-0.004500
23.891667	0.5	-0.004750
23.900000	0.5	-0.004750
23.908333	0.5	-0.004875
23.916667	0.5	-0.004750
23.925000	0.5	-0.004875
23.933333	0.5	-0.004875
23.941667	0.5	-0.005250
23.950000	0.5	-0.005250
23.958333	0.5	-0.005375
23.966667	0.5	-0.005875
23.975000	0.5	-0.005500
23.983333	0.5	-0.005250
23.991667	0.5	-0.005125
24.000000	0.5	-0.004750
24.008333	0.5	-0.004625
24.016667	0.5	-0.005000
24.025000	0.5	-0.004625
24.033333	0.5	-0.004250
24.041667	0.5	-0.004000
24.050000	0.5	-0.003875
24.058333	0.5	-0.004000
24.066667	0.5	-0.004000
24.075000	0.5	-0.003875
24.083333	0.5	-0.003875
24.091667	0.5	-0.004000
24.100000	0.5	-0.004125
24.108333	0.5	-0.004000
24.116667	0.5	-0.003625
24.125000	0.5	-0.003500
24.133333	0.5	-0.003750
24.141667	0.5	-0.003750
24.150000	0.5	-0.003625
24.158333	0.5	-0.003750
24.166667	0.5	-0.003750
24.175000	0.5	-0.003625
24.183333	0.5	-0.003000
24.191667	0.5	-0.002750
24.200000	0.5	-0.002875
24.208333	0.5	-0.002750
24.216667	0.5	-0.002750
24.225000	0.5	-0.003125
24.233333	0.5	-0.003250
24.241667	0.5	-0.003000
24.250000	0.5	-0.002875
24.258333	0.5	-0.002500
24.266667	0.5	-0.002625
24.275000	0.5	-0.002625
24.283333	0.5	-0.002250
24.291667	0.5	-0.002000
24.300000	0.5	-0.001625
24.308333	0.5	-0.001750
24.316667	0.5	-0.001875
24.325000	0.5	-0.001750
24.333333	0.5	-0.001875
24.341667	0.5	-0.001750
24.350000	0.5	-0.001625
24.358333	0.5	-0.001500
24.366667	0.5	-0.001250
24.375000	0.5	-0.001375
24.383333	0.5	-0.001250
24.391667	0.5	-0.001375
24.400000	0.5	-0.001250
24.408333	0.5	-0.001250
24.416667	0.5	-0.001625
24.425000	0.5	-0.001875
24.433333	0.5	-0.001750
24.441667	0.5	-0.001625
24.450000	0.5	-0.001875
24.458333	0.5	-0.002125
24.466667	0.5	-0.001875
24.475000	0.5	-0.001875
24.483333	0.5	-0.001875
24.491667	0.5	-0.002125
24.500000	0.5	-0.002125
24.508333	0.5	-0.002375
24.516667	0.5	-0.002625
24.525000	0.5	-0.002625
24.533333	0.5	-0.002500
24.541667	0.5	-0.002500
24.550000	0.5	-0.003125
24.558333	0.5	-0.003500
24.566667	0.5	-0.003750
24.575000	0.5	-0.003750
24.583333	0.5	-0.003750
24.591667	0.5	-0.003500
24.600000	0.5	-0.003750
24.608333	0.5	-0.004000
24.616667	0.5	-0.004500
24.625000	0.5	-0.005000
24.633333	0.5	-0.005375
24.641667	0.5	-0.005750
24.650000	0.5	-0.005750
24.658333	0.5	-0.006000
24.666667	0.5	-0.006250
24.675000	0.5	-0.006250
24.683333	0.5	-0.006625
24.691667	0.5	-0.007000
24.700000	0.5	-0.007125
24.708333	0.5	-0.007125
24.716667	0.5	-0.007250
24.725000	0.5	-0.007500
24.733333	0.5	-0.007500
24.741667	0.5	-0.007000
24.750000	0.5	-0.006750
24.758333	0.5	-0.006625
24.766667	0.5	-0.006750
24.775000	0.5	-0.006750
24.783333	0.5	-0.006625
24.791667	0.5	-0.007375
24.800000	0.5	-0.007500
24.808333	0.5	-0.007250
24.816667	0.5	-0.007500
24.825000	0.5	-0.007625
24.833333	0.5	-0.007750
24.841667	0.5	-0.007500
24.850000	0.5	-0.007125
24.858333	0.5	-0.007250
24.866667	0.5	-0.007250
24.875000	0.5	-0.007250
24.883333	0.5	-0.007250
24.891667	0.5	-0.007250
24.900000	0.5	-0.006625
24.908333	0.5	-0.006625
24.916667	0.5	-0.006625
24.925000	0.5	-0.005875
24.933333	0.5	-0.006125
24.941667	0.5	-0.006375
24.950000	0.5	-0.005625
24.958333	0.5	-0.005625
24.966667	0.5	-0.005375
24.975000	0.5	-0.005500
24.983333	0.5	-0.005375
24.991667	0.5	-0.004875
25.000000	0.5	-0.004625
