# Supplementary material for: Dynamic character displacement among a pair of bacterial phyllosphere commensals in situ
Source: Nat Commun. 2022 May 20;13:2836. doi: 10.1038/s41467-022-30469-3 (PMC9123166; doi:10.1038/s41467-022-30469-3)
Supplement: Supplementary file 11 — Source Data [file 41467_2022_30469_MOESM11_ESM.zip › Source Data/Supplementary Figure 5/Xylose t0 b.txt]

File Path	chrom://marshall/Chromeleon7/HPLC_Ultimate_3000/Users/helucas/20200720_OrganicAcids_CCR_L257.seq/972.smp/RI_1.channel/RI_1.chm
Channel	RI_1

Injection Information:
Data Vault	Chromeleon7
Injection	Xyl_t0_b
Injection Number	56
Position	BA8
Comment	
Processing Method	Quantitative
Instrument Method	20200525_Rezex_ROA_OrganicAcid_600uL_2500uM_H2SO4_50A_50D
Type	Unknown
Status	Finished
Injection Date	7/21/2020
Injection Time	8:33:00 PM
Injection Volume (µl)	10.000
Dilution Factor	1.0000
Weight	1.0000

Chromatogram Data Information:
Time Min. (min)	0.000000
Time Max. (min)	25.000000
Data Points	3001
Detector	RI
Generating Data System	Chromeleon 7.2.5.9507
Exporting Data System	Chromeleon 7.2.8.0
Operator	Instrument Controller
Signal Quantity	Refractive 
Signal Unit	µRIU
Signal Min.	-2.563625
Signal Max.	24.520625
Channel	RI_1
Driver Name	RID520Driver.dll
Channel Type	Evaluation
Min. Step (s)	0.5
Max. Step (s)	0.5
Average Step (s)	0.5

Signal Parameter Information:
Signal Info	

Chromatogram Data:
Time (min)	Step (s)	Value (µRIU)
0.000000	n.a.	-0.001500
0.008333	0.5	-0.001750
0.016667	0.5	-0.001875
0.025000	0.5	-0.001375
0.033333	0.5	-0.001125
0.041667	0.5	-0.001125
0.050000	0.5	-0.000875
0.058333	0.5	-0.000875
0.066667	0.5	-0.000750
0.075000	0.5	-0.000500
0.083333	0.5	-0.000125
0.091667	0.5	0.000000
0.100000	0.5	0.000000
0.108333	0.5	0.000000
0.116667	0.5	0.000000
0.125000	0.5	0.000000
0.133333	0.5	0.000000
0.141667	0.5	0.000250
0.150000	0.5	0.000250
0.158333	0.5	0.000500
0.166667	0.5	0.000375
0.175000	0.5	0.000375
0.183333	0.5	0.000750
0.191667	0.5	0.001000
0.200000	0.5	0.001375
0.208333	0.5	0.001250
0.216667	0.5	0.000875
0.225000	0.5	0.001000
0.233333	0.5	0.001500
0.241667	0.5	0.001500
0.250000	0.5	0.001375
0.258333	0.5	0.001500
0.266667	0.5	0.001750
0.275000	0.5	0.002625
0.283333	0.5	0.002500
0.291667	0.5	0.002500
0.300000	0.5	0.002125
0.308333	0.5	0.002125
0.316667	0.5	0.001875
0.325000	0.5	0.001625
0.333333	0.5	0.001625
0.341667	0.5	0.001500
0.350000	0.5	0.001625
0.358333	0.5	0.001250
0.366667	0.5	0.001000
0.375000	0.5	0.001125
0.383333	0.5	0.000625
0.391667	0.5	0.000250
0.400000	0.5	0.000125
0.408333	0.5	0.000000
0.416667	0.5	-0.000250
0.425000	0.5	-0.000375
0.433333	0.5	-0.000250
0.441667	0.5	-0.000125
0.450000	0.5	-0.000250
0.458333	0.5	-0.000750
0.466667	0.5	-0.001000
0.475000	0.5	-0.001000
0.483333	0.5	-0.001000
0.491667	0.5	-0.001125
0.500000	0.5	-0.001125
0.508333	0.5	-0.001500
0.516667	0.5	-0.001875
0.525000	0.5	-0.001750
0.533333	0.5	-0.001750
0.541667	0.5	-0.002000
0.550000	0.5	-0.002000
0.558333	0.5	-0.001875
0.566667	0.5	-0.001750
0.575000	0.5	-0.001500
0.583333	0.5	-0.001625
0.591667	0.5	-0.002125
0.600000	0.5	-0.002375
0.608333	0.5	-0.002000
0.616667	0.5	-0.001875
0.625000	0.5	-0.002000
0.633333	0.5	-0.002125
0.641667	0.5	-0.002250
0.650000	0.5	-0.002500
0.658333	0.5	-0.002875
0.666667	0.5	-0.003500
0.675000	0.5	-0.003750
0.683333	0.5	-0.004125
0.691667	0.5	-0.003875
0.700000	0.5	-0.003375
0.708333	0.5	-0.003750
0.716667	0.5	-0.003875
0.725000	0.5	-0.004375
0.733333	0.5	-0.004500
0.741667	0.5	-0.004500
0.750000	0.5	-0.004875
0.758333	0.5	-0.005250
0.766667	0.5	-0.005625
0.775000	0.5	-0.005750
0.783333	0.5	-0.005250
0.791667	0.5	-0.004875
0.800000	0.5	-0.005000
0.808333	0.5	-0.005125
0.816667	0.5	-0.005750
0.825000	0.5	-0.005625
0.833333	0.5	-0.005500
0.841667	0.5	-0.005875
0.850000	0.5	-0.006000
0.858333	0.5	-0.006250
0.866667	0.5	-0.006375
0.875000	0.5	-0.006500
0.883333	0.5	-0.006375
0.891667	0.5	-0.006125
0.900000	0.5	-0.005750
0.908333	0.5	-0.005875
0.916667	0.5	-0.005375
0.925000	0.5	-0.005125
0.933333	0.5	-0.004750
0.941667	0.5	-0.004125
0.950000	0.5	-0.003750
0.958333	0.5	-0.003625
0.966667	0.5	-0.003250
0.975000	0.5	-0.003000
0.983333	0.5	-0.003000
0.991667	0.5	-0.003000
1.000000	0.5	-0.003000
1.008333	0.5	-0.003125
1.016667	0.5	-0.002500
1.025000	0.5	-0.001875
1.033333	0.5	-0.001625
1.041667	0.5	-0.001625
1.050000	0.5	-0.001125
1.058333	0.5	-0.000750
1.066667	0.5	-0.000375
1.075000	0.5	-0.000250
1.083333	0.5	0.000250
1.091667	0.5	0.000875
1.100000	0.5	0.000875
1.108333	0.5	0.001000
1.116667	0.5	0.001250
1.125000	0.5	0.001875
1.133333	0.5	0.002250
1.141667	0.5	0.002500
1.150000	0.5	0.003125
1.158333	0.5	0.003625
1.166667	0.5	0.003750
1.175000	0.5	0.004375
1.183333	0.5	0.004625
1.191667	0.5	0.004875
1.200000	0.5	0.005125
1.208333	0.5	0.005500
1.216667	0.5	0.005625
1.225000	0.5	0.006250
1.233333	0.5	0.006250
1.241667	0.5	0.006625
1.250000	0.5	0.007000
1.258333	0.5	0.007125
1.266667	0.5	0.007500
1.275000	0.5	0.008000
1.283333	0.5	0.008375
1.291667	0.5	0.008250
1.300000	0.5	0.008500
1.308333	0.5	0.008750
1.316667	0.5	0.008750
1.325000	0.5	0.009000
1.333333	0.5	0.009375
1.341667	0.5	0.009625
1.350000	0.5	0.009750
1.358333	0.5	0.009375
1.366667	0.5	0.009250
1.375000	0.5	0.009125
1.383333	0.5	0.009250
1.391667	0.5	0.009500
1.400000	0.5	0.009125
1.408333	0.5	0.009000
1.416667	0.5	0.008875
1.425000	0.5	0.008375
1.433333	0.5	0.007875
1.441667	0.5	0.007750
1.450000	0.5	0.007250
1.458333	0.5	0.006875
1.466667	0.5	0.006375
1.475000	0.5	0.005875
1.483333	0.5	0.005250
1.491667	0.5	0.005125
1.500000	0.5	0.004375
1.508333	0.5	0.003875
1.516667	0.5	0.003375
1.525000	0.5	0.003000
1.533333	0.5	0.002250
1.541667	0.5	0.001750
1.550000	0.5	0.001500
1.558333	0.5	0.001000
1.566667	0.5	0.000125
1.575000	0.5	-0.000875
1.583333	0.5	-0.001750
1.591667	0.5	-0.002500
1.600000	0.5	-0.003375
1.608333	0.5	-0.003750
1.616667	0.5	-0.004500
1.625000	0.5	-0.005250
1.633333	0.5	-0.006000
1.641667	0.5	-0.006500
1.650000	0.5	-0.007125
1.658333	0.5	-0.007750
1.666667	0.5	-0.008125
1.675000	0.5	-0.008875
1.683333	0.5	-0.009625
1.691667	0.5	-0.010375
1.700000	0.5	-0.010500
1.708333	0.5	-0.011125
1.716667	0.5	-0.011625
1.725000	0.5	-0.012250
1.733333	0.5	-0.012500
1.741667	0.5	-0.013000
1.750000	0.5	-0.013000
1.758333	0.5	-0.013375
1.766667	0.5	-0.013500
1.775000	0.5	-0.013750
1.783333	0.5	-0.014000
1.791667	0.5	-0.014375
1.800000	0.5	-0.014625
1.808333	0.5	-0.015000
1.816667	0.5	-0.014750
1.825000	0.5	-0.014875
1.833333	0.5	-0.015250
1.841667	0.5	-0.015250
1.850000	0.5	-0.015125
1.858333	0.5	-0.015125
1.866667	0.5	-0.015250
1.875000	0.5	-0.015000
1.883333	0.5	-0.014375
1.891667	0.5	-0.014750
1.900000	0.5	-0.014375
1.908333	0.5	-0.013875
1.916667	0.5	-0.013875
1.925000	0.5	-0.013375
1.933333	0.5	-0.013500
1.941667	0.5	-0.013250
1.950000	0.5	-0.013250
1.958333	0.5	-0.013125
1.966667	0.5	-0.013000
1.975000	0.5	-0.012750
1.983333	0.5	-0.012625
1.991667	0.5	-0.012125
2.000000	0.5	-0.011750
2.008333	0.5	-0.011000
2.016667	0.5	-0.010625
2.025000	0.5	-0.010125
2.033333	0.5	-0.010000
2.041667	0.5	-0.009875
2.050000	0.5	-0.009500
2.058333	0.5	-0.009375
2.066667	0.5	-0.009500
2.075000	0.5	-0.009375
2.083333	0.5	-0.008750
2.091667	0.5	-0.008625
2.100000	0.5	-0.008500
2.108333	0.5	-0.008750
2.116667	0.5	-0.008500
2.125000	0.5	-0.008125
2.133333	0.5	-0.007625
2.141667	0.5	-0.007250
2.150000	0.5	-0.007000
2.158333	0.5	-0.007000
2.166667	0.5	-0.006625
2.175000	0.5	-0.006375
2.183333	0.5	-0.006125
2.191667	0.5	-0.005875
2.200000	0.5	-0.005625
2.208333	0.5	-0.005375
2.216667	0.5	-0.005125
2.225000	0.5	-0.005000
2.233333	0.5	-0.004500
2.241667	0.5	-0.004250
2.250000	0.5	-0.003625
2.258333	0.5	-0.003500
2.266667	0.5	-0.003250
2.275000	0.5	-0.003000
2.283333	0.5	-0.003000
2.291667	0.5	-0.002875
2.300000	0.5	-0.003000
2.308333	0.5	-0.003000
2.316667	0.5	-0.002375
2.325000	0.5	-0.002250
2.333333	0.5	-0.002000
2.341667	0.5	-0.001875
2.350000	0.5	-0.001625
2.358333	0.5	-0.001375
2.366667	0.5	-0.001125
2.375000	0.5	-0.001000
2.383333	0.5	-0.001125
2.391667	0.5	-0.001125
2.400000	0.5	-0.001125
2.408333	0.5	-0.000500
2.416667	0.5	-0.000500
2.425000	0.5	-0.000500
2.433333	0.5	-0.000625
2.441667	0.5	-0.000750
2.450000	0.5	-0.000750
2.458333	0.5	-0.001000
2.466667	0.5	-0.000875
2.475000	0.5	-0.000875
2.483333	0.5	-0.001125
2.491667	0.5	-0.001000
2.500000	0.5	-0.001000
2.508333	0.5	-0.001125
2.516667	0.5	-0.001500
2.525000	0.5	-0.001375
2.533333	0.5	-0.001375
2.541667	0.5	-0.001375
2.550000	0.5	-0.001250
2.558333	0.5	-0.001375
2.566667	0.5	-0.001750
2.575000	0.5	-0.001875
2.583333	0.5	-0.001750
2.591667	0.5	-0.001750
2.600000	0.5	-0.001875
2.608333	0.5	-0.001750
2.616667	0.5	-0.001750
2.625000	0.5	-0.001500
2.633333	0.5	-0.001375
2.641667	0.5	-0.001625
2.650000	0.5	-0.002000
2.658333	0.5	-0.001500
2.666667	0.5	-0.001250
2.675000	0.5	-0.001000
2.683333	0.5	-0.000875
2.691667	0.5	-0.000625
2.700000	0.5	-0.000750
2.708333	0.5	-0.001000
2.716667	0.5	-0.000875
2.725000	0.5	-0.000750
2.733333	0.5	-0.000875
2.741667	0.5	-0.000875
2.750000	0.5	-0.001000
2.758333	0.5	-0.000875
2.766667	0.5	-0.000875
2.775000	0.5	-0.000750
2.783333	0.5	-0.000500
2.791667	0.5	-0.000125
2.800000	0.5	0.000000
2.808333	0.5	-0.000250
2.816667	0.5	-0.000500
2.825000	0.5	-0.000375
2.833333	0.5	-0.000125
2.841667	0.5	0.000000
2.850000	0.5	-0.000125
2.858333	0.5	-0.000125
2.866667	0.5	0.000000
2.875000	0.5	0.000000
2.883333	0.5	-0.000375
2.891667	0.5	-0.000500
2.900000	0.5	-0.000125
2.908333	0.5	-0.000125
2.916667	0.5	-0.000125
2.925000	0.5	-0.000375
2.933333	0.5	-0.000375
2.941667	0.5	-0.000500
2.950000	0.5	-0.000625
2.958333	0.5	-0.000500
2.966667	0.5	-0.000500
2.975000	0.5	-0.000750
2.983333	0.5	-0.001125
2.991667	0.5	-0.001250
3.000000	0.5	-0.001250
3.008333	0.5	-0.001500
3.016667	0.5	-0.001875
3.025000	0.5	-0.001625
3.033333	0.5	-0.001875
3.041667	0.5	-0.002000
3.050000	0.5	-0.001875
3.058333	0.5	-0.002250
3.066667	0.5	-0.002250
3.075000	0.5	-0.002750
3.083333	0.5	-0.003125
3.091667	0.5	-0.003875
3.100000	0.5	-0.004375
3.108333	0.5	-0.004500
3.116667	0.5	-0.004875
3.125000	0.5	-0.005000
3.133333	0.5	-0.005000
3.141667	0.5	-0.004875
3.150000	0.5	-0.004750
3.158333	0.5	-0.004625
3.166667	0.5	-0.004500
3.175000	0.5	-0.004750
3.183333	0.5	-0.005250
3.191667	0.5	-0.005500
3.200000	0.5	-0.005125
3.208333	0.5	-0.004875
3.216667	0.5	-0.005000
3.225000	0.5	-0.005250
3.233333	0.5	-0.005125
3.241667	0.5	-0.005125
3.250000	0.5	-0.005125
3.258333	0.5	-0.004750
3.266667	0.5	-0.005000
3.275000	0.5	-0.004750
3.283333	0.5	-0.004750
3.291667	0.5	-0.004750
3.300000	0.5	-0.005000
3.308333	0.5	-0.004625
3.316667	0.5	-0.004500
3.325000	0.5	-0.004500
3.333333	0.5	-0.004625
3.341667	0.5	-0.004500
3.350000	0.5	-0.004250
3.358333	0.5	-0.004375
3.366667	0.5	-0.004750
3.375000	0.5	-0.004250
3.383333	0.5	-0.004125
3.391667	0.5	-0.004125
3.400000	0.5	-0.004000
3.408333	0.5	-0.003750
3.416667	0.5	-0.003250
3.425000	0.5	-0.003000
3.433333	0.5	-0.003000
3.441667	0.5	-0.002625
3.450000	0.5	-0.002375
3.458333	0.5	-0.002000
3.466667	0.5	-0.001625
3.475000	0.5	-0.001250
3.483333	0.5	-0.000875
3.491667	0.5	-0.000875
3.500000	0.5	-0.000625
3.508333	0.5	-0.000375
3.516667	0.5	-0.000250
3.525000	0.5	0.000000
3.533333	0.5	0.000375
3.541667	0.5	0.000750
3.550000	0.5	0.000750
3.558333	0.5	0.001000
3.566667	0.5	0.001125
3.575000	0.5	0.001250
3.583333	0.5	0.001500
3.591667	0.5	0.001625
3.600000	0.5	0.001500
3.608333	0.5	0.001250
3.616667	0.5	0.001375
3.625000	0.5	0.001500
3.633333	0.5	0.001125
3.641667	0.5	0.001000
3.650000	0.5	0.000875
3.658333	0.5	0.000625
3.666667	0.5	0.000625
3.675000	0.5	0.000125
3.683333	0.5	0.000250
3.691667	0.5	0.000375
3.700000	0.5	0.000500
3.708333	0.5	0.000375
3.716667	0.5	0.000625
3.725000	0.5	0.000500
3.733333	0.5	0.000250
3.741667	0.5	0.000000
3.750000	0.5	-0.000250
3.758333	0.5	-0.000375
3.766667	0.5	-0.000750
3.775000	0.5	-0.001000
3.783333	0.5	-0.001250
3.791667	0.5	-0.001125
3.800000	0.5	-0.001000
3.808333	0.5	-0.000500
3.816667	0.5	-0.000500
3.825000	0.5	-0.000625
3.833333	0.5	-0.000875
3.841667	0.5	-0.000875
3.850000	0.5	-0.000625
3.858333	0.5	-0.000875
3.866667	0.5	-0.000875
3.875000	0.5	-0.001125
3.883333	0.5	-0.001125
3.891667	0.5	-0.000375
3.900000	0.5	-0.000125
3.908333	0.5	0.000125
3.916667	0.5	0.001000
3.925000	0.5	0.001500
3.933333	0.5	0.001875
3.941667	0.5	0.002125
3.950000	0.5	0.002750
3.958333	0.5	0.003500
3.966667	0.5	0.004250
3.975000	0.5	0.004375
3.983333	0.5	0.004750
3.991667	0.5	0.005375
4.000000	0.5	0.005500
4.008333	0.5	0.006125
4.016667	0.5	0.006625
4.025000	0.5	0.007375
4.033333	0.5	0.008125
4.041667	0.5	0.008875
4.050000	0.5	0.009625
4.058333	0.5	0.010250
4.066667	0.5	0.010625
4.075000	0.5	0.011250
4.083333	0.5	0.012250
4.091667	0.5	0.013250
4.100000	0.5	0.014125
4.108333	0.5	0.015000
4.116667	0.5	0.015500
4.125000	0.5	0.016375
4.133333	0.5	0.017000
4.141667	0.5	0.017625
4.150000	0.5	0.018125
4.158333	0.5	0.018875
4.166667	0.5	0.019375
4.175000	0.5	0.020125
4.183333	0.5	0.020500
4.191667	0.5	0.020875
4.200000	0.5	0.021250
4.208333	0.5	0.021750
4.216667	0.5	0.021875
4.225000	0.5	0.022000
4.233333	0.5	0.022375
4.241667	0.5	0.022750
4.250000	0.5	0.022625
4.258333	0.5	0.022500
4.266667	0.5	0.022750
4.275000	0.5	0.022875
4.283333	0.5	0.023000
4.291667	0.5	0.022875
4.300000	0.5	0.022750
4.308333	0.5	0.022125
4.316667	0.5	0.022125
4.325000	0.5	0.022000
4.333333	0.5	0.022250
4.341667	0.5	0.022125
4.350000	0.5	0.021750
4.358333	0.5	0.021250
4.366667	0.5	0.021375
4.375000	0.5	0.020500
4.383333	0.5	0.019625
4.391667	0.5	0.018875
4.400000	0.5	0.018625
4.408333	0.5	0.018250
4.416667	0.5	0.017625
4.425000	0.5	0.017250
4.433333	0.5	0.016625
4.441667	0.5	0.015500
4.450000	0.5	0.014750
4.458333	0.5	0.014125
4.466667	0.5	0.013750
4.475000	0.5	0.013250
4.483333	0.5	0.012500
4.491667	0.5	0.011625
4.500000	0.5	0.010875
4.508333	0.5	0.010500
4.516667	0.5	0.009125
4.525000	0.5	0.008500
4.533333	0.5	0.008125
4.541667	0.5	0.007125
4.550000	0.5	0.006375
4.558333	0.5	0.005625
4.566667	0.5	0.004750
4.575000	0.5	0.004375
4.583333	0.5	0.003875
4.591667	0.5	0.003375
4.600000	0.5	0.002250
4.608333	0.5	0.001750
4.616667	0.5	0.001250
4.625000	0.5	0.000875
4.633333	0.5	0.000000
4.641667	0.5	-0.000875
4.650000	0.5	-0.001125
4.658333	0.5	-0.001500
4.666667	0.5	-0.002125
4.675000	0.5	-0.002625
4.683333	0.5	-0.003375
4.691667	0.5	-0.004375
4.700000	0.5	-0.004625
4.708333	0.5	-0.004875
4.716667	0.5	-0.004750
4.725000	0.5	-0.005375
4.733333	0.5	-0.005750
4.741667	0.5	-0.006125
4.750000	0.5	-0.006875
4.758333	0.5	-0.007500
4.766667	0.5	-0.007500
4.775000	0.5	-0.007750
4.783333	0.5	-0.008250
4.791667	0.5	-0.008375
4.800000	0.5	-0.008875
4.808333	0.5	-0.009375
4.816667	0.5	-0.009250
4.825000	0.5	-0.009250
4.833333	0.5	-0.009500
4.841667	0.5	-0.009625
4.850000	0.5	-0.009375
4.858333	0.5	-0.009125
4.866667	0.5	-0.008750
4.875000	0.5	-0.008750
4.883333	0.5	-0.008875
4.891667	0.5	-0.009250
4.900000	0.5	-0.009625
4.908333	0.5	-0.009750
4.916667	0.5	-0.010000
4.925000	0.5	-0.009875
4.933333	0.5	-0.009750
4.941667	0.5	-0.009875
4.950000	0.5	-0.009875
4.958333	0.5	-0.009375
4.966667	0.5	-0.008875
4.975000	0.5	-0.008750
4.983333	0.5	-0.009250
4.991667	0.5	-0.009250
5.000000	0.5	-0.009375
5.008333	0.5	-0.009125
5.016667	0.5	-0.009625
5.025000	0.5	-0.009500
5.033333	0.5	-0.009375
5.041667	0.5	-0.009000
5.050000	0.5	-0.008500
5.058333	0.5	-0.008375
5.066667	0.5	-0.008500
5.075000	0.5	-0.008500
5.083333	0.5	-0.008500
5.091667	0.5	-0.008250
5.100000	0.5	-0.008125
5.108333	0.5	-0.008125
5.116667	0.5	-0.008000
5.125000	0.5	-0.007500
5.133333	0.5	-0.007375
5.141667	0.5	-0.007250
5.150000	0.5	-0.007625
5.158333	0.5	-0.007500
5.166667	0.5	-0.007375
5.175000	0.5	-0.007250
5.183333	0.5	-0.007500
5.191667	0.5	-0.007375
5.200000	0.5	-0.007375
5.208333	0.5	-0.007500
5.216667	0.5	-0.007250
5.225000	0.5	-0.007375
5.233333	0.5	-0.007125
5.241667	0.5	-0.007125
5.250000	0.5	-0.006750
5.258333	0.5	-0.006750
5.266667	0.5	-0.007000
5.275000	0.5	-0.006875
5.283333	0.5	-0.006750
5.291667	0.5	-0.006500
5.300000	0.5	-0.006750
5.308333	0.5	-0.006750
5.316667	0.5	-0.006500
5.325000	0.5	-0.006375
5.333333	0.5	-0.006125
5.341667	0.5	-0.006375
5.350000	0.5	-0.006250
5.358333	0.5	-0.006000
5.366667	0.5	-0.005250
5.375000	0.5	-0.005125
5.383333	0.5	-0.005125
5.391667	0.5	-0.005250
5.400000	0.5	-0.005125
5.408333	0.5	-0.004875
5.416667	0.5	-0.005000
5.425000	0.5	-0.004750
5.433333	0.5	-0.004750
5.441667	0.5	-0.004625
5.450000	0.5	-0.004500
5.458333	0.5	-0.004000
5.466667	0.5	-0.003250
5.475000	0.5	-0.003125
5.483333	0.5	-0.003000
5.491667	0.5	-0.003000
5.500000	0.5	-0.002750
5.508333	0.5	-0.002500
5.516667	0.5	-0.002500
5.525000	0.5	-0.002375
5.533333	0.5	-0.001625
5.541667	0.5	-0.001375
5.550000	0.5	-0.001375
5.558333	0.5	-0.001000
5.566667	0.5	-0.001000
5.575000	0.5	-0.000875
5.583333	0.5	-0.000750
5.591667	0.5	-0.000750
5.600000	0.5	-0.000625
5.608333	0.5	-0.000250
5.616667	0.5	0.000125
5.625000	0.5	0.000000
5.633333	0.5	0.000125
5.641667	0.5	0.000250
5.650000	0.5	0.000750
5.658333	0.5	0.000500
5.666667	0.5	0.000750
5.675000	0.5	0.000625
5.683333	0.5	0.000625
5.691667	0.5	0.000750
5.700000	0.5	0.000625
5.708333	0.5	0.000750
5.716667	0.5	0.000750
5.725000	0.5	0.000875
5.733333	0.5	0.001500
5.741667	0.5	0.001125
5.750000	0.5	0.000875
5.758333	0.5	0.001000
5.766667	0.5	0.001000
5.775000	0.5	0.001375
5.783333	0.5	0.001500
5.791667	0.5	0.001750
5.800000	0.5	0.001750
5.808333	0.5	0.002125
5.816667	0.5	0.002250
5.825000	0.5	0.002375
5.833333	0.5	0.002500
5.841667	0.5	0.002125
5.850000	0.5	0.002250
5.858333	0.5	0.002500
5.866667	0.5	0.003125
5.875000	0.5	0.003375
5.883333	0.5	0.002875
5.891667	0.5	0.002625
5.900000	0.5	0.002625
5.908333	0.5	0.003125
5.916667	0.5	0.002625
5.925000	0.5	0.002625
5.933333	0.5	0.002875
5.941667	0.5	0.002500
5.950000	0.5	0.002125
5.958333	0.5	0.001875
5.966667	0.5	0.001500
5.975000	0.5	0.001375
5.983333	0.5	0.001375
5.991667	0.5	0.001875
6.000000	0.5	0.002000
6.008333	0.5	0.001750
6.016667	0.5	0.001000
6.025000	0.5	0.000500
6.033333	0.5	0.000000
6.041667	0.5	-0.000375
6.050000	0.5	-0.000500
6.058333	0.5	-0.001125
6.066667	0.5	-0.001625
6.075000	0.5	-0.002625
6.083333	0.5	-0.003250
6.091667	0.5	-0.004375
6.100000	0.5	-0.004750
6.108333	0.5	-0.005250
6.116667	0.5	-0.006250
6.125000	0.5	-0.006750
6.133333	0.5	-0.007125
6.141667	0.5	-0.007875
6.150000	0.5	-0.008625
6.158333	0.5	-0.009125
6.166667	0.5	-0.009750
6.175000	0.5	-0.010625
6.183333	0.5	-0.011000
6.191667	0.5	-0.011375
6.200000	0.5	-0.011750
6.208333	0.5	-0.012125
6.216667	0.5	-0.012500
6.225000	0.5	-0.012750
6.233333	0.5	-0.013250
6.241667	0.5	-0.013625
6.250000	0.5	-0.014125
6.258333	0.5	-0.014250
6.266667	0.5	-0.014875
6.275000	0.5	-0.015500
6.283333	0.5	-0.015875
6.291667	0.5	-0.015750
6.300000	0.5	-0.015875
6.308333	0.5	-0.016375
6.316667	0.5	-0.016625
6.325000	0.5	-0.016375
6.333333	0.5	-0.016125
6.341667	0.5	-0.016125
6.350000	0.5	-0.016125
6.358333	0.5	-0.015625
6.366667	0.5	-0.015500
6.375000	0.5	-0.015250
6.383333	0.5	-0.014625
6.391667	0.5	-0.014125
6.400000	0.5	-0.013000
6.408333	0.5	-0.012625
6.416667	0.5	-0.012000
6.425000	0.5	-0.011250
6.433333	0.5	-0.010625
6.441667	0.5	-0.009750
6.450000	0.5	-0.009000
6.458333	0.5	-0.008375
6.466667	0.5	-0.007375
6.475000	0.5	-0.006750
6.483333	0.5	-0.006375
6.491667	0.5	-0.005875
6.500000	0.5	-0.004875
6.508333	0.5	-0.004000
6.516667	0.5	-0.003375
6.525000	0.5	-0.002500
6.533333	0.5	-0.002125
6.541667	0.5	-0.001125
6.550000	0.5	0.000000
6.558333	0.5	0.000375
6.566667	0.5	0.000500
6.575000	0.5	0.001125
6.583333	0.5	0.001250
6.591667	0.5	0.001750
6.600000	0.5	0.002250
6.608333	0.5	0.002500
6.616667	0.5	0.002500
6.625000	0.5	0.003000
6.633333	0.5	0.003125
6.641667	0.5	0.003375
6.650000	0.5	0.003500
6.658333	0.5	0.003875
6.666667	0.5	0.004000
6.675000	0.5	0.003500
6.683333	0.5	0.002750
6.691667	0.5	0.001750
6.700000	0.5	-0.000500
6.708333	0.5	-0.003500
6.716667	0.5	-0.008375
6.725000	0.5	-0.015875
6.733333	0.5	-0.027125
6.741667	0.5	-0.044500
6.750000	0.5	-0.071875
6.758333	0.5	-0.114250
6.766667	0.5	-0.179750
6.775000	0.5	-0.278000
6.783333	0.5	-0.419250
6.791667	0.5	-0.613250
6.800000	0.5	-0.863750
6.808333	0.5	-1.166000
6.816667	0.5	-1.504875
6.825000	0.5	-1.854750
6.833333	0.5	-2.178625
6.841667	0.5	-2.431625
6.850000	0.5	-2.563625
6.858333	0.5	-2.523750
6.866667	0.5	-2.263000
6.875000	0.5	-1.737125
6.883333	0.5	-0.909250
6.891667	0.5	0.248250
6.900000	0.5	1.750875
6.908333	0.5	3.600375
6.916667	0.5	5.779125
6.925000	0.5	8.245875
6.933333	0.5	10.931250
6.941667	0.5	13.730250
6.950000	0.5	16.505875
6.958333	0.5	19.095000
6.966667	0.5	21.324875
6.975000	0.5	23.038375
6.983333	0.5	24.121375
6.991667	0.5	24.520625
7.000000	0.5	24.251125
7.008333	0.5	23.387125
7.016667	0.5	22.045250
7.025000	0.5	20.362625
7.033333	0.5	18.477875
7.041667	0.5	16.511750
7.050000	0.5	14.563000
7.058333	0.5	12.704375
7.066667	0.5	10.982250
7.075000	0.5	9.423125
7.083333	0.5	8.036875
7.091667	0.5	6.822750
7.100000	0.5	5.771250
7.108333	0.5	4.868625
7.116667	0.5	4.099250
7.125000	0.5	3.447625
7.133333	0.5	2.897875
7.141667	0.5	2.436625
7.150000	0.5	2.049500
7.158333	0.5	1.726000
7.166667	0.5	1.456375
7.175000	0.5	1.231500
7.183333	0.5	1.043875
7.191667	0.5	0.887375
7.200000	0.5	0.756500
7.208333	0.5	0.647125
7.216667	0.5	0.556125
7.225000	0.5	0.480000
7.233333	0.5	0.416250
7.241667	0.5	0.362750
7.250000	0.5	0.317875
7.258333	0.5	0.280125
7.266667	0.5	0.247875
7.275000	0.5	0.220125
7.283333	0.5	0.196625
7.291667	0.5	0.176250
7.300000	0.5	0.159125
7.308333	0.5	0.144250
7.316667	0.5	0.131375
7.325000	0.5	0.120500
7.333333	0.5	0.110750
7.341667	0.5	0.101625
7.350000	0.5	0.093750
7.358333	0.5	0.086625
7.366667	0.5	0.080000
7.375000	0.5	0.074125
7.383333	0.5	0.069000
7.391667	0.5	0.064500
7.400000	0.5	0.060500
7.408333	0.5	0.057125
7.416667	0.5	0.053125
7.425000	0.5	0.050000
7.433333	0.5	0.047125
7.441667	0.5	0.044375
7.450000	0.5	0.042375
7.458333	0.5	0.040250
7.466667	0.5	0.038625
7.475000	0.5	0.037125
7.483333	0.5	0.035750
7.491667	0.5	0.034125
7.500000	0.5	0.032750
7.508333	0.5	0.032000
7.516667	0.5	0.031000
7.525000	0.5	0.029750
7.533333	0.5	0.028875
7.541667	0.5	0.028125
7.550000	0.5	0.027625
7.558333	0.5	0.027000
7.566667	0.5	0.026500
7.575000	0.5	0.025625
7.583333	0.5	0.025375
7.591667	0.5	0.024625
7.600000	0.5	0.024250
7.608333	0.5	0.023750
7.616667	0.5	0.022875
7.625000	0.5	0.022625
7.633333	0.5	0.022250
7.641667	0.5	0.022000
7.650000	0.5	0.021625
7.658333	0.5	0.021625
7.666667	0.5	0.022000
7.675000	0.5	0.022000
7.683333	0.5	0.021750
7.691667	0.5	0.021625
7.700000	0.5	0.021750
7.708333	0.5	0.022375
7.716667	0.5	0.022875
7.725000	0.5	0.023000
7.733333	0.5	0.023375
7.741667	0.5	0.024750
7.750000	0.5	0.025250
7.758333	0.5	0.025500
7.766667	0.5	0.026000
7.775000	0.5	0.026875
7.783333	0.5	0.027500
7.791667	0.5	0.028250
7.800000	0.5	0.028875
7.808333	0.5	0.029625
7.816667	0.5	0.030750
7.825000	0.5	0.031875
7.833333	0.5	0.033250
7.841667	0.5	0.034250
7.850000	0.5	0.035500
7.858333	0.5	0.037125
7.866667	0.5	0.038500
7.875000	0.5	0.040250
7.883333	0.5	0.042250
7.891667	0.5	0.044500
7.900000	0.5	0.047625
7.908333	0.5	0.051250
7.916667	0.5	0.055375
7.925000	0.5	0.061125
7.933333	0.5	0.066875
7.941667	0.5	0.074000
7.950000	0.5	0.082875
7.958333	0.5	0.094000
7.966667	0.5	0.107500
7.975000	0.5	0.124125
7.983333	0.5	0.145000
7.991667	0.5	0.170500
8.000000	0.5	0.201875
8.008333	0.5	0.240750
8.016667	0.5	0.288875
8.025000	0.5	0.346375
8.033333	0.5	0.416000
8.041667	0.5	0.498625
8.050000	0.5	0.595625
8.058333	0.5	0.708375
8.066667	0.5	0.838375
8.075000	0.5	0.985125
8.083333	0.5	1.150125
8.091667	0.5	1.333125
8.100000	0.5	1.533625
8.108333	0.5	1.752250
8.116667	0.5	1.988500
8.125000	0.5	2.241375
8.133333	0.5	2.511500
8.141667	0.5	2.797000
8.150000	0.5	3.098375
8.158333	0.5	3.414375
8.166667	0.5	3.743500
8.175000	0.5	4.086125
8.183333	0.5	4.441375
8.191667	0.5	4.809000
8.200000	0.5	5.187875
8.208333	0.5	5.577375
8.216667	0.5	5.977500
8.225000	0.5	6.387500
8.233333	0.5	6.806750
8.241667	0.5	7.234625
8.250000	0.5	7.671125
8.258333	0.5	8.115250
8.266667	0.5	8.567000
8.275000	0.5	9.025625
8.283333	0.5	9.490750
8.291667	0.5	9.962000
8.300000	0.5	10.439625
8.308333	0.5	10.923375
8.316667	0.5	11.411875
8.325000	0.5	11.904250
8.333333	0.5	12.399750
8.341667	0.5	12.894500
8.350000	0.5	13.382000
8.358333	0.5	13.847500
8.366667	0.5	14.265375
8.375000	0.5	14.595625
8.383333	0.5	14.786000
8.391667	0.5	14.783500
8.400000	0.5	14.544750
8.408333	0.5	14.050875
8.416667	0.5	13.312000
8.425000	0.5	12.369125
8.433333	0.5	11.281000
8.441667	0.5	10.115000
8.450000	0.5	8.933250
8.458333	0.5	7.788750
8.466667	0.5	6.718000
8.475000	0.5	5.744125
8.483333	0.5	4.877875
8.491667	0.5	4.119750
8.500000	0.5	3.466375
8.508333	0.5	2.908000
8.516667	0.5	2.435250
8.525000	0.5	2.036875
8.533333	0.5	1.703000
8.541667	0.5	1.424500
8.550000	0.5	1.192750
8.558333	0.5	1.000750
8.566667	0.5	0.842125
8.575000	0.5	0.711375
8.583333	0.5	0.603000
8.591667	0.5	0.514000
8.600000	0.5	0.440500
8.608333	0.5	0.380375
8.616667	0.5	0.331000
8.625000	0.5	0.290250
8.633333	0.5	0.256500
8.641667	0.5	0.228875
8.650000	0.5	0.206500
8.658333	0.5	0.187625
8.666667	0.5	0.172250
8.675000	0.5	0.159625
8.683333	0.5	0.149125
8.691667	0.5	0.140375
8.700000	0.5	0.133250
8.708333	0.5	0.127625
8.716667	0.5	0.123000
8.725000	0.5	0.118625
8.733333	0.5	0.115125
8.741667	0.5	0.111875
8.750000	0.5	0.109375
8.758333	0.5	0.107750
8.766667	0.5	0.106000
8.775000	0.5	0.104000
8.783333	0.5	0.101875
8.791667	0.5	0.100250
8.800000	0.5	0.098500
8.808333	0.5	0.096625
8.816667	0.5	0.094875
8.825000	0.5	0.093250
8.833333	0.5	0.091625
8.841667	0.5	0.089375
8.850000	0.5	0.087375
8.858333	0.5	0.085500
8.866667	0.5	0.083625
8.875000	0.5	0.081500
8.883333	0.5	0.079375
8.891667	0.5	0.077875
8.900000	0.5	0.076625
8.908333	0.5	0.075375
8.916667	0.5	0.074500
8.925000	0.5	0.073375
8.933333	0.5	0.072250
8.941667	0.5	0.071000
8.950000	0.5	0.069875
8.958333	0.5	0.068625
8.966667	0.5	0.067875
8.975000	0.5	0.067125
8.983333	0.5	0.066500
8.991667	0.5	0.066375
9.000000	0.5	0.066000
9.008333	0.5	0.065625
9.016667	0.5	0.065250
9.025000	0.5	0.065125
9.033333	0.5	0.064750
9.041667	0.5	0.064750
9.050000	0.5	0.065000
9.058333	0.5	0.065250
9.066667	0.5	0.065375
9.075000	0.5	0.065500
9.083333	0.5	0.065500
9.091667	0.5	0.065500
9.100000	0.5	0.065250
9.108333	0.5	0.064875
9.116667	0.5	0.064875
9.125000	0.5	0.064625
9.133333	0.5	0.064500
9.141667	0.5	0.064500
9.150000	0.5	0.064625
9.158333	0.5	0.064625
9.166667	0.5	0.064500
9.175000	0.5	0.064250
9.183333	0.5	0.063625
9.191667	0.5	0.063375
9.200000	0.5	0.063250
9.208333	0.5	0.063125
9.216667	0.5	0.062500
9.225000	0.5	0.062250
9.233333	0.5	0.061750
9.241667	0.5	0.060625
9.250000	0.5	0.060125
9.258333	0.5	0.060000
9.266667	0.5	0.059875
9.275000	0.5	0.059375
9.283333	0.5	0.059000
9.291667	0.5	0.058625
9.300000	0.5	0.058250
9.308333	0.5	0.058250
9.316667	0.5	0.057750
9.325000	0.5	0.056875
9.333333	0.5	0.056500
9.341667	0.5	0.055750
9.350000	0.5	0.055250
9.358333	0.5	0.055125
9.366667	0.5	0.054625
9.375000	0.5	0.054000
9.383333	0.5	0.053875
9.391667	0.5	0.053500
9.400000	0.5	0.053625
9.408333	0.5	0.053625
9.416667	0.5	0.053500
9.425000	0.5	0.053000
9.433333	0.5	0.052750
9.441667	0.5	0.052250
9.450000	0.5	0.052000
9.458333	0.5	0.051875
9.466667	0.5	0.051250
9.475000	0.5	0.051500
9.483333	0.5	0.051625
9.491667	0.5	0.051125
9.500000	0.5	0.051250
9.508333	0.5	0.051375
9.516667	0.5	0.051500
9.525000	0.5	0.051875
9.533333	0.5	0.052375
9.541667	0.5	0.053125
9.550000	0.5	0.054000
9.558333	0.5	0.055000
9.566667	0.5	0.056125
9.575000	0.5	0.057375
9.583333	0.5	0.058750
9.591667	0.5	0.060000
9.600000	0.5	0.060875
9.608333	0.5	0.061500
9.616667	0.5	0.062125
9.625000	0.5	0.062125
9.633333	0.5	0.061875
9.641667	0.5	0.061750
9.650000	0.5	0.061250
9.658333	0.5	0.060375
9.666667	0.5	0.059375
9.675000	0.5	0.058375
9.683333	0.5	0.057250
9.691667	0.5	0.056125
9.700000	0.5	0.054875
9.708333	0.5	0.053750
9.716667	0.5	0.052375
9.725000	0.5	0.051000
9.733333	0.5	0.049875
9.741667	0.5	0.048500
9.750000	0.5	0.047250
9.758333	0.5	0.046000
9.766667	0.5	0.044875
9.775000	0.5	0.044125
9.783333	0.5	0.043250
9.791667	0.5	0.042250
9.800000	0.5	0.041500
9.808333	0.5	0.041125
9.816667	0.5	0.040750
9.825000	0.5	0.040500
9.833333	0.5	0.040000
9.841667	0.5	0.039375
9.850000	0.5	0.039000
9.858333	0.5	0.038500
9.866667	0.5	0.037750
9.875000	0.5	0.037500
9.883333	0.5	0.037125
9.891667	0.5	0.037000
9.900000	0.5	0.037000
9.908333	0.5	0.037000
9.916667	0.5	0.036250
9.925000	0.5	0.036375
9.933333	0.5	0.036000
9.941667	0.5	0.035625
9.950000	0.5	0.034875
9.958333	0.5	0.035000
9.966667	0.5	0.034750
9.975000	0.5	0.034500
9.983333	0.5	0.034500
9.991667	0.5	0.034000
10.000000	0.5	0.033750
10.008333	0.5	0.033250
10.016667	0.5	0.033250
10.025000	0.5	0.032875
10.033333	0.5	0.032125
10.041667	0.5	0.032125
10.050000	0.5	0.031750
10.058333	0.5	0.031250
10.066667	0.5	0.030750
10.075000	0.5	0.030875
10.083333	0.5	0.030500
10.091667	0.5	0.030625
10.100000	0.5	0.030750
10.108333	0.5	0.031125
10.116667	0.5	0.031500
10.125000	0.5	0.031875
10.133333	0.5	0.033125
10.141667	0.5	0.033875
10.150000	0.5	0.034875
10.158333	0.5	0.036375
10.166667	0.5	0.038125
10.175000	0.5	0.040000
10.183333	0.5	0.042750
10.191667	0.5	0.045750
10.200000	0.5	0.049875
10.208333	0.5	0.054625
10.216667	0.5	0.060125
10.225000	0.5	0.066375
10.233333	0.5	0.073625
10.241667	0.5	0.082250
10.250000	0.5	0.092250
10.258333	0.5	0.105000
10.266667	0.5	0.119375
10.275000	0.5	0.136750
10.283333	0.5	0.157250
10.291667	0.5	0.182000
10.300000	0.5	0.211500
10.308333	0.5	0.246250
10.316667	0.5	0.288500
10.325000	0.5	0.338875
10.333333	0.5	0.398625
10.341667	0.5	0.470125
10.350000	0.5	0.554875
10.358333	0.5	0.656000
10.366667	0.5	0.775125
10.375000	0.5	0.914500
10.383333	0.5	1.076875
10.391667	0.5	1.265750
10.400000	0.5	1.483500
10.408333	0.5	1.732250
10.416667	0.5	2.014375
10.425000	0.5	2.331750
10.433333	0.5	2.687000
10.441667	0.5	3.080125
10.450000	0.5	3.511000
10.458333	0.5	3.980000
10.466667	0.5	4.484625
10.475000	0.5	5.022500
10.483333	0.5	5.589750
10.491667	0.5	6.181875
10.500000	0.5	6.792875
10.508333	0.5	7.416375
10.516667	0.5	8.044500
10.525000	0.5	8.669375
10.533333	0.5	9.283125
10.541667	0.5	9.876375
10.550000	0.5	10.440125
10.558333	0.5	10.965375
10.566667	0.5	11.444000
10.575000	0.5	11.868125
10.583333	0.5	12.230500
10.591667	0.5	12.526000
10.600000	0.5	12.750000
10.608333	0.5	12.899125
10.616667	0.5	12.971625
10.625000	0.5	12.967625
10.633333	0.5	12.887250
10.641667	0.5	12.734250
10.650000	0.5	12.512125
10.658333	0.5	12.224375
10.666667	0.5	11.877625
10.675000	0.5	11.478250
10.683333	0.5	11.033500
10.691667	0.5	10.550125
10.700000	0.5	10.036375
10.708333	0.5	9.499750
10.716667	0.5	8.948000
10.725000	0.5	8.387625
10.733333	0.5	7.826125
10.741667	0.5	7.269125
10.750000	0.5	6.722000
10.758333	0.5	6.189875
10.766667	0.5	5.676375
10.775000	0.5	5.184500
10.783333	0.5	4.717750
10.791667	0.5	4.277000
10.800000	0.5	3.864250
10.808333	0.5	3.480250
10.816667	0.5	3.124875
10.825000	0.5	2.797500
10.833333	0.5	2.497375
10.841667	0.5	2.224500
10.850000	0.5	1.977125
10.858333	0.5	1.754250
10.866667	0.5	1.554125
10.875000	0.5	1.374750
10.883333	0.5	1.214875
10.891667	0.5	1.073250
10.900000	0.5	0.947750
10.908333	0.5	0.836875
10.916667	0.5	0.740000
10.925000	0.5	0.654625
10.933333	0.5	0.580250
10.941667	0.5	0.515125
10.950000	0.5	0.458000
10.958333	0.5	0.408375
10.966667	0.5	0.365125
10.975000	0.5	0.327750
10.983333	0.5	0.295500
10.991667	0.5	0.266625
11.000000	0.5	0.242250
11.008333	0.5	0.220875
11.016667	0.5	0.202625
11.025000	0.5	0.186375
11.033333	0.5	0.172000
11.041667	0.5	0.159375
11.050000	0.5	0.148625
11.058333	0.5	0.139000
11.066667	0.5	0.130250
11.075000	0.5	0.123000
11.083333	0.5	0.116250
11.091667	0.5	0.110625
11.100000	0.5	0.105375
11.108333	0.5	0.100500
11.116667	0.5	0.096250
11.125000	0.5	0.092250
11.133333	0.5	0.089000
11.141667	0.5	0.086000
11.150000	0.5	0.083250
11.158333	0.5	0.080750
11.166667	0.5	0.078625
11.175000	0.5	0.076500
11.183333	0.5	0.075250
11.191667	0.5	0.073625
11.200000	0.5	0.072000
11.208333	0.5	0.070750
11.216667	0.5	0.070000
11.225000	0.5	0.069125
11.233333	0.5	0.068125
11.241667	0.5	0.067250
11.250000	0.5	0.066625
11.258333	0.5	0.065750
11.266667	0.5	0.065000
11.275000	0.5	0.064250
11.283333	0.5	0.063875
11.291667	0.5	0.063625
11.300000	0.5	0.063375
11.308333	0.5	0.063125
11.316667	0.5	0.063000
11.325000	0.5	0.062625
11.333333	0.5	0.062375
11.341667	0.5	0.062125
11.350000	0.5	0.062250
11.358333	0.5	0.062625
11.366667	0.5	0.062625
11.375000	0.5	0.062750
11.383333	0.5	0.062875
11.391667	0.5	0.062750
11.400000	0.5	0.063000
11.408333	0.5	0.063125
11.416667	0.5	0.063125
11.425000	0.5	0.063625
11.433333	0.5	0.063500
11.441667	0.5	0.064000
11.450000	0.5	0.064375
11.458333	0.5	0.064500
11.466667	0.5	0.064500
11.475000	0.5	0.064375
11.483333	0.5	0.065375
11.491667	0.5	0.066125
11.500000	0.5	0.066375
11.508333	0.5	0.066500
11.516667	0.5	0.067250
11.525000	0.5	0.067750
11.533333	0.5	0.068375
11.541667	0.5	0.069000
11.550000	0.5	0.069500
11.558333	0.5	0.070125
11.566667	0.5	0.071125
11.575000	0.5	0.072000
11.583333	0.5	0.073000
11.591667	0.5	0.073500
11.600000	0.5	0.073750
11.608333	0.5	0.074500
11.616667	0.5	0.075000
11.625000	0.5	0.075125
11.633333	0.5	0.075750
11.641667	0.5	0.076125
11.650000	0.5	0.076625
11.658333	0.5	0.076750
11.666667	0.5	0.077000
11.675000	0.5	0.077375
11.683333	0.5	0.077375
11.691667	0.5	0.077375
11.700000	0.5	0.077250
11.708333	0.5	0.076625
11.716667	0.5	0.076125
11.725000	0.5	0.076000
11.733333	0.5	0.075625
11.741667	0.5	0.075000
11.750000	0.5	0.074625
11.758333	0.5	0.074000
11.766667	0.5	0.073500
11.775000	0.5	0.072625
11.783333	0.5	0.071875
11.791667	0.5	0.071250
11.800000	0.5	0.070500
11.808333	0.5	0.069625
11.816667	0.5	0.068500
11.825000	0.5	0.067250
11.833333	0.5	0.066500
11.841667	0.5	0.065750
11.850000	0.5	0.065000
11.858333	0.5	0.064125
11.866667	0.5	0.063375
11.875000	0.5	0.062500
11.883333	0.5	0.061875
11.891667	0.5	0.061375
11.900000	0.5	0.060375
11.908333	0.5	0.059375
11.916667	0.5	0.058625
11.925000	0.5	0.058125
11.933333	0.5	0.057625
11.941667	0.5	0.057000
11.950000	0.5	0.056375
11.958333	0.5	0.055625
11.966667	0.5	0.054625
11.975000	0.5	0.053625
11.983333	0.5	0.052875
11.991667	0.5	0.052125
12.000000	0.5	0.051500
12.008333	0.5	0.051250
12.016667	0.5	0.050375
12.025000	0.5	0.049250
12.033333	0.5	0.048750
12.041667	0.5	0.048375
12.050000	0.5	0.047750
12.058333	0.5	0.047250
12.066667	0.5	0.046125
12.075000	0.5	0.045500
12.083333	0.5	0.044750
12.091667	0.5	0.043875
12.100000	0.5	0.043250
12.108333	0.5	0.042500
12.116667	0.5	0.042000
12.125000	0.5	0.041625
12.133333	0.5	0.041250
12.141667	0.5	0.040750
12.150000	0.5	0.040375
12.158333	0.5	0.040000
12.166667	0.5	0.039750
12.175000	0.5	0.039625
12.183333	0.5	0.039500
12.191667	0.5	0.039250
12.200000	0.5	0.039000
12.208333	0.5	0.038750
12.216667	0.5	0.039250
12.225000	0.5	0.039375
12.233333	0.5	0.039750
12.241667	0.5	0.040000
12.250000	0.5	0.040375
12.258333	0.5	0.040875
12.266667	0.5	0.042000
12.275000	0.5	0.042750
12.283333	0.5	0.043750
12.291667	0.5	0.044750
12.300000	0.5	0.046125
12.308333	0.5	0.047625
12.316667	0.5	0.049250
12.325000	0.5	0.050500
12.333333	0.5	0.052250
12.341667	0.5	0.053875
12.350000	0.5	0.055500
12.358333	0.5	0.056750
12.366667	0.5	0.058250
12.375000	0.5	0.059500
12.383333	0.5	0.060375
12.391667	0.5	0.061750
12.400000	0.5	0.062250
12.408333	0.5	0.062750
12.416667	0.5	0.063000
12.425000	0.5	0.063000
12.433333	0.5	0.062875
12.441667	0.5	0.062375
12.450000	0.5	0.061750
12.458333	0.5	0.060875
12.466667	0.5	0.060000
12.475000	0.5	0.059375
12.483333	0.5	0.058250
12.491667	0.5	0.057125
12.500000	0.5	0.056500
12.508333	0.5	0.055500
12.516667	0.5	0.054375
12.525000	0.5	0.053625
12.533333	0.5	0.052875
12.541667	0.5	0.052125
12.550000	0.5	0.051250
12.558333	0.5	0.050125
12.566667	0.5	0.049375
12.575000	0.5	0.048750
12.583333	0.5	0.048125
12.591667	0.5	0.047750
12.600000	0.5	0.047500
12.608333	0.5	0.046750
12.616667	0.5	0.046375
12.625000	0.5	0.046125
12.633333	0.5	0.045750
12.641667	0.5	0.045500
12.650000	0.5	0.045500
12.658333	0.5	0.045750
12.666667	0.5	0.045875
12.675000	0.5	0.046000
12.683333	0.5	0.045875
12.691667	0.5	0.046250
12.700000	0.5	0.046625
12.708333	0.5	0.046875
12.716667	0.5	0.046500
12.725000	0.5	0.046625
12.733333	0.5	0.046750
12.741667	0.5	0.047125
12.750000	0.5	0.047500
12.758333	0.5	0.047375
12.766667	0.5	0.047375
12.775000	0.5	0.047375
12.783333	0.5	0.047750
12.791667	0.5	0.047750
12.800000	0.5	0.048125
12.808333	0.5	0.048375
12.816667	0.5	0.048375
12.825000	0.5	0.048125
12.833333	0.5	0.048125
12.841667	0.5	0.048250
12.850000	0.5	0.048375
12.858333	0.5	0.048250
12.866667	0.5	0.048375
12.875000	0.5	0.048500
12.883333	0.5	0.048250
12.891667	0.5	0.048125
12.900000	0.5	0.048250
12.908333	0.5	0.048250
12.916667	0.5	0.048375
12.925000	0.5	0.048000
12.933333	0.5	0.047750
12.941667	0.5	0.048125
12.950000	0.5	0.048125
12.958333	0.5	0.048500
12.966667	0.5	0.048375
12.975000	0.5	0.048000
12.983333	0.5	0.047875
12.991667	0.5	0.047875
13.000000	0.5	0.047750
13.008333	0.5	0.047500
13.016667	0.5	0.047375
13.025000	0.5	0.047000
13.033333	0.5	0.046875
13.041667	0.5	0.047125
13.050000	0.5	0.047125
13.058333	0.5	0.047125
13.066667	0.5	0.047375
13.075000	0.5	0.047375
13.083333	0.5	0.047000
13.091667	0.5	0.047000
13.100000	0.5	0.047125
13.108333	0.5	0.047250
13.116667	0.5	0.047000
13.125000	0.5	0.046875
13.133333	0.5	0.047125
13.141667	0.5	0.047000
13.150000	0.5	0.046875
13.158333	0.5	0.046750
13.166667	0.5	0.046625
13.175000	0.5	0.046375
13.183333	0.5	0.045750
13.191667	0.5	0.045500
13.200000	0.5	0.046000
13.208333	0.5	0.045875
13.216667	0.5	0.045875
13.225000	0.5	0.045750
13.233333	0.5	0.045625
13.241667	0.5	0.045375
13.250000	0.5	0.044875
13.258333	0.5	0.044750
13.266667	0.5	0.044750
13.275000	0.5	0.044750
13.283333	0.5	0.044875
13.291667	0.5	0.044500
13.300000	0.5	0.044375
13.308333	0.5	0.044000
13.316667	0.5	0.043625
13.325000	0.5	0.043500
13.333333	0.5	0.043375
13.341667	0.5	0.043250
13.350000	0.5	0.043375
13.358333	0.5	0.043250
13.366667	0.5	0.042875
13.375000	0.5	0.042750
13.383333	0.5	0.042375
13.391667	0.5	0.042500
13.400000	0.5	0.042500
13.408333	0.5	0.042625
13.416667	0.5	0.041875
13.425000	0.5	0.041750
13.433333	0.5	0.041375
13.441667	0.5	0.041125
13.450000	0.5	0.040750
13.458333	0.5	0.040250
13.466667	0.5	0.039750
13.475000	0.5	0.039625
13.483333	0.5	0.039875
13.491667	0.5	0.039750
13.500000	0.5	0.039625
13.508333	0.5	0.039625
13.516667	0.5	0.039750
13.525000	0.5	0.039750
13.533333	0.5	0.039625
13.541667	0.5	0.039750
13.550000	0.5	0.039750
13.558333	0.5	0.039750
13.566667	0.5	0.040000
13.575000	0.5	0.039875
13.583333	0.5	0.040000
13.591667	0.5	0.040250
13.600000	0.5	0.040125
13.608333	0.5	0.040625
13.616667	0.5	0.040500
13.625000	0.5	0.040625
13.633333	0.5	0.040750
13.641667	0.5	0.041125
13.650000	0.5	0.041250
13.658333	0.5	0.041500
13.666667	0.5	0.041625
13.675000	0.5	0.041500
13.683333	0.5	0.041750
13.691667	0.5	0.041875
13.700000	0.5	0.042125
13.708333	0.5	0.042250
13.716667	0.5	0.042500
13.725000	0.5	0.042375
13.733333	0.5	0.042250
13.741667	0.5	0.042625
13.750000	0.5	0.042875
13.758333	0.5	0.043375
13.766667	0.5	0.043375
13.775000	0.5	0.043375
13.783333	0.5	0.043125
13.791667	0.5	0.043000
13.800000	0.5	0.043125
13.808333	0.5	0.043375
13.816667	0.5	0.043375
13.825000	0.5	0.043250
13.833333	0.5	0.043125
13.841667	0.5	0.043750
13.850000	0.5	0.043875
13.858333	0.5	0.043750
13.866667	0.5	0.044125
13.875000	0.5	0.044625
13.883333	0.5	0.044875
13.891667	0.5	0.045375
13.900000	0.5	0.045625
13.908333	0.5	0.045500
13.916667	0.5	0.045625
13.925000	0.5	0.046250
13.933333	0.5	0.046375
13.941667	0.5	0.046500
13.950000	0.5	0.046750
13.958333	0.5	0.047500
13.966667	0.5	0.048000
13.975000	0.5	0.048375
13.983333	0.5	0.049000
13.991667	0.5	0.049375
14.000000	0.5	0.050125
14.008333	0.5	0.050500
14.016667	0.5	0.050875
14.025000	0.5	0.051250
14.033333	0.5	0.051750
14.041667	0.5	0.052125
14.050000	0.5	0.052750
14.058333	0.5	0.053500
14.066667	0.5	0.053625
14.075000	0.5	0.054125
14.083333	0.5	0.054625
14.091667	0.5	0.054875
14.100000	0.5	0.055125
14.108333	0.5	0.055750
14.116667	0.5	0.056875
14.125000	0.5	0.057125
14.133333	0.5	0.057125
14.141667	0.5	0.057625
14.150000	0.5	0.058000
14.158333	0.5	0.058125
14.166667	0.5	0.058500
14.175000	0.5	0.058875
14.183333	0.5	0.058750
14.191667	0.5	0.059000
14.200000	0.5	0.058625
14.208333	0.5	0.058625
14.216667	0.5	0.058500
14.225000	0.5	0.058125
14.233333	0.5	0.058125
14.241667	0.5	0.057875
14.250000	0.5	0.057625
14.258333	0.5	0.057250
14.266667	0.5	0.057125
14.275000	0.5	0.056625
14.283333	0.5	0.056625
14.291667	0.5	0.056250
14.300000	0.5	0.056250
14.308333	0.5	0.056500
14.316667	0.5	0.056375
14.325000	0.5	0.055875
14.333333	0.5	0.055375
14.341667	0.5	0.055125
14.350000	0.5	0.054375
14.358333	0.5	0.054000
14.366667	0.5	0.053500
14.375000	0.5	0.053125
14.383333	0.5	0.053125
14.391667	0.5	0.052625
14.400000	0.5	0.052375
14.408333	0.5	0.051750
14.416667	0.5	0.051250
14.425000	0.5	0.050750
14.433333	0.5	0.050625
14.441667	0.5	0.050250
14.450000	0.5	0.049500
14.458333	0.5	0.048625
14.466667	0.5	0.047375
14.475000	0.5	0.046625
14.483333	0.5	0.045625
14.491667	0.5	0.045000
14.500000	0.5	0.044625
14.508333	0.5	0.044000
14.516667	0.5	0.043125
14.525000	0.5	0.042750
14.533333	0.5	0.042250
14.541667	0.5	0.041625
14.550000	0.5	0.041000
14.558333	0.5	0.040625
14.566667	0.5	0.040125
14.575000	0.5	0.039625
14.583333	0.5	0.038375
14.591667	0.5	0.037500
14.600000	0.5	0.036875
14.608333	0.5	0.036125
14.616667	0.5	0.035500
14.625000	0.5	0.035000
14.633333	0.5	0.034750
14.641667	0.5	0.034000
14.650000	0.5	0.033250
14.658333	0.5	0.032500
14.666667	0.5	0.032250
14.675000	0.5	0.032000
14.683333	0.5	0.031375
14.691667	0.5	0.030750
14.700000	0.5	0.030625
14.708333	0.5	0.030250
14.716667	0.5	0.030125
14.725000	0.5	0.030000
14.733333	0.5	0.029625
14.741667	0.5	0.029375
14.750000	0.5	0.029375
14.758333	0.5	0.029250
14.766667	0.5	0.028875
14.775000	0.5	0.028625
14.783333	0.5	0.028375
14.791667	0.5	0.028250
14.800000	0.5	0.027875
14.808333	0.5	0.028000
14.816667	0.5	0.027750
14.825000	0.5	0.027875
14.833333	0.5	0.028000
14.841667	0.5	0.027500
14.850000	0.5	0.027125
14.858333	0.5	0.027500
14.866667	0.5	0.027375
14.875000	0.5	0.027750
14.883333	0.5	0.028125
14.891667	0.5	0.028500
14.900000	0.5	0.028625
14.908333	0.5	0.028375
14.916667	0.5	0.028375
14.925000	0.5	0.028875
14.933333	0.5	0.028750
14.941667	0.5	0.028875
14.950000	0.5	0.029375
14.958333	0.5	0.029375
14.966667	0.5	0.029125
14.975000	0.5	0.029125
14.983333	0.5	0.029375
14.991667	0.5	0.029625
15.000000	0.5	0.030375
15.008333	0.5	0.030750
15.016667	0.5	0.031125
15.025000	0.5	0.031375
15.033333	0.5	0.031750
15.041667	0.5	0.032250
15.050000	0.5	0.032500
15.058333	0.5	0.033000
15.066667	0.5	0.032875
15.075000	0.5	0.033250
15.083333	0.5	0.033625
15.091667	0.5	0.033750
15.100000	0.5	0.034000
15.108333	0.5	0.034125
15.116667	0.5	0.034375
15.125000	0.5	0.034625
15.133333	0.5	0.035000
15.141667	0.5	0.034875
15.150000	0.5	0.035000
15.158333	0.5	0.035500
15.166667	0.5	0.035500
15.175000	0.5	0.035625
15.183333	0.5	0.035875
15.191667	0.5	0.035625
15.200000	0.5	0.036000
15.208333	0.5	0.036125
15.216667	0.5	0.036375
15.225000	0.5	0.036750
15.233333	0.5	0.036500
15.241667	0.5	0.036250
15.250000	0.5	0.036125
15.258333	0.5	0.036000
15.266667	0.5	0.036000
15.275000	0.5	0.036125
15.283333	0.5	0.036375
15.291667	0.5	0.036875
15.300000	0.5	0.037375
15.308333	0.5	0.037500
15.316667	0.5	0.038000
15.325000	0.5	0.038125
15.333333	0.5	0.038500
15.341667	0.5	0.038875
15.350000	0.5	0.039375
15.358333	0.5	0.040000
15.366667	0.5	0.040250
15.375000	0.5	0.040250
15.383333	0.5	0.040750
15.391667	0.5	0.041250
15.400000	0.5	0.041625
15.408333	0.5	0.042500
15.416667	0.5	0.043250
15.425000	0.5	0.043875
15.433333	0.5	0.044250
15.441667	0.5	0.044500
15.450000	0.5	0.044875
15.458333	0.5	0.045500
15.466667	0.5	0.045375
15.475000	0.5	0.045625
15.483333	0.5	0.046250
15.491667	0.5	0.046625
15.500000	0.5	0.047250
15.508333	0.5	0.047875
15.516667	0.5	0.048500
15.525000	0.5	0.049000
15.533333	0.5	0.049625
15.541667	0.5	0.049625
15.550000	0.5	0.049750
15.558333	0.5	0.049875
15.566667	0.5	0.050125
15.575000	0.5	0.050375
15.583333	0.5	0.050375
15.591667	0.5	0.050500
15.600000	0.5	0.051000
15.608333	0.5	0.051250
15.616667	0.5	0.051500
15.625000	0.5	0.052125
15.633333	0.5	0.052250
15.641667	0.5	0.052125
15.650000	0.5	0.052000
15.658333	0.5	0.052125
15.666667	0.5	0.052000
15.675000	0.5	0.051875
15.683333	0.5	0.051500
15.691667	0.5	0.051125
15.700000	0.5	0.050875
15.708333	0.5	0.050625
15.716667	0.5	0.050375
15.725000	0.5	0.050125
15.733333	0.5	0.049875
15.741667	0.5	0.049625
15.750000	0.5	0.049500
15.758333	0.5	0.049250
15.766667	0.5	0.048625
15.775000	0.5	0.047375
15.783333	0.5	0.047125
15.791667	0.5	0.046750
15.800000	0.5	0.046375
15.808333	0.5	0.045875
15.816667	0.5	0.045625
15.825000	0.5	0.045125
15.833333	0.5	0.044750
15.841667	0.5	0.044000
15.850000	0.5	0.043500
15.858333	0.5	0.043250
15.866667	0.5	0.043125
15.875000	0.5	0.042500
15.883333	0.5	0.042125
15.891667	0.5	0.041500
15.900000	0.5	0.040875
15.908333	0.5	0.040375
15.916667	0.5	0.040375
15.925000	0.5	0.039750
15.933333	0.5	0.039250
15.941667	0.5	0.038750
15.950000	0.5	0.038250
15.958333	0.5	0.037875
15.966667	0.5	0.037875
15.975000	0.5	0.037625
15.983333	0.5	0.037250
15.991667	0.5	0.036875
16.000000	0.5	0.036875
16.008333	0.5	0.037125
16.016667	0.5	0.036750
16.025000	0.5	0.036500
16.033333	0.5	0.036000
16.041667	0.5	0.035750
16.050000	0.5	0.035500
16.058333	0.5	0.035375
16.066667	0.5	0.034875
16.075000	0.5	0.035000
16.083333	0.5	0.035625
16.091667	0.5	0.035250
16.100000	0.5	0.035125
16.108333	0.5	0.035125
16.116667	0.5	0.034875
16.125000	0.5	0.034625
16.133333	0.5	0.034250
16.141667	0.5	0.034125
16.150000	0.5	0.034250
16.158333	0.5	0.034125
16.166667	0.5	0.034125
16.175000	0.5	0.033875
16.183333	0.5	0.033875
16.191667	0.5	0.033750
16.200000	0.5	0.033625
16.208333	0.5	0.034000
16.216667	0.5	0.034250
16.225000	0.5	0.034375
16.233333	0.5	0.034500
16.241667	0.5	0.034625
16.250000	0.5	0.034250
16.258333	0.5	0.033875
16.266667	0.5	0.034000
16.275000	0.5	0.034375
16.283333	0.5	0.034750
16.291667	0.5	0.034750
16.300000	0.5	0.034750
16.308333	0.5	0.035000
16.316667	0.5	0.035125
16.325000	0.5	0.034875
16.333333	0.5	0.034875
16.341667	0.5	0.035125
16.350000	0.5	0.035125
16.358333	0.5	0.035250
16.366667	0.5	0.036000
16.375000	0.5	0.036375
16.383333	0.5	0.036750
16.391667	0.5	0.036625
16.400000	0.5	0.036875
16.408333	0.5	0.036875
16.416667	0.5	0.037500
16.425000	0.5	0.038000
16.433333	0.5	0.037875
16.441667	0.5	0.038125
16.450000	0.5	0.038250
16.458333	0.5	0.038125
16.466667	0.5	0.038500
16.475000	0.5	0.039000
16.483333	0.5	0.039250
16.491667	0.5	0.039375
16.500000	0.5	0.039625
16.508333	0.5	0.039625
16.516667	0.5	0.039625
16.525000	0.5	0.040250
16.533333	0.5	0.039875
16.541667	0.5	0.040000
16.550000	0.5	0.040625
16.558333	0.5	0.041000
16.566667	0.5	0.041750
16.575000	0.5	0.042000
16.583333	0.5	0.042125
16.591667	0.5	0.042500
16.600000	0.5	0.042500
16.608333	0.5	0.042375
16.616667	0.5	0.042750
16.625000	0.5	0.042875
16.633333	0.5	0.043500
16.641667	0.5	0.043500
16.650000	0.5	0.043500
16.658333	0.5	0.043875
16.666667	0.5	0.044250
16.675000	0.5	0.044375
16.683333	0.5	0.044500
16.691667	0.5	0.045000
16.700000	0.5	0.045625
16.708333	0.5	0.045875
16.716667	0.5	0.046500
16.725000	0.5	0.046500
16.733333	0.5	0.046500
16.741667	0.5	0.046625
16.750000	0.5	0.046875
16.758333	0.5	0.047250
16.766667	0.5	0.047250
16.775000	0.5	0.047500
16.783333	0.5	0.047375
16.791667	0.5	0.047125
16.800000	0.5	0.047375
16.808333	0.5	0.047750
16.816667	0.5	0.047375
16.825000	0.5	0.047125
16.833333	0.5	0.048000
16.841667	0.5	0.047750
16.850000	0.5	0.047625
16.858333	0.5	0.047125
16.866667	0.5	0.047500
16.875000	0.5	0.047500
16.883333	0.5	0.047250
16.891667	0.5	0.047375
16.900000	0.5	0.047250
16.908333	0.5	0.046875
16.916667	0.5	0.046375
16.925000	0.5	0.046000
16.933333	0.5	0.045875
16.941667	0.5	0.046000
16.950000	0.5	0.045875
16.958333	0.5	0.046000
16.966667	0.5	0.045375
16.975000	0.5	0.044500
16.983333	0.5	0.044500
16.991667	0.5	0.044250
17.000000	0.5	0.044250
17.008333	0.5	0.044125
17.016667	0.5	0.043625
17.025000	0.5	0.042875
17.033333	0.5	0.042125
17.041667	0.5	0.041375
17.050000	0.5	0.040750
17.058333	0.5	0.039500
17.066667	0.5	0.038250
17.075000	0.5	0.037000
17.083333	0.5	0.035500
17.091667	0.5	0.033750
17.100000	0.5	0.032250
17.108333	0.5	0.030125
17.116667	0.5	0.028125
17.125000	0.5	0.025750
17.133333	0.5	0.022875
17.141667	0.5	0.020000
17.150000	0.5	0.017000
17.158333	0.5	0.013875
17.166667	0.5	0.010375
17.175000	0.5	0.006625
17.183333	0.5	0.002625
17.191667	0.5	-0.001250
17.200000	0.5	-0.006000
17.208333	0.5	-0.010250
17.216667	0.5	-0.015125
17.225000	0.5	-0.019375
17.233333	0.5	-0.023375
17.241667	0.5	-0.027875
17.250000	0.5	-0.031500
17.258333	0.5	-0.035250
17.266667	0.5	-0.039125
17.275000	0.5	-0.042625
17.283333	0.5	-0.046000
17.291667	0.5	-0.049250
17.300000	0.5	-0.051625
17.308333	0.5	-0.053375
17.316667	0.5	-0.054750
17.325000	0.5	-0.055875
17.333333	0.5	-0.056125
17.341667	0.5	-0.056125
17.350000	0.5	-0.055625
17.358333	0.5	-0.054750
17.366667	0.5	-0.053250
17.375000	0.5	-0.051125
17.383333	0.5	-0.049000
17.391667	0.5	-0.046625
17.400000	0.5	-0.043625
17.408333	0.5	-0.040125
17.416667	0.5	-0.036375
17.425000	0.5	-0.032250
17.433333	0.5	-0.028250
17.441667	0.5	-0.024000
17.450000	0.5	-0.019875
17.458333	0.5	-0.015625
17.466667	0.5	-0.011000
17.475000	0.5	-0.006500
17.483333	0.5	-0.002375
17.491667	0.5	0.001250
17.500000	0.5	0.005250
17.508333	0.5	0.009250
17.516667	0.5	0.013125
17.525000	0.5	0.016750
17.533333	0.5	0.020375
17.541667	0.5	0.023625
17.550000	0.5	0.026625
17.558333	0.5	0.029750
17.566667	0.5	0.032625
17.575000	0.5	0.035250
17.583333	0.5	0.037875
17.591667	0.5	0.040625
17.600000	0.5	0.042500
17.608333	0.5	0.044750
17.616667	0.5	0.047000
17.625000	0.5	0.048875
17.633333	0.5	0.050875
17.641667	0.5	0.052500
17.650000	0.5	0.053750
17.658333	0.5	0.055000
17.666667	0.5	0.056125
17.675000	0.5	0.057125
17.683333	0.5	0.058375
17.691667	0.5	0.059250
17.700000	0.5	0.060250
17.708333	0.5	0.061375
17.716667	0.5	0.062250
17.725000	0.5	0.063250
17.733333	0.5	0.064000
17.741667	0.5	0.064375
17.750000	0.5	0.064625
17.758333	0.5	0.065000
17.766667	0.5	0.065500
17.775000	0.5	0.065750
17.783333	0.5	0.066250
17.791667	0.5	0.066875
17.800000	0.5	0.067750
17.808333	0.5	0.068250
17.816667	0.5	0.068125
17.825000	0.5	0.068000
17.833333	0.5	0.068000
17.841667	0.5	0.068125
17.850000	0.5	0.068500
17.858333	0.5	0.068625
17.866667	0.5	0.068500
17.875000	0.5	0.068125
17.883333	0.5	0.067875
17.891667	0.5	0.067875
17.900000	0.5	0.067375
17.908333	0.5	0.067000
17.916667	0.5	0.066000
17.925000	0.5	0.065875
17.933333	0.5	0.065750
17.941667	0.5	0.064625
17.950000	0.5	0.064250
17.958333	0.5	0.064375
17.966667	0.5	0.063875
17.975000	0.5	0.063000
17.983333	0.5	0.062375
17.991667	0.5	0.061625
18.000000	0.5	0.060875
18.008333	0.5	0.060250
18.016667	0.5	0.059375
18.025000	0.5	0.058375
18.033333	0.5	0.057500
18.041667	0.5	0.056000
18.050000	0.5	0.054500
18.058333	0.5	0.053375
18.066667	0.5	0.052000
18.075000	0.5	0.050875
18.083333	0.5	0.049750
18.091667	0.5	0.048500
18.100000	0.5	0.046875
18.108333	0.5	0.045375
18.116667	0.5	0.044125
18.125000	0.5	0.042625
18.133333	0.5	0.041000
18.141667	0.5	0.039375
18.150000	0.5	0.037625
18.158333	0.5	0.035750
18.166667	0.5	0.034000
18.175000	0.5	0.032375
18.183333	0.5	0.030500
18.191667	0.5	0.028375
18.200000	0.5	0.026625
18.208333	0.5	0.024500
18.216667	0.5	0.022125
18.225000	0.5	0.020000
18.233333	0.5	0.018125
18.241667	0.5	0.015875
18.250000	0.5	0.013375
18.258333	0.5	0.010750
18.266667	0.5	0.008625
18.275000	0.5	0.006250
18.283333	0.5	0.004125
18.291667	0.5	0.002375
18.300000	0.5	0.000000
18.308333	0.5	-0.002000
18.316667	0.5	-0.004375
18.325000	0.5	-0.006250
18.333333	0.5	-0.008250
18.341667	0.5	-0.009875
18.350000	0.5	-0.011750
18.358333	0.5	-0.013000
18.366667	0.5	-0.014125
18.375000	0.5	-0.015250
18.383333	0.5	-0.015750
18.391667	0.5	-0.017125
18.400000	0.5	-0.018125
18.408333	0.5	-0.018875
18.416667	0.5	-0.019125
18.425000	0.5	-0.019500
18.433333	0.5	-0.019750
18.441667	0.5	-0.019875
18.450000	0.5	-0.019375
18.458333	0.5	-0.019000
18.466667	0.5	-0.018375
18.475000	0.5	-0.017875
18.483333	0.5	-0.016875
18.491667	0.5	-0.016125
18.500000	0.5	-0.015500
18.508333	0.5	-0.014875
18.516667	0.5	-0.013500
18.525000	0.5	-0.012250
18.533333	0.5	-0.011250
18.541667	0.5	-0.010125
18.550000	0.5	-0.009125
18.558333	0.5	-0.007875
18.566667	0.5	-0.006750
18.575000	0.5	-0.005625
18.583333	0.5	-0.004625
18.591667	0.5	-0.003000
18.600000	0.5	-0.001750
18.608333	0.5	-0.000875
18.616667	0.5	0.000000
18.625000	0.5	0.001375
18.633333	0.5	0.002625
18.641667	0.5	0.003625
18.650000	0.5	0.005000
18.658333	0.5	0.005625
18.666667	0.5	0.006375
18.675000	0.5	0.007375
18.683333	0.5	0.008625
18.691667	0.5	0.009625
18.700000	0.5	0.010875
18.708333	0.5	0.011750
18.716667	0.5	0.012250
18.725000	0.5	0.012250
18.733333	0.5	0.012750
18.741667	0.5	0.013375
18.750000	0.5	0.014125
18.758333	0.5	0.014625
18.766667	0.5	0.015500
18.775000	0.5	0.016125
18.783333	0.5	0.017250
18.791667	0.5	0.017750
18.800000	0.5	0.018375
18.808333	0.5	0.019000
18.816667	0.5	0.019625
18.825000	0.5	0.020250
18.833333	0.5	0.021125
18.841667	0.5	0.021625
18.850000	0.5	0.021750
18.858333	0.5	0.021875
18.866667	0.5	0.022000
18.875000	0.5	0.022500
18.883333	0.5	0.022750
18.891667	0.5	0.023000
18.900000	0.5	0.022875
18.908333	0.5	0.022750
18.916667	0.5	0.022625
18.925000	0.5	0.022500
18.933333	0.5	0.023125
18.941667	0.5	0.023125
18.950000	0.5	0.023000
18.958333	0.5	0.023000
18.966667	0.5	0.022875
18.975000	0.5	0.022750
18.983333	0.5	0.022500
18.991667	0.5	0.022625
19.000000	0.5	0.022250
19.008333	0.5	0.021875
19.016667	0.5	0.021625
19.025000	0.5	0.021250
19.033333	0.5	0.020875
19.041667	0.5	0.020625
19.050000	0.5	0.020250
19.058333	0.5	0.019625
19.066667	0.5	0.019375
19.075000	0.5	0.018375
19.083333	0.5	0.018000
19.091667	0.5	0.017875
19.100000	0.5	0.017375
19.108333	0.5	0.016750
19.116667	0.5	0.015875
19.125000	0.5	0.015375
19.133333	0.5	0.014750
19.141667	0.5	0.014375
19.150000	0.5	0.013875
19.158333	0.5	0.013500
19.166667	0.5	0.012750
19.175000	0.5	0.012625
19.183333	0.5	0.012375
19.191667	0.5	0.011875
19.200000	0.5	0.011125
19.208333	0.5	0.010375
19.216667	0.5	0.010250
19.225000	0.5	0.010000
19.233333	0.5	0.009875
19.241667	0.5	0.009750
19.250000	0.5	0.009750
19.258333	0.5	0.009500
19.266667	0.5	0.009125
19.275000	0.5	0.009500
19.283333	0.5	0.009375
19.291667	0.5	0.009375
19.300000	0.5	0.009500
19.308333	0.5	0.009500
19.316667	0.5	0.009250
19.325000	0.5	0.009625
19.333333	0.5	0.009750
19.341667	0.5	0.009875
19.350000	0.5	0.009750
19.358333	0.5	0.009875
19.366667	0.5	0.010375
19.375000	0.5	0.010500
19.383333	0.5	0.010750
19.391667	0.5	0.011250
19.400000	0.5	0.011750
19.408333	0.5	0.012625
19.416667	0.5	0.013250
19.425000	0.5	0.013125
19.433333	0.5	0.013625
19.441667	0.5	0.014125
19.450000	0.5	0.015000
19.458333	0.5	0.015250
19.466667	0.5	0.015625
19.475000	0.5	0.016250
19.483333	0.5	0.016000
19.491667	0.5	0.016625
19.500000	0.5	0.017500
19.508333	0.5	0.018000
19.516667	0.5	0.018625
19.525000	0.5	0.019750
19.533333	0.5	0.020125
19.541667	0.5	0.020625
19.550000	0.5	0.021000
19.558333	0.5	0.021875
19.566667	0.5	0.022500
19.575000	0.5	0.023000
19.583333	0.5	0.023250
19.591667	0.5	0.023500
19.600000	0.5	0.023750
19.608333	0.5	0.023875
19.616667	0.5	0.024125
19.625000	0.5	0.024375
19.633333	0.5	0.024875
19.641667	0.5	0.025000
19.650000	0.5	0.025750
19.658333	0.5	0.025750
19.666667	0.5	0.026000
19.675000	0.5	0.026000
19.683333	0.5	0.026125
19.691667	0.5	0.026750
19.700000	0.5	0.026625
19.708333	0.5	0.026500
19.716667	0.5	0.026500
19.725000	0.5	0.026500
19.733333	0.5	0.026375
19.741667	0.5	0.026625
19.750000	0.5	0.026625
19.758333	0.5	0.026375
19.766667	0.5	0.026625
19.775000	0.5	0.027000
19.783333	0.5	0.027250
19.791667	0.5	0.027000
19.800000	0.5	0.026875
19.808333	0.5	0.026875
19.816667	0.5	0.026625
19.825000	0.5	0.026500
19.833333	0.5	0.026625
19.841667	0.5	0.026625
19.850000	0.5	0.026500
19.858333	0.5	0.026000
19.866667	0.5	0.026250
19.875000	0.5	0.026500
19.883333	0.5	0.026750
19.891667	0.5	0.026875
19.900000	0.5	0.026500
19.908333	0.5	0.026625
19.916667	0.5	0.026750
19.925000	0.5	0.026250
19.933333	0.5	0.025500
19.941667	0.5	0.025000
19.950000	0.5	0.025000
19.958333	0.5	0.024500
19.966667	0.5	0.024125
19.975000	0.5	0.023750
19.983333	0.5	0.023500
19.991667	0.5	0.023500
20.000000	0.5	0.023500
20.008333	0.5	0.023250
20.016667	0.5	0.022750
20.025000	0.5	0.022375
20.033333	0.5	0.021750
20.041667	0.5	0.021000
20.050000	0.5	0.020500
20.058333	0.5	0.020375
20.066667	0.5	0.020000
20.075000	0.5	0.019750
20.083333	0.5	0.019125
20.091667	0.5	0.018500
20.100000	0.5	0.017875
20.108333	0.5	0.017625
20.116667	0.5	0.017000
20.125000	0.5	0.016750
20.133333	0.5	0.016375
20.141667	0.5	0.016250
20.150000	0.5	0.016375
20.158333	0.5	0.016375
20.166667	0.5	0.016000
20.175000	0.5	0.015875
20.183333	0.5	0.015250
20.191667	0.5	0.014875
20.200000	0.5	0.014625
20.208333	0.5	0.015250
20.216667	0.5	0.015250
20.225000	0.5	0.015125
20.233333	0.5	0.015250
20.241667	0.5	0.015500
20.250000	0.5	0.015625
20.258333	0.5	0.015875
20.266667	0.5	0.016250
20.275000	0.5	0.016500
20.283333	0.5	0.017125
20.291667	0.5	0.017750
20.300000	0.5	0.018500
20.308333	0.5	0.019625
20.316667	0.5	0.020375
20.325000	0.5	0.021625
20.333333	0.5	0.022875
20.341667	0.5	0.024125
20.350000	0.5	0.025125
20.358333	0.5	0.026375
20.366667	0.5	0.028125
20.375000	0.5	0.030250
20.383333	0.5	0.032500
20.391667	0.5	0.035125
20.400000	0.5	0.037875
20.408333	0.5	0.041125
20.416667	0.5	0.044625
20.425000	0.5	0.048500
20.433333	0.5	0.052625
20.441667	0.5	0.057250
20.450000	0.5	0.062250
20.458333	0.5	0.067375
20.466667	0.5	0.073250
20.475000	0.5	0.079625
20.483333	0.5	0.086000
20.491667	0.5	0.093000
20.500000	0.5	0.100125
20.508333	0.5	0.107750
20.516667	0.5	0.116125
20.525000	0.5	0.124750
20.533333	0.5	0.134250
20.541667	0.5	0.143625
20.550000	0.5	0.153000
20.558333	0.5	0.163125
20.566667	0.5	0.173375
20.575000	0.5	0.183375
20.583333	0.5	0.193875
20.591667	0.5	0.204125
20.600000	0.5	0.214125
20.608333	0.5	0.223250
20.616667	0.5	0.232500
20.625000	0.5	0.241000
20.633333	0.5	0.248750
20.641667	0.5	0.256375
20.650000	0.5	0.263375
20.658333	0.5	0.269250
20.666667	0.5	0.274500
20.675000	0.5	0.278750
20.683333	0.5	0.282250
20.691667	0.5	0.284375
20.700000	0.5	0.285875
20.708333	0.5	0.286000
20.716667	0.5	0.285250
20.725000	0.5	0.283750
20.733333	0.5	0.281000
20.741667	0.5	0.277375
20.750000	0.5	0.273000
20.758333	0.5	0.267375
20.766667	0.5	0.260750
20.775000	0.5	0.253375
20.783333	0.5	0.245625
20.791667	0.5	0.237875
20.800000	0.5	0.229875
20.808333	0.5	0.220750
20.816667	0.5	0.211750
20.825000	0.5	0.202250
20.833333	0.5	0.192625
20.841667	0.5	0.183125
20.850000	0.5	0.173625
20.858333	0.5	0.163875
20.866667	0.5	0.154375
20.875000	0.5	0.145500
20.883333	0.5	0.136875
20.891667	0.5	0.127875
20.900000	0.5	0.119500
20.908333	0.5	0.111625
20.916667	0.5	0.103875
20.925000	0.5	0.096500
20.933333	0.5	0.089625
20.941667	0.5	0.083250
20.950000	0.5	0.077500
20.958333	0.5	0.071875
20.966667	0.5	0.066625
20.975000	0.5	0.061875
20.983333	0.5	0.057625
20.991667	0.5	0.053750
21.000000	0.5	0.049750
21.008333	0.5	0.046125
21.016667	0.5	0.043500
21.025000	0.5	0.041125
21.033333	0.5	0.038875
21.041667	0.5	0.036750
21.050000	0.5	0.035250
21.058333	0.5	0.033875
21.066667	0.5	0.032500
21.075000	0.5	0.031250
21.083333	0.5	0.030375
21.091667	0.5	0.029875
21.100000	0.5	0.029000
21.108333	0.5	0.028250
21.116667	0.5	0.027750
21.125000	0.5	0.027625
21.133333	0.5	0.027250
21.141667	0.5	0.027375
21.150000	0.5	0.027375
21.158333	0.5	0.027125
21.166667	0.5	0.027250
21.175000	0.5	0.027375
21.183333	0.5	0.027750
21.191667	0.5	0.028000
21.200000	0.5	0.028000
21.208333	0.5	0.028250
21.216667	0.5	0.028750
21.225000	0.5	0.028625
21.233333	0.5	0.028625
21.241667	0.5	0.029250
21.250000	0.5	0.029875
21.258333	0.5	0.030250
21.266667	0.5	0.030375
21.275000	0.5	0.030625
21.283333	0.5	0.031000
21.291667	0.5	0.031500
21.300000	0.5	0.031625
21.308333	0.5	0.032250
21.316667	0.5	0.032500
21.325000	0.5	0.032750
21.333333	0.5	0.033125
21.341667	0.5	0.033375
21.350000	0.5	0.033500
21.358333	0.5	0.033750
21.366667	0.5	0.034625
21.375000	0.5	0.035000
21.383333	0.5	0.035250
21.391667	0.5	0.035250
21.400000	0.5	0.034875
21.408333	0.5	0.035250
21.416667	0.5	0.035500
21.425000	0.5	0.035625
21.433333	0.5	0.035750
21.441667	0.5	0.035875
21.450000	0.5	0.036000
21.458333	0.5	0.036125
21.466667	0.5	0.036000
21.475000	0.5	0.036375
21.483333	0.5	0.036375
21.491667	0.5	0.036875
21.500000	0.5	0.036750
21.508333	0.5	0.037125
21.516667	0.5	0.037000
21.525000	0.5	0.036750
21.533333	0.5	0.036875
21.541667	0.5	0.036750
21.550000	0.5	0.036500
21.558333	0.5	0.036375
21.566667	0.5	0.036375
21.575000	0.5	0.036000
21.583333	0.5	0.035875
21.591667	0.5	0.036250
21.600000	0.5	0.036500
21.608333	0.5	0.036500
21.616667	0.5	0.036250
21.625000	0.5	0.035875
21.633333	0.5	0.035500
21.641667	0.5	0.035500
21.650000	0.5	0.034875
21.658333	0.5	0.034375
21.666667	0.5	0.034500
21.675000	0.5	0.034625
21.683333	0.5	0.034750
21.691667	0.5	0.035125
21.700000	0.5	0.035375
21.708333	0.5	0.035250
21.716667	0.5	0.035375
21.725000	0.5	0.035375
21.733333	0.5	0.035500
21.741667	0.5	0.035750
21.750000	0.5	0.035875
21.758333	0.5	0.036000
21.766667	0.5	0.036375
21.775000	0.5	0.036750
21.783333	0.5	0.036500
21.791667	0.5	0.036500
21.800000	0.5	0.036250
21.808333	0.5	0.036500
21.816667	0.5	0.036750
21.825000	0.5	0.036500
21.833333	0.5	0.036500
21.841667	0.5	0.036750
21.850000	0.5	0.037000
21.858333	0.5	0.037375
21.866667	0.5	0.037625
21.875000	0.5	0.037875
21.883333	0.5	0.037750
21.891667	0.5	0.037875
21.900000	0.5	0.037875
21.908333	0.5	0.038000
21.916667	0.5	0.037625
21.925000	0.5	0.038125
21.933333	0.5	0.038375
21.941667	0.5	0.039250
21.950000	0.5	0.039500
21.958333	0.5	0.039500
21.966667	0.5	0.039875
21.975000	0.5	0.040375
21.983333	0.5	0.040250
21.991667	0.5	0.040250
22.000000	0.5	0.039875
22.008333	0.5	0.040000
22.016667	0.5	0.039750
22.025000	0.5	0.039875
22.033333	0.5	0.039875
22.041667	0.5	0.039750
22.050000	0.5	0.039625
22.058333	0.5	0.039625
22.066667	0.5	0.039500
22.075000	0.5	0.039250
22.083333	0.5	0.039375
22.091667	0.5	0.039500
22.100000	0.5	0.039000
22.108333	0.5	0.038750
22.116667	0.5	0.038500
22.125000	0.5	0.038250
22.133333	0.5	0.038125
22.141667	0.5	0.037875
22.150000	0.5	0.038000
22.158333	0.5	0.037625
22.166667	0.5	0.037125
22.175000	0.5	0.036875
22.183333	0.5	0.036625
22.191667	0.5	0.036375
22.200000	0.5	0.036250
22.208333	0.5	0.036000
22.216667	0.5	0.036125
22.225000	0.5	0.035500
22.233333	0.5	0.035250
22.241667	0.5	0.035375
22.250000	0.5	0.035125
22.258333	0.5	0.035250
22.266667	0.5	0.035375
22.275000	0.5	0.035250
22.283333	0.5	0.035000
22.291667	0.5	0.034750
22.300000	0.5	0.034375
22.308333	0.5	0.034750
22.316667	0.5	0.034375
22.325000	0.5	0.034125
22.333333	0.5	0.034125
22.341667	0.5	0.034000
22.350000	0.5	0.033875
22.358333	0.5	0.033625
22.366667	0.5	0.033500
22.375000	0.5	0.033250
22.383333	0.5	0.032875
22.391667	0.5	0.032750
22.400000	0.5	0.032875
22.408333	0.5	0.032875
22.416667	0.5	0.032625
22.425000	0.5	0.033000
22.433333	0.5	0.033250
22.441667	0.5	0.032875
22.450000	0.5	0.032125
22.458333	0.5	0.032500
22.466667	0.5	0.032625
22.475000	0.5	0.032875
22.483333	0.5	0.033375
22.491667	0.5	0.033500
22.500000	0.5	0.033625
22.508333	0.5	0.033625
22.516667	0.5	0.033625
22.525000	0.5	0.034125
22.533333	0.5	0.034750
22.541667	0.5	0.035000
22.550000	0.5	0.034875
22.558333	0.5	0.035000
22.566667	0.5	0.035250
22.575000	0.5	0.035125
22.583333	0.5	0.035250
22.591667	0.5	0.035500
22.600000	0.5	0.035500
22.608333	0.5	0.035625
22.616667	0.5	0.035625
22.625000	0.5	0.035875
22.633333	0.5	0.036250
22.641667	0.5	0.036375
22.650000	0.5	0.036750
22.658333	0.5	0.036875
22.666667	0.5	0.036750
22.675000	0.5	0.036375
22.683333	0.5	0.036500
22.691667	0.5	0.036875
22.700000	0.5	0.036875
22.708333	0.5	0.037000
22.716667	0.5	0.037250
22.725000	0.5	0.037250
22.733333	0.5	0.037250
22.741667	0.5	0.037250
22.750000	0.5	0.036875
22.758333	0.5	0.037000
22.766667	0.5	0.037375
22.775000	0.5	0.037375
22.783333	0.5	0.037500
22.791667	0.5	0.037250
22.800000	0.5	0.037250
22.808333	0.5	0.037125
22.816667	0.5	0.037125
22.825000	0.5	0.037250
22.833333	0.5	0.037125
22.841667	0.5	0.036875
22.850000	0.5	0.037375
22.858333	0.5	0.037625
22.866667	0.5	0.038125
22.875000	0.5	0.037625
22.883333	0.5	0.037750
22.891667	0.5	0.038000
22.900000	0.5	0.038000
22.908333	0.5	0.038000
22.916667	0.5	0.038250
22.925000	0.5	0.038750
22.933333	0.5	0.038750
22.941667	0.5	0.039000
22.950000	0.5	0.039500
22.958333	0.5	0.039375
22.966667	0.5	0.039750
22.975000	0.5	0.039875
22.983333	0.5	0.040000
22.991667	0.5	0.040750
23.000000	0.5	0.041375
23.008333	0.5	0.041750
23.016667	0.5	0.041750
23.025000	0.5	0.042125
23.033333	0.5	0.042500
23.041667	0.5	0.042875
23.050000	0.5	0.043500
23.058333	0.5	0.044125
23.066667	0.5	0.044625
23.075000	0.5	0.045125
23.083333	0.5	0.045625
23.091667	0.5	0.046000
23.100000	0.5	0.047125
23.108333	0.5	0.047125
23.116667	0.5	0.047375
23.125000	0.5	0.047875
23.133333	0.5	0.047750
23.141667	0.5	0.047875
23.150000	0.5	0.048250
23.158333	0.5	0.048625
23.166667	0.5	0.048875
23.175000	0.5	0.049500
23.183333	0.5	0.049625
23.191667	0.5	0.049875
23.200000	0.5	0.050500
23.208333	0.5	0.051125
23.216667	0.5	0.051375
23.225000	0.5	0.051375
23.233333	0.5	0.051750
23.241667	0.5	0.051875
23.250000	0.5	0.052000
23.258333	0.5	0.051500
23.266667	0.5	0.051875
23.275000	0.5	0.052500
23.283333	0.5	0.052875
23.291667	0.5	0.053750
23.300000	0.5	0.053875
23.308333	0.5	0.054000
23.316667	0.5	0.054125
23.325000	0.5	0.054250
23.333333	0.5	0.054625
23.341667	0.5	0.054750
23.350000	0.5	0.054875
23.358333	0.5	0.055125
23.366667	0.5	0.055750
23.375000	0.5	0.055625
23.383333	0.5	0.055250
23.391667	0.5	0.055250
23.400000	0.5	0.055250
23.408333	0.5	0.055125
23.416667	0.5	0.054875
23.425000	0.5	0.055000
23.433333	0.5	0.055000
23.441667	0.5	0.055250
23.450000	0.5	0.055125
23.458333	0.5	0.055125
23.466667	0.5	0.055250
23.475000	0.5	0.055125
23.483333	0.5	0.054750
23.491667	0.5	0.055125
23.500000	0.5	0.054875
23.508333	0.5	0.054500
23.516667	0.5	0.054125
23.525000	0.5	0.054250
23.533333	0.5	0.054125
23.541667	0.5	0.053500
23.550000	0.5	0.053375
23.558333	0.5	0.053250
23.566667	0.5	0.053375
23.575000	0.5	0.053375
23.583333	0.5	0.053250
23.591667	0.5	0.052875
23.600000	0.5	0.052750
23.608333	0.5	0.052250
23.616667	0.5	0.052000
23.625000	0.5	0.051375
23.633333	0.5	0.051375
23.641667	0.5	0.051125
23.650000	0.5	0.050625
23.658333	0.5	0.050375
23.666667	0.5	0.050250
23.675000	0.5	0.050125
23.683333	0.5	0.050250
23.691667	0.5	0.050125
23.700000	0.5	0.049750
23.708333	0.5	0.049250
23.716667	0.5	0.049000
23.725000	0.5	0.048875
23.733333	0.5	0.048750
23.741667	0.5	0.048500
23.750000	0.5	0.047875
23.758333	0.5	0.047000
23.766667	0.5	0.046875
23.775000	0.5	0.046750
23.783333	0.5	0.046625
23.791667	0.5	0.046500
23.800000	0.5	0.046000
23.808333	0.5	0.045750
23.816667	0.5	0.045750
23.825000	0.5	0.045500
23.833333	0.5	0.045625
23.841667	0.5	0.045500
23.850000	0.5	0.045000
23.858333	0.5	0.044375
23.866667	0.5	0.044375
23.875000	0.5	0.044250
23.883333	0.5	0.043750
23.891667	0.5	0.043750
23.900000	0.5	0.043375
23.908333	0.5	0.043500
23.916667	0.5	0.044000
23.925000	0.5	0.043875
23.933333	0.5	0.044125
23.941667	0.5	0.044375
23.950000	0.5	0.044625
23.958333	0.5	0.045250
23.966667	0.5	0.045625
23.975000	0.5	0.046250
23.983333	0.5	0.046375
23.991667	0.5	0.046875
24.000000	0.5	0.047625
24.008333	0.5	0.048125
24.016667	0.5	0.048625
24.025000	0.5	0.049000
24.033333	0.5	0.049750
24.041667	0.5	0.049750
24.050000	0.5	0.050000
24.058333	0.5	0.050750
24.066667	0.5	0.051125
24.075000	0.5	0.051750
24.083333	0.5	0.052500
24.091667	0.5	0.052750
24.100000	0.5	0.053375
24.108333	0.5	0.053750
24.116667	0.5	0.054125
24.125000	0.5	0.054375
24.133333	0.5	0.054625
24.141667	0.5	0.055250
24.150000	0.5	0.055250
24.158333	0.5	0.055625
24.166667	0.5	0.056000
24.175000	0.5	0.056000
24.183333	0.5	0.055750
24.191667	0.5	0.055750
24.200000	0.5	0.055875
24.208333	0.5	0.055750
24.216667	0.5	0.056125
24.225000	0.5	0.056125
24.233333	0.5	0.055750
24.241667	0.5	0.055625
24.250000	0.5	0.055375
24.258333	0.5	0.055250
24.266667	0.5	0.055250
24.275000	0.5	0.054750
24.283333	0.5	0.054500
24.291667	0.5	0.054250
24.300000	0.5	0.054000
24.308333	0.5	0.053625
24.316667	0.5	0.053250
24.325000	0.5	0.052625
24.333333	0.5	0.052500
24.341667	0.5	0.051875
24.350000	0.5	0.051750
24.358333	0.5	0.051625
24.366667	0.5	0.050875
24.375000	0.5	0.050500
24.383333	0.5	0.050000
24.391667	0.5	0.049500
24.400000	0.5	0.049125
24.408333	0.5	0.048500
24.416667	0.5	0.048375
24.425000	0.5	0.048125
24.433333	0.5	0.047875
24.441667	0.5	0.047875
24.450000	0.5	0.047875
24.458333	0.5	0.047875
24.466667	0.5	0.047750
24.475000	0.5	0.047875
24.483333	0.5	0.047625
24.491667	0.5	0.047125
24.500000	0.5	0.047250
24.508333	0.5	0.047750
24.516667	0.5	0.047750
24.525000	0.5	0.047750
24.533333	0.5	0.047750
24.541667	0.5	0.047625
24.550000	0.5	0.047750
24.558333	0.5	0.047625
24.566667	0.5	0.047250
24.575000	0.5	0.047375
24.583333	0.5	0.047625
24.591667	0.5	0.047625
24.600000	0.5	0.047500
24.608333	0.5	0.048000
24.616667	0.5	0.047750
24.625000	0.5	0.047875
24.633333	0.5	0.047625
24.641667	0.5	0.047750
24.650000	0.5	0.047750
24.658333	0.5	0.047875
24.666667	0.5	0.047375
24.675000	0.5	0.047250
24.683333	0.5	0.047125
24.691667	0.5	0.047000
24.700000	0.5	0.046625
24.708333	0.5	0.046875
24.716667	0.5	0.046750
24.725000	0.5	0.046500
24.733333	0.5	0.046750
24.741667	0.5	0.046500
24.750000	0.5	0.046125
24.758333	0.5	0.045625
24.766667	0.5	0.045250
24.775000	0.5	0.045250
24.783333	0.5	0.044875
24.791667	0.5	0.044750
24.800000	0.5	0.044125
24.808333	0.5	0.043875
24.816667	0.5	0.043125
24.825000	0.5	0.043000
24.833333	0.5	0.042375
24.841667	0.5	0.041625
24.850000	0.5	0.041250
24.858333	0.5	0.041125
24.866667	0.5	0.040750
24.875000	0.5	0.040750
24.883333	0.5	0.040625
24.891667	0.5	0.040375
24.900000	0.5	0.040000
24.908333	0.5	0.039750
24.916667	0.5	0.039625
24.925000	0.5	0.039625
24.933333	0.5	0.039875
24.941667	0.5	0.039875
24.950000	0.5	0.039500
24.958333	0.5	0.039625
24.966667	0.5	0.039500
24.975000	0.5	0.039625
24.983333	0.5	0.039375
24.991667	0.5	0.039500
25.000000	0.5	0.039625
