# Supplementary material for: Dynamic character displacement among a pair of bacterial phyllosphere commensals in situ
Source: Nat Commun. 2022 May 20;13:2836. doi: 10.1038/s41467-022-30469-3 (PMC9123166; doi:10.1038/s41467-022-30469-3)
Supplement: Supplementary file 11 — Source Data [file 41467_2022_30469_MOESM11_ESM.zip › Source Data/Supplementary Figure 5/Xylose t0 c.txt]

File Path	chrom://marshall/Chromeleon7/HPLC_Ultimate_3000/Users/helucas/20200720_OrganicAcids_CCR_L257.seq/639.smp/RI_1.channel/RI_1.chm
Channel	RI_1

Injection Information:
Data Vault	Chromeleon7
Injection	Xyl_t0_c
Injection Number	57
Position	BB1
Comment	
Processing Method	Quantitative
Instrument Method	20200525_Rezex_ROA_OrganicAcid_600uL_2500uM_H2SO4_50A_50D
Type	Unknown
Status	Finished
Injection Date	7/21/2020
Injection Time	8:59:11 PM
Injection Volume (µl)	10.000
Dilution Factor	1.0000
Weight	1.0000

Chromatogram Data Information:
Time Min. (min)	0.000000
Time Max. (min)	25.000000
Data Points	3001
Detector	RI
Generating Data System	Chromeleon 7.2.5.9507
Exporting Data System	Chromeleon 7.2.8.0
Operator	Instrument Controller
Signal Quantity	Refractive 
Signal Unit	µRIU
Signal Min.	-2.555375
Signal Max.	24.421000
Channel	RI_1
Driver Name	RID520Driver.dll
Channel Type	Evaluation
Min. Step (s)	0.5
Max. Step (s)	0.5
Average Step (s)	0.5

Signal Parameter Information:
Signal Info	

Chromatogram Data:
Time (min)	Step (s)	Value (µRIU)
0.000000	n.a.	0.011000
0.008333	0.5	0.010750
0.016667	0.5	0.010875
0.025000	0.5	0.011000
0.033333	0.5	0.011250
0.041667	0.5	0.011750
0.050000	0.5	0.011875
0.058333	0.5	0.012125
0.066667	0.5	0.012375
0.075000	0.5	0.013000
0.083333	0.5	0.013500
0.091667	0.5	0.013375
0.100000	0.5	0.013500
0.108333	0.5	0.013625
0.116667	0.5	0.013875
0.125000	0.5	0.014000
0.133333	0.5	0.014500
0.141667	0.5	0.015000
0.150000	0.5	0.015125
0.158333	0.5	0.015500
0.166667	0.5	0.015625
0.175000	0.5	0.015750
0.183333	0.5	0.016375
0.191667	0.5	0.016500
0.200000	0.5	0.016875
0.208333	0.5	0.017000
0.216667	0.5	0.017000
0.225000	0.5	0.017375
0.233333	0.5	0.017625
0.241667	0.5	0.017875
0.250000	0.5	0.018375
0.258333	0.5	0.018625
0.266667	0.5	0.018625
0.275000	0.5	0.019250
0.283333	0.5	0.019500
0.291667	0.5	0.019500
0.300000	0.5	0.019625
0.308333	0.5	0.019500
0.316667	0.5	0.019625
0.325000	0.5	0.019125
0.333333	0.5	0.019250
0.341667	0.5	0.018875
0.350000	0.5	0.018625
0.358333	0.5	0.018750
0.366667	0.5	0.018750
0.375000	0.5	0.019125
0.383333	0.5	0.019250
0.391667	0.5	0.019500
0.400000	0.5	0.019625
0.408333	0.5	0.019375
0.416667	0.5	0.019375
0.425000	0.5	0.019500
0.433333	0.5	0.019625
0.441667	0.5	0.019500
0.450000	0.5	0.019250
0.458333	0.5	0.019000
0.466667	0.5	0.018875
0.475000	0.5	0.018375
0.483333	0.5	0.018125
0.491667	0.5	0.017625
0.500000	0.5	0.017500
0.508333	0.5	0.017500
0.516667	0.5	0.017000
0.525000	0.5	0.016500
0.533333	0.5	0.016125
0.541667	0.5	0.015250
0.550000	0.5	0.014375
0.558333	0.5	0.013875
0.566667	0.5	0.013375
0.575000	0.5	0.012750
0.583333	0.5	0.011625
0.591667	0.5	0.011250
0.600000	0.5	0.010875
0.608333	0.5	0.010000
0.616667	0.5	0.009625
0.625000	0.5	0.009000
0.633333	0.5	0.008500
0.641667	0.5	0.007875
0.650000	0.5	0.007250
0.658333	0.5	0.006875
0.666667	0.5	0.006375
0.675000	0.5	0.006125
0.683333	0.5	0.005875
0.691667	0.5	0.005375
0.700000	0.5	0.005125
0.708333	0.5	0.004625
0.716667	0.5	0.003750
0.725000	0.5	0.003000
0.733333	0.5	0.002625
0.741667	0.5	0.002000
0.750000	0.5	0.001500
0.758333	0.5	0.001250
0.766667	0.5	0.000875
0.775000	0.5	0.000375
0.783333	0.5	0.000375
0.791667	0.5	0.000000
0.800000	0.5	-0.000375
0.808333	0.5	-0.001000
0.816667	0.5	-0.001375
0.825000	0.5	-0.001500
0.833333	0.5	-0.001875
0.841667	0.5	-0.001750
0.850000	0.5	-0.002250
0.858333	0.5	-0.002250
0.866667	0.5	-0.002500
0.875000	0.5	-0.002500
0.883333	0.5	-0.002625
0.891667	0.5	-0.002750
0.900000	0.5	-0.003000
0.908333	0.5	-0.002875
0.916667	0.5	-0.003000
0.925000	0.5	-0.003125
0.933333	0.5	-0.003125
0.941667	0.5	-0.002500
0.950000	0.5	-0.002125
0.958333	0.5	-0.002125
0.966667	0.5	-0.002250
0.975000	0.5	-0.002500
0.983333	0.5	-0.002500
0.991667	0.5	-0.002750
1.000000	0.5	-0.002500
1.008333	0.5	-0.002250
1.016667	0.5	-0.002375
1.025000	0.5	-0.002375
1.033333	0.5	-0.002625
1.041667	0.5	-0.002250
1.050000	0.5	-0.002000
1.058333	0.5	-0.001750
1.066667	0.5	-0.001750
1.075000	0.5	-0.001500
1.083333	0.5	-0.001500
1.091667	0.5	-0.001375
1.100000	0.5	-0.001375
1.108333	0.5	-0.001125
1.116667	0.5	-0.001625
1.125000	0.5	-0.001625
1.133333	0.5	-0.001250
1.141667	0.5	-0.001000
1.150000	0.5	-0.000875
1.158333	0.5	-0.000750
1.166667	0.5	-0.000500
1.175000	0.5	-0.000500
1.183333	0.5	-0.000625
1.191667	0.5	0.000000
1.200000	0.5	0.000500
1.208333	0.5	0.000750
1.216667	0.5	0.001000
1.225000	0.5	0.001125
1.233333	0.5	0.001250
1.241667	0.5	0.001500
1.250000	0.5	0.002125
1.258333	0.5	0.002500
1.266667	0.5	0.002375
1.275000	0.5	0.002250
1.283333	0.5	0.002625
1.291667	0.5	0.002875
1.300000	0.5	0.003000
1.308333	0.5	0.003500
1.316667	0.5	0.003875
1.325000	0.5	0.004750
1.333333	0.5	0.004750
1.341667	0.5	0.005250
1.350000	0.5	0.005500
1.358333	0.5	0.005750
1.366667	0.5	0.006000
1.375000	0.5	0.006375
1.383333	0.5	0.006750
1.391667	0.5	0.007500
1.400000	0.5	0.007625
1.408333	0.5	0.007125
1.416667	0.5	0.007125
1.425000	0.5	0.007375
1.433333	0.5	0.007625
1.441667	0.5	0.008000
1.450000	0.5	0.007750
1.458333	0.5	0.008250
1.466667	0.5	0.007875
1.475000	0.5	0.008125
1.483333	0.5	0.008125
1.491667	0.5	0.008625
1.500000	0.5	0.008250
1.508333	0.5	0.008000
1.516667	0.5	0.007750
1.525000	0.5	0.007625
1.533333	0.5	0.007500
1.541667	0.5	0.007250
1.550000	0.5	0.006625
1.558333	0.5	0.006375
1.566667	0.5	0.006125
1.575000	0.5	0.006000
1.583333	0.5	0.005750
1.591667	0.5	0.005625
1.600000	0.5	0.005625
1.608333	0.5	0.005375
1.616667	0.5	0.005625
1.625000	0.5	0.005625
1.633333	0.5	0.005375
1.641667	0.5	0.005500
1.650000	0.5	0.005375
1.658333	0.5	0.005125
1.666667	0.5	0.004500
1.675000	0.5	0.004250
1.683333	0.5	0.004625
1.691667	0.5	0.004500
1.700000	0.5	0.004500
1.708333	0.5	0.004500
1.716667	0.5	0.004500
1.725000	0.5	0.004875
1.733333	0.5	0.004750
1.741667	0.5	0.004500
1.750000	0.5	0.004125
1.758333	0.5	0.004250
1.766667	0.5	0.004000
1.775000	0.5	0.003750
1.783333	0.5	0.004125
1.791667	0.5	0.003875
1.800000	0.5	0.004125
1.808333	0.5	0.004125
1.816667	0.5	0.004125
1.825000	0.5	0.004625
1.833333	0.5	0.004875
1.841667	0.5	0.005000
1.850000	0.5	0.005000
1.858333	0.5	0.005250
1.866667	0.5	0.005125
1.875000	0.5	0.005375
1.883333	0.5	0.005625
1.891667	0.5	0.005750
1.900000	0.5	0.006125
1.908333	0.5	0.006500
1.916667	0.5	0.006625
1.925000	0.5	0.006750
1.933333	0.5	0.006500
1.941667	0.5	0.006625
1.950000	0.5	0.006875
1.958333	0.5	0.006875
1.966667	0.5	0.007250
1.975000	0.5	0.007500
1.983333	0.5	0.007500
1.991667	0.5	0.007625
2.000000	0.5	0.007875
2.008333	0.5	0.007875
2.016667	0.5	0.007875
2.025000	0.5	0.007625
2.033333	0.5	0.007500
2.041667	0.5	0.008125
2.050000	0.5	0.008500
2.058333	0.5	0.008625
2.066667	0.5	0.008625
2.075000	0.5	0.008625
2.083333	0.5	0.008125
2.091667	0.5	0.008125
2.100000	0.5	0.007625
2.108333	0.5	0.007625
2.116667	0.5	0.007750
2.125000	0.5	0.007500
2.133333	0.5	0.007250
2.141667	0.5	0.007000
2.150000	0.5	0.007125
2.158333	0.5	0.007000
2.166667	0.5	0.006375
2.175000	0.5	0.006250
2.183333	0.5	0.006125
2.191667	0.5	0.005625
2.200000	0.5	0.005375
2.208333	0.5	0.005375
2.216667	0.5	0.004750
2.225000	0.5	0.004625
2.233333	0.5	0.004625
2.241667	0.5	0.004625
2.250000	0.5	0.004625
2.258333	0.5	0.004125
2.266667	0.5	0.004000
2.275000	0.5	0.004000
2.283333	0.5	0.003500
2.291667	0.5	0.003375
2.300000	0.5	0.003250
2.308333	0.5	0.002875
2.316667	0.5	0.002500
2.325000	0.5	0.002125
2.333333	0.5	0.002000
2.341667	0.5	0.002125
2.350000	0.5	0.002250
2.358333	0.5	0.002375
2.366667	0.5	0.002375
2.375000	0.5	0.002625
2.383333	0.5	0.002500
2.391667	0.5	0.002250
2.400000	0.5	0.002125
2.408333	0.5	0.002250
2.416667	0.5	0.002625
2.425000	0.5	0.002500
2.433333	0.5	0.002125
2.441667	0.5	0.002500
2.450000	0.5	0.002875
2.458333	0.5	0.003125
2.466667	0.5	0.003000
2.475000	0.5	0.003125
2.483333	0.5	0.003375
2.491667	0.5	0.004000
2.500000	0.5	0.003875
2.508333	0.5	0.003375
2.516667	0.5	0.002875
2.525000	0.5	0.003000
2.533333	0.5	0.003250
2.541667	0.5	0.003375
2.550000	0.5	0.003625
2.558333	0.5	0.003750
2.566667	0.5	0.003750
2.575000	0.5	0.003750
2.583333	0.5	0.004000
2.591667	0.5	0.003750
2.600000	0.5	0.004000
2.608333	0.5	0.004125
2.616667	0.5	0.004500
2.625000	0.5	0.004875
2.633333	0.5	0.005125
2.641667	0.5	0.005125
2.650000	0.5	0.005125
2.658333	0.5	0.005125
2.666667	0.5	0.004750
2.675000	0.5	0.004125
2.683333	0.5	0.004000
2.691667	0.5	0.004000
2.700000	0.5	0.003875
2.708333	0.5	0.003750
2.716667	0.5	0.003125
2.725000	0.5	0.003375
2.733333	0.5	0.003500
2.741667	0.5	0.003125
2.750000	0.5	0.003250
2.758333	0.5	0.003000
2.766667	0.5	0.002875
2.775000	0.5	0.003000
2.783333	0.5	0.003000
2.791667	0.5	0.003000
2.800000	0.5	0.002750
2.808333	0.5	0.002875
2.816667	0.5	0.002750
2.825000	0.5	0.002500
2.833333	0.5	0.002250
2.841667	0.5	0.002375
2.850000	0.5	0.002000
2.858333	0.5	0.002250
2.866667	0.5	0.002250
2.875000	0.5	0.002125
2.883333	0.5	0.001875
2.891667	0.5	0.001750
2.900000	0.5	0.001500
2.908333	0.5	0.001625
2.916667	0.5	0.001625
2.925000	0.5	0.001750
2.933333	0.5	0.001625
2.941667	0.5	0.001375
2.950000	0.5	0.001250
2.958333	0.5	0.001250
2.966667	0.5	0.001375
2.975000	0.5	0.001375
2.983333	0.5	0.001500
2.991667	0.5	0.001125
3.000000	0.5	0.001250
3.008333	0.5	0.001250
3.016667	0.5	0.001250
3.025000	0.5	0.001375
3.033333	0.5	0.001375
3.041667	0.5	0.001250
3.050000	0.5	0.000750
3.058333	0.5	0.000250
3.066667	0.5	0.000250
3.075000	0.5	0.000125
3.083333	0.5	0.000000
3.091667	0.5	-0.000250
3.100000	0.5	-0.000375
3.108333	0.5	-0.000625
3.116667	0.5	-0.000625
3.125000	0.5	-0.000750
3.133333	0.5	-0.000625
3.141667	0.5	-0.000500
3.150000	0.5	-0.000750
3.158333	0.5	-0.001250
3.166667	0.5	-0.002000
3.175000	0.5	-0.002375
3.183333	0.5	-0.002375
3.191667	0.5	-0.002375
3.200000	0.5	-0.002375
3.208333	0.5	-0.002750
3.216667	0.5	-0.002750
3.225000	0.5	-0.002750
3.233333	0.5	-0.002875
3.241667	0.5	-0.002875
3.250000	0.5	-0.002750
3.258333	0.5	-0.002875
3.266667	0.5	-0.002750
3.275000	0.5	-0.002750
3.283333	0.5	-0.002625
3.291667	0.5	-0.002125
3.300000	0.5	-0.001875
3.308333	0.5	-0.001375
3.316667	0.5	-0.001125
3.325000	0.5	-0.000750
3.333333	0.5	-0.001250
3.341667	0.5	-0.001250
3.350000	0.5	-0.000500
3.358333	0.5	-0.000250
3.366667	0.5	0.000250
3.375000	0.5	0.000750
3.383333	0.5	0.001250
3.391667	0.5	0.001375
3.400000	0.5	0.002125
3.408333	0.5	0.002625
3.416667	0.5	0.003000
3.425000	0.5	0.003500
3.433333	0.5	0.004125
3.441667	0.5	0.004750
3.450000	0.5	0.005250
3.458333	0.5	0.005875
3.466667	0.5	0.006125
3.475000	0.5	0.006375
3.483333	0.5	0.006625
3.491667	0.5	0.007125
3.500000	0.5	0.007375
3.508333	0.5	0.007500
3.516667	0.5	0.008125
3.525000	0.5	0.008625
3.533333	0.5	0.009000
3.541667	0.5	0.009625
3.550000	0.5	0.010250
3.558333	0.5	0.010750
3.566667	0.5	0.011250
3.575000	0.5	0.011500
3.583333	0.5	0.012125
3.591667	0.5	0.012625
3.600000	0.5	0.012750
3.608333	0.5	0.012625
3.616667	0.5	0.012500
3.625000	0.5	0.012625
3.633333	0.5	0.012500
3.641667	0.5	0.012875
3.650000	0.5	0.013375
3.658333	0.5	0.013625
3.666667	0.5	0.013875
3.675000	0.5	0.014750
3.683333	0.5	0.015125
3.691667	0.5	0.015375
3.700000	0.5	0.015750
3.708333	0.5	0.016125
3.716667	0.5	0.016375
3.725000	0.5	0.016375
3.733333	0.5	0.016250
3.741667	0.5	0.016250
3.750000	0.5	0.016125
3.758333	0.5	0.016125
3.766667	0.5	0.016500
3.775000	0.5	0.016375
3.783333	0.5	0.016250
3.791667	0.5	0.016250
3.800000	0.5	0.016375
3.808333	0.5	0.016500
3.816667	0.5	0.016375
3.825000	0.5	0.016750
3.833333	0.5	0.017000
3.841667	0.5	0.016875
3.850000	0.5	0.016500
3.858333	0.5	0.016250
3.866667	0.5	0.016500
3.875000	0.5	0.016250
3.883333	0.5	0.016500
3.891667	0.5	0.016625
3.900000	0.5	0.017125
3.908333	0.5	0.017125
3.916667	0.5	0.017000
3.925000	0.5	0.017000
3.933333	0.5	0.016875
3.941667	0.5	0.016750
3.950000	0.5	0.016875
3.958333	0.5	0.016625
3.966667	0.5	0.016625
3.975000	0.5	0.016625
3.983333	0.5	0.016500
3.991667	0.5	0.016625
4.000000	0.5	0.016750
4.008333	0.5	0.016250
4.016667	0.5	0.016375
4.025000	0.5	0.016000
4.033333	0.5	0.015750
4.041667	0.5	0.015625
4.050000	0.5	0.015500
4.058333	0.5	0.015375
4.066667	0.5	0.015750
4.075000	0.5	0.015625
4.083333	0.5	0.015750
4.091667	0.5	0.016000
4.100000	0.5	0.016125
4.108333	0.5	0.016125
4.116667	0.5	0.016250
4.125000	0.5	0.016125
4.133333	0.5	0.016000
4.141667	0.5	0.015500
4.150000	0.5	0.015125
4.158333	0.5	0.015000
4.166667	0.5	0.015000
4.175000	0.5	0.014500
4.183333	0.5	0.014250
4.191667	0.5	0.013875
4.200000	0.5	0.013875
4.208333	0.5	0.013875
4.216667	0.5	0.013500
4.225000	0.5	0.013875
4.233333	0.5	0.013750
4.241667	0.5	0.014250
4.250000	0.5	0.014250
4.258333	0.5	0.014500
4.266667	0.5	0.014375
4.275000	0.5	0.014125
4.283333	0.5	0.013875
4.291667	0.5	0.013875
4.300000	0.5	0.013750
4.308333	0.5	0.013750
4.316667	0.5	0.013500
4.325000	0.5	0.013375
4.333333	0.5	0.013500
4.341667	0.5	0.013125
4.350000	0.5	0.012750
4.358333	0.5	0.012750
4.366667	0.5	0.012750
4.375000	0.5	0.012250
4.383333	0.5	0.012375
4.391667	0.5	0.012250
4.400000	0.5	0.012500
4.408333	0.5	0.012500
4.416667	0.5	0.012625
4.425000	0.5	0.012875
4.433333	0.5	0.012875
4.441667	0.5	0.012875
4.450000	0.5	0.012500
4.458333	0.5	0.012625
4.466667	0.5	0.012750
4.475000	0.5	0.012750
4.483333	0.5	0.012875
4.491667	0.5	0.013375
4.500000	0.5	0.013625
4.508333	0.5	0.013875
4.516667	0.5	0.014000
4.525000	0.5	0.014125
4.533333	0.5	0.013875
4.541667	0.5	0.013750
4.550000	0.5	0.013875
4.558333	0.5	0.014000
4.566667	0.5	0.013875
4.575000	0.5	0.013875
4.583333	0.5	0.014000
4.591667	0.5	0.014375
4.600000	0.5	0.014875
4.608333	0.5	0.015000
4.616667	0.5	0.014750
4.625000	0.5	0.014875
4.633333	0.5	0.015000
4.641667	0.5	0.015250
4.650000	0.5	0.015375
4.658333	0.5	0.015500
4.666667	0.5	0.015500
4.675000	0.5	0.015750
4.683333	0.5	0.015875
4.691667	0.5	0.015750
4.700000	0.5	0.015875
4.708333	0.5	0.015750
4.716667	0.5	0.015500
4.725000	0.5	0.015375
4.733333	0.5	0.015500
4.741667	0.5	0.015625
4.750000	0.5	0.015375
4.758333	0.5	0.015375
4.766667	0.5	0.014875
4.775000	0.5	0.014625
4.783333	0.5	0.014500
4.791667	0.5	0.014625
4.800000	0.5	0.014500
4.808333	0.5	0.014750
4.816667	0.5	0.014750
4.825000	0.5	0.014500
4.833333	0.5	0.014500
4.841667	0.5	0.014375
4.850000	0.5	0.014250
4.858333	0.5	0.014375
4.866667	0.5	0.014125
4.875000	0.5	0.014125
4.883333	0.5	0.014000
4.891667	0.5	0.013750
4.900000	0.5	0.013750
4.908333	0.5	0.014000
4.916667	0.5	0.014000
4.925000	0.5	0.013875
4.933333	0.5	0.014250
4.941667	0.5	0.014500
4.950000	0.5	0.014500
4.958333	0.5	0.014125
4.966667	0.5	0.013625
4.975000	0.5	0.013375
4.983333	0.5	0.012500
4.991667	0.5	0.012375
5.000000	0.5	0.012000
5.008333	0.5	0.011625
5.016667	0.5	0.011375
5.025000	0.5	0.010875
5.033333	0.5	0.010500
5.041667	0.5	0.010125
5.050000	0.5	0.009625
5.058333	0.5	0.009500
5.066667	0.5	0.009500
5.075000	0.5	0.009375
5.083333	0.5	0.009375
5.091667	0.5	0.008875
5.100000	0.5	0.008000
5.108333	0.5	0.007375
5.116667	0.5	0.006750
5.125000	0.5	0.006375
5.133333	0.5	0.006250
5.141667	0.5	0.005875
5.150000	0.5	0.005750
5.158333	0.5	0.005750
5.166667	0.5	0.005375
5.175000	0.5	0.004875
5.183333	0.5	0.004250
5.191667	0.5	0.004000
5.200000	0.5	0.003875
5.208333	0.5	0.003625
5.216667	0.5	0.003250
5.225000	0.5	0.002750
5.233333	0.5	0.002000
5.241667	0.5	0.001500
5.250000	0.5	0.001125
5.258333	0.5	0.000625
5.266667	0.5	0.000125
5.275000	0.5	-0.000125
5.283333	0.5	0.000000
5.291667	0.5	0.000000
5.300000	0.5	-0.000500
5.308333	0.5	-0.000750
5.316667	0.5	-0.001250
5.325000	0.5	-0.001375
5.333333	0.5	-0.001125
5.341667	0.5	-0.001500
5.350000	0.5	-0.001625
5.358333	0.5	-0.001750
5.366667	0.5	-0.001875
5.375000	0.5	-0.001875
5.383333	0.5	-0.002125
5.391667	0.5	-0.002625
5.400000	0.5	-0.003000
5.408333	0.5	-0.003125
5.416667	0.5	-0.003500
5.425000	0.5	-0.003625
5.433333	0.5	-0.003500
5.441667	0.5	-0.003750
5.450000	0.5	-0.003750
5.458333	0.5	-0.003875
5.466667	0.5	-0.004500
5.475000	0.5	-0.005000
5.483333	0.5	-0.005125
5.491667	0.5	-0.005375
5.500000	0.5	-0.005625
5.508333	0.5	-0.005750
5.516667	0.5	-0.005750
5.525000	0.5	-0.005750
5.533333	0.5	-0.006125
5.541667	0.5	-0.006375
5.550000	0.5	-0.006500
5.558333	0.5	-0.006500
5.566667	0.5	-0.006500
5.575000	0.5	-0.006625
5.583333	0.5	-0.006375
5.591667	0.5	-0.006625
5.600000	0.5	-0.006625
5.608333	0.5	-0.006625
5.616667	0.5	-0.006375
5.625000	0.5	-0.006375
5.633333	0.5	-0.006500
5.641667	0.5	-0.006250
5.650000	0.5	-0.006375
5.658333	0.5	-0.006500
5.666667	0.5	-0.006375
5.675000	0.5	-0.006625
5.683333	0.5	-0.006750
5.691667	0.5	-0.006000
5.700000	0.5	-0.005875
5.708333	0.5	-0.005500
5.716667	0.5	-0.005375
5.725000	0.5	-0.005000
5.733333	0.5	-0.005250
5.741667	0.5	-0.004750
5.750000	0.5	-0.004250
5.758333	0.5	-0.004000
5.766667	0.5	-0.003625
5.775000	0.5	-0.003750
5.783333	0.5	-0.003500
5.791667	0.5	-0.003125
5.800000	0.5	-0.002500
5.808333	0.5	-0.002625
5.816667	0.5	-0.002500
5.825000	0.5	-0.001875
5.833333	0.5	-0.002000
5.841667	0.5	-0.001625
5.850000	0.5	-0.001250
5.858333	0.5	-0.001000
5.866667	0.5	-0.000625
5.875000	0.5	-0.000375
5.883333	0.5	0.000000
5.891667	0.5	0.000375
5.900000	0.5	0.000875
5.908333	0.5	0.001375
5.916667	0.5	0.001625
5.925000	0.5	0.001875
5.933333	0.5	0.002125
5.941667	0.5	0.002375
5.950000	0.5	0.003000
5.958333	0.5	0.003000
5.966667	0.5	0.003625
5.975000	0.5	0.003500
5.983333	0.5	0.003625
5.991667	0.5	0.004125
6.000000	0.5	0.004375
6.008333	0.5	0.004500
6.016667	0.5	0.004625
6.025000	0.5	0.004875
6.033333	0.5	0.005250
6.041667	0.5	0.005375
6.050000	0.5	0.005625
6.058333	0.5	0.005875
6.066667	0.5	0.005875
6.075000	0.5	0.005875
6.083333	0.5	0.006125
6.091667	0.5	0.005875
6.100000	0.5	0.006125
6.108333	0.5	0.006375
6.116667	0.5	0.006250
6.125000	0.5	0.006125
6.133333	0.5	0.006000
6.141667	0.5	0.006625
6.150000	0.5	0.006750
6.158333	0.5	0.006625
6.166667	0.5	0.006875
6.175000	0.5	0.007250
6.183333	0.5	0.007500
6.191667	0.5	0.007625
6.200000	0.5	0.007500
6.208333	0.5	0.007375
6.216667	0.5	0.007250
6.225000	0.5	0.007250
6.233333	0.5	0.007375
6.241667	0.5	0.007500
6.250000	0.5	0.007750
6.258333	0.5	0.007875
6.266667	0.5	0.007625
6.275000	0.5	0.007125
6.283333	0.5	0.006875
6.291667	0.5	0.006875
6.300000	0.5	0.007000
6.308333	0.5	0.007375
6.316667	0.5	0.007500
6.325000	0.5	0.007250
6.333333	0.5	0.007125
6.341667	0.5	0.007000
6.350000	0.5	0.006750
6.358333	0.5	0.006125
6.366667	0.5	0.006125
6.375000	0.5	0.005750
6.383333	0.5	0.005625
6.391667	0.5	0.005375
6.400000	0.5	0.005250
6.408333	0.5	0.005375
6.416667	0.5	0.005750
6.425000	0.5	0.006000
6.433333	0.5	0.005500
6.441667	0.5	0.005250
6.450000	0.5	0.005125
6.458333	0.5	0.004750
6.466667	0.5	0.004875
6.475000	0.5	0.005250
6.483333	0.5	0.005125
6.491667	0.5	0.005250
6.500000	0.5	0.005500
6.508333	0.5	0.005750
6.516667	0.5	0.006000
6.525000	0.5	0.006250
6.533333	0.5	0.006125
6.541667	0.5	0.006125
6.550000	0.5	0.005750
6.558333	0.5	0.005875
6.566667	0.5	0.006000
6.575000	0.5	0.005625
6.583333	0.5	0.005625
6.591667	0.5	0.006000
6.600000	0.5	0.006000
6.608333	0.5	0.006125
6.616667	0.5	0.006000
6.625000	0.5	0.005625
6.633333	0.5	0.005375
6.641667	0.5	0.005000
6.650000	0.5	0.004250
6.658333	0.5	0.004000
6.666667	0.5	0.003875
6.675000	0.5	0.003375
6.683333	0.5	0.002625
6.691667	0.5	0.001500
6.700000	0.5	-0.000375
6.708333	0.5	-0.003250
6.716667	0.5	-0.007750
6.725000	0.5	-0.014375
6.733333	0.5	-0.025250
6.741667	0.5	-0.041625
6.750000	0.5	-0.066875
6.758333	0.5	-0.106375
6.766667	0.5	-0.167375
6.775000	0.5	-0.259625
6.783333	0.5	-0.393375
6.791667	0.5	-0.578500
6.800000	0.5	-0.819500
6.808333	0.5	-1.114250
6.816667	0.5	-1.449250
6.825000	0.5	-1.800250
6.833333	0.5	-2.131750
6.841667	0.5	-2.399500
6.850000	0.5	-2.555375
6.858333	0.5	-2.547625
6.866667	0.5	-2.326500
6.875000	0.5	-1.847625
6.883333	0.5	-1.072750
6.891667	0.5	0.026625
6.900000	0.5	1.468125
6.908333	0.5	3.255500
6.916667	0.5	5.374625
6.925000	0.5	7.788875
6.933333	0.5	10.433250
6.941667	0.5	13.210625
6.950000	0.5	15.989000
6.958333	0.5	18.610500
6.966667	0.5	20.902875
6.975000	0.5	22.707875
6.983333	0.5	23.901750
6.991667	0.5	24.421000
7.000000	0.5	24.268000
7.008333	0.5	23.507250
7.016667	0.5	22.248250
7.025000	0.5	20.625875
7.033333	0.5	18.777250
7.041667	0.5	16.827250
7.050000	0.5	14.878250
7.058333	0.5	13.007250
7.066667	0.5	11.264625
7.075000	0.5	9.680625
7.083333	0.5	8.268125
7.091667	0.5	7.026875
7.100000	0.5	5.949250
7.108333	0.5	5.022625
7.116667	0.5	4.232125
7.125000	0.5	3.561000
7.133333	0.5	2.994875
7.141667	0.5	2.518375
7.150000	0.5	2.118500
7.158333	0.5	1.783750
7.166667	0.5	1.504125
7.175000	0.5	1.270375
7.183333	0.5	1.075250
7.191667	0.5	0.912750
7.200000	0.5	0.776625
7.208333	0.5	0.662875
7.216667	0.5	0.568500
7.225000	0.5	0.488875
7.233333	0.5	0.421625
7.241667	0.5	0.365750
7.250000	0.5	0.318750
7.258333	0.5	0.278750
7.266667	0.5	0.245375
7.275000	0.5	0.216875
7.283333	0.5	0.192000
7.291667	0.5	0.171500
7.300000	0.5	0.153500
7.308333	0.5	0.138000
7.316667	0.5	0.124375
7.325000	0.5	0.112500
7.333333	0.5	0.102875
7.341667	0.5	0.094625
7.350000	0.5	0.086250
7.358333	0.5	0.078875
7.366667	0.5	0.072750
7.375000	0.5	0.067125
7.383333	0.5	0.061625
7.391667	0.5	0.056500
7.400000	0.5	0.052125
7.408333	0.5	0.048500
7.416667	0.5	0.045500
7.425000	0.5	0.042500
7.433333	0.5	0.039750
7.441667	0.5	0.037125
7.450000	0.5	0.034750
7.458333	0.5	0.032750
7.466667	0.5	0.031000
7.475000	0.5	0.029375
7.483333	0.5	0.027625
7.491667	0.5	0.026250
7.500000	0.5	0.025375
7.508333	0.5	0.024125
7.516667	0.5	0.023000
7.525000	0.5	0.022000
7.533333	0.5	0.020750
7.541667	0.5	0.019375
7.550000	0.5	0.018875
7.558333	0.5	0.018250
7.566667	0.5	0.017625
7.575000	0.5	0.017375
7.583333	0.5	0.016750
7.591667	0.5	0.016125
7.600000	0.5	0.016000
7.608333	0.5	0.015625
7.616667	0.5	0.015125
7.625000	0.5	0.014875
7.633333	0.5	0.014625
7.641667	0.5	0.014000
7.650000	0.5	0.013500
7.658333	0.5	0.013750
7.666667	0.5	0.013375
7.675000	0.5	0.013375
7.683333	0.5	0.014000
7.691667	0.5	0.014125
7.700000	0.5	0.014500
7.708333	0.5	0.014500
7.716667	0.5	0.014500
7.725000	0.5	0.015000
7.733333	0.5	0.015875
7.741667	0.5	0.016875
7.750000	0.5	0.017500
7.758333	0.5	0.018000
7.766667	0.5	0.018750
7.775000	0.5	0.019875
7.783333	0.5	0.021125
7.791667	0.5	0.022000
7.800000	0.5	0.023250
7.808333	0.5	0.024375
7.816667	0.5	0.025375
7.825000	0.5	0.026500
7.833333	0.5	0.027875
7.841667	0.5	0.029375
7.850000	0.5	0.030875
7.858333	0.5	0.032500
7.866667	0.5	0.034500
7.875000	0.5	0.037000
7.883333	0.5	0.039375
7.891667	0.5	0.042375
7.900000	0.5	0.045125
7.908333	0.5	0.048500
7.916667	0.5	0.052875
7.925000	0.5	0.057875
7.933333	0.5	0.064250
7.941667	0.5	0.071500
7.950000	0.5	0.080250
7.958333	0.5	0.090625
7.966667	0.5	0.103500
7.975000	0.5	0.119125
7.983333	0.5	0.138250
7.991667	0.5	0.162125
8.000000	0.5	0.191500
8.008333	0.5	0.227250
8.016667	0.5	0.271250
8.025000	0.5	0.325000
8.033333	0.5	0.389500
8.041667	0.5	0.466625
8.050000	0.5	0.557875
8.058333	0.5	0.663750
8.066667	0.5	0.786000
8.075000	0.5	0.925000
8.083333	0.5	1.082125
8.091667	0.5	1.256875
8.100000	0.5	1.449750
8.108333	0.5	1.660250
8.116667	0.5	1.888625
8.125000	0.5	2.134250
8.133333	0.5	2.396750
8.141667	0.5	2.675375
8.150000	0.5	2.969000
8.158333	0.5	3.277750
8.166667	0.5	3.600750
8.175000	0.5	3.937375
8.183333	0.5	4.286375
8.191667	0.5	4.647750
8.200000	0.5	5.021125
8.208333	0.5	5.405500
8.216667	0.5	5.799875
8.225000	0.5	6.204625
8.233333	0.5	6.618625
8.241667	0.5	7.041375
8.250000	0.5	7.472875
8.258333	0.5	7.912250
8.266667	0.5	8.359750
8.275000	0.5	8.814125
8.283333	0.5	9.275375
8.291667	0.5	9.743125
8.300000	0.5	10.217125
8.308333	0.5	10.697250
8.316667	0.5	11.182250
8.325000	0.5	11.672500
8.333333	0.5	12.166125
8.341667	0.5	12.660750
8.350000	0.5	13.151625
8.358333	0.5	13.628250
8.366667	0.5	14.070000
8.375000	0.5	14.442625
8.383333	0.5	14.698500
8.391667	0.5	14.782750
8.400000	0.5	14.647625
8.408333	0.5	14.263250
8.416667	0.5	13.627375
8.425000	0.5	12.769125
8.433333	0.5	11.740125
8.441667	0.5	10.605375
8.450000	0.5	9.429125
8.458333	0.5	8.269000
8.466667	0.5	7.168000
8.475000	0.5	6.155250
8.483333	0.5	5.246250
8.491667	0.5	4.445625
8.500000	0.5	3.750500
8.508333	0.5	3.154500
8.516667	0.5	2.647375
8.525000	0.5	2.219375
8.533333	0.5	1.859875
8.541667	0.5	1.559000
8.550000	0.5	1.308500
8.558333	0.5	1.100625
8.566667	0.5	0.928875
8.575000	0.5	0.786875
8.583333	0.5	0.669000
8.591667	0.5	0.572375
8.600000	0.5	0.492750
8.608333	0.5	0.427250
8.616667	0.5	0.373750
8.625000	0.5	0.329250
8.633333	0.5	0.292875
8.641667	0.5	0.262750
8.650000	0.5	0.238000
8.658333	0.5	0.217625
8.666667	0.5	0.201125
8.675000	0.5	0.187875
8.683333	0.5	0.176625
8.691667	0.5	0.167500
8.700000	0.5	0.160000
8.708333	0.5	0.154125
8.716667	0.5	0.149250
8.725000	0.5	0.144750
8.733333	0.5	0.141500
8.741667	0.5	0.138500
8.750000	0.5	0.135875
8.758333	0.5	0.133875
8.766667	0.5	0.132375
8.775000	0.5	0.130750
8.783333	0.5	0.129250
8.791667	0.5	0.127750
8.800000	0.5	0.126125
8.808333	0.5	0.124250
8.816667	0.5	0.122750
8.825000	0.5	0.121125
8.833333	0.5	0.119625
8.841667	0.5	0.117875
8.850000	0.5	0.116125
8.858333	0.5	0.114250
8.866667	0.5	0.112750
8.875000	0.5	0.111250
8.883333	0.5	0.109500
8.891667	0.5	0.108000
8.900000	0.5	0.106625
8.908333	0.5	0.105125
8.916667	0.5	0.104000
8.925000	0.5	0.103000
8.933333	0.5	0.102000
8.941667	0.5	0.101500
8.950000	0.5	0.100875
8.958333	0.5	0.100000
8.966667	0.5	0.099750
8.975000	0.5	0.098875
8.983333	0.5	0.098250
8.991667	0.5	0.097875
9.000000	0.5	0.097750
9.008333	0.5	0.098125
9.016667	0.5	0.098375
9.025000	0.5	0.098500
9.033333	0.5	0.098500
9.041667	0.5	0.098500
9.050000	0.5	0.098625
9.058333	0.5	0.098625
9.066667	0.5	0.098625
9.075000	0.5	0.098625
9.083333	0.5	0.098875
9.091667	0.5	0.098500
9.100000	0.5	0.098625
9.108333	0.5	0.098625
9.116667	0.5	0.098750
9.125000	0.5	0.099125
9.133333	0.5	0.099500
9.141667	0.5	0.099250
9.150000	0.5	0.099000
9.158333	0.5	0.098750
9.166667	0.5	0.099125
9.175000	0.5	0.099375
9.183333	0.5	0.099500
9.191667	0.5	0.099125
9.200000	0.5	0.099250
9.208333	0.5	0.099250
9.216667	0.5	0.099125
9.225000	0.5	0.099625
9.233333	0.5	0.099625
9.241667	0.5	0.099625
9.250000	0.5	0.099250
9.258333	0.5	0.099000
9.266667	0.5	0.098875
9.275000	0.5	0.098875
9.283333	0.5	0.098750
9.291667	0.5	0.098750
9.300000	0.5	0.098375
9.308333	0.5	0.098250
9.316667	0.5	0.097875
9.325000	0.5	0.098000
9.333333	0.5	0.098000
9.341667	0.5	0.097500
9.350000	0.5	0.097125
9.358333	0.5	0.096875
9.366667	0.5	0.096375
9.375000	0.5	0.096375
9.383333	0.5	0.096250
9.391667	0.5	0.095875
9.400000	0.5	0.095625
9.408333	0.5	0.095125
9.416667	0.5	0.095000
9.425000	0.5	0.094500
9.433333	0.5	0.094000
9.441667	0.5	0.093750
9.450000	0.5	0.093375
9.458333	0.5	0.093125
9.466667	0.5	0.093375
9.475000	0.5	0.093250
9.483333	0.5	0.093000
9.491667	0.5	0.092625
9.500000	0.5	0.092250
9.508333	0.5	0.092250
9.516667	0.5	0.092000
9.525000	0.5	0.092125
9.533333	0.5	0.092125
9.541667	0.5	0.092375
9.550000	0.5	0.092875
9.558333	0.5	0.093875
9.566667	0.5	0.094375
9.575000	0.5	0.095125
9.583333	0.5	0.095750
9.591667	0.5	0.096125
9.600000	0.5	0.096375
9.608333	0.5	0.096875
9.616667	0.5	0.096750
9.625000	0.5	0.096625
9.633333	0.5	0.096750
9.641667	0.5	0.096375
9.650000	0.5	0.095750
9.658333	0.5	0.094750
9.666667	0.5	0.094250
9.675000	0.5	0.093250
9.683333	0.5	0.091750
9.691667	0.5	0.090125
9.700000	0.5	0.088625
9.708333	0.5	0.087375
9.716667	0.5	0.086125
9.725000	0.5	0.084875
9.733333	0.5	0.083750
9.741667	0.5	0.082250
9.750000	0.5	0.081000
9.758333	0.5	0.080125
9.766667	0.5	0.079000
9.775000	0.5	0.078000
9.783333	0.5	0.076875
9.791667	0.5	0.075375
9.800000	0.5	0.074750
9.808333	0.5	0.074125
9.816667	0.5	0.072875
9.825000	0.5	0.072125
9.833333	0.5	0.072125
9.841667	0.5	0.071625
9.850000	0.5	0.071000
9.858333	0.5	0.070500
9.866667	0.5	0.070000
9.875000	0.5	0.069750
9.883333	0.5	0.069125
9.891667	0.5	0.068625
9.900000	0.5	0.068000
9.908333	0.5	0.067375
9.916667	0.5	0.066875
9.925000	0.5	0.066125
9.933333	0.5	0.066000
9.941667	0.5	0.065625
9.950000	0.5	0.065125
9.958333	0.5	0.064625
9.966667	0.5	0.064750
9.975000	0.5	0.065375
9.983333	0.5	0.065125
9.991667	0.5	0.064750
10.000000	0.5	0.064375
10.008333	0.5	0.064750
10.016667	0.5	0.064750
10.025000	0.5	0.064750
10.033333	0.5	0.064625
10.041667	0.5	0.064250
10.050000	0.5	0.064125
10.058333	0.5	0.064375
10.066667	0.5	0.064125
10.075000	0.5	0.064500
10.083333	0.5	0.065000
10.091667	0.5	0.065375
10.100000	0.5	0.065875
10.108333	0.5	0.067000
10.116667	0.5	0.067750
10.125000	0.5	0.068375
10.133333	0.5	0.069500
10.141667	0.5	0.070500
10.150000	0.5	0.071625
10.158333	0.5	0.072875
10.166667	0.5	0.074875
10.175000	0.5	0.077250
10.183333	0.5	0.079625
10.191667	0.5	0.082500
10.200000	0.5	0.086375
10.208333	0.5	0.090375
10.216667	0.5	0.095000
10.225000	0.5	0.100875
10.233333	0.5	0.107625
10.241667	0.5	0.115875
10.250000	0.5	0.125250
10.258333	0.5	0.136500
10.266667	0.5	0.149625
10.275000	0.5	0.165000
10.283333	0.5	0.183500
10.291667	0.5	0.205875
10.300000	0.5	0.232750
10.308333	0.5	0.264750
10.316667	0.5	0.303125
10.325000	0.5	0.349125
10.333333	0.5	0.404000
10.341667	0.5	0.469750
10.350000	0.5	0.548500
10.358333	0.5	0.642375
10.366667	0.5	0.752625
10.375000	0.5	0.882375
10.383333	0.5	1.034625
10.391667	0.5	1.212125
10.400000	0.5	1.417250
10.408333	0.5	1.653250
10.416667	0.5	1.922250
10.425000	0.5	2.226625
10.433333	0.5	2.568875
10.441667	0.5	2.949125
10.450000	0.5	3.368375
10.458333	0.5	3.826500
10.466667	0.5	4.322250
10.475000	0.5	4.853000
10.483333	0.5	5.415875
10.491667	0.5	6.006125
10.500000	0.5	6.618500
10.508333	0.5	7.247250
10.516667	0.5	7.884625
10.525000	0.5	8.522750
10.533333	0.5	9.153500
10.541667	0.5	9.767375
10.550000	0.5	10.355000
10.558333	0.5	10.907250
10.566667	0.5	11.415500
10.575000	0.5	11.871875
10.583333	0.5	12.268500
10.591667	0.5	12.598750
10.600000	0.5	12.857625
10.608333	0.5	13.042000
10.616667	0.5	13.148500
10.625000	0.5	13.176375
10.633333	0.5	13.126500
10.641667	0.5	13.000625
10.650000	0.5	12.801875
10.658333	0.5	12.535250
10.666667	0.5	12.206000
10.675000	0.5	11.820250
10.683333	0.5	11.385250
10.691667	0.5	10.908250
10.700000	0.5	10.397125
10.708333	0.5	9.859625
10.716667	0.5	9.304000
10.725000	0.5	8.738125
10.733333	0.5	8.167875
10.741667	0.5	7.600250
10.750000	0.5	7.040750
10.758333	0.5	6.494875
10.766667	0.5	5.966375
10.775000	0.5	5.459375
10.783333	0.5	4.977125
10.791667	0.5	4.520750
10.800000	0.5	4.092250
10.808333	0.5	3.692625
10.816667	0.5	3.322125
10.825000	0.5	2.980375
10.833333	0.5	2.667000
10.841667	0.5	2.381875
10.850000	0.5	2.123000
10.858333	0.5	1.889375
10.866667	0.5	1.679375
10.875000	0.5	1.491250
10.883333	0.5	1.323250
10.891667	0.5	1.174000
10.900000	0.5	1.041500
10.908333	0.5	0.924750
10.916667	0.5	0.822125
10.925000	0.5	0.732375
10.933333	0.5	0.653250
10.941667	0.5	0.583750
10.950000	0.5	0.522875
10.958333	0.5	0.470000
10.966667	0.5	0.424125
10.975000	0.5	0.384000
10.983333	0.5	0.349250
10.991667	0.5	0.318625
11.000000	0.5	0.292125
11.008333	0.5	0.269375
11.016667	0.5	0.249625
11.025000	0.5	0.232500
11.033333	0.5	0.217250
11.041667	0.5	0.204500
11.050000	0.5	0.192875
11.058333	0.5	0.182500
11.066667	0.5	0.173625
11.075000	0.5	0.166000
11.083333	0.5	0.159500
11.091667	0.5	0.153500
11.100000	0.5	0.148500
11.108333	0.5	0.143875
11.116667	0.5	0.140000
11.125000	0.5	0.136000
11.133333	0.5	0.132625
11.141667	0.5	0.129750
11.150000	0.5	0.127375
11.158333	0.5	0.125250
11.166667	0.5	0.123000
11.175000	0.5	0.121125
11.183333	0.5	0.119500
11.191667	0.5	0.118250
11.200000	0.5	0.116750
11.208333	0.5	0.115250
11.216667	0.5	0.114250
11.225000	0.5	0.113375
11.233333	0.5	0.112500
11.241667	0.5	0.111125
11.250000	0.5	0.110625
11.258333	0.5	0.110250
11.266667	0.5	0.110375
11.275000	0.5	0.110000
11.283333	0.5	0.109875
11.291667	0.5	0.109625
11.300000	0.5	0.109375
11.308333	0.5	0.109375
11.316667	0.5	0.109000
11.325000	0.5	0.108875
11.333333	0.5	0.108875
11.341667	0.5	0.109250
11.350000	0.5	0.109250
11.358333	0.5	0.109625
11.366667	0.5	0.110250
11.375000	0.5	0.110750
11.383333	0.5	0.111250
11.391667	0.5	0.111750
11.400000	0.5	0.112125
11.408333	0.5	0.113125
11.416667	0.5	0.113875
11.425000	0.5	0.114500
11.433333	0.5	0.114875
11.441667	0.5	0.115375
11.450000	0.5	0.115750
11.458333	0.5	0.115875
11.466667	0.5	0.116625
11.475000	0.5	0.116875
11.483333	0.5	0.117875
11.491667	0.5	0.119000
11.500000	0.5	0.119750
11.508333	0.5	0.120250
11.516667	0.5	0.121375
11.525000	0.5	0.122625
11.533333	0.5	0.123625
11.541667	0.5	0.124875
11.550000	0.5	0.125750
11.558333	0.5	0.127000
11.566667	0.5	0.128000
11.575000	0.5	0.128750
11.583333	0.5	0.130000
11.591667	0.5	0.131125
11.600000	0.5	0.131625
11.608333	0.5	0.132500
11.616667	0.5	0.133250
11.625000	0.5	0.134125
11.633333	0.5	0.135000
11.641667	0.5	0.135875
11.650000	0.5	0.136750
11.658333	0.5	0.137375
11.666667	0.5	0.138125
11.675000	0.5	0.138625
11.683333	0.5	0.139250
11.691667	0.5	0.139000
11.700000	0.5	0.138750
11.708333	0.5	0.138625
11.716667	0.5	0.138375
11.725000	0.5	0.138250
11.733333	0.5	0.137500
11.741667	0.5	0.137000
11.750000	0.5	0.137000
11.758333	0.5	0.136375
11.766667	0.5	0.136000
11.775000	0.5	0.135750
11.783333	0.5	0.135125
11.791667	0.5	0.134500
11.800000	0.5	0.133750
11.808333	0.5	0.132875
11.816667	0.5	0.132375
11.825000	0.5	0.131250
11.833333	0.5	0.130250
11.841667	0.5	0.129750
11.850000	0.5	0.129125
11.858333	0.5	0.128500
11.866667	0.5	0.127500
11.875000	0.5	0.126750
11.883333	0.5	0.125625
11.891667	0.5	0.125125
11.900000	0.5	0.124500
11.908333	0.5	0.124125
11.916667	0.5	0.123750
11.925000	0.5	0.123000
11.933333	0.5	0.122500
11.941667	0.5	0.121750
11.950000	0.5	0.121250
11.958333	0.5	0.120875
11.966667	0.5	0.120250
11.975000	0.5	0.119750
11.983333	0.5	0.119250
11.991667	0.5	0.119000
12.000000	0.5	0.118625
12.008333	0.5	0.117500
12.016667	0.5	0.117000
12.025000	0.5	0.116250
12.033333	0.5	0.115625
12.041667	0.5	0.115375
12.050000	0.5	0.114625
12.058333	0.5	0.114375
12.066667	0.5	0.114000
12.075000	0.5	0.113500
12.083333	0.5	0.113375
12.091667	0.5	0.113250
12.100000	0.5	0.113000
12.108333	0.5	0.112625
12.116667	0.5	0.112375
12.125000	0.5	0.111875
12.133333	0.5	0.111500
12.141667	0.5	0.111000
12.150000	0.5	0.110500
12.158333	0.5	0.110375
12.166667	0.5	0.110250
12.175000	0.5	0.110125
12.183333	0.5	0.110125
12.191667	0.5	0.110125
12.200000	0.5	0.110000
12.208333	0.5	0.110250
12.216667	0.5	0.110625
12.225000	0.5	0.110500
12.233333	0.5	0.110625
12.241667	0.5	0.111375
12.250000	0.5	0.111750
12.258333	0.5	0.112250
12.266667	0.5	0.112500
12.275000	0.5	0.113375
12.283333	0.5	0.114250
12.291667	0.5	0.115250
12.300000	0.5	0.116500
12.308333	0.5	0.117250
12.316667	0.5	0.118375
12.325000	0.5	0.119500
12.333333	0.5	0.120625
12.341667	0.5	0.121875
12.350000	0.5	0.122625
12.358333	0.5	0.123625
12.366667	0.5	0.124750
12.375000	0.5	0.125625
12.383333	0.5	0.125750
12.391667	0.5	0.126250
12.400000	0.5	0.126375
12.408333	0.5	0.126625
12.416667	0.5	0.126375
12.425000	0.5	0.126125
12.433333	0.5	0.125750
12.441667	0.5	0.125125
12.450000	0.5	0.124625
12.458333	0.5	0.123625
12.466667	0.5	0.122375
12.475000	0.5	0.121125
12.483333	0.5	0.119750
12.491667	0.5	0.118375
12.500000	0.5	0.117125
12.508333	0.5	0.115875
12.516667	0.5	0.114500
12.525000	0.5	0.112750
12.533333	0.5	0.112000
12.541667	0.5	0.110875
12.550000	0.5	0.110000
12.558333	0.5	0.109125
12.566667	0.5	0.108500
12.575000	0.5	0.107500
12.583333	0.5	0.106375
12.591667	0.5	0.105625
12.600000	0.5	0.104625
12.608333	0.5	0.103875
12.616667	0.5	0.103125
12.625000	0.5	0.102125
12.633333	0.5	0.101625
12.641667	0.5	0.101000
12.650000	0.5	0.100875
12.658333	0.5	0.100250
12.666667	0.5	0.099750
12.675000	0.5	0.099500
12.683333	0.5	0.099375
12.691667	0.5	0.099000
12.700000	0.5	0.098875
12.708333	0.5	0.098250
12.716667	0.5	0.097500
12.725000	0.5	0.097375
12.733333	0.5	0.097125
12.741667	0.5	0.097000
12.750000	0.5	0.096500
12.758333	0.5	0.096125
12.766667	0.5	0.095750
12.775000	0.5	0.096125
12.783333	0.5	0.096125
12.791667	0.5	0.096125
12.800000	0.5	0.096125
12.808333	0.5	0.096125
12.816667	0.5	0.096000
12.825000	0.5	0.096125
12.833333	0.5	0.095750
12.841667	0.5	0.095625
12.850000	0.5	0.095375
12.858333	0.5	0.095125
12.866667	0.5	0.094750
12.875000	0.5	0.094625
12.883333	0.5	0.094625
12.891667	0.5	0.094500
12.900000	0.5	0.094375
12.908333	0.5	0.094625
12.916667	0.5	0.094625
12.925000	0.5	0.094625
12.933333	0.5	0.094625
12.941667	0.5	0.094375
12.950000	0.5	0.094625
12.958333	0.5	0.094750
12.966667	0.5	0.094625
12.975000	0.5	0.094625
12.983333	0.5	0.094625
12.991667	0.5	0.094500
13.000000	0.5	0.094875
13.008333	0.5	0.094750
13.016667	0.5	0.094500
13.025000	0.5	0.094875
13.033333	0.5	0.094875
13.041667	0.5	0.094875
13.050000	0.5	0.095000
13.058333	0.5	0.095125
13.066667	0.5	0.095250
13.075000	0.5	0.095125
13.083333	0.5	0.095125
13.091667	0.5	0.095250
13.100000	0.5	0.095750
13.108333	0.5	0.095625
13.116667	0.5	0.096000
13.125000	0.5	0.095750
13.133333	0.5	0.095625
13.141667	0.5	0.095750
13.150000	0.5	0.095875
13.158333	0.5	0.096500
13.166667	0.5	0.096875
13.175000	0.5	0.097125
13.183333	0.5	0.097125
13.191667	0.5	0.097375
13.200000	0.5	0.097625
13.208333	0.5	0.097750
13.216667	0.5	0.098250
13.225000	0.5	0.098500
13.233333	0.5	0.098750
13.241667	0.5	0.098875
13.250000	0.5	0.099375
13.258333	0.5	0.099625
13.266667	0.5	0.099375
13.275000	0.5	0.099375
13.283333	0.5	0.099750
13.291667	0.5	0.100500
13.300000	0.5	0.100875
13.308333	0.5	0.101375
13.316667	0.5	0.101750
13.325000	0.5	0.101875
13.333333	0.5	0.102000
13.341667	0.5	0.101750
13.350000	0.5	0.102000
13.358333	0.5	0.102500
13.366667	0.5	0.102625
13.375000	0.5	0.103000
13.383333	0.5	0.103125
13.391667	0.5	0.103250
13.400000	0.5	0.103375
13.408333	0.5	0.103625
13.416667	0.5	0.103250
13.425000	0.5	0.103250
13.433333	0.5	0.103125
13.441667	0.5	0.103250
13.450000	0.5	0.103250
13.458333	0.5	0.103125
13.466667	0.5	0.103000
13.475000	0.5	0.103000
13.483333	0.5	0.103000
13.491667	0.5	0.103000
13.500000	0.5	0.103000
13.508333	0.5	0.103125
13.516667	0.5	0.103000
13.525000	0.5	0.102875
13.533333	0.5	0.102625
13.541667	0.5	0.102250
13.550000	0.5	0.102500
13.558333	0.5	0.102750
13.566667	0.5	0.102500
13.575000	0.5	0.102625
13.583333	0.5	0.102375
13.591667	0.5	0.102000
13.600000	0.5	0.102250
13.608333	0.5	0.102000
13.616667	0.5	0.102250
13.625000	0.5	0.102125
13.633333	0.5	0.102000
13.641667	0.5	0.101875
13.650000	0.5	0.101625
13.658333	0.5	0.101375
13.666667	0.5	0.101375
13.675000	0.5	0.101125
13.683333	0.5	0.100625
13.691667	0.5	0.100500
13.700000	0.5	0.100375
13.708333	0.5	0.100250
13.716667	0.5	0.099625
13.725000	0.5	0.099750
13.733333	0.5	0.099750
13.741667	0.5	0.099500
13.750000	0.5	0.099375
13.758333	0.5	0.099125
13.766667	0.5	0.099375
13.775000	0.5	0.098625
13.783333	0.5	0.098125
13.791667	0.5	0.097500
13.800000	0.5	0.097250
13.808333	0.5	0.096625
13.816667	0.5	0.096250
13.825000	0.5	0.096375
13.833333	0.5	0.096375
13.841667	0.5	0.096000
13.850000	0.5	0.095375
13.858333	0.5	0.095125
13.866667	0.5	0.094500
13.875000	0.5	0.094125
13.883333	0.5	0.093750
13.891667	0.5	0.093125
13.900000	0.5	0.092750
13.908333	0.5	0.092500
13.916667	0.5	0.091875
13.925000	0.5	0.091250
13.933333	0.5	0.090875
13.941667	0.5	0.090250
13.950000	0.5	0.089875
13.958333	0.5	0.089125
13.966667	0.5	0.088875
13.975000	0.5	0.088500
13.983333	0.5	0.088000
13.991667	0.5	0.087500
14.000000	0.5	0.087000
14.008333	0.5	0.086500
14.016667	0.5	0.086250
14.025000	0.5	0.086000
14.033333	0.5	0.085375
14.041667	0.5	0.084625
14.050000	0.5	0.084000
14.058333	0.5	0.083375
14.066667	0.5	0.082750
14.075000	0.5	0.082250
14.083333	0.5	0.081625
14.091667	0.5	0.081250
14.100000	0.5	0.080875
14.108333	0.5	0.080375
14.116667	0.5	0.079625
14.125000	0.5	0.079250
14.133333	0.5	0.078375
14.141667	0.5	0.078500
14.150000	0.5	0.078375
14.158333	0.5	0.078125
14.166667	0.5	0.077500
14.175000	0.5	0.077000
14.183333	0.5	0.076750
14.191667	0.5	0.076375
14.200000	0.5	0.075375
14.208333	0.5	0.075375
14.216667	0.5	0.075125
14.225000	0.5	0.075125
14.233333	0.5	0.074625
14.241667	0.5	0.074375
14.250000	0.5	0.074375
14.258333	0.5	0.074500
14.266667	0.5	0.074625
14.275000	0.5	0.074750
14.283333	0.5	0.074875
14.291667	0.5	0.074875
14.300000	0.5	0.074750
14.308333	0.5	0.074875
14.316667	0.5	0.074750
14.325000	0.5	0.075125
14.333333	0.5	0.075125
14.341667	0.5	0.075250
14.350000	0.5	0.075250
14.358333	0.5	0.075250
14.366667	0.5	0.075375
14.375000	0.5	0.075625
14.383333	0.5	0.075500
14.391667	0.5	0.075750
14.400000	0.5	0.075875
14.408333	0.5	0.075750
14.416667	0.5	0.075875
14.425000	0.5	0.076250
14.433333	0.5	0.076375
14.441667	0.5	0.076500
14.450000	0.5	0.076625
14.458333	0.5	0.076500
14.466667	0.5	0.076750
14.475000	0.5	0.077000
14.483333	0.5	0.077125
14.491667	0.5	0.077125
14.500000	0.5	0.077000
14.508333	0.5	0.076875
14.516667	0.5	0.077000
14.525000	0.5	0.077125
14.533333	0.5	0.077375
14.541667	0.5	0.077625
14.550000	0.5	0.077875
14.558333	0.5	0.077625
14.566667	0.5	0.078000
14.575000	0.5	0.077625
14.583333	0.5	0.077750
14.591667	0.5	0.077500
14.600000	0.5	0.077375
14.608333	0.5	0.077125
14.616667	0.5	0.076875
14.625000	0.5	0.077250
14.633333	0.5	0.077250
14.641667	0.5	0.077000
14.650000	0.5	0.076875
14.658333	0.5	0.076750
14.666667	0.5	0.077000
14.675000	0.5	0.076875
14.683333	0.5	0.076500
14.691667	0.5	0.076250
14.700000	0.5	0.075750
14.708333	0.5	0.075750
14.716667	0.5	0.075875
14.725000	0.5	0.075375
14.733333	0.5	0.075125
14.741667	0.5	0.075000
14.750000	0.5	0.074375
14.758333	0.5	0.073875
14.766667	0.5	0.073250
14.775000	0.5	0.072750
14.783333	0.5	0.072625
14.791667	0.5	0.072500
14.800000	0.5	0.072125
14.808333	0.5	0.071500
14.816667	0.5	0.071000
14.825000	0.5	0.070750
14.833333	0.5	0.070375
14.841667	0.5	0.070250
14.850000	0.5	0.070500
14.858333	0.5	0.070250
14.866667	0.5	0.070250
14.875000	0.5	0.070000
14.883333	0.5	0.070000
14.891667	0.5	0.069500
14.900000	0.5	0.069500
14.908333	0.5	0.069000
14.916667	0.5	0.069000
14.925000	0.5	0.068625
14.933333	0.5	0.068125
14.941667	0.5	0.068000
14.950000	0.5	0.068250
14.958333	0.5	0.068250
14.966667	0.5	0.067875
14.975000	0.5	0.068125
14.983333	0.5	0.068375
14.991667	0.5	0.068125
15.000000	0.5	0.068000
15.008333	0.5	0.068000
15.016667	0.5	0.067875
15.025000	0.5	0.067875
15.033333	0.5	0.068000
15.041667	0.5	0.068125
15.050000	0.5	0.068000
15.058333	0.5	0.067875
15.066667	0.5	0.067750
15.075000	0.5	0.068000
15.083333	0.5	0.068750
15.091667	0.5	0.068875
15.100000	0.5	0.069250
15.108333	0.5	0.069250
15.116667	0.5	0.069000
15.125000	0.5	0.069125
15.133333	0.5	0.069125
15.141667	0.5	0.069125
15.150000	0.5	0.069000
15.158333	0.5	0.069250
15.166667	0.5	0.069125
15.175000	0.5	0.069250
15.183333	0.5	0.069250
15.191667	0.5	0.069125
15.200000	0.5	0.069000
15.208333	0.5	0.068625
15.216667	0.5	0.068000
15.225000	0.5	0.067750
15.233333	0.5	0.067500
15.241667	0.5	0.067250
15.250000	0.5	0.067250
15.258333	0.5	0.067000
15.266667	0.5	0.066875
15.275000	0.5	0.066625
15.283333	0.5	0.066500
15.291667	0.5	0.066875
15.300000	0.5	0.067125
15.308333	0.5	0.066625
15.316667	0.5	0.065875
15.325000	0.5	0.065375
15.333333	0.5	0.065250
15.341667	0.5	0.065125
15.350000	0.5	0.065000
15.358333	0.5	0.065375
15.366667	0.5	0.065375
15.375000	0.5	0.065375
15.383333	0.5	0.065000
15.391667	0.5	0.064750
15.400000	0.5	0.064375
15.408333	0.5	0.064250
15.416667	0.5	0.063875
15.425000	0.5	0.063750
15.433333	0.5	0.063750
15.441667	0.5	0.063625
15.450000	0.5	0.063625
15.458333	0.5	0.063375
15.466667	0.5	0.063125
15.475000	0.5	0.063250
15.483333	0.5	0.063250
15.491667	0.5	0.063250
15.500000	0.5	0.063125
15.508333	0.5	0.063375
15.516667	0.5	0.063375
15.525000	0.5	0.063250
15.533333	0.5	0.063250
15.541667	0.5	0.062875
15.550000	0.5	0.062750
15.558333	0.5	0.062500
15.566667	0.5	0.062500
15.575000	0.5	0.062500
15.583333	0.5	0.062375
15.591667	0.5	0.062000
15.600000	0.5	0.062125
15.608333	0.5	0.062000
15.616667	0.5	0.061750
15.625000	0.5	0.062000
15.633333	0.5	0.061500
15.641667	0.5	0.061000
15.650000	0.5	0.061125
15.658333	0.5	0.061250
15.666667	0.5	0.061125
15.675000	0.5	0.061000
15.683333	0.5	0.061000
15.691667	0.5	0.060625
15.700000	0.5	0.060375
15.708333	0.5	0.060375
15.716667	0.5	0.060500
15.725000	0.5	0.060500
15.733333	0.5	0.060500
15.741667	0.5	0.060625
15.750000	0.5	0.060750
15.758333	0.5	0.060375
15.766667	0.5	0.060875
15.775000	0.5	0.060875
15.783333	0.5	0.061000
15.791667	0.5	0.061000
15.800000	0.5	0.060875
15.808333	0.5	0.060625
15.816667	0.5	0.061250
15.825000	0.5	0.061125
15.833333	0.5	0.061500
15.841667	0.5	0.061875
15.850000	0.5	0.062125
15.858333	0.5	0.061875
15.866667	0.5	0.062125
15.875000	0.5	0.062250
15.883333	0.5	0.062250
15.891667	0.5	0.062125
15.900000	0.5	0.062250
15.908333	0.5	0.062750
15.916667	0.5	0.062875
15.925000	0.5	0.062750
15.933333	0.5	0.062875
15.941667	0.5	0.063125
15.950000	0.5	0.063250
15.958333	0.5	0.063375
15.966667	0.5	0.063500
15.975000	0.5	0.063750
15.983333	0.5	0.064000
15.991667	0.5	0.064000
16.000000	0.5	0.064125
16.008333	0.5	0.064375
16.016667	0.5	0.064500
16.025000	0.5	0.064750
16.033333	0.5	0.064750
16.041667	0.5	0.064750
16.050000	0.5	0.065000
16.058333	0.5	0.065375
16.066667	0.5	0.065750
16.075000	0.5	0.066000
16.083333	0.5	0.066000
16.091667	0.5	0.066250
16.100000	0.5	0.066125
16.108333	0.5	0.066125
16.116667	0.5	0.066125
16.125000	0.5	0.066375
16.133333	0.5	0.066625
16.141667	0.5	0.066500
16.150000	0.5	0.066500
16.158333	0.5	0.066625
16.166667	0.5	0.066375
16.175000	0.5	0.066625
16.183333	0.5	0.067000
16.191667	0.5	0.067125
16.200000	0.5	0.067000
16.208333	0.5	0.066750
16.216667	0.5	0.066875
16.225000	0.5	0.067000
16.233333	0.5	0.066625
16.241667	0.5	0.066375
16.250000	0.5	0.066375
16.258333	0.5	0.065625
16.266667	0.5	0.065625
16.275000	0.5	0.065625
16.283333	0.5	0.065625
16.291667	0.5	0.065625
16.300000	0.5	0.065375
16.308333	0.5	0.065375
16.316667	0.5	0.065125
16.325000	0.5	0.064875
16.333333	0.5	0.064750
16.341667	0.5	0.064625
16.350000	0.5	0.064750
16.358333	0.5	0.064750
16.366667	0.5	0.064750
16.375000	0.5	0.064500
16.383333	0.5	0.064625
16.391667	0.5	0.065000
16.400000	0.5	0.064875
16.408333	0.5	0.065125
16.416667	0.5	0.065250
16.425000	0.5	0.065250
16.433333	0.5	0.065125
16.441667	0.5	0.065125
16.450000	0.5	0.065375
16.458333	0.5	0.065250
16.466667	0.5	0.065750
16.475000	0.5	0.065875
16.483333	0.5	0.066250
16.491667	0.5	0.066375
16.500000	0.5	0.066750
16.508333	0.5	0.066875
16.516667	0.5	0.067125
16.525000	0.5	0.066750
16.533333	0.5	0.066750
16.541667	0.5	0.066750
16.550000	0.5	0.067250
16.558333	0.5	0.067750
16.566667	0.5	0.068250
16.575000	0.5	0.068250
16.583333	0.5	0.068500
16.591667	0.5	0.068625
16.600000	0.5	0.068375
16.608333	0.5	0.068500
16.616667	0.5	0.068500
16.625000	0.5	0.068875
16.633333	0.5	0.069375
16.641667	0.5	0.070000
16.650000	0.5	0.070750
16.658333	0.5	0.071375
16.666667	0.5	0.072125
16.675000	0.5	0.072375
16.683333	0.5	0.072625
16.691667	0.5	0.072875
16.700000	0.5	0.073250
16.708333	0.5	0.073500
16.716667	0.5	0.073625
16.725000	0.5	0.074000
16.733333	0.5	0.074125
16.741667	0.5	0.074250
16.750000	0.5	0.074625
16.758333	0.5	0.074875
16.766667	0.5	0.075125
16.775000	0.5	0.075375
16.783333	0.5	0.075250
16.791667	0.5	0.075500
16.800000	0.5	0.075875
16.808333	0.5	0.076000
16.816667	0.5	0.076125
16.825000	0.5	0.076375
16.833333	0.5	0.076250
16.841667	0.5	0.076625
16.850000	0.5	0.076500
16.858333	0.5	0.076625
16.866667	0.5	0.076750
16.875000	0.5	0.076750
16.883333	0.5	0.076875
16.891667	0.5	0.077125
16.900000	0.5	0.077000
16.908333	0.5	0.077125
16.916667	0.5	0.077000
16.925000	0.5	0.076875
16.933333	0.5	0.076750
16.941667	0.5	0.076750
16.950000	0.5	0.076500
16.958333	0.5	0.076625
16.966667	0.5	0.076500
16.975000	0.5	0.076250
16.983333	0.5	0.076000
16.991667	0.5	0.075625
17.000000	0.5	0.075250
17.008333	0.5	0.074750
17.016667	0.5	0.074375
17.025000	0.5	0.073750
17.033333	0.5	0.073375
17.041667	0.5	0.073000
17.050000	0.5	0.072250
17.058333	0.5	0.071500
17.066667	0.5	0.070500
17.075000	0.5	0.070000
17.083333	0.5	0.068500
17.091667	0.5	0.066875
17.100000	0.5	0.065125
17.108333	0.5	0.063250
17.116667	0.5	0.061250
17.125000	0.5	0.058875
17.133333	0.5	0.056375
17.141667	0.5	0.053625
17.150000	0.5	0.051125
17.158333	0.5	0.048250
17.166667	0.5	0.045000
17.175000	0.5	0.041125
17.183333	0.5	0.037375
17.191667	0.5	0.033500
17.200000	0.5	0.029250
17.208333	0.5	0.024750
17.216667	0.5	0.019875
17.225000	0.5	0.015500
17.233333	0.5	0.010875
17.241667	0.5	0.006250
17.250000	0.5	0.001875
17.258333	0.5	-0.002375
17.266667	0.5	-0.007125
17.275000	0.5	-0.011250
17.283333	0.5	-0.015625
17.291667	0.5	-0.019375
17.300000	0.5	-0.022750
17.308333	0.5	-0.025125
17.316667	0.5	-0.027875
17.325000	0.5	-0.030000
17.333333	0.5	-0.031875
17.341667	0.5	-0.033000
17.350000	0.5	-0.034125
17.358333	0.5	-0.034375
17.366667	0.5	-0.034000
17.375000	0.5	-0.033625
17.383333	0.5	-0.032500
17.391667	0.5	-0.030125
17.400000	0.5	-0.028000
17.408333	0.5	-0.025625
17.416667	0.5	-0.022625
17.425000	0.5	-0.019875
17.433333	0.5	-0.016750
17.441667	0.5	-0.013125
17.450000	0.5	-0.009500
17.458333	0.5	-0.005750
17.466667	0.5	-0.002250
17.475000	0.5	0.001125
17.483333	0.5	0.005125
17.491667	0.5	0.008625
17.500000	0.5	0.012375
17.508333	0.5	0.016125
17.516667	0.5	0.019625
17.525000	0.5	0.022625
17.533333	0.5	0.026250
17.541667	0.5	0.029750
17.550000	0.5	0.032375
17.558333	0.5	0.035125
17.566667	0.5	0.038000
17.575000	0.5	0.040625
17.583333	0.5	0.043125
17.591667	0.5	0.045375
17.600000	0.5	0.047625
17.608333	0.5	0.049625
17.616667	0.5	0.051375
17.625000	0.5	0.052875
17.633333	0.5	0.054375
17.641667	0.5	0.056000
17.650000	0.5	0.057875
17.658333	0.5	0.059000
17.666667	0.5	0.060500
17.675000	0.5	0.062000
17.683333	0.5	0.063250
17.691667	0.5	0.064375
17.700000	0.5	0.065500
17.708333	0.5	0.066625
17.716667	0.5	0.067875
17.725000	0.5	0.069000
17.733333	0.5	0.069875
17.741667	0.5	0.070375
17.750000	0.5	0.071250
17.758333	0.5	0.071625
17.766667	0.5	0.072500
17.775000	0.5	0.073125
17.783333	0.5	0.074375
17.791667	0.5	0.075500
17.800000	0.5	0.075750
17.808333	0.5	0.076500
17.816667	0.5	0.076875
17.825000	0.5	0.077750
17.833333	0.5	0.078750
17.841667	0.5	0.079000
17.850000	0.5	0.079625
17.858333	0.5	0.080375
17.866667	0.5	0.081125
17.875000	0.5	0.081375
17.883333	0.5	0.081625
17.891667	0.5	0.082375
17.900000	0.5	0.083000
17.908333	0.5	0.083250
17.916667	0.5	0.083625
17.925000	0.5	0.084125
17.933333	0.5	0.083875
17.941667	0.5	0.083625
17.950000	0.5	0.083500
17.958333	0.5	0.083250
17.966667	0.5	0.083500
17.975000	0.5	0.083500
17.983333	0.5	0.083375
17.991667	0.5	0.083875
18.000000	0.5	0.084375
18.008333	0.5	0.084375
18.016667	0.5	0.084250
18.025000	0.5	0.084125
18.033333	0.5	0.084000
18.041667	0.5	0.083875
18.050000	0.5	0.083625
18.058333	0.5	0.083500
18.066667	0.5	0.083500
18.075000	0.5	0.083250
18.083333	0.5	0.082625
18.091667	0.5	0.082500
18.100000	0.5	0.082125
18.108333	0.5	0.081750
18.116667	0.5	0.081500
18.125000	0.5	0.080875
18.133333	0.5	0.080500
18.141667	0.5	0.080125
18.150000	0.5	0.079750
18.158333	0.5	0.079125
18.166667	0.5	0.078750
18.175000	0.5	0.078000
18.183333	0.5	0.077250
18.191667	0.5	0.076375
18.200000	0.5	0.075375
18.208333	0.5	0.074375
18.216667	0.5	0.073000
18.225000	0.5	0.071250
18.233333	0.5	0.069625
18.241667	0.5	0.068250
18.250000	0.5	0.066750
18.258333	0.5	0.065125
18.266667	0.5	0.063375
18.275000	0.5	0.061750
18.283333	0.5	0.060000
18.291667	0.5	0.058125
18.300000	0.5	0.056625
18.308333	0.5	0.054875
18.316667	0.5	0.053250
18.325000	0.5	0.051500
18.333333	0.5	0.049625
18.341667	0.5	0.047750
18.350000	0.5	0.046000
18.358333	0.5	0.044750
18.366667	0.5	0.043750
18.375000	0.5	0.042500
18.383333	0.5	0.041500
18.391667	0.5	0.040125
18.400000	0.5	0.039375
18.408333	0.5	0.039250
18.416667	0.5	0.038625
18.425000	0.5	0.038000
18.433333	0.5	0.038125
18.441667	0.5	0.038250
18.450000	0.5	0.038750
18.458333	0.5	0.039125
18.466667	0.5	0.039625
18.475000	0.5	0.040375
18.483333	0.5	0.041125
18.491667	0.5	0.041625
18.500000	0.5	0.042500
18.508333	0.5	0.043500
18.516667	0.5	0.044500
18.525000	0.5	0.045500
18.533333	0.5	0.046625
18.541667	0.5	0.047625
18.550000	0.5	0.048750
18.558333	0.5	0.049500
18.566667	0.5	0.050750
18.575000	0.5	0.051750
18.583333	0.5	0.053125
18.591667	0.5	0.054000
18.600000	0.5	0.055000
18.608333	0.5	0.056125
18.616667	0.5	0.056875
18.625000	0.5	0.057625
18.633333	0.5	0.058250
18.641667	0.5	0.058875
18.650000	0.5	0.059375
18.658333	0.5	0.060125
18.666667	0.5	0.060875
18.675000	0.5	0.060875
18.683333	0.5	0.060750
18.691667	0.5	0.061000
18.700000	0.5	0.061500
18.708333	0.5	0.061500
18.716667	0.5	0.061500
18.725000	0.5	0.061375
18.733333	0.5	0.061125
18.741667	0.5	0.060750
18.750000	0.5	0.060625
18.758333	0.5	0.060500
18.766667	0.5	0.060250
18.775000	0.5	0.059750
18.783333	0.5	0.059500
18.791667	0.5	0.059000
18.800000	0.5	0.058375
18.808333	0.5	0.058000
18.816667	0.5	0.057625
18.825000	0.5	0.057000
18.833333	0.5	0.056500
18.841667	0.5	0.055750
18.850000	0.5	0.055250
18.858333	0.5	0.054750
18.866667	0.5	0.054000
18.875000	0.5	0.053625
18.883333	0.5	0.053000
18.891667	0.5	0.052375
18.900000	0.5	0.051875
18.908333	0.5	0.051375
18.916667	0.5	0.050375
18.925000	0.5	0.049375
18.933333	0.5	0.048500
18.941667	0.5	0.048000
18.950000	0.5	0.047500
18.958333	0.5	0.047125
18.966667	0.5	0.046625
18.975000	0.5	0.046375
18.983333	0.5	0.045750
18.991667	0.5	0.045250
19.000000	0.5	0.045125
19.008333	0.5	0.044875
19.016667	0.5	0.044625
19.025000	0.5	0.044375
19.033333	0.5	0.044250
19.041667	0.5	0.044125
19.050000	0.5	0.044000
19.058333	0.5	0.043750
19.066667	0.5	0.043500
19.075000	0.5	0.043500
19.083333	0.5	0.043750
19.091667	0.5	0.043750
19.100000	0.5	0.043750
19.108333	0.5	0.044000
19.116667	0.5	0.044000
19.125000	0.5	0.044000
19.133333	0.5	0.044000
19.141667	0.5	0.044375
19.150000	0.5	0.044750
19.158333	0.5	0.045250
19.166667	0.5	0.045500
19.175000	0.5	0.045500
19.183333	0.5	0.045750
19.191667	0.5	0.046500
19.200000	0.5	0.046875
19.208333	0.5	0.046875
19.216667	0.5	0.046875
19.225000	0.5	0.046500
19.233333	0.5	0.046750
19.241667	0.5	0.046500
19.250000	0.5	0.046625
19.258333	0.5	0.046375
19.266667	0.5	0.045875
19.275000	0.5	0.046250
19.283333	0.5	0.046000
19.291667	0.5	0.046125
19.300000	0.5	0.046500
19.308333	0.5	0.046250
19.316667	0.5	0.045750
19.325000	0.5	0.045500
19.333333	0.5	0.045000
19.341667	0.5	0.044375
19.350000	0.5	0.044125
19.358333	0.5	0.043500
19.366667	0.5	0.043000
19.375000	0.5	0.042375
19.383333	0.5	0.041250
19.391667	0.5	0.040500
19.400000	0.5	0.039625
19.408333	0.5	0.039125
19.416667	0.5	0.038250
19.425000	0.5	0.037500
19.433333	0.5	0.036625
19.441667	0.5	0.035500
19.450000	0.5	0.034125
19.458333	0.5	0.033125
19.466667	0.5	0.031375
19.475000	0.5	0.030250
19.483333	0.5	0.029375
19.491667	0.5	0.028250
19.500000	0.5	0.027125
19.508333	0.5	0.025875
19.516667	0.5	0.025000
19.525000	0.5	0.023875
19.533333	0.5	0.022375
19.541667	0.5	0.021375
19.550000	0.5	0.020250
19.558333	0.5	0.019250
19.566667	0.5	0.018375
19.575000	0.5	0.017375
19.583333	0.5	0.016500
19.591667	0.5	0.015125
19.600000	0.5	0.013875
19.608333	0.5	0.013000
19.616667	0.5	0.011875
19.625000	0.5	0.010875
19.633333	0.5	0.009875
19.641667	0.5	0.009625
19.650000	0.5	0.009125
19.658333	0.5	0.008250
19.666667	0.5	0.007500
19.675000	0.5	0.007000
19.683333	0.5	0.006500
19.691667	0.5	0.005625
19.700000	0.5	0.005250
19.708333	0.5	0.004375
19.716667	0.5	0.003625
19.725000	0.5	0.003250
19.733333	0.5	0.002875
19.741667	0.5	0.002750
19.750000	0.5	0.002625
19.758333	0.5	0.002875
19.766667	0.5	0.002750
19.775000	0.5	0.002500
19.783333	0.5	0.002875
19.791667	0.5	0.003125
19.800000	0.5	0.003125
19.808333	0.5	0.003375
19.816667	0.5	0.003750
19.825000	0.5	0.004125
19.833333	0.5	0.004625
19.841667	0.5	0.005125
19.850000	0.5	0.005625
19.858333	0.5	0.006125
19.866667	0.5	0.006750
19.875000	0.5	0.007375
19.883333	0.5	0.008125
19.891667	0.5	0.009500
19.900000	0.5	0.011125
19.908333	0.5	0.012375
19.916667	0.5	0.013625
19.925000	0.5	0.014250
19.933333	0.5	0.015250
19.941667	0.5	0.016250
19.950000	0.5	0.017000
19.958333	0.5	0.018375
19.966667	0.5	0.019625
19.975000	0.5	0.020875
19.983333	0.5	0.021875
19.991667	0.5	0.023125
20.000000	0.5	0.024125
20.008333	0.5	0.025375
20.016667	0.5	0.026125
20.025000	0.5	0.027125
20.033333	0.5	0.028375
20.041667	0.5	0.029375
20.050000	0.5	0.030125
20.058333	0.5	0.031500
20.066667	0.5	0.032750
20.075000	0.5	0.033625
20.083333	0.5	0.034500
20.091667	0.5	0.035250
20.100000	0.5	0.035750
20.108333	0.5	0.036375
20.116667	0.5	0.037500
20.125000	0.5	0.038000
20.133333	0.5	0.038875
20.141667	0.5	0.039875
20.150000	0.5	0.040750
20.158333	0.5	0.041250
20.166667	0.5	0.042000
20.175000	0.5	0.042875
20.183333	0.5	0.043750
20.191667	0.5	0.044875
20.200000	0.5	0.045625
20.208333	0.5	0.045875
20.216667	0.5	0.046625
20.225000	0.5	0.047250
20.233333	0.5	0.047875
20.241667	0.5	0.048375
20.250000	0.5	0.048750
20.258333	0.5	0.049875
20.266667	0.5	0.050875
20.275000	0.5	0.051250
20.283333	0.5	0.051500
20.291667	0.5	0.051875
20.300000	0.5	0.052875
20.308333	0.5	0.053875
20.316667	0.5	0.054500
20.325000	0.5	0.055875
20.333333	0.5	0.057000
20.341667	0.5	0.058250
20.350000	0.5	0.059750
20.358333	0.5	0.060875
20.366667	0.5	0.062375
20.375000	0.5	0.063750
20.383333	0.5	0.065875
20.391667	0.5	0.067625
20.400000	0.5	0.069750
20.408333	0.5	0.072500
20.416667	0.5	0.075125
20.425000	0.5	0.078000
20.433333	0.5	0.081000
20.441667	0.5	0.084625
20.450000	0.5	0.088625
20.458333	0.5	0.092875
20.466667	0.5	0.097750
20.475000	0.5	0.102875
20.483333	0.5	0.108250
20.491667	0.5	0.114500
20.500000	0.5	0.120375
20.508333	0.5	0.126875
20.516667	0.5	0.134500
20.525000	0.5	0.141875
20.533333	0.5	0.150000
20.541667	0.5	0.157750
20.550000	0.5	0.166250
20.558333	0.5	0.175250
20.566667	0.5	0.184500
20.575000	0.5	0.193500
20.583333	0.5	0.202875
20.591667	0.5	0.212250
20.600000	0.5	0.221250
20.608333	0.5	0.230000
20.616667	0.5	0.238625
20.625000	0.5	0.246750
20.633333	0.5	0.254500
20.641667	0.5	0.261875
20.650000	0.5	0.268375
20.658333	0.5	0.274250
20.666667	0.5	0.279500
20.675000	0.5	0.284375
20.683333	0.5	0.288250
20.691667	0.5	0.291125
20.700000	0.5	0.293125
20.708333	0.5	0.294375
20.716667	0.5	0.294375
20.725000	0.5	0.293625
20.733333	0.5	0.292000
20.741667	0.5	0.289000
20.750000	0.5	0.285125
20.758333	0.5	0.280250
20.766667	0.5	0.274875
20.775000	0.5	0.268375
20.783333	0.5	0.261750
20.791667	0.5	0.254750
20.800000	0.5	0.246875
20.808333	0.5	0.238500
20.816667	0.5	0.229750
20.825000	0.5	0.221125
20.833333	0.5	0.212250
20.841667	0.5	0.203375
20.850000	0.5	0.194375
20.858333	0.5	0.185125
20.866667	0.5	0.175875
20.875000	0.5	0.167125
20.883333	0.5	0.158500
20.891667	0.5	0.149875
20.900000	0.5	0.141875
20.908333	0.5	0.134375
20.916667	0.5	0.126750
20.925000	0.5	0.119375
20.933333	0.5	0.112875
20.941667	0.5	0.106875
20.950000	0.5	0.101000
20.958333	0.5	0.095875
20.966667	0.5	0.091250
20.975000	0.5	0.086375
20.983333	0.5	0.082125
20.991667	0.5	0.078125
21.000000	0.5	0.074625
21.008333	0.5	0.071375
21.016667	0.5	0.068500
21.025000	0.5	0.066000
21.033333	0.5	0.063625
21.041667	0.5	0.062000
21.050000	0.5	0.060375
21.058333	0.5	0.059125
21.066667	0.5	0.058250
21.075000	0.5	0.057625
21.083333	0.5	0.056750
21.091667	0.5	0.056125
21.100000	0.5	0.056000
21.108333	0.5	0.055750
21.116667	0.5	0.055500
21.125000	0.5	0.055250
21.133333	0.5	0.055125
21.141667	0.5	0.055250
21.150000	0.5	0.055875
21.158333	0.5	0.056250
21.166667	0.5	0.056250
21.175000	0.5	0.056375
21.183333	0.5	0.056750
21.191667	0.5	0.057250
21.200000	0.5	0.057875
21.208333	0.5	0.058250
21.216667	0.5	0.058500
21.225000	0.5	0.059125
21.233333	0.5	0.060125
21.241667	0.5	0.060875
21.250000	0.5	0.061000
21.258333	0.5	0.061250
21.266667	0.5	0.061125
21.275000	0.5	0.061250
21.283333	0.5	0.061250
21.291667	0.5	0.061375
21.300000	0.5	0.061750
21.308333	0.5	0.062125
21.316667	0.5	0.062375
21.325000	0.5	0.062875
21.333333	0.5	0.063125
21.341667	0.5	0.063250
21.350000	0.5	0.063250
21.358333	0.5	0.063375
21.366667	0.5	0.063750
21.375000	0.5	0.064000
21.383333	0.5	0.063875
21.391667	0.5	0.063625
21.400000	0.5	0.063875
21.408333	0.5	0.063875
21.416667	0.5	0.063625
21.425000	0.5	0.063625
21.433333	0.5	0.063750
21.441667	0.5	0.063500
21.450000	0.5	0.063375
21.458333	0.5	0.063000
21.466667	0.5	0.063250
21.475000	0.5	0.063625
21.483333	0.5	0.063500
21.491667	0.5	0.063375
21.500000	0.5	0.063250
21.508333	0.5	0.063375
21.516667	0.5	0.062750
21.525000	0.5	0.062750
21.533333	0.5	0.062625
21.541667	0.5	0.062125
21.550000	0.5	0.062250
21.558333	0.5	0.062250
21.566667	0.5	0.062000
21.575000	0.5	0.062125
21.583333	0.5	0.062125
21.591667	0.5	0.061875
21.600000	0.5	0.061750
21.608333	0.5	0.061625
21.616667	0.5	0.061625
21.625000	0.5	0.061750
21.633333	0.5	0.061375
21.641667	0.5	0.061125
21.650000	0.5	0.061250
21.658333	0.5	0.060625
21.666667	0.5	0.061000
21.675000	0.5	0.061250
21.683333	0.5	0.060875
21.691667	0.5	0.060375
21.700000	0.5	0.060500
21.708333	0.5	0.060750
21.716667	0.5	0.061250
21.725000	0.5	0.061500
21.733333	0.5	0.061250
21.741667	0.5	0.061250
21.750000	0.5	0.061375
21.758333	0.5	0.061500
21.766667	0.5	0.061625
21.775000	0.5	0.061750
21.783333	0.5	0.061875
21.791667	0.5	0.061750
21.800000	0.5	0.061625
21.808333	0.5	0.061500
21.816667	0.5	0.061375
21.825000	0.5	0.061250
21.833333	0.5	0.061500
21.841667	0.5	0.061000
21.850000	0.5	0.060875
21.858333	0.5	0.061250
21.866667	0.5	0.061625
21.875000	0.5	0.062000
21.883333	0.5	0.061875
21.891667	0.5	0.062000
21.900000	0.5	0.062250
21.908333	0.5	0.062625
21.916667	0.5	0.062625
21.925000	0.5	0.062125
21.933333	0.5	0.061875
21.941667	0.5	0.061625
21.950000	0.5	0.061375
21.958333	0.5	0.061000
21.966667	0.5	0.061000
21.975000	0.5	0.061000
21.983333	0.5	0.061000
21.991667	0.5	0.061250
22.000000	0.5	0.061000
22.008333	0.5	0.061000
22.016667	0.5	0.061000
22.025000	0.5	0.060875
22.033333	0.5	0.060625
22.041667	0.5	0.060750
22.050000	0.5	0.061125
22.058333	0.5	0.061125
22.066667	0.5	0.061125
22.075000	0.5	0.061375
22.083333	0.5	0.062000
22.091667	0.5	0.062125
22.100000	0.5	0.062125
22.108333	0.5	0.062500
22.116667	0.5	0.062625
22.125000	0.5	0.063250
22.133333	0.5	0.063750
22.141667	0.5	0.064250
22.150000	0.5	0.064500
22.158333	0.5	0.064875
22.166667	0.5	0.065125
22.175000	0.5	0.065500
22.183333	0.5	0.066125
22.191667	0.5	0.066250
22.200000	0.5	0.066875
22.208333	0.5	0.067375
22.216667	0.5	0.067875
22.225000	0.5	0.068375
22.233333	0.5	0.068875
22.241667	0.5	0.069125
22.250000	0.5	0.069750
22.258333	0.5	0.070500
22.266667	0.5	0.071375
22.275000	0.5	0.072000
22.283333	0.5	0.072500
22.291667	0.5	0.073125
22.300000	0.5	0.073750
22.308333	0.5	0.074125
22.316667	0.5	0.074750
22.325000	0.5	0.075625
22.333333	0.5	0.076500
22.341667	0.5	0.077125
22.350000	0.5	0.077625
22.358333	0.5	0.078750
22.366667	0.5	0.079625
22.375000	0.5	0.080000
22.383333	0.5	0.080750
22.391667	0.5	0.081375
22.400000	0.5	0.082000
22.408333	0.5	0.082500
22.416667	0.5	0.083000
22.425000	0.5	0.083250
22.433333	0.5	0.083750
22.441667	0.5	0.084375
22.450000	0.5	0.084750
22.458333	0.5	0.085375
22.466667	0.5	0.085875
22.475000	0.5	0.086000
22.483333	0.5	0.086625
22.491667	0.5	0.087250
22.500000	0.5	0.087625
22.508333	0.5	0.088250
22.516667	0.5	0.088875
22.525000	0.5	0.089500
22.533333	0.5	0.090125
22.541667	0.5	0.090500
22.550000	0.5	0.091125
22.558333	0.5	0.091625
22.566667	0.5	0.091875
22.575000	0.5	0.092500
22.583333	0.5	0.093125
22.591667	0.5	0.093375
22.600000	0.5	0.093750
22.608333	0.5	0.094125
22.616667	0.5	0.095000
22.625000	0.5	0.095500
22.633333	0.5	0.095375
22.641667	0.5	0.095750
22.650000	0.5	0.096375
22.658333	0.5	0.096500
22.666667	0.5	0.096375
22.675000	0.5	0.096250
22.683333	0.5	0.096500
22.691667	0.5	0.096875
22.700000	0.5	0.097000
22.708333	0.5	0.097250
22.716667	0.5	0.097250
22.725000	0.5	0.097500
22.733333	0.5	0.097500
22.741667	0.5	0.097625
22.750000	0.5	0.098000
22.758333	0.5	0.098375
22.766667	0.5	0.098625
22.775000	0.5	0.099375
22.783333	0.5	0.099250
22.791667	0.5	0.099125
22.800000	0.5	0.099250
22.808333	0.5	0.099625
22.816667	0.5	0.099750
22.825000	0.5	0.100125
22.833333	0.5	0.100500
22.841667	0.5	0.100625
22.850000	0.5	0.100625
22.858333	0.5	0.100625
22.866667	0.5	0.100875
22.875000	0.5	0.101375
22.883333	0.5	0.101750
22.891667	0.5	0.101875
22.900000	0.5	0.101875
22.908333	0.5	0.102375
22.916667	0.5	0.102375
22.925000	0.5	0.102125
22.933333	0.5	0.102125
22.941667	0.5	0.102375
22.950000	0.5	0.102375
22.958333	0.5	0.103000
22.966667	0.5	0.103000
22.975000	0.5	0.103375
22.983333	0.5	0.103250
22.991667	0.5	0.103375
23.000000	0.5	0.103625
23.008333	0.5	0.103500
23.016667	0.5	0.103750
23.025000	0.5	0.103750
23.033333	0.5	0.104000
23.041667	0.5	0.104000
23.050000	0.5	0.104375
23.058333	0.5	0.104500
23.066667	0.5	0.104750
23.075000	0.5	0.105000
23.083333	0.5	0.105125
23.091667	0.5	0.105125
23.100000	0.5	0.105250
23.108333	0.5	0.104875
23.116667	0.5	0.104750
23.125000	0.5	0.104750
23.133333	0.5	0.105000
23.141667	0.5	0.104500
23.150000	0.5	0.104375
23.158333	0.5	0.104375
23.166667	0.5	0.104375
23.175000	0.5	0.104500
23.183333	0.5	0.104500
23.191667	0.5	0.104375
23.200000	0.5	0.104625
23.208333	0.5	0.104500
23.216667	0.5	0.104625
23.225000	0.5	0.104875
23.233333	0.5	0.104625
23.241667	0.5	0.104250
23.250000	0.5	0.104125
23.258333	0.5	0.104000
23.266667	0.5	0.103750
23.275000	0.5	0.103250
23.283333	0.5	0.103375
23.291667	0.5	0.103125
23.300000	0.5	0.103250
23.308333	0.5	0.103250
23.316667	0.5	0.103625
23.325000	0.5	0.103500
23.333333	0.5	0.103500
23.341667	0.5	0.103500
23.350000	0.5	0.103875
23.358333	0.5	0.104125
23.366667	0.5	0.104250
23.375000	0.5	0.103875
23.383333	0.5	0.103875
23.391667	0.5	0.103875
23.400000	0.5	0.104250
23.408333	0.5	0.104125
23.416667	0.5	0.104125
23.425000	0.5	0.104500
23.433333	0.5	0.104250
23.441667	0.5	0.104375
23.450000	0.5	0.104625
23.458333	0.5	0.105375
23.466667	0.5	0.105625
23.475000	0.5	0.106000
23.483333	0.5	0.106250
23.491667	0.5	0.106625
23.500000	0.5	0.106750
23.508333	0.5	0.106750
23.516667	0.5	0.106750
23.525000	0.5	0.106875
23.533333	0.5	0.106875
23.541667	0.5	0.107000
23.550000	0.5	0.107125
23.558333	0.5	0.107250
23.566667	0.5	0.107125
23.575000	0.5	0.107500
23.583333	0.5	0.107500
23.591667	0.5	0.107500
23.600000	0.5	0.107375
23.608333	0.5	0.107125
23.616667	0.5	0.107125
23.625000	0.5	0.106875
23.633333	0.5	0.106250
23.641667	0.5	0.106000
23.650000	0.5	0.105750
23.658333	0.5	0.105750
23.666667	0.5	0.105500
23.675000	0.5	0.105250
23.683333	0.5	0.104875
23.691667	0.5	0.105000
23.700000	0.5	0.105125
23.708333	0.5	0.104875
23.716667	0.5	0.104875
23.725000	0.5	0.104750
23.733333	0.5	0.104250
23.741667	0.5	0.104000
23.750000	0.5	0.103625
23.758333	0.5	0.103750
23.766667	0.5	0.103625
23.775000	0.5	0.103875
23.783333	0.5	0.103875
23.791667	0.5	0.103500
23.800000	0.5	0.103250
23.808333	0.5	0.102875
23.816667	0.5	0.102500
23.825000	0.5	0.102625
23.833333	0.5	0.102750
23.841667	0.5	0.103375
23.850000	0.5	0.103500
23.858333	0.5	0.103375
23.866667	0.5	0.102875
23.875000	0.5	0.103250
23.883333	0.5	0.103250
23.891667	0.5	0.103375
23.900000	0.5	0.103500
23.908333	0.5	0.103750
23.916667	0.5	0.103875
23.925000	0.5	0.104000
23.933333	0.5	0.104000
23.941667	0.5	0.104875
23.950000	0.5	0.105125
23.958333	0.5	0.105375
23.966667	0.5	0.106000
23.975000	0.5	0.106125
23.983333	0.5	0.106500
23.991667	0.5	0.106500
24.000000	0.5	0.106625
24.008333	0.5	0.106375
24.016667	0.5	0.106375
24.025000	0.5	0.106750
24.033333	0.5	0.106875
24.041667	0.5	0.107000
24.050000	0.5	0.107125
24.058333	0.5	0.107500
24.066667	0.5	0.107500
24.075000	0.5	0.107875
24.083333	0.5	0.107875
24.091667	0.5	0.107750
24.100000	0.5	0.107875
24.108333	0.5	0.107750
24.116667	0.5	0.107625
24.125000	0.5	0.107875
24.133333	0.5	0.108125
24.141667	0.5	0.108000
24.150000	0.5	0.107625
24.158333	0.5	0.107500
24.166667	0.5	0.107125
24.175000	0.5	0.107250
24.183333	0.5	0.107375
24.191667	0.5	0.107250
24.200000	0.5	0.107250
24.208333	0.5	0.106625
24.216667	0.5	0.106625
24.225000	0.5	0.106750
24.233333	0.5	0.106875
24.241667	0.5	0.106500
24.250000	0.5	0.106500
24.258333	0.5	0.106000
24.266667	0.5	0.105625
24.275000	0.5	0.105500
24.283333	0.5	0.105000
24.291667	0.5	0.104750
24.300000	0.5	0.104750
24.308333	0.5	0.104375
24.316667	0.5	0.104250
24.325000	0.5	0.104250
24.333333	0.5	0.104250
24.341667	0.5	0.104000
24.350000	0.5	0.103625
24.358333	0.5	0.103000
24.366667	0.5	0.103000
24.375000	0.5	0.102750
24.383333	0.5	0.102625
24.391667	0.5	0.102625
24.400000	0.5	0.102875
24.408333	0.5	0.102500
24.416667	0.5	0.102250
24.425000	0.5	0.102250
24.433333	0.5	0.102000
24.441667	0.5	0.102000
24.450000	0.5	0.101875
24.458333	0.5	0.101625
24.466667	0.5	0.101375
24.475000	0.5	0.100875
24.483333	0.5	0.100500
24.491667	0.5	0.100500
24.500000	0.5	0.100625
24.508333	0.5	0.100625
24.516667	0.5	0.100500
24.525000	0.5	0.100625
24.533333	0.5	0.100875
24.541667	0.5	0.100750
24.550000	0.5	0.101000
24.558333	0.5	0.101375
24.566667	0.5	0.101375
24.575000	0.5	0.101625
24.583333	0.5	0.101875
24.591667	0.5	0.102625
24.600000	0.5	0.103125
24.608333	0.5	0.103750
24.616667	0.5	0.104375
24.625000	0.5	0.104625
24.633333	0.5	0.104625
24.641667	0.5	0.105000
24.650000	0.5	0.105000
24.658333	0.5	0.105375
24.666667	0.5	0.105875
24.675000	0.5	0.106250
24.683333	0.5	0.107000
24.691667	0.5	0.107250
24.700000	0.5	0.107375
24.708333	0.5	0.107750
24.716667	0.5	0.108000
24.725000	0.5	0.108250
24.733333	0.5	0.108625
24.741667	0.5	0.108750
24.750000	0.5	0.109500
24.758333	0.5	0.110125
24.766667	0.5	0.110625
24.775000	0.5	0.110750
24.783333	0.5	0.111375
24.791667	0.5	0.111750
24.800000	0.5	0.112125
24.808333	0.5	0.112625
24.816667	0.5	0.113750
24.825000	0.5	0.114125
24.833333	0.5	0.114125
24.841667	0.5	0.114250
24.850000	0.5	0.114500
24.858333	0.5	0.115375
24.866667	0.5	0.115875
24.875000	0.5	0.116250
24.883333	0.5	0.116625
24.891667	0.5	0.117125
24.900000	0.5	0.117625
24.908333	0.5	0.117500
24.916667	0.5	0.117625
24.925000	0.5	0.118000
24.933333	0.5	0.118375
24.941667	0.5	0.118375
24.950000	0.5	0.118500
24.958333	0.5	0.118625
24.966667	0.5	0.118875
24.975000	0.5	0.118875
24.983333	0.5	0.119375
24.991667	0.5	0.119625
25.000000	0.5	0.119750
