# Supplementary material for: Dynamic character displacement among a pair of bacterial phyllosphere commensals in situ
Source: Nat Commun. 2022 May 20;13:2836. doi: 10.1038/s41467-022-30469-3 (PMC9123166; doi:10.1038/s41467-022-30469-3)
Supplement: Supplementary file 11 — Source Data [file 41467_2022_30469_MOESM11_ESM.zip › Source Data/Supplementary Figure 5/Xylose t1 a.txt]

File Path	chrom://marshall/Chromeleon7/HPLC_Ultimate_3000/Users/helucas/20200720_OrganicAcids_CCR_L257.seq/268.smp/RI_1.channel/RI_1.chm
Channel	RI_1

Injection Information:
Data Vault	Chromeleon7
Injection	Xyl_t1_a
Injection Number	104
Position	BA1
Comment	
Processing Method	Quantitative
Instrument Method	20200525_Rezex_ROA_OrganicAcid_600uL_2500uM_H2SO4_50A_50D
Type	Unknown
Status	Finished
Injection Date	7/22/2020
Injection Time	4:35:41 PM
Injection Volume (µl)	10.000
Dilution Factor	1.0000
Weight	1.0000

Chromatogram Data Information:
Time Min. (min)	0.000000
Time Max. (min)	25.000000
Data Points	3001
Detector	RI
Generating Data System	Chromeleon 7.2.5.9507
Exporting Data System	Chromeleon 7.2.8.0
Operator	Instrument Controller
Signal Quantity	Refractive 
Signal Unit	µRIU
Signal Min.	-2.609500
Signal Max.	24.409875
Channel	RI_1
Driver Name	RID520Driver.dll
Channel Type	Evaluation
Min. Step (s)	0.5
Max. Step (s)	0.5
Average Step (s)	0.5

Signal Parameter Information:
Signal Info	

Chromatogram Data:
Time (min)	Step (s)	Value (µRIU)
0.000000	n.a.	-0.008750
0.008333	0.5	-0.008125
0.016667	0.5	-0.007625
0.025000	0.5	-0.007000
0.033333	0.5	-0.006250
0.041667	0.5	-0.005250
0.050000	0.5	-0.004000
0.058333	0.5	-0.003500
0.066667	0.5	-0.003125
0.075000	0.5	-0.002500
0.083333	0.5	-0.001625
0.091667	0.5	-0.001250
0.100000	0.5	-0.000375
0.108333	0.5	0.000125
0.116667	0.5	0.000500
0.125000	0.5	0.000750
0.133333	0.5	0.001125
0.141667	0.5	0.001500
0.150000	0.5	0.001500
0.158333	0.5	0.001875
0.166667	0.5	0.002125
0.175000	0.5	0.002750
0.183333	0.5	0.002875
0.191667	0.5	0.003625
0.200000	0.5	0.003750
0.208333	0.5	0.004375
0.216667	0.5	0.004750
0.225000	0.5	0.005125
0.233333	0.5	0.005375
0.241667	0.5	0.005875
0.250000	0.5	0.006125
0.258333	0.5	0.006500
0.266667	0.5	0.006500
0.275000	0.5	0.006500
0.283333	0.5	0.006375
0.291667	0.5	0.006750
0.300000	0.5	0.007000
0.308333	0.5	0.007000
0.316667	0.5	0.007750
0.325000	0.5	0.007500
0.333333	0.5	0.007125
0.341667	0.5	0.006750
0.350000	0.5	0.006875
0.358333	0.5	0.007125
0.366667	0.5	0.007375
0.375000	0.5	0.007500
0.383333	0.5	0.007375
0.391667	0.5	0.007625
0.400000	0.5	0.007625
0.408333	0.5	0.007375
0.416667	0.5	0.007125
0.425000	0.5	0.007250
0.433333	0.5	0.007750
0.441667	0.5	0.008000
0.450000	0.5	0.008250
0.458333	0.5	0.008250
0.466667	0.5	0.008500
0.475000	0.5	0.008750
0.483333	0.5	0.008875
0.491667	0.5	0.008750
0.500000	0.5	0.009000
0.508333	0.5	0.008875
0.516667	0.5	0.008750
0.525000	0.5	0.008500
0.533333	0.5	0.008375
0.541667	0.5	0.008250
0.550000	0.5	0.008375
0.558333	0.5	0.008375
0.566667	0.5	0.008250
0.575000	0.5	0.008125
0.583333	0.5	0.007875
0.591667	0.5	0.007250
0.600000	0.5	0.006500
0.608333	0.5	0.006250
0.616667	0.5	0.005750
0.625000	0.5	0.005250
0.633333	0.5	0.005000
0.641667	0.5	0.004750
0.650000	0.5	0.004250
0.658333	0.5	0.004125
0.666667	0.5	0.003750
0.675000	0.5	0.003000
0.683333	0.5	0.002500
0.691667	0.5	0.001875
0.700000	0.5	0.001500
0.708333	0.5	0.001000
0.716667	0.5	0.000375
0.725000	0.5	0.000375
0.733333	0.5	0.000000
0.741667	0.5	-0.000500
0.750000	0.5	-0.001000
0.758333	0.5	-0.001875
0.766667	0.5	-0.002500
0.775000	0.5	-0.002875
0.783333	0.5	-0.003625
0.791667	0.5	-0.004125
0.800000	0.5	-0.004375
0.808333	0.5	-0.004750
0.816667	0.5	-0.005000
0.825000	0.5	-0.005000
0.833333	0.5	-0.005625
0.841667	0.5	-0.006125
0.850000	0.5	-0.006375
0.858333	0.5	-0.006750
0.866667	0.5	-0.007125
0.875000	0.5	-0.007125
0.883333	0.5	-0.007500
0.891667	0.5	-0.007250
0.900000	0.5	-0.007125
0.908333	0.5	-0.007625
0.916667	0.5	-0.008000
0.925000	0.5	-0.008000
0.933333	0.5	-0.007750
0.941667	0.5	-0.007875
0.950000	0.5	-0.008000
0.958333	0.5	-0.007875
0.966667	0.5	-0.008125
0.975000	0.5	-0.008500
0.983333	0.5	-0.008750
0.991667	0.5	-0.009125
1.000000	0.5	-0.009375
1.008333	0.5	-0.009750
1.016667	0.5	-0.009625
1.025000	0.5	-0.009500
1.033333	0.5	-0.009375
1.041667	0.5	-0.009625
1.050000	0.5	-0.010250
1.058333	0.5	-0.010625
1.066667	0.5	-0.010375
1.075000	0.5	-0.010500
1.083333	0.5	-0.010875
1.091667	0.5	-0.011125
1.100000	0.5	-0.011500
1.108333	0.5	-0.011750
1.116667	0.5	-0.011875
1.125000	0.5	-0.012375
1.133333	0.5	-0.012750
1.141667	0.5	-0.013125
1.150000	0.5	-0.013500
1.158333	0.5	-0.014125
1.166667	0.5	-0.014625
1.175000	0.5	-0.015250
1.183333	0.5	-0.015750
1.191667	0.5	-0.016125
1.200000	0.5	-0.016500
1.208333	0.5	-0.017000
1.216667	0.5	-0.018125
1.225000	0.5	-0.019000
1.233333	0.5	-0.019625
1.241667	0.5	-0.019750
1.250000	0.5	-0.019875
1.258333	0.5	-0.020500
1.266667	0.5	-0.021000
1.275000	0.5	-0.021625
1.283333	0.5	-0.022000
1.291667	0.5	-0.022500
1.300000	0.5	-0.023625
1.308333	0.5	-0.024125
1.316667	0.5	-0.025125
1.325000	0.5	-0.025875
1.333333	0.5	-0.026500
1.341667	0.5	-0.027375
1.350000	0.5	-0.027875
1.358333	0.5	-0.028375
1.366667	0.5	-0.028875
1.375000	0.5	-0.029000
1.383333	0.5	-0.029250
1.391667	0.5	-0.029875
1.400000	0.5	-0.030125
1.408333	0.5	-0.031000
1.416667	0.5	-0.031500
1.425000	0.5	-0.032375
1.433333	0.5	-0.032875
1.441667	0.5	-0.032875
1.450000	0.5	-0.033125
1.458333	0.5	-0.033375
1.466667	0.5	-0.033250
1.475000	0.5	-0.033625
1.483333	0.5	-0.033375
1.491667	0.5	-0.033500
1.500000	0.5	-0.033500
1.508333	0.5	-0.033750
1.516667	0.5	-0.034125
1.525000	0.5	-0.034000
1.533333	0.5	-0.034250
1.541667	0.5	-0.034500
1.550000	0.5	-0.034500
1.558333	0.5	-0.034500
1.566667	0.5	-0.034125
1.575000	0.5	-0.033375
1.583333	0.5	-0.033500
1.591667	0.5	-0.033750
1.600000	0.5	-0.033375
1.608333	0.5	-0.033250
1.616667	0.5	-0.033250
1.625000	0.5	-0.033375
1.633333	0.5	-0.033125
1.641667	0.5	-0.032625
1.650000	0.5	-0.032375
1.658333	0.5	-0.032125
1.666667	0.5	-0.031750
1.675000	0.5	-0.031250
1.683333	0.5	-0.030750
1.691667	0.5	-0.030500
1.700000	0.5	-0.030125
1.708333	0.5	-0.029750
1.716667	0.5	-0.029125
1.725000	0.5	-0.028875
1.733333	0.5	-0.028375
1.741667	0.5	-0.028000
1.750000	0.5	-0.027375
1.758333	0.5	-0.027000
1.766667	0.5	-0.027000
1.775000	0.5	-0.026500
1.783333	0.5	-0.026000
1.791667	0.5	-0.025625
1.800000	0.5	-0.025375
1.808333	0.5	-0.024750
1.816667	0.5	-0.024125
1.825000	0.5	-0.023750
1.833333	0.5	-0.022875
1.841667	0.5	-0.022125
1.850000	0.5	-0.021750
1.858333	0.5	-0.021125
1.866667	0.5	-0.020875
1.875000	0.5	-0.020500
1.883333	0.5	-0.020000
1.891667	0.5	-0.019500
1.900000	0.5	-0.019125
1.908333	0.5	-0.018375
1.916667	0.5	-0.017875
1.925000	0.5	-0.017125
1.933333	0.5	-0.016375
1.941667	0.5	-0.016000
1.950000	0.5	-0.015125
1.958333	0.5	-0.014375
1.966667	0.5	-0.014000
1.975000	0.5	-0.013750
1.983333	0.5	-0.013125
1.991667	0.5	-0.012375
2.000000	0.5	-0.012500
2.008333	0.5	-0.011875
2.016667	0.5	-0.011250
2.025000	0.5	-0.010750
2.033333	0.5	-0.010500
2.041667	0.5	-0.010250
2.050000	0.5	-0.010125
2.058333	0.5	-0.009500
2.066667	0.5	-0.009000
2.075000	0.5	-0.008375
2.083333	0.5	-0.007625
2.091667	0.5	-0.006875
2.100000	0.5	-0.006000
2.108333	0.5	-0.005375
2.116667	0.5	-0.005000
2.125000	0.5	-0.004500
2.133333	0.5	-0.004000
2.141667	0.5	-0.004000
2.150000	0.5	-0.004000
2.158333	0.5	-0.004000
2.166667	0.5	-0.004000
2.175000	0.5	-0.003500
2.183333	0.5	-0.003375
2.191667	0.5	-0.003375
2.200000	0.5	-0.003375
2.208333	0.5	-0.003500
2.216667	0.5	-0.003750
2.225000	0.5	-0.003250
2.233333	0.5	-0.003250
2.241667	0.5	-0.003625
2.250000	0.5	-0.003625
2.258333	0.5	-0.003875
2.266667	0.5	-0.004250
2.275000	0.5	-0.004250
2.283333	0.5	-0.004250
2.291667	0.5	-0.004125
2.300000	0.5	-0.004000
2.308333	0.5	-0.004500
2.316667	0.5	-0.004875
2.325000	0.5	-0.005375
2.333333	0.5	-0.006000
2.341667	0.5	-0.006375
2.350000	0.5	-0.006625
2.358333	0.5	-0.007250
2.366667	0.5	-0.007625
2.375000	0.5	-0.008000
2.383333	0.5	-0.008375
2.391667	0.5	-0.009000
2.400000	0.5	-0.009375
2.408333	0.5	-0.009875
2.416667	0.5	-0.010375
2.425000	0.5	-0.011250
2.433333	0.5	-0.011625
2.441667	0.5	-0.012375
2.450000	0.5	-0.012750
2.458333	0.5	-0.012625
2.466667	0.5	-0.013250
2.475000	0.5	-0.013625
2.483333	0.5	-0.013625
2.491667	0.5	-0.014000
2.500000	0.5	-0.014500
2.508333	0.5	-0.015375
2.516667	0.5	-0.015875
2.525000	0.5	-0.016250
2.533333	0.5	-0.016625
2.541667	0.5	-0.017000
2.550000	0.5	-0.017375
2.558333	0.5	-0.017750
2.566667	0.5	-0.017875
2.575000	0.5	-0.018625
2.583333	0.5	-0.018875
2.591667	0.5	-0.019125
2.600000	0.5	-0.019125
2.608333	0.5	-0.019125
2.616667	0.5	-0.019500
2.625000	0.5	-0.019250
2.633333	0.5	-0.019250
2.641667	0.5	-0.019500
2.650000	0.5	-0.019750
2.658333	0.5	-0.019625
2.666667	0.5	-0.019750
2.675000	0.5	-0.019875
2.683333	0.5	-0.020125
2.691667	0.5	-0.020125
2.700000	0.5	-0.020125
2.708333	0.5	-0.020375
2.716667	0.5	-0.020500
2.725000	0.5	-0.020625
2.733333	0.5	-0.020750
2.741667	0.5	-0.020625
2.750000	0.5	-0.020875
2.758333	0.5	-0.021500
2.766667	0.5	-0.021125
2.775000	0.5	-0.021125
2.783333	0.5	-0.021375
2.791667	0.5	-0.021625
2.800000	0.5	-0.022250
2.808333	0.5	-0.022625
2.816667	0.5	-0.022875
2.825000	0.5	-0.023125
2.833333	0.5	-0.022625
2.841667	0.5	-0.022500
2.850000	0.5	-0.022750
2.858333	0.5	-0.023000
2.866667	0.5	-0.022750
2.875000	0.5	-0.023125
2.883333	0.5	-0.022875
2.891667	0.5	-0.023125
2.900000	0.5	-0.023000
2.908333	0.5	-0.023250
2.916667	0.5	-0.022875
2.925000	0.5	-0.022750
2.933333	0.5	-0.022750
2.941667	0.5	-0.022625
2.950000	0.5	-0.022875
2.958333	0.5	-0.023000
2.966667	0.5	-0.022750
2.975000	0.5	-0.022750
2.983333	0.5	-0.022625
2.991667	0.5	-0.022125
3.000000	0.5	-0.022250
3.008333	0.5	-0.022250
3.016667	0.5	-0.022125
3.025000	0.5	-0.021500
3.033333	0.5	-0.020875
3.041667	0.5	-0.020875
3.050000	0.5	-0.020875
3.058333	0.5	-0.021000
3.066667	0.5	-0.021125
3.075000	0.5	-0.021250
3.083333	0.5	-0.021000
3.091667	0.5	-0.020875
3.100000	0.5	-0.020750
3.108333	0.5	-0.020500
3.116667	0.5	-0.020500
3.125000	0.5	-0.020125
3.133333	0.5	-0.020000
3.141667	0.5	-0.020000
3.150000	0.5	-0.019875
3.158333	0.5	-0.019625
3.166667	0.5	-0.019250
3.175000	0.5	-0.019375
3.183333	0.5	-0.019250
3.191667	0.5	-0.018875
3.200000	0.5	-0.018875
3.208333	0.5	-0.018875
3.216667	0.5	-0.018625
3.225000	0.5	-0.018750
3.233333	0.5	-0.018750
3.241667	0.5	-0.018875
3.250000	0.5	-0.018875
3.258333	0.5	-0.018375
3.266667	0.5	-0.018125
3.275000	0.5	-0.017750
3.283333	0.5	-0.017125
3.291667	0.5	-0.016875
3.300000	0.5	-0.017125
3.308333	0.5	-0.017000
3.316667	0.5	-0.017000
3.325000	0.5	-0.016750
3.333333	0.5	-0.016750
3.341667	0.5	-0.016625
3.350000	0.5	-0.016500
3.358333	0.5	-0.016250
3.366667	0.5	-0.016375
3.375000	0.5	-0.016000
3.383333	0.5	-0.015875
3.391667	0.5	-0.015625
3.400000	0.5	-0.015250
3.408333	0.5	-0.014875
3.416667	0.5	-0.014875
3.425000	0.5	-0.014500
3.433333	0.5	-0.014125
3.441667	0.5	-0.014000
3.450000	0.5	-0.013625
3.458333	0.5	-0.013250
3.466667	0.5	-0.012750
3.475000	0.5	-0.012375
3.483333	0.5	-0.012375
3.491667	0.5	-0.012125
3.500000	0.5	-0.012000
3.508333	0.5	-0.011750
3.516667	0.5	-0.011000
3.525000	0.5	-0.011250
3.533333	0.5	-0.011375
3.541667	0.5	-0.011125
3.550000	0.5	-0.010625
3.558333	0.5	-0.010750
3.566667	0.5	-0.010875
3.575000	0.5	-0.010625
3.583333	0.5	-0.010375
3.591667	0.5	-0.010625
3.600000	0.5	-0.010500
3.608333	0.5	-0.010500
3.616667	0.5	-0.010375
3.625000	0.5	-0.010500
3.633333	0.5	-0.010250
3.641667	0.5	-0.010250
3.650000	0.5	-0.010125
3.658333	0.5	-0.010250
3.666667	0.5	-0.010875
3.675000	0.5	-0.010500
3.683333	0.5	-0.010375
3.691667	0.5	-0.010500
3.700000	0.5	-0.010125
3.708333	0.5	-0.009875
3.716667	0.5	-0.009500
3.725000	0.5	-0.009375
3.733333	0.5	-0.009000
3.741667	0.5	-0.008625
3.750000	0.5	-0.008750
3.758333	0.5	-0.008875
3.766667	0.5	-0.008750
3.775000	0.5	-0.008500
3.783333	0.5	-0.008375
3.791667	0.5	-0.009125
3.800000	0.5	-0.009250
3.808333	0.5	-0.008750
3.816667	0.5	-0.008625
3.825000	0.5	-0.008875
3.833333	0.5	-0.009125
3.841667	0.5	-0.009000
3.850000	0.5	-0.008625
3.858333	0.5	-0.008125
3.866667	0.5	-0.007875
3.875000	0.5	-0.007750
3.883333	0.5	-0.007625
3.891667	0.5	-0.007625
3.900000	0.5	-0.007375
3.908333	0.5	-0.006875
3.916667	0.5	-0.006250
3.925000	0.5	-0.005750
3.933333	0.5	-0.005500
3.941667	0.5	-0.005000
3.950000	0.5	-0.004875
3.958333	0.5	-0.004375
3.966667	0.5	-0.003750
3.975000	0.5	-0.003375
3.983333	0.5	-0.002750
3.991667	0.5	-0.002250
4.000000	0.5	-0.001625
4.008333	0.5	-0.000500
4.016667	0.5	-0.000250
4.025000	0.5	0.000125
4.033333	0.5	0.000375
4.041667	0.5	0.000625
4.050000	0.5	0.001250
4.058333	0.5	0.001500
4.066667	0.5	0.002125
4.075000	0.5	0.002375
4.083333	0.5	0.003000
4.091667	0.5	0.003625
4.100000	0.5	0.004125
4.108333	0.5	0.004250
4.116667	0.5	0.004750
4.125000	0.5	0.005125
4.133333	0.5	0.005250
4.141667	0.5	0.005375
4.150000	0.5	0.005500
4.158333	0.5	0.005750
4.166667	0.5	0.006125
4.175000	0.5	0.006375
4.183333	0.5	0.006500
4.191667	0.5	0.006500
4.200000	0.5	0.006000
4.208333	0.5	0.005750
4.216667	0.5	0.005875
4.225000	0.5	0.005625
4.233333	0.5	0.005375
4.241667	0.5	0.005250
4.250000	0.5	0.004750
4.258333	0.5	0.004625
4.266667	0.5	0.004500
4.275000	0.5	0.003875
4.283333	0.5	0.003500
4.291667	0.5	0.003125
4.300000	0.5	0.002125
4.308333	0.5	0.001375
4.316667	0.5	0.001125
4.325000	0.5	0.000500
4.333333	0.5	-0.000375
4.341667	0.5	-0.001000
4.350000	0.5	-0.000875
4.358333	0.5	-0.001125
4.366667	0.5	-0.002125
4.375000	0.5	-0.002500
4.383333	0.5	-0.003125
4.391667	0.5	-0.003750
4.400000	0.5	-0.004625
4.408333	0.5	-0.004875
4.416667	0.5	-0.005250
4.425000	0.5	-0.005875
4.433333	0.5	-0.006375
4.441667	0.5	-0.006750
4.450000	0.5	-0.007125
4.458333	0.5	-0.007000
4.466667	0.5	-0.006875
4.475000	0.5	-0.006875
4.483333	0.5	-0.007250
4.491667	0.5	-0.007875
4.500000	0.5	-0.008500
4.508333	0.5	-0.008875
4.516667	0.5	-0.008375
4.525000	0.5	-0.008625
4.533333	0.5	-0.009250
4.541667	0.5	-0.009375
4.550000	0.5	-0.009500
4.558333	0.5	-0.010000
4.566667	0.5	-0.010125
4.575000	0.5	-0.010625
4.583333	0.5	-0.010875
4.591667	0.5	-0.011000
4.600000	0.5	-0.010625
4.608333	0.5	-0.010375
4.616667	0.5	-0.010875
4.625000	0.5	-0.011375
4.633333	0.5	-0.011500
4.641667	0.5	-0.011625
4.650000	0.5	-0.011625
4.658333	0.5	-0.012000
4.666667	0.5	-0.012000
4.675000	0.5	-0.011875
4.683333	0.5	-0.012125
4.691667	0.5	-0.012500
4.700000	0.5	-0.012875
4.708333	0.5	-0.013000
4.716667	0.5	-0.013375
4.725000	0.5	-0.013625
4.733333	0.5	-0.013750
4.741667	0.5	-0.014125
4.750000	0.5	-0.014250
4.758333	0.5	-0.014500
4.766667	0.5	-0.014750
4.775000	0.5	-0.014625
4.783333	0.5	-0.015000
4.791667	0.5	-0.015500
4.800000	0.5	-0.015875
4.808333	0.5	-0.016500
4.816667	0.5	-0.016750
4.825000	0.5	-0.017500
4.833333	0.5	-0.018000
4.841667	0.5	-0.018375
4.850000	0.5	-0.018750
4.858333	0.5	-0.019000
4.866667	0.5	-0.019250
4.875000	0.5	-0.019500
4.883333	0.5	-0.019625
4.891667	0.5	-0.020125
4.900000	0.5	-0.020625
4.908333	0.5	-0.020750
4.916667	0.5	-0.021250
4.925000	0.5	-0.021750
4.933333	0.5	-0.022125
4.941667	0.5	-0.022625
4.950000	0.5	-0.022625
4.958333	0.5	-0.022500
4.966667	0.5	-0.022875
4.975000	0.5	-0.023250
4.983333	0.5	-0.023375
4.991667	0.5	-0.023875
5.000000	0.5	-0.024125
5.008333	0.5	-0.024000
5.016667	0.5	-0.023875
5.025000	0.5	-0.024125
5.033333	0.5	-0.024125
5.041667	0.5	-0.024000
5.050000	0.5	-0.024125
5.058333	0.5	-0.024000
5.066667	0.5	-0.023625
5.075000	0.5	-0.023875
5.083333	0.5	-0.023875
5.091667	0.5	-0.023625
5.100000	0.5	-0.023500
5.108333	0.5	-0.023375
5.116667	0.5	-0.023375
5.125000	0.5	-0.023375
5.133333	0.5	-0.023000
5.141667	0.5	-0.022375
5.150000	0.5	-0.022000
5.158333	0.5	-0.021875
5.166667	0.5	-0.021500
5.175000	0.5	-0.021500
5.183333	0.5	-0.021250
5.191667	0.5	-0.021125
5.200000	0.5	-0.020625
5.208333	0.5	-0.020500
5.216667	0.5	-0.020375
5.225000	0.5	-0.019875
5.233333	0.5	-0.019625
5.241667	0.5	-0.019625
5.250000	0.5	-0.019250
5.258333	0.5	-0.018625
5.266667	0.5	-0.018250
5.275000	0.5	-0.017750
5.283333	0.5	-0.017250
5.291667	0.5	-0.016750
5.300000	0.5	-0.016250
5.308333	0.5	-0.016000
5.316667	0.5	-0.015625
5.325000	0.5	-0.015375
5.333333	0.5	-0.015000
5.341667	0.5	-0.014500
5.350000	0.5	-0.013750
5.358333	0.5	-0.013500
5.366667	0.5	-0.013500
5.375000	0.5	-0.013250
5.383333	0.5	-0.012875
5.391667	0.5	-0.012750
5.400000	0.5	-0.012250
5.408333	0.5	-0.011625
5.416667	0.5	-0.011375
5.425000	0.5	-0.011000
5.433333	0.5	-0.010750
5.441667	0.5	-0.010500
5.450000	0.5	-0.010375
5.458333	0.5	-0.010250
5.466667	0.5	-0.009625
5.475000	0.5	-0.009750
5.483333	0.5	-0.009375
5.491667	0.5	-0.009250
5.500000	0.5	-0.009000
5.508333	0.5	-0.009000
5.516667	0.5	-0.009125
5.525000	0.5	-0.009250
5.533333	0.5	-0.009125
5.541667	0.5	-0.009000
5.550000	0.5	-0.008875
5.558333	0.5	-0.008625
5.566667	0.5	-0.008750
5.575000	0.5	-0.008875
5.583333	0.5	-0.008625
5.591667	0.5	-0.008375
5.600000	0.5	-0.008375
5.608333	0.5	-0.008500
5.616667	0.5	-0.008375
5.625000	0.5	-0.008375
5.633333	0.5	-0.008250
5.641667	0.5	-0.008625
5.650000	0.5	-0.009000
5.658333	0.5	-0.009250
5.666667	0.5	-0.009000
5.675000	0.5	-0.009375
5.683333	0.5	-0.009375
5.691667	0.5	-0.009750
5.700000	0.5	-0.010250
5.708333	0.5	-0.010125
5.716667	0.5	-0.009875
5.725000	0.5	-0.010125
5.733333	0.5	-0.010750
5.741667	0.5	-0.011000
5.750000	0.5	-0.011000
5.758333	0.5	-0.011125
5.766667	0.5	-0.011375
5.775000	0.5	-0.011875
5.783333	0.5	-0.012500
5.791667	0.5	-0.012875
5.800000	0.5	-0.013000
5.808333	0.5	-0.013375
5.816667	0.5	-0.014125
5.825000	0.5	-0.014250
5.833333	0.5	-0.014375
5.841667	0.5	-0.014375
5.850000	0.5	-0.014500
5.858333	0.5	-0.014625
5.866667	0.5	-0.015125
5.875000	0.5	-0.015375
5.883333	0.5	-0.015375
5.891667	0.5	-0.015500
5.900000	0.5	-0.015625
5.908333	0.5	-0.015750
5.916667	0.5	-0.015750
5.925000	0.5	-0.016375
5.933333	0.5	-0.016625
5.941667	0.5	-0.016875
5.950000	0.5	-0.016500
5.958333	0.5	-0.016625
5.966667	0.5	-0.016000
5.975000	0.5	-0.015500
5.983333	0.5	-0.015000
5.991667	0.5	-0.014125
6.000000	0.5	-0.013375
6.008333	0.5	-0.013000
6.016667	0.5	-0.012625
6.025000	0.5	-0.012000
6.033333	0.5	-0.011375
6.041667	0.5	-0.011125
6.050000	0.5	-0.010750
6.058333	0.5	-0.010250
6.066667	0.5	-0.009750
6.075000	0.5	-0.009375
6.083333	0.5	-0.009000
6.091667	0.5	-0.008500
6.100000	0.5	-0.007875
6.108333	0.5	-0.007250
6.116667	0.5	-0.006375
6.125000	0.5	-0.006125
6.133333	0.5	-0.005875
6.141667	0.5	-0.005250
6.150000	0.5	-0.004375
6.158333	0.5	-0.003875
6.166667	0.5	-0.003750
6.175000	0.5	-0.003625
6.183333	0.5	-0.002875
6.191667	0.5	-0.002250
6.200000	0.5	-0.001750
6.208333	0.5	-0.001375
6.216667	0.5	-0.001000
6.225000	0.5	-0.000250
6.233333	0.5	0.000000
6.241667	0.5	0.000625
6.250000	0.5	0.001250
6.258333	0.5	0.001875
6.266667	0.5	0.002250
6.275000	0.5	0.002250
6.283333	0.5	0.002500
6.291667	0.5	0.002375
6.300000	0.5	0.002250
6.308333	0.5	0.002625
6.316667	0.5	0.002750
6.325000	0.5	0.002875
6.333333	0.5	0.003000
6.341667	0.5	0.002875
6.350000	0.5	0.002500
6.358333	0.5	0.002625
6.366667	0.5	0.003250
6.375000	0.5	0.003125
6.383333	0.5	0.003000
6.391667	0.5	0.003000
6.400000	0.5	0.002625
6.408333	0.5	0.002750
6.416667	0.5	0.002875
6.425000	0.5	0.003000
6.433333	0.5	0.003125
6.441667	0.5	0.002875
6.450000	0.5	0.002875
6.458333	0.5	0.002500
6.466667	0.5	0.002250
6.475000	0.5	0.002125
6.483333	0.5	0.002250
6.491667	0.5	0.002250
6.500000	0.5	0.002500
6.508333	0.5	0.002500
6.516667	0.5	0.002500
6.525000	0.5	0.002375
6.533333	0.5	0.002625
6.541667	0.5	0.002625
6.550000	0.5	0.002750
6.558333	0.5	0.002375
6.566667	0.5	0.002625
6.575000	0.5	0.002875
6.583333	0.5	0.002625
6.591667	0.5	0.002625
6.600000	0.5	0.002875
6.608333	0.5	0.003000
6.616667	0.5	0.003125
6.625000	0.5	0.003125
6.633333	0.5	0.002875
6.641667	0.5	0.003000
6.650000	0.5	0.003125
6.658333	0.5	0.002750
6.666667	0.5	0.002375
6.675000	0.5	0.001750
6.683333	0.5	0.000875
6.691667	0.5	-0.000250
6.700000	0.5	-0.002250
6.708333	0.5	-0.005375
6.716667	0.5	-0.010250
6.725000	0.5	-0.018000
6.733333	0.5	-0.030750
6.741667	0.5	-0.050875
6.750000	0.5	-0.082625
6.758333	0.5	-0.133125
6.766667	0.5	-0.212500
6.775000	0.5	-0.330500
6.783333	0.5	-0.498000
6.791667	0.5	-0.721750
6.800000	0.5	-1.001875
6.808333	0.5	-1.329875
6.816667	0.5	-1.684625
6.825000	0.5	-2.034500
6.833333	0.5	-2.337625
6.841667	0.5	-2.546125
6.850000	0.5	-2.609500
6.858333	0.5	-2.477250
6.866667	0.5	-2.102875
6.875000	0.5	-1.445750
6.883333	0.5	-0.473750
6.891667	0.5	0.834750
6.900000	0.5	2.489875
6.908333	0.5	4.483250
6.916667	0.5	6.787750
6.925000	0.5	9.349125
6.933333	0.5	12.083625
6.941667	0.5	14.872750
6.950000	0.5	17.569000
6.958333	0.5	20.006000
6.966667	0.5	22.017375
6.975000	0.5	23.470625
6.983333	0.5	24.276000
6.991667	0.5	24.409875
7.000000	0.5	23.911125
7.008333	0.5	22.871500
7.016667	0.5	21.414125
7.025000	0.5	19.673000
7.033333	0.5	17.777000
7.041667	0.5	15.836500
7.050000	0.5	13.937750
7.058333	0.5	12.142875
7.066667	0.5	10.490250
7.075000	0.5	9.001500
7.083333	0.5	7.682000
7.091667	0.5	6.528250
7.100000	0.5	5.531000
7.108333	0.5	4.674500
7.116667	0.5	3.944500
7.125000	0.5	3.325375
7.133333	0.5	2.802750
7.141667	0.5	2.362875
7.150000	0.5	1.993125
7.158333	0.5	1.682125
7.166667	0.5	1.421375
7.175000	0.5	1.203125
7.183333	0.5	1.019625
7.191667	0.5	0.865875
7.200000	0.5	0.736625
7.208333	0.5	0.628125
7.216667	0.5	0.536875
7.225000	0.5	0.459750
7.233333	0.5	0.394125
7.241667	0.5	0.338875
7.250000	0.5	0.292125
7.258333	0.5	0.252000
7.266667	0.5	0.218375
7.275000	0.5	0.189875
7.283333	0.5	0.165500
7.291667	0.5	0.144500
7.300000	0.5	0.126750
7.308333	0.5	0.111375
7.316667	0.5	0.098625
7.325000	0.5	0.087375
7.333333	0.5	0.077375
7.341667	0.5	0.068750
7.350000	0.5	0.061625
7.358333	0.5	0.055375
7.366667	0.5	0.049875
7.375000	0.5	0.045375
7.383333	0.5	0.041000
7.391667	0.5	0.037500
7.400000	0.5	0.033750
7.408333	0.5	0.031000
7.416667	0.5	0.028125
7.425000	0.5	0.025625
7.433333	0.5	0.023500
7.441667	0.5	0.021125
7.450000	0.5	0.018875
7.458333	0.5	0.017125
7.466667	0.5	0.015625
7.475000	0.5	0.014000
7.483333	0.5	0.012500
7.491667	0.5	0.011375
7.500000	0.5	0.010250
7.508333	0.5	0.008500
7.516667	0.5	0.006875
7.525000	0.5	0.005875
7.533333	0.5	0.004625
7.541667	0.5	0.003500
7.550000	0.5	0.002250
7.558333	0.5	0.000875
7.566667	0.5	0.000000
7.575000	0.5	-0.001125
7.583333	0.5	-0.001750
7.591667	0.5	-0.002375
7.600000	0.5	-0.003000
7.608333	0.5	-0.003500
7.616667	0.5	-0.004125
7.625000	0.5	-0.004875
7.633333	0.5	-0.005750
7.641667	0.5	-0.006500
7.650000	0.5	-0.007125
7.658333	0.5	-0.007750
7.666667	0.5	-0.008125
7.675000	0.5	-0.008375
7.683333	0.5	-0.008875
7.691667	0.5	-0.009125
7.700000	0.5	-0.009375
7.708333	0.5	-0.009375
7.716667	0.5	-0.009500
7.725000	0.5	-0.009625
7.733333	0.5	-0.009750
7.741667	0.5	-0.009625
7.750000	0.5	-0.009375
7.758333	0.5	-0.009250
7.766667	0.5	-0.009125
7.775000	0.5	-0.009500
7.783333	0.5	-0.009375
7.791667	0.5	-0.008875
7.800000	0.5	-0.008250
7.808333	0.5	-0.007625
7.816667	0.5	-0.007125
7.825000	0.5	-0.006375
7.833333	0.5	-0.005750
7.841667	0.5	-0.005250
7.850000	0.5	-0.004375
7.858333	0.5	-0.003250
7.866667	0.5	-0.001625
7.875000	0.5	-0.000125
7.883333	0.5	0.001500
7.891667	0.5	0.003500
7.900000	0.5	0.005625
7.908333	0.5	0.008500
7.916667	0.5	0.012000
7.925000	0.5	0.015875
7.933333	0.5	0.020500
7.941667	0.5	0.025875
7.950000	0.5	0.033000
7.958333	0.5	0.042000
7.966667	0.5	0.053625
7.975000	0.5	0.067500
7.983333	0.5	0.085125
7.991667	0.5	0.106375
8.000000	0.5	0.133750
8.008333	0.5	0.167500
8.016667	0.5	0.209500
8.025000	0.5	0.260750
8.033333	0.5	0.323375
8.041667	0.5	0.398250
8.050000	0.5	0.487625
8.058333	0.5	0.592625
8.066667	0.5	0.713750
8.075000	0.5	0.851750
8.083333	0.5	1.007625
8.091667	0.5	1.181375
8.100000	0.5	1.373625
8.108333	0.5	1.583875
8.116667	0.5	1.811500
8.125000	0.5	2.057125
8.133333	0.5	2.319000
8.141667	0.5	2.597250
8.150000	0.5	2.891125
8.158333	0.5	3.199500
8.166667	0.5	3.522875
8.175000	0.5	3.859375
8.183333	0.5	4.208750
8.191667	0.5	4.570625
8.200000	0.5	4.943750
8.208333	0.5	5.328625
8.216667	0.5	5.723625
8.225000	0.5	6.128625
8.233333	0.5	6.542750
8.241667	0.5	6.966125
8.250000	0.5	7.398000
8.258333	0.5	7.838125
8.266667	0.5	8.286250
8.275000	0.5	8.741000
8.283333	0.5	9.203125
8.291667	0.5	9.672250
8.300000	0.5	10.147875
8.308333	0.5	10.628875
8.316667	0.5	11.115750
8.325000	0.5	11.608000
8.333333	0.5	12.104625
8.341667	0.5	12.603000
8.350000	0.5	13.097875
8.358333	0.5	13.579750
8.366667	0.5	14.026500
8.375000	0.5	14.404750
8.383333	0.5	14.668500
8.391667	0.5	14.764375
8.400000	0.5	14.644875
8.408333	0.5	14.281125
8.416667	0.5	13.670000
8.425000	0.5	12.838000
8.433333	0.5	11.834000
8.441667	0.5	10.720000
8.450000	0.5	9.558250
8.458333	0.5	8.404500
8.466667	0.5	7.302750
8.475000	0.5	6.282625
8.483333	0.5	5.361750
8.491667	0.5	4.546125
8.500000	0.5	3.835000
8.508333	0.5	3.222750
8.516667	0.5	2.700500
8.525000	0.5	2.258750
8.533333	0.5	1.886875
8.541667	0.5	1.575250
8.550000	0.5	1.315000
8.558333	0.5	1.098250
8.566667	0.5	0.919125
8.575000	0.5	0.770750
8.583333	0.5	0.648000
8.591667	0.5	0.546500
8.600000	0.5	0.462625
8.608333	0.5	0.394125
8.616667	0.5	0.337500
8.625000	0.5	0.290875
8.633333	0.5	0.252500
8.641667	0.5	0.219875
8.650000	0.5	0.193625
8.658333	0.5	0.171875
8.666667	0.5	0.153500
8.675000	0.5	0.138625
8.683333	0.5	0.125750
8.691667	0.5	0.114625
8.700000	0.5	0.105375
8.708333	0.5	0.098000
8.716667	0.5	0.091500
8.725000	0.5	0.086000
8.733333	0.5	0.081125
8.741667	0.5	0.077125
8.750000	0.5	0.073875
8.758333	0.5	0.071000
8.766667	0.5	0.068875
8.775000	0.5	0.066000
8.783333	0.5	0.063875
8.791667	0.5	0.062000
8.800000	0.5	0.060125
8.808333	0.5	0.058250
8.816667	0.5	0.057000
8.825000	0.5	0.055500
8.833333	0.5	0.054375
8.841667	0.5	0.052625
8.850000	0.5	0.051500
8.858333	0.5	0.050750
8.866667	0.5	0.049875
8.875000	0.5	0.049125
8.883333	0.5	0.048500
8.891667	0.5	0.048250
8.900000	0.5	0.047750
8.908333	0.5	0.047250
8.916667	0.5	0.047250
8.925000	0.5	0.047375
8.933333	0.5	0.047125
8.941667	0.5	0.047000
8.950000	0.5	0.046750
8.958333	0.5	0.047000
8.966667	0.5	0.046875
8.975000	0.5	0.047375
8.983333	0.5	0.047500
8.991667	0.5	0.047625
9.000000	0.5	0.047750
9.008333	0.5	0.048000
9.016667	0.5	0.048125
9.025000	0.5	0.048375
9.033333	0.5	0.048625
9.041667	0.5	0.048875
9.050000	0.5	0.049125
9.058333	0.5	0.049250
9.066667	0.5	0.049250
9.075000	0.5	0.049625
9.083333	0.5	0.050000
9.091667	0.5	0.050250
9.100000	0.5	0.050250
9.108333	0.5	0.050250
9.116667	0.5	0.050500
9.125000	0.5	0.050125
9.133333	0.5	0.050125
9.141667	0.5	0.050250
9.150000	0.5	0.050000
9.158333	0.5	0.049875
9.166667	0.5	0.049625
9.175000	0.5	0.049625
9.183333	0.5	0.049500
9.191667	0.5	0.049375
9.200000	0.5	0.048625
9.208333	0.5	0.048625
9.216667	0.5	0.048125
9.225000	0.5	0.047000
9.233333	0.5	0.046250
9.241667	0.5	0.046000
9.250000	0.5	0.045000
9.258333	0.5	0.044000
9.266667	0.5	0.043750
9.275000	0.5	0.043625
9.283333	0.5	0.042625
9.291667	0.5	0.041500
9.300000	0.5	0.041125
9.308333	0.5	0.041125
9.316667	0.5	0.041250
9.325000	0.5	0.040125
9.333333	0.5	0.038875
9.341667	0.5	0.038125
9.350000	0.5	0.037250
9.358333	0.5	0.036625
9.366667	0.5	0.036125
9.375000	0.5	0.035500
9.383333	0.5	0.035250
9.391667	0.5	0.034875
9.400000	0.5	0.034375
9.408333	0.5	0.033500
9.416667	0.5	0.032625
9.425000	0.5	0.031750
9.433333	0.5	0.031375
9.441667	0.5	0.030375
9.450000	0.5	0.029625
9.458333	0.5	0.029000
9.466667	0.5	0.028625
9.475000	0.5	0.028000
9.483333	0.5	0.027500
9.491667	0.5	0.026875
9.500000	0.5	0.026500
9.508333	0.5	0.026000
9.516667	0.5	0.025875
9.525000	0.5	0.025750
9.533333	0.5	0.026125
9.541667	0.5	0.026625
9.550000	0.5	0.027000
9.558333	0.5	0.027375
9.566667	0.5	0.027625
9.575000	0.5	0.028000
9.583333	0.5	0.028375
9.591667	0.5	0.028625
9.600000	0.5	0.028625
9.608333	0.5	0.028625
9.616667	0.5	0.028625
9.625000	0.5	0.028625
9.633333	0.5	0.028375
9.641667	0.5	0.027375
9.650000	0.5	0.026375
9.658333	0.5	0.025500
9.666667	0.5	0.024000
9.675000	0.5	0.022625
9.683333	0.5	0.021375
9.691667	0.5	0.019875
9.700000	0.5	0.018750
9.708333	0.5	0.017625
9.716667	0.5	0.016250
9.725000	0.5	0.014875
9.733333	0.5	0.013500
9.741667	0.5	0.012125
9.750000	0.5	0.010625
9.758333	0.5	0.009375
9.766667	0.5	0.008375
9.775000	0.5	0.007375
9.783333	0.5	0.006125
9.791667	0.5	0.005625
9.800000	0.5	0.005500
9.808333	0.5	0.005250
9.816667	0.5	0.004750
9.825000	0.5	0.004375
9.833333	0.5	0.004375
9.841667	0.5	0.004125
9.850000	0.5	0.004125
9.858333	0.5	0.004125
9.866667	0.5	0.004000
9.875000	0.5	0.004000
9.883333	0.5	0.004250
9.891667	0.5	0.004000
9.900000	0.5	0.003875
9.908333	0.5	0.004625
9.916667	0.5	0.005000
9.925000	0.5	0.004750
9.933333	0.5	0.004625
9.941667	0.5	0.004875
9.950000	0.5	0.005250
9.958333	0.5	0.005500
9.966667	0.5	0.005500
9.975000	0.5	0.005625
9.983333	0.5	0.005875
9.991667	0.5	0.006000
10.000000	0.5	0.005875
10.008333	0.5	0.005750
10.016667	0.5	0.005625
10.025000	0.5	0.006250
10.033333	0.5	0.006375
10.041667	0.5	0.006750
10.050000	0.5	0.007250
10.058333	0.5	0.007125
10.066667	0.5	0.007250
10.075000	0.5	0.007375
10.083333	0.5	0.007000
10.091667	0.5	0.007000
10.100000	0.5	0.007000
10.108333	0.5	0.007625
10.116667	0.5	0.008250
10.125000	0.5	0.009125
10.133333	0.5	0.009875
10.141667	0.5	0.011000
10.150000	0.5	0.012500
10.158333	0.5	0.013625
10.166667	0.5	0.014750
10.175000	0.5	0.016750
10.183333	0.5	0.018750
10.191667	0.5	0.021125
10.200000	0.5	0.024500
10.208333	0.5	0.028500
10.216667	0.5	0.033125
10.225000	0.5	0.038125
10.233333	0.5	0.044000
10.241667	0.5	0.050875
10.250000	0.5	0.058500
10.258333	0.5	0.068250
10.266667	0.5	0.079875
10.275000	0.5	0.093125
10.283333	0.5	0.109500
10.291667	0.5	0.129250
10.300000	0.5	0.153375
10.308333	0.5	0.182375
10.316667	0.5	0.217250
10.325000	0.5	0.259125
10.333333	0.5	0.309750
10.341667	0.5	0.370750
10.350000	0.5	0.444125
10.358333	0.5	0.531500
10.366667	0.5	0.635000
10.375000	0.5	0.757500
10.383333	0.5	0.901500
10.391667	0.5	1.070000
10.400000	0.5	1.264250
10.408333	0.5	1.488000
10.416667	0.5	1.743625
10.425000	0.5	2.032875
10.433333	0.5	2.357500
10.441667	0.5	2.718125
10.450000	0.5	3.115625
10.458333	0.5	3.549500
10.466667	0.5	4.017500
10.475000	0.5	4.517375
10.483333	0.5	5.047250
10.491667	0.5	5.601250
10.500000	0.5	6.174000
10.508333	0.5	6.760000
10.516667	0.5	7.351750
10.525000	0.5	7.942125
10.533333	0.5	8.522625
10.541667	0.5	9.084250
10.550000	0.5	9.619125
10.558333	0.5	10.118125
10.566667	0.5	10.573875
10.575000	0.5	10.977875
10.583333	0.5	11.323625
10.591667	0.5	11.606125
10.600000	0.5	11.820750
10.608333	0.5	11.964625
10.616667	0.5	12.036125
10.625000	0.5	12.034875
10.633333	0.5	11.961500
10.641667	0.5	11.819125
10.650000	0.5	11.610625
10.658333	0.5	11.340750
10.666667	0.5	11.015375
10.675000	0.5	10.640375
10.683333	0.5	10.222875
10.691667	0.5	9.769250
10.700000	0.5	9.287250
10.708333	0.5	8.783875
10.716667	0.5	8.266875
10.725000	0.5	7.742625
10.733333	0.5	7.217125
10.741667	0.5	6.696375
10.750000	0.5	6.185750
10.758333	0.5	5.689875
10.766667	0.5	5.211875
10.775000	0.5	4.754875
10.783333	0.5	4.321375
10.791667	0.5	3.912625
10.800000	0.5	3.529750
10.808333	0.5	3.173875
10.816667	0.5	2.845000
10.825000	0.5	2.542500
10.833333	0.5	2.266125
10.841667	0.5	2.014875
10.850000	0.5	1.787375
10.858333	0.5	1.582375
10.866667	0.5	1.398375
10.875000	0.5	1.233250
10.883333	0.5	1.086625
10.891667	0.5	0.956625
10.900000	0.5	0.841375
10.908333	0.5	0.739875
10.916667	0.5	0.650250
10.925000	0.5	0.571875
10.933333	0.5	0.503250
10.941667	0.5	0.443500
10.950000	0.5	0.391125
10.958333	0.5	0.345500
10.966667	0.5	0.305875
10.975000	0.5	0.271250
10.983333	0.5	0.241000
10.991667	0.5	0.214875
11.000000	0.5	0.192500
11.008333	0.5	0.173000
11.016667	0.5	0.156000
11.025000	0.5	0.141625
11.033333	0.5	0.128625
11.041667	0.5	0.117375
11.050000	0.5	0.107250
11.058333	0.5	0.098750
11.066667	0.5	0.091250
11.075000	0.5	0.084375
11.083333	0.5	0.078250
11.091667	0.5	0.072875
11.100000	0.5	0.067875
11.108333	0.5	0.063500
11.116667	0.5	0.059875
11.125000	0.5	0.056875
11.133333	0.5	0.054125
11.141667	0.5	0.051500
11.150000	0.5	0.048875
11.158333	0.5	0.046875
11.166667	0.5	0.044500
11.175000	0.5	0.042500
11.183333	0.5	0.040625
11.191667	0.5	0.039125
11.200000	0.5	0.037875
11.208333	0.5	0.036125
11.216667	0.5	0.035000
11.225000	0.5	0.033750
11.233333	0.5	0.032875
11.241667	0.5	0.031750
11.250000	0.5	0.031000
11.258333	0.5	0.030000
11.266667	0.5	0.029125
11.275000	0.5	0.028250
11.283333	0.5	0.027750
11.291667	0.5	0.027250
11.300000	0.5	0.026875
11.308333	0.5	0.026500
11.316667	0.5	0.025875
11.325000	0.5	0.026000
11.333333	0.5	0.025500
11.341667	0.5	0.024750
11.350000	0.5	0.024125
11.358333	0.5	0.023875
11.366667	0.5	0.023750
11.375000	0.5	0.023500
11.383333	0.5	0.023000
11.391667	0.5	0.022875
11.400000	0.5	0.022875
11.408333	0.5	0.022500
11.416667	0.5	0.022250
11.425000	0.5	0.022000
11.433333	0.5	0.021625
11.441667	0.5	0.021625
11.450000	0.5	0.021750
11.458333	0.5	0.021500
11.466667	0.5	0.021500
11.475000	0.5	0.021250
11.483333	0.5	0.021000
11.491667	0.5	0.021250
11.500000	0.5	0.021375
11.508333	0.5	0.021375
11.516667	0.5	0.021250
11.525000	0.5	0.021250
11.533333	0.5	0.021000
11.541667	0.5	0.021125
11.550000	0.5	0.021125
11.558333	0.5	0.020750
11.566667	0.5	0.020750
11.575000	0.5	0.020625
11.583333	0.5	0.020375
11.591667	0.5	0.020125
11.600000	0.5	0.020000
11.608333	0.5	0.019750
11.616667	0.5	0.019750
11.625000	0.5	0.019500
11.633333	0.5	0.019250
11.641667	0.5	0.019000
11.650000	0.5	0.018500
11.658333	0.5	0.018000
11.666667	0.5	0.017375
11.675000	0.5	0.016875
11.683333	0.5	0.016125
11.691667	0.5	0.015250
11.700000	0.5	0.014375
11.708333	0.5	0.013125
11.716667	0.5	0.012000
11.725000	0.5	0.011250
11.733333	0.5	0.010250
11.741667	0.5	0.009125
11.750000	0.5	0.008500
11.758333	0.5	0.007625
11.766667	0.5	0.006875
11.775000	0.5	0.006250
11.783333	0.5	0.005625
11.791667	0.5	0.004875
11.800000	0.5	0.003875
11.808333	0.5	0.002750
11.816667	0.5	0.001750
11.825000	0.5	0.000750
11.833333	0.5	-0.000125
11.841667	0.5	-0.001125
11.850000	0.5	-0.002125
11.858333	0.5	-0.002750
11.866667	0.5	-0.003625
11.875000	0.5	-0.004125
11.883333	0.5	-0.004750
11.891667	0.5	-0.005250
11.900000	0.5	-0.005875
11.908333	0.5	-0.006500
11.916667	0.5	-0.007250
11.925000	0.5	-0.008125
11.933333	0.5	-0.008500
11.941667	0.5	-0.008875
11.950000	0.5	-0.009000
11.958333	0.5	-0.009000
11.966667	0.5	-0.009125
11.975000	0.5	-0.009500
11.983333	0.5	-0.009750
11.991667	0.5	-0.009875
12.000000	0.5	-0.010125
12.008333	0.5	-0.010500
12.016667	0.5	-0.010625
12.025000	0.5	-0.010750
12.033333	0.5	-0.011000
12.041667	0.5	-0.011375
12.050000	0.5	-0.011375
12.058333	0.5	-0.011500
12.066667	0.5	-0.011750
12.075000	0.5	-0.011625
12.083333	0.5	-0.011125
12.091667	0.5	-0.011125
12.100000	0.5	-0.011000
12.108333	0.5	-0.011375
12.116667	0.5	-0.011625
12.125000	0.5	-0.011625
12.133333	0.5	-0.011500
12.141667	0.5	-0.012000
12.150000	0.5	-0.012000
12.158333	0.5	-0.011875
12.166667	0.5	-0.011500
12.175000	0.5	-0.011500
12.183333	0.5	-0.010875
12.191667	0.5	-0.010250
12.200000	0.5	-0.009875
12.208333	0.5	-0.009375
12.216667	0.5	-0.009000
12.225000	0.5	-0.008375
12.233333	0.5	-0.007625
12.241667	0.5	-0.007250
12.250000	0.5	-0.007125
12.258333	0.5	-0.006875
12.266667	0.5	-0.006250
12.275000	0.5	-0.005125
12.283333	0.5	-0.003625
12.291667	0.5	-0.002500
12.300000	0.5	-0.001250
12.308333	0.5	-0.000125
12.316667	0.5	0.001375
12.325000	0.5	0.003125
12.333333	0.5	0.004375
12.341667	0.5	0.005250
12.350000	0.5	0.006250
12.358333	0.5	0.007375
12.366667	0.5	0.008500
12.375000	0.5	0.009500
12.383333	0.5	0.010500
12.391667	0.5	0.011375
12.400000	0.5	0.011875
12.408333	0.5	0.012250
12.416667	0.5	0.012625
12.425000	0.5	0.013000
12.433333	0.5	0.013250
12.441667	0.5	0.013250
12.450000	0.5	0.012875
12.458333	0.5	0.012500
12.466667	0.5	0.012000
12.475000	0.5	0.011625
12.483333	0.5	0.011375
12.491667	0.5	0.011250
12.500000	0.5	0.011000
12.508333	0.5	0.010500
12.516667	0.5	0.010250
12.525000	0.5	0.009875
12.533333	0.5	0.009625
12.541667	0.5	0.009375
12.550000	0.5	0.009000
12.558333	0.5	0.008750
12.566667	0.5	0.009000
12.575000	0.5	0.009000
12.583333	0.5	0.008750
12.591667	0.5	0.008625
12.600000	0.5	0.008500
12.608333	0.5	0.008125
12.616667	0.5	0.008250
12.625000	0.5	0.008375
12.633333	0.5	0.008500
12.641667	0.5	0.008625
12.650000	0.5	0.009125
12.658333	0.5	0.009250
12.666667	0.5	0.009125
12.675000	0.5	0.009500
12.683333	0.5	0.009500
12.691667	0.5	0.009625
12.700000	0.5	0.009500
12.708333	0.5	0.009250
12.716667	0.5	0.009375
12.725000	0.5	0.009250
12.733333	0.5	0.009000
12.741667	0.5	0.008750
12.750000	0.5	0.008875
12.758333	0.5	0.009000
12.766667	0.5	0.008375
12.775000	0.5	0.007875
12.783333	0.5	0.007375
12.791667	0.5	0.007125
12.800000	0.5	0.007000
12.808333	0.5	0.006750
12.816667	0.5	0.006750
12.825000	0.5	0.006000
12.833333	0.5	0.005875
12.841667	0.5	0.005500
12.850000	0.5	0.004875
12.858333	0.5	0.004875
12.866667	0.5	0.004500
12.875000	0.5	0.004125
12.883333	0.5	0.003625
12.891667	0.5	0.003125
12.900000	0.5	0.002375
12.908333	0.5	0.001750
12.916667	0.5	0.001125
12.925000	0.5	0.000625
12.933333	0.5	0.000000
12.941667	0.5	-0.000375
12.950000	0.5	-0.000750
12.958333	0.5	-0.001250
12.966667	0.5	-0.001500
12.975000	0.5	-0.001750
12.983333	0.5	-0.002250
12.991667	0.5	-0.003000
13.000000	0.5	-0.004000
13.008333	0.5	-0.004750
13.016667	0.5	-0.005125
13.025000	0.5	-0.005500
13.033333	0.5	-0.005875
13.041667	0.5	-0.006625
13.050000	0.5	-0.006875
13.058333	0.5	-0.007375
13.066667	0.5	-0.007875
13.075000	0.5	-0.008500
13.083333	0.5	-0.009125
13.091667	0.5	-0.009375
13.100000	0.5	-0.009750
13.108333	0.5	-0.010250
13.116667	0.5	-0.010625
13.125000	0.5	-0.010875
13.133333	0.5	-0.011000
13.141667	0.5	-0.011625
13.150000	0.5	-0.012000
13.158333	0.5	-0.012500
13.166667	0.5	-0.012875
13.175000	0.5	-0.013250
13.183333	0.5	-0.013625
13.191667	0.5	-0.014375
13.200000	0.5	-0.014625
13.208333	0.5	-0.014750
13.216667	0.5	-0.015125
13.225000	0.5	-0.015500
13.233333	0.5	-0.015750
13.241667	0.5	-0.015875
13.250000	0.5	-0.016000
13.258333	0.5	-0.016375
13.266667	0.5	-0.017000
13.275000	0.5	-0.017125
13.283333	0.5	-0.017250
13.291667	0.5	-0.017625
13.300000	0.5	-0.017625
13.308333	0.5	-0.017875
13.316667	0.5	-0.018125
13.325000	0.5	-0.018250
13.333333	0.5	-0.018375
13.341667	0.5	-0.018250
13.350000	0.5	-0.018750
13.358333	0.5	-0.019375
13.366667	0.5	-0.019375
13.375000	0.5	-0.019250
13.383333	0.5	-0.019875
13.391667	0.5	-0.020125
13.400000	0.5	-0.020375
13.408333	0.5	-0.020125
13.416667	0.5	-0.019625
13.425000	0.5	-0.020125
13.433333	0.5	-0.020500
13.441667	0.5	-0.020250
13.450000	0.5	-0.020875
13.458333	0.5	-0.021500
13.466667	0.5	-0.021750
13.475000	0.5	-0.022125
13.483333	0.5	-0.022000
13.491667	0.5	-0.022125
13.500000	0.5	-0.022250
13.508333	0.5	-0.022000
13.516667	0.5	-0.022375
13.525000	0.5	-0.022375
13.533333	0.5	-0.022125
13.541667	0.5	-0.022125
13.550000	0.5	-0.022250
13.558333	0.5	-0.022500
13.566667	0.5	-0.022125
13.575000	0.5	-0.022250
13.583333	0.5	-0.022500
13.591667	0.5	-0.023000
13.600000	0.5	-0.023125
13.608333	0.5	-0.023125
13.616667	0.5	-0.023500
13.625000	0.5	-0.023500
13.633333	0.5	-0.023625
13.641667	0.5	-0.023750
13.650000	0.5	-0.023750
13.658333	0.5	-0.024000
13.666667	0.5	-0.024375
13.675000	0.5	-0.024250
13.683333	0.5	-0.024250
13.691667	0.5	-0.024375
13.700000	0.5	-0.024125
13.708333	0.5	-0.024000
13.716667	0.5	-0.024375
13.725000	0.5	-0.024625
13.733333	0.5	-0.024500
13.741667	0.5	-0.024625
13.750000	0.5	-0.024750
13.758333	0.5	-0.024625
13.766667	0.5	-0.024625
13.775000	0.5	-0.024750
13.783333	0.5	-0.024500
13.791667	0.5	-0.024125
13.800000	0.5	-0.024125
13.808333	0.5	-0.023875
13.816667	0.5	-0.023750
13.825000	0.5	-0.023625
13.833333	0.5	-0.023500
13.841667	0.5	-0.023125
13.850000	0.5	-0.023000
13.858333	0.5	-0.022875
13.866667	0.5	-0.022625
13.875000	0.5	-0.022500
13.883333	0.5	-0.022125
13.891667	0.5	-0.022000
13.900000	0.5	-0.021625
13.908333	0.5	-0.021500
13.916667	0.5	-0.020875
13.925000	0.5	-0.020875
13.933333	0.5	-0.021000
13.941667	0.5	-0.020625
13.950000	0.5	-0.020125
13.958333	0.5	-0.019500
13.966667	0.5	-0.019125
13.975000	0.5	-0.019500
13.983333	0.5	-0.019250
13.991667	0.5	-0.019125
14.000000	0.5	-0.018750
14.008333	0.5	-0.018750
14.016667	0.5	-0.018500
14.025000	0.5	-0.018125
14.033333	0.5	-0.017750
14.041667	0.5	-0.017875
14.050000	0.5	-0.017875
14.058333	0.5	-0.018000
14.066667	0.5	-0.018250
14.075000	0.5	-0.018500
14.083333	0.5	-0.017750
14.091667	0.5	-0.017500
14.100000	0.5	-0.017625
14.108333	0.5	-0.017750
14.116667	0.5	-0.017625
14.125000	0.5	-0.017500
14.133333	0.5	-0.017125
14.141667	0.5	-0.017125
14.150000	0.5	-0.017250
14.158333	0.5	-0.017375
14.166667	0.5	-0.017625
14.175000	0.5	-0.017250
14.183333	0.5	-0.017000
14.191667	0.5	-0.016875
14.200000	0.5	-0.016625
14.208333	0.5	-0.016875
14.216667	0.5	-0.016875
14.225000	0.5	-0.017000
14.233333	0.5	-0.016875
14.241667	0.5	-0.016875
14.250000	0.5	-0.016875
14.258333	0.5	-0.016250
14.266667	0.5	-0.016375
14.275000	0.5	-0.017000
14.283333	0.5	-0.017000
14.291667	0.5	-0.016750
14.300000	0.5	-0.016750
14.308333	0.5	-0.016625
14.316667	0.5	-0.016875
14.325000	0.5	-0.017000
14.333333	0.5	-0.017125
14.341667	0.5	-0.017125
14.350000	0.5	-0.017000
14.358333	0.5	-0.017375
14.366667	0.5	-0.017750
14.375000	0.5	-0.017625
14.383333	0.5	-0.017625
14.391667	0.5	-0.017625
14.400000	0.5	-0.017625
14.408333	0.5	-0.017500
14.416667	0.5	-0.017375
14.425000	0.5	-0.017750
14.433333	0.5	-0.017625
14.441667	0.5	-0.017625
14.450000	0.5	-0.017375
14.458333	0.5	-0.017375
14.466667	0.5	-0.017250
14.475000	0.5	-0.017250
14.483333	0.5	-0.017125
14.491667	0.5	-0.017125
14.500000	0.5	-0.017125
14.508333	0.5	-0.017000
14.516667	0.5	-0.017125
14.525000	0.5	-0.017000
14.533333	0.5	-0.017000
14.541667	0.5	-0.016750
14.550000	0.5	-0.017000
14.558333	0.5	-0.017375
14.566667	0.5	-0.017750
14.575000	0.5	-0.017750
14.583333	0.5	-0.017750
14.591667	0.5	-0.017750
14.600000	0.5	-0.018000
14.608333	0.5	-0.018250
14.616667	0.5	-0.018250
14.625000	0.5	-0.018375
14.633333	0.5	-0.018125
14.641667	0.5	-0.017625
14.650000	0.5	-0.017375
14.658333	0.5	-0.017125
14.666667	0.5	-0.017750
14.675000	0.5	-0.017625
14.683333	0.5	-0.017625
14.691667	0.5	-0.017625
14.700000	0.5	-0.017500
14.708333	0.5	-0.017250
14.716667	0.5	-0.017375
14.725000	0.5	-0.017250
14.733333	0.5	-0.017250
14.741667	0.5	-0.017125
14.750000	0.5	-0.016750
14.758333	0.5	-0.016875
14.766667	0.5	-0.017000
14.775000	0.5	-0.017250
14.783333	0.5	-0.017000
14.791667	0.5	-0.017000
14.800000	0.5	-0.016875
14.808333	0.5	-0.017125
14.816667	0.5	-0.016875
14.825000	0.5	-0.017250
14.833333	0.5	-0.017250
14.841667	0.5	-0.016750
14.850000	0.5	-0.016875
14.858333	0.5	-0.017000
14.866667	0.5	-0.017375
14.875000	0.5	-0.017625
14.883333	0.5	-0.018000
14.891667	0.5	-0.018000
14.900000	0.5	-0.018125
14.908333	0.5	-0.018500
14.916667	0.5	-0.018500
14.925000	0.5	-0.018500
14.933333	0.5	-0.018875
14.941667	0.5	-0.019500
14.950000	0.5	-0.019750
14.958333	0.5	-0.020000
14.966667	0.5	-0.019750
14.975000	0.5	-0.020125
14.983333	0.5	-0.020125
14.991667	0.5	-0.020125
15.000000	0.5	-0.020500
15.008333	0.5	-0.020875
15.016667	0.5	-0.021250
15.025000	0.5	-0.021250
15.033333	0.5	-0.021875
15.041667	0.5	-0.021750
15.050000	0.5	-0.021625
15.058333	0.5	-0.021625
15.066667	0.5	-0.022000
15.075000	0.5	-0.022625
15.083333	0.5	-0.023000
15.091667	0.5	-0.022875
15.100000	0.5	-0.023000
15.108333	0.5	-0.023125
15.116667	0.5	-0.023375
15.125000	0.5	-0.024000
15.133333	0.5	-0.024500
15.141667	0.5	-0.024375
15.150000	0.5	-0.024250
15.158333	0.5	-0.024375
15.166667	0.5	-0.024125
15.175000	0.5	-0.023750
15.183333	0.5	-0.023625
15.191667	0.5	-0.023875
15.200000	0.5	-0.023625
15.208333	0.5	-0.023500
15.216667	0.5	-0.023250
15.225000	0.5	-0.023125
15.233333	0.5	-0.022750
15.241667	0.5	-0.022750
15.250000	0.5	-0.022625
15.258333	0.5	-0.022500
15.266667	0.5	-0.022250
15.275000	0.5	-0.021625
15.283333	0.5	-0.021500
15.291667	0.5	-0.021125
15.300000	0.5	-0.020625
15.308333	0.5	-0.020250
15.316667	0.5	-0.019875
15.325000	0.5	-0.019500
15.333333	0.5	-0.019125
15.341667	0.5	-0.018625
15.350000	0.5	-0.018000
15.358333	0.5	-0.017750
15.366667	0.5	-0.017750
15.375000	0.5	-0.017250
15.383333	0.5	-0.016625
15.391667	0.5	-0.016375
15.400000	0.5	-0.016250
15.408333	0.5	-0.015625
15.416667	0.5	-0.015375
15.425000	0.5	-0.015000
15.433333	0.5	-0.014625
15.441667	0.5	-0.014375
15.450000	0.5	-0.014125
15.458333	0.5	-0.013750
15.466667	0.5	-0.013750
15.475000	0.5	-0.013750
15.483333	0.5	-0.014000
15.491667	0.5	-0.014500
15.500000	0.5	-0.014500
15.508333	0.5	-0.014500
15.516667	0.5	-0.014500
15.525000	0.5	-0.014250
15.533333	0.5	-0.014000
15.541667	0.5	-0.014375
15.550000	0.5	-0.014750
15.558333	0.5	-0.014625
15.566667	0.5	-0.014625
15.575000	0.5	-0.015000
15.583333	0.5	-0.015125
15.591667	0.5	-0.015125
15.600000	0.5	-0.015250
15.608333	0.5	-0.015625
15.616667	0.5	-0.016000
15.625000	0.5	-0.016000
15.633333	0.5	-0.016625
15.641667	0.5	-0.017000
15.650000	0.5	-0.017625
15.658333	0.5	-0.017750
15.666667	0.5	-0.018125
15.675000	0.5	-0.018125
15.683333	0.5	-0.018125
15.691667	0.5	-0.018875
15.700000	0.5	-0.019000
15.708333	0.5	-0.019500
15.716667	0.5	-0.019625
15.725000	0.5	-0.019625
15.733333	0.5	-0.019375
15.741667	0.5	-0.019750
15.750000	0.5	-0.020000
15.758333	0.5	-0.020250
15.766667	0.5	-0.020125
15.775000	0.5	-0.020250
15.783333	0.5	-0.020500
15.791667	0.5	-0.020500
15.800000	0.5	-0.020750
15.808333	0.5	-0.020625
15.816667	0.5	-0.020375
15.825000	0.5	-0.020250
15.833333	0.5	-0.020000
15.841667	0.5	-0.019875
15.850000	0.5	-0.019375
15.858333	0.5	-0.019375
15.866667	0.5	-0.019000
15.875000	0.5	-0.018625
15.883333	0.5	-0.018375
15.891667	0.5	-0.018250
15.900000	0.5	-0.018250
15.908333	0.5	-0.018250
15.916667	0.5	-0.018125
15.925000	0.5	-0.017750
15.933333	0.5	-0.017625
15.941667	0.5	-0.017250
15.950000	0.5	-0.017250
15.958333	0.5	-0.016875
15.966667	0.5	-0.016750
15.975000	0.5	-0.016000
15.983333	0.5	-0.015750
15.991667	0.5	-0.015625
16.000000	0.5	-0.015375
16.008333	0.5	-0.015000
16.016667	0.5	-0.014875
16.025000	0.5	-0.015125
16.033333	0.5	-0.015000
16.041667	0.5	-0.014750
16.050000	0.5	-0.014125
16.058333	0.5	-0.013750
16.066667	0.5	-0.013875
16.075000	0.5	-0.013750
16.083333	0.5	-0.014000
16.091667	0.5	-0.013875
16.100000	0.5	-0.014000
16.108333	0.5	-0.014000
16.116667	0.5	-0.013875
16.125000	0.5	-0.013875
16.133333	0.5	-0.013750
16.141667	0.5	-0.013625
16.150000	0.5	-0.013500
16.158333	0.5	-0.013500
16.166667	0.5	-0.013750
16.175000	0.5	-0.013500
16.183333	0.5	-0.013125
16.191667	0.5	-0.012750
16.200000	0.5	-0.012250
16.208333	0.5	-0.011625
16.216667	0.5	-0.010750
16.225000	0.5	-0.009625
16.233333	0.5	-0.008500
16.241667	0.5	-0.007250
16.250000	0.5	-0.005625
16.258333	0.5	-0.003625
16.266667	0.5	-0.001375
16.275000	0.5	0.000625
16.283333	0.5	0.003250
16.291667	0.5	0.006500
16.300000	0.5	0.010000
16.308333	0.5	0.013375
16.316667	0.5	0.017250
16.325000	0.5	0.021250
16.333333	0.5	0.025625
16.341667	0.5	0.030625
16.350000	0.5	0.035500
16.358333	0.5	0.040375
16.366667	0.5	0.045375
16.375000	0.5	0.049875
16.383333	0.5	0.054625
16.391667	0.5	0.059250
16.400000	0.5	0.064125
16.408333	0.5	0.068500
16.416667	0.5	0.072375
16.425000	0.5	0.075875
16.433333	0.5	0.078875
16.441667	0.5	0.081750
16.450000	0.5	0.083375
16.458333	0.5	0.085000
16.466667	0.5	0.086875
16.475000	0.5	0.087500
16.483333	0.5	0.087500
16.491667	0.5	0.087000
16.500000	0.5	0.085875
16.508333	0.5	0.084000
16.516667	0.5	0.081875
16.525000	0.5	0.079375
16.533333	0.5	0.075750
16.541667	0.5	0.072500
16.550000	0.5	0.068500
16.558333	0.5	0.064750
16.566667	0.5	0.060875
16.575000	0.5	0.056875
16.583333	0.5	0.052625
16.591667	0.5	0.048250
16.600000	0.5	0.044000
16.608333	0.5	0.039625
16.616667	0.5	0.035375
16.625000	0.5	0.031250
16.633333	0.5	0.027000
16.641667	0.5	0.023375
16.650000	0.5	0.020000
16.658333	0.5	0.016750
16.666667	0.5	0.013500
16.675000	0.5	0.010750
16.683333	0.5	0.007875
16.691667	0.5	0.005625
16.700000	0.5	0.003500
16.708333	0.5	0.001125
16.716667	0.5	-0.000875
16.725000	0.5	-0.002625
16.733333	0.5	-0.004125
16.741667	0.5	-0.005500
16.750000	0.5	-0.006500
16.758333	0.5	-0.007750
16.766667	0.5	-0.008875
16.775000	0.5	-0.010000
16.783333	0.5	-0.010750
16.791667	0.5	-0.011250
16.800000	0.5	-0.011750
16.808333	0.5	-0.012375
16.816667	0.5	-0.013250
16.825000	0.5	-0.013625
16.833333	0.5	-0.013875
16.841667	0.5	-0.014250
16.850000	0.5	-0.014375
16.858333	0.5	-0.014375
16.866667	0.5	-0.014750
16.875000	0.5	-0.015250
16.883333	0.5	-0.015875
16.891667	0.5	-0.016375
16.900000	0.5	-0.016125
16.908333	0.5	-0.016375
16.916667	0.5	-0.016625
16.925000	0.5	-0.016750
16.933333	0.5	-0.016875
16.941667	0.5	-0.017000
16.950000	0.5	-0.017125
16.958333	0.5	-0.017250
16.966667	0.5	-0.017250
16.975000	0.5	-0.017500
16.983333	0.5	-0.017875
16.991667	0.5	-0.018250
17.000000	0.5	-0.018375
17.008333	0.5	-0.018625
17.016667	0.5	-0.018750
17.025000	0.5	-0.018875
17.033333	0.5	-0.019375
17.041667	0.5	-0.020375
17.050000	0.5	-0.020750
17.058333	0.5	-0.021625
17.066667	0.5	-0.022000
17.075000	0.5	-0.023000
17.083333	0.5	-0.023625
17.091667	0.5	-0.024750
17.100000	0.5	-0.025750
17.108333	0.5	-0.027000
17.116667	0.5	-0.028375
17.125000	0.5	-0.030750
17.133333	0.5	-0.032625
17.141667	0.5	-0.034625
17.150000	0.5	-0.036875
17.158333	0.5	-0.039500
17.166667	0.5	-0.042750
17.175000	0.5	-0.045500
17.183333	0.5	-0.048625
17.191667	0.5	-0.052250
17.200000	0.5	-0.056125
17.208333	0.5	-0.060250
17.216667	0.5	-0.064375
17.225000	0.5	-0.069000
17.233333	0.5	-0.073500
17.241667	0.5	-0.078125
17.250000	0.5	-0.082625
17.258333	0.5	-0.087125
17.266667	0.5	-0.091875
17.275000	0.5	-0.096875
17.283333	0.5	-0.101375
17.291667	0.5	-0.105875
17.300000	0.5	-0.109875
17.308333	0.5	-0.114125
17.316667	0.5	-0.118250
17.325000	0.5	-0.121500
17.333333	0.5	-0.124875
17.341667	0.5	-0.127625
17.350000	0.5	-0.130125
17.358333	0.5	-0.132500
17.366667	0.5	-0.133875
17.375000	0.5	-0.134500
17.383333	0.5	-0.134625
17.391667	0.5	-0.134250
17.400000	0.5	-0.133375
17.408333	0.5	-0.131625
17.416667	0.5	-0.130000
17.425000	0.5	-0.127875
17.433333	0.5	-0.124875
17.441667	0.5	-0.121875
17.450000	0.5	-0.118375
17.458333	0.5	-0.114875
17.466667	0.5	-0.111000
17.475000	0.5	-0.106625
17.483333	0.5	-0.102000
17.491667	0.5	-0.097500
17.500000	0.5	-0.093250
17.508333	0.5	-0.088875
17.516667	0.5	-0.084375
17.525000	0.5	-0.080375
17.533333	0.5	-0.075750
17.541667	0.5	-0.071500
17.550000	0.5	-0.066875
17.558333	0.5	-0.062625
17.566667	0.5	-0.058625
17.575000	0.5	-0.055125
17.583333	0.5	-0.051500
17.591667	0.5	-0.048375
17.600000	0.5	-0.045625
17.608333	0.5	-0.042875
17.616667	0.5	-0.040375
17.625000	0.5	-0.038250
17.633333	0.5	-0.036000
17.641667	0.5	-0.034000
17.650000	0.5	-0.032125
17.658333	0.5	-0.030250
17.666667	0.5	-0.028125
17.675000	0.5	-0.026750
17.683333	0.5	-0.025250
17.691667	0.5	-0.024000
17.700000	0.5	-0.022750
17.708333	0.5	-0.021625
17.716667	0.5	-0.020875
17.725000	0.5	-0.020000
17.733333	0.5	-0.019250
17.741667	0.5	-0.018250
17.750000	0.5	-0.017000
17.758333	0.5	-0.016250
17.766667	0.5	-0.015375
17.775000	0.5	-0.015000
17.783333	0.5	-0.014625
17.791667	0.5	-0.014125
17.800000	0.5	-0.013625
17.808333	0.5	-0.013500
17.816667	0.5	-0.013625
17.825000	0.5	-0.013000
17.833333	0.5	-0.012500
17.841667	0.5	-0.011875
17.850000	0.5	-0.011500
17.858333	0.5	-0.011500
17.866667	0.5	-0.011250
17.875000	0.5	-0.010875
17.883333	0.5	-0.010250
17.891667	0.5	-0.010125
17.900000	0.5	-0.010000
17.908333	0.5	-0.010250
17.916667	0.5	-0.010125
17.925000	0.5	-0.010250
17.933333	0.5	-0.010250
17.941667	0.5	-0.010125
17.950000	0.5	-0.010750
17.958333	0.5	-0.011250
17.966667	0.5	-0.011250
17.975000	0.5	-0.011375
17.983333	0.5	-0.011625
17.991667	0.5	-0.012000
18.000000	0.5	-0.012500
18.008333	0.5	-0.012875
18.016667	0.5	-0.013250
18.025000	0.5	-0.013375
18.033333	0.5	-0.013875
18.041667	0.5	-0.014500
18.050000	0.5	-0.014750
18.058333	0.5	-0.015500
18.066667	0.5	-0.016250
18.075000	0.5	-0.016750
18.083333	0.5	-0.017000
18.091667	0.5	-0.017625
18.100000	0.5	-0.018125
18.108333	0.5	-0.018750
18.116667	0.5	-0.019125
18.125000	0.5	-0.019250
18.133333	0.5	-0.019875
18.141667	0.5	-0.020625
18.150000	0.5	-0.021125
18.158333	0.5	-0.022375
18.166667	0.5	-0.023250
18.175000	0.5	-0.024375
18.183333	0.5	-0.025125
18.191667	0.5	-0.026250
18.200000	0.5	-0.027500
18.208333	0.5	-0.028625
18.216667	0.5	-0.030000
18.225000	0.5	-0.031125
18.233333	0.5	-0.032375
18.241667	0.5	-0.034000
18.250000	0.5	-0.035375
18.258333	0.5	-0.036375
18.266667	0.5	-0.038250
18.275000	0.5	-0.040375
18.283333	0.5	-0.042375
18.291667	0.5	-0.043500
18.300000	0.5	-0.045250
18.308333	0.5	-0.047000
18.316667	0.5	-0.048750
18.325000	0.5	-0.050250
18.333333	0.5	-0.051750
18.341667	0.5	-0.053000
18.350000	0.5	-0.054500
18.358333	0.5	-0.055875
18.366667	0.5	-0.057375
18.375000	0.5	-0.059000
18.383333	0.5	-0.060750
18.391667	0.5	-0.061750
18.400000	0.5	-0.063375
18.408333	0.5	-0.065000
18.416667	0.5	-0.065625
18.425000	0.5	-0.066250
18.433333	0.5	-0.067000
18.441667	0.5	-0.067500
18.450000	0.5	-0.067500
18.458333	0.5	-0.067875
18.466667	0.5	-0.067625
18.475000	0.5	-0.067375
18.483333	0.5	-0.067375
18.491667	0.5	-0.067125
18.500000	0.5	-0.066500
18.508333	0.5	-0.065875
18.516667	0.5	-0.065500
18.525000	0.5	-0.064875
18.533333	0.5	-0.063875
18.541667	0.5	-0.062500
18.550000	0.5	-0.060875
18.558333	0.5	-0.060250
18.566667	0.5	-0.059125
18.575000	0.5	-0.058000
18.583333	0.5	-0.056500
18.591667	0.5	-0.055250
18.600000	0.5	-0.054250
18.608333	0.5	-0.052375
18.616667	0.5	-0.051500
18.625000	0.5	-0.050625
18.633333	0.5	-0.049750
18.641667	0.5	-0.048375
18.650000	0.5	-0.047750
18.658333	0.5	-0.046750
18.666667	0.5	-0.045750
18.675000	0.5	-0.044875
18.683333	0.5	-0.044375
18.691667	0.5	-0.043750
18.700000	0.5	-0.043125
18.708333	0.5	-0.042250
18.716667	0.5	-0.042000
18.725000	0.5	-0.041625
18.733333	0.5	-0.041250
18.741667	0.5	-0.041375
18.750000	0.5	-0.040875
18.758333	0.5	-0.040750
18.766667	0.5	-0.040750
18.775000	0.5	-0.040750
18.783333	0.5	-0.040875
18.791667	0.5	-0.040875
18.800000	0.5	-0.040875
18.808333	0.5	-0.040375
18.816667	0.5	-0.040375
18.825000	0.5	-0.040250
18.833333	0.5	-0.040375
18.841667	0.5	-0.040375
18.850000	0.5	-0.040500
18.858333	0.5	-0.040500
18.866667	0.5	-0.040500
18.875000	0.5	-0.040500
18.883333	0.5	-0.040000
18.891667	0.5	-0.039500
18.900000	0.5	-0.040125
18.908333	0.5	-0.040000
18.916667	0.5	-0.040125
18.925000	0.5	-0.040500
18.933333	0.5	-0.040750
18.941667	0.5	-0.041000
18.950000	0.5	-0.041125
18.958333	0.5	-0.041250
18.966667	0.5	-0.041125
18.975000	0.5	-0.040875
18.983333	0.5	-0.040625
18.991667	0.5	-0.040500
19.000000	0.5	-0.040125
19.008333	0.5	-0.039750
19.016667	0.5	-0.039750
19.025000	0.5	-0.039750
19.033333	0.5	-0.040250
19.041667	0.5	-0.040125
19.050000	0.5	-0.040250
19.058333	0.5	-0.039875
19.066667	0.5	-0.039625
19.075000	0.5	-0.039500
19.083333	0.5	-0.039625
19.091667	0.5	-0.039875
19.100000	0.5	-0.039875
19.108333	0.5	-0.040500
19.116667	0.5	-0.040500
19.125000	0.5	-0.040500
19.133333	0.5	-0.040500
19.141667	0.5	-0.040750
19.150000	0.5	-0.041250
19.158333	0.5	-0.041250
19.166667	0.5	-0.041250
19.175000	0.5	-0.041250
19.183333	0.5	-0.041500
19.191667	0.5	-0.042250
19.200000	0.5	-0.042500
19.208333	0.5	-0.043000
19.216667	0.5	-0.043500
19.225000	0.5	-0.044125
19.233333	0.5	-0.044000
19.241667	0.5	-0.044625
19.250000	0.5	-0.045125
19.258333	0.5	-0.045625
19.266667	0.5	-0.046250
19.275000	0.5	-0.046875
19.283333	0.5	-0.047375
19.291667	0.5	-0.047875
19.300000	0.5	-0.048250
19.308333	0.5	-0.048625
19.316667	0.5	-0.049000
19.325000	0.5	-0.049250
19.333333	0.5	-0.049125
19.341667	0.5	-0.049750
19.350000	0.5	-0.050375
19.358333	0.5	-0.051000
19.366667	0.5	-0.051125
19.375000	0.5	-0.050875
19.383333	0.5	-0.051000
19.391667	0.5	-0.051250
19.400000	0.5	-0.051250
19.408333	0.5	-0.051500
19.416667	0.5	-0.051625
19.425000	0.5	-0.051875
19.433333	0.5	-0.052125
19.441667	0.5	-0.052375
19.450000	0.5	-0.052625
19.458333	0.5	-0.052500
19.466667	0.5	-0.052375
19.475000	0.5	-0.052625
19.483333	0.5	-0.052500
19.491667	0.5	-0.052625
19.500000	0.5	-0.052250
19.508333	0.5	-0.051875
19.516667	0.5	-0.051750
19.525000	0.5	-0.051375
19.533333	0.5	-0.051375
19.541667	0.5	-0.051375
19.550000	0.5	-0.051500
19.558333	0.5	-0.051500
19.566667	0.5	-0.051625
19.575000	0.5	-0.051750
19.583333	0.5	-0.051500
19.591667	0.5	-0.051875
19.600000	0.5	-0.051875
19.608333	0.5	-0.052000
19.616667	0.5	-0.052000
19.625000	0.5	-0.052250
19.633333	0.5	-0.052500
19.641667	0.5	-0.052250
19.650000	0.5	-0.052500
19.658333	0.5	-0.052875
19.666667	0.5	-0.052625
19.675000	0.5	-0.052625
19.683333	0.5	-0.053000
19.691667	0.5	-0.052750
19.700000	0.5	-0.052500
19.708333	0.5	-0.052625
19.716667	0.5	-0.053000
19.725000	0.5	-0.052875
19.733333	0.5	-0.053125
19.741667	0.5	-0.053500
19.750000	0.5	-0.054000
19.758333	0.5	-0.053875
19.766667	0.5	-0.054750
19.775000	0.5	-0.055125
19.783333	0.5	-0.055250
19.791667	0.5	-0.055125
19.800000	0.5	-0.055000
19.808333	0.5	-0.055500
19.816667	0.5	-0.055875
19.825000	0.5	-0.055750
19.833333	0.5	-0.055625
19.841667	0.5	-0.055625
19.850000	0.5	-0.055625
19.858333	0.5	-0.055625
19.866667	0.5	-0.055500
19.875000	0.5	-0.055500
19.883333	0.5	-0.055250
19.891667	0.5	-0.054750
19.900000	0.5	-0.054125
19.908333	0.5	-0.053500
19.916667	0.5	-0.053125
19.925000	0.5	-0.053125
19.933333	0.5	-0.052500
19.941667	0.5	-0.052000
19.950000	0.5	-0.051500
19.958333	0.5	-0.051875
19.966667	0.5	-0.051625
19.975000	0.5	-0.051125
19.983333	0.5	-0.050500
19.991667	0.5	-0.050375
20.000000	0.5	-0.050125
20.008333	0.5	-0.049500
20.016667	0.5	-0.049000
20.025000	0.5	-0.049000
20.033333	0.5	-0.048375
20.041667	0.5	-0.047875
20.050000	0.5	-0.047750
20.058333	0.5	-0.047875
20.066667	0.5	-0.047750
20.075000	0.5	-0.048000
20.083333	0.5	-0.048000
20.091667	0.5	-0.048250
20.100000	0.5	-0.048250
20.108333	0.5	-0.048125
20.116667	0.5	-0.048375
20.125000	0.5	-0.048375
20.133333	0.5	-0.048250
20.141667	0.5	-0.048875
20.150000	0.5	-0.049000
20.158333	0.5	-0.048750
20.166667	0.5	-0.049000
20.175000	0.5	-0.049500
20.183333	0.5	-0.050000
20.191667	0.5	-0.050500
20.200000	0.5	-0.050375
20.208333	0.5	-0.050625
20.216667	0.5	-0.050625
20.225000	0.5	-0.050750
20.233333	0.5	-0.051125
20.241667	0.5	-0.051500
20.250000	0.5	-0.051875
20.258333	0.5	-0.051875
20.266667	0.5	-0.052000
20.275000	0.5	-0.051875
20.283333	0.5	-0.052375
20.291667	0.5	-0.052500
20.300000	0.5	-0.052000
20.308333	0.5	-0.051250
20.316667	0.5	-0.050875
20.325000	0.5	-0.050500
20.333333	0.5	-0.049750
20.341667	0.5	-0.048750
20.350000	0.5	-0.048000
20.358333	0.5	-0.047125
20.366667	0.5	-0.046000
20.375000	0.5	-0.044250
20.383333	0.5	-0.042625
20.391667	0.5	-0.040500
20.400000	0.5	-0.038250
20.408333	0.5	-0.035125
20.416667	0.5	-0.032125
20.425000	0.5	-0.028500
20.433333	0.5	-0.024500
20.441667	0.5	-0.020875
20.450000	0.5	-0.016000
20.458333	0.5	-0.010500
20.466667	0.5	-0.004375
20.475000	0.5	0.001375
20.483333	0.5	0.008375
20.491667	0.5	0.016000
20.500000	0.5	0.024500
20.508333	0.5	0.033625
20.516667	0.5	0.042625
20.525000	0.5	0.053500
20.533333	0.5	0.064500
20.541667	0.5	0.076000
20.550000	0.5	0.088250
20.558333	0.5	0.101250
20.566667	0.5	0.114375
20.575000	0.5	0.128250
20.583333	0.5	0.142625
20.591667	0.5	0.157125
20.600000	0.5	0.172625
20.608333	0.5	0.187500
20.616667	0.5	0.202750
20.625000	0.5	0.217750
20.633333	0.5	0.233250
20.641667	0.5	0.247625
20.650000	0.5	0.261875
20.658333	0.5	0.275500
20.666667	0.5	0.288750
20.675000	0.5	0.300875
20.683333	0.5	0.312250
20.691667	0.5	0.322375
20.700000	0.5	0.331250
20.708333	0.5	0.338625
20.716667	0.5	0.345000
20.725000	0.5	0.350250
20.733333	0.5	0.353875
20.741667	0.5	0.356000
20.750000	0.5	0.356875
20.758333	0.5	0.355625
20.766667	0.5	0.352750
20.775000	0.5	0.348750
20.783333	0.5	0.343625
20.791667	0.5	0.337125
20.800000	0.5	0.328875
20.808333	0.5	0.320125
20.816667	0.5	0.310125
20.825000	0.5	0.299625
20.833333	0.5	0.288125
20.841667	0.5	0.275750
20.850000	0.5	0.262750
20.858333	0.5	0.249375
20.866667	0.5	0.235625
20.875000	0.5	0.221750
20.883333	0.5	0.207625
20.891667	0.5	0.193625
20.900000	0.5	0.179875
20.908333	0.5	0.166000
20.916667	0.5	0.152375
20.925000	0.5	0.139375
20.933333	0.5	0.126875
20.941667	0.5	0.114750
20.950000	0.5	0.102875
20.958333	0.5	0.091375
20.966667	0.5	0.080375
20.975000	0.5	0.069750
20.983333	0.5	0.059875
20.991667	0.5	0.050750
21.000000	0.5	0.041750
21.008333	0.5	0.033875
21.016667	0.5	0.026250
21.025000	0.5	0.019625
21.033333	0.5	0.013000
21.041667	0.5	0.007250
21.050000	0.5	0.002000
21.058333	0.5	-0.002500
21.066667	0.5	-0.007375
21.075000	0.5	-0.011500
21.083333	0.5	-0.015375
21.091667	0.5	-0.018750
21.100000	0.5	-0.022125
21.108333	0.5	-0.025250
21.116667	0.5	-0.028375
21.125000	0.5	-0.031125
21.133333	0.5	-0.033000
21.141667	0.5	-0.034750
21.150000	0.5	-0.036625
21.158333	0.5	-0.038375
21.166667	0.5	-0.039750
21.175000	0.5	-0.041500
21.183333	0.5	-0.042500
21.191667	0.5	-0.043625
21.200000	0.5	-0.044500
21.208333	0.5	-0.045250
21.216667	0.5	-0.046375
21.225000	0.5	-0.047375
21.233333	0.5	-0.048125
21.241667	0.5	-0.048500
21.250000	0.5	-0.048625
21.258333	0.5	-0.050000
21.266667	0.5	-0.050750
21.275000	0.5	-0.050875
21.283333	0.5	-0.051375
21.291667	0.5	-0.051375
21.300000	0.5	-0.051375
21.308333	0.5	-0.051375
21.316667	0.5	-0.051625
21.325000	0.5	-0.052000
21.333333	0.5	-0.052375
21.341667	0.5	-0.052250
21.350000	0.5	-0.052250
21.358333	0.5	-0.052500
21.366667	0.5	-0.052875
21.375000	0.5	-0.052375
21.383333	0.5	-0.052250
21.391667	0.5	-0.052375
21.400000	0.5	-0.052250
21.408333	0.5	-0.052250
21.416667	0.5	-0.052125
21.425000	0.5	-0.051875
21.433333	0.5	-0.051750
21.441667	0.5	-0.051875
21.450000	0.5	-0.051875
21.458333	0.5	-0.051625
21.466667	0.5	-0.050875
21.475000	0.5	-0.050625
21.483333	0.5	-0.050500
21.491667	0.5	-0.049875
21.500000	0.5	-0.049750
21.508333	0.5	-0.049250
21.516667	0.5	-0.048625
21.525000	0.5	-0.048000
21.533333	0.5	-0.047625
21.541667	0.5	-0.047625
21.550000	0.5	-0.046875
21.558333	0.5	-0.046875
21.566667	0.5	-0.046875
21.575000	0.5	-0.046125
21.583333	0.5	-0.045875
21.591667	0.5	-0.045125
21.600000	0.5	-0.044500
21.608333	0.5	-0.044125
21.616667	0.5	-0.043000
21.625000	0.5	-0.042125
21.633333	0.5	-0.041500
21.641667	0.5	-0.040750
21.650000	0.5	-0.040000
21.658333	0.5	-0.039750
21.666667	0.5	-0.039000
21.675000	0.5	-0.038750
21.683333	0.5	-0.038500
21.691667	0.5	-0.037875
21.700000	0.5	-0.037500
21.708333	0.5	-0.037125
21.716667	0.5	-0.036375
21.725000	0.5	-0.036000
21.733333	0.5	-0.035375
21.741667	0.5	-0.035250
21.750000	0.5	-0.034625
21.758333	0.5	-0.034125
21.766667	0.5	-0.033000
21.775000	0.5	-0.032625
21.783333	0.5	-0.031875
21.791667	0.5	-0.030750
21.800000	0.5	-0.030125
21.808333	0.5	-0.029750
21.816667	0.5	-0.029250
21.825000	0.5	-0.029125
21.833333	0.5	-0.028875
21.841667	0.5	-0.028375
21.850000	0.5	-0.028125
21.858333	0.5	-0.027500
21.866667	0.5	-0.026625
21.875000	0.5	-0.026375
21.883333	0.5	-0.025875
21.891667	0.5	-0.025375
21.900000	0.5	-0.024750
21.908333	0.5	-0.024125
21.916667	0.5	-0.023750
21.925000	0.5	-0.023000
21.933333	0.5	-0.022875
21.941667	0.5	-0.022125
21.950000	0.5	-0.021750
21.958333	0.5	-0.021750
21.966667	0.5	-0.021625
21.975000	0.5	-0.021250
21.983333	0.5	-0.020750
21.991667	0.5	-0.020375
22.000000	0.5	-0.020000
22.008333	0.5	-0.019500
22.016667	0.5	-0.019125
22.025000	0.5	-0.019000
22.033333	0.5	-0.018750
22.041667	0.5	-0.018875
22.050000	0.5	-0.018750
22.058333	0.5	-0.019125
22.066667	0.5	-0.019250
22.075000	0.5	-0.019500
22.083333	0.5	-0.019125
22.091667	0.5	-0.018750
22.100000	0.5	-0.018750
22.108333	0.5	-0.019000
22.116667	0.5	-0.018875
22.125000	0.5	-0.019250
22.133333	0.5	-0.019500
22.141667	0.5	-0.019250
22.150000	0.5	-0.019250
22.158333	0.5	-0.019375
22.166667	0.5	-0.019750
22.175000	0.5	-0.019625
22.183333	0.5	-0.019875
22.191667	0.5	-0.020500
22.200000	0.5	-0.021125
22.208333	0.5	-0.021250
22.216667	0.5	-0.021000
22.225000	0.5	-0.021000
22.233333	0.5	-0.020875
22.241667	0.5	-0.021250
22.250000	0.5	-0.021375
22.258333	0.5	-0.021875
22.266667	0.5	-0.022125
22.275000	0.5	-0.022625
22.283333	0.5	-0.022750
22.291667	0.5	-0.023125
22.300000	0.5	-0.022875
22.308333	0.5	-0.022750
22.316667	0.5	-0.022625
22.325000	0.5	-0.022875
22.333333	0.5	-0.023125
22.341667	0.5	-0.023250
22.350000	0.5	-0.023750
22.358333	0.5	-0.024000
22.366667	0.5	-0.024000
22.375000	0.5	-0.024125
22.383333	0.5	-0.023875
22.391667	0.5	-0.023875
22.400000	0.5	-0.024125
22.408333	0.5	-0.024000
22.416667	0.5	-0.024250
22.425000	0.5	-0.024375
22.433333	0.5	-0.024125
22.441667	0.5	-0.024625
22.450000	0.5	-0.024375
22.458333	0.5	-0.024500
22.466667	0.5	-0.024625
22.475000	0.5	-0.024500
22.483333	0.5	-0.024375
22.491667	0.5	-0.024375
22.500000	0.5	-0.024250
22.508333	0.5	-0.024375
22.516667	0.5	-0.024125
22.525000	0.5	-0.023625
22.533333	0.5	-0.023250
22.541667	0.5	-0.023250
22.550000	0.5	-0.023125
22.558333	0.5	-0.023125
22.566667	0.5	-0.022625
22.575000	0.5	-0.022375
22.583333	0.5	-0.022375
22.591667	0.5	-0.022500
22.600000	0.5	-0.022500
22.608333	0.5	-0.022125
22.616667	0.5	-0.022375
22.625000	0.5	-0.021875
22.633333	0.5	-0.020875
22.641667	0.5	-0.020750
22.650000	0.5	-0.021000
22.658333	0.5	-0.020875
22.666667	0.5	-0.020625
22.675000	0.5	-0.020625
22.683333	0.5	-0.020625
22.691667	0.5	-0.020500
22.700000	0.5	-0.020625
22.708333	0.5	-0.020875
22.716667	0.5	-0.020750
22.725000	0.5	-0.020625
22.733333	0.5	-0.020375
22.741667	0.5	-0.020625
22.750000	0.5	-0.020875
22.758333	0.5	-0.020875
22.766667	0.5	-0.021500
22.775000	0.5	-0.021500
22.783333	0.5	-0.021625
22.791667	0.5	-0.022250
22.800000	0.5	-0.022500
22.808333	0.5	-0.022500
22.816667	0.5	-0.022500
22.825000	0.5	-0.022375
22.833333	0.5	-0.022750
22.841667	0.5	-0.022750
22.850000	0.5	-0.022875
22.858333	0.5	-0.022875
22.866667	0.5	-0.022500
22.875000	0.5	-0.022375
22.883333	0.5	-0.022125
22.891667	0.5	-0.021750
22.900000	0.5	-0.021875
22.908333	0.5	-0.022250
22.916667	0.5	-0.022500
22.925000	0.5	-0.022500
22.933333	0.5	-0.022750
22.941667	0.5	-0.022375
22.950000	0.5	-0.021875
22.958333	0.5	-0.021625
22.966667	0.5	-0.021500
22.975000	0.5	-0.021500
22.983333	0.5	-0.021375
22.991667	0.5	-0.021750
23.000000	0.5	-0.022000
23.008333	0.5	-0.021750
23.016667	0.5	-0.021750
23.025000	0.5	-0.021625
23.033333	0.5	-0.022000
23.041667	0.5	-0.021750
23.050000	0.5	-0.021250
23.058333	0.5	-0.021125
23.066667	0.5	-0.020625
23.075000	0.5	-0.020375
23.083333	0.5	-0.020000
23.091667	0.5	-0.020125
23.100000	0.5	-0.020375
23.108333	0.5	-0.020375
23.116667	0.5	-0.020375
23.125000	0.5	-0.020250
23.133333	0.5	-0.020125
23.141667	0.5	-0.019750
23.150000	0.5	-0.019500
23.158333	0.5	-0.019625
23.166667	0.5	-0.019875
23.175000	0.5	-0.020000
23.183333	0.5	-0.019875
23.191667	0.5	-0.020000
23.200000	0.5	-0.020000
23.208333	0.5	-0.019625
23.216667	0.5	-0.019375
23.225000	0.5	-0.019125
23.233333	0.5	-0.018875
23.241667	0.5	-0.018750
23.250000	0.5	-0.018500
23.258333	0.5	-0.018625
23.266667	0.5	-0.018500
23.275000	0.5	-0.018500
23.283333	0.5	-0.018000
23.291667	0.5	-0.018125
23.300000	0.5	-0.017750
23.308333	0.5	-0.017750
23.316667	0.5	-0.017125
23.325000	0.5	-0.017250
23.333333	0.5	-0.017250
23.341667	0.5	-0.017125
23.350000	0.5	-0.016625
23.358333	0.5	-0.016250
23.366667	0.5	-0.016250
23.375000	0.5	-0.016500
23.383333	0.5	-0.016750
23.391667	0.5	-0.017125
23.400000	0.5	-0.017375
23.408333	0.5	-0.017000
23.416667	0.5	-0.017250
23.425000	0.5	-0.017125
23.433333	0.5	-0.016750
23.441667	0.5	-0.017125
23.450000	0.5	-0.017000
23.458333	0.5	-0.016750
23.466667	0.5	-0.016625
23.475000	0.5	-0.016500
23.483333	0.5	-0.016875
23.491667	0.5	-0.017250
23.500000	0.5	-0.017000
23.508333	0.5	-0.017000
23.516667	0.5	-0.016875
23.525000	0.5	-0.017125
23.533333	0.5	-0.017125
23.541667	0.5	-0.017375
23.550000	0.5	-0.017375
23.558333	0.5	-0.017500
23.566667	0.5	-0.017750
23.575000	0.5	-0.017625
23.583333	0.5	-0.017125
23.591667	0.5	-0.016875
23.600000	0.5	-0.017500
23.608333	0.5	-0.017375
23.616667	0.5	-0.017125
23.625000	0.5	-0.016875
23.633333	0.5	-0.017000
23.641667	0.5	-0.017250
23.650000	0.5	-0.017500
23.658333	0.5	-0.017250
23.666667	0.5	-0.017125
23.675000	0.5	-0.017625
23.683333	0.5	-0.017875
23.691667	0.5	-0.018000
23.700000	0.5	-0.018125
23.708333	0.5	-0.018000
23.716667	0.5	-0.018125
23.725000	0.5	-0.018000
23.733333	0.5	-0.018000
23.741667	0.5	-0.018250
23.750000	0.5	-0.018000
23.758333	0.5	-0.017875
23.766667	0.5	-0.017875
23.775000	0.5	-0.018500
23.783333	0.5	-0.018750
23.791667	0.5	-0.018625
23.800000	0.5	-0.018625
23.808333	0.5	-0.018500
23.816667	0.5	-0.018375
23.825000	0.5	-0.018500
23.833333	0.5	-0.018500
23.841667	0.5	-0.018500
23.850000	0.5	-0.018625
23.858333	0.5	-0.018750
23.866667	0.5	-0.019125
23.875000	0.5	-0.019125
23.883333	0.5	-0.019375
23.891667	0.5	-0.019125
23.900000	0.5	-0.018875
23.908333	0.5	-0.019000
23.916667	0.5	-0.018875
23.925000	0.5	-0.018750
23.933333	0.5	-0.018500
23.941667	0.5	-0.018250
23.950000	0.5	-0.017750
23.958333	0.5	-0.018250
23.966667	0.5	-0.018250
23.975000	0.5	-0.018250
23.983333	0.5	-0.018375
23.991667	0.5	-0.018500
24.000000	0.5	-0.018500
24.008333	0.5	-0.018500
24.016667	0.5	-0.018250
24.025000	0.5	-0.018250
24.033333	0.5	-0.017875
24.041667	0.5	-0.017125
24.050000	0.5	-0.016750
24.058333	0.5	-0.017000
24.066667	0.5	-0.017000
24.075000	0.5	-0.016875
24.083333	0.5	-0.016500
24.091667	0.5	-0.015375
24.100000	0.5	-0.015000
24.108333	0.5	-0.015125
24.116667	0.5	-0.014625
24.125000	0.5	-0.014750
24.133333	0.5	-0.014750
24.141667	0.5	-0.014875
24.150000	0.5	-0.015250
24.158333	0.5	-0.015125
24.166667	0.5	-0.014500
24.175000	0.5	-0.014750
24.183333	0.5	-0.014750
24.191667	0.5	-0.014625
24.200000	0.5	-0.014500
24.208333	0.5	-0.014125
24.216667	0.5	-0.014000
24.225000	0.5	-0.013500
24.233333	0.5	-0.013125
24.241667	0.5	-0.013125
24.250000	0.5	-0.013000
24.258333	0.5	-0.012875
24.266667	0.5	-0.012875
24.275000	0.5	-0.013250
24.283333	0.5	-0.013125
24.291667	0.5	-0.013000
24.300000	0.5	-0.013125
24.308333	0.5	-0.013000
24.316667	0.5	-0.013000
24.325000	0.5	-0.013125
24.333333	0.5	-0.013125
24.341667	0.5	-0.013250
24.350000	0.5	-0.013625
24.358333	0.5	-0.013500
24.366667	0.5	-0.013625
24.375000	0.5	-0.013625
24.383333	0.5	-0.014000
24.391667	0.5	-0.014375
24.400000	0.5	-0.014875
24.408333	0.5	-0.015250
24.416667	0.5	-0.015500
24.425000	0.5	-0.015875
24.433333	0.5	-0.015875
24.441667	0.5	-0.016250
24.450000	0.5	-0.016625
24.458333	0.5	-0.017125
24.466667	0.5	-0.017625
24.475000	0.5	-0.018125
24.483333	0.5	-0.018625
24.491667	0.5	-0.019375
24.500000	0.5	-0.019625
24.508333	0.5	-0.019750
24.516667	0.5	-0.020250
24.525000	0.5	-0.020750
24.533333	0.5	-0.021375
24.541667	0.5	-0.022000
24.550000	0.5	-0.022625
24.558333	0.5	-0.022875
24.566667	0.5	-0.023250
24.575000	0.5	-0.023250
24.583333	0.5	-0.024000
24.591667	0.5	-0.024500
24.600000	0.5	-0.025000
24.608333	0.5	-0.025250
24.616667	0.5	-0.025250
24.625000	0.5	-0.026125
24.633333	0.5	-0.026750
24.641667	0.5	-0.027250
24.650000	0.5	-0.028000
24.658333	0.5	-0.028750
24.666667	0.5	-0.028625
24.675000	0.5	-0.028750
24.683333	0.5	-0.029000
24.691667	0.5	-0.028750
24.700000	0.5	-0.028500
24.708333	0.5	-0.028750
24.716667	0.5	-0.029375
24.725000	0.5	-0.029625
24.733333	0.5	-0.030000
24.741667	0.5	-0.030125
24.750000	0.5	-0.030125
24.758333	0.5	-0.030000
24.766667	0.5	-0.030125
24.775000	0.5	-0.029875
24.783333	0.5	-0.029750
24.791667	0.5	-0.030000
24.800000	0.5	-0.029750
24.808333	0.5	-0.029750
24.816667	0.5	-0.029375
24.825000	0.5	-0.029000
24.833333	0.5	-0.029125
24.841667	0.5	-0.028875
24.850000	0.5	-0.028625
24.858333	0.5	-0.028500
24.866667	0.5	-0.028375
24.875000	0.5	-0.027875
24.883333	0.5	-0.027125
24.891667	0.5	-0.026750
24.900000	0.5	-0.026500
24.908333	0.5	-0.026000
24.916667	0.5	-0.025375
24.925000	0.5	-0.025000
24.933333	0.5	-0.024625
24.941667	0.5	-0.023625
24.950000	0.5	-0.023375
24.958333	0.5	-0.023125
24.966667	0.5	-0.022750
24.975000	0.5	-0.022750
24.983333	0.5	-0.022000
24.991667	0.5	-0.021375
25.000000	0.5	-0.021000
