# Supplementary material for: Dynamic character displacement among a pair of bacterial phyllosphere commensals in situ
Source: Nat Commun. 2022 May 20;13:2836. doi: 10.1038/s41467-022-30469-3 (PMC9123166; doi:10.1038/s41467-022-30469-3)
Supplement: Supplementary file 11 — Source Data [file 41467_2022_30469_MOESM11_ESM.zip › Source Data/Supplementary Figure 5/Xylose t1 b.txt]

File Path	chrom://marshall/Chromeleon7/HPLC_Ultimate_3000/Users/helucas/20200720_OrganicAcids_CCR_L257.seq/222.smp/RI_1.channel/RI_1.chm
Channel	RI_1

Injection Information:
Data Vault	Chromeleon7
Injection	Xyl_t1_b
Injection Number	105
Position	BA2
Comment	
Processing Method	Quantitative
Instrument Method	20200525_Rezex_ROA_OrganicAcid_600uL_2500uM_H2SO4_50A_50D
Type	Unknown
Status	Finished
Injection Date	7/22/2020
Injection Time	5:01:53 PM
Injection Volume (µl)	10.000
Dilution Factor	1.0000
Weight	1.0000

Chromatogram Data Information:
Time Min. (min)	0.000000
Time Max. (min)	25.000000
Data Points	3001
Detector	RI
Generating Data System	Chromeleon 7.2.5.9507
Exporting Data System	Chromeleon 7.2.8.0
Operator	Instrument Controller
Signal Quantity	Refractive 
Signal Unit	µRIU
Signal Min.	-2.621750
Signal Max.	24.499375
Channel	RI_1
Driver Name	RID520Driver.dll
Channel Type	Evaluation
Min. Step (s)	0.5
Max. Step (s)	0.5
Average Step (s)	0.5

Signal Parameter Information:
Signal Info	

Chromatogram Data:
Time (min)	Step (s)	Value (µRIU)
0.000000	n.a.	0.006625
0.008333	0.5	0.006250
0.016667	0.5	0.006250
0.025000	0.5	0.005625
0.033333	0.5	0.005250
0.041667	0.5	0.004375
0.050000	0.5	0.003500
0.058333	0.5	0.002750
0.066667	0.5	0.002375
0.075000	0.5	0.001875
0.083333	0.5	0.001375
0.091667	0.5	0.000750
0.100000	0.5	0.000375
0.108333	0.5	0.000000
0.116667	0.5	-0.000625
0.125000	0.5	-0.001000
0.133333	0.5	-0.001125
0.141667	0.5	-0.001125
0.150000	0.5	-0.001875
0.158333	0.5	-0.002875
0.166667	0.5	-0.003125
0.175000	0.5	-0.003750
0.183333	0.5	-0.004125
0.191667	0.5	-0.004250
0.200000	0.5	-0.004625
0.208333	0.5	-0.005000
0.216667	0.5	-0.005750
0.225000	0.5	-0.006500
0.233333	0.5	-0.006875
0.241667	0.5	-0.007500
0.250000	0.5	-0.007750
0.258333	0.5	-0.008250
0.266667	0.5	-0.008500
0.275000	0.5	-0.008625
0.283333	0.5	-0.009000
0.291667	0.5	-0.009250
0.300000	0.5	-0.009500
0.308333	0.5	-0.010000
0.316667	0.5	-0.010500
0.325000	0.5	-0.011125
0.333333	0.5	-0.011125
0.341667	0.5	-0.011125
0.350000	0.5	-0.011000
0.358333	0.5	-0.011500
0.366667	0.5	-0.012000
0.375000	0.5	-0.012250
0.383333	0.5	-0.012625
0.391667	0.5	-0.013125
0.400000	0.5	-0.013375
0.408333	0.5	-0.013625
0.416667	0.5	-0.014250
0.425000	0.5	-0.014500
0.433333	0.5	-0.014750
0.441667	0.5	-0.014625
0.450000	0.5	-0.014375
0.458333	0.5	-0.014375
0.466667	0.5	-0.014000
0.475000	0.5	-0.013875
0.483333	0.5	-0.013625
0.491667	0.5	-0.013500
0.500000	0.5	-0.013250
0.508333	0.5	-0.012625
0.516667	0.5	-0.012500
0.525000	0.5	-0.012375
0.533333	0.5	-0.011750
0.541667	0.5	-0.011375
0.550000	0.5	-0.011250
0.558333	0.5	-0.011000
0.566667	0.5	-0.010875
0.575000	0.5	-0.010375
0.583333	0.5	-0.010000
0.591667	0.5	-0.009500
0.600000	0.5	-0.008875
0.608333	0.5	-0.008250
0.616667	0.5	-0.007500
0.625000	0.5	-0.007250
0.633333	0.5	-0.007000
0.641667	0.5	-0.006875
0.650000	0.5	-0.006375
0.658333	0.5	-0.006125
0.666667	0.5	-0.006000
0.675000	0.5	-0.005125
0.683333	0.5	-0.004250
0.691667	0.5	-0.004250
0.700000	0.5	-0.004000
0.708333	0.5	-0.003250
0.716667	0.5	-0.002875
0.725000	0.5	-0.002750
0.733333	0.5	-0.002125
0.741667	0.5	-0.001875
0.750000	0.5	-0.001625
0.758333	0.5	-0.001625
0.766667	0.5	-0.001250
0.775000	0.5	-0.000875
0.783333	0.5	-0.000125
0.791667	0.5	0.000000
0.800000	0.5	0.000250
0.808333	0.5	0.000125
0.816667	0.5	0.000375
0.825000	0.5	0.000375
0.833333	0.5	0.000625
0.841667	0.5	0.000875
0.850000	0.5	0.001000
0.858333	0.5	0.000875
0.866667	0.5	0.001000
0.875000	0.5	0.001375
0.883333	0.5	0.001625
0.891667	0.5	0.002000
0.900000	0.5	0.002125
0.908333	0.5	0.002375
0.916667	0.5	0.002625
0.925000	0.5	0.002750
0.933333	0.5	0.003125
0.941667	0.5	0.003625
0.950000	0.5	0.003875
0.958333	0.5	0.003875
0.966667	0.5	0.004000
0.975000	0.5	0.004250
0.983333	0.5	0.004625
0.991667	0.5	0.004750
1.000000	0.5	0.004625
1.008333	0.5	0.004500
1.016667	0.5	0.004375
1.025000	0.5	0.004625
1.033333	0.5	0.004750
1.041667	0.5	0.005125
1.050000	0.5	0.005375
1.058333	0.5	0.005625
1.066667	0.5	0.005875
1.075000	0.5	0.006125
1.083333	0.5	0.006375
1.091667	0.5	0.006500
1.100000	0.5	0.006250
1.108333	0.5	0.006875
1.116667	0.5	0.007250
1.125000	0.5	0.007750
1.133333	0.5	0.007625
1.141667	0.5	0.007375
1.150000	0.5	0.007375
1.158333	0.5	0.007750
1.166667	0.5	0.008250
1.175000	0.5	0.008125
1.183333	0.5	0.008000
1.191667	0.5	0.007875
1.200000	0.5	0.007750
1.208333	0.5	0.007875
1.216667	0.5	0.007625
1.225000	0.5	0.007375
1.233333	0.5	0.007500
1.241667	0.5	0.007500
1.250000	0.5	0.007500
1.258333	0.5	0.007500
1.266667	0.5	0.007375
1.275000	0.5	0.007750
1.283333	0.5	0.007625
1.291667	0.5	0.007375
1.300000	0.5	0.006750
1.308333	0.5	0.006500
1.316667	0.5	0.006125
1.325000	0.5	0.005500
1.333333	0.5	0.005250
1.341667	0.5	0.004750
1.350000	0.5	0.004375
1.358333	0.5	0.004000
1.366667	0.5	0.004125
1.375000	0.5	0.003500
1.383333	0.5	0.003375
1.391667	0.5	0.002875
1.400000	0.5	0.002750
1.408333	0.5	0.002375
1.416667	0.5	0.002375
1.425000	0.5	0.001750
1.433333	0.5	0.001125
1.441667	0.5	0.000375
1.450000	0.5	0.000500
1.458333	0.5	0.000000
1.466667	0.5	-0.000375
1.475000	0.5	-0.001000
1.483333	0.5	-0.001250
1.491667	0.5	-0.001625
1.500000	0.5	-0.002250
1.508333	0.5	-0.002625
1.516667	0.5	-0.002875
1.525000	0.5	-0.003250
1.533333	0.5	-0.003500
1.541667	0.5	-0.003750
1.550000	0.5	-0.003875
1.558333	0.5	-0.003875
1.566667	0.5	-0.003625
1.575000	0.5	-0.003375
1.583333	0.5	-0.003750
1.591667	0.5	-0.003875
1.600000	0.5	-0.004000
1.608333	0.5	-0.004250
1.616667	0.5	-0.004125
1.625000	0.5	-0.004500
1.633333	0.5	-0.004000
1.641667	0.5	-0.004250
1.650000	0.5	-0.004375
1.658333	0.5	-0.004625
1.666667	0.5	-0.004625
1.675000	0.5	-0.004625
1.683333	0.5	-0.004500
1.691667	0.5	-0.004625
1.700000	0.5	-0.005000
1.708333	0.5	-0.004875
1.716667	0.5	-0.004500
1.725000	0.5	-0.004750
1.733333	0.5	-0.004625
1.741667	0.5	-0.004375
1.750000	0.5	-0.004375
1.758333	0.5	-0.004375
1.766667	0.5	-0.004250
1.775000	0.5	-0.004125
1.783333	0.5	-0.004250
1.791667	0.5	-0.004375
1.800000	0.5	-0.004250
1.808333	0.5	-0.004250
1.816667	0.5	-0.004250
1.825000	0.5	-0.004125
1.833333	0.5	-0.003875
1.841667	0.5	-0.003875
1.850000	0.5	-0.003750
1.858333	0.5	-0.003750
1.866667	0.5	-0.003875
1.875000	0.5	-0.004125
1.883333	0.5	-0.004375
1.891667	0.5	-0.004500
1.900000	0.5	-0.004750
1.908333	0.5	-0.004875
1.916667	0.5	-0.005125
1.925000	0.5	-0.005750
1.933333	0.5	-0.005875
1.941667	0.5	-0.006250
1.950000	0.5	-0.005875
1.958333	0.5	-0.006000
1.966667	0.5	-0.006250
1.975000	0.5	-0.007000
1.983333	0.5	-0.007375
1.991667	0.5	-0.007625
2.000000	0.5	-0.007750
2.008333	0.5	-0.008250
2.016667	0.5	-0.008625
2.025000	0.5	-0.009250
2.033333	0.5	-0.009750
2.041667	0.5	-0.009875
2.050000	0.5	-0.009875
2.058333	0.5	-0.010375
2.066667	0.5	-0.010875
2.075000	0.5	-0.011500
2.083333	0.5	-0.011500
2.091667	0.5	-0.011625
2.100000	0.5	-0.011750
2.108333	0.5	-0.012125
2.116667	0.5	-0.011750
2.125000	0.5	-0.012250
2.133333	0.5	-0.012500
2.141667	0.5	-0.012750
2.150000	0.5	-0.012500
2.158333	0.5	-0.012625
2.166667	0.5	-0.013250
2.175000	0.5	-0.013125
2.183333	0.5	-0.013250
2.191667	0.5	-0.013250
2.200000	0.5	-0.013500
2.208333	0.5	-0.013750
2.216667	0.5	-0.014000
2.225000	0.5	-0.014625
2.233333	0.5	-0.014750
2.241667	0.5	-0.015000
2.250000	0.5	-0.015125
2.258333	0.5	-0.014875
2.266667	0.5	-0.014250
2.275000	0.5	-0.013750
2.283333	0.5	-0.013500
2.291667	0.5	-0.013500
2.300000	0.5	-0.013500
2.308333	0.5	-0.014000
2.316667	0.5	-0.014375
2.325000	0.5	-0.015000
2.333333	0.5	-0.015500
2.341667	0.5	-0.015750
2.350000	0.5	-0.015750
2.358333	0.5	-0.015750
2.366667	0.5	-0.015500
2.375000	0.5	-0.015125
2.383333	0.5	-0.014875
2.391667	0.5	-0.015000
2.400000	0.5	-0.014375
2.408333	0.5	-0.013875
2.416667	0.5	-0.014000
2.425000	0.5	-0.013750
2.433333	0.5	-0.013750
2.441667	0.5	-0.013250
2.450000	0.5	-0.012875
2.458333	0.5	-0.012500
2.466667	0.5	-0.012250
2.475000	0.5	-0.011875
2.483333	0.5	-0.011000
2.491667	0.5	-0.010625
2.500000	0.5	-0.010375
2.508333	0.5	-0.009500
2.516667	0.5	-0.008875
2.525000	0.5	-0.008250
2.533333	0.5	-0.007625
2.541667	0.5	-0.006875
2.550000	0.5	-0.006375
2.558333	0.5	-0.005750
2.566667	0.5	-0.005125
2.575000	0.5	-0.004625
2.583333	0.5	-0.004250
2.591667	0.5	-0.003375
2.600000	0.5	-0.002875
2.608333	0.5	-0.001750
2.616667	0.5	-0.000750
2.625000	0.5	0.000250
2.633333	0.5	0.001000
2.641667	0.5	0.002000
2.650000	0.5	0.002500
2.658333	0.5	0.003000
2.666667	0.5	0.003375
2.675000	0.5	0.004125
2.683333	0.5	0.004750
2.691667	0.5	0.005625
2.700000	0.5	0.006125
2.708333	0.5	0.006500
2.716667	0.5	0.006750
2.725000	0.5	0.007000
2.733333	0.5	0.007500
2.741667	0.5	0.007875
2.750000	0.5	0.008750
2.758333	0.5	0.009250
2.766667	0.5	0.009750
2.775000	0.5	0.010125
2.783333	0.5	0.010000
2.791667	0.5	0.010250
2.800000	0.5	0.010750
2.808333	0.5	0.011500
2.816667	0.5	0.011625
2.825000	0.5	0.011625
2.833333	0.5	0.011750
2.841667	0.5	0.011875
2.850000	0.5	0.012125
2.858333	0.5	0.012500
2.866667	0.5	0.013000
2.875000	0.5	0.013000
2.883333	0.5	0.013125
2.891667	0.5	0.012750
2.900000	0.5	0.012875
2.908333	0.5	0.013000
2.916667	0.5	0.012875
2.925000	0.5	0.012875
2.933333	0.5	0.012750
2.941667	0.5	0.012875
2.950000	0.5	0.013125
2.958333	0.5	0.013125
2.966667	0.5	0.012875
2.975000	0.5	0.012875
2.983333	0.5	0.013000
2.991667	0.5	0.012750
3.000000	0.5	0.012000
3.008333	0.5	0.011500
3.016667	0.5	0.011500
3.025000	0.5	0.011500
3.033333	0.5	0.010875
3.041667	0.5	0.010000
3.050000	0.5	0.009250
3.058333	0.5	0.009250
3.066667	0.5	0.009125
3.075000	0.5	0.008250
3.083333	0.5	0.007875
3.091667	0.5	0.007500
3.100000	0.5	0.007125
3.108333	0.5	0.006625
3.116667	0.5	0.006250
3.125000	0.5	0.006000
3.133333	0.5	0.005750
3.141667	0.5	0.005750
3.150000	0.5	0.005750
3.158333	0.5	0.005625
3.166667	0.5	0.005500
3.175000	0.5	0.005125
3.183333	0.5	0.005125
3.191667	0.5	0.005125
3.200000	0.5	0.005250
3.208333	0.5	0.005125
3.216667	0.5	0.005000
3.225000	0.5	0.004875
3.233333	0.5	0.005125
3.241667	0.5	0.005250
3.250000	0.5	0.005250
3.258333	0.5	0.005375
3.266667	0.5	0.005875
3.275000	0.5	0.005750
3.283333	0.5	0.005875
3.291667	0.5	0.006000
3.300000	0.5	0.006000
3.308333	0.5	0.006250
3.316667	0.5	0.006750
3.325000	0.5	0.007125
3.333333	0.5	0.007250
3.341667	0.5	0.007375
3.350000	0.5	0.007625
3.358333	0.5	0.007875
3.366667	0.5	0.008000
3.375000	0.5	0.008250
3.383333	0.5	0.008500
3.391667	0.5	0.008500
3.400000	0.5	0.008500
3.408333	0.5	0.008375
3.416667	0.5	0.008625
3.425000	0.5	0.008000
3.433333	0.5	0.007875
3.441667	0.5	0.007750
3.450000	0.5	0.007500
3.458333	0.5	0.007750
3.466667	0.5	0.007875
3.475000	0.5	0.007500
3.483333	0.5	0.007125
3.491667	0.5	0.007250
3.500000	0.5	0.007250
3.508333	0.5	0.007250
3.516667	0.5	0.006875
3.525000	0.5	0.006750
3.533333	0.5	0.006500
3.541667	0.5	0.006125
3.550000	0.5	0.005500
3.558333	0.5	0.005375
3.566667	0.5	0.005125
3.575000	0.5	0.004500
3.583333	0.5	0.004500
3.591667	0.5	0.004500
3.600000	0.5	0.004125
3.608333	0.5	0.003625
3.616667	0.5	0.003375
3.625000	0.5	0.003125
3.633333	0.5	0.002875
3.641667	0.5	0.002750
3.650000	0.5	0.002625
3.658333	0.5	0.002625
3.666667	0.5	0.002500
3.675000	0.5	0.001875
3.683333	0.5	0.001875
3.691667	0.5	0.001750
3.700000	0.5	0.001500
3.708333	0.5	0.001250
3.716667	0.5	0.000875
3.725000	0.5	0.000625
3.733333	0.5	0.000750
3.741667	0.5	0.000750
3.750000	0.5	0.000750
3.758333	0.5	0.000500
3.766667	0.5	0.000500
3.775000	0.5	0.000500
3.783333	0.5	0.000375
3.791667	0.5	0.000250
3.800000	0.5	0.000000
3.808333	0.5	-0.000500
3.816667	0.5	-0.000750
3.825000	0.5	-0.000875
3.833333	0.5	-0.001125
3.841667	0.5	-0.001625
3.850000	0.5	-0.001750
3.858333	0.5	-0.001500
3.866667	0.5	-0.001375
3.875000	0.5	-0.001375
3.883333	0.5	-0.001500
3.891667	0.5	-0.001250
3.900000	0.5	-0.001750
3.908333	0.5	-0.001875
3.916667	0.5	-0.002000
3.925000	0.5	-0.002250
3.933333	0.5	-0.002750
3.941667	0.5	-0.003000
3.950000	0.5	-0.003625
3.958333	0.5	-0.003750
3.966667	0.5	-0.003625
3.975000	0.5	-0.003500
3.983333	0.5	-0.003625
3.991667	0.5	-0.003750
4.000000	0.5	-0.003875
4.008333	0.5	-0.003875
4.016667	0.5	-0.003875
4.025000	0.5	-0.004000
4.033333	0.5	-0.003750
4.041667	0.5	-0.003750
4.050000	0.5	-0.003500
4.058333	0.5	-0.003625
4.066667	0.5	-0.003125
4.075000	0.5	-0.003375
4.083333	0.5	-0.003500
4.091667	0.5	-0.003625
4.100000	0.5	-0.003500
4.108333	0.5	-0.003375
4.116667	0.5	-0.003125
4.125000	0.5	-0.002750
4.133333	0.5	-0.002375
4.141667	0.5	-0.001875
4.150000	0.5	-0.001125
4.158333	0.5	-0.000500
4.166667	0.5	-0.000250
4.175000	0.5	-0.000250
4.183333	0.5	0.000000
4.191667	0.5	0.000125
4.200000	0.5	0.000500
4.208333	0.5	0.001375
4.216667	0.5	0.001875
4.225000	0.5	0.001875
4.233333	0.5	0.002250
4.241667	0.5	0.002375
4.250000	0.5	0.003000
4.258333	0.5	0.003750
4.266667	0.5	0.004625
4.275000	0.5	0.005000
4.283333	0.5	0.005750
4.291667	0.5	0.006250
4.300000	0.5	0.006625
4.308333	0.5	0.007125
4.316667	0.5	0.007125
4.325000	0.5	0.007500
4.333333	0.5	0.008125
4.341667	0.5	0.008750
4.350000	0.5	0.009125
4.358333	0.5	0.009000
4.366667	0.5	0.008875
4.375000	0.5	0.009125
4.383333	0.5	0.009875
4.391667	0.5	0.010125
4.400000	0.5	0.009875
4.408333	0.5	0.010000
4.416667	0.5	0.010125
4.425000	0.5	0.009875
4.433333	0.5	0.010125
4.441667	0.5	0.010375
4.450000	0.5	0.010750
4.458333	0.5	0.010625
4.466667	0.5	0.010500
4.475000	0.5	0.010625
4.483333	0.5	0.010500
4.491667	0.5	0.010125
4.500000	0.5	0.010000
4.508333	0.5	0.009875
4.516667	0.5	0.009875
4.525000	0.5	0.009875
4.533333	0.5	0.009500
4.541667	0.5	0.009375
4.550000	0.5	0.009500
4.558333	0.5	0.009500
4.566667	0.5	0.009000
4.575000	0.5	0.008875
4.583333	0.5	0.008750
4.591667	0.5	0.008625
4.600000	0.5	0.008250
4.608333	0.5	0.008125
4.616667	0.5	0.008125
4.625000	0.5	0.008125
4.633333	0.5	0.008000
4.641667	0.5	0.008000
4.650000	0.5	0.008000
4.658333	0.5	0.007625
4.666667	0.5	0.007375
4.675000	0.5	0.007625
4.683333	0.5	0.007750
4.691667	0.5	0.008125
4.700000	0.5	0.008125
4.708333	0.5	0.008250
4.716667	0.5	0.008500
4.725000	0.5	0.008875
4.733333	0.5	0.008625
4.741667	0.5	0.008250
4.750000	0.5	0.008750
4.758333	0.5	0.008875
4.766667	0.5	0.009500
4.775000	0.5	0.010000
4.783333	0.5	0.010000
4.791667	0.5	0.009750
4.800000	0.5	0.009750
4.808333	0.5	0.009875
4.816667	0.5	0.010375
4.825000	0.5	0.010500
4.833333	0.5	0.010625
4.841667	0.5	0.010500
4.850000	0.5	0.010375
4.858333	0.5	0.010125
4.866667	0.5	0.010375
4.875000	0.5	0.010625
4.883333	0.5	0.010625
4.891667	0.5	0.010500
4.900000	0.5	0.010250
4.908333	0.5	0.010375
4.916667	0.5	0.010375
4.925000	0.5	0.010250
4.933333	0.5	0.010250
4.941667	0.5	0.010250
4.950000	0.5	0.010375
4.958333	0.5	0.010375
4.966667	0.5	0.010500
4.975000	0.5	0.010375
4.983333	0.5	0.010000
4.991667	0.5	0.010125
5.000000	0.5	0.010500
5.008333	0.5	0.010125
5.016667	0.5	0.009875
5.025000	0.5	0.010000
5.033333	0.5	0.009750
5.041667	0.5	0.009500
5.050000	0.5	0.009500
5.058333	0.5	0.009375
5.066667	0.5	0.009375
5.075000	0.5	0.009125
5.083333	0.5	0.008750
5.091667	0.5	0.008875
5.100000	0.5	0.008625
5.108333	0.5	0.008250
5.116667	0.5	0.008250
5.125000	0.5	0.008000
5.133333	0.5	0.007875
5.141667	0.5	0.008000
5.150000	0.5	0.007625
5.158333	0.5	0.007250
5.166667	0.5	0.007125
5.175000	0.5	0.007000
5.183333	0.5	0.006750
5.191667	0.5	0.006750
5.200000	0.5	0.006875
5.208333	0.5	0.006875
5.216667	0.5	0.006625
5.225000	0.5	0.006625
5.233333	0.5	0.006750
5.241667	0.5	0.006875
5.250000	0.5	0.006750
5.258333	0.5	0.006875
5.266667	0.5	0.006875
5.275000	0.5	0.006625
5.283333	0.5	0.006500
5.291667	0.5	0.006125
5.300000	0.5	0.006125
5.308333	0.5	0.006375
5.316667	0.5	0.006125
5.325000	0.5	0.005500
5.333333	0.5	0.005625
5.341667	0.5	0.005625
5.350000	0.5	0.006000
5.358333	0.5	0.006125
5.366667	0.5	0.006625
5.375000	0.5	0.007000
5.383333	0.5	0.007375
5.391667	0.5	0.007750
5.400000	0.5	0.007875
5.408333	0.5	0.008000
5.416667	0.5	0.008375
5.425000	0.5	0.008625
5.433333	0.5	0.008625
5.441667	0.5	0.008625
5.450000	0.5	0.008625
5.458333	0.5	0.009125
5.466667	0.5	0.009125
5.475000	0.5	0.009125
5.483333	0.5	0.009250
5.491667	0.5	0.009250
5.500000	0.5	0.009500
5.508333	0.5	0.009625
5.516667	0.5	0.010375
5.525000	0.5	0.010750
5.533333	0.5	0.011000
5.541667	0.5	0.010625
5.550000	0.5	0.010250
5.558333	0.5	0.010250
5.566667	0.5	0.010500
5.575000	0.5	0.010500
5.583333	0.5	0.010250
5.591667	0.5	0.010125
5.600000	0.5	0.009875
5.608333	0.5	0.009875
5.616667	0.5	0.009500
5.625000	0.5	0.009000
5.633333	0.5	0.009375
5.641667	0.5	0.009375
5.650000	0.5	0.009250
5.658333	0.5	0.009000
5.666667	0.5	0.008875
5.675000	0.5	0.008250
5.683333	0.5	0.008000
5.691667	0.5	0.007500
5.700000	0.5	0.007375
5.708333	0.5	0.006875
5.716667	0.5	0.006125
5.725000	0.5	0.006125
5.733333	0.5	0.005875
5.741667	0.5	0.005500
5.750000	0.5	0.005000
5.758333	0.5	0.004125
5.766667	0.5	0.004000
5.775000	0.5	0.003375
5.783333	0.5	0.002750
5.791667	0.5	0.002500
5.800000	0.5	0.002375
5.808333	0.5	0.002250
5.816667	0.5	0.002000
5.825000	0.5	0.001625
5.833333	0.5	0.001250
5.841667	0.5	0.001125
5.850000	0.5	0.001250
5.858333	0.5	0.001000
5.866667	0.5	0.000875
5.875000	0.5	0.000875
5.883333	0.5	0.000875
5.891667	0.5	0.000625
5.900000	0.5	0.000875
5.908333	0.5	0.001125
5.916667	0.5	0.001250
5.925000	0.5	0.001500
5.933333	0.5	0.001500
5.941667	0.5	0.001875
5.950000	0.5	0.002375
5.958333	0.5	0.002250
5.966667	0.5	0.002625
5.975000	0.5	0.003250
5.983333	0.5	0.003125
5.991667	0.5	0.003250
6.000000	0.5	0.003750
6.008333	0.5	0.004000
6.016667	0.5	0.004750
6.025000	0.5	0.005250
6.033333	0.5	0.005500
6.041667	0.5	0.005875
6.050000	0.5	0.006125
6.058333	0.5	0.006625
6.066667	0.5	0.007125
6.075000	0.5	0.007500
6.083333	0.5	0.008125
6.091667	0.5	0.008625
6.100000	0.5	0.009125
6.108333	0.5	0.009500
6.116667	0.5	0.010125
6.125000	0.5	0.010750
6.133333	0.5	0.011250
6.141667	0.5	0.011750
6.150000	0.5	0.012375
6.158333	0.5	0.012625
6.166667	0.5	0.012875
6.175000	0.5	0.013000
6.183333	0.5	0.013125
6.191667	0.5	0.013250
6.200000	0.5	0.013750
6.208333	0.5	0.013875
6.216667	0.5	0.014000
6.225000	0.5	0.014250
6.233333	0.5	0.014625
6.241667	0.5	0.014875
6.250000	0.5	0.015375
6.258333	0.5	0.015750
6.266667	0.5	0.015875
6.275000	0.5	0.016000
6.283333	0.5	0.016125
6.291667	0.5	0.016375
6.300000	0.5	0.016250
6.308333	0.5	0.016250
6.316667	0.5	0.016250
6.325000	0.5	0.015875
6.333333	0.5	0.015500
6.341667	0.5	0.015250
6.350000	0.5	0.014750
6.358333	0.5	0.014500
6.366667	0.5	0.014250
6.375000	0.5	0.014000
6.383333	0.5	0.013875
6.391667	0.5	0.013125
6.400000	0.5	0.012750
6.408333	0.5	0.012375
6.416667	0.5	0.012000
6.425000	0.5	0.011625
6.433333	0.5	0.010875
6.441667	0.5	0.010250
6.450000	0.5	0.009250
6.458333	0.5	0.008625
6.466667	0.5	0.007750
6.475000	0.5	0.007125
6.483333	0.5	0.007000
6.491667	0.5	0.006375
6.500000	0.5	0.005875
6.508333	0.5	0.005375
6.516667	0.5	0.004375
6.525000	0.5	0.003625
6.533333	0.5	0.002750
6.541667	0.5	0.002750
6.550000	0.5	0.002750
6.558333	0.5	0.002375
6.566667	0.5	0.001875
6.575000	0.5	0.001375
6.583333	0.5	0.001125
6.591667	0.5	0.001125
6.600000	0.5	0.000750
6.608333	0.5	0.000250
6.616667	0.5	0.000000
6.625000	0.5	-0.000125
6.633333	0.5	-0.000500
6.641667	0.5	-0.000875
6.650000	0.5	-0.001625
6.658333	0.5	-0.002500
6.666667	0.5	-0.003125
6.675000	0.5	-0.003875
6.683333	0.5	-0.004875
6.691667	0.5	-0.006500
6.700000	0.5	-0.008625
6.708333	0.5	-0.012000
6.716667	0.5	-0.016375
6.725000	0.5	-0.024250
6.733333	0.5	-0.036000
6.741667	0.5	-0.055125
6.750000	0.5	-0.085750
6.758333	0.5	-0.135500
6.766667	0.5	-0.212500
6.775000	0.5	-0.327750
6.783333	0.5	-0.491875
6.791667	0.5	-0.711500
6.800000	0.5	-0.988250
6.808333	0.5	-1.313625
6.816667	0.5	-1.667875
6.825000	0.5	-2.019500
6.833333	0.5	-2.327875
6.841667	0.5	-2.545875
6.850000	0.5	-2.621750
6.858333	0.5	-2.505625
6.866667	0.5	-2.151125
6.875000	0.5	-1.516250
6.883333	0.5	-0.568750
6.891667	0.5	0.714250
6.900000	0.5	2.343500
6.908333	0.5	4.312375
6.916667	0.5	6.594500
6.925000	0.5	9.139625
6.933333	0.5	11.867000
6.941667	0.5	14.661750
6.950000	0.5	17.378500
6.958333	0.5	19.852000
6.966667	0.5	21.915500
6.975000	0.5	23.430125
6.983333	0.5	24.301750
6.991667	0.5	24.499375
7.000000	0.5	24.056375
7.008333	0.5	23.060875
7.016667	0.5	21.633125
7.025000	0.5	19.908125
7.033333	0.5	18.016250
7.041667	0.5	16.070125
7.050000	0.5	14.158375
7.058333	0.5	12.346500
7.066667	0.5	10.675375
7.075000	0.5	9.166875
7.083333	0.5	7.828375
7.091667	0.5	6.656375
7.100000	0.5	5.641875
7.108333	0.5	4.770750
7.116667	0.5	4.027500
7.125000	0.5	3.397250
7.133333	0.5	2.864250
7.141667	0.5	2.415500
7.150000	0.5	2.038375
7.158333	0.5	1.721375
7.166667	0.5	1.456000
7.175000	0.5	1.233125
7.183333	0.5	1.045875
7.191667	0.5	0.889125
7.200000	0.5	0.757250
7.208333	0.5	0.646625
7.216667	0.5	0.553125
7.225000	0.5	0.474250
7.233333	0.5	0.408000
7.241667	0.5	0.352500
7.250000	0.5	0.305375
7.258333	0.5	0.265250
7.266667	0.5	0.230500
7.275000	0.5	0.201750
7.283333	0.5	0.177250
7.291667	0.5	0.156125
7.300000	0.5	0.138000
7.308333	0.5	0.122500
7.316667	0.5	0.109750
7.325000	0.5	0.098625
7.333333	0.5	0.089000
7.341667	0.5	0.080875
7.350000	0.5	0.074500
7.358333	0.5	0.069250
7.366667	0.5	0.063625
7.375000	0.5	0.059500
7.383333	0.5	0.055875
7.391667	0.5	0.052625
7.400000	0.5	0.050125
7.408333	0.5	0.047625
7.416667	0.5	0.045625
7.425000	0.5	0.044000
7.433333	0.5	0.042500
7.441667	0.5	0.040750
7.450000	0.5	0.039500
7.458333	0.5	0.038125
7.466667	0.5	0.036625
7.475000	0.5	0.035750
7.483333	0.5	0.034875
7.491667	0.5	0.034125
7.500000	0.5	0.032875
7.508333	0.5	0.031875
7.516667	0.5	0.030875
7.525000	0.5	0.030250
7.533333	0.5	0.029625
7.541667	0.5	0.029000
7.550000	0.5	0.028375
7.558333	0.5	0.027625
7.566667	0.5	0.026875
7.575000	0.5	0.026125
7.583333	0.5	0.025500
7.591667	0.5	0.025125
7.600000	0.5	0.025125
7.608333	0.5	0.024750
7.616667	0.5	0.024000
7.625000	0.5	0.023625
7.633333	0.5	0.023125
7.641667	0.5	0.023000
7.650000	0.5	0.022375
7.658333	0.5	0.021750
7.666667	0.5	0.021375
7.675000	0.5	0.021250
7.683333	0.5	0.020625
7.691667	0.5	0.020750
7.700000	0.5	0.021000
7.708333	0.5	0.020375
7.716667	0.5	0.020500
7.725000	0.5	0.020500
7.733333	0.5	0.020875
7.741667	0.5	0.020875
7.750000	0.5	0.021000
7.758333	0.5	0.021250
7.766667	0.5	0.021625
7.775000	0.5	0.022125
7.783333	0.5	0.022500
7.791667	0.5	0.022875
7.800000	0.5	0.023625
7.808333	0.5	0.024500
7.816667	0.5	0.025000
7.825000	0.5	0.025250
7.833333	0.5	0.025875
7.841667	0.5	0.026250
7.850000	0.5	0.027125
7.858333	0.5	0.028375
7.866667	0.5	0.029500
7.875000	0.5	0.030250
7.883333	0.5	0.031750
7.891667	0.5	0.033375
7.900000	0.5	0.035625
7.908333	0.5	0.037875
7.916667	0.5	0.041250
7.925000	0.5	0.045000
7.933333	0.5	0.049625
7.941667	0.5	0.056000
7.950000	0.5	0.062750
7.958333	0.5	0.071500
7.966667	0.5	0.082000
7.975000	0.5	0.095125
7.983333	0.5	0.112000
7.991667	0.5	0.133125
8.000000	0.5	0.159875
8.008333	0.5	0.193375
8.016667	0.5	0.234875
8.025000	0.5	0.285375
8.033333	0.5	0.346875
8.041667	0.5	0.421625
8.050000	0.5	0.509625
8.058333	0.5	0.613125
8.066667	0.5	0.733250
8.075000	0.5	0.870500
8.083333	0.5	1.025375
8.091667	0.5	1.198500
8.100000	0.5	1.389750
8.108333	0.5	1.598875
8.116667	0.5	1.826500
8.125000	0.5	2.071375
8.133333	0.5	2.332875
8.141667	0.5	2.610750
8.150000	0.5	2.904875
8.158333	0.5	3.213375
8.166667	0.5	3.536000
8.175000	0.5	3.872500
8.183333	0.5	4.221875
8.191667	0.5	4.583500
8.200000	0.5	4.957125
8.208333	0.5	5.341750
8.216667	0.5	5.736750
8.225000	0.5	6.141625
8.233333	0.5	6.556250
8.241667	0.5	6.979875
8.250000	0.5	7.411750
8.258333	0.5	7.852000
8.266667	0.5	8.300125
8.275000	0.5	8.755500
8.283333	0.5	9.218125
8.291667	0.5	9.687250
8.300000	0.5	10.163250
8.308333	0.5	10.645375
8.316667	0.5	11.133375
8.325000	0.5	11.626375
8.333333	0.5	12.123750
8.341667	0.5	12.623375
8.350000	0.5	13.120750
8.358333	0.5	13.606625
8.366667	0.5	14.061750
8.375000	0.5	14.454375
8.383333	0.5	14.740375
8.391667	0.5	14.866250
8.400000	0.5	14.782500
8.408333	0.5	14.457625
8.416667	0.5	13.883625
8.425000	0.5	13.083125
8.433333	0.5	12.101625
8.441667	0.5	10.999125
8.450000	0.5	9.839375
8.458333	0.5	8.678750
8.466667	0.5	7.563250
8.475000	0.5	6.525125
8.483333	0.5	5.583375
8.491667	0.5	4.746750
8.500000	0.5	4.014875
8.508333	0.5	3.383125
8.516667	0.5	2.842750
8.525000	0.5	2.384875
8.533333	0.5	1.999000
8.541667	0.5	1.675250
8.550000	0.5	1.404000
8.558333	0.5	1.178500
8.566667	0.5	0.991250
8.575000	0.5	0.836500
8.583333	0.5	0.708000
8.591667	0.5	0.601625
8.600000	0.5	0.514000
8.608333	0.5	0.441250
8.616667	0.5	0.381000
8.625000	0.5	0.331625
8.633333	0.5	0.290750
8.641667	0.5	0.256750
8.650000	0.5	0.228375
8.658333	0.5	0.204625
8.666667	0.5	0.184750
8.675000	0.5	0.168375
8.683333	0.5	0.154125
8.691667	0.5	0.142000
8.700000	0.5	0.131750
8.708333	0.5	0.123375
8.716667	0.5	0.116125
8.725000	0.5	0.109750
8.733333	0.5	0.103875
8.741667	0.5	0.098750
8.750000	0.5	0.093875
8.758333	0.5	0.089750
8.766667	0.5	0.086125
8.775000	0.5	0.082875
8.783333	0.5	0.080500
8.791667	0.5	0.077750
8.800000	0.5	0.075375
8.808333	0.5	0.073500
8.816667	0.5	0.071375
8.825000	0.5	0.069000
8.833333	0.5	0.067125
8.841667	0.5	0.064875
8.850000	0.5	0.063125
8.858333	0.5	0.061875
8.866667	0.5	0.060500
8.875000	0.5	0.059000
8.883333	0.5	0.058000
8.891667	0.5	0.057000
8.900000	0.5	0.056125
8.908333	0.5	0.054875
8.916667	0.5	0.054000
8.925000	0.5	0.053375
8.933333	0.5	0.053000
8.941667	0.5	0.052375
8.950000	0.5	0.052125
8.958333	0.5	0.052000
8.966667	0.5	0.052000
8.975000	0.5	0.051375
8.983333	0.5	0.051500
8.991667	0.5	0.051375
9.000000	0.5	0.051500
9.008333	0.5	0.051375
9.016667	0.5	0.051375
9.025000	0.5	0.051250
9.033333	0.5	0.051250
9.041667	0.5	0.051375
9.050000	0.5	0.051250
9.058333	0.5	0.051250
9.066667	0.5	0.051500
9.075000	0.5	0.051625
9.083333	0.5	0.052125
9.091667	0.5	0.052500
9.100000	0.5	0.052875
9.108333	0.5	0.052875
9.116667	0.5	0.052875
9.125000	0.5	0.053125
9.133333	0.5	0.052875
9.141667	0.5	0.052875
9.150000	0.5	0.052875
9.158333	0.5	0.053000
9.166667	0.5	0.053250
9.175000	0.5	0.053375
9.183333	0.5	0.053375
9.191667	0.5	0.053125
9.200000	0.5	0.052875
9.208333	0.5	0.052875
9.216667	0.5	0.053250
9.225000	0.5	0.053500
9.233333	0.5	0.053000
9.241667	0.5	0.052875
9.250000	0.5	0.053125
9.258333	0.5	0.053000
9.266667	0.5	0.052500
9.275000	0.5	0.052500
9.283333	0.5	0.052500
9.291667	0.5	0.052750
9.300000	0.5	0.052625
9.308333	0.5	0.052750
9.316667	0.5	0.053000
9.325000	0.5	0.052750
9.333333	0.5	0.052625
9.341667	0.5	0.052750
9.350000	0.5	0.052875
9.358333	0.5	0.053125
9.366667	0.5	0.053000
9.375000	0.5	0.053125
9.383333	0.5	0.053375
9.391667	0.5	0.053250
9.400000	0.5	0.053625
9.408333	0.5	0.053875
9.416667	0.5	0.054000
9.425000	0.5	0.054000
9.433333	0.5	0.054500
9.441667	0.5	0.054500
9.450000	0.5	0.054375
9.458333	0.5	0.054500
9.466667	0.5	0.055125
9.475000	0.5	0.055375
9.483333	0.5	0.055750
9.491667	0.5	0.056000
9.500000	0.5	0.056250
9.508333	0.5	0.056875
9.516667	0.5	0.057000
9.525000	0.5	0.058000
9.533333	0.5	0.059125
9.541667	0.5	0.060000
9.550000	0.5	0.060625
9.558333	0.5	0.061625
9.566667	0.5	0.062875
9.575000	0.5	0.064000
9.583333	0.5	0.065375
9.591667	0.5	0.066250
9.600000	0.5	0.067125
9.608333	0.5	0.067875
9.616667	0.5	0.068125
9.625000	0.5	0.068250
9.633333	0.5	0.068125
9.641667	0.5	0.067500
9.650000	0.5	0.067125
9.658333	0.5	0.066625
9.666667	0.5	0.066125
9.675000	0.5	0.065000
9.683333	0.5	0.063625
9.691667	0.5	0.062125
9.700000	0.5	0.060625
9.708333	0.5	0.059375
9.716667	0.5	0.057500
9.725000	0.5	0.055875
9.733333	0.5	0.054375
9.741667	0.5	0.052875
9.750000	0.5	0.051125
9.758333	0.5	0.049625
9.766667	0.5	0.048375
9.775000	0.5	0.047125
9.783333	0.5	0.045625
9.791667	0.5	0.044125
9.800000	0.5	0.042375
9.808333	0.5	0.040875
9.816667	0.5	0.040000
9.825000	0.5	0.038625
9.833333	0.5	0.037375
9.841667	0.5	0.036375
9.850000	0.5	0.035125
9.858333	0.5	0.034125
9.866667	0.5	0.033000
9.875000	0.5	0.032125
9.883333	0.5	0.031625
9.891667	0.5	0.030625
9.900000	0.5	0.029625
9.908333	0.5	0.028875
9.916667	0.5	0.028500
9.925000	0.5	0.027875
9.933333	0.5	0.027250
9.941667	0.5	0.026625
9.950000	0.5	0.025625
9.958333	0.5	0.025125
9.966667	0.5	0.025125
9.975000	0.5	0.024750
9.983333	0.5	0.024500
9.991667	0.5	0.024500
10.000000	0.5	0.024000
10.008333	0.5	0.023750
10.016667	0.5	0.023500
10.025000	0.5	0.023250
10.033333	0.5	0.023125
10.041667	0.5	0.023125
10.050000	0.5	0.023500
10.058333	0.5	0.023500
10.066667	0.5	0.023500
10.075000	0.5	0.023750
10.083333	0.5	0.024250
10.091667	0.5	0.024750
10.100000	0.5	0.025375
10.108333	0.5	0.026250
10.116667	0.5	0.027125
10.125000	0.5	0.028000
10.133333	0.5	0.029125
10.141667	0.5	0.030250
10.150000	0.5	0.031500
10.158333	0.5	0.033375
10.166667	0.5	0.035125
10.175000	0.5	0.037500
10.183333	0.5	0.040125
10.191667	0.5	0.042875
10.200000	0.5	0.046000
10.208333	0.5	0.049750
10.216667	0.5	0.054250
10.225000	0.5	0.059500
10.233333	0.5	0.066000
10.241667	0.5	0.073125
10.250000	0.5	0.081125
10.258333	0.5	0.090500
10.266667	0.5	0.102250
10.275000	0.5	0.115875
10.283333	0.5	0.131875
10.291667	0.5	0.151750
10.300000	0.5	0.175625
10.308333	0.5	0.204250
10.316667	0.5	0.238750
10.325000	0.5	0.280500
10.333333	0.5	0.330750
10.341667	0.5	0.391625
10.350000	0.5	0.463625
10.358333	0.5	0.550000
10.366667	0.5	0.652500
10.375000	0.5	0.773500
10.383333	0.5	0.915500
10.391667	0.5	1.081250
10.400000	0.5	1.273000
10.408333	0.5	1.493875
10.416667	0.5	1.745875
10.425000	0.5	2.030625
10.433333	0.5	2.350000
10.441667	0.5	2.705625
10.450000	0.5	3.097125
10.458333	0.5	3.524000
10.466667	0.5	3.985375
10.475000	0.5	4.478500
10.483333	0.5	5.000500
10.491667	0.5	5.546750
10.500000	0.5	6.112125
10.508333	0.5	6.690375
10.516667	0.5	7.274375
10.525000	0.5	7.857125
10.533333	0.5	8.430250
10.541667	0.5	8.985125
10.550000	0.5	9.513750
10.558333	0.5	10.007125
10.566667	0.5	10.457500
10.575000	0.5	10.857375
10.583333	0.5	11.200625
10.591667	0.5	11.481375
10.600000	0.5	11.695125
10.608333	0.5	11.838750
10.616667	0.5	11.910875
10.625000	0.5	11.911250
10.633333	0.5	11.840750
10.641667	0.5	11.702000
10.650000	0.5	11.498375
10.658333	0.5	11.234000
10.666667	0.5	10.914125
10.675000	0.5	10.545125
10.683333	0.5	10.133375
10.691667	0.5	9.686375
10.700000	0.5	9.210875
10.708333	0.5	8.714750
10.716667	0.5	8.204875
10.725000	0.5	7.687375
10.733333	0.5	7.169250
10.741667	0.5	6.655375
10.750000	0.5	6.150750
10.758333	0.5	5.660750
10.766667	0.5	5.188125
10.775000	0.5	4.735875
10.783333	0.5	4.306750
10.791667	0.5	3.902875
10.800000	0.5	3.524750
10.808333	0.5	3.173125
10.816667	0.5	2.847500
10.825000	0.5	2.547875
10.833333	0.5	2.274000
10.841667	0.5	2.025000
10.850000	0.5	1.799625
10.858333	0.5	1.596625
10.866667	0.5	1.414625
10.875000	0.5	1.251625
10.883333	0.5	1.106250
10.891667	0.5	0.977750
10.900000	0.5	0.863875
10.908333	0.5	0.763500
10.916667	0.5	0.675250
10.925000	0.5	0.597625
10.933333	0.5	0.529750
10.941667	0.5	0.470250
10.950000	0.5	0.418625
10.958333	0.5	0.373250
10.966667	0.5	0.333750
10.975000	0.5	0.299625
10.983333	0.5	0.270000
10.991667	0.5	0.244250
11.000000	0.5	0.222125
11.008333	0.5	0.202500
11.016667	0.5	0.185250
11.025000	0.5	0.170500
11.033333	0.5	0.157500
11.041667	0.5	0.146125
11.050000	0.5	0.136750
11.058333	0.5	0.128125
11.066667	0.5	0.120625
11.075000	0.5	0.113375
11.083333	0.5	0.107375
11.091667	0.5	0.101875
11.100000	0.5	0.096750
11.108333	0.5	0.092375
11.116667	0.5	0.088125
11.125000	0.5	0.084250
11.133333	0.5	0.080750
11.141667	0.5	0.077625
11.150000	0.5	0.074625
11.158333	0.5	0.072250
11.166667	0.5	0.070000
11.175000	0.5	0.067375
11.183333	0.5	0.064875
11.191667	0.5	0.062750
11.200000	0.5	0.060625
11.208333	0.5	0.058875
11.216667	0.5	0.056625
11.225000	0.5	0.054500
11.233333	0.5	0.052625
11.241667	0.5	0.051250
11.250000	0.5	0.049750
11.258333	0.5	0.048250
11.266667	0.5	0.046625
11.275000	0.5	0.045500
11.283333	0.5	0.044000
11.291667	0.5	0.042875
11.300000	0.5	0.041750
11.308333	0.5	0.040125
11.316667	0.5	0.039250
11.325000	0.5	0.038500
11.333333	0.5	0.037250
11.341667	0.5	0.035750
11.350000	0.5	0.034500
11.358333	0.5	0.033375
11.366667	0.5	0.032375
11.375000	0.5	0.031125
11.383333	0.5	0.030500
11.391667	0.5	0.029750
11.400000	0.5	0.028875
11.408333	0.5	0.028375
11.416667	0.5	0.027750
11.425000	0.5	0.026875
11.433333	0.5	0.026375
11.441667	0.5	0.025625
11.450000	0.5	0.025125
11.458333	0.5	0.024500
11.466667	0.5	0.024125
11.475000	0.5	0.024125
11.483333	0.5	0.023750
11.491667	0.5	0.023625
11.500000	0.5	0.023250
11.508333	0.5	0.023000
11.516667	0.5	0.022625
11.525000	0.5	0.022500
11.533333	0.5	0.022250
11.541667	0.5	0.022000
11.550000	0.5	0.022500
11.558333	0.5	0.022875
11.566667	0.5	0.022625
11.575000	0.5	0.022875
11.583333	0.5	0.023250
11.591667	0.5	0.023750
11.600000	0.5	0.024125
11.608333	0.5	0.024500
11.616667	0.5	0.024750
11.625000	0.5	0.025125
11.633333	0.5	0.025125
11.641667	0.5	0.025250
11.650000	0.5	0.025375
11.658333	0.5	0.025375
11.666667	0.5	0.025375
11.675000	0.5	0.025250
11.683333	0.5	0.025375
11.691667	0.5	0.025625
11.700000	0.5	0.025375
11.708333	0.5	0.025250
11.716667	0.5	0.024875
11.725000	0.5	0.024500
11.733333	0.5	0.024375
11.741667	0.5	0.024125
11.750000	0.5	0.023500
11.758333	0.5	0.023125
11.766667	0.5	0.022500
11.775000	0.5	0.022250
11.783333	0.5	0.021500
11.791667	0.5	0.021000
11.800000	0.5	0.020750
11.808333	0.5	0.020250
11.816667	0.5	0.019875
11.825000	0.5	0.019375
11.833333	0.5	0.019125
11.841667	0.5	0.018625
11.850000	0.5	0.018000
11.858333	0.5	0.018000
11.866667	0.5	0.017625
11.875000	0.5	0.017375
11.883333	0.5	0.016875
11.891667	0.5	0.016125
11.900000	0.5	0.015750
11.908333	0.5	0.015375
11.916667	0.5	0.015000
11.925000	0.5	0.014750
11.933333	0.5	0.014875
11.941667	0.5	0.014625
11.950000	0.5	0.014750
11.958333	0.5	0.014750
11.966667	0.5	0.014750
11.975000	0.5	0.014750
11.983333	0.5	0.014625
11.991667	0.5	0.014500
12.000000	0.5	0.014625
12.008333	0.5	0.014500
12.016667	0.5	0.014625
12.025000	0.5	0.014625
12.033333	0.5	0.014625
12.041667	0.5	0.014625
12.050000	0.5	0.015000
12.058333	0.5	0.014875
12.066667	0.5	0.014625
12.075000	0.5	0.014625
12.083333	0.5	0.014750
12.091667	0.5	0.015000
12.100000	0.5	0.015125
12.108333	0.5	0.014500
12.116667	0.5	0.014625
12.125000	0.5	0.014625
12.133333	0.5	0.014625
12.141667	0.5	0.015000
12.150000	0.5	0.015375
12.158333	0.5	0.015250
12.166667	0.5	0.015125
12.175000	0.5	0.015250
12.183333	0.5	0.015750
12.191667	0.5	0.015750
12.200000	0.5	0.016000
12.208333	0.5	0.016125
12.216667	0.5	0.016375
12.225000	0.5	0.016375
12.233333	0.5	0.017125
12.241667	0.5	0.017875
12.250000	0.5	0.018250
12.258333	0.5	0.018750
12.266667	0.5	0.019250
12.275000	0.5	0.020625
12.283333	0.5	0.022125
12.291667	0.5	0.023000
12.300000	0.5	0.024125
12.308333	0.5	0.025375
12.316667	0.5	0.026625
12.325000	0.5	0.027500
12.333333	0.5	0.028375
12.341667	0.5	0.029000
12.350000	0.5	0.030000
12.358333	0.5	0.031125
12.366667	0.5	0.032000
12.375000	0.5	0.032625
12.383333	0.5	0.032875
12.391667	0.5	0.033500
12.400000	0.5	0.033125
12.408333	0.5	0.032875
12.416667	0.5	0.032250
12.425000	0.5	0.032000
12.433333	0.5	0.031375
12.441667	0.5	0.030625
12.450000	0.5	0.029750
12.458333	0.5	0.028500
12.466667	0.5	0.027000
12.475000	0.5	0.025375
12.483333	0.5	0.023625
12.491667	0.5	0.022625
12.500000	0.5	0.021375
12.508333	0.5	0.020000
12.516667	0.5	0.019250
12.525000	0.5	0.018625
12.533333	0.5	0.017375
12.541667	0.5	0.016250
12.550000	0.5	0.014750
12.558333	0.5	0.014000
12.566667	0.5	0.013375
12.575000	0.5	0.013000
12.583333	0.5	0.012375
12.591667	0.5	0.011375
12.600000	0.5	0.010875
12.608333	0.5	0.009875
12.616667	0.5	0.009500
12.625000	0.5	0.009125
12.633333	0.5	0.008875
12.641667	0.5	0.008625
12.650000	0.5	0.008375
12.658333	0.5	0.008125
12.666667	0.5	0.008250
12.675000	0.5	0.007875
12.683333	0.5	0.007500
12.691667	0.5	0.007375
12.700000	0.5	0.007125
12.708333	0.5	0.007375
12.716667	0.5	0.007500
12.725000	0.5	0.007875
12.733333	0.5	0.007625
12.741667	0.5	0.007500
12.750000	0.5	0.007250
12.758333	0.5	0.006625
12.766667	0.5	0.006000
12.775000	0.5	0.005875
12.783333	0.5	0.005750
12.791667	0.5	0.005625
12.800000	0.5	0.005625
12.808333	0.5	0.005375
12.816667	0.5	0.005375
12.825000	0.5	0.005125
12.833333	0.5	0.005000
12.841667	0.5	0.004875
12.850000	0.5	0.004375
12.858333	0.5	0.004250
12.866667	0.5	0.004125
12.875000	0.5	0.003875
12.883333	0.5	0.004125
12.891667	0.5	0.004125
12.900000	0.5	0.003625
12.908333	0.5	0.003500
12.916667	0.5	0.003750
12.925000	0.5	0.003625
12.933333	0.5	0.003125
12.941667	0.5	0.002875
12.950000	0.5	0.002625
12.958333	0.5	0.002000
12.966667	0.5	0.001500
12.975000	0.5	0.001625
12.983333	0.5	0.001375
12.991667	0.5	0.001500
13.000000	0.5	0.001375
13.008333	0.5	0.001375
13.016667	0.5	0.001250
13.025000	0.5	0.001250
13.033333	0.5	0.001250
13.041667	0.5	0.000875
13.050000	0.5	0.000625
13.058333	0.5	0.000750
13.066667	0.5	0.000625
13.075000	0.5	0.000500
13.083333	0.5	0.000250
13.091667	0.5	-0.000125
13.100000	0.5	0.000125
13.108333	0.5	0.000000
13.116667	0.5	-0.000125
13.125000	0.5	0.000125
13.133333	0.5	0.000000
13.141667	0.5	-0.000250
13.150000	0.5	-0.000125
13.158333	0.5	-0.000125
13.166667	0.5	-0.000125
13.175000	0.5	-0.000375
13.183333	0.5	-0.000125
13.191667	0.5	-0.000250
13.200000	0.5	-0.000375
13.208333	0.5	-0.000500
13.216667	0.5	-0.000625
13.225000	0.5	-0.000625
13.233333	0.5	-0.000625
13.241667	0.5	-0.000375
13.250000	0.5	-0.000125
13.258333	0.5	-0.000250
13.266667	0.5	0.000000
13.275000	0.5	0.000125
13.283333	0.5	-0.000125
13.291667	0.5	-0.000125
13.300000	0.5	-0.000750
13.308333	0.5	-0.000875
13.316667	0.5	-0.001250
13.325000	0.5	-0.001250
13.333333	0.5	-0.001000
13.341667	0.5	-0.001000
13.350000	0.5	-0.001000
13.358333	0.5	-0.001375
13.366667	0.5	-0.001500
13.375000	0.5	-0.001625
13.383333	0.5	-0.001875
13.391667	0.5	-0.001875
13.400000	0.5	-0.002250
13.408333	0.5	-0.002250
13.416667	0.5	-0.002375
13.425000	0.5	-0.002500
13.433333	0.5	-0.003000
13.441667	0.5	-0.003750
13.450000	0.5	-0.004125
13.458333	0.5	-0.004250
13.466667	0.5	-0.004500
13.475000	0.5	-0.004500
13.483333	0.5	-0.004625
13.491667	0.5	-0.004750
13.500000	0.5	-0.004500
13.508333	0.5	-0.004625
13.516667	0.5	-0.004750
13.525000	0.5	-0.004625
13.533333	0.5	-0.004625
13.541667	0.5	-0.004875
13.550000	0.5	-0.004625
13.558333	0.5	-0.004500
13.566667	0.5	-0.004875
13.575000	0.5	-0.004625
13.583333	0.5	-0.004000
13.591667	0.5	-0.003875
13.600000	0.5	-0.003750
13.608333	0.5	-0.003500
13.616667	0.5	-0.003250
13.625000	0.5	-0.002375
13.633333	0.5	-0.001750
13.641667	0.5	-0.001125
13.650000	0.5	-0.000250
13.658333	0.5	0.000125
13.666667	0.5	0.000500
13.675000	0.5	0.000750
13.683333	0.5	0.001250
13.691667	0.5	0.002000
13.700000	0.5	0.002125
13.708333	0.5	0.003125
13.716667	0.5	0.003375
13.725000	0.5	0.003500
13.733333	0.5	0.004125
13.741667	0.5	0.004750
13.750000	0.5	0.005000
13.758333	0.5	0.005750
13.766667	0.5	0.006000
13.775000	0.5	0.006125
13.783333	0.5	0.006375
13.791667	0.5	0.006875
13.800000	0.5	0.006875
13.808333	0.5	0.006750
13.816667	0.5	0.006750
13.825000	0.5	0.006875
13.833333	0.5	0.007375
13.841667	0.5	0.007375
13.850000	0.5	0.007625
13.858333	0.5	0.008125
13.866667	0.5	0.008125
13.875000	0.5	0.008250
13.883333	0.5	0.007875
13.891667	0.5	0.007875
13.900000	0.5	0.008125
13.908333	0.5	0.008000
13.916667	0.5	0.007875
13.925000	0.5	0.007625
13.933333	0.5	0.007250
13.941667	0.5	0.007250
13.950000	0.5	0.007125
13.958333	0.5	0.006750
13.966667	0.5	0.006375
13.975000	0.5	0.005875
13.983333	0.5	0.005625
13.991667	0.5	0.005375
14.000000	0.5	0.005125
14.008333	0.5	0.004875
14.016667	0.5	0.004375
14.025000	0.5	0.004000
14.033333	0.5	0.003375
14.041667	0.5	0.002750
14.050000	0.5	0.002375
14.058333	0.5	0.001875
14.066667	0.5	0.001375
14.075000	0.5	0.000750
14.083333	0.5	0.000500
14.091667	0.5	0.000500
14.100000	0.5	0.000625
14.108333	0.5	0.000000
14.116667	0.5	0.000125
14.125000	0.5	-0.000375
14.133333	0.5	-0.000500
14.141667	0.5	-0.001000
14.150000	0.5	-0.001250
14.158333	0.5	-0.001625
14.166667	0.5	-0.002000
14.175000	0.5	-0.002250
14.183333	0.5	-0.002750
14.191667	0.5	-0.003375
14.200000	0.5	-0.003625
14.208333	0.5	-0.004000
14.216667	0.5	-0.004000
14.225000	0.5	-0.003875
14.233333	0.5	-0.004250
14.241667	0.5	-0.004500
14.250000	0.5	-0.004750
14.258333	0.5	-0.005000
14.266667	0.5	-0.005625
14.275000	0.5	-0.006000
14.283333	0.5	-0.006250
14.291667	0.5	-0.006500
14.300000	0.5	-0.006625
14.308333	0.5	-0.007125
14.316667	0.5	-0.007250
14.325000	0.5	-0.007125
14.333333	0.5	-0.007125
14.341667	0.5	-0.007000
14.350000	0.5	-0.007000
14.358333	0.5	-0.007125
14.366667	0.5	-0.007125
14.375000	0.5	-0.007125
14.383333	0.5	-0.007375
14.391667	0.5	-0.007375
14.400000	0.5	-0.007625
14.408333	0.5	-0.007625
14.416667	0.5	-0.007500
14.425000	0.5	-0.007750
14.433333	0.5	-0.008000
14.441667	0.5	-0.008125
14.450000	0.5	-0.008500
14.458333	0.5	-0.008625
14.466667	0.5	-0.008500
14.475000	0.5	-0.008250
14.483333	0.5	-0.008125
14.491667	0.5	-0.008500
14.500000	0.5	-0.008625
14.508333	0.5	-0.008625
14.516667	0.5	-0.008750
14.525000	0.5	-0.008500
14.533333	0.5	-0.008375
14.541667	0.5	-0.008875
14.550000	0.5	-0.008500
14.558333	0.5	-0.008625
14.566667	0.5	-0.008875
14.575000	0.5	-0.009000
14.583333	0.5	-0.009125
14.591667	0.5	-0.009375
14.600000	0.5	-0.009750
14.608333	0.5	-0.010000
14.616667	0.5	-0.010000
14.625000	0.5	-0.010000
14.633333	0.5	-0.010250
14.641667	0.5	-0.010125
14.650000	0.5	-0.010375
14.658333	0.5	-0.010250
14.666667	0.5	-0.010000
14.675000	0.5	-0.009375
14.683333	0.5	-0.009125
14.691667	0.5	-0.009250
14.700000	0.5	-0.009250
14.708333	0.5	-0.008250
14.716667	0.5	-0.008125
14.725000	0.5	-0.008500
14.733333	0.5	-0.008250
14.741667	0.5	-0.007875
14.750000	0.5	-0.007625
14.758333	0.5	-0.007625
14.766667	0.5	-0.007875
14.775000	0.5	-0.007125
14.783333	0.5	-0.007000
14.791667	0.5	-0.006750
14.800000	0.5	-0.006250
14.808333	0.5	-0.006000
14.816667	0.5	-0.005500
14.825000	0.5	-0.004875
14.833333	0.5	-0.003875
14.841667	0.5	-0.002750
14.850000	0.5	-0.001750
14.858333	0.5	-0.001125
14.866667	0.5	-0.000500
14.875000	0.5	0.000250
14.883333	0.5	0.000875
14.891667	0.5	0.001750
14.900000	0.5	0.002375
14.908333	0.5	0.003125
14.916667	0.5	0.003750
14.925000	0.5	0.003750
14.933333	0.5	0.004750
14.941667	0.5	0.005625
14.950000	0.5	0.006375
14.958333	0.5	0.007750
14.966667	0.5	0.008625
14.975000	0.5	0.009375
14.983333	0.5	0.009625
14.991667	0.5	0.010000
15.000000	0.5	0.010750
15.008333	0.5	0.011625
15.016667	0.5	0.011875
15.025000	0.5	0.012375
15.033333	0.5	0.013500
15.041667	0.5	0.013750
15.050000	0.5	0.014000
15.058333	0.5	0.014375
15.066667	0.5	0.014625
15.075000	0.5	0.015125
15.083333	0.5	0.015125
15.091667	0.5	0.015125
15.100000	0.5	0.015125
15.108333	0.5	0.015250
15.116667	0.5	0.015250
15.125000	0.5	0.015375
15.133333	0.5	0.015625
15.141667	0.5	0.015000
15.150000	0.5	0.014500
15.158333	0.5	0.014125
15.166667	0.5	0.014000
15.175000	0.5	0.013500
15.183333	0.5	0.013000
15.191667	0.5	0.012750
15.200000	0.5	0.012500
15.208333	0.5	0.012250
15.216667	0.5	0.012250
15.225000	0.5	0.011750
15.233333	0.5	0.011125
15.241667	0.5	0.011125
15.250000	0.5	0.011000
15.258333	0.5	0.010250
15.266667	0.5	0.009875
15.275000	0.5	0.009500
15.283333	0.5	0.009250
15.291667	0.5	0.008875
15.300000	0.5	0.008250
15.308333	0.5	0.008125
15.316667	0.5	0.007875
15.325000	0.5	0.007375
15.333333	0.5	0.006875
15.341667	0.5	0.006750
15.350000	0.5	0.006750
15.358333	0.5	0.006375
15.366667	0.5	0.006000
15.375000	0.5	0.005625
15.383333	0.5	0.005250
15.391667	0.5	0.004625
15.400000	0.5	0.004250
15.408333	0.5	0.003875
15.416667	0.5	0.003500
15.425000	0.5	0.003125
15.433333	0.5	0.003375
15.441667	0.5	0.003125
15.450000	0.5	0.002625
15.458333	0.5	0.002625
15.466667	0.5	0.002625
15.475000	0.5	0.002125
15.483333	0.5	0.001875
15.491667	0.5	0.001625
15.500000	0.5	0.001125
15.508333	0.5	0.000750
15.516667	0.5	0.000375
15.525000	0.5	0.000500
15.533333	0.5	0.000250
15.541667	0.5	0.000125
15.550000	0.5	0.000000
15.558333	0.5	-0.000250
15.566667	0.5	-0.000250
15.575000	0.5	-0.000375
15.583333	0.5	-0.000625
15.591667	0.5	-0.001125
15.600000	0.5	-0.001500
15.608333	0.5	-0.001625
15.616667	0.5	-0.001625
15.625000	0.5	-0.002000
15.633333	0.5	-0.003000
15.641667	0.5	-0.003500
15.650000	0.5	-0.003375
15.658333	0.5	-0.003500
15.666667	0.5	-0.003625
15.675000	0.5	-0.003875
15.683333	0.5	-0.004125
15.691667	0.5	-0.004250
15.700000	0.5	-0.004375
15.708333	0.5	-0.004375
15.716667	0.5	-0.004375
15.725000	0.5	-0.004250
15.733333	0.5	-0.004500
15.741667	0.5	-0.004875
15.750000	0.5	-0.005125
15.758333	0.5	-0.005125
15.766667	0.5	-0.005000
15.775000	0.5	-0.005500
15.783333	0.5	-0.006000
15.791667	0.5	-0.006125
15.800000	0.5	-0.006250
15.808333	0.5	-0.006875
15.816667	0.5	-0.006875
15.825000	0.5	-0.007375
15.833333	0.5	-0.007625
15.841667	0.5	-0.007500
15.850000	0.5	-0.008125
15.858333	0.5	-0.008250
15.866667	0.5	-0.008125
15.875000	0.5	-0.008625
15.883333	0.5	-0.009250
15.891667	0.5	-0.009375
15.900000	0.5	-0.009375
15.908333	0.5	-0.009500
15.916667	0.5	-0.010000
15.925000	0.5	-0.010125
15.933333	0.5	-0.010625
15.941667	0.5	-0.011000
15.950000	0.5	-0.011000
15.958333	0.5	-0.011500
15.966667	0.5	-0.011750
15.975000	0.5	-0.012000
15.983333	0.5	-0.012250
15.991667	0.5	-0.012375
16.000000	0.5	-0.012625
16.008333	0.5	-0.012500
16.016667	0.5	-0.012375
16.025000	0.5	-0.012125
16.033333	0.5	-0.012125
16.041667	0.5	-0.012750
16.050000	0.5	-0.012875
16.058333	0.5	-0.013250
16.066667	0.5	-0.013625
16.075000	0.5	-0.013875
16.083333	0.5	-0.013875
16.091667	0.5	-0.013750
16.100000	0.5	-0.013625
16.108333	0.5	-0.013250
16.116667	0.5	-0.013000
16.125000	0.5	-0.012625
16.133333	0.5	-0.012375
16.141667	0.5	-0.012250
16.150000	0.5	-0.011875
16.158333	0.5	-0.011250
16.166667	0.5	-0.011000
16.175000	0.5	-0.011000
16.183333	0.5	-0.010500
16.191667	0.5	-0.010125
16.200000	0.5	-0.009500
16.208333	0.5	-0.008375
16.216667	0.5	-0.007250
16.225000	0.5	-0.006625
16.233333	0.5	-0.005375
16.241667	0.5	-0.004250
16.250000	0.5	-0.002375
16.258333	0.5	-0.000750
16.266667	0.5	0.000750
16.275000	0.5	0.002750
16.283333	0.5	0.004250
16.291667	0.5	0.005750
16.300000	0.5	0.007750
16.308333	0.5	0.010125
16.316667	0.5	0.012750
16.325000	0.5	0.015250
16.333333	0.5	0.017875
16.341667	0.5	0.021000
16.350000	0.5	0.023750
16.358333	0.5	0.026375
16.366667	0.5	0.029250
16.375000	0.5	0.032625
16.383333	0.5	0.035750
16.391667	0.5	0.038500
16.400000	0.5	0.041125
16.408333	0.5	0.044125
16.416667	0.5	0.046375
16.425000	0.5	0.048375
16.433333	0.5	0.050125
16.441667	0.5	0.051500
16.450000	0.5	0.053125
16.458333	0.5	0.054625
16.466667	0.5	0.055375
16.475000	0.5	0.055875
16.483333	0.5	0.055750
16.491667	0.5	0.055625
16.500000	0.5	0.055375
16.508333	0.5	0.054375
16.516667	0.5	0.053250
16.525000	0.5	0.051875
16.533333	0.5	0.050250
16.541667	0.5	0.048875
16.550000	0.5	0.047000
16.558333	0.5	0.045250
16.566667	0.5	0.043250
16.575000	0.5	0.041625
16.583333	0.5	0.039375
16.591667	0.5	0.037375
16.600000	0.5	0.034750
16.608333	0.5	0.032500
16.616667	0.5	0.030250
16.625000	0.5	0.028500
16.633333	0.5	0.026250
16.641667	0.5	0.023625
16.650000	0.5	0.021375
16.658333	0.5	0.019250
16.666667	0.5	0.017500
16.675000	0.5	0.015875
16.683333	0.5	0.014250
16.691667	0.5	0.012375
16.700000	0.5	0.010750
16.708333	0.5	0.009000
16.716667	0.5	0.007625
16.725000	0.5	0.006500
16.733333	0.5	0.005125
16.741667	0.5	0.004500
16.750000	0.5	0.003625
16.758333	0.5	0.003000
16.766667	0.5	0.002250
16.775000	0.5	0.001250
16.783333	0.5	0.000375
16.791667	0.5	-0.000375
16.800000	0.5	-0.001375
16.808333	0.5	-0.001875
16.816667	0.5	-0.002375
16.825000	0.5	-0.002750
16.833333	0.5	-0.003500
16.841667	0.5	-0.004125
16.850000	0.5	-0.004500
16.858333	0.5	-0.005250
16.866667	0.5	-0.005750
16.875000	0.5	-0.006125
16.883333	0.5	-0.006750
16.891667	0.5	-0.007000
16.900000	0.5	-0.007125
16.908333	0.5	-0.007250
16.916667	0.5	-0.007500
16.925000	0.5	-0.007500
16.933333	0.5	-0.007375
16.941667	0.5	-0.007625
16.950000	0.5	-0.007625
16.958333	0.5	-0.007625
16.966667	0.5	-0.007625
16.975000	0.5	-0.008000
16.983333	0.5	-0.008500
16.991667	0.5	-0.008875
17.000000	0.5	-0.009625
17.008333	0.5	-0.009750
17.016667	0.5	-0.010000
17.025000	0.5	-0.010250
17.033333	0.5	-0.010875
17.041667	0.5	-0.011500
17.050000	0.5	-0.012000
17.058333	0.5	-0.012000
17.066667	0.5	-0.012750
17.075000	0.5	-0.013250
17.083333	0.5	-0.014250
17.091667	0.5	-0.016000
17.100000	0.5	-0.017375
17.108333	0.5	-0.018500
17.116667	0.5	-0.019750
17.125000	0.5	-0.021125
17.133333	0.5	-0.022500
17.141667	0.5	-0.024500
17.150000	0.5	-0.026375
17.158333	0.5	-0.028625
17.166667	0.5	-0.031375
17.175000	0.5	-0.034250
17.183333	0.5	-0.037250
17.191667	0.5	-0.040625
17.200000	0.5	-0.044125
17.208333	0.5	-0.047375
17.216667	0.5	-0.051125
17.225000	0.5	-0.055000
17.233333	0.5	-0.059625
17.241667	0.5	-0.064125
17.250000	0.5	-0.068375
17.258333	0.5	-0.072750
17.266667	0.5	-0.077125
17.275000	0.5	-0.081500
17.283333	0.5	-0.085875
17.291667	0.5	-0.090125
17.300000	0.5	-0.094375
17.308333	0.5	-0.098000
17.316667	0.5	-0.101500
17.325000	0.5	-0.104500
17.333333	0.5	-0.107250
17.341667	0.5	-0.109625
17.350000	0.5	-0.111500
17.358333	0.5	-0.113000
17.366667	0.5	-0.113875
17.375000	0.5	-0.114375
17.383333	0.5	-0.114250
17.391667	0.5	-0.113625
17.400000	0.5	-0.112500
17.408333	0.5	-0.111000
17.416667	0.5	-0.108875
17.425000	0.5	-0.106250
17.433333	0.5	-0.103500
17.441667	0.5	-0.100375
17.450000	0.5	-0.096750
17.458333	0.5	-0.092625
17.466667	0.5	-0.088375
17.475000	0.5	-0.084375
17.483333	0.5	-0.080250
17.491667	0.5	-0.075625
17.500000	0.5	-0.071625
17.508333	0.5	-0.067125
17.516667	0.5	-0.062750
17.525000	0.5	-0.058500
17.533333	0.5	-0.054625
17.541667	0.5	-0.050250
17.550000	0.5	-0.045875
17.558333	0.5	-0.042000
17.566667	0.5	-0.038750
17.575000	0.5	-0.036000
17.583333	0.5	-0.033250
17.591667	0.5	-0.030375
17.600000	0.5	-0.027625
17.608333	0.5	-0.025250
17.616667	0.5	-0.022750
17.625000	0.5	-0.020500
17.633333	0.5	-0.018500
17.641667	0.5	-0.016625
17.650000	0.5	-0.015250
17.658333	0.5	-0.014000
17.666667	0.5	-0.013125
17.675000	0.5	-0.011875
17.683333	0.5	-0.010750
17.691667	0.5	-0.009750
17.700000	0.5	-0.009625
17.708333	0.5	-0.008750
17.716667	0.5	-0.007875
17.725000	0.5	-0.007375
17.733333	0.5	-0.007000
17.741667	0.5	-0.006750
17.750000	0.5	-0.006250
17.758333	0.5	-0.005875
17.766667	0.5	-0.005625
17.775000	0.5	-0.005375
17.783333	0.5	-0.005750
17.791667	0.5	-0.005875
17.800000	0.5	-0.005875
17.808333	0.5	-0.005875
17.816667	0.5	-0.005875
17.825000	0.5	-0.005250
17.833333	0.5	-0.005000
17.841667	0.5	-0.004875
17.850000	0.5	-0.004625
17.858333	0.5	-0.004625
17.866667	0.5	-0.004375
17.875000	0.5	-0.004875
17.883333	0.5	-0.004875
17.891667	0.5	-0.004625
17.900000	0.5	-0.004750
17.908333	0.5	-0.005125
17.916667	0.5	-0.004875
17.925000	0.5	-0.005125
17.933333	0.5	-0.005125
17.941667	0.5	-0.005250
17.950000	0.5	-0.005250
17.958333	0.5	-0.005125
17.966667	0.5	-0.004875
17.975000	0.5	-0.004875
17.983333	0.5	-0.004625
17.991667	0.5	-0.005000
18.000000	0.5	-0.005125
18.008333	0.5	-0.004625
18.016667	0.5	-0.004375
18.025000	0.5	-0.004375
18.033333	0.5	-0.004250
18.041667	0.5	-0.004250
18.050000	0.5	-0.004250
18.058333	0.5	-0.004125
18.066667	0.5	-0.003750
18.075000	0.5	-0.004125
18.083333	0.5	-0.004250
18.091667	0.5	-0.003875
18.100000	0.5	-0.003625
18.108333	0.5	-0.003875
18.116667	0.5	-0.004000
18.125000	0.5	-0.004250
18.133333	0.5	-0.004000
18.141667	0.5	-0.004625
18.150000	0.5	-0.004875
18.158333	0.5	-0.005125
18.166667	0.5	-0.005250
18.175000	0.5	-0.005750
18.183333	0.5	-0.006250
18.191667	0.5	-0.006500
18.200000	0.5	-0.007125
18.208333	0.5	-0.008000
18.216667	0.5	-0.009375
18.225000	0.5	-0.010250
18.233333	0.5	-0.011000
18.241667	0.5	-0.012125
18.250000	0.5	-0.013375
18.258333	0.5	-0.014750
18.266667	0.5	-0.016125
18.275000	0.5	-0.017500
18.283333	0.5	-0.019000
18.291667	0.5	-0.020375
18.300000	0.5	-0.022000
18.308333	0.5	-0.023125
18.316667	0.5	-0.024750
18.325000	0.5	-0.026250
18.333333	0.5	-0.028500
18.341667	0.5	-0.030500
18.350000	0.5	-0.032500
18.358333	0.5	-0.034500
18.366667	0.5	-0.035875
18.375000	0.5	-0.037125
18.383333	0.5	-0.038500
18.391667	0.5	-0.040000
18.400000	0.5	-0.041375
18.408333	0.5	-0.042750
18.416667	0.5	-0.043875
18.425000	0.5	-0.044625
18.433333	0.5	-0.045625
18.441667	0.5	-0.045875
18.450000	0.5	-0.046250
18.458333	0.5	-0.045875
18.466667	0.5	-0.045750
18.475000	0.5	-0.045750
18.483333	0.5	-0.045875
18.491667	0.5	-0.045125
18.500000	0.5	-0.044375
18.508333	0.5	-0.043500
18.516667	0.5	-0.042750
18.525000	0.5	-0.041625
18.533333	0.5	-0.040625
18.541667	0.5	-0.039500
18.550000	0.5	-0.038875
18.558333	0.5	-0.038250
18.566667	0.5	-0.037000
18.575000	0.5	-0.035875
18.583333	0.5	-0.035000
18.591667	0.5	-0.033750
18.600000	0.5	-0.032750
18.608333	0.5	-0.031625
18.616667	0.5	-0.030125
18.625000	0.5	-0.029250
18.633333	0.5	-0.028500
18.641667	0.5	-0.027750
18.650000	0.5	-0.027375
18.658333	0.5	-0.026625
18.666667	0.5	-0.025750
18.675000	0.5	-0.025000
18.683333	0.5	-0.024375
18.691667	0.5	-0.024000
18.700000	0.5	-0.023875
18.708333	0.5	-0.023875
18.716667	0.5	-0.023875
18.725000	0.5	-0.024375
18.733333	0.5	-0.025000
18.741667	0.5	-0.025125
18.750000	0.5	-0.025625
18.758333	0.5	-0.026375
18.766667	0.5	-0.026625
18.775000	0.5	-0.027125
18.783333	0.5	-0.027875
18.791667	0.5	-0.028750
18.800000	0.5	-0.029250
18.808333	0.5	-0.030250
18.816667	0.5	-0.031375
18.825000	0.5	-0.032000
18.833333	0.5	-0.032500
18.841667	0.5	-0.033125
18.850000	0.5	-0.033875
18.858333	0.5	-0.034500
18.866667	0.5	-0.035375
18.875000	0.5	-0.036000
18.883333	0.5	-0.036625
18.891667	0.5	-0.037375
18.900000	0.5	-0.038000
18.908333	0.5	-0.038250
18.916667	0.5	-0.038875
18.925000	0.5	-0.039500
18.933333	0.5	-0.039875
18.941667	0.5	-0.041000
18.950000	0.5	-0.041250
18.958333	0.5	-0.041000
18.966667	0.5	-0.041500
18.975000	0.5	-0.042000
18.983333	0.5	-0.042000
18.991667	0.5	-0.042375
19.000000	0.5	-0.042500
19.008333	0.5	-0.042375
19.016667	0.5	-0.042250
19.025000	0.5	-0.042375
19.033333	0.5	-0.042625
19.041667	0.5	-0.042625
19.050000	0.5	-0.042375
19.058333	0.5	-0.042375
19.066667	0.5	-0.042250
19.075000	0.5	-0.042250
19.083333	0.5	-0.042250
19.091667	0.5	-0.042125
19.100000	0.5	-0.041500
19.108333	0.5	-0.041500
19.116667	0.5	-0.041125
19.125000	0.5	-0.040875
19.133333	0.5	-0.040625
19.141667	0.5	-0.040375
19.150000	0.5	-0.040250
19.158333	0.5	-0.040125
19.166667	0.5	-0.040125
19.175000	0.5	-0.039750
19.183333	0.5	-0.039625
19.191667	0.5	-0.039250
19.200000	0.5	-0.039125
19.208333	0.5	-0.039250
19.216667	0.5	-0.039375
19.225000	0.5	-0.039000
19.233333	0.5	-0.039125
19.241667	0.5	-0.038500
19.250000	0.5	-0.038500
19.258333	0.5	-0.038125
19.266667	0.5	-0.038000
19.275000	0.5	-0.038125
19.283333	0.5	-0.038000
19.291667	0.5	-0.038375
19.300000	0.5	-0.038250
19.308333	0.5	-0.038000
19.316667	0.5	-0.038125
19.325000	0.5	-0.037750
19.333333	0.5	-0.038000
19.341667	0.5	-0.038125
19.350000	0.5	-0.038250
19.358333	0.5	-0.038375
19.366667	0.5	-0.037625
19.375000	0.5	-0.037625
19.383333	0.5	-0.037375
19.391667	0.5	-0.037500
19.400000	0.5	-0.037625
19.408333	0.5	-0.037750
19.416667	0.5	-0.037875
19.425000	0.5	-0.037875
19.433333	0.5	-0.038000
19.441667	0.5	-0.038375
19.450000	0.5	-0.038375
19.458333	0.5	-0.038250
19.466667	0.5	-0.038625
19.475000	0.5	-0.038375
19.483333	0.5	-0.038750
19.491667	0.5	-0.038875
19.500000	0.5	-0.039000
19.508333	0.5	-0.039000
19.516667	0.5	-0.039125
19.525000	0.5	-0.039625
19.533333	0.5	-0.040125
19.541667	0.5	-0.040625
19.550000	0.5	-0.040875
19.558333	0.5	-0.041375
19.566667	0.5	-0.041375
19.575000	0.5	-0.041625
19.583333	0.5	-0.041875
19.591667	0.5	-0.042500
19.600000	0.5	-0.042875
19.608333	0.5	-0.043250
19.616667	0.5	-0.043500
19.625000	0.5	-0.044000
19.633333	0.5	-0.044250
19.641667	0.5	-0.044625
19.650000	0.5	-0.045000
19.658333	0.5	-0.045250
19.666667	0.5	-0.045625
19.675000	0.5	-0.046500
19.683333	0.5	-0.047125
19.691667	0.5	-0.047500
19.700000	0.5	-0.048000
19.708333	0.5	-0.048500
19.716667	0.5	-0.049125
19.725000	0.5	-0.049750
19.733333	0.5	-0.050125
19.741667	0.5	-0.050625
19.750000	0.5	-0.050750
19.758333	0.5	-0.051250
19.766667	0.5	-0.051625
19.775000	0.5	-0.052500
19.783333	0.5	-0.052750
19.791667	0.5	-0.052875
19.800000	0.5	-0.053125
19.808333	0.5	-0.053375
19.816667	0.5	-0.053625
19.825000	0.5	-0.053750
19.833333	0.5	-0.054000
19.841667	0.5	-0.054000
19.850000	0.5	-0.054250
19.858333	0.5	-0.054375
19.866667	0.5	-0.054125
19.875000	0.5	-0.054250
19.883333	0.5	-0.054500
19.891667	0.5	-0.054500
19.900000	0.5	-0.054125
19.908333	0.5	-0.053875
19.916667	0.5	-0.053375
19.925000	0.5	-0.053000
19.933333	0.5	-0.052875
19.941667	0.5	-0.053125
19.950000	0.5	-0.053000
19.958333	0.5	-0.053375
19.966667	0.5	-0.053375
19.975000	0.5	-0.053250
19.983333	0.5	-0.053000
19.991667	0.5	-0.052875
20.000000	0.5	-0.052500
20.008333	0.5	-0.052500
20.016667	0.5	-0.052125
20.025000	0.5	-0.052125
20.033333	0.5	-0.051875
20.041667	0.5	-0.051875
20.050000	0.5	-0.051750
20.058333	0.5	-0.051500
20.066667	0.5	-0.051250
20.075000	0.5	-0.051000
20.083333	0.5	-0.051000
20.091667	0.5	-0.050875
20.100000	0.5	-0.050875
20.108333	0.5	-0.050750
20.116667	0.5	-0.050750
20.125000	0.5	-0.051125
20.133333	0.5	-0.051000
20.141667	0.5	-0.050625
20.150000	0.5	-0.051000
20.158333	0.5	-0.051375
20.166667	0.5	-0.051500
20.175000	0.5	-0.051375
20.183333	0.5	-0.051375
20.191667	0.5	-0.051125
20.200000	0.5	-0.050875
20.208333	0.5	-0.050375
20.216667	0.5	-0.050375
20.225000	0.5	-0.050125
20.233333	0.5	-0.050000
20.241667	0.5	-0.049875
20.250000	0.5	-0.049625
20.258333	0.5	-0.049000
20.266667	0.5	-0.048500
20.275000	0.5	-0.048125
20.283333	0.5	-0.047750
20.291667	0.5	-0.047500
20.300000	0.5	-0.047125
20.308333	0.5	-0.047000
20.316667	0.5	-0.046750
20.325000	0.5	-0.046125
20.333333	0.5	-0.045375
20.341667	0.5	-0.044750
20.350000	0.5	-0.044500
20.358333	0.5	-0.043375
20.366667	0.5	-0.042500
20.375000	0.5	-0.041625
20.383333	0.5	-0.040500
20.391667	0.5	-0.039375
20.400000	0.5	-0.038250
20.408333	0.5	-0.037250
20.416667	0.5	-0.036625
20.425000	0.5	-0.035750
20.433333	0.5	-0.034500
20.441667	0.5	-0.033125
20.450000	0.5	-0.031250
20.458333	0.5	-0.029750
20.466667	0.5	-0.028125
20.475000	0.5	-0.026500
20.483333	0.5	-0.024625
20.491667	0.5	-0.022625
20.500000	0.5	-0.020625
20.508333	0.5	-0.019250
20.516667	0.5	-0.017125
20.525000	0.5	-0.014875
20.533333	0.5	-0.012000
20.541667	0.5	-0.009250
20.550000	0.5	-0.006625
20.558333	0.5	-0.003875
20.566667	0.5	-0.001000
20.575000	0.5	0.002000
20.583333	0.5	0.004625
20.591667	0.5	0.007500
20.600000	0.5	0.010500
20.608333	0.5	0.013000
20.616667	0.5	0.015750
20.625000	0.5	0.018750
20.633333	0.5	0.021000
20.641667	0.5	0.023875
20.650000	0.5	0.026500
20.658333	0.5	0.029125
20.666667	0.5	0.031625
20.675000	0.5	0.034125
20.683333	0.5	0.036125
20.691667	0.5	0.037750
20.700000	0.5	0.039750
20.708333	0.5	0.041000
20.716667	0.5	0.042125
20.725000	0.5	0.042875
20.733333	0.5	0.043875
20.741667	0.5	0.044250
20.750000	0.5	0.044250
20.758333	0.5	0.044375
20.766667	0.5	0.044000
20.775000	0.5	0.043500
20.783333	0.5	0.043000
20.791667	0.5	0.042375
20.800000	0.5	0.041250
20.808333	0.5	0.040125
20.816667	0.5	0.038750
20.825000	0.5	0.036875
20.833333	0.5	0.035250
20.841667	0.5	0.033250
20.850000	0.5	0.031250
20.858333	0.5	0.029125
20.866667	0.5	0.027375
20.875000	0.5	0.025625
20.883333	0.5	0.023750
20.891667	0.5	0.021125
20.900000	0.5	0.019000
20.908333	0.5	0.016500
20.916667	0.5	0.014000
20.925000	0.5	0.012000
20.933333	0.5	0.009500
20.941667	0.5	0.007000
20.950000	0.5	0.005000
20.958333	0.5	0.003125
20.966667	0.5	0.001000
20.975000	0.5	-0.001125
20.983333	0.5	-0.003375
20.991667	0.5	-0.005125
21.000000	0.5	-0.006625
21.008333	0.5	-0.008250
21.016667	0.5	-0.009375
21.025000	0.5	-0.011250
21.033333	0.5	-0.012750
21.041667	0.5	-0.014000
21.050000	0.5	-0.015500
21.058333	0.5	-0.016250
21.066667	0.5	-0.017375
21.075000	0.5	-0.018500
21.083333	0.5	-0.019375
21.091667	0.5	-0.020000
21.100000	0.5	-0.020750
21.108333	0.5	-0.021875
21.116667	0.5	-0.023000
21.125000	0.5	-0.024000
21.133333	0.5	-0.024875
21.141667	0.5	-0.025500
21.150000	0.5	-0.026000
21.158333	0.5	-0.026500
21.166667	0.5	-0.027000
21.175000	0.5	-0.026875
21.183333	0.5	-0.027000
21.191667	0.5	-0.027000
21.200000	0.5	-0.026875
21.208333	0.5	-0.027250
21.216667	0.5	-0.027625
21.225000	0.5	-0.028000
21.233333	0.5	-0.028000
21.241667	0.5	-0.028000
21.250000	0.5	-0.028250
21.258333	0.5	-0.028250
21.266667	0.5	-0.028000
21.275000	0.5	-0.028000
21.283333	0.5	-0.028125
21.291667	0.5	-0.028000
21.300000	0.5	-0.028000
21.308333	0.5	-0.028125
21.316667	0.5	-0.028250
21.325000	0.5	-0.028500
21.333333	0.5	-0.028250
21.341667	0.5	-0.028250
21.350000	0.5	-0.028250
21.358333	0.5	-0.028500
21.366667	0.5	-0.028625
21.375000	0.5	-0.028625
21.383333	0.5	-0.028750
21.391667	0.5	-0.028625
21.400000	0.5	-0.028625
21.408333	0.5	-0.028375
21.416667	0.5	-0.027875
21.425000	0.5	-0.027625
21.433333	0.5	-0.027375
21.441667	0.5	-0.027500
21.450000	0.5	-0.027500
21.458333	0.5	-0.027625
21.466667	0.5	-0.027500
21.475000	0.5	-0.027500
21.483333	0.5	-0.027500
21.491667	0.5	-0.027250
21.500000	0.5	-0.027250
21.508333	0.5	-0.027125
21.516667	0.5	-0.027250
21.525000	0.5	-0.027125
21.533333	0.5	-0.027125
21.541667	0.5	-0.027625
21.550000	0.5	-0.028000
21.558333	0.5	-0.028125
21.566667	0.5	-0.028500
21.575000	0.5	-0.028625
21.583333	0.5	-0.028250
21.591667	0.5	-0.027875
21.600000	0.5	-0.027625
21.608333	0.5	-0.027500
21.616667	0.5	-0.027250
21.625000	0.5	-0.027000
21.633333	0.5	-0.027125
21.641667	0.5	-0.027125
21.650000	0.5	-0.026625
21.658333	0.5	-0.026250
21.666667	0.5	-0.026250
21.675000	0.5	-0.026250
21.683333	0.5	-0.025750
21.691667	0.5	-0.025125
21.700000	0.5	-0.024875
21.708333	0.5	-0.024625
21.716667	0.5	-0.024500
21.725000	0.5	-0.024500
21.733333	0.5	-0.024250
21.741667	0.5	-0.024125
21.750000	0.5	-0.023875
21.758333	0.5	-0.023375
21.766667	0.5	-0.023000
21.775000	0.5	-0.022375
21.783333	0.5	-0.021750
21.791667	0.5	-0.021375
21.800000	0.5	-0.020875
21.808333	0.5	-0.020625
21.816667	0.5	-0.020250
21.825000	0.5	-0.020000
21.833333	0.5	-0.019625
21.841667	0.5	-0.019000
21.850000	0.5	-0.018875
21.858333	0.5	-0.018500
21.866667	0.5	-0.018000
21.875000	0.5	-0.017500
21.883333	0.5	-0.016625
21.891667	0.5	-0.016375
21.900000	0.5	-0.016125
21.908333	0.5	-0.015875
21.916667	0.5	-0.015500
21.925000	0.5	-0.015500
21.933333	0.5	-0.015000
21.941667	0.5	-0.014750
21.950000	0.5	-0.014500
21.958333	0.5	-0.013875
21.966667	0.5	-0.013875
21.975000	0.5	-0.013500
21.983333	0.5	-0.013375
21.991667	0.5	-0.013625
22.000000	0.5	-0.013250
22.008333	0.5	-0.012875
22.016667	0.5	-0.012750
22.025000	0.5	-0.012625
22.033333	0.5	-0.012750
22.041667	0.5	-0.013000
22.050000	0.5	-0.013000
22.058333	0.5	-0.012750
22.066667	0.5	-0.012250
22.075000	0.5	-0.012250
22.083333	0.5	-0.012625
22.091667	0.5	-0.012625
22.100000	0.5	-0.012375
22.108333	0.5	-0.012375
22.116667	0.5	-0.012750
22.125000	0.5	-0.012875
22.133333	0.5	-0.013125
22.141667	0.5	-0.014000
22.150000	0.5	-0.014125
22.158333	0.5	-0.014000
22.166667	0.5	-0.014000
22.175000	0.5	-0.014125
22.183333	0.5	-0.014125
22.191667	0.5	-0.014000
22.200000	0.5	-0.014375
22.208333	0.5	-0.014250
22.216667	0.5	-0.013875
22.225000	0.5	-0.014000
22.233333	0.5	-0.014125
22.241667	0.5	-0.014375
22.250000	0.5	-0.014500
22.258333	0.5	-0.014875
22.266667	0.5	-0.015000
22.275000	0.5	-0.015125
22.283333	0.5	-0.015375
22.291667	0.5	-0.015750
22.300000	0.5	-0.016375
22.308333	0.5	-0.016500
22.316667	0.5	-0.016750
22.325000	0.5	-0.017125
22.333333	0.5	-0.017375
22.341667	0.5	-0.017625
22.350000	0.5	-0.017750
22.358333	0.5	-0.017625
22.366667	0.5	-0.017750
22.375000	0.5	-0.017750
22.383333	0.5	-0.017875
22.391667	0.5	-0.018625
22.400000	0.5	-0.018625
22.408333	0.5	-0.018750
22.416667	0.5	-0.018875
22.425000	0.5	-0.018750
22.433333	0.5	-0.018375
22.441667	0.5	-0.018250
22.450000	0.5	-0.018000
22.458333	0.5	-0.017875
22.466667	0.5	-0.017500
22.475000	0.5	-0.017500
22.483333	0.5	-0.017500
22.491667	0.5	-0.017375
22.500000	0.5	-0.017000
22.508333	0.5	-0.017000
22.516667	0.5	-0.016750
22.525000	0.5	-0.016375
22.533333	0.5	-0.016500
22.541667	0.5	-0.016375
22.550000	0.5	-0.015875
22.558333	0.5	-0.015375
22.566667	0.5	-0.014875
22.575000	0.5	-0.014250
22.583333	0.5	-0.013875
22.591667	0.5	-0.013625
22.600000	0.5	-0.012875
22.608333	0.5	-0.012250
22.616667	0.5	-0.012000
22.625000	0.5	-0.011625
22.633333	0.5	-0.011500
22.641667	0.5	-0.011125
22.650000	0.5	-0.010625
22.658333	0.5	-0.010000
22.666667	0.5	-0.009250
22.675000	0.5	-0.008500
22.683333	0.5	-0.008375
22.691667	0.5	-0.008000
22.700000	0.5	-0.007500
22.708333	0.5	-0.007000
22.716667	0.5	-0.006125
22.725000	0.5	-0.005500
22.733333	0.5	-0.004750
22.741667	0.5	-0.004500
22.750000	0.5	-0.004125
22.758333	0.5	-0.003750
22.766667	0.5	-0.003500
22.775000	0.5	-0.002875
22.783333	0.5	-0.001750
22.791667	0.5	-0.000875
22.800000	0.5	-0.000375
22.808333	0.5	0.000000
22.816667	0.5	0.000250
22.825000	0.5	0.001000
22.833333	0.5	0.001500
22.841667	0.5	0.001875
22.850000	0.5	0.002625
22.858333	0.5	0.003250
22.866667	0.5	0.003625
22.875000	0.5	0.004375
22.883333	0.5	0.004875
22.891667	0.5	0.005250
22.900000	0.5	0.005375
22.908333	0.5	0.005625
22.916667	0.5	0.006125
22.925000	0.5	0.006750
22.933333	0.5	0.007000
22.941667	0.5	0.007375
22.950000	0.5	0.007500
22.958333	0.5	0.007750
22.966667	0.5	0.007500
22.975000	0.5	0.007125
22.983333	0.5	0.007000
22.991667	0.5	0.007375
23.000000	0.5	0.007750
23.008333	0.5	0.007625
23.016667	0.5	0.007625
23.025000	0.5	0.008000
23.033333	0.5	0.008125
23.041667	0.5	0.008375
23.050000	0.5	0.008500
23.058333	0.5	0.008250
23.066667	0.5	0.008125
23.075000	0.5	0.008125
23.083333	0.5	0.008250
23.091667	0.5	0.008125
23.100000	0.5	0.008000
23.108333	0.5	0.007625
23.116667	0.5	0.007375
23.125000	0.5	0.007000
23.133333	0.5	0.006500
23.141667	0.5	0.006125
23.150000	0.5	0.006000
23.158333	0.5	0.005625
23.166667	0.5	0.005250
23.175000	0.5	0.004625
23.183333	0.5	0.003875
23.191667	0.5	0.003625
23.200000	0.5	0.003500
23.208333	0.5	0.002750
23.216667	0.5	0.002375
23.225000	0.5	0.002125
23.233333	0.5	0.001375
23.241667	0.5	0.000625
23.250000	0.5	0.000250
23.258333	0.5	0.000000
23.266667	0.5	-0.000375
23.275000	0.5	-0.001125
23.283333	0.5	-0.001875
23.291667	0.5	-0.002625
23.300000	0.5	-0.003000
23.308333	0.5	-0.003500
23.316667	0.5	-0.003375
23.325000	0.5	-0.003625
23.333333	0.5	-0.003875
23.341667	0.5	-0.004125
23.350000	0.5	-0.005125
23.358333	0.5	-0.006000
23.366667	0.5	-0.006375
23.375000	0.5	-0.006750
23.383333	0.5	-0.007000
23.391667	0.5	-0.007500
23.400000	0.5	-0.007875
23.408333	0.5	-0.008125
23.416667	0.5	-0.008750
23.425000	0.5	-0.009250
23.433333	0.5	-0.009375
23.441667	0.5	-0.009625
23.450000	0.5	-0.010000
23.458333	0.5	-0.010500
23.466667	0.5	-0.010625
23.475000	0.5	-0.010875
23.483333	0.5	-0.011625
23.491667	0.5	-0.012000
23.500000	0.5	-0.012375
23.508333	0.5	-0.012750
23.516667	0.5	-0.013000
23.525000	0.5	-0.013125
23.533333	0.5	-0.013125
23.541667	0.5	-0.013500
23.550000	0.5	-0.014250
23.558333	0.5	-0.014375
23.566667	0.5	-0.014750
23.575000	0.5	-0.015000
23.583333	0.5	-0.015375
23.591667	0.5	-0.015875
23.600000	0.5	-0.015625
23.608333	0.5	-0.015125
23.616667	0.5	-0.015250
23.625000	0.5	-0.015750
23.633333	0.5	-0.016250
23.641667	0.5	-0.016625
23.650000	0.5	-0.016875
23.658333	0.5	-0.017000
23.666667	0.5	-0.017375
23.675000	0.5	-0.017625
23.683333	0.5	-0.017500
23.691667	0.5	-0.017625
23.700000	0.5	-0.017625
23.708333	0.5	-0.017375
23.716667	0.5	-0.017250
23.725000	0.5	-0.017750
23.733333	0.5	-0.018125
23.741667	0.5	-0.018500
23.750000	0.5	-0.018875
23.758333	0.5	-0.018750
23.766667	0.5	-0.019000
23.775000	0.5	-0.019125
23.783333	0.5	-0.019125
23.791667	0.5	-0.019250
23.800000	0.5	-0.019125
23.808333	0.5	-0.019375
23.816667	0.5	-0.019500
23.825000	0.5	-0.019500
23.833333	0.5	-0.019375
23.841667	0.5	-0.019000
23.850000	0.5	-0.019125
23.858333	0.5	-0.019375
23.866667	0.5	-0.019500
23.875000	0.5	-0.019125
23.883333	0.5	-0.019375
23.891667	0.5	-0.019375
23.900000	0.5	-0.019375
23.908333	0.5	-0.019250
23.916667	0.5	-0.019000
23.925000	0.5	-0.019000
23.933333	0.5	-0.019000
23.941667	0.5	-0.018750
23.950000	0.5	-0.019000
23.958333	0.5	-0.019125
23.966667	0.5	-0.019000
23.975000	0.5	-0.018875
23.983333	0.5	-0.019000
23.991667	0.5	-0.018875
24.000000	0.5	-0.018750
24.008333	0.5	-0.018750
24.016667	0.5	-0.018125
24.025000	0.5	-0.017875
24.033333	0.5	-0.017375
24.041667	0.5	-0.017250
24.050000	0.5	-0.017125
24.058333	0.5	-0.017125
24.066667	0.5	-0.017000
24.075000	0.5	-0.016750
24.083333	0.5	-0.016750
24.091667	0.5	-0.016750
24.100000	0.5	-0.016625
24.108333	0.5	-0.016875
24.116667	0.5	-0.016750
24.125000	0.5	-0.016750
24.133333	0.5	-0.016250
24.141667	0.5	-0.016000
24.150000	0.5	-0.016000
24.158333	0.5	-0.016125
24.166667	0.5	-0.016125
24.175000	0.5	-0.016250
24.183333	0.5	-0.016125
24.191667	0.5	-0.016000
24.200000	0.5	-0.016125
24.208333	0.5	-0.015500
24.216667	0.5	-0.015625
24.225000	0.5	-0.015500
24.233333	0.5	-0.015125
24.241667	0.5	-0.015000
24.250000	0.5	-0.015375
24.258333	0.5	-0.015125
24.266667	0.5	-0.015125
24.275000	0.5	-0.014625
24.283333	0.5	-0.014375
24.291667	0.5	-0.014125
24.300000	0.5	-0.013875
24.308333	0.5	-0.014000
24.316667	0.5	-0.014125
24.325000	0.5	-0.014250
24.333333	0.5	-0.014625
24.341667	0.5	-0.014500
24.350000	0.5	-0.014500
24.358333	0.5	-0.014375
24.366667	0.5	-0.014125
24.375000	0.5	-0.014000
24.383333	0.5	-0.013500
24.391667	0.5	-0.013500
24.400000	0.5	-0.012875
24.408333	0.5	-0.013250
24.416667	0.5	-0.013250
24.425000	0.5	-0.013375
24.433333	0.5	-0.013375
24.441667	0.5	-0.013250
24.450000	0.5	-0.013125
24.458333	0.5	-0.013375
24.466667	0.5	-0.013250
24.475000	0.5	-0.013000
24.483333	0.5	-0.012875
24.491667	0.5	-0.012750
24.500000	0.5	-0.011875
24.508333	0.5	-0.011750
24.516667	0.5	-0.010750
24.525000	0.5	-0.010875
24.533333	0.5	-0.010625
24.541667	0.5	-0.011375
24.550000	0.5	-0.011250
24.558333	0.5	-0.011250
24.566667	0.5	-0.010625
24.575000	0.5	-0.010125
24.583333	0.5	-0.009625
24.591667	0.5	-0.009375
24.600000	0.5	-0.008875
24.608333	0.5	-0.008500
24.616667	0.5	-0.008125
24.625000	0.5	-0.007875
24.633333	0.5	-0.007375
24.641667	0.5	-0.006875
24.650000	0.5	-0.006750
24.658333	0.5	-0.006125
24.666667	0.5	-0.005875
24.675000	0.5	-0.005875
24.683333	0.5	-0.006000
24.691667	0.5	-0.005875
24.700000	0.5	-0.005875
24.708333	0.5	-0.005750
24.716667	0.5	-0.005625
24.725000	0.5	-0.005250
24.733333	0.5	-0.005250
24.741667	0.5	-0.005375
24.750000	0.5	-0.005250
24.758333	0.5	-0.005125
24.766667	0.5	-0.004750
24.775000	0.5	-0.004875
24.783333	0.5	-0.005125
24.791667	0.5	-0.004625
24.800000	0.5	-0.004625
24.808333	0.5	-0.004750
24.816667	0.5	-0.005000
24.825000	0.5	-0.005750
24.833333	0.5	-0.006000
24.841667	0.5	-0.006250
24.850000	0.5	-0.006375
24.858333	0.5	-0.006250
24.866667	0.5	-0.006250
24.875000	0.5	-0.006250
24.883333	0.5	-0.006500
24.891667	0.5	-0.006625
24.900000	0.5	-0.006750
24.908333	0.5	-0.006875
24.916667	0.5	-0.007375
24.925000	0.5	-0.008125
24.933333	0.5	-0.008500
24.941667	0.5	-0.008625
24.950000	0.5	-0.008750
24.958333	0.5	-0.008750
24.966667	0.5	-0.008875
24.975000	0.5	-0.008875
24.983333	0.5	-0.009125
24.991667	0.5	-0.009250
25.000000	0.5	-0.009250
