# Supplementary material for: Dynamic character displacement among a pair of bacterial phyllosphere commensals in situ
Source: Nat Commun. 2022 May 20;13:2836. doi: 10.1038/s41467-022-30469-3 (PMC9123166; doi:10.1038/s41467-022-30469-3)
Supplement: Supplementary file 11 — Source Data [file 41467_2022_30469_MOESM11_ESM.zip › Source Data/Supplementary Figure 5/Xylose t1 c.txt]

File Path	chrom://marshall/Chromeleon7/HPLC_Ultimate_3000/Users/helucas/20200720_OrganicAcids_CCR_L257.seq/436.smp/RI_1.channel/RI_1.chm
Channel	RI_1

Injection Information:
Data Vault	Chromeleon7
Injection	Xyl_t1_c
Injection Number	106
Position	BA3
Comment	
Processing Method	Quantitative
Instrument Method	20200525_Rezex_ROA_OrganicAcid_600uL_2500uM_H2SO4_50A_50D
Type	Unknown
Status	Finished
Injection Date	7/22/2020
Injection Time	5:28:04 PM
Injection Volume (µl)	10.000
Dilution Factor	1.0000
Weight	1.0000

Chromatogram Data Information:
Time Min. (min)	0.000000
Time Max. (min)	25.000000
Data Points	3001
Detector	RI
Generating Data System	Chromeleon 7.2.5.9507
Exporting Data System	Chromeleon 7.2.8.0
Operator	Instrument Controller
Signal Quantity	Refractive 
Signal Unit	µRIU
Signal Min.	-2.607250
Signal Max.	24.296875
Channel	RI_1
Driver Name	RID520Driver.dll
Channel Type	Evaluation
Min. Step (s)	0.5
Max. Step (s)	0.5
Average Step (s)	0.5

Signal Parameter Information:
Signal Info	

Chromatogram Data:
Time (min)	Step (s)	Value (µRIU)
0.000000	n.a.	0.001125
0.008333	0.5	0.000750
0.016667	0.5	0.000375
0.025000	0.5	0.000375
0.033333	0.5	0.000000
0.041667	0.5	-0.000375
0.050000	0.5	-0.000375
0.058333	0.5	-0.000375
0.066667	0.5	0.000000
0.075000	0.5	0.000375
0.083333	0.5	0.000875
0.091667	0.5	0.000875
0.100000	0.5	0.001000
0.108333	0.5	0.001375
0.116667	0.5	0.001750
0.125000	0.5	0.001875
0.133333	0.5	0.002375
0.141667	0.5	0.003125
0.150000	0.5	0.003500
0.158333	0.5	0.004125
0.166667	0.5	0.004125
0.175000	0.5	0.004750
0.183333	0.5	0.005125
0.191667	0.5	0.005250
0.200000	0.5	0.005500
0.208333	0.5	0.005375
0.216667	0.5	0.006125
0.225000	0.5	0.007000
0.233333	0.5	0.007500
0.241667	0.5	0.007750
0.250000	0.5	0.007875
0.258333	0.5	0.008250
0.266667	0.5	0.008750
0.275000	0.5	0.009250
0.283333	0.5	0.009750
0.291667	0.5	0.010250
0.300000	0.5	0.010250
0.308333	0.5	0.009875
0.316667	0.5	0.009750
0.325000	0.5	0.008750
0.333333	0.5	0.007875
0.341667	0.5	0.007500
0.350000	0.5	0.007250
0.358333	0.5	0.007125
0.366667	0.5	0.006750
0.375000	0.5	0.006250
0.383333	0.5	0.005875
0.391667	0.5	0.005875
0.400000	0.5	0.006000
0.408333	0.5	0.005750
0.416667	0.5	0.006000
0.425000	0.5	0.006000
0.433333	0.5	0.005750
0.441667	0.5	0.005500
0.450000	0.5	0.005375
0.458333	0.5	0.005375
0.466667	0.5	0.005125
0.475000	0.5	0.005125
0.483333	0.5	0.005250
0.491667	0.5	0.005250
0.500000	0.5	0.005250
0.508333	0.5	0.005000
0.516667	0.5	0.005000
0.525000	0.5	0.004750
0.533333	0.5	0.004500
0.541667	0.5	0.004500
0.550000	0.5	0.004250
0.558333	0.5	0.004375
0.566667	0.5	0.004750
0.575000	0.5	0.004375
0.583333	0.5	0.004000
0.591667	0.5	0.004000
0.600000	0.5	0.003875
0.608333	0.5	0.003875
0.616667	0.5	0.003750
0.625000	0.5	0.003500
0.633333	0.5	0.003125
0.641667	0.5	0.003500
0.650000	0.5	0.003625
0.658333	0.5	0.003750
0.666667	0.5	0.003500
0.675000	0.5	0.003375
0.683333	0.5	0.002875
0.691667	0.5	0.002375
0.700000	0.5	0.002000
0.708333	0.5	0.001625
0.716667	0.5	0.001125
0.725000	0.5	0.001000
0.733333	0.5	0.000500
0.741667	0.5	-0.000125
0.750000	0.5	-0.000375
0.758333	0.5	-0.000125
0.766667	0.5	-0.000125
0.775000	0.5	-0.000125
0.783333	0.5	-0.000125
0.791667	0.5	-0.000250
0.800000	0.5	-0.000250
0.808333	0.5	0.000000
0.816667	0.5	0.000000
0.825000	0.5	-0.000250
0.833333	0.5	-0.000250
0.841667	0.5	-0.000875
0.850000	0.5	-0.001125
0.858333	0.5	-0.001125
0.866667	0.5	-0.001375
0.875000	0.5	-0.002000
0.883333	0.5	-0.002375
0.891667	0.5	-0.002500
0.900000	0.5	-0.002625
0.908333	0.5	-0.002875
0.916667	0.5	-0.003250
0.925000	0.5	-0.003250
0.933333	0.5	-0.003250
0.941667	0.5	-0.003125
0.950000	0.5	-0.003250
0.958333	0.5	-0.003000
0.966667	0.5	-0.002750
0.975000	0.5	-0.002750
0.983333	0.5	-0.002875
0.991667	0.5	-0.003000
1.000000	0.5	-0.003000
1.008333	0.5	-0.003000
1.016667	0.5	-0.002750
1.025000	0.5	-0.002500
1.033333	0.5	-0.002875
1.041667	0.5	-0.003250
1.050000	0.5	-0.003250
1.058333	0.5	-0.003125
1.066667	0.5	-0.003375
1.075000	0.5	-0.003375
1.083333	0.5	-0.003250
1.091667	0.5	-0.003250
1.100000	0.5	-0.003250
1.108333	0.5	-0.003375
1.116667	0.5	-0.003500
1.125000	0.5	-0.003250
1.133333	0.5	-0.003125
1.141667	0.5	-0.003125
1.150000	0.5	-0.003125
1.158333	0.5	-0.003250
1.166667	0.5	-0.003000
1.175000	0.5	-0.003000
1.183333	0.5	-0.003125
1.191667	0.5	-0.003250
1.200000	0.5	-0.003000
1.208333	0.5	-0.003375
1.216667	0.5	-0.003375
1.225000	0.5	-0.003375
1.233333	0.5	-0.003500
1.241667	0.5	-0.004125
1.250000	0.5	-0.004750
1.258333	0.5	-0.004625
1.266667	0.5	-0.004750
1.275000	0.5	-0.004875
1.283333	0.5	-0.005000
1.291667	0.5	-0.004750
1.300000	0.5	-0.004750
1.308333	0.5	-0.004750
1.316667	0.5	-0.004750
1.325000	0.5	-0.005000
1.333333	0.5	-0.005000
1.341667	0.5	-0.004750
1.350000	0.5	-0.004375
1.358333	0.5	-0.004500
1.366667	0.5	-0.004625
1.375000	0.5	-0.004500
1.383333	0.5	-0.004875
1.391667	0.5	-0.004875
1.400000	0.5	-0.005125
1.408333	0.5	-0.005125
1.416667	0.5	-0.005250
1.425000	0.5	-0.005625
1.433333	0.5	-0.006125
1.441667	0.5	-0.006250
1.450000	0.5	-0.006125
1.458333	0.5	-0.006250
1.466667	0.5	-0.006250
1.475000	0.5	-0.006375
1.483333	0.5	-0.006000
1.491667	0.5	-0.006125
1.500000	0.5	-0.006250
1.508333	0.5	-0.006000
1.516667	0.5	-0.005875
1.525000	0.5	-0.006000
1.533333	0.5	-0.006000
1.541667	0.5	-0.005750
1.550000	0.5	-0.005750
1.558333	0.5	-0.005375
1.566667	0.5	-0.005125
1.575000	0.5	-0.004500
1.583333	0.5	-0.004625
1.591667	0.5	-0.005000
1.600000	0.5	-0.005000
1.608333	0.5	-0.005500
1.616667	0.5	-0.005875
1.625000	0.5	-0.006250
1.633333	0.5	-0.006125
1.641667	0.5	-0.006375
1.650000	0.5	-0.006625
1.658333	0.5	-0.006625
1.666667	0.5	-0.006375
1.675000	0.5	-0.006000
1.683333	0.5	-0.006000
1.691667	0.5	-0.006000
1.700000	0.5	-0.006250
1.708333	0.5	-0.006375
1.716667	0.5	-0.006250
1.725000	0.5	-0.005875
1.733333	0.5	-0.006000
1.741667	0.5	-0.006500
1.750000	0.5	-0.006875
1.758333	0.5	-0.006625
1.766667	0.5	-0.006500
1.775000	0.5	-0.006875
1.783333	0.5	-0.007500
1.791667	0.5	-0.007625
1.800000	0.5	-0.008000
1.808333	0.5	-0.008250
1.816667	0.5	-0.008250
1.825000	0.5	-0.008625
1.833333	0.5	-0.008625
1.841667	0.5	-0.008375
1.850000	0.5	-0.008625
1.858333	0.5	-0.008500
1.866667	0.5	-0.008125
1.875000	0.5	-0.008125
1.883333	0.5	-0.007750
1.891667	0.5	-0.007250
1.900000	0.5	-0.007125
1.908333	0.5	-0.007375
1.916667	0.5	-0.007500
1.925000	0.5	-0.007500
1.933333	0.5	-0.007500
1.941667	0.5	-0.007125
1.950000	0.5	-0.007000
1.958333	0.5	-0.006750
1.966667	0.5	-0.006750
1.975000	0.5	-0.006375
1.983333	0.5	-0.006000
1.991667	0.5	-0.005625
2.000000	0.5	-0.005375
2.008333	0.5	-0.005500
2.016667	0.5	-0.004875
2.025000	0.5	-0.004250
2.033333	0.5	-0.004125
2.041667	0.5	-0.003750
2.050000	0.5	-0.003250
2.058333	0.5	-0.002875
2.066667	0.5	-0.002750
2.075000	0.5	-0.002500
2.083333	0.5	-0.001625
2.091667	0.5	-0.001375
2.100000	0.5	-0.000875
2.108333	0.5	-0.000375
2.116667	0.5	0.000000
2.125000	0.5	0.000250
2.133333	0.5	0.000375
2.141667	0.5	0.000625
2.150000	0.5	0.000500
2.158333	0.5	0.000125
2.166667	0.5	0.000375
2.175000	0.5	0.000375
2.183333	0.5	0.000500
2.191667	0.5	0.000625
2.200000	0.5	0.000500
2.208333	0.5	0.000375
2.216667	0.5	0.000500
2.225000	0.5	0.000750
2.233333	0.5	0.000750
2.241667	0.5	0.001125
2.250000	0.5	0.001500
2.258333	0.5	0.001500
2.266667	0.5	0.001750
2.275000	0.5	0.002125
2.283333	0.5	0.002625
2.291667	0.5	0.002750
2.300000	0.5	0.003125
2.308333	0.5	0.003000
2.316667	0.5	0.003125
2.325000	0.5	0.003250
2.333333	0.5	0.003625
2.341667	0.5	0.003875
2.350000	0.5	0.004125
2.358333	0.5	0.003875
2.366667	0.5	0.004125
2.375000	0.5	0.004125
2.383333	0.5	0.004125
2.391667	0.5	0.004375
2.400000	0.5	0.004875
2.408333	0.5	0.005125
2.416667	0.5	0.005000
2.425000	0.5	0.004875
2.433333	0.5	0.005000
2.441667	0.5	0.004625
2.450000	0.5	0.004500
2.458333	0.5	0.004250
2.466667	0.5	0.004250
2.475000	0.5	0.004250
2.483333	0.5	0.003750
2.491667	0.5	0.004000
2.500000	0.5	0.003750
2.508333	0.5	0.003625
2.516667	0.5	0.003500
2.525000	0.5	0.003500
2.533333	0.5	0.003500
2.541667	0.5	0.003500
2.550000	0.5	0.003375
2.558333	0.5	0.003375
2.566667	0.5	0.003750
2.575000	0.5	0.003500
2.583333	0.5	0.003375
2.591667	0.5	0.003125
2.600000	0.5	0.002750
2.608333	0.5	0.002625
2.616667	0.5	0.002750
2.625000	0.5	0.002625
2.633333	0.5	0.002875
2.641667	0.5	0.003000
2.650000	0.5	0.003125
2.658333	0.5	0.002625
2.666667	0.5	0.002125
2.675000	0.5	0.002000
2.683333	0.5	0.002500
2.691667	0.5	0.002500
2.700000	0.5	0.002250
2.708333	0.5	0.002125
2.716667	0.5	0.001625
2.725000	0.5	0.001250
2.733333	0.5	0.001000
2.741667	0.5	0.001000
2.750000	0.5	0.001375
2.758333	0.5	0.001250
2.766667	0.5	0.001000
2.775000	0.5	0.000750
2.783333	0.5	0.000750
2.791667	0.5	0.000500
2.800000	0.5	0.000625
2.808333	0.5	0.000625
2.816667	0.5	0.000250
2.825000	0.5	0.000000
2.833333	0.5	0.000000
2.841667	0.5	-0.000750
2.850000	0.5	-0.001500
2.858333	0.5	-0.001750
2.866667	0.5	-0.002375
2.875000	0.5	-0.002875
2.883333	0.5	-0.003375
2.891667	0.5	-0.004000
2.900000	0.5	-0.004500
2.908333	0.5	-0.004875
2.916667	0.5	-0.005250
2.925000	0.5	-0.005625
2.933333	0.5	-0.006125
2.941667	0.5	-0.006750
2.950000	0.5	-0.007625
2.958333	0.5	-0.008250
2.966667	0.5	-0.008500
2.975000	0.5	-0.009500
2.983333	0.5	-0.009750
2.991667	0.5	-0.010000
3.000000	0.5	-0.010375
3.008333	0.5	-0.010375
3.016667	0.5	-0.010500
3.025000	0.5	-0.010875
3.033333	0.5	-0.011125
3.041667	0.5	-0.011250
3.050000	0.5	-0.011000
3.058333	0.5	-0.011250
3.066667	0.5	-0.011375
3.075000	0.5	-0.011375
3.083333	0.5	-0.011125
3.091667	0.5	-0.011250
3.100000	0.5	-0.011375
3.108333	0.5	-0.011625
3.116667	0.5	-0.011875
3.125000	0.5	-0.011625
3.133333	0.5	-0.011250
3.141667	0.5	-0.011125
3.150000	0.5	-0.011375
3.158333	0.5	-0.011750
3.166667	0.5	-0.011875
3.175000	0.5	-0.012375
3.183333	0.5	-0.012375
3.191667	0.5	-0.012625
3.200000	0.5	-0.012875
3.208333	0.5	-0.013375
3.216667	0.5	-0.013125
3.225000	0.5	-0.013000
3.233333	0.5	-0.012875
3.241667	0.5	-0.013125
3.250000	0.5	-0.013125
3.258333	0.5	-0.013375
3.266667	0.5	-0.013500
3.275000	0.5	-0.013250
3.283333	0.5	-0.013750
3.291667	0.5	-0.013625
3.300000	0.5	-0.013625
3.308333	0.5	-0.013000
3.316667	0.5	-0.012250
3.325000	0.5	-0.012125
3.333333	0.5	-0.012500
3.341667	0.5	-0.013000
3.350000	0.5	-0.013750
3.358333	0.5	-0.013750
3.366667	0.5	-0.014250
3.375000	0.5	-0.014500
3.383333	0.5	-0.014750
3.391667	0.5	-0.015250
3.400000	0.5	-0.015375
3.408333	0.5	-0.015750
3.416667	0.5	-0.016000
3.425000	0.5	-0.016375
3.433333	0.5	-0.016250
3.441667	0.5	-0.016250
3.450000	0.5	-0.016000
3.458333	0.5	-0.016250
3.466667	0.5	-0.016500
3.475000	0.5	-0.016625
3.483333	0.5	-0.016750
3.491667	0.5	-0.016750
3.500000	0.5	-0.016750
3.508333	0.5	-0.016875
3.516667	0.5	-0.016875
3.525000	0.5	-0.016750
3.533333	0.5	-0.016875
3.541667	0.5	-0.016375
3.550000	0.5	-0.016375
3.558333	0.5	-0.015875
3.566667	0.5	-0.016125
3.575000	0.5	-0.016000
3.583333	0.5	-0.015750
3.591667	0.5	-0.015375
3.600000	0.5	-0.015000
3.608333	0.5	-0.014625
3.616667	0.5	-0.014375
3.625000	0.5	-0.014000
3.633333	0.5	-0.013875
3.641667	0.5	-0.013000
3.650000	0.5	-0.012375
3.658333	0.5	-0.012000
3.666667	0.5	-0.011625
3.675000	0.5	-0.011000
3.683333	0.5	-0.010250
3.691667	0.5	-0.009125
3.700000	0.5	-0.008375
3.708333	0.5	-0.007875
3.716667	0.5	-0.007375
3.725000	0.5	-0.006625
3.733333	0.5	-0.005750
3.741667	0.5	-0.005500
3.750000	0.5	-0.005000
3.758333	0.5	-0.004500
3.766667	0.5	-0.004000
3.775000	0.5	-0.003750
3.783333	0.5	-0.003875
3.791667	0.5	-0.003375
3.800000	0.5	-0.003250
3.808333	0.5	-0.002875
3.816667	0.5	-0.002625
3.825000	0.5	-0.002250
3.833333	0.5	-0.001500
3.841667	0.5	-0.001375
3.850000	0.5	-0.001375
3.858333	0.5	-0.001250
3.866667	0.5	-0.000875
3.875000	0.5	0.000000
3.883333	0.5	0.000000
3.891667	0.5	-0.000250
3.900000	0.5	-0.000125
3.908333	0.5	0.000000
3.916667	0.5	0.000000
3.925000	0.5	0.000125
3.933333	0.5	0.000500
3.941667	0.5	0.001125
3.950000	0.5	0.001500
3.958333	0.5	0.002250
3.966667	0.5	0.002750
3.975000	0.5	0.002875
3.983333	0.5	0.003375
3.991667	0.5	0.003500
4.000000	0.5	0.004125
4.008333	0.5	0.004625
4.016667	0.5	0.005375
4.025000	0.5	0.005875
4.033333	0.5	0.006250
4.041667	0.5	0.007125
4.050000	0.5	0.007500
4.058333	0.5	0.007875
4.066667	0.5	0.008250
4.075000	0.5	0.008625
4.083333	0.5	0.009250
4.091667	0.5	0.009750
4.100000	0.5	0.010125
4.108333	0.5	0.011125
4.116667	0.5	0.012250
4.125000	0.5	0.012625
4.133333	0.5	0.013125
4.141667	0.5	0.013375
4.150000	0.5	0.013375
4.158333	0.5	0.013625
4.166667	0.5	0.014375
4.175000	0.5	0.014625
4.183333	0.5	0.015250
4.191667	0.5	0.016125
4.200000	0.5	0.016625
4.208333	0.5	0.017250
4.216667	0.5	0.017750
4.225000	0.5	0.018375
4.233333	0.5	0.018500
4.241667	0.5	0.018875
4.250000	0.5	0.019625
4.258333	0.5	0.020250
4.266667	0.5	0.020750
4.275000	0.5	0.020625
4.283333	0.5	0.021250
4.291667	0.5	0.021625
4.300000	0.5	0.022000
4.308333	0.5	0.022250
4.316667	0.5	0.022375
4.325000	0.5	0.022375
4.333333	0.5	0.022875
4.341667	0.5	0.023000
4.350000	0.5	0.023000
4.358333	0.5	0.023250
4.366667	0.5	0.023250
4.375000	0.5	0.023000
4.383333	0.5	0.023375
4.391667	0.5	0.023625
4.400000	0.5	0.023875
4.408333	0.5	0.023875
4.416667	0.5	0.023875
4.425000	0.5	0.024250
4.433333	0.5	0.024250
4.441667	0.5	0.024125
4.450000	0.5	0.024500
4.458333	0.5	0.024750
4.466667	0.5	0.024875
4.475000	0.5	0.024500
4.483333	0.5	0.024125
4.491667	0.5	0.023875
4.500000	0.5	0.023750
4.508333	0.5	0.023625
4.516667	0.5	0.023250
4.525000	0.5	0.022750
4.533333	0.5	0.022250
4.541667	0.5	0.021750
4.550000	0.5	0.021250
4.558333	0.5	0.020625
4.566667	0.5	0.020000
4.575000	0.5	0.019250
4.583333	0.5	0.018750
4.591667	0.5	0.018375
4.600000	0.5	0.018125
4.608333	0.5	0.017500
4.616667	0.5	0.017125
4.625000	0.5	0.016625
4.633333	0.5	0.015875
4.641667	0.5	0.015000
4.650000	0.5	0.013750
4.658333	0.5	0.013375
4.666667	0.5	0.012875
4.675000	0.5	0.012250
4.683333	0.5	0.011250
4.691667	0.5	0.010125
4.700000	0.5	0.009375
4.708333	0.5	0.008750
4.716667	0.5	0.008000
4.725000	0.5	0.007250
4.733333	0.5	0.006625
4.741667	0.5	0.006125
4.750000	0.5	0.005500
4.758333	0.5	0.004875
4.766667	0.5	0.004250
4.775000	0.5	0.003250
4.783333	0.5	0.002625
4.791667	0.5	0.001625
4.800000	0.5	0.000000
4.808333	0.5	-0.000875
4.816667	0.5	-0.001750
4.825000	0.5	-0.002625
4.833333	0.5	-0.003125
4.841667	0.5	-0.004000
4.850000	0.5	-0.004750
4.858333	0.5	-0.005500
4.866667	0.5	-0.006125
4.875000	0.5	-0.006750
4.883333	0.5	-0.007375
4.891667	0.5	-0.008000
4.900000	0.5	-0.008750
4.908333	0.5	-0.009625
4.916667	0.5	-0.010125
4.925000	0.5	-0.011000
4.933333	0.5	-0.011625
4.941667	0.5	-0.012500
4.950000	0.5	-0.012875
4.958333	0.5	-0.013250
4.966667	0.5	-0.013750
4.975000	0.5	-0.014250
4.983333	0.5	-0.014625
4.991667	0.5	-0.014750
5.000000	0.5	-0.014875
5.008333	0.5	-0.015500
5.016667	0.5	-0.015500
5.025000	0.5	-0.015750
5.033333	0.5	-0.016000
5.041667	0.5	-0.016625
5.050000	0.5	-0.016875
5.058333	0.5	-0.017125
5.066667	0.5	-0.017250
5.075000	0.5	-0.017125
5.083333	0.5	-0.017000
5.091667	0.5	-0.017375
5.100000	0.5	-0.017250
5.108333	0.5	-0.017125
5.116667	0.5	-0.017125
5.125000	0.5	-0.017000
5.133333	0.5	-0.016625
5.141667	0.5	-0.016500
5.150000	0.5	-0.016500
5.158333	0.5	-0.015750
5.166667	0.5	-0.015375
5.175000	0.5	-0.014500
5.183333	0.5	-0.014250
5.191667	0.5	-0.014125
5.200000	0.5	-0.014250
5.208333	0.5	-0.013875
5.216667	0.5	-0.013500
5.225000	0.5	-0.013000
5.233333	0.5	-0.013250
5.241667	0.5	-0.013000
5.250000	0.5	-0.012875
5.258333	0.5	-0.012500
5.266667	0.5	-0.012250
5.275000	0.5	-0.011625
5.283333	0.5	-0.011625
5.291667	0.5	-0.011375
5.300000	0.5	-0.010875
5.308333	0.5	-0.010375
5.316667	0.5	-0.009875
5.325000	0.5	-0.009750
5.333333	0.5	-0.009625
5.341667	0.5	-0.009375
5.350000	0.5	-0.008875
5.358333	0.5	-0.008250
5.366667	0.5	-0.007625
5.375000	0.5	-0.007000
5.383333	0.5	-0.006500
5.391667	0.5	-0.006125
5.400000	0.5	-0.005750
5.408333	0.5	-0.005000
5.416667	0.5	-0.004750
5.425000	0.5	-0.004125
5.433333	0.5	-0.003875
5.441667	0.5	-0.003875
5.450000	0.5	-0.003250
5.458333	0.5	-0.002625
5.466667	0.5	-0.002125
5.475000	0.5	-0.001500
5.483333	0.5	-0.001000
5.491667	0.5	-0.000750
5.500000	0.5	-0.000500
5.508333	0.5	-0.000375
5.516667	0.5	0.000125
5.525000	0.5	0.000500
5.533333	0.5	0.001000
5.541667	0.5	0.001500
5.550000	0.5	0.001375
5.558333	0.5	0.001750
5.566667	0.5	0.001750
5.575000	0.5	0.001750
5.583333	0.5	0.002000
5.591667	0.5	0.002500
5.600000	0.5	0.002625
5.608333	0.5	0.002875
5.616667	0.5	0.003000
5.625000	0.5	0.003250
5.633333	0.5	0.003375
5.641667	0.5	0.003375
5.650000	0.5	0.003500
5.658333	0.5	0.003375
5.666667	0.5	0.003125
5.675000	0.5	0.002875
5.683333	0.5	0.002750
5.691667	0.5	0.003000
5.700000	0.5	0.003000
5.708333	0.5	0.002750
5.716667	0.5	0.002500
5.725000	0.5	0.002500
5.733333	0.5	0.002250
5.741667	0.5	0.002500
5.750000	0.5	0.002875
5.758333	0.5	0.003250
5.766667	0.5	0.003250
5.775000	0.5	0.003250
5.783333	0.5	0.003000
5.791667	0.5	0.003375
5.800000	0.5	0.003500
5.808333	0.5	0.003500
5.816667	0.5	0.003250
5.825000	0.5	0.003375
5.833333	0.5	0.003500
5.841667	0.5	0.003000
5.850000	0.5	0.002875
5.858333	0.5	0.003000
5.866667	0.5	0.002875
5.875000	0.5	0.002750
5.883333	0.5	0.002875
5.891667	0.5	0.003125
5.900000	0.5	0.003375
5.908333	0.5	0.003250
5.916667	0.5	0.003125
5.925000	0.5	0.003000
5.933333	0.5	0.003125
5.941667	0.5	0.003000
5.950000	0.5	0.002625
5.958333	0.5	0.002250
5.966667	0.5	0.001625
5.975000	0.5	0.001500
5.983333	0.5	0.001625
5.991667	0.5	0.001625
6.000000	0.5	0.001500
6.008333	0.5	0.001125
6.016667	0.5	0.000625
6.025000	0.5	0.000000
6.033333	0.5	-0.000125
6.041667	0.5	-0.000500
6.050000	0.5	-0.000625
6.058333	0.5	-0.000750
6.066667	0.5	-0.000875
6.075000	0.5	-0.001250
6.083333	0.5	-0.002000
6.091667	0.5	-0.002375
6.100000	0.5	-0.003250
6.108333	0.5	-0.003750
6.116667	0.5	-0.004250
6.125000	0.5	-0.004875
6.133333	0.5	-0.005250
6.141667	0.5	-0.005750
6.150000	0.5	-0.006125
6.158333	0.5	-0.006500
6.166667	0.5	-0.006875
6.175000	0.5	-0.007125
6.183333	0.5	-0.007875
6.191667	0.5	-0.008125
6.200000	0.5	-0.008375
6.208333	0.5	-0.008875
6.216667	0.5	-0.009375
6.225000	0.5	-0.009375
6.233333	0.5	-0.009750
6.241667	0.5	-0.010125
6.250000	0.5	-0.010250
6.258333	0.5	-0.010625
6.266667	0.5	-0.010750
6.275000	0.5	-0.010375
6.283333	0.5	-0.010125
6.291667	0.5	-0.010125
6.300000	0.5	-0.010000
6.308333	0.5	-0.010125
6.316667	0.5	-0.009750
6.325000	0.5	-0.010125
6.333333	0.5	-0.009875
6.341667	0.5	-0.009750
6.350000	0.5	-0.009250
6.358333	0.5	-0.009125
6.366667	0.5	-0.008875
6.375000	0.5	-0.008250
6.383333	0.5	-0.007750
6.391667	0.5	-0.007125
6.400000	0.5	-0.006375
6.408333	0.5	-0.005750
6.416667	0.5	-0.005000
6.425000	0.5	-0.004250
6.433333	0.5	-0.003750
6.441667	0.5	-0.003375
6.450000	0.5	-0.002625
6.458333	0.5	-0.002125
6.466667	0.5	-0.001875
6.475000	0.5	-0.001250
6.483333	0.5	-0.000750
6.491667	0.5	-0.000250
6.500000	0.5	0.000250
6.508333	0.5	0.000625
6.516667	0.5	0.000875
6.525000	0.5	0.001000
6.533333	0.5	0.001375
6.541667	0.5	0.001375
6.550000	0.5	0.001875
6.558333	0.5	0.002125
6.566667	0.5	0.002125
6.575000	0.5	0.002125
6.583333	0.5	0.002125
6.591667	0.5	0.002375
6.600000	0.5	0.001875
6.608333	0.5	0.001375
6.616667	0.5	0.001125
6.625000	0.5	0.001000
6.633333	0.5	0.001125
6.641667	0.5	0.001000
6.650000	0.5	0.001250
6.658333	0.5	0.001125
6.666667	0.5	0.000875
6.675000	0.5	0.000125
6.683333	0.5	-0.000375
6.691667	0.5	-0.001625
6.700000	0.5	-0.003250
6.708333	0.5	-0.006000
6.716667	0.5	-0.010125
6.725000	0.5	-0.016750
6.733333	0.5	-0.026875
6.741667	0.5	-0.042875
6.750000	0.5	-0.069000
6.758333	0.5	-0.111250
6.766667	0.5	-0.177000
6.775000	0.5	-0.277250
6.783333	0.5	-0.422250
6.791667	0.5	-0.621500
6.800000	0.5	-0.878000
6.808333	0.5	-1.187750
6.816667	0.5	-1.534875
6.825000	0.5	-1.891375
6.833333	0.5	-2.220000
6.841667	0.5	-2.475375
6.850000	0.5	-2.607250
6.858333	0.5	-2.565375
6.866667	0.5	-2.300625
6.875000	0.5	-1.769875
6.883333	0.5	-0.937500
6.891667	0.5	0.222875
6.900000	0.5	1.726375
6.908333	0.5	3.572000
6.916667	0.5	5.740500
6.925000	0.5	8.189750
6.933333	0.5	10.850125
6.941667	0.5	13.618125
6.950000	0.5	16.358875
6.958333	0.5	18.912125
6.966667	0.5	21.111125
6.975000	0.5	22.805250
6.983333	0.5	23.884375
6.991667	0.5	24.296875
7.000000	0.5	24.056500
7.008333	0.5	23.234500
7.016667	0.5	21.942375
7.025000	0.5	20.312000
7.033333	0.5	18.474875
7.041667	0.5	16.550000
7.050000	0.5	14.634625
7.058333	0.5	12.800000
7.066667	0.5	11.094000
7.075000	0.5	9.544000
7.083333	0.5	8.162125
7.091667	0.5	6.947375
7.100000	0.5	5.891750
7.108333	0.5	4.983250
7.116667	0.5	4.207125
7.125000	0.5	3.547750
7.133333	0.5	2.990375
7.141667	0.5	2.520750
7.150000	0.5	2.125250
7.158333	0.5	1.792875
7.166667	0.5	1.514375
7.175000	0.5	1.280625
7.183333	0.5	1.084250
7.191667	0.5	0.919750
7.200000	0.5	0.781000
7.208333	0.5	0.665000
7.216667	0.5	0.567250
7.225000	0.5	0.484875
7.233333	0.5	0.414750
7.241667	0.5	0.355375
7.250000	0.5	0.305250
7.258333	0.5	0.262875
7.266667	0.5	0.226750
7.275000	0.5	0.196125
7.283333	0.5	0.170375
7.291667	0.5	0.148750
7.300000	0.5	0.130250
7.308333	0.5	0.114250
7.316667	0.5	0.100375
7.325000	0.5	0.088625
7.333333	0.5	0.078625
7.341667	0.5	0.070000
7.350000	0.5	0.062750
7.358333	0.5	0.056125
7.366667	0.5	0.050750
7.375000	0.5	0.046125
7.383333	0.5	0.042375
7.391667	0.5	0.038750
7.400000	0.5	0.035500
7.408333	0.5	0.032875
7.416667	0.5	0.030375
7.425000	0.5	0.027625
7.433333	0.5	0.025375
7.441667	0.5	0.022875
7.450000	0.5	0.020500
7.458333	0.5	0.018375
7.466667	0.5	0.016500
7.475000	0.5	0.015000
7.483333	0.5	0.013500
7.491667	0.5	0.011750
7.500000	0.5	0.009875
7.508333	0.5	0.008125
7.516667	0.5	0.006750
7.525000	0.5	0.005625
7.533333	0.5	0.004375
7.541667	0.5	0.003125
7.550000	0.5	0.001625
7.558333	0.5	0.000500
7.566667	0.5	-0.000375
7.575000	0.5	-0.001500
7.583333	0.5	-0.002750
7.591667	0.5	-0.003625
7.600000	0.5	-0.004875
7.608333	0.5	-0.006000
7.616667	0.5	-0.007000
7.625000	0.5	-0.007625
7.633333	0.5	-0.008750
7.641667	0.5	-0.009375
7.650000	0.5	-0.010000
7.658333	0.5	-0.010500
7.666667	0.5	-0.011375
7.675000	0.5	-0.012125
7.683333	0.5	-0.012750
7.691667	0.5	-0.013250
7.700000	0.5	-0.014250
7.708333	0.5	-0.014000
7.716667	0.5	-0.013875
7.725000	0.5	-0.013625
7.733333	0.5	-0.013250
7.741667	0.5	-0.012500
7.750000	0.5	-0.012250
7.758333	0.5	-0.011875
7.766667	0.5	-0.010875
7.775000	0.5	-0.010250
7.783333	0.5	-0.009500
7.791667	0.5	-0.008500
7.800000	0.5	-0.007375
7.808333	0.5	-0.006375
7.816667	0.5	-0.004875
7.825000	0.5	-0.003500
7.833333	0.5	-0.002500
7.841667	0.5	-0.000875
7.850000	0.5	0.000625
7.858333	0.5	0.002125
7.866667	0.5	0.004000
7.875000	0.5	0.006000
7.883333	0.5	0.008250
7.891667	0.5	0.011000
7.900000	0.5	0.013500
7.908333	0.5	0.016500
7.916667	0.5	0.019750
7.925000	0.5	0.023875
7.933333	0.5	0.028250
7.941667	0.5	0.033500
7.950000	0.5	0.040125
7.958333	0.5	0.048375
7.966667	0.5	0.058500
7.975000	0.5	0.070875
7.983333	0.5	0.086375
7.991667	0.5	0.105000
8.000000	0.5	0.128625
8.008333	0.5	0.158000
8.016667	0.5	0.194875
8.025000	0.5	0.240125
8.033333	0.5	0.295125
8.041667	0.5	0.361875
8.050000	0.5	0.442125
8.058333	0.5	0.536750
8.066667	0.5	0.646875
8.075000	0.5	0.774000
8.083333	0.5	0.918875
8.091667	0.5	1.081125
8.100000	0.5	1.260875
8.108333	0.5	1.459375
8.116667	0.5	1.675250
8.125000	0.5	1.909000
8.133333	0.5	2.160250
8.141667	0.5	2.427625
8.150000	0.5	2.711500
8.158333	0.5	3.010875
8.166667	0.5	3.324375
8.175000	0.5	3.652125
8.183333	0.5	3.993250
8.191667	0.5	4.347125
8.200000	0.5	4.712750
8.208333	0.5	5.090125
8.216667	0.5	5.478500
8.225000	0.5	5.876875
8.233333	0.5	6.285750
8.241667	0.5	6.703625
8.250000	0.5	7.130000
8.258333	0.5	7.564625
8.266667	0.5	8.007250
8.275000	0.5	8.457500
8.283333	0.5	8.914500
8.291667	0.5	9.378625
8.300000	0.5	9.849250
8.308333	0.5	10.326750
8.316667	0.5	10.810125
8.325000	0.5	11.298375
8.333333	0.5	11.791750
8.341667	0.5	12.288250
8.350000	0.5	12.785625
8.358333	0.5	13.277375
8.366667	0.5	13.750125
8.375000	0.5	14.179500
8.383333	0.5	14.526750
8.391667	0.5	14.743250
8.400000	0.5	14.775750
8.408333	0.5	14.581000
8.416667	0.5	14.138500
8.425000	0.5	13.455000
8.433333	0.5	12.565000
8.441667	0.5	11.522500
8.450000	0.5	10.389625
8.458333	0.5	9.227500
8.466667	0.5	8.088250
8.475000	0.5	7.011375
8.483333	0.5	6.022375
8.491667	0.5	5.134875
8.500000	0.5	4.352875
8.508333	0.5	3.673750
8.516667	0.5	3.090625
8.525000	0.5	2.594375
8.533333	0.5	2.174500
8.541667	0.5	1.821750
8.550000	0.5	1.526625
8.558333	0.5	1.280375
8.566667	0.5	1.075125
8.575000	0.5	0.905000
8.583333	0.5	0.764375
8.591667	0.5	0.648000
8.600000	0.5	0.551750
8.608333	0.5	0.472375
8.616667	0.5	0.407000
8.625000	0.5	0.352500
8.633333	0.5	0.307375
8.641667	0.5	0.270625
8.650000	0.5	0.239500
8.658333	0.5	0.213875
8.666667	0.5	0.192125
8.675000	0.5	0.174000
8.683333	0.5	0.158875
8.691667	0.5	0.146375
8.700000	0.5	0.135875
8.708333	0.5	0.126500
8.716667	0.5	0.118375
8.725000	0.5	0.111000
8.733333	0.5	0.105000
8.741667	0.5	0.099875
8.750000	0.5	0.095500
8.758333	0.5	0.091000
8.766667	0.5	0.086875
8.775000	0.5	0.083125
8.783333	0.5	0.079750
8.791667	0.5	0.077000
8.800000	0.5	0.074500
8.808333	0.5	0.072375
8.816667	0.5	0.070000
8.825000	0.5	0.067750
8.833333	0.5	0.065625
8.841667	0.5	0.064000
8.850000	0.5	0.062250
8.858333	0.5	0.060625
8.866667	0.5	0.059375
8.875000	0.5	0.058125
8.883333	0.5	0.056500
8.891667	0.5	0.055250
8.900000	0.5	0.053875
8.908333	0.5	0.052750
8.916667	0.5	0.051500
8.925000	0.5	0.050500
8.933333	0.5	0.049625
8.941667	0.5	0.048875
8.950000	0.5	0.048125
8.958333	0.5	0.047250
8.966667	0.5	0.046000
8.975000	0.5	0.045500
8.983333	0.5	0.044875
8.991667	0.5	0.044625
9.000000	0.5	0.044250
9.008333	0.5	0.043625
9.016667	0.5	0.043375
9.025000	0.5	0.043250
9.033333	0.5	0.043250
9.041667	0.5	0.043125
9.050000	0.5	0.043000
9.058333	0.5	0.043250
9.066667	0.5	0.042875
9.075000	0.5	0.042375
9.083333	0.5	0.042500
9.091667	0.5	0.042125
9.100000	0.5	0.041750
9.108333	0.5	0.042000
9.116667	0.5	0.041875
9.125000	0.5	0.041875
9.133333	0.5	0.041500
9.141667	0.5	0.041875
9.150000	0.5	0.041625
9.158333	0.5	0.040875
9.166667	0.5	0.040500
9.175000	0.5	0.040625
9.183333	0.5	0.040875
9.191667	0.5	0.040750
9.200000	0.5	0.040375
9.208333	0.5	0.040000
9.216667	0.5	0.039375
9.225000	0.5	0.039375
9.233333	0.5	0.039500
9.241667	0.5	0.039500
9.250000	0.5	0.039125
9.258333	0.5	0.038750
9.266667	0.5	0.038625
9.275000	0.5	0.038375
9.283333	0.5	0.038375
9.291667	0.5	0.038250
9.300000	0.5	0.038250
9.308333	0.5	0.037875
9.316667	0.5	0.037625
9.325000	0.5	0.037625
9.333333	0.5	0.037875
9.341667	0.5	0.037875
9.350000	0.5	0.038375
9.358333	0.5	0.037875
9.366667	0.5	0.038000
9.375000	0.5	0.037875
9.383333	0.5	0.037875
9.391667	0.5	0.037750
9.400000	0.5	0.037500
9.408333	0.5	0.037875
9.416667	0.5	0.038250
9.425000	0.5	0.038750
9.433333	0.5	0.038750
9.441667	0.5	0.038750
9.450000	0.5	0.038375
9.458333	0.5	0.038125
9.466667	0.5	0.037750
9.475000	0.5	0.037500
9.483333	0.5	0.037625
9.491667	0.5	0.038000
9.500000	0.5	0.038250
9.508333	0.5	0.038125
9.516667	0.5	0.038375
9.525000	0.5	0.038625
9.533333	0.5	0.038625
9.541667	0.5	0.038625
9.550000	0.5	0.038750
9.558333	0.5	0.039250
9.566667	0.5	0.040000
9.575000	0.5	0.040750
9.583333	0.5	0.041500
9.591667	0.5	0.042250
9.600000	0.5	0.042875
9.608333	0.5	0.043250
9.616667	0.5	0.043375
9.625000	0.5	0.043375
9.633333	0.5	0.042750
9.641667	0.5	0.042375
9.650000	0.5	0.042000
9.658333	0.5	0.041500
9.666667	0.5	0.040500
9.675000	0.5	0.039375
9.683333	0.5	0.038875
9.691667	0.5	0.038000
9.700000	0.5	0.036375
9.708333	0.5	0.034875
9.716667	0.5	0.033750
9.725000	0.5	0.032375
9.733333	0.5	0.031000
9.741667	0.5	0.029625
9.750000	0.5	0.028250
9.758333	0.5	0.026375
9.766667	0.5	0.025000
9.775000	0.5	0.023875
9.783333	0.5	0.023000
9.791667	0.5	0.022375
9.800000	0.5	0.021500
9.808333	0.5	0.020500
9.816667	0.5	0.019750
9.825000	0.5	0.018750
9.833333	0.5	0.017875
9.841667	0.5	0.017250
9.850000	0.5	0.016625
9.858333	0.5	0.016125
9.866667	0.5	0.015875
9.875000	0.5	0.015125
9.883333	0.5	0.014375
9.891667	0.5	0.014000
9.900000	0.5	0.013625
9.908333	0.5	0.013125
9.916667	0.5	0.012625
9.925000	0.5	0.012375
9.933333	0.5	0.012375
9.941667	0.5	0.012375
9.950000	0.5	0.012250
9.958333	0.5	0.011875
9.966667	0.5	0.012125
9.975000	0.5	0.012125
9.983333	0.5	0.012125
9.991667	0.5	0.012375
10.000000	0.5	0.012500
10.008333	0.5	0.012375
10.016667	0.5	0.012250
10.025000	0.5	0.012375
10.033333	0.5	0.012500
10.041667	0.5	0.012375
10.050000	0.5	0.012625
10.058333	0.5	0.012625
10.066667	0.5	0.013250
10.075000	0.5	0.013500
10.083333	0.5	0.013875
10.091667	0.5	0.014250
10.100000	0.5	0.014750
10.108333	0.5	0.015125
10.116667	0.5	0.015625
10.125000	0.5	0.016000
10.133333	0.5	0.016500
10.141667	0.5	0.017375
10.150000	0.5	0.018500
10.158333	0.5	0.019750
10.166667	0.5	0.021625
10.175000	0.5	0.023375
10.183333	0.5	0.025500
10.191667	0.5	0.028000
10.200000	0.5	0.030750
10.208333	0.5	0.034250
10.216667	0.5	0.037750
10.225000	0.5	0.042250
10.233333	0.5	0.047375
10.241667	0.5	0.053625
10.250000	0.5	0.060875
10.258333	0.5	0.068875
10.266667	0.5	0.078500
10.275000	0.5	0.091125
10.283333	0.5	0.105875
10.291667	0.5	0.122875
10.300000	0.5	0.143750
10.308333	0.5	0.168375
10.316667	0.5	0.197750
10.325000	0.5	0.233750
10.333333	0.5	0.277125
10.341667	0.5	0.329125
10.350000	0.5	0.392000
10.358333	0.5	0.467375
10.366667	0.5	0.557000
10.375000	0.5	0.663500
10.383333	0.5	0.788750
10.391667	0.5	0.935750
10.400000	0.5	1.107500
10.408333	0.5	1.305750
10.416667	0.5	1.533500
10.425000	0.5	1.792750
10.433333	0.5	2.085750
10.441667	0.5	2.413500
10.450000	0.5	2.777875
10.458333	0.5	3.177750
10.466667	0.5	3.613000
10.475000	0.5	4.082000
10.483333	0.5	4.581625
10.491667	0.5	5.108500
10.500000	0.5	5.658500
10.508333	0.5	6.225875
10.516667	0.5	6.803500
10.525000	0.5	7.385000
10.533333	0.5	7.962375
10.541667	0.5	8.527250
10.550000	0.5	9.070875
10.558333	0.5	9.585750
10.566667	0.5	10.062375
10.575000	0.5	10.494125
10.583333	0.5	10.872875
10.591667	0.5	11.192500
10.600000	0.5	11.448750
10.608333	0.5	11.636375
10.616667	0.5	11.753375
10.625000	0.5	11.799125
10.633333	0.5	11.773250
10.641667	0.5	11.677375
10.650000	0.5	11.514000
10.658333	0.5	11.287375
10.666667	0.5	11.001875
10.675000	0.5	10.663750
10.683333	0.5	10.279250
10.691667	0.5	9.855000
10.700000	0.5	9.398375
10.708333	0.5	8.916375
10.716667	0.5	8.416375
10.725000	0.5	7.905625
10.733333	0.5	7.389750
10.741667	0.5	6.875625
10.750000	0.5	6.367875
10.758333	0.5	5.872375
10.766667	0.5	5.392000
10.775000	0.5	4.931250
10.783333	0.5	4.491625
10.791667	0.5	4.075750
10.800000	0.5	3.685250
10.808333	0.5	3.321125
10.816667	0.5	2.983250
10.825000	0.5	2.671625
10.833333	0.5	2.385750
10.841667	0.5	2.125500
10.850000	0.5	1.888750
10.858333	0.5	1.675125
10.866667	0.5	1.482000
10.875000	0.5	1.309875
10.883333	0.5	1.156375
10.891667	0.5	1.019500
10.900000	0.5	0.898000
10.908333	0.5	0.791125
10.916667	0.5	0.697250
10.925000	0.5	0.614500
10.933333	0.5	0.541875
10.941667	0.5	0.478750
10.950000	0.5	0.423375
10.958333	0.5	0.375125
10.966667	0.5	0.332625
10.975000	0.5	0.295875
10.983333	0.5	0.264250
10.991667	0.5	0.237000
11.000000	0.5	0.212750
11.008333	0.5	0.191625
11.016667	0.5	0.173250
11.025000	0.5	0.157375
11.033333	0.5	0.143500
11.041667	0.5	0.131000
11.050000	0.5	0.120375
11.058333	0.5	0.110875
11.066667	0.5	0.102875
11.075000	0.5	0.095750
11.083333	0.5	0.089750
11.091667	0.5	0.084375
11.100000	0.5	0.079750
11.108333	0.5	0.075125
11.116667	0.5	0.071000
11.125000	0.5	0.067625
11.133333	0.5	0.064750
11.141667	0.5	0.062125
11.150000	0.5	0.059625
11.158333	0.5	0.057250
11.166667	0.5	0.055625
11.175000	0.5	0.053750
11.183333	0.5	0.052500
11.191667	0.5	0.050875
11.200000	0.5	0.049500
11.208333	0.5	0.048625
11.216667	0.5	0.047375
11.225000	0.5	0.046750
11.233333	0.5	0.046250
11.241667	0.5	0.045500
11.250000	0.5	0.044625
11.258333	0.5	0.043750
11.266667	0.5	0.043250
11.275000	0.5	0.042875
11.283333	0.5	0.042500
11.291667	0.5	0.042000
11.300000	0.5	0.042000
11.308333	0.5	0.041625
11.316667	0.5	0.041500
11.325000	0.5	0.041250
11.333333	0.5	0.041250
11.341667	0.5	0.041125
11.350000	0.5	0.041375
11.358333	0.5	0.041625
11.366667	0.5	0.041750
11.375000	0.5	0.041750
11.383333	0.5	0.042250
11.391667	0.5	0.042250
11.400000	0.5	0.042625
11.408333	0.5	0.042875
11.416667	0.5	0.043500
11.425000	0.5	0.043875
11.433333	0.5	0.043875
11.441667	0.5	0.044125
11.450000	0.5	0.044375
11.458333	0.5	0.044625
11.466667	0.5	0.044625
11.475000	0.5	0.045375
11.483333	0.5	0.046125
11.491667	0.5	0.046500
11.500000	0.5	0.046625
11.508333	0.5	0.047125
11.516667	0.5	0.047250
11.525000	0.5	0.047500
11.533333	0.5	0.047750
11.541667	0.5	0.048625
11.550000	0.5	0.048750
11.558333	0.5	0.049000
11.566667	0.5	0.049250
11.575000	0.5	0.049750
11.583333	0.5	0.050125
11.591667	0.5	0.050125
11.600000	0.5	0.050375
11.608333	0.5	0.050500
11.616667	0.5	0.051000
11.625000	0.5	0.051250
11.633333	0.5	0.051750
11.641667	0.5	0.052250
11.650000	0.5	0.052375
11.658333	0.5	0.053000
11.666667	0.5	0.053250
11.675000	0.5	0.053625
11.683333	0.5	0.053875
11.691667	0.5	0.053750
11.700000	0.5	0.053250
11.708333	0.5	0.052750
11.716667	0.5	0.052750
11.725000	0.5	0.052625
11.733333	0.5	0.052250
11.741667	0.5	0.052125
11.750000	0.5	0.052125
11.758333	0.5	0.051250
11.766667	0.5	0.050625
11.775000	0.5	0.049750
11.783333	0.5	0.049500
11.791667	0.5	0.049250
11.800000	0.5	0.049125
11.808333	0.5	0.048250
11.816667	0.5	0.047250
11.825000	0.5	0.046625
11.833333	0.5	0.046375
11.841667	0.5	0.045750
11.850000	0.5	0.045000
11.858333	0.5	0.044375
11.866667	0.5	0.044000
11.875000	0.5	0.043375
11.883333	0.5	0.042625
11.891667	0.5	0.042375
11.900000	0.5	0.042250
11.908333	0.5	0.042000
11.916667	0.5	0.041125
11.925000	0.5	0.040500
11.933333	0.5	0.039875
11.941667	0.5	0.039125
11.950000	0.5	0.038250
11.958333	0.5	0.037500
11.966667	0.5	0.036875
11.975000	0.5	0.036250
11.983333	0.5	0.035625
11.991667	0.5	0.035000
12.000000	0.5	0.034625
12.008333	0.5	0.034125
12.016667	0.5	0.033500
12.025000	0.5	0.032875
12.033333	0.5	0.031875
12.041667	0.5	0.031375
12.050000	0.5	0.030750
12.058333	0.5	0.030000
12.066667	0.5	0.029375
12.075000	0.5	0.028625
12.083333	0.5	0.027625
12.091667	0.5	0.026750
12.100000	0.5	0.026125
12.108333	0.5	0.025500
12.116667	0.5	0.024500
12.125000	0.5	0.023625
12.133333	0.5	0.022625
12.141667	0.5	0.022125
12.150000	0.5	0.021625
12.158333	0.5	0.020875
12.166667	0.5	0.020375
12.175000	0.5	0.020000
12.183333	0.5	0.019625
12.191667	0.5	0.019250
12.200000	0.5	0.018875
12.208333	0.5	0.018750
12.216667	0.5	0.018500
12.225000	0.5	0.018375
12.233333	0.5	0.017875
12.241667	0.5	0.017875
12.250000	0.5	0.018500
12.258333	0.5	0.018875
12.266667	0.5	0.019000
12.275000	0.5	0.019500
12.283333	0.5	0.020125
12.291667	0.5	0.020875
12.300000	0.5	0.022000
12.308333	0.5	0.023125
12.316667	0.5	0.023875
12.325000	0.5	0.024750
12.333333	0.5	0.025625
12.341667	0.5	0.026750
12.350000	0.5	0.027375
12.358333	0.5	0.028000
12.366667	0.5	0.029000
12.375000	0.5	0.029625
12.383333	0.5	0.029625
12.391667	0.5	0.030250
12.400000	0.5	0.030500
12.408333	0.5	0.030500
12.416667	0.5	0.029750
12.425000	0.5	0.029625
12.433333	0.5	0.029000
12.441667	0.5	0.028250
12.450000	0.5	0.027375
12.458333	0.5	0.026500
12.466667	0.5	0.025250
12.475000	0.5	0.024375
12.483333	0.5	0.023375
12.491667	0.5	0.022375
12.500000	0.5	0.021500
12.508333	0.5	0.020500
12.516667	0.5	0.019375
12.525000	0.5	0.018250
12.533333	0.5	0.017500
12.541667	0.5	0.016625
12.550000	0.5	0.016000
12.558333	0.5	0.015500
12.566667	0.5	0.014750
12.575000	0.5	0.014375
12.583333	0.5	0.014125
12.591667	0.5	0.013500
12.600000	0.5	0.013500
12.608333	0.5	0.013125
12.616667	0.5	0.012875
12.625000	0.5	0.012750
12.633333	0.5	0.012375
12.641667	0.5	0.012125
12.650000	0.5	0.012500
12.658333	0.5	0.012625
12.666667	0.5	0.012875
12.675000	0.5	0.013000
12.683333	0.5	0.013000
12.691667	0.5	0.012750
12.700000	0.5	0.012750
12.708333	0.5	0.013000
12.716667	0.5	0.013375
12.725000	0.5	0.013250
12.733333	0.5	0.013000
12.741667	0.5	0.012750
12.750000	0.5	0.012000
12.758333	0.5	0.011875
12.766667	0.5	0.012125
12.775000	0.5	0.012125
12.783333	0.5	0.012125
12.791667	0.5	0.011875
12.800000	0.5	0.011375
12.808333	0.5	0.011125
12.816667	0.5	0.011125
12.825000	0.5	0.010625
12.833333	0.5	0.009875
12.841667	0.5	0.009750
12.850000	0.5	0.009125
12.858333	0.5	0.008500
12.866667	0.5	0.008000
12.875000	0.5	0.007625
12.883333	0.5	0.006875
12.891667	0.5	0.006375
12.900000	0.5	0.005375
12.908333	0.5	0.005250
12.916667	0.5	0.004875
12.925000	0.5	0.003750
12.933333	0.5	0.003250
12.941667	0.5	0.002500
12.950000	0.5	0.001750
12.958333	0.5	0.000875
12.966667	0.5	0.000250
12.975000	0.5	0.000000
12.983333	0.5	-0.001000
12.991667	0.5	-0.001750
13.000000	0.5	-0.002125
13.008333	0.5	-0.002750
13.016667	0.5	-0.003250
13.025000	0.5	-0.003625
13.033333	0.5	-0.003875
13.041667	0.5	-0.004250
13.050000	0.5	-0.004500
13.058333	0.5	-0.005125
13.066667	0.5	-0.005500
13.075000	0.5	-0.005375
13.083333	0.5	-0.005000
13.091667	0.5	-0.005125
13.100000	0.5	-0.005000
13.108333	0.5	-0.004875
13.116667	0.5	-0.005000
13.125000	0.5	-0.004875
13.133333	0.5	-0.004500
13.141667	0.5	-0.004250
13.150000	0.5	-0.003875
13.158333	0.5	-0.003625
13.166667	0.5	-0.003000
13.175000	0.5	-0.002500
13.183333	0.5	-0.001875
13.191667	0.5	-0.001500
13.200000	0.5	-0.000750
13.208333	0.5	-0.000625
13.216667	0.5	0.000000
13.225000	0.5	0.000500
13.233333	0.5	0.001625
13.241667	0.5	0.002375
13.250000	0.5	0.003125
13.258333	0.5	0.003750
13.266667	0.5	0.004375
13.275000	0.5	0.005375
13.283333	0.5	0.006375
13.291667	0.5	0.007500
13.300000	0.5	0.008250
13.308333	0.5	0.008625
13.316667	0.5	0.009500
13.325000	0.5	0.010250
13.333333	0.5	0.011125
13.341667	0.5	0.011750
13.350000	0.5	0.012625
13.358333	0.5	0.013125
13.366667	0.5	0.013875
13.375000	0.5	0.014875
13.383333	0.5	0.015500
13.391667	0.5	0.016375
13.400000	0.5	0.016875
13.408333	0.5	0.017750
13.416667	0.5	0.018250
13.425000	0.5	0.018625
13.433333	0.5	0.019125
13.441667	0.5	0.019625
13.450000	0.5	0.019875
13.458333	0.5	0.020125
13.466667	0.5	0.020875
13.475000	0.5	0.021250
13.483333	0.5	0.021375
13.491667	0.5	0.021500
13.500000	0.5	0.021750
13.508333	0.5	0.022000
13.516667	0.5	0.022250
13.525000	0.5	0.022625
13.533333	0.5	0.023375
13.541667	0.5	0.023750
13.550000	0.5	0.024125
13.558333	0.5	0.024000
13.566667	0.5	0.023750
13.575000	0.5	0.023875
13.583333	0.5	0.024000
13.591667	0.5	0.023750
13.600000	0.5	0.023500
13.608333	0.5	0.023625
13.616667	0.5	0.024000
13.625000	0.5	0.024000
13.633333	0.5	0.024250
13.641667	0.5	0.024375
13.650000	0.5	0.024500
13.658333	0.5	0.024625
13.666667	0.5	0.024375
13.675000	0.5	0.024125
13.683333	0.5	0.023625
13.691667	0.5	0.023500
13.700000	0.5	0.023250
13.708333	0.5	0.023125
13.716667	0.5	0.022750
13.725000	0.5	0.023250
13.733333	0.5	0.024375
13.741667	0.5	0.024500
13.750000	0.5	0.024625
13.758333	0.5	0.024500
13.766667	0.5	0.024625
13.775000	0.5	0.024250
13.783333	0.5	0.024250
13.791667	0.5	0.024375
13.800000	0.5	0.024125
13.808333	0.5	0.024125
13.816667	0.5	0.024125
13.825000	0.5	0.024250
13.833333	0.5	0.024375
13.841667	0.5	0.024250
13.850000	0.5	0.024125
13.858333	0.5	0.024375
13.866667	0.5	0.025000
13.875000	0.5	0.025250
13.883333	0.5	0.025250
13.891667	0.5	0.024875
13.900000	0.5	0.025000
13.908333	0.5	0.025250
13.916667	0.5	0.025250
13.925000	0.5	0.025500
13.933333	0.5	0.025500
13.941667	0.5	0.025500
13.950000	0.5	0.025250
13.958333	0.5	0.025000
13.966667	0.5	0.025000
13.975000	0.5	0.024750
13.983333	0.5	0.024875
13.991667	0.5	0.024875
14.000000	0.5	0.024875
14.008333	0.5	0.024750
14.016667	0.5	0.024500
14.025000	0.5	0.024125
14.033333	0.5	0.024000
14.041667	0.5	0.023875
14.050000	0.5	0.023750
14.058333	0.5	0.024250
14.066667	0.5	0.024250
14.075000	0.5	0.023875
14.083333	0.5	0.023625
14.091667	0.5	0.022875
14.100000	0.5	0.022000
14.108333	0.5	0.021875
14.116667	0.5	0.021375
14.125000	0.5	0.020750
14.133333	0.5	0.019875
14.141667	0.5	0.019250
14.150000	0.5	0.018750
14.158333	0.5	0.017625
14.166667	0.5	0.016625
14.175000	0.5	0.015875
14.183333	0.5	0.014500
14.191667	0.5	0.013875
14.200000	0.5	0.013500
14.208333	0.5	0.013375
14.216667	0.5	0.013125
14.225000	0.5	0.012625
14.233333	0.5	0.012375
14.241667	0.5	0.012000
14.250000	0.5	0.011750
14.258333	0.5	0.010875
14.266667	0.5	0.010250
14.275000	0.5	0.010000
14.283333	0.5	0.009875
14.291667	0.5	0.010000
14.300000	0.5	0.009625
14.308333	0.5	0.009625
14.316667	0.5	0.009625
14.325000	0.5	0.010000
14.333333	0.5	0.010125
14.341667	0.5	0.010250
14.350000	0.5	0.010250
14.358333	0.5	0.010250
14.366667	0.5	0.010625
14.375000	0.5	0.011000
14.383333	0.5	0.011250
14.391667	0.5	0.011500
14.400000	0.5	0.011500
14.408333	0.5	0.011500
14.416667	0.5	0.011500
14.425000	0.5	0.011375
14.433333	0.5	0.011500
14.441667	0.5	0.011750
14.450000	0.5	0.012250
14.458333	0.5	0.012500
14.466667	0.5	0.012625
14.475000	0.5	0.013000
14.483333	0.5	0.013500
14.491667	0.5	0.014250
14.500000	0.5	0.014750
14.508333	0.5	0.014750
14.516667	0.5	0.015000
14.525000	0.5	0.015125
14.533333	0.5	0.015625
14.541667	0.5	0.015500
14.550000	0.5	0.015625
14.558333	0.5	0.015750
14.566667	0.5	0.015750
14.575000	0.5	0.016000
14.583333	0.5	0.016375
14.591667	0.5	0.016375
14.600000	0.5	0.016375
14.608333	0.5	0.016375
14.616667	0.5	0.016625
14.625000	0.5	0.016500
14.633333	0.5	0.016750
14.641667	0.5	0.016625
14.650000	0.5	0.017000
14.658333	0.5	0.017500
14.666667	0.5	0.017875
14.675000	0.5	0.017750
14.683333	0.5	0.017750
14.691667	0.5	0.018250
14.700000	0.5	0.018125
14.708333	0.5	0.018625
14.716667	0.5	0.019000
14.725000	0.5	0.019625
14.733333	0.5	0.020000
14.741667	0.5	0.020250
14.750000	0.5	0.020875
14.758333	0.5	0.020875
14.766667	0.5	0.021375
14.775000	0.5	0.021875
14.783333	0.5	0.022000
14.791667	0.5	0.022250
14.800000	0.5	0.022750
14.808333	0.5	0.023375
14.816667	0.5	0.023750
14.825000	0.5	0.024125
14.833333	0.5	0.024000
14.841667	0.5	0.024000
14.850000	0.5	0.023875
14.858333	0.5	0.023875
14.866667	0.5	0.024250
14.875000	0.5	0.024375
14.883333	0.5	0.024750
14.891667	0.5	0.025125
14.900000	0.5	0.025375
14.908333	0.5	0.024875
14.916667	0.5	0.024875
14.925000	0.5	0.024875
14.933333	0.5	0.024875
14.941667	0.5	0.025250
14.950000	0.5	0.025500
14.958333	0.5	0.025750
14.966667	0.5	0.026250
14.975000	0.5	0.026750
14.983333	0.5	0.027250
14.991667	0.5	0.027750
15.000000	0.5	0.027750
15.008333	0.5	0.027625
15.016667	0.5	0.028000
15.025000	0.5	0.027750
15.033333	0.5	0.027750
15.041667	0.5	0.028250
15.050000	0.5	0.028750
15.058333	0.5	0.028625
15.066667	0.5	0.028875
15.075000	0.5	0.028875
15.083333	0.5	0.028500
15.091667	0.5	0.028375
15.100000	0.5	0.028000
15.108333	0.5	0.028000
15.116667	0.5	0.027750
15.125000	0.5	0.027625
15.133333	0.5	0.027125
15.141667	0.5	0.027000
15.150000	0.5	0.027625
15.158333	0.5	0.027000
15.166667	0.5	0.026500
15.175000	0.5	0.026250
15.183333	0.5	0.026250
15.191667	0.5	0.026375
15.200000	0.5	0.026625
15.208333	0.5	0.026625
15.216667	0.5	0.026375
15.225000	0.5	0.026250
15.233333	0.5	0.026375
15.241667	0.5	0.026625
15.250000	0.5	0.026125
15.258333	0.5	0.026000
15.266667	0.5	0.025750
15.275000	0.5	0.025375
15.283333	0.5	0.024875
15.291667	0.5	0.025125
15.300000	0.5	0.025125
15.308333	0.5	0.024625
15.316667	0.5	0.024250
15.325000	0.5	0.024125
15.333333	0.5	0.024125
15.341667	0.5	0.024000
15.350000	0.5	0.023375
15.358333	0.5	0.023125
15.366667	0.5	0.023000
15.375000	0.5	0.022875
15.383333	0.5	0.022500
15.391667	0.5	0.022375
15.400000	0.5	0.022250
15.408333	0.5	0.022250
15.416667	0.5	0.022375
15.425000	0.5	0.022375
15.433333	0.5	0.022500
15.441667	0.5	0.022375
15.450000	0.5	0.022750
15.458333	0.5	0.022750
15.466667	0.5	0.023000
15.475000	0.5	0.022875
15.483333	0.5	0.022625
15.491667	0.5	0.022625
15.500000	0.5	0.022125
15.508333	0.5	0.022125
15.516667	0.5	0.022125
15.525000	0.5	0.021750
15.533333	0.5	0.021750
15.541667	0.5	0.021500
15.550000	0.5	0.021375
15.558333	0.5	0.021250
15.566667	0.5	0.021375
15.575000	0.5	0.021250
15.583333	0.5	0.021000
15.591667	0.5	0.021000
15.600000	0.5	0.021375
15.608333	0.5	0.021375
15.616667	0.5	0.021000
15.625000	0.5	0.021000
15.633333	0.5	0.021125
15.641667	0.5	0.021250
15.650000	0.5	0.021250
15.658333	0.5	0.021250
15.666667	0.5	0.021125
15.675000	0.5	0.020875
15.683333	0.5	0.021125
15.691667	0.5	0.020500
15.700000	0.5	0.020375
15.708333	0.5	0.020250
15.716667	0.5	0.020000
15.725000	0.5	0.020000
15.733333	0.5	0.020250
15.741667	0.5	0.020125
15.750000	0.5	0.020125
15.758333	0.5	0.020125
15.766667	0.5	0.020250
15.775000	0.5	0.020250
15.783333	0.5	0.020625
15.791667	0.5	0.020375
15.800000	0.5	0.020250
15.808333	0.5	0.020500
15.816667	0.5	0.020500
15.825000	0.5	0.020625
15.833333	0.5	0.021000
15.841667	0.5	0.021125
15.850000	0.5	0.021250
15.858333	0.5	0.021500
15.866667	0.5	0.021625
15.875000	0.5	0.021625
15.883333	0.5	0.021875
15.891667	0.5	0.022125
15.900000	0.5	0.022125
15.908333	0.5	0.021875
15.916667	0.5	0.021875
15.925000	0.5	0.022375
15.933333	0.5	0.022875
15.941667	0.5	0.023375
15.950000	0.5	0.023875
15.958333	0.5	0.024500
15.966667	0.5	0.024875
15.975000	0.5	0.025250
15.983333	0.5	0.026000
15.991667	0.5	0.026500
16.000000	0.5	0.026625
16.008333	0.5	0.026500
16.016667	0.5	0.027000
16.025000	0.5	0.027000
16.033333	0.5	0.026875
16.041667	0.5	0.027250
16.050000	0.5	0.027500
16.058333	0.5	0.027375
16.066667	0.5	0.027500
16.075000	0.5	0.027500
16.083333	0.5	0.027500
16.091667	0.5	0.027750
16.100000	0.5	0.028500
16.108333	0.5	0.028625
16.116667	0.5	0.028875
16.125000	0.5	0.028625
16.133333	0.5	0.029000
16.141667	0.5	0.029250
16.150000	0.5	0.029250
16.158333	0.5	0.029625
16.166667	0.5	0.030000
16.175000	0.5	0.029875
16.183333	0.5	0.030125
16.191667	0.5	0.030500
16.200000	0.5	0.030750
16.208333	0.5	0.031000
16.216667	0.5	0.031750
16.225000	0.5	0.032500
16.233333	0.5	0.032750
16.241667	0.5	0.033125
16.250000	0.5	0.033875
16.258333	0.5	0.034500
16.266667	0.5	0.035375
16.275000	0.5	0.036250
16.283333	0.5	0.037375
16.291667	0.5	0.038875
16.300000	0.5	0.040000
16.308333	0.5	0.041375
16.316667	0.5	0.043000
16.325000	0.5	0.044625
16.333333	0.5	0.046375
16.341667	0.5	0.048000
16.350000	0.5	0.050500
16.358333	0.5	0.052250
16.366667	0.5	0.054250
16.375000	0.5	0.056125
16.383333	0.5	0.058375
16.391667	0.5	0.060250
16.400000	0.5	0.062250
16.408333	0.5	0.063625
16.416667	0.5	0.065625
16.425000	0.5	0.066750
16.433333	0.5	0.067750
16.441667	0.5	0.068750
16.450000	0.5	0.069375
16.458333	0.5	0.070000
16.466667	0.5	0.070500
16.475000	0.5	0.070875
16.483333	0.5	0.071375
16.491667	0.5	0.071500
16.500000	0.5	0.070875
16.508333	0.5	0.070250
16.516667	0.5	0.069375
16.525000	0.5	0.068500
16.533333	0.5	0.067500
16.541667	0.5	0.066250
16.550000	0.5	0.064750
16.558333	0.5	0.062875
16.566667	0.5	0.061250
16.575000	0.5	0.059375
16.583333	0.5	0.057625
16.591667	0.5	0.056000
16.600000	0.5	0.054500
16.608333	0.5	0.052625
16.616667	0.5	0.051000
16.625000	0.5	0.050000
16.633333	0.5	0.048875
16.641667	0.5	0.047375
16.650000	0.5	0.046625
16.658333	0.5	0.045500
16.666667	0.5	0.044625
16.675000	0.5	0.043875
16.683333	0.5	0.043375
16.691667	0.5	0.042625
16.700000	0.5	0.041750
16.708333	0.5	0.041625
16.716667	0.5	0.041125
16.725000	0.5	0.040500
16.733333	0.5	0.040250
16.741667	0.5	0.040000
16.750000	0.5	0.039625
16.758333	0.5	0.040125
16.766667	0.5	0.040625
16.775000	0.5	0.041000
16.783333	0.5	0.041125
16.791667	0.5	0.041125
16.800000	0.5	0.041125
16.808333	0.5	0.041250
16.816667	0.5	0.041875
16.825000	0.5	0.042000
16.833333	0.5	0.042250
16.841667	0.5	0.042500
16.850000	0.5	0.042375
16.858333	0.5	0.042875
16.866667	0.5	0.042750
16.875000	0.5	0.042875
16.883333	0.5	0.043125
16.891667	0.5	0.043500
16.900000	0.5	0.043625
16.908333	0.5	0.044125
16.916667	0.5	0.044500
16.925000	0.5	0.043875
16.933333	0.5	0.044125
16.941667	0.5	0.044375
16.950000	0.5	0.044625
16.958333	0.5	0.044375
16.966667	0.5	0.044750
16.975000	0.5	0.044375
16.983333	0.5	0.044000
16.991667	0.5	0.043875
17.000000	0.5	0.044000
17.008333	0.5	0.043750
17.016667	0.5	0.043375
17.025000	0.5	0.043250
17.033333	0.5	0.043125
17.041667	0.5	0.043125
17.050000	0.5	0.043000
17.058333	0.5	0.042250
17.066667	0.5	0.041750
17.075000	0.5	0.041125
17.083333	0.5	0.040625
17.091667	0.5	0.039625
17.100000	0.5	0.039250
17.108333	0.5	0.038250
17.116667	0.5	0.037000
17.125000	0.5	0.035500
17.133333	0.5	0.034000
17.141667	0.5	0.032500
17.150000	0.5	0.031125
17.158333	0.5	0.029250
17.166667	0.5	0.027375
17.175000	0.5	0.025000
17.183333	0.5	0.022750
17.191667	0.5	0.019500
17.200000	0.5	0.016250
17.208333	0.5	0.013000
17.216667	0.5	0.009750
17.225000	0.5	0.006000
17.233333	0.5	0.002250
17.241667	0.5	-0.001250
17.250000	0.5	-0.005750
17.258333	0.5	-0.010000
17.266667	0.5	-0.014500
17.275000	0.5	-0.019125
17.283333	0.5	-0.023750
17.291667	0.5	-0.028250
17.300000	0.5	-0.032875
17.308333	0.5	-0.037375
17.316667	0.5	-0.041125
17.325000	0.5	-0.044625
17.333333	0.5	-0.048375
17.341667	0.5	-0.051250
17.350000	0.5	-0.054125
17.358333	0.5	-0.056750
17.366667	0.5	-0.058750
17.375000	0.5	-0.060375
17.383333	0.5	-0.061250
17.391667	0.5	-0.062000
17.400000	0.5	-0.062250
17.408333	0.5	-0.061375
17.416667	0.5	-0.060500
17.425000	0.5	-0.059250
17.433333	0.5	-0.056875
17.441667	0.5	-0.054500
17.450000	0.5	-0.052250
17.458333	0.5	-0.049500
17.466667	0.5	-0.046375
17.475000	0.5	-0.043375
17.483333	0.5	-0.039875
17.491667	0.5	-0.036375
17.500000	0.5	-0.032750
17.508333	0.5	-0.029125
17.516667	0.5	-0.025500
17.525000	0.5	-0.021875
17.533333	0.5	-0.018000
17.541667	0.5	-0.014250
17.550000	0.5	-0.011000
17.558333	0.5	-0.007875
17.566667	0.5	-0.005000
17.575000	0.5	-0.001750
17.583333	0.5	0.001250
17.591667	0.5	0.003750
17.600000	0.5	0.006625
17.608333	0.5	0.009125
17.616667	0.5	0.011375
17.625000	0.5	0.013375
17.633333	0.5	0.015125
17.641667	0.5	0.016875
17.650000	0.5	0.018750
17.658333	0.5	0.019750
17.666667	0.5	0.020750
17.675000	0.5	0.021500
17.683333	0.5	0.022625
17.691667	0.5	0.023875
17.700000	0.5	0.024625
17.708333	0.5	0.025500
17.716667	0.5	0.026125
17.725000	0.5	0.026500
17.733333	0.5	0.027375
17.741667	0.5	0.027750
17.750000	0.5	0.028125
17.758333	0.5	0.028125
17.766667	0.5	0.028500
17.775000	0.5	0.028750
17.783333	0.5	0.029500
17.791667	0.5	0.029625
17.800000	0.5	0.030000
17.808333	0.5	0.030500
17.816667	0.5	0.030875
17.825000	0.5	0.031500
17.833333	0.5	0.031625
17.841667	0.5	0.032125
17.850000	0.5	0.033125
17.858333	0.5	0.033500
17.866667	0.5	0.034000
17.875000	0.5	0.034250
17.883333	0.5	0.034250
17.891667	0.5	0.034625
17.900000	0.5	0.035000
17.908333	0.5	0.035375
17.916667	0.5	0.035500
17.925000	0.5	0.035500
17.933333	0.5	0.035625
17.941667	0.5	0.035750
17.950000	0.5	0.036000
17.958333	0.5	0.036375
17.966667	0.5	0.036625
17.975000	0.5	0.036625
17.983333	0.5	0.037000
17.991667	0.5	0.037125
18.000000	0.5	0.037375
18.008333	0.5	0.037500
18.016667	0.5	0.037500
18.025000	0.5	0.037250
18.033333	0.5	0.037125
18.041667	0.5	0.036625
18.050000	0.5	0.036250
18.058333	0.5	0.035875
18.066667	0.5	0.035625
18.075000	0.5	0.035750
18.083333	0.5	0.035500
18.091667	0.5	0.035375
18.100000	0.5	0.035000
18.108333	0.5	0.034125
18.116667	0.5	0.032625
18.125000	0.5	0.031625
18.133333	0.5	0.031125
18.141667	0.5	0.030750
18.150000	0.5	0.030125
18.158333	0.5	0.029125
18.166667	0.5	0.028625
18.175000	0.5	0.028375
18.183333	0.5	0.027750
18.191667	0.5	0.026750
18.200000	0.5	0.026000
18.208333	0.5	0.025000
18.216667	0.5	0.024125
18.225000	0.5	0.022875
18.233333	0.5	0.021750
18.241667	0.5	0.020750
18.250000	0.5	0.019000
18.258333	0.5	0.017500
18.266667	0.5	0.016250
18.275000	0.5	0.014875
18.283333	0.5	0.013250
18.291667	0.5	0.011875
18.300000	0.5	0.010000
18.308333	0.5	0.008125
18.316667	0.5	0.006000
18.325000	0.5	0.004000
18.333333	0.5	0.002250
18.341667	0.5	0.000375
18.350000	0.5	-0.001625
18.358333	0.5	-0.003000
18.366667	0.5	-0.004125
18.375000	0.5	-0.005000
18.383333	0.5	-0.006625
18.391667	0.5	-0.008125
18.400000	0.5	-0.009125
18.408333	0.5	-0.010125
18.416667	0.5	-0.010875
18.425000	0.5	-0.012000
18.433333	0.5	-0.012500
18.441667	0.5	-0.013125
18.450000	0.5	-0.013125
18.458333	0.5	-0.013500
18.466667	0.5	-0.013750
18.475000	0.5	-0.013875
18.483333	0.5	-0.013625
18.491667	0.5	-0.013250
18.500000	0.5	-0.012500
18.508333	0.5	-0.010875
18.516667	0.5	-0.009875
18.525000	0.5	-0.008750
18.533333	0.5	-0.008125
18.541667	0.5	-0.007000
18.550000	0.5	-0.005750
18.558333	0.5	-0.004750
18.566667	0.5	-0.003125
18.575000	0.5	-0.001625
18.583333	0.5	0.000625
18.591667	0.5	0.002125
18.600000	0.5	0.003375
18.608333	0.5	0.005000
18.616667	0.5	0.006250
18.625000	0.5	0.007625
18.633333	0.5	0.008875
18.641667	0.5	0.010250
18.650000	0.5	0.011625
18.658333	0.5	0.013125
18.666667	0.5	0.014375
18.675000	0.5	0.015625
18.683333	0.5	0.016625
18.691667	0.5	0.017500
18.700000	0.5	0.018375
18.708333	0.5	0.018875
18.716667	0.5	0.019125
18.725000	0.5	0.019375
18.733333	0.5	0.019875
18.741667	0.5	0.019875
18.750000	0.5	0.020125
18.758333	0.5	0.020250
18.766667	0.5	0.020250
18.775000	0.5	0.020375
18.783333	0.5	0.020500
18.791667	0.5	0.020625
18.800000	0.5	0.020750
18.808333	0.5	0.020625
18.816667	0.5	0.020250
18.825000	0.5	0.020250
18.833333	0.5	0.020000
18.841667	0.5	0.019625
18.850000	0.5	0.019875
18.858333	0.5	0.019500
18.866667	0.5	0.019250
18.875000	0.5	0.019125
18.883333	0.5	0.018625
18.891667	0.5	0.018250
18.900000	0.5	0.017750
18.908333	0.5	0.016875
18.916667	0.5	0.016500
18.925000	0.5	0.015750
18.933333	0.5	0.015000
18.941667	0.5	0.014625
18.950000	0.5	0.014250
18.958333	0.5	0.013375
18.966667	0.5	0.013250
18.975000	0.5	0.013125
18.983333	0.5	0.012375
18.991667	0.5	0.011875
19.000000	0.5	0.011625
19.008333	0.5	0.011125
19.016667	0.5	0.011000
19.025000	0.5	0.010875
19.033333	0.5	0.010250
19.041667	0.5	0.009625
19.050000	0.5	0.009375
19.058333	0.5	0.009000
19.066667	0.5	0.008500
19.075000	0.5	0.008000
19.083333	0.5	0.007375
19.091667	0.5	0.007000
19.100000	0.5	0.006750
19.108333	0.5	0.006500
19.116667	0.5	0.005875
19.125000	0.5	0.005375
19.133333	0.5	0.004875
19.141667	0.5	0.004875
19.150000	0.5	0.004875
19.158333	0.5	0.004375
19.166667	0.5	0.004000
19.175000	0.5	0.003500
19.183333	0.5	0.003125
19.191667	0.5	0.002500
19.200000	0.5	0.002375
19.208333	0.5	0.002250
19.216667	0.5	0.001625
19.225000	0.5	0.001375
19.233333	0.5	0.001125
19.241667	0.5	0.001375
19.250000	0.5	0.001250
19.258333	0.5	0.000875
19.266667	0.5	0.001000
19.275000	0.5	0.001000
19.283333	0.5	0.001000
19.291667	0.5	0.000750
19.300000	0.5	0.000625
19.308333	0.5	0.000250
19.316667	0.5	0.000000
19.325000	0.5	-0.000125
19.333333	0.5	0.000000
19.341667	0.5	0.000375
19.350000	0.5	0.000500
19.358333	0.5	0.000500
19.366667	0.5	0.000125
19.375000	0.5	0.000000
19.383333	0.5	0.000000
19.391667	0.5	0.000000
19.400000	0.5	0.000000
19.408333	0.5	-0.000375
19.416667	0.5	-0.000500
19.425000	0.5	-0.000125
19.433333	0.5	-0.000250
19.441667	0.5	-0.000500
19.450000	0.5	-0.000500
19.458333	0.5	-0.000500
19.466667	0.5	-0.000875
19.475000	0.5	-0.001125
19.483333	0.5	-0.001250
19.491667	0.5	-0.001750
19.500000	0.5	-0.001750
19.508333	0.5	-0.001375
19.516667	0.5	-0.001250
19.525000	0.5	-0.001750
19.533333	0.5	-0.002000
19.541667	0.5	-0.002500
19.550000	0.5	-0.002250
19.558333	0.5	-0.002250
19.566667	0.5	-0.002625
19.575000	0.5	-0.002875
19.583333	0.5	-0.003250
19.591667	0.5	-0.003250
19.600000	0.5	-0.003250
19.608333	0.5	-0.004000
19.616667	0.5	-0.004375
19.625000	0.5	-0.004875
19.633333	0.5	-0.004625
19.641667	0.5	-0.004750
19.650000	0.5	-0.004500
19.658333	0.5	-0.005125
19.666667	0.5	-0.005500
19.675000	0.5	-0.005750
19.683333	0.5	-0.006125
19.691667	0.5	-0.006625
19.700000	0.5	-0.006750
19.708333	0.5	-0.007250
19.716667	0.5	-0.007375
19.725000	0.5	-0.007750
19.733333	0.5	-0.007625
19.741667	0.5	-0.008000
19.750000	0.5	-0.008000
19.758333	0.5	-0.007625
19.766667	0.5	-0.007625
19.775000	0.5	-0.007250
19.783333	0.5	-0.007375
19.791667	0.5	-0.007375
19.800000	0.5	-0.007250
19.808333	0.5	-0.007125
19.816667	0.5	-0.006875
19.825000	0.5	-0.006875
19.833333	0.5	-0.006875
19.841667	0.5	-0.006750
19.850000	0.5	-0.006875
19.858333	0.5	-0.006125
19.866667	0.5	-0.005250
19.875000	0.5	-0.004750
19.883333	0.5	-0.004375
19.891667	0.5	-0.004250
19.900000	0.5	-0.003750
19.908333	0.5	-0.003500
19.916667	0.5	-0.003000
19.925000	0.5	-0.002250
19.933333	0.5	-0.001500
19.941667	0.5	-0.000375
19.950000	0.5	0.000500
19.958333	0.5	0.001500
19.966667	0.5	0.001875
19.975000	0.5	0.002250
19.983333	0.5	0.002875
19.991667	0.5	0.003250
20.000000	0.5	0.003625
20.008333	0.5	0.004500
20.016667	0.5	0.005125
20.025000	0.5	0.005750
20.033333	0.5	0.006250
20.041667	0.5	0.006625
20.050000	0.5	0.007000
20.058333	0.5	0.007375
20.066667	0.5	0.007250
20.075000	0.5	0.008000
20.083333	0.5	0.008250
20.091667	0.5	0.008250
20.100000	0.5	0.008750
20.108333	0.5	0.008625
20.116667	0.5	0.008875
20.125000	0.5	0.009000
20.133333	0.5	0.009250
20.141667	0.5	0.009500
20.150000	0.5	0.009625
20.158333	0.5	0.009625
20.166667	0.5	0.009625
20.175000	0.5	0.009750
20.183333	0.5	0.009750
20.191667	0.5	0.009625
20.200000	0.5	0.009875
20.208333	0.5	0.009875
20.216667	0.5	0.009750
20.225000	0.5	0.009375
20.233333	0.5	0.009375
20.241667	0.5	0.009375
20.250000	0.5	0.009500
20.258333	0.5	0.009625
20.266667	0.5	0.009750
20.275000	0.5	0.009750
20.283333	0.5	0.009750
20.291667	0.5	0.010125
20.300000	0.5	0.010000
20.308333	0.5	0.010000
20.316667	0.5	0.009625
20.325000	0.5	0.009000
20.333333	0.5	0.008750
20.341667	0.5	0.008750
20.350000	0.5	0.008500
20.358333	0.5	0.007875
20.366667	0.5	0.008000
20.375000	0.5	0.008375
20.383333	0.5	0.008500
20.391667	0.5	0.008625
20.400000	0.5	0.008625
20.408333	0.5	0.008875
20.416667	0.5	0.009125
20.425000	0.5	0.009000
20.433333	0.5	0.008875
20.441667	0.5	0.009125
20.450000	0.5	0.009500
20.458333	0.5	0.009750
20.466667	0.5	0.010875
20.475000	0.5	0.011750
20.483333	0.5	0.012375
20.491667	0.5	0.012750
20.500000	0.5	0.013125
20.508333	0.5	0.014125
20.516667	0.5	0.015125
20.525000	0.5	0.015625
20.533333	0.5	0.016625
20.541667	0.5	0.017875
20.550000	0.5	0.019500
20.558333	0.5	0.020500
20.566667	0.5	0.022125
20.575000	0.5	0.023625
20.583333	0.5	0.025375
20.591667	0.5	0.027125
20.600000	0.5	0.028875
20.608333	0.5	0.030625
20.616667	0.5	0.032125
20.625000	0.5	0.033625
20.633333	0.5	0.035625
20.641667	0.5	0.037125
20.650000	0.5	0.038500
20.658333	0.5	0.039625
20.666667	0.5	0.041125
20.675000	0.5	0.041875
20.683333	0.5	0.043125
20.691667	0.5	0.044750
20.700000	0.5	0.046000
20.708333	0.5	0.046875
20.716667	0.5	0.048000
20.725000	0.5	0.048750
20.733333	0.5	0.048750
20.741667	0.5	0.048875
20.750000	0.5	0.048750
20.758333	0.5	0.049000
20.766667	0.5	0.048875
20.775000	0.5	0.048375
20.783333	0.5	0.047750
20.791667	0.5	0.046750
20.800000	0.5	0.045750
20.808333	0.5	0.044750
20.816667	0.5	0.043875
20.825000	0.5	0.042125
20.833333	0.5	0.040375
20.841667	0.5	0.038625
20.850000	0.5	0.037000
20.858333	0.5	0.035000
20.866667	0.5	0.033125
20.875000	0.5	0.030875
20.883333	0.5	0.028750
20.891667	0.5	0.026750
20.900000	0.5	0.025000
20.908333	0.5	0.023000
20.916667	0.5	0.021500
20.925000	0.5	0.019625
20.933333	0.5	0.017375
20.941667	0.5	0.015625
20.950000	0.5	0.013750
20.958333	0.5	0.012125
20.966667	0.5	0.010500
20.975000	0.5	0.009125
20.983333	0.5	0.007875
20.991667	0.5	0.006875
21.000000	0.5	0.005625
21.008333	0.5	0.004625
21.016667	0.5	0.003500
21.025000	0.5	0.002250
21.033333	0.5	0.000625
21.041667	0.5	-0.000250
21.050000	0.5	-0.000875
21.058333	0.5	-0.001375
21.066667	0.5	-0.001875
21.075000	0.5	-0.002250
21.083333	0.5	-0.003000
21.091667	0.5	-0.003125
21.100000	0.5	-0.003625
21.108333	0.5	-0.003875
21.116667	0.5	-0.003875
21.125000	0.5	-0.003750
21.133333	0.5	-0.003750
21.141667	0.5	-0.003875
21.150000	0.5	-0.004000
21.158333	0.5	-0.004000
21.166667	0.5	-0.003500
21.175000	0.5	-0.003750
21.183333	0.5	-0.003500
21.191667	0.5	-0.003375
21.200000	0.5	-0.003250
21.208333	0.5	-0.003000
21.216667	0.5	-0.002750
21.225000	0.5	-0.002375
21.233333	0.5	-0.002375
21.241667	0.5	-0.001750
21.250000	0.5	-0.001500
21.258333	0.5	-0.001000
21.266667	0.5	-0.000500
21.275000	0.5	-0.000750
21.283333	0.5	-0.000375
21.291667	0.5	0.000125
21.300000	0.5	0.000500
21.308333	0.5	0.000625
21.316667	0.5	0.001250
21.325000	0.5	0.002000
21.333333	0.5	0.002750
21.341667	0.5	0.003625
21.350000	0.5	0.004625
21.358333	0.5	0.005375
21.366667	0.5	0.006125
21.375000	0.5	0.006500
21.383333	0.5	0.007500
21.391667	0.5	0.008375
21.400000	0.5	0.009250
21.408333	0.5	0.010000
21.416667	0.5	0.010500
21.425000	0.5	0.011250
21.433333	0.5	0.012375
21.441667	0.5	0.013250
21.450000	0.5	0.014125
21.458333	0.5	0.014750
21.466667	0.5	0.015625
21.475000	0.5	0.016000
21.483333	0.5	0.016875
21.491667	0.5	0.017875
21.500000	0.5	0.018625
21.508333	0.5	0.019500
21.516667	0.5	0.020500
21.525000	0.5	0.021000
21.533333	0.5	0.021875
21.541667	0.5	0.022750
21.550000	0.5	0.023500
21.558333	0.5	0.024375
21.566667	0.5	0.025375
21.575000	0.5	0.026250
21.583333	0.5	0.027250
21.591667	0.5	0.028000
21.600000	0.5	0.028500
21.608333	0.5	0.029000
21.616667	0.5	0.029875
21.625000	0.5	0.030500
21.633333	0.5	0.030625
21.641667	0.5	0.031625
21.650000	0.5	0.032250
21.658333	0.5	0.032750
21.666667	0.5	0.032625
21.675000	0.5	0.032500
21.683333	0.5	0.032625
21.691667	0.5	0.032625
21.700000	0.5	0.032625
21.708333	0.5	0.032500
21.716667	0.5	0.032125
21.725000	0.5	0.032125
21.733333	0.5	0.032375
21.741667	0.5	0.032250
21.750000	0.5	0.032000
21.758333	0.5	0.031750
21.766667	0.5	0.031750
21.775000	0.5	0.031250
21.783333	0.5	0.030750
21.791667	0.5	0.030250
21.800000	0.5	0.029625
21.808333	0.5	0.029250
21.816667	0.5	0.028375
21.825000	0.5	0.027625
21.833333	0.5	0.026875
21.841667	0.5	0.026125
21.850000	0.5	0.024875
21.858333	0.5	0.023625
21.866667	0.5	0.022625
21.875000	0.5	0.021750
21.883333	0.5	0.020875
21.891667	0.5	0.020000
21.900000	0.5	0.019375
21.908333	0.5	0.018875
21.916667	0.5	0.018625
21.925000	0.5	0.018000
21.933333	0.5	0.017500
21.941667	0.5	0.017000
21.950000	0.5	0.016625
21.958333	0.5	0.016125
21.966667	0.5	0.015875
21.975000	0.5	0.015000
21.983333	0.5	0.014500
21.991667	0.5	0.014250
22.000000	0.5	0.014125
22.008333	0.5	0.014125
22.016667	0.5	0.014250
22.025000	0.5	0.014125
22.033333	0.5	0.013500
22.041667	0.5	0.012875
22.050000	0.5	0.013000
22.058333	0.5	0.013000
22.066667	0.5	0.012875
22.075000	0.5	0.013000
22.083333	0.5	0.012750
22.091667	0.5	0.013125
22.100000	0.5	0.013375
22.108333	0.5	0.013500
22.116667	0.5	0.013750
22.125000	0.5	0.014000
22.133333	0.5	0.014250
22.141667	0.5	0.014500
22.150000	0.5	0.014500
22.158333	0.5	0.014750
22.166667	0.5	0.014625
22.175000	0.5	0.014875
22.183333	0.5	0.014875
22.191667	0.5	0.015000
22.200000	0.5	0.015000
22.208333	0.5	0.015125
22.216667	0.5	0.015250
22.225000	0.5	0.015500
22.233333	0.5	0.015875
22.241667	0.5	0.016125
22.250000	0.5	0.016000
22.258333	0.5	0.015750
22.266667	0.5	0.015750
22.275000	0.5	0.016125
22.283333	0.5	0.016500
22.291667	0.5	0.016750
22.300000	0.5	0.017375
22.308333	0.5	0.017500
22.316667	0.5	0.017625
22.325000	0.5	0.017750
22.333333	0.5	0.017750
22.341667	0.5	0.018125
22.350000	0.5	0.018250
22.358333	0.5	0.018500
22.366667	0.5	0.018750
22.375000	0.5	0.018875
22.383333	0.5	0.019250
22.391667	0.5	0.019625
22.400000	0.5	0.019750
22.408333	0.5	0.020375
22.416667	0.5	0.020375
22.425000	0.5	0.020250
22.433333	0.5	0.020125
22.441667	0.5	0.020125
22.450000	0.5	0.020375
22.458333	0.5	0.020125
22.466667	0.5	0.020250
22.475000	0.5	0.020625
22.483333	0.5	0.020750
22.491667	0.5	0.020750
22.500000	0.5	0.020750
22.508333	0.5	0.021125
22.516667	0.5	0.021250
22.525000	0.5	0.021125
22.533333	0.5	0.021750
22.541667	0.5	0.021250
22.550000	0.5	0.021250
22.558333	0.5	0.021750
22.566667	0.5	0.021250
22.575000	0.5	0.021250
22.583333	0.5	0.020750
22.591667	0.5	0.020500
22.600000	0.5	0.020375
22.608333	0.5	0.020250
22.616667	0.5	0.020125
22.625000	0.5	0.020500
22.633333	0.5	0.020250
22.641667	0.5	0.019750
22.650000	0.5	0.019875
22.658333	0.5	0.020000
22.666667	0.5	0.020500
22.675000	0.5	0.020500
22.683333	0.5	0.020125
22.691667	0.5	0.020250
22.700000	0.5	0.020125
22.708333	0.5	0.020125
22.716667	0.5	0.020250
22.725000	0.5	0.019500
22.733333	0.5	0.019000
22.741667	0.5	0.018875
22.750000	0.5	0.018125
22.758333	0.5	0.018000
22.766667	0.5	0.017750
22.775000	0.5	0.017250
22.783333	0.5	0.017250
22.791667	0.5	0.017125
22.800000	0.5	0.017000
22.808333	0.5	0.016625
22.816667	0.5	0.016375
22.825000	0.5	0.016000
22.833333	0.5	0.016125
22.841667	0.5	0.016000
22.850000	0.5	0.015875
22.858333	0.5	0.015500
22.866667	0.5	0.015125
22.875000	0.5	0.015000
22.883333	0.5	0.015000
22.891667	0.5	0.015000
22.900000	0.5	0.015250
22.908333	0.5	0.015500
22.916667	0.5	0.015625
22.925000	0.5	0.015375
22.933333	0.5	0.015375
22.941667	0.5	0.015625
22.950000	0.5	0.016250
22.958333	0.5	0.016500
22.966667	0.5	0.016625
22.975000	0.5	0.016500
22.983333	0.5	0.016750
22.991667	0.5	0.017125
23.000000	0.5	0.016750
23.008333	0.5	0.016625
23.016667	0.5	0.016875
23.025000	0.5	0.017000
23.033333	0.5	0.017500
23.041667	0.5	0.018000
23.050000	0.5	0.018250
23.058333	0.5	0.018375
23.066667	0.5	0.018625
23.075000	0.5	0.018750
23.083333	0.5	0.018875
23.091667	0.5	0.019375
23.100000	0.5	0.020375
23.108333	0.5	0.020875
23.116667	0.5	0.020875
23.125000	0.5	0.020875
23.133333	0.5	0.021000
23.141667	0.5	0.021375
23.150000	0.5	0.021375
23.158333	0.5	0.022000
23.166667	0.5	0.023125
23.175000	0.5	0.023750
23.183333	0.5	0.023750
23.191667	0.5	0.024375
23.200000	0.5	0.025000
23.208333	0.5	0.025500
23.216667	0.5	0.025625
23.225000	0.5	0.025750
23.233333	0.5	0.025875
23.241667	0.5	0.025750
23.250000	0.5	0.025875
23.258333	0.5	0.026625
23.266667	0.5	0.026625
23.275000	0.5	0.027125
23.283333	0.5	0.027625
23.291667	0.5	0.028375
23.300000	0.5	0.028750
23.308333	0.5	0.029250
23.316667	0.5	0.029500
23.325000	0.5	0.029875
23.333333	0.5	0.030375
23.341667	0.5	0.030875
23.350000	0.5	0.031250
23.358333	0.5	0.031250
23.366667	0.5	0.031125
23.375000	0.5	0.031125
23.383333	0.5	0.031375
23.391667	0.5	0.031625
23.400000	0.5	0.031500
23.408333	0.5	0.031500
23.416667	0.5	0.031750
23.425000	0.5	0.032125
23.433333	0.5	0.032000
23.441667	0.5	0.032500
23.450000	0.5	0.032625
23.458333	0.5	0.032875
23.466667	0.5	0.032500
23.475000	0.5	0.032875
23.483333	0.5	0.033000
23.491667	0.5	0.033500
23.500000	0.5	0.034000
23.508333	0.5	0.034000
23.516667	0.5	0.034000
23.525000	0.5	0.034375
23.533333	0.5	0.034500
23.541667	0.5	0.034250
23.550000	0.5	0.034375
23.558333	0.5	0.034125
23.566667	0.5	0.034375
23.575000	0.5	0.034375
23.583333	0.5	0.034125
23.591667	0.5	0.034000
23.600000	0.5	0.033750
23.608333	0.5	0.033875
23.616667	0.5	0.033625
23.625000	0.5	0.033500
23.633333	0.5	0.033000
23.641667	0.5	0.032875
23.650000	0.5	0.033000
23.658333	0.5	0.032875
23.666667	0.5	0.033000
23.675000	0.5	0.032750
23.683333	0.5	0.032375
23.691667	0.5	0.032250
23.700000	0.5	0.031750
23.708333	0.5	0.031625
23.716667	0.5	0.031625
23.725000	0.5	0.031500
23.733333	0.5	0.031500
23.741667	0.5	0.031250
23.750000	0.5	0.031000
23.758333	0.5	0.030375
23.766667	0.5	0.030000
23.775000	0.5	0.029375
23.783333	0.5	0.029000
23.791667	0.5	0.029000
23.800000	0.5	0.029000
23.808333	0.5	0.028750
23.816667	0.5	0.028125
23.825000	0.5	0.027500
23.833333	0.5	0.027250
23.841667	0.5	0.027500
23.850000	0.5	0.027500
23.858333	0.5	0.027250
23.866667	0.5	0.027250
23.875000	0.5	0.027250
23.883333	0.5	0.027250
23.891667	0.5	0.027125
23.900000	0.5	0.026750
23.908333	0.5	0.026750
23.916667	0.5	0.026750
23.925000	0.5	0.026375
23.933333	0.5	0.026125
23.941667	0.5	0.026250
23.950000	0.5	0.026125
23.958333	0.5	0.025875
23.966667	0.5	0.025750
23.975000	0.5	0.026000
23.983333	0.5	0.026250
23.991667	0.5	0.026375
24.000000	0.5	0.026375
24.008333	0.5	0.026500
24.016667	0.5	0.027000
24.025000	0.5	0.026625
24.033333	0.5	0.026375
24.041667	0.5	0.026375
24.050000	0.5	0.026375
24.058333	0.5	0.026000
24.066667	0.5	0.025750
24.075000	0.5	0.025500
24.083333	0.5	0.025250
24.091667	0.5	0.024875
24.100000	0.5	0.025000
24.108333	0.5	0.024750
24.116667	0.5	0.024500
24.125000	0.5	0.024500
24.133333	0.5	0.024250
24.141667	0.5	0.024750
24.150000	0.5	0.024375
24.158333	0.5	0.024250
24.166667	0.5	0.024000
24.175000	0.5	0.024000
24.183333	0.5	0.023500
24.191667	0.5	0.023500
24.200000	0.5	0.023750
24.208333	0.5	0.023875
24.216667	0.5	0.024000
24.225000	0.5	0.024000
24.233333	0.5	0.023500
24.241667	0.5	0.023000
24.250000	0.5	0.022750
24.258333	0.5	0.022750
24.266667	0.5	0.022625
24.275000	0.5	0.022500
24.283333	0.5	0.022250
24.291667	0.5	0.022250
24.300000	0.5	0.021875
24.308333	0.5	0.022125
24.316667	0.5	0.022000
24.325000	0.5	0.022375
24.333333	0.5	0.022375
24.341667	0.5	0.022500
24.350000	0.5	0.022875
24.358333	0.5	0.023250
24.366667	0.5	0.023250
24.375000	0.5	0.023250
24.383333	0.5	0.023375
24.391667	0.5	0.023750
24.400000	0.5	0.024250
24.408333	0.5	0.024750
24.416667	0.5	0.024875
24.425000	0.5	0.025375
24.433333	0.5	0.025625
24.441667	0.5	0.025875
24.450000	0.5	0.025750
24.458333	0.5	0.025875
24.466667	0.5	0.026500
24.475000	0.5	0.026625
24.483333	0.5	0.026750
24.491667	0.5	0.027125
24.500000	0.5	0.027250
24.508333	0.5	0.027375
24.516667	0.5	0.028125
24.525000	0.5	0.028625
24.533333	0.5	0.029000
24.541667	0.5	0.029000
24.550000	0.5	0.029250
24.558333	0.5	0.029625
24.566667	0.5	0.029875
24.575000	0.5	0.030250
24.583333	0.5	0.030375
24.591667	0.5	0.030375
24.600000	0.5	0.030250
24.608333	0.5	0.030500
24.616667	0.5	0.030875
24.625000	0.5	0.030875
24.633333	0.5	0.030875
24.641667	0.5	0.030875
24.650000	0.5	0.030750
24.658333	0.5	0.030750
24.666667	0.5	0.031000
24.675000	0.5	0.031125
24.683333	0.5	0.030875
24.691667	0.5	0.031125
24.700000	0.5	0.031125
24.708333	0.5	0.030750
24.716667	0.5	0.030625
24.725000	0.5	0.031000
24.733333	0.5	0.031000
24.741667	0.5	0.031125
24.750000	0.5	0.031250
24.758333	0.5	0.031375
24.766667	0.5	0.031750
24.775000	0.5	0.032000
24.783333	0.5	0.032375
24.791667	0.5	0.032375
24.800000	0.5	0.031875
24.808333	0.5	0.032625
24.816667	0.5	0.033000
24.825000	0.5	0.033125
24.833333	0.5	0.033250
24.841667	0.5	0.033000
24.850000	0.5	0.033250
24.858333	0.5	0.033250
24.866667	0.5	0.033250
24.875000	0.5	0.033750
24.883333	0.5	0.033750
24.891667	0.5	0.033625
24.900000	0.5	0.033750
24.908333	0.5	0.033750
24.916667	0.5	0.033750
24.925000	0.5	0.033625
24.933333	0.5	0.033250
24.941667	0.5	0.033000
24.950000	0.5	0.033125
24.958333	0.5	0.033250
24.966667	0.5	0.033000
24.975000	0.5	0.032875
24.983333	0.5	0.033250
24.991667	0.5	0.032875
25.000000	0.5	0.032250
