# Supplementary material for: Dynamic character displacement among a pair of bacterial phyllosphere commensals in situ
Source: Nat Commun. 2022 May 20;13:2836. doi: 10.1038/s41467-022-30469-3 (PMC9123166; doi:10.1038/s41467-022-30469-3)
Supplement: Supplementary file 11 — Source Data [file 41467_2022_30469_MOESM11_ESM.zip › Source Data/Supplementary Figure 5/Xylose t2 a.txt]

File Path	chrom://marshall/Chromeleon7/HPLC_Ultimate_3000/Users/helucas/20200720_OrganicAcids_CCR_L257.seq/627.smp/RI_1.channel/RI_1.chm
Channel	RI_1

Injection Information:
Data Vault	Chromeleon7
Injection	Xyl_t2_a
Injection Number	47
Position	RB7
Comment	
Processing Method	Quantitative
Instrument Method	20200525_Rezex_ROA_OrganicAcid_600uL_2500uM_H2SO4_50A_50D
Type	Unknown
Status	Finished
Injection Date	7/21/2020
Injection Time	4:37:19 PM
Injection Volume (µl)	10.000
Dilution Factor	1.0000
Weight	1.0000

Chromatogram Data Information:
Time Min. (min)	0.000000
Time Max. (min)	25.000000
Data Points	3001
Detector	RI
Generating Data System	Chromeleon 7.2.5.9507
Exporting Data System	Chromeleon 7.2.8.0
Operator	Instrument Controller
Signal Quantity	Refractive 
Signal Unit	µRIU
Signal Min.	-2.542750
Signal Max.	24.782875
Channel	RI_1
Driver Name	RID520Driver.dll
Channel Type	Evaluation
Min. Step (s)	0.5
Max. Step (s)	0.5
Average Step (s)	0.5

Signal Parameter Information:
Signal Info	

Chromatogram Data:
Time (min)	Step (s)	Value (µRIU)
0.000000	n.a.	0.002250
0.008333	0.5	0.002375
0.016667	0.5	0.002250
0.025000	0.5	0.002000
0.033333	0.5	0.002000
0.041667	0.5	0.002250
0.050000	0.5	0.002125
0.058333	0.5	0.002250
0.066667	0.5	0.002250
0.075000	0.5	0.002125
0.083333	0.5	0.002500
0.091667	0.5	0.002625
0.100000	0.5	0.003000
0.108333	0.5	0.003125
0.116667	0.5	0.002875
0.125000	0.5	0.002750
0.133333	0.5	0.002875
0.141667	0.5	0.003250
0.150000	0.5	0.003375
0.158333	0.5	0.003625
0.166667	0.5	0.003625
0.175000	0.5	0.003375
0.183333	0.5	0.003375
0.191667	0.5	0.003375
0.200000	0.5	0.003250
0.208333	0.5	0.003125
0.216667	0.5	0.002875
0.225000	0.5	0.003000
0.233333	0.5	0.002625
0.241667	0.5	0.002500
0.250000	0.5	0.002000
0.258333	0.5	0.002000
0.266667	0.5	0.002375
0.275000	0.5	0.001875
0.283333	0.5	0.002000
0.291667	0.5	0.001625
0.300000	0.5	0.001375
0.308333	0.5	0.001250
0.316667	0.5	0.001000
0.325000	0.5	0.000875
0.333333	0.5	0.000125
0.341667	0.5	-0.000375
0.350000	0.5	-0.000500
0.358333	0.5	-0.000625
0.366667	0.5	-0.000875
0.375000	0.5	-0.001125
0.383333	0.5	-0.001000
0.391667	0.5	-0.001125
0.400000	0.5	-0.001500
0.408333	0.5	-0.001375
0.416667	0.5	-0.001375
0.425000	0.5	-0.001250
0.433333	0.5	-0.001000
0.441667	0.5	-0.001125
0.450000	0.5	-0.000625
0.458333	0.5	-0.000875
0.466667	0.5	-0.000875
0.475000	0.5	-0.000500
0.483333	0.5	0.000000
0.491667	0.5	0.000375
0.500000	0.5	0.000125
0.508333	0.5	0.000000
0.516667	0.5	0.000125
0.525000	0.5	0.000500
0.533333	0.5	0.000875
0.541667	0.5	0.001125
0.550000	0.5	0.001125
0.558333	0.5	0.001375
0.566667	0.5	0.001750
0.575000	0.5	0.001875
0.583333	0.5	0.001875
0.591667	0.5	0.002375
0.600000	0.5	0.002625
0.608333	0.5	0.003000
0.616667	0.5	0.003250
0.625000	0.5	0.003375
0.633333	0.5	0.003750
0.641667	0.5	0.004000
0.650000	0.5	0.004500
0.658333	0.5	0.004625
0.666667	0.5	0.004875
0.675000	0.5	0.004750
0.683333	0.5	0.005125
0.691667	0.5	0.005250
0.700000	0.5	0.005125
0.708333	0.5	0.005375
0.716667	0.5	0.005375
0.725000	0.5	0.005500
0.733333	0.5	0.005750
0.741667	0.5	0.005875
0.750000	0.5	0.006125
0.758333	0.5	0.006250
0.766667	0.5	0.006000
0.775000	0.5	0.006250
0.783333	0.5	0.006375
0.791667	0.5	0.006375
0.800000	0.5	0.006375
0.808333	0.5	0.006375
0.816667	0.5	0.006750
0.825000	0.5	0.007750
0.833333	0.5	0.007750
0.841667	0.5	0.008000
0.850000	0.5	0.008625
0.858333	0.5	0.008750
0.866667	0.5	0.008875
0.875000	0.5	0.008500
0.883333	0.5	0.008375
0.891667	0.5	0.008125
0.900000	0.5	0.008250
0.908333	0.5	0.009000
0.916667	0.5	0.009375
0.925000	0.5	0.009500
0.933333	0.5	0.009750
0.941667	0.5	0.010375
0.950000	0.5	0.010875
0.958333	0.5	0.011250
0.966667	0.5	0.011625
0.975000	0.5	0.012000
0.983333	0.5	0.012125
0.991667	0.5	0.012375
1.000000	0.5	0.012375
1.008333	0.5	0.012750
1.016667	0.5	0.013125
1.025000	0.5	0.013250
1.033333	0.5	0.013250
1.041667	0.5	0.013375
1.050000	0.5	0.013625
1.058333	0.5	0.013750
1.066667	0.5	0.013875
1.075000	0.5	0.014250
1.083333	0.5	0.014625
1.091667	0.5	0.014625
1.100000	0.5	0.014750
1.108333	0.5	0.014250
1.116667	0.5	0.014500
1.125000	0.5	0.014125
1.133333	0.5	0.014250
1.141667	0.5	0.014125
1.150000	0.5	0.014000
1.158333	0.5	0.013625
1.166667	0.5	0.013000
1.175000	0.5	0.012250
1.183333	0.5	0.011875
1.191667	0.5	0.011375
1.200000	0.5	0.010875
1.208333	0.5	0.010750
1.216667	0.5	0.010625
1.225000	0.5	0.010375
1.233333	0.5	0.009875
1.241667	0.5	0.009500
1.250000	0.5	0.008750
1.258333	0.5	0.008000
1.266667	0.5	0.007750
1.275000	0.5	0.007125
1.283333	0.5	0.006625
1.291667	0.5	0.006000
1.300000	0.5	0.005625
1.308333	0.5	0.005125
1.316667	0.5	0.004625
1.325000	0.5	0.004000
1.333333	0.5	0.003750
1.341667	0.5	0.003625
1.350000	0.5	0.003250
1.358333	0.5	0.002625
1.366667	0.5	0.002125
1.375000	0.5	0.002375
1.383333	0.5	0.002000
1.391667	0.5	0.001375
1.400000	0.5	0.001125
1.408333	0.5	0.000625
1.416667	0.5	0.000250
1.425000	0.5	0.000125
1.433333	0.5	-0.000375
1.441667	0.5	-0.000500
1.450000	0.5	-0.000625
1.458333	0.5	-0.000500
1.466667	0.5	-0.000250
1.475000	0.5	0.000125
1.483333	0.5	0.000000
1.491667	0.5	-0.000125
1.500000	0.5	-0.000750
1.508333	0.5	-0.001000
1.516667	0.5	-0.000500
1.525000	0.5	-0.000625
1.533333	0.5	-0.000750
1.541667	0.5	-0.000625
1.550000	0.5	-0.000250
1.558333	0.5	-0.000375
1.566667	0.5	-0.000125
1.575000	0.5	0.000000
1.583333	0.5	0.000000
1.591667	0.5	0.000000
1.600000	0.5	-0.000250
1.608333	0.5	-0.000375
1.616667	0.5	-0.000625
1.625000	0.5	-0.000875
1.633333	0.5	-0.000500
1.641667	0.5	-0.000750
1.650000	0.5	-0.000625
1.658333	0.5	-0.000500
1.666667	0.5	-0.000500
1.675000	0.5	-0.000625
1.683333	0.5	-0.000875
1.691667	0.5	-0.000625
1.700000	0.5	-0.000375
1.708333	0.5	-0.000500
1.716667	0.5	-0.000750
1.725000	0.5	-0.000875
1.733333	0.5	-0.001250
1.741667	0.5	-0.001125
1.750000	0.5	-0.001125
1.758333	0.5	-0.000875
1.766667	0.5	-0.000875
1.775000	0.5	-0.000875
1.783333	0.5	-0.000750
1.791667	0.5	-0.000625
1.800000	0.5	-0.000625
1.808333	0.5	-0.000750
1.816667	0.5	-0.000750
1.825000	0.5	-0.001000
1.833333	0.5	-0.001125
1.841667	0.5	-0.000875
1.850000	0.5	-0.000750
1.858333	0.5	-0.000625
1.866667	0.5	-0.001000
1.875000	0.5	-0.000875
1.883333	0.5	-0.000750
1.891667	0.5	-0.001000
1.900000	0.5	-0.000750
1.908333	0.5	-0.000750
1.916667	0.5	-0.000500
1.925000	0.5	-0.000250
1.933333	0.5	0.000000
1.941667	0.5	0.000250
1.950000	0.5	0.000250
1.958333	0.5	0.000250
1.966667	0.5	0.000250
1.975000	0.5	0.000000
1.983333	0.5	0.000375
1.991667	0.5	0.000750
2.000000	0.5	0.000875
2.008333	0.5	0.001500
2.016667	0.5	0.001750
2.025000	0.5	0.001750
2.033333	0.5	0.002125
2.041667	0.5	0.002375
2.050000	0.5	0.002375
2.058333	0.5	0.002125
2.066667	0.5	0.002125
2.075000	0.5	0.002250
2.083333	0.5	0.002625
2.091667	0.5	0.002875
2.100000	0.5	0.002625
2.108333	0.5	0.002875
2.116667	0.5	0.003125
2.125000	0.5	0.003375
2.133333	0.5	0.003375
2.141667	0.5	0.003375
2.150000	0.5	0.003500
2.158333	0.5	0.004000
2.166667	0.5	0.003875
2.175000	0.5	0.003375
2.183333	0.5	0.002750
2.191667	0.5	0.002875
2.200000	0.5	0.002375
2.208333	0.5	0.002625
2.216667	0.5	0.002375
2.225000	0.5	0.002375
2.233333	0.5	0.001750
2.241667	0.5	0.001250
2.250000	0.5	0.000750
2.258333	0.5	0.000250
2.266667	0.5	0.000125
2.275000	0.5	0.000000
2.283333	0.5	-0.000125
2.291667	0.5	-0.000625
2.300000	0.5	-0.001250
2.308333	0.5	-0.001500
2.316667	0.5	-0.002000
2.325000	0.5	-0.002375
2.333333	0.5	-0.002125
2.341667	0.5	-0.002625
2.350000	0.5	-0.003125
2.358333	0.5	-0.003500
2.366667	0.5	-0.003375
2.375000	0.5	-0.003750
2.383333	0.5	-0.003875
2.391667	0.5	-0.004375
2.400000	0.5	-0.005125
2.408333	0.5	-0.005500
2.416667	0.5	-0.005625
2.425000	0.5	-0.006125
2.433333	0.5	-0.006375
2.441667	0.5	-0.006625
2.450000	0.5	-0.007125
2.458333	0.5	-0.007375
2.466667	0.5	-0.006875
2.475000	0.5	-0.007000
2.483333	0.5	-0.007250
2.491667	0.5	-0.007250
2.500000	0.5	-0.007375
2.508333	0.5	-0.007125
2.516667	0.5	-0.007250
2.525000	0.5	-0.007250
2.533333	0.5	-0.007250
2.541667	0.5	-0.007500
2.550000	0.5	-0.007625
2.558333	0.5	-0.008375
2.566667	0.5	-0.008500
2.575000	0.5	-0.008750
2.583333	0.5	-0.008750
2.591667	0.5	-0.009125
2.600000	0.5	-0.009625
2.608333	0.5	-0.009625
2.616667	0.5	-0.009250
2.625000	0.5	-0.009625
2.633333	0.5	-0.009750
2.641667	0.5	-0.010000
2.650000	0.5	-0.010000
2.658333	0.5	-0.010500
2.666667	0.5	-0.010625
2.675000	0.5	-0.011000
2.683333	0.5	-0.011000
2.691667	0.5	-0.011000
2.700000	0.5	-0.011000
2.708333	0.5	-0.010875
2.716667	0.5	-0.011125
2.725000	0.5	-0.011250
2.733333	0.5	-0.011000
2.741667	0.5	-0.011250
2.750000	0.5	-0.010625
2.758333	0.5	-0.010000
2.766667	0.5	-0.010125
2.775000	0.5	-0.010375
2.783333	0.5	-0.010000
2.791667	0.5	-0.010000
2.800000	0.5	-0.009875
2.808333	0.5	-0.010000
2.816667	0.5	-0.010125
2.825000	0.5	-0.009500
2.833333	0.5	-0.008625
2.841667	0.5	-0.007875
2.850000	0.5	-0.007375
2.858333	0.5	-0.006750
2.866667	0.5	-0.006500
2.875000	0.5	-0.006000
2.883333	0.5	-0.005875
2.891667	0.5	-0.005625
2.900000	0.5	-0.004875
2.908333	0.5	-0.004375
2.916667	0.5	-0.004000
2.925000	0.5	-0.003375
2.933333	0.5	-0.002500
2.941667	0.5	-0.001750
2.950000	0.5	-0.001375
2.958333	0.5	-0.001000
2.966667	0.5	-0.000375
2.975000	0.5	0.000375
2.983333	0.5	0.001250
2.991667	0.5	0.002125
3.000000	0.5	0.002875
3.008333	0.5	0.003375
3.016667	0.5	0.004375
3.025000	0.5	0.005000
3.033333	0.5	0.005625
3.041667	0.5	0.006125
3.050000	0.5	0.006500
3.058333	0.5	0.007125
3.066667	0.5	0.007875
3.075000	0.5	0.008875
3.083333	0.5	0.009625
3.091667	0.5	0.010375
3.100000	0.5	0.011000
3.108333	0.5	0.011500
3.116667	0.5	0.011750
3.125000	0.5	0.012375
3.133333	0.5	0.013000
3.141667	0.5	0.013625
3.150000	0.5	0.014250
3.158333	0.5	0.014750
3.166667	0.5	0.014875
3.175000	0.5	0.015375
3.183333	0.5	0.015625
3.191667	0.5	0.016250
3.200000	0.5	0.016250
3.208333	0.5	0.016375
3.216667	0.5	0.016500
3.225000	0.5	0.016375
3.233333	0.5	0.016500
3.241667	0.5	0.016750
3.250000	0.5	0.017125
3.258333	0.5	0.017625
3.266667	0.5	0.017500
3.275000	0.5	0.017500
3.283333	0.5	0.017375
3.291667	0.5	0.017375
3.300000	0.5	0.017250
3.308333	0.5	0.016875
3.316667	0.5	0.017125
3.325000	0.5	0.016625
3.333333	0.5	0.016250
3.341667	0.5	0.016375
3.350000	0.5	0.016250
3.358333	0.5	0.016000
3.366667	0.5	0.016125
3.375000	0.5	0.015875
3.383333	0.5	0.015625
3.391667	0.5	0.015375
3.400000	0.5	0.015125
3.408333	0.5	0.014625
3.416667	0.5	0.014250
3.425000	0.5	0.014000
3.433333	0.5	0.013875
3.441667	0.5	0.013625
3.450000	0.5	0.013375
3.458333	0.5	0.013375
3.466667	0.5	0.013250
3.475000	0.5	0.012750
3.483333	0.5	0.012375
3.491667	0.5	0.012000
3.500000	0.5	0.011750
3.508333	0.5	0.011500
3.516667	0.5	0.010875
3.525000	0.5	0.011000
3.533333	0.5	0.011000
3.541667	0.5	0.010625
3.550000	0.5	0.010750
3.558333	0.5	0.010000
3.566667	0.5	0.009875
3.575000	0.5	0.009875
3.583333	0.5	0.010000
3.591667	0.5	0.009500
3.600000	0.5	0.009625
3.608333	0.5	0.009500
3.616667	0.5	0.009500
3.625000	0.5	0.009875
3.633333	0.5	0.009375
3.641667	0.5	0.009125
3.650000	0.5	0.009000
3.658333	0.5	0.008875
3.666667	0.5	0.009125
3.675000	0.5	0.009000
3.683333	0.5	0.008625
3.691667	0.5	0.008250
3.700000	0.5	0.008375
3.708333	0.5	0.007875
3.716667	0.5	0.007875
3.725000	0.5	0.007875
3.733333	0.5	0.008000
3.741667	0.5	0.007500
3.750000	0.5	0.007250
3.758333	0.5	0.007250
3.766667	0.5	0.006875
3.775000	0.5	0.007125
3.783333	0.5	0.007375
3.791667	0.5	0.007375
3.800000	0.5	0.007000
3.808333	0.5	0.007125
3.816667	0.5	0.006875
3.825000	0.5	0.006875
3.833333	0.5	0.006875
3.841667	0.5	0.007125
3.850000	0.5	0.007250
3.858333	0.5	0.007125
3.866667	0.5	0.006500
3.875000	0.5	0.006750
3.883333	0.5	0.006750
3.891667	0.5	0.006750
3.900000	0.5	0.006750
3.908333	0.5	0.006750
3.916667	0.5	0.006625
3.925000	0.5	0.006375
3.933333	0.5	0.006250
3.941667	0.5	0.006250
3.950000	0.5	0.006125
3.958333	0.5	0.005750
3.966667	0.5	0.005875
3.975000	0.5	0.005875
3.983333	0.5	0.006125
3.991667	0.5	0.006500
4.000000	0.5	0.006375
4.008333	0.5	0.006625
4.016667	0.5	0.006750
4.025000	0.5	0.007000
4.033333	0.5	0.007125
4.041667	0.5	0.006875
4.050000	0.5	0.007375
4.058333	0.5	0.008000
4.066667	0.5	0.008000
4.075000	0.5	0.008125
4.083333	0.5	0.008000
4.091667	0.5	0.008375
4.100000	0.5	0.008125
4.108333	0.5	0.007875
4.116667	0.5	0.008250
4.125000	0.5	0.008125
4.133333	0.5	0.008125
4.141667	0.5	0.007875
4.150000	0.5	0.008375
4.158333	0.5	0.008625
4.166667	0.5	0.008375
4.175000	0.5	0.008500
4.183333	0.5	0.008625
4.191667	0.5	0.008500
4.200000	0.5	0.008625
4.208333	0.5	0.008500
4.216667	0.5	0.008875
4.225000	0.5	0.009000
4.233333	0.5	0.008875
4.241667	0.5	0.008875
4.250000	0.5	0.009250
4.258333	0.5	0.009125
4.266667	0.5	0.009125
4.275000	0.5	0.009375
4.283333	0.5	0.009000
4.291667	0.5	0.008625
4.300000	0.5	0.008125
4.308333	0.5	0.007625
4.316667	0.5	0.007250
4.325000	0.5	0.007000
4.333333	0.5	0.007125
4.341667	0.5	0.007125
4.350000	0.5	0.007000
4.358333	0.5	0.007125
4.366667	0.5	0.007125
4.375000	0.5	0.007125
4.383333	0.5	0.007250
4.391667	0.5	0.007625
4.400000	0.5	0.007375
4.408333	0.5	0.007250
4.416667	0.5	0.007375
4.425000	0.5	0.007500
4.433333	0.5	0.007250
4.441667	0.5	0.007375
4.450000	0.5	0.007250
4.458333	0.5	0.006875
4.466667	0.5	0.006500
4.475000	0.5	0.006625
4.483333	0.5	0.006750
4.491667	0.5	0.006500
4.500000	0.5	0.006375
4.508333	0.5	0.006625
4.516667	0.5	0.006375
4.525000	0.5	0.006625
4.533333	0.5	0.006625
4.541667	0.5	0.006625
4.550000	0.5	0.006500
4.558333	0.5	0.006250
4.566667	0.5	0.006125
4.575000	0.5	0.006125
4.583333	0.5	0.006000
4.591667	0.5	0.005875
4.600000	0.5	0.006000
4.608333	0.5	0.005750
4.616667	0.5	0.005625
4.625000	0.5	0.005375
4.633333	0.5	0.005000
4.641667	0.5	0.005125
4.650000	0.5	0.005000
4.658333	0.5	0.004750
4.666667	0.5	0.004875
4.675000	0.5	0.004875
4.683333	0.5	0.004625
4.691667	0.5	0.004125
4.700000	0.5	0.004000
4.708333	0.5	0.004625
4.716667	0.5	0.004750
4.725000	0.5	0.004875
4.733333	0.5	0.004875
4.741667	0.5	0.005000
4.750000	0.5	0.005125
4.758333	0.5	0.004750
4.766667	0.5	0.004625
4.775000	0.5	0.004125
4.783333	0.5	0.004375
4.791667	0.5	0.004375
4.800000	0.5	0.004250
4.808333	0.5	0.004375
4.816667	0.5	0.004375
4.825000	0.5	0.004125
4.833333	0.5	0.004250
4.841667	0.5	0.004375
4.850000	0.5	0.004500
4.858333	0.5	0.004375
4.866667	0.5	0.004250
4.875000	0.5	0.004250
4.883333	0.5	0.004750
4.891667	0.5	0.004750
4.900000	0.5	0.004250
4.908333	0.5	0.004250
4.916667	0.5	0.004500
4.925000	0.5	0.005000
4.933333	0.5	0.004625
4.941667	0.5	0.005125
4.950000	0.5	0.005750
4.958333	0.5	0.006000
4.966667	0.5	0.006625
4.975000	0.5	0.006625
4.983333	0.5	0.007125
4.991667	0.5	0.007375
5.000000	0.5	0.008000
5.008333	0.5	0.008250
5.016667	0.5	0.008375
5.025000	0.5	0.008750
5.033333	0.5	0.009125
5.041667	0.5	0.009250
5.050000	0.5	0.009250
5.058333	0.5	0.009375
5.066667	0.5	0.009750
5.075000	0.5	0.009875
5.083333	0.5	0.010500
5.091667	0.5	0.011125
5.100000	0.5	0.011500
5.108333	0.5	0.011500
5.116667	0.5	0.011625
5.125000	0.5	0.011625
5.133333	0.5	0.012375
5.141667	0.5	0.012875
5.150000	0.5	0.012875
5.158333	0.5	0.013125
5.166667	0.5	0.013000
5.175000	0.5	0.013500
5.183333	0.5	0.013875
5.191667	0.5	0.014125
5.200000	0.5	0.014000
5.208333	0.5	0.014000
5.216667	0.5	0.014000
5.225000	0.5	0.014500
5.233333	0.5	0.014750
5.241667	0.5	0.014875
5.250000	0.5	0.015125
5.258333	0.5	0.015125
5.266667	0.5	0.015250
5.275000	0.5	0.014875
5.283333	0.5	0.015000
5.291667	0.5	0.015250
5.300000	0.5	0.015250
5.308333	0.5	0.014500
5.316667	0.5	0.014375
5.325000	0.5	0.014125
5.333333	0.5	0.013875
5.341667	0.5	0.013375
5.350000	0.5	0.013500
5.358333	0.5	0.013625
5.366667	0.5	0.013625
5.375000	0.5	0.013875
5.383333	0.5	0.013750
5.391667	0.5	0.013625
5.400000	0.5	0.013125
5.408333	0.5	0.013000
5.416667	0.5	0.013000
5.425000	0.5	0.012875
5.433333	0.5	0.012750
5.441667	0.5	0.012500
5.450000	0.5	0.012625
5.458333	0.5	0.012500
5.466667	0.5	0.012250
5.475000	0.5	0.012125
5.483333	0.5	0.012000
5.491667	0.5	0.012125
5.500000	0.5	0.012125
5.508333	0.5	0.012125
5.516667	0.5	0.012250
5.525000	0.5	0.012125
5.533333	0.5	0.011875
5.541667	0.5	0.011625
5.550000	0.5	0.011875
5.558333	0.5	0.012250
5.566667	0.5	0.012500
5.575000	0.5	0.012750
5.583333	0.5	0.012875
5.591667	0.5	0.012875
5.600000	0.5	0.012875
5.608333	0.5	0.012375
5.616667	0.5	0.012750
5.625000	0.5	0.012875
5.633333	0.5	0.013000
5.641667	0.5	0.013000
5.650000	0.5	0.013500
5.658333	0.5	0.014125
5.666667	0.5	0.014375
5.675000	0.5	0.014375
5.683333	0.5	0.014125
5.691667	0.5	0.014375
5.700000	0.5	0.014500
5.708333	0.5	0.014500
5.716667	0.5	0.015000
5.725000	0.5	0.015750
5.733333	0.5	0.016125
5.741667	0.5	0.016625
5.750000	0.5	0.016375
5.758333	0.5	0.017250
5.766667	0.5	0.017625
5.775000	0.5	0.018000
5.783333	0.5	0.018750
5.791667	0.5	0.019375
5.800000	0.5	0.019500
5.808333	0.5	0.019500
5.816667	0.5	0.020125
5.825000	0.5	0.020875
5.833333	0.5	0.021500
5.841667	0.5	0.021750
5.850000	0.5	0.022000
5.858333	0.5	0.022250
5.866667	0.5	0.022500
5.875000	0.5	0.023000
5.883333	0.5	0.023250
5.891667	0.5	0.023500
5.900000	0.5	0.024000
5.908333	0.5	0.024250
5.916667	0.5	0.024375
5.925000	0.5	0.024875
5.933333	0.5	0.025000
5.941667	0.5	0.025125
5.950000	0.5	0.025250
5.958333	0.5	0.025500
5.966667	0.5	0.025500
5.975000	0.5	0.025625
5.983333	0.5	0.025375
5.991667	0.5	0.025125
6.000000	0.5	0.025000
6.008333	0.5	0.024875
6.016667	0.5	0.024500
6.025000	0.5	0.024125
6.033333	0.5	0.024000
6.041667	0.5	0.023625
6.050000	0.5	0.023125
6.058333	0.5	0.023125
6.066667	0.5	0.023000
6.075000	0.5	0.022500
6.083333	0.5	0.021750
6.091667	0.5	0.021625
6.100000	0.5	0.021375
6.108333	0.5	0.021125
6.116667	0.5	0.020875
6.125000	0.5	0.020500
6.133333	0.5	0.020250
6.141667	0.5	0.019750
6.150000	0.5	0.019375
6.158333	0.5	0.019125
6.166667	0.5	0.018875
6.175000	0.5	0.018750
6.183333	0.5	0.018125
6.191667	0.5	0.017375
6.200000	0.5	0.016875
6.208333	0.5	0.016625
6.216667	0.5	0.016250
6.225000	0.5	0.016250
6.233333	0.5	0.015875
6.241667	0.5	0.015625
6.250000	0.5	0.016000
6.258333	0.5	0.016000
6.266667	0.5	0.015875
6.275000	0.5	0.015500
6.283333	0.5	0.015250
6.291667	0.5	0.015250
6.300000	0.5	0.015125
6.308333	0.5	0.015000
6.316667	0.5	0.015000
6.325000	0.5	0.015125
6.333333	0.5	0.014625
6.341667	0.5	0.014125
6.350000	0.5	0.014250
6.358333	0.5	0.014375
6.366667	0.5	0.014375
6.375000	0.5	0.014875
6.383333	0.5	0.015125
6.391667	0.5	0.015375
6.400000	0.5	0.016250
6.408333	0.5	0.017125
6.416667	0.5	0.018000
6.425000	0.5	0.019000
6.433333	0.5	0.020000
6.441667	0.5	0.020625
6.450000	0.5	0.020750
6.458333	0.5	0.021250
6.466667	0.5	0.022000
6.475000	0.5	0.022500
6.483333	0.5	0.023125
6.491667	0.5	0.023500
6.500000	0.5	0.024000
6.508333	0.5	0.024500
6.516667	0.5	0.024875
6.525000	0.5	0.025375
6.533333	0.5	0.025625
6.541667	0.5	0.026000
6.550000	0.5	0.026500
6.558333	0.5	0.026750
6.566667	0.5	0.027125
6.575000	0.5	0.027125
6.583333	0.5	0.027500
6.591667	0.5	0.027250
6.600000	0.5	0.027000
6.608333	0.5	0.026750
6.616667	0.5	0.026500
6.625000	0.5	0.026375
6.633333	0.5	0.026000
6.641667	0.5	0.025750
6.650000	0.5	0.025500
6.658333	0.5	0.024875
6.666667	0.5	0.024375
6.675000	0.5	0.023750
6.683333	0.5	0.022750
6.691667	0.5	0.021125
6.700000	0.5	0.018875
6.708333	0.5	0.015375
6.716667	0.5	0.010375
6.725000	0.5	0.002750
6.733333	0.5	-0.008375
6.741667	0.5	-0.024875
6.750000	0.5	-0.049750
6.758333	0.5	-0.087875
6.766667	0.5	-0.146375
6.775000	0.5	-0.234750
6.783333	0.5	-0.363375
6.791667	0.5	-0.541750
6.800000	0.5	-0.775375
6.808333	0.5	-1.063500
6.816667	0.5	-1.394000
6.825000	0.5	-1.743750
6.833333	0.5	-2.079125
6.841667	0.5	-2.357000
6.850000	0.5	-2.528625
6.858333	0.5	-2.542750
6.866667	0.5	-2.349625
6.875000	0.5	-1.903000
6.883333	0.5	-1.164125
6.891667	0.5	-0.102000
6.900000	0.5	1.303250
6.908333	0.5	3.057875
6.916667	0.5	5.151125
6.925000	0.5	7.551000
6.933333	0.5	10.197625
6.941667	0.5	12.998250
6.950000	0.5	15.826125
6.958333	0.5	18.524250
6.966667	0.5	20.917625
6.975000	0.5	22.838125
6.983333	0.5	24.152750
6.991667	0.5	24.782875
7.000000	0.5	24.719875
7.008333	0.5	24.019875
7.016667	0.5	22.790750
7.025000	0.5	21.169500
7.033333	0.5	19.299250
7.041667	0.5	17.310375
7.050000	0.5	15.312250
7.058333	0.5	13.387750
7.066667	0.5	11.592125
7.075000	0.5	9.957500
7.083333	0.5	8.498750
7.091667	0.5	7.216875
7.100000	0.5	6.104875
7.108333	0.5	5.149125
7.116667	0.5	4.333875
7.125000	0.5	3.643000
7.133333	0.5	3.061375
7.141667	0.5	2.572750
7.150000	0.5	2.163125
7.158333	0.5	1.820625
7.166667	0.5	1.535250
7.175000	0.5	1.297250
7.183333	0.5	1.099500
7.191667	0.5	0.935125
7.200000	0.5	0.797750
7.208333	0.5	0.683125
7.216667	0.5	0.587375
7.225000	0.5	0.507125
7.233333	0.5	0.440125
7.241667	0.5	0.383375
7.250000	0.5	0.335750
7.258333	0.5	0.295375
7.266667	0.5	0.261375
7.275000	0.5	0.232375
7.283333	0.5	0.207500
7.291667	0.5	0.186250
7.300000	0.5	0.167750
7.308333	0.5	0.151875
7.316667	0.5	0.138125
7.325000	0.5	0.126125
7.333333	0.5	0.115375
7.341667	0.5	0.105625
7.350000	0.5	0.097625
7.358333	0.5	0.090750
7.366667	0.5	0.084500
7.375000	0.5	0.078250
7.383333	0.5	0.072625
7.391667	0.5	0.068000
7.400000	0.5	0.063375
7.408333	0.5	0.059500
7.416667	0.5	0.055750
7.425000	0.5	0.052250
7.433333	0.5	0.049125
7.441667	0.5	0.046125
7.450000	0.5	0.044000
7.458333	0.5	0.041875
7.466667	0.5	0.040000
7.475000	0.5	0.038125
7.483333	0.5	0.036500
7.491667	0.5	0.034750
7.500000	0.5	0.033000
7.508333	0.5	0.031500
7.516667	0.5	0.030125
7.525000	0.5	0.029500
7.533333	0.5	0.028375
7.541667	0.5	0.027375
7.550000	0.5	0.026500
7.558333	0.5	0.025625
7.566667	0.5	0.025375
7.575000	0.5	0.024500
7.583333	0.5	0.023500
7.591667	0.5	0.023125
7.600000	0.5	0.022500
7.608333	0.5	0.022125
7.616667	0.5	0.022125
7.625000	0.5	0.021875
7.633333	0.5	0.021625
7.641667	0.5	0.021250
7.650000	0.5	0.021000
7.658333	0.5	0.021250
7.666667	0.5	0.020750
7.675000	0.5	0.020625
7.683333	0.5	0.020375
7.691667	0.5	0.020750
7.700000	0.5	0.020875
7.708333	0.5	0.021500
7.716667	0.5	0.022375
7.725000	0.5	0.022500
7.733333	0.5	0.022750
7.741667	0.5	0.023250
7.750000	0.5	0.024250
7.758333	0.5	0.025625
7.766667	0.5	0.026750
7.775000	0.5	0.027375
7.783333	0.5	0.028500
7.791667	0.5	0.029750
7.800000	0.5	0.031000
7.808333	0.5	0.032500
7.816667	0.5	0.033875
7.825000	0.5	0.035125
7.833333	0.5	0.036625
7.841667	0.5	0.038125
7.850000	0.5	0.039625
7.858333	0.5	0.041625
7.866667	0.5	0.043625
7.875000	0.5	0.046000
7.883333	0.5	0.048875
7.891667	0.5	0.051750
7.900000	0.5	0.054875
7.908333	0.5	0.058750
7.916667	0.5	0.063375
7.925000	0.5	0.068875
7.933333	0.5	0.075500
7.941667	0.5	0.082875
7.950000	0.5	0.091875
7.958333	0.5	0.102875
7.966667	0.5	0.116000
7.975000	0.5	0.131125
7.983333	0.5	0.150250
7.991667	0.5	0.173125
8.000000	0.5	0.201375
8.008333	0.5	0.235750
8.016667	0.5	0.276875
8.025000	0.5	0.327625
8.033333	0.5	0.388250
8.041667	0.5	0.460750
8.050000	0.5	0.546500
8.058333	0.5	0.646750
8.066667	0.5	0.762750
8.075000	0.5	0.895750
8.083333	0.5	1.045625
8.091667	0.5	1.213125
8.100000	0.5	1.398500
8.108333	0.5	1.601750
8.116667	0.5	1.822375
8.125000	0.5	2.060500
8.133333	0.5	2.315500
8.141667	0.5	2.586875
8.150000	0.5	2.873625
8.158333	0.5	3.175375
8.166667	0.5	3.491375
8.175000	0.5	3.821000
8.183333	0.5	4.163750
8.191667	0.5	4.519125
8.200000	0.5	4.886250
8.208333	0.5	5.264750
8.216667	0.5	5.653625
8.225000	0.5	6.052750
8.233333	0.5	6.461500
8.241667	0.5	6.879375
8.250000	0.5	7.305125
8.258333	0.5	7.739375
8.266667	0.5	8.181375
8.275000	0.5	8.630875
8.283333	0.5	9.087750
8.291667	0.5	9.551000
8.300000	0.5	10.020500
8.308333	0.5	10.496375
8.316667	0.5	10.978125
8.325000	0.5	11.464625
8.333333	0.5	11.955500
8.341667	0.5	12.449625
8.350000	0.5	12.942875
8.358333	0.5	13.430875
8.366667	0.5	13.900500
8.375000	0.5	14.327125
8.383333	0.5	14.673250
8.391667	0.5	14.888000
8.400000	0.5	14.914000
8.408333	0.5	14.704625
8.416667	0.5	14.234375
8.425000	0.5	13.509000
8.433333	0.5	12.566125
8.441667	0.5	11.465875
8.450000	0.5	10.278250
8.458333	0.5	9.070875
8.466667	0.5	7.900250
8.475000	0.5	6.805500
8.483333	0.5	5.811375
8.491667	0.5	4.928500
8.500000	0.5	4.158375
8.508333	0.5	3.494750
8.516667	0.5	2.929000
8.525000	0.5	2.451000
8.533333	0.5	2.049125
8.541667	0.5	1.713125
8.550000	0.5	1.433000
8.558333	0.5	1.200750
8.566667	0.5	1.008375
8.575000	0.5	0.849250
8.583333	0.5	0.717875
8.591667	0.5	0.609500
8.600000	0.5	0.520375
8.608333	0.5	0.447000
8.616667	0.5	0.386250
8.625000	0.5	0.336125
8.633333	0.5	0.294625
8.641667	0.5	0.260500
8.650000	0.5	0.232125
8.658333	0.5	0.208500
8.666667	0.5	0.189125
8.675000	0.5	0.172750
8.683333	0.5	0.158625
8.691667	0.5	0.146750
8.700000	0.5	0.136750
8.708333	0.5	0.128375
8.716667	0.5	0.120625
8.725000	0.5	0.114250
8.733333	0.5	0.108625
8.741667	0.5	0.103750
8.750000	0.5	0.099375
8.758333	0.5	0.095625
8.766667	0.5	0.092375
8.775000	0.5	0.089500
8.783333	0.5	0.086625
8.791667	0.5	0.084000
8.800000	0.5	0.081750
8.808333	0.5	0.079375
8.816667	0.5	0.077375
8.825000	0.5	0.075625
8.833333	0.5	0.074000
8.841667	0.5	0.072125
8.850000	0.5	0.070375
8.858333	0.5	0.068875
8.866667	0.5	0.067625
8.875000	0.5	0.066375
8.883333	0.5	0.065000
8.891667	0.5	0.064125
8.900000	0.5	0.063250
8.908333	0.5	0.062625
8.916667	0.5	0.061875
8.925000	0.5	0.060750
8.933333	0.5	0.060250
8.941667	0.5	0.059625
8.950000	0.5	0.059375
8.958333	0.5	0.059000
8.966667	0.5	0.058750
8.975000	0.5	0.058250
8.983333	0.5	0.058500
8.991667	0.5	0.058500
9.000000	0.5	0.058125
9.008333	0.5	0.058125
9.016667	0.5	0.057875
9.025000	0.5	0.057625
9.033333	0.5	0.057375
9.041667	0.5	0.057375
9.050000	0.5	0.057500
9.058333	0.5	0.057750
9.066667	0.5	0.057750
9.075000	0.5	0.057750
9.083333	0.5	0.058125
9.091667	0.5	0.058250
9.100000	0.5	0.058000
9.108333	0.5	0.058375
9.116667	0.5	0.058625
9.125000	0.5	0.058875
9.133333	0.5	0.058875
9.141667	0.5	0.059125
9.150000	0.5	0.059500
9.158333	0.5	0.059875
9.166667	0.5	0.060000
9.175000	0.5	0.060000
9.183333	0.5	0.060250
9.191667	0.5	0.060250
9.200000	0.5	0.060625
9.208333	0.5	0.060375
9.216667	0.5	0.060500
9.225000	0.5	0.060625
9.233333	0.5	0.060375
9.241667	0.5	0.060500
9.250000	0.5	0.060875
9.258333	0.5	0.061000
9.266667	0.5	0.061375
9.275000	0.5	0.061500
9.283333	0.5	0.061375
9.291667	0.5	0.061500
9.300000	0.5	0.061500
9.308333	0.5	0.062000
9.316667	0.5	0.062250
9.325000	0.5	0.062500
9.333333	0.5	0.062625
9.341667	0.5	0.063000
9.350000	0.5	0.063375
9.358333	0.5	0.063375
9.366667	0.5	0.063625
9.375000	0.5	0.063750
9.383333	0.5	0.064625
9.391667	0.5	0.065500
9.400000	0.5	0.065875
9.408333	0.5	0.066250
9.416667	0.5	0.066875
9.425000	0.5	0.067500
9.433333	0.5	0.068125
9.441667	0.5	0.069000
9.450000	0.5	0.069625
9.458333	0.5	0.069875
9.466667	0.5	0.070125
9.475000	0.5	0.070750
9.483333	0.5	0.071250
9.491667	0.5	0.072250
9.500000	0.5	0.072750
9.508333	0.5	0.073625
9.516667	0.5	0.073875
9.525000	0.5	0.074625
9.533333	0.5	0.075625
9.541667	0.5	0.076875
9.550000	0.5	0.078250
9.558333	0.5	0.079500
9.566667	0.5	0.081125
9.575000	0.5	0.083125
9.583333	0.5	0.085125
9.591667	0.5	0.087125
9.600000	0.5	0.088250
9.608333	0.5	0.089500
9.616667	0.5	0.090500
9.625000	0.5	0.091625
9.633333	0.5	0.092000
9.641667	0.5	0.092000
9.650000	0.5	0.092250
9.658333	0.5	0.092250
9.666667	0.5	0.091875
9.675000	0.5	0.091125
9.683333	0.5	0.090250
9.691667	0.5	0.089125
9.700000	0.5	0.087375
9.708333	0.5	0.085750
9.716667	0.5	0.084125
9.725000	0.5	0.082500
9.733333	0.5	0.081500
9.741667	0.5	0.079750
9.750000	0.5	0.078375
9.758333	0.5	0.076875
9.766667	0.5	0.075625
9.775000	0.5	0.074875
9.783333	0.5	0.073750
9.791667	0.5	0.072375
9.800000	0.5	0.071125
9.808333	0.5	0.069625
9.816667	0.5	0.068500
9.825000	0.5	0.068000
9.833333	0.5	0.066875
9.841667	0.5	0.066000
9.850000	0.5	0.064875
9.858333	0.5	0.064000
9.866667	0.5	0.063625
9.875000	0.5	0.062875
9.883333	0.5	0.062000
9.891667	0.5	0.061250
9.900000	0.5	0.060125
9.908333	0.5	0.059500
9.916667	0.5	0.058875
9.925000	0.5	0.058500
9.933333	0.5	0.058375
9.941667	0.5	0.057500
9.950000	0.5	0.056750
9.958333	0.5	0.056125
9.966667	0.5	0.055500
9.975000	0.5	0.054875
9.983333	0.5	0.054125
9.991667	0.5	0.053875
10.000000	0.5	0.053125
10.008333	0.5	0.052500
10.016667	0.5	0.052125
10.025000	0.5	0.051875
10.033333	0.5	0.051250
10.041667	0.5	0.050875
10.050000	0.5	0.050500
10.058333	0.5	0.049625
10.066667	0.5	0.049250
10.075000	0.5	0.049000
10.083333	0.5	0.048750
10.091667	0.5	0.048375
10.100000	0.5	0.048125
10.108333	0.5	0.047875
10.116667	0.5	0.047625
10.125000	0.5	0.047875
10.133333	0.5	0.047750
10.141667	0.5	0.048125
10.150000	0.5	0.049000
10.158333	0.5	0.050000
10.166667	0.5	0.051250
10.175000	0.5	0.052750
10.183333	0.5	0.054250
10.191667	0.5	0.056500
10.200000	0.5	0.059125
10.208333	0.5	0.062125
10.216667	0.5	0.066250
10.225000	0.5	0.071375
10.233333	0.5	0.076750
10.241667	0.5	0.083375
10.250000	0.5	0.091000
10.258333	0.5	0.100125
10.266667	0.5	0.110500
10.275000	0.5	0.122750
10.283333	0.5	0.137250
10.291667	0.5	0.154500
10.300000	0.5	0.175000
10.308333	0.5	0.199500
10.316667	0.5	0.228875
10.325000	0.5	0.263875
10.333333	0.5	0.306375
10.341667	0.5	0.357000
10.350000	0.5	0.417000
10.358333	0.5	0.488000
10.366667	0.5	0.572625
10.375000	0.5	0.672750
10.383333	0.5	0.790125
10.391667	0.5	0.927000
10.400000	0.5	1.086000
10.408333	0.5	1.269125
10.416667	0.5	1.479500
10.425000	0.5	1.718250
10.433333	0.5	1.987875
10.441667	0.5	2.289125
10.450000	0.5	2.623125
10.458333	0.5	2.989750
10.466667	0.5	3.388250
10.475000	0.5	3.818000
10.483333	0.5	4.276250
10.491667	0.5	4.759500
10.500000	0.5	5.264125
10.508333	0.5	5.784875
10.516667	0.5	6.316500
10.525000	0.5	6.851750
10.533333	0.5	7.384250
10.541667	0.5	7.905625
10.550000	0.5	8.409500
10.558333	0.5	8.887000
10.566667	0.5	9.330625
10.575000	0.5	9.733125
10.583333	0.5	10.088375
10.591667	0.5	10.390250
10.600000	0.5	10.633375
10.608333	0.5	10.814250
10.616667	0.5	10.930375
10.625000	0.5	10.980250
10.633333	0.5	10.964500
10.641667	0.5	10.883875
10.650000	0.5	10.740750
10.658333	0.5	10.538250
10.666667	0.5	10.281125
10.675000	0.5	9.974000
10.683333	0.5	9.622250
10.691667	0.5	9.233000
10.700000	0.5	8.812875
10.708333	0.5	8.368000
10.716667	0.5	7.905375
10.725000	0.5	7.431375
10.733333	0.5	6.952250
10.741667	0.5	6.473125
10.750000	0.5	6.000000
10.758333	0.5	5.536875
10.766667	0.5	5.087500
10.775000	0.5	4.655875
10.783333	0.5	4.243625
10.791667	0.5	3.853500
10.800000	0.5	3.486375
10.808333	0.5	3.143750
10.816667	0.5	2.826000
10.825000	0.5	2.532750
10.833333	0.5	2.263375
10.841667	0.5	2.017750
10.850000	0.5	1.794875
10.858333	0.5	1.593750
10.866667	0.5	1.413250
10.875000	0.5	1.251375
10.883333	0.5	1.107000
10.891667	0.5	0.978875
10.900000	0.5	0.865500
10.908333	0.5	0.765250
10.916667	0.5	0.677625
10.925000	0.5	0.600500
10.933333	0.5	0.533125
10.941667	0.5	0.474000
10.950000	0.5	0.422750
10.958333	0.5	0.378250
10.966667	0.5	0.339875
10.975000	0.5	0.306750
10.983333	0.5	0.277625
10.991667	0.5	0.252500
11.000000	0.5	0.231000
11.008333	0.5	0.212375
11.016667	0.5	0.195750
11.025000	0.5	0.181500
11.033333	0.5	0.168750
11.041667	0.5	0.157875
11.050000	0.5	0.148625
11.058333	0.5	0.140125
11.066667	0.5	0.132750
11.075000	0.5	0.126625
11.083333	0.5	0.120750
11.091667	0.5	0.115500
11.100000	0.5	0.110625
11.108333	0.5	0.106250
11.116667	0.5	0.102000
11.125000	0.5	0.098500
11.133333	0.5	0.095000
11.141667	0.5	0.091625
11.150000	0.5	0.088875
11.158333	0.5	0.085875
11.166667	0.5	0.083500
11.175000	0.5	0.080875
11.183333	0.5	0.078375
11.191667	0.5	0.076500
11.200000	0.5	0.074500
11.208333	0.5	0.072250
11.216667	0.5	0.070375
11.225000	0.5	0.068125
11.233333	0.5	0.066250
11.241667	0.5	0.064375
11.250000	0.5	0.062625
11.258333	0.5	0.061250
11.266667	0.5	0.060000
11.275000	0.5	0.058500
11.283333	0.5	0.057375
11.291667	0.5	0.056375
11.300000	0.5	0.054750
11.308333	0.5	0.053750
11.316667	0.5	0.052750
11.325000	0.5	0.051375
11.333333	0.5	0.050375
11.341667	0.5	0.049625
11.350000	0.5	0.049000
11.358333	0.5	0.048375
11.366667	0.5	0.047875
11.375000	0.5	0.047625
11.383333	0.5	0.046750
11.391667	0.5	0.046000
11.400000	0.5	0.045250
11.408333	0.5	0.044750
11.416667	0.5	0.044625
11.425000	0.5	0.044250
11.433333	0.5	0.044000
11.441667	0.5	0.043750
11.450000	0.5	0.043500
11.458333	0.5	0.043000
11.466667	0.5	0.043250
11.475000	0.5	0.043750
11.483333	0.5	0.043500
11.491667	0.5	0.043000
11.500000	0.5	0.042875
11.508333	0.5	0.042875
11.516667	0.5	0.042750
11.525000	0.5	0.042625
11.533333	0.5	0.043000
11.541667	0.5	0.042750
11.550000	0.5	0.042875
11.558333	0.5	0.042750
11.566667	0.5	0.042625
11.575000	0.5	0.043125
11.583333	0.5	0.043375
11.591667	0.5	0.043500
11.600000	0.5	0.043500
11.608333	0.5	0.043625
11.616667	0.5	0.043750
11.625000	0.5	0.043500
11.633333	0.5	0.043250
11.641667	0.5	0.043500
11.650000	0.5	0.043750
11.658333	0.5	0.043500
11.666667	0.5	0.043375
11.675000	0.5	0.043500
11.683333	0.5	0.043750
11.691667	0.5	0.043500
11.700000	0.5	0.043000
11.708333	0.5	0.042500
11.716667	0.5	0.042375
11.725000	0.5	0.042375
11.733333	0.5	0.042125
11.741667	0.5	0.041875
11.750000	0.5	0.041750
11.758333	0.5	0.041500
11.766667	0.5	0.041250
11.775000	0.5	0.040625
11.783333	0.5	0.040250
11.791667	0.5	0.039875
11.800000	0.5	0.039875
11.808333	0.5	0.039875
11.816667	0.5	0.039750
11.825000	0.5	0.039875
11.833333	0.5	0.039625
11.841667	0.5	0.039500
11.850000	0.5	0.039000
11.858333	0.5	0.038875
11.866667	0.5	0.039125
11.875000	0.5	0.039250
11.883333	0.5	0.039375
11.891667	0.5	0.039125
11.900000	0.5	0.038750
11.908333	0.5	0.038875
11.916667	0.5	0.039000
11.925000	0.5	0.039250
11.933333	0.5	0.039250
11.941667	0.5	0.039375
11.950000	0.5	0.039250
11.958333	0.5	0.039250
11.966667	0.5	0.039500
11.975000	0.5	0.039750
11.983333	0.5	0.039750
11.991667	0.5	0.040000
12.000000	0.5	0.040000
12.008333	0.5	0.039750
12.016667	0.5	0.039750
12.025000	0.5	0.040000
12.033333	0.5	0.039875
12.041667	0.5	0.039875
12.050000	0.5	0.039625
12.058333	0.5	0.039875
12.066667	0.5	0.040000
12.075000	0.5	0.040000
12.083333	0.5	0.040375
12.091667	0.5	0.040375
12.100000	0.5	0.040125
12.108333	0.5	0.040125
12.116667	0.5	0.040000
12.125000	0.5	0.039625
12.133333	0.5	0.039125
12.141667	0.5	0.038625
12.150000	0.5	0.038375
12.158333	0.5	0.038500
12.166667	0.5	0.038500
12.175000	0.5	0.038375
12.183333	0.5	0.038000
12.191667	0.5	0.038125
12.200000	0.5	0.038250
12.208333	0.5	0.038250
12.216667	0.5	0.038125
12.225000	0.5	0.038000
12.233333	0.5	0.038000
12.241667	0.5	0.038375
12.250000	0.5	0.038625
12.258333	0.5	0.039125
12.266667	0.5	0.039750
12.275000	0.5	0.040000
12.283333	0.5	0.040625
12.291667	0.5	0.041750
12.300000	0.5	0.042625
12.308333	0.5	0.043750
12.316667	0.5	0.045000
12.325000	0.5	0.045750
12.333333	0.5	0.046750
12.341667	0.5	0.048125
12.350000	0.5	0.049250
12.358333	0.5	0.050125
12.366667	0.5	0.051500
12.375000	0.5	0.052375
12.383333	0.5	0.053375
12.391667	0.5	0.054125
12.400000	0.5	0.054500
12.408333	0.5	0.054750
12.416667	0.5	0.054500
12.425000	0.5	0.054625
12.433333	0.5	0.054500
12.441667	0.5	0.054000
12.450000	0.5	0.053500
12.458333	0.5	0.052750
12.466667	0.5	0.051875
12.475000	0.5	0.051000
12.483333	0.5	0.050250
12.491667	0.5	0.049125
12.500000	0.5	0.048125
12.508333	0.5	0.047375
12.516667	0.5	0.046625
12.525000	0.5	0.045875
12.533333	0.5	0.045125
12.541667	0.5	0.044875
12.550000	0.5	0.044000
12.558333	0.5	0.043375
12.566667	0.5	0.042500
12.575000	0.5	0.042000
12.583333	0.5	0.041875
12.591667	0.5	0.041500
12.600000	0.5	0.041125
12.608333	0.5	0.040875
12.616667	0.5	0.040750
12.625000	0.5	0.040500
12.633333	0.5	0.040375
12.641667	0.5	0.040125
12.650000	0.5	0.039875
12.658333	0.5	0.039875
12.666667	0.5	0.039750
12.675000	0.5	0.040125
12.683333	0.5	0.040125
12.691667	0.5	0.040000
12.700000	0.5	0.040125
12.708333	0.5	0.040250
12.716667	0.5	0.040500
12.725000	0.5	0.040875
12.733333	0.5	0.041000
12.741667	0.5	0.041000
12.750000	0.5	0.040625
12.758333	0.5	0.040500
12.766667	0.5	0.040500
12.775000	0.5	0.040625
12.783333	0.5	0.040750
12.791667	0.5	0.041375
12.800000	0.5	0.041375
12.808333	0.5	0.041750
12.816667	0.5	0.041625
12.825000	0.5	0.041875
12.833333	0.5	0.041875
12.841667	0.5	0.041875
12.850000	0.5	0.041750
12.858333	0.5	0.041750
12.866667	0.5	0.041875
12.875000	0.5	0.041750
12.883333	0.5	0.041500
12.891667	0.5	0.041500
12.900000	0.5	0.041625
12.908333	0.5	0.041750
12.916667	0.5	0.041750
12.925000	0.5	0.041625
12.933333	0.5	0.041750
12.941667	0.5	0.041750
12.950000	0.5	0.041750
12.958333	0.5	0.041625
12.966667	0.5	0.041875
12.975000	0.5	0.042000
12.983333	0.5	0.042375
12.991667	0.5	0.042250
13.000000	0.5	0.042250
13.008333	0.5	0.042500
13.016667	0.5	0.042750
13.025000	0.5	0.042750
13.033333	0.5	0.042500
13.041667	0.5	0.042625
13.050000	0.5	0.042625
13.058333	0.5	0.042500
13.066667	0.5	0.042500
13.075000	0.5	0.042750
13.083333	0.5	0.042875
13.091667	0.5	0.042625
13.100000	0.5	0.042375
13.108333	0.5	0.042000
13.116667	0.5	0.042125
13.125000	0.5	0.041875
13.133333	0.5	0.041250
13.141667	0.5	0.041000
13.150000	0.5	0.041250
13.158333	0.5	0.041125
13.166667	0.5	0.041125
13.175000	0.5	0.040750
13.183333	0.5	0.040875
13.191667	0.5	0.040125
13.200000	0.5	0.039500
13.208333	0.5	0.038875
13.216667	0.5	0.038500
13.225000	0.5	0.037750
13.233333	0.5	0.037250
13.241667	0.5	0.036875
13.250000	0.5	0.036375
13.258333	0.5	0.035875
13.266667	0.5	0.035500
13.275000	0.5	0.034750
13.283333	0.5	0.034125
13.291667	0.5	0.033750
13.300000	0.5	0.033000
13.308333	0.5	0.032750
13.316667	0.5	0.031500
13.325000	0.5	0.030875
13.333333	0.5	0.030250
13.341667	0.5	0.029750
13.350000	0.5	0.029250
13.358333	0.5	0.028750
13.366667	0.5	0.027875
13.375000	0.5	0.027375
13.383333	0.5	0.026625
13.391667	0.5	0.026500
13.400000	0.5	0.025875
13.408333	0.5	0.025375
13.416667	0.5	0.025250
13.425000	0.5	0.024500
13.433333	0.5	0.023750
13.441667	0.5	0.023375
13.450000	0.5	0.023000
13.458333	0.5	0.022125
13.466667	0.5	0.021750
13.475000	0.5	0.021125
13.483333	0.5	0.021000
13.491667	0.5	0.020500
13.500000	0.5	0.020125
13.508333	0.5	0.019875
13.516667	0.5	0.019625
13.525000	0.5	0.019750
13.533333	0.5	0.019625
13.541667	0.5	0.019500
13.550000	0.5	0.019250
13.558333	0.5	0.019250
13.566667	0.5	0.018875
13.575000	0.5	0.018500
13.583333	0.5	0.018625
13.591667	0.5	0.018750
13.600000	0.5	0.018750
13.608333	0.5	0.018500
13.616667	0.5	0.018625
13.625000	0.5	0.018625
13.633333	0.5	0.018750
13.641667	0.5	0.018625
13.650000	0.5	0.018500
13.658333	0.5	0.018500
13.666667	0.5	0.018500
13.675000	0.5	0.018500
13.683333	0.5	0.018750
13.691667	0.5	0.018750
13.700000	0.5	0.018375
13.708333	0.5	0.018250
13.716667	0.5	0.018125
13.725000	0.5	0.018250
13.733333	0.5	0.018000
13.741667	0.5	0.017625
13.750000	0.5	0.017125
13.758333	0.5	0.017500
13.766667	0.5	0.017875
13.775000	0.5	0.018250
13.783333	0.5	0.017875
13.791667	0.5	0.017875
13.800000	0.5	0.017750
13.808333	0.5	0.017500
13.816667	0.5	0.016875
13.825000	0.5	0.016875
13.833333	0.5	0.016875
13.841667	0.5	0.017000
13.850000	0.5	0.017000
13.858333	0.5	0.016875
13.866667	0.5	0.017250
13.875000	0.5	0.017250
13.883333	0.5	0.017375
13.891667	0.5	0.017625
13.900000	0.5	0.017750
13.908333	0.5	0.017750
13.916667	0.5	0.017875
13.925000	0.5	0.018375
13.933333	0.5	0.018875
13.941667	0.5	0.018750
13.950000	0.5	0.019000
13.958333	0.5	0.019250
13.966667	0.5	0.019750
13.975000	0.5	0.020000
13.983333	0.5	0.020625
13.991667	0.5	0.021500
14.000000	0.5	0.022125
14.008333	0.5	0.023000
14.016667	0.5	0.023500
14.025000	0.5	0.023750
14.033333	0.5	0.023875
14.041667	0.5	0.024250
14.050000	0.5	0.025000
14.058333	0.5	0.025125
14.066667	0.5	0.025375
14.075000	0.5	0.025875
14.083333	0.5	0.026000
14.091667	0.5	0.026500
14.100000	0.5	0.026750
14.108333	0.5	0.027250
14.116667	0.5	0.027500
14.125000	0.5	0.028125
14.133333	0.5	0.028125
14.141667	0.5	0.028750
14.150000	0.5	0.029250
14.158333	0.5	0.030000
14.166667	0.5	0.030625
14.175000	0.5	0.030750
14.183333	0.5	0.031125
14.191667	0.5	0.031250
14.200000	0.5	0.031875
14.208333	0.5	0.031875
14.216667	0.5	0.032500
14.225000	0.5	0.033000
14.233333	0.5	0.033125
14.241667	0.5	0.033500
14.250000	0.5	0.033750
14.258333	0.5	0.034000
14.266667	0.5	0.034375
14.275000	0.5	0.035000
14.283333	0.5	0.035250
14.291667	0.5	0.035500
14.300000	0.5	0.035625
14.308333	0.5	0.035750
14.316667	0.5	0.035875
14.325000	0.5	0.036125
14.333333	0.5	0.036250
14.341667	0.5	0.035625
14.350000	0.5	0.035500
14.358333	0.5	0.035375
14.366667	0.5	0.034875
14.375000	0.5	0.035250
14.383333	0.5	0.034875
14.391667	0.5	0.035000
14.400000	0.5	0.034625
14.408333	0.5	0.034625
14.416667	0.5	0.034500
14.425000	0.5	0.034125
14.433333	0.5	0.034000
14.441667	0.5	0.033750
14.450000	0.5	0.033500
14.458333	0.5	0.033125
14.466667	0.5	0.032750
14.475000	0.5	0.032125
14.483333	0.5	0.031250
14.491667	0.5	0.031375
14.500000	0.5	0.030875
14.508333	0.5	0.030625
14.516667	0.5	0.030375
14.525000	0.5	0.030500
14.533333	0.5	0.030375
14.541667	0.5	0.030375
14.550000	0.5	0.030125
14.558333	0.5	0.030500
14.566667	0.5	0.030500
14.575000	0.5	0.030125
14.583333	0.5	0.029875
14.591667	0.5	0.029625
14.600000	0.5	0.029500
14.608333	0.5	0.029375
14.616667	0.5	0.029125
14.625000	0.5	0.029250
14.633333	0.5	0.029500
14.641667	0.5	0.029625
14.650000	0.5	0.029250
14.658333	0.5	0.029125
14.666667	0.5	0.029250
14.675000	0.5	0.029125
14.683333	0.5	0.029875
14.691667	0.5	0.029750
14.700000	0.5	0.029750
14.708333	0.5	0.030250
14.716667	0.5	0.030875
14.725000	0.5	0.031125
14.733333	0.5	0.031250
14.741667	0.5	0.031125
14.750000	0.5	0.031375
14.758333	0.5	0.031625
14.766667	0.5	0.031500
14.775000	0.5	0.031500
14.783333	0.5	0.032250
14.791667	0.5	0.032625
14.800000	0.5	0.033125
14.808333	0.5	0.033625
14.816667	0.5	0.033875
14.825000	0.5	0.034250
14.833333	0.5	0.034500
14.841667	0.5	0.035500
14.850000	0.5	0.035375
14.858333	0.5	0.035875
14.866667	0.5	0.036750
14.875000	0.5	0.037375
14.883333	0.5	0.038000
14.891667	0.5	0.038500
14.900000	0.5	0.039500
14.908333	0.5	0.040250
14.916667	0.5	0.040750
14.925000	0.5	0.041125
14.933333	0.5	0.041750
14.941667	0.5	0.042375
14.950000	0.5	0.043000
14.958333	0.5	0.043625
14.966667	0.5	0.044375
14.975000	0.5	0.045125
14.983333	0.5	0.045750
14.991667	0.5	0.046375
15.000000	0.5	0.047250
15.008333	0.5	0.047125
15.016667	0.5	0.047375
15.025000	0.5	0.047875
15.033333	0.5	0.048500
15.041667	0.5	0.049125
15.050000	0.5	0.049750
15.058333	0.5	0.050250
15.066667	0.5	0.050250
15.075000	0.5	0.050875
15.083333	0.5	0.051375
15.091667	0.5	0.051500
15.100000	0.5	0.051750
15.108333	0.5	0.052125
15.116667	0.5	0.052000
15.125000	0.5	0.052000
15.133333	0.5	0.051875
15.141667	0.5	0.051750
15.150000	0.5	0.052000
15.158333	0.5	0.051750
15.166667	0.5	0.051250
15.175000	0.5	0.051000
15.183333	0.5	0.050750
15.191667	0.5	0.050375
15.200000	0.5	0.050000
15.208333	0.5	0.049750
15.216667	0.5	0.049625
15.225000	0.5	0.049375
15.233333	0.5	0.049000
15.241667	0.5	0.048375
15.250000	0.5	0.047750
15.258333	0.5	0.047250
15.266667	0.5	0.046125
15.275000	0.5	0.045625
15.283333	0.5	0.045250
15.291667	0.5	0.044375
15.300000	0.5	0.043875
15.308333	0.5	0.043250
15.316667	0.5	0.042750
15.325000	0.5	0.041875
15.333333	0.5	0.041625
15.341667	0.5	0.041000
15.350000	0.5	0.040125
15.358333	0.5	0.039875
15.366667	0.5	0.038750
15.375000	0.5	0.038250
15.383333	0.5	0.037000
15.391667	0.5	0.036250
15.400000	0.5	0.035500
15.408333	0.5	0.034875
15.416667	0.5	0.034250
15.425000	0.5	0.033500
15.433333	0.5	0.032750
15.441667	0.5	0.032125
15.450000	0.5	0.031375
15.458333	0.5	0.030250
15.466667	0.5	0.029875
15.475000	0.5	0.029500
15.483333	0.5	0.028750
15.491667	0.5	0.027500
15.500000	0.5	0.026500
15.508333	0.5	0.026250
15.516667	0.5	0.025750
15.525000	0.5	0.025000
15.533333	0.5	0.024500
15.541667	0.5	0.024000
15.550000	0.5	0.023375
15.558333	0.5	0.022875
15.566667	0.5	0.022375
15.575000	0.5	0.022000
15.583333	0.5	0.021625
15.591667	0.5	0.021500
15.600000	0.5	0.020875
15.608333	0.5	0.020750
15.616667	0.5	0.020750
15.625000	0.5	0.021000
15.633333	0.5	0.020625
15.641667	0.5	0.020625
15.650000	0.5	0.020250
15.658333	0.5	0.020125
15.666667	0.5	0.020250
15.675000	0.5	0.020375
15.683333	0.5	0.020250
15.691667	0.5	0.020000
15.700000	0.5	0.020250
15.708333	0.5	0.020000
15.716667	0.5	0.019625
15.725000	0.5	0.019375
15.733333	0.5	0.019500
15.741667	0.5	0.019625
15.750000	0.5	0.020000
15.758333	0.5	0.020500
15.766667	0.5	0.020375
15.775000	0.5	0.020625
15.783333	0.5	0.021000
15.791667	0.5	0.021250
15.800000	0.5	0.021250
15.808333	0.5	0.021500
15.816667	0.5	0.021625
15.825000	0.5	0.022375
15.833333	0.5	0.022625
15.841667	0.5	0.023000
15.850000	0.5	0.023250
15.858333	0.5	0.023375
15.866667	0.5	0.023250
15.875000	0.5	0.023750
15.883333	0.5	0.024375
15.891667	0.5	0.024625
15.900000	0.5	0.025000
15.908333	0.5	0.025000
15.916667	0.5	0.025250
15.925000	0.5	0.025750
15.933333	0.5	0.026375
15.941667	0.5	0.026875
15.950000	0.5	0.027125
15.958333	0.5	0.027125
15.966667	0.5	0.027375
15.975000	0.5	0.027750
15.983333	0.5	0.028875
15.991667	0.5	0.029375
16.000000	0.5	0.030125
16.008333	0.5	0.030625
16.016667	0.5	0.031250
16.025000	0.5	0.031500
16.033333	0.5	0.032125
16.041667	0.5	0.032875
16.050000	0.5	0.033375
16.058333	0.5	0.033875
16.066667	0.5	0.034375
16.075000	0.5	0.034875
16.083333	0.5	0.035750
16.091667	0.5	0.037250
16.100000	0.5	0.037625
16.108333	0.5	0.038000
16.116667	0.5	0.038625
16.125000	0.5	0.039375
16.133333	0.5	0.040375
16.141667	0.5	0.041250
16.150000	0.5	0.042250
16.158333	0.5	0.043875
16.166667	0.5	0.044750
16.175000	0.5	0.045875
16.183333	0.5	0.047000
16.191667	0.5	0.048625
16.200000	0.5	0.050500
16.208333	0.5	0.052250
16.216667	0.5	0.054000
16.225000	0.5	0.056125
16.233333	0.5	0.058375
16.241667	0.5	0.061000
16.250000	0.5	0.064125
16.258333	0.5	0.067000
16.266667	0.5	0.070500
16.275000	0.5	0.074750
16.283333	0.5	0.079000
16.291667	0.5	0.083750
16.300000	0.5	0.089625
16.308333	0.5	0.095875
16.316667	0.5	0.101750
16.325000	0.5	0.108500
16.333333	0.5	0.115250
16.341667	0.5	0.122000
16.350000	0.5	0.129500
16.358333	0.5	0.137500
16.366667	0.5	0.145625
16.375000	0.5	0.154625
16.383333	0.5	0.162875
16.391667	0.5	0.170875
16.400000	0.5	0.178875
16.408333	0.5	0.186625
16.416667	0.5	0.193250
16.425000	0.5	0.199750
16.433333	0.5	0.205500
16.441667	0.5	0.210625
16.450000	0.5	0.214625
16.458333	0.5	0.218125
16.466667	0.5	0.220750
16.475000	0.5	0.222500
16.483333	0.5	0.223000
16.491667	0.5	0.222375
16.500000	0.5	0.221125
16.508333	0.5	0.218500
16.516667	0.5	0.214875
16.525000	0.5	0.210750
16.533333	0.5	0.205625
16.541667	0.5	0.200375
16.550000	0.5	0.194375
16.558333	0.5	0.187750
16.566667	0.5	0.180750
16.575000	0.5	0.173250
16.583333	0.5	0.165750
16.591667	0.5	0.158375
16.600000	0.5	0.150375
16.608333	0.5	0.142875
16.616667	0.5	0.135500
16.625000	0.5	0.128375
16.633333	0.5	0.121375
16.641667	0.5	0.114625
16.650000	0.5	0.108625
16.658333	0.5	0.102750
16.666667	0.5	0.096875
16.675000	0.5	0.091500
16.683333	0.5	0.086750
16.691667	0.5	0.082250
16.700000	0.5	0.078375
16.708333	0.5	0.074750
16.716667	0.5	0.071250
16.725000	0.5	0.068250
16.733333	0.5	0.065625
16.741667	0.5	0.063125
16.750000	0.5	0.061250
16.758333	0.5	0.059500
16.766667	0.5	0.057375
16.775000	0.5	0.055625
16.783333	0.5	0.054125
16.791667	0.5	0.053125
16.800000	0.5	0.051875
16.808333	0.5	0.051250
16.816667	0.5	0.050375
16.825000	0.5	0.049625
16.833333	0.5	0.048750
16.841667	0.5	0.048000
16.850000	0.5	0.047375
16.858333	0.5	0.046750
16.866667	0.5	0.046125
16.875000	0.5	0.045750
16.883333	0.5	0.045000
16.891667	0.5	0.044875
16.900000	0.5	0.044250
16.908333	0.5	0.043750
16.916667	0.5	0.042875
16.925000	0.5	0.041750
16.933333	0.5	0.040875
16.941667	0.5	0.039750
16.950000	0.5	0.039250
16.958333	0.5	0.039000
16.966667	0.5	0.038125
16.975000	0.5	0.037750
16.983333	0.5	0.037125
16.991667	0.5	0.036125
17.000000	0.5	0.035500
17.008333	0.5	0.035125
17.016667	0.5	0.034500
17.025000	0.5	0.033625
17.033333	0.5	0.032375
17.041667	0.5	0.031875
17.050000	0.5	0.030750
17.058333	0.5	0.029750
17.066667	0.5	0.028125
17.075000	0.5	0.026625
17.083333	0.5	0.025125
17.091667	0.5	0.023500
17.100000	0.5	0.021875
17.108333	0.5	0.020625
17.116667	0.5	0.019125
17.125000	0.5	0.017250
17.133333	0.5	0.015250
17.141667	0.5	0.012625
17.150000	0.5	0.009875
17.158333	0.5	0.007500
17.166667	0.5	0.004875
17.175000	0.5	0.002250
17.183333	0.5	-0.000750
17.191667	0.5	-0.004000
17.200000	0.5	-0.007625
17.208333	0.5	-0.011000
17.216667	0.5	-0.014375
17.225000	0.5	-0.018125
17.233333	0.5	-0.022250
17.241667	0.5	-0.026375
17.250000	0.5	-0.030125
17.258333	0.5	-0.034125
17.266667	0.5	-0.038000
17.275000	0.5	-0.042000
17.283333	0.5	-0.045750
17.291667	0.5	-0.049000
17.300000	0.5	-0.052125
17.308333	0.5	-0.055250
17.316667	0.5	-0.058250
17.325000	0.5	-0.060250
17.333333	0.5	-0.062375
17.341667	0.5	-0.063875
17.350000	0.5	-0.064875
17.358333	0.5	-0.065750
17.366667	0.5	-0.066250
17.375000	0.5	-0.066000
17.383333	0.5	-0.065375
17.391667	0.5	-0.064125
17.400000	0.5	-0.062750
17.408333	0.5	-0.061000
17.416667	0.5	-0.058625
17.425000	0.5	-0.056250
17.433333	0.5	-0.053375
17.441667	0.5	-0.050375
17.450000	0.5	-0.047500
17.458333	0.5	-0.044125
17.466667	0.5	-0.040625
17.475000	0.5	-0.036750
17.483333	0.5	-0.033000
17.491667	0.5	-0.029125
17.500000	0.5	-0.025750
17.508333	0.5	-0.022750
17.516667	0.5	-0.019250
17.525000	0.5	-0.015500
17.533333	0.5	-0.012125
17.541667	0.5	-0.009000
17.550000	0.5	-0.006000
17.558333	0.5	-0.003250
17.566667	0.5	-0.001000
17.575000	0.5	0.001125
17.583333	0.5	0.003250
17.591667	0.5	0.005375
17.600000	0.5	0.007750
17.608333	0.5	0.009375
17.616667	0.5	0.010750
17.625000	0.5	0.011875
17.633333	0.5	0.013125
17.641667	0.5	0.014125
17.650000	0.5	0.014875
17.658333	0.5	0.015625
17.666667	0.5	0.016125
17.675000	0.5	0.016750
17.683333	0.5	0.017000
17.691667	0.5	0.017125
17.700000	0.5	0.017625
17.708333	0.5	0.017875
17.716667	0.5	0.017875
17.725000	0.5	0.017875
17.733333	0.5	0.018125
17.741667	0.5	0.018625
17.750000	0.5	0.018875
17.758333	0.5	0.018875
17.766667	0.5	0.018625
17.775000	0.5	0.018875
17.783333	0.5	0.019000
17.791667	0.5	0.018625
17.800000	0.5	0.018375
17.808333	0.5	0.018250
17.816667	0.5	0.018125
17.825000	0.5	0.018250
17.833333	0.5	0.017875
17.841667	0.5	0.017625
17.850000	0.5	0.017500
17.858333	0.5	0.017000
17.866667	0.5	0.017375
17.875000	0.5	0.017500
17.883333	0.5	0.017125
17.891667	0.5	0.016750
17.900000	0.5	0.016375
17.908333	0.5	0.016500
17.916667	0.5	0.016500
17.925000	0.5	0.016000
17.933333	0.5	0.016125
17.941667	0.5	0.016000
17.950000	0.5	0.015500
17.958333	0.5	0.015625
17.966667	0.5	0.015750
17.975000	0.5	0.015875
17.983333	0.5	0.015625
17.991667	0.5	0.015375
18.000000	0.5	0.015250
18.008333	0.5	0.015000
18.016667	0.5	0.015000
18.025000	0.5	0.015375
18.033333	0.5	0.015250
18.041667	0.5	0.015375
18.050000	0.5	0.015000
18.058333	0.5	0.014875
18.066667	0.5	0.015125
18.075000	0.5	0.015375
18.083333	0.5	0.014875
18.091667	0.5	0.014625
18.100000	0.5	0.014500
18.108333	0.5	0.014250
18.116667	0.5	0.014125
18.125000	0.5	0.014375
18.133333	0.5	0.014000
18.141667	0.5	0.013875
18.150000	0.5	0.013625
18.158333	0.5	0.013125
18.166667	0.5	0.012500
18.175000	0.5	0.012250
18.183333	0.5	0.011750
18.191667	0.5	0.011500
18.200000	0.5	0.011375
18.208333	0.5	0.011000
18.216667	0.5	0.010500
18.225000	0.5	0.009500
18.233333	0.5	0.009375
18.241667	0.5	0.008875
18.250000	0.5	0.008250
18.258333	0.5	0.007375
18.266667	0.5	0.006500
18.275000	0.5	0.005875
18.283333	0.5	0.005000
18.291667	0.5	0.004000
18.300000	0.5	0.003375
18.308333	0.5	0.002625
18.316667	0.5	0.001750
18.325000	0.5	0.000875
18.333333	0.5	0.000250
18.341667	0.5	-0.000375
18.350000	0.5	-0.001375
18.358333	0.5	-0.002000
18.366667	0.5	-0.002375
18.375000	0.5	-0.003000
18.383333	0.5	-0.003375
18.391667	0.5	-0.003625
18.400000	0.5	-0.003750
18.408333	0.5	-0.004125
18.416667	0.5	-0.004125
18.425000	0.5	-0.003750
18.433333	0.5	-0.003250
18.441667	0.5	-0.003000
18.450000	0.5	-0.002500
18.458333	0.5	-0.002125
18.466667	0.5	-0.001000
18.475000	0.5	-0.000250
18.483333	0.5	0.000500
18.491667	0.5	0.001750
18.500000	0.5	0.002875
18.508333	0.5	0.004375
18.516667	0.5	0.006000
18.525000	0.5	0.007250
18.533333	0.5	0.008625
18.541667	0.5	0.009500
18.550000	0.5	0.010500
18.558333	0.5	0.011500
18.566667	0.5	0.012625
18.575000	0.5	0.014125
18.583333	0.5	0.015000
18.591667	0.5	0.015875
18.600000	0.5	0.016375
18.608333	0.5	0.017125
18.616667	0.5	0.018000
18.625000	0.5	0.018375
18.633333	0.5	0.018750
18.641667	0.5	0.019000
18.650000	0.5	0.019375
18.658333	0.5	0.019500
18.666667	0.5	0.019500
18.675000	0.5	0.019375
18.683333	0.5	0.019000
18.691667	0.5	0.018875
18.700000	0.5	0.018375
18.708333	0.5	0.017875
18.716667	0.5	0.017500
18.725000	0.5	0.017125
18.733333	0.5	0.016875
18.741667	0.5	0.016250
18.750000	0.5	0.015500
18.758333	0.5	0.015000
18.766667	0.5	0.014625
18.775000	0.5	0.014000
18.783333	0.5	0.013625
18.791667	0.5	0.013000
18.800000	0.5	0.012000
18.808333	0.5	0.011250
18.816667	0.5	0.010125
18.825000	0.5	0.009250
18.833333	0.5	0.008375
18.841667	0.5	0.007750
18.850000	0.5	0.007375
18.858333	0.5	0.006875
18.866667	0.5	0.006250
18.875000	0.5	0.005750
18.883333	0.5	0.005500
18.891667	0.5	0.004500
18.900000	0.5	0.004000
18.908333	0.5	0.003375
18.916667	0.5	0.002875
18.925000	0.5	0.002500
18.933333	0.5	0.002000
18.941667	0.5	0.001500
18.950000	0.5	0.001125
18.958333	0.5	0.001000
18.966667	0.5	0.000750
18.975000	0.5	0.000500
18.983333	0.5	0.000125
18.991667	0.5	-0.000500
19.000000	0.5	-0.000625
19.008333	0.5	-0.000625
19.016667	0.5	-0.001125
19.025000	0.5	-0.001375
19.033333	0.5	-0.002000
19.041667	0.5	-0.002500
19.050000	0.5	-0.002875
19.058333	0.5	-0.002500
19.066667	0.5	-0.002250
19.075000	0.5	-0.002250
19.083333	0.5	-0.002500
19.091667	0.5	-0.002875
19.100000	0.5	-0.003125
19.108333	0.5	-0.003375
19.116667	0.5	-0.003625
19.125000	0.5	-0.004375
19.133333	0.5	-0.004875
19.141667	0.5	-0.005000
19.150000	0.5	-0.005250
19.158333	0.5	-0.005000
19.166667	0.5	-0.005125
19.175000	0.5	-0.005375
19.183333	0.5	-0.005250
19.191667	0.5	-0.005500
19.200000	0.5	-0.006125
19.208333	0.5	-0.006000
19.216667	0.5	-0.006500
19.225000	0.5	-0.007000
19.233333	0.5	-0.007625
19.241667	0.5	-0.007875
19.250000	0.5	-0.008250
19.258333	0.5	-0.008375
19.266667	0.5	-0.008000
19.275000	0.5	-0.007875
19.283333	0.5	-0.008125
19.291667	0.5	-0.008250
19.300000	0.5	-0.008000
19.308333	0.5	-0.008125
19.316667	0.5	-0.008125
19.325000	0.5	-0.008250
19.333333	0.5	-0.008500
19.341667	0.5	-0.008500
19.350000	0.5	-0.008375
19.358333	0.5	-0.008375
19.366667	0.5	-0.008500
19.375000	0.5	-0.008625
19.383333	0.5	-0.008875
19.391667	0.5	-0.008625
19.400000	0.5	-0.008625
19.408333	0.5	-0.008250
19.416667	0.5	-0.008625
19.425000	0.5	-0.008500
19.433333	0.5	-0.008375
19.441667	0.5	-0.007750
19.450000	0.5	-0.007375
19.458333	0.5	-0.007500
19.466667	0.5	-0.007375
19.475000	0.5	-0.007500
19.483333	0.5	-0.007750
19.491667	0.5	-0.007625
19.500000	0.5	-0.007375
19.508333	0.5	-0.007250
19.516667	0.5	-0.007000
19.525000	0.5	-0.006875
19.533333	0.5	-0.006625
19.541667	0.5	-0.006500
19.550000	0.5	-0.006125
19.558333	0.5	-0.005875
19.566667	0.5	-0.006375
19.575000	0.5	-0.006500
19.583333	0.5	-0.006125
19.591667	0.5	-0.005750
19.600000	0.5	-0.005625
19.608333	0.5	-0.005750
19.616667	0.5	-0.005125
19.625000	0.5	-0.005125
19.633333	0.5	-0.005250
19.641667	0.5	-0.005250
19.650000	0.5	-0.004875
19.658333	0.5	-0.005000
19.666667	0.5	-0.005125
19.675000	0.5	-0.004875
19.683333	0.5	-0.004750
19.691667	0.5	-0.004625
19.700000	0.5	-0.004375
19.708333	0.5	-0.004125
19.716667	0.5	-0.003625
19.725000	0.5	-0.003125
19.733333	0.5	-0.003375
19.741667	0.5	-0.003375
19.750000	0.5	-0.002875
19.758333	0.5	-0.002500
19.766667	0.5	-0.002000
19.775000	0.5	-0.001625
19.783333	0.5	-0.001250
19.791667	0.5	-0.000875
19.800000	0.5	-0.000500
19.808333	0.5	-0.000375
19.816667	0.5	-0.000375
19.825000	0.5	-0.000500
19.833333	0.5	-0.000750
19.841667	0.5	-0.000375
19.850000	0.5	-0.000125
19.858333	0.5	-0.000375
19.866667	0.5	-0.000250
19.875000	0.5	0.000000
19.883333	0.5	0.000375
19.891667	0.5	0.000625
19.900000	0.5	0.000500
19.908333	0.5	0.000625
19.916667	0.5	0.000750
19.925000	0.5	0.001125
19.933333	0.5	0.001000
19.941667	0.5	0.001125
19.950000	0.5	0.001375
19.958333	0.5	0.001500
19.966667	0.5	0.001750
19.975000	0.5	0.002000
19.983333	0.5	0.002125
19.991667	0.5	0.002000
20.000000	0.5	0.002125
20.008333	0.5	0.001875
20.016667	0.5	0.001750
20.025000	0.5	0.001500
20.033333	0.5	0.001500
20.041667	0.5	0.001625
20.050000	0.5	0.001500
20.058333	0.5	0.001875
20.066667	0.5	0.002250
20.075000	0.5	0.001750
20.083333	0.5	0.001750
20.091667	0.5	0.001625
20.100000	0.5	0.001250
20.108333	0.5	0.000750
20.116667	0.5	0.000875
20.125000	0.5	0.001000
20.133333	0.5	0.000875
20.141667	0.5	0.000875
20.150000	0.5	0.001000
20.158333	0.5	0.001375
20.166667	0.5	0.001500
20.175000	0.5	0.001625
20.183333	0.5	0.001875
20.191667	0.5	0.001875
20.200000	0.5	0.002375
20.208333	0.5	0.003125
20.216667	0.5	0.003625
20.225000	0.5	0.004125
20.233333	0.5	0.004875
20.241667	0.5	0.005250
20.250000	0.5	0.005500
20.258333	0.5	0.006250
20.266667	0.5	0.006750
20.275000	0.5	0.007500
20.283333	0.5	0.008500
20.291667	0.5	0.009000
20.300000	0.5	0.010000
20.308333	0.5	0.010875
20.316667	0.5	0.011750
20.325000	0.5	0.012875
20.333333	0.5	0.014000
20.341667	0.5	0.015375
20.350000	0.5	0.016625
20.358333	0.5	0.017875
20.366667	0.5	0.019375
20.375000	0.5	0.021250
20.383333	0.5	0.023000
20.391667	0.5	0.025375
20.400000	0.5	0.027500
20.408333	0.5	0.030000
20.416667	0.5	0.032875
20.425000	0.5	0.035750
20.433333	0.5	0.039125
20.441667	0.5	0.043125
20.450000	0.5	0.047250
20.458333	0.5	0.051750
20.466667	0.5	0.056375
20.475000	0.5	0.061125
20.483333	0.5	0.066625
20.491667	0.5	0.072375
20.500000	0.5	0.078375
20.508333	0.5	0.085125
20.516667	0.5	0.092375
20.525000	0.5	0.100250
20.533333	0.5	0.108375
20.541667	0.5	0.116875
20.550000	0.5	0.125625
20.558333	0.5	0.135000
20.566667	0.5	0.144375
20.575000	0.5	0.154375
20.583333	0.5	0.164500
20.591667	0.5	0.174625
20.600000	0.5	0.184875
20.608333	0.5	0.195250
20.616667	0.5	0.205750
20.625000	0.5	0.215750
20.633333	0.5	0.225375
20.641667	0.5	0.234625
20.650000	0.5	0.244000
20.658333	0.5	0.252875
20.666667	0.5	0.261125
20.675000	0.5	0.268250
20.683333	0.5	0.274750
20.691667	0.5	0.280625
20.700000	0.5	0.285500
20.708333	0.5	0.289375
20.716667	0.5	0.291875
20.725000	0.5	0.293625
20.733333	0.5	0.294375
20.741667	0.5	0.293875
20.750000	0.5	0.292375
20.758333	0.5	0.289750
20.766667	0.5	0.286000
20.775000	0.5	0.281750
20.783333	0.5	0.276625
20.791667	0.5	0.270875
20.800000	0.5	0.264250
20.808333	0.5	0.256875
20.816667	0.5	0.248750
20.825000	0.5	0.239750
20.833333	0.5	0.230500
20.841667	0.5	0.221125
20.850000	0.5	0.211375
20.858333	0.5	0.201375
20.866667	0.5	0.191500
20.875000	0.5	0.181750
20.883333	0.5	0.171875
20.891667	0.5	0.162125
20.900000	0.5	0.152500
20.908333	0.5	0.143000
20.916667	0.5	0.133875
20.925000	0.5	0.124875
20.933333	0.5	0.115750
20.941667	0.5	0.107125
20.950000	0.5	0.099875
20.958333	0.5	0.092750
20.966667	0.5	0.085875
20.975000	0.5	0.079625
20.983333	0.5	0.073000
20.991667	0.5	0.067125
21.000000	0.5	0.061500
21.008333	0.5	0.056125
21.016667	0.5	0.051750
21.025000	0.5	0.047125
21.033333	0.5	0.043000
21.041667	0.5	0.039125
21.050000	0.5	0.035875
21.058333	0.5	0.032750
21.066667	0.5	0.030125
21.075000	0.5	0.027750
21.083333	0.5	0.025500
21.091667	0.5	0.023375
21.100000	0.5	0.021500
21.108333	0.5	0.019875
21.116667	0.5	0.018125
21.125000	0.5	0.016625
21.133333	0.5	0.015625
21.141667	0.5	0.014375
21.150000	0.5	0.012875
21.158333	0.5	0.011500
21.166667	0.5	0.010750
21.175000	0.5	0.010000
21.183333	0.5	0.009625
21.191667	0.5	0.008875
21.200000	0.5	0.008000
21.208333	0.5	0.007750
21.216667	0.5	0.006875
21.225000	0.5	0.006625
21.233333	0.5	0.006500
21.241667	0.5	0.006375
21.250000	0.5	0.006000
21.258333	0.5	0.006000
21.266667	0.5	0.005500
21.275000	0.5	0.005750
21.283333	0.5	0.005375
21.291667	0.5	0.005125
21.300000	0.5	0.005000
21.308333	0.5	0.004750
21.316667	0.5	0.005250
21.325000	0.5	0.005000
21.333333	0.5	0.004750
21.341667	0.5	0.004750
21.350000	0.5	0.005000
21.358333	0.5	0.005375
21.366667	0.5	0.005375
21.375000	0.5	0.005500
21.383333	0.5	0.005625
21.391667	0.5	0.006000
21.400000	0.5	0.006125
21.408333	0.5	0.006125
21.416667	0.5	0.006125
21.425000	0.5	0.006125
21.433333	0.5	0.006250
21.441667	0.5	0.006250
21.450000	0.5	0.006625
21.458333	0.5	0.006500
21.466667	0.5	0.006375
21.475000	0.5	0.006750
21.483333	0.5	0.007375
21.491667	0.5	0.007125
21.500000	0.5	0.007125
21.508333	0.5	0.007375
21.516667	0.5	0.007625
21.525000	0.5	0.007875
21.533333	0.5	0.007625
21.541667	0.5	0.007500
21.550000	0.5	0.008125
21.558333	0.5	0.008375
21.566667	0.5	0.008250
21.575000	0.5	0.008375
21.583333	0.5	0.008500
21.591667	0.5	0.008875
21.600000	0.5	0.009375
21.608333	0.5	0.009625
21.616667	0.5	0.009375
21.625000	0.5	0.009250
21.633333	0.5	0.009375
21.641667	0.5	0.010000
21.650000	0.5	0.010375
21.658333	0.5	0.010875
21.666667	0.5	0.011500
21.675000	0.5	0.011750
21.683333	0.5	0.012500
21.691667	0.5	0.013250
21.700000	0.5	0.013750
21.708333	0.5	0.014375
21.716667	0.5	0.014625
21.725000	0.5	0.014750
21.733333	0.5	0.015125
21.741667	0.5	0.015625
21.750000	0.5	0.016125
21.758333	0.5	0.016250
21.766667	0.5	0.016625
21.775000	0.5	0.017125
21.783333	0.5	0.017250
21.791667	0.5	0.017500
21.800000	0.5	0.017875
21.808333	0.5	0.018125
21.816667	0.5	0.018375
21.825000	0.5	0.018500
21.833333	0.5	0.019125
21.841667	0.5	0.018875
21.850000	0.5	0.019125
21.858333	0.5	0.019375
21.866667	0.5	0.019625
21.875000	0.5	0.019750
21.883333	0.5	0.020000
21.891667	0.5	0.020125
21.900000	0.5	0.019875
21.908333	0.5	0.020000
21.916667	0.5	0.020625
21.925000	0.5	0.020750
21.933333	0.5	0.021125
21.941667	0.5	0.021000
21.950000	0.5	0.021125
21.958333	0.5	0.021125
21.966667	0.5	0.021500
21.975000	0.5	0.021250
21.983333	0.5	0.021250
21.991667	0.5	0.021500
22.000000	0.5	0.021625
22.008333	0.5	0.021625
22.016667	0.5	0.021500
22.025000	0.5	0.022000
22.033333	0.5	0.022125
22.041667	0.5	0.022125
22.050000	0.5	0.022625
22.058333	0.5	0.022625
22.066667	0.5	0.022500
22.075000	0.5	0.022750
22.083333	0.5	0.023000
22.091667	0.5	0.023250
22.100000	0.5	0.023625
22.108333	0.5	0.023750
22.116667	0.5	0.024125
22.125000	0.5	0.024875
22.133333	0.5	0.025375
22.141667	0.5	0.025250
22.150000	0.5	0.025875
22.158333	0.5	0.026500
22.166667	0.5	0.026750
22.175000	0.5	0.026875
22.183333	0.5	0.027375
22.191667	0.5	0.027750
22.200000	0.5	0.027750
22.208333	0.5	0.028500
22.216667	0.5	0.029000
22.225000	0.5	0.029750
22.233333	0.5	0.029875
22.241667	0.5	0.030500
22.250000	0.5	0.031500
22.258333	0.5	0.032375
22.266667	0.5	0.033125
22.275000	0.5	0.033500
22.283333	0.5	0.033625
22.291667	0.5	0.033625
22.300000	0.5	0.034250
22.308333	0.5	0.034750
22.316667	0.5	0.034875
22.325000	0.5	0.034750
22.333333	0.5	0.035250
22.341667	0.5	0.035750
22.350000	0.5	0.036500
22.358333	0.5	0.036750
22.366667	0.5	0.036875
22.375000	0.5	0.036750
22.383333	0.5	0.036750
22.391667	0.5	0.036875
22.400000	0.5	0.036750
22.408333	0.5	0.036875
22.416667	0.5	0.037000
22.425000	0.5	0.037000
22.433333	0.5	0.036875
22.441667	0.5	0.036750
22.450000	0.5	0.036500
22.458333	0.5	0.036000
22.466667	0.5	0.035500
22.475000	0.5	0.035375
22.483333	0.5	0.035250
22.491667	0.5	0.034750
22.500000	0.5	0.034125
22.508333	0.5	0.033375
22.516667	0.5	0.032750
22.525000	0.5	0.032375
22.533333	0.5	0.032125
22.541667	0.5	0.031750
22.550000	0.5	0.031375
22.558333	0.5	0.030625
22.566667	0.5	0.030500
22.575000	0.5	0.030125
22.583333	0.5	0.029375
22.591667	0.5	0.028875
22.600000	0.5	0.028625
22.608333	0.5	0.028250
22.616667	0.5	0.027625
22.625000	0.5	0.027500
22.633333	0.5	0.027125
22.641667	0.5	0.026750
22.650000	0.5	0.026375
22.658333	0.5	0.025750
22.666667	0.5	0.025375
22.675000	0.5	0.024875
22.683333	0.5	0.024875
22.691667	0.5	0.024625
22.700000	0.5	0.024500
22.708333	0.5	0.024875
22.716667	0.5	0.024875
22.725000	0.5	0.025000
22.733333	0.5	0.025125
22.741667	0.5	0.025500
22.750000	0.5	0.025375
22.758333	0.5	0.025125
22.766667	0.5	0.025000
22.775000	0.5	0.025375
22.783333	0.5	0.025750
22.791667	0.5	0.025875
22.800000	0.5	0.026250
22.808333	0.5	0.027000
22.816667	0.5	0.027500
22.825000	0.5	0.028000
22.833333	0.5	0.028625
22.841667	0.5	0.028875
22.850000	0.5	0.029125
22.858333	0.5	0.029875
22.866667	0.5	0.030625
22.875000	0.5	0.031000
22.883333	0.5	0.031125
22.891667	0.5	0.031375
22.900000	0.5	0.031750
22.908333	0.5	0.032125
22.916667	0.5	0.032500
22.925000	0.5	0.033375
22.933333	0.5	0.034125
22.941667	0.5	0.034125
22.950000	0.5	0.034375
22.958333	0.5	0.034625
22.966667	0.5	0.034875
22.975000	0.5	0.035500
22.983333	0.5	0.035625
22.991667	0.5	0.035500
23.000000	0.5	0.035500
23.008333	0.5	0.035500
23.016667	0.5	0.035875
23.025000	0.5	0.036625
23.033333	0.5	0.037000
23.041667	0.5	0.036500
23.050000	0.5	0.037000
23.058333	0.5	0.037250
23.066667	0.5	0.037750
23.075000	0.5	0.038500
23.083333	0.5	0.038625
23.091667	0.5	0.038750
23.100000	0.5	0.038750
23.108333	0.5	0.038875
23.116667	0.5	0.038500
23.125000	0.5	0.038250
23.133333	0.5	0.038375
23.141667	0.5	0.038125
23.150000	0.5	0.037500
23.158333	0.5	0.036750
23.166667	0.5	0.036625
23.175000	0.5	0.036500
23.183333	0.5	0.036500
23.191667	0.5	0.035750
23.200000	0.5	0.035375
23.208333	0.5	0.035625
23.216667	0.5	0.035875
23.225000	0.5	0.035875
23.233333	0.5	0.035500
23.241667	0.5	0.035500
23.250000	0.5	0.035250
23.258333	0.5	0.035000
23.266667	0.5	0.034500
23.275000	0.5	0.034125
23.283333	0.5	0.033750
23.291667	0.5	0.033250
23.300000	0.5	0.033125
23.308333	0.5	0.033000
23.316667	0.5	0.032625
23.325000	0.5	0.032250
23.333333	0.5	0.032375
23.341667	0.5	0.032750
23.350000	0.5	0.032250
23.358333	0.5	0.032375
23.366667	0.5	0.032125
23.375000	0.5	0.031375
23.383333	0.5	0.031250
23.391667	0.5	0.031250
23.400000	0.5	0.031000
23.408333	0.5	0.030375
23.416667	0.5	0.030250
23.425000	0.5	0.030500
23.433333	0.5	0.030625
23.441667	0.5	0.030625
23.450000	0.5	0.030500
23.458333	0.5	0.030250
23.466667	0.5	0.029875
23.475000	0.5	0.030375
23.483333	0.5	0.030500
23.491667	0.5	0.030875
23.500000	0.5	0.031000
23.508333	0.5	0.031625
23.516667	0.5	0.031500
23.525000	0.5	0.031375
23.533333	0.5	0.031625
23.541667	0.5	0.031750
23.550000	0.5	0.031750
23.558333	0.5	0.031750
23.566667	0.5	0.031875
23.575000	0.5	0.032125
23.583333	0.5	0.032125
23.591667	0.5	0.032125
23.600000	0.5	0.032625
23.608333	0.5	0.032500
23.616667	0.5	0.032875
23.625000	0.5	0.033375
23.633333	0.5	0.033625
23.641667	0.5	0.033875
23.650000	0.5	0.034000
23.658333	0.5	0.034000
23.666667	0.5	0.034125
23.675000	0.5	0.033750
23.683333	0.5	0.033625
23.691667	0.5	0.033625
23.700000	0.5	0.033500
23.708333	0.5	0.033750
23.716667	0.5	0.033375
23.725000	0.5	0.033500
23.733333	0.5	0.033375
23.741667	0.5	0.033250
23.750000	0.5	0.033250
23.758333	0.5	0.032875
23.766667	0.5	0.032625
23.775000	0.5	0.032875
23.783333	0.5	0.032750
23.791667	0.5	0.032750
23.800000	0.5	0.032375
23.808333	0.5	0.032750
23.816667	0.5	0.032750
23.825000	0.5	0.032875
23.833333	0.5	0.033250
23.841667	0.5	0.032875
23.850000	0.5	0.032625
23.858333	0.5	0.032625
23.866667	0.5	0.032250
23.875000	0.5	0.032500
23.883333	0.5	0.032125
23.891667	0.5	0.032250
23.900000	0.5	0.032500
23.908333	0.5	0.032500
23.916667	0.5	0.032250
23.925000	0.5	0.032125
23.933333	0.5	0.031875
23.941667	0.5	0.032000
23.950000	0.5	0.032250
23.958333	0.5	0.032250
23.966667	0.5	0.032750
23.975000	0.5	0.033000
23.983333	0.5	0.033000
23.991667	0.5	0.033125
24.000000	0.5	0.033250
24.008333	0.5	0.033000
24.016667	0.5	0.033125
24.025000	0.5	0.033250
24.033333	0.5	0.033375
24.041667	0.5	0.033500
24.050000	0.5	0.033750
24.058333	0.5	0.033750
24.066667	0.5	0.033875
24.075000	0.5	0.033750
24.083333	0.5	0.034000
24.091667	0.5	0.034250
24.100000	0.5	0.034875
24.108333	0.5	0.035250
24.116667	0.5	0.035625
24.125000	0.5	0.036000
24.133333	0.5	0.036125
24.141667	0.5	0.036375
24.150000	0.5	0.036500
24.158333	0.5	0.036750
24.166667	0.5	0.036875
24.175000	0.5	0.037500
24.183333	0.5	0.038000
24.191667	0.5	0.038250
24.200000	0.5	0.038500
24.208333	0.5	0.039000
24.216667	0.5	0.039250
24.225000	0.5	0.039500
24.233333	0.5	0.040000
24.241667	0.5	0.040500
24.250000	0.5	0.040875
24.258333	0.5	0.041250
24.266667	0.5	0.041875
24.275000	0.5	0.042625
24.283333	0.5	0.043000
24.291667	0.5	0.043375
24.300000	0.5	0.043750
24.308333	0.5	0.043625
24.316667	0.5	0.043875
24.325000	0.5	0.043875
24.333333	0.5	0.044000
24.341667	0.5	0.043875
24.350000	0.5	0.044125
24.358333	0.5	0.044375
24.366667	0.5	0.044875
24.375000	0.5	0.045250
24.383333	0.5	0.045375
24.391667	0.5	0.045500
24.400000	0.5	0.045375
24.408333	0.5	0.045000
24.416667	0.5	0.044625
24.425000	0.5	0.044500
24.433333	0.5	0.044625
24.441667	0.5	0.044500
24.450000	0.5	0.044250
24.458333	0.5	0.043750
24.466667	0.5	0.043500
24.475000	0.5	0.043500
24.483333	0.5	0.043000
24.491667	0.5	0.043000
24.500000	0.5	0.043125
24.508333	0.5	0.043000
24.516667	0.5	0.042875
24.525000	0.5	0.042250
24.533333	0.5	0.042250
24.541667	0.5	0.041625
24.550000	0.5	0.040875
24.558333	0.5	0.040875
24.566667	0.5	0.040750
24.575000	0.5	0.040125
24.583333	0.5	0.039875
24.591667	0.5	0.039625
24.600000	0.5	0.039250
24.608333	0.5	0.039000
24.616667	0.5	0.038875
24.625000	0.5	0.038625
24.633333	0.5	0.038375
24.641667	0.5	0.037625
24.650000	0.5	0.037375
24.658333	0.5	0.037000
24.666667	0.5	0.036750
24.675000	0.5	0.036875
24.683333	0.5	0.036625
24.691667	0.5	0.036250
24.700000	0.5	0.035625
24.708333	0.5	0.035625
24.716667	0.5	0.035500
24.725000	0.5	0.035250
24.733333	0.5	0.035125
24.741667	0.5	0.034875
24.750000	0.5	0.035000
24.758333	0.5	0.034500
24.766667	0.5	0.034625
24.775000	0.5	0.034500
24.783333	0.5	0.034125
24.791667	0.5	0.033625
24.800000	0.5	0.033625
24.808333	0.5	0.033750
24.816667	0.5	0.034000
24.825000	0.5	0.033625
24.833333	0.5	0.033625
24.841667	0.5	0.033750
24.850000	0.5	0.033500
24.858333	0.5	0.033750
24.866667	0.5	0.033375
24.875000	0.5	0.033875
24.883333	0.5	0.034000
24.891667	0.5	0.034250
24.900000	0.5	0.034500
24.908333	0.5	0.034875
24.916667	0.5	0.034875
24.925000	0.5	0.034875
24.933333	0.5	0.034875
24.941667	0.5	0.035125
24.950000	0.5	0.035375
24.958333	0.5	0.035375
24.966667	0.5	0.035750
24.975000	0.5	0.035750
24.983333	0.5	0.036250
24.991667	0.5	0.036500
25.000000	0.5	0.036750
