# Supplementary material for: Dynamic character displacement among a pair of bacterial phyllosphere commensals in situ
Source: Nat Commun. 2022 May 20;13:2836. doi: 10.1038/s41467-022-30469-3 (PMC9123166; doi:10.1038/s41467-022-30469-3)
Supplement: Supplementary file 11 — Source Data [file 41467_2022_30469_MOESM11_ESM.zip › Source Data/Supplementary Figure 5/Xylose t2 b.txt]

File Path	chrom://marshall/Chromeleon7/HPLC_Ultimate_3000/Users/helucas/20200720_OrganicAcids_CCR_L257.seq/713.smp/RI_1.channel/RI_1.chm
Channel	RI_1

Injection Information:
Data Vault	Chromeleon7
Injection	Xyl_t2_b
Injection Number	58
Position	BB2
Comment	
Processing Method	Quantitative
Instrument Method	20200525_Rezex_ROA_OrganicAcid_600uL_2500uM_H2SO4_50A_50D
Type	Unknown
Status	Finished
Injection Date	7/21/2020
Injection Time	9:25:23 PM
Injection Volume (µl)	10.000
Dilution Factor	1.0000
Weight	1.0000

Chromatogram Data Information:
Time Min. (min)	0.000000
Time Max. (min)	25.000000
Data Points	3001
Detector	RI
Generating Data System	Chromeleon 7.2.5.9507
Exporting Data System	Chromeleon 7.2.8.0
Operator	Instrument Controller
Signal Quantity	Refractive 
Signal Unit	µRIU
Signal Min.	-2.635500
Signal Max.	24.656750
Channel	RI_1
Driver Name	RID520Driver.dll
Channel Type	Evaluation
Min. Step (s)	0.5
Max. Step (s)	0.5
Average Step (s)	0.5

Signal Parameter Information:
Signal Info	

Chromatogram Data:
Time (min)	Step (s)	Value (µRIU)
0.000000	n.a.	-0.011625
0.008333	0.5	-0.012125
0.016667	0.5	-0.012625
0.025000	0.5	-0.013000
0.033333	0.5	-0.013375
0.041667	0.5	-0.013875
0.050000	0.5	-0.014250
0.058333	0.5	-0.015000
0.066667	0.5	-0.015875
0.075000	0.5	-0.016750
0.083333	0.5	-0.017250
0.091667	0.5	-0.017875
0.100000	0.5	-0.018375
0.108333	0.5	-0.019125
0.116667	0.5	-0.019500
0.125000	0.5	-0.020375
0.133333	0.5	-0.021250
0.141667	0.5	-0.021750
0.150000	0.5	-0.022000
0.158333	0.5	-0.022750
0.166667	0.5	-0.023250
0.175000	0.5	-0.023875
0.183333	0.5	-0.024375
0.191667	0.5	-0.024625
0.200000	0.5	-0.025000
0.208333	0.5	-0.025375
0.216667	0.5	-0.025875
0.225000	0.5	-0.026375
0.233333	0.5	-0.027125
0.241667	0.5	-0.027125
0.250000	0.5	-0.027500
0.258333	0.5	-0.028125
0.266667	0.5	-0.029000
0.275000	0.5	-0.029750
0.283333	0.5	-0.030125
0.291667	0.5	-0.030125
0.300000	0.5	-0.030000
0.308333	0.5	-0.030000
0.316667	0.5	-0.030000
0.325000	0.5	-0.030250
0.333333	0.5	-0.030500
0.341667	0.5	-0.031125
0.350000	0.5	-0.031250
0.358333	0.5	-0.031750
0.366667	0.5	-0.031875
0.375000	0.5	-0.032000
0.383333	0.5	-0.032125
0.391667	0.5	-0.031750
0.400000	0.5	-0.031875
0.408333	0.5	-0.031625
0.416667	0.5	-0.031500
0.425000	0.5	-0.031500
0.433333	0.5	-0.031375
0.441667	0.5	-0.031250
0.450000	0.5	-0.031500
0.458333	0.5	-0.031500
0.466667	0.5	-0.031250
0.475000	0.5	-0.031000
0.483333	0.5	-0.030375
0.491667	0.5	-0.030125
0.500000	0.5	-0.030250
0.508333	0.5	-0.030250
0.516667	0.5	-0.030500
0.525000	0.5	-0.030500
0.533333	0.5	-0.030875
0.541667	0.5	-0.031250
0.550000	0.5	-0.031375
0.558333	0.5	-0.031750
0.566667	0.5	-0.031750
0.575000	0.5	-0.031875
0.583333	0.5	-0.032375
0.591667	0.5	-0.032500
0.600000	0.5	-0.032875
0.608333	0.5	-0.033500
0.616667	0.5	-0.033875
0.625000	0.5	-0.034000
0.633333	0.5	-0.034000
0.641667	0.5	-0.034375
0.650000	0.5	-0.034625
0.658333	0.5	-0.035250
0.666667	0.5	-0.035875
0.675000	0.5	-0.036250
0.683333	0.5	-0.036750
0.691667	0.5	-0.037250
0.700000	0.5	-0.037375
0.708333	0.5	-0.037875
0.716667	0.5	-0.038125
0.725000	0.5	-0.038125
0.733333	0.5	-0.038250
0.741667	0.5	-0.038750
0.750000	0.5	-0.038875
0.758333	0.5	-0.039000
0.766667	0.5	-0.039250
0.775000	0.5	-0.039125
0.783333	0.5	-0.039000
0.791667	0.5	-0.039375
0.800000	0.5	-0.039750
0.808333	0.5	-0.040375
0.816667	0.5	-0.040375
0.825000	0.5	-0.040500
0.833333	0.5	-0.040625
0.841667	0.5	-0.040625
0.850000	0.5	-0.040250
0.858333	0.5	-0.040875
0.866667	0.5	-0.041375
0.875000	0.5	-0.041375
0.883333	0.5	-0.041750
0.891667	0.5	-0.041625
0.900000	0.5	-0.041250
0.908333	0.5	-0.040875
0.916667	0.5	-0.041000
0.925000	0.5	-0.041125
0.933333	0.5	-0.040875
0.941667	0.5	-0.041125
0.950000	0.5	-0.041125
0.958333	0.5	-0.041500
0.966667	0.5	-0.041750
0.975000	0.5	-0.041750
0.983333	0.5	-0.042000
0.991667	0.5	-0.042250
1.000000	0.5	-0.042375
1.008333	0.5	-0.042250
1.016667	0.5	-0.042125
1.025000	0.5	-0.041750
1.033333	0.5	-0.041750
1.041667	0.5	-0.041750
1.050000	0.5	-0.042000
1.058333	0.5	-0.042375
1.066667	0.5	-0.042375
1.075000	0.5	-0.042750
1.083333	0.5	-0.042875
1.091667	0.5	-0.043000
1.100000	0.5	-0.042625
1.108333	0.5	-0.042500
1.116667	0.5	-0.042625
1.125000	0.5	-0.042500
1.133333	0.5	-0.042000
1.141667	0.5	-0.042000
1.150000	0.5	-0.042000
1.158333	0.5	-0.041875
1.166667	0.5	-0.041625
1.175000	0.5	-0.041875
1.183333	0.5	-0.042250
1.191667	0.5	-0.042375
1.200000	0.5	-0.042125
1.208333	0.5	-0.042125
1.216667	0.5	-0.042000
1.225000	0.5	-0.041375
1.233333	0.5	-0.040875
1.241667	0.5	-0.040750
1.250000	0.5	-0.040625
1.258333	0.5	-0.040375
1.266667	0.5	-0.040125
1.275000	0.5	-0.039875
1.283333	0.5	-0.039750
1.291667	0.5	-0.039500
1.300000	0.5	-0.038625
1.308333	0.5	-0.038250
1.316667	0.5	-0.038125
1.325000	0.5	-0.037875
1.333333	0.5	-0.037500
1.341667	0.5	-0.037375
1.350000	0.5	-0.037000
1.358333	0.5	-0.037250
1.366667	0.5	-0.037125
1.375000	0.5	-0.036875
1.383333	0.5	-0.036625
1.391667	0.5	-0.036375
1.400000	0.5	-0.035875
1.408333	0.5	-0.035500
1.416667	0.5	-0.035375
1.425000	0.5	-0.035375
1.433333	0.5	-0.035125
1.441667	0.5	-0.034750
1.450000	0.5	-0.034625
1.458333	0.5	-0.034750
1.466667	0.5	-0.034875
1.475000	0.5	-0.034875
1.483333	0.5	-0.035250
1.491667	0.5	-0.035375
1.500000	0.5	-0.035375
1.508333	0.5	-0.035375
1.516667	0.5	-0.035500
1.525000	0.5	-0.036250
1.533333	0.5	-0.036875
1.541667	0.5	-0.037000
1.550000	0.5	-0.037000
1.558333	0.5	-0.037000
1.566667	0.5	-0.037375
1.575000	0.5	-0.037250
1.583333	0.5	-0.037250
1.591667	0.5	-0.037500
1.600000	0.5	-0.037875
1.608333	0.5	-0.038000
1.616667	0.5	-0.038000
1.625000	0.5	-0.038000
1.633333	0.5	-0.038625
1.641667	0.5	-0.039250
1.650000	0.5	-0.039750
1.658333	0.5	-0.040125
1.666667	0.5	-0.040625
1.675000	0.5	-0.041000
1.683333	0.5	-0.041000
1.691667	0.5	-0.041250
1.700000	0.5	-0.041625
1.708333	0.5	-0.041750
1.716667	0.5	-0.042250
1.725000	0.5	-0.043000
1.733333	0.5	-0.043125
1.741667	0.5	-0.043125
1.750000	0.5	-0.043125
1.758333	0.5	-0.043125
1.766667	0.5	-0.043500
1.775000	0.5	-0.044125
1.783333	0.5	-0.044625
1.791667	0.5	-0.045000
1.800000	0.5	-0.045250
1.808333	0.5	-0.045500
1.816667	0.5	-0.045750
1.825000	0.5	-0.045625
1.833333	0.5	-0.045750
1.841667	0.5	-0.045875
1.850000	0.5	-0.045750
1.858333	0.5	-0.045500
1.866667	0.5	-0.045500
1.875000	0.5	-0.045500
1.883333	0.5	-0.045500
1.891667	0.5	-0.045625
1.900000	0.5	-0.045875
1.908333	0.5	-0.046000
1.916667	0.5	-0.046125
1.925000	0.5	-0.046375
1.933333	0.5	-0.046250
1.941667	0.5	-0.045750
1.950000	0.5	-0.045500
1.958333	0.5	-0.045125
1.966667	0.5	-0.045000
1.975000	0.5	-0.045250
1.983333	0.5	-0.045000
1.991667	0.5	-0.044750
2.000000	0.5	-0.044750
2.008333	0.5	-0.044500
2.016667	0.5	-0.044125
2.025000	0.5	-0.043625
2.033333	0.5	-0.043000
2.041667	0.5	-0.042625
2.050000	0.5	-0.042500
2.058333	0.5	-0.042250
2.066667	0.5	-0.042000
2.075000	0.5	-0.041750
2.083333	0.5	-0.041500
2.091667	0.5	-0.041625
2.100000	0.5	-0.041250
2.108333	0.5	-0.040500
2.116667	0.5	-0.039875
2.125000	0.5	-0.039750
2.133333	0.5	-0.039625
2.141667	0.5	-0.039500
2.150000	0.5	-0.039375
2.158333	0.5	-0.039250
2.166667	0.5	-0.038625
2.175000	0.5	-0.038125
2.183333	0.5	-0.037875
2.191667	0.5	-0.037625
2.200000	0.5	-0.037000
2.208333	0.5	-0.036375
2.216667	0.5	-0.036000
2.225000	0.5	-0.035750
2.233333	0.5	-0.035625
2.241667	0.5	-0.035125
2.250000	0.5	-0.034625
2.258333	0.5	-0.034500
2.266667	0.5	-0.034625
2.275000	0.5	-0.034750
2.283333	0.5	-0.034375
2.291667	0.5	-0.034250
2.300000	0.5	-0.034125
2.308333	0.5	-0.033500
2.316667	0.5	-0.033125
2.325000	0.5	-0.033250
2.333333	0.5	-0.032875
2.341667	0.5	-0.032250
2.350000	0.5	-0.031875
2.358333	0.5	-0.031500
2.366667	0.5	-0.031375
2.375000	0.5	-0.031625
2.383333	0.5	-0.032250
2.391667	0.5	-0.032250
2.400000	0.5	-0.032000
2.408333	0.5	-0.031500
2.416667	0.5	-0.031250
2.425000	0.5	-0.031000
2.433333	0.5	-0.031250
2.441667	0.5	-0.031125
2.450000	0.5	-0.031375
2.458333	0.5	-0.031500
2.466667	0.5	-0.031500
2.475000	0.5	-0.031750
2.483333	0.5	-0.031500
2.491667	0.5	-0.031500
2.500000	0.5	-0.031875
2.508333	0.5	-0.032375
2.516667	0.5	-0.032750
2.525000	0.5	-0.033000
2.533333	0.5	-0.033125
2.541667	0.5	-0.033125
2.550000	0.5	-0.033375
2.558333	0.5	-0.033625
2.566667	0.5	-0.034000
2.575000	0.5	-0.033875
2.583333	0.5	-0.034125
2.591667	0.5	-0.034250
2.600000	0.5	-0.034625
2.608333	0.5	-0.034500
2.616667	0.5	-0.034625
2.625000	0.5	-0.035000
2.633333	0.5	-0.035625
2.641667	0.5	-0.036000
2.650000	0.5	-0.035750
2.658333	0.5	-0.035875
2.666667	0.5	-0.036125
2.675000	0.5	-0.036500
2.683333	0.5	-0.037000
2.691667	0.5	-0.037000
2.700000	0.5	-0.037250
2.708333	0.5	-0.037875
2.716667	0.5	-0.038500
2.725000	0.5	-0.038500
2.733333	0.5	-0.038500
2.741667	0.5	-0.039000
2.750000	0.5	-0.039625
2.758333	0.5	-0.040250
2.766667	0.5	-0.040875
2.775000	0.5	-0.041250
2.783333	0.5	-0.041625
2.791667	0.5	-0.041750
2.800000	0.5	-0.042500
2.808333	0.5	-0.042875
2.816667	0.5	-0.043250
2.825000	0.5	-0.043875
2.833333	0.5	-0.044125
2.841667	0.5	-0.044375
2.850000	0.5	-0.044750
2.858333	0.5	-0.045250
2.866667	0.5	-0.045875
2.875000	0.5	-0.046375
2.883333	0.5	-0.046875
2.891667	0.5	-0.046875
2.900000	0.5	-0.047250
2.908333	0.5	-0.047125
2.916667	0.5	-0.047250
2.925000	0.5	-0.047250
2.933333	0.5	-0.047750
2.941667	0.5	-0.048375
2.950000	0.5	-0.048750
2.958333	0.5	-0.049500
2.966667	0.5	-0.049875
2.975000	0.5	-0.050125
2.983333	0.5	-0.050875
2.991667	0.5	-0.050875
3.000000	0.5	-0.050875
3.008333	0.5	-0.050875
3.016667	0.5	-0.051125
3.025000	0.5	-0.051250
3.033333	0.5	-0.051000
3.041667	0.5	-0.051000
3.050000	0.5	-0.051000
3.058333	0.5	-0.050625
3.066667	0.5	-0.050625
3.075000	0.5	-0.050250
3.083333	0.5	-0.050000
3.091667	0.5	-0.049625
3.100000	0.5	-0.049875
3.108333	0.5	-0.049375
3.116667	0.5	-0.049625
3.125000	0.5	-0.049375
3.133333	0.5	-0.049375
3.141667	0.5	-0.048625
3.150000	0.5	-0.048250
3.158333	0.5	-0.048250
3.166667	0.5	-0.047500
3.175000	0.5	-0.047375
3.183333	0.5	-0.047250
3.191667	0.5	-0.047125
3.200000	0.5	-0.046875
3.208333	0.5	-0.046500
3.216667	0.5	-0.046250
3.225000	0.5	-0.046125
3.233333	0.5	-0.046000
3.241667	0.5	-0.045625
3.250000	0.5	-0.045125
3.258333	0.5	-0.044375
3.266667	0.5	-0.044125
3.275000	0.5	-0.044250
3.283333	0.5	-0.044500
3.291667	0.5	-0.044250
3.300000	0.5	-0.043750
3.308333	0.5	-0.043500
3.316667	0.5	-0.043500
3.325000	0.5	-0.043500
3.333333	0.5	-0.043500
3.341667	0.5	-0.044250
3.350000	0.5	-0.044000
3.358333	0.5	-0.044250
3.366667	0.5	-0.044375
3.375000	0.5	-0.044875
3.383333	0.5	-0.045000
3.391667	0.5	-0.044625
3.400000	0.5	-0.044500
3.408333	0.5	-0.044375
3.416667	0.5	-0.044625
3.425000	0.5	-0.044875
3.433333	0.5	-0.045125
3.441667	0.5	-0.045125
3.450000	0.5	-0.045125
3.458333	0.5	-0.045250
3.466667	0.5	-0.045125
3.475000	0.5	-0.044750
3.483333	0.5	-0.044875
3.491667	0.5	-0.044625
3.500000	0.5	-0.044750
3.508333	0.5	-0.044625
3.516667	0.5	-0.044875
3.525000	0.5	-0.045125
3.533333	0.5	-0.045250
3.541667	0.5	-0.045250
3.550000	0.5	-0.045125
3.558333	0.5	-0.045125
3.566667	0.5	-0.045000
3.575000	0.5	-0.045000
3.583333	0.5	-0.045125
3.591667	0.5	-0.045125
3.600000	0.5	-0.045625
3.608333	0.5	-0.045625
3.616667	0.5	-0.045375
3.625000	0.5	-0.045250
3.633333	0.5	-0.045125
3.641667	0.5	-0.045000
3.650000	0.5	-0.045000
3.658333	0.5	-0.045125
3.666667	0.5	-0.045250
3.675000	0.5	-0.045625
3.683333	0.5	-0.045625
3.691667	0.5	-0.045750
3.700000	0.5	-0.045375
3.708333	0.5	-0.045625
3.716667	0.5	-0.045375
3.725000	0.5	-0.045500
3.733333	0.5	-0.045500
3.741667	0.5	-0.045500
3.750000	0.5	-0.045500
3.758333	0.5	-0.045750
3.766667	0.5	-0.045875
3.775000	0.5	-0.045750
3.783333	0.5	-0.045750
3.791667	0.5	-0.046125
3.800000	0.5	-0.046250
3.808333	0.5	-0.046375
3.816667	0.5	-0.046625
3.825000	0.5	-0.047000
3.833333	0.5	-0.047125
3.841667	0.5	-0.047125
3.850000	0.5	-0.046250
3.858333	0.5	-0.046250
3.866667	0.5	-0.046250
3.875000	0.5	-0.046250
3.883333	0.5	-0.046250
3.891667	0.5	-0.046125
3.900000	0.5	-0.046125
3.908333	0.5	-0.046125
3.916667	0.5	-0.046750
3.925000	0.5	-0.046750
3.933333	0.5	-0.046875
3.941667	0.5	-0.047125
3.950000	0.5	-0.047125
3.958333	0.5	-0.046875
3.966667	0.5	-0.047000
3.975000	0.5	-0.047250
3.983333	0.5	-0.046875
3.991667	0.5	-0.046875
4.000000	0.5	-0.046625
4.008333	0.5	-0.046875
4.016667	0.5	-0.046750
4.025000	0.5	-0.046375
4.033333	0.5	-0.046375
4.041667	0.5	-0.045875
4.050000	0.5	-0.045750
4.058333	0.5	-0.045375
4.066667	0.5	-0.044875
4.075000	0.5	-0.044750
4.083333	0.5	-0.044625
4.091667	0.5	-0.044500
4.100000	0.5	-0.044000
4.108333	0.5	-0.044000
4.116667	0.5	-0.043750
4.125000	0.5	-0.043375
4.133333	0.5	-0.043375
4.141667	0.5	-0.043000
4.150000	0.5	-0.042875
4.158333	0.5	-0.042750
4.166667	0.5	-0.042500
4.175000	0.5	-0.041625
4.183333	0.5	-0.041500
4.191667	0.5	-0.041375
4.200000	0.5	-0.041125
4.208333	0.5	-0.040875
4.216667	0.5	-0.040750
4.225000	0.5	-0.041000
4.233333	0.5	-0.040625
4.241667	0.5	-0.040125
4.250000	0.5	-0.040125
4.258333	0.5	-0.040125
4.266667	0.5	-0.039875
4.275000	0.5	-0.039750
4.283333	0.5	-0.039875
4.291667	0.5	-0.039750
4.300000	0.5	-0.039625
4.308333	0.5	-0.039500
4.316667	0.5	-0.039500
4.325000	0.5	-0.039250
4.333333	0.5	-0.039250
4.341667	0.5	-0.039500
4.350000	0.5	-0.039500
4.358333	0.5	-0.039875
4.366667	0.5	-0.039750
4.375000	0.5	-0.039750
4.383333	0.5	-0.040375
4.391667	0.5	-0.040750
4.400000	0.5	-0.041000
4.408333	0.5	-0.041125
4.416667	0.5	-0.041500
4.425000	0.5	-0.041500
4.433333	0.5	-0.041625
4.441667	0.5	-0.041750
4.450000	0.5	-0.042000
4.458333	0.5	-0.041625
4.466667	0.5	-0.042000
4.475000	0.5	-0.042125
4.483333	0.5	-0.042500
4.491667	0.5	-0.042750
4.500000	0.5	-0.042750
4.508333	0.5	-0.042875
4.516667	0.5	-0.042750
4.525000	0.5	-0.042750
4.533333	0.5	-0.042625
4.541667	0.5	-0.042375
4.550000	0.5	-0.042375
4.558333	0.5	-0.042000
4.566667	0.5	-0.042250
4.575000	0.5	-0.042250
4.583333	0.5	-0.042375
4.591667	0.5	-0.042625
4.600000	0.5	-0.042500
4.608333	0.5	-0.042250
4.616667	0.5	-0.042750
4.625000	0.5	-0.043250
4.633333	0.5	-0.042500
4.641667	0.5	-0.042250
4.650000	0.5	-0.042625
4.658333	0.5	-0.042875
4.666667	0.5	-0.042625
4.675000	0.5	-0.042750
4.683333	0.5	-0.043125
4.691667	0.5	-0.043000
4.700000	0.5	-0.043000
4.708333	0.5	-0.042625
4.716667	0.5	-0.042375
4.725000	0.5	-0.042375
4.733333	0.5	-0.042750
4.741667	0.5	-0.043000
4.750000	0.5	-0.043125
4.758333	0.5	-0.042875
4.766667	0.5	-0.043000
4.775000	0.5	-0.043125
4.783333	0.5	-0.043875
4.791667	0.5	-0.044500
4.800000	0.5	-0.044625
4.808333	0.5	-0.045000
4.816667	0.5	-0.044875
4.825000	0.5	-0.045375
4.833333	0.5	-0.045750
4.841667	0.5	-0.046125
4.850000	0.5	-0.046125
4.858333	0.5	-0.046625
4.866667	0.5	-0.047125
4.875000	0.5	-0.047375
4.883333	0.5	-0.048000
4.891667	0.5	-0.048125
4.900000	0.5	-0.048750
4.908333	0.5	-0.049000
4.916667	0.5	-0.049375
4.925000	0.5	-0.049875
4.933333	0.5	-0.049875
4.941667	0.5	-0.050250
4.950000	0.5	-0.050625
4.958333	0.5	-0.050875
4.966667	0.5	-0.050875
4.975000	0.5	-0.051125
4.983333	0.5	-0.051625
4.991667	0.5	-0.051875
5.000000	0.5	-0.052125
5.008333	0.5	-0.052500
5.016667	0.5	-0.052625
5.025000	0.5	-0.052875
5.033333	0.5	-0.052625
5.041667	0.5	-0.052875
5.050000	0.5	-0.053375
5.058333	0.5	-0.053375
5.066667	0.5	-0.053375
5.075000	0.5	-0.053500
5.083333	0.5	-0.053375
5.091667	0.5	-0.053250
5.100000	0.5	-0.052750
5.108333	0.5	-0.052375
5.116667	0.5	-0.052250
5.125000	0.5	-0.051500
5.133333	0.5	-0.051000
5.141667	0.5	-0.050375
5.150000	0.5	-0.050000
5.158333	0.5	-0.050250
5.166667	0.5	-0.050000
5.175000	0.5	-0.049750
5.183333	0.5	-0.049875
5.191667	0.5	-0.049625
5.200000	0.5	-0.049250
5.208333	0.5	-0.049000
5.216667	0.5	-0.048625
5.225000	0.5	-0.048625
5.233333	0.5	-0.048500
5.241667	0.5	-0.048125
5.250000	0.5	-0.048375
5.258333	0.5	-0.047875
5.266667	0.5	-0.047625
5.275000	0.5	-0.047500
5.283333	0.5	-0.047375
5.291667	0.5	-0.047250
5.300000	0.5	-0.047125
5.308333	0.5	-0.046750
5.316667	0.5	-0.046875
5.325000	0.5	-0.047000
5.333333	0.5	-0.047500
5.341667	0.5	-0.047375
5.350000	0.5	-0.047250
5.358333	0.5	-0.047125
5.366667	0.5	-0.046750
5.375000	0.5	-0.047000
5.383333	0.5	-0.047125
5.391667	0.5	-0.046750
5.400000	0.5	-0.046625
5.408333	0.5	-0.046875
5.416667	0.5	-0.047125
5.425000	0.5	-0.047500
5.433333	0.5	-0.048125
5.441667	0.5	-0.048125
5.450000	0.5	-0.047500
5.458333	0.5	-0.047625
5.466667	0.5	-0.047125
5.475000	0.5	-0.047250
5.483333	0.5	-0.046750
5.491667	0.5	-0.046375
5.500000	0.5	-0.046500
5.508333	0.5	-0.046875
5.516667	0.5	-0.047125
5.525000	0.5	-0.046875
5.533333	0.5	-0.046750
5.541667	0.5	-0.046875
5.550000	0.5	-0.047250
5.558333	0.5	-0.047000
5.566667	0.5	-0.046625
5.575000	0.5	-0.046375
5.583333	0.5	-0.046500
5.591667	0.5	-0.046625
5.600000	0.5	-0.046375
5.608333	0.5	-0.046500
5.616667	0.5	-0.046375
5.625000	0.5	-0.046250
5.633333	0.5	-0.046125
5.641667	0.5	-0.045750
5.650000	0.5	-0.045375
5.658333	0.5	-0.045500
5.666667	0.5	-0.045875
5.675000	0.5	-0.045625
5.683333	0.5	-0.045875
5.691667	0.5	-0.046125
5.700000	0.5	-0.046375
5.708333	0.5	-0.046250
5.716667	0.5	-0.046125
5.725000	0.5	-0.046125
5.733333	0.5	-0.046500
5.741667	0.5	-0.046750
5.750000	0.5	-0.047000
5.758333	0.5	-0.047500
5.766667	0.5	-0.047625
5.775000	0.5	-0.047750
5.783333	0.5	-0.047875
5.791667	0.5	-0.048500
5.800000	0.5	-0.048500
5.808333	0.5	-0.049500
5.816667	0.5	-0.050000
5.825000	0.5	-0.050250
5.833333	0.5	-0.050500
5.841667	0.5	-0.050750
5.850000	0.5	-0.051250
5.858333	0.5	-0.051750
5.866667	0.5	-0.051875
5.875000	0.5	-0.052250
5.883333	0.5	-0.052250
5.891667	0.5	-0.052625
5.900000	0.5	-0.052875
5.908333	0.5	-0.053500
5.916667	0.5	-0.054250
5.925000	0.5	-0.054625
5.933333	0.5	-0.054750
5.941667	0.5	-0.054875
5.950000	0.5	-0.055250
5.958333	0.5	-0.055500
5.966667	0.5	-0.055625
5.975000	0.5	-0.055500
5.983333	0.5	-0.055875
5.991667	0.5	-0.056125
6.000000	0.5	-0.056250
6.008333	0.5	-0.056375
6.016667	0.5	-0.056250
6.025000	0.5	-0.056625
6.033333	0.5	-0.056625
6.041667	0.5	-0.056375
6.050000	0.5	-0.056375
6.058333	0.5	-0.056000
6.066667	0.5	-0.055875
6.075000	0.5	-0.055375
6.083333	0.5	-0.055000
6.091667	0.5	-0.054875
6.100000	0.5	-0.054375
6.108333	0.5	-0.053875
6.116667	0.5	-0.053125
6.125000	0.5	-0.052125
6.133333	0.5	-0.051500
6.141667	0.5	-0.050625
6.150000	0.5	-0.049500
6.158333	0.5	-0.049000
6.166667	0.5	-0.048875
6.175000	0.5	-0.048500
6.183333	0.5	-0.048000
6.191667	0.5	-0.047625
6.200000	0.5	-0.047125
6.208333	0.5	-0.046750
6.216667	0.5	-0.046250
6.225000	0.5	-0.045250
6.233333	0.5	-0.044625
6.241667	0.5	-0.044000
6.250000	0.5	-0.043125
6.258333	0.5	-0.042875
6.266667	0.5	-0.042375
6.275000	0.5	-0.041875
6.283333	0.5	-0.041500
6.291667	0.5	-0.041375
6.300000	0.5	-0.041000
6.308333	0.5	-0.040625
6.316667	0.5	-0.040500
6.325000	0.5	-0.040000
6.333333	0.5	-0.039625
6.341667	0.5	-0.039250
6.350000	0.5	-0.039125
6.358333	0.5	-0.038875
6.366667	0.5	-0.038625
6.375000	0.5	-0.038750
6.383333	0.5	-0.038375
6.391667	0.5	-0.037875
6.400000	0.5	-0.037250
6.408333	0.5	-0.037000
6.416667	0.5	-0.036750
6.425000	0.5	-0.037000
6.433333	0.5	-0.036875
6.441667	0.5	-0.037125
6.450000	0.5	-0.036750
6.458333	0.5	-0.036375
6.466667	0.5	-0.036375
6.475000	0.5	-0.036500
6.483333	0.5	-0.036500
6.491667	0.5	-0.036250
6.500000	0.5	-0.036125
6.508333	0.5	-0.036000
6.516667	0.5	-0.036500
6.525000	0.5	-0.036875
6.533333	0.5	-0.036375
6.541667	0.5	-0.036250
6.550000	0.5	-0.036250
6.558333	0.5	-0.036125
6.566667	0.5	-0.036250
6.575000	0.5	-0.036625
6.583333	0.5	-0.036750
6.591667	0.5	-0.037000
6.600000	0.5	-0.037250
6.608333	0.5	-0.037500
6.616667	0.5	-0.037625
6.625000	0.5	-0.038250
6.633333	0.5	-0.038250
6.641667	0.5	-0.038500
6.650000	0.5	-0.038750
6.658333	0.5	-0.039000
6.666667	0.5	-0.039500
6.675000	0.5	-0.040125
6.683333	0.5	-0.040625
6.691667	0.5	-0.042375
6.700000	0.5	-0.044250
6.708333	0.5	-0.047125
6.716667	0.5	-0.051250
6.725000	0.5	-0.056750
6.733333	0.5	-0.065125
6.741667	0.5	-0.078125
6.750000	0.5	-0.098000
6.758333	0.5	-0.128375
6.766667	0.5	-0.176125
6.775000	0.5	-0.249125
6.783333	0.5	-0.357625
6.791667	0.5	-0.512500
6.800000	0.5	-0.722000
6.808333	0.5	-0.988000
6.816667	0.5	-1.303625
6.825000	0.5	-1.650875
6.833333	0.5	-2.000875
6.841667	0.5	-2.313125
6.850000	0.5	-2.541625
6.858333	0.5	-2.635500
6.866667	0.5	-2.544375
6.875000	0.5	-2.219375
6.883333	0.5	-1.618625
6.891667	0.5	-0.706625
6.900000	0.5	0.540500
6.908333	0.5	2.135625
6.916667	0.5	4.076000
6.925000	0.5	6.339000
6.933333	0.5	8.877875
6.941667	0.5	11.614500
6.950000	0.5	14.437500
6.958333	0.5	17.202125
6.966667	0.5	19.740375
6.975000	0.5	21.879000
6.983333	0.5	23.469875
6.991667	0.5	24.408875
7.000000	0.5	24.656750
7.008333	0.5	24.242750
7.016667	0.5	23.253375
7.025000	0.5	21.812625
7.033333	0.5	20.060875
7.041667	0.5	18.134500
7.050000	0.5	16.151000
7.058333	0.5	14.203375
7.066667	0.5	12.359125
7.075000	0.5	10.660250
7.083333	0.5	9.129875
7.091667	0.5	7.773750
7.100000	0.5	6.588625
7.108333	0.5	5.564375
7.116667	0.5	4.686125
7.125000	0.5	3.938625
7.133333	0.5	3.306250
7.141667	0.5	2.773000
7.150000	0.5	2.325250
7.158333	0.5	1.949875
7.166667	0.5	1.636125
7.175000	0.5	1.373500
7.183333	0.5	1.154625
7.191667	0.5	0.971750
7.200000	0.5	0.818375
7.208333	0.5	0.690625
7.216667	0.5	0.583875
7.225000	0.5	0.493875
7.233333	0.5	0.418875
7.241667	0.5	0.355500
7.250000	0.5	0.302875
7.258333	0.5	0.258375
7.266667	0.5	0.220625
7.275000	0.5	0.188375
7.283333	0.5	0.161000
7.291667	0.5	0.137375
7.300000	0.5	0.117125
7.308333	0.5	0.099625
7.316667	0.5	0.084500
7.325000	0.5	0.070875
7.333333	0.5	0.059375
7.341667	0.5	0.049125
7.350000	0.5	0.040375
7.358333	0.5	0.032125
7.366667	0.5	0.024875
7.375000	0.5	0.018500
7.383333	0.5	0.012500
7.391667	0.5	0.007125
7.400000	0.5	0.002750
7.408333	0.5	-0.001875
7.416667	0.5	-0.006125
7.425000	0.5	-0.009625
7.433333	0.5	-0.013250
7.441667	0.5	-0.016125
7.450000	0.5	-0.019000
7.458333	0.5	-0.021750
7.466667	0.5	-0.024000
7.475000	0.5	-0.026375
7.483333	0.5	-0.028375
7.491667	0.5	-0.029875
7.500000	0.5	-0.031500
7.508333	0.5	-0.033125
7.516667	0.5	-0.034750
7.525000	0.5	-0.035750
7.533333	0.5	-0.036875
7.541667	0.5	-0.037875
7.550000	0.5	-0.038750
7.558333	0.5	-0.039625
7.566667	0.5	-0.040375
7.575000	0.5	-0.041250
7.583333	0.5	-0.041750
7.591667	0.5	-0.042250
7.600000	0.5	-0.042625
7.608333	0.5	-0.042750
7.616667	0.5	-0.043250
7.625000	0.5	-0.043375
7.633333	0.5	-0.043625
7.641667	0.5	-0.043750
7.650000	0.5	-0.044000
7.658333	0.5	-0.044250
7.666667	0.5	-0.044375
7.675000	0.5	-0.043750
7.683333	0.5	-0.043750
7.691667	0.5	-0.044125
7.700000	0.5	-0.044375
7.708333	0.5	-0.043875
7.716667	0.5	-0.043125
7.725000	0.5	-0.042500
7.733333	0.5	-0.042000
7.741667	0.5	-0.041625
7.750000	0.5	-0.040500
7.758333	0.5	-0.039375
7.766667	0.5	-0.038500
7.775000	0.5	-0.037375
7.783333	0.5	-0.036250
7.791667	0.5	-0.035125
7.800000	0.5	-0.033875
7.808333	0.5	-0.032875
7.816667	0.5	-0.031875
7.825000	0.5	-0.030375
7.833333	0.5	-0.029125
7.841667	0.5	-0.027500
7.850000	0.5	-0.025500
7.858333	0.5	-0.023250
7.866667	0.5	-0.021625
7.875000	0.5	-0.019625
7.883333	0.5	-0.017625
7.891667	0.5	-0.015000
7.900000	0.5	-0.012250
7.908333	0.5	-0.008625
7.916667	0.5	-0.004625
7.925000	0.5	0.000500
7.933333	0.5	0.006500
7.941667	0.5	0.013625
7.950000	0.5	0.021375
7.958333	0.5	0.031125
7.966667	0.5	0.043375
7.975000	0.5	0.058500
7.983333	0.5	0.076375
7.991667	0.5	0.098875
8.000000	0.5	0.127000
8.008333	0.5	0.161500
8.016667	0.5	0.202750
8.025000	0.5	0.253750
8.033333	0.5	0.315375
8.041667	0.5	0.389250
8.050000	0.5	0.476625
8.058333	0.5	0.578875
8.066667	0.5	0.697000
8.075000	0.5	0.832125
8.083333	0.5	0.984375
8.091667	0.5	1.154625
8.100000	0.5	1.343125
8.108333	0.5	1.549500
8.116667	0.5	1.773750
8.125000	0.5	2.015500
8.133333	0.5	2.274000
8.141667	0.5	2.549125
8.150000	0.5	2.839875
8.158333	0.5	3.145125
8.166667	0.5	3.465125
8.175000	0.5	3.799000
8.183333	0.5	4.146000
8.191667	0.5	4.504875
8.200000	0.5	4.875500
8.208333	0.5	5.257750
8.216667	0.5	5.650375
8.225000	0.5	6.053375
8.233333	0.5	6.465375
8.241667	0.5	6.886625
8.250000	0.5	7.316625
8.258333	0.5	7.754375
8.266667	0.5	8.199875
8.275000	0.5	8.653125
8.283333	0.5	9.113500
8.291667	0.5	9.580875
8.300000	0.5	10.054250
8.308333	0.5	10.533500
8.316667	0.5	11.019250
8.325000	0.5	11.509875
8.333333	0.5	12.004250
8.341667	0.5	12.501000
8.350000	0.5	12.997375
8.358333	0.5	13.485500
8.366667	0.5	13.950125
8.375000	0.5	14.362625
8.383333	0.5	14.682375
8.391667	0.5	14.856250
8.400000	0.5	14.829250
8.408333	0.5	14.560125
8.416667	0.5	14.032125
8.425000	0.5	13.259250
8.433333	0.5	12.284250
8.441667	0.5	11.169625
8.450000	0.5	9.983375
8.458333	0.5	8.789000
8.466667	0.5	7.638125
8.475000	0.5	6.566250
8.483333	0.5	5.595875
8.491667	0.5	4.735250
8.500000	0.5	3.984500
8.508333	0.5	3.337625
8.516667	0.5	2.786125
8.525000	0.5	2.319875
8.533333	0.5	1.927250
8.541667	0.5	1.598750
8.550000	0.5	1.324875
8.558333	0.5	1.097625
8.566667	0.5	0.909250
8.575000	0.5	0.753250
8.583333	0.5	0.624375
8.591667	0.5	0.518250
8.600000	0.5	0.430625
8.608333	0.5	0.358750
8.616667	0.5	0.298875
8.625000	0.5	0.249625
8.633333	0.5	0.209250
8.641667	0.5	0.175125
8.650000	0.5	0.147250
8.658333	0.5	0.124250
8.666667	0.5	0.104500
8.675000	0.5	0.088750
8.683333	0.5	0.075375
8.691667	0.5	0.063750
8.700000	0.5	0.053750
8.708333	0.5	0.045250
8.716667	0.5	0.038125
8.725000	0.5	0.032250
8.733333	0.5	0.026875
8.741667	0.5	0.022375
8.750000	0.5	0.018625
8.758333	0.5	0.015125
8.766667	0.5	0.012250
8.775000	0.5	0.009625
8.783333	0.5	0.007250
8.791667	0.5	0.005125
8.800000	0.5	0.003375
8.808333	0.5	0.001750
8.816667	0.5	0.000125
8.825000	0.5	-0.001375
8.833333	0.5	-0.003375
8.841667	0.5	-0.004375
8.850000	0.5	-0.005250
8.858333	0.5	-0.006125
8.866667	0.5	-0.007250
8.875000	0.5	-0.007375
8.883333	0.5	-0.007875
8.891667	0.5	-0.008375
8.900000	0.5	-0.009000
8.908333	0.5	-0.009500
8.916667	0.5	-0.009750
8.925000	0.5	-0.010125
8.933333	0.5	-0.010125
8.941667	0.5	-0.009750
8.950000	0.5	-0.009750
8.958333	0.5	-0.009000
8.966667	0.5	-0.009000
8.975000	0.5	-0.008500
8.983333	0.5	-0.008250
8.991667	0.5	-0.008000
9.000000	0.5	-0.007625
9.008333	0.5	-0.006750
9.016667	0.5	-0.006125
9.025000	0.5	-0.005375
9.033333	0.5	-0.004625
9.041667	0.5	-0.003750
9.050000	0.5	-0.003250
9.058333	0.5	-0.002625
9.066667	0.5	-0.002000
9.075000	0.5	-0.001250
9.083333	0.5	-0.000250
9.091667	0.5	0.000000
9.100000	0.5	0.000625
9.108333	0.5	0.001625
9.116667	0.5	0.002000
9.125000	0.5	0.002250
9.133333	0.5	0.002625
9.141667	0.5	0.003625
9.150000	0.5	0.004250
9.158333	0.5	0.004750
9.166667	0.5	0.005375
9.175000	0.5	0.005750
9.183333	0.5	0.006250
9.191667	0.5	0.006125
9.200000	0.5	0.006625
9.208333	0.5	0.006750
9.216667	0.5	0.006500
9.225000	0.5	0.006875
9.233333	0.5	0.007000
9.241667	0.5	0.006750
9.250000	0.5	0.006750
9.258333	0.5	0.007000
9.266667	0.5	0.006875
9.275000	0.5	0.006375
9.283333	0.5	0.006375
9.291667	0.5	0.006000
9.300000	0.5	0.005875
9.308333	0.5	0.005625
9.316667	0.5	0.005500
9.325000	0.5	0.004875
9.333333	0.5	0.004250
9.341667	0.5	0.004000
9.350000	0.5	0.004000
9.358333	0.5	0.003625
9.366667	0.5	0.003500
9.375000	0.5	0.003250
9.383333	0.5	0.001875
9.391667	0.5	0.001500
9.400000	0.5	0.000875
9.408333	0.5	0.000750
9.416667	0.5	0.000250
9.425000	0.5	-0.000125
9.433333	0.5	-0.000375
9.441667	0.5	-0.000750
9.450000	0.5	-0.001000
9.458333	0.5	-0.001250
9.466667	0.5	-0.001125
9.475000	0.5	-0.001500
9.483333	0.5	-0.001625
9.491667	0.5	-0.002000
9.500000	0.5	-0.002000
9.508333	0.5	-0.001750
9.516667	0.5	-0.001875
9.525000	0.5	-0.001500
9.533333	0.5	-0.001125
9.541667	0.5	-0.000875
9.550000	0.5	-0.000250
9.558333	0.5	0.000625
9.566667	0.5	0.001375
9.575000	0.5	0.002750
9.583333	0.5	0.004250
9.591667	0.5	0.005250
9.600000	0.5	0.006000
9.608333	0.5	0.007000
9.616667	0.5	0.007375
9.625000	0.5	0.007625
9.633333	0.5	0.008125
9.641667	0.5	0.008250
9.650000	0.5	0.008250
9.658333	0.5	0.007500
9.666667	0.5	0.007250
9.675000	0.5	0.006500
9.683333	0.5	0.005250
9.691667	0.5	0.003750
9.700000	0.5	0.002250
9.708333	0.5	0.001125
9.716667	0.5	0.000000
9.725000	0.5	-0.001500
9.733333	0.5	-0.002875
9.741667	0.5	-0.004625
9.750000	0.5	-0.006000
9.758333	0.5	-0.007375
9.766667	0.5	-0.008500
9.775000	0.5	-0.009625
9.783333	0.5	-0.010625
9.791667	0.5	-0.011875
9.800000	0.5	-0.013750
9.808333	0.5	-0.015250
9.816667	0.5	-0.016000
9.825000	0.5	-0.017000
9.833333	0.5	-0.018125
9.841667	0.5	-0.018875
9.850000	0.5	-0.019750
9.858333	0.5	-0.020500
9.866667	0.5	-0.021000
9.875000	0.5	-0.021875
9.883333	0.5	-0.022500
9.891667	0.5	-0.023375
9.900000	0.5	-0.024250
9.908333	0.5	-0.024625
9.916667	0.5	-0.025250
9.925000	0.5	-0.026000
9.933333	0.5	-0.027000
9.941667	0.5	-0.027750
9.950000	0.5	-0.028500
9.958333	0.5	-0.029250
9.966667	0.5	-0.029875
9.975000	0.5	-0.030250
9.983333	0.5	-0.030750
9.991667	0.5	-0.031875
10.000000	0.5	-0.032500
10.008333	0.5	-0.032750
10.016667	0.5	-0.033375
10.025000	0.5	-0.034125
10.033333	0.5	-0.035375
10.041667	0.5	-0.036250
10.050000	0.5	-0.036500
10.058333	0.5	-0.036875
10.066667	0.5	-0.036875
10.075000	0.5	-0.037000
10.083333	0.5	-0.037125
10.091667	0.5	-0.037375
10.100000	0.5	-0.037625
10.108333	0.5	-0.037750
10.116667	0.5	-0.038375
10.125000	0.5	-0.038375
10.133333	0.5	-0.038500
10.141667	0.5	-0.038500
10.150000	0.5	-0.038000
10.158333	0.5	-0.037250
10.166667	0.5	-0.036125
10.175000	0.5	-0.034875
10.183333	0.5	-0.033375
10.191667	0.5	-0.031500
10.200000	0.5	-0.029125
10.208333	0.5	-0.025875
10.216667	0.5	-0.022125
10.225000	0.5	-0.018250
10.233333	0.5	-0.013500
10.241667	0.5	-0.007375
10.250000	0.5	0.000000
10.258333	0.5	0.007500
10.266667	0.5	0.017000
10.275000	0.5	0.028375
10.283333	0.5	0.041625
10.291667	0.5	0.057500
10.300000	0.5	0.077000
10.308333	0.5	0.100375
10.316667	0.5	0.128125
10.325000	0.5	0.161000
10.333333	0.5	0.200500
10.341667	0.5	0.248375
10.350000	0.5	0.305375
10.358333	0.5	0.373125
10.366667	0.5	0.453375
10.375000	0.5	0.547625
10.383333	0.5	0.658125
10.391667	0.5	0.787125
10.400000	0.5	0.936500
10.408333	0.5	1.107750
10.416667	0.5	1.303250
10.425000	0.5	1.524750
10.433333	0.5	1.773125
10.441667	0.5	2.050625
10.450000	0.5	2.356500
10.458333	0.5	2.691000
10.466667	0.5	3.053625
10.475000	0.5	3.442625
10.483333	0.5	3.855875
10.491667	0.5	4.290000
10.500000	0.5	4.741625
10.508333	0.5	5.205500
10.516667	0.5	5.676750
10.525000	0.5	6.150125
10.533333	0.5	6.618875
10.541667	0.5	7.076375
10.550000	0.5	7.516000
10.558333	0.5	7.931250
10.566667	0.5	8.315375
10.575000	0.5	8.662250
10.583333	0.5	8.966125
10.591667	0.5	9.222250
10.600000	0.5	9.427250
10.608333	0.5	9.576875
10.616667	0.5	9.669000
10.625000	0.5	9.704000
10.633333	0.5	9.681250
10.641667	0.5	9.602125
10.650000	0.5	9.468875
10.658333	0.5	9.284125
10.666667	0.5	9.052125
10.675000	0.5	8.777750
10.683333	0.5	8.466125
10.691667	0.5	8.121500
10.700000	0.5	7.750375
10.708333	0.5	7.357875
10.716667	0.5	6.949750
10.725000	0.5	6.532250
10.733333	0.5	6.110250
10.741667	0.5	5.688875
10.750000	0.5	5.272125
10.758333	0.5	4.864000
10.766667	0.5	4.468375
10.775000	0.5	4.088000
10.783333	0.5	3.724375
10.791667	0.5	3.380125
10.800000	0.5	3.055875
10.808333	0.5	2.752625
10.816667	0.5	2.470750
10.825000	0.5	2.210125
10.833333	0.5	1.970375
10.841667	0.5	1.751250
10.850000	0.5	1.552125
10.858333	0.5	1.371750
10.866667	0.5	1.209125
10.875000	0.5	1.063375
10.883333	0.5	0.933625
10.891667	0.5	0.818000
10.900000	0.5	0.715375
10.908333	0.5	0.624625
10.916667	0.5	0.544500
10.925000	0.5	0.474375
10.933333	0.5	0.412750
10.941667	0.5	0.359125
10.950000	0.5	0.312500
10.958333	0.5	0.271875
10.966667	0.5	0.236750
10.975000	0.5	0.206250
10.983333	0.5	0.179500
10.991667	0.5	0.156625
11.000000	0.5	0.136875
11.008333	0.5	0.119750
11.016667	0.5	0.105125
11.025000	0.5	0.092000
11.033333	0.5	0.080625
11.041667	0.5	0.071125
11.050000	0.5	0.062250
11.058333	0.5	0.054750
11.066667	0.5	0.048500
11.075000	0.5	0.042375
11.083333	0.5	0.037250
11.091667	0.5	0.032625
11.100000	0.5	0.028375
11.108333	0.5	0.024625
11.116667	0.5	0.021125
11.125000	0.5	0.018375
11.133333	0.5	0.015250
11.141667	0.5	0.012625
11.150000	0.5	0.010500
11.158333	0.5	0.008375
11.166667	0.5	0.006500
11.175000	0.5	0.004375
11.183333	0.5	0.002625
11.191667	0.5	0.001500
11.200000	0.5	0.000125
11.208333	0.5	-0.001000
11.216667	0.5	-0.002375
11.225000	0.5	-0.003750
11.233333	0.5	-0.004500
11.241667	0.5	-0.005625
11.250000	0.5	-0.006750
11.258333	0.5	-0.008125
11.266667	0.5	-0.009000
11.275000	0.5	-0.010375
11.283333	0.5	-0.012000
11.291667	0.5	-0.013125
11.300000	0.5	-0.013750
11.308333	0.5	-0.014125
11.316667	0.5	-0.014875
11.325000	0.5	-0.015375
11.333333	0.5	-0.015750
11.341667	0.5	-0.016500
11.350000	0.5	-0.017375
11.358333	0.5	-0.018000
11.366667	0.5	-0.018875
11.375000	0.5	-0.019750
11.383333	0.5	-0.020375
11.391667	0.5	-0.020750
11.400000	0.5	-0.021000
11.408333	0.5	-0.021125
11.416667	0.5	-0.021125
11.425000	0.5	-0.021625
11.433333	0.5	-0.021875
11.441667	0.5	-0.022125
11.450000	0.5	-0.022000
11.458333	0.5	-0.022500
11.466667	0.5	-0.022375
11.475000	0.5	-0.022625
11.483333	0.5	-0.023000
11.491667	0.5	-0.023125
11.500000	0.5	-0.023125
11.508333	0.5	-0.022875
11.516667	0.5	-0.022500
11.525000	0.5	-0.022750
11.533333	0.5	-0.022625
11.541667	0.5	-0.022375
11.550000	0.5	-0.022000
11.558333	0.5	-0.021500
11.566667	0.5	-0.021250
11.575000	0.5	-0.021375
11.583333	0.5	-0.021375
11.591667	0.5	-0.021625
11.600000	0.5	-0.021875
11.608333	0.5	-0.021625
11.616667	0.5	-0.021375
11.625000	0.5	-0.020875
11.633333	0.5	-0.020375
11.641667	0.5	-0.019875
11.650000	0.5	-0.019875
11.658333	0.5	-0.019625
11.666667	0.5	-0.019250
11.675000	0.5	-0.019500
11.683333	0.5	-0.019750
11.691667	0.5	-0.019875
11.700000	0.5	-0.019875
11.708333	0.5	-0.019875
11.716667	0.5	-0.019875
11.725000	0.5	-0.020000
11.733333	0.5	-0.020375
11.741667	0.5	-0.020625
11.750000	0.5	-0.020750
11.758333	0.5	-0.021000
11.766667	0.5	-0.021000
11.775000	0.5	-0.021000
11.783333	0.5	-0.020875
11.791667	0.5	-0.020750
11.800000	0.5	-0.020750
11.808333	0.5	-0.021000
11.816667	0.5	-0.020750
11.825000	0.5	-0.020875
11.833333	0.5	-0.021000
11.841667	0.5	-0.021125
11.850000	0.5	-0.021250
11.858333	0.5	-0.021875
11.866667	0.5	-0.022125
11.875000	0.5	-0.021750
11.883333	0.5	-0.022000
11.891667	0.5	-0.021750
11.900000	0.5	-0.021625
11.908333	0.5	-0.021625
11.916667	0.5	-0.021500
11.925000	0.5	-0.021125
11.933333	0.5	-0.020875
11.941667	0.5	-0.020750
11.950000	0.5	-0.020875
11.958333	0.5	-0.020375
11.966667	0.5	-0.020000
11.975000	0.5	-0.020125
11.983333	0.5	-0.020125
11.991667	0.5	-0.019625
12.000000	0.5	-0.019250
12.008333	0.5	-0.019250
12.016667	0.5	-0.019250
12.025000	0.5	-0.019375
12.033333	0.5	-0.018875
12.041667	0.5	-0.018250
12.050000	0.5	-0.018500
12.058333	0.5	-0.018750
12.066667	0.5	-0.019125
12.075000	0.5	-0.018875
12.083333	0.5	-0.019250
12.091667	0.5	-0.019625
12.100000	0.5	-0.019875
12.108333	0.5	-0.020000
12.116667	0.5	-0.020375
12.125000	0.5	-0.020500
12.133333	0.5	-0.020500
12.141667	0.5	-0.020875
12.150000	0.5	-0.021125
12.158333	0.5	-0.021875
12.166667	0.5	-0.022000
12.175000	0.5	-0.022375
12.183333	0.5	-0.022625
12.191667	0.5	-0.022875
12.200000	0.5	-0.023125
12.208333	0.5	-0.023625
12.216667	0.5	-0.023750
12.225000	0.5	-0.024375
12.233333	0.5	-0.024500
12.241667	0.5	-0.024500
12.250000	0.5	-0.024375
12.258333	0.5	-0.024250
12.266667	0.5	-0.023750
12.275000	0.5	-0.022875
12.283333	0.5	-0.022250
12.291667	0.5	-0.021500
12.300000	0.5	-0.021250
12.308333	0.5	-0.020625
12.316667	0.5	-0.019125
12.325000	0.5	-0.018125
12.333333	0.5	-0.017500
12.341667	0.5	-0.016500
12.350000	0.5	-0.015250
12.358333	0.5	-0.014250
12.366667	0.5	-0.013250
12.375000	0.5	-0.012750
12.383333	0.5	-0.012250
12.391667	0.5	-0.011750
12.400000	0.5	-0.011625
12.408333	0.5	-0.011375
12.416667	0.5	-0.011375
12.425000	0.5	-0.011625
12.433333	0.5	-0.011875
12.441667	0.5	-0.012875
12.450000	0.5	-0.013875
12.458333	0.5	-0.014625
12.466667	0.5	-0.015500
12.475000	0.5	-0.016750
12.483333	0.5	-0.018125
12.491667	0.5	-0.019250
12.500000	0.5	-0.020750
12.508333	0.5	-0.021875
12.516667	0.5	-0.023000
12.525000	0.5	-0.024125
12.533333	0.5	-0.025375
12.541667	0.5	-0.026625
12.550000	0.5	-0.027750
12.558333	0.5	-0.028500
12.566667	0.5	-0.029250
12.575000	0.5	-0.029750
12.583333	0.5	-0.030375
12.591667	0.5	-0.031375
12.600000	0.5	-0.032500
12.608333	0.5	-0.033250
12.616667	0.5	-0.034000
12.625000	0.5	-0.034625
12.633333	0.5	-0.034750
12.641667	0.5	-0.035125
12.650000	0.5	-0.035500
12.658333	0.5	-0.035500
12.666667	0.5	-0.035875
12.675000	0.5	-0.036125
12.683333	0.5	-0.036250
12.691667	0.5	-0.036500
12.700000	0.5	-0.036500
12.708333	0.5	-0.036125
12.716667	0.5	-0.036000
12.725000	0.5	-0.036000
12.733333	0.5	-0.036125
12.741667	0.5	-0.036375
12.750000	0.5	-0.036250
12.758333	0.5	-0.035875
12.766667	0.5	-0.035625
12.775000	0.5	-0.035750
12.783333	0.5	-0.035875
12.791667	0.5	-0.036125
12.800000	0.5	-0.036625
12.808333	0.5	-0.036500
12.816667	0.5	-0.036375
12.825000	0.5	-0.036750
12.833333	0.5	-0.036750
12.841667	0.5	-0.036875
12.850000	0.5	-0.036750
12.858333	0.5	-0.037125
12.866667	0.5	-0.037125
12.875000	0.5	-0.037375
12.883333	0.5	-0.037500
12.891667	0.5	-0.037750
12.900000	0.5	-0.038125
12.908333	0.5	-0.038375
12.916667	0.5	-0.038125
12.925000	0.5	-0.037625
12.933333	0.5	-0.038000
12.941667	0.5	-0.038250
12.950000	0.5	-0.038375
12.958333	0.5	-0.038375
12.966667	0.5	-0.038750
12.975000	0.5	-0.038875
12.983333	0.5	-0.038500
12.991667	0.5	-0.038375
13.000000	0.5	-0.038500
13.008333	0.5	-0.038500
13.016667	0.5	-0.038375
13.025000	0.5	-0.038375
13.033333	0.5	-0.038375
13.041667	0.5	-0.038625
13.050000	0.5	-0.038875
13.058333	0.5	-0.039125
13.066667	0.5	-0.038875
13.075000	0.5	-0.038875
13.083333	0.5	-0.039375
13.091667	0.5	-0.039375
13.100000	0.5	-0.039125
13.108333	0.5	-0.039250
13.116667	0.5	-0.039000
13.125000	0.5	-0.038750
13.133333	0.5	-0.038750
13.141667	0.5	-0.038875
13.150000	0.5	-0.039000
13.158333	0.5	-0.039375
13.166667	0.5	-0.038875
13.175000	0.5	-0.038625
13.183333	0.5	-0.038250
13.191667	0.5	-0.037875
13.200000	0.5	-0.037750
13.208333	0.5	-0.037375
13.216667	0.5	-0.036875
13.225000	0.5	-0.036625
13.233333	0.5	-0.036250
13.241667	0.5	-0.036500
13.250000	0.5	-0.036625
13.258333	0.5	-0.036375
13.266667	0.5	-0.036250
13.275000	0.5	-0.036250
13.283333	0.5	-0.036000
13.291667	0.5	-0.036125
13.300000	0.5	-0.036000
13.308333	0.5	-0.035500
13.316667	0.5	-0.035875
13.325000	0.5	-0.035375
13.333333	0.5	-0.035500
13.341667	0.5	-0.035125
13.350000	0.5	-0.035125
13.358333	0.5	-0.035250
13.366667	0.5	-0.035250
13.375000	0.5	-0.035250
13.383333	0.5	-0.035125
13.391667	0.5	-0.035250
13.400000	0.5	-0.035125
13.408333	0.5	-0.035250
13.416667	0.5	-0.034875
13.425000	0.5	-0.034625
13.433333	0.5	-0.034500
13.441667	0.5	-0.034125
13.450000	0.5	-0.034125
13.458333	0.5	-0.034125
13.466667	0.5	-0.034250
13.475000	0.5	-0.034375
13.483333	0.5	-0.034750
13.491667	0.5	-0.034750
13.500000	0.5	-0.034500
13.508333	0.5	-0.034625
13.516667	0.5	-0.034375
13.525000	0.5	-0.034125
13.533333	0.5	-0.034375
13.541667	0.5	-0.034250
13.550000	0.5	-0.034125
13.558333	0.5	-0.033875
13.566667	0.5	-0.033375
13.575000	0.5	-0.033500
13.583333	0.5	-0.033250
13.591667	0.5	-0.033500
13.600000	0.5	-0.033625
13.608333	0.5	-0.033500
13.616667	0.5	-0.033000
13.625000	0.5	-0.032625
13.633333	0.5	-0.032500
13.641667	0.5	-0.032500
13.650000	0.5	-0.032750
13.658333	0.5	-0.032250
13.666667	0.5	-0.032000
13.675000	0.5	-0.032500
13.683333	0.5	-0.032625
13.691667	0.5	-0.032875
13.700000	0.5	-0.033250
13.708333	0.5	-0.033625
13.716667	0.5	-0.034000
13.725000	0.5	-0.034750
13.733333	0.5	-0.035250
13.741667	0.5	-0.035000
13.750000	0.5	-0.035125
13.758333	0.5	-0.035500
13.766667	0.5	-0.035875
13.775000	0.5	-0.036250
13.783333	0.5	-0.036625
13.791667	0.5	-0.037000
13.800000	0.5	-0.037375
13.808333	0.5	-0.037750
13.816667	0.5	-0.037750
13.825000	0.5	-0.038375
13.833333	0.5	-0.038375
13.841667	0.5	-0.038250
13.850000	0.5	-0.038375
13.858333	0.5	-0.038875
13.866667	0.5	-0.038875
13.875000	0.5	-0.038625
13.883333	0.5	-0.038625
13.891667	0.5	-0.039250
13.900000	0.5	-0.039625
13.908333	0.5	-0.039875
13.916667	0.5	-0.040500
13.925000	0.5	-0.041000
13.933333	0.5	-0.041375
13.941667	0.5	-0.041625
13.950000	0.5	-0.041875
13.958333	0.5	-0.042250
13.966667	0.5	-0.042375
13.975000	0.5	-0.042500
13.983333	0.5	-0.043125
13.991667	0.5	-0.043500
14.000000	0.5	-0.043625
14.008333	0.5	-0.043625
14.016667	0.5	-0.044000
14.025000	0.5	-0.044125
14.033333	0.5	-0.044125
14.041667	0.5	-0.044000
14.050000	0.5	-0.044125
14.058333	0.5	-0.044625
14.066667	0.5	-0.045000
14.075000	0.5	-0.045000
14.083333	0.5	-0.044875
14.091667	0.5	-0.045000
14.100000	0.5	-0.045250
14.108333	0.5	-0.045375
14.116667	0.5	-0.045375
14.125000	0.5	-0.045375
14.133333	0.5	-0.045375
14.141667	0.5	-0.045625
14.150000	0.5	-0.045875
14.158333	0.5	-0.045625
14.166667	0.5	-0.045375
14.175000	0.5	-0.045000
14.183333	0.5	-0.044750
14.191667	0.5	-0.044375
14.200000	0.5	-0.044375
14.208333	0.5	-0.044500
14.216667	0.5	-0.044500
14.225000	0.5	-0.044375
14.233333	0.5	-0.044250
14.241667	0.5	-0.044125
14.250000	0.5	-0.044125
14.258333	0.5	-0.044000
14.266667	0.5	-0.043750
14.275000	0.5	-0.043250
14.283333	0.5	-0.042875
14.291667	0.5	-0.042125
14.300000	0.5	-0.041750
14.308333	0.5	-0.041625
14.316667	0.5	-0.041500
14.325000	0.5	-0.041125
14.333333	0.5	-0.041000
14.341667	0.5	-0.040875
14.350000	0.5	-0.040250
14.358333	0.5	-0.039750
14.366667	0.5	-0.039750
14.375000	0.5	-0.039500
14.383333	0.5	-0.039000
14.391667	0.5	-0.038875
14.400000	0.5	-0.038500
14.408333	0.5	-0.038000
14.416667	0.5	-0.037750
14.425000	0.5	-0.036875
14.433333	0.5	-0.036875
14.441667	0.5	-0.036125
14.450000	0.5	-0.035750
14.458333	0.5	-0.035625
14.466667	0.5	-0.035750
14.475000	0.5	-0.035750
14.483333	0.5	-0.035750
14.491667	0.5	-0.035625
14.500000	0.5	-0.035375
14.508333	0.5	-0.035000
14.516667	0.5	-0.035000
14.525000	0.5	-0.034750
14.533333	0.5	-0.034750
14.541667	0.5	-0.034750
14.550000	0.5	-0.034500
14.558333	0.5	-0.034500
14.566667	0.5	-0.034875
14.575000	0.5	-0.034875
14.583333	0.5	-0.034500
14.591667	0.5	-0.034125
14.600000	0.5	-0.034125
14.608333	0.5	-0.034250
14.616667	0.5	-0.034500
14.625000	0.5	-0.034750
14.633333	0.5	-0.035250
14.641667	0.5	-0.035625
14.650000	0.5	-0.035500
14.658333	0.5	-0.036125
14.666667	0.5	-0.036750
14.675000	0.5	-0.036625
14.683333	0.5	-0.037375
14.691667	0.5	-0.037875
14.700000	0.5	-0.038250
14.708333	0.5	-0.038500
14.716667	0.5	-0.038500
14.725000	0.5	-0.038625
14.733333	0.5	-0.039125
14.741667	0.5	-0.039625
14.750000	0.5	-0.040125
14.758333	0.5	-0.040625
14.766667	0.5	-0.040500
14.775000	0.5	-0.041500
14.783333	0.5	-0.042000
14.791667	0.5	-0.042375
14.800000	0.5	-0.042500
14.808333	0.5	-0.042750
14.816667	0.5	-0.043125
14.825000	0.5	-0.043625
14.833333	0.5	-0.044125
14.841667	0.5	-0.044375
14.850000	0.5	-0.044625
14.858333	0.5	-0.044875
14.866667	0.5	-0.045000
14.875000	0.5	-0.045250
14.883333	0.5	-0.045875
14.891667	0.5	-0.046375
14.900000	0.5	-0.046250
14.908333	0.5	-0.046375
14.916667	0.5	-0.046375
14.925000	0.5	-0.046250
14.933333	0.5	-0.046250
14.941667	0.5	-0.046250
14.950000	0.5	-0.046250
14.958333	0.5	-0.046125
14.966667	0.5	-0.046000
14.975000	0.5	-0.045875
14.983333	0.5	-0.045375
14.991667	0.5	-0.045000
15.000000	0.5	-0.044875
15.008333	0.5	-0.044750
15.016667	0.5	-0.044500
15.025000	0.5	-0.044375
15.033333	0.5	-0.043875
15.041667	0.5	-0.043500
15.050000	0.5	-0.043375
15.058333	0.5	-0.043000
15.066667	0.5	-0.042750
15.075000	0.5	-0.042250
15.083333	0.5	-0.042000
15.091667	0.5	-0.041875
15.100000	0.5	-0.041375
15.108333	0.5	-0.040750
15.116667	0.5	-0.040375
15.125000	0.5	-0.040125
15.133333	0.5	-0.040250
15.141667	0.5	-0.040375
15.150000	0.5	-0.039750
15.158333	0.5	-0.039500
15.166667	0.5	-0.039625
15.175000	0.5	-0.039375
15.183333	0.5	-0.038750
15.191667	0.5	-0.038125
15.200000	0.5	-0.038000
15.208333	0.5	-0.038000
15.216667	0.5	-0.038000
15.225000	0.5	-0.038000
15.233333	0.5	-0.038000
15.241667	0.5	-0.038125
15.250000	0.5	-0.038375
15.258333	0.5	-0.038500
15.266667	0.5	-0.038625
15.275000	0.5	-0.038375
15.283333	0.5	-0.038500
15.291667	0.5	-0.038500
15.300000	0.5	-0.038500
15.308333	0.5	-0.038125
15.316667	0.5	-0.038000
15.325000	0.5	-0.038000
15.333333	0.5	-0.038250
15.341667	0.5	-0.037875
15.350000	0.5	-0.038125
15.358333	0.5	-0.038125
15.366667	0.5	-0.038000
15.375000	0.5	-0.037750
15.383333	0.5	-0.037750
15.391667	0.5	-0.037500
15.400000	0.5	-0.037375
15.408333	0.5	-0.037375
15.416667	0.5	-0.037000
15.425000	0.5	-0.037000
15.433333	0.5	-0.037125
15.441667	0.5	-0.037125
15.450000	0.5	-0.037250
15.458333	0.5	-0.036875
15.466667	0.5	-0.036625
15.475000	0.5	-0.036625
15.483333	0.5	-0.036375
15.491667	0.5	-0.036250
15.500000	0.5	-0.036375
15.508333	0.5	-0.036375
15.516667	0.5	-0.036125
15.525000	0.5	-0.035875
15.533333	0.5	-0.036000
15.541667	0.5	-0.036000
15.550000	0.5	-0.035625
15.558333	0.5	-0.035375
15.566667	0.5	-0.034750
15.575000	0.5	-0.034000
15.583333	0.5	-0.033875
15.591667	0.5	-0.034125
15.600000	0.5	-0.034000
15.608333	0.5	-0.033875
15.616667	0.5	-0.034125
15.625000	0.5	-0.034000
15.633333	0.5	-0.034500
15.641667	0.5	-0.034500
15.650000	0.5	-0.034375
15.658333	0.5	-0.034125
15.666667	0.5	-0.034375
15.675000	0.5	-0.034750
15.683333	0.5	-0.034750
15.691667	0.5	-0.035000
15.700000	0.5	-0.035125
15.708333	0.5	-0.034750
15.716667	0.5	-0.034500
15.725000	0.5	-0.034750
15.733333	0.5	-0.034875
15.741667	0.5	-0.035125
15.750000	0.5	-0.035500
15.758333	0.5	-0.035875
15.766667	0.5	-0.036250
15.775000	0.5	-0.036750
15.783333	0.5	-0.037000
15.791667	0.5	-0.037125
15.800000	0.5	-0.037250
15.808333	0.5	-0.037250
15.816667	0.5	-0.037625
15.825000	0.5	-0.037625
15.833333	0.5	-0.037750
15.841667	0.5	-0.038000
15.850000	0.5	-0.038125
15.858333	0.5	-0.037875
15.866667	0.5	-0.038125
15.875000	0.5	-0.038500
15.883333	0.5	-0.038875
15.891667	0.5	-0.039250
15.900000	0.5	-0.038875
15.908333	0.5	-0.039500
15.916667	0.5	-0.039875
15.925000	0.5	-0.040125
15.933333	0.5	-0.040625
15.941667	0.5	-0.040875
15.950000	0.5	-0.041125
15.958333	0.5	-0.041750
15.966667	0.5	-0.042125
15.975000	0.5	-0.041875
15.983333	0.5	-0.041875
15.991667	0.5	-0.042000
16.000000	0.5	-0.042500
16.008333	0.5	-0.042875
16.016667	0.5	-0.043000
16.025000	0.5	-0.043125
16.033333	0.5	-0.043625
16.041667	0.5	-0.043750
16.050000	0.5	-0.044125
16.058333	0.5	-0.044000
16.066667	0.5	-0.044375
16.075000	0.5	-0.044750
16.083333	0.5	-0.045125
16.091667	0.5	-0.045375
16.100000	0.5	-0.045750
16.108333	0.5	-0.046125
16.116667	0.5	-0.046750
16.125000	0.5	-0.046875
16.133333	0.5	-0.047500
16.141667	0.5	-0.047625
16.150000	0.5	-0.048000
16.158333	0.5	-0.047875
16.166667	0.5	-0.047625
16.175000	0.5	-0.048000
16.183333	0.5	-0.048125
16.191667	0.5	-0.048000
16.200000	0.5	-0.048000
16.208333	0.5	-0.047750
16.216667	0.5	-0.048125
16.225000	0.5	-0.048750
16.233333	0.5	-0.048875
16.241667	0.5	-0.048750
16.250000	0.5	-0.048625
16.258333	0.5	-0.048375
16.266667	0.5	-0.048625
16.275000	0.5	-0.048500
16.283333	0.5	-0.048750
16.291667	0.5	-0.049125
16.300000	0.5	-0.049625
16.308333	0.5	-0.050125
16.316667	0.5	-0.049750
16.325000	0.5	-0.049375
16.333333	0.5	-0.049250
16.341667	0.5	-0.049375
16.350000	0.5	-0.049375
16.358333	0.5	-0.049375
16.366667	0.5	-0.049625
16.375000	0.5	-0.049500
16.383333	0.5	-0.049375
16.391667	0.5	-0.048875
16.400000	0.5	-0.048625
16.408333	0.5	-0.048500
16.416667	0.5	-0.048000
16.425000	0.5	-0.047625
16.433333	0.5	-0.047375
16.441667	0.5	-0.046875
16.450000	0.5	-0.047125
16.458333	0.5	-0.047375
16.466667	0.5	-0.047250
16.475000	0.5	-0.047500
16.483333	0.5	-0.047000
16.491667	0.5	-0.046500
16.500000	0.5	-0.046250
16.508333	0.5	-0.046375
16.516667	0.5	-0.046625
16.525000	0.5	-0.046375
16.533333	0.5	-0.046625
16.541667	0.5	-0.046625
16.550000	0.5	-0.046500
16.558333	0.5	-0.046375
16.566667	0.5	-0.046375
16.575000	0.5	-0.046625
16.583333	0.5	-0.046750
16.591667	0.5	-0.046625
16.600000	0.5	-0.046500
16.608333	0.5	-0.046625
16.616667	0.5	-0.046625
16.625000	0.5	-0.046375
16.633333	0.5	-0.046125
16.641667	0.5	-0.045750
16.650000	0.5	-0.045750
16.658333	0.5	-0.045750
16.666667	0.5	-0.045875
16.675000	0.5	-0.045875
16.683333	0.5	-0.045500
16.691667	0.5	-0.045500
16.700000	0.5	-0.045500
16.708333	0.5	-0.045625
16.716667	0.5	-0.045375
16.725000	0.5	-0.045500
16.733333	0.5	-0.045500
16.741667	0.5	-0.045375
16.750000	0.5	-0.044875
16.758333	0.5	-0.044750
16.766667	0.5	-0.044750
16.775000	0.5	-0.045000
16.783333	0.5	-0.044500
16.791667	0.5	-0.044000
16.800000	0.5	-0.043625
16.808333	0.5	-0.043500
16.816667	0.5	-0.043375
16.825000	0.5	-0.043375
16.833333	0.5	-0.043000
16.841667	0.5	-0.042750
16.850000	0.5	-0.042375
16.858333	0.5	-0.042500
16.866667	0.5	-0.042500
16.875000	0.5	-0.042250
16.883333	0.5	-0.041625
16.891667	0.5	-0.041500
16.900000	0.5	-0.040875
16.908333	0.5	-0.040875
16.916667	0.5	-0.040375
16.925000	0.5	-0.040000
16.933333	0.5	-0.039750
16.941667	0.5	-0.040375
16.950000	0.5	-0.040500
16.958333	0.5	-0.040250
16.966667	0.5	-0.040250
16.975000	0.5	-0.040250
16.983333	0.5	-0.040125
16.991667	0.5	-0.040000
17.000000	0.5	-0.040250
17.008333	0.5	-0.040125
17.016667	0.5	-0.040375
17.025000	0.5	-0.040375
17.033333	0.5	-0.040875
17.041667	0.5	-0.041750
17.050000	0.5	-0.042625
17.058333	0.5	-0.043500
17.066667	0.5	-0.044500
17.075000	0.5	-0.046125
17.083333	0.5	-0.047250
17.091667	0.5	-0.048625
17.100000	0.5	-0.050750
17.108333	0.5	-0.053000
17.116667	0.5	-0.055500
17.125000	0.5	-0.057625
17.133333	0.5	-0.060250
17.141667	0.5	-0.063250
17.150000	0.5	-0.066500
17.158333	0.5	-0.069875
17.166667	0.5	-0.073625
17.175000	0.5	-0.077250
17.183333	0.5	-0.081000
17.191667	0.5	-0.085125
17.200000	0.5	-0.089375
17.208333	0.5	-0.094000
17.216667	0.5	-0.098750
17.225000	0.5	-0.103375
17.233333	0.5	-0.107500
17.241667	0.5	-0.112250
17.250000	0.5	-0.116750
17.258333	0.5	-0.121250
17.266667	0.5	-0.125250
17.275000	0.5	-0.128875
17.283333	0.5	-0.132000
17.291667	0.5	-0.135000
17.300000	0.5	-0.137125
17.308333	0.5	-0.138750
17.316667	0.5	-0.140500
17.325000	0.5	-0.141750
17.333333	0.5	-0.142000
17.341667	0.5	-0.142125
17.350000	0.5	-0.142000
17.358333	0.5	-0.140750
17.366667	0.5	-0.139125
17.375000	0.5	-0.137000
17.383333	0.5	-0.134750
17.391667	0.5	-0.132125
17.400000	0.5	-0.129000
17.408333	0.5	-0.125875
17.416667	0.5	-0.122500
17.425000	0.5	-0.119125
17.433333	0.5	-0.115250
17.441667	0.5	-0.110750
17.450000	0.5	-0.106375
17.458333	0.5	-0.102000
17.466667	0.5	-0.098125
17.475000	0.5	-0.094125
17.483333	0.5	-0.090375
17.491667	0.5	-0.086625
17.500000	0.5	-0.083125
17.508333	0.5	-0.079375
17.516667	0.5	-0.076375
17.525000	0.5	-0.072750
17.533333	0.5	-0.069750
17.541667	0.5	-0.067125
17.550000	0.5	-0.064375
17.558333	0.5	-0.062000
17.566667	0.5	-0.059750
17.575000	0.5	-0.057500
17.583333	0.5	-0.055625
17.591667	0.5	-0.053875
17.600000	0.5	-0.052125
17.608333	0.5	-0.050750
17.616667	0.5	-0.049875
17.625000	0.5	-0.048750
17.633333	0.5	-0.047750
17.641667	0.5	-0.047250
17.650000	0.5	-0.046250
17.658333	0.5	-0.045375
17.666667	0.5	-0.044375
17.675000	0.5	-0.043500
17.683333	0.5	-0.042875
17.691667	0.5	-0.042250
17.700000	0.5	-0.042125
17.708333	0.5	-0.041875
17.716667	0.5	-0.041375
17.725000	0.5	-0.041625
17.733333	0.5	-0.041375
17.741667	0.5	-0.041125
17.750000	0.5	-0.040625
17.758333	0.5	-0.040375
17.766667	0.5	-0.040375
17.775000	0.5	-0.040625
17.783333	0.5	-0.040625
17.791667	0.5	-0.040625
17.800000	0.5	-0.040625
17.808333	0.5	-0.040625
17.816667	0.5	-0.040375
17.825000	0.5	-0.040500
17.833333	0.5	-0.040500
17.841667	0.5	-0.041000
17.850000	0.5	-0.041250
17.858333	0.5	-0.041625
17.866667	0.5	-0.041750
17.875000	0.5	-0.041625
17.883333	0.5	-0.042250
17.891667	0.5	-0.042000
17.900000	0.5	-0.042125
17.908333	0.5	-0.042875
17.916667	0.5	-0.043125
17.925000	0.5	-0.043125
17.933333	0.5	-0.042875
17.941667	0.5	-0.043125
17.950000	0.5	-0.043375
17.958333	0.5	-0.044250
17.966667	0.5	-0.044625
17.975000	0.5	-0.045250
17.983333	0.5	-0.046000
17.991667	0.5	-0.046250
18.000000	0.5	-0.046500
18.008333	0.5	-0.047375
18.016667	0.5	-0.048125
18.025000	0.5	-0.048500
18.033333	0.5	-0.049000
18.041667	0.5	-0.049125
18.050000	0.5	-0.049625
18.058333	0.5	-0.050125
18.066667	0.5	-0.050750
18.075000	0.5	-0.050500
18.083333	0.5	-0.051125
18.091667	0.5	-0.052125
18.100000	0.5	-0.053125
18.108333	0.5	-0.053875
18.116667	0.5	-0.054625
18.125000	0.5	-0.055250
18.133333	0.5	-0.056125
18.141667	0.5	-0.056875
18.150000	0.5	-0.057625
18.158333	0.5	-0.058375
18.166667	0.5	-0.059250
18.175000	0.5	-0.060375
18.183333	0.5	-0.061500
18.191667	0.5	-0.062375
18.200000	0.5	-0.063500
18.208333	0.5	-0.064750
18.216667	0.5	-0.066125
18.225000	0.5	-0.067875
18.233333	0.5	-0.069750
18.241667	0.5	-0.071375
18.250000	0.5	-0.072750
18.258333	0.5	-0.074250
18.266667	0.5	-0.076000
18.275000	0.5	-0.077625
18.283333	0.5	-0.079625
18.291667	0.5	-0.081500
18.300000	0.5	-0.083125
18.308333	0.5	-0.084750
18.316667	0.5	-0.086250
18.325000	0.5	-0.087375
18.333333	0.5	-0.088500
18.341667	0.5	-0.089625
18.350000	0.5	-0.091250
18.358333	0.5	-0.093000
18.366667	0.5	-0.094250
18.375000	0.5	-0.095000
18.383333	0.5	-0.095625
18.391667	0.5	-0.096500
18.400000	0.5	-0.097125
18.408333	0.5	-0.097750
18.416667	0.5	-0.098125
18.425000	0.5	-0.098125
18.433333	0.5	-0.097875
18.441667	0.5	-0.097500
18.450000	0.5	-0.096750
18.458333	0.5	-0.096125
18.466667	0.5	-0.095750
18.475000	0.5	-0.095250
18.483333	0.5	-0.094375
18.491667	0.5	-0.093250
18.500000	0.5	-0.092375
18.508333	0.5	-0.091375
18.516667	0.5	-0.090375
18.525000	0.5	-0.089250
18.533333	0.5	-0.088125
18.541667	0.5	-0.087250
18.550000	0.5	-0.086000
18.558333	0.5	-0.084625
18.566667	0.5	-0.083250
18.575000	0.5	-0.082125
18.583333	0.5	-0.080875
18.591667	0.5	-0.079625
18.600000	0.5	-0.078250
18.608333	0.5	-0.077625
18.616667	0.5	-0.076875
18.625000	0.5	-0.075750
18.633333	0.5	-0.075125
18.641667	0.5	-0.074375
18.650000	0.5	-0.073250
18.658333	0.5	-0.072750
18.666667	0.5	-0.072375
18.675000	0.5	-0.072375
18.683333	0.5	-0.072125
18.691667	0.5	-0.071625
18.700000	0.5	-0.070875
18.708333	0.5	-0.070750
18.716667	0.5	-0.070250
18.725000	0.5	-0.070000
18.733333	0.5	-0.069875
18.741667	0.5	-0.069750
18.750000	0.5	-0.069875
18.758333	0.5	-0.069500
18.766667	0.5	-0.069875
18.775000	0.5	-0.070000
18.783333	0.5	-0.070000
18.791667	0.5	-0.070125
18.800000	0.5	-0.070375
18.808333	0.5	-0.070750
18.816667	0.5	-0.070875
18.825000	0.5	-0.071125
18.833333	0.5	-0.071125
18.841667	0.5	-0.071875
18.850000	0.5	-0.072250
18.858333	0.5	-0.072500
18.866667	0.5	-0.072625
18.875000	0.5	-0.072875
18.883333	0.5	-0.072875
18.891667	0.5	-0.073000
18.900000	0.5	-0.073250
18.908333	0.5	-0.073625
18.916667	0.5	-0.073500
18.925000	0.5	-0.073625
18.933333	0.5	-0.074000
18.941667	0.5	-0.074250
18.950000	0.5	-0.074375
18.958333	0.5	-0.074625
18.966667	0.5	-0.074875
18.975000	0.5	-0.075000
18.983333	0.5	-0.075125
18.991667	0.5	-0.075125
19.000000	0.5	-0.075375
19.008333	0.5	-0.075625
19.016667	0.5	-0.075500
19.025000	0.5	-0.075500
19.033333	0.5	-0.075500
19.041667	0.5	-0.075250
19.050000	0.5	-0.075000
19.058333	0.5	-0.074500
19.066667	0.5	-0.074375
19.075000	0.5	-0.074250
19.083333	0.5	-0.074000
19.091667	0.5	-0.073750
19.100000	0.5	-0.073750
19.108333	0.5	-0.073500
19.116667	0.5	-0.074000
19.125000	0.5	-0.074500
19.133333	0.5	-0.074000
19.141667	0.5	-0.073625
19.150000	0.5	-0.073500
19.158333	0.5	-0.073500
19.166667	0.5	-0.073500
19.175000	0.5	-0.073500
19.183333	0.5	-0.073250
19.191667	0.5	-0.072625
19.200000	0.5	-0.072750
19.208333	0.5	-0.072750
19.216667	0.5	-0.072375
19.225000	0.5	-0.072375
19.233333	0.5	-0.072250
19.241667	0.5	-0.072500
19.250000	0.5	-0.072625
19.258333	0.5	-0.072625
19.266667	0.5	-0.072375
19.275000	0.5	-0.072125
19.283333	0.5	-0.072375
19.291667	0.5	-0.072625
19.300000	0.5	-0.072500
19.308333	0.5	-0.072500
19.316667	0.5	-0.072750
19.325000	0.5	-0.072750
19.333333	0.5	-0.072750
19.341667	0.5	-0.073000
19.350000	0.5	-0.073125
19.358333	0.5	-0.073750
19.366667	0.5	-0.074125
19.375000	0.5	-0.074000
19.383333	0.5	-0.073875
19.391667	0.5	-0.074250
19.400000	0.5	-0.074625
19.408333	0.5	-0.074875
19.416667	0.5	-0.075250
19.425000	0.5	-0.075875
19.433333	0.5	-0.076125
19.441667	0.5	-0.076375
19.450000	0.5	-0.077125
19.458333	0.5	-0.077375
19.466667	0.5	-0.077625
19.475000	0.5	-0.077875
19.483333	0.5	-0.078250
19.491667	0.5	-0.079000
19.500000	0.5	-0.079750
19.508333	0.5	-0.080625
19.516667	0.5	-0.081125
19.525000	0.5	-0.081250
19.533333	0.5	-0.081625
19.541667	0.5	-0.082375
19.550000	0.5	-0.082750
19.558333	0.5	-0.083125
19.566667	0.5	-0.083625
19.575000	0.5	-0.084000
19.583333	0.5	-0.084250
19.591667	0.5	-0.084875
19.600000	0.5	-0.085500
19.608333	0.5	-0.086000
19.616667	0.5	-0.086500
19.625000	0.5	-0.086875
19.633333	0.5	-0.087125
19.641667	0.5	-0.087500
19.650000	0.5	-0.087750
19.658333	0.5	-0.088250
19.666667	0.5	-0.088500
19.675000	0.5	-0.089000
19.683333	0.5	-0.089625
19.691667	0.5	-0.090375
19.700000	0.5	-0.091000
19.708333	0.5	-0.091125
19.716667	0.5	-0.091375
19.725000	0.5	-0.091625
19.733333	0.5	-0.092000
19.741667	0.5	-0.092000
19.750000	0.5	-0.091875
19.758333	0.5	-0.091875
19.766667	0.5	-0.091875
19.775000	0.5	-0.092250
19.783333	0.5	-0.092125
19.791667	0.5	-0.092125
19.800000	0.5	-0.091750
19.808333	0.5	-0.092125
19.816667	0.5	-0.092125
19.825000	0.5	-0.092250
19.833333	0.5	-0.091625
19.841667	0.5	-0.091375
19.850000	0.5	-0.091250
19.858333	0.5	-0.091375
19.866667	0.5	-0.091000
19.875000	0.5	-0.091000
19.883333	0.5	-0.090750
19.891667	0.5	-0.090250
19.900000	0.5	-0.089750
19.908333	0.5	-0.089875
19.916667	0.5	-0.089875
19.925000	0.5	-0.089875
19.933333	0.5	-0.089500
19.941667	0.5	-0.089125
19.950000	0.5	-0.088750
19.958333	0.5	-0.089000
19.966667	0.5	-0.088875
19.975000	0.5	-0.088750
19.983333	0.5	-0.088875
19.991667	0.5	-0.088875
20.000000	0.5	-0.088750
20.008333	0.5	-0.088500
20.016667	0.5	-0.088625
20.025000	0.5	-0.088750
20.033333	0.5	-0.088625
20.041667	0.5	-0.088625
20.050000	0.5	-0.088875
20.058333	0.5	-0.088750
20.066667	0.5	-0.088625
20.075000	0.5	-0.088250
20.083333	0.5	-0.088500
20.091667	0.5	-0.088375
20.100000	0.5	-0.088625
20.108333	0.5	-0.088875
20.116667	0.5	-0.088750
20.125000	0.5	-0.089000
20.133333	0.5	-0.089125
20.141667	0.5	-0.089125
20.150000	0.5	-0.089000
20.158333	0.5	-0.089000
20.166667	0.5	-0.089125
20.175000	0.5	-0.089250
20.183333	0.5	-0.089500
20.191667	0.5	-0.089250
20.200000	0.5	-0.089250
20.208333	0.5	-0.089125
20.216667	0.5	-0.089125
20.225000	0.5	-0.088875
20.233333	0.5	-0.088625
20.241667	0.5	-0.088750
20.250000	0.5	-0.088875
20.258333	0.5	-0.088875
20.266667	0.5	-0.088500
20.275000	0.5	-0.088250
20.283333	0.5	-0.087625
20.291667	0.5	-0.087625
20.300000	0.5	-0.087250
20.308333	0.5	-0.086875
20.316667	0.5	-0.086375
20.325000	0.5	-0.085875
20.333333	0.5	-0.085375
20.341667	0.5	-0.084625
20.350000	0.5	-0.083875
20.358333	0.5	-0.083375
20.366667	0.5	-0.083000
20.375000	0.5	-0.082500
20.383333	0.5	-0.081500
20.391667	0.5	-0.080500
20.400000	0.5	-0.079250
20.408333	0.5	-0.078625
20.416667	0.5	-0.077625
20.425000	0.5	-0.076625
20.433333	0.5	-0.075750
20.441667	0.5	-0.074500
20.450000	0.5	-0.073125
20.458333	0.5	-0.071625
20.466667	0.5	-0.070125
20.475000	0.5	-0.068875
20.483333	0.5	-0.067500
20.491667	0.5	-0.066125
20.500000	0.5	-0.064375
20.508333	0.5	-0.063250
20.516667	0.5	-0.061375
20.525000	0.5	-0.059750
20.533333	0.5	-0.057750
20.541667	0.5	-0.056000
20.550000	0.5	-0.054500
20.558333	0.5	-0.053250
20.566667	0.5	-0.051250
20.575000	0.5	-0.049500
20.583333	0.5	-0.047750
20.591667	0.5	-0.046250
20.600000	0.5	-0.044750
20.608333	0.5	-0.043500
20.616667	0.5	-0.042125
20.625000	0.5	-0.040875
20.633333	0.5	-0.040000
20.641667	0.5	-0.038500
20.650000	0.5	-0.037250
20.658333	0.5	-0.035625
20.666667	0.5	-0.034750
20.675000	0.5	-0.034000
20.683333	0.5	-0.033500
20.691667	0.5	-0.033000
20.700000	0.5	-0.032625
20.708333	0.5	-0.032125
20.716667	0.5	-0.031875
20.725000	0.5	-0.031500
20.733333	0.5	-0.031625
20.741667	0.5	-0.031875
20.750000	0.5	-0.032125
20.758333	0.5	-0.032125
20.766667	0.5	-0.032500
20.775000	0.5	-0.033250
20.783333	0.5	-0.034250
20.791667	0.5	-0.035000
20.800000	0.5	-0.035750
20.808333	0.5	-0.036125
20.816667	0.5	-0.037500
20.825000	0.5	-0.038750
20.833333	0.5	-0.039750
20.841667	0.5	-0.040500
20.850000	0.5	-0.041500
20.858333	0.5	-0.042750
20.866667	0.5	-0.043500
20.875000	0.5	-0.044375
20.883333	0.5	-0.045375
20.891667	0.5	-0.046125
20.900000	0.5	-0.046625
20.908333	0.5	-0.047250
20.916667	0.5	-0.048125
20.925000	0.5	-0.049000
20.933333	0.5	-0.049750
20.941667	0.5	-0.050250
20.950000	0.5	-0.050875
20.958333	0.5	-0.051250
20.966667	0.5	-0.051625
20.975000	0.5	-0.052125
20.983333	0.5	-0.052375
20.991667	0.5	-0.052500
21.000000	0.5	-0.052125
21.008333	0.5	-0.052500
21.016667	0.5	-0.052875
21.025000	0.5	-0.052875
21.033333	0.5	-0.053250
21.041667	0.5	-0.053375
21.050000	0.5	-0.053875
21.058333	0.5	-0.054000
21.066667	0.5	-0.054125
21.075000	0.5	-0.054750
21.083333	0.5	-0.054875
21.091667	0.5	-0.054500
21.100000	0.5	-0.054375
21.108333	0.5	-0.054375
21.116667	0.5	-0.054625
21.125000	0.5	-0.054750
21.133333	0.5	-0.054375
21.141667	0.5	-0.054875
21.150000	0.5	-0.055000
21.158333	0.5	-0.055125
21.166667	0.5	-0.055000
21.175000	0.5	-0.055000
21.183333	0.5	-0.054750
21.191667	0.5	-0.055125
21.200000	0.5	-0.055250
21.208333	0.5	-0.055625
21.216667	0.5	-0.055875
21.225000	0.5	-0.056250
21.233333	0.5	-0.056500
21.241667	0.5	-0.056625
21.250000	0.5	-0.056500
21.258333	0.5	-0.056375
21.266667	0.5	-0.056625
21.275000	0.5	-0.056750
21.283333	0.5	-0.056625
21.291667	0.5	-0.056750
21.300000	0.5	-0.056875
21.308333	0.5	-0.056875
21.316667	0.5	-0.056750
21.325000	0.5	-0.056875
21.333333	0.5	-0.056625
21.341667	0.5	-0.056875
21.350000	0.5	-0.056875
21.358333	0.5	-0.057000
21.366667	0.5	-0.057375
21.375000	0.5	-0.057625
21.383333	0.5	-0.057875
21.391667	0.5	-0.057500
21.400000	0.5	-0.057625
21.408333	0.5	-0.058000
21.416667	0.5	-0.057750
21.425000	0.5	-0.057625
21.433333	0.5	-0.057375
21.441667	0.5	-0.057125
21.450000	0.5	-0.057375
21.458333	0.5	-0.057750
21.466667	0.5	-0.057875
21.475000	0.5	-0.057750
21.483333	0.5	-0.058125
21.491667	0.5	-0.058375
21.500000	0.5	-0.058625
21.508333	0.5	-0.059250
21.516667	0.5	-0.059250
21.525000	0.5	-0.059625
21.533333	0.5	-0.059750
21.541667	0.5	-0.059500
21.550000	0.5	-0.059750
21.558333	0.5	-0.060625
21.566667	0.5	-0.061125
21.575000	0.5	-0.061250
21.583333	0.5	-0.061875
21.591667	0.5	-0.062250
21.600000	0.5	-0.062625
21.608333	0.5	-0.063250
21.616667	0.5	-0.063625
21.625000	0.5	-0.063750
21.633333	0.5	-0.064000
21.641667	0.5	-0.064500
21.650000	0.5	-0.064750
21.658333	0.5	-0.065250
21.666667	0.5	-0.066000
21.675000	0.5	-0.066375
21.683333	0.5	-0.066500
21.691667	0.5	-0.066625
21.700000	0.5	-0.067375
21.708333	0.5	-0.068000
21.716667	0.5	-0.068375
21.725000	0.5	-0.068875
21.733333	0.5	-0.068875
21.741667	0.5	-0.068875
21.750000	0.5	-0.069000
21.758333	0.5	-0.069125
21.766667	0.5	-0.069125
21.775000	0.5	-0.068750
21.783333	0.5	-0.069000
21.791667	0.5	-0.068500
21.800000	0.5	-0.068500
21.808333	0.5	-0.068625
21.816667	0.5	-0.068250
21.825000	0.5	-0.067875
21.833333	0.5	-0.067625
21.841667	0.5	-0.066875
21.850000	0.5	-0.066250
21.858333	0.5	-0.066125
21.866667	0.5	-0.065375
21.875000	0.5	-0.064875
21.883333	0.5	-0.064500
21.891667	0.5	-0.063875
21.900000	0.5	-0.063875
21.908333	0.5	-0.063375
21.916667	0.5	-0.062875
21.925000	0.5	-0.062500
21.933333	0.5	-0.062000
21.941667	0.5	-0.061500
21.950000	0.5	-0.061625
21.958333	0.5	-0.061250
21.966667	0.5	-0.061000
21.975000	0.5	-0.060875
21.983333	0.5	-0.060375
21.991667	0.5	-0.059625
22.000000	0.5	-0.059125
22.008333	0.5	-0.058500
22.016667	0.5	-0.057750
22.025000	0.5	-0.057250
22.033333	0.5	-0.057250
22.041667	0.5	-0.056750
22.050000	0.5	-0.056250
22.058333	0.5	-0.056000
22.066667	0.5	-0.055375
22.075000	0.5	-0.054875
22.083333	0.5	-0.054250
22.091667	0.5	-0.053375
22.100000	0.5	-0.053125
22.108333	0.5	-0.052875
22.116667	0.5	-0.052750
22.125000	0.5	-0.052500
22.133333	0.5	-0.052125
22.141667	0.5	-0.051750
22.150000	0.5	-0.051375
22.158333	0.5	-0.051125
22.166667	0.5	-0.050875
22.175000	0.5	-0.050750
22.183333	0.5	-0.050625
22.191667	0.5	-0.050625
22.200000	0.5	-0.050500
22.208333	0.5	-0.050750
22.216667	0.5	-0.050875
22.225000	0.5	-0.050750
22.233333	0.5	-0.050625
22.241667	0.5	-0.050250
22.250000	0.5	-0.050125
22.258333	0.5	-0.049750
22.266667	0.5	-0.049625
22.275000	0.5	-0.049500
22.283333	0.5	-0.049625
22.291667	0.5	-0.049875
22.300000	0.5	-0.049625
22.308333	0.5	-0.049500
22.316667	0.5	-0.050000
22.325000	0.5	-0.049750
22.333333	0.5	-0.049875
22.341667	0.5	-0.049875
22.350000	0.5	-0.050500
22.358333	0.5	-0.050750
22.366667	0.5	-0.051125
22.375000	0.5	-0.051625
22.383333	0.5	-0.052250
22.391667	0.5	-0.052500
22.400000	0.5	-0.052375
22.408333	0.5	-0.052375
22.416667	0.5	-0.052625
22.425000	0.5	-0.052875
22.433333	0.5	-0.053500
22.441667	0.5	-0.053750
22.450000	0.5	-0.054625
22.458333	0.5	-0.055125
22.466667	0.5	-0.055500
22.475000	0.5	-0.056125
22.483333	0.5	-0.056750
22.491667	0.5	-0.056875
22.500000	0.5	-0.057000
22.508333	0.5	-0.057375
22.516667	0.5	-0.058000
22.525000	0.5	-0.058625
22.533333	0.5	-0.058875
22.541667	0.5	-0.059125
22.550000	0.5	-0.059625
22.558333	0.5	-0.060500
22.566667	0.5	-0.060875
22.575000	0.5	-0.061375
22.583333	0.5	-0.062125
22.591667	0.5	-0.062500
22.600000	0.5	-0.062875
22.608333	0.5	-0.063500
22.616667	0.5	-0.063875
22.625000	0.5	-0.063875
22.633333	0.5	-0.064750
22.641667	0.5	-0.065375
22.650000	0.5	-0.065250
22.658333	0.5	-0.065250
22.666667	0.5	-0.066000
22.675000	0.5	-0.066250
22.683333	0.5	-0.066500
22.691667	0.5	-0.066750
22.700000	0.5	-0.066875
22.708333	0.5	-0.067500
22.716667	0.5	-0.067750
22.725000	0.5	-0.068000
22.733333	0.5	-0.068125
22.741667	0.5	-0.068125
22.750000	0.5	-0.068375
22.758333	0.5	-0.068750
22.766667	0.5	-0.068875
22.775000	0.5	-0.068875
22.783333	0.5	-0.069375
22.791667	0.5	-0.069500
22.800000	0.5	-0.069875
22.808333	0.5	-0.069875
22.816667	0.5	-0.069625
22.825000	0.5	-0.069375
22.833333	0.5	-0.069375
22.841667	0.5	-0.069375
22.850000	0.5	-0.069375
22.858333	0.5	-0.069375
22.866667	0.5	-0.069875
22.875000	0.5	-0.069750
22.883333	0.5	-0.069375
22.891667	0.5	-0.069250
22.900000	0.5	-0.068750
22.908333	0.5	-0.068625
22.916667	0.5	-0.068500
22.925000	0.5	-0.067875
22.933333	0.5	-0.067500
22.941667	0.5	-0.067000
22.950000	0.5	-0.066375
22.958333	0.5	-0.065750
22.966667	0.5	-0.065375
22.975000	0.5	-0.064375
22.983333	0.5	-0.063750
22.991667	0.5	-0.063375
23.000000	0.5	-0.062750
23.008333	0.5	-0.062125
23.016667	0.5	-0.061500
23.025000	0.5	-0.060750
23.033333	0.5	-0.059750
23.041667	0.5	-0.058500
23.050000	0.5	-0.057500
23.058333	0.5	-0.056625
23.066667	0.5	-0.055750
23.075000	0.5	-0.055125
23.083333	0.5	-0.054125
23.091667	0.5	-0.053250
23.100000	0.5	-0.052500
23.108333	0.5	-0.051500
23.116667	0.5	-0.050500
23.125000	0.5	-0.049625
23.133333	0.5	-0.048625
23.141667	0.5	-0.047625
23.150000	0.5	-0.046500
23.158333	0.5	-0.045625
23.166667	0.5	-0.044750
23.175000	0.5	-0.043750
23.183333	0.5	-0.042875
23.191667	0.5	-0.042375
23.200000	0.5	-0.041875
23.208333	0.5	-0.040875
23.216667	0.5	-0.040000
23.225000	0.5	-0.039000
23.233333	0.5	-0.038125
23.241667	0.5	-0.037625
23.250000	0.5	-0.036875
23.258333	0.5	-0.036625
23.266667	0.5	-0.036125
23.275000	0.5	-0.035625
23.283333	0.5	-0.034875
23.291667	0.5	-0.034625
23.300000	0.5	-0.034375
23.308333	0.5	-0.034000
23.316667	0.5	-0.033625
23.325000	0.5	-0.033375
23.333333	0.5	-0.033375
23.341667	0.5	-0.033000
23.350000	0.5	-0.033000
23.358333	0.5	-0.032875
23.366667	0.5	-0.032750
23.375000	0.5	-0.032625
23.383333	0.5	-0.032250
23.391667	0.5	-0.032250
23.400000	0.5	-0.032125
23.408333	0.5	-0.031750
23.416667	0.5	-0.032000
23.425000	0.5	-0.032375
23.433333	0.5	-0.032500
23.441667	0.5	-0.032625
23.450000	0.5	-0.032625
23.458333	0.5	-0.032500
23.466667	0.5	-0.032750
23.475000	0.5	-0.033250
23.483333	0.5	-0.033375
23.491667	0.5	-0.033625
23.500000	0.5	-0.033625
23.508333	0.5	-0.033375
23.516667	0.5	-0.033375
23.525000	0.5	-0.033250
23.533333	0.5	-0.033500
23.541667	0.5	-0.033750
23.550000	0.5	-0.033625
23.558333	0.5	-0.034125
23.566667	0.5	-0.034125
23.575000	0.5	-0.034500
23.583333	0.5	-0.034750
23.591667	0.5	-0.035125
23.600000	0.5	-0.035125
23.608333	0.5	-0.035375
23.616667	0.5	-0.035375
23.625000	0.5	-0.035375
23.633333	0.5	-0.035875
23.641667	0.5	-0.036000
23.650000	0.5	-0.036375
23.658333	0.5	-0.036625
23.666667	0.5	-0.037125
23.675000	0.5	-0.037500
23.683333	0.5	-0.037625
23.691667	0.5	-0.037750
23.700000	0.5	-0.038000
23.708333	0.5	-0.038250
23.716667	0.5	-0.038625
23.725000	0.5	-0.039125
23.733333	0.5	-0.040250
23.741667	0.5	-0.041000
23.750000	0.5	-0.041500
23.758333	0.5	-0.042250
23.766667	0.5	-0.042500
23.775000	0.5	-0.042750
23.783333	0.5	-0.043875
23.791667	0.5	-0.044375
23.800000	0.5	-0.044875
23.808333	0.5	-0.045625
23.816667	0.5	-0.046250
23.825000	0.5	-0.047125
23.833333	0.5	-0.048000
23.841667	0.5	-0.048750
23.850000	0.5	-0.049000
23.858333	0.5	-0.049625
23.866667	0.5	-0.050625
23.875000	0.5	-0.051500
23.883333	0.5	-0.052375
23.891667	0.5	-0.052375
23.900000	0.5	-0.052750
23.908333	0.5	-0.053375
23.916667	0.5	-0.053875
23.925000	0.5	-0.054250
23.933333	0.5	-0.055125
23.941667	0.5	-0.055750
23.950000	0.5	-0.056125
23.958333	0.5	-0.056500
23.966667	0.5	-0.056875
23.975000	0.5	-0.057375
23.983333	0.5	-0.058000
23.991667	0.5	-0.058250
24.000000	0.5	-0.058500
24.008333	0.5	-0.058750
24.016667	0.5	-0.058750
24.025000	0.5	-0.058750
24.033333	0.5	-0.058875
24.041667	0.5	-0.059250
24.050000	0.5	-0.059750
24.058333	0.5	-0.059750
24.066667	0.5	-0.060000
24.075000	0.5	-0.060125
24.083333	0.5	-0.060125
24.091667	0.5	-0.060375
24.100000	0.5	-0.060375
24.108333	0.5	-0.060500
24.116667	0.5	-0.060250
24.125000	0.5	-0.060000
24.133333	0.5	-0.059875
24.141667	0.5	-0.059375
24.150000	0.5	-0.058625
24.158333	0.5	-0.058375
24.166667	0.5	-0.058000
24.175000	0.5	-0.057875
24.183333	0.5	-0.057875
24.191667	0.5	-0.057375
24.200000	0.5	-0.056875
24.208333	0.5	-0.056500
24.216667	0.5	-0.056250
24.225000	0.5	-0.056250
24.233333	0.5	-0.055625
24.241667	0.5	-0.055250
24.250000	0.5	-0.054875
24.258333	0.5	-0.054625
24.266667	0.5	-0.054250
24.275000	0.5	-0.054125
24.283333	0.5	-0.054125
24.291667	0.5	-0.053750
24.300000	0.5	-0.053500
24.308333	0.5	-0.053125
24.316667	0.5	-0.053000
24.325000	0.5	-0.052750
24.333333	0.5	-0.052375
24.341667	0.5	-0.051875
24.350000	0.5	-0.051125
24.358333	0.5	-0.050375
24.366667	0.5	-0.050125
24.375000	0.5	-0.049875
24.383333	0.5	-0.049250
24.391667	0.5	-0.048875
24.400000	0.5	-0.048375
24.408333	0.5	-0.048250
24.416667	0.5	-0.048000
24.425000	0.5	-0.047750
24.433333	0.5	-0.047500
24.441667	0.5	-0.047250
24.450000	0.5	-0.046625
24.458333	0.5	-0.045875
24.466667	0.5	-0.045500
24.475000	0.5	-0.045000
24.483333	0.5	-0.044500
24.491667	0.5	-0.044000
24.500000	0.5	-0.043375
24.508333	0.5	-0.042875
24.516667	0.5	-0.042625
24.525000	0.5	-0.042000
24.533333	0.5	-0.041625
24.541667	0.5	-0.041125
24.550000	0.5	-0.040250
24.558333	0.5	-0.040375
24.566667	0.5	-0.040000
24.575000	0.5	-0.039625
24.583333	0.5	-0.039500
24.591667	0.5	-0.039375
24.600000	0.5	-0.039250
24.608333	0.5	-0.039125
24.616667	0.5	-0.039000
24.625000	0.5	-0.038375
24.633333	0.5	-0.037875
24.641667	0.5	-0.037625
24.650000	0.5	-0.037625
24.658333	0.5	-0.037750
24.666667	0.5	-0.037625
24.675000	0.5	-0.037500
24.683333	0.5	-0.037625
24.691667	0.5	-0.037250
24.700000	0.5	-0.037125
24.708333	0.5	-0.037125
24.716667	0.5	-0.037125
24.725000	0.5	-0.037250
24.733333	0.5	-0.037250
24.741667	0.5	-0.037375
24.750000	0.5	-0.037125
24.758333	0.5	-0.036750
24.766667	0.5	-0.037000
24.775000	0.5	-0.037250
24.783333	0.5	-0.038000
24.791667	0.5	-0.038125
24.800000	0.5	-0.038250
24.808333	0.5	-0.038750
24.816667	0.5	-0.038625
24.825000	0.5	-0.038625
24.833333	0.5	-0.039000
24.841667	0.5	-0.039000
24.850000	0.5	-0.039250
24.858333	0.5	-0.039500
24.866667	0.5	-0.039625
24.875000	0.5	-0.039500
24.883333	0.5	-0.039750
24.891667	0.5	-0.040000
24.900000	0.5	-0.040250
24.908333	0.5	-0.040500
24.916667	0.5	-0.040625
24.925000	0.5	-0.040625
24.933333	0.5	-0.040750
24.941667	0.5	-0.041000
24.950000	0.5	-0.041250
24.958333	0.5	-0.041625
24.966667	0.5	-0.041375
24.975000	0.5	-0.041375
24.983333	0.5	-0.041500
24.991667	0.5	-0.041750
25.000000	0.5	-0.041500
