# Supplementary material for: Dynamic character displacement among a pair of bacterial phyllosphere commensals in situ
Source: Nat Commun. 2022 May 20;13:2836. doi: 10.1038/s41467-022-30469-3 (PMC9123166; doi:10.1038/s41467-022-30469-3)
Supplement: Supplementary file 11 — Source Data [file 41467_2022_30469_MOESM11_ESM.zip › Source Data/Supplementary Figure 5/Xylose t2 c.txt]

File Path	chrom://marshall/Chromeleon7/HPLC_Ultimate_3000/Users/helucas/20200720_OrganicAcids_CCR_L257.seq/897.smp/RI_1.channel/RI_1.chm
Channel	RI_1

Injection Information:
Data Vault	Chromeleon7
Injection	Xyl_t2_c
Injection Number	59
Position	BB3
Comment	
Processing Method	Quantitative
Instrument Method	20200525_Rezex_ROA_OrganicAcid_600uL_2500uM_H2SO4_50A_50D
Type	Unknown
Status	Finished
Injection Date	7/21/2020
Injection Time	9:51:34 PM
Injection Volume (µl)	10.000
Dilution Factor	1.0000
Weight	1.0000

Chromatogram Data Information:
Time Min. (min)	0.000000
Time Max. (min)	25.000000
Data Points	3001
Detector	RI
Generating Data System	Chromeleon 7.2.5.9507
Exporting Data System	Chromeleon 7.2.8.0
Operator	Instrument Controller
Signal Quantity	Refractive 
Signal Unit	µRIU
Signal Min.	-2.585875
Signal Max.	24.500250
Channel	RI_1
Driver Name	RID520Driver.dll
Channel Type	Evaluation
Min. Step (s)	0.5
Max. Step (s)	0.5
Average Step (s)	0.5

Signal Parameter Information:
Signal Info	

Chromatogram Data:
Time (min)	Step (s)	Value (µRIU)
0.000000	n.a.	-0.016875
0.008333	0.5	-0.016000
0.016667	0.5	-0.015625
0.025000	0.5	-0.015250
0.033333	0.5	-0.014250
0.041667	0.5	-0.013500
0.050000	0.5	-0.012500
0.058333	0.5	-0.011625
0.066667	0.5	-0.011000
0.075000	0.5	-0.010125
0.083333	0.5	-0.009250
0.091667	0.5	-0.008750
0.100000	0.5	-0.007625
0.108333	0.5	-0.006875
0.116667	0.5	-0.006250
0.125000	0.5	-0.005750
0.133333	0.5	-0.005125
0.141667	0.5	-0.004250
0.150000	0.5	-0.003125
0.158333	0.5	-0.002375
0.166667	0.5	-0.001875
0.175000	0.5	-0.001125
0.183333	0.5	-0.001000
0.191667	0.5	-0.000375
0.200000	0.5	0.000125
0.208333	0.5	0.001250
0.216667	0.5	0.001750
0.225000	0.5	0.002625
0.233333	0.5	0.003625
0.241667	0.5	0.004625
0.250000	0.5	0.005125
0.258333	0.5	0.005750
0.266667	0.5	0.006750
0.275000	0.5	0.007375
0.283333	0.5	0.008250
0.291667	0.5	0.008875
0.300000	0.5	0.009125
0.308333	0.5	0.009500
0.316667	0.5	0.009875
0.325000	0.5	0.009625
0.333333	0.5	0.009625
0.341667	0.5	0.009750
0.350000	0.5	0.009750
0.358333	0.5	0.009875
0.366667	0.5	0.010125
0.375000	0.5	0.010000
0.383333	0.5	0.009875
0.391667	0.5	0.009625
0.400000	0.5	0.009625
0.408333	0.5	0.009875
0.416667	0.5	0.010000
0.425000	0.5	0.010125
0.433333	0.5	0.010125
0.441667	0.5	0.010125
0.450000	0.5	0.009875
0.458333	0.5	0.009250
0.466667	0.5	0.008875
0.475000	0.5	0.008500
0.483333	0.5	0.008375
0.491667	0.5	0.007625
0.500000	0.5	0.007125
0.508333	0.5	0.006875
0.516667	0.5	0.006125
0.525000	0.5	0.005750
0.533333	0.5	0.005500
0.541667	0.5	0.004750
0.550000	0.5	0.004000
0.558333	0.5	0.003000
0.566667	0.5	0.002375
0.575000	0.5	0.001250
0.583333	0.5	0.000750
0.591667	0.5	0.000375
0.600000	0.5	0.000000
0.608333	0.5	-0.000500
0.616667	0.5	-0.001375
0.625000	0.5	-0.002125
0.633333	0.5	-0.003000
0.641667	0.5	-0.003750
0.650000	0.5	-0.004375
0.658333	0.5	-0.004500
0.666667	0.5	-0.004750
0.675000	0.5	-0.005750
0.683333	0.5	-0.006500
0.691667	0.5	-0.006750
0.700000	0.5	-0.007000
0.708333	0.5	-0.007375
0.716667	0.5	-0.008250
0.725000	0.5	-0.008625
0.733333	0.5	-0.009125
0.741667	0.5	-0.009500
0.750000	0.5	-0.009875
0.758333	0.5	-0.009750
0.766667	0.5	-0.010125
0.775000	0.5	-0.010500
0.783333	0.5	-0.010500
0.791667	0.5	-0.010500
0.800000	0.5	-0.010625
0.808333	0.5	-0.010625
0.816667	0.5	-0.010375
0.825000	0.5	-0.010000
0.833333	0.5	-0.009750
0.841667	0.5	-0.009750
0.850000	0.5	-0.009625
0.858333	0.5	-0.009500
0.866667	0.5	-0.009125
0.875000	0.5	-0.008875
0.883333	0.5	-0.008500
0.891667	0.5	-0.008625
0.900000	0.5	-0.008500
0.908333	0.5	-0.008250
0.916667	0.5	-0.008000
0.925000	0.5	-0.007500
0.933333	0.5	-0.007125
0.941667	0.5	-0.006750
0.950000	0.5	-0.006125
0.958333	0.5	-0.005750
0.966667	0.5	-0.005625
0.975000	0.5	-0.005000
0.983333	0.5	-0.004500
0.991667	0.5	-0.004000
1.000000	0.5	-0.003500
1.008333	0.5	-0.002875
1.016667	0.5	-0.002125
1.025000	0.5	-0.001375
1.033333	0.5	-0.001125
1.041667	0.5	-0.000750
1.050000	0.5	-0.000500
1.058333	0.5	-0.000250
1.066667	0.5	0.000500
1.075000	0.5	0.001125
1.083333	0.5	0.002000
1.091667	0.5	0.002250
1.100000	0.5	0.003000
1.108333	0.5	0.004000
1.116667	0.5	0.004375
1.125000	0.5	0.004500
1.133333	0.5	0.004875
1.141667	0.5	0.005250
1.150000	0.5	0.005750
1.158333	0.5	0.006250
1.166667	0.5	0.006625
1.175000	0.5	0.007125
1.183333	0.5	0.007625
1.191667	0.5	0.007750
1.200000	0.5	0.007500
1.208333	0.5	0.007875
1.216667	0.5	0.008000
1.225000	0.5	0.007875
1.233333	0.5	0.008250
1.241667	0.5	0.008500
1.250000	0.5	0.008750
1.258333	0.5	0.008875
1.266667	0.5	0.008625
1.275000	0.5	0.008875
1.283333	0.5	0.008875
1.291667	0.5	0.009000
1.300000	0.5	0.009000
1.308333	0.5	0.008750
1.316667	0.5	0.008750
1.325000	0.5	0.008250
1.333333	0.5	0.007750
1.341667	0.5	0.007250
1.350000	0.5	0.007125
1.358333	0.5	0.007000
1.366667	0.5	0.006625
1.375000	0.5	0.006375
1.383333	0.5	0.006125
1.391667	0.5	0.005750
1.400000	0.5	0.005125
1.408333	0.5	0.004500
1.416667	0.5	0.004000
1.425000	0.5	0.003500
1.433333	0.5	0.003000
1.441667	0.5	0.002250
1.450000	0.5	0.001750
1.458333	0.5	0.001125
1.466667	0.5	0.000625
1.475000	0.5	0.000125
1.483333	0.5	-0.000125
1.491667	0.5	-0.000500
1.500000	0.5	-0.000625
1.508333	0.5	-0.001250
1.516667	0.5	-0.002000
1.525000	0.5	-0.002625
1.533333	0.5	-0.003500
1.541667	0.5	-0.003500
1.550000	0.5	-0.003250
1.558333	0.5	-0.003375
1.566667	0.5	-0.003125
1.575000	0.5	-0.003375
1.583333	0.5	-0.003750
1.591667	0.5	-0.003875
1.600000	0.5	-0.004125
1.608333	0.5	-0.004375
1.616667	0.5	-0.004500
1.625000	0.5	-0.005125
1.633333	0.5	-0.005500
1.641667	0.5	-0.006000
1.650000	0.5	-0.006000
1.658333	0.5	-0.006250
1.666667	0.5	-0.006250
1.675000	0.5	-0.006500
1.683333	0.5	-0.006500
1.691667	0.5	-0.006375
1.700000	0.5	-0.006625
1.708333	0.5	-0.006250
1.716667	0.5	-0.006250
1.725000	0.5	-0.006375
1.733333	0.5	-0.006750
1.741667	0.5	-0.006500
1.750000	0.5	-0.006750
1.758333	0.5	-0.007500
1.766667	0.5	-0.007500
1.775000	0.5	-0.007500
1.783333	0.5	-0.007375
1.791667	0.5	-0.007500
1.800000	0.5	-0.008000
1.808333	0.5	-0.007875
1.816667	0.5	-0.007750
1.825000	0.5	-0.008125
1.833333	0.5	-0.008250
1.841667	0.5	-0.008625
1.850000	0.5	-0.008750
1.858333	0.5	-0.009125
1.866667	0.5	-0.009000
1.875000	0.5	-0.009375
1.883333	0.5	-0.009500
1.891667	0.5	-0.009750
1.900000	0.5	-0.009750
1.908333	0.5	-0.010000
1.916667	0.5	-0.010000
1.925000	0.5	-0.010250
1.933333	0.5	-0.010375
1.941667	0.5	-0.010375
1.950000	0.5	-0.010375
1.958333	0.5	-0.010375
1.966667	0.5	-0.010625
1.975000	0.5	-0.011000
1.983333	0.5	-0.011250
1.991667	0.5	-0.011375
2.000000	0.5	-0.011750
2.008333	0.5	-0.011625
2.016667	0.5	-0.011250
2.025000	0.5	-0.011250
2.033333	0.5	-0.011625
2.041667	0.5	-0.012000
2.050000	0.5	-0.012250
2.058333	0.5	-0.012375
2.066667	0.5	-0.012125
2.075000	0.5	-0.012000
2.083333	0.5	-0.012000
2.091667	0.5	-0.012000
2.100000	0.5	-0.012375
2.108333	0.5	-0.012500
2.116667	0.5	-0.012250
2.125000	0.5	-0.011750
2.133333	0.5	-0.011625
2.141667	0.5	-0.011750
2.150000	0.5	-0.011875
2.158333	0.5	-0.011875
2.166667	0.5	-0.011750
2.175000	0.5	-0.011750
2.183333	0.5	-0.011625
2.191667	0.5	-0.011500
2.200000	0.5	-0.011500
2.208333	0.5	-0.012000
2.216667	0.5	-0.012000
2.225000	0.5	-0.011750
2.233333	0.5	-0.011625
2.241667	0.5	-0.011875
2.250000	0.5	-0.011750
2.258333	0.5	-0.011500
2.266667	0.5	-0.011375
2.275000	0.5	-0.011500
2.283333	0.5	-0.011375
2.291667	0.5	-0.011625
2.300000	0.5	-0.011250
2.308333	0.5	-0.011125
2.316667	0.5	-0.010875
2.325000	0.5	-0.010625
2.333333	0.5	-0.010125
2.341667	0.5	-0.009750
2.350000	0.5	-0.009500
2.358333	0.5	-0.009250
2.366667	0.5	-0.009000
2.375000	0.5	-0.009000
2.383333	0.5	-0.009000
2.391667	0.5	-0.008875
2.400000	0.5	-0.008750
2.408333	0.5	-0.008500
2.416667	0.5	-0.008375
2.425000	0.5	-0.008125
2.433333	0.5	-0.007625
2.441667	0.5	-0.007000
2.450000	0.5	-0.006375
2.458333	0.5	-0.006000
2.466667	0.5	-0.005750
2.475000	0.5	-0.005125
2.483333	0.5	-0.004500
2.491667	0.5	-0.004125
2.500000	0.5	-0.003625
2.508333	0.5	-0.003375
2.516667	0.5	-0.003000
2.525000	0.5	-0.003125
2.533333	0.5	-0.002500
2.541667	0.5	-0.002250
2.550000	0.5	-0.001875
2.558333	0.5	-0.001125
2.566667	0.5	-0.000625
2.575000	0.5	-0.000750
2.583333	0.5	-0.000750
2.591667	0.5	-0.000625
2.600000	0.5	-0.000500
2.608333	0.5	0.000000
2.616667	0.5	0.000000
2.625000	0.5	0.000125
2.633333	0.5	0.000500
2.641667	0.5	0.001125
2.650000	0.5	0.001000
2.658333	0.5	0.001000
2.666667	0.5	0.001125
2.675000	0.5	0.001250
2.683333	0.5	0.001375
2.691667	0.5	0.001625
2.700000	0.5	0.001625
2.708333	0.5	0.002000
2.716667	0.5	0.001750
2.725000	0.5	0.001625
2.733333	0.5	0.002000
2.741667	0.5	0.002000
2.750000	0.5	0.002250
2.758333	0.5	0.002500
2.766667	0.5	0.002500
2.775000	0.5	0.002875
2.783333	0.5	0.002750
2.791667	0.5	0.003000
2.800000	0.5	0.003000
2.808333	0.5	0.003125
2.816667	0.5	0.003625
2.825000	0.5	0.003625
2.833333	0.5	0.003875
2.841667	0.5	0.003625
2.850000	0.5	0.003875
2.858333	0.5	0.004000
2.866667	0.5	0.003750
2.875000	0.5	0.003375
2.883333	0.5	0.003250
2.891667	0.5	0.003125
2.900000	0.5	0.002875
2.908333	0.5	0.003375
2.916667	0.5	0.003000
2.925000	0.5	0.002750
2.933333	0.5	0.002500
2.941667	0.5	0.002125
2.950000	0.5	0.001875
2.958333	0.5	0.001625
2.966667	0.5	0.001375
2.975000	0.5	0.001125
2.983333	0.5	0.001000
2.991667	0.5	0.000875
3.000000	0.5	0.000625
3.008333	0.5	0.000375
3.016667	0.5	0.000000
3.025000	0.5	-0.000250
3.033333	0.5	-0.000375
3.041667	0.5	-0.000625
3.050000	0.5	-0.000500
3.058333	0.5	-0.000500
3.066667	0.5	-0.000750
3.075000	0.5	-0.001125
3.083333	0.5	-0.001250
3.091667	0.5	-0.001500
3.100000	0.5	-0.001500
3.108333	0.5	-0.001375
3.116667	0.5	-0.001250
3.125000	0.5	-0.001500
3.133333	0.5	-0.001750
3.141667	0.5	-0.001875
3.150000	0.5	-0.002000
3.158333	0.5	-0.002250
3.166667	0.5	-0.002000
3.175000	0.5	-0.001750
3.183333	0.5	-0.001625
3.191667	0.5	-0.001750
3.200000	0.5	-0.001875
3.208333	0.5	-0.001625
3.216667	0.5	-0.001750
3.225000	0.5	-0.001750
3.233333	0.5	-0.001875
3.241667	0.5	-0.001500
3.250000	0.5	-0.000875
3.258333	0.5	-0.000750
3.266667	0.5	-0.000625
3.275000	0.5	-0.000250
3.283333	0.5	0.000125
3.291667	0.5	0.000750
3.300000	0.5	0.001000
3.308333	0.5	0.001375
3.316667	0.5	0.002000
3.325000	0.5	0.002375
3.333333	0.5	0.002625
3.341667	0.5	0.003250
3.350000	0.5	0.003625
3.358333	0.5	0.003875
3.366667	0.5	0.003750
3.375000	0.5	0.004375
3.383333	0.5	0.005125
3.391667	0.5	0.005625
3.400000	0.5	0.006125
3.408333	0.5	0.006500
3.416667	0.5	0.007000
3.425000	0.5	0.007500
3.433333	0.5	0.007875
3.441667	0.5	0.008250
3.450000	0.5	0.009000
3.458333	0.5	0.009250
3.466667	0.5	0.010000
3.475000	0.5	0.010250
3.483333	0.5	0.010375
3.491667	0.5	0.010500
3.500000	0.5	0.010875
3.508333	0.5	0.011125
3.516667	0.5	0.011000
3.525000	0.5	0.011125
3.533333	0.5	0.011125
3.541667	0.5	0.010750
3.550000	0.5	0.010750
3.558333	0.5	0.010875
3.566667	0.5	0.010500
3.575000	0.5	0.010750
3.583333	0.5	0.010625
3.591667	0.5	0.010375
3.600000	0.5	0.010250
3.608333	0.5	0.010125
3.616667	0.5	0.010000
3.625000	0.5	0.009625
3.633333	0.5	0.009250
3.641667	0.5	0.008625
3.650000	0.5	0.008125
3.658333	0.5	0.007500
3.666667	0.5	0.007625
3.675000	0.5	0.007875
3.683333	0.5	0.007375
3.691667	0.5	0.006750
3.700000	0.5	0.006375
3.708333	0.5	0.006000
3.716667	0.5	0.005625
3.725000	0.5	0.005375
3.733333	0.5	0.005125
3.741667	0.5	0.005000
3.750000	0.5	0.004125
3.758333	0.5	0.004000
3.766667	0.5	0.003875
3.775000	0.5	0.003625
3.783333	0.5	0.003375
3.791667	0.5	0.003250
3.800000	0.5	0.002875
3.808333	0.5	0.002375
3.816667	0.5	0.002250
3.825000	0.5	0.002000
3.833333	0.5	0.002000
3.841667	0.5	0.002000
3.850000	0.5	0.001625
3.858333	0.5	0.001750
3.866667	0.5	0.001375
3.875000	0.5	0.000750
3.883333	0.5	0.000625
3.891667	0.5	0.000500
3.900000	0.5	0.000500
3.908333	0.5	0.000000
3.916667	0.5	0.000000
3.925000	0.5	0.000000
3.933333	0.5	-0.000250
3.941667	0.5	-0.000500
3.950000	0.5	-0.001000
3.958333	0.5	-0.000750
3.966667	0.5	-0.000250
3.975000	0.5	-0.000625
3.983333	0.5	-0.000625
3.991667	0.5	-0.000500
4.000000	0.5	-0.000750
4.008333	0.5	-0.000875
4.016667	0.5	-0.000875
4.025000	0.5	-0.001125
4.033333	0.5	-0.001750
4.041667	0.5	-0.002000
4.050000	0.5	-0.001875
4.058333	0.5	-0.001875
4.066667	0.5	-0.001875
4.075000	0.5	-0.002000
4.083333	0.5	-0.002250
4.091667	0.5	-0.002375
4.100000	0.5	-0.002750
4.108333	0.5	-0.003000
4.116667	0.5	-0.003000
4.125000	0.5	-0.003375
4.133333	0.5	-0.003500
4.141667	0.5	-0.003875
4.150000	0.5	-0.004500
4.158333	0.5	-0.004875
4.166667	0.5	-0.004875
4.175000	0.5	-0.005000
4.183333	0.5	-0.005000
4.191667	0.5	-0.005000
4.200000	0.5	-0.005125
4.208333	0.5	-0.005750
4.216667	0.5	-0.006000
4.225000	0.5	-0.006375
4.233333	0.5	-0.006625
4.241667	0.5	-0.007000
4.250000	0.5	-0.007125
4.258333	0.5	-0.007500
4.266667	0.5	-0.007875
4.275000	0.5	-0.008125
4.283333	0.5	-0.008625
4.291667	0.5	-0.009250
4.300000	0.5	-0.009375
4.308333	0.5	-0.009125
4.316667	0.5	-0.009125
4.325000	0.5	-0.009250
4.333333	0.5	-0.009375
4.341667	0.5	-0.009375
4.350000	0.5	-0.009375
4.358333	0.5	-0.009375
4.366667	0.5	-0.009750
4.375000	0.5	-0.010000
4.383333	0.5	-0.010375
4.391667	0.5	-0.010500
4.400000	0.5	-0.010500
4.408333	0.5	-0.010625
4.416667	0.5	-0.010375
4.425000	0.5	-0.010125
4.433333	0.5	-0.010250
4.441667	0.5	-0.010125
4.450000	0.5	-0.010375
4.458333	0.5	-0.010375
4.466667	0.5	-0.010375
4.475000	0.5	-0.010500
4.483333	0.5	-0.010125
4.491667	0.5	-0.010000
4.500000	0.5	-0.009625
4.508333	0.5	-0.009250
4.516667	0.5	-0.009000
4.525000	0.5	-0.008875
4.533333	0.5	-0.009000
4.541667	0.5	-0.008875
4.550000	0.5	-0.009000
4.558333	0.5	-0.008500
4.566667	0.5	-0.008250
4.575000	0.5	-0.007625
4.583333	0.5	-0.007625
4.591667	0.5	-0.007875
4.600000	0.5	-0.007875
4.608333	0.5	-0.007625
4.616667	0.5	-0.007625
4.625000	0.5	-0.007375
4.633333	0.5	-0.007500
4.641667	0.5	-0.007375
4.650000	0.5	-0.007000
4.658333	0.5	-0.006875
4.666667	0.5	-0.006625
4.675000	0.5	-0.006250
4.683333	0.5	-0.006125
4.691667	0.5	-0.005500
4.700000	0.5	-0.005250
4.708333	0.5	-0.005000
4.716667	0.5	-0.004625
4.725000	0.5	-0.004375
4.733333	0.5	-0.003625
4.741667	0.5	-0.003250
4.750000	0.5	-0.002875
4.758333	0.5	-0.002500
4.766667	0.5	-0.002250
4.775000	0.5	-0.002125
4.783333	0.5	-0.001250
4.791667	0.5	-0.000750
4.800000	0.5	-0.000500
4.808333	0.5	-0.000125
4.816667	0.5	0.000250
4.825000	0.5	0.000875
4.833333	0.5	0.001000
4.841667	0.5	0.001500
4.850000	0.5	0.001750
4.858333	0.5	0.002000
4.866667	0.5	0.002750
4.875000	0.5	0.003250
4.883333	0.5	0.003875
4.891667	0.5	0.004250
4.900000	0.5	0.004625
4.908333	0.5	0.004875
4.916667	0.5	0.005375
4.925000	0.5	0.005625
4.933333	0.5	0.005875
4.941667	0.5	0.006000
4.950000	0.5	0.006375
4.958333	0.5	0.006875
4.966667	0.5	0.007000
4.975000	0.5	0.007125
4.983333	0.5	0.007500
4.991667	0.5	0.007875
5.000000	0.5	0.008125
5.008333	0.5	0.008375
5.016667	0.5	0.008750
5.025000	0.5	0.008875
5.033333	0.5	0.008875
5.041667	0.5	0.009125
5.050000	0.5	0.009000
5.058333	0.5	0.009000
5.066667	0.5	0.009125
5.075000	0.5	0.009000
5.083333	0.5	0.009500
5.091667	0.5	0.009625
5.100000	0.5	0.009625
5.108333	0.5	0.010000
5.116667	0.5	0.009875
5.125000	0.5	0.010125
5.133333	0.5	0.010000
5.141667	0.5	0.009750
5.150000	0.5	0.009375
5.158333	0.5	0.009875
5.166667	0.5	0.009875
5.175000	0.5	0.009875
5.183333	0.5	0.009500
5.191667	0.5	0.009250
5.200000	0.5	0.008875
5.208333	0.5	0.008250
5.216667	0.5	0.008375
5.225000	0.5	0.008250
5.233333	0.5	0.008000
5.241667	0.5	0.007625
5.250000	0.5	0.007875
5.258333	0.5	0.007875
5.266667	0.5	0.007750
5.275000	0.5	0.007875
5.283333	0.5	0.007375
5.291667	0.5	0.007000
5.300000	0.5	0.006625
5.308333	0.5	0.006625
5.316667	0.5	0.006500
5.325000	0.5	0.006125
5.333333	0.5	0.005500
5.341667	0.5	0.005000
5.350000	0.5	0.005125
5.358333	0.5	0.004750
5.366667	0.5	0.004375
5.375000	0.5	0.004250
5.383333	0.5	0.004000
5.391667	0.5	0.003875
5.400000	0.5	0.003750
5.408333	0.5	0.003500
5.416667	0.5	0.003000
5.425000	0.5	0.002625
5.433333	0.5	0.002000
5.441667	0.5	0.001750
5.450000	0.5	0.001500
5.458333	0.5	0.001375
5.466667	0.5	0.001125
5.475000	0.5	0.000750
5.483333	0.5	0.000375
5.491667	0.5	0.000500
5.500000	0.5	0.000375
5.508333	0.5	0.000000
5.516667	0.5	-0.000500
5.525000	0.5	0.000000
5.533333	0.5	-0.000125
5.541667	0.5	-0.000375
5.550000	0.5	-0.000250
5.558333	0.5	-0.000375
5.566667	0.5	-0.000750
5.575000	0.5	-0.001250
5.583333	0.5	-0.002000
5.591667	0.5	-0.002500
5.600000	0.5	-0.002375
5.608333	0.5	-0.002750
5.616667	0.5	-0.002625
5.625000	0.5	-0.002750
5.633333	0.5	-0.002750
5.641667	0.5	-0.003000
5.650000	0.5	-0.003125
5.658333	0.5	-0.003250
5.666667	0.5	-0.003500
5.675000	0.5	-0.003750
5.683333	0.5	-0.004375
5.691667	0.5	-0.004625
5.700000	0.5	-0.005000
5.708333	0.5	-0.005625
5.716667	0.5	-0.005750
5.725000	0.5	-0.005625
5.733333	0.5	-0.005625
5.741667	0.5	-0.005750
5.750000	0.5	-0.005750
5.758333	0.5	-0.005500
5.766667	0.5	-0.005375
5.775000	0.5	-0.005125
5.783333	0.5	-0.005000
5.791667	0.5	-0.005125
5.800000	0.5	-0.004875
5.808333	0.5	-0.004625
5.816667	0.5	-0.004375
5.825000	0.5	-0.004500
5.833333	0.5	-0.004500
5.841667	0.5	-0.004125
5.850000	0.5	-0.003750
5.858333	0.5	-0.003250
5.866667	0.5	-0.002625
5.875000	0.5	-0.002125
5.883333	0.5	-0.001875
5.891667	0.5	-0.001250
5.900000	0.5	-0.000750
5.908333	0.5	-0.000375
5.916667	0.5	0.000125
5.925000	0.5	0.000750
5.933333	0.5	0.001500
5.941667	0.5	0.001875
5.950000	0.5	0.002125
5.958333	0.5	0.002750
5.966667	0.5	0.003000
5.975000	0.5	0.003750
5.983333	0.5	0.004125
5.991667	0.5	0.004750
6.000000	0.5	0.005125
6.008333	0.5	0.005750
6.016667	0.5	0.006375
6.025000	0.5	0.007000
6.033333	0.5	0.007250
6.041667	0.5	0.007500
6.050000	0.5	0.007750
6.058333	0.5	0.008375
6.066667	0.5	0.008875
6.075000	0.5	0.009500
6.083333	0.5	0.010000
6.091667	0.5	0.010500
6.100000	0.5	0.011125
6.108333	0.5	0.011250
6.116667	0.5	0.011500
6.125000	0.5	0.012250
6.133333	0.5	0.012500
6.141667	0.5	0.013125
6.150000	0.5	0.013750
6.158333	0.5	0.014125
6.166667	0.5	0.013875
6.175000	0.5	0.014125
6.183333	0.5	0.014125
6.191667	0.5	0.014125
6.200000	0.5	0.014125
6.208333	0.5	0.013875
6.216667	0.5	0.013500
6.225000	0.5	0.013625
6.233333	0.5	0.013875
6.241667	0.5	0.013750
6.250000	0.5	0.013750
6.258333	0.5	0.013375
6.266667	0.5	0.013125
6.275000	0.5	0.013125
6.283333	0.5	0.012875
6.291667	0.5	0.012500
6.300000	0.5	0.012375
6.308333	0.5	0.011625
6.316667	0.5	0.010875
6.325000	0.5	0.010375
6.333333	0.5	0.009750
6.341667	0.5	0.009375
6.350000	0.5	0.009250
6.358333	0.5	0.009000
6.366667	0.5	0.008875
6.375000	0.5	0.008500
6.383333	0.5	0.008375
6.391667	0.5	0.007750
6.400000	0.5	0.007500
6.408333	0.5	0.007500
6.416667	0.5	0.006875
6.425000	0.5	0.006625
6.433333	0.5	0.006625
6.441667	0.5	0.006750
6.450000	0.5	0.006750
6.458333	0.5	0.006500
6.466667	0.5	0.006375
6.475000	0.5	0.007000
6.483333	0.5	0.007375
6.491667	0.5	0.007500
6.500000	0.5	0.007375
6.508333	0.5	0.007000
6.516667	0.5	0.007125
6.525000	0.5	0.007625
6.533333	0.5	0.007875
6.541667	0.5	0.008375
6.550000	0.5	0.008750
6.558333	0.5	0.009375
6.566667	0.5	0.009625
6.575000	0.5	0.009875
6.583333	0.5	0.010375
6.591667	0.5	0.010750
6.600000	0.5	0.011000
6.608333	0.5	0.011625
6.616667	0.5	0.011750
6.625000	0.5	0.011875
6.633333	0.5	0.012375
6.641667	0.5	0.012875
6.650000	0.5	0.012875
6.658333	0.5	0.012500
6.666667	0.5	0.012250
6.675000	0.5	0.011875
6.683333	0.5	0.011750
6.691667	0.5	0.010500
6.700000	0.5	0.009000
6.708333	0.5	0.006500
6.716667	0.5	0.002625
6.725000	0.5	-0.002875
6.733333	0.5	-0.011125
6.741667	0.5	-0.024000
6.750000	0.5	-0.044250
6.758333	0.5	-0.075250
6.766667	0.5	-0.124125
6.775000	0.5	-0.197750
6.783333	0.5	-0.307875
6.791667	0.5	-0.464875
6.800000	0.5	-0.675625
6.808333	0.5	-0.943500
6.816667	0.5	-1.260500
6.825000	0.5	-1.608625
6.833333	0.5	-1.958000
6.841667	0.5	-2.269125
6.850000	0.5	-2.495250
6.858333	0.5	-2.585875
6.866667	0.5	-2.490000
6.875000	0.5	-2.160000
6.883333	0.5	-1.553125
6.891667	0.5	-0.635250
6.900000	0.5	0.618125
6.908333	0.5	2.219125
6.916667	0.5	4.163375
6.925000	0.5	6.427875
6.933333	0.5	8.964000
6.941667	0.5	11.692000
6.950000	0.5	14.498375
6.958333	0.5	17.237750
6.966667	0.5	19.741375
6.975000	0.5	21.839125
6.983333	0.5	23.386750
6.991667	0.5	24.286000
7.000000	0.5	24.500250
7.008333	0.5	24.063125
7.016667	0.5	23.062125
7.025000	0.5	21.621125
7.033333	0.5	19.878625
7.041667	0.5	17.967750
7.050000	0.5	16.003875
7.058333	0.5	14.078250
7.066667	0.5	12.255625
7.075000	0.5	10.577000
7.083333	0.5	9.065000
7.091667	0.5	7.726375
7.100000	0.5	6.556375
7.108333	0.5	5.544875
7.116667	0.5	4.677500
7.125000	0.5	3.939000
7.133333	0.5	3.313750
7.141667	0.5	2.786875
7.150000	0.5	2.343875
7.158333	0.5	1.972250
7.166667	0.5	1.661250
7.175000	0.5	1.401375
7.183333	0.5	1.183750
7.191667	0.5	1.002875
7.200000	0.5	0.851375
7.208333	0.5	0.724625
7.216667	0.5	0.618875
7.225000	0.5	0.530375
7.233333	0.5	0.456125
7.241667	0.5	0.393625
7.250000	0.5	0.340875
7.258333	0.5	0.296375
7.266667	0.5	0.258750
7.275000	0.5	0.227000
7.283333	0.5	0.199875
7.291667	0.5	0.176250
7.300000	0.5	0.156125
7.308333	0.5	0.138750
7.316667	0.5	0.123625
7.325000	0.5	0.110375
7.333333	0.5	0.098625
7.341667	0.5	0.088625
7.350000	0.5	0.079875
7.358333	0.5	0.072125
7.366667	0.5	0.064625
7.375000	0.5	0.058375
7.383333	0.5	0.052375
7.391667	0.5	0.047250
7.400000	0.5	0.042750
7.408333	0.5	0.038500
7.416667	0.5	0.034375
7.425000	0.5	0.030750
7.433333	0.5	0.027250
7.441667	0.5	0.024000
7.450000	0.5	0.021125
7.458333	0.5	0.018625
7.466667	0.5	0.016250
7.475000	0.5	0.013875
7.483333	0.5	0.012125
7.491667	0.5	0.010750
7.500000	0.5	0.009250
7.508333	0.5	0.007625
7.516667	0.5	0.006500
7.525000	0.5	0.005125
7.533333	0.5	0.003750
7.541667	0.5	0.002875
7.550000	0.5	0.001875
7.558333	0.5	0.001375
7.566667	0.5	0.001000
7.575000	0.5	0.000625
7.583333	0.5	0.000250
7.591667	0.5	0.000250
7.600000	0.5	0.000125
7.608333	0.5	0.000000
7.616667	0.5	-0.000125
7.625000	0.5	-0.000125
7.633333	0.5	-0.000375
7.641667	0.5	-0.000625
7.650000	0.5	-0.000500
7.658333	0.5	-0.000250
7.666667	0.5	-0.000125
7.675000	0.5	-0.000375
7.683333	0.5	-0.000250
7.691667	0.5	0.000250
7.700000	0.5	0.000750
7.708333	0.5	0.001875
7.716667	0.5	0.002375
7.725000	0.5	0.003375
7.733333	0.5	0.004250
7.741667	0.5	0.005250
7.750000	0.5	0.006250
7.758333	0.5	0.007500
7.766667	0.5	0.009125
7.775000	0.5	0.010500
7.783333	0.5	0.011875
7.791667	0.5	0.013250
7.800000	0.5	0.015000
7.808333	0.5	0.016500
7.816667	0.5	0.018125
7.825000	0.5	0.019625
7.833333	0.5	0.021500
7.841667	0.5	0.023375
7.850000	0.5	0.025625
7.858333	0.5	0.027625
7.866667	0.5	0.030125
7.875000	0.5	0.032875
7.883333	0.5	0.035625
7.891667	0.5	0.038625
7.900000	0.5	0.041750
7.908333	0.5	0.045375
7.916667	0.5	0.049500
7.925000	0.5	0.054500
7.933333	0.5	0.060250
7.941667	0.5	0.067500
7.950000	0.5	0.076125
7.958333	0.5	0.086125
7.966667	0.5	0.098500
7.975000	0.5	0.113250
7.983333	0.5	0.131500
7.991667	0.5	0.153625
8.000000	0.5	0.181125
8.008333	0.5	0.214750
8.016667	0.5	0.255750
8.025000	0.5	0.305875
8.033333	0.5	0.366000
8.041667	0.5	0.438250
8.050000	0.5	0.524000
8.058333	0.5	0.624125
8.066667	0.5	0.740500
8.075000	0.5	0.873750
8.083333	0.5	1.024125
8.091667	0.5	1.192375
8.100000	0.5	1.378625
8.108333	0.5	1.582750
8.116667	0.5	1.804875
8.125000	0.5	2.044000
8.133333	0.5	2.300625
8.141667	0.5	2.573375
8.150000	0.5	2.861875
8.158333	0.5	3.165625
8.166667	0.5	3.483625
8.175000	0.5	3.815500
8.183333	0.5	4.160750
8.191667	0.5	4.518500
8.200000	0.5	4.887750
8.208333	0.5	5.268500
8.216667	0.5	5.660125
8.225000	0.5	6.061500
8.233333	0.5	6.472875
8.241667	0.5	6.893000
8.250000	0.5	7.322250
8.258333	0.5	7.759000
8.266667	0.5	8.204500
8.275000	0.5	8.657125
8.283333	0.5	9.116875
8.291667	0.5	9.583250
8.300000	0.5	10.055500
8.308333	0.5	10.534125
8.316667	0.5	11.018250
8.325000	0.5	11.507625
8.333333	0.5	12.000875
8.341667	0.5	12.496375
8.350000	0.5	12.990875
8.358333	0.5	13.477000
8.366667	0.5	13.939250
8.375000	0.5	14.349125
8.383333	0.5	14.666000
8.391667	0.5	14.836875
8.400000	0.5	14.808375
8.408333	0.5	14.538875
8.416667	0.5	14.012875
8.425000	0.5	13.245125
8.433333	0.5	12.276875
8.441667	0.5	11.170750
8.450000	0.5	9.993750
8.458333	0.5	8.809000
8.466667	0.5	7.666875
8.475000	0.5	6.603375
8.483333	0.5	5.639500
8.491667	0.5	4.784500
8.500000	0.5	4.038375
8.508333	0.5	3.395750
8.516667	0.5	2.847750
8.525000	0.5	2.383375
8.533333	0.5	1.993125
8.541667	0.5	1.666500
8.550000	0.5	1.393875
8.558333	0.5	1.167125
8.566667	0.5	0.979375
8.575000	0.5	0.824000
8.583333	0.5	0.695750
8.591667	0.5	0.589500
8.600000	0.5	0.501375
8.608333	0.5	0.428625
8.616667	0.5	0.369000
8.625000	0.5	0.320000
8.633333	0.5	0.279125
8.641667	0.5	0.245125
8.650000	0.5	0.216750
8.658333	0.5	0.193125
8.666667	0.5	0.173375
8.675000	0.5	0.157000
8.683333	0.5	0.142500
8.691667	0.5	0.130375
8.700000	0.5	0.120125
8.708333	0.5	0.111000
8.716667	0.5	0.103375
8.725000	0.5	0.096750
8.733333	0.5	0.090750
8.741667	0.5	0.085625
8.750000	0.5	0.081375
8.758333	0.5	0.077000
8.766667	0.5	0.073375
8.775000	0.5	0.070250
8.783333	0.5	0.067500
8.791667	0.5	0.064750
8.800000	0.5	0.062125
8.808333	0.5	0.060000
8.816667	0.5	0.058000
8.825000	0.5	0.056250
8.833333	0.5	0.054500
8.841667	0.5	0.053000
8.850000	0.5	0.051125
8.858333	0.5	0.049750
8.866667	0.5	0.048250
8.875000	0.5	0.046750
8.883333	0.5	0.045750
8.891667	0.5	0.044875
8.900000	0.5	0.043625
8.908333	0.5	0.043500
8.916667	0.5	0.042750
8.925000	0.5	0.041875
8.933333	0.5	0.041375
8.941667	0.5	0.040625
8.950000	0.5	0.040250
8.958333	0.5	0.040125
8.966667	0.5	0.040500
8.975000	0.5	0.040250
8.983333	0.5	0.040500
8.991667	0.5	0.040875
9.000000	0.5	0.041500
9.008333	0.5	0.041875
9.016667	0.5	0.042250
9.025000	0.5	0.042375
9.033333	0.5	0.043125
9.041667	0.5	0.043625
9.050000	0.5	0.044125
9.058333	0.5	0.045250
9.066667	0.5	0.045875
9.075000	0.5	0.046125
9.083333	0.5	0.046750
9.091667	0.5	0.047500
9.100000	0.5	0.048000
9.108333	0.5	0.048500
9.116667	0.5	0.048875
9.125000	0.5	0.049250
9.133333	0.5	0.049875
9.141667	0.5	0.050625
9.150000	0.5	0.050875
9.158333	0.5	0.051250
9.166667	0.5	0.051875
9.175000	0.5	0.052500
9.183333	0.5	0.052875
9.191667	0.5	0.053125
9.200000	0.5	0.053375
9.208333	0.5	0.053625
9.216667	0.5	0.053750
9.225000	0.5	0.053375
9.233333	0.5	0.053500
9.241667	0.5	0.053375
9.250000	0.5	0.053250
9.258333	0.5	0.053375
9.266667	0.5	0.053125
9.275000	0.5	0.053375
9.283333	0.5	0.053625
9.291667	0.5	0.053375
9.300000	0.5	0.053125
9.308333	0.5	0.052875
9.316667	0.5	0.052625
9.325000	0.5	0.052500
9.333333	0.5	0.052500
9.341667	0.5	0.052375
9.350000	0.5	0.052375
9.358333	0.5	0.052250
9.366667	0.5	0.052125
9.375000	0.5	0.051875
9.383333	0.5	0.051750
9.391667	0.5	0.051125
9.400000	0.5	0.051125
9.408333	0.5	0.050375
9.416667	0.5	0.049875
9.425000	0.5	0.049625
9.433333	0.5	0.048750
9.441667	0.5	0.048000
9.450000	0.5	0.047500
9.458333	0.5	0.047250
9.466667	0.5	0.047000
9.475000	0.5	0.046625
9.483333	0.5	0.046375
9.491667	0.5	0.046000
9.500000	0.5	0.046000
9.508333	0.5	0.045500
9.516667	0.5	0.045750
9.525000	0.5	0.046000
9.533333	0.5	0.045875
9.541667	0.5	0.045875
9.550000	0.5	0.046125
9.558333	0.5	0.046875
9.566667	0.5	0.047500
9.575000	0.5	0.048125
9.583333	0.5	0.048875
9.591667	0.5	0.049750
9.600000	0.5	0.050625
9.608333	0.5	0.051125
9.616667	0.5	0.051500
9.625000	0.5	0.051750
9.633333	0.5	0.051500
9.641667	0.5	0.051500
9.650000	0.5	0.050875
9.658333	0.5	0.050250
9.666667	0.5	0.049250
9.675000	0.5	0.047875
9.683333	0.5	0.046750
9.691667	0.5	0.045250
9.700000	0.5	0.044250
9.708333	0.5	0.043125
9.716667	0.5	0.042000
9.725000	0.5	0.040875
9.733333	0.5	0.040000
9.741667	0.5	0.038625
9.750000	0.5	0.037125
9.758333	0.5	0.035875
9.766667	0.5	0.034375
9.775000	0.5	0.032625
9.783333	0.5	0.031250
9.791667	0.5	0.030375
9.800000	0.5	0.029000
9.808333	0.5	0.027750
9.816667	0.5	0.027000
9.825000	0.5	0.026125
9.833333	0.5	0.025250
9.841667	0.5	0.024375
9.850000	0.5	0.023875
9.858333	0.5	0.023125
9.866667	0.5	0.022500
9.875000	0.5	0.022000
9.883333	0.5	0.021375
9.891667	0.5	0.021250
9.900000	0.5	0.020625
9.908333	0.5	0.020000
9.916667	0.5	0.019000
9.925000	0.5	0.018375
9.933333	0.5	0.018375
9.941667	0.5	0.017750
9.950000	0.5	0.018000
9.958333	0.5	0.017625
9.966667	0.5	0.017125
9.975000	0.5	0.017125
9.983333	0.5	0.017000
9.991667	0.5	0.017000
10.000000	0.5	0.016500
10.008333	0.5	0.016750
10.016667	0.5	0.016750
10.025000	0.5	0.016875
10.033333	0.5	0.017375
10.041667	0.5	0.017750
10.050000	0.5	0.018125
10.058333	0.5	0.018375
10.066667	0.5	0.018625
10.075000	0.5	0.019125
10.083333	0.5	0.019500
10.091667	0.5	0.020000
10.100000	0.5	0.020000
10.108333	0.5	0.020375
10.116667	0.5	0.020875
10.125000	0.5	0.021875
10.133333	0.5	0.023125
10.141667	0.5	0.024000
10.150000	0.5	0.024875
10.158333	0.5	0.026625
10.166667	0.5	0.028625
10.175000	0.5	0.030875
10.183333	0.5	0.033250
10.191667	0.5	0.036000
10.200000	0.5	0.039000
10.208333	0.5	0.042375
10.216667	0.5	0.046750
10.225000	0.5	0.051750
10.233333	0.5	0.056750
10.241667	0.5	0.063000
10.250000	0.5	0.070125
10.258333	0.5	0.078625
10.266667	0.5	0.088625
10.275000	0.5	0.099750
10.283333	0.5	0.113125
10.291667	0.5	0.128625
10.300000	0.5	0.147000
10.308333	0.5	0.168750
10.316667	0.5	0.194750
10.325000	0.5	0.226000
10.333333	0.5	0.263625
10.341667	0.5	0.308250
10.350000	0.5	0.361625
10.358333	0.5	0.424625
10.366667	0.5	0.499625
10.375000	0.5	0.588250
10.383333	0.5	0.691875
10.391667	0.5	0.813000
10.400000	0.5	0.953625
10.408333	0.5	1.114750
10.416667	0.5	1.298875
10.425000	0.5	1.507500
10.433333	0.5	1.742250
10.441667	0.5	2.004250
10.450000	0.5	2.293625
10.458333	0.5	2.610625
10.466667	0.5	2.954250
10.475000	0.5	3.323250
10.483333	0.5	3.715750
10.491667	0.5	4.128875
10.500000	0.5	4.559125
10.508333	0.5	5.002000
10.516667	0.5	5.453125
10.525000	0.5	5.906250
10.533333	0.5	6.355875
10.541667	0.5	6.795750
10.550000	0.5	7.218875
10.558333	0.5	7.619375
10.566667	0.5	7.990625
10.575000	0.5	8.326750
10.583333	0.5	8.622500
10.591667	0.5	8.872750
10.600000	0.5	9.073875
10.608333	0.5	9.223000
10.616667	0.5	9.317000
10.625000	0.5	9.355625
10.633333	0.5	9.338500
10.641667	0.5	9.267250
10.650000	0.5	9.143750
10.658333	0.5	8.970750
10.666667	0.5	8.752125
10.675000	0.5	8.492250
10.683333	0.5	8.195625
10.691667	0.5	7.867000
10.700000	0.5	7.512500
10.708333	0.5	7.137625
10.716667	0.5	6.747125
10.725000	0.5	6.347750
10.733333	0.5	5.943250
10.741667	0.5	5.538875
10.750000	0.5	5.138625
10.758333	0.5	4.746625
10.766667	0.5	4.365875
10.775000	0.5	4.000000
10.783333	0.5	3.649875
10.791667	0.5	3.318250
10.800000	0.5	3.005750
10.808333	0.5	2.713250
10.816667	0.5	2.441750
10.825000	0.5	2.190125
10.833333	0.5	1.959000
10.841667	0.5	1.747875
10.850000	0.5	1.555750
10.858333	0.5	1.382125
10.866667	0.5	1.225750
10.875000	0.5	1.085750
10.883333	0.5	0.960000
10.891667	0.5	0.848250
10.900000	0.5	0.749000
10.908333	0.5	0.661500
10.916667	0.5	0.584125
10.925000	0.5	0.516250
10.933333	0.5	0.456875
10.941667	0.5	0.405000
10.950000	0.5	0.359875
10.958333	0.5	0.320375
10.966667	0.5	0.286000
10.975000	0.5	0.255750
10.983333	0.5	0.230000
10.991667	0.5	0.207500
11.000000	0.5	0.188250
11.008333	0.5	0.171250
11.016667	0.5	0.156875
11.025000	0.5	0.144500
11.033333	0.5	0.133250
11.041667	0.5	0.124125
11.050000	0.5	0.116125
11.058333	0.5	0.109125
11.066667	0.5	0.102625
11.075000	0.5	0.097000
11.083333	0.5	0.091625
11.091667	0.5	0.087000
11.100000	0.5	0.082625
11.108333	0.5	0.079000
11.116667	0.5	0.075125
11.125000	0.5	0.072375
11.133333	0.5	0.069250
11.141667	0.5	0.066875
11.150000	0.5	0.064500
11.158333	0.5	0.062250
11.166667	0.5	0.059625
11.175000	0.5	0.057625
11.183333	0.5	0.055750
11.191667	0.5	0.054250
11.200000	0.5	0.052500
11.208333	0.5	0.050625
11.216667	0.5	0.049000
11.225000	0.5	0.047750
11.233333	0.5	0.046250
11.241667	0.5	0.045250
11.250000	0.5	0.043750
11.258333	0.5	0.042500
11.266667	0.5	0.041375
11.275000	0.5	0.040500
11.283333	0.5	0.039750
11.291667	0.5	0.038750
11.300000	0.5	0.037875
11.308333	0.5	0.037000
11.316667	0.5	0.035750
11.325000	0.5	0.034625
11.333333	0.5	0.033875
11.341667	0.5	0.033125
11.350000	0.5	0.032375
11.358333	0.5	0.031750
11.366667	0.5	0.031625
11.375000	0.5	0.031250
11.383333	0.5	0.031000
11.391667	0.5	0.030250
11.400000	0.5	0.029875
11.408333	0.5	0.029875
11.416667	0.5	0.029000
11.425000	0.5	0.028500
11.433333	0.5	0.028250
11.441667	0.5	0.028250
11.450000	0.5	0.028375
11.458333	0.5	0.028375
11.466667	0.5	0.028750
11.475000	0.5	0.028625
11.483333	0.5	0.028000
11.491667	0.5	0.028000
11.500000	0.5	0.027625
11.508333	0.5	0.027750
11.516667	0.5	0.027750
11.525000	0.5	0.028000
11.533333	0.5	0.028000
11.541667	0.5	0.027750
11.550000	0.5	0.027250
11.558333	0.5	0.027000
11.566667	0.5	0.027000
11.575000	0.5	0.026875
11.583333	0.5	0.026875
11.591667	0.5	0.026750
11.600000	0.5	0.026500
11.608333	0.5	0.026500
11.616667	0.5	0.026250
11.625000	0.5	0.025625
11.633333	0.5	0.025500
11.641667	0.5	0.025625
11.650000	0.5	0.025875
11.658333	0.5	0.025250
11.666667	0.5	0.025000
11.675000	0.5	0.024500
11.683333	0.5	0.024000
11.691667	0.5	0.023875
11.700000	0.5	0.023875
11.708333	0.5	0.023375
11.716667	0.5	0.023125
11.725000	0.5	0.022625
11.733333	0.5	0.022375
11.741667	0.5	0.021750
11.750000	0.5	0.021625
11.758333	0.5	0.021625
11.766667	0.5	0.021125
11.775000	0.5	0.020750
11.783333	0.5	0.020375
11.791667	0.5	0.020125
11.800000	0.5	0.019625
11.808333	0.5	0.019250
11.816667	0.5	0.019125
11.825000	0.5	0.019000
11.833333	0.5	0.019000
11.841667	0.5	0.019000
11.850000	0.5	0.019000
11.858333	0.5	0.019000
11.866667	0.5	0.019375
11.875000	0.5	0.019500
11.883333	0.5	0.019500
11.891667	0.5	0.019500
11.900000	0.5	0.019625
11.908333	0.5	0.020125
11.916667	0.5	0.020250
11.925000	0.5	0.020500
11.933333	0.5	0.020500
11.941667	0.5	0.021250
11.950000	0.5	0.021875
11.958333	0.5	0.022375
11.966667	0.5	0.022375
11.975000	0.5	0.022750
11.983333	0.5	0.023125
11.991667	0.5	0.023625
12.000000	0.5	0.024000
12.008333	0.5	0.024375
12.016667	0.5	0.024625
12.025000	0.5	0.024625
12.033333	0.5	0.024750
12.041667	0.5	0.025125
12.050000	0.5	0.025250
12.058333	0.5	0.025500
12.066667	0.5	0.025625
12.075000	0.5	0.025750
12.083333	0.5	0.025875
12.091667	0.5	0.025750
12.100000	0.5	0.025750
12.108333	0.5	0.025500
12.116667	0.5	0.025750
12.125000	0.5	0.025875
12.133333	0.5	0.025625
12.141667	0.5	0.025250
12.150000	0.5	0.025000
12.158333	0.5	0.024875
12.166667	0.5	0.025125
12.175000	0.5	0.025250
12.183333	0.5	0.025125
12.191667	0.5	0.024750
12.200000	0.5	0.024625
12.208333	0.5	0.024500
12.216667	0.5	0.024625
12.225000	0.5	0.024500
12.233333	0.5	0.024500
12.241667	0.5	0.025000
12.250000	0.5	0.025500
12.258333	0.5	0.025750
12.266667	0.5	0.026125
12.275000	0.5	0.026625
12.283333	0.5	0.027375
12.291667	0.5	0.028125
12.300000	0.5	0.028875
12.308333	0.5	0.030000
12.316667	0.5	0.031250
12.325000	0.5	0.032250
12.333333	0.5	0.033125
12.341667	0.5	0.034750
12.350000	0.5	0.036375
12.358333	0.5	0.037875
12.366667	0.5	0.039125
12.375000	0.5	0.040000
12.383333	0.5	0.040875
12.391667	0.5	0.041750
12.400000	0.5	0.042750
12.408333	0.5	0.042625
12.416667	0.5	0.043000
12.425000	0.5	0.042750
12.433333	0.5	0.042750
12.441667	0.5	0.042625
12.450000	0.5	0.042250
12.458333	0.5	0.041625
12.466667	0.5	0.040875
12.475000	0.5	0.039750
12.483333	0.5	0.038625
12.491667	0.5	0.037500
12.500000	0.5	0.036375
12.508333	0.5	0.035000
12.516667	0.5	0.033375
12.525000	0.5	0.031875
12.533333	0.5	0.030000
12.541667	0.5	0.029000
12.550000	0.5	0.028000
12.558333	0.5	0.026875
12.566667	0.5	0.025500
12.575000	0.5	0.024375
12.583333	0.5	0.022750
12.591667	0.5	0.022250
12.600000	0.5	0.022125
12.608333	0.5	0.021375
12.616667	0.5	0.020125
12.625000	0.5	0.019250
12.633333	0.5	0.018625
12.641667	0.5	0.017625
12.650000	0.5	0.016875
12.658333	0.5	0.016375
12.666667	0.5	0.015875
12.675000	0.5	0.015250
12.683333	0.5	0.014250
12.691667	0.5	0.013250
12.700000	0.5	0.012750
12.708333	0.5	0.012250
12.716667	0.5	0.011625
12.725000	0.5	0.011250
12.733333	0.5	0.010500
12.741667	0.5	0.009875
12.750000	0.5	0.009500
12.758333	0.5	0.008875
12.766667	0.5	0.008625
12.775000	0.5	0.008375
12.783333	0.5	0.007750
12.791667	0.5	0.007250
12.800000	0.5	0.007625
12.808333	0.5	0.007250
12.816667	0.5	0.007125
12.825000	0.5	0.007250
12.833333	0.5	0.006875
12.841667	0.5	0.007125
12.850000	0.5	0.007000
12.858333	0.5	0.006875
12.866667	0.5	0.006875
12.875000	0.5	0.006375
12.883333	0.5	0.006625
12.891667	0.5	0.006750
12.900000	0.5	0.007375
12.908333	0.5	0.007500
12.916667	0.5	0.007000
12.925000	0.5	0.007500
12.933333	0.5	0.007875
12.941667	0.5	0.008375
12.950000	0.5	0.008500
12.958333	0.5	0.008500
12.966667	0.5	0.008750
12.975000	0.5	0.008875
12.983333	0.5	0.009125
12.991667	0.5	0.009250
13.000000	0.5	0.009375
13.008333	0.5	0.009750
13.016667	0.5	0.010000
13.025000	0.5	0.010375
13.033333	0.5	0.011250
13.041667	0.5	0.011625
13.050000	0.5	0.011875
13.058333	0.5	0.012000
13.066667	0.5	0.012250
13.075000	0.5	0.011750
13.083333	0.5	0.012000
13.091667	0.5	0.012625
13.100000	0.5	0.013000
13.108333	0.5	0.013500
13.116667	0.5	0.013625
13.125000	0.5	0.014125
13.133333	0.5	0.014500
13.141667	0.5	0.014750
13.150000	0.5	0.014875
13.158333	0.5	0.015000
13.166667	0.5	0.015500
13.175000	0.5	0.015625
13.183333	0.5	0.015875
13.191667	0.5	0.015875
13.200000	0.5	0.016500
13.208333	0.5	0.016875
13.216667	0.5	0.017125
13.225000	0.5	0.017125
13.233333	0.5	0.016875
13.241667	0.5	0.017250
13.250000	0.5	0.017000
13.258333	0.5	0.017125
13.266667	0.5	0.017250
13.275000	0.5	0.017000
13.283333	0.5	0.016875
13.291667	0.5	0.017250
13.300000	0.5	0.017250
13.308333	0.5	0.017125
13.316667	0.5	0.017000
13.325000	0.5	0.016875
13.333333	0.5	0.016625
13.341667	0.5	0.016500
13.350000	0.5	0.016125
13.358333	0.5	0.015625
13.366667	0.5	0.015375
13.375000	0.5	0.014875
13.383333	0.5	0.014250
13.391667	0.5	0.014125
13.400000	0.5	0.014000
13.408333	0.5	0.014000
13.416667	0.5	0.014000
13.425000	0.5	0.013750
13.433333	0.5	0.013750
13.441667	0.5	0.013750
13.450000	0.5	0.013375
13.458333	0.5	0.013000
13.466667	0.5	0.012500
13.475000	0.5	0.012125
13.483333	0.5	0.012250
13.491667	0.5	0.011875
13.500000	0.5	0.011500
13.508333	0.5	0.010750
13.516667	0.5	0.010375
13.525000	0.5	0.009750
13.533333	0.5	0.009625
13.541667	0.5	0.009625
13.550000	0.5	0.009500
13.558333	0.5	0.009125
13.566667	0.5	0.008500
13.575000	0.5	0.008125
13.583333	0.5	0.007750
13.591667	0.5	0.007125
13.600000	0.5	0.006875
13.608333	0.5	0.006375
13.616667	0.5	0.006125
13.625000	0.5	0.005875
13.633333	0.5	0.005625
13.641667	0.5	0.005375
13.650000	0.5	0.005250
13.658333	0.5	0.004875
13.666667	0.5	0.004625
13.675000	0.5	0.004125
13.683333	0.5	0.004125
13.691667	0.5	0.003875
13.700000	0.5	0.003500
13.708333	0.5	0.003375
13.716667	0.5	0.003125
13.725000	0.5	0.003250
13.733333	0.5	0.003125
13.741667	0.5	0.002750
13.750000	0.5	0.002125
13.758333	0.5	0.001750
13.766667	0.5	0.001500
13.775000	0.5	0.001375
13.783333	0.5	0.001500
13.791667	0.5	0.000875
13.800000	0.5	0.000875
13.808333	0.5	0.000625
13.816667	0.5	0.000500
13.825000	0.5	0.000625
13.833333	0.5	0.000625
13.841667	0.5	0.000500
13.850000	0.5	0.000500
13.858333	0.5	0.000750
13.866667	0.5	0.001000
13.875000	0.5	0.001125
13.883333	0.5	0.001125
13.891667	0.5	0.000750
13.900000	0.5	0.000875
13.908333	0.5	0.000500
13.916667	0.5	0.000375
13.925000	0.5	0.000250
13.933333	0.5	0.000500
13.941667	0.5	0.000500
13.950000	0.5	0.000500
13.958333	0.5	0.000125
13.966667	0.5	0.000375
13.975000	0.5	0.000375
13.983333	0.5	0.000250
13.991667	0.5	0.000250
14.000000	0.5	-0.000125
14.008333	0.5	-0.000250
14.016667	0.5	-0.000500
14.025000	0.5	-0.000625
14.033333	0.5	-0.000250
14.041667	0.5	-0.000125
14.050000	0.5	0.000250
14.058333	0.5	0.000500
14.066667	0.5	0.000750
14.075000	0.5	0.001000
14.083333	0.5	0.000625
14.091667	0.5	0.000625
14.100000	0.5	0.000625
14.108333	0.5	0.000500
14.116667	0.5	0.000000
14.125000	0.5	0.000000
14.133333	0.5	0.000250
14.141667	0.5	0.000250
14.150000	0.5	-0.000125
14.158333	0.5	-0.000500
14.166667	0.5	-0.000625
14.175000	0.5	-0.000750
14.183333	0.5	-0.001125
14.191667	0.5	-0.000750
14.200000	0.5	-0.000375
14.208333	0.5	-0.000375
14.216667	0.5	-0.000375
14.225000	0.5	-0.000250
14.233333	0.5	-0.000125
14.241667	0.5	0.000000
14.250000	0.5	0.000125
14.258333	0.5	0.000250
14.266667	0.5	0.000625
14.275000	0.5	0.000875
14.283333	0.5	0.001000
14.291667	0.5	0.000875
14.300000	0.5	0.000875
14.308333	0.5	0.000875
14.316667	0.5	0.000875
14.325000	0.5	0.001000
14.333333	0.5	0.001125
14.341667	0.5	0.001625
14.350000	0.5	0.001875
14.358333	0.5	0.001625
14.366667	0.5	0.001625
14.375000	0.5	0.001750
14.383333	0.5	0.001750
14.391667	0.5	0.001875
14.400000	0.5	0.001875
14.408333	0.5	0.001750
14.416667	0.5	0.001625
14.425000	0.5	0.002000
14.433333	0.5	0.002250
14.441667	0.5	0.002000
14.450000	0.5	0.002000
14.458333	0.5	0.002250
14.466667	0.5	0.002250
14.475000	0.5	0.002125
14.483333	0.5	0.002625
14.491667	0.5	0.003000
14.500000	0.5	0.003375
14.508333	0.5	0.003375
14.516667	0.5	0.003250
14.525000	0.5	0.003000
14.533333	0.5	0.003250
14.541667	0.5	0.003250
14.550000	0.5	0.003375
14.558333	0.5	0.003500
14.566667	0.5	0.003875
14.575000	0.5	0.004250
14.583333	0.5	0.004250
14.591667	0.5	0.004500
14.600000	0.5	0.005125
14.608333	0.5	0.005000
14.616667	0.5	0.004875
14.625000	0.5	0.005250
14.633333	0.5	0.005250
14.641667	0.5	0.005250
14.650000	0.5	0.005625
14.658333	0.5	0.006000
14.666667	0.5	0.006250
14.675000	0.5	0.006750
14.683333	0.5	0.006875
14.691667	0.5	0.007625
14.700000	0.5	0.007875
14.708333	0.5	0.008500
14.716667	0.5	0.008875
14.725000	0.5	0.009250
14.733333	0.5	0.009625
14.741667	0.5	0.009125
14.750000	0.5	0.009000
14.758333	0.5	0.009250
14.766667	0.5	0.009625
14.775000	0.5	0.009875
14.783333	0.5	0.010000
14.791667	0.5	0.010125
14.800000	0.5	0.011000
14.808333	0.5	0.011750
14.816667	0.5	0.012250
14.825000	0.5	0.012625
14.833333	0.5	0.012875
14.841667	0.5	0.013375
14.850000	0.5	0.013500
14.858333	0.5	0.013500
14.866667	0.5	0.013125
14.875000	0.5	0.013500
14.883333	0.5	0.013875
14.891667	0.5	0.014250
14.900000	0.5	0.014375
14.908333	0.5	0.014250
14.916667	0.5	0.014250
14.925000	0.5	0.014500
14.933333	0.5	0.014750
14.941667	0.5	0.015000
14.950000	0.5	0.015125
14.958333	0.5	0.015125
14.966667	0.5	0.015125
14.975000	0.5	0.015500
14.983333	0.5	0.016125
14.991667	0.5	0.016250
15.000000	0.5	0.016375
15.008333	0.5	0.016625
15.016667	0.5	0.017000
15.025000	0.5	0.016875
15.033333	0.5	0.017000
15.041667	0.5	0.017125
15.050000	0.5	0.017375
15.058333	0.5	0.017500
15.066667	0.5	0.017625
15.075000	0.5	0.017875
15.083333	0.5	0.017750
15.091667	0.5	0.017625
15.100000	0.5	0.017750
15.108333	0.5	0.017875
15.116667	0.5	0.017750
15.125000	0.5	0.017625
15.133333	0.5	0.017375
15.141667	0.5	0.016875
15.150000	0.5	0.016875
15.158333	0.5	0.016375
15.166667	0.5	0.015875
15.175000	0.5	0.015500
15.183333	0.5	0.015000
15.191667	0.5	0.014375
15.200000	0.5	0.013625
15.208333	0.5	0.013000
15.216667	0.5	0.012750
15.225000	0.5	0.012500
15.233333	0.5	0.012000
15.241667	0.5	0.011250
15.250000	0.5	0.010625
15.258333	0.5	0.010000
15.266667	0.5	0.009625
15.275000	0.5	0.009125
15.283333	0.5	0.008250
15.291667	0.5	0.007750
15.300000	0.5	0.007125
15.308333	0.5	0.006250
15.316667	0.5	0.005875
15.325000	0.5	0.005500
15.333333	0.5	0.005000
15.341667	0.5	0.004625
15.350000	0.5	0.004000
15.358333	0.5	0.003875
15.366667	0.5	0.004000
15.375000	0.5	0.003625
15.383333	0.5	0.003625
15.391667	0.5	0.003875
15.400000	0.5	0.003750
15.408333	0.5	0.003625
15.416667	0.5	0.003375
15.425000	0.5	0.003250
15.433333	0.5	0.003375
15.441667	0.5	0.003250
15.450000	0.5	0.003125
15.458333	0.5	0.002500
15.466667	0.5	0.002125
15.475000	0.5	0.002250
15.483333	0.5	0.002250
15.491667	0.5	0.002250
15.500000	0.5	0.002375
15.508333	0.5	0.002250
15.516667	0.5	0.002375
15.525000	0.5	0.002750
15.533333	0.5	0.003375
15.541667	0.5	0.003375
15.550000	0.5	0.004000
15.558333	0.5	0.004125
15.566667	0.5	0.004250
15.575000	0.5	0.004500
15.583333	0.5	0.004125
15.591667	0.5	0.004250
15.600000	0.5	0.004500
15.608333	0.5	0.004875
15.616667	0.5	0.005000
15.625000	0.5	0.005500
15.633333	0.5	0.006500
15.641667	0.5	0.007250
15.650000	0.5	0.007875
15.658333	0.5	0.008125
15.666667	0.5	0.008375
15.675000	0.5	0.008375
15.683333	0.5	0.009000
15.691667	0.5	0.009500
15.700000	0.5	0.009875
15.708333	0.5	0.010250
15.716667	0.5	0.010750
15.725000	0.5	0.011125
15.733333	0.5	0.011750
15.741667	0.5	0.012000
15.750000	0.5	0.012250
15.758333	0.5	0.011875
15.766667	0.5	0.011875
15.775000	0.5	0.012250
15.783333	0.5	0.013000
15.791667	0.5	0.013375
15.800000	0.5	0.013875
15.808333	0.5	0.014125
15.816667	0.5	0.014375
15.825000	0.5	0.014125
15.833333	0.5	0.014000
15.841667	0.5	0.014000
15.850000	0.5	0.014250
15.858333	0.5	0.014125
15.866667	0.5	0.014250
15.875000	0.5	0.014125
15.883333	0.5	0.014250
15.891667	0.5	0.014125
15.900000	0.5	0.013500
15.908333	0.5	0.013250
15.916667	0.5	0.013250
15.925000	0.5	0.012875
15.933333	0.5	0.012750
15.941667	0.5	0.012125
15.950000	0.5	0.012000
15.958333	0.5	0.011750
15.966667	0.5	0.011125
15.975000	0.5	0.010875
15.983333	0.5	0.011000
15.991667	0.5	0.011000
16.000000	0.5	0.010500
16.008333	0.5	0.010250
16.016667	0.5	0.009875
16.025000	0.5	0.009500
16.033333	0.5	0.009500
16.041667	0.5	0.009250
16.050000	0.5	0.008625
16.058333	0.5	0.007625
16.066667	0.5	0.007250
16.075000	0.5	0.007000
16.083333	0.5	0.007000
16.091667	0.5	0.006750
16.100000	0.5	0.006375
16.108333	0.5	0.006000
16.116667	0.5	0.005625
16.125000	0.5	0.005750
16.133333	0.5	0.005750
16.141667	0.5	0.005625
16.150000	0.5	0.005125
16.158333	0.5	0.004875
16.166667	0.5	0.004875
16.175000	0.5	0.004750
16.183333	0.5	0.004625
16.191667	0.5	0.004500
16.200000	0.5	0.004500
16.208333	0.5	0.004375
16.216667	0.5	0.004250
16.225000	0.5	0.004125
16.233333	0.5	0.004000
16.241667	0.5	0.003875
16.250000	0.5	0.003875
16.258333	0.5	0.004000
16.266667	0.5	0.004125
16.275000	0.5	0.003875
16.283333	0.5	0.003750
16.291667	0.5	0.003375
16.300000	0.5	0.003375
16.308333	0.5	0.003250
16.316667	0.5	0.003000
16.325000	0.5	0.003125
16.333333	0.5	0.003250
16.341667	0.5	0.003375
16.350000	0.5	0.003250
16.358333	0.5	0.003500
16.366667	0.5	0.003500
16.375000	0.5	0.003625
16.383333	0.5	0.003750
16.391667	0.5	0.003750
16.400000	0.5	0.003875
16.408333	0.5	0.004125
16.416667	0.5	0.004250
16.425000	0.5	0.004375
16.433333	0.5	0.004375
16.441667	0.5	0.004375
16.450000	0.5	0.004375
16.458333	0.5	0.004250
16.466667	0.5	0.004000
16.475000	0.5	0.004375
16.483333	0.5	0.003875
16.491667	0.5	0.004250
16.500000	0.5	0.004250
16.508333	0.5	0.004125
16.516667	0.5	0.004000
16.525000	0.5	0.004000
16.533333	0.5	0.004125
16.541667	0.5	0.003750
16.550000	0.5	0.004000
16.558333	0.5	0.003875
16.566667	0.5	0.003625
16.575000	0.5	0.003375
16.583333	0.5	0.003125
16.591667	0.5	0.003000
16.600000	0.5	0.002625
16.608333	0.5	0.002375
16.616667	0.5	0.002000
16.625000	0.5	0.002000
16.633333	0.5	0.002000
16.641667	0.5	0.001750
16.650000	0.5	0.001625
16.658333	0.5	0.001375
16.666667	0.5	0.001375
16.675000	0.5	0.001125
16.683333	0.5	0.001125
16.691667	0.5	0.000625
16.700000	0.5	0.000375
16.708333	0.5	0.000250
16.716667	0.5	0.000000
16.725000	0.5	0.000500
16.733333	0.5	0.000625
16.741667	0.5	0.000625
16.750000	0.5	0.000625
16.758333	0.5	0.000500
16.766667	0.5	0.000250
16.775000	0.5	0.000250
16.783333	0.5	0.000625
16.791667	0.5	0.000875
16.800000	0.5	0.001125
16.808333	0.5	0.001250
16.816667	0.5	0.001500
16.825000	0.5	0.002000
16.833333	0.5	0.002625
16.841667	0.5	0.003375
16.850000	0.5	0.003625
16.858333	0.5	0.003875
16.866667	0.5	0.004000
16.875000	0.5	0.004625
16.883333	0.5	0.005250
16.891667	0.5	0.005750
16.900000	0.5	0.006625
16.908333	0.5	0.007500
16.916667	0.5	0.008125
16.925000	0.5	0.008875
16.933333	0.5	0.009375
16.941667	0.5	0.009750
16.950000	0.5	0.010250
16.958333	0.5	0.010875
16.966667	0.5	0.011875
16.975000	0.5	0.012750
16.983333	0.5	0.013500
16.991667	0.5	0.014000
17.000000	0.5	0.014000
17.008333	0.5	0.014125
17.016667	0.5	0.014375
17.025000	0.5	0.014500
17.033333	0.5	0.014750
17.041667	0.5	0.014625
17.050000	0.5	0.015000
17.058333	0.5	0.015250
17.066667	0.5	0.014875
17.075000	0.5	0.014250
17.083333	0.5	0.013500
17.091667	0.5	0.012375
17.100000	0.5	0.011750
17.108333	0.5	0.010000
17.116667	0.5	0.008750
17.125000	0.5	0.007125
17.133333	0.5	0.005625
17.141667	0.5	0.003500
17.150000	0.5	0.000750
17.158333	0.5	-0.002125
17.166667	0.5	-0.005250
17.175000	0.5	-0.008625
17.183333	0.5	-0.012625
17.191667	0.5	-0.016875
17.200000	0.5	-0.020875
17.208333	0.5	-0.025000
17.216667	0.5	-0.029375
17.225000	0.5	-0.034375
17.233333	0.5	-0.039000
17.241667	0.5	-0.043750
17.250000	0.5	-0.048000
17.258333	0.5	-0.052500
17.266667	0.5	-0.057000
17.275000	0.5	-0.061625
17.283333	0.5	-0.065625
17.291667	0.5	-0.069750
17.300000	0.5	-0.073625
17.308333	0.5	-0.076250
17.316667	0.5	-0.078375
17.325000	0.5	-0.080500
17.333333	0.5	-0.082250
17.341667	0.5	-0.083625
17.350000	0.5	-0.084375
17.358333	0.5	-0.084625
17.366667	0.5	-0.084375
17.375000	0.5	-0.083625
17.383333	0.5	-0.082125
17.391667	0.5	-0.080625
17.400000	0.5	-0.078625
17.408333	0.5	-0.076375
17.416667	0.5	-0.073875
17.425000	0.5	-0.071250
17.433333	0.5	-0.068375
17.441667	0.5	-0.065250
17.450000	0.5	-0.061750
17.458333	0.5	-0.058250
17.466667	0.5	-0.054750
17.475000	0.5	-0.051625
17.483333	0.5	-0.048375
17.491667	0.5	-0.045500
17.500000	0.5	-0.042750
17.508333	0.5	-0.040000
17.516667	0.5	-0.037250
17.525000	0.5	-0.034375
17.533333	0.5	-0.031750
17.541667	0.5	-0.029250
17.550000	0.5	-0.027625
17.558333	0.5	-0.025250
17.566667	0.5	-0.023750
17.575000	0.5	-0.022500
17.583333	0.5	-0.020750
17.591667	0.5	-0.019750
17.600000	0.5	-0.018500
17.608333	0.5	-0.017500
17.616667	0.5	-0.016625
17.625000	0.5	-0.015750
17.633333	0.5	-0.015000
17.641667	0.5	-0.014625
17.650000	0.5	-0.014500
17.658333	0.5	-0.014250
17.666667	0.5	-0.013625
17.675000	0.5	-0.013250
17.683333	0.5	-0.013000
17.691667	0.5	-0.012875
17.700000	0.5	-0.012250
17.708333	0.5	-0.012000
17.716667	0.5	-0.012000
17.725000	0.5	-0.012125
17.733333	0.5	-0.012125
17.741667	0.5	-0.012000
17.750000	0.5	-0.011500
17.758333	0.5	-0.011750
17.766667	0.5	-0.011625
17.775000	0.5	-0.011500
17.783333	0.5	-0.011500
17.791667	0.5	-0.011250
17.800000	0.5	-0.010750
17.808333	0.5	-0.010500
17.816667	0.5	-0.010625
17.825000	0.5	-0.010750
17.833333	0.5	-0.010750
17.841667	0.5	-0.011000
17.850000	0.5	-0.011000
17.858333	0.5	-0.011000
17.866667	0.5	-0.011250
17.875000	0.5	-0.011250
17.883333	0.5	-0.011250
17.891667	0.5	-0.011250
17.900000	0.5	-0.010875
17.908333	0.5	-0.010875
17.916667	0.5	-0.010625
17.925000	0.5	-0.010250
17.933333	0.5	-0.010000
17.941667	0.5	-0.009875
17.950000	0.5	-0.010000
17.958333	0.5	-0.010250
17.966667	0.5	-0.010375
17.975000	0.5	-0.010250
17.983333	0.5	-0.010000
17.991667	0.5	-0.009875
18.000000	0.5	-0.010000
18.008333	0.5	-0.010250
18.016667	0.5	-0.010000
18.025000	0.5	-0.009625
18.033333	0.5	-0.009500
18.041667	0.5	-0.009250
18.050000	0.5	-0.009375
18.058333	0.5	-0.009375
18.066667	0.5	-0.009375
18.075000	0.5	-0.009500
18.083333	0.5	-0.009625
18.091667	0.5	-0.009875
18.100000	0.5	-0.010250
18.108333	0.5	-0.010750
18.116667	0.5	-0.010875
18.125000	0.5	-0.011000
18.133333	0.5	-0.011250
18.141667	0.5	-0.011125
18.150000	0.5	-0.011375
18.158333	0.5	-0.012375
18.166667	0.5	-0.012750
18.175000	0.5	-0.013500
18.183333	0.5	-0.014375
18.191667	0.5	-0.014875
18.200000	0.5	-0.016000
18.208333	0.5	-0.017000
18.216667	0.5	-0.017875
18.225000	0.5	-0.019000
18.233333	0.5	-0.020250
18.241667	0.5	-0.021375
18.250000	0.5	-0.023000
18.258333	0.5	-0.024750
18.266667	0.5	-0.026375
18.275000	0.5	-0.028000
18.283333	0.5	-0.029500
18.291667	0.5	-0.030750
18.300000	0.5	-0.032375
18.308333	0.5	-0.033750
18.316667	0.5	-0.035375
18.325000	0.5	-0.037125
18.333333	0.5	-0.038500
18.341667	0.5	-0.039750
18.350000	0.5	-0.041000
18.358333	0.5	-0.042250
18.366667	0.5	-0.043500
18.375000	0.5	-0.044250
18.383333	0.5	-0.044625
18.391667	0.5	-0.045375
18.400000	0.5	-0.045375
18.408333	0.5	-0.045625
18.416667	0.5	-0.045875
18.425000	0.5	-0.045625
18.433333	0.5	-0.045625
18.441667	0.5	-0.045250
18.450000	0.5	-0.044500
18.458333	0.5	-0.043625
18.466667	0.5	-0.042750
18.475000	0.5	-0.042250
18.483333	0.5	-0.041500
18.491667	0.5	-0.040625
18.500000	0.5	-0.039375
18.508333	0.5	-0.038125
18.516667	0.5	-0.037250
18.525000	0.5	-0.036250
18.533333	0.5	-0.035375
18.541667	0.5	-0.034125
18.550000	0.5	-0.033000
18.558333	0.5	-0.032000
18.566667	0.5	-0.030875
18.575000	0.5	-0.030375
18.583333	0.5	-0.029750
18.591667	0.5	-0.029000
18.600000	0.5	-0.028500
18.608333	0.5	-0.027875
18.616667	0.5	-0.027375
18.625000	0.5	-0.027125
18.633333	0.5	-0.027125
18.641667	0.5	-0.026875
18.650000	0.5	-0.026000
18.658333	0.5	-0.026125
18.666667	0.5	-0.025500
18.675000	0.5	-0.025625
18.683333	0.5	-0.025500
18.691667	0.5	-0.025750
18.700000	0.5	-0.025875
18.708333	0.5	-0.026125
18.716667	0.5	-0.026875
18.725000	0.5	-0.027750
18.733333	0.5	-0.028125
18.741667	0.5	-0.028750
18.750000	0.5	-0.029625
18.758333	0.5	-0.030125
18.766667	0.5	-0.030500
18.775000	0.5	-0.031250
18.783333	0.5	-0.032125
18.791667	0.5	-0.032750
18.800000	0.5	-0.033750
18.808333	0.5	-0.034875
18.816667	0.5	-0.035750
18.825000	0.5	-0.036625
18.833333	0.5	-0.037625
18.841667	0.5	-0.038000
18.850000	0.5	-0.038875
18.858333	0.5	-0.039250
18.866667	0.5	-0.039500
18.875000	0.5	-0.040000
18.883333	0.5	-0.040375
18.891667	0.5	-0.041000
18.900000	0.5	-0.041625
18.908333	0.5	-0.042125
18.916667	0.5	-0.042625
18.925000	0.5	-0.042875
18.933333	0.5	-0.043125
18.941667	0.5	-0.043750
18.950000	0.5	-0.044250
18.958333	0.5	-0.044500
18.966667	0.5	-0.044750
18.975000	0.5	-0.045125
18.983333	0.5	-0.045625
18.991667	0.5	-0.046250
19.000000	0.5	-0.046375
19.008333	0.5	-0.046625
19.016667	0.5	-0.046875
19.025000	0.5	-0.046875
19.033333	0.5	-0.046500
19.041667	0.5	-0.046875
19.050000	0.5	-0.046750
19.058333	0.5	-0.046875
19.066667	0.5	-0.046875
19.075000	0.5	-0.047250
19.083333	0.5	-0.047250
19.091667	0.5	-0.047500
19.100000	0.5	-0.047625
19.108333	0.5	-0.047625
19.116667	0.5	-0.047500
19.125000	0.5	-0.047500
19.133333	0.5	-0.047500
19.141667	0.5	-0.047000
19.150000	0.5	-0.046875
19.158333	0.5	-0.046750
19.166667	0.5	-0.046500
19.175000	0.5	-0.046000
19.183333	0.5	-0.045750
19.191667	0.5	-0.045125
19.200000	0.5	-0.044625
19.208333	0.5	-0.044375
19.216667	0.5	-0.044625
19.225000	0.5	-0.044375
19.233333	0.5	-0.044250
19.241667	0.5	-0.044125
19.250000	0.5	-0.044125
19.258333	0.5	-0.044125
19.266667	0.5	-0.044250
19.275000	0.5	-0.044000
19.283333	0.5	-0.043875
19.291667	0.5	-0.043500
19.300000	0.5	-0.043875
19.308333	0.5	-0.043875
19.316667	0.5	-0.044250
19.325000	0.5	-0.044500
19.333333	0.5	-0.044500
19.341667	0.5	-0.044375
19.350000	0.5	-0.044250
19.358333	0.5	-0.044625
19.366667	0.5	-0.044375
19.375000	0.5	-0.044250
19.383333	0.5	-0.044250
19.391667	0.5	-0.044125
19.400000	0.5	-0.044500
19.408333	0.5	-0.045000
19.416667	0.5	-0.045750
19.425000	0.5	-0.046000
19.433333	0.5	-0.046000
19.441667	0.5	-0.046125
19.450000	0.5	-0.046375
19.458333	0.5	-0.046750
19.466667	0.5	-0.046750
19.475000	0.5	-0.047250
19.483333	0.5	-0.047500
19.491667	0.5	-0.047500
19.500000	0.5	-0.047375
19.508333	0.5	-0.047750
19.516667	0.5	-0.048125
19.525000	0.5	-0.048625
19.533333	0.5	-0.048750
19.541667	0.5	-0.049250
19.550000	0.5	-0.049750
19.558333	0.5	-0.050000
19.566667	0.5	-0.050375
19.575000	0.5	-0.050625
19.583333	0.5	-0.050750
19.591667	0.5	-0.051250
19.600000	0.5	-0.051750
19.608333	0.5	-0.051875
19.616667	0.5	-0.051750
19.625000	0.5	-0.051500
19.633333	0.5	-0.051500
19.641667	0.5	-0.051500
19.650000	0.5	-0.051375
19.658333	0.5	-0.051750
19.666667	0.5	-0.051750
19.675000	0.5	-0.052000
19.683333	0.5	-0.052125
19.691667	0.5	-0.052375
19.700000	0.5	-0.052000
19.708333	0.5	-0.051625
19.716667	0.5	-0.051625
19.725000	0.5	-0.052250
19.733333	0.5	-0.052125
19.741667	0.5	-0.051875
19.750000	0.5	-0.051750
19.758333	0.5	-0.051875
19.766667	0.5	-0.052000
19.775000	0.5	-0.051625
19.783333	0.5	-0.052000
19.791667	0.5	-0.051375
19.800000	0.5	-0.050875
19.808333	0.5	-0.050500
19.816667	0.5	-0.050125
19.825000	0.5	-0.049875
19.833333	0.5	-0.049375
19.841667	0.5	-0.049125
19.850000	0.5	-0.048250
19.858333	0.5	-0.047875
19.866667	0.5	-0.047625
19.875000	0.5	-0.047375
19.883333	0.5	-0.047250
19.891667	0.5	-0.046875
19.900000	0.5	-0.046625
19.908333	0.5	-0.045875
19.916667	0.5	-0.045500
19.925000	0.5	-0.045000
19.933333	0.5	-0.044375
19.941667	0.5	-0.044125
19.950000	0.5	-0.043750
19.958333	0.5	-0.043250
19.966667	0.5	-0.043000
19.975000	0.5	-0.043125
19.983333	0.5	-0.043500
19.991667	0.5	-0.042875
20.000000	0.5	-0.042625
20.008333	0.5	-0.042500
20.016667	0.5	-0.042250
20.025000	0.5	-0.042250
20.033333	0.5	-0.042125
20.041667	0.5	-0.041875
20.050000	0.5	-0.041875
20.058333	0.5	-0.041250
20.066667	0.5	-0.040625
20.075000	0.5	-0.041375
20.083333	0.5	-0.041625
20.091667	0.5	-0.041500
20.100000	0.5	-0.041500
20.108333	0.5	-0.041625
20.116667	0.5	-0.041875
20.125000	0.5	-0.041375
20.133333	0.5	-0.041250
20.141667	0.5	-0.041375
20.150000	0.5	-0.041625
20.158333	0.5	-0.041500
20.166667	0.5	-0.041125
20.175000	0.5	-0.041250
20.183333	0.5	-0.041250
20.191667	0.5	-0.041250
20.200000	0.5	-0.041375
20.208333	0.5	-0.041375
20.216667	0.5	-0.041250
20.225000	0.5	-0.041375
20.233333	0.5	-0.041625
20.241667	0.5	-0.041750
20.250000	0.5	-0.041875
20.258333	0.5	-0.041375
20.266667	0.5	-0.041125
20.275000	0.5	-0.041125
20.283333	0.5	-0.041250
20.291667	0.5	-0.041250
20.300000	0.5	-0.040875
20.308333	0.5	-0.040375
20.316667	0.5	-0.039750
20.325000	0.5	-0.039875
20.333333	0.5	-0.039250
20.341667	0.5	-0.039125
20.350000	0.5	-0.039000
20.358333	0.5	-0.038750
20.366667	0.5	-0.038000
20.375000	0.5	-0.037500
20.383333	0.5	-0.037250
20.391667	0.5	-0.037000
20.400000	0.5	-0.036000
20.408333	0.5	-0.035500
20.416667	0.5	-0.034750
20.425000	0.5	-0.034125
20.433333	0.5	-0.033125
20.441667	0.5	-0.032000
20.450000	0.5	-0.031000
20.458333	0.5	-0.030250
20.466667	0.5	-0.029625
20.475000	0.5	-0.029000
20.483333	0.5	-0.027875
20.491667	0.5	-0.026875
20.500000	0.5	-0.025625
20.508333	0.5	-0.024875
20.516667	0.5	-0.023500
20.525000	0.5	-0.022125
20.533333	0.5	-0.020375
20.541667	0.5	-0.018750
20.550000	0.5	-0.017375
20.558333	0.5	-0.016125
20.566667	0.5	-0.014375
20.575000	0.5	-0.012750
20.583333	0.5	-0.011000
20.591667	0.5	-0.009125
20.600000	0.5	-0.007625
20.608333	0.5	-0.006125
20.616667	0.5	-0.004125
20.625000	0.5	-0.003000
20.633333	0.5	-0.002125
20.641667	0.5	-0.001375
20.650000	0.5	0.000000
20.658333	0.5	0.001375
20.666667	0.5	0.002750
20.675000	0.5	0.003750
20.683333	0.5	0.004500
20.691667	0.5	0.004875
20.700000	0.5	0.005250
20.708333	0.5	0.006000
20.716667	0.5	0.006375
20.725000	0.5	0.007000
20.733333	0.5	0.007125
20.741667	0.5	0.007125
20.750000	0.5	0.006750
20.758333	0.5	0.006000
20.766667	0.5	0.005375
20.775000	0.5	0.004625
20.783333	0.5	0.003875
20.791667	0.5	0.003375
20.800000	0.5	0.002875
20.808333	0.5	0.002125
20.816667	0.5	0.001375
20.825000	0.5	0.000000
20.833333	0.5	-0.001125
20.841667	0.5	-0.002250
20.850000	0.5	-0.003625
20.858333	0.5	-0.005125
20.866667	0.5	-0.006250
20.875000	0.5	-0.007250
20.883333	0.5	-0.008625
20.891667	0.5	-0.009500
20.900000	0.5	-0.010750
20.908333	0.5	-0.011750
20.916667	0.5	-0.013000
20.925000	0.5	-0.014000
20.933333	0.5	-0.015250
20.941667	0.5	-0.016125
20.950000	0.5	-0.017250
20.958333	0.5	-0.018000
20.966667	0.5	-0.018875
20.975000	0.5	-0.019375
20.983333	0.5	-0.019750
20.991667	0.5	-0.020375
21.000000	0.5	-0.021250
21.008333	0.5	-0.022250
21.016667	0.5	-0.022750
21.025000	0.5	-0.023125
21.033333	0.5	-0.023875
21.041667	0.5	-0.024625
21.050000	0.5	-0.025125
21.058333	0.5	-0.025625
21.066667	0.5	-0.025875
21.075000	0.5	-0.026375
21.083333	0.5	-0.027000
21.091667	0.5	-0.027000
21.100000	0.5	-0.027125
21.108333	0.5	-0.027375
21.116667	0.5	-0.027625
21.125000	0.5	-0.027375
21.133333	0.5	-0.027375
21.141667	0.5	-0.027500
21.150000	0.5	-0.027000
21.158333	0.5	-0.026750
21.166667	0.5	-0.026625
21.175000	0.5	-0.026500
21.183333	0.5	-0.026625
21.191667	0.5	-0.026500
21.200000	0.5	-0.026375
21.208333	0.5	-0.026375
21.216667	0.5	-0.025625
21.225000	0.5	-0.025125
21.233333	0.5	-0.024750
21.241667	0.5	-0.024500
21.250000	0.5	-0.024125
21.258333	0.5	-0.023625
21.266667	0.5	-0.023125
21.275000	0.5	-0.022750
21.283333	0.5	-0.022250
21.291667	0.5	-0.021500
21.300000	0.5	-0.020375
21.308333	0.5	-0.019625
21.316667	0.5	-0.019000
21.325000	0.5	-0.018250
21.333333	0.5	-0.017625
21.341667	0.5	-0.017125
21.350000	0.5	-0.016500
21.358333	0.5	-0.015750
21.366667	0.5	-0.015250
21.375000	0.5	-0.014500
21.383333	0.5	-0.013750
21.391667	0.5	-0.013250
21.400000	0.5	-0.012500
21.408333	0.5	-0.011875
21.416667	0.5	-0.011500
21.425000	0.5	-0.010500
21.433333	0.5	-0.010125
21.441667	0.5	-0.009250
21.450000	0.5	-0.008375
21.458333	0.5	-0.007875
21.466667	0.5	-0.006875
21.475000	0.5	-0.006000
21.483333	0.5	-0.005375
21.491667	0.5	-0.004625
21.500000	0.5	-0.003875
21.508333	0.5	-0.003250
21.516667	0.5	-0.003000
21.525000	0.5	-0.002875
21.533333	0.5	-0.002375
21.541667	0.5	-0.002250
21.550000	0.5	-0.002125
21.558333	0.5	-0.001500
21.566667	0.5	-0.001250
21.575000	0.5	-0.000750
21.583333	0.5	-0.000375
21.591667	0.5	-0.000375
21.600000	0.5	-0.000375
21.608333	0.5	0.000125
21.616667	0.5	0.000500
21.625000	0.5	0.000875
21.633333	0.5	0.001500
21.641667	0.5	0.001750
21.650000	0.5	0.001750
21.658333	0.5	0.002250
21.666667	0.5	0.002000
21.675000	0.5	0.001875
21.683333	0.5	0.002000
21.691667	0.5	0.002875
21.700000	0.5	0.003250
21.708333	0.5	0.003125
21.716667	0.5	0.003125
21.725000	0.5	0.003125
21.733333	0.5	0.003125
21.741667	0.5	0.003125
21.750000	0.5	0.003250
21.758333	0.5	0.003625
21.766667	0.5	0.003250
21.775000	0.5	0.003125
21.783333	0.5	0.003625
21.791667	0.5	0.003625
21.800000	0.5	0.003750
21.808333	0.5	0.003000
21.816667	0.5	0.002750
21.825000	0.5	0.002500
21.833333	0.5	0.002375
21.841667	0.5	0.002375
21.850000	0.5	0.002375
21.858333	0.5	0.002375
21.866667	0.5	0.002375
21.875000	0.5	0.002000
21.883333	0.5	0.002000
21.891667	0.5	0.001875
21.900000	0.5	0.001625
21.908333	0.5	0.001375
21.916667	0.5	0.001250
21.925000	0.5	0.001000
21.933333	0.5	0.000625
21.941667	0.5	0.000500
21.950000	0.5	0.000625
21.958333	0.5	0.000625
21.966667	0.5	0.000500
21.975000	0.5	0.000000
21.983333	0.5	-0.000625
21.991667	0.5	-0.000750
22.000000	0.5	-0.000750
22.008333	0.5	-0.000750
22.016667	0.5	-0.001000
22.025000	0.5	-0.000750
22.033333	0.5	-0.001000
22.041667	0.5	-0.001500
22.050000	0.5	-0.001500
22.058333	0.5	-0.001375
22.066667	0.5	-0.001500
22.075000	0.5	-0.001625
22.083333	0.5	-0.001500
22.091667	0.5	-0.001375
22.100000	0.5	-0.001500
22.108333	0.5	-0.001875
22.116667	0.5	-0.002250
22.125000	0.5	-0.002375
22.133333	0.5	-0.002250
22.141667	0.5	-0.002375
22.150000	0.5	-0.002750
22.158333	0.5	-0.002875
22.166667	0.5	-0.002875
22.175000	0.5	-0.003125
22.183333	0.5	-0.003375
22.191667	0.5	-0.003750
22.200000	0.5	-0.003875
22.208333	0.5	-0.003875
22.216667	0.5	-0.003875
22.225000	0.5	-0.004000
22.233333	0.5	-0.004125
22.241667	0.5	-0.004250
22.250000	0.5	-0.004375
22.258333	0.5	-0.004500
22.266667	0.5	-0.004250
22.275000	0.5	-0.004375
22.283333	0.5	-0.004250
22.291667	0.5	-0.004250
22.300000	0.5	-0.004625
22.308333	0.5	-0.004750
22.316667	0.5	-0.004750
22.325000	0.5	-0.004875
22.333333	0.5	-0.005000
22.341667	0.5	-0.005250
22.350000	0.5	-0.005250
22.358333	0.5	-0.005125
22.366667	0.5	-0.005125
22.375000	0.5	-0.005375
22.383333	0.5	-0.005375
22.391667	0.5	-0.005500
22.400000	0.5	-0.005250
22.408333	0.5	-0.005125
22.416667	0.5	-0.005250
22.425000	0.5	-0.005250
22.433333	0.5	-0.005125
22.441667	0.5	-0.005625
22.450000	0.5	-0.005375
22.458333	0.5	-0.005625
22.466667	0.5	-0.005750
22.475000	0.5	-0.006125
22.483333	0.5	-0.006000
22.491667	0.5	-0.006250
22.500000	0.5	-0.006125
22.508333	0.5	-0.006250
22.516667	0.5	-0.006000
22.525000	0.5	-0.005875
22.533333	0.5	-0.006000
22.541667	0.5	-0.005875
22.550000	0.5	-0.006000
22.558333	0.5	-0.006125
22.566667	0.5	-0.005875
22.575000	0.5	-0.005750
22.583333	0.5	-0.005625
22.591667	0.5	-0.005875
22.600000	0.5	-0.006125
22.608333	0.5	-0.006125
22.616667	0.5	-0.006125
22.625000	0.5	-0.006250
22.633333	0.5	-0.006625
22.641667	0.5	-0.007125
22.650000	0.5	-0.006875
22.658333	0.5	-0.006875
22.666667	0.5	-0.007125
22.675000	0.5	-0.007250
22.683333	0.5	-0.007375
22.691667	0.5	-0.007625
22.700000	0.5	-0.008000
22.708333	0.5	-0.008250
22.716667	0.5	-0.008750
22.725000	0.5	-0.009375
22.733333	0.5	-0.009375
22.741667	0.5	-0.010000
22.750000	0.5	-0.010500
22.758333	0.5	-0.010875
22.766667	0.5	-0.011125
22.775000	0.5	-0.011250
22.783333	0.5	-0.011500
22.791667	0.5	-0.011750
22.800000	0.5	-0.011625
22.808333	0.5	-0.011625
22.816667	0.5	-0.012125
22.825000	0.5	-0.012125
22.833333	0.5	-0.012500
22.841667	0.5	-0.012750
22.850000	0.5	-0.012750
22.858333	0.5	-0.013000
22.866667	0.5	-0.012375
22.875000	0.5	-0.012125
22.883333	0.5	-0.012250
22.891667	0.5	-0.012000
22.900000	0.5	-0.011875
22.908333	0.5	-0.011625
22.916667	0.5	-0.011500
22.925000	0.5	-0.011125
22.933333	0.5	-0.011250
22.941667	0.5	-0.010500
22.950000	0.5	-0.010000
22.958333	0.5	-0.009750
22.966667	0.5	-0.009250
22.975000	0.5	-0.008625
22.983333	0.5	-0.008000
22.991667	0.5	-0.007750
23.000000	0.5	-0.007375
23.008333	0.5	-0.006875
23.016667	0.5	-0.006250
23.025000	0.5	-0.005625
23.033333	0.5	-0.005250
23.041667	0.5	-0.005250
23.050000	0.5	-0.004500
23.058333	0.5	-0.004000
23.066667	0.5	-0.003375
23.075000	0.5	-0.003125
23.083333	0.5	-0.003000
23.091667	0.5	-0.002375
23.100000	0.5	-0.002000
23.108333	0.5	-0.001500
23.116667	0.5	-0.001000
23.125000	0.5	-0.000875
23.133333	0.5	-0.000875
23.141667	0.5	-0.000875
23.150000	0.5	-0.000625
23.158333	0.5	-0.000625
23.166667	0.5	-0.000500
23.175000	0.5	-0.000625
23.183333	0.5	-0.000750
23.191667	0.5	-0.000875
23.200000	0.5	-0.000625
23.208333	0.5	-0.000500
23.216667	0.5	-0.000375
23.225000	0.5	0.000000
23.233333	0.5	0.000000
23.241667	0.5	0.000125
23.250000	0.5	0.000500
23.258333	0.5	0.001000
23.266667	0.5	0.001000
23.275000	0.5	0.001000
23.283333	0.5	0.001000
23.291667	0.5	0.000875
23.300000	0.5	0.001375
23.308333	0.5	0.001375
23.316667	0.5	0.001500
23.325000	0.5	0.001500
23.333333	0.5	0.001375
23.341667	0.5	0.001500
23.350000	0.5	0.001750
23.358333	0.5	0.001500
23.366667	0.5	0.001500
23.375000	0.5	0.001625
23.383333	0.5	0.001375
23.391667	0.5	0.001375
23.400000	0.5	0.001875
23.408333	0.5	0.002375
23.416667	0.5	0.002875
23.425000	0.5	0.003125
23.433333	0.5	0.003000
23.441667	0.5	0.002750
23.450000	0.5	0.003000
23.458333	0.5	0.003125
23.466667	0.5	0.003000
23.475000	0.5	0.003250
23.483333	0.5	0.003250
23.491667	0.5	0.003125
23.500000	0.5	0.003250
23.508333	0.5	0.003375
23.516667	0.5	0.003375
23.525000	0.5	0.003625
23.533333	0.5	0.004000
23.541667	0.5	0.003750
23.550000	0.5	0.004000
23.558333	0.5	0.004375
23.566667	0.5	0.004375
23.575000	0.5	0.004375
23.583333	0.5	0.004875
23.591667	0.5	0.005375
23.600000	0.5	0.005625
23.608333	0.5	0.006000
23.616667	0.5	0.006250
23.625000	0.5	0.006375
23.633333	0.5	0.006250
23.641667	0.5	0.006375
23.650000	0.5	0.006000
23.658333	0.5	0.006250
23.666667	0.5	0.006375
23.675000	0.5	0.006375
23.683333	0.5	0.007000
23.691667	0.5	0.007125
23.700000	0.5	0.007250
23.708333	0.5	0.007125
23.716667	0.5	0.007250
23.725000	0.5	0.007625
23.733333	0.5	0.007750
23.741667	0.5	0.007875
23.750000	0.5	0.007625
23.758333	0.5	0.007875
23.766667	0.5	0.007625
23.775000	0.5	0.007750
23.783333	0.5	0.007500
23.791667	0.5	0.007125
23.800000	0.5	0.006625
23.808333	0.5	0.007000
23.816667	0.5	0.006875
23.825000	0.5	0.006875
23.833333	0.5	0.006625
23.841667	0.5	0.006250
23.850000	0.5	0.006250
23.858333	0.5	0.005750
23.866667	0.5	0.005375
23.875000	0.5	0.004750
23.883333	0.5	0.004250
23.891667	0.5	0.003750
23.900000	0.5	0.003375
23.908333	0.5	0.002875
23.916667	0.5	0.002750
23.925000	0.5	0.002500
23.933333	0.5	0.001875
23.941667	0.5	0.001125
23.950000	0.5	0.000250
23.958333	0.5	0.000000
23.966667	0.5	-0.000500
23.975000	0.5	-0.000625
23.983333	0.5	-0.001000
23.991667	0.5	-0.001125
24.000000	0.5	-0.001625
24.008333	0.5	-0.002000
24.016667	0.5	-0.002250
24.025000	0.5	-0.002625
24.033333	0.5	-0.002750
24.041667	0.5	-0.003250
24.050000	0.5	-0.003750
24.058333	0.5	-0.003875
24.066667	0.5	-0.004250
24.075000	0.5	-0.004500
24.083333	0.5	-0.004875
24.091667	0.5	-0.005625
24.100000	0.5	-0.005750
24.108333	0.5	-0.005750
24.116667	0.5	-0.006000
24.125000	0.5	-0.005750
24.133333	0.5	-0.005875
24.141667	0.5	-0.006375
24.150000	0.5	-0.006500
24.158333	0.5	-0.006375
24.166667	0.5	-0.006375
24.175000	0.5	-0.006500
24.183333	0.5	-0.006625
24.191667	0.5	-0.006625
24.200000	0.5	-0.006750
24.208333	0.5	-0.006500
24.216667	0.5	-0.006375
24.225000	0.5	-0.006500
24.233333	0.5	-0.006625
24.241667	0.5	-0.006625
24.250000	0.5	-0.006750
24.258333	0.5	-0.007125
24.266667	0.5	-0.007000
24.275000	0.5	-0.007250
24.283333	0.5	-0.007250
24.291667	0.5	-0.007250
24.300000	0.5	-0.007000
24.308333	0.5	-0.007000
24.316667	0.5	-0.007000
24.325000	0.5	-0.007000
24.333333	0.5	-0.007125
24.341667	0.5	-0.007000
24.350000	0.5	-0.007125
24.358333	0.5	-0.007000
24.366667	0.5	-0.006875
24.375000	0.5	-0.007250
24.383333	0.5	-0.007375
24.391667	0.5	-0.007000
24.400000	0.5	-0.007000
24.408333	0.5	-0.007000
24.416667	0.5	-0.007375
24.425000	0.5	-0.007750
24.433333	0.5	-0.007875
24.441667	0.5	-0.007250
24.450000	0.5	-0.007125
24.458333	0.5	-0.007250
24.466667	0.5	-0.007125
24.475000	0.5	-0.006875
24.483333	0.5	-0.006625
24.491667	0.5	-0.006750
24.500000	0.5	-0.006375
24.508333	0.5	-0.006375
24.516667	0.5	-0.005875
24.525000	0.5	-0.006000
24.533333	0.5	-0.005375
24.541667	0.5	-0.005250
24.550000	0.5	-0.005500
24.558333	0.5	-0.005500
24.566667	0.5	-0.005375
24.575000	0.5	-0.005000
24.583333	0.5	-0.005125
24.591667	0.5	-0.004875
24.600000	0.5	-0.004375
24.608333	0.5	-0.003375
24.616667	0.5	-0.003000
24.625000	0.5	-0.002500
24.633333	0.5	-0.002375
24.641667	0.5	-0.002500
24.650000	0.5	-0.002250
24.658333	0.5	-0.002125
24.666667	0.5	-0.001875
24.675000	0.5	-0.001250
24.683333	0.5	-0.000750
24.691667	0.5	-0.000500
24.700000	0.5	0.000125
24.708333	0.5	0.000875
24.716667	0.5	0.001875
24.725000	0.5	0.002250
24.733333	0.5	0.002500
24.741667	0.5	0.002625
24.750000	0.5	0.003375
24.758333	0.5	0.004000
24.766667	0.5	0.004750
24.775000	0.5	0.005125
24.783333	0.5	0.005500
24.791667	0.5	0.005625
24.800000	0.5	0.006000
24.808333	0.5	0.006375
24.816667	0.5	0.007000
24.825000	0.5	0.007625
24.833333	0.5	0.008250
24.841667	0.5	0.008750
24.850000	0.5	0.009125
24.858333	0.5	0.009250
24.866667	0.5	0.009500
24.875000	0.5	0.009375
24.883333	0.5	0.009750
24.891667	0.5	0.010250
24.900000	0.5	0.011125
24.908333	0.5	0.011625
24.916667	0.5	0.011750
24.925000	0.5	0.011875
24.933333	0.5	0.012250
24.941667	0.5	0.012250
24.950000	0.5	0.012250
24.958333	0.5	0.012500
24.966667	0.5	0.012625
24.975000	0.5	0.012750
24.983333	0.5	0.012750
24.991667	0.5	0.012625
25.000000	0.5	0.013250
