# Supplementary material for: Dynamic character displacement among a pair of bacterial phyllosphere commensals in situ
Source: Nat Commun. 2022 May 20;13:2836. doi: 10.1038/s41467-022-30469-3 (PMC9123166; doi:10.1038/s41467-022-30469-3)
Supplement: Supplementary file 11 — Source Data [file 41467_2022_30469_MOESM11_ESM.zip › Source Data/Supplementary Figure 5/Xylose t4 a.txt]

File Path	chrom://marshall/Chromeleon7/HPLC_Ultimate_3000/Users/helucas/20200720_OrganicAcids_CCR_L257.seq/310.smp/RI_1.channel/RI_1.chm
Channel	RI_1

Injection Information:
Data Vault	Chromeleon7
Injection	Xyl_t4_a
Injection Number	19
Position	RB8
Comment	
Processing Method	Quantitative
Instrument Method	20200525_Rezex_ROA_OrganicAcid_600uL_2500uM_H2SO4_50A_50D
Type	Unknown
Status	Finished
Injection Date	7/20/2020
Injection Time	11:45:31 PM
Injection Volume (µl)	10.000
Dilution Factor	1.0000
Weight	1.0000

Chromatogram Data Information:
Time Min. (min)	0.000000
Time Max. (min)	25.000000
Data Points	3001
Detector	RI
Generating Data System	Chromeleon 7.2.5.9507
Exporting Data System	Chromeleon 7.2.8.0
Operator	Instrument Controller
Signal Quantity	Refractive 
Signal Unit	µRIU
Signal Min.	-2.146500
Signal Max.	23.431750
Channel	RI_1
Driver Name	RID520Driver.dll
Channel Type	Evaluation
Min. Step (s)	0.5
Max. Step (s)	0.5
Average Step (s)	0.5

Signal Parameter Information:
Signal Info	

Chromatogram Data:
Time (min)	Step (s)	Value (µRIU)
0.000000	n.a.	0.000500
0.008333	0.5	0.000375
0.016667	0.5	0.000000
0.025000	0.5	0.000000
0.033333	0.5	0.000000
0.041667	0.5	0.000000
0.050000	0.5	0.000125
0.058333	0.5	0.000125
0.066667	0.5	0.000000
0.075000	0.5	-0.000125
0.083333	0.5	0.000000
0.091667	0.5	0.000250
0.100000	0.5	0.000125
0.108333	0.5	0.000500
0.116667	0.5	0.000625
0.125000	0.5	0.000500
0.133333	0.5	0.000625
0.141667	0.5	0.000625
0.150000	0.5	0.000625
0.158333	0.5	0.000250
0.166667	0.5	0.000125
0.175000	0.5	0.000125
0.183333	0.5	0.000000
0.191667	0.5	0.000000
0.200000	0.5	0.000000
0.208333	0.5	0.000000
0.216667	0.5	0.000000
0.225000	0.5	0.000000
0.233333	0.5	-0.000250
0.241667	0.5	-0.000125
0.250000	0.5	-0.000375
0.258333	0.5	-0.000625
0.266667	0.5	-0.001000
0.275000	0.5	-0.001125
0.283333	0.5	-0.001000
0.291667	0.5	-0.001000
0.300000	0.5	-0.001125
0.308333	0.5	-0.001500
0.316667	0.5	-0.001625
0.325000	0.5	-0.002000
0.333333	0.5	-0.002625
0.341667	0.5	-0.003375
0.350000	0.5	-0.003875
0.358333	0.5	-0.004000
0.366667	0.5	-0.004875
0.375000	0.5	-0.005500
0.383333	0.5	-0.005625
0.391667	0.5	-0.005875
0.400000	0.5	-0.005625
0.408333	0.5	-0.005250
0.416667	0.5	-0.005250
0.425000	0.5	-0.005500
0.433333	0.5	-0.005750
0.441667	0.5	-0.005875
0.450000	0.5	-0.006250
0.458333	0.5	-0.006250
0.466667	0.5	-0.006500
0.475000	0.5	-0.006750
0.483333	0.5	-0.006875
0.491667	0.5	-0.006875
0.500000	0.5	-0.007250
0.508333	0.5	-0.007750
0.516667	0.5	-0.008000
0.525000	0.5	-0.008000
0.533333	0.5	-0.008375
0.541667	0.5	-0.008500
0.550000	0.5	-0.008250
0.558333	0.5	-0.008000
0.566667	0.5	-0.008125
0.575000	0.5	-0.008875
0.583333	0.5	-0.009250
0.591667	0.5	-0.009875
0.600000	0.5	-0.009875
0.608333	0.5	-0.010375
0.616667	0.5	-0.010875
0.625000	0.5	-0.011375
0.633333	0.5	-0.011250
0.641667	0.5	-0.011375
0.650000	0.5	-0.011500
0.658333	0.5	-0.012000
0.666667	0.5	-0.011875
0.675000	0.5	-0.012125
0.683333	0.5	-0.012250
0.691667	0.5	-0.012625
0.700000	0.5	-0.012750
0.708333	0.5	-0.012625
0.716667	0.5	-0.012750
0.725000	0.5	-0.013250
0.733333	0.5	-0.013375
0.741667	0.5	-0.013250
0.750000	0.5	-0.013375
0.758333	0.5	-0.013125
0.766667	0.5	-0.013125
0.775000	0.5	-0.012875
0.783333	0.5	-0.012625
0.791667	0.5	-0.012500
0.800000	0.5	-0.012250
0.808333	0.5	-0.011875
0.816667	0.5	-0.012000
0.825000	0.5	-0.012125
0.833333	0.5	-0.011875
0.841667	0.5	-0.011750
0.850000	0.5	-0.011250
0.858333	0.5	-0.010875
0.866667	0.5	-0.010375
0.875000	0.5	-0.010000
0.883333	0.5	-0.009375
0.891667	0.5	-0.008875
0.900000	0.5	-0.008375
0.908333	0.5	-0.008250
0.916667	0.5	-0.007750
0.925000	0.5	-0.007125
0.933333	0.5	-0.006625
0.941667	0.5	-0.006000
0.950000	0.5	-0.005625
0.958333	0.5	-0.005375
0.966667	0.5	-0.005000
0.975000	0.5	-0.004125
0.983333	0.5	-0.004125
0.991667	0.5	-0.003375
1.000000	0.5	-0.002625
1.008333	0.5	-0.001875
1.016667	0.5	-0.001375
1.025000	0.5	-0.001000
1.033333	0.5	-0.000625
1.041667	0.5	-0.000125
1.050000	0.5	0.000375
1.058333	0.5	0.001125
1.066667	0.5	0.002250
1.075000	0.5	0.003125
1.083333	0.5	0.003875
1.091667	0.5	0.004125
1.100000	0.5	0.004875
1.108333	0.5	0.005500
1.116667	0.5	0.005750
1.125000	0.5	0.006125
1.133333	0.5	0.006625
1.141667	0.5	0.007500
1.150000	0.5	0.007875
1.158333	0.5	0.008250
1.166667	0.5	0.008875
1.175000	0.5	0.009500
1.183333	0.5	0.010125
1.191667	0.5	0.010875
1.200000	0.5	0.011250
1.208333	0.5	0.011500
1.216667	0.5	0.011750
1.225000	0.5	0.012000
1.233333	0.5	0.012500
1.241667	0.5	0.013000
1.250000	0.5	0.013250
1.258333	0.5	0.013875
1.266667	0.5	0.014250
1.275000	0.5	0.014750
1.283333	0.5	0.014750
1.291667	0.5	0.014625
1.300000	0.5	0.014375
1.308333	0.5	0.014250
1.316667	0.5	0.014375
1.325000	0.5	0.014250
1.333333	0.5	0.014125
1.341667	0.5	0.014000
1.350000	0.5	0.013500
1.358333	0.5	0.013250
1.366667	0.5	0.013375
1.375000	0.5	0.013250
1.383333	0.5	0.012875
1.391667	0.5	0.012375
1.400000	0.5	0.012000
1.408333	0.5	0.011500
1.416667	0.5	0.010500
1.425000	0.5	0.009750
1.433333	0.5	0.009625
1.441667	0.5	0.009375
1.450000	0.5	0.008875
1.458333	0.5	0.008000
1.466667	0.5	0.007125
1.475000	0.5	0.006500
1.483333	0.5	0.006000
1.491667	0.5	0.005125
1.500000	0.5	0.004625
1.508333	0.5	0.003625
1.516667	0.5	0.003625
1.525000	0.5	0.003000
1.533333	0.5	0.002375
1.541667	0.5	0.001750
1.550000	0.5	0.000875
1.558333	0.5	0.000000
1.566667	0.5	-0.000625
1.575000	0.5	-0.001375
1.583333	0.5	-0.002125
1.591667	0.5	-0.002750
1.600000	0.5	-0.003625
1.608333	0.5	-0.004375
1.616667	0.5	-0.004500
1.625000	0.5	-0.004625
1.633333	0.5	-0.005125
1.641667	0.5	-0.005750
1.650000	0.5	-0.005750
1.658333	0.5	-0.006000
1.666667	0.5	-0.006375
1.675000	0.5	-0.006875
1.683333	0.5	-0.006750
1.691667	0.5	-0.007250
1.700000	0.5	-0.007500
1.708333	0.5	-0.007250
1.716667	0.5	-0.007000
1.725000	0.5	-0.006750
1.733333	0.5	-0.007250
1.741667	0.5	-0.007375
1.750000	0.5	-0.007125
1.758333	0.5	-0.007375
1.766667	0.5	-0.007500
1.775000	0.5	-0.007875
1.783333	0.5	-0.007750
1.791667	0.5	-0.007500
1.800000	0.5	-0.007750
1.808333	0.5	-0.007750
1.816667	0.5	-0.007250
1.825000	0.5	-0.007250
1.833333	0.5	-0.007000
1.841667	0.5	-0.006750
1.850000	0.5	-0.006375
1.858333	0.5	-0.005500
1.866667	0.5	-0.005000
1.875000	0.5	-0.004500
1.883333	0.5	-0.004125
1.891667	0.5	-0.004250
1.900000	0.5	-0.004125
1.908333	0.5	-0.004000
1.916667	0.5	-0.003750
1.925000	0.5	-0.004250
1.933333	0.5	-0.004000
1.941667	0.5	-0.003750
1.950000	0.5	-0.003750
1.958333	0.5	-0.003625
1.966667	0.5	-0.003500
1.975000	0.5	-0.003125
1.983333	0.5	-0.003125
1.991667	0.5	-0.003250
2.000000	0.5	-0.003125
2.008333	0.5	-0.003000
2.016667	0.5	-0.003000
2.025000	0.5	-0.003125
2.033333	0.5	-0.003125
2.041667	0.5	-0.003375
2.050000	0.5	-0.003625
2.058333	0.5	-0.003375
2.066667	0.5	-0.003375
2.075000	0.5	-0.003250
2.083333	0.5	-0.003125
2.091667	0.5	-0.003250
2.100000	0.5	-0.003500
2.108333	0.5	-0.004000
2.116667	0.5	-0.004375
2.125000	0.5	-0.005000
2.133333	0.5	-0.005125
2.141667	0.5	-0.005000
2.150000	0.5	-0.005125
2.158333	0.5	-0.005125
2.166667	0.5	-0.005625
2.175000	0.5	-0.006000
2.183333	0.5	-0.006125
2.191667	0.5	-0.006500
2.200000	0.5	-0.006875
2.208333	0.5	-0.007250
2.216667	0.5	-0.007500
2.225000	0.5	-0.007750
2.233333	0.5	-0.008125
2.241667	0.5	-0.008250
2.250000	0.5	-0.008500
2.258333	0.5	-0.009000
2.266667	0.5	-0.009125
2.275000	0.5	-0.009250
2.283333	0.5	-0.009500
2.291667	0.5	-0.010250
2.300000	0.5	-0.010375
2.308333	0.5	-0.010625
2.316667	0.5	-0.010750
2.325000	0.5	-0.011375
2.333333	0.5	-0.011750
2.341667	0.5	-0.012125
2.350000	0.5	-0.012375
2.358333	0.5	-0.012125
2.366667	0.5	-0.012125
2.375000	0.5	-0.012750
2.383333	0.5	-0.013000
2.391667	0.5	-0.013125
2.400000	0.5	-0.013375
2.408333	0.5	-0.013875
2.416667	0.5	-0.014375
2.425000	0.5	-0.014750
2.433333	0.5	-0.015375
2.441667	0.5	-0.015875
2.450000	0.5	-0.015625
2.458333	0.5	-0.015625
2.466667	0.5	-0.016000
2.475000	0.5	-0.016625
2.483333	0.5	-0.017250
2.491667	0.5	-0.017625
2.500000	0.5	-0.017750
2.508333	0.5	-0.018125
2.516667	0.5	-0.018375
2.525000	0.5	-0.018500
2.533333	0.5	-0.019125
2.541667	0.5	-0.019125
2.550000	0.5	-0.018750
2.558333	0.5	-0.019000
2.566667	0.5	-0.019000
2.575000	0.5	-0.019125
2.583333	0.5	-0.019250
2.591667	0.5	-0.019625
2.600000	0.5	-0.019625
2.608333	0.5	-0.019875
2.616667	0.5	-0.020125
2.625000	0.5	-0.020250
2.633333	0.5	-0.020250
2.641667	0.5	-0.020000
2.650000	0.5	-0.020000
2.658333	0.5	-0.019625
2.666667	0.5	-0.019125
2.675000	0.5	-0.019000
2.683333	0.5	-0.018500
2.691667	0.5	-0.018125
2.700000	0.5	-0.017875
2.708333	0.5	-0.017375
2.716667	0.5	-0.017000
2.725000	0.5	-0.017250
2.733333	0.5	-0.017000
2.741667	0.5	-0.016875
2.750000	0.5	-0.016375
2.758333	0.5	-0.015625
2.766667	0.5	-0.015250
2.775000	0.5	-0.015125
2.783333	0.5	-0.014500
2.791667	0.5	-0.013750
2.800000	0.5	-0.012875
2.808333	0.5	-0.012000
2.816667	0.5	-0.011875
2.825000	0.5	-0.011625
2.833333	0.5	-0.011000
2.841667	0.5	-0.010875
2.850000	0.5	-0.010500
2.858333	0.5	-0.010000
2.866667	0.5	-0.009500
2.875000	0.5	-0.009125
2.883333	0.5	-0.008375
2.891667	0.5	-0.007500
2.900000	0.5	-0.007000
2.908333	0.5	-0.006625
2.916667	0.5	-0.006250
2.925000	0.5	-0.005750
2.933333	0.5	-0.005000
2.941667	0.5	-0.004250
2.950000	0.5	-0.004000
2.958333	0.5	-0.004250
2.966667	0.5	-0.003750
2.975000	0.5	-0.003250
2.983333	0.5	-0.003000
2.991667	0.5	-0.003125
3.000000	0.5	-0.002750
3.008333	0.5	-0.002250
3.016667	0.5	-0.001875
3.025000	0.5	-0.001500
3.033333	0.5	-0.000875
3.041667	0.5	-0.000875
3.050000	0.5	-0.000875
3.058333	0.5	-0.000875
3.066667	0.5	-0.001000
3.075000	0.5	-0.000750
3.083333	0.5	-0.000625
3.091667	0.5	-0.000500
3.100000	0.5	-0.000250
3.108333	0.5	0.000000
3.116667	0.5	0.000000
3.125000	0.5	0.000250
3.133333	0.5	0.000750
3.141667	0.5	0.001000
3.150000	0.5	0.001250
3.158333	0.5	0.001625
3.166667	0.5	0.001500
3.175000	0.5	0.001250
3.183333	0.5	0.001125
3.191667	0.5	0.001000
3.200000	0.5	0.000500
3.208333	0.5	0.000500
3.216667	0.5	0.001000
3.225000	0.5	0.001250
3.233333	0.5	0.001125
3.241667	0.5	0.000875
3.250000	0.5	0.000500
3.258333	0.5	0.000625
3.266667	0.5	0.000750
3.275000	0.5	0.000750
3.283333	0.5	0.000750
3.291667	0.5	0.000875
3.300000	0.5	0.001250
3.308333	0.5	0.001500
3.316667	0.5	0.001500
3.325000	0.5	0.001500
3.333333	0.5	0.001250
3.341667	0.5	0.001375
3.350000	0.5	0.001250
3.358333	0.5	0.001250
3.366667	0.5	0.001250
3.375000	0.5	0.001500
3.383333	0.5	0.001625
3.391667	0.5	0.001375
3.400000	0.5	0.001625
3.408333	0.5	0.002125
3.416667	0.5	0.003000
3.425000	0.5	0.003250
3.433333	0.5	0.003500
3.441667	0.5	0.003875
3.450000	0.5	0.004500
3.458333	0.5	0.005125
3.466667	0.5	0.005875
3.475000	0.5	0.006375
3.483333	0.5	0.006500
3.491667	0.5	0.006875
3.500000	0.5	0.007500
3.508333	0.5	0.008125
3.516667	0.5	0.008875
3.525000	0.5	0.009500
3.533333	0.5	0.010250
3.541667	0.5	0.010750
3.550000	0.5	0.011375
3.558333	0.5	0.011875
3.566667	0.5	0.012000
3.575000	0.5	0.012250
3.583333	0.5	0.012750
3.591667	0.5	0.013375
3.600000	0.5	0.013875
3.608333	0.5	0.014625
3.616667	0.5	0.015125
3.625000	0.5	0.015625
3.633333	0.5	0.015625
3.641667	0.5	0.015875
3.650000	0.5	0.016625
3.658333	0.5	0.017375
3.666667	0.5	0.017375
3.675000	0.5	0.018000
3.683333	0.5	0.018500
3.691667	0.5	0.018750
3.700000	0.5	0.019000
3.708333	0.5	0.019250
3.716667	0.5	0.019375
3.725000	0.5	0.019750
3.733333	0.5	0.020125
3.741667	0.5	0.020125
3.750000	0.5	0.020500
3.758333	0.5	0.020875
3.766667	0.5	0.020875
3.775000	0.5	0.020500
3.783333	0.5	0.020750
3.791667	0.5	0.020750
3.800000	0.5	0.020625
3.808333	0.5	0.020500
3.816667	0.5	0.020500
3.825000	0.5	0.020250
3.833333	0.5	0.020125
3.841667	0.5	0.020375
3.850000	0.5	0.020500
3.858333	0.5	0.020250
3.866667	0.5	0.020625
3.875000	0.5	0.020500
3.883333	0.5	0.020625
3.891667	0.5	0.020875
3.900000	0.5	0.020750
3.908333	0.5	0.020375
3.916667	0.5	0.020125
3.925000	0.5	0.020375
3.933333	0.5	0.020625
3.941667	0.5	0.020375
3.950000	0.5	0.020500
3.958333	0.5	0.020625
3.966667	0.5	0.020250
3.975000	0.5	0.019875
3.983333	0.5	0.019500
3.991667	0.5	0.019250
4.000000	0.5	0.019375
4.008333	0.5	0.019625
4.016667	0.5	0.019750
4.025000	0.5	0.019625
4.033333	0.5	0.019625
4.041667	0.5	0.019375
4.050000	0.5	0.019250
4.058333	0.5	0.019125
4.066667	0.5	0.018750
4.075000	0.5	0.018750
4.083333	0.5	0.018750
4.091667	0.5	0.018500
4.100000	0.5	0.018375
4.108333	0.5	0.018625
4.116667	0.5	0.018500
4.125000	0.5	0.017875
4.133333	0.5	0.018000
4.141667	0.5	0.017875
4.150000	0.5	0.017750
4.158333	0.5	0.017250
4.166667	0.5	0.017500
4.175000	0.5	0.017625
4.183333	0.5	0.018125
4.191667	0.5	0.018125
4.200000	0.5	0.017875
4.208333	0.5	0.017250
4.216667	0.5	0.017125
4.225000	0.5	0.016750
4.233333	0.5	0.016250
4.241667	0.5	0.016125
4.250000	0.5	0.016125
4.258333	0.5	0.015875
4.266667	0.5	0.015250
4.275000	0.5	0.014375
4.283333	0.5	0.014250
4.291667	0.5	0.014375
4.300000	0.5	0.014000
4.308333	0.5	0.013750
4.316667	0.5	0.013625
4.325000	0.5	0.013500
4.333333	0.5	0.013125
4.341667	0.5	0.012625
4.350000	0.5	0.011625
4.358333	0.5	0.011375
4.366667	0.5	0.010625
4.375000	0.5	0.010000
4.383333	0.5	0.009000
4.391667	0.5	0.008000
4.400000	0.5	0.007125
4.408333	0.5	0.006750
4.416667	0.5	0.005750
4.425000	0.5	0.005000
4.433333	0.5	0.004250
4.441667	0.5	0.003250
4.450000	0.5	0.002250
4.458333	0.5	0.001375
4.466667	0.5	0.000250
4.475000	0.5	-0.000125
4.483333	0.5	-0.000750
4.491667	0.5	-0.001750
4.500000	0.5	-0.002750
4.508333	0.5	-0.003375
4.516667	0.5	-0.004125
4.525000	0.5	-0.004875
4.533333	0.5	-0.005750
4.541667	0.5	-0.006875
4.550000	0.5	-0.007750
4.558333	0.5	-0.008250
4.566667	0.5	-0.008875
4.575000	0.5	-0.009375
4.583333	0.5	-0.009875
4.591667	0.5	-0.010500
4.600000	0.5	-0.010875
4.608333	0.5	-0.011375
4.616667	0.5	-0.011750
4.625000	0.5	-0.012125
4.633333	0.5	-0.012375
4.641667	0.5	-0.012375
4.650000	0.5	-0.012375
4.658333	0.5	-0.012625
4.666667	0.5	-0.013000
4.675000	0.5	-0.013250
4.683333	0.5	-0.013125
4.691667	0.5	-0.013125
4.700000	0.5	-0.013125
4.708333	0.5	-0.013125
4.716667	0.5	-0.013250
4.725000	0.5	-0.012875
4.733333	0.5	-0.012750
4.741667	0.5	-0.013000
4.750000	0.5	-0.013000
4.758333	0.5	-0.012250
4.766667	0.5	-0.011625
4.775000	0.5	-0.011250
4.783333	0.5	-0.010750
4.791667	0.5	-0.010375
4.800000	0.5	-0.010000
4.808333	0.5	-0.009250
4.816667	0.5	-0.008750
4.825000	0.5	-0.008250
4.833333	0.5	-0.007625
4.841667	0.5	-0.007375
4.850000	0.5	-0.006875
4.858333	0.5	-0.006250
4.866667	0.5	-0.005625
4.875000	0.5	-0.004750
4.883333	0.5	-0.004500
4.891667	0.5	-0.004000
4.900000	0.5	-0.003250
4.908333	0.5	-0.002500
4.916667	0.5	-0.002375
4.925000	0.5	-0.002500
4.933333	0.5	-0.002000
4.941667	0.5	-0.001750
4.950000	0.5	-0.001500
4.958333	0.5	-0.001125
4.966667	0.5	-0.000750
4.975000	0.5	-0.000125
4.983333	0.5	0.000375
4.991667	0.5	0.001000
5.000000	0.5	0.001250
5.008333	0.5	0.001625
5.016667	0.5	0.002250
5.025000	0.5	0.002875
5.033333	0.5	0.003125
5.041667	0.5	0.003125
5.050000	0.5	0.003250
5.058333	0.5	0.003000
5.066667	0.5	0.003000
5.075000	0.5	0.003000
5.083333	0.5	0.003250
5.091667	0.5	0.002875
5.100000	0.5	0.002500
5.108333	0.5	0.002500
5.116667	0.5	0.002625
5.125000	0.5	0.002625
5.133333	0.5	0.002250
5.141667	0.5	0.001875
5.150000	0.5	0.002250
5.158333	0.5	0.002375
5.166667	0.5	0.001750
5.175000	0.5	0.001500
5.183333	0.5	0.001625
5.191667	0.5	0.001125
5.200000	0.5	0.001000
5.208333	0.5	0.000750
5.216667	0.5	0.000625
5.225000	0.5	0.000500
5.233333	0.5	0.000250
5.241667	0.5	0.000250
5.250000	0.5	0.000375
5.258333	0.5	0.000250
5.266667	0.5	0.000000
5.275000	0.5	-0.000625
5.283333	0.5	-0.000750
5.291667	0.5	-0.001125
5.300000	0.5	-0.001625
5.308333	0.5	-0.002125
5.316667	0.5	-0.002125
5.325000	0.5	-0.002250
5.333333	0.5	-0.002625
5.341667	0.5	-0.003125
5.350000	0.5	-0.003125
5.358333	0.5	-0.003125
5.366667	0.5	-0.003250
5.375000	0.5	-0.003375
5.383333	0.5	-0.003875
5.391667	0.5	-0.003750
5.400000	0.5	-0.003875
5.408333	0.5	-0.004250
5.416667	0.5	-0.004500
5.425000	0.5	-0.004625
5.433333	0.5	-0.004625
5.441667	0.5	-0.004750
5.450000	0.5	-0.005250
5.458333	0.5	-0.006000
5.466667	0.5	-0.006250
5.475000	0.5	-0.006375
5.483333	0.5	-0.006625
5.491667	0.5	-0.007125
5.500000	0.5	-0.007250
5.508333	0.5	-0.007500
5.516667	0.5	-0.008250
5.525000	0.5	-0.008625
5.533333	0.5	-0.008375
5.541667	0.5	-0.009125
5.550000	0.5	-0.009250
5.558333	0.5	-0.009125
5.566667	0.5	-0.008750
5.575000	0.5	-0.009000
5.583333	0.5	-0.009250
5.591667	0.5	-0.009625
5.600000	0.5	-0.010000
5.608333	0.5	-0.010375
5.616667	0.5	-0.010875
5.625000	0.5	-0.011500
5.633333	0.5	-0.012000
5.641667	0.5	-0.012500
5.650000	0.5	-0.012375
5.658333	0.5	-0.012500
5.666667	0.5	-0.012625
5.675000	0.5	-0.012375
5.683333	0.5	-0.012500
5.691667	0.5	-0.012875
5.700000	0.5	-0.013500
5.708333	0.5	-0.014250
5.716667	0.5	-0.014625
5.725000	0.5	-0.015125
5.733333	0.5	-0.015375
5.741667	0.5	-0.015875
5.750000	0.5	-0.016125
5.758333	0.5	-0.016375
5.766667	0.5	-0.016750
5.775000	0.5	-0.017125
5.783333	0.5	-0.017375
5.791667	0.5	-0.017625
5.800000	0.5	-0.017375
5.808333	0.5	-0.017500
5.816667	0.5	-0.017625
5.825000	0.5	-0.018000
5.833333	0.5	-0.018250
5.841667	0.5	-0.018125
5.850000	0.5	-0.018375
5.858333	0.5	-0.018625
5.866667	0.5	-0.018875
5.875000	0.5	-0.019375
5.883333	0.5	-0.019375
5.891667	0.5	-0.019625
5.900000	0.5	-0.019500
5.908333	0.5	-0.019250
5.916667	0.5	-0.019500
5.925000	0.5	-0.019625
5.933333	0.5	-0.020000
5.941667	0.5	-0.019750
5.950000	0.5	-0.019625
5.958333	0.5	-0.019375
5.966667	0.5	-0.019500
5.975000	0.5	-0.019125
5.983333	0.5	-0.019000
5.991667	0.5	-0.018875
6.000000	0.5	-0.019000
6.008333	0.5	-0.019000
6.016667	0.5	-0.018625
6.025000	0.5	-0.018750
6.033333	0.5	-0.018500
6.041667	0.5	-0.018375
6.050000	0.5	-0.018000
6.058333	0.5	-0.017250
6.066667	0.5	-0.016875
6.075000	0.5	-0.016375
6.083333	0.5	-0.015750
6.091667	0.5	-0.015250
6.100000	0.5	-0.014875
6.108333	0.5	-0.014375
6.116667	0.5	-0.013750
6.125000	0.5	-0.012875
6.133333	0.5	-0.012250
6.141667	0.5	-0.011500
6.150000	0.5	-0.010500
6.158333	0.5	-0.009625
6.166667	0.5	-0.008750
6.175000	0.5	-0.007875
6.183333	0.5	-0.006875
6.191667	0.5	-0.006000
6.200000	0.5	-0.005125
6.208333	0.5	-0.004125
6.216667	0.5	-0.003375
6.225000	0.5	-0.002625
6.233333	0.5	-0.002125
6.241667	0.5	-0.001375
6.250000	0.5	-0.000750
6.258333	0.5	0.000000
6.266667	0.5	0.001000
6.275000	0.5	0.001250
6.283333	0.5	0.001500
6.291667	0.5	0.001750
6.300000	0.5	0.002000
6.308333	0.5	0.001875
6.316667	0.5	0.002125
6.325000	0.5	0.002000
6.333333	0.5	0.001875
6.341667	0.5	0.001375
6.350000	0.5	0.001000
6.358333	0.5	0.000750
6.366667	0.5	0.000875
6.375000	0.5	0.000750
6.383333	0.5	0.000500
6.391667	0.5	0.000375
6.400000	0.5	0.000000
6.408333	0.5	0.000000
6.416667	0.5	-0.000250
6.425000	0.5	-0.001125
6.433333	0.5	-0.001125
6.441667	0.5	-0.000875
6.450000	0.5	-0.001125
6.458333	0.5	-0.001000
6.466667	0.5	-0.000875
6.475000	0.5	-0.001500
6.483333	0.5	-0.002000
6.491667	0.5	-0.002000
6.500000	0.5	-0.002125
6.508333	0.5	-0.002250
6.516667	0.5	-0.002375
6.525000	0.5	-0.002375
6.533333	0.5	-0.002625
6.541667	0.5	-0.002500
6.550000	0.5	-0.002750
6.558333	0.5	-0.002875
6.566667	0.5	-0.002625
6.575000	0.5	-0.002875
6.583333	0.5	-0.002875
6.591667	0.5	-0.002875
6.600000	0.5	-0.003375
6.608333	0.5	-0.003625
6.616667	0.5	-0.003875
6.625000	0.5	-0.004125
6.633333	0.5	-0.004375
6.641667	0.5	-0.004625
6.650000	0.5	-0.005500
6.658333	0.5	-0.006250
6.666667	0.5	-0.007000
6.675000	0.5	-0.008000
6.683333	0.5	-0.009625
6.691667	0.5	-0.012000
6.700000	0.5	-0.014750
6.708333	0.5	-0.019000
6.716667	0.5	-0.024250
6.725000	0.5	-0.031000
6.733333	0.5	-0.039750
6.741667	0.5	-0.051625
6.750000	0.5	-0.067500
6.758333	0.5	-0.088625
6.766667	0.5	-0.117875
6.775000	0.5	-0.159500
6.783333	0.5	-0.218125
6.791667	0.5	-0.301125
6.800000	0.5	-0.417250
6.808333	0.5	-0.572125
6.816667	0.5	-0.771125
6.825000	0.5	-1.011625
6.833333	0.5	-1.283000
6.841667	0.5	-1.564875
6.850000	0.5	-1.828625
6.858333	0.5	-2.036375
6.866667	0.5	-2.146500
6.875000	0.5	-2.113875
6.883333	0.5	-1.895000
6.891667	0.5	-1.448500
6.900000	0.5	-0.740375
6.908333	0.5	0.256750
6.916667	0.5	1.560625
6.925000	0.5	3.176750
6.933333	0.5	5.094375
6.941667	0.5	7.284875
6.950000	0.5	9.695000
6.958333	0.5	12.244625
6.966667	0.5	14.824000
6.975000	0.5	17.298250
6.983333	0.5	19.518000
6.991667	0.5	21.336125
7.000000	0.5	22.635125
7.008333	0.5	23.339750
7.016667	0.5	23.431750
7.025000	0.5	22.949625
7.033333	0.5	21.977625
7.041667	0.5	20.627250
7.050000	0.5	19.019500
7.058333	0.5	17.268250
7.066667	0.5	15.472375
7.075000	0.5	13.709500
7.083333	0.5	12.035125
7.091667	0.5	10.485750
7.100000	0.5	9.080500
7.108333	0.5	7.826750
7.116667	0.5	6.722500
7.125000	0.5	5.759875
7.133333	0.5	4.926250
7.141667	0.5	4.210000
7.150000	0.5	3.597625
7.158333	0.5	3.075500
7.166667	0.5	2.631625
7.175000	0.5	2.254500
7.183333	0.5	1.935000
7.191667	0.5	1.664000
7.200000	0.5	1.434000
7.208333	0.5	1.238625
7.216667	0.5	1.071875
7.225000	0.5	0.930250
7.233333	0.5	0.808875
7.241667	0.5	0.704875
7.250000	0.5	0.615625
7.258333	0.5	0.538875
7.266667	0.5	0.472625
7.275000	0.5	0.415875
7.283333	0.5	0.366500
7.291667	0.5	0.323750
7.300000	0.5	0.286625
7.308333	0.5	0.254000
7.316667	0.5	0.225375
7.325000	0.5	0.200500
7.333333	0.5	0.178625
7.341667	0.5	0.159375
7.350000	0.5	0.142500
7.358333	0.5	0.127750
7.366667	0.5	0.114625
7.375000	0.5	0.102875
7.383333	0.5	0.092375
7.391667	0.5	0.082875
7.400000	0.5	0.074625
7.408333	0.5	0.068000
7.416667	0.5	0.061750
7.425000	0.5	0.055750
7.433333	0.5	0.050750
7.441667	0.5	0.046250
7.450000	0.5	0.042625
7.458333	0.5	0.039625
7.466667	0.5	0.036500
7.475000	0.5	0.033750
7.483333	0.5	0.031500
7.491667	0.5	0.029375
7.500000	0.5	0.027375
7.508333	0.5	0.025625
7.516667	0.5	0.024375
7.525000	0.5	0.023250
7.533333	0.5	0.021875
7.541667	0.5	0.020625
7.550000	0.5	0.019375
7.558333	0.5	0.018375
7.566667	0.5	0.017625
7.575000	0.5	0.016875
7.583333	0.5	0.016250
7.591667	0.5	0.015375
7.600000	0.5	0.014375
7.608333	0.5	0.013750
7.616667	0.5	0.013375
7.625000	0.5	0.012500
7.633333	0.5	0.011375
7.641667	0.5	0.010875
7.650000	0.5	0.010500
7.658333	0.5	0.010250
7.666667	0.5	0.009625
7.675000	0.5	0.008750
7.683333	0.5	0.008125
7.691667	0.5	0.007750
7.700000	0.5	0.007750
7.708333	0.5	0.007375
7.716667	0.5	0.007000
7.725000	0.5	0.006750
7.733333	0.5	0.007250
7.741667	0.5	0.007625
7.750000	0.5	0.007750
7.758333	0.5	0.007250
7.766667	0.5	0.007625
7.775000	0.5	0.008375
7.783333	0.5	0.008875
7.791667	0.5	0.009500
7.800000	0.5	0.010500
7.808333	0.5	0.011500
7.816667	0.5	0.012875
7.825000	0.5	0.014375
7.833333	0.5	0.015750
7.841667	0.5	0.017625
7.850000	0.5	0.019625
7.858333	0.5	0.022000
7.866667	0.5	0.024875
7.875000	0.5	0.028000
7.883333	0.5	0.032125
7.891667	0.5	0.037125
7.900000	0.5	0.042750
7.908333	0.5	0.049625
7.916667	0.5	0.057125
7.925000	0.5	0.066375
7.933333	0.5	0.076875
7.941667	0.5	0.089125
7.950000	0.5	0.103500
7.958333	0.5	0.120375
7.966667	0.5	0.140000
7.975000	0.5	0.163875
7.983333	0.5	0.191500
7.991667	0.5	0.225000
8.000000	0.5	0.264250
8.008333	0.5	0.310750
8.016667	0.5	0.366625
8.025000	0.5	0.432125
8.033333	0.5	0.509000
8.041667	0.5	0.598500
8.050000	0.5	0.702125
8.058333	0.5	0.820750
8.066667	0.5	0.954875
8.075000	0.5	1.105250
8.083333	0.5	1.272250
8.091667	0.5	1.456750
8.100000	0.5	1.657875
8.108333	0.5	1.875625
8.116667	0.5	2.109500
8.125000	0.5	2.359875
8.133333	0.5	2.625500
8.141667	0.5	2.905750
8.150000	0.5	3.200000
8.158333	0.5	3.507375
8.166667	0.5	3.828250
8.175000	0.5	4.161875
8.183333	0.5	4.507250
8.191667	0.5	4.863250
8.200000	0.5	5.230000
8.208333	0.5	5.606250
8.216667	0.5	5.992625
8.225000	0.5	6.387625
8.233333	0.5	6.790875
8.241667	0.5	7.202625
8.250000	0.5	7.621500
8.258333	0.5	8.048125
8.266667	0.5	8.481000
8.275000	0.5	8.920125
8.283333	0.5	9.365000
8.291667	0.5	9.815125
8.300000	0.5	10.270250
8.308333	0.5	10.729375
8.316667	0.5	11.192000
8.325000	0.5	11.655125
8.333333	0.5	12.115625
8.341667	0.5	12.565375
8.350000	0.5	12.992000
8.358333	0.5	13.374000
8.366667	0.5	13.681750
8.375000	0.5	13.881000
8.383333	0.5	13.936875
8.391667	0.5	13.824000
8.400000	0.5	13.531750
8.408333	0.5	13.065375
8.416667	0.5	12.445375
8.425000	0.5	11.702375
8.433333	0.5	10.869000
8.441667	0.5	9.978500
8.450000	0.5	9.061375
8.458333	0.5	8.142500
8.466667	0.5	7.244875
8.475000	0.5	6.386000
8.483333	0.5	5.581500
8.491667	0.5	4.841000
8.500000	0.5	4.171000
8.508333	0.5	3.574125
8.516667	0.5	3.049250
8.525000	0.5	2.592625
8.533333	0.5	2.199000
8.541667	0.5	1.862625
8.550000	0.5	1.575875
8.558333	0.5	1.333375
8.566667	0.5	1.128500
8.575000	0.5	0.956250
8.583333	0.5	0.811250
8.591667	0.5	0.690250
8.600000	0.5	0.588750
8.608333	0.5	0.503875
8.616667	0.5	0.433000
8.625000	0.5	0.373375
8.633333	0.5	0.324125
8.641667	0.5	0.282875
8.650000	0.5	0.248625
8.658333	0.5	0.220000
8.666667	0.5	0.195875
8.675000	0.5	0.175625
8.683333	0.5	0.159125
8.691667	0.5	0.145250
8.700000	0.5	0.132625
8.708333	0.5	0.121875
8.716667	0.5	0.113000
8.725000	0.5	0.104875
8.733333	0.5	0.098125
8.741667	0.5	0.092250
8.750000	0.5	0.087000
8.758333	0.5	0.082375
8.766667	0.5	0.078375
8.775000	0.5	0.075000
8.783333	0.5	0.071875
8.791667	0.5	0.069250
8.800000	0.5	0.067000
8.808333	0.5	0.064500
8.816667	0.5	0.062625
8.825000	0.5	0.061250
8.833333	0.5	0.059750
8.841667	0.5	0.058000
8.850000	0.5	0.056500
8.858333	0.5	0.055250
8.866667	0.5	0.054375
8.875000	0.5	0.053500
8.883333	0.5	0.052875
8.891667	0.5	0.052125
8.900000	0.5	0.051250
8.908333	0.5	0.050625
8.916667	0.5	0.049500
8.925000	0.5	0.048875
8.933333	0.5	0.048500
8.941667	0.5	0.048500
8.950000	0.5	0.048250
8.958333	0.5	0.048375
8.966667	0.5	0.048250
8.975000	0.5	0.048000
8.983333	0.5	0.048000
8.991667	0.5	0.048000
9.000000	0.5	0.047875
9.008333	0.5	0.048250
9.016667	0.5	0.048750
9.025000	0.5	0.049500
9.033333	0.5	0.049500
9.041667	0.5	0.050000
9.050000	0.5	0.051000
9.058333	0.5	0.051625
9.066667	0.5	0.051625
9.075000	0.5	0.051875
9.083333	0.5	0.052375
9.091667	0.5	0.052625
9.100000	0.5	0.052875
9.108333	0.5	0.053625
9.116667	0.5	0.053875
9.125000	0.5	0.054125
9.133333	0.5	0.054125
9.141667	0.5	0.054125
9.150000	0.5	0.054750
9.158333	0.5	0.055375
9.166667	0.5	0.055625
9.175000	0.5	0.055625
9.183333	0.5	0.055250
9.191667	0.5	0.055250
9.200000	0.5	0.055250
9.208333	0.5	0.055125
9.216667	0.5	0.055250
9.225000	0.5	0.055000
9.233333	0.5	0.054875
9.241667	0.5	0.055000
9.250000	0.5	0.055125
9.258333	0.5	0.055000
9.266667	0.5	0.055000
9.275000	0.5	0.054375
9.283333	0.5	0.054000
9.291667	0.5	0.053875
9.300000	0.5	0.053750
9.308333	0.5	0.054000
9.316667	0.5	0.053625
9.325000	0.5	0.053375
9.333333	0.5	0.053250
9.341667	0.5	0.052750
9.350000	0.5	0.052375
9.358333	0.5	0.051875
9.366667	0.5	0.051000
9.375000	0.5	0.050250
9.383333	0.5	0.049750
9.391667	0.5	0.049375
9.400000	0.5	0.049125
9.408333	0.5	0.049125
9.416667	0.5	0.048750
9.425000	0.5	0.047875
9.433333	0.5	0.047375
9.441667	0.5	0.046750
9.450000	0.5	0.046750
9.458333	0.5	0.046375
9.466667	0.5	0.046000
9.475000	0.5	0.045750
9.483333	0.5	0.045250
9.491667	0.5	0.044375
9.500000	0.5	0.043375
9.508333	0.5	0.042875
9.516667	0.5	0.042500
9.525000	0.5	0.042500
9.533333	0.5	0.042500
9.541667	0.5	0.043000
9.550000	0.5	0.043125
9.558333	0.5	0.043875
9.566667	0.5	0.044500
9.575000	0.5	0.045125
9.583333	0.5	0.045625
9.591667	0.5	0.046750
9.600000	0.5	0.047500
9.608333	0.5	0.048250
9.616667	0.5	0.048500
9.625000	0.5	0.049250
9.633333	0.5	0.049625
9.641667	0.5	0.050125
9.650000	0.5	0.050750
9.658333	0.5	0.051250
9.666667	0.5	0.051250
9.675000	0.5	0.051000
9.683333	0.5	0.050500
9.691667	0.5	0.050000
9.700000	0.5	0.048875
9.708333	0.5	0.047875
9.716667	0.5	0.047000
9.725000	0.5	0.046000
9.733333	0.5	0.044625
9.741667	0.5	0.043375
9.750000	0.5	0.042375
9.758333	0.5	0.040875
9.766667	0.5	0.039625
9.775000	0.5	0.038500
9.783333	0.5	0.037250
9.791667	0.5	0.036500
9.800000	0.5	0.035500
9.808333	0.5	0.034125
9.816667	0.5	0.033000
9.825000	0.5	0.031875
9.833333	0.5	0.031125
9.841667	0.5	0.030250
9.850000	0.5	0.029750
9.858333	0.5	0.029000
9.866667	0.5	0.028375
9.875000	0.5	0.028125
9.883333	0.5	0.027625
9.891667	0.5	0.026750
9.900000	0.5	0.026125
9.908333	0.5	0.025375
9.916667	0.5	0.024625
9.925000	0.5	0.024000
9.933333	0.5	0.023250
9.941667	0.5	0.023375
9.950000	0.5	0.023125
9.958333	0.5	0.022625
9.966667	0.5	0.022500
9.975000	0.5	0.022375
9.983333	0.5	0.022250
9.991667	0.5	0.022000
10.000000	0.5	0.021875
10.008333	0.5	0.021750
10.016667	0.5	0.021375
10.025000	0.5	0.020625
10.033333	0.5	0.020250
10.041667	0.5	0.020375
10.050000	0.5	0.019875
10.058333	0.5	0.019750
10.066667	0.5	0.019625
10.075000	0.5	0.019500
10.083333	0.5	0.019000
10.091667	0.5	0.019000
10.100000	0.5	0.018875
10.108333	0.5	0.019375
10.116667	0.5	0.019875
10.125000	0.5	0.020625
10.133333	0.5	0.021625
10.141667	0.5	0.022750
10.150000	0.5	0.024125
10.158333	0.5	0.025250
10.166667	0.5	0.027000
10.175000	0.5	0.029125
10.183333	0.5	0.031750
10.191667	0.5	0.035000
10.200000	0.5	0.038125
10.208333	0.5	0.042000
10.216667	0.5	0.046500
10.225000	0.5	0.051375
10.233333	0.5	0.057000
10.241667	0.5	0.063125
10.250000	0.5	0.070000
10.258333	0.5	0.077875
10.266667	0.5	0.085875
10.275000	0.5	0.095125
10.283333	0.5	0.105625
10.291667	0.5	0.117500
10.300000	0.5	0.130250
10.308333	0.5	0.144750
10.316667	0.5	0.161375
10.325000	0.5	0.180875
10.333333	0.5	0.202625
10.341667	0.5	0.228125
10.350000	0.5	0.257750
10.358333	0.5	0.292125
10.366667	0.5	0.332500
10.375000	0.5	0.379500
10.383333	0.5	0.434625
10.391667	0.5	0.498625
10.400000	0.5	0.573000
10.408333	0.5	0.659125
10.416667	0.5	0.757500
10.425000	0.5	0.870000
10.433333	0.5	0.998750
10.441667	0.5	1.143625
10.450000	0.5	1.306000
10.458333	0.5	1.486750
10.466667	0.5	1.686750
10.475000	0.5	1.905250
10.483333	0.5	2.142125
10.491667	0.5	2.396750
10.500000	0.5	2.667875
10.508333	0.5	2.953750
10.516667	0.5	3.252250
10.525000	0.5	3.560375
10.533333	0.5	3.875750
10.541667	0.5	4.194000
10.550000	0.5	4.511500
10.558333	0.5	4.823625
10.566667	0.5	5.125875
10.575000	0.5	5.414500
10.583333	0.5	5.685000
10.591667	0.5	5.932375
10.600000	0.5	6.152875
10.608333	0.5	6.343375
10.616667	0.5	6.500500
10.625000	0.5	6.622500
10.633333	0.5	6.707125
10.641667	0.5	6.753375
10.650000	0.5	6.760750
10.658333	0.5	6.730250
10.666667	0.5	6.662000
10.675000	0.5	6.557625
10.683333	0.5	6.419750
10.691667	0.5	6.251375
10.700000	0.5	6.055000
10.708333	0.5	5.834500
10.716667	0.5	5.593875
10.725000	0.5	5.335875
10.733333	0.5	5.065375
10.741667	0.5	4.785750
10.750000	0.5	4.500250
10.758333	0.5	4.212625
10.766667	0.5	3.926500
10.775000	0.5	3.644125
10.783333	0.5	3.368125
10.791667	0.5	3.101375
10.800000	0.5	2.844625
10.808333	0.5	2.599000
10.816667	0.5	2.366625
10.825000	0.5	2.147875
10.833333	0.5	1.943500
10.841667	0.5	1.753375
10.850000	0.5	1.577750
10.858333	0.5	1.415875
10.866667	0.5	1.268000
10.875000	0.5	1.133125
10.883333	0.5	1.010875
10.891667	0.5	0.900875
10.900000	0.5	0.801625
10.908333	0.5	0.712875
10.916667	0.5	0.634000
10.925000	0.5	0.563625
10.933333	0.5	0.501125
10.941667	0.5	0.446000
10.950000	0.5	0.397625
10.958333	0.5	0.354875
10.966667	0.5	0.317125
10.975000	0.5	0.284000
10.983333	0.5	0.254750
10.991667	0.5	0.229625
11.000000	0.5	0.207750
11.008333	0.5	0.188750
11.016667	0.5	0.172250
11.025000	0.5	0.157750
11.033333	0.5	0.145250
11.041667	0.5	0.134250
11.050000	0.5	0.125125
11.058333	0.5	0.117125
11.066667	0.5	0.109625
11.075000	0.5	0.103250
11.083333	0.5	0.097500
11.091667	0.5	0.092375
11.100000	0.5	0.087875
11.108333	0.5	0.083500
11.116667	0.5	0.079625
11.125000	0.5	0.076000
11.133333	0.5	0.072750
11.141667	0.5	0.069750
11.150000	0.5	0.066625
11.158333	0.5	0.064000
11.166667	0.5	0.061375
11.175000	0.5	0.058750
11.183333	0.5	0.056625
11.191667	0.5	0.054750
11.200000	0.5	0.052750
11.208333	0.5	0.050375
11.216667	0.5	0.048375
11.225000	0.5	0.046500
11.233333	0.5	0.044875
11.241667	0.5	0.043250
11.250000	0.5	0.042000
11.258333	0.5	0.040875
11.266667	0.5	0.039875
11.275000	0.5	0.038750
11.283333	0.5	0.037500
11.291667	0.5	0.036875
11.300000	0.5	0.036250
11.308333	0.5	0.035500
11.316667	0.5	0.035125
11.325000	0.5	0.034500
11.333333	0.5	0.033500
11.341667	0.5	0.032750
11.350000	0.5	0.032125
11.358333	0.5	0.031750
11.366667	0.5	0.031750
11.375000	0.5	0.030875
11.383333	0.5	0.030625
11.391667	0.5	0.030750
11.400000	0.5	0.031125
11.408333	0.5	0.031375
11.416667	0.5	0.031625
11.425000	0.5	0.031875
11.433333	0.5	0.032125
11.441667	0.5	0.032250
11.450000	0.5	0.032625
11.458333	0.5	0.032750
11.466667	0.5	0.032875
11.475000	0.5	0.032875
11.483333	0.5	0.032625
11.491667	0.5	0.033125
11.500000	0.5	0.033375
11.508333	0.5	0.033625
11.516667	0.5	0.034500
11.525000	0.5	0.034500
11.533333	0.5	0.034500
11.541667	0.5	0.034625
11.550000	0.5	0.034625
11.558333	0.5	0.034875
11.566667	0.5	0.035375
11.575000	0.5	0.035875
11.583333	0.5	0.036250
11.591667	0.5	0.036625
11.600000	0.5	0.036625
11.608333	0.5	0.036875
11.616667	0.5	0.036875
11.625000	0.5	0.036875
11.633333	0.5	0.036875
11.641667	0.5	0.036625
11.650000	0.5	0.036125
11.658333	0.5	0.036000
11.666667	0.5	0.035750
11.675000	0.5	0.035750
11.683333	0.5	0.035625
11.691667	0.5	0.035500
11.700000	0.5	0.035750
11.708333	0.5	0.035250
11.716667	0.5	0.034750
11.725000	0.5	0.034125
11.733333	0.5	0.033250
11.741667	0.5	0.032750
11.750000	0.5	0.031875
11.758333	0.5	0.031250
11.766667	0.5	0.030375
11.775000	0.5	0.029625
11.783333	0.5	0.029125
11.791667	0.5	0.028375
11.800000	0.5	0.028125
11.808333	0.5	0.027875
11.816667	0.5	0.026875
11.825000	0.5	0.026125
11.833333	0.5	0.025500
11.841667	0.5	0.025250
11.850000	0.5	0.024375
11.858333	0.5	0.023750
11.866667	0.5	0.023500
11.875000	0.5	0.023000
11.883333	0.5	0.022375
11.891667	0.5	0.022125
11.900000	0.5	0.021750
11.908333	0.5	0.021625
11.916667	0.5	0.020875
11.925000	0.5	0.020250
11.933333	0.5	0.019375
11.941667	0.5	0.019000
11.950000	0.5	0.018625
11.958333	0.5	0.017875
11.966667	0.5	0.017875
11.975000	0.5	0.017500
11.983333	0.5	0.017250
11.991667	0.5	0.017250
12.000000	0.5	0.017250
12.008333	0.5	0.016875
12.016667	0.5	0.016875
12.025000	0.5	0.017000
12.033333	0.5	0.016250
12.041667	0.5	0.015750
12.050000	0.5	0.015000
12.058333	0.5	0.014500
12.066667	0.5	0.014000
12.075000	0.5	0.013250
12.083333	0.5	0.013000
12.091667	0.5	0.012625
12.100000	0.5	0.011875
12.108333	0.5	0.011250
12.116667	0.5	0.010750
12.125000	0.5	0.010125
12.133333	0.5	0.009125
12.141667	0.5	0.008500
12.150000	0.5	0.008000
12.158333	0.5	0.007500
12.166667	0.5	0.007125
12.175000	0.5	0.006500
12.183333	0.5	0.006000
12.191667	0.5	0.005375
12.200000	0.5	0.005250
12.208333	0.5	0.004500
12.216667	0.5	0.004125
12.225000	0.5	0.003625
12.233333	0.5	0.003000
12.241667	0.5	0.002375
12.250000	0.5	0.002125
12.258333	0.5	0.001625
12.266667	0.5	0.001625
12.275000	0.5	0.001750
12.283333	0.5	0.001625
12.291667	0.5	0.001875
12.300000	0.5	0.002500
12.308333	0.5	0.002625
12.316667	0.5	0.002500
12.325000	0.5	0.003125
12.333333	0.5	0.003750
12.341667	0.5	0.004125
12.350000	0.5	0.004625
12.358333	0.5	0.005375
12.366667	0.5	0.005875
12.375000	0.5	0.006375
12.383333	0.5	0.006625
12.391667	0.5	0.007500
12.400000	0.5	0.008000
12.408333	0.5	0.008500
12.416667	0.5	0.008875
12.425000	0.5	0.008875
12.433333	0.5	0.008750
12.441667	0.5	0.008375
12.450000	0.5	0.007750
12.458333	0.5	0.007375
12.466667	0.5	0.006875
12.475000	0.5	0.006125
12.483333	0.5	0.005625
12.491667	0.5	0.004625
12.500000	0.5	0.003750
12.508333	0.5	0.002750
12.516667	0.5	0.001750
12.525000	0.5	0.000625
12.533333	0.5	-0.000125
12.541667	0.5	-0.000750
12.550000	0.5	-0.001625
12.558333	0.5	-0.002500
12.566667	0.5	-0.003500
12.575000	0.5	-0.004125
12.583333	0.5	-0.005000
12.591667	0.5	-0.005500
12.600000	0.5	-0.006250
12.608333	0.5	-0.006875
12.616667	0.5	-0.007250
12.625000	0.5	-0.007625
12.633333	0.5	-0.008125
12.641667	0.5	-0.008375
12.650000	0.5	-0.008125
12.658333	0.5	-0.008250
12.666667	0.5	-0.008000
12.675000	0.5	-0.007875
12.683333	0.5	-0.007500
12.691667	0.5	-0.008125
12.700000	0.5	-0.008250
12.708333	0.5	-0.008500
12.716667	0.5	-0.008000
12.725000	0.5	-0.008000
12.733333	0.5	-0.008125
12.741667	0.5	-0.008125
12.750000	0.5	-0.008250
12.758333	0.5	-0.007625
12.766667	0.5	-0.007375
12.775000	0.5	-0.007125
12.783333	0.5	-0.006625
12.791667	0.5	-0.006250
12.800000	0.5	-0.006000
12.808333	0.5	-0.005500
12.816667	0.5	-0.005125
12.825000	0.5	-0.004750
12.833333	0.5	-0.004500
12.841667	0.5	-0.004000
12.850000	0.5	-0.003625
12.858333	0.5	-0.003125
12.866667	0.5	-0.002625
12.875000	0.5	-0.002000
12.883333	0.5	-0.001500
12.891667	0.5	-0.001000
12.900000	0.5	-0.000500
12.908333	0.5	-0.000125
12.916667	0.5	0.000000
12.925000	0.5	0.000375
12.933333	0.5	0.001000
12.941667	0.5	0.001250
12.950000	0.5	0.001750
12.958333	0.5	0.002000
12.966667	0.5	0.002250
12.975000	0.5	0.002875
12.983333	0.5	0.003000
12.991667	0.5	0.003500
13.000000	0.5	0.003750
13.008333	0.5	0.004375
13.016667	0.5	0.005125
13.025000	0.5	0.005500
13.033333	0.5	0.005125
13.041667	0.5	0.005125
13.050000	0.5	0.005375
13.058333	0.5	0.005875
13.066667	0.5	0.006000
13.075000	0.5	0.006125
13.083333	0.5	0.006500
13.091667	0.5	0.006875
13.100000	0.5	0.006875
13.108333	0.5	0.007125
13.116667	0.5	0.006750
13.125000	0.5	0.006375
13.133333	0.5	0.006250
13.141667	0.5	0.006375
13.150000	0.5	0.006750
13.158333	0.5	0.006875
13.166667	0.5	0.007000
13.175000	0.5	0.007375
13.183333	0.5	0.007375
13.191667	0.5	0.007125
13.200000	0.5	0.006750
13.208333	0.5	0.007250
13.216667	0.5	0.007250
13.225000	0.5	0.007625
13.233333	0.5	0.007500
13.241667	0.5	0.008000
13.250000	0.5	0.008250
13.258333	0.5	0.008250
13.266667	0.5	0.008125
13.275000	0.5	0.008000
13.283333	0.5	0.007750
13.291667	0.5	0.008125
13.300000	0.5	0.008625
13.308333	0.5	0.008500
13.316667	0.5	0.008500
13.325000	0.5	0.008875
13.333333	0.5	0.008625
13.341667	0.5	0.008875
13.350000	0.5	0.009125
13.358333	0.5	0.009625
13.366667	0.5	0.009875
13.375000	0.5	0.009750
13.383333	0.5	0.009750
13.391667	0.5	0.010000
13.400000	0.5	0.010250
13.408333	0.5	0.010375
13.416667	0.5	0.010250
13.425000	0.5	0.010125
13.433333	0.5	0.010375
13.441667	0.5	0.010250
13.450000	0.5	0.010375
13.458333	0.5	0.010750
13.466667	0.5	0.010625
13.475000	0.5	0.011000
13.483333	0.5	0.011250
13.491667	0.5	0.011375
13.500000	0.5	0.011625
13.508333	0.5	0.012125
13.516667	0.5	0.012000
13.525000	0.5	0.011750
13.533333	0.5	0.012000
13.541667	0.5	0.012250
13.550000	0.5	0.012375
13.558333	0.5	0.012375
13.566667	0.5	0.012375
13.575000	0.5	0.012125
13.583333	0.5	0.012500
13.591667	0.5	0.012375
13.600000	0.5	0.012375
13.608333	0.5	0.013000
13.616667	0.5	0.013125
13.625000	0.5	0.013500
13.633333	0.5	0.013250
13.641667	0.5	0.013250
13.650000	0.5	0.013500
13.658333	0.5	0.013500
13.666667	0.5	0.014000
13.675000	0.5	0.013875
13.683333	0.5	0.013750
13.691667	0.5	0.013000
13.700000	0.5	0.012875
13.708333	0.5	0.013000
13.716667	0.5	0.012625
13.725000	0.5	0.012250
13.733333	0.5	0.011625
13.741667	0.5	0.011875
13.750000	0.5	0.012125
13.758333	0.5	0.011750
13.766667	0.5	0.011625
13.775000	0.5	0.011875
13.783333	0.5	0.011500
13.791667	0.5	0.011250
13.800000	0.5	0.011375
13.808333	0.5	0.011500
13.816667	0.5	0.011500
13.825000	0.5	0.011500
13.833333	0.5	0.011500
13.841667	0.5	0.011500
13.850000	0.5	0.011625
13.858333	0.5	0.011750
13.866667	0.5	0.011625
13.875000	0.5	0.011875
13.883333	0.5	0.012000
13.891667	0.5	0.012250
13.900000	0.5	0.012375
13.908333	0.5	0.012375
13.916667	0.5	0.012750
13.925000	0.5	0.012500
13.933333	0.5	0.012000
13.941667	0.5	0.011500
13.950000	0.5	0.011125
13.958333	0.5	0.011250
13.966667	0.5	0.011000
13.975000	0.5	0.011000
13.983333	0.5	0.011125
13.991667	0.5	0.011375
14.000000	0.5	0.011125
14.008333	0.5	0.010750
14.016667	0.5	0.010875
14.025000	0.5	0.011000
14.033333	0.5	0.010250
14.041667	0.5	0.009625
14.050000	0.5	0.009250
14.058333	0.5	0.009000
14.066667	0.5	0.008375
14.075000	0.5	0.007875
14.083333	0.5	0.007125
14.091667	0.5	0.006750
14.100000	0.5	0.006500
14.108333	0.5	0.006250
14.116667	0.5	0.005875
14.125000	0.5	0.005125
14.133333	0.5	0.004500
14.141667	0.5	0.004000
14.150000	0.5	0.003875
14.158333	0.5	0.003625
14.166667	0.5	0.002875
14.175000	0.5	0.001875
14.183333	0.5	0.001250
14.191667	0.5	0.000375
14.200000	0.5	-0.000125
14.208333	0.5	-0.000625
14.216667	0.5	-0.001625
14.225000	0.5	-0.002000
14.233333	0.5	-0.002750
14.241667	0.5	-0.003500
14.250000	0.5	-0.004000
14.258333	0.5	-0.004875
14.266667	0.5	-0.005375
14.275000	0.5	-0.006000
14.283333	0.5	-0.007000
14.291667	0.5	-0.007375
14.300000	0.5	-0.007750
14.308333	0.5	-0.008250
14.316667	0.5	-0.008625
14.325000	0.5	-0.008875
14.333333	0.5	-0.009250
14.341667	0.5	-0.009500
14.350000	0.5	-0.010000
14.358333	0.5	-0.009750
14.366667	0.5	-0.009625
14.375000	0.5	-0.009625
14.383333	0.5	-0.009625
14.391667	0.5	-0.009875
14.400000	0.5	-0.009375
14.408333	0.5	-0.009375
14.416667	0.5	-0.009500
14.425000	0.5	-0.009375
14.433333	0.5	-0.009250
14.441667	0.5	-0.008750
14.450000	0.5	-0.008625
14.458333	0.5	-0.008375
14.466667	0.5	-0.008250
14.475000	0.5	-0.008500
14.483333	0.5	-0.008250
14.491667	0.5	-0.008125
14.500000	0.5	-0.007500
14.508333	0.5	-0.006875
14.516667	0.5	-0.007000
14.525000	0.5	-0.006875
14.533333	0.5	-0.006500
14.541667	0.5	-0.006375
14.550000	0.5	-0.005750
14.558333	0.5	-0.005250
14.566667	0.5	-0.004875
14.575000	0.5	-0.004375
14.583333	0.5	-0.003875
14.591667	0.5	-0.004000
14.600000	0.5	-0.003625
14.608333	0.5	-0.002875
14.616667	0.5	-0.002375
14.625000	0.5	-0.002125
14.633333	0.5	-0.001500
14.641667	0.5	-0.001250
14.650000	0.5	-0.001000
14.658333	0.5	-0.000375
14.666667	0.5	-0.000125
14.675000	0.5	0.000000
14.683333	0.5	0.000875
14.691667	0.5	0.001250
14.700000	0.5	0.001500
14.708333	0.5	0.001750
14.716667	0.5	0.002000
14.725000	0.5	0.003125
14.733333	0.5	0.003625
14.741667	0.5	0.003500
14.750000	0.5	0.004000
14.758333	0.5	0.004625
14.766667	0.5	0.004750
14.775000	0.5	0.005125
14.783333	0.5	0.005375
14.791667	0.5	0.005750
14.800000	0.5	0.006250
14.808333	0.5	0.006500
14.816667	0.5	0.006625
14.825000	0.5	0.006875
14.833333	0.5	0.007000
14.841667	0.5	0.007375
14.850000	0.5	0.008125
14.858333	0.5	0.008625
14.866667	0.5	0.008500
14.875000	0.5	0.008625
14.883333	0.5	0.008500
14.891667	0.5	0.008500
14.900000	0.5	0.009000
14.908333	0.5	0.009500
14.916667	0.5	0.010000
14.925000	0.5	0.010375
14.933333	0.5	0.010625
14.941667	0.5	0.010750
14.950000	0.5	0.011000
14.958333	0.5	0.011250
14.966667	0.5	0.011750
14.975000	0.5	0.011625
14.983333	0.5	0.011625
14.991667	0.5	0.011875
15.000000	0.5	0.012000
15.008333	0.5	0.012375
15.016667	0.5	0.012250
15.025000	0.5	0.012250
15.033333	0.5	0.012500
15.041667	0.5	0.012500
15.050000	0.5	0.012750
15.058333	0.5	0.013125
15.066667	0.5	0.013500
15.075000	0.5	0.013625
15.083333	0.5	0.013375
15.091667	0.5	0.013250
15.100000	0.5	0.013125
15.108333	0.5	0.012750
15.116667	0.5	0.012375
15.125000	0.5	0.012250
15.133333	0.5	0.011750
15.141667	0.5	0.011500
15.150000	0.5	0.011375
15.158333	0.5	0.010875
15.166667	0.5	0.010375
15.175000	0.5	0.010500
15.183333	0.5	0.010000
15.191667	0.5	0.009500
15.200000	0.5	0.009250
15.208333	0.5	0.008750
15.216667	0.5	0.008500
15.225000	0.5	0.008250
15.233333	0.5	0.007375
15.241667	0.5	0.006625
15.250000	0.5	0.005625
15.258333	0.5	0.005250
15.266667	0.5	0.004750
15.275000	0.5	0.004125
15.283333	0.5	0.003875
15.291667	0.5	0.003500
15.300000	0.5	0.003250
15.308333	0.5	0.003250
15.316667	0.5	0.002750
15.325000	0.5	0.002125
15.333333	0.5	0.002125
15.341667	0.5	0.001625
15.350000	0.5	0.000875
15.358333	0.5	0.000500
15.366667	0.5	0.000375
15.375000	0.5	-0.000125
15.383333	0.5	-0.000500
15.391667	0.5	-0.001125
15.400000	0.5	-0.001625
15.408333	0.5	-0.002000
15.416667	0.5	-0.002250
15.425000	0.5	-0.002375
15.433333	0.5	-0.003000
15.441667	0.5	-0.003500
15.450000	0.5	-0.003500
15.458333	0.5	-0.003750
15.466667	0.5	-0.004125
15.475000	0.5	-0.004500
15.483333	0.5	-0.004500
15.491667	0.5	-0.004500
15.500000	0.5	-0.004625
15.508333	0.5	-0.005125
15.516667	0.5	-0.005750
15.525000	0.5	-0.006000
15.533333	0.5	-0.006750
15.541667	0.5	-0.007250
15.550000	0.5	-0.007500
15.558333	0.5	-0.008000
15.566667	0.5	-0.008375
15.575000	0.5	-0.008250
15.583333	0.5	-0.008625
15.591667	0.5	-0.008875
15.600000	0.5	-0.009500
15.608333	0.5	-0.009875
15.616667	0.5	-0.010500
15.625000	0.5	-0.010625
15.633333	0.5	-0.010750
15.641667	0.5	-0.011375
15.650000	0.5	-0.011750
15.658333	0.5	-0.011500
15.666667	0.5	-0.011375
15.675000	0.5	-0.011250
15.683333	0.5	-0.011750
15.691667	0.5	-0.011750
15.700000	0.5	-0.012125
15.708333	0.5	-0.012000
15.716667	0.5	-0.012375
15.725000	0.5	-0.013125
15.733333	0.5	-0.013250
15.741667	0.5	-0.013625
15.750000	0.5	-0.014000
15.758333	0.5	-0.014000
15.766667	0.5	-0.013625
15.775000	0.5	-0.013375
15.783333	0.5	-0.013500
15.791667	0.5	-0.013625
15.800000	0.5	-0.013625
15.808333	0.5	-0.013625
15.816667	0.5	-0.013750
15.825000	0.5	-0.013750
15.833333	0.5	-0.013625
15.841667	0.5	-0.013875
15.850000	0.5	-0.013875
15.858333	0.5	-0.013500
15.866667	0.5	-0.013375
15.875000	0.5	-0.013000
15.883333	0.5	-0.013125
15.891667	0.5	-0.013000
15.900000	0.5	-0.013125
15.908333	0.5	-0.013125
15.916667	0.5	-0.013500
15.925000	0.5	-0.013875
15.933333	0.5	-0.013625
15.941667	0.5	-0.013250
15.950000	0.5	-0.013125
15.958333	0.5	-0.013125
15.966667	0.5	-0.013000
15.975000	0.5	-0.012750
15.983333	0.5	-0.012750
15.991667	0.5	-0.012250
16.000000	0.5	-0.012000
16.008333	0.5	-0.011875
16.016667	0.5	-0.011625
16.025000	0.5	-0.011125
16.033333	0.5	-0.010625
16.041667	0.5	-0.010625
16.050000	0.5	-0.010625
16.058333	0.5	-0.010875
16.066667	0.5	-0.010875
16.075000	0.5	-0.010500
16.083333	0.5	-0.010500
16.091667	0.5	-0.010125
16.100000	0.5	-0.009625
16.108333	0.5	-0.009375
16.116667	0.5	-0.008750
16.125000	0.5	-0.008875
16.133333	0.5	-0.008500
16.141667	0.5	-0.008250
16.150000	0.5	-0.008250
16.158333	0.5	-0.007875
16.166667	0.5	-0.007750
16.175000	0.5	-0.007750
16.183333	0.5	-0.007500
16.191667	0.5	-0.007125
16.200000	0.5	-0.007125
16.208333	0.5	-0.006875
16.216667	0.5	-0.006250
16.225000	0.5	-0.005875
16.233333	0.5	-0.005375
16.241667	0.5	-0.005000
16.250000	0.5	-0.004750
16.258333	0.5	-0.004000
16.266667	0.5	-0.003250
16.275000	0.5	-0.002750
16.283333	0.5	-0.001875
16.291667	0.5	-0.001125
16.300000	0.5	-0.000250
16.308333	0.5	0.000500
16.316667	0.5	0.001750
16.325000	0.5	0.003125
16.333333	0.5	0.004375
16.341667	0.5	0.006125
16.350000	0.5	0.008250
16.358333	0.5	0.010375
16.366667	0.5	0.012500
16.375000	0.5	0.014375
16.383333	0.5	0.016500
16.391667	0.5	0.019000
16.400000	0.5	0.021250
16.408333	0.5	0.023500
16.416667	0.5	0.026125
16.425000	0.5	0.028625
16.433333	0.5	0.030750
16.441667	0.5	0.032625
16.450000	0.5	0.034750
16.458333	0.5	0.036875
16.466667	0.5	0.038375
16.475000	0.5	0.040125
16.483333	0.5	0.041125
16.491667	0.5	0.042125
16.500000	0.5	0.043000
16.508333	0.5	0.043750
16.516667	0.5	0.044125
16.525000	0.5	0.044375
16.533333	0.5	0.044125
16.541667	0.5	0.043125
16.550000	0.5	0.042000
16.558333	0.5	0.041125
16.566667	0.5	0.039500
16.575000	0.5	0.037625
16.583333	0.5	0.035625
16.591667	0.5	0.033750
16.600000	0.5	0.031375
16.608333	0.5	0.029375
16.616667	0.5	0.027500
16.625000	0.5	0.025375
16.633333	0.5	0.022750
16.641667	0.5	0.020625
16.650000	0.5	0.018250
16.658333	0.5	0.016375
16.666667	0.5	0.014250
16.675000	0.5	0.012000
16.683333	0.5	0.009750
16.691667	0.5	0.008250
16.700000	0.5	0.006750
16.708333	0.5	0.005375
16.716667	0.5	0.004125
16.725000	0.5	0.002125
16.733333	0.5	0.000500
16.741667	0.5	-0.000875
16.750000	0.5	-0.001625
16.758333	0.5	-0.002000
16.766667	0.5	-0.002500
16.775000	0.5	-0.003500
16.783333	0.5	-0.004500
16.791667	0.5	-0.005125
16.800000	0.5	-0.005500
16.808333	0.5	-0.005875
16.816667	0.5	-0.006500
16.825000	0.5	-0.006875
16.833333	0.5	-0.007625
16.841667	0.5	-0.008000
16.850000	0.5	-0.008625
16.858333	0.5	-0.008875
16.866667	0.5	-0.009125
16.875000	0.5	-0.009500
16.883333	0.5	-0.010000
16.891667	0.5	-0.010125
16.900000	0.5	-0.010250
16.908333	0.5	-0.010750
16.916667	0.5	-0.011125
16.925000	0.5	-0.011250
16.933333	0.5	-0.011500
16.941667	0.5	-0.012000
16.950000	0.5	-0.012500
16.958333	0.5	-0.012625
16.966667	0.5	-0.012750
16.975000	0.5	-0.013375
16.983333	0.5	-0.013750
16.991667	0.5	-0.014375
17.000000	0.5	-0.015250
17.008333	0.5	-0.016250
17.016667	0.5	-0.016750
17.025000	0.5	-0.017375
17.033333	0.5	-0.018125
17.041667	0.5	-0.018875
17.050000	0.5	-0.020125
17.058333	0.5	-0.021125
17.066667	0.5	-0.022000
17.075000	0.5	-0.023250
17.083333	0.5	-0.024625
17.091667	0.5	-0.026125
17.100000	0.5	-0.027875
17.108333	0.5	-0.029500
17.116667	0.5	-0.032125
17.125000	0.5	-0.034625
17.133333	0.5	-0.036750
17.141667	0.5	-0.038500
17.150000	0.5	-0.040625
17.158333	0.5	-0.043250
17.166667	0.5	-0.046625
17.175000	0.5	-0.049750
17.183333	0.5	-0.052875
17.191667	0.5	-0.055875
17.200000	0.5	-0.059125
17.208333	0.5	-0.062875
17.216667	0.5	-0.066500
17.225000	0.5	-0.070625
17.233333	0.5	-0.074625
17.241667	0.5	-0.078125
17.250000	0.5	-0.081750
17.258333	0.5	-0.085250
17.266667	0.5	-0.088750
17.275000	0.5	-0.091750
17.283333	0.5	-0.095250
17.291667	0.5	-0.098250
17.300000	0.5	-0.101250
17.308333	0.5	-0.102875
17.316667	0.5	-0.104250
17.325000	0.5	-0.105125
17.333333	0.5	-0.105625
17.341667	0.5	-0.105750
17.350000	0.5	-0.105375
17.358333	0.5	-0.104750
17.366667	0.5	-0.103875
17.375000	0.5	-0.102625
17.383333	0.5	-0.100750
17.391667	0.5	-0.098125
17.400000	0.5	-0.095500
17.408333	0.5	-0.092500
17.416667	0.5	-0.089000
17.425000	0.5	-0.085125
17.433333	0.5	-0.081250
17.441667	0.5	-0.077375
17.450000	0.5	-0.073000
17.458333	0.5	-0.068500
17.466667	0.5	-0.064125
17.475000	0.5	-0.059500
17.483333	0.5	-0.055250
17.491667	0.5	-0.051500
17.500000	0.5	-0.046875
17.508333	0.5	-0.042750
17.516667	0.5	-0.038750
17.525000	0.5	-0.034750
17.533333	0.5	-0.031125
17.541667	0.5	-0.027375
17.550000	0.5	-0.023875
17.558333	0.5	-0.020875
17.566667	0.5	-0.017750
17.575000	0.5	-0.014500
17.583333	0.5	-0.012000
17.591667	0.5	-0.009500
17.600000	0.5	-0.007000
17.608333	0.5	-0.005250
17.616667	0.5	-0.003375
17.625000	0.5	-0.001375
17.633333	0.5	0.000000
17.641667	0.5	0.001125
17.650000	0.5	0.002500
17.658333	0.5	0.004000
17.666667	0.5	0.006000
17.675000	0.5	0.007125
17.683333	0.5	0.008000
17.691667	0.5	0.008625
17.700000	0.5	0.009375
17.708333	0.5	0.010000
17.716667	0.5	0.011000
17.725000	0.5	0.012000
17.733333	0.5	0.012750
17.741667	0.5	0.013125
17.750000	0.5	0.013375
17.758333	0.5	0.014000
17.766667	0.5	0.013875
17.775000	0.5	0.013750
17.783333	0.5	0.013875
17.791667	0.5	0.014250
17.800000	0.5	0.014250
17.808333	0.5	0.014250
17.816667	0.5	0.014250
17.825000	0.5	0.014750
17.833333	0.5	0.014750
17.841667	0.5	0.015000
17.850000	0.5	0.014750
17.858333	0.5	0.014375
17.866667	0.5	0.014625
17.875000	0.5	0.014250
17.883333	0.5	0.013875
17.891667	0.5	0.013750
17.900000	0.5	0.013625
17.908333	0.5	0.013375
17.916667	0.5	0.013125
17.925000	0.5	0.012750
17.933333	0.5	0.012750
17.941667	0.5	0.012500
17.950000	0.5	0.012250
17.958333	0.5	0.011750
17.966667	0.5	0.011500
17.975000	0.5	0.011000
17.983333	0.5	0.010750
17.991667	0.5	0.010500
18.000000	0.5	0.010000
18.008333	0.5	0.009625
18.016667	0.5	0.009250
18.025000	0.5	0.008625
18.033333	0.5	0.008125
18.041667	0.5	0.007625
18.050000	0.5	0.007125
18.058333	0.5	0.006625
18.066667	0.5	0.006250
18.075000	0.5	0.006125
18.083333	0.5	0.005625
18.091667	0.5	0.004625
18.100000	0.5	0.004125
18.108333	0.5	0.003625
18.116667	0.5	0.002875
18.125000	0.5	0.002500
18.133333	0.5	0.001875
18.141667	0.5	0.001250
18.150000	0.5	0.000625
18.158333	0.5	-0.000250
18.166667	0.5	-0.001125
18.175000	0.5	-0.001750
18.183333	0.5	-0.002750
18.191667	0.5	-0.003500
18.200000	0.5	-0.004625
18.208333	0.5	-0.005875
18.216667	0.5	-0.007500
18.225000	0.5	-0.008625
18.233333	0.5	-0.010000
18.241667	0.5	-0.011500
18.250000	0.5	-0.012625
18.258333	0.5	-0.014000
18.266667	0.5	-0.015875
18.275000	0.5	-0.017750
18.283333	0.5	-0.019000
18.291667	0.5	-0.020875
18.300000	0.5	-0.022500
18.308333	0.5	-0.023875
18.316667	0.5	-0.025500
18.325000	0.5	-0.027000
18.333333	0.5	-0.028375
18.341667	0.5	-0.029750
18.350000	0.5	-0.031250
18.358333	0.5	-0.033000
18.366667	0.5	-0.034125
18.375000	0.5	-0.035500
18.383333	0.5	-0.036625
18.391667	0.5	-0.037500
18.400000	0.5	-0.038500
18.408333	0.5	-0.038875
18.416667	0.5	-0.039250
18.425000	0.5	-0.039750
18.433333	0.5	-0.039750
18.441667	0.5	-0.040000
18.450000	0.5	-0.039875
18.458333	0.5	-0.039750
18.466667	0.5	-0.039500
18.475000	0.5	-0.038625
18.483333	0.5	-0.038125
18.491667	0.5	-0.037250
18.500000	0.5	-0.036250
18.508333	0.5	-0.035000
18.516667	0.5	-0.034125
18.525000	0.5	-0.033750
18.533333	0.5	-0.032750
18.541667	0.5	-0.032000
18.550000	0.5	-0.031125
18.558333	0.5	-0.030000
18.566667	0.5	-0.029250
18.575000	0.5	-0.028000
18.583333	0.5	-0.026750
18.591667	0.5	-0.025875
18.600000	0.5	-0.025000
18.608333	0.5	-0.024500
18.616667	0.5	-0.024000
18.625000	0.5	-0.023500
18.633333	0.5	-0.022875
18.641667	0.5	-0.022250
18.650000	0.5	-0.021250
18.658333	0.5	-0.021250
18.666667	0.5	-0.021250
18.675000	0.5	-0.021250
18.683333	0.5	-0.021000
18.691667	0.5	-0.020750
18.700000	0.5	-0.020250
18.708333	0.5	-0.020625
18.716667	0.5	-0.020875
18.725000	0.5	-0.021125
18.733333	0.5	-0.021125
18.741667	0.5	-0.021250
18.750000	0.5	-0.021625
18.758333	0.5	-0.022125
18.766667	0.5	-0.022625
18.775000	0.5	-0.022875
18.783333	0.5	-0.023500
18.791667	0.5	-0.023875
18.800000	0.5	-0.024375
18.808333	0.5	-0.025000
18.816667	0.5	-0.025000
18.825000	0.5	-0.025250
18.833333	0.5	-0.026250
18.841667	0.5	-0.026750
18.850000	0.5	-0.027250
18.858333	0.5	-0.028000
18.866667	0.5	-0.028625
18.875000	0.5	-0.029125
18.883333	0.5	-0.029500
18.891667	0.5	-0.030000
18.900000	0.5	-0.030375
18.908333	0.5	-0.030750
18.916667	0.5	-0.031125
18.925000	0.5	-0.031625
18.933333	0.5	-0.032125
18.941667	0.5	-0.033000
18.950000	0.5	-0.033500
18.958333	0.5	-0.034250
18.966667	0.5	-0.034500
18.975000	0.5	-0.035125
18.983333	0.5	-0.035625
18.991667	0.5	-0.036375
19.000000	0.5	-0.036625
19.008333	0.5	-0.036875
19.016667	0.5	-0.037250
19.025000	0.5	-0.037500
19.033333	0.5	-0.037750
19.041667	0.5	-0.038250
19.050000	0.5	-0.038625
19.058333	0.5	-0.039250
19.066667	0.5	-0.039375
19.075000	0.5	-0.039625
19.083333	0.5	-0.039875
19.091667	0.5	-0.040125
19.100000	0.5	-0.040625
19.108333	0.5	-0.040250
19.116667	0.5	-0.040375
19.125000	0.5	-0.040875
19.133333	0.5	-0.041625
19.141667	0.5	-0.041875
19.150000	0.5	-0.042000
19.158333	0.5	-0.041750
19.166667	0.5	-0.041750
19.175000	0.5	-0.041875
19.183333	0.5	-0.041750
19.191667	0.5	-0.041625
19.200000	0.5	-0.042125
19.208333	0.5	-0.042375
19.216667	0.5	-0.042375
19.225000	0.5	-0.042500
19.233333	0.5	-0.042375
19.241667	0.5	-0.042375
19.250000	0.5	-0.042625
19.258333	0.5	-0.042500
19.266667	0.5	-0.042250
19.275000	0.5	-0.042500
19.283333	0.5	-0.042500
19.291667	0.5	-0.042625
19.300000	0.5	-0.042875
19.308333	0.5	-0.042500
19.316667	0.5	-0.042625
19.325000	0.5	-0.043000
19.333333	0.5	-0.042875
19.341667	0.5	-0.042750
19.350000	0.5	-0.042625
19.358333	0.5	-0.042500
19.366667	0.5	-0.042875
19.375000	0.5	-0.042750
19.383333	0.5	-0.042500
19.391667	0.5	-0.042750
19.400000	0.5	-0.043125
19.408333	0.5	-0.042875
19.416667	0.5	-0.042875
19.425000	0.5	-0.042500
19.433333	0.5	-0.042500
19.441667	0.5	-0.042625
19.450000	0.5	-0.042750
19.458333	0.5	-0.042625
19.466667	0.5	-0.042750
19.475000	0.5	-0.042625
19.483333	0.5	-0.042750
19.491667	0.5	-0.042750
19.500000	0.5	-0.043375
19.508333	0.5	-0.043250
19.516667	0.5	-0.043750
19.525000	0.5	-0.043625
19.533333	0.5	-0.043875
19.541667	0.5	-0.043625
19.550000	0.5	-0.043625
19.558333	0.5	-0.043625
19.566667	0.5	-0.043375
19.575000	0.5	-0.044125
19.583333	0.5	-0.044875
19.591667	0.5	-0.045500
19.600000	0.5	-0.045875
19.608333	0.5	-0.045875
19.616667	0.5	-0.046000
19.625000	0.5	-0.046500
19.633333	0.5	-0.047000
19.641667	0.5	-0.047750
19.650000	0.5	-0.048375
19.658333	0.5	-0.049000
19.666667	0.5	-0.049875
19.675000	0.5	-0.050250
19.683333	0.5	-0.051000
19.691667	0.5	-0.051500
19.700000	0.5	-0.051875
19.708333	0.5	-0.052250
19.716667	0.5	-0.052875
19.725000	0.5	-0.053750
19.733333	0.5	-0.054250
19.741667	0.5	-0.055000
19.750000	0.5	-0.055625
19.758333	0.5	-0.056125
19.766667	0.5	-0.056750
19.775000	0.5	-0.057000
19.783333	0.5	-0.057125
19.791667	0.5	-0.057750
19.800000	0.5	-0.057875
19.808333	0.5	-0.058000
19.816667	0.5	-0.058500
19.825000	0.5	-0.058750
19.833333	0.5	-0.059250
19.841667	0.5	-0.059375
19.850000	0.5	-0.059875
19.858333	0.5	-0.060375
19.866667	0.5	-0.060375
19.875000	0.5	-0.060500
19.883333	0.5	-0.060250
19.891667	0.5	-0.060125
19.900000	0.5	-0.060250
19.908333	0.5	-0.059875
19.916667	0.5	-0.059375
19.925000	0.5	-0.059375
19.933333	0.5	-0.059125
19.941667	0.5	-0.059250
19.950000	0.5	-0.059375
19.958333	0.5	-0.059375
19.966667	0.5	-0.059375
19.975000	0.5	-0.059000
19.983333	0.5	-0.058625
19.991667	0.5	-0.058375
20.000000	0.5	-0.058250
20.008333	0.5	-0.057625
20.016667	0.5	-0.057625
20.025000	0.5	-0.057625
20.033333	0.5	-0.056750
20.041667	0.5	-0.056625
20.050000	0.5	-0.056250
20.058333	0.5	-0.055625
20.066667	0.5	-0.055125
20.075000	0.5	-0.055000
20.083333	0.5	-0.054625
20.091667	0.5	-0.053875
20.100000	0.5	-0.053500
20.108333	0.5	-0.053500
20.116667	0.5	-0.053250
20.125000	0.5	-0.052875
20.133333	0.5	-0.052500
20.141667	0.5	-0.052000
20.150000	0.5	-0.051500
20.158333	0.5	-0.050750
20.166667	0.5	-0.050125
20.175000	0.5	-0.049750
20.183333	0.5	-0.049625
20.191667	0.5	-0.049625
20.200000	0.5	-0.048750
20.208333	0.5	-0.048625
20.216667	0.5	-0.047625
20.225000	0.5	-0.047000
20.233333	0.5	-0.046875
20.241667	0.5	-0.046625
20.250000	0.5	-0.046250
20.258333	0.5	-0.045500
20.266667	0.5	-0.044750
20.275000	0.5	-0.044500
20.283333	0.5	-0.044000
20.291667	0.5	-0.043125
20.300000	0.5	-0.042375
20.308333	0.5	-0.041875
20.316667	0.5	-0.042000
20.325000	0.5	-0.041625
20.333333	0.5	-0.041125
20.341667	0.5	-0.040500
20.350000	0.5	-0.039750
20.358333	0.5	-0.039500
20.366667	0.5	-0.039125
20.375000	0.5	-0.038625
20.383333	0.5	-0.037750
20.391667	0.5	-0.037000
20.400000	0.5	-0.036750
20.408333	0.5	-0.036250
20.416667	0.5	-0.035625
20.425000	0.5	-0.035500
20.433333	0.5	-0.035125
20.441667	0.5	-0.034125
20.450000	0.5	-0.033500
20.458333	0.5	-0.032750
20.466667	0.5	-0.032125
20.475000	0.5	-0.031750
20.483333	0.5	-0.031625
20.491667	0.5	-0.031000
20.500000	0.5	-0.030375
20.508333	0.5	-0.029875
20.516667	0.5	-0.029625
20.525000	0.5	-0.029375
20.533333	0.5	-0.029375
20.541667	0.5	-0.029125
20.550000	0.5	-0.028625
20.558333	0.5	-0.027875
20.566667	0.5	-0.027125
20.575000	0.5	-0.026375
20.583333	0.5	-0.026250
20.591667	0.5	-0.026125
20.600000	0.5	-0.026125
20.608333	0.5	-0.025750
20.616667	0.5	-0.025500
20.625000	0.5	-0.025125
20.633333	0.5	-0.025250
20.641667	0.5	-0.025125
20.650000	0.5	-0.024750
20.658333	0.5	-0.024000
20.666667	0.5	-0.023625
20.675000	0.5	-0.023375
20.683333	0.5	-0.023375
20.691667	0.5	-0.023125
20.700000	0.5	-0.022625
20.708333	0.5	-0.022375
20.716667	0.5	-0.022000
20.725000	0.5	-0.021875
20.733333	0.5	-0.021375
20.741667	0.5	-0.020875
20.750000	0.5	-0.020750
20.758333	0.5	-0.021000
20.766667	0.5	-0.020875
20.775000	0.5	-0.020500
20.783333	0.5	-0.020500
20.791667	0.5	-0.020500
20.800000	0.5	-0.020375
20.808333	0.5	-0.020625
20.816667	0.5	-0.020750
20.825000	0.5	-0.020375
20.833333	0.5	-0.020875
20.841667	0.5	-0.021000
20.850000	0.5	-0.020625
20.858333	0.5	-0.020500
20.866667	0.5	-0.020500
20.875000	0.5	-0.020750
20.883333	0.5	-0.021125
20.891667	0.5	-0.021250
20.900000	0.5	-0.021125
20.908333	0.5	-0.021500
20.916667	0.5	-0.021875
20.925000	0.5	-0.022125
20.933333	0.5	-0.022125
20.941667	0.5	-0.022375
20.950000	0.5	-0.022500
20.958333	0.5	-0.022625
20.966667	0.5	-0.022500
20.975000	0.5	-0.022875
20.983333	0.5	-0.023125
20.991667	0.5	-0.023000
21.000000	0.5	-0.023250
21.008333	0.5	-0.023625
21.016667	0.5	-0.024125
21.025000	0.5	-0.024500
21.033333	0.5	-0.024500
21.041667	0.5	-0.024125
21.050000	0.5	-0.024375
21.058333	0.5	-0.024500
21.066667	0.5	-0.024750
21.075000	0.5	-0.025125
21.083333	0.5	-0.025250
21.091667	0.5	-0.025250
21.100000	0.5	-0.025750
21.108333	0.5	-0.025875
21.116667	0.5	-0.025875
21.125000	0.5	-0.025750
21.133333	0.5	-0.025875
21.141667	0.5	-0.025500
21.150000	0.5	-0.025500
21.158333	0.5	-0.025625
21.166667	0.5	-0.025750
21.175000	0.5	-0.026000
21.183333	0.5	-0.025875
21.191667	0.5	-0.026250
21.200000	0.5	-0.026000
21.208333	0.5	-0.025375
21.216667	0.5	-0.025125
21.225000	0.5	-0.024750
21.233333	0.5	-0.024375
21.241667	0.5	-0.024125
21.250000	0.5	-0.024375
21.258333	0.5	-0.024250
21.266667	0.5	-0.024125
21.275000	0.5	-0.024375
21.283333	0.5	-0.024250
21.291667	0.5	-0.023875
21.300000	0.5	-0.023625
21.308333	0.5	-0.023375
21.316667	0.5	-0.023250
21.325000	0.5	-0.023125
21.333333	0.5	-0.023000
21.341667	0.5	-0.023000
21.350000	0.5	-0.022750
21.358333	0.5	-0.022500
21.366667	0.5	-0.022500
21.375000	0.5	-0.022125
21.383333	0.5	-0.021375
21.391667	0.5	-0.020875
21.400000	0.5	-0.020875
21.408333	0.5	-0.020750
21.416667	0.5	-0.020125
21.425000	0.5	-0.019875
21.433333	0.5	-0.019750
21.441667	0.5	-0.019750
21.450000	0.5	-0.019625
21.458333	0.5	-0.019625
21.466667	0.5	-0.019625
21.475000	0.5	-0.019625
21.483333	0.5	-0.019500
21.491667	0.5	-0.019750
21.500000	0.5	-0.019500
21.508333	0.5	-0.019500
21.516667	0.5	-0.019375
21.525000	0.5	-0.019125
21.533333	0.5	-0.019125
21.541667	0.5	-0.019125
21.550000	0.5	-0.019000
21.558333	0.5	-0.019250
21.566667	0.5	-0.019250
21.575000	0.5	-0.018875
21.583333	0.5	-0.018875
21.591667	0.5	-0.019375
21.600000	0.5	-0.019750
21.608333	0.5	-0.020000
21.616667	0.5	-0.020000
21.625000	0.5	-0.019875
21.633333	0.5	-0.020125
21.641667	0.5	-0.020375
21.650000	0.5	-0.020625
21.658333	0.5	-0.020750
21.666667	0.5	-0.020750
21.675000	0.5	-0.021125
21.683333	0.5	-0.021500
21.691667	0.5	-0.022000
21.700000	0.5	-0.022000
21.708333	0.5	-0.022250
21.716667	0.5	-0.023000
21.725000	0.5	-0.023375
21.733333	0.5	-0.023875
21.741667	0.5	-0.024000
21.750000	0.5	-0.024500
21.758333	0.5	-0.024875
21.766667	0.5	-0.025000
21.775000	0.5	-0.025125
21.783333	0.5	-0.025375
21.791667	0.5	-0.026125
21.800000	0.5	-0.026500
21.808333	0.5	-0.026750
21.816667	0.5	-0.027125
21.825000	0.5	-0.027750
21.833333	0.5	-0.027500
21.841667	0.5	-0.027625
21.850000	0.5	-0.028000
21.858333	0.5	-0.028375
21.866667	0.5	-0.028750
21.875000	0.5	-0.029000
21.883333	0.5	-0.028375
21.891667	0.5	-0.028500
21.900000	0.5	-0.028625
21.908333	0.5	-0.028875
21.916667	0.5	-0.028750
21.925000	0.5	-0.028625
21.933333	0.5	-0.028375
21.941667	0.5	-0.027750
21.950000	0.5	-0.027750
21.958333	0.5	-0.027375
21.966667	0.5	-0.027250
21.975000	0.5	-0.026875
21.983333	0.5	-0.026500
21.991667	0.5	-0.026000
22.000000	0.5	-0.025500
22.008333	0.5	-0.025125
22.016667	0.5	-0.024875
22.025000	0.5	-0.024375
22.033333	0.5	-0.024000
22.041667	0.5	-0.023375
22.050000	0.5	-0.023125
22.058333	0.5	-0.022500
22.066667	0.5	-0.022125
22.075000	0.5	-0.021375
22.083333	0.5	-0.021125
22.091667	0.5	-0.021000
22.100000	0.5	-0.020500
22.108333	0.5	-0.019625
22.116667	0.5	-0.019125
22.125000	0.5	-0.018625
22.133333	0.5	-0.018000
22.141667	0.5	-0.017500
22.150000	0.5	-0.016875
22.158333	0.5	-0.016250
22.166667	0.5	-0.015625
22.175000	0.5	-0.015125
22.183333	0.5	-0.014625
22.191667	0.5	-0.014125
22.200000	0.5	-0.013750
22.208333	0.5	-0.013375
22.216667	0.5	-0.013000
22.225000	0.5	-0.013000
22.233333	0.5	-0.012625
22.241667	0.5	-0.012250
22.250000	0.5	-0.012000
22.258333	0.5	-0.011250
22.266667	0.5	-0.011125
22.275000	0.5	-0.011250
22.283333	0.5	-0.010875
22.291667	0.5	-0.010875
22.300000	0.5	-0.010875
22.308333	0.5	-0.010875
22.316667	0.5	-0.010750
22.325000	0.5	-0.010750
22.333333	0.5	-0.010750
22.341667	0.5	-0.010750
22.350000	0.5	-0.011125
22.358333	0.5	-0.011000
22.366667	0.5	-0.010875
22.375000	0.5	-0.011000
22.383333	0.5	-0.011375
22.391667	0.5	-0.011375
22.400000	0.5	-0.011625
22.408333	0.5	-0.011750
22.416667	0.5	-0.011500
22.425000	0.5	-0.012375
22.433333	0.5	-0.012125
22.441667	0.5	-0.012250
22.450000	0.5	-0.012875
22.458333	0.5	-0.013375
22.466667	0.5	-0.013625
22.475000	0.5	-0.014125
22.483333	0.5	-0.014000
22.491667	0.5	-0.014500
22.500000	0.5	-0.015000
22.508333	0.5	-0.015250
22.516667	0.5	-0.015250
22.525000	0.5	-0.015375
22.533333	0.5	-0.015750
22.541667	0.5	-0.016000
22.550000	0.5	-0.016125
22.558333	0.5	-0.016000
22.566667	0.5	-0.016000
22.575000	0.5	-0.016125
22.583333	0.5	-0.016375
22.591667	0.5	-0.016500
22.600000	0.5	-0.016750
22.608333	0.5	-0.016500
22.616667	0.5	-0.016625
22.625000	0.5	-0.017000
22.633333	0.5	-0.017125
22.641667	0.5	-0.017000
22.650000	0.5	-0.017250
22.658333	0.5	-0.017500
22.666667	0.5	-0.017750
22.675000	0.5	-0.018375
22.683333	0.5	-0.018375
22.691667	0.5	-0.018500
22.700000	0.5	-0.018375
22.708333	0.5	-0.018375
22.716667	0.5	-0.018500
22.725000	0.5	-0.018500
22.733333	0.5	-0.018750
22.741667	0.5	-0.018875
22.750000	0.5	-0.019000
22.758333	0.5	-0.018750
22.766667	0.5	-0.019000
22.775000	0.5	-0.018625
22.783333	0.5	-0.018375
22.791667	0.5	-0.017875
22.800000	0.5	-0.017875
22.808333	0.5	-0.018000
22.816667	0.5	-0.017875
22.825000	0.5	-0.017750
22.833333	0.5	-0.018000
22.841667	0.5	-0.017875
22.850000	0.5	-0.017625
22.858333	0.5	-0.017250
22.866667	0.5	-0.017250
22.875000	0.5	-0.017625
22.883333	0.5	-0.017750
22.891667	0.5	-0.017875
22.900000	0.5	-0.017500
22.908333	0.5	-0.017375
22.916667	0.5	-0.016750
22.925000	0.5	-0.016250
22.933333	0.5	-0.015625
22.941667	0.5	-0.015375
22.950000	0.5	-0.014750
22.958333	0.5	-0.014250
22.966667	0.5	-0.013750
22.975000	0.5	-0.013500
22.983333	0.5	-0.013375
22.991667	0.5	-0.012625
23.000000	0.5	-0.012000
23.008333	0.5	-0.011625
23.016667	0.5	-0.010875
23.025000	0.5	-0.010375
23.033333	0.5	-0.010125
23.041667	0.5	-0.010125
23.050000	0.5	-0.009750
23.058333	0.5	-0.009375
23.066667	0.5	-0.008750
23.075000	0.5	-0.008125
23.083333	0.5	-0.007750
23.091667	0.5	-0.007750
23.100000	0.5	-0.006875
23.108333	0.5	-0.006875
23.116667	0.5	-0.006875
23.125000	0.5	-0.006250
23.133333	0.5	-0.006125
23.141667	0.5	-0.006000
23.150000	0.5	-0.005750
23.158333	0.5	-0.005750
23.166667	0.5	-0.006125
23.175000	0.5	-0.005750
23.183333	0.5	-0.005500
23.191667	0.5	-0.006125
23.200000	0.5	-0.006625
23.208333	0.5	-0.006500
23.216667	0.5	-0.006750
23.225000	0.5	-0.007250
23.233333	0.5	-0.007375
23.241667	0.5	-0.007750
23.250000	0.5	-0.008500
23.258333	0.5	-0.009250
23.266667	0.5	-0.009625
23.275000	0.5	-0.009875
23.283333	0.5	-0.010125
23.291667	0.5	-0.011125
23.300000	0.5	-0.011375
23.308333	0.5	-0.012000
23.316667	0.5	-0.012500
23.325000	0.5	-0.013375
23.333333	0.5	-0.014375
23.341667	0.5	-0.015375
23.350000	0.5	-0.015875
23.358333	0.5	-0.016625
23.366667	0.5	-0.017000
23.375000	0.5	-0.017625
23.383333	0.5	-0.018250
23.391667	0.5	-0.019125
23.400000	0.5	-0.019875
23.408333	0.5	-0.020625
23.416667	0.5	-0.021375
23.425000	0.5	-0.021875
23.433333	0.5	-0.022500
23.441667	0.5	-0.023125
23.450000	0.5	-0.024125
23.458333	0.5	-0.024750
23.466667	0.5	-0.025000
23.475000	0.5	-0.025375
23.483333	0.5	-0.025750
23.491667	0.5	-0.026375
23.500000	0.5	-0.027375
23.508333	0.5	-0.028000
23.516667	0.5	-0.028500
23.525000	0.5	-0.029000
23.533333	0.5	-0.029500
23.541667	0.5	-0.030125
23.550000	0.5	-0.030375
23.558333	0.5	-0.030375
23.566667	0.5	-0.030750
23.575000	0.5	-0.031500
23.583333	0.5	-0.032000
23.591667	0.5	-0.031875
23.600000	0.5	-0.031875
23.608333	0.5	-0.032375
23.616667	0.5	-0.032750
23.625000	0.5	-0.032625
23.633333	0.5	-0.032250
23.641667	0.5	-0.032250
23.650000	0.5	-0.032000
23.658333	0.5	-0.031875
23.666667	0.5	-0.031500
23.675000	0.5	-0.031000
23.683333	0.5	-0.030500
23.691667	0.5	-0.030125
23.700000	0.5	-0.030125
23.708333	0.5	-0.030000
23.716667	0.5	-0.029625
23.725000	0.5	-0.029625
23.733333	0.5	-0.029500
23.741667	0.5	-0.029000
23.750000	0.5	-0.028500
23.758333	0.5	-0.028250
23.766667	0.5	-0.027625
23.775000	0.5	-0.027250
23.783333	0.5	-0.026625
23.791667	0.5	-0.025875
23.800000	0.5	-0.025125
23.808333	0.5	-0.024625
23.816667	0.5	-0.023625
23.825000	0.5	-0.023375
23.833333	0.5	-0.022500
23.841667	0.5	-0.021500
23.850000	0.5	-0.020875
23.858333	0.5	-0.020375
23.866667	0.5	-0.019875
23.875000	0.5	-0.019625
23.883333	0.5	-0.018750
23.891667	0.5	-0.018000
23.900000	0.5	-0.017500
23.908333	0.5	-0.017125
23.916667	0.5	-0.016875
23.925000	0.5	-0.015875
23.933333	0.5	-0.015250
23.941667	0.5	-0.014750
23.950000	0.5	-0.013875
23.958333	0.5	-0.013250
23.966667	0.5	-0.012750
23.975000	0.5	-0.012000
23.983333	0.5	-0.011625
23.991667	0.5	-0.011625
24.000000	0.5	-0.011375
24.008333	0.5	-0.011250
24.016667	0.5	-0.011125
24.025000	0.5	-0.010875
24.033333	0.5	-0.011000
24.041667	0.5	-0.011125
24.050000	0.5	-0.011125
24.058333	0.5	-0.010875
24.066667	0.5	-0.011000
24.075000	0.5	-0.011125
24.083333	0.5	-0.011125
24.091667	0.5	-0.011375
24.100000	0.5	-0.011875
24.108333	0.5	-0.012000
24.116667	0.5	-0.012000
24.125000	0.5	-0.012250
24.133333	0.5	-0.012625
24.141667	0.5	-0.012750
24.150000	0.5	-0.012750
24.158333	0.5	-0.013125
24.166667	0.5	-0.013250
24.175000	0.5	-0.013375
24.183333	0.5	-0.013875
24.191667	0.5	-0.014125
24.200000	0.5	-0.014000
24.208333	0.5	-0.014250
24.216667	0.5	-0.014625
24.225000	0.5	-0.014750
24.233333	0.5	-0.014750
24.241667	0.5	-0.015000
24.250000	0.5	-0.015250
24.258333	0.5	-0.015500
24.266667	0.5	-0.015750
24.275000	0.5	-0.015750
24.283333	0.5	-0.016375
24.291667	0.5	-0.016500
24.300000	0.5	-0.016375
24.308333	0.5	-0.016500
24.316667	0.5	-0.016500
24.325000	0.5	-0.016625
24.333333	0.5	-0.016500
24.341667	0.5	-0.016625
24.350000	0.5	-0.016750
24.358333	0.5	-0.016875
24.366667	0.5	-0.016750
24.375000	0.5	-0.016875
24.383333	0.5	-0.017000
24.391667	0.5	-0.016875
24.400000	0.5	-0.016250
24.408333	0.5	-0.015875
24.416667	0.5	-0.015500
24.425000	0.5	-0.015250
24.433333	0.5	-0.015250
24.441667	0.5	-0.014500
24.450000	0.5	-0.013875
24.458333	0.5	-0.013750
24.466667	0.5	-0.013625
24.475000	0.5	-0.012875
24.483333	0.5	-0.012375
24.491667	0.5	-0.011750
24.500000	0.5	-0.011000
24.508333	0.5	-0.010250
24.516667	0.5	-0.010000
24.525000	0.5	-0.009375
24.533333	0.5	-0.008875
24.541667	0.5	-0.008375
24.550000	0.5	-0.007750
24.558333	0.5	-0.006875
24.566667	0.5	-0.006375
24.575000	0.5	-0.005625
24.583333	0.5	-0.005000
24.591667	0.5	-0.004250
24.600000	0.5	-0.003000
24.608333	0.5	-0.002625
24.616667	0.5	-0.002250
24.625000	0.5	-0.001500
24.633333	0.5	-0.000750
24.641667	0.5	-0.000125
24.650000	0.5	0.000125
24.658333	0.5	0.000750
24.666667	0.5	0.001500
24.675000	0.5	0.002000
24.683333	0.5	0.002750
24.691667	0.5	0.003625
24.700000	0.5	0.004000
24.708333	0.5	0.004625
24.716667	0.5	0.004875
24.725000	0.5	0.005250
24.733333	0.5	0.005500
24.741667	0.5	0.006125
24.750000	0.5	0.006000
24.758333	0.5	0.006250
24.766667	0.5	0.006375
24.775000	0.5	0.006750
24.783333	0.5	0.007125
24.791667	0.5	0.006875
24.800000	0.5	0.006750
24.808333	0.5	0.006375
24.816667	0.5	0.006750
24.825000	0.5	0.006500
24.833333	0.5	0.006125
24.841667	0.5	0.005875
24.850000	0.5	0.005875
24.858333	0.5	0.005500
24.866667	0.5	0.005250
24.875000	0.5	0.004750
24.883333	0.5	0.004000
24.891667	0.5	0.003625
24.900000	0.5	0.003625
24.908333	0.5	0.003250
24.916667	0.5	0.002875
24.925000	0.5	0.002375
24.933333	0.5	0.002000
24.941667	0.5	0.001250
24.950000	0.5	0.001000
24.958333	0.5	0.000750
24.966667	0.5	-0.000125
24.975000	0.5	-0.000875
24.983333	0.5	-0.001500
24.991667	0.5	-0.002375
25.000000	0.5	-0.002750
