# Supplementary material for: Dynamic character displacement among a pair of bacterial phyllosphere commensals in situ
Source: Nat Commun. 2022 May 20;13:2836. doi: 10.1038/s41467-022-30469-3 (PMC9123166; doi:10.1038/s41467-022-30469-3)
Supplement: Supplementary file 11 — Source Data [file 41467_2022_30469_MOESM11_ESM.zip › Source Data/Supplementary Figure 5/Xylose t4 b.txt]

File Path	chrom://marshall/Chromeleon7/HPLC_Ultimate_3000/Users/helucas/20200720_OrganicAcids_CCR_L257.seq/375.smp/RI_1.channel/RI_1.chm
Channel	RI_1

Injection Information:
Data Vault	Chromeleon7
Injection	Xyl_t4_b
Injection Number	60
Position	BB4
Comment	
Processing Method	Quantitative
Instrument Method	20200525_Rezex_ROA_OrganicAcid_600uL_2500uM_H2SO4_50A_50D
Type	Unknown
Status	Finished
Injection Date	7/21/2020
Injection Time	10:17:45 PM
Injection Volume (µl)	10.000
Dilution Factor	1.0000
Weight	1.0000

Chromatogram Data Information:
Time Min. (min)	0.000000
Time Max. (min)	25.000000
Data Points	3001
Detector	RI
Generating Data System	Chromeleon 7.2.5.9507
Exporting Data System	Chromeleon 7.2.8.0
Operator	Instrument Controller
Signal Quantity	Refractive 
Signal Unit	µRIU
Signal Min.	-2.615625
Signal Max.	24.515375
Channel	RI_1
Driver Name	RID520Driver.dll
Channel Type	Evaluation
Min. Step (s)	0.5
Max. Step (s)	0.5
Average Step (s)	0.5

Signal Parameter Information:
Signal Info	

Chromatogram Data:
Time (min)	Step (s)	Value (µRIU)
0.000000	n.a.	-0.011500
0.008333	0.5	-0.012000
0.016667	0.5	-0.012125
0.025000	0.5	-0.012625
0.033333	0.5	-0.012875
0.041667	0.5	-0.013125
0.050000	0.5	-0.013250
0.058333	0.5	-0.013375
0.066667	0.5	-0.013500
0.075000	0.5	-0.013750
0.083333	0.5	-0.013750
0.091667	0.5	-0.013750
0.100000	0.5	-0.013750
0.108333	0.5	-0.013875
0.116667	0.5	-0.013875
0.125000	0.5	-0.014500
0.133333	0.5	-0.015000
0.141667	0.5	-0.015375
0.150000	0.5	-0.015625
0.158333	0.5	-0.016000
0.166667	0.5	-0.016500
0.175000	0.5	-0.017000
0.183333	0.5	-0.017250
0.191667	0.5	-0.017375
0.200000	0.5	-0.017250
0.208333	0.5	-0.017500
0.216667	0.5	-0.017750
0.225000	0.5	-0.017875
0.233333	0.5	-0.017750
0.241667	0.5	-0.017750
0.250000	0.5	-0.017500
0.258333	0.5	-0.017625
0.266667	0.5	-0.017375
0.275000	0.5	-0.017500
0.283333	0.5	-0.017250
0.291667	0.5	-0.017250
0.300000	0.5	-0.017750
0.308333	0.5	-0.018000
0.316667	0.5	-0.018250
0.325000	0.5	-0.018375
0.333333	0.5	-0.018625
0.341667	0.5	-0.018375
0.350000	0.5	-0.018500
0.358333	0.5	-0.018500
0.366667	0.5	-0.018500
0.375000	0.5	-0.018375
0.383333	0.5	-0.018000
0.391667	0.5	-0.017250
0.400000	0.5	-0.017500
0.408333	0.5	-0.017125
0.416667	0.5	-0.017125
0.425000	0.5	-0.017125
0.433333	0.5	-0.017125
0.441667	0.5	-0.016625
0.450000	0.5	-0.016250
0.458333	0.5	-0.016375
0.466667	0.5	-0.016125
0.475000	0.5	-0.016000
0.483333	0.5	-0.015125
0.491667	0.5	-0.015000
0.500000	0.5	-0.015000
0.508333	0.5	-0.014625
0.516667	0.5	-0.014750
0.525000	0.5	-0.014500
0.533333	0.5	-0.014500
0.541667	0.5	-0.014500
0.550000	0.5	-0.014125
0.558333	0.5	-0.014000
0.566667	0.5	-0.014000
0.575000	0.5	-0.013875
0.583333	0.5	-0.013750
0.591667	0.5	-0.013375
0.600000	0.5	-0.012875
0.608333	0.5	-0.012625
0.616667	0.5	-0.012500
0.625000	0.5	-0.012250
0.633333	0.5	-0.011875
0.641667	0.5	-0.011875
0.650000	0.5	-0.011875
0.658333	0.5	-0.011375
0.666667	0.5	-0.010875
0.675000	0.5	-0.010875
0.683333	0.5	-0.011250
0.691667	0.5	-0.010875
0.700000	0.5	-0.010625
0.708333	0.5	-0.010750
0.716667	0.5	-0.010625
0.725000	0.5	-0.010000
0.733333	0.5	-0.010125
0.741667	0.5	-0.009875
0.750000	0.5	-0.009500
0.758333	0.5	-0.009000
0.766667	0.5	-0.009000
0.775000	0.5	-0.009250
0.783333	0.5	-0.009000
0.791667	0.5	-0.008250
0.800000	0.5	-0.007750
0.808333	0.5	-0.007125
0.816667	0.5	-0.007000
0.825000	0.5	-0.006875
0.833333	0.5	-0.006875
0.841667	0.5	-0.006750
0.850000	0.5	-0.006875
0.858333	0.5	-0.006625
0.866667	0.5	-0.006750
0.875000	0.5	-0.006625
0.883333	0.5	-0.006375
0.891667	0.5	-0.006250
0.900000	0.5	-0.005875
0.908333	0.5	-0.005625
0.916667	0.5	-0.005500
0.925000	0.5	-0.005250
0.933333	0.5	-0.005125
0.941667	0.5	-0.004750
0.950000	0.5	-0.004750
0.958333	0.5	-0.004875
0.966667	0.5	-0.004125
0.975000	0.5	-0.003875
0.983333	0.5	-0.003875
0.991667	0.5	-0.003875
1.000000	0.5	-0.004125
1.008333	0.5	-0.004250
1.016667	0.5	-0.004125
1.025000	0.5	-0.004125
1.033333	0.5	-0.004375
1.041667	0.5	-0.004625
1.050000	0.5	-0.004625
1.058333	0.5	-0.004875
1.066667	0.5	-0.005125
1.075000	0.5	-0.005375
1.083333	0.5	-0.005500
1.091667	0.5	-0.006000
1.100000	0.5	-0.005750
1.108333	0.5	-0.005750
1.116667	0.5	-0.006375
1.125000	0.5	-0.006875
1.133333	0.5	-0.006750
1.141667	0.5	-0.006625
1.150000	0.5	-0.006750
1.158333	0.5	-0.007125
1.166667	0.5	-0.006750
1.175000	0.5	-0.006750
1.183333	0.5	-0.006750
1.191667	0.5	-0.007125
1.200000	0.5	-0.007375
1.208333	0.5	-0.007250
1.216667	0.5	-0.007500
1.225000	0.5	-0.007500
1.233333	0.5	-0.007875
1.241667	0.5	-0.007750
1.250000	0.5	-0.007375
1.258333	0.5	-0.007250
1.266667	0.5	-0.007625
1.275000	0.5	-0.007875
1.283333	0.5	-0.007875
1.291667	0.5	-0.008125
1.300000	0.5	-0.008125
1.308333	0.5	-0.008000
1.316667	0.5	-0.007875
1.325000	0.5	-0.007750
1.333333	0.5	-0.007750
1.341667	0.5	-0.007625
1.350000	0.5	-0.007250
1.358333	0.5	-0.007500
1.366667	0.5	-0.007375
1.375000	0.5	-0.007125
1.383333	0.5	-0.006875
1.391667	0.5	-0.006875
1.400000	0.5	-0.006875
1.408333	0.5	-0.007000
1.416667	0.5	-0.006875
1.425000	0.5	-0.006500
1.433333	0.5	-0.006125
1.441667	0.5	-0.006000
1.450000	0.5	-0.005875
1.458333	0.5	-0.005750
1.466667	0.5	-0.005375
1.475000	0.5	-0.005375
1.483333	0.5	-0.005000
1.491667	0.5	-0.004750
1.500000	0.5	-0.004625
1.508333	0.5	-0.004250
1.516667	0.5	-0.004125
1.525000	0.5	-0.004375
1.533333	0.5	-0.004500
1.541667	0.5	-0.004750
1.550000	0.5	-0.004750
1.558333	0.5	-0.004625
1.566667	0.5	-0.004000
1.575000	0.5	-0.003750
1.583333	0.5	-0.003875
1.591667	0.5	-0.003875
1.600000	0.5	-0.003625
1.608333	0.5	-0.003875
1.616667	0.5	-0.003625
1.625000	0.5	-0.003375
1.633333	0.5	-0.003125
1.641667	0.5	-0.003000
1.650000	0.5	-0.002750
1.658333	0.5	-0.002500
1.666667	0.5	-0.001875
1.675000	0.5	-0.001375
1.683333	0.5	-0.001500
1.691667	0.5	-0.001375
1.700000	0.5	-0.001125
1.708333	0.5	-0.000750
1.716667	0.5	-0.000250
1.725000	0.5	0.000000
1.733333	0.5	0.000375
1.741667	0.5	0.001000
1.750000	0.5	0.001500
1.758333	0.5	0.001375
1.766667	0.5	0.002000
1.775000	0.5	0.002250
1.783333	0.5	0.002750
1.791667	0.5	0.003250
1.800000	0.5	0.003875
1.808333	0.5	0.004750
1.816667	0.5	0.005250
1.825000	0.5	0.006000
1.833333	0.5	0.007000
1.841667	0.5	0.007250
1.850000	0.5	0.007750
1.858333	0.5	0.008500
1.866667	0.5	0.009375
1.875000	0.5	0.010250
1.883333	0.5	0.010500
1.891667	0.5	0.011125
1.900000	0.5	0.011375
1.908333	0.5	0.012000
1.916667	0.5	0.012625
1.925000	0.5	0.013250
1.933333	0.5	0.013625
1.941667	0.5	0.014250
1.950000	0.5	0.014750
1.958333	0.5	0.015250
1.966667	0.5	0.016000
1.975000	0.5	0.016375
1.983333	0.5	0.016625
1.991667	0.5	0.016625
2.000000	0.5	0.016875
2.008333	0.5	0.017000
2.016667	0.5	0.017375
2.025000	0.5	0.017625
2.033333	0.5	0.017625
2.041667	0.5	0.017250
2.050000	0.5	0.017625
2.058333	0.5	0.017750
2.066667	0.5	0.018625
2.075000	0.5	0.018625
2.083333	0.5	0.018750
2.091667	0.5	0.019125
2.100000	0.5	0.018625
2.108333	0.5	0.018750
2.116667	0.5	0.019000
2.125000	0.5	0.018750
2.133333	0.5	0.018250
2.141667	0.5	0.018375
2.150000	0.5	0.018250
2.158333	0.5	0.018125
2.166667	0.5	0.017875
2.175000	0.5	0.018000
2.183333	0.5	0.017375
2.191667	0.5	0.017125
2.200000	0.5	0.016750
2.208333	0.5	0.016250
2.216667	0.5	0.016125
2.225000	0.5	0.016125
2.233333	0.5	0.015750
2.241667	0.5	0.015250
2.250000	0.5	0.015000
2.258333	0.5	0.014500
2.266667	0.5	0.013625
2.275000	0.5	0.013000
2.283333	0.5	0.012625
2.291667	0.5	0.011875
2.300000	0.5	0.011250
2.308333	0.5	0.010625
2.316667	0.5	0.010125
2.325000	0.5	0.009625
2.333333	0.5	0.009000
2.341667	0.5	0.008000
2.350000	0.5	0.007750
2.358333	0.5	0.007125
2.366667	0.5	0.006500
2.375000	0.5	0.005625
2.383333	0.5	0.004750
2.391667	0.5	0.004125
2.400000	0.5	0.003375
2.408333	0.5	0.002500
2.416667	0.5	0.002000
2.425000	0.5	0.001375
2.433333	0.5	0.001000
2.441667	0.5	0.000000
2.450000	0.5	-0.000500
2.458333	0.5	-0.001375
2.466667	0.5	-0.002000
2.475000	0.5	-0.002750
2.483333	0.5	-0.003375
2.491667	0.5	-0.003875
2.500000	0.5	-0.004375
2.508333	0.5	-0.005500
2.516667	0.5	-0.006125
2.525000	0.5	-0.006500
2.533333	0.5	-0.006500
2.541667	0.5	-0.006875
2.550000	0.5	-0.007625
2.558333	0.5	-0.008625
2.566667	0.5	-0.009000
2.575000	0.5	-0.009000
2.583333	0.5	-0.009750
2.591667	0.5	-0.010625
2.600000	0.5	-0.011250
2.608333	0.5	-0.011375
2.616667	0.5	-0.011500
2.625000	0.5	-0.012250
2.633333	0.5	-0.012375
2.641667	0.5	-0.012250
2.650000	0.5	-0.012125
2.658333	0.5	-0.012375
2.666667	0.5	-0.012625
2.675000	0.5	-0.012875
2.683333	0.5	-0.013125
2.691667	0.5	-0.013500
2.700000	0.5	-0.013625
2.708333	0.5	-0.012875
2.716667	0.5	-0.012750
2.725000	0.5	-0.012750
2.733333	0.5	-0.012625
2.741667	0.5	-0.012625
2.750000	0.5	-0.012750
2.758333	0.5	-0.012750
2.766667	0.5	-0.012500
2.775000	0.5	-0.012125
2.783333	0.5	-0.012125
2.791667	0.5	-0.012250
2.800000	0.5	-0.012000
2.808333	0.5	-0.011625
2.816667	0.5	-0.011375
2.825000	0.5	-0.010875
2.833333	0.5	-0.010500
2.841667	0.5	-0.010125
2.850000	0.5	-0.009875
2.858333	0.5	-0.009875
2.866667	0.5	-0.009625
2.875000	0.5	-0.008750
2.883333	0.5	-0.008250
2.891667	0.5	-0.007625
2.900000	0.5	-0.006750
2.908333	0.5	-0.006375
2.916667	0.5	-0.005750
2.925000	0.5	-0.005125
2.933333	0.5	-0.004875
2.941667	0.5	-0.004625
2.950000	0.5	-0.004125
2.958333	0.5	-0.003625
2.966667	0.5	-0.003125
2.975000	0.5	-0.003000
2.983333	0.5	-0.002750
2.991667	0.5	-0.002125
3.000000	0.5	-0.002250
3.008333	0.5	-0.002125
3.016667	0.5	-0.001625
3.025000	0.5	-0.001250
3.033333	0.5	-0.001000
3.041667	0.5	-0.000625
3.050000	0.5	-0.000375
3.058333	0.5	-0.000250
3.066667	0.5	-0.000125
3.075000	0.5	0.000000
3.083333	0.5	0.000000
3.091667	0.5	0.000375
3.100000	0.5	0.000750
3.108333	0.5	0.000625
3.116667	0.5	0.000625
3.125000	0.5	0.000500
3.133333	0.5	0.000875
3.141667	0.5	0.001750
3.150000	0.5	0.002500
3.158333	0.5	0.002625
3.166667	0.5	0.002500
3.175000	0.5	0.002500
3.183333	0.5	0.002125
3.191667	0.5	0.002250
3.200000	0.5	0.002250
3.208333	0.5	0.002375
3.216667	0.5	0.002625
3.225000	0.5	0.002625
3.233333	0.5	0.002500
3.241667	0.5	0.002250
3.250000	0.5	0.002125
3.258333	0.5	0.002250
3.266667	0.5	0.002375
3.275000	0.5	0.002375
3.283333	0.5	0.002500
3.291667	0.5	0.002500
3.300000	0.5	0.002250
3.308333	0.5	0.001875
3.316667	0.5	0.001500
3.325000	0.5	0.001125
3.333333	0.5	0.000750
3.341667	0.5	0.001000
3.350000	0.5	0.001000
3.358333	0.5	0.001250
3.366667	0.5	0.001000
3.375000	0.5	0.000500
3.383333	0.5	-0.000250
3.391667	0.5	-0.000750
3.400000	0.5	-0.000875
3.408333	0.5	-0.001125
3.416667	0.5	-0.001500
3.425000	0.5	-0.001625
3.433333	0.5	-0.001750
3.441667	0.5	-0.002250
3.450000	0.5	-0.002500
3.458333	0.5	-0.003125
3.466667	0.5	-0.003750
3.475000	0.5	-0.004125
3.483333	0.5	-0.004125
3.491667	0.5	-0.004500
3.500000	0.5	-0.004375
3.508333	0.5	-0.004000
3.516667	0.5	-0.004125
3.525000	0.5	-0.004375
3.533333	0.5	-0.005125
3.541667	0.5	-0.004625
3.550000	0.5	-0.004250
3.558333	0.5	-0.004250
3.566667	0.5	-0.004500
3.575000	0.5	-0.004625
3.583333	0.5	-0.004750
3.591667	0.5	-0.005000
3.600000	0.5	-0.005000
3.608333	0.5	-0.005250
3.616667	0.5	-0.005750
3.625000	0.5	-0.005750
3.633333	0.5	-0.005875
3.641667	0.5	-0.005750
3.650000	0.5	-0.005500
3.658333	0.5	-0.005125
3.666667	0.5	-0.005500
3.675000	0.5	-0.005625
3.683333	0.5	-0.005875
3.691667	0.5	-0.006125
3.700000	0.5	-0.006375
3.708333	0.5	-0.006750
3.716667	0.5	-0.006750
3.725000	0.5	-0.007125
3.733333	0.5	-0.007375
3.741667	0.5	-0.007625
3.750000	0.5	-0.008250
3.758333	0.5	-0.008625
3.766667	0.5	-0.008875
3.775000	0.5	-0.009250
3.783333	0.5	-0.009750
3.791667	0.5	-0.010000
3.800000	0.5	-0.010125
3.808333	0.5	-0.010125
3.816667	0.5	-0.010500
3.825000	0.5	-0.011250
3.833333	0.5	-0.011500
3.841667	0.5	-0.011875
3.850000	0.5	-0.012000
3.858333	0.5	-0.012500
3.866667	0.5	-0.012750
3.875000	0.5	-0.012500
3.883333	0.5	-0.013125
3.891667	0.5	-0.013250
3.900000	0.5	-0.013375
3.908333	0.5	-0.013250
3.916667	0.5	-0.013375
3.925000	0.5	-0.013375
3.933333	0.5	-0.013500
3.941667	0.5	-0.013875
3.950000	0.5	-0.013875
3.958333	0.5	-0.014125
3.966667	0.5	-0.014125
3.975000	0.5	-0.014125
3.983333	0.5	-0.014500
3.991667	0.5	-0.014750
4.000000	0.5	-0.014875
4.008333	0.5	-0.014625
4.016667	0.5	-0.014625
4.025000	0.5	-0.014625
4.033333	0.5	-0.014500
4.041667	0.5	-0.014250
4.050000	0.5	-0.014000
4.058333	0.5	-0.013375
4.066667	0.5	-0.013125
4.075000	0.5	-0.013250
4.083333	0.5	-0.013250
4.091667	0.5	-0.013000
4.100000	0.5	-0.012875
4.108333	0.5	-0.013000
4.116667	0.5	-0.012750
4.125000	0.5	-0.012250
4.133333	0.5	-0.011750
4.141667	0.5	-0.011875
4.150000	0.5	-0.011750
4.158333	0.5	-0.010750
4.166667	0.5	-0.010375
4.175000	0.5	-0.010125
4.183333	0.5	-0.010000
4.191667	0.5	-0.010125
4.200000	0.5	-0.009375
4.208333	0.5	-0.009125
4.216667	0.5	-0.009250
4.225000	0.5	-0.008875
4.233333	0.5	-0.008625
4.241667	0.5	-0.008625
4.250000	0.5	-0.008875
4.258333	0.5	-0.009125
4.266667	0.5	-0.009250
4.275000	0.5	-0.009125
4.283333	0.5	-0.009375
4.291667	0.5	-0.009250
4.300000	0.5	-0.009125
4.308333	0.5	-0.009125
4.316667	0.5	-0.008750
4.325000	0.5	-0.008375
4.333333	0.5	-0.008625
4.341667	0.5	-0.008750
4.350000	0.5	-0.009125
4.358333	0.5	-0.009375
4.366667	0.5	-0.009625
4.375000	0.5	-0.009875
4.383333	0.5	-0.010250
4.391667	0.5	-0.010125
4.400000	0.5	-0.010125
4.408333	0.5	-0.009875
4.416667	0.5	-0.009875
4.425000	0.5	-0.010250
4.433333	0.5	-0.010625
4.441667	0.5	-0.010875
4.450000	0.5	-0.011250
4.458333	0.5	-0.011000
4.466667	0.5	-0.011000
4.475000	0.5	-0.011375
4.483333	0.5	-0.011375
4.491667	0.5	-0.011625
4.500000	0.5	-0.012125
4.508333	0.5	-0.012250
4.516667	0.5	-0.012000
4.525000	0.5	-0.011875
4.533333	0.5	-0.012000
4.541667	0.5	-0.012125
4.550000	0.5	-0.012375
4.558333	0.5	-0.012250
4.566667	0.5	-0.012125
4.575000	0.5	-0.012125
4.583333	0.5	-0.012375
4.591667	0.5	-0.012750
4.600000	0.5	-0.013000
4.608333	0.5	-0.013375
4.616667	0.5	-0.013625
4.625000	0.5	-0.013875
4.633333	0.5	-0.014000
4.641667	0.5	-0.014125
4.650000	0.5	-0.014250
4.658333	0.5	-0.014375
4.666667	0.5	-0.014625
4.675000	0.5	-0.015125
4.683333	0.5	-0.015500
4.691667	0.5	-0.015500
4.700000	0.5	-0.015500
4.708333	0.5	-0.015375
4.716667	0.5	-0.015750
4.725000	0.5	-0.015750
4.733333	0.5	-0.016000
4.741667	0.5	-0.016000
4.750000	0.5	-0.015875
4.758333	0.5	-0.016000
4.766667	0.5	-0.016375
4.775000	0.5	-0.016625
4.783333	0.5	-0.017000
4.791667	0.5	-0.016750
4.800000	0.5	-0.016750
4.808333	0.5	-0.016875
4.816667	0.5	-0.017250
4.825000	0.5	-0.017375
4.833333	0.5	-0.016875
4.841667	0.5	-0.016750
4.850000	0.5	-0.017250
4.858333	0.5	-0.017125
4.866667	0.5	-0.016875
4.875000	0.5	-0.016500
4.883333	0.5	-0.016375
4.891667	0.5	-0.016625
4.900000	0.5	-0.017250
4.908333	0.5	-0.017000
4.916667	0.5	-0.016875
4.925000	0.5	-0.016625
4.933333	0.5	-0.016750
4.941667	0.5	-0.016625
4.950000	0.5	-0.015875
4.958333	0.5	-0.015875
4.966667	0.5	-0.015875
4.975000	0.5	-0.015250
4.983333	0.5	-0.015375
4.991667	0.5	-0.015000
5.000000	0.5	-0.014500
5.008333	0.5	-0.013500
5.016667	0.5	-0.012875
5.025000	0.5	-0.012125
5.033333	0.5	-0.011875
5.041667	0.5	-0.011375
5.050000	0.5	-0.011500
5.058333	0.5	-0.011375
5.066667	0.5	-0.010500
5.075000	0.5	-0.009875
5.083333	0.5	-0.010125
5.091667	0.5	-0.009625
5.100000	0.5	-0.008875
5.108333	0.5	-0.008750
5.116667	0.5	-0.008000
5.125000	0.5	-0.007750
5.133333	0.5	-0.007500
5.141667	0.5	-0.007125
5.150000	0.5	-0.006625
5.158333	0.5	-0.006250
5.166667	0.5	-0.005500
5.175000	0.5	-0.005000
5.183333	0.5	-0.004750
5.191667	0.5	-0.004750
5.200000	0.5	-0.004375
5.208333	0.5	-0.004000
5.216667	0.5	-0.003625
5.225000	0.5	-0.003375
5.233333	0.5	-0.003125
5.241667	0.5	-0.002875
5.250000	0.5	-0.002875
5.258333	0.5	-0.002875
5.266667	0.5	-0.002500
5.275000	0.5	-0.003000
5.283333	0.5	-0.003375
5.291667	0.5	-0.003500
5.300000	0.5	-0.003125
5.308333	0.5	-0.003000
5.316667	0.5	-0.003125
5.325000	0.5	-0.003125
5.333333	0.5	-0.002875
5.341667	0.5	-0.002875
5.350000	0.5	-0.002750
5.358333	0.5	-0.002875
5.366667	0.5	-0.003250
5.375000	0.5	-0.003625
5.383333	0.5	-0.003875
5.391667	0.5	-0.004125
5.400000	0.5	-0.004000
5.408333	0.5	-0.004250
5.416667	0.5	-0.004500
5.425000	0.5	-0.004875
5.433333	0.5	-0.005000
5.441667	0.5	-0.005750
5.450000	0.5	-0.006125
5.458333	0.5	-0.006625
5.466667	0.5	-0.007000
5.475000	0.5	-0.007625
5.483333	0.5	-0.008500
5.491667	0.5	-0.008750
5.500000	0.5	-0.009125
5.508333	0.5	-0.009375
5.516667	0.5	-0.009375
5.525000	0.5	-0.009750
5.533333	0.5	-0.010125
5.541667	0.5	-0.010375
5.550000	0.5	-0.010875
5.558333	0.5	-0.011125
5.566667	0.5	-0.011250
5.575000	0.5	-0.011875
5.583333	0.5	-0.012250
5.591667	0.5	-0.012375
5.600000	0.5	-0.012500
5.608333	0.5	-0.013000
5.616667	0.5	-0.013000
5.625000	0.5	-0.013000
5.633333	0.5	-0.013250
5.641667	0.5	-0.013375
5.650000	0.5	-0.013250
5.658333	0.5	-0.013375
5.666667	0.5	-0.013500
5.675000	0.5	-0.013625
5.683333	0.5	-0.013750
5.691667	0.5	-0.013750
5.700000	0.5	-0.013875
5.708333	0.5	-0.014500
5.716667	0.5	-0.014500
5.725000	0.5	-0.014375
5.733333	0.5	-0.014625
5.741667	0.5	-0.014750
5.750000	0.5	-0.014625
5.758333	0.5	-0.014375
5.766667	0.5	-0.014500
5.775000	0.5	-0.014375
5.783333	0.5	-0.013625
5.791667	0.5	-0.013500
5.800000	0.5	-0.013250
5.808333	0.5	-0.012625
5.816667	0.5	-0.012750
5.825000	0.5	-0.013000
5.833333	0.5	-0.013125
5.841667	0.5	-0.012875
5.850000	0.5	-0.013000
5.858333	0.5	-0.012875
5.866667	0.5	-0.012750
5.875000	0.5	-0.012625
5.883333	0.5	-0.013000
5.891667	0.5	-0.013000
5.900000	0.5	-0.013125
5.908333	0.5	-0.012875
5.916667	0.5	-0.012250
5.925000	0.5	-0.012000
5.933333	0.5	-0.012000
5.941667	0.5	-0.012125
5.950000	0.5	-0.012375
5.958333	0.5	-0.012500
5.966667	0.5	-0.012875
5.975000	0.5	-0.012875
5.983333	0.5	-0.013000
5.991667	0.5	-0.012375
6.000000	0.5	-0.012500
6.008333	0.5	-0.012750
6.016667	0.5	-0.012375
6.025000	0.5	-0.011875
6.033333	0.5	-0.011625
6.041667	0.5	-0.011500
6.050000	0.5	-0.011500
6.058333	0.5	-0.011375
6.066667	0.5	-0.011250
6.075000	0.5	-0.010500
6.083333	0.5	-0.010375
6.091667	0.5	-0.010000
6.100000	0.5	-0.009375
6.108333	0.5	-0.009000
6.116667	0.5	-0.008875
6.125000	0.5	-0.008125
6.133333	0.5	-0.008125
6.141667	0.5	-0.007875
6.150000	0.5	-0.007375
6.158333	0.5	-0.006375
6.166667	0.5	-0.005625
6.175000	0.5	-0.004875
6.183333	0.5	-0.004250
6.191667	0.5	-0.003625
6.200000	0.5	-0.003000
6.208333	0.5	-0.002250
6.216667	0.5	-0.001875
6.225000	0.5	-0.001625
6.233333	0.5	-0.001000
6.241667	0.5	-0.000375
6.250000	0.5	-0.000125
6.258333	0.5	0.000000
6.266667	0.5	0.000125
6.275000	0.5	0.000000
6.283333	0.5	0.000000
6.291667	0.5	0.000250
6.300000	0.5	0.000000
6.308333	0.5	-0.000375
6.316667	0.5	-0.000375
6.325000	0.5	-0.000750
6.333333	0.5	-0.001375
6.341667	0.5	-0.002000
6.350000	0.5	-0.002500
6.358333	0.5	-0.003250
6.366667	0.5	-0.003625
6.375000	0.5	-0.004250
6.383333	0.5	-0.004750
6.391667	0.5	-0.004875
6.400000	0.5	-0.005375
6.408333	0.5	-0.006125
6.416667	0.5	-0.007000
6.425000	0.5	-0.007625
6.433333	0.5	-0.008125
6.441667	0.5	-0.008625
6.450000	0.5	-0.009125
6.458333	0.5	-0.009500
6.466667	0.5	-0.009750
6.475000	0.5	-0.010125
6.483333	0.5	-0.010250
6.491667	0.5	-0.010875
6.500000	0.5	-0.011125
6.508333	0.5	-0.011500
6.516667	0.5	-0.011750
6.525000	0.5	-0.012250
6.533333	0.5	-0.012000
6.541667	0.5	-0.012125
6.550000	0.5	-0.012250
6.558333	0.5	-0.012500
6.566667	0.5	-0.012625
6.575000	0.5	-0.012375
6.583333	0.5	-0.012375
6.591667	0.5	-0.012250
6.600000	0.5	-0.012000
6.608333	0.5	-0.012000
6.616667	0.5	-0.012000
6.625000	0.5	-0.011750
6.633333	0.5	-0.011750
6.641667	0.5	-0.011875
6.650000	0.5	-0.012250
6.658333	0.5	-0.012375
6.666667	0.5	-0.012625
6.675000	0.5	-0.013375
6.683333	0.5	-0.014250
6.691667	0.5	-0.015375
6.700000	0.5	-0.017375
6.708333	0.5	-0.020500
6.716667	0.5	-0.025625
6.725000	0.5	-0.033000
6.733333	0.5	-0.045000
6.741667	0.5	-0.063125
6.750000	0.5	-0.090750
6.758333	0.5	-0.134125
6.766667	0.5	-0.201000
6.775000	0.5	-0.302625
6.783333	0.5	-0.448500
6.791667	0.5	-0.647750
6.800000	0.5	-0.903500
6.808333	0.5	-1.212000
6.816667	0.5	-1.557000
6.825000	0.5	-1.911125
6.833333	0.5	-2.236750
6.841667	0.5	-2.488375
6.850000	0.5	-2.615625
6.858333	0.5	-2.567875
6.866667	0.5	-2.296750
6.875000	0.5	-1.758000
6.883333	0.5	-0.915250
6.891667	0.5	0.258250
6.900000	0.5	1.777625
6.908333	0.5	3.643375
6.916667	0.5	5.837250
6.925000	0.5	8.316750
6.933333	0.5	11.010250
6.941667	0.5	13.811625
6.950000	0.5	16.582875
6.958333	0.5	19.160750
6.966667	0.5	21.372875
6.975000	0.5	23.067625
6.983333	0.5	24.132000
6.991667	0.5	24.515375
7.000000	0.5	24.234750
7.008333	0.5	23.365125
7.016667	0.5	22.022875
7.025000	0.5	20.344625
7.033333	0.5	18.466125
7.041667	0.5	16.507125
7.050000	0.5	14.565250
7.058333	0.5	12.712000
7.066667	0.5	10.994125
7.075000	0.5	9.438500
7.083333	0.5	8.054875
7.091667	0.5	6.841500
7.100000	0.5	5.789750
7.108333	0.5	4.886375
7.116667	0.5	4.116000
7.125000	0.5	3.463125
7.133333	0.5	2.911750
7.141667	0.5	2.447625
7.150000	0.5	2.057875
7.158333	0.5	1.732000
7.166667	0.5	1.459375
7.175000	0.5	1.231250
7.183333	0.5	1.040500
7.191667	0.5	0.881500
7.200000	0.5	0.749125
7.208333	0.5	0.638250
7.216667	0.5	0.545750
7.225000	0.5	0.468125
7.233333	0.5	0.402875
7.241667	0.5	0.348250
7.250000	0.5	0.302375
7.258333	0.5	0.263750
7.266667	0.5	0.231000
7.275000	0.5	0.203500
7.283333	0.5	0.179625
7.291667	0.5	0.159125
7.300000	0.5	0.142375
7.308333	0.5	0.127500
7.316667	0.5	0.114875
7.325000	0.5	0.103625
7.333333	0.5	0.093500
7.341667	0.5	0.085000
7.350000	0.5	0.077875
7.358333	0.5	0.071250
7.366667	0.5	0.065375
7.375000	0.5	0.059500
7.383333	0.5	0.055125
7.391667	0.5	0.051000
7.400000	0.5	0.047375
7.408333	0.5	0.043875
7.416667	0.5	0.040750
7.425000	0.5	0.038125
7.433333	0.5	0.035875
7.441667	0.5	0.033500
7.450000	0.5	0.031375
7.458333	0.5	0.029625
7.466667	0.5	0.027875
7.475000	0.5	0.026500
7.483333	0.5	0.025000
7.491667	0.5	0.023500
7.500000	0.5	0.022125
7.508333	0.5	0.020625
7.516667	0.5	0.019750
7.525000	0.5	0.018875
7.533333	0.5	0.017875
7.541667	0.5	0.017375
7.550000	0.5	0.016750
7.558333	0.5	0.015625
7.566667	0.5	0.014750
7.575000	0.5	0.014500
7.583333	0.5	0.013625
7.591667	0.5	0.013375
7.600000	0.5	0.012875
7.608333	0.5	0.012125
7.616667	0.5	0.011625
7.625000	0.5	0.011125
7.633333	0.5	0.010750
7.641667	0.5	0.010125
7.650000	0.5	0.010250
7.658333	0.5	0.009875
7.666667	0.5	0.009625
7.675000	0.5	0.009625
7.683333	0.5	0.009125
7.691667	0.5	0.008750
7.700000	0.5	0.008250
7.708333	0.5	0.008250
7.716667	0.5	0.008000
7.725000	0.5	0.008000
7.733333	0.5	0.008625
7.741667	0.5	0.008875
7.750000	0.5	0.009875
7.758333	0.5	0.011000
7.766667	0.5	0.011375
7.775000	0.5	0.012125
7.783333	0.5	0.012875
7.791667	0.5	0.013625
7.800000	0.5	0.014125
7.808333	0.5	0.015000
7.816667	0.5	0.015875
7.825000	0.5	0.016875
7.833333	0.5	0.017625
7.841667	0.5	0.018500
7.850000	0.5	0.019750
7.858333	0.5	0.021125
7.866667	0.5	0.022500
7.875000	0.5	0.024625
7.883333	0.5	0.027000
7.891667	0.5	0.029250
7.900000	0.5	0.032375
7.908333	0.5	0.036000
7.916667	0.5	0.040125
7.925000	0.5	0.045375
7.933333	0.5	0.051500
7.941667	0.5	0.058750
7.950000	0.5	0.067625
7.958333	0.5	0.078750
7.966667	0.5	0.092375
7.975000	0.5	0.109250
7.983333	0.5	0.129500
7.991667	0.5	0.155125
8.000000	0.5	0.186625
8.008333	0.5	0.225750
8.016667	0.5	0.273875
8.025000	0.5	0.331750
8.033333	0.5	0.401250
8.041667	0.5	0.484375
8.050000	0.5	0.581750
8.058333	0.5	0.694875
8.066667	0.5	0.824750
8.075000	0.5	0.971750
8.083333	0.5	1.136625
8.091667	0.5	1.319125
8.100000	0.5	1.520375
8.108333	0.5	1.739750
8.116667	0.5	1.975875
8.125000	0.5	2.229250
8.133333	0.5	2.499250
8.141667	0.5	2.785250
8.150000	0.5	3.086125
8.158333	0.5	3.401625
8.166667	0.5	3.731250
8.175000	0.5	4.074125
8.183333	0.5	4.429625
8.191667	0.5	4.797250
8.200000	0.5	5.176250
8.208333	0.5	5.565750
8.216667	0.5	5.965500
8.225000	0.5	6.374750
8.233333	0.5	6.793250
8.241667	0.5	7.220500
8.250000	0.5	7.656250
8.258333	0.5	8.099625
8.266667	0.5	8.551000
8.275000	0.5	9.009250
8.283333	0.5	9.474250
8.291667	0.5	9.945750
8.300000	0.5	10.423625
8.308333	0.5	10.907625
8.316667	0.5	11.396500
8.325000	0.5	11.889375
8.333333	0.5	12.385125
8.341667	0.5	12.881000
8.350000	0.5	13.370000
8.358333	0.5	13.838625
8.366667	0.5	14.262375
8.375000	0.5	14.601125
8.383333	0.5	14.802500
8.391667	0.5	14.811375
8.400000	0.5	14.582250
8.408333	0.5	14.093125
8.416667	0.5	13.352625
8.425000	0.5	12.399125
8.433333	0.5	11.294375
8.441667	0.5	10.107375
8.450000	0.5	8.905375
8.458333	0.5	7.743750
8.466667	0.5	6.660125
8.475000	0.5	5.677875
8.483333	0.5	4.807250
8.491667	0.5	4.048875
8.500000	0.5	3.396750
8.508333	0.5	2.840875
8.516667	0.5	2.370875
8.525000	0.5	1.976375
8.533333	0.5	1.646500
8.541667	0.5	1.372125
8.550000	0.5	1.144375
8.558333	0.5	0.955625
8.566667	0.5	0.799750
8.575000	0.5	0.671125
8.583333	0.5	0.565125
8.591667	0.5	0.478125
8.600000	0.5	0.406375
8.608333	0.5	0.347625
8.616667	0.5	0.298750
8.625000	0.5	0.258500
8.633333	0.5	0.225000
8.641667	0.5	0.197125
8.650000	0.5	0.174500
8.658333	0.5	0.155375
8.666667	0.5	0.139125
8.675000	0.5	0.125875
8.683333	0.5	0.114250
8.691667	0.5	0.104500
8.700000	0.5	0.095875
8.708333	0.5	0.088500
8.716667	0.5	0.082375
8.725000	0.5	0.077625
8.733333	0.5	0.073625
8.741667	0.5	0.069625
8.750000	0.5	0.066250
8.758333	0.5	0.063375
8.766667	0.5	0.060500
8.775000	0.5	0.058375
8.783333	0.5	0.056000
8.791667	0.5	0.053875
8.800000	0.5	0.052125
8.808333	0.5	0.050125
8.816667	0.5	0.048250
8.825000	0.5	0.046875
8.833333	0.5	0.045500
8.841667	0.5	0.044500
8.850000	0.5	0.043500
8.858333	0.5	0.042750
8.866667	0.5	0.042000
8.875000	0.5	0.040750
8.883333	0.5	0.040250
8.891667	0.5	0.039500
8.900000	0.5	0.039000
8.908333	0.5	0.038375
8.916667	0.5	0.037750
8.925000	0.5	0.037875
8.933333	0.5	0.038000
8.941667	0.5	0.037875
8.950000	0.5	0.037750
8.958333	0.5	0.038125
8.966667	0.5	0.038250
8.975000	0.5	0.038375
8.983333	0.5	0.039000
8.991667	0.5	0.039375
9.000000	0.5	0.039500
9.008333	0.5	0.039625
9.016667	0.5	0.040125
9.025000	0.5	0.040500
9.033333	0.5	0.040875
9.041667	0.5	0.041500
9.050000	0.5	0.042375
9.058333	0.5	0.043500
9.066667	0.5	0.044375
9.075000	0.5	0.044750
9.083333	0.5	0.045750
9.091667	0.5	0.046000
9.100000	0.5	0.046875
9.108333	0.5	0.048125
9.116667	0.5	0.048750
9.125000	0.5	0.049125
9.133333	0.5	0.049500
9.141667	0.5	0.050000
9.150000	0.5	0.050500
9.158333	0.5	0.051000
9.166667	0.5	0.051000
9.175000	0.5	0.051125
9.183333	0.5	0.051375
9.191667	0.5	0.051625
9.200000	0.5	0.052000
9.208333	0.5	0.052125
9.216667	0.5	0.052000
9.225000	0.5	0.051875
9.233333	0.5	0.051750
9.241667	0.5	0.051875
9.250000	0.5	0.051875
9.258333	0.5	0.051500
9.266667	0.5	0.051000
9.275000	0.5	0.051000
9.283333	0.5	0.050875
9.291667	0.5	0.050625
9.300000	0.5	0.050625
9.308333	0.5	0.050125
9.316667	0.5	0.050000
9.325000	0.5	0.049875
9.333333	0.5	0.049750
9.341667	0.5	0.049625
9.350000	0.5	0.049375
9.358333	0.5	0.049125
9.366667	0.5	0.048625
9.375000	0.5	0.048375
9.383333	0.5	0.048375
9.391667	0.5	0.047875
9.400000	0.5	0.048000
9.408333	0.5	0.047875
9.416667	0.5	0.047625
9.425000	0.5	0.047750
9.433333	0.5	0.047125
9.441667	0.5	0.046750
9.450000	0.5	0.046625
9.458333	0.5	0.046000
9.466667	0.5	0.045750
9.475000	0.5	0.045625
9.483333	0.5	0.046000
9.491667	0.5	0.046500
9.500000	0.5	0.046500
9.508333	0.5	0.047000
9.516667	0.5	0.047375
9.525000	0.5	0.048625
9.533333	0.5	0.049250
9.541667	0.5	0.050250
9.550000	0.5	0.051250
9.558333	0.5	0.052250
9.566667	0.5	0.054000
9.575000	0.5	0.055250
9.583333	0.5	0.056625
9.591667	0.5	0.058125
9.600000	0.5	0.059125
9.608333	0.5	0.060375
9.616667	0.5	0.061250
9.625000	0.5	0.062375
9.633333	0.5	0.063375
9.641667	0.5	0.063875
9.650000	0.5	0.064000
9.658333	0.5	0.063750
9.666667	0.5	0.063750
9.675000	0.5	0.063750
9.683333	0.5	0.063500
9.691667	0.5	0.062750
9.700000	0.5	0.062000
9.708333	0.5	0.061375
9.716667	0.5	0.061000
9.725000	0.5	0.060250
9.733333	0.5	0.059625
9.741667	0.5	0.058750
9.750000	0.5	0.057875
9.758333	0.5	0.056875
9.766667	0.5	0.055625
9.775000	0.5	0.054500
9.783333	0.5	0.053875
9.791667	0.5	0.052750
9.800000	0.5	0.051625
9.808333	0.5	0.050750
9.816667	0.5	0.049750
9.825000	0.5	0.048750
9.833333	0.5	0.047375
9.841667	0.5	0.046250
9.850000	0.5	0.045250
9.858333	0.5	0.044250
9.866667	0.5	0.043000
9.875000	0.5	0.041750
9.883333	0.5	0.040250
9.891667	0.5	0.038625
9.900000	0.5	0.037500
9.908333	0.5	0.036375
9.916667	0.5	0.035500
9.925000	0.5	0.034750
9.933333	0.5	0.034125
9.941667	0.5	0.032625
9.950000	0.5	0.031750
9.958333	0.5	0.031500
9.966667	0.5	0.030875
9.975000	0.5	0.030000
9.983333	0.5	0.029125
9.991667	0.5	0.028375
10.000000	0.5	0.027625
10.008333	0.5	0.026875
10.016667	0.5	0.026250
10.025000	0.5	0.025750
10.033333	0.5	0.025375
10.041667	0.5	0.025000
10.050000	0.5	0.024250
10.058333	0.5	0.023875
10.066667	0.5	0.023500
10.075000	0.5	0.022875
10.083333	0.5	0.022250
10.091667	0.5	0.022250
10.100000	0.5	0.021625
10.108333	0.5	0.021375
10.116667	0.5	0.021000
10.125000	0.5	0.021875
10.133333	0.5	0.022750
10.141667	0.5	0.023000
10.150000	0.5	0.023375
10.158333	0.5	0.024125
10.166667	0.5	0.025250
10.175000	0.5	0.026750
10.183333	0.5	0.028375
10.191667	0.5	0.030375
10.200000	0.5	0.032500
10.208333	0.5	0.034750
10.216667	0.5	0.037250
10.225000	0.5	0.040000
10.233333	0.5	0.042750
10.241667	0.5	0.046000
10.250000	0.5	0.049375
10.258333	0.5	0.053125
10.266667	0.5	0.057250
10.275000	0.5	0.062125
10.283333	0.5	0.067625
10.291667	0.5	0.073625
10.300000	0.5	0.080750
10.308333	0.5	0.089000
10.316667	0.5	0.098125
10.325000	0.5	0.109875
10.333333	0.5	0.123125
10.341667	0.5	0.139125
10.350000	0.5	0.157375
10.358333	0.5	0.179750
10.366667	0.5	0.206250
10.375000	0.5	0.237000
10.383333	0.5	0.273125
10.391667	0.5	0.315500
10.400000	0.5	0.364000
10.408333	0.5	0.419750
10.416667	0.5	0.482750
10.425000	0.5	0.553750
10.433333	0.5	0.633000
10.441667	0.5	0.721000
10.450000	0.5	0.817375
10.458333	0.5	0.922125
10.466667	0.5	1.035000
10.475000	0.5	1.155500
10.483333	0.5	1.282125
10.491667	0.5	1.414500
10.500000	0.5	1.550750
10.508333	0.5	1.689750
10.516667	0.5	1.829500
10.525000	0.5	1.968500
10.533333	0.5	2.104500
10.541667	0.5	2.235750
10.550000	0.5	2.360750
10.558333	0.5	2.476375
10.566667	0.5	2.581750
10.575000	0.5	2.674625
10.583333	0.5	2.754375
10.591667	0.5	2.818625
10.600000	0.5	2.866625
10.608333	0.5	2.898000
10.616667	0.5	2.912125
10.625000	0.5	2.909875
10.633333	0.5	2.890875
10.641667	0.5	2.855250
10.650000	0.5	2.803750
10.658333	0.5	2.738500
10.666667	0.5	2.660125
10.675000	0.5	2.570125
10.683333	0.5	2.470375
10.691667	0.5	2.362125
10.700000	0.5	2.247875
10.708333	0.5	2.128250
10.716667	0.5	2.005375
10.725000	0.5	1.880500
10.733333	0.5	1.755250
10.741667	0.5	1.631125
10.750000	0.5	1.508500
10.758333	0.5	1.390250
10.766667	0.5	1.275750
10.775000	0.5	1.165625
10.783333	0.5	1.061750
10.791667	0.5	0.963750
10.800000	0.5	0.871625
10.808333	0.5	0.785625
10.816667	0.5	0.705875
10.825000	0.5	0.632625
10.833333	0.5	0.565875
10.841667	0.5	0.504750
10.850000	0.5	0.449875
10.858333	0.5	0.400125
10.866667	0.5	0.355500
10.875000	0.5	0.315625
10.883333	0.5	0.279875
10.891667	0.5	0.248250
10.900000	0.5	0.220125
10.908333	0.5	0.195375
10.916667	0.5	0.174000
10.925000	0.5	0.155250
10.933333	0.5	0.139250
10.941667	0.5	0.125500
10.950000	0.5	0.113000
10.958333	0.5	0.103000
10.966667	0.5	0.094625
10.975000	0.5	0.087375
10.983333	0.5	0.081375
10.991667	0.5	0.076625
11.000000	0.5	0.072375
11.008333	0.5	0.068875
11.016667	0.5	0.065750
11.025000	0.5	0.063500
11.033333	0.5	0.061500
11.041667	0.5	0.059875
11.050000	0.5	0.058750
11.058333	0.5	0.057625
11.066667	0.5	0.056625
11.075000	0.5	0.055000
11.083333	0.5	0.054125
11.091667	0.5	0.052875
11.100000	0.5	0.052000
11.108333	0.5	0.050500
11.116667	0.5	0.049375
11.125000	0.5	0.048125
11.133333	0.5	0.046500
11.141667	0.5	0.044750
11.150000	0.5	0.043500
11.158333	0.5	0.042500
11.166667	0.5	0.041125
11.175000	0.5	0.040000
11.183333	0.5	0.038375
11.191667	0.5	0.037000
11.200000	0.5	0.035625
11.208333	0.5	0.034125
11.216667	0.5	0.032875
11.225000	0.5	0.031250
11.233333	0.5	0.029625
11.241667	0.5	0.028750
11.250000	0.5	0.028000
11.258333	0.5	0.027000
11.266667	0.5	0.025375
11.275000	0.5	0.024750
11.283333	0.5	0.023750
11.291667	0.5	0.022375
11.300000	0.5	0.020875
11.308333	0.5	0.020000
11.316667	0.5	0.018750
11.325000	0.5	0.017000
11.333333	0.5	0.015500
11.341667	0.5	0.014000
11.350000	0.5	0.013125
11.358333	0.5	0.012000
11.366667	0.5	0.011375
11.375000	0.5	0.011125
11.383333	0.5	0.010875
11.391667	0.5	0.010125
11.400000	0.5	0.009125
11.408333	0.5	0.008375
11.416667	0.5	0.007875
11.425000	0.5	0.007000
11.433333	0.5	0.006000
11.441667	0.5	0.005000
11.450000	0.5	0.004375
11.458333	0.5	0.003750
11.466667	0.5	0.003125
11.475000	0.5	0.002750
11.483333	0.5	0.002125
11.491667	0.5	0.001500
11.500000	0.5	0.001000
11.508333	0.5	0.001000
11.516667	0.5	0.000500
11.525000	0.5	0.000125
11.533333	0.5	-0.000250
11.541667	0.5	-0.000625
11.550000	0.5	-0.001000
11.558333	0.5	-0.001125
11.566667	0.5	-0.001125
11.575000	0.5	-0.001875
11.583333	0.5	-0.002375
11.591667	0.5	-0.002375
11.600000	0.5	-0.002750
11.608333	0.5	-0.003125
11.616667	0.5	-0.003500
11.625000	0.5	-0.003750
11.633333	0.5	-0.004125
11.641667	0.5	-0.004375
11.650000	0.5	-0.004500
11.658333	0.5	-0.004750
11.666667	0.5	-0.005000
11.675000	0.5	-0.005125
11.683333	0.5	-0.004625
11.691667	0.5	-0.004250
11.700000	0.5	-0.004000
11.708333	0.5	-0.003875
11.716667	0.5	-0.003625
11.725000	0.5	-0.003875
11.733333	0.5	-0.003625
11.741667	0.5	-0.003500
11.750000	0.5	-0.002750
11.758333	0.5	-0.002250
11.766667	0.5	-0.002000
11.775000	0.5	-0.002000
11.783333	0.5	-0.001375
11.791667	0.5	-0.000750
11.800000	0.5	-0.000750
11.808333	0.5	0.000000
11.816667	0.5	0.000250
11.825000	0.5	0.000875
11.833333	0.5	0.001500
11.841667	0.5	0.002500
11.850000	0.5	0.003375
11.858333	0.5	0.003750
11.866667	0.5	0.004250
11.875000	0.5	0.004750
11.883333	0.5	0.005750
11.891667	0.5	0.006250
11.900000	0.5	0.006875
11.908333	0.5	0.007875
11.916667	0.5	0.008750
11.925000	0.5	0.009750
11.933333	0.5	0.010750
11.941667	0.5	0.011250
11.950000	0.5	0.011625
11.958333	0.5	0.012000
11.966667	0.5	0.012875
11.975000	0.5	0.013625
11.983333	0.5	0.014375
11.991667	0.5	0.015125
12.000000	0.5	0.015750
12.008333	0.5	0.016250
12.016667	0.5	0.016750
12.025000	0.5	0.017250
12.033333	0.5	0.017875
12.041667	0.5	0.018250
12.050000	0.5	0.017875
12.058333	0.5	0.017750
12.066667	0.5	0.017375
12.075000	0.5	0.017000
12.083333	0.5	0.017000
12.091667	0.5	0.016625
12.100000	0.5	0.016000
12.108333	0.5	0.015500
12.116667	0.5	0.015000
12.125000	0.5	0.014375
12.133333	0.5	0.014125
12.141667	0.5	0.013500
12.150000	0.5	0.012750
12.158333	0.5	0.012375
12.166667	0.5	0.011500
12.175000	0.5	0.010500
12.183333	0.5	0.010125
12.191667	0.5	0.009625
12.200000	0.5	0.009250
12.208333	0.5	0.009000
12.216667	0.5	0.008875
12.225000	0.5	0.008875
12.233333	0.5	0.008750
12.241667	0.5	0.008875
12.250000	0.5	0.009250
12.258333	0.5	0.009250
12.266667	0.5	0.009500
12.275000	0.5	0.010000
12.283333	0.5	0.010625
12.291667	0.5	0.011125
12.300000	0.5	0.011875
12.308333	0.5	0.012875
12.316667	0.5	0.013750
12.325000	0.5	0.014625
12.333333	0.5	0.015750
12.341667	0.5	0.016625
12.350000	0.5	0.017750
12.358333	0.5	0.018500
12.366667	0.5	0.019000
12.375000	0.5	0.019500
12.383333	0.5	0.019875
12.391667	0.5	0.019625
12.400000	0.5	0.019250
12.408333	0.5	0.019250
12.416667	0.5	0.019375
12.425000	0.5	0.018750
12.433333	0.5	0.017875
12.441667	0.5	0.016875
12.450000	0.5	0.015750
12.458333	0.5	0.014375
12.466667	0.5	0.013250
12.475000	0.5	0.012125
12.483333	0.5	0.010875
12.491667	0.5	0.009375
12.500000	0.5	0.008125
12.508333	0.5	0.007125
12.516667	0.5	0.005875
12.525000	0.5	0.004750
12.533333	0.5	0.004000
12.541667	0.5	0.003500
12.550000	0.5	0.003000
12.558333	0.5	0.002250
12.566667	0.5	0.001625
12.575000	0.5	0.001000
12.583333	0.5	0.000375
12.591667	0.5	0.000000
12.600000	0.5	-0.000375
12.608333	0.5	-0.000500
12.616667	0.5	-0.000375
12.625000	0.5	-0.000625
12.633333	0.5	-0.000500
12.641667	0.5	-0.000625
12.650000	0.5	-0.000625
12.658333	0.5	-0.000125
12.666667	0.5	-0.000500
12.675000	0.5	-0.001000
12.683333	0.5	-0.000500
12.691667	0.5	-0.000625
12.700000	0.5	0.000000
12.708333	0.5	-0.000375
12.716667	0.5	-0.000250
12.725000	0.5	-0.000250
12.733333	0.5	0.000000
12.741667	0.5	0.000250
12.750000	0.5	0.000375
12.758333	0.5	0.000875
12.766667	0.5	0.001250
12.775000	0.5	0.001500
12.783333	0.5	0.002000
12.791667	0.5	0.002250
12.800000	0.5	0.002375
12.808333	0.5	0.002250
12.816667	0.5	0.002375
12.825000	0.5	0.002625
12.833333	0.5	0.002500
12.841667	0.5	0.002375
12.850000	0.5	0.002500
12.858333	0.5	0.002750
12.866667	0.5	0.002750
12.875000	0.5	0.003250
12.883333	0.5	0.003125
12.891667	0.5	0.003250
12.900000	0.5	0.003125
12.908333	0.5	0.003125
12.916667	0.5	0.003125
12.925000	0.5	0.003125
12.933333	0.5	0.003250
12.941667	0.5	0.003500
12.950000	0.5	0.003375
12.958333	0.5	0.003750
12.966667	0.5	0.004000
12.975000	0.5	0.004250
12.983333	0.5	0.004375
12.991667	0.5	0.004500
13.000000	0.5	0.004500
13.008333	0.5	0.004375
13.016667	0.5	0.004000
13.025000	0.5	0.003750
13.033333	0.5	0.004000
13.041667	0.5	0.004000
13.050000	0.5	0.003875
13.058333	0.5	0.003750
13.066667	0.5	0.003875
13.075000	0.5	0.004125
13.083333	0.5	0.004250
13.091667	0.5	0.004625
13.100000	0.5	0.004375
13.108333	0.5	0.004375
13.116667	0.5	0.004750
13.125000	0.5	0.004875
13.133333	0.5	0.005375
13.141667	0.5	0.005250
13.150000	0.5	0.005250
13.158333	0.5	0.005875
13.166667	0.5	0.006250
13.175000	0.5	0.006625
13.183333	0.5	0.007125
13.191667	0.5	0.007125
13.200000	0.5	0.007375
13.208333	0.5	0.007750
13.216667	0.5	0.007750
13.225000	0.5	0.007625
13.233333	0.5	0.007875
13.241667	0.5	0.008125
13.250000	0.5	0.007875
13.258333	0.5	0.007625
13.266667	0.5	0.007500
13.275000	0.5	0.007625
13.283333	0.5	0.007875
13.291667	0.5	0.008000
13.300000	0.5	0.008125
13.308333	0.5	0.007875
13.316667	0.5	0.008000
13.325000	0.5	0.008500
13.333333	0.5	0.008375
13.341667	0.5	0.008250
13.350000	0.5	0.008375
13.358333	0.5	0.008500
13.366667	0.5	0.008375
13.375000	0.5	0.008625
13.383333	0.5	0.008750
13.391667	0.5	0.008750
13.400000	0.5	0.008500
13.408333	0.5	0.008375
13.416667	0.5	0.008250
13.425000	0.5	0.008250
13.433333	0.5	0.008375
13.441667	0.5	0.008250
13.450000	0.5	0.008000
13.458333	0.5	0.008125
13.466667	0.5	0.008125
13.475000	0.5	0.008000
13.483333	0.5	0.008125
13.491667	0.5	0.008375
13.500000	0.5	0.008625
13.508333	0.5	0.008875
13.516667	0.5	0.009250
13.525000	0.5	0.010125
13.533333	0.5	0.010375
13.541667	0.5	0.010875
13.550000	0.5	0.011125
13.558333	0.5	0.011125
13.566667	0.5	0.011375
13.575000	0.5	0.011875
13.583333	0.5	0.012375
13.591667	0.5	0.012750
13.600000	0.5	0.013000
13.608333	0.5	0.013250
13.616667	0.5	0.013375
13.625000	0.5	0.013500
13.633333	0.5	0.013875
13.641667	0.5	0.013500
13.650000	0.5	0.013375
13.658333	0.5	0.013500
13.666667	0.5	0.013250
13.675000	0.5	0.013375
13.683333	0.5	0.014000
13.691667	0.5	0.013750
13.700000	0.5	0.013625
13.708333	0.5	0.013625
13.716667	0.5	0.013625
13.725000	0.5	0.013750
13.733333	0.5	0.013750
13.741667	0.5	0.013625
13.750000	0.5	0.013375
13.758333	0.5	0.013750
13.766667	0.5	0.013875
13.775000	0.5	0.014000
13.783333	0.5	0.014125
13.791667	0.5	0.014375
13.800000	0.5	0.014750
13.808333	0.5	0.015125
13.816667	0.5	0.015000
13.825000	0.5	0.014875
13.833333	0.5	0.015375
13.841667	0.5	0.015750
13.850000	0.5	0.016125
13.858333	0.5	0.016000
13.866667	0.5	0.015875
13.875000	0.5	0.016000
13.883333	0.5	0.015875
13.891667	0.5	0.015500
13.900000	0.5	0.015375
13.908333	0.5	0.015750
13.916667	0.5	0.016125
13.925000	0.5	0.016125
13.933333	0.5	0.016125
13.941667	0.5	0.016000
13.950000	0.5	0.016125
13.958333	0.5	0.015625
13.966667	0.5	0.015375
13.975000	0.5	0.015375
13.983333	0.5	0.015500
13.991667	0.5	0.015125
14.000000	0.5	0.014750
14.008333	0.5	0.014250
14.016667	0.5	0.013750
14.025000	0.5	0.013500
14.033333	0.5	0.013125
14.041667	0.5	0.012875
14.050000	0.5	0.012500
14.058333	0.5	0.012000
14.066667	0.5	0.012000
14.075000	0.5	0.011625
14.083333	0.5	0.011500
14.091667	0.5	0.010875
14.100000	0.5	0.010250
14.108333	0.5	0.010125
14.116667	0.5	0.009750
14.125000	0.5	0.009500
14.133333	0.5	0.009000
14.141667	0.5	0.008875
14.150000	0.5	0.008500
14.158333	0.5	0.007875
14.166667	0.5	0.007375
14.175000	0.5	0.007000
14.183333	0.5	0.006625
14.191667	0.5	0.006875
14.200000	0.5	0.006500
14.208333	0.5	0.006375
14.216667	0.5	0.006250
14.225000	0.5	0.006000
14.233333	0.5	0.005625
14.241667	0.5	0.005125
14.250000	0.5	0.004500
14.258333	0.5	0.004500
14.266667	0.5	0.004125
14.275000	0.5	0.003750
14.283333	0.5	0.003500
14.291667	0.5	0.003500
14.300000	0.5	0.003625
14.308333	0.5	0.003250
14.316667	0.5	0.002875
14.325000	0.5	0.002750
14.333333	0.5	0.002500
14.341667	0.5	0.002375
14.350000	0.5	0.002625
14.358333	0.5	0.002000
14.366667	0.5	0.001750
14.375000	0.5	0.002000
14.383333	0.5	0.002250
14.391667	0.5	0.002125
14.400000	0.5	0.001750
14.408333	0.5	0.001875
14.416667	0.5	0.002000
14.425000	0.5	0.002125
14.433333	0.5	0.002125
14.441667	0.5	0.002500
14.450000	0.5	0.002500
14.458333	0.5	0.002375
14.466667	0.5	0.002750
14.475000	0.5	0.002875
14.483333	0.5	0.003250
14.491667	0.5	0.003625
14.500000	0.5	0.003625
14.508333	0.5	0.003625
14.516667	0.5	0.003500
14.525000	0.5	0.003625
14.533333	0.5	0.003625
14.541667	0.5	0.003750
14.550000	0.5	0.004000
14.558333	0.5	0.004500
14.566667	0.5	0.004750
14.575000	0.5	0.005000
14.583333	0.5	0.005125
14.591667	0.5	0.005125
14.600000	0.5	0.005000
14.608333	0.5	0.005500
14.616667	0.5	0.006000
14.625000	0.5	0.006500
14.633333	0.5	0.006750
14.641667	0.5	0.006875
14.650000	0.5	0.006750
14.658333	0.5	0.006625
14.666667	0.5	0.006750
14.675000	0.5	0.006875
14.683333	0.5	0.007250
14.691667	0.5	0.007375
14.700000	0.5	0.007750
14.708333	0.5	0.008125
14.716667	0.5	0.008500
14.725000	0.5	0.008625
14.733333	0.5	0.008500
14.741667	0.5	0.008375
14.750000	0.5	0.008375
14.758333	0.5	0.008750
14.766667	0.5	0.009125
14.775000	0.5	0.009625
14.783333	0.5	0.009875
14.791667	0.5	0.009750
14.800000	0.5	0.009875
14.808333	0.5	0.010125
14.816667	0.5	0.010500
14.825000	0.5	0.010750
14.833333	0.5	0.010750
14.841667	0.5	0.011125
14.850000	0.5	0.011250
14.858333	0.5	0.011625
14.866667	0.5	0.012000
14.875000	0.5	0.011875
14.883333	0.5	0.012375
14.891667	0.5	0.012750
14.900000	0.5	0.012750
14.908333	0.5	0.012875
14.916667	0.5	0.013000
14.925000	0.5	0.013375
14.933333	0.5	0.013375
14.941667	0.5	0.013500
14.950000	0.5	0.013750
14.958333	0.5	0.013875
14.966667	0.5	0.013750
14.975000	0.5	0.013750
14.983333	0.5	0.014000
14.991667	0.5	0.013875
15.000000	0.5	0.013625
15.008333	0.5	0.013750
15.016667	0.5	0.013750
15.025000	0.5	0.013625
15.033333	0.5	0.013500
15.041667	0.5	0.012875
15.050000	0.5	0.013000
15.058333	0.5	0.013125
15.066667	0.5	0.012875
15.075000	0.5	0.012625
15.083333	0.5	0.012250
15.091667	0.5	0.012000
15.100000	0.5	0.012125
15.108333	0.5	0.011750
15.116667	0.5	0.011625
15.125000	0.5	0.011125
15.133333	0.5	0.010750
15.141667	0.5	0.010125
15.150000	0.5	0.009250
15.158333	0.5	0.009125
15.166667	0.5	0.008750
15.175000	0.5	0.009125
15.183333	0.5	0.009125
15.191667	0.5	0.008750
15.200000	0.5	0.008625
15.208333	0.5	0.008750
15.216667	0.5	0.008125
15.225000	0.5	0.008125
15.233333	0.5	0.007875
15.241667	0.5	0.007875
15.250000	0.5	0.007625
15.258333	0.5	0.007625
15.266667	0.5	0.007500
15.275000	0.5	0.007500
15.283333	0.5	0.007750
15.291667	0.5	0.007875
15.300000	0.5	0.008000
15.308333	0.5	0.007750
15.316667	0.5	0.007875
15.325000	0.5	0.008250
15.333333	0.5	0.008500
15.341667	0.5	0.008500
15.350000	0.5	0.008375
15.358333	0.5	0.008500
15.366667	0.5	0.008625
15.375000	0.5	0.008250
15.383333	0.5	0.008125
15.391667	0.5	0.008500
15.400000	0.5	0.008750
15.408333	0.5	0.009000
15.416667	0.5	0.008750
15.425000	0.5	0.008625
15.433333	0.5	0.008750
15.441667	0.5	0.008500
15.450000	0.5	0.008625
15.458333	0.5	0.008875
15.466667	0.5	0.008750
15.475000	0.5	0.008750
15.483333	0.5	0.008750
15.491667	0.5	0.008500
15.500000	0.5	0.008250
15.508333	0.5	0.007500
15.516667	0.5	0.007125
15.525000	0.5	0.006875
15.533333	0.5	0.006500
15.541667	0.5	0.006250
15.550000	0.5	0.006000
15.558333	0.5	0.006125
15.566667	0.5	0.005750
15.575000	0.5	0.005500
15.583333	0.5	0.004500
15.591667	0.5	0.004250
15.600000	0.5	0.003750
15.608333	0.5	0.003250
15.616667	0.5	0.003250
15.625000	0.5	0.003000
15.633333	0.5	0.002500
15.641667	0.5	0.002375
15.650000	0.5	0.001625
15.658333	0.5	0.001250
15.666667	0.5	0.000750
15.675000	0.5	0.000500
15.683333	0.5	0.000250
15.691667	0.5	0.000000
15.700000	0.5	-0.000375
15.708333	0.5	-0.000750
15.716667	0.5	-0.001125
15.725000	0.5	-0.001750
15.733333	0.5	-0.002125
15.741667	0.5	-0.003000
15.750000	0.5	-0.003500
15.758333	0.5	-0.004000
15.766667	0.5	-0.004500
15.775000	0.5	-0.005125
15.783333	0.5	-0.005625
15.791667	0.5	-0.005500
15.800000	0.5	-0.005750
15.808333	0.5	-0.005875
15.816667	0.5	-0.005875
15.825000	0.5	-0.006375
15.833333	0.5	-0.006875
15.841667	0.5	-0.007125
15.850000	0.5	-0.007500
15.858333	0.5	-0.007250
15.866667	0.5	-0.007625
15.875000	0.5	-0.008000
15.883333	0.5	-0.008500
15.891667	0.5	-0.009000
15.900000	0.5	-0.009000
15.908333	0.5	-0.009375
15.916667	0.5	-0.009750
15.925000	0.5	-0.009750
15.933333	0.5	-0.009750
15.941667	0.5	-0.010000
15.950000	0.5	-0.010250
15.958333	0.5	-0.010500
15.966667	0.5	-0.010625
15.975000	0.5	-0.010750
15.983333	0.5	-0.010750
15.991667	0.5	-0.010875
16.000000	0.5	-0.010875
16.008333	0.5	-0.011625
16.016667	0.5	-0.011875
16.025000	0.5	-0.012000
16.033333	0.5	-0.012250
16.041667	0.5	-0.012375
16.050000	0.5	-0.012500
16.058333	0.5	-0.012750
16.066667	0.5	-0.012625
16.075000	0.5	-0.012625
16.083333	0.5	-0.012750
16.091667	0.5	-0.012875
16.100000	0.5	-0.012500
16.108333	0.5	-0.012750
16.116667	0.5	-0.012750
16.125000	0.5	-0.012500
16.133333	0.5	-0.012625
16.141667	0.5	-0.012625
16.150000	0.5	-0.012625
16.158333	0.5	-0.012625
16.166667	0.5	-0.012625
16.175000	0.5	-0.012750
16.183333	0.5	-0.012750
16.191667	0.5	-0.012125
16.200000	0.5	-0.012250
16.208333	0.5	-0.012250
16.216667	0.5	-0.011875
16.225000	0.5	-0.012000
16.233333	0.5	-0.011875
16.241667	0.5	-0.011750
16.250000	0.5	-0.011500
16.258333	0.5	-0.011375
16.266667	0.5	-0.011250
16.275000	0.5	-0.011625
16.283333	0.5	-0.011750
16.291667	0.5	-0.011750
16.300000	0.5	-0.011500
16.308333	0.5	-0.011625
16.316667	0.5	-0.011375
16.325000	0.5	-0.011375
16.333333	0.5	-0.011000
16.341667	0.5	-0.010500
16.350000	0.5	-0.010250
16.358333	0.5	-0.010375
16.366667	0.5	-0.010125
16.375000	0.5	-0.010000
16.383333	0.5	-0.009750
16.391667	0.5	-0.009375
16.400000	0.5	-0.009125
16.408333	0.5	-0.009125
16.416667	0.5	-0.008625
16.425000	0.5	-0.008125
16.433333	0.5	-0.007750
16.441667	0.5	-0.007625
16.450000	0.5	-0.007750
16.458333	0.5	-0.007750
16.466667	0.5	-0.007750
16.475000	0.5	-0.007250
16.483333	0.5	-0.006875
16.491667	0.5	-0.006875
16.500000	0.5	-0.007250
16.508333	0.5	-0.007375
16.516667	0.5	-0.007500
16.525000	0.5	-0.007625
16.533333	0.5	-0.007375
16.541667	0.5	-0.007875
16.550000	0.5	-0.007625
16.558333	0.5	-0.008000
16.566667	0.5	-0.008125
16.575000	0.5	-0.008625
16.583333	0.5	-0.008750
16.591667	0.5	-0.008875
16.600000	0.5	-0.009000
16.608333	0.5	-0.009250
16.616667	0.5	-0.009750
16.625000	0.5	-0.010250
16.633333	0.5	-0.010375
16.641667	0.5	-0.010625
16.650000	0.5	-0.010750
16.658333	0.5	-0.011250
16.666667	0.5	-0.010875
16.675000	0.5	-0.011000
16.683333	0.5	-0.011375
16.691667	0.5	-0.011875
16.700000	0.5	-0.011875
16.708333	0.5	-0.012000
16.716667	0.5	-0.012500
16.725000	0.5	-0.012875
16.733333	0.5	-0.012875
16.741667	0.5	-0.013000
16.750000	0.5	-0.013125
16.758333	0.5	-0.013125
16.766667	0.5	-0.013500
16.775000	0.5	-0.013625
16.783333	0.5	-0.013625
16.791667	0.5	-0.013750
16.800000	0.5	-0.013375
16.808333	0.5	-0.013750
16.816667	0.5	-0.013875
16.825000	0.5	-0.014000
16.833333	0.5	-0.013375
16.841667	0.5	-0.013125
16.850000	0.5	-0.012625
16.858333	0.5	-0.012375
16.866667	0.5	-0.012000
16.875000	0.5	-0.011625
16.883333	0.5	-0.011000
16.891667	0.5	-0.010375
16.900000	0.5	-0.009875
16.908333	0.5	-0.009375
16.916667	0.5	-0.008875
16.925000	0.5	-0.008500
16.933333	0.5	-0.007875
16.941667	0.5	-0.007250
16.950000	0.5	-0.006750
16.958333	0.5	-0.006125
16.966667	0.5	-0.005625
16.975000	0.5	-0.005250
16.983333	0.5	-0.004750
16.991667	0.5	-0.003750
17.000000	0.5	-0.003125
17.008333	0.5	-0.002750
17.016667	0.5	-0.002375
17.025000	0.5	-0.002125
17.033333	0.5	-0.001750
17.041667	0.5	-0.001750
17.050000	0.5	-0.001375
17.058333	0.5	-0.001500
17.066667	0.5	-0.001625
17.075000	0.5	-0.001750
17.083333	0.5	-0.002250
17.091667	0.5	-0.002625
17.100000	0.5	-0.003500
17.108333	0.5	-0.004500
17.116667	0.5	-0.006125
17.125000	0.5	-0.007625
17.133333	0.5	-0.009500
17.141667	0.5	-0.011000
17.150000	0.5	-0.013250
17.158333	0.5	-0.016000
17.166667	0.5	-0.019000
17.175000	0.5	-0.022250
17.183333	0.5	-0.025625
17.191667	0.5	-0.029375
17.200000	0.5	-0.033000
17.208333	0.5	-0.036750
17.216667	0.5	-0.040250
17.225000	0.5	-0.043875
17.233333	0.5	-0.047625
17.241667	0.5	-0.051250
17.250000	0.5	-0.054625
17.258333	0.5	-0.058125
17.266667	0.5	-0.061750
17.275000	0.5	-0.064625
17.283333	0.5	-0.067250
17.291667	0.5	-0.069750
17.300000	0.5	-0.072000
17.308333	0.5	-0.073875
17.316667	0.5	-0.075125
17.325000	0.5	-0.076125
17.333333	0.5	-0.076250
17.341667	0.5	-0.076000
17.350000	0.5	-0.075625
17.358333	0.5	-0.074125
17.366667	0.5	-0.072625
17.375000	0.5	-0.070625
17.383333	0.5	-0.068500
17.391667	0.5	-0.066375
17.400000	0.5	-0.063500
17.408333	0.5	-0.060875
17.416667	0.5	-0.057250
17.425000	0.5	-0.053875
17.433333	0.5	-0.050750
17.441667	0.5	-0.047750
17.450000	0.5	-0.044500
17.458333	0.5	-0.041375
17.466667	0.5	-0.037750
17.475000	0.5	-0.034375
17.483333	0.5	-0.031250
17.491667	0.5	-0.028500
17.500000	0.5	-0.025750
17.508333	0.5	-0.022750
17.516667	0.5	-0.020125
17.525000	0.5	-0.017750
17.533333	0.5	-0.015500
17.541667	0.5	-0.013250
17.550000	0.5	-0.011500
17.558333	0.5	-0.009500
17.566667	0.5	-0.007875
17.575000	0.5	-0.006500
17.583333	0.5	-0.005625
17.591667	0.5	-0.004750
17.600000	0.5	-0.003750
17.608333	0.5	-0.002875
17.616667	0.5	-0.002625
17.625000	0.5	-0.002125
17.633333	0.5	-0.001875
17.641667	0.5	-0.001875
17.650000	0.5	-0.001500
17.658333	0.5	-0.001000
17.666667	0.5	-0.001000
17.675000	0.5	-0.001125
17.683333	0.5	-0.001625
17.691667	0.5	-0.001500
17.700000	0.5	-0.002000
17.708333	0.5	-0.001625
17.716667	0.5	-0.001875
17.725000	0.5	-0.001750
17.733333	0.5	-0.002000
17.741667	0.5	-0.002500
17.750000	0.5	-0.003250
17.758333	0.5	-0.003625
17.766667	0.5	-0.004000
17.775000	0.5	-0.004750
17.783333	0.5	-0.004875
17.791667	0.5	-0.005125
17.800000	0.5	-0.005500
17.808333	0.5	-0.005750
17.816667	0.5	-0.006125
17.825000	0.5	-0.006500
17.833333	0.5	-0.007000
17.841667	0.5	-0.007375
17.850000	0.5	-0.007875
17.858333	0.5	-0.008375
17.866667	0.5	-0.008250
17.875000	0.5	-0.008500
17.883333	0.5	-0.008875
17.891667	0.5	-0.009250
17.900000	0.5	-0.009250
17.908333	0.5	-0.009875
17.916667	0.5	-0.010375
17.925000	0.5	-0.010875
17.933333	0.5	-0.011375
17.941667	0.5	-0.011750
17.950000	0.5	-0.012125
17.958333	0.5	-0.012250
17.966667	0.5	-0.012750
17.975000	0.5	-0.013000
17.983333	0.5	-0.013250
17.991667	0.5	-0.013625
18.000000	0.5	-0.013625
18.008333	0.5	-0.014000
18.016667	0.5	-0.014125
18.025000	0.5	-0.014625
18.033333	0.5	-0.014875
18.041667	0.5	-0.014875
18.050000	0.5	-0.015125
18.058333	0.5	-0.015625
18.066667	0.5	-0.015750
18.075000	0.5	-0.015875
18.083333	0.5	-0.016250
18.091667	0.5	-0.016500
18.100000	0.5	-0.017375
18.108333	0.5	-0.017875
18.116667	0.5	-0.018125
18.125000	0.5	-0.019000
18.133333	0.5	-0.019625
18.141667	0.5	-0.020375
18.150000	0.5	-0.021500
18.158333	0.5	-0.022750
18.166667	0.5	-0.023750
18.175000	0.5	-0.024625
18.183333	0.5	-0.025750
18.191667	0.5	-0.027000
18.200000	0.5	-0.028000
18.208333	0.5	-0.029125
18.216667	0.5	-0.030125
18.225000	0.5	-0.031125
18.233333	0.5	-0.032500
18.241667	0.5	-0.033875
18.250000	0.5	-0.035375
18.258333	0.5	-0.036750
18.266667	0.5	-0.038500
18.275000	0.5	-0.040250
18.283333	0.5	-0.042000
18.291667	0.5	-0.043875
18.300000	0.5	-0.045500
18.308333	0.5	-0.046750
18.316667	0.5	-0.047750
18.325000	0.5	-0.048750
18.333333	0.5	-0.050000
18.341667	0.5	-0.051250
18.350000	0.5	-0.052250
18.358333	0.5	-0.053125
18.366667	0.5	-0.053625
18.375000	0.5	-0.054250
18.383333	0.5	-0.054375
18.391667	0.5	-0.054750
18.400000	0.5	-0.055375
18.408333	0.5	-0.055250
18.416667	0.5	-0.055250
18.425000	0.5	-0.055000
18.433333	0.5	-0.054625
18.441667	0.5	-0.053750
18.450000	0.5	-0.053375
18.458333	0.5	-0.052125
18.466667	0.5	-0.051125
18.475000	0.5	-0.050250
18.483333	0.5	-0.049250
18.491667	0.5	-0.047875
18.500000	0.5	-0.046625
18.508333	0.5	-0.045625
18.516667	0.5	-0.044250
18.525000	0.5	-0.042750
18.533333	0.5	-0.041375
18.541667	0.5	-0.039875
18.550000	0.5	-0.038000
18.558333	0.5	-0.036500
18.566667	0.5	-0.035125
18.575000	0.5	-0.034125
18.583333	0.5	-0.033000
18.591667	0.5	-0.031750
18.600000	0.5	-0.030500
18.608333	0.5	-0.029000
18.616667	0.5	-0.028125
18.625000	0.5	-0.027250
18.633333	0.5	-0.026250
18.641667	0.5	-0.025375
18.650000	0.5	-0.025125
18.658333	0.5	-0.024625
18.666667	0.5	-0.023375
18.675000	0.5	-0.022625
18.683333	0.5	-0.022000
18.691667	0.5	-0.021500
18.700000	0.5	-0.020750
18.708333	0.5	-0.020625
18.716667	0.5	-0.020375
18.725000	0.5	-0.019875
18.733333	0.5	-0.019500
18.741667	0.5	-0.019125
18.750000	0.5	-0.018625
18.758333	0.5	-0.018750
18.766667	0.5	-0.018375
18.775000	0.5	-0.018125
18.783333	0.5	-0.018375
18.791667	0.5	-0.018500
18.800000	0.5	-0.018750
18.808333	0.5	-0.018750
18.816667	0.5	-0.019000
18.825000	0.5	-0.019250
18.833333	0.5	-0.019500
18.841667	0.5	-0.019625
18.850000	0.5	-0.020125
18.858333	0.5	-0.020625
18.866667	0.5	-0.021125
18.875000	0.5	-0.021375
18.883333	0.5	-0.022250
18.891667	0.5	-0.022250
18.900000	0.5	-0.022375
18.908333	0.5	-0.022625
18.916667	0.5	-0.022875
18.925000	0.5	-0.023125
18.933333	0.5	-0.023750
18.941667	0.5	-0.024125
18.950000	0.5	-0.024500
18.958333	0.5	-0.024750
18.966667	0.5	-0.025125
18.975000	0.5	-0.025375
18.983333	0.5	-0.025750
18.991667	0.5	-0.026500
19.000000	0.5	-0.027250
19.008333	0.5	-0.027500
19.016667	0.5	-0.027375
19.025000	0.5	-0.027750
19.033333	0.5	-0.027750
19.041667	0.5	-0.028250
19.050000	0.5	-0.029000
19.058333	0.5	-0.029125
19.066667	0.5	-0.029500
19.075000	0.5	-0.029625
19.083333	0.5	-0.029875
19.091667	0.5	-0.029750
19.100000	0.5	-0.030375
19.108333	0.5	-0.030750
19.116667	0.5	-0.030750
19.125000	0.5	-0.030625
19.133333	0.5	-0.031125
19.141667	0.5	-0.031500
19.150000	0.5	-0.032375
19.158333	0.5	-0.032750
19.166667	0.5	-0.033125
19.175000	0.5	-0.033625
19.183333	0.5	-0.034250
19.191667	0.5	-0.034625
19.200000	0.5	-0.034875
19.208333	0.5	-0.034750
19.216667	0.5	-0.035250
19.225000	0.5	-0.035375
19.233333	0.5	-0.035375
19.241667	0.5	-0.035750
19.250000	0.5	-0.035875
19.258333	0.5	-0.035875
19.266667	0.5	-0.036250
19.275000	0.5	-0.036375
19.283333	0.5	-0.036625
19.291667	0.5	-0.037250
19.300000	0.5	-0.038000
19.308333	0.5	-0.038500
19.316667	0.5	-0.039500
19.325000	0.5	-0.040000
19.333333	0.5	-0.039625
19.341667	0.5	-0.039750
19.350000	0.5	-0.040000
19.358333	0.5	-0.040500
19.366667	0.5	-0.041125
19.375000	0.5	-0.041625
19.383333	0.5	-0.041625
19.391667	0.5	-0.042125
19.400000	0.5	-0.042375
19.408333	0.5	-0.042375
19.416667	0.5	-0.042750
19.425000	0.5	-0.043250
19.433333	0.5	-0.043750
19.441667	0.5	-0.044375
19.450000	0.5	-0.044875
19.458333	0.5	-0.045250
19.466667	0.5	-0.045500
19.475000	0.5	-0.045750
19.483333	0.5	-0.046000
19.491667	0.5	-0.046375
19.500000	0.5	-0.046750
19.508333	0.5	-0.047375
19.516667	0.5	-0.047500
19.525000	0.5	-0.047875
19.533333	0.5	-0.048250
19.541667	0.5	-0.048750
19.550000	0.5	-0.049000
19.558333	0.5	-0.049500
19.566667	0.5	-0.049875
19.575000	0.5	-0.050000
19.583333	0.5	-0.050375
19.591667	0.5	-0.050125
19.600000	0.5	-0.050625
19.608333	0.5	-0.051125
19.616667	0.5	-0.051375
19.625000	0.5	-0.051875
19.633333	0.5	-0.051750
19.641667	0.5	-0.052000
19.650000	0.5	-0.052375
19.658333	0.5	-0.052375
19.666667	0.5	-0.052250
19.675000	0.5	-0.052375
19.683333	0.5	-0.052750
19.691667	0.5	-0.053125
19.700000	0.5	-0.054000
19.708333	0.5	-0.054250
19.716667	0.5	-0.054375
19.725000	0.5	-0.054250
19.733333	0.5	-0.054375
19.741667	0.5	-0.054250
19.750000	0.5	-0.054500
19.758333	0.5	-0.055000
19.766667	0.5	-0.055250
19.775000	0.5	-0.055125
19.783333	0.5	-0.055125
19.791667	0.5	-0.055250
19.800000	0.5	-0.054875
19.808333	0.5	-0.055125
19.816667	0.5	-0.054875
19.825000	0.5	-0.054875
19.833333	0.5	-0.054750
19.841667	0.5	-0.054625
19.850000	0.5	-0.055000
19.858333	0.5	-0.055250
19.866667	0.5	-0.055375
19.875000	0.5	-0.054875
19.883333	0.5	-0.054125
19.891667	0.5	-0.053875
19.900000	0.5	-0.053250
19.908333	0.5	-0.052750
19.916667	0.5	-0.052750
19.925000	0.5	-0.052375
19.933333	0.5	-0.052375
19.941667	0.5	-0.052000
19.950000	0.5	-0.051750
19.958333	0.5	-0.051875
19.966667	0.5	-0.051625
19.975000	0.5	-0.051000
19.983333	0.5	-0.051000
19.991667	0.5	-0.050875
20.000000	0.5	-0.050875
20.008333	0.5	-0.050625
20.016667	0.5	-0.050625
20.025000	0.5	-0.050500
20.033333	0.5	-0.050375
20.041667	0.5	-0.050250
20.050000	0.5	-0.049750
20.058333	0.5	-0.049125
20.066667	0.5	-0.049125
20.075000	0.5	-0.048750
20.083333	0.5	-0.048375
20.091667	0.5	-0.048125
20.100000	0.5	-0.047750
20.108333	0.5	-0.047875
20.116667	0.5	-0.047875
20.125000	0.5	-0.047875
20.133333	0.5	-0.048250
20.141667	0.5	-0.048000
20.150000	0.5	-0.047875
20.158333	0.5	-0.047750
20.166667	0.5	-0.047375
20.175000	0.5	-0.047250
20.183333	0.5	-0.047500
20.191667	0.5	-0.047375
20.200000	0.5	-0.047375
20.208333	0.5	-0.047500
20.216667	0.5	-0.046750
20.225000	0.5	-0.046625
20.233333	0.5	-0.046250
20.241667	0.5	-0.046000
20.250000	0.5	-0.046125
20.258333	0.5	-0.046125
20.266667	0.5	-0.046000
20.275000	0.5	-0.045500
20.283333	0.5	-0.044875
20.291667	0.5	-0.044500
20.300000	0.5	-0.044375
20.308333	0.5	-0.044250
20.316667	0.5	-0.044250
20.325000	0.5	-0.044000
20.333333	0.5	-0.043625
20.341667	0.5	-0.043250
20.350000	0.5	-0.043125
20.358333	0.5	-0.043125
20.366667	0.5	-0.043125
20.375000	0.5	-0.043250
20.383333	0.5	-0.043125
20.391667	0.5	-0.043250
20.400000	0.5	-0.042750
20.408333	0.5	-0.042500
20.416667	0.5	-0.042250
20.425000	0.5	-0.042125
20.433333	0.5	-0.042000
20.441667	0.5	-0.042000
20.450000	0.5	-0.042000
20.458333	0.5	-0.042125
20.466667	0.5	-0.042250
20.475000	0.5	-0.042375
20.483333	0.5	-0.042500
20.491667	0.5	-0.042125
20.500000	0.5	-0.042125
20.508333	0.5	-0.042000
20.516667	0.5	-0.041750
20.525000	0.5	-0.042250
20.533333	0.5	-0.042250
20.541667	0.5	-0.042125
20.550000	0.5	-0.042125
20.558333	0.5	-0.042125
20.566667	0.5	-0.041500
20.575000	0.5	-0.041625
20.583333	0.5	-0.041625
20.591667	0.5	-0.041125
20.600000	0.5	-0.040625
20.608333	0.5	-0.040375
20.616667	0.5	-0.039625
20.625000	0.5	-0.039375
20.633333	0.5	-0.039125
20.641667	0.5	-0.038875
20.650000	0.5	-0.038250
20.658333	0.5	-0.037875
20.666667	0.5	-0.037125
20.675000	0.5	-0.036625
20.683333	0.5	-0.036250
20.691667	0.5	-0.036125
20.700000	0.5	-0.035750
20.708333	0.5	-0.035875
20.716667	0.5	-0.035375
20.725000	0.5	-0.034875
20.733333	0.5	-0.034750
20.741667	0.5	-0.034125
20.750000	0.5	-0.033750
20.758333	0.5	-0.033000
20.766667	0.5	-0.032375
20.775000	0.5	-0.032125
20.783333	0.5	-0.031750
20.791667	0.5	-0.031250
20.800000	0.5	-0.031125
20.808333	0.5	-0.030625
20.816667	0.5	-0.030250
20.825000	0.5	-0.029875
20.833333	0.5	-0.029500
20.841667	0.5	-0.029000
20.850000	0.5	-0.028500
20.858333	0.5	-0.028125
20.866667	0.5	-0.028250
20.875000	0.5	-0.027875
20.883333	0.5	-0.027125
20.891667	0.5	-0.026625
20.900000	0.5	-0.026250
20.908333	0.5	-0.026000
20.916667	0.5	-0.025500
20.925000	0.5	-0.025125
20.933333	0.5	-0.024375
20.941667	0.5	-0.024500
20.950000	0.5	-0.024375
20.958333	0.5	-0.024000
20.966667	0.5	-0.023375
20.975000	0.5	-0.023125
20.983333	0.5	-0.023125
20.991667	0.5	-0.023000
21.000000	0.5	-0.022875
21.008333	0.5	-0.022875
21.016667	0.5	-0.023000
21.025000	0.5	-0.023250
21.033333	0.5	-0.023250
21.041667	0.5	-0.023125
21.050000	0.5	-0.023000
21.058333	0.5	-0.023375
21.066667	0.5	-0.023000
21.075000	0.5	-0.022875
21.083333	0.5	-0.023000
21.091667	0.5	-0.023375
21.100000	0.5	-0.023750
21.108333	0.5	-0.024125
21.116667	0.5	-0.024625
21.125000	0.5	-0.024875
21.133333	0.5	-0.024875
21.141667	0.5	-0.024625
21.150000	0.5	-0.024500
21.158333	0.5	-0.025000
21.166667	0.5	-0.025000
21.175000	0.5	-0.025500
21.183333	0.5	-0.025875
21.191667	0.5	-0.026500
21.200000	0.5	-0.027000
21.208333	0.5	-0.026875
21.216667	0.5	-0.027125
21.225000	0.5	-0.027875
21.233333	0.5	-0.027875
21.241667	0.5	-0.028250
21.250000	0.5	-0.028500
21.258333	0.5	-0.028875
21.266667	0.5	-0.029000
21.275000	0.5	-0.029375
21.283333	0.5	-0.030000
21.291667	0.5	-0.030000
21.300000	0.5	-0.029875
21.308333	0.5	-0.030125
21.316667	0.5	-0.030250
21.325000	0.5	-0.030375
21.333333	0.5	-0.030625
21.341667	0.5	-0.030625
21.350000	0.5	-0.030625
21.358333	0.5	-0.030500
21.366667	0.5	-0.030750
21.375000	0.5	-0.030500
21.383333	0.5	-0.030375
21.391667	0.5	-0.030500
21.400000	0.5	-0.031000
21.408333	0.5	-0.031125
21.416667	0.5	-0.031375
21.425000	0.5	-0.031500
21.433333	0.5	-0.031875
21.441667	0.5	-0.031625
21.450000	0.5	-0.031625
21.458333	0.5	-0.031875
21.466667	0.5	-0.032000
21.475000	0.5	-0.032375
21.483333	0.5	-0.032500
21.491667	0.5	-0.032250
21.500000	0.5	-0.032000
21.508333	0.5	-0.032125
21.516667	0.5	-0.032000
21.525000	0.5	-0.032125
21.533333	0.5	-0.032000
21.541667	0.5	-0.032000
21.550000	0.5	-0.031875
21.558333	0.5	-0.031500
21.566667	0.5	-0.031125
21.575000	0.5	-0.031375
21.583333	0.5	-0.031375
21.591667	0.5	-0.031000
21.600000	0.5	-0.031000
21.608333	0.5	-0.028125
21.616667	0.5	-0.028125
21.625000	0.5	-0.028625
21.633333	0.5	-0.028375
21.641667	0.5	-0.028750
21.650000	0.5	-0.029000
21.658333	0.5	-0.028750
21.666667	0.5	-0.028500
21.675000	0.5	-0.028000
21.683333	0.5	-0.027500
21.691667	0.5	-0.027375
21.700000	0.5	-0.026875
21.708333	0.5	-0.026250
21.716667	0.5	-0.025875
21.725000	0.5	-0.025250
21.733333	0.5	-0.024375
21.741667	0.5	-0.024000
21.750000	0.5	-0.023875
21.758333	0.5	-0.024000
21.766667	0.5	-0.023625
21.775000	0.5	-0.023000
21.783333	0.5	-0.022375
21.791667	0.5	-0.022000
21.800000	0.5	-0.021375
21.808333	0.5	-0.020875
21.816667	0.5	-0.020625
21.825000	0.5	-0.020500
21.833333	0.5	-0.020625
21.841667	0.5	-0.020375
21.850000	0.5	-0.020125
21.858333	0.5	-0.019750
21.866667	0.5	-0.019125
21.875000	0.5	-0.018500
21.883333	0.5	-0.018625
21.891667	0.5	-0.018875
21.900000	0.5	-0.018750
21.908333	0.5	-0.018625
21.916667	0.5	-0.018750
21.925000	0.5	-0.018625
21.933333	0.5	-0.018875
21.941667	0.5	-0.019250
21.950000	0.5	-0.019375
21.958333	0.5	-0.019500
21.966667	0.5	-0.019625
21.975000	0.5	-0.019250
21.983333	0.5	-0.019125
21.991667	0.5	-0.019500
22.000000	0.5	-0.020000
22.008333	0.5	-0.020625
22.016667	0.5	-0.021000
22.025000	0.5	-0.021625
22.033333	0.5	-0.021875
22.041667	0.5	-0.021875
22.050000	0.5	-0.022375
22.058333	0.5	-0.023000
22.066667	0.5	-0.024125
22.075000	0.5	-0.024375
22.083333	0.5	-0.024750
22.091667	0.5	-0.025125
22.100000	0.5	-0.025500
22.108333	0.5	-0.025500
22.116667	0.5	-0.025250
22.125000	0.5	-0.025375
22.133333	0.5	-0.025250
22.141667	0.5	-0.025750
22.150000	0.5	-0.026000
22.158333	0.5	-0.026500
22.166667	0.5	-0.026625
22.175000	0.5	-0.026500
22.183333	0.5	-0.026625
22.191667	0.5	-0.026750
22.200000	0.5	-0.027125
22.208333	0.5	-0.027250
22.216667	0.5	-0.027375
22.225000	0.5	-0.027000
22.233333	0.5	-0.026875
22.241667	0.5	-0.027000
22.250000	0.5	-0.026750
22.258333	0.5	-0.026750
22.266667	0.5	-0.026375
22.275000	0.5	-0.026375
22.283333	0.5	-0.026250
22.291667	0.5	-0.025750
22.300000	0.5	-0.025250
22.308333	0.5	-0.024875
22.316667	0.5	-0.024500
22.325000	0.5	-0.024500
22.333333	0.5	-0.024375
22.341667	0.5	-0.024375
22.350000	0.5	-0.024125
22.358333	0.5	-0.023625
22.366667	0.5	-0.023000
22.375000	0.5	-0.022125
22.383333	0.5	-0.021500
22.391667	0.5	-0.020875
22.400000	0.5	-0.020375
22.408333	0.5	-0.020000
22.416667	0.5	-0.020000
22.425000	0.5	-0.019500
22.433333	0.5	-0.018875
22.441667	0.5	-0.018750
22.450000	0.5	-0.018500
22.458333	0.5	-0.018375
22.466667	0.5	-0.018375
22.475000	0.5	-0.018250
22.483333	0.5	-0.018125
22.491667	0.5	-0.017750
22.500000	0.5	-0.017250
22.508333	0.5	-0.017125
22.516667	0.5	-0.016625
22.525000	0.5	-0.016250
22.533333	0.5	-0.016125
22.541667	0.5	-0.015500
22.550000	0.5	-0.014750
22.558333	0.5	-0.014625
22.566667	0.5	-0.014000
22.575000	0.5	-0.013875
22.583333	0.5	-0.013875
22.591667	0.5	-0.013875
22.600000	0.5	-0.013750
22.608333	0.5	-0.013875
22.616667	0.5	-0.014000
22.625000	0.5	-0.014125
22.633333	0.5	-0.014125
22.641667	0.5	-0.013750
22.650000	0.5	-0.013875
22.658333	0.5	-0.013875
22.666667	0.5	-0.014125
22.675000	0.5	-0.014000
22.683333	0.5	-0.013875
22.691667	0.5	-0.013875
22.700000	0.5	-0.013875
22.708333	0.5	-0.013875
22.716667	0.5	-0.014000
22.725000	0.5	-0.014000
22.733333	0.5	-0.013750
22.741667	0.5	-0.013875
22.750000	0.5	-0.013750
22.758333	0.5	-0.014000
22.766667	0.5	-0.014250
22.775000	0.5	-0.014125
22.783333	0.5	-0.013875
22.791667	0.5	-0.014125
22.800000	0.5	-0.014250
22.808333	0.5	-0.014125
22.816667	0.5	-0.014000
22.825000	0.5	-0.014000
22.833333	0.5	-0.014625
22.841667	0.5	-0.014750
22.850000	0.5	-0.014250
22.858333	0.5	-0.014125
22.866667	0.5	-0.014000
22.875000	0.5	-0.013750
22.883333	0.5	-0.014000
22.891667	0.5	-0.014000
22.900000	0.5	-0.014000
22.908333	0.5	-0.013750
22.916667	0.5	-0.013250
22.925000	0.5	-0.012750
22.933333	0.5	-0.012500
22.941667	0.5	-0.012375
22.950000	0.5	-0.011875
22.958333	0.5	-0.011625
22.966667	0.5	-0.011625
22.975000	0.5	-0.011500
22.983333	0.5	-0.011625
22.991667	0.5	-0.011000
23.000000	0.5	-0.010625
23.008333	0.5	-0.010375
23.016667	0.5	-0.009875
23.025000	0.5	-0.009625
23.033333	0.5	-0.009375
23.041667	0.5	-0.009000
23.050000	0.5	-0.008625
23.058333	0.5	-0.008875
23.066667	0.5	-0.008750
23.075000	0.5	-0.008375
23.083333	0.5	-0.008250
23.091667	0.5	-0.007875
23.100000	0.5	-0.007875
23.108333	0.5	-0.007875
23.116667	0.5	-0.007250
23.125000	0.5	-0.006750
23.133333	0.5	-0.006125
23.141667	0.5	-0.005875
23.150000	0.5	-0.005750
23.158333	0.5	-0.006000
23.166667	0.5	-0.006000
23.175000	0.5	-0.005625
23.183333	0.5	-0.005250
23.191667	0.5	-0.005500
23.200000	0.5	-0.005750
23.208333	0.5	-0.005875
23.216667	0.5	-0.006000
23.225000	0.5	-0.005625
23.233333	0.5	-0.004875
23.241667	0.5	-0.004875
23.250000	0.5	-0.004875
23.258333	0.5	-0.005000
23.266667	0.5	-0.005000
23.275000	0.5	-0.004750
23.283333	0.5	-0.004500
23.291667	0.5	-0.004000
23.300000	0.5	-0.003875
23.308333	0.5	-0.003000
23.316667	0.5	-0.002625
23.325000	0.5	-0.002750
23.333333	0.5	-0.002500
23.341667	0.5	-0.002375
23.350000	0.5	-0.001750
23.358333	0.5	-0.001125
23.366667	0.5	-0.000500
23.375000	0.5	-0.000375
23.383333	0.5	-0.000250
23.391667	0.5	0.000125
23.400000	0.5	0.000000
23.408333	0.5	0.000125
23.416667	0.5	0.000625
23.425000	0.5	0.000750
23.433333	0.5	0.001500
23.441667	0.5	0.001750
23.450000	0.5	0.002125
23.458333	0.5	0.002375
23.466667	0.5	0.002625
23.475000	0.5	0.003125
23.483333	0.5	0.003375
23.491667	0.5	0.003500
23.500000	0.5	0.003750
23.508333	0.5	0.003875
23.516667	0.5	0.003875
23.525000	0.5	0.003500
23.533333	0.5	0.003625
23.541667	0.5	0.003750
23.550000	0.5	0.004000
23.558333	0.5	0.003875
23.566667	0.5	0.003625
23.575000	0.5	0.004000
23.583333	0.5	0.004125
23.591667	0.5	0.004125
23.600000	0.5	0.004125
23.608333	0.5	0.004250
23.616667	0.5	0.003875
23.625000	0.5	0.003625
23.633333	0.5	0.003250
23.641667	0.5	0.003375
23.650000	0.5	0.003375
23.658333	0.5	0.003125
23.666667	0.5	0.002625
23.675000	0.5	0.002375
23.683333	0.5	0.002250
23.691667	0.5	0.002750
23.700000	0.5	0.002500
23.708333	0.5	0.002000
23.716667	0.5	0.001750
23.725000	0.5	0.001625
23.733333	0.5	0.001250
23.741667	0.5	0.001000
23.750000	0.5	0.000875
23.758333	0.5	0.000500
23.766667	0.5	0.000125
23.775000	0.5	0.000000
23.783333	0.5	-0.000125
23.791667	0.5	-0.000750
23.800000	0.5	-0.001000
23.808333	0.5	-0.001000
23.816667	0.5	-0.001250
23.825000	0.5	-0.001250
23.833333	0.5	-0.001250
23.841667	0.5	-0.001500
23.850000	0.5	-0.001875
23.858333	0.5	-0.001750
23.866667	0.5	-0.002125
23.875000	0.5	-0.002500
23.883333	0.5	-0.002250
23.891667	0.5	-0.002250
23.900000	0.5	-0.002500
23.908333	0.5	-0.002625
23.916667	0.5	-0.002500
23.925000	0.5	-0.002375
23.933333	0.5	-0.002375
23.941667	0.5	-0.002125
23.950000	0.5	-0.002000
23.958333	0.5	-0.002750
23.966667	0.5	-0.002875
23.975000	0.5	-0.003000
23.983333	0.5	-0.002875
23.991667	0.5	-0.002500
24.000000	0.5	-0.002125
24.008333	0.5	-0.002500
24.016667	0.5	-0.002875
24.025000	0.5	-0.003000
24.033333	0.5	-0.003375
24.041667	0.5	-0.003375
24.050000	0.5	-0.003500
24.058333	0.5	-0.003375
24.066667	0.5	-0.003750
24.075000	0.5	-0.004000
24.083333	0.5	-0.004000
24.091667	0.5	-0.004000
24.100000	0.5	-0.003875
24.108333	0.5	-0.004000
24.116667	0.5	-0.003875
24.125000	0.5	-0.003875
24.133333	0.5	-0.003875
24.141667	0.5	-0.003750
24.150000	0.5	-0.004375
24.158333	0.5	-0.004625
24.166667	0.5	-0.004500
24.175000	0.5	-0.004625
24.183333	0.5	-0.004875
24.191667	0.5	-0.005250
24.200000	0.5	-0.005125
24.208333	0.5	-0.005000
24.216667	0.5	-0.005375
24.225000	0.5	-0.005375
24.233333	0.5	-0.005375
24.241667	0.5	-0.005750
24.250000	0.5	-0.005500
24.258333	0.5	-0.005250
24.266667	0.5	-0.005250
24.275000	0.5	-0.005500
24.283333	0.5	-0.005750
24.291667	0.5	-0.005750
24.300000	0.5	-0.006000
24.308333	0.5	-0.005750
24.316667	0.5	-0.005500
24.325000	0.5	-0.005375
24.333333	0.5	-0.005625
24.341667	0.5	-0.005625
24.350000	0.5	-0.005500
24.358333	0.5	-0.005375
24.366667	0.5	-0.005375
24.375000	0.5	-0.005750
24.383333	0.5	-0.005625
24.391667	0.5	-0.005750
24.400000	0.5	-0.005000
24.408333	0.5	-0.004750
24.416667	0.5	-0.004875
24.425000	0.5	-0.004875
24.433333	0.5	-0.005000
24.441667	0.5	-0.005000
24.450000	0.5	-0.004625
24.458333	0.5	-0.004750
24.466667	0.5	-0.004250
24.475000	0.5	-0.003750
24.483333	0.5	-0.004125
24.491667	0.5	-0.004125
24.500000	0.5	-0.003750
24.508333	0.5	-0.003625
24.516667	0.5	-0.003000
24.525000	0.5	-0.002250
24.533333	0.5	-0.001750
24.541667	0.5	-0.001625
24.550000	0.5	-0.001500
24.558333	0.5	-0.001375
24.566667	0.5	-0.001375
24.575000	0.5	-0.001375
24.583333	0.5	-0.001125
24.591667	0.5	-0.001000
24.600000	0.5	-0.000875
24.608333	0.5	-0.000500
24.616667	0.5	-0.000375
24.625000	0.5	0.000000
24.633333	0.5	-0.000125
24.641667	0.5	0.000000
24.650000	0.5	0.000000
24.658333	0.5	0.000125
24.666667	0.5	0.000000
24.675000	0.5	0.000125
24.683333	0.5	0.000750
24.691667	0.5	0.000750
24.700000	0.5	0.000875
24.708333	0.5	0.001000
24.716667	0.5	0.001250
24.725000	0.5	0.000875
24.733333	0.5	0.000375
24.741667	0.5	0.000250
24.750000	0.5	0.000125
24.758333	0.5	0.000125
24.766667	0.5	0.000000
24.775000	0.5	-0.000250
24.783333	0.5	-0.000125
24.791667	0.5	-0.000250
24.800000	0.5	-0.000375
24.808333	0.5	-0.000625
24.816667	0.5	-0.001000
24.825000	0.5	-0.001375
24.833333	0.5	-0.001625
24.841667	0.5	-0.001875
24.850000	0.5	-0.001875
24.858333	0.5	-0.002500
24.866667	0.5	-0.003250
24.875000	0.5	-0.003250
24.883333	0.5	-0.004125
24.891667	0.5	-0.004875
24.900000	0.5	-0.005375
24.908333	0.5	-0.006125
24.916667	0.5	-0.006625
24.925000	0.5	-0.007125
24.933333	0.5	-0.007375
24.941667	0.5	-0.008000
24.950000	0.5	-0.008375
24.958333	0.5	-0.008750
24.966667	0.5	-0.009750
24.975000	0.5	-0.010250
24.983333	0.5	-0.011125
24.991667	0.5	-0.011375
25.000000	0.5	-0.011875
