# Supplementary material for: Dynamic character displacement among a pair of bacterial phyllosphere commensals in situ
Source: Nat Commun. 2022 May 20;13:2836. doi: 10.1038/s41467-022-30469-3 (PMC9123166; doi:10.1038/s41467-022-30469-3)
Supplement: Supplementary file 11 — Source Data [file 41467_2022_30469_MOESM11_ESM.zip › Source Data/Supplementary Figure 5/Xylose t4 c.txt]

File Path	chrom://marshall/Chromeleon7/HPLC_Ultimate_3000/Users/helucas/20200720_OrganicAcids_CCR_L257.seq/475.smp/RI_1.channel/RI_1.chm
Channel	RI_1

Injection Information:
Data Vault	Chromeleon7
Injection	Xyl_t4_c
Injection Number	61
Position	BB5
Comment	
Processing Method	Quantitative
Instrument Method	20200525_Rezex_ROA_OrganicAcid_600uL_2500uM_H2SO4_50A_50D
Type	Unknown
Status	Finished
Injection Date	7/21/2020
Injection Time	10:43:56 PM
Injection Volume (µl)	10.000
Dilution Factor	1.0000
Weight	1.0000

Chromatogram Data Information:
Time Min. (min)	0.000000
Time Max. (min)	25.000000
Data Points	3001
Detector	RI
Generating Data System	Chromeleon 7.2.5.9507
Exporting Data System	Chromeleon 7.2.8.0
Operator	Instrument Controller
Signal Quantity	Refractive 
Signal Unit	µRIU
Signal Min.	-2.594125
Signal Max.	24.296750
Channel	RI_1
Driver Name	RID520Driver.dll
Channel Type	Evaluation
Min. Step (s)	0.5
Max. Step (s)	0.5
Average Step (s)	0.5

Signal Parameter Information:
Signal Info	

Chromatogram Data:
Time (min)	Step (s)	Value (µRIU)
0.000000	n.a.	0.003875
0.008333	0.5	0.003625
0.016667	0.5	0.003625
0.025000	0.5	0.003500
0.033333	0.5	0.003500
0.041667	0.5	0.003375
0.050000	0.5	0.003250
0.058333	0.5	0.003000
0.066667	0.5	0.003125
0.075000	0.5	0.002750
0.083333	0.5	0.002625
0.091667	0.5	0.002250
0.100000	0.5	0.002375
0.108333	0.5	0.002000
0.116667	0.5	0.002125
0.125000	0.5	0.002250
0.133333	0.5	0.002500
0.141667	0.5	0.002750
0.150000	0.5	0.002500
0.158333	0.5	0.002625
0.166667	0.5	0.003000
0.175000	0.5	0.003875
0.183333	0.5	0.003750
0.191667	0.5	0.004250
0.200000	0.5	0.004250
0.208333	0.5	0.004625
0.216667	0.5	0.004500
0.225000	0.5	0.005000
0.233333	0.5	0.005500
0.241667	0.5	0.006000
0.250000	0.5	0.005875
0.258333	0.5	0.006250
0.266667	0.5	0.006625
0.275000	0.5	0.007250
0.283333	0.5	0.008000
0.291667	0.5	0.008375
0.300000	0.5	0.008875
0.308333	0.5	0.009000
0.316667	0.5	0.009750
0.325000	0.5	0.010125
0.333333	0.5	0.010500
0.341667	0.5	0.011125
0.350000	0.5	0.011500
0.358333	0.5	0.011750
0.366667	0.5	0.012000
0.375000	0.5	0.012375
0.383333	0.5	0.012875
0.391667	0.5	0.013375
0.400000	0.5	0.013500
0.408333	0.5	0.013875
0.416667	0.5	0.014375
0.425000	0.5	0.015500
0.433333	0.5	0.016000
0.441667	0.5	0.016875
0.450000	0.5	0.017250
0.458333	0.5	0.017250
0.466667	0.5	0.017750
0.475000	0.5	0.018000
0.483333	0.5	0.018375
0.491667	0.5	0.018250
0.500000	0.5	0.018375
0.508333	0.5	0.018750
0.516667	0.5	0.018625
0.525000	0.5	0.019125
0.533333	0.5	0.019375
0.541667	0.5	0.019625
0.550000	0.5	0.019625
0.558333	0.5	0.019500
0.566667	0.5	0.019375
0.575000	0.5	0.019500
0.583333	0.5	0.019625
0.591667	0.5	0.019625
0.600000	0.5	0.019375
0.608333	0.5	0.019750
0.616667	0.5	0.019875
0.625000	0.5	0.020125
0.633333	0.5	0.019750
0.641667	0.5	0.019875
0.650000	0.5	0.019875
0.658333	0.5	0.020125
0.666667	0.5	0.019750
0.675000	0.5	0.019625
0.683333	0.5	0.019875
0.691667	0.5	0.019750
0.700000	0.5	0.019375
0.708333	0.5	0.019000
0.716667	0.5	0.018750
0.725000	0.5	0.018500
0.733333	0.5	0.018250
0.741667	0.5	0.018125
0.750000	0.5	0.018000
0.758333	0.5	0.017625
0.766667	0.5	0.017500
0.775000	0.5	0.017625
0.783333	0.5	0.017125
0.791667	0.5	0.017125
0.800000	0.5	0.017000
0.808333	0.5	0.016625
0.816667	0.5	0.016375
0.825000	0.5	0.016000
0.833333	0.5	0.015625
0.841667	0.5	0.015875
0.850000	0.5	0.015500
0.858333	0.5	0.015375
0.866667	0.5	0.015750
0.875000	0.5	0.015375
0.883333	0.5	0.015375
0.891667	0.5	0.015250
0.900000	0.5	0.014875
0.908333	0.5	0.014750
0.916667	0.5	0.014375
0.925000	0.5	0.014625
0.933333	0.5	0.014375
0.941667	0.5	0.013750
0.950000	0.5	0.013500
0.958333	0.5	0.013000
0.966667	0.5	0.013125
0.975000	0.5	0.013250
0.983333	0.5	0.013000
0.991667	0.5	0.012750
1.000000	0.5	0.012250
1.008333	0.5	0.011875
1.016667	0.5	0.011750
1.025000	0.5	0.011750
1.033333	0.5	0.011625
1.041667	0.5	0.011625
1.050000	0.5	0.011250
1.058333	0.5	0.010875
1.066667	0.5	0.010625
1.075000	0.5	0.010375
1.083333	0.5	0.010000
1.091667	0.5	0.009875
1.100000	0.5	0.009500
1.108333	0.5	0.009250
1.116667	0.5	0.009000
1.125000	0.5	0.008625
1.133333	0.5	0.008500
1.141667	0.5	0.008250
1.150000	0.5	0.008125
1.158333	0.5	0.007750
1.166667	0.5	0.007625
1.175000	0.5	0.007625
1.183333	0.5	0.007375
1.191667	0.5	0.007000
1.200000	0.5	0.006875
1.208333	0.5	0.006625
1.216667	0.5	0.006000
1.225000	0.5	0.005375
1.233333	0.5	0.005000
1.241667	0.5	0.004875
1.250000	0.5	0.005000
1.258333	0.5	0.005000
1.266667	0.5	0.005000
1.275000	0.5	0.005125
1.283333	0.5	0.005000
1.291667	0.5	0.004875
1.300000	0.5	0.004750
1.308333	0.5	0.004625
1.316667	0.5	0.004750
1.325000	0.5	0.004750
1.333333	0.5	0.004500
1.341667	0.5	0.004125
1.350000	0.5	0.003875
1.358333	0.5	0.003875
1.366667	0.5	0.004000
1.375000	0.5	0.003625
1.383333	0.5	0.003875
1.391667	0.5	0.003875
1.400000	0.5	0.004125
1.408333	0.5	0.004250
1.416667	0.5	0.004250
1.425000	0.5	0.004125
1.433333	0.5	0.004125
1.441667	0.5	0.004125
1.450000	0.5	0.004250
1.458333	0.5	0.004250
1.466667	0.5	0.004125
1.475000	0.5	0.004000
1.483333	0.5	0.003875
1.491667	0.5	0.003750
1.500000	0.5	0.003750
1.508333	0.5	0.003500
1.516667	0.5	0.003375
1.525000	0.5	0.003125
1.533333	0.5	0.003375
1.541667	0.5	0.003375
1.550000	0.5	0.003000
1.558333	0.5	0.002750
1.566667	0.5	0.002500
1.575000	0.5	0.002250
1.583333	0.5	0.002125
1.591667	0.5	0.001375
1.600000	0.5	0.001125
1.608333	0.5	0.000500
1.616667	0.5	0.000250
1.625000	0.5	0.000250
1.633333	0.5	0.000000
1.641667	0.5	-0.000125
1.650000	0.5	-0.000375
1.658333	0.5	-0.000625
1.666667	0.5	-0.001125
1.675000	0.5	-0.001125
1.683333	0.5	-0.001375
1.691667	0.5	-0.001625
1.700000	0.5	-0.001500
1.708333	0.5	-0.001250
1.716667	0.5	-0.001000
1.725000	0.5	-0.001000
1.733333	0.5	-0.001000
1.741667	0.5	-0.001375
1.750000	0.5	-0.001000
1.758333	0.5	-0.001250
1.766667	0.5	-0.001000
1.775000	0.5	-0.000375
1.783333	0.5	-0.000625
1.791667	0.5	-0.000250
1.800000	0.5	0.000125
1.808333	0.5	0.000000
1.816667	0.5	0.000000
1.825000	0.5	0.000125
1.833333	0.5	0.000375
1.841667	0.5	0.000625
1.850000	0.5	0.000875
1.858333	0.5	0.000750
1.866667	0.5	0.000875
1.875000	0.5	0.001000
1.883333	0.5	0.001000
1.891667	0.5	0.001125
1.900000	0.5	0.001500
1.908333	0.5	0.001750
1.916667	0.5	0.002250
1.925000	0.5	0.002750
1.933333	0.5	0.002875
1.941667	0.5	0.002875
1.950000	0.5	0.003375
1.958333	0.5	0.003625
1.966667	0.5	0.004000
1.975000	0.5	0.004000
1.983333	0.5	0.004375
1.991667	0.5	0.004750
2.000000	0.5	0.005000
2.008333	0.5	0.005250
2.016667	0.5	0.005250
2.025000	0.5	0.005375
2.033333	0.5	0.005250
2.041667	0.5	0.005750
2.050000	0.5	0.005875
2.058333	0.5	0.005875
2.066667	0.5	0.005875
2.075000	0.5	0.005750
2.083333	0.5	0.005500
2.091667	0.5	0.005625
2.100000	0.5	0.006125
2.108333	0.5	0.005750
2.116667	0.5	0.005500
2.125000	0.5	0.005375
2.133333	0.5	0.005500
2.141667	0.5	0.005500
2.150000	0.5	0.005500
2.158333	0.5	0.005375
2.166667	0.5	0.005250
2.175000	0.5	0.005000
2.183333	0.5	0.005250
2.191667	0.5	0.004875
2.200000	0.5	0.004375
2.208333	0.5	0.004375
2.216667	0.5	0.004375
2.225000	0.5	0.004500
2.233333	0.5	0.004250
2.241667	0.5	0.004375
2.250000	0.5	0.004250
2.258333	0.5	0.004125
2.266667	0.5	0.003875
2.275000	0.5	0.004125
2.283333	0.5	0.004000
2.291667	0.5	0.003875
2.300000	0.5	0.003750
2.308333	0.5	0.004125
2.316667	0.5	0.004250
2.325000	0.5	0.004125
2.333333	0.5	0.004500
2.341667	0.5	0.004375
2.350000	0.5	0.003875
2.358333	0.5	0.003750
2.366667	0.5	0.003500
2.375000	0.5	0.003875
2.383333	0.5	0.004000
2.391667	0.5	0.003875
2.400000	0.5	0.004250
2.408333	0.5	0.004625
2.416667	0.5	0.004750
2.425000	0.5	0.004750
2.433333	0.5	0.004750
2.441667	0.5	0.004375
2.450000	0.5	0.004250
2.458333	0.5	0.004125
2.466667	0.5	0.004125
2.475000	0.5	0.004500
2.483333	0.5	0.004750
2.491667	0.5	0.004875
2.500000	0.5	0.005250
2.508333	0.5	0.005250
2.516667	0.5	0.005250
2.525000	0.5	0.005000
2.533333	0.5	0.004625
2.541667	0.5	0.004750
2.550000	0.5	0.004500
2.558333	0.5	0.004250
2.566667	0.5	0.004250
2.575000	0.5	0.004250
2.583333	0.5	0.004500
2.591667	0.5	0.004250
2.600000	0.5	0.004375
2.608333	0.5	0.004250
2.616667	0.5	0.004375
2.625000	0.5	0.004375
2.633333	0.5	0.004125
2.641667	0.5	0.004250
2.650000	0.5	0.004500
2.658333	0.5	0.004500
2.666667	0.5	0.004625
2.675000	0.5	0.004625
2.683333	0.5	0.004375
2.691667	0.5	0.004250
2.700000	0.5	0.004000
2.708333	0.5	0.003875
2.716667	0.5	0.004000
2.725000	0.5	0.004125
2.733333	0.5	0.004125
2.741667	0.5	0.004250
2.750000	0.5	0.004625
2.758333	0.5	0.005125
2.766667	0.5	0.005625
2.775000	0.5	0.005750
2.783333	0.5	0.005875
2.791667	0.5	0.006125
2.800000	0.5	0.006500
2.808333	0.5	0.006375
2.816667	0.5	0.007000
2.825000	0.5	0.007375
2.833333	0.5	0.007875
2.841667	0.5	0.008375
2.850000	0.5	0.008875
2.858333	0.5	0.009750
2.866667	0.5	0.010500
2.875000	0.5	0.010750
2.883333	0.5	0.011500
2.891667	0.5	0.011875
2.900000	0.5	0.012250
2.908333	0.5	0.012625
2.916667	0.5	0.013250
2.925000	0.5	0.013750
2.933333	0.5	0.014750
2.941667	0.5	0.015000
2.950000	0.5	0.015625
2.958333	0.5	0.016375
2.966667	0.5	0.016875
2.975000	0.5	0.017875
2.983333	0.5	0.018625
2.991667	0.5	0.018500
3.000000	0.5	0.019625
3.008333	0.5	0.020125
3.016667	0.5	0.020625
3.025000	0.5	0.021375
3.033333	0.5	0.021750
3.041667	0.5	0.022125
3.050000	0.5	0.022375
3.058333	0.5	0.022250
3.066667	0.5	0.022250
3.075000	0.5	0.022000
3.083333	0.5	0.021875
3.091667	0.5	0.021750
3.100000	0.5	0.022000
3.108333	0.5	0.021875
3.116667	0.5	0.021375
3.125000	0.5	0.021125
3.133333	0.5	0.021000
3.141667	0.5	0.020875
3.150000	0.5	0.020625
3.158333	0.5	0.020250
3.166667	0.5	0.019625
3.175000	0.5	0.019125
3.183333	0.5	0.018625
3.191667	0.5	0.018000
3.200000	0.5	0.016875
3.208333	0.5	0.016500
3.216667	0.5	0.016000
3.225000	0.5	0.015250
3.233333	0.5	0.014750
3.241667	0.5	0.014625
3.250000	0.5	0.013875
3.258333	0.5	0.013250
3.266667	0.5	0.012375
3.275000	0.5	0.012000
3.283333	0.5	0.011125
3.291667	0.5	0.010375
3.300000	0.5	0.010000
3.308333	0.5	0.009875
3.316667	0.5	0.009625
3.325000	0.5	0.009125
3.333333	0.5	0.009000
3.341667	0.5	0.008500
3.350000	0.5	0.007500
3.358333	0.5	0.006875
3.366667	0.5	0.006625
3.375000	0.5	0.006250
3.383333	0.5	0.006125
3.391667	0.5	0.006250
3.400000	0.5	0.006250
3.408333	0.5	0.006125
3.416667	0.5	0.005625
3.425000	0.5	0.005500
3.433333	0.5	0.005625
3.441667	0.5	0.005375
3.450000	0.5	0.005125
3.458333	0.5	0.005125
3.466667	0.5	0.005250
3.475000	0.5	0.005500
3.483333	0.5	0.005625
3.491667	0.5	0.005875
3.500000	0.5	0.006000
3.508333	0.5	0.005750
3.516667	0.5	0.005875
3.525000	0.5	0.006250
3.533333	0.5	0.006500
3.541667	0.5	0.006750
3.550000	0.5	0.006625
3.558333	0.5	0.007000
3.566667	0.5	0.007250
3.575000	0.5	0.007375
3.583333	0.5	0.007625
3.591667	0.5	0.008125
3.600000	0.5	0.008625
3.608333	0.5	0.009000
3.616667	0.5	0.009125
3.625000	0.5	0.009000
3.633333	0.5	0.009125
3.641667	0.5	0.009875
3.650000	0.5	0.010375
3.658333	0.5	0.010875
3.666667	0.5	0.011250
3.675000	0.5	0.011500
3.683333	0.5	0.011750
3.691667	0.5	0.012125
3.700000	0.5	0.012500
3.708333	0.5	0.012875
3.716667	0.5	0.013125
3.725000	0.5	0.013750
3.733333	0.5	0.013875
3.741667	0.5	0.014250
3.750000	0.5	0.014500
3.758333	0.5	0.014375
3.766667	0.5	0.014250
3.775000	0.5	0.014250
3.783333	0.5	0.014125
3.791667	0.5	0.014375
3.800000	0.5	0.014625
3.808333	0.5	0.015000
3.816667	0.5	0.015375
3.825000	0.5	0.015625
3.833333	0.5	0.015625
3.841667	0.5	0.015625
3.850000	0.5	0.015500
3.858333	0.5	0.015125
3.866667	0.5	0.015000
3.875000	0.5	0.015000
3.883333	0.5	0.014750
3.891667	0.5	0.014750
3.900000	0.5	0.014625
3.908333	0.5	0.014625
3.916667	0.5	0.014875
3.925000	0.5	0.014750
3.933333	0.5	0.014375
3.941667	0.5	0.014125
3.950000	0.5	0.014250
3.958333	0.5	0.014125
3.966667	0.5	0.013750
3.975000	0.5	0.013250
3.983333	0.5	0.013125
3.991667	0.5	0.013375
4.000000	0.5	0.013250
4.008333	0.5	0.012750
4.016667	0.5	0.012375
4.025000	0.5	0.011750
4.033333	0.5	0.011125
4.041667	0.5	0.010750
4.050000	0.5	0.010500
4.058333	0.5	0.010000
4.066667	0.5	0.009750
4.075000	0.5	0.009875
4.083333	0.5	0.009375
4.091667	0.5	0.008875
4.100000	0.5	0.008250
4.108333	0.5	0.007625
4.116667	0.5	0.007625
4.125000	0.5	0.007500
4.133333	0.5	0.007125
4.141667	0.5	0.006750
4.150000	0.5	0.006875
4.158333	0.5	0.006500
4.166667	0.5	0.006750
4.175000	0.5	0.006625
4.183333	0.5	0.006250
4.191667	0.5	0.006125
4.200000	0.5	0.005750
4.208333	0.5	0.005375
4.216667	0.5	0.005375
4.225000	0.5	0.005125
4.233333	0.5	0.004625
4.241667	0.5	0.004375
4.250000	0.5	0.004250
4.258333	0.5	0.004375
4.266667	0.5	0.004250
4.275000	0.5	0.004625
4.283333	0.5	0.004875
4.291667	0.5	0.004625
4.300000	0.5	0.004375
4.308333	0.5	0.004250
4.316667	0.5	0.004375
4.325000	0.5	0.004375
4.333333	0.5	0.004375
4.341667	0.5	0.004250
4.350000	0.5	0.004375
4.358333	0.5	0.004375
4.366667	0.5	0.004125
4.375000	0.5	0.004000
4.383333	0.5	0.004250
4.391667	0.5	0.004625
4.400000	0.5	0.004750
4.408333	0.5	0.005125
4.416667	0.5	0.005250
4.425000	0.5	0.004750
4.433333	0.5	0.005250
4.441667	0.5	0.005250
4.450000	0.5	0.005125
4.458333	0.5	0.005500
4.466667	0.5	0.006125
4.475000	0.5	0.006500
4.483333	0.5	0.006500
4.491667	0.5	0.006875
4.500000	0.5	0.007250
4.508333	0.5	0.007500
4.516667	0.5	0.007500
4.525000	0.5	0.007625
4.533333	0.5	0.007625
4.541667	0.5	0.007750
4.550000	0.5	0.007625
4.558333	0.5	0.007750
4.566667	0.5	0.008000
4.575000	0.5	0.008250
4.583333	0.5	0.008625
4.591667	0.5	0.008750
4.600000	0.5	0.008750
4.608333	0.5	0.009250
4.616667	0.5	0.009500
4.625000	0.5	0.010000
4.633333	0.5	0.010625
4.641667	0.5	0.010750
4.650000	0.5	0.011125
4.658333	0.5	0.011625
4.666667	0.5	0.011875
4.675000	0.5	0.012000
4.683333	0.5	0.011875
4.691667	0.5	0.012375
4.700000	0.5	0.012750
4.708333	0.5	0.012750
4.716667	0.5	0.013000
4.725000	0.5	0.013000
4.733333	0.5	0.013375
4.741667	0.5	0.013750
4.750000	0.5	0.013875
4.758333	0.5	0.014250
4.766667	0.5	0.014500
4.775000	0.5	0.014250
4.783333	0.5	0.013875
4.791667	0.5	0.014250
4.800000	0.5	0.014000
4.808333	0.5	0.013875
4.816667	0.5	0.013750
4.825000	0.5	0.014125
4.833333	0.5	0.014625
4.841667	0.5	0.014375
4.850000	0.5	0.013875
4.858333	0.5	0.014125
4.866667	0.5	0.014000
4.875000	0.5	0.013875
4.883333	0.5	0.013500
4.891667	0.5	0.013500
4.900000	0.5	0.012875
4.908333	0.5	0.012750
4.916667	0.5	0.012500
4.925000	0.5	0.012625
4.933333	0.5	0.012750
4.941667	0.5	0.012375
4.950000	0.5	0.012250
4.958333	0.5	0.011750
4.966667	0.5	0.011500
4.975000	0.5	0.011250
4.983333	0.5	0.010750
4.991667	0.5	0.010500
5.000000	0.5	0.010375
5.008333	0.5	0.010000
5.016667	0.5	0.009625
5.025000	0.5	0.009125
5.033333	0.5	0.008625
5.041667	0.5	0.007875
5.050000	0.5	0.007500
5.058333	0.5	0.007375
5.066667	0.5	0.007375
5.075000	0.5	0.007500
5.083333	0.5	0.007000
5.091667	0.5	0.006375
5.100000	0.5	0.005750
5.108333	0.5	0.005375
5.116667	0.5	0.005000
5.125000	0.5	0.004500
5.133333	0.5	0.004750
5.141667	0.5	0.004500
5.150000	0.5	0.004625
5.158333	0.5	0.004125
5.166667	0.5	0.003500
5.175000	0.5	0.003125
5.183333	0.5	0.003125
5.191667	0.5	0.003125
5.200000	0.5	0.002875
5.208333	0.5	0.002375
5.216667	0.5	0.002000
5.225000	0.5	0.002000
5.233333	0.5	0.002250
5.241667	0.5	0.001875
5.250000	0.5	0.001500
5.258333	0.5	0.001125
5.266667	0.5	0.001000
5.275000	0.5	0.001375
5.283333	0.5	0.001500
5.291667	0.5	0.001125
5.300000	0.5	0.000750
5.308333	0.5	0.000375
5.316667	0.5	0.000250
5.325000	0.5	0.000250
5.333333	0.5	0.000000
5.341667	0.5	-0.000250
5.350000	0.5	0.000000
5.358333	0.5	-0.000125
5.366667	0.5	0.000000
5.375000	0.5	0.000000
5.383333	0.5	0.000000
5.391667	0.5	0.000125
5.400000	0.5	0.000500
5.408333	0.5	0.000500
5.416667	0.5	0.000875
5.425000	0.5	0.001000
5.433333	0.5	0.000875
5.441667	0.5	0.000750
5.450000	0.5	0.000750
5.458333	0.5	0.001000
5.466667	0.5	0.001750
5.475000	0.5	0.001875
5.483333	0.5	0.002375
5.491667	0.5	0.003000
5.500000	0.5	0.003625
5.508333	0.5	0.004125
5.516667	0.5	0.004500
5.525000	0.5	0.004875
5.533333	0.5	0.005125
5.541667	0.5	0.005000
5.550000	0.5	0.005625
5.558333	0.5	0.006125
5.566667	0.5	0.006750
5.575000	0.5	0.007625
5.583333	0.5	0.008000
5.591667	0.5	0.008625
5.600000	0.5	0.009250
5.608333	0.5	0.009625
5.616667	0.5	0.010250
5.625000	0.5	0.011000
5.633333	0.5	0.011875
5.641667	0.5	0.012625
5.650000	0.5	0.013125
5.658333	0.5	0.013750
5.666667	0.5	0.014625
5.675000	0.5	0.015750
5.683333	0.5	0.016750
5.691667	0.5	0.017750
5.700000	0.5	0.018250
5.708333	0.5	0.019250
5.716667	0.5	0.019625
5.725000	0.5	0.020250
5.733333	0.5	0.020625
5.741667	0.5	0.021250
5.750000	0.5	0.021625
5.758333	0.5	0.022375
5.766667	0.5	0.022875
5.775000	0.5	0.023250
5.783333	0.5	0.023750
5.791667	0.5	0.023875
5.800000	0.5	0.024500
5.808333	0.5	0.025500
5.816667	0.5	0.026000
5.825000	0.5	0.026125
5.833333	0.5	0.026500
5.841667	0.5	0.026625
5.850000	0.5	0.026750
5.858333	0.5	0.027375
5.866667	0.5	0.027375
5.875000	0.5	0.027250
5.883333	0.5	0.027500
5.891667	0.5	0.027500
5.900000	0.5	0.027875
5.908333	0.5	0.027750
5.916667	0.5	0.027250
5.925000	0.5	0.027000
5.933333	0.5	0.026375
5.941667	0.5	0.026375
5.950000	0.5	0.026125
5.958333	0.5	0.025750
5.966667	0.5	0.025000
5.975000	0.5	0.025000
5.983333	0.5	0.025125
5.991667	0.5	0.025125
6.000000	0.5	0.024750
6.008333	0.5	0.024500
6.016667	0.5	0.023875
6.025000	0.5	0.023500
6.033333	0.5	0.022875
6.041667	0.5	0.022500
6.050000	0.5	0.021750
6.058333	0.5	0.021000
6.066667	0.5	0.021000
6.075000	0.5	0.021125
6.083333	0.5	0.020875
6.091667	0.5	0.020625
6.100000	0.5	0.020500
6.108333	0.5	0.020250
6.116667	0.5	0.020000
6.125000	0.5	0.019875
6.133333	0.5	0.019750
6.141667	0.5	0.019500
6.150000	0.5	0.019625
6.158333	0.5	0.019875
6.166667	0.5	0.020500
6.175000	0.5	0.020875
6.183333	0.5	0.020625
6.191667	0.5	0.020750
6.200000	0.5	0.020750
6.208333	0.5	0.020500
6.216667	0.5	0.020125
6.225000	0.5	0.020500
6.233333	0.5	0.020375
6.241667	0.5	0.019875
6.250000	0.5	0.019750
6.258333	0.5	0.019250
6.266667	0.5	0.019000
6.275000	0.5	0.019375
6.283333	0.5	0.018750
6.291667	0.5	0.017875
6.300000	0.5	0.017500
6.308333	0.5	0.016625
6.316667	0.5	0.015875
6.325000	0.5	0.014875
6.333333	0.5	0.014125
6.341667	0.5	0.013625
6.350000	0.5	0.012875
6.358333	0.5	0.012500
6.366667	0.5	0.011750
6.375000	0.5	0.011375
6.383333	0.5	0.010875
6.391667	0.5	0.010625
6.400000	0.5	0.010625
6.408333	0.5	0.010500
6.416667	0.5	0.011000
6.425000	0.5	0.011125
6.433333	0.5	0.011500
6.441667	0.5	0.012125
6.450000	0.5	0.012500
6.458333	0.5	0.013125
6.466667	0.5	0.013250
6.475000	0.5	0.014000
6.483333	0.5	0.014000
6.491667	0.5	0.014125
6.500000	0.5	0.014250
6.508333	0.5	0.014750
6.516667	0.5	0.015000
6.525000	0.5	0.014875
6.533333	0.5	0.015000
6.541667	0.5	0.015125
6.550000	0.5	0.015375
6.558333	0.5	0.015750
6.566667	0.5	0.015625
6.575000	0.5	0.015625
6.583333	0.5	0.016125
6.591667	0.5	0.015750
6.600000	0.5	0.015625
6.608333	0.5	0.015625
6.616667	0.5	0.015375
6.625000	0.5	0.015250
6.633333	0.5	0.015250
6.641667	0.5	0.015000
6.650000	0.5	0.014750
6.658333	0.5	0.014125
6.666667	0.5	0.013375
6.675000	0.5	0.012500
6.683333	0.5	0.011875
6.691667	0.5	0.010500
6.700000	0.5	0.008625
6.708333	0.5	0.005750
6.716667	0.5	0.001500
6.725000	0.5	-0.004875
6.733333	0.5	-0.014625
6.741667	0.5	-0.029125
6.750000	0.5	-0.051625
6.758333	0.5	-0.087250
6.766667	0.5	-0.142750
6.775000	0.5	-0.228000
6.783333	0.5	-0.352750
6.791667	0.5	-0.527625
6.800000	0.5	-0.758500
6.808333	0.5	-1.045250
6.816667	0.5	-1.376750
6.825000	0.5	-1.730875
6.833333	0.5	-2.074875
6.841667	0.5	-2.366000
6.850000	0.5	-2.556500
6.858333	0.5	-2.594125
6.866667	0.5	-2.429375
6.875000	0.5	-2.016250
6.883333	0.5	-1.314500
6.891667	0.5	-0.293125
6.900000	0.5	1.068625
6.908333	0.5	2.778125
6.916667	0.5	4.825125
6.925000	0.5	7.178375
6.933333	0.5	9.779125
6.941667	0.5	12.536250
6.950000	0.5	15.325500
6.958333	0.5	17.992875
6.966667	0.5	20.368875
6.975000	0.5	22.289500
6.983333	0.5	23.624625
6.991667	0.5	24.296750
7.000000	0.5	24.294375
7.008333	0.5	23.669875
7.016667	0.5	22.524000
7.025000	0.5	20.985375
7.033333	0.5	19.191000
7.041667	0.5	17.268125
7.050000	0.5	15.323375
7.058333	0.5	13.438625
7.066667	0.5	11.670625
7.075000	0.5	10.053750
7.083333	0.5	8.604625
7.091667	0.5	7.326750
7.100000	0.5	6.213750
7.108333	0.5	5.253500
7.116667	0.5	4.432000
7.125000	0.5	3.733625
7.133333	0.5	3.143000
7.141667	0.5	2.644875
7.150000	0.5	2.226000
7.158333	0.5	1.875125
7.166667	0.5	1.581125
7.175000	0.5	1.335750
7.183333	0.5	1.130500
7.191667	0.5	0.959125
7.200000	0.5	0.815750
7.208333	0.5	0.695375
7.216667	0.5	0.595000
7.225000	0.5	0.510500
7.233333	0.5	0.439500
7.241667	0.5	0.380000
7.250000	0.5	0.330250
7.258333	0.5	0.288250
7.266667	0.5	0.252375
7.275000	0.5	0.222125
7.283333	0.5	0.196250
7.291667	0.5	0.173500
7.300000	0.5	0.154500
7.308333	0.5	0.137750
7.316667	0.5	0.123500
7.325000	0.5	0.111375
7.333333	0.5	0.100000
7.341667	0.5	0.090500
7.350000	0.5	0.082375
7.358333	0.5	0.074875
7.366667	0.5	0.067875
7.375000	0.5	0.062000
7.383333	0.5	0.056375
7.391667	0.5	0.051500
7.400000	0.5	0.046875
7.408333	0.5	0.042625
7.416667	0.5	0.039125
7.425000	0.5	0.036000
7.433333	0.5	0.032750
7.441667	0.5	0.030000
7.450000	0.5	0.027500
7.458333	0.5	0.025250
7.466667	0.5	0.023125
7.475000	0.5	0.021125
7.483333	0.5	0.019625
7.491667	0.5	0.017875
7.500000	0.5	0.016875
7.508333	0.5	0.016000
7.516667	0.5	0.015000
7.525000	0.5	0.014000
7.533333	0.5	0.013125
7.541667	0.5	0.012000
7.550000	0.5	0.011250
7.558333	0.5	0.010750
7.566667	0.5	0.010625
7.575000	0.5	0.010375
7.583333	0.5	0.010250
7.591667	0.5	0.010125
7.600000	0.5	0.010000
7.608333	0.5	0.010000
7.616667	0.5	0.010000
7.625000	0.5	0.009500
7.633333	0.5	0.009625
7.641667	0.5	0.009625
7.650000	0.5	0.009750
7.658333	0.5	0.009875
7.666667	0.5	0.010125
7.675000	0.5	0.010625
7.683333	0.5	0.011000
7.691667	0.5	0.011625
7.700000	0.5	0.012125
7.708333	0.5	0.012625
7.716667	0.5	0.013250
7.725000	0.5	0.014125
7.733333	0.5	0.014750
7.741667	0.5	0.015625
7.750000	0.5	0.016625
7.758333	0.5	0.017750
7.766667	0.5	0.018875
7.775000	0.5	0.019875
7.783333	0.5	0.020750
7.791667	0.5	0.022125
7.800000	0.5	0.023125
7.808333	0.5	0.024375
7.816667	0.5	0.025375
7.825000	0.5	0.026750
7.833333	0.5	0.028125
7.841667	0.5	0.029625
7.850000	0.5	0.031375
7.858333	0.5	0.033125
7.866667	0.5	0.034625
7.875000	0.5	0.036625
7.883333	0.5	0.038875
7.891667	0.5	0.041375
7.900000	0.5	0.043875
7.908333	0.5	0.047125
7.916667	0.5	0.051250
7.925000	0.5	0.056000
7.933333	0.5	0.062375
7.941667	0.5	0.070250
7.950000	0.5	0.079125
7.958333	0.5	0.089875
7.966667	0.5	0.103125
7.975000	0.5	0.119625
7.983333	0.5	0.139750
7.991667	0.5	0.163875
8.000000	0.5	0.194500
8.008333	0.5	0.232125
8.016667	0.5	0.278125
8.025000	0.5	0.334125
8.033333	0.5	0.401750
8.041667	0.5	0.482625
8.050000	0.5	0.577500
8.058333	0.5	0.687750
8.066667	0.5	0.814625
8.075000	0.5	0.958750
8.083333	0.5	1.120625
8.091667	0.5	1.300500
8.100000	0.5	1.498625
8.108333	0.5	1.714750
8.116667	0.5	1.948500
8.125000	0.5	2.199625
8.133333	0.5	2.467250
8.141667	0.5	2.751000
8.150000	0.5	3.050125
8.158333	0.5	3.363625
8.166667	0.5	3.691000
8.175000	0.5	4.032375
8.183333	0.5	4.386375
8.191667	0.5	4.752500
8.200000	0.5	5.130125
8.208333	0.5	5.518875
8.216667	0.5	5.917750
8.225000	0.5	6.326500
8.233333	0.5	6.744500
8.241667	0.5	7.171375
8.250000	0.5	7.606875
8.258333	0.5	8.050125
8.266667	0.5	8.501250
8.275000	0.5	8.959500
8.283333	0.5	9.424625
8.291667	0.5	9.896125
8.300000	0.5	10.373500
8.308333	0.5	10.857000
8.316667	0.5	11.345125
8.325000	0.5	11.837250
8.333333	0.5	12.332500
8.341667	0.5	12.827625
8.350000	0.5	13.316750
8.358333	0.5	13.786125
8.366667	0.5	14.210750
8.375000	0.5	14.551875
8.383333	0.5	14.758750
8.391667	0.5	14.775375
8.400000	0.5	14.555500
8.408333	0.5	14.076500
8.416667	0.5	13.346125
8.425000	0.5	12.402000
8.433333	0.5	11.305000
8.441667	0.5	10.124250
8.450000	0.5	8.926875
8.458333	0.5	7.767750
8.466667	0.5	6.686125
8.475000	0.5	5.705250
8.483333	0.5	4.835500
8.491667	0.5	4.077375
8.500000	0.5	3.424750
8.508333	0.5	2.868750
8.516667	0.5	2.399125
8.525000	0.5	2.005000
8.533333	0.5	1.675250
8.541667	0.5	1.400875
8.550000	0.5	1.173375
8.558333	0.5	0.984250
8.566667	0.5	0.828375
8.575000	0.5	0.699625
8.583333	0.5	0.593375
8.591667	0.5	0.506125
8.600000	0.5	0.434625
8.608333	0.5	0.375250
8.616667	0.5	0.326375
8.625000	0.5	0.286375
8.633333	0.5	0.253250
8.641667	0.5	0.225750
8.650000	0.5	0.203000
8.658333	0.5	0.183625
8.666667	0.5	0.168125
8.675000	0.5	0.154125
8.683333	0.5	0.142750
8.691667	0.5	0.133500
8.700000	0.5	0.125625
8.708333	0.5	0.118750
8.716667	0.5	0.112375
8.725000	0.5	0.106500
8.733333	0.5	0.101875
8.741667	0.5	0.097625
8.750000	0.5	0.094000
8.758333	0.5	0.090625
8.766667	0.5	0.087875
8.775000	0.5	0.085500
8.783333	0.5	0.083250
8.791667	0.5	0.081375
8.800000	0.5	0.079500
8.808333	0.5	0.077625
8.816667	0.5	0.076375
8.825000	0.5	0.074875
8.833333	0.5	0.073250
8.841667	0.5	0.072625
8.850000	0.5	0.072125
8.858333	0.5	0.071000
8.866667	0.5	0.070125
8.875000	0.5	0.069500
8.883333	0.5	0.068875
8.891667	0.5	0.068375
8.900000	0.5	0.068500
8.908333	0.5	0.068375
8.916667	0.5	0.068000
8.925000	0.5	0.067625
8.933333	0.5	0.068000
8.941667	0.5	0.068250
8.950000	0.5	0.068375
8.958333	0.5	0.068375
8.966667	0.5	0.068500
8.975000	0.5	0.068875
8.983333	0.5	0.069375
8.991667	0.5	0.069250
9.000000	0.5	0.069250
9.008333	0.5	0.069625
9.016667	0.5	0.070250
9.025000	0.5	0.070625
9.033333	0.5	0.071000
9.041667	0.5	0.071375
9.050000	0.5	0.071625
9.058333	0.5	0.072250
9.066667	0.5	0.072875
9.075000	0.5	0.073250
9.083333	0.5	0.073625
9.091667	0.5	0.073875
9.100000	0.5	0.074250
9.108333	0.5	0.074625
9.116667	0.5	0.074875
9.125000	0.5	0.075000
9.133333	0.5	0.075750
9.141667	0.5	0.076125
9.150000	0.5	0.076375
9.158333	0.5	0.076375
9.166667	0.5	0.076250
9.175000	0.5	0.076375
9.183333	0.5	0.076250
9.191667	0.5	0.076250
9.200000	0.5	0.076125
9.208333	0.5	0.076125
9.216667	0.5	0.076000
9.225000	0.5	0.075750
9.233333	0.5	0.075500
9.241667	0.5	0.075500
9.250000	0.5	0.075000
9.258333	0.5	0.075000
9.266667	0.5	0.074875
9.275000	0.5	0.074750
9.283333	0.5	0.074375
9.291667	0.5	0.074125
9.300000	0.5	0.073750
9.308333	0.5	0.073500
9.316667	0.5	0.073375
9.325000	0.5	0.072875
9.333333	0.5	0.072625
9.341667	0.5	0.072375
9.350000	0.5	0.071875
9.358333	0.5	0.071125
9.366667	0.5	0.070125
9.375000	0.5	0.069500
9.383333	0.5	0.069125
9.391667	0.5	0.068375
9.400000	0.5	0.067750
9.408333	0.5	0.067250
9.416667	0.5	0.066875
9.425000	0.5	0.065875
9.433333	0.5	0.065250
9.441667	0.5	0.064625
9.450000	0.5	0.064375
9.458333	0.5	0.064125
9.466667	0.5	0.063625
9.475000	0.5	0.062625
9.483333	0.5	0.061625
9.491667	0.5	0.060750
9.500000	0.5	0.059875
9.508333	0.5	0.059750
9.516667	0.5	0.059625
9.525000	0.5	0.059500
9.533333	0.5	0.059125
9.541667	0.5	0.059250
9.550000	0.5	0.059625
9.558333	0.5	0.060125
9.566667	0.5	0.060875
9.575000	0.5	0.061500
9.583333	0.5	0.061625
9.591667	0.5	0.062000
9.600000	0.5	0.062375
9.608333	0.5	0.063000
9.616667	0.5	0.063375
9.625000	0.5	0.063875
9.633333	0.5	0.064125
9.641667	0.5	0.064500
9.650000	0.5	0.064375
9.658333	0.5	0.064375
9.666667	0.5	0.064000
9.675000	0.5	0.063625
9.683333	0.5	0.063125
9.691667	0.5	0.063125
9.700000	0.5	0.062625
9.708333	0.5	0.061625
9.716667	0.5	0.061125
9.725000	0.5	0.060500
9.733333	0.5	0.059500
9.741667	0.5	0.059000
9.750000	0.5	0.057875
9.758333	0.5	0.057000
9.766667	0.5	0.056250
9.775000	0.5	0.055375
9.783333	0.5	0.054375
9.791667	0.5	0.053625
9.800000	0.5	0.052875
9.808333	0.5	0.051875
9.816667	0.5	0.051000
9.825000	0.5	0.050000
9.833333	0.5	0.048875
9.841667	0.5	0.048250
9.850000	0.5	0.047750
9.858333	0.5	0.046750
9.866667	0.5	0.046250
9.875000	0.5	0.045250
9.883333	0.5	0.044625
9.891667	0.5	0.044125
9.900000	0.5	0.043750
9.908333	0.5	0.043250
9.916667	0.5	0.042625
9.925000	0.5	0.042125
9.933333	0.5	0.042125
9.941667	0.5	0.041875
9.950000	0.5	0.041250
9.958333	0.5	0.041125
9.966667	0.5	0.041500
9.975000	0.5	0.041375
9.983333	0.5	0.041250
9.991667	0.5	0.041000
10.000000	0.5	0.041000
10.008333	0.5	0.040250
10.016667	0.5	0.039625
10.025000	0.5	0.039625
10.033333	0.5	0.039500
10.041667	0.5	0.039875
10.050000	0.5	0.039625
10.058333	0.5	0.039250
10.066667	0.5	0.039500
10.075000	0.5	0.039625
10.083333	0.5	0.039625
10.091667	0.5	0.039875
10.100000	0.5	0.040125
10.108333	0.5	0.040250
10.116667	0.5	0.040750
10.125000	0.5	0.041125
10.133333	0.5	0.041500
10.141667	0.5	0.041875
10.150000	0.5	0.042750
10.158333	0.5	0.043500
10.166667	0.5	0.044250
10.175000	0.5	0.045125
10.183333	0.5	0.046375
10.191667	0.5	0.048000
10.200000	0.5	0.049750
10.208333	0.5	0.051750
10.216667	0.5	0.053750
10.225000	0.5	0.055875
10.233333	0.5	0.058250
10.241667	0.5	0.060500
10.250000	0.5	0.063375
10.258333	0.5	0.066000
10.266667	0.5	0.068750
10.275000	0.5	0.071875
10.283333	0.5	0.075000
10.291667	0.5	0.079375
10.300000	0.5	0.084125
10.308333	0.5	0.089500
10.316667	0.5	0.095875
10.325000	0.5	0.102500
10.333333	0.5	0.110625
10.341667	0.5	0.119625
10.350000	0.5	0.130500
10.358333	0.5	0.143375
10.366667	0.5	0.158625
10.375000	0.5	0.176500
10.383333	0.5	0.197250
10.391667	0.5	0.221625
10.400000	0.5	0.250250
10.408333	0.5	0.282250
10.416667	0.5	0.319000
10.425000	0.5	0.360750
10.433333	0.5	0.407500
10.441667	0.5	0.458750
10.450000	0.5	0.515750
10.458333	0.5	0.577375
10.466667	0.5	0.644000
10.475000	0.5	0.714625
10.483333	0.5	0.789500
10.491667	0.5	0.867875
10.500000	0.5	0.949375
10.508333	0.5	1.032125
10.516667	0.5	1.115125
10.525000	0.5	1.198500
10.533333	0.5	1.280250
10.541667	0.5	1.359000
10.550000	0.5	1.434000
10.558333	0.5	1.504125
10.566667	0.5	1.568625
10.575000	0.5	1.625875
10.583333	0.5	1.674750
10.591667	0.5	1.714625
10.600000	0.5	1.745125
10.608333	0.5	1.765750
10.616667	0.5	1.776125
10.625000	0.5	1.776500
10.633333	0.5	1.766500
10.641667	0.5	1.746875
10.650000	0.5	1.718125
10.658333	0.5	1.680625
10.666667	0.5	1.634500
10.675000	0.5	1.581875
10.683333	0.5	1.523250
10.691667	0.5	1.459250
10.700000	0.5	1.391000
10.708333	0.5	1.319250
10.716667	0.5	1.245375
10.725000	0.5	1.170250
10.733333	0.5	1.094625
10.741667	0.5	1.019625
10.750000	0.5	0.945750
10.758333	0.5	0.873875
10.766667	0.5	0.804250
10.775000	0.5	0.737750
10.783333	0.5	0.674375
10.791667	0.5	0.613625
10.800000	0.5	0.556875
10.808333	0.5	0.504250
10.816667	0.5	0.455000
10.825000	0.5	0.409625
10.833333	0.5	0.367875
10.841667	0.5	0.329750
10.850000	0.5	0.295375
10.858333	0.5	0.264250
10.866667	0.5	0.236625
10.875000	0.5	0.212000
10.883333	0.5	0.189750
10.891667	0.5	0.169750
10.900000	0.5	0.152750
10.908333	0.5	0.137125
10.916667	0.5	0.123875
10.925000	0.5	0.113000
10.933333	0.5	0.102875
10.941667	0.5	0.093750
10.950000	0.5	0.086875
10.958333	0.5	0.080625
10.966667	0.5	0.075500
10.975000	0.5	0.071000
10.983333	0.5	0.068250
10.991667	0.5	0.065375
11.000000	0.5	0.062750
11.008333	0.5	0.061000
11.016667	0.5	0.059875
11.025000	0.5	0.059125
11.033333	0.5	0.058250
11.041667	0.5	0.057250
11.050000	0.5	0.056875
11.058333	0.5	0.056875
11.066667	0.5	0.056250
11.075000	0.5	0.056125
11.083333	0.5	0.055875
11.091667	0.5	0.055000
11.100000	0.5	0.054750
11.108333	0.5	0.054000
11.116667	0.5	0.052625
11.125000	0.5	0.051750
11.133333	0.5	0.050625
11.141667	0.5	0.049875
11.150000	0.5	0.048625
11.158333	0.5	0.047500
11.166667	0.5	0.045750
11.175000	0.5	0.044500
11.183333	0.5	0.043250
11.191667	0.5	0.042500
11.200000	0.5	0.041625
11.208333	0.5	0.040375
11.216667	0.5	0.039125
11.225000	0.5	0.038000
11.233333	0.5	0.036750
11.241667	0.5	0.036250
11.250000	0.5	0.035375
11.258333	0.5	0.034875
11.266667	0.5	0.033750
11.275000	0.5	0.032875
11.283333	0.5	0.031875
11.291667	0.5	0.030875
11.300000	0.5	0.029625
11.308333	0.5	0.029000
11.316667	0.5	0.028250
11.325000	0.5	0.028250
11.333333	0.5	0.028250
11.341667	0.5	0.027375
11.350000	0.5	0.026750
11.358333	0.5	0.026250
11.366667	0.5	0.025750
11.375000	0.5	0.025125
11.383333	0.5	0.024875
11.391667	0.5	0.024750
11.400000	0.5	0.024750
11.408333	0.5	0.024875
11.416667	0.5	0.025000
11.425000	0.5	0.024750
11.433333	0.5	0.025125
11.441667	0.5	0.025125
11.450000	0.5	0.025500
11.458333	0.5	0.025500
11.466667	0.5	0.025625
11.475000	0.5	0.025875
11.483333	0.5	0.026750
11.491667	0.5	0.026875
11.500000	0.5	0.027125
11.508333	0.5	0.027875
11.516667	0.5	0.028375
11.525000	0.5	0.028625
11.533333	0.5	0.029250
11.541667	0.5	0.029750
11.550000	0.5	0.030000
11.558333	0.5	0.029875
11.566667	0.5	0.030375
11.575000	0.5	0.030375
11.583333	0.5	0.030375
11.591667	0.5	0.030500
11.600000	0.5	0.030875
11.608333	0.5	0.030750
11.616667	0.5	0.030625
11.625000	0.5	0.030875
11.633333	0.5	0.030875
11.641667	0.5	0.030750
11.650000	0.5	0.030875
11.658333	0.5	0.031125
11.666667	0.5	0.031125
11.675000	0.5	0.031000
11.683333	0.5	0.031000
11.691667	0.5	0.031000
11.700000	0.5	0.031000
11.708333	0.5	0.031000
11.716667	0.5	0.030625
11.725000	0.5	0.030375
11.733333	0.5	0.030250
11.741667	0.5	0.030500
11.750000	0.5	0.030625
11.758333	0.5	0.030750
11.766667	0.5	0.031000
11.775000	0.5	0.031500
11.783333	0.5	0.031500
11.791667	0.5	0.031625
11.800000	0.5	0.031500
11.808333	0.5	0.031375
11.816667	0.5	0.031375
11.825000	0.5	0.031875
11.833333	0.5	0.032000
11.841667	0.5	0.032250
11.850000	0.5	0.032500
11.858333	0.5	0.032375
11.866667	0.5	0.032625
11.875000	0.5	0.033125
11.883333	0.5	0.033875
11.891667	0.5	0.034000
11.900000	0.5	0.034250
11.908333	0.5	0.035000
11.916667	0.5	0.035750
11.925000	0.5	0.036500
11.933333	0.5	0.037750
11.941667	0.5	0.038500
11.950000	0.5	0.039125
11.958333	0.5	0.039750
11.966667	0.5	0.040125
11.975000	0.5	0.040750
11.983333	0.5	0.041250
11.991667	0.5	0.041625
12.000000	0.5	0.041500
12.008333	0.5	0.042000
12.016667	0.5	0.042250
12.025000	0.5	0.042250
12.033333	0.5	0.042500
12.041667	0.5	0.042625
12.050000	0.5	0.042625
12.058333	0.5	0.042500
12.066667	0.5	0.042250
12.075000	0.5	0.042375
12.083333	0.5	0.042250
12.091667	0.5	0.041625
12.100000	0.5	0.041250
12.108333	0.5	0.040625
12.116667	0.5	0.039625
12.125000	0.5	0.038750
12.133333	0.5	0.038250
12.141667	0.5	0.037375
12.150000	0.5	0.036625
12.158333	0.5	0.036125
12.166667	0.5	0.035750
12.175000	0.5	0.034875
12.183333	0.5	0.034375
12.191667	0.5	0.033875
12.200000	0.5	0.033375
12.208333	0.5	0.032750
12.216667	0.5	0.032250
12.225000	0.5	0.031875
12.233333	0.5	0.031250
12.241667	0.5	0.031500
12.250000	0.5	0.031375
12.258333	0.5	0.031375
12.266667	0.5	0.031250
12.275000	0.5	0.031750
12.283333	0.5	0.032250
12.291667	0.5	0.032875
12.300000	0.5	0.033000
12.308333	0.5	0.033750
12.316667	0.5	0.035000
12.325000	0.5	0.035625
12.333333	0.5	0.036250
12.341667	0.5	0.037000
12.350000	0.5	0.037750
12.358333	0.5	0.038750
12.366667	0.5	0.039375
12.375000	0.5	0.039750
12.383333	0.5	0.040250
12.391667	0.5	0.040375
12.400000	0.5	0.040125
12.408333	0.5	0.039625
12.416667	0.5	0.039500
12.425000	0.5	0.039125
12.433333	0.5	0.038625
12.441667	0.5	0.037750
12.450000	0.5	0.037125
12.458333	0.5	0.036625
12.466667	0.5	0.035625
12.475000	0.5	0.034750
12.483333	0.5	0.033875
12.491667	0.5	0.032750
12.500000	0.5	0.031500
12.508333	0.5	0.030625
12.516667	0.5	0.029250
12.525000	0.5	0.028375
12.533333	0.5	0.027875
12.541667	0.5	0.027125
12.550000	0.5	0.026250
12.558333	0.5	0.025875
12.566667	0.5	0.025250
12.575000	0.5	0.025125
12.583333	0.5	0.024625
12.591667	0.5	0.024375
12.600000	0.5	0.024125
12.608333	0.5	0.023750
12.616667	0.5	0.023375
12.625000	0.5	0.023375
12.633333	0.5	0.023000
12.641667	0.5	0.022875
12.650000	0.5	0.023125
12.658333	0.5	0.022875
12.666667	0.5	0.022750
12.675000	0.5	0.022500
12.683333	0.5	0.022875
12.691667	0.5	0.023000
12.700000	0.5	0.023125
12.708333	0.5	0.023250
12.716667	0.5	0.023750
12.725000	0.5	0.024250
12.733333	0.5	0.024500
12.741667	0.5	0.024750
12.750000	0.5	0.025250
12.758333	0.5	0.025375
12.766667	0.5	0.025250
12.775000	0.5	0.025875
12.783333	0.5	0.025750
12.791667	0.5	0.026125
12.800000	0.5	0.026250
12.808333	0.5	0.026250
12.816667	0.5	0.026500
12.825000	0.5	0.026875
12.833333	0.5	0.027250
12.841667	0.5	0.027250
12.850000	0.5	0.027250
12.858333	0.5	0.027375
12.866667	0.5	0.027250
12.875000	0.5	0.027500
12.883333	0.5	0.027375
12.891667	0.5	0.027500
12.900000	0.5	0.027750
12.908333	0.5	0.027750
12.916667	0.5	0.028000
12.925000	0.5	0.028000
12.933333	0.5	0.027625
12.941667	0.5	0.027625
12.950000	0.5	0.027500
12.958333	0.5	0.027500
12.966667	0.5	0.027250
12.975000	0.5	0.027250
12.983333	0.5	0.027000
12.991667	0.5	0.027375
13.000000	0.5	0.027375
13.008333	0.5	0.027250
13.016667	0.5	0.027000
13.025000	0.5	0.026750
13.033333	0.5	0.026625
13.041667	0.5	0.026250
13.050000	0.5	0.025750
13.058333	0.5	0.026000
13.066667	0.5	0.026250
13.075000	0.5	0.026125
13.083333	0.5	0.026000
13.091667	0.5	0.025875
13.100000	0.5	0.025375
13.108333	0.5	0.025125
13.116667	0.5	0.024750
13.125000	0.5	0.024625
13.133333	0.5	0.024500
13.141667	0.5	0.024250
13.150000	0.5	0.023500
13.158333	0.5	0.023375
13.166667	0.5	0.022750
13.175000	0.5	0.022375
13.183333	0.5	0.021875
13.191667	0.5	0.021250
13.200000	0.5	0.020750
13.208333	0.5	0.020375
13.216667	0.5	0.019750
13.225000	0.5	0.019375
13.233333	0.5	0.018500
13.241667	0.5	0.017875
13.250000	0.5	0.017250
13.258333	0.5	0.016375
13.266667	0.5	0.015875
13.275000	0.5	0.015375
13.283333	0.5	0.014875
13.291667	0.5	0.014375
13.300000	0.5	0.013750
13.308333	0.5	0.013250
13.316667	0.5	0.012875
13.325000	0.5	0.012125
13.333333	0.5	0.011125
13.341667	0.5	0.010250
13.350000	0.5	0.009625
13.358333	0.5	0.008750
13.366667	0.5	0.008500
13.375000	0.5	0.008250
13.383333	0.5	0.007250
13.391667	0.5	0.007000
13.400000	0.5	0.006375
13.408333	0.5	0.006000
13.416667	0.5	0.005500
13.425000	0.5	0.005000
13.433333	0.5	0.004500
13.441667	0.5	0.004125
13.450000	0.5	0.004125
13.458333	0.5	0.004250
13.466667	0.5	0.004000
13.475000	0.5	0.003375
13.483333	0.5	0.003375
13.491667	0.5	0.003250
13.500000	0.5	0.002875
13.508333	0.5	0.003125
13.516667	0.5	0.003000
13.525000	0.5	0.002875
13.533333	0.5	0.003250
13.541667	0.5	0.003625
13.550000	0.5	0.003750
13.558333	0.5	0.003875
13.566667	0.5	0.004625
13.575000	0.5	0.004875
13.583333	0.5	0.004875
13.591667	0.5	0.005250
13.600000	0.5	0.005375
13.608333	0.5	0.005625
13.616667	0.5	0.006000
13.625000	0.5	0.006875
13.633333	0.5	0.007125
13.641667	0.5	0.007250
13.650000	0.5	0.007500
13.658333	0.5	0.008000
13.666667	0.5	0.008375
13.675000	0.5	0.009000
13.683333	0.5	0.009375
13.691667	0.5	0.010125
13.700000	0.5	0.009875
13.708333	0.5	0.010125
13.716667	0.5	0.010625
13.725000	0.5	0.011250
13.733333	0.5	0.011750
13.741667	0.5	0.012750
13.750000	0.5	0.013375
13.758333	0.5	0.014500
13.766667	0.5	0.015000
13.775000	0.5	0.015125
13.783333	0.5	0.016000
13.791667	0.5	0.016625
13.800000	0.5	0.017250
13.808333	0.5	0.018125
13.816667	0.5	0.018750
13.825000	0.5	0.019000
13.833333	0.5	0.019625
13.841667	0.5	0.020250
13.850000	0.5	0.020875
13.858333	0.5	0.021500
13.866667	0.5	0.022125
13.875000	0.5	0.023125
13.883333	0.5	0.023750
13.891667	0.5	0.024375
13.900000	0.5	0.025000
13.908333	0.5	0.025500
13.916667	0.5	0.026000
13.925000	0.5	0.026500
13.933333	0.5	0.026625
13.941667	0.5	0.026625
13.950000	0.5	0.027125
13.958333	0.5	0.027250
13.966667	0.5	0.027500
13.975000	0.5	0.027750
13.983333	0.5	0.027625
13.991667	0.5	0.027250
14.000000	0.5	0.027000
14.008333	0.5	0.027375
14.016667	0.5	0.027250
14.025000	0.5	0.027375
14.033333	0.5	0.027875
14.041667	0.5	0.028250
14.050000	0.5	0.027500
14.058333	0.5	0.027750
14.066667	0.5	0.027250
14.075000	0.5	0.026875
14.083333	0.5	0.026750
14.091667	0.5	0.026375
14.100000	0.5	0.026125
14.108333	0.5	0.026125
14.116667	0.5	0.025750
14.125000	0.5	0.025500
14.133333	0.5	0.025000
14.141667	0.5	0.024375
14.150000	0.5	0.024375
14.158333	0.5	0.024000
14.166667	0.5	0.023875
14.175000	0.5	0.023625
14.183333	0.5	0.023250
14.191667	0.5	0.022875
14.200000	0.5	0.022375
14.208333	0.5	0.021750
14.216667	0.5	0.021500
14.225000	0.5	0.021125
14.233333	0.5	0.020750
14.241667	0.5	0.020625
14.250000	0.5	0.020000
14.258333	0.5	0.019750
14.266667	0.5	0.019500
14.275000	0.5	0.019000
14.283333	0.5	0.018750
14.291667	0.5	0.018500
14.300000	0.5	0.018250
14.308333	0.5	0.017875
14.316667	0.5	0.017750
14.325000	0.5	0.017875
14.333333	0.5	0.017125
14.341667	0.5	0.016750
14.350000	0.5	0.016875
14.358333	0.5	0.016875
14.366667	0.5	0.016250
14.375000	0.5	0.015875
14.383333	0.5	0.015750
14.391667	0.5	0.015500
14.400000	0.5	0.015000
14.408333	0.5	0.015000
14.416667	0.5	0.015000
14.425000	0.5	0.014875
14.433333	0.5	0.014875
14.441667	0.5	0.014625
14.450000	0.5	0.014375
14.458333	0.5	0.013625
14.466667	0.5	0.013250
14.475000	0.5	0.013250
14.483333	0.5	0.012625
14.491667	0.5	0.012750
14.500000	0.5	0.012625
14.508333	0.5	0.012250
14.516667	0.5	0.012375
14.525000	0.5	0.012125
14.533333	0.5	0.012000
14.541667	0.5	0.011875
14.550000	0.5	0.011125
14.558333	0.5	0.010750
14.566667	0.5	0.010375
14.575000	0.5	0.010125
14.583333	0.5	0.009875
14.591667	0.5	0.009875
14.600000	0.5	0.009500
14.608333	0.5	0.009125
14.616667	0.5	0.009000
14.625000	0.5	0.008750
14.633333	0.5	0.008750
14.641667	0.5	0.008375
14.650000	0.5	0.007875
14.658333	0.5	0.008125
14.666667	0.5	0.008125
14.675000	0.5	0.008000
14.683333	0.5	0.008000
14.691667	0.5	0.007875
14.700000	0.5	0.007500
14.708333	0.5	0.007250
14.716667	0.5	0.007125
14.725000	0.5	0.007000
14.733333	0.5	0.007000
14.741667	0.5	0.006750
14.750000	0.5	0.006500
14.758333	0.5	0.006375
14.766667	0.5	0.006375
14.775000	0.5	0.006125
14.783333	0.5	0.006000
14.791667	0.5	0.006000
14.800000	0.5	0.006250
14.808333	0.5	0.006625
14.816667	0.5	0.006875
14.825000	0.5	0.007125
14.833333	0.5	0.007125
14.841667	0.5	0.007125
14.850000	0.5	0.007500
14.858333	0.5	0.007750
14.866667	0.5	0.008000
14.875000	0.5	0.008250
14.883333	0.5	0.007750
14.891667	0.5	0.008000
14.900000	0.5	0.008125
14.908333	0.5	0.008250
14.916667	0.5	0.008625
14.925000	0.5	0.008875
14.933333	0.5	0.009000
14.941667	0.5	0.008750
14.950000	0.5	0.008625
14.958333	0.5	0.009125
14.966667	0.5	0.009375
14.975000	0.5	0.009500
14.983333	0.5	0.009250
14.991667	0.5	0.009625
15.000000	0.5	0.009500
15.008333	0.5	0.009750
15.016667	0.5	0.009625
15.025000	0.5	0.009875
15.033333	0.5	0.010000
15.041667	0.5	0.010250
15.050000	0.5	0.010750
15.058333	0.5	0.010750
15.066667	0.5	0.011250
15.075000	0.5	0.011375
15.083333	0.5	0.011250
15.091667	0.5	0.011125
15.100000	0.5	0.011250
15.108333	0.5	0.011500
15.116667	0.5	0.011625
15.125000	0.5	0.011500
15.133333	0.5	0.011500
15.141667	0.5	0.011875
15.150000	0.5	0.012125
15.158333	0.5	0.012375
15.166667	0.5	0.012250
15.175000	0.5	0.012250
15.183333	0.5	0.012375
15.191667	0.5	0.012000
15.200000	0.5	0.011625
15.208333	0.5	0.012000
15.216667	0.5	0.011875
15.225000	0.5	0.011875
15.233333	0.5	0.011500
15.241667	0.5	0.011125
15.250000	0.5	0.011000
15.258333	0.5	0.010875
15.266667	0.5	0.010625
15.275000	0.5	0.010750
15.283333	0.5	0.010125
15.291667	0.5	0.010000
15.300000	0.5	0.010000
15.308333	0.5	0.010375
15.316667	0.5	0.010875
15.325000	0.5	0.011250
15.333333	0.5	0.010750
15.341667	0.5	0.011000
15.350000	0.5	0.011250
15.358333	0.5	0.011625
15.366667	0.5	0.011500
15.375000	0.5	0.011625
15.383333	0.5	0.011500
15.391667	0.5	0.011750
15.400000	0.5	0.011750
15.408333	0.5	0.012125
15.416667	0.5	0.012000
15.425000	0.5	0.011875
15.433333	0.5	0.012125
15.441667	0.5	0.012250
15.450000	0.5	0.012500
15.458333	0.5	0.012750
15.466667	0.5	0.012875
15.475000	0.5	0.013375
15.483333	0.5	0.013750
15.491667	0.5	0.014125
15.500000	0.5	0.014250
15.508333	0.5	0.014375
15.516667	0.5	0.014500
15.525000	0.5	0.014625
15.533333	0.5	0.015125
15.541667	0.5	0.015375
15.550000	0.5	0.015875
15.558333	0.5	0.015750
15.566667	0.5	0.016250
15.575000	0.5	0.016375
15.583333	0.5	0.016625
15.591667	0.5	0.017125
15.600000	0.5	0.017500
15.608333	0.5	0.018000
15.616667	0.5	0.018375
15.625000	0.5	0.018875
15.633333	0.5	0.019125
15.641667	0.5	0.019375
15.650000	0.5	0.019500
15.658333	0.5	0.019625
15.666667	0.5	0.020250
15.675000	0.5	0.020750
15.683333	0.5	0.021000
15.691667	0.5	0.021375
15.700000	0.5	0.021750
15.708333	0.5	0.021875
15.716667	0.5	0.022625
15.725000	0.5	0.023000
15.733333	0.5	0.023125
15.741667	0.5	0.023500
15.750000	0.5	0.023750
15.758333	0.5	0.024625
15.766667	0.5	0.025000
15.775000	0.5	0.025375
15.783333	0.5	0.025750
15.791667	0.5	0.025875
15.800000	0.5	0.026250
15.808333	0.5	0.026500
15.816667	0.5	0.027125
15.825000	0.5	0.027750
15.833333	0.5	0.028125
15.841667	0.5	0.028250
15.850000	0.5	0.028375
15.858333	0.5	0.028375
15.866667	0.5	0.028500
15.875000	0.5	0.028625
15.883333	0.5	0.028500
15.891667	0.5	0.028375
15.900000	0.5	0.028125
15.908333	0.5	0.028375
15.916667	0.5	0.028125
15.925000	0.5	0.027750
15.933333	0.5	0.027625
15.941667	0.5	0.027375
15.950000	0.5	0.026875
15.958333	0.5	0.026750
15.966667	0.5	0.026500
15.975000	0.5	0.026125
15.983333	0.5	0.026000
15.991667	0.5	0.025250
16.000000	0.5	0.025000
16.008333	0.5	0.024875
16.016667	0.5	0.024500
16.025000	0.5	0.024000
16.033333	0.5	0.023750
16.041667	0.5	0.023125
16.050000	0.5	0.022500
16.058333	0.5	0.021625
16.066667	0.5	0.021125
16.075000	0.5	0.020625
16.083333	0.5	0.020375
16.091667	0.5	0.019875
16.100000	0.5	0.018875
16.108333	0.5	0.018500
16.116667	0.5	0.017875
16.125000	0.5	0.017375
16.133333	0.5	0.016875
16.141667	0.5	0.016500
16.150000	0.5	0.015750
16.158333	0.5	0.015500
16.166667	0.5	0.014750
16.175000	0.5	0.014375
16.183333	0.5	0.013750
16.191667	0.5	0.012875
16.200000	0.5	0.012250
16.208333	0.5	0.011875
16.216667	0.5	0.010875
16.225000	0.5	0.010250
16.233333	0.5	0.010000
16.241667	0.5	0.009500
16.250000	0.5	0.008875
16.258333	0.5	0.008000
16.266667	0.5	0.007000
16.275000	0.5	0.006125
16.283333	0.5	0.005500
16.291667	0.5	0.004625
16.300000	0.5	0.004000
16.308333	0.5	0.003000
16.316667	0.5	0.002375
16.325000	0.5	0.001625
16.333333	0.5	0.001250
16.341667	0.5	0.000625
16.350000	0.5	0.000250
16.358333	0.5	0.000000
16.366667	0.5	-0.000500
16.375000	0.5	-0.001000
16.383333	0.5	-0.001125
16.391667	0.5	-0.002000
16.400000	0.5	-0.002625
16.408333	0.5	-0.003000
16.416667	0.5	-0.002875
16.425000	0.5	-0.003375
16.433333	0.5	-0.003750
16.441667	0.5	-0.004375
16.450000	0.5	-0.004250
16.458333	0.5	-0.004250
16.466667	0.5	-0.004750
16.475000	0.5	-0.005375
16.483333	0.5	-0.005750
16.491667	0.5	-0.006000
16.500000	0.5	-0.006750
16.508333	0.5	-0.007125
16.516667	0.5	-0.007375
16.525000	0.5	-0.007750
16.533333	0.5	-0.008125
16.541667	0.5	-0.008625
16.550000	0.5	-0.008750
16.558333	0.5	-0.008750
16.566667	0.5	-0.009125
16.575000	0.5	-0.009500
16.583333	0.5	-0.010000
16.591667	0.5	-0.010500
16.600000	0.5	-0.010875
16.608333	0.5	-0.010875
16.616667	0.5	-0.010250
16.625000	0.5	-0.010375
16.633333	0.5	-0.010500
16.641667	0.5	-0.010375
16.650000	0.5	-0.010375
16.658333	0.5	-0.011000
16.666667	0.5	-0.010875
16.675000	0.5	-0.011250
16.683333	0.5	-0.010875
16.691667	0.5	-0.010750
16.700000	0.5	-0.010750
16.708333	0.5	-0.010875
16.716667	0.5	-0.011000
16.725000	0.5	-0.010125
16.733333	0.5	-0.009750
16.741667	0.5	-0.009625
16.750000	0.5	-0.009250
16.758333	0.5	-0.008375
16.766667	0.5	-0.008125
16.775000	0.5	-0.007500
16.783333	0.5	-0.006875
16.791667	0.5	-0.006875
16.800000	0.5	-0.006625
16.808333	0.5	-0.006000
16.816667	0.5	-0.005250
16.825000	0.5	-0.004250
16.833333	0.5	-0.003375
16.841667	0.5	-0.002500
16.850000	0.5	-0.002000
16.858333	0.5	-0.001375
16.866667	0.5	-0.000625
16.875000	0.5	0.000375
16.883333	0.5	0.001500
16.891667	0.5	0.002375
16.900000	0.5	0.003625
16.908333	0.5	0.004625
16.916667	0.5	0.005750
16.925000	0.5	0.006375
16.933333	0.5	0.007375
16.941667	0.5	0.008250
16.950000	0.5	0.009125
16.958333	0.5	0.010500
16.966667	0.5	0.011125
16.975000	0.5	0.012500
16.983333	0.5	0.013125
16.991667	0.5	0.013750
17.000000	0.5	0.014500
17.008333	0.5	0.014625
17.016667	0.5	0.015375
17.025000	0.5	0.015625
17.033333	0.5	0.016000
17.041667	0.5	0.016250
17.050000	0.5	0.015875
17.058333	0.5	0.015375
17.066667	0.5	0.015000
17.075000	0.5	0.014500
17.083333	0.5	0.013250
17.091667	0.5	0.012000
17.100000	0.5	0.010125
17.108333	0.5	0.008750
17.116667	0.5	0.007000
17.125000	0.5	0.004875
17.133333	0.5	0.002125
17.141667	0.5	-0.000250
17.150000	0.5	-0.003000
17.158333	0.5	-0.006250
17.166667	0.5	-0.009750
17.175000	0.5	-0.013500
17.183333	0.5	-0.017375
17.191667	0.5	-0.021250
17.200000	0.5	-0.025500
17.208333	0.5	-0.029625
17.216667	0.5	-0.033750
17.225000	0.5	-0.038000
17.233333	0.5	-0.042125
17.241667	0.5	-0.046125
17.250000	0.5	-0.050000
17.258333	0.5	-0.053500
17.266667	0.5	-0.057250
17.275000	0.5	-0.060250
17.283333	0.5	-0.062625
17.291667	0.5	-0.064750
17.300000	0.5	-0.066625
17.308333	0.5	-0.067750
17.316667	0.5	-0.068500
17.325000	0.5	-0.068625
17.333333	0.5	-0.068625
17.341667	0.5	-0.068000
17.350000	0.5	-0.067125
17.358333	0.5	-0.065875
17.366667	0.5	-0.063750
17.375000	0.5	-0.062125
17.383333	0.5	-0.059500
17.391667	0.5	-0.056750
17.400000	0.5	-0.053375
17.408333	0.5	-0.050125
17.416667	0.5	-0.046875
17.425000	0.5	-0.043375
17.433333	0.5	-0.039875
17.441667	0.5	-0.036000
17.450000	0.5	-0.032500
17.458333	0.5	-0.028875
17.466667	0.5	-0.025000
17.475000	0.5	-0.021625
17.483333	0.5	-0.018250
17.491667	0.5	-0.015250
17.500000	0.5	-0.011750
17.508333	0.5	-0.009125
17.516667	0.5	-0.006750
17.525000	0.5	-0.004375
17.533333	0.5	-0.001875
17.541667	0.5	0.000500
17.550000	0.5	0.002750
17.558333	0.5	0.004625
17.566667	0.5	0.006625
17.575000	0.5	0.008375
17.583333	0.5	0.010125
17.591667	0.5	0.011750
17.600000	0.5	0.013000
17.608333	0.5	0.014375
17.616667	0.5	0.015250
17.625000	0.5	0.016125
17.633333	0.5	0.017000
17.641667	0.5	0.017625
17.650000	0.5	0.018375
17.658333	0.5	0.019375
17.666667	0.5	0.019875
17.675000	0.5	0.020375
17.683333	0.5	0.021125
17.691667	0.5	0.021500
17.700000	0.5	0.022125
17.708333	0.5	0.022250
17.716667	0.5	0.022500
17.725000	0.5	0.022750
17.733333	0.5	0.023125
17.741667	0.5	0.023250
17.750000	0.5	0.023125
17.758333	0.5	0.022875
17.766667	0.5	0.022500
17.775000	0.5	0.022375
17.783333	0.5	0.022500
17.791667	0.5	0.022750
17.800000	0.5	0.022750
17.808333	0.5	0.022750
17.816667	0.5	0.022875
17.825000	0.5	0.023000
17.833333	0.5	0.022875
17.841667	0.5	0.022625
17.850000	0.5	0.022250
17.858333	0.5	0.021375
17.866667	0.5	0.020625
17.875000	0.5	0.020500
17.883333	0.5	0.019875
17.891667	0.5	0.019500
17.900000	0.5	0.019000
17.908333	0.5	0.018625
17.916667	0.5	0.018375
17.925000	0.5	0.017750
17.933333	0.5	0.017500
17.941667	0.5	0.017000
17.950000	0.5	0.016375
17.958333	0.5	0.015750
17.966667	0.5	0.015000
17.975000	0.5	0.014625
17.983333	0.5	0.014250
17.991667	0.5	0.013625
18.000000	0.5	0.013000
18.008333	0.5	0.012375
18.016667	0.5	0.011625
18.025000	0.5	0.010875
18.033333	0.5	0.010250
18.041667	0.5	0.009500
18.050000	0.5	0.009125
18.058333	0.5	0.008750
18.066667	0.5	0.008000
18.075000	0.5	0.007125
18.083333	0.5	0.006250
18.091667	0.5	0.005250
18.100000	0.5	0.004750
18.108333	0.5	0.003875
18.116667	0.5	0.002875
18.125000	0.5	0.002250
18.133333	0.5	0.001625
18.141667	0.5	0.000625
18.150000	0.5	0.000000
18.158333	0.5	-0.000875
18.166667	0.5	-0.002125
18.175000	0.5	-0.002875
18.183333	0.5	-0.003500
18.191667	0.5	-0.004375
18.200000	0.5	-0.005000
18.208333	0.5	-0.005625
18.216667	0.5	-0.006750
18.225000	0.5	-0.008250
18.233333	0.5	-0.009125
18.241667	0.5	-0.010250
18.250000	0.5	-0.011500
18.258333	0.5	-0.012875
18.266667	0.5	-0.014375
18.275000	0.5	-0.016000
18.283333	0.5	-0.017250
18.291667	0.5	-0.018500
18.300000	0.5	-0.019625
18.308333	0.5	-0.020500
18.316667	0.5	-0.022000
18.325000	0.5	-0.022750
18.333333	0.5	-0.023625
18.341667	0.5	-0.024750
18.350000	0.5	-0.025500
18.358333	0.5	-0.026375
18.366667	0.5	-0.026875
18.375000	0.5	-0.027500
18.383333	0.5	-0.027875
18.391667	0.5	-0.028250
18.400000	0.5	-0.028375
18.408333	0.5	-0.028625
18.416667	0.5	-0.028125
18.425000	0.5	-0.027750
18.433333	0.5	-0.027750
18.441667	0.5	-0.027500
18.450000	0.5	-0.026625
18.458333	0.5	-0.026250
18.466667	0.5	-0.025625
18.475000	0.5	-0.024875
18.483333	0.5	-0.024125
18.491667	0.5	-0.023250
18.500000	0.5	-0.022375
18.508333	0.5	-0.021375
18.516667	0.5	-0.020500
18.525000	0.5	-0.019500
18.533333	0.5	-0.018750
18.541667	0.5	-0.017750
18.550000	0.5	-0.016875
18.558333	0.5	-0.015750
18.566667	0.5	-0.014625
18.575000	0.5	-0.013875
18.583333	0.5	-0.013625
18.591667	0.5	-0.013000
18.600000	0.5	-0.012500
18.608333	0.5	-0.012125
18.616667	0.5	-0.011750
18.625000	0.5	-0.011625
18.633333	0.5	-0.011750
18.641667	0.5	-0.011750
18.650000	0.5	-0.011500
18.658333	0.5	-0.011125
18.666667	0.5	-0.010750
18.675000	0.5	-0.010750
18.683333	0.5	-0.010500
18.691667	0.5	-0.010500
18.700000	0.5	-0.010625
18.708333	0.5	-0.011000
18.716667	0.5	-0.011250
18.725000	0.5	-0.011750
18.733333	0.5	-0.012250
18.741667	0.5	-0.012375
18.750000	0.5	-0.012500
18.758333	0.5	-0.012750
18.766667	0.5	-0.013125
18.775000	0.5	-0.013500
18.783333	0.5	-0.014000
18.791667	0.5	-0.014375
18.800000	0.5	-0.014500
18.808333	0.5	-0.014750
18.816667	0.5	-0.015125
18.825000	0.5	-0.015750
18.833333	0.5	-0.016125
18.841667	0.5	-0.016500
18.850000	0.5	-0.017125
18.858333	0.5	-0.017500
18.866667	0.5	-0.017500
18.875000	0.5	-0.017375
18.883333	0.5	-0.017875
18.891667	0.5	-0.018625
18.900000	0.5	-0.019125
18.908333	0.5	-0.019625
18.916667	0.5	-0.019875
18.925000	0.5	-0.020375
18.933333	0.5	-0.020750
18.941667	0.5	-0.021250
18.950000	0.5	-0.021750
18.958333	0.5	-0.022000
18.966667	0.5	-0.022375
18.975000	0.5	-0.022625
18.983333	0.5	-0.022750
18.991667	0.5	-0.022250
19.000000	0.5	-0.022500
19.008333	0.5	-0.022500
19.016667	0.5	-0.022625
19.025000	0.5	-0.022875
19.033333	0.5	-0.023125
19.041667	0.5	-0.023625
19.050000	0.5	-0.023750
19.058333	0.5	-0.023750
19.066667	0.5	-0.023500
19.075000	0.5	-0.023875
19.083333	0.5	-0.024000
19.091667	0.5	-0.024250
19.100000	0.5	-0.024875
19.108333	0.5	-0.024750
19.116667	0.5	-0.024625
19.125000	0.5	-0.024125
19.133333	0.5	-0.023875
19.141667	0.5	-0.023750
19.150000	0.5	-0.023125
19.158333	0.5	-0.022750
19.166667	0.5	-0.022625
19.175000	0.5	-0.022375
19.183333	0.5	-0.022250
19.191667	0.5	-0.022375
19.200000	0.5	-0.022250
19.208333	0.5	-0.022000
19.216667	0.5	-0.021875
19.225000	0.5	-0.021875
19.233333	0.5	-0.022000
19.241667	0.5	-0.022000
19.250000	0.5	-0.022125
19.258333	0.5	-0.021625
19.266667	0.5	-0.021625
19.275000	0.5	-0.021625
19.283333	0.5	-0.021375
19.291667	0.5	-0.021500
19.300000	0.5	-0.021500
19.308333	0.5	-0.021625
19.316667	0.5	-0.021750
19.325000	0.5	-0.021750
19.333333	0.5	-0.021750
19.341667	0.5	-0.021625
19.350000	0.5	-0.021750
19.358333	0.5	-0.021750
19.366667	0.5	-0.021875
19.375000	0.5	-0.022125
19.383333	0.5	-0.022125
19.391667	0.5	-0.022875
19.400000	0.5	-0.023375
19.408333	0.5	-0.023500
19.416667	0.5	-0.023875
19.425000	0.5	-0.024500
19.433333	0.5	-0.025000
19.441667	0.5	-0.025750
19.450000	0.5	-0.026250
19.458333	0.5	-0.026375
19.466667	0.5	-0.026500
19.475000	0.5	-0.026750
19.483333	0.5	-0.027125
19.491667	0.5	-0.027500
19.500000	0.5	-0.028000
19.508333	0.5	-0.028375
19.516667	0.5	-0.029125
19.525000	0.5	-0.029750
19.533333	0.5	-0.030500
19.541667	0.5	-0.031000
19.550000	0.5	-0.031375
19.558333	0.5	-0.032000
19.566667	0.5	-0.032625
19.575000	0.5	-0.033250
19.583333	0.5	-0.034125
19.591667	0.5	-0.034000
19.600000	0.5	-0.034500
19.608333	0.5	-0.034500
19.616667	0.5	-0.035500
19.625000	0.5	-0.036625
19.633333	0.5	-0.037375
19.641667	0.5	-0.038250
19.650000	0.5	-0.038625
19.658333	0.5	-0.038750
19.666667	0.5	-0.039125
19.675000	0.5	-0.039875
19.683333	0.5	-0.040500
19.691667	0.5	-0.041375
19.700000	0.5	-0.041750
19.708333	0.5	-0.042000
19.716667	0.5	-0.042875
19.725000	0.5	-0.043250
19.733333	0.5	-0.043625
19.741667	0.5	-0.044375
19.750000	0.5	-0.044625
19.758333	0.5	-0.045125
19.766667	0.5	-0.045625
19.775000	0.5	-0.046375
19.783333	0.5	-0.046750
19.791667	0.5	-0.047125
19.800000	0.5	-0.047500
19.808333	0.5	-0.047375
19.816667	0.5	-0.047500
19.825000	0.5	-0.047875
19.833333	0.5	-0.048000
19.841667	0.5	-0.048000
19.850000	0.5	-0.048125
19.858333	0.5	-0.047875
19.866667	0.5	-0.047750
19.875000	0.5	-0.047875
19.883333	0.5	-0.048000
19.891667	0.5	-0.048250
19.900000	0.5	-0.048125
19.908333	0.5	-0.048125
19.916667	0.5	-0.048250
19.925000	0.5	-0.048375
19.933333	0.5	-0.048375
19.941667	0.5	-0.048750
19.950000	0.5	-0.048375
19.958333	0.5	-0.048375
19.966667	0.5	-0.048125
19.975000	0.5	-0.047500
19.983333	0.5	-0.047125
19.991667	0.5	-0.047000
20.000000	0.5	-0.047000
20.008333	0.5	-0.047000
20.016667	0.5	-0.047000
20.025000	0.5	-0.047000
20.033333	0.5	-0.046625
20.041667	0.5	-0.046500
20.050000	0.5	-0.046250
20.058333	0.5	-0.045375
20.066667	0.5	-0.044875
20.075000	0.5	-0.044375
20.083333	0.5	-0.044500
20.091667	0.5	-0.044625
20.100000	0.5	-0.044500
20.108333	0.5	-0.044250
20.116667	0.5	-0.043750
20.125000	0.5	-0.043125
20.133333	0.5	-0.042875
20.141667	0.5	-0.042500
20.150000	0.5	-0.041875
20.158333	0.5	-0.041125
20.166667	0.5	-0.040125
20.175000	0.5	-0.039625
20.183333	0.5	-0.039125
20.191667	0.5	-0.038500
20.200000	0.5	-0.037250
20.208333	0.5	-0.036625
20.216667	0.5	-0.035875
20.225000	0.5	-0.035125
20.233333	0.5	-0.034750
20.241667	0.5	-0.033500
20.250000	0.5	-0.032375
20.258333	0.5	-0.031500
20.266667	0.5	-0.030750
20.275000	0.5	-0.029875
20.283333	0.5	-0.028625
20.291667	0.5	-0.027125
20.300000	0.5	-0.026125
20.308333	0.5	-0.025125
20.316667	0.5	-0.024125
20.325000	0.5	-0.023000
20.333333	0.5	-0.021750
20.341667	0.5	-0.020750
20.350000	0.5	-0.020250
20.358333	0.5	-0.019875
20.366667	0.5	-0.019375
20.375000	0.5	-0.018750
20.383333	0.5	-0.018250
20.391667	0.5	-0.017750
20.400000	0.5	-0.017500
20.408333	0.5	-0.016500
20.416667	0.5	-0.015500
20.425000	0.5	-0.015125
20.433333	0.5	-0.014500
20.441667	0.5	-0.013875
20.450000	0.5	-0.013125
20.458333	0.5	-0.013000
20.466667	0.5	-0.012250
20.475000	0.5	-0.011375
20.483333	0.5	-0.010875
20.491667	0.5	-0.010500
20.500000	0.5	-0.010000
20.508333	0.5	-0.009750
20.516667	0.5	-0.009500
20.525000	0.5	-0.009250
20.533333	0.5	-0.009000
20.541667	0.5	-0.008750
20.550000	0.5	-0.008375
20.558333	0.5	-0.008125
20.566667	0.5	-0.008375
20.575000	0.5	-0.008250
20.583333	0.5	-0.008000
20.591667	0.5	-0.007875
20.600000	0.5	-0.007750
20.608333	0.5	-0.007750
20.616667	0.5	-0.007625
20.625000	0.5	-0.007250
20.633333	0.5	-0.007125
20.641667	0.5	-0.007250
20.650000	0.5	-0.007000
20.658333	0.5	-0.006500
20.666667	0.5	-0.006750
20.675000	0.5	-0.006500
20.683333	0.5	-0.006125
20.691667	0.5	-0.005750
20.700000	0.5	-0.005500
20.708333	0.5	-0.005250
20.716667	0.5	-0.004750
20.725000	0.5	-0.004750
20.733333	0.5	-0.004500
20.741667	0.5	-0.004125
20.750000	0.5	-0.003750
20.758333	0.5	-0.003500
20.766667	0.5	-0.003625
20.775000	0.5	-0.003500
20.783333	0.5	-0.003750
20.791667	0.5	-0.003625
20.800000	0.5	-0.002750
20.808333	0.5	-0.002375
20.816667	0.5	-0.002125
20.825000	0.5	-0.002125
20.833333	0.5	-0.001625
20.841667	0.5	-0.001500
20.850000	0.5	-0.001500
20.858333	0.5	-0.001250
20.866667	0.5	-0.001375
20.875000	0.5	-0.001375
20.883333	0.5	-0.001375
20.891667	0.5	-0.001500
20.900000	0.5	-0.000875
20.908333	0.5	-0.000500
20.916667	0.5	-0.000375
20.925000	0.5	0.000000
20.933333	0.5	0.000000
20.941667	0.5	0.000000
20.950000	0.5	0.000125
20.958333	0.5	0.000250
20.966667	0.5	0.000250
20.975000	0.5	0.000875
20.983333	0.5	0.001375
20.991667	0.5	0.001375
21.000000	0.5	0.001625
21.008333	0.5	0.002000
21.016667	0.5	0.002125
21.025000	0.5	0.002125
21.033333	0.5	0.002000
21.041667	0.5	0.002000
21.050000	0.5	0.002250
21.058333	0.5	0.002000
21.066667	0.5	0.002000
21.075000	0.5	0.002125
21.083333	0.5	0.002250
21.091667	0.5	0.002500
21.100000	0.5	0.002375
21.108333	0.5	0.002375
21.116667	0.5	0.002875
21.125000	0.5	0.002875
21.133333	0.5	0.002625
21.141667	0.5	0.002500
21.150000	0.5	0.002625
21.158333	0.5	0.002625
21.166667	0.5	0.002750
21.175000	0.5	0.003125
21.183333	0.5	0.002750
21.191667	0.5	0.002625
21.200000	0.5	0.002625
21.208333	0.5	0.002875
21.216667	0.5	0.002875
21.225000	0.5	0.002875
21.233333	0.5	0.002500
21.241667	0.5	0.002250
21.250000	0.5	0.002000
21.258333	0.5	0.001875
21.266667	0.5	0.001375
21.275000	0.5	0.000875
21.283333	0.5	0.000500
21.291667	0.5	0.000375
21.300000	0.5	0.000000
21.308333	0.5	-0.000250
21.316667	0.5	-0.000375
21.325000	0.5	-0.000375
21.333333	0.5	-0.000500
21.341667	0.5	-0.000500
21.350000	0.5	-0.000500
21.358333	0.5	-0.000500
21.366667	0.5	-0.000875
21.375000	0.5	-0.001250
21.383333	0.5	-0.001500
21.391667	0.5	-0.001625
21.400000	0.5	-0.001875
21.408333	0.5	-0.001875
21.416667	0.5	-0.002250
21.425000	0.5	-0.002750
21.433333	0.5	-0.002875
21.441667	0.5	-0.003000
21.450000	0.5	-0.003625
21.458333	0.5	-0.003750
21.466667	0.5	-0.003875
21.475000	0.5	-0.004000
21.483333	0.5	-0.004125
21.491667	0.5	-0.004500
21.500000	0.5	-0.004625
21.508333	0.5	-0.004375
21.516667	0.5	-0.004500
21.525000	0.5	-0.004875
21.533333	0.5	-0.005000
21.541667	0.5	-0.005375
21.550000	0.5	-0.005750
21.558333	0.5	-0.005875
21.566667	0.5	-0.005250
21.575000	0.5	-0.005125
21.583333	0.5	-0.004875
21.591667	0.5	-0.005000
21.600000	0.5	-0.004875
21.608333	0.5	-0.004625
21.616667	0.5	-0.004375
21.625000	0.5	-0.004250
21.633333	0.5	-0.004375
21.641667	0.5	-0.004375
21.650000	0.5	-0.004250
21.658333	0.5	-0.004250
21.666667	0.5	-0.004000
21.675000	0.5	-0.003625
21.683333	0.5	-0.003750
21.691667	0.5	-0.003875
21.700000	0.5	-0.003875
21.708333	0.5	-0.003125
21.716667	0.5	-0.002875
21.725000	0.5	-0.002875
21.733333	0.5	-0.002625
21.741667	0.5	-0.002375
21.750000	0.5	-0.002125
21.758333	0.5	-0.001875
21.766667	0.5	-0.002375
21.775000	0.5	-0.002125
21.783333	0.5	-0.001750
21.791667	0.5	-0.001500
21.800000	0.5	-0.001375
21.808333	0.5	-0.001250
21.816667	0.5	-0.000750
21.825000	0.5	-0.000125
21.833333	0.5	0.000125
21.841667	0.5	0.000125
21.850000	0.5	0.000375
21.858333	0.5	0.000750
21.866667	0.5	0.000750
21.875000	0.5	0.001375
21.883333	0.5	0.002000
21.891667	0.5	0.002500
21.900000	0.5	0.002375
21.908333	0.5	0.002500
21.916667	0.5	0.002875
21.925000	0.5	0.003000
21.933333	0.5	0.002875
21.941667	0.5	0.002875
21.950000	0.5	0.003250
21.958333	0.5	0.003250
21.966667	0.5	0.003500
21.975000	0.5	0.003625
21.983333	0.5	0.003750
21.991667	0.5	0.004125
22.000000	0.5	0.004000
22.008333	0.5	0.003750
22.016667	0.5	0.003875
22.025000	0.5	0.004000
22.033333	0.5	0.004250
22.041667	0.5	0.004000
22.050000	0.5	0.004000
22.058333	0.5	0.004250
22.066667	0.5	0.004125
22.075000	0.5	0.003875
22.083333	0.5	0.004000
22.091667	0.5	0.004000
22.100000	0.5	0.003875
22.108333	0.5	0.003875
22.116667	0.5	0.003875
22.125000	0.5	0.003875
22.133333	0.5	0.003875
22.141667	0.5	0.004250
22.150000	0.5	0.004125
22.158333	0.5	0.003875
22.166667	0.5	0.003875
22.175000	0.5	0.003750
22.183333	0.5	0.003875
22.191667	0.5	0.003875
22.200000	0.5	0.003750
22.208333	0.5	0.003750
22.216667	0.5	0.003500
22.225000	0.5	0.004000
22.233333	0.5	0.003750
22.241667	0.5	0.004000
22.250000	0.5	0.003875
22.258333	0.5	0.003875
22.266667	0.5	0.003750
22.275000	0.5	0.003500
22.283333	0.5	0.003250
22.291667	0.5	0.003625
22.300000	0.5	0.003625
22.308333	0.5	0.003500
22.316667	0.5	0.003250
22.325000	0.5	0.003625
22.333333	0.5	0.003500
22.341667	0.5	0.003500
22.350000	0.5	0.003875
22.358333	0.5	0.003625
22.366667	0.5	0.003750
22.375000	0.5	0.003875
22.383333	0.5	0.003875
22.391667	0.5	0.004375
22.400000	0.5	0.004125
22.408333	0.5	0.004500
22.416667	0.5	0.004875
22.425000	0.5	0.005000
22.433333	0.5	0.005125
22.441667	0.5	0.005000
22.450000	0.5	0.005000
22.458333	0.5	0.005000
22.466667	0.5	0.005000
22.475000	0.5	0.005500
22.483333	0.5	0.005875
22.491667	0.5	0.006500
22.500000	0.5	0.007000
22.508333	0.5	0.007125
22.516667	0.5	0.007375
22.525000	0.5	0.008250
22.533333	0.5	0.008625
22.541667	0.5	0.009000
22.550000	0.5	0.009500
22.558333	0.5	0.010000
22.566667	0.5	0.010625
22.575000	0.5	0.011375
22.583333	0.5	0.011875
22.591667	0.5	0.012375
22.600000	0.5	0.012125
22.608333	0.5	0.012250
22.616667	0.5	0.012625
22.625000	0.5	0.013250
22.633333	0.5	0.013750
22.641667	0.5	0.013875
22.650000	0.5	0.014000
22.658333	0.5	0.014500
22.666667	0.5	0.015000
22.675000	0.5	0.015375
22.683333	0.5	0.015625
22.691667	0.5	0.015500
22.700000	0.5	0.015625
22.708333	0.5	0.015750
22.716667	0.5	0.015875
22.725000	0.5	0.016125
22.733333	0.5	0.016500
22.741667	0.5	0.016125
22.750000	0.5	0.015375
22.758333	0.5	0.015125
22.766667	0.5	0.014750
22.775000	0.5	0.015000
22.783333	0.5	0.014750
22.791667	0.5	0.014375
22.800000	0.5	0.014375
22.808333	0.5	0.014250
22.816667	0.5	0.014250
22.825000	0.5	0.014250
22.833333	0.5	0.013750
22.841667	0.5	0.013000
22.850000	0.5	0.013125
22.858333	0.5	0.013125
22.866667	0.5	0.013000
22.875000	0.5	0.012375
22.883333	0.5	0.012000
22.891667	0.5	0.011500
22.900000	0.5	0.011250
22.908333	0.5	0.011250
22.916667	0.5	0.010750
22.925000	0.5	0.010125
22.933333	0.5	0.010250
22.941667	0.5	0.010125
22.950000	0.5	0.009750
22.958333	0.5	0.009625
22.966667	0.5	0.009000
22.975000	0.5	0.008875
22.983333	0.5	0.008250
22.991667	0.5	0.007875
23.000000	0.5	0.007500
23.008333	0.5	0.007000
23.016667	0.5	0.006500
23.025000	0.5	0.006125
23.033333	0.5	0.006125
23.041667	0.5	0.006625
23.050000	0.5	0.006250
23.058333	0.5	0.006375
23.066667	0.5	0.006125
23.075000	0.5	0.006250
23.083333	0.5	0.006125
23.091667	0.5	0.005625
23.100000	0.5	0.004875
23.108333	0.5	0.004250
23.116667	0.5	0.004250
23.125000	0.5	0.004000
23.133333	0.5	0.003375
23.141667	0.5	0.002875
23.150000	0.5	0.002875
23.158333	0.5	0.003000
23.166667	0.5	0.002875
23.175000	0.5	0.002625
23.183333	0.5	0.002375
23.191667	0.5	0.002000
23.200000	0.5	0.001625
23.208333	0.5	0.001125
23.216667	0.5	0.001250
23.225000	0.5	0.000750
23.233333	0.5	0.000625
23.241667	0.5	0.000250
23.250000	0.5	-0.000250
23.258333	0.5	-0.000250
23.266667	0.5	-0.000500
23.275000	0.5	-0.001125
23.283333	0.5	-0.001500
23.291667	0.5	-0.001500
23.300000	0.5	-0.002125
23.308333	0.5	-0.002625
23.316667	0.5	-0.002875
23.325000	0.5	-0.003125
23.333333	0.5	-0.003625
23.341667	0.5	-0.003875
23.350000	0.5	-0.003750
23.358333	0.5	-0.003875
23.366667	0.5	-0.004500
23.375000	0.5	-0.004375
23.383333	0.5	-0.004250
23.391667	0.5	-0.004250
23.400000	0.5	-0.004500
23.408333	0.5	-0.004500
23.416667	0.5	-0.004250
23.425000	0.5	-0.004500
23.433333	0.5	-0.004875
23.441667	0.5	-0.005000
23.450000	0.5	-0.004625
23.458333	0.5	-0.004125
23.466667	0.5	-0.003875
23.475000	0.5	-0.003625
23.483333	0.5	-0.003750
23.491667	0.5	-0.003750
23.500000	0.5	-0.003375
23.508333	0.5	-0.003250
23.516667	0.5	-0.002875
23.525000	0.5	-0.002250
23.533333	0.5	-0.002000
23.541667	0.5	-0.001875
23.550000	0.5	-0.001625
23.558333	0.5	-0.001500
23.566667	0.5	-0.000875
23.575000	0.5	-0.000500
23.583333	0.5	-0.000375
23.591667	0.5	0.000000
23.600000	0.5	0.000375
23.608333	0.5	0.000875
23.616667	0.5	0.001250
23.625000	0.5	0.001875
23.633333	0.5	0.002000
23.641667	0.5	0.002375
23.650000	0.5	0.002875
23.658333	0.5	0.003250
23.666667	0.5	0.003500
23.675000	0.5	0.003500
23.683333	0.5	0.004250
23.691667	0.5	0.004625
23.700000	0.5	0.005125
23.708333	0.5	0.005125
23.716667	0.5	0.004750
23.725000	0.5	0.004375
23.733333	0.5	0.004500
23.741667	0.5	0.004875
23.750000	0.5	0.005125
23.758333	0.5	0.005375
23.766667	0.5	0.005750
23.775000	0.5	0.006000
23.783333	0.5	0.006000
23.791667	0.5	0.006000
23.800000	0.5	0.006000
23.808333	0.5	0.006125
23.816667	0.5	0.006000
23.825000	0.5	0.005750
23.833333	0.5	0.006000
23.841667	0.5	0.005875
23.850000	0.5	0.005875
23.858333	0.5	0.006000
23.866667	0.5	0.006000
23.875000	0.5	0.006375
23.883333	0.5	0.006375
23.891667	0.5	0.006375
23.900000	0.5	0.005750
23.908333	0.5	0.005375
23.916667	0.5	0.005125
23.925000	0.5	0.005250
23.933333	0.5	0.005625
23.941667	0.5	0.005750
23.950000	0.5	0.005500
23.958333	0.5	0.005500
23.966667	0.5	0.005750
23.975000	0.5	0.006000
23.983333	0.5	0.006000
23.991667	0.5	0.005625
24.000000	0.5	0.005625
24.008333	0.5	0.005875
24.016667	0.5	0.005625
24.025000	0.5	0.005750
24.033333	0.5	0.006000
24.041667	0.5	0.006375
24.050000	0.5	0.006125
24.058333	0.5	0.006125
24.066667	0.5	0.006000
24.075000	0.5	0.006250
24.083333	0.5	0.006625
24.091667	0.5	0.007125
24.100000	0.5	0.007750
24.108333	0.5	0.007875
24.116667	0.5	0.007875
24.125000	0.5	0.008125
24.133333	0.5	0.008250
24.141667	0.5	0.008125
24.150000	0.5	0.008250
24.158333	0.5	0.008750
24.166667	0.5	0.009125
24.175000	0.5	0.009000
24.183333	0.5	0.009500
24.191667	0.5	0.009875
24.200000	0.5	0.010000
24.208333	0.5	0.010500
24.216667	0.5	0.010500
24.225000	0.5	0.010875
24.233333	0.5	0.011250
24.241667	0.5	0.011625
24.250000	0.5	0.011750
24.258333	0.5	0.011250
24.266667	0.5	0.011500
24.275000	0.5	0.011750
24.283333	0.5	0.011875
24.291667	0.5	0.012000
24.300000	0.5	0.011875
24.308333	0.5	0.011875
24.316667	0.5	0.011875
24.325000	0.5	0.012125
24.333333	0.5	0.012250
24.341667	0.5	0.012750
24.350000	0.5	0.012750
24.358333	0.5	0.012500
24.366667	0.5	0.012375
24.375000	0.5	0.012375
24.383333	0.5	0.011875
24.391667	0.5	0.011875
24.400000	0.5	0.011750
24.408333	0.5	0.011875
24.416667	0.5	0.011750
24.425000	0.5	0.011625
24.433333	0.5	0.011750
24.441667	0.5	0.011500
24.450000	0.5	0.011000
24.458333	0.5	0.010625
24.466667	0.5	0.010250
24.475000	0.5	0.010000
24.483333	0.5	0.009750
24.491667	0.5	0.009625
24.500000	0.5	0.009875
24.508333	0.5	0.009625
24.516667	0.5	0.009250
24.525000	0.5	0.008625
24.533333	0.5	0.008375
24.541667	0.5	0.008125
24.550000	0.5	0.007500
24.558333	0.5	0.006750
24.566667	0.5	0.005875
24.575000	0.5	0.005375
24.583333	0.5	0.005125
24.591667	0.5	0.004250
24.600000	0.5	0.003625
24.608333	0.5	0.003000
24.616667	0.5	0.002375
24.625000	0.5	0.001875
24.633333	0.5	0.001375
24.641667	0.5	0.000625
24.650000	0.5	0.000250
24.658333	0.5	-0.000250
24.666667	0.5	-0.000625
24.675000	0.5	-0.001125
24.683333	0.5	-0.001875
24.691667	0.5	-0.002000
24.700000	0.5	-0.001750
24.708333	0.5	-0.002125
24.716667	0.5	-0.002250
24.725000	0.5	-0.002375
24.733333	0.5	-0.003125
24.741667	0.5	-0.003625
24.750000	0.5	-0.004125
24.758333	0.5	-0.004500
24.766667	0.5	-0.004625
24.775000	0.5	-0.005000
24.783333	0.5	-0.005250
24.791667	0.5	-0.005125
24.800000	0.5	-0.005125
24.808333	0.5	-0.005250
24.816667	0.5	-0.005125
24.825000	0.5	-0.005375
24.833333	0.5	-0.005375
24.841667	0.5	-0.005250
24.850000	0.5	-0.005625
24.858333	0.5	-0.006000
24.866667	0.5	-0.006250
24.875000	0.5	-0.006375
24.883333	0.5	-0.006250
24.891667	0.5	-0.005875
24.900000	0.5	-0.005875
24.908333	0.5	-0.005875
24.916667	0.5	-0.005625
24.925000	0.5	-0.005500
24.933333	0.5	-0.005125
24.941667	0.5	-0.005250
24.950000	0.5	-0.005250
24.958333	0.5	-0.005000
24.966667	0.5	-0.005000
24.975000	0.5	-0.005250
24.983333	0.5	-0.004875
24.991667	0.5	-0.004750
25.000000	0.5	-0.004750
