# Supplementary material for: Dynamic character displacement among a pair of bacterial phyllosphere commensals in situ
Source: Nat Commun. 2022 May 20;13:2836. doi: 10.1038/s41467-022-30469-3 (PMC9123166; doi:10.1038/s41467-022-30469-3)
Supplement: Supplementary file 11 — Source Data [file 41467_2022_30469_MOESM11_ESM.zip › Source Data/Supplementary Figure 5/Xylose t6 a.txt]

File Path	chrom://marshall/Chromeleon7/HPLC_Ultimate_3000/Users/helucas/20200720_OrganicAcids_CCR_L257.seq/848.smp/RI_1.channel/RI_1.chm
Channel	RI_1

Injection Information:
Data Vault	Chromeleon7
Injection	Xyl_t6_a
Injection Number	107
Position	BA4
Comment	
Processing Method	Quantitative
Instrument Method	20200525_Rezex_ROA_OrganicAcid_600uL_2500uM_H2SO4_50A_50D
Type	Unknown
Status	Finished
Injection Date	7/22/2020
Injection Time	5:54:15 PM
Injection Volume (µl)	10.000
Dilution Factor	1.0000
Weight	1.0000

Chromatogram Data Information:
Time Min. (min)	0.000000
Time Max. (min)	25.000000
Data Points	3001
Detector	RI
Generating Data System	Chromeleon 7.2.5.9507
Exporting Data System	Chromeleon 7.2.8.0
Operator	Instrument Controller
Signal Quantity	Refractive 
Signal Unit	µRIU
Signal Min.	-2.656750
Signal Max.	24.382750
Channel	RI_1
Driver Name	RID520Driver.dll
Channel Type	Evaluation
Min. Step (s)	0.5
Max. Step (s)	0.5
Average Step (s)	0.5

Signal Parameter Information:
Signal Info	

Chromatogram Data:
Time (min)	Step (s)	Value (µRIU)
0.000000	n.a.	0.003500
0.008333	0.5	0.003625
0.016667	0.5	0.003500
0.025000	0.5	0.003750
0.033333	0.5	0.004000
0.041667	0.5	0.004000
0.050000	0.5	0.004125
0.058333	0.5	0.004125
0.066667	0.5	0.004250
0.075000	0.5	0.004500
0.083333	0.5	0.004625
0.091667	0.5	0.004000
0.100000	0.5	0.003875
0.108333	0.5	0.004125
0.116667	0.5	0.004125
0.125000	0.5	0.004250
0.133333	0.5	0.004875
0.141667	0.5	0.004625
0.150000	0.5	0.004500
0.158333	0.5	0.004875
0.166667	0.5	0.005125
0.175000	0.5	0.005000
0.183333	0.5	0.005000
0.191667	0.5	0.005125
0.200000	0.5	0.004875
0.208333	0.5	0.004875
0.216667	0.5	0.005000
0.225000	0.5	0.004875
0.233333	0.5	0.005250
0.241667	0.5	0.005375
0.250000	0.5	0.005375
0.258333	0.5	0.005000
0.266667	0.5	0.005000
0.275000	0.5	0.005125
0.283333	0.5	0.005250
0.291667	0.5	0.005125
0.300000	0.5	0.005250
0.308333	0.5	0.004875
0.316667	0.5	0.004500
0.325000	0.5	0.004000
0.333333	0.5	0.004250
0.341667	0.5	0.004250
0.350000	0.5	0.004500
0.358333	0.5	0.004125
0.366667	0.5	0.003875
0.375000	0.5	0.003875
0.383333	0.5	0.004375
0.391667	0.5	0.004500
0.400000	0.5	0.004625
0.408333	0.5	0.004500
0.416667	0.5	0.004375
0.425000	0.5	0.003750
0.433333	0.5	0.003750
0.441667	0.5	0.003875
0.450000	0.5	0.003625
0.458333	0.5	0.003750
0.466667	0.5	0.003625
0.475000	0.5	0.003875
0.483333	0.5	0.004000
0.491667	0.5	0.003875
0.500000	0.5	0.003750
0.508333	0.5	0.003750
0.516667	0.5	0.003750
0.525000	0.5	0.003500
0.533333	0.5	0.003500
0.541667	0.5	0.003750
0.550000	0.5	0.004125
0.558333	0.5	0.003875
0.566667	0.5	0.003875
0.575000	0.5	0.004125
0.583333	0.5	0.004500
0.591667	0.5	0.004750
0.600000	0.5	0.005000
0.608333	0.5	0.005250
0.616667	0.5	0.005500
0.625000	0.5	0.005875
0.633333	0.5	0.006000
0.641667	0.5	0.005625
0.650000	0.5	0.004875
0.658333	0.5	0.004500
0.666667	0.5	0.003875
0.675000	0.5	0.003375
0.683333	0.5	0.002875
0.691667	0.5	0.002625
0.700000	0.5	0.002000
0.708333	0.5	0.001750
0.716667	0.5	0.001500
0.725000	0.5	0.001250
0.733333	0.5	0.001000
0.741667	0.5	0.000625
0.750000	0.5	0.000125
0.758333	0.5	0.000000
0.766667	0.5	0.000000
0.775000	0.5	0.000000
0.783333	0.5	0.000000
0.791667	0.5	-0.000125
0.800000	0.5	-0.000250
0.808333	0.5	-0.000250
0.816667	0.5	-0.000375
0.825000	0.5	-0.000750
0.833333	0.5	-0.001125
0.841667	0.5	-0.001375
0.850000	0.5	-0.002000
0.858333	0.5	-0.003000
0.866667	0.5	-0.003625
0.875000	0.5	-0.004125
0.883333	0.5	-0.004375
0.891667	0.5	-0.004625
0.900000	0.5	-0.004625
0.908333	0.5	-0.004750
0.916667	0.5	-0.005250
0.925000	0.5	-0.005375
0.933333	0.5	-0.005375
0.941667	0.5	-0.005625
0.950000	0.5	-0.006000
0.958333	0.5	-0.006250
0.966667	0.5	-0.006125
0.975000	0.5	-0.006250
0.983333	0.5	-0.006625
0.991667	0.5	-0.007000
1.000000	0.5	-0.007125
1.008333	0.5	-0.007500
1.016667	0.5	-0.007500
1.025000	0.5	-0.007125
1.033333	0.5	-0.007125
1.041667	0.5	-0.006875
1.050000	0.5	-0.007000
1.058333	0.5	-0.006750
1.066667	0.5	-0.006500
1.075000	0.5	-0.006250
1.083333	0.5	-0.006250
1.091667	0.5	-0.006000
1.100000	0.5	-0.005750
1.108333	0.5	-0.005500
1.116667	0.5	-0.005500
1.125000	0.5	-0.005000
1.133333	0.5	-0.004625
1.141667	0.5	-0.004250
1.150000	0.5	-0.004000
1.158333	0.5	-0.003875
1.166667	0.5	-0.003125
1.175000	0.5	-0.002750
1.183333	0.5	-0.002000
1.191667	0.5	-0.002000
1.200000	0.5	-0.002125
1.208333	0.5	-0.002125
1.216667	0.5	-0.002000
1.225000	0.5	-0.001875
1.233333	0.5	-0.001125
1.241667	0.5	-0.000875
1.250000	0.5	-0.000250
1.258333	0.5	0.000125
1.266667	0.5	0.000750
1.275000	0.5	0.001375
1.283333	0.5	0.001625
1.291667	0.5	0.001875
1.300000	0.5	0.002000
1.308333	0.5	0.002000
1.316667	0.5	0.001875
1.325000	0.5	0.002000
1.333333	0.5	0.002250
1.341667	0.5	0.002750
1.350000	0.5	0.002750
1.358333	0.5	0.002875
1.366667	0.5	0.003000
1.375000	0.5	0.003625
1.383333	0.5	0.004250
1.391667	0.5	0.004125
1.400000	0.5	0.003750
1.408333	0.5	0.004000
1.416667	0.5	0.004125
1.425000	0.5	0.004250
1.433333	0.5	0.003750
1.441667	0.5	0.003750
1.450000	0.5	0.004125
1.458333	0.5	0.004500
1.466667	0.5	0.004500
1.475000	0.5	0.004375
1.483333	0.5	0.004250
1.491667	0.5	0.004000
1.500000	0.5	0.004375
1.508333	0.5	0.004500
1.516667	0.5	0.004250
1.525000	0.5	0.004000
1.533333	0.5	0.004000
1.541667	0.5	0.003625
1.550000	0.5	0.003750
1.558333	0.5	0.003625
1.566667	0.5	0.004250
1.575000	0.5	0.005000
1.583333	0.5	0.005375
1.591667	0.5	0.005375
1.600000	0.5	0.005375
1.608333	0.5	0.005750
1.616667	0.5	0.005750
1.625000	0.5	0.005500
1.633333	0.5	0.005250
1.641667	0.5	0.004875
1.650000	0.5	0.004750
1.658333	0.5	0.004875
1.666667	0.5	0.004500
1.675000	0.5	0.004125
1.683333	0.5	0.004250
1.691667	0.5	0.004500
1.700000	0.5	0.004500
1.708333	0.5	0.004000
1.716667	0.5	0.004125
1.725000	0.5	0.004000
1.733333	0.5	0.003750
1.741667	0.5	0.003750
1.750000	0.5	0.004125
1.758333	0.5	0.004250
1.766667	0.5	0.004125
1.775000	0.5	0.004000
1.783333	0.5	0.003625
1.791667	0.5	0.003000
1.800000	0.5	0.003250
1.808333	0.5	0.003625
1.816667	0.5	0.003875
1.825000	0.5	0.003875
1.833333	0.5	0.003875
1.841667	0.5	0.004250
1.850000	0.5	0.004250
1.858333	0.5	0.004250
1.866667	0.5	0.004000
1.875000	0.5	0.004000
1.883333	0.5	0.003250
1.891667	0.5	0.002500
1.900000	0.5	0.001750
1.908333	0.5	0.001250
1.916667	0.5	0.000875
1.925000	0.5	0.000625
1.933333	0.5	0.000125
1.941667	0.5	0.000000
1.950000	0.5	0.000000
1.958333	0.5	0.000000
1.966667	0.5	0.000250
1.975000	0.5	0.000250
1.983333	0.5	0.000500
1.991667	0.5	0.000875
2.000000	0.5	0.001500
2.008333	0.5	0.001875
2.016667	0.5	0.001625
2.025000	0.5	0.001375
2.033333	0.5	0.001625
2.041667	0.5	0.001875
2.050000	0.5	0.001750
2.058333	0.5	0.001750
2.066667	0.5	0.001250
2.075000	0.5	0.001000
2.083333	0.5	0.000625
2.091667	0.5	0.000375
2.100000	0.5	0.000375
2.108333	0.5	0.000625
2.116667	0.5	0.001000
2.125000	0.5	0.000875
2.133333	0.5	0.000750
2.141667	0.5	0.001000
2.150000	0.5	0.001000
2.158333	0.5	0.000875
2.166667	0.5	0.000625
2.175000	0.5	0.000875
2.183333	0.5	0.000625
2.191667	0.5	0.000750
2.200000	0.5	0.001000
2.208333	0.5	0.000875
2.216667	0.5	0.001250
2.225000	0.5	0.001750
2.233333	0.5	0.002000
2.241667	0.5	0.002125
2.250000	0.5	0.002250
2.258333	0.5	0.002625
2.266667	0.5	0.002625
2.275000	0.5	0.002250
2.283333	0.5	0.002500
2.291667	0.5	0.002250
2.300000	0.5	0.001875
2.308333	0.5	0.001375
2.316667	0.5	0.001125
2.325000	0.5	0.001125
2.333333	0.5	0.001125
2.341667	0.5	0.001000
2.350000	0.5	0.000500
2.358333	0.5	0.000125
2.366667	0.5	0.000000
2.375000	0.5	-0.000250
2.383333	0.5	-0.000250
2.391667	0.5	-0.001000
2.400000	0.5	-0.001500
2.408333	0.5	-0.001750
2.416667	0.5	-0.002125
2.425000	0.5	-0.002375
2.433333	0.5	-0.002250
2.441667	0.5	-0.002250
2.450000	0.5	-0.002625
2.458333	0.5	-0.003750
2.466667	0.5	-0.004250
2.475000	0.5	-0.004500
2.483333	0.5	-0.004625
2.491667	0.5	-0.004750
2.500000	0.5	-0.005125
2.508333	0.5	-0.005250
2.516667	0.5	-0.005750
2.525000	0.5	-0.005875
2.533333	0.5	-0.006250
2.541667	0.5	-0.006500
2.550000	0.5	-0.006750
2.558333	0.5	-0.007000
2.566667	0.5	-0.007125
2.575000	0.5	-0.007500
2.583333	0.5	-0.007250
2.591667	0.5	-0.007750
2.600000	0.5	-0.007625
2.608333	0.5	-0.007250
2.616667	0.5	-0.007250
2.625000	0.5	-0.006875
2.633333	0.5	-0.006875
2.641667	0.5	-0.007000
2.650000	0.5	-0.006500
2.658333	0.5	-0.006500
2.666667	0.5	-0.006250
2.675000	0.5	-0.006625
2.683333	0.5	-0.006750
2.691667	0.5	-0.006750
2.700000	0.5	-0.006625
2.708333	0.5	-0.006250
2.716667	0.5	-0.006750
2.725000	0.5	-0.006875
2.733333	0.5	-0.006875
2.741667	0.5	-0.007000
2.750000	0.5	-0.006750
2.758333	0.5	-0.006500
2.766667	0.5	-0.006250
2.775000	0.5	-0.006500
2.783333	0.5	-0.006125
2.791667	0.5	-0.005875
2.800000	0.5	-0.005625
2.808333	0.5	-0.005375
2.816667	0.5	-0.005000
2.825000	0.5	-0.004875
2.833333	0.5	-0.005000
2.841667	0.5	-0.005000
2.850000	0.5	-0.005500
2.858333	0.5	-0.005625
2.866667	0.5	-0.005750
2.875000	0.5	-0.005875
2.883333	0.5	-0.006000
2.891667	0.5	-0.005875
2.900000	0.5	-0.006250
2.908333	0.5	-0.006375
2.916667	0.5	-0.006250
2.925000	0.5	-0.006500
2.933333	0.5	-0.006375
2.941667	0.5	-0.006500
2.950000	0.5	-0.006375
2.958333	0.5	-0.006125
2.966667	0.5	-0.006375
2.975000	0.5	-0.006625
2.983333	0.5	-0.006875
2.991667	0.5	-0.006500
3.000000	0.5	-0.006375
3.008333	0.5	-0.006625
3.016667	0.5	-0.006125
3.025000	0.5	-0.006000
3.033333	0.5	-0.005750
3.041667	0.5	-0.005500
3.050000	0.5	-0.005375
3.058333	0.5	-0.005250
3.066667	0.5	-0.005125
3.075000	0.5	-0.005125
3.083333	0.5	-0.005375
3.091667	0.5	-0.005625
3.100000	0.5	-0.006000
3.108333	0.5	-0.005875
3.116667	0.5	-0.006000
3.125000	0.5	-0.006000
3.133333	0.5	-0.006125
3.141667	0.5	-0.006250
3.150000	0.5	-0.006375
3.158333	0.5	-0.006500
3.166667	0.5	-0.006500
3.175000	0.5	-0.006250
3.183333	0.5	-0.006000
3.191667	0.5	-0.006125
3.200000	0.5	-0.005750
3.208333	0.5	-0.005125
3.216667	0.5	-0.004875
3.225000	0.5	-0.003875
3.233333	0.5	-0.003250
3.241667	0.5	-0.003000
3.250000	0.5	-0.002625
3.258333	0.5	-0.002625
3.266667	0.5	-0.002500
3.275000	0.5	-0.002750
3.283333	0.5	-0.002875
3.291667	0.5	-0.002750
3.300000	0.5	-0.002625
3.308333	0.5	-0.002000
3.316667	0.5	-0.001625
3.325000	0.5	-0.001500
3.333333	0.5	-0.001375
3.341667	0.5	-0.001000
3.350000	0.5	-0.001125
3.358333	0.5	-0.001000
3.366667	0.5	-0.000875
3.375000	0.5	-0.000625
3.383333	0.5	-0.000125
3.391667	0.5	0.000250
3.400000	0.5	0.000000
3.408333	0.5	0.000500
3.416667	0.5	0.000750
3.425000	0.5	0.001125
3.433333	0.5	0.001375
3.441667	0.5	0.001750
3.450000	0.5	0.002000
3.458333	0.5	0.003125
3.466667	0.5	0.003250
3.475000	0.5	0.003250
3.483333	0.5	0.003625
3.491667	0.5	0.004250
3.500000	0.5	0.004500
3.508333	0.5	0.004875
3.516667	0.5	0.004875
3.525000	0.5	0.005375
3.533333	0.5	0.005750
3.541667	0.5	0.005625
3.550000	0.5	0.005250
3.558333	0.5	0.005125
3.566667	0.5	0.005625
3.575000	0.5	0.005750
3.583333	0.5	0.005500
3.591667	0.5	0.005250
3.600000	0.5	0.005375
3.608333	0.5	0.005625
3.616667	0.5	0.005500
3.625000	0.5	0.005750
3.633333	0.5	0.005875
3.641667	0.5	0.006500
3.650000	0.5	0.007125
3.658333	0.5	0.007625
3.666667	0.5	0.007750
3.675000	0.5	0.007750
3.683333	0.5	0.007625
3.691667	0.5	0.008125
3.700000	0.5	0.008125
3.708333	0.5	0.008250
3.716667	0.5	0.008250
3.725000	0.5	0.007875
3.733333	0.5	0.007625
3.741667	0.5	0.007625
3.750000	0.5	0.007500
3.758333	0.5	0.007375
3.766667	0.5	0.007500
3.775000	0.5	0.007375
3.783333	0.5	0.007250
3.791667	0.5	0.007125
3.800000	0.5	0.007375
3.808333	0.5	0.007500
3.816667	0.5	0.007500
3.825000	0.5	0.007375
3.833333	0.5	0.007375
3.841667	0.5	0.007625
3.850000	0.5	0.007625
3.858333	0.5	0.007875
3.866667	0.5	0.007875
3.875000	0.5	0.008375
3.883333	0.5	0.008750
3.891667	0.5	0.008750
3.900000	0.5	0.009375
3.908333	0.5	0.008875
3.916667	0.5	0.008750
3.925000	0.5	0.008750
3.933333	0.5	0.008750
3.941667	0.5	0.008875
3.950000	0.5	0.009000
3.958333	0.5	0.009250
3.966667	0.5	0.009250
3.975000	0.5	0.009375
3.983333	0.5	0.009250
3.991667	0.5	0.009375
4.000000	0.5	0.009500
4.008333	0.5	0.009875
4.016667	0.5	0.010000
4.025000	0.5	0.010000
4.033333	0.5	0.009750
4.041667	0.5	0.009500
4.050000	0.5	0.009250
4.058333	0.5	0.009500
4.066667	0.5	0.009375
4.075000	0.5	0.009375
4.083333	0.5	0.009375
4.091667	0.5	0.008750
4.100000	0.5	0.007875
4.108333	0.5	0.007875
4.116667	0.5	0.007375
4.125000	0.5	0.007125
4.133333	0.5	0.006625
4.141667	0.5	0.006375
4.150000	0.5	0.006125
4.158333	0.5	0.006000
4.166667	0.5	0.006000
4.175000	0.5	0.005625
4.183333	0.5	0.005625
4.191667	0.5	0.005125
4.200000	0.5	0.004625
4.208333	0.5	0.004375
4.216667	0.5	0.004375
4.225000	0.5	0.003875
4.233333	0.5	0.003250
4.241667	0.5	0.002875
4.250000	0.5	0.002875
4.258333	0.5	0.003000
4.266667	0.5	0.002500
4.275000	0.5	0.001750
4.283333	0.5	0.000875
4.291667	0.5	0.000875
4.300000	0.5	0.000625
4.308333	0.5	0.000625
4.316667	0.5	0.000000
4.325000	0.5	-0.000250
4.333333	0.5	-0.000625
4.341667	0.5	-0.000625
4.350000	0.5	-0.001125
4.358333	0.5	-0.001875
4.366667	0.5	-0.002125
4.375000	0.5	-0.001750
4.383333	0.5	-0.001750
4.391667	0.5	-0.002375
4.400000	0.5	-0.003000
4.408333	0.5	-0.003125
4.416667	0.5	-0.003500
4.425000	0.5	-0.004000
4.433333	0.5	-0.004250
4.441667	0.5	-0.004750
4.450000	0.5	-0.005250
4.458333	0.5	-0.005125
4.466667	0.5	-0.004875
4.475000	0.5	-0.005250
4.483333	0.5	-0.005500
4.491667	0.5	-0.005625
4.500000	0.5	-0.005875
4.508333	0.5	-0.006125
4.516667	0.5	-0.006375
4.525000	0.5	-0.007000
4.533333	0.5	-0.007625
4.541667	0.5	-0.007625
4.550000	0.5	-0.007875
4.558333	0.5	-0.008250
4.566667	0.5	-0.008625
4.575000	0.5	-0.009125
4.583333	0.5	-0.009875
4.591667	0.5	-0.010500
4.600000	0.5	-0.010750
4.608333	0.5	-0.011375
4.616667	0.5	-0.012125
4.625000	0.5	-0.012250
4.633333	0.5	-0.012250
4.641667	0.5	-0.012375
4.650000	0.5	-0.012750
4.658333	0.5	-0.013000
4.666667	0.5	-0.013125
4.675000	0.5	-0.012750
4.683333	0.5	-0.012000
4.691667	0.5	-0.011625
4.700000	0.5	-0.011625
4.708333	0.5	-0.011875
4.716667	0.5	-0.011500
4.725000	0.5	-0.011000
4.733333	0.5	-0.011000
4.741667	0.5	-0.010750
4.750000	0.5	-0.010250
4.758333	0.5	-0.010125
4.766667	0.5	-0.010375
4.775000	0.5	-0.009750
4.783333	0.5	-0.009250
4.791667	0.5	-0.009500
4.800000	0.5	-0.009000
4.808333	0.5	-0.008250
4.816667	0.5	-0.008250
4.825000	0.5	-0.008250
4.833333	0.5	-0.007875
4.841667	0.5	-0.007875
4.850000	0.5	-0.007250
4.858333	0.5	-0.006750
4.866667	0.5	-0.005875
4.875000	0.5	-0.005500
4.883333	0.5	-0.004750
4.891667	0.5	-0.003875
4.900000	0.5	-0.003500
4.908333	0.5	-0.003000
4.916667	0.5	-0.002500
4.925000	0.5	-0.001625
4.933333	0.5	-0.000500
4.941667	0.5	0.000000
4.950000	0.5	0.000125
4.958333	0.5	0.000625
4.966667	0.5	0.001125
4.975000	0.5	0.001500
4.983333	0.5	0.001875
4.991667	0.5	0.002000
5.000000	0.5	0.002375
5.008333	0.5	0.002375
5.016667	0.5	0.002500
5.025000	0.5	0.002875
5.033333	0.5	0.003250
5.041667	0.5	0.003500
5.050000	0.5	0.003625
5.058333	0.5	0.004000
5.066667	0.5	0.004375
5.075000	0.5	0.004625
5.083333	0.5	0.004875
5.091667	0.5	0.005500
5.100000	0.5	0.005750
5.108333	0.5	0.006125
5.116667	0.5	0.005625
5.125000	0.5	0.005625
5.133333	0.5	0.005625
5.141667	0.5	0.005750
5.150000	0.5	0.006125
5.158333	0.5	0.006125
5.166667	0.5	0.006125
5.175000	0.5	0.006250
5.183333	0.5	0.006625
5.191667	0.5	0.006625
5.200000	0.5	0.006500
5.208333	0.5	0.006125
5.216667	0.5	0.006375
5.225000	0.5	0.006125
5.233333	0.5	0.005500
5.241667	0.5	0.005375
5.250000	0.5	0.005250
5.258333	0.5	0.005125
5.266667	0.5	0.005125
5.275000	0.5	0.005500
5.283333	0.5	0.005500
5.291667	0.5	0.005625
5.300000	0.5	0.005500
5.308333	0.5	0.005875
5.316667	0.5	0.006000
5.325000	0.5	0.006250
5.333333	0.5	0.006375
5.341667	0.5	0.006250
5.350000	0.5	0.006250
5.358333	0.5	0.006000
5.366667	0.5	0.006000
5.375000	0.5	0.005875
5.383333	0.5	0.005750
5.391667	0.5	0.006000
5.400000	0.5	0.005750
5.408333	0.5	0.005500
5.416667	0.5	0.005750
5.425000	0.5	0.005500
5.433333	0.5	0.005250
5.441667	0.5	0.005250
5.450000	0.5	0.005875
5.458333	0.5	0.005875
5.466667	0.5	0.006000
5.475000	0.5	0.005875
5.483333	0.5	0.006750
5.491667	0.5	0.006875
5.500000	0.5	0.007125
5.508333	0.5	0.007000
5.516667	0.5	0.007375
5.525000	0.5	0.007125
5.533333	0.5	0.007500
5.541667	0.5	0.007375
5.550000	0.5	0.007125
5.558333	0.5	0.007250
5.566667	0.5	0.007375
5.575000	0.5	0.007250
5.583333	0.5	0.006875
5.591667	0.5	0.006750
5.600000	0.5	0.006875
5.608333	0.5	0.007250
5.616667	0.5	0.007500
5.625000	0.5	0.007500
5.633333	0.5	0.007250
5.641667	0.5	0.007375
5.650000	0.5	0.007875
5.658333	0.5	0.008250
5.666667	0.5	0.007750
5.675000	0.5	0.007375
5.683333	0.5	0.007125
5.691667	0.5	0.007500
5.700000	0.5	0.008000
5.708333	0.5	0.008125
5.716667	0.5	0.008500
5.725000	0.5	0.008875
5.733333	0.5	0.009125
5.741667	0.5	0.009250
5.750000	0.5	0.009750
5.758333	0.5	0.010250
5.766667	0.5	0.010500
5.775000	0.5	0.010125
5.783333	0.5	0.009875
5.791667	0.5	0.009500
5.800000	0.5	0.009375
5.808333	0.5	0.009375
5.816667	0.5	0.009000
5.825000	0.5	0.008500
5.833333	0.5	0.007750
5.841667	0.5	0.007625
5.850000	0.5	0.007375
5.858333	0.5	0.007250
5.866667	0.5	0.007125
5.875000	0.5	0.007375
5.883333	0.5	0.007375
5.891667	0.5	0.007500
5.900000	0.5	0.007875
5.908333	0.5	0.008000
5.916667	0.5	0.008250
5.925000	0.5	0.008500
5.933333	0.5	0.008500
5.941667	0.5	0.008500
5.950000	0.5	0.008375
5.958333	0.5	0.007625
5.966667	0.5	0.007250
5.975000	0.5	0.007125
5.983333	0.5	0.006875
5.991667	0.5	0.007250
6.000000	0.5	0.007500
6.008333	0.5	0.007000
6.016667	0.5	0.006750
6.025000	0.5	0.006500
6.033333	0.5	0.006250
6.041667	0.5	0.006625
6.050000	0.5	0.006875
6.058333	0.5	0.007000
6.066667	0.5	0.007750
6.075000	0.5	0.007750
6.083333	0.5	0.007875
6.091667	0.5	0.008000
6.100000	0.5	0.008250
6.108333	0.5	0.008625
6.116667	0.5	0.009250
6.125000	0.5	0.010125
6.133333	0.5	0.011000
6.141667	0.5	0.012000
6.150000	0.5	0.013125
6.158333	0.5	0.014000
6.166667	0.5	0.014875
6.175000	0.5	0.015750
6.183333	0.5	0.016500
6.191667	0.5	0.017625
6.200000	0.5	0.018375
6.208333	0.5	0.019125
6.216667	0.5	0.019750
6.225000	0.5	0.020000
6.233333	0.5	0.020125
6.241667	0.5	0.020375
6.250000	0.5	0.020250
6.258333	0.5	0.020000
6.266667	0.5	0.019625
6.275000	0.5	0.019000
6.283333	0.5	0.018250
6.291667	0.5	0.017500
6.300000	0.5	0.016000
6.308333	0.5	0.014875
6.316667	0.5	0.013000
6.325000	0.5	0.011500
6.333333	0.5	0.010375
6.341667	0.5	0.008875
6.350000	0.5	0.007375
6.358333	0.5	0.005750
6.366667	0.5	0.004000
6.375000	0.5	0.002625
6.383333	0.5	0.001500
6.391667	0.5	0.000500
6.400000	0.5	-0.001125
6.408333	0.5	-0.002875
6.416667	0.5	-0.004250
6.425000	0.5	-0.005625
6.433333	0.5	-0.006500
6.441667	0.5	-0.007500
6.450000	0.5	-0.008875
6.458333	0.5	-0.009625
6.466667	0.5	-0.010500
6.475000	0.5	-0.011250
6.483333	0.5	-0.012250
6.491667	0.5	-0.012750
6.500000	0.5	-0.013000
6.508333	0.5	-0.013500
6.516667	0.5	-0.013875
6.525000	0.5	-0.014125
6.533333	0.5	-0.014250
6.541667	0.5	-0.014375
6.550000	0.5	-0.014500
6.558333	0.5	-0.014250
6.566667	0.5	-0.013500
6.575000	0.5	-0.013500
6.583333	0.5	-0.013875
6.591667	0.5	-0.013750
6.600000	0.5	-0.013500
6.608333	0.5	-0.013500
6.616667	0.5	-0.013375
6.625000	0.5	-0.013250
6.633333	0.5	-0.013250
6.641667	0.5	-0.013625
6.650000	0.5	-0.013375
6.658333	0.5	-0.012875
6.666667	0.5	-0.012500
6.675000	0.5	-0.012875
6.683333	0.5	-0.013125
6.691667	0.5	-0.013750
6.700000	0.5	-0.015500
6.708333	0.5	-0.017375
6.716667	0.5	-0.021125
6.725000	0.5	-0.028625
6.733333	0.5	-0.041125
6.741667	0.5	-0.061125
6.750000	0.5	-0.093375
6.758333	0.5	-0.144625
6.766667	0.5	-0.223875
6.775000	0.5	-0.342875
6.783333	0.5	-0.511875
6.791667	0.5	-0.738250
6.800000	0.5	-1.021875
6.808333	0.5	-1.354500
6.816667	0.5	-1.714500
6.825000	0.5	-2.069125
6.833333	0.5	-2.377000
6.841667	0.5	-2.589875
6.850000	0.5	-2.656750
6.858333	0.5	-2.527000
6.866667	0.5	-2.154125
6.875000	0.5	-1.497375
6.883333	0.5	-0.524875
6.891667	0.5	0.784625
6.900000	0.5	2.440500
6.908333	0.5	4.434625
6.916667	0.5	6.739750
6.925000	0.5	9.301750
6.933333	0.5	12.035625
6.941667	0.5	14.824375
6.950000	0.5	17.520500
6.958333	0.5	19.958625
6.966667	0.5	21.974875
6.975000	0.5	23.431625
6.983333	0.5	24.242500
6.991667	0.5	24.382750
7.000000	0.5	23.891500
7.008333	0.5	22.858375
7.016667	0.5	21.407250
7.025000	0.5	19.671625
7.033333	0.5	17.779625
7.041667	0.5	15.842000
7.050000	0.5	13.945375
7.058333	0.5	12.151375
7.066667	0.5	10.499875
7.075000	0.5	9.011375
7.083333	0.5	7.692375
7.091667	0.5	6.538875
7.100000	0.5	5.541000
7.108333	0.5	4.684500
7.116667	0.5	3.954250
7.125000	0.5	3.335250
7.133333	0.5	2.812875
7.141667	0.5	2.372750
7.150000	0.5	2.002375
7.158333	0.5	1.691875
7.166667	0.5	1.431500
7.175000	0.5	1.212875
7.183333	0.5	1.029750
7.191667	0.5	0.875500
7.200000	0.5	0.746125
7.208333	0.5	0.637500
7.216667	0.5	0.545750
7.225000	0.5	0.468500
7.233333	0.5	0.403500
7.241667	0.5	0.348250
7.250000	0.5	0.301625
7.258333	0.5	0.262125
7.266667	0.5	0.228625
7.275000	0.5	0.200125
7.283333	0.5	0.175250
7.291667	0.5	0.154375
7.300000	0.5	0.137000
7.308333	0.5	0.122000
7.316667	0.5	0.108625
7.325000	0.5	0.098000
7.333333	0.5	0.088875
7.341667	0.5	0.081125
7.350000	0.5	0.074500
7.358333	0.5	0.068625
7.366667	0.5	0.063625
7.375000	0.5	0.059250
7.383333	0.5	0.055625
7.391667	0.5	0.052750
7.400000	0.5	0.049750
7.408333	0.5	0.047500
7.416667	0.5	0.045000
7.425000	0.5	0.042500
7.433333	0.5	0.040375
7.441667	0.5	0.038625
7.450000	0.5	0.037375
7.458333	0.5	0.036125
7.466667	0.5	0.034375
7.475000	0.5	0.032750
7.483333	0.5	0.031250
7.491667	0.5	0.030000
7.500000	0.5	0.028625
7.508333	0.5	0.027250
7.516667	0.5	0.026125
7.525000	0.5	0.024500
7.533333	0.5	0.022625
7.541667	0.5	0.021375
7.550000	0.5	0.020000
7.558333	0.5	0.018750
7.566667	0.5	0.017875
7.575000	0.5	0.016875
7.583333	0.5	0.015750
7.591667	0.5	0.014375
7.600000	0.5	0.013375
7.608333	0.5	0.012500
7.616667	0.5	0.011875
7.625000	0.5	0.010875
7.633333	0.5	0.009875
7.641667	0.5	0.008625
7.650000	0.5	0.007625
7.658333	0.5	0.006875
7.666667	0.5	0.005500
7.675000	0.5	0.004625
7.683333	0.5	0.003875
7.691667	0.5	0.003000
7.700000	0.5	0.002250
7.708333	0.5	0.002000
7.716667	0.5	0.001625
7.725000	0.5	0.001000
7.733333	0.5	0.000500
7.741667	0.5	0.000375
7.750000	0.5	0.000250
7.758333	0.5	0.000000
7.766667	0.5	-0.000125
7.775000	0.5	0.000000
7.783333	0.5	0.000125
7.791667	0.5	0.000000
7.800000	0.5	0.000375
7.808333	0.5	0.000750
7.816667	0.5	0.001375
7.825000	0.5	0.001500
7.833333	0.5	0.001750
7.841667	0.5	0.002625
7.850000	0.5	0.003375
7.858333	0.5	0.004250
7.866667	0.5	0.005625
7.875000	0.5	0.007125
7.883333	0.5	0.008625
7.891667	0.5	0.010625
7.900000	0.5	0.013000
7.908333	0.5	0.015750
7.916667	0.5	0.019000
7.925000	0.5	0.023250
7.933333	0.5	0.028500
7.941667	0.5	0.035125
7.950000	0.5	0.042875
7.958333	0.5	0.052250
7.966667	0.5	0.062750
7.975000	0.5	0.076625
7.983333	0.5	0.093500
7.991667	0.5	0.114500
8.000000	0.5	0.141000
8.008333	0.5	0.173750
8.016667	0.5	0.214375
8.025000	0.5	0.265375
8.033333	0.5	0.326875
8.041667	0.5	0.400750
8.050000	0.5	0.488375
8.058333	0.5	0.591625
8.066667	0.5	0.711000
8.075000	0.5	0.847250
8.083333	0.5	1.001250
8.091667	0.5	1.173625
8.100000	0.5	1.364125
8.108333	0.5	1.572500
8.116667	0.5	1.799250
8.125000	0.5	2.042750
8.133333	0.5	2.303250
8.141667	0.5	2.580875
8.150000	0.5	2.873750
8.158333	0.5	3.181625
8.166667	0.5	3.503250
8.175000	0.5	3.839500
8.183333	0.5	4.188000
8.191667	0.5	4.548875
8.200000	0.5	4.920750
8.208333	0.5	5.304125
8.216667	0.5	5.698250
8.225000	0.5	6.102750
8.233333	0.5	6.516250
8.241667	0.5	6.938625
8.250000	0.5	7.369750
8.258333	0.5	7.809000
8.266667	0.5	8.255500
8.275000	0.5	8.709375
8.283333	0.5	9.170375
8.291667	0.5	9.638500
8.300000	0.5	10.112875
8.308333	0.5	10.593750
8.316667	0.5	11.080500
8.325000	0.5	11.572250
8.333333	0.5	12.068250
8.341667	0.5	12.566500
8.350000	0.5	13.063125
8.358333	0.5	13.548875
8.366667	0.5	14.006250
8.375000	0.5	14.402750
8.383333	0.5	14.693875
8.391667	0.5	14.824875
8.400000	0.5	14.744250
8.408333	0.5	14.415250
8.416667	0.5	13.828375
8.425000	0.5	13.005125
8.433333	0.5	11.994000
8.441667	0.5	10.859000
8.450000	0.5	9.669000
8.458333	0.5	8.485125
8.466667	0.5	7.355375
8.475000	0.5	6.311875
8.483333	0.5	5.373500
8.491667	0.5	4.546750
8.500000	0.5	3.828750
8.508333	0.5	3.212500
8.516667	0.5	2.688750
8.525000	0.5	2.247250
8.533333	0.5	1.876750
8.541667	0.5	1.567000
8.550000	0.5	1.309250
8.558333	0.5	1.094750
8.566667	0.5	0.918000
8.575000	0.5	0.772000
8.583333	0.5	0.651500
8.591667	0.5	0.552000
8.600000	0.5	0.469750
8.608333	0.5	0.402000
8.616667	0.5	0.346500
8.625000	0.5	0.300750
8.633333	0.5	0.263125
8.641667	0.5	0.231875
8.650000	0.5	0.205500
8.658333	0.5	0.183875
8.666667	0.5	0.165875
8.675000	0.5	0.150750
8.683333	0.5	0.137625
8.691667	0.5	0.126125
8.700000	0.5	0.116750
8.708333	0.5	0.108750
8.716667	0.5	0.101875
8.725000	0.5	0.095625
8.733333	0.5	0.089500
8.741667	0.5	0.084875
8.750000	0.5	0.080750
8.758333	0.5	0.076625
8.766667	0.5	0.073500
8.775000	0.5	0.070500
8.783333	0.5	0.067500
8.791667	0.5	0.064625
8.800000	0.5	0.062000
8.808333	0.5	0.059250
8.816667	0.5	0.057125
8.825000	0.5	0.055375
8.833333	0.5	0.053500
8.841667	0.5	0.051125
8.850000	0.5	0.049250
8.858333	0.5	0.047500
8.866667	0.5	0.046125
8.875000	0.5	0.044625
8.883333	0.5	0.043125
8.891667	0.5	0.042000
8.900000	0.5	0.040500
8.908333	0.5	0.039250
8.916667	0.5	0.038000
8.925000	0.5	0.037250
8.933333	0.5	0.036375
8.941667	0.5	0.035750
8.950000	0.5	0.035500
8.958333	0.5	0.035000
8.966667	0.5	0.034375
8.975000	0.5	0.033625
8.983333	0.5	0.033125
8.991667	0.5	0.033250
9.000000	0.5	0.033125
9.008333	0.5	0.033250
9.016667	0.5	0.033125
9.025000	0.5	0.033000
9.033333	0.5	0.033250
9.041667	0.5	0.033500
9.050000	0.5	0.033875
9.058333	0.5	0.034625
9.066667	0.5	0.034625
9.075000	0.5	0.035125
9.083333	0.5	0.035250
9.091667	0.5	0.035500
9.100000	0.5	0.035750
9.108333	0.5	0.035875
9.116667	0.5	0.036250
9.125000	0.5	0.036875
9.133333	0.5	0.037250
9.141667	0.5	0.038000
9.150000	0.5	0.038250
9.158333	0.5	0.038625
9.166667	0.5	0.039000
9.175000	0.5	0.039500
9.183333	0.5	0.039625
9.191667	0.5	0.040000
9.200000	0.5	0.040000
9.208333	0.5	0.040000
9.216667	0.5	0.039875
9.225000	0.5	0.040125
9.233333	0.5	0.040250
9.241667	0.5	0.040375
9.250000	0.5	0.040125
9.258333	0.5	0.040500
9.266667	0.5	0.040875
9.275000	0.5	0.040750
9.283333	0.5	0.041000
9.291667	0.5	0.041250
9.300000	0.5	0.041375
9.308333	0.5	0.041500
9.316667	0.5	0.041500
9.325000	0.5	0.041500
9.333333	0.5	0.041625
9.341667	0.5	0.041875
9.350000	0.5	0.042000
9.358333	0.5	0.042000
9.366667	0.5	0.042125
9.375000	0.5	0.042250
9.383333	0.5	0.042125
9.391667	0.5	0.042250
9.400000	0.5	0.042125
9.408333	0.5	0.042000
9.416667	0.5	0.042125
9.425000	0.5	0.041750
9.433333	0.5	0.041625
9.441667	0.5	0.041625
9.450000	0.5	0.041125
9.458333	0.5	0.040500
9.466667	0.5	0.040125
9.475000	0.5	0.039250
9.483333	0.5	0.038750
9.491667	0.5	0.038375
9.500000	0.5	0.038250
9.508333	0.5	0.038000
9.516667	0.5	0.038000
9.525000	0.5	0.038250
9.533333	0.5	0.038750
9.541667	0.5	0.039375
9.550000	0.5	0.040000
9.558333	0.5	0.040750
9.566667	0.5	0.041750
9.575000	0.5	0.043125
9.583333	0.5	0.044500
9.591667	0.5	0.045750
9.600000	0.5	0.046750
9.608333	0.5	0.047625
9.616667	0.5	0.048375
9.625000	0.5	0.048875
9.633333	0.5	0.048875
9.641667	0.5	0.049000
9.650000	0.5	0.048875
9.658333	0.5	0.048625
9.666667	0.5	0.048375
9.675000	0.5	0.047875
9.683333	0.5	0.047125
9.691667	0.5	0.046500
9.700000	0.5	0.046000
9.708333	0.5	0.045500
9.716667	0.5	0.044875
9.725000	0.5	0.044375
9.733333	0.5	0.043500
9.741667	0.5	0.042625
9.750000	0.5	0.041500
9.758333	0.5	0.040375
9.766667	0.5	0.039250
9.775000	0.5	0.038125
9.783333	0.5	0.037250
9.791667	0.5	0.035625
9.800000	0.5	0.034375
9.808333	0.5	0.033625
9.816667	0.5	0.032500
9.825000	0.5	0.031625
9.833333	0.5	0.030625
9.841667	0.5	0.029750
9.850000	0.5	0.029125
9.858333	0.5	0.028375
9.866667	0.5	0.027250
9.875000	0.5	0.026125
9.883333	0.5	0.024875
9.891667	0.5	0.024000
9.900000	0.5	0.023125
9.908333	0.5	0.021875
9.916667	0.5	0.021375
9.925000	0.5	0.020750
9.933333	0.5	0.019750
9.941667	0.5	0.019000
9.950000	0.5	0.018250
9.958333	0.5	0.017750
9.966667	0.5	0.017625
9.975000	0.5	0.017250
9.983333	0.5	0.016875
9.991667	0.5	0.016375
10.000000	0.5	0.015750
10.008333	0.5	0.015375
10.016667	0.5	0.014875
10.025000	0.5	0.014125
10.033333	0.5	0.013625
10.041667	0.5	0.013250
10.050000	0.5	0.013000
10.058333	0.5	0.012125
10.066667	0.5	0.011875
10.075000	0.5	0.011750
10.083333	0.5	0.011875
10.091667	0.5	0.012000
10.100000	0.5	0.011625
10.108333	0.5	0.011500
10.116667	0.5	0.011750
10.125000	0.5	0.011875
10.133333	0.5	0.012500
10.141667	0.5	0.013375
10.150000	0.5	0.014250
10.158333	0.5	0.015500
10.166667	0.5	0.016625
10.175000	0.5	0.018000
10.183333	0.5	0.019625
10.191667	0.5	0.021625
10.200000	0.5	0.023750
10.208333	0.5	0.026125
10.216667	0.5	0.028625
10.225000	0.5	0.031125
10.233333	0.5	0.033250
10.241667	0.5	0.035750
10.250000	0.5	0.038500
10.258333	0.5	0.040750
10.266667	0.5	0.042500
10.275000	0.5	0.044375
10.283333	0.5	0.046000
10.291667	0.5	0.047000
10.300000	0.5	0.048250
10.308333	0.5	0.049250
10.316667	0.5	0.049875
10.325000	0.5	0.050250
10.333333	0.5	0.051000
10.341667	0.5	0.051625
10.350000	0.5	0.052250
10.358333	0.5	0.052875
10.366667	0.5	0.054125
10.375000	0.5	0.055375
10.383333	0.5	0.056750
10.391667	0.5	0.059500
10.400000	0.5	0.062375
10.408333	0.5	0.066125
10.416667	0.5	0.069875
10.425000	0.5	0.074875
10.433333	0.5	0.081000
10.441667	0.5	0.087125
10.450000	0.5	0.094625
10.458333	0.5	0.102625
10.466667	0.5	0.111250
10.475000	0.5	0.121125
10.483333	0.5	0.131250
10.491667	0.5	0.142000
10.500000	0.5	0.153375
10.508333	0.5	0.164875
10.516667	0.5	0.176375
10.525000	0.5	0.187625
10.533333	0.5	0.198750
10.541667	0.5	0.209625
10.550000	0.5	0.219875
10.558333	0.5	0.229750
10.566667	0.5	0.238500
10.575000	0.5	0.246625
10.583333	0.5	0.253125
10.591667	0.5	0.259000
10.600000	0.5	0.263500
10.608333	0.5	0.266625
10.616667	0.5	0.267750
10.625000	0.5	0.267875
10.633333	0.5	0.266000
10.641667	0.5	0.263125
10.650000	0.5	0.258750
10.658333	0.5	0.253500
10.666667	0.5	0.247000
10.675000	0.5	0.239250
10.683333	0.5	0.230875
10.691667	0.5	0.221500
10.700000	0.5	0.211875
10.708333	0.5	0.201750
10.716667	0.5	0.191125
10.725000	0.5	0.180875
10.733333	0.5	0.170750
10.741667	0.5	0.160125
10.750000	0.5	0.150000
10.758333	0.5	0.139500
10.766667	0.5	0.129375
10.775000	0.5	0.119625
10.783333	0.5	0.110125
10.791667	0.5	0.101750
10.800000	0.5	0.093750
10.808333	0.5	0.086625
10.816667	0.5	0.079375
10.825000	0.5	0.072500
10.833333	0.5	0.066125
10.841667	0.5	0.060375
10.850000	0.5	0.055750
10.858333	0.5	0.051000
10.866667	0.5	0.046500
10.875000	0.5	0.042500
10.883333	0.5	0.039125
10.891667	0.5	0.035875
10.900000	0.5	0.033500
10.908333	0.5	0.031375
10.916667	0.5	0.029500
10.925000	0.5	0.028250
10.933333	0.5	0.027250
10.941667	0.5	0.026375
10.950000	0.5	0.025625
10.958333	0.5	0.025125
10.966667	0.5	0.024375
10.975000	0.5	0.024125
10.983333	0.5	0.024750
10.991667	0.5	0.025500
11.000000	0.5	0.025750
11.008333	0.5	0.026125
11.016667	0.5	0.026875
11.025000	0.5	0.027375
11.033333	0.5	0.027750
11.041667	0.5	0.027875
11.050000	0.5	0.028000
11.058333	0.5	0.028375
11.066667	0.5	0.028375
11.075000	0.5	0.027875
11.083333	0.5	0.027250
11.091667	0.5	0.027000
11.100000	0.5	0.026375
11.108333	0.5	0.025750
11.116667	0.5	0.024625
11.125000	0.5	0.023125
11.133333	0.5	0.021750
11.141667	0.5	0.020375
11.150000	0.5	0.019250
11.158333	0.5	0.017625
11.166667	0.5	0.016375
11.175000	0.5	0.014875
11.183333	0.5	0.012750
11.191667	0.5	0.011750
11.200000	0.5	0.010000
11.208333	0.5	0.008375
11.216667	0.5	0.006875
11.225000	0.5	0.005750
11.233333	0.5	0.004375
11.241667	0.5	0.003125
11.250000	0.5	0.001750
11.258333	0.5	0.000125
11.266667	0.5	-0.001000
11.275000	0.5	-0.002125
11.283333	0.5	-0.002875
11.291667	0.5	-0.003875
11.300000	0.5	-0.004500
11.308333	0.5	-0.005500
11.316667	0.5	-0.006250
11.325000	0.5	-0.006625
11.333333	0.5	-0.007375
11.341667	0.5	-0.008250
11.350000	0.5	-0.009000
11.358333	0.5	-0.009375
11.366667	0.5	-0.009750
11.375000	0.5	-0.010125
11.383333	0.5	-0.010250
11.391667	0.5	-0.010625
11.400000	0.5	-0.011125
11.408333	0.5	-0.011375
11.416667	0.5	-0.011125
11.425000	0.5	-0.011125
11.433333	0.5	-0.011125
11.441667	0.5	-0.011125
11.450000	0.5	-0.010875
11.458333	0.5	-0.010750
11.466667	0.5	-0.010625
11.475000	0.5	-0.010625
11.483333	0.5	-0.010375
11.491667	0.5	-0.010500
11.500000	0.5	-0.010125
11.508333	0.5	-0.009750
11.516667	0.5	-0.009750
11.525000	0.5	-0.009500
11.533333	0.5	-0.008750
11.541667	0.5	-0.008625
11.550000	0.5	-0.008500
11.558333	0.5	-0.008250
11.566667	0.5	-0.008000
11.575000	0.5	-0.007750
11.583333	0.5	-0.006875
11.591667	0.5	-0.006375
11.600000	0.5	-0.006125
11.608333	0.5	-0.005875
11.616667	0.5	-0.005375
11.625000	0.5	-0.004625
11.633333	0.5	-0.004000
11.641667	0.5	-0.003750
11.650000	0.5	-0.003500
11.658333	0.5	-0.002875
11.666667	0.5	-0.002625
11.675000	0.5	-0.002000
11.683333	0.5	-0.001000
11.691667	0.5	-0.000375
11.700000	0.5	-0.000375
11.708333	0.5	0.000000
11.716667	0.5	0.000875
11.725000	0.5	0.001750
11.733333	0.5	0.001750
11.741667	0.5	0.002000
11.750000	0.5	0.002500
11.758333	0.5	0.003375
11.766667	0.5	0.003625
11.775000	0.5	0.004125
11.783333	0.5	0.004750
11.791667	0.5	0.005250
11.800000	0.5	0.005625
11.808333	0.5	0.006500
11.816667	0.5	0.007250
11.825000	0.5	0.008250
11.833333	0.5	0.008750
11.841667	0.5	0.009125
11.850000	0.5	0.009750
11.858333	0.5	0.010375
11.866667	0.5	0.011250
11.875000	0.5	0.011875
11.883333	0.5	0.012750
11.891667	0.5	0.013250
11.900000	0.5	0.014000
11.908333	0.5	0.014750
11.916667	0.5	0.015750
11.925000	0.5	0.016375
11.933333	0.5	0.016875
11.941667	0.5	0.017500
11.950000	0.5	0.018250
11.958333	0.5	0.019000
11.966667	0.5	0.019500
11.975000	0.5	0.020000
11.983333	0.5	0.020625
11.991667	0.5	0.021500
12.000000	0.5	0.022250
12.008333	0.5	0.022625
12.016667	0.5	0.023500
12.025000	0.5	0.023625
12.033333	0.5	0.024375
12.041667	0.5	0.024625
12.050000	0.5	0.025125
12.058333	0.5	0.025375
12.066667	0.5	0.025250
12.075000	0.5	0.025000
12.083333	0.5	0.025125
12.091667	0.5	0.025500
12.100000	0.5	0.025500
12.108333	0.5	0.024875
12.116667	0.5	0.024625
12.125000	0.5	0.024375
12.133333	0.5	0.024000
12.141667	0.5	0.023375
12.150000	0.5	0.022750
12.158333	0.5	0.022375
12.166667	0.5	0.022000
12.175000	0.5	0.021750
12.183333	0.5	0.021625
12.191667	0.5	0.021875
12.200000	0.5	0.021625
12.208333	0.5	0.021500
12.216667	0.5	0.022000
12.225000	0.5	0.022250
12.233333	0.5	0.022000
12.241667	0.5	0.022000
12.250000	0.5	0.021875
12.258333	0.5	0.022625
12.266667	0.5	0.023125
12.275000	0.5	0.023375
12.283333	0.5	0.024125
12.291667	0.5	0.024125
12.300000	0.5	0.024750
12.308333	0.5	0.025500
12.316667	0.5	0.025875
12.325000	0.5	0.026000
12.333333	0.5	0.025875
12.341667	0.5	0.026000
12.350000	0.5	0.026125
12.358333	0.5	0.026000
12.366667	0.5	0.025750
12.375000	0.5	0.025500
12.383333	0.5	0.024625
12.391667	0.5	0.023875
12.400000	0.5	0.023000
12.408333	0.5	0.021500
12.416667	0.5	0.020250
12.425000	0.5	0.018875
12.433333	0.5	0.017500
12.441667	0.5	0.015875
12.450000	0.5	0.014375
12.458333	0.5	0.013000
12.466667	0.5	0.011375
12.475000	0.5	0.010125
12.483333	0.5	0.008625
12.491667	0.5	0.007125
12.500000	0.5	0.005125
12.508333	0.5	0.003625
12.516667	0.5	0.001875
12.525000	0.5	0.000500
12.533333	0.5	-0.000375
12.541667	0.5	-0.001250
12.550000	0.5	-0.002250
12.558333	0.5	-0.002875
12.566667	0.5	-0.003625
12.575000	0.5	-0.004375
12.583333	0.5	-0.004875
12.591667	0.5	-0.005250
12.600000	0.5	-0.005625
12.608333	0.5	-0.006125
12.616667	0.5	-0.006625
12.625000	0.5	-0.006875
12.633333	0.5	-0.007000
12.641667	0.5	-0.007500
12.650000	0.5	-0.007750
12.658333	0.5	-0.008000
12.666667	0.5	-0.008250
12.675000	0.5	-0.008500
12.683333	0.5	-0.009125
12.691667	0.5	-0.009500
12.700000	0.5	-0.009375
12.708333	0.5	-0.009375
12.716667	0.5	-0.009625
12.725000	0.5	-0.009500
12.733333	0.5	-0.009000
12.741667	0.5	-0.008750
12.750000	0.5	-0.008750
12.758333	0.5	-0.008625
12.766667	0.5	-0.008750
12.775000	0.5	-0.008500
12.783333	0.5	-0.008375
12.791667	0.5	-0.008000
12.800000	0.5	-0.008000
12.808333	0.5	-0.007500
12.816667	0.5	-0.007125
12.825000	0.5	-0.006625
12.833333	0.5	-0.006375
12.841667	0.5	-0.006125
12.850000	0.5	-0.005750
12.858333	0.5	-0.005500
12.866667	0.5	-0.005125
12.875000	0.5	-0.004750
12.883333	0.5	-0.004250
12.891667	0.5	-0.003875
12.900000	0.5	-0.003000
12.908333	0.5	-0.002750
12.916667	0.5	-0.003125
12.925000	0.5	-0.002875
12.933333	0.5	-0.002875
12.941667	0.5	-0.002500
12.950000	0.5	-0.002250
12.958333	0.5	-0.002000
12.966667	0.5	-0.001500
12.975000	0.5	-0.001125
12.983333	0.5	-0.001000
12.991667	0.5	-0.000625
13.000000	0.5	-0.000375
13.008333	0.5	-0.000375
13.016667	0.5	-0.000250
13.025000	0.5	-0.000125
13.033333	0.5	0.000000
13.041667	0.5	0.000000
13.050000	0.5	0.000250
13.058333	0.5	0.000875
13.066667	0.5	0.001250
13.075000	0.5	0.001250
13.083333	0.5	0.001875
13.091667	0.5	0.002750
13.100000	0.5	0.002875
13.108333	0.5	0.002875
13.116667	0.5	0.003375
13.125000	0.5	0.003500
13.133333	0.5	0.003750
13.141667	0.5	0.004125
13.150000	0.5	0.004125
13.158333	0.5	0.004125
13.166667	0.5	0.004250
13.175000	0.5	0.004625
13.183333	0.5	0.004750
13.191667	0.5	0.004375
13.200000	0.5	0.003750
13.208333	0.5	0.003875
13.216667	0.5	0.003875
13.225000	0.5	0.004125
13.233333	0.5	0.004250
13.241667	0.5	0.004625
13.250000	0.5	0.004625
13.258333	0.5	0.005125
13.266667	0.5	0.005625
13.275000	0.5	0.005625
13.283333	0.5	0.005625
13.291667	0.5	0.005500
13.300000	0.5	0.005250
13.308333	0.5	0.005250
13.316667	0.5	0.005000
13.325000	0.5	0.004750
13.333333	0.5	0.004625
13.341667	0.5	0.004375
13.350000	0.5	0.003875
13.358333	0.5	0.003375
13.366667	0.5	0.003375
13.375000	0.5	0.003250
13.383333	0.5	0.002875
13.391667	0.5	0.002625
13.400000	0.5	0.002500
13.408333	0.5	0.002500
13.416667	0.5	0.002125
13.425000	0.5	0.001500
13.433333	0.5	0.001500
13.441667	0.5	0.001125
13.450000	0.5	0.000875
13.458333	0.5	0.000625
13.466667	0.5	0.000500
13.475000	0.5	0.000500
13.483333	0.5	0.000250
13.491667	0.5	0.000250
13.500000	0.5	0.000250
13.508333	0.5	0.000375
13.516667	0.5	0.000250
13.525000	0.5	0.000375
13.533333	0.5	0.000625
13.541667	0.5	0.000625
13.550000	0.5	0.000625
13.558333	0.5	0.000375
13.566667	0.5	0.000250
13.575000	0.5	0.000500
13.583333	0.5	0.000625
13.591667	0.5	0.000500
13.600000	0.5	0.000125
13.608333	0.5	0.000125
13.616667	0.5	0.000000
13.625000	0.5	-0.000250
13.633333	0.5	-0.000375
13.641667	0.5	-0.000250
13.650000	0.5	-0.000125
13.658333	0.5	0.000000
13.666667	0.5	-0.000125
13.675000	0.5	-0.000375
13.683333	0.5	-0.000250
13.691667	0.5	-0.000375
13.700000	0.5	-0.000375
13.708333	0.5	-0.000125
13.716667	0.5	0.000125
13.725000	0.5	0.000375
13.733333	0.5	0.000750
13.741667	0.5	0.001000
13.750000	0.5	0.001500
13.758333	0.5	0.001750
13.766667	0.5	0.002250
13.775000	0.5	0.002250
13.783333	0.5	0.002250
13.791667	0.5	0.002500
13.800000	0.5	0.002750
13.808333	0.5	0.002875
13.816667	0.5	0.003125
13.825000	0.5	0.003250
13.833333	0.5	0.003500
13.841667	0.5	0.003750
13.850000	0.5	0.004125
13.858333	0.5	0.004625
13.866667	0.5	0.004625
13.875000	0.5	0.004625
13.883333	0.5	0.004875
13.891667	0.5	0.005250
13.900000	0.5	0.005125
13.908333	0.5	0.005375
13.916667	0.5	0.005125
13.925000	0.5	0.005125
13.933333	0.5	0.005250
13.941667	0.5	0.005500
13.950000	0.5	0.005500
13.958333	0.5	0.005500
13.966667	0.5	0.005500
13.975000	0.5	0.005500
13.983333	0.5	0.005500
13.991667	0.5	0.005125
14.000000	0.5	0.004875
14.008333	0.5	0.004750
14.016667	0.5	0.004750
14.025000	0.5	0.004875
14.033333	0.5	0.005000
14.041667	0.5	0.004625
14.050000	0.5	0.004625
14.058333	0.5	0.004625
14.066667	0.5	0.004625
14.075000	0.5	0.004375
14.083333	0.5	0.004125
14.091667	0.5	0.003875
14.100000	0.5	0.003750
14.108333	0.5	0.003500
14.116667	0.5	0.003000
14.125000	0.5	0.002500
14.133333	0.5	0.002250
14.141667	0.5	0.002375
14.150000	0.5	0.002125
14.158333	0.5	0.002000
14.166667	0.5	0.002000
14.175000	0.5	0.002125
14.183333	0.5	0.002000
14.191667	0.5	0.002250
14.200000	0.5	0.002375
14.208333	0.5	0.001750
14.216667	0.5	0.001625
14.225000	0.5	0.001125
14.233333	0.5	0.000875
14.241667	0.5	0.000875
14.250000	0.5	0.000875
14.258333	0.5	0.001000
14.266667	0.5	0.001125
14.275000	0.5	0.000875
14.283333	0.5	0.001000
14.291667	0.5	0.001000
14.300000	0.5	0.001125
14.308333	0.5	0.001625
14.316667	0.5	0.002000
14.325000	0.5	0.002000
14.333333	0.5	0.001625
14.341667	0.5	0.002000
14.350000	0.5	0.002125
14.358333	0.5	0.002250
14.366667	0.5	0.002125
14.375000	0.5	0.002125
14.383333	0.5	0.002375
14.391667	0.5	0.002375
14.400000	0.5	0.002375
14.408333	0.5	0.003125
14.416667	0.5	0.003625
14.425000	0.5	0.003875
14.433333	0.5	0.004250
14.441667	0.5	0.004375
14.450000	0.5	0.004625
14.458333	0.5	0.004875
14.466667	0.5	0.004875
14.475000	0.5	0.005500
14.483333	0.5	0.006250
14.491667	0.5	0.006375
14.500000	0.5	0.006375
14.508333	0.5	0.007000
14.516667	0.5	0.007500
14.525000	0.5	0.008125
14.533333	0.5	0.008375
14.541667	0.5	0.009250
14.550000	0.5	0.010000
14.558333	0.5	0.010625
14.566667	0.5	0.011250
14.575000	0.5	0.012000
14.583333	0.5	0.012375
14.591667	0.5	0.012625
14.600000	0.5	0.013000
14.608333	0.5	0.013500
14.616667	0.5	0.014250
14.625000	0.5	0.014375
14.633333	0.5	0.014875
14.641667	0.5	0.015250
14.650000	0.5	0.015625
14.658333	0.5	0.015625
14.666667	0.5	0.016000
14.675000	0.5	0.016500
14.683333	0.5	0.017000
14.691667	0.5	0.017500
14.700000	0.5	0.017750
14.708333	0.5	0.017750
14.716667	0.5	0.017875
14.725000	0.5	0.018125
14.733333	0.5	0.018375
14.741667	0.5	0.018250
14.750000	0.5	0.018375
14.758333	0.5	0.018375
14.766667	0.5	0.018125
14.775000	0.5	0.017625
14.783333	0.5	0.017375
14.791667	0.5	0.016875
14.800000	0.5	0.017125
14.808333	0.5	0.016750
14.816667	0.5	0.016375
14.825000	0.5	0.015750
14.833333	0.5	0.015250
14.841667	0.5	0.014375
14.850000	0.5	0.013375
14.858333	0.5	0.012375
14.866667	0.5	0.012000
14.875000	0.5	0.011375
14.883333	0.5	0.010125
14.891667	0.5	0.009250
14.900000	0.5	0.008750
14.908333	0.5	0.008000
14.916667	0.5	0.007250
14.925000	0.5	0.006000
14.933333	0.5	0.005000
14.941667	0.5	0.004250
14.950000	0.5	0.003750
14.958333	0.5	0.003250
14.966667	0.5	0.002500
14.975000	0.5	0.001625
14.983333	0.5	0.001125
14.991667	0.5	0.000750
15.000000	0.5	0.000125
15.008333	0.5	-0.000375
15.016667	0.5	-0.001125
15.025000	0.5	-0.002000
15.033333	0.5	-0.002750
15.041667	0.5	-0.003250
15.050000	0.5	-0.004250
15.058333	0.5	-0.005000
15.066667	0.5	-0.006000
15.075000	0.5	-0.006375
15.083333	0.5	-0.006500
15.091667	0.5	-0.006625
15.100000	0.5	-0.006625
15.108333	0.5	-0.006625
15.116667	0.5	-0.006750
15.125000	0.5	-0.006750
15.133333	0.5	-0.006875
15.141667	0.5	-0.007000
15.150000	0.5	-0.007250
15.158333	0.5	-0.007500
15.166667	0.5	-0.007875
15.175000	0.5	-0.007625
15.183333	0.5	-0.007250
15.191667	0.5	-0.006875
15.200000	0.5	-0.006625
15.208333	0.5	-0.006250
15.216667	0.5	-0.005875
15.225000	0.5	-0.005750
15.233333	0.5	-0.005500
15.241667	0.5	-0.005000
15.250000	0.5	-0.004500
15.258333	0.5	-0.004250
15.266667	0.5	-0.004125
15.275000	0.5	-0.003750
15.283333	0.5	-0.003500
15.291667	0.5	-0.003000
15.300000	0.5	-0.002375
15.308333	0.5	-0.002125
15.316667	0.5	-0.001875
15.325000	0.5	-0.001250
15.333333	0.5	-0.000875
15.341667	0.5	-0.000750
15.350000	0.5	-0.000250
15.358333	0.5	0.000125
15.366667	0.5	0.000625
15.375000	0.5	0.001000
15.383333	0.5	0.001000
15.391667	0.5	0.001250
15.400000	0.5	0.001625
15.408333	0.5	0.001125
15.416667	0.5	0.001375
15.425000	0.5	0.001625
15.433333	0.5	0.001625
15.441667	0.5	0.001500
15.450000	0.5	0.001500
15.458333	0.5	0.001625
15.466667	0.5	0.001375
15.475000	0.5	0.001500
15.483333	0.5	0.001750
15.491667	0.5	0.001750
15.500000	0.5	0.001875
15.508333	0.5	0.001875
15.516667	0.5	0.001625
15.525000	0.5	0.001750
15.533333	0.5	0.001375
15.541667	0.5	0.001750
15.550000	0.5	0.001625
15.558333	0.5	0.000750
15.566667	0.5	0.000250
15.575000	0.5	0.000250
15.583333	0.5	0.000000
15.591667	0.5	0.000000
15.600000	0.5	-0.000125
15.608333	0.5	-0.000500
15.616667	0.5	-0.001375
15.625000	0.5	-0.001750
15.633333	0.5	-0.002000
15.641667	0.5	-0.002125
15.650000	0.5	-0.002750
15.658333	0.5	-0.003625
15.666667	0.5	-0.004250
15.675000	0.5	-0.004625
15.683333	0.5	-0.005000
15.691667	0.5	-0.005375
15.700000	0.5	-0.006125
15.708333	0.5	-0.006875
15.716667	0.5	-0.007250
15.725000	0.5	-0.007125
15.733333	0.5	-0.007875
15.741667	0.5	-0.008375
15.750000	0.5	-0.008750
15.758333	0.5	-0.009250
15.766667	0.5	-0.010250
15.775000	0.5	-0.011000
15.783333	0.5	-0.011250
15.791667	0.5	-0.011750
15.800000	0.5	-0.012500
15.808333	0.5	-0.012750
15.816667	0.5	-0.013375
15.825000	0.5	-0.013625
15.833333	0.5	-0.013875
15.841667	0.5	-0.014000
15.850000	0.5	-0.014375
15.858333	0.5	-0.014250
15.866667	0.5	-0.014250
15.875000	0.5	-0.014375
15.883333	0.5	-0.014625
15.891667	0.5	-0.014875
15.900000	0.5	-0.014750
15.908333	0.5	-0.014500
15.916667	0.5	-0.014500
15.925000	0.5	-0.014250
15.933333	0.5	-0.014000
15.941667	0.5	-0.014125
15.950000	0.5	-0.014000
15.958333	0.5	-0.013875
15.966667	0.5	-0.013875
15.975000	0.5	-0.013750
15.983333	0.5	-0.013500
15.991667	0.5	-0.013250
16.000000	0.5	-0.012625
16.008333	0.5	-0.012000
16.016667	0.5	-0.011500
16.025000	0.5	-0.010875
16.033333	0.5	-0.010125
16.041667	0.5	-0.009750
16.050000	0.5	-0.009375
16.058333	0.5	-0.008375
16.066667	0.5	-0.007750
16.075000	0.5	-0.007500
16.083333	0.5	-0.007250
16.091667	0.5	-0.007125
16.100000	0.5	-0.006375
16.108333	0.5	-0.006250
16.116667	0.5	-0.005625
16.125000	0.5	-0.005250
16.133333	0.5	-0.004375
16.141667	0.5	-0.003375
16.150000	0.5	-0.003000
16.158333	0.5	-0.002750
16.166667	0.5	-0.002000
16.175000	0.5	-0.001500
16.183333	0.5	-0.001250
16.191667	0.5	-0.000625
16.200000	0.5	0.000000
16.208333	0.5	0.000250
16.216667	0.5	0.000125
16.225000	0.5	0.000500
16.233333	0.5	0.000875
16.241667	0.5	0.001375
16.250000	0.5	0.001500
16.258333	0.5	0.001500
16.266667	0.5	0.002000
16.275000	0.5	0.002000
16.283333	0.5	0.002500
16.291667	0.5	0.002750
16.300000	0.5	0.002750
16.308333	0.5	0.002625
16.316667	0.5	0.002750
16.325000	0.5	0.002750
16.333333	0.5	0.003125
16.341667	0.5	0.003375
16.350000	0.5	0.003250
16.358333	0.5	0.003750
16.366667	0.5	0.003875
16.375000	0.5	0.004000
16.383333	0.5	0.004000
16.391667	0.5	0.004250
16.400000	0.5	0.004250
16.408333	0.5	0.003875
16.416667	0.5	0.004125
16.425000	0.5	0.004250
16.433333	0.5	0.004250
16.441667	0.5	0.003875
16.450000	0.5	0.003500
16.458333	0.5	0.003625
16.466667	0.5	0.003625
16.475000	0.5	0.003375
16.483333	0.5	0.003625
16.491667	0.5	0.004000
16.500000	0.5	0.003875
16.508333	0.5	0.003500
16.516667	0.5	0.003375
16.525000	0.5	0.003500
16.533333	0.5	0.003500
16.541667	0.5	0.003375
16.550000	0.5	0.003375
16.558333	0.5	0.003625
16.566667	0.5	0.003500
16.575000	0.5	0.003125
16.583333	0.5	0.002875
16.591667	0.5	0.003000
16.600000	0.5	0.003125
16.608333	0.5	0.003500
16.616667	0.5	0.003500
16.625000	0.5	0.003750
16.633333	0.5	0.004000
16.641667	0.5	0.003625
16.650000	0.5	0.003875
16.658333	0.5	0.004125
16.666667	0.5	0.004500
16.675000	0.5	0.004625
16.683333	0.5	0.004875
16.691667	0.5	0.005000
16.700000	0.5	0.005500
16.708333	0.5	0.005625
16.716667	0.5	0.005875
16.725000	0.5	0.006750
16.733333	0.5	0.007500
16.741667	0.5	0.008250
16.750000	0.5	0.009125
16.758333	0.5	0.009750
16.766667	0.5	0.010000
16.775000	0.5	0.010375
16.783333	0.5	0.011375
16.791667	0.5	0.012125
16.800000	0.5	0.012750
16.808333	0.5	0.013500
16.816667	0.5	0.014250
16.825000	0.5	0.015375
16.833333	0.5	0.016500
16.841667	0.5	0.017125
16.850000	0.5	0.017875
16.858333	0.5	0.018750
16.866667	0.5	0.019375
16.875000	0.5	0.019875
16.883333	0.5	0.020375
16.891667	0.5	0.021000
16.900000	0.5	0.021750
16.908333	0.5	0.022250
16.916667	0.5	0.022625
16.925000	0.5	0.023000
16.933333	0.5	0.023750
16.941667	0.5	0.024375
16.950000	0.5	0.024375
16.958333	0.5	0.024625
16.966667	0.5	0.024375
16.975000	0.5	0.024250
16.983333	0.5	0.024125
16.991667	0.5	0.023875
17.000000	0.5	0.023750
17.008333	0.5	0.023125
17.016667	0.5	0.022250
17.025000	0.5	0.021500
17.033333	0.5	0.020625
17.041667	0.5	0.019625
17.050000	0.5	0.019125
17.058333	0.5	0.018000
17.066667	0.5	0.016875
17.075000	0.5	0.015875
17.083333	0.5	0.014250
17.091667	0.5	0.012375
17.100000	0.5	0.010500
17.108333	0.5	0.008500
17.116667	0.5	0.006500
17.125000	0.5	0.004250
17.133333	0.5	0.001875
17.141667	0.5	-0.000375
17.150000	0.5	-0.003250
17.158333	0.5	-0.006500
17.166667	0.5	-0.009750
17.175000	0.5	-0.013625
17.183333	0.5	-0.017625
17.191667	0.5	-0.022250
17.200000	0.5	-0.026625
17.208333	0.5	-0.031375
17.216667	0.5	-0.036000
17.225000	0.5	-0.040750
17.233333	0.5	-0.045625
17.241667	0.5	-0.050375
17.250000	0.5	-0.055500
17.258333	0.5	-0.060625
17.266667	0.5	-0.066000
17.275000	0.5	-0.071625
17.283333	0.5	-0.077000
17.291667	0.5	-0.082375
17.300000	0.5	-0.087500
17.308333	0.5	-0.092125
17.316667	0.5	-0.096250
17.325000	0.5	-0.100750
17.333333	0.5	-0.104500
17.341667	0.5	-0.107750
17.350000	0.5	-0.110875
17.358333	0.5	-0.113875
17.366667	0.5	-0.116000
17.375000	0.5	-0.117875
17.383333	0.5	-0.118625
17.391667	0.5	-0.118750
17.400000	0.5	-0.118375
17.408333	0.5	-0.118125
17.416667	0.5	-0.117000
17.425000	0.5	-0.114625
17.433333	0.5	-0.112375
17.441667	0.5	-0.110375
17.450000	0.5	-0.107375
17.458333	0.5	-0.104125
17.466667	0.5	-0.100625
17.475000	0.5	-0.097125
17.483333	0.5	-0.093375
17.491667	0.5	-0.089375
17.500000	0.5	-0.085250
17.508333	0.5	-0.081125
17.516667	0.5	-0.077000
17.525000	0.5	-0.073000
17.533333	0.5	-0.069250
17.541667	0.5	-0.065750
17.550000	0.5	-0.062250
17.558333	0.5	-0.058375
17.566667	0.5	-0.054875
17.575000	0.5	-0.051375
17.583333	0.5	-0.048000
17.591667	0.5	-0.044875
17.600000	0.5	-0.042250
17.608333	0.5	-0.040000
17.616667	0.5	-0.037625
17.625000	0.5	-0.035500
17.633333	0.5	-0.033875
17.641667	0.5	-0.032250
17.650000	0.5	-0.030500
17.658333	0.5	-0.029000
17.666667	0.5	-0.027875
17.675000	0.5	-0.027000
17.683333	0.5	-0.026250
17.691667	0.5	-0.025500
17.700000	0.5	-0.025125
17.708333	0.5	-0.024750
17.716667	0.5	-0.024250
17.725000	0.5	-0.023750
17.733333	0.5	-0.023625
17.741667	0.5	-0.023125
17.750000	0.5	-0.023000
17.758333	0.5	-0.023000
17.766667	0.5	-0.023125
17.775000	0.5	-0.023000
17.783333	0.5	-0.023000
17.791667	0.5	-0.022875
17.800000	0.5	-0.023375
17.808333	0.5	-0.023250
17.816667	0.5	-0.023125
17.825000	0.5	-0.023625
17.833333	0.5	-0.023750
17.841667	0.5	-0.023750
17.850000	0.5	-0.023875
17.858333	0.5	-0.024250
17.866667	0.5	-0.024125
17.875000	0.5	-0.024125
17.883333	0.5	-0.024125
17.891667	0.5	-0.024000
17.900000	0.5	-0.023750
17.908333	0.5	-0.024125
17.916667	0.5	-0.024125
17.925000	0.5	-0.024125
17.933333	0.5	-0.024000
17.941667	0.5	-0.023750
17.950000	0.5	-0.024000
17.958333	0.5	-0.024125
17.966667	0.5	-0.024125
17.975000	0.5	-0.023625
17.983333	0.5	-0.023250
17.991667	0.5	-0.023000
18.000000	0.5	-0.022875
18.008333	0.5	-0.023000
18.016667	0.5	-0.022750
18.025000	0.5	-0.022500
18.033333	0.5	-0.022375
18.041667	0.5	-0.021750
18.050000	0.5	-0.021750
18.058333	0.5	-0.021625
18.066667	0.5	-0.021375
18.075000	0.5	-0.021125
18.083333	0.5	-0.020750
18.091667	0.5	-0.020625
18.100000	0.5	-0.020500
18.108333	0.5	-0.020625
18.116667	0.5	-0.020875
18.125000	0.5	-0.021000
18.133333	0.5	-0.021000
18.141667	0.5	-0.021250
18.150000	0.5	-0.021250
18.158333	0.5	-0.021625
18.166667	0.5	-0.021500
18.175000	0.5	-0.021125
18.183333	0.5	-0.021750
18.191667	0.5	-0.022375
18.200000	0.5	-0.022750
18.208333	0.5	-0.023250
18.216667	0.5	-0.024000
18.225000	0.5	-0.025250
18.233333	0.5	-0.026375
18.241667	0.5	-0.027125
18.250000	0.5	-0.028625
18.258333	0.5	-0.029000
18.266667	0.5	-0.030125
18.275000	0.5	-0.030875
18.283333	0.5	-0.031750
18.291667	0.5	-0.033000
18.300000	0.5	-0.034125
18.308333	0.5	-0.035500
18.316667	0.5	-0.037000
18.325000	0.5	-0.038500
18.333333	0.5	-0.039875
18.341667	0.5	-0.041500
18.350000	0.5	-0.043000
18.358333	0.5	-0.044375
18.366667	0.5	-0.045500
18.375000	0.5	-0.046875
18.383333	0.5	-0.047625
18.391667	0.5	-0.048750
18.400000	0.5	-0.049500
18.408333	0.5	-0.050375
18.416667	0.5	-0.051875
18.425000	0.5	-0.052500
18.433333	0.5	-0.052500
18.441667	0.5	-0.052750
18.450000	0.5	-0.052500
18.458333	0.5	-0.052625
18.466667	0.5	-0.052375
18.475000	0.5	-0.051625
18.483333	0.5	-0.051125
18.491667	0.5	-0.050625
18.500000	0.5	-0.049875
18.508333	0.5	-0.048625
18.516667	0.5	-0.047375
18.525000	0.5	-0.046375
18.533333	0.5	-0.045250
18.541667	0.5	-0.044125
18.550000	0.5	-0.042750
18.558333	0.5	-0.041625
18.566667	0.5	-0.040750
18.575000	0.5	-0.039250
18.583333	0.5	-0.038000
18.591667	0.5	-0.036625
18.600000	0.5	-0.035250
18.608333	0.5	-0.034125
18.616667	0.5	-0.032750
18.625000	0.5	-0.031750
18.633333	0.5	-0.030250
18.641667	0.5	-0.029625
18.650000	0.5	-0.028875
18.658333	0.5	-0.028250
18.666667	0.5	-0.027375
18.675000	0.5	-0.026750
18.683333	0.5	-0.025750
18.691667	0.5	-0.025500
18.700000	0.5	-0.025000
18.708333	0.5	-0.024750
18.716667	0.5	-0.024625
18.725000	0.5	-0.024375
18.733333	0.5	-0.024375
18.741667	0.5	-0.024250
18.750000	0.5	-0.023750
18.758333	0.5	-0.023750
18.766667	0.5	-0.024125
18.775000	0.5	-0.024375
18.783333	0.5	-0.024750
18.791667	0.5	-0.024750
18.800000	0.5	-0.024750
18.808333	0.5	-0.025375
18.816667	0.5	-0.025625
18.825000	0.5	-0.025875
18.833333	0.5	-0.026125
18.841667	0.5	-0.026375
18.850000	0.5	-0.026625
18.858333	0.5	-0.027125
18.866667	0.5	-0.027375
18.875000	0.5	-0.027875
18.883333	0.5	-0.028000
18.891667	0.5	-0.027875
18.900000	0.5	-0.028125
18.908333	0.5	-0.028375
18.916667	0.5	-0.028250
18.925000	0.5	-0.028500
18.933333	0.5	-0.028750
18.941667	0.5	-0.029125
18.950000	0.5	-0.029375
18.958333	0.5	-0.029625
18.966667	0.5	-0.029875
18.975000	0.5	-0.030125
18.983333	0.5	-0.030625
18.991667	0.5	-0.031125
19.000000	0.5	-0.031625
19.008333	0.5	-0.031750
19.016667	0.5	-0.032125
19.025000	0.5	-0.031875
19.033333	0.5	-0.032250
19.041667	0.5	-0.032625
19.050000	0.5	-0.033000
19.058333	0.5	-0.033125
19.066667	0.5	-0.033625
19.075000	0.5	-0.034125
19.083333	0.5	-0.034125
19.091667	0.5	-0.034375
19.100000	0.5	-0.034750
19.108333	0.5	-0.035500
19.116667	0.5	-0.035750
19.125000	0.5	-0.036625
19.133333	0.5	-0.037750
19.141667	0.5	-0.038125
19.150000	0.5	-0.038625
19.158333	0.5	-0.038875
19.166667	0.5	-0.039500
19.175000	0.5	-0.039875
19.183333	0.5	-0.040250
19.191667	0.5	-0.040875
19.200000	0.5	-0.042000
19.208333	0.5	-0.042625
19.216667	0.5	-0.042875
19.225000	0.5	-0.043500
19.233333	0.5	-0.044250
19.241667	0.5	-0.044375
19.250000	0.5	-0.044875
19.258333	0.5	-0.045625
19.266667	0.5	-0.046125
19.275000	0.5	-0.046625
19.283333	0.5	-0.047250
19.291667	0.5	-0.047750
19.300000	0.5	-0.048125
19.308333	0.5	-0.048125
19.316667	0.5	-0.048250
19.325000	0.5	-0.049000
19.333333	0.5	-0.049750
19.341667	0.5	-0.049875
19.350000	0.5	-0.049875
19.358333	0.5	-0.050000
19.366667	0.5	-0.049875
19.375000	0.5	-0.049875
19.383333	0.5	-0.049625
19.391667	0.5	-0.049625
19.400000	0.5	-0.050125
19.408333	0.5	-0.050375
19.416667	0.5	-0.050875
19.425000	0.5	-0.050375
19.433333	0.5	-0.050250
19.441667	0.5	-0.050750
19.450000	0.5	-0.051000
19.458333	0.5	-0.051000
19.466667	0.5	-0.051000
19.475000	0.5	-0.051250
19.483333	0.5	-0.050750
19.491667	0.5	-0.050625
19.500000	0.5	-0.050375
19.508333	0.5	-0.049875
19.516667	0.5	-0.050500
19.525000	0.5	-0.051000
19.533333	0.5	-0.050500
19.541667	0.5	-0.050500
19.550000	0.5	-0.050500
19.558333	0.5	-0.050625
19.566667	0.5	-0.050375
19.575000	0.5	-0.050250
19.583333	0.5	-0.050875
19.591667	0.5	-0.051125
19.600000	0.5	-0.051375
19.608333	0.5	-0.051250
19.616667	0.5	-0.051000
19.625000	0.5	-0.051000
19.633333	0.5	-0.051125
19.641667	0.5	-0.051000
19.650000	0.5	-0.051125
19.658333	0.5	-0.051125
19.666667	0.5	-0.051125
19.675000	0.5	-0.051250
19.683333	0.5	-0.051375
19.691667	0.5	-0.051500
19.700000	0.5	-0.051750
19.708333	0.5	-0.051625
19.716667	0.5	-0.051625
19.725000	0.5	-0.051875
19.733333	0.5	-0.052125
19.741667	0.5	-0.052125
19.750000	0.5	-0.052500
19.758333	0.5	-0.052750
19.766667	0.5	-0.053250
19.775000	0.5	-0.053375
19.783333	0.5	-0.053750
19.791667	0.5	-0.053750
19.800000	0.5	-0.053625
19.808333	0.5	-0.053625
19.816667	0.5	-0.053375
19.825000	0.5	-0.053500
19.833333	0.5	-0.053500
19.841667	0.5	-0.053500
19.850000	0.5	-0.053125
19.858333	0.5	-0.053000
19.866667	0.5	-0.053000
19.875000	0.5	-0.052875
19.883333	0.5	-0.052875
19.891667	0.5	-0.052375
19.900000	0.5	-0.051625
19.908333	0.5	-0.051375
19.916667	0.5	-0.050750
19.925000	0.5	-0.050250
19.933333	0.5	-0.050000
19.941667	0.5	-0.049750
19.950000	0.5	-0.049625
19.958333	0.5	-0.049500
19.966667	0.5	-0.049375
19.975000	0.5	-0.049375
19.983333	0.5	-0.049000
19.991667	0.5	-0.048500
20.000000	0.5	-0.048125
20.008333	0.5	-0.047250
20.016667	0.5	-0.046750
20.025000	0.5	-0.046375
20.033333	0.5	-0.046125
20.041667	0.5	-0.045750
20.050000	0.5	-0.045125
20.058333	0.5	-0.044750
20.066667	0.5	-0.044625
20.075000	0.5	-0.044250
20.083333	0.5	-0.043875
20.091667	0.5	-0.043875
20.100000	0.5	-0.043625
20.108333	0.5	-0.043125
20.116667	0.5	-0.042750
20.125000	0.5	-0.042375
20.133333	0.5	-0.041875
20.141667	0.5	-0.041625
20.150000	0.5	-0.041375
20.158333	0.5	-0.040625
20.166667	0.5	-0.040125
20.175000	0.5	-0.039875
20.183333	0.5	-0.039500
20.191667	0.5	-0.039000
20.200000	0.5	-0.038375
20.208333	0.5	-0.038125
20.216667	0.5	-0.037125
20.225000	0.5	-0.036625
20.233333	0.5	-0.036375
20.241667	0.5	-0.036125
20.250000	0.5	-0.035750
20.258333	0.5	-0.036125
20.266667	0.5	-0.035625
20.275000	0.5	-0.035125
20.283333	0.5	-0.034750
20.291667	0.5	-0.034500
20.300000	0.5	-0.034000
20.308333	0.5	-0.033750
20.316667	0.5	-0.033375
20.325000	0.5	-0.032875
20.333333	0.5	-0.032250
20.341667	0.5	-0.031750
20.350000	0.5	-0.031500
20.358333	0.5	-0.031250
20.366667	0.5	-0.031125
20.375000	0.5	-0.030875
20.383333	0.5	-0.030250
20.391667	0.5	-0.029625
20.400000	0.5	-0.029000
20.408333	0.5	-0.029000
20.416667	0.5	-0.029000
20.425000	0.5	-0.028750
20.433333	0.5	-0.028250
20.441667	0.5	-0.027750
20.450000	0.5	-0.027250
20.458333	0.5	-0.026750
20.466667	0.5	-0.026750
20.475000	0.5	-0.027000
20.483333	0.5	-0.026750
20.491667	0.5	-0.026625
20.500000	0.5	-0.026500
20.508333	0.5	-0.026125
20.516667	0.5	-0.026125
20.525000	0.5	-0.025750
20.533333	0.5	-0.025375
20.541667	0.5	-0.025125
20.550000	0.5	-0.024625
20.558333	0.5	-0.025125
20.566667	0.5	-0.025250
20.575000	0.5	-0.025375
20.583333	0.5	-0.025250
20.591667	0.5	-0.025125
20.600000	0.5	-0.025125
20.608333	0.5	-0.025375
20.616667	0.5	-0.025250
20.625000	0.5	-0.025125
20.633333	0.5	-0.025625
20.641667	0.5	-0.025625
20.650000	0.5	-0.025750
20.658333	0.5	-0.025875
20.666667	0.5	-0.025500
20.675000	0.5	-0.025375
20.683333	0.5	-0.025250
20.691667	0.5	-0.025500
20.700000	0.5	-0.025500
20.708333	0.5	-0.025625
20.716667	0.5	-0.025750
20.725000	0.5	-0.025875
20.733333	0.5	-0.025875
20.741667	0.5	-0.026625
20.750000	0.5	-0.027250
20.758333	0.5	-0.027375
20.766667	0.5	-0.027625
20.775000	0.5	-0.028000
20.783333	0.5	-0.028375
20.791667	0.5	-0.028375
20.800000	0.5	-0.028500
20.808333	0.5	-0.028875
20.816667	0.5	-0.029375
20.825000	0.5	-0.029500
20.833333	0.5	-0.029625
20.841667	0.5	-0.030125
20.850000	0.5	-0.030375
20.858333	0.5	-0.031125
20.866667	0.5	-0.031625
20.875000	0.5	-0.031625
20.883333	0.5	-0.031750
20.891667	0.5	-0.031875
20.900000	0.5	-0.032125
20.908333	0.5	-0.032125
20.916667	0.5	-0.032125
20.925000	0.5	-0.032500
20.933333	0.5	-0.032875
20.941667	0.5	-0.033250
20.950000	0.5	-0.033125
20.958333	0.5	-0.033000
20.966667	0.5	-0.033000
20.975000	0.5	-0.033250
20.983333	0.5	-0.033250
20.991667	0.5	-0.032875
21.000000	0.5	-0.033000
21.008333	0.5	-0.033000
21.016667	0.5	-0.033000
21.025000	0.5	-0.033375
21.033333	0.5	-0.032875
21.041667	0.5	-0.033000
21.050000	0.5	-0.033250
21.058333	0.5	-0.033125
21.066667	0.5	-0.033125
21.075000	0.5	-0.033500
21.083333	0.5	-0.033375
21.091667	0.5	-0.033125
21.100000	0.5	-0.033125
21.108333	0.5	-0.033125
21.116667	0.5	-0.033375
21.125000	0.5	-0.033375
21.133333	0.5	-0.033750
21.141667	0.5	-0.034250
21.150000	0.5	-0.033875
21.158333	0.5	-0.034000
21.166667	0.5	-0.034250
21.175000	0.5	-0.034250
21.183333	0.5	-0.034250
21.191667	0.5	-0.034125
21.200000	0.5	-0.034250
21.208333	0.5	-0.034250
21.216667	0.5	-0.034250
21.225000	0.5	-0.034250
21.233333	0.5	-0.034625
21.241667	0.5	-0.034750
21.250000	0.5	-0.035000
21.258333	0.5	-0.035250
21.266667	0.5	-0.035500
21.275000	0.5	-0.035500
21.283333	0.5	-0.035875
21.291667	0.5	-0.036375
21.300000	0.5	-0.036875
21.308333	0.5	-0.036750
21.316667	0.5	-0.037000
21.325000	0.5	-0.037500
21.333333	0.5	-0.037875
21.341667	0.5	-0.038625
21.350000	0.5	-0.038250
21.358333	0.5	-0.038750
21.366667	0.5	-0.038875
21.375000	0.5	-0.039125
21.383333	0.5	-0.039250
21.391667	0.5	-0.039625
21.400000	0.5	-0.039500
21.408333	0.5	-0.039625
21.416667	0.5	-0.039750
21.425000	0.5	-0.039875
21.433333	0.5	-0.040000
21.441667	0.5	-0.040250
21.450000	0.5	-0.040125
21.458333	0.5	-0.040125
21.466667	0.5	-0.039750
21.475000	0.5	-0.040125
21.483333	0.5	-0.040250
21.491667	0.5	-0.039875
21.500000	0.5	-0.039875
21.508333	0.5	-0.039875
21.516667	0.5	-0.039625
21.525000	0.5	-0.039625
21.533333	0.5	-0.039250
21.541667	0.5	-0.039125
21.550000	0.5	-0.038500
21.558333	0.5	-0.038000
21.566667	0.5	-0.037875
21.575000	0.5	-0.037500
21.583333	0.5	-0.036875
21.591667	0.5	-0.036875
21.600000	0.5	-0.036500
21.608333	0.5	-0.036500
21.616667	0.5	-0.036250
21.625000	0.5	-0.035625
21.633333	0.5	-0.034875
21.641667	0.5	-0.033625
21.650000	0.5	-0.033125
21.658333	0.5	-0.032625
21.666667	0.5	-0.031875
21.675000	0.5	-0.031125
21.683333	0.5	-0.030125
21.691667	0.5	-0.029500
21.700000	0.5	-0.028625
21.708333	0.5	-0.028625
21.716667	0.5	-0.028375
21.725000	0.5	-0.028125
21.733333	0.5	-0.027125
21.741667	0.5	-0.026500
21.750000	0.5	-0.026375
21.758333	0.5	-0.025875
21.766667	0.5	-0.025125
21.775000	0.5	-0.024000
21.783333	0.5	-0.023375
21.791667	0.5	-0.022875
21.800000	0.5	-0.022375
21.808333	0.5	-0.022250
21.816667	0.5	-0.021625
21.825000	0.5	-0.021500
21.833333	0.5	-0.020875
21.841667	0.5	-0.020375
21.850000	0.5	-0.019375
21.858333	0.5	-0.019250
21.866667	0.5	-0.019250
21.875000	0.5	-0.018875
21.883333	0.5	-0.018500
21.891667	0.5	-0.018375
21.900000	0.5	-0.018375
21.908333	0.5	-0.018125
21.916667	0.5	-0.017875
21.925000	0.5	-0.017625
21.933333	0.5	-0.017250
21.941667	0.5	-0.016875
21.950000	0.5	-0.016875
21.958333	0.5	-0.016875
21.966667	0.5	-0.017125
21.975000	0.5	-0.017500
21.983333	0.5	-0.017375
21.991667	0.5	-0.017125
22.000000	0.5	-0.017375
22.008333	0.5	-0.017375
22.016667	0.5	-0.017125
22.025000	0.5	-0.016875
22.033333	0.5	-0.017000
22.041667	0.5	-0.017250
22.050000	0.5	-0.017125
22.058333	0.5	-0.016875
22.066667	0.5	-0.016750
22.075000	0.5	-0.017375
22.083333	0.5	-0.017625
22.091667	0.5	-0.017375
22.100000	0.5	-0.017375
22.108333	0.5	-0.017125
22.116667	0.5	-0.017250
22.125000	0.5	-0.017500
22.133333	0.5	-0.017500
22.141667	0.5	-0.017250
22.150000	0.5	-0.017250
22.158333	0.5	-0.017625
22.166667	0.5	-0.017875
22.175000	0.5	-0.017875
22.183333	0.5	-0.017875
22.191667	0.5	-0.017750
22.200000	0.5	-0.018000
22.208333	0.5	-0.018250
22.216667	0.5	-0.018375
22.225000	0.5	-0.018125
22.233333	0.5	-0.017500
22.241667	0.5	-0.017250
22.250000	0.5	-0.017500
22.258333	0.5	-0.017500
22.266667	0.5	-0.017125
22.275000	0.5	-0.016875
22.283333	0.5	-0.016875
22.291667	0.5	-0.016250
22.300000	0.5	-0.015625
22.308333	0.5	-0.015875
22.316667	0.5	-0.015875
22.325000	0.5	-0.015375
22.333333	0.5	-0.014750
22.341667	0.5	-0.014750
22.350000	0.5	-0.014750
22.358333	0.5	-0.014500
22.366667	0.5	-0.014500
22.375000	0.5	-0.014375
22.383333	0.5	-0.013875
22.391667	0.5	-0.013625
22.400000	0.5	-0.013625
22.408333	0.5	-0.013500
22.416667	0.5	-0.013625
22.425000	0.5	-0.013250
22.433333	0.5	-0.013125
22.441667	0.5	-0.013250
22.450000	0.5	-0.013625
22.458333	0.5	-0.013250
22.466667	0.5	-0.013500
22.475000	0.5	-0.013250
22.483333	0.5	-0.012875
22.491667	0.5	-0.012875
22.500000	0.5	-0.013125
22.508333	0.5	-0.013250
22.516667	0.5	-0.013125
22.525000	0.5	-0.013125
22.533333	0.5	-0.013500
22.541667	0.5	-0.013625
22.550000	0.5	-0.013500
22.558333	0.5	-0.013375
22.566667	0.5	-0.013500
22.575000	0.5	-0.013125
22.583333	0.5	-0.013125
22.591667	0.5	-0.013125
22.600000	0.5	-0.013500
22.608333	0.5	-0.013875
22.616667	0.5	-0.013875
22.625000	0.5	-0.013875
22.633333	0.5	-0.013875
22.641667	0.5	-0.013625
22.650000	0.5	-0.013500
22.658333	0.5	-0.013250
22.666667	0.5	-0.013500
22.675000	0.5	-0.013625
22.683333	0.5	-0.013875
22.691667	0.5	-0.013875
22.700000	0.5	-0.014000
22.708333	0.5	-0.013625
22.716667	0.5	-0.013375
22.725000	0.5	-0.013625
22.733333	0.5	-0.013625
22.741667	0.5	-0.013750
22.750000	0.5	-0.013500
22.758333	0.5	-0.013250
22.766667	0.5	-0.013125
22.775000	0.5	-0.013375
22.783333	0.5	-0.012875
22.791667	0.5	-0.012750
22.800000	0.5	-0.012500
22.808333	0.5	-0.012125
22.816667	0.5	-0.012000
22.825000	0.5	-0.012125
22.833333	0.5	-0.012250
22.841667	0.5	-0.012250
22.850000	0.5	-0.012250
22.858333	0.5	-0.012125
22.866667	0.5	-0.012250
22.875000	0.5	-0.011750
22.883333	0.5	-0.011750
22.891667	0.5	-0.011375
22.900000	0.5	-0.011375
22.908333	0.5	-0.010750
22.916667	0.5	-0.010125
22.925000	0.5	-0.010000
22.933333	0.5	-0.010125
22.941667	0.5	-0.009750
22.950000	0.5	-0.009125
22.958333	0.5	-0.008750
22.966667	0.5	-0.008500
22.975000	0.5	-0.008125
22.983333	0.5	-0.008375
22.991667	0.5	-0.008500
23.000000	0.5	-0.008000
23.008333	0.5	-0.007875
23.016667	0.5	-0.007875
23.025000	0.5	-0.007875
23.033333	0.5	-0.008000
23.041667	0.5	-0.007750
23.050000	0.5	-0.007500
23.058333	0.5	-0.007250
23.066667	0.5	-0.007000
23.075000	0.5	-0.006875
23.083333	0.5	-0.007250
23.091667	0.5	-0.007000
23.100000	0.5	-0.006500
23.108333	0.5	-0.006375
23.116667	0.5	-0.006375
23.125000	0.5	-0.006375
23.133333	0.5	-0.006500
23.141667	0.5	-0.006125
23.150000	0.5	-0.006250
23.158333	0.5	-0.006500
23.166667	0.5	-0.006500
23.175000	0.5	-0.006125
23.183333	0.5	-0.006250
23.191667	0.5	-0.006625
23.200000	0.5	-0.006875
23.208333	0.5	-0.007125
23.216667	0.5	-0.007250
23.225000	0.5	-0.007375
23.233333	0.5	-0.007375
23.241667	0.5	-0.007500
23.250000	0.5	-0.007125
23.258333	0.5	-0.007000
23.266667	0.5	-0.007500
23.275000	0.5	-0.007750
23.283333	0.5	-0.007750
23.291667	0.5	-0.008000
23.300000	0.5	-0.008375
23.308333	0.5	-0.008750
23.316667	0.5	-0.008375
23.325000	0.5	-0.008500
23.333333	0.5	-0.008500
23.341667	0.5	-0.008750
23.350000	0.5	-0.008875
23.358333	0.5	-0.009000
23.366667	0.5	-0.009125
23.375000	0.5	-0.009625
23.383333	0.5	-0.010000
23.391667	0.5	-0.010625
23.400000	0.5	-0.011125
23.408333	0.5	-0.011375
23.416667	0.5	-0.011625
23.425000	0.5	-0.012125
23.433333	0.5	-0.012375
23.441667	0.5	-0.012375
23.450000	0.5	-0.012875
23.458333	0.5	-0.013500
23.466667	0.5	-0.013750
23.475000	0.5	-0.014250
23.483333	0.5	-0.014750
23.491667	0.5	-0.015125
23.500000	0.5	-0.015500
23.508333	0.5	-0.016125
23.516667	0.5	-0.017000
23.525000	0.5	-0.017500
23.533333	0.5	-0.018000
23.541667	0.5	-0.018375
23.550000	0.5	-0.018750
23.558333	0.5	-0.019125
23.566667	0.5	-0.019250
23.575000	0.5	-0.019625
23.583333	0.5	-0.020375
23.591667	0.5	-0.021125
23.600000	0.5	-0.021750
23.608333	0.5	-0.021875
23.616667	0.5	-0.022625
23.625000	0.5	-0.023250
23.633333	0.5	-0.023750
23.641667	0.5	-0.024125
23.650000	0.5	-0.024750
23.658333	0.5	-0.025375
23.666667	0.5	-0.025875
23.675000	0.5	-0.026625
23.683333	0.5	-0.027125
23.691667	0.5	-0.027625
23.700000	0.5	-0.027875
23.708333	0.5	-0.028250
23.716667	0.5	-0.028250
23.725000	0.5	-0.028250
23.733333	0.5	-0.028500
23.741667	0.5	-0.028500
23.750000	0.5	-0.028375
23.758333	0.5	-0.028250
23.766667	0.5	-0.028000
23.775000	0.5	-0.028125
23.783333	0.5	-0.028250
23.791667	0.5	-0.028000
23.800000	0.5	-0.028000
23.808333	0.5	-0.027750
23.816667	0.5	-0.027625
23.825000	0.5	-0.027375
23.833333	0.5	-0.026750
23.841667	0.5	-0.026000
23.850000	0.5	-0.025500
23.858333	0.5	-0.025125
23.866667	0.5	-0.024500
23.875000	0.5	-0.023875
23.883333	0.5	-0.023625
23.891667	0.5	-0.023375
23.900000	0.5	-0.023000
23.908333	0.5	-0.022250
23.916667	0.5	-0.021625
23.925000	0.5	-0.021125
23.933333	0.5	-0.020500
23.941667	0.5	-0.019625
23.950000	0.5	-0.019000
23.958333	0.5	-0.018250
23.966667	0.5	-0.017625
23.975000	0.5	-0.016625
23.983333	0.5	-0.015875
23.991667	0.5	-0.015500
24.000000	0.5	-0.015000
24.008333	0.5	-0.014375
24.016667	0.5	-0.014000
24.025000	0.5	-0.012875
24.033333	0.5	-0.011875
24.041667	0.5	-0.011000
24.050000	0.5	-0.010500
24.058333	0.5	-0.010375
24.066667	0.5	-0.010125
24.075000	0.5	-0.009375
24.083333	0.5	-0.008625
24.091667	0.5	-0.008250
24.100000	0.5	-0.007625
24.108333	0.5	-0.007625
24.116667	0.5	-0.007625
24.125000	0.5	-0.007250
24.133333	0.5	-0.006625
24.141667	0.5	-0.006125
24.150000	0.5	-0.005750
24.158333	0.5	-0.004875
24.166667	0.5	-0.004500
24.175000	0.5	-0.003875
24.183333	0.5	-0.003750
24.191667	0.5	-0.003875
24.200000	0.5	-0.003250
24.208333	0.5	-0.002625
24.216667	0.5	-0.002125
24.225000	0.5	-0.001875
24.233333	0.5	-0.001375
24.241667	0.5	-0.000875
24.250000	0.5	-0.000500
24.258333	0.5	-0.000500
24.266667	0.5	-0.000375
24.275000	0.5	-0.000250
24.283333	0.5	-0.000125
24.291667	0.5	-0.000125
24.300000	0.5	0.000250
24.308333	0.5	0.000500
24.316667	0.5	0.000375
24.325000	0.5	0.000125
24.333333	0.5	0.000375
24.341667	0.5	0.000500
24.350000	0.5	0.000125
24.358333	0.5	0.000000
24.366667	0.5	0.000000
24.375000	0.5	0.000375
24.383333	0.5	0.000250
24.391667	0.5	0.000250
24.400000	0.5	0.000000
24.408333	0.5	-0.000125
24.416667	0.5	-0.000250
24.425000	0.5	-0.000750
24.433333	0.5	-0.000875
24.441667	0.5	-0.001250
24.450000	0.5	-0.001625
24.458333	0.5	-0.002125
24.466667	0.5	-0.003000
24.475000	0.5	-0.003750
24.483333	0.5	-0.004000
24.491667	0.5	-0.004750
24.500000	0.5	-0.005625
24.508333	0.5	-0.005875
24.516667	0.5	-0.006625
24.525000	0.5	-0.007500
24.533333	0.5	-0.008000
24.541667	0.5	-0.008000
24.550000	0.5	-0.008625
24.558333	0.5	-0.008750
24.566667	0.5	-0.009625
24.575000	0.5	-0.009875
24.583333	0.5	-0.010500
24.591667	0.5	-0.010875
24.600000	0.5	-0.011500
24.608333	0.5	-0.012000
24.616667	0.5	-0.012500
24.625000	0.5	-0.013000
24.633333	0.5	-0.013250
24.641667	0.5	-0.013625
24.650000	0.5	-0.014000
24.658333	0.5	-0.014250
24.666667	0.5	-0.014625
24.675000	0.5	-0.014875
24.683333	0.5	-0.015500
24.691667	0.5	-0.016000
24.700000	0.5	-0.016500
24.708333	0.5	-0.016750
24.716667	0.5	-0.017000
24.725000	0.5	-0.017000
24.733333	0.5	-0.017250
24.741667	0.5	-0.017375
24.750000	0.5	-0.017500
24.758333	0.5	-0.017500
24.766667	0.5	-0.017625
24.775000	0.5	-0.017750
24.783333	0.5	-0.018125
24.791667	0.5	-0.018500
24.800000	0.5	-0.018625
24.808333	0.5	-0.018500
24.816667	0.5	-0.019000
24.825000	0.5	-0.019250
24.833333	0.5	-0.019250
24.841667	0.5	-0.019000
24.850000	0.5	-0.018875
24.858333	0.5	-0.018625
24.866667	0.5	-0.018875
24.875000	0.5	-0.019250
24.883333	0.5	-0.019375
24.891667	0.5	-0.019250
24.900000	0.5	-0.019000
24.908333	0.5	-0.019125
24.916667	0.5	-0.019125
24.925000	0.5	-0.019000
24.933333	0.5	-0.018750
24.941667	0.5	-0.018750
24.950000	0.5	-0.018625
24.958333	0.5	-0.019000
24.966667	0.5	-0.018375
24.975000	0.5	-0.017875
24.983333	0.5	-0.017875
24.991667	0.5	-0.017500
25.000000	0.5	-0.017375
