# Supplementary material for: Dynamic character displacement among a pair of bacterial phyllosphere commensals in situ
Source: Nat Commun. 2022 May 20;13:2836. doi: 10.1038/s41467-022-30469-3 (PMC9123166; doi:10.1038/s41467-022-30469-3)
Supplement: Supplementary file 11 — Source Data [file 41467_2022_30469_MOESM11_ESM.zip › Source Data/Supplementary Figure 5/Xylose t6 b.txt]

File Path	chrom://marshall/Chromeleon7/HPLC_Ultimate_3000/Users/helucas/20200720_OrganicAcids_CCR_L257.seq/219.smp/RI_1.channel/RI_1.chm
Channel	RI_1

Injection Information:
Data Vault	Chromeleon7
Injection	Xyl_t6_b
Injection Number	108
Position	BA5
Comment	
Processing Method	Quantitative
Instrument Method	20200525_Rezex_ROA_OrganicAcid_600uL_2500uM_H2SO4_50A_50D
Type	Unknown
Status	Finished
Injection Date	7/22/2020
Injection Time	6:20:27 PM
Injection Volume (µl)	10.000
Dilution Factor	1.0000
Weight	1.0000

Chromatogram Data Information:
Time Min. (min)	0.000000
Time Max. (min)	25.000000
Data Points	3001
Detector	RI
Generating Data System	Chromeleon 7.2.5.9507
Exporting Data System	Chromeleon 7.2.8.0
Operator	Instrument Controller
Signal Quantity	Refractive 
Signal Unit	µRIU
Signal Min.	-2.637125
Signal Max.	24.359250
Channel	RI_1
Driver Name	RID520Driver.dll
Channel Type	Evaluation
Min. Step (s)	0.5
Max. Step (s)	0.5
Average Step (s)	0.5

Signal Parameter Information:
Signal Info	

Chromatogram Data:
Time (min)	Step (s)	Value (µRIU)
0.000000	n.a.	0.010375
0.008333	0.5	0.010375
0.016667	0.5	0.010500
0.025000	0.5	0.010750
0.033333	0.5	0.010875
0.041667	0.5	0.011250
0.050000	0.5	0.011250
0.058333	0.5	0.011250
0.066667	0.5	0.011875
0.075000	0.5	0.012375
0.083333	0.5	0.012500
0.091667	0.5	0.012375
0.100000	0.5	0.012500
0.108333	0.5	0.012375
0.116667	0.5	0.012750
0.125000	0.5	0.012875
0.133333	0.5	0.012750
0.141667	0.5	0.013000
0.150000	0.5	0.013375
0.158333	0.5	0.013500
0.166667	0.5	0.013375
0.175000	0.5	0.013625
0.183333	0.5	0.013375
0.191667	0.5	0.013500
0.200000	0.5	0.013375
0.208333	0.5	0.013125
0.216667	0.5	0.012875
0.225000	0.5	0.012500
0.233333	0.5	0.012375
0.241667	0.5	0.012125
0.250000	0.5	0.012000
0.258333	0.5	0.012000
0.266667	0.5	0.012250
0.275000	0.5	0.012125
0.283333	0.5	0.011625
0.291667	0.5	0.011250
0.300000	0.5	0.010875
0.308333	0.5	0.010375
0.316667	0.5	0.010250
0.325000	0.5	0.009500
0.333333	0.5	0.008875
0.341667	0.5	0.008500
0.350000	0.5	0.007875
0.358333	0.5	0.007500
0.366667	0.5	0.007000
0.375000	0.5	0.006625
0.383333	0.5	0.006250
0.391667	0.5	0.005625
0.400000	0.5	0.005125
0.408333	0.5	0.004625
0.416667	0.5	0.004375
0.425000	0.5	0.003750
0.433333	0.5	0.003625
0.441667	0.5	0.003375
0.450000	0.5	0.003000
0.458333	0.5	0.002125
0.466667	0.5	0.002000
0.475000	0.5	0.002000
0.483333	0.5	0.001625
0.491667	0.5	0.002125
0.500000	0.5	0.002125
0.508333	0.5	0.001750
0.516667	0.5	0.001625
0.525000	0.5	0.002000
0.533333	0.5	0.002125
0.541667	0.5	0.002375
0.550000	0.5	0.002250
0.558333	0.5	0.002625
0.566667	0.5	0.002750
0.575000	0.5	0.003125
0.583333	0.5	0.003250
0.591667	0.5	0.003375
0.600000	0.5	0.003625
0.608333	0.5	0.003750
0.616667	0.5	0.003625
0.625000	0.5	0.004000
0.633333	0.5	0.004250
0.641667	0.5	0.004750
0.650000	0.5	0.005375
0.658333	0.5	0.005125
0.666667	0.5	0.005250
0.675000	0.5	0.005375
0.683333	0.5	0.006125
0.691667	0.5	0.006500
0.700000	0.5	0.006750
0.708333	0.5	0.006625
0.716667	0.5	0.006625
0.725000	0.5	0.006875
0.733333	0.5	0.007375
0.741667	0.5	0.007500
0.750000	0.5	0.007875
0.758333	0.5	0.008375
0.766667	0.5	0.008625
0.775000	0.5	0.009000
0.783333	0.5	0.009500
0.791667	0.5	0.009625
0.800000	0.5	0.009625
0.808333	0.5	0.009625
0.816667	0.5	0.009250
0.825000	0.5	0.009250
0.833333	0.5	0.009375
0.841667	0.5	0.009375
0.850000	0.5	0.009625
0.858333	0.5	0.009375
0.866667	0.5	0.009375
0.875000	0.5	0.009250
0.883333	0.5	0.009000
0.891667	0.5	0.008750
0.900000	0.5	0.008750
0.908333	0.5	0.008750
0.916667	0.5	0.008750
0.925000	0.5	0.008250
0.933333	0.5	0.008000
0.941667	0.5	0.007250
0.950000	0.5	0.006625
0.958333	0.5	0.006500
0.966667	0.5	0.006500
0.975000	0.5	0.006375
0.983333	0.5	0.006000
0.991667	0.5	0.005875
1.000000	0.5	0.004750
1.008333	0.5	0.004500
1.016667	0.5	0.004125
1.025000	0.5	0.003625
1.033333	0.5	0.003375
1.041667	0.5	0.003125
1.050000	0.5	0.003000
1.058333	0.5	0.003250
1.066667	0.5	0.003250
1.075000	0.5	0.003125
1.083333	0.5	0.003125
1.091667	0.5	0.003125
1.100000	0.5	0.002750
1.108333	0.5	0.002500
1.116667	0.5	0.002250
1.125000	0.5	0.001750
1.133333	0.5	0.001625
1.141667	0.5	0.001500
1.150000	0.5	0.001250
1.158333	0.5	0.001500
1.166667	0.5	0.001375
1.175000	0.5	0.001625
1.183333	0.5	0.001875
1.191667	0.5	0.002125
1.200000	0.5	0.002000
1.208333	0.5	0.002000
1.216667	0.5	0.001625
1.225000	0.5	0.001625
1.233333	0.5	0.001500
1.241667	0.5	0.001625
1.250000	0.5	0.001750
1.258333	0.5	0.002000
1.266667	0.5	0.002125
1.275000	0.5	0.002250
1.283333	0.5	0.002250
1.291667	0.5	0.002375
1.300000	0.5	0.002375
1.308333	0.5	0.002625
1.316667	0.5	0.002625
1.325000	0.5	0.002625
1.333333	0.5	0.003000
1.341667	0.5	0.002750
1.350000	0.5	0.002375
1.358333	0.5	0.002500
1.366667	0.5	0.002625
1.375000	0.5	0.002375
1.383333	0.5	0.001750
1.391667	0.5	0.001750
1.400000	0.5	0.001375
1.408333	0.5	0.001375
1.416667	0.5	0.001250
1.425000	0.5	0.001000
1.433333	0.5	0.000750
1.441667	0.5	0.000375
1.450000	0.5	0.000375
1.458333	0.5	0.000000
1.466667	0.5	-0.000375
1.475000	0.5	-0.000500
1.483333	0.5	-0.001125
1.491667	0.5	-0.001375
1.500000	0.5	-0.001625
1.508333	0.5	-0.001875
1.516667	0.5	-0.001875
1.525000	0.5	-0.002125
1.533333	0.5	-0.002125
1.541667	0.5	-0.002250
1.550000	0.5	-0.002625
1.558333	0.5	-0.002875
1.566667	0.5	-0.003250
1.575000	0.5	-0.003750
1.583333	0.5	-0.004000
1.591667	0.5	-0.004000
1.600000	0.5	-0.004375
1.608333	0.5	-0.004500
1.616667	0.5	-0.004250
1.625000	0.5	-0.004250
1.633333	0.5	-0.004000
1.641667	0.5	-0.004125
1.650000	0.5	-0.004250
1.658333	0.5	-0.004250
1.666667	0.5	-0.004375
1.675000	0.5	-0.004375
1.683333	0.5	-0.004000
1.691667	0.5	-0.004000
1.700000	0.5	-0.004000
1.708333	0.5	-0.004125
1.716667	0.5	-0.003750
1.725000	0.5	-0.004000
1.733333	0.5	-0.004000
1.741667	0.5	-0.003750
1.750000	0.5	-0.003750
1.758333	0.5	-0.003750
1.766667	0.5	-0.004250
1.775000	0.5	-0.003875
1.783333	0.5	-0.003875
1.791667	0.5	-0.004250
1.800000	0.5	-0.004000
1.808333	0.5	-0.003875
1.816667	0.5	-0.003625
1.825000	0.5	-0.003625
1.833333	0.5	-0.003375
1.841667	0.5	-0.003250
1.850000	0.5	-0.003125
1.858333	0.5	-0.003000
1.866667	0.5	-0.002750
1.875000	0.5	-0.002375
1.883333	0.5	-0.002125
1.891667	0.5	-0.002125
1.900000	0.5	-0.001875
1.908333	0.5	-0.001500
1.916667	0.5	-0.001375
1.925000	0.5	-0.000875
1.933333	0.5	-0.000250
1.941667	0.5	-0.000375
1.950000	0.5	-0.000250
1.958333	0.5	-0.000125
1.966667	0.5	0.000625
1.975000	0.5	0.000375
1.983333	0.5	0.000375
1.991667	0.5	0.000875
2.000000	0.5	0.001250
2.008333	0.5	0.001125
2.016667	0.5	0.001000
2.025000	0.5	0.001500
2.033333	0.5	0.001625
2.041667	0.5	0.001625
2.050000	0.5	0.002625
2.058333	0.5	0.003000
2.066667	0.5	0.003250
2.075000	0.5	0.003375
2.083333	0.5	0.003125
2.091667	0.5	0.003500
2.100000	0.5	0.004000
2.108333	0.5	0.004250
2.116667	0.5	0.004750
2.125000	0.5	0.004875
2.133333	0.5	0.005625
2.141667	0.5	0.005750
2.150000	0.5	0.005750
2.158333	0.5	0.006250
2.166667	0.5	0.006750
2.175000	0.5	0.007250
2.183333	0.5	0.007875
2.191667	0.5	0.008000
2.200000	0.5	0.008500
2.208333	0.5	0.008875
2.216667	0.5	0.009250
2.225000	0.5	0.009375
2.233333	0.5	0.009875
2.241667	0.5	0.010000
2.250000	0.5	0.010250
2.258333	0.5	0.010375
2.266667	0.5	0.010625
2.275000	0.5	0.011125
2.283333	0.5	0.011250
2.291667	0.5	0.011000
2.300000	0.5	0.011125
2.308333	0.5	0.011500
2.316667	0.5	0.011875
2.325000	0.5	0.011625
2.333333	0.5	0.011875
2.341667	0.5	0.011750
2.350000	0.5	0.012250
2.358333	0.5	0.012000
2.366667	0.5	0.012000
2.375000	0.5	0.012500
2.383333	0.5	0.013000
2.391667	0.5	0.013250
2.400000	0.5	0.012750
2.408333	0.5	0.013000
2.416667	0.5	0.012875
2.425000	0.5	0.013000
2.433333	0.5	0.012875
2.441667	0.5	0.012750
2.450000	0.5	0.012875
2.458333	0.5	0.013250
2.466667	0.5	0.013375
2.475000	0.5	0.013250
2.483333	0.5	0.013125
2.491667	0.5	0.013000
2.500000	0.5	0.012750
2.508333	0.5	0.012375
2.516667	0.5	0.012250
2.525000	0.5	0.011875
2.533333	0.5	0.011375
2.541667	0.5	0.011125
2.550000	0.5	0.010875
2.558333	0.5	0.010750
2.566667	0.5	0.010375
2.575000	0.5	0.010000
2.583333	0.5	0.009250
2.591667	0.5	0.009000
2.600000	0.5	0.009125
2.608333	0.5	0.009250
2.616667	0.5	0.009000
2.625000	0.5	0.008750
2.633333	0.5	0.008375
2.641667	0.5	0.007875
2.650000	0.5	0.007500
2.658333	0.5	0.007000
2.666667	0.5	0.006500
2.675000	0.5	0.005875
2.683333	0.5	0.005250
2.691667	0.5	0.004500
2.700000	0.5	0.004625
2.708333	0.5	0.004500
2.716667	0.5	0.004125
2.725000	0.5	0.003750
2.733333	0.5	0.003125
2.741667	0.5	0.003000
2.750000	0.5	0.003000
2.758333	0.5	0.002875
2.766667	0.5	0.002250
2.775000	0.5	0.001750
2.783333	0.5	0.001250
2.791667	0.5	0.000875
2.800000	0.5	0.000625
2.808333	0.5	0.000250
2.816667	0.5	-0.000250
2.825000	0.5	-0.000750
2.833333	0.5	-0.001125
2.841667	0.5	-0.001375
2.850000	0.5	-0.001250
2.858333	0.5	-0.001250
2.866667	0.5	-0.001250
2.875000	0.5	-0.001375
2.883333	0.5	-0.001625
2.891667	0.5	-0.002000
2.900000	0.5	-0.002125
2.908333	0.5	-0.001875
2.916667	0.5	-0.002000
2.925000	0.5	-0.002250
2.933333	0.5	-0.002500
2.941667	0.5	-0.002250
2.950000	0.5	-0.002250
2.958333	0.5	-0.001875
2.966667	0.5	-0.001875
2.975000	0.5	-0.001500
2.983333	0.5	-0.001375
2.991667	0.5	-0.001625
3.000000	0.5	-0.001750
3.008333	0.5	-0.001750
3.016667	0.5	-0.001375
3.025000	0.5	-0.001250
3.033333	0.5	-0.001000
3.041667	0.5	-0.001000
3.050000	0.5	-0.000625
3.058333	0.5	-0.000750
3.066667	0.5	-0.001000
3.075000	0.5	-0.000750
3.083333	0.5	-0.000625
3.091667	0.5	-0.000375
3.100000	0.5	-0.000125
3.108333	0.5	0.000000
3.116667	0.5	0.000250
3.125000	0.5	0.000500
3.133333	0.5	0.000625
3.141667	0.5	0.000750
3.150000	0.5	0.000875
3.158333	0.5	0.001375
3.166667	0.5	0.001500
3.175000	0.5	0.001625
3.183333	0.5	0.001250
3.191667	0.5	0.001500
3.200000	0.5	0.001750
3.208333	0.5	0.002250
3.216667	0.5	0.002375
3.225000	0.5	0.002500
3.233333	0.5	0.002625
3.241667	0.5	0.002875
3.250000	0.5	0.002625
3.258333	0.5	0.003125
3.266667	0.5	0.003625
3.275000	0.5	0.004000
3.283333	0.5	0.003875
3.291667	0.5	0.003750
3.300000	0.5	0.003375
3.308333	0.5	0.003750
3.316667	0.5	0.003875
3.325000	0.5	0.004000
3.333333	0.5	0.004125
3.341667	0.5	0.004125
3.350000	0.5	0.004250
3.358333	0.5	0.004500
3.366667	0.5	0.004500
3.375000	0.5	0.004750
3.383333	0.5	0.004875
3.391667	0.5	0.005000
3.400000	0.5	0.005375
3.408333	0.5	0.005375
3.416667	0.5	0.005125
3.425000	0.5	0.005125
3.433333	0.5	0.005000
3.441667	0.5	0.005000
3.450000	0.5	0.005000
3.458333	0.5	0.004625
3.466667	0.5	0.004625
3.475000	0.5	0.004625
3.483333	0.5	0.004375
3.491667	0.5	0.004875
3.500000	0.5	0.004625
3.508333	0.5	0.004375
3.516667	0.5	0.004000
3.525000	0.5	0.004125
3.533333	0.5	0.004125
3.541667	0.5	0.004250
3.550000	0.5	0.003750
3.558333	0.5	0.003500
3.566667	0.5	0.003625
3.575000	0.5	0.004125
3.583333	0.5	0.004125
3.591667	0.5	0.004250
3.600000	0.5	0.003875
3.608333	0.5	0.003750
3.616667	0.5	0.003625
3.625000	0.5	0.003750
3.633333	0.5	0.003750
3.641667	0.5	0.004125
3.650000	0.5	0.004125
3.658333	0.5	0.003750
3.666667	0.5	0.004250
3.675000	0.5	0.004375
3.683333	0.5	0.004750
3.691667	0.5	0.005125
3.700000	0.5	0.005500
3.708333	0.5	0.005625
3.716667	0.5	0.005875
3.725000	0.5	0.005875
3.733333	0.5	0.005875
3.741667	0.5	0.005625
3.750000	0.5	0.005625
3.758333	0.5	0.006375
3.766667	0.5	0.006875
3.775000	0.5	0.007875
3.783333	0.5	0.008250
3.791667	0.5	0.008375
3.800000	0.5	0.008375
3.808333	0.5	0.008625
3.816667	0.5	0.009000
3.825000	0.5	0.009250
3.833333	0.5	0.009625
3.841667	0.5	0.010125
3.850000	0.5	0.010625
3.858333	0.5	0.011125
3.866667	0.5	0.011250
3.875000	0.5	0.011125
3.883333	0.5	0.011750
3.891667	0.5	0.012125
3.900000	0.5	0.012125
3.908333	0.5	0.011875
3.916667	0.5	0.012000
3.925000	0.5	0.012250
3.933333	0.5	0.012625
3.941667	0.5	0.012750
3.950000	0.5	0.013000
3.958333	0.5	0.013250
3.966667	0.5	0.013625
3.975000	0.5	0.013750
3.983333	0.5	0.013875
3.991667	0.5	0.014375
4.000000	0.5	0.013875
4.008333	0.5	0.013875
4.016667	0.5	0.013375
4.025000	0.5	0.013500
4.033333	0.5	0.013625
4.041667	0.5	0.013625
4.050000	0.5	0.013625
4.058333	0.5	0.013500
4.066667	0.5	0.013625
4.075000	0.5	0.013500
4.083333	0.5	0.013375
4.091667	0.5	0.013125
4.100000	0.5	0.013750
4.108333	0.5	0.014250
4.116667	0.5	0.014250
4.125000	0.5	0.014125
4.133333	0.5	0.014125
4.141667	0.5	0.013875
4.150000	0.5	0.014000
4.158333	0.5	0.013875
4.166667	0.5	0.014375
4.175000	0.5	0.014375
4.183333	0.5	0.014500
4.191667	0.5	0.014500
4.200000	0.5	0.014875
4.208333	0.5	0.015000
4.216667	0.5	0.014875
4.225000	0.5	0.015000
4.233333	0.5	0.014625
4.241667	0.5	0.014625
4.250000	0.5	0.014500
4.258333	0.5	0.014000
4.266667	0.5	0.014000
4.275000	0.5	0.014125
4.283333	0.5	0.014125
4.291667	0.5	0.013625
4.300000	0.5	0.013875
4.308333	0.5	0.014125
4.316667	0.5	0.014375
4.325000	0.5	0.014250
4.333333	0.5	0.014250
4.341667	0.5	0.014375
4.350000	0.5	0.014250
4.358333	0.5	0.014000
4.366667	0.5	0.013375
4.375000	0.5	0.013250
4.383333	0.5	0.012625
4.391667	0.5	0.012500
4.400000	0.5	0.012500
4.408333	0.5	0.012250
4.416667	0.5	0.012250
4.425000	0.5	0.012250
4.433333	0.5	0.012000
4.441667	0.5	0.011625
4.450000	0.5	0.011250
4.458333	0.5	0.011000
4.466667	0.5	0.010750
4.475000	0.5	0.010375
4.483333	0.5	0.010375
4.491667	0.5	0.009875
4.500000	0.5	0.009750
4.508333	0.5	0.009500
4.516667	0.5	0.009375
4.525000	0.5	0.009125
4.533333	0.5	0.009125
4.541667	0.5	0.008625
4.550000	0.5	0.008625
4.558333	0.5	0.008750
4.566667	0.5	0.008625
4.575000	0.5	0.008500
4.583333	0.5	0.008750
4.591667	0.5	0.009125
4.600000	0.5	0.009125
4.608333	0.5	0.008875
4.616667	0.5	0.009250
4.625000	0.5	0.009125
4.633333	0.5	0.009000
4.641667	0.5	0.008625
4.650000	0.5	0.008750
4.658333	0.5	0.008625
4.666667	0.5	0.008250
4.675000	0.5	0.008625
4.683333	0.5	0.008125
4.691667	0.5	0.008250
4.700000	0.5	0.008250
4.708333	0.5	0.008375
4.716667	0.5	0.008750
4.725000	0.5	0.009000
4.733333	0.5	0.009250
4.741667	0.5	0.009250
4.750000	0.5	0.009000
4.758333	0.5	0.009125
4.766667	0.5	0.009000
4.775000	0.5	0.009000
4.783333	0.5	0.009125
4.791667	0.5	0.009125
4.800000	0.5	0.009125
4.808333	0.5	0.009250
4.816667	0.5	0.009125
4.825000	0.5	0.009250
4.833333	0.5	0.009375
4.841667	0.5	0.009125
4.850000	0.5	0.009125
4.858333	0.5	0.008875
4.866667	0.5	0.008750
4.875000	0.5	0.008500
4.883333	0.5	0.008375
4.891667	0.5	0.007875
4.900000	0.5	0.007875
4.908333	0.5	0.007625
4.916667	0.5	0.007250
4.925000	0.5	0.006750
4.933333	0.5	0.006875
4.941667	0.5	0.007125
4.950000	0.5	0.006750
4.958333	0.5	0.006250
4.966667	0.5	0.006250
4.975000	0.5	0.005750
4.983333	0.5	0.005125
4.991667	0.5	0.004750
5.000000	0.5	0.004375
5.008333	0.5	0.003750
5.016667	0.5	0.003625
5.025000	0.5	0.003125
5.033333	0.5	0.003125
5.041667	0.5	0.002750
5.050000	0.5	0.002125
5.058333	0.5	0.001875
5.066667	0.5	0.001625
5.075000	0.5	0.001250
5.083333	0.5	0.000625
5.091667	0.5	0.000250
5.100000	0.5	-0.000375
5.108333	0.5	-0.000750
5.116667	0.5	-0.001125
5.125000	0.5	-0.001500
5.133333	0.5	-0.001500
5.141667	0.5	-0.001625
5.150000	0.5	-0.002000
5.158333	0.5	-0.002250
5.166667	0.5	-0.001875
5.175000	0.5	-0.002500
5.183333	0.5	-0.002875
5.191667	0.5	-0.003250
5.200000	0.5	-0.003375
5.208333	0.5	-0.003375
5.216667	0.5	-0.004000
5.225000	0.5	-0.003875
5.233333	0.5	-0.004000
5.241667	0.5	-0.004125
5.250000	0.5	-0.004000
5.258333	0.5	-0.003875
5.266667	0.5	-0.003750
5.275000	0.5	-0.003625
5.283333	0.5	-0.003375
5.291667	0.5	-0.003500
5.300000	0.5	-0.003500
5.308333	0.5	-0.003500
5.316667	0.5	-0.003375
5.325000	0.5	-0.003250
5.333333	0.5	-0.003000
5.341667	0.5	-0.002625
5.350000	0.5	-0.002375
5.358333	0.5	-0.002125
5.366667	0.5	-0.002125
5.375000	0.5	-0.002375
5.383333	0.5	-0.001875
5.391667	0.5	-0.001500
5.400000	0.5	-0.001000
5.408333	0.5	-0.000625
5.416667	0.5	-0.000375
5.425000	0.5	-0.000125
5.433333	0.5	-0.000125
5.441667	0.5	0.000250
5.450000	0.5	0.000625
5.458333	0.5	0.000875
5.466667	0.5	0.001000
5.475000	0.5	0.001250
5.483333	0.5	0.001875
5.491667	0.5	0.002125
5.500000	0.5	0.002625
5.508333	0.5	0.002750
5.516667	0.5	0.002875
5.525000	0.5	0.003375
5.533333	0.5	0.003375
5.541667	0.5	0.003250
5.550000	0.5	0.003000
5.558333	0.5	0.003250
5.566667	0.5	0.003375
5.575000	0.5	0.003625
5.583333	0.5	0.003875
5.591667	0.5	0.004000
5.600000	0.5	0.004500
5.608333	0.5	0.005125
5.616667	0.5	0.005625
5.625000	0.5	0.005750
5.633333	0.5	0.005875
5.641667	0.5	0.006125
5.650000	0.5	0.006500
5.658333	0.5	0.006875
5.666667	0.5	0.007375
5.675000	0.5	0.007875
5.683333	0.5	0.008000
5.691667	0.5	0.008375
5.700000	0.5	0.008500
5.708333	0.5	0.008250
5.716667	0.5	0.008375
5.725000	0.5	0.008250
5.733333	0.5	0.008750
5.741667	0.5	0.008750
5.750000	0.5	0.009125
5.758333	0.5	0.009500
5.766667	0.5	0.009375
5.775000	0.5	0.009250
5.783333	0.5	0.009250
5.791667	0.5	0.009250
5.800000	0.5	0.009250
5.808333	0.5	0.009500
5.816667	0.5	0.009875
5.825000	0.5	0.010125
5.833333	0.5	0.010000
5.841667	0.5	0.009375
5.850000	0.5	0.009000
5.858333	0.5	0.008500
5.866667	0.5	0.008375
5.875000	0.5	0.008250
5.883333	0.5	0.008000
5.891667	0.5	0.008375
5.900000	0.5	0.008250
5.908333	0.5	0.008000
5.916667	0.5	0.007750
5.925000	0.5	0.007750
5.933333	0.5	0.007750
5.941667	0.5	0.007750
5.950000	0.5	0.008000
5.958333	0.5	0.007875
5.966667	0.5	0.007625
5.975000	0.5	0.007875
5.983333	0.5	0.007750
5.991667	0.5	0.007250
6.000000	0.5	0.006875
6.008333	0.5	0.007000
6.016667	0.5	0.007000
6.025000	0.5	0.007375
6.033333	0.5	0.007625
6.041667	0.5	0.007500
6.050000	0.5	0.007375
6.058333	0.5	0.007500
6.066667	0.5	0.007625
6.075000	0.5	0.007375
6.083333	0.5	0.007250
6.091667	0.5	0.007750
6.100000	0.5	0.008750
6.108333	0.5	0.009125
6.116667	0.5	0.009625
6.125000	0.5	0.010375
6.133333	0.5	0.011250
6.141667	0.5	0.012250
6.150000	0.5	0.013375
6.158333	0.5	0.014250
6.166667	0.5	0.015750
6.175000	0.5	0.017000
6.183333	0.5	0.018000
6.191667	0.5	0.019500
6.200000	0.5	0.020750
6.208333	0.5	0.022250
6.216667	0.5	0.022750
6.225000	0.5	0.023750
6.233333	0.5	0.025125
6.241667	0.5	0.026250
6.250000	0.5	0.026500
6.258333	0.5	0.027000
6.266667	0.5	0.027375
6.275000	0.5	0.027000
6.283333	0.5	0.027375
6.291667	0.5	0.027625
6.300000	0.5	0.027125
6.308333	0.5	0.026875
6.316667	0.5	0.026500
6.325000	0.5	0.025875
6.333333	0.5	0.025375
6.341667	0.5	0.024500
6.350000	0.5	0.023875
6.358333	0.5	0.023500
6.366667	0.5	0.022625
6.375000	0.5	0.022000
6.383333	0.5	0.021250
6.391667	0.5	0.021250
6.400000	0.5	0.020750
6.408333	0.5	0.020375
6.416667	0.5	0.020125
6.425000	0.5	0.019250
6.433333	0.5	0.018750
6.441667	0.5	0.018750
6.450000	0.5	0.018250
6.458333	0.5	0.017500
6.466667	0.5	0.016875
6.475000	0.5	0.016500
6.483333	0.5	0.016000
6.491667	0.5	0.015250
6.500000	0.5	0.014500
6.508333	0.5	0.014375
6.516667	0.5	0.014125
6.525000	0.5	0.013750
6.533333	0.5	0.013250
6.541667	0.5	0.013500
6.550000	0.5	0.013500
6.558333	0.5	0.013375
6.566667	0.5	0.013375
6.575000	0.5	0.013500
6.583333	0.5	0.013500
6.591667	0.5	0.013875
6.600000	0.5	0.013875
6.608333	0.5	0.013625
6.616667	0.5	0.013625
6.625000	0.5	0.013750
6.633333	0.5	0.014000
6.641667	0.5	0.013875
6.650000	0.5	0.013875
6.658333	0.5	0.013875
6.666667	0.5	0.013750
6.675000	0.5	0.013500
6.683333	0.5	0.013000
6.691667	0.5	0.012000
6.700000	0.5	0.010500
6.708333	0.5	0.008000
6.716667	0.5	0.003875
6.725000	0.5	-0.002625
6.733333	0.5	-0.013750
6.741667	0.5	-0.031750
6.750000	0.5	-0.061625
6.758333	0.5	-0.109500
6.766667	0.5	-0.184625
6.775000	0.5	-0.297625
6.783333	0.5	-0.459375
6.791667	0.5	-0.677875
6.800000	0.5	-0.954750
6.808333	0.5	-1.281375
6.816667	0.5	-1.639250
6.825000	0.5	-1.997250
6.833333	0.5	-2.314875
6.841667	0.5	-2.545250
6.850000	0.5	-2.637125
6.858333	0.5	-2.539750
6.866667	0.5	-2.205875
6.875000	0.5	-1.594625
6.883333	0.5	-0.671750
6.891667	0.5	0.586125
6.900000	0.5	2.189750
6.908333	0.5	4.134875
6.916667	0.5	6.395625
6.925000	0.5	8.922000
6.933333	0.5	11.634625
6.941667	0.5	14.419625
6.950000	0.5	17.132625
6.958333	0.5	19.610375
6.966667	0.5	21.687375
6.975000	0.5	23.223875
6.983333	0.5	24.125500
6.991667	0.5	24.359250
7.000000	0.5	23.956125
7.008333	0.5	22.999250
7.016667	0.5	21.607750
7.025000	0.5	19.914250
7.033333	0.5	18.046875
7.041667	0.5	16.118875
7.050000	0.5	14.219875
7.058333	0.5	12.415000
7.066667	0.5	10.746750
7.075000	0.5	9.238500
7.083333	0.5	7.898125
7.091667	0.5	6.722875
7.100000	0.5	5.704500
7.108333	0.5	4.829375
7.116667	0.5	4.082000
7.125000	0.5	3.447375
7.133333	0.5	2.910875
7.141667	0.5	2.459125
7.150000	0.5	2.078875
7.158333	0.5	1.759375
7.166667	0.5	1.490875
7.175000	0.5	1.265625
7.183333	0.5	1.076750
7.191667	0.5	0.918500
7.200000	0.5	0.785125
7.208333	0.5	0.672875
7.216667	0.5	0.578125
7.225000	0.5	0.498500
7.233333	0.5	0.430875
7.241667	0.5	0.373750
7.250000	0.5	0.325125
7.258333	0.5	0.283875
7.266667	0.5	0.248875
7.275000	0.5	0.219250
7.283333	0.5	0.194125
7.291667	0.5	0.172750
7.300000	0.5	0.154250
7.308333	0.5	0.138500
7.316667	0.5	0.125625
7.325000	0.5	0.114000
7.333333	0.5	0.103750
7.341667	0.5	0.095500
7.350000	0.5	0.088250
7.358333	0.5	0.082375
7.366667	0.5	0.077125
7.375000	0.5	0.072625
7.383333	0.5	0.068500
7.391667	0.5	0.064875
7.400000	0.5	0.061750
7.408333	0.5	0.058875
7.416667	0.5	0.056250
7.425000	0.5	0.054000
7.433333	0.5	0.052125
7.441667	0.5	0.050250
7.450000	0.5	0.048375
7.458333	0.5	0.047250
7.466667	0.5	0.045750
7.475000	0.5	0.044250
7.483333	0.5	0.042875
7.491667	0.5	0.042125
7.500000	0.5	0.041125
7.508333	0.5	0.040250
7.516667	0.5	0.039250
7.525000	0.5	0.038375
7.533333	0.5	0.037500
7.541667	0.5	0.035875
7.550000	0.5	0.035250
7.558333	0.5	0.034500
7.566667	0.5	0.033500
7.575000	0.5	0.032625
7.583333	0.5	0.032250
7.591667	0.5	0.031500
7.600000	0.5	0.030875
7.608333	0.5	0.030375
7.616667	0.5	0.029750
7.625000	0.5	0.028625
7.633333	0.5	0.027875
7.641667	0.5	0.027125
7.650000	0.5	0.026250
7.658333	0.5	0.025750
7.666667	0.5	0.025250
7.675000	0.5	0.024875
7.683333	0.5	0.024250
7.691667	0.5	0.024000
7.700000	0.5	0.024125
7.708333	0.5	0.023875
7.716667	0.5	0.023875
7.725000	0.5	0.024250
7.733333	0.5	0.024250
7.741667	0.5	0.024125
7.750000	0.5	0.024375
7.758333	0.5	0.024625
7.766667	0.5	0.025000
7.775000	0.5	0.025375
7.783333	0.5	0.025625
7.791667	0.5	0.026625
7.800000	0.5	0.027625
7.808333	0.5	0.028375
7.816667	0.5	0.029125
7.825000	0.5	0.029625
7.833333	0.5	0.030250
7.841667	0.5	0.031000
7.850000	0.5	0.031750
7.858333	0.5	0.033250
7.866667	0.5	0.034125
7.875000	0.5	0.036125
7.883333	0.5	0.038000
7.891667	0.5	0.040000
7.900000	0.5	0.042500
7.908333	0.5	0.045250
7.916667	0.5	0.048250
7.925000	0.5	0.052000
7.933333	0.5	0.056500
7.941667	0.5	0.062250
7.950000	0.5	0.069250
7.958333	0.5	0.077375
7.966667	0.5	0.087500
7.975000	0.5	0.100375
7.983333	0.5	0.116500
7.991667	0.5	0.136375
8.000000	0.5	0.161625
8.008333	0.5	0.193250
8.016667	0.5	0.232250
8.025000	0.5	0.281125
8.033333	0.5	0.340500
8.041667	0.5	0.411625
8.050000	0.5	0.496875
8.058333	0.5	0.596750
8.066667	0.5	0.713000
8.075000	0.5	0.846625
8.083333	0.5	0.997625
8.091667	0.5	1.166875
8.100000	0.5	1.354000
8.108333	0.5	1.559375
8.116667	0.5	1.782375
8.125000	0.5	2.022625
8.133333	0.5	2.280375
8.141667	0.5	2.554625
8.150000	0.5	2.844250
8.158333	0.5	3.149250
8.166667	0.5	3.469000
8.175000	0.5	3.802625
8.183333	0.5	4.149000
8.191667	0.5	4.508000
8.200000	0.5	4.879375
8.208333	0.5	5.261375
8.216667	0.5	5.653875
8.225000	0.5	6.056875
8.233333	0.5	6.468875
8.241667	0.5	6.890125
8.250000	0.5	7.320375
8.258333	0.5	7.758625
8.266667	0.5	8.205000
8.275000	0.5	8.658500
8.283333	0.5	9.119250
8.291667	0.5	9.586625
8.300000	0.5	10.061000
8.308333	0.5	10.541500
8.316667	0.5	11.028125
8.325000	0.5	11.519875
8.333333	0.5	12.015625
8.341667	0.5	12.514625
8.350000	0.5	13.012125
8.358333	0.5	13.500750
8.366667	0.5	13.963375
8.375000	0.5	14.370500
8.383333	0.5	14.678500
8.391667	0.5	14.834375
8.400000	0.5	14.784625
8.408333	0.5	14.490750
8.416667	0.5	13.938750
8.425000	0.5	13.146000
8.433333	0.5	12.157375
8.441667	0.5	11.035750
8.450000	0.5	9.849000
8.458333	0.5	8.660625
8.466667	0.5	7.520875
8.475000	0.5	6.464375
8.483333	0.5	5.510875
8.491667	0.5	4.667750
8.500000	0.5	3.934500
8.508333	0.5	3.304500
8.516667	0.5	2.768125
8.525000	0.5	2.315500
8.533333	0.5	1.935625
8.541667	0.5	1.617875
8.550000	0.5	1.352750
8.558333	0.5	1.133375
8.566667	0.5	0.951250
8.575000	0.5	0.800875
8.583333	0.5	0.676750
8.591667	0.5	0.574500
8.600000	0.5	0.490375
8.608333	0.5	0.420875
8.616667	0.5	0.364000
8.625000	0.5	0.316750
8.633333	0.5	0.277375
8.641667	0.5	0.245125
8.650000	0.5	0.218750
8.658333	0.5	0.196500
8.666667	0.5	0.178125
8.675000	0.5	0.162625
8.683333	0.5	0.149500
8.691667	0.5	0.138125
8.700000	0.5	0.128875
8.708333	0.5	0.120875
8.716667	0.5	0.113750
8.725000	0.5	0.107500
8.733333	0.5	0.102250
8.741667	0.5	0.097875
8.750000	0.5	0.093750
8.758333	0.5	0.090375
8.766667	0.5	0.087125
8.775000	0.5	0.084625
8.783333	0.5	0.082250
8.791667	0.5	0.080250
8.800000	0.5	0.078000
8.808333	0.5	0.075500
8.816667	0.5	0.073375
8.825000	0.5	0.071625
8.833333	0.5	0.069875
8.841667	0.5	0.068375
8.850000	0.5	0.066750
8.858333	0.5	0.065500
8.866667	0.5	0.064000
8.875000	0.5	0.062750
8.883333	0.5	0.061500
8.891667	0.5	0.060875
8.900000	0.5	0.060250
8.908333	0.5	0.059125
8.916667	0.5	0.058375
8.925000	0.5	0.057750
8.933333	0.5	0.057000
8.941667	0.5	0.056500
8.950000	0.5	0.055875
8.958333	0.5	0.055500
8.966667	0.5	0.055375
8.975000	0.5	0.055250
8.983333	0.5	0.054750
8.991667	0.5	0.054625
9.000000	0.5	0.053875
9.008333	0.5	0.053875
9.016667	0.5	0.053750
9.025000	0.5	0.053750
9.033333	0.5	0.053875
9.041667	0.5	0.053875
9.050000	0.5	0.053750
9.058333	0.5	0.054250
9.066667	0.5	0.054125
9.075000	0.5	0.054375
9.083333	0.5	0.054750
9.091667	0.5	0.054500
9.100000	0.5	0.054875
9.108333	0.5	0.054500
9.116667	0.5	0.054375
9.125000	0.5	0.054500
9.133333	0.5	0.054500
9.141667	0.5	0.054250
9.150000	0.5	0.053875
9.158333	0.5	0.054250
9.166667	0.5	0.054250
9.175000	0.5	0.054250
9.183333	0.5	0.054250
9.191667	0.5	0.054125
9.200000	0.5	0.054000
9.208333	0.5	0.054250
9.216667	0.5	0.054125
9.225000	0.5	0.054375
9.233333	0.5	0.053875
9.241667	0.5	0.053875
9.250000	0.5	0.054250
9.258333	0.5	0.054250
9.266667	0.5	0.054500
9.275000	0.5	0.054500
9.283333	0.5	0.054375
9.291667	0.5	0.054625
9.300000	0.5	0.054625
9.308333	0.5	0.054750
9.316667	0.5	0.054750
9.325000	0.5	0.055250
9.333333	0.5	0.055000
9.341667	0.5	0.055000
9.350000	0.5	0.054750
9.358333	0.5	0.054625
9.366667	0.5	0.054125
9.375000	0.5	0.053750
9.383333	0.5	0.053125
9.391667	0.5	0.053000
9.400000	0.5	0.052750
9.408333	0.5	0.052250
9.416667	0.5	0.052375
9.425000	0.5	0.052375
9.433333	0.5	0.052625
9.441667	0.5	0.052375
9.450000	0.5	0.051625
9.458333	0.5	0.051625
9.466667	0.5	0.051125
9.475000	0.5	0.051250
9.483333	0.5	0.051375
9.491667	0.5	0.051375
9.500000	0.5	0.050875
9.508333	0.5	0.051125
9.516667	0.5	0.051375
9.525000	0.5	0.051375
9.533333	0.5	0.051875
9.541667	0.5	0.052625
9.550000	0.5	0.053250
9.558333	0.5	0.054250
9.566667	0.5	0.055375
9.575000	0.5	0.056125
9.583333	0.5	0.056250
9.591667	0.5	0.057125
9.600000	0.5	0.058500
9.608333	0.5	0.059500
9.616667	0.5	0.060125
9.625000	0.5	0.060250
9.633333	0.5	0.061000
9.641667	0.5	0.061375
9.650000	0.5	0.061500
9.658333	0.5	0.061625
9.666667	0.5	0.062000
9.675000	0.5	0.062250
9.683333	0.5	0.061875
9.691667	0.5	0.061375
9.700000	0.5	0.061250
9.708333	0.5	0.061125
9.716667	0.5	0.060500
9.725000	0.5	0.060250
9.733333	0.5	0.060000
9.741667	0.5	0.059625
9.750000	0.5	0.059375
9.758333	0.5	0.059250
9.766667	0.5	0.058375
9.775000	0.5	0.057625
9.783333	0.5	0.057000
9.791667	0.5	0.056250
9.800000	0.5	0.055500
9.808333	0.5	0.054750
9.816667	0.5	0.054000
9.825000	0.5	0.053000
9.833333	0.5	0.052500
9.841667	0.5	0.052000
9.850000	0.5	0.051000
9.858333	0.5	0.050375
9.866667	0.5	0.049375
9.875000	0.5	0.048750
9.883333	0.5	0.048125
9.891667	0.5	0.047125
9.900000	0.5	0.046375
9.908333	0.5	0.045625
9.916667	0.5	0.045250
9.925000	0.5	0.044875
9.933333	0.5	0.044750
9.941667	0.5	0.044625
9.950000	0.5	0.044125
9.958333	0.5	0.043500
9.966667	0.5	0.042875
9.975000	0.5	0.042625
9.983333	0.5	0.042625
9.991667	0.5	0.042250
10.000000	0.5	0.041875
10.008333	0.5	0.042000
10.016667	0.5	0.042125
10.025000	0.5	0.041500
10.033333	0.5	0.040875
10.041667	0.5	0.041250
10.050000	0.5	0.041500
10.058333	0.5	0.041125
10.066667	0.5	0.041250
10.075000	0.5	0.041000
10.083333	0.5	0.040875
10.091667	0.5	0.041125
10.100000	0.5	0.040875
10.108333	0.5	0.040750
10.116667	0.5	0.040875
10.125000	0.5	0.041000
10.133333	0.5	0.040875
10.141667	0.5	0.041000
10.150000	0.5	0.041250
10.158333	0.5	0.041500
10.166667	0.5	0.042000
10.175000	0.5	0.042375
10.183333	0.5	0.043250
10.191667	0.5	0.044000
10.200000	0.5	0.044625
10.208333	0.5	0.045500
10.216667	0.5	0.047000
10.225000	0.5	0.048875
10.233333	0.5	0.050125
10.241667	0.5	0.051250
10.250000	0.5	0.052250
10.258333	0.5	0.053250
10.266667	0.5	0.054375
10.275000	0.5	0.055125
10.283333	0.5	0.055250
10.291667	0.5	0.055125
10.300000	0.5	0.055250
10.308333	0.5	0.055000
10.316667	0.5	0.054500
10.325000	0.5	0.053750
10.333333	0.5	0.053000
10.341667	0.5	0.052125
10.350000	0.5	0.051125
10.358333	0.5	0.050000
10.366667	0.5	0.049000
10.375000	0.5	0.047250
10.383333	0.5	0.045875
10.391667	0.5	0.044500
10.400000	0.5	0.043125
10.408333	0.5	0.041625
10.416667	0.5	0.040750
10.425000	0.5	0.039875
10.433333	0.5	0.038875
10.441667	0.5	0.038250
10.450000	0.5	0.037250
10.458333	0.5	0.036625
10.466667	0.5	0.036125
10.475000	0.5	0.036250
10.483333	0.5	0.036125
10.491667	0.5	0.036250
10.500000	0.5	0.036125
10.508333	0.5	0.036125
10.516667	0.5	0.035875
10.525000	0.5	0.035875
10.533333	0.5	0.035875
10.541667	0.5	0.036000
10.550000	0.5	0.036125
10.558333	0.5	0.036125
10.566667	0.5	0.036000
10.575000	0.5	0.036000
10.583333	0.5	0.035875
10.591667	0.5	0.036125
10.600000	0.5	0.036500
10.608333	0.5	0.036625
10.616667	0.5	0.036125
10.625000	0.5	0.036000
10.633333	0.5	0.035625
10.641667	0.5	0.035500
10.650000	0.5	0.035625
10.658333	0.5	0.035250
10.666667	0.5	0.034750
10.675000	0.5	0.034625
10.683333	0.5	0.034375
10.691667	0.5	0.034250
10.700000	0.5	0.033875
10.708333	0.5	0.033250
10.716667	0.5	0.033125
10.725000	0.5	0.032750
10.733333	0.5	0.032375
10.741667	0.5	0.032000
10.750000	0.5	0.031625
10.758333	0.5	0.031375
10.766667	0.5	0.030750
10.775000	0.5	0.030250
10.783333	0.5	0.029875
10.791667	0.5	0.029750
10.800000	0.5	0.029375
10.808333	0.5	0.028875
10.816667	0.5	0.028250
10.825000	0.5	0.027500
10.833333	0.5	0.027000
10.841667	0.5	0.026750
10.850000	0.5	0.026625
10.858333	0.5	0.026375
10.866667	0.5	0.026125
10.875000	0.5	0.026250
10.883333	0.5	0.026250
10.891667	0.5	0.026000
10.900000	0.5	0.026250
10.908333	0.5	0.026500
10.916667	0.5	0.026875
10.925000	0.5	0.027375
10.933333	0.5	0.028125
10.941667	0.5	0.028875
10.950000	0.5	0.029250
10.958333	0.5	0.029750
10.966667	0.5	0.030250
10.975000	0.5	0.030750
10.983333	0.5	0.031875
10.991667	0.5	0.032875
11.000000	0.5	0.033875
11.008333	0.5	0.035000
11.016667	0.5	0.036250
11.025000	0.5	0.037375
11.033333	0.5	0.038250
11.041667	0.5	0.038750
11.050000	0.5	0.039250
11.058333	0.5	0.039750
11.066667	0.5	0.039875
11.075000	0.5	0.040125
11.083333	0.5	0.040500
11.091667	0.5	0.040750
11.100000	0.5	0.040500
11.108333	0.5	0.040625
11.116667	0.5	0.040625
11.125000	0.5	0.040125
11.133333	0.5	0.039500
11.141667	0.5	0.039250
11.150000	0.5	0.038375
11.158333	0.5	0.037875
11.166667	0.5	0.036875
11.175000	0.5	0.035750
11.183333	0.5	0.034750
11.191667	0.5	0.033875
11.200000	0.5	0.032875
11.208333	0.5	0.031875
11.216667	0.5	0.031000
11.225000	0.5	0.029750
11.233333	0.5	0.028625
11.241667	0.5	0.027875
11.250000	0.5	0.026625
11.258333	0.5	0.025750
11.266667	0.5	0.025250
11.275000	0.5	0.024375
11.283333	0.5	0.023375
11.291667	0.5	0.022250
11.300000	0.5	0.021375
11.308333	0.5	0.020500
11.316667	0.5	0.019250
11.325000	0.5	0.018125
11.333333	0.5	0.017125
11.341667	0.5	0.016750
11.350000	0.5	0.016125
11.358333	0.5	0.015375
11.366667	0.5	0.015000
11.375000	0.5	0.014375
11.383333	0.5	0.013875
11.391667	0.5	0.013125
11.400000	0.5	0.012750
11.408333	0.5	0.012125
11.416667	0.5	0.011625
11.425000	0.5	0.011250
11.433333	0.5	0.010625
11.441667	0.5	0.010500
11.450000	0.5	0.010125
11.458333	0.5	0.010000
11.466667	0.5	0.009375
11.475000	0.5	0.008875
11.483333	0.5	0.008625
11.491667	0.5	0.008625
11.500000	0.5	0.008625
11.508333	0.5	0.008875
11.516667	0.5	0.008500
11.525000	0.5	0.008875
11.533333	0.5	0.008625
11.541667	0.5	0.008250
11.550000	0.5	0.007875
11.558333	0.5	0.008125
11.566667	0.5	0.007875
11.575000	0.5	0.007625
11.583333	0.5	0.007625
11.591667	0.5	0.007750
11.600000	0.5	0.007750
11.608333	0.5	0.007500
11.616667	0.5	0.007500
11.625000	0.5	0.008000
11.633333	0.5	0.008000
11.641667	0.5	0.008000
11.650000	0.5	0.008000
11.658333	0.5	0.008000
11.666667	0.5	0.008125
11.675000	0.5	0.008500
11.683333	0.5	0.009000
11.691667	0.5	0.009125
11.700000	0.5	0.009375
11.708333	0.5	0.009500
11.716667	0.5	0.009750
11.725000	0.5	0.010500
11.733333	0.5	0.011125
11.741667	0.5	0.011625
11.750000	0.5	0.012375
11.758333	0.5	0.013125
11.766667	0.5	0.013750
11.775000	0.5	0.014500
11.783333	0.5	0.015250
11.791667	0.5	0.015750
11.800000	0.5	0.016250
11.808333	0.5	0.017125
11.816667	0.5	0.017375
11.825000	0.5	0.018250
11.833333	0.5	0.019625
11.841667	0.5	0.020500
11.850000	0.5	0.021375
11.858333	0.5	0.022125
11.866667	0.5	0.023000
11.875000	0.5	0.024000
11.883333	0.5	0.024875
11.891667	0.5	0.026375
11.900000	0.5	0.027750
11.908333	0.5	0.029250
11.916667	0.5	0.030625
11.925000	0.5	0.031875
11.933333	0.5	0.032500
11.941667	0.5	0.033875
11.950000	0.5	0.034875
11.958333	0.5	0.036000
11.966667	0.5	0.036750
11.975000	0.5	0.037875
11.983333	0.5	0.039000
11.991667	0.5	0.040125
12.000000	0.5	0.040875
12.008333	0.5	0.041375
12.016667	0.5	0.042375
12.025000	0.5	0.043375
12.033333	0.5	0.044250
12.041667	0.5	0.045125
12.050000	0.5	0.046125
12.058333	0.5	0.046750
12.066667	0.5	0.046750
12.075000	0.5	0.047125
12.083333	0.5	0.047375
12.091667	0.5	0.048000
12.100000	0.5	0.048250
12.108333	0.5	0.048625
12.116667	0.5	0.048500
12.125000	0.5	0.048125
12.133333	0.5	0.047750
12.141667	0.5	0.047750
12.150000	0.5	0.047875
12.158333	0.5	0.048000
12.166667	0.5	0.048125
12.175000	0.5	0.047875
12.183333	0.5	0.048250
12.191667	0.5	0.048375
12.200000	0.5	0.048500
12.208333	0.5	0.048625
12.216667	0.5	0.049125
12.225000	0.5	0.049750
12.233333	0.5	0.050250
12.241667	0.5	0.050625
12.250000	0.5	0.051375
12.258333	0.5	0.052375
12.266667	0.5	0.053500
12.275000	0.5	0.055000
12.283333	0.5	0.056375
12.291667	0.5	0.057625
12.300000	0.5	0.058625
12.308333	0.5	0.059875
12.316667	0.5	0.061375
12.325000	0.5	0.063000
12.333333	0.5	0.064250
12.341667	0.5	0.065500
12.350000	0.5	0.066500
12.358333	0.5	0.067750
12.366667	0.5	0.068375
12.375000	0.5	0.068500
12.383333	0.5	0.068750
12.391667	0.5	0.068625
12.400000	0.5	0.068250
12.408333	0.5	0.067875
12.416667	0.5	0.067000
12.425000	0.5	0.066125
12.433333	0.5	0.065000
12.441667	0.5	0.063500
12.450000	0.5	0.062125
12.458333	0.5	0.060250
12.466667	0.5	0.058375
12.475000	0.5	0.056750
12.483333	0.5	0.054875
12.491667	0.5	0.053000
12.500000	0.5	0.051500
12.508333	0.5	0.049625
12.516667	0.5	0.047875
12.525000	0.5	0.045875
12.533333	0.5	0.043750
12.541667	0.5	0.041875
12.550000	0.5	0.040250
12.558333	0.5	0.038500
12.566667	0.5	0.037375
12.575000	0.5	0.036125
12.583333	0.5	0.034875
12.591667	0.5	0.033625
12.600000	0.5	0.032250
12.608333	0.5	0.030375
12.616667	0.5	0.028875
12.625000	0.5	0.027750
12.633333	0.5	0.026750
12.641667	0.5	0.026000
12.650000	0.5	0.024625
12.658333	0.5	0.023500
12.666667	0.5	0.022500
12.675000	0.5	0.021500
12.683333	0.5	0.021125
12.691667	0.5	0.020500
12.700000	0.5	0.020250
12.708333	0.5	0.019375
12.716667	0.5	0.018500
12.725000	0.5	0.017875
12.733333	0.5	0.017000
12.741667	0.5	0.016500
12.750000	0.5	0.015875
12.758333	0.5	0.015250
12.766667	0.5	0.014750
12.775000	0.5	0.014125
12.783333	0.5	0.013875
12.791667	0.5	0.013250
12.800000	0.5	0.013125
12.808333	0.5	0.012750
12.816667	0.5	0.012500
12.825000	0.5	0.012250
12.833333	0.5	0.012125
12.841667	0.5	0.012125
12.850000	0.5	0.012375
12.858333	0.5	0.012625
12.866667	0.5	0.012375
12.875000	0.5	0.012000
12.883333	0.5	0.012250
12.891667	0.5	0.012500
12.900000	0.5	0.012250
12.908333	0.5	0.011750
12.916667	0.5	0.011625
12.925000	0.5	0.011875
12.933333	0.5	0.011625
12.941667	0.5	0.011375
12.950000	0.5	0.011500
12.958333	0.5	0.011750
12.966667	0.5	0.012125
12.975000	0.5	0.012000
12.983333	0.5	0.012250
12.991667	0.5	0.012500
13.000000	0.5	0.012375
13.008333	0.5	0.012250
13.016667	0.5	0.012125
13.025000	0.5	0.012125
13.033333	0.5	0.012375
13.041667	0.5	0.012625
13.050000	0.5	0.012500
13.058333	0.5	0.012000
13.066667	0.5	0.012125
13.075000	0.5	0.012375
13.083333	0.5	0.012625
13.091667	0.5	0.012875
13.100000	0.5	0.013125
13.108333	0.5	0.013000
13.116667	0.5	0.012875
13.125000	0.5	0.012875
13.133333	0.5	0.013000
13.141667	0.5	0.013000
13.150000	0.5	0.013500
13.158333	0.5	0.013875
13.166667	0.5	0.014125
13.175000	0.5	0.014375
13.183333	0.5	0.014250
13.191667	0.5	0.014375
13.200000	0.5	0.014125
13.208333	0.5	0.014000
13.216667	0.5	0.013875
13.225000	0.5	0.014250
13.233333	0.5	0.014625
13.241667	0.5	0.014500
13.250000	0.5	0.014625
13.258333	0.5	0.014500
13.266667	0.5	0.014250
13.275000	0.5	0.014250
13.283333	0.5	0.014500
13.291667	0.5	0.014125
13.300000	0.5	0.013625
13.308333	0.5	0.013625
13.316667	0.5	0.014000
13.325000	0.5	0.014000
13.333333	0.5	0.014125
13.341667	0.5	0.014375
13.350000	0.5	0.014500
13.358333	0.5	0.014250
13.366667	0.5	0.014250
13.375000	0.5	0.014250
13.383333	0.5	0.014375
13.391667	0.5	0.014750
13.400000	0.5	0.015000
13.408333	0.5	0.015375
13.416667	0.5	0.015375
13.425000	0.5	0.015500
13.433333	0.5	0.015875
13.441667	0.5	0.016250
13.450000	0.5	0.016625
13.458333	0.5	0.016750
13.466667	0.5	0.017000
13.475000	0.5	0.017500
13.483333	0.5	0.017625
13.491667	0.5	0.018000
13.500000	0.5	0.019125
13.508333	0.5	0.019375
13.516667	0.5	0.019625
13.525000	0.5	0.020250
13.533333	0.5	0.021125
13.541667	0.5	0.021625
13.550000	0.5	0.022250
13.558333	0.5	0.022500
13.566667	0.5	0.023250
13.575000	0.5	0.023625
13.583333	0.5	0.023750
13.591667	0.5	0.023875
13.600000	0.5	0.024375
13.608333	0.5	0.024625
13.616667	0.5	0.025000
13.625000	0.5	0.025500
13.633333	0.5	0.025750
13.641667	0.5	0.025875
13.650000	0.5	0.026125
13.658333	0.5	0.026625
13.666667	0.5	0.026750
13.675000	0.5	0.026750
13.683333	0.5	0.026625
13.691667	0.5	0.026875
13.700000	0.5	0.026875
13.708333	0.5	0.027125
13.716667	0.5	0.027375
13.725000	0.5	0.027375
13.733333	0.5	0.027750
13.741667	0.5	0.027625
13.750000	0.5	0.027625
13.758333	0.5	0.028000
13.766667	0.5	0.028375
13.775000	0.5	0.028875
13.783333	0.5	0.029000
13.791667	0.5	0.029500
13.800000	0.5	0.029375
13.808333	0.5	0.029125
13.816667	0.5	0.029000
13.825000	0.5	0.029250
13.833333	0.5	0.029250
13.841667	0.5	0.029375
13.850000	0.5	0.029250
13.858333	0.5	0.029500
13.866667	0.5	0.029625
13.875000	0.5	0.029500
13.883333	0.5	0.029375
13.891667	0.5	0.029125
13.900000	0.5	0.029250
13.908333	0.5	0.029500
13.916667	0.5	0.029625
13.925000	0.5	0.029625
13.933333	0.5	0.029625
13.941667	0.5	0.029750
13.950000	0.5	0.029500
13.958333	0.5	0.029500
13.966667	0.5	0.029500
13.975000	0.5	0.029500
13.983333	0.5	0.029500
13.991667	0.5	0.029625
14.000000	0.5	0.029625
14.008333	0.5	0.029750
14.016667	0.5	0.029750
14.025000	0.5	0.029750
14.033333	0.5	0.029875
14.041667	0.5	0.030625
14.050000	0.5	0.030750
14.058333	0.5	0.030625
14.066667	0.5	0.030500
14.075000	0.5	0.030500
14.083333	0.5	0.030625
14.091667	0.5	0.030625
14.100000	0.5	0.030375
14.108333	0.5	0.030500
14.116667	0.5	0.030750
14.125000	0.5	0.031000
14.133333	0.5	0.031000
14.141667	0.5	0.031375
14.150000	0.5	0.031375
14.158333	0.5	0.031875
14.166667	0.5	0.032125
14.175000	0.5	0.032375
14.183333	0.5	0.032125
14.191667	0.5	0.032375
14.200000	0.5	0.032625
14.208333	0.5	0.032750
14.216667	0.5	0.032875
14.225000	0.5	0.033125
14.233333	0.5	0.033000
14.241667	0.5	0.032750
14.250000	0.5	0.032500
14.258333	0.5	0.032625
14.266667	0.5	0.033000
14.275000	0.5	0.032875
14.283333	0.5	0.033000
14.291667	0.5	0.032875
14.300000	0.5	0.033125
14.308333	0.5	0.033375
14.316667	0.5	0.033250
14.325000	0.5	0.033000
14.333333	0.5	0.033000
14.341667	0.5	0.033000
14.350000	0.5	0.033250
14.358333	0.5	0.033000
14.366667	0.5	0.032750
14.375000	0.5	0.032375
14.383333	0.5	0.032375
14.391667	0.5	0.032375
14.400000	0.5	0.031875
14.408333	0.5	0.031250
14.416667	0.5	0.031375
14.425000	0.5	0.031000
14.433333	0.5	0.030375
14.441667	0.5	0.029625
14.450000	0.5	0.029125
14.458333	0.5	0.028625
14.466667	0.5	0.027875
14.475000	0.5	0.027375
14.483333	0.5	0.026875
14.491667	0.5	0.026625
14.500000	0.5	0.025750
14.508333	0.5	0.025000
14.516667	0.5	0.024625
14.525000	0.5	0.024000
14.533333	0.5	0.023125
14.541667	0.5	0.022500
14.550000	0.5	0.021750
14.558333	0.5	0.021375
14.566667	0.5	0.020875
14.575000	0.5	0.020625
14.583333	0.5	0.019875
14.591667	0.5	0.019375
14.600000	0.5	0.018875
14.608333	0.5	0.018625
14.616667	0.5	0.017875
14.625000	0.5	0.017250
14.633333	0.5	0.016625
14.641667	0.5	0.016250
14.650000	0.5	0.015750
14.658333	0.5	0.015125
14.666667	0.5	0.014875
14.675000	0.5	0.014375
14.683333	0.5	0.013750
14.691667	0.5	0.013625
14.700000	0.5	0.013250
14.708333	0.5	0.013125
14.716667	0.5	0.013000
14.725000	0.5	0.013125
14.733333	0.5	0.012875
14.741667	0.5	0.012625
14.750000	0.5	0.012500
14.758333	0.5	0.012375
14.766667	0.5	0.012250
14.775000	0.5	0.012375
14.783333	0.5	0.012625
14.791667	0.5	0.012500
14.800000	0.5	0.012625
14.808333	0.5	0.012875
14.816667	0.5	0.013125
14.825000	0.5	0.013250
14.833333	0.5	0.013500
14.841667	0.5	0.013500
14.850000	0.5	0.013375
14.858333	0.5	0.013625
14.866667	0.5	0.013750
14.875000	0.5	0.013750
14.883333	0.5	0.013500
14.891667	0.5	0.013375
14.900000	0.5	0.013000
14.908333	0.5	0.013125
14.916667	0.5	0.013250
14.925000	0.5	0.012875
14.933333	0.5	0.012875
14.941667	0.5	0.013250
14.950000	0.5	0.013125
14.958333	0.5	0.013375
14.966667	0.5	0.013500
14.975000	0.5	0.013500
14.983333	0.5	0.013750
14.991667	0.5	0.013500
15.000000	0.5	0.013500
15.008333	0.5	0.013375
15.016667	0.5	0.013375
15.025000	0.5	0.013125
15.033333	0.5	0.013500
15.041667	0.5	0.013625
15.050000	0.5	0.013750
15.058333	0.5	0.013500
15.066667	0.5	0.013000
15.075000	0.5	0.012625
15.083333	0.5	0.012625
15.091667	0.5	0.012750
15.100000	0.5	0.012750
15.108333	0.5	0.012500
15.116667	0.5	0.012250
15.125000	0.5	0.011875
15.133333	0.5	0.011625
15.141667	0.5	0.011000
15.150000	0.5	0.010500
15.158333	0.5	0.010375
15.166667	0.5	0.010250
15.175000	0.5	0.010000
15.183333	0.5	0.010125
15.191667	0.5	0.010125
15.200000	0.5	0.009875
15.208333	0.5	0.009750
15.216667	0.5	0.009625
15.225000	0.5	0.009250
15.233333	0.5	0.008875
15.241667	0.5	0.008500
15.250000	0.5	0.008500
15.258333	0.5	0.008000
15.266667	0.5	0.007375
15.275000	0.5	0.007125
15.283333	0.5	0.007250
15.291667	0.5	0.006625
15.300000	0.5	0.006375
15.308333	0.5	0.006250
15.316667	0.5	0.006375
15.325000	0.5	0.006500
15.333333	0.5	0.006500
15.341667	0.5	0.006500
15.350000	0.5	0.006875
15.358333	0.5	0.007000
15.366667	0.5	0.007250
15.375000	0.5	0.007500
15.383333	0.5	0.007750
15.391667	0.5	0.008000
15.400000	0.5	0.008125
15.408333	0.5	0.008250
15.416667	0.5	0.008125
15.425000	0.5	0.008125
15.433333	0.5	0.008250
15.441667	0.5	0.008500
15.450000	0.5	0.008875
15.458333	0.5	0.009250
15.466667	0.5	0.009750
15.475000	0.5	0.010500
15.483333	0.5	0.011125
15.491667	0.5	0.011500
15.500000	0.5	0.011875
15.508333	0.5	0.012250
15.516667	0.5	0.013375
15.525000	0.5	0.013875
15.533333	0.5	0.014500
15.541667	0.5	0.015250
15.550000	0.5	0.015875
15.558333	0.5	0.016000
15.566667	0.5	0.016750
15.575000	0.5	0.017000
15.583333	0.5	0.017250
15.591667	0.5	0.018000
15.600000	0.5	0.019000
15.608333	0.5	0.019750
15.616667	0.5	0.020375
15.625000	0.5	0.021125
15.633333	0.5	0.021625
15.641667	0.5	0.021625
15.650000	0.5	0.022125
15.658333	0.5	0.022625
15.666667	0.5	0.023250
15.675000	0.5	0.023875
15.683333	0.5	0.024500
15.691667	0.5	0.025125
15.700000	0.5	0.025625
15.708333	0.5	0.026250
15.716667	0.5	0.026750
15.725000	0.5	0.026875
15.733333	0.5	0.027250
15.741667	0.5	0.027125
15.750000	0.5	0.027500
15.758333	0.5	0.028000
15.766667	0.5	0.028125
15.775000	0.5	0.028500
15.783333	0.5	0.028750
15.791667	0.5	0.028500
15.800000	0.5	0.028875
15.808333	0.5	0.028875
15.816667	0.5	0.028750
15.825000	0.5	0.028500
15.833333	0.5	0.028625
15.841667	0.5	0.028250
15.850000	0.5	0.028125
15.858333	0.5	0.027875
15.866667	0.5	0.027375
15.875000	0.5	0.026750
15.883333	0.5	0.026375
15.891667	0.5	0.025750
15.900000	0.5	0.025250
15.908333	0.5	0.024500
15.916667	0.5	0.023875
15.925000	0.5	0.022750
15.933333	0.5	0.022250
15.941667	0.5	0.021625
15.950000	0.5	0.020750
15.958333	0.5	0.019750
15.966667	0.5	0.019250
15.975000	0.5	0.018125
15.983333	0.5	0.017375
15.991667	0.5	0.016375
16.000000	0.5	0.015500
16.008333	0.5	0.015000
16.016667	0.5	0.014250
16.025000	0.5	0.013250
16.033333	0.5	0.012500
16.041667	0.5	0.011375
16.050000	0.5	0.010125
16.058333	0.5	0.009500
16.066667	0.5	0.009000
16.075000	0.5	0.008375
16.083333	0.5	0.008125
16.091667	0.5	0.007750
16.100000	0.5	0.007000
16.108333	0.5	0.006375
16.116667	0.5	0.006000
16.125000	0.5	0.005250
16.133333	0.5	0.005250
16.141667	0.5	0.005125
16.150000	0.5	0.004750
16.158333	0.5	0.004250
16.166667	0.5	0.004000
16.175000	0.5	0.003625
16.183333	0.5	0.003250
16.191667	0.5	0.002875
16.200000	0.5	0.002750
16.208333	0.5	0.002625
16.216667	0.5	0.002250
16.225000	0.5	0.002250
16.233333	0.5	0.002000
16.241667	0.5	0.002250
16.250000	0.5	0.001750
16.258333	0.5	0.001375
16.266667	0.5	0.001375
16.275000	0.5	0.001500
16.283333	0.5	0.001750
16.291667	0.5	0.001750
16.300000	0.5	0.001625
16.308333	0.5	0.001750
16.316667	0.5	0.002125
16.325000	0.5	0.002125
16.333333	0.5	0.002250
16.341667	0.5	0.002375
16.350000	0.5	0.002375
16.358333	0.5	0.002875
16.366667	0.5	0.002875
16.375000	0.5	0.002875
16.383333	0.5	0.002750
16.391667	0.5	0.002625
16.400000	0.5	0.002625
16.408333	0.5	0.002500
16.416667	0.5	0.002875
16.425000	0.5	0.003250
16.433333	0.5	0.003750
16.441667	0.5	0.004000
16.450000	0.5	0.004250
16.458333	0.5	0.004500
16.466667	0.5	0.005000
16.475000	0.5	0.005250
16.483333	0.5	0.005500
16.491667	0.5	0.005750
16.500000	0.5	0.006250
16.508333	0.5	0.006625
16.516667	0.5	0.007125
16.525000	0.5	0.007500
16.533333	0.5	0.007875
16.541667	0.5	0.008250
16.550000	0.5	0.008625
16.558333	0.5	0.009000
16.566667	0.5	0.009500
16.575000	0.5	0.010125
16.583333	0.5	0.010500
16.591667	0.5	0.010500
16.600000	0.5	0.011000
16.608333	0.5	0.011500
16.616667	0.5	0.011750
16.625000	0.5	0.012500
16.633333	0.5	0.013000
16.641667	0.5	0.013375
16.650000	0.5	0.013750
16.658333	0.5	0.014250
16.666667	0.5	0.015000
16.675000	0.5	0.015625
16.683333	0.5	0.016375
16.691667	0.5	0.017000
16.700000	0.5	0.018000
16.708333	0.5	0.019250
16.716667	0.5	0.020375
16.725000	0.5	0.021000
16.733333	0.5	0.021750
16.741667	0.5	0.022375
16.750000	0.5	0.023000
16.758333	0.5	0.023250
16.766667	0.5	0.023875
16.775000	0.5	0.024750
16.783333	0.5	0.025500
16.791667	0.5	0.026125
16.800000	0.5	0.026875
16.808333	0.5	0.027500
16.816667	0.5	0.028000
16.825000	0.5	0.028375
16.833333	0.5	0.029375
16.841667	0.5	0.030250
16.850000	0.5	0.031375
16.858333	0.5	0.031750
16.866667	0.5	0.032125
16.875000	0.5	0.032625
16.883333	0.5	0.033250
16.891667	0.5	0.033625
16.900000	0.5	0.034125
16.908333	0.5	0.034875
16.916667	0.5	0.035125
16.925000	0.5	0.034875
16.933333	0.5	0.035250
16.941667	0.5	0.035375
16.950000	0.5	0.035125
16.958333	0.5	0.035000
16.966667	0.5	0.034625
16.975000	0.5	0.034125
16.983333	0.5	0.033750
16.991667	0.5	0.032875
17.000000	0.5	0.032500
17.008333	0.5	0.032125
17.016667	0.5	0.031375
17.025000	0.5	0.030625
17.033333	0.5	0.030000
17.041667	0.5	0.029250
17.050000	0.5	0.028375
17.058333	0.5	0.027750
17.066667	0.5	0.026625
17.075000	0.5	0.025125
17.083333	0.5	0.023500
17.091667	0.5	0.021625
17.100000	0.5	0.019875
17.108333	0.5	0.018000
17.116667	0.5	0.016250
17.125000	0.5	0.014500
17.133333	0.5	0.011750
17.141667	0.5	0.009250
17.150000	0.5	0.006125
17.158333	0.5	0.003375
17.166667	0.5	0.000250
17.175000	0.5	-0.002875
17.183333	0.5	-0.006500
17.191667	0.5	-0.009625
17.200000	0.5	-0.013250
17.208333	0.5	-0.017375
17.216667	0.5	-0.021750
17.225000	0.5	-0.026000
17.233333	0.5	-0.030125
17.241667	0.5	-0.034500
17.250000	0.5	-0.038875
17.258333	0.5	-0.043625
17.266667	0.5	-0.048125
17.275000	0.5	-0.052875
17.283333	0.5	-0.057625
17.291667	0.5	-0.062375
17.300000	0.5	-0.066500
17.308333	0.5	-0.070375
17.316667	0.5	-0.074375
17.325000	0.5	-0.078375
17.333333	0.5	-0.081375
17.341667	0.5	-0.084625
17.350000	0.5	-0.086750
17.358333	0.5	-0.088250
17.366667	0.5	-0.089500
17.375000	0.5	-0.090250
17.383333	0.5	-0.090500
17.391667	0.5	-0.090000
17.400000	0.5	-0.089500
17.408333	0.5	-0.088625
17.416667	0.5	-0.087375
17.425000	0.5	-0.085625
17.433333	0.5	-0.083250
17.441667	0.5	-0.080000
17.450000	0.5	-0.076750
17.458333	0.5	-0.073250
17.466667	0.5	-0.069500
17.475000	0.5	-0.065750
17.483333	0.5	-0.062125
17.491667	0.5	-0.058125
17.500000	0.5	-0.053750
17.508333	0.5	-0.049375
17.516667	0.5	-0.045375
17.525000	0.5	-0.041250
17.533333	0.5	-0.036500
17.541667	0.5	-0.032500
17.550000	0.5	-0.028500
17.558333	0.5	-0.024500
17.566667	0.5	-0.020625
17.575000	0.5	-0.016750
17.583333	0.5	-0.013250
17.591667	0.5	-0.010000
17.600000	0.5	-0.007125
17.608333	0.5	-0.004375
17.616667	0.5	-0.001375
17.625000	0.5	0.001000
17.633333	0.5	0.003250
17.641667	0.5	0.005125
17.650000	0.5	0.006750
17.658333	0.5	0.008625
17.666667	0.5	0.010500
17.675000	0.5	0.011875
17.683333	0.5	0.013500
17.691667	0.5	0.014875
17.700000	0.5	0.015750
17.708333	0.5	0.016875
17.716667	0.5	0.017875
17.725000	0.5	0.018750
17.733333	0.5	0.019750
17.741667	0.5	0.020375
17.750000	0.5	0.021125
17.758333	0.5	0.022000
17.766667	0.5	0.022250
17.775000	0.5	0.022875
17.783333	0.5	0.023250
17.791667	0.5	0.023500
17.800000	0.5	0.023125
17.808333	0.5	0.023125
17.816667	0.5	0.023875
17.825000	0.5	0.024125
17.833333	0.5	0.024625
17.841667	0.5	0.025000
17.850000	0.5	0.025250
17.858333	0.5	0.025375
17.866667	0.5	0.025375
17.875000	0.5	0.025125
17.883333	0.5	0.024875
17.891667	0.5	0.024625
17.900000	0.5	0.024375
17.908333	0.5	0.024125
17.916667	0.5	0.023625
17.925000	0.5	0.024000
17.933333	0.5	0.024000
17.941667	0.5	0.023750
17.950000	0.5	0.023375
17.958333	0.5	0.023125
17.966667	0.5	0.023125
17.975000	0.5	0.023125
17.983333	0.5	0.022750
17.991667	0.5	0.022750
18.000000	0.5	0.022500
18.008333	0.5	0.022750
18.016667	0.5	0.023000
18.025000	0.5	0.022875
18.033333	0.5	0.022125
18.041667	0.5	0.021875
18.050000	0.5	0.021250
18.058333	0.5	0.020875
18.066667	0.5	0.020500
18.075000	0.5	0.020000
18.083333	0.5	0.019250
18.091667	0.5	0.018875
18.100000	0.5	0.018125
18.108333	0.5	0.017375
18.116667	0.5	0.016625
18.125000	0.5	0.016125
18.133333	0.5	0.015375
18.141667	0.5	0.014875
18.150000	0.5	0.014125
18.158333	0.5	0.013250
18.166667	0.5	0.012375
18.175000	0.5	0.011125
18.183333	0.5	0.009875
18.191667	0.5	0.009125
18.200000	0.5	0.008375
18.208333	0.5	0.007250
18.216667	0.5	0.005625
18.225000	0.5	0.004500
18.233333	0.5	0.003125
18.241667	0.5	0.001375
18.250000	0.5	0.000250
18.258333	0.5	-0.001375
18.266667	0.5	-0.003125
18.275000	0.5	-0.005000
18.283333	0.5	-0.006875
18.291667	0.5	-0.008875
18.300000	0.5	-0.010875
18.308333	0.5	-0.013000
18.316667	0.5	-0.015000
18.325000	0.5	-0.017000
18.333333	0.5	-0.019375
18.341667	0.5	-0.021375
18.350000	0.5	-0.023250
18.358333	0.5	-0.025750
18.366667	0.5	-0.027625
18.375000	0.5	-0.029625
18.383333	0.5	-0.031000
18.391667	0.5	-0.032250
18.400000	0.5	-0.033750
18.408333	0.5	-0.035000
18.416667	0.5	-0.036250
18.425000	0.5	-0.037250
18.433333	0.5	-0.038250
18.441667	0.5	-0.039250
18.450000	0.5	-0.040125
18.458333	0.5	-0.040750
18.466667	0.5	-0.041250
18.475000	0.5	-0.041500
18.483333	0.5	-0.041000
18.491667	0.5	-0.040625
18.500000	0.5	-0.040375
18.508333	0.5	-0.040375
18.516667	0.5	-0.039750
18.525000	0.5	-0.038750
18.533333	0.5	-0.038125
18.541667	0.5	-0.037000
18.550000	0.5	-0.035750
18.558333	0.5	-0.034750
18.566667	0.5	-0.033375
18.575000	0.5	-0.032250
18.583333	0.5	-0.031000
18.591667	0.5	-0.029875
18.600000	0.5	-0.028125
18.608333	0.5	-0.026875
18.616667	0.5	-0.025250
18.625000	0.5	-0.024125
18.633333	0.5	-0.022625
18.641667	0.5	-0.021625
18.650000	0.5	-0.020125
18.658333	0.5	-0.018625
18.666667	0.5	-0.017500
18.675000	0.5	-0.016625
18.683333	0.5	-0.015750
18.691667	0.5	-0.014875
18.700000	0.5	-0.013500
18.708333	0.5	-0.012625
18.716667	0.5	-0.011625
18.725000	0.5	-0.010875
18.733333	0.5	-0.010125
18.741667	0.5	-0.009125
18.750000	0.5	-0.008500
18.758333	0.5	-0.007500
18.766667	0.5	-0.007125
18.775000	0.5	-0.006750
18.783333	0.5	-0.006250
18.791667	0.5	-0.006000
18.800000	0.5	-0.005500
18.808333	0.5	-0.005125
18.816667	0.5	-0.005000
18.825000	0.5	-0.004750
18.833333	0.5	-0.004875
18.841667	0.5	-0.004500
18.850000	0.5	-0.004250
18.858333	0.5	-0.004125
18.866667	0.5	-0.003875
18.875000	0.5	-0.003375
18.883333	0.5	-0.003250
18.891667	0.5	-0.003625
18.900000	0.5	-0.003625
18.908333	0.5	-0.003625
18.916667	0.5	-0.004000
18.925000	0.5	-0.004250
18.933333	0.5	-0.004500
18.941667	0.5	-0.004750
18.950000	0.5	-0.004750
18.958333	0.5	-0.005000
18.966667	0.5	-0.005375
18.975000	0.5	-0.005875
18.983333	0.5	-0.006625
18.991667	0.5	-0.006875
19.000000	0.5	-0.007375
19.008333	0.5	-0.007875
19.016667	0.5	-0.008500
19.025000	0.5	-0.009000
19.033333	0.5	-0.009875
19.041667	0.5	-0.010750
19.050000	0.5	-0.011375
19.058333	0.5	-0.011375
19.066667	0.5	-0.011875
19.075000	0.5	-0.012875
19.083333	0.5	-0.012875
19.091667	0.5	-0.013500
19.100000	0.5	-0.014000
19.108333	0.5	-0.014500
19.116667	0.5	-0.015250
19.125000	0.5	-0.016000
19.133333	0.5	-0.016250
19.141667	0.5	-0.016875
19.150000	0.5	-0.017375
19.158333	0.5	-0.017750
19.166667	0.5	-0.017625
19.175000	0.5	-0.018375
19.183333	0.5	-0.018875
19.191667	0.5	-0.019375
19.200000	0.5	-0.020000
19.208333	0.5	-0.020500
19.216667	0.5	-0.020875
19.225000	0.5	-0.021000
19.233333	0.5	-0.021375
19.241667	0.5	-0.021625
19.250000	0.5	-0.021375
19.258333	0.5	-0.022000
19.266667	0.5	-0.022250
19.275000	0.5	-0.022375
19.283333	0.5	-0.022625
19.291667	0.5	-0.023000
19.300000	0.5	-0.023500
19.308333	0.5	-0.023875
19.316667	0.5	-0.023875
19.325000	0.5	-0.024000
19.333333	0.5	-0.024250
19.341667	0.5	-0.024375
19.350000	0.5	-0.024250
19.358333	0.5	-0.024500
19.366667	0.5	-0.025000
19.375000	0.5	-0.025125
19.383333	0.5	-0.025375
19.391667	0.5	-0.025000
19.400000	0.5	-0.025000
19.408333	0.5	-0.024875
19.416667	0.5	-0.024875
19.425000	0.5	-0.024875
19.433333	0.5	-0.024750
19.441667	0.5	-0.025125
19.450000	0.5	-0.025250
19.458333	0.5	-0.025375
19.466667	0.5	-0.025500
19.475000	0.5	-0.025875
19.483333	0.5	-0.026250
19.491667	0.5	-0.026625
19.500000	0.5	-0.027125
19.508333	0.5	-0.027500
19.516667	0.5	-0.027750
19.525000	0.5	-0.027875
19.533333	0.5	-0.028000
19.541667	0.5	-0.028500
19.550000	0.5	-0.028875
19.558333	0.5	-0.029375
19.566667	0.5	-0.029875
19.575000	0.5	-0.030375
19.583333	0.5	-0.030875
19.591667	0.5	-0.031375
19.600000	0.5	-0.031625
19.608333	0.5	-0.032000
19.616667	0.5	-0.032500
19.625000	0.5	-0.032750
19.633333	0.5	-0.033125
19.641667	0.5	-0.033375
19.650000	0.5	-0.033625
19.658333	0.5	-0.034250
19.666667	0.5	-0.034750
19.675000	0.5	-0.034875
19.683333	0.5	-0.035000
19.691667	0.5	-0.035125
19.700000	0.5	-0.035375
19.708333	0.5	-0.035750
19.716667	0.5	-0.036125
19.725000	0.5	-0.036750
19.733333	0.5	-0.037000
19.741667	0.5	-0.037000
19.750000	0.5	-0.037000
19.758333	0.5	-0.037000
19.766667	0.5	-0.036625
19.775000	0.5	-0.036625
19.783333	0.5	-0.036500
19.791667	0.5	-0.036625
19.800000	0.5	-0.036000
19.808333	0.5	-0.035875
19.816667	0.5	-0.035500
19.825000	0.5	-0.035250
19.833333	0.5	-0.034750
19.841667	0.5	-0.034750
19.850000	0.5	-0.034875
19.858333	0.5	-0.034375
19.866667	0.5	-0.033875
19.875000	0.5	-0.033125
19.883333	0.5	-0.032625
19.891667	0.5	-0.032000
19.900000	0.5	-0.031375
19.908333	0.5	-0.030875
19.916667	0.5	-0.030125
19.925000	0.5	-0.029250
19.933333	0.5	-0.028500
19.941667	0.5	-0.027750
19.950000	0.5	-0.027125
19.958333	0.5	-0.026750
19.966667	0.5	-0.026125
19.975000	0.5	-0.025375
19.983333	0.5	-0.024625
19.991667	0.5	-0.023500
20.000000	0.5	-0.022500
20.008333	0.5	-0.021500
20.016667	0.5	-0.020375
20.025000	0.5	-0.019625
20.033333	0.5	-0.019000
20.041667	0.5	-0.018375
20.050000	0.5	-0.018000
20.058333	0.5	-0.017625
20.066667	0.5	-0.016500
20.075000	0.5	-0.015500
20.083333	0.5	-0.014875
20.091667	0.5	-0.014500
20.100000	0.5	-0.013750
20.108333	0.5	-0.012875
20.116667	0.5	-0.011500
20.125000	0.5	-0.010500
20.133333	0.5	-0.010000
20.141667	0.5	-0.009250
20.150000	0.5	-0.008625
20.158333	0.5	-0.008250
20.166667	0.5	-0.007500
20.175000	0.5	-0.007125
20.183333	0.5	-0.006500
20.191667	0.5	-0.006250
20.200000	0.5	-0.006125
20.208333	0.5	-0.005375
20.216667	0.5	-0.004750
20.225000	0.5	-0.004000
20.233333	0.5	-0.003500
20.241667	0.5	-0.002875
20.250000	0.5	-0.002625
20.258333	0.5	-0.002125
20.266667	0.5	-0.001375
20.275000	0.5	-0.001125
20.283333	0.5	-0.000875
20.291667	0.5	-0.000500
20.300000	0.5	0.000000
20.308333	0.5	0.000000
20.316667	0.5	0.000000
20.325000	0.5	0.000500
20.333333	0.5	0.000625
20.341667	0.5	0.000875
20.350000	0.5	0.001250
20.358333	0.5	0.001375
20.366667	0.5	0.001625
20.375000	0.5	0.001750
20.383333	0.5	0.002000
20.391667	0.5	0.002000
20.400000	0.5	0.001750
20.408333	0.5	0.001875
20.416667	0.5	0.002375
20.425000	0.5	0.002875
20.433333	0.5	0.003500
20.441667	0.5	0.003500
20.450000	0.5	0.003875
20.458333	0.5	0.004375
20.466667	0.5	0.004375
20.475000	0.5	0.004500
20.483333	0.5	0.004625
20.491667	0.5	0.004625
20.500000	0.5	0.004375
20.508333	0.5	0.004500
20.516667	0.5	0.004875
20.525000	0.5	0.005125
20.533333	0.5	0.005000
20.541667	0.5	0.005125
20.550000	0.5	0.005250
20.558333	0.5	0.005250
20.566667	0.5	0.005625
20.575000	0.5	0.006125
20.583333	0.5	0.006500
20.591667	0.5	0.007000
20.600000	0.5	0.007625
20.608333	0.5	0.007750
20.616667	0.5	0.007625
20.625000	0.5	0.007750
20.633333	0.5	0.008125
20.641667	0.5	0.008500
20.650000	0.5	0.008250
20.658333	0.5	0.008625
20.666667	0.5	0.009000
20.675000	0.5	0.009125
20.683333	0.5	0.009125
20.691667	0.5	0.009250
20.700000	0.5	0.009500
20.708333	0.5	0.009875
20.716667	0.5	0.009875
20.725000	0.5	0.009750
20.733333	0.5	0.009875
20.741667	0.5	0.010250
20.750000	0.5	0.010750
20.758333	0.5	0.010750
20.766667	0.5	0.011000
20.775000	0.5	0.011125
20.783333	0.5	0.011125
20.791667	0.5	0.011625
20.800000	0.5	0.012125
20.808333	0.5	0.012375
20.816667	0.5	0.012625
20.825000	0.5	0.012500
20.833333	0.5	0.012500
20.841667	0.5	0.012500
20.850000	0.5	0.012500
20.858333	0.5	0.013125
20.866667	0.5	0.013125
20.875000	0.5	0.012875
20.883333	0.5	0.012750
20.891667	0.5	0.013250
20.900000	0.5	0.013625
20.908333	0.5	0.013375
20.916667	0.5	0.013375
20.925000	0.5	0.013375
20.933333	0.5	0.013250
20.941667	0.5	0.013250
20.950000	0.5	0.013750
20.958333	0.5	0.013875
20.966667	0.5	0.013875
20.975000	0.5	0.014125
20.983333	0.5	0.013875
20.991667	0.5	0.014000
21.000000	0.5	0.014000
21.008333	0.5	0.014000
21.016667	0.5	0.014375
21.025000	0.5	0.014625
21.033333	0.5	0.014875
21.041667	0.5	0.015000
21.050000	0.5	0.014875
21.058333	0.5	0.015000
21.066667	0.5	0.015125
21.075000	0.5	0.015375
21.083333	0.5	0.015125
21.091667	0.5	0.015250
21.100000	0.5	0.015250
21.108333	0.5	0.015375
21.116667	0.5	0.015500
21.125000	0.5	0.015500
21.133333	0.5	0.015500
21.141667	0.5	0.015250
21.150000	0.5	0.015750
21.158333	0.5	0.016000
21.166667	0.5	0.015625
21.175000	0.5	0.015875
21.183333	0.5	0.016125
21.191667	0.5	0.016250
21.200000	0.5	0.016250
21.208333	0.5	0.016250
21.216667	0.5	0.016625
21.225000	0.5	0.017125
21.233333	0.5	0.017750
21.241667	0.5	0.018000
21.250000	0.5	0.018125
21.258333	0.5	0.018375
21.266667	0.5	0.018375
21.275000	0.5	0.019125
21.283333	0.5	0.019375
21.291667	0.5	0.019125
21.300000	0.5	0.019625
21.308333	0.5	0.019500
21.316667	0.5	0.019500
21.325000	0.5	0.019625
21.333333	0.5	0.019750
21.341667	0.5	0.020250
21.350000	0.5	0.020125
21.358333	0.5	0.020500
21.366667	0.5	0.020500
21.375000	0.5	0.020625
21.383333	0.5	0.020750
21.391667	0.5	0.020750
21.400000	0.5	0.020625
21.408333	0.5	0.020625
21.416667	0.5	0.020750
21.425000	0.5	0.020625
21.433333	0.5	0.020625
21.441667	0.5	0.020375
21.450000	0.5	0.020375
21.458333	0.5	0.020375
21.466667	0.5	0.020375
21.475000	0.5	0.020250
21.483333	0.5	0.020000
21.491667	0.5	0.019875
21.500000	0.5	0.020125
21.508333	0.5	0.019750
21.516667	0.5	0.019375
21.525000	0.5	0.019250
21.533333	0.5	0.019250
21.541667	0.5	0.018875
21.550000	0.5	0.018500
21.558333	0.5	0.018250
21.566667	0.5	0.018000
21.575000	0.5	0.017875
21.583333	0.5	0.017875
21.591667	0.5	0.018000
21.600000	0.5	0.018000
21.608333	0.5	0.017875
21.616667	0.5	0.017625
21.625000	0.5	0.017000
21.633333	0.5	0.016625
21.641667	0.5	0.016250
21.650000	0.5	0.015375
21.658333	0.5	0.015250
21.666667	0.5	0.015000
21.675000	0.5	0.015000
21.683333	0.5	0.015000
21.691667	0.5	0.014750
21.700000	0.5	0.014500
21.708333	0.5	0.014625
21.716667	0.5	0.014875
21.725000	0.5	0.014625
21.733333	0.5	0.014500
21.741667	0.5	0.014625
21.750000	0.5	0.014625
21.758333	0.5	0.014875
21.766667	0.5	0.014750
21.775000	0.5	0.014750
21.783333	0.5	0.014625
21.791667	0.5	0.014750
21.800000	0.5	0.014875
21.808333	0.5	0.014875
21.816667	0.5	0.015125
21.825000	0.5	0.015375
21.833333	0.5	0.015125
21.841667	0.5	0.015500
21.850000	0.5	0.016000
21.858333	0.5	0.016500
21.866667	0.5	0.016750
21.875000	0.5	0.016875
21.883333	0.5	0.016875
21.891667	0.5	0.017125
21.900000	0.5	0.017500
21.908333	0.5	0.018250
21.916667	0.5	0.018375
21.925000	0.5	0.018625
21.933333	0.5	0.019000
21.941667	0.5	0.019250
21.950000	0.5	0.019625
21.958333	0.5	0.019875
21.966667	0.5	0.020625
21.975000	0.5	0.021000
21.983333	0.5	0.021625
21.991667	0.5	0.022125
22.000000	0.5	0.022375
22.008333	0.5	0.023125
22.016667	0.5	0.023875
22.025000	0.5	0.024250
22.033333	0.5	0.024500
22.041667	0.5	0.025375
22.050000	0.5	0.025750
22.058333	0.5	0.025875
22.066667	0.5	0.026125
22.075000	0.5	0.025875
22.083333	0.5	0.025750
22.091667	0.5	0.026125
22.100000	0.5	0.026500
22.108333	0.5	0.026750
22.116667	0.5	0.027000
22.125000	0.5	0.026875
22.133333	0.5	0.027750
22.141667	0.5	0.028500
22.150000	0.5	0.028375
22.158333	0.5	0.028875
22.166667	0.5	0.029250
22.175000	0.5	0.029750
22.183333	0.5	0.030500
22.191667	0.5	0.030500
22.200000	0.5	0.030125
22.208333	0.5	0.030500
22.216667	0.5	0.031125
22.225000	0.5	0.030875
22.233333	0.5	0.031000
22.241667	0.5	0.031500
22.250000	0.5	0.031750
22.258333	0.5	0.031875
22.266667	0.5	0.032500
22.275000	0.5	0.032750
22.283333	0.5	0.033250
22.291667	0.5	0.033500
22.300000	0.5	0.033625
22.308333	0.5	0.034000
22.316667	0.5	0.034500
22.325000	0.5	0.034500
22.333333	0.5	0.034750
22.341667	0.5	0.034875
22.350000	0.5	0.035125
22.358333	0.5	0.035250
22.366667	0.5	0.035375
22.375000	0.5	0.036000
22.383333	0.5	0.036500
22.391667	0.5	0.036875
22.400000	0.5	0.037000
22.408333	0.5	0.037000
22.416667	0.5	0.037375
22.425000	0.5	0.037750
22.433333	0.5	0.037750
22.441667	0.5	0.038125
22.450000	0.5	0.038375
22.458333	0.5	0.038875
22.466667	0.5	0.039250
22.475000	0.5	0.039625
22.483333	0.5	0.039500
22.491667	0.5	0.039375
22.500000	0.5	0.039875
22.508333	0.5	0.040125
22.516667	0.5	0.040375
22.525000	0.5	0.040375
22.533333	0.5	0.040875
22.541667	0.5	0.041250
22.550000	0.5	0.041500
22.558333	0.5	0.041875
22.566667	0.5	0.042500
22.575000	0.5	0.042500
22.583333	0.5	0.042875
22.591667	0.5	0.042875
22.600000	0.5	0.043125
22.608333	0.5	0.042875
22.616667	0.5	0.043000
22.625000	0.5	0.043250
22.633333	0.5	0.043250
22.641667	0.5	0.043000
22.650000	0.5	0.043250
22.658333	0.5	0.043125
22.666667	0.5	0.043250
22.675000	0.5	0.043625
22.683333	0.5	0.044000
22.691667	0.5	0.043750
22.700000	0.5	0.043625
22.708333	0.5	0.043250
22.716667	0.5	0.043125
22.725000	0.5	0.043125
22.733333	0.5	0.042750
22.741667	0.5	0.042750
22.750000	0.5	0.042875
22.758333	0.5	0.043250
22.766667	0.5	0.043500
22.775000	0.5	0.043250
22.783333	0.5	0.043125
22.791667	0.5	0.043250
22.800000	0.5	0.043250
22.808333	0.5	0.043250
22.816667	0.5	0.043500
22.825000	0.5	0.043125
22.833333	0.5	0.042875
22.841667	0.5	0.043125
22.850000	0.5	0.043375
22.858333	0.5	0.043750
22.866667	0.5	0.044000
22.875000	0.5	0.043500
22.883333	0.5	0.043375
22.891667	0.5	0.043750
22.900000	0.5	0.043875
22.908333	0.5	0.044125
22.916667	0.5	0.044000
22.925000	0.5	0.044125
22.933333	0.5	0.044625
22.941667	0.5	0.044875
22.950000	0.5	0.045000
22.958333	0.5	0.045000
22.966667	0.5	0.045375
22.975000	0.5	0.045500
22.983333	0.5	0.045625
22.991667	0.5	0.045500
23.000000	0.5	0.045625
23.008333	0.5	0.045375
23.016667	0.5	0.045375
23.025000	0.5	0.045500
23.033333	0.5	0.045625
23.041667	0.5	0.046250
23.050000	0.5	0.046500
23.058333	0.5	0.045875
23.066667	0.5	0.045750
23.075000	0.5	0.045750
23.083333	0.5	0.046375
23.091667	0.5	0.046875
23.100000	0.5	0.047000
23.108333	0.5	0.047000
23.116667	0.5	0.046625
23.125000	0.5	0.046625
23.133333	0.5	0.046125
23.141667	0.5	0.046250
23.150000	0.5	0.046375
23.158333	0.5	0.046500
23.166667	0.5	0.045875
23.175000	0.5	0.045750
23.183333	0.5	0.045500
23.191667	0.5	0.045375
23.200000	0.5	0.045625
23.208333	0.5	0.046000
23.216667	0.5	0.045875
23.225000	0.5	0.045625
23.233333	0.5	0.045375
23.241667	0.5	0.045250
23.250000	0.5	0.044750
23.258333	0.5	0.044500
23.266667	0.5	0.044250
23.275000	0.5	0.044250
23.283333	0.5	0.044375
23.291667	0.5	0.044500
23.300000	0.5	0.043875
23.308333	0.5	0.043750
23.316667	0.5	0.043875
23.325000	0.5	0.043750
23.333333	0.5	0.043875
23.341667	0.5	0.044000
23.350000	0.5	0.044125
23.358333	0.5	0.044625
23.366667	0.5	0.044125
23.375000	0.5	0.043875
23.383333	0.5	0.044125
23.391667	0.5	0.043875
23.400000	0.5	0.043750
23.408333	0.5	0.044125
23.416667	0.5	0.044125
23.425000	0.5	0.043750
23.433333	0.5	0.043875
23.441667	0.5	0.043750
23.450000	0.5	0.043500
23.458333	0.5	0.043625
23.466667	0.5	0.043875
23.475000	0.5	0.044000
23.483333	0.5	0.044250
23.491667	0.5	0.044875
23.500000	0.5	0.044875
23.508333	0.5	0.044750
23.516667	0.5	0.044875
23.525000	0.5	0.044250
23.533333	0.5	0.044375
23.541667	0.5	0.044500
23.550000	0.5	0.045125
23.558333	0.5	0.044875
23.566667	0.5	0.045000
23.575000	0.5	0.045250
23.583333	0.5	0.045750
23.591667	0.5	0.046125
23.600000	0.5	0.046125
23.608333	0.5	0.046375
23.616667	0.5	0.046500
23.625000	0.5	0.046750
23.633333	0.5	0.046875
23.641667	0.5	0.046875
23.650000	0.5	0.047000
23.658333	0.5	0.046750
23.666667	0.5	0.047375
23.675000	0.5	0.047250
23.683333	0.5	0.047250
23.691667	0.5	0.047250
23.700000	0.5	0.047375
23.708333	0.5	0.047500
23.716667	0.5	0.047625
23.725000	0.5	0.047500
23.733333	0.5	0.047375
23.741667	0.5	0.047375
23.750000	0.5	0.047125
23.758333	0.5	0.047125
23.766667	0.5	0.046875
23.775000	0.5	0.047000
23.783333	0.5	0.047500
23.791667	0.5	0.047375
23.800000	0.5	0.046875
23.808333	0.5	0.047000
23.816667	0.5	0.047125
23.825000	0.5	0.047000
23.833333	0.5	0.046875
23.841667	0.5	0.046750
23.850000	0.5	0.046250
23.858333	0.5	0.046375
23.866667	0.5	0.046625
23.875000	0.5	0.046500
23.883333	0.5	0.046250
23.891667	0.5	0.046000
23.900000	0.5	0.045625
23.908333	0.5	0.045625
23.916667	0.5	0.045750
23.925000	0.5	0.045875
23.933333	0.5	0.045875
23.941667	0.5	0.045625
23.950000	0.5	0.045750
23.958333	0.5	0.045875
23.966667	0.5	0.045500
23.975000	0.5	0.045000
23.983333	0.5	0.044750
23.991667	0.5	0.044750
24.000000	0.5	0.044500
24.008333	0.5	0.044500
24.016667	0.5	0.044375
24.025000	0.5	0.044125
24.033333	0.5	0.043875
24.041667	0.5	0.043625
24.050000	0.5	0.043750
24.058333	0.5	0.043625
24.066667	0.5	0.043500
24.075000	0.5	0.043375
24.083333	0.5	0.043125
24.091667	0.5	0.043000
24.100000	0.5	0.042625
24.108333	0.5	0.042500
24.116667	0.5	0.042375
24.125000	0.5	0.042125
24.133333	0.5	0.042000
24.141667	0.5	0.042000
24.150000	0.5	0.041500
24.158333	0.5	0.041500
24.166667	0.5	0.041500
24.175000	0.5	0.041250
24.183333	0.5	0.041000
24.191667	0.5	0.040375
24.200000	0.5	0.040500
24.208333	0.5	0.040500
24.216667	0.5	0.040500
24.225000	0.5	0.040500
24.233333	0.5	0.040625
24.241667	0.5	0.040875
24.250000	0.5	0.041250
24.258333	0.5	0.041125
24.266667	0.5	0.040875
24.275000	0.5	0.040875
24.283333	0.5	0.040750
24.291667	0.5	0.041000
24.300000	0.5	0.041375
24.308333	0.5	0.041250
24.316667	0.5	0.041250
24.325000	0.5	0.041750
24.333333	0.5	0.042000
24.341667	0.5	0.041750
24.350000	0.5	0.041875
24.358333	0.5	0.042000
24.366667	0.5	0.042125
24.375000	0.5	0.042000
24.383333	0.5	0.042000
24.391667	0.5	0.042000
24.400000	0.5	0.042250
24.408333	0.5	0.042125
24.416667	0.5	0.041750
24.425000	0.5	0.041875
24.433333	0.5	0.042000
24.441667	0.5	0.041625
24.450000	0.5	0.041500
24.458333	0.5	0.041625
24.466667	0.5	0.041875
24.475000	0.5	0.041875
24.483333	0.5	0.042500
24.491667	0.5	0.042875
24.500000	0.5	0.043000
24.508333	0.5	0.042875
24.516667	0.5	0.042750
24.525000	0.5	0.042375
24.533333	0.5	0.042500
24.541667	0.5	0.042500
24.550000	0.5	0.042750
24.558333	0.5	0.043000
24.566667	0.5	0.042750
24.575000	0.5	0.043000
24.583333	0.5	0.043375
24.591667	0.5	0.043250
24.600000	0.5	0.043000
24.608333	0.5	0.043000
24.616667	0.5	0.043375
24.625000	0.5	0.043875
24.633333	0.5	0.044250
24.641667	0.5	0.044625
24.650000	0.5	0.044875
24.658333	0.5	0.045000
24.666667	0.5	0.045250
24.675000	0.5	0.045125
24.683333	0.5	0.045125
24.691667	0.5	0.044875
24.700000	0.5	0.045125
24.708333	0.5	0.045125
24.716667	0.5	0.045000
24.725000	0.5	0.045000
24.733333	0.5	0.045125
24.741667	0.5	0.045250
24.750000	0.5	0.045625
24.758333	0.5	0.045500
24.766667	0.5	0.045000
24.775000	0.5	0.045375
24.783333	0.5	0.045250
24.791667	0.5	0.045250
24.800000	0.5	0.044875
24.808333	0.5	0.044500
24.816667	0.5	0.044625
24.825000	0.5	0.044250
24.833333	0.5	0.044250
24.841667	0.5	0.044000
24.850000	0.5	0.043875
24.858333	0.5	0.043625
24.866667	0.5	0.043625
24.875000	0.5	0.043625
24.883333	0.5	0.044000
24.891667	0.5	0.044000
24.900000	0.5	0.044000
24.908333	0.5	0.043625
24.916667	0.5	0.043250
24.925000	0.5	0.043125
24.933333	0.5	0.043125
24.941667	0.5	0.043125
24.950000	0.5	0.042625
24.958333	0.5	0.042375
24.966667	0.5	0.042500
24.975000	0.5	0.042250
24.983333	0.5	0.042250
24.991667	0.5	0.042125
25.000000	0.5	0.041625
