# Supplementary material for: Dynamic character displacement among a pair of bacterial phyllosphere commensals in situ
Source: Nat Commun. 2022 May 20;13:2836. doi: 10.1038/s41467-022-30469-3 (PMC9123166; doi:10.1038/s41467-022-30469-3)
Supplement: Supplementary file 11 — Source Data [file 41467_2022_30469_MOESM11_ESM.zip › Source Data/Supplementary Figure 5/Xylose t6 c.txt]

File Path	chrom://marshall/Chromeleon7/HPLC_Ultimate_3000/Users/helucas/20200720_OrganicAcids_CCR_L257.seq/781.smp/RI_1.channel/RI_1.chm
Channel	RI_1

Injection Information:
Data Vault	Chromeleon7
Injection	Xyl_t6_c
Injection Number	109
Position	BA6
Comment	
Processing Method	Quantitative
Instrument Method	20200525_Rezex_ROA_OrganicAcid_600uL_2500uM_H2SO4_50A_50D
Type	Unknown
Status	Finished
Injection Date	7/22/2020
Injection Time	6:46:38 PM
Injection Volume (µl)	10.000
Dilution Factor	1.0000
Weight	1.0000

Chromatogram Data Information:
Time Min. (min)	0.000000
Time Max. (min)	25.000000
Data Points	3001
Detector	RI
Generating Data System	Chromeleon 7.2.5.9507
Exporting Data System	Chromeleon 7.2.8.0
Operator	Instrument Controller
Signal Quantity	Refractive 
Signal Unit	µRIU
Signal Min.	-2.637875
Signal Max.	24.164000
Channel	RI_1
Driver Name	RID520Driver.dll
Channel Type	Evaluation
Min. Step (s)	0.5
Max. Step (s)	0.5
Average Step (s)	0.5

Signal Parameter Information:
Signal Info	

Chromatogram Data:
Time (min)	Step (s)	Value (µRIU)
0.000000	n.a.	0.021625
0.008333	0.5	0.021250
0.016667	0.5	0.020875
0.025000	0.5	0.020375
0.033333	0.5	0.020125
0.041667	0.5	0.020250
0.050000	0.5	0.020000
0.058333	0.5	0.020250
0.066667	0.5	0.019500
0.075000	0.5	0.018750
0.083333	0.5	0.018250
0.091667	0.5	0.017250
0.100000	0.5	0.016750
0.108333	0.5	0.016125
0.116667	0.5	0.015625
0.125000	0.5	0.015250
0.133333	0.5	0.014625
0.141667	0.5	0.014000
0.150000	0.5	0.013375
0.158333	0.5	0.013000
0.166667	0.5	0.012500
0.175000	0.5	0.011875
0.183333	0.5	0.011000
0.191667	0.5	0.009625
0.200000	0.5	0.009000
0.208333	0.5	0.008625
0.216667	0.5	0.008000
0.225000	0.5	0.007500
0.233333	0.5	0.007125
0.241667	0.5	0.007000
0.250000	0.5	0.006750
0.258333	0.5	0.006125
0.266667	0.5	0.005875
0.275000	0.5	0.005500
0.283333	0.5	0.005125
0.291667	0.5	0.004875
0.300000	0.5	0.004375
0.308333	0.5	0.003500
0.316667	0.5	0.003000
0.325000	0.5	0.002750
0.333333	0.5	0.002125
0.341667	0.5	0.001500
0.350000	0.5	0.001000
0.358333	0.5	0.000500
0.366667	0.5	-0.000375
0.375000	0.5	-0.000875
0.383333	0.5	-0.001125
0.391667	0.5	-0.001750
0.400000	0.5	-0.001875
0.408333	0.5	-0.002125
0.416667	0.5	-0.002125
0.425000	0.5	-0.002500
0.433333	0.5	-0.002625
0.441667	0.5	-0.003000
0.450000	0.5	-0.002750
0.458333	0.5	-0.002875
0.466667	0.5	-0.002875
0.475000	0.5	-0.003500
0.483333	0.5	-0.003875
0.491667	0.5	-0.004125
0.500000	0.5	-0.004125
0.508333	0.5	-0.004125
0.516667	0.5	-0.004125
0.525000	0.5	-0.004000
0.533333	0.5	-0.004125
0.541667	0.5	-0.004125
0.550000	0.5	-0.003750
0.558333	0.5	-0.003875
0.566667	0.5	-0.004000
0.575000	0.5	-0.003875
0.583333	0.5	-0.003625
0.591667	0.5	-0.003375
0.600000	0.5	-0.002875
0.608333	0.5	-0.002500
0.616667	0.5	-0.002625
0.625000	0.5	-0.002250
0.633333	0.5	-0.001750
0.641667	0.5	-0.001625
0.650000	0.5	-0.001625
0.658333	0.5	-0.001500
0.666667	0.5	-0.001125
0.675000	0.5	-0.001000
0.683333	0.5	-0.000875
0.691667	0.5	-0.000625
0.700000	0.5	-0.000875
0.708333	0.5	-0.000625
0.716667	0.5	-0.000250
0.725000	0.5	-0.000125
0.733333	0.5	0.000375
0.741667	0.5	0.000625
0.750000	0.5	0.001000
0.758333	0.5	0.001000
0.766667	0.5	0.001000
0.775000	0.5	0.001000
0.783333	0.5	0.000875
0.791667	0.5	0.001000
0.800000	0.5	0.001625
0.808333	0.5	0.001625
0.816667	0.5	0.001500
0.825000	0.5	0.001625
0.833333	0.5	0.001875
0.841667	0.5	0.002125
0.850000	0.5	0.001875
0.858333	0.5	0.001750
0.866667	0.5	0.001625
0.875000	0.5	0.001250
0.883333	0.5	0.001000
0.891667	0.5	0.000750
0.900000	0.5	0.000750
0.908333	0.5	0.001000
0.916667	0.5	0.000750
0.925000	0.5	0.000625
0.933333	0.5	0.000125
0.941667	0.5	0.000125
0.950000	0.5	0.000000
0.958333	0.5	0.000000
0.966667	0.5	-0.000125
0.975000	0.5	-0.000250
0.983333	0.5	0.000000
0.991667	0.5	0.000000
1.000000	0.5	-0.000375
1.008333	0.5	-0.000875
1.016667	0.5	-0.001375
1.025000	0.5	-0.001375
1.033333	0.5	-0.001625
1.041667	0.5	-0.001375
1.050000	0.5	-0.001500
1.058333	0.5	-0.001125
1.066667	0.5	-0.001250
1.075000	0.5	-0.001250
1.083333	0.5	-0.001375
1.091667	0.5	-0.001625
1.100000	0.5	-0.002000
1.108333	0.5	-0.002250
1.116667	0.5	-0.002375
1.125000	0.5	-0.002875
1.133333	0.5	-0.002625
1.141667	0.5	-0.002875
1.150000	0.5	-0.002750
1.158333	0.5	-0.002750
1.166667	0.5	-0.003000
1.175000	0.5	-0.003000
1.183333	0.5	-0.003250
1.191667	0.5	-0.003375
1.200000	0.5	-0.003250
1.208333	0.5	-0.003125
1.216667	0.5	-0.003000
1.225000	0.5	-0.003125
1.233333	0.5	-0.003375
1.241667	0.5	-0.003500
1.250000	0.5	-0.003125
1.258333	0.5	-0.003000
1.266667	0.5	-0.003125
1.275000	0.5	-0.003375
1.283333	0.5	-0.003125
1.291667	0.5	-0.002625
1.300000	0.5	-0.002750
1.308333	0.5	-0.002875
1.316667	0.5	-0.003250
1.325000	0.5	-0.003125
1.333333	0.5	-0.003250
1.341667	0.5	-0.002875
1.350000	0.5	-0.002875
1.358333	0.5	-0.002875
1.366667	0.5	-0.002750
1.375000	0.5	-0.002875
1.383333	0.5	-0.002625
1.391667	0.5	-0.002250
1.400000	0.5	-0.001875
1.408333	0.5	-0.001500
1.416667	0.5	-0.001250
1.425000	0.5	-0.001000
1.433333	0.5	-0.000750
1.441667	0.5	-0.000625
1.450000	0.5	-0.000375
1.458333	0.5	-0.000250
1.466667	0.5	-0.000125
1.475000	0.5	0.000250
1.483333	0.5	0.000500
1.491667	0.5	0.000375
1.500000	0.5	0.000625
1.508333	0.5	0.000875
1.516667	0.5	0.000750
1.525000	0.5	0.001375
1.533333	0.5	0.002125
1.541667	0.5	0.002250
1.550000	0.5	0.002375
1.558333	0.5	0.002500
1.566667	0.5	0.003000
1.575000	0.5	0.003250
1.583333	0.5	0.003750
1.591667	0.5	0.004125
1.600000	0.5	0.004125
1.608333	0.5	0.004250
1.616667	0.5	0.004500
1.625000	0.5	0.004875
1.633333	0.5	0.005375
1.641667	0.5	0.006000
1.650000	0.5	0.006625
1.658333	0.5	0.006750
1.666667	0.5	0.007000
1.675000	0.5	0.007000
1.683333	0.5	0.007125
1.691667	0.5	0.007250
1.700000	0.5	0.007250
1.708333	0.5	0.006875
1.716667	0.5	0.007125
1.725000	0.5	0.007250
1.733333	0.5	0.007500
1.741667	0.5	0.007500
1.750000	0.5	0.007125
1.758333	0.5	0.006750
1.766667	0.5	0.006625
1.775000	0.5	0.006250
1.783333	0.5	0.006000
1.791667	0.5	0.006250
1.800000	0.5	0.006625
1.808333	0.5	0.006500
1.816667	0.5	0.006750
1.825000	0.5	0.006750
1.833333	0.5	0.006375
1.841667	0.5	0.006875
1.850000	0.5	0.006500
1.858333	0.5	0.006500
1.866667	0.5	0.006500
1.875000	0.5	0.006750
1.883333	0.5	0.006375
1.891667	0.5	0.006125
1.900000	0.5	0.006000
1.908333	0.5	0.005875
1.916667	0.5	0.005750
1.925000	0.5	0.005750
1.933333	0.5	0.005500
1.941667	0.5	0.005000
1.950000	0.5	0.004750
1.958333	0.5	0.004625
1.966667	0.5	0.004250
1.975000	0.5	0.004125
1.983333	0.5	0.004250
1.991667	0.5	0.004125
2.000000	0.5	0.004875
2.008333	0.5	0.004625
2.016667	0.5	0.004625
2.025000	0.5	0.004500
2.033333	0.5	0.004625
2.041667	0.5	0.004625
2.050000	0.5	0.004625
2.058333	0.5	0.004375
2.066667	0.5	0.004250
2.075000	0.5	0.004125
2.083333	0.5	0.004125
2.091667	0.5	0.004500
2.100000	0.5	0.004500
2.108333	0.5	0.004375
2.116667	0.5	0.004125
2.125000	0.5	0.004375
2.133333	0.5	0.004625
2.141667	0.5	0.004375
2.150000	0.5	0.004375
2.158333	0.5	0.004250
2.166667	0.5	0.004250
2.175000	0.5	0.004625
2.183333	0.5	0.004625
2.191667	0.5	0.004875
2.200000	0.5	0.004875
2.208333	0.5	0.005000
2.216667	0.5	0.005000
2.225000	0.5	0.004875
2.233333	0.5	0.004625
2.241667	0.5	0.005125
2.250000	0.5	0.005250
2.258333	0.5	0.005375
2.266667	0.5	0.005625
2.275000	0.5	0.005750
2.283333	0.5	0.006000
2.291667	0.5	0.006000
2.300000	0.5	0.005875
2.308333	0.5	0.005625
2.316667	0.5	0.005375
2.325000	0.5	0.005625
2.333333	0.5	0.005500
2.341667	0.5	0.005375
2.350000	0.5	0.005500
2.358333	0.5	0.006125
2.366667	0.5	0.006500
2.375000	0.5	0.006500
2.383333	0.5	0.006875
2.391667	0.5	0.006875
2.400000	0.5	0.006875
2.408333	0.5	0.006500
2.416667	0.5	0.006625
2.425000	0.5	0.006250
2.433333	0.5	0.005750
2.441667	0.5	0.006000
2.450000	0.5	0.005875
2.458333	0.5	0.005500
2.466667	0.5	0.005500
2.475000	0.5	0.005875
2.483333	0.5	0.006125
2.491667	0.5	0.006250
2.500000	0.5	0.006375
2.508333	0.5	0.006250
2.516667	0.5	0.006250
2.525000	0.5	0.006125
2.533333	0.5	0.006000
2.541667	0.5	0.005500
2.550000	0.5	0.005250
2.558333	0.5	0.005000
2.566667	0.5	0.004750
2.575000	0.5	0.004750
2.583333	0.5	0.004250
2.591667	0.5	0.004625
2.600000	0.5	0.004500
2.608333	0.5	0.004250
2.616667	0.5	0.004250
2.625000	0.5	0.004375
2.633333	0.5	0.004125
2.641667	0.5	0.004125
2.650000	0.5	0.004250
2.658333	0.5	0.003625
2.666667	0.5	0.003250
2.675000	0.5	0.003000
2.683333	0.5	0.003000
2.691667	0.5	0.002625
2.700000	0.5	0.002125
2.708333	0.5	0.002250
2.716667	0.5	0.001875
2.725000	0.5	0.002125
2.733333	0.5	0.002250
2.741667	0.5	0.002000
2.750000	0.5	0.001750
2.758333	0.5	0.001750
2.766667	0.5	0.001875
2.775000	0.5	0.001875
2.783333	0.5	0.001500
2.791667	0.5	0.001500
2.800000	0.5	0.001375
2.808333	0.5	0.001500
2.816667	0.5	0.001500
2.825000	0.5	0.001750
2.833333	0.5	0.002125
2.841667	0.5	0.001875
2.850000	0.5	0.001500
2.858333	0.5	0.001125
2.866667	0.5	0.001125
2.875000	0.5	0.001125
2.883333	0.5	0.001125
2.891667	0.5	0.001000
2.900000	0.5	0.001125
2.908333	0.5	0.000875
2.916667	0.5	0.000750
2.925000	0.5	0.000750
2.933333	0.5	0.001000
2.941667	0.5	0.000750
2.950000	0.5	0.001125
2.958333	0.5	0.001000
2.966667	0.5	0.001000
2.975000	0.5	0.000625
2.983333	0.5	0.000625
2.991667	0.5	0.000750
3.000000	0.5	0.000750
3.008333	0.5	0.000875
3.016667	0.5	0.001000
3.025000	0.5	0.000750
3.033333	0.5	0.000625
3.041667	0.5	0.000125
3.050000	0.5	0.000000
3.058333	0.5	0.000375
3.066667	0.5	0.000625
3.075000	0.5	0.000750
3.083333	0.5	0.000500
3.091667	0.5	0.000500
3.100000	0.5	0.000875
3.108333	0.5	0.001125
3.116667	0.5	0.001250
3.125000	0.5	0.001500
3.133333	0.5	0.001875
3.141667	0.5	0.002000
3.150000	0.5	0.002375
3.158333	0.5	0.002625
3.166667	0.5	0.002500
3.175000	0.5	0.002375
3.183333	0.5	0.002500
3.191667	0.5	0.002500
3.200000	0.5	0.002500
3.208333	0.5	0.002750
3.216667	0.5	0.003125
3.225000	0.5	0.003500
3.233333	0.5	0.003750
3.241667	0.5	0.003750
3.250000	0.5	0.003500
3.258333	0.5	0.003500
3.266667	0.5	0.003375
3.275000	0.5	0.003250
3.283333	0.5	0.003375
3.291667	0.5	0.003625
3.300000	0.5	0.003500
3.308333	0.5	0.003500
3.316667	0.5	0.003500
3.325000	0.5	0.003625
3.333333	0.5	0.003250
3.341667	0.5	0.003000
3.350000	0.5	0.003000
3.358333	0.5	0.003000
3.366667	0.5	0.003250
3.375000	0.5	0.003375
3.383333	0.5	0.003125
3.391667	0.5	0.003000
3.400000	0.5	0.003375
3.408333	0.5	0.003375
3.416667	0.5	0.003250
3.425000	0.5	0.003000
3.433333	0.5	0.002500
3.441667	0.5	0.002375
3.450000	0.5	0.002125
3.458333	0.5	0.001875
3.466667	0.5	0.001875
3.475000	0.5	0.001750
3.483333	0.5	0.001875
3.491667	0.5	0.002125
3.500000	0.5	0.001500
3.508333	0.5	0.001000
3.516667	0.5	0.001125
3.525000	0.5	0.001125
3.533333	0.5	0.001125
3.541667	0.5	0.000875
3.550000	0.5	0.000500
3.558333	0.5	0.000125
3.566667	0.5	0.000000
3.575000	0.5	0.000000
3.583333	0.5	-0.000500
3.591667	0.5	-0.000500
3.600000	0.5	-0.000500
3.608333	0.5	-0.000625
3.616667	0.5	-0.000875
3.625000	0.5	-0.001375
3.633333	0.5	-0.001500
3.641667	0.5	-0.001375
3.650000	0.5	-0.001375
3.658333	0.5	-0.001250
3.666667	0.5	-0.001250
3.675000	0.5	-0.001625
3.683333	0.5	-0.001875
3.691667	0.5	-0.001875
3.700000	0.5	-0.002000
3.708333	0.5	-0.001875
3.716667	0.5	-0.001875
3.725000	0.5	-0.002375
3.733333	0.5	-0.002500
3.741667	0.5	-0.002625
3.750000	0.5	-0.002375
3.758333	0.5	-0.001750
3.766667	0.5	-0.001750
3.775000	0.5	-0.001875
3.783333	0.5	-0.001625
3.791667	0.5	-0.001375
3.800000	0.5	-0.001125
3.808333	0.5	-0.001250
3.816667	0.5	-0.001500
3.825000	0.5	-0.001375
3.833333	0.5	-0.001125
3.841667	0.5	-0.001125
3.850000	0.5	-0.001375
3.858333	0.5	-0.001125
3.866667	0.5	-0.001500
3.875000	0.5	-0.001000
3.883333	0.5	-0.000750
3.891667	0.5	-0.000375
3.900000	0.5	0.000000
3.908333	0.5	0.000125
3.916667	0.5	0.000000
3.925000	0.5	0.000000
3.933333	0.5	0.000250
3.941667	0.5	0.000375
3.950000	0.5	0.001000
3.958333	0.5	0.001375
3.966667	0.5	0.001875
3.975000	0.5	0.002125
3.983333	0.5	0.002625
3.991667	0.5	0.003000
4.000000	0.5	0.003375
4.008333	0.5	0.003625
4.016667	0.5	0.004375
4.025000	0.5	0.004625
4.033333	0.5	0.005125
4.041667	0.5	0.005500
4.050000	0.5	0.005875
4.058333	0.5	0.006125
4.066667	0.5	0.006000
4.075000	0.5	0.006125
4.083333	0.5	0.006250
4.091667	0.5	0.006375
4.100000	0.5	0.006500
4.108333	0.5	0.006375
4.116667	0.5	0.007125
4.125000	0.5	0.007625
4.133333	0.5	0.007625
4.141667	0.5	0.007625
4.150000	0.5	0.007750
4.158333	0.5	0.007875
4.166667	0.5	0.007875
4.175000	0.5	0.008125
4.183333	0.5	0.008125
4.191667	0.5	0.008375
4.200000	0.5	0.008375
4.208333	0.5	0.008250
4.216667	0.5	0.008375
4.225000	0.5	0.008875
4.233333	0.5	0.008625
4.241667	0.5	0.009250
4.250000	0.5	0.009500
4.258333	0.5	0.009250
4.266667	0.5	0.009375
4.275000	0.5	0.009625
4.283333	0.5	0.009500
4.291667	0.5	0.009125
4.300000	0.5	0.009375
4.308333	0.5	0.009750
4.316667	0.5	0.010000
4.325000	0.5	0.009750
4.333333	0.5	0.010125
4.341667	0.5	0.010375
4.350000	0.5	0.010500
4.358333	0.5	0.010500
4.366667	0.5	0.010625
4.375000	0.5	0.010500
4.383333	0.5	0.010250
4.391667	0.5	0.010000
4.400000	0.5	0.009750
4.408333	0.5	0.010125
4.416667	0.5	0.010000
4.425000	0.5	0.009875
4.433333	0.5	0.010000
4.441667	0.5	0.010125
4.450000	0.5	0.009750
4.458333	0.5	0.009625
4.466667	0.5	0.010000
4.475000	0.5	0.010125
4.483333	0.5	0.010250
4.491667	0.5	0.010625
4.500000	0.5	0.010750
4.508333	0.5	0.010875
4.516667	0.5	0.010500
4.525000	0.5	0.010375
4.533333	0.5	0.010375
4.541667	0.5	0.010625
4.550000	0.5	0.010625
4.558333	0.5	0.010500
4.566667	0.5	0.010500
4.575000	0.5	0.010750
4.583333	0.5	0.010625
4.591667	0.5	0.010875
4.600000	0.5	0.011500
4.608333	0.5	0.011750
4.616667	0.5	0.012125
4.625000	0.5	0.012625
4.633333	0.5	0.013000
4.641667	0.5	0.012875
4.650000	0.5	0.013000
4.658333	0.5	0.012875
4.666667	0.5	0.013500
4.675000	0.5	0.014000
4.683333	0.5	0.014125
4.691667	0.5	0.014250
4.700000	0.5	0.014500
4.708333	0.5	0.014875
4.716667	0.5	0.014875
4.725000	0.5	0.015000
4.733333	0.5	0.015750
4.741667	0.5	0.016375
4.750000	0.5	0.016625
4.758333	0.5	0.017000
4.766667	0.5	0.017125
4.775000	0.5	0.017500
4.783333	0.5	0.018000
4.791667	0.5	0.018750
4.800000	0.5	0.019125
4.808333	0.5	0.019250
4.816667	0.5	0.019500
4.825000	0.5	0.019625
4.833333	0.5	0.019875
4.841667	0.5	0.019875
4.850000	0.5	0.019750
4.858333	0.5	0.020250
4.866667	0.5	0.020750
4.875000	0.5	0.020750
4.883333	0.5	0.021125
4.891667	0.5	0.021625
4.900000	0.5	0.021375
4.908333	0.5	0.021250
4.916667	0.5	0.021500
4.925000	0.5	0.021500
4.933333	0.5	0.021375
4.941667	0.5	0.021750
4.950000	0.5	0.021750
4.958333	0.5	0.021750
4.966667	0.5	0.021625
4.975000	0.5	0.021625
4.983333	0.5	0.022125
4.991667	0.5	0.022750
5.000000	0.5	0.023000
5.008333	0.5	0.023125
5.016667	0.5	0.022875
5.025000	0.5	0.022250
5.033333	0.5	0.022125
5.041667	0.5	0.022000
5.050000	0.5	0.021875
5.058333	0.5	0.021500
5.066667	0.5	0.021250
5.075000	0.5	0.021125
5.083333	0.5	0.020875
5.091667	0.5	0.020125
5.100000	0.5	0.019750
5.108333	0.5	0.019375
5.116667	0.5	0.019375
5.125000	0.5	0.019000
5.133333	0.5	0.018625
5.141667	0.5	0.018500
5.150000	0.5	0.018375
5.158333	0.5	0.018000
5.166667	0.5	0.017625
5.175000	0.5	0.017500
5.183333	0.5	0.016875
5.191667	0.5	0.016000
5.200000	0.5	0.015125
5.208333	0.5	0.014750
5.216667	0.5	0.014750
5.225000	0.5	0.014375
5.233333	0.5	0.013625
5.241667	0.5	0.013250
5.250000	0.5	0.013000
5.258333	0.5	0.012500
5.266667	0.5	0.012500
5.275000	0.5	0.012000
5.283333	0.5	0.011750
5.291667	0.5	0.011250
5.300000	0.5	0.010625
5.308333	0.5	0.010000
5.316667	0.5	0.009875
5.325000	0.5	0.009875
5.333333	0.5	0.009625
5.341667	0.5	0.009250
5.350000	0.5	0.009250
5.358333	0.5	0.009125
5.366667	0.5	0.009125
5.375000	0.5	0.009125
5.383333	0.5	0.009000
5.391667	0.5	0.008875
5.400000	0.5	0.008750
5.408333	0.5	0.008500
5.416667	0.5	0.008250
5.425000	0.5	0.008250
5.433333	0.5	0.008375
5.441667	0.5	0.008375
5.450000	0.5	0.008875
5.458333	0.5	0.009250
5.466667	0.5	0.009500
5.475000	0.5	0.009375
5.483333	0.5	0.009625
5.491667	0.5	0.009750
5.500000	0.5	0.010500
5.508333	0.5	0.010750
5.516667	0.5	0.011125
5.525000	0.5	0.011250
5.533333	0.5	0.011750
5.541667	0.5	0.012000
5.550000	0.5	0.012250
5.558333	0.5	0.012625
5.566667	0.5	0.013125
5.575000	0.5	0.013750
5.583333	0.5	0.014125
5.591667	0.5	0.014375
5.600000	0.5	0.014375
5.608333	0.5	0.015125
5.616667	0.5	0.015250
5.625000	0.5	0.015375
5.633333	0.5	0.015625
5.641667	0.5	0.015875
5.650000	0.5	0.015750
5.658333	0.5	0.015750
5.666667	0.5	0.016125
5.675000	0.5	0.015875
5.683333	0.5	0.015875
5.691667	0.5	0.016000
5.700000	0.5	0.016125
5.708333	0.5	0.016125
5.716667	0.5	0.016125
5.725000	0.5	0.016000
5.733333	0.5	0.015875
5.741667	0.5	0.015875
5.750000	0.5	0.015625
5.758333	0.5	0.015125
5.766667	0.5	0.015125
5.775000	0.5	0.015125
5.783333	0.5	0.014875
5.791667	0.5	0.014750
5.800000	0.5	0.014250
5.808333	0.5	0.014375
5.816667	0.5	0.014250
5.825000	0.5	0.014125
5.833333	0.5	0.013875
5.841667	0.5	0.013375
5.850000	0.5	0.012875
5.858333	0.5	0.012375
5.866667	0.5	0.012250
5.875000	0.5	0.012125
5.883333	0.5	0.012250
5.891667	0.5	0.011750
5.900000	0.5	0.011375
5.908333	0.5	0.011250
5.916667	0.5	0.011375
5.925000	0.5	0.011250
5.933333	0.5	0.010500
5.941667	0.5	0.010250
5.950000	0.5	0.010125
5.958333	0.5	0.010000
5.966667	0.5	0.009625
5.975000	0.5	0.009125
5.983333	0.5	0.008875
5.991667	0.5	0.009125
6.000000	0.5	0.008875
6.008333	0.5	0.009000
6.016667	0.5	0.008625
6.025000	0.5	0.008500
6.033333	0.5	0.008125
6.041667	0.5	0.008125
6.050000	0.5	0.008250
6.058333	0.5	0.008000
6.066667	0.5	0.008250
6.075000	0.5	0.008500
6.083333	0.5	0.008375
6.091667	0.5	0.008750
6.100000	0.5	0.009375
6.108333	0.5	0.009875
6.116667	0.5	0.010625
6.125000	0.5	0.011250
6.133333	0.5	0.012125
6.141667	0.5	0.012750
6.150000	0.5	0.013500
6.158333	0.5	0.014125
6.166667	0.5	0.014625
6.175000	0.5	0.015750
6.183333	0.5	0.017125
6.191667	0.5	0.018250
6.200000	0.5	0.019125
6.208333	0.5	0.020000
6.216667	0.5	0.020750
6.225000	0.5	0.021000
6.233333	0.5	0.021625
6.241667	0.5	0.022125
6.250000	0.5	0.022250
6.258333	0.5	0.022250
6.266667	0.5	0.022500
6.275000	0.5	0.022750
6.283333	0.5	0.022625
6.291667	0.5	0.022500
6.300000	0.5	0.022375
6.308333	0.5	0.022125
6.316667	0.5	0.021625
6.325000	0.5	0.020875
6.333333	0.5	0.020250
6.341667	0.5	0.019625
6.350000	0.5	0.018875
6.358333	0.5	0.018250
6.366667	0.5	0.017375
6.375000	0.5	0.016500
6.383333	0.5	0.015625
6.391667	0.5	0.014625
6.400000	0.5	0.013875
6.408333	0.5	0.013250
6.416667	0.5	0.012625
6.425000	0.5	0.012000
6.433333	0.5	0.011625
6.441667	0.5	0.011125
6.450000	0.5	0.010375
6.458333	0.5	0.009625
6.466667	0.5	0.009000
6.475000	0.5	0.008375
6.483333	0.5	0.008000
6.491667	0.5	0.007375
6.500000	0.5	0.007125
6.508333	0.5	0.007000
6.516667	0.5	0.006875
6.525000	0.5	0.006625
6.533333	0.5	0.006750
6.541667	0.5	0.006375
6.550000	0.5	0.006500
6.558333	0.5	0.006375
6.566667	0.5	0.006125
6.575000	0.5	0.006000
6.583333	0.5	0.006000
6.591667	0.5	0.006125
6.600000	0.5	0.006125
6.608333	0.5	0.006125
6.616667	0.5	0.006375
6.625000	0.5	0.007000
6.633333	0.5	0.007125
6.641667	0.5	0.007000
6.650000	0.5	0.007250
6.658333	0.5	0.007500
6.666667	0.5	0.007500
6.675000	0.5	0.007750
6.683333	0.5	0.007000
6.691667	0.5	0.006000
6.700000	0.5	0.004250
6.708333	0.5	0.000875
6.716667	0.5	-0.003875
6.725000	0.5	-0.011125
6.733333	0.5	-0.023250
6.741667	0.5	-0.043250
6.750000	0.5	-0.075500
6.758333	0.5	-0.128625
6.766667	0.5	-0.211000
6.775000	0.5	-0.333625
6.783333	0.5	-0.507000
6.791667	0.5	-0.738250
6.800000	0.5	-1.027000
6.808333	0.5	-1.362375
6.816667	0.5	-1.723500
6.825000	0.5	-2.076500
6.833333	0.5	-2.379000
6.841667	0.5	-2.583250
6.850000	0.5	-2.637875
6.858333	0.5	-2.492500
6.866667	0.5	-2.101125
6.875000	0.5	-1.424250
6.883333	0.5	-0.430125
6.891667	0.5	0.901375
6.900000	0.5	2.577750
6.908333	0.5	4.588875
6.916667	0.5	6.904875
6.925000	0.5	9.469000
6.933333	0.5	12.194375
6.941667	0.5	14.960250
6.950000	0.5	17.617625
6.958333	0.5	20.003375
6.966667	0.5	21.954750
6.975000	0.5	23.342000
6.983333	0.5	24.084375
6.991667	0.5	24.164000
7.000000	0.5	23.625750
7.008333	0.5	22.562375
7.016667	0.5	21.096250
7.025000	0.5	19.360125
7.033333	0.5	17.479500
7.041667	0.5	15.561375
7.050000	0.5	13.690250
7.058333	0.5	11.924750
7.066667	0.5	10.302375
7.075000	0.5	8.841750
7.083333	0.5	7.548500
7.091667	0.5	6.418625
7.100000	0.5	5.441500
7.108333	0.5	4.603625
7.116667	0.5	3.889375
7.125000	0.5	3.283750
7.133333	0.5	2.771875
7.141667	0.5	2.341125
7.150000	0.5	1.979000
7.158333	0.5	1.674250
7.166667	0.5	1.418500
7.175000	0.5	1.204000
7.183333	0.5	1.024375
7.191667	0.5	0.873500
7.200000	0.5	0.746375
7.208333	0.5	0.639875
7.216667	0.5	0.550000
7.225000	0.5	0.474125
7.233333	0.5	0.410000
7.241667	0.5	0.355125
7.250000	0.5	0.308375
7.258333	0.5	0.268875
7.266667	0.5	0.235625
7.275000	0.5	0.206875
7.283333	0.5	0.182500
7.291667	0.5	0.161750
7.300000	0.5	0.144000
7.308333	0.5	0.129125
7.316667	0.5	0.116125
7.325000	0.5	0.104625
7.333333	0.5	0.094875
7.341667	0.5	0.087250
7.350000	0.5	0.080500
7.358333	0.5	0.074375
7.366667	0.5	0.069125
7.375000	0.5	0.064375
7.383333	0.5	0.060625
7.391667	0.5	0.057375
7.400000	0.5	0.054625
7.408333	0.5	0.051625
7.416667	0.5	0.049000
7.425000	0.5	0.047000
7.433333	0.5	0.045000
7.441667	0.5	0.042750
7.450000	0.5	0.041000
7.458333	0.5	0.039250
7.466667	0.5	0.037500
7.475000	0.5	0.035750
7.483333	0.5	0.034125
7.491667	0.5	0.032625
7.500000	0.5	0.032000
7.508333	0.5	0.030750
7.516667	0.5	0.029750
7.525000	0.5	0.028500
7.533333	0.5	0.027625
7.541667	0.5	0.026625
7.550000	0.5	0.025375
7.558333	0.5	0.024250
7.566667	0.5	0.023375
7.575000	0.5	0.022625
7.583333	0.5	0.021875
7.591667	0.5	0.020875
7.600000	0.5	0.020000
7.608333	0.5	0.019125
7.616667	0.5	0.017625
7.625000	0.5	0.016625
7.633333	0.5	0.016625
7.641667	0.5	0.016375
7.650000	0.5	0.015375
7.658333	0.5	0.014750
7.666667	0.5	0.014500
7.675000	0.5	0.014000
7.683333	0.5	0.013500
7.691667	0.5	0.013375
7.700000	0.5	0.013250
7.708333	0.5	0.013125
7.716667	0.5	0.012875
7.725000	0.5	0.012750
7.733333	0.5	0.013125
7.741667	0.5	0.013500
7.750000	0.5	0.013750
7.758333	0.5	0.014375
7.766667	0.5	0.014625
7.775000	0.5	0.015500
7.783333	0.5	0.016250
7.791667	0.5	0.017125
7.800000	0.5	0.018250
7.808333	0.5	0.018875
7.816667	0.5	0.019875
7.825000	0.5	0.021125
7.833333	0.5	0.022125
7.841667	0.5	0.023000
7.850000	0.5	0.024000
7.858333	0.5	0.025875
7.866667	0.5	0.027125
7.875000	0.5	0.028875
7.883333	0.5	0.031125
7.891667	0.5	0.033750
7.900000	0.5	0.036250
7.908333	0.5	0.039250
7.916667	0.5	0.042875
7.925000	0.5	0.047000
7.933333	0.5	0.051625
7.941667	0.5	0.057375
7.950000	0.5	0.064125
7.958333	0.5	0.072875
7.966667	0.5	0.083625
7.975000	0.5	0.097375
7.983333	0.5	0.114250
7.991667	0.5	0.135250
8.000000	0.5	0.161500
8.008333	0.5	0.194625
8.016667	0.5	0.234875
8.025000	0.5	0.284500
8.033333	0.5	0.344875
8.041667	0.5	0.417875
8.050000	0.5	0.504500
8.058333	0.5	0.606125
8.066667	0.5	0.724250
8.075000	0.5	0.859250
8.083333	0.5	1.011625
8.091667	0.5	1.182000
8.100000	0.5	1.370375
8.108333	0.5	1.577375
8.116667	0.5	1.801625
8.125000	0.5	2.043500
8.133333	0.5	2.302250
8.141667	0.5	2.577250
8.150000	0.5	2.867750
8.158333	0.5	3.173750
8.166667	0.5	3.493750
8.175000	0.5	3.828000
8.183333	0.5	4.175250
8.191667	0.5	4.534625
8.200000	0.5	4.906125
8.208333	0.5	5.288500
8.216667	0.5	5.681375
8.225000	0.5	6.084000
8.233333	0.5	6.496250
8.241667	0.5	6.917500
8.250000	0.5	7.347500
8.258333	0.5	7.785750
8.266667	0.5	8.231375
8.275000	0.5	8.684375
8.283333	0.5	9.145000
8.291667	0.5	9.612250
8.300000	0.5	10.086000
8.308333	0.5	10.565750
8.316667	0.5	11.051500
8.325000	0.5	11.542500
8.333333	0.5	12.038000
8.341667	0.5	12.535500
8.350000	0.5	13.030625
8.358333	0.5	13.514875
8.366667	0.5	13.968875
8.375000	0.5	14.362625
8.383333	0.5	14.650125
8.391667	0.5	14.778000
8.400000	0.5	14.694250
8.408333	0.5	14.362500
8.416667	0.5	13.774375
8.425000	0.5	12.951500
8.433333	0.5	11.941750
8.441667	0.5	10.810000
8.450000	0.5	9.623125
8.458333	0.5	8.443625
8.466667	0.5	7.319375
8.475000	0.5	6.281625
8.483333	0.5	5.349250
8.491667	0.5	4.527500
8.500000	0.5	3.814500
8.508333	0.5	3.202250
8.516667	0.5	2.682125
8.525000	0.5	2.243375
8.533333	0.5	1.875000
8.541667	0.5	1.567625
8.550000	0.5	1.311750
8.558333	0.5	1.099125
8.566667	0.5	0.923125
8.575000	0.5	0.777750
8.583333	0.5	0.657750
8.591667	0.5	0.558875
8.600000	0.5	0.477500
8.608333	0.5	0.410125
8.616667	0.5	0.354750
8.625000	0.5	0.309000
8.633333	0.5	0.271500
8.641667	0.5	0.240250
8.650000	0.5	0.214250
8.658333	0.5	0.192625
8.666667	0.5	0.174500
8.675000	0.5	0.158750
8.683333	0.5	0.145750
8.691667	0.5	0.135000
8.700000	0.5	0.125500
8.708333	0.5	0.117375
8.716667	0.5	0.110250
8.725000	0.5	0.104000
8.733333	0.5	0.098875
8.741667	0.5	0.094000
8.750000	0.5	0.089875
8.758333	0.5	0.086000
8.766667	0.5	0.082875
8.775000	0.5	0.079625
8.783333	0.5	0.076750
8.791667	0.5	0.074125
8.800000	0.5	0.072125
8.808333	0.5	0.069875
8.816667	0.5	0.068125
8.825000	0.5	0.066375
8.833333	0.5	0.065000
8.841667	0.5	0.063500
8.850000	0.5	0.061625
8.858333	0.5	0.060125
8.866667	0.5	0.058625
8.875000	0.5	0.057500
8.883333	0.5	0.056375
8.891667	0.5	0.055500
8.900000	0.5	0.054750
8.908333	0.5	0.054000
8.916667	0.5	0.053625
8.925000	0.5	0.053500
8.933333	0.5	0.053000
8.941667	0.5	0.052750
8.950000	0.5	0.052750
8.958333	0.5	0.052625
8.966667	0.5	0.053000
8.975000	0.5	0.052750
8.983333	0.5	0.052875
8.991667	0.5	0.052750
9.000000	0.5	0.052625
9.008333	0.5	0.053000
9.016667	0.5	0.053500
9.025000	0.5	0.053625
9.033333	0.5	0.054125
9.041667	0.5	0.054625
9.050000	0.5	0.055250
9.058333	0.5	0.055625
9.066667	0.5	0.056375
9.075000	0.5	0.057125
9.083333	0.5	0.057500
9.091667	0.5	0.057875
9.100000	0.5	0.058125
9.108333	0.5	0.058625
9.116667	0.5	0.058625
9.125000	0.5	0.059250
9.133333	0.5	0.059875
9.141667	0.5	0.060250
9.150000	0.5	0.060875
9.158333	0.5	0.061500
9.166667	0.5	0.061875
9.175000	0.5	0.062000
9.183333	0.5	0.061875
9.191667	0.5	0.062000
9.200000	0.5	0.062125
9.208333	0.5	0.061750
9.216667	0.5	0.061750
9.225000	0.5	0.061375
9.233333	0.5	0.061750
9.241667	0.5	0.061625
9.250000	0.5	0.061500
9.258333	0.5	0.061500
9.266667	0.5	0.061625
9.275000	0.5	0.061750
9.283333	0.5	0.061375
9.291667	0.5	0.061000
9.300000	0.5	0.061000
9.308333	0.5	0.061250
9.316667	0.5	0.060750
9.325000	0.5	0.060125
9.333333	0.5	0.059875
9.341667	0.5	0.059875
9.350000	0.5	0.059625
9.358333	0.5	0.059375
9.366667	0.5	0.058750
9.375000	0.5	0.058250
9.383333	0.5	0.058000
9.391667	0.5	0.057875
9.400000	0.5	0.057250
9.408333	0.5	0.056750
9.416667	0.5	0.056250
9.425000	0.5	0.055750
9.433333	0.5	0.055250
9.441667	0.5	0.054875
9.450000	0.5	0.054375
9.458333	0.5	0.054250
9.466667	0.5	0.054125
9.475000	0.5	0.053375
9.483333	0.5	0.052875
9.491667	0.5	0.052375
9.500000	0.5	0.051875
9.508333	0.5	0.051250
9.516667	0.5	0.051500
9.525000	0.5	0.051625
9.533333	0.5	0.051375
9.541667	0.5	0.051750
9.550000	0.5	0.051750
9.558333	0.5	0.052250
9.566667	0.5	0.052375
9.575000	0.5	0.052750
9.583333	0.5	0.053375
9.591667	0.5	0.054125
9.600000	0.5	0.054750
9.608333	0.5	0.055250
9.616667	0.5	0.055500
9.625000	0.5	0.056000
9.633333	0.5	0.056000
9.641667	0.5	0.056000
9.650000	0.5	0.055750
9.658333	0.5	0.055500
9.666667	0.5	0.054875
9.675000	0.5	0.054500
9.683333	0.5	0.053250
9.691667	0.5	0.052500
9.700000	0.5	0.051750
9.708333	0.5	0.050625
9.716667	0.5	0.049125
9.725000	0.5	0.048125
9.733333	0.5	0.046750
9.741667	0.5	0.045875
9.750000	0.5	0.044625
9.758333	0.5	0.043375
9.766667	0.5	0.042000
9.775000	0.5	0.040375
9.783333	0.5	0.039125
9.791667	0.5	0.037750
9.800000	0.5	0.036000
9.808333	0.5	0.034875
9.816667	0.5	0.033500
9.825000	0.5	0.031750
9.833333	0.5	0.030375
9.841667	0.5	0.029125
9.850000	0.5	0.027625
9.858333	0.5	0.026625
9.866667	0.5	0.025125
9.875000	0.5	0.023375
9.883333	0.5	0.021875
9.891667	0.5	0.020500
9.900000	0.5	0.019500
9.908333	0.5	0.019000
9.916667	0.5	0.018250
9.925000	0.5	0.017375
9.933333	0.5	0.017000
9.941667	0.5	0.016375
9.950000	0.5	0.016125
9.958333	0.5	0.015875
9.966667	0.5	0.015875
9.975000	0.5	0.015625
9.983333	0.5	0.015375
9.991667	0.5	0.015125
10.000000	0.5	0.015125
10.008333	0.5	0.015125
10.016667	0.5	0.015125
10.025000	0.5	0.015125
10.033333	0.5	0.015125
10.041667	0.5	0.015250
10.050000	0.5	0.015625
10.058333	0.5	0.016000
10.066667	0.5	0.016250
10.075000	0.5	0.016625
10.083333	0.5	0.017375
10.091667	0.5	0.017625
10.100000	0.5	0.017875
10.108333	0.5	0.018500
10.116667	0.5	0.019500
10.125000	0.5	0.020375
10.133333	0.5	0.021250
10.141667	0.5	0.022125
10.150000	0.5	0.023625
10.158333	0.5	0.024625
10.166667	0.5	0.026000
10.175000	0.5	0.027625
10.183333	0.5	0.029625
10.191667	0.5	0.031750
10.200000	0.5	0.033875
10.208333	0.5	0.035875
10.216667	0.5	0.038000
10.225000	0.5	0.040000
10.233333	0.5	0.042125
10.241667	0.5	0.044000
10.250000	0.5	0.046125
10.258333	0.5	0.048000
10.266667	0.5	0.049625
10.275000	0.5	0.051125
10.283333	0.5	0.052625
10.291667	0.5	0.053875
10.300000	0.5	0.054875
10.308333	0.5	0.055125
10.316667	0.5	0.055500
10.325000	0.5	0.055875
10.333333	0.5	0.055875
10.341667	0.5	0.055375
10.350000	0.5	0.055125
10.358333	0.5	0.054500
10.366667	0.5	0.053750
10.375000	0.5	0.052875
10.383333	0.5	0.051750
10.391667	0.5	0.051000
10.400000	0.5	0.050125
10.408333	0.5	0.049375
10.416667	0.5	0.048875
10.425000	0.5	0.047875
10.433333	0.5	0.047000
10.441667	0.5	0.046250
10.450000	0.5	0.045750
10.458333	0.5	0.044875
10.466667	0.5	0.044125
10.475000	0.5	0.044125
10.483333	0.5	0.043625
10.491667	0.5	0.043375
10.500000	0.5	0.042625
10.508333	0.5	0.041625
10.516667	0.5	0.040875
10.525000	0.5	0.040500
10.533333	0.5	0.040250
10.541667	0.5	0.040375
10.550000	0.5	0.040250
10.558333	0.5	0.039500
10.566667	0.5	0.038750
10.575000	0.5	0.038125
10.583333	0.5	0.037500
10.591667	0.5	0.036625
10.600000	0.5	0.036125
10.608333	0.5	0.035625
10.616667	0.5	0.035000
10.625000	0.5	0.034750
10.633333	0.5	0.034375
10.641667	0.5	0.033875
10.650000	0.5	0.033875
10.658333	0.5	0.033125
10.666667	0.5	0.032500
10.675000	0.5	0.032125
10.683333	0.5	0.032250
10.691667	0.5	0.032000
10.700000	0.5	0.031250
10.708333	0.5	0.030750
10.716667	0.5	0.030250
10.725000	0.5	0.029500
10.733333	0.5	0.028625
10.741667	0.5	0.028000
10.750000	0.5	0.027375
10.758333	0.5	0.026625
10.766667	0.5	0.025875
10.775000	0.5	0.025375
10.783333	0.5	0.024875
10.791667	0.5	0.024250
10.800000	0.5	0.023625
10.808333	0.5	0.023375
10.816667	0.5	0.022625
10.825000	0.5	0.022000
10.833333	0.5	0.021500
10.841667	0.5	0.020375
10.850000	0.5	0.019750
10.858333	0.5	0.019375
10.866667	0.5	0.019125
10.875000	0.5	0.019125
10.883333	0.5	0.018625
10.891667	0.5	0.018375
10.900000	0.5	0.018500
10.908333	0.5	0.018250
10.916667	0.5	0.018125
10.925000	0.5	0.017875
10.933333	0.5	0.018250
10.941667	0.5	0.018250
10.950000	0.5	0.018250
10.958333	0.5	0.019125
10.966667	0.5	0.019750
10.975000	0.5	0.020500
10.983333	0.5	0.020750
10.991667	0.5	0.021625
11.000000	0.5	0.021875
11.008333	0.5	0.022875
11.016667	0.5	0.024125
11.025000	0.5	0.025125
11.033333	0.5	0.025875
11.041667	0.5	0.026375
11.050000	0.5	0.027125
11.058333	0.5	0.028000
11.066667	0.5	0.028500
11.075000	0.5	0.029000
11.083333	0.5	0.029125
11.091667	0.5	0.029500
11.100000	0.5	0.030000
11.108333	0.5	0.030000
11.116667	0.5	0.030500
11.125000	0.5	0.030250
11.133333	0.5	0.029875
11.141667	0.5	0.029625
11.150000	0.5	0.029375
11.158333	0.5	0.028875
11.166667	0.5	0.028625
11.175000	0.5	0.028375
11.183333	0.5	0.028375
11.191667	0.5	0.028000
11.200000	0.5	0.027875
11.208333	0.5	0.027625
11.216667	0.5	0.027375
11.225000	0.5	0.026750
11.233333	0.5	0.026375
11.241667	0.5	0.025500
11.250000	0.5	0.025250
11.258333	0.5	0.024750
11.266667	0.5	0.023875
11.275000	0.5	0.023250
11.283333	0.5	0.022500
11.291667	0.5	0.021500
11.300000	0.5	0.020375
11.308333	0.5	0.020125
11.316667	0.5	0.019500
11.325000	0.5	0.019125
11.333333	0.5	0.018625
11.341667	0.5	0.018250
11.350000	0.5	0.018125
11.358333	0.5	0.017375
11.366667	0.5	0.016625
11.375000	0.5	0.016250
11.383333	0.5	0.015375
11.391667	0.5	0.015250
11.400000	0.5	0.015250
11.408333	0.5	0.015000
11.416667	0.5	0.014500
11.425000	0.5	0.014250
11.433333	0.5	0.014000
11.441667	0.5	0.013875
11.450000	0.5	0.013500
11.458333	0.5	0.013000
11.466667	0.5	0.012500
11.475000	0.5	0.012375
11.483333	0.5	0.012125
11.491667	0.5	0.012250
11.500000	0.5	0.012000
11.508333	0.5	0.011875
11.516667	0.5	0.011750
11.525000	0.5	0.011875
11.533333	0.5	0.011625
11.541667	0.5	0.011750
11.550000	0.5	0.012000
11.558333	0.5	0.012000
11.566667	0.5	0.012000
11.575000	0.5	0.012125
11.583333	0.5	0.012375
11.591667	0.5	0.012250
11.600000	0.5	0.012375
11.608333	0.5	0.012250
11.616667	0.5	0.012375
11.625000	0.5	0.012375
11.633333	0.5	0.012375
11.641667	0.5	0.012375
11.650000	0.5	0.013125
11.658333	0.5	0.013625
11.666667	0.5	0.014000
11.675000	0.5	0.014125
11.683333	0.5	0.014000
11.691667	0.5	0.013875
11.700000	0.5	0.014000
11.708333	0.5	0.014125
11.716667	0.5	0.014500
11.725000	0.5	0.014125
11.733333	0.5	0.014375
11.741667	0.5	0.014750
11.750000	0.5	0.014625
11.758333	0.5	0.014625
11.766667	0.5	0.014625
11.775000	0.5	0.014500
11.783333	0.5	0.014375
11.791667	0.5	0.014625
11.800000	0.5	0.015500
11.808333	0.5	0.015875
11.816667	0.5	0.016250
11.825000	0.5	0.016875
11.833333	0.5	0.017125
11.841667	0.5	0.017375
11.850000	0.5	0.017250
11.858333	0.5	0.017375
11.866667	0.5	0.017875
11.875000	0.5	0.018375
11.883333	0.5	0.018500
11.891667	0.5	0.019000
11.900000	0.5	0.020250
11.908333	0.5	0.020875
11.916667	0.5	0.021125
11.925000	0.5	0.021250
11.933333	0.5	0.021625
11.941667	0.5	0.022250
11.950000	0.5	0.023000
11.958333	0.5	0.023000
11.966667	0.5	0.023375
11.975000	0.5	0.024000
11.983333	0.5	0.024250
11.991667	0.5	0.025125
12.000000	0.5	0.025750
12.008333	0.5	0.026375
12.016667	0.5	0.027250
12.025000	0.5	0.027750
12.033333	0.5	0.028125
12.041667	0.5	0.028500
12.050000	0.5	0.029000
12.058333	0.5	0.029375
12.066667	0.5	0.029375
12.075000	0.5	0.029750
12.083333	0.5	0.029750
12.091667	0.5	0.029625
12.100000	0.5	0.029625
12.108333	0.5	0.029500
12.116667	0.5	0.029250
12.125000	0.5	0.028750
12.133333	0.5	0.028750
12.141667	0.5	0.028625
12.150000	0.5	0.028625
12.158333	0.5	0.028500
12.166667	0.5	0.028625
12.175000	0.5	0.028750
12.183333	0.5	0.029125
12.191667	0.5	0.029625
12.200000	0.5	0.029750
12.208333	0.5	0.029500
12.216667	0.5	0.029750
12.225000	0.5	0.030000
12.233333	0.5	0.029875
12.241667	0.5	0.030500
12.250000	0.5	0.031250
12.258333	0.5	0.032625
12.266667	0.5	0.033750
12.275000	0.5	0.034375
12.283333	0.5	0.035625
12.291667	0.5	0.036750
12.300000	0.5	0.037625
12.308333	0.5	0.038625
12.316667	0.5	0.039625
12.325000	0.5	0.040875
12.333333	0.5	0.042375
12.341667	0.5	0.043500
12.350000	0.5	0.044000
12.358333	0.5	0.044500
12.366667	0.5	0.044500
12.375000	0.5	0.044375
12.383333	0.5	0.044375
12.391667	0.5	0.044250
12.400000	0.5	0.044125
12.408333	0.5	0.043625
12.416667	0.5	0.043125
12.425000	0.5	0.042625
12.433333	0.5	0.041750
12.441667	0.5	0.040750
12.450000	0.5	0.039250
12.458333	0.5	0.038000
12.466667	0.5	0.036625
12.475000	0.5	0.035125
12.483333	0.5	0.034000
12.491667	0.5	0.032250
12.500000	0.5	0.031000
12.508333	0.5	0.029750
12.516667	0.5	0.028625
12.525000	0.5	0.027375
12.533333	0.5	0.026500
12.541667	0.5	0.025375
12.550000	0.5	0.024250
12.558333	0.5	0.023375
12.566667	0.5	0.022875
12.575000	0.5	0.022000
12.583333	0.5	0.021250
12.591667	0.5	0.020500
12.600000	0.5	0.020250
12.608333	0.5	0.020125
12.616667	0.5	0.019625
12.625000	0.5	0.019250
12.633333	0.5	0.019000
12.641667	0.5	0.018625
12.650000	0.5	0.018750
12.658333	0.5	0.018750
12.666667	0.5	0.018500
12.675000	0.5	0.018625
12.683333	0.5	0.018000
12.691667	0.5	0.017625
12.700000	0.5	0.017875
12.708333	0.5	0.017750
12.716667	0.5	0.017500
12.725000	0.5	0.017375
12.733333	0.5	0.017750
12.741667	0.5	0.018000
12.750000	0.5	0.018125
12.758333	0.5	0.018500
12.766667	0.5	0.018750
12.775000	0.5	0.018625
12.783333	0.5	0.018750
12.791667	0.5	0.019125
12.800000	0.5	0.019625
12.808333	0.5	0.020000
12.816667	0.5	0.020000
12.825000	0.5	0.020000
12.833333	0.5	0.020000
12.841667	0.5	0.020375
12.850000	0.5	0.020500
12.858333	0.5	0.021125
12.866667	0.5	0.021375
12.875000	0.5	0.021500
12.883333	0.5	0.022250
12.891667	0.5	0.023000
12.900000	0.5	0.022875
12.908333	0.5	0.023000
12.916667	0.5	0.023375
12.925000	0.5	0.023625
12.933333	0.5	0.023750
12.941667	0.5	0.024375
12.950000	0.5	0.024500
12.958333	0.5	0.024625
12.966667	0.5	0.024875
12.975000	0.5	0.025250
12.983333	0.5	0.025125
12.991667	0.5	0.025500
13.000000	0.5	0.025000
13.008333	0.5	0.024625
13.016667	0.5	0.024750
13.025000	0.5	0.024875
13.033333	0.5	0.025000
13.041667	0.5	0.025000
13.050000	0.5	0.024875
13.058333	0.5	0.024000
13.066667	0.5	0.023625
13.075000	0.5	0.023750
13.083333	0.5	0.023875
13.091667	0.5	0.024000
13.100000	0.5	0.023875
13.108333	0.5	0.023750
13.116667	0.5	0.023625
13.125000	0.5	0.023500
13.133333	0.5	0.023375
13.141667	0.5	0.022875
13.150000	0.5	0.022625
13.158333	0.5	0.022500
13.166667	0.5	0.022375
13.175000	0.5	0.021750
13.183333	0.5	0.021125
13.191667	0.5	0.021125
13.200000	0.5	0.021000
13.208333	0.5	0.020875
13.216667	0.5	0.020250
13.225000	0.5	0.019875
13.233333	0.5	0.019375
13.241667	0.5	0.019000
13.250000	0.5	0.018875
13.258333	0.5	0.018000
13.266667	0.5	0.016750
13.275000	0.5	0.015875
13.283333	0.5	0.014750
13.291667	0.5	0.014125
13.300000	0.5	0.013750
13.308333	0.5	0.013125
13.316667	0.5	0.012500
13.325000	0.5	0.011750
13.333333	0.5	0.011500
13.341667	0.5	0.011250
13.350000	0.5	0.010750
13.358333	0.5	0.010375
13.366667	0.5	0.009500
13.375000	0.5	0.009125
13.383333	0.5	0.008750
13.391667	0.5	0.009000
13.400000	0.5	0.009125
13.408333	0.5	0.009000
13.416667	0.5	0.008375
13.425000	0.5	0.007875
13.433333	0.5	0.007375
13.441667	0.5	0.007625
13.450000	0.5	0.007250
13.458333	0.5	0.007000
13.466667	0.5	0.006750
13.475000	0.5	0.006750
13.483333	0.5	0.006750
13.491667	0.5	0.006875
13.500000	0.5	0.006875
13.508333	0.5	0.007125
13.516667	0.5	0.007625
13.525000	0.5	0.007375
13.533333	0.5	0.007125
13.541667	0.5	0.007375
13.550000	0.5	0.007500
13.558333	0.5	0.007500
13.566667	0.5	0.007750
13.575000	0.5	0.007875
13.583333	0.5	0.008000
13.591667	0.5	0.008500
13.600000	0.5	0.008875
13.608333	0.5	0.009125
13.616667	0.5	0.009375
13.625000	0.5	0.009250
13.633333	0.5	0.009250
13.641667	0.5	0.009250
13.650000	0.5	0.009500
13.658333	0.5	0.009500
13.666667	0.5	0.009875
13.675000	0.5	0.010125
13.683333	0.5	0.009750
13.691667	0.5	0.009625
13.700000	0.5	0.009750
13.708333	0.5	0.009750
13.716667	0.5	0.010125
13.725000	0.5	0.010250
13.733333	0.5	0.010625
13.741667	0.5	0.010500
13.750000	0.5	0.010625
13.758333	0.5	0.011000
13.766667	0.5	0.011375
13.775000	0.5	0.011500
13.783333	0.5	0.011875
13.791667	0.5	0.012250
13.800000	0.5	0.012500
13.808333	0.5	0.012750
13.816667	0.5	0.013250
13.825000	0.5	0.013625
13.833333	0.5	0.013750
13.841667	0.5	0.013750
13.850000	0.5	0.013875
13.858333	0.5	0.014250
13.866667	0.5	0.014750
13.875000	0.5	0.014750
13.883333	0.5	0.015125
13.891667	0.5	0.015125
13.900000	0.5	0.015125
13.908333	0.5	0.015125
13.916667	0.5	0.015250
13.925000	0.5	0.015875
13.933333	0.5	0.016000
13.941667	0.5	0.015625
13.950000	0.5	0.015875
13.958333	0.5	0.016125
13.966667	0.5	0.016500
13.975000	0.5	0.016625
13.983333	0.5	0.016500
13.991667	0.5	0.016625
14.000000	0.5	0.016875
14.008333	0.5	0.017250
14.016667	0.5	0.017500
14.025000	0.5	0.017750
14.033333	0.5	0.018375
14.041667	0.5	0.018875
14.050000	0.5	0.019375
14.058333	0.5	0.019375
14.066667	0.5	0.019875
14.075000	0.5	0.020375
14.083333	0.5	0.020375
14.091667	0.5	0.020750
14.100000	0.5	0.021000
14.108333	0.5	0.021500
14.116667	0.5	0.021625
14.125000	0.5	0.021625
14.133333	0.5	0.022000
14.141667	0.5	0.022250
14.150000	0.5	0.022875
14.158333	0.5	0.023000
14.166667	0.5	0.023000
14.175000	0.5	0.023000
14.183333	0.5	0.023750
14.191667	0.5	0.024000
14.200000	0.5	0.024000
14.208333	0.5	0.024250
14.216667	0.5	0.024625
14.225000	0.5	0.024625
14.233333	0.5	0.024250
14.241667	0.5	0.024375
14.250000	0.5	0.024500
14.258333	0.5	0.024625
14.266667	0.5	0.024000
14.275000	0.5	0.023875
14.283333	0.5	0.024250
14.291667	0.5	0.024625
14.300000	0.5	0.024625
14.308333	0.5	0.024750
14.316667	0.5	0.025375
14.325000	0.5	0.024875
14.333333	0.5	0.024875
14.341667	0.5	0.024875
14.350000	0.5	0.024750
14.358333	0.5	0.024375
14.366667	0.5	0.024500
14.375000	0.5	0.024500
14.383333	0.5	0.024250
14.391667	0.5	0.024625
14.400000	0.5	0.024625
14.408333	0.5	0.024250
14.416667	0.5	0.024375
14.425000	0.5	0.024500
14.433333	0.5	0.024500
14.441667	0.5	0.024750
14.450000	0.5	0.025000
14.458333	0.5	0.025250
14.466667	0.5	0.025750
14.475000	0.5	0.025875
14.483333	0.5	0.025750
14.491667	0.5	0.026000
14.500000	0.5	0.025875
14.508333	0.5	0.025750
14.516667	0.5	0.025250
14.525000	0.5	0.025500
14.533333	0.5	0.025750
14.541667	0.5	0.025875
14.550000	0.5	0.025875
14.558333	0.5	0.026250
14.566667	0.5	0.026500
14.575000	0.5	0.026375
14.583333	0.5	0.026375
14.591667	0.5	0.026500
14.600000	0.5	0.026625
14.608333	0.5	0.026875
14.616667	0.5	0.026625
14.625000	0.5	0.026250
14.633333	0.5	0.026375
14.641667	0.5	0.026750
14.650000	0.5	0.026625
14.658333	0.5	0.027125
14.666667	0.5	0.027625
14.675000	0.5	0.027625
14.683333	0.5	0.027875
14.691667	0.5	0.028125
14.700000	0.5	0.028125
14.708333	0.5	0.028250
14.716667	0.5	0.028125
14.725000	0.5	0.028375
14.733333	0.5	0.028625
14.741667	0.5	0.028750
14.750000	0.5	0.028750
14.758333	0.5	0.029250
14.766667	0.5	0.029750
14.775000	0.5	0.030125
14.783333	0.5	0.030125
14.791667	0.5	0.030250
14.800000	0.5	0.030125
14.808333	0.5	0.030375
14.816667	0.5	0.030500
14.825000	0.5	0.030625
14.833333	0.5	0.030500
14.841667	0.5	0.030625
14.850000	0.5	0.030875
14.858333	0.5	0.031375
14.866667	0.5	0.032000
14.875000	0.5	0.032375
14.883333	0.5	0.032375
14.891667	0.5	0.032750
14.900000	0.5	0.032875
14.908333	0.5	0.032875
14.916667	0.5	0.033250
14.925000	0.5	0.033500
14.933333	0.5	0.034125
14.941667	0.5	0.034250
14.950000	0.5	0.034500
14.958333	0.5	0.034625
14.966667	0.5	0.035000
14.975000	0.5	0.035375
14.983333	0.5	0.035500
14.991667	0.5	0.035375
15.000000	0.5	0.035625
15.008333	0.5	0.036000
15.016667	0.5	0.035875
15.025000	0.5	0.035500
15.033333	0.5	0.035500
15.041667	0.5	0.035375
15.050000	0.5	0.035500
15.058333	0.5	0.035625
15.066667	0.5	0.035625
15.075000	0.5	0.035250
15.083333	0.5	0.035250
15.091667	0.5	0.035125
15.100000	0.5	0.035125
15.108333	0.5	0.035250
15.116667	0.5	0.035500
15.125000	0.5	0.035250
15.133333	0.5	0.035000
15.141667	0.5	0.034625
15.150000	0.5	0.034500
15.158333	0.5	0.034125
15.166667	0.5	0.034000
15.175000	0.5	0.033750
15.183333	0.5	0.033625
15.191667	0.5	0.033500
15.200000	0.5	0.033250
15.208333	0.5	0.032750
15.216667	0.5	0.032375
15.225000	0.5	0.031875
15.233333	0.5	0.031750
15.241667	0.5	0.031375
15.250000	0.5	0.031000
15.258333	0.5	0.030625
15.266667	0.5	0.030125
15.275000	0.5	0.029500
15.283333	0.5	0.029250
15.291667	0.5	0.029125
15.300000	0.5	0.029125
15.308333	0.5	0.029125
15.316667	0.5	0.029125
15.325000	0.5	0.028500
15.333333	0.5	0.028125
15.341667	0.5	0.028000
15.350000	0.5	0.028000
15.358333	0.5	0.027625
15.366667	0.5	0.027375
15.375000	0.5	0.027500
15.383333	0.5	0.027000
15.391667	0.5	0.026375
15.400000	0.5	0.026000
15.408333	0.5	0.025625
15.416667	0.5	0.025125
15.425000	0.5	0.025000
15.433333	0.5	0.024875
15.441667	0.5	0.024375
15.450000	0.5	0.023625
15.458333	0.5	0.023000
15.466667	0.5	0.022625
15.475000	0.5	0.022250
15.483333	0.5	0.021750
15.491667	0.5	0.021000
15.500000	0.5	0.020625
15.508333	0.5	0.020250
15.516667	0.5	0.020125
15.525000	0.5	0.019750
15.533333	0.5	0.019125
15.541667	0.5	0.018625
15.550000	0.5	0.018250
15.558333	0.5	0.018125
15.566667	0.5	0.017750
15.575000	0.5	0.017250
15.583333	0.5	0.016750
15.591667	0.5	0.016375
15.600000	0.5	0.015875
15.608333	0.5	0.015375
15.616667	0.5	0.014875
15.625000	0.5	0.014250
15.633333	0.5	0.014000
15.641667	0.5	0.014000
15.650000	0.5	0.013750
15.658333	0.5	0.013250
15.666667	0.5	0.013125
15.675000	0.5	0.012750
15.683333	0.5	0.012500
15.691667	0.5	0.012125
15.700000	0.5	0.011500
15.708333	0.5	0.011500
15.716667	0.5	0.011375
15.725000	0.5	0.011500
15.733333	0.5	0.011250
15.741667	0.5	0.011125
15.750000	0.5	0.011000
15.758333	0.5	0.011000
15.766667	0.5	0.010625
15.775000	0.5	0.010375
15.783333	0.5	0.010250
15.791667	0.5	0.010375
15.800000	0.5	0.010125
15.808333	0.5	0.010000
15.816667	0.5	0.009750
15.825000	0.5	0.009500
15.833333	0.5	0.009375
15.841667	0.5	0.009125
15.850000	0.5	0.008625
15.858333	0.5	0.008625
15.866667	0.5	0.008500
15.875000	0.5	0.008125
15.883333	0.5	0.007875
15.891667	0.5	0.008125
15.900000	0.5	0.007625
15.908333	0.5	0.007625
15.916667	0.5	0.008000
15.925000	0.5	0.007875
15.933333	0.5	0.008000
15.941667	0.5	0.008000
15.950000	0.5	0.008000
15.958333	0.5	0.007750
15.966667	0.5	0.007875
15.975000	0.5	0.007625
15.983333	0.5	0.007750
15.991667	0.5	0.007625
16.000000	0.5	0.007875
16.008333	0.5	0.007750
16.016667	0.5	0.007875
16.025000	0.5	0.007875
16.033333	0.5	0.007625
16.041667	0.5	0.007500
16.050000	0.5	0.007500
16.058333	0.5	0.007250
16.066667	0.5	0.007375
16.075000	0.5	0.007375
16.083333	0.5	0.007500
16.091667	0.5	0.007875
16.100000	0.5	0.007750
16.108333	0.5	0.007500
16.116667	0.5	0.007375
16.125000	0.5	0.007250
16.133333	0.5	0.007125
16.141667	0.5	0.006875
16.150000	0.5	0.006750
16.158333	0.5	0.006875
16.166667	0.5	0.007000
16.175000	0.5	0.006750
16.183333	0.5	0.006875
16.191667	0.5	0.007000
16.200000	0.5	0.007375
16.208333	0.5	0.007625
16.216667	0.5	0.007625
16.225000	0.5	0.007500
16.233333	0.5	0.007750
16.241667	0.5	0.008125
16.250000	0.5	0.008250
16.258333	0.5	0.008375
16.266667	0.5	0.008625
16.275000	0.5	0.009000
16.283333	0.5	0.009250
16.291667	0.5	0.009375
16.300000	0.5	0.009375
16.308333	0.5	0.009625
16.316667	0.5	0.010000
16.325000	0.5	0.009750
16.333333	0.5	0.009750
16.341667	0.5	0.010500
16.350000	0.5	0.010625
16.358333	0.5	0.011000
16.366667	0.5	0.011125
16.375000	0.5	0.011625
16.383333	0.5	0.012125
16.391667	0.5	0.012125
16.400000	0.5	0.012375
16.408333	0.5	0.013000
16.416667	0.5	0.013125
16.425000	0.5	0.013250
16.433333	0.5	0.013750
16.441667	0.5	0.014250
16.450000	0.5	0.014625
16.458333	0.5	0.014750
16.466667	0.5	0.015125
16.475000	0.5	0.015625
16.483333	0.5	0.015750
16.491667	0.5	0.016000
16.500000	0.5	0.016500
16.508333	0.5	0.016500
16.516667	0.5	0.017000
16.525000	0.5	0.016750
16.533333	0.5	0.016875
16.541667	0.5	0.017375
16.550000	0.5	0.017625
16.558333	0.5	0.017750
16.566667	0.5	0.018250
16.575000	0.5	0.018250
16.583333	0.5	0.018875
16.591667	0.5	0.019125
16.600000	0.5	0.019375
16.608333	0.5	0.019625
16.616667	0.5	0.019750
16.625000	0.5	0.020250
16.633333	0.5	0.020625
16.641667	0.5	0.020875
16.650000	0.5	0.021000
16.658333	0.5	0.021375
16.666667	0.5	0.021500
16.675000	0.5	0.021500
16.683333	0.5	0.021750
16.691667	0.5	0.022000
16.700000	0.5	0.022625
16.708333	0.5	0.023125
16.716667	0.5	0.023000
16.725000	0.5	0.023125
16.733333	0.5	0.023500
16.741667	0.5	0.023750
16.750000	0.5	0.024250
16.758333	0.5	0.024625
16.766667	0.5	0.024875
16.775000	0.5	0.025625
16.783333	0.5	0.026125
16.791667	0.5	0.026500
16.800000	0.5	0.026875
16.808333	0.5	0.027625
16.816667	0.5	0.028000
16.825000	0.5	0.028750
16.833333	0.5	0.029125
16.841667	0.5	0.029500
16.850000	0.5	0.029750
16.858333	0.5	0.030375
16.866667	0.5	0.030750
16.875000	0.5	0.031125
16.883333	0.5	0.031500
16.891667	0.5	0.031875
16.900000	0.5	0.032375
16.908333	0.5	0.032625
16.916667	0.5	0.033125
16.925000	0.5	0.033250
16.933333	0.5	0.033125
16.941667	0.5	0.033000
16.950000	0.5	0.032625
16.958333	0.5	0.032375
16.966667	0.5	0.032250
16.975000	0.5	0.032250
16.983333	0.5	0.032500
16.991667	0.5	0.032125
17.000000	0.5	0.031750
17.008333	0.5	0.031375
17.016667	0.5	0.031125
17.025000	0.5	0.030875
17.033333	0.5	0.030500
17.041667	0.5	0.030000
17.050000	0.5	0.029250
17.058333	0.5	0.028375
17.066667	0.5	0.027500
17.075000	0.5	0.027250
17.083333	0.5	0.026375
17.091667	0.5	0.025000
17.100000	0.5	0.023750
17.108333	0.5	0.023000
17.116667	0.5	0.021000
17.125000	0.5	0.019250
17.133333	0.5	0.017000
17.141667	0.5	0.015375
17.150000	0.5	0.013375
17.158333	0.5	0.011375
17.166667	0.5	0.008625
17.175000	0.5	0.005625
17.183333	0.5	0.002750
17.191667	0.5	-0.000375
17.200000	0.5	-0.004000
17.208333	0.5	-0.007750
17.216667	0.5	-0.011750
17.225000	0.5	-0.015500
17.233333	0.5	-0.020000
17.241667	0.5	-0.024500
17.250000	0.5	-0.028750
17.258333	0.5	-0.033625
17.266667	0.5	-0.038500
17.275000	0.5	-0.043125
17.283333	0.5	-0.047500
17.291667	0.5	-0.052125
17.300000	0.5	-0.056625
17.308333	0.5	-0.061250
17.316667	0.5	-0.065375
17.325000	0.5	-0.068875
17.333333	0.5	-0.072250
17.341667	0.5	-0.075000
17.350000	0.5	-0.077750
17.358333	0.5	-0.079375
17.366667	0.5	-0.081250
17.375000	0.5	-0.082375
17.383333	0.5	-0.083000
17.391667	0.5	-0.083125
17.400000	0.5	-0.083000
17.408333	0.5	-0.082250
17.416667	0.5	-0.080625
17.425000	0.5	-0.079000
17.433333	0.5	-0.076500
17.441667	0.5	-0.073500
17.450000	0.5	-0.070250
17.458333	0.5	-0.067125
17.466667	0.5	-0.063750
17.475000	0.5	-0.060000
17.483333	0.5	-0.055750
17.491667	0.5	-0.052000
17.500000	0.5	-0.048000
17.508333	0.5	-0.044000
17.516667	0.5	-0.040375
17.525000	0.5	-0.036375
17.533333	0.5	-0.032125
17.541667	0.5	-0.028000
17.550000	0.5	-0.024500
17.558333	0.5	-0.021125
17.566667	0.5	-0.018000
17.575000	0.5	-0.014625
17.583333	0.5	-0.011750
17.591667	0.5	-0.009125
17.600000	0.5	-0.007000
17.608333	0.5	-0.005125
17.616667	0.5	-0.003500
17.625000	0.5	-0.001750
17.633333	0.5	0.000125
17.641667	0.5	0.001875
17.650000	0.5	0.003125
17.658333	0.5	0.004250
17.666667	0.5	0.004875
17.675000	0.5	0.005500
17.683333	0.5	0.006250
17.691667	0.5	0.006750
17.700000	0.5	0.007375
17.708333	0.5	0.008000
17.716667	0.5	0.008375
17.725000	0.5	0.008500
17.733333	0.5	0.008750
17.741667	0.5	0.008375
17.750000	0.5	0.008625
17.758333	0.5	0.008625
17.766667	0.5	0.009000
17.775000	0.5	0.009375
17.783333	0.5	0.009750
17.791667	0.5	0.010000
17.800000	0.5	0.009875
17.808333	0.5	0.009625
17.816667	0.5	0.009625
17.825000	0.5	0.009625
17.833333	0.5	0.009875
17.841667	0.5	0.010500
17.850000	0.5	0.010875
17.858333	0.5	0.011000
17.866667	0.5	0.011000
17.875000	0.5	0.011500
17.883333	0.5	0.011750
17.891667	0.5	0.011875
17.900000	0.5	0.012250
17.908333	0.5	0.012625
17.916667	0.5	0.013125
17.925000	0.5	0.013875
17.933333	0.5	0.014250
17.941667	0.5	0.014375
17.950000	0.5	0.014750
17.958333	0.5	0.015375
17.966667	0.5	0.016125
17.975000	0.5	0.016625
17.983333	0.5	0.017500
17.991667	0.5	0.017750
18.000000	0.5	0.018250
18.008333	0.5	0.018500
18.016667	0.5	0.018875
18.025000	0.5	0.019250
18.033333	0.5	0.020000
18.041667	0.5	0.020375
18.050000	0.5	0.020500
18.058333	0.5	0.021000
18.066667	0.5	0.021625
18.075000	0.5	0.021750
18.083333	0.5	0.021625
18.091667	0.5	0.021500
18.100000	0.5	0.021250
18.108333	0.5	0.021250
18.116667	0.5	0.021250
18.125000	0.5	0.021250
18.133333	0.5	0.021250
18.141667	0.5	0.021000
18.150000	0.5	0.021000
18.158333	0.5	0.020875
18.166667	0.5	0.020625
18.175000	0.5	0.020375
18.183333	0.5	0.019750
18.191667	0.5	0.018500
18.200000	0.5	0.017875
18.208333	0.5	0.017000
18.216667	0.5	0.016250
18.225000	0.5	0.015125
18.233333	0.5	0.014000
18.241667	0.5	0.012750
18.250000	0.5	0.011750
18.258333	0.5	0.010625
18.266667	0.5	0.008750
18.275000	0.5	0.006750
18.283333	0.5	0.005500
18.291667	0.5	0.003750
18.300000	0.5	0.002250
18.308333	0.5	0.000625
18.316667	0.5	-0.001625
18.325000	0.5	-0.003250
18.333333	0.5	-0.005250
18.341667	0.5	-0.006875
18.350000	0.5	-0.008750
18.358333	0.5	-0.010875
18.366667	0.5	-0.012500
18.375000	0.5	-0.014250
18.383333	0.5	-0.016000
18.391667	0.5	-0.017375
18.400000	0.5	-0.018875
18.408333	0.5	-0.020500
18.416667	0.5	-0.021375
18.425000	0.5	-0.022000
18.433333	0.5	-0.023000
18.441667	0.5	-0.023750
18.450000	0.5	-0.024125
18.458333	0.5	-0.024750
18.466667	0.5	-0.025250
18.475000	0.5	-0.025125
18.483333	0.5	-0.025250
18.491667	0.5	-0.024625
18.500000	0.5	-0.024500
18.508333	0.5	-0.024000
18.516667	0.5	-0.023500
18.525000	0.5	-0.022375
18.533333	0.5	-0.021500
18.541667	0.5	-0.020500
18.550000	0.5	-0.019000
18.558333	0.5	-0.017875
18.566667	0.5	-0.016250
18.575000	0.5	-0.014625
18.583333	0.5	-0.013000
18.591667	0.5	-0.011625
18.600000	0.5	-0.009875
18.608333	0.5	-0.008375
18.616667	0.5	-0.006875
18.625000	0.5	-0.005875
18.633333	0.5	-0.004750
18.641667	0.5	-0.003750
18.650000	0.5	-0.002750
18.658333	0.5	-0.001625
18.666667	0.5	-0.000750
18.675000	0.5	0.000000
18.683333	0.5	0.001000
18.691667	0.5	0.001625
18.700000	0.5	0.002375
18.708333	0.5	0.003000
18.716667	0.5	0.003750
18.725000	0.5	0.004625
18.733333	0.5	0.005500
18.741667	0.5	0.005875
18.750000	0.5	0.006250
18.758333	0.5	0.006375
18.766667	0.5	0.006500
18.775000	0.5	0.006625
18.783333	0.5	0.006750
18.791667	0.5	0.007000
18.800000	0.5	0.007625
18.808333	0.5	0.008125
18.816667	0.5	0.007875
18.825000	0.5	0.007750
18.833333	0.5	0.007625
18.841667	0.5	0.007750
18.850000	0.5	0.007625
18.858333	0.5	0.007250
18.866667	0.5	0.007625
18.875000	0.5	0.007750
18.883333	0.5	0.007625
18.891667	0.5	0.007375
18.900000	0.5	0.006875
18.908333	0.5	0.006250
18.916667	0.5	0.006125
18.925000	0.5	0.005625
18.933333	0.5	0.005125
18.941667	0.5	0.004750
18.950000	0.5	0.004250
18.958333	0.5	0.004000
18.966667	0.5	0.003625
18.975000	0.5	0.003125
18.983333	0.5	0.002625
18.991667	0.5	0.001875
19.000000	0.5	0.001500
19.008333	0.5	0.000875
19.016667	0.5	0.000500
19.025000	0.5	0.000000
19.033333	0.5	-0.000375
19.041667	0.5	-0.001000
19.050000	0.5	-0.001625
19.058333	0.5	-0.002250
19.066667	0.5	-0.003000
19.075000	0.5	-0.003625
19.083333	0.5	-0.004375
19.091667	0.5	-0.005000
19.100000	0.5	-0.005500
19.108333	0.5	-0.005750
19.116667	0.5	-0.006500
19.125000	0.5	-0.007250
19.133333	0.5	-0.007875
19.141667	0.5	-0.008250
19.150000	0.5	-0.009000
19.158333	0.5	-0.009125
19.166667	0.5	-0.009375
19.175000	0.5	-0.010250
19.183333	0.5	-0.010625
19.191667	0.5	-0.011250
19.200000	0.5	-0.011875
19.208333	0.5	-0.012250
19.216667	0.5	-0.012750
19.225000	0.5	-0.013000
19.233333	0.5	-0.013500
19.241667	0.5	-0.013625
19.250000	0.5	-0.013875
19.258333	0.5	-0.014375
19.266667	0.5	-0.014750
19.275000	0.5	-0.015000
19.283333	0.5	-0.015250
19.291667	0.5	-0.015250
19.300000	0.5	-0.015000
19.308333	0.5	-0.015250
19.316667	0.5	-0.015125
19.325000	0.5	-0.015000
19.333333	0.5	-0.015125
19.341667	0.5	-0.015125
19.350000	0.5	-0.014875
19.358333	0.5	-0.015000
19.366667	0.5	-0.015250
19.375000	0.5	-0.015125
19.383333	0.5	-0.014750
19.391667	0.5	-0.014500
19.400000	0.5	-0.014375
19.408333	0.5	-0.014625
19.416667	0.5	-0.014875
19.425000	0.5	-0.014875
19.433333	0.5	-0.014625
19.441667	0.5	-0.014500
19.450000	0.5	-0.014375
19.458333	0.5	-0.014625
19.466667	0.5	-0.014750
19.475000	0.5	-0.014750
19.483333	0.5	-0.014625
19.491667	0.5	-0.014625
19.500000	0.5	-0.014750
19.508333	0.5	-0.014625
19.516667	0.5	-0.014375
19.525000	0.5	-0.014125
19.533333	0.5	-0.013875
19.541667	0.5	-0.013625
19.550000	0.5	-0.013375
19.558333	0.5	-0.013625
19.566667	0.5	-0.013500
19.575000	0.5	-0.013250
19.583333	0.5	-0.013000
19.591667	0.5	-0.012875
19.600000	0.5	-0.013375
19.608333	0.5	-0.014000
19.616667	0.5	-0.014000
19.625000	0.5	-0.014000
19.633333	0.5	-0.013875
19.641667	0.5	-0.014250
19.650000	0.5	-0.014625
19.658333	0.5	-0.015000
19.666667	0.5	-0.015125
19.675000	0.5	-0.015125
19.683333	0.5	-0.014875
19.691667	0.5	-0.015125
19.700000	0.5	-0.014875
19.708333	0.5	-0.015125
19.716667	0.5	-0.015250
19.725000	0.5	-0.015250
19.733333	0.5	-0.015625
19.741667	0.5	-0.015250
19.750000	0.5	-0.016000
19.758333	0.5	-0.016375
19.766667	0.5	-0.016625
19.775000	0.5	-0.016750
19.783333	0.5	-0.017250
19.791667	0.5	-0.017500
19.800000	0.5	-0.017625
19.808333	0.5	-0.017500
19.816667	0.5	-0.017750
19.825000	0.5	-0.017625
19.833333	0.5	-0.017625
19.841667	0.5	-0.017875
19.850000	0.5	-0.018250
19.858333	0.5	-0.018250
19.866667	0.5	-0.018375
19.875000	0.5	-0.017875
19.883333	0.5	-0.017875
19.891667	0.5	-0.017750
19.900000	0.5	-0.017750
19.908333	0.5	-0.017625
19.916667	0.5	-0.017625
19.925000	0.5	-0.017250
19.933333	0.5	-0.017000
19.941667	0.5	-0.016875
19.950000	0.5	-0.016875
19.958333	0.5	-0.017000
19.966667	0.5	-0.016750
19.975000	0.5	-0.016625
19.983333	0.5	-0.016500
19.991667	0.5	-0.016500
20.000000	0.5	-0.016125
20.008333	0.5	-0.016375
20.016667	0.5	-0.016625
20.025000	0.5	-0.016375
20.033333	0.5	-0.016125
20.041667	0.5	-0.016250
20.050000	0.5	-0.016500
20.058333	0.5	-0.016375
20.066667	0.5	-0.016250
20.075000	0.5	-0.016375
20.083333	0.5	-0.016125
20.091667	0.5	-0.016250
20.100000	0.5	-0.016125
20.108333	0.5	-0.015625
20.116667	0.5	-0.015500
20.125000	0.5	-0.015625
20.133333	0.5	-0.015500
20.141667	0.5	-0.015250
20.150000	0.5	-0.014625
20.158333	0.5	-0.014500
20.166667	0.5	-0.014625
20.175000	0.5	-0.014875
20.183333	0.5	-0.014625
20.191667	0.5	-0.014375
20.200000	0.5	-0.013875
20.208333	0.5	-0.013875
20.216667	0.5	-0.013875
20.225000	0.5	-0.014125
20.233333	0.5	-0.013250
20.241667	0.5	-0.013000
20.250000	0.5	-0.013125
20.258333	0.5	-0.013250
20.266667	0.5	-0.013000
20.275000	0.5	-0.012375
20.283333	0.5	-0.012250
20.291667	0.5	-0.012375
20.300000	0.5	-0.012375
20.308333	0.5	-0.012250
20.316667	0.5	-0.012375
20.325000	0.5	-0.011750
20.333333	0.5	-0.011625
20.341667	0.5	-0.011625
20.350000	0.5	-0.011375
20.358333	0.5	-0.011250
20.366667	0.5	-0.011250
20.375000	0.5	-0.011000
20.383333	0.5	-0.010875
20.391667	0.5	-0.010375
20.400000	0.5	-0.009875
20.408333	0.5	-0.009625
20.416667	0.5	-0.009750
20.425000	0.5	-0.009625
20.433333	0.5	-0.009375
20.441667	0.5	-0.008875
20.450000	0.5	-0.008375
20.458333	0.5	-0.008000
20.466667	0.5	-0.007875
20.475000	0.5	-0.007625
20.483333	0.5	-0.007500
20.491667	0.5	-0.007125
20.500000	0.5	-0.007125
20.508333	0.5	-0.007125
20.516667	0.5	-0.007500
20.525000	0.5	-0.007500
20.533333	0.5	-0.007250
20.541667	0.5	-0.006750
20.550000	0.5	-0.007000
20.558333	0.5	-0.006875
20.566667	0.5	-0.006750
20.575000	0.5	-0.006750
20.583333	0.5	-0.006250
20.591667	0.5	-0.006375
20.600000	0.5	-0.006375
20.608333	0.5	-0.006375
20.616667	0.5	-0.006500
20.625000	0.5	-0.006625
20.633333	0.5	-0.006750
20.641667	0.5	-0.007125
20.650000	0.5	-0.007000
20.658333	0.5	-0.007000
20.666667	0.5	-0.006750
20.675000	0.5	-0.007000
20.683333	0.5	-0.006875
20.691667	0.5	-0.006250
20.700000	0.5	-0.006625
20.708333	0.5	-0.006625
20.716667	0.5	-0.006750
20.725000	0.5	-0.006875
20.733333	0.5	-0.007250
20.741667	0.5	-0.007250
20.750000	0.5	-0.007375
20.758333	0.5	-0.007750
20.766667	0.5	-0.007750
20.775000	0.5	-0.008000
20.783333	0.5	-0.007875
20.791667	0.5	-0.007625
20.800000	0.5	-0.007750
20.808333	0.5	-0.007750
20.816667	0.5	-0.007875
20.825000	0.5	-0.008000
20.833333	0.5	-0.008000
20.841667	0.5	-0.008500
20.850000	0.5	-0.008500
20.858333	0.5	-0.008375
20.866667	0.5	-0.008750
20.875000	0.5	-0.009000
20.883333	0.5	-0.009125
20.891667	0.5	-0.009500
20.900000	0.5	-0.009625
20.908333	0.5	-0.009500
20.916667	0.5	-0.009375
20.925000	0.5	-0.009500
20.933333	0.5	-0.009750
20.941667	0.5	-0.010375
20.950000	0.5	-0.010250
20.958333	0.5	-0.010375
20.966667	0.5	-0.010000
20.975000	0.5	-0.010000
20.983333	0.5	-0.010000
20.991667	0.5	-0.010250
21.000000	0.5	-0.010000
21.008333	0.5	-0.010500
21.016667	0.5	-0.010875
21.025000	0.5	-0.011125
21.033333	0.5	-0.011125
21.041667	0.5	-0.010875
21.050000	0.5	-0.010500
21.058333	0.5	-0.010125
21.066667	0.5	-0.010125
21.075000	0.5	-0.009875
21.083333	0.5	-0.010000
21.091667	0.5	-0.009625
21.100000	0.5	-0.009875
21.108333	0.5	-0.009625
21.116667	0.5	-0.009500
21.125000	0.5	-0.009625
21.133333	0.5	-0.010125
21.141667	0.5	-0.010125
21.150000	0.5	-0.009875
21.158333	0.5	-0.009750
21.166667	0.5	-0.009500
21.175000	0.5	-0.009625
21.183333	0.5	-0.009875
21.191667	0.5	-0.009875
21.200000	0.5	-0.010125
21.208333	0.5	-0.009500
21.216667	0.5	-0.009250
21.225000	0.5	-0.009250
21.233333	0.5	-0.009000
21.241667	0.5	-0.008875
21.250000	0.5	-0.008875
21.258333	0.5	-0.009000
21.266667	0.5	-0.009000
21.275000	0.5	-0.008875
21.283333	0.5	-0.008750
21.291667	0.5	-0.008875
21.300000	0.5	-0.008875
21.308333	0.5	-0.009125
21.316667	0.5	-0.009000
21.325000	0.5	-0.008875
21.333333	0.5	-0.008625
21.341667	0.5	-0.008000
21.350000	0.5	-0.007375
21.358333	0.5	-0.007375
21.366667	0.5	-0.007375
21.375000	0.5	-0.007500
21.383333	0.5	-0.007375
21.391667	0.5	-0.007125
21.400000	0.5	-0.007000
21.408333	0.5	-0.007250
21.416667	0.5	-0.007625
21.425000	0.5	-0.007875
21.433333	0.5	-0.007500
21.441667	0.5	-0.007250
21.450000	0.5	-0.006625
21.458333	0.5	-0.006500
21.466667	0.5	-0.006375
21.475000	0.5	-0.006250
21.483333	0.5	-0.006250
21.491667	0.5	-0.006125
21.500000	0.5	-0.006000
21.508333	0.5	-0.005750
21.516667	0.5	-0.005500
21.525000	0.5	-0.005500
21.533333	0.5	-0.005500
21.541667	0.5	-0.005500
21.550000	0.5	-0.005125
21.558333	0.5	-0.005250
21.566667	0.5	-0.004625
21.575000	0.5	-0.004000
21.583333	0.5	-0.003875
21.591667	0.5	-0.003625
21.600000	0.5	-0.003500
21.608333	0.5	-0.003250
21.616667	0.5	-0.003125
21.625000	0.5	-0.003125
21.633333	0.5	-0.002625
21.641667	0.5	-0.002375
21.650000	0.5	-0.001875
21.658333	0.5	-0.001875
21.666667	0.5	-0.001500
21.675000	0.5	-0.001125
21.683333	0.5	-0.000625
21.691667	0.5	-0.000125
21.700000	0.5	0.000125
21.708333	0.5	0.000625
21.716667	0.5	0.001125
21.725000	0.5	0.001375
21.733333	0.5	0.002000
21.741667	0.5	0.002625
21.750000	0.5	0.002875
21.758333	0.5	0.003375
21.766667	0.5	0.003625
21.775000	0.5	0.004125
21.783333	0.5	0.004375
21.791667	0.5	0.004625
21.800000	0.5	0.004625
21.808333	0.5	0.004875
21.816667	0.5	0.005250
21.825000	0.5	0.005625
21.833333	0.5	0.006000
21.841667	0.5	0.006375
21.850000	0.5	0.006500
21.858333	0.5	0.006250
21.866667	0.5	0.006250
21.875000	0.5	0.006250
21.883333	0.5	0.006500
21.891667	0.5	0.006750
21.900000	0.5	0.006500
21.908333	0.5	0.006125
21.916667	0.5	0.006375
21.925000	0.5	0.006625
21.933333	0.5	0.006625
21.941667	0.5	0.006500
21.950000	0.5	0.006500
21.958333	0.5	0.006750
21.966667	0.5	0.006625
21.975000	0.5	0.006500
21.983333	0.5	0.006750
21.991667	0.5	0.006875
22.000000	0.5	0.007625
22.008333	0.5	0.007750
22.016667	0.5	0.007625
22.025000	0.5	0.007750
22.033333	0.5	0.007875
22.041667	0.5	0.007500
22.050000	0.5	0.007750
22.058333	0.5	0.007875
22.066667	0.5	0.007875
22.075000	0.5	0.007500
22.083333	0.5	0.008000
22.091667	0.5	0.008625
22.100000	0.5	0.009125
22.108333	0.5	0.009000
22.116667	0.5	0.008875
22.125000	0.5	0.009125
22.133333	0.5	0.009375
22.141667	0.5	0.009500
22.150000	0.5	0.009625
22.158333	0.5	0.009500
22.166667	0.5	0.009375
22.175000	0.5	0.009000
22.183333	0.5	0.009000
22.191667	0.5	0.009000
22.200000	0.5	0.009125
22.208333	0.5	0.009250
22.216667	0.5	0.009375
22.225000	0.5	0.009625
22.233333	0.5	0.010000
22.241667	0.5	0.010125
22.250000	0.5	0.010125
22.258333	0.5	0.010125
22.266667	0.5	0.010000
22.275000	0.5	0.010250
22.283333	0.5	0.010250
22.291667	0.5	0.010500
22.300000	0.5	0.010625
22.308333	0.5	0.010625
22.316667	0.5	0.011125
22.325000	0.5	0.011375
22.333333	0.5	0.011375
22.341667	0.5	0.011500
22.350000	0.5	0.011375
22.358333	0.5	0.011750
22.366667	0.5	0.011625
22.375000	0.5	0.011375
22.383333	0.5	0.011375
22.391667	0.5	0.011000
22.400000	0.5	0.011000
22.408333	0.5	0.010875
22.416667	0.5	0.011250
22.425000	0.5	0.011000
22.433333	0.5	0.010625
22.441667	0.5	0.010750
22.450000	0.5	0.011250
22.458333	0.5	0.011625
22.466667	0.5	0.010875
22.475000	0.5	0.011000
22.483333	0.5	0.010750
22.491667	0.5	0.010750
22.500000	0.5	0.010875
22.508333	0.5	0.011250
22.516667	0.5	0.011250
22.525000	0.5	0.011125
22.533333	0.5	0.011125
22.541667	0.5	0.011125
22.550000	0.5	0.011500
22.558333	0.5	0.011625
22.566667	0.5	0.011375
22.575000	0.5	0.011375
22.583333	0.5	0.011500
22.591667	0.5	0.011500
22.600000	0.5	0.011500
22.608333	0.5	0.011625
22.616667	0.5	0.011750
22.625000	0.5	0.011875
22.633333	0.5	0.011750
22.641667	0.5	0.012000
22.650000	0.5	0.012000
22.658333	0.5	0.012125
22.666667	0.5	0.011875
22.675000	0.5	0.011625
22.683333	0.5	0.011375
22.691667	0.5	0.011375
22.700000	0.5	0.011250
22.708333	0.5	0.011500
22.716667	0.5	0.011375
22.725000	0.5	0.011250
22.733333	0.5	0.011250
22.741667	0.5	0.011125
22.750000	0.5	0.010750
22.758333	0.5	0.010500
22.766667	0.5	0.010250
22.775000	0.5	0.010000
22.783333	0.5	0.010125
22.791667	0.5	0.010125
22.800000	0.5	0.009500
22.808333	0.5	0.009375
22.816667	0.5	0.009000
22.825000	0.5	0.008750
22.833333	0.5	0.008750
22.841667	0.5	0.008750
22.850000	0.5	0.008875
22.858333	0.5	0.008375
22.866667	0.5	0.008000
22.875000	0.5	0.007375
22.883333	0.5	0.007125
22.891667	0.5	0.007000
22.900000	0.5	0.007000
22.908333	0.5	0.007125
22.916667	0.5	0.006375
22.925000	0.5	0.005875
22.933333	0.5	0.005500
22.941667	0.5	0.005125
22.950000	0.5	0.005000
22.958333	0.5	0.005000
22.966667	0.5	0.005000
22.975000	0.5	0.005125
22.983333	0.5	0.005000
22.991667	0.5	0.005125
23.000000	0.5	0.005750
23.008333	0.5	0.006125
23.016667	0.5	0.005875
23.025000	0.5	0.006000
23.033333	0.5	0.006375
23.041667	0.5	0.006500
23.050000	0.5	0.006625
23.058333	0.5	0.006875
23.066667	0.5	0.007250
23.075000	0.5	0.007625
23.083333	0.5	0.007750
23.091667	0.5	0.007875
23.100000	0.5	0.008250
23.108333	0.5	0.008750
23.116667	0.5	0.008750
23.125000	0.5	0.009125
23.133333	0.5	0.009750
23.141667	0.5	0.010000
23.150000	0.5	0.010500
23.158333	0.5	0.010500
23.166667	0.5	0.010500
23.175000	0.5	0.010750
23.183333	0.5	0.011375
23.191667	0.5	0.011875
23.200000	0.5	0.012625
23.208333	0.5	0.012875
23.216667	0.5	0.013375
23.225000	0.5	0.014000
23.233333	0.5	0.014250
23.241667	0.5	0.014625
23.250000	0.5	0.015125
23.258333	0.5	0.015375
23.266667	0.5	0.015625
23.275000	0.5	0.015500
23.283333	0.5	0.015875
23.291667	0.5	0.016125
23.300000	0.5	0.016375
23.308333	0.5	0.016625
23.316667	0.5	0.016500
23.325000	0.5	0.016750
23.333333	0.5	0.017125
23.341667	0.5	0.017250
23.350000	0.5	0.016875
23.358333	0.5	0.017250
23.366667	0.5	0.017250
23.375000	0.5	0.017500
23.383333	0.5	0.017375
23.391667	0.5	0.017250
23.400000	0.5	0.017125
23.408333	0.5	0.017125
23.416667	0.5	0.017500
23.425000	0.5	0.017250
23.433333	0.5	0.017500
23.441667	0.5	0.017625
23.450000	0.5	0.017875
23.458333	0.5	0.018000
23.466667	0.5	0.018000
23.475000	0.5	0.018125
23.483333	0.5	0.018375
23.491667	0.5	0.018375
23.500000	0.5	0.018250
23.508333	0.5	0.018750
23.516667	0.5	0.018500
23.525000	0.5	0.018250
23.533333	0.5	0.018125
23.541667	0.5	0.018125
23.550000	0.5	0.018375
23.558333	0.5	0.018875
23.566667	0.5	0.019250
23.575000	0.5	0.019250
23.583333	0.5	0.019375
23.591667	0.5	0.019375
23.600000	0.5	0.019500
23.608333	0.5	0.019500
23.616667	0.5	0.019625
23.625000	0.5	0.020000
23.633333	0.5	0.020250
23.641667	0.5	0.020250
23.650000	0.5	0.020250
23.658333	0.5	0.020750
23.666667	0.5	0.020750
23.675000	0.5	0.020625
23.683333	0.5	0.020375
23.691667	0.5	0.020500
23.700000	0.5	0.020750
23.708333	0.5	0.020500
23.716667	0.5	0.020000
23.725000	0.5	0.020500
23.733333	0.5	0.020375
23.741667	0.5	0.020250
23.750000	0.5	0.020125
23.758333	0.5	0.020250
23.766667	0.5	0.020375
23.775000	0.5	0.020625
23.783333	0.5	0.020875
23.791667	0.5	0.021000
23.800000	0.5	0.021125
23.808333	0.5	0.021000
23.816667	0.5	0.021250
23.825000	0.5	0.021375
23.833333	0.5	0.021250
23.841667	0.5	0.021000
23.850000	0.5	0.021125
23.858333	0.5	0.021750
23.866667	0.5	0.022000
23.875000	0.5	0.022000
23.883333	0.5	0.022375
23.891667	0.5	0.022250
23.900000	0.5	0.022250
23.908333	0.5	0.022625
23.916667	0.5	0.023000
23.925000	0.5	0.023000
23.933333	0.5	0.023125
23.941667	0.5	0.023750
23.950000	0.5	0.024250
23.958333	0.5	0.024000
23.966667	0.5	0.023750
23.975000	0.5	0.023875
23.983333	0.5	0.024125
23.991667	0.5	0.024125
24.000000	0.5	0.024000
24.008333	0.5	0.024625
24.016667	0.5	0.024375
24.025000	0.5	0.024625
24.033333	0.5	0.024750
24.041667	0.5	0.025000
24.050000	0.5	0.025250
24.058333	0.5	0.025500
24.066667	0.5	0.026000
24.075000	0.5	0.025500
24.083333	0.5	0.025250
24.091667	0.5	0.025250
24.100000	0.5	0.025375
24.108333	0.5	0.025375
24.116667	0.5	0.025500
24.125000	0.5	0.025375
24.133333	0.5	0.025375
24.141667	0.5	0.025125
24.150000	0.5	0.024625
24.158333	0.5	0.024250
24.166667	0.5	0.024125
24.175000	0.5	0.023875
24.183333	0.5	0.023250
24.191667	0.5	0.023000
24.200000	0.5	0.023375
24.208333	0.5	0.023750
24.216667	0.5	0.023500
24.225000	0.5	0.023250
24.233333	0.5	0.022875
24.241667	0.5	0.022500
24.250000	0.5	0.022375
24.258333	0.5	0.022250
24.266667	0.5	0.022000
24.275000	0.5	0.021625
24.283333	0.5	0.021625
24.291667	0.5	0.021000
24.300000	0.5	0.020625
24.308333	0.5	0.020125
24.316667	0.5	0.020125
24.325000	0.5	0.019500
24.333333	0.5	0.019125
24.341667	0.5	0.018875
24.350000	0.5	0.018625
24.358333	0.5	0.018125
24.366667	0.5	0.018250
24.375000	0.5	0.018000
24.383333	0.5	0.017375
24.391667	0.5	0.017250
24.400000	0.5	0.017625
24.408333	0.5	0.017500
24.416667	0.5	0.017375
24.425000	0.5	0.017125
24.433333	0.5	0.017250
24.441667	0.5	0.017375
24.450000	0.5	0.017125
24.458333	0.5	0.017125
24.466667	0.5	0.017000
24.475000	0.5	0.016750
24.483333	0.5	0.016875
24.491667	0.5	0.017000
24.500000	0.5	0.016875
24.508333	0.5	0.016875
24.516667	0.5	0.016375
24.525000	0.5	0.016250
24.533333	0.5	0.016375
24.541667	0.5	0.016250
24.550000	0.5	0.016250
24.558333	0.5	0.016000
24.566667	0.5	0.016000
24.575000	0.5	0.016500
24.583333	0.5	0.016875
24.591667	0.5	0.016875
24.600000	0.5	0.016875
24.608333	0.5	0.016750
24.616667	0.5	0.016750
24.625000	0.5	0.016750
24.633333	0.5	0.017000
24.641667	0.5	0.017000
24.650000	0.5	0.016625
24.658333	0.5	0.016625
24.666667	0.5	0.016750
24.675000	0.5	0.016875
24.683333	0.5	0.017375
24.691667	0.5	0.017750
24.700000	0.5	0.017875
24.708333	0.5	0.018375
24.716667	0.5	0.018250
24.725000	0.5	0.018250
24.733333	0.5	0.017875
24.741667	0.5	0.018125
24.750000	0.5	0.018375
24.758333	0.5	0.018250
24.766667	0.5	0.018625
24.775000	0.5	0.018875
24.783333	0.5	0.019625
24.791667	0.5	0.019500
24.800000	0.5	0.019250
24.808333	0.5	0.019375
24.816667	0.5	0.019375
24.825000	0.5	0.019375
24.833333	0.5	0.019000
24.841667	0.5	0.019375
24.850000	0.5	0.019875
24.858333	0.5	0.020000
24.866667	0.5	0.020250
24.875000	0.5	0.020750
24.883333	0.5	0.020875
24.891667	0.5	0.021000
24.900000	0.5	0.020875
24.908333	0.5	0.020875
24.916667	0.5	0.021250
24.925000	0.5	0.021625
24.933333	0.5	0.021750
24.941667	0.5	0.021500
24.950000	0.5	0.021375
24.958333	0.5	0.021375
24.966667	0.5	0.021250
24.975000	0.5	0.021250
24.983333	0.5	0.021000
24.991667	0.5	0.020875
25.000000	0.5	0.020875
