# Supplementary material for: Dynamic character displacement among a pair of bacterial phyllosphere commensals in situ
Source: Nat Commun. 2022 May 20;13:2836. doi: 10.1038/s41467-022-30469-3 (PMC9123166; doi:10.1038/s41467-022-30469-3)
Supplement: Supplementary file 11 — Source Data [file 41467_2022_30469_MOESM11_ESM.zip › Source Data/Supplementary Figure 5/Xylose+Galactose t0 a.txt]

File Path	chrom://marshall/Chromeleon7/HPLC_Ultimate_3000/Users/helucas/20200720_OrganicAcids_CCR_L257.seq/151.smp/RI_1.channel/RI_1.chm
Channel	RI_1

Injection Information:
Data Vault	Chromeleon7
Injection	Xyl_Gal_t0_a
Injection Number	92
Position	GA1
Comment	
Processing Method	Quantitative
Instrument Method	20200525_Rezex_ROA_OrganicAcid_600uL_2500uM_H2SO4_50A_50D
Type	Unknown
Status	Finished
Injection Date	7/22/2020
Injection Time	11:47:38 AM
Injection Volume (µl)	10.000
Dilution Factor	1.0000
Weight	1.0000

Chromatogram Data Information:
Time Min. (min)	0.000000
Time Max. (min)	25.000000
Data Points	3001
Detector	RI
Generating Data System	Chromeleon 7.2.5.9507
Exporting Data System	Chromeleon 7.2.8.0
Operator	Instrument Controller
Signal Quantity	Refractive 
Signal Unit	µRIU
Signal Min.	-2.591625
Signal Max.	28.482750
Channel	RI_1
Driver Name	RID520Driver.dll
Channel Type	Evaluation
Min. Step (s)	0.5
Max. Step (s)	0.5
Average Step (s)	0.5

Signal Parameter Information:
Signal Info	

Chromatogram Data:
Time (min)	Step (s)	Value (µRIU)
0.000000	n.a.	0.010625
0.008333	0.5	0.010875
0.016667	0.5	0.011250
0.025000	0.5	0.011500
0.033333	0.5	0.011125
0.041667	0.5	0.011750
0.050000	0.5	0.012000
0.058333	0.5	0.012250
0.066667	0.5	0.012250
0.075000	0.5	0.012625
0.083333	0.5	0.013000
0.091667	0.5	0.012875
0.100000	0.5	0.012875
0.108333	0.5	0.013250
0.116667	0.5	0.013500
0.125000	0.5	0.013750
0.133333	0.5	0.014500
0.141667	0.5	0.014875
0.150000	0.5	0.015375
0.158333	0.5	0.015250
0.166667	0.5	0.015250
0.175000	0.5	0.015375
0.183333	0.5	0.015375
0.191667	0.5	0.015250
0.200000	0.5	0.015125
0.208333	0.5	0.015000
0.216667	0.5	0.015125
0.225000	0.5	0.015375
0.233333	0.5	0.015500
0.241667	0.5	0.015375
0.250000	0.5	0.015375
0.258333	0.5	0.015500
0.266667	0.5	0.015750
0.275000	0.5	0.016375
0.283333	0.5	0.016125
0.291667	0.5	0.016375
0.300000	0.5	0.016125
0.308333	0.5	0.016000
0.316667	0.5	0.016250
0.325000	0.5	0.015625
0.333333	0.5	0.014625
0.341667	0.5	0.014125
0.350000	0.5	0.013750
0.358333	0.5	0.013375
0.366667	0.5	0.013375
0.375000	0.5	0.013625
0.383333	0.5	0.013250
0.391667	0.5	0.012875
0.400000	0.5	0.012375
0.408333	0.5	0.012125
0.416667	0.5	0.011875
0.425000	0.5	0.012125
0.433333	0.5	0.011750
0.441667	0.5	0.011375
0.450000	0.5	0.011125
0.458333	0.5	0.011125
0.466667	0.5	0.010750
0.475000	0.5	0.010500
0.483333	0.5	0.010250
0.491667	0.5	0.010250
0.500000	0.5	0.010000
0.508333	0.5	0.009750
0.516667	0.5	0.009625
0.525000	0.5	0.009375
0.533333	0.5	0.009000
0.541667	0.5	0.008875
0.550000	0.5	0.008125
0.558333	0.5	0.007500
0.566667	0.5	0.007000
0.575000	0.5	0.006500
0.583333	0.5	0.006000
0.591667	0.5	0.005375
0.600000	0.5	0.005125
0.608333	0.5	0.004875
0.616667	0.5	0.004375
0.625000	0.5	0.004125
0.633333	0.5	0.003625
0.641667	0.5	0.003125
0.650000	0.5	0.002875
0.658333	0.5	0.002375
0.666667	0.5	0.001625
0.675000	0.5	0.001500
0.683333	0.5	0.000750
0.691667	0.5	0.000000
0.700000	0.5	-0.000750
0.708333	0.5	-0.000750
0.716667	0.5	-0.000625
0.725000	0.5	-0.001125
0.733333	0.5	-0.001250
0.741667	0.5	-0.001750
0.750000	0.5	-0.002125
0.758333	0.5	-0.002625
0.766667	0.5	-0.003125
0.775000	0.5	-0.003375
0.783333	0.5	-0.003250
0.791667	0.5	-0.003625
0.800000	0.5	-0.003750
0.808333	0.5	-0.003875
0.816667	0.5	-0.003875
0.825000	0.5	-0.003875
0.833333	0.5	-0.004000
0.841667	0.5	-0.004000
0.850000	0.5	-0.004375
0.858333	0.5	-0.004250
0.866667	0.5	-0.003625
0.875000	0.5	-0.003500
0.883333	0.5	-0.003875
0.891667	0.5	-0.003625
0.900000	0.5	-0.003250
0.908333	0.5	-0.003500
0.916667	0.5	-0.003500
0.925000	0.5	-0.003250
0.933333	0.5	-0.003125
0.941667	0.5	-0.002625
0.950000	0.5	-0.002250
0.958333	0.5	-0.002000
0.966667	0.5	-0.001750
0.975000	0.5	-0.001750
0.983333	0.5	-0.001250
0.991667	0.5	-0.000875
1.000000	0.5	-0.000500
1.008333	0.5	0.000000
1.016667	0.5	0.000125
1.025000	0.5	0.000500
1.033333	0.5	0.001375
1.041667	0.5	0.001875
1.050000	0.5	0.002000
1.058333	0.5	0.001750
1.066667	0.5	0.001625
1.075000	0.5	0.002250
1.083333	0.5	0.002375
1.091667	0.5	0.002875
1.100000	0.5	0.003125
1.108333	0.5	0.003750
1.116667	0.5	0.004375
1.125000	0.5	0.005000
1.133333	0.5	0.005500
1.141667	0.5	0.005750
1.150000	0.5	0.006000
1.158333	0.5	0.006375
1.166667	0.5	0.007250
1.175000	0.5	0.007875
1.183333	0.5	0.008125
1.191667	0.5	0.008125
1.200000	0.5	0.008250
1.208333	0.5	0.008375
1.216667	0.5	0.008875
1.225000	0.5	0.008875
1.233333	0.5	0.009000
1.241667	0.5	0.009250
1.250000	0.5	0.009625
1.258333	0.5	0.010125
1.266667	0.5	0.010125
1.275000	0.5	0.010125
1.283333	0.5	0.010250
1.291667	0.5	0.010000
1.300000	0.5	0.010250
1.308333	0.5	0.010125
1.316667	0.5	0.010000
1.325000	0.5	0.009500
1.333333	0.5	0.009375
1.341667	0.5	0.009625
1.350000	0.5	0.009750
1.358333	0.5	0.009750
1.366667	0.5	0.009375
1.375000	0.5	0.009375
1.383333	0.5	0.008875
1.391667	0.5	0.008375
1.400000	0.5	0.008250
1.408333	0.5	0.008000
1.416667	0.5	0.007875
1.425000	0.5	0.007500
1.433333	0.5	0.007250
1.441667	0.5	0.007125
1.450000	0.5	0.006875
1.458333	0.5	0.006625
1.466667	0.5	0.006125
1.475000	0.5	0.005250
1.483333	0.5	0.004625
1.491667	0.5	0.004250
1.500000	0.5	0.003875
1.508333	0.5	0.003500
1.516667	0.5	0.003000
1.525000	0.5	0.002625
1.533333	0.5	0.002375
1.541667	0.5	0.002375
1.550000	0.5	0.002000
1.558333	0.5	0.001625
1.566667	0.5	0.001250
1.575000	0.5	0.001375
1.583333	0.5	0.000750
1.591667	0.5	0.000250
1.600000	0.5	0.000125
1.608333	0.5	-0.000250
1.616667	0.5	-0.000750
1.625000	0.5	-0.001000
1.633333	0.5	-0.001250
1.641667	0.5	-0.001750
1.650000	0.5	-0.001875
1.658333	0.5	-0.002375
1.666667	0.5	-0.002750
1.675000	0.5	-0.002875
1.683333	0.5	-0.003500
1.691667	0.5	-0.003625
1.700000	0.5	-0.004250
1.708333	0.5	-0.004125
1.716667	0.5	-0.004375
1.725000	0.5	-0.004625
1.733333	0.5	-0.004875
1.741667	0.5	-0.005125
1.750000	0.5	-0.005375
1.758333	0.5	-0.005750
1.766667	0.5	-0.006000
1.775000	0.5	-0.006375
1.783333	0.5	-0.006625
1.791667	0.5	-0.006625
1.800000	0.5	-0.006750
1.808333	0.5	-0.006750
1.816667	0.5	-0.006750
1.825000	0.5	-0.006875
1.833333	0.5	-0.006750
1.841667	0.5	-0.006875
1.850000	0.5	-0.006750
1.858333	0.5	-0.007000
1.866667	0.5	-0.007500
1.875000	0.5	-0.008000
1.883333	0.5	-0.007750
1.891667	0.5	-0.007750
1.900000	0.5	-0.007875
1.908333	0.5	-0.007750
1.916667	0.5	-0.008000
1.925000	0.5	-0.008125
1.933333	0.5	-0.008250
1.941667	0.5	-0.008125
1.950000	0.5	-0.008375
1.958333	0.5	-0.008625
1.966667	0.5	-0.008625
1.975000	0.5	-0.008500
1.983333	0.5	-0.008500
1.991667	0.5	-0.008250
2.000000	0.5	-0.008250
2.008333	0.5	-0.008250
2.016667	0.5	-0.008000
2.025000	0.5	-0.007625
2.033333	0.5	-0.007625
2.041667	0.5	-0.007375
2.050000	0.5	-0.007500
2.058333	0.5	-0.007500
2.066667	0.5	-0.007125
2.075000	0.5	-0.006875
2.083333	0.5	-0.006625
2.091667	0.5	-0.006375
2.100000	0.5	-0.006000
2.108333	0.5	-0.005500
2.116667	0.5	-0.005250
2.125000	0.5	-0.005000
2.133333	0.5	-0.004625
2.141667	0.5	-0.004375
2.150000	0.5	-0.004000
2.158333	0.5	-0.003375
2.166667	0.5	-0.002750
2.175000	0.5	-0.002750
2.183333	0.5	-0.002375
2.191667	0.5	-0.001875
2.200000	0.5	-0.001625
2.208333	0.5	-0.001125
2.216667	0.5	-0.000500
2.225000	0.5	-0.000250
2.233333	0.5	0.000000
2.241667	0.5	0.000250
2.250000	0.5	0.000625
2.258333	0.5	0.000625
2.266667	0.5	0.000625
2.275000	0.5	0.001375
2.283333	0.5	0.001625
2.291667	0.5	0.002000
2.300000	0.5	0.001625
2.308333	0.5	0.001875
2.316667	0.5	0.002125
2.325000	0.5	0.002375
2.333333	0.5	0.002250
2.341667	0.5	0.002500
2.350000	0.5	0.002750
2.358333	0.5	0.002750
2.366667	0.5	0.002750
2.375000	0.5	0.003000
2.383333	0.5	0.003250
2.391667	0.5	0.003500
2.400000	0.5	0.003375
2.408333	0.5	0.003250
2.416667	0.5	0.003125
2.425000	0.5	0.003500
2.433333	0.5	0.003625
2.441667	0.5	0.003375
2.450000	0.5	0.003125
2.458333	0.5	0.003250
2.466667	0.5	0.003250
2.475000	0.5	0.003250
2.483333	0.5	0.003375
2.491667	0.5	0.003750
2.500000	0.5	0.004125
2.508333	0.5	0.004125
2.516667	0.5	0.004000
2.525000	0.5	0.004125
2.533333	0.5	0.004250
2.541667	0.5	0.004250
2.550000	0.5	0.004625
2.558333	0.5	0.005000
2.566667	0.5	0.004875
2.575000	0.5	0.004750
2.583333	0.5	0.004625
2.591667	0.5	0.004250
2.600000	0.5	0.004250
2.608333	0.5	0.004375
2.616667	0.5	0.004875
2.625000	0.5	0.005375
2.633333	0.5	0.005625
2.641667	0.5	0.005500
2.650000	0.5	0.005750
2.658333	0.5	0.005875
2.666667	0.5	0.006250
2.675000	0.5	0.006375
2.683333	0.5	0.006500
2.691667	0.5	0.006500
2.700000	0.5	0.006250
2.708333	0.5	0.006375
2.716667	0.5	0.006375
2.725000	0.5	0.006375
2.733333	0.5	0.006375
2.741667	0.5	0.006500
2.750000	0.5	0.006875
2.758333	0.5	0.007125
2.766667	0.5	0.006875
2.775000	0.5	0.006750
2.783333	0.5	0.006625
2.791667	0.5	0.006875
2.800000	0.5	0.006875
2.808333	0.5	0.007500
2.816667	0.5	0.007375
2.825000	0.5	0.007250
2.833333	0.5	0.006750
2.841667	0.5	0.006500
2.850000	0.5	0.006500
2.858333	0.5	0.006500
2.866667	0.5	0.006625
2.875000	0.5	0.006625
2.883333	0.5	0.006750
2.891667	0.5	0.006875
2.900000	0.5	0.006875
2.908333	0.5	0.006375
2.916667	0.5	0.006500
2.925000	0.5	0.006250
2.933333	0.5	0.006000
2.941667	0.5	0.006250
2.950000	0.5	0.006250
2.958333	0.5	0.006125
2.966667	0.5	0.006250
2.975000	0.5	0.006375
2.983333	0.5	0.006625
2.991667	0.5	0.006625
3.000000	0.5	0.006500
3.008333	0.5	0.006750
3.016667	0.5	0.006875
3.025000	0.5	0.006625
3.033333	0.5	0.007000
3.041667	0.5	0.007250
3.050000	0.5	0.007875
3.058333	0.5	0.008250
3.066667	0.5	0.008125
3.075000	0.5	0.008250
3.083333	0.5	0.008375
3.091667	0.5	0.008750
3.100000	0.5	0.008750
3.108333	0.5	0.008750
3.116667	0.5	0.009250
3.125000	0.5	0.009125
3.133333	0.5	0.009500
3.141667	0.5	0.009375
3.150000	0.5	0.009875
3.158333	0.5	0.010125
3.166667	0.5	0.010625
3.175000	0.5	0.010875
3.183333	0.5	0.010875
3.191667	0.5	0.011375
3.200000	0.5	0.011750
3.208333	0.5	0.012000
3.216667	0.5	0.012250
3.225000	0.5	0.012500
3.233333	0.5	0.013000
3.241667	0.5	0.013000
3.250000	0.5	0.013375
3.258333	0.5	0.013500
3.266667	0.5	0.013750
3.275000	0.5	0.013875
3.283333	0.5	0.013875
3.291667	0.5	0.014125
3.300000	0.5	0.014375
3.308333	0.5	0.014500
3.316667	0.5	0.014625
3.325000	0.5	0.014125
3.333333	0.5	0.013750
3.341667	0.5	0.013625
3.350000	0.5	0.013750
3.358333	0.5	0.014125
3.366667	0.5	0.014125
3.375000	0.5	0.013750
3.383333	0.5	0.013250
3.391667	0.5	0.013375
3.400000	0.5	0.013375
3.408333	0.5	0.013375
3.416667	0.5	0.013500
3.425000	0.5	0.013375
3.433333	0.5	0.013500
3.441667	0.5	0.013250
3.450000	0.5	0.012875
3.458333	0.5	0.012750
3.466667	0.5	0.012375
3.475000	0.5	0.012625
3.483333	0.5	0.012250
3.491667	0.5	0.011875
3.500000	0.5	0.011750
3.508333	0.5	0.011250
3.516667	0.5	0.011000
3.525000	0.5	0.011250
3.533333	0.5	0.011250
3.541667	0.5	0.010875
3.550000	0.5	0.010875
3.558333	0.5	0.010375
3.566667	0.5	0.009875
3.575000	0.5	0.009375
3.583333	0.5	0.009125
3.591667	0.5	0.009000
3.600000	0.5	0.009250
3.608333	0.5	0.009500
3.616667	0.5	0.009625
3.625000	0.5	0.009500
3.633333	0.5	0.009250
3.641667	0.5	0.009125
3.650000	0.5	0.009375
3.658333	0.5	0.009375
3.666667	0.5	0.009250
3.675000	0.5	0.009375
3.683333	0.5	0.009000
3.691667	0.5	0.008750
3.700000	0.5	0.008625
3.708333	0.5	0.008125
3.716667	0.5	0.008000
3.725000	0.5	0.008000
3.733333	0.5	0.007875
3.741667	0.5	0.007750
3.750000	0.5	0.008000
3.758333	0.5	0.008000
3.766667	0.5	0.007500
3.775000	0.5	0.007000
3.783333	0.5	0.007125
3.791667	0.5	0.007000
3.800000	0.5	0.006750
3.808333	0.5	0.006625
3.816667	0.5	0.006375
3.825000	0.5	0.006500
3.833333	0.5	0.006250
3.841667	0.5	0.006125
3.850000	0.5	0.006000
3.858333	0.5	0.005750
3.866667	0.5	0.005125
3.875000	0.5	0.005000
3.883333	0.5	0.005000
3.891667	0.5	0.004875
3.900000	0.5	0.004625
3.908333	0.5	0.004500
3.916667	0.5	0.004000
3.925000	0.5	0.003875
3.933333	0.5	0.003875
3.941667	0.5	0.003750
3.950000	0.5	0.003500
3.958333	0.5	0.003375
3.966667	0.5	0.003250
3.975000	0.5	0.003375
3.983333	0.5	0.003375
3.991667	0.5	0.002750
4.000000	0.5	0.002875
4.008333	0.5	0.003125
4.016667	0.5	0.002875
4.025000	0.5	0.002500
4.033333	0.5	0.002375
4.041667	0.5	0.002375
4.050000	0.5	0.002500
4.058333	0.5	0.002375
4.066667	0.5	0.002500
4.075000	0.5	0.002500
4.083333	0.5	0.002625
4.091667	0.5	0.002625
4.100000	0.5	0.002500
4.108333	0.5	0.002125
4.116667	0.5	0.001875
4.125000	0.5	0.001750
4.133333	0.5	0.001625
4.141667	0.5	0.001000
4.150000	0.5	0.000500
4.158333	0.5	0.000500
4.166667	0.5	0.000625
4.175000	0.5	0.000875
4.183333	0.5	0.001000
4.191667	0.5	0.000875
4.200000	0.5	0.000875
4.208333	0.5	0.000750
4.216667	0.5	0.000750
4.225000	0.5	0.000500
4.233333	0.5	0.000125
4.241667	0.5	0.000000
4.250000	0.5	0.000000
4.258333	0.5	0.000125
4.266667	0.5	0.000000
4.275000	0.5	-0.000125
4.283333	0.5	0.000000
4.291667	0.5	0.000000
4.300000	0.5	-0.000250
4.308333	0.5	-0.000625
4.316667	0.5	-0.001125
4.325000	0.5	-0.001375
4.333333	0.5	-0.001375
4.341667	0.5	-0.001875
4.350000	0.5	-0.002375
4.358333	0.5	-0.002125
4.366667	0.5	-0.002125
4.375000	0.5	-0.002375
4.383333	0.5	-0.002875
4.391667	0.5	-0.003125
4.400000	0.5	-0.003750
4.408333	0.5	-0.004000
4.416667	0.5	-0.003750
4.425000	0.5	-0.004000
4.433333	0.5	-0.003750
4.441667	0.5	-0.004000
4.450000	0.5	-0.004375
4.458333	0.5	-0.004750
4.466667	0.5	-0.004625
4.475000	0.5	-0.004625
4.483333	0.5	-0.005000
4.491667	0.5	-0.004750
4.500000	0.5	-0.004750
4.508333	0.5	-0.004875
4.516667	0.5	-0.005250
4.525000	0.5	-0.005500
4.533333	0.5	-0.005375
4.541667	0.5	-0.005750
4.550000	0.5	-0.005375
4.558333	0.5	-0.005250
4.566667	0.5	-0.005125
4.575000	0.5	-0.005125
4.583333	0.5	-0.004500
4.591667	0.5	-0.004750
4.600000	0.5	-0.004625
4.608333	0.5	-0.004125
4.616667	0.5	-0.003750
4.625000	0.5	-0.003500
4.633333	0.5	-0.003625
4.641667	0.5	-0.003250
4.650000	0.5	-0.002750
4.658333	0.5	-0.002875
4.666667	0.5	-0.003000
4.675000	0.5	-0.002375
4.683333	0.5	-0.001750
4.691667	0.5	-0.000625
4.700000	0.5	-0.000125
4.708333	0.5	0.000000
4.716667	0.5	0.000375
4.725000	0.5	0.000625
4.733333	0.5	0.001125
4.741667	0.5	0.001625
4.750000	0.5	0.001875
4.758333	0.5	0.002500
4.766667	0.5	0.003125
4.775000	0.5	0.003250
4.783333	0.5	0.004125
4.791667	0.5	0.004750
4.800000	0.5	0.004875
4.808333	0.5	0.005500
4.816667	0.5	0.006375
4.825000	0.5	0.007250
4.833333	0.5	0.007875
4.841667	0.5	0.008375
4.850000	0.5	0.008875
4.858333	0.5	0.009375
4.866667	0.5	0.009625
4.875000	0.5	0.010000
4.883333	0.5	0.009750
4.891667	0.5	0.010125
4.900000	0.5	0.010625
4.908333	0.5	0.011250
4.916667	0.5	0.011375
4.925000	0.5	0.011750
4.933333	0.5	0.011750
4.941667	0.5	0.011750
4.950000	0.5	0.011625
4.958333	0.5	0.011875
4.966667	0.5	0.011750
4.975000	0.5	0.011500
4.983333	0.5	0.011625
4.991667	0.5	0.011250
5.000000	0.5	0.011000
5.008333	0.5	0.011000
5.016667	0.5	0.010875
5.025000	0.5	0.010750
5.033333	0.5	0.010375
5.041667	0.5	0.010375
5.050000	0.5	0.009875
5.058333	0.5	0.009250
5.066667	0.5	0.008625
5.075000	0.5	0.008125
5.083333	0.5	0.007875
5.091667	0.5	0.007500
5.100000	0.5	0.007125
5.108333	0.5	0.006875
5.116667	0.5	0.006625
5.125000	0.5	0.006000
5.133333	0.5	0.005500
5.141667	0.5	0.005125
5.150000	0.5	0.004625
5.158333	0.5	0.004250
5.166667	0.5	0.003875
5.175000	0.5	0.003750
5.183333	0.5	0.003375
5.191667	0.5	0.002750
5.200000	0.5	0.002500
5.208333	0.5	0.002750
5.216667	0.5	0.002250
5.225000	0.5	0.001750
5.233333	0.5	0.001250
5.241667	0.5	0.001250
5.250000	0.5	0.000625
5.258333	0.5	0.000625
5.266667	0.5	0.000000
5.275000	0.5	0.000000
5.283333	0.5	0.000000
5.291667	0.5	-0.000125
5.300000	0.5	-0.000250
5.308333	0.5	-0.000375
5.316667	0.5	-0.000500
5.325000	0.5	-0.000625
5.333333	0.5	-0.000750
5.341667	0.5	-0.001000
5.350000	0.5	-0.000875
5.358333	0.5	-0.000750
5.366667	0.5	-0.000375
5.375000	0.5	-0.000375
5.383333	0.5	-0.000500
5.391667	0.5	-0.000375
5.400000	0.5	-0.000375
5.408333	0.5	-0.000375
5.416667	0.5	-0.000250
5.425000	0.5	0.000000
5.433333	0.5	0.000250
5.441667	0.5	0.000125
5.450000	0.5	0.000500
5.458333	0.5	0.000500
5.466667	0.5	0.000750
5.475000	0.5	0.001500
5.483333	0.5	0.001875
5.491667	0.5	0.002500
5.500000	0.5	0.002500
5.508333	0.5	0.002625
5.516667	0.5	0.002750
5.525000	0.5	0.003000
5.533333	0.5	0.003125
5.541667	0.5	0.003375
5.550000	0.5	0.003500
5.558333	0.5	0.003875
5.566667	0.5	0.004500
5.575000	0.5	0.004875
5.583333	0.5	0.005000
5.591667	0.5	0.004875
5.600000	0.5	0.005125
5.608333	0.5	0.005375
5.616667	0.5	0.005875
5.625000	0.5	0.005750
5.633333	0.5	0.006125
5.641667	0.5	0.006625
5.650000	0.5	0.006875
5.658333	0.5	0.007000
5.666667	0.5	0.007125
5.675000	0.5	0.007250
5.683333	0.5	0.007250
5.691667	0.5	0.007125
5.700000	0.5	0.007125
5.708333	0.5	0.007125
5.716667	0.5	0.007375
5.725000	0.5	0.007500
5.733333	0.5	0.007250
5.741667	0.5	0.006750
5.750000	0.5	0.006375
5.758333	0.5	0.006500
5.766667	0.5	0.006500
5.775000	0.5	0.006250
5.783333	0.5	0.005875
5.791667	0.5	0.005500
5.800000	0.5	0.005000
5.808333	0.5	0.004625
5.816667	0.5	0.004875
5.825000	0.5	0.004875
5.833333	0.5	0.004625
5.841667	0.5	0.004750
5.850000	0.5	0.004750
5.858333	0.5	0.004375
5.866667	0.5	0.004250
5.875000	0.5	0.003875
5.883333	0.5	0.003375
5.891667	0.5	0.002875
5.900000	0.5	0.002250
5.908333	0.5	0.002375
5.916667	0.5	0.002125
5.925000	0.5	0.001750
5.933333	0.5	0.001500
5.941667	0.5	0.001250
5.950000	0.5	0.000625
5.958333	0.5	0.000625
5.966667	0.5	0.000750
5.975000	0.5	0.000500
5.983333	0.5	0.000375
5.991667	0.5	0.000000
6.000000	0.5	-0.000125
6.008333	0.5	-0.000625
6.016667	0.5	-0.001375
6.025000	0.5	-0.002000
6.033333	0.5	-0.002000
6.041667	0.5	-0.001625
6.050000	0.5	-0.001625
6.058333	0.5	-0.001625
6.066667	0.5	-0.001875
6.075000	0.5	-0.002125
6.083333	0.5	-0.002375
6.091667	0.5	-0.002750
6.100000	0.5	-0.003125
6.108333	0.5	-0.003500
6.116667	0.5	-0.004000
6.125000	0.5	-0.004500
6.133333	0.5	-0.005125
6.141667	0.5	-0.005250
6.150000	0.5	-0.005500
6.158333	0.5	-0.005625
6.166667	0.5	-0.005875
6.175000	0.5	-0.005625
6.183333	0.5	-0.005625
6.191667	0.5	-0.005875
6.200000	0.5	-0.005375
6.208333	0.5	-0.005375
6.216667	0.5	-0.005750
6.225000	0.5	-0.005750
6.233333	0.5	-0.006000
6.241667	0.5	-0.006000
6.250000	0.5	-0.006250
6.258333	0.5	-0.005875
6.266667	0.5	-0.005750
6.275000	0.5	-0.005625
6.283333	0.5	-0.005375
6.291667	0.5	-0.005500
6.300000	0.5	-0.005000
6.308333	0.5	-0.004375
6.316667	0.5	-0.004125
6.325000	0.5	-0.003625
6.333333	0.5	-0.003000
6.341667	0.5	-0.002375
6.350000	0.5	-0.001875
6.358333	0.5	-0.001125
6.366667	0.5	-0.000250
6.375000	0.5	0.000500
6.383333	0.5	0.001125
6.391667	0.5	0.001125
6.400000	0.5	0.001875
6.408333	0.5	0.002375
6.416667	0.5	0.002625
6.425000	0.5	0.002500
6.433333	0.5	0.003000
6.441667	0.5	0.003625
6.450000	0.5	0.003875
6.458333	0.5	0.003875
6.466667	0.5	0.004125
6.475000	0.5	0.004375
6.483333	0.5	0.005000
6.491667	0.5	0.005500
6.500000	0.5	0.005125
6.508333	0.5	0.004875
6.516667	0.5	0.005000
6.525000	0.5	0.005125
6.533333	0.5	0.005000
6.541667	0.5	0.005125
6.550000	0.5	0.005000
6.558333	0.5	0.005125
6.566667	0.5	0.004625
6.575000	0.5	0.004375
6.583333	0.5	0.004625
6.591667	0.5	0.004500
6.600000	0.5	0.004125
6.608333	0.5	0.004125
6.616667	0.5	0.004125
6.625000	0.5	0.004125
6.633333	0.5	0.003750
6.641667	0.5	0.003375
6.650000	0.5	0.003000
6.658333	0.5	0.002625
6.666667	0.5	0.002000
6.675000	0.5	0.001625
6.683333	0.5	0.000875
6.691667	0.5	-0.000750
6.700000	0.5	-0.002625
6.708333	0.5	-0.005625
6.716667	0.5	-0.010000
6.725000	0.5	-0.017125
6.733333	0.5	-0.027750
6.741667	0.5	-0.044375
6.750000	0.5	-0.070250
6.758333	0.5	-0.111625
6.766667	0.5	-0.176500
6.775000	0.5	-0.274250
6.783333	0.5	-0.416500
6.791667	0.5	-0.611500
6.800000	0.5	-0.863625
6.808333	0.5	-1.168750
6.816667	0.5	-1.511875
6.825000	0.5	-1.866500
6.833333	0.5	-2.195375
6.841667	0.5	-2.453750
6.850000	0.5	-2.591625
6.858333	0.5	-2.557875
6.866667	0.5	-2.303875
6.875000	0.5	-1.786000
6.883333	0.5	-0.967750
6.891667	0.5	0.179375
6.900000	0.5	1.670375
6.908333	0.5	3.506875
6.916667	0.5	5.671375
6.925000	0.5	8.125125
6.933333	0.5	10.800375
6.941667	0.5	13.596125
6.950000	0.5	16.378875
6.958333	0.5	18.988625
6.966667	0.5	21.255125
6.975000	0.5	23.024375
6.983333	0.5	24.178000
6.991667	0.5	24.656625
7.000000	0.5	24.468625
7.008333	0.5	23.681625
7.016667	0.5	22.406000
7.025000	0.5	20.775000
7.033333	0.5	18.922750
7.041667	0.5	16.972500
7.050000	0.5	15.024000
7.058333	0.5	13.152250
7.066667	0.5	11.408125
7.075000	0.5	9.820875
7.083333	0.5	8.403375
7.091667	0.5	7.156625
7.100000	0.5	6.072625
7.108333	0.5	5.138125
7.116667	0.5	4.339750
7.125000	0.5	3.660500
7.133333	0.5	3.085750
7.141667	0.5	2.600750
7.150000	0.5	2.192750
7.158333	0.5	1.849500
7.166667	0.5	1.561625
7.175000	0.5	1.320375
7.183333	0.5	1.118125
7.191667	0.5	0.948750
7.200000	0.5	0.806250
7.208333	0.5	0.686125
7.216667	0.5	0.585625
7.225000	0.5	0.501375
7.233333	0.5	0.430125
7.241667	0.5	0.370000
7.250000	0.5	0.319500
7.258333	0.5	0.276875
7.266667	0.5	0.240875
7.275000	0.5	0.210125
7.283333	0.5	0.183875
7.291667	0.5	0.162250
7.300000	0.5	0.143625
7.308333	0.5	0.128250
7.316667	0.5	0.114625
7.325000	0.5	0.103500
7.333333	0.5	0.094000
7.341667	0.5	0.085875
7.350000	0.5	0.078750
7.358333	0.5	0.072500
7.366667	0.5	0.067000
7.375000	0.5	0.062000
7.383333	0.5	0.057625
7.391667	0.5	0.053875
7.400000	0.5	0.050250
7.408333	0.5	0.047250
7.416667	0.5	0.044750
7.425000	0.5	0.042500
7.433333	0.5	0.040125
7.441667	0.5	0.038125
7.450000	0.5	0.036500
7.458333	0.5	0.035500
7.466667	0.5	0.034375
7.475000	0.5	0.033375
7.483333	0.5	0.032250
7.491667	0.5	0.031250
7.500000	0.5	0.030500
7.508333	0.5	0.030375
7.516667	0.5	0.030500
7.525000	0.5	0.030500
7.533333	0.5	0.030375
7.541667	0.5	0.030375
7.550000	0.5	0.030500
7.558333	0.5	0.031000
7.566667	0.5	0.030875
7.575000	0.5	0.031500
7.583333	0.5	0.032000
7.591667	0.5	0.032875
7.600000	0.5	0.032875
7.608333	0.5	0.033625
7.616667	0.5	0.034375
7.625000	0.5	0.035125
7.633333	0.5	0.035750
7.641667	0.5	0.036500
7.650000	0.5	0.037250
7.658333	0.5	0.037250
7.666667	0.5	0.037750
7.675000	0.5	0.038500
7.683333	0.5	0.039125
7.691667	0.5	0.039625
7.700000	0.5	0.040500
7.708333	0.5	0.041000
7.716667	0.5	0.041750
7.725000	0.5	0.042000
7.733333	0.5	0.042375
7.741667	0.5	0.043000
7.750000	0.5	0.043500
7.758333	0.5	0.043875
7.766667	0.5	0.044250
7.775000	0.5	0.044625
7.783333	0.5	0.045125
7.791667	0.5	0.045500
7.800000	0.5	0.045625
7.808333	0.5	0.046250
7.816667	0.5	0.046750
7.825000	0.5	0.047375
7.833333	0.5	0.048000
7.841667	0.5	0.048750
7.850000	0.5	0.049625
7.858333	0.5	0.050375
7.866667	0.5	0.051250
7.875000	0.5	0.052250
7.883333	0.5	0.053875
7.891667	0.5	0.056000
7.900000	0.5	0.058000
7.908333	0.5	0.060375
7.916667	0.5	0.064000
7.925000	0.5	0.067625
7.933333	0.5	0.072250
7.941667	0.5	0.077375
7.950000	0.5	0.084375
7.958333	0.5	0.093125
7.966667	0.5	0.103750
7.975000	0.5	0.117125
7.983333	0.5	0.134125
7.991667	0.5	0.155500
8.000000	0.5	0.182375
8.008333	0.5	0.216000
8.016667	0.5	0.257375
8.025000	0.5	0.308500
8.033333	0.5	0.370500
8.041667	0.5	0.445000
8.050000	0.5	0.533625
8.058333	0.5	0.637750
8.066667	0.5	0.757875
8.075000	0.5	0.895125
8.083333	0.5	1.050250
8.091667	0.5	1.223625
8.100000	0.5	1.415000
8.108333	0.5	1.624500
8.116667	0.5	1.852000
8.125000	0.5	2.096750
8.133333	0.5	2.358625
8.141667	0.5	2.637125
8.150000	0.5	2.931625
8.158333	0.5	3.240750
8.166667	0.5	3.564250
8.175000	0.5	3.902375
8.183333	0.5	4.253500
8.191667	0.5	4.617250
8.200000	0.5	4.993125
8.208333	0.5	5.380500
8.216667	0.5	5.778250
8.225000	0.5	6.187000
8.233333	0.5	6.605375
8.241667	0.5	7.033250
8.250000	0.5	7.470000
8.258333	0.5	7.914750
8.266667	0.5	8.367250
8.275000	0.5	8.827500
8.283333	0.5	9.294250
8.291667	0.5	9.768125
8.300000	0.5	10.248750
8.308333	0.5	10.735625
8.316667	0.5	11.228250
8.325000	0.5	11.725500
8.333333	0.5	12.227125
8.341667	0.5	12.730500
8.350000	0.5	13.231250
8.358333	0.5	13.718125
8.366667	0.5	14.170875
8.375000	0.5	14.556125
8.383333	0.5	14.829625
8.391667	0.5	14.940875
8.400000	0.5	14.847000
8.408333	0.5	14.521750
8.416667	0.5	13.963625
8.425000	0.5	13.196875
8.433333	0.5	12.264625
8.441667	0.5	11.219750
8.450000	0.5	10.116375
8.458333	0.5	9.003875
8.466667	0.5	7.922750
8.475000	0.5	6.903750
8.483333	0.5	5.966875
8.491667	0.5	5.123500
8.500000	0.5	4.377750
8.508333	0.5	3.727375
8.516667	0.5	3.166875
8.525000	0.5	2.688125
8.533333	0.5	2.282750
8.541667	0.5	1.941500
8.550000	0.5	1.656375
8.558333	0.5	1.418750
8.566667	0.5	1.222375
8.575000	0.5	1.059875
8.583333	0.5	0.926250
8.591667	0.5	0.817625
8.600000	0.5	0.728375
8.608333	0.5	0.655500
8.616667	0.5	0.596250
8.625000	0.5	0.547750
8.633333	0.5	0.507500
8.641667	0.5	0.473750
8.650000	0.5	0.445875
8.658333	0.5	0.422125
8.666667	0.5	0.401625
8.675000	0.5	0.383000
8.683333	0.5	0.365750
8.691667	0.5	0.349875
8.700000	0.5	0.334625
8.708333	0.5	0.320000
8.716667	0.5	0.306250
8.725000	0.5	0.292500
8.733333	0.5	0.279500
8.741667	0.5	0.266625
8.750000	0.5	0.254375
8.758333	0.5	0.242000
8.766667	0.5	0.230625
8.775000	0.5	0.219500
8.783333	0.5	0.209000
8.791667	0.5	0.198250
8.800000	0.5	0.188125
8.808333	0.5	0.179000
8.816667	0.5	0.170000
8.825000	0.5	0.161500
8.833333	0.5	0.153500
8.841667	0.5	0.145750
8.850000	0.5	0.138750
8.858333	0.5	0.132250
8.866667	0.5	0.126375
8.875000	0.5	0.120875
8.883333	0.5	0.115750
8.891667	0.5	0.110875
8.900000	0.5	0.106750
8.908333	0.5	0.102750
8.916667	0.5	0.098750
8.925000	0.5	0.095750
8.933333	0.5	0.092625
8.941667	0.5	0.090500
8.950000	0.5	0.088250
8.958333	0.5	0.086500
8.966667	0.5	0.085000
8.975000	0.5	0.083625
8.983333	0.5	0.082250
8.991667	0.5	0.081125
9.000000	0.5	0.079875
9.008333	0.5	0.079125
9.016667	0.5	0.078625
9.025000	0.5	0.077750
9.033333	0.5	0.077625
9.041667	0.5	0.077750
9.050000	0.5	0.077625
9.058333	0.5	0.077500
9.066667	0.5	0.078125
9.075000	0.5	0.078125
9.083333	0.5	0.078750
9.091667	0.5	0.078750
9.100000	0.5	0.078875
9.108333	0.5	0.079250
9.116667	0.5	0.079500
9.125000	0.5	0.079625
9.133333	0.5	0.079625
9.141667	0.5	0.079250
9.150000	0.5	0.079500
9.158333	0.5	0.079375
9.166667	0.5	0.078625
9.175000	0.5	0.078000
9.183333	0.5	0.077375
9.191667	0.5	0.077000
9.200000	0.5	0.076625
9.208333	0.5	0.075875
9.216667	0.5	0.075500
9.225000	0.5	0.075125
9.233333	0.5	0.074500
9.241667	0.5	0.073625
9.250000	0.5	0.072750
9.258333	0.5	0.072250
9.266667	0.5	0.071250
9.275000	0.5	0.070875
9.283333	0.5	0.070125
9.291667	0.5	0.069250
9.300000	0.5	0.068875
9.308333	0.5	0.068250
9.316667	0.5	0.067250
9.325000	0.5	0.067000
9.333333	0.5	0.066625
9.341667	0.5	0.066125
9.350000	0.5	0.065875
9.358333	0.5	0.065125
9.366667	0.5	0.064250
9.375000	0.5	0.063625
9.383333	0.5	0.062750
9.391667	0.5	0.062125
9.400000	0.5	0.061000
9.408333	0.5	0.060375
9.416667	0.5	0.059875
9.425000	0.5	0.059250
9.433333	0.5	0.058875
9.441667	0.5	0.058500
9.450000	0.5	0.057875
9.458333	0.5	0.057375
9.466667	0.5	0.057125
9.475000	0.5	0.056625
9.483333	0.5	0.056375
9.491667	0.5	0.056375
9.500000	0.5	0.055875
9.508333	0.5	0.055750
9.516667	0.5	0.055875
9.525000	0.5	0.056000
9.533333	0.5	0.056250
9.541667	0.5	0.056750
9.550000	0.5	0.057500
9.558333	0.5	0.058625
9.566667	0.5	0.059250
9.575000	0.5	0.060000
9.583333	0.5	0.060750
9.591667	0.5	0.061250
9.600000	0.5	0.061750
9.608333	0.5	0.062250
9.616667	0.5	0.062500
9.625000	0.5	0.062500
9.633333	0.5	0.062625
9.641667	0.5	0.062125
9.650000	0.5	0.061750
9.658333	0.5	0.060750
9.666667	0.5	0.059625
9.675000	0.5	0.058375
9.683333	0.5	0.057375
9.691667	0.5	0.055625
9.700000	0.5	0.054375
9.708333	0.5	0.052875
9.716667	0.5	0.050875
9.725000	0.5	0.049125
9.733333	0.5	0.047375
9.741667	0.5	0.045875
9.750000	0.5	0.044125
9.758333	0.5	0.042625
9.766667	0.5	0.041500
9.775000	0.5	0.040500
9.783333	0.5	0.039000
9.791667	0.5	0.037500
9.800000	0.5	0.036250
9.808333	0.5	0.035250
9.816667	0.5	0.034500
9.825000	0.5	0.033500
9.833333	0.5	0.032750
9.841667	0.5	0.031625
9.850000	0.5	0.031000
9.858333	0.5	0.030625
9.866667	0.5	0.029750
9.875000	0.5	0.028750
9.883333	0.5	0.028125
9.891667	0.5	0.027625
9.900000	0.5	0.027125
9.908333	0.5	0.026375
9.916667	0.5	0.026250
9.925000	0.5	0.025875
9.933333	0.5	0.025250
9.941667	0.5	0.024875
9.950000	0.5	0.024500
9.958333	0.5	0.024125
9.966667	0.5	0.023500
9.975000	0.5	0.023250
9.983333	0.5	0.023250
9.991667	0.5	0.023000
10.000000	0.5	0.022875
10.008333	0.5	0.022375
10.016667	0.5	0.022125
10.025000	0.5	0.022000
10.033333	0.5	0.021750
10.041667	0.5	0.021500
10.050000	0.5	0.021500
10.058333	0.5	0.021875
10.066667	0.5	0.022250
10.075000	0.5	0.022625
10.083333	0.5	0.023250
10.091667	0.5	0.024000
10.100000	0.5	0.024500
10.108333	0.5	0.025125
10.116667	0.5	0.026000
10.125000	0.5	0.027125
10.133333	0.5	0.028625
10.141667	0.5	0.030375
10.150000	0.5	0.032125
10.158333	0.5	0.034000
10.166667	0.5	0.036250
10.175000	0.5	0.039000
10.183333	0.5	0.042625
10.191667	0.5	0.045750
10.200000	0.5	0.050000
10.208333	0.5	0.054750
10.216667	0.5	0.060000
10.225000	0.5	0.066250
10.233333	0.5	0.073375
10.241667	0.5	0.081875
10.250000	0.5	0.092000
10.258333	0.5	0.103875
10.266667	0.5	0.118250
10.275000	0.5	0.135375
10.283333	0.5	0.155500
10.291667	0.5	0.180250
10.300000	0.5	0.210250
10.308333	0.5	0.246000
10.316667	0.5	0.289500
10.325000	0.5	0.341500
10.333333	0.5	0.404125
10.341667	0.5	0.479000
10.350000	0.5	0.567875
10.358333	0.5	0.674000
10.366667	0.5	0.799750
10.375000	0.5	0.948000
10.383333	0.5	1.121875
10.391667	0.5	1.324250
10.400000	0.5	1.558875
10.408333	0.5	1.829125
10.416667	0.5	2.138750
10.425000	0.5	2.490625
10.433333	0.5	2.888500
10.441667	0.5	3.335250
10.450000	0.5	3.833250
10.458333	0.5	4.384625
10.466667	0.5	4.991750
10.475000	0.5	5.655375
10.483333	0.5	6.377000
10.491667	0.5	7.157375
10.500000	0.5	7.996125
10.508333	0.5	8.891875
10.516667	0.5	9.843500
10.525000	0.5	10.850250
10.533333	0.5	11.908625
10.541667	0.5	13.015250
10.550000	0.5	14.165250
10.558333	0.5	15.352000
10.566667	0.5	16.567500
10.575000	0.5	17.801250
10.583333	0.5	19.042000
10.591667	0.5	20.275875
10.600000	0.5	21.488250
10.608333	0.5	22.662000
10.616667	0.5	23.778500
10.625000	0.5	24.817875
10.633333	0.5	25.762625
10.641667	0.5	26.592500
10.650000	0.5	27.290375
10.658333	0.5	27.840125
10.666667	0.5	28.228500
10.675000	0.5	28.444625
10.683333	0.5	28.482750
10.691667	0.5	28.339500
10.700000	0.5	28.016250
10.708333	0.5	27.519125
10.716667	0.5	26.857750
10.725000	0.5	26.045625
10.733333	0.5	25.097875
10.741667	0.5	24.033500
10.750000	0.5	22.873125
10.758333	0.5	21.637375
10.766667	0.5	20.347500
10.775000	0.5	19.023625
10.783333	0.5	17.686375
10.791667	0.5	16.354125
10.800000	0.5	15.041875
10.808333	0.5	13.765500
10.816667	0.5	12.535750
10.825000	0.5	11.363250
10.833333	0.5	10.254625
10.841667	0.5	9.215625
10.850000	0.5	8.249375
10.858333	0.5	7.358000
10.866667	0.5	6.541500
10.875000	0.5	5.797875
10.883333	0.5	5.125125
10.891667	0.5	4.519625
10.900000	0.5	3.978250
10.908333	0.5	3.495625
10.916667	0.5	3.068000
10.925000	0.5	2.690750
10.933333	0.5	2.358250
10.941667	0.5	2.067500
10.950000	0.5	1.812625
10.958333	0.5	1.590250
10.966667	0.5	1.396875
10.975000	0.5	1.228750
10.983333	0.5	1.083125
10.991667	0.5	0.956875
11.000000	0.5	0.847625
11.008333	0.5	0.753375
11.016667	0.5	0.671875
11.025000	0.5	0.601000
11.033333	0.5	0.539375
11.041667	0.5	0.486125
11.050000	0.5	0.439625
11.058333	0.5	0.398875
11.066667	0.5	0.363125
11.075000	0.5	0.332875
11.083333	0.5	0.306250
11.091667	0.5	0.282500
11.100000	0.5	0.262125
11.108333	0.5	0.243875
11.116667	0.5	0.227875
11.125000	0.5	0.213625
11.133333	0.5	0.201000
11.141667	0.5	0.189500
11.150000	0.5	0.179375
11.158333	0.5	0.170125
11.166667	0.5	0.161750
11.175000	0.5	0.154500
11.183333	0.5	0.147750
11.191667	0.5	0.141125
11.200000	0.5	0.135125
11.208333	0.5	0.129875
11.216667	0.5	0.125000
11.225000	0.5	0.120750
11.233333	0.5	0.116750
11.241667	0.5	0.113250
11.250000	0.5	0.110250
11.258333	0.5	0.107250
11.266667	0.5	0.104375
11.275000	0.5	0.101500
11.283333	0.5	0.099125
11.291667	0.5	0.097250
11.300000	0.5	0.095500
11.308333	0.5	0.093750
11.316667	0.5	0.092125
11.325000	0.5	0.090625
11.333333	0.5	0.089875
11.341667	0.5	0.088625
11.350000	0.5	0.087125
11.358333	0.5	0.085750
11.366667	0.5	0.084875
11.375000	0.5	0.083875
11.383333	0.5	0.083000
11.391667	0.5	0.082375
11.400000	0.5	0.081500
11.408333	0.5	0.081375
11.416667	0.5	0.081375
11.425000	0.5	0.081250
11.433333	0.5	0.081375
11.441667	0.5	0.081125
11.450000	0.5	0.081000
11.458333	0.5	0.080875
11.466667	0.5	0.081250
11.475000	0.5	0.081875
11.483333	0.5	0.082125
11.491667	0.5	0.082500
11.500000	0.5	0.082625
11.508333	0.5	0.083000
11.516667	0.5	0.083125
11.525000	0.5	0.083750
11.533333	0.5	0.084250
11.541667	0.5	0.084625
11.550000	0.5	0.085250
11.558333	0.5	0.085625
11.566667	0.5	0.086375
11.575000	0.5	0.086875
11.583333	0.5	0.087000
11.591667	0.5	0.087250
11.600000	0.5	0.087625
11.608333	0.5	0.087625
11.616667	0.5	0.088000
11.625000	0.5	0.088375
11.633333	0.5	0.088125
11.641667	0.5	0.088000
11.650000	0.5	0.087625
11.658333	0.5	0.087250
11.666667	0.5	0.087000
11.675000	0.5	0.086750
11.683333	0.5	0.086125
11.691667	0.5	0.085125
11.700000	0.5	0.084125
11.708333	0.5	0.083000
11.716667	0.5	0.081750
11.725000	0.5	0.080250
11.733333	0.5	0.079250
11.741667	0.5	0.078125
11.750000	0.5	0.076875
11.758333	0.5	0.075875
11.766667	0.5	0.074125
11.775000	0.5	0.072625
11.783333	0.5	0.071125
11.791667	0.5	0.069250
11.800000	0.5	0.067750
11.808333	0.5	0.066000
11.816667	0.5	0.064500
11.825000	0.5	0.063000
11.833333	0.5	0.061500
11.841667	0.5	0.059875
11.850000	0.5	0.058125
11.858333	0.5	0.056500
11.866667	0.5	0.054875
11.875000	0.5	0.053125
11.883333	0.5	0.051750
11.891667	0.5	0.050250
11.900000	0.5	0.048625
11.908333	0.5	0.047250
11.916667	0.5	0.045875
11.925000	0.5	0.044500
11.933333	0.5	0.043375
11.941667	0.5	0.042625
11.950000	0.5	0.041250
11.958333	0.5	0.040375
11.966667	0.5	0.038500
11.975000	0.5	0.037625
11.983333	0.5	0.036250
11.991667	0.5	0.034875
12.000000	0.5	0.033625
12.008333	0.5	0.032375
12.016667	0.5	0.031750
12.025000	0.5	0.030375
12.033333	0.5	0.029250
12.041667	0.5	0.027625
12.050000	0.5	0.026750
12.058333	0.5	0.026250
12.066667	0.5	0.025375
12.075000	0.5	0.024500
12.083333	0.5	0.023625
12.091667	0.5	0.022875
12.100000	0.5	0.022250
12.108333	0.5	0.021250
12.116667	0.5	0.020000
12.125000	0.5	0.019000
12.133333	0.5	0.018000
12.141667	0.5	0.017000
12.150000	0.5	0.016375
12.158333	0.5	0.016125
12.166667	0.5	0.015250
12.175000	0.5	0.014500
12.183333	0.5	0.013875
12.191667	0.5	0.013500
12.200000	0.5	0.012750
12.208333	0.5	0.012250
12.216667	0.5	0.011750
12.225000	0.5	0.011250
12.233333	0.5	0.011250
12.241667	0.5	0.011250
12.250000	0.5	0.011500
12.258333	0.5	0.011875
12.266667	0.5	0.012125
12.275000	0.5	0.012125
12.283333	0.5	0.012750
12.291667	0.5	0.013375
12.300000	0.5	0.014000
12.308333	0.5	0.014625
12.316667	0.5	0.015750
12.325000	0.5	0.016625
12.333333	0.5	0.017125
12.341667	0.5	0.018125
12.350000	0.5	0.019250
12.358333	0.5	0.020125
12.366667	0.5	0.020875
12.375000	0.5	0.021625
12.383333	0.5	0.021250
12.391667	0.5	0.021875
12.400000	0.5	0.022375
12.408333	0.5	0.022750
12.416667	0.5	0.022500
12.425000	0.5	0.022125
12.433333	0.5	0.022125
12.441667	0.5	0.022000
12.450000	0.5	0.021875
12.458333	0.5	0.021500
12.466667	0.5	0.021000
12.475000	0.5	0.020625
12.483333	0.5	0.019750
12.491667	0.5	0.019000
12.500000	0.5	0.018250
12.508333	0.5	0.017375
12.516667	0.5	0.016750
12.525000	0.5	0.015625
12.533333	0.5	0.015000
12.541667	0.5	0.014250
12.550000	0.5	0.014125
12.558333	0.5	0.013625
12.566667	0.5	0.013125
12.575000	0.5	0.013000
12.583333	0.5	0.012625
12.591667	0.5	0.011875
12.600000	0.5	0.011500
12.608333	0.5	0.011250
12.616667	0.5	0.010750
12.625000	0.5	0.010500
12.633333	0.5	0.010250
12.641667	0.5	0.010375
12.650000	0.5	0.010125
12.658333	0.5	0.010375
12.666667	0.5	0.010125
12.675000	0.5	0.010000
12.683333	0.5	0.010000
12.691667	0.5	0.010250
12.700000	0.5	0.010125
12.708333	0.5	0.010125
12.716667	0.5	0.010500
12.725000	0.5	0.010500
12.733333	0.5	0.010500
12.741667	0.5	0.010625
12.750000	0.5	0.010375
12.758333	0.5	0.010500
12.766667	0.5	0.010000
12.775000	0.5	0.009875
12.783333	0.5	0.009875
12.791667	0.5	0.009375
12.800000	0.5	0.009125
12.808333	0.5	0.009125
12.816667	0.5	0.009125
12.825000	0.5	0.008750
12.833333	0.5	0.008375
12.841667	0.5	0.008125
12.850000	0.5	0.008000
12.858333	0.5	0.007625
12.866667	0.5	0.007500
12.875000	0.5	0.007375
12.883333	0.5	0.007375
12.891667	0.5	0.007500
12.900000	0.5	0.007375
12.908333	0.5	0.007250
12.916667	0.5	0.007250
12.925000	0.5	0.006875
12.933333	0.5	0.006375
12.941667	0.5	0.006000
12.950000	0.5	0.006125
12.958333	0.5	0.005750
12.966667	0.5	0.005875
12.975000	0.5	0.005625
12.983333	0.5	0.005500
12.991667	0.5	0.005625
13.000000	0.5	0.005750
13.008333	0.5	0.006125
13.016667	0.5	0.006125
13.025000	0.5	0.005625
13.033333	0.5	0.005750
13.041667	0.5	0.005750
13.050000	0.5	0.006000
13.058333	0.5	0.006375
13.066667	0.5	0.006375
13.075000	0.5	0.006625
13.083333	0.5	0.006625
13.091667	0.5	0.006750
13.100000	0.5	0.007250
13.108333	0.5	0.007625
13.116667	0.5	0.008000
13.125000	0.5	0.008000
13.133333	0.5	0.007750
13.141667	0.5	0.008125
13.150000	0.5	0.008125
13.158333	0.5	0.008125
13.166667	0.5	0.008375
13.175000	0.5	0.008625
13.183333	0.5	0.009125
13.191667	0.5	0.009625
13.200000	0.5	0.010000
13.208333	0.5	0.010500
13.216667	0.5	0.011000
13.225000	0.5	0.011625
13.233333	0.5	0.012125
13.241667	0.5	0.012875
13.250000	0.5	0.013375
13.258333	0.5	0.014250
13.266667	0.5	0.014625
13.275000	0.5	0.014875
13.283333	0.5	0.015625
13.291667	0.5	0.016250
13.300000	0.5	0.016500
13.308333	0.5	0.016875
13.316667	0.5	0.017250
13.325000	0.5	0.017750
13.333333	0.5	0.018250
13.341667	0.5	0.018375
13.350000	0.5	0.018500
13.358333	0.5	0.018625
13.366667	0.5	0.018875
13.375000	0.5	0.019125
13.383333	0.5	0.019375
13.391667	0.5	0.019625
13.400000	0.5	0.019750
13.408333	0.5	0.019500
13.416667	0.5	0.019625
13.425000	0.5	0.019875
13.433333	0.5	0.019875
13.441667	0.5	0.020125
13.450000	0.5	0.020500
13.458333	0.5	0.020500
13.466667	0.5	0.020000
13.475000	0.5	0.019625
13.483333	0.5	0.019125
13.491667	0.5	0.019125
13.500000	0.5	0.018750
13.508333	0.5	0.018500
13.516667	0.5	0.018250
13.525000	0.5	0.018125
13.533333	0.5	0.017875
13.541667	0.5	0.017500
13.550000	0.5	0.017250
13.558333	0.5	0.017125
13.566667	0.5	0.016750
13.575000	0.5	0.016625
13.583333	0.5	0.017000
13.591667	0.5	0.016625
13.600000	0.5	0.016500
13.608333	0.5	0.016250
13.616667	0.5	0.016000
13.625000	0.5	0.015750
13.633333	0.5	0.015625
13.641667	0.5	0.015750
13.650000	0.5	0.015250
13.658333	0.5	0.014750
13.666667	0.5	0.014875
13.675000	0.5	0.014750
13.683333	0.5	0.014250
13.691667	0.5	0.014125
13.700000	0.5	0.014500
13.708333	0.5	0.014750
13.716667	0.5	0.014750
13.725000	0.5	0.014750
13.733333	0.5	0.014750
13.741667	0.5	0.014625
13.750000	0.5	0.014500
13.758333	0.5	0.014625
13.766667	0.5	0.014625
13.775000	0.5	0.014750
13.783333	0.5	0.014500
13.791667	0.5	0.014375
13.800000	0.5	0.013875
13.808333	0.5	0.014000
13.816667	0.5	0.014250
13.825000	0.5	0.014250
13.833333	0.5	0.014000
13.841667	0.5	0.014125
13.850000	0.5	0.014375
13.858333	0.5	0.014250
13.866667	0.5	0.014000
13.875000	0.5	0.014125
13.883333	0.5	0.014125
13.891667	0.5	0.014000
13.900000	0.5	0.014000
13.908333	0.5	0.013500
13.916667	0.5	0.013375
13.925000	0.5	0.012875
13.933333	0.5	0.012625
13.941667	0.5	0.012625
13.950000	0.5	0.012750
13.958333	0.5	0.012875
13.966667	0.5	0.012875
13.975000	0.5	0.012500
13.983333	0.5	0.012625
13.991667	0.5	0.012500
14.000000	0.5	0.012375
14.008333	0.5	0.012375
14.016667	0.5	0.012500
14.025000	0.5	0.012625
14.033333	0.5	0.012250
14.041667	0.5	0.012250
14.050000	0.5	0.012500
14.058333	0.5	0.012500
14.066667	0.5	0.012750
14.075000	0.5	0.012625
14.083333	0.5	0.012375
14.091667	0.5	0.012250
14.100000	0.5	0.011625
14.108333	0.5	0.011250
14.116667	0.5	0.011000
14.125000	0.5	0.010500
14.133333	0.5	0.010125
14.141667	0.5	0.009750
14.150000	0.5	0.009375
14.158333	0.5	0.008625
14.166667	0.5	0.007875
14.175000	0.5	0.007250
14.183333	0.5	0.007000
14.191667	0.5	0.006375
14.200000	0.5	0.005875
14.208333	0.5	0.005250
14.216667	0.5	0.004250
14.225000	0.5	0.003750
14.233333	0.5	0.003500
14.241667	0.5	0.003125
14.250000	0.5	0.002750
14.258333	0.5	0.002625
14.266667	0.5	0.002625
14.275000	0.5	0.002500
14.283333	0.5	0.002250
14.291667	0.5	0.002125
14.300000	0.5	0.001875
14.308333	0.5	0.002250
14.316667	0.5	0.002375
14.325000	0.5	0.002375
14.333333	0.5	0.002250
14.341667	0.5	0.002375
14.350000	0.5	0.003250
14.358333	0.5	0.003625
14.366667	0.5	0.004000
14.375000	0.5	0.004375
14.383333	0.5	0.004625
14.391667	0.5	0.005375
14.400000	0.5	0.005875
14.408333	0.5	0.006500
14.416667	0.5	0.007125
14.425000	0.5	0.007000
14.433333	0.5	0.007500
14.441667	0.5	0.007875
14.450000	0.5	0.008125
14.458333	0.5	0.008500
14.466667	0.5	0.009125
14.475000	0.5	0.009625
14.483333	0.5	0.010000
14.491667	0.5	0.011000
14.500000	0.5	0.011250
14.508333	0.5	0.011500
14.516667	0.5	0.012000
14.525000	0.5	0.012250
14.533333	0.5	0.012375
14.541667	0.5	0.012500
14.550000	0.5	0.013000
14.558333	0.5	0.013250
14.566667	0.5	0.013750
14.575000	0.5	0.014750
14.583333	0.5	0.014875
14.591667	0.5	0.015000
14.600000	0.5	0.015500
14.608333	0.5	0.016125
14.616667	0.5	0.016250
14.625000	0.5	0.016125
14.633333	0.5	0.016500
14.641667	0.5	0.016625
14.650000	0.5	0.016625
14.658333	0.5	0.016875
14.666667	0.5	0.017250
14.675000	0.5	0.017625
14.683333	0.5	0.017875
14.691667	0.5	0.018375
14.700000	0.5	0.018125
14.708333	0.5	0.018000
14.716667	0.5	0.018125
14.725000	0.5	0.017750
14.733333	0.5	0.017625
14.741667	0.5	0.017375
14.750000	0.5	0.017375
14.758333	0.5	0.017250
14.766667	0.5	0.017125
14.775000	0.5	0.017250
14.783333	0.5	0.016875
14.791667	0.5	0.016625
14.800000	0.5	0.016125
14.808333	0.5	0.016000
14.816667	0.5	0.015750
14.825000	0.5	0.015125
14.833333	0.5	0.014875
14.841667	0.5	0.014500
14.850000	0.5	0.014000
14.858333	0.5	0.013250
14.866667	0.5	0.012750
14.875000	0.5	0.012375
14.883333	0.5	0.012125
14.891667	0.5	0.011625
14.900000	0.5	0.011375
14.908333	0.5	0.010875
14.916667	0.5	0.010125
14.925000	0.5	0.009750
14.933333	0.5	0.009250
14.941667	0.5	0.008750
14.950000	0.5	0.008125
14.958333	0.5	0.008000
14.966667	0.5	0.007750
14.975000	0.5	0.007375
14.983333	0.5	0.007000
14.991667	0.5	0.006375
15.000000	0.5	0.005625
15.008333	0.5	0.004625
15.016667	0.5	0.004375
15.025000	0.5	0.003500
15.033333	0.5	0.002875
15.041667	0.5	0.002500
15.050000	0.5	0.002125
15.058333	0.5	0.001375
15.066667	0.5	0.001125
15.075000	0.5	0.000625
15.083333	0.5	0.000500
15.091667	0.5	0.000500
15.100000	0.5	0.000125
15.108333	0.5	-0.000500
15.116667	0.5	-0.001625
15.125000	0.5	-0.001750
15.133333	0.5	-0.002000
15.141667	0.5	-0.002500
15.150000	0.5	-0.002875
15.158333	0.5	-0.003000
15.166667	0.5	-0.003125
15.175000	0.5	-0.003375
15.183333	0.5	-0.003750
15.191667	0.5	-0.003625
15.200000	0.5	-0.003750
15.208333	0.5	-0.003750
15.216667	0.5	-0.003500
15.225000	0.5	-0.003375
15.233333	0.5	-0.003375
15.241667	0.5	-0.003125
15.250000	0.5	-0.003250
15.258333	0.5	-0.002875
15.266667	0.5	-0.002625
15.275000	0.5	-0.002625
15.283333	0.5	-0.002250
15.291667	0.5	-0.001750
15.300000	0.5	-0.001250
15.308333	0.5	-0.000500
15.316667	0.5	0.000000
15.325000	0.5	0.000625
15.333333	0.5	0.001125
15.341667	0.5	0.001375
15.350000	0.5	0.001625
15.358333	0.5	0.001875
15.366667	0.5	0.002125
15.375000	0.5	0.002750
15.383333	0.5	0.003250
15.391667	0.5	0.003750
15.400000	0.5	0.004000
15.408333	0.5	0.004375
15.416667	0.5	0.004750
15.425000	0.5	0.005375
15.433333	0.5	0.005500
15.441667	0.5	0.005875
15.450000	0.5	0.006250
15.458333	0.5	0.006500
15.466667	0.5	0.006500
15.475000	0.5	0.006875
15.483333	0.5	0.007500
15.491667	0.5	0.007750
15.500000	0.5	0.008125
15.508333	0.5	0.008250
15.516667	0.5	0.008625
15.525000	0.5	0.008750
15.533333	0.5	0.008375
15.541667	0.5	0.007875
15.550000	0.5	0.007875
15.558333	0.5	0.008000
15.566667	0.5	0.008000
15.575000	0.5	0.008250
15.583333	0.5	0.008625
15.591667	0.5	0.008500
15.600000	0.5	0.008375
15.608333	0.5	0.008125
15.616667	0.5	0.007875
15.625000	0.5	0.007750
15.633333	0.5	0.007875
15.641667	0.5	0.007875
15.650000	0.5	0.007375
15.658333	0.5	0.006750
15.666667	0.5	0.006750
15.675000	0.5	0.006500
15.683333	0.5	0.006750
15.691667	0.5	0.006625
15.700000	0.5	0.006500
15.708333	0.5	0.006750
15.716667	0.5	0.006375
15.725000	0.5	0.006000
15.733333	0.5	0.006000
15.741667	0.5	0.006000
15.750000	0.5	0.005625
15.758333	0.5	0.005250
15.766667	0.5	0.005375
15.775000	0.5	0.004875
15.783333	0.5	0.004250
15.791667	0.5	0.003875
15.800000	0.5	0.003625
15.808333	0.5	0.003250
15.816667	0.5	0.003000
15.825000	0.5	0.003125
15.833333	0.5	0.003125
15.841667	0.5	0.003125
15.850000	0.5	0.003250
15.858333	0.5	0.003125
15.866667	0.5	0.002500
15.875000	0.5	0.002500
15.883333	0.5	0.002250
15.891667	0.5	0.002000
15.900000	0.5	0.001750
15.908333	0.5	0.001250
15.916667	0.5	0.000875
15.925000	0.5	0.000625
15.933333	0.5	0.000625
15.941667	0.5	0.000375
15.950000	0.5	0.000000
15.958333	0.5	0.000250
15.966667	0.5	0.000750
15.975000	0.5	0.001000
15.983333	0.5	0.000750
15.991667	0.5	0.000875
16.000000	0.5	0.001125
16.008333	0.5	0.001125
16.016667	0.5	0.000750
16.025000	0.5	0.000625
16.033333	0.5	0.000875
16.041667	0.5	0.000875
16.050000	0.5	0.001000
16.058333	0.5	0.001000
16.066667	0.5	0.000875
16.075000	0.5	0.001000
16.083333	0.5	0.001125
16.091667	0.5	0.000875
16.100000	0.5	0.000750
16.108333	0.5	0.000750
16.116667	0.5	0.000500
16.125000	0.5	0.000750
16.133333	0.5	0.000875
16.141667	0.5	0.001250
16.150000	0.5	0.001000
16.158333	0.5	0.000625
16.166667	0.5	0.000375
16.175000	0.5	0.000250
16.183333	0.5	-0.000125
16.191667	0.5	-0.000375
16.200000	0.5	-0.000500
16.208333	0.5	-0.001000
16.216667	0.5	-0.001250
16.225000	0.5	-0.001625
16.233333	0.5	-0.002250
16.241667	0.5	-0.002375
16.250000	0.5	-0.002375
16.258333	0.5	-0.002875
16.266667	0.5	-0.003000
16.275000	0.5	-0.003375
16.283333	0.5	-0.003875
16.291667	0.5	-0.004375
16.300000	0.5	-0.004875
16.308333	0.5	-0.005125
16.316667	0.5	-0.005625
16.325000	0.5	-0.006125
16.333333	0.5	-0.007000
16.341667	0.5	-0.007625
16.350000	0.5	-0.008000
16.358333	0.5	-0.008000
16.366667	0.5	-0.008250
16.375000	0.5	-0.008750
16.383333	0.5	-0.009250
16.391667	0.5	-0.009250
16.400000	0.5	-0.009125
16.408333	0.5	-0.009625
16.416667	0.5	-0.010125
16.425000	0.5	-0.010125
16.433333	0.5	-0.010750
16.441667	0.5	-0.011000
16.450000	0.5	-0.011625
16.458333	0.5	-0.011875
16.466667	0.5	-0.012375
16.475000	0.5	-0.012625
16.483333	0.5	-0.012625
16.491667	0.5	-0.012875
16.500000	0.5	-0.013000
16.508333	0.5	-0.012625
16.516667	0.5	-0.012875
16.525000	0.5	-0.013000
16.533333	0.5	-0.012875
16.541667	0.5	-0.013375
16.550000	0.5	-0.013250
16.558333	0.5	-0.013500
16.566667	0.5	-0.014000
16.575000	0.5	-0.013875
16.583333	0.5	-0.013625
16.591667	0.5	-0.013500
16.600000	0.5	-0.013250
16.608333	0.5	-0.013250
16.616667	0.5	-0.013250
16.625000	0.5	-0.012625
16.633333	0.5	-0.012250
16.641667	0.5	-0.012500
16.650000	0.5	-0.012500
16.658333	0.5	-0.012750
16.666667	0.5	-0.012750
16.675000	0.5	-0.012875
16.683333	0.5	-0.013000
16.691667	0.5	-0.013000
16.700000	0.5	-0.013000
16.708333	0.5	-0.013000
16.716667	0.5	-0.012250
16.725000	0.5	-0.011875
16.733333	0.5	-0.011375
16.741667	0.5	-0.011125
16.750000	0.5	-0.010625
16.758333	0.5	-0.010750
16.766667	0.5	-0.010000
16.775000	0.5	-0.009875
16.783333	0.5	-0.010000
16.791667	0.5	-0.009875
16.800000	0.5	-0.009750
16.808333	0.5	-0.009375
16.816667	0.5	-0.009250
16.825000	0.5	-0.009250
16.833333	0.5	-0.008875
16.841667	0.5	-0.008125
16.850000	0.5	-0.008125
16.858333	0.5	-0.008125
16.866667	0.5	-0.007750
16.875000	0.5	-0.007875
16.883333	0.5	-0.007500
16.891667	0.5	-0.007500
16.900000	0.5	-0.007000
16.908333	0.5	-0.007000
16.916667	0.5	-0.006875
16.925000	0.5	-0.006375
16.933333	0.5	-0.006375
16.941667	0.5	-0.005625
16.950000	0.5	-0.005500
16.958333	0.5	-0.005375
16.966667	0.5	-0.005625
16.975000	0.5	-0.005750
16.983333	0.5	-0.005375
16.991667	0.5	-0.005375
17.000000	0.5	-0.005375
17.008333	0.5	-0.005375
17.016667	0.5	-0.005625
17.025000	0.5	-0.006000
17.033333	0.5	-0.006000
17.041667	0.5	-0.006125
17.050000	0.5	-0.006500
17.058333	0.5	-0.006750
17.066667	0.5	-0.007125
17.075000	0.5	-0.007375
17.083333	0.5	-0.008125
17.091667	0.5	-0.009250
17.100000	0.5	-0.010000
17.108333	0.5	-0.011000
17.116667	0.5	-0.011875
17.125000	0.5	-0.013250
17.133333	0.5	-0.014875
17.141667	0.5	-0.016500
17.150000	0.5	-0.018125
17.158333	0.5	-0.020250
17.166667	0.5	-0.022750
17.175000	0.5	-0.025500
17.183333	0.5	-0.028750
17.191667	0.5	-0.032250
17.200000	0.5	-0.035375
17.208333	0.5	-0.038375
17.216667	0.5	-0.041750
17.225000	0.5	-0.045125
17.233333	0.5	-0.048500
17.241667	0.5	-0.052375
17.250000	0.5	-0.056125
17.258333	0.5	-0.059625
17.266667	0.5	-0.063000
17.275000	0.5	-0.066375
17.283333	0.5	-0.069250
17.291667	0.5	-0.071625
17.300000	0.5	-0.074375
17.308333	0.5	-0.076750
17.316667	0.5	-0.079000
17.325000	0.5	-0.080750
17.333333	0.5	-0.081875
17.341667	0.5	-0.082750
17.350000	0.5	-0.083250
17.358333	0.5	-0.083375
17.366667	0.5	-0.082875
17.375000	0.5	-0.081750
17.383333	0.5	-0.080500
17.391667	0.5	-0.078875
17.400000	0.5	-0.076875
17.408333	0.5	-0.074500
17.416667	0.5	-0.072125
17.425000	0.5	-0.069250
17.433333	0.5	-0.065750
17.441667	0.5	-0.062000
17.450000	0.5	-0.058375
17.458333	0.5	-0.055125
17.466667	0.5	-0.051875
17.475000	0.5	-0.048875
17.483333	0.5	-0.045000
17.491667	0.5	-0.041750
17.500000	0.5	-0.038250
17.508333	0.5	-0.035125
17.516667	0.5	-0.032125
17.525000	0.5	-0.029000
17.533333	0.5	-0.026250
17.541667	0.5	-0.023750
17.550000	0.5	-0.021125
17.558333	0.5	-0.018875
17.566667	0.5	-0.017125
17.575000	0.5	-0.014750
17.583333	0.5	-0.013125
17.591667	0.5	-0.011500
17.600000	0.5	-0.009875
17.608333	0.5	-0.009125
17.616667	0.5	-0.008375
17.625000	0.5	-0.007500
17.633333	0.5	-0.006625
17.641667	0.5	-0.006375
17.650000	0.5	-0.006000
17.658333	0.5	-0.005250
17.666667	0.5	-0.004750
17.675000	0.5	-0.004875
17.683333	0.5	-0.004625
17.691667	0.5	-0.004375
17.700000	0.5	-0.004500
17.708333	0.5	-0.004625
17.716667	0.5	-0.004875
17.725000	0.5	-0.004750
17.733333	0.5	-0.005125
17.741667	0.5	-0.005125
17.750000	0.5	-0.005125
17.758333	0.5	-0.005000
17.766667	0.5	-0.004875
17.775000	0.5	-0.004750
17.783333	0.5	-0.005000
17.791667	0.5	-0.005250
17.800000	0.5	-0.005000
17.808333	0.5	-0.005000
17.816667	0.5	-0.004875
17.825000	0.5	-0.004750
17.833333	0.5	-0.004500
17.841667	0.5	-0.004250
17.850000	0.5	-0.004500
17.858333	0.5	-0.004625
17.866667	0.5	-0.004250
17.875000	0.5	-0.004000
17.883333	0.5	-0.003625
17.891667	0.5	-0.003125
17.900000	0.5	-0.002375
17.908333	0.5	-0.002000
17.916667	0.5	-0.001625
17.925000	0.5	-0.001250
17.933333	0.5	-0.000375
17.941667	0.5	0.000000
17.950000	0.5	0.000750
17.958333	0.5	0.001625
17.966667	0.5	0.002250
17.975000	0.5	0.002750
17.983333	0.5	0.002750
17.991667	0.5	0.003125
18.000000	0.5	0.003875
18.008333	0.5	0.004750
18.016667	0.5	0.005625
18.025000	0.5	0.005625
18.033333	0.5	0.006250
18.041667	0.5	0.006875
18.050000	0.5	0.007250
18.058333	0.5	0.007375
18.066667	0.5	0.007750
18.075000	0.5	0.008000
18.083333	0.5	0.008250
18.091667	0.5	0.008375
18.100000	0.5	0.008250
18.108333	0.5	0.008250
18.116667	0.5	0.008250
18.125000	0.5	0.008125
18.133333	0.5	0.007500
18.141667	0.5	0.006875
18.150000	0.5	0.006250
18.158333	0.5	0.006125
18.166667	0.5	0.005875
18.175000	0.5	0.005250
18.183333	0.5	0.004625
18.191667	0.5	0.003875
18.200000	0.5	0.003125
18.208333	0.5	0.002500
18.216667	0.5	0.001375
18.225000	0.5	0.000375
18.233333	0.5	-0.001000
18.241667	0.5	-0.002125
18.250000	0.5	-0.003625
18.258333	0.5	-0.005625
18.266667	0.5	-0.007375
18.275000	0.5	-0.009000
18.283333	0.5	-0.010250
18.291667	0.5	-0.011875
18.300000	0.5	-0.013625
18.308333	0.5	-0.015625
18.316667	0.5	-0.017125
18.325000	0.5	-0.018875
18.333333	0.5	-0.020750
18.341667	0.5	-0.022375
18.350000	0.5	-0.024125
18.358333	0.5	-0.025750
18.366667	0.5	-0.027500
18.375000	0.5	-0.029250
18.383333	0.5	-0.030750
18.391667	0.5	-0.032000
18.400000	0.5	-0.033375
18.408333	0.5	-0.034500
18.416667	0.5	-0.035500
18.425000	0.5	-0.036500
18.433333	0.5	-0.037000
18.441667	0.5	-0.037625
18.450000	0.5	-0.038500
18.458333	0.5	-0.039500
18.466667	0.5	-0.039500
18.475000	0.5	-0.039375
18.483333	0.5	-0.039375
18.491667	0.5	-0.039000
18.500000	0.5	-0.038625
18.508333	0.5	-0.038250
18.516667	0.5	-0.037625
18.525000	0.5	-0.037125
18.533333	0.5	-0.036500
18.541667	0.5	-0.036250
18.550000	0.5	-0.035625
18.558333	0.5	-0.035000
18.566667	0.5	-0.033875
18.575000	0.5	-0.033000
18.583333	0.5	-0.032375
18.591667	0.5	-0.031250
18.600000	0.5	-0.030375
18.608333	0.5	-0.029625
18.616667	0.5	-0.028875
18.625000	0.5	-0.028250
18.633333	0.5	-0.027500
18.641667	0.5	-0.026625
18.650000	0.5	-0.025750
18.658333	0.5	-0.025250
18.666667	0.5	-0.024750
18.675000	0.5	-0.023875
18.683333	0.5	-0.023125
18.691667	0.5	-0.022750
18.700000	0.5	-0.022375
18.708333	0.5	-0.022125
18.716667	0.5	-0.022000
18.725000	0.5	-0.021875
18.733333	0.5	-0.021625
18.741667	0.5	-0.021875
18.750000	0.5	-0.021625
18.758333	0.5	-0.021625
18.766667	0.5	-0.021750
18.775000	0.5	-0.022125
18.783333	0.5	-0.021875
18.791667	0.5	-0.021750
18.800000	0.5	-0.021500
18.808333	0.5	-0.021625
18.816667	0.5	-0.021750
18.825000	0.5	-0.022125
18.833333	0.5	-0.022250
18.841667	0.5	-0.022625
18.850000	0.5	-0.022875
18.858333	0.5	-0.022500
18.866667	0.5	-0.022875
18.875000	0.5	-0.023000
18.883333	0.5	-0.023125
18.891667	0.5	-0.023125
18.900000	0.5	-0.023250
18.908333	0.5	-0.023250
18.916667	0.5	-0.023000
18.925000	0.5	-0.023000
18.933333	0.5	-0.023375
18.941667	0.5	-0.023750
18.950000	0.5	-0.023875
18.958333	0.5	-0.024125
18.966667	0.5	-0.024000
18.975000	0.5	-0.024125
18.983333	0.5	-0.024000
18.991667	0.5	-0.024250
19.000000	0.5	-0.024500
19.008333	0.5	-0.024750
19.016667	0.5	-0.025000
19.025000	0.5	-0.025375
19.033333	0.5	-0.025625
19.041667	0.5	-0.025500
19.050000	0.5	-0.025875
19.058333	0.5	-0.026000
19.066667	0.5	-0.026375
19.075000	0.5	-0.027000
19.083333	0.5	-0.027125
19.091667	0.5	-0.027625
19.100000	0.5	-0.027250
19.108333	0.5	-0.027250
19.116667	0.5	-0.027625
19.125000	0.5	-0.027750
19.133333	0.5	-0.028125
19.141667	0.5	-0.028000
19.150000	0.5	-0.028750
19.158333	0.5	-0.029250
19.166667	0.5	-0.029500
19.175000	0.5	-0.029625
19.183333	0.5	-0.030000
19.191667	0.5	-0.030875
19.200000	0.5	-0.032125
19.208333	0.5	-0.032250
19.216667	0.5	-0.032875
19.225000	0.5	-0.033125
19.233333	0.5	-0.033750
19.241667	0.5	-0.034375
19.250000	0.5	-0.035000
19.258333	0.5	-0.035625
19.266667	0.5	-0.036125
19.275000	0.5	-0.036750
19.283333	0.5	-0.037375
19.291667	0.5	-0.038125
19.300000	0.5	-0.038625
19.308333	0.5	-0.039500
19.316667	0.5	-0.040375
19.325000	0.5	-0.040875
19.333333	0.5	-0.041125
19.341667	0.5	-0.042000
19.350000	0.5	-0.042750
19.358333	0.5	-0.043375
19.366667	0.5	-0.043875
19.375000	0.5	-0.044000
19.383333	0.5	-0.044250
19.391667	0.5	-0.044625
19.400000	0.5	-0.045250
19.408333	0.5	-0.045625
19.416667	0.5	-0.045750
19.425000	0.5	-0.046000
19.433333	0.5	-0.046375
19.441667	0.5	-0.046375
19.450000	0.5	-0.046500
19.458333	0.5	-0.046750
19.466667	0.5	-0.046625
19.475000	0.5	-0.047250
19.483333	0.5	-0.047625
19.491667	0.5	-0.047250
19.500000	0.5	-0.046750
19.508333	0.5	-0.046375
19.516667	0.5	-0.046375
19.525000	0.5	-0.046125
19.533333	0.5	-0.045750
19.541667	0.5	-0.045250
19.550000	0.5	-0.044750
19.558333	0.5	-0.044500
19.566667	0.5	-0.044000
19.575000	0.5	-0.043625
19.583333	0.5	-0.043625
19.591667	0.5	-0.043000
19.600000	0.5	-0.043000
19.608333	0.5	-0.042875
19.616667	0.5	-0.042500
19.625000	0.5	-0.042000
19.633333	0.5	-0.041375
19.641667	0.5	-0.041250
19.650000	0.5	-0.041000
19.658333	0.5	-0.040875
19.666667	0.5	-0.041375
19.675000	0.5	-0.041125
19.683333	0.5	-0.040875
19.691667	0.5	-0.040750
19.700000	0.5	-0.040500
19.708333	0.5	-0.040500
19.716667	0.5	-0.040125
19.725000	0.5	-0.040375
19.733333	0.5	-0.040250
19.741667	0.5	-0.039500
19.750000	0.5	-0.039375
19.758333	0.5	-0.039750
19.766667	0.5	-0.040000
19.775000	0.5	-0.040000
19.783333	0.5	-0.040375
19.791667	0.5	-0.040000
19.800000	0.5	-0.039625
19.808333	0.5	-0.039625
19.816667	0.5	-0.039375
19.825000	0.5	-0.039000
19.833333	0.5	-0.038750
19.841667	0.5	-0.038750
19.850000	0.5	-0.038875
19.858333	0.5	-0.039000
19.866667	0.5	-0.038500
19.875000	0.5	-0.038250
19.883333	0.5	-0.037750
19.891667	0.5	-0.037625
19.900000	0.5	-0.037125
19.908333	0.5	-0.037000
19.916667	0.5	-0.037000
19.925000	0.5	-0.036375
19.933333	0.5	-0.036000
19.941667	0.5	-0.035875
19.950000	0.5	-0.035875
19.958333	0.5	-0.035750
19.966667	0.5	-0.035500
19.975000	0.5	-0.035125
19.983333	0.5	-0.034875
19.991667	0.5	-0.034250
20.000000	0.5	-0.034375
20.008333	0.5	-0.033625
20.016667	0.5	-0.033750
20.025000	0.5	-0.033750
20.033333	0.5	-0.033000
20.041667	0.5	-0.032375
20.050000	0.5	-0.032625
20.058333	0.5	-0.032625
20.066667	0.5	-0.032125
20.075000	0.5	-0.031375
20.083333	0.5	-0.031125
20.091667	0.5	-0.031125
20.100000	0.5	-0.030875
20.108333	0.5	-0.030500
20.116667	0.5	-0.030000
20.125000	0.5	-0.029750
20.133333	0.5	-0.029000
20.141667	0.5	-0.028875
20.150000	0.5	-0.028750
20.158333	0.5	-0.028000
20.166667	0.5	-0.027750
20.175000	0.5	-0.027625
20.183333	0.5	-0.027375
20.191667	0.5	-0.027125
20.200000	0.5	-0.027125
20.208333	0.5	-0.026625
20.216667	0.5	-0.026500
20.225000	0.5	-0.026375
20.233333	0.5	-0.025875
20.241667	0.5	-0.025500
20.250000	0.5	-0.025000
20.258333	0.5	-0.024125
20.266667	0.5	-0.023500
20.275000	0.5	-0.023625
20.283333	0.5	-0.023125
20.291667	0.5	-0.022125
20.300000	0.5	-0.021250
20.308333	0.5	-0.020875
20.316667	0.5	-0.020125
20.325000	0.5	-0.019375
20.333333	0.5	-0.018375
20.341667	0.5	-0.017750
20.350000	0.5	-0.017250
20.358333	0.5	-0.015875
20.366667	0.5	-0.014375
20.375000	0.5	-0.012875
20.383333	0.5	-0.011625
20.391667	0.5	-0.009750
20.400000	0.5	-0.007750
20.408333	0.5	-0.005875
20.416667	0.5	-0.003875
20.425000	0.5	-0.001250
20.433333	0.5	0.001625
20.441667	0.5	0.005000
20.450000	0.5	0.009000
20.458333	0.5	0.013125
20.466667	0.5	0.017250
20.475000	0.5	0.022000
20.483333	0.5	0.027000
20.491667	0.5	0.032625
20.500000	0.5	0.038625
20.508333	0.5	0.044750
20.516667	0.5	0.051125
20.525000	0.5	0.058000
20.533333	0.5	0.065750
20.541667	0.5	0.073750
20.550000	0.5	0.082000
20.558333	0.5	0.090625
20.566667	0.5	0.099000
20.575000	0.5	0.108250
20.583333	0.5	0.117625
20.591667	0.5	0.126625
20.600000	0.5	0.135750
20.608333	0.5	0.145375
20.616667	0.5	0.155125
20.625000	0.5	0.163875
20.633333	0.5	0.172625
20.641667	0.5	0.180875
20.650000	0.5	0.188125
20.658333	0.5	0.195500
20.666667	0.5	0.201625
20.675000	0.5	0.207125
20.683333	0.5	0.212250
20.691667	0.5	0.216250
20.700000	0.5	0.219625
20.708333	0.5	0.221625
20.716667	0.5	0.222875
20.725000	0.5	0.223375
20.733333	0.5	0.222875
20.741667	0.5	0.221500
20.750000	0.5	0.219250
20.758333	0.5	0.216125
20.766667	0.5	0.211750
20.775000	0.5	0.207000
20.783333	0.5	0.201875
20.791667	0.5	0.196000
20.800000	0.5	0.189375
20.808333	0.5	0.182125
20.816667	0.5	0.174250
20.825000	0.5	0.166250
20.833333	0.5	0.157750
20.841667	0.5	0.149125
20.850000	0.5	0.140250
20.858333	0.5	0.131625
20.866667	0.5	0.122500
20.875000	0.5	0.113000
20.883333	0.5	0.104125
20.891667	0.5	0.095125
20.900000	0.5	0.086375
20.908333	0.5	0.077875
20.916667	0.5	0.069875
20.925000	0.5	0.062250
20.933333	0.5	0.054750
20.941667	0.5	0.047625
20.950000	0.5	0.041000
20.958333	0.5	0.034625
20.966667	0.5	0.028375
20.975000	0.5	0.022750
20.983333	0.5	0.017750
20.991667	0.5	0.013000
21.000000	0.5	0.008750
21.008333	0.5	0.004375
21.016667	0.5	0.000375
21.025000	0.5	-0.003125
21.033333	0.5	-0.006750
21.041667	0.5	-0.009875
21.050000	0.5	-0.012500
21.058333	0.5	-0.015000
21.066667	0.5	-0.017750
21.075000	0.5	-0.020000
21.083333	0.5	-0.022000
21.091667	0.5	-0.024000
21.100000	0.5	-0.025625
21.108333	0.5	-0.027000
21.116667	0.5	-0.028625
21.125000	0.5	-0.029625
21.133333	0.5	-0.030625
21.141667	0.5	-0.031750
21.150000	0.5	-0.032000
21.158333	0.5	-0.032750
21.166667	0.5	-0.033625
21.175000	0.5	-0.034125
21.183333	0.5	-0.034375
21.191667	0.5	-0.034750
21.200000	0.5	-0.035375
21.208333	0.5	-0.035750
21.216667	0.5	-0.035875
21.225000	0.5	-0.035875
21.233333	0.5	-0.035750
21.241667	0.5	-0.035500
21.250000	0.5	-0.035625
21.258333	0.5	-0.035625
21.266667	0.5	-0.035500
21.275000	0.5	-0.035500
21.283333	0.5	-0.035375
21.291667	0.5	-0.035750
21.300000	0.5	-0.036000
21.308333	0.5	-0.035875
21.316667	0.5	-0.035750
21.325000	0.5	-0.035625
21.333333	0.5	-0.035625
21.341667	0.5	-0.035750
21.350000	0.5	-0.035250
21.358333	0.5	-0.035250
21.366667	0.5	-0.034625
21.375000	0.5	-0.034250
21.383333	0.5	-0.034125
21.391667	0.5	-0.034000
21.400000	0.5	-0.033875
21.408333	0.5	-0.033750
21.416667	0.5	-0.033625
21.425000	0.5	-0.033375
21.433333	0.5	-0.032875
21.441667	0.5	-0.032750
21.450000	0.5	-0.033000
21.458333	0.5	-0.033000
21.466667	0.5	-0.032750
21.475000	0.5	-0.032625
21.483333	0.5	-0.032250
21.491667	0.5	-0.032125
21.500000	0.5	-0.031625
21.508333	0.5	-0.031875
21.516667	0.5	-0.031750
21.525000	0.5	-0.031625
21.533333	0.5	-0.031375
21.541667	0.5	-0.031250
21.550000	0.5	-0.031125
21.558333	0.5	-0.031125
21.566667	0.5	-0.031000
21.575000	0.5	-0.030875
21.583333	0.5	-0.031125
21.591667	0.5	-0.030500
21.600000	0.5	-0.030375
21.608333	0.5	-0.030000
21.616667	0.5	-0.029500
21.625000	0.5	-0.029125
21.633333	0.5	-0.029000
21.641667	0.5	-0.028875
21.650000	0.5	-0.029000
21.658333	0.5	-0.028500
21.666667	0.5	-0.028125
21.675000	0.5	-0.028000
21.683333	0.5	-0.027875
21.691667	0.5	-0.028250
21.700000	0.5	-0.028375
21.708333	0.5	-0.028000
21.716667	0.5	-0.027625
21.725000	0.5	-0.027000
21.733333	0.5	-0.026625
21.741667	0.5	-0.026250
21.750000	0.5	-0.025875
21.758333	0.5	-0.025375
21.766667	0.5	-0.024750
21.775000	0.5	-0.024750
21.783333	0.5	-0.024125
21.791667	0.5	-0.023875
21.800000	0.5	-0.023625
21.808333	0.5	-0.023500
21.816667	0.5	-0.022750
21.825000	0.5	-0.022625
21.833333	0.5	-0.022375
21.841667	0.5	-0.022125
21.850000	0.5	-0.021250
21.858333	0.5	-0.020375
21.866667	0.5	-0.019875
21.875000	0.5	-0.019750
21.883333	0.5	-0.019000
21.891667	0.5	-0.018375
21.900000	0.5	-0.018125
21.908333	0.5	-0.017875
21.916667	0.5	-0.017500
21.925000	0.5	-0.017000
21.933333	0.5	-0.016625
21.941667	0.5	-0.016250
21.950000	0.5	-0.015625
21.958333	0.5	-0.015250
21.966667	0.5	-0.014875
21.975000	0.5	-0.014500
21.983333	0.5	-0.013875
21.991667	0.5	-0.013500
22.000000	0.5	-0.013250
22.008333	0.5	-0.013375
22.016667	0.5	-0.013000
22.025000	0.5	-0.012625
22.033333	0.5	-0.012625
22.041667	0.5	-0.012250
22.050000	0.5	-0.011625
22.058333	0.5	-0.011750
22.066667	0.5	-0.011375
22.075000	0.5	-0.011750
22.083333	0.5	-0.011500
22.091667	0.5	-0.011625
22.100000	0.5	-0.011500
22.108333	0.5	-0.011625
22.116667	0.5	-0.011625
22.125000	0.5	-0.011875
22.133333	0.5	-0.012000
22.141667	0.5	-0.011875
22.150000	0.5	-0.012125
22.158333	0.5	-0.012375
22.166667	0.5	-0.012750
22.175000	0.5	-0.012875
22.183333	0.5	-0.012875
22.191667	0.5	-0.013375
22.200000	0.5	-0.013750
22.208333	0.5	-0.014000
22.216667	0.5	-0.014125
22.225000	0.5	-0.014500
22.233333	0.5	-0.014250
22.241667	0.5	-0.014125
22.250000	0.5	-0.014000
22.258333	0.5	-0.014500
22.266667	0.5	-0.014625
22.275000	0.5	-0.015000
22.283333	0.5	-0.015000
22.291667	0.5	-0.015125
22.300000	0.5	-0.015375
22.308333	0.5	-0.015625
22.316667	0.5	-0.015625
22.325000	0.5	-0.015625
22.333333	0.5	-0.015750
22.341667	0.5	-0.015625
22.350000	0.5	-0.015875
22.358333	0.5	-0.016000
22.366667	0.5	-0.016250
22.375000	0.5	-0.016125
22.383333	0.5	-0.016375
22.391667	0.5	-0.016750
22.400000	0.5	-0.017000
22.408333	0.5	-0.017250
22.416667	0.5	-0.017625
22.425000	0.5	-0.017750
22.433333	0.5	-0.017750
22.441667	0.5	-0.017375
22.450000	0.5	-0.017375
22.458333	0.5	-0.017250
22.466667	0.5	-0.017250
22.475000	0.5	-0.017125
22.483333	0.5	-0.016625
22.491667	0.5	-0.016625
22.500000	0.5	-0.016500
22.508333	0.5	-0.016000
22.516667	0.5	-0.015750
22.525000	0.5	-0.015625
22.533333	0.5	-0.015250
22.541667	0.5	-0.014750
22.550000	0.5	-0.014750
22.558333	0.5	-0.014625
22.566667	0.5	-0.014500
22.575000	0.5	-0.014625
22.583333	0.5	-0.014500
22.591667	0.5	-0.014125
22.600000	0.5	-0.013750
22.608333	0.5	-0.013500
22.616667	0.5	-0.012750
22.625000	0.5	-0.012375
22.633333	0.5	-0.012375
22.641667	0.5	-0.012250
22.650000	0.5	-0.012250
22.658333	0.5	-0.011750
22.666667	0.5	-0.011625
22.675000	0.5	-0.011125
22.683333	0.5	-0.011000
22.691667	0.5	-0.011000
22.700000	0.5	-0.010875
22.708333	0.5	-0.010500
22.716667	0.5	-0.010250
22.725000	0.5	-0.009875
22.733333	0.5	-0.009500
22.741667	0.5	-0.009250
22.750000	0.5	-0.009000
22.758333	0.5	-0.008375
22.766667	0.5	-0.008000
22.775000	0.5	-0.007875
22.783333	0.5	-0.007875
22.791667	0.5	-0.008125
22.800000	0.5	-0.007875
22.808333	0.5	-0.007875
22.816667	0.5	-0.007500
22.825000	0.5	-0.007125
22.833333	0.5	-0.007250
22.841667	0.5	-0.007125
22.850000	0.5	-0.006625
22.858333	0.5	-0.006625
22.866667	0.5	-0.006625
22.875000	0.5	-0.006750
22.883333	0.5	-0.006750
22.891667	0.5	-0.006875
22.900000	0.5	-0.007125
22.908333	0.5	-0.007375
22.916667	0.5	-0.007250
22.925000	0.5	-0.007500
22.933333	0.5	-0.007750
22.941667	0.5	-0.007500
22.950000	0.5	-0.007750
22.958333	0.5	-0.007875
22.966667	0.5	-0.008125
22.975000	0.5	-0.008000
22.983333	0.5	-0.008000
22.991667	0.5	-0.007875
23.000000	0.5	-0.008125
23.008333	0.5	-0.008125
23.016667	0.5	-0.008000
23.025000	0.5	-0.007875
23.033333	0.5	-0.008000
23.041667	0.5	-0.008000
23.050000	0.5	-0.008000
23.058333	0.5	-0.008125
23.066667	0.5	-0.007875
23.075000	0.5	-0.008375
23.083333	0.5	-0.008500
23.091667	0.5	-0.008000
23.100000	0.5	-0.007875
23.108333	0.5	-0.008125
23.116667	0.5	-0.008250
23.125000	0.5	-0.007875
23.133333	0.5	-0.007500
23.141667	0.5	-0.007500
23.150000	0.5	-0.007500
23.158333	0.5	-0.007875
23.166667	0.5	-0.008250
23.175000	0.5	-0.008500
23.183333	0.5	-0.008500
23.191667	0.5	-0.008125
23.200000	0.5	-0.007875
23.208333	0.5	-0.008000
23.216667	0.5	-0.007875
23.225000	0.5	-0.007750
23.233333	0.5	-0.008125
23.241667	0.5	-0.008375
23.250000	0.5	-0.008125
23.258333	0.5	-0.008125
23.266667	0.5	-0.007750
23.275000	0.5	-0.007625
23.283333	0.5	-0.007250
23.291667	0.5	-0.007125
23.300000	0.5	-0.007375
23.308333	0.5	-0.007000
23.316667	0.5	-0.006875
23.325000	0.5	-0.006750
23.333333	0.5	-0.006750
23.341667	0.5	-0.006875
23.350000	0.5	-0.006500
23.358333	0.5	-0.006125
23.366667	0.5	-0.006375
23.375000	0.5	-0.006375
23.383333	0.5	-0.006250
23.391667	0.5	-0.006125
23.400000	0.5	-0.005625
23.408333	0.5	-0.006000
23.416667	0.5	-0.005875
23.425000	0.5	-0.005625
23.433333	0.5	-0.004750
23.441667	0.5	-0.004375
23.450000	0.5	-0.004250
23.458333	0.5	-0.004000
23.466667	0.5	-0.003500
23.475000	0.5	-0.003625
23.483333	0.5	-0.003500
23.491667	0.5	-0.003000
23.500000	0.5	-0.003000
23.508333	0.5	-0.002750
23.516667	0.5	-0.001875
23.525000	0.5	-0.001750
23.533333	0.5	-0.001625
23.541667	0.5	-0.001500
23.550000	0.5	-0.001375
23.558333	0.5	-0.000875
23.566667	0.5	-0.000750
23.575000	0.5	-0.001000
23.583333	0.5	-0.000500
23.591667	0.5	0.000000
23.600000	0.5	0.000250
23.608333	0.5	0.000875
23.616667	0.5	0.001125
23.625000	0.5	0.001250
23.633333	0.5	0.001250
23.641667	0.5	0.001375
23.650000	0.5	0.001625
23.658333	0.5	0.001750
23.666667	0.5	0.001875
23.675000	0.5	0.002125
23.683333	0.5	0.002500
23.691667	0.5	0.003000
23.700000	0.5	0.003125
23.708333	0.5	0.003125
23.716667	0.5	0.003250
23.725000	0.5	0.003500
23.733333	0.5	0.003500
23.741667	0.5	0.003375
23.750000	0.5	0.003125
23.758333	0.5	0.003375
23.766667	0.5	0.003625
23.775000	0.5	0.004000
23.783333	0.5	0.004125
23.791667	0.5	0.004250
23.800000	0.5	0.004375
23.808333	0.5	0.004750
23.816667	0.5	0.004750
23.825000	0.5	0.005000
23.833333	0.5	0.005125
23.841667	0.5	0.005250
23.850000	0.5	0.005250
23.858333	0.5	0.005000
23.866667	0.5	0.005000
23.875000	0.5	0.005375
23.883333	0.5	0.005500
23.891667	0.5	0.005500
23.900000	0.5	0.005375
23.908333	0.5	0.005375
23.916667	0.5	0.005375
23.925000	0.5	0.005500
23.933333	0.5	0.005875
23.941667	0.5	0.006125
23.950000	0.5	0.006000
23.958333	0.5	0.005750
23.966667	0.5	0.005875
23.975000	0.5	0.005750
23.983333	0.5	0.005500
23.991667	0.5	0.005750
24.000000	0.5	0.005875
24.008333	0.5	0.005375
24.016667	0.5	0.005625
24.025000	0.5	0.005875
24.033333	0.5	0.005375
24.041667	0.5	0.005750
24.050000	0.5	0.006125
24.058333	0.5	0.006000
24.066667	0.5	0.005750
24.075000	0.5	0.006000
24.083333	0.5	0.006125
24.091667	0.5	0.006125
24.100000	0.5	0.006500
24.108333	0.5	0.006625
24.116667	0.5	0.006750
24.125000	0.5	0.006750
24.133333	0.5	0.006750
24.141667	0.5	0.006500
24.150000	0.5	0.006500
24.158333	0.5	0.006625
24.166667	0.5	0.006250
24.175000	0.5	0.006375
24.183333	0.5	0.006500
24.191667	0.5	0.006625
24.200000	0.5	0.006625
24.208333	0.5	0.006625
24.216667	0.5	0.006500
24.225000	0.5	0.006750
24.233333	0.5	0.007125
24.241667	0.5	0.007500
24.250000	0.5	0.007625
24.258333	0.5	0.007750
24.266667	0.5	0.007750
24.275000	0.5	0.008000
24.283333	0.5	0.007875
24.291667	0.5	0.007875
24.300000	0.5	0.007500
24.308333	0.5	0.007250
24.316667	0.5	0.007250
24.325000	0.5	0.007250
24.333333	0.5	0.007125
24.341667	0.5	0.007000
24.350000	0.5	0.006875
24.358333	0.5	0.006750
24.366667	0.5	0.006625
24.375000	0.5	0.006750
24.383333	0.5	0.006375
24.391667	0.5	0.005875
24.400000	0.5	0.006125
24.408333	0.5	0.006125
24.416667	0.5	0.006125
24.425000	0.5	0.005500
24.433333	0.5	0.005250
24.441667	0.5	0.005125
24.450000	0.5	0.005125
24.458333	0.5	0.004750
24.466667	0.5	0.004375
24.475000	0.5	0.004000
24.483333	0.5	0.003625
24.491667	0.5	0.003500
24.500000	0.5	0.003625
24.508333	0.5	0.003500
24.516667	0.5	0.003250
24.525000	0.5	0.003000
24.533333	0.5	0.002875
24.541667	0.5	0.002250
24.550000	0.5	0.002500
24.558333	0.5	0.002750
24.566667	0.5	0.002500
24.575000	0.5	0.002250
24.583333	0.5	0.002125
24.591667	0.5	0.002000
24.600000	0.5	0.002000
24.608333	0.5	0.001500
24.616667	0.5	0.001250
24.625000	0.5	0.001250
24.633333	0.5	0.001500
24.641667	0.5	0.001250
24.650000	0.5	0.001000
24.658333	0.5	0.000625
24.666667	0.5	0.000500
24.675000	0.5	0.000375
24.683333	0.5	0.000250
24.691667	0.5	0.000250
24.700000	0.5	0.000000
24.708333	0.5	-0.000250
24.716667	0.5	-0.000250
24.725000	0.5	-0.000125
24.733333	0.5	-0.000375
24.741667	0.5	-0.000500
24.750000	0.5	-0.000500
24.758333	0.5	-0.000375
24.766667	0.5	-0.000500
24.775000	0.5	-0.000625
24.783333	0.5	-0.000625
24.791667	0.5	-0.000750
24.800000	0.5	-0.000750
24.808333	0.5	-0.000250
24.816667	0.5	-0.000375
24.825000	0.5	-0.000375
24.833333	0.5	-0.000750
24.841667	0.5	-0.000875
24.850000	0.5	-0.001125
24.858333	0.5	-0.001000
24.866667	0.5	-0.001250
24.875000	0.5	-0.001250
24.883333	0.5	-0.001500
24.891667	0.5	-0.001750
24.900000	0.5	-0.001875
24.908333	0.5	-0.001750
24.916667	0.5	-0.002250
24.925000	0.5	-0.002000
24.933333	0.5	-0.002000
24.941667	0.5	-0.002125
24.950000	0.5	-0.002500
24.958333	0.5	-0.002875
24.966667	0.5	-0.003000
24.975000	0.5	-0.002875
24.983333	0.5	-0.002750
24.991667	0.5	-0.002875
25.000000	0.5	-0.003125
