# Supplementary material for: Dynamic character displacement among a pair of bacterial phyllosphere commensals in situ
Source: Nat Commun. 2022 May 20;13:2836. doi: 10.1038/s41467-022-30469-3 (PMC9123166; doi:10.1038/s41467-022-30469-3)
Supplement: Supplementary file 11 — Source Data [file 41467_2022_30469_MOESM11_ESM.zip › Source Data/Supplementary Figure 5/Xylose+Galactose t0 c.txt]

File Path	chrom://marshall/Chromeleon7/HPLC_Ultimate_3000/Users/helucas/20200720_OrganicAcids_CCR_L257.seq/631.smp/RI_1.channel/RI_1.chm
Channel	RI_1

Injection Information:
Data Vault	Chromeleon7
Injection	Xyl_Gal_t0_c
Injection Number	94
Position	GA3
Comment	
Processing Method	Quantitative
Instrument Method	20200525_Rezex_ROA_OrganicAcid_600uL_2500uM_H2SO4_50A_50D
Type	Unknown
Status	Finished
Injection Date	7/22/2020
Injection Time	12:40:00 PM
Injection Volume (µl)	10.000
Dilution Factor	1.0000
Weight	1.0000

Chromatogram Data Information:
Time Min. (min)	0.000000
Time Max. (min)	25.000000
Data Points	3001
Detector	RI
Generating Data System	Chromeleon 7.2.5.9507
Exporting Data System	Chromeleon 7.2.8.0
Operator	Instrument Controller
Signal Quantity	Refractive 
Signal Unit	µRIU
Signal Min.	-2.579125
Signal Max.	28.447125
Channel	RI_1
Driver Name	RID520Driver.dll
Channel Type	Evaluation
Min. Step (s)	0.5
Max. Step (s)	0.5
Average Step (s)	0.5

Signal Parameter Information:
Signal Info	

Chromatogram Data:
Time (min)	Step (s)	Value (µRIU)
0.000000	n.a.	0.004250
0.008333	0.5	0.004625
0.016667	0.5	0.004625
0.025000	0.5	0.004750
0.033333	0.5	0.004750
0.041667	0.5	0.004500
0.050000	0.5	0.004750
0.058333	0.5	0.005250
0.066667	0.5	0.005250
0.075000	0.5	0.005125
0.083333	0.5	0.005125
0.091667	0.5	0.004875
0.100000	0.5	0.005000
0.108333	0.5	0.005375
0.116667	0.5	0.005250
0.125000	0.5	0.005375
0.133333	0.5	0.005875
0.141667	0.5	0.006000
0.150000	0.5	0.006125
0.158333	0.5	0.006250
0.166667	0.5	0.006125
0.175000	0.5	0.006125
0.183333	0.5	0.006000
0.191667	0.5	0.005625
0.200000	0.5	0.005625
0.208333	0.5	0.005750
0.216667	0.5	0.005750
0.225000	0.5	0.005500
0.233333	0.5	0.005625
0.241667	0.5	0.005500
0.250000	0.5	0.005500
0.258333	0.5	0.005250
0.266667	0.5	0.004625
0.275000	0.5	0.004375
0.283333	0.5	0.004250
0.291667	0.5	0.004125
0.300000	0.5	0.004000
0.308333	0.5	0.003500
0.316667	0.5	0.002875
0.325000	0.5	0.002625
0.333333	0.5	0.002125
0.341667	0.5	0.002000
0.350000	0.5	0.001500
0.358333	0.5	0.000875
0.366667	0.5	0.000125
0.375000	0.5	-0.000500
0.383333	0.5	-0.001375
0.391667	0.5	-0.002250
0.400000	0.5	-0.002875
0.408333	0.5	-0.002875
0.416667	0.5	-0.002875
0.425000	0.5	-0.003250
0.433333	0.5	-0.003750
0.441667	0.5	-0.004250
0.450000	0.5	-0.004625
0.458333	0.5	-0.005125
0.466667	0.5	-0.005500
0.475000	0.5	-0.005500
0.483333	0.5	-0.005750
0.491667	0.5	-0.006125
0.500000	0.5	-0.006375
0.508333	0.5	-0.006375
0.516667	0.5	-0.006625
0.525000	0.5	-0.007125
0.533333	0.5	-0.007500
0.541667	0.5	-0.007750
0.550000	0.5	-0.008250
0.558333	0.5	-0.008500
0.566667	0.5	-0.009125
0.575000	0.5	-0.009500
0.583333	0.5	-0.010000
0.591667	0.5	-0.010250
0.600000	0.5	-0.010250
0.608333	0.5	-0.010000
0.616667	0.5	-0.010125
0.625000	0.5	-0.010375
0.633333	0.5	-0.010375
0.641667	0.5	-0.010750
0.650000	0.5	-0.011375
0.658333	0.5	-0.011750
0.666667	0.5	-0.011750
0.675000	0.5	-0.011625
0.683333	0.5	-0.011250
0.691667	0.5	-0.011125
0.700000	0.5	-0.011125
0.708333	0.5	-0.011375
0.716667	0.5	-0.010875
0.725000	0.5	-0.010750
0.733333	0.5	-0.010750
0.741667	0.5	-0.010625
0.750000	0.5	-0.010500
0.758333	0.5	-0.010250
0.766667	0.5	-0.010250
0.775000	0.5	-0.009750
0.783333	0.5	-0.009500
0.791667	0.5	-0.009625
0.800000	0.5	-0.009250
0.808333	0.5	-0.009125
0.816667	0.5	-0.009000
0.825000	0.5	-0.008875
0.833333	0.5	-0.009000
0.841667	0.5	-0.008750
0.850000	0.5	-0.008625
0.858333	0.5	-0.008750
0.866667	0.5	-0.008625
0.875000	0.5	-0.008375
0.883333	0.5	-0.007875
0.891667	0.5	-0.008000
0.900000	0.5	-0.007750
0.908333	0.5	-0.007125
0.916667	0.5	-0.006875
0.925000	0.5	-0.006875
0.933333	0.5	-0.006625
0.941667	0.5	-0.006250
0.950000	0.5	-0.005625
0.958333	0.5	-0.004875
0.966667	0.5	-0.004500
0.975000	0.5	-0.003750
0.983333	0.5	-0.002750
0.991667	0.5	-0.002375
1.000000	0.5	-0.001875
1.008333	0.5	-0.001375
1.016667	0.5	-0.001000
1.025000	0.5	-0.000500
1.033333	0.5	0.000125
1.041667	0.5	0.000875
1.050000	0.5	0.001875
1.058333	0.5	0.002250
1.066667	0.5	0.002750
1.075000	0.5	0.003125
1.083333	0.5	0.003375
1.091667	0.5	0.003875
1.100000	0.5	0.004375
1.108333	0.5	0.005000
1.116667	0.5	0.005375
1.125000	0.5	0.005875
1.133333	0.5	0.006500
1.141667	0.5	0.007250
1.150000	0.5	0.007250
1.158333	0.5	0.007750
1.166667	0.5	0.008250
1.175000	0.5	0.008625
1.183333	0.5	0.009000
1.191667	0.5	0.009250
1.200000	0.5	0.010000
1.208333	0.5	0.010375
1.216667	0.5	0.010750
1.225000	0.5	0.010750
1.233333	0.5	0.010875
1.241667	0.5	0.011125
1.250000	0.5	0.011250
1.258333	0.5	0.011500
1.266667	0.5	0.011875
1.275000	0.5	0.012125
1.283333	0.5	0.012000
1.291667	0.5	0.012250
1.300000	0.5	0.012625
1.308333	0.5	0.012875
1.316667	0.5	0.012750
1.325000	0.5	0.012750
1.333333	0.5	0.012875
1.341667	0.5	0.013250
1.350000	0.5	0.013500
1.358333	0.5	0.013500
1.366667	0.5	0.013750
1.375000	0.5	0.014000
1.383333	0.5	0.014125
1.391667	0.5	0.013875
1.400000	0.5	0.013625
1.408333	0.5	0.013750
1.416667	0.5	0.013625
1.425000	0.5	0.013750
1.433333	0.5	0.013875
1.441667	0.5	0.013875
1.450000	0.5	0.013750
1.458333	0.5	0.014000
1.466667	0.5	0.013875
1.475000	0.5	0.013625
1.483333	0.5	0.013500
1.491667	0.5	0.013375
1.500000	0.5	0.013250
1.508333	0.5	0.012750
1.516667	0.5	0.012625
1.525000	0.5	0.013125
1.533333	0.5	0.013000
1.541667	0.5	0.013250
1.550000	0.5	0.013500
1.558333	0.5	0.013125
1.566667	0.5	0.013125
1.575000	0.5	0.013250
1.583333	0.5	0.013125
1.591667	0.5	0.013000
1.600000	0.5	0.013000
1.608333	0.5	0.012750
1.616667	0.5	0.012500
1.625000	0.5	0.012375
1.633333	0.5	0.012250
1.641667	0.5	0.012125
1.650000	0.5	0.012000
1.658333	0.5	0.011500
1.666667	0.5	0.011125
1.675000	0.5	0.010750
1.683333	0.5	0.009875
1.691667	0.5	0.009375
1.700000	0.5	0.009125
1.708333	0.5	0.009000
1.716667	0.5	0.009000
1.725000	0.5	0.008625
1.733333	0.5	0.008500
1.741667	0.5	0.008375
1.750000	0.5	0.008125
1.758333	0.5	0.008000
1.766667	0.5	0.007625
1.775000	0.5	0.007875
1.783333	0.5	0.007625
1.791667	0.5	0.007250
1.800000	0.5	0.006875
1.808333	0.5	0.007000
1.816667	0.5	0.006750
1.825000	0.5	0.006500
1.833333	0.5	0.006000
1.841667	0.5	0.005875
1.850000	0.5	0.005750
1.858333	0.5	0.005500
1.866667	0.5	0.005375
1.875000	0.5	0.005000
1.883333	0.5	0.004750
1.891667	0.5	0.004500
1.900000	0.5	0.005000
1.908333	0.5	0.004750
1.916667	0.5	0.004875
1.925000	0.5	0.004875
1.933333	0.5	0.004375
1.941667	0.5	0.004875
1.950000	0.5	0.005125
1.958333	0.5	0.004875
1.966667	0.5	0.004750
1.975000	0.5	0.004750
1.983333	0.5	0.005000
1.991667	0.5	0.005375
2.000000	0.5	0.005625
2.008333	0.5	0.005500
2.016667	0.5	0.005750
2.025000	0.5	0.006125
2.033333	0.5	0.006250
2.041667	0.5	0.006500
2.050000	0.5	0.006750
2.058333	0.5	0.006875
2.066667	0.5	0.007375
2.075000	0.5	0.007625
2.083333	0.5	0.008000
2.091667	0.5	0.008250
2.100000	0.5	0.008500
2.108333	0.5	0.008750
2.116667	0.5	0.009500
2.125000	0.5	0.009875
2.133333	0.5	0.010250
2.141667	0.5	0.010625
2.150000	0.5	0.010875
2.158333	0.5	0.010625
2.166667	0.5	0.010875
2.175000	0.5	0.011250
2.183333	0.5	0.011500
2.191667	0.5	0.011625
2.200000	0.5	0.011500
2.208333	0.5	0.011750
2.216667	0.5	0.011750
2.225000	0.5	0.011875
2.233333	0.5	0.012000
2.241667	0.5	0.012125
2.250000	0.5	0.012250
2.258333	0.5	0.012125
2.266667	0.5	0.012000
2.275000	0.5	0.012250
2.283333	0.5	0.011625
2.291667	0.5	0.011625
2.300000	0.5	0.011125
2.308333	0.5	0.010750
2.316667	0.5	0.010625
2.325000	0.5	0.010125
2.333333	0.5	0.009375
2.341667	0.5	0.009000
2.350000	0.5	0.008250
2.358333	0.5	0.008250
2.366667	0.5	0.008250
2.375000	0.5	0.008000
2.383333	0.5	0.007500
2.391667	0.5	0.007250
2.400000	0.5	0.006625
2.408333	0.5	0.006375
2.416667	0.5	0.006125
2.425000	0.5	0.005875
2.433333	0.5	0.005250
2.441667	0.5	0.004875
2.450000	0.5	0.004125
2.458333	0.5	0.004000
2.466667	0.5	0.004000
2.475000	0.5	0.003750
2.483333	0.5	0.003375
2.491667	0.5	0.002875
2.500000	0.5	0.002375
2.508333	0.5	0.002000
2.516667	0.5	0.001625
2.525000	0.5	0.001625
2.533333	0.5	0.001375
2.541667	0.5	0.001500
2.550000	0.5	0.001500
2.558333	0.5	0.002125
2.566667	0.5	0.002250
2.575000	0.5	0.002000
2.583333	0.5	0.001250
2.591667	0.5	0.001125
2.600000	0.5	0.001125
2.608333	0.5	0.001125
2.616667	0.5	0.001000
2.625000	0.5	0.000875
2.633333	0.5	0.001125
2.641667	0.5	0.001125
2.650000	0.5	0.001125
2.658333	0.5	0.001250
2.666667	0.5	0.001250
2.675000	0.5	0.001125
2.683333	0.5	0.000875
2.691667	0.5	0.000250
2.700000	0.5	0.000250
2.708333	0.5	0.000250
2.716667	0.5	0.000375
2.725000	0.5	0.000250
2.733333	0.5	0.000375
2.741667	0.5	0.000250
2.750000	0.5	0.000125
2.758333	0.5	0.000125
2.766667	0.5	0.000000
2.775000	0.5	0.000375
2.783333	0.5	0.000000
2.791667	0.5	-0.000250
2.800000	0.5	-0.000375
2.808333	0.5	-0.000750
2.816667	0.5	-0.001125
2.825000	0.5	-0.002000
2.833333	0.5	-0.002625
2.841667	0.5	-0.002625
2.850000	0.5	-0.002875
2.858333	0.5	-0.003125
2.866667	0.5	-0.003000
2.875000	0.5	-0.003125
2.883333	0.5	-0.003500
2.891667	0.5	-0.003500
2.900000	0.5	-0.003875
2.908333	0.5	-0.004250
2.916667	0.5	-0.004375
2.925000	0.5	-0.004500
2.933333	0.5	-0.004875
2.941667	0.5	-0.005250
2.950000	0.5	-0.005375
2.958333	0.5	-0.005375
2.966667	0.5	-0.005875
2.975000	0.5	-0.005875
2.983333	0.5	-0.005875
2.991667	0.5	-0.005750
3.000000	0.5	-0.006375
3.008333	0.5	-0.006875
3.016667	0.5	-0.006875
3.025000	0.5	-0.006875
3.033333	0.5	-0.007000
3.041667	0.5	-0.007000
3.050000	0.5	-0.007375
3.058333	0.5	-0.007625
3.066667	0.5	-0.007750
3.075000	0.5	-0.007875
3.083333	0.5	-0.008375
3.091667	0.5	-0.008375
3.100000	0.5	-0.008375
3.108333	0.5	-0.008625
3.116667	0.5	-0.008625
3.125000	0.5	-0.009125
3.133333	0.5	-0.009125
3.141667	0.5	-0.008750
3.150000	0.5	-0.009125
3.158333	0.5	-0.009125
3.166667	0.5	-0.008625
3.175000	0.5	-0.008875
3.183333	0.5	-0.009375
3.191667	0.5	-0.009875
3.200000	0.5	-0.010250
3.208333	0.5	-0.010625
3.216667	0.5	-0.010750
3.225000	0.5	-0.010875
3.233333	0.5	-0.011000
3.241667	0.5	-0.011250
3.250000	0.5	-0.011750
3.258333	0.5	-0.011500
3.266667	0.5	-0.011750
3.275000	0.5	-0.011875
3.283333	0.5	-0.011875
3.291667	0.5	-0.011750
3.300000	0.5	-0.012000
3.308333	0.5	-0.011875
3.316667	0.5	-0.012250
3.325000	0.5	-0.012500
3.333333	0.5	-0.012875
3.341667	0.5	-0.013125
3.350000	0.5	-0.013000
3.358333	0.5	-0.012875
3.366667	0.5	-0.012875
3.375000	0.5	-0.012625
3.383333	0.5	-0.012875
3.391667	0.5	-0.012750
3.400000	0.5	-0.013000
3.408333	0.5	-0.013500
3.416667	0.5	-0.013250
3.425000	0.5	-0.013250
3.433333	0.5	-0.013250
3.441667	0.5	-0.013125
3.450000	0.5	-0.012875
3.458333	0.5	-0.013125
3.466667	0.5	-0.012750
3.475000	0.5	-0.012625
3.483333	0.5	-0.012500
3.491667	0.5	-0.012375
3.500000	0.5	-0.011875
3.508333	0.5	-0.011500
3.516667	0.5	-0.011125
3.525000	0.5	-0.011125
3.533333	0.5	-0.011000
3.541667	0.5	-0.010875
3.550000	0.5	-0.010500
3.558333	0.5	-0.010000
3.566667	0.5	-0.009750
3.575000	0.5	-0.009625
3.583333	0.5	-0.009250
3.591667	0.5	-0.009000
3.600000	0.5	-0.008500
3.608333	0.5	-0.008125
3.616667	0.5	-0.007500
3.625000	0.5	-0.007625
3.633333	0.5	-0.007500
3.641667	0.5	-0.007125
3.650000	0.5	-0.006625
3.658333	0.5	-0.006250
3.666667	0.5	-0.005875
3.675000	0.5	-0.005125
3.683333	0.5	-0.004500
3.691667	0.5	-0.003875
3.700000	0.5	-0.003375
3.708333	0.5	-0.003375
3.716667	0.5	-0.003125
3.725000	0.5	-0.002625
3.733333	0.5	-0.002375
3.741667	0.5	-0.002000
3.750000	0.5	-0.001375
3.758333	0.5	-0.001125
3.766667	0.5	-0.000875
3.775000	0.5	-0.000750
3.783333	0.5	-0.000250
3.791667	0.5	-0.000250
3.800000	0.5	-0.000125
3.808333	0.5	0.000000
3.816667	0.5	0.000375
3.825000	0.5	0.000875
3.833333	0.5	0.000875
3.841667	0.5	0.000500
3.850000	0.5	0.000500
3.858333	0.5	0.000750
3.866667	0.5	0.001125
3.875000	0.5	0.001125
3.883333	0.5	0.000625
3.891667	0.5	0.000375
3.900000	0.5	0.000125
3.908333	0.5	-0.000250
3.916667	0.5	-0.000125
3.925000	0.5	-0.000250
3.933333	0.5	-0.001000
3.941667	0.5	-0.001125
3.950000	0.5	-0.001500
3.958333	0.5	-0.001375
3.966667	0.5	-0.001375
3.975000	0.5	-0.001625
3.983333	0.5	-0.002000
3.991667	0.5	-0.002250
4.000000	0.5	-0.002750
4.008333	0.5	-0.003375
4.016667	0.5	-0.003875
4.025000	0.5	-0.004375
4.033333	0.5	-0.004875
4.041667	0.5	-0.005500
4.050000	0.5	-0.005375
4.058333	0.5	-0.005750
4.066667	0.5	-0.006375
4.075000	0.5	-0.007125
4.083333	0.5	-0.007625
4.091667	0.5	-0.008000
4.100000	0.5	-0.008625
4.108333	0.5	-0.009375
4.116667	0.5	-0.009875
4.125000	0.5	-0.010250
4.133333	0.5	-0.010250
4.141667	0.5	-0.010250
4.150000	0.5	-0.010875
4.158333	0.5	-0.011250
4.166667	0.5	-0.011625
4.175000	0.5	-0.011875
4.183333	0.5	-0.011875
4.191667	0.5	-0.012125
4.200000	0.5	-0.012500
4.208333	0.5	-0.012375
4.216667	0.5	-0.012625
4.225000	0.5	-0.012625
4.233333	0.5	-0.012875
4.241667	0.5	-0.013125
4.250000	0.5	-0.013250
4.258333	0.5	-0.012875
4.266667	0.5	-0.012750
4.275000	0.5	-0.012625
4.283333	0.5	-0.012125
4.291667	0.5	-0.011375
4.300000	0.5	-0.011000
4.308333	0.5	-0.010500
4.316667	0.5	-0.010125
4.325000	0.5	-0.009625
4.333333	0.5	-0.009125
4.341667	0.5	-0.008500
4.350000	0.5	-0.008500
4.358333	0.5	-0.008000
4.366667	0.5	-0.007375
4.375000	0.5	-0.007000
4.383333	0.5	-0.006125
4.391667	0.5	-0.006000
4.400000	0.5	-0.006000
4.408333	0.5	-0.005625
4.416667	0.5	-0.005250
4.425000	0.5	-0.005250
4.433333	0.5	-0.004750
4.441667	0.5	-0.004000
4.450000	0.5	-0.003625
4.458333	0.5	-0.003000
4.466667	0.5	-0.002125
4.475000	0.5	-0.001750
4.483333	0.5	-0.001250
4.491667	0.5	-0.000500
4.500000	0.5	-0.000625
4.508333	0.5	-0.000500
4.516667	0.5	-0.000250
4.525000	0.5	-0.000250
4.533333	0.5	0.000125
4.541667	0.5	0.000500
4.550000	0.5	0.000250
4.558333	0.5	0.000625
4.566667	0.5	0.000750
4.575000	0.5	0.001375
4.583333	0.5	0.001625
4.591667	0.5	0.001375
4.600000	0.5	0.001375
4.608333	0.5	0.001375
4.616667	0.5	0.001125
4.625000	0.5	0.001125
4.633333	0.5	0.001500
4.641667	0.5	0.001500
4.650000	0.5	0.001625
4.658333	0.5	0.002125
4.666667	0.5	0.002625
4.675000	0.5	0.002875
4.683333	0.5	0.002625
4.691667	0.5	0.002875
4.700000	0.5	0.003000
4.708333	0.5	0.003125
4.716667	0.5	0.003500
4.725000	0.5	0.003750
4.733333	0.5	0.003875
4.741667	0.5	0.004250
4.750000	0.5	0.004250
4.758333	0.5	0.004500
4.766667	0.5	0.005125
4.775000	0.5	0.004875
4.783333	0.5	0.004750
4.791667	0.5	0.004625
4.800000	0.5	0.004750
4.808333	0.5	0.005125
4.816667	0.5	0.005125
4.825000	0.5	0.005000
4.833333	0.5	0.005000
4.841667	0.5	0.005125
4.850000	0.5	0.005250
4.858333	0.5	0.005500
4.866667	0.5	0.005250
4.875000	0.5	0.005125
4.883333	0.5	0.005000
4.891667	0.5	0.004875
4.900000	0.5	0.004875
4.908333	0.5	0.005000
4.916667	0.5	0.005000
4.925000	0.5	0.005000
4.933333	0.5	0.004625
4.941667	0.5	0.004500
4.950000	0.5	0.004500
4.958333	0.5	0.004750
4.966667	0.5	0.004375
4.975000	0.5	0.004375
4.983333	0.5	0.004250
4.991667	0.5	0.003750
5.000000	0.5	0.003500
5.008333	0.5	0.003250
5.016667	0.5	0.003250
5.025000	0.5	0.003375
5.033333	0.5	0.003375
5.041667	0.5	0.003000
5.050000	0.5	0.002625
5.058333	0.5	0.002500
5.066667	0.5	0.002500
5.075000	0.5	0.002375
5.083333	0.5	0.002250
5.091667	0.5	0.002500
5.100000	0.5	0.002625
5.108333	0.5	0.002625
5.116667	0.5	0.003000
5.125000	0.5	0.003125
5.133333	0.5	0.003500
5.141667	0.5	0.003250
5.150000	0.5	0.003000
5.158333	0.5	0.003000
5.166667	0.5	0.002625
5.175000	0.5	0.002625
5.183333	0.5	0.002625
5.191667	0.5	0.003000
5.200000	0.5	0.002875
5.208333	0.5	0.003250
5.216667	0.5	0.003625
5.225000	0.5	0.003500
5.233333	0.5	0.003500
5.241667	0.5	0.003750
5.250000	0.5	0.003375
5.258333	0.5	0.003250
5.266667	0.5	0.003125
5.275000	0.5	0.003000
5.283333	0.5	0.003375
5.291667	0.5	0.003625
5.300000	0.5	0.003500
5.308333	0.5	0.003375
5.316667	0.5	0.002750
5.325000	0.5	0.002625
5.333333	0.5	0.002625
5.341667	0.5	0.002875
5.350000	0.5	0.003375
5.358333	0.5	0.003125
5.366667	0.5	0.003250
5.375000	0.5	0.003500
5.383333	0.5	0.003375
5.391667	0.5	0.003500
5.400000	0.5	0.003625
5.408333	0.5	0.003875
5.416667	0.5	0.003625
5.425000	0.5	0.003375
5.433333	0.5	0.003125
5.441667	0.5	0.003000
5.450000	0.5	0.003125
5.458333	0.5	0.003125
5.466667	0.5	0.002750
5.475000	0.5	0.003375
5.483333	0.5	0.003375
5.491667	0.5	0.004125
5.500000	0.5	0.004250
5.508333	0.5	0.004375
5.516667	0.5	0.004000
5.525000	0.5	0.004125
5.533333	0.5	0.004375
5.541667	0.5	0.004375
5.550000	0.5	0.004500
5.558333	0.5	0.004250
5.566667	0.5	0.004125
5.575000	0.5	0.004500
5.583333	0.5	0.004375
5.591667	0.5	0.004250
5.600000	0.5	0.004125
5.608333	0.5	0.004375
5.616667	0.5	0.004750
5.625000	0.5	0.005000
5.633333	0.5	0.005375
5.641667	0.5	0.005125
5.650000	0.5	0.005500
5.658333	0.5	0.005375
5.666667	0.5	0.005000
5.675000	0.5	0.004250
5.683333	0.5	0.004500
5.691667	0.5	0.004625
5.700000	0.5	0.004875
5.708333	0.5	0.004750
5.716667	0.5	0.005000
5.725000	0.5	0.005000
5.733333	0.5	0.005125
5.741667	0.5	0.005250
5.750000	0.5	0.005625
5.758333	0.5	0.005875
5.766667	0.5	0.006000
5.775000	0.5	0.006250
5.783333	0.5	0.006125
5.791667	0.5	0.006375
5.800000	0.5	0.006625
5.808333	0.5	0.006750
5.816667	0.5	0.006750
5.825000	0.5	0.006875
5.833333	0.5	0.007375
5.841667	0.5	0.008000
5.850000	0.5	0.008250
5.858333	0.5	0.008875
5.866667	0.5	0.009125
5.875000	0.5	0.008875
5.883333	0.5	0.008625
5.891667	0.5	0.009000
5.900000	0.5	0.008875
5.908333	0.5	0.008875
5.916667	0.5	0.008875
5.925000	0.5	0.008750
5.933333	0.5	0.008750
5.941667	0.5	0.008750
5.950000	0.5	0.008750
5.958333	0.5	0.008625
5.966667	0.5	0.009000
5.975000	0.5	0.009250
5.983333	0.5	0.008875
5.991667	0.5	0.009125
6.000000	0.5	0.009000
6.008333	0.5	0.008750
6.016667	0.5	0.008625
6.025000	0.5	0.008500
6.033333	0.5	0.008500
6.041667	0.5	0.008250
6.050000	0.5	0.008000
6.058333	0.5	0.007875
6.066667	0.5	0.007875
6.075000	0.5	0.007500
6.083333	0.5	0.007375
6.091667	0.5	0.007375
6.100000	0.5	0.007250
6.108333	0.5	0.007250
6.116667	0.5	0.006750
6.125000	0.5	0.006375
6.133333	0.5	0.006375
6.141667	0.5	0.006125
6.150000	0.5	0.005875
6.158333	0.5	0.005625
6.166667	0.5	0.005125
6.175000	0.5	0.004750
6.183333	0.5	0.004750
6.191667	0.5	0.004250
6.200000	0.5	0.003875
6.208333	0.5	0.003625
6.216667	0.5	0.003250
6.225000	0.5	0.002625
6.233333	0.5	0.002500
6.241667	0.5	0.002500
6.250000	0.5	0.001750
6.258333	0.5	0.001500
6.266667	0.5	0.001250
6.275000	0.5	0.000875
6.283333	0.5	0.000625
6.291667	0.5	0.000625
6.300000	0.5	0.000375
6.308333	0.5	0.000125
6.316667	0.5	0.000375
6.325000	0.5	0.001000
6.333333	0.5	0.001000
6.341667	0.5	0.000750
6.350000	0.5	0.000875
6.358333	0.5	0.001125
6.366667	0.5	0.001000
6.375000	0.5	0.001500
6.383333	0.5	0.002250
6.391667	0.5	0.002625
6.400000	0.5	0.003250
6.408333	0.5	0.004000
6.416667	0.5	0.004375
6.425000	0.5	0.004875
6.433333	0.5	0.005500
6.441667	0.5	0.006125
6.450000	0.5	0.006750
6.458333	0.5	0.007000
6.466667	0.5	0.007125
6.475000	0.5	0.007625
6.483333	0.5	0.007875
6.491667	0.5	0.008250
6.500000	0.5	0.009000
6.508333	0.5	0.009500
6.516667	0.5	0.009875
6.525000	0.5	0.010375
6.533333	0.5	0.010625
6.541667	0.5	0.010875
6.550000	0.5	0.011375
6.558333	0.5	0.011000
6.566667	0.5	0.010750
6.575000	0.5	0.010875
6.583333	0.5	0.010875
6.591667	0.5	0.011250
6.600000	0.5	0.011375
6.608333	0.5	0.011250
6.616667	0.5	0.010875
6.625000	0.5	0.011000
6.633333	0.5	0.010625
6.641667	0.5	0.010625
6.650000	0.5	0.010125
6.658333	0.5	0.009375
6.666667	0.5	0.008750
6.675000	0.5	0.008375
6.683333	0.5	0.007875
6.691667	0.5	0.006875
6.700000	0.5	0.005000
6.708333	0.5	0.002125
6.716667	0.5	-0.001750
6.725000	0.5	-0.007750
6.733333	0.5	-0.016875
6.741667	0.5	-0.031500
6.750000	0.5	-0.054375
6.758333	0.5	-0.090875
6.766667	0.5	-0.148375
6.775000	0.5	-0.236875
6.783333	0.5	-0.366125
6.791667	0.5	-0.546375
6.800000	0.5	-0.783000
6.808333	0.5	-1.075125
6.816667	0.5	-1.410500
6.825000	0.5	-1.765500
6.833333	0.5	-2.105750
6.841667	0.5	-2.387500
6.850000	0.5	-2.562000
6.858333	0.5	-2.579125
6.866667	0.5	-2.388375
6.875000	0.5	-1.944250
6.883333	0.5	-1.208000
6.891667	0.5	-0.149375
6.900000	0.5	1.250000
6.908333	0.5	2.996250
6.916667	0.5	5.077500
6.925000	0.5	7.460500
6.933333	0.5	10.086375
6.941667	0.5	12.862500
6.950000	0.5	15.663750
6.958333	0.5	18.335875
6.966667	0.5	20.709875
6.975000	0.5	22.622750
6.983333	0.5	23.945750
6.991667	0.5	24.602250
7.000000	0.5	24.583000
7.008333	0.5	23.941125
7.016667	0.5	22.778375
7.025000	0.5	21.223500
7.033333	0.5	19.413875
7.041667	0.5	17.477125
7.050000	0.5	15.519250
7.058333	0.5	13.621375
7.066667	0.5	11.840500
7.075000	0.5	10.211250
7.083333	0.5	8.749875
7.091667	0.5	7.459625
7.100000	0.5	6.335125
7.108333	0.5	5.364375
7.116667	0.5	4.532750
7.125000	0.5	3.824125
7.133333	0.5	3.224500
7.141667	0.5	2.718500
7.150000	0.5	2.291875
7.158333	0.5	1.933625
7.166667	0.5	1.632875
7.175000	0.5	1.380375
7.183333	0.5	1.169000
7.191667	0.5	0.991375
7.200000	0.5	0.842750
7.208333	0.5	0.717375
7.216667	0.5	0.612250
7.225000	0.5	0.523625
7.233333	0.5	0.449250
7.241667	0.5	0.386375
7.250000	0.5	0.333250
7.258333	0.5	0.288500
7.266667	0.5	0.250500
7.275000	0.5	0.218250
7.283333	0.5	0.190875
7.291667	0.5	0.167750
7.300000	0.5	0.148500
7.308333	0.5	0.131750
7.316667	0.5	0.117625
7.325000	0.5	0.105625
7.333333	0.5	0.095375
7.341667	0.5	0.086625
7.350000	0.5	0.078625
7.358333	0.5	0.072000
7.366667	0.5	0.066000
7.375000	0.5	0.061375
7.383333	0.5	0.056750
7.391667	0.5	0.052875
7.400000	0.5	0.049750
7.408333	0.5	0.046625
7.416667	0.5	0.043750
7.425000	0.5	0.041250
7.433333	0.5	0.039000
7.441667	0.5	0.036625
7.450000	0.5	0.034625
7.458333	0.5	0.033125
7.466667	0.5	0.031625
7.475000	0.5	0.030125
7.483333	0.5	0.028875
7.491667	0.5	0.027875
7.500000	0.5	0.027125
7.508333	0.5	0.026500
7.516667	0.5	0.026125
7.525000	0.5	0.025500
7.533333	0.5	0.025375
7.541667	0.5	0.025250
7.550000	0.5	0.025375
7.558333	0.5	0.025750
7.566667	0.5	0.026125
7.575000	0.5	0.026125
7.583333	0.5	0.026500
7.591667	0.5	0.027000
7.600000	0.5	0.027375
7.608333	0.5	0.028000
7.616667	0.5	0.028750
7.625000	0.5	0.029750
7.633333	0.5	0.030625
7.641667	0.5	0.031500
7.650000	0.5	0.032375
7.658333	0.5	0.033000
7.666667	0.5	0.033875
7.675000	0.5	0.034750
7.683333	0.5	0.035625
7.691667	0.5	0.036625
7.700000	0.5	0.037250
7.708333	0.5	0.037750
7.716667	0.5	0.037750
7.725000	0.5	0.038250
7.733333	0.5	0.039375
7.741667	0.5	0.040250
7.750000	0.5	0.040750
7.758333	0.5	0.041625
7.766667	0.5	0.042250
7.775000	0.5	0.042500
7.783333	0.5	0.042875
7.791667	0.5	0.043875
7.800000	0.5	0.044500
7.808333	0.5	0.044750
7.816667	0.5	0.045125
7.825000	0.5	0.045500
7.833333	0.5	0.046000
7.841667	0.5	0.046625
7.850000	0.5	0.046875
7.858333	0.5	0.047500
7.866667	0.5	0.048000
7.875000	0.5	0.048500
7.883333	0.5	0.049125
7.891667	0.5	0.050500
7.900000	0.5	0.052125
7.908333	0.5	0.054000
7.916667	0.5	0.056500
7.925000	0.5	0.059375
7.933333	0.5	0.063250
7.941667	0.5	0.067875
7.950000	0.5	0.074250
7.958333	0.5	0.081750
7.966667	0.5	0.091625
7.975000	0.5	0.104250
7.983333	0.5	0.120500
7.991667	0.5	0.140375
8.000000	0.5	0.166250
8.008333	0.5	0.198500
8.016667	0.5	0.238250
8.025000	0.5	0.287250
8.033333	0.5	0.347500
8.041667	0.5	0.420500
8.050000	0.5	0.507250
8.058333	0.5	0.608750
8.066667	0.5	0.727125
8.075000	0.5	0.862500
8.083333	0.5	1.014750
8.091667	0.5	1.185500
8.100000	0.5	1.374625
8.108333	0.5	1.581500
8.116667	0.5	1.806625
8.125000	0.5	2.049625
8.133333	0.5	2.309500
8.141667	0.5	2.585875
8.150000	0.5	2.877875
8.158333	0.5	3.185500
8.166667	0.5	3.508375
8.175000	0.5	3.844750
8.183333	0.5	4.194750
8.191667	0.5	4.557750
8.200000	0.5	4.932750
8.208333	0.5	5.319000
8.216667	0.5	5.716625
8.225000	0.5	6.123750
8.233333	0.5	6.541125
8.241667	0.5	6.968125
8.250000	0.5	7.404000
8.258333	0.5	7.848000
8.266667	0.5	8.300250
8.275000	0.5	8.759875
8.283333	0.5	9.227125
8.291667	0.5	9.700750
8.300000	0.5	10.181125
8.308333	0.5	10.668250
8.316667	0.5	11.160875
8.325000	0.5	11.658625
8.333333	0.5	12.160625
8.341667	0.5	12.665375
8.350000	0.5	13.168250
8.358333	0.5	13.660000
8.366667	0.5	14.121625
8.375000	0.5	14.522375
8.383333	0.5	14.820250
8.391667	0.5	14.964375
8.400000	0.5	14.909000
8.408333	0.5	14.624875
8.416667	0.5	14.105750
8.425000	0.5	13.372125
8.433333	0.5	12.464125
8.441667	0.5	11.433500
8.450000	0.5	10.335375
8.458333	0.5	9.219750
8.466667	0.5	8.128750
8.475000	0.5	7.094750
8.483333	0.5	6.140250
8.491667	0.5	5.278125
8.500000	0.5	4.513500
8.508333	0.5	3.844375
8.516667	0.5	3.267125
8.525000	0.5	2.773750
8.533333	0.5	2.355125
8.541667	0.5	2.002375
8.550000	0.5	1.707375
8.558333	0.5	1.461750
8.566667	0.5	1.258250
8.575000	0.5	1.090500
8.583333	0.5	0.952375
8.591667	0.5	0.840000
8.600000	0.5	0.747500
8.608333	0.5	0.672625
8.616667	0.5	0.611375
8.625000	0.5	0.562125
8.633333	0.5	0.521750
8.641667	0.5	0.487875
8.650000	0.5	0.459375
8.658333	0.5	0.435125
8.666667	0.5	0.414375
8.675000	0.5	0.395625
8.683333	0.5	0.378875
8.691667	0.5	0.363125
8.700000	0.5	0.348625
8.708333	0.5	0.334750
8.716667	0.5	0.321375
8.725000	0.5	0.308250
8.733333	0.5	0.295500
8.741667	0.5	0.283125
8.750000	0.5	0.271125
8.758333	0.5	0.259000
8.766667	0.5	0.247000
8.775000	0.5	0.235625
8.783333	0.5	0.224750
8.791667	0.5	0.214250
8.800000	0.5	0.204125
8.808333	0.5	0.194250
8.816667	0.5	0.185250
8.825000	0.5	0.176750
8.833333	0.5	0.168250
8.841667	0.5	0.161125
8.850000	0.5	0.154125
8.858333	0.5	0.147625
8.866667	0.5	0.140750
8.875000	0.5	0.135375
8.883333	0.5	0.130250
8.891667	0.5	0.125375
8.900000	0.5	0.121125
8.908333	0.5	0.117125
8.916667	0.5	0.113375
8.925000	0.5	0.110250
8.933333	0.5	0.106875
8.941667	0.5	0.104125
8.950000	0.5	0.101625
8.958333	0.5	0.099500
8.966667	0.5	0.097500
8.975000	0.5	0.095500
8.983333	0.5	0.094500
8.991667	0.5	0.093250
9.000000	0.5	0.092125
9.008333	0.5	0.091750
9.016667	0.5	0.091250
9.025000	0.5	0.091375
9.033333	0.5	0.090875
9.041667	0.5	0.090500
9.050000	0.5	0.090250
9.058333	0.5	0.090375
9.066667	0.5	0.090625
9.075000	0.5	0.090375
9.083333	0.5	0.090375
9.091667	0.5	0.090250
9.100000	0.5	0.090125
9.108333	0.5	0.090375
9.116667	0.5	0.090625
9.125000	0.5	0.090250
9.133333	0.5	0.090125
9.141667	0.5	0.090500
9.150000	0.5	0.090375
9.158333	0.5	0.089875
9.166667	0.5	0.089500
9.175000	0.5	0.089000
9.183333	0.5	0.088125
9.191667	0.5	0.087000
9.200000	0.5	0.086250
9.208333	0.5	0.085250
9.216667	0.5	0.084250
9.225000	0.5	0.083250
9.233333	0.5	0.082250
9.241667	0.5	0.081000
9.250000	0.5	0.079750
9.258333	0.5	0.078625
9.266667	0.5	0.077375
9.275000	0.5	0.076625
9.283333	0.5	0.075500
9.291667	0.5	0.074375
9.300000	0.5	0.073375
9.308333	0.5	0.072625
9.316667	0.5	0.071875
9.325000	0.5	0.070625
9.333333	0.5	0.069750
9.341667	0.5	0.069250
9.350000	0.5	0.068625
9.358333	0.5	0.068125
9.366667	0.5	0.067500
9.375000	0.5	0.066875
9.383333	0.5	0.066375
9.391667	0.5	0.065625
9.400000	0.5	0.065125
9.408333	0.5	0.064375
9.416667	0.5	0.063875
9.425000	0.5	0.062875
9.433333	0.5	0.062500
9.441667	0.5	0.062000
9.450000	0.5	0.061875
9.458333	0.5	0.061375
9.466667	0.5	0.061250
9.475000	0.5	0.060875
9.483333	0.5	0.060375
9.491667	0.5	0.059750
9.500000	0.5	0.059625
9.508333	0.5	0.059750
9.516667	0.5	0.059500
9.525000	0.5	0.059375
9.533333	0.5	0.059250
9.541667	0.5	0.059875
9.550000	0.5	0.060250
9.558333	0.5	0.060375
9.566667	0.5	0.060500
9.575000	0.5	0.061125
9.583333	0.5	0.061750
9.591667	0.5	0.062375
9.600000	0.5	0.062250
9.608333	0.5	0.062625
9.616667	0.5	0.062750
9.625000	0.5	0.063250
9.633333	0.5	0.062500
9.641667	0.5	0.062000
9.650000	0.5	0.060875
9.658333	0.5	0.060000
9.666667	0.5	0.059250
9.675000	0.5	0.058250
9.683333	0.5	0.057125
9.691667	0.5	0.055000
9.700000	0.5	0.053000
9.708333	0.5	0.051625
9.716667	0.5	0.050000
9.725000	0.5	0.048625
9.733333	0.5	0.046875
9.741667	0.5	0.044750
9.750000	0.5	0.043375
9.758333	0.5	0.042125
9.766667	0.5	0.040500
9.775000	0.5	0.039250
9.783333	0.5	0.037750
9.791667	0.5	0.037000
9.800000	0.5	0.035875
9.808333	0.5	0.035125
9.816667	0.5	0.034125
9.825000	0.5	0.033375
9.833333	0.5	0.032875
9.841667	0.5	0.032500
9.850000	0.5	0.032125
9.858333	0.5	0.032375
9.866667	0.5	0.031875
9.875000	0.5	0.031375
9.883333	0.5	0.031000
9.891667	0.5	0.031000
9.900000	0.5	0.030875
9.908333	0.5	0.030500
9.916667	0.5	0.030125
9.925000	0.5	0.030375
9.933333	0.5	0.030625
9.941667	0.5	0.030250
9.950000	0.5	0.030000
9.958333	0.5	0.030125
9.966667	0.5	0.030250
9.975000	0.5	0.030375
9.983333	0.5	0.030125
9.991667	0.5	0.030125
10.000000	0.5	0.030250
10.008333	0.5	0.030500
10.016667	0.5	0.030625
10.025000	0.5	0.030750
10.033333	0.5	0.031125
10.041667	0.5	0.031500
10.050000	0.5	0.032000
10.058333	0.5	0.032750
10.066667	0.5	0.033125
10.075000	0.5	0.033750
10.083333	0.5	0.034250
10.091667	0.5	0.035125
10.100000	0.5	0.035625
10.108333	0.5	0.036500
10.116667	0.5	0.037250
10.125000	0.5	0.038500
10.133333	0.5	0.039750
10.141667	0.5	0.041000
10.150000	0.5	0.042500
10.158333	0.5	0.044250
10.166667	0.5	0.046500
10.175000	0.5	0.049000
10.183333	0.5	0.052250
10.191667	0.5	0.055125
10.200000	0.5	0.059000
10.208333	0.5	0.063125
10.216667	0.5	0.068625
10.225000	0.5	0.074500
10.233333	0.5	0.081875
10.241667	0.5	0.090250
10.250000	0.5	0.099875
10.258333	0.5	0.111125
10.266667	0.5	0.124875
10.275000	0.5	0.141250
10.283333	0.5	0.160875
10.291667	0.5	0.184375
10.300000	0.5	0.213250
10.308333	0.5	0.248000
10.316667	0.5	0.289625
10.325000	0.5	0.339750
10.333333	0.5	0.399750
10.341667	0.5	0.472000
10.350000	0.5	0.558500
10.358333	0.5	0.661250
10.366667	0.5	0.783125
10.375000	0.5	0.926750
10.383333	0.5	1.095750
10.391667	0.5	1.292750
10.400000	0.5	1.520875
10.408333	0.5	1.783875
10.416667	0.5	2.085625
10.425000	0.5	2.428750
10.433333	0.5	2.817125
10.441667	0.5	3.253625
10.450000	0.5	3.740500
10.458333	0.5	4.280125
10.466667	0.5	4.874625
10.475000	0.5	5.525500
10.483333	0.5	6.233625
10.491667	0.5	6.999625
10.500000	0.5	7.823500
10.508333	0.5	8.704000
10.516667	0.5	9.641500
10.525000	0.5	10.633250
10.533333	0.5	11.677500
10.541667	0.5	12.770250
10.550000	0.5	13.906875
10.558333	0.5	15.081625
10.566667	0.5	16.286625
10.575000	0.5	17.512500
10.583333	0.5	18.748750
10.591667	0.5	19.981375
10.600000	0.5	21.195625
10.608333	0.5	22.375000
10.616667	0.5	23.502125
10.625000	0.5	24.557250
10.633333	0.5	25.522000
10.641667	0.5	26.376750
10.650000	0.5	27.103750
10.658333	0.5	27.686500
10.666667	0.5	28.111750
10.675000	0.5	28.368000
10.683333	0.5	28.447125
10.691667	0.5	28.346125
10.700000	0.5	28.064875
10.708333	0.5	27.608625
10.716667	0.5	26.985500
10.725000	0.5	26.207875
10.733333	0.5	25.291750
10.741667	0.5	24.255250
10.750000	0.5	23.117500
10.758333	0.5	21.899125
10.766667	0.5	20.622250
10.775000	0.5	19.307500
10.783333	0.5	17.974750
10.791667	0.5	16.642750
10.800000	0.5	15.327500
10.808333	0.5	14.044375
10.816667	0.5	12.804875
10.825000	0.5	11.619875
10.833333	0.5	10.498000
10.841667	0.5	9.444875
10.850000	0.5	8.464250
10.858333	0.5	7.557750
10.866667	0.5	6.725625
10.875000	0.5	5.966625
10.883333	0.5	5.279250
10.891667	0.5	4.659750
10.900000	0.5	4.104625
10.908333	0.5	3.609250
10.916667	0.5	3.169625
10.925000	0.5	2.781375
10.933333	0.5	2.439250
10.941667	0.5	2.138875
10.950000	0.5	1.876000
10.958333	0.5	1.646250
10.966667	0.5	1.445875
10.975000	0.5	1.271500
10.983333	0.5	1.120625
10.991667	0.5	0.990125
11.000000	0.5	0.876500
11.008333	0.5	0.778125
11.016667	0.5	0.692500
11.025000	0.5	0.618875
11.033333	0.5	0.555000
11.041667	0.5	0.499250
11.050000	0.5	0.450625
11.058333	0.5	0.408250
11.066667	0.5	0.371250
11.075000	0.5	0.338750
11.083333	0.5	0.310125
11.091667	0.5	0.285250
11.100000	0.5	0.263125
11.108333	0.5	0.243625
11.116667	0.5	0.226375
11.125000	0.5	0.211375
11.133333	0.5	0.197250
11.141667	0.5	0.184750
11.150000	0.5	0.173500
11.158333	0.5	0.163500
11.166667	0.5	0.154750
11.175000	0.5	0.146500
11.183333	0.5	0.138750
11.191667	0.5	0.132000
11.200000	0.5	0.126500
11.208333	0.5	0.121000
11.216667	0.5	0.115750
11.225000	0.5	0.111625
11.233333	0.5	0.107000
11.241667	0.5	0.102750
11.250000	0.5	0.099125
11.258333	0.5	0.096250
11.266667	0.5	0.094000
11.275000	0.5	0.091375
11.283333	0.5	0.088750
11.291667	0.5	0.086250
11.300000	0.5	0.083875
11.308333	0.5	0.082500
11.316667	0.5	0.080750
11.325000	0.5	0.079000
11.333333	0.5	0.077625
11.341667	0.5	0.076500
11.350000	0.5	0.075375
11.358333	0.5	0.074250
11.366667	0.5	0.073625
11.375000	0.5	0.073125
11.383333	0.5	0.072750
11.391667	0.5	0.072125
11.400000	0.5	0.072125
11.408333	0.5	0.071625
11.416667	0.5	0.071375
11.425000	0.5	0.071250
11.433333	0.5	0.071250
11.441667	0.5	0.071125
11.450000	0.5	0.071250
11.458333	0.5	0.071375
11.466667	0.5	0.070750
11.475000	0.5	0.070375
11.483333	0.5	0.070375
11.491667	0.5	0.070500
11.500000	0.5	0.070750
11.508333	0.5	0.071250
11.516667	0.5	0.071375
11.525000	0.5	0.071875
11.533333	0.5	0.072375
11.541667	0.5	0.072625
11.550000	0.5	0.072625
11.558333	0.5	0.073125
11.566667	0.5	0.073250
11.575000	0.5	0.073375
11.583333	0.5	0.073375
11.591667	0.5	0.073250
11.600000	0.5	0.073125
11.608333	0.5	0.072750
11.616667	0.5	0.072625
11.625000	0.5	0.072625
11.633333	0.5	0.072500
11.641667	0.5	0.072625
11.650000	0.5	0.072625
11.658333	0.5	0.072375
11.666667	0.5	0.071750
11.675000	0.5	0.071250
11.683333	0.5	0.070625
11.691667	0.5	0.069500
11.700000	0.5	0.068500
11.708333	0.5	0.067625
11.716667	0.5	0.066625
11.725000	0.5	0.065750
11.733333	0.5	0.064000
11.741667	0.5	0.062125
11.750000	0.5	0.061000
11.758333	0.5	0.060000
11.766667	0.5	0.058250
11.775000	0.5	0.057000
11.783333	0.5	0.055250
11.791667	0.5	0.053250
11.800000	0.5	0.051875
11.808333	0.5	0.050375
11.816667	0.5	0.049000
11.825000	0.5	0.047500
11.833333	0.5	0.045875
11.841667	0.5	0.045000
11.850000	0.5	0.043750
11.858333	0.5	0.042250
11.866667	0.5	0.040500
11.875000	0.5	0.039000
11.883333	0.5	0.037750
11.891667	0.5	0.036500
11.900000	0.5	0.035125
11.908333	0.5	0.033625
11.916667	0.5	0.032250
11.925000	0.5	0.030875
11.933333	0.5	0.029750
11.941667	0.5	0.028750
11.950000	0.5	0.028250
11.958333	0.5	0.027750
11.966667	0.5	0.027125
11.975000	0.5	0.026125
11.983333	0.5	0.025250
11.991667	0.5	0.024625
12.000000	0.5	0.024000
12.008333	0.5	0.023125
12.016667	0.5	0.022625
12.025000	0.5	0.021750
12.033333	0.5	0.021250
12.041667	0.5	0.020875
12.050000	0.5	0.020250
12.058333	0.5	0.019750
12.066667	0.5	0.019375
12.075000	0.5	0.019250
12.083333	0.5	0.019000
12.091667	0.5	0.018375
12.100000	0.5	0.018250
12.108333	0.5	0.017750
12.116667	0.5	0.017750
12.125000	0.5	0.017375
12.133333	0.5	0.017125
12.141667	0.5	0.017250
12.150000	0.5	0.017625
12.158333	0.5	0.017125
12.166667	0.5	0.017250
12.175000	0.5	0.017250
12.183333	0.5	0.017625
12.191667	0.5	0.017750
12.200000	0.5	0.018375
12.208333	0.5	0.018250
12.216667	0.5	0.018000
12.225000	0.5	0.018500
12.233333	0.5	0.019125
12.241667	0.5	0.019750
12.250000	0.5	0.020375
12.258333	0.5	0.020750
12.266667	0.5	0.021625
12.275000	0.5	0.022750
12.283333	0.5	0.023875
12.291667	0.5	0.024375
12.300000	0.5	0.026125
12.308333	0.5	0.027250
12.316667	0.5	0.028875
12.325000	0.5	0.030000
12.333333	0.5	0.031375
12.341667	0.5	0.033000
12.350000	0.5	0.033750
12.358333	0.5	0.035000
12.366667	0.5	0.036125
12.375000	0.5	0.037000
12.383333	0.5	0.037875
12.391667	0.5	0.038250
12.400000	0.5	0.038250
12.408333	0.5	0.038500
12.416667	0.5	0.038500
12.425000	0.5	0.038625
12.433333	0.5	0.038500
12.441667	0.5	0.037625
12.450000	0.5	0.037500
12.458333	0.5	0.037125
12.466667	0.5	0.036750
12.475000	0.5	0.035875
12.483333	0.5	0.035125
12.491667	0.5	0.034375
12.500000	0.5	0.033500
12.508333	0.5	0.032750
12.516667	0.5	0.032375
12.525000	0.5	0.031500
12.533333	0.5	0.030750
12.541667	0.5	0.030125
12.550000	0.5	0.029125
12.558333	0.5	0.028500
12.566667	0.5	0.027875
12.575000	0.5	0.027125
12.583333	0.5	0.026250
12.591667	0.5	0.026000
12.600000	0.5	0.025625
12.608333	0.5	0.025000
12.616667	0.5	0.024375
12.625000	0.5	0.023750
12.633333	0.5	0.023375
12.641667	0.5	0.023125
12.650000	0.5	0.022625
12.658333	0.5	0.022000
12.666667	0.5	0.021500
12.675000	0.5	0.021125
12.683333	0.5	0.020250
12.691667	0.5	0.019625
12.700000	0.5	0.018875
12.708333	0.5	0.018500
12.716667	0.5	0.018250
12.725000	0.5	0.017875
12.733333	0.5	0.017375
12.741667	0.5	0.016750
12.750000	0.5	0.016000
12.758333	0.5	0.015375
12.766667	0.5	0.014750
12.775000	0.5	0.014250
12.783333	0.5	0.013625
12.791667	0.5	0.013000
12.800000	0.5	0.012625
12.808333	0.5	0.012000
12.816667	0.5	0.011250
12.825000	0.5	0.010750
12.833333	0.5	0.010625
12.841667	0.5	0.010250
12.850000	0.5	0.009625
12.858333	0.5	0.009125
12.866667	0.5	0.008500
12.875000	0.5	0.008250
12.883333	0.5	0.008250
12.891667	0.5	0.007750
12.900000	0.5	0.007125
12.908333	0.5	0.006625
12.916667	0.5	0.006250
12.925000	0.5	0.005750
12.933333	0.5	0.005125
12.941667	0.5	0.004375
12.950000	0.5	0.003875
12.958333	0.5	0.003375
12.966667	0.5	0.003000
12.975000	0.5	0.002625
12.983333	0.5	0.002500
12.991667	0.5	0.002500
13.000000	0.5	0.002375
13.008333	0.5	0.002000
13.016667	0.5	0.001000
13.025000	0.5	0.000125
13.033333	0.5	0.000000
13.041667	0.5	-0.000250
13.050000	0.5	-0.000500
13.058333	0.5	-0.000875
13.066667	0.5	-0.001625
13.075000	0.5	-0.001875
13.083333	0.5	-0.002375
13.091667	0.5	-0.002625
13.100000	0.5	-0.002750
13.108333	0.5	-0.003375
13.116667	0.5	-0.003875
13.125000	0.5	-0.004375
13.133333	0.5	-0.004750
13.141667	0.5	-0.005625
13.150000	0.5	-0.005625
13.158333	0.5	-0.005500
13.166667	0.5	-0.005750
13.175000	0.5	-0.006000
13.183333	0.5	-0.006125
13.191667	0.5	-0.006125
13.200000	0.5	-0.006250
13.208333	0.5	-0.006375
13.216667	0.5	-0.006500
13.225000	0.5	-0.006500
13.233333	0.5	-0.006250
13.241667	0.5	-0.006250
13.250000	0.5	-0.006250
13.258333	0.5	-0.006375
13.266667	0.5	-0.006500
13.275000	0.5	-0.006250
13.283333	0.5	-0.005875
13.291667	0.5	-0.006000
13.300000	0.5	-0.006250
13.308333	0.5	-0.006000
13.316667	0.5	-0.005750
13.325000	0.5	-0.005500
13.333333	0.5	-0.004875
13.341667	0.5	-0.004750
13.350000	0.5	-0.004500
13.358333	0.5	-0.003875
13.366667	0.5	-0.003500
13.375000	0.5	-0.003375
13.383333	0.5	-0.002750
13.391667	0.5	-0.002375
13.400000	0.5	-0.001875
13.408333	0.5	-0.001500
13.416667	0.5	-0.001250
13.425000	0.5	-0.001000
13.433333	0.5	-0.000625
13.441667	0.5	-0.000500
13.450000	0.5	-0.000500
13.458333	0.5	-0.000250
13.466667	0.5	0.000000
13.475000	0.5	0.000375
13.483333	0.5	0.000750
13.491667	0.5	0.001125
13.500000	0.5	0.001125
13.508333	0.5	0.000875
13.516667	0.5	0.001125
13.525000	0.5	0.001125
13.533333	0.5	0.001125
13.541667	0.5	0.001250
13.550000	0.5	0.001000
13.558333	0.5	0.001000
13.566667	0.5	0.000625
13.575000	0.5	0.000625
13.583333	0.5	0.000875
13.591667	0.5	0.000625
13.600000	0.5	0.000500
13.608333	0.5	0.000250
13.616667	0.5	0.000000
13.625000	0.5	-0.000125
13.633333	0.5	-0.000125
13.641667	0.5	-0.000250
13.650000	0.5	-0.000500
13.658333	0.5	-0.000500
13.666667	0.5	-0.000375
13.675000	0.5	-0.000750
13.683333	0.5	-0.001000
13.691667	0.5	-0.000750
13.700000	0.5	-0.000750
13.708333	0.5	-0.001125
13.716667	0.5	-0.001250
13.725000	0.5	-0.001375
13.733333	0.5	-0.001375
13.741667	0.5	-0.001375
13.750000	0.5	-0.001125
13.758333	0.5	-0.000875
13.766667	0.5	-0.000750
13.775000	0.5	-0.000750
13.783333	0.5	-0.000500
13.791667	0.5	-0.000125
13.800000	0.5	-0.000125
13.808333	0.5	0.000250
13.816667	0.5	0.000625
13.825000	0.5	0.001125
13.833333	0.5	0.001250
13.841667	0.5	0.001375
13.850000	0.5	0.001500
13.858333	0.5	0.002500
13.866667	0.5	0.003250
13.875000	0.5	0.003750
13.883333	0.5	0.003625
13.891667	0.5	0.004125
13.900000	0.5	0.004750
13.908333	0.5	0.005500
13.916667	0.5	0.006250
13.925000	0.5	0.007000
13.933333	0.5	0.007750
13.941667	0.5	0.008750
13.950000	0.5	0.009250
13.958333	0.5	0.009500
13.966667	0.5	0.010250
13.975000	0.5	0.011375
13.983333	0.5	0.012375
13.991667	0.5	0.013625
14.000000	0.5	0.014750
14.008333	0.5	0.015625
14.016667	0.5	0.016500
14.025000	0.5	0.017125
14.033333	0.5	0.018000
14.041667	0.5	0.018625
14.050000	0.5	0.019125
14.058333	0.5	0.019750
14.066667	0.5	0.020125
14.075000	0.5	0.020750
14.083333	0.5	0.020875
14.091667	0.5	0.021250
14.100000	0.5	0.020875
14.108333	0.5	0.020750
14.116667	0.5	0.020875
14.125000	0.5	0.020625
14.133333	0.5	0.020750
14.141667	0.5	0.020625
14.150000	0.5	0.020750
14.158333	0.5	0.020500
14.166667	0.5	0.020500
14.175000	0.5	0.020250
14.183333	0.5	0.020000
14.191667	0.5	0.019125
14.200000	0.5	0.018125
14.208333	0.5	0.017375
14.216667	0.5	0.016625
14.225000	0.5	0.015875
14.233333	0.5	0.015250
14.241667	0.5	0.014750
14.250000	0.5	0.014000
14.258333	0.5	0.013750
14.266667	0.5	0.013625
14.275000	0.5	0.014000
14.283333	0.5	0.013750
14.291667	0.5	0.013500
14.300000	0.5	0.013375
14.308333	0.5	0.013375
14.316667	0.5	0.013375
14.325000	0.5	0.013125
14.333333	0.5	0.012750
14.341667	0.5	0.013000
14.350000	0.5	0.013250
14.358333	0.5	0.013250
14.366667	0.5	0.013375
14.375000	0.5	0.013375
14.383333	0.5	0.013625
14.391667	0.5	0.013625
14.400000	0.5	0.013750
14.408333	0.5	0.013625
14.416667	0.5	0.013625
14.425000	0.5	0.014000
14.433333	0.5	0.014125
14.441667	0.5	0.014000
14.450000	0.5	0.014000
14.458333	0.5	0.014375
14.466667	0.5	0.014125
14.475000	0.5	0.013875
14.483333	0.5	0.013875
14.491667	0.5	0.014000
14.500000	0.5	0.014000
14.508333	0.5	0.014125
14.516667	0.5	0.014625
14.525000	0.5	0.014625
14.533333	0.5	0.014500
14.541667	0.5	0.014625
14.550000	0.5	0.014375
14.558333	0.5	0.014125
14.566667	0.5	0.014125
14.575000	0.5	0.013750
14.583333	0.5	0.013125
14.591667	0.5	0.012625
14.600000	0.5	0.012625
14.608333	0.5	0.012000
14.616667	0.5	0.011875
14.625000	0.5	0.011750
14.633333	0.5	0.011375
14.641667	0.5	0.011375
14.650000	0.5	0.011375
14.658333	0.5	0.010875
14.666667	0.5	0.010375
14.675000	0.5	0.010375
14.683333	0.5	0.010375
14.691667	0.5	0.010125
14.700000	0.5	0.009625
14.708333	0.5	0.009500
14.716667	0.5	0.009625
14.725000	0.5	0.009750
14.733333	0.5	0.010000
14.741667	0.5	0.009500
14.750000	0.5	0.008750
14.758333	0.5	0.008500
14.766667	0.5	0.008375
14.775000	0.5	0.007625
14.783333	0.5	0.007500
14.791667	0.5	0.007250
14.800000	0.5	0.006625
14.808333	0.5	0.006500
14.816667	0.5	0.006625
14.825000	0.5	0.006625
14.833333	0.5	0.006625
14.841667	0.5	0.006375
14.850000	0.5	0.006125
14.858333	0.5	0.006000
14.866667	0.5	0.006125
14.875000	0.5	0.006250
14.883333	0.5	0.006250
14.891667	0.5	0.006000
14.900000	0.5	0.005750
14.908333	0.5	0.005625
14.916667	0.5	0.005625
14.925000	0.5	0.005625
14.933333	0.5	0.005250
14.941667	0.5	0.005125
14.950000	0.5	0.004875
14.958333	0.5	0.005250
14.966667	0.5	0.004875
14.975000	0.5	0.004750
14.983333	0.5	0.004375
14.991667	0.5	0.004375
15.000000	0.5	0.004375
15.008333	0.5	0.004250
15.016667	0.5	0.003875
15.025000	0.5	0.004000
15.033333	0.5	0.004375
15.041667	0.5	0.004375
15.050000	0.5	0.004125
15.058333	0.5	0.004250
15.066667	0.5	0.004250
15.075000	0.5	0.004125
15.083333	0.5	0.003750
15.091667	0.5	0.003250
15.100000	0.5	0.003000
15.108333	0.5	0.002375
15.116667	0.5	0.001750
15.125000	0.5	0.001625
15.133333	0.5	0.001250
15.141667	0.5	0.001000
15.150000	0.5	0.000875
15.158333	0.5	0.000500
15.166667	0.5	0.000125
15.175000	0.5	0.000125
15.183333	0.5	0.000000
15.191667	0.5	-0.000500
15.200000	0.5	-0.001000
15.208333	0.5	-0.001250
15.216667	0.5	-0.001250
15.225000	0.5	-0.001250
15.233333	0.5	-0.001875
15.241667	0.5	-0.002375
15.250000	0.5	-0.002625
15.258333	0.5	-0.003125
15.266667	0.5	-0.003500
15.275000	0.5	-0.003875
15.283333	0.5	-0.004125
15.291667	0.5	-0.004125
15.300000	0.5	-0.004000
15.308333	0.5	-0.004000
15.316667	0.5	-0.004500
15.325000	0.5	-0.004750
15.333333	0.5	-0.005125
15.341667	0.5	-0.005500
15.350000	0.5	-0.005375
15.358333	0.5	-0.004875
15.366667	0.5	-0.005125
15.375000	0.5	-0.005375
15.383333	0.5	-0.005750
15.391667	0.5	-0.006000
15.400000	0.5	-0.005875
15.408333	0.5	-0.005875
15.416667	0.5	-0.006000
15.425000	0.5	-0.006000
15.433333	0.5	-0.005875
15.441667	0.5	-0.006625
15.450000	0.5	-0.006750
15.458333	0.5	-0.006875
15.466667	0.5	-0.006875
15.475000	0.5	-0.006875
15.483333	0.5	-0.006750
15.491667	0.5	-0.006750
15.500000	0.5	-0.007000
15.508333	0.5	-0.006750
15.516667	0.5	-0.006875
15.525000	0.5	-0.007375
15.533333	0.5	-0.007125
15.541667	0.5	-0.006750
15.550000	0.5	-0.006625
15.558333	0.5	-0.006750
15.566667	0.5	-0.006875
15.575000	0.5	-0.006875
15.583333	0.5	-0.006750
15.591667	0.5	-0.006625
15.600000	0.5	-0.006625
15.608333	0.5	-0.006750
15.616667	0.5	-0.006875
15.625000	0.5	-0.007125
15.633333	0.5	-0.007250
15.641667	0.5	-0.007250
15.650000	0.5	-0.007500
15.658333	0.5	-0.007500
15.666667	0.5	-0.007875
15.675000	0.5	-0.007875
15.683333	0.5	-0.007750
15.691667	0.5	-0.008250
15.700000	0.5	-0.008375
15.708333	0.5	-0.008875
15.716667	0.5	-0.009375
15.725000	0.5	-0.009125
15.733333	0.5	-0.008750
15.741667	0.5	-0.009250
15.750000	0.5	-0.009375
15.758333	0.5	-0.009625
15.766667	0.5	-0.010000
15.775000	0.5	-0.010375
15.783333	0.5	-0.010875
15.791667	0.5	-0.011625
15.800000	0.5	-0.012000
15.808333	0.5	-0.012250
15.816667	0.5	-0.012500
15.825000	0.5	-0.013250
15.833333	0.5	-0.013375
15.841667	0.5	-0.013375
15.850000	0.5	-0.013750
15.858333	0.5	-0.013875
15.866667	0.5	-0.014250
15.875000	0.5	-0.014750
15.883333	0.5	-0.015250
15.891667	0.5	-0.015375
15.900000	0.5	-0.016250
15.908333	0.5	-0.016625
15.916667	0.5	-0.016750
15.925000	0.5	-0.017125
15.933333	0.5	-0.017625
15.941667	0.5	-0.017875
15.950000	0.5	-0.018375
15.958333	0.5	-0.018500
15.966667	0.5	-0.018875
15.975000	0.5	-0.019250
15.983333	0.5	-0.019500
15.991667	0.5	-0.019625
16.000000	0.5	-0.019875
16.008333	0.5	-0.020625
16.016667	0.5	-0.020875
16.025000	0.5	-0.021125
16.033333	0.5	-0.021125
16.041667	0.5	-0.021250
16.050000	0.5	-0.021125
16.058333	0.5	-0.021250
16.066667	0.5	-0.020750
16.075000	0.5	-0.020750
16.083333	0.5	-0.021000
16.091667	0.5	-0.021000
16.100000	0.5	-0.020625
16.108333	0.5	-0.020625
16.116667	0.5	-0.020375
16.125000	0.5	-0.019875
16.133333	0.5	-0.019500
16.141667	0.5	-0.018875
16.150000	0.5	-0.018375
16.158333	0.5	-0.017750
16.166667	0.5	-0.017375
16.175000	0.5	-0.016500
16.183333	0.5	-0.016000
16.191667	0.5	-0.015375
16.200000	0.5	-0.014750
16.208333	0.5	-0.014750
16.216667	0.5	-0.014375
16.225000	0.5	-0.013500
16.233333	0.5	-0.012500
16.241667	0.5	-0.011750
16.250000	0.5	-0.010875
16.258333	0.5	-0.010625
16.266667	0.5	-0.009750
16.275000	0.5	-0.009000
16.283333	0.5	-0.008125
16.291667	0.5	-0.007375
16.300000	0.5	-0.006750
16.308333	0.5	-0.006500
16.316667	0.5	-0.006125
16.325000	0.5	-0.005625
16.333333	0.5	-0.005250
16.341667	0.5	-0.005000
16.350000	0.5	-0.004125
16.358333	0.5	-0.003375
16.366667	0.5	-0.003125
16.375000	0.5	-0.002625
16.383333	0.5	-0.002000
16.391667	0.5	-0.001750
16.400000	0.5	-0.001375
16.408333	0.5	-0.000375
16.416667	0.5	-0.000500
16.425000	0.5	-0.000250
16.433333	0.5	-0.000125
16.441667	0.5	0.000000
16.450000	0.5	0.000375
16.458333	0.5	0.000375
16.466667	0.5	0.000875
16.475000	0.5	0.001125
16.483333	0.5	0.001125
16.491667	0.5	0.001125
16.500000	0.5	0.000625
16.508333	0.5	0.000500
16.516667	0.5	0.000500
16.525000	0.5	0.001000
16.533333	0.5	0.001250
16.541667	0.5	0.001375
16.550000	0.5	0.000750
16.558333	0.5	0.000375
16.566667	0.5	0.000000
16.575000	0.5	-0.000125
16.583333	0.5	-0.000625
16.591667	0.5	-0.001125
16.600000	0.5	-0.001375
16.608333	0.5	-0.002250
16.616667	0.5	-0.002750
16.625000	0.5	-0.003750
16.633333	0.5	-0.004000
16.641667	0.5	-0.004250
16.650000	0.5	-0.004875
16.658333	0.5	-0.005375
16.666667	0.5	-0.005375
16.675000	0.5	-0.005750
16.683333	0.5	-0.006000
16.691667	0.5	-0.006500
16.700000	0.5	-0.006500
16.708333	0.5	-0.006750
16.716667	0.5	-0.006875
16.725000	0.5	-0.007250
16.733333	0.5	-0.007500
16.741667	0.5	-0.007875
16.750000	0.5	-0.008250
16.758333	0.5	-0.008125
16.766667	0.5	-0.008500
16.775000	0.5	-0.008750
16.783333	0.5	-0.008875
16.791667	0.5	-0.008875
16.800000	0.5	-0.009000
16.808333	0.5	-0.009375
16.816667	0.5	-0.009500
16.825000	0.5	-0.009625
16.833333	0.5	-0.009625
16.841667	0.5	-0.009875
16.850000	0.5	-0.010125
16.858333	0.5	-0.010375
16.866667	0.5	-0.010750
16.875000	0.5	-0.010625
16.883333	0.5	-0.011125
16.891667	0.5	-0.011625
16.900000	0.5	-0.012125
16.908333	0.5	-0.012125
16.916667	0.5	-0.012750
16.925000	0.5	-0.013125
16.933333	0.5	-0.013375
16.941667	0.5	-0.013625
16.950000	0.5	-0.014000
16.958333	0.5	-0.014375
16.966667	0.5	-0.014875
16.975000	0.5	-0.015500
16.983333	0.5	-0.015625
16.991667	0.5	-0.015875
17.000000	0.5	-0.016625
17.008333	0.5	-0.016750
17.016667	0.5	-0.017250
17.025000	0.5	-0.018000
17.033333	0.5	-0.018875
17.041667	0.5	-0.019750
17.050000	0.5	-0.020375
17.058333	0.5	-0.021375
17.066667	0.5	-0.022125
17.075000	0.5	-0.023125
17.083333	0.5	-0.024250
17.091667	0.5	-0.025750
17.100000	0.5	-0.027125
17.108333	0.5	-0.028250
17.116667	0.5	-0.029875
17.125000	0.5	-0.031500
17.133333	0.5	-0.033125
17.141667	0.5	-0.035000
17.150000	0.5	-0.037625
17.158333	0.5	-0.040500
17.166667	0.5	-0.043375
17.175000	0.5	-0.045875
17.183333	0.5	-0.048625
17.191667	0.5	-0.051500
17.200000	0.5	-0.055250
17.208333	0.5	-0.059250
17.216667	0.5	-0.062625
17.225000	0.5	-0.066250
17.233333	0.5	-0.069750
17.241667	0.5	-0.073750
17.250000	0.5	-0.077750
17.258333	0.5	-0.081375
17.266667	0.5	-0.084375
17.275000	0.5	-0.087500
17.283333	0.5	-0.090625
17.291667	0.5	-0.093250
17.300000	0.5	-0.095875
17.308333	0.5	-0.097625
17.316667	0.5	-0.100000
17.325000	0.5	-0.101875
17.333333	0.5	-0.103125
17.341667	0.5	-0.104000
17.350000	0.5	-0.104125
17.358333	0.5	-0.104375
17.366667	0.5	-0.104250
17.375000	0.5	-0.103250
17.383333	0.5	-0.101875
17.391667	0.5	-0.100000
17.400000	0.5	-0.097875
17.408333	0.5	-0.095375
17.416667	0.5	-0.092750
17.425000	0.5	-0.090000
17.433333	0.5	-0.087000
17.441667	0.5	-0.083500
17.450000	0.5	-0.080125
17.458333	0.5	-0.076750
17.466667	0.5	-0.073250
17.475000	0.5	-0.069625
17.483333	0.5	-0.066375
17.491667	0.5	-0.063000
17.500000	0.5	-0.059625
17.508333	0.5	-0.056125
17.516667	0.5	-0.053375
17.525000	0.5	-0.050500
17.533333	0.5	-0.047375
17.541667	0.5	-0.044625
17.550000	0.5	-0.042250
17.558333	0.5	-0.040250
17.566667	0.5	-0.037750
17.575000	0.5	-0.035875
17.583333	0.5	-0.034000
17.591667	0.5	-0.032375
17.600000	0.5	-0.030750
17.608333	0.5	-0.029250
17.616667	0.5	-0.027875
17.625000	0.5	-0.027000
17.633333	0.5	-0.025875
17.641667	0.5	-0.024125
17.650000	0.5	-0.023250
17.658333	0.5	-0.022625
17.666667	0.5	-0.022000
17.675000	0.5	-0.021125
17.683333	0.5	-0.020625
17.691667	0.5	-0.019875
17.700000	0.5	-0.019375
17.708333	0.5	-0.019250
17.716667	0.5	-0.019000
17.725000	0.5	-0.018500
17.733333	0.5	-0.018250
17.741667	0.5	-0.017875
17.750000	0.5	-0.017000
17.758333	0.5	-0.016125
17.766667	0.5	-0.015750
17.775000	0.5	-0.015500
17.783333	0.5	-0.015500
17.791667	0.5	-0.015125
17.800000	0.5	-0.014875
17.808333	0.5	-0.014250
17.816667	0.5	-0.014000
17.825000	0.5	-0.013625
17.833333	0.5	-0.013625
17.841667	0.5	-0.013250
17.850000	0.5	-0.012875
17.858333	0.5	-0.012625
17.866667	0.5	-0.012750
17.875000	0.5	-0.012375
17.883333	0.5	-0.012000
17.891667	0.5	-0.011625
17.900000	0.5	-0.011750
17.908333	0.5	-0.011625
17.916667	0.5	-0.011125
17.925000	0.5	-0.011125
17.933333	0.5	-0.011000
17.941667	0.5	-0.010875
17.950000	0.5	-0.010750
17.958333	0.5	-0.010500
17.966667	0.5	-0.010750
17.975000	0.5	-0.010625
17.983333	0.5	-0.010875
17.991667	0.5	-0.010625
18.000000	0.5	-0.010875
18.008333	0.5	-0.010750
18.016667	0.5	-0.010875
18.025000	0.5	-0.010500
18.033333	0.5	-0.010625
18.041667	0.5	-0.010750
18.050000	0.5	-0.010750
18.058333	0.5	-0.010875
18.066667	0.5	-0.011375
18.075000	0.5	-0.011875
18.083333	0.5	-0.012000
18.091667	0.5	-0.012125
18.100000	0.5	-0.012625
18.108333	0.5	-0.013125
18.116667	0.5	-0.013875
18.125000	0.5	-0.014000
18.133333	0.5	-0.014500
18.141667	0.5	-0.015375
18.150000	0.5	-0.016125
18.158333	0.5	-0.017000
18.166667	0.5	-0.017375
18.175000	0.5	-0.018000
18.183333	0.5	-0.018750
18.191667	0.5	-0.019750
18.200000	0.5	-0.020625
18.208333	0.5	-0.021500
18.216667	0.5	-0.023125
18.225000	0.5	-0.024625
18.233333	0.5	-0.026000
18.241667	0.5	-0.027125
18.250000	0.5	-0.028625
18.258333	0.5	-0.030125
18.266667	0.5	-0.031375
18.275000	0.5	-0.033125
18.283333	0.5	-0.034875
18.291667	0.5	-0.035875
18.300000	0.5	-0.037250
18.308333	0.5	-0.038500
18.316667	0.5	-0.040000
18.325000	0.5	-0.041500
18.333333	0.5	-0.042875
18.341667	0.5	-0.044375
18.350000	0.5	-0.045875
18.358333	0.5	-0.047125
18.366667	0.5	-0.048125
18.375000	0.5	-0.049000
18.383333	0.5	-0.050000
18.391667	0.5	-0.050875
18.400000	0.5	-0.051500
18.408333	0.5	-0.052250
18.416667	0.5	-0.052375
18.425000	0.5	-0.052250
18.433333	0.5	-0.052000
18.441667	0.5	-0.052000
18.450000	0.5	-0.051625
18.458333	0.5	-0.051125
18.466667	0.5	-0.050125
18.475000	0.5	-0.049750
18.483333	0.5	-0.049375
18.491667	0.5	-0.048875
18.500000	0.5	-0.048000
18.508333	0.5	-0.047250
18.516667	0.5	-0.046000
18.525000	0.5	-0.044750
18.533333	0.5	-0.043625
18.541667	0.5	-0.042375
18.550000	0.5	-0.041000
18.558333	0.5	-0.039625
18.566667	0.5	-0.038625
18.575000	0.5	-0.037375
18.583333	0.5	-0.036375
18.591667	0.5	-0.035375
18.600000	0.5	-0.034500
18.608333	0.5	-0.033375
18.616667	0.5	-0.032375
18.625000	0.5	-0.031500
18.633333	0.5	-0.030500
18.641667	0.5	-0.029625
18.650000	0.5	-0.029250
18.658333	0.5	-0.028750
18.666667	0.5	-0.028250
18.675000	0.5	-0.027500
18.683333	0.5	-0.027125
18.691667	0.5	-0.026750
18.700000	0.5	-0.026750
18.708333	0.5	-0.026375
18.716667	0.5	-0.026000
18.725000	0.5	-0.025500
18.733333	0.5	-0.025625
18.741667	0.5	-0.025750
18.750000	0.5	-0.025750
18.758333	0.5	-0.025750
18.766667	0.5	-0.025625
18.775000	0.5	-0.025625
18.783333	0.5	-0.026125
18.791667	0.5	-0.026250
18.800000	0.5	-0.026750
18.808333	0.5	-0.026875
18.816667	0.5	-0.026750
18.825000	0.5	-0.026750
18.833333	0.5	-0.027000
18.841667	0.5	-0.027250
18.850000	0.5	-0.027500
18.858333	0.5	-0.027375
18.866667	0.5	-0.027000
18.875000	0.5	-0.027500
18.883333	0.5	-0.028000
18.891667	0.5	-0.027875
18.900000	0.5	-0.028125
18.908333	0.5	-0.028125
18.916667	0.5	-0.028125
18.925000	0.5	-0.028125
18.933333	0.5	-0.028875
18.941667	0.5	-0.029250
18.950000	0.5	-0.029625
18.958333	0.5	-0.029875
18.966667	0.5	-0.030250
18.975000	0.5	-0.030625
18.983333	0.5	-0.031375
18.991667	0.5	-0.032000
19.000000	0.5	-0.032375
19.008333	0.5	-0.032375
19.016667	0.5	-0.032125
19.025000	0.5	-0.032625
19.033333	0.5	-0.032625
19.041667	0.5	-0.032625
19.050000	0.5	-0.032875
19.058333	0.5	-0.032750
19.066667	0.5	-0.033125
19.075000	0.5	-0.033375
19.083333	0.5	-0.033625
19.091667	0.5	-0.034000
19.100000	0.5	-0.034625
19.108333	0.5	-0.035000
19.116667	0.5	-0.035125
19.125000	0.5	-0.035625
19.133333	0.5	-0.036500
19.141667	0.5	-0.036875
19.150000	0.5	-0.037250
19.158333	0.5	-0.037625
19.166667	0.5	-0.038125
19.175000	0.5	-0.038500
19.183333	0.5	-0.039000
19.191667	0.5	-0.039250
19.200000	0.5	-0.040250
19.208333	0.5	-0.040750
19.216667	0.5	-0.041125
19.225000	0.5	-0.042125
19.233333	0.5	-0.042750
19.241667	0.5	-0.043500
19.250000	0.5	-0.043750
19.258333	0.5	-0.044125
19.266667	0.5	-0.044875
19.275000	0.5	-0.045875
19.283333	0.5	-0.046250
19.291667	0.5	-0.047125
19.300000	0.5	-0.047500
19.308333	0.5	-0.047875
19.316667	0.5	-0.048375
19.325000	0.5	-0.048875
19.333333	0.5	-0.049500
19.341667	0.5	-0.050125
19.350000	0.5	-0.050375
19.358333	0.5	-0.050750
19.366667	0.5	-0.051125
19.375000	0.5	-0.051750
19.383333	0.5	-0.052000
19.391667	0.5	-0.052375
19.400000	0.5	-0.052250
19.408333	0.5	-0.052750
19.416667	0.5	-0.053000
19.425000	0.5	-0.053500
19.433333	0.5	-0.053625
19.441667	0.5	-0.053500
19.450000	0.5	-0.054000
19.458333	0.5	-0.054625
19.466667	0.5	-0.055250
19.475000	0.5	-0.055250
19.483333	0.5	-0.055500
19.491667	0.5	-0.055500
19.500000	0.5	-0.055500
19.508333	0.5	-0.055500
19.516667	0.5	-0.055875
19.525000	0.5	-0.056125
19.533333	0.5	-0.056125
19.541667	0.5	-0.056125
19.550000	0.5	-0.055875
19.558333	0.5	-0.055875
19.566667	0.5	-0.055750
19.575000	0.5	-0.055875
19.583333	0.5	-0.055625
19.591667	0.5	-0.055875
19.600000	0.5	-0.056500
19.608333	0.5	-0.056750
19.616667	0.5	-0.056625
19.625000	0.5	-0.056500
19.633333	0.5	-0.056375
19.641667	0.5	-0.056000
19.650000	0.5	-0.055875
19.658333	0.5	-0.055750
19.666667	0.5	-0.055375
19.675000	0.5	-0.055250
19.683333	0.5	-0.055250
19.691667	0.5	-0.055125
19.700000	0.5	-0.055125
19.708333	0.5	-0.055000
19.716667	0.5	-0.055250
19.725000	0.5	-0.055250
19.733333	0.5	-0.055125
19.741667	0.5	-0.055500
19.750000	0.5	-0.055750
19.758333	0.5	-0.056000
19.766667	0.5	-0.055875
19.775000	0.5	-0.055750
19.783333	0.5	-0.055750
19.791667	0.5	-0.055750
19.800000	0.5	-0.055625
19.808333	0.5	-0.055500
19.816667	0.5	-0.055125
19.825000	0.5	-0.054750
19.833333	0.5	-0.054500
19.841667	0.5	-0.053750
19.850000	0.5	-0.053500
19.858333	0.5	-0.053250
19.866667	0.5	-0.053125
19.875000	0.5	-0.052875
19.883333	0.5	-0.052500
19.891667	0.5	-0.052125
19.900000	0.5	-0.052375
19.908333	0.5	-0.052000
19.916667	0.5	-0.051500
19.925000	0.5	-0.050875
19.933333	0.5	-0.050000
19.941667	0.5	-0.049625
19.950000	0.5	-0.049125
19.958333	0.5	-0.048875
19.966667	0.5	-0.048125
19.975000	0.5	-0.047625
19.983333	0.5	-0.047250
19.991667	0.5	-0.046875
20.000000	0.5	-0.046625
20.008333	0.5	-0.046625
20.016667	0.5	-0.046625
20.025000	0.5	-0.046875
20.033333	0.5	-0.046625
20.041667	0.5	-0.046000
20.050000	0.5	-0.045625
20.058333	0.5	-0.045375
20.066667	0.5	-0.045000
20.075000	0.5	-0.045000
20.083333	0.5	-0.045250
20.091667	0.5	-0.044625
20.100000	0.5	-0.044250
20.108333	0.5	-0.044875
20.116667	0.5	-0.044500
20.125000	0.5	-0.044750
20.133333	0.5	-0.044750
20.141667	0.5	-0.044500
20.150000	0.5	-0.044500
20.158333	0.5	-0.044375
20.166667	0.5	-0.044125
20.175000	0.5	-0.044125
20.183333	0.5	-0.043875
20.191667	0.5	-0.043500
20.200000	0.5	-0.043500
20.208333	0.5	-0.043500
20.216667	0.5	-0.043625
20.225000	0.5	-0.043750
20.233333	0.5	-0.043750
20.241667	0.5	-0.043500
20.250000	0.5	-0.043375
20.258333	0.5	-0.043375
20.266667	0.5	-0.043000
20.275000	0.5	-0.042500
20.283333	0.5	-0.042375
20.291667	0.5	-0.041500
20.300000	0.5	-0.041000
20.308333	0.5	-0.040125
20.316667	0.5	-0.039375
20.325000	0.5	-0.039000
20.333333	0.5	-0.038750
20.341667	0.5	-0.037875
20.350000	0.5	-0.037000
20.358333	0.5	-0.036250
20.366667	0.5	-0.034375
20.375000	0.5	-0.033250
20.383333	0.5	-0.032250
20.391667	0.5	-0.030500
20.400000	0.5	-0.028625
20.408333	0.5	-0.026375
20.416667	0.5	-0.023750
20.425000	0.5	-0.021250
20.433333	0.5	-0.019000
20.441667	0.5	-0.016250
20.450000	0.5	-0.013250
20.458333	0.5	-0.009875
20.466667	0.5	-0.006000
20.475000	0.5	-0.001750
20.483333	0.5	0.002875
20.491667	0.5	0.007750
20.500000	0.5	0.013750
20.508333	0.5	0.019375
20.516667	0.5	0.025500
20.525000	0.5	0.031500
20.533333	0.5	0.037875
20.541667	0.5	0.045000
20.550000	0.5	0.053125
20.558333	0.5	0.060625
20.566667	0.5	0.068375
20.575000	0.5	0.076125
20.583333	0.5	0.084125
20.591667	0.5	0.091875
20.600000	0.5	0.099500
20.608333	0.5	0.107625
20.616667	0.5	0.115375
20.625000	0.5	0.123250
20.633333	0.5	0.130500
20.641667	0.5	0.137375
20.650000	0.5	0.144000
20.658333	0.5	0.149875
20.666667	0.5	0.155625
20.675000	0.5	0.160875
20.683333	0.5	0.165375
20.691667	0.5	0.169125
20.700000	0.5	0.172125
20.708333	0.5	0.174000
20.716667	0.5	0.175125
20.725000	0.5	0.175500
20.733333	0.5	0.175375
20.741667	0.5	0.174250
20.750000	0.5	0.172250
20.758333	0.5	0.170000
20.766667	0.5	0.167000
20.775000	0.5	0.163500
20.783333	0.5	0.159500
20.791667	0.5	0.154375
20.800000	0.5	0.149500
20.808333	0.5	0.143625
20.816667	0.5	0.137875
20.825000	0.5	0.131500
20.833333	0.5	0.124625
20.841667	0.5	0.117500
20.850000	0.5	0.110375
20.858333	0.5	0.103125
20.866667	0.5	0.095875
20.875000	0.5	0.088625
20.883333	0.5	0.081500
20.891667	0.5	0.074625
20.900000	0.5	0.068125
20.908333	0.5	0.061625
20.916667	0.5	0.055250
20.925000	0.5	0.049375
20.933333	0.5	0.043750
20.941667	0.5	0.038625
20.950000	0.5	0.033500
20.958333	0.5	0.029250
20.966667	0.5	0.024750
20.975000	0.5	0.020875
20.983333	0.5	0.017250
20.991667	0.5	0.013625
21.000000	0.5	0.010500
21.008333	0.5	0.007500
21.016667	0.5	0.004625
21.025000	0.5	0.002000
21.033333	0.5	-0.000250
21.041667	0.5	-0.002250
21.050000	0.5	-0.004000
21.058333	0.5	-0.005625
21.066667	0.5	-0.007375
21.075000	0.5	-0.008625
21.083333	0.5	-0.010000
21.091667	0.5	-0.011750
21.100000	0.5	-0.013000
21.108333	0.5	-0.014000
21.116667	0.5	-0.015000
21.125000	0.5	-0.015625
21.133333	0.5	-0.016250
21.141667	0.5	-0.016875
21.150000	0.5	-0.017375
21.158333	0.5	-0.017875
21.166667	0.5	-0.018750
21.175000	0.5	-0.019250
21.183333	0.5	-0.019125
21.191667	0.5	-0.019750
21.200000	0.5	-0.020250
21.208333	0.5	-0.020375
21.216667	0.5	-0.020250
21.225000	0.5	-0.020750
21.233333	0.5	-0.020875
21.241667	0.5	-0.021500
21.250000	0.5	-0.021625
21.258333	0.5	-0.021500
21.266667	0.5	-0.021875
21.275000	0.5	-0.022000
21.283333	0.5	-0.022000
21.291667	0.5	-0.021750
21.300000	0.5	-0.021625
21.308333	0.5	-0.021750
21.316667	0.5	-0.021750
21.325000	0.5	-0.022125
21.333333	0.5	-0.022375
21.341667	0.5	-0.022500
21.350000	0.5	-0.022625
21.358333	0.5	-0.022250
21.366667	0.5	-0.022000
21.375000	0.5	-0.022125
21.383333	0.5	-0.022375
21.391667	0.5	-0.022500
21.400000	0.5	-0.022500
21.408333	0.5	-0.022500
21.416667	0.5	-0.022500
21.425000	0.5	-0.022125
21.433333	0.5	-0.021875
21.441667	0.5	-0.021375
21.450000	0.5	-0.021250
21.458333	0.5	-0.020625
21.466667	0.5	-0.020500
21.475000	0.5	-0.020500
21.483333	0.5	-0.020625
21.491667	0.5	-0.020875
21.500000	0.5	-0.020875
21.508333	0.5	-0.020625
21.516667	0.5	-0.020375
21.525000	0.5	-0.020250
21.533333	0.5	-0.020125
21.541667	0.5	-0.020500
21.550000	0.5	-0.020625
21.558333	0.5	-0.020625
21.566667	0.5	-0.020250
21.575000	0.5	-0.020000
21.583333	0.5	-0.019250
21.591667	0.5	-0.018875
21.600000	0.5	-0.018250
21.608333	0.5	-0.017750
21.616667	0.5	-0.017625
21.625000	0.5	-0.017625
21.633333	0.5	-0.017625
21.641667	0.5	-0.017125
21.650000	0.5	-0.017125
21.658333	0.5	-0.016750
21.666667	0.5	-0.016500
21.675000	0.5	-0.016125
21.683333	0.5	-0.015625
21.691667	0.5	-0.015750
21.700000	0.5	-0.015250
21.708333	0.5	-0.014875
21.716667	0.5	-0.014375
21.725000	0.5	-0.014125
21.733333	0.5	-0.013750
21.741667	0.5	-0.013375
21.750000	0.5	-0.013125
21.758333	0.5	-0.013125
21.766667	0.5	-0.013375
21.775000	0.5	-0.013375
21.783333	0.5	-0.013125
21.791667	0.5	-0.013375
21.800000	0.5	-0.013750
21.808333	0.5	-0.014000
21.816667	0.5	-0.014125
21.825000	0.5	-0.014250
21.833333	0.5	-0.014375
21.841667	0.5	-0.014125
21.850000	0.5	-0.014375
21.858333	0.5	-0.014500
21.866667	0.5	-0.015000
21.875000	0.5	-0.014625
21.883333	0.5	-0.014500
21.891667	0.5	-0.014750
21.900000	0.5	-0.015250
21.908333	0.5	-0.015375
21.916667	0.5	-0.015250
21.925000	0.5	-0.015125
21.933333	0.5	-0.015250
21.941667	0.5	-0.015250
21.950000	0.5	-0.015125
21.958333	0.5	-0.015000
21.966667	0.5	-0.015125
21.975000	0.5	-0.014875
21.983333	0.5	-0.014750
21.991667	0.5	-0.014375
22.000000	0.5	-0.014625
22.008333	0.5	-0.014875
22.016667	0.5	-0.014500
22.025000	0.5	-0.014375
22.033333	0.5	-0.014375
22.041667	0.5	-0.013875
22.050000	0.5	-0.013625
22.058333	0.5	-0.012875
22.066667	0.5	-0.011875
22.075000	0.5	-0.011625
22.083333	0.5	-0.011625
22.091667	0.5	-0.011500
22.100000	0.5	-0.011250
22.108333	0.5	-0.011000
22.116667	0.5	-0.010500
22.125000	0.5	-0.010500
22.133333	0.5	-0.010500
22.141667	0.5	-0.010250
22.150000	0.5	-0.010125
22.158333	0.5	-0.009750
22.166667	0.5	-0.009875
22.175000	0.5	-0.009625
22.183333	0.5	-0.009125
22.191667	0.5	-0.009000
22.200000	0.5	-0.009125
22.208333	0.5	-0.009625
22.216667	0.5	-0.009750
22.225000	0.5	-0.009625
22.233333	0.5	-0.009250
22.241667	0.5	-0.009125
22.250000	0.5	-0.008875
22.258333	0.5	-0.009000
22.266667	0.5	-0.009125
22.275000	0.5	-0.009250
22.283333	0.5	-0.009125
22.291667	0.5	-0.009250
22.300000	0.5	-0.009750
22.308333	0.5	-0.009375
22.316667	0.5	-0.009500
22.325000	0.5	-0.010000
22.333333	0.5	-0.010250
22.341667	0.5	-0.010500
22.350000	0.5	-0.010625
22.358333	0.5	-0.011000
22.366667	0.5	-0.011500
22.375000	0.5	-0.011250
22.383333	0.5	-0.011250
22.391667	0.5	-0.011000
22.400000	0.5	-0.011125
22.408333	0.5	-0.011500
22.416667	0.5	-0.011625
22.425000	0.5	-0.011500
22.433333	0.5	-0.012000
22.441667	0.5	-0.012250
22.450000	0.5	-0.012250
22.458333	0.5	-0.012500
22.466667	0.5	-0.012875
22.475000	0.5	-0.012750
22.483333	0.5	-0.012750
22.491667	0.5	-0.012750
22.500000	0.5	-0.012875
22.508333	0.5	-0.013000
22.516667	0.5	-0.012875
22.525000	0.5	-0.013250
22.533333	0.5	-0.013625
22.541667	0.5	-0.014375
22.550000	0.5	-0.014875
22.558333	0.5	-0.015375
22.566667	0.5	-0.015625
22.575000	0.5	-0.016375
22.583333	0.5	-0.016750
22.591667	0.5	-0.017000
22.600000	0.5	-0.017500
22.608333	0.5	-0.017625
22.616667	0.5	-0.018000
22.625000	0.5	-0.018875
22.633333	0.5	-0.019500
22.641667	0.5	-0.020250
22.650000	0.5	-0.021125
22.658333	0.5	-0.021625
22.666667	0.5	-0.022250
22.675000	0.5	-0.022250
22.683333	0.5	-0.022875
22.691667	0.5	-0.023375
22.700000	0.5	-0.023750
22.708333	0.5	-0.024250
22.716667	0.5	-0.024750
22.725000	0.5	-0.025125
22.733333	0.5	-0.025500
22.741667	0.5	-0.026375
22.750000	0.5	-0.026625
22.758333	0.5	-0.026750
22.766667	0.5	-0.027125
22.775000	0.5	-0.027875
22.783333	0.5	-0.028250
22.791667	0.5	-0.028500
22.800000	0.5	-0.028375
22.808333	0.5	-0.028375
22.816667	0.5	-0.028875
22.825000	0.5	-0.028875
22.833333	0.5	-0.028875
22.841667	0.5	-0.029500
22.850000	0.5	-0.030125
22.858333	0.5	-0.030250
22.866667	0.5	-0.030125
22.875000	0.5	-0.030500
22.883333	0.5	-0.030875
22.891667	0.5	-0.031000
22.900000	0.5	-0.031000
22.908333	0.5	-0.030750
22.916667	0.5	-0.030875
22.925000	0.5	-0.030750
22.933333	0.5	-0.030375
22.941667	0.5	-0.030750
22.950000	0.5	-0.030625
22.958333	0.5	-0.030375
22.966667	0.5	-0.030125
22.975000	0.5	-0.029750
22.983333	0.5	-0.029750
22.991667	0.5	-0.029625
23.000000	0.5	-0.029250
23.008333	0.5	-0.029375
23.016667	0.5	-0.029375
23.025000	0.5	-0.029625
23.033333	0.5	-0.029375
23.041667	0.5	-0.029375
23.050000	0.5	-0.029000
23.058333	0.5	-0.028750
23.066667	0.5	-0.028500
23.075000	0.5	-0.028250
23.083333	0.5	-0.028125
23.091667	0.5	-0.028000
23.100000	0.5	-0.027625
23.108333	0.5	-0.027375
23.116667	0.5	-0.027000
23.125000	0.5	-0.026500
23.133333	0.5	-0.026375
23.141667	0.5	-0.026500
23.150000	0.5	-0.026500
23.158333	0.5	-0.026125
23.166667	0.5	-0.025875
23.175000	0.5	-0.025250
23.183333	0.5	-0.024875
23.191667	0.5	-0.024375
23.200000	0.5	-0.023875
23.208333	0.5	-0.023625
23.216667	0.5	-0.023250
23.225000	0.5	-0.023250
23.233333	0.5	-0.023125
23.241667	0.5	-0.022750
23.250000	0.5	-0.022500
23.258333	0.5	-0.022000
23.266667	0.5	-0.021750
23.275000	0.5	-0.021000
23.283333	0.5	-0.020625
23.291667	0.5	-0.020500
23.300000	0.5	-0.020375
23.308333	0.5	-0.020250
23.316667	0.5	-0.019875
23.325000	0.5	-0.019750
23.333333	0.5	-0.019750
23.341667	0.5	-0.019625
23.350000	0.5	-0.019500
23.358333	0.5	-0.019125
23.366667	0.5	-0.019250
23.375000	0.5	-0.019000
23.383333	0.5	-0.018500
23.391667	0.5	-0.018125
23.400000	0.5	-0.017625
23.408333	0.5	-0.017625
23.416667	0.5	-0.017625
23.425000	0.5	-0.017750
23.433333	0.5	-0.017625
23.441667	0.5	-0.018125
23.450000	0.5	-0.018250
23.458333	0.5	-0.018000
23.466667	0.5	-0.018000
23.475000	0.5	-0.018250
23.483333	0.5	-0.018625
23.491667	0.5	-0.018500
23.500000	0.5	-0.018875
23.508333	0.5	-0.019000
23.516667	0.5	-0.019250
23.525000	0.5	-0.019250
23.533333	0.5	-0.019750
23.541667	0.5	-0.019875
23.550000	0.5	-0.020000
23.558333	0.5	-0.020125
23.566667	0.5	-0.020250
23.575000	0.5	-0.020250
23.583333	0.5	-0.020625
23.591667	0.5	-0.021125
23.600000	0.5	-0.021375
23.608333	0.5	-0.022125
23.616667	0.5	-0.022125
23.625000	0.5	-0.022375
23.633333	0.5	-0.022500
23.641667	0.5	-0.022625
23.650000	0.5	-0.023000
23.658333	0.5	-0.023125
23.666667	0.5	-0.023375
23.675000	0.5	-0.024125
23.683333	0.5	-0.024250
23.691667	0.5	-0.024500
23.700000	0.5	-0.025750
23.708333	0.5	-0.026375
23.716667	0.5	-0.026250
23.725000	0.5	-0.026500
23.733333	0.5	-0.026750
23.741667	0.5	-0.027125
23.750000	0.5	-0.027375
23.758333	0.5	-0.027875
23.766667	0.5	-0.028250
23.775000	0.5	-0.028125
23.783333	0.5	-0.028500
23.791667	0.5	-0.028625
23.800000	0.5	-0.028625
23.808333	0.5	-0.028625
23.816667	0.5	-0.028750
23.825000	0.5	-0.029000
23.833333	0.5	-0.029125
23.841667	0.5	-0.029250
23.850000	0.5	-0.029500
23.858333	0.5	-0.029500
23.866667	0.5	-0.029125
23.875000	0.5	-0.028500
23.883333	0.5	-0.028625
23.891667	0.5	-0.028750
23.900000	0.5	-0.028625
23.908333	0.5	-0.028750
23.916667	0.5	-0.028625
23.925000	0.5	-0.028625
23.933333	0.5	-0.028500
23.941667	0.5	-0.028250
23.950000	0.5	-0.028375
23.958333	0.5	-0.028125
23.966667	0.5	-0.027750
23.975000	0.5	-0.028000
23.983333	0.5	-0.027750
23.991667	0.5	-0.027250
24.000000	0.5	-0.027250
24.008333	0.5	-0.026750
24.016667	0.5	-0.026750
24.025000	0.5	-0.026625
24.033333	0.5	-0.026375
24.041667	0.5	-0.026125
24.050000	0.5	-0.025625
24.058333	0.5	-0.025250
24.066667	0.5	-0.025000
24.075000	0.5	-0.024500
24.083333	0.5	-0.024000
24.091667	0.5	-0.023375
24.100000	0.5	-0.022500
24.108333	0.5	-0.022125
24.116667	0.5	-0.021875
24.125000	0.5	-0.021500
24.133333	0.5	-0.021125
24.141667	0.5	-0.021000
24.150000	0.5	-0.020625
24.158333	0.5	-0.020875
24.166667	0.5	-0.020750
24.175000	0.5	-0.020375
24.183333	0.5	-0.019625
24.191667	0.5	-0.018750
24.200000	0.5	-0.018500
24.208333	0.5	-0.017875
24.216667	0.5	-0.017500
24.225000	0.5	-0.017125
24.233333	0.5	-0.016750
24.241667	0.5	-0.016875
24.250000	0.5	-0.016875
24.258333	0.5	-0.016500
24.266667	0.5	-0.015750
24.275000	0.5	-0.015125
24.283333	0.5	-0.014375
24.291667	0.5	-0.014125
24.300000	0.5	-0.013625
24.308333	0.5	-0.013125
24.316667	0.5	-0.012875
24.325000	0.5	-0.012875
24.333333	0.5	-0.012500
24.341667	0.5	-0.012000
24.350000	0.5	-0.011625
24.358333	0.5	-0.011500
24.366667	0.5	-0.012000
24.375000	0.5	-0.011750
24.383333	0.5	-0.011875
24.391667	0.5	-0.011750
24.400000	0.5	-0.011625
24.408333	0.5	-0.011500
24.416667	0.5	-0.011500
24.425000	0.5	-0.011250
24.433333	0.5	-0.011500
24.441667	0.5	-0.011500
24.450000	0.5	-0.011625
24.458333	0.5	-0.011375
24.466667	0.5	-0.011625
24.475000	0.5	-0.011375
24.483333	0.5	-0.011125
24.491667	0.5	-0.011125
24.500000	0.5	-0.011500
24.508333	0.5	-0.011500
24.516667	0.5	-0.011625
24.525000	0.5	-0.011875
24.533333	0.5	-0.012000
24.541667	0.5	-0.012000
24.550000	0.5	-0.011875
24.558333	0.5	-0.012000
24.566667	0.5	-0.012500
24.575000	0.5	-0.012875
24.583333	0.5	-0.012375
24.591667	0.5	-0.012000
24.600000	0.5	-0.011625
24.608333	0.5	-0.011875
24.616667	0.5	-0.011625
24.625000	0.5	-0.011750
24.633333	0.5	-0.011375
24.641667	0.5	-0.011375
24.650000	0.5	-0.011375
24.658333	0.5	-0.011375
24.666667	0.5	-0.011500
24.675000	0.5	-0.011750
24.683333	0.5	-0.011500
24.691667	0.5	-0.011250
24.700000	0.5	-0.011125
24.708333	0.5	-0.011125
24.716667	0.5	-0.011125
24.725000	0.5	-0.011250
24.733333	0.5	-0.011500
24.741667	0.5	-0.011250
24.750000	0.5	-0.011125
24.758333	0.5	-0.011125
24.766667	0.5	-0.011125
24.775000	0.5	-0.011500
24.783333	0.5	-0.011625
24.791667	0.5	-0.011250
24.800000	0.5	-0.011375
24.808333	0.5	-0.011375
24.816667	0.5	-0.011500
24.825000	0.5	-0.011250
24.833333	0.5	-0.011875
24.841667	0.5	-0.012250
24.850000	0.5	-0.012500
24.858333	0.5	-0.013000
24.866667	0.5	-0.013250
24.875000	0.5	-0.013250
24.883333	0.5	-0.013875
24.891667	0.5	-0.014500
24.900000	0.5	-0.015000
24.908333	0.5	-0.015125
24.916667	0.5	-0.015250
24.925000	0.5	-0.015250
24.933333	0.5	-0.014875
24.941667	0.5	-0.014875
24.950000	0.5	-0.015125
24.958333	0.5	-0.015375
24.966667	0.5	-0.015875
24.975000	0.5	-0.016000
24.983333	0.5	-0.016375
24.991667	0.5	-0.016500
25.000000	0.5	-0.016375
