# Supplementary material for: Dynamic character displacement among a pair of bacterial phyllosphere commensals in situ
Source: Nat Commun. 2022 May 20;13:2836. doi: 10.1038/s41467-022-30469-3 (PMC9123166; doi:10.1038/s41467-022-30469-3)
Supplement: Supplementary file 11 — Source Data [file 41467_2022_30469_MOESM11_ESM.zip › Source Data/Supplementary Figure 5/Xylose+Galactose t1 a.txt]

File Path	chrom://marshall/Chromeleon7/HPLC_Ultimate_3000/Users/helucas/20200720_OrganicAcids_CCR_L257.seq/869.smp/RI_1.channel/RI_1.chm
Channel	RI_1

Injection Information:
Data Vault	Chromeleon7
Injection	Xyl_Gal_t1_a
Injection Number	128
Position	BD1
Comment	
Processing Method	Quantitative
Instrument Method	20200525_Rezex_ROA_OrganicAcid_600uL_2500uM_H2SO4_50A_50D
Type	Unknown
Status	Finished
Injection Date	7/23/2020
Injection Time	3:04:11 AM
Injection Volume (µl)	10.000
Dilution Factor	1.0000
Weight	1.0000

Chromatogram Data Information:
Time Min. (min)	0.000000
Time Max. (min)	25.000000
Data Points	3001
Detector	RI
Generating Data System	Chromeleon 7.2.5.9507
Exporting Data System	Chromeleon 7.2.8.0
Operator	Instrument Controller
Signal Quantity	Refractive 
Signal Unit	µRIU
Signal Min.	-2.609000
Signal Max.	25.985625
Channel	RI_1
Driver Name	RID520Driver.dll
Channel Type	Evaluation
Min. Step (s)	0.5
Max. Step (s)	0.5
Average Step (s)	0.5

Signal Parameter Information:
Signal Info	

Chromatogram Data:
Time (min)	Step (s)	Value (µRIU)
0.000000	n.a.	-0.004000
0.008333	0.5	-0.004125
0.016667	0.5	-0.004375
0.025000	0.5	-0.004375
0.033333	0.5	-0.004750
0.041667	0.5	-0.005000
0.050000	0.5	-0.005250
0.058333	0.5	-0.005375
0.066667	0.5	-0.005000
0.075000	0.5	-0.005375
0.083333	0.5	-0.005875
0.091667	0.5	-0.005750
0.100000	0.5	-0.006125
0.108333	0.5	-0.005625
0.116667	0.5	-0.005500
0.125000	0.5	-0.005500
0.133333	0.5	-0.005625
0.141667	0.5	-0.005625
0.150000	0.5	-0.005750
0.158333	0.5	-0.005750
0.166667	0.5	-0.006000
0.175000	0.5	-0.005875
0.183333	0.5	-0.005750
0.191667	0.5	-0.005875
0.200000	0.5	-0.006250
0.208333	0.5	-0.006500
0.216667	0.5	-0.006500
0.225000	0.5	-0.006375
0.233333	0.5	-0.006000
0.241667	0.5	-0.006000
0.250000	0.5	-0.005875
0.258333	0.5	-0.005750
0.266667	0.5	-0.005375
0.275000	0.5	-0.005125
0.283333	0.5	-0.005375
0.291667	0.5	-0.005750
0.300000	0.5	-0.006125
0.308333	0.5	-0.005875
0.316667	0.5	-0.005875
0.325000	0.5	-0.006125
0.333333	0.5	-0.006625
0.341667	0.5	-0.007000
0.350000	0.5	-0.007250
0.358333	0.5	-0.007875
0.366667	0.5	-0.008500
0.375000	0.5	-0.008625
0.383333	0.5	-0.009125
0.391667	0.5	-0.009125
0.400000	0.5	-0.009375
0.408333	0.5	-0.009625
0.416667	0.5	-0.009625
0.425000	0.5	-0.009375
0.433333	0.5	-0.009750
0.441667	0.5	-0.009125
0.450000	0.5	-0.009000
0.458333	0.5	-0.008750
0.466667	0.5	-0.009000
0.475000	0.5	-0.008625
0.483333	0.5	-0.008375
0.491667	0.5	-0.008375
0.500000	0.5	-0.007875
0.508333	0.5	-0.007875
0.516667	0.5	-0.008000
0.525000	0.5	-0.007625
0.533333	0.5	-0.007750
0.541667	0.5	-0.008000
0.550000	0.5	-0.007750
0.558333	0.5	-0.007625
0.566667	0.5	-0.007625
0.575000	0.5	-0.007875
0.583333	0.5	-0.007500
0.591667	0.5	-0.007250
0.600000	0.5	-0.007250
0.608333	0.5	-0.007125
0.616667	0.5	-0.006875
0.625000	0.5	-0.006625
0.633333	0.5	-0.006625
0.641667	0.5	-0.006500
0.650000	0.5	-0.006625
0.658333	0.5	-0.006750
0.666667	0.5	-0.006875
0.675000	0.5	-0.007125
0.683333	0.5	-0.007375
0.691667	0.5	-0.008125
0.700000	0.5	-0.008375
0.708333	0.5	-0.008500
0.716667	0.5	-0.008750
0.725000	0.5	-0.008625
0.733333	0.5	-0.008625
0.741667	0.5	-0.009125
0.750000	0.5	-0.009625
0.758333	0.5	-0.009875
0.766667	0.5	-0.010250
0.775000	0.5	-0.011250
0.783333	0.5	-0.011625
0.791667	0.5	-0.011750
0.800000	0.5	-0.012125
0.808333	0.5	-0.012250
0.816667	0.5	-0.012500
0.825000	0.5	-0.013000
0.833333	0.5	-0.013500
0.841667	0.5	-0.013875
0.850000	0.5	-0.014125
0.858333	0.5	-0.014500
0.866667	0.5	-0.014375
0.875000	0.5	-0.014750
0.883333	0.5	-0.015125
0.891667	0.5	-0.015625
0.900000	0.5	-0.015875
0.908333	0.5	-0.016000
0.916667	0.5	-0.016125
0.925000	0.5	-0.016000
0.933333	0.5	-0.016375
0.941667	0.5	-0.016500
0.950000	0.5	-0.016500
0.958333	0.5	-0.016875
0.966667	0.5	-0.017375
0.975000	0.5	-0.017375
0.983333	0.5	-0.017500
0.991667	0.5	-0.017875
1.000000	0.5	-0.017875
1.008333	0.5	-0.017875
1.016667	0.5	-0.018125
1.025000	0.5	-0.018000
1.033333	0.5	-0.017625
1.041667	0.5	-0.017125
1.050000	0.5	-0.016375
1.058333	0.5	-0.015875
1.066667	0.5	-0.015625
1.075000	0.5	-0.015250
1.083333	0.5	-0.014750
1.091667	0.5	-0.014125
1.100000	0.5	-0.013250
1.108333	0.5	-0.012625
1.116667	0.5	-0.012250
1.125000	0.5	-0.011750
1.133333	0.5	-0.010875
1.141667	0.5	-0.010000
1.150000	0.5	-0.008875
1.158333	0.5	-0.008125
1.166667	0.5	-0.007750
1.175000	0.5	-0.007000
1.183333	0.5	-0.005875
1.191667	0.5	-0.004875
1.200000	0.5	-0.003625
1.208333	0.5	-0.002500
1.216667	0.5	-0.001500
1.225000	0.5	-0.000375
1.233333	0.5	0.000250
1.241667	0.5	0.000625
1.250000	0.5	0.001250
1.258333	0.5	0.001750
1.266667	0.5	0.002500
1.275000	0.5	0.003625
1.283333	0.5	0.004125
1.291667	0.5	0.004625
1.300000	0.5	0.005750
1.308333	0.5	0.006250
1.316667	0.5	0.007125
1.325000	0.5	0.007500
1.333333	0.5	0.008375
1.341667	0.5	0.008875
1.350000	0.5	0.009250
1.358333	0.5	0.010500
1.366667	0.5	0.010750
1.375000	0.5	0.011125
1.383333	0.5	0.011875
1.391667	0.5	0.011875
1.400000	0.5	0.012500
1.408333	0.5	0.013125
1.416667	0.5	0.013500
1.425000	0.5	0.013750
1.433333	0.5	0.014000
1.441667	0.5	0.014000
1.450000	0.5	0.014250
1.458333	0.5	0.014625
1.466667	0.5	0.014875
1.475000	0.5	0.014750
1.483333	0.5	0.014750
1.491667	0.5	0.014875
1.500000	0.5	0.015375
1.508333	0.5	0.015875
1.516667	0.5	0.016250
1.525000	0.5	0.016375
1.533333	0.5	0.016500
1.541667	0.5	0.016375
1.550000	0.5	0.016250
1.558333	0.5	0.016750
1.566667	0.5	0.016875
1.575000	0.5	0.016375
1.583333	0.5	0.016625
1.591667	0.5	0.017000
1.600000	0.5	0.016625
1.608333	0.5	0.016375
1.616667	0.5	0.016625
1.625000	0.5	0.016375
1.633333	0.5	0.016125
1.641667	0.5	0.015750
1.650000	0.5	0.015750
1.658333	0.5	0.015125
1.666667	0.5	0.014750
1.675000	0.5	0.014375
1.683333	0.5	0.014000
1.691667	0.5	0.013625
1.700000	0.5	0.013250
1.708333	0.5	0.013125
1.716667	0.5	0.012750
1.725000	0.5	0.012500
1.733333	0.5	0.011750
1.741667	0.5	0.011500
1.750000	0.5	0.011250
1.758333	0.5	0.010250
1.766667	0.5	0.010125
1.775000	0.5	0.009375
1.783333	0.5	0.008375
1.791667	0.5	0.007375
1.800000	0.5	0.006375
1.808333	0.5	0.005250
1.816667	0.5	0.004750
1.825000	0.5	0.004125
1.833333	0.5	0.003250
1.841667	0.5	0.002500
1.850000	0.5	0.002000
1.858333	0.5	0.001375
1.866667	0.5	0.000250
1.875000	0.5	-0.000375
1.883333	0.5	-0.000875
1.891667	0.5	-0.002250
1.900000	0.5	-0.003250
1.908333	0.5	-0.004750
1.916667	0.5	-0.005875
1.925000	0.5	-0.007375
1.933333	0.5	-0.008500
1.941667	0.5	-0.009750
1.950000	0.5	-0.010750
1.958333	0.5	-0.012625
1.966667	0.5	-0.013500
1.975000	0.5	-0.014250
1.983333	0.5	-0.014875
1.991667	0.5	-0.015875
2.000000	0.5	-0.017000
2.008333	0.5	-0.017875
2.016667	0.5	-0.019000
2.025000	0.5	-0.020000
2.033333	0.5	-0.020875
2.041667	0.5	-0.022000
2.050000	0.5	-0.022625
2.058333	0.5	-0.023875
2.066667	0.5	-0.025000
2.075000	0.5	-0.025875
2.083333	0.5	-0.026750
2.091667	0.5	-0.027125
2.100000	0.5	-0.027750
2.108333	0.5	-0.028500
2.116667	0.5	-0.029125
2.125000	0.5	-0.030000
2.133333	0.5	-0.030750
2.141667	0.5	-0.031500
2.150000	0.5	-0.031750
2.158333	0.5	-0.032000
2.166667	0.5	-0.032250
2.175000	0.5	-0.032500
2.183333	0.5	-0.032625
2.191667	0.5	-0.032875
2.200000	0.5	-0.032875
2.208333	0.5	-0.032875
2.216667	0.5	-0.032875
2.225000	0.5	-0.033125
2.233333	0.5	-0.033250
2.241667	0.5	-0.033500
2.250000	0.5	-0.033375
2.258333	0.5	-0.033125
2.266667	0.5	-0.032625
2.275000	0.5	-0.031750
2.283333	0.5	-0.031375
2.291667	0.5	-0.031250
2.300000	0.5	-0.031125
2.308333	0.5	-0.031000
2.316667	0.5	-0.030750
2.325000	0.5	-0.030875
2.333333	0.5	-0.030750
2.341667	0.5	-0.030375
2.350000	0.5	-0.029750
2.358333	0.5	-0.029500
2.366667	0.5	-0.029375
2.375000	0.5	-0.028750
2.383333	0.5	-0.028750
2.391667	0.5	-0.028875
2.400000	0.5	-0.028500
2.408333	0.5	-0.028250
2.416667	0.5	-0.027875
2.425000	0.5	-0.027375
2.433333	0.5	-0.027375
2.441667	0.5	-0.027125
2.450000	0.5	-0.027000
2.458333	0.5	-0.026750
2.466667	0.5	-0.026375
2.475000	0.5	-0.026125
2.483333	0.5	-0.025875
2.491667	0.5	-0.025375
2.500000	0.5	-0.024750
2.508333	0.5	-0.024375
2.516667	0.5	-0.024000
2.525000	0.5	-0.024000
2.533333	0.5	-0.023875
2.541667	0.5	-0.023625
2.550000	0.5	-0.023250
2.558333	0.5	-0.023125
2.566667	0.5	-0.023250
2.575000	0.5	-0.023125
2.583333	0.5	-0.022750
2.591667	0.5	-0.022625
2.600000	0.5	-0.022250
2.608333	0.5	-0.022250
2.616667	0.5	-0.022000
2.625000	0.5	-0.022250
2.633333	0.5	-0.022125
2.641667	0.5	-0.022000
2.650000	0.5	-0.021750
2.658333	0.5	-0.021500
2.666667	0.5	-0.021750
2.675000	0.5	-0.021500
2.683333	0.5	-0.021375
2.691667	0.5	-0.021625
2.700000	0.5	-0.021625
2.708333	0.5	-0.021375
2.716667	0.5	-0.021375
2.725000	0.5	-0.021125
2.733333	0.5	-0.021000
2.741667	0.5	-0.021000
2.750000	0.5	-0.020375
2.758333	0.5	-0.019625
2.766667	0.5	-0.019375
2.775000	0.5	-0.019500
2.783333	0.5	-0.019000
2.791667	0.5	-0.018750
2.800000	0.5	-0.018250
2.808333	0.5	-0.018125
2.816667	0.5	-0.018500
2.825000	0.5	-0.018125
2.833333	0.5	-0.017625
2.841667	0.5	-0.017125
2.850000	0.5	-0.017000
2.858333	0.5	-0.016375
2.866667	0.5	-0.015375
2.875000	0.5	-0.014625
2.883333	0.5	-0.014375
2.891667	0.5	-0.013625
2.900000	0.5	-0.013125
2.908333	0.5	-0.013125
2.916667	0.5	-0.012750
2.925000	0.5	-0.012375
2.933333	0.5	-0.011875
2.941667	0.5	-0.011250
2.950000	0.5	-0.010750
2.958333	0.5	-0.010000
2.966667	0.5	-0.009875
2.975000	0.5	-0.009375
2.983333	0.5	-0.008625
2.991667	0.5	-0.008375
3.000000	0.5	-0.008125
3.008333	0.5	-0.007375
3.016667	0.5	-0.006750
3.025000	0.5	-0.006500
3.033333	0.5	-0.005750
3.041667	0.5	-0.005250
3.050000	0.5	-0.005000
3.058333	0.5	-0.004875
3.066667	0.5	-0.004625
3.075000	0.5	-0.004250
3.083333	0.5	-0.003625
3.091667	0.5	-0.003250
3.100000	0.5	-0.002875
3.108333	0.5	-0.002750
3.116667	0.5	-0.002500
3.125000	0.5	-0.002250
3.133333	0.5	-0.001875
3.141667	0.5	-0.001375
3.150000	0.5	-0.001125
3.158333	0.5	-0.001125
3.166667	0.5	-0.000750
3.175000	0.5	-0.000875
3.183333	0.5	-0.000875
3.191667	0.5	-0.000625
3.200000	0.5	-0.000875
3.208333	0.5	-0.000625
3.216667	0.5	-0.000125
3.225000	0.5	0.000250
3.233333	0.5	0.000250
3.241667	0.5	0.000375
3.250000	0.5	0.000500
3.258333	0.5	0.000750
3.266667	0.5	0.001000
3.275000	0.5	0.001750
3.283333	0.5	0.002250
3.291667	0.5	0.002625
3.300000	0.5	0.002500
3.308333	0.5	0.002625
3.316667	0.5	0.002875
3.325000	0.5	0.003375
3.333333	0.5	0.003625
3.341667	0.5	0.003875
3.350000	0.5	0.004250
3.358333	0.5	0.004500
3.366667	0.5	0.004750
3.375000	0.5	0.005125
3.383333	0.5	0.005000
3.391667	0.5	0.004875
3.400000	0.5	0.005375
3.408333	0.5	0.005750
3.416667	0.5	0.006000
3.425000	0.5	0.006125
3.433333	0.5	0.006250
3.441667	0.5	0.007125
3.450000	0.5	0.007750
3.458333	0.5	0.007875
3.466667	0.5	0.008125
3.475000	0.5	0.008125
3.483333	0.5	0.007750
3.491667	0.5	0.007750
3.500000	0.5	0.008000
3.508333	0.5	0.008000
3.516667	0.5	0.008125
3.525000	0.5	0.008250
3.533333	0.5	0.008375
3.541667	0.5	0.008750
3.550000	0.5	0.009000
3.558333	0.5	0.009250
3.566667	0.5	0.009125
3.575000	0.5	0.009625
3.583333	0.5	0.009875
3.591667	0.5	0.010125
3.600000	0.5	0.010625
3.608333	0.5	0.010500
3.616667	0.5	0.010750
3.625000	0.5	0.010750
3.633333	0.5	0.010625
3.641667	0.5	0.010875
3.650000	0.5	0.011375
3.658333	0.5	0.011625
3.666667	0.5	0.011875
3.675000	0.5	0.011875
3.683333	0.5	0.011875
3.691667	0.5	0.012125
3.700000	0.5	0.012375
3.708333	0.5	0.012750
3.716667	0.5	0.013000
3.725000	0.5	0.013250
3.733333	0.5	0.013250
3.741667	0.5	0.014000
3.750000	0.5	0.014000
3.758333	0.5	0.014125
3.766667	0.5	0.014125
3.775000	0.5	0.014125
3.783333	0.5	0.014125
3.791667	0.5	0.014250
3.800000	0.5	0.014375
3.808333	0.5	0.014500
3.816667	0.5	0.014500
3.825000	0.5	0.014375
3.833333	0.5	0.014125
3.841667	0.5	0.014000
3.850000	0.5	0.014000
3.858333	0.5	0.013625
3.866667	0.5	0.013375
3.875000	0.5	0.013250
3.883333	0.5	0.012875
3.891667	0.5	0.012625
3.900000	0.5	0.012125
3.908333	0.5	0.011625
3.916667	0.5	0.011375
3.925000	0.5	0.010875
3.933333	0.5	0.010250
3.941667	0.5	0.009875
3.950000	0.5	0.009250
3.958333	0.5	0.008375
3.966667	0.5	0.007875
3.975000	0.5	0.007000
3.983333	0.5	0.006500
3.991667	0.5	0.005750
4.000000	0.5	0.005125
4.008333	0.5	0.004250
4.016667	0.5	0.003625
4.025000	0.5	0.003375
4.033333	0.5	0.002750
4.041667	0.5	0.001750
4.050000	0.5	0.001500
4.058333	0.5	0.001000
4.066667	0.5	0.000125
4.075000	0.5	-0.000625
4.083333	0.5	-0.001000
4.091667	0.5	-0.001625
4.100000	0.5	-0.002625
4.108333	0.5	-0.003125
4.116667	0.5	-0.003375
4.125000	0.5	-0.003625
4.133333	0.5	-0.004125
4.141667	0.5	-0.004625
4.150000	0.5	-0.005250
4.158333	0.5	-0.005375
4.166667	0.5	-0.005875
4.175000	0.5	-0.006125
4.183333	0.5	-0.006625
4.191667	0.5	-0.006750
4.200000	0.5	-0.007125
4.208333	0.5	-0.007375
4.216667	0.5	-0.007500
4.225000	0.5	-0.007375
4.233333	0.5	-0.007125
4.241667	0.5	-0.007750
4.250000	0.5	-0.007500
4.258333	0.5	-0.007500
4.266667	0.5	-0.007500
4.275000	0.5	-0.007125
4.283333	0.5	-0.006875
4.291667	0.5	-0.007000
4.300000	0.5	-0.006875
4.308333	0.5	-0.007000
4.316667	0.5	-0.006875
4.325000	0.5	-0.006625
4.333333	0.5	-0.006250
4.341667	0.5	-0.006250
4.350000	0.5	-0.006375
4.358333	0.5	-0.005375
4.366667	0.5	-0.004750
4.375000	0.5	-0.004625
4.383333	0.5	-0.004250
4.391667	0.5	-0.004125
4.400000	0.5	-0.004000
4.408333	0.5	-0.003875
4.416667	0.5	-0.003750
4.425000	0.5	-0.003500
4.433333	0.5	-0.003125
4.441667	0.5	-0.002500
4.450000	0.5	-0.002375
4.458333	0.5	-0.002250
4.466667	0.5	-0.002000
4.475000	0.5	-0.001750
4.483333	0.5	-0.001375
4.491667	0.5	-0.001625
4.500000	0.5	-0.001250
4.508333	0.5	-0.001375
4.516667	0.5	-0.001500
4.525000	0.5	-0.001375
4.533333	0.5	-0.001000
4.541667	0.5	-0.001000
4.550000	0.5	-0.001000
4.558333	0.5	-0.001125
4.566667	0.5	-0.001125
4.575000	0.5	-0.001250
4.583333	0.5	-0.001125
4.591667	0.5	-0.000875
4.600000	0.5	-0.000750
4.608333	0.5	-0.000500
4.616667	0.5	-0.000250
4.625000	0.5	-0.000125
4.633333	0.5	-0.000125
4.641667	0.5	0.000000
4.650000	0.5	0.000250
4.658333	0.5	0.000250
4.666667	0.5	0.000125
4.675000	0.5	0.000000
4.683333	0.5	0.000125
4.691667	0.5	0.000250
4.700000	0.5	0.000375
4.708333	0.5	0.000125
4.716667	0.5	0.000000
4.725000	0.5	-0.000125
4.733333	0.5	-0.000125
4.741667	0.5	0.000125
4.750000	0.5	0.000375
4.758333	0.5	0.000375
4.766667	0.5	0.000375
4.775000	0.5	0.000375
4.783333	0.5	0.000500
4.791667	0.5	0.000750
4.800000	0.5	0.001000
4.808333	0.5	0.001125
4.816667	0.5	0.001125
4.825000	0.5	0.001250
4.833333	0.5	0.001375
4.841667	0.5	0.001250
4.850000	0.5	0.001125
4.858333	0.5	0.001250
4.866667	0.5	0.001500
4.875000	0.5	0.002250
4.883333	0.5	0.002625
4.891667	0.5	0.002750
4.900000	0.5	0.003375
4.908333	0.5	0.004000
4.916667	0.5	0.004500
4.925000	0.5	0.005000
4.933333	0.5	0.005250
4.941667	0.5	0.005500
4.950000	0.5	0.006250
4.958333	0.5	0.006500
4.966667	0.5	0.006875
4.975000	0.5	0.007000
4.983333	0.5	0.007250
4.991667	0.5	0.007500
5.000000	0.5	0.007875
5.008333	0.5	0.008250
5.016667	0.5	0.008625
5.025000	0.5	0.008750
5.033333	0.5	0.009250
5.041667	0.5	0.009375
5.050000	0.5	0.009750
5.058333	0.5	0.009625
5.066667	0.5	0.010000
5.075000	0.5	0.010250
5.083333	0.5	0.010500
5.091667	0.5	0.010625
5.100000	0.5	0.011125
5.108333	0.5	0.010875
5.116667	0.5	0.010875
5.125000	0.5	0.011250
5.133333	0.5	0.011500
5.141667	0.5	0.011250
5.150000	0.5	0.011625
5.158333	0.5	0.011625
5.166667	0.5	0.011750
5.175000	0.5	0.011875
5.183333	0.5	0.011625
5.191667	0.5	0.011750
5.200000	0.5	0.011625
5.208333	0.5	0.011875
5.216667	0.5	0.011625
5.225000	0.5	0.011375
5.233333	0.5	0.011125
5.241667	0.5	0.011500
5.250000	0.5	0.011375
5.258333	0.5	0.011375
5.266667	0.5	0.011250
5.275000	0.5	0.011250
5.283333	0.5	0.011000
5.291667	0.5	0.010375
5.300000	0.5	0.010500
5.308333	0.5	0.010500
5.316667	0.5	0.010625
5.325000	0.5	0.010375
5.333333	0.5	0.010000
5.341667	0.5	0.009875
5.350000	0.5	0.009375
5.358333	0.5	0.009375
5.366667	0.5	0.009625
5.375000	0.5	0.009750
5.383333	0.5	0.009625
5.391667	0.5	0.010000
5.400000	0.5	0.010000
5.408333	0.5	0.009625
5.416667	0.5	0.009250
5.425000	0.5	0.008875
5.433333	0.5	0.008875
5.441667	0.5	0.008875
5.450000	0.5	0.009000
5.458333	0.5	0.009125
5.466667	0.5	0.008750
5.475000	0.5	0.009125
5.483333	0.5	0.009500
5.491667	0.5	0.009750
5.500000	0.5	0.010000
5.508333	0.5	0.010125
5.516667	0.5	0.010125
5.525000	0.5	0.010125
5.533333	0.5	0.010250
5.541667	0.5	0.010125
5.550000	0.5	0.010125
5.558333	0.5	0.010250
5.566667	0.5	0.009875
5.575000	0.5	0.009875
5.583333	0.5	0.010000
5.591667	0.5	0.009750
5.600000	0.5	0.009875
5.608333	0.5	0.010000
5.616667	0.5	0.010000
5.625000	0.5	0.009875
5.633333	0.5	0.009625
5.641667	0.5	0.009500
5.650000	0.5	0.009125
5.658333	0.5	0.008875
5.666667	0.5	0.008625
5.675000	0.5	0.008375
5.683333	0.5	0.008125
5.691667	0.5	0.007875
5.700000	0.5	0.007625
5.708333	0.5	0.007500
5.716667	0.5	0.006750
5.725000	0.5	0.006375
5.733333	0.5	0.006000
5.741667	0.5	0.005750
5.750000	0.5	0.004875
5.758333	0.5	0.004125
5.766667	0.5	0.003625
5.775000	0.5	0.003375
5.783333	0.5	0.002750
5.791667	0.5	0.002125
5.800000	0.5	0.001250
5.808333	0.5	0.000375
5.816667	0.5	-0.000125
5.825000	0.5	-0.000625
5.833333	0.5	-0.001000
5.841667	0.5	-0.001500
5.850000	0.5	-0.002000
5.858333	0.5	-0.002750
5.866667	0.5	-0.003125
5.875000	0.5	-0.003625
5.883333	0.5	-0.004000
5.891667	0.5	-0.004000
5.900000	0.5	-0.004250
5.908333	0.5	-0.004375
5.916667	0.5	-0.004375
5.925000	0.5	-0.004500
5.933333	0.5	-0.004375
5.941667	0.5	-0.004625
5.950000	0.5	-0.004375
5.958333	0.5	-0.003750
5.966667	0.5	-0.003000
5.975000	0.5	-0.002625
5.983333	0.5	-0.002375
5.991667	0.5	-0.002125
6.000000	0.5	-0.001625
6.008333	0.5	-0.001250
6.016667	0.5	-0.000625
6.025000	0.5	0.000000
6.033333	0.5	0.000250
6.041667	0.5	0.000625
6.050000	0.5	0.001000
6.058333	0.5	0.001500
6.066667	0.5	0.001750
6.075000	0.5	0.001750
6.083333	0.5	0.001625
6.091667	0.5	0.002250
6.100000	0.5	0.002625
6.108333	0.5	0.003000
6.116667	0.5	0.003375
6.125000	0.5	0.003625
6.133333	0.5	0.004000
6.141667	0.5	0.004500
6.150000	0.5	0.004375
6.158333	0.5	0.004625
6.166667	0.5	0.004875
6.175000	0.5	0.005250
6.183333	0.5	0.005375
6.191667	0.5	0.005750
6.200000	0.5	0.005750
6.208333	0.5	0.005875
6.216667	0.5	0.006000
6.225000	0.5	0.006375
6.233333	0.5	0.006500
6.241667	0.5	0.006875
6.250000	0.5	0.007125
6.258333	0.5	0.007000
6.266667	0.5	0.007125
6.275000	0.5	0.007000
6.283333	0.5	0.007000
6.291667	0.5	0.007125
6.300000	0.5	0.007375
6.308333	0.5	0.007875
6.316667	0.5	0.008125
6.325000	0.5	0.007875
6.333333	0.5	0.008125
6.341667	0.5	0.008125
6.350000	0.5	0.007500
6.358333	0.5	0.007125
6.366667	0.5	0.007375
6.375000	0.5	0.007500
6.383333	0.5	0.007625
6.391667	0.5	0.007625
6.400000	0.5	0.007750
6.408333	0.5	0.007750
6.416667	0.5	0.007500
6.425000	0.5	0.007375
6.433333	0.5	0.007750
6.441667	0.5	0.007750
6.450000	0.5	0.007875
6.458333	0.5	0.007875
6.466667	0.5	0.007625
6.475000	0.5	0.007125
6.483333	0.5	0.007000
6.491667	0.5	0.007375
6.500000	0.5	0.007250
6.508333	0.5	0.007125
6.516667	0.5	0.006875
6.525000	0.5	0.006625
6.533333	0.5	0.006625
6.541667	0.5	0.006875
6.550000	0.5	0.006750
6.558333	0.5	0.006875
6.566667	0.5	0.006625
6.575000	0.5	0.006500
6.583333	0.5	0.006625
6.591667	0.5	0.006625
6.600000	0.5	0.006375
6.608333	0.5	0.006625
6.616667	0.5	0.006750
6.625000	0.5	0.006875
6.633333	0.5	0.006750
6.641667	0.5	0.006625
6.650000	0.5	0.006250
6.658333	0.5	0.006500
6.666667	0.5	0.006125
6.675000	0.5	0.006125
6.683333	0.5	0.005625
6.691667	0.5	0.004875
6.700000	0.5	0.004000
6.708333	0.5	0.002500
6.716667	0.5	-0.000625
6.725000	0.5	-0.005750
6.733333	0.5	-0.013625
6.741667	0.5	-0.026750
6.750000	0.5	-0.048000
6.758333	0.5	-0.082000
6.766667	0.5	-0.137000
6.775000	0.5	-0.222375
6.783333	0.5	-0.348500
6.791667	0.5	-0.526125
6.800000	0.5	-0.760500
6.808333	0.5	-1.051500
6.816667	0.5	-1.388625
6.825000	0.5	-1.747500
6.833333	0.5	-2.094875
6.841667	0.5	-2.386625
6.850000	0.5	-2.575375
6.858333	0.5	-2.609000
6.866667	0.5	-2.438375
6.875000	0.5	-2.016375
6.883333	0.5	-1.303875
6.891667	0.5	-0.269750
6.900000	0.5	1.105375
6.908333	0.5	2.828000
6.916667	0.5	4.888000
6.925000	0.5	7.254375
6.933333	0.5	9.868125
6.941667	0.5	12.638625
6.950000	0.5	15.442500
6.958333	0.5	18.126875
6.966667	0.5	20.522875
6.975000	0.5	22.467375
6.983333	0.5	23.829375
6.991667	0.5	24.531375
7.000000	0.5	24.559250
7.008333	0.5	23.963000
7.016667	0.5	22.840500
7.025000	0.5	21.319250
7.033333	0.5	19.534875
7.041667	0.5	17.614250
7.050000	0.5	15.664000
7.058333	0.5	13.768000
7.066667	0.5	11.984125
7.075000	0.5	10.348750
7.083333	0.5	8.879125
7.091667	0.5	7.578750
7.100000	0.5	6.443750
7.108333	0.5	5.462125
7.116667	0.5	4.620625
7.125000	0.5	3.903875
7.133333	0.5	3.295750
7.141667	0.5	2.781750
7.150000	0.5	2.349125
7.158333	0.5	1.985375
7.166667	0.5	1.680125
7.175000	0.5	1.423375
7.183333	0.5	1.208000
7.191667	0.5	1.027125
7.200000	0.5	0.875125
7.208333	0.5	0.747500
7.216667	0.5	0.640000
7.225000	0.5	0.549375
7.233333	0.5	0.472875
7.241667	0.5	0.407625
7.250000	0.5	0.352500
7.258333	0.5	0.306125
7.266667	0.5	0.265750
7.275000	0.5	0.231625
7.283333	0.5	0.202000
7.291667	0.5	0.176625
7.300000	0.5	0.154875
7.308333	0.5	0.136625
7.316667	0.5	0.120500
7.325000	0.5	0.106625
7.333333	0.5	0.094375
7.341667	0.5	0.083875
7.350000	0.5	0.074375
7.358333	0.5	0.066250
7.366667	0.5	0.059750
7.375000	0.5	0.054125
7.383333	0.5	0.049750
7.391667	0.5	0.045625
7.400000	0.5	0.042125
7.408333	0.5	0.039250
7.416667	0.5	0.037000
7.425000	0.5	0.034875
7.433333	0.5	0.033000
7.441667	0.5	0.031500
7.450000	0.5	0.030375
7.458333	0.5	0.029875
7.466667	0.5	0.028875
7.475000	0.5	0.027750
7.483333	0.5	0.026750
7.491667	0.5	0.026000
7.500000	0.5	0.025625
7.508333	0.5	0.025625
7.516667	0.5	0.025625
7.525000	0.5	0.025625
7.533333	0.5	0.025750
7.541667	0.5	0.025625
7.550000	0.5	0.025500
7.558333	0.5	0.025875
7.566667	0.5	0.025625
7.575000	0.5	0.025875
7.583333	0.5	0.025750
7.591667	0.5	0.025625
7.600000	0.5	0.025750
7.608333	0.5	0.026125
7.616667	0.5	0.026625
7.625000	0.5	0.027125
7.633333	0.5	0.027625
7.641667	0.5	0.027875
7.650000	0.5	0.028000
7.658333	0.5	0.028125
7.666667	0.5	0.028125
7.675000	0.5	0.028500
7.683333	0.5	0.028500
7.691667	0.5	0.028375
7.700000	0.5	0.029125
7.708333	0.5	0.029125
7.716667	0.5	0.029000
7.725000	0.5	0.028750
7.733333	0.5	0.029000
7.741667	0.5	0.029250
7.750000	0.5	0.029500
7.758333	0.5	0.029625
7.766667	0.5	0.030250
7.775000	0.5	0.030625
7.783333	0.5	0.031125
7.791667	0.5	0.031500
7.800000	0.5	0.031500
7.808333	0.5	0.031625
7.816667	0.5	0.032125
7.825000	0.5	0.033000
7.833333	0.5	0.033625
7.841667	0.5	0.034250
7.850000	0.5	0.034750
7.858333	0.5	0.035125
7.866667	0.5	0.035875
7.875000	0.5	0.036375
7.883333	0.5	0.037000
7.891667	0.5	0.038750
7.900000	0.5	0.040750
7.908333	0.5	0.042500
7.916667	0.5	0.044500
7.925000	0.5	0.047000
7.933333	0.5	0.050875
7.941667	0.5	0.055250
7.950000	0.5	0.060875
7.958333	0.5	0.068250
7.966667	0.5	0.077500
7.975000	0.5	0.089000
7.983333	0.5	0.103250
7.991667	0.5	0.121875
8.000000	0.5	0.145250
8.008333	0.5	0.174250
8.016667	0.5	0.210750
8.025000	0.5	0.256250
8.033333	0.5	0.312000
8.041667	0.5	0.379875
8.050000	0.5	0.461000
8.058333	0.5	0.556500
8.066667	0.5	0.668250
8.075000	0.5	0.797000
8.083333	0.5	0.943250
8.091667	0.5	1.107625
8.100000	0.5	1.290250
8.108333	0.5	1.490875
8.116667	0.5	1.709125
8.125000	0.5	1.946125
8.133333	0.5	2.200375
8.141667	0.5	2.471000
8.150000	0.5	2.758250
8.158333	0.5	3.060500
8.166667	0.5	3.377875
8.175000	0.5	3.709750
8.183333	0.5	4.054750
8.191667	0.5	4.413250
8.200000	0.5	4.784000
8.208333	0.5	5.166375
8.216667	0.5	5.560250
8.225000	0.5	5.965000
8.233333	0.5	6.379125
8.241667	0.5	6.802625
8.250000	0.5	7.235500
8.258333	0.5	7.676875
8.266667	0.5	8.126125
8.275000	0.5	8.583000
8.283333	0.5	9.047500
8.291667	0.5	9.519000
8.300000	0.5	9.997625
8.308333	0.5	10.482250
8.316667	0.5	10.973000
8.325000	0.5	11.469500
8.333333	0.5	11.971000
8.341667	0.5	12.475875
8.350000	0.5	12.981000
8.358333	0.5	13.478625
8.366667	0.5	13.953875
8.375000	0.5	14.380125
8.383333	0.5	14.717250
8.391667	0.5	14.917750
8.400000	0.5	14.933500
8.408333	0.5	14.728125
8.416667	0.5	14.287125
8.425000	0.5	13.623625
8.433333	0.5	12.770625
8.441667	0.5	11.777750
8.450000	0.5	10.698625
8.458333	0.5	9.586500
8.466667	0.5	8.485625
8.475000	0.5	7.431875
8.483333	0.5	6.450250
8.491667	0.5	5.557250
8.500000	0.5	4.760375
8.508333	0.5	4.060375
8.516667	0.5	3.453500
8.525000	0.5	2.932625
8.533333	0.5	2.489875
8.541667	0.5	2.115500
8.550000	0.5	1.801250
8.558333	0.5	1.538875
8.566667	0.5	1.320750
8.575000	0.5	1.140375
8.583333	0.5	0.991250
8.591667	0.5	0.869000
8.600000	0.5	0.769125
8.608333	0.5	0.686250
8.616667	0.5	0.618625
8.625000	0.5	0.563125
8.633333	0.5	0.517000
8.641667	0.5	0.478500
8.650000	0.5	0.445500
8.658333	0.5	0.417250
8.666667	0.5	0.393000
8.675000	0.5	0.371375
8.683333	0.5	0.352125
8.691667	0.5	0.334250
8.700000	0.5	0.317125
8.708333	0.5	0.301375
8.716667	0.5	0.286500
8.725000	0.5	0.272000
8.733333	0.5	0.258000
8.741667	0.5	0.244500
8.750000	0.5	0.231125
8.758333	0.5	0.219000
8.766667	0.5	0.206875
8.775000	0.5	0.195500
8.783333	0.5	0.184500
8.791667	0.5	0.174125
8.800000	0.5	0.164500
8.808333	0.5	0.155750
8.816667	0.5	0.147875
8.825000	0.5	0.140625
8.833333	0.5	0.133875
8.841667	0.5	0.127625
8.850000	0.5	0.122125
8.858333	0.5	0.116875
8.866667	0.5	0.112250
8.875000	0.5	0.108000
8.883333	0.5	0.104500
8.891667	0.5	0.101500
8.900000	0.5	0.098875
8.908333	0.5	0.097250
8.916667	0.5	0.096500
8.925000	0.5	0.096125
8.933333	0.5	0.096375
8.941667	0.5	0.097500
8.950000	0.5	0.099750
8.958333	0.5	0.102625
8.966667	0.5	0.107375
8.975000	0.5	0.113750
8.983333	0.5	0.120500
8.991667	0.5	0.129000
9.000000	0.5	0.139625
9.008333	0.5	0.152000
9.016667	0.5	0.166750
9.025000	0.5	0.183625
9.033333	0.5	0.202250
9.041667	0.5	0.222875
9.050000	0.5	0.245000
9.058333	0.5	0.269000
9.066667	0.5	0.294250
9.075000	0.5	0.320625
9.083333	0.5	0.346625
9.091667	0.5	0.372625
9.100000	0.5	0.398250
9.108333	0.5	0.421875
9.116667	0.5	0.443375
9.125000	0.5	0.462875
9.133333	0.5	0.479125
9.141667	0.5	0.492000
9.150000	0.5	0.501500
9.158333	0.5	0.507000
9.166667	0.5	0.508375
9.175000	0.5	0.506250
9.183333	0.5	0.500750
9.191667	0.5	0.491250
9.200000	0.5	0.478125
9.208333	0.5	0.462875
9.216667	0.5	0.445000
9.225000	0.5	0.424875
9.233333	0.5	0.403625
9.241667	0.5	0.381375
9.250000	0.5	0.358375
9.258333	0.5	0.335250
9.266667	0.5	0.312625
9.275000	0.5	0.289875
9.283333	0.5	0.267875
9.291667	0.5	0.246500
9.300000	0.5	0.227125
9.308333	0.5	0.209000
9.316667	0.5	0.192000
9.325000	0.5	0.176250
9.333333	0.5	0.161875
9.341667	0.5	0.148250
9.350000	0.5	0.136000
9.358333	0.5	0.125500
9.366667	0.5	0.115750
9.375000	0.5	0.107000
9.383333	0.5	0.099250
9.391667	0.5	0.092625
9.400000	0.5	0.086375
9.408333	0.5	0.080375
9.416667	0.5	0.075500
9.425000	0.5	0.071375
9.433333	0.5	0.067750
9.441667	0.5	0.064250
9.450000	0.5	0.061125
9.458333	0.5	0.058625
9.466667	0.5	0.056500
9.475000	0.5	0.055000
9.483333	0.5	0.053125
9.491667	0.5	0.051875
9.500000	0.5	0.050875
9.508333	0.5	0.050250
9.516667	0.5	0.050250
9.525000	0.5	0.050125
9.533333	0.5	0.050250
9.541667	0.5	0.051125
9.550000	0.5	0.052125
9.558333	0.5	0.053375
9.566667	0.5	0.054625
9.575000	0.5	0.056000
9.583333	0.5	0.057375
9.591667	0.5	0.059375
9.600000	0.5	0.061125
9.608333	0.5	0.062625
9.616667	0.5	0.064625
9.625000	0.5	0.066250
9.633333	0.5	0.067750
9.641667	0.5	0.069250
9.650000	0.5	0.070500
9.658333	0.5	0.071625
9.666667	0.5	0.072625
9.675000	0.5	0.073375
9.683333	0.5	0.073875
9.691667	0.5	0.074625
9.700000	0.5	0.074625
9.708333	0.5	0.074500
9.716667	0.5	0.073875
9.725000	0.5	0.072875
9.733333	0.5	0.071875
9.741667	0.5	0.070875
9.750000	0.5	0.069500
9.758333	0.5	0.068000
9.766667	0.5	0.066500
9.775000	0.5	0.065125
9.783333	0.5	0.064125
9.791667	0.5	0.062750
9.800000	0.5	0.061000
9.808333	0.5	0.059500
9.816667	0.5	0.058375
9.825000	0.5	0.056875
9.833333	0.5	0.055000
9.841667	0.5	0.053750
9.850000	0.5	0.052500
9.858333	0.5	0.051125
9.866667	0.5	0.049875
9.875000	0.5	0.049000
9.883333	0.5	0.048250
9.891667	0.5	0.047375
9.900000	0.5	0.046375
9.908333	0.5	0.045375
9.916667	0.5	0.044250
9.925000	0.5	0.043250
9.933333	0.5	0.042375
9.941667	0.5	0.041250
9.950000	0.5	0.040625
9.958333	0.5	0.039750
9.966667	0.5	0.038750
9.975000	0.5	0.037625
9.983333	0.5	0.036750
9.991667	0.5	0.035625
10.000000	0.5	0.034500
10.008333	0.5	0.033875
10.016667	0.5	0.032750
10.025000	0.5	0.032250
10.033333	0.5	0.031625
10.041667	0.5	0.030625
10.050000	0.5	0.030500
10.058333	0.5	0.030125
10.066667	0.5	0.029750
10.075000	0.5	0.030000
10.083333	0.5	0.030000
10.091667	0.5	0.030125
10.100000	0.5	0.030875
10.108333	0.5	0.031500
10.116667	0.5	0.032000
10.125000	0.5	0.032625
10.133333	0.5	0.033000
10.141667	0.5	0.034500
10.150000	0.5	0.036250
10.158333	0.5	0.038500
10.166667	0.5	0.041000
10.175000	0.5	0.043625
10.183333	0.5	0.046750
10.191667	0.5	0.050375
10.200000	0.5	0.054375
10.208333	0.5	0.059125
10.216667	0.5	0.064500
10.225000	0.5	0.071125
10.233333	0.5	0.078125
10.241667	0.5	0.086250
10.250000	0.5	0.095625
10.258333	0.5	0.106750
10.266667	0.5	0.119875
10.275000	0.5	0.135000
10.283333	0.5	0.153125
10.291667	0.5	0.174625
10.300000	0.5	0.200125
10.308333	0.5	0.230875
10.316667	0.5	0.268125
10.325000	0.5	0.313125
10.333333	0.5	0.367250
10.341667	0.5	0.431750
10.350000	0.5	0.509125
10.358333	0.5	0.600750
10.366667	0.5	0.710500
10.375000	0.5	0.839875
10.383333	0.5	0.992250
10.391667	0.5	1.170750
10.400000	0.5	1.378500
10.408333	0.5	1.618500
10.416667	0.5	1.894250
10.425000	0.5	2.209125
10.433333	0.5	2.566125
10.441667	0.5	2.967625
10.450000	0.5	3.416250
10.458333	0.5	3.914625
10.466667	0.5	4.464125
10.475000	0.5	5.066375
10.483333	0.5	5.722125
10.491667	0.5	6.431625
10.500000	0.5	7.195125
10.508333	0.5	8.011875
10.516667	0.5	8.880125
10.525000	0.5	9.798250
10.533333	0.5	10.764000
10.541667	0.5	11.773625
10.550000	0.5	12.821750
10.558333	0.5	13.903000
10.566667	0.5	15.010375
10.575000	0.5	16.135125
10.583333	0.5	17.266250
10.591667	0.5	18.391750
10.600000	0.5	19.498125
10.608333	0.5	20.570375
10.616667	0.5	21.591375
10.625000	0.5	22.544375
10.633333	0.5	23.412125
10.641667	0.5	24.178125
10.650000	0.5	24.826125
10.658333	0.5	25.342250
10.666667	0.5	25.713000
10.675000	0.5	25.929500
10.683333	0.5	25.985625
10.691667	0.5	25.877875
10.700000	0.5	25.607625
10.708333	0.5	25.178625
10.716667	0.5	24.599625
10.725000	0.5	23.882125
10.733333	0.5	23.039375
10.741667	0.5	22.088500
10.750000	0.5	21.047125
10.758333	0.5	19.935125
10.766667	0.5	18.770500
10.775000	0.5	17.572250
10.783333	0.5	16.358500
10.791667	0.5	15.145625
10.800000	0.5	13.949250
10.808333	0.5	12.782250
10.816667	0.5	11.655875
10.825000	0.5	10.579250
10.833333	0.5	9.559500
10.841667	0.5	8.602375
10.850000	0.5	7.711000
10.858333	0.5	6.887125
10.866667	0.5	6.131000
10.875000	0.5	5.440875
10.883333	0.5	4.815750
10.891667	0.5	4.252750
10.900000	0.5	3.748375
10.908333	0.5	3.298500
10.916667	0.5	2.899375
10.925000	0.5	2.546375
10.933333	0.5	2.235500
10.941667	0.5	1.962250
10.950000	0.5	1.723375
10.958333	0.5	1.515000
10.966667	0.5	1.333125
10.975000	0.5	1.175125
10.983333	0.5	1.037500
10.991667	0.5	0.917750
11.000000	0.5	0.814250
11.008333	0.5	0.724250
11.016667	0.5	0.646875
11.025000	0.5	0.579375
11.033333	0.5	0.520750
11.041667	0.5	0.469500
11.050000	0.5	0.425125
11.058333	0.5	0.386375
11.066667	0.5	0.352250
11.075000	0.5	0.322375
11.083333	0.5	0.296000
11.091667	0.5	0.272500
11.100000	0.5	0.252250
11.108333	0.5	0.234000
11.116667	0.5	0.217500
11.125000	0.5	0.202625
11.133333	0.5	0.189375
11.141667	0.5	0.177625
11.150000	0.5	0.167375
11.158333	0.5	0.157750
11.166667	0.5	0.148625
11.175000	0.5	0.140750
11.183333	0.5	0.133000
11.191667	0.5	0.126375
11.200000	0.5	0.120375
11.208333	0.5	0.115000
11.216667	0.5	0.110000
11.225000	0.5	0.104750
11.233333	0.5	0.100375
11.241667	0.5	0.096375
11.250000	0.5	0.093125
11.258333	0.5	0.090000
11.266667	0.5	0.087000
11.275000	0.5	0.084375
11.283333	0.5	0.082125
11.291667	0.5	0.079875
11.300000	0.5	0.078000
11.308333	0.5	0.076500
11.316667	0.5	0.075125
11.325000	0.5	0.073625
11.333333	0.5	0.072625
11.341667	0.5	0.071875
11.350000	0.5	0.070875
11.358333	0.5	0.070125
11.366667	0.5	0.069500
11.375000	0.5	0.068750
11.383333	0.5	0.068750
11.391667	0.5	0.069000
11.400000	0.5	0.069125
11.408333	0.5	0.068875
11.416667	0.5	0.068750
11.425000	0.5	0.069125
11.433333	0.5	0.069625
11.441667	0.5	0.070000
11.450000	0.5	0.070000
11.458333	0.5	0.070000
11.466667	0.5	0.070625
11.475000	0.5	0.071250
11.483333	0.5	0.071875
11.491667	0.5	0.072250
11.500000	0.5	0.072500
11.508333	0.5	0.073250
11.516667	0.5	0.073875
11.525000	0.5	0.074250
11.533333	0.5	0.074875
11.541667	0.5	0.075500
11.550000	0.5	0.076250
11.558333	0.5	0.077125
11.566667	0.5	0.077750
11.575000	0.5	0.077750
11.583333	0.5	0.078250
11.591667	0.5	0.078750
11.600000	0.5	0.079125
11.608333	0.5	0.079625
11.616667	0.5	0.080250
11.625000	0.5	0.080875
11.633333	0.5	0.080875
11.641667	0.5	0.081000
11.650000	0.5	0.081125
11.658333	0.5	0.081250
11.666667	0.5	0.081875
11.675000	0.5	0.081500
11.683333	0.5	0.081000
11.691667	0.5	0.080375
11.700000	0.5	0.080125
11.708333	0.5	0.079125
11.716667	0.5	0.078250
11.725000	0.5	0.077500
11.733333	0.5	0.076375
11.741667	0.5	0.075500
11.750000	0.5	0.074500
11.758333	0.5	0.073500
11.766667	0.5	0.072750
11.775000	0.5	0.072000
11.783333	0.5	0.070875
11.791667	0.5	0.070000
11.800000	0.5	0.069125
11.808333	0.5	0.067625
11.816667	0.5	0.066375
11.825000	0.5	0.065500
11.833333	0.5	0.064000
11.841667	0.5	0.063000
11.850000	0.5	0.061625
11.858333	0.5	0.060250
11.866667	0.5	0.059125
11.875000	0.5	0.057750
11.883333	0.5	0.056125
11.891667	0.5	0.054875
11.900000	0.5	0.053625
11.908333	0.5	0.052375
11.916667	0.5	0.051250
11.925000	0.5	0.050250
11.933333	0.5	0.049250
11.941667	0.5	0.048500
11.950000	0.5	0.047250
11.958333	0.5	0.046250
11.966667	0.5	0.044750
11.975000	0.5	0.043750
11.983333	0.5	0.042875
11.991667	0.5	0.042000
12.000000	0.5	0.041125
12.008333	0.5	0.039875
12.016667	0.5	0.038625
12.025000	0.5	0.037625
12.033333	0.5	0.036750
12.041667	0.5	0.036000
12.050000	0.5	0.035375
12.058333	0.5	0.034375
12.066667	0.5	0.033375
12.075000	0.5	0.032750
12.083333	0.5	0.031875
12.091667	0.5	0.031000
12.100000	0.5	0.030000
12.108333	0.5	0.029000
12.116667	0.5	0.028125
12.125000	0.5	0.027500
12.133333	0.5	0.026875
12.141667	0.5	0.026125
12.150000	0.5	0.025750
12.158333	0.5	0.025000
12.166667	0.5	0.024250
12.175000	0.5	0.023875
12.183333	0.5	0.023500
12.191667	0.5	0.023250
12.200000	0.5	0.023000
12.208333	0.5	0.023125
12.216667	0.5	0.022875
12.225000	0.5	0.022750
12.233333	0.5	0.023125
12.241667	0.5	0.023500
12.250000	0.5	0.023375
12.258333	0.5	0.023375
12.266667	0.5	0.024125
12.275000	0.5	0.024750
12.283333	0.5	0.026000
12.291667	0.5	0.026500
12.300000	0.5	0.027375
12.308333	0.5	0.028375
12.316667	0.5	0.029250
12.325000	0.5	0.030375
12.333333	0.5	0.031500
12.341667	0.5	0.032375
12.350000	0.5	0.033875
12.358333	0.5	0.035000
12.366667	0.5	0.035750
12.375000	0.5	0.036375
12.383333	0.5	0.036625
12.391667	0.5	0.036875
12.400000	0.5	0.037375
12.408333	0.5	0.037625
12.416667	0.5	0.037250
12.425000	0.5	0.037125
12.433333	0.5	0.037125
12.441667	0.5	0.037000
12.450000	0.5	0.036500
12.458333	0.5	0.036250
12.466667	0.5	0.035375
12.475000	0.5	0.034625
12.483333	0.5	0.033875
12.491667	0.5	0.032875
12.500000	0.5	0.031750
12.508333	0.5	0.030875
12.516667	0.5	0.030000
12.525000	0.5	0.029000
12.533333	0.5	0.028125
12.541667	0.5	0.027125
12.550000	0.5	0.026250
12.558333	0.5	0.025375
12.566667	0.5	0.024750
12.575000	0.5	0.024000
12.583333	0.5	0.023250
12.591667	0.5	0.022750
12.600000	0.5	0.022625
12.608333	0.5	0.021625
12.616667	0.5	0.021375
12.625000	0.5	0.021125
12.633333	0.5	0.020625
12.641667	0.5	0.020000
12.650000	0.5	0.019500
12.658333	0.5	0.019125
12.666667	0.5	0.019125
12.675000	0.5	0.018625
12.683333	0.5	0.018125
12.691667	0.5	0.017500
12.700000	0.5	0.016750
12.708333	0.5	0.016375
12.716667	0.5	0.016250
12.725000	0.5	0.015875
12.733333	0.5	0.015375
12.741667	0.5	0.015500
12.750000	0.5	0.015250
12.758333	0.5	0.014625
12.766667	0.5	0.014000
12.775000	0.5	0.013750
12.783333	0.5	0.013500
12.791667	0.5	0.012875
12.800000	0.5	0.012875
12.808333	0.5	0.012625
12.816667	0.5	0.012500
12.825000	0.5	0.012500
12.833333	0.5	0.012125
12.841667	0.5	0.011625
12.850000	0.5	0.011875
12.858333	0.5	0.012000
12.866667	0.5	0.011625
12.875000	0.5	0.011125
12.883333	0.5	0.011250
12.891667	0.5	0.010500
12.900000	0.5	0.010000
12.908333	0.5	0.009750
12.916667	0.5	0.009750
12.925000	0.5	0.009375
12.933333	0.5	0.009000
12.941667	0.5	0.008875
12.950000	0.5	0.008375
12.958333	0.5	0.008000
12.966667	0.5	0.007875
12.975000	0.5	0.007625
12.983333	0.5	0.007375
12.991667	0.5	0.007375
13.000000	0.5	0.007125
13.008333	0.5	0.006250
13.016667	0.5	0.006125
13.025000	0.5	0.006000
13.033333	0.5	0.005500
13.041667	0.5	0.004750
13.050000	0.5	0.004625
13.058333	0.5	0.004250
13.066667	0.5	0.004125
13.075000	0.5	0.003875
13.083333	0.5	0.003625
13.091667	0.5	0.003000
13.100000	0.5	0.002500
13.108333	0.5	0.002125
13.116667	0.5	0.001750
13.125000	0.5	0.001375
13.133333	0.5	0.001000
13.141667	0.5	0.000500
13.150000	0.5	0.000250
13.158333	0.5	-0.000375
13.166667	0.5	-0.000500
13.175000	0.5	-0.001375
13.183333	0.5	-0.002000
13.191667	0.5	-0.002375
13.200000	0.5	-0.002750
13.208333	0.5	-0.003000
13.216667	0.5	-0.003500
13.225000	0.5	-0.003875
13.233333	0.5	-0.004625
13.241667	0.5	-0.005500
13.250000	0.5	-0.006375
13.258333	0.5	-0.007250
13.266667	0.5	-0.008000
13.275000	0.5	-0.008750
13.283333	0.5	-0.009125
13.291667	0.5	-0.009750
13.300000	0.5	-0.010500
13.308333	0.5	-0.010875
13.316667	0.5	-0.011375
13.325000	0.5	-0.012250
13.333333	0.5	-0.012625
13.341667	0.5	-0.013000
13.350000	0.5	-0.013875
13.358333	0.5	-0.014875
13.366667	0.5	-0.015375
13.375000	0.5	-0.015750
13.383333	0.5	-0.016375
13.391667	0.5	-0.016875
13.400000	0.5	-0.017500
13.408333	0.5	-0.017750
13.416667	0.5	-0.018250
13.425000	0.5	-0.019000
13.433333	0.5	-0.019125
13.441667	0.5	-0.019125
13.450000	0.5	-0.019875
13.458333	0.5	-0.020500
13.466667	0.5	-0.020750
13.475000	0.5	-0.021375
13.483333	0.5	-0.021750
13.491667	0.5	-0.021750
13.500000	0.5	-0.022000
13.508333	0.5	-0.023000
13.516667	0.5	-0.023250
13.525000	0.5	-0.023125
13.533333	0.5	-0.023000
13.541667	0.5	-0.022875
13.550000	0.5	-0.022875
13.558333	0.5	-0.022625
13.566667	0.5	-0.023000
13.575000	0.5	-0.023250
13.583333	0.5	-0.022875
13.591667	0.5	-0.023000
13.600000	0.5	-0.022875
13.608333	0.5	-0.023000
13.616667	0.5	-0.022750
13.625000	0.5	-0.022500
13.633333	0.5	-0.022375
13.641667	0.5	-0.022125
13.650000	0.5	-0.021625
13.658333	0.5	-0.021125
13.666667	0.5	-0.020750
13.675000	0.5	-0.020625
13.683333	0.5	-0.020125
13.691667	0.5	-0.019875
13.700000	0.5	-0.019125
13.708333	0.5	-0.018750
13.716667	0.5	-0.018000
13.725000	0.5	-0.017375
13.733333	0.5	-0.016875
13.741667	0.5	-0.016375
13.750000	0.5	-0.016125
13.758333	0.5	-0.015500
13.766667	0.5	-0.014625
13.775000	0.5	-0.013750
13.783333	0.5	-0.013125
13.791667	0.5	-0.012625
13.800000	0.5	-0.012125
13.808333	0.5	-0.011250
13.816667	0.5	-0.010625
13.825000	0.5	-0.010000
13.833333	0.5	-0.009500
13.841667	0.5	-0.008625
13.850000	0.5	-0.007875
13.858333	0.5	-0.007375
13.866667	0.5	-0.006750
13.875000	0.5	-0.006125
13.883333	0.5	-0.005375
13.891667	0.5	-0.004750
13.900000	0.5	-0.004125
13.908333	0.5	-0.003625
13.916667	0.5	-0.002875
13.925000	0.5	-0.002375
13.933333	0.5	-0.001500
13.941667	0.5	-0.001250
13.950000	0.5	-0.000500
13.958333	0.5	0.000000
13.966667	0.5	0.000625
13.975000	0.5	0.001500
13.983333	0.5	0.002250
13.991667	0.5	0.003500
14.000000	0.5	0.005000
14.008333	0.5	0.006125
14.016667	0.5	0.007250
14.025000	0.5	0.007750
14.033333	0.5	0.008125
14.041667	0.5	0.009125
14.050000	0.5	0.009750
14.058333	0.5	0.010375
14.066667	0.5	0.010750
14.075000	0.5	0.011000
14.083333	0.5	0.011375
14.091667	0.5	0.011625
14.100000	0.5	0.011375
14.108333	0.5	0.012125
14.116667	0.5	0.012375
14.125000	0.5	0.012250
14.133333	0.5	0.012000
14.141667	0.5	0.011750
14.150000	0.5	0.010875
14.158333	0.5	0.010500
14.166667	0.5	0.010125
14.175000	0.5	0.010000
14.183333	0.5	0.009750
14.191667	0.5	0.009500
14.200000	0.5	0.008875
14.208333	0.5	0.008250
14.216667	0.5	0.008125
14.225000	0.5	0.007750
14.233333	0.5	0.007250
14.241667	0.5	0.006875
14.250000	0.5	0.006750
14.258333	0.5	0.006125
14.266667	0.5	0.005625
14.275000	0.5	0.004875
14.283333	0.5	0.004250
14.291667	0.5	0.004250
14.300000	0.5	0.004000
14.308333	0.5	0.003625
14.316667	0.5	0.003000
14.325000	0.5	0.002625
14.333333	0.5	0.002750
14.341667	0.5	0.002500
14.350000	0.5	0.002375
14.358333	0.5	0.002625
14.366667	0.5	0.002750
14.375000	0.5	0.002625
14.383333	0.5	0.002875
14.391667	0.5	0.002750
14.400000	0.5	0.002750
14.408333	0.5	0.003000
14.416667	0.5	0.002750
14.425000	0.5	0.003125
14.433333	0.5	0.003375
14.441667	0.5	0.003625
14.450000	0.5	0.003875
14.458333	0.5	0.004125
14.466667	0.5	0.004250
14.475000	0.5	0.004625
14.483333	0.5	0.004625
14.491667	0.5	0.004500
14.500000	0.5	0.004375
14.508333	0.5	0.004125
14.516667	0.5	0.004125
14.525000	0.5	0.004125
14.533333	0.5	0.004500
14.541667	0.5	0.004500
14.550000	0.5	0.004625
14.558333	0.5	0.004875
14.566667	0.5	0.005250
14.575000	0.5	0.005625
14.583333	0.5	0.005875
14.591667	0.5	0.005875
14.600000	0.5	0.005875
14.608333	0.5	0.005750
14.616667	0.5	0.005625
14.625000	0.5	0.005750
14.633333	0.5	0.006375
14.641667	0.5	0.006625
14.650000	0.5	0.006875
14.658333	0.5	0.007125
14.666667	0.5	0.007250
14.675000	0.5	0.007625
14.683333	0.5	0.008000
14.691667	0.5	0.008250
14.700000	0.5	0.008125
14.708333	0.5	0.008500
14.716667	0.5	0.008750
14.725000	0.5	0.008875
14.733333	0.5	0.009500
14.741667	0.5	0.010000
14.750000	0.5	0.010250
14.758333	0.5	0.010750
14.766667	0.5	0.011125
14.775000	0.5	0.011250
14.783333	0.5	0.012000
14.791667	0.5	0.012500
14.800000	0.5	0.012500
14.808333	0.5	0.012875
14.816667	0.5	0.013000
14.825000	0.5	0.013000
14.833333	0.5	0.013375
14.841667	0.5	0.013625
14.850000	0.5	0.013500
14.858333	0.5	0.013625
14.866667	0.5	0.013750
14.875000	0.5	0.013750
14.883333	0.5	0.014125
14.891667	0.5	0.014375
14.900000	0.5	0.014625
14.908333	0.5	0.014750
14.916667	0.5	0.014875
14.925000	0.5	0.015250
14.933333	0.5	0.015125
14.941667	0.5	0.015125
14.950000	0.5	0.015250
14.958333	0.5	0.015125
14.966667	0.5	0.015500
14.975000	0.5	0.015250
14.983333	0.5	0.015000
14.991667	0.5	0.014750
15.000000	0.5	0.014375
15.008333	0.5	0.014625
15.016667	0.5	0.014875
15.025000	0.5	0.014625
15.033333	0.5	0.014375
15.041667	0.5	0.014500
15.050000	0.5	0.014500
15.058333	0.5	0.014125
15.066667	0.5	0.014125
15.075000	0.5	0.014000
15.083333	0.5	0.013625
15.091667	0.5	0.013625
15.100000	0.5	0.013500
15.108333	0.5	0.013000
15.116667	0.5	0.012875
15.125000	0.5	0.012250
15.133333	0.5	0.011500
15.141667	0.5	0.010875
15.150000	0.5	0.010250
15.158333	0.5	0.010000
15.166667	0.5	0.009875
15.175000	0.5	0.009500
15.183333	0.5	0.009125
15.191667	0.5	0.009250
15.200000	0.5	0.009000
15.208333	0.5	0.008750
15.216667	0.5	0.008500
15.225000	0.5	0.008375
15.233333	0.5	0.008125
15.241667	0.5	0.008125
15.250000	0.5	0.008125
15.258333	0.5	0.007500
15.266667	0.5	0.007250
15.275000	0.5	0.007125
15.283333	0.5	0.006875
15.291667	0.5	0.006750
15.300000	0.5	0.006250
15.308333	0.5	0.006375
15.316667	0.5	0.006375
15.325000	0.5	0.006250
15.333333	0.5	0.006250
15.341667	0.5	0.006500
15.350000	0.5	0.006375
15.358333	0.5	0.006500
15.366667	0.5	0.006500
15.375000	0.5	0.006500
15.383333	0.5	0.006375
15.391667	0.5	0.006250
15.400000	0.5	0.006250
15.408333	0.5	0.006625
15.416667	0.5	0.006875
15.425000	0.5	0.006875
15.433333	0.5	0.006750
15.441667	0.5	0.006625
15.450000	0.5	0.006875
15.458333	0.5	0.006750
15.466667	0.5	0.006375
15.475000	0.5	0.006125
15.483333	0.5	0.006250
15.491667	0.5	0.006125
15.500000	0.5	0.005750
15.508333	0.5	0.005375
15.516667	0.5	0.005250
15.525000	0.5	0.005250
15.533333	0.5	0.004750
15.541667	0.5	0.004375
15.550000	0.5	0.004000
15.558333	0.5	0.004000
15.566667	0.5	0.003625
15.575000	0.5	0.003000
15.583333	0.5	0.003125
15.591667	0.5	0.002625
15.600000	0.5	0.002125
15.608333	0.5	0.001625
15.616667	0.5	0.001375
15.625000	0.5	0.001375
15.633333	0.5	0.001000
15.641667	0.5	0.000375
15.650000	0.5	-0.000250
15.658333	0.5	-0.000375
15.666667	0.5	-0.000750
15.675000	0.5	-0.001375
15.683333	0.5	-0.002125
15.691667	0.5	-0.002625
15.700000	0.5	-0.003125
15.708333	0.5	-0.003500
15.716667	0.5	-0.004125
15.725000	0.5	-0.004625
15.733333	0.5	-0.004875
15.741667	0.5	-0.004625
15.750000	0.5	-0.004875
15.758333	0.5	-0.005375
15.766667	0.5	-0.006125
15.775000	0.5	-0.007000
15.783333	0.5	-0.007750
15.791667	0.5	-0.008500
15.800000	0.5	-0.008750
15.808333	0.5	-0.009125
15.816667	0.5	-0.009875
15.825000	0.5	-0.010625
15.833333	0.5	-0.011000
15.841667	0.5	-0.011375
15.850000	0.5	-0.012250
15.858333	0.5	-0.012875
15.866667	0.5	-0.013375
15.875000	0.5	-0.013500
15.883333	0.5	-0.013875
15.891667	0.5	-0.014375
15.900000	0.5	-0.015000
15.908333	0.5	-0.015250
15.916667	0.5	-0.016125
15.925000	0.5	-0.016500
15.933333	0.5	-0.016875
15.941667	0.5	-0.017500
15.950000	0.5	-0.018250
15.958333	0.5	-0.018250
15.966667	0.5	-0.018625
15.975000	0.5	-0.019250
15.983333	0.5	-0.019500
15.991667	0.5	-0.019875
16.000000	0.5	-0.020000
16.008333	0.5	-0.020375
16.016667	0.5	-0.020375
16.025000	0.5	-0.020750
16.033333	0.5	-0.021000
16.041667	0.5	-0.021125
16.050000	0.5	-0.021625
16.058333	0.5	-0.021750
16.066667	0.5	-0.021250
16.075000	0.5	-0.021125
16.083333	0.5	-0.021250
16.091667	0.5	-0.021125
16.100000	0.5	-0.020625
16.108333	0.5	-0.020625
16.116667	0.5	-0.020500
16.125000	0.5	-0.020125
16.133333	0.5	-0.020125
16.141667	0.5	-0.020125
16.150000	0.5	-0.019875
16.158333	0.5	-0.019500
16.166667	0.5	-0.019125
16.175000	0.5	-0.018750
16.183333	0.5	-0.018125
16.191667	0.5	-0.017375
16.200000	0.5	-0.016875
16.208333	0.5	-0.015875
16.216667	0.5	-0.014750
16.225000	0.5	-0.013750
16.233333	0.5	-0.012750
16.241667	0.5	-0.011625
16.250000	0.5	-0.010375
16.258333	0.5	-0.009000
16.266667	0.5	-0.008000
16.275000	0.5	-0.006875
16.283333	0.5	-0.005750
16.291667	0.5	-0.004125
16.300000	0.5	-0.002750
16.308333	0.5	-0.001125
16.316667	0.5	0.000250
16.325000	0.5	0.002250
16.333333	0.5	0.004250
16.341667	0.5	0.006375
16.350000	0.5	0.008000
16.358333	0.5	0.009875
16.366667	0.5	0.012125
16.375000	0.5	0.014375
16.383333	0.5	0.016625
16.391667	0.5	0.018500
16.400000	0.5	0.020625
16.408333	0.5	0.022500
16.416667	0.5	0.024375
16.425000	0.5	0.026125
16.433333	0.5	0.027000
16.441667	0.5	0.028000
16.450000	0.5	0.028625
16.458333	0.5	0.029250
16.466667	0.5	0.030000
16.475000	0.5	0.030125
16.483333	0.5	0.029875
16.491667	0.5	0.029750
16.500000	0.5	0.029500
16.508333	0.5	0.028875
16.516667	0.5	0.028250
16.525000	0.5	0.027125
16.533333	0.5	0.025750
16.541667	0.5	0.024625
16.550000	0.5	0.022875
16.558333	0.5	0.021250
16.566667	0.5	0.019750
16.575000	0.5	0.017875
16.583333	0.5	0.015875
16.591667	0.5	0.014000
16.600000	0.5	0.012125
16.608333	0.5	0.010375
16.616667	0.5	0.008250
16.625000	0.5	0.006125
16.633333	0.5	0.004625
16.641667	0.5	0.003375
16.650000	0.5	0.002000
16.658333	0.5	0.000625
16.666667	0.5	-0.000625
16.675000	0.5	-0.002375
16.683333	0.5	-0.003375
16.691667	0.5	-0.004625
16.700000	0.5	-0.005750
16.708333	0.5	-0.006750
16.716667	0.5	-0.007500
16.725000	0.5	-0.008625
16.733333	0.5	-0.009375
16.741667	0.5	-0.010500
16.750000	0.5	-0.011125
16.758333	0.5	-0.011500
16.766667	0.5	-0.012000
16.775000	0.5	-0.012500
16.783333	0.5	-0.013000
16.791667	0.5	-0.013375
16.800000	0.5	-0.013375
16.808333	0.5	-0.013500
16.816667	0.5	-0.013500
16.825000	0.5	-0.013500
16.833333	0.5	-0.013500
16.841667	0.5	-0.013500
16.850000	0.5	-0.013375
16.858333	0.5	-0.013750
16.866667	0.5	-0.013375
16.875000	0.5	-0.013125
16.883333	0.5	-0.012875
16.891667	0.5	-0.012500
16.900000	0.5	-0.012750
16.908333	0.5	-0.013000
16.916667	0.5	-0.013000
16.925000	0.5	-0.013000
16.933333	0.5	-0.012750
16.941667	0.5	-0.012750
16.950000	0.5	-0.012375
16.958333	0.5	-0.012250
16.966667	0.5	-0.012250
16.975000	0.5	-0.012000
16.983333	0.5	-0.011875
16.991667	0.5	-0.011750
17.000000	0.5	-0.012125
17.008333	0.5	-0.011875
17.016667	0.5	-0.011875
17.025000	0.5	-0.012000
17.033333	0.5	-0.012375
17.041667	0.5	-0.012750
17.050000	0.5	-0.012875
17.058333	0.5	-0.013000
17.066667	0.5	-0.013375
17.075000	0.5	-0.013750
17.083333	0.5	-0.014375
17.091667	0.5	-0.015375
17.100000	0.5	-0.016250
17.108333	0.5	-0.017750
17.116667	0.5	-0.018750
17.125000	0.5	-0.020125
17.133333	0.5	-0.021625
17.141667	0.5	-0.023250
17.150000	0.5	-0.025250
17.158333	0.5	-0.027500
17.166667	0.5	-0.029875
17.175000	0.5	-0.032500
17.183333	0.5	-0.035375
17.191667	0.5	-0.038250
17.200000	0.5	-0.041250
17.208333	0.5	-0.044625
17.216667	0.5	-0.048250
17.225000	0.5	-0.051750
17.233333	0.5	-0.055250
17.241667	0.5	-0.058750
17.250000	0.5	-0.062250
17.258333	0.5	-0.066125
17.266667	0.5	-0.070000
17.275000	0.5	-0.073875
17.283333	0.5	-0.077625
17.291667	0.5	-0.081125
17.300000	0.5	-0.084375
17.308333	0.5	-0.087250
17.316667	0.5	-0.089875
17.325000	0.5	-0.092000
17.333333	0.5	-0.094125
17.341667	0.5	-0.095500
17.350000	0.5	-0.096625
17.358333	0.5	-0.097125
17.366667	0.5	-0.097125
17.375000	0.5	-0.096875
17.383333	0.5	-0.096250
17.391667	0.5	-0.095625
17.400000	0.5	-0.094250
17.408333	0.5	-0.092500
17.416667	0.5	-0.090250
17.425000	0.5	-0.087625
17.433333	0.5	-0.085000
17.441667	0.5	-0.082250
17.450000	0.5	-0.079375
17.458333	0.5	-0.076125
17.466667	0.5	-0.072875
17.475000	0.5	-0.069000
17.483333	0.5	-0.065750
17.491667	0.5	-0.062500
17.500000	0.5	-0.059375
17.508333	0.5	-0.056750
17.516667	0.5	-0.053500
17.525000	0.5	-0.050375
17.533333	0.5	-0.047375
17.541667	0.5	-0.044625
17.550000	0.5	-0.042125
17.558333	0.5	-0.039625
17.566667	0.5	-0.037250
17.575000	0.5	-0.035250
17.583333	0.5	-0.033375
17.591667	0.5	-0.031125
17.600000	0.5	-0.029500
17.608333	0.5	-0.028250
17.616667	0.5	-0.027500
17.625000	0.5	-0.026125
17.633333	0.5	-0.025375
17.641667	0.5	-0.024750
17.650000	0.5	-0.023875
17.658333	0.5	-0.023375
17.666667	0.5	-0.023000
17.675000	0.5	-0.022500
17.683333	0.5	-0.022375
17.691667	0.5	-0.021875
17.700000	0.5	-0.021500
17.708333	0.5	-0.021250
17.716667	0.5	-0.021125
17.725000	0.5	-0.021125
17.733333	0.5	-0.021125
17.741667	0.5	-0.021250
17.750000	0.5	-0.021625
17.758333	0.5	-0.021250
17.766667	0.5	-0.021250
17.775000	0.5	-0.021500
17.783333	0.5	-0.021875
17.791667	0.5	-0.021750
17.800000	0.5	-0.022000
17.808333	0.5	-0.021875
17.816667	0.5	-0.021625
17.825000	0.5	-0.021375
17.833333	0.5	-0.021250
17.841667	0.5	-0.021250
17.850000	0.5	-0.021500
17.858333	0.5	-0.021750
17.866667	0.5	-0.022125
17.875000	0.5	-0.021875
17.883333	0.5	-0.021750
17.891667	0.5	-0.021500
17.900000	0.5	-0.021125
17.908333	0.5	-0.020750
17.916667	0.5	-0.021000
17.925000	0.5	-0.021000
17.933333	0.5	-0.021125
17.941667	0.5	-0.020500
17.950000	0.5	-0.020875
17.958333	0.5	-0.020500
17.966667	0.5	-0.020500
17.975000	0.5	-0.020250
17.983333	0.5	-0.019875
17.991667	0.5	-0.019500
18.000000	0.5	-0.019125
18.008333	0.5	-0.019250
18.016667	0.5	-0.018750
18.025000	0.5	-0.018750
18.033333	0.5	-0.018375
18.041667	0.5	-0.018000
18.050000	0.5	-0.017500
18.058333	0.5	-0.016875
18.066667	0.5	-0.016625
18.075000	0.5	-0.016250
18.083333	0.5	-0.016125
18.091667	0.5	-0.015875
18.100000	0.5	-0.016000
18.108333	0.5	-0.015625
18.116667	0.5	-0.015375
18.125000	0.5	-0.015125
18.133333	0.5	-0.015125
18.141667	0.5	-0.015125
18.150000	0.5	-0.014875
18.158333	0.5	-0.014625
18.166667	0.5	-0.013875
18.175000	0.5	-0.013500
18.183333	0.5	-0.013500
18.191667	0.5	-0.013625
18.200000	0.5	-0.013500
18.208333	0.5	-0.013750
18.216667	0.5	-0.014000
18.225000	0.5	-0.014000
18.233333	0.5	-0.014250
18.241667	0.5	-0.014125
18.250000	0.5	-0.014625
18.258333	0.5	-0.015000
18.266667	0.5	-0.015750
18.275000	0.5	-0.015875
18.283333	0.5	-0.016500
18.291667	0.5	-0.017125
18.300000	0.5	-0.018125
18.308333	0.5	-0.018875
18.316667	0.5	-0.019250
18.325000	0.5	-0.019500
18.333333	0.5	-0.020250
18.341667	0.5	-0.020750
18.350000	0.5	-0.021500
18.358333	0.5	-0.021750
18.366667	0.5	-0.022625
18.375000	0.5	-0.023000
18.383333	0.5	-0.023750
18.391667	0.5	-0.023875
18.400000	0.5	-0.024125
18.408333	0.5	-0.024625
18.416667	0.5	-0.024875
18.425000	0.5	-0.024750
18.433333	0.5	-0.024375
18.441667	0.5	-0.024625
18.450000	0.5	-0.024500
18.458333	0.5	-0.024000
18.466667	0.5	-0.023500
18.475000	0.5	-0.022750
18.483333	0.5	-0.022500
18.491667	0.5	-0.022000
18.500000	0.5	-0.021500
18.508333	0.5	-0.020875
18.516667	0.5	-0.020250
18.525000	0.5	-0.019375
18.533333	0.5	-0.018625
18.541667	0.5	-0.017625
18.550000	0.5	-0.016625
18.558333	0.5	-0.015375
18.566667	0.5	-0.014750
18.575000	0.5	-0.014500
18.583333	0.5	-0.013500
18.591667	0.5	-0.012625
18.600000	0.5	-0.011625
18.608333	0.5	-0.010750
18.616667	0.5	-0.010375
18.625000	0.5	-0.009875
18.633333	0.5	-0.009375
18.641667	0.5	-0.008875
18.650000	0.5	-0.008500
18.658333	0.5	-0.008125
18.666667	0.5	-0.007500
18.675000	0.5	-0.006875
18.683333	0.5	-0.006750
18.691667	0.5	-0.006625
18.700000	0.5	-0.007000
18.708333	0.5	-0.007250
18.716667	0.5	-0.007500
18.725000	0.5	-0.007500
18.733333	0.5	-0.007750
18.741667	0.5	-0.007875
18.750000	0.5	-0.008000
18.758333	0.5	-0.008250
18.766667	0.5	-0.008625
18.775000	0.5	-0.008750
18.783333	0.5	-0.009125
18.791667	0.5	-0.009625
18.800000	0.5	-0.010000
18.808333	0.5	-0.010500
18.816667	0.5	-0.010750
18.825000	0.5	-0.011250
18.833333	0.5	-0.011875
18.841667	0.5	-0.011750
18.850000	0.5	-0.012250
18.858333	0.5	-0.013000
18.866667	0.5	-0.013250
18.875000	0.5	-0.013500
18.883333	0.5	-0.013500
18.891667	0.5	-0.013250
18.900000	0.5	-0.013625
18.908333	0.5	-0.013875
18.916667	0.5	-0.014125
18.925000	0.5	-0.014625
18.933333	0.5	-0.015375
18.941667	0.5	-0.015625
18.950000	0.5	-0.016000
18.958333	0.5	-0.016125
18.966667	0.5	-0.016750
18.975000	0.5	-0.016875
18.983333	0.5	-0.017125
18.991667	0.5	-0.017250
19.000000	0.5	-0.017375
19.008333	0.5	-0.017625
19.016667	0.5	-0.017625
19.025000	0.5	-0.018000
19.033333	0.5	-0.017875
19.041667	0.5	-0.018125
19.050000	0.5	-0.018125
19.058333	0.5	-0.018125
19.066667	0.5	-0.018375
19.075000	0.5	-0.018500
19.083333	0.5	-0.018500
19.091667	0.5	-0.018500
19.100000	0.5	-0.018750
19.108333	0.5	-0.018875
19.116667	0.5	-0.019375
19.125000	0.5	-0.020000
19.133333	0.5	-0.020250
19.141667	0.5	-0.020500
19.150000	0.5	-0.021125
19.158333	0.5	-0.020875
19.166667	0.5	-0.021375
19.175000	0.5	-0.021875
19.183333	0.5	-0.022875
19.191667	0.5	-0.023500
19.200000	0.5	-0.023625
19.208333	0.5	-0.023875
19.216667	0.5	-0.024250
19.225000	0.5	-0.024875
19.233333	0.5	-0.025125
19.241667	0.5	-0.025250
19.250000	0.5	-0.025875
19.258333	0.5	-0.026375
19.266667	0.5	-0.026500
19.275000	0.5	-0.027250
19.283333	0.5	-0.028125
19.291667	0.5	-0.028750
19.300000	0.5	-0.029250
19.308333	0.5	-0.029625
19.316667	0.5	-0.030500
19.325000	0.5	-0.031000
19.333333	0.5	-0.031500
19.341667	0.5	-0.032875
19.350000	0.5	-0.033750
19.358333	0.5	-0.034500
19.366667	0.5	-0.035375
19.375000	0.5	-0.036125
19.383333	0.5	-0.037125
19.391667	0.5	-0.037625
19.400000	0.5	-0.038375
19.408333	0.5	-0.039250
19.416667	0.5	-0.039875
19.425000	0.5	-0.040625
19.433333	0.5	-0.041750
19.441667	0.5	-0.042250
19.450000	0.5	-0.043125
19.458333	0.5	-0.043750
19.466667	0.5	-0.044500
19.475000	0.5	-0.045375
19.483333	0.5	-0.046125
19.491667	0.5	-0.047000
19.500000	0.5	-0.047875
19.508333	0.5	-0.048500
19.516667	0.5	-0.049125
19.525000	0.5	-0.049750
19.533333	0.5	-0.050625
19.541667	0.5	-0.051500
19.550000	0.5	-0.052250
19.558333	0.5	-0.052875
19.566667	0.5	-0.053625
19.575000	0.5	-0.054000
19.583333	0.5	-0.055125
19.591667	0.5	-0.056000
19.600000	0.5	-0.056750
19.608333	0.5	-0.057750
19.616667	0.5	-0.058125
19.625000	0.5	-0.058625
19.633333	0.5	-0.059250
19.641667	0.5	-0.060375
19.650000	0.5	-0.061000
19.658333	0.5	-0.061250
19.666667	0.5	-0.061625
19.675000	0.5	-0.062000
19.683333	0.5	-0.062625
19.691667	0.5	-0.063125
19.700000	0.5	-0.063375
19.708333	0.5	-0.063375
19.716667	0.5	-0.063750
19.725000	0.5	-0.064125
19.733333	0.5	-0.064250
19.741667	0.5	-0.064750
19.750000	0.5	-0.065000
19.758333	0.5	-0.064875
19.766667	0.5	-0.065000
19.775000	0.5	-0.064750
19.783333	0.5	-0.064500
19.791667	0.5	-0.064375
19.800000	0.5	-0.064250
19.808333	0.5	-0.064125
19.816667	0.5	-0.063750
19.825000	0.5	-0.063000
19.833333	0.5	-0.062750
19.841667	0.5	-0.062250
19.850000	0.5	-0.062125
19.858333	0.5	-0.061250
19.866667	0.5	-0.060625
19.875000	0.5	-0.059625
19.883333	0.5	-0.058875
19.891667	0.5	-0.058000
19.900000	0.5	-0.057125
19.908333	0.5	-0.056125
19.916667	0.5	-0.055500
19.925000	0.5	-0.054875
19.933333	0.5	-0.054375
19.941667	0.5	-0.053750
19.950000	0.5	-0.052875
19.958333	0.5	-0.051875
19.966667	0.5	-0.051000
19.975000	0.5	-0.050500
19.983333	0.5	-0.050000
19.991667	0.5	-0.049375
20.000000	0.5	-0.048375
20.008333	0.5	-0.047625
20.016667	0.5	-0.046625
20.025000	0.5	-0.045750
20.033333	0.5	-0.045000
20.041667	0.5	-0.044250
20.050000	0.5	-0.043500
20.058333	0.5	-0.043000
20.066667	0.5	-0.042250
20.075000	0.5	-0.041875
20.083333	0.5	-0.041250
20.091667	0.5	-0.041000
20.100000	0.5	-0.040750
20.108333	0.5	-0.040250
20.116667	0.5	-0.039625
20.125000	0.5	-0.039250
20.133333	0.5	-0.038875
20.141667	0.5	-0.038250
20.150000	0.5	-0.037500
20.158333	0.5	-0.037250
20.166667	0.5	-0.036875
20.175000	0.5	-0.036625
20.183333	0.5	-0.036500
20.191667	0.5	-0.036125
20.200000	0.5	-0.036000
20.208333	0.5	-0.035625
20.216667	0.5	-0.035375
20.225000	0.5	-0.035250
20.233333	0.5	-0.034750
20.241667	0.5	-0.034750
20.250000	0.5	-0.034500
20.258333	0.5	-0.034250
20.266667	0.5	-0.034250
20.275000	0.5	-0.033750
20.283333	0.5	-0.033625
20.291667	0.5	-0.033500
20.300000	0.5	-0.033125
20.308333	0.5	-0.032750
20.316667	0.5	-0.032250
20.325000	0.5	-0.032125
20.333333	0.5	-0.031500
20.341667	0.5	-0.030750
20.350000	0.5	-0.029750
20.358333	0.5	-0.029125
20.366667	0.5	-0.028375
20.375000	0.5	-0.027875
20.383333	0.5	-0.027000
20.391667	0.5	-0.026250
20.400000	0.5	-0.026000
20.408333	0.5	-0.025250
20.416667	0.5	-0.024000
20.425000	0.5	-0.023000
20.433333	0.5	-0.021750
20.441667	0.5	-0.020250
20.450000	0.5	-0.018375
20.458333	0.5	-0.016625
20.466667	0.5	-0.014500
20.475000	0.5	-0.012875
20.483333	0.5	-0.010875
20.491667	0.5	-0.008750
20.500000	0.5	-0.006375
20.508333	0.5	-0.004000
20.516667	0.5	-0.001375
20.525000	0.5	0.001375
20.533333	0.5	0.004875
20.541667	0.5	0.008250
20.550000	0.5	0.011500
20.558333	0.5	0.014875
20.566667	0.5	0.018375
20.575000	0.5	0.021875
20.583333	0.5	0.025625
20.591667	0.5	0.029625
20.600000	0.5	0.033375
20.608333	0.5	0.037250
20.616667	0.5	0.040750
20.625000	0.5	0.044000
20.633333	0.5	0.047500
20.641667	0.5	0.050875
20.650000	0.5	0.054000
20.658333	0.5	0.056750
20.666667	0.5	0.059750
20.675000	0.5	0.062625
20.683333	0.5	0.065000
20.691667	0.5	0.067125
20.700000	0.5	0.069000
20.708333	0.5	0.070875
20.716667	0.5	0.072250
20.725000	0.5	0.073375
20.733333	0.5	0.073875
20.741667	0.5	0.074125
20.750000	0.5	0.074125
20.758333	0.5	0.073375
20.766667	0.5	0.072250
20.775000	0.5	0.070875
20.783333	0.5	0.069125
20.791667	0.5	0.067125
20.800000	0.5	0.065000
20.808333	0.5	0.062875
20.816667	0.5	0.060125
20.825000	0.5	0.057125
20.833333	0.5	0.053875
20.841667	0.5	0.050625
20.850000	0.5	0.047375
20.858333	0.5	0.044125
20.866667	0.5	0.040375
20.875000	0.5	0.037125
20.883333	0.5	0.033500
20.891667	0.5	0.030250
20.900000	0.5	0.026875
20.908333	0.5	0.023500
20.916667	0.5	0.020750
20.925000	0.5	0.018125
20.933333	0.5	0.015375
20.941667	0.5	0.012625
20.950000	0.5	0.010125
20.958333	0.5	0.007500
20.966667	0.5	0.005125
20.975000	0.5	0.002625
20.983333	0.5	0.000375
20.991667	0.5	-0.001250
21.000000	0.5	-0.003000
21.008333	0.5	-0.004750
21.016667	0.5	-0.006625
21.025000	0.5	-0.008125
21.033333	0.5	-0.009500
21.041667	0.5	-0.010750
21.050000	0.5	-0.011750
21.058333	0.5	-0.012875
21.066667	0.5	-0.014000
21.075000	0.5	-0.015125
21.083333	0.5	-0.015625
21.091667	0.5	-0.016250
21.100000	0.5	-0.017125
21.108333	0.5	-0.017625
21.116667	0.5	-0.017750
21.125000	0.5	-0.018375
21.133333	0.5	-0.019000
21.141667	0.5	-0.019750
21.150000	0.5	-0.019750
21.158333	0.5	-0.020000
21.166667	0.5	-0.020375
21.175000	0.5	-0.020625
21.183333	0.5	-0.020875
21.191667	0.5	-0.021125
21.200000	0.5	-0.021250
21.208333	0.5	-0.021750
21.216667	0.5	-0.021625
21.225000	0.5	-0.022000
21.233333	0.5	-0.022250
21.241667	0.5	-0.022375
21.250000	0.5	-0.022250
21.258333	0.5	-0.022375
21.266667	0.5	-0.022750
21.275000	0.5	-0.022625
21.283333	0.5	-0.023125
21.291667	0.5	-0.023250
21.300000	0.5	-0.023375
21.308333	0.5	-0.022875
21.316667	0.5	-0.022875
21.325000	0.5	-0.023125
21.333333	0.5	-0.023375
21.341667	0.5	-0.023250
21.350000	0.5	-0.023375
21.358333	0.5	-0.023750
21.366667	0.5	-0.023625
21.375000	0.5	-0.023625
21.383333	0.5	-0.023625
21.391667	0.5	-0.023750
21.400000	0.5	-0.023750
21.408333	0.5	-0.023500
21.416667	0.5	-0.022875
21.425000	0.5	-0.022875
21.433333	0.5	-0.023125
21.441667	0.5	-0.023000
21.450000	0.5	-0.022875
21.458333	0.5	-0.022875
21.466667	0.5	-0.022750
21.475000	0.5	-0.022250
21.483333	0.5	-0.021750
21.491667	0.5	-0.021500
21.500000	0.5	-0.021250
21.508333	0.5	-0.020750
21.516667	0.5	-0.020250
21.525000	0.5	-0.020125
21.533333	0.5	-0.019500
21.541667	0.5	-0.019000
21.550000	0.5	-0.018750
21.558333	0.5	-0.018625
21.566667	0.5	-0.018875
21.575000	0.5	-0.018875
21.583333	0.5	-0.018500
21.591667	0.5	-0.018125
21.600000	0.5	-0.017875
21.608333	0.5	-0.017875
21.616667	0.5	-0.017750
21.625000	0.5	-0.017500
21.633333	0.5	-0.017375
21.641667	0.5	-0.017500
21.650000	0.5	-0.017250
21.658333	0.5	-0.017250
21.666667	0.5	-0.017250
21.675000	0.5	-0.017250
21.683333	0.5	-0.017125
21.691667	0.5	-0.016875
21.700000	0.5	-0.017125
21.708333	0.5	-0.017250
21.716667	0.5	-0.017250
21.725000	0.5	-0.017500
21.733333	0.5	-0.017500
21.741667	0.5	-0.017500
21.750000	0.5	-0.017750
21.758333	0.5	-0.018000
21.766667	0.5	-0.018250
21.775000	0.5	-0.018500
21.783333	0.5	-0.018625
21.791667	0.5	-0.018500
21.800000	0.5	-0.018750
21.808333	0.5	-0.019000
21.816667	0.5	-0.019500
21.825000	0.5	-0.020000
21.833333	0.5	-0.020500
21.841667	0.5	-0.020875
21.850000	0.5	-0.021125
21.858333	0.5	-0.021500
21.866667	0.5	-0.021875
21.875000	0.5	-0.022125
21.883333	0.5	-0.022375
21.891667	0.5	-0.022750
21.900000	0.5	-0.023000
21.908333	0.5	-0.023625
21.916667	0.5	-0.024000
21.925000	0.5	-0.024375
21.933333	0.5	-0.024750
21.941667	0.5	-0.025125
21.950000	0.5	-0.026000
21.958333	0.5	-0.026375
21.966667	0.5	-0.026375
21.975000	0.5	-0.026750
21.983333	0.5	-0.026375
21.991667	0.5	-0.026500
22.000000	0.5	-0.026875
22.008333	0.5	-0.026750
22.016667	0.5	-0.026500
22.025000	0.5	-0.026000
22.033333	0.5	-0.026000
22.041667	0.5	-0.026250
22.050000	0.5	-0.026250
22.058333	0.5	-0.026500
22.066667	0.5	-0.026250
22.075000	0.5	-0.026750
22.083333	0.5	-0.026750
22.091667	0.5	-0.026875
22.100000	0.5	-0.026750
22.108333	0.5	-0.026625
22.116667	0.5	-0.026375
22.125000	0.5	-0.026375
22.133333	0.5	-0.026125
22.141667	0.5	-0.026125
22.150000	0.5	-0.025875
22.158333	0.5	-0.026000
22.166667	0.5	-0.026250
22.175000	0.5	-0.026625
22.183333	0.5	-0.026500
22.191667	0.5	-0.026500
22.200000	0.5	-0.026250
22.208333	0.5	-0.026250
22.216667	0.5	-0.026250
22.225000	0.5	-0.026125
22.233333	0.5	-0.026000
22.241667	0.5	-0.025875
22.250000	0.5	-0.025750
22.258333	0.5	-0.025625
22.266667	0.5	-0.025750
22.275000	0.5	-0.025500
22.283333	0.5	-0.025250
22.291667	0.5	-0.024875
22.300000	0.5	-0.024625
22.308333	0.5	-0.024625
22.316667	0.5	-0.024625
22.325000	0.5	-0.024750
22.333333	0.5	-0.024750
22.341667	0.5	-0.024625
22.350000	0.5	-0.024375
22.358333	0.5	-0.024250
22.366667	0.5	-0.023500
22.375000	0.5	-0.023250
22.383333	0.5	-0.023125
22.391667	0.5	-0.022875
22.400000	0.5	-0.022750
22.408333	0.5	-0.022500
22.416667	0.5	-0.022375
22.425000	0.5	-0.022125
22.433333	0.5	-0.021875
22.441667	0.5	-0.021250
22.450000	0.5	-0.021625
22.458333	0.5	-0.021375
22.466667	0.5	-0.020875
22.475000	0.5	-0.020375
22.483333	0.5	-0.019625
22.491667	0.5	-0.019500
22.500000	0.5	-0.018625
22.508333	0.5	-0.018250
22.516667	0.5	-0.017875
22.525000	0.5	-0.017375
22.533333	0.5	-0.016625
22.541667	0.5	-0.015625
22.550000	0.5	-0.015000
22.558333	0.5	-0.014000
22.566667	0.5	-0.013375
22.575000	0.5	-0.013000
22.583333	0.5	-0.012625
22.591667	0.5	-0.012375
22.600000	0.5	-0.012000
22.608333	0.5	-0.011500
22.616667	0.5	-0.010625
22.625000	0.5	-0.009875
22.633333	0.5	-0.009500
22.641667	0.5	-0.008750
22.650000	0.5	-0.008125
22.658333	0.5	-0.008000
22.666667	0.5	-0.007125
22.675000	0.5	-0.006500
22.683333	0.5	-0.006250
22.691667	0.5	-0.006000
22.700000	0.5	-0.005625
22.708333	0.5	-0.005375
22.716667	0.5	-0.005000
22.725000	0.5	-0.004250
22.733333	0.5	-0.004000
22.741667	0.5	-0.003500
22.750000	0.5	-0.002875
22.758333	0.5	-0.002375
22.766667	0.5	-0.002125
22.775000	0.5	-0.001250
22.783333	0.5	-0.000750
22.791667	0.5	-0.000500
22.800000	0.5	-0.000375
22.808333	0.5	0.000125
22.816667	0.5	0.000750
22.825000	0.5	0.001125
22.833333	0.5	0.001125
22.841667	0.5	0.001750
22.850000	0.5	0.002125
22.858333	0.5	0.002625
22.866667	0.5	0.003000
22.875000	0.5	0.003125
22.883333	0.5	0.003125
22.891667	0.5	0.004000
22.900000	0.5	0.004000
22.908333	0.5	0.003500
22.916667	0.5	0.003250
22.925000	0.5	0.002875
22.933333	0.5	0.002750
22.941667	0.5	0.002875
22.950000	0.5	0.002875
22.958333	0.5	0.003000
22.966667	0.5	0.002875
22.975000	0.5	0.002500
22.983333	0.5	0.002375
22.991667	0.5	0.002375
23.000000	0.5	0.002250
23.008333	0.5	0.001875
23.016667	0.5	0.001875
23.025000	0.5	0.001625
23.033333	0.5	0.001625
23.041667	0.5	0.001625
23.050000	0.5	0.001125
23.058333	0.5	0.000625
23.066667	0.5	0.000250
23.075000	0.5	0.000125
23.083333	0.5	0.000000
23.091667	0.5	-0.000375
23.100000	0.5	-0.000500
23.108333	0.5	-0.000750
23.116667	0.5	-0.001000
23.125000	0.5	-0.001125
23.133333	0.5	-0.000875
23.141667	0.5	-0.001000
23.150000	0.5	-0.000750
23.158333	0.5	-0.000750
23.166667	0.5	-0.000750
23.175000	0.5	-0.000625
23.183333	0.5	-0.000750
23.191667	0.5	-0.000625
23.200000	0.5	-0.000500
23.208333	0.5	-0.000250
23.216667	0.5	0.000000
23.225000	0.5	0.000125
23.233333	0.5	0.000125
23.241667	0.5	0.000250
23.250000	0.5	0.000375
23.258333	0.5	0.000250
23.266667	0.5	0.000500
23.275000	0.5	0.000500
23.283333	0.5	0.000625
23.291667	0.5	0.000875
23.300000	0.5	0.001250
23.308333	0.5	0.001750
23.316667	0.5	0.001875
23.325000	0.5	0.002250
23.333333	0.5	0.002500
23.341667	0.5	0.002375
23.350000	0.5	0.002750
23.358333	0.5	0.002625
23.366667	0.5	0.002750
23.375000	0.5	0.003000
23.383333	0.5	0.002750
23.391667	0.5	0.003250
23.400000	0.5	0.003750
23.408333	0.5	0.003375
23.416667	0.5	0.003875
23.425000	0.5	0.004000
23.433333	0.5	0.003875
23.441667	0.5	0.003750
23.450000	0.5	0.004125
23.458333	0.5	0.004250
23.466667	0.5	0.004000
23.475000	0.5	0.004000
23.483333	0.5	0.004125
23.491667	0.5	0.004125
23.500000	0.5	0.004125
23.508333	0.5	0.004000
23.516667	0.5	0.004250
23.525000	0.5	0.004125
23.533333	0.5	0.003750
23.541667	0.5	0.003625
23.550000	0.5	0.003250
23.558333	0.5	0.002875
23.566667	0.5	0.002500
23.575000	0.5	0.002000
23.583333	0.5	0.001875
23.591667	0.5	0.001500
23.600000	0.5	0.001125
23.608333	0.5	0.001000
23.616667	0.5	0.000375
23.625000	0.5	0.000000
23.633333	0.5	-0.000500
23.641667	0.5	-0.000875
23.650000	0.5	-0.001125
23.658333	0.5	-0.002125
23.666667	0.5	-0.002375
23.675000	0.5	-0.002625
23.683333	0.5	-0.003250
23.691667	0.5	-0.003500
23.700000	0.5	-0.004000
23.708333	0.5	-0.004250
23.716667	0.5	-0.004875
23.725000	0.5	-0.005500
23.733333	0.5	-0.006375
23.741667	0.5	-0.007375
23.750000	0.5	-0.008125
23.758333	0.5	-0.008875
23.766667	0.5	-0.009500
23.775000	0.5	-0.010375
23.783333	0.5	-0.010500
23.791667	0.5	-0.011250
23.800000	0.5	-0.011875
23.808333	0.5	-0.012250
23.816667	0.5	-0.012875
23.825000	0.5	-0.013500
23.833333	0.5	-0.014000
23.841667	0.5	-0.014250
23.850000	0.5	-0.015125
23.858333	0.5	-0.015750
23.866667	0.5	-0.016375
23.875000	0.5	-0.016875
23.883333	0.5	-0.017375
23.891667	0.5	-0.017500
23.900000	0.5	-0.017750
23.908333	0.5	-0.017750
23.916667	0.5	-0.017750
23.925000	0.5	-0.018125
23.933333	0.5	-0.018250
23.941667	0.5	-0.017625
23.950000	0.5	-0.017750
23.958333	0.5	-0.018125
23.966667	0.5	-0.018625
23.975000	0.5	-0.018500
23.983333	0.5	-0.018250
23.991667	0.5	-0.018000
24.000000	0.5	-0.017875
24.008333	0.5	-0.018000
24.016667	0.5	-0.017875
24.025000	0.5	-0.017875
24.033333	0.5	-0.018000
24.041667	0.5	-0.017875
24.050000	0.5	-0.017125
24.058333	0.5	-0.016875
24.066667	0.5	-0.016625
24.075000	0.5	-0.016000
24.083333	0.5	-0.015250
24.091667	0.5	-0.014750
24.100000	0.5	-0.013625
24.108333	0.5	-0.012875
24.116667	0.5	-0.012125
24.125000	0.5	-0.011500
24.133333	0.5	-0.011000
24.141667	0.5	-0.010750
24.150000	0.5	-0.010500
24.158333	0.5	-0.010000
24.166667	0.5	-0.008875
24.175000	0.5	-0.008125
24.183333	0.5	-0.007750
24.191667	0.5	-0.007375
24.200000	0.5	-0.006750
24.208333	0.5	-0.006000
24.216667	0.5	-0.005500
24.225000	0.5	-0.004875
24.233333	0.5	-0.004125
24.241667	0.5	-0.003375
24.250000	0.5	-0.002625
24.258333	0.5	-0.002500
24.266667	0.5	-0.002125
24.275000	0.5	-0.002000
24.283333	0.5	-0.001625
24.291667	0.5	-0.001500
24.300000	0.5	-0.001250
24.308333	0.5	-0.001000
24.316667	0.5	-0.000375
24.325000	0.5	-0.000250
24.333333	0.5	0.000000
24.341667	0.5	0.000375
24.350000	0.5	0.000625
24.358333	0.5	0.001000
24.366667	0.5	0.001000
24.375000	0.5	0.000750
24.383333	0.5	0.000625
24.391667	0.5	0.001250
24.400000	0.5	0.001000
24.408333	0.5	0.001250
24.416667	0.5	0.001500
24.425000	0.5	0.001125
24.433333	0.5	0.001000
24.441667	0.5	0.000875
24.450000	0.5	0.000750
24.458333	0.5	0.000750
24.466667	0.5	0.000625
24.475000	0.5	0.000125
24.483333	0.5	0.000000
24.491667	0.5	-0.000375
24.500000	0.5	-0.000625
24.508333	0.5	-0.000750
24.516667	0.5	-0.001250
24.525000	0.5	-0.001750
24.533333	0.5	-0.001875
24.541667	0.5	-0.002250
24.550000	0.5	-0.002625
24.558333	0.5	-0.002875
24.566667	0.5	-0.003000
24.575000	0.5	-0.003375
24.583333	0.5	-0.003875
24.591667	0.5	-0.004000
24.600000	0.5	-0.004375
24.608333	0.5	-0.005000
24.616667	0.5	-0.005250
24.625000	0.5	-0.005375
24.633333	0.5	-0.004750
24.641667	0.5	-0.004250
24.650000	0.5	-0.004375
24.658333	0.5	-0.004375
24.666667	0.5	-0.004625
24.675000	0.5	-0.004750
24.683333	0.5	-0.005000
24.691667	0.5	-0.005500
24.700000	0.5	-0.005500
24.708333	0.5	-0.005750
24.716667	0.5	-0.005625
24.725000	0.5	-0.005625
24.733333	0.5	-0.005625
24.741667	0.5	-0.005250
24.750000	0.5	-0.005000
24.758333	0.5	-0.004625
24.766667	0.5	-0.004375
24.775000	0.5	-0.003875
24.783333	0.5	-0.003625
24.791667	0.5	-0.003375
24.800000	0.5	-0.002625
24.808333	0.5	-0.002250
24.816667	0.5	-0.002000
24.825000	0.5	-0.002000
24.833333	0.5	-0.001625
24.841667	0.5	-0.001375
24.850000	0.5	-0.001125
24.858333	0.5	-0.000375
24.866667	0.5	0.000250
24.875000	0.5	0.000500
24.883333	0.5	0.001000
24.891667	0.5	0.001375
24.900000	0.5	0.001750
24.908333	0.5	0.002375
24.916667	0.5	0.002750
24.925000	0.5	0.003125
24.933333	0.5	0.003375
24.941667	0.5	0.004000
24.950000	0.5	0.004375
24.958333	0.5	0.005000
24.966667	0.5	0.005375
24.975000	0.5	0.005750
24.983333	0.5	0.006125
24.991667	0.5	0.006750
25.000000	0.5	0.007125
