# Supplementary material for: Dynamic character displacement among a pair of bacterial phyllosphere commensals in situ
Source: Nat Commun. 2022 May 20;13:2836. doi: 10.1038/s41467-022-30469-3 (PMC9123166; doi:10.1038/s41467-022-30469-3)
Supplement: Supplementary file 11 — Source Data [file 41467_2022_30469_MOESM11_ESM.zip › Source Data/Supplementary Figure 5/Xylose+Galactose t1 b.txt]

File Path	chrom://marshall/Chromeleon7/HPLC_Ultimate_3000/Users/helucas/20200720_OrganicAcids_CCR_L257.seq/501.smp/RI_1.channel/RI_1.chm
Channel	RI_1

Injection Information:
Data Vault	Chromeleon7
Injection	Xyl_Gal_t1_b
Injection Number	129
Position	BD2
Comment	
Processing Method	Quantitative
Instrument Method	20200525_Rezex_ROA_OrganicAcid_600uL_2500uM_H2SO4_50A_50D
Type	Unknown
Status	Finished
Injection Date	7/23/2020
Injection Time	3:30:22 AM
Injection Volume (µl)	10.000
Dilution Factor	1.0000
Weight	1.0000

Chromatogram Data Information:
Time Min. (min)	0.000000
Time Max. (min)	25.000000
Data Points	3001
Detector	RI
Generating Data System	Chromeleon 7.2.5.9507
Exporting Data System	Chromeleon 7.2.8.0
Operator	Instrument Controller
Signal Quantity	Refractive 
Signal Unit	µRIU
Signal Min.	-2.624000
Signal Max.	25.351875
Channel	RI_1
Driver Name	RID520Driver.dll
Channel Type	Evaluation
Min. Step (s)	0.5
Max. Step (s)	0.5
Average Step (s)	0.5

Signal Parameter Information:
Signal Info	

Chromatogram Data:
Time (min)	Step (s)	Value (µRIU)
0.000000	n.a.	-0.014750
0.008333	0.5	-0.014000
0.016667	0.5	-0.013500
0.025000	0.5	-0.013375
0.033333	0.5	-0.013125
0.041667	0.5	-0.013000
0.050000	0.5	-0.012875
0.058333	0.5	-0.012500
0.066667	0.5	-0.012250
0.075000	0.5	-0.012125
0.083333	0.5	-0.011875
0.091667	0.5	-0.011625
0.100000	0.5	-0.011375
0.108333	0.5	-0.011125
0.116667	0.5	-0.011000
0.125000	0.5	-0.011000
0.133333	0.5	-0.011125
0.141667	0.5	-0.011500
0.150000	0.5	-0.011500
0.158333	0.5	-0.011125
0.166667	0.5	-0.011125
0.175000	0.5	-0.010750
0.183333	0.5	-0.011000
0.191667	0.5	-0.010875
0.200000	0.5	-0.011250
0.208333	0.5	-0.010625
0.216667	0.5	-0.010875
0.225000	0.5	-0.011000
0.233333	0.5	-0.010625
0.241667	0.5	-0.010250
0.250000	0.5	-0.010750
0.258333	0.5	-0.010750
0.266667	0.5	-0.011000
0.275000	0.5	-0.011000
0.283333	0.5	-0.011000
0.291667	0.5	-0.011375
0.300000	0.5	-0.012000
0.308333	0.5	-0.012250
0.316667	0.5	-0.012875
0.325000	0.5	-0.012750
0.333333	0.5	-0.013000
0.341667	0.5	-0.013750
0.350000	0.5	-0.014125
0.358333	0.5	-0.014625
0.366667	0.5	-0.015125
0.375000	0.5	-0.015625
0.383333	0.5	-0.016375
0.391667	0.5	-0.016750
0.400000	0.5	-0.017000
0.408333	0.5	-0.017375
0.416667	0.5	-0.017875
0.425000	0.5	-0.018125
0.433333	0.5	-0.018250
0.441667	0.5	-0.018375
0.450000	0.5	-0.019125
0.458333	0.5	-0.019000
0.466667	0.5	-0.019125
0.475000	0.5	-0.019000
0.483333	0.5	-0.019875
0.491667	0.5	-0.020125
0.500000	0.5	-0.019875
0.508333	0.5	-0.020250
0.516667	0.5	-0.020625
0.525000	0.5	-0.020500
0.533333	0.5	-0.020750
0.541667	0.5	-0.020750
0.550000	0.5	-0.020875
0.558333	0.5	-0.021000
0.566667	0.5	-0.021000
0.575000	0.5	-0.021000
0.583333	0.5	-0.020875
0.591667	0.5	-0.021000
0.600000	0.5	-0.020750
0.608333	0.5	-0.020500
0.616667	0.5	-0.020500
0.625000	0.5	-0.020500
0.633333	0.5	-0.020750
0.641667	0.5	-0.020750
0.650000	0.5	-0.020375
0.658333	0.5	-0.020125
0.666667	0.5	-0.020000
0.675000	0.5	-0.019875
0.683333	0.5	-0.020250
0.691667	0.5	-0.020375
0.700000	0.5	-0.020125
0.708333	0.5	-0.019750
0.716667	0.5	-0.019750
0.725000	0.5	-0.019250
0.733333	0.5	-0.018875
0.741667	0.5	-0.018875
0.750000	0.5	-0.018500
0.758333	0.5	-0.018625
0.766667	0.5	-0.018750
0.775000	0.5	-0.019125
0.783333	0.5	-0.019125
0.791667	0.5	-0.018875
0.800000	0.5	-0.019125
0.808333	0.5	-0.019500
0.816667	0.5	-0.019250
0.825000	0.5	-0.019250
0.833333	0.5	-0.019750
0.841667	0.5	-0.020125
0.850000	0.5	-0.020750
0.858333	0.5	-0.020625
0.866667	0.5	-0.021125
0.875000	0.5	-0.021500
0.883333	0.5	-0.021875
0.891667	0.5	-0.021875
0.900000	0.5	-0.021750
0.908333	0.5	-0.021875
0.916667	0.5	-0.022375
0.925000	0.5	-0.022750
0.933333	0.5	-0.022500
0.941667	0.5	-0.023000
0.950000	0.5	-0.023125
0.958333	0.5	-0.022750
0.966667	0.5	-0.022750
0.975000	0.5	-0.022625
0.983333	0.5	-0.022500
0.991667	0.5	-0.022375
1.000000	0.5	-0.022250
1.008333	0.5	-0.022125
1.016667	0.5	-0.022000
1.025000	0.5	-0.021500
1.033333	0.5	-0.021125
1.041667	0.5	-0.020750
1.050000	0.5	-0.020500
1.058333	0.5	-0.020500
1.066667	0.5	-0.020375
1.075000	0.5	-0.020250
1.083333	0.5	-0.019875
1.091667	0.5	-0.019750
1.100000	0.5	-0.019500
1.108333	0.5	-0.019375
1.116667	0.5	-0.018875
1.125000	0.5	-0.018625
1.133333	0.5	-0.018375
1.141667	0.5	-0.017875
1.150000	0.5	-0.017500
1.158333	0.5	-0.017375
1.166667	0.5	-0.017000
1.175000	0.5	-0.016875
1.183333	0.5	-0.016625
1.191667	0.5	-0.016500
1.200000	0.5	-0.016625
1.208333	0.5	-0.017000
1.216667	0.5	-0.017125
1.225000	0.5	-0.017500
1.233333	0.5	-0.017750
1.241667	0.5	-0.017750
1.250000	0.5	-0.018250
1.258333	0.5	-0.018875
1.266667	0.5	-0.019250
1.275000	0.5	-0.019750
1.283333	0.5	-0.020000
1.291667	0.5	-0.020250
1.300000	0.5	-0.020625
1.308333	0.5	-0.021375
1.316667	0.5	-0.021500
1.325000	0.5	-0.022375
1.333333	0.5	-0.022875
1.341667	0.5	-0.023375
1.350000	0.5	-0.023375
1.358333	0.5	-0.024625
1.366667	0.5	-0.025250
1.375000	0.5	-0.025500
1.383333	0.5	-0.025875
1.391667	0.5	-0.026625
1.400000	0.5	-0.027250
1.408333	0.5	-0.027750
1.416667	0.5	-0.028500
1.425000	0.5	-0.029500
1.433333	0.5	-0.030375
1.441667	0.5	-0.031000
1.450000	0.5	-0.031250
1.458333	0.5	-0.031750
1.466667	0.5	-0.032125
1.475000	0.5	-0.033000
1.483333	0.5	-0.033500
1.491667	0.5	-0.034250
1.500000	0.5	-0.035125
1.508333	0.5	-0.035625
1.516667	0.5	-0.036125
1.525000	0.5	-0.036625
1.533333	0.5	-0.036750
1.541667	0.5	-0.036875
1.550000	0.5	-0.037125
1.558333	0.5	-0.037625
1.566667	0.5	-0.037625
1.575000	0.5	-0.037625
1.583333	0.5	-0.037375
1.591667	0.5	-0.037250
1.600000	0.5	-0.037250
1.608333	0.5	-0.037000
1.616667	0.5	-0.037125
1.625000	0.5	-0.036875
1.633333	0.5	-0.036750
1.641667	0.5	-0.036625
1.650000	0.5	-0.036750
1.658333	0.5	-0.036750
1.666667	0.5	-0.036625
1.675000	0.5	-0.036250
1.683333	0.5	-0.035750
1.691667	0.5	-0.035250
1.700000	0.5	-0.035000
1.708333	0.5	-0.034625
1.716667	0.5	-0.034125
1.725000	0.5	-0.033750
1.733333	0.5	-0.033000
1.741667	0.5	-0.032625
1.750000	0.5	-0.032500
1.758333	0.5	-0.032500
1.766667	0.5	-0.032625
1.775000	0.5	-0.031875
1.783333	0.5	-0.031250
1.791667	0.5	-0.030625
1.800000	0.5	-0.030250
1.808333	0.5	-0.029875
1.816667	0.5	-0.029625
1.825000	0.5	-0.029500
1.833333	0.5	-0.028875
1.841667	0.5	-0.028625
1.850000	0.5	-0.028500
1.858333	0.5	-0.027875
1.866667	0.5	-0.027625
1.875000	0.5	-0.027375
1.883333	0.5	-0.027000
1.891667	0.5	-0.027125
1.900000	0.5	-0.027500
1.908333	0.5	-0.027250
1.916667	0.5	-0.026750
1.925000	0.5	-0.026375
1.933333	0.5	-0.026000
1.941667	0.5	-0.025500
1.950000	0.5	-0.025250
1.958333	0.5	-0.025125
1.966667	0.5	-0.025375
1.975000	0.5	-0.025375
1.983333	0.5	-0.025125
1.991667	0.5	-0.025125
2.000000	0.5	-0.025000
2.008333	0.5	-0.024750
2.016667	0.5	-0.024375
2.025000	0.5	-0.024875
2.033333	0.5	-0.025250
2.041667	0.5	-0.025000
2.050000	0.5	-0.024500
2.058333	0.5	-0.024625
2.066667	0.5	-0.024625
2.075000	0.5	-0.024625
2.083333	0.5	-0.024500
2.091667	0.5	-0.024500
2.100000	0.5	-0.024625
2.108333	0.5	-0.024375
2.116667	0.5	-0.024125
2.125000	0.5	-0.023625
2.133333	0.5	-0.023875
2.141667	0.5	-0.024125
2.150000	0.5	-0.024375
2.158333	0.5	-0.024250
2.166667	0.5	-0.024125
2.175000	0.5	-0.024125
2.183333	0.5	-0.024375
2.191667	0.5	-0.024750
2.200000	0.5	-0.024750
2.208333	0.5	-0.024375
2.216667	0.5	-0.024125
2.225000	0.5	-0.024000
2.233333	0.5	-0.023875
2.241667	0.5	-0.024250
2.250000	0.5	-0.024375
2.258333	0.5	-0.024375
2.266667	0.5	-0.024375
2.275000	0.5	-0.024500
2.283333	0.5	-0.024500
2.291667	0.5	-0.024625
2.300000	0.5	-0.024500
2.308333	0.5	-0.024375
2.316667	0.5	-0.024750
2.325000	0.5	-0.024625
2.333333	0.5	-0.024875
2.341667	0.5	-0.024375
2.350000	0.5	-0.024250
2.358333	0.5	-0.024375
2.366667	0.5	-0.024250
2.375000	0.5	-0.024875
2.383333	0.5	-0.025375
2.391667	0.5	-0.025000
2.400000	0.5	-0.025250
2.408333	0.5	-0.025375
2.416667	0.5	-0.025375
2.425000	0.5	-0.025750
2.433333	0.5	-0.025625
2.441667	0.5	-0.025500
2.450000	0.5	-0.025750
2.458333	0.5	-0.026000
2.466667	0.5	-0.026125
2.475000	0.5	-0.026250
2.483333	0.5	-0.026875
2.491667	0.5	-0.027125
2.500000	0.5	-0.027375
2.508333	0.5	-0.027500
2.516667	0.5	-0.028000
2.525000	0.5	-0.028000
2.533333	0.5	-0.028000
2.541667	0.5	-0.028125
2.550000	0.5	-0.028250
2.558333	0.5	-0.028625
2.566667	0.5	-0.029125
2.575000	0.5	-0.029125
2.583333	0.5	-0.029125
2.591667	0.5	-0.029375
2.600000	0.5	-0.029625
2.608333	0.5	-0.029750
2.616667	0.5	-0.029750
2.625000	0.5	-0.030125
2.633333	0.5	-0.030375
2.641667	0.5	-0.030500
2.650000	0.5	-0.030375
2.658333	0.5	-0.030375
2.666667	0.5	-0.030250
2.675000	0.5	-0.029750
2.683333	0.5	-0.030000
2.691667	0.5	-0.030375
2.700000	0.5	-0.030375
2.708333	0.5	-0.030250
2.716667	0.5	-0.030125
2.725000	0.5	-0.030000
2.733333	0.5	-0.030000
2.741667	0.5	-0.029875
2.750000	0.5	-0.029625
2.758333	0.5	-0.029375
2.766667	0.5	-0.029625
2.775000	0.5	-0.029125
2.783333	0.5	-0.029000
2.791667	0.5	-0.028875
2.800000	0.5	-0.028750
2.808333	0.5	-0.028625
2.816667	0.5	-0.028125
2.825000	0.5	-0.028250
2.833333	0.5	-0.028125
2.841667	0.5	-0.027875
2.850000	0.5	-0.027750
2.858333	0.5	-0.027125
2.866667	0.5	-0.027375
2.875000	0.5	-0.027250
2.883333	0.5	-0.026625
2.891667	0.5	-0.026000
2.900000	0.5	-0.025875
2.908333	0.5	-0.025250
2.916667	0.5	-0.024875
2.925000	0.5	-0.024500
2.933333	0.5	-0.023875
2.941667	0.5	-0.023000
2.950000	0.5	-0.022625
2.958333	0.5	-0.022000
2.966667	0.5	-0.021500
2.975000	0.5	-0.021000
2.983333	0.5	-0.020250
2.991667	0.5	-0.019750
3.000000	0.5	-0.019375
3.008333	0.5	-0.018875
3.016667	0.5	-0.018500
3.025000	0.5	-0.017875
3.033333	0.5	-0.017500
3.041667	0.5	-0.017250
3.050000	0.5	-0.016250
3.058333	0.5	-0.016000
3.066667	0.5	-0.016000
3.075000	0.5	-0.015875
3.083333	0.5	-0.015375
3.091667	0.5	-0.014750
3.100000	0.5	-0.014375
3.108333	0.5	-0.014000
3.116667	0.5	-0.013750
3.125000	0.5	-0.013500
3.133333	0.5	-0.012750
3.141667	0.5	-0.012500
3.150000	0.5	-0.012375
3.158333	0.5	-0.012125
3.166667	0.5	-0.012000
3.175000	0.5	-0.011500
3.183333	0.5	-0.011125
3.191667	0.5	-0.010875
3.200000	0.5	-0.010625
3.208333	0.5	-0.010375
3.216667	0.5	-0.010125
3.225000	0.5	-0.010000
3.233333	0.5	-0.009875
3.241667	0.5	-0.009750
3.250000	0.5	-0.009750
3.258333	0.5	-0.009500
3.266667	0.5	-0.009250
3.275000	0.5	-0.008875
3.283333	0.5	-0.008750
3.291667	0.5	-0.008625
3.300000	0.5	-0.008500
3.308333	0.5	-0.008375
3.316667	0.5	-0.008500
3.325000	0.5	-0.008500
3.333333	0.5	-0.008750
3.341667	0.5	-0.008875
3.350000	0.5	-0.008625
3.358333	0.5	-0.008125
3.366667	0.5	-0.008125
3.375000	0.5	-0.008500
3.383333	0.5	-0.008875
3.391667	0.5	-0.008875
3.400000	0.5	-0.009250
3.408333	0.5	-0.009000
3.416667	0.5	-0.009000
3.425000	0.5	-0.008750
3.433333	0.5	-0.008875
3.441667	0.5	-0.009000
3.450000	0.5	-0.009125
3.458333	0.5	-0.009250
3.466667	0.5	-0.009375
3.475000	0.5	-0.009250
3.483333	0.5	-0.009000
3.491667	0.5	-0.009375
3.500000	0.5	-0.009250
3.508333	0.5	-0.009000
3.516667	0.5	-0.009000
3.525000	0.5	-0.009000
3.533333	0.5	-0.008750
3.541667	0.5	-0.008875
3.550000	0.5	-0.009125
3.558333	0.5	-0.009000
3.566667	0.5	-0.009000
3.575000	0.5	-0.009125
3.583333	0.5	-0.009375
3.591667	0.5	-0.009750
3.600000	0.5	-0.009125
3.608333	0.5	-0.009125
3.616667	0.5	-0.008625
3.625000	0.5	-0.008000
3.633333	0.5	-0.007750
3.641667	0.5	-0.007875
3.650000	0.5	-0.008000
3.658333	0.5	-0.007875
3.666667	0.5	-0.007750
3.675000	0.5	-0.007625
3.683333	0.5	-0.007375
3.691667	0.5	-0.007000
3.700000	0.5	-0.006875
3.708333	0.5	-0.006750
3.716667	0.5	-0.006500
3.725000	0.5	-0.006000
3.733333	0.5	-0.005375
3.741667	0.5	-0.005375
3.750000	0.5	-0.005375
3.758333	0.5	-0.005000
3.766667	0.5	-0.005000
3.775000	0.5	-0.004500
3.783333	0.5	-0.004750
3.791667	0.5	-0.005125
3.800000	0.5	-0.004625
3.808333	0.5	-0.004250
3.816667	0.5	-0.004500
3.825000	0.5	-0.004500
3.833333	0.5	-0.004000
3.841667	0.5	-0.003750
3.850000	0.5	-0.003500
3.858333	0.5	-0.003375
3.866667	0.5	-0.003375
3.875000	0.5	-0.003250
3.883333	0.5	-0.003375
3.891667	0.5	-0.003500
3.900000	0.5	-0.003625
3.908333	0.5	-0.003750
3.916667	0.5	-0.003375
3.925000	0.5	-0.003750
3.933333	0.5	-0.004125
3.941667	0.5	-0.004000
3.950000	0.5	-0.003875
3.958333	0.5	-0.003625
3.966667	0.5	-0.003375
3.975000	0.5	-0.003250
3.983333	0.5	-0.003250
3.991667	0.5	-0.003250
4.000000	0.5	-0.003125
4.008333	0.5	-0.003250
4.016667	0.5	-0.003500
4.025000	0.5	-0.004125
4.033333	0.5	-0.004625
4.041667	0.5	-0.005125
4.050000	0.5	-0.005250
4.058333	0.5	-0.005375
4.066667	0.5	-0.005875
4.075000	0.5	-0.006125
4.083333	0.5	-0.006125
4.091667	0.5	-0.006250
4.100000	0.5	-0.006375
4.108333	0.5	-0.007000
4.116667	0.5	-0.006875
4.125000	0.5	-0.006875
4.133333	0.5	-0.006875
4.141667	0.5	-0.006750
4.150000	0.5	-0.007250
4.158333	0.5	-0.007625
4.166667	0.5	-0.007750
4.175000	0.5	-0.007750
4.183333	0.5	-0.007625
4.191667	0.5	-0.007625
4.200000	0.5	-0.007500
4.208333	0.5	-0.007500
4.216667	0.5	-0.007500
4.225000	0.5	-0.007625
4.233333	0.5	-0.007750
4.241667	0.5	-0.008000
4.250000	0.5	-0.008125
4.258333	0.5	-0.008125
4.266667	0.5	-0.008250
4.275000	0.5	-0.008000
4.283333	0.5	-0.007875
4.291667	0.5	-0.007750
4.300000	0.5	-0.007875
4.308333	0.5	-0.007750
4.316667	0.5	-0.008000
4.325000	0.5	-0.008625
4.333333	0.5	-0.008625
4.341667	0.5	-0.008750
4.350000	0.5	-0.008625
4.358333	0.5	-0.008625
4.366667	0.5	-0.008750
4.375000	0.5	-0.009000
4.383333	0.5	-0.009250
4.391667	0.5	-0.009875
4.400000	0.5	-0.009875
4.408333	0.5	-0.010000
4.416667	0.5	-0.010125
4.425000	0.5	-0.010625
4.433333	0.5	-0.011000
4.441667	0.5	-0.010875
4.450000	0.5	-0.011125
4.458333	0.5	-0.011125
4.466667	0.5	-0.011500
4.475000	0.5	-0.011875
4.483333	0.5	-0.012375
4.491667	0.5	-0.012375
4.500000	0.5	-0.012625
4.508333	0.5	-0.013500
4.516667	0.5	-0.014125
4.525000	0.5	-0.014125
4.533333	0.5	-0.014250
4.541667	0.5	-0.014250
4.550000	0.5	-0.014250
4.558333	0.5	-0.014125
4.566667	0.5	-0.014125
4.575000	0.5	-0.014250
4.583333	0.5	-0.014875
4.591667	0.5	-0.015625
4.600000	0.5	-0.015875
4.608333	0.5	-0.016125
4.616667	0.5	-0.016250
4.625000	0.5	-0.016625
4.633333	0.5	-0.016625
4.641667	0.5	-0.017000
4.650000	0.5	-0.017125
4.658333	0.5	-0.017125
4.666667	0.5	-0.017625
4.675000	0.5	-0.018250
4.683333	0.5	-0.018625
4.691667	0.5	-0.018750
4.700000	0.5	-0.019375
4.708333	0.5	-0.019500
4.716667	0.5	-0.019750
4.725000	0.5	-0.020000
4.733333	0.5	-0.020000
4.741667	0.5	-0.020125
4.750000	0.5	-0.020000
4.758333	0.5	-0.020625
4.766667	0.5	-0.020750
4.775000	0.5	-0.020875
4.783333	0.5	-0.021000
4.791667	0.5	-0.021125
4.800000	0.5	-0.021250
4.808333	0.5	-0.021125
4.816667	0.5	-0.021000
4.825000	0.5	-0.021250
4.833333	0.5	-0.021625
4.841667	0.5	-0.021875
4.850000	0.5	-0.022125
4.858333	0.5	-0.022625
4.866667	0.5	-0.023000
4.875000	0.5	-0.023000
4.883333	0.5	-0.023250
4.891667	0.5	-0.023500
4.900000	0.5	-0.023750
4.908333	0.5	-0.024375
4.916667	0.5	-0.025000
4.925000	0.5	-0.025375
4.933333	0.5	-0.025750
4.941667	0.5	-0.025625
4.950000	0.5	-0.025500
4.958333	0.5	-0.025500
4.966667	0.5	-0.025875
4.975000	0.5	-0.026625
4.983333	0.5	-0.027125
4.991667	0.5	-0.027500
5.000000	0.5	-0.027625
5.008333	0.5	-0.027750
5.016667	0.5	-0.028250
5.025000	0.5	-0.028250
5.033333	0.5	-0.028500
5.041667	0.5	-0.028750
5.050000	0.5	-0.029250
5.058333	0.5	-0.029625
5.066667	0.5	-0.029750
5.075000	0.5	-0.029875
5.083333	0.5	-0.029875
5.091667	0.5	-0.030125
5.100000	0.5	-0.030000
5.108333	0.5	-0.029625
5.116667	0.5	-0.029625
5.125000	0.5	-0.029375
5.133333	0.5	-0.028875
5.141667	0.5	-0.028375
5.150000	0.5	-0.028375
5.158333	0.5	-0.028375
5.166667	0.5	-0.028000
5.175000	0.5	-0.027750
5.183333	0.5	-0.027500
5.191667	0.5	-0.027250
5.200000	0.5	-0.027250
5.208333	0.5	-0.026750
5.216667	0.5	-0.026750
5.225000	0.5	-0.025875
5.233333	0.5	-0.025125
5.241667	0.5	-0.024250
5.250000	0.5	-0.023875
5.258333	0.5	-0.023625
5.266667	0.5	-0.023375
5.275000	0.5	-0.023375
5.283333	0.5	-0.023500
5.291667	0.5	-0.023250
5.300000	0.5	-0.022875
5.308333	0.5	-0.022375
5.316667	0.5	-0.022000
5.325000	0.5	-0.021625
5.333333	0.5	-0.021250
5.341667	0.5	-0.021500
5.350000	0.5	-0.021000
5.358333	0.5	-0.021000
5.366667	0.5	-0.020750
5.375000	0.5	-0.020250
5.383333	0.5	-0.020125
5.391667	0.5	-0.020375
5.400000	0.5	-0.020000
5.408333	0.5	-0.019750
5.416667	0.5	-0.019625
5.425000	0.5	-0.020000
5.433333	0.5	-0.020500
5.441667	0.5	-0.020625
5.450000	0.5	-0.020250
5.458333	0.5	-0.019750
5.466667	0.5	-0.020000
5.475000	0.5	-0.019875
5.483333	0.5	-0.019625
5.491667	0.5	-0.019500
5.500000	0.5	-0.019250
5.508333	0.5	-0.019125
5.516667	0.5	-0.018875
5.525000	0.5	-0.018625
5.533333	0.5	-0.018375
5.541667	0.5	-0.018125
5.550000	0.5	-0.017750
5.558333	0.5	-0.017625
5.566667	0.5	-0.017750
5.575000	0.5	-0.017875
5.583333	0.5	-0.017125
5.591667	0.5	-0.017000
5.600000	0.5	-0.016500
5.608333	0.5	-0.016500
5.616667	0.5	-0.016250
5.625000	0.5	-0.015875
5.633333	0.5	-0.015625
5.641667	0.5	-0.015375
5.650000	0.5	-0.015625
5.658333	0.5	-0.015250
5.666667	0.5	-0.014875
5.675000	0.5	-0.014625
5.683333	0.5	-0.014625
5.691667	0.5	-0.014375
5.700000	0.5	-0.014000
5.708333	0.5	-0.014125
5.716667	0.5	-0.013750
5.725000	0.5	-0.013375
5.733333	0.5	-0.013250
5.741667	0.5	-0.013500
5.750000	0.5	-0.013500
5.758333	0.5	-0.013375
5.766667	0.5	-0.013375
5.775000	0.5	-0.012750
5.783333	0.5	-0.012375
5.791667	0.5	-0.012000
5.800000	0.5	-0.012000
5.808333	0.5	-0.011875
5.816667	0.5	-0.012125
5.825000	0.5	-0.012250
5.833333	0.5	-0.012375
5.841667	0.5	-0.012625
5.850000	0.5	-0.012500
5.858333	0.5	-0.013000
5.866667	0.5	-0.013500
5.875000	0.5	-0.013500
5.883333	0.5	-0.013375
5.891667	0.5	-0.013750
5.900000	0.5	-0.013875
5.908333	0.5	-0.013250
5.916667	0.5	-0.013000
5.925000	0.5	-0.012750
5.933333	0.5	-0.013000
5.941667	0.5	-0.013375
5.950000	0.5	-0.013000
5.958333	0.5	-0.012750
5.966667	0.5	-0.012750
5.975000	0.5	-0.012500
5.983333	0.5	-0.012375
5.991667	0.5	-0.012625
6.000000	0.5	-0.012875
6.008333	0.5	-0.012875
6.016667	0.5	-0.013000
6.025000	0.5	-0.012875
6.033333	0.5	-0.012875
6.041667	0.5	-0.012750
6.050000	0.5	-0.012625
6.058333	0.5	-0.012750
6.066667	0.5	-0.012500
6.075000	0.5	-0.012375
6.083333	0.5	-0.012375
6.091667	0.5	-0.012375
6.100000	0.5	-0.012375
6.108333	0.5	-0.012375
6.116667	0.5	-0.012500
6.125000	0.5	-0.012125
6.133333	0.5	-0.012000
6.141667	0.5	-0.012125
6.150000	0.5	-0.012000
6.158333	0.5	-0.011625
6.166667	0.5	-0.011375
6.175000	0.5	-0.011250
6.183333	0.5	-0.011000
6.191667	0.5	-0.011250
6.200000	0.5	-0.011375
6.208333	0.5	-0.011250
6.216667	0.5	-0.010625
6.225000	0.5	-0.010375
6.233333	0.5	-0.010500
6.241667	0.5	-0.010125
6.250000	0.5	-0.009625
6.258333	0.5	-0.009375
6.266667	0.5	-0.008875
6.275000	0.5	-0.008500
6.283333	0.5	-0.007625
6.291667	0.5	-0.007250
6.300000	0.5	-0.007125
6.308333	0.5	-0.006750
6.316667	0.5	-0.006500
6.325000	0.5	-0.005750
6.333333	0.5	-0.005250
6.341667	0.5	-0.005000
6.350000	0.5	-0.004625
6.358333	0.5	-0.004125
6.366667	0.5	-0.003875
6.375000	0.5	-0.003625
6.383333	0.5	-0.003250
6.391667	0.5	-0.003000
6.400000	0.5	-0.003125
6.408333	0.5	-0.002875
6.416667	0.5	-0.002875
6.425000	0.5	-0.002875
6.433333	0.5	-0.002625
6.441667	0.5	-0.002625
6.450000	0.5	-0.002875
6.458333	0.5	-0.003250
6.466667	0.5	-0.003625
6.475000	0.5	-0.003750
6.483333	0.5	-0.004500
6.491667	0.5	-0.004625
6.500000	0.5	-0.005000
6.508333	0.5	-0.005250
6.516667	0.5	-0.006125
6.525000	0.5	-0.006375
6.533333	0.5	-0.006875
6.541667	0.5	-0.006875
6.550000	0.5	-0.007000
6.558333	0.5	-0.007500
6.566667	0.5	-0.007750
6.575000	0.5	-0.007875
6.583333	0.5	-0.008000
6.591667	0.5	-0.008375
6.600000	0.5	-0.008625
6.608333	0.5	-0.008750
6.616667	0.5	-0.009125
6.625000	0.5	-0.009875
6.633333	0.5	-0.010000
6.641667	0.5	-0.010375
6.650000	0.5	-0.010875
6.658333	0.5	-0.011000
6.666667	0.5	-0.011625
6.675000	0.5	-0.012125
6.683333	0.5	-0.012750
6.691667	0.5	-0.013500
6.700000	0.5	-0.014875
6.708333	0.5	-0.017250
6.716667	0.5	-0.020750
6.725000	0.5	-0.025750
6.733333	0.5	-0.034250
6.741667	0.5	-0.048000
6.750000	0.5	-0.070625
6.758333	0.5	-0.106500
6.766667	0.5	-0.163875
6.775000	0.5	-0.252375
6.783333	0.5	-0.383625
6.791667	0.5	-0.566250
6.800000	0.5	-0.806750
6.808333	0.5	-1.103125
6.816667	0.5	-1.442875
6.825000	0.5	-1.801750
6.833333	0.5	-2.145375
6.841667	0.5	-2.429750
6.850000	0.5	-2.606625
6.858333	0.5	-2.624000
6.866667	0.5	-2.433375
6.875000	0.5	-1.988375
6.883333	0.5	-1.250500
6.891667	0.5	-0.190250
6.900000	0.5	1.210750
6.908333	0.5	2.957875
6.916667	0.5	5.038750
6.925000	0.5	7.419625
6.933333	0.5	10.039750
6.941667	0.5	12.807000
6.950000	0.5	15.595625
6.958333	0.5	18.252375
6.966667	0.5	20.609375
6.975000	0.5	22.506500
6.983333	0.5	23.817875
6.991667	0.5	24.470875
7.000000	0.5	24.454625
7.008333	0.5	23.823000
7.016667	0.5	22.675875
7.025000	0.5	21.141000
7.033333	0.5	19.352250
7.041667	0.5	17.435250
7.050000	0.5	15.495125
7.058333	0.5	13.612000
7.066667	0.5	11.842750
7.075000	0.5	10.221875
7.083333	0.5	8.766625
7.091667	0.5	7.481000
7.100000	0.5	6.359000
7.108333	0.5	5.389250
7.116667	0.5	4.557875
7.125000	0.5	3.849375
7.133333	0.5	3.248625
7.141667	0.5	2.741750
7.150000	0.5	2.314250
7.158333	0.5	1.955000
7.166667	0.5	1.653000
7.175000	0.5	1.399500
7.183333	0.5	1.186625
7.191667	0.5	1.007750
7.200000	0.5	0.857500
7.208333	0.5	0.731625
7.216667	0.5	0.625750
7.225000	0.5	0.536125
7.233333	0.5	0.460750
7.241667	0.5	0.396750
7.250000	0.5	0.342625
7.258333	0.5	0.296625
7.266667	0.5	0.257750
7.275000	0.5	0.224250
7.283333	0.5	0.195625
7.291667	0.5	0.171500
7.300000	0.5	0.150750
7.308333	0.5	0.132750
7.316667	0.5	0.117125
7.325000	0.5	0.103625
7.333333	0.5	0.091750
7.341667	0.5	0.081625
7.350000	0.5	0.073125
7.358333	0.5	0.065875
7.366667	0.5	0.060000
7.375000	0.5	0.054875
7.383333	0.5	0.050250
7.391667	0.5	0.046500
7.400000	0.5	0.043125
7.408333	0.5	0.040500
7.416667	0.5	0.038250
7.425000	0.5	0.035875
7.433333	0.5	0.033875
7.441667	0.5	0.032250
7.450000	0.5	0.031500
7.458333	0.5	0.030500
7.466667	0.5	0.029500
7.475000	0.5	0.028500
7.483333	0.5	0.028125
7.491667	0.5	0.027750
7.500000	0.5	0.027000
7.508333	0.5	0.026500
7.516667	0.5	0.026250
7.525000	0.5	0.026250
7.533333	0.5	0.025875
7.541667	0.5	0.025625
7.550000	0.5	0.025000
7.558333	0.5	0.024625
7.566667	0.5	0.024625
7.575000	0.5	0.024625
7.583333	0.5	0.024750
7.591667	0.5	0.025125
7.600000	0.5	0.025750
7.608333	0.5	0.025625
7.616667	0.5	0.025750
7.625000	0.5	0.026125
7.633333	0.5	0.026125
7.641667	0.5	0.026000
7.650000	0.5	0.026125
7.658333	0.5	0.025875
7.666667	0.5	0.025625
7.675000	0.5	0.026000
7.683333	0.5	0.025875
7.691667	0.5	0.026000
7.700000	0.5	0.026375
7.708333	0.5	0.026500
7.716667	0.5	0.026500
7.725000	0.5	0.026500
7.733333	0.5	0.026250
7.741667	0.5	0.026000
7.750000	0.5	0.025875
7.758333	0.5	0.026250
7.766667	0.5	0.026375
7.775000	0.5	0.026500
7.783333	0.5	0.026875
7.791667	0.5	0.027000
7.800000	0.5	0.026750
7.808333	0.5	0.026500
7.816667	0.5	0.026250
7.825000	0.5	0.026250
7.833333	0.5	0.026500
7.841667	0.5	0.026875
7.850000	0.5	0.026750
7.858333	0.5	0.027250
7.866667	0.5	0.027375
7.875000	0.5	0.027625
7.883333	0.5	0.028125
7.891667	0.5	0.028625
7.900000	0.5	0.029500
7.908333	0.5	0.030750
7.916667	0.5	0.032500
7.925000	0.5	0.034375
7.933333	0.5	0.037250
7.941667	0.5	0.041125
7.950000	0.5	0.046000
7.958333	0.5	0.052625
7.966667	0.5	0.061625
7.975000	0.5	0.072375
7.983333	0.5	0.086375
7.991667	0.5	0.104625
8.000000	0.5	0.127875
8.008333	0.5	0.156875
8.016667	0.5	0.193875
8.025000	0.5	0.240125
8.033333	0.5	0.296750
8.041667	0.5	0.365250
8.050000	0.5	0.447375
8.058333	0.5	0.544000
8.066667	0.5	0.657500
8.075000	0.5	0.787500
8.083333	0.5	0.935375
8.091667	0.5	1.101500
8.100000	0.5	1.285500
8.108333	0.5	1.487625
8.116667	0.5	1.708250
8.125000	0.5	1.946750
8.133333	0.5	2.201875
8.141667	0.5	2.474375
8.150000	0.5	2.763125
8.158333	0.5	3.067250
8.166667	0.5	3.386250
8.175000	0.5	3.719375
8.183333	0.5	4.066125
8.191667	0.5	4.425625
8.200000	0.5	4.797500
8.208333	0.5	5.181250
8.216667	0.5	5.575875
8.225000	0.5	5.981375
8.233333	0.5	6.397250
8.241667	0.5	6.822375
8.250000	0.5	7.256875
8.258333	0.5	7.699500
8.266667	0.5	8.150000
8.275000	0.5	8.608125
8.283333	0.5	9.073375
8.291667	0.5	9.546125
8.300000	0.5	10.025750
8.308333	0.5	10.512250
8.316667	0.5	11.004375
8.325000	0.5	11.502375
8.333333	0.5	12.004750
8.341667	0.5	12.510125
8.350000	0.5	13.014875
8.358333	0.5	13.510500
8.366667	0.5	13.980250
8.375000	0.5	14.395625
8.383333	0.5	14.716250
8.391667	0.5	14.892000
8.400000	0.5	14.875750
8.408333	0.5	14.635375
8.416667	0.5	14.159250
8.425000	0.5	13.463875
8.433333	0.5	12.586250
8.441667	0.5	11.577250
8.450000	0.5	10.490250
8.458333	0.5	9.377625
8.466667	0.5	8.281875
8.475000	0.5	7.238375
8.483333	0.5	6.271000
8.491667	0.5	5.393625
8.500000	0.5	4.613000
8.508333	0.5	3.929000
8.516667	0.5	3.336875
8.525000	0.5	2.829625
8.533333	0.5	2.398500
8.541667	0.5	2.035625
8.550000	0.5	1.731125
8.558333	0.5	1.477250
8.566667	0.5	1.265500
8.575000	0.5	1.091000
8.583333	0.5	0.947125
8.591667	0.5	0.828750
8.600000	0.5	0.731500
8.608333	0.5	0.651500
8.616667	0.5	0.586125
8.625000	0.5	0.532250
8.633333	0.5	0.487500
8.641667	0.5	0.450125
8.650000	0.5	0.418625
8.658333	0.5	0.391250
8.666667	0.5	0.367000
8.675000	0.5	0.345875
8.683333	0.5	0.326500
8.691667	0.5	0.308500
8.700000	0.5	0.291750
8.708333	0.5	0.276125
8.716667	0.5	0.261125
8.725000	0.5	0.247000
8.733333	0.5	0.233000
8.741667	0.5	0.219750
8.750000	0.5	0.206750
8.758333	0.5	0.194500
8.766667	0.5	0.183250
8.775000	0.5	0.172000
8.783333	0.5	0.161625
8.791667	0.5	0.152000
8.800000	0.5	0.143125
8.808333	0.5	0.135250
8.816667	0.5	0.127625
8.825000	0.5	0.120500
8.833333	0.5	0.113625
8.841667	0.5	0.107875
8.850000	0.5	0.102875
8.858333	0.5	0.098875
8.866667	0.5	0.095000
8.875000	0.5	0.091625
8.883333	0.5	0.088750
8.891667	0.5	0.086750
8.900000	0.5	0.085125
8.908333	0.5	0.083750
8.916667	0.5	0.083375
8.925000	0.5	0.083250
8.933333	0.5	0.084625
8.941667	0.5	0.086375
8.950000	0.5	0.089125
8.958333	0.5	0.092875
8.966667	0.5	0.098125
8.975000	0.5	0.105000
8.983333	0.5	0.113375
8.991667	0.5	0.123375
9.000000	0.5	0.135625
9.008333	0.5	0.149625
9.016667	0.5	0.165625
9.025000	0.5	0.184125
9.033333	0.5	0.204875
9.041667	0.5	0.227500
9.050000	0.5	0.252000
9.058333	0.5	0.278375
9.066667	0.5	0.305875
9.075000	0.5	0.333500
9.083333	0.5	0.361250
9.091667	0.5	0.388875
9.100000	0.5	0.416125
9.108333	0.5	0.441250
9.116667	0.5	0.464625
9.125000	0.5	0.485500
9.133333	0.5	0.503125
9.141667	0.5	0.516750
9.150000	0.5	0.526875
9.158333	0.5	0.533000
9.166667	0.5	0.535000
9.175000	0.5	0.533000
9.183333	0.5	0.526875
9.191667	0.5	0.516875
9.200000	0.5	0.503875
9.208333	0.5	0.488250
9.216667	0.5	0.470250
9.225000	0.5	0.449750
9.233333	0.5	0.428000
9.241667	0.5	0.405250
9.250000	0.5	0.381625
9.258333	0.5	0.357500
9.266667	0.5	0.333750
9.275000	0.5	0.310375
9.283333	0.5	0.288000
9.291667	0.5	0.266750
9.300000	0.5	0.246500
9.308333	0.5	0.227500
9.316667	0.5	0.209750
9.325000	0.5	0.193375
9.333333	0.5	0.177875
9.341667	0.5	0.164500
9.350000	0.5	0.152375
9.358333	0.5	0.141125
9.366667	0.5	0.131000
9.375000	0.5	0.122250
9.383333	0.5	0.114500
9.391667	0.5	0.107375
9.400000	0.5	0.101125
9.408333	0.5	0.095750
9.416667	0.5	0.091000
9.425000	0.5	0.086250
9.433333	0.5	0.081750
9.441667	0.5	0.078125
9.450000	0.5	0.075375
9.458333	0.5	0.072250
9.466667	0.5	0.069625
9.475000	0.5	0.067625
9.483333	0.5	0.065625
9.491667	0.5	0.063625
9.500000	0.5	0.061750
9.508333	0.5	0.060500
9.516667	0.5	0.059500
9.525000	0.5	0.058875
9.533333	0.5	0.058000
9.541667	0.5	0.057500
9.550000	0.5	0.057750
9.558333	0.5	0.058125
9.566667	0.5	0.058500
9.575000	0.5	0.059375
9.583333	0.5	0.060125
9.591667	0.5	0.061500
9.600000	0.5	0.062125
9.608333	0.5	0.063125
9.616667	0.5	0.064375
9.625000	0.5	0.065250
9.633333	0.5	0.066250
9.641667	0.5	0.067375
9.650000	0.5	0.068000
9.658333	0.5	0.068375
9.666667	0.5	0.068625
9.675000	0.5	0.068500
9.683333	0.5	0.068375
9.691667	0.5	0.068125
9.700000	0.5	0.067875
9.708333	0.5	0.066625
9.716667	0.5	0.065750
9.725000	0.5	0.064875
9.733333	0.5	0.063625
9.741667	0.5	0.062375
9.750000	0.5	0.061000
9.758333	0.5	0.059375
9.766667	0.5	0.057750
9.775000	0.5	0.055875
9.783333	0.5	0.053500
9.791667	0.5	0.051625
9.800000	0.5	0.049750
9.808333	0.5	0.048250
9.816667	0.5	0.046625
9.825000	0.5	0.044500
9.833333	0.5	0.043000
9.841667	0.5	0.041250
9.850000	0.5	0.039500
9.858333	0.5	0.037875
9.866667	0.5	0.036500
9.875000	0.5	0.035125
9.883333	0.5	0.033875
9.891667	0.5	0.032625
9.900000	0.5	0.032000
9.908333	0.5	0.030875
9.916667	0.5	0.029500
9.925000	0.5	0.028625
9.933333	0.5	0.027875
9.941667	0.5	0.027250
9.950000	0.5	0.026750
9.958333	0.5	0.026125
9.966667	0.5	0.025625
9.975000	0.5	0.024500
9.983333	0.5	0.024375
9.991667	0.5	0.024125
10.000000	0.5	0.023625
10.008333	0.5	0.023000
10.016667	0.5	0.022750
10.025000	0.5	0.022750
10.033333	0.5	0.023125
10.041667	0.5	0.022875
10.050000	0.5	0.022625
10.058333	0.5	0.022750
10.066667	0.5	0.022875
10.075000	0.5	0.023000
10.083333	0.5	0.023750
10.091667	0.5	0.024750
10.100000	0.5	0.025500
10.108333	0.5	0.026375
10.116667	0.5	0.027500
10.125000	0.5	0.028625
10.133333	0.5	0.029750
10.141667	0.5	0.031750
10.150000	0.5	0.033875
10.158333	0.5	0.036500
10.166667	0.5	0.039500
10.175000	0.5	0.042625
10.183333	0.5	0.046000
10.191667	0.5	0.050250
10.200000	0.5	0.055250
10.208333	0.5	0.059750
10.216667	0.5	0.064875
10.225000	0.5	0.071250
10.233333	0.5	0.078625
10.241667	0.5	0.086875
10.250000	0.5	0.096500
10.258333	0.5	0.107875
10.266667	0.5	0.120625
10.275000	0.5	0.136000
10.283333	0.5	0.153875
10.291667	0.5	0.175125
10.300000	0.5	0.200625
10.308333	0.5	0.231250
10.316667	0.5	0.268250
10.325000	0.5	0.312875
10.333333	0.5	0.366500
10.341667	0.5	0.431250
10.350000	0.5	0.508125
10.358333	0.5	0.600375
10.366667	0.5	0.710000
10.375000	0.5	0.839500
10.383333	0.5	0.991750
10.391667	0.5	1.170500
10.400000	0.5	1.377500
10.408333	0.5	1.615875
10.416667	0.5	1.890375
10.425000	0.5	2.203250
10.433333	0.5	2.557125
10.441667	0.5	2.955500
10.450000	0.5	3.400125
10.458333	0.5	3.893250
10.466667	0.5	4.436500
10.475000	0.5	5.031000
10.483333	0.5	5.678250
10.491667	0.5	6.377500
10.500000	0.5	7.129125
10.508333	0.5	7.931125
10.516667	0.5	8.783375
10.525000	0.5	9.683875
10.533333	0.5	10.629625
10.541667	0.5	11.617625
10.550000	0.5	12.642125
10.558333	0.5	13.698000
10.566667	0.5	14.778125
10.575000	0.5	15.873000
10.583333	0.5	16.973000
10.591667	0.5	18.065625
10.600000	0.5	19.138000
10.608333	0.5	20.175000
10.616667	0.5	21.162000
10.625000	0.5	22.081000
10.633333	0.5	22.916000
10.641667	0.5	23.651125
10.650000	0.5	24.270625
10.658333	0.5	24.760750
10.666667	0.5	25.110125
10.675000	0.5	25.309250
10.683333	0.5	25.351875
10.691667	0.5	25.234875
10.700000	0.5	24.960750
10.708333	0.5	24.533500
10.716667	0.5	23.961000
10.725000	0.5	23.254500
10.733333	0.5	22.427625
10.741667	0.5	21.496500
10.750000	0.5	20.478750
10.758333	0.5	19.392875
10.766667	0.5	18.257250
10.775000	0.5	17.089875
10.783333	0.5	15.908125
10.791667	0.5	14.728125
10.800000	0.5	13.564000
10.808333	0.5	12.428625
10.816667	0.5	11.333250
10.825000	0.5	10.286875
10.833333	0.5	9.296750
10.841667	0.5	8.367375
10.850000	0.5	7.501250
10.858333	0.5	6.700375
10.866667	0.5	5.965750
10.875000	0.5	5.296125
10.883333	0.5	4.688500
10.891667	0.5	4.141750
10.900000	0.5	3.651500
10.908333	0.5	3.213875
10.916667	0.5	2.825375
10.925000	0.5	2.481375
10.933333	0.5	2.178250
10.941667	0.5	1.912000
10.950000	0.5	1.678875
10.958333	0.5	1.475250
10.966667	0.5	1.298625
10.975000	0.5	1.144375
10.983333	0.5	1.010375
10.991667	0.5	0.894000
11.000000	0.5	0.793250
11.008333	0.5	0.705625
11.016667	0.5	0.629625
11.025000	0.5	0.563875
11.033333	0.5	0.506875
11.041667	0.5	0.457000
11.050000	0.5	0.413250
11.058333	0.5	0.375125
11.066667	0.5	0.341500
11.075000	0.5	0.312375
11.083333	0.5	0.286500
11.091667	0.5	0.263875
11.100000	0.5	0.243500
11.108333	0.5	0.225125
11.116667	0.5	0.209375
11.125000	0.5	0.195000
11.133333	0.5	0.181750
11.141667	0.5	0.170375
11.150000	0.5	0.159500
11.158333	0.5	0.149750
11.166667	0.5	0.141250
11.175000	0.5	0.133375
11.183333	0.5	0.126250
11.191667	0.5	0.119500
11.200000	0.5	0.113250
11.208333	0.5	0.108000
11.216667	0.5	0.102625
11.225000	0.5	0.097750
11.233333	0.5	0.093125
11.241667	0.5	0.088875
11.250000	0.5	0.085375
11.258333	0.5	0.082000
11.266667	0.5	0.079375
11.275000	0.5	0.076750
11.283333	0.5	0.074250
11.291667	0.5	0.072000
11.300000	0.5	0.070000
11.308333	0.5	0.068125
11.316667	0.5	0.066250
11.325000	0.5	0.064500
11.333333	0.5	0.063125
11.341667	0.5	0.061750
11.350000	0.5	0.060625
11.358333	0.5	0.059375
11.366667	0.5	0.058375
11.375000	0.5	0.057625
11.383333	0.5	0.056625
11.391667	0.5	0.056250
11.400000	0.5	0.055625
11.408333	0.5	0.054875
11.416667	0.5	0.054000
11.425000	0.5	0.053500
11.433333	0.5	0.053125
11.441667	0.5	0.053125
11.450000	0.5	0.053000
11.458333	0.5	0.052875
11.466667	0.5	0.053250
11.475000	0.5	0.053500
11.483333	0.5	0.053250
11.491667	0.5	0.053250
11.500000	0.5	0.053625
11.508333	0.5	0.053750
11.516667	0.5	0.054000
11.525000	0.5	0.054125
11.533333	0.5	0.054250
11.541667	0.5	0.054625
11.550000	0.5	0.055375
11.558333	0.5	0.055750
11.566667	0.5	0.056000
11.575000	0.5	0.056125
11.583333	0.5	0.056375
11.591667	0.5	0.056375
11.600000	0.5	0.056375
11.608333	0.5	0.056500
11.616667	0.5	0.056875
11.625000	0.5	0.057000
11.633333	0.5	0.057000
11.641667	0.5	0.057125
11.650000	0.5	0.057375
11.658333	0.5	0.057375
11.666667	0.5	0.057000
11.675000	0.5	0.057125
11.683333	0.5	0.056875
11.691667	0.5	0.056625
11.700000	0.5	0.056250
11.708333	0.5	0.056375
11.716667	0.5	0.056000
11.725000	0.5	0.055375
11.733333	0.5	0.054750
11.741667	0.5	0.054000
11.750000	0.5	0.053750
11.758333	0.5	0.053250
11.766667	0.5	0.052125
11.775000	0.5	0.051500
11.783333	0.5	0.051250
11.791667	0.5	0.050750
11.800000	0.5	0.050625
11.808333	0.5	0.050375
11.816667	0.5	0.049875
11.825000	0.5	0.049125
11.833333	0.5	0.048750
11.841667	0.5	0.048375
11.850000	0.5	0.047875
11.858333	0.5	0.047250
11.866667	0.5	0.046375
11.875000	0.5	0.046125
11.883333	0.5	0.045500
11.891667	0.5	0.044750
11.900000	0.5	0.044125
11.908333	0.5	0.043500
11.916667	0.5	0.043250
11.925000	0.5	0.042750
11.933333	0.5	0.042625
11.941667	0.5	0.042375
11.950000	0.5	0.042000
11.958333	0.5	0.041125
11.966667	0.5	0.040750
11.975000	0.5	0.040125
11.983333	0.5	0.039625
11.991667	0.5	0.038750
12.000000	0.5	0.038500
12.008333	0.5	0.038000
12.016667	0.5	0.037250
12.025000	0.5	0.037000
12.033333	0.5	0.036250
12.041667	0.5	0.036125
12.050000	0.5	0.035625
12.058333	0.5	0.035000
12.066667	0.5	0.034375
12.075000	0.5	0.033875
12.083333	0.5	0.033375
12.091667	0.5	0.032750
12.100000	0.5	0.032000
12.108333	0.5	0.031000
12.116667	0.5	0.030375
12.125000	0.5	0.029875
12.133333	0.5	0.029250
12.141667	0.5	0.029000
12.150000	0.5	0.028500
12.158333	0.5	0.027500
12.166667	0.5	0.026875
12.175000	0.5	0.026375
12.183333	0.5	0.026250
12.191667	0.5	0.026000
12.200000	0.5	0.025500
12.208333	0.5	0.025125
12.216667	0.5	0.024750
12.225000	0.5	0.025000
12.233333	0.5	0.025375
12.241667	0.5	0.025750
12.250000	0.5	0.025875
12.258333	0.5	0.026000
12.266667	0.5	0.025750
12.275000	0.5	0.026000
12.283333	0.5	0.026625
12.291667	0.5	0.027000
12.300000	0.5	0.027750
12.308333	0.5	0.028250
12.316667	0.5	0.028625
12.325000	0.5	0.029250
12.333333	0.5	0.030500
12.341667	0.5	0.031500
12.350000	0.5	0.032375
12.358333	0.5	0.033000
12.366667	0.5	0.033750
12.375000	0.5	0.034250
12.383333	0.5	0.034500
12.391667	0.5	0.034625
12.400000	0.5	0.035000
12.408333	0.5	0.034750
12.416667	0.5	0.034500
12.425000	0.5	0.034000
12.433333	0.5	0.033625
12.441667	0.5	0.033625
12.450000	0.5	0.033250
12.458333	0.5	0.032625
12.466667	0.5	0.032250
12.475000	0.5	0.031500
12.483333	0.5	0.030750
12.491667	0.5	0.029750
12.500000	0.5	0.028500
12.508333	0.5	0.027750
12.516667	0.5	0.027125
12.525000	0.5	0.026500
12.533333	0.5	0.025875
12.541667	0.5	0.025000
12.550000	0.5	0.024125
12.558333	0.5	0.023375
12.566667	0.5	0.022500
12.575000	0.5	0.021625
12.583333	0.5	0.020875
12.591667	0.5	0.020625
12.600000	0.5	0.020250
12.608333	0.5	0.019625
12.616667	0.5	0.019250
12.625000	0.5	0.018375
12.633333	0.5	0.017875
12.641667	0.5	0.017625
12.650000	0.5	0.017375
12.658333	0.5	0.017250
12.666667	0.5	0.016250
12.675000	0.5	0.015750
12.683333	0.5	0.015250
12.691667	0.5	0.014750
12.700000	0.5	0.014125
12.708333	0.5	0.013375
12.716667	0.5	0.013375
12.725000	0.5	0.013500
12.733333	0.5	0.013375
12.741667	0.5	0.013250
12.750000	0.5	0.012750
12.758333	0.5	0.012375
12.766667	0.5	0.012375
12.775000	0.5	0.011875
12.783333	0.5	0.011250
12.791667	0.5	0.010625
12.800000	0.5	0.010375
12.808333	0.5	0.010250
12.816667	0.5	0.009750
12.825000	0.5	0.009875
12.833333	0.5	0.010000
12.841667	0.5	0.010125
12.850000	0.5	0.009750
12.858333	0.5	0.009500
12.866667	0.5	0.008500
12.875000	0.5	0.008000
12.883333	0.5	0.007500
12.891667	0.5	0.007375
12.900000	0.5	0.006875
12.908333	0.5	0.006125
12.916667	0.5	0.006125
12.925000	0.5	0.005875
12.933333	0.5	0.005375
12.941667	0.5	0.005250
12.950000	0.5	0.004750
12.958333	0.5	0.004500
12.966667	0.5	0.004500
12.975000	0.5	0.004500
12.983333	0.5	0.003875
12.991667	0.5	0.003500
13.000000	0.5	0.003000
13.008333	0.5	0.002125
13.016667	0.5	0.001750
13.025000	0.5	0.001500
13.033333	0.5	0.001125
13.041667	0.5	0.000625
13.050000	0.5	0.000500
13.058333	0.5	0.000375
13.066667	0.5	-0.000125
13.075000	0.5	-0.000750
13.083333	0.5	-0.001625
13.091667	0.5	-0.002000
13.100000	0.5	-0.002500
13.108333	0.5	-0.003125
13.116667	0.5	-0.003875
13.125000	0.5	-0.004125
13.133333	0.5	-0.004625
13.141667	0.5	-0.005125
13.150000	0.5	-0.005375
13.158333	0.5	-0.005875
13.166667	0.5	-0.006125
13.175000	0.5	-0.006500
13.183333	0.5	-0.007000
13.191667	0.5	-0.007375
13.200000	0.5	-0.007875
13.208333	0.5	-0.008125
13.216667	0.5	-0.009125
13.225000	0.5	-0.009125
13.233333	0.5	-0.009125
13.241667	0.5	-0.009375
13.250000	0.5	-0.009750
13.258333	0.5	-0.009875
13.266667	0.5	-0.010125
13.275000	0.5	-0.010375
13.283333	0.5	-0.010750
13.291667	0.5	-0.011125
13.300000	0.5	-0.011250
13.308333	0.5	-0.011750
13.316667	0.5	-0.012250
13.325000	0.5	-0.012250
13.333333	0.5	-0.012750
13.341667	0.5	-0.012750
13.350000	0.5	-0.012875
13.358333	0.5	-0.012625
13.366667	0.5	-0.012750
13.375000	0.5	-0.013125
13.383333	0.5	-0.013125
13.391667	0.5	-0.012875
13.400000	0.5	-0.013000
13.408333	0.5	-0.013125
13.416667	0.5	-0.013500
13.425000	0.5	-0.013625
13.433333	0.5	-0.014125
13.441667	0.5	-0.014125
13.450000	0.5	-0.014000
13.458333	0.5	-0.014625
13.466667	0.5	-0.015000
13.475000	0.5	-0.015375
13.483333	0.5	-0.015875
13.491667	0.5	-0.015875
13.500000	0.5	-0.015750
13.508333	0.5	-0.015375
13.516667	0.5	-0.015000
13.525000	0.5	-0.014500
13.533333	0.5	-0.014625
13.541667	0.5	-0.014500
13.550000	0.5	-0.014250
13.558333	0.5	-0.014125
13.566667	0.5	-0.013750
13.575000	0.5	-0.013750
13.583333	0.5	-0.013625
13.591667	0.5	-0.013125
13.600000	0.5	-0.012875
13.608333	0.5	-0.012375
13.616667	0.5	-0.011875
13.625000	0.5	-0.012000
13.633333	0.5	-0.011875
13.641667	0.5	-0.011250
13.650000	0.5	-0.010750
13.658333	0.5	-0.010250
13.666667	0.5	-0.009750
13.675000	0.5	-0.009375
13.683333	0.5	-0.008500
13.691667	0.5	-0.008125
13.700000	0.5	-0.007125
13.708333	0.5	-0.006625
13.716667	0.5	-0.005875
13.725000	0.5	-0.005125
13.733333	0.5	-0.003875
13.741667	0.5	-0.002875
13.750000	0.5	-0.002500
13.758333	0.5	-0.002250
13.766667	0.5	-0.001750
13.775000	0.5	-0.001125
13.783333	0.5	-0.000750
13.791667	0.5	0.000000
13.800000	0.5	0.000750
13.808333	0.5	0.001375
13.816667	0.5	0.002125
13.825000	0.5	0.002125
13.833333	0.5	0.002375
13.841667	0.5	0.003250
13.850000	0.5	0.004125
13.858333	0.5	0.004250
13.866667	0.5	0.005000
13.875000	0.5	0.006125
13.883333	0.5	0.007000
13.891667	0.5	0.007000
13.900000	0.5	0.007000
13.908333	0.5	0.007250
13.916667	0.5	0.007250
13.925000	0.5	0.007750
13.933333	0.5	0.008125
13.941667	0.5	0.008250
13.950000	0.5	0.008625
13.958333	0.5	0.008750
13.966667	0.5	0.009125
13.975000	0.5	0.008875
13.983333	0.5	0.009250
13.991667	0.5	0.009625
14.000000	0.5	0.009750
14.008333	0.5	0.009875
14.016667	0.5	0.009750
14.025000	0.5	0.009500
14.033333	0.5	0.009500
14.041667	0.5	0.009625
14.050000	0.5	0.009500
14.058333	0.5	0.009625
14.066667	0.5	0.009625
14.075000	0.5	0.009250
14.083333	0.5	0.009125
14.091667	0.5	0.008500
14.100000	0.5	0.008125
14.108333	0.5	0.007125
14.116667	0.5	0.006875
14.125000	0.5	0.006125
14.133333	0.5	0.005625
14.141667	0.5	0.005000
14.150000	0.5	0.004375
14.158333	0.5	0.003500
14.166667	0.5	0.002875
14.175000	0.5	0.002375
14.183333	0.5	0.002000
14.191667	0.5	0.001250
14.200000	0.5	0.000250
14.208333	0.5	-0.000375
14.216667	0.5	-0.000625
14.225000	0.5	-0.001125
14.233333	0.5	-0.001625
14.241667	0.5	-0.002000
14.250000	0.5	-0.002125
14.258333	0.5	-0.002375
14.266667	0.5	-0.003375
14.275000	0.5	-0.003750
14.283333	0.5	-0.003375
14.291667	0.5	-0.003375
14.300000	0.5	-0.003000
14.308333	0.5	-0.002500
14.316667	0.5	-0.002125
14.325000	0.5	-0.002250
14.333333	0.5	-0.002375
14.341667	0.5	-0.002250
14.350000	0.5	-0.002250
14.358333	0.5	-0.002000
14.366667	0.5	-0.001750
14.375000	0.5	-0.000875
14.383333	0.5	0.000250
14.391667	0.5	0.000625
14.400000	0.5	0.000875
14.408333	0.5	0.001000
14.416667	0.5	0.001750
14.425000	0.5	0.002125
14.433333	0.5	0.002250
14.441667	0.5	0.002500
14.450000	0.5	0.003000
14.458333	0.5	0.003875
14.466667	0.5	0.004625
14.475000	0.5	0.005125
14.483333	0.5	0.006125
14.491667	0.5	0.006875
14.500000	0.5	0.007250
14.508333	0.5	0.007875
14.516667	0.5	0.008500
14.525000	0.5	0.009125
14.533333	0.5	0.010250
14.541667	0.5	0.010750
14.550000	0.5	0.011125
14.558333	0.5	0.011500
14.566667	0.5	0.011750
14.575000	0.5	0.012000
14.583333	0.5	0.012625
14.591667	0.5	0.013000
14.600000	0.5	0.013375
14.608333	0.5	0.013750
14.616667	0.5	0.014250
14.625000	0.5	0.014875
14.633333	0.5	0.015375
14.641667	0.5	0.015500
14.650000	0.5	0.015750
14.658333	0.5	0.016000
14.666667	0.5	0.015750
14.675000	0.5	0.015625
14.683333	0.5	0.015625
14.691667	0.5	0.015750
14.700000	0.5	0.015375
14.708333	0.5	0.015000
14.716667	0.5	0.014875
14.725000	0.5	0.014250
14.733333	0.5	0.013750
14.741667	0.5	0.013750
14.750000	0.5	0.013250
14.758333	0.5	0.012875
14.766667	0.5	0.012375
14.775000	0.5	0.011875
14.783333	0.5	0.011125
14.791667	0.5	0.010750
14.800000	0.5	0.010250
14.808333	0.5	0.009500
14.816667	0.5	0.008625
14.825000	0.5	0.007750
14.833333	0.5	0.007125
14.841667	0.5	0.006500
14.850000	0.5	0.005625
14.858333	0.5	0.005125
14.866667	0.5	0.004250
14.875000	0.5	0.003375
14.883333	0.5	0.002375
14.891667	0.5	0.002000
14.900000	0.5	0.001250
14.908333	0.5	0.000875
14.916667	0.5	0.000375
14.925000	0.5	-0.000625
14.933333	0.5	-0.001375
14.941667	0.5	-0.002250
14.950000	0.5	-0.003000
14.958333	0.5	-0.003250
14.966667	0.5	-0.003750
14.975000	0.5	-0.004625
14.983333	0.5	-0.005500
14.991667	0.5	-0.006250
15.000000	0.5	-0.007125
15.008333	0.5	-0.007125
15.016667	0.5	-0.007750
15.025000	0.5	-0.008375
15.033333	0.5	-0.009375
15.041667	0.5	-0.010000
15.050000	0.5	-0.010625
15.058333	0.5	-0.011250
15.066667	0.5	-0.011375
15.075000	0.5	-0.011875
15.083333	0.5	-0.012125
15.091667	0.5	-0.012375
15.100000	0.5	-0.013000
15.108333	0.5	-0.014000
15.116667	0.5	-0.013875
15.125000	0.5	-0.014500
15.133333	0.5	-0.014750
15.141667	0.5	-0.015000
15.150000	0.5	-0.016000
15.158333	0.5	-0.016625
15.166667	0.5	-0.017125
15.175000	0.5	-0.017750
15.183333	0.5	-0.018250
15.191667	0.5	-0.019125
15.200000	0.5	-0.019625
15.208333	0.5	-0.020000
15.216667	0.5	-0.020375
15.225000	0.5	-0.021250
15.233333	0.5	-0.021500
15.241667	0.5	-0.021625
15.250000	0.5	-0.021750
15.258333	0.5	-0.022000
15.266667	0.5	-0.021875
15.275000	0.5	-0.022000
15.283333	0.5	-0.022375
15.291667	0.5	-0.022750
15.300000	0.5	-0.022750
15.308333	0.5	-0.022500
15.316667	0.5	-0.023000
15.325000	0.5	-0.023375
15.333333	0.5	-0.023625
15.341667	0.5	-0.023625
15.350000	0.5	-0.023500
15.358333	0.5	-0.023625
15.366667	0.5	-0.023125
15.375000	0.5	-0.023125
15.383333	0.5	-0.023000
15.391667	0.5	-0.022750
15.400000	0.5	-0.022500
15.408333	0.5	-0.022125
15.416667	0.5	-0.021625
15.425000	0.5	-0.021500
15.433333	0.5	-0.021750
15.441667	0.5	-0.021375
15.450000	0.5	-0.021250
15.458333	0.5	-0.020375
15.466667	0.5	-0.019875
15.475000	0.5	-0.019375
15.483333	0.5	-0.018750
15.491667	0.5	-0.018375
15.500000	0.5	-0.018125
15.508333	0.5	-0.017625
15.516667	0.5	-0.017000
15.525000	0.5	-0.016500
15.533333	0.5	-0.016125
15.541667	0.5	-0.015625
15.550000	0.5	-0.015000
15.558333	0.5	-0.014375
15.566667	0.5	-0.014000
15.575000	0.5	-0.013500
15.583333	0.5	-0.012875
15.591667	0.5	-0.012125
15.600000	0.5	-0.011625
15.608333	0.5	-0.011375
15.616667	0.5	-0.011000
15.625000	0.5	-0.010750
15.633333	0.5	-0.010250
15.641667	0.5	-0.010000
15.650000	0.5	-0.009500
15.658333	0.5	-0.009000
15.666667	0.5	-0.009000
15.675000	0.5	-0.009000
15.683333	0.5	-0.009000
15.691667	0.5	-0.008750
15.700000	0.5	-0.008125
15.708333	0.5	-0.007500
15.716667	0.5	-0.006875
15.725000	0.5	-0.006250
15.733333	0.5	-0.006000
15.741667	0.5	-0.005750
15.750000	0.5	-0.005375
15.758333	0.5	-0.005250
15.766667	0.5	-0.004875
15.775000	0.5	-0.004875
15.783333	0.5	-0.005125
15.791667	0.5	-0.005000
15.800000	0.5	-0.005125
15.808333	0.5	-0.005125
15.816667	0.5	-0.004500
15.825000	0.5	-0.004500
15.833333	0.5	-0.004500
15.841667	0.5	-0.004500
15.850000	0.5	-0.004625
15.858333	0.5	-0.004750
15.866667	0.5	-0.004750
15.875000	0.5	-0.004750
15.883333	0.5	-0.004750
15.891667	0.5	-0.004875
15.900000	0.5	-0.004500
15.908333	0.5	-0.004375
15.916667	0.5	-0.004750
15.925000	0.5	-0.005375
15.933333	0.5	-0.005500
15.941667	0.5	-0.006000
15.950000	0.5	-0.006625
15.958333	0.5	-0.007000
15.966667	0.5	-0.007375
15.975000	0.5	-0.007875
15.983333	0.5	-0.008500
15.991667	0.5	-0.008875
16.000000	0.5	-0.009500
16.008333	0.5	-0.010375
16.016667	0.5	-0.011000
16.025000	0.5	-0.010875
16.033333	0.5	-0.011250
16.041667	0.5	-0.011625
16.050000	0.5	-0.011750
16.058333	0.5	-0.012250
16.066667	0.5	-0.013000
16.075000	0.5	-0.013500
16.083333	0.5	-0.013750
16.091667	0.5	-0.014250
16.100000	0.5	-0.014750
16.108333	0.5	-0.015250
16.116667	0.5	-0.015000
16.125000	0.5	-0.015500
16.133333	0.5	-0.016000
16.141667	0.5	-0.016750
16.150000	0.5	-0.016750
16.158333	0.5	-0.017000
16.166667	0.5	-0.017375
16.175000	0.5	-0.017500
16.183333	0.5	-0.017750
16.191667	0.5	-0.018000
16.200000	0.5	-0.018000
16.208333	0.5	-0.017875
16.216667	0.5	-0.017500
16.225000	0.5	-0.017250
16.233333	0.5	-0.016500
16.241667	0.5	-0.015500
16.250000	0.5	-0.014875
16.258333	0.5	-0.014500
16.266667	0.5	-0.013500
16.275000	0.5	-0.012750
16.283333	0.5	-0.012250
16.291667	0.5	-0.011125
16.300000	0.5	-0.009875
16.308333	0.5	-0.008125
16.316667	0.5	-0.006250
16.325000	0.5	-0.004250
16.333333	0.5	-0.002250
16.341667	0.5	-0.000750
16.350000	0.5	0.000875
16.358333	0.5	0.003250
16.366667	0.5	0.005375
16.375000	0.5	0.007875
16.383333	0.5	0.010500
16.391667	0.5	0.012500
16.400000	0.5	0.014500
16.408333	0.5	0.016500
16.416667	0.5	0.018875
16.425000	0.5	0.020750
16.433333	0.5	0.022250
16.441667	0.5	0.023625
16.450000	0.5	0.025125
16.458333	0.5	0.026250
16.466667	0.5	0.027125
16.475000	0.5	0.028000
16.483333	0.5	0.028375
16.491667	0.5	0.028375
16.500000	0.5	0.028500
16.508333	0.5	0.028875
16.516667	0.5	0.028125
16.525000	0.5	0.027375
16.533333	0.5	0.026750
16.541667	0.5	0.026125
16.550000	0.5	0.024500
16.558333	0.5	0.023000
16.566667	0.5	0.021875
16.575000	0.5	0.020375
16.583333	0.5	0.019000
16.591667	0.5	0.017500
16.600000	0.5	0.015875
16.608333	0.5	0.014375
16.616667	0.5	0.012750
16.625000	0.5	0.011000
16.633333	0.5	0.009125
16.641667	0.5	0.008000
16.650000	0.5	0.006625
16.658333	0.5	0.005375
16.666667	0.5	0.003875
16.675000	0.5	0.002875
16.683333	0.5	0.002000
16.691667	0.5	0.001125
16.700000	0.5	0.000625
16.708333	0.5	0.000125
16.716667	0.5	-0.000250
16.725000	0.5	-0.000375
16.733333	0.5	-0.000875
16.741667	0.5	-0.001375
16.750000	0.5	-0.001750
16.758333	0.5	-0.002000
16.766667	0.5	-0.001875
16.775000	0.5	-0.002375
16.783333	0.5	-0.002875
16.791667	0.5	-0.002625
16.800000	0.5	-0.002375
16.808333	0.5	-0.002125
16.816667	0.5	-0.002000
16.825000	0.5	-0.001875
16.833333	0.5	-0.002125
16.841667	0.5	-0.002250
16.850000	0.5	-0.001875
16.858333	0.5	-0.001875
16.866667	0.5	-0.001750
16.875000	0.5	-0.001375
16.883333	0.5	-0.001125
16.891667	0.5	-0.000750
16.900000	0.5	-0.001000
16.908333	0.5	-0.001000
16.916667	0.5	-0.000250
16.925000	0.5	-0.000125
16.933333	0.5	-0.000250
16.941667	0.5	-0.000375
16.950000	0.5	-0.000250
16.958333	0.5	-0.000500
16.966667	0.5	-0.000125
16.975000	0.5	0.000000
16.983333	0.5	0.000000
16.991667	0.5	0.000250
17.000000	0.5	-0.000125
17.008333	0.5	-0.000625
17.016667	0.5	-0.001000
17.025000	0.5	-0.001125
17.033333	0.5	-0.001500
17.041667	0.5	-0.002125
17.050000	0.5	-0.003000
17.058333	0.5	-0.003500
17.066667	0.5	-0.004125
17.075000	0.5	-0.004750
17.083333	0.5	-0.006250
17.091667	0.5	-0.007500
17.100000	0.5	-0.008875
17.108333	0.5	-0.010500
17.116667	0.5	-0.012125
17.125000	0.5	-0.013750
17.133333	0.5	-0.015500
17.141667	0.5	-0.018000
17.150000	0.5	-0.020750
17.158333	0.5	-0.023125
17.166667	0.5	-0.026250
17.175000	0.5	-0.029750
17.183333	0.5	-0.032875
17.191667	0.5	-0.035875
17.200000	0.5	-0.039875
17.208333	0.5	-0.044250
17.216667	0.5	-0.048625
17.225000	0.5	-0.052750
17.233333	0.5	-0.056875
17.241667	0.5	-0.061250
17.250000	0.5	-0.065250
17.258333	0.5	-0.069125
17.266667	0.5	-0.073250
17.275000	0.5	-0.076750
17.283333	0.5	-0.080250
17.291667	0.5	-0.083750
17.300000	0.5	-0.087000
17.308333	0.5	-0.090000
17.316667	0.5	-0.092500
17.325000	0.5	-0.094375
17.333333	0.5	-0.096250
17.341667	0.5	-0.097125
17.350000	0.5	-0.098250
17.358333	0.5	-0.098000
17.366667	0.5	-0.097500
17.375000	0.5	-0.096750
17.383333	0.5	-0.095750
17.391667	0.5	-0.093625
17.400000	0.5	-0.091250
17.408333	0.5	-0.088875
17.416667	0.5	-0.086250
17.425000	0.5	-0.083000
17.433333	0.5	-0.079375
17.441667	0.5	-0.076000
17.450000	0.5	-0.071875
17.458333	0.5	-0.067750
17.466667	0.5	-0.063750
17.475000	0.5	-0.059500
17.483333	0.5	-0.055875
17.491667	0.5	-0.052625
17.500000	0.5	-0.049125
17.508333	0.5	-0.045625
17.516667	0.5	-0.042000
17.525000	0.5	-0.038500
17.533333	0.5	-0.035250
17.541667	0.5	-0.032375
17.550000	0.5	-0.029500
17.558333	0.5	-0.026625
17.566667	0.5	-0.024000
17.575000	0.5	-0.022000
17.583333	0.5	-0.019750
17.591667	0.5	-0.017625
17.600000	0.5	-0.016375
17.608333	0.5	-0.015125
17.616667	0.5	-0.014000
17.625000	0.5	-0.013000
17.633333	0.5	-0.012125
17.641667	0.5	-0.011250
17.650000	0.5	-0.010250
17.658333	0.5	-0.009750
17.666667	0.5	-0.009250
17.675000	0.5	-0.009125
17.683333	0.5	-0.008750
17.691667	0.5	-0.008250
17.700000	0.5	-0.008250
17.708333	0.5	-0.008125
17.716667	0.5	-0.008000
17.725000	0.5	-0.008000
17.733333	0.5	-0.008125
17.741667	0.5	-0.007750
17.750000	0.5	-0.007750
17.758333	0.5	-0.007750
17.766667	0.5	-0.007750
17.775000	0.5	-0.008125
17.783333	0.5	-0.008375
17.791667	0.5	-0.008500
17.800000	0.5	-0.008750
17.808333	0.5	-0.009000
17.816667	0.5	-0.009000
17.825000	0.5	-0.008875
17.833333	0.5	-0.008750
17.841667	0.5	-0.008875
17.850000	0.5	-0.008875
17.858333	0.5	-0.009125
17.866667	0.5	-0.009125
17.875000	0.5	-0.009125
17.883333	0.5	-0.009375
17.891667	0.5	-0.009750
17.900000	0.5	-0.009500
17.908333	0.5	-0.009375
17.916667	0.5	-0.009625
17.925000	0.5	-0.009875
17.933333	0.5	-0.010250
17.941667	0.5	-0.010500
17.950000	0.5	-0.010875
17.958333	0.5	-0.011125
17.966667	0.5	-0.011250
17.975000	0.5	-0.011250
17.983333	0.5	-0.011625
17.991667	0.5	-0.012000
18.000000	0.5	-0.012625
18.008333	0.5	-0.013125
18.016667	0.5	-0.014000
18.025000	0.5	-0.014375
18.033333	0.5	-0.014750
18.041667	0.5	-0.015250
18.050000	0.5	-0.015750
18.058333	0.5	-0.016125
18.066667	0.5	-0.016625
18.075000	0.5	-0.017000
18.083333	0.5	-0.017375
18.091667	0.5	-0.017625
18.100000	0.5	-0.018375
18.108333	0.5	-0.019125
18.116667	0.5	-0.019375
18.125000	0.5	-0.019750
18.133333	0.5	-0.020250
18.141667	0.5	-0.020750
18.150000	0.5	-0.021250
18.158333	0.5	-0.022250
18.166667	0.5	-0.023250
18.175000	0.5	-0.024250
18.183333	0.5	-0.025375
18.191667	0.5	-0.026875
18.200000	0.5	-0.027500
18.208333	0.5	-0.028750
18.216667	0.5	-0.030125
18.225000	0.5	-0.031875
18.233333	0.5	-0.033000
18.241667	0.5	-0.034375
18.250000	0.5	-0.036375
18.258333	0.5	-0.037750
18.266667	0.5	-0.039250
18.275000	0.5	-0.040875
18.283333	0.5	-0.042500
18.291667	0.5	-0.044625
18.300000	0.5	-0.046375
18.308333	0.5	-0.047875
18.316667	0.5	-0.049250
18.325000	0.5	-0.051000
18.333333	0.5	-0.052750
18.341667	0.5	-0.054250
18.350000	0.5	-0.055625
18.358333	0.5	-0.056750
18.366667	0.5	-0.058250
18.375000	0.5	-0.059750
18.383333	0.5	-0.060625
18.391667	0.5	-0.061750
18.400000	0.5	-0.062375
18.408333	0.5	-0.063000
18.416667	0.5	-0.063750
18.425000	0.5	-0.064125
18.433333	0.5	-0.064750
18.441667	0.5	-0.065250
18.450000	0.5	-0.064875
18.458333	0.5	-0.064625
18.466667	0.5	-0.063875
18.475000	0.5	-0.063625
18.483333	0.5	-0.063125
18.491667	0.5	-0.062375
18.500000	0.5	-0.061125
18.508333	0.5	-0.060125
18.516667	0.5	-0.059125
18.525000	0.5	-0.058250
18.533333	0.5	-0.057250
18.541667	0.5	-0.055875
18.550000	0.5	-0.054625
18.558333	0.5	-0.053500
18.566667	0.5	-0.052500
18.575000	0.5	-0.051000
18.583333	0.5	-0.049875
18.591667	0.5	-0.048750
18.600000	0.5	-0.047625
18.608333	0.5	-0.046625
18.616667	0.5	-0.046250
18.625000	0.5	-0.045625
18.633333	0.5	-0.044625
18.641667	0.5	-0.043625
18.650000	0.5	-0.043000
18.658333	0.5	-0.041750
18.666667	0.5	-0.040750
18.675000	0.5	-0.040375
18.683333	0.5	-0.040000
18.691667	0.5	-0.039375
18.700000	0.5	-0.038625
18.708333	0.5	-0.038375
18.716667	0.5	-0.038125
18.725000	0.5	-0.037375
18.733333	0.5	-0.037125
18.741667	0.5	-0.036875
18.750000	0.5	-0.036500
18.758333	0.5	-0.036125
18.766667	0.5	-0.035750
18.775000	0.5	-0.035625
18.783333	0.5	-0.035500
18.791667	0.5	-0.035500
18.800000	0.5	-0.035500
18.808333	0.5	-0.035250
18.816667	0.5	-0.035000
18.825000	0.5	-0.034875
18.833333	0.5	-0.035000
18.841667	0.5	-0.034500
18.850000	0.5	-0.034125
18.858333	0.5	-0.034250
18.866667	0.5	-0.034375
18.875000	0.5	-0.034125
18.883333	0.5	-0.034375
18.891667	0.5	-0.034500
18.900000	0.5	-0.034250
18.908333	0.5	-0.033875
18.916667	0.5	-0.033875
18.925000	0.5	-0.033875
18.933333	0.5	-0.033875
18.941667	0.5	-0.034000
18.950000	0.5	-0.033500
18.958333	0.5	-0.033375
18.966667	0.5	-0.033750
18.975000	0.5	-0.033500
18.983333	0.5	-0.033250
18.991667	0.5	-0.033125
19.000000	0.5	-0.033000
19.008333	0.5	-0.032750
19.016667	0.5	-0.032500
19.025000	0.5	-0.032000
19.033333	0.5	-0.031875
19.041667	0.5	-0.032125
19.050000	0.5	-0.032250
19.058333	0.5	-0.031875
19.066667	0.5	-0.031750
19.075000	0.5	-0.031875
19.083333	0.5	-0.031750
19.091667	0.5	-0.032000
19.100000	0.5	-0.032000
19.108333	0.5	-0.031875
19.116667	0.5	-0.032000
19.125000	0.5	-0.031750
19.133333	0.5	-0.031125
19.141667	0.5	-0.031000
19.150000	0.5	-0.030625
19.158333	0.5	-0.030625
19.166667	0.5	-0.030875
19.175000	0.5	-0.030625
19.183333	0.5	-0.030625
19.191667	0.5	-0.030750
19.200000	0.5	-0.031250
19.208333	0.5	-0.031625
19.216667	0.5	-0.031750
19.225000	0.5	-0.032000
19.233333	0.5	-0.032000
19.241667	0.5	-0.032250
19.250000	0.5	-0.032125
19.258333	0.5	-0.031750
19.266667	0.5	-0.031750
19.275000	0.5	-0.032000
19.283333	0.5	-0.032375
19.291667	0.5	-0.032875
19.300000	0.5	-0.033375
19.308333	0.5	-0.034125
19.316667	0.5	-0.034125
19.325000	0.5	-0.034125
19.333333	0.5	-0.034000
19.341667	0.5	-0.034250
19.350000	0.5	-0.034625
19.358333	0.5	-0.034875
19.366667	0.5	-0.035375
19.375000	0.5	-0.036125
19.383333	0.5	-0.037125
19.391667	0.5	-0.037875
19.400000	0.5	-0.038250
19.408333	0.5	-0.039125
19.416667	0.5	-0.039875
19.425000	0.5	-0.040250
19.433333	0.5	-0.041000
19.441667	0.5	-0.042250
19.450000	0.5	-0.042750
19.458333	0.5	-0.043875
19.466667	0.5	-0.044875
19.475000	0.5	-0.045625
19.483333	0.5	-0.046250
19.491667	0.5	-0.047000
19.500000	0.5	-0.047875
19.508333	0.5	-0.048875
19.516667	0.5	-0.050000
19.525000	0.5	-0.051250
19.533333	0.5	-0.052125
19.541667	0.5	-0.053125
19.550000	0.5	-0.054375
19.558333	0.5	-0.055625
19.566667	0.5	-0.056750
19.575000	0.5	-0.057875
19.583333	0.5	-0.059000
19.591667	0.5	-0.060125
19.600000	0.5	-0.061250
19.608333	0.5	-0.062500
19.616667	0.5	-0.063500
19.625000	0.5	-0.064125
19.633333	0.5	-0.065000
19.641667	0.5	-0.065875
19.650000	0.5	-0.066625
19.658333	0.5	-0.067500
19.666667	0.5	-0.068250
19.675000	0.5	-0.069125
19.683333	0.5	-0.070125
19.691667	0.5	-0.071000
19.700000	0.5	-0.071500
19.708333	0.5	-0.072125
19.716667	0.5	-0.072500
19.725000	0.5	-0.073125
19.733333	0.5	-0.073750
19.741667	0.5	-0.074500
19.750000	0.5	-0.074875
19.758333	0.5	-0.075250
19.766667	0.5	-0.075375
19.775000	0.5	-0.075375
19.783333	0.5	-0.075250
19.791667	0.5	-0.075000
19.800000	0.5	-0.075125
19.808333	0.5	-0.075375
19.816667	0.5	-0.074750
19.825000	0.5	-0.074250
19.833333	0.5	-0.073875
19.841667	0.5	-0.073250
19.850000	0.5	-0.072625
19.858333	0.5	-0.071750
19.866667	0.5	-0.071125
19.875000	0.5	-0.070375
19.883333	0.5	-0.069250
19.891667	0.5	-0.068250
19.900000	0.5	-0.067125
19.908333	0.5	-0.066000
19.916667	0.5	-0.064875
19.925000	0.5	-0.063500
19.933333	0.5	-0.062250
19.941667	0.5	-0.061125
19.950000	0.5	-0.059625
19.958333	0.5	-0.058250
19.966667	0.5	-0.057000
19.975000	0.5	-0.055500
19.983333	0.5	-0.054625
19.991667	0.5	-0.053250
20.000000	0.5	-0.051625
20.008333	0.5	-0.050375
20.016667	0.5	-0.049000
20.025000	0.5	-0.047500
20.033333	0.5	-0.046375
20.041667	0.5	-0.045375
20.050000	0.5	-0.044375
20.058333	0.5	-0.043125
20.066667	0.5	-0.042000
20.075000	0.5	-0.040750
20.083333	0.5	-0.039875
20.091667	0.5	-0.039250
20.100000	0.5	-0.038500
20.108333	0.5	-0.037750
20.116667	0.5	-0.037125
20.125000	0.5	-0.036250
20.133333	0.5	-0.035500
20.141667	0.5	-0.034750
20.150000	0.5	-0.033875
20.158333	0.5	-0.033625
20.166667	0.5	-0.033375
20.175000	0.5	-0.032875
20.183333	0.5	-0.032625
20.191667	0.5	-0.032625
20.200000	0.5	-0.032375
20.208333	0.5	-0.032625
20.216667	0.5	-0.032375
20.225000	0.5	-0.032375
20.233333	0.5	-0.032125
20.241667	0.5	-0.032000
20.250000	0.5	-0.032125
20.258333	0.5	-0.032375
20.266667	0.5	-0.032625
20.275000	0.5	-0.032750
20.283333	0.5	-0.033125
20.291667	0.5	-0.033125
20.300000	0.5	-0.033250
20.308333	0.5	-0.033250
20.316667	0.5	-0.033250
20.325000	0.5	-0.033500
20.333333	0.5	-0.033625
20.341667	0.5	-0.033625
20.350000	0.5	-0.033750
20.358333	0.5	-0.034000
20.366667	0.5	-0.033875
20.375000	0.5	-0.034125
20.383333	0.5	-0.034000
20.391667	0.5	-0.033875
20.400000	0.5	-0.033500
20.408333	0.5	-0.033375
20.416667	0.5	-0.032750
20.425000	0.5	-0.031625
20.433333	0.5	-0.030875
20.441667	0.5	-0.030250
20.450000	0.5	-0.029625
20.458333	0.5	-0.028500
20.466667	0.5	-0.027500
20.475000	0.5	-0.026375
20.483333	0.5	-0.024625
20.491667	0.5	-0.023125
20.500000	0.5	-0.020875
20.508333	0.5	-0.018250
20.516667	0.5	-0.016000
20.525000	0.5	-0.013250
20.533333	0.5	-0.010375
20.541667	0.5	-0.007625
20.550000	0.5	-0.004750
20.558333	0.5	-0.001500
20.566667	0.5	0.002000
20.575000	0.5	0.005500
20.583333	0.5	0.008750
20.591667	0.5	0.012000
20.600000	0.5	0.015750
20.608333	0.5	0.019625
20.616667	0.5	0.022875
20.625000	0.5	0.026375
20.633333	0.5	0.029625
20.641667	0.5	0.033375
20.650000	0.5	0.036875
20.658333	0.5	0.039750
20.666667	0.5	0.042625
20.675000	0.5	0.045125
20.683333	0.5	0.047500
20.691667	0.5	0.049750
20.700000	0.5	0.051375
20.708333	0.5	0.052500
20.716667	0.5	0.053375
20.725000	0.5	0.054000
20.733333	0.5	0.054375
20.741667	0.5	0.054750
20.750000	0.5	0.054500
20.758333	0.5	0.054375
20.766667	0.5	0.053500
20.775000	0.5	0.052000
20.783333	0.5	0.050125
20.791667	0.5	0.048750
20.800000	0.5	0.046625
20.808333	0.5	0.044125
20.816667	0.5	0.041625
20.825000	0.5	0.039000
20.833333	0.5	0.036375
20.841667	0.5	0.034000
20.850000	0.5	0.031750
20.858333	0.5	0.029000
20.866667	0.5	0.026125
20.875000	0.5	0.023375
20.883333	0.5	0.020375
20.891667	0.5	0.017750
20.900000	0.5	0.015375
20.908333	0.5	0.012875
20.916667	0.5	0.010750
20.925000	0.5	0.008500
20.933333	0.5	0.006625
20.941667	0.5	0.004750
20.950000	0.5	0.002625
20.958333	0.5	0.001000
20.966667	0.5	-0.000750
20.975000	0.5	-0.002000
20.983333	0.5	-0.003500
20.991667	0.5	-0.004500
21.000000	0.5	-0.005625
21.008333	0.5	-0.007000
21.016667	0.5	-0.008000
21.025000	0.5	-0.009000
21.033333	0.5	-0.009375
21.041667	0.5	-0.010250
21.050000	0.5	-0.010875
21.058333	0.5	-0.011625
21.066667	0.5	-0.011875
21.075000	0.5	-0.012375
21.083333	0.5	-0.012625
21.091667	0.5	-0.013125
21.100000	0.5	-0.013875
21.108333	0.5	-0.014375
21.116667	0.5	-0.014750
21.125000	0.5	-0.015000
21.133333	0.5	-0.015125
21.141667	0.5	-0.015250
21.150000	0.5	-0.015750
21.158333	0.5	-0.016250
21.166667	0.5	-0.016000
21.175000	0.5	-0.016000
21.183333	0.5	-0.016500
21.191667	0.5	-0.016750
21.200000	0.5	-0.016875
21.208333	0.5	-0.016625
21.216667	0.5	-0.016750
21.225000	0.5	-0.016875
21.233333	0.5	-0.016750
21.241667	0.5	-0.016625
21.250000	0.5	-0.016750
21.258333	0.5	-0.017250
21.266667	0.5	-0.017750
21.275000	0.5	-0.018000
21.283333	0.5	-0.018625
21.291667	0.5	-0.019125
21.300000	0.5	-0.019375
21.308333	0.5	-0.019500
21.316667	0.5	-0.020000
21.325000	0.5	-0.020875
21.333333	0.5	-0.021375
21.341667	0.5	-0.021875
21.350000	0.5	-0.022750
21.358333	0.5	-0.023000
21.366667	0.5	-0.023000
21.375000	0.5	-0.023250
21.383333	0.5	-0.023875
21.391667	0.5	-0.024250
21.400000	0.5	-0.024750
21.408333	0.5	-0.025000
21.416667	0.5	-0.025125
21.425000	0.5	-0.025375
21.433333	0.5	-0.025750
21.441667	0.5	-0.025625
21.450000	0.5	-0.026375
21.458333	0.5	-0.027125
21.466667	0.5	-0.027500
21.475000	0.5	-0.028000
21.483333	0.5	-0.027625
21.491667	0.5	-0.027625
21.500000	0.5	-0.028250
21.508333	0.5	-0.028625
21.516667	0.5	-0.028625
21.525000	0.5	-0.028750
21.533333	0.5	-0.028875
21.541667	0.5	-0.029375
21.550000	0.5	-0.029375
21.558333	0.5	-0.029500
21.566667	0.5	-0.029750
21.575000	0.5	-0.029500
21.583333	0.5	-0.029375
21.591667	0.5	-0.029250
21.600000	0.5	-0.029375
21.608333	0.5	-0.030000
21.616667	0.5	-0.030250
21.625000	0.5	-0.030125
21.633333	0.5	-0.030000
21.641667	0.5	-0.030500
21.650000	0.5	-0.030875
21.658333	0.5	-0.031375
21.666667	0.5	-0.031250
21.675000	0.5	-0.030625
21.683333	0.5	-0.030625
21.691667	0.5	-0.030750
21.700000	0.5	-0.030625
21.708333	0.5	-0.030875
21.716667	0.5	-0.030875
21.725000	0.5	-0.031250
21.733333	0.5	-0.031500
21.741667	0.5	-0.031500
21.750000	0.5	-0.031750
21.758333	0.5	-0.031625
21.766667	0.5	-0.031125
21.775000	0.5	-0.030875
21.783333	0.5	-0.030875
21.791667	0.5	-0.030625
21.800000	0.5	-0.030375
21.808333	0.5	-0.030625
21.816667	0.5	-0.030125
21.825000	0.5	-0.030250
21.833333	0.5	-0.030250
21.841667	0.5	-0.030000
21.850000	0.5	-0.029750
21.858333	0.5	-0.029500
21.866667	0.5	-0.029000
21.875000	0.5	-0.029000
21.883333	0.5	-0.029125
21.891667	0.5	-0.028625
21.900000	0.5	-0.028250
21.908333	0.5	-0.027750
21.916667	0.5	-0.027500
21.925000	0.5	-0.027375
21.933333	0.5	-0.027125
21.941667	0.5	-0.027250
21.950000	0.5	-0.026750
21.958333	0.5	-0.026125
21.966667	0.5	-0.025375
21.975000	0.5	-0.024875
21.983333	0.5	-0.024375
21.991667	0.5	-0.023750
22.000000	0.5	-0.023250
22.008333	0.5	-0.022875
22.016667	0.5	-0.022375
22.025000	0.5	-0.022125
22.033333	0.5	-0.021875
22.041667	0.5	-0.021250
22.050000	0.5	-0.020750
22.058333	0.5	-0.020500
22.066667	0.5	-0.019875
22.075000	0.5	-0.019125
22.083333	0.5	-0.018500
22.091667	0.5	-0.018250
22.100000	0.5	-0.018375
22.108333	0.5	-0.017625
22.116667	0.5	-0.017625
22.125000	0.5	-0.017125
22.133333	0.5	-0.016500
22.141667	0.5	-0.016375
22.150000	0.5	-0.016000
22.158333	0.5	-0.015875
22.166667	0.5	-0.015625
22.175000	0.5	-0.015375
22.183333	0.5	-0.015500
22.191667	0.5	-0.015125
22.200000	0.5	-0.014750
22.208333	0.5	-0.014750
22.216667	0.5	-0.014750
22.225000	0.5	-0.014625
22.233333	0.5	-0.014500
22.241667	0.5	-0.014375
22.250000	0.5	-0.014125
22.258333	0.5	-0.013875
22.266667	0.5	-0.013875
22.275000	0.5	-0.013875
22.283333	0.5	-0.014125
22.291667	0.5	-0.013750
22.300000	0.5	-0.013875
22.308333	0.5	-0.014000
22.316667	0.5	-0.013625
22.325000	0.5	-0.013750
22.333333	0.5	-0.014125
22.341667	0.5	-0.014000
22.350000	0.5	-0.013875
22.358333	0.5	-0.014000
22.366667	0.5	-0.014250
22.375000	0.5	-0.014125
22.383333	0.5	-0.014500
22.391667	0.5	-0.014625
22.400000	0.5	-0.014500
22.408333	0.5	-0.014375
22.416667	0.5	-0.014375
22.425000	0.5	-0.014125
22.433333	0.5	-0.014000
22.441667	0.5	-0.014000
22.450000	0.5	-0.014000
22.458333	0.5	-0.013750
22.466667	0.5	-0.013625
22.475000	0.5	-0.013875
22.483333	0.5	-0.014250
22.491667	0.5	-0.014000
22.500000	0.5	-0.014000
22.508333	0.5	-0.014000
22.516667	0.5	-0.013500
22.525000	0.5	-0.013625
22.533333	0.5	-0.013250
22.541667	0.5	-0.013000
22.550000	0.5	-0.013125
22.558333	0.5	-0.013125
22.566667	0.5	-0.012750
22.575000	0.5	-0.012750
22.583333	0.5	-0.012625
22.591667	0.5	-0.012000
22.600000	0.5	-0.011500
22.608333	0.5	-0.011125
22.616667	0.5	-0.011000
22.625000	0.5	-0.010625
22.633333	0.5	-0.010500
22.641667	0.5	-0.010625
22.650000	0.5	-0.010250
22.658333	0.5	-0.010125
22.666667	0.5	-0.009625
22.675000	0.5	-0.009000
22.683333	0.5	-0.008875
22.691667	0.5	-0.008625
22.700000	0.5	-0.008250
22.708333	0.5	-0.008125
22.716667	0.5	-0.008000
22.725000	0.5	-0.007625
22.733333	0.5	-0.007500
22.741667	0.5	-0.007125
22.750000	0.5	-0.007000
22.758333	0.5	-0.006875
22.766667	0.5	-0.006500
22.775000	0.5	-0.006250
22.783333	0.5	-0.006250
22.791667	0.5	-0.006125
22.800000	0.5	-0.005625
22.808333	0.5	-0.005750
22.816667	0.5	-0.006000
22.825000	0.5	-0.006125
22.833333	0.5	-0.005750
22.841667	0.5	-0.005750
22.850000	0.5	-0.006125
22.858333	0.5	-0.005875
22.866667	0.5	-0.005875
22.875000	0.5	-0.005500
22.883333	0.5	-0.005625
22.891667	0.5	-0.005625
22.900000	0.5	-0.005750
22.908333	0.5	-0.005375
22.916667	0.5	-0.005375
22.925000	0.5	-0.005250
22.933333	0.5	-0.004750
22.941667	0.5	-0.004250
22.950000	0.5	-0.004000
22.958333	0.5	-0.004000
22.966667	0.5	-0.004250
22.975000	0.5	-0.004500
22.983333	0.5	-0.005000
22.991667	0.5	-0.004625
23.000000	0.5	-0.004750
23.008333	0.5	-0.004750
23.016667	0.5	-0.004375
23.025000	0.5	-0.004250
23.033333	0.5	-0.003875
23.041667	0.5	-0.003750
23.050000	0.5	-0.003125
23.058333	0.5	-0.002750
23.066667	0.5	-0.002875
23.075000	0.5	-0.002875
23.083333	0.5	-0.002625
23.091667	0.5	-0.002500
23.100000	0.5	-0.002250
23.108333	0.5	-0.002125
23.116667	0.5	-0.002125
23.125000	0.5	-0.002250
23.133333	0.5	-0.002625
23.141667	0.5	-0.002875
23.150000	0.5	-0.003000
23.158333	0.5	-0.002500
23.166667	0.5	-0.002375
23.175000	0.5	-0.002625
23.183333	0.5	-0.002625
23.191667	0.5	-0.002500
23.200000	0.5	-0.002750
23.208333	0.5	-0.003125
23.216667	0.5	-0.003500
23.225000	0.5	-0.003500
23.233333	0.5	-0.003750
23.241667	0.5	-0.003750
23.250000	0.5	-0.003750
23.258333	0.5	-0.003875
23.266667	0.5	-0.004500
23.275000	0.5	-0.005125
23.283333	0.5	-0.005250
23.291667	0.5	-0.005625
23.300000	0.5	-0.006000
23.308333	0.5	-0.006375
23.316667	0.5	-0.006750
23.325000	0.5	-0.006750
23.333333	0.5	-0.007625
23.341667	0.5	-0.008375
23.350000	0.5	-0.009125
23.358333	0.5	-0.009500
23.366667	0.5	-0.010250
23.375000	0.5	-0.011125
23.383333	0.5	-0.011625
23.391667	0.5	-0.012625
23.400000	0.5	-0.013000
23.408333	0.5	-0.013750
23.416667	0.5	-0.014375
23.425000	0.5	-0.015000
23.433333	0.5	-0.015875
23.441667	0.5	-0.016125
23.450000	0.5	-0.016875
23.458333	0.5	-0.017500
23.466667	0.5	-0.018250
23.475000	0.5	-0.018250
23.483333	0.5	-0.018625
23.491667	0.5	-0.019375
23.500000	0.5	-0.020375
23.508333	0.5	-0.020500
23.516667	0.5	-0.020875
23.525000	0.5	-0.021250
23.533333	0.5	-0.022000
23.541667	0.5	-0.022750
23.550000	0.5	-0.023250
23.558333	0.5	-0.023875
23.566667	0.5	-0.024500
23.575000	0.5	-0.025125
23.583333	0.5	-0.025250
23.591667	0.5	-0.025375
23.600000	0.5	-0.025375
23.608333	0.5	-0.025500
23.616667	0.5	-0.025750
23.625000	0.5	-0.025750
23.633333	0.5	-0.025625
23.641667	0.5	-0.025375
23.650000	0.5	-0.025625
23.658333	0.5	-0.025375
23.666667	0.5	-0.025250
23.675000	0.5	-0.025000
23.683333	0.5	-0.024625
23.691667	0.5	-0.024250
23.700000	0.5	-0.024250
23.708333	0.5	-0.024250
23.716667	0.5	-0.023750
23.725000	0.5	-0.023500
23.733333	0.5	-0.023000
23.741667	0.5	-0.022875
23.750000	0.5	-0.022875
23.758333	0.5	-0.022500
23.766667	0.5	-0.022375
23.775000	0.5	-0.022250
23.783333	0.5	-0.022125
23.791667	0.5	-0.021625
23.800000	0.5	-0.021000
23.808333	0.5	-0.020625
23.816667	0.5	-0.020625
23.825000	0.5	-0.020250
23.833333	0.5	-0.019875
23.841667	0.5	-0.019375
23.850000	0.5	-0.019000
23.858333	0.5	-0.019000
23.866667	0.5	-0.019000
23.875000	0.5	-0.018875
23.883333	0.5	-0.018875
23.891667	0.5	-0.018750
23.900000	0.5	-0.018750
23.908333	0.5	-0.019125
23.916667	0.5	-0.019250
23.925000	0.5	-0.019125
23.933333	0.5	-0.019375
23.941667	0.5	-0.019125
23.950000	0.5	-0.019000
23.958333	0.5	-0.018750
23.966667	0.5	-0.018750
23.975000	0.5	-0.018875
23.983333	0.5	-0.018750
23.991667	0.5	-0.018500
24.000000	0.5	-0.018000
24.008333	0.5	-0.017625
24.016667	0.5	-0.017875
24.025000	0.5	-0.018125
24.033333	0.5	-0.018125
24.041667	0.5	-0.018125
24.050000	0.5	-0.017875
24.058333	0.5	-0.017750
24.066667	0.5	-0.017625
24.075000	0.5	-0.017500
24.083333	0.5	-0.017125
24.091667	0.5	-0.016750
24.100000	0.5	-0.017000
24.108333	0.5	-0.016625
24.116667	0.5	-0.016250
24.125000	0.5	-0.016000
24.133333	0.5	-0.015625
24.141667	0.5	-0.015000
24.150000	0.5	-0.014375
24.158333	0.5	-0.014375
24.166667	0.5	-0.014000
24.175000	0.5	-0.013500
24.183333	0.5	-0.013125
24.191667	0.5	-0.012750
24.200000	0.5	-0.012500
24.208333	0.5	-0.012000
24.216667	0.5	-0.011500
24.225000	0.5	-0.011000
24.233333	0.5	-0.010625
24.241667	0.5	-0.010125
24.250000	0.5	-0.009875
24.258333	0.5	-0.009625
24.266667	0.5	-0.009125
24.275000	0.5	-0.008625
24.283333	0.5	-0.008000
24.291667	0.5	-0.007375
24.300000	0.5	-0.007250
24.308333	0.5	-0.006500
24.316667	0.5	-0.005750
24.325000	0.5	-0.005250
24.333333	0.5	-0.004750
24.341667	0.5	-0.004500
24.350000	0.5	-0.004250
24.358333	0.5	-0.004250
24.366667	0.5	-0.004125
24.375000	0.5	-0.003750
24.383333	0.5	-0.003500
24.391667	0.5	-0.003125
24.400000	0.5	-0.002500
24.408333	0.5	-0.002750
24.416667	0.5	-0.002500
24.425000	0.5	-0.002250
24.433333	0.5	-0.001750
24.441667	0.5	-0.001750
24.450000	0.5	-0.001750
24.458333	0.5	-0.001875
24.466667	0.5	-0.001625
24.475000	0.5	-0.002000
24.483333	0.5	-0.002250
24.491667	0.5	-0.002500
24.500000	0.5	-0.002375
24.508333	0.5	-0.002250
24.516667	0.5	-0.002125
24.525000	0.5	-0.002125
24.533333	0.5	-0.002375
24.541667	0.5	-0.003000
24.550000	0.5	-0.003000
24.558333	0.5	-0.002625
24.566667	0.5	-0.002500
24.575000	0.5	-0.002625
24.583333	0.5	-0.002875
24.591667	0.5	-0.003375
24.600000	0.5	-0.003375
24.608333	0.5	-0.003750
24.616667	0.5	-0.004125
24.625000	0.5	-0.004250
24.633333	0.5	-0.004500
24.641667	0.5	-0.004625
24.650000	0.5	-0.004750
24.658333	0.5	-0.004625
24.666667	0.5	-0.004625
24.675000	0.5	-0.004750
24.683333	0.5	-0.005375
24.691667	0.5	-0.005875
24.700000	0.5	-0.005875
24.708333	0.5	-0.006250
24.716667	0.5	-0.006500
24.725000	0.5	-0.007000
24.733333	0.5	-0.007250
24.741667	0.5	-0.007500
24.750000	0.5	-0.007875
24.758333	0.5	-0.008125
24.766667	0.5	-0.008375
24.775000	0.5	-0.008250
24.783333	0.5	-0.008625
24.791667	0.5	-0.009125
24.800000	0.5	-0.009375
24.808333	0.5	-0.010000
24.816667	0.5	-0.010375
24.825000	0.5	-0.010875
24.833333	0.5	-0.011625
24.841667	0.5	-0.012375
24.850000	0.5	-0.012000
24.858333	0.5	-0.012250
24.866667	0.5	-0.012500
24.875000	0.5	-0.012875
24.883333	0.5	-0.013125
24.891667	0.5	-0.013625
24.900000	0.5	-0.014375
24.908333	0.5	-0.014625
24.916667	0.5	-0.014875
24.925000	0.5	-0.014750
24.933333	0.5	-0.015125
24.941667	0.5	-0.015375
24.950000	0.5	-0.015375
24.958333	0.5	-0.015625
24.966667	0.5	-0.015875
24.975000	0.5	-0.016125
24.983333	0.5	-0.016250
24.991667	0.5	-0.016375
25.000000	0.5	-0.016625
