# Supplementary material for: Dynamic character displacement among a pair of bacterial phyllosphere commensals in situ
Source: Nat Commun. 2022 May 20;13:2836. doi: 10.1038/s41467-022-30469-3 (PMC9123166; doi:10.1038/s41467-022-30469-3)
Supplement: Supplementary file 11 — Source Data [file 41467_2022_30469_MOESM11_ESM.zip › Source Data/Supplementary Figure 5/Xylose+Galactose t1 c.txt]

File Path	chrom://marshall/Chromeleon7/HPLC_Ultimate_3000/Users/helucas/20200720_OrganicAcids_CCR_L257.seq/759.smp/RI_1.channel/RI_1.chm
Channel	RI_1

Injection Information:
Data Vault	Chromeleon7
Injection	Xyl_Gal_t1_c
Injection Number	130
Position	BD3
Comment	
Processing Method	Quantitative
Instrument Method	20200525_Rezex_ROA_OrganicAcid_600uL_2500uM_H2SO4_50A_50D
Type	Unknown
Status	Finished
Injection Date	7/23/2020
Injection Time	3:56:34 AM
Injection Volume (µl)	10.000
Dilution Factor	1.0000
Weight	1.0000

Chromatogram Data Information:
Time Min. (min)	0.000000
Time Max. (min)	25.000000
Data Points	3001
Detector	RI
Generating Data System	Chromeleon 7.2.5.9507
Exporting Data System	Chromeleon 7.2.8.0
Operator	Instrument Controller
Signal Quantity	Refractive 
Signal Unit	µRIU
Signal Min.	-2.612750
Signal Max.	25.543875
Channel	RI_1
Driver Name	RID520Driver.dll
Channel Type	Evaluation
Min. Step (s)	0.5
Max. Step (s)	0.5
Average Step (s)	0.5

Signal Parameter Information:
Signal Info	

Chromatogram Data:
Time (min)	Step (s)	Value (µRIU)
0.000000	n.a.	0.012125
0.008333	0.5	0.012500
0.016667	0.5	0.012375
0.025000	0.5	0.012000
0.033333	0.5	0.011750
0.041667	0.5	0.012125
0.050000	0.5	0.012625
0.058333	0.5	0.012750
0.066667	0.5	0.012625
0.075000	0.5	0.012750
0.083333	0.5	0.012625
0.091667	0.5	0.012000
0.100000	0.5	0.012125
0.108333	0.5	0.012125
0.116667	0.5	0.012250
0.125000	0.5	0.012500
0.133333	0.5	0.013125
0.141667	0.5	0.013250
0.150000	0.5	0.013625
0.158333	0.5	0.013500
0.166667	0.5	0.013625
0.175000	0.5	0.014000
0.183333	0.5	0.014375
0.191667	0.5	0.014750
0.200000	0.5	0.014750
0.208333	0.5	0.015000
0.216667	0.5	0.014625
0.225000	0.5	0.014250
0.233333	0.5	0.014000
0.241667	0.5	0.013750
0.250000	0.5	0.013625
0.258333	0.5	0.014000
0.266667	0.5	0.014000
0.275000	0.5	0.014250
0.283333	0.5	0.014250
0.291667	0.5	0.014250
0.300000	0.5	0.014125
0.308333	0.5	0.014000
0.316667	0.5	0.013750
0.325000	0.5	0.013750
0.333333	0.5	0.013625
0.341667	0.5	0.013375
0.350000	0.5	0.013000
0.358333	0.5	0.013000
0.366667	0.5	0.012750
0.375000	0.5	0.012375
0.383333	0.5	0.012500
0.391667	0.5	0.012500
0.400000	0.5	0.012250
0.408333	0.5	0.012250
0.416667	0.5	0.012250
0.425000	0.5	0.012375
0.433333	0.5	0.012375
0.441667	0.5	0.012125
0.450000	0.5	0.011625
0.458333	0.5	0.011500
0.466667	0.5	0.011625
0.475000	0.5	0.012250
0.483333	0.5	0.012250
0.491667	0.5	0.012250
0.500000	0.5	0.012125
0.508333	0.5	0.012125
0.516667	0.5	0.012250
0.525000	0.5	0.011750
0.533333	0.5	0.011375
0.541667	0.5	0.011500
0.550000	0.5	0.011375
0.558333	0.5	0.011000
0.566667	0.5	0.010750
0.575000	0.5	0.010500
0.583333	0.5	0.010125
0.591667	0.5	0.009625
0.600000	0.5	0.009500
0.608333	0.5	0.009000
0.616667	0.5	0.008875
0.625000	0.5	0.009125
0.633333	0.5	0.008375
0.641667	0.5	0.008875
0.650000	0.5	0.008750
0.658333	0.5	0.008125
0.666667	0.5	0.008250
0.675000	0.5	0.007875
0.683333	0.5	0.007250
0.691667	0.5	0.007125
0.700000	0.5	0.006500
0.708333	0.5	0.005875
0.716667	0.5	0.005250
0.725000	0.5	0.005000
0.733333	0.5	0.004875
0.741667	0.5	0.005000
0.750000	0.5	0.004375
0.758333	0.5	0.004000
0.766667	0.5	0.003750
0.775000	0.5	0.003500
0.783333	0.5	0.003125
0.791667	0.5	0.002500
0.800000	0.5	0.002125
0.808333	0.5	0.001625
0.816667	0.5	0.001375
0.825000	0.5	0.000625
0.833333	0.5	0.000000
0.841667	0.5	-0.000625
0.850000	0.5	-0.000875
0.858333	0.5	-0.001125
0.866667	0.5	-0.001250
0.875000	0.5	-0.001625
0.883333	0.5	-0.002125
0.891667	0.5	-0.002625
0.900000	0.5	-0.002750
0.908333	0.5	-0.003250
0.916667	0.5	-0.003250
0.925000	0.5	-0.003125
0.933333	0.5	-0.003250
0.941667	0.5	-0.003125
0.950000	0.5	-0.003125
0.958333	0.5	-0.003250
0.966667	0.5	-0.003875
0.975000	0.5	-0.004125
0.983333	0.5	-0.004500
0.991667	0.5	-0.004625
1.000000	0.5	-0.004875
1.008333	0.5	-0.004625
1.016667	0.5	-0.005125
1.025000	0.5	-0.005125
1.033333	0.5	-0.005500
1.041667	0.5	-0.005500
1.050000	0.5	-0.005500
1.058333	0.5	-0.005500
1.066667	0.5	-0.005250
1.075000	0.5	-0.005125
1.083333	0.5	-0.004750
1.091667	0.5	-0.004500
1.100000	0.5	-0.004375
1.108333	0.5	-0.004250
1.116667	0.5	-0.004125
1.125000	0.5	-0.004000
1.133333	0.5	-0.003750
1.141667	0.5	-0.003750
1.150000	0.5	-0.003750
1.158333	0.5	-0.002875
1.166667	0.5	-0.002500
1.175000	0.5	-0.002250
1.183333	0.5	-0.001750
1.191667	0.5	-0.001250
1.200000	0.5	-0.001250
1.208333	0.5	-0.000875
1.216667	0.5	-0.000500
1.225000	0.5	-0.000125
1.233333	0.5	0.000375
1.241667	0.5	0.000750
1.250000	0.5	0.001000
1.258333	0.5	0.001250
1.266667	0.5	0.001375
1.275000	0.5	0.002250
1.283333	0.5	0.002750
1.291667	0.5	0.003000
1.300000	0.5	0.003375
1.308333	0.5	0.003500
1.316667	0.5	0.004125
1.325000	0.5	0.004625
1.333333	0.5	0.005125
1.341667	0.5	0.005875
1.350000	0.5	0.006625
1.358333	0.5	0.007375
1.366667	0.5	0.007875
1.375000	0.5	0.008125
1.383333	0.5	0.008875
1.391667	0.5	0.009500
1.400000	0.5	0.010000
1.408333	0.5	0.010500
1.416667	0.5	0.010875
1.425000	0.5	0.011250
1.433333	0.5	0.011750
1.441667	0.5	0.012125
1.450000	0.5	0.012375
1.458333	0.5	0.012625
1.466667	0.5	0.012875
1.475000	0.5	0.012875
1.483333	0.5	0.013250
1.491667	0.5	0.013875
1.500000	0.5	0.013750
1.508333	0.5	0.013875
1.516667	0.5	0.013875
1.525000	0.5	0.013750
1.533333	0.5	0.014000
1.541667	0.5	0.013875
1.550000	0.5	0.014000
1.558333	0.5	0.014500
1.566667	0.5	0.014875
1.575000	0.5	0.015250
1.583333	0.5	0.015000
1.591667	0.5	0.014625
1.600000	0.5	0.014375
1.608333	0.5	0.014375
1.616667	0.5	0.014500
1.625000	0.5	0.014875
1.633333	0.5	0.014750
1.641667	0.5	0.014625
1.650000	0.5	0.014500
1.658333	0.5	0.014000
1.666667	0.5	0.013500
1.675000	0.5	0.013375
1.683333	0.5	0.013000
1.691667	0.5	0.012750
1.700000	0.5	0.012125
1.708333	0.5	0.011750
1.716667	0.5	0.011250
1.725000	0.5	0.010875
1.733333	0.5	0.010625
1.741667	0.5	0.010125
1.750000	0.5	0.009500
1.758333	0.5	0.009000
1.766667	0.5	0.008500
1.775000	0.5	0.008250
1.783333	0.5	0.008000
1.791667	0.5	0.007375
1.800000	0.5	0.007000
1.808333	0.5	0.006500
1.816667	0.5	0.006375
1.825000	0.5	0.005875
1.833333	0.5	0.006000
1.841667	0.5	0.005625
1.850000	0.5	0.004875
1.858333	0.5	0.004250
1.866667	0.5	0.003875
1.875000	0.5	0.003125
1.883333	0.5	0.002500
1.891667	0.5	0.002375
1.900000	0.5	0.002125
1.908333	0.5	0.001625
1.916667	0.5	0.001000
1.925000	0.5	0.000375
1.933333	0.5	0.000000
1.941667	0.5	-0.000125
1.950000	0.5	-0.000750
1.958333	0.5	-0.000875
1.966667	0.5	-0.000875
1.975000	0.5	-0.000875
1.983333	0.5	-0.000875
1.991667	0.5	-0.000750
2.000000	0.5	-0.000875
2.008333	0.5	-0.001125
2.016667	0.5	-0.001625
2.025000	0.5	-0.001875
2.033333	0.5	-0.002000
2.041667	0.5	-0.002125
2.050000	0.5	-0.002000
2.058333	0.5	-0.001625
2.066667	0.5	-0.001500
2.075000	0.5	-0.001500
2.083333	0.5	-0.001250
2.091667	0.5	-0.000875
2.100000	0.5	-0.000625
2.108333	0.5	-0.000250
2.116667	0.5	0.000125
2.125000	0.5	0.000375
2.133333	0.5	0.000375
2.141667	0.5	0.000625
2.150000	0.5	0.001625
2.158333	0.5	0.002000
2.166667	0.5	0.002625
2.175000	0.5	0.002750
2.183333	0.5	0.003250
2.191667	0.5	0.003875
2.200000	0.5	0.004000
2.208333	0.5	0.004250
2.216667	0.5	0.004375
2.225000	0.5	0.004750
2.233333	0.5	0.005625
2.241667	0.5	0.006375
2.250000	0.5	0.006750
2.258333	0.5	0.007250
2.266667	0.5	0.008000
2.275000	0.5	0.008625
2.283333	0.5	0.009000
2.291667	0.5	0.009375
2.300000	0.5	0.009875
2.308333	0.5	0.010500
2.316667	0.5	0.011250
2.325000	0.5	0.012000
2.333333	0.5	0.012750
2.341667	0.5	0.013000
2.350000	0.5	0.013375
2.358333	0.5	0.013750
2.366667	0.5	0.014125
2.375000	0.5	0.014500
2.383333	0.5	0.015125
2.391667	0.5	0.016000
2.400000	0.5	0.016500
2.408333	0.5	0.016750
2.416667	0.5	0.017125
2.425000	0.5	0.017125
2.433333	0.5	0.017625
2.441667	0.5	0.018000
2.450000	0.5	0.018250
2.458333	0.5	0.018250
2.466667	0.5	0.018875
2.475000	0.5	0.019250
2.483333	0.5	0.019625
2.491667	0.5	0.020250
2.500000	0.5	0.020375
2.508333	0.5	0.020375
2.516667	0.5	0.020750
2.525000	0.5	0.020750
2.533333	0.5	0.020875
2.541667	0.5	0.020875
2.550000	0.5	0.021000
2.558333	0.5	0.021000
2.566667	0.5	0.021000
2.575000	0.5	0.021125
2.583333	0.5	0.021250
2.591667	0.5	0.021125
2.600000	0.5	0.021125
2.608333	0.5	0.021000
2.616667	0.5	0.021125
2.625000	0.5	0.021000
2.633333	0.5	0.021000
2.641667	0.5	0.020875
2.650000	0.5	0.020625
2.658333	0.5	0.020625
2.666667	0.5	0.020250
2.675000	0.5	0.020250
2.683333	0.5	0.020625
2.691667	0.5	0.020875
2.700000	0.5	0.020875
2.708333	0.5	0.021125
2.716667	0.5	0.020750
2.725000	0.5	0.020500
2.733333	0.5	0.019750
2.741667	0.5	0.019500
2.750000	0.5	0.019250
2.758333	0.5	0.018875
2.766667	0.5	0.018875
2.775000	0.5	0.018750
2.783333	0.5	0.018250
2.791667	0.5	0.018000
2.800000	0.5	0.017875
2.808333	0.5	0.017250
2.816667	0.5	0.016625
2.825000	0.5	0.015875
2.833333	0.5	0.015500
2.841667	0.5	0.015000
2.850000	0.5	0.014500
2.858333	0.5	0.014500
2.866667	0.5	0.014000
2.875000	0.5	0.013750
2.883333	0.5	0.013375
2.891667	0.5	0.013500
2.900000	0.5	0.013250
2.908333	0.5	0.013000
2.916667	0.5	0.012750
2.925000	0.5	0.012625
2.933333	0.5	0.012125
2.941667	0.5	0.011750
2.950000	0.5	0.011250
2.958333	0.5	0.010750
2.966667	0.5	0.010625
2.975000	0.5	0.009875
2.983333	0.5	0.009375
2.991667	0.5	0.008875
3.000000	0.5	0.008875
3.008333	0.5	0.008875
3.016667	0.5	0.008750
3.025000	0.5	0.008500
3.033333	0.5	0.008125
3.041667	0.5	0.007500
3.050000	0.5	0.006625
3.058333	0.5	0.006375
3.066667	0.5	0.005875
3.075000	0.5	0.005625
3.083333	0.5	0.005750
3.091667	0.5	0.005500
3.100000	0.5	0.005250
3.108333	0.5	0.004625
3.116667	0.5	0.004500
3.125000	0.5	0.004125
3.133333	0.5	0.003875
3.141667	0.5	0.003750
3.150000	0.5	0.003125
3.158333	0.5	0.002875
3.166667	0.5	0.002375
3.175000	0.5	0.001375
3.183333	0.5	0.001000
3.191667	0.5	0.000750
3.200000	0.5	0.000750
3.208333	0.5	0.000875
3.216667	0.5	0.000625
3.225000	0.5	0.000250
3.233333	0.5	-0.000250
3.241667	0.5	-0.000500
3.250000	0.5	-0.000875
3.258333	0.5	-0.001000
3.266667	0.5	-0.001750
3.275000	0.5	-0.002250
3.283333	0.5	-0.002500
3.291667	0.5	-0.002875
3.300000	0.5	-0.003000
3.308333	0.5	-0.003125
3.316667	0.5	-0.003375
3.325000	0.5	-0.003500
3.333333	0.5	-0.003750
3.341667	0.5	-0.003875
3.350000	0.5	-0.004250
3.358333	0.5	-0.004750
3.366667	0.5	-0.005125
3.375000	0.5	-0.005500
3.383333	0.5	-0.005625
3.391667	0.5	-0.005750
3.400000	0.5	-0.005625
3.408333	0.5	-0.005750
3.416667	0.5	-0.006375
3.425000	0.5	-0.006375
3.433333	0.5	-0.006125
3.441667	0.5	-0.006125
3.450000	0.5	-0.005875
3.458333	0.5	-0.006250
3.466667	0.5	-0.005875
3.475000	0.5	-0.005875
3.483333	0.5	-0.006000
3.491667	0.5	-0.005875
3.500000	0.5	-0.005625
3.508333	0.5	-0.005500
3.516667	0.5	-0.005375
3.525000	0.5	-0.004750
3.533333	0.5	-0.004875
3.541667	0.5	-0.005250
3.550000	0.5	-0.004750
3.558333	0.5	-0.004250
3.566667	0.5	-0.003875
3.575000	0.5	-0.003875
3.583333	0.5	-0.003375
3.591667	0.5	-0.003250
3.600000	0.5	-0.002500
3.608333	0.5	-0.001625
3.616667	0.5	-0.001125
3.625000	0.5	-0.001000
3.633333	0.5	-0.000375
3.641667	0.5	-0.000125
3.650000	0.5	-0.000250
3.658333	0.5	0.000500
3.666667	0.5	0.001000
3.675000	0.5	0.001375
3.683333	0.5	0.002250
3.691667	0.5	0.002625
3.700000	0.5	0.003125
3.708333	0.5	0.003750
3.716667	0.5	0.004125
3.725000	0.5	0.004375
3.733333	0.5	0.004750
3.741667	0.5	0.005125
3.750000	0.5	0.005625
3.758333	0.5	0.006250
3.766667	0.5	0.006625
3.775000	0.5	0.006750
3.783333	0.5	0.007250
3.791667	0.5	0.008000
3.800000	0.5	0.008625
3.808333	0.5	0.008625
3.816667	0.5	0.009000
3.825000	0.5	0.009125
3.833333	0.5	0.009625
3.841667	0.5	0.010125
3.850000	0.5	0.010250
3.858333	0.5	0.010375
3.866667	0.5	0.010625
3.875000	0.5	0.011000
3.883333	0.5	0.010750
3.891667	0.5	0.010625
3.900000	0.5	0.010625
3.908333	0.5	0.010250
3.916667	0.5	0.010125
3.925000	0.5	0.010125
3.933333	0.5	0.009875
3.941667	0.5	0.010250
3.950000	0.5	0.010250
3.958333	0.5	0.010500
3.966667	0.5	0.010375
3.975000	0.5	0.010250
3.983333	0.5	0.009625
3.991667	0.5	0.009250
4.000000	0.5	0.008625
4.008333	0.5	0.008875
4.016667	0.5	0.008875
4.025000	0.5	0.008125
4.033333	0.5	0.007500
4.041667	0.5	0.007375
4.050000	0.5	0.007125
4.058333	0.5	0.006875
4.066667	0.5	0.006625
4.075000	0.5	0.006250
4.083333	0.5	0.006125
4.091667	0.5	0.005750
4.100000	0.5	0.005125
4.108333	0.5	0.005000
4.116667	0.5	0.004625
4.125000	0.5	0.004250
4.133333	0.5	0.004250
4.141667	0.5	0.003875
4.150000	0.5	0.003375
4.158333	0.5	0.003250
4.166667	0.5	0.002625
4.175000	0.5	0.002250
4.183333	0.5	0.002000
4.191667	0.5	0.002000
4.200000	0.5	0.002250
4.208333	0.5	0.002250
4.216667	0.5	0.002125
4.225000	0.5	0.002625
4.233333	0.5	0.002750
4.241667	0.5	0.003000
4.250000	0.5	0.003000
4.258333	0.5	0.002875
4.266667	0.5	0.002625
4.275000	0.5	0.002750
4.283333	0.5	0.003125
4.291667	0.5	0.003250
4.300000	0.5	0.003375
4.308333	0.5	0.003875
4.316667	0.5	0.004375
4.325000	0.5	0.004625
4.333333	0.5	0.004875
4.341667	0.5	0.005250
4.350000	0.5	0.005750
4.358333	0.5	0.006625
4.366667	0.5	0.007000
4.375000	0.5	0.007250
4.383333	0.5	0.007250
4.391667	0.5	0.007250
4.400000	0.5	0.007750
4.408333	0.5	0.008250
4.416667	0.5	0.008750
4.425000	0.5	0.009000
4.433333	0.5	0.009500
4.441667	0.5	0.009625
4.450000	0.5	0.010250
4.458333	0.5	0.010375
4.466667	0.5	0.011000
4.475000	0.5	0.011375
4.483333	0.5	0.011625
4.491667	0.5	0.011625
4.500000	0.5	0.011500
4.508333	0.5	0.011750
4.516667	0.5	0.012250
4.525000	0.5	0.012500
4.533333	0.5	0.012500
4.541667	0.5	0.012375
4.550000	0.5	0.012875
4.558333	0.5	0.013000
4.566667	0.5	0.013125
4.575000	0.5	0.013000
4.583333	0.5	0.012500
4.591667	0.5	0.012250
4.600000	0.5	0.012125
4.608333	0.5	0.012000
4.616667	0.5	0.011875
4.625000	0.5	0.011625
4.633333	0.5	0.011000
4.641667	0.5	0.010625
4.650000	0.5	0.010125
4.658333	0.5	0.009625
4.666667	0.5	0.009375
4.675000	0.5	0.009125
4.683333	0.5	0.009125
4.691667	0.5	0.009125
4.700000	0.5	0.008875
4.708333	0.5	0.009000
4.716667	0.5	0.009000
4.725000	0.5	0.009000
4.733333	0.5	0.009000
4.741667	0.5	0.009125
4.750000	0.5	0.009500
4.758333	0.5	0.009000
4.766667	0.5	0.008875
4.775000	0.5	0.008375
4.783333	0.5	0.008625
4.791667	0.5	0.008500
4.800000	0.5	0.008250
4.808333	0.5	0.008500
4.816667	0.5	0.008625
4.825000	0.5	0.008375
4.833333	0.5	0.008500
4.841667	0.5	0.008125
4.850000	0.5	0.008250
4.858333	0.5	0.008250
4.866667	0.5	0.008500
4.875000	0.5	0.008625
4.883333	0.5	0.008625
4.891667	0.5	0.008750
4.900000	0.5	0.008750
4.908333	0.5	0.008625
4.916667	0.5	0.008625
4.925000	0.5	0.008875
4.933333	0.5	0.009125
4.941667	0.5	0.009750
4.950000	0.5	0.009750
4.958333	0.5	0.009375
4.966667	0.5	0.009250
4.975000	0.5	0.009250
4.983333	0.5	0.009375
4.991667	0.5	0.010000
5.000000	0.5	0.010125
5.008333	0.5	0.010250
5.016667	0.5	0.010500
5.025000	0.5	0.010875
5.033333	0.5	0.010875
5.041667	0.5	0.010625
5.050000	0.5	0.010500
5.058333	0.5	0.010750
5.066667	0.5	0.010750
5.075000	0.5	0.010625
5.083333	0.5	0.010375
5.091667	0.5	0.010125
5.100000	0.5	0.009875
5.108333	0.5	0.009750
5.116667	0.5	0.009875
5.125000	0.5	0.010375
5.133333	0.5	0.010500
5.141667	0.5	0.010500
5.150000	0.5	0.010375
5.158333	0.5	0.010625
5.166667	0.5	0.010875
5.175000	0.5	0.010625
5.183333	0.5	0.010750
5.191667	0.5	0.010750
5.200000	0.5	0.010500
5.208333	0.5	0.010250
5.216667	0.5	0.010000
5.225000	0.5	0.010125
5.233333	0.5	0.010625
5.241667	0.5	0.010750
5.250000	0.5	0.010500
5.258333	0.5	0.010750
5.266667	0.5	0.010875
5.275000	0.5	0.011000
5.283333	0.5	0.010750
5.291667	0.5	0.010625
5.300000	0.5	0.010500
5.308333	0.5	0.010250
5.316667	0.5	0.010125
5.325000	0.5	0.010375
5.333333	0.5	0.010125
5.341667	0.5	0.009875
5.350000	0.5	0.009500
5.358333	0.5	0.009250
5.366667	0.5	0.009125
5.375000	0.5	0.008750
5.383333	0.5	0.008500
5.391667	0.5	0.008250
5.400000	0.5	0.007750
5.408333	0.5	0.007500
5.416667	0.5	0.006875
5.425000	0.5	0.006250
5.433333	0.5	0.005750
5.441667	0.5	0.005375
5.450000	0.5	0.004875
5.458333	0.5	0.004125
5.466667	0.5	0.003375
5.475000	0.5	0.002875
5.483333	0.5	0.002375
5.491667	0.5	0.002000
5.500000	0.5	0.001625
5.508333	0.5	0.000750
5.516667	0.5	0.000625
5.525000	0.5	0.000250
5.533333	0.5	-0.000250
5.541667	0.5	-0.000875
5.550000	0.5	-0.001500
5.558333	0.5	-0.002000
5.566667	0.5	-0.002625
5.575000	0.5	-0.003375
5.583333	0.5	-0.003750
5.591667	0.5	-0.004250
5.600000	0.5	-0.004625
5.608333	0.5	-0.005000
5.616667	0.5	-0.005750
5.625000	0.5	-0.006500
5.633333	0.5	-0.006500
5.641667	0.5	-0.007250
5.650000	0.5	-0.007625
5.658333	0.5	-0.008125
5.666667	0.5	-0.008250
5.675000	0.5	-0.008500
5.683333	0.5	-0.008750
5.691667	0.5	-0.008875
5.700000	0.5	-0.009125
5.708333	0.5	-0.009375
5.716667	0.5	-0.009750
5.725000	0.5	-0.009875
5.733333	0.5	-0.009625
5.741667	0.5	-0.009750
5.750000	0.5	-0.010125
5.758333	0.5	-0.010125
5.766667	0.5	-0.010125
5.775000	0.5	-0.010250
5.783333	0.5	-0.010500
5.791667	0.5	-0.010500
5.800000	0.5	-0.010250
5.808333	0.5	-0.010500
5.816667	0.5	-0.010375
5.825000	0.5	-0.010250
5.833333	0.5	-0.010500
5.841667	0.5	-0.010500
5.850000	0.5	-0.010375
5.858333	0.5	-0.010000
5.866667	0.5	-0.009375
5.875000	0.5	-0.008875
5.883333	0.5	-0.008750
5.891667	0.5	-0.008250
5.900000	0.5	-0.007375
5.908333	0.5	-0.007000
5.916667	0.5	-0.006750
5.925000	0.5	-0.006000
5.933333	0.5	-0.005375
5.941667	0.5	-0.004500
5.950000	0.5	-0.003750
5.958333	0.5	-0.003125
5.966667	0.5	-0.002625
5.975000	0.5	-0.001625
5.983333	0.5	-0.000250
5.991667	0.5	0.000750
6.000000	0.5	0.001875
6.008333	0.5	0.003000
6.016667	0.5	0.004000
6.025000	0.5	0.004625
6.033333	0.5	0.005250
6.041667	0.5	0.006000
6.050000	0.5	0.007375
6.058333	0.5	0.008625
6.066667	0.5	0.009250
6.075000	0.5	0.009625
6.083333	0.5	0.010375
6.091667	0.5	0.011375
6.100000	0.5	0.012125
6.108333	0.5	0.013375
6.116667	0.5	0.014250
6.125000	0.5	0.015000
6.133333	0.5	0.015500
6.141667	0.5	0.015500
6.150000	0.5	0.016000
6.158333	0.5	0.016500
6.166667	0.5	0.017125
6.175000	0.5	0.017750
6.183333	0.5	0.018625
6.191667	0.5	0.018625
6.200000	0.5	0.018875
6.208333	0.5	0.019500
6.216667	0.5	0.019625
6.225000	0.5	0.019875
6.233333	0.5	0.020125
6.241667	0.5	0.020250
6.250000	0.5	0.020250
6.258333	0.5	0.020250
6.266667	0.5	0.020625
6.275000	0.5	0.020500
6.283333	0.5	0.020500
6.291667	0.5	0.020875
6.300000	0.5	0.021000
6.308333	0.5	0.021125
6.316667	0.5	0.020875
6.325000	0.5	0.021000
6.333333	0.5	0.021000
6.341667	0.5	0.019875
6.350000	0.5	0.019500
6.358333	0.5	0.019500
6.366667	0.5	0.019125
6.375000	0.5	0.019250
6.383333	0.5	0.018875
6.391667	0.5	0.018000
6.400000	0.5	0.017125
6.408333	0.5	0.016250
6.416667	0.5	0.015625
6.425000	0.5	0.015375
6.433333	0.5	0.015125
6.441667	0.5	0.014750
6.450000	0.5	0.013750
6.458333	0.5	0.013000
6.466667	0.5	0.012500
6.475000	0.5	0.011875
6.483333	0.5	0.011375
6.491667	0.5	0.010875
6.500000	0.5	0.010375
6.508333	0.5	0.009375
6.516667	0.5	0.008750
6.525000	0.5	0.008375
6.533333	0.5	0.007625
6.541667	0.5	0.007250
6.550000	0.5	0.006750
6.558333	0.5	0.006250
6.566667	0.5	0.006000
6.575000	0.5	0.005250
6.583333	0.5	0.004875
6.591667	0.5	0.004625
6.600000	0.5	0.004500
6.608333	0.5	0.004375
6.616667	0.5	0.004125
6.625000	0.5	0.003750
6.633333	0.5	0.003375
6.641667	0.5	0.003375
6.650000	0.5	0.003125
6.658333	0.5	0.002750
6.666667	0.5	0.002000
6.675000	0.5	0.001250
6.683333	0.5	0.000500
6.691667	0.5	-0.000125
6.700000	0.5	-0.001125
6.708333	0.5	-0.003125
6.716667	0.5	-0.006375
6.725000	0.5	-0.012125
6.733333	0.5	-0.020750
6.741667	0.5	-0.035000
6.750000	0.5	-0.057500
6.758333	0.5	-0.093625
6.766667	0.5	-0.150625
6.775000	0.5	-0.238500
6.783333	0.5	-0.368375
6.791667	0.5	-0.550500
6.800000	0.5	-0.790500
6.808333	0.5	-1.086250
6.816667	0.5	-1.426250
6.825000	0.5	-1.785750
6.833333	0.5	-2.130250
6.841667	0.5	-2.416125
6.850000	0.5	-2.594125
6.858333	0.5	-2.612750
6.866667	0.5	-2.422875
6.875000	0.5	-1.978375
6.883333	0.5	-1.240000
6.891667	0.5	-0.178625
6.900000	0.5	1.225500
6.908333	0.5	2.977375
6.916667	0.5	5.064500
6.925000	0.5	7.454125
6.933333	0.5	10.085125
6.941667	0.5	12.864625
6.950000	0.5	15.664750
6.958333	0.5	18.331875
6.966667	0.5	20.696625
6.975000	0.5	22.596125
6.983333	0.5	23.904750
6.991667	0.5	24.548250
7.000000	0.5	24.518750
7.008333	0.5	23.871375
7.016667	0.5	22.708000
7.025000	0.5	21.158375
7.033333	0.5	19.356500
7.041667	0.5	17.428875
7.050000	0.5	15.481250
7.058333	0.5	13.594375
7.066667	0.5	11.823250
7.075000	0.5	10.202750
7.083333	0.5	8.749250
7.091667	0.5	7.465125
7.100000	0.5	6.344875
7.108333	0.5	5.377625
7.116667	0.5	4.548625
7.125000	0.5	3.842375
7.133333	0.5	3.244125
7.141667	0.5	2.738625
7.150000	0.5	2.313375
7.158333	0.5	1.955375
7.166667	0.5	1.654875
7.175000	0.5	1.402375
7.183333	0.5	1.190375
7.191667	0.5	1.012375
7.200000	0.5	0.863000
7.208333	0.5	0.736875
7.216667	0.5	0.631000
7.225000	0.5	0.542000
7.233333	0.5	0.466875
7.241667	0.5	0.403250
7.250000	0.5	0.349375
7.258333	0.5	0.303875
7.266667	0.5	0.264750
7.275000	0.5	0.231875
7.283333	0.5	0.203000
7.291667	0.5	0.178750
7.300000	0.5	0.157625
7.308333	0.5	0.139625
7.316667	0.5	0.123750
7.325000	0.5	0.110000
7.333333	0.5	0.098625
7.341667	0.5	0.088500
7.350000	0.5	0.079750
7.358333	0.5	0.072375
7.366667	0.5	0.066250
7.375000	0.5	0.060625
7.383333	0.5	0.055625
7.391667	0.5	0.051875
7.400000	0.5	0.048375
7.408333	0.5	0.045375
7.416667	0.5	0.043375
7.425000	0.5	0.041250
7.433333	0.5	0.039625
7.441667	0.5	0.038000
7.450000	0.5	0.037000
7.458333	0.5	0.035875
7.466667	0.5	0.035125
7.475000	0.5	0.035000
7.483333	0.5	0.035000
7.491667	0.5	0.034625
7.500000	0.5	0.034000
7.508333	0.5	0.034000
7.516667	0.5	0.033750
7.525000	0.5	0.033250
7.533333	0.5	0.032625
7.541667	0.5	0.032375
7.550000	0.5	0.032875
7.558333	0.5	0.032875
7.566667	0.5	0.032875
7.575000	0.5	0.033250
7.583333	0.5	0.033250
7.591667	0.5	0.033875
7.600000	0.5	0.034000
7.608333	0.5	0.034250
7.616667	0.5	0.034750
7.625000	0.5	0.035250
7.633333	0.5	0.035500
7.641667	0.5	0.035375
7.650000	0.5	0.036000
7.658333	0.5	0.036750
7.666667	0.5	0.037000
7.675000	0.5	0.037000
7.683333	0.5	0.037000
7.691667	0.5	0.036875
7.700000	0.5	0.036875
7.708333	0.5	0.036875
7.716667	0.5	0.037625
7.725000	0.5	0.038125
7.733333	0.5	0.038375
7.741667	0.5	0.038625
7.750000	0.5	0.038875
7.758333	0.5	0.039500
7.766667	0.5	0.039750
7.775000	0.5	0.040250
7.783333	0.5	0.041000
7.791667	0.5	0.041750
7.800000	0.5	0.042250
7.808333	0.5	0.043000
7.816667	0.5	0.043375
7.825000	0.5	0.043875
7.833333	0.5	0.044375
7.841667	0.5	0.044750
7.850000	0.5	0.045500
7.858333	0.5	0.046000
7.866667	0.5	0.047000
7.875000	0.5	0.047875
7.883333	0.5	0.048750
7.891667	0.5	0.050375
7.900000	0.5	0.052125
7.908333	0.5	0.054125
7.916667	0.5	0.056750
7.925000	0.5	0.059500
7.933333	0.5	0.063250
7.941667	0.5	0.068375
7.950000	0.5	0.074500
7.958333	0.5	0.082125
7.966667	0.5	0.091625
7.975000	0.5	0.103500
7.983333	0.5	0.118625
7.991667	0.5	0.138000
8.000000	0.5	0.162375
8.008333	0.5	0.192750
8.016667	0.5	0.231250
8.025000	0.5	0.278375
8.033333	0.5	0.336875
8.041667	0.5	0.407125
8.050000	0.5	0.490875
8.058333	0.5	0.590250
8.066667	0.5	0.705625
8.075000	0.5	0.837875
8.083333	0.5	0.987625
8.091667	0.5	1.155625
8.100000	0.5	1.342375
8.108333	0.5	1.546750
8.116667	0.5	1.769625
8.125000	0.5	2.010125
8.133333	0.5	2.267875
8.141667	0.5	2.542500
8.150000	0.5	2.832625
8.158333	0.5	3.138250
8.166667	0.5	3.458625
8.175000	0.5	3.792875
8.183333	0.5	4.140875
8.191667	0.5	4.502000
8.200000	0.5	4.874875
8.208333	0.5	5.259750
8.216667	0.5	5.656375
8.225000	0.5	6.063750
8.233333	0.5	6.480375
8.241667	0.5	6.907000
8.250000	0.5	7.342375
8.258333	0.5	7.786375
8.266667	0.5	8.238625
8.275000	0.5	8.698250
8.283333	0.5	9.165500
8.291667	0.5	9.639750
8.300000	0.5	10.119875
8.308333	0.5	10.607000
8.316667	0.5	11.099375
8.325000	0.5	11.597000
8.333333	0.5	12.099500
8.341667	0.5	12.605000
8.350000	0.5	13.109000
8.358333	0.5	13.602875
8.366667	0.5	14.070250
8.375000	0.5	14.480875
8.383333	0.5	14.793750
8.391667	0.5	14.958625
8.400000	0.5	14.929125
8.408333	0.5	14.672875
8.416667	0.5	14.180750
8.425000	0.5	13.470875
8.433333	0.5	12.581250
8.441667	0.5	11.563000
8.450000	0.5	10.470750
8.458333	0.5	9.355500
8.466667	0.5	8.260625
8.475000	0.5	7.219875
8.483333	0.5	6.256500
8.491667	0.5	5.384875
8.500000	0.5	4.609125
8.508333	0.5	3.930125
8.516667	0.5	3.343250
8.525000	0.5	2.841125
8.533333	0.5	2.414750
8.541667	0.5	2.054875
8.550000	0.5	1.753250
8.558333	0.5	1.501875
8.566667	0.5	1.293750
8.575000	0.5	1.121000
8.583333	0.5	0.978625
8.591667	0.5	0.861625
8.600000	0.5	0.765625
8.608333	0.5	0.686500
8.616667	0.5	0.622125
8.625000	0.5	0.568875
8.633333	0.5	0.524375
8.641667	0.5	0.487125
8.650000	0.5	0.455125
8.658333	0.5	0.427875
8.666667	0.5	0.404125
8.675000	0.5	0.383000
8.683333	0.5	0.363125
8.691667	0.5	0.344875
8.700000	0.5	0.328250
8.708333	0.5	0.312500
8.716667	0.5	0.296875
8.725000	0.5	0.282125
8.733333	0.5	0.267625
8.741667	0.5	0.253500
8.750000	0.5	0.240500
8.758333	0.5	0.227625
8.766667	0.5	0.215250
8.775000	0.5	0.203750
8.783333	0.5	0.193125
8.791667	0.5	0.183000
8.800000	0.5	0.173750
8.808333	0.5	0.165500
8.816667	0.5	0.157250
8.825000	0.5	0.149500
8.833333	0.5	0.142750
8.841667	0.5	0.136125
8.850000	0.5	0.130750
8.858333	0.5	0.126250
8.866667	0.5	0.121625
8.875000	0.5	0.117125
8.883333	0.5	0.113500
8.891667	0.5	0.110750
8.900000	0.5	0.108375
8.908333	0.5	0.106625
8.916667	0.5	0.105750
8.925000	0.5	0.105500
8.933333	0.5	0.106250
8.941667	0.5	0.108000
8.950000	0.5	0.110250
8.958333	0.5	0.114125
8.966667	0.5	0.119375
8.975000	0.5	0.126125
8.983333	0.5	0.134625
8.991667	0.5	0.145500
9.000000	0.5	0.157875
9.008333	0.5	0.172750
9.016667	0.5	0.190250
9.025000	0.5	0.209875
9.033333	0.5	0.232000
9.041667	0.5	0.256500
9.050000	0.5	0.282375
9.058333	0.5	0.310500
9.066667	0.5	0.340125
9.075000	0.5	0.370375
9.083333	0.5	0.400375
9.091667	0.5	0.430125
9.100000	0.5	0.458875
9.108333	0.5	0.485625
9.116667	0.5	0.510000
9.125000	0.5	0.531625
9.133333	0.5	0.549500
9.141667	0.5	0.563875
9.150000	0.5	0.574250
9.158333	0.5	0.580125
9.166667	0.5	0.581250
9.175000	0.5	0.578125
9.183333	0.5	0.570750
9.191667	0.5	0.559250
9.200000	0.5	0.544250
9.208333	0.5	0.525875
9.216667	0.5	0.504625
9.225000	0.5	0.481250
9.233333	0.5	0.456500
9.241667	0.5	0.430625
9.250000	0.5	0.404500
9.258333	0.5	0.377750
9.266667	0.5	0.351375
9.275000	0.5	0.325750
9.283333	0.5	0.301000
9.291667	0.5	0.277375
9.300000	0.5	0.255000
9.308333	0.5	0.233750
9.316667	0.5	0.214500
9.325000	0.5	0.196500
9.333333	0.5	0.180125
9.341667	0.5	0.165750
9.350000	0.5	0.152500
9.358333	0.5	0.140500
9.366667	0.5	0.129500
9.375000	0.5	0.119625
9.383333	0.5	0.110875
9.391667	0.5	0.103625
9.400000	0.5	0.097000
9.408333	0.5	0.091000
9.416667	0.5	0.085875
9.425000	0.5	0.081125
9.433333	0.5	0.077125
9.441667	0.5	0.073875
9.450000	0.5	0.071000
9.458333	0.5	0.068375
9.466667	0.5	0.066125
9.475000	0.5	0.064125
9.483333	0.5	0.062875
9.491667	0.5	0.061500
9.500000	0.5	0.060625
9.508333	0.5	0.060375
9.516667	0.5	0.060375
9.525000	0.5	0.060500
9.533333	0.5	0.061000
9.541667	0.5	0.061750
9.550000	0.5	0.062875
9.558333	0.5	0.063750
9.566667	0.5	0.065125
9.575000	0.5	0.067250
9.583333	0.5	0.069375
9.591667	0.5	0.071625
9.600000	0.5	0.073375
9.608333	0.5	0.075375
9.616667	0.5	0.077625
9.625000	0.5	0.079750
9.633333	0.5	0.081375
9.641667	0.5	0.083250
9.650000	0.5	0.084625
9.658333	0.5	0.085750
9.666667	0.5	0.086750
9.675000	0.5	0.087250
9.683333	0.5	0.087750
9.691667	0.5	0.087875
9.700000	0.5	0.087750
9.708333	0.5	0.087625
9.716667	0.5	0.087250
9.725000	0.5	0.086625
9.733333	0.5	0.085750
9.741667	0.5	0.084000
9.750000	0.5	0.082250
9.758333	0.5	0.080375
9.766667	0.5	0.078375
9.775000	0.5	0.076875
9.783333	0.5	0.075375
9.791667	0.5	0.073375
9.800000	0.5	0.071500
9.808333	0.5	0.069000
9.816667	0.5	0.066875
9.825000	0.5	0.065125
9.833333	0.5	0.063625
9.841667	0.5	0.061875
9.850000	0.5	0.060375
9.858333	0.5	0.058500
9.866667	0.5	0.057000
9.875000	0.5	0.055375
9.883333	0.5	0.054000
9.891667	0.5	0.052625
9.900000	0.5	0.051125
9.908333	0.5	0.049500
9.916667	0.5	0.048375
9.925000	0.5	0.047500
9.933333	0.5	0.046750
9.941667	0.5	0.045625
9.950000	0.5	0.044875
9.958333	0.5	0.043750
9.966667	0.5	0.042875
9.975000	0.5	0.042250
9.983333	0.5	0.041375
9.991667	0.5	0.040500
10.000000	0.5	0.039750
10.008333	0.5	0.039250
10.016667	0.5	0.039000
10.025000	0.5	0.038375
10.033333	0.5	0.037625
10.041667	0.5	0.037625
10.050000	0.5	0.037500
10.058333	0.5	0.037875
10.066667	0.5	0.038000
10.075000	0.5	0.038625
10.083333	0.5	0.038750
10.091667	0.5	0.039250
10.100000	0.5	0.039750
10.108333	0.5	0.040875
10.116667	0.5	0.042000
10.125000	0.5	0.043000
10.133333	0.5	0.044250
10.141667	0.5	0.045750
10.150000	0.5	0.047875
10.158333	0.5	0.050000
10.166667	0.5	0.052375
10.175000	0.5	0.055250
10.183333	0.5	0.058250
10.191667	0.5	0.061875
10.200000	0.5	0.066250
10.208333	0.5	0.071375
10.216667	0.5	0.077125
10.225000	0.5	0.083625
10.233333	0.5	0.091000
10.241667	0.5	0.099375
10.250000	0.5	0.109000
10.258333	0.5	0.120250
10.266667	0.5	0.133625
10.275000	0.5	0.149000
10.283333	0.5	0.167500
10.291667	0.5	0.189875
10.300000	0.5	0.215750
10.308333	0.5	0.247125
10.316667	0.5	0.285125
10.325000	0.5	0.331375
10.333333	0.5	0.386375
10.341667	0.5	0.452000
10.350000	0.5	0.530875
10.358333	0.5	0.625500
10.366667	0.5	0.737125
10.375000	0.5	0.869625
10.383333	0.5	1.025750
10.391667	0.5	1.207750
10.400000	0.5	1.418750
10.408333	0.5	1.662625
10.416667	0.5	1.942375
10.425000	0.5	2.261125
10.433333	0.5	2.621500
10.441667	0.5	3.026125
10.450000	0.5	3.478375
10.458333	0.5	3.979875
10.466667	0.5	4.531500
10.475000	0.5	5.134875
10.483333	0.5	5.790875
10.491667	0.5	6.499500
10.500000	0.5	7.260500
10.508333	0.5	8.072875
10.516667	0.5	8.936125
10.525000	0.5	9.847500
10.533333	0.5	10.804125
10.541667	0.5	11.802250
10.550000	0.5	12.837000
10.558333	0.5	13.902750
10.566667	0.5	14.992500
10.575000	0.5	16.097250
10.583333	0.5	17.205750
10.591667	0.5	18.306625
10.600000	0.5	19.385625
10.608333	0.5	20.428125
10.616667	0.5	21.417375
10.625000	0.5	22.337750
10.633333	0.5	23.171500
10.641667	0.5	23.902250
10.650000	0.5	24.514500
10.658333	0.5	24.995625
10.666667	0.5	25.332875
10.675000	0.5	25.517750
10.683333	0.5	25.543875
10.691667	0.5	25.409750
10.700000	0.5	25.116375
10.708333	0.5	24.668625
10.716667	0.5	24.075250
10.725000	0.5	23.348125
10.733333	0.5	22.501125
10.741667	0.5	21.551125
10.750000	0.5	20.514875
10.758333	0.5	19.411625
10.766667	0.5	18.260250
10.775000	0.5	17.078750
10.783333	0.5	15.885000
10.791667	0.5	14.694750
10.800000	0.5	13.522750
10.808333	0.5	12.381250
10.816667	0.5	11.281750
10.825000	0.5	10.232250
10.833333	0.5	9.239750
10.841667	0.5	8.309500
10.850000	0.5	7.444125
10.858333	0.5	6.646000
10.866667	0.5	5.913500
10.875000	0.5	5.246375
10.883333	0.5	4.642625
10.891667	0.5	4.099125
10.900000	0.5	3.612375
10.908333	0.5	3.178875
10.916667	0.5	2.793875
10.925000	0.5	2.453750
10.933333	0.5	2.154000
10.941667	0.5	1.891375
10.950000	0.5	1.661750
10.958333	0.5	1.461125
10.966667	0.5	1.286250
10.975000	0.5	1.134250
10.983333	0.5	1.002500
10.991667	0.5	0.888125
11.000000	0.5	0.788875
11.008333	0.5	0.702875
11.016667	0.5	0.628250
11.025000	0.5	0.563625
11.033333	0.5	0.507500
11.041667	0.5	0.458500
11.050000	0.5	0.416125
11.058333	0.5	0.378625
11.066667	0.5	0.345750
11.075000	0.5	0.317250
11.083333	0.5	0.292125
11.091667	0.5	0.269875
11.100000	0.5	0.249875
11.108333	0.5	0.232125
11.116667	0.5	0.216250
11.125000	0.5	0.202375
11.133333	0.5	0.189625
11.141667	0.5	0.178000
11.150000	0.5	0.167375
11.158333	0.5	0.158375
11.166667	0.5	0.149875
11.175000	0.5	0.142125
11.183333	0.5	0.134875
11.191667	0.5	0.127750
11.200000	0.5	0.121250
11.208333	0.5	0.115375
11.216667	0.5	0.110000
11.225000	0.5	0.105875
11.233333	0.5	0.101750
11.241667	0.5	0.097750
11.250000	0.5	0.094250
11.258333	0.5	0.090625
11.266667	0.5	0.087250
11.275000	0.5	0.084500
11.283333	0.5	0.081750
11.291667	0.5	0.079250
11.300000	0.5	0.077250
11.308333	0.5	0.075375
11.316667	0.5	0.073500
11.325000	0.5	0.071750
11.333333	0.5	0.070250
11.341667	0.5	0.068875
11.350000	0.5	0.067250
11.358333	0.5	0.065875
11.366667	0.5	0.065375
11.375000	0.5	0.064625
11.383333	0.5	0.064500
11.391667	0.5	0.064000
11.400000	0.5	0.063375
11.408333	0.5	0.062625
11.416667	0.5	0.062625
11.425000	0.5	0.062750
11.433333	0.5	0.062625
11.441667	0.5	0.062250
11.450000	0.5	0.062250
11.458333	0.5	0.062500
11.466667	0.5	0.062875
11.475000	0.5	0.063125
11.483333	0.5	0.063750
11.491667	0.5	0.064375
11.500000	0.5	0.065125
11.508333	0.5	0.066000
11.516667	0.5	0.066500
11.525000	0.5	0.066875
11.533333	0.5	0.067625
11.541667	0.5	0.068250
11.550000	0.5	0.069125
11.558333	0.5	0.069750
11.566667	0.5	0.070750
11.575000	0.5	0.072125
11.583333	0.5	0.072875
11.591667	0.5	0.073625
11.600000	0.5	0.074375
11.608333	0.5	0.075000
11.616667	0.5	0.075625
11.625000	0.5	0.076500
11.633333	0.5	0.077000
11.641667	0.5	0.077375
11.650000	0.5	0.077625
11.658333	0.5	0.078125
11.666667	0.5	0.078625
11.675000	0.5	0.078750
11.683333	0.5	0.078750
11.691667	0.5	0.078750
11.700000	0.5	0.078875
11.708333	0.5	0.078750
11.716667	0.5	0.078250
11.725000	0.5	0.077750
11.733333	0.5	0.077750
11.741667	0.5	0.077250
11.750000	0.5	0.076875
11.758333	0.5	0.076125
11.766667	0.5	0.075000
11.775000	0.5	0.074500
11.783333	0.5	0.073750
11.791667	0.5	0.073250
11.800000	0.5	0.072375
11.808333	0.5	0.071750
11.816667	0.5	0.070625
11.825000	0.5	0.069500
11.833333	0.5	0.068500
11.841667	0.5	0.067375
11.850000	0.5	0.066250
11.858333	0.5	0.065250
11.866667	0.5	0.064500
11.875000	0.5	0.063500
11.883333	0.5	0.062500
11.891667	0.5	0.061625
11.900000	0.5	0.061125
11.908333	0.5	0.060250
11.916667	0.5	0.059000
11.925000	0.5	0.057750
11.933333	0.5	0.056250
11.941667	0.5	0.055000
11.950000	0.5	0.054250
11.958333	0.5	0.053125
11.966667	0.5	0.051875
11.975000	0.5	0.050500
11.983333	0.5	0.049375
11.991667	0.5	0.048625
12.000000	0.5	0.047500
12.008333	0.5	0.046625
12.016667	0.5	0.045750
12.025000	0.5	0.045000
12.033333	0.5	0.044750
12.041667	0.5	0.044000
12.050000	0.5	0.043000
12.058333	0.5	0.042125
12.066667	0.5	0.041250
12.075000	0.5	0.040500
12.083333	0.5	0.039625
12.091667	0.5	0.038750
12.100000	0.5	0.038375
12.108333	0.5	0.037750
12.116667	0.5	0.037125
12.125000	0.5	0.036375
12.133333	0.5	0.036125
12.141667	0.5	0.035500
12.150000	0.5	0.034750
12.158333	0.5	0.034625
12.166667	0.5	0.034000
12.175000	0.5	0.033875
12.183333	0.5	0.033625
12.191667	0.5	0.033500
12.200000	0.5	0.033125
12.208333	0.5	0.032625
12.216667	0.5	0.032375
12.225000	0.5	0.032750
12.233333	0.5	0.032875
12.241667	0.5	0.033125
12.250000	0.5	0.033000
12.258333	0.5	0.033125
12.266667	0.5	0.033625
12.275000	0.5	0.033625
12.283333	0.5	0.034250
12.291667	0.5	0.034750
12.300000	0.5	0.035500
12.308333	0.5	0.036750
12.316667	0.5	0.037875
12.325000	0.5	0.038875
12.333333	0.5	0.040000
12.341667	0.5	0.040875
12.350000	0.5	0.041625
12.358333	0.5	0.042125
12.366667	0.5	0.042750
12.375000	0.5	0.043250
12.383333	0.5	0.043375
12.391667	0.5	0.043625
12.400000	0.5	0.044000
12.408333	0.5	0.043875
12.416667	0.5	0.043500
12.425000	0.5	0.043125
12.433333	0.5	0.043000
12.441667	0.5	0.042625
12.450000	0.5	0.041500
12.458333	0.5	0.040750
12.466667	0.5	0.040250
12.475000	0.5	0.039250
12.483333	0.5	0.038250
12.491667	0.5	0.037125
12.500000	0.5	0.036250
12.508333	0.5	0.035250
12.516667	0.5	0.034125
12.525000	0.5	0.033125
12.533333	0.5	0.032375
12.541667	0.5	0.032000
12.550000	0.5	0.031250
12.558333	0.5	0.030375
12.566667	0.5	0.030250
12.575000	0.5	0.029875
12.583333	0.5	0.030125
12.591667	0.5	0.029875
12.600000	0.5	0.029375
12.608333	0.5	0.029125
12.616667	0.5	0.029375
12.625000	0.5	0.029750
12.633333	0.5	0.029250
12.641667	0.5	0.029375
12.650000	0.5	0.029000
12.658333	0.5	0.029000
12.666667	0.5	0.029125
12.675000	0.5	0.029000
12.683333	0.5	0.029250
12.691667	0.5	0.029625
12.700000	0.5	0.029875
12.708333	0.5	0.029875
12.716667	0.5	0.029500
12.725000	0.5	0.029625
12.733333	0.5	0.030000
12.741667	0.5	0.030125
12.750000	0.5	0.030625
12.758333	0.5	0.030000
12.766667	0.5	0.029875
12.775000	0.5	0.030125
12.783333	0.5	0.030500
12.791667	0.5	0.030000
12.800000	0.5	0.029750
12.808333	0.5	0.029625
12.816667	0.5	0.029500
12.825000	0.5	0.029625
12.833333	0.5	0.029375
12.841667	0.5	0.029375
12.850000	0.5	0.029375
12.858333	0.5	0.028750
12.866667	0.5	0.028250
12.875000	0.5	0.027875
12.883333	0.5	0.027500
12.891667	0.5	0.027125
12.900000	0.5	0.026625
12.908333	0.5	0.026250
12.916667	0.5	0.026125
12.925000	0.5	0.025750
12.933333	0.5	0.025375
12.941667	0.5	0.025250
12.950000	0.5	0.024625
12.958333	0.5	0.024000
12.966667	0.5	0.024000
12.975000	0.5	0.023625
12.983333	0.5	0.023375
12.991667	0.5	0.023125
13.000000	0.5	0.022875
13.008333	0.5	0.022500
13.016667	0.5	0.022125
13.025000	0.5	0.021625
13.033333	0.5	0.021250
13.041667	0.5	0.021000
13.050000	0.5	0.021125
13.058333	0.5	0.020625
13.066667	0.5	0.020375
13.075000	0.5	0.020500
13.083333	0.5	0.020250
13.091667	0.5	0.019875
13.100000	0.5	0.019625
13.108333	0.5	0.019625
13.116667	0.5	0.020000
13.125000	0.5	0.020000
13.133333	0.5	0.020125
13.141667	0.5	0.020375
13.150000	0.5	0.020875
13.158333	0.5	0.021125
13.166667	0.5	0.021000
13.175000	0.5	0.020875
13.183333	0.5	0.021125
13.191667	0.5	0.021125
13.200000	0.5	0.021250
13.208333	0.5	0.021375
13.216667	0.5	0.021500
13.225000	0.5	0.021500
13.233333	0.5	0.021750
13.241667	0.5	0.022000
13.250000	0.5	0.021875
13.258333	0.5	0.021750
13.266667	0.5	0.022125
13.275000	0.5	0.022625
13.283333	0.5	0.022750
13.291667	0.5	0.023000
13.300000	0.5	0.023125
13.308333	0.5	0.023250
13.316667	0.5	0.023500
13.325000	0.5	0.023750
13.333333	0.5	0.024000
13.341667	0.5	0.024000
13.350000	0.5	0.024125
13.358333	0.5	0.024625
13.366667	0.5	0.024500
13.375000	0.5	0.024625
13.383333	0.5	0.024625
13.391667	0.5	0.024375
13.400000	0.5	0.024500
13.408333	0.5	0.024375
13.416667	0.5	0.024375
13.425000	0.5	0.024125
13.433333	0.5	0.024125
13.441667	0.5	0.023875
13.450000	0.5	0.023250
13.458333	0.5	0.023250
13.466667	0.5	0.023125
13.475000	0.5	0.023125
13.483333	0.5	0.022875
13.491667	0.5	0.022875
13.500000	0.5	0.023125
13.508333	0.5	0.022750
13.516667	0.5	0.022750
13.525000	0.5	0.022500
13.533333	0.5	0.022125
13.541667	0.5	0.022125
13.550000	0.5	0.022000
13.558333	0.5	0.021875
13.566667	0.5	0.022000
13.575000	0.5	0.022250
13.583333	0.5	0.021750
13.591667	0.5	0.021375
13.600000	0.5	0.021500
13.608333	0.5	0.021250
13.616667	0.5	0.021125
13.625000	0.5	0.021125
13.633333	0.5	0.021125
13.641667	0.5	0.021250
13.650000	0.5	0.021000
13.658333	0.5	0.020750
13.666667	0.5	0.020625
13.675000	0.5	0.020250
13.683333	0.5	0.020375
13.691667	0.5	0.020250
13.700000	0.5	0.020250
13.708333	0.5	0.019875
13.716667	0.5	0.019750
13.725000	0.5	0.019500
13.733333	0.5	0.019500
13.741667	0.5	0.019500
13.750000	0.5	0.019625
13.758333	0.5	0.019625
13.766667	0.5	0.019500
13.775000	0.5	0.019625
13.783333	0.5	0.019750
13.791667	0.5	0.020375
13.800000	0.5	0.020250
13.808333	0.5	0.020250
13.816667	0.5	0.020375
13.825000	0.5	0.020250
13.833333	0.5	0.020125
13.841667	0.5	0.020000
13.850000	0.5	0.020000
13.858333	0.5	0.020000
13.866667	0.5	0.020125
13.875000	0.5	0.020125
13.883333	0.5	0.019875
13.891667	0.5	0.019875
13.900000	0.5	0.020250
13.908333	0.5	0.020125
13.916667	0.5	0.020250
13.925000	0.5	0.020375
13.933333	0.5	0.020750
13.941667	0.5	0.021000
13.950000	0.5	0.021000
13.958333	0.5	0.021125
13.966667	0.5	0.021375
13.975000	0.5	0.021500
13.983333	0.5	0.021375
13.991667	0.5	0.020875
14.000000	0.5	0.020500
14.008333	0.5	0.020500
14.016667	0.5	0.020875
14.025000	0.5	0.021000
14.033333	0.5	0.021500
14.041667	0.5	0.021500
14.050000	0.5	0.021250
14.058333	0.5	0.021125
14.066667	0.5	0.020875
14.075000	0.5	0.020625
14.083333	0.5	0.020625
14.091667	0.5	0.020250
14.100000	0.5	0.019875
14.108333	0.5	0.019625
14.116667	0.5	0.019125
14.125000	0.5	0.018375
14.133333	0.5	0.017500
14.141667	0.5	0.016875
14.150000	0.5	0.016750
14.158333	0.5	0.016250
14.166667	0.5	0.016125
14.175000	0.5	0.015875
14.183333	0.5	0.015375
14.191667	0.5	0.015000
14.200000	0.5	0.013875
14.208333	0.5	0.013125
14.216667	0.5	0.012750
14.225000	0.5	0.012375
14.233333	0.5	0.012125
14.241667	0.5	0.012000
14.250000	0.5	0.012000
14.258333	0.5	0.011625
14.266667	0.5	0.010875
14.275000	0.5	0.010500
14.283333	0.5	0.011000
14.291667	0.5	0.010750
14.300000	0.5	0.010375
14.308333	0.5	0.010125
14.316667	0.5	0.010125
14.325000	0.5	0.009750
14.333333	0.5	0.009625
14.341667	0.5	0.009250
14.350000	0.5	0.009125
14.358333	0.5	0.008625
14.366667	0.5	0.008875
14.375000	0.5	0.009125
14.383333	0.5	0.009250
14.391667	0.5	0.009625
14.400000	0.5	0.009375
14.408333	0.5	0.009375
14.416667	0.5	0.009375
14.425000	0.5	0.009500
14.433333	0.5	0.009250
14.441667	0.5	0.009500
14.450000	0.5	0.010000
14.458333	0.5	0.010125
14.466667	0.5	0.010125
14.475000	0.5	0.009875
14.483333	0.5	0.010125
14.491667	0.5	0.010500
14.500000	0.5	0.010750
14.508333	0.5	0.010750
14.516667	0.5	0.011125
14.525000	0.5	0.010750
14.533333	0.5	0.010625
14.541667	0.5	0.010750
14.550000	0.5	0.010750
14.558333	0.5	0.011000
14.566667	0.5	0.010750
14.575000	0.5	0.010750
14.583333	0.5	0.010875
14.591667	0.5	0.010875
14.600000	0.5	0.011000
14.608333	0.5	0.011125
14.616667	0.5	0.011125
14.625000	0.5	0.011125
14.633333	0.5	0.011125
14.641667	0.5	0.010875
14.650000	0.5	0.010625
14.658333	0.5	0.011500
14.666667	0.5	0.011875
14.675000	0.5	0.011875
14.683333	0.5	0.012250
14.691667	0.5	0.012375
14.700000	0.5	0.012375
14.708333	0.5	0.012375
14.716667	0.5	0.012125
14.725000	0.5	0.012125
14.733333	0.5	0.012000
14.741667	0.5	0.012250
14.750000	0.5	0.012375
14.758333	0.5	0.012875
14.766667	0.5	0.013250
14.775000	0.5	0.013375
14.783333	0.5	0.013375
14.791667	0.5	0.013250
14.800000	0.5	0.013375
14.808333	0.5	0.013375
14.816667	0.5	0.013750
14.825000	0.5	0.013875
14.833333	0.5	0.013875
14.841667	0.5	0.014125
14.850000	0.5	0.014375
14.858333	0.5	0.014625
14.866667	0.5	0.014875
14.875000	0.5	0.015000
14.883333	0.5	0.014625
14.891667	0.5	0.014625
14.900000	0.5	0.015125
14.908333	0.5	0.015000
14.916667	0.5	0.015125
14.925000	0.5	0.015000
14.933333	0.5	0.014125
14.941667	0.5	0.013625
14.950000	0.5	0.013625
14.958333	0.5	0.013750
14.966667	0.5	0.013625
14.975000	0.5	0.013375
14.983333	0.5	0.013500
14.991667	0.5	0.013500
15.000000	0.5	0.013375
15.008333	0.5	0.012875
15.016667	0.5	0.012375
15.025000	0.5	0.011875
15.033333	0.5	0.011625
15.041667	0.5	0.011625
15.050000	0.5	0.011500
15.058333	0.5	0.010875
15.066667	0.5	0.010375
15.075000	0.5	0.010000
15.083333	0.5	0.009375
15.091667	0.5	0.008500
15.100000	0.5	0.007750
15.108333	0.5	0.007375
15.116667	0.5	0.006625
15.125000	0.5	0.006125
15.133333	0.5	0.005375
15.141667	0.5	0.004750
15.150000	0.5	0.004000
15.158333	0.5	0.003250
15.166667	0.5	0.003125
15.175000	0.5	0.002750
15.183333	0.5	0.002375
15.191667	0.5	0.002250
15.200000	0.5	0.001750
15.208333	0.5	0.001375
15.216667	0.5	0.001125
15.225000	0.5	0.000875
15.233333	0.5	0.000375
15.241667	0.5	0.000000
15.250000	0.5	0.000000
15.258333	0.5	-0.000250
15.266667	0.5	-0.000625
15.275000	0.5	-0.000750
15.283333	0.5	-0.000625
15.291667	0.5	-0.000750
15.300000	0.5	-0.000500
15.308333	0.5	-0.000250
15.316667	0.5	0.000000
15.325000	0.5	0.000250
15.333333	0.5	0.000875
15.341667	0.5	0.000875
15.350000	0.5	0.001125
15.358333	0.5	0.001125
15.366667	0.5	0.001250
15.375000	0.5	0.001250
15.383333	0.5	0.001250
15.391667	0.5	0.001250
15.400000	0.5	0.001250
15.408333	0.5	0.001250
15.416667	0.5	0.001500
15.425000	0.5	0.001875
15.433333	0.5	0.002250
15.441667	0.5	0.002125
15.450000	0.5	0.002000
15.458333	0.5	0.002125
15.466667	0.5	0.002000
15.475000	0.5	0.002000
15.483333	0.5	0.002375
15.491667	0.5	0.002375
15.500000	0.5	0.002250
15.508333	0.5	0.001875
15.516667	0.5	0.001250
15.525000	0.5	0.001000
15.533333	0.5	0.000625
15.541667	0.5	0.000750
15.550000	0.5	0.000625
15.558333	0.5	0.000500
15.566667	0.5	0.000000
15.575000	0.5	-0.000625
15.583333	0.5	-0.001000
15.591667	0.5	-0.000875
15.600000	0.5	-0.001250
15.608333	0.5	-0.001500
15.616667	0.5	-0.002000
15.625000	0.5	-0.002375
15.633333	0.5	-0.002500
15.641667	0.5	-0.002500
15.650000	0.5	-0.002750
15.658333	0.5	-0.002375
15.666667	0.5	-0.002750
15.675000	0.5	-0.002250
15.683333	0.5	-0.002250
15.691667	0.5	-0.001500
15.700000	0.5	-0.000875
15.708333	0.5	-0.000125
15.716667	0.5	-0.000250
15.725000	0.5	0.000000
15.733333	0.5	0.000250
15.741667	0.5	0.000500
15.750000	0.5	0.000875
15.758333	0.5	0.001250
15.766667	0.5	0.001500
15.775000	0.5	0.002125
15.783333	0.5	0.002750
15.791667	0.5	0.003250
15.800000	0.5	0.004125
15.808333	0.5	0.005125
15.816667	0.5	0.005625
15.825000	0.5	0.006500
15.833333	0.5	0.007500
15.841667	0.5	0.008625
15.850000	0.5	0.009375
15.858333	0.5	0.009875
15.866667	0.5	0.010375
15.875000	0.5	0.011250
15.883333	0.5	0.011625
15.891667	0.5	0.012500
15.900000	0.5	0.013750
15.908333	0.5	0.014875
15.916667	0.5	0.015500
15.925000	0.5	0.016125
15.933333	0.5	0.017000
15.941667	0.5	0.017500
15.950000	0.5	0.017750
15.958333	0.5	0.018750
15.966667	0.5	0.019375
15.975000	0.5	0.019625
15.983333	0.5	0.020750
15.991667	0.5	0.021625
16.000000	0.5	0.022125
16.008333	0.5	0.022750
16.016667	0.5	0.023125
16.025000	0.5	0.023375
16.033333	0.5	0.023625
16.041667	0.5	0.023875
16.050000	0.5	0.024750
16.058333	0.5	0.025625
16.066667	0.5	0.025875
16.075000	0.5	0.026250
16.083333	0.5	0.026750
16.091667	0.5	0.026875
16.100000	0.5	0.027375
16.108333	0.5	0.027500
16.116667	0.5	0.027500
16.125000	0.5	0.027125
16.133333	0.5	0.027000
16.141667	0.5	0.027000
16.150000	0.5	0.027000
16.158333	0.5	0.026875
16.166667	0.5	0.026750
16.175000	0.5	0.026250
16.183333	0.5	0.026125
16.191667	0.5	0.026000
16.200000	0.5	0.026000
16.208333	0.5	0.026125
16.216667	0.5	0.026375
16.225000	0.5	0.026000
16.233333	0.5	0.026000
16.241667	0.5	0.026250
16.250000	0.5	0.026250
16.258333	0.5	0.026500
16.266667	0.5	0.027125
16.275000	0.5	0.027250
16.283333	0.5	0.027500
16.291667	0.5	0.027875
16.300000	0.5	0.028375
16.308333	0.5	0.029000
16.316667	0.5	0.029625
16.325000	0.5	0.030500
16.333333	0.5	0.031250
16.341667	0.5	0.032125
16.350000	0.5	0.033125
16.358333	0.5	0.034250
16.366667	0.5	0.035625
16.375000	0.5	0.036375
16.383333	0.5	0.037875
16.391667	0.5	0.039375
16.400000	0.5	0.040250
16.408333	0.5	0.040875
16.416667	0.5	0.042125
16.425000	0.5	0.043000
16.433333	0.5	0.043625
16.441667	0.5	0.043750
16.450000	0.5	0.043875
16.458333	0.5	0.043750
16.466667	0.5	0.043375
16.475000	0.5	0.042750
16.483333	0.5	0.042625
16.491667	0.5	0.041875
16.500000	0.5	0.040750
16.508333	0.5	0.039375
16.516667	0.5	0.038000
16.525000	0.5	0.036375
16.533333	0.5	0.034875
16.541667	0.5	0.033000
16.550000	0.5	0.031375
16.558333	0.5	0.029750
16.566667	0.5	0.028250
16.575000	0.5	0.026250
16.583333	0.5	0.024125
16.591667	0.5	0.022375
16.600000	0.5	0.020250
16.608333	0.5	0.018500
16.616667	0.5	0.016750
16.625000	0.5	0.014875
16.633333	0.5	0.012875
16.641667	0.5	0.011500
16.650000	0.5	0.010000
16.658333	0.5	0.008625
16.666667	0.5	0.007000
16.675000	0.5	0.006000
16.683333	0.5	0.004750
16.691667	0.5	0.003750
16.700000	0.5	0.003125
16.708333	0.5	0.002500
16.716667	0.5	0.001750
16.725000	0.5	0.001375
16.733333	0.5	0.001000
16.741667	0.5	0.001000
16.750000	0.5	0.000625
16.758333	0.5	0.000625
16.766667	0.5	0.000500
16.775000	0.5	0.000125
16.783333	0.5	0.000000
16.791667	0.5	0.000375
16.800000	0.5	0.000750
16.808333	0.5	0.001125
16.816667	0.5	0.001250
16.825000	0.5	0.001500
16.833333	0.5	0.001875
16.841667	0.5	0.002125
16.850000	0.5	0.002750
16.858333	0.5	0.002500
16.866667	0.5	0.002750
16.875000	0.5	0.003125
16.883333	0.5	0.003625
16.891667	0.5	0.004125
16.900000	0.5	0.004625
16.908333	0.5	0.005000
16.916667	0.5	0.005375
16.925000	0.5	0.005625
16.933333	0.5	0.006125
16.941667	0.5	0.006625
16.950000	0.5	0.007125
16.958333	0.5	0.007625
16.966667	0.5	0.008375
16.975000	0.5	0.008750
16.983333	0.5	0.008875
16.991667	0.5	0.009125
17.000000	0.5	0.009250
17.008333	0.5	0.009375
17.016667	0.5	0.009500
17.025000	0.5	0.009625
17.033333	0.5	0.010000
17.041667	0.5	0.010125
17.050000	0.5	0.009625
17.058333	0.5	0.009625
17.066667	0.5	0.009125
17.075000	0.5	0.007875
17.083333	0.5	0.007000
17.091667	0.5	0.005875
17.100000	0.5	0.004750
17.108333	0.5	0.003250
17.116667	0.5	0.002500
17.125000	0.5	0.000875
17.133333	0.5	-0.000500
17.141667	0.5	-0.002500
17.150000	0.5	-0.004375
17.158333	0.5	-0.006625
17.166667	0.5	-0.008875
17.175000	0.5	-0.011750
17.183333	0.5	-0.014250
17.191667	0.5	-0.017500
17.200000	0.5	-0.021125
17.208333	0.5	-0.024625
17.216667	0.5	-0.028375
17.225000	0.5	-0.032625
17.233333	0.5	-0.036750
17.241667	0.5	-0.040500
17.250000	0.5	-0.044500
17.258333	0.5	-0.048625
17.266667	0.5	-0.052250
17.275000	0.5	-0.056000
17.283333	0.5	-0.059750
17.291667	0.5	-0.063125
17.300000	0.5	-0.066375
17.308333	0.5	-0.069375
17.316667	0.5	-0.072250
17.325000	0.5	-0.074625
17.333333	0.5	-0.076500
17.341667	0.5	-0.077875
17.350000	0.5	-0.079125
17.358333	0.5	-0.079875
17.366667	0.5	-0.080000
17.375000	0.5	-0.079625
17.383333	0.5	-0.079000
17.391667	0.5	-0.078000
17.400000	0.5	-0.076250
17.408333	0.5	-0.074625
17.416667	0.5	-0.072375
17.425000	0.5	-0.069750
17.433333	0.5	-0.066875
17.441667	0.5	-0.063875
17.450000	0.5	-0.060750
17.458333	0.5	-0.057250
17.466667	0.5	-0.053625
17.475000	0.5	-0.050375
17.483333	0.5	-0.047125
17.491667	0.5	-0.043375
17.500000	0.5	-0.039750
17.508333	0.5	-0.036500
17.516667	0.5	-0.033375
17.525000	0.5	-0.030375
17.533333	0.5	-0.027125
17.541667	0.5	-0.023875
17.550000	0.5	-0.020875
17.558333	0.5	-0.018000
17.566667	0.5	-0.015125
17.575000	0.5	-0.013375
17.583333	0.5	-0.011500
17.591667	0.5	-0.009250
17.600000	0.5	-0.007250
17.608333	0.5	-0.006000
17.616667	0.5	-0.004500
17.625000	0.5	-0.003375
17.633333	0.5	-0.002250
17.641667	0.5	-0.001000
17.650000	0.5	0.000125
17.658333	0.5	0.001250
17.666667	0.5	0.002000
17.675000	0.5	0.002875
17.683333	0.5	0.003750
17.691667	0.5	0.004500
17.700000	0.5	0.005000
17.708333	0.5	0.005625
17.716667	0.5	0.005875
17.725000	0.5	0.006000
17.733333	0.5	0.006250
17.741667	0.5	0.006875
17.750000	0.5	0.007000
17.758333	0.5	0.007125
17.766667	0.5	0.007500
17.775000	0.5	0.007750
17.783333	0.5	0.007875
17.791667	0.5	0.007875
17.800000	0.5	0.008375
17.808333	0.5	0.008625
17.816667	0.5	0.008375
17.825000	0.5	0.008500
17.833333	0.5	0.008625
17.841667	0.5	0.008625
17.850000	0.5	0.008750
17.858333	0.5	0.008750
17.866667	0.5	0.008625
17.875000	0.5	0.008500
17.883333	0.5	0.008750
17.891667	0.5	0.009000
17.900000	0.5	0.009000
17.908333	0.5	0.009000
17.916667	0.5	0.008875
17.925000	0.5	0.008750
17.933333	0.5	0.008375
17.941667	0.5	0.007875
17.950000	0.5	0.007500
17.958333	0.5	0.007875
17.966667	0.5	0.008250
17.975000	0.5	0.008500
17.983333	0.5	0.008500
17.991667	0.5	0.008250
18.000000	0.5	0.007875
18.008333	0.5	0.007500
18.016667	0.5	0.007500
18.025000	0.5	0.007750
18.033333	0.5	0.007375
18.041667	0.5	0.007625
18.050000	0.5	0.007500
18.058333	0.5	0.007375
18.066667	0.5	0.007000
18.075000	0.5	0.006750
18.083333	0.5	0.007000
18.091667	0.5	0.007125
18.100000	0.5	0.007000
18.108333	0.5	0.007125
18.116667	0.5	0.007250
18.125000	0.5	0.007125
18.133333	0.5	0.006625
18.141667	0.5	0.006375
18.150000	0.5	0.005875
18.158333	0.5	0.005625
18.166667	0.5	0.005250
18.175000	0.5	0.005125
18.183333	0.5	0.004125
18.191667	0.5	0.003625
18.200000	0.5	0.002375
18.208333	0.5	0.001750
18.216667	0.5	0.001250
18.225000	0.5	0.000500
18.233333	0.5	0.000000
18.241667	0.5	-0.000875
18.250000	0.5	-0.002000
18.258333	0.5	-0.002875
18.266667	0.5	-0.003750
18.275000	0.5	-0.004750
18.283333	0.5	-0.006625
18.291667	0.5	-0.008500
18.300000	0.5	-0.010125
18.308333	0.5	-0.011500
18.316667	0.5	-0.012875
18.325000	0.5	-0.014125
18.333333	0.5	-0.015500
18.341667	0.5	-0.016750
18.350000	0.5	-0.018125
18.358333	0.5	-0.019750
18.366667	0.5	-0.021375
18.375000	0.5	-0.022750
18.383333	0.5	-0.023750
18.391667	0.5	-0.024375
18.400000	0.5	-0.025375
18.408333	0.5	-0.026500
18.416667	0.5	-0.027000
18.425000	0.5	-0.027375
18.433333	0.5	-0.027750
18.441667	0.5	-0.027875
18.450000	0.5	-0.027750
18.458333	0.5	-0.027500
18.466667	0.5	-0.027875
18.475000	0.5	-0.027750
18.483333	0.5	-0.027500
18.491667	0.5	-0.027250
18.500000	0.5	-0.026625
18.508333	0.5	-0.026125
18.516667	0.5	-0.025500
18.525000	0.5	-0.025000
18.533333	0.5	-0.024125
18.541667	0.5	-0.022875
18.550000	0.5	-0.022000
18.558333	0.5	-0.021500
18.566667	0.5	-0.020625
18.575000	0.5	-0.020000
18.583333	0.5	-0.019375
18.591667	0.5	-0.018500
18.600000	0.5	-0.017625
18.608333	0.5	-0.016625
18.616667	0.5	-0.016000
18.625000	0.5	-0.015625
18.633333	0.5	-0.015500
18.641667	0.5	-0.014875
18.650000	0.5	-0.014625
18.658333	0.5	-0.014625
18.666667	0.5	-0.014250
18.675000	0.5	-0.014250
18.683333	0.5	-0.014125
18.691667	0.5	-0.014000
18.700000	0.5	-0.014125
18.708333	0.5	-0.014250
18.716667	0.5	-0.014250
18.725000	0.5	-0.014125
18.733333	0.5	-0.014250
18.741667	0.5	-0.014750
18.750000	0.5	-0.014875
18.758333	0.5	-0.015000
18.766667	0.5	-0.015625
18.775000	0.5	-0.016125
18.783333	0.5	-0.016125
18.791667	0.5	-0.016000
18.800000	0.5	-0.016625
18.808333	0.5	-0.016875
18.816667	0.5	-0.017000
18.825000	0.5	-0.017500
18.833333	0.5	-0.017875
18.841667	0.5	-0.017750
18.850000	0.5	-0.018000
18.858333	0.5	-0.018000
18.866667	0.5	-0.018375
18.875000	0.5	-0.018375
18.883333	0.5	-0.018500
18.891667	0.5	-0.018500
18.900000	0.5	-0.018500
18.908333	0.5	-0.018625
18.916667	0.5	-0.018875
18.925000	0.5	-0.019375
18.933333	0.5	-0.019625
18.941667	0.5	-0.019750
18.950000	0.5	-0.019375
18.958333	0.5	-0.019375
18.966667	0.5	-0.019250
18.975000	0.5	-0.019625
18.983333	0.5	-0.019875
18.991667	0.5	-0.019750
19.000000	0.5	-0.019500
19.008333	0.5	-0.019500
19.016667	0.5	-0.019125
19.025000	0.5	-0.018750
19.033333	0.5	-0.018875
19.041667	0.5	-0.019125
19.050000	0.5	-0.019125
19.058333	0.5	-0.018875
19.066667	0.5	-0.018750
19.075000	0.5	-0.018750
19.083333	0.5	-0.018875
19.091667	0.5	-0.019000
19.100000	0.5	-0.019000
19.108333	0.5	-0.018875
19.116667	0.5	-0.019250
19.125000	0.5	-0.019625
19.133333	0.5	-0.019875
19.141667	0.5	-0.019375
19.150000	0.5	-0.018750
19.158333	0.5	-0.019250
19.166667	0.5	-0.019750
19.175000	0.5	-0.020250
19.183333	0.5	-0.020625
19.191667	0.5	-0.020875
19.200000	0.5	-0.021250
19.208333	0.5	-0.021500
19.216667	0.5	-0.022000
19.225000	0.5	-0.022875
19.233333	0.5	-0.023500
19.241667	0.5	-0.023625
19.250000	0.5	-0.023875
19.258333	0.5	-0.024250
19.266667	0.5	-0.024250
19.275000	0.5	-0.024625
19.283333	0.5	-0.024750
19.291667	0.5	-0.025125
19.300000	0.5	-0.025625
19.308333	0.5	-0.026125
19.316667	0.5	-0.026625
19.325000	0.5	-0.026875
19.333333	0.5	-0.027500
19.341667	0.5	-0.027625
19.350000	0.5	-0.028125
19.358333	0.5	-0.028375
19.366667	0.5	-0.028625
19.375000	0.5	-0.029125
19.383333	0.5	-0.029625
19.391667	0.5	-0.029875
19.400000	0.5	-0.029875
19.408333	0.5	-0.030000
19.416667	0.5	-0.030375
19.425000	0.5	-0.030375
19.433333	0.5	-0.030625
19.441667	0.5	-0.030875
19.450000	0.5	-0.031250
19.458333	0.5	-0.031375
19.466667	0.5	-0.031625
19.475000	0.5	-0.031750
19.483333	0.5	-0.031750
19.491667	0.5	-0.031750
19.500000	0.5	-0.032250
19.508333	0.5	-0.032625
19.516667	0.5	-0.032750
19.525000	0.5	-0.033250
19.533333	0.5	-0.033625
19.541667	0.5	-0.033750
19.550000	0.5	-0.034000
19.558333	0.5	-0.034125
19.566667	0.5	-0.034500
19.575000	0.5	-0.034750
19.583333	0.5	-0.035000
19.591667	0.5	-0.034750
19.600000	0.5	-0.035250
19.608333	0.5	-0.035500
19.616667	0.5	-0.035625
19.625000	0.5	-0.035875
19.633333	0.5	-0.036500
19.641667	0.5	-0.037000
19.650000	0.5	-0.037375
19.658333	0.5	-0.037750
19.666667	0.5	-0.038625
19.675000	0.5	-0.039125
19.683333	0.5	-0.039750
19.691667	0.5	-0.040250
19.700000	0.5	-0.040875
19.708333	0.5	-0.041375
19.716667	0.5	-0.042125
19.725000	0.5	-0.042500
19.733333	0.5	-0.043250
19.741667	0.5	-0.043750
19.750000	0.5	-0.043750
19.758333	0.5	-0.044000
19.766667	0.5	-0.044250
19.775000	0.5	-0.044625
19.783333	0.5	-0.045250
19.791667	0.5	-0.045250
19.800000	0.5	-0.045375
19.808333	0.5	-0.045750
19.816667	0.5	-0.045875
19.825000	0.5	-0.045875
19.833333	0.5	-0.045875
19.841667	0.5	-0.046250
19.850000	0.5	-0.046750
19.858333	0.5	-0.047000
19.866667	0.5	-0.047375
19.875000	0.5	-0.047625
19.883333	0.5	-0.047500
19.891667	0.5	-0.047125
19.900000	0.5	-0.047000
19.908333	0.5	-0.047125
19.916667	0.5	-0.046875
19.925000	0.5	-0.046750
19.933333	0.5	-0.046625
19.941667	0.5	-0.046375
19.950000	0.5	-0.045875
19.958333	0.5	-0.045875
19.966667	0.5	-0.046000
19.975000	0.5	-0.045625
19.983333	0.5	-0.045125
19.991667	0.5	-0.044500
20.000000	0.5	-0.044500
20.008333	0.5	-0.044250
20.016667	0.5	-0.043875
20.025000	0.5	-0.043125
20.033333	0.5	-0.043000
20.041667	0.5	-0.042625
20.050000	0.5	-0.042000
20.058333	0.5	-0.041750
20.066667	0.5	-0.040750
20.075000	0.5	-0.040000
20.083333	0.5	-0.040000
20.091667	0.5	-0.040125
20.100000	0.5	-0.039375
20.108333	0.5	-0.038500
20.116667	0.5	-0.037875
20.125000	0.5	-0.037375
20.133333	0.5	-0.036875
20.141667	0.5	-0.036375
20.150000	0.5	-0.036125
20.158333	0.5	-0.035000
20.166667	0.5	-0.034125
20.175000	0.5	-0.033125
20.183333	0.5	-0.032250
20.191667	0.5	-0.031500
20.200000	0.5	-0.030875
20.208333	0.5	-0.030625
20.216667	0.5	-0.030125
20.225000	0.5	-0.029500
20.233333	0.5	-0.029000
20.241667	0.5	-0.028375
20.250000	0.5	-0.027875
20.258333	0.5	-0.027125
20.266667	0.5	-0.026875
20.275000	0.5	-0.026375
20.283333	0.5	-0.025875
20.291667	0.5	-0.025375
20.300000	0.5	-0.024875
20.308333	0.5	-0.024375
20.316667	0.5	-0.024000
20.325000	0.5	-0.023500
20.333333	0.5	-0.023125
20.341667	0.5	-0.022625
20.350000	0.5	-0.022125
20.358333	0.5	-0.021750
20.366667	0.5	-0.021500
20.375000	0.5	-0.020750
20.383333	0.5	-0.020000
20.391667	0.5	-0.019125
20.400000	0.5	-0.018500
20.408333	0.5	-0.018125
20.416667	0.5	-0.017375
20.425000	0.5	-0.016875
20.433333	0.5	-0.016375
20.441667	0.5	-0.015250
20.450000	0.5	-0.013750
20.458333	0.5	-0.012500
20.466667	0.5	-0.011000
20.475000	0.5	-0.009625
20.483333	0.5	-0.008125
20.491667	0.5	-0.006500
20.500000	0.5	-0.005000
20.508333	0.5	-0.002750
20.516667	0.5	-0.000750
20.525000	0.5	0.001125
20.533333	0.5	0.003500
20.541667	0.5	0.006000
20.550000	0.5	0.008875
20.558333	0.5	0.011625
20.566667	0.5	0.015000
20.575000	0.5	0.018375
20.583333	0.5	0.021375
20.591667	0.5	0.024250
20.600000	0.5	0.027250
20.608333	0.5	0.030500
20.616667	0.5	0.033750
20.625000	0.5	0.036500
20.633333	0.5	0.039000
20.641667	0.5	0.041375
20.650000	0.5	0.044000
20.658333	0.5	0.046625
20.666667	0.5	0.048875
20.675000	0.5	0.050875
20.683333	0.5	0.052875
20.691667	0.5	0.054375
20.700000	0.5	0.056250
20.708333	0.5	0.057375
20.716667	0.5	0.058125
20.725000	0.5	0.058500
20.733333	0.5	0.058125
20.741667	0.5	0.057625
20.750000	0.5	0.057000
20.758333	0.5	0.056000
20.766667	0.5	0.054500
20.775000	0.5	0.052625
20.783333	0.5	0.050750
20.791667	0.5	0.049000
20.800000	0.5	0.046250
20.808333	0.5	0.043250
20.816667	0.5	0.040125
20.825000	0.5	0.037000
20.833333	0.5	0.034625
20.841667	0.5	0.032000
20.850000	0.5	0.029000
20.858333	0.5	0.026000
20.866667	0.5	0.023125
20.875000	0.5	0.020000
20.883333	0.5	0.016750
20.891667	0.5	0.013625
20.900000	0.5	0.010375
20.908333	0.5	0.007750
20.916667	0.5	0.005625
20.925000	0.5	0.003500
20.933333	0.5	0.001250
20.941667	0.5	-0.000625
20.950000	0.5	-0.002750
20.958333	0.5	-0.004250
20.966667	0.5	-0.005625
20.975000	0.5	-0.006750
20.983333	0.5	-0.007875
20.991667	0.5	-0.009000
21.000000	0.5	-0.010125
21.008333	0.5	-0.011000
21.016667	0.5	-0.011750
21.025000	0.5	-0.012250
21.033333	0.5	-0.012625
21.041667	0.5	-0.012875
21.050000	0.5	-0.012625
21.058333	0.5	-0.012250
21.066667	0.5	-0.012125
21.075000	0.5	-0.012250
21.083333	0.5	-0.011875
21.091667	0.5	-0.011250
21.100000	0.5	-0.010875
21.108333	0.5	-0.010625
21.116667	0.5	-0.009875
21.125000	0.5	-0.009125
21.133333	0.5	-0.008500
21.141667	0.5	-0.007750
21.150000	0.5	-0.007125
21.158333	0.5	-0.006375
21.166667	0.5	-0.005625
21.175000	0.5	-0.005125
21.183333	0.5	-0.004500
21.191667	0.5	-0.003875
21.200000	0.5	-0.003125
21.208333	0.5	-0.002625
21.216667	0.5	-0.001875
21.225000	0.5	-0.001250
21.233333	0.5	-0.000375
21.241667	0.5	0.000250
21.250000	0.5	0.001000
21.258333	0.5	0.001375
21.266667	0.5	0.001875
21.275000	0.5	0.002250
21.283333	0.5	0.002375
21.291667	0.5	0.002250
21.300000	0.5	0.002250
21.308333	0.5	0.002500
21.316667	0.5	0.002625
21.325000	0.5	0.002875
21.333333	0.5	0.003000
21.341667	0.5	0.002625
21.350000	0.5	0.003125
21.358333	0.5	0.003375
21.366667	0.5	0.003250
21.375000	0.5	0.003375
21.383333	0.5	0.003500
21.391667	0.5	0.003125
21.400000	0.5	0.003250
21.408333	0.5	0.003125
21.416667	0.5	0.003125
21.425000	0.5	0.003250
21.433333	0.5	0.003375
21.441667	0.5	0.002875
21.450000	0.5	0.002625
21.458333	0.5	0.002750
21.466667	0.5	0.002250
21.475000	0.5	0.001875
21.483333	0.5	0.001750
21.491667	0.5	0.001750
21.500000	0.5	0.001750
21.508333	0.5	0.001625
21.516667	0.5	0.001250
21.525000	0.5	0.001125
21.533333	0.5	0.000625
21.541667	0.5	0.000500
21.550000	0.5	0.000000
21.558333	0.5	0.000125
21.566667	0.5	0.000250
21.575000	0.5	0.000000
21.583333	0.5	-0.000250
21.591667	0.5	-0.000500
21.600000	0.5	-0.000625
21.608333	0.5	-0.000625
21.616667	0.5	-0.000625
21.625000	0.5	-0.000375
21.633333	0.5	-0.000625
21.641667	0.5	-0.000875
21.650000	0.5	-0.000875
21.658333	0.5	-0.000875
21.666667	0.5	-0.001250
21.675000	0.5	-0.001625
21.683333	0.5	-0.001625
21.691667	0.5	-0.001750
21.700000	0.5	-0.002000
21.708333	0.5	-0.002125
21.716667	0.5	-0.002250
21.725000	0.5	-0.002500
21.733333	0.5	-0.002000
21.741667	0.5	-0.001625
21.750000	0.5	-0.001500
21.758333	0.5	-0.001000
21.766667	0.5	-0.000625
21.775000	0.5	-0.000500
21.783333	0.5	-0.000250
21.791667	0.5	-0.000125
21.800000	0.5	-0.000250
21.808333	0.5	-0.000375
21.816667	0.5	-0.000625
21.825000	0.5	-0.000875
21.833333	0.5	-0.000500
21.841667	0.5	-0.000500
21.850000	0.5	-0.000500
21.858333	0.5	-0.000500
21.866667	0.5	-0.000500
21.875000	0.5	-0.000500
21.883333	0.5	-0.000500
21.891667	0.5	-0.000625
21.900000	0.5	-0.000625
21.908333	0.5	-0.000875
21.916667	0.5	-0.000625
21.925000	0.5	-0.000875
21.933333	0.5	-0.001125
21.941667	0.5	-0.001375
21.950000	0.5	-0.001625
21.958333	0.5	-0.001750
21.966667	0.5	-0.001750
21.975000	0.5	-0.002125
21.983333	0.5	-0.002125
21.991667	0.5	-0.001875
22.000000	0.5	-0.001875
22.008333	0.5	-0.001875
22.016667	0.5	-0.001875
22.025000	0.5	-0.001875
22.033333	0.5	-0.001625
22.041667	0.5	-0.001875
22.050000	0.5	-0.001750
22.058333	0.5	-0.002000
22.066667	0.5	-0.002125
22.075000	0.5	-0.002125
22.083333	0.5	-0.001875
22.091667	0.5	-0.002000
22.100000	0.5	-0.001750
22.108333	0.5	-0.001375
22.116667	0.5	-0.001125
22.125000	0.5	-0.000750
22.133333	0.5	-0.000500
22.141667	0.5	-0.000375
22.150000	0.5	0.000000
22.158333	0.5	0.000250
22.166667	0.5	0.000250
22.175000	0.5	0.000625
22.183333	0.5	0.000750
22.191667	0.5	0.001125
22.200000	0.5	0.001625
22.208333	0.5	0.002125
22.216667	0.5	0.002500
22.225000	0.5	0.003000
22.233333	0.5	0.003750
22.241667	0.5	0.004125
22.250000	0.5	0.004250
22.258333	0.5	0.004625
22.266667	0.5	0.005000
22.275000	0.5	0.005250
22.283333	0.5	0.005625
22.291667	0.5	0.005625
22.300000	0.5	0.005625
22.308333	0.5	0.006000
22.316667	0.5	0.006750
22.325000	0.5	0.007375
22.333333	0.5	0.008000
22.341667	0.5	0.007750
22.350000	0.5	0.007625
22.358333	0.5	0.007875
22.366667	0.5	0.008125
22.375000	0.5	0.008000
22.383333	0.5	0.007875
22.391667	0.5	0.008250
22.400000	0.5	0.008375
22.408333	0.5	0.008875
22.416667	0.5	0.009375
22.425000	0.5	0.009500
22.433333	0.5	0.009750
22.441667	0.5	0.009250
22.450000	0.5	0.009250
22.458333	0.5	0.008875
22.466667	0.5	0.008500
22.475000	0.5	0.008750
22.483333	0.5	0.009125
22.491667	0.5	0.009000
22.500000	0.5	0.009000
22.508333	0.5	0.008875
22.516667	0.5	0.009000
22.525000	0.5	0.009125
22.533333	0.5	0.008875
22.541667	0.5	0.008750
22.550000	0.5	0.008750
22.558333	0.5	0.009000
22.566667	0.5	0.008625
22.575000	0.5	0.008375
22.583333	0.5	0.008125
22.591667	0.5	0.007750
22.600000	0.5	0.007875
22.608333	0.5	0.007875
22.616667	0.5	0.007375
22.625000	0.5	0.007375
22.633333	0.5	0.007625
22.641667	0.5	0.007750
22.650000	0.5	0.007500
22.658333	0.5	0.007000
22.666667	0.5	0.006750
22.675000	0.5	0.007000
22.683333	0.5	0.007250
22.691667	0.5	0.007375
22.700000	0.5	0.007750
22.708333	0.5	0.007500
22.716667	0.5	0.008000
22.725000	0.5	0.007875
22.733333	0.5	0.007750
22.741667	0.5	0.007750
22.750000	0.5	0.008125
22.758333	0.5	0.008125
22.766667	0.5	0.007625
22.775000	0.5	0.007375
22.783333	0.5	0.007125
22.791667	0.5	0.007125
22.800000	0.5	0.007375
22.808333	0.5	0.007000
22.816667	0.5	0.007250
22.825000	0.5	0.007375
22.833333	0.5	0.007500
22.841667	0.5	0.007375
22.850000	0.5	0.007125
22.858333	0.5	0.006750
22.866667	0.5	0.007000
22.875000	0.5	0.006875
22.883333	0.5	0.006750
22.891667	0.5	0.006375
22.900000	0.5	0.006125
22.908333	0.5	0.005875
22.916667	0.5	0.005375
22.925000	0.5	0.005500
22.933333	0.5	0.005375
22.941667	0.5	0.005000
22.950000	0.5	0.004750
22.958333	0.5	0.004375
22.966667	0.5	0.004125
22.975000	0.5	0.003875
22.983333	0.5	0.003750
22.991667	0.5	0.003375
23.000000	0.5	0.003000
23.008333	0.5	0.002625
23.016667	0.5	0.002500
23.025000	0.5	0.002125
23.033333	0.5	0.002375
23.041667	0.5	0.001875
23.050000	0.5	0.001250
23.058333	0.5	0.001000
23.066667	0.5	0.001000
23.075000	0.5	0.000750
23.083333	0.5	0.000625
23.091667	0.5	0.000500
23.100000	0.5	0.000625
23.108333	0.5	0.000375
23.116667	0.5	0.000375
23.125000	0.5	-0.000125
23.133333	0.5	-0.000500
23.141667	0.5	-0.000500
23.150000	0.5	-0.001000
23.158333	0.5	-0.001125
23.166667	0.5	-0.000875
23.175000	0.5	-0.000500
23.183333	0.5	-0.000375
23.191667	0.5	-0.000625
23.200000	0.5	-0.000750
23.208333	0.5	-0.001000
23.216667	0.5	-0.000750
23.225000	0.5	-0.000625
23.233333	0.5	-0.000875
23.241667	0.5	-0.001000
23.250000	0.5	-0.001250
23.258333	0.5	-0.000875
23.266667	0.5	-0.000500
23.275000	0.5	-0.000125
23.283333	0.5	-0.000125
23.291667	0.5	0.000000
23.300000	0.5	0.000375
23.308333	0.5	0.000625
23.316667	0.5	0.000875
23.325000	0.5	0.000875
23.333333	0.5	0.001000
23.341667	0.5	0.001250
23.350000	0.5	0.001250
23.358333	0.5	0.001375
23.366667	0.5	0.001625
23.375000	0.5	0.001875
23.383333	0.5	0.001750
23.391667	0.5	0.002125
23.400000	0.5	0.002000
23.408333	0.5	0.002000
23.416667	0.5	0.002250
23.425000	0.5	0.002250
23.433333	0.5	0.002375
23.441667	0.5	0.002625
23.450000	0.5	0.002875
23.458333	0.5	0.002875
23.466667	0.5	0.003250
23.475000	0.5	0.003500
23.483333	0.5	0.003250
23.491667	0.5	0.003250
23.500000	0.5	0.003500
23.508333	0.5	0.003375
23.516667	0.5	0.003375
23.525000	0.5	0.004000
23.533333	0.5	0.004500
23.541667	0.5	0.004625
23.550000	0.5	0.004625
23.558333	0.5	0.004750
23.566667	0.5	0.004625
23.575000	0.5	0.004750
23.583333	0.5	0.004625
23.591667	0.5	0.005000
23.600000	0.5	0.005125
23.608333	0.5	0.005500
23.616667	0.5	0.005375
23.625000	0.5	0.005625
23.633333	0.5	0.005750
23.641667	0.5	0.006250
23.650000	0.5	0.006125
23.658333	0.5	0.006250
23.666667	0.5	0.006250
23.675000	0.5	0.006375
23.683333	0.5	0.006625
23.691667	0.5	0.006500
23.700000	0.5	0.006500
23.708333	0.5	0.006250
23.716667	0.5	0.006250
23.725000	0.5	0.006625
23.733333	0.5	0.006500
23.741667	0.5	0.006750
23.750000	0.5	0.006750
23.758333	0.5	0.006750
23.766667	0.5	0.007250
23.775000	0.5	0.007375
23.783333	0.5	0.007375
23.791667	0.5	0.007125
23.800000	0.5	0.007250
23.808333	0.5	0.007750
23.816667	0.5	0.007875
23.825000	0.5	0.008125
23.833333	0.5	0.008250
23.841667	0.5	0.008375
23.850000	0.5	0.008125
23.858333	0.5	0.008250
23.866667	0.5	0.008250
23.875000	0.5	0.008000
23.883333	0.5	0.008125
23.891667	0.5	0.008125
23.900000	0.5	0.008375
23.908333	0.5	0.008500
23.916667	0.5	0.009000
23.925000	0.5	0.009000
23.933333	0.5	0.009125
23.941667	0.5	0.009125
23.950000	0.5	0.009125
23.958333	0.5	0.009500
23.966667	0.5	0.009500
23.975000	0.5	0.009625
23.983333	0.5	0.010000
23.991667	0.5	0.009750
24.000000	0.5	0.009500
24.008333	0.5	0.009875
24.016667	0.5	0.010000
24.025000	0.5	0.010000
24.033333	0.5	0.010125
24.041667	0.5	0.010500
24.050000	0.5	0.010125
24.058333	0.5	0.010250
24.066667	0.5	0.009750
24.075000	0.5	0.009625
24.083333	0.5	0.009750
24.091667	0.5	0.010000
24.100000	0.5	0.010125
24.108333	0.5	0.009875
24.116667	0.5	0.010000
24.125000	0.5	0.010125
24.133333	0.5	0.010000
24.141667	0.5	0.009750
24.150000	0.5	0.009125
24.158333	0.5	0.008875
24.166667	0.5	0.008500
24.175000	0.5	0.008250
24.183333	0.5	0.008000
24.191667	0.5	0.007625
24.200000	0.5	0.007375
24.208333	0.5	0.006625
24.216667	0.5	0.006250
24.225000	0.5	0.006000
24.233333	0.5	0.005375
24.241667	0.5	0.005375
24.250000	0.5	0.005125
24.258333	0.5	0.005250
24.266667	0.5	0.005625
24.275000	0.5	0.005250
24.283333	0.5	0.004750
24.291667	0.5	0.004500
24.300000	0.5	0.004000
24.308333	0.5	0.003500
24.316667	0.5	0.002750
24.325000	0.5	0.002250
24.333333	0.5	0.002000
24.341667	0.5	0.001750
24.350000	0.5	0.001500
24.358333	0.5	0.001500
24.366667	0.5	0.001250
24.375000	0.5	0.000750
24.383333	0.5	0.000250
24.391667	0.5	-0.000125
24.400000	0.5	-0.000125
24.408333	0.5	-0.000250
24.416667	0.5	-0.000625
24.425000	0.5	-0.000875
24.433333	0.5	-0.001250
24.441667	0.5	-0.001625
24.450000	0.5	-0.002125
24.458333	0.5	-0.002875
24.466667	0.5	-0.003250
24.475000	0.5	-0.003125
24.483333	0.5	-0.003000
24.491667	0.5	-0.003000
24.500000	0.5	-0.003000
24.508333	0.5	-0.003250
24.516667	0.5	-0.003375
24.525000	0.5	-0.003625
24.533333	0.5	-0.003250
24.541667	0.5	-0.003375
24.550000	0.5	-0.003875
24.558333	0.5	-0.004250
24.566667	0.5	-0.004625
24.575000	0.5	-0.004500
24.583333	0.5	-0.004625
24.591667	0.5	-0.004500
24.600000	0.5	-0.004375
24.608333	0.5	-0.004250
24.616667	0.5	-0.004125
24.625000	0.5	-0.003875
24.633333	0.5	-0.004000
24.641667	0.5	-0.004375
24.650000	0.5	-0.004250
24.658333	0.5	-0.004625
24.666667	0.5	-0.005000
24.675000	0.5	-0.004875
24.683333	0.5	-0.004875
24.691667	0.5	-0.005000
24.700000	0.5	-0.005000
24.708333	0.5	-0.004875
24.716667	0.5	-0.004875
24.725000	0.5	-0.005000
24.733333	0.5	-0.005250
24.741667	0.5	-0.005000
24.750000	0.5	-0.004625
24.758333	0.5	-0.004375
24.766667	0.5	-0.004000
24.775000	0.5	-0.003875
24.783333	0.5	-0.003875
24.791667	0.5	-0.004250
24.800000	0.5	-0.003875
24.808333	0.5	-0.003750
24.816667	0.5	-0.003625
24.825000	0.5	-0.003500
24.833333	0.5	-0.003125
24.841667	0.5	-0.003250
24.850000	0.5	-0.002875
24.858333	0.5	-0.002875
24.866667	0.5	-0.002875
24.875000	0.5	-0.003125
24.883333	0.5	-0.003000
24.891667	0.5	-0.002875
24.900000	0.5	-0.002625
24.908333	0.5	-0.002250
24.916667	0.5	-0.001750
24.925000	0.5	-0.001250
24.933333	0.5	-0.000750
24.941667	0.5	-0.000500
24.950000	0.5	-0.000500
24.958333	0.5	-0.000375
24.966667	0.5	-0.000375
24.975000	0.5	-0.000750
24.983333	0.5	-0.000875
24.991667	0.5	-0.000375
25.000000	0.5	0.000000
