# Supplementary material for: Dynamic character displacement among a pair of bacterial phyllosphere commensals in situ
Source: Nat Commun. 2022 May 20;13:2836. doi: 10.1038/s41467-022-30469-3 (PMC9123166; doi:10.1038/s41467-022-30469-3)
Supplement: Supplementary file 11 — Source Data [file 41467_2022_30469_MOESM11_ESM.zip › Source Data/Supplementary Figure 5/Xylose+Galactose t2 a.txt]

File Path	chrom://marshall/Chromeleon7/HPLC_Ultimate_3000/Users/helucas/20200720_OrganicAcids_CCR_L257.seq/199.smp/RI_1.channel/RI_1.chm
Channel	RI_1

Injection Information:
Data Vault	Chromeleon7
Injection	Xyl_Gal_t2_a
Injection Number	95
Position	GA4
Comment	
Processing Method	Quantitative
Instrument Method	20200525_Rezex_ROA_OrganicAcid_600uL_2500uM_H2SO4_50A_50D
Type	Unknown
Status	Finished
Injection Date	7/22/2020
Injection Time	1:06:12 PM
Injection Volume (µl)	10.000
Dilution Factor	1.0000
Weight	1.0000

Chromatogram Data Information:
Time Min. (min)	0.000000
Time Max. (min)	25.000000
Data Points	3001
Detector	RI
Generating Data System	Chromeleon 7.2.5.9507
Exporting Data System	Chromeleon 7.2.8.0
Operator	Instrument Controller
Signal Quantity	Refractive 
Signal Unit	µRIU
Signal Min.	-2.583625
Signal Max.	24.614000
Channel	RI_1
Driver Name	RID520Driver.dll
Channel Type	Evaluation
Min. Step (s)	0.5
Max. Step (s)	0.5
Average Step (s)	0.5

Signal Parameter Information:
Signal Info	

Chromatogram Data:
Time (min)	Step (s)	Value (µRIU)
0.000000	n.a.	0.002125
0.008333	0.5	0.002375
0.016667	0.5	0.002625
0.025000	0.5	0.003250
0.033333	0.5	0.003375
0.041667	0.5	0.003750
0.050000	0.5	0.004125
0.058333	0.5	0.004625
0.066667	0.5	0.004875
0.075000	0.5	0.005750
0.083333	0.5	0.006375
0.091667	0.5	0.007000
0.100000	0.5	0.007375
0.108333	0.5	0.007875
0.116667	0.5	0.008875
0.125000	0.5	0.009625
0.133333	0.5	0.010000
0.141667	0.5	0.011000
0.150000	0.5	0.011375
0.158333	0.5	0.011875
0.166667	0.5	0.012500
0.175000	0.5	0.013500
0.183333	0.5	0.014375
0.191667	0.5	0.015125
0.200000	0.5	0.015875
0.208333	0.5	0.016375
0.216667	0.5	0.017125
0.225000	0.5	0.018000
0.233333	0.5	0.019000
0.241667	0.5	0.019500
0.250000	0.5	0.020375
0.258333	0.5	0.021250
0.266667	0.5	0.022000
0.275000	0.5	0.022500
0.283333	0.5	0.023000
0.291667	0.5	0.023625
0.300000	0.5	0.023875
0.308333	0.5	0.024000
0.316667	0.5	0.024250
0.325000	0.5	0.024750
0.333333	0.5	0.024875
0.341667	0.5	0.025125
0.350000	0.5	0.025250
0.358333	0.5	0.025750
0.366667	0.5	0.025625
0.375000	0.5	0.025875
0.383333	0.5	0.026250
0.391667	0.5	0.026625
0.400000	0.5	0.027000
0.408333	0.5	0.027500
0.416667	0.5	0.027875
0.425000	0.5	0.028250
0.433333	0.5	0.028125
0.441667	0.5	0.028000
0.450000	0.5	0.028000
0.458333	0.5	0.028125
0.466667	0.5	0.028500
0.475000	0.5	0.028500
0.483333	0.5	0.027875
0.491667	0.5	0.027750
0.500000	0.5	0.027750
0.508333	0.5	0.027125
0.516667	0.5	0.027250
0.525000	0.5	0.027375
0.533333	0.5	0.027375
0.541667	0.5	0.027250
0.550000	0.5	0.027000
0.558333	0.5	0.026375
0.566667	0.5	0.026125
0.575000	0.5	0.025625
0.583333	0.5	0.025375
0.591667	0.5	0.025125
0.600000	0.5	0.024625
0.608333	0.5	0.024500
0.616667	0.5	0.024125
0.625000	0.5	0.023625
0.633333	0.5	0.023375
0.641667	0.5	0.023375
0.650000	0.5	0.022625
0.658333	0.5	0.021875
0.666667	0.5	0.021750
0.675000	0.5	0.021375
0.683333	0.5	0.020500
0.691667	0.5	0.019750
0.700000	0.5	0.019000
0.708333	0.5	0.018500
0.716667	0.5	0.017875
0.725000	0.5	0.017250
0.733333	0.5	0.016500
0.741667	0.5	0.016375
0.750000	0.5	0.016125
0.758333	0.5	0.015875
0.766667	0.5	0.015625
0.775000	0.5	0.015250
0.783333	0.5	0.014375
0.791667	0.5	0.013750
0.800000	0.5	0.013125
0.808333	0.5	0.012750
0.816667	0.5	0.012000
0.825000	0.5	0.011625
0.833333	0.5	0.011375
0.841667	0.5	0.010750
0.850000	0.5	0.010250
0.858333	0.5	0.009375
0.866667	0.5	0.008500
0.875000	0.5	0.007750
0.883333	0.5	0.007125
0.891667	0.5	0.006500
0.900000	0.5	0.005875
0.908333	0.5	0.005375
0.916667	0.5	0.004625
0.925000	0.5	0.004000
0.933333	0.5	0.003375
0.941667	0.5	0.003000
0.950000	0.5	0.002750
0.958333	0.5	0.002125
0.966667	0.5	0.001625
0.975000	0.5	0.001250
0.983333	0.5	0.000375
0.991667	0.5	0.000250
1.000000	0.5	0.000000
1.008333	0.5	-0.000125
1.016667	0.5	-0.000500
1.025000	0.5	-0.000625
1.033333	0.5	-0.001000
1.041667	0.5	-0.001500
1.050000	0.5	-0.001750
1.058333	0.5	-0.002000
1.066667	0.5	-0.002250
1.075000	0.5	-0.002250
1.083333	0.5	-0.002625
1.091667	0.5	-0.002875
1.100000	0.5	-0.002875
1.108333	0.5	-0.003125
1.116667	0.5	-0.003000
1.125000	0.5	-0.002625
1.133333	0.5	-0.002250
1.141667	0.5	-0.002500
1.150000	0.5	-0.002375
1.158333	0.5	-0.002125
1.166667	0.5	-0.002375
1.175000	0.5	-0.002375
1.183333	0.5	-0.002250
1.191667	0.5	-0.002375
1.200000	0.5	-0.001875
1.208333	0.5	-0.001625
1.216667	0.5	-0.001375
1.225000	0.5	-0.001000
1.233333	0.5	-0.000750
1.241667	0.5	-0.000375
1.250000	0.5	0.000000
1.258333	0.5	0.000000
1.266667	0.5	0.000125
1.275000	0.5	0.000125
1.283333	0.5	0.000500
1.291667	0.5	0.000625
1.300000	0.5	0.000750
1.308333	0.5	0.000625
1.316667	0.5	0.000875
1.325000	0.5	0.001000
1.333333	0.5	0.001125
1.341667	0.5	0.000750
1.350000	0.5	0.000625
1.358333	0.5	0.000500
1.366667	0.5	0.000375
1.375000	0.5	0.000375
1.383333	0.5	0.000250
1.391667	0.5	0.000375
1.400000	0.5	0.000250
1.408333	0.5	0.000375
1.416667	0.5	0.000750
1.425000	0.5	0.001000
1.433333	0.5	0.001000
1.441667	0.5	0.001250
1.450000	0.5	0.001000
1.458333	0.5	0.000875
1.466667	0.5	0.001000
1.475000	0.5	0.000875
1.483333	0.5	0.001125
1.491667	0.5	0.001750
1.500000	0.5	0.001750
1.508333	0.5	0.001625
1.516667	0.5	0.001375
1.525000	0.5	0.001375
1.533333	0.5	0.001250
1.541667	0.5	0.001375
1.550000	0.5	0.001625
1.558333	0.5	0.001625
1.566667	0.5	0.001750
1.575000	0.5	0.001625
1.583333	0.5	0.001750
1.591667	0.5	0.001625
1.600000	0.5	0.001125
1.608333	0.5	0.001125
1.616667	0.5	0.001250
1.625000	0.5	0.001375
1.633333	0.5	0.000875
1.641667	0.5	0.000875
1.650000	0.5	0.001250
1.658333	0.5	0.001750
1.666667	0.5	0.001875
1.675000	0.5	0.002500
1.683333	0.5	0.002250
1.691667	0.5	0.002375
1.700000	0.5	0.002625
1.708333	0.5	0.002625
1.716667	0.5	0.002375
1.725000	0.5	0.002625
1.733333	0.5	0.002625
1.741667	0.5	0.003000
1.750000	0.5	0.002750
1.758333	0.5	0.002625
1.766667	0.5	0.003125
1.775000	0.5	0.003250
1.783333	0.5	0.003625
1.791667	0.5	0.003750
1.800000	0.5	0.004125
1.808333	0.5	0.004125
1.816667	0.5	0.004375
1.825000	0.5	0.004250
1.833333	0.5	0.004000
1.841667	0.5	0.004500
1.850000	0.5	0.004750
1.858333	0.5	0.004375
1.866667	0.5	0.004875
1.875000	0.5	0.005250
1.883333	0.5	0.005000
1.891667	0.5	0.005000
1.900000	0.5	0.005000
1.908333	0.5	0.004625
1.916667	0.5	0.004625
1.925000	0.5	0.005250
1.933333	0.5	0.005125
1.941667	0.5	0.005000
1.950000	0.5	0.005125
1.958333	0.5	0.005375
1.966667	0.5	0.005375
1.975000	0.5	0.005500
1.983333	0.5	0.005500
1.991667	0.5	0.005500
2.000000	0.5	0.005750
2.008333	0.5	0.006000
2.016667	0.5	0.006125
2.025000	0.5	0.006500
2.033333	0.5	0.006500
2.041667	0.5	0.006500
2.050000	0.5	0.006750
2.058333	0.5	0.006625
2.066667	0.5	0.006875
2.075000	0.5	0.007000
2.083333	0.5	0.007000
2.091667	0.5	0.007250
2.100000	0.5	0.006875
2.108333	0.5	0.006750
2.116667	0.5	0.006750
2.125000	0.5	0.006750
2.133333	0.5	0.006375
2.141667	0.5	0.006375
2.150000	0.5	0.006500
2.158333	0.5	0.006500
2.166667	0.5	0.006375
2.175000	0.5	0.006500
2.183333	0.5	0.006625
2.191667	0.5	0.006750
2.200000	0.5	0.006875
2.208333	0.5	0.006750
2.216667	0.5	0.006875
2.225000	0.5	0.006625
2.233333	0.5	0.006000
2.241667	0.5	0.006000
2.250000	0.5	0.006000
2.258333	0.5	0.006375
2.266667	0.5	0.006250
2.275000	0.5	0.006000
2.283333	0.5	0.006125
2.291667	0.5	0.006000
2.300000	0.5	0.005625
2.308333	0.5	0.005875
2.316667	0.5	0.005625
2.325000	0.5	0.005500
2.333333	0.5	0.005625
2.341667	0.5	0.005625
2.350000	0.5	0.005750
2.358333	0.5	0.005625
2.366667	0.5	0.005125
2.375000	0.5	0.005000
2.383333	0.5	0.004875
2.391667	0.5	0.004875
2.400000	0.5	0.005000
2.408333	0.5	0.004875
2.416667	0.5	0.005125
2.425000	0.5	0.004750
2.433333	0.5	0.004500
2.441667	0.5	0.004000
2.450000	0.5	0.003500
2.458333	0.5	0.003375
2.466667	0.5	0.002875
2.475000	0.5	0.003000
2.483333	0.5	0.003125
2.491667	0.5	0.002875
2.500000	0.5	0.002750
2.508333	0.5	0.002625
2.516667	0.5	0.002875
2.525000	0.5	0.002500
2.533333	0.5	0.002375
2.541667	0.5	0.002500
2.550000	0.5	0.002250
2.558333	0.5	0.002375
2.566667	0.5	0.002500
2.575000	0.5	0.002750
2.583333	0.5	0.002875
2.591667	0.5	0.003125
2.600000	0.5	0.003625
2.608333	0.5	0.003625
2.616667	0.5	0.003750
2.625000	0.5	0.003875
2.633333	0.5	0.004375
2.641667	0.5	0.004500
2.650000	0.5	0.004500
2.658333	0.5	0.004875
2.666667	0.5	0.004875
2.675000	0.5	0.005125
2.683333	0.5	0.005375
2.691667	0.5	0.005625
2.700000	0.5	0.005875
2.708333	0.5	0.006625
2.716667	0.5	0.007000
2.725000	0.5	0.007625
2.733333	0.5	0.008000
2.741667	0.5	0.008250
2.750000	0.5	0.008000
2.758333	0.5	0.008125
2.766667	0.5	0.008750
2.775000	0.5	0.009250
2.783333	0.5	0.009500
2.791667	0.5	0.009500
2.800000	0.5	0.009750
2.808333	0.5	0.010250
2.816667	0.5	0.010250
2.825000	0.5	0.010375
2.833333	0.5	0.010750
2.841667	0.5	0.011125
2.850000	0.5	0.011375
2.858333	0.5	0.011500
2.866667	0.5	0.011625
2.875000	0.5	0.011625
2.883333	0.5	0.011750
2.891667	0.5	0.011625
2.900000	0.5	0.012000
2.908333	0.5	0.012250
2.916667	0.5	0.012375
2.925000	0.5	0.012500
2.933333	0.5	0.012250
2.941667	0.5	0.012250
2.950000	0.5	0.012375
2.958333	0.5	0.012000
2.966667	0.5	0.011750
2.975000	0.5	0.011500
2.983333	0.5	0.011750
2.991667	0.5	0.011375
3.000000	0.5	0.011375
3.008333	0.5	0.010875
3.016667	0.5	0.011000
3.025000	0.5	0.010875
3.033333	0.5	0.010500
3.041667	0.5	0.010375
3.050000	0.5	0.010500
3.058333	0.5	0.010625
3.066667	0.5	0.010625
3.075000	0.5	0.011125
3.083333	0.5	0.011250
3.091667	0.5	0.010875
3.100000	0.5	0.010375
3.108333	0.5	0.010625
3.116667	0.5	0.010500
3.125000	0.5	0.010625
3.133333	0.5	0.010750
3.141667	0.5	0.010375
3.150000	0.5	0.010125
3.158333	0.5	0.010125
3.166667	0.5	0.010250
3.175000	0.5	0.010250
3.183333	0.5	0.010625
3.191667	0.5	0.010875
3.200000	0.5	0.011250
3.208333	0.5	0.011375
3.216667	0.5	0.011375
3.225000	0.5	0.011250
3.233333	0.5	0.011625
3.241667	0.5	0.011750
3.250000	0.5	0.011750
3.258333	0.5	0.011875
3.266667	0.5	0.011750
3.275000	0.5	0.011625
3.283333	0.5	0.011750
3.291667	0.5	0.011875
3.300000	0.5	0.011750
3.308333	0.5	0.011750
3.316667	0.5	0.011750
3.325000	0.5	0.011625
3.333333	0.5	0.011625
3.341667	0.5	0.011750
3.350000	0.5	0.011500
3.358333	0.5	0.011500
3.366667	0.5	0.011500
3.375000	0.5	0.011125
3.383333	0.5	0.011000
3.391667	0.5	0.011000
3.400000	0.5	0.011250
3.408333	0.5	0.011250
3.416667	0.5	0.011125
3.425000	0.5	0.011000
3.433333	0.5	0.010500
3.441667	0.5	0.010500
3.450000	0.5	0.010250
3.458333	0.5	0.009750
3.466667	0.5	0.009750
3.475000	0.5	0.009000
3.483333	0.5	0.008750
3.491667	0.5	0.008500
3.500000	0.5	0.008625
3.508333	0.5	0.008375
3.516667	0.5	0.008375
3.525000	0.5	0.008250
3.533333	0.5	0.007625
3.541667	0.5	0.007500
3.550000	0.5	0.007250
3.558333	0.5	0.006750
3.566667	0.5	0.006625
3.575000	0.5	0.006875
3.583333	0.5	0.006625
3.591667	0.5	0.006625
3.600000	0.5	0.006625
3.608333	0.5	0.006500
3.616667	0.5	0.006375
3.625000	0.5	0.005875
3.633333	0.5	0.005375
3.641667	0.5	0.005125
3.650000	0.5	0.005125
3.658333	0.5	0.005250
3.666667	0.5	0.004625
3.675000	0.5	0.004375
3.683333	0.5	0.004375
3.691667	0.5	0.004250
3.700000	0.5	0.004000
3.708333	0.5	0.004250
3.716667	0.5	0.004125
3.725000	0.5	0.003500
3.733333	0.5	0.003250
3.741667	0.5	0.003125
3.750000	0.5	0.003125
3.758333	0.5	0.003125
3.766667	0.5	0.003000
3.775000	0.5	0.002500
3.783333	0.5	0.002125
3.791667	0.5	0.002625
3.800000	0.5	0.003000
3.808333	0.5	0.003250
3.816667	0.5	0.003250
3.825000	0.5	0.003125
3.833333	0.5	0.003250
3.841667	0.5	0.003250
3.850000	0.5	0.003750
3.858333	0.5	0.003625
3.866667	0.5	0.003625
3.875000	0.5	0.003375
3.883333	0.5	0.002750
3.891667	0.5	0.002250
3.900000	0.5	0.001875
3.908333	0.5	0.001375
3.916667	0.5	0.001250
3.925000	0.5	0.001250
3.933333	0.5	0.001125
3.941667	0.5	0.000375
3.950000	0.5	-0.000125
3.958333	0.5	-0.000250
3.966667	0.5	-0.000375
3.975000	0.5	-0.001000
3.983333	0.5	-0.001500
3.991667	0.5	-0.002125
4.000000	0.5	-0.002500
4.008333	0.5	-0.003000
4.016667	0.5	-0.003875
4.025000	0.5	-0.004250
4.033333	0.5	-0.004875
4.041667	0.5	-0.005625
4.050000	0.5	-0.005625
4.058333	0.5	-0.006125
4.066667	0.5	-0.006500
4.075000	0.5	-0.007375
4.083333	0.5	-0.008000
4.091667	0.5	-0.008750
4.100000	0.5	-0.009500
4.108333	0.5	-0.010000
4.116667	0.5	-0.010250
4.125000	0.5	-0.010625
4.133333	0.5	-0.010625
4.141667	0.5	-0.011250
4.150000	0.5	-0.011750
4.158333	0.5	-0.012125
4.166667	0.5	-0.012375
4.175000	0.5	-0.012125
4.183333	0.5	-0.012625
4.191667	0.5	-0.013000
4.200000	0.5	-0.012750
4.208333	0.5	-0.012875
4.216667	0.5	-0.012750
4.225000	0.5	-0.012625
4.233333	0.5	-0.012625
4.241667	0.5	-0.012875
4.250000	0.5	-0.013250
4.258333	0.5	-0.013250
4.266667	0.5	-0.013125
4.275000	0.5	-0.013375
4.283333	0.5	-0.012625
4.291667	0.5	-0.012000
4.300000	0.5	-0.011625
4.308333	0.5	-0.010875
4.316667	0.5	-0.010500
4.325000	0.5	-0.010500
4.333333	0.5	-0.010000
4.341667	0.5	-0.009500
4.350000	0.5	-0.009375
4.358333	0.5	-0.009000
4.366667	0.5	-0.008750
4.375000	0.5	-0.008750
4.383333	0.5	-0.008125
4.391667	0.5	-0.007375
4.400000	0.5	-0.006625
4.408333	0.5	-0.006000
4.416667	0.5	-0.005375
4.425000	0.5	-0.005375
4.433333	0.5	-0.005375
4.441667	0.5	-0.005000
4.450000	0.5	-0.004000
4.458333	0.5	-0.003125
4.466667	0.5	-0.002625
4.475000	0.5	-0.001750
4.483333	0.5	-0.000750
4.491667	0.5	0.000125
4.500000	0.5	0.000750
4.508333	0.5	0.001500
4.516667	0.5	0.001875
4.525000	0.5	0.002375
4.533333	0.5	0.002625
4.541667	0.5	0.002875
4.550000	0.5	0.003500
4.558333	0.5	0.003750
4.566667	0.5	0.004375
4.575000	0.5	0.004750
4.583333	0.5	0.005375
4.591667	0.5	0.005875
4.600000	0.5	0.006250
4.608333	0.5	0.006250
4.616667	0.5	0.006250
4.625000	0.5	0.006500
4.633333	0.5	0.006750
4.641667	0.5	0.006875
4.650000	0.5	0.007000
4.658333	0.5	0.006875
4.666667	0.5	0.006500
4.675000	0.5	0.006750
4.683333	0.5	0.006625
4.691667	0.5	0.006750
4.700000	0.5	0.007250
4.708333	0.5	0.007125
4.716667	0.5	0.007000
4.725000	0.5	0.006875
4.733333	0.5	0.006500
4.741667	0.5	0.006125
4.750000	0.5	0.006250
4.758333	0.5	0.006375
4.766667	0.5	0.006625
4.775000	0.5	0.006500
4.783333	0.5	0.006000
4.791667	0.5	0.005250
4.800000	0.5	0.005000
4.808333	0.5	0.004625
4.816667	0.5	0.004250
4.825000	0.5	0.003375
4.833333	0.5	0.002875
4.841667	0.5	0.002625
4.850000	0.5	0.002125
4.858333	0.5	0.002000
4.866667	0.5	0.001750
4.875000	0.5	0.001250
4.883333	0.5	0.000625
4.891667	0.5	0.000250
4.900000	0.5	0.000000
4.908333	0.5	-0.000250
4.916667	0.5	-0.001000
4.925000	0.5	-0.001250
4.933333	0.5	-0.001625
4.941667	0.5	-0.001625
4.950000	0.5	-0.002000
4.958333	0.5	-0.002000
4.966667	0.5	-0.001875
4.975000	0.5	-0.002375
4.983333	0.5	-0.003000
4.991667	0.5	-0.003375
5.000000	0.5	-0.003625
5.008333	0.5	-0.003875
5.016667	0.5	-0.004000
5.025000	0.5	-0.004125
5.033333	0.5	-0.004375
5.041667	0.5	-0.004375
5.050000	0.5	-0.004750
5.058333	0.5	-0.005250
5.066667	0.5	-0.005375
5.075000	0.5	-0.005375
5.083333	0.5	-0.004875
5.091667	0.5	-0.004750
5.100000	0.5	-0.004875
5.108333	0.5	-0.005125
5.116667	0.5	-0.005125
5.125000	0.5	-0.005000
5.133333	0.5	-0.004750
5.141667	0.5	-0.004750
5.150000	0.5	-0.004875
5.158333	0.5	-0.004750
5.166667	0.5	-0.004875
5.175000	0.5	-0.005000
5.183333	0.5	-0.004750
5.191667	0.5	-0.004250
5.200000	0.5	-0.003875
5.208333	0.5	-0.003500
5.216667	0.5	-0.003000
5.225000	0.5	-0.002500
5.233333	0.5	-0.002250
5.241667	0.5	-0.001625
5.250000	0.5	-0.001000
5.258333	0.5	-0.000375
5.266667	0.5	0.000000
5.275000	0.5	0.000250
5.283333	0.5	0.000750
5.291667	0.5	0.001000
5.300000	0.5	0.000875
5.308333	0.5	0.001500
5.316667	0.5	0.002125
5.325000	0.5	0.002750
5.333333	0.5	0.003625
5.341667	0.5	0.004250
5.350000	0.5	0.004750
5.358333	0.5	0.005250
5.366667	0.5	0.005750
5.375000	0.5	0.006000
5.383333	0.5	0.006625
5.391667	0.5	0.007375
5.400000	0.5	0.008000
5.408333	0.5	0.008500
5.416667	0.5	0.009000
5.425000	0.5	0.010000
5.433333	0.5	0.010375
5.441667	0.5	0.011125
5.450000	0.5	0.012000
5.458333	0.5	0.012375
5.466667	0.5	0.012875
5.475000	0.5	0.013500
5.483333	0.5	0.014000
5.491667	0.5	0.014625
5.500000	0.5	0.015125
5.508333	0.5	0.015250
5.516667	0.5	0.015750
5.525000	0.5	0.016250
5.533333	0.5	0.016500
5.541667	0.5	0.016250
5.550000	0.5	0.016500
5.558333	0.5	0.017000
5.566667	0.5	0.017500
5.575000	0.5	0.017500
5.583333	0.5	0.017375
5.591667	0.5	0.017375
5.600000	0.5	0.017500
5.608333	0.5	0.017125
5.616667	0.5	0.017125
5.625000	0.5	0.016500
5.633333	0.5	0.016000
5.641667	0.5	0.015625
5.650000	0.5	0.015500
5.658333	0.5	0.015250
5.666667	0.5	0.015125
5.675000	0.5	0.014875
5.683333	0.5	0.014750
5.691667	0.5	0.014375
5.700000	0.5	0.013875
5.708333	0.5	0.013500
5.716667	0.5	0.013125
5.725000	0.5	0.013250
5.733333	0.5	0.013000
5.741667	0.5	0.012625
5.750000	0.5	0.012000
5.758333	0.5	0.011625
5.766667	0.5	0.010625
5.775000	0.5	0.010000
5.783333	0.5	0.009375
5.791667	0.5	0.009000
5.800000	0.5	0.009375
5.808333	0.5	0.009375
5.816667	0.5	0.009375
5.825000	0.5	0.009000
5.833333	0.5	0.008625
5.841667	0.5	0.008250
5.850000	0.5	0.008375
5.858333	0.5	0.008000
5.866667	0.5	0.007500
5.875000	0.5	0.007500
5.883333	0.5	0.007375
5.891667	0.5	0.007375
5.900000	0.5	0.008000
5.908333	0.5	0.008000
5.916667	0.5	0.008125
5.925000	0.5	0.008125
5.933333	0.5	0.008500
5.941667	0.5	0.009250
5.950000	0.5	0.010000
5.958333	0.5	0.010750
5.966667	0.5	0.011875
5.975000	0.5	0.012250
5.983333	0.5	0.013000
5.991667	0.5	0.013500
6.000000	0.5	0.014250
6.008333	0.5	0.015125
6.016667	0.5	0.015750
6.025000	0.5	0.016375
6.033333	0.5	0.017250
6.041667	0.5	0.017500
6.050000	0.5	0.018000
6.058333	0.5	0.018375
6.066667	0.5	0.018875
6.075000	0.5	0.019375
6.083333	0.5	0.019500
6.091667	0.5	0.019750
6.100000	0.5	0.019750
6.108333	0.5	0.019750
6.116667	0.5	0.019750
6.125000	0.5	0.020500
6.133333	0.5	0.020750
6.141667	0.5	0.020375
6.150000	0.5	0.020750
6.158333	0.5	0.020875
6.166667	0.5	0.020750
6.175000	0.5	0.020750
6.183333	0.5	0.021125
6.191667	0.5	0.021125
6.200000	0.5	0.020875
6.208333	0.5	0.020375
6.216667	0.5	0.020375
6.225000	0.5	0.020625
6.233333	0.5	0.020500
6.241667	0.5	0.020500
6.250000	0.5	0.020625
6.258333	0.5	0.020750
6.266667	0.5	0.020375
6.275000	0.5	0.020500
6.283333	0.5	0.020125
6.291667	0.5	0.019875
6.300000	0.5	0.019375
6.308333	0.5	0.019000
6.316667	0.5	0.018750
6.325000	0.5	0.018500
6.333333	0.5	0.018250
6.341667	0.5	0.018000
6.350000	0.5	0.017375
6.358333	0.5	0.016375
6.366667	0.5	0.015500
6.375000	0.5	0.015250
6.383333	0.5	0.014875
6.391667	0.5	0.014000
6.400000	0.5	0.013500
6.408333	0.5	0.013125
6.416667	0.5	0.012375
6.425000	0.5	0.011500
6.433333	0.5	0.010875
6.441667	0.5	0.010375
6.450000	0.5	0.010000
6.458333	0.5	0.009250
6.466667	0.5	0.008750
6.475000	0.5	0.008250
6.483333	0.5	0.008000
6.491667	0.5	0.007625
6.500000	0.5	0.007375
6.508333	0.5	0.006875
6.516667	0.5	0.007125
6.525000	0.5	0.007250
6.533333	0.5	0.006750
6.541667	0.5	0.006750
6.550000	0.5	0.006625
6.558333	0.5	0.006750
6.566667	0.5	0.006875
6.575000	0.5	0.006875
6.583333	0.5	0.006625
6.591667	0.5	0.006125
6.600000	0.5	0.006125
6.608333	0.5	0.005625
6.616667	0.5	0.005625
6.625000	0.5	0.005625
6.633333	0.5	0.005500
6.641667	0.5	0.005625
6.650000	0.5	0.005500
6.658333	0.5	0.005500
6.666667	0.5	0.005000
6.675000	0.5	0.005000
6.683333	0.5	0.004375
6.691667	0.5	0.003500
6.700000	0.5	0.002375
6.708333	0.5	0.000000
6.716667	0.5	-0.003500
6.725000	0.5	-0.009250
6.733333	0.5	-0.018250
6.741667	0.5	-0.032375
6.750000	0.5	-0.055250
6.758333	0.5	-0.092625
6.766667	0.5	-0.151000
6.775000	0.5	-0.240250
6.783333	0.5	-0.371375
6.791667	0.5	-0.554375
6.800000	0.5	-0.794625
6.808333	0.5	-1.090000
6.816667	0.5	-1.428375
6.825000	0.5	-1.784625
6.833333	0.5	-2.124250
6.841667	0.5	-2.403625
6.850000	0.5	-2.573875
6.858333	0.5	-2.583625
6.866667	0.5	-2.383375
6.875000	0.5	-1.928000
6.883333	0.5	-1.178875
6.891667	0.5	-0.106375
6.900000	0.5	1.307875
6.908333	0.5	3.069250
6.916667	0.5	5.165875
6.925000	0.5	7.563750
6.933333	0.5	10.200625
6.941667	0.5	12.982625
6.950000	0.5	15.782250
6.958333	0.5	18.444875
6.966667	0.5	20.801000
6.975000	0.5	22.689250
6.983333	0.5	23.984500
6.991667	0.5	24.614000
7.000000	0.5	24.571250
7.008333	0.5	23.911375
7.016667	0.5	22.737500
7.025000	0.5	21.177875
7.033333	0.5	19.368375
7.041667	0.5	17.435000
7.050000	0.5	15.482375
7.058333	0.5	13.591375
7.066667	0.5	11.817750
7.075000	0.5	10.194750
7.083333	0.5	8.739000
7.091667	0.5	7.453625
7.100000	0.5	6.332500
7.108333	0.5	5.364625
7.116667	0.5	4.535500
7.125000	0.5	3.829500
7.133333	0.5	3.231250
7.141667	0.5	2.726250
7.150000	0.5	2.300875
7.158333	0.5	1.943250
7.166667	0.5	1.642750
7.175000	0.5	1.390875
7.183333	0.5	1.180250
7.191667	0.5	1.003000
7.200000	0.5	0.854250
7.208333	0.5	0.729125
7.216667	0.5	0.624125
7.225000	0.5	0.535375
7.233333	0.5	0.460750
7.241667	0.5	0.398000
7.250000	0.5	0.345250
7.258333	0.5	0.300750
7.266667	0.5	0.263000
7.275000	0.5	0.230875
7.283333	0.5	0.203750
7.291667	0.5	0.179750
7.300000	0.5	0.160375
7.308333	0.5	0.143875
7.316667	0.5	0.129750
7.325000	0.5	0.117750
7.333333	0.5	0.107000
7.341667	0.5	0.098250
7.350000	0.5	0.090750
7.358333	0.5	0.084500
7.366667	0.5	0.078500
7.375000	0.5	0.073250
7.383333	0.5	0.069125
7.391667	0.5	0.065000
7.400000	0.5	0.060750
7.408333	0.5	0.057625
7.416667	0.5	0.054750
7.425000	0.5	0.052250
7.433333	0.5	0.050250
7.441667	0.5	0.048000
7.450000	0.5	0.046000
7.458333	0.5	0.044375
7.466667	0.5	0.042875
7.475000	0.5	0.041000
7.483333	0.5	0.040000
7.491667	0.5	0.039125
7.500000	0.5	0.037625
7.508333	0.5	0.036750
7.516667	0.5	0.036125
7.525000	0.5	0.035250
7.533333	0.5	0.034500
7.541667	0.5	0.033875
7.550000	0.5	0.033500
7.558333	0.5	0.032750
7.566667	0.5	0.032500
7.575000	0.5	0.032125
7.583333	0.5	0.031750
7.591667	0.5	0.031500
7.600000	0.5	0.031625
7.608333	0.5	0.031750
7.616667	0.5	0.031625
7.625000	0.5	0.031625
7.633333	0.5	0.031250
7.641667	0.5	0.031250
7.650000	0.5	0.031375
7.658333	0.5	0.031500
7.666667	0.5	0.031375
7.675000	0.5	0.031375
7.683333	0.5	0.032125
7.691667	0.5	0.032250
7.700000	0.5	0.032125
7.708333	0.5	0.032125
7.716667	0.5	0.032500
7.725000	0.5	0.032625
7.733333	0.5	0.032250
7.741667	0.5	0.032000
7.750000	0.5	0.032125
7.758333	0.5	0.032375
7.766667	0.5	0.032750
7.775000	0.5	0.032875
7.783333	0.5	0.032875
7.791667	0.5	0.033000
7.800000	0.5	0.033000
7.808333	0.5	0.033125
7.816667	0.5	0.033375
7.825000	0.5	0.033375
7.833333	0.5	0.033250
7.841667	0.5	0.033625
7.850000	0.5	0.034500
7.858333	0.5	0.034875
7.866667	0.5	0.035375
7.875000	0.5	0.036375
7.883333	0.5	0.037375
7.891667	0.5	0.038625
7.900000	0.5	0.040625
7.908333	0.5	0.042875
7.916667	0.5	0.045625
7.925000	0.5	0.049000
7.933333	0.5	0.053500
7.941667	0.5	0.059250
7.950000	0.5	0.066250
7.958333	0.5	0.075125
7.966667	0.5	0.085875
7.975000	0.5	0.099250
7.983333	0.5	0.115875
7.991667	0.5	0.136375
8.000000	0.5	0.162125
8.008333	0.5	0.195000
8.016667	0.5	0.235625
8.025000	0.5	0.285500
8.033333	0.5	0.346000
8.041667	0.5	0.419250
8.050000	0.5	0.506375
8.058333	0.5	0.608375
8.066667	0.5	0.727000
8.075000	0.5	0.862375
8.083333	0.5	1.014875
8.091667	0.5	1.185750
8.100000	0.5	1.374875
8.108333	0.5	1.582125
8.116667	0.5	1.807375
8.125000	0.5	2.050250
8.133333	0.5	2.310125
8.141667	0.5	2.586500
8.150000	0.5	2.878875
8.158333	0.5	3.186250
8.166667	0.5	3.508375
8.175000	0.5	3.844500
8.183333	0.5	4.194000
8.191667	0.5	4.556000
8.200000	0.5	4.930750
8.208333	0.5	5.316500
8.216667	0.5	5.713000
8.225000	0.5	6.121000
8.233333	0.5	6.538750
8.241667	0.5	6.965875
8.250000	0.5	7.401500
8.258333	0.5	7.845875
8.266667	0.5	8.298375
8.275000	0.5	8.757875
8.283333	0.5	9.224375
8.291667	0.5	9.698250
8.300000	0.5	10.178750
8.308333	0.5	10.665125
8.316667	0.5	11.157750
8.325000	0.5	11.655750
8.333333	0.5	12.158000
8.341667	0.5	12.662875
8.350000	0.5	13.165625
8.358333	0.5	13.657750
8.366667	0.5	14.121375
8.375000	0.5	14.526000
8.383333	0.5	14.828000
8.391667	0.5	14.978125
8.400000	0.5	14.928875
8.408333	0.5	14.648750
8.416667	0.5	14.129500
8.425000	0.5	13.390375
8.433333	0.5	12.471750
8.441667	0.5	11.427250
8.450000	0.5	10.313125
8.458333	0.5	9.182750
8.466667	0.5	8.080125
8.475000	0.5	7.038625
8.483333	0.5	6.080625
8.491667	0.5	5.218375
8.500000	0.5	4.455875
8.508333	0.5	3.791250
8.516667	0.5	3.218000
8.525000	0.5	2.729000
8.533333	0.5	2.315125
8.541667	0.5	1.966500
8.550000	0.5	1.675125
8.558333	0.5	1.432375
8.566667	0.5	1.230875
8.575000	0.5	1.064500
8.583333	0.5	0.927500
8.591667	0.5	0.814750
8.600000	0.5	0.721875
8.608333	0.5	0.645625
8.616667	0.5	0.582750
8.625000	0.5	0.530625
8.633333	0.5	0.487500
8.641667	0.5	0.451250
8.650000	0.5	0.420000
8.658333	0.5	0.393125
8.666667	0.5	0.369375
8.675000	0.5	0.348750
8.683333	0.5	0.329500
8.691667	0.5	0.311875
8.700000	0.5	0.295375
8.708333	0.5	0.279625
8.716667	0.5	0.264750
8.725000	0.5	0.250000
8.733333	0.5	0.236375
8.741667	0.5	0.223125
8.750000	0.5	0.211250
8.758333	0.5	0.199875
8.766667	0.5	0.189000
8.775000	0.5	0.179000
8.783333	0.5	0.169500
8.791667	0.5	0.160375
8.800000	0.5	0.152000
8.808333	0.5	0.144125
8.816667	0.5	0.136500
8.825000	0.5	0.129625
8.833333	0.5	0.123250
8.841667	0.5	0.118000
8.850000	0.5	0.113375
8.858333	0.5	0.109125
8.866667	0.5	0.105250
8.875000	0.5	0.102375
8.883333	0.5	0.100000
8.891667	0.5	0.098750
8.900000	0.5	0.097750
8.908333	0.5	0.098000
8.916667	0.5	0.099625
8.925000	0.5	0.102125
8.933333	0.5	0.106000
8.941667	0.5	0.111500
8.950000	0.5	0.119125
8.958333	0.5	0.129125
8.966667	0.5	0.141625
8.975000	0.5	0.157375
8.983333	0.5	0.176500
8.991667	0.5	0.199500
9.000000	0.5	0.227000
9.008333	0.5	0.259250
9.016667	0.5	0.296500
9.025000	0.5	0.339125
9.033333	0.5	0.386875
9.041667	0.5	0.439625
9.050000	0.5	0.496500
9.058333	0.5	0.556500
9.066667	0.5	0.619750
9.075000	0.5	0.685000
9.083333	0.5	0.750750
9.091667	0.5	0.815875
9.100000	0.5	0.879250
9.108333	0.5	0.938750
9.116667	0.5	0.993875
9.125000	0.5	1.042375
9.133333	0.5	1.083750
9.141667	0.5	1.116750
9.150000	0.5	1.141125
9.158333	0.5	1.156125
9.166667	0.5	1.161500
9.175000	0.5	1.157375
9.183333	0.5	1.144250
9.191667	0.5	1.122125
9.200000	0.5	1.091750
9.208333	0.5	1.054875
9.216667	0.5	1.012250
9.225000	0.5	0.964375
9.233333	0.5	0.912750
9.241667	0.5	0.858750
9.250000	0.5	0.803000
9.258333	0.5	0.746625
9.266667	0.5	0.691250
9.275000	0.5	0.637000
9.283333	0.5	0.584125
9.291667	0.5	0.533500
9.300000	0.5	0.486000
9.308333	0.5	0.441500
9.316667	0.5	0.400875
9.325000	0.5	0.363000
9.333333	0.5	0.328750
9.341667	0.5	0.297500
9.350000	0.5	0.269125
9.358333	0.5	0.244125
9.366667	0.5	0.221625
9.375000	0.5	0.201250
9.383333	0.5	0.183250
9.391667	0.5	0.167500
9.400000	0.5	0.154000
9.408333	0.5	0.142125
9.416667	0.5	0.131750
9.425000	0.5	0.122750
9.433333	0.5	0.115250
9.441667	0.5	0.108000
9.450000	0.5	0.102000
9.458333	0.5	0.096750
9.466667	0.5	0.092375
9.475000	0.5	0.088625
9.483333	0.5	0.085375
9.491667	0.5	0.082875
9.500000	0.5	0.080750
9.508333	0.5	0.079500
9.516667	0.5	0.078500
9.525000	0.5	0.078000
9.533333	0.5	0.078375
9.541667	0.5	0.078750
9.550000	0.5	0.079875
9.558333	0.5	0.081375
9.566667	0.5	0.083250
9.575000	0.5	0.085750
9.583333	0.5	0.089250
9.591667	0.5	0.092750
9.600000	0.5	0.096625
9.608333	0.5	0.100625
9.616667	0.5	0.104750
9.625000	0.5	0.108750
9.633333	0.5	0.112625
9.641667	0.5	0.116625
9.650000	0.5	0.120750
9.658333	0.5	0.124500
9.666667	0.5	0.127750
9.675000	0.5	0.130625
9.683333	0.5	0.132500
9.691667	0.5	0.134000
9.700000	0.5	0.135500
9.708333	0.5	0.136875
9.716667	0.5	0.137625
9.725000	0.5	0.137625
9.733333	0.5	0.137000
9.741667	0.5	0.135500
9.750000	0.5	0.133500
9.758333	0.5	0.131250
9.766667	0.5	0.128500
9.775000	0.5	0.125625
9.783333	0.5	0.122375
9.791667	0.5	0.119000
9.800000	0.5	0.115625
9.808333	0.5	0.112250
9.816667	0.5	0.108375
9.825000	0.5	0.104250
9.833333	0.5	0.100500
9.841667	0.5	0.097125
9.850000	0.5	0.093625
9.858333	0.5	0.089875
9.866667	0.5	0.086375
9.875000	0.5	0.083000
9.883333	0.5	0.079250
9.891667	0.5	0.076375
9.900000	0.5	0.072875
9.908333	0.5	0.070250
9.916667	0.5	0.067500
9.925000	0.5	0.064625
9.933333	0.5	0.062000
9.941667	0.5	0.059375
9.950000	0.5	0.057125
9.958333	0.5	0.055375
9.966667	0.5	0.053250
9.975000	0.5	0.051250
9.983333	0.5	0.049500
9.991667	0.5	0.047625
10.000000	0.5	0.045875
10.008333	0.5	0.043750
10.016667	0.5	0.042000
10.025000	0.5	0.040375
10.033333	0.5	0.039125
10.041667	0.5	0.038000
10.050000	0.5	0.036750
10.058333	0.5	0.036000
10.066667	0.5	0.035625
10.075000	0.5	0.035125
10.083333	0.5	0.035000
10.091667	0.5	0.035125
10.100000	0.5	0.035500
10.108333	0.5	0.036500
10.116667	0.5	0.037500
10.125000	0.5	0.038375
10.133333	0.5	0.039750
10.141667	0.5	0.041875
10.150000	0.5	0.044250
10.158333	0.5	0.047375
10.166667	0.5	0.051125
10.175000	0.5	0.055625
10.183333	0.5	0.060000
10.191667	0.5	0.065500
10.200000	0.5	0.071250
10.208333	0.5	0.077625
10.216667	0.5	0.085000
10.225000	0.5	0.093375
10.233333	0.5	0.102625
10.241667	0.5	0.112750
10.250000	0.5	0.124250
10.258333	0.5	0.137250
10.266667	0.5	0.152000
10.275000	0.5	0.168375
10.283333	0.5	0.187000
10.291667	0.5	0.209250
10.300000	0.5	0.235500
10.308333	0.5	0.266000
10.316667	0.5	0.301375
10.325000	0.5	0.343875
10.333333	0.5	0.395125
10.341667	0.5	0.456250
10.350000	0.5	0.528500
10.358333	0.5	0.614250
10.366667	0.5	0.716000
10.375000	0.5	0.835750
10.383333	0.5	0.976625
10.391667	0.5	1.140875
10.400000	0.5	1.331375
10.408333	0.5	1.551375
10.416667	0.5	1.803000
10.425000	0.5	2.088625
10.433333	0.5	2.411500
10.441667	0.5	2.774375
10.450000	0.5	3.178500
10.458333	0.5	3.625250
10.466667	0.5	4.115750
10.475000	0.5	4.651500
10.483333	0.5	5.232125
10.491667	0.5	5.857375
10.500000	0.5	6.526625
10.508333	0.5	7.238625
10.516667	0.5	7.992250
10.525000	0.5	8.784000
10.533333	0.5	9.611875
10.541667	0.5	10.471625
10.550000	0.5	11.359375
10.558333	0.5	12.268750
10.566667	0.5	13.193500
10.575000	0.5	14.126125
10.583333	0.5	15.057500
10.591667	0.5	15.977000
10.600000	0.5	16.873375
10.608333	0.5	17.734625
10.616667	0.5	18.547000
10.625000	0.5	19.297250
10.633333	0.5	19.972375
10.641667	0.5	20.558125
10.650000	0.5	21.042750
10.658333	0.5	21.416125
10.666667	0.5	21.667500
10.675000	0.5	21.791250
10.683333	0.5	21.783750
10.691667	0.5	21.642625
10.700000	0.5	21.369125
10.708333	0.5	20.968625
10.716667	0.5	20.448250
10.725000	0.5	19.817375
10.733333	0.5	19.088375
10.741667	0.5	18.274625
10.750000	0.5	17.391375
10.758333	0.5	16.452875
10.766667	0.5	15.475875
10.775000	0.5	14.474750
10.783333	0.5	13.463875
10.791667	0.5	12.457500
10.800000	0.5	11.466875
10.808333	0.5	10.502375
10.816667	0.5	9.573375
10.825000	0.5	8.686750
10.833333	0.5	7.848375
10.841667	0.5	7.062250
10.850000	0.5	6.331500
10.858333	0.5	5.656125
10.866667	0.5	5.036625
10.875000	0.5	4.472250
10.883333	0.5	3.961000
10.891667	0.5	3.500500
10.900000	0.5	3.088500
10.908333	0.5	2.720875
10.916667	0.5	2.394625
10.925000	0.5	2.106375
10.933333	0.5	1.852625
10.941667	0.5	1.629625
10.950000	0.5	1.434750
10.958333	0.5	1.264375
10.966667	0.5	1.116000
10.975000	0.5	0.986875
10.983333	0.5	0.874875
10.991667	0.5	0.778125
11.000000	0.5	0.694375
11.008333	0.5	0.622375
11.016667	0.5	0.560000
11.025000	0.5	0.505875
11.033333	0.5	0.458500
11.041667	0.5	0.417625
11.050000	0.5	0.381875
11.058333	0.5	0.350625
11.066667	0.5	0.323500
11.075000	0.5	0.299750
11.083333	0.5	0.278750
11.091667	0.5	0.259625
11.100000	0.5	0.242625
11.108333	0.5	0.227500
11.116667	0.5	0.214125
11.125000	0.5	0.202000
11.133333	0.5	0.191000
11.141667	0.5	0.180875
11.150000	0.5	0.171625
11.158333	0.5	0.162875
11.166667	0.5	0.155250
11.175000	0.5	0.148125
11.183333	0.5	0.141500
11.191667	0.5	0.135500
11.200000	0.5	0.129250
11.208333	0.5	0.124000
11.216667	0.5	0.119250
11.225000	0.5	0.115000
11.233333	0.5	0.111000
11.241667	0.5	0.107000
11.250000	0.5	0.103250
11.258333	0.5	0.100125
11.266667	0.5	0.097125
11.275000	0.5	0.094250
11.283333	0.5	0.091250
11.291667	0.5	0.088500
11.300000	0.5	0.086000
11.308333	0.5	0.083625
11.316667	0.5	0.081500
11.325000	0.5	0.079500
11.333333	0.5	0.078125
11.341667	0.5	0.076875
11.350000	0.5	0.075250
11.358333	0.5	0.073875
11.366667	0.5	0.073125
11.375000	0.5	0.071875
11.383333	0.5	0.071375
11.391667	0.5	0.070375
11.400000	0.5	0.070000
11.408333	0.5	0.069500
11.416667	0.5	0.068750
11.425000	0.5	0.068375
11.433333	0.5	0.068250
11.441667	0.5	0.068125
11.450000	0.5	0.067250
11.458333	0.5	0.066875
11.466667	0.5	0.066500
11.475000	0.5	0.066250
11.483333	0.5	0.066375
11.491667	0.5	0.066375
11.500000	0.5	0.066750
11.508333	0.5	0.067375
11.516667	0.5	0.067500
11.525000	0.5	0.067375
11.533333	0.5	0.067375
11.541667	0.5	0.067750
11.550000	0.5	0.067875
11.558333	0.5	0.067750
11.566667	0.5	0.068125
11.575000	0.5	0.068500
11.583333	0.5	0.068875
11.591667	0.5	0.068500
11.600000	0.5	0.068500
11.608333	0.5	0.068500
11.616667	0.5	0.068750
11.625000	0.5	0.068625
11.633333	0.5	0.069000
11.641667	0.5	0.069000
11.650000	0.5	0.068875
11.658333	0.5	0.069000
11.666667	0.5	0.069125
11.675000	0.5	0.069000
11.683333	0.5	0.069125
11.691667	0.5	0.069000
11.700000	0.5	0.068625
11.708333	0.5	0.068625
11.716667	0.5	0.067875
11.725000	0.5	0.067750
11.733333	0.5	0.067375
11.741667	0.5	0.066750
11.750000	0.5	0.066500
11.758333	0.5	0.066500
11.766667	0.5	0.066500
11.775000	0.5	0.066000
11.783333	0.5	0.065875
11.791667	0.5	0.065375
11.800000	0.5	0.065375
11.808333	0.5	0.065250
11.816667	0.5	0.065000
11.825000	0.5	0.065125
11.833333	0.5	0.064875
11.841667	0.5	0.064750
11.850000	0.5	0.064375
11.858333	0.5	0.064250
11.866667	0.5	0.064125
11.875000	0.5	0.063750
11.883333	0.5	0.063375
11.891667	0.5	0.063250
11.900000	0.5	0.063000
11.908333	0.5	0.062750
11.916667	0.5	0.062625
11.925000	0.5	0.062625
11.933333	0.5	0.062875
11.941667	0.5	0.062750
11.950000	0.5	0.062750
11.958333	0.5	0.062750
11.966667	0.5	0.062625
11.975000	0.5	0.062625
11.983333	0.5	0.062375
11.991667	0.5	0.062250
12.000000	0.5	0.062250
12.008333	0.5	0.062125
12.016667	0.5	0.062125
12.025000	0.5	0.061500
12.033333	0.5	0.060750
12.041667	0.5	0.060375
12.050000	0.5	0.060125
12.058333	0.5	0.059750
12.066667	0.5	0.059375
12.075000	0.5	0.059500
12.083333	0.5	0.059000
12.091667	0.5	0.058375
12.100000	0.5	0.057750
12.108333	0.5	0.057125
12.116667	0.5	0.056500
12.125000	0.5	0.056000
12.133333	0.5	0.055125
12.141667	0.5	0.054625
12.150000	0.5	0.053750
12.158333	0.5	0.053000
12.166667	0.5	0.052125
12.175000	0.5	0.051375
12.183333	0.5	0.050500
12.191667	0.5	0.049750
12.200000	0.5	0.048625
12.208333	0.5	0.048000
12.216667	0.5	0.047625
12.225000	0.5	0.046875
12.233333	0.5	0.046000
12.241667	0.5	0.045500
12.250000	0.5	0.045125
12.258333	0.5	0.044750
12.266667	0.5	0.044625
12.275000	0.5	0.044250
12.283333	0.5	0.043625
12.291667	0.5	0.043625
12.300000	0.5	0.043875
12.308333	0.5	0.043875
12.316667	0.5	0.043875
12.325000	0.5	0.043625
12.333333	0.5	0.044000
12.341667	0.5	0.043750
12.350000	0.5	0.043750
12.358333	0.5	0.043750
12.366667	0.5	0.044000
12.375000	0.5	0.044000
12.383333	0.5	0.044000
12.391667	0.5	0.043625
12.400000	0.5	0.043125
12.408333	0.5	0.042625
12.416667	0.5	0.041875
12.425000	0.5	0.040875
12.433333	0.5	0.040000
12.441667	0.5	0.039000
12.450000	0.5	0.037875
12.458333	0.5	0.036875
12.466667	0.5	0.035875
12.475000	0.5	0.034875
12.483333	0.5	0.033750
12.491667	0.5	0.032625
12.500000	0.5	0.032000
12.508333	0.5	0.031000
12.516667	0.5	0.029625
12.525000	0.5	0.028500
12.533333	0.5	0.027375
12.541667	0.5	0.026250
12.550000	0.5	0.025375
12.558333	0.5	0.024750
12.566667	0.5	0.024375
12.575000	0.5	0.024000
12.583333	0.5	0.023250
12.591667	0.5	0.023125
12.600000	0.5	0.022750
12.608333	0.5	0.022375
12.616667	0.5	0.022375
12.625000	0.5	0.022000
12.633333	0.5	0.021375
12.641667	0.5	0.021000
12.650000	0.5	0.020875
12.658333	0.5	0.021000
12.666667	0.5	0.020750
12.675000	0.5	0.020625
12.683333	0.5	0.020500
12.691667	0.5	0.020750
12.700000	0.5	0.021000
12.708333	0.5	0.021250
12.716667	0.5	0.021250
12.725000	0.5	0.021625
12.733333	0.5	0.021750
12.741667	0.5	0.022125
12.750000	0.5	0.022625
12.758333	0.5	0.023000
12.766667	0.5	0.023250
12.775000	0.5	0.023375
12.783333	0.5	0.023625
12.791667	0.5	0.024125
12.800000	0.5	0.024250
12.808333	0.5	0.024500
12.816667	0.5	0.024875
12.825000	0.5	0.025250
12.833333	0.5	0.025250
12.841667	0.5	0.025250
12.850000	0.5	0.025625
12.858333	0.5	0.026125
12.866667	0.5	0.026750
12.875000	0.5	0.027250
12.883333	0.5	0.027750
12.891667	0.5	0.028125
12.900000	0.5	0.028500
12.908333	0.5	0.029000
12.916667	0.5	0.029375
12.925000	0.5	0.029750
12.933333	0.5	0.030000
12.941667	0.5	0.030250
12.950000	0.5	0.030750
12.958333	0.5	0.031375
12.966667	0.5	0.031875
12.975000	0.5	0.032750
12.983333	0.5	0.033625
12.991667	0.5	0.033625
13.000000	0.5	0.033750
13.008333	0.5	0.034125
13.016667	0.5	0.034625
13.025000	0.5	0.034875
13.033333	0.5	0.034875
13.041667	0.5	0.035125
13.050000	0.5	0.035375
13.058333	0.5	0.035625
13.066667	0.5	0.035250
13.075000	0.5	0.034875
13.083333	0.5	0.035125
13.091667	0.5	0.035250
13.100000	0.5	0.034875
13.108333	0.5	0.035125
13.116667	0.5	0.035000
13.125000	0.5	0.035125
13.133333	0.5	0.034750
13.141667	0.5	0.034625
13.150000	0.5	0.034375
13.158333	0.5	0.034250
13.166667	0.5	0.034375
13.175000	0.5	0.034125
13.183333	0.5	0.033625
13.191667	0.5	0.033500
13.200000	0.5	0.033250
13.208333	0.5	0.033250
13.216667	0.5	0.033000
13.225000	0.5	0.032750
13.233333	0.5	0.032500
13.241667	0.5	0.032250
13.250000	0.5	0.031875
13.258333	0.5	0.031625
13.266667	0.5	0.031250
13.275000	0.5	0.030625
13.283333	0.5	0.030125
13.291667	0.5	0.030125
13.300000	0.5	0.030000
13.308333	0.5	0.029875
13.316667	0.5	0.029875
13.325000	0.5	0.029750
13.333333	0.5	0.029375
13.341667	0.5	0.029000
13.350000	0.5	0.028875
13.358333	0.5	0.029000
13.366667	0.5	0.029125
13.375000	0.5	0.029000
13.383333	0.5	0.029000
13.391667	0.5	0.028625
13.400000	0.5	0.028750
13.408333	0.5	0.028375
13.416667	0.5	0.028500
13.425000	0.5	0.028500
13.433333	0.5	0.028125
13.441667	0.5	0.028000
13.450000	0.5	0.028250
13.458333	0.5	0.028250
13.466667	0.5	0.028625
13.475000	0.5	0.029000
13.483333	0.5	0.029250
13.491667	0.5	0.029250
13.500000	0.5	0.029250
13.508333	0.5	0.029375
13.516667	0.5	0.029750
13.525000	0.5	0.029750
13.533333	0.5	0.030000
13.541667	0.5	0.030625
13.550000	0.5	0.031000
13.558333	0.5	0.031250
13.566667	0.5	0.031375
13.575000	0.5	0.032000
13.583333	0.5	0.032875
13.591667	0.5	0.033375
13.600000	0.5	0.033625
13.608333	0.5	0.034125
13.616667	0.5	0.034625
13.625000	0.5	0.034875
13.633333	0.5	0.035250
13.641667	0.5	0.036000
13.650000	0.5	0.036125
13.658333	0.5	0.036500
13.666667	0.5	0.036750
13.675000	0.5	0.036625
13.683333	0.5	0.037250
13.691667	0.5	0.037500
13.700000	0.5	0.037625
13.708333	0.5	0.038250
13.716667	0.5	0.038250
13.725000	0.5	0.038375
13.733333	0.5	0.038750
13.741667	0.5	0.039250
13.750000	0.5	0.039500
13.758333	0.5	0.039625
13.766667	0.5	0.039875
13.775000	0.5	0.040125
13.783333	0.5	0.040375
13.791667	0.5	0.040375
13.800000	0.5	0.040500
13.808333	0.5	0.040625
13.816667	0.5	0.040500
13.825000	0.5	0.040750
13.833333	0.5	0.041375
13.841667	0.5	0.041625
13.850000	0.5	0.041750
13.858333	0.5	0.041875
13.866667	0.5	0.042000
13.875000	0.5	0.041875
13.883333	0.5	0.042000
13.891667	0.5	0.042375
13.900000	0.5	0.042875
13.908333	0.5	0.042875
13.916667	0.5	0.042875
13.925000	0.5	0.042875
13.933333	0.5	0.042750
13.941667	0.5	0.042500
13.950000	0.5	0.042500
13.958333	0.5	0.042375
13.966667	0.5	0.042500
13.975000	0.5	0.042125
13.983333	0.5	0.042250
13.991667	0.5	0.042000
14.000000	0.5	0.042125
14.008333	0.5	0.042125
14.016667	0.5	0.041875
14.025000	0.5	0.042000
14.033333	0.5	0.042125
14.041667	0.5	0.041750
14.050000	0.5	0.041625
14.058333	0.5	0.041375
14.066667	0.5	0.041000
14.075000	0.5	0.040875
14.083333	0.5	0.040500
14.091667	0.5	0.040000
14.100000	0.5	0.039000
14.108333	0.5	0.038125
14.116667	0.5	0.037500
14.125000	0.5	0.037000
14.133333	0.5	0.036125
14.141667	0.5	0.035500
14.150000	0.5	0.034750
14.158333	0.5	0.034125
14.166667	0.5	0.033125
14.175000	0.5	0.032000
14.183333	0.5	0.031125
14.191667	0.5	0.030375
14.200000	0.5	0.029875
14.208333	0.5	0.029125
14.216667	0.5	0.028250
14.225000	0.5	0.027375
14.233333	0.5	0.026625
14.241667	0.5	0.026000
14.250000	0.5	0.024875
14.258333	0.5	0.024625
14.266667	0.5	0.024125
14.275000	0.5	0.024125
14.283333	0.5	0.023875
14.291667	0.5	0.023250
14.300000	0.5	0.022750
14.308333	0.5	0.022625
14.316667	0.5	0.022375
14.325000	0.5	0.022375
14.333333	0.5	0.022250
14.341667	0.5	0.022000
14.350000	0.5	0.022000
14.358333	0.5	0.022000
14.366667	0.5	0.021750
14.375000	0.5	0.021625
14.383333	0.5	0.021750
14.391667	0.5	0.021500
14.400000	0.5	0.021875
14.408333	0.5	0.021750
14.416667	0.5	0.021250
14.425000	0.5	0.021250
14.433333	0.5	0.021250
14.441667	0.5	0.021375
14.450000	0.5	0.021500
14.458333	0.5	0.021250
14.466667	0.5	0.021375
14.475000	0.5	0.021500
14.483333	0.5	0.021125
14.491667	0.5	0.020875
14.500000	0.5	0.020875
14.508333	0.5	0.020625
14.516667	0.5	0.020375
14.525000	0.5	0.020750
14.533333	0.5	0.021000
14.541667	0.5	0.020750
14.550000	0.5	0.020625
14.558333	0.5	0.020375
14.566667	0.5	0.020250
14.575000	0.5	0.020375
14.583333	0.5	0.020375
14.591667	0.5	0.020250
14.600000	0.5	0.020250
14.608333	0.5	0.020250
14.616667	0.5	0.020000
14.625000	0.5	0.019750
14.633333	0.5	0.019500
14.641667	0.5	0.019500
14.650000	0.5	0.019250
14.658333	0.5	0.018875
14.666667	0.5	0.018875
14.675000	0.5	0.018750
14.683333	0.5	0.018625
14.691667	0.5	0.018500
14.700000	0.5	0.018500
14.708333	0.5	0.018125
14.716667	0.5	0.018000
14.725000	0.5	0.018000
14.733333	0.5	0.018000
14.741667	0.5	0.017625
14.750000	0.5	0.017250
14.758333	0.5	0.017375
14.766667	0.5	0.017375
14.775000	0.5	0.016875
14.783333	0.5	0.017125
14.791667	0.5	0.017375
14.800000	0.5	0.017625
14.808333	0.5	0.017750
14.816667	0.5	0.018000
14.825000	0.5	0.017875
14.833333	0.5	0.018000
14.841667	0.5	0.017875
14.850000	0.5	0.017875
14.858333	0.5	0.017875
14.866667	0.5	0.017750
14.875000	0.5	0.017625
14.883333	0.5	0.017625
14.891667	0.5	0.018250
14.900000	0.5	0.018125
14.908333	0.5	0.017625
14.916667	0.5	0.017625
14.925000	0.5	0.017500
14.933333	0.5	0.017250
14.941667	0.5	0.016875
14.950000	0.5	0.016875
14.958333	0.5	0.017125
14.966667	0.5	0.017125
14.975000	0.5	0.016875
14.983333	0.5	0.016375
14.991667	0.5	0.015875
15.000000	0.5	0.015625
15.008333	0.5	0.015000
15.016667	0.5	0.014750
15.025000	0.5	0.014500
15.033333	0.5	0.014375
15.041667	0.5	0.014000
15.050000	0.5	0.013500
15.058333	0.5	0.013375
15.066667	0.5	0.013125
15.075000	0.5	0.013125
15.083333	0.5	0.012750
15.091667	0.5	0.012625
15.100000	0.5	0.012500
15.108333	0.5	0.011750
15.116667	0.5	0.011000
15.125000	0.5	0.010625
15.133333	0.5	0.010000
15.141667	0.5	0.009625
15.150000	0.5	0.008875
15.158333	0.5	0.008625
15.166667	0.5	0.008250
15.175000	0.5	0.008000
15.183333	0.5	0.007500
15.191667	0.5	0.007250
15.200000	0.5	0.006750
15.208333	0.5	0.006000
15.216667	0.5	0.005875
15.225000	0.5	0.005500
15.233333	0.5	0.005125
15.241667	0.5	0.005500
15.250000	0.5	0.005500
15.258333	0.5	0.005625
15.266667	0.5	0.005500
15.275000	0.5	0.005500
15.283333	0.5	0.005750
15.291667	0.5	0.005750
15.300000	0.5	0.006250
15.308333	0.5	0.006500
15.316667	0.5	0.006750
15.325000	0.5	0.006875
15.333333	0.5	0.007000
15.341667	0.5	0.007500
15.350000	0.5	0.007500
15.358333	0.5	0.007625
15.366667	0.5	0.007500
15.375000	0.5	0.007625
15.383333	0.5	0.008500
15.391667	0.5	0.008750
15.400000	0.5	0.009375
15.408333	0.5	0.009875
15.416667	0.5	0.010875
15.425000	0.5	0.011375
15.433333	0.5	0.012000
15.441667	0.5	0.012625
15.450000	0.5	0.013125
15.458333	0.5	0.013500
15.466667	0.5	0.014125
15.475000	0.5	0.014375
15.483333	0.5	0.014750
15.491667	0.5	0.015250
15.500000	0.5	0.015625
15.508333	0.5	0.015875
15.516667	0.5	0.016000
15.525000	0.5	0.016625
15.533333	0.5	0.016875
15.541667	0.5	0.017500
15.550000	0.5	0.017375
15.558333	0.5	0.017875
15.566667	0.5	0.018250
15.575000	0.5	0.018375
15.583333	0.5	0.018125
15.591667	0.5	0.018000
15.600000	0.5	0.018000
15.608333	0.5	0.018000
15.616667	0.5	0.018000
15.625000	0.5	0.017750
15.633333	0.5	0.017750
15.641667	0.5	0.018000
15.650000	0.5	0.017875
15.658333	0.5	0.018000
15.666667	0.5	0.017375
15.675000	0.5	0.017250
15.683333	0.5	0.016500
15.691667	0.5	0.016250
15.700000	0.5	0.016500
15.708333	0.5	0.016500
15.716667	0.5	0.016250
15.725000	0.5	0.015750
15.733333	0.5	0.015375
15.741667	0.5	0.015125
15.750000	0.5	0.014750
15.758333	0.5	0.014250
15.766667	0.5	0.014000
15.775000	0.5	0.013250
15.783333	0.5	0.013000
15.791667	0.5	0.012625
15.800000	0.5	0.011750
15.808333	0.5	0.011250
15.816667	0.5	0.010625
15.825000	0.5	0.010000
15.833333	0.5	0.009625
15.841667	0.5	0.009125
15.850000	0.5	0.008500
15.858333	0.5	0.008250
15.866667	0.5	0.008000
15.875000	0.5	0.007750
15.883333	0.5	0.007625
15.891667	0.5	0.007125
15.900000	0.5	0.006750
15.908333	0.5	0.006625
15.916667	0.5	0.006250
15.925000	0.5	0.006125
15.933333	0.5	0.006375
15.941667	0.5	0.006000
15.950000	0.5	0.006375
15.958333	0.5	0.006125
15.966667	0.5	0.005875
15.975000	0.5	0.005875
15.983333	0.5	0.005500
15.991667	0.5	0.005250
16.000000	0.5	0.004750
16.008333	0.5	0.004750
16.016667	0.5	0.004500
16.025000	0.5	0.004250
16.033333	0.5	0.005000
16.041667	0.5	0.005250
16.050000	0.5	0.005375
16.058333	0.5	0.005250
16.066667	0.5	0.005000
16.075000	0.5	0.005000
16.083333	0.5	0.005125
16.091667	0.5	0.005125
16.100000	0.5	0.005375
16.108333	0.5	0.005750
16.116667	0.5	0.005875
16.125000	0.5	0.006000
16.133333	0.5	0.006500
16.141667	0.5	0.006500
16.150000	0.5	0.006750
16.158333	0.5	0.007000
16.166667	0.5	0.007000
16.175000	0.5	0.007000
16.183333	0.5	0.007500
16.191667	0.5	0.007875
16.200000	0.5	0.008250
16.208333	0.5	0.009250
16.216667	0.5	0.010375
16.225000	0.5	0.010875
16.233333	0.5	0.011625
16.241667	0.5	0.012500
16.250000	0.5	0.013625
16.258333	0.5	0.014875
16.266667	0.5	0.016375
16.275000	0.5	0.017875
16.283333	0.5	0.019500
16.291667	0.5	0.021375
16.300000	0.5	0.023500
16.308333	0.5	0.025250
16.316667	0.5	0.027625
16.325000	0.5	0.030375
16.333333	0.5	0.033625
16.341667	0.5	0.036625
16.350000	0.5	0.039875
16.358333	0.5	0.043500
16.366667	0.5	0.046875
16.375000	0.5	0.050250
16.383333	0.5	0.053750
16.391667	0.5	0.057875
16.400000	0.5	0.061000
16.408333	0.5	0.064000
16.416667	0.5	0.067250
16.425000	0.5	0.070125
16.433333	0.5	0.072500
16.441667	0.5	0.074625
16.450000	0.5	0.076375
16.458333	0.5	0.078125
16.466667	0.5	0.079500
16.475000	0.5	0.080625
16.483333	0.5	0.080750
16.491667	0.5	0.080750
16.500000	0.5	0.080375
16.508333	0.5	0.079750
16.516667	0.5	0.078375
16.525000	0.5	0.076250
16.533333	0.5	0.074250
16.541667	0.5	0.071625
16.550000	0.5	0.069000
16.558333	0.5	0.066125
16.566667	0.5	0.063125
16.575000	0.5	0.059875
16.583333	0.5	0.056875
16.591667	0.5	0.053875
16.600000	0.5	0.050750
16.608333	0.5	0.047750
16.616667	0.5	0.044500
16.625000	0.5	0.041000
16.633333	0.5	0.038375
16.641667	0.5	0.035625
16.650000	0.5	0.033125
16.658333	0.5	0.031000
16.666667	0.5	0.029375
16.675000	0.5	0.027875
16.683333	0.5	0.026625
16.691667	0.5	0.025000
16.700000	0.5	0.023375
16.708333	0.5	0.022500
16.716667	0.5	0.021500
16.725000	0.5	0.020750
16.733333	0.5	0.020125
16.741667	0.5	0.019375
16.750000	0.5	0.018875
16.758333	0.5	0.018750
16.766667	0.5	0.018500
16.775000	0.5	0.018625
16.783333	0.5	0.018875
16.791667	0.5	0.018875
16.800000	0.5	0.019000
16.808333	0.5	0.019250
16.816667	0.5	0.019125
16.825000	0.5	0.018875
16.833333	0.5	0.019000
16.841667	0.5	0.018750
16.850000	0.5	0.018625
16.858333	0.5	0.019000
16.866667	0.5	0.019375
16.875000	0.5	0.019500
16.883333	0.5	0.019500
16.891667	0.5	0.019625
16.900000	0.5	0.019875
16.908333	0.5	0.020000
16.916667	0.5	0.020375
16.925000	0.5	0.020625
16.933333	0.5	0.020750
16.941667	0.5	0.020750
16.950000	0.5	0.020875
16.958333	0.5	0.021000
16.966667	0.5	0.020750
16.975000	0.5	0.020625
16.983333	0.5	0.020250
16.991667	0.5	0.019875
17.000000	0.5	0.020000
17.008333	0.5	0.019875
17.016667	0.5	0.019750
17.025000	0.5	0.019125
17.033333	0.5	0.018500
17.041667	0.5	0.017625
17.050000	0.5	0.016625
17.058333	0.5	0.016125
17.066667	0.5	0.015625
17.075000	0.5	0.014375
17.083333	0.5	0.013250
17.091667	0.5	0.011750
17.100000	0.5	0.009875
17.108333	0.5	0.007875
17.116667	0.5	0.006000
17.125000	0.5	0.003750
17.133333	0.5	0.001250
17.141667	0.5	-0.001000
17.150000	0.5	-0.003625
17.158333	0.5	-0.006500
17.166667	0.5	-0.009625
17.175000	0.5	-0.012750
17.183333	0.5	-0.016250
17.191667	0.5	-0.020000
17.200000	0.5	-0.024125
17.208333	0.5	-0.028125
17.216667	0.5	-0.032125
17.225000	0.5	-0.036250
17.233333	0.5	-0.040500
17.241667	0.5	-0.044500
17.250000	0.5	-0.049000
17.258333	0.5	-0.053750
17.266667	0.5	-0.057250
17.275000	0.5	-0.061000
17.283333	0.5	-0.064375
17.291667	0.5	-0.067625
17.300000	0.5	-0.070375
17.308333	0.5	-0.073000
17.316667	0.5	-0.075000
17.325000	0.5	-0.076625
17.333333	0.5	-0.077875
17.341667	0.5	-0.078750
17.350000	0.5	-0.079250
17.358333	0.5	-0.079250
17.366667	0.5	-0.078625
17.375000	0.5	-0.077750
17.383333	0.5	-0.076375
17.391667	0.5	-0.074750
17.400000	0.5	-0.072125
17.408333	0.5	-0.069375
17.416667	0.5	-0.066375
17.425000	0.5	-0.063375
17.433333	0.5	-0.059750
17.441667	0.5	-0.056500
17.450000	0.5	-0.052875
17.458333	0.5	-0.049500
17.466667	0.5	-0.045875
17.475000	0.5	-0.042000
17.483333	0.5	-0.038375
17.491667	0.5	-0.034000
17.500000	0.5	-0.030125
17.508333	0.5	-0.026125
17.516667	0.5	-0.022750
17.525000	0.5	-0.018625
17.533333	0.5	-0.015375
17.541667	0.5	-0.012250
17.550000	0.5	-0.009125
17.558333	0.5	-0.006125
17.566667	0.5	-0.003000
17.575000	0.5	-0.000250
17.583333	0.5	0.002250
17.591667	0.5	0.004250
17.600000	0.5	0.006125
17.608333	0.5	0.008000
17.616667	0.5	0.009750
17.625000	0.5	0.011125
17.633333	0.5	0.012750
17.641667	0.5	0.014375
17.650000	0.5	0.015625
17.658333	0.5	0.017000
17.666667	0.5	0.018125
17.675000	0.5	0.019500
17.683333	0.5	0.020625
17.691667	0.5	0.021375
17.700000	0.5	0.022375
17.708333	0.5	0.023125
17.716667	0.5	0.023625
17.725000	0.5	0.024125
17.733333	0.5	0.025000
17.741667	0.5	0.026000
17.750000	0.5	0.026375
17.758333	0.5	0.026625
17.766667	0.5	0.027000
17.775000	0.5	0.027625
17.783333	0.5	0.028000
17.791667	0.5	0.028875
17.800000	0.5	0.029375
17.808333	0.5	0.029750
17.816667	0.5	0.030000
17.825000	0.5	0.030500
17.833333	0.5	0.030750
17.841667	0.5	0.031125
17.850000	0.5	0.031375
17.858333	0.5	0.031625
17.866667	0.5	0.031750
17.875000	0.5	0.032125
17.883333	0.5	0.032250
17.891667	0.5	0.032500
17.900000	0.5	0.032625
17.908333	0.5	0.032875
17.916667	0.5	0.032750
17.925000	0.5	0.032250
17.933333	0.5	0.031875
17.941667	0.5	0.031375
17.950000	0.5	0.031625
17.958333	0.5	0.031750
17.966667	0.5	0.031750
17.975000	0.5	0.031750
17.983333	0.5	0.031500
17.991667	0.5	0.031625
18.000000	0.5	0.031250
18.008333	0.5	0.031125
18.016667	0.5	0.030750
18.025000	0.5	0.030375
18.033333	0.5	0.030250
18.041667	0.5	0.030125
18.050000	0.5	0.029750
18.058333	0.5	0.029250
18.066667	0.5	0.028750
18.075000	0.5	0.028625
18.083333	0.5	0.028375
18.091667	0.5	0.028125
18.100000	0.5	0.027875
18.108333	0.5	0.027875
18.116667	0.5	0.027500
18.125000	0.5	0.026750
18.133333	0.5	0.025875
18.141667	0.5	0.025250
18.150000	0.5	0.024875
18.158333	0.5	0.024500
18.166667	0.5	0.023500
18.175000	0.5	0.022750
18.183333	0.5	0.022000
18.191667	0.5	0.021000
18.200000	0.5	0.020000
18.208333	0.5	0.019250
18.216667	0.5	0.018500
18.225000	0.5	0.017625
18.233333	0.5	0.016750
18.241667	0.5	0.015625
18.250000	0.5	0.014750
18.258333	0.5	0.013875
18.266667	0.5	0.012875
18.275000	0.5	0.012000
18.283333	0.5	0.010875
18.291667	0.5	0.009500
18.300000	0.5	0.008625
18.308333	0.5	0.007250
18.316667	0.5	0.005875
18.325000	0.5	0.004625
18.333333	0.5	0.003125
18.341667	0.5	0.002500
18.350000	0.5	0.001000
18.358333	0.5	0.000125
18.366667	0.5	-0.000500
18.375000	0.5	-0.001000
18.383333	0.5	-0.001375
18.391667	0.5	-0.002375
18.400000	0.5	-0.003250
18.408333	0.5	-0.004000
18.416667	0.5	-0.004000
18.425000	0.5	-0.004625
18.433333	0.5	-0.005000
18.441667	0.5	-0.005375
18.450000	0.5	-0.005500
18.458333	0.5	-0.005750
18.466667	0.5	-0.005875
18.475000	0.5	-0.005875
18.483333	0.5	-0.006000
18.491667	0.5	-0.006250
18.500000	0.5	-0.006250
18.508333	0.5	-0.006125
18.516667	0.5	-0.006250
18.525000	0.5	-0.006250
18.533333	0.5	-0.006250
18.541667	0.5	-0.006500
18.550000	0.5	-0.007000
18.558333	0.5	-0.007000
18.566667	0.5	-0.007250
18.575000	0.5	-0.007375
18.583333	0.5	-0.007500
18.591667	0.5	-0.007625
18.600000	0.5	-0.007875
18.608333	0.5	-0.007875
18.616667	0.5	-0.008500
18.625000	0.5	-0.008875
18.633333	0.5	-0.009250
18.641667	0.5	-0.009750
18.650000	0.5	-0.010500
18.658333	0.5	-0.011250
18.666667	0.5	-0.012125
18.675000	0.5	-0.012625
18.683333	0.5	-0.013250
18.691667	0.5	-0.013625
18.700000	0.5	-0.014375
18.708333	0.5	-0.015000
18.716667	0.5	-0.015500
18.725000	0.5	-0.016375
18.733333	0.5	-0.017375
18.741667	0.5	-0.018000
18.750000	0.5	-0.018750
18.758333	0.5	-0.019625
18.766667	0.5	-0.020375
18.775000	0.5	-0.020875
18.783333	0.5	-0.022250
18.791667	0.5	-0.023500
18.800000	0.5	-0.024125
18.808333	0.5	-0.024375
18.816667	0.5	-0.025250
18.825000	0.5	-0.025750
18.833333	0.5	-0.026375
18.841667	0.5	-0.027000
18.850000	0.5	-0.027250
18.858333	0.5	-0.027625
18.866667	0.5	-0.028000
18.875000	0.5	-0.028000
18.883333	0.5	-0.028125
18.891667	0.5	-0.028125
18.900000	0.5	-0.028750
18.908333	0.5	-0.028875
18.916667	0.5	-0.028875
18.925000	0.5	-0.029375
18.933333	0.5	-0.029375
18.941667	0.5	-0.029250
18.950000	0.5	-0.028625
18.958333	0.5	-0.028000
18.966667	0.5	-0.027875
18.975000	0.5	-0.027500
18.983333	0.5	-0.027500
18.991667	0.5	-0.027000
19.000000	0.5	-0.026250
19.008333	0.5	-0.026000
19.016667	0.5	-0.025750
19.025000	0.5	-0.025000
19.033333	0.5	-0.024500
19.041667	0.5	-0.024625
19.050000	0.5	-0.023625
19.058333	0.5	-0.023000
19.066667	0.5	-0.022375
19.075000	0.5	-0.022000
19.083333	0.5	-0.021375
19.091667	0.5	-0.020625
19.100000	0.5	-0.020375
19.108333	0.5	-0.020125
19.116667	0.5	-0.020000
19.125000	0.5	-0.019000
19.133333	0.5	-0.018500
19.141667	0.5	-0.018250
19.150000	0.5	-0.018125
19.158333	0.5	-0.017875
19.166667	0.5	-0.017750
19.175000	0.5	-0.017250
19.183333	0.5	-0.017000
19.191667	0.5	-0.016625
19.200000	0.5	-0.016375
19.208333	0.5	-0.016125
19.216667	0.5	-0.016250
19.225000	0.5	-0.016000
19.233333	0.5	-0.015625
19.241667	0.5	-0.015625
19.250000	0.5	-0.015375
19.258333	0.5	-0.015500
19.266667	0.5	-0.015625
19.275000	0.5	-0.015250
19.283333	0.5	-0.015875
19.291667	0.5	-0.015625
19.300000	0.5	-0.015750
19.308333	0.5	-0.015625
19.316667	0.5	-0.016000
19.325000	0.5	-0.016125
19.333333	0.5	-0.016250
19.341667	0.5	-0.016250
19.350000	0.5	-0.016500
19.358333	0.5	-0.016375
19.366667	0.5	-0.016375
19.375000	0.5	-0.016500
19.383333	0.5	-0.016625
19.391667	0.5	-0.016500
19.400000	0.5	-0.016500
19.408333	0.5	-0.016625
19.416667	0.5	-0.016375
19.425000	0.5	-0.017000
19.433333	0.5	-0.017500
19.441667	0.5	-0.017625
19.450000	0.5	-0.017875
19.458333	0.5	-0.018375
19.466667	0.5	-0.018625
19.475000	0.5	-0.018500
19.483333	0.5	-0.018625
19.491667	0.5	-0.018375
19.500000	0.5	-0.018125
19.508333	0.5	-0.018375
19.516667	0.5	-0.019000
19.525000	0.5	-0.019625
19.533333	0.5	-0.019750
19.541667	0.5	-0.019875
19.550000	0.5	-0.019500
19.558333	0.5	-0.019875
19.566667	0.5	-0.020000
19.575000	0.5	-0.020375
19.583333	0.5	-0.020500
19.591667	0.5	-0.020750
19.600000	0.5	-0.021250
19.608333	0.5	-0.021375
19.616667	0.5	-0.021875
19.625000	0.5	-0.022625
19.633333	0.5	-0.023250
19.641667	0.5	-0.023375
19.650000	0.5	-0.023625
19.658333	0.5	-0.023750
19.666667	0.5	-0.024250
19.675000	0.5	-0.025000
19.683333	0.5	-0.025625
19.691667	0.5	-0.026000
19.700000	0.5	-0.026625
19.708333	0.5	-0.027000
19.716667	0.5	-0.027750
19.725000	0.5	-0.027875
19.733333	0.5	-0.028250
19.741667	0.5	-0.028250
19.750000	0.5	-0.028500
19.758333	0.5	-0.029000
19.766667	0.5	-0.029625
19.775000	0.5	-0.029625
19.783333	0.5	-0.029250
19.791667	0.5	-0.029625
19.800000	0.5	-0.030000
19.808333	0.5	-0.030375
19.816667	0.5	-0.030375
19.825000	0.5	-0.030500
19.833333	0.5	-0.030625
19.841667	0.5	-0.030625
19.850000	0.5	-0.030625
19.858333	0.5	-0.030500
19.866667	0.5	-0.030375
19.875000	0.5	-0.030375
19.883333	0.5	-0.030500
19.891667	0.5	-0.030375
19.900000	0.5	-0.030000
19.908333	0.5	-0.029625
19.916667	0.5	-0.029125
19.925000	0.5	-0.028875
19.933333	0.5	-0.028500
19.941667	0.5	-0.028000
19.950000	0.5	-0.027625
19.958333	0.5	-0.027375
19.966667	0.5	-0.026875
19.975000	0.5	-0.026125
19.983333	0.5	-0.025500
19.991667	0.5	-0.025125
20.000000	0.5	-0.024875
20.008333	0.5	-0.024625
20.016667	0.5	-0.024375
20.025000	0.5	-0.024000
20.033333	0.5	-0.023125
20.041667	0.5	-0.022250
20.050000	0.5	-0.021125
20.058333	0.5	-0.020375
20.066667	0.5	-0.019750
20.075000	0.5	-0.019500
20.083333	0.5	-0.019125
20.091667	0.5	-0.018875
20.100000	0.5	-0.018625
20.108333	0.5	-0.018125
20.116667	0.5	-0.018000
20.125000	0.5	-0.017625
20.133333	0.5	-0.017375
20.141667	0.5	-0.017125
20.150000	0.5	-0.017000
20.158333	0.5	-0.016375
20.166667	0.5	-0.015625
20.175000	0.5	-0.014875
20.183333	0.5	-0.014125
20.191667	0.5	-0.013875
20.200000	0.5	-0.013875
20.208333	0.5	-0.013750
20.216667	0.5	-0.013250
20.225000	0.5	-0.013000
20.233333	0.5	-0.012750
20.241667	0.5	-0.012500
20.250000	0.5	-0.012125
20.258333	0.5	-0.012125
20.266667	0.5	-0.011750
20.275000	0.5	-0.011500
20.283333	0.5	-0.011250
20.291667	0.5	-0.011250
20.300000	0.5	-0.010750
20.308333	0.5	-0.010375
20.316667	0.5	-0.010375
20.325000	0.5	-0.010000
20.333333	0.5	-0.009625
20.341667	0.5	-0.009625
20.350000	0.5	-0.009500
20.358333	0.5	-0.009375
20.366667	0.5	-0.009125
20.375000	0.5	-0.008875
20.383333	0.5	-0.008500
20.391667	0.5	-0.008000
20.400000	0.5	-0.007750
20.408333	0.5	-0.007625
20.416667	0.5	-0.007375
20.425000	0.5	-0.007000
20.433333	0.5	-0.006750
20.441667	0.5	-0.006250
20.450000	0.5	-0.005750
20.458333	0.5	-0.005125
20.466667	0.5	-0.004125
20.475000	0.5	-0.003250
20.483333	0.5	-0.002625
20.491667	0.5	-0.001875
20.500000	0.5	-0.001250
20.508333	0.5	-0.000500
20.516667	0.5	0.000000
20.525000	0.5	0.001000
20.533333	0.5	0.002625
20.541667	0.5	0.003750
20.550000	0.5	0.004500
20.558333	0.5	0.005500
20.566667	0.5	0.007250
20.575000	0.5	0.008750
20.583333	0.5	0.009750
20.591667	0.5	0.011375
20.600000	0.5	0.012875
20.608333	0.5	0.014250
20.616667	0.5	0.015375
20.625000	0.5	0.016625
20.633333	0.5	0.018125
20.641667	0.5	0.019750
20.650000	0.5	0.020125
20.658333	0.5	0.020625
20.666667	0.5	0.021375
20.675000	0.5	0.022250
20.683333	0.5	0.022750
20.691667	0.5	0.023000
20.700000	0.5	0.023625
20.708333	0.5	0.023875
20.716667	0.5	0.023750
20.725000	0.5	0.023500
20.733333	0.5	0.023000
20.741667	0.5	0.022625
20.750000	0.5	0.021625
20.758333	0.5	0.020875
20.766667	0.5	0.019875
20.775000	0.5	0.018875
20.783333	0.5	0.017500
20.791667	0.5	0.016125
20.800000	0.5	0.014875
20.808333	0.5	0.013625
20.816667	0.5	0.012625
20.825000	0.5	0.011000
20.833333	0.5	0.009625
20.841667	0.5	0.008375
20.850000	0.5	0.006875
20.858333	0.5	0.005250
20.866667	0.5	0.003500
20.875000	0.5	0.002000
20.883333	0.5	0.000625
20.891667	0.5	-0.001250
20.900000	0.5	-0.003000
20.908333	0.5	-0.004750
20.916667	0.5	-0.006375
20.925000	0.5	-0.007625
20.933333	0.5	-0.008750
20.941667	0.5	-0.009750
20.950000	0.5	-0.010500
20.958333	0.5	-0.011375
20.966667	0.5	-0.012250
20.975000	0.5	-0.013375
20.983333	0.5	-0.014125
20.991667	0.5	-0.015125
21.000000	0.5	-0.015750
21.008333	0.5	-0.016500
21.016667	0.5	-0.017250
21.025000	0.5	-0.017750
21.033333	0.5	-0.018250
21.041667	0.5	-0.018500
21.050000	0.5	-0.018625
21.058333	0.5	-0.018375
21.066667	0.5	-0.018625
21.075000	0.5	-0.018750
21.083333	0.5	-0.018750
21.091667	0.5	-0.018125
21.100000	0.5	-0.018000
21.108333	0.5	-0.017875
21.116667	0.5	-0.017375
21.125000	0.5	-0.017250
21.133333	0.5	-0.017375
21.141667	0.5	-0.017250
21.150000	0.5	-0.016875
21.158333	0.5	-0.016500
21.166667	0.5	-0.016375
21.175000	0.5	-0.016375
21.183333	0.5	-0.015750
21.191667	0.5	-0.015500
21.200000	0.5	-0.015500
21.208333	0.5	-0.015250
21.216667	0.5	-0.015000
21.225000	0.5	-0.014250
21.233333	0.5	-0.013375
21.241667	0.5	-0.012875
21.250000	0.5	-0.012125
21.258333	0.5	-0.011750
21.266667	0.5	-0.011250
21.275000	0.5	-0.010750
21.283333	0.5	-0.010625
21.291667	0.5	-0.010125
21.300000	0.5	-0.009625
21.308333	0.5	-0.009250
21.316667	0.5	-0.008750
21.325000	0.5	-0.008625
21.333333	0.5	-0.008375
21.341667	0.5	-0.008000
21.350000	0.5	-0.007125
21.358333	0.5	-0.006250
21.366667	0.5	-0.006125
21.375000	0.5	-0.005875
21.383333	0.5	-0.004875
21.391667	0.5	-0.004250
21.400000	0.5	-0.003875
21.408333	0.5	-0.003250
21.416667	0.5	-0.002750
21.425000	0.5	-0.002750
21.433333	0.5	-0.002625
21.441667	0.5	-0.001875
21.450000	0.5	-0.001125
21.458333	0.5	-0.001000
21.466667	0.5	-0.000750
21.475000	0.5	-0.000625
21.483333	0.5	-0.000500
21.491667	0.5	0.000250
21.500000	0.5	0.001000
21.508333	0.5	0.000875
21.516667	0.5	0.001000
21.525000	0.5	0.001250
21.533333	0.5	0.001375
21.541667	0.5	0.001375
21.550000	0.5	0.001375
21.558333	0.5	0.001250
21.566667	0.5	0.001250
21.575000	0.5	0.001500
21.583333	0.5	0.001125
21.591667	0.5	0.001375
21.600000	0.5	0.001375
21.608333	0.5	0.001750
21.616667	0.5	0.002000
21.625000	0.5	0.001750
21.633333	0.5	0.002000
21.641667	0.5	0.002250
21.650000	0.5	0.002500
21.658333	0.5	0.002750
21.666667	0.5	0.003000
21.675000	0.5	0.003000
21.683333	0.5	0.002750
21.691667	0.5	0.003125
21.700000	0.5	0.003125
21.708333	0.5	0.003000
21.716667	0.5	0.003000
21.725000	0.5	0.003625
21.733333	0.5	0.004125
21.741667	0.5	0.004250
21.750000	0.5	0.004375
21.758333	0.5	0.004625
21.766667	0.5	0.005000
21.775000	0.5	0.005500
21.783333	0.5	0.005875
21.791667	0.5	0.006500
21.800000	0.5	0.006625
21.808333	0.5	0.006750
21.816667	0.5	0.007125
21.825000	0.5	0.007750
21.833333	0.5	0.007875
21.841667	0.5	0.008000
21.850000	0.5	0.008250
21.858333	0.5	0.008625
21.866667	0.5	0.008875
21.875000	0.5	0.009250
21.883333	0.5	0.010000
21.891667	0.5	0.010125
21.900000	0.5	0.010375
21.908333	0.5	0.010750
21.916667	0.5	0.011375
21.925000	0.5	0.011875
21.933333	0.5	0.012250
21.941667	0.5	0.012750
21.950000	0.5	0.012875
21.958333	0.5	0.013625
21.966667	0.5	0.013625
21.975000	0.5	0.014125
21.983333	0.5	0.014250
21.991667	0.5	0.014125
22.000000	0.5	0.014250
22.008333	0.5	0.014000
22.016667	0.5	0.014250
22.025000	0.5	0.014000
22.033333	0.5	0.014125
22.041667	0.5	0.014500
22.050000	0.5	0.014625
22.058333	0.5	0.014375
22.066667	0.5	0.014375
22.075000	0.5	0.014250
22.083333	0.5	0.014250
22.091667	0.5	0.014000
22.100000	0.5	0.014000
22.108333	0.5	0.014250
22.116667	0.5	0.014500
22.125000	0.5	0.014125
22.133333	0.5	0.013875
22.141667	0.5	0.014125
22.150000	0.5	0.014000
22.158333	0.5	0.013500
22.166667	0.5	0.013125
22.175000	0.5	0.013000
22.183333	0.5	0.012875
22.191667	0.5	0.012500
22.200000	0.5	0.012500
22.208333	0.5	0.012125
22.216667	0.5	0.011625
22.225000	0.5	0.011500
22.233333	0.5	0.011625
22.241667	0.5	0.011750
22.250000	0.5	0.011625
22.258333	0.5	0.011375
22.266667	0.5	0.010875
22.275000	0.5	0.010625
22.283333	0.5	0.010750
22.291667	0.5	0.011000
22.300000	0.5	0.010750
22.308333	0.5	0.010125
22.316667	0.5	0.010250
22.325000	0.5	0.010375
22.333333	0.5	0.010250
22.341667	0.5	0.010250
22.350000	0.5	0.010500
22.358333	0.5	0.010375
22.366667	0.5	0.010375
22.375000	0.5	0.010250
22.383333	0.5	0.010250
22.391667	0.5	0.010000
22.400000	0.5	0.010125
22.408333	0.5	0.010375
22.416667	0.5	0.010125
22.425000	0.5	0.009625
22.433333	0.5	0.009625
22.441667	0.5	0.010000
22.450000	0.5	0.009500
22.458333	0.5	0.009250
22.466667	0.5	0.009125
22.475000	0.5	0.008875
22.483333	0.5	0.009250
22.491667	0.5	0.008375
22.500000	0.5	0.008375
22.508333	0.5	0.008250
22.516667	0.5	0.008625
22.525000	0.5	0.008875
22.533333	0.5	0.008875
22.541667	0.5	0.008875
22.550000	0.5	0.009000
22.558333	0.5	0.009000
22.566667	0.5	0.008875
22.575000	0.5	0.008500
22.583333	0.5	0.008500
22.591667	0.5	0.008625
22.600000	0.5	0.008250
22.608333	0.5	0.008000
22.616667	0.5	0.008000
22.625000	0.5	0.008000
22.633333	0.5	0.007750
22.641667	0.5	0.007500
22.650000	0.5	0.007750
22.658333	0.5	0.007625
22.666667	0.5	0.007875
22.675000	0.5	0.008000
22.683333	0.5	0.007750
22.691667	0.5	0.007625
22.700000	0.5	0.008125
22.708333	0.5	0.008000
22.716667	0.5	0.008000
22.725000	0.5	0.008000
22.733333	0.5	0.007875
22.741667	0.5	0.008250
22.750000	0.5	0.008750
22.758333	0.5	0.008500
22.766667	0.5	0.008625
22.775000	0.5	0.008750
22.783333	0.5	0.008500
22.791667	0.5	0.008625
22.800000	0.5	0.009250
22.808333	0.5	0.009750
22.816667	0.5	0.010250
22.825000	0.5	0.010250
22.833333	0.5	0.010375
22.841667	0.5	0.010625
22.850000	0.5	0.010750
22.858333	0.5	0.011375
22.866667	0.5	0.011500
22.875000	0.5	0.011750
22.883333	0.5	0.011750
22.891667	0.5	0.012000
22.900000	0.5	0.011875
22.908333	0.5	0.011875
22.916667	0.5	0.011875
22.925000	0.5	0.011750
22.933333	0.5	0.012000
22.941667	0.5	0.012250
22.950000	0.5	0.012250
22.958333	0.5	0.012875
22.966667	0.5	0.012875
22.975000	0.5	0.012750
22.983333	0.5	0.012875
22.991667	0.5	0.012750
23.000000	0.5	0.012875
23.008333	0.5	0.012875
23.016667	0.5	0.012750
23.025000	0.5	0.012500
23.033333	0.5	0.012125
23.041667	0.5	0.012125
23.050000	0.5	0.011875
23.058333	0.5	0.011500
23.066667	0.5	0.010750
23.075000	0.5	0.010250
23.083333	0.5	0.009750
23.091667	0.5	0.009625
23.100000	0.5	0.008750
23.108333	0.5	0.008375
23.116667	0.5	0.007625
23.125000	0.5	0.007125
23.133333	0.5	0.006625
23.141667	0.5	0.006125
23.150000	0.5	0.005750
23.158333	0.5	0.005250
23.166667	0.5	0.004500
23.175000	0.5	0.004125
23.183333	0.5	0.003500
23.191667	0.5	0.003000
23.200000	0.5	0.002250
23.208333	0.5	0.001875
23.216667	0.5	0.001250
23.225000	0.5	0.001125
23.233333	0.5	0.000625
23.241667	0.5	0.000250
23.250000	0.5	0.000000
23.258333	0.5	-0.000500
23.266667	0.5	-0.001125
23.275000	0.5	-0.001375
23.283333	0.5	-0.001750
23.291667	0.5	-0.002375
23.300000	0.5	-0.002500
23.308333	0.5	-0.002625
23.316667	0.5	-0.002875
23.325000	0.5	-0.003375
23.333333	0.5	-0.003625
23.341667	0.5	-0.003625
23.350000	0.5	-0.004000
23.358333	0.5	-0.004125
23.366667	0.5	-0.004125
23.375000	0.5	-0.004250
23.383333	0.5	-0.004250
23.391667	0.5	-0.004125
23.400000	0.5	-0.004250
23.408333	0.5	-0.004125
23.416667	0.5	-0.004500
23.425000	0.5	-0.004250
23.433333	0.5	-0.004000
23.441667	0.5	-0.003375
23.450000	0.5	-0.003250
23.458333	0.5	-0.003250
23.466667	0.5	-0.003500
23.475000	0.5	-0.003750
23.483333	0.5	-0.003875
23.491667	0.5	-0.003750
23.500000	0.5	-0.004375
23.508333	0.5	-0.004875
23.516667	0.5	-0.004875
23.525000	0.5	-0.004750
23.533333	0.5	-0.004375
23.541667	0.5	-0.004500
23.550000	0.5	-0.004625
23.558333	0.5	-0.004125
23.566667	0.5	-0.004000
23.575000	0.5	-0.004125
23.583333	0.5	-0.004375
23.591667	0.5	-0.004375
23.600000	0.5	-0.004500
23.608333	0.5	-0.004625
23.616667	0.5	-0.004875
23.625000	0.5	-0.005125
23.633333	0.5	-0.005125
23.641667	0.5	-0.004875
23.650000	0.5	-0.004875
23.658333	0.5	-0.004875
23.666667	0.5	-0.004375
23.675000	0.5	-0.004500
23.683333	0.5	-0.004500
23.691667	0.5	-0.004125
23.700000	0.5	-0.003750
23.708333	0.5	-0.003500
23.716667	0.5	-0.003250
23.725000	0.5	-0.003125
23.733333	0.5	-0.003125
23.741667	0.5	-0.002875
23.750000	0.5	-0.003000
23.758333	0.5	-0.002875
23.766667	0.5	-0.002750
23.775000	0.5	-0.002000
23.783333	0.5	-0.001750
23.791667	0.5	-0.001500
23.800000	0.5	-0.001000
23.808333	0.5	-0.001000
23.816667	0.5	-0.000375
23.825000	0.5	0.000000
23.833333	0.5	0.000125
23.841667	0.5	0.000500
23.850000	0.5	0.000875
23.858333	0.5	0.001250
23.866667	0.5	0.001625
23.875000	0.5	0.002500
23.883333	0.5	0.003375
23.891667	0.5	0.003500
23.900000	0.5	0.003875
23.908333	0.5	0.004375
23.916667	0.5	0.005250
23.925000	0.5	0.006000
23.933333	0.5	0.006500
23.941667	0.5	0.006625
23.950000	0.5	0.006875
23.958333	0.5	0.007250
23.966667	0.5	0.007750
23.975000	0.5	0.008250
23.983333	0.5	0.008625
23.991667	0.5	0.008875
24.000000	0.5	0.009375
24.008333	0.5	0.010125
24.016667	0.5	0.010125
24.025000	0.5	0.010375
24.033333	0.5	0.010625
24.041667	0.5	0.010875
24.050000	0.5	0.011125
24.058333	0.5	0.011250
24.066667	0.5	0.011875
24.075000	0.5	0.012500
24.083333	0.5	0.013250
24.091667	0.5	0.013500
24.100000	0.5	0.013625
24.108333	0.5	0.013375
24.116667	0.5	0.013625
24.125000	0.5	0.013875
24.133333	0.5	0.013875
24.141667	0.5	0.014125
24.150000	0.5	0.014375
24.158333	0.5	0.014500
24.166667	0.5	0.014750
24.175000	0.5	0.015000
24.183333	0.5	0.015250
24.191667	0.5	0.015500
24.200000	0.5	0.015625
24.208333	0.5	0.016000
24.216667	0.5	0.016000
24.225000	0.5	0.015750
24.233333	0.5	0.015750
24.241667	0.5	0.016000
24.250000	0.5	0.016250
24.258333	0.5	0.016250
24.266667	0.5	0.015875
24.275000	0.5	0.015500
24.283333	0.5	0.015375
24.291667	0.5	0.015625
24.300000	0.5	0.015375
24.308333	0.5	0.015375
24.316667	0.5	0.015375
24.325000	0.5	0.015000
24.333333	0.5	0.014500
24.341667	0.5	0.014500
24.350000	0.5	0.014000
24.358333	0.5	0.014000
24.366667	0.5	0.014250
24.375000	0.5	0.014250
24.383333	0.5	0.014000
24.391667	0.5	0.014000
24.400000	0.5	0.014000
24.408333	0.5	0.013750
24.416667	0.5	0.014000
24.425000	0.5	0.014125
24.433333	0.5	0.014375
24.441667	0.5	0.014625
24.450000	0.5	0.014625
24.458333	0.5	0.014625
24.466667	0.5	0.015000
24.475000	0.5	0.015250
24.483333	0.5	0.015125
24.491667	0.5	0.015875
24.500000	0.5	0.016000
24.508333	0.5	0.016250
24.516667	0.5	0.016625
24.525000	0.5	0.017000
24.533333	0.5	0.017500
24.541667	0.5	0.017875
24.550000	0.5	0.018750
24.558333	0.5	0.018875
24.566667	0.5	0.018750
24.575000	0.5	0.019625
24.583333	0.5	0.020250
24.591667	0.5	0.020750
24.600000	0.5	0.021375
24.608333	0.5	0.021750
24.616667	0.5	0.022000
24.625000	0.5	0.022375
24.633333	0.5	0.023000
24.641667	0.5	0.023000
24.650000	0.5	0.023750
24.658333	0.5	0.024250
24.666667	0.5	0.024625
24.675000	0.5	0.024750
24.683333	0.5	0.025250
24.691667	0.5	0.025750
24.700000	0.5	0.026000
24.708333	0.5	0.026125
24.716667	0.5	0.026000
24.725000	0.5	0.026250
24.733333	0.5	0.026625
24.741667	0.5	0.027000
24.750000	0.5	0.027250
24.758333	0.5	0.027500
24.766667	0.5	0.027500
24.775000	0.5	0.027875
24.783333	0.5	0.027875
24.791667	0.5	0.027875
24.800000	0.5	0.028000
24.808333	0.5	0.027875
24.816667	0.5	0.027875
24.825000	0.5	0.027875
24.833333	0.5	0.027875
24.841667	0.5	0.028125
24.850000	0.5	0.028125
24.858333	0.5	0.028000
24.866667	0.5	0.028125
24.875000	0.5	0.028000
24.883333	0.5	0.028125
24.891667	0.5	0.028000
24.900000	0.5	0.027375
24.908333	0.5	0.026875
24.916667	0.5	0.026625
24.925000	0.5	0.026750
24.933333	0.5	0.026500
24.941667	0.5	0.026375
24.950000	0.5	0.026375
24.958333	0.5	0.026625
24.966667	0.5	0.026625
24.975000	0.5	0.026750
24.983333	0.5	0.027000
24.991667	0.5	0.027000
25.000000	0.5	0.026750
