# Supplementary material for: Dynamic character displacement among a pair of bacterial phyllosphere commensals in situ
Source: Nat Commun. 2022 May 20;13:2836. doi: 10.1038/s41467-022-30469-3 (PMC9123166; doi:10.1038/s41467-022-30469-3)
Supplement: Supplementary file 11 — Source Data [file 41467_2022_30469_MOESM11_ESM.zip › Source Data/Supplementary Figure 5/Xylose+Galactose t2 b.txt]

File Path	chrom://marshall/Chromeleon7/HPLC_Ultimate_3000/Users/helucas/20200720_OrganicAcids_CCR_L257.seq/557.smp/RI_1.channel/RI_1.chm
Channel	RI_1

Injection Information:
Data Vault	Chromeleon7
Injection	Xyl_Gal_t2_b
Injection Number	96
Position	GA5
Comment	
Processing Method	Quantitative
Instrument Method	20200525_Rezex_ROA_OrganicAcid_600uL_2500uM_H2SO4_50A_50D
Type	Unknown
Status	Finished
Injection Date	7/22/2020
Injection Time	1:32:23 PM
Injection Volume (µl)	10.000
Dilution Factor	1.0000
Weight	1.0000

Chromatogram Data Information:
Time Min. (min)	0.000000
Time Max. (min)	25.000000
Data Points	3001
Detector	RI
Generating Data System	Chromeleon 7.2.5.9507
Exporting Data System	Chromeleon 7.2.8.0
Operator	Instrument Controller
Signal Quantity	Refractive 
Signal Unit	µRIU
Signal Min.	-2.616375
Signal Max.	24.650625
Channel	RI_1
Driver Name	RID520Driver.dll
Channel Type	Evaluation
Min. Step (s)	0.5
Max. Step (s)	0.5
Average Step (s)	0.5

Signal Parameter Information:
Signal Info	

Chromatogram Data:
Time (min)	Step (s)	Value (µRIU)
0.000000	n.a.	-0.001250
0.008333	0.5	-0.001250
0.016667	0.5	-0.001125
0.025000	0.5	-0.000375
0.033333	0.5	-0.000250
0.041667	0.5	-0.000250
0.050000	0.5	-0.000375
0.058333	0.5	-0.000500
0.066667	0.5	-0.000625
0.075000	0.5	-0.000500
0.083333	0.5	-0.000375
0.091667	0.5	-0.000500
0.100000	0.5	-0.000625
0.108333	0.5	-0.000875
0.116667	0.5	-0.000875
0.125000	0.5	-0.001000
0.133333	0.5	-0.001000
0.141667	0.5	-0.001000
0.150000	0.5	-0.001250
0.158333	0.5	-0.001500
0.166667	0.5	-0.001500
0.175000	0.5	-0.001750
0.183333	0.5	-0.001750
0.191667	0.5	-0.001375
0.200000	0.5	-0.001375
0.208333	0.5	-0.002000
0.216667	0.5	-0.001875
0.225000	0.5	-0.001875
0.233333	0.5	-0.001750
0.241667	0.5	-0.001875
0.250000	0.5	-0.002000
0.258333	0.5	-0.001875
0.266667	0.5	-0.002000
0.275000	0.5	-0.002000
0.283333	0.5	-0.002125
0.291667	0.5	-0.002000
0.300000	0.5	-0.001625
0.308333	0.5	-0.001500
0.316667	0.5	-0.001625
0.325000	0.5	-0.001500
0.333333	0.5	-0.001625
0.341667	0.5	-0.001625
0.350000	0.5	-0.001875
0.358333	0.5	-0.002250
0.366667	0.5	-0.002000
0.375000	0.5	-0.001750
0.383333	0.5	-0.001625
0.391667	0.5	-0.001625
0.400000	0.5	-0.001500
0.408333	0.5	-0.001500
0.416667	0.5	-0.001125
0.425000	0.5	-0.001000
0.433333	0.5	-0.001000
0.441667	0.5	-0.001000
0.450000	0.5	-0.000875
0.458333	0.5	-0.000625
0.466667	0.5	-0.000625
0.475000	0.5	-0.000500
0.483333	0.5	-0.000500
0.491667	0.5	0.000000
0.500000	0.5	0.000000
0.508333	0.5	0.000625
0.516667	0.5	0.000625
0.525000	0.5	0.000500
0.533333	0.5	0.000750
0.541667	0.5	0.000750
0.550000	0.5	0.000625
0.558333	0.5	0.000500
0.566667	0.5	0.000375
0.575000	0.5	0.000250
0.583333	0.5	0.000125
0.591667	0.5	0.000000
0.600000	0.5	0.000000
0.608333	0.5	0.000000
0.616667	0.5	0.000000
0.625000	0.5	-0.000125
0.633333	0.5	0.000000
0.641667	0.5	0.000000
0.650000	0.5	-0.000250
0.658333	0.5	-0.000250
0.666667	0.5	-0.000375
0.675000	0.5	-0.000125
0.683333	0.5	-0.000125
0.691667	0.5	-0.000375
0.700000	0.5	-0.000500
0.708333	0.5	-0.001375
0.716667	0.5	-0.001875
0.725000	0.5	-0.002250
0.733333	0.5	-0.002250
0.741667	0.5	-0.002500
0.750000	0.5	-0.002875
0.758333	0.5	-0.003000
0.766667	0.5	-0.003500
0.775000	0.5	-0.003750
0.783333	0.5	-0.003875
0.791667	0.5	-0.004375
0.800000	0.5	-0.005125
0.808333	0.5	-0.005500
0.816667	0.5	-0.005500
0.825000	0.5	-0.005625
0.833333	0.5	-0.006250
0.841667	0.5	-0.006375
0.850000	0.5	-0.006625
0.858333	0.5	-0.007000
0.866667	0.5	-0.007500
0.875000	0.5	-0.008000
0.883333	0.5	-0.008375
0.891667	0.5	-0.009000
0.900000	0.5	-0.009625
0.908333	0.5	-0.010000
0.916667	0.5	-0.010625
0.925000	0.5	-0.011125
0.933333	0.5	-0.011500
0.941667	0.5	-0.012000
0.950000	0.5	-0.012250
0.958333	0.5	-0.012500
0.966667	0.5	-0.013375
0.975000	0.5	-0.013500
0.983333	0.5	-0.013750
0.991667	0.5	-0.014000
1.000000	0.5	-0.014625
1.008333	0.5	-0.015250
1.016667	0.5	-0.015750
1.025000	0.5	-0.015750
1.033333	0.5	-0.015625
1.041667	0.5	-0.015750
1.050000	0.5	-0.015750
1.058333	0.5	-0.015875
1.066667	0.5	-0.016000
1.075000	0.5	-0.016500
1.083333	0.5	-0.016500
1.091667	0.5	-0.016500
1.100000	0.5	-0.016750
1.108333	0.5	-0.017375
1.116667	0.5	-0.017875
1.125000	0.5	-0.017875
1.133333	0.5	-0.017875
1.141667	0.5	-0.018000
1.150000	0.5	-0.018125
1.158333	0.5	-0.018000
1.166667	0.5	-0.018125
1.175000	0.5	-0.018125
1.183333	0.5	-0.018250
1.191667	0.5	-0.018250
1.200000	0.5	-0.018375
1.208333	0.5	-0.018250
1.216667	0.5	-0.018500
1.225000	0.5	-0.018500
1.233333	0.5	-0.018250
1.241667	0.5	-0.017875
1.250000	0.5	-0.017875
1.258333	0.5	-0.017875
1.266667	0.5	-0.018000
1.275000	0.5	-0.017875
1.283333	0.5	-0.018125
1.291667	0.5	-0.018375
1.300000	0.5	-0.018375
1.308333	0.5	-0.018250
1.316667	0.5	-0.018125
1.325000	0.5	-0.018125
1.333333	0.5	-0.018375
1.341667	0.5	-0.018500
1.350000	0.5	-0.018500
1.358333	0.5	-0.018500
1.366667	0.5	-0.018375
1.375000	0.5	-0.018250
1.383333	0.5	-0.018125
1.391667	0.5	-0.018125
1.400000	0.5	-0.018125
1.408333	0.5	-0.018000
1.416667	0.5	-0.017875
1.425000	0.5	-0.017875
1.433333	0.5	-0.017875
1.441667	0.5	-0.017750
1.450000	0.5	-0.017500
1.458333	0.5	-0.017625
1.466667	0.5	-0.018125
1.475000	0.5	-0.018375
1.483333	0.5	-0.018250
1.491667	0.5	-0.018375
1.500000	0.5	-0.018375
1.508333	0.5	-0.018125
1.516667	0.5	-0.018000
1.525000	0.5	-0.017750
1.533333	0.5	-0.017625
1.541667	0.5	-0.017750
1.550000	0.5	-0.018000
1.558333	0.5	-0.017625
1.566667	0.5	-0.017375
1.575000	0.5	-0.016750
1.583333	0.5	-0.016125
1.591667	0.5	-0.016125
1.600000	0.5	-0.015750
1.608333	0.5	-0.015750
1.616667	0.5	-0.015125
1.625000	0.5	-0.014625
1.633333	0.5	-0.014500
1.641667	0.5	-0.014125
1.650000	0.5	-0.014375
1.658333	0.5	-0.014500
1.666667	0.5	-0.014500
1.675000	0.5	-0.014250
1.683333	0.5	-0.013500
1.691667	0.5	-0.013250
1.700000	0.5	-0.013000
1.708333	0.5	-0.012625
1.716667	0.5	-0.012375
1.725000	0.5	-0.012125
1.733333	0.5	-0.012125
1.741667	0.5	-0.012000
1.750000	0.5	-0.011875
1.758333	0.5	-0.012000
1.766667	0.5	-0.012000
1.775000	0.5	-0.011875
1.783333	0.5	-0.011375
1.791667	0.5	-0.011250
1.800000	0.5	-0.011375
1.808333	0.5	-0.011625
1.816667	0.5	-0.011875
1.825000	0.5	-0.011750
1.833333	0.5	-0.011375
1.841667	0.5	-0.011375
1.850000	0.5	-0.011500
1.858333	0.5	-0.012000
1.866667	0.5	-0.012375
1.875000	0.5	-0.012625
1.883333	0.5	-0.013000
1.891667	0.5	-0.013250
1.900000	0.5	-0.013500
1.908333	0.5	-0.014125
1.916667	0.5	-0.014750
1.925000	0.5	-0.015125
1.933333	0.5	-0.015375
1.941667	0.5	-0.016250
1.950000	0.5	-0.016750
1.958333	0.5	-0.016875
1.966667	0.5	-0.017375
1.975000	0.5	-0.018000
1.983333	0.5	-0.018375
1.991667	0.5	-0.019000
2.000000	0.5	-0.019375
2.008333	0.5	-0.019375
2.016667	0.5	-0.019625
2.025000	0.5	-0.019875
2.033333	0.5	-0.020500
2.041667	0.5	-0.021375
2.050000	0.5	-0.021750
2.058333	0.5	-0.022125
2.066667	0.5	-0.022125
2.075000	0.5	-0.022125
2.083333	0.5	-0.022250
2.091667	0.5	-0.022250
2.100000	0.5	-0.022875
2.108333	0.5	-0.023000
2.116667	0.5	-0.023125
2.125000	0.5	-0.023125
2.133333	0.5	-0.022875
2.141667	0.5	-0.022875
2.150000	0.5	-0.023125
2.158333	0.5	-0.023500
2.166667	0.5	-0.023125
2.175000	0.5	-0.022750
2.183333	0.5	-0.022875
2.191667	0.5	-0.022500
2.200000	0.5	-0.022750
2.208333	0.5	-0.022750
2.216667	0.5	-0.022625
2.225000	0.5	-0.022125
2.233333	0.5	-0.022250
2.241667	0.5	-0.022500
2.250000	0.5	-0.022375
2.258333	0.5	-0.022375
2.266667	0.5	-0.022125
2.275000	0.5	-0.022375
2.283333	0.5	-0.022625
2.291667	0.5	-0.022125
2.300000	0.5	-0.022000
2.308333	0.5	-0.022125
2.316667	0.5	-0.022000
2.325000	0.5	-0.021500
2.333333	0.5	-0.021125
2.341667	0.5	-0.020875
2.350000	0.5	-0.020500
2.358333	0.5	-0.020125
2.366667	0.5	-0.020125
2.375000	0.5	-0.020375
2.383333	0.5	-0.020000
2.391667	0.5	-0.019750
2.400000	0.5	-0.019500
2.408333	0.5	-0.019250
2.416667	0.5	-0.019125
2.425000	0.5	-0.018875
2.433333	0.5	-0.018375
2.441667	0.5	-0.018125
2.450000	0.5	-0.018000
2.458333	0.5	-0.017500
2.466667	0.5	-0.017250
2.475000	0.5	-0.017000
2.483333	0.5	-0.016750
2.491667	0.5	-0.016625
2.500000	0.5	-0.016250
2.508333	0.5	-0.016125
2.516667	0.5	-0.016000
2.525000	0.5	-0.015875
2.533333	0.5	-0.015500
2.541667	0.5	-0.014875
2.550000	0.5	-0.014500
2.558333	0.5	-0.014375
2.566667	0.5	-0.014250
2.575000	0.5	-0.013875
2.583333	0.5	-0.012875
2.591667	0.5	-0.012250
2.600000	0.5	-0.011875
2.608333	0.5	-0.011500
2.616667	0.5	-0.011125
2.625000	0.5	-0.011250
2.633333	0.5	-0.010875
2.641667	0.5	-0.010875
2.650000	0.5	-0.010750
2.658333	0.5	-0.010750
2.666667	0.5	-0.010625
2.675000	0.5	-0.010875
2.683333	0.5	-0.010875
2.691667	0.5	-0.010500
2.700000	0.5	-0.010375
2.708333	0.5	-0.010125
2.716667	0.5	-0.010000
2.725000	0.5	-0.009500
2.733333	0.5	-0.009125
2.741667	0.5	-0.009125
2.750000	0.5	-0.009125
2.758333	0.5	-0.009250
2.766667	0.5	-0.009125
2.775000	0.5	-0.008750
2.783333	0.5	-0.008875
2.791667	0.5	-0.008875
2.800000	0.5	-0.008750
2.808333	0.5	-0.008375
2.816667	0.5	-0.008625
2.825000	0.5	-0.008625
2.833333	0.5	-0.008500
2.841667	0.5	-0.008750
2.850000	0.5	-0.008875
2.858333	0.5	-0.008500
2.866667	0.5	-0.008625
2.875000	0.5	-0.009250
2.883333	0.5	-0.009500
2.891667	0.5	-0.009625
2.900000	0.5	-0.009625
2.908333	0.5	-0.009375
2.916667	0.5	-0.009000
2.925000	0.5	-0.009000
2.933333	0.5	-0.009500
2.941667	0.5	-0.009750
2.950000	0.5	-0.010375
2.958333	0.5	-0.010625
2.966667	0.5	-0.010875
2.975000	0.5	-0.011000
2.983333	0.5	-0.011000
2.991667	0.5	-0.011125
3.000000	0.5	-0.011500
3.008333	0.5	-0.011875
3.016667	0.5	-0.012000
3.025000	0.5	-0.012375
3.033333	0.5	-0.012500
3.041667	0.5	-0.012750
3.050000	0.5	-0.013125
3.058333	0.5	-0.013000
3.066667	0.5	-0.013000
3.075000	0.5	-0.013125
3.083333	0.5	-0.013750
3.091667	0.5	-0.014125
3.100000	0.5	-0.014125
3.108333	0.5	-0.014125
3.116667	0.5	-0.014250
3.125000	0.5	-0.014625
3.133333	0.5	-0.014375
3.141667	0.5	-0.014750
3.150000	0.5	-0.015125
3.158333	0.5	-0.015250
3.166667	0.5	-0.015250
3.175000	0.5	-0.014875
3.183333	0.5	-0.015125
3.191667	0.5	-0.015250
3.200000	0.5	-0.015500
3.208333	0.5	-0.015750
3.216667	0.5	-0.016125
3.225000	0.5	-0.016375
3.233333	0.5	-0.016375
3.241667	0.5	-0.016250
3.250000	0.5	-0.016375
3.258333	0.5	-0.016250
3.266667	0.5	-0.015875
3.275000	0.5	-0.015750
3.283333	0.5	-0.015625
3.291667	0.5	-0.015875
3.300000	0.5	-0.016125
3.308333	0.5	-0.016250
3.316667	0.5	-0.016125
3.325000	0.5	-0.016625
3.333333	0.5	-0.016500
3.341667	0.5	-0.016625
3.350000	0.5	-0.016625
3.358333	0.5	-0.016875
3.366667	0.5	-0.017375
3.375000	0.5	-0.017375
3.383333	0.5	-0.017625
3.391667	0.5	-0.017750
3.400000	0.5	-0.017875
3.408333	0.5	-0.017625
3.416667	0.5	-0.018125
3.425000	0.5	-0.018375
3.433333	0.5	-0.018375
3.441667	0.5	-0.018625
3.450000	0.5	-0.018500
3.458333	0.5	-0.018625
3.466667	0.5	-0.018500
3.475000	0.5	-0.018375
3.483333	0.5	-0.018750
3.491667	0.5	-0.019375
3.500000	0.5	-0.019500
3.508333	0.5	-0.019250
3.516667	0.5	-0.020000
3.525000	0.5	-0.020375
3.533333	0.5	-0.020250
3.541667	0.5	-0.020250
3.550000	0.5	-0.020000
3.558333	0.5	-0.020250
3.566667	0.5	-0.020125
3.575000	0.5	-0.019875
3.583333	0.5	-0.020125
3.591667	0.5	-0.020500
3.600000	0.5	-0.020375
3.608333	0.5	-0.020125
3.616667	0.5	-0.019875
3.625000	0.5	-0.019750
3.633333	0.5	-0.020000
3.641667	0.5	-0.020250
3.650000	0.5	-0.020375
3.658333	0.5	-0.020625
3.666667	0.5	-0.020375
3.675000	0.5	-0.020250
3.683333	0.5	-0.020250
3.691667	0.5	-0.020250
3.700000	0.5	-0.019875
3.708333	0.5	-0.020125
3.716667	0.5	-0.020000
3.725000	0.5	-0.019875
3.733333	0.5	-0.019500
3.741667	0.5	-0.019625
3.750000	0.5	-0.019250
3.758333	0.5	-0.018625
3.766667	0.5	-0.018375
3.775000	0.5	-0.018250
3.783333	0.5	-0.018625
3.791667	0.5	-0.018000
3.800000	0.5	-0.017875
3.808333	0.5	-0.017625
3.816667	0.5	-0.017250
3.825000	0.5	-0.016750
3.833333	0.5	-0.017000
3.841667	0.5	-0.017125
3.850000	0.5	-0.017000
3.858333	0.5	-0.017000
3.866667	0.5	-0.016750
3.875000	0.5	-0.016750
3.883333	0.5	-0.016875
3.891667	0.5	-0.017000
3.900000	0.5	-0.016875
3.908333	0.5	-0.016500
3.916667	0.5	-0.016500
3.925000	0.5	-0.016500
3.933333	0.5	-0.016625
3.941667	0.5	-0.016625
3.950000	0.5	-0.016000
3.958333	0.5	-0.016125
3.966667	0.5	-0.016125
3.975000	0.5	-0.016000
3.983333	0.5	-0.016125
3.991667	0.5	-0.016250
4.000000	0.5	-0.016375
4.008333	0.5	-0.016750
4.016667	0.5	-0.016875
4.025000	0.5	-0.016500
4.033333	0.5	-0.016500
4.041667	0.5	-0.016500
4.050000	0.5	-0.016625
4.058333	0.5	-0.016625
4.066667	0.5	-0.017250
4.075000	0.5	-0.017625
4.083333	0.5	-0.017750
4.091667	0.5	-0.017875
4.100000	0.5	-0.018500
4.108333	0.5	-0.018875
4.116667	0.5	-0.019125
4.125000	0.5	-0.019500
4.133333	0.5	-0.020000
4.141667	0.5	-0.020500
4.150000	0.5	-0.020750
4.158333	0.5	-0.020875
4.166667	0.5	-0.021125
4.175000	0.5	-0.021500
4.183333	0.5	-0.021625
4.191667	0.5	-0.022125
4.200000	0.5	-0.021750
4.208333	0.5	-0.022125
4.216667	0.5	-0.022500
4.225000	0.5	-0.022875
4.233333	0.5	-0.023375
4.241667	0.5	-0.024000
4.250000	0.5	-0.024000
4.258333	0.5	-0.024375
4.266667	0.5	-0.024750
4.275000	0.5	-0.024750
4.283333	0.5	-0.025000
4.291667	0.5	-0.025000
4.300000	0.5	-0.025125
4.308333	0.5	-0.025250
4.316667	0.5	-0.025000
4.325000	0.5	-0.025000
4.333333	0.5	-0.025625
4.341667	0.5	-0.026000
4.350000	0.5	-0.026625
4.358333	0.5	-0.026875
4.366667	0.5	-0.027000
4.375000	0.5	-0.026875
4.383333	0.5	-0.026500
4.391667	0.5	-0.026750
4.400000	0.5	-0.026875
4.408333	0.5	-0.027125
4.416667	0.5	-0.027000
4.425000	0.5	-0.027125
4.433333	0.5	-0.027125
4.441667	0.5	-0.027125
4.450000	0.5	-0.027375
4.458333	0.5	-0.027250
4.466667	0.5	-0.027500
4.475000	0.5	-0.027250
4.483333	0.5	-0.027250
4.491667	0.5	-0.027250
4.500000	0.5	-0.027375
4.508333	0.5	-0.027750
4.516667	0.5	-0.027125
4.525000	0.5	-0.027375
4.533333	0.5	-0.027500
4.541667	0.5	-0.027500
4.550000	0.5	-0.027500
4.558333	0.5	-0.028000
4.566667	0.5	-0.028125
4.575000	0.5	-0.028250
4.583333	0.5	-0.028250
4.591667	0.5	-0.028250
4.600000	0.5	-0.028000
4.608333	0.5	-0.028125
4.616667	0.5	-0.028125
4.625000	0.5	-0.029000
4.633333	0.5	-0.029250
4.641667	0.5	-0.029125
4.650000	0.5	-0.028750
4.658333	0.5	-0.029000
4.666667	0.5	-0.028750
4.675000	0.5	-0.028625
4.683333	0.5	-0.029000
4.691667	0.5	-0.029500
4.700000	0.5	-0.029625
4.708333	0.5	-0.029000
4.716667	0.5	-0.028375
4.725000	0.5	-0.028375
4.733333	0.5	-0.028750
4.741667	0.5	-0.028500
4.750000	0.5	-0.028250
4.758333	0.5	-0.028125
4.766667	0.5	-0.028250
4.775000	0.5	-0.028500
4.783333	0.5	-0.028625
4.791667	0.5	-0.028875
4.800000	0.5	-0.028750
4.808333	0.5	-0.028625
4.816667	0.5	-0.028500
4.825000	0.5	-0.028500
4.833333	0.5	-0.028500
4.841667	0.5	-0.028125
4.850000	0.5	-0.027375
4.858333	0.5	-0.027125
4.866667	0.5	-0.026875
4.875000	0.5	-0.027000
4.883333	0.5	-0.026500
4.891667	0.5	-0.026125
4.900000	0.5	-0.026125
4.908333	0.5	-0.025750
4.916667	0.5	-0.025250
4.925000	0.5	-0.025125
4.933333	0.5	-0.025000
4.941667	0.5	-0.024750
4.950000	0.5	-0.024625
4.958333	0.5	-0.024750
4.966667	0.5	-0.024625
4.975000	0.5	-0.024125
4.983333	0.5	-0.023500
4.991667	0.5	-0.023000
5.000000	0.5	-0.022500
5.008333	0.5	-0.022000
5.016667	0.5	-0.021500
5.025000	0.5	-0.021500
5.033333	0.5	-0.021500
5.041667	0.5	-0.021625
5.050000	0.5	-0.021250
5.058333	0.5	-0.021125
5.066667	0.5	-0.021125
5.075000	0.5	-0.020500
5.083333	0.5	-0.020250
5.091667	0.5	-0.019750
5.100000	0.5	-0.019375
5.108333	0.5	-0.019125
5.116667	0.5	-0.018875
5.125000	0.5	-0.018500
5.133333	0.5	-0.018250
5.141667	0.5	-0.018250
5.150000	0.5	-0.018000
5.158333	0.5	-0.017625
5.166667	0.5	-0.017375
5.175000	0.5	-0.017125
5.183333	0.5	-0.016625
5.191667	0.5	-0.016125
5.200000	0.5	-0.015375
5.208333	0.5	-0.014750
5.216667	0.5	-0.014500
5.225000	0.5	-0.014125
5.233333	0.5	-0.014000
5.241667	0.5	-0.013500
5.250000	0.5	-0.013250
5.258333	0.5	-0.013000
5.266667	0.5	-0.012625
5.275000	0.5	-0.012125
5.283333	0.5	-0.012000
5.291667	0.5	-0.012125
5.300000	0.5	-0.011875
5.308333	0.5	-0.012000
5.316667	0.5	-0.012000
5.325000	0.5	-0.012125
5.333333	0.5	-0.012000
5.341667	0.5	-0.012000
5.350000	0.5	-0.011875
5.358333	0.5	-0.012250
5.366667	0.5	-0.012375
5.375000	0.5	-0.012250
5.383333	0.5	-0.012250
5.391667	0.5	-0.012250
5.400000	0.5	-0.012625
5.408333	0.5	-0.012625
5.416667	0.5	-0.012500
5.425000	0.5	-0.012875
5.433333	0.5	-0.013250
5.441667	0.5	-0.013500
5.450000	0.5	-0.013750
5.458333	0.5	-0.014000
5.466667	0.5	-0.014500
5.475000	0.5	-0.014625
5.483333	0.5	-0.014875
5.491667	0.5	-0.015250
5.500000	0.5	-0.015375
5.508333	0.5	-0.015500
5.516667	0.5	-0.015875
5.525000	0.5	-0.016000
5.533333	0.5	-0.016375
5.541667	0.5	-0.016750
5.550000	0.5	-0.017250
5.558333	0.5	-0.018000
5.566667	0.5	-0.018500
5.575000	0.5	-0.018875
5.583333	0.5	-0.019500
5.591667	0.5	-0.020125
5.600000	0.5	-0.020500
5.608333	0.5	-0.020375
5.616667	0.5	-0.020125
5.625000	0.5	-0.020375
5.633333	0.5	-0.020750
5.641667	0.5	-0.021125
5.650000	0.5	-0.021375
5.658333	0.5	-0.021875
5.666667	0.5	-0.022250
5.675000	0.5	-0.022625
5.683333	0.5	-0.022875
5.691667	0.5	-0.023125
5.700000	0.5	-0.023125
5.708333	0.5	-0.023125
5.716667	0.5	-0.023375
5.725000	0.5	-0.023625
5.733333	0.5	-0.023875
5.741667	0.5	-0.023750
5.750000	0.5	-0.023375
5.758333	0.5	-0.023000
5.766667	0.5	-0.023000
5.775000	0.5	-0.023250
5.783333	0.5	-0.023250
5.791667	0.5	-0.023375
5.800000	0.5	-0.023625
5.808333	0.5	-0.023250
5.816667	0.5	-0.023000
5.825000	0.5	-0.023125
5.833333	0.5	-0.023250
5.841667	0.5	-0.023250
5.850000	0.5	-0.023500
5.858333	0.5	-0.023125
5.866667	0.5	-0.022875
5.875000	0.5	-0.022625
5.883333	0.5	-0.021875
5.891667	0.5	-0.021625
5.900000	0.5	-0.021375
5.908333	0.5	-0.020500
5.916667	0.5	-0.019875
5.925000	0.5	-0.019625
5.933333	0.5	-0.018875
5.941667	0.5	-0.018125
5.950000	0.5	-0.017625
5.958333	0.5	-0.017375
5.966667	0.5	-0.017000
5.975000	0.5	-0.015750
5.983333	0.5	-0.015250
5.991667	0.5	-0.014625
6.000000	0.5	-0.013625
6.008333	0.5	-0.012750
6.016667	0.5	-0.012000
6.025000	0.5	-0.011125
6.033333	0.5	-0.010875
6.041667	0.5	-0.010500
6.050000	0.5	-0.009750
6.058333	0.5	-0.009625
6.066667	0.5	-0.009375
6.075000	0.5	-0.009000
6.083333	0.5	-0.008625
6.091667	0.5	-0.008750
6.100000	0.5	-0.008625
6.108333	0.5	-0.008375
6.116667	0.5	-0.008250
6.125000	0.5	-0.008125
6.133333	0.5	-0.008250
6.141667	0.5	-0.008375
6.150000	0.5	-0.008375
6.158333	0.5	-0.008125
6.166667	0.5	-0.008125
6.175000	0.5	-0.009000
6.183333	0.5	-0.009250
6.191667	0.5	-0.009375
6.200000	0.5	-0.009750
6.208333	0.5	-0.010125
6.216667	0.5	-0.010125
6.225000	0.5	-0.010500
6.233333	0.5	-0.011000
6.241667	0.5	-0.011500
6.250000	0.5	-0.011625
6.258333	0.5	-0.011625
6.266667	0.5	-0.011750
6.275000	0.5	-0.012250
6.283333	0.5	-0.012500
6.291667	0.5	-0.012750
6.300000	0.5	-0.013500
6.308333	0.5	-0.013750
6.316667	0.5	-0.014125
6.325000	0.5	-0.014750
6.333333	0.5	-0.015000
6.341667	0.5	-0.015000
6.350000	0.5	-0.015375
6.358333	0.5	-0.015375
6.366667	0.5	-0.015125
6.375000	0.5	-0.015375
6.383333	0.5	-0.015500
6.391667	0.5	-0.015250
6.400000	0.5	-0.015500
6.408333	0.5	-0.015625
6.416667	0.5	-0.015250
6.425000	0.5	-0.015375
6.433333	0.5	-0.015500
6.441667	0.5	-0.015500
6.450000	0.5	-0.015500
6.458333	0.5	-0.015375
6.466667	0.5	-0.015125
6.475000	0.5	-0.014875
6.483333	0.5	-0.014375
6.491667	0.5	-0.014375
6.500000	0.5	-0.014000
6.508333	0.5	-0.013625
6.516667	0.5	-0.013125
6.525000	0.5	-0.012500
6.533333	0.5	-0.011875
6.541667	0.5	-0.011625
6.550000	0.5	-0.011000
6.558333	0.5	-0.011125
6.566667	0.5	-0.010500
6.575000	0.5	-0.010625
6.583333	0.5	-0.010250
6.591667	0.5	-0.009750
6.600000	0.5	-0.009625
6.608333	0.5	-0.009625
6.616667	0.5	-0.009375
6.625000	0.5	-0.009125
6.633333	0.5	-0.009000
6.641667	0.5	-0.008875
6.650000	0.5	-0.009000
6.658333	0.5	-0.009000
6.666667	0.5	-0.009250
6.675000	0.5	-0.009250
6.683333	0.5	-0.010000
6.691667	0.5	-0.011000
6.700000	0.5	-0.012500
6.708333	0.5	-0.015500
6.716667	0.5	-0.019875
6.725000	0.5	-0.026875
6.733333	0.5	-0.037500
6.741667	0.5	-0.053875
6.750000	0.5	-0.080250
6.758333	0.5	-0.122250
6.766667	0.5	-0.188000
6.775000	0.5	-0.287500
6.783333	0.5	-0.431875
6.791667	0.5	-0.630375
6.800000	0.5	-0.885750
6.808333	0.5	-1.194250
6.816667	0.5	-1.540500
6.825000	0.5	-1.897000
6.833333	0.5	-2.225750
6.841667	0.5	-2.482500
6.850000	0.5	-2.616375
6.858333	0.5	-2.576500
6.866667	0.5	-2.314125
6.875000	0.5	-1.785750
6.883333	0.5	-0.955000
6.891667	0.5	0.205250
6.900000	0.5	1.710000
6.908333	0.5	3.559750
6.916667	0.5	5.737125
6.925000	0.5	8.202000
6.933333	0.5	10.884500
6.941667	0.5	13.683375
6.950000	0.5	16.463250
6.958333	0.5	19.064375
6.966667	0.5	21.316000
6.975000	0.5	23.065250
6.983333	0.5	24.195250
6.991667	0.5	24.650625
7.000000	0.5	24.440750
7.008333	0.5	23.634500
7.016667	0.5	22.344000
7.025000	0.5	20.703250
7.033333	0.5	18.846375
7.041667	0.5	16.895000
7.050000	0.5	14.948750
7.058333	0.5	13.081000
7.066667	0.5	11.342000
7.075000	0.5	9.760625
7.083333	0.5	8.348375
7.091667	0.5	7.107250
7.100000	0.5	6.027875
7.108333	0.5	5.098500
7.116667	0.5	4.303250
7.125000	0.5	3.627750
7.133333	0.5	3.056250
7.141667	0.5	2.574250
7.150000	0.5	2.168375
7.158333	0.5	1.827875
7.166667	0.5	1.541625
7.175000	0.5	1.301500
7.183333	0.5	1.100250
7.191667	0.5	0.931500
7.200000	0.5	0.790000
7.208333	0.5	0.670750
7.216667	0.5	0.570250
7.225000	0.5	0.486000
7.233333	0.5	0.415125
7.241667	0.5	0.354750
7.250000	0.5	0.304000
7.258333	0.5	0.260875
7.266667	0.5	0.224375
7.275000	0.5	0.193000
7.283333	0.5	0.167000
7.291667	0.5	0.145125
7.300000	0.5	0.126500
7.308333	0.5	0.110625
7.316667	0.5	0.096875
7.325000	0.5	0.085375
7.333333	0.5	0.075375
7.341667	0.5	0.066750
7.350000	0.5	0.059000
7.358333	0.5	0.053000
7.366667	0.5	0.047625
7.375000	0.5	0.042625
7.383333	0.5	0.038250
7.391667	0.5	0.034250
7.400000	0.5	0.030875
7.408333	0.5	0.028000
7.416667	0.5	0.025250
7.425000	0.5	0.022750
7.433333	0.5	0.020625
7.441667	0.5	0.018750
7.450000	0.5	0.017250
7.458333	0.5	0.016000
7.466667	0.5	0.014375
7.475000	0.5	0.013500
7.483333	0.5	0.012500
7.491667	0.5	0.011500
7.500000	0.5	0.011000
7.508333	0.5	0.010375
7.516667	0.5	0.010125
7.525000	0.5	0.009750
7.533333	0.5	0.009500
7.541667	0.5	0.009250
7.550000	0.5	0.009125
7.558333	0.5	0.009375
7.566667	0.5	0.009750
7.575000	0.5	0.010125
7.583333	0.5	0.010250
7.591667	0.5	0.010375
7.600000	0.5	0.010750
7.608333	0.5	0.011375
7.616667	0.5	0.012000
7.625000	0.5	0.013125
7.633333	0.5	0.013625
7.641667	0.5	0.013875
7.650000	0.5	0.014375
7.658333	0.5	0.015000
7.666667	0.5	0.015250
7.675000	0.5	0.015000
7.683333	0.5	0.015625
7.691667	0.5	0.015875
7.700000	0.5	0.016000
7.708333	0.5	0.016250
7.716667	0.5	0.016625
7.725000	0.5	0.017125
7.733333	0.5	0.017500
7.741667	0.5	0.017500
7.750000	0.5	0.017500
7.758333	0.5	0.017875
7.766667	0.5	0.018125
7.775000	0.5	0.018250
7.783333	0.5	0.018000
7.791667	0.5	0.018250
7.800000	0.5	0.018000
7.808333	0.5	0.018125
7.816667	0.5	0.017875
7.825000	0.5	0.018125
7.833333	0.5	0.018375
7.841667	0.5	0.018375
7.850000	0.5	0.018500
7.858333	0.5	0.018750
7.866667	0.5	0.019250
7.875000	0.5	0.019875
7.883333	0.5	0.020750
7.891667	0.5	0.022000
7.900000	0.5	0.023375
7.908333	0.5	0.025250
7.916667	0.5	0.028125
7.925000	0.5	0.031375
7.933333	0.5	0.035625
7.941667	0.5	0.041375
7.950000	0.5	0.048250
7.958333	0.5	0.056625
7.966667	0.5	0.067750
7.975000	0.5	0.082000
7.983333	0.5	0.099875
7.991667	0.5	0.122750
8.000000	0.5	0.151375
8.008333	0.5	0.187000
8.016667	0.5	0.231000
8.025000	0.5	0.284875
8.033333	0.5	0.350500
8.041667	0.5	0.429625
8.050000	0.5	0.523500
8.058333	0.5	0.632625
8.066667	0.5	0.758250
8.075000	0.5	0.901500
8.083333	0.5	1.062875
8.091667	0.5	1.242250
8.100000	0.5	1.439875
8.108333	0.5	1.656000
8.116667	0.5	1.889750
8.125000	0.5	2.141375
8.133333	0.5	2.409250
8.141667	0.5	2.693375
8.150000	0.5	2.993125
8.158333	0.5	3.308375
8.166667	0.5	3.637250
8.175000	0.5	3.979875
8.183333	0.5	4.335625
8.191667	0.5	4.704500
8.200000	0.5	5.085000
8.208333	0.5	5.477250
8.216667	0.5	5.879625
8.225000	0.5	6.291875
8.233333	0.5	6.714000
8.241667	0.5	7.144875
8.250000	0.5	7.584750
8.258333	0.5	8.032625
8.266667	0.5	8.488375
8.275000	0.5	8.951625
8.283333	0.5	9.422000
8.291667	0.5	9.899000
8.300000	0.5	10.382750
8.308333	0.5	10.872500
8.316667	0.5	11.368375
8.325000	0.5	11.869000
8.333333	0.5	12.373000
8.341667	0.5	12.878250
8.350000	0.5	13.378375
8.358333	0.5	13.861250
8.366667	0.5	14.302125
8.375000	0.5	14.664500
8.383333	0.5	14.901375
8.391667	0.5	14.961875
8.400000	0.5	14.804000
8.408333	0.5	14.406750
8.416667	0.5	13.775000
8.425000	0.5	12.939875
8.433333	0.5	11.948875
8.441667	0.5	10.859375
8.450000	0.5	9.727500
8.458333	0.5	8.603125
8.466667	0.5	7.525125
8.475000	0.5	6.521625
8.483333	0.5	5.609125
8.491667	0.5	4.795750
8.500000	0.5	4.082125
8.508333	0.5	3.464000
8.516667	0.5	2.934375
8.525000	0.5	2.484250
8.533333	0.5	2.104500
8.541667	0.5	1.785500
8.550000	0.5	1.519500
8.558333	0.5	1.298375
8.566667	0.5	1.115250
8.575000	0.5	0.963500
8.583333	0.5	0.839000
8.591667	0.5	0.736250
8.600000	0.5	0.652375
8.608333	0.5	0.583000
8.616667	0.5	0.525625
8.625000	0.5	0.477625
8.633333	0.5	0.438000
8.641667	0.5	0.404750
8.650000	0.5	0.375625
8.658333	0.5	0.350375
8.666667	0.5	0.328500
8.675000	0.5	0.308625
8.683333	0.5	0.290250
8.691667	0.5	0.273625
8.700000	0.5	0.257625
8.708333	0.5	0.243000
8.716667	0.5	0.229000
8.725000	0.5	0.215000
8.733333	0.5	0.202000
8.741667	0.5	0.189375
8.750000	0.5	0.177750
8.758333	0.5	0.166375
8.766667	0.5	0.155750
8.775000	0.5	0.146125
8.783333	0.5	0.136750
8.791667	0.5	0.128000
8.800000	0.5	0.119875
8.808333	0.5	0.112125
8.816667	0.5	0.105875
8.825000	0.5	0.099875
8.833333	0.5	0.094125
8.841667	0.5	0.089125
8.850000	0.5	0.084375
8.858333	0.5	0.080500
8.866667	0.5	0.077375
8.875000	0.5	0.074875
8.883333	0.5	0.073250
8.891667	0.5	0.072625
8.900000	0.5	0.072250
8.908333	0.5	0.072750
8.916667	0.5	0.075000
8.925000	0.5	0.078375
8.933333	0.5	0.083625
8.941667	0.5	0.090375
8.950000	0.5	0.099375
8.958333	0.5	0.111375
8.966667	0.5	0.125500
8.975000	0.5	0.143375
8.983333	0.5	0.165250
8.991667	0.5	0.191375
9.000000	0.5	0.222500
9.008333	0.5	0.258750
9.016667	0.5	0.300125
9.025000	0.5	0.346750
9.033333	0.5	0.398000
9.041667	0.5	0.454500
9.050000	0.5	0.515250
9.058333	0.5	0.579625
9.066667	0.5	0.646625
9.075000	0.5	0.715000
9.083333	0.5	0.783250
9.091667	0.5	0.850250
9.100000	0.5	0.914625
9.108333	0.5	0.974750
9.116667	0.5	1.029375
9.125000	0.5	1.077250
9.133333	0.5	1.117375
9.141667	0.5	1.148625
9.150000	0.5	1.170250
9.158333	0.5	1.181375
9.166667	0.5	1.182500
9.175000	0.5	1.173250
9.183333	0.5	1.154875
9.191667	0.5	1.128000
9.200000	0.5	1.092875
9.208333	0.5	1.051000
9.216667	0.5	1.003125
9.225000	0.5	0.950875
9.233333	0.5	0.895500
9.241667	0.5	0.838250
9.250000	0.5	0.779375
9.258333	0.5	0.720375
9.266667	0.5	0.662125
9.275000	0.5	0.605000
9.283333	0.5	0.550500
9.291667	0.5	0.499000
9.300000	0.5	0.449875
9.308333	0.5	0.404500
9.316667	0.5	0.362250
9.325000	0.5	0.323500
9.333333	0.5	0.288250
9.341667	0.5	0.256375
9.350000	0.5	0.227875
9.358333	0.5	0.203000
9.366667	0.5	0.180375
9.375000	0.5	0.160250
9.383333	0.5	0.142375
9.391667	0.5	0.127125
9.400000	0.5	0.113625
9.408333	0.5	0.101625
9.416667	0.5	0.091375
9.425000	0.5	0.082875
9.433333	0.5	0.075500
9.441667	0.5	0.069125
9.450000	0.5	0.063750
9.458333	0.5	0.059000
9.466667	0.5	0.055375
9.475000	0.5	0.051625
9.483333	0.5	0.048875
9.491667	0.5	0.047125
9.500000	0.5	0.045250
9.508333	0.5	0.043875
9.516667	0.5	0.043625
9.525000	0.5	0.043875
9.533333	0.5	0.044375
9.541667	0.5	0.045625
9.550000	0.5	0.047500
9.558333	0.5	0.049625
9.566667	0.5	0.051875
9.575000	0.5	0.055000
9.583333	0.5	0.058875
9.591667	0.5	0.063000
9.600000	0.5	0.067250
9.608333	0.5	0.071750
9.616667	0.5	0.076750
9.625000	0.5	0.081875
9.633333	0.5	0.086875
9.641667	0.5	0.091750
9.650000	0.5	0.096750
9.658333	0.5	0.101000
9.666667	0.5	0.105250
9.675000	0.5	0.109000
9.683333	0.5	0.112000
9.691667	0.5	0.114750
9.700000	0.5	0.117125
9.708333	0.5	0.118625
9.716667	0.5	0.119500
9.725000	0.5	0.120125
9.733333	0.5	0.120250
9.741667	0.5	0.119125
9.750000	0.5	0.117375
9.758333	0.5	0.115250
9.766667	0.5	0.112875
9.775000	0.5	0.110250
9.783333	0.5	0.107125
9.791667	0.5	0.103750
9.800000	0.5	0.100000
9.808333	0.5	0.096000
9.816667	0.5	0.092000
9.825000	0.5	0.088125
9.833333	0.5	0.084125
9.841667	0.5	0.080375
9.850000	0.5	0.076125
9.858333	0.5	0.072750
9.866667	0.5	0.069500
9.875000	0.5	0.066500
9.883333	0.5	0.063500
9.891667	0.5	0.060125
9.900000	0.5	0.057000
9.908333	0.5	0.054000
9.916667	0.5	0.051375
9.925000	0.5	0.048875
9.933333	0.5	0.047000
9.941667	0.5	0.044875
9.950000	0.5	0.042875
9.958333	0.5	0.040750
9.966667	0.5	0.038250
9.975000	0.5	0.036625
9.983333	0.5	0.034500
9.991667	0.5	0.033125
10.000000	0.5	0.031250
10.008333	0.5	0.029625
10.016667	0.5	0.028500
10.025000	0.5	0.027500
10.033333	0.5	0.026500
10.041667	0.5	0.025625
10.050000	0.5	0.024625
10.058333	0.5	0.024125
10.066667	0.5	0.023875
10.075000	0.5	0.023500
10.083333	0.5	0.023125
10.091667	0.5	0.023375
10.100000	0.5	0.023500
10.108333	0.5	0.023625
10.116667	0.5	0.024500
10.125000	0.5	0.025625
10.133333	0.5	0.027125
10.141667	0.5	0.029375
10.150000	0.5	0.032125
10.158333	0.5	0.035250
10.166667	0.5	0.038875
10.175000	0.5	0.042750
10.183333	0.5	0.047125
10.191667	0.5	0.052375
10.200000	0.5	0.058625
10.208333	0.5	0.065125
10.216667	0.5	0.072375
10.225000	0.5	0.081250
10.233333	0.5	0.091125
10.241667	0.5	0.101875
10.250000	0.5	0.113875
10.258333	0.5	0.127500
10.266667	0.5	0.143125
10.275000	0.5	0.160500
10.283333	0.5	0.180750
10.291667	0.5	0.204125
10.300000	0.5	0.231500
10.308333	0.5	0.264500
10.316667	0.5	0.303625
10.325000	0.5	0.350125
10.333333	0.5	0.405375
10.341667	0.5	0.470625
10.350000	0.5	0.548500
10.358333	0.5	0.640375
10.366667	0.5	0.748750
10.375000	0.5	0.876250
10.383333	0.5	1.025000
10.391667	0.5	1.198500
10.400000	0.5	1.399000
10.408333	0.5	1.628875
10.416667	0.5	1.891000
10.425000	0.5	2.187750
10.433333	0.5	2.521375
10.441667	0.5	2.893750
10.450000	0.5	3.307375
10.458333	0.5	3.762875
10.466667	0.5	4.261500
10.475000	0.5	4.803500
10.483333	0.5	5.388125
10.491667	0.5	6.015375
10.500000	0.5	6.684000
10.508333	0.5	7.392500
10.516667	0.5	8.139125
10.525000	0.5	8.920625
10.533333	0.5	9.734500
10.541667	0.5	10.576375
10.550000	0.5	11.441875
10.558333	0.5	12.324500
10.566667	0.5	13.218375
10.575000	0.5	14.114750
10.583333	0.5	15.004625
10.591667	0.5	15.877750
10.600000	0.5	16.723250
10.608333	0.5	17.529625
10.616667	0.5	18.283375
10.625000	0.5	18.972250
10.633333	0.5	19.582750
10.641667	0.5	20.102750
10.650000	0.5	20.521750
10.658333	0.5	20.830125
10.666667	0.5	21.019625
10.675000	0.5	21.084375
10.683333	0.5	21.021500
10.691667	0.5	20.830250
10.700000	0.5	20.513875
10.708333	0.5	20.077125
10.716667	0.5	19.528625
10.725000	0.5	18.878250
10.733333	0.5	18.138000
10.741667	0.5	17.321250
10.750000	0.5	16.443250
10.758333	0.5	15.518750
10.766667	0.5	14.562375
10.775000	0.5	13.588625
10.783333	0.5	12.611000
10.791667	0.5	11.642000
10.800000	0.5	10.692625
10.808333	0.5	9.772250
10.816667	0.5	8.889250
10.825000	0.5	8.049625
10.833333	0.5	7.258000
10.841667	0.5	6.518125
10.850000	0.5	5.831625
10.858333	0.5	5.199500
10.866667	0.5	4.621375
10.875000	0.5	4.095750
10.883333	0.5	3.621250
10.891667	0.5	3.194625
10.900000	0.5	2.813125
10.908333	0.5	2.473875
10.916667	0.5	2.172875
10.925000	0.5	1.907000
10.933333	0.5	1.673875
10.941667	0.5	1.469875
10.950000	0.5	1.291625
10.958333	0.5	1.135875
10.966667	0.5	1.000375
10.975000	0.5	0.882750
10.983333	0.5	0.780500
10.991667	0.5	0.692000
11.000000	0.5	0.615125
11.008333	0.5	0.548875
11.016667	0.5	0.491500
11.025000	0.5	0.441500
11.033333	0.5	0.397750
11.041667	0.5	0.359875
11.050000	0.5	0.326500
11.058333	0.5	0.297250
11.066667	0.5	0.271875
11.075000	0.5	0.249125
11.083333	0.5	0.228875
11.091667	0.5	0.211125
11.100000	0.5	0.194625
11.108333	0.5	0.180250
11.116667	0.5	0.167125
11.125000	0.5	0.155250
11.133333	0.5	0.144500
11.141667	0.5	0.134500
11.150000	0.5	0.125000
11.158333	0.5	0.116375
11.166667	0.5	0.108250
11.175000	0.5	0.100625
11.183333	0.5	0.093500
11.191667	0.5	0.087250
11.200000	0.5	0.081375
11.208333	0.5	0.075875
11.216667	0.5	0.070750
11.225000	0.5	0.066250
11.233333	0.5	0.061500
11.241667	0.5	0.057250
11.250000	0.5	0.053125
11.258333	0.5	0.049875
11.266667	0.5	0.046125
11.275000	0.5	0.042750
11.283333	0.5	0.040125
11.291667	0.5	0.037250
11.300000	0.5	0.034750
11.308333	0.5	0.032500
11.316667	0.5	0.030375
11.325000	0.5	0.028000
11.333333	0.5	0.026500
11.341667	0.5	0.024625
11.350000	0.5	0.023375
11.358333	0.5	0.022250
11.366667	0.5	0.021125
11.375000	0.5	0.019750
11.383333	0.5	0.018500
11.391667	0.5	0.017875
11.400000	0.5	0.017125
11.408333	0.5	0.016250
11.416667	0.5	0.015875
11.425000	0.5	0.015875
11.433333	0.5	0.015875
11.441667	0.5	0.015250
11.450000	0.5	0.014625
11.458333	0.5	0.014625
11.466667	0.5	0.014750
11.475000	0.5	0.014875
11.483333	0.5	0.015000
11.491667	0.5	0.014875
11.500000	0.5	0.014750
11.508333	0.5	0.014875
11.516667	0.5	0.015125
11.525000	0.5	0.015500
11.533333	0.5	0.015625
11.541667	0.5	0.015875
11.550000	0.5	0.016375
11.558333	0.5	0.016250
11.566667	0.5	0.017250
11.575000	0.5	0.017750
11.583333	0.5	0.018625
11.591667	0.5	0.018875
11.600000	0.5	0.019250
11.608333	0.5	0.019625
11.616667	0.5	0.020250
11.625000	0.5	0.020500
11.633333	0.5	0.020875
11.641667	0.5	0.020875
11.650000	0.5	0.021000
11.658333	0.5	0.021000
11.666667	0.5	0.020875
11.675000	0.5	0.021125
11.683333	0.5	0.021375
11.691667	0.5	0.022000
11.700000	0.5	0.022750
11.708333	0.5	0.023000
11.716667	0.5	0.023375
11.725000	0.5	0.023625
11.733333	0.5	0.023875
11.741667	0.5	0.024000
11.750000	0.5	0.024125
11.758333	0.5	0.024500
11.766667	0.5	0.024500
11.775000	0.5	0.024625
11.783333	0.5	0.024875
11.791667	0.5	0.025375
11.800000	0.5	0.025625
11.808333	0.5	0.025375
11.816667	0.5	0.025500
11.825000	0.5	0.025875
11.833333	0.5	0.026250
11.841667	0.5	0.026125
11.850000	0.5	0.026125
11.858333	0.5	0.026250
11.866667	0.5	0.026625
11.875000	0.5	0.026750
11.883333	0.5	0.027125
11.891667	0.5	0.026625
11.900000	0.5	0.026875
11.908333	0.5	0.027000
11.916667	0.5	0.027000
11.925000	0.5	0.026875
11.933333	0.5	0.027125
11.941667	0.5	0.027500
11.950000	0.5	0.027500
11.958333	0.5	0.027375
11.966667	0.5	0.027625
11.975000	0.5	0.027750
11.983333	0.5	0.027750
11.991667	0.5	0.027750
12.000000	0.5	0.027875
12.008333	0.5	0.027875
12.016667	0.5	0.028250
12.025000	0.5	0.027625
12.033333	0.5	0.027625
12.041667	0.5	0.027375
12.050000	0.5	0.027375
12.058333	0.5	0.027375
12.066667	0.5	0.026625
12.075000	0.5	0.026125
12.083333	0.5	0.025875
12.091667	0.5	0.025750
12.100000	0.5	0.025125
12.108333	0.5	0.025250
12.116667	0.5	0.025125
12.125000	0.5	0.024375
12.133333	0.5	0.023750
12.141667	0.5	0.023500
12.150000	0.5	0.023375
12.158333	0.5	0.022750
12.166667	0.5	0.022375
12.175000	0.5	0.022125
12.183333	0.5	0.021875
12.191667	0.5	0.021625
12.200000	0.5	0.021625
12.208333	0.5	0.021375
12.216667	0.5	0.021250
12.225000	0.5	0.021000
12.233333	0.5	0.020875
12.241667	0.5	0.020625
12.250000	0.5	0.020625
12.258333	0.5	0.020500
12.266667	0.5	0.021125
12.275000	0.5	0.021375
12.283333	0.5	0.022000
12.291667	0.5	0.022375
12.300000	0.5	0.023375
12.308333	0.5	0.024250
12.316667	0.5	0.025000
12.325000	0.5	0.025250
12.333333	0.5	0.025875
12.341667	0.5	0.026375
12.350000	0.5	0.027125
12.358333	0.5	0.027750
12.366667	0.5	0.028000
12.375000	0.5	0.028875
12.383333	0.5	0.029000
12.391667	0.5	0.028500
12.400000	0.5	0.028125
12.408333	0.5	0.027125
12.416667	0.5	0.026375
12.425000	0.5	0.025500
12.433333	0.5	0.024375
12.441667	0.5	0.023375
12.450000	0.5	0.022500
12.458333	0.5	0.021500
12.466667	0.5	0.019875
12.475000	0.5	0.018375
12.483333	0.5	0.016875
12.491667	0.5	0.015250
12.500000	0.5	0.014000
12.508333	0.5	0.012625
12.516667	0.5	0.011750
12.525000	0.5	0.010750
12.533333	0.5	0.009625
12.541667	0.5	0.008500
12.550000	0.5	0.007125
12.558333	0.5	0.005875
12.566667	0.5	0.004625
12.575000	0.5	0.003375
12.583333	0.5	0.002250
12.591667	0.5	0.001250
12.600000	0.5	0.000500
12.608333	0.5	-0.000625
12.616667	0.5	-0.001875
12.625000	0.5	-0.003000
12.633333	0.5	-0.003375
12.641667	0.5	-0.004375
12.650000	0.5	-0.005125
12.658333	0.5	-0.005875
12.666667	0.5	-0.006500
12.675000	0.5	-0.007000
12.683333	0.5	-0.007500
12.691667	0.5	-0.008250
12.700000	0.5	-0.008750
12.708333	0.5	-0.009000
12.716667	0.5	-0.009375
12.725000	0.5	-0.009125
12.733333	0.5	-0.009125
12.741667	0.5	-0.009375
12.750000	0.5	-0.009750
12.758333	0.5	-0.010125
12.766667	0.5	-0.010375
12.775000	0.5	-0.010500
12.783333	0.5	-0.010375
12.791667	0.5	-0.010250
12.800000	0.5	-0.010375
12.808333	0.5	-0.010375
12.816667	0.5	-0.010875
12.825000	0.5	-0.011000
12.833333	0.5	-0.011125
12.841667	0.5	-0.011500
12.850000	0.5	-0.011375
12.858333	0.5	-0.011250
12.866667	0.5	-0.011250
12.875000	0.5	-0.011250
12.883333	0.5	-0.011125
12.891667	0.5	-0.011250
12.900000	0.5	-0.011625
12.908333	0.5	-0.011750
12.916667	0.5	-0.011875
12.925000	0.5	-0.012125
12.933333	0.5	-0.012125
12.941667	0.5	-0.012125
12.950000	0.5	-0.012375
12.958333	0.5	-0.012625
12.966667	0.5	-0.012375
12.975000	0.5	-0.012250
12.983333	0.5	-0.012000
12.991667	0.5	-0.012500
13.000000	0.5	-0.013250
13.008333	0.5	-0.013500
13.016667	0.5	-0.013500
13.025000	0.5	-0.013750
13.033333	0.5	-0.013250
13.041667	0.5	-0.013875
13.050000	0.5	-0.014500
13.058333	0.5	-0.014750
13.066667	0.5	-0.014875
13.075000	0.5	-0.015500
13.083333	0.5	-0.015625
13.091667	0.5	-0.016000
13.100000	0.5	-0.016375
13.108333	0.5	-0.016750
13.116667	0.5	-0.016625
13.125000	0.5	-0.016750
13.133333	0.5	-0.017125
13.141667	0.5	-0.017125
13.150000	0.5	-0.017250
13.158333	0.5	-0.017875
13.166667	0.5	-0.017625
13.175000	0.5	-0.017375
13.183333	0.5	-0.017750
13.191667	0.5	-0.018000
13.200000	0.5	-0.017750
13.208333	0.5	-0.017750
13.216667	0.5	-0.018125
13.225000	0.5	-0.018500
13.233333	0.5	-0.018625
13.241667	0.5	-0.018375
13.250000	0.5	-0.018500
13.258333	0.5	-0.018500
13.266667	0.5	-0.018125
13.275000	0.5	-0.017875
13.283333	0.5	-0.018000
13.291667	0.5	-0.018000
13.300000	0.5	-0.017875
13.308333	0.5	-0.017500
13.316667	0.5	-0.017750
13.325000	0.5	-0.018000
13.333333	0.5	-0.017875
13.341667	0.5	-0.017625
13.350000	0.5	-0.017500
13.358333	0.5	-0.017375
13.366667	0.5	-0.017500
13.375000	0.5	-0.017375
13.383333	0.5	-0.016625
13.391667	0.5	-0.016375
13.400000	0.5	-0.016250
13.408333	0.5	-0.015875
13.416667	0.5	-0.015875
13.425000	0.5	-0.016125
13.433333	0.5	-0.015875
13.441667	0.5	-0.015875
13.450000	0.5	-0.015625
13.458333	0.5	-0.015625
13.466667	0.5	-0.015625
13.475000	0.5	-0.015000
13.483333	0.5	-0.014750
13.491667	0.5	-0.014625
13.500000	0.5	-0.014250
13.508333	0.5	-0.014125
13.516667	0.5	-0.013875
13.525000	0.5	-0.013875
13.533333	0.5	-0.013875
13.541667	0.5	-0.013750
13.550000	0.5	-0.013375
13.558333	0.5	-0.013000
13.566667	0.5	-0.012750
13.575000	0.5	-0.012500
13.583333	0.5	-0.012250
13.591667	0.5	-0.012125
13.600000	0.5	-0.011750
13.608333	0.5	-0.010875
13.616667	0.5	-0.010000
13.625000	0.5	-0.009750
13.633333	0.5	-0.009250
13.641667	0.5	-0.009000
13.650000	0.5	-0.008875
13.658333	0.5	-0.008750
13.666667	0.5	-0.008500
13.675000	0.5	-0.008625
13.683333	0.5	-0.008375
13.691667	0.5	-0.008000
13.700000	0.5	-0.007875
13.708333	0.5	-0.007625
13.716667	0.5	-0.007000
13.725000	0.5	-0.006500
13.733333	0.5	-0.006125
13.741667	0.5	-0.006125
13.750000	0.5	-0.006125
13.758333	0.5	-0.006000
13.766667	0.5	-0.006000
13.775000	0.5	-0.006125
13.783333	0.5	-0.005875
13.791667	0.5	-0.005750
13.800000	0.5	-0.005625
13.808333	0.5	-0.005500
13.816667	0.5	-0.005500
13.825000	0.5	-0.005000
13.833333	0.5	-0.004250
13.841667	0.5	-0.004625
13.850000	0.5	-0.004500
13.858333	0.5	-0.004750
13.866667	0.5	-0.004875
13.875000	0.5	-0.004875
13.883333	0.5	-0.004875
13.891667	0.5	-0.004750
13.900000	0.5	-0.004625
13.908333	0.5	-0.004500
13.916667	0.5	-0.004750
13.925000	0.5	-0.004625
13.933333	0.5	-0.004500
13.941667	0.5	-0.004500
13.950000	0.5	-0.004250
13.958333	0.5	-0.004125
13.966667	0.5	-0.004250
13.975000	0.5	-0.004250
13.983333	0.5	-0.004375
13.991667	0.5	-0.004875
14.000000	0.5	-0.005125
14.008333	0.5	-0.005125
14.016667	0.5	-0.005250
14.025000	0.5	-0.005375
14.033333	0.5	-0.005625
14.041667	0.5	-0.006000
14.050000	0.5	-0.006625
14.058333	0.5	-0.006875
14.066667	0.5	-0.007250
14.075000	0.5	-0.007625
14.083333	0.5	-0.007875
14.091667	0.5	-0.008000
14.100000	0.5	-0.007875
14.108333	0.5	-0.008250
14.116667	0.5	-0.008875
14.125000	0.5	-0.009125
14.133333	0.5	-0.009375
14.141667	0.5	-0.009875
14.150000	0.5	-0.010375
14.158333	0.5	-0.010375
14.166667	0.5	-0.010875
14.175000	0.5	-0.011625
14.183333	0.5	-0.012875
14.191667	0.5	-0.013500
14.200000	0.5	-0.014000
14.208333	0.5	-0.014375
14.216667	0.5	-0.014875
14.225000	0.5	-0.015000
14.233333	0.5	-0.014875
14.241667	0.5	-0.015000
14.250000	0.5	-0.015500
14.258333	0.5	-0.015875
14.266667	0.5	-0.016000
14.275000	0.5	-0.016250
14.283333	0.5	-0.016625
14.291667	0.5	-0.016875
14.300000	0.5	-0.016625
14.308333	0.5	-0.016750
14.316667	0.5	-0.017000
14.325000	0.5	-0.017000
14.333333	0.5	-0.017000
14.341667	0.5	-0.017125
14.350000	0.5	-0.017375
14.358333	0.5	-0.017750
14.366667	0.5	-0.018125
14.375000	0.5	-0.018250
14.383333	0.5	-0.018500
14.391667	0.5	-0.018500
14.400000	0.5	-0.018625
14.408333	0.5	-0.018625
14.416667	0.5	-0.018500
14.425000	0.5	-0.018500
14.433333	0.5	-0.018625
14.441667	0.5	-0.018625
14.450000	0.5	-0.018750
14.458333	0.5	-0.019125
14.466667	0.5	-0.019375
14.475000	0.5	-0.019625
14.483333	0.5	-0.020000
14.491667	0.5	-0.020500
14.500000	0.5	-0.020625
14.508333	0.5	-0.020625
14.516667	0.5	-0.020875
14.525000	0.5	-0.021125
14.533333	0.5	-0.021500
14.541667	0.5	-0.021625
14.550000	0.5	-0.022000
14.558333	0.5	-0.022250
14.566667	0.5	-0.022500
14.575000	0.5	-0.022500
14.583333	0.5	-0.022750
14.591667	0.5	-0.023125
14.600000	0.5	-0.023125
14.608333	0.5	-0.023125
14.616667	0.5	-0.023250
14.625000	0.5	-0.023000
14.633333	0.5	-0.023125
14.641667	0.5	-0.022875
14.650000	0.5	-0.022625
14.658333	0.5	-0.022750
14.666667	0.5	-0.022875
14.675000	0.5	-0.023000
14.683333	0.5	-0.023125
14.691667	0.5	-0.023000
14.700000	0.5	-0.023000
14.708333	0.5	-0.022375
14.716667	0.5	-0.021875
14.725000	0.5	-0.021000
14.733333	0.5	-0.021125
14.741667	0.5	-0.020875
14.750000	0.5	-0.020625
14.758333	0.5	-0.020625
14.766667	0.5	-0.020375
14.775000	0.5	-0.020250
14.783333	0.5	-0.020000
14.791667	0.5	-0.019750
14.800000	0.5	-0.019250
14.808333	0.5	-0.019125
14.816667	0.5	-0.018250
14.825000	0.5	-0.017875
14.833333	0.5	-0.017250
14.841667	0.5	-0.016875
14.850000	0.5	-0.016250
14.858333	0.5	-0.015750
14.866667	0.5	-0.015375
14.875000	0.5	-0.014750
14.883333	0.5	-0.014625
14.891667	0.5	-0.014125
14.900000	0.5	-0.013750
14.908333	0.5	-0.013375
14.916667	0.5	-0.012750
14.925000	0.5	-0.012375
14.933333	0.5	-0.011875
14.941667	0.5	-0.011375
14.950000	0.5	-0.010625
14.958333	0.5	-0.010250
14.966667	0.5	-0.009750
14.975000	0.5	-0.009250
14.983333	0.5	-0.008500
14.991667	0.5	-0.007750
15.000000	0.5	-0.007000
15.008333	0.5	-0.006625
15.016667	0.5	-0.006375
15.025000	0.5	-0.005750
15.033333	0.5	-0.005375
15.041667	0.5	-0.005125
15.050000	0.5	-0.004750
15.058333	0.5	-0.004625
15.066667	0.5	-0.004375
15.075000	0.5	-0.004125
15.083333	0.5	-0.004000
15.091667	0.5	-0.003875
15.100000	0.5	-0.003250
15.108333	0.5	-0.003500
15.116667	0.5	-0.003750
15.125000	0.5	-0.003750
15.133333	0.5	-0.004125
15.141667	0.5	-0.004000
15.150000	0.5	-0.003875
15.158333	0.5	-0.003625
15.166667	0.5	-0.003750
15.175000	0.5	-0.003375
15.183333	0.5	-0.003500
15.191667	0.5	-0.003750
15.200000	0.5	-0.004125
15.208333	0.5	-0.004250
15.216667	0.5	-0.004500
15.225000	0.5	-0.005125
15.233333	0.5	-0.005750
15.241667	0.5	-0.005875
15.250000	0.5	-0.006000
15.258333	0.5	-0.006125
15.266667	0.5	-0.006000
15.275000	0.5	-0.006500
15.283333	0.5	-0.006250
15.291667	0.5	-0.006750
15.300000	0.5	-0.006875
15.308333	0.5	-0.006750
15.316667	0.5	-0.006625
15.325000	0.5	-0.006750
15.333333	0.5	-0.006625
15.341667	0.5	-0.006500
15.350000	0.5	-0.006750
15.358333	0.5	-0.007000
15.366667	0.5	-0.007500
15.375000	0.5	-0.008000
15.383333	0.5	-0.008375
15.391667	0.5	-0.008500
15.400000	0.5	-0.008250
15.408333	0.5	-0.007875
15.416667	0.5	-0.008250
15.425000	0.5	-0.009250
15.433333	0.5	-0.009375
15.441667	0.5	-0.009375
15.450000	0.5	-0.010000
15.458333	0.5	-0.010125
15.466667	0.5	-0.010250
15.475000	0.5	-0.010125
15.483333	0.5	-0.010250
15.491667	0.5	-0.010375
15.500000	0.5	-0.010500
15.508333	0.5	-0.010625
15.516667	0.5	-0.010250
15.525000	0.5	-0.010500
15.533333	0.5	-0.011000
15.541667	0.5	-0.011125
15.550000	0.5	-0.011125
15.558333	0.5	-0.011500
15.566667	0.5	-0.011875
15.575000	0.5	-0.012375
15.583333	0.5	-0.012625
15.591667	0.5	-0.013125
15.600000	0.5	-0.013250
15.608333	0.5	-0.013250
15.616667	0.5	-0.013250
15.625000	0.5	-0.013000
15.633333	0.5	-0.013000
15.641667	0.5	-0.013125
15.650000	0.5	-0.013125
15.658333	0.5	-0.012750
15.666667	0.5	-0.012750
15.675000	0.5	-0.012625
15.683333	0.5	-0.012250
15.691667	0.5	-0.012500
15.700000	0.5	-0.012625
15.708333	0.5	-0.012625
15.716667	0.5	-0.012375
15.725000	0.5	-0.011875
15.733333	0.5	-0.011500
15.741667	0.5	-0.011500
15.750000	0.5	-0.011750
15.758333	0.5	-0.011500
15.766667	0.5	-0.011125
15.775000	0.5	-0.010625
15.783333	0.5	-0.010375
15.791667	0.5	-0.010500
15.800000	0.5	-0.010000
15.808333	0.5	-0.009875
15.816667	0.5	-0.010000
15.825000	0.5	-0.009500
15.833333	0.5	-0.008875
15.841667	0.5	-0.008500
15.850000	0.5	-0.008375
15.858333	0.5	-0.008125
15.866667	0.5	-0.007875
15.875000	0.5	-0.007500
15.883333	0.5	-0.007375
15.891667	0.5	-0.007375
15.900000	0.5	-0.007250
15.908333	0.5	-0.006875
15.916667	0.5	-0.007125
15.925000	0.5	-0.006875
15.933333	0.5	-0.006375
15.941667	0.5	-0.006125
15.950000	0.5	-0.005875
15.958333	0.5	-0.005875
15.966667	0.5	-0.005875
15.975000	0.5	-0.005625
15.983333	0.5	-0.005125
15.991667	0.5	-0.004625
16.000000	0.5	-0.004125
16.008333	0.5	-0.004125
16.016667	0.5	-0.003750
16.025000	0.5	-0.003375
16.033333	0.5	-0.003250
16.041667	0.5	-0.003125
16.050000	0.5	-0.003125
16.058333	0.5	-0.003250
16.066667	0.5	-0.002750
16.075000	0.5	-0.002250
16.083333	0.5	-0.002250
16.091667	0.5	-0.001875
16.100000	0.5	-0.001375
16.108333	0.5	-0.001125
16.116667	0.5	-0.001125
16.125000	0.5	-0.000750
16.133333	0.5	-0.000500
16.141667	0.5	-0.000125
16.150000	0.5	0.000000
16.158333	0.5	0.000000
16.166667	0.5	0.000375
16.175000	0.5	0.000500
16.183333	0.5	0.001125
16.191667	0.5	0.001625
16.200000	0.5	0.002250
16.208333	0.5	0.002750
16.216667	0.5	0.003375
16.225000	0.5	0.004250
16.233333	0.5	0.004875
16.241667	0.5	0.005375
16.250000	0.5	0.006375
16.258333	0.5	0.008000
16.266667	0.5	0.009625
16.275000	0.5	0.011250
16.283333	0.5	0.012875
16.291667	0.5	0.014625
16.300000	0.5	0.016625
16.308333	0.5	0.019250
16.316667	0.5	0.022125
16.325000	0.5	0.024750
16.333333	0.5	0.027750
16.341667	0.5	0.030875
16.350000	0.5	0.034375
16.358333	0.5	0.038000
16.366667	0.5	0.041750
16.375000	0.5	0.045375
16.383333	0.5	0.049375
16.391667	0.5	0.053000
16.400000	0.5	0.056500
16.408333	0.5	0.059750
16.416667	0.5	0.063125
16.425000	0.5	0.065750
16.433333	0.5	0.067875
16.441667	0.5	0.070000
16.450000	0.5	0.071750
16.458333	0.5	0.072875
16.466667	0.5	0.074125
16.475000	0.5	0.074500
16.483333	0.5	0.074750
16.491667	0.5	0.074000
16.500000	0.5	0.072875
16.508333	0.5	0.071125
16.516667	0.5	0.068875
16.525000	0.5	0.066375
16.533333	0.5	0.063750
16.541667	0.5	0.060375
16.550000	0.5	0.056750
16.558333	0.5	0.053000
16.566667	0.5	0.049125
16.575000	0.5	0.044875
16.583333	0.5	0.040375
16.591667	0.5	0.036250
16.600000	0.5	0.032000
16.608333	0.5	0.027750
16.616667	0.5	0.023875
16.625000	0.5	0.020375
16.633333	0.5	0.017250
16.641667	0.5	0.013625
16.650000	0.5	0.010000
16.658333	0.5	0.006375
16.666667	0.5	0.003250
16.675000	0.5	0.000500
16.683333	0.5	-0.002000
16.691667	0.5	-0.004375
16.700000	0.5	-0.006625
16.708333	0.5	-0.008250
16.716667	0.5	-0.009875
16.725000	0.5	-0.011750
16.733333	0.5	-0.013625
16.741667	0.5	-0.014875
16.750000	0.5	-0.015875
16.758333	0.5	-0.016750
16.766667	0.5	-0.017375
16.775000	0.5	-0.018000
16.783333	0.5	-0.018500
16.791667	0.5	-0.019000
16.800000	0.5	-0.019375
16.808333	0.5	-0.019625
16.816667	0.5	-0.019500
16.825000	0.5	-0.020000
16.833333	0.5	-0.020000
16.841667	0.5	-0.020125
16.850000	0.5	-0.020000
16.858333	0.5	-0.020125
16.866667	0.5	-0.019875
16.875000	0.5	-0.019125
16.883333	0.5	-0.018750
16.891667	0.5	-0.018625
16.900000	0.5	-0.018625
16.908333	0.5	-0.018500
16.916667	0.5	-0.018750
16.925000	0.5	-0.018875
16.933333	0.5	-0.018625
16.941667	0.5	-0.018500
16.950000	0.5	-0.018625
16.958333	0.5	-0.019000
16.966667	0.5	-0.018875
16.975000	0.5	-0.018500
16.983333	0.5	-0.018875
16.991667	0.5	-0.019250
17.000000	0.5	-0.020000
17.008333	0.5	-0.020375
17.016667	0.5	-0.020875
17.025000	0.5	-0.021375
17.033333	0.5	-0.022375
17.041667	0.5	-0.023625
17.050000	0.5	-0.024250
17.058333	0.5	-0.025125
17.066667	0.5	-0.026500
17.075000	0.5	-0.028000
17.083333	0.5	-0.029750
17.091667	0.5	-0.031750
17.100000	0.5	-0.033375
17.108333	0.5	-0.035375
17.116667	0.5	-0.037750
17.125000	0.5	-0.039875
17.133333	0.5	-0.042500
17.141667	0.5	-0.045750
17.150000	0.5	-0.048750
17.158333	0.5	-0.051375
17.166667	0.5	-0.055125
17.175000	0.5	-0.059125
17.183333	0.5	-0.063000
17.191667	0.5	-0.067125
17.200000	0.5	-0.071125
17.208333	0.5	-0.075000
17.216667	0.5	-0.079250
17.225000	0.5	-0.083750
17.233333	0.5	-0.087875
17.241667	0.5	-0.092375
17.250000	0.5	-0.096625
17.258333	0.5	-0.100875
17.266667	0.5	-0.104375
17.275000	0.5	-0.107375
17.283333	0.5	-0.110000
17.291667	0.5	-0.112625
17.300000	0.5	-0.114750
17.308333	0.5	-0.116875
17.316667	0.5	-0.117875
17.325000	0.5	-0.118750
17.333333	0.5	-0.119000
17.341667	0.5	-0.119125
17.350000	0.5	-0.118750
17.358333	0.5	-0.117750
17.366667	0.5	-0.116125
17.375000	0.5	-0.113625
17.383333	0.5	-0.111375
17.391667	0.5	-0.108750
17.400000	0.5	-0.105625
17.408333	0.5	-0.102250
17.416667	0.5	-0.098625
17.425000	0.5	-0.094750
17.433333	0.5	-0.090625
17.441667	0.5	-0.086625
17.450000	0.5	-0.082750
17.458333	0.5	-0.078750
17.466667	0.5	-0.074625
17.475000	0.5	-0.070375
17.483333	0.5	-0.066500
17.491667	0.5	-0.062875
17.500000	0.5	-0.059250
17.508333	0.5	-0.055500
17.516667	0.5	-0.051875
17.525000	0.5	-0.048750
17.533333	0.5	-0.045750
17.541667	0.5	-0.042625
17.550000	0.5	-0.040000
17.558333	0.5	-0.037625
17.566667	0.5	-0.035375
17.575000	0.5	-0.033000
17.583333	0.5	-0.030625
17.591667	0.5	-0.029500
17.600000	0.5	-0.028250
17.608333	0.5	-0.026875
17.616667	0.5	-0.026125
17.625000	0.5	-0.024750
17.633333	0.5	-0.023500
17.641667	0.5	-0.022625
17.650000	0.5	-0.021625
17.658333	0.5	-0.020625
17.666667	0.5	-0.020000
17.675000	0.5	-0.019500
17.683333	0.5	-0.019125
17.691667	0.5	-0.018750
17.700000	0.5	-0.018250
17.708333	0.5	-0.018000
17.716667	0.5	-0.017500
17.725000	0.5	-0.017375
17.733333	0.5	-0.017500
17.741667	0.5	-0.017625
17.750000	0.5	-0.017250
17.758333	0.5	-0.017250
17.766667	0.5	-0.017250
17.775000	0.5	-0.017000
17.783333	0.5	-0.016375
17.791667	0.5	-0.016750
17.800000	0.5	-0.016750
17.808333	0.5	-0.017250
17.816667	0.5	-0.017250
17.825000	0.5	-0.017375
17.833333	0.5	-0.017250
17.841667	0.5	-0.017125
17.850000	0.5	-0.017250
17.858333	0.5	-0.017375
17.866667	0.5	-0.017500
17.875000	0.5	-0.017375
17.883333	0.5	-0.017000
17.891667	0.5	-0.017125
17.900000	0.5	-0.017625
17.908333	0.5	-0.017750
17.916667	0.5	-0.017875
17.925000	0.5	-0.017875
17.933333	0.5	-0.017250
17.941667	0.5	-0.017250
17.950000	0.5	-0.017500
17.958333	0.5	-0.017375
17.966667	0.5	-0.017000
17.975000	0.5	-0.017000
17.983333	0.5	-0.016875
17.991667	0.5	-0.016750
18.000000	0.5	-0.016875
18.008333	0.5	-0.016500
18.016667	0.5	-0.016625
18.025000	0.5	-0.016875
18.033333	0.5	-0.017125
18.041667	0.5	-0.017250
18.050000	0.5	-0.017250
18.058333	0.5	-0.016875
18.066667	0.5	-0.016875
18.075000	0.5	-0.016625
18.083333	0.5	-0.017000
18.091667	0.5	-0.017000
18.100000	0.5	-0.016750
18.108333	0.5	-0.017125
18.116667	0.5	-0.017875
18.125000	0.5	-0.018375
18.133333	0.5	-0.018625
18.141667	0.5	-0.019250
18.150000	0.5	-0.019750
18.158333	0.5	-0.020375
18.166667	0.5	-0.021000
18.175000	0.5	-0.021500
18.183333	0.5	-0.022125
18.191667	0.5	-0.023125
18.200000	0.5	-0.024125
18.208333	0.5	-0.024875
18.216667	0.5	-0.025750
18.225000	0.5	-0.026750
18.233333	0.5	-0.027500
18.241667	0.5	-0.028375
18.250000	0.5	-0.029125
18.258333	0.5	-0.029875
18.266667	0.5	-0.031625
18.275000	0.5	-0.032875
18.283333	0.5	-0.034125
18.291667	0.5	-0.035125
18.300000	0.5	-0.036375
18.308333	0.5	-0.037750
18.316667	0.5	-0.039250
18.325000	0.5	-0.040875
18.333333	0.5	-0.042750
18.341667	0.5	-0.043500
18.350000	0.5	-0.044125
18.358333	0.5	-0.045375
18.366667	0.5	-0.046375
18.375000	0.5	-0.047375
18.383333	0.5	-0.048750
18.391667	0.5	-0.049750
18.400000	0.5	-0.050625
18.408333	0.5	-0.051125
18.416667	0.5	-0.051750
18.425000	0.5	-0.052125
18.433333	0.5	-0.052000
18.441667	0.5	-0.052250
18.450000	0.5	-0.052750
18.458333	0.5	-0.053250
18.466667	0.5	-0.053000
18.475000	0.5	-0.052875
18.483333	0.5	-0.052500
18.491667	0.5	-0.052125
18.500000	0.5	-0.051875
18.508333	0.5	-0.051500
18.516667	0.5	-0.051250
18.525000	0.5	-0.051250
18.533333	0.5	-0.051000
18.541667	0.5	-0.051000
18.550000	0.5	-0.050875
18.558333	0.5	-0.050250
18.566667	0.5	-0.049625
18.575000	0.5	-0.049125
18.583333	0.5	-0.048375
18.591667	0.5	-0.047500
18.600000	0.5	-0.046875
18.608333	0.5	-0.046375
18.616667	0.5	-0.046125
18.625000	0.5	-0.046125
18.633333	0.5	-0.045750
18.641667	0.5	-0.045500
18.650000	0.5	-0.045375
18.658333	0.5	-0.045375
18.666667	0.5	-0.045250
18.675000	0.5	-0.045375
18.683333	0.5	-0.045250
18.691667	0.5	-0.045250
18.700000	0.5	-0.044750
18.708333	0.5	-0.044250
18.716667	0.5	-0.044125
18.725000	0.5	-0.043500
18.733333	0.5	-0.043375
18.741667	0.5	-0.043250
18.750000	0.5	-0.043375
18.758333	0.5	-0.043625
18.766667	0.5	-0.043875
18.775000	0.5	-0.044000
18.783333	0.5	-0.043750
18.791667	0.5	-0.043750
18.800000	0.5	-0.044125
18.808333	0.5	-0.044375
18.816667	0.5	-0.044875
18.825000	0.5	-0.044875
18.833333	0.5	-0.045375
18.841667	0.5	-0.045625
18.850000	0.5	-0.045750
18.858333	0.5	-0.045500
18.866667	0.5	-0.045875
18.875000	0.5	-0.045750
18.883333	0.5	-0.046125
18.891667	0.5	-0.046500
18.900000	0.5	-0.046750
18.908333	0.5	-0.047125
18.916667	0.5	-0.047250
18.925000	0.5	-0.047750
18.933333	0.5	-0.048125
18.941667	0.5	-0.048125
18.950000	0.5	-0.048500
18.958333	0.5	-0.049000
18.966667	0.5	-0.049625
18.975000	0.5	-0.050125
18.983333	0.5	-0.050375
18.991667	0.5	-0.050625
19.000000	0.5	-0.050625
19.008333	0.5	-0.051250
19.016667	0.5	-0.051625
19.025000	0.5	-0.051625
19.033333	0.5	-0.051750
19.041667	0.5	-0.052500
19.050000	0.5	-0.052625
19.058333	0.5	-0.052750
19.066667	0.5	-0.053000
19.075000	0.5	-0.053125
19.083333	0.5	-0.053125
19.091667	0.5	-0.053625
19.100000	0.5	-0.054125
19.108333	0.5	-0.054625
19.116667	0.5	-0.055375
19.125000	0.5	-0.055625
19.133333	0.5	-0.056000
19.141667	0.5	-0.056375
19.150000	0.5	-0.056625
19.158333	0.5	-0.057000
19.166667	0.5	-0.057375
19.175000	0.5	-0.057750
19.183333	0.5	-0.058000
19.191667	0.5	-0.058375
19.200000	0.5	-0.058375
19.208333	0.5	-0.058375
19.216667	0.5	-0.059250
19.225000	0.5	-0.059875
19.233333	0.5	-0.059875
19.241667	0.5	-0.059750
19.250000	0.5	-0.059875
19.258333	0.5	-0.060125
19.266667	0.5	-0.060000
19.275000	0.5	-0.060250
19.283333	0.5	-0.060500
19.291667	0.5	-0.060500
19.300000	0.5	-0.060750
19.308333	0.5	-0.060500
19.316667	0.5	-0.060625
19.325000	0.5	-0.060750
19.333333	0.5	-0.060875
19.341667	0.5	-0.061375
19.350000	0.5	-0.061375
19.358333	0.5	-0.061500
19.366667	0.5	-0.061375
19.375000	0.5	-0.061125
19.383333	0.5	-0.061375
19.391667	0.5	-0.061375
19.400000	0.5	-0.060750
19.408333	0.5	-0.060500
19.416667	0.5	-0.060875
19.425000	0.5	-0.061000
19.433333	0.5	-0.061000
19.441667	0.5	-0.061125
19.450000	0.5	-0.061375
19.458333	0.5	-0.061375
19.466667	0.5	-0.061375
19.475000	0.5	-0.061250
19.483333	0.5	-0.061625
19.491667	0.5	-0.061875
19.500000	0.5	-0.062125
19.508333	0.5	-0.062125
19.516667	0.5	-0.062375
19.525000	0.5	-0.062500
19.533333	0.5	-0.063000
19.541667	0.5	-0.062750
19.550000	0.5	-0.062875
19.558333	0.5	-0.063375
19.566667	0.5	-0.064000
19.575000	0.5	-0.064250
19.583333	0.5	-0.064125
19.591667	0.5	-0.064250
19.600000	0.5	-0.064625
19.608333	0.5	-0.064875
19.616667	0.5	-0.064750
19.625000	0.5	-0.065000
19.633333	0.5	-0.064625
19.641667	0.5	-0.065000
19.650000	0.5	-0.065625
19.658333	0.5	-0.065750
19.666667	0.5	-0.065875
19.675000	0.5	-0.066250
19.683333	0.5	-0.066250
19.691667	0.5	-0.066500
19.700000	0.5	-0.066625
19.708333	0.5	-0.066750
19.716667	0.5	-0.067250
19.725000	0.5	-0.067500
19.733333	0.5	-0.067875
19.741667	0.5	-0.068125
19.750000	0.5	-0.068250
19.758333	0.5	-0.068250
19.766667	0.5	-0.068625
19.775000	0.5	-0.068875
19.783333	0.5	-0.068875
19.791667	0.5	-0.069250
19.800000	0.5	-0.069250
19.808333	0.5	-0.069500
19.816667	0.5	-0.069500
19.825000	0.5	-0.069375
19.833333	0.5	-0.069625
19.841667	0.5	-0.069500
19.850000	0.5	-0.069500
19.858333	0.5	-0.070000
19.866667	0.5	-0.069625
19.875000	0.5	-0.069125
19.883333	0.5	-0.069250
19.891667	0.5	-0.069250
19.900000	0.5	-0.069000
19.908333	0.5	-0.069000
19.916667	0.5	-0.068875
19.925000	0.5	-0.068375
19.933333	0.5	-0.068000
19.941667	0.5	-0.067875
19.950000	0.5	-0.067500
19.958333	0.5	-0.067375
19.966667	0.5	-0.067125
19.975000	0.5	-0.067250
19.983333	0.5	-0.067125
19.991667	0.5	-0.067250
20.000000	0.5	-0.067000
20.008333	0.5	-0.066750
20.016667	0.5	-0.067125
20.025000	0.5	-0.067000
20.033333	0.5	-0.066875
20.041667	0.5	-0.066500
20.050000	0.5	-0.066375
20.058333	0.5	-0.066375
20.066667	0.5	-0.066375
20.075000	0.5	-0.066125
20.083333	0.5	-0.065875
20.091667	0.5	-0.065750
20.100000	0.5	-0.065625
20.108333	0.5	-0.065625
20.116667	0.5	-0.065750
20.125000	0.5	-0.065625
20.133333	0.5	-0.065375
20.141667	0.5	-0.065250
20.150000	0.5	-0.065250
20.158333	0.5	-0.065000
20.166667	0.5	-0.064750
20.175000	0.5	-0.064625
20.183333	0.5	-0.064500
20.191667	0.5	-0.064500
20.200000	0.5	-0.064500
20.208333	0.5	-0.064000
20.216667	0.5	-0.063875
20.225000	0.5	-0.064000
20.233333	0.5	-0.063875
20.241667	0.5	-0.063625
20.250000	0.5	-0.062750
20.258333	0.5	-0.062375
20.266667	0.5	-0.061500
20.275000	0.5	-0.061375
20.283333	0.5	-0.060625
20.291667	0.5	-0.060000
20.300000	0.5	-0.060000
20.308333	0.5	-0.059625
20.316667	0.5	-0.059000
20.325000	0.5	-0.058125
20.333333	0.5	-0.057375
20.341667	0.5	-0.056625
20.350000	0.5	-0.055875
20.358333	0.5	-0.054875
20.366667	0.5	-0.053875
20.375000	0.5	-0.053000
20.383333	0.5	-0.051625
20.391667	0.5	-0.050875
20.400000	0.5	-0.050375
20.408333	0.5	-0.049125
20.416667	0.5	-0.048125
20.425000	0.5	-0.047250
20.433333	0.5	-0.046125
20.441667	0.5	-0.045000
20.450000	0.5	-0.043625
20.458333	0.5	-0.042250
20.466667	0.5	-0.041000
20.475000	0.5	-0.039750
20.483333	0.5	-0.038125
20.491667	0.5	-0.036375
20.500000	0.5	-0.034875
20.508333	0.5	-0.033375
20.516667	0.5	-0.031625
20.525000	0.5	-0.030000
20.533333	0.5	-0.028125
20.541667	0.5	-0.026500
20.550000	0.5	-0.024250
20.558333	0.5	-0.022250
20.566667	0.5	-0.020750
20.575000	0.5	-0.019125
20.583333	0.5	-0.017125
20.591667	0.5	-0.015125
20.600000	0.5	-0.013375
20.608333	0.5	-0.011750
20.616667	0.5	-0.009875
20.625000	0.5	-0.008250
20.633333	0.5	-0.006750
20.641667	0.5	-0.005625
20.650000	0.5	-0.004875
20.658333	0.5	-0.004125
20.666667	0.5	-0.003625
20.675000	0.5	-0.002750
20.683333	0.5	-0.002000
20.691667	0.5	-0.001250
20.700000	0.5	-0.001125
20.708333	0.5	-0.001250
20.716667	0.5	-0.001625
20.725000	0.5	-0.001750
20.733333	0.5	-0.002500
20.741667	0.5	-0.003250
20.750000	0.5	-0.003875
20.758333	0.5	-0.004875
20.766667	0.5	-0.005750
20.775000	0.5	-0.007125
20.783333	0.5	-0.008125
20.791667	0.5	-0.009625
20.800000	0.5	-0.011375
20.808333	0.5	-0.013375
20.816667	0.5	-0.014750
20.825000	0.5	-0.016125
20.833333	0.5	-0.018125
20.841667	0.5	-0.020125
20.850000	0.5	-0.021750
20.858333	0.5	-0.023875
20.866667	0.5	-0.025625
20.875000	0.5	-0.027250
20.883333	0.5	-0.028750
20.891667	0.5	-0.030250
20.900000	0.5	-0.031875
20.908333	0.5	-0.033375
20.916667	0.5	-0.034500
20.925000	0.5	-0.036125
20.933333	0.5	-0.037625
20.941667	0.5	-0.038875
20.950000	0.5	-0.040000
20.958333	0.5	-0.041125
20.966667	0.5	-0.042250
20.975000	0.5	-0.042750
20.983333	0.5	-0.043375
20.991667	0.5	-0.043750
21.000000	0.5	-0.044250
21.008333	0.5	-0.044375
21.016667	0.5	-0.044875
21.025000	0.5	-0.045125
21.033333	0.5	-0.045250
21.041667	0.5	-0.045375
21.050000	0.5	-0.045500
21.058333	0.5	-0.045625
21.066667	0.5	-0.045375
21.075000	0.5	-0.045125
21.083333	0.5	-0.044875
21.091667	0.5	-0.044750
21.100000	0.5	-0.044500
21.108333	0.5	-0.044500
21.116667	0.5	-0.044125
21.125000	0.5	-0.043750
21.133333	0.5	-0.043500
21.141667	0.5	-0.043625
21.150000	0.5	-0.043375
21.158333	0.5	-0.043000
21.166667	0.5	-0.043000
21.175000	0.5	-0.043250
21.183333	0.5	-0.042875
21.191667	0.5	-0.042375
21.200000	0.5	-0.042250
21.208333	0.5	-0.042500
21.216667	0.5	-0.042375
21.225000	0.5	-0.042375
21.233333	0.5	-0.041750
21.241667	0.5	-0.041625
21.250000	0.5	-0.041875
21.258333	0.5	-0.041500
21.266667	0.5	-0.041250
21.275000	0.5	-0.041250
21.283333	0.5	-0.041250
21.291667	0.5	-0.041375
21.300000	0.5	-0.041500
21.308333	0.5	-0.041750
21.316667	0.5	-0.041875
21.325000	0.5	-0.041750
21.333333	0.5	-0.042000
21.341667	0.5	-0.041625
21.350000	0.5	-0.041500
21.358333	0.5	-0.041375
21.366667	0.5	-0.041375
21.375000	0.5	-0.041750
21.383333	0.5	-0.041875
21.391667	0.5	-0.042000
21.400000	0.5	-0.042250
21.408333	0.5	-0.042625
21.416667	0.5	-0.042750
21.425000	0.5	-0.042625
21.433333	0.5	-0.042250
21.441667	0.5	-0.042500
21.450000	0.5	-0.043000
21.458333	0.5	-0.043375
21.466667	0.5	-0.043000
21.475000	0.5	-0.043125
21.483333	0.5	-0.043125
21.491667	0.5	-0.043250
21.500000	0.5	-0.043375
21.508333	0.5	-0.043375
21.516667	0.5	-0.043250
21.525000	0.5	-0.043375
21.533333	0.5	-0.043125
21.541667	0.5	-0.043125
21.550000	0.5	-0.043750
21.558333	0.5	-0.043625
21.566667	0.5	-0.043750
21.575000	0.5	-0.043625
21.583333	0.5	-0.043625
21.591667	0.5	-0.044125
21.600000	0.5	-0.044375
21.608333	0.5	-0.044375
21.616667	0.5	-0.044500
21.625000	0.5	-0.044375
21.633333	0.5	-0.043875
21.641667	0.5	-0.043250
21.650000	0.5	-0.042875
21.658333	0.5	-0.042625
21.666667	0.5	-0.042625
21.675000	0.5	-0.042500
21.683333	0.5	-0.042000
21.691667	0.5	-0.041625
21.700000	0.5	-0.041375
21.708333	0.5	-0.041125
21.716667	0.5	-0.041000
21.725000	0.5	-0.041250
21.733333	0.5	-0.041000
21.741667	0.5	-0.040875
21.750000	0.5	-0.040875
21.758333	0.5	-0.041000
21.766667	0.5	-0.040750
21.775000	0.5	-0.040500
21.783333	0.5	-0.040375
21.791667	0.5	-0.040250
21.800000	0.5	-0.039750
21.808333	0.5	-0.039250
21.816667	0.5	-0.039125
21.825000	0.5	-0.039250
21.833333	0.5	-0.038750
21.841667	0.5	-0.038500
21.850000	0.5	-0.038125
21.858333	0.5	-0.037375
21.866667	0.5	-0.037125
21.875000	0.5	-0.036500
21.883333	0.5	-0.036250
21.891667	0.5	-0.036125
21.900000	0.5	-0.036375
21.908333	0.5	-0.036250
21.916667	0.5	-0.035500
21.925000	0.5	-0.034875
21.933333	0.5	-0.034625
21.941667	0.5	-0.034375
21.950000	0.5	-0.034125
21.958333	0.5	-0.033625
21.966667	0.5	-0.033625
21.975000	0.5	-0.033000
21.983333	0.5	-0.032875
21.991667	0.5	-0.032750
22.000000	0.5	-0.032250
22.008333	0.5	-0.031875
22.016667	0.5	-0.031500
22.025000	0.5	-0.031500
22.033333	0.5	-0.031250
22.041667	0.5	-0.030875
22.050000	0.5	-0.030750
22.058333	0.5	-0.030750
22.066667	0.5	-0.030750
22.075000	0.5	-0.030750
22.083333	0.5	-0.030875
22.091667	0.5	-0.031125
22.100000	0.5	-0.031000
22.108333	0.5	-0.030750
22.116667	0.5	-0.030750
22.125000	0.5	-0.030375
22.133333	0.5	-0.030375
22.141667	0.5	-0.029875
22.150000	0.5	-0.029875
22.158333	0.5	-0.030250
22.166667	0.5	-0.030125
22.175000	0.5	-0.029875
22.183333	0.5	-0.029875
22.191667	0.5	-0.030500
22.200000	0.5	-0.030625
22.208333	0.5	-0.030750
22.216667	0.5	-0.030875
22.225000	0.5	-0.031250
22.233333	0.5	-0.031625
22.241667	0.5	-0.032375
22.250000	0.5	-0.032375
22.258333	0.5	-0.032750
22.266667	0.5	-0.033125
22.275000	0.5	-0.033125
22.283333	0.5	-0.033375
22.291667	0.5	-0.033625
22.300000	0.5	-0.034000
22.308333	0.5	-0.034500
22.316667	0.5	-0.034375
22.325000	0.5	-0.034375
22.333333	0.5	-0.034625
22.341667	0.5	-0.035000
22.350000	0.5	-0.035250
22.358333	0.5	-0.035375
22.366667	0.5	-0.035625
22.375000	0.5	-0.035875
22.383333	0.5	-0.036375
22.391667	0.5	-0.036875
22.400000	0.5	-0.037375
22.408333	0.5	-0.038000
22.416667	0.5	-0.038750
22.425000	0.5	-0.039125
22.433333	0.5	-0.039250
22.441667	0.5	-0.039875
22.450000	0.5	-0.040000
22.458333	0.5	-0.040250
22.466667	0.5	-0.040750
22.475000	0.5	-0.041000
22.483333	0.5	-0.041250
22.491667	0.5	-0.041500
22.500000	0.5	-0.041875
22.508333	0.5	-0.042125
22.516667	0.5	-0.042625
22.525000	0.5	-0.042750
22.533333	0.5	-0.042625
22.541667	0.5	-0.042875
22.550000	0.5	-0.043000
22.558333	0.5	-0.042375
22.566667	0.5	-0.042375
22.575000	0.5	-0.042375
22.583333	0.5	-0.042500
22.591667	0.5	-0.042625
22.600000	0.5	-0.042500
22.608333	0.5	-0.042500
22.616667	0.5	-0.042500
22.625000	0.5	-0.042375
22.633333	0.5	-0.042250
22.641667	0.5	-0.042125
22.650000	0.5	-0.041750
22.658333	0.5	-0.041375
22.666667	0.5	-0.041375
22.675000	0.5	-0.041125
22.683333	0.5	-0.040625
22.691667	0.5	-0.040250
22.700000	0.5	-0.040625
22.708333	0.5	-0.040125
22.716667	0.5	-0.040250
22.725000	0.5	-0.040125
22.733333	0.5	-0.039625
22.741667	0.5	-0.039625
22.750000	0.5	-0.039750
22.758333	0.5	-0.039875
22.766667	0.5	-0.039875
22.775000	0.5	-0.040000
22.783333	0.5	-0.040250
22.791667	0.5	-0.039750
22.800000	0.5	-0.039500
22.808333	0.5	-0.039375
22.816667	0.5	-0.039375
22.825000	0.5	-0.039250
22.833333	0.5	-0.039375
22.841667	0.5	-0.039250
22.850000	0.5	-0.039625
22.858333	0.5	-0.039750
22.866667	0.5	-0.039875
22.875000	0.5	-0.040250
22.883333	0.5	-0.040500
22.891667	0.5	-0.040750
22.900000	0.5	-0.041000
22.908333	0.5	-0.041250
22.916667	0.5	-0.041125
22.925000	0.5	-0.040750
22.933333	0.5	-0.040625
22.941667	0.5	-0.040875
22.950000	0.5	-0.040875
22.958333	0.5	-0.041125
22.966667	0.5	-0.041375
22.975000	0.5	-0.041375
22.983333	0.5	-0.041375
22.991667	0.5	-0.041500
23.000000	0.5	-0.041500
23.008333	0.5	-0.041125
23.016667	0.5	-0.040875
23.025000	0.5	-0.040875
23.033333	0.5	-0.040750
23.041667	0.5	-0.040500
23.050000	0.5	-0.040125
23.058333	0.5	-0.039875
23.066667	0.5	-0.039875
23.075000	0.5	-0.039625
23.083333	0.5	-0.039125
23.091667	0.5	-0.039125
23.100000	0.5	-0.039125
23.108333	0.5	-0.039125
23.116667	0.5	-0.039125
23.125000	0.5	-0.039000
23.133333	0.5	-0.038375
23.141667	0.5	-0.037875
23.150000	0.5	-0.037875
23.158333	0.5	-0.037375
23.166667	0.5	-0.037000
23.175000	0.5	-0.036375
23.183333	0.5	-0.036125
23.191667	0.5	-0.035750
23.200000	0.5	-0.034875
23.208333	0.5	-0.034500
23.216667	0.5	-0.034125
23.225000	0.5	-0.033750
23.233333	0.5	-0.033500
23.241667	0.5	-0.032875
23.250000	0.5	-0.032500
23.258333	0.5	-0.031750
23.266667	0.5	-0.031375
23.275000	0.5	-0.031000
23.283333	0.5	-0.030750
23.291667	0.5	-0.030000
23.300000	0.5	-0.029125
23.308333	0.5	-0.028500
23.316667	0.5	-0.028250
23.325000	0.5	-0.028250
23.333333	0.5	-0.028250
23.341667	0.5	-0.028125
23.350000	0.5	-0.027250
23.358333	0.5	-0.026750
23.366667	0.5	-0.026000
23.375000	0.5	-0.025625
23.383333	0.5	-0.025250
23.391667	0.5	-0.024750
23.400000	0.5	-0.024375
23.408333	0.5	-0.024375
23.416667	0.5	-0.024375
23.425000	0.5	-0.024500
23.433333	0.5	-0.024375
23.441667	0.5	-0.023875
23.450000	0.5	-0.023625
23.458333	0.5	-0.023625
23.466667	0.5	-0.023250
23.475000	0.5	-0.022750
23.483333	0.5	-0.022750
23.491667	0.5	-0.023000
23.500000	0.5	-0.023000
23.508333	0.5	-0.023125
23.516667	0.5	-0.022750
23.525000	0.5	-0.022625
23.533333	0.5	-0.022875
23.541667	0.5	-0.023125
23.550000	0.5	-0.023000
23.558333	0.5	-0.023000
23.566667	0.5	-0.022875
23.575000	0.5	-0.022625
23.583333	0.5	-0.022250
23.591667	0.5	-0.022750
23.600000	0.5	-0.022875
23.608333	0.5	-0.023125
23.616667	0.5	-0.023250
23.625000	0.5	-0.023500
23.633333	0.5	-0.023750
23.641667	0.5	-0.024000
23.650000	0.5	-0.024125
23.658333	0.5	-0.024250
23.666667	0.5	-0.024500
23.675000	0.5	-0.024625
23.683333	0.5	-0.024500
23.691667	0.5	-0.024625
23.700000	0.5	-0.024750
23.708333	0.5	-0.025000
23.716667	0.5	-0.024875
23.725000	0.5	-0.025250
23.733333	0.5	-0.025250
23.741667	0.5	-0.025250
23.750000	0.5	-0.026000
23.758333	0.5	-0.026375
23.766667	0.5	-0.026500
23.775000	0.5	-0.026250
23.783333	0.5	-0.026375
23.791667	0.5	-0.026375
23.800000	0.5	-0.026625
23.808333	0.5	-0.026750
23.816667	0.5	-0.026875
23.825000	0.5	-0.026875
23.833333	0.5	-0.027000
23.841667	0.5	-0.027375
23.850000	0.5	-0.027250
23.858333	0.5	-0.027125
23.866667	0.5	-0.027125
23.875000	0.5	-0.027250
23.883333	0.5	-0.027125
23.891667	0.5	-0.027000
23.900000	0.5	-0.027000
23.908333	0.5	-0.026875
23.916667	0.5	-0.026875
23.925000	0.5	-0.026875
23.933333	0.5	-0.027000
23.941667	0.5	-0.027000
23.950000	0.5	-0.027250
23.958333	0.5	-0.027000
23.966667	0.5	-0.026375
23.975000	0.5	-0.026000
23.983333	0.5	-0.025375
23.991667	0.5	-0.025250
24.000000	0.5	-0.025500
24.008333	0.5	-0.025000
24.016667	0.5	-0.024625
24.025000	0.5	-0.024625
24.033333	0.5	-0.024125
24.041667	0.5	-0.023875
24.050000	0.5	-0.023875
24.058333	0.5	-0.023500
24.066667	0.5	-0.023375
24.075000	0.5	-0.023250
24.083333	0.5	-0.023000
24.091667	0.5	-0.022750
24.100000	0.5	-0.022375
24.108333	0.5	-0.022250
24.116667	0.5	-0.022250
24.125000	0.5	-0.022125
24.133333	0.5	-0.022125
24.141667	0.5	-0.021500
24.150000	0.5	-0.021375
24.158333	0.5	-0.021375
24.166667	0.5	-0.021125
24.175000	0.5	-0.021250
24.183333	0.5	-0.021375
24.191667	0.5	-0.021250
24.200000	0.5	-0.020875
24.208333	0.5	-0.021125
24.216667	0.5	-0.021125
24.225000	0.5	-0.021125
24.233333	0.5	-0.021500
24.241667	0.5	-0.021375
24.250000	0.5	-0.021375
24.258333	0.5	-0.021750
24.266667	0.5	-0.021750
24.275000	0.5	-0.021875
24.283333	0.5	-0.022375
24.291667	0.5	-0.022375
24.300000	0.5	-0.022500
24.308333	0.5	-0.022625
24.316667	0.5	-0.022875
24.325000	0.5	-0.023000
24.333333	0.5	-0.023125
24.341667	0.5	-0.023125
24.350000	0.5	-0.023250
24.358333	0.5	-0.023125
24.366667	0.5	-0.023250
24.375000	0.5	-0.023375
24.383333	0.5	-0.023625
24.391667	0.5	-0.023500
24.400000	0.5	-0.023750
24.408333	0.5	-0.024000
24.416667	0.5	-0.024250
24.425000	0.5	-0.024500
24.433333	0.5	-0.024250
24.441667	0.5	-0.024250
24.450000	0.5	-0.024500
24.458333	0.5	-0.024750
24.466667	0.5	-0.025000
24.475000	0.5	-0.025250
24.483333	0.5	-0.024750
24.491667	0.5	-0.024875
24.500000	0.5	-0.024875
24.508333	0.5	-0.025000
24.516667	0.5	-0.025500
24.525000	0.5	-0.026250
24.533333	0.5	-0.026250
24.541667	0.5	-0.026500
24.550000	0.5	-0.026875
24.558333	0.5	-0.027250
24.566667	0.5	-0.027625
24.575000	0.5	-0.027500
24.583333	0.5	-0.028125
24.591667	0.5	-0.028250
24.600000	0.5	-0.028000
24.608333	0.5	-0.028500
24.616667	0.5	-0.028750
24.625000	0.5	-0.029125
24.633333	0.5	-0.029500
24.641667	0.5	-0.029375
24.650000	0.5	-0.030000
24.658333	0.5	-0.030625
24.666667	0.5	-0.031375
24.675000	0.5	-0.031625
24.683333	0.5	-0.032000
24.691667	0.5	-0.032000
24.700000	0.5	-0.032375
24.708333	0.5	-0.032375
24.716667	0.5	-0.032750
24.725000	0.5	-0.032875
24.733333	0.5	-0.033375
24.741667	0.5	-0.033625
24.750000	0.5	-0.033750
24.758333	0.5	-0.034375
24.766667	0.5	-0.034750
24.775000	0.5	-0.035000
24.783333	0.5	-0.035250
24.791667	0.5	-0.035375
24.800000	0.5	-0.035750
24.808333	0.5	-0.036000
24.816667	0.5	-0.036625
24.825000	0.5	-0.037250
24.833333	0.5	-0.037625
24.841667	0.5	-0.037750
24.850000	0.5	-0.037625
24.858333	0.5	-0.037750
24.866667	0.5	-0.037875
24.875000	0.5	-0.038250
24.883333	0.5	-0.038875
24.891667	0.5	-0.039375
24.900000	0.5	-0.039750
24.908333	0.5	-0.040500
24.916667	0.5	-0.040875
24.925000	0.5	-0.041375
24.933333	0.5	-0.041625
24.941667	0.5	-0.041875
24.950000	0.5	-0.042125
24.958333	0.5	-0.042500
24.966667	0.5	-0.042750
24.975000	0.5	-0.043000
24.983333	0.5	-0.043250
24.991667	0.5	-0.043125
25.000000	0.5	-0.043375
