# Supplementary material for: Dynamic character displacement among a pair of bacterial phyllosphere commensals in situ
Source: Nat Commun. 2022 May 20;13:2836. doi: 10.1038/s41467-022-30469-3 (PMC9123166; doi:10.1038/s41467-022-30469-3)
Supplement: Supplementary file 11 — Source Data [file 41467_2022_30469_MOESM11_ESM.zip › Source Data/Supplementary Figure 5/Xylose+Galactose t2 c.txt]

File Path	chrom://marshall/Chromeleon7/HPLC_Ultimate_3000/Users/helucas/20200720_OrganicAcids_CCR_L257.seq/555.smp/RI_1.channel/RI_1.chm
Channel	RI_1

Injection Information:
Data Vault	Chromeleon7
Injection	Xyl_Gal_t2_c
Injection Number	97
Position	GA6
Comment	
Processing Method	Quantitative
Instrument Method	20200525_Rezex_ROA_OrganicAcid_600uL_2500uM_H2SO4_50A_50D
Type	Unknown
Status	Finished
Injection Date	7/22/2020
Injection Time	1:58:34 PM
Injection Volume (µl)	10.000
Dilution Factor	1.0000
Weight	1.0000

Chromatogram Data Information:
Time Min. (min)	0.000000
Time Max. (min)	25.000000
Data Points	3001
Detector	RI
Generating Data System	Chromeleon 7.2.5.9507
Exporting Data System	Chromeleon 7.2.8.0
Operator	Instrument Controller
Signal Quantity	Refractive 
Signal Unit	µRIU
Signal Min.	-2.600750
Signal Max.	24.397750
Channel	RI_1
Driver Name	RID520Driver.dll
Channel Type	Evaluation
Min. Step (s)	0.5
Max. Step (s)	0.5
Average Step (s)	0.5

Signal Parameter Information:
Signal Info	

Chromatogram Data:
Time (min)	Step (s)	Value (µRIU)
0.000000	n.a.	0.003375
0.008333	0.5	0.003375
0.016667	0.5	0.003500
0.025000	0.5	0.003875
0.033333	0.5	0.004500
0.041667	0.5	0.005000
0.050000	0.5	0.004750
0.058333	0.5	0.005250
0.066667	0.5	0.005750
0.075000	0.5	0.005625
0.083333	0.5	0.005750
0.091667	0.5	0.006125
0.100000	0.5	0.006125
0.108333	0.5	0.006375
0.116667	0.5	0.006750
0.125000	0.5	0.007250
0.133333	0.5	0.007625
0.141667	0.5	0.007625
0.150000	0.5	0.007375
0.158333	0.5	0.007250
0.166667	0.5	0.007375
0.175000	0.5	0.007750
0.183333	0.5	0.007375
0.191667	0.5	0.007000
0.200000	0.5	0.006750
0.208333	0.5	0.006625
0.216667	0.5	0.006875
0.225000	0.5	0.007125
0.233333	0.5	0.007125
0.241667	0.5	0.007000
0.250000	0.5	0.007000
0.258333	0.5	0.007125
0.266667	0.5	0.007500
0.275000	0.5	0.008000
0.283333	0.5	0.007750
0.291667	0.5	0.007875
0.300000	0.5	0.007625
0.308333	0.5	0.007625
0.316667	0.5	0.007250
0.325000	0.5	0.007125
0.333333	0.5	0.007000
0.341667	0.5	0.007000
0.350000	0.5	0.007000
0.358333	0.5	0.006875
0.366667	0.5	0.007125
0.375000	0.5	0.007125
0.383333	0.5	0.007375
0.391667	0.5	0.007375
0.400000	0.5	0.007625
0.408333	0.5	0.007750
0.416667	0.5	0.007875
0.425000	0.5	0.007750
0.433333	0.5	0.008000
0.441667	0.5	0.008625
0.450000	0.5	0.008875
0.458333	0.5	0.009125
0.466667	0.5	0.009000
0.475000	0.5	0.008875
0.483333	0.5	0.009000
0.491667	0.5	0.009375
0.500000	0.5	0.009500
0.508333	0.5	0.009750
0.516667	0.5	0.010125
0.525000	0.5	0.010375
0.533333	0.5	0.010500
0.541667	0.5	0.010875
0.550000	0.5	0.011000
0.558333	0.5	0.011250
0.566667	0.5	0.011125
0.575000	0.5	0.011000
0.583333	0.5	0.011000
0.591667	0.5	0.011000
0.600000	0.5	0.010625
0.608333	0.5	0.010500
0.616667	0.5	0.010000
0.625000	0.5	0.010375
0.633333	0.5	0.010750
0.641667	0.5	0.010625
0.650000	0.5	0.010500
0.658333	0.5	0.010125
0.666667	0.5	0.010000
0.675000	0.5	0.010250
0.683333	0.5	0.010000
0.691667	0.5	0.009625
0.700000	0.5	0.009375
0.708333	0.5	0.009000
0.716667	0.5	0.008750
0.725000	0.5	0.008250
0.733333	0.5	0.007500
0.741667	0.5	0.007000
0.750000	0.5	0.006375
0.758333	0.5	0.006000
0.766667	0.5	0.005500
0.775000	0.5	0.005125
0.783333	0.5	0.004750
0.791667	0.5	0.004125
0.800000	0.5	0.003875
0.808333	0.5	0.003875
0.816667	0.5	0.003250
0.825000	0.5	0.002500
0.833333	0.5	0.002000
0.841667	0.5	0.001375
0.850000	0.5	0.000875
0.858333	0.5	0.000500
0.866667	0.5	0.000000
0.875000	0.5	-0.000375
0.883333	0.5	-0.000875
0.891667	0.5	-0.001500
0.900000	0.5	-0.002000
0.908333	0.5	-0.002125
0.916667	0.5	-0.002375
0.925000	0.5	-0.002500
0.933333	0.5	-0.002750
0.941667	0.5	-0.003250
0.950000	0.5	-0.003500
0.958333	0.5	-0.003625
0.966667	0.5	-0.003875
0.975000	0.5	-0.004000
0.983333	0.5	-0.004000
0.991667	0.5	-0.004375
1.000000	0.5	-0.005500
1.008333	0.5	-0.006500
1.016667	0.5	-0.006375
1.025000	0.5	-0.006625
1.033333	0.5	-0.006875
1.041667	0.5	-0.007250
1.050000	0.5	-0.007625
1.058333	0.5	-0.007875
1.066667	0.5	-0.007250
1.075000	0.5	-0.007375
1.083333	0.5	-0.007625
1.091667	0.5	-0.008125
1.100000	0.5	-0.008750
1.108333	0.5	-0.008875
1.116667	0.5	-0.008750
1.125000	0.5	-0.008625
1.133333	0.5	-0.008500
1.141667	0.5	-0.008375
1.150000	0.5	-0.008250
1.158333	0.5	-0.008125
1.166667	0.5	-0.008000
1.175000	0.5	-0.007875
1.183333	0.5	-0.008125
1.191667	0.5	-0.007875
1.200000	0.5	-0.007500
1.208333	0.5	-0.007250
1.216667	0.5	-0.006875
1.225000	0.5	-0.007125
1.233333	0.5	-0.007125
1.241667	0.5	-0.006750
1.250000	0.5	-0.006250
1.258333	0.5	-0.006625
1.266667	0.5	-0.006500
1.275000	0.5	-0.006625
1.283333	0.5	-0.006375
1.291667	0.5	-0.006000
1.300000	0.5	-0.005500
1.308333	0.5	-0.005250
1.316667	0.5	-0.004750
1.325000	0.5	-0.004375
1.333333	0.5	-0.004250
1.341667	0.5	-0.003875
1.350000	0.5	-0.003375
1.358333	0.5	-0.003250
1.366667	0.5	-0.002875
1.375000	0.5	-0.002500
1.383333	0.5	-0.002000
1.391667	0.5	-0.001500
1.400000	0.5	-0.001250
1.408333	0.5	-0.001125
1.416667	0.5	-0.000625
1.425000	0.5	0.000000
1.433333	0.5	0.000375
1.441667	0.5	0.000625
1.450000	0.5	0.001375
1.458333	0.5	0.002000
1.466667	0.5	0.002125
1.475000	0.5	0.002125
1.483333	0.5	0.002500
1.491667	0.5	0.003250
1.500000	0.5	0.004250
1.508333	0.5	0.004875
1.516667	0.5	0.005625
1.525000	0.5	0.006500
1.533333	0.5	0.007000
1.541667	0.5	0.007500
1.550000	0.5	0.008500
1.558333	0.5	0.009000
1.566667	0.5	0.010000
1.575000	0.5	0.011000
1.583333	0.5	0.011750
1.591667	0.5	0.012625
1.600000	0.5	0.013250
1.608333	0.5	0.013750
1.616667	0.5	0.014500
1.625000	0.5	0.015000
1.633333	0.5	0.015500
1.641667	0.5	0.016250
1.650000	0.5	0.017500
1.658333	0.5	0.018500
1.666667	0.5	0.019625
1.675000	0.5	0.020375
1.683333	0.5	0.020375
1.691667	0.5	0.021000
1.700000	0.5	0.021750
1.708333	0.5	0.022375
1.716667	0.5	0.022750
1.725000	0.5	0.022875
1.733333	0.5	0.023250
1.741667	0.5	0.023375
1.750000	0.5	0.023875
1.758333	0.5	0.024250
1.766667	0.5	0.024625
1.775000	0.5	0.024500
1.783333	0.5	0.024500
1.791667	0.5	0.024500
1.800000	0.5	0.024500
1.808333	0.5	0.024375
1.816667	0.5	0.024250
1.825000	0.5	0.024125
1.833333	0.5	0.024000
1.841667	0.5	0.023500
1.850000	0.5	0.023250
1.858333	0.5	0.023000
1.866667	0.5	0.022750
1.875000	0.5	0.022875
1.883333	0.5	0.022250
1.891667	0.5	0.021500
1.900000	0.5	0.021000
1.908333	0.5	0.020500
1.916667	0.5	0.019750
1.925000	0.5	0.019125
1.933333	0.5	0.018250
1.941667	0.5	0.018125
1.950000	0.5	0.017250
1.958333	0.5	0.016625
1.966667	0.5	0.016000
1.975000	0.5	0.015375
1.983333	0.5	0.015125
1.991667	0.5	0.014250
2.000000	0.5	0.013125
2.008333	0.5	0.012250
2.016667	0.5	0.011250
2.025000	0.5	0.010250
2.033333	0.5	0.009625
2.041667	0.5	0.008625
2.050000	0.5	0.008000
2.058333	0.5	0.007125
2.066667	0.5	0.006375
2.075000	0.5	0.005875
2.083333	0.5	0.005625
2.091667	0.5	0.005000
2.100000	0.5	0.004250
2.108333	0.5	0.003500
2.116667	0.5	0.002875
2.125000	0.5	0.002500
2.133333	0.5	0.002250
2.141667	0.5	0.001750
2.150000	0.5	0.001125
2.158333	0.5	0.001000
2.166667	0.5	0.000875
2.175000	0.5	0.000625
2.183333	0.5	0.000500
2.191667	0.5	0.000375
2.200000	0.5	-0.000250
2.208333	0.5	-0.000250
2.216667	0.5	-0.000250
2.225000	0.5	-0.000500
2.233333	0.5	-0.000875
2.241667	0.5	-0.000750
2.250000	0.5	-0.000500
2.258333	0.5	-0.000750
2.266667	0.5	-0.000625
2.275000	0.5	-0.000625
2.283333	0.5	-0.000750
2.291667	0.5	-0.000750
2.300000	0.5	-0.000125
2.308333	0.5	0.000000
2.316667	0.5	0.000250
2.325000	0.5	0.000000
2.333333	0.5	0.000625
2.341667	0.5	0.001250
2.350000	0.5	0.001625
2.358333	0.5	0.002250
2.366667	0.5	0.002750
2.375000	0.5	0.003375
2.383333	0.5	0.003750
2.391667	0.5	0.004125
2.400000	0.5	0.004750
2.408333	0.5	0.005500
2.416667	0.5	0.006000
2.425000	0.5	0.006625
2.433333	0.5	0.007375
2.441667	0.5	0.007875
2.450000	0.5	0.008375
2.458333	0.5	0.009125
2.466667	0.5	0.009500
2.475000	0.5	0.010250
2.483333	0.5	0.010750
2.491667	0.5	0.011250
2.500000	0.5	0.011500
2.508333	0.5	0.012125
2.516667	0.5	0.013000
2.525000	0.5	0.013375
2.533333	0.5	0.013750
2.541667	0.5	0.014125
2.550000	0.5	0.014375
2.558333	0.5	0.014625
2.566667	0.5	0.014750
2.575000	0.5	0.015375
2.583333	0.5	0.015375
2.591667	0.5	0.015500
2.600000	0.5	0.015625
2.608333	0.5	0.015750
2.616667	0.5	0.015750
2.625000	0.5	0.015625
2.633333	0.5	0.015625
2.641667	0.5	0.016000
2.650000	0.5	0.016000
2.658333	0.5	0.016125
2.666667	0.5	0.016375
2.675000	0.5	0.016250
2.683333	0.5	0.016500
2.691667	0.5	0.016625
2.700000	0.5	0.016500
2.708333	0.5	0.016375
2.716667	0.5	0.016375
2.725000	0.5	0.016750
2.733333	0.5	0.016500
2.741667	0.5	0.016625
2.750000	0.5	0.016500
2.758333	0.5	0.016375
2.766667	0.5	0.016375
2.775000	0.5	0.016375
2.783333	0.5	0.016375
2.791667	0.5	0.016250
2.800000	0.5	0.016000
2.808333	0.5	0.015625
2.816667	0.5	0.015375
2.825000	0.5	0.015375
2.833333	0.5	0.015750
2.841667	0.5	0.015500
2.850000	0.5	0.015625
2.858333	0.5	0.015375
2.866667	0.5	0.015250
2.875000	0.5	0.015625
2.883333	0.5	0.015875
2.891667	0.5	0.015375
2.900000	0.5	0.015500
2.908333	0.5	0.014875
2.916667	0.5	0.014750
2.925000	0.5	0.014750
2.933333	0.5	0.014750
2.941667	0.5	0.014500
2.950000	0.5	0.014625
2.958333	0.5	0.014750
2.966667	0.5	0.014875
2.975000	0.5	0.015000
2.983333	0.5	0.015250
2.991667	0.5	0.015500
3.000000	0.5	0.015375
3.008333	0.5	0.015375
3.016667	0.5	0.015750
3.025000	0.5	0.016125
3.033333	0.5	0.016500
3.041667	0.5	0.016625
3.050000	0.5	0.016875
3.058333	0.5	0.017500
3.066667	0.5	0.017625
3.075000	0.5	0.017875
3.083333	0.5	0.018250
3.091667	0.5	0.018500
3.100000	0.5	0.019000
3.108333	0.5	0.019250
3.116667	0.5	0.019875
3.125000	0.5	0.020000
3.133333	0.5	0.020000
3.141667	0.5	0.019750
3.150000	0.5	0.020625
3.158333	0.5	0.021125
3.166667	0.5	0.021625
3.175000	0.5	0.022375
3.183333	0.5	0.023250
3.191667	0.5	0.023625
3.200000	0.5	0.024000
3.208333	0.5	0.024250
3.216667	0.5	0.024500
3.225000	0.5	0.025125
3.233333	0.5	0.025500
3.241667	0.5	0.026000
3.250000	0.5	0.026250
3.258333	0.5	0.026500
3.266667	0.5	0.026875
3.275000	0.5	0.027125
3.283333	0.5	0.027000
3.291667	0.5	0.027375
3.300000	0.5	0.027625
3.308333	0.5	0.027750
3.316667	0.5	0.028000
3.325000	0.5	0.028125
3.333333	0.5	0.028375
3.341667	0.5	0.028875
3.350000	0.5	0.029250
3.358333	0.5	0.029375
3.366667	0.5	0.029500
3.375000	0.5	0.029750
3.383333	0.5	0.029875
3.391667	0.5	0.029875
3.400000	0.5	0.030000
3.408333	0.5	0.030000
3.416667	0.5	0.030375
3.425000	0.5	0.030625
3.433333	0.5	0.030500
3.441667	0.5	0.030500
3.450000	0.5	0.031000
3.458333	0.5	0.031250
3.466667	0.5	0.031875
3.475000	0.5	0.032250
3.483333	0.5	0.032125
3.491667	0.5	0.032750
3.500000	0.5	0.032625
3.508333	0.5	0.032625
3.516667	0.5	0.032250
3.525000	0.5	0.032000
3.533333	0.5	0.032000
3.541667	0.5	0.032000
3.550000	0.5	0.032625
3.558333	0.5	0.033125
3.566667	0.5	0.033125
3.575000	0.5	0.033000
3.583333	0.5	0.032875
3.591667	0.5	0.033125
3.600000	0.5	0.033125
3.608333	0.5	0.033375
3.616667	0.5	0.033500
3.625000	0.5	0.033375
3.633333	0.5	0.033000
3.641667	0.5	0.033375
3.650000	0.5	0.033500
3.658333	0.5	0.033500
3.666667	0.5	0.033250
3.675000	0.5	0.032875
3.683333	0.5	0.033375
3.691667	0.5	0.033375
3.700000	0.5	0.033125
3.708333	0.5	0.032875
3.716667	0.5	0.033000
3.725000	0.5	0.033125
3.733333	0.5	0.033000
3.741667	0.5	0.032875
3.750000	0.5	0.032250
3.758333	0.5	0.031875
3.766667	0.5	0.031750
3.775000	0.5	0.031625
3.783333	0.5	0.031250
3.791667	0.5	0.031000
3.800000	0.5	0.030625
3.808333	0.5	0.030500
3.816667	0.5	0.030125
3.825000	0.5	0.029375
3.833333	0.5	0.028625
3.841667	0.5	0.028000
3.850000	0.5	0.027375
3.858333	0.5	0.026750
3.866667	0.5	0.026125
3.875000	0.5	0.025500
3.883333	0.5	0.025125
3.891667	0.5	0.024625
3.900000	0.5	0.023750
3.908333	0.5	0.023000
3.916667	0.5	0.022125
3.925000	0.5	0.021375
3.933333	0.5	0.020875
3.941667	0.5	0.020750
3.950000	0.5	0.020250
3.958333	0.5	0.019625
3.966667	0.5	0.019250
3.975000	0.5	0.018375
3.983333	0.5	0.017375
3.991667	0.5	0.016375
4.000000	0.5	0.015500
4.008333	0.5	0.015000
4.016667	0.5	0.014375
4.025000	0.5	0.014000
4.033333	0.5	0.013625
4.041667	0.5	0.013250
4.050000	0.5	0.012750
4.058333	0.5	0.012000
4.066667	0.5	0.011500
4.075000	0.5	0.011250
4.083333	0.5	0.011125
4.091667	0.5	0.010375
4.100000	0.5	0.010000
4.108333	0.5	0.009750
4.116667	0.5	0.009125
4.125000	0.5	0.008625
4.133333	0.5	0.008625
4.141667	0.5	0.008125
4.150000	0.5	0.007500
4.158333	0.5	0.007250
4.166667	0.5	0.006875
4.175000	0.5	0.006375
4.183333	0.5	0.006250
4.191667	0.5	0.005625
4.200000	0.5	0.005250
4.208333	0.5	0.005125
4.216667	0.5	0.005000
4.225000	0.5	0.005000
4.233333	0.5	0.005000
4.241667	0.5	0.004500
4.250000	0.5	0.004250
4.258333	0.5	0.004625
4.266667	0.5	0.004500
4.275000	0.5	0.004625
4.283333	0.5	0.004500
4.291667	0.5	0.004250
4.300000	0.5	0.004375
4.308333	0.5	0.004500
4.316667	0.5	0.004875
4.325000	0.5	0.005125
4.333333	0.5	0.005125
4.341667	0.5	0.005375
4.350000	0.5	0.005750
4.358333	0.5	0.006375
4.366667	0.5	0.006875
4.375000	0.5	0.007000
4.383333	0.5	0.007375
4.391667	0.5	0.007875
4.400000	0.5	0.008125
4.408333	0.5	0.008375
4.416667	0.5	0.008500
4.425000	0.5	0.009000
4.433333	0.5	0.009500
4.441667	0.5	0.009375
4.450000	0.5	0.010000
4.458333	0.5	0.010500
4.466667	0.5	0.011000
4.475000	0.5	0.011625
4.483333	0.5	0.012000
4.491667	0.5	0.012750
4.500000	0.5	0.013000
4.508333	0.5	0.013000
4.516667	0.5	0.013500
4.525000	0.5	0.014125
4.533333	0.5	0.014500
4.541667	0.5	0.014250
4.550000	0.5	0.014500
4.558333	0.5	0.015000
4.566667	0.5	0.015125
4.575000	0.5	0.015500
4.583333	0.5	0.015500
4.591667	0.5	0.015875
4.600000	0.5	0.016125
4.608333	0.5	0.016250
4.616667	0.5	0.016625
4.625000	0.5	0.016625
4.633333	0.5	0.016500
4.641667	0.5	0.016375
4.650000	0.5	0.016000
4.658333	0.5	0.016250
4.666667	0.5	0.016500
4.675000	0.5	0.016250
4.683333	0.5	0.016125
4.691667	0.5	0.015875
4.700000	0.5	0.015750
4.708333	0.5	0.015625
4.716667	0.5	0.015500
4.725000	0.5	0.015250
4.733333	0.5	0.015000
4.741667	0.5	0.014750
4.750000	0.5	0.014375
4.758333	0.5	0.014375
4.766667	0.5	0.014750
4.775000	0.5	0.014500
4.783333	0.5	0.014125
4.791667	0.5	0.014125
4.800000	0.5	0.014625
4.808333	0.5	0.014750
4.816667	0.5	0.014375
4.825000	0.5	0.014500
4.833333	0.5	0.014875
4.841667	0.5	0.015500
4.850000	0.5	0.015625
4.858333	0.5	0.015625
4.866667	0.5	0.015750
4.875000	0.5	0.015750
4.883333	0.5	0.015875
4.891667	0.5	0.016500
4.900000	0.5	0.016750
4.908333	0.5	0.016875
4.916667	0.5	0.017000
4.925000	0.5	0.017125
4.933333	0.5	0.017375
4.941667	0.5	0.017625
4.950000	0.5	0.017750
4.958333	0.5	0.018125
4.966667	0.5	0.018500
4.975000	0.5	0.018750
4.983333	0.5	0.019000
4.991667	0.5	0.019500
5.000000	0.5	0.019750
5.008333	0.5	0.020250
5.016667	0.5	0.020375
5.025000	0.5	0.020375
5.033333	0.5	0.020375
5.041667	0.5	0.020250
5.050000	0.5	0.020250
5.058333	0.5	0.020375
5.066667	0.5	0.020500
5.075000	0.5	0.020500
5.083333	0.5	0.020375
5.091667	0.5	0.020125
5.100000	0.5	0.019875
5.108333	0.5	0.020000
5.116667	0.5	0.020125
5.125000	0.5	0.020125
5.133333	0.5	0.019875
5.141667	0.5	0.019875
5.150000	0.5	0.019625
5.158333	0.5	0.019625
5.166667	0.5	0.019375
5.175000	0.5	0.019125
5.183333	0.5	0.019125
5.191667	0.5	0.018750
5.200000	0.5	0.018750
5.208333	0.5	0.019000
5.216667	0.5	0.018875
5.225000	0.5	0.018750
5.233333	0.5	0.018500
5.241667	0.5	0.018250
5.250000	0.5	0.018375
5.258333	0.5	0.018625
5.266667	0.5	0.018625
5.275000	0.5	0.018250
5.283333	0.5	0.018250
5.291667	0.5	0.018125
5.300000	0.5	0.017875
5.308333	0.5	0.018125
5.316667	0.5	0.018250
5.325000	0.5	0.018250
5.333333	0.5	0.018000
5.341667	0.5	0.017875
5.350000	0.5	0.017625
5.358333	0.5	0.018125
5.366667	0.5	0.018250
5.375000	0.5	0.018125
5.383333	0.5	0.018250
5.391667	0.5	0.018000
5.400000	0.5	0.018375
5.408333	0.5	0.018250
5.416667	0.5	0.018250
5.425000	0.5	0.017750
5.433333	0.5	0.018250
5.441667	0.5	0.018250
5.450000	0.5	0.018375
5.458333	0.5	0.018375
5.466667	0.5	0.018625
5.475000	0.5	0.018875
5.483333	0.5	0.018750
5.491667	0.5	0.018375
5.500000	0.5	0.018500
5.508333	0.5	0.018500
5.516667	0.5	0.018375
5.525000	0.5	0.018375
5.533333	0.5	0.018750
5.541667	0.5	0.018750
5.550000	0.5	0.018750
5.558333	0.5	0.018500
5.566667	0.5	0.018375
5.575000	0.5	0.018250
5.583333	0.5	0.017875
5.591667	0.5	0.018000
5.600000	0.5	0.018250
5.608333	0.5	0.018000
5.616667	0.5	0.017625
5.625000	0.5	0.017500
5.633333	0.5	0.017750
5.641667	0.5	0.017625
5.650000	0.5	0.017375
5.658333	0.5	0.017500
5.666667	0.5	0.017250
5.675000	0.5	0.016750
5.683333	0.5	0.016750
5.691667	0.5	0.016625
5.700000	0.5	0.015875
5.708333	0.5	0.015625
5.716667	0.5	0.015500
5.725000	0.5	0.015125
5.733333	0.5	0.014875
5.741667	0.5	0.014625
5.750000	0.5	0.014250
5.758333	0.5	0.014000
5.766667	0.5	0.013625
5.775000	0.5	0.013500
5.783333	0.5	0.013500
5.791667	0.5	0.013250
5.800000	0.5	0.013000
5.808333	0.5	0.013250
5.816667	0.5	0.013000
5.825000	0.5	0.013000
5.833333	0.5	0.012500
5.841667	0.5	0.012000
5.850000	0.5	0.011875
5.858333	0.5	0.011625
5.866667	0.5	0.011875
5.875000	0.5	0.011375
5.883333	0.5	0.011375
5.891667	0.5	0.011250
5.900000	0.5	0.011000
5.908333	0.5	0.010875
5.916667	0.5	0.010875
5.925000	0.5	0.011000
5.933333	0.5	0.011375
5.941667	0.5	0.011750
5.950000	0.5	0.012125
5.958333	0.5	0.012125
5.966667	0.5	0.012625
5.975000	0.5	0.012750
5.983333	0.5	0.012750
5.991667	0.5	0.013000
6.000000	0.5	0.013250
6.008333	0.5	0.013750
6.016667	0.5	0.013875
6.025000	0.5	0.014125
6.033333	0.5	0.014375
6.041667	0.5	0.014875
6.050000	0.5	0.015000
6.058333	0.5	0.015000
6.066667	0.5	0.015125
6.075000	0.5	0.015375
6.083333	0.5	0.015750
6.091667	0.5	0.015750
6.100000	0.5	0.015750
6.108333	0.5	0.015875
6.116667	0.5	0.015875
6.125000	0.5	0.016375
6.133333	0.5	0.016875
6.141667	0.5	0.017000
6.150000	0.5	0.016875
6.158333	0.5	0.017250
6.166667	0.5	0.017375
6.175000	0.5	0.017250
6.183333	0.5	0.017250
6.191667	0.5	0.016875
6.200000	0.5	0.016500
6.208333	0.5	0.016500
6.216667	0.5	0.016250
6.225000	0.5	0.015625
6.233333	0.5	0.015375
6.241667	0.5	0.015375
6.250000	0.5	0.015250
6.258333	0.5	0.015125
6.266667	0.5	0.015000
6.275000	0.5	0.014500
6.283333	0.5	0.014125
6.291667	0.5	0.014000
6.300000	0.5	0.013750
6.308333	0.5	0.013125
6.316667	0.5	0.012875
6.325000	0.5	0.012625
6.333333	0.5	0.012125
6.341667	0.5	0.012250
6.350000	0.5	0.011750
6.358333	0.5	0.011125
6.366667	0.5	0.010500
6.375000	0.5	0.010000
6.383333	0.5	0.009500
6.391667	0.5	0.009375
6.400000	0.5	0.009375
6.408333	0.5	0.009500
6.416667	0.5	0.009125
6.425000	0.5	0.008625
6.433333	0.5	0.008250
6.441667	0.5	0.007750
6.450000	0.5	0.007750
6.458333	0.5	0.007375
6.466667	0.5	0.007250
6.475000	0.5	0.006750
6.483333	0.5	0.006750
6.491667	0.5	0.006375
6.500000	0.5	0.005875
6.508333	0.5	0.005375
6.516667	0.5	0.005125
6.525000	0.5	0.005000
6.533333	0.5	0.004750
6.541667	0.5	0.004625
6.550000	0.5	0.005000
6.558333	0.5	0.004750
6.566667	0.5	0.004500
6.575000	0.5	0.004500
6.583333	0.5	0.004125
6.591667	0.5	0.004125
6.600000	0.5	0.004125
6.608333	0.5	0.004000
6.616667	0.5	0.004250
6.625000	0.5	0.004250
6.633333	0.5	0.004125
6.641667	0.5	0.003750
6.650000	0.5	0.003750
6.658333	0.5	0.003500
6.666667	0.5	0.003500
6.675000	0.5	0.003125
6.683333	0.5	0.002375
6.691667	0.5	0.001250
6.700000	0.5	-0.000125
6.708333	0.5	-0.003125
6.716667	0.5	-0.008125
6.725000	0.5	-0.014750
6.733333	0.5	-0.025500
6.741667	0.5	-0.043000
6.750000	0.5	-0.071375
6.758333	0.5	-0.116625
6.766667	0.5	-0.187375
6.775000	0.5	-0.293625
6.783333	0.5	-0.446750
6.791667	0.5	-0.654250
6.800000	0.5	-0.919125
6.808333	0.5	-1.235625
6.816667	0.5	-1.585125
6.825000	0.5	-1.939375
6.833333	0.5	-2.257750
6.841667	0.5	-2.495125
6.850000	0.5	-2.600750
6.858333	0.5	-2.523125
6.866667	0.5	-2.214750
6.875000	0.5	-1.633625
6.883333	0.5	-0.744500
6.891667	0.5	0.476875
6.900000	0.5	2.044000
6.908333	0.5	3.953375
6.916667	0.5	6.182750
6.925000	0.5	8.685250
6.933333	0.5	11.384500
6.941667	0.5	14.170125
6.950000	0.5	16.901000
6.958333	0.5	19.413750
6.966667	0.5	21.541750
6.975000	0.5	23.138750
6.983333	0.5	24.103875
6.991667	0.5	24.397750
7.000000	0.5	24.045625
7.008333	0.5	23.128500
7.016667	0.5	21.762625
7.025000	0.5	20.081750
7.033333	0.5	18.217500
7.041667	0.5	16.284625
7.050000	0.5	14.375375
7.058333	0.5	12.557250
7.066667	0.5	10.873375
7.075000	0.5	9.349000
7.083333	0.5	7.992625
7.091667	0.5	6.802750
7.100000	0.5	5.771125
7.108333	0.5	4.883625
7.116667	0.5	4.126375
7.125000	0.5	3.483375
7.133333	0.5	2.939125
7.141667	0.5	2.480625
7.150000	0.5	2.095000
7.158333	0.5	1.771125
7.166667	0.5	1.499250
7.175000	0.5	1.271500
7.183333	0.5	1.081125
7.191667	0.5	0.920875
7.200000	0.5	0.786500
7.208333	0.5	0.674125
7.216667	0.5	0.579125
7.225000	0.5	0.499125
7.233333	0.5	0.432125
7.241667	0.5	0.375625
7.250000	0.5	0.328000
7.258333	0.5	0.287375
7.266667	0.5	0.252875
7.275000	0.5	0.223750
7.283333	0.5	0.199125
7.291667	0.5	0.178250
7.300000	0.5	0.160500
7.308333	0.5	0.145500
7.316667	0.5	0.132875
7.325000	0.5	0.122375
7.333333	0.5	0.113375
7.341667	0.5	0.105375
7.350000	0.5	0.098625
7.358333	0.5	0.093000
7.366667	0.5	0.087750
7.375000	0.5	0.082750
7.383333	0.5	0.078250
7.391667	0.5	0.074625
7.400000	0.5	0.071000
7.408333	0.5	0.067875
7.416667	0.5	0.065625
7.425000	0.5	0.063625
7.433333	0.5	0.061250
7.441667	0.5	0.059125
7.450000	0.5	0.057125
7.458333	0.5	0.055250
7.466667	0.5	0.053250
7.475000	0.5	0.052000
7.483333	0.5	0.050625
7.491667	0.5	0.049375
7.500000	0.5	0.048125
7.508333	0.5	0.047000
7.516667	0.5	0.046500
7.525000	0.5	0.046000
7.533333	0.5	0.045375
7.541667	0.5	0.044875
7.550000	0.5	0.044625
7.558333	0.5	0.044125
7.566667	0.5	0.043875
7.575000	0.5	0.044000
7.583333	0.5	0.044000
7.591667	0.5	0.044125
7.600000	0.5	0.044250
7.608333	0.5	0.044500
7.616667	0.5	0.044625
7.625000	0.5	0.045000
7.633333	0.5	0.045375
7.641667	0.5	0.045500
7.650000	0.5	0.045500
7.658333	0.5	0.045875
7.666667	0.5	0.046000
7.675000	0.5	0.046000
7.683333	0.5	0.047000
7.691667	0.5	0.047625
7.700000	0.5	0.047875
7.708333	0.5	0.048250
7.716667	0.5	0.048750
7.725000	0.5	0.049000
7.733333	0.5	0.049500
7.741667	0.5	0.049750
7.750000	0.5	0.050000
7.758333	0.5	0.050375
7.766667	0.5	0.051125
7.775000	0.5	0.051875
7.783333	0.5	0.052500
7.791667	0.5	0.053000
7.800000	0.5	0.053375
7.808333	0.5	0.053500
7.816667	0.5	0.054125
7.825000	0.5	0.054875
7.833333	0.5	0.055750
7.841667	0.5	0.056125
7.850000	0.5	0.056875
7.858333	0.5	0.057875
7.866667	0.5	0.059000
7.875000	0.5	0.059750
7.883333	0.5	0.061000
7.891667	0.5	0.062125
7.900000	0.5	0.064125
7.908333	0.5	0.066750
7.916667	0.5	0.069875
7.925000	0.5	0.074250
7.933333	0.5	0.079250
7.941667	0.5	0.084875
7.950000	0.5	0.092250
7.958333	0.5	0.101000
7.966667	0.5	0.112375
7.975000	0.5	0.127000
7.983333	0.5	0.145000
7.991667	0.5	0.168125
8.000000	0.5	0.196625
8.008333	0.5	0.232875
8.016667	0.5	0.278125
8.025000	0.5	0.332875
8.033333	0.5	0.400000
8.041667	0.5	0.480250
8.050000	0.5	0.574250
8.058333	0.5	0.683500
8.066667	0.5	0.810000
8.075000	0.5	0.953875
8.083333	0.5	1.115750
8.091667	0.5	1.295625
8.100000	0.5	1.494000
8.108333	0.5	1.710375
8.116667	0.5	1.944750
8.125000	0.5	2.195500
8.133333	0.5	2.463375
8.141667	0.5	2.748375
8.150000	0.5	3.048500
8.158333	0.5	3.363625
8.166667	0.5	3.692750
8.175000	0.5	4.036000
8.183333	0.5	4.392250
8.191667	0.5	4.760375
8.200000	0.5	5.140625
8.208333	0.5	5.532500
8.216667	0.5	5.935125
8.225000	0.5	6.347500
8.233333	0.5	6.769375
8.241667	0.5	7.200375
8.250000	0.5	7.640375
8.258333	0.5	8.088125
8.266667	0.5	8.544125
8.275000	0.5	9.007125
8.283333	0.5	9.477500
8.291667	0.5	9.954250
8.300000	0.5	10.437375
8.308333	0.5	10.926125
8.316667	0.5	11.420125
8.325000	0.5	11.918875
8.333333	0.5	12.421000
8.341667	0.5	12.922625
8.350000	0.5	13.416375
8.358333	0.5	13.885625
8.366667	0.5	14.302750
8.375000	0.5	14.627500
8.383333	0.5	14.810625
8.391667	0.5	14.803750
8.400000	0.5	14.570875
8.408333	0.5	14.099625
8.416667	0.5	13.404375
8.425000	0.5	12.521875
8.433333	0.5	11.503750
8.441667	0.5	10.406250
8.450000	0.5	9.283875
8.458333	0.5	8.182500
8.466667	0.5	7.137375
8.475000	0.5	6.171750
8.483333	0.5	5.299875
8.491667	0.5	4.527125
8.500000	0.5	3.852250
8.508333	0.5	3.269750
8.516667	0.5	2.771875
8.525000	0.5	2.349875
8.533333	0.5	1.994000
8.541667	0.5	1.696125
8.550000	0.5	1.447875
8.558333	0.5	1.241750
8.566667	0.5	1.071500
8.575000	0.5	0.930250
8.583333	0.5	0.814375
8.591667	0.5	0.718875
8.600000	0.5	0.640375
8.608333	0.5	0.575375
8.616667	0.5	0.522250
8.625000	0.5	0.478125
8.633333	0.5	0.441000
8.641667	0.5	0.410500
8.650000	0.5	0.383125
8.658333	0.5	0.359125
8.666667	0.5	0.337750
8.675000	0.5	0.318750
8.683333	0.5	0.301375
8.691667	0.5	0.285250
8.700000	0.5	0.270625
8.708333	0.5	0.256000
8.716667	0.5	0.242250
8.725000	0.5	0.229000
8.733333	0.5	0.216750
8.741667	0.5	0.205000
8.750000	0.5	0.193750
8.758333	0.5	0.182875
8.766667	0.5	0.173125
8.775000	0.5	0.163750
8.783333	0.5	0.154875
8.791667	0.5	0.146625
8.800000	0.5	0.139125
8.808333	0.5	0.132125
8.816667	0.5	0.125750
8.825000	0.5	0.120125
8.833333	0.5	0.115375
8.841667	0.5	0.111375
8.850000	0.5	0.107500
8.858333	0.5	0.103875
8.866667	0.5	0.100875
8.875000	0.5	0.098625
8.883333	0.5	0.097750
8.891667	0.5	0.097375
8.900000	0.5	0.097875
8.908333	0.5	0.099500
8.916667	0.5	0.102750
8.925000	0.5	0.106875
8.933333	0.5	0.112625
8.941667	0.5	0.120250
8.950000	0.5	0.130500
8.958333	0.5	0.143625
8.966667	0.5	0.160250
8.975000	0.5	0.180625
8.983333	0.5	0.204500
8.991667	0.5	0.233625
9.000000	0.5	0.267500
9.008333	0.5	0.306625
9.016667	0.5	0.352125
9.025000	0.5	0.403000
9.033333	0.5	0.459375
9.041667	0.5	0.520625
9.050000	0.5	0.586750
9.058333	0.5	0.656500
9.066667	0.5	0.728750
9.075000	0.5	0.802000
9.083333	0.5	0.875375
9.091667	0.5	0.947750
9.100000	0.5	1.016625
9.108333	0.5	1.081375
9.116667	0.5	1.139125
9.125000	0.5	1.189625
9.133333	0.5	1.231750
9.141667	0.5	1.263875
9.150000	0.5	1.286250
9.158333	0.5	1.297500
9.166667	0.5	1.298125
9.175000	0.5	1.287125
9.183333	0.5	1.266625
9.191667	0.5	1.236875
9.200000	0.5	1.198375
9.208333	0.5	1.152625
9.216667	0.5	1.101250
9.225000	0.5	1.044750
9.233333	0.5	0.984875
9.241667	0.5	0.922875
9.250000	0.5	0.859875
9.258333	0.5	0.796375
9.266667	0.5	0.734375
9.275000	0.5	0.674250
9.283333	0.5	0.616000
9.291667	0.5	0.560500
9.300000	0.5	0.508625
9.308333	0.5	0.460125
9.316667	0.5	0.415500
9.325000	0.5	0.374625
9.333333	0.5	0.337500
9.341667	0.5	0.304250
9.350000	0.5	0.274000
9.358333	0.5	0.246750
9.366667	0.5	0.222875
9.375000	0.5	0.202000
9.383333	0.5	0.183750
9.391667	0.5	0.168000
9.400000	0.5	0.153875
9.408333	0.5	0.141625
9.416667	0.5	0.130750
9.425000	0.5	0.121750
9.433333	0.5	0.114125
9.441667	0.5	0.107250
9.450000	0.5	0.101375
9.458333	0.5	0.096375
9.466667	0.5	0.092000
9.475000	0.5	0.088250
9.483333	0.5	0.085250
9.491667	0.5	0.083000
9.500000	0.5	0.081125
9.508333	0.5	0.079875
9.516667	0.5	0.079250
9.525000	0.5	0.079750
9.533333	0.5	0.080500
9.541667	0.5	0.081500
9.550000	0.5	0.083125
9.558333	0.5	0.085250
9.566667	0.5	0.088125
9.575000	0.5	0.091250
9.583333	0.5	0.094875
9.591667	0.5	0.098500
9.600000	0.5	0.102375
9.608333	0.5	0.107625
9.616667	0.5	0.112125
9.625000	0.5	0.117125
9.633333	0.5	0.121875
9.641667	0.5	0.126875
9.650000	0.5	0.131625
9.658333	0.5	0.135625
9.666667	0.5	0.139500
9.675000	0.5	0.143250
9.683333	0.5	0.146125
9.691667	0.5	0.148750
9.700000	0.5	0.150125
9.708333	0.5	0.151500
9.716667	0.5	0.152500
9.725000	0.5	0.152125
9.733333	0.5	0.151500
9.741667	0.5	0.150250
9.750000	0.5	0.148500
9.758333	0.5	0.146625
9.766667	0.5	0.143750
9.775000	0.5	0.140125
9.783333	0.5	0.137000
9.791667	0.5	0.133250
9.800000	0.5	0.129750
9.808333	0.5	0.125750
9.816667	0.5	0.122000
9.825000	0.5	0.117875
9.833333	0.5	0.113875
9.841667	0.5	0.109750
9.850000	0.5	0.106000
9.858333	0.5	0.102250
9.866667	0.5	0.098625
9.875000	0.5	0.094750
9.883333	0.5	0.091500
9.891667	0.5	0.088625
9.900000	0.5	0.085750
9.908333	0.5	0.082750
9.916667	0.5	0.079750
9.925000	0.5	0.077500
9.933333	0.5	0.074875
9.941667	0.5	0.072750
9.950000	0.5	0.070750
9.958333	0.5	0.068625
9.966667	0.5	0.067000
9.975000	0.5	0.065750
9.983333	0.5	0.063750
9.991667	0.5	0.062125
10.000000	0.5	0.060000
10.008333	0.5	0.058500
10.016667	0.5	0.057375
10.025000	0.5	0.056500
10.033333	0.5	0.055750
10.041667	0.5	0.055000
10.050000	0.5	0.054250
10.058333	0.5	0.053875
10.066667	0.5	0.053875
10.075000	0.5	0.053625
10.083333	0.5	0.054000
10.091667	0.5	0.054500
10.100000	0.5	0.055125
10.108333	0.5	0.055875
10.116667	0.5	0.057125
10.125000	0.5	0.058750
10.133333	0.5	0.061000
10.141667	0.5	0.063500
10.150000	0.5	0.066250
10.158333	0.5	0.069875
10.166667	0.5	0.073625
10.175000	0.5	0.078250
10.183333	0.5	0.083375
10.191667	0.5	0.089375
10.200000	0.5	0.095875
10.208333	0.5	0.103250
10.216667	0.5	0.111625
10.225000	0.5	0.120500
10.233333	0.5	0.130125
10.241667	0.5	0.141125
10.250000	0.5	0.154125
10.258333	0.5	0.168000
10.266667	0.5	0.183750
10.275000	0.5	0.201500
10.283333	0.5	0.221750
10.291667	0.5	0.245250
10.300000	0.5	0.272625
10.308333	0.5	0.304375
10.316667	0.5	0.342500
10.325000	0.5	0.388125
10.333333	0.5	0.442500
10.341667	0.5	0.506875
10.350000	0.5	0.583625
10.358333	0.5	0.674625
10.366667	0.5	0.782250
10.375000	0.5	0.908250
10.383333	0.5	1.055625
10.391667	0.5	1.227250
10.400000	0.5	1.425625
10.408333	0.5	1.652875
10.416667	0.5	1.912500
10.425000	0.5	2.206375
10.433333	0.5	2.537250
10.441667	0.5	2.907000
10.450000	0.5	3.316125
10.458333	0.5	3.766875
10.466667	0.5	4.260000
10.475000	0.5	4.795375
10.483333	0.5	5.373250
10.491667	0.5	5.993500
10.500000	0.5	6.654625
10.508333	0.5	7.355000
10.516667	0.5	8.092000
10.525000	0.5	8.863500
10.533333	0.5	9.666750
10.541667	0.5	10.496125
10.550000	0.5	11.348125
10.558333	0.5	12.216375
10.566667	0.5	13.094250
10.575000	0.5	13.972625
10.583333	0.5	14.843250
10.591667	0.5	15.696000
10.600000	0.5	16.519125
10.608333	0.5	17.300625
10.616667	0.5	18.028250
10.625000	0.5	18.689500
10.633333	0.5	19.271625
10.641667	0.5	19.763250
10.650000	0.5	20.153000
10.658333	0.5	20.432125
10.666667	0.5	20.593875
10.675000	0.5	20.632125
10.683333	0.5	20.544750
10.691667	0.5	20.333125
10.700000	0.5	19.999625
10.708333	0.5	19.550250
10.716667	0.5	18.993000
10.725000	0.5	18.338500
10.733333	0.5	17.599125
10.741667	0.5	16.788375
10.750000	0.5	15.919625
10.758333	0.5	15.009125
10.766667	0.5	14.069875
10.775000	0.5	13.116625
10.783333	0.5	12.162500
10.791667	0.5	11.219125
10.800000	0.5	10.296625
10.808333	0.5	9.404375
10.816667	0.5	8.549875
10.825000	0.5	7.738625
10.833333	0.5	6.975500
10.841667	0.5	6.263625
10.850000	0.5	5.604250
10.858333	0.5	4.997375
10.866667	0.5	4.443250
10.875000	0.5	3.939875
10.883333	0.5	3.485500
10.891667	0.5	3.077875
10.900000	0.5	2.713875
10.908333	0.5	2.390500
10.916667	0.5	2.104250
10.925000	0.5	1.851375
10.933333	0.5	1.629250
10.941667	0.5	1.434250
10.950000	0.5	1.264125
10.958333	0.5	1.116000
10.966667	0.5	0.987500
10.975000	0.5	0.875625
10.983333	0.5	0.779000
10.991667	0.5	0.695375
11.000000	0.5	0.622875
11.008333	0.5	0.559875
11.016667	0.5	0.505500
11.025000	0.5	0.458250
11.033333	0.5	0.417125
11.041667	0.5	0.381750
11.050000	0.5	0.350375
11.058333	0.5	0.322875
11.066667	0.5	0.298500
11.075000	0.5	0.277500
11.083333	0.5	0.258500
11.091667	0.5	0.241875
11.100000	0.5	0.227375
11.108333	0.5	0.213875
11.116667	0.5	0.201750
11.125000	0.5	0.191000
11.133333	0.5	0.181000
11.141667	0.5	0.171750
11.150000	0.5	0.163250
11.158333	0.5	0.155750
11.166667	0.5	0.148625
11.175000	0.5	0.142875
11.183333	0.5	0.137000
11.191667	0.5	0.131375
11.200000	0.5	0.126125
11.208333	0.5	0.121250
11.216667	0.5	0.116500
11.225000	0.5	0.112375
11.233333	0.5	0.108500
11.241667	0.5	0.104875
11.250000	0.5	0.101500
11.258333	0.5	0.098250
11.266667	0.5	0.095875
11.275000	0.5	0.093875
11.283333	0.5	0.091375
11.291667	0.5	0.089500
11.300000	0.5	0.087500
11.308333	0.5	0.085625
11.316667	0.5	0.084125
11.325000	0.5	0.083000
11.333333	0.5	0.081625
11.341667	0.5	0.080750
11.350000	0.5	0.079875
11.358333	0.5	0.079250
11.366667	0.5	0.078500
11.375000	0.5	0.078250
11.383333	0.5	0.077625
11.391667	0.5	0.076625
11.400000	0.5	0.076125
11.408333	0.5	0.075875
11.416667	0.5	0.075625
11.425000	0.5	0.075625
11.433333	0.5	0.075625
11.441667	0.5	0.075500
11.450000	0.5	0.075375
11.458333	0.5	0.075500
11.466667	0.5	0.075625
11.475000	0.5	0.075875
11.483333	0.5	0.076125
11.491667	0.5	0.076375
11.500000	0.5	0.076375
11.508333	0.5	0.076875
11.516667	0.5	0.077625
11.525000	0.5	0.077500
11.533333	0.5	0.077750
11.541667	0.5	0.077750
11.550000	0.5	0.077875
11.558333	0.5	0.078125
11.566667	0.5	0.078250
11.575000	0.5	0.077875
11.583333	0.5	0.078000
11.591667	0.5	0.077625
11.600000	0.5	0.077625
11.608333	0.5	0.077875
11.616667	0.5	0.078000
11.625000	0.5	0.077625
11.633333	0.5	0.077125
11.641667	0.5	0.076750
11.650000	0.5	0.076250
11.658333	0.5	0.075750
11.666667	0.5	0.075625
11.675000	0.5	0.075250
11.683333	0.5	0.074875
11.691667	0.5	0.074625
11.700000	0.5	0.073625
11.708333	0.5	0.072625
11.716667	0.5	0.071875
11.725000	0.5	0.071500
11.733333	0.5	0.070625
11.741667	0.5	0.069750
11.750000	0.5	0.069125
11.758333	0.5	0.068375
11.766667	0.5	0.067750
11.775000	0.5	0.066625
11.783333	0.5	0.065625
11.791667	0.5	0.064625
11.800000	0.5	0.063625
11.808333	0.5	0.063125
11.816667	0.5	0.062125
11.825000	0.5	0.061500
11.833333	0.5	0.060750
11.841667	0.5	0.059750
11.850000	0.5	0.058750
11.858333	0.5	0.058125
11.866667	0.5	0.057250
11.875000	0.5	0.056250
11.883333	0.5	0.055500
11.891667	0.5	0.054875
11.900000	0.5	0.054125
11.908333	0.5	0.053125
11.916667	0.5	0.052625
11.925000	0.5	0.051750
11.933333	0.5	0.051125
11.941667	0.5	0.050375
11.950000	0.5	0.050000
11.958333	0.5	0.049625
11.966667	0.5	0.049250
11.975000	0.5	0.049125
11.983333	0.5	0.048625
11.991667	0.5	0.048125
12.000000	0.5	0.047125
12.008333	0.5	0.046625
12.016667	0.5	0.046250
12.025000	0.5	0.045875
12.033333	0.5	0.046000
12.041667	0.5	0.045625
12.050000	0.5	0.045375
12.058333	0.5	0.045000
12.066667	0.5	0.045000
12.075000	0.5	0.044750
12.083333	0.5	0.044750
12.091667	0.5	0.044250
12.100000	0.5	0.043875
12.108333	0.5	0.043500
12.116667	0.5	0.043250
12.125000	0.5	0.043500
12.133333	0.5	0.043125
12.141667	0.5	0.042750
12.150000	0.5	0.042750
12.158333	0.5	0.042500
12.166667	0.5	0.042500
12.175000	0.5	0.042500
12.183333	0.5	0.042250
12.191667	0.5	0.041875
12.200000	0.5	0.042125
12.208333	0.5	0.042500
12.216667	0.5	0.042625
12.225000	0.5	0.043000
12.233333	0.5	0.043375
12.241667	0.5	0.043625
12.250000	0.5	0.043750
12.258333	0.5	0.044250
12.266667	0.5	0.044750
12.275000	0.5	0.045500
12.283333	0.5	0.046250
12.291667	0.5	0.046875
12.300000	0.5	0.048000
12.308333	0.5	0.048750
12.316667	0.5	0.049250
12.325000	0.5	0.049875
12.333333	0.5	0.050500
12.341667	0.5	0.051375
12.350000	0.5	0.052125
12.358333	0.5	0.053125
12.366667	0.5	0.053500
12.375000	0.5	0.053750
12.383333	0.5	0.054250
12.391667	0.5	0.054375
12.400000	0.5	0.054375
12.408333	0.5	0.054375
12.416667	0.5	0.054250
12.425000	0.5	0.054125
12.433333	0.5	0.053250
12.441667	0.5	0.052750
12.450000	0.5	0.052250
12.458333	0.5	0.051250
12.466667	0.5	0.050375
12.475000	0.5	0.049125
12.483333	0.5	0.047875
12.491667	0.5	0.046625
12.500000	0.5	0.045375
12.508333	0.5	0.044500
12.516667	0.5	0.043375
12.525000	0.5	0.042250
12.533333	0.5	0.041375
12.541667	0.5	0.040500
12.550000	0.5	0.039750
12.558333	0.5	0.038625
12.566667	0.5	0.037500
12.575000	0.5	0.037000
12.583333	0.5	0.036875
12.591667	0.5	0.036250
12.600000	0.5	0.035625
12.608333	0.5	0.035000
12.616667	0.5	0.034625
12.625000	0.5	0.033875
12.633333	0.5	0.033000
12.641667	0.5	0.032250
12.650000	0.5	0.031250
12.658333	0.5	0.031000
12.666667	0.5	0.030875
12.675000	0.5	0.030250
12.683333	0.5	0.030000
12.691667	0.5	0.029500
12.700000	0.5	0.029125
12.708333	0.5	0.028875
12.716667	0.5	0.028625
12.725000	0.5	0.028625
12.733333	0.5	0.028375
12.741667	0.5	0.028000
12.750000	0.5	0.027750
12.758333	0.5	0.027625
12.766667	0.5	0.027625
12.775000	0.5	0.027625
12.783333	0.5	0.027250
12.791667	0.5	0.026750
12.800000	0.5	0.026750
12.808333	0.5	0.026625
12.816667	0.5	0.027125
12.825000	0.5	0.026875
12.833333	0.5	0.026000
12.841667	0.5	0.025750
12.850000	0.5	0.025500
12.858333	0.5	0.025375
12.866667	0.5	0.025250
12.875000	0.5	0.024875
12.883333	0.5	0.024250
12.891667	0.5	0.023875
12.900000	0.5	0.023875
12.908333	0.5	0.023500
12.916667	0.5	0.022875
12.925000	0.5	0.021875
12.933333	0.5	0.021625
12.941667	0.5	0.021000
12.950000	0.5	0.021000
12.958333	0.5	0.020625
12.966667	0.5	0.020500
12.975000	0.5	0.019875
12.983333	0.5	0.019125
12.991667	0.5	0.018625
13.000000	0.5	0.018500
13.008333	0.5	0.018250
13.016667	0.5	0.017875
13.025000	0.5	0.017750
13.033333	0.5	0.017250
13.041667	0.5	0.016750
13.050000	0.5	0.016500
13.058333	0.5	0.016375
13.066667	0.5	0.016250
13.075000	0.5	0.016000
13.083333	0.5	0.016000
13.091667	0.5	0.016125
13.100000	0.5	0.016125
13.108333	0.5	0.015875
13.116667	0.5	0.016000
13.125000	0.5	0.016000
13.133333	0.5	0.016000
13.141667	0.5	0.016250
13.150000	0.5	0.016875
13.158333	0.5	0.017250
13.166667	0.5	0.017250
13.175000	0.5	0.017375
13.183333	0.5	0.017625
13.191667	0.5	0.018125
13.200000	0.5	0.018500
13.208333	0.5	0.019000
13.216667	0.5	0.019750
13.225000	0.5	0.020500
13.233333	0.5	0.021250
13.241667	0.5	0.021750
13.250000	0.5	0.022500
13.258333	0.5	0.023125
13.266667	0.5	0.024000
13.275000	0.5	0.024625
13.283333	0.5	0.025125
13.291667	0.5	0.025750
13.300000	0.5	0.025875
13.308333	0.5	0.026125
13.316667	0.5	0.026250
13.325000	0.5	0.026875
13.333333	0.5	0.027250
13.341667	0.5	0.027750
13.350000	0.5	0.028000
13.358333	0.5	0.028625
13.366667	0.5	0.029125
13.375000	0.5	0.029625
13.383333	0.5	0.029750
13.391667	0.5	0.030125
13.400000	0.5	0.030375
13.408333	0.5	0.030500
13.416667	0.5	0.030375
13.425000	0.5	0.030625
13.433333	0.5	0.030750
13.441667	0.5	0.030000
13.450000	0.5	0.029750
13.458333	0.5	0.029250
13.466667	0.5	0.028875
13.475000	0.5	0.028875
13.483333	0.5	0.028250
13.491667	0.5	0.028000
13.500000	0.5	0.027875
13.508333	0.5	0.027125
13.516667	0.5	0.026250
13.525000	0.5	0.025250
13.533333	0.5	0.024875
13.541667	0.5	0.024625
13.550000	0.5	0.024125
13.558333	0.5	0.023375
13.566667	0.5	0.022500
13.575000	0.5	0.021875
13.583333	0.5	0.021500
13.591667	0.5	0.020750
13.600000	0.5	0.020250
13.608333	0.5	0.019875
13.616667	0.5	0.019375
13.625000	0.5	0.018875
13.633333	0.5	0.018750
13.641667	0.5	0.018375
13.650000	0.5	0.018250
13.658333	0.5	0.017750
13.666667	0.5	0.017375
13.675000	0.5	0.016375
13.683333	0.5	0.015875
13.691667	0.5	0.015500
13.700000	0.5	0.014875
13.708333	0.5	0.014875
13.716667	0.5	0.015250
13.725000	0.5	0.014750
13.733333	0.5	0.014375
13.741667	0.5	0.014125
13.750000	0.5	0.014000
13.758333	0.5	0.013875
13.766667	0.5	0.013625
13.775000	0.5	0.013750
13.783333	0.5	0.013375
13.791667	0.5	0.013250
13.800000	0.5	0.013500
13.808333	0.5	0.013875
13.816667	0.5	0.013750
13.825000	0.5	0.013625
13.833333	0.5	0.014000
13.841667	0.5	0.014375
13.850000	0.5	0.014750
13.858333	0.5	0.014750
13.866667	0.5	0.014125
13.875000	0.5	0.013875
13.883333	0.5	0.013875
13.891667	0.5	0.013625
13.900000	0.5	0.013750
13.908333	0.5	0.013750
13.916667	0.5	0.014250
13.925000	0.5	0.014250
13.933333	0.5	0.014625
13.941667	0.5	0.014625
13.950000	0.5	0.014500
13.958333	0.5	0.014875
13.966667	0.5	0.015375
13.975000	0.5	0.015625
13.983333	0.5	0.015875
13.991667	0.5	0.015875
14.000000	0.5	0.015500
14.008333	0.5	0.015750
14.016667	0.5	0.015750
14.025000	0.5	0.015750
14.033333	0.5	0.015750
14.041667	0.5	0.015750
14.050000	0.5	0.015625
14.058333	0.5	0.016000
14.066667	0.5	0.015750
14.075000	0.5	0.015250
14.083333	0.5	0.015250
14.091667	0.5	0.015000
14.100000	0.5	0.015125
14.108333	0.5	0.014750
14.116667	0.5	0.014625
14.125000	0.5	0.014125
14.133333	0.5	0.013750
14.141667	0.5	0.013625
14.150000	0.5	0.013500
14.158333	0.5	0.013125
14.166667	0.5	0.012875
14.175000	0.5	0.013000
14.183333	0.5	0.012750
14.191667	0.5	0.012500
14.200000	0.5	0.011750
14.208333	0.5	0.011500
14.216667	0.5	0.011375
14.225000	0.5	0.011000
14.233333	0.5	0.010750
14.241667	0.5	0.010875
14.250000	0.5	0.011000
14.258333	0.5	0.011625
14.266667	0.5	0.011875
14.275000	0.5	0.012125
14.283333	0.5	0.011875
14.291667	0.5	0.011750
14.300000	0.5	0.011875
14.308333	0.5	0.012000
14.316667	0.5	0.011625
14.325000	0.5	0.011875
14.333333	0.5	0.012500
14.341667	0.5	0.012500
14.350000	0.5	0.013000
14.358333	0.5	0.013250
14.366667	0.5	0.013375
14.375000	0.5	0.014000
14.383333	0.5	0.014750
14.391667	0.5	0.014875
14.400000	0.5	0.015375
14.408333	0.5	0.015875
14.416667	0.5	0.016375
14.425000	0.5	0.017375
14.433333	0.5	0.017250
14.441667	0.5	0.018000
14.450000	0.5	0.018750
14.458333	0.5	0.019500
14.466667	0.5	0.019875
14.475000	0.5	0.020125
14.483333	0.5	0.020875
14.491667	0.5	0.021750
14.500000	0.5	0.022500
14.508333	0.5	0.023000
14.516667	0.5	0.023625
14.525000	0.5	0.024125
14.533333	0.5	0.024500
14.541667	0.5	0.025000
14.550000	0.5	0.025250
14.558333	0.5	0.025875
14.566667	0.5	0.026500
14.575000	0.5	0.027375
14.583333	0.5	0.027750
14.591667	0.5	0.028000
14.600000	0.5	0.028500
14.608333	0.5	0.029125
14.616667	0.5	0.029500
14.625000	0.5	0.030125
14.633333	0.5	0.030250
14.641667	0.5	0.030500
14.650000	0.5	0.030875
14.658333	0.5	0.031125
14.666667	0.5	0.031125
14.675000	0.5	0.031500
14.683333	0.5	0.032000
14.691667	0.5	0.032375
14.700000	0.5	0.032625
14.708333	0.5	0.032750
14.716667	0.5	0.032875
14.725000	0.5	0.032875
14.733333	0.5	0.033125
14.741667	0.5	0.033500
14.750000	0.5	0.033875
14.758333	0.5	0.034125
14.766667	0.5	0.034125
14.775000	0.5	0.034125
14.783333	0.5	0.034250
14.791667	0.5	0.034250
14.800000	0.5	0.034375
14.808333	0.5	0.034500
14.816667	0.5	0.034750
14.825000	0.5	0.034875
14.833333	0.5	0.035500
14.841667	0.5	0.035750
14.850000	0.5	0.036250
14.858333	0.5	0.036625
14.866667	0.5	0.036750
14.875000	0.5	0.036625
14.883333	0.5	0.036500
14.891667	0.5	0.036250
14.900000	0.5	0.036125
14.908333	0.5	0.036250
14.916667	0.5	0.036125
14.925000	0.5	0.036250
14.933333	0.5	0.036375
14.941667	0.5	0.036625
14.950000	0.5	0.037000
14.958333	0.5	0.037000
14.966667	0.5	0.037250
14.975000	0.5	0.037125
14.983333	0.5	0.037125
14.991667	0.5	0.037125
15.000000	0.5	0.037250
15.008333	0.5	0.037250
15.016667	0.5	0.037125
15.025000	0.5	0.037125
15.033333	0.5	0.037000
15.041667	0.5	0.037250
15.050000	0.5	0.037500
15.058333	0.5	0.037500
15.066667	0.5	0.037875
15.075000	0.5	0.037875
15.083333	0.5	0.038250
15.091667	0.5	0.038125
15.100000	0.5	0.037750
15.108333	0.5	0.037875
15.116667	0.5	0.037625
15.125000	0.5	0.037250
15.133333	0.5	0.037125
15.141667	0.5	0.037125
15.150000	0.5	0.037375
15.158333	0.5	0.037125
15.166667	0.5	0.036750
15.175000	0.5	0.036875
15.183333	0.5	0.037000
15.191667	0.5	0.037125
15.200000	0.5	0.037125
15.208333	0.5	0.036750
15.216667	0.5	0.036875
15.225000	0.5	0.036875
15.233333	0.5	0.036875
15.241667	0.5	0.037125
15.250000	0.5	0.036875
15.258333	0.5	0.036875
15.266667	0.5	0.036625
15.275000	0.5	0.036875
15.283333	0.5	0.036625
15.291667	0.5	0.036375
15.300000	0.5	0.036125
15.308333	0.5	0.035625
15.316667	0.5	0.035500
15.325000	0.5	0.035500
15.333333	0.5	0.035625
15.341667	0.5	0.035375
15.350000	0.5	0.035250
15.358333	0.5	0.035625
15.366667	0.5	0.035375
15.375000	0.5	0.034750
15.383333	0.5	0.034500
15.391667	0.5	0.034125
15.400000	0.5	0.033750
15.408333	0.5	0.033000
15.416667	0.5	0.032500
15.425000	0.5	0.031875
15.433333	0.5	0.031375
15.441667	0.5	0.031375
15.450000	0.5	0.031375
15.458333	0.5	0.030750
15.466667	0.5	0.030375
15.475000	0.5	0.029500
15.483333	0.5	0.029000
15.491667	0.5	0.028500
15.500000	0.5	0.027875
15.508333	0.5	0.027375
15.516667	0.5	0.026500
15.525000	0.5	0.025750
15.533333	0.5	0.025125
15.541667	0.5	0.024375
15.550000	0.5	0.024125
15.558333	0.5	0.023875
15.566667	0.5	0.023500
15.575000	0.5	0.022750
15.583333	0.5	0.022500
15.591667	0.5	0.022125
15.600000	0.5	0.021625
15.608333	0.5	0.021375
15.616667	0.5	0.020750
15.625000	0.5	0.020750
15.633333	0.5	0.020375
15.641667	0.5	0.019875
15.650000	0.5	0.019500
15.658333	0.5	0.019250
15.666667	0.5	0.019750
15.675000	0.5	0.020000
15.683333	0.5	0.020125
15.691667	0.5	0.020000
15.700000	0.5	0.020125
15.708333	0.5	0.020250
15.716667	0.5	0.020500
15.725000	0.5	0.021000
15.733333	0.5	0.021375
15.741667	0.5	0.021500
15.750000	0.5	0.021750
15.758333	0.5	0.022250
15.766667	0.5	0.022625
15.775000	0.5	0.023000
15.783333	0.5	0.023250
15.791667	0.5	0.023750
15.800000	0.5	0.023875
15.808333	0.5	0.024250
15.816667	0.5	0.024875
15.825000	0.5	0.025500
15.833333	0.5	0.025500
15.841667	0.5	0.025625
15.850000	0.5	0.025875
15.858333	0.5	0.026125
15.866667	0.5	0.026500
15.875000	0.5	0.027000
15.883333	0.5	0.027125
15.891667	0.5	0.027500
15.900000	0.5	0.027875
15.908333	0.5	0.028250
15.916667	0.5	0.028375
15.925000	0.5	0.028375
15.933333	0.5	0.028375
15.941667	0.5	0.028750
15.950000	0.5	0.029000
15.958333	0.5	0.029000
15.966667	0.5	0.029625
15.975000	0.5	0.030000
15.983333	0.5	0.029875
15.991667	0.5	0.030000
16.000000	0.5	0.030125
16.008333	0.5	0.030125
16.016667	0.5	0.030000
16.025000	0.5	0.030000
16.033333	0.5	0.029500
16.041667	0.5	0.029375
16.050000	0.5	0.029000
16.058333	0.5	0.028625
16.066667	0.5	0.028375
16.075000	0.5	0.028125
16.083333	0.5	0.028125
16.091667	0.5	0.028125
16.100000	0.5	0.027750
16.108333	0.5	0.027750
16.116667	0.5	0.027500
16.125000	0.5	0.027375
16.133333	0.5	0.027625
16.141667	0.5	0.027500
16.150000	0.5	0.027625
16.158333	0.5	0.027375
16.166667	0.5	0.027750
16.175000	0.5	0.027750
16.183333	0.5	0.027750
16.191667	0.5	0.027625
16.200000	0.5	0.028125
16.208333	0.5	0.028750
16.216667	0.5	0.029000
16.225000	0.5	0.029375
16.233333	0.5	0.029875
16.241667	0.5	0.030000
16.250000	0.5	0.030500
16.258333	0.5	0.031500
16.266667	0.5	0.032625
16.275000	0.5	0.033875
16.283333	0.5	0.035125
16.291667	0.5	0.037375
16.300000	0.5	0.039375
16.308333	0.5	0.041500
16.316667	0.5	0.044375
16.325000	0.5	0.046750
16.333333	0.5	0.049625
16.341667	0.5	0.052625
16.350000	0.5	0.055625
16.358333	0.5	0.058375
16.366667	0.5	0.061375
16.375000	0.5	0.064500
16.383333	0.5	0.068000
16.391667	0.5	0.071250
16.400000	0.5	0.074000
16.408333	0.5	0.076875
16.416667	0.5	0.079250
16.425000	0.5	0.081375
16.433333	0.5	0.083375
16.441667	0.5	0.085000
16.450000	0.5	0.086000
16.458333	0.5	0.086875
16.466667	0.5	0.087125
16.475000	0.5	0.087500
16.483333	0.5	0.086875
16.491667	0.5	0.086000
16.500000	0.5	0.084000
16.508333	0.5	0.082000
16.516667	0.5	0.079875
16.525000	0.5	0.077250
16.533333	0.5	0.074500
16.541667	0.5	0.071500
16.550000	0.5	0.067875
16.558333	0.5	0.064000
16.566667	0.5	0.060125
16.575000	0.5	0.055875
16.583333	0.5	0.051625
16.591667	0.5	0.047500
16.600000	0.5	0.043500
16.608333	0.5	0.039375
16.616667	0.5	0.035500
16.625000	0.5	0.031875
16.633333	0.5	0.028500
16.641667	0.5	0.025125
16.650000	0.5	0.021875
16.658333	0.5	0.018625
16.666667	0.5	0.015875
16.675000	0.5	0.013125
16.683333	0.5	0.010625
16.691667	0.5	0.008375
16.700000	0.5	0.006625
16.708333	0.5	0.005000
16.716667	0.5	0.003375
16.725000	0.5	0.002375
16.733333	0.5	0.001375
16.741667	0.5	0.000625
16.750000	0.5	-0.000125
16.758333	0.5	-0.000500
16.766667	0.5	-0.001125
16.775000	0.5	-0.001750
16.783333	0.5	-0.002250
16.791667	0.5	-0.001875
16.800000	0.5	-0.002125
16.808333	0.5	-0.001750
16.816667	0.5	-0.001625
16.825000	0.5	-0.001500
16.833333	0.5	-0.001500
16.841667	0.5	-0.001375
16.850000	0.5	-0.000750
16.858333	0.5	-0.000125
16.866667	0.5	0.000125
16.875000	0.5	0.000875
16.883333	0.5	0.001250
16.891667	0.5	0.001875
16.900000	0.5	0.002500
16.908333	0.5	0.003375
16.916667	0.5	0.004000
16.925000	0.5	0.005125
16.933333	0.5	0.006125
16.941667	0.5	0.007000
16.950000	0.5	0.007875
16.958333	0.5	0.008125
16.966667	0.5	0.008875
16.975000	0.5	0.009250
16.983333	0.5	0.009750
16.991667	0.5	0.010375
17.000000	0.5	0.011500
17.008333	0.5	0.012625
17.016667	0.5	0.012875
17.025000	0.5	0.013125
17.033333	0.5	0.013375
17.041667	0.5	0.013875
17.050000	0.5	0.014000
17.058333	0.5	0.014000
17.066667	0.5	0.013625
17.075000	0.5	0.012750
17.083333	0.5	0.012250
17.091667	0.5	0.011125
17.100000	0.5	0.009500
17.108333	0.5	0.008125
17.116667	0.5	0.006875
17.125000	0.5	0.005375
17.133333	0.5	0.003625
17.141667	0.5	0.001625
17.150000	0.5	-0.000625
17.158333	0.5	-0.003375
17.166667	0.5	-0.006250
17.175000	0.5	-0.009000
17.183333	0.5	-0.012125
17.191667	0.5	-0.015500
17.200000	0.5	-0.019625
17.208333	0.5	-0.023500
17.216667	0.5	-0.027250
17.225000	0.5	-0.030875
17.233333	0.5	-0.035125
17.241667	0.5	-0.039250
17.250000	0.5	-0.043250
17.258333	0.5	-0.046625
17.266667	0.5	-0.050625
17.275000	0.5	-0.054500
17.283333	0.5	-0.058250
17.291667	0.5	-0.061500
17.300000	0.5	-0.064625
17.308333	0.5	-0.067000
17.316667	0.5	-0.068875
17.325000	0.5	-0.070625
17.333333	0.5	-0.071750
17.341667	0.5	-0.072250
17.350000	0.5	-0.072375
17.358333	0.5	-0.072500
17.366667	0.5	-0.072000
17.375000	0.5	-0.070875
17.383333	0.5	-0.069250
17.391667	0.5	-0.067125
17.400000	0.5	-0.065125
17.408333	0.5	-0.062875
17.416667	0.5	-0.060125
17.425000	0.5	-0.056750
17.433333	0.5	-0.053625
17.441667	0.5	-0.050500
17.450000	0.5	-0.047125
17.458333	0.5	-0.042875
17.466667	0.5	-0.039000
17.475000	0.5	-0.035250
17.483333	0.5	-0.031750
17.491667	0.5	-0.028500
17.500000	0.5	-0.025125
17.508333	0.5	-0.022000
17.516667	0.5	-0.019000
17.525000	0.5	-0.015625
17.533333	0.5	-0.012500
17.541667	0.5	-0.010000
17.550000	0.5	-0.007625
17.558333	0.5	-0.005500
17.566667	0.5	-0.003000
17.575000	0.5	-0.000750
17.583333	0.5	0.001250
17.591667	0.5	0.002750
17.600000	0.5	0.004500
17.608333	0.5	0.005375
17.616667	0.5	0.006375
17.625000	0.5	0.007125
17.633333	0.5	0.007875
17.641667	0.5	0.008750
17.650000	0.5	0.009375
17.658333	0.5	0.010000
17.666667	0.5	0.010500
17.675000	0.5	0.010750
17.683333	0.5	0.011125
17.691667	0.5	0.011375
17.700000	0.5	0.011875
17.708333	0.5	0.012500
17.716667	0.5	0.013000
17.725000	0.5	0.013375
17.733333	0.5	0.013375
17.741667	0.5	0.013250
17.750000	0.5	0.013000
17.758333	0.5	0.012875
17.766667	0.5	0.012625
17.775000	0.5	0.013000
17.783333	0.5	0.013250
17.791667	0.5	0.013500
17.800000	0.5	0.013625
17.808333	0.5	0.013500
17.816667	0.5	0.013625
17.825000	0.5	0.014000
17.833333	0.5	0.014125
17.841667	0.5	0.014000
17.850000	0.5	0.014250
17.858333	0.5	0.014500
17.866667	0.5	0.014875
17.875000	0.5	0.014875
17.883333	0.5	0.014500
17.891667	0.5	0.014250
17.900000	0.5	0.014500
17.908333	0.5	0.014625
17.916667	0.5	0.014750
17.925000	0.5	0.014750
17.933333	0.5	0.015250
17.941667	0.5	0.015125
17.950000	0.5	0.015000
17.958333	0.5	0.015125
17.966667	0.5	0.014750
17.975000	0.5	0.014625
17.983333	0.5	0.014500
17.991667	0.5	0.014250
18.000000	0.5	0.014125
18.008333	0.5	0.013625
18.016667	0.5	0.013000
18.025000	0.5	0.012875
18.033333	0.5	0.012250
18.041667	0.5	0.011500
18.050000	0.5	0.011250
18.058333	0.5	0.010750
18.066667	0.5	0.010375
18.075000	0.5	0.010375
18.083333	0.5	0.010250
18.091667	0.5	0.010000
18.100000	0.5	0.009625
18.108333	0.5	0.009375
18.116667	0.5	0.009000
18.125000	0.5	0.008250
18.133333	0.5	0.007750
18.141667	0.5	0.007000
18.150000	0.5	0.006125
18.158333	0.5	0.005375
18.166667	0.5	0.004875
18.175000	0.5	0.004250
18.183333	0.5	0.003250
18.191667	0.5	0.002750
18.200000	0.5	0.002375
18.208333	0.5	0.002125
18.216667	0.5	0.001625
18.225000	0.5	0.001125
18.233333	0.5	0.000625
18.241667	0.5	0.000250
18.250000	0.5	0.000000
18.258333	0.5	-0.000250
18.266667	0.5	-0.000750
18.275000	0.5	-0.001125
18.283333	0.5	-0.001500
18.291667	0.5	-0.002000
18.300000	0.5	-0.002500
18.308333	0.5	-0.003000
18.316667	0.5	-0.003375
18.325000	0.5	-0.003625
18.333333	0.5	-0.004000
18.341667	0.5	-0.004250
18.350000	0.5	-0.004250
18.358333	0.5	-0.004375
18.366667	0.5	-0.004250
18.375000	0.5	-0.004000
18.383333	0.5	-0.004125
18.391667	0.5	-0.004375
18.400000	0.5	-0.004625
18.408333	0.5	-0.004500
18.416667	0.5	-0.004500
18.425000	0.5	-0.004625
18.433333	0.5	-0.004750
18.441667	0.5	-0.004750
18.450000	0.5	-0.004625
18.458333	0.5	-0.004500
18.466667	0.5	-0.004125
18.475000	0.5	-0.004375
18.483333	0.5	-0.004375
18.491667	0.5	-0.004250
18.500000	0.5	-0.004000
18.508333	0.5	-0.004250
18.516667	0.5	-0.004750
18.525000	0.5	-0.004625
18.533333	0.5	-0.004500
18.541667	0.5	-0.004625
18.550000	0.5	-0.004875
18.558333	0.5	-0.005125
18.566667	0.5	-0.005250
18.575000	0.5	-0.004875
18.583333	0.5	-0.004250
18.591667	0.5	-0.004375
18.600000	0.5	-0.004500
18.608333	0.5	-0.004500
18.616667	0.5	-0.004625
18.625000	0.5	-0.004500
18.633333	0.5	-0.004375
18.641667	0.5	-0.004625
18.650000	0.5	-0.005000
18.658333	0.5	-0.005375
18.666667	0.5	-0.005500
18.675000	0.5	-0.005625
18.683333	0.5	-0.005625
18.691667	0.5	-0.005750
18.700000	0.5	-0.005250
18.708333	0.5	-0.005625
18.716667	0.5	-0.005375
18.725000	0.5	-0.005000
18.733333	0.5	-0.004750
18.741667	0.5	-0.005000
18.750000	0.5	-0.005000
18.758333	0.5	-0.004875
18.766667	0.5	-0.005375
18.775000	0.5	-0.005875
18.783333	0.5	-0.006000
18.791667	0.5	-0.006000
18.800000	0.5	-0.006500
18.808333	0.5	-0.006375
18.816667	0.5	-0.006500
18.825000	0.5	-0.006500
18.833333	0.5	-0.006625
18.841667	0.5	-0.006875
18.850000	0.5	-0.007625
18.858333	0.5	-0.007625
18.866667	0.5	-0.008000
18.875000	0.5	-0.008625
18.883333	0.5	-0.008875
18.891667	0.5	-0.009250
18.900000	0.5	-0.009625
18.908333	0.5	-0.010250
18.916667	0.5	-0.010750
18.925000	0.5	-0.011125
18.933333	0.5	-0.011625
18.941667	0.5	-0.011750
18.950000	0.5	-0.011875
18.958333	0.5	-0.012000
18.966667	0.5	-0.012125
18.975000	0.5	-0.012625
18.983333	0.5	-0.012625
18.991667	0.5	-0.012750
19.000000	0.5	-0.013000
19.008333	0.5	-0.013125
19.016667	0.5	-0.013125
19.025000	0.5	-0.013500
19.033333	0.5	-0.013875
19.041667	0.5	-0.014250
19.050000	0.5	-0.014375
19.058333	0.5	-0.015125
19.066667	0.5	-0.015250
19.075000	0.5	-0.015250
19.083333	0.5	-0.015625
19.091667	0.5	-0.016125
19.100000	0.5	-0.016625
19.108333	0.5	-0.016625
19.116667	0.5	-0.016500
19.125000	0.5	-0.016625
19.133333	0.5	-0.016500
19.141667	0.5	-0.016750
19.150000	0.5	-0.016750
19.158333	0.5	-0.016750
19.166667	0.5	-0.016750
19.175000	0.5	-0.016375
19.183333	0.5	-0.016250
19.191667	0.5	-0.016125
19.200000	0.5	-0.016250
19.208333	0.5	-0.016500
19.216667	0.5	-0.016375
19.225000	0.5	-0.016375
19.233333	0.5	-0.016500
19.241667	0.5	-0.016500
19.250000	0.5	-0.016125
19.258333	0.5	-0.016250
19.266667	0.5	-0.016500
19.275000	0.5	-0.016625
19.283333	0.5	-0.016250
19.291667	0.5	-0.016375
19.300000	0.5	-0.016375
19.308333	0.5	-0.016500
19.316667	0.5	-0.016375
19.325000	0.5	-0.016125
19.333333	0.5	-0.016125
19.341667	0.5	-0.015625
19.350000	0.5	-0.015625
19.358333	0.5	-0.015250
19.366667	0.5	-0.014875
19.375000	0.5	-0.014250
19.383333	0.5	-0.014375
19.391667	0.5	-0.014125
19.400000	0.5	-0.014125
19.408333	0.5	-0.013875
19.416667	0.5	-0.013750
19.425000	0.5	-0.013750
19.433333	0.5	-0.013500
19.441667	0.5	-0.013125
19.450000	0.5	-0.012750
19.458333	0.5	-0.012500
19.466667	0.5	-0.012375
19.475000	0.5	-0.012375
19.483333	0.5	-0.012375
19.491667	0.5	-0.012250
19.500000	0.5	-0.012250
19.508333	0.5	-0.012250
19.516667	0.5	-0.012500
19.525000	0.5	-0.012375
19.533333	0.5	-0.012625
19.541667	0.5	-0.012875
19.550000	0.5	-0.013125
19.558333	0.5	-0.013500
19.566667	0.5	-0.013875
19.575000	0.5	-0.014250
19.583333	0.5	-0.014750
19.591667	0.5	-0.015250
19.600000	0.5	-0.015625
19.608333	0.5	-0.016000
19.616667	0.5	-0.016625
19.625000	0.5	-0.017125
19.633333	0.5	-0.017375
19.641667	0.5	-0.017500
19.650000	0.5	-0.018375
19.658333	0.5	-0.019000
19.666667	0.5	-0.019875
19.675000	0.5	-0.020750
19.683333	0.5	-0.021500
19.691667	0.5	-0.022250
19.700000	0.5	-0.023000
19.708333	0.5	-0.023500
19.716667	0.5	-0.024375
19.725000	0.5	-0.025375
19.733333	0.5	-0.025750
19.741667	0.5	-0.026375
19.750000	0.5	-0.026750
19.758333	0.5	-0.027625
19.766667	0.5	-0.028125
19.775000	0.5	-0.028625
19.783333	0.5	-0.029000
19.791667	0.5	-0.029750
19.800000	0.5	-0.030375
19.808333	0.5	-0.030750
19.816667	0.5	-0.030875
19.825000	0.5	-0.031000
19.833333	0.5	-0.031250
19.841667	0.5	-0.031000
19.850000	0.5	-0.031000
19.858333	0.5	-0.030750
19.866667	0.5	-0.030625
19.875000	0.5	-0.030125
19.883333	0.5	-0.030000
19.891667	0.5	-0.030125
19.900000	0.5	-0.029625
19.908333	0.5	-0.029375
19.916667	0.5	-0.029000
19.925000	0.5	-0.028875
19.933333	0.5	-0.029000
19.941667	0.5	-0.028875
19.950000	0.5	-0.028375
19.958333	0.5	-0.028000
19.966667	0.5	-0.027500
19.975000	0.5	-0.027625
19.983333	0.5	-0.027250
19.991667	0.5	-0.027000
20.000000	0.5	-0.027125
20.008333	0.5	-0.027125
20.016667	0.5	-0.027125
20.025000	0.5	-0.027250
20.033333	0.5	-0.027125
20.041667	0.5	-0.027000
20.050000	0.5	-0.027000
20.058333	0.5	-0.026750
20.066667	0.5	-0.026500
20.075000	0.5	-0.026500
20.083333	0.5	-0.026625
20.091667	0.5	-0.026625
20.100000	0.5	-0.027000
20.108333	0.5	-0.027500
20.116667	0.5	-0.027625
20.125000	0.5	-0.027875
20.133333	0.5	-0.028125
20.141667	0.5	-0.028500
20.150000	0.5	-0.028625
20.158333	0.5	-0.028625
20.166667	0.5	-0.029000
20.175000	0.5	-0.029375
20.183333	0.5	-0.029500
20.191667	0.5	-0.029625
20.200000	0.5	-0.030250
20.208333	0.5	-0.030500
20.216667	0.5	-0.030500
20.225000	0.5	-0.030625
20.233333	0.5	-0.030875
20.241667	0.5	-0.031000
20.250000	0.5	-0.031000
20.258333	0.5	-0.030750
20.266667	0.5	-0.030625
20.275000	0.5	-0.030625
20.283333	0.5	-0.030875
20.291667	0.5	-0.030875
20.300000	0.5	-0.031000
20.308333	0.5	-0.031125
20.316667	0.5	-0.031375
20.325000	0.5	-0.031625
20.333333	0.5	-0.031250
20.341667	0.5	-0.031000
20.350000	0.5	-0.030625
20.358333	0.5	-0.030250
20.366667	0.5	-0.030000
20.375000	0.5	-0.029250
20.383333	0.5	-0.028500
20.391667	0.5	-0.028125
20.400000	0.5	-0.027625
20.408333	0.5	-0.026750
20.416667	0.5	-0.025750
20.425000	0.5	-0.024875
20.433333	0.5	-0.024000
20.441667	0.5	-0.023375
20.450000	0.5	-0.022125
20.458333	0.5	-0.021000
20.466667	0.5	-0.019875
20.475000	0.5	-0.018375
20.483333	0.5	-0.017000
20.491667	0.5	-0.015875
20.500000	0.5	-0.014500
20.508333	0.5	-0.012250
20.516667	0.5	-0.010000
20.525000	0.5	-0.008375
20.533333	0.5	-0.006625
20.541667	0.5	-0.004375
20.550000	0.5	-0.002000
20.558333	0.5	-0.000250
20.566667	0.5	0.001625
20.575000	0.5	0.003500
20.583333	0.5	0.005875
20.591667	0.5	0.008000
20.600000	0.5	0.009875
20.608333	0.5	0.011375
20.616667	0.5	0.012500
20.625000	0.5	0.014000
20.633333	0.5	0.015375
20.641667	0.5	0.016875
20.650000	0.5	0.018250
20.658333	0.5	0.019250
20.666667	0.5	0.020500
20.675000	0.5	0.021625
20.683333	0.5	0.022125
20.691667	0.5	0.022750
20.700000	0.5	0.023375
20.708333	0.5	0.023500
20.716667	0.5	0.023375
20.725000	0.5	0.023125
20.733333	0.5	0.023375
20.741667	0.5	0.023000
20.750000	0.5	0.022250
20.758333	0.5	0.021125
20.766667	0.5	0.019625
20.775000	0.5	0.018875
20.783333	0.5	0.017500
20.791667	0.5	0.016125
20.800000	0.5	0.014500
20.808333	0.5	0.012625
20.816667	0.5	0.010250
20.825000	0.5	0.008750
20.833333	0.5	0.007250
20.841667	0.5	0.005875
20.850000	0.5	0.004500
20.858333	0.5	0.002750
20.866667	0.5	0.001000
20.875000	0.5	-0.000625
20.883333	0.5	-0.001875
20.891667	0.5	-0.003000
20.900000	0.5	-0.004000
20.908333	0.5	-0.005875
20.916667	0.5	-0.007750
20.925000	0.5	-0.008875
20.933333	0.5	-0.009750
20.941667	0.5	-0.011375
20.950000	0.5	-0.012500
20.958333	0.5	-0.013375
20.966667	0.5	-0.014375
20.975000	0.5	-0.015375
20.983333	0.5	-0.016250
20.991667	0.5	-0.016750
21.000000	0.5	-0.016875
21.008333	0.5	-0.017000
21.016667	0.5	-0.018000
21.025000	0.5	-0.018500
21.033333	0.5	-0.018750
21.041667	0.5	-0.019500
21.050000	0.5	-0.019750
21.058333	0.5	-0.019750
21.066667	0.5	-0.019875
21.075000	0.5	-0.020000
21.083333	0.5	-0.020125
21.091667	0.5	-0.019875
21.100000	0.5	-0.019625
21.108333	0.5	-0.019125
21.116667	0.5	-0.019125
21.125000	0.5	-0.019375
21.133333	0.5	-0.019250
21.141667	0.5	-0.018875
21.150000	0.5	-0.018875
21.158333	0.5	-0.018250
21.166667	0.5	-0.018125
21.175000	0.5	-0.018000
21.183333	0.5	-0.018125
21.191667	0.5	-0.017875
21.200000	0.5	-0.017500
21.208333	0.5	-0.017125
21.216667	0.5	-0.016625
21.225000	0.5	-0.016125
21.233333	0.5	-0.015875
21.241667	0.5	-0.015750
21.250000	0.5	-0.016125
21.258333	0.5	-0.015625
21.266667	0.5	-0.015750
21.275000	0.5	-0.016125
21.283333	0.5	-0.015875
21.291667	0.5	-0.015625
21.300000	0.5	-0.015125
21.308333	0.5	-0.014250
21.316667	0.5	-0.014125
21.325000	0.5	-0.013750
21.333333	0.5	-0.013625
21.341667	0.5	-0.013625
21.350000	0.5	-0.013750
21.358333	0.5	-0.013875
21.366667	0.5	-0.013375
21.375000	0.5	-0.013500
21.383333	0.5	-0.013500
21.391667	0.5	-0.013375
21.400000	0.5	-0.013125
21.408333	0.5	-0.013250
21.416667	0.5	-0.013125
21.425000	0.5	-0.012750
21.433333	0.5	-0.012750
21.441667	0.5	-0.012875
21.450000	0.5	-0.013000
21.458333	0.5	-0.013000
21.466667	0.5	-0.012750
21.475000	0.5	-0.013125
21.483333	0.5	-0.013375
21.491667	0.5	-0.013500
21.500000	0.5	-0.013875
21.508333	0.5	-0.013625
21.516667	0.5	-0.013625
21.525000	0.5	-0.013250
21.533333	0.5	-0.013250
21.541667	0.5	-0.013375
21.550000	0.5	-0.013250
21.558333	0.5	-0.013000
21.566667	0.5	-0.013125
21.575000	0.5	-0.013000
21.583333	0.5	-0.013000
21.591667	0.5	-0.012875
21.600000	0.5	-0.012500
21.608333	0.5	-0.012500
21.616667	0.5	-0.012500
21.625000	0.5	-0.012375
21.633333	0.5	-0.011750
21.641667	0.5	-0.011625
21.650000	0.5	-0.011125
21.658333	0.5	-0.011000
21.666667	0.5	-0.010250
21.675000	0.5	-0.010250
21.683333	0.5	-0.010250
21.691667	0.5	-0.010750
21.700000	0.5	-0.010375
21.708333	0.5	-0.009875
21.716667	0.5	-0.009625
21.725000	0.5	-0.009625
21.733333	0.5	-0.008750
21.741667	0.5	-0.007875
21.750000	0.5	-0.007625
21.758333	0.5	-0.007375
21.766667	0.5	-0.007000
21.775000	0.5	-0.007000
21.783333	0.5	-0.006750
21.791667	0.5	-0.006000
21.800000	0.5	-0.005875
21.808333	0.5	-0.005500
21.816667	0.5	-0.005250
21.825000	0.5	-0.004875
21.833333	0.5	-0.005125
21.841667	0.5	-0.004750
21.850000	0.5	-0.004375
21.858333	0.5	-0.003875
21.866667	0.5	-0.003000
21.875000	0.5	-0.002750
21.883333	0.5	-0.003000
21.891667	0.5	-0.003000
21.900000	0.5	-0.003125
21.908333	0.5	-0.002500
21.916667	0.5	-0.002000
21.925000	0.5	-0.001875
21.933333	0.5	-0.001625
21.941667	0.5	-0.001625
21.950000	0.5	-0.001500
21.958333	0.5	-0.001375
21.966667	0.5	-0.001375
21.975000	0.5	-0.001250
21.983333	0.5	-0.001250
21.991667	0.5	-0.001125
22.000000	0.5	-0.000750
22.008333	0.5	-0.000750
22.016667	0.5	-0.000375
22.025000	0.5	-0.000750
22.033333	0.5	-0.000750
22.041667	0.5	-0.000500
22.050000	0.5	0.000000
22.058333	0.5	0.000000
22.066667	0.5	-0.000375
22.075000	0.5	-0.000625
22.083333	0.5	-0.000875
22.091667	0.5	-0.000375
22.100000	0.5	-0.000250
22.108333	0.5	-0.000125
22.116667	0.5	-0.000125
22.125000	0.5	-0.000375
22.133333	0.5	-0.000250
22.141667	0.5	0.000000
22.150000	0.5	-0.000625
22.158333	0.5	-0.000750
22.166667	0.5	-0.000250
22.175000	0.5	0.000125
22.183333	0.5	0.000250
22.191667	0.5	0.000125
22.200000	0.5	0.000000
22.208333	0.5	-0.000125
22.216667	0.5	-0.000250
22.225000	0.5	-0.000375
22.233333	0.5	-0.000500
22.241667	0.5	-0.000625
22.250000	0.5	-0.001000
22.258333	0.5	-0.000750
22.266667	0.5	-0.000250
22.275000	0.5	0.000125
22.283333	0.5	0.000125
22.291667	0.5	0.000375
22.300000	0.5	0.000625
22.308333	0.5	0.000750
22.316667	0.5	0.000875
22.325000	0.5	0.000625
22.333333	0.5	0.000750
22.341667	0.5	0.001250
22.350000	0.5	0.001125
22.358333	0.5	0.000875
22.366667	0.5	0.000750
22.375000	0.5	0.000250
22.383333	0.5	0.000375
22.391667	0.5	0.000250
22.400000	0.5	0.000125
22.408333	0.5	0.000000
22.416667	0.5	-0.000375
22.425000	0.5	-0.000250
22.433333	0.5	-0.000250
22.441667	0.5	-0.000625
22.450000	0.5	-0.000875
22.458333	0.5	-0.001375
22.466667	0.5	-0.001375
22.475000	0.5	-0.001250
22.483333	0.5	-0.001750
22.491667	0.5	-0.002250
22.500000	0.5	-0.002375
22.508333	0.5	-0.002250
22.516667	0.5	-0.002000
22.525000	0.5	-0.001875
22.533333	0.5	-0.001875
22.541667	0.5	-0.001875
22.550000	0.5	-0.002000
22.558333	0.5	-0.002125
22.566667	0.5	-0.002250
22.575000	0.5	-0.002750
22.583333	0.5	-0.002500
22.591667	0.5	-0.003125
22.600000	0.5	-0.003125
22.608333	0.5	-0.003500
22.616667	0.5	-0.004000
22.625000	0.5	-0.004500
22.633333	0.5	-0.004875
22.641667	0.5	-0.005000
22.650000	0.5	-0.005500
22.658333	0.5	-0.006000
22.666667	0.5	-0.006250
22.675000	0.5	-0.006375
22.683333	0.5	-0.006500
22.691667	0.5	-0.006875
22.700000	0.5	-0.006875
22.708333	0.5	-0.007000
22.716667	0.5	-0.007250
22.725000	0.5	-0.007375
22.733333	0.5	-0.007375
22.741667	0.5	-0.007625
22.750000	0.5	-0.008125
22.758333	0.5	-0.008375
22.766667	0.5	-0.009000
22.775000	0.5	-0.009625
22.783333	0.5	-0.010125
22.791667	0.5	-0.010250
22.800000	0.5	-0.010125
22.808333	0.5	-0.010375
22.816667	0.5	-0.010625
22.825000	0.5	-0.011000
22.833333	0.5	-0.011125
22.841667	0.5	-0.011375
22.850000	0.5	-0.011500
22.858333	0.5	-0.011500
22.866667	0.5	-0.011500
22.875000	0.5	-0.011250
22.883333	0.5	-0.011500
22.891667	0.5	-0.011625
22.900000	0.5	-0.012000
22.908333	0.5	-0.012125
22.916667	0.5	-0.011875
22.925000	0.5	-0.012125
22.933333	0.5	-0.012125
22.941667	0.5	-0.012250
22.950000	0.5	-0.012000
22.958333	0.5	-0.012375
22.966667	0.5	-0.012500
22.975000	0.5	-0.012625
22.983333	0.5	-0.012250
22.991667	0.5	-0.012000
23.000000	0.5	-0.012250
23.008333	0.5	-0.012000
23.016667	0.5	-0.011500
23.025000	0.5	-0.011125
23.033333	0.5	-0.011125
23.041667	0.5	-0.010750
23.050000	0.5	-0.010500
23.058333	0.5	-0.010125
23.066667	0.5	-0.009250
23.075000	0.5	-0.009125
23.083333	0.5	-0.009125
23.091667	0.5	-0.008875
23.100000	0.5	-0.008625
23.108333	0.5	-0.008375
23.116667	0.5	-0.008375
23.125000	0.5	-0.008000
23.133333	0.5	-0.007875
23.141667	0.5	-0.007500
23.150000	0.5	-0.006875
23.158333	0.5	-0.006750
23.166667	0.5	-0.006750
23.175000	0.5	-0.006500
23.183333	0.5	-0.006000
23.191667	0.5	-0.005875
23.200000	0.5	-0.005750
23.208333	0.5	-0.005250
23.216667	0.5	-0.005125
23.225000	0.5	-0.005000
23.233333	0.5	-0.004375
23.241667	0.5	-0.003875
23.250000	0.5	-0.003625
23.258333	0.5	-0.003125
23.266667	0.5	-0.003375
23.275000	0.5	-0.003375
23.283333	0.5	-0.003000
23.291667	0.5	-0.002625
23.300000	0.5	-0.002750
23.308333	0.5	-0.002875
23.316667	0.5	-0.002500
23.325000	0.5	-0.002000
23.333333	0.5	-0.001750
23.341667	0.5	-0.001750
23.350000	0.5	-0.001625
23.358333	0.5	-0.001375
23.366667	0.5	-0.001625
23.375000	0.5	-0.001250
23.383333	0.5	-0.001125
23.391667	0.5	-0.000875
23.400000	0.5	-0.000375
23.408333	0.5	0.000000
23.416667	0.5	-0.000125
23.425000	0.5	0.000000
23.433333	0.5	0.000375
23.441667	0.5	0.000375
23.450000	0.5	0.000625
23.458333	0.5	0.000375
23.466667	0.5	0.000500
23.475000	0.5	0.000125
23.483333	0.5	0.000000
23.491667	0.5	0.000625
23.500000	0.5	0.001000
23.508333	0.5	0.001375
23.516667	0.5	0.001625
23.525000	0.5	0.002000
23.533333	0.5	0.002125
23.541667	0.5	0.001875
23.550000	0.5	0.002000
23.558333	0.5	0.001875
23.566667	0.5	0.002500
23.575000	0.5	0.002500
23.583333	0.5	0.002500
23.591667	0.5	0.002875
23.600000	0.5	0.003000
23.608333	0.5	0.003000
23.616667	0.5	0.003375
23.625000	0.5	0.003750
23.633333	0.5	0.004000
23.641667	0.5	0.004125
23.650000	0.5	0.004000
23.658333	0.5	0.003875
23.666667	0.5	0.003875
23.675000	0.5	0.004250
23.683333	0.5	0.004250
23.691667	0.5	0.004375
23.700000	0.5	0.004750
23.708333	0.5	0.005000
23.716667	0.5	0.005750
23.725000	0.5	0.005750
23.733333	0.5	0.006000
23.741667	0.5	0.006000
23.750000	0.5	0.006500
23.758333	0.5	0.006625
23.766667	0.5	0.006625
23.775000	0.5	0.007000
23.783333	0.5	0.007250
23.791667	0.5	0.007250
23.800000	0.5	0.008000
23.808333	0.5	0.008500
23.816667	0.5	0.008500
23.825000	0.5	0.008500
23.833333	0.5	0.009000
23.841667	0.5	0.009125
23.850000	0.5	0.009250
23.858333	0.5	0.009125
23.866667	0.5	0.009750
23.875000	0.5	0.009750
23.883333	0.5	0.009875
23.891667	0.5	0.009500
23.900000	0.5	0.009125
23.908333	0.5	0.009375
23.916667	0.5	0.009125
23.925000	0.5	0.009125
23.933333	0.5	0.009500
23.941667	0.5	0.009125
23.950000	0.5	0.008500
23.958333	0.5	0.008000
23.966667	0.5	0.008000
23.975000	0.5	0.007500
23.983333	0.5	0.007500
23.991667	0.5	0.007625
24.000000	0.5	0.007375
24.008333	0.5	0.007250
24.016667	0.5	0.007125
24.025000	0.5	0.007250
24.033333	0.5	0.007250
24.041667	0.5	0.007250
24.050000	0.5	0.006875
24.058333	0.5	0.006125
24.066667	0.5	0.005500
24.075000	0.5	0.005500
24.083333	0.5	0.005250
24.091667	0.5	0.005000
24.100000	0.5	0.004875
24.108333	0.5	0.004625
24.116667	0.5	0.004125
24.125000	0.5	0.003625
24.133333	0.5	0.003250
24.141667	0.5	0.002750
24.150000	0.5	0.002500
24.158333	0.5	0.002125
24.166667	0.5	0.002250
24.175000	0.5	0.001750
24.183333	0.5	0.001625
24.191667	0.5	0.000875
24.200000	0.5	0.000375
24.208333	0.5	0.000000
24.216667	0.5	0.000000
24.225000	0.5	-0.000625
24.233333	0.5	-0.000875
24.241667	0.5	-0.000875
24.250000	0.5	-0.001500
24.258333	0.5	-0.001875
24.266667	0.5	-0.002500
24.275000	0.5	-0.002750
24.283333	0.5	-0.003000
24.291667	0.5	-0.003625
24.300000	0.5	-0.004125
24.308333	0.5	-0.004500
24.316667	0.5	-0.004750
24.325000	0.5	-0.005000
24.333333	0.5	-0.005375
24.341667	0.5	-0.005750
24.350000	0.5	-0.006000
24.358333	0.5	-0.006250
24.366667	0.5	-0.005875
24.375000	0.5	-0.006125
24.383333	0.5	-0.006625
24.391667	0.5	-0.006625
24.400000	0.5	-0.006625
24.408333	0.5	-0.006875
24.416667	0.5	-0.007000
24.425000	0.5	-0.007500
24.433333	0.5	-0.007625
24.441667	0.5	-0.007875
24.450000	0.5	-0.008250
24.458333	0.5	-0.008375
24.466667	0.5	-0.008750
24.475000	0.5	-0.008500
24.483333	0.5	-0.008500
24.491667	0.5	-0.008125
24.500000	0.5	-0.007750
24.508333	0.5	-0.007625
24.516667	0.5	-0.007500
24.525000	0.5	-0.007500
24.533333	0.5	-0.007500
24.541667	0.5	-0.006875
24.550000	0.5	-0.006625
24.558333	0.5	-0.006125
24.566667	0.5	-0.005875
24.575000	0.5	-0.005750
24.583333	0.5	-0.005750
24.591667	0.5	-0.005625
24.600000	0.5	-0.005875
24.608333	0.5	-0.005500
24.616667	0.5	-0.005125
24.625000	0.5	-0.004750
24.633333	0.5	-0.004375
24.641667	0.5	-0.003875
24.650000	0.5	-0.003750
24.658333	0.5	-0.004125
24.666667	0.5	-0.003875
24.675000	0.5	-0.003375
24.683333	0.5	-0.003000
24.691667	0.5	-0.002625
24.700000	0.5	-0.002625
24.708333	0.5	-0.002250
24.716667	0.5	-0.001625
24.725000	0.5	-0.001000
24.733333	0.5	-0.000500
24.741667	0.5	-0.000125
24.750000	0.5	0.000375
24.758333	0.5	0.001125
24.766667	0.5	0.001250
24.775000	0.5	0.001875
24.783333	0.5	0.002000
24.791667	0.5	0.002250
24.800000	0.5	0.002500
24.808333	0.5	0.003000
24.816667	0.5	0.003250
24.825000	0.5	0.003250
24.833333	0.5	0.002875
24.841667	0.5	0.002750
24.850000	0.5	0.002625
24.858333	0.5	0.002625
24.866667	0.5	0.002750
24.875000	0.5	0.002875
24.883333	0.5	0.002500
24.891667	0.5	0.002250
24.900000	0.5	0.002125
24.908333	0.5	0.001875
24.916667	0.5	0.001625
24.925000	0.5	0.001250
24.933333	0.5	0.001375
24.941667	0.5	0.000875
24.950000	0.5	0.000500
24.958333	0.5	0.000250
24.966667	0.5	0.000000
24.975000	0.5	-0.000375
24.983333	0.5	-0.000750
24.991667	0.5	-0.000875
25.000000	0.5	-0.000750
