# Supplementary material for: Dynamic character displacement among a pair of bacterial phyllosphere commensals in situ
Source: Nat Commun. 2022 May 20;13:2836. doi: 10.1038/s41467-022-30469-3 (PMC9123166; doi:10.1038/s41467-022-30469-3)
Supplement: Supplementary file 11 — Source Data [file 41467_2022_30469_MOESM11_ESM.zip › Source Data/Supplementary Figure 5/Xylose+Galactose t4 a.txt]

File Path	chrom://marshall/Chromeleon7/HPLC_Ultimate_3000/Users/helucas/20200720_OrganicAcids_CCR_L257.seq/800.smp/RI_1.channel/RI_1.chm
Channel	RI_1

Injection Information:
Data Vault	Chromeleon7
Injection	Xyl_Gal_t4_a
Injection Number	98
Position	GA7
Comment	
Processing Method	Quantitative
Instrument Method	20200525_Rezex_ROA_OrganicAcid_600uL_2500uM_H2SO4_50A_50D
Type	Unknown
Status	Finished
Injection Date	7/22/2020
Injection Time	2:24:45 PM
Injection Volume (µl)	10.000
Dilution Factor	1.0000
Weight	1.0000

Chromatogram Data Information:
Time Min. (min)	0.000000
Time Max. (min)	25.000000
Data Points	3001
Detector	RI
Generating Data System	Chromeleon 7.2.5.9507
Exporting Data System	Chromeleon 7.2.8.0
Operator	Instrument Controller
Signal Quantity	Refractive 
Signal Unit	µRIU
Signal Min.	-2.642625
Signal Max.	24.490250
Channel	RI_1
Driver Name	RID520Driver.dll
Channel Type	Evaluation
Min. Step (s)	0.5
Max. Step (s)	0.5
Average Step (s)	0.5

Signal Parameter Information:
Signal Info	

Chromatogram Data:
Time (min)	Step (s)	Value (µRIU)
0.000000	n.a.	-0.009500
0.008333	0.5	-0.009750
0.016667	0.5	-0.010000
0.025000	0.5	-0.010250
0.033333	0.5	-0.010625
0.041667	0.5	-0.011000
0.050000	0.5	-0.010375
0.058333	0.5	-0.010375
0.066667	0.5	-0.010750
0.075000	0.5	-0.011000
0.083333	0.5	-0.011125
0.091667	0.5	-0.011375
0.100000	0.5	-0.011250
0.108333	0.5	-0.011000
0.116667	0.5	-0.010625
0.125000	0.5	-0.010500
0.133333	0.5	-0.010250
0.141667	0.5	-0.010375
0.150000	0.5	-0.011125
0.158333	0.5	-0.011250
0.166667	0.5	-0.011000
0.175000	0.5	-0.010875
0.183333	0.5	-0.010875
0.191667	0.5	-0.011000
0.200000	0.5	-0.011125
0.208333	0.5	-0.011125
0.216667	0.5	-0.011125
0.225000	0.5	-0.011375
0.233333	0.5	-0.011375
0.241667	0.5	-0.010750
0.250000	0.5	-0.010750
0.258333	0.5	-0.010875
0.266667	0.5	-0.010625
0.275000	0.5	-0.010625
0.283333	0.5	-0.010625
0.291667	0.5	-0.010750
0.300000	0.5	-0.011250
0.308333	0.5	-0.011500
0.316667	0.5	-0.011875
0.325000	0.5	-0.012375
0.333333	0.5	-0.012875
0.341667	0.5	-0.013250
0.350000	0.5	-0.013375
0.358333	0.5	-0.014250
0.366667	0.5	-0.014500
0.375000	0.5	-0.014750
0.383333	0.5	-0.015375
0.391667	0.5	-0.015875
0.400000	0.5	-0.015875
0.408333	0.5	-0.016375
0.416667	0.5	-0.016500
0.425000	0.5	-0.016250
0.433333	0.5	-0.016125
0.441667	0.5	-0.016375
0.450000	0.5	-0.015625
0.458333	0.5	-0.015250
0.466667	0.5	-0.015250
0.475000	0.5	-0.015625
0.483333	0.5	-0.015625
0.491667	0.5	-0.015250
0.500000	0.5	-0.015375
0.508333	0.5	-0.015375
0.516667	0.5	-0.015250
0.525000	0.5	-0.015500
0.533333	0.5	-0.015250
0.541667	0.5	-0.015000
0.550000	0.5	-0.014750
0.558333	0.5	-0.014375
0.566667	0.5	-0.014000
0.575000	0.5	-0.013625
0.583333	0.5	-0.013500
0.591667	0.5	-0.013250
0.600000	0.5	-0.013125
0.608333	0.5	-0.013000
0.616667	0.5	-0.012750
0.625000	0.5	-0.012250
0.633333	0.5	-0.011500
0.641667	0.5	-0.011375
0.650000	0.5	-0.011000
0.658333	0.5	-0.010500
0.666667	0.5	-0.009750
0.675000	0.5	-0.009500
0.683333	0.5	-0.009125
0.691667	0.5	-0.008375
0.700000	0.5	-0.007875
0.708333	0.5	-0.007125
0.716667	0.5	-0.006500
0.725000	0.5	-0.006000
0.733333	0.5	-0.005625
0.741667	0.5	-0.005250
0.750000	0.5	-0.004750
0.758333	0.5	-0.004000
0.766667	0.5	-0.003125
0.775000	0.5	-0.002750
0.783333	0.5	-0.002375
0.791667	0.5	-0.002375
0.800000	0.5	-0.001875
0.808333	0.5	-0.001375
0.816667	0.5	-0.000750
0.825000	0.5	-0.000375
0.833333	0.5	0.000000
0.841667	0.5	0.000625
0.850000	0.5	0.001000
0.858333	0.5	0.001375
0.866667	0.5	0.001625
0.875000	0.5	0.001500
0.883333	0.5	0.001750
0.891667	0.5	0.002250
0.900000	0.5	0.002625
0.908333	0.5	0.002625
0.916667	0.5	0.002750
0.925000	0.5	0.002750
0.933333	0.5	0.002875
0.941667	0.5	0.002875
0.950000	0.5	0.002625
0.958333	0.5	0.002500
0.966667	0.5	0.002125
0.975000	0.5	0.001875
0.983333	0.5	0.002125
0.991667	0.5	0.002125
1.000000	0.5	0.002375
1.008333	0.5	0.002250
1.016667	0.5	0.001875
1.025000	0.5	0.001875
1.033333	0.5	0.001875
1.041667	0.5	0.001750
1.050000	0.5	0.001500
1.058333	0.5	0.001250
1.066667	0.5	0.001250
1.075000	0.5	0.001125
1.083333	0.5	0.001000
1.091667	0.5	0.000750
1.100000	0.5	0.000750
1.108333	0.5	0.000875
1.116667	0.5	0.000875
1.125000	0.5	0.000625
1.133333	0.5	0.000125
1.141667	0.5	0.000250
1.150000	0.5	0.000000
1.158333	0.5	-0.000125
1.166667	0.5	-0.000500
1.175000	0.5	-0.000875
1.183333	0.5	-0.000750
1.191667	0.5	-0.000750
1.200000	0.5	-0.001000
1.208333	0.5	-0.002000
1.216667	0.5	-0.002625
1.225000	0.5	-0.002500
1.233333	0.5	-0.002875
1.241667	0.5	-0.003250
1.250000	0.5	-0.003250
1.258333	0.5	-0.003250
1.266667	0.5	-0.003875
1.275000	0.5	-0.004250
1.283333	0.5	-0.004125
1.291667	0.5	-0.004125
1.300000	0.5	-0.004375
1.308333	0.5	-0.004750
1.316667	0.5	-0.005375
1.325000	0.5	-0.006000
1.333333	0.5	-0.006125
1.341667	0.5	-0.006000
1.350000	0.5	-0.006375
1.358333	0.5	-0.006250
1.366667	0.5	-0.006375
1.375000	0.5	-0.006500
1.383333	0.5	-0.007250
1.391667	0.5	-0.007500
1.400000	0.5	-0.007625
1.408333	0.5	-0.007875
1.416667	0.5	-0.008250
1.425000	0.5	-0.008125
1.433333	0.5	-0.007875
1.441667	0.5	-0.007250
1.450000	0.5	-0.007250
1.458333	0.5	-0.007375
1.466667	0.5	-0.007875
1.475000	0.5	-0.007625
1.483333	0.5	-0.008000
1.491667	0.5	-0.008375
1.500000	0.5	-0.008625
1.508333	0.5	-0.008750
1.516667	0.5	-0.008875
1.525000	0.5	-0.008625
1.533333	0.5	-0.008625
1.541667	0.5	-0.008625
1.550000	0.5	-0.008500
1.558333	0.5	-0.008375
1.566667	0.5	-0.008000
1.575000	0.5	-0.007750
1.583333	0.5	-0.007250
1.591667	0.5	-0.007125
1.600000	0.5	-0.006625
1.608333	0.5	-0.006375
1.616667	0.5	-0.006250
1.625000	0.5	-0.006250
1.633333	0.5	-0.006000
1.641667	0.5	-0.005625
1.650000	0.5	-0.005250
1.658333	0.5	-0.005250
1.666667	0.5	-0.005000
1.675000	0.5	-0.004250
1.683333	0.5	-0.003875
1.691667	0.5	-0.003625
1.700000	0.5	-0.003750
1.708333	0.5	-0.003375
1.716667	0.5	-0.002375
1.725000	0.5	-0.001750
1.733333	0.5	-0.001125
1.741667	0.5	-0.000625
1.750000	0.5	0.000000
1.758333	0.5	0.000375
1.766667	0.5	0.001000
1.775000	0.5	0.001000
1.783333	0.5	0.001125
1.791667	0.5	0.001750
1.800000	0.5	0.002375
1.808333	0.5	0.003250
1.816667	0.5	0.003375
1.825000	0.5	0.003375
1.833333	0.5	0.003375
1.841667	0.5	0.003750
1.850000	0.5	0.004250
1.858333	0.5	0.004750
1.866667	0.5	0.005125
1.875000	0.5	0.005500
1.883333	0.5	0.006125
1.891667	0.5	0.006125
1.900000	0.5	0.006500
1.908333	0.5	0.006750
1.916667	0.5	0.006875
1.925000	0.5	0.007125
1.933333	0.5	0.007375
1.941667	0.5	0.007625
1.950000	0.5	0.007750
1.958333	0.5	0.008000
1.966667	0.5	0.008375
1.975000	0.5	0.008500
1.983333	0.5	0.008500
1.991667	0.5	0.008500
2.000000	0.5	0.008250
2.008333	0.5	0.008375
2.016667	0.5	0.008250
2.025000	0.5	0.008375
2.033333	0.5	0.008500
2.041667	0.5	0.008625
2.050000	0.5	0.008375
2.058333	0.5	0.008125
2.066667	0.5	0.008000
2.075000	0.5	0.007375
2.083333	0.5	0.006750
2.091667	0.5	0.006625
2.100000	0.5	0.006625
2.108333	0.5	0.006375
2.116667	0.5	0.006000
2.125000	0.5	0.005625
2.133333	0.5	0.005500
2.141667	0.5	0.005125
2.150000	0.5	0.004375
2.158333	0.5	0.004250
2.166667	0.5	0.003875
2.175000	0.5	0.003375
2.183333	0.5	0.003000
2.191667	0.5	0.002500
2.200000	0.5	0.002125
2.208333	0.5	0.001250
2.216667	0.5	0.000750
2.225000	0.5	0.000500
2.233333	0.5	0.000375
2.241667	0.5	0.000000
2.250000	0.5	-0.000875
2.258333	0.5	-0.000875
2.266667	0.5	-0.000750
2.275000	0.5	-0.000750
2.283333	0.5	-0.001250
2.291667	0.5	-0.001375
2.300000	0.5	-0.001750
2.308333	0.5	-0.002125
2.316667	0.5	-0.002125
2.325000	0.5	-0.002375
2.333333	0.5	-0.002625
2.341667	0.5	-0.002750
2.350000	0.5	-0.003000
2.358333	0.5	-0.003500
2.366667	0.5	-0.003875
2.375000	0.5	-0.004000
2.383333	0.5	-0.004750
2.391667	0.5	-0.005000
2.400000	0.5	-0.005375
2.408333	0.5	-0.005625
2.416667	0.5	-0.006125
2.425000	0.5	-0.006500
2.433333	0.5	-0.006750
2.441667	0.5	-0.006750
2.450000	0.5	-0.006750
2.458333	0.5	-0.006625
2.466667	0.5	-0.006125
2.475000	0.5	-0.006750
2.483333	0.5	-0.006750
2.491667	0.5	-0.007000
2.500000	0.5	-0.007375
2.508333	0.5	-0.007625
2.516667	0.5	-0.007250
2.525000	0.5	-0.007250
2.533333	0.5	-0.007375
2.541667	0.5	-0.007500
2.550000	0.5	-0.007875
2.558333	0.5	-0.008000
2.566667	0.5	-0.007500
2.575000	0.5	-0.007625
2.583333	0.5	-0.007375
2.591667	0.5	-0.007125
2.600000	0.5	-0.006625
2.608333	0.5	-0.006125
2.616667	0.5	-0.005750
2.625000	0.5	-0.005750
2.633333	0.5	-0.005500
2.641667	0.5	-0.005625
2.650000	0.5	-0.004875
2.658333	0.5	-0.004875
2.666667	0.5	-0.004625
2.675000	0.5	-0.004625
2.683333	0.5	-0.004500
2.691667	0.5	-0.003875
2.700000	0.5	-0.003750
2.708333	0.5	-0.003625
2.716667	0.5	-0.003500
2.725000	0.5	-0.003125
2.733333	0.5	-0.002625
2.741667	0.5	-0.002625
2.750000	0.5	-0.002625
2.758333	0.5	-0.002500
2.766667	0.5	-0.002000
2.775000	0.5	-0.002125
2.783333	0.5	-0.002000
2.791667	0.5	-0.002000
2.800000	0.5	-0.002000
2.808333	0.5	-0.002000
2.816667	0.5	-0.002000
2.825000	0.5	-0.001875
2.833333	0.5	-0.001875
2.841667	0.5	-0.001875
2.850000	0.5	-0.002250
2.858333	0.5	-0.001875
2.866667	0.5	-0.002000
2.875000	0.5	-0.001875
2.883333	0.5	-0.001875
2.891667	0.5	-0.001500
2.900000	0.5	-0.001250
2.908333	0.5	-0.001250
2.916667	0.5	-0.001625
2.925000	0.5	-0.001500
2.933333	0.5	-0.001625
2.941667	0.5	-0.001750
2.950000	0.5	-0.001625
2.958333	0.5	-0.001625
2.966667	0.5	-0.001625
2.975000	0.5	-0.001875
2.983333	0.5	-0.002000
2.991667	0.5	-0.002375
3.000000	0.5	-0.002625
3.008333	0.5	-0.002750
3.016667	0.5	-0.002375
3.025000	0.5	-0.002250
3.033333	0.5	-0.002375
3.041667	0.5	-0.002625
3.050000	0.5	-0.002500
3.058333	0.5	-0.002875
3.066667	0.5	-0.002625
3.075000	0.5	-0.002750
3.083333	0.5	-0.003500
3.091667	0.5	-0.003625
3.100000	0.5	-0.003500
3.108333	0.5	-0.003125
3.116667	0.5	-0.002625
3.125000	0.5	-0.002875
3.133333	0.5	-0.002875
3.141667	0.5	-0.002875
3.150000	0.5	-0.003250
3.158333	0.5	-0.003375
3.166667	0.5	-0.003500
3.175000	0.5	-0.003625
3.183333	0.5	-0.003250
3.191667	0.5	-0.003750
3.200000	0.5	-0.003500
3.208333	0.5	-0.004000
3.216667	0.5	-0.003625
3.225000	0.5	-0.003500
3.233333	0.5	-0.004125
3.241667	0.5	-0.003875
3.250000	0.5	-0.003750
3.258333	0.5	-0.004000
3.266667	0.5	-0.004375
3.275000	0.5	-0.004750
3.283333	0.5	-0.005375
3.291667	0.5	-0.005625
3.300000	0.5	-0.006125
3.308333	0.5	-0.006250
3.316667	0.5	-0.006625
3.325000	0.5	-0.006875
3.333333	0.5	-0.007375
3.341667	0.5	-0.007750
3.350000	0.5	-0.008250
3.358333	0.5	-0.008125
3.366667	0.5	-0.008375
3.375000	0.5	-0.008375
3.383333	0.5	-0.008875
3.391667	0.5	-0.009000
3.400000	0.5	-0.009000
3.408333	0.5	-0.008875
3.416667	0.5	-0.009250
3.425000	0.5	-0.009875
3.433333	0.5	-0.010125
3.441667	0.5	-0.010375
3.450000	0.5	-0.010125
3.458333	0.5	-0.010375
3.466667	0.5	-0.010375
3.475000	0.5	-0.010375
3.483333	0.5	-0.010375
3.491667	0.5	-0.010250
3.500000	0.5	-0.010125
3.508333	0.5	-0.010375
3.516667	0.5	-0.010375
3.525000	0.5	-0.010875
3.533333	0.5	-0.011375
3.541667	0.5	-0.011375
3.550000	0.5	-0.011625
3.558333	0.5	-0.011875
3.566667	0.5	-0.011875
3.575000	0.5	-0.011750
3.583333	0.5	-0.011625
3.591667	0.5	-0.011500
3.600000	0.5	-0.011625
3.608333	0.5	-0.011625
3.616667	0.5	-0.011750
3.625000	0.5	-0.012125
3.633333	0.5	-0.012125
3.641667	0.5	-0.012250
3.650000	0.5	-0.012750
3.658333	0.5	-0.013000
3.666667	0.5	-0.013125
3.675000	0.5	-0.013125
3.683333	0.5	-0.012875
3.691667	0.5	-0.012625
3.700000	0.5	-0.012250
3.708333	0.5	-0.012750
3.716667	0.5	-0.013125
3.725000	0.5	-0.012625
3.733333	0.5	-0.012625
3.741667	0.5	-0.012625
3.750000	0.5	-0.012500
3.758333	0.5	-0.012500
3.766667	0.5	-0.012000
3.775000	0.5	-0.011625
3.783333	0.5	-0.011625
3.791667	0.5	-0.011375
3.800000	0.5	-0.011500
3.808333	0.5	-0.011125
3.816667	0.5	-0.011250
3.825000	0.5	-0.011125
3.833333	0.5	-0.011375
3.841667	0.5	-0.011125
3.850000	0.5	-0.010875
3.858333	0.5	-0.010750
3.866667	0.5	-0.010875
3.875000	0.5	-0.010875
3.883333	0.5	-0.010875
3.891667	0.5	-0.010250
3.900000	0.5	-0.009750
3.908333	0.5	-0.009250
3.916667	0.5	-0.008625
3.925000	0.5	-0.008250
3.933333	0.5	-0.007625
3.941667	0.5	-0.007375
3.950000	0.5	-0.007125
3.958333	0.5	-0.006500
3.966667	0.5	-0.006375
3.975000	0.5	-0.006125
3.983333	0.5	-0.006375
3.991667	0.5	-0.006500
4.000000	0.5	-0.006125
4.008333	0.5	-0.005750
4.016667	0.5	-0.005625
4.025000	0.5	-0.005250
4.033333	0.5	-0.004750
4.041667	0.5	-0.004500
4.050000	0.5	-0.004000
4.058333	0.5	-0.003875
4.066667	0.5	-0.003500
4.075000	0.5	-0.003250
4.083333	0.5	-0.003125
4.091667	0.5	-0.003375
4.100000	0.5	-0.003000
4.108333	0.5	-0.002625
4.116667	0.5	-0.002375
4.125000	0.5	-0.002000
4.133333	0.5	-0.002125
4.141667	0.5	-0.002125
4.150000	0.5	-0.002000
4.158333	0.5	-0.002125
4.166667	0.5	-0.002250
4.175000	0.5	-0.001875
4.183333	0.5	-0.001500
4.191667	0.5	-0.001500
4.200000	0.5	-0.001500
4.208333	0.5	-0.001875
4.216667	0.5	-0.002125
4.225000	0.5	-0.001750
4.233333	0.5	-0.001875
4.241667	0.5	-0.002125
4.250000	0.5	-0.002875
4.258333	0.5	-0.003000
4.266667	0.5	-0.003500
4.275000	0.5	-0.003625
4.283333	0.5	-0.003750
4.291667	0.5	-0.003625
4.300000	0.5	-0.003875
4.308333	0.5	-0.004125
4.316667	0.5	-0.004625
4.325000	0.5	-0.005000
4.333333	0.5	-0.004375
4.341667	0.5	-0.004500
4.350000	0.5	-0.004500
4.358333	0.5	-0.005125
4.366667	0.5	-0.005750
4.375000	0.5	-0.006125
4.383333	0.5	-0.006125
4.391667	0.5	-0.006375
4.400000	0.5	-0.006625
4.408333	0.5	-0.006875
4.416667	0.5	-0.007250
4.425000	0.5	-0.007250
4.433333	0.5	-0.007000
4.441667	0.5	-0.007125
4.450000	0.5	-0.007250
4.458333	0.5	-0.007375
4.466667	0.5	-0.007500
4.475000	0.5	-0.007500
4.483333	0.5	-0.007375
4.491667	0.5	-0.007250
4.500000	0.5	-0.007250
4.508333	0.5	-0.007625
4.516667	0.5	-0.007625
4.525000	0.5	-0.007750
4.533333	0.5	-0.007500
4.541667	0.5	-0.007625
4.550000	0.5	-0.007125
4.558333	0.5	-0.006750
4.566667	0.5	-0.006875
4.575000	0.5	-0.007000
4.583333	0.5	-0.006750
4.591667	0.5	-0.006375
4.600000	0.5	-0.006000
4.608333	0.5	-0.006000
4.616667	0.5	-0.005875
4.625000	0.5	-0.005750
4.633333	0.5	-0.005500
4.641667	0.5	-0.005250
4.650000	0.5	-0.004875
4.658333	0.5	-0.004875
4.666667	0.5	-0.004875
4.675000	0.5	-0.004875
4.683333	0.5	-0.004875
4.691667	0.5	-0.004875
4.700000	0.5	-0.004750
4.708333	0.5	-0.004250
4.716667	0.5	-0.004000
4.725000	0.5	-0.003625
4.733333	0.5	-0.003500
4.741667	0.5	-0.003375
4.750000	0.5	-0.002875
4.758333	0.5	-0.002375
4.766667	0.5	-0.002500
4.775000	0.5	-0.002375
4.783333	0.5	-0.002375
4.791667	0.5	-0.002125
4.800000	0.5	-0.001500
4.808333	0.5	-0.001625
4.816667	0.5	-0.001875
4.825000	0.5	-0.002250
4.833333	0.5	-0.002250
4.841667	0.5	-0.002500
4.850000	0.5	-0.002375
4.858333	0.5	-0.002375
4.866667	0.5	-0.002500
4.875000	0.5	-0.002375
4.883333	0.5	-0.002500
4.891667	0.5	-0.002500
4.900000	0.5	-0.002625
4.908333	0.5	-0.002750
4.916667	0.5	-0.002500
4.925000	0.5	-0.002375
4.933333	0.5	-0.002375
4.941667	0.5	-0.002625
4.950000	0.5	-0.002750
4.958333	0.5	-0.002375
4.966667	0.5	-0.002250
4.975000	0.5	-0.001875
4.983333	0.5	-0.002000
4.991667	0.5	-0.001750
5.000000	0.5	-0.002125
5.008333	0.5	-0.001875
5.016667	0.5	-0.001625
5.025000	0.5	-0.001625
5.033333	0.5	-0.002125
5.041667	0.5	-0.002375
5.050000	0.5	-0.002125
5.058333	0.5	-0.002125
5.066667	0.5	-0.001750
5.075000	0.5	-0.001625
5.083333	0.5	-0.001625
5.091667	0.5	-0.001625
5.100000	0.5	-0.001500
5.108333	0.5	-0.001500
5.116667	0.5	-0.001375
5.125000	0.5	-0.001125
5.133333	0.5	-0.000875
5.141667	0.5	-0.000500
5.150000	0.5	-0.000250
5.158333	0.5	-0.000125
5.166667	0.5	0.000000
5.175000	0.5	0.000000
5.183333	0.5	0.000250
5.191667	0.5	0.000750
5.200000	0.5	0.000875
5.208333	0.5	0.001250
5.216667	0.5	0.002000
5.225000	0.5	0.002375
5.233333	0.5	0.002625
5.241667	0.5	0.002750
5.250000	0.5	0.002875
5.258333	0.5	0.003250
5.266667	0.5	0.003625
5.275000	0.5	0.004000
5.283333	0.5	0.004125
5.291667	0.5	0.004250
5.300000	0.5	0.004250
5.308333	0.5	0.004125
5.316667	0.5	0.004750
5.325000	0.5	0.005500
5.333333	0.5	0.006000
5.341667	0.5	0.006375
5.350000	0.5	0.006500
5.358333	0.5	0.006500
5.366667	0.5	0.006625
5.375000	0.5	0.006750
5.383333	0.5	0.006625
5.391667	0.5	0.007125
5.400000	0.5	0.007375
5.408333	0.5	0.007500
5.416667	0.5	0.007375
5.425000	0.5	0.007250
5.433333	0.5	0.007000
5.441667	0.5	0.006750
5.450000	0.5	0.007000
5.458333	0.5	0.006875
5.466667	0.5	0.006625
5.475000	0.5	0.006750
5.483333	0.5	0.006625
5.491667	0.5	0.006250
5.500000	0.5	0.006250
5.508333	0.5	0.006250
5.516667	0.5	0.005625
5.525000	0.5	0.005125
5.533333	0.5	0.005000
5.541667	0.5	0.005000
5.550000	0.5	0.004625
5.558333	0.5	0.004375
5.566667	0.5	0.003875
5.575000	0.5	0.003625
5.583333	0.5	0.003125
5.591667	0.5	0.002750
5.600000	0.5	0.002625
5.608333	0.5	0.002500
5.616667	0.5	0.002500
5.625000	0.5	0.002250
5.633333	0.5	0.002250
5.641667	0.5	0.001625
5.650000	0.5	0.001375
5.658333	0.5	0.001500
5.666667	0.5	0.001500
5.675000	0.5	0.001500
5.683333	0.5	0.001750
5.691667	0.5	0.001750
5.700000	0.5	0.001250
5.708333	0.5	0.001125
5.716667	0.5	0.000625
5.725000	0.5	0.000375
5.733333	0.5	0.000250
5.741667	0.5	0.000125
5.750000	0.5	0.000125
5.758333	0.5	-0.000250
5.766667	0.5	-0.000375
5.775000	0.5	-0.000375
5.783333	0.5	-0.000375
5.791667	0.5	-0.000500
5.800000	0.5	-0.000750
5.808333	0.5	-0.000750
5.816667	0.5	-0.000875
5.825000	0.5	-0.001250
5.833333	0.5	-0.001750
5.841667	0.5	-0.001875
5.850000	0.5	-0.002000
5.858333	0.5	-0.001750
5.866667	0.5	-0.002125
5.875000	0.5	-0.002125
5.883333	0.5	-0.002000
5.891667	0.5	-0.002500
5.900000	0.5	-0.002750
5.908333	0.5	-0.002500
5.916667	0.5	-0.002250
5.925000	0.5	-0.001750
5.933333	0.5	-0.001375
5.941667	0.5	-0.001000
5.950000	0.5	-0.000750
5.958333	0.5	0.000000
5.966667	0.5	0.000625
5.975000	0.5	0.001625
5.983333	0.5	0.002500
5.991667	0.5	0.003125
6.000000	0.5	0.003875
6.008333	0.5	0.005125
6.016667	0.5	0.005750
6.025000	0.5	0.006500
6.033333	0.5	0.007625
6.041667	0.5	0.008750
6.050000	0.5	0.009875
6.058333	0.5	0.010500
6.066667	0.5	0.011375
6.075000	0.5	0.013000
6.083333	0.5	0.013750
6.091667	0.5	0.015000
6.100000	0.5	0.016375
6.108333	0.5	0.017750
6.116667	0.5	0.018750
6.125000	0.5	0.020000
6.133333	0.5	0.020625
6.141667	0.5	0.021500
6.150000	0.5	0.022250
6.158333	0.5	0.023125
6.166667	0.5	0.023250
6.175000	0.5	0.023250
6.183333	0.5	0.023375
6.191667	0.5	0.023750
6.200000	0.5	0.023875
6.208333	0.5	0.023875
6.216667	0.5	0.024000
6.225000	0.5	0.023875
6.233333	0.5	0.024125
6.241667	0.5	0.023875
6.250000	0.5	0.023625
6.258333	0.5	0.023125
6.266667	0.5	0.023000
6.275000	0.5	0.022500
6.283333	0.5	0.022500
6.291667	0.5	0.022000
6.300000	0.5	0.021250
6.308333	0.5	0.020875
6.316667	0.5	0.020750
6.325000	0.5	0.020125
6.333333	0.5	0.019750
6.341667	0.5	0.020250
6.350000	0.5	0.020250
6.358333	0.5	0.020125
6.366667	0.5	0.020000
6.375000	0.5	0.020000
6.383333	0.5	0.019750
6.391667	0.5	0.019000
6.400000	0.5	0.018500
6.408333	0.5	0.018375
6.416667	0.5	0.018375
6.425000	0.5	0.017875
6.433333	0.5	0.017500
6.441667	0.5	0.017625
6.450000	0.5	0.017500
6.458333	0.5	0.016875
6.466667	0.5	0.016125
6.475000	0.5	0.016000
6.483333	0.5	0.015875
6.491667	0.5	0.015500
6.500000	0.5	0.015375
6.508333	0.5	0.014875
6.516667	0.5	0.014625
6.525000	0.5	0.014125
6.533333	0.5	0.013375
6.541667	0.5	0.013000
6.550000	0.5	0.012750
6.558333	0.5	0.012375
6.566667	0.5	0.011875
6.575000	0.5	0.011750
6.583333	0.5	0.011625
6.591667	0.5	0.011500
6.600000	0.5	0.010750
6.608333	0.5	0.010375
6.616667	0.5	0.010125
6.625000	0.5	0.009625
6.633333	0.5	0.008750
6.641667	0.5	0.007875
6.650000	0.5	0.007375
6.658333	0.5	0.007000
6.666667	0.5	0.006375
6.675000	0.5	0.005500
6.683333	0.5	0.004500
6.691667	0.5	0.003125
6.700000	0.5	0.000750
6.708333	0.5	-0.002750
6.716667	0.5	-0.008250
6.725000	0.5	-0.015750
6.733333	0.5	-0.027875
6.741667	0.5	-0.047500
6.750000	0.5	-0.079000
6.758333	0.5	-0.129125
6.766667	0.5	-0.206750
6.775000	0.5	-0.322375
6.783333	0.5	-0.486750
6.791667	0.5	-0.707875
6.800000	0.5	-0.987125
6.808333	0.5	-1.315250
6.816667	0.5	-1.673375
6.825000	0.5	-2.029000
6.833333	0.5	-2.341250
6.841667	0.5	-2.562875
6.850000	0.5	-2.642625
6.858333	0.5	-2.530000
6.866667	0.5	-2.177875
6.875000	0.5	-1.544875
6.883333	0.5	-0.598125
6.891667	0.5	0.684000
6.900000	0.5	2.312250
6.908333	0.5	4.281000
6.916667	0.5	6.563625
6.925000	0.5	9.108625
6.933333	0.5	11.836000
6.941667	0.5	14.631000
6.950000	0.5	17.348625
6.958333	0.5	19.823375
6.966667	0.5	21.888875
6.975000	0.5	23.407750
6.983333	0.5	24.285125
6.991667	0.5	24.490250
7.000000	0.5	24.056625
7.008333	0.5	23.071125
7.016667	0.5	21.654125
7.025000	0.5	19.939625
7.033333	0.5	18.056625
7.041667	0.5	16.117750
7.050000	0.5	14.212625
7.058333	0.5	12.404000
7.066667	0.5	10.734375
7.075000	0.5	9.225875
7.083333	0.5	7.885875
7.091667	0.5	6.711625
7.100000	0.5	5.693500
7.108333	0.5	4.819125
7.116667	0.5	4.072125
7.125000	0.5	3.437625
7.133333	0.5	2.900625
7.141667	0.5	2.448125
7.150000	0.5	2.067000
7.158333	0.5	1.746625
7.166667	0.5	1.477500
7.175000	0.5	1.251625
7.183333	0.5	1.061750
7.191667	0.5	0.902375
7.200000	0.5	0.768625
7.208333	0.5	0.655625
7.216667	0.5	0.560625
7.225000	0.5	0.480875
7.233333	0.5	0.413250
7.241667	0.5	0.356250
7.250000	0.5	0.308500
7.258333	0.5	0.267625
7.266667	0.5	0.232875
7.275000	0.5	0.203125
7.283333	0.5	0.178625
7.291667	0.5	0.157500
7.300000	0.5	0.139875
7.308333	0.5	0.124250
7.316667	0.5	0.111250
7.325000	0.5	0.100125
7.333333	0.5	0.090375
7.341667	0.5	0.082250
7.350000	0.5	0.075375
7.358333	0.5	0.069625
7.366667	0.5	0.064625
7.375000	0.5	0.059750
7.383333	0.5	0.055625
7.391667	0.5	0.051750
7.400000	0.5	0.048750
7.408333	0.5	0.045875
7.416667	0.5	0.042875
7.425000	0.5	0.040625
7.433333	0.5	0.038250
7.441667	0.5	0.035750
7.450000	0.5	0.034000
7.458333	0.5	0.032375
7.466667	0.5	0.031500
7.475000	0.5	0.030625
7.483333	0.5	0.029375
7.491667	0.5	0.028375
7.500000	0.5	0.027125
7.508333	0.5	0.025875
7.516667	0.5	0.025125
7.525000	0.5	0.024750
7.533333	0.5	0.024250
7.541667	0.5	0.023750
7.550000	0.5	0.023125
7.558333	0.5	0.022625
7.566667	0.5	0.022625
7.575000	0.5	0.022625
7.583333	0.5	0.022750
7.591667	0.5	0.022500
7.600000	0.5	0.022625
7.608333	0.5	0.022750
7.616667	0.5	0.023000
7.625000	0.5	0.023000
7.633333	0.5	0.023250
7.641667	0.5	0.023250
7.650000	0.5	0.023000
7.658333	0.5	0.023375
7.666667	0.5	0.023625
7.675000	0.5	0.023750
7.683333	0.5	0.023875
7.691667	0.5	0.023625
7.700000	0.5	0.023875
7.708333	0.5	0.024500
7.716667	0.5	0.024625
7.725000	0.5	0.024750
7.733333	0.5	0.025125
7.741667	0.5	0.025125
7.750000	0.5	0.025375
7.758333	0.5	0.025750
7.766667	0.5	0.026250
7.775000	0.5	0.026750
7.783333	0.5	0.027250
7.791667	0.5	0.027875
7.800000	0.5	0.028000
7.808333	0.5	0.028250
7.816667	0.5	0.028500
7.825000	0.5	0.028625
7.833333	0.5	0.028875
7.841667	0.5	0.029625
7.850000	0.5	0.030500
7.858333	0.5	0.031375
7.866667	0.5	0.032250
7.875000	0.5	0.032375
7.883333	0.5	0.033375
7.891667	0.5	0.034625
7.900000	0.5	0.036375
7.908333	0.5	0.038750
7.916667	0.5	0.041250
7.925000	0.5	0.045000
7.933333	0.5	0.049625
7.941667	0.5	0.055625
7.950000	0.5	0.062625
7.958333	0.5	0.071375
7.966667	0.5	0.082625
7.975000	0.5	0.096250
7.983333	0.5	0.113625
7.991667	0.5	0.136000
8.000000	0.5	0.163750
8.008333	0.5	0.198500
8.016667	0.5	0.242250
8.025000	0.5	0.295375
8.033333	0.5	0.360375
8.041667	0.5	0.438375
8.050000	0.5	0.530625
8.058333	0.5	0.638500
8.066667	0.5	0.763125
8.075000	0.5	0.904625
8.083333	0.5	1.063875
8.091667	0.5	1.241125
8.100000	0.5	1.437000
8.108333	0.5	1.651125
8.116667	0.5	1.882875
8.125000	0.5	2.132375
8.133333	0.5	2.397875
8.141667	0.5	2.679750
8.150000	0.5	2.977000
8.158333	0.5	3.289500
8.166667	0.5	3.616125
8.175000	0.5	3.955875
8.183333	0.5	4.308625
8.191667	0.5	4.673875
8.200000	0.5	5.051125
8.208333	0.5	5.439125
8.216667	0.5	5.837375
8.225000	0.5	6.245875
8.233333	0.5	6.664000
8.241667	0.5	7.091125
8.250000	0.5	7.526500
8.258333	0.5	7.971250
8.266667	0.5	8.422875
8.275000	0.5	8.882125
8.283333	0.5	9.348375
8.291667	0.5	9.821875
8.300000	0.5	10.301875
8.308333	0.5	10.788500
8.316667	0.5	11.280875
8.325000	0.5	11.777875
8.333333	0.5	12.279250
8.341667	0.5	12.780500
8.350000	0.5	13.276000
8.358333	0.5	13.751000
8.366667	0.5	14.179500
8.375000	0.5	14.523125
8.383333	0.5	14.731375
8.391667	0.5	14.751750
8.400000	0.5	14.542375
8.408333	0.5	14.083875
8.416667	0.5	13.385625
8.425000	0.5	12.483875
8.433333	0.5	11.434000
8.441667	0.5	10.300250
8.450000	0.5	9.141875
8.458333	0.5	8.010250
8.466667	0.5	6.943875
8.475000	0.5	5.966875
8.483333	0.5	5.092625
8.491667	0.5	4.323125
8.500000	0.5	3.655625
8.508333	0.5	3.083125
8.516667	0.5	2.596125
8.525000	0.5	2.185125
8.533333	0.5	1.839375
8.541667	0.5	1.550000
8.550000	0.5	1.309375
8.558333	0.5	1.109125
8.566667	0.5	0.942875
8.575000	0.5	0.805500
8.583333	0.5	0.691500
8.591667	0.5	0.597250
8.600000	0.5	0.519375
8.608333	0.5	0.455125
8.616667	0.5	0.401875
8.625000	0.5	0.357125
8.633333	0.5	0.319875
8.641667	0.5	0.288500
8.650000	0.5	0.261750
8.658333	0.5	0.239375
8.666667	0.5	0.219500
8.675000	0.5	0.202750
8.683333	0.5	0.188125
8.691667	0.5	0.174625
8.700000	0.5	0.162500
8.708333	0.5	0.152000
8.716667	0.5	0.142750
8.725000	0.5	0.134500
8.733333	0.5	0.126875
8.741667	0.5	0.120250
8.750000	0.5	0.114250
8.758333	0.5	0.108125
8.766667	0.5	0.102500
8.775000	0.5	0.097625
8.783333	0.5	0.093375
8.791667	0.5	0.089375
8.800000	0.5	0.085875
8.808333	0.5	0.082625
8.816667	0.5	0.079500
8.825000	0.5	0.077125
8.833333	0.5	0.075125
8.841667	0.5	0.073500
8.850000	0.5	0.072375
8.858333	0.5	0.071875
8.866667	0.5	0.071500
8.875000	0.5	0.071750
8.883333	0.5	0.073250
8.891667	0.5	0.075625
8.900000	0.5	0.079125
8.908333	0.5	0.083500
8.916667	0.5	0.090250
8.925000	0.5	0.098500
8.933333	0.5	0.109500
8.941667	0.5	0.123625
8.950000	0.5	0.141500
8.958333	0.5	0.164000
8.966667	0.5	0.191750
8.975000	0.5	0.225625
8.983333	0.5	0.266125
8.991667	0.5	0.314625
9.000000	0.5	0.371375
9.008333	0.5	0.437500
9.016667	0.5	0.512625
9.025000	0.5	0.596875
9.033333	0.5	0.690250
9.041667	0.5	0.792375
9.050000	0.5	0.902750
9.058333	0.5	1.019125
9.066667	0.5	1.140375
9.075000	0.5	1.264875
9.083333	0.5	1.389625
9.091667	0.5	1.512500
9.100000	0.5	1.631000
9.108333	0.5	1.741875
9.116667	0.5	1.843125
9.125000	0.5	1.932500
9.133333	0.5	2.007125
9.141667	0.5	2.065375
9.150000	0.5	2.106375
9.158333	0.5	2.128875
9.166667	0.5	2.132750
9.175000	0.5	2.119000
9.183333	0.5	2.087375
9.191667	0.5	2.039500
9.200000	0.5	1.976875
9.208333	0.5	1.902125
9.216667	0.5	1.816000
9.225000	0.5	1.721500
9.233333	0.5	1.620375
9.241667	0.5	1.515500
9.250000	0.5	1.408625
9.258333	0.5	1.301125
9.266667	0.5	1.194875
9.275000	0.5	1.091625
9.283333	0.5	0.992625
9.291667	0.5	0.898750
9.300000	0.5	0.810250
9.308333	0.5	0.727250
9.316667	0.5	0.651375
9.325000	0.5	0.581875
9.333333	0.5	0.518750
9.341667	0.5	0.461625
9.350000	0.5	0.410250
9.358333	0.5	0.363875
9.366667	0.5	0.323125
9.375000	0.5	0.287125
9.383333	0.5	0.255250
9.391667	0.5	0.227625
9.400000	0.5	0.203625
9.408333	0.5	0.182625
9.416667	0.5	0.164250
9.425000	0.5	0.149000
9.433333	0.5	0.136000
9.441667	0.5	0.124125
9.450000	0.5	0.114250
9.458333	0.5	0.105875
9.466667	0.5	0.098625
9.475000	0.5	0.092750
9.483333	0.5	0.088125
9.491667	0.5	0.084250
9.500000	0.5	0.081125
9.508333	0.5	0.078750
9.516667	0.5	0.077500
9.525000	0.5	0.077125
9.533333	0.5	0.077250
9.541667	0.5	0.078750
9.550000	0.5	0.080625
9.558333	0.5	0.083875
9.566667	0.5	0.087875
9.575000	0.5	0.093125
9.583333	0.5	0.099375
9.591667	0.5	0.105875
9.600000	0.5	0.113000
9.608333	0.5	0.120250
9.616667	0.5	0.128000
9.625000	0.5	0.136125
9.633333	0.5	0.144500
9.641667	0.5	0.152625
9.650000	0.5	0.160375
9.658333	0.5	0.168125
9.666667	0.5	0.175625
9.675000	0.5	0.182375
9.683333	0.5	0.188375
9.691667	0.5	0.193500
9.700000	0.5	0.197625
9.708333	0.5	0.200375
9.716667	0.5	0.202000
9.725000	0.5	0.203125
9.733333	0.5	0.203000
9.741667	0.5	0.202250
9.750000	0.5	0.201000
9.758333	0.5	0.198250
9.766667	0.5	0.194500
9.775000	0.5	0.190500
9.783333	0.5	0.185500
9.791667	0.5	0.180375
9.800000	0.5	0.174375
9.808333	0.5	0.168250
9.816667	0.5	0.162625
9.825000	0.5	0.156500
9.833333	0.5	0.149750
9.841667	0.5	0.143875
9.850000	0.5	0.138125
9.858333	0.5	0.132500
9.866667	0.5	0.126375
9.875000	0.5	0.120750
9.883333	0.5	0.115375
9.891667	0.5	0.110750
9.900000	0.5	0.106250
9.908333	0.5	0.101500
9.916667	0.5	0.097250
9.925000	0.5	0.093250
9.933333	0.5	0.089375
9.941667	0.5	0.086000
9.950000	0.5	0.083000
9.958333	0.5	0.079375
9.966667	0.5	0.076375
9.975000	0.5	0.073375
9.983333	0.5	0.070625
9.991667	0.5	0.068375
10.000000	0.5	0.065750
10.008333	0.5	0.063625
10.016667	0.5	0.061625
10.025000	0.5	0.059750
10.033333	0.5	0.058375
10.041667	0.5	0.057125
10.050000	0.5	0.056000
10.058333	0.5	0.055750
10.066667	0.5	0.055000
10.075000	0.5	0.054875
10.083333	0.5	0.055125
10.091667	0.5	0.055375
10.100000	0.5	0.056125
10.108333	0.5	0.057125
10.116667	0.5	0.058750
10.125000	0.5	0.060625
10.133333	0.5	0.063250
10.141667	0.5	0.066500
10.150000	0.5	0.070125
10.158333	0.5	0.074250
10.166667	0.5	0.079625
10.175000	0.5	0.085375
10.183333	0.5	0.091875
10.191667	0.5	0.099000
10.200000	0.5	0.107500
10.208333	0.5	0.115750
10.216667	0.5	0.125125
10.225000	0.5	0.135250
10.233333	0.5	0.145875
10.241667	0.5	0.156625
10.250000	0.5	0.167375
10.258333	0.5	0.178125
10.266667	0.5	0.189625
10.275000	0.5	0.202000
10.283333	0.5	0.215000
10.291667	0.5	0.228625
10.300000	0.5	0.243250
10.308333	0.5	0.260000
10.316667	0.5	0.279375
10.325000	0.5	0.301375
10.333333	0.5	0.327375
10.341667	0.5	0.358125
10.350000	0.5	0.394875
10.358333	0.5	0.438000
10.366667	0.5	0.489500
10.375000	0.5	0.550750
10.383333	0.5	0.623000
10.391667	0.5	0.707625
10.400000	0.5	0.805250
10.408333	0.5	0.918125
10.416667	0.5	1.046875
10.425000	0.5	1.192875
10.433333	0.5	1.356875
10.441667	0.5	1.540250
10.450000	0.5	1.742875
10.458333	0.5	1.965375
10.466667	0.5	2.206750
10.475000	0.5	2.466750
10.483333	0.5	2.744750
10.491667	0.5	3.039000
10.500000	0.5	3.348000
10.508333	0.5	3.669625
10.516667	0.5	4.001625
10.525000	0.5	4.340750
10.533333	0.5	4.683875
10.541667	0.5	5.028875
10.550000	0.5	5.371500
10.558333	0.5	5.709000
10.566667	0.5	6.037000
10.575000	0.5	6.351500
10.583333	0.5	6.648625
10.591667	0.5	6.924750
10.600000	0.5	7.175375
10.608333	0.5	7.397375
10.616667	0.5	7.587125
10.625000	0.5	7.742500
10.633333	0.5	7.859750
10.641667	0.5	7.937000
10.650000	0.5	7.972500
10.658333	0.5	7.965500
10.666667	0.5	7.916000
10.675000	0.5	7.823750
10.683333	0.5	7.690375
10.691667	0.5	7.517875
10.700000	0.5	7.308750
10.708333	0.5	7.065875
10.716667	0.5	6.793750
10.725000	0.5	6.496500
10.733333	0.5	6.178500
10.741667	0.5	5.844500
10.750000	0.5	5.499375
10.758333	0.5	5.147875
10.766667	0.5	4.794250
10.775000	0.5	4.442750
10.783333	0.5	4.097500
10.791667	0.5	3.761125
10.800000	0.5	3.436875
10.808333	0.5	3.127625
10.816667	0.5	2.834000
10.825000	0.5	2.558125
10.833333	0.5	2.301000
10.841667	0.5	2.062625
10.850000	0.5	1.843125
10.858333	0.5	1.641875
10.866667	0.5	1.459375
10.875000	0.5	1.295000
10.883333	0.5	1.146750
10.891667	0.5	1.014750
10.900000	0.5	0.896875
10.908333	0.5	0.792500
10.916667	0.5	0.700875
10.925000	0.5	0.620000
10.933333	0.5	0.549625
10.941667	0.5	0.488750
10.950000	0.5	0.435625
10.958333	0.5	0.389500
10.966667	0.5	0.349375
10.975000	0.5	0.315000
10.983333	0.5	0.286125
10.991667	0.5	0.260625
11.000000	0.5	0.239375
11.008333	0.5	0.221375
11.016667	0.5	0.205750
11.025000	0.5	0.192375
11.033333	0.5	0.181500
11.041667	0.5	0.171625
11.050000	0.5	0.163000
11.058333	0.5	0.155000
11.066667	0.5	0.147875
11.075000	0.5	0.141625
11.083333	0.5	0.135375
11.091667	0.5	0.129375
11.100000	0.5	0.123625
11.108333	0.5	0.118875
11.116667	0.5	0.113875
11.125000	0.5	0.109125
11.133333	0.5	0.104250
11.141667	0.5	0.099000
11.150000	0.5	0.093875
11.158333	0.5	0.089125
11.166667	0.5	0.084500
11.175000	0.5	0.079750
11.183333	0.5	0.075375
11.191667	0.5	0.070625
11.200000	0.5	0.066500
11.208333	0.5	0.062375
11.216667	0.5	0.058500
11.225000	0.5	0.054500
11.233333	0.5	0.050750
11.241667	0.5	0.047250
11.250000	0.5	0.044125
11.258333	0.5	0.040875
11.266667	0.5	0.038375
11.275000	0.5	0.035500
11.283333	0.5	0.033625
11.291667	0.5	0.031500
11.300000	0.5	0.029375
11.308333	0.5	0.027250
11.316667	0.5	0.025000
11.325000	0.5	0.023250
11.333333	0.5	0.021625
11.341667	0.5	0.020125
11.350000	0.5	0.019125
11.358333	0.5	0.018000
11.366667	0.5	0.017500
11.375000	0.5	0.016500
11.383333	0.5	0.015875
11.391667	0.5	0.015250
11.400000	0.5	0.014750
11.408333	0.5	0.014375
11.416667	0.5	0.014000
11.425000	0.5	0.013875
11.433333	0.5	0.013750
11.441667	0.5	0.013625
11.450000	0.5	0.013125
11.458333	0.5	0.013125
11.466667	0.5	0.013125
11.475000	0.5	0.013375
11.483333	0.5	0.014125
11.491667	0.5	0.014625
11.500000	0.5	0.015375
11.508333	0.5	0.015500
11.516667	0.5	0.015000
11.525000	0.5	0.015125
11.533333	0.5	0.015500
11.541667	0.5	0.015500
11.550000	0.5	0.015750
11.558333	0.5	0.015875
11.566667	0.5	0.016000
11.575000	0.5	0.016000
11.583333	0.5	0.016375
11.591667	0.5	0.016250
11.600000	0.5	0.015875
11.608333	0.5	0.016375
11.616667	0.5	0.016500
11.625000	0.5	0.016750
11.633333	0.5	0.017000
11.641667	0.5	0.017250
11.650000	0.5	0.017250
11.658333	0.5	0.017125
11.666667	0.5	0.017000
11.675000	0.5	0.017000
11.683333	0.5	0.017250
11.691667	0.5	0.017250
11.700000	0.5	0.017000
11.708333	0.5	0.017000
11.716667	0.5	0.016875
11.725000	0.5	0.016750
11.733333	0.5	0.016625
11.741667	0.5	0.016250
11.750000	0.5	0.016250
11.758333	0.5	0.016500
11.766667	0.5	0.016625
11.775000	0.5	0.016750
11.783333	0.5	0.017125
11.791667	0.5	0.017500
11.800000	0.5	0.017500
11.808333	0.5	0.017625
11.816667	0.5	0.017500
11.825000	0.5	0.017750
11.833333	0.5	0.017875
11.841667	0.5	0.018375
11.850000	0.5	0.018250
11.858333	0.5	0.018250
11.866667	0.5	0.018750
11.875000	0.5	0.019000
11.883333	0.5	0.019375
11.891667	0.5	0.019875
11.900000	0.5	0.020000
11.908333	0.5	0.020500
11.916667	0.5	0.021250
11.925000	0.5	0.022250
11.933333	0.5	0.022875
11.941667	0.5	0.023750
11.950000	0.5	0.024625
11.958333	0.5	0.025500
11.966667	0.5	0.026000
11.975000	0.5	0.026500
11.983333	0.5	0.026875
11.991667	0.5	0.027875
12.000000	0.5	0.028750
12.008333	0.5	0.029750
12.016667	0.5	0.030625
12.025000	0.5	0.031125
12.033333	0.5	0.031500
12.041667	0.5	0.032500
12.050000	0.5	0.033375
12.058333	0.5	0.034000
12.066667	0.5	0.034500
12.075000	0.5	0.034750
12.083333	0.5	0.035000
12.091667	0.5	0.035000
12.100000	0.5	0.035125
12.108333	0.5	0.035375
12.116667	0.5	0.035875
12.125000	0.5	0.036250
12.133333	0.5	0.036250
12.141667	0.5	0.036250
12.150000	0.5	0.036375
12.158333	0.5	0.036875
12.166667	0.5	0.037375
12.175000	0.5	0.037375
12.183333	0.5	0.037500
12.191667	0.5	0.037875
12.200000	0.5	0.037750
12.208333	0.5	0.037750
12.216667	0.5	0.037750
12.225000	0.5	0.038000
12.233333	0.5	0.038375
12.241667	0.5	0.038625
12.250000	0.5	0.038875
12.258333	0.5	0.039375
12.266667	0.5	0.039750
12.275000	0.5	0.040250
12.283333	0.5	0.040875
12.291667	0.5	0.041500
12.300000	0.5	0.042500
12.308333	0.5	0.042625
12.316667	0.5	0.043125
12.325000	0.5	0.043875
12.333333	0.5	0.044000
12.341667	0.5	0.044500
12.350000	0.5	0.044750
12.358333	0.5	0.044500
12.366667	0.5	0.044625
12.375000	0.5	0.044875
12.383333	0.5	0.044875
12.391667	0.5	0.044500
12.400000	0.5	0.044375
12.408333	0.5	0.043875
12.416667	0.5	0.043125
12.425000	0.5	0.042375
12.433333	0.5	0.041250
12.441667	0.5	0.040250
12.450000	0.5	0.039125
12.458333	0.5	0.037750
12.466667	0.5	0.036750
12.475000	0.5	0.036125
12.483333	0.5	0.035125
12.491667	0.5	0.033750
12.500000	0.5	0.032750
12.508333	0.5	0.031750
12.516667	0.5	0.031250
12.525000	0.5	0.030125
12.533333	0.5	0.028750
12.541667	0.5	0.027625
12.550000	0.5	0.026500
12.558333	0.5	0.025500
12.566667	0.5	0.025125
12.575000	0.5	0.024125
12.583333	0.5	0.023250
12.591667	0.5	0.022250
12.600000	0.5	0.021375
12.608333	0.5	0.020375
12.616667	0.5	0.019625
12.625000	0.5	0.019250
12.633333	0.5	0.018375
12.641667	0.5	0.017500
12.650000	0.5	0.016750
12.658333	0.5	0.015875
12.666667	0.5	0.014875
12.675000	0.5	0.014000
12.683333	0.5	0.013750
12.691667	0.5	0.012875
12.700000	0.5	0.011750
12.708333	0.5	0.010500
12.716667	0.5	0.009250
12.725000	0.5	0.008125
12.733333	0.5	0.007250
12.741667	0.5	0.006125
12.750000	0.5	0.005125
12.758333	0.5	0.004375
12.766667	0.5	0.004250
12.775000	0.5	0.003250
12.783333	0.5	0.002625
12.791667	0.5	0.002375
12.800000	0.5	0.001625
12.808333	0.5	0.001250
12.816667	0.5	0.000875
12.825000	0.5	0.000625
12.833333	0.5	0.000000
12.841667	0.5	-0.000250
12.850000	0.5	-0.000625
12.858333	0.5	-0.001000
12.866667	0.5	-0.001000
12.875000	0.5	-0.001125
12.883333	0.5	-0.001125
12.891667	0.5	-0.001250
12.900000	0.5	-0.001500
12.908333	0.5	-0.001500
12.916667	0.5	-0.001625
12.925000	0.5	-0.002000
12.933333	0.5	-0.001875
12.941667	0.5	-0.001875
12.950000	0.5	-0.001750
12.958333	0.5	-0.001625
12.966667	0.5	-0.001375
12.975000	0.5	-0.001500
12.983333	0.5	-0.002000
12.991667	0.5	-0.002125
13.000000	0.5	-0.002000
13.008333	0.5	-0.002000
13.016667	0.5	-0.002250
13.025000	0.5	-0.002500
13.033333	0.5	-0.002250
13.041667	0.5	-0.001750
13.050000	0.5	-0.001500
13.058333	0.5	-0.001000
13.066667	0.5	-0.000750
13.075000	0.5	-0.000875
13.083333	0.5	-0.000750
13.091667	0.5	-0.000500
13.100000	0.5	-0.000375
13.108333	0.5	-0.000250
13.116667	0.5	-0.000375
13.125000	0.5	-0.000625
13.133333	0.5	-0.000375
13.141667	0.5	-0.000125
13.150000	0.5	0.000000
13.158333	0.5	0.000125
13.166667	0.5	0.000000
13.175000	0.5	0.000125
13.183333	0.5	0.000375
13.191667	0.5	0.000250
13.200000	0.5	0.000250
13.208333	0.5	0.000375
13.216667	0.5	0.000750
13.225000	0.5	0.000625
13.233333	0.5	0.000875
13.241667	0.5	0.001000
13.250000	0.5	0.001125
13.258333	0.5	0.001375
13.266667	0.5	0.001250
13.275000	0.5	0.000875
13.283333	0.5	0.001000
13.291667	0.5	0.001125
13.300000	0.5	0.001000
13.308333	0.5	0.001125
13.316667	0.5	0.001250
13.325000	0.5	0.001375
13.333333	0.5	0.001625
13.341667	0.5	0.002125
13.350000	0.5	0.002125
13.358333	0.5	0.002125
13.366667	0.5	0.002250
13.375000	0.5	0.002500
13.383333	0.5	0.002625
13.391667	0.5	0.002375
13.400000	0.5	0.002375
13.408333	0.5	0.002375
13.416667	0.5	0.002250
13.425000	0.5	0.002500
13.433333	0.5	0.002875
13.441667	0.5	0.003375
13.450000	0.5	0.003625
13.458333	0.5	0.003875
13.466667	0.5	0.004375
13.475000	0.5	0.005000
13.483333	0.5	0.005375
13.491667	0.5	0.005750
13.500000	0.5	0.006125
13.508333	0.5	0.006500
13.516667	0.5	0.006875
13.525000	0.5	0.007250
13.533333	0.5	0.008000
13.541667	0.5	0.008750
13.550000	0.5	0.009375
13.558333	0.5	0.009500
13.566667	0.5	0.010250
13.575000	0.5	0.010625
13.583333	0.5	0.011500
13.591667	0.5	0.012500
13.600000	0.5	0.013375
13.608333	0.5	0.013875
13.616667	0.5	0.014000
13.625000	0.5	0.014375
13.633333	0.5	0.014875
13.641667	0.5	0.015500
13.650000	0.5	0.016000
13.658333	0.5	0.016375
13.666667	0.5	0.016875
13.675000	0.5	0.017375
13.683333	0.5	0.017625
13.691667	0.5	0.018250
13.700000	0.5	0.019125
13.708333	0.5	0.019000
13.716667	0.5	0.019250
13.725000	0.5	0.019625
13.733333	0.5	0.019875
13.741667	0.5	0.020125
13.750000	0.5	0.020750
13.758333	0.5	0.021125
13.766667	0.5	0.021250
13.775000	0.5	0.021375
13.783333	0.5	0.021500
13.791667	0.5	0.021500
13.800000	0.5	0.021500
13.808333	0.5	0.021500
13.816667	0.5	0.021500
13.825000	0.5	0.021375
13.833333	0.5	0.021125
13.841667	0.5	0.020500
13.850000	0.5	0.020125
13.858333	0.5	0.019625
13.866667	0.5	0.019000
13.875000	0.5	0.018750
13.883333	0.5	0.018125
13.891667	0.5	0.017750
13.900000	0.5	0.017375
13.908333	0.5	0.016375
13.916667	0.5	0.015625
13.925000	0.5	0.014750
13.933333	0.5	0.014000
13.941667	0.5	0.013000
13.950000	0.5	0.012000
13.958333	0.5	0.011375
13.966667	0.5	0.010500
13.975000	0.5	0.009625
13.983333	0.5	0.008750
13.991667	0.5	0.008125
14.000000	0.5	0.007250
14.008333	0.5	0.006375
14.016667	0.5	0.005500
14.025000	0.5	0.004875
14.033333	0.5	0.003500
14.041667	0.5	0.003000
14.050000	0.5	0.002500
14.058333	0.5	0.002000
14.066667	0.5	0.001000
14.075000	0.5	0.000125
14.083333	0.5	-0.000750
14.091667	0.5	-0.001125
14.100000	0.5	-0.001875
14.108333	0.5	-0.002625
14.116667	0.5	-0.003125
14.125000	0.5	-0.003375
14.133333	0.5	-0.004000
14.141667	0.5	-0.004625
14.150000	0.5	-0.004875
14.158333	0.5	-0.005250
14.166667	0.5	-0.005375
14.175000	0.5	-0.006125
14.183333	0.5	-0.006500
14.191667	0.5	-0.006500
14.200000	0.5	-0.007000
14.208333	0.5	-0.007125
14.216667	0.5	-0.007250
14.225000	0.5	-0.007250
14.233333	0.5	-0.007250
14.241667	0.5	-0.007125
14.250000	0.5	-0.007000
14.258333	0.5	-0.006875
14.266667	0.5	-0.006500
14.275000	0.5	-0.006500
14.283333	0.5	-0.006500
14.291667	0.5	-0.006125
14.300000	0.5	-0.006000
14.308333	0.5	-0.006000
14.316667	0.5	-0.005750
14.325000	0.5	-0.005500
14.333333	0.5	-0.005500
14.341667	0.5	-0.005250
14.350000	0.5	-0.004750
14.358333	0.5	-0.004625
14.366667	0.5	-0.004000
14.375000	0.5	-0.003500
14.383333	0.5	-0.003125
14.391667	0.5	-0.002750
14.400000	0.5	-0.002375
14.408333	0.5	-0.002000
14.416667	0.5	-0.001250
14.425000	0.5	-0.000625
14.433333	0.5	0.000000
14.441667	0.5	0.000250
14.450000	0.5	0.000875
14.458333	0.5	0.001375
14.466667	0.5	0.001750
14.475000	0.5	0.002250
14.483333	0.5	0.002625
14.491667	0.5	0.003250
14.500000	0.5	0.003750
14.508333	0.5	0.004125
14.516667	0.5	0.004000
14.525000	0.5	0.004375
14.533333	0.5	0.005000
14.541667	0.5	0.005250
14.550000	0.5	0.006000
14.558333	0.5	0.006500
14.566667	0.5	0.006625
14.575000	0.5	0.006875
14.583333	0.5	0.007125
14.591667	0.5	0.007500
14.600000	0.5	0.007750
14.608333	0.5	0.008250
14.616667	0.5	0.008500
14.625000	0.5	0.008375
14.633333	0.5	0.008625
14.641667	0.5	0.008625
14.650000	0.5	0.008750
14.658333	0.5	0.009000
14.666667	0.5	0.009125
14.675000	0.5	0.008875
14.683333	0.5	0.009000
14.691667	0.5	0.009250
14.700000	0.5	0.009625
14.708333	0.5	0.009250
14.716667	0.5	0.009250
14.725000	0.5	0.009125
14.733333	0.5	0.008875
14.741667	0.5	0.008875
14.750000	0.5	0.009125
14.758333	0.5	0.009250
14.766667	0.5	0.009750
14.775000	0.5	0.010000
14.783333	0.5	0.010125
14.791667	0.5	0.010500
14.800000	0.5	0.010750
14.808333	0.5	0.010500
14.816667	0.5	0.010500
14.825000	0.5	0.010875
14.833333	0.5	0.011250
14.841667	0.5	0.011500
14.850000	0.5	0.011875
14.858333	0.5	0.012375
14.866667	0.5	0.012375
14.875000	0.5	0.012250
14.883333	0.5	0.012125
14.891667	0.5	0.012250
14.900000	0.5	0.012500
14.908333	0.5	0.012625
14.916667	0.5	0.012125
14.925000	0.5	0.012125
14.933333	0.5	0.011875
14.941667	0.5	0.011875
14.950000	0.5	0.011500
14.958333	0.5	0.011000
14.966667	0.5	0.010625
14.975000	0.5	0.010375
14.983333	0.5	0.010000
14.991667	0.5	0.009625
15.000000	0.5	0.009250
15.008333	0.5	0.008875
15.016667	0.5	0.008250
15.025000	0.5	0.007250
15.033333	0.5	0.006875
15.041667	0.5	0.006000
15.050000	0.5	0.004875
15.058333	0.5	0.004125
15.066667	0.5	0.003250
15.075000	0.5	0.002375
15.083333	0.5	0.002250
15.091667	0.5	0.001750
15.100000	0.5	0.000625
15.108333	0.5	-0.000375
15.116667	0.5	-0.000875
15.125000	0.5	-0.001375
15.133333	0.5	-0.002000
15.141667	0.5	-0.002500
15.150000	0.5	-0.002750
15.158333	0.5	-0.003500
15.166667	0.5	-0.004375
15.175000	0.5	-0.004750
15.183333	0.5	-0.005375
15.191667	0.5	-0.006000
15.200000	0.5	-0.006000
15.208333	0.5	-0.006250
15.216667	0.5	-0.006625
15.225000	0.5	-0.006875
15.233333	0.5	-0.007125
15.241667	0.5	-0.007625
15.250000	0.5	-0.007875
15.258333	0.5	-0.008250
15.266667	0.5	-0.008500
15.275000	0.5	-0.008250
15.283333	0.5	-0.008250
15.291667	0.5	-0.008375
15.300000	0.5	-0.008250
15.308333	0.5	-0.008375
15.316667	0.5	-0.008250
15.325000	0.5	-0.008125
15.333333	0.5	-0.008000
15.341667	0.5	-0.007875
15.350000	0.5	-0.007875
15.358333	0.5	-0.007500
15.366667	0.5	-0.006875
15.375000	0.5	-0.006625
15.383333	0.5	-0.006750
15.391667	0.5	-0.006625
15.400000	0.5	-0.006000
15.408333	0.5	-0.005625
15.416667	0.5	-0.005000
15.425000	0.5	-0.004500
15.433333	0.5	-0.004000
15.441667	0.5	-0.004000
15.450000	0.5	-0.003625
15.458333	0.5	-0.003250
15.466667	0.5	-0.003125
15.475000	0.5	-0.003250
15.483333	0.5	-0.003000
15.491667	0.5	-0.002625
15.500000	0.5	-0.002500
15.508333	0.5	-0.002125
15.516667	0.5	-0.001750
15.525000	0.5	-0.001250
15.533333	0.5	-0.000750
15.541667	0.5	-0.000875
15.550000	0.5	-0.000875
15.558333	0.5	-0.000375
15.566667	0.5	-0.000375
15.575000	0.5	-0.000375
15.583333	0.5	-0.000625
15.591667	0.5	-0.000375
15.600000	0.5	-0.000750
15.608333	0.5	-0.001000
15.616667	0.5	-0.001000
15.625000	0.5	-0.001125
15.633333	0.5	-0.001000
15.641667	0.5	-0.000500
15.650000	0.5	-0.000625
15.658333	0.5	-0.000750
15.666667	0.5	-0.000875
15.675000	0.5	-0.001000
15.683333	0.5	-0.001125
15.691667	0.5	-0.001625
15.700000	0.5	-0.001750
15.708333	0.5	-0.002000
15.716667	0.5	-0.002375
15.725000	0.5	-0.002875
15.733333	0.5	-0.003125
15.741667	0.5	-0.003375
15.750000	0.5	-0.004000
15.758333	0.5	-0.004500
15.766667	0.5	-0.005375
15.775000	0.5	-0.005500
15.783333	0.5	-0.005500
15.791667	0.5	-0.005500
15.800000	0.5	-0.005625
15.808333	0.5	-0.005750
15.816667	0.5	-0.006000
15.825000	0.5	-0.006000
15.833333	0.5	-0.006125
15.841667	0.5	-0.005875
15.850000	0.5	-0.005625
15.858333	0.5	-0.005875
15.866667	0.5	-0.006125
15.875000	0.5	-0.006125
15.883333	0.5	-0.005875
15.891667	0.5	-0.006000
15.900000	0.5	-0.006250
15.908333	0.5	-0.006625
15.916667	0.5	-0.006875
15.925000	0.5	-0.006875
15.933333	0.5	-0.006875
15.941667	0.5	-0.006500
15.950000	0.5	-0.006750
15.958333	0.5	-0.006750
15.966667	0.5	-0.006250
15.975000	0.5	-0.005875
15.983333	0.5	-0.005250
15.991667	0.5	-0.005375
16.000000	0.5	-0.005250
16.008333	0.5	-0.004625
16.016667	0.5	-0.003750
16.025000	0.5	-0.003500
16.033333	0.5	-0.003375
16.041667	0.5	-0.003000
16.050000	0.5	-0.002625
16.058333	0.5	-0.002250
16.066667	0.5	-0.001875
16.075000	0.5	-0.001500
16.083333	0.5	-0.001125
16.091667	0.5	-0.000750
16.100000	0.5	-0.000250
16.108333	0.5	0.000250
16.116667	0.5	0.000500
16.125000	0.5	0.000750
16.133333	0.5	0.001125
16.141667	0.5	0.001625
16.150000	0.5	0.002250
16.158333	0.5	0.002625
16.166667	0.5	0.003375
16.175000	0.5	0.003875
16.183333	0.5	0.004000
16.191667	0.5	0.004625
16.200000	0.5	0.005000
16.208333	0.5	0.005000
16.216667	0.5	0.005375
16.225000	0.5	0.006000
16.233333	0.5	0.006500
16.241667	0.5	0.007000
16.250000	0.5	0.007500
16.258333	0.5	0.008000
16.266667	0.5	0.008125
16.275000	0.5	0.008500
16.283333	0.5	0.008750
16.291667	0.5	0.009500
16.300000	0.5	0.009875
16.308333	0.5	0.010250
16.316667	0.5	0.010625
16.325000	0.5	0.011250
16.333333	0.5	0.011375
16.341667	0.5	0.011875
16.350000	0.5	0.012500
16.358333	0.5	0.013375
16.366667	0.5	0.013750
16.375000	0.5	0.014000
16.383333	0.5	0.014500
16.391667	0.5	0.015125
16.400000	0.5	0.015375
16.408333	0.5	0.015875
16.416667	0.5	0.016250
16.425000	0.5	0.016625
16.433333	0.5	0.016875
16.441667	0.5	0.017125
16.450000	0.5	0.017250
16.458333	0.5	0.017625
16.466667	0.5	0.017750
16.475000	0.5	0.018000
16.483333	0.5	0.018000
16.491667	0.5	0.018000
16.500000	0.5	0.017750
16.508333	0.5	0.017375
16.516667	0.5	0.017375
16.525000	0.5	0.017125
16.533333	0.5	0.016875
16.541667	0.5	0.016750
16.550000	0.5	0.016375
16.558333	0.5	0.015625
16.566667	0.5	0.014875
16.575000	0.5	0.015000
16.583333	0.5	0.014500
16.591667	0.5	0.013875
16.600000	0.5	0.013500
16.608333	0.5	0.013375
16.616667	0.5	0.012875
16.625000	0.5	0.012500
16.633333	0.5	0.012500
16.641667	0.5	0.012375
16.650000	0.5	0.011875
16.658333	0.5	0.011125
16.666667	0.5	0.011250
16.675000	0.5	0.011250
16.683333	0.5	0.011375
16.691667	0.5	0.011500
16.700000	0.5	0.011625
16.708333	0.5	0.011500
16.716667	0.5	0.011875
16.725000	0.5	0.011875
16.733333	0.5	0.012250
16.741667	0.5	0.012500
16.750000	0.5	0.012625
16.758333	0.5	0.013125
16.766667	0.5	0.013375
16.775000	0.5	0.013625
16.783333	0.5	0.013750
16.791667	0.5	0.014125
16.800000	0.5	0.014500
16.808333	0.5	0.014875
16.816667	0.5	0.015500
16.825000	0.5	0.015875
16.833333	0.5	0.016250
16.841667	0.5	0.016750
16.850000	0.5	0.017000
16.858333	0.5	0.017750
16.866667	0.5	0.018500
16.875000	0.5	0.019250
16.883333	0.5	0.020250
16.891667	0.5	0.020250
16.900000	0.5	0.020500
16.908333	0.5	0.021250
16.916667	0.5	0.021125
16.925000	0.5	0.021625
16.933333	0.5	0.022500
16.941667	0.5	0.023000
16.950000	0.5	0.023000
16.958333	0.5	0.023125
16.966667	0.5	0.023500
16.975000	0.5	0.023750
16.983333	0.5	0.023375
16.991667	0.5	0.023500
17.000000	0.5	0.023375
17.008333	0.5	0.023125
17.016667	0.5	0.023125
17.025000	0.5	0.022875
17.033333	0.5	0.022500
17.041667	0.5	0.021875
17.050000	0.5	0.021000
17.058333	0.5	0.020125
17.066667	0.5	0.019500
17.075000	0.5	0.018125
17.083333	0.5	0.017250
17.091667	0.5	0.015625
17.100000	0.5	0.013875
17.108333	0.5	0.012250
17.116667	0.5	0.010250
17.125000	0.5	0.007875
17.133333	0.5	0.005375
17.141667	0.5	0.002500
17.150000	0.5	-0.000375
17.158333	0.5	-0.003250
17.166667	0.5	-0.006750
17.175000	0.5	-0.010375
17.183333	0.5	-0.014125
17.191667	0.5	-0.018000
17.200000	0.5	-0.022250
17.208333	0.5	-0.026875
17.216667	0.5	-0.031250
17.225000	0.5	-0.035875
17.233333	0.5	-0.040375
17.241667	0.5	-0.044750
17.250000	0.5	-0.049375
17.258333	0.5	-0.054000
17.266667	0.5	-0.058500
17.275000	0.5	-0.062625
17.283333	0.5	-0.066750
17.291667	0.5	-0.070125
17.300000	0.5	-0.074000
17.308333	0.5	-0.077125
17.316667	0.5	-0.080250
17.325000	0.5	-0.082875
17.333333	0.5	-0.085000
17.341667	0.5	-0.086250
17.350000	0.5	-0.087000
17.358333	0.5	-0.088000
17.366667	0.5	-0.087750
17.375000	0.5	-0.087000
17.383333	0.5	-0.086000
17.391667	0.5	-0.084625
17.400000	0.5	-0.082750
17.408333	0.5	-0.080625
17.416667	0.5	-0.078625
17.425000	0.5	-0.075750
17.433333	0.5	-0.072750
17.441667	0.5	-0.069500
17.450000	0.5	-0.066375
17.458333	0.5	-0.062375
17.466667	0.5	-0.058750
17.475000	0.5	-0.054875
17.483333	0.5	-0.051250
17.491667	0.5	-0.047500
17.500000	0.5	-0.043875
17.508333	0.5	-0.040250
17.516667	0.5	-0.036500
17.525000	0.5	-0.032375
17.533333	0.5	-0.029000
17.541667	0.5	-0.025750
17.550000	0.5	-0.022500
17.558333	0.5	-0.019750
17.566667	0.5	-0.016875
17.575000	0.5	-0.013750
17.583333	0.5	-0.011125
17.591667	0.5	-0.009000
17.600000	0.5	-0.007125
17.608333	0.5	-0.005250
17.616667	0.5	-0.003250
17.625000	0.5	-0.001625
17.633333	0.5	-0.000250
17.641667	0.5	0.001000
17.650000	0.5	0.002500
17.658333	0.5	0.003625
17.666667	0.5	0.004375
17.675000	0.5	0.005500
17.683333	0.5	0.006750
17.691667	0.5	0.007500
17.700000	0.5	0.008125
17.708333	0.5	0.009125
17.716667	0.5	0.010125
17.725000	0.5	0.010625
17.733333	0.5	0.010875
17.741667	0.5	0.011625
17.750000	0.5	0.012125
17.758333	0.5	0.012625
17.766667	0.5	0.013375
17.775000	0.5	0.013875
17.783333	0.5	0.014000
17.791667	0.5	0.014125
17.800000	0.5	0.014250
17.808333	0.5	0.014125
17.816667	0.5	0.014375
17.825000	0.5	0.014750
17.833333	0.5	0.015000
17.841667	0.5	0.015375
17.850000	0.5	0.014875
17.858333	0.5	0.015000
17.866667	0.5	0.015125
17.875000	0.5	0.015125
17.883333	0.5	0.015375
17.891667	0.5	0.015250
17.900000	0.5	0.015000
17.908333	0.5	0.014750
17.916667	0.5	0.015000
17.925000	0.5	0.015000
17.933333	0.5	0.014875
17.941667	0.5	0.015125
17.950000	0.5	0.015250
17.958333	0.5	0.015000
17.966667	0.5	0.014875
17.975000	0.5	0.014500
17.983333	0.5	0.014125
17.991667	0.5	0.014125
18.000000	0.5	0.014000
18.008333	0.5	0.013875
18.016667	0.5	0.013750
18.025000	0.5	0.013375
18.033333	0.5	0.013000
18.041667	0.5	0.012875
18.050000	0.5	0.012250
18.058333	0.5	0.012250
18.066667	0.5	0.011875
18.075000	0.5	0.012000
18.083333	0.5	0.011875
18.091667	0.5	0.011750
18.100000	0.5	0.011250
18.108333	0.5	0.010750
18.116667	0.5	0.010500
18.125000	0.5	0.010125
18.133333	0.5	0.009625
18.141667	0.5	0.008625
18.150000	0.5	0.007750
18.158333	0.5	0.007250
18.166667	0.5	0.006000
18.175000	0.5	0.005125
18.183333	0.5	0.004125
18.191667	0.5	0.003375
18.200000	0.5	0.002250
18.208333	0.5	0.001000
18.216667	0.5	0.000125
18.225000	0.5	-0.001000
18.233333	0.5	-0.001875
18.241667	0.5	-0.002625
18.250000	0.5	-0.004500
18.258333	0.5	-0.006125
18.266667	0.5	-0.007625
18.275000	0.5	-0.009750
18.283333	0.5	-0.011625
18.291667	0.5	-0.013000
18.300000	0.5	-0.014750
18.308333	0.5	-0.016500
18.316667	0.5	-0.018000
18.325000	0.5	-0.020000
18.333333	0.5	-0.021875
18.341667	0.5	-0.023500
18.350000	0.5	-0.025250
18.358333	0.5	-0.026875
18.366667	0.5	-0.028125
18.375000	0.5	-0.029500
18.383333	0.5	-0.031125
18.391667	0.5	-0.032250
18.400000	0.5	-0.032625
18.408333	0.5	-0.033750
18.416667	0.5	-0.034750
18.425000	0.5	-0.035375
18.433333	0.5	-0.036500
18.441667	0.5	-0.036875
18.450000	0.5	-0.037625
18.458333	0.5	-0.037875
18.466667	0.5	-0.037875
18.475000	0.5	-0.037625
18.483333	0.5	-0.037500
18.491667	0.5	-0.037000
18.500000	0.5	-0.036625
18.508333	0.5	-0.036000
18.516667	0.5	-0.035375
18.525000	0.5	-0.034375
18.533333	0.5	-0.034250
18.541667	0.5	-0.033250
18.550000	0.5	-0.032500
18.558333	0.5	-0.032000
18.566667	0.5	-0.030625
18.575000	0.5	-0.029625
18.583333	0.5	-0.028625
18.591667	0.5	-0.027750
18.600000	0.5	-0.027125
18.608333	0.5	-0.026125
18.616667	0.5	-0.025000
18.625000	0.5	-0.024000
18.633333	0.5	-0.023625
18.641667	0.5	-0.022750
18.650000	0.5	-0.021750
18.658333	0.5	-0.021375
18.666667	0.5	-0.020750
18.675000	0.5	-0.019875
18.683333	0.5	-0.019125
18.691667	0.5	-0.018375
18.700000	0.5	-0.017250
18.708333	0.5	-0.016250
18.716667	0.5	-0.015875
18.725000	0.5	-0.015500
18.733333	0.5	-0.015250
18.741667	0.5	-0.014500
18.750000	0.5	-0.014000
18.758333	0.5	-0.014125
18.766667	0.5	-0.014125
18.775000	0.5	-0.013875
18.783333	0.5	-0.013375
18.791667	0.5	-0.013375
18.800000	0.5	-0.013500
18.808333	0.5	-0.013375
18.816667	0.5	-0.013125
18.825000	0.5	-0.012875
18.833333	0.5	-0.012500
18.841667	0.5	-0.012125
18.850000	0.5	-0.011875
18.858333	0.5	-0.011625
18.866667	0.5	-0.011500
18.875000	0.5	-0.011250
18.883333	0.5	-0.011000
18.891667	0.5	-0.010875
18.900000	0.5	-0.011125
18.908333	0.5	-0.011250
18.916667	0.5	-0.011125
18.925000	0.5	-0.011000
18.933333	0.5	-0.011125
18.941667	0.5	-0.011625
18.950000	0.5	-0.011500
18.958333	0.5	-0.011625
18.966667	0.5	-0.011625
18.975000	0.5	-0.011625
18.983333	0.5	-0.011500
18.991667	0.5	-0.011875
19.000000	0.5	-0.011750
19.008333	0.5	-0.011500
19.016667	0.5	-0.011375
19.025000	0.5	-0.011375
19.033333	0.5	-0.011500
19.041667	0.5	-0.011625
19.050000	0.5	-0.012250
19.058333	0.5	-0.012375
19.066667	0.5	-0.012250
19.075000	0.5	-0.012125
19.083333	0.5	-0.012250
19.091667	0.5	-0.012000
19.100000	0.5	-0.012125
19.108333	0.5	-0.012500
19.116667	0.5	-0.012750
19.125000	0.5	-0.013125
19.133333	0.5	-0.013500
19.141667	0.5	-0.013375
19.150000	0.5	-0.013750
19.158333	0.5	-0.014000
19.166667	0.5	-0.014125
19.175000	0.5	-0.014625
19.183333	0.5	-0.015000
19.191667	0.5	-0.015375
19.200000	0.5	-0.015875
19.208333	0.5	-0.015875
19.216667	0.5	-0.015750
19.225000	0.5	-0.016250
19.233333	0.5	-0.017000
19.241667	0.5	-0.017500
19.250000	0.5	-0.017875
19.258333	0.5	-0.018500
19.266667	0.5	-0.019000
19.275000	0.5	-0.019500
19.283333	0.5	-0.019875
19.291667	0.5	-0.020250
19.300000	0.5	-0.020875
19.308333	0.5	-0.021500
19.316667	0.5	-0.022125
19.325000	0.5	-0.023000
19.333333	0.5	-0.023125
19.341667	0.5	-0.023625
19.350000	0.5	-0.024375
19.358333	0.5	-0.025250
19.366667	0.5	-0.025750
19.375000	0.5	-0.025750
19.383333	0.5	-0.026250
19.391667	0.5	-0.026875
19.400000	0.5	-0.027625
19.408333	0.5	-0.028125
19.416667	0.5	-0.028625
19.425000	0.5	-0.029250
19.433333	0.5	-0.029625
19.441667	0.5	-0.030250
19.450000	0.5	-0.030500
19.458333	0.5	-0.031000
19.466667	0.5	-0.031500
19.475000	0.5	-0.032125
19.483333	0.5	-0.032625
19.491667	0.5	-0.033125
19.500000	0.5	-0.033375
19.508333	0.5	-0.033625
19.516667	0.5	-0.034375
19.525000	0.5	-0.034875
19.533333	0.5	-0.035125
19.541667	0.5	-0.035625
19.550000	0.5	-0.036250
19.558333	0.5	-0.036500
19.566667	0.5	-0.036625
19.575000	0.5	-0.037000
19.583333	0.5	-0.037625
19.591667	0.5	-0.038375
19.600000	0.5	-0.038500
19.608333	0.5	-0.038750
19.616667	0.5	-0.039000
19.625000	0.5	-0.039625
19.633333	0.5	-0.040125
19.641667	0.5	-0.040375
19.650000	0.5	-0.040875
19.658333	0.5	-0.041000
19.666667	0.5	-0.041500
19.675000	0.5	-0.041375
19.683333	0.5	-0.041500
19.691667	0.5	-0.041750
19.700000	0.5	-0.041875
19.708333	0.5	-0.042375
19.716667	0.5	-0.042750
19.725000	0.5	-0.043250
19.733333	0.5	-0.043125
19.741667	0.5	-0.043375
19.750000	0.5	-0.043500
19.758333	0.5	-0.044000
19.766667	0.5	-0.043875
19.775000	0.5	-0.043875
19.783333	0.5	-0.044000
19.791667	0.5	-0.043625
19.800000	0.5	-0.043875
19.808333	0.5	-0.044125
19.816667	0.5	-0.044250
19.825000	0.5	-0.043750
19.833333	0.5	-0.043500
19.841667	0.5	-0.043500
19.850000	0.5	-0.043250
19.858333	0.5	-0.043125
19.866667	0.5	-0.043000
19.875000	0.5	-0.042875
19.883333	0.5	-0.042750
19.891667	0.5	-0.042625
19.900000	0.5	-0.042250
19.908333	0.5	-0.041750
19.916667	0.5	-0.041250
19.925000	0.5	-0.041125
19.933333	0.5	-0.041125
19.941667	0.5	-0.040875
19.950000	0.5	-0.040750
19.958333	0.5	-0.040250
19.966667	0.5	-0.039875
19.975000	0.5	-0.039500
19.983333	0.5	-0.039125
19.991667	0.5	-0.038250
20.000000	0.5	-0.037750
20.008333	0.5	-0.037375
20.016667	0.5	-0.037000
20.025000	0.5	-0.036625
20.033333	0.5	-0.036000
20.041667	0.5	-0.034875
20.050000	0.5	-0.034000
20.058333	0.5	-0.033375
20.066667	0.5	-0.033000
20.075000	0.5	-0.032625
20.083333	0.5	-0.032375
20.091667	0.5	-0.031750
20.100000	0.5	-0.031250
20.108333	0.5	-0.030875
20.116667	0.5	-0.030500
20.125000	0.5	-0.029875
20.133333	0.5	-0.029500
20.141667	0.5	-0.029125
20.150000	0.5	-0.028375
20.158333	0.5	-0.027875
20.166667	0.5	-0.027250
20.175000	0.5	-0.026875
20.183333	0.5	-0.026375
20.191667	0.5	-0.025750
20.200000	0.5	-0.025750
20.208333	0.5	-0.025750
20.216667	0.5	-0.025125
20.225000	0.5	-0.024875
20.233333	0.5	-0.024625
20.241667	0.5	-0.024000
20.250000	0.5	-0.023750
20.258333	0.5	-0.023625
20.266667	0.5	-0.023125
20.275000	0.5	-0.023000
20.283333	0.5	-0.022500
20.291667	0.5	-0.022000
20.300000	0.5	-0.021125
20.308333	0.5	-0.021125
20.316667	0.5	-0.020625
20.325000	0.5	-0.020125
20.333333	0.5	-0.019625
20.341667	0.5	-0.019500
20.350000	0.5	-0.019375
20.358333	0.5	-0.018875
20.366667	0.5	-0.017875
20.375000	0.5	-0.017125
20.383333	0.5	-0.016625
20.391667	0.5	-0.016125
20.400000	0.5	-0.015500
20.408333	0.5	-0.015000
20.416667	0.5	-0.014625
20.425000	0.5	-0.014750
20.433333	0.5	-0.014000
20.441667	0.5	-0.013375
20.450000	0.5	-0.012500
20.458333	0.5	-0.012000
20.466667	0.5	-0.011000
20.475000	0.5	-0.010250
20.483333	0.5	-0.010000
20.491667	0.5	-0.009625
20.500000	0.5	-0.009250
20.508333	0.5	-0.008500
20.516667	0.5	-0.007875
20.525000	0.5	-0.007250
20.533333	0.5	-0.006750
20.541667	0.5	-0.006000
20.550000	0.5	-0.005375
20.558333	0.5	-0.004375
20.566667	0.5	-0.003250
20.575000	0.5	-0.002625
20.583333	0.5	-0.002000
20.591667	0.5	-0.001375
20.600000	0.5	-0.000500
20.608333	0.5	-0.000125
20.616667	0.5	0.000125
20.625000	0.5	0.000750
20.633333	0.5	0.001250
20.641667	0.5	0.001750
20.650000	0.5	0.002375
20.658333	0.5	0.002875
20.666667	0.5	0.003250
20.675000	0.5	0.003625
20.683333	0.5	0.003875
20.691667	0.5	0.004375
20.700000	0.5	0.003875
20.708333	0.5	0.003125
20.716667	0.5	0.003000
20.725000	0.5	0.002875
20.733333	0.5	0.002375
20.741667	0.5	0.002000
20.750000	0.5	0.001625
20.758333	0.5	0.001125
20.766667	0.5	0.000500
20.775000	0.5	0.000000
20.783333	0.5	-0.000875
20.791667	0.5	-0.001500
20.800000	0.5	-0.002250
20.808333	0.5	-0.002875
20.816667	0.5	-0.003625
20.825000	0.5	-0.004375
20.833333	0.5	-0.005125
20.841667	0.5	-0.005875
20.850000	0.5	-0.006750
20.858333	0.5	-0.007250
20.866667	0.5	-0.008125
20.875000	0.5	-0.008875
20.883333	0.5	-0.009375
20.891667	0.5	-0.009875
20.900000	0.5	-0.010625
20.908333	0.5	-0.011000
20.916667	0.5	-0.011750
20.925000	0.5	-0.012375
20.933333	0.5	-0.012375
20.941667	0.5	-0.012750
20.950000	0.5	-0.013500
20.958333	0.5	-0.013500
20.966667	0.5	-0.013375
20.975000	0.5	-0.013375
20.983333	0.5	-0.013625
20.991667	0.5	-0.013625
21.000000	0.5	-0.013625
21.008333	0.5	-0.013750
21.016667	0.5	-0.013875
21.025000	0.5	-0.013750
21.033333	0.5	-0.014125
21.041667	0.5	-0.014500
21.050000	0.5	-0.014500
21.058333	0.5	-0.014500
21.066667	0.5	-0.014625
21.075000	0.5	-0.015000
21.083333	0.5	-0.015000
21.091667	0.5	-0.015000
21.100000	0.5	-0.014625
21.108333	0.5	-0.014875
21.116667	0.5	-0.015000
21.125000	0.5	-0.015000
21.133333	0.5	-0.014625
21.141667	0.5	-0.014750
21.150000	0.5	-0.014875
21.158333	0.5	-0.015125
21.166667	0.5	-0.015125
21.175000	0.5	-0.015000
21.183333	0.5	-0.015000
21.191667	0.5	-0.015125
21.200000	0.5	-0.015000
21.208333	0.5	-0.014875
21.216667	0.5	-0.015000
21.225000	0.5	-0.014875
21.233333	0.5	-0.014375
21.241667	0.5	-0.014000
21.250000	0.5	-0.013750
21.258333	0.5	-0.013500
21.266667	0.5	-0.013375
21.275000	0.5	-0.013625
21.283333	0.5	-0.014000
21.291667	0.5	-0.014125
21.300000	0.5	-0.014375
21.308333	0.5	-0.014750
21.316667	0.5	-0.014625
21.325000	0.5	-0.014375
21.333333	0.5	-0.014625
21.341667	0.5	-0.014500
21.350000	0.5	-0.014875
21.358333	0.5	-0.014875
21.366667	0.5	-0.014875
21.375000	0.5	-0.014375
21.383333	0.5	-0.014250
21.391667	0.5	-0.014625
21.400000	0.5	-0.014875
21.408333	0.5	-0.014750
21.416667	0.5	-0.014625
21.425000	0.5	-0.014000
21.433333	0.5	-0.013125
21.441667	0.5	-0.012750
21.450000	0.5	-0.012500
21.458333	0.5	-0.012750
21.466667	0.5	-0.012625
21.475000	0.5	-0.012500
21.483333	0.5	-0.012375
21.491667	0.5	-0.012250
21.500000	0.5	-0.012000
21.508333	0.5	-0.012000
21.516667	0.5	-0.011875
21.525000	0.5	-0.011625
21.533333	0.5	-0.011625
21.541667	0.5	-0.011500
21.550000	0.5	-0.011500
21.558333	0.5	-0.011000
21.566667	0.5	-0.010875
21.575000	0.5	-0.010625
21.583333	0.5	-0.010250
21.591667	0.5	-0.010250
21.600000	0.5	-0.010250
21.608333	0.5	-0.010125
21.616667	0.5	-0.009750
21.625000	0.5	-0.009500
21.633333	0.5	-0.009000
21.641667	0.5	-0.008750
21.650000	0.5	-0.008625
21.658333	0.5	-0.008375
21.666667	0.5	-0.008250
21.675000	0.5	-0.008500
21.683333	0.5	-0.008625
21.691667	0.5	-0.008500
21.700000	0.5	-0.008375
21.708333	0.5	-0.008500
21.716667	0.5	-0.008625
21.725000	0.5	-0.008750
21.733333	0.5	-0.009000
21.741667	0.5	-0.008875
21.750000	0.5	-0.008625
21.758333	0.5	-0.008625
21.766667	0.5	-0.008875
21.775000	0.5	-0.009125
21.783333	0.5	-0.009500
21.791667	0.5	-0.009625
21.800000	0.5	-0.009500
21.808333	0.5	-0.009875
21.816667	0.5	-0.010500
21.825000	0.5	-0.010500
21.833333	0.5	-0.011250
21.841667	0.5	-0.011875
21.850000	0.5	-0.012250
21.858333	0.5	-0.012375
21.866667	0.5	-0.012625
21.875000	0.5	-0.012750
21.883333	0.5	-0.012750
21.891667	0.5	-0.012625
21.900000	0.5	-0.013000
21.908333	0.5	-0.013250
21.916667	0.5	-0.013875
21.925000	0.5	-0.014250
21.933333	0.5	-0.014375
21.941667	0.5	-0.014750
21.950000	0.5	-0.014750
21.958333	0.5	-0.014750
21.966667	0.5	-0.014875
21.975000	0.5	-0.014875
21.983333	0.5	-0.014375
21.991667	0.5	-0.014125
22.000000	0.5	-0.013875
22.008333	0.5	-0.013750
22.016667	0.5	-0.014000
22.025000	0.5	-0.013875
22.033333	0.5	-0.013875
22.041667	0.5	-0.013625
22.050000	0.5	-0.014000
22.058333	0.5	-0.014125
22.066667	0.5	-0.014000
22.075000	0.5	-0.014125
22.083333	0.5	-0.013750
22.091667	0.5	-0.013125
22.100000	0.5	-0.012750
22.108333	0.5	-0.012625
22.116667	0.5	-0.012750
22.125000	0.5	-0.012375
22.133333	0.5	-0.012250
22.141667	0.5	-0.012000
22.150000	0.5	-0.011875
22.158333	0.5	-0.011625
22.166667	0.5	-0.011625
22.175000	0.5	-0.011750
22.183333	0.5	-0.011125
22.191667	0.5	-0.011000
22.200000	0.5	-0.011125
22.208333	0.5	-0.011250
22.216667	0.5	-0.010875
22.225000	0.5	-0.010750
22.233333	0.5	-0.011125
22.241667	0.5	-0.011125
22.250000	0.5	-0.011125
22.258333	0.5	-0.011375
22.266667	0.5	-0.011500
22.275000	0.5	-0.011375
22.283333	0.5	-0.010750
22.291667	0.5	-0.010250
22.300000	0.5	-0.010625
22.308333	0.5	-0.010875
22.316667	0.5	-0.011375
22.325000	0.5	-0.011500
22.333333	0.5	-0.011875
22.341667	0.5	-0.012625
22.350000	0.5	-0.013000
22.358333	0.5	-0.013250
22.366667	0.5	-0.013500
22.375000	0.5	-0.013500
22.383333	0.5	-0.013750
22.391667	0.5	-0.013750
22.400000	0.5	-0.013625
22.408333	0.5	-0.014000
22.416667	0.5	-0.014375
22.425000	0.5	-0.014875
22.433333	0.5	-0.014625
22.441667	0.5	-0.015125
22.450000	0.5	-0.015250
22.458333	0.5	-0.015250
22.466667	0.5	-0.015125
22.475000	0.5	-0.015250
22.483333	0.5	-0.015375
22.491667	0.5	-0.015250
22.500000	0.5	-0.015500
22.508333	0.5	-0.015500
22.516667	0.5	-0.016000
22.525000	0.5	-0.016375
22.533333	0.5	-0.016750
22.541667	0.5	-0.017000
22.550000	0.5	-0.017250
22.558333	0.5	-0.016875
22.566667	0.5	-0.016750
22.575000	0.5	-0.017250
22.583333	0.5	-0.017250
22.591667	0.5	-0.017500
22.600000	0.5	-0.017375
22.608333	0.5	-0.017375
22.616667	0.5	-0.017125
22.625000	0.5	-0.017125
22.633333	0.5	-0.016875
22.641667	0.5	-0.016375
22.650000	0.5	-0.016375
22.658333	0.5	-0.016500
22.666667	0.5	-0.016500
22.675000	0.5	-0.016500
22.683333	0.5	-0.016625
22.691667	0.5	-0.017125
22.700000	0.5	-0.017000
22.708333	0.5	-0.016875
22.716667	0.5	-0.016625
22.725000	0.5	-0.016875
22.733333	0.5	-0.016750
22.741667	0.5	-0.017250
22.750000	0.5	-0.017500
22.758333	0.5	-0.017750
22.766667	0.5	-0.017625
22.775000	0.5	-0.017500
22.783333	0.5	-0.017875
22.791667	0.5	-0.018500
22.800000	0.5	-0.018875
22.808333	0.5	-0.019125
22.816667	0.5	-0.019375
22.825000	0.5	-0.019625
22.833333	0.5	-0.019625
22.841667	0.5	-0.019875
22.850000	0.5	-0.020375
22.858333	0.5	-0.020750
22.866667	0.5	-0.021000
22.875000	0.5	-0.021125
22.883333	0.5	-0.021375
22.891667	0.5	-0.021875
22.900000	0.5	-0.022250
22.908333	0.5	-0.022625
22.916667	0.5	-0.022625
22.925000	0.5	-0.022875
22.933333	0.5	-0.022750
22.941667	0.5	-0.022750
22.950000	0.5	-0.023250
22.958333	0.5	-0.023750
22.966667	0.5	-0.023625
22.975000	0.5	-0.024000
22.983333	0.5	-0.024375
22.991667	0.5	-0.024375
23.000000	0.5	-0.024625
23.008333	0.5	-0.024750
23.016667	0.5	-0.024500
23.025000	0.5	-0.024500
23.033333	0.5	-0.024625
23.041667	0.5	-0.025000
23.050000	0.5	-0.025000
23.058333	0.5	-0.025125
23.066667	0.5	-0.024750
23.075000	0.5	-0.024625
23.083333	0.5	-0.024500
23.091667	0.5	-0.024500
23.100000	0.5	-0.024250
23.108333	0.5	-0.024125
23.116667	0.5	-0.024125
23.125000	0.5	-0.024125
23.133333	0.5	-0.024250
23.141667	0.5	-0.024125
23.150000	0.5	-0.024000
23.158333	0.5	-0.024000
23.166667	0.5	-0.023625
23.175000	0.5	-0.023125
23.183333	0.5	-0.022750
23.191667	0.5	-0.022375
23.200000	0.5	-0.021875
23.208333	0.5	-0.021500
23.216667	0.5	-0.021125
23.225000	0.5	-0.020500
23.233333	0.5	-0.020000
23.241667	0.5	-0.019500
23.250000	0.5	-0.019000
23.258333	0.5	-0.018375
23.266667	0.5	-0.017750
23.275000	0.5	-0.016875
23.283333	0.5	-0.016250
23.291667	0.5	-0.015875
23.300000	0.5	-0.015125
23.308333	0.5	-0.014500
23.316667	0.5	-0.014250
23.325000	0.5	-0.013500
23.333333	0.5	-0.013000
23.341667	0.5	-0.012750
23.350000	0.5	-0.012500
23.358333	0.5	-0.012125
23.366667	0.5	-0.011000
23.375000	0.5	-0.010125
23.383333	0.5	-0.009500
23.391667	0.5	-0.009125
23.400000	0.5	-0.008875
23.408333	0.5	-0.008625
23.416667	0.5	-0.007750
23.425000	0.5	-0.007250
23.433333	0.5	-0.006875
23.441667	0.5	-0.006000
23.450000	0.5	-0.005250
23.458333	0.5	-0.004625
23.466667	0.5	-0.004250
23.475000	0.5	-0.003750
23.483333	0.5	-0.003500
23.491667	0.5	-0.003250
23.500000	0.5	-0.003000
23.508333	0.5	-0.002375
23.516667	0.5	-0.002125
23.525000	0.5	-0.002000
23.533333	0.5	-0.001750
23.541667	0.5	-0.001375
23.550000	0.5	-0.000875
23.558333	0.5	-0.000500
23.566667	0.5	0.000000
23.575000	0.5	0.000625
23.583333	0.5	0.001000
23.591667	0.5	0.001125
23.600000	0.5	0.001375
23.608333	0.5	0.001500
23.616667	0.5	0.001750
23.625000	0.5	0.002125
23.633333	0.5	0.002750
23.641667	0.5	0.003000
23.650000	0.5	0.003375
23.658333	0.5	0.003875
23.666667	0.5	0.004625
23.675000	0.5	0.005375
23.683333	0.5	0.005875
23.691667	0.5	0.006000
23.700000	0.5	0.006125
23.708333	0.5	0.006500
23.716667	0.5	0.006750
23.725000	0.5	0.006750
23.733333	0.5	0.007000
23.741667	0.5	0.007250
23.750000	0.5	0.007375
23.758333	0.5	0.007625
23.766667	0.5	0.007750
23.775000	0.5	0.007750
23.783333	0.5	0.007750
23.791667	0.5	0.008000
23.800000	0.5	0.008375
23.808333	0.5	0.008750
23.816667	0.5	0.008875
23.825000	0.5	0.009125
23.833333	0.5	0.009125
23.841667	0.5	0.009250
23.850000	0.5	0.009000
23.858333	0.5	0.009000
23.866667	0.5	0.009625
23.875000	0.5	0.009875
23.883333	0.5	0.009375
23.891667	0.5	0.009375
23.900000	0.5	0.009750
23.908333	0.5	0.009750
23.916667	0.5	0.009750
23.925000	0.5	0.009875
23.933333	0.5	0.009875
23.941667	0.5	0.009750
23.950000	0.5	0.010000
23.958333	0.5	0.010125
23.966667	0.5	0.010375
23.975000	0.5	0.010625
23.983333	0.5	0.011000
23.991667	0.5	0.011125
24.000000	0.5	0.011125
24.008333	0.5	0.011000
24.016667	0.5	0.011125
24.025000	0.5	0.011125
24.033333	0.5	0.010875
24.041667	0.5	0.011000
24.050000	0.5	0.011250
24.058333	0.5	0.011375
24.066667	0.5	0.011125
24.075000	0.5	0.011125
24.083333	0.5	0.011125
24.091667	0.5	0.010375
24.100000	0.5	0.010375
24.108333	0.5	0.010250
24.116667	0.5	0.010000
24.125000	0.5	0.010000
24.133333	0.5	0.010000
24.141667	0.5	0.009750
24.150000	0.5	0.009875
24.158333	0.5	0.009875
24.166667	0.5	0.009625
24.175000	0.5	0.009750
24.183333	0.5	0.010000
24.191667	0.5	0.009625
24.200000	0.5	0.009125
24.208333	0.5	0.008625
24.216667	0.5	0.008500
24.225000	0.5	0.008375
24.233333	0.5	0.007750
24.241667	0.5	0.007375
24.250000	0.5	0.006875
24.258333	0.5	0.006500
24.266667	0.5	0.006375
24.275000	0.5	0.006000
24.283333	0.5	0.005250
24.291667	0.5	0.005125
24.300000	0.5	0.005000
24.308333	0.5	0.004625
24.316667	0.5	0.003750
24.325000	0.5	0.003250
24.333333	0.5	0.002750
24.341667	0.5	0.002875
24.350000	0.5	0.002500
24.358333	0.5	0.001875
24.366667	0.5	0.001250
24.375000	0.5	0.000875
24.383333	0.5	0.000625
24.391667	0.5	0.000375
24.400000	0.5	-0.000125
24.408333	0.5	-0.000875
24.416667	0.5	-0.000875
24.425000	0.5	-0.001250
24.433333	0.5	-0.001375
24.441667	0.5	-0.001875
24.450000	0.5	-0.001750
24.458333	0.5	-0.001875
24.466667	0.5	-0.002500
24.475000	0.5	-0.003125
24.483333	0.5	-0.003250
24.491667	0.5	-0.003250
24.500000	0.5	-0.003125
24.508333	0.5	-0.003375
24.516667	0.5	-0.003500
24.525000	0.5	-0.003750
24.533333	0.5	-0.004250
24.541667	0.5	-0.004500
24.550000	0.5	-0.004375
24.558333	0.5	-0.004250
24.566667	0.5	-0.004000
24.575000	0.5	-0.004250
24.583333	0.5	-0.004000
24.591667	0.5	-0.004125
24.600000	0.5	-0.004125
24.608333	0.5	-0.004000
24.616667	0.5	-0.003875
24.625000	0.5	-0.003625
24.633333	0.5	-0.003500
24.641667	0.5	-0.003375
24.650000	0.5	-0.003250
24.658333	0.5	-0.003000
24.666667	0.5	-0.003125
24.675000	0.5	-0.002875
24.683333	0.5	-0.002500
24.691667	0.5	-0.002500
24.700000	0.5	-0.002625
24.708333	0.5	-0.002375
24.716667	0.5	-0.001875
24.725000	0.5	-0.001375
24.733333	0.5	-0.001375
24.741667	0.5	-0.001250
24.750000	0.5	-0.001250
24.758333	0.5	-0.001500
24.766667	0.5	-0.001125
24.775000	0.5	-0.001500
24.783333	0.5	-0.001000
24.791667	0.5	-0.001125
24.800000	0.5	-0.001375
24.808333	0.5	-0.001125
24.816667	0.5	-0.001000
24.825000	0.5	-0.001000
24.833333	0.5	-0.001250
24.841667	0.5	-0.001375
24.850000	0.5	-0.002000
24.858333	0.5	-0.001625
24.866667	0.5	-0.001250
24.875000	0.5	-0.001000
24.883333	0.5	-0.001000
24.891667	0.5	-0.001125
24.900000	0.5	-0.000750
24.908333	0.5	-0.000500
24.916667	0.5	-0.000125
24.925000	0.5	-0.000125
24.933333	0.5	-0.000250
24.941667	0.5	-0.000125
24.950000	0.5	-0.000250
24.958333	0.5	-0.000375
24.966667	0.5	-0.000500
24.975000	0.5	-0.001000
24.983333	0.5	-0.001250
24.991667	0.5	-0.001250
25.000000	0.5	-0.001375
