# Supplementary material for: Dynamic character displacement among a pair of bacterial phyllosphere commensals in situ
Source: Nat Commun. 2022 May 20;13:2836. doi: 10.1038/s41467-022-30469-3 (PMC9123166; doi:10.1038/s41467-022-30469-3)
Supplement: Supplementary file 11 — Source Data [file 41467_2022_30469_MOESM11_ESM.zip › Source Data/Supplementary Figure 5/Xylose+Galactose t4 b.txt]

File Path	chrom://marshall/Chromeleon7/HPLC_Ultimate_3000/Users/helucas/20200720_OrganicAcids_CCR_L257.seq/539.smp/RI_1.channel/RI_1.chm
Channel	RI_1

Injection Information:
Data Vault	Chromeleon7
Injection	Xyl_Gal_t4_cb
Injection Number	99
Position	GA8
Comment	
Processing Method	Quantitative
Instrument Method	20200525_Rezex_ROA_OrganicAcid_600uL_2500uM_H2SO4_50A_50D
Type	Unknown
Status	Finished
Injection Date	7/22/2020
Injection Time	2:51:04 PM
Injection Volume (µl)	10.000
Dilution Factor	1.0000
Weight	1.0000

Chromatogram Data Information:
Time Min. (min)	0.000000
Time Max. (min)	25.000000
Data Points	3001
Detector	RI
Generating Data System	Chromeleon 7.2.5.9507
Exporting Data System	Chromeleon 7.2.8.0
Operator	Instrument Controller
Signal Quantity	Refractive 
Signal Unit	µRIU
Signal Min.	-2.648125
Signal Max.	24.404250
Channel	RI_1
Driver Name	RID520Driver.dll
Channel Type	Evaluation
Min. Step (s)	0.5
Max. Step (s)	0.5
Average Step (s)	0.5

Signal Parameter Information:
Signal Info	

Chromatogram Data:
Time (min)	Step (s)	Value (µRIU)
0.000000	n.a.	-0.001375
0.008333	0.5	-0.001875
0.016667	0.5	-0.002375
0.025000	0.5	-0.002750
0.033333	0.5	-0.002875
0.041667	0.5	-0.003000
0.050000	0.5	-0.003375
0.058333	0.5	-0.003875
0.066667	0.5	-0.003750
0.075000	0.5	-0.003625
0.083333	0.5	-0.003750
0.091667	0.5	-0.004000
0.100000	0.5	-0.003875
0.108333	0.5	-0.004000
0.116667	0.5	-0.004250
0.125000	0.5	-0.004250
0.133333	0.5	-0.004250
0.141667	0.5	-0.004500
0.150000	0.5	-0.004375
0.158333	0.5	-0.004500
0.166667	0.5	-0.004250
0.175000	0.5	-0.004125
0.183333	0.5	-0.004375
0.191667	0.5	-0.004625
0.200000	0.5	-0.004625
0.208333	0.5	-0.004000
0.216667	0.5	-0.004125
0.225000	0.5	-0.004375
0.233333	0.5	-0.004000
0.241667	0.5	-0.004125
0.250000	0.5	-0.003250
0.258333	0.5	-0.002625
0.266667	0.5	-0.002625
0.275000	0.5	-0.002000
0.283333	0.5	-0.001375
0.291667	0.5	-0.001000
0.300000	0.5	-0.000875
0.308333	0.5	-0.000250
0.316667	0.5	0.000000
0.325000	0.5	0.000250
0.333333	0.5	0.000000
0.341667	0.5	0.000250
0.350000	0.5	0.000500
0.358333	0.5	0.000375
0.366667	0.5	0.000250
0.375000	0.5	0.000375
0.383333	0.5	0.001000
0.391667	0.5	0.001000
0.400000	0.5	0.000875
0.408333	0.5	0.001250
0.416667	0.5	0.001750
0.425000	0.5	0.002125
0.433333	0.5	0.001875
0.441667	0.5	0.002375
0.450000	0.5	0.002750
0.458333	0.5	0.002875
0.466667	0.5	0.003125
0.475000	0.5	0.003000
0.483333	0.5	0.003125
0.491667	0.5	0.003125
0.500000	0.5	0.003000
0.508333	0.5	0.002875
0.516667	0.5	0.002625
0.525000	0.5	0.002750
0.533333	0.5	0.002750
0.541667	0.5	0.002375
0.550000	0.5	0.002250
0.558333	0.5	0.002500
0.566667	0.5	0.002500
0.575000	0.5	0.002500
0.583333	0.5	0.001875
0.591667	0.5	0.001375
0.600000	0.5	0.000750
0.608333	0.5	0.000250
0.616667	0.5	0.000000
0.625000	0.5	-0.000125
0.633333	0.5	-0.000250
0.641667	0.5	-0.000500
0.650000	0.5	-0.000750
0.658333	0.5	-0.001500
0.666667	0.5	-0.002250
0.675000	0.5	-0.003000
0.683333	0.5	-0.003625
0.691667	0.5	-0.004250
0.700000	0.5	-0.004375
0.708333	0.5	-0.004375
0.716667	0.5	-0.005125
0.725000	0.5	-0.005250
0.733333	0.5	-0.005500
0.741667	0.5	-0.005875
0.750000	0.5	-0.006500
0.758333	0.5	-0.007000
0.766667	0.5	-0.007625
0.775000	0.5	-0.007875
0.783333	0.5	-0.007750
0.791667	0.5	-0.008125
0.800000	0.5	-0.008375
0.808333	0.5	-0.008625
0.816667	0.5	-0.009750
0.825000	0.5	-0.010125
0.833333	0.5	-0.010250
0.841667	0.5	-0.010625
0.850000	0.5	-0.010750
0.858333	0.5	-0.011125
0.866667	0.5	-0.011625
0.875000	0.5	-0.011875
0.883333	0.5	-0.012000
0.891667	0.5	-0.012250
0.900000	0.5	-0.012375
0.908333	0.5	-0.012500
0.916667	0.5	-0.012375
0.925000	0.5	-0.012250
0.933333	0.5	-0.012250
0.941667	0.5	-0.012875
0.950000	0.5	-0.013125
0.958333	0.5	-0.013125
0.966667	0.5	-0.013500
0.975000	0.5	-0.013750
0.983333	0.5	-0.013625
0.991667	0.5	-0.014000
1.000000	0.5	-0.013875
1.008333	0.5	-0.013750
1.016667	0.5	-0.013875
1.025000	0.5	-0.013375
1.033333	0.5	-0.013000
1.041667	0.5	-0.012500
1.050000	0.5	-0.012125
1.058333	0.5	-0.011875
1.066667	0.5	-0.011250
1.075000	0.5	-0.010875
1.083333	0.5	-0.010625
1.091667	0.5	-0.010750
1.100000	0.5	-0.010375
1.108333	0.5	-0.010250
1.116667	0.5	-0.009625
1.125000	0.5	-0.009250
1.133333	0.5	-0.008750
1.141667	0.5	-0.008250
1.150000	0.5	-0.007875
1.158333	0.5	-0.007750
1.166667	0.5	-0.007250
1.175000	0.5	-0.007000
1.183333	0.5	-0.006750
1.191667	0.5	-0.006125
1.200000	0.5	-0.005875
1.208333	0.5	-0.005500
1.216667	0.5	-0.005000
1.225000	0.5	-0.005125
1.233333	0.5	-0.004875
1.241667	0.5	-0.005125
1.250000	0.5	-0.005250
1.258333	0.5	-0.005000
1.266667	0.5	-0.005000
1.275000	0.5	-0.004875
1.283333	0.5	-0.004375
1.291667	0.5	-0.004250
1.300000	0.5	-0.003750
1.308333	0.5	-0.003625
1.316667	0.5	-0.003625
1.325000	0.5	-0.003500
1.333333	0.5	-0.003375
1.341667	0.5	-0.003250
1.350000	0.5	-0.003625
1.358333	0.5	-0.003625
1.366667	0.5	-0.004000
1.375000	0.5	-0.003750
1.383333	0.5	-0.003750
1.391667	0.5	-0.003375
1.400000	0.5	-0.003125
1.408333	0.5	-0.003625
1.416667	0.5	-0.003625
1.425000	0.5	-0.004000
1.433333	0.5	-0.004500
1.441667	0.5	-0.004500
1.450000	0.5	-0.004250
1.458333	0.5	-0.004500
1.466667	0.5	-0.004625
1.475000	0.5	-0.004500
1.483333	0.5	-0.004500
1.491667	0.5	-0.004375
1.500000	0.5	-0.004250
1.508333	0.5	-0.004125
1.516667	0.5	-0.004500
1.525000	0.5	-0.004625
1.533333	0.5	-0.004625
1.541667	0.5	-0.004625
1.550000	0.5	-0.004250
1.558333	0.5	-0.004500
1.566667	0.5	-0.004625
1.575000	0.5	-0.004250
1.583333	0.5	-0.004000
1.591667	0.5	-0.004000
1.600000	0.5	-0.003625
1.608333	0.5	-0.003250
1.616667	0.5	-0.003375
1.625000	0.5	-0.003500
1.633333	0.5	-0.003625
1.641667	0.5	-0.003375
1.650000	0.5	-0.002875
1.658333	0.5	-0.002875
1.666667	0.5	-0.003125
1.675000	0.5	-0.003250
1.683333	0.5	-0.003000
1.691667	0.5	-0.003125
1.700000	0.5	-0.003000
1.708333	0.5	-0.002875
1.716667	0.5	-0.002500
1.725000	0.5	-0.002250
1.733333	0.5	-0.001875
1.741667	0.5	-0.001750
1.750000	0.5	-0.001625
1.758333	0.5	-0.001500
1.766667	0.5	-0.001500
1.775000	0.5	-0.001375
1.783333	0.5	-0.001000
1.791667	0.5	-0.000625
1.800000	0.5	-0.000500
1.808333	0.5	-0.000500
1.816667	0.5	-0.000250
1.825000	0.5	-0.000125
1.833333	0.5	-0.000500
1.841667	0.5	-0.000625
1.850000	0.5	-0.000625
1.858333	0.5	-0.001125
1.866667	0.5	-0.001125
1.875000	0.5	-0.001500
1.883333	0.5	-0.001500
1.891667	0.5	-0.001625
1.900000	0.5	-0.001625
1.908333	0.5	-0.002125
1.916667	0.5	-0.001750
1.925000	0.5	-0.001375
1.933333	0.5	-0.001500
1.941667	0.5	-0.001500
1.950000	0.5	-0.001625
1.958333	0.5	-0.001750
1.966667	0.5	-0.001500
1.975000	0.5	-0.001000
1.983333	0.5	-0.000625
1.991667	0.5	-0.000750
2.000000	0.5	-0.001125
2.008333	0.5	-0.001250
2.016667	0.5	-0.001625
2.025000	0.5	-0.002250
2.033333	0.5	-0.002500
2.041667	0.5	-0.002375
2.050000	0.5	-0.002625
2.058333	0.5	-0.002875
2.066667	0.5	-0.003000
2.075000	0.5	-0.002875
2.083333	0.5	-0.003125
2.091667	0.5	-0.003125
2.100000	0.5	-0.002875
2.108333	0.5	-0.003000
2.116667	0.5	-0.003500
2.125000	0.5	-0.003625
2.133333	0.5	-0.004000
2.141667	0.5	-0.003875
2.150000	0.5	-0.004250
2.158333	0.5	-0.004625
2.166667	0.5	-0.004750
2.175000	0.5	-0.005000
2.183333	0.5	-0.005375
2.191667	0.5	-0.005750
2.200000	0.5	-0.005875
2.208333	0.5	-0.005875
2.216667	0.5	-0.006125
2.225000	0.5	-0.006375
2.233333	0.5	-0.006875
2.241667	0.5	-0.007000
2.250000	0.5	-0.007000
2.258333	0.5	-0.007125
2.266667	0.5	-0.007625
2.275000	0.5	-0.008250
2.283333	0.5	-0.008500
2.291667	0.5	-0.008625
2.300000	0.5	-0.008625
2.308333	0.5	-0.008750
2.316667	0.5	-0.009125
2.325000	0.5	-0.009250
2.333333	0.5	-0.009500
2.341667	0.5	-0.009500
2.350000	0.5	-0.009750
2.358333	0.5	-0.009875
2.366667	0.5	-0.010000
2.375000	0.5	-0.010000
2.383333	0.5	-0.009875
2.391667	0.5	-0.009875
2.400000	0.5	-0.010000
2.408333	0.5	-0.010000
2.416667	0.5	-0.009500
2.425000	0.5	-0.009125
2.433333	0.5	-0.008875
2.441667	0.5	-0.008750
2.450000	0.5	-0.008875
2.458333	0.5	-0.009000
2.466667	0.5	-0.009000
2.475000	0.5	-0.009000
2.483333	0.5	-0.009000
2.491667	0.5	-0.008750
2.500000	0.5	-0.008625
2.508333	0.5	-0.008125
2.516667	0.5	-0.007875
2.525000	0.5	-0.007875
2.533333	0.5	-0.007625
2.541667	0.5	-0.008000
2.550000	0.5	-0.007500
2.558333	0.5	-0.007500
2.566667	0.5	-0.007375
2.575000	0.5	-0.007125
2.583333	0.5	-0.007125
2.591667	0.5	-0.006875
2.600000	0.5	-0.006625
2.608333	0.5	-0.006375
2.616667	0.5	-0.006250
2.625000	0.5	-0.006250
2.633333	0.5	-0.006500
2.641667	0.5	-0.006875
2.650000	0.5	-0.007000
2.658333	0.5	-0.006875
2.666667	0.5	-0.007250
2.675000	0.5	-0.007375
2.683333	0.5	-0.007375
2.691667	0.5	-0.007750
2.700000	0.5	-0.007500
2.708333	0.5	-0.007875
2.716667	0.5	-0.008000
2.725000	0.5	-0.008375
2.733333	0.5	-0.008375
2.741667	0.5	-0.008750
2.750000	0.5	-0.009000
2.758333	0.5	-0.009500
2.766667	0.5	-0.010250
2.775000	0.5	-0.010125
2.783333	0.5	-0.010625
2.791667	0.5	-0.011250
2.800000	0.5	-0.011500
2.808333	0.5	-0.011625
2.816667	0.5	-0.011625
2.825000	0.5	-0.012000
2.833333	0.5	-0.012250
2.841667	0.5	-0.013125
2.850000	0.5	-0.013125
2.858333	0.5	-0.013375
2.866667	0.5	-0.013375
2.875000	0.5	-0.013625
2.883333	0.5	-0.014125
2.891667	0.5	-0.013875
2.900000	0.5	-0.014000
2.908333	0.5	-0.014500
2.916667	0.5	-0.014875
2.925000	0.5	-0.015125
2.933333	0.5	-0.015875
2.941667	0.5	-0.015625
2.950000	0.5	-0.015500
2.958333	0.5	-0.015250
2.966667	0.5	-0.014500
2.975000	0.5	-0.014125
2.983333	0.5	-0.013875
2.991667	0.5	-0.013875
3.000000	0.5	-0.013750
3.008333	0.5	-0.013375
3.016667	0.5	-0.012750
3.025000	0.5	-0.012125
3.033333	0.5	-0.011625
3.041667	0.5	-0.011125
3.050000	0.5	-0.010625
3.058333	0.5	-0.010375
3.066667	0.5	-0.010125
3.075000	0.5	-0.009750
3.083333	0.5	-0.009250
3.091667	0.5	-0.008875
3.100000	0.5	-0.008375
3.108333	0.5	-0.008250
3.116667	0.5	-0.007750
3.125000	0.5	-0.007625
3.133333	0.5	-0.007250
3.141667	0.5	-0.006500
3.150000	0.5	-0.005875
3.158333	0.5	-0.005375
3.166667	0.5	-0.005000
3.175000	0.5	-0.005000
3.183333	0.5	-0.004125
3.191667	0.5	-0.003500
3.200000	0.5	-0.002875
3.208333	0.5	-0.002375
3.216667	0.5	-0.002000
3.225000	0.5	-0.001500
3.233333	0.5	-0.000875
3.241667	0.5	-0.000875
3.250000	0.5	-0.000750
3.258333	0.5	-0.000500
3.266667	0.5	-0.000250
3.275000	0.5	0.000250
3.283333	0.5	0.000875
3.291667	0.5	0.000875
3.300000	0.5	0.001000
3.308333	0.5	0.001250
3.316667	0.5	0.001375
3.325000	0.5	0.001500
3.333333	0.5	0.001750
3.341667	0.5	0.001875
3.350000	0.5	0.001875
3.358333	0.5	0.002125
3.366667	0.5	0.002250
3.375000	0.5	0.002875
3.383333	0.5	0.002625
3.391667	0.5	0.002750
3.400000	0.5	0.002750
3.408333	0.5	0.003000
3.416667	0.5	0.003250
3.425000	0.5	0.003625
3.433333	0.5	0.004125
3.441667	0.5	0.004000
3.450000	0.5	0.003875
3.458333	0.5	0.004375
3.466667	0.5	0.004625
3.475000	0.5	0.004625
3.483333	0.5	0.004750
3.491667	0.5	0.004875
3.500000	0.5	0.005375
3.508333	0.5	0.006000
3.516667	0.5	0.006500
3.525000	0.5	0.006625
3.533333	0.5	0.006750
3.541667	0.5	0.007000
3.550000	0.5	0.007375
3.558333	0.5	0.007875
3.566667	0.5	0.007875
3.575000	0.5	0.008125
3.583333	0.5	0.008250
3.591667	0.5	0.008750
3.600000	0.5	0.008875
3.608333	0.5	0.009125
3.616667	0.5	0.009125
3.625000	0.5	0.009250
3.633333	0.5	0.009000
3.641667	0.5	0.009250
3.650000	0.5	0.009750
3.658333	0.5	0.010250
3.666667	0.5	0.010500
3.675000	0.5	0.010750
3.683333	0.5	0.010500
3.691667	0.5	0.010375
3.700000	0.5	0.010750
3.708333	0.5	0.010750
3.716667	0.5	0.011250
3.725000	0.5	0.011375
3.733333	0.5	0.011375
3.741667	0.5	0.011375
3.750000	0.5	0.011375
3.758333	0.5	0.011125
3.766667	0.5	0.010875
3.775000	0.5	0.010875
3.783333	0.5	0.011000
3.791667	0.5	0.011125
3.800000	0.5	0.010875
3.808333	0.5	0.011000
3.816667	0.5	0.010750
3.825000	0.5	0.010750
3.833333	0.5	0.011000
3.841667	0.5	0.010750
3.850000	0.5	0.010375
3.858333	0.5	0.010000
3.866667	0.5	0.009875
3.875000	0.5	0.009625
3.883333	0.5	0.009250
3.891667	0.5	0.009125
3.900000	0.5	0.008125
3.908333	0.5	0.007500
3.916667	0.5	0.007375
3.925000	0.5	0.007250
3.933333	0.5	0.006500
3.941667	0.5	0.006125
3.950000	0.5	0.005875
3.958333	0.5	0.005500
3.966667	0.5	0.005000
3.975000	0.5	0.004250
3.983333	0.5	0.003875
3.991667	0.5	0.003375
4.000000	0.5	0.002500
4.008333	0.5	0.001750
4.016667	0.5	0.000875
4.025000	0.5	0.000625
4.033333	0.5	0.000500
4.041667	0.5	0.000250
4.050000	0.5	0.000000
4.058333	0.5	-0.000375
4.066667	0.5	-0.000875
4.075000	0.5	-0.001375
4.083333	0.5	-0.002000
4.091667	0.5	-0.003000
4.100000	0.5	-0.003625
4.108333	0.5	-0.004250
4.116667	0.5	-0.004500
4.125000	0.5	-0.005000
4.133333	0.5	-0.005375
4.141667	0.5	-0.005750
4.150000	0.5	-0.006125
4.158333	0.5	-0.006500
4.166667	0.5	-0.006625
4.175000	0.5	-0.006750
4.183333	0.5	-0.007000
4.191667	0.5	-0.007375
4.200000	0.5	-0.007250
4.208333	0.5	-0.007375
4.216667	0.5	-0.008000
4.225000	0.5	-0.008375
4.233333	0.5	-0.009000
4.241667	0.5	-0.009625
4.250000	0.5	-0.009875
4.258333	0.5	-0.010500
4.266667	0.5	-0.010875
4.275000	0.5	-0.011125
4.283333	0.5	-0.011250
4.291667	0.5	-0.011500
4.300000	0.5	-0.011750
4.308333	0.5	-0.012000
4.316667	0.5	-0.012000
4.325000	0.5	-0.012000
4.333333	0.5	-0.012250
4.341667	0.5	-0.012125
4.350000	0.5	-0.011875
4.358333	0.5	-0.012000
4.366667	0.5	-0.011875
4.375000	0.5	-0.011625
4.383333	0.5	-0.011250
4.391667	0.5	-0.011000
4.400000	0.5	-0.011000
4.408333	0.5	-0.010875
4.416667	0.5	-0.011000
4.425000	0.5	-0.011250
4.433333	0.5	-0.011000
4.441667	0.5	-0.010625
4.450000	0.5	-0.010250
4.458333	0.5	-0.010250
4.466667	0.5	-0.010000
4.475000	0.5	-0.009625
4.483333	0.5	-0.009000
4.491667	0.5	-0.008375
4.500000	0.5	-0.008375
4.508333	0.5	-0.008250
4.516667	0.5	-0.008000
4.525000	0.5	-0.007625
4.533333	0.5	-0.007375
4.541667	0.5	-0.007500
4.550000	0.5	-0.007125
4.558333	0.5	-0.006375
4.566667	0.5	-0.005875
4.575000	0.5	-0.005500
4.583333	0.5	-0.004875
4.591667	0.5	-0.004750
4.600000	0.5	-0.004500
4.608333	0.5	-0.004375
4.616667	0.5	-0.003750
4.625000	0.5	-0.003250
4.633333	0.5	-0.003000
4.641667	0.5	-0.003125
4.650000	0.5	-0.003250
4.658333	0.5	-0.002375
4.666667	0.5	-0.002000
4.675000	0.5	-0.001625
4.683333	0.5	-0.000875
4.691667	0.5	-0.000375
4.700000	0.5	-0.000125
4.708333	0.5	0.000375
4.716667	0.5	0.000750
4.725000	0.5	0.001125
4.733333	0.5	0.001000
4.741667	0.5	0.001250
4.750000	0.5	0.001250
4.758333	0.5	0.001375
4.766667	0.5	0.001625
4.775000	0.5	0.001875
4.783333	0.5	0.002000
4.791667	0.5	0.002500
4.800000	0.5	0.002500
4.808333	0.5	0.002750
4.816667	0.5	0.002750
4.825000	0.5	0.002375
4.833333	0.5	0.002625
4.841667	0.5	0.002875
4.850000	0.5	0.003000
4.858333	0.5	0.003250
4.866667	0.5	0.003375
4.875000	0.5	0.003500
4.883333	0.5	0.003750
4.891667	0.5	0.003625
4.900000	0.5	0.003625
4.908333	0.5	0.003750
4.916667	0.5	0.003750
4.925000	0.5	0.003625
4.933333	0.5	0.003750
4.941667	0.5	0.003500
4.950000	0.5	0.003375
4.958333	0.5	0.003375
4.966667	0.5	0.003250
4.975000	0.5	0.003500
4.983333	0.5	0.003750
4.991667	0.5	0.003875
5.000000	0.5	0.003500
5.008333	0.5	0.003000
5.016667	0.5	0.003000
5.025000	0.5	0.003125
5.033333	0.5	0.002875
5.041667	0.5	0.003500
5.050000	0.5	0.003750
5.058333	0.5	0.003500
5.066667	0.5	0.003375
5.075000	0.5	0.003375
5.083333	0.5	0.003250
5.091667	0.5	0.002875
5.100000	0.5	0.002750
5.108333	0.5	0.002500
5.116667	0.5	0.002500
5.125000	0.5	0.002250
5.133333	0.5	0.002875
5.141667	0.5	0.003000
5.150000	0.5	0.003250
5.158333	0.5	0.003625
5.166667	0.5	0.003500
5.175000	0.5	0.003500
5.183333	0.5	0.003625
5.191667	0.5	0.003875
5.200000	0.5	0.004125
5.208333	0.5	0.004500
5.216667	0.5	0.004500
5.225000	0.5	0.004125
5.233333	0.5	0.004125
5.241667	0.5	0.004125
5.250000	0.5	0.004875
5.258333	0.5	0.004750
5.266667	0.5	0.004250
5.275000	0.5	0.004250
5.283333	0.5	0.004125
5.291667	0.5	0.003875
5.300000	0.5	0.004250
5.308333	0.5	0.004375
5.316667	0.5	0.004250
5.325000	0.5	0.004250
5.333333	0.5	0.004500
5.341667	0.5	0.004125
5.350000	0.5	0.004250
5.358333	0.5	0.004375
5.366667	0.5	0.004250
5.375000	0.5	0.004500
5.383333	0.5	0.004500
5.391667	0.5	0.004375
5.400000	0.5	0.004750
5.408333	0.5	0.004375
5.416667	0.5	0.003875
5.425000	0.5	0.003625
5.433333	0.5	0.003500
5.441667	0.5	0.003250
5.450000	0.5	0.003125
5.458333	0.5	0.002750
5.466667	0.5	0.002500
5.475000	0.5	0.002250
5.483333	0.5	0.001750
5.491667	0.5	0.001625
5.500000	0.5	0.001625
5.508333	0.5	0.001500
5.516667	0.5	0.001625
5.525000	0.5	0.001250
5.533333	0.5	0.001375
5.541667	0.5	0.001375
5.550000	0.5	0.001125
5.558333	0.5	0.000875
5.566667	0.5	0.001000
5.575000	0.5	0.000750
5.583333	0.5	0.000625
5.591667	0.5	0.000125
5.600000	0.5	0.000000
5.608333	0.5	0.000125
5.616667	0.5	0.000000
5.625000	0.5	0.000000
5.633333	0.5	0.000125
5.641667	0.5	0.000250
5.650000	0.5	0.000500
5.658333	0.5	0.000500
5.666667	0.5	0.000375
5.675000	0.5	0.000250
5.683333	0.5	0.000250
5.691667	0.5	0.000625
5.700000	0.5	0.000875
5.708333	0.5	0.000875
5.716667	0.5	0.001000
5.725000	0.5	0.002000
5.733333	0.5	0.002125
5.741667	0.5	0.002750
5.750000	0.5	0.003125
5.758333	0.5	0.003125
5.766667	0.5	0.002875
5.775000	0.5	0.002875
5.783333	0.5	0.003125
5.791667	0.5	0.003750
5.800000	0.5	0.003750
5.808333	0.5	0.003625
5.816667	0.5	0.003750
5.825000	0.5	0.003750
5.833333	0.5	0.004125
5.841667	0.5	0.004375
5.850000	0.5	0.004750
5.858333	0.5	0.005125
5.866667	0.5	0.005125
5.875000	0.5	0.005250
5.883333	0.5	0.005375
5.891667	0.5	0.005625
5.900000	0.5	0.006000
5.908333	0.5	0.006625
5.916667	0.5	0.007000
5.925000	0.5	0.007500
5.933333	0.5	0.007625
5.941667	0.5	0.008250
5.950000	0.5	0.008875
5.958333	0.5	0.009500
5.966667	0.5	0.010625
5.975000	0.5	0.011625
5.983333	0.5	0.012500
5.991667	0.5	0.014000
6.000000	0.5	0.015250
6.008333	0.5	0.016500
6.016667	0.5	0.017625
6.025000	0.5	0.018875
6.033333	0.5	0.020000
6.041667	0.5	0.020875
6.050000	0.5	0.022500
6.058333	0.5	0.023500
6.066667	0.5	0.024625
6.075000	0.5	0.026000
6.083333	0.5	0.027250
6.091667	0.5	0.028500
6.100000	0.5	0.029625
6.108333	0.5	0.030875
6.116667	0.5	0.032375
6.125000	0.5	0.033125
6.133333	0.5	0.033500
6.141667	0.5	0.034750
6.150000	0.5	0.035750
6.158333	0.5	0.036125
6.166667	0.5	0.036750
6.175000	0.5	0.037125
6.183333	0.5	0.036750
6.191667	0.5	0.037125
6.200000	0.5	0.037000
6.208333	0.5	0.036750
6.216667	0.5	0.036250
6.225000	0.5	0.035250
6.233333	0.5	0.034375
6.241667	0.5	0.033875
6.250000	0.5	0.033000
6.258333	0.5	0.031750
6.266667	0.5	0.030875
6.275000	0.5	0.029750
6.283333	0.5	0.028500
6.291667	0.5	0.027500
6.300000	0.5	0.026500
6.308333	0.5	0.025750
6.316667	0.5	0.024750
6.325000	0.5	0.023250
6.333333	0.5	0.021875
6.341667	0.5	0.020750
6.350000	0.5	0.019750
6.358333	0.5	0.018750
6.366667	0.5	0.017875
6.375000	0.5	0.016750
6.383333	0.5	0.015875
6.391667	0.5	0.015125
6.400000	0.5	0.014500
6.408333	0.5	0.013125
6.416667	0.5	0.012750
6.425000	0.5	0.012250
6.433333	0.5	0.011750
6.441667	0.5	0.011250
6.450000	0.5	0.010625
6.458333	0.5	0.010375
6.466667	0.5	0.010000
6.475000	0.5	0.009500
6.483333	0.5	0.008750
6.491667	0.5	0.008625
6.500000	0.5	0.008250
6.508333	0.5	0.007625
6.516667	0.5	0.007125
6.525000	0.5	0.006875
6.533333	0.5	0.006375
6.541667	0.5	0.006250
6.550000	0.5	0.006500
6.558333	0.5	0.006000
6.566667	0.5	0.005375
6.575000	0.5	0.004750
6.583333	0.5	0.004000
6.591667	0.5	0.003625
6.600000	0.5	0.003250
6.608333	0.5	0.003250
6.616667	0.5	0.003000
6.625000	0.5	0.002750
6.633333	0.5	0.002500
6.641667	0.5	0.002000
6.650000	0.5	0.001500
6.658333	0.5	0.001375
6.666667	0.5	0.001250
6.675000	0.5	0.000625
6.683333	0.5	-0.000125
6.691667	0.5	-0.001500
6.700000	0.5	-0.003625
6.708333	0.5	-0.005750
6.716667	0.5	-0.009625
6.725000	0.5	-0.015750
6.733333	0.5	-0.024875
6.741667	0.5	-0.038875
6.750000	0.5	-0.061000
6.758333	0.5	-0.096125
6.766667	0.5	-0.152625
6.775000	0.5	-0.239250
6.783333	0.5	-0.366750
6.791667	0.5	-0.546375
6.800000	0.5	-0.783625
6.808333	0.5	-1.077500
6.816667	0.5	-1.416625
6.825000	0.5	-1.778125
6.833333	0.5	-2.127750
6.841667	0.5	-2.421875
6.850000	0.5	-2.612750
6.858333	0.5	-2.648125
6.866667	0.5	-2.478250
6.875000	0.5	-2.057125
6.883333	0.5	-1.345125
6.891667	0.5	-0.312000
6.900000	0.5	1.061625
6.908333	0.5	2.782500
6.916667	0.5	4.839625
6.925000	0.5	7.200125
6.933333	0.5	9.805375
6.941667	0.5	12.565625
6.950000	0.5	15.356625
6.958333	0.5	18.026125
6.966667	0.5	20.406625
6.975000	0.5	22.337000
6.983333	0.5	23.686875
6.991667	0.5	24.380250
7.000000	0.5	24.404250
7.008333	0.5	23.809375
7.016667	0.5	22.693000
7.025000	0.5	21.181750
7.033333	0.5	19.409000
7.041667	0.5	17.501375
7.050000	0.5	15.564500
7.058333	0.5	13.681125
7.066667	0.5	11.908750
7.075000	0.5	10.283500
7.083333	0.5	8.822375
7.091667	0.5	7.529750
7.100000	0.5	6.400875
7.108333	0.5	5.424500
7.116667	0.5	4.587875
7.125000	0.5	3.874750
7.133333	0.5	3.269625
7.141667	0.5	2.758000
7.150000	0.5	2.326750
7.158333	0.5	1.964250
7.166667	0.5	1.660000
7.175000	0.5	1.404500
7.183333	0.5	1.189875
7.191667	0.5	1.009375
7.200000	0.5	0.857750
7.208333	0.5	0.731000
7.216667	0.5	0.624375
7.225000	0.5	0.534125
7.233333	0.5	0.458000
7.241667	0.5	0.393500
7.250000	0.5	0.339375
7.258333	0.5	0.293000
7.266667	0.5	0.253500
7.275000	0.5	0.220000
7.283333	0.5	0.191750
7.291667	0.5	0.168250
7.300000	0.5	0.147875
7.308333	0.5	0.130500
7.316667	0.5	0.115250
7.325000	0.5	0.102750
7.333333	0.5	0.092250
7.341667	0.5	0.082750
7.350000	0.5	0.075375
7.358333	0.5	0.069125
7.366667	0.5	0.063250
7.375000	0.5	0.058125
7.383333	0.5	0.053375
7.391667	0.5	0.049250
7.400000	0.5	0.045500
7.408333	0.5	0.042125
7.416667	0.5	0.039750
7.425000	0.5	0.037250
7.433333	0.5	0.034500
7.441667	0.5	0.032500
7.450000	0.5	0.030375
7.458333	0.5	0.028375
7.466667	0.5	0.027000
7.475000	0.5	0.025750
7.483333	0.5	0.024500
7.491667	0.5	0.023750
7.500000	0.5	0.022250
7.508333	0.5	0.021500
7.516667	0.5	0.020500
7.525000	0.5	0.020125
7.533333	0.5	0.019375
7.541667	0.5	0.019000
7.550000	0.5	0.018500
7.558333	0.5	0.018000
7.566667	0.5	0.017875
7.575000	0.5	0.018000
7.583333	0.5	0.018375
7.591667	0.5	0.018625
7.600000	0.5	0.018750
7.608333	0.5	0.019250
7.616667	0.5	0.019250
7.625000	0.5	0.019125
7.633333	0.5	0.019500
7.641667	0.5	0.020125
7.650000	0.5	0.020625
7.658333	0.5	0.021125
7.666667	0.5	0.021875
7.675000	0.5	0.022750
7.683333	0.5	0.023000
7.691667	0.5	0.022750
7.700000	0.5	0.023250
7.708333	0.5	0.023500
7.716667	0.5	0.023500
7.725000	0.5	0.024125
7.733333	0.5	0.025000
7.741667	0.5	0.025250
7.750000	0.5	0.025625
7.758333	0.5	0.026375
7.766667	0.5	0.026875
7.775000	0.5	0.027625
7.783333	0.5	0.027750
7.791667	0.5	0.027750
7.800000	0.5	0.028375
7.808333	0.5	0.028625
7.816667	0.5	0.028875
7.825000	0.5	0.029375
7.833333	0.5	0.030000
7.841667	0.5	0.030375
7.850000	0.5	0.031375
7.858333	0.5	0.032125
7.866667	0.5	0.032625
7.875000	0.5	0.034125
7.883333	0.5	0.034875
7.891667	0.5	0.036000
7.900000	0.5	0.037125
7.908333	0.5	0.039500
7.916667	0.5	0.042125
7.925000	0.5	0.045250
7.933333	0.5	0.049250
7.941667	0.5	0.054375
7.950000	0.5	0.060500
7.958333	0.5	0.068125
7.966667	0.5	0.077875
7.975000	0.5	0.090000
7.983333	0.5	0.105375
7.991667	0.5	0.124750
8.000000	0.5	0.149125
8.008333	0.5	0.180375
8.016667	0.5	0.219375
8.025000	0.5	0.267000
8.033333	0.5	0.325250
8.041667	0.5	0.395625
8.050000	0.5	0.479750
8.058333	0.5	0.578625
8.066667	0.5	0.693625
8.075000	0.5	0.825500
8.083333	0.5	0.975500
8.091667	0.5	1.143250
8.100000	0.5	1.329125
8.108333	0.5	1.533125
8.116667	0.5	1.755125
8.125000	0.5	1.994625
8.133333	0.5	2.250875
8.141667	0.5	2.524000
8.150000	0.5	2.812625
8.158333	0.5	3.116500
8.166667	0.5	3.435250
8.175000	0.5	3.767875
8.183333	0.5	4.113750
8.191667	0.5	4.472625
8.200000	0.5	4.843625
8.208333	0.5	5.225625
8.216667	0.5	5.618625
8.225000	0.5	6.021875
8.233333	0.5	6.435125
8.241667	0.5	6.857750
8.250000	0.5	7.289125
8.258333	0.5	7.728375
8.266667	0.5	8.176125
8.275000	0.5	8.631750
8.283333	0.5	9.094500
8.291667	0.5	9.565250
8.300000	0.5	10.042000
8.308333	0.5	10.525375
8.316667	0.5	11.015000
8.325000	0.5	11.509750
8.333333	0.5	12.008500
8.341667	0.5	12.509875
8.350000	0.5	13.009250
8.358333	0.5	13.497375
8.366667	0.5	13.955500
8.375000	0.5	14.351750
8.383333	0.5	14.641250
8.391667	0.5	14.772625
8.400000	0.5	14.695250
8.408333	0.5	14.376250
8.416667	0.5	13.808000
8.425000	0.5	13.012000
8.433333	0.5	12.034625
8.441667	0.5	10.936625
8.450000	0.5	9.781375
8.458333	0.5	8.626625
8.466667	0.5	7.519250
8.475000	0.5	6.490000
8.483333	0.5	5.558500
8.491667	0.5	4.732000
8.500000	0.5	4.011000
8.508333	0.5	3.389375
8.516667	0.5	2.858625
8.525000	0.5	2.408500
8.533333	0.5	2.029125
8.541667	0.5	1.711125
8.550000	0.5	1.446000
8.558333	0.5	1.224500
8.566667	0.5	1.040875
8.575000	0.5	0.888625
8.583333	0.5	0.762500
8.591667	0.5	0.658000
8.600000	0.5	0.571500
8.608333	0.5	0.500125
8.616667	0.5	0.440875
8.625000	0.5	0.391750
8.633333	0.5	0.350375
8.641667	0.5	0.315375
8.650000	0.5	0.286375
8.658333	0.5	0.261375
8.666667	0.5	0.240375
8.675000	0.5	0.222000
8.683333	0.5	0.206125
8.691667	0.5	0.192375
8.700000	0.5	0.180500
8.708333	0.5	0.169625
8.716667	0.5	0.159875
8.725000	0.5	0.151500
8.733333	0.5	0.144125
8.741667	0.5	0.137125
8.750000	0.5	0.131000
8.758333	0.5	0.125500
8.766667	0.5	0.120625
8.775000	0.5	0.116250
8.783333	0.5	0.112250
8.791667	0.5	0.108375
8.800000	0.5	0.105125
8.808333	0.5	0.102000
8.816667	0.5	0.099375
8.825000	0.5	0.096875
8.833333	0.5	0.095125
8.841667	0.5	0.093875
8.850000	0.5	0.091875
8.858333	0.5	0.091125
8.866667	0.5	0.090875
8.875000	0.5	0.091250
8.883333	0.5	0.092250
8.891667	0.5	0.093875
8.900000	0.5	0.097000
8.908333	0.5	0.101125
8.916667	0.5	0.106875
8.925000	0.5	0.114375
8.933333	0.5	0.124250
8.941667	0.5	0.137125
8.950000	0.5	0.153625
8.958333	0.5	0.173750
8.966667	0.5	0.199000
8.975000	0.5	0.229875
8.983333	0.5	0.267625
8.991667	0.5	0.312250
9.000000	0.5	0.365625
9.008333	0.5	0.427625
9.016667	0.5	0.498625
9.025000	0.5	0.579125
9.033333	0.5	0.669000
9.041667	0.5	0.768375
9.050000	0.5	0.875750
9.058333	0.5	0.991125
9.066667	0.5	1.112500
9.075000	0.5	1.238250
9.083333	0.5	1.365625
9.091667	0.5	1.492875
9.100000	0.5	1.617250
9.108333	0.5	1.735500
9.116667	0.5	1.845750
9.125000	0.5	1.944750
9.133333	0.5	2.030375
9.141667	0.5	2.100375
9.150000	0.5	2.153500
9.158333	0.5	2.188250
9.166667	0.5	2.204625
9.175000	0.5	2.202000
9.183333	0.5	2.180625
9.191667	0.5	2.142000
9.200000	0.5	2.087625
9.208333	0.5	2.018375
9.216667	0.5	1.937500
9.225000	0.5	1.845875
9.233333	0.5	1.746500
9.241667	0.5	1.641625
9.250000	0.5	1.533000
9.258333	0.5	1.423125
9.266667	0.5	1.313500
9.275000	0.5	1.205625
9.283333	0.5	1.101500
9.291667	0.5	1.001250
9.300000	0.5	0.906875
9.308333	0.5	0.818625
9.316667	0.5	0.735875
9.325000	0.5	0.660250
9.333333	0.5	0.590625
9.341667	0.5	0.527625
9.350000	0.5	0.470625
9.358333	0.5	0.419500
9.366667	0.5	0.374125
9.375000	0.5	0.334000
9.383333	0.5	0.298125
9.391667	0.5	0.266875
9.400000	0.5	0.239375
9.408333	0.5	0.215375
9.416667	0.5	0.194875
9.425000	0.5	0.176500
9.433333	0.5	0.160625
9.441667	0.5	0.146875
9.450000	0.5	0.135250
9.458333	0.5	0.125125
9.466667	0.5	0.116375
9.475000	0.5	0.109000
9.483333	0.5	0.103250
9.491667	0.5	0.098125
9.500000	0.5	0.093500
9.508333	0.5	0.090250
9.516667	0.5	0.088000
9.525000	0.5	0.086250
9.533333	0.5	0.085375
9.541667	0.5	0.086375
9.550000	0.5	0.088000
9.558333	0.5	0.090125
9.566667	0.5	0.093125
9.575000	0.5	0.097125
9.583333	0.5	0.101500
9.591667	0.5	0.106500
9.600000	0.5	0.112500
9.608333	0.5	0.118750
9.616667	0.5	0.125875
9.625000	0.5	0.133250
9.633333	0.5	0.141000
9.641667	0.5	0.149375
9.650000	0.5	0.157500
9.658333	0.5	0.165250
9.666667	0.5	0.172750
9.675000	0.5	0.180125
9.683333	0.5	0.186875
9.691667	0.5	0.192500
9.700000	0.5	0.197125
9.708333	0.5	0.200750
9.716667	0.5	0.204000
9.725000	0.5	0.206000
9.733333	0.5	0.206625
9.741667	0.5	0.206500
9.750000	0.5	0.205625
9.758333	0.5	0.204000
9.766667	0.5	0.201250
9.775000	0.5	0.197875
9.783333	0.5	0.194000
9.791667	0.5	0.188875
9.800000	0.5	0.183625
9.808333	0.5	0.177875
9.816667	0.5	0.172000
9.825000	0.5	0.166000
9.833333	0.5	0.159750
9.841667	0.5	0.153750
9.850000	0.5	0.147875
9.858333	0.5	0.142375
9.866667	0.5	0.136750
9.875000	0.5	0.131250
9.883333	0.5	0.126000
9.891667	0.5	0.120875
9.900000	0.5	0.115750
9.908333	0.5	0.111375
9.916667	0.5	0.107250
9.925000	0.5	0.103375
9.933333	0.5	0.099625
9.941667	0.5	0.096375
9.950000	0.5	0.093250
9.958333	0.5	0.090375
9.966667	0.5	0.087375
9.975000	0.5	0.084375
9.983333	0.5	0.082000
9.991667	0.5	0.079375
10.000000	0.5	0.077375
10.008333	0.5	0.075500
10.016667	0.5	0.074500
10.025000	0.5	0.073125
10.033333	0.5	0.071750
10.041667	0.5	0.070500
10.050000	0.5	0.069500
10.058333	0.5	0.068625
10.066667	0.5	0.068125
10.075000	0.5	0.067875
10.083333	0.5	0.068000
10.091667	0.5	0.067875
10.100000	0.5	0.068375
10.108333	0.5	0.069500
10.116667	0.5	0.070500
10.125000	0.5	0.072125
10.133333	0.5	0.074375
10.141667	0.5	0.077375
10.150000	0.5	0.080875
10.158333	0.5	0.085000
10.166667	0.5	0.089875
10.175000	0.5	0.095375
10.183333	0.5	0.101500
10.191667	0.5	0.108375
10.200000	0.5	0.115750
10.208333	0.5	0.124625
10.216667	0.5	0.133500
10.225000	0.5	0.143125
10.233333	0.5	0.152875
10.241667	0.5	0.162875
10.250000	0.5	0.173625
10.258333	0.5	0.184375
10.266667	0.5	0.195125
10.275000	0.5	0.206000
10.283333	0.5	0.216750
10.291667	0.5	0.228250
10.300000	0.5	0.241000
10.308333	0.5	0.254000
10.316667	0.5	0.268625
10.325000	0.5	0.285625
10.333333	0.5	0.305625
10.341667	0.5	0.328875
10.350000	0.5	0.356375
10.358333	0.5	0.388375
10.366667	0.5	0.426500
10.375000	0.5	0.472000
10.383333	0.5	0.526125
10.391667	0.5	0.589250
10.400000	0.5	0.663375
10.408333	0.5	0.749750
10.416667	0.5	0.848500
10.425000	0.5	0.961250
10.433333	0.5	1.089125
10.441667	0.5	1.232000
10.450000	0.5	1.391125
10.458333	0.5	1.566125
10.466667	0.5	1.757000
10.475000	0.5	1.963500
10.483333	0.5	2.184375
10.491667	0.5	2.419000
10.500000	0.5	2.666125
10.508333	0.5	2.923875
10.516667	0.5	3.190375
10.525000	0.5	3.463375
10.533333	0.5	3.740500
10.541667	0.5	4.018500
10.550000	0.5	4.295875
10.558333	0.5	4.567375
10.566667	0.5	4.831375
10.575000	0.5	5.084250
10.583333	0.5	5.323875
10.591667	0.5	5.545875
10.600000	0.5	5.747875
10.608333	0.5	5.926750
10.616667	0.5	6.079750
10.625000	0.5	6.204750
10.633333	0.5	6.300000
10.641667	0.5	6.363250
10.650000	0.5	6.393750
10.658333	0.5	6.391250
10.666667	0.5	6.354750
10.675000	0.5	6.285250
10.683333	0.5	6.183250
10.691667	0.5	6.050500
10.700000	0.5	5.888625
10.708333	0.5	5.700750
10.716667	0.5	5.489125
10.725000	0.5	5.257375
10.733333	0.5	5.008875
10.741667	0.5	4.747500
10.750000	0.5	4.476375
10.758333	0.5	4.200000
10.766667	0.5	3.920875
10.775000	0.5	3.642000
10.783333	0.5	3.367750
10.791667	0.5	3.099625
10.800000	0.5	2.840625
10.808333	0.5	2.592125
10.816667	0.5	2.356250
10.825000	0.5	2.133625
10.833333	0.5	1.925875
10.841667	0.5	1.732750
10.850000	0.5	1.554000
10.858333	0.5	1.390625
10.866667	0.5	1.241625
10.875000	0.5	1.107000
10.883333	0.5	0.985375
10.891667	0.5	0.876625
10.900000	0.5	0.779750
10.908333	0.5	0.693875
10.916667	0.5	0.617750
10.925000	0.5	0.550875
10.933333	0.5	0.492750
10.941667	0.5	0.442375
10.950000	0.5	0.398250
10.958333	0.5	0.360250
10.966667	0.5	0.327750
10.975000	0.5	0.300125
10.983333	0.5	0.276250
10.991667	0.5	0.255500
11.000000	0.5	0.238250
11.008333	0.5	0.223625
11.016667	0.5	0.211125
11.025000	0.5	0.200750
11.033333	0.5	0.191875
11.041667	0.5	0.184000
11.050000	0.5	0.177125
11.058333	0.5	0.171000
11.066667	0.5	0.165750
11.075000	0.5	0.160750
11.083333	0.5	0.155875
11.091667	0.5	0.151250
11.100000	0.5	0.146625
11.108333	0.5	0.142375
11.116667	0.5	0.138000
11.125000	0.5	0.134000
11.133333	0.5	0.129875
11.141667	0.5	0.125500
11.150000	0.5	0.121000
11.158333	0.5	0.116875
11.166667	0.5	0.112750
11.175000	0.5	0.109125
11.183333	0.5	0.104875
11.191667	0.5	0.101250
11.200000	0.5	0.097375
11.208333	0.5	0.093625
11.216667	0.5	0.090375
11.225000	0.5	0.087250
11.233333	0.5	0.084250
11.241667	0.5	0.081375
11.250000	0.5	0.078500
11.258333	0.5	0.075750
11.266667	0.5	0.073125
11.275000	0.5	0.071000
11.283333	0.5	0.068500
11.291667	0.5	0.066250
11.300000	0.5	0.064375
11.308333	0.5	0.062375
11.316667	0.5	0.060750
11.325000	0.5	0.059500
11.333333	0.5	0.058000
11.341667	0.5	0.056375
11.350000	0.5	0.054750
11.358333	0.5	0.053500
11.366667	0.5	0.052500
11.375000	0.5	0.051875
11.383333	0.5	0.051125
11.391667	0.5	0.050000
11.400000	0.5	0.049250
11.408333	0.5	0.048750
11.416667	0.5	0.048500
11.425000	0.5	0.048000
11.433333	0.5	0.047375
11.441667	0.5	0.046625
11.450000	0.5	0.046375
11.458333	0.5	0.046250
11.466667	0.5	0.045750
11.475000	0.5	0.045500
11.483333	0.5	0.044875
11.491667	0.5	0.044625
11.500000	0.5	0.044625
11.508333	0.5	0.044500
11.516667	0.5	0.044125
11.525000	0.5	0.044250
11.533333	0.5	0.044000
11.541667	0.5	0.043875
11.550000	0.5	0.043750
11.558333	0.5	0.043625
11.566667	0.5	0.043500
11.575000	0.5	0.043625
11.583333	0.5	0.043625
11.591667	0.5	0.043500
11.600000	0.5	0.043375
11.608333	0.5	0.043625
11.616667	0.5	0.043875
11.625000	0.5	0.044000
11.633333	0.5	0.043875
11.641667	0.5	0.044000
11.650000	0.5	0.043875
11.658333	0.5	0.043750
11.666667	0.5	0.043500
11.675000	0.5	0.043625
11.683333	0.5	0.043750
11.691667	0.5	0.044250
11.700000	0.5	0.044500
11.708333	0.5	0.044375
11.716667	0.5	0.044750
11.725000	0.5	0.044875
11.733333	0.5	0.045125
11.741667	0.5	0.045375
11.750000	0.5	0.045750
11.758333	0.5	0.046000
11.766667	0.5	0.046250
11.775000	0.5	0.046750
11.783333	0.5	0.046750
11.791667	0.5	0.046875
11.800000	0.5	0.047000
11.808333	0.5	0.046750
11.816667	0.5	0.047000
11.825000	0.5	0.047000
11.833333	0.5	0.046625
11.841667	0.5	0.046500
11.850000	0.5	0.046750
11.858333	0.5	0.047000
11.866667	0.5	0.046875
11.875000	0.5	0.047000
11.883333	0.5	0.047500
11.891667	0.5	0.047750
11.900000	0.5	0.048000
11.908333	0.5	0.048000
11.916667	0.5	0.048000
11.925000	0.5	0.048625
11.933333	0.5	0.049250
11.941667	0.5	0.049375
11.950000	0.5	0.049375
11.958333	0.5	0.049250
11.966667	0.5	0.049750
11.975000	0.5	0.050000
11.983333	0.5	0.050375
11.991667	0.5	0.051000
12.000000	0.5	0.051250
12.008333	0.5	0.051875
12.016667	0.5	0.052750
12.025000	0.5	0.053250
12.033333	0.5	0.053750
12.041667	0.5	0.054250
12.050000	0.5	0.054500
12.058333	0.5	0.054500
12.066667	0.5	0.054625
12.075000	0.5	0.054750
12.083333	0.5	0.054875
12.091667	0.5	0.055250
12.100000	0.5	0.055500
12.108333	0.5	0.055500
12.116667	0.5	0.055500
12.125000	0.5	0.055000
12.133333	0.5	0.055250
12.141667	0.5	0.055250
12.150000	0.5	0.054875
12.158333	0.5	0.054500
12.166667	0.5	0.055000
12.175000	0.5	0.055625
12.183333	0.5	0.056125
12.191667	0.5	0.056375
12.200000	0.5	0.056500
12.208333	0.5	0.056750
12.216667	0.5	0.057375
12.225000	0.5	0.057625
12.233333	0.5	0.058125
12.241667	0.5	0.059125
12.250000	0.5	0.059500
12.258333	0.5	0.060000
12.266667	0.5	0.060750
12.275000	0.5	0.061750
12.283333	0.5	0.062500
12.291667	0.5	0.063375
12.300000	0.5	0.064125
12.308333	0.5	0.064875
12.316667	0.5	0.065625
12.325000	0.5	0.066625
12.333333	0.5	0.067250
12.341667	0.5	0.067875
12.350000	0.5	0.068750
12.358333	0.5	0.069625
12.366667	0.5	0.070375
12.375000	0.5	0.070750
12.383333	0.5	0.071125
12.391667	0.5	0.071000
12.400000	0.5	0.071125
12.408333	0.5	0.071000
12.416667	0.5	0.070750
12.425000	0.5	0.070250
12.433333	0.5	0.069625
12.441667	0.5	0.068750
12.450000	0.5	0.068500
12.458333	0.5	0.068000
12.466667	0.5	0.067500
12.475000	0.5	0.066500
12.483333	0.5	0.065625
12.491667	0.5	0.065250
12.500000	0.5	0.064375
12.508333	0.5	0.063625
12.516667	0.5	0.062875
12.525000	0.5	0.062125
12.533333	0.5	0.061625
12.541667	0.5	0.061375
12.550000	0.5	0.061125
12.558333	0.5	0.060750
12.566667	0.5	0.060000
12.575000	0.5	0.059625
12.583333	0.5	0.059125
12.591667	0.5	0.058625
12.600000	0.5	0.058250
12.608333	0.5	0.057875
12.616667	0.5	0.057625
12.625000	0.5	0.057375
12.633333	0.5	0.057250
12.641667	0.5	0.056875
12.650000	0.5	0.056000
12.658333	0.5	0.055875
12.666667	0.5	0.055250
12.675000	0.5	0.054250
12.683333	0.5	0.053500
12.691667	0.5	0.053000
12.700000	0.5	0.052375
12.708333	0.5	0.051750
12.716667	0.5	0.051250
12.725000	0.5	0.051125
12.733333	0.5	0.050750
12.741667	0.5	0.050375
12.750000	0.5	0.049375
12.758333	0.5	0.049125
12.766667	0.5	0.049000
12.775000	0.5	0.048500
12.783333	0.5	0.047875
12.791667	0.5	0.047625
12.800000	0.5	0.047375
12.808333	0.5	0.047000
12.816667	0.5	0.046625
12.825000	0.5	0.046125
12.833333	0.5	0.046375
12.841667	0.5	0.046125
12.850000	0.5	0.045875
12.858333	0.5	0.046000
12.866667	0.5	0.046000
12.875000	0.5	0.045625
12.883333	0.5	0.045375
12.891667	0.5	0.045375
12.900000	0.5	0.045750
12.908333	0.5	0.045500
12.916667	0.5	0.045250
12.925000	0.5	0.044875
12.933333	0.5	0.044875
12.941667	0.5	0.045000
12.950000	0.5	0.044875
12.958333	0.5	0.044250
12.966667	0.5	0.043875
12.975000	0.5	0.043750
12.983333	0.5	0.043375
12.991667	0.5	0.043125
13.000000	0.5	0.043000
13.008333	0.5	0.043125
13.016667	0.5	0.043375
13.025000	0.5	0.043375
13.033333	0.5	0.042875
13.041667	0.5	0.043250
13.050000	0.5	0.043125
13.058333	0.5	0.043000
13.066667	0.5	0.043125
13.075000	0.5	0.042750
13.083333	0.5	0.042625
13.091667	0.5	0.042375
13.100000	0.5	0.042500
13.108333	0.5	0.042250
13.116667	0.5	0.042250
13.125000	0.5	0.042375
13.133333	0.5	0.042125
13.141667	0.5	0.042125
13.150000	0.5	0.042250
13.158333	0.5	0.042250
13.166667	0.5	0.042500
13.175000	0.5	0.042250
13.183333	0.5	0.042250
13.191667	0.5	0.042375
13.200000	0.5	0.043000
13.208333	0.5	0.043125
13.216667	0.5	0.043375
13.225000	0.5	0.043250
13.233333	0.5	0.042500
13.241667	0.5	0.042250
13.250000	0.5	0.042125
13.258333	0.5	0.042125
13.266667	0.5	0.042000
13.275000	0.5	0.041875
13.283333	0.5	0.041625
13.291667	0.5	0.041250
13.300000	0.5	0.041250
13.308333	0.5	0.041500
13.316667	0.5	0.041625
13.325000	0.5	0.041375
13.333333	0.5	0.041500
13.341667	0.5	0.041250
13.350000	0.5	0.041625
13.358333	0.5	0.041750
13.366667	0.5	0.041750
13.375000	0.5	0.041500
13.383333	0.5	0.041375
13.391667	0.5	0.041375
13.400000	0.5	0.041000
13.408333	0.5	0.041000
13.416667	0.5	0.041000
13.425000	0.5	0.040875
13.433333	0.5	0.040625
13.441667	0.5	0.040750
13.450000	0.5	0.040125
13.458333	0.5	0.040125
13.466667	0.5	0.040500
13.475000	0.5	0.040375
13.483333	0.5	0.040250
13.491667	0.5	0.040500
13.500000	0.5	0.040750
13.508333	0.5	0.040625
13.516667	0.5	0.041000
13.525000	0.5	0.041250
13.533333	0.5	0.041500
13.541667	0.5	0.041625
13.550000	0.5	0.042125
13.558333	0.5	0.042750
13.566667	0.5	0.043250
13.575000	0.5	0.043750
13.583333	0.5	0.044000
13.591667	0.5	0.044625
13.600000	0.5	0.045500
13.608333	0.5	0.046375
13.616667	0.5	0.046625
13.625000	0.5	0.046875
13.633333	0.5	0.047500
13.641667	0.5	0.048375
13.650000	0.5	0.048625
13.658333	0.5	0.048875
13.666667	0.5	0.049500
13.675000	0.5	0.050000
13.683333	0.5	0.050625
13.691667	0.5	0.051500
13.700000	0.5	0.052125
13.708333	0.5	0.053125
13.716667	0.5	0.053750
13.725000	0.5	0.054000
13.733333	0.5	0.054875
13.741667	0.5	0.056000
13.750000	0.5	0.056375
13.758333	0.5	0.057250
13.766667	0.5	0.058625
13.775000	0.5	0.059500
13.783333	0.5	0.060125
13.791667	0.5	0.060625
13.800000	0.5	0.061250
13.808333	0.5	0.062000
13.816667	0.5	0.062750
13.825000	0.5	0.063750
13.833333	0.5	0.064375
13.841667	0.5	0.064750
13.850000	0.5	0.065500
13.858333	0.5	0.066125
13.866667	0.5	0.066875
13.875000	0.5	0.067375
13.883333	0.5	0.068125
13.891667	0.5	0.068500
13.900000	0.5	0.068250
13.908333	0.5	0.068750
13.916667	0.5	0.069125
13.925000	0.5	0.069250
13.933333	0.5	0.069125
13.941667	0.5	0.068875
13.950000	0.5	0.068625
13.958333	0.5	0.068375
13.966667	0.5	0.068375
13.975000	0.5	0.068250
13.983333	0.5	0.068000
13.991667	0.5	0.067875
14.000000	0.5	0.068000
14.008333	0.5	0.067625
14.016667	0.5	0.067000
14.025000	0.5	0.066625
14.033333	0.5	0.066125
14.041667	0.5	0.065750
14.050000	0.5	0.065375
14.058333	0.5	0.064750
14.066667	0.5	0.064000
14.075000	0.5	0.063375
14.083333	0.5	0.062875
14.091667	0.5	0.062125
14.100000	0.5	0.061375
14.108333	0.5	0.060625
14.116667	0.5	0.059625
14.125000	0.5	0.058750
14.133333	0.5	0.058125
14.141667	0.5	0.057375
14.150000	0.5	0.056375
14.158333	0.5	0.055375
14.166667	0.5	0.053875
14.175000	0.5	0.053375
14.183333	0.5	0.052500
14.191667	0.5	0.051750
14.200000	0.5	0.050750
14.208333	0.5	0.049875
14.216667	0.5	0.049250
14.225000	0.5	0.048500
14.233333	0.5	0.047500
14.241667	0.5	0.046875
14.250000	0.5	0.046125
14.258333	0.5	0.045375
14.266667	0.5	0.045125
14.275000	0.5	0.044625
14.283333	0.5	0.044125
14.291667	0.5	0.043500
14.300000	0.5	0.042875
14.308333	0.5	0.042500
14.316667	0.5	0.041750
14.325000	0.5	0.041375
14.333333	0.5	0.041625
14.341667	0.5	0.041375
14.350000	0.5	0.040625
14.358333	0.5	0.040500
14.366667	0.5	0.040500
14.375000	0.5	0.040250
14.383333	0.5	0.040375
14.391667	0.5	0.040000
14.400000	0.5	0.040375
14.408333	0.5	0.040500
14.416667	0.5	0.040500
14.425000	0.5	0.040250
14.433333	0.5	0.040500
14.441667	0.5	0.040500
14.450000	0.5	0.040750
14.458333	0.5	0.040750
14.466667	0.5	0.040625
14.475000	0.5	0.041125
14.483333	0.5	0.041625
14.491667	0.5	0.042125
14.500000	0.5	0.042250
14.508333	0.5	0.042375
14.516667	0.5	0.042375
14.525000	0.5	0.042750
14.533333	0.5	0.043000
14.541667	0.5	0.043500
14.550000	0.5	0.044125
14.558333	0.5	0.044875
14.566667	0.5	0.045375
14.575000	0.5	0.046125
14.583333	0.5	0.046750
14.591667	0.5	0.047250
14.600000	0.5	0.047750
14.608333	0.5	0.048625
14.616667	0.5	0.048875
14.625000	0.5	0.049125
14.633333	0.5	0.049625
14.641667	0.5	0.050375
14.650000	0.5	0.051250
14.658333	0.5	0.051875
14.666667	0.5	0.052125
14.675000	0.5	0.052500
14.683333	0.5	0.052750
14.691667	0.5	0.052875
14.700000	0.5	0.053250
14.708333	0.5	0.053750
14.716667	0.5	0.054125
14.725000	0.5	0.054750
14.733333	0.5	0.055000
14.741667	0.5	0.055250
14.750000	0.5	0.055375
14.758333	0.5	0.055375
14.766667	0.5	0.055500
14.775000	0.5	0.055625
14.783333	0.5	0.056250
14.791667	0.5	0.056375
14.800000	0.5	0.056250
14.808333	0.5	0.056375
14.816667	0.5	0.056500
14.825000	0.5	0.056625
14.833333	0.5	0.056625
14.841667	0.5	0.056625
14.850000	0.5	0.056500
14.858333	0.5	0.057000
14.866667	0.5	0.056750
14.875000	0.5	0.056625
14.883333	0.5	0.056750
14.891667	0.5	0.056750
14.900000	0.5	0.056875
14.908333	0.5	0.056750
14.916667	0.5	0.056625
14.925000	0.5	0.055875
14.933333	0.5	0.055375
14.941667	0.5	0.055250
14.950000	0.5	0.055125
14.958333	0.5	0.055000
14.966667	0.5	0.055000
14.975000	0.5	0.054375
14.983333	0.5	0.053625
14.991667	0.5	0.053000
15.000000	0.5	0.052250
15.008333	0.5	0.051875
15.016667	0.5	0.051375
15.025000	0.5	0.050250
15.033333	0.5	0.049375
15.041667	0.5	0.048625
15.050000	0.5	0.047625
15.058333	0.5	0.046875
15.066667	0.5	0.045500
15.075000	0.5	0.044125
15.083333	0.5	0.043250
15.091667	0.5	0.042375
15.100000	0.5	0.041375
15.108333	0.5	0.040000
15.116667	0.5	0.038875
15.125000	0.5	0.037625
15.133333	0.5	0.036875
15.141667	0.5	0.036000
15.150000	0.5	0.035000
15.158333	0.5	0.034125
15.166667	0.5	0.033375
15.175000	0.5	0.032500
15.183333	0.5	0.032375
15.191667	0.5	0.031750
15.200000	0.5	0.031125
15.208333	0.5	0.030375
15.216667	0.5	0.029750
15.225000	0.5	0.028875
15.233333	0.5	0.028375
15.241667	0.5	0.027750
15.250000	0.5	0.027375
15.258333	0.5	0.027000
15.266667	0.5	0.026375
15.275000	0.5	0.025875
15.283333	0.5	0.025250
15.291667	0.5	0.024875
15.300000	0.5	0.024375
15.308333	0.5	0.024125
15.316667	0.5	0.024250
15.325000	0.5	0.024375
15.333333	0.5	0.023875
15.341667	0.5	0.023375
15.350000	0.5	0.023500
15.358333	0.5	0.023500
15.366667	0.5	0.023250
15.375000	0.5	0.023125
15.383333	0.5	0.022750
15.391667	0.5	0.023000
15.400000	0.5	0.023000
15.408333	0.5	0.023000
15.416667	0.5	0.022875
15.425000	0.5	0.023000
15.433333	0.5	0.023125
15.441667	0.5	0.023250
15.450000	0.5	0.023500
15.458333	0.5	0.023750
15.466667	0.5	0.023875
15.475000	0.5	0.023500
15.483333	0.5	0.023750
15.491667	0.5	0.023500
15.500000	0.5	0.023500
15.508333	0.5	0.024000
15.516667	0.5	0.024125
15.525000	0.5	0.024500
15.533333	0.5	0.024625
15.541667	0.5	0.024875
15.550000	0.5	0.025375
15.558333	0.5	0.025750
15.566667	0.5	0.026125
15.575000	0.5	0.026500
15.583333	0.5	0.027125
15.591667	0.5	0.027500
15.600000	0.5	0.027625
15.608333	0.5	0.027875
15.616667	0.5	0.027875
15.625000	0.5	0.028250
15.633333	0.5	0.028375
15.641667	0.5	0.028875
15.650000	0.5	0.029375
15.658333	0.5	0.029500
15.666667	0.5	0.029750
15.675000	0.5	0.030375
15.683333	0.5	0.030875
15.691667	0.5	0.030875
15.700000	0.5	0.031750
15.708333	0.5	0.031875
15.716667	0.5	0.032000
15.725000	0.5	0.032375
15.733333	0.5	0.032875
15.741667	0.5	0.033000
15.750000	0.5	0.033250
15.758333	0.5	0.033625
15.766667	0.5	0.034250
15.775000	0.5	0.034750
15.783333	0.5	0.034875
15.791667	0.5	0.035250
15.800000	0.5	0.035375
15.808333	0.5	0.035625
15.816667	0.5	0.036125
15.825000	0.5	0.036750
15.833333	0.5	0.036875
15.841667	0.5	0.037125
15.850000	0.5	0.037750
15.858333	0.5	0.038125
15.866667	0.5	0.038500
15.875000	0.5	0.038500
15.883333	0.5	0.038750
15.891667	0.5	0.038750
15.900000	0.5	0.039000
15.908333	0.5	0.039250
15.916667	0.5	0.039375
15.925000	0.5	0.039250
15.933333	0.5	0.039375
15.941667	0.5	0.039500
15.950000	0.5	0.039625
15.958333	0.5	0.039750
15.966667	0.5	0.040000
15.975000	0.5	0.040375
15.983333	0.5	0.040625
15.991667	0.5	0.041000
16.000000	0.5	0.041000
16.008333	0.5	0.041500
16.016667	0.5	0.041500
16.025000	0.5	0.041875
16.033333	0.5	0.042250
16.041667	0.5	0.042625
16.050000	0.5	0.043125
16.058333	0.5	0.043375
16.066667	0.5	0.043375
16.075000	0.5	0.043750
16.083333	0.5	0.044250
16.091667	0.5	0.044750
16.100000	0.5	0.044625
16.108333	0.5	0.044875
16.116667	0.5	0.045250
16.125000	0.5	0.045500
16.133333	0.5	0.046125
16.141667	0.5	0.046500
16.150000	0.5	0.046500
16.158333	0.5	0.046625
16.166667	0.5	0.046875
16.175000	0.5	0.047250
16.183333	0.5	0.047250
16.191667	0.5	0.047375
16.200000	0.5	0.047750
16.208333	0.5	0.048000
16.216667	0.5	0.047500
16.225000	0.5	0.047625
16.233333	0.5	0.047625
16.241667	0.5	0.047375
16.250000	0.5	0.047125
16.258333	0.5	0.047125
16.266667	0.5	0.047375
16.275000	0.5	0.047125
16.283333	0.5	0.046750
16.291667	0.5	0.046625
16.300000	0.5	0.046500
16.308333	0.5	0.046000
16.316667	0.5	0.045750
16.325000	0.5	0.045750
16.333333	0.5	0.045625
16.341667	0.5	0.045500
16.350000	0.5	0.045250
16.358333	0.5	0.045125
16.366667	0.5	0.044875
16.375000	0.5	0.044750
16.383333	0.5	0.044250
16.391667	0.5	0.044375
16.400000	0.5	0.044500
16.408333	0.5	0.044500
16.416667	0.5	0.044625
16.425000	0.5	0.044625
16.433333	0.5	0.045000
16.441667	0.5	0.045375
16.450000	0.5	0.045625
16.458333	0.5	0.045375
16.466667	0.5	0.045500
16.475000	0.5	0.045625
16.483333	0.5	0.045250
16.491667	0.5	0.045125
16.500000	0.5	0.045375
16.508333	0.5	0.045500
16.516667	0.5	0.045500
16.525000	0.5	0.045500
16.533333	0.5	0.045625
16.541667	0.5	0.045625
16.550000	0.5	0.045375
16.558333	0.5	0.045375
16.566667	0.5	0.045500
16.575000	0.5	0.045500
16.583333	0.5	0.045375
16.591667	0.5	0.045125
16.600000	0.5	0.045250
16.608333	0.5	0.045125
16.616667	0.5	0.045125
16.625000	0.5	0.045125
16.633333	0.5	0.045375
16.641667	0.5	0.045375
16.650000	0.5	0.045500
16.658333	0.5	0.045250
16.666667	0.5	0.045250
16.675000	0.5	0.045250
16.683333	0.5	0.045625
16.691667	0.5	0.045375
16.700000	0.5	0.044875
16.708333	0.5	0.044500
16.716667	0.5	0.044500
16.725000	0.5	0.044125
16.733333	0.5	0.043625
16.741667	0.5	0.043500
16.750000	0.5	0.043625
16.758333	0.5	0.043625
16.766667	0.5	0.043500
16.775000	0.5	0.043375
16.783333	0.5	0.043500
16.791667	0.5	0.043000
16.800000	0.5	0.043000
16.808333	0.5	0.042875
16.816667	0.5	0.042875
16.825000	0.5	0.043375
16.833333	0.5	0.043375
16.841667	0.5	0.043125
16.850000	0.5	0.043000
16.858333	0.5	0.042750
16.866667	0.5	0.042750
16.875000	0.5	0.042625
16.883333	0.5	0.042375
16.891667	0.5	0.042125
16.900000	0.5	0.042125
16.908333	0.5	0.042125
16.916667	0.5	0.042500
16.925000	0.5	0.042375
16.933333	0.5	0.042250
16.941667	0.5	0.042125
16.950000	0.5	0.042250
16.958333	0.5	0.042250
16.966667	0.5	0.042375
16.975000	0.5	0.042750
16.983333	0.5	0.042625
16.991667	0.5	0.042125
17.000000	0.5	0.041625
17.008333	0.5	0.041000
17.016667	0.5	0.040500
17.025000	0.5	0.040125
17.033333	0.5	0.039000
17.041667	0.5	0.038250
17.050000	0.5	0.037500
17.058333	0.5	0.036500
17.066667	0.5	0.035625
17.075000	0.5	0.034250
17.083333	0.5	0.032750
17.091667	0.5	0.031000
17.100000	0.5	0.029500
17.108333	0.5	0.027875
17.116667	0.5	0.025625
17.125000	0.5	0.024000
17.133333	0.5	0.021375
17.141667	0.5	0.018875
17.150000	0.5	0.016125
17.158333	0.5	0.013000
17.166667	0.5	0.009875
17.175000	0.5	0.006500
17.183333	0.5	0.002625
17.191667	0.5	-0.000875
17.200000	0.5	-0.005000
17.208333	0.5	-0.009375
17.216667	0.5	-0.013750
17.225000	0.5	-0.017875
17.233333	0.5	-0.022375
17.241667	0.5	-0.027375
17.250000	0.5	-0.032375
17.258333	0.5	-0.036750
17.266667	0.5	-0.041125
17.275000	0.5	-0.045250
17.283333	0.5	-0.049375
17.291667	0.5	-0.053375
17.300000	0.5	-0.056875
17.308333	0.5	-0.059750
17.316667	0.5	-0.062250
17.325000	0.5	-0.064375
17.333333	0.5	-0.066125
17.341667	0.5	-0.067750
17.350000	0.5	-0.069625
17.358333	0.5	-0.070250
17.366667	0.5	-0.070250
17.375000	0.5	-0.069875
17.383333	0.5	-0.068875
17.391667	0.5	-0.067500
17.400000	0.5	-0.065875
17.408333	0.5	-0.063625
17.416667	0.5	-0.060875
17.425000	0.5	-0.058250
17.433333	0.5	-0.055250
17.441667	0.5	-0.051625
17.450000	0.5	-0.048375
17.458333	0.5	-0.045000
17.466667	0.5	-0.041250
17.475000	0.5	-0.037125
17.483333	0.5	-0.033500
17.491667	0.5	-0.029750
17.500000	0.5	-0.026250
17.508333	0.5	-0.022375
17.516667	0.5	-0.018875
17.525000	0.5	-0.015250
17.533333	0.5	-0.012500
17.541667	0.5	-0.009625
17.550000	0.5	-0.007000
17.558333	0.5	-0.004250
17.566667	0.5	-0.001500
17.575000	0.5	0.000875
17.583333	0.5	0.003125
17.591667	0.5	0.005125
17.600000	0.5	0.006750
17.608333	0.5	0.008375
17.616667	0.5	0.010000
17.625000	0.5	0.011625
17.633333	0.5	0.013375
17.641667	0.5	0.014000
17.650000	0.5	0.015125
17.658333	0.5	0.016250
17.666667	0.5	0.017250
17.675000	0.5	0.017875
17.683333	0.5	0.018375
17.691667	0.5	0.019000
17.700000	0.5	0.019125
17.708333	0.5	0.019750
17.716667	0.5	0.020125
17.725000	0.5	0.021000
17.733333	0.5	0.021625
17.741667	0.5	0.021750
17.750000	0.5	0.021750
17.758333	0.5	0.022250
17.766667	0.5	0.023000
17.775000	0.5	0.023250
17.783333	0.5	0.023500
17.791667	0.5	0.023875
17.800000	0.5	0.024125
17.808333	0.5	0.024875
17.816667	0.5	0.025500
17.825000	0.5	0.026000
17.833333	0.5	0.026500
17.841667	0.5	0.027125
17.850000	0.5	0.027000
17.858333	0.5	0.027250
17.866667	0.5	0.027625
17.875000	0.5	0.028250
17.883333	0.5	0.028250
17.891667	0.5	0.028250
17.900000	0.5	0.028250
17.908333	0.5	0.029000
17.916667	0.5	0.029125
17.925000	0.5	0.029625
17.933333	0.5	0.029500
17.941667	0.5	0.030250
17.950000	0.5	0.030625
17.958333	0.5	0.030875
17.966667	0.5	0.030750
17.975000	0.5	0.030875
17.983333	0.5	0.031000
17.991667	0.5	0.031250
18.000000	0.5	0.031500
18.008333	0.5	0.031250
18.016667	0.5	0.030875
18.025000	0.5	0.031000
18.033333	0.5	0.030875
18.041667	0.5	0.030625
18.050000	0.5	0.030750
18.058333	0.5	0.030125
18.066667	0.5	0.029750
18.075000	0.5	0.029625
18.083333	0.5	0.029625
18.091667	0.5	0.029375
18.100000	0.5	0.029625
18.108333	0.5	0.029000
18.116667	0.5	0.028875
18.125000	0.5	0.028250
18.133333	0.5	0.027500
18.141667	0.5	0.027375
18.150000	0.5	0.026875
18.158333	0.5	0.025875
18.166667	0.5	0.025125
18.175000	0.5	0.024500
18.183333	0.5	0.023750
18.191667	0.5	0.023500
18.200000	0.5	0.022875
18.208333	0.5	0.022250
18.216667	0.5	0.021500
18.225000	0.5	0.020750
18.233333	0.5	0.019625
18.241667	0.5	0.018875
18.250000	0.5	0.018500
18.258333	0.5	0.017500
18.266667	0.5	0.016375
18.275000	0.5	0.015125
18.283333	0.5	0.014250
18.291667	0.5	0.013625
18.300000	0.5	0.012750
18.308333	0.5	0.011625
18.316667	0.5	0.010875
18.325000	0.5	0.010250
18.333333	0.5	0.009875
18.341667	0.5	0.009625
18.350000	0.5	0.009000
18.358333	0.5	0.008375
18.366667	0.5	0.007625
18.375000	0.5	0.006625
18.383333	0.5	0.006375
18.391667	0.5	0.006125
18.400000	0.5	0.005750
18.408333	0.5	0.005625
18.416667	0.5	0.005250
18.425000	0.5	0.004750
18.433333	0.5	0.004500
18.441667	0.5	0.004500
18.450000	0.5	0.004125
18.458333	0.5	0.004125
18.466667	0.5	0.004000
18.475000	0.5	0.003875
18.483333	0.5	0.004000
18.491667	0.5	0.004000
18.500000	0.5	0.004625
18.508333	0.5	0.004625
18.516667	0.5	0.004750
18.525000	0.5	0.005000
18.533333	0.5	0.005125
18.541667	0.5	0.005375
18.550000	0.5	0.006125
18.558333	0.5	0.006250
18.566667	0.5	0.006500
18.575000	0.5	0.007750
18.583333	0.5	0.008000
18.591667	0.5	0.008375
18.600000	0.5	0.009000
18.608333	0.5	0.009500
18.616667	0.5	0.010250
18.625000	0.5	0.011000
18.633333	0.5	0.011750
18.641667	0.5	0.012375
18.650000	0.5	0.012875
18.658333	0.5	0.013250
18.666667	0.5	0.013625
18.675000	0.5	0.013875
18.683333	0.5	0.013750
18.691667	0.5	0.013750
18.700000	0.5	0.014250
18.708333	0.5	0.014625
18.716667	0.5	0.014875
18.725000	0.5	0.015000
18.733333	0.5	0.014750
18.741667	0.5	0.015250
18.750000	0.5	0.015500
18.758333	0.5	0.015875
18.766667	0.5	0.015875
18.775000	0.5	0.016000
18.783333	0.5	0.015750
18.791667	0.5	0.015500
18.800000	0.5	0.015500
18.808333	0.5	0.015625
18.816667	0.5	0.015375
18.825000	0.5	0.015500
18.833333	0.5	0.015125
18.841667	0.5	0.015125
18.850000	0.5	0.015125
18.858333	0.5	0.015000
18.866667	0.5	0.014625
18.875000	0.5	0.014125
18.883333	0.5	0.014125
18.891667	0.5	0.013875
18.900000	0.5	0.013625
18.908333	0.5	0.013250
18.916667	0.5	0.013375
18.925000	0.5	0.013375
18.933333	0.5	0.013375
18.941667	0.5	0.013500
18.950000	0.5	0.013250
18.958333	0.5	0.013125
18.966667	0.5	0.012875
18.975000	0.5	0.012250
18.983333	0.5	0.012250
18.991667	0.5	0.012375
19.000000	0.5	0.012500
19.008333	0.5	0.012500
19.016667	0.5	0.012375
19.025000	0.5	0.012375
19.033333	0.5	0.012625
19.041667	0.5	0.012750
19.050000	0.5	0.012625
19.058333	0.5	0.012500
19.066667	0.5	0.012375
19.075000	0.5	0.012625
19.083333	0.5	0.012500
19.091667	0.5	0.012625
19.100000	0.5	0.012500
19.108333	0.5	0.012500
19.116667	0.5	0.012750
19.125000	0.5	0.012750
19.133333	0.5	0.012625
19.141667	0.5	0.012750
19.150000	0.5	0.012375
19.158333	0.5	0.012375
19.166667	0.5	0.012500
19.175000	0.5	0.012375
19.183333	0.5	0.012125
19.191667	0.5	0.011750
19.200000	0.5	0.011375
19.208333	0.5	0.011500
19.216667	0.5	0.011625
19.225000	0.5	0.011500
19.233333	0.5	0.011125
19.241667	0.5	0.011125
19.250000	0.5	0.010875
19.258333	0.5	0.010500
19.266667	0.5	0.010125
19.275000	0.5	0.009750
19.283333	0.5	0.009125
19.291667	0.5	0.008875
19.300000	0.5	0.008375
19.308333	0.5	0.008250
19.316667	0.5	0.007875
19.325000	0.5	0.007750
19.333333	0.5	0.007000
19.341667	0.5	0.006625
19.350000	0.5	0.006625
19.358333	0.5	0.006500
19.366667	0.5	0.006125
19.375000	0.5	0.005625
19.383333	0.5	0.005000
19.391667	0.5	0.004500
19.400000	0.5	0.003625
19.408333	0.5	0.003375
19.416667	0.5	0.002875
19.425000	0.5	0.002875
19.433333	0.5	0.002375
19.441667	0.5	0.002000
19.450000	0.5	0.001625
19.458333	0.5	0.001375
19.466667	0.5	0.000875
19.475000	0.5	0.000250
19.483333	0.5	0.000125
19.491667	0.5	0.000000
19.500000	0.5	-0.000375
19.508333	0.5	-0.001000
19.516667	0.5	-0.002000
19.525000	0.5	-0.003000
19.533333	0.5	-0.003875
19.541667	0.5	-0.004625
19.550000	0.5	-0.005250
19.558333	0.5	-0.006000
19.566667	0.5	-0.007000
19.575000	0.5	-0.007375
19.583333	0.5	-0.008250
19.591667	0.5	-0.008875
19.600000	0.5	-0.009750
19.608333	0.5	-0.010750
19.616667	0.5	-0.011625
19.625000	0.5	-0.012125
19.633333	0.5	-0.012625
19.641667	0.5	-0.013375
19.650000	0.5	-0.014125
19.658333	0.5	-0.014500
19.666667	0.5	-0.015000
19.675000	0.5	-0.015625
19.683333	0.5	-0.016000
19.691667	0.5	-0.016500
19.700000	0.5	-0.016875
19.708333	0.5	-0.017375
19.716667	0.5	-0.017500
19.725000	0.5	-0.017750
19.733333	0.5	-0.018625
19.741667	0.5	-0.019375
19.750000	0.5	-0.019625
19.758333	0.5	-0.019750
19.766667	0.5	-0.020125
19.775000	0.5	-0.020375
19.783333	0.5	-0.020500
19.791667	0.5	-0.020750
19.800000	0.5	-0.020625
19.808333	0.5	-0.020750
19.816667	0.5	-0.020625
19.825000	0.5	-0.020250
19.833333	0.5	-0.020125
19.841667	0.5	-0.020000
19.850000	0.5	-0.020250
19.858333	0.5	-0.020500
19.866667	0.5	-0.020250
19.875000	0.5	-0.019625
19.883333	0.5	-0.019250
19.891667	0.5	-0.018875
19.900000	0.5	-0.018375
19.908333	0.5	-0.017875
19.916667	0.5	-0.017500
19.925000	0.5	-0.017125
19.933333	0.5	-0.016375
19.941667	0.5	-0.015750
19.950000	0.5	-0.015250
19.958333	0.5	-0.014375
19.966667	0.5	-0.014250
19.975000	0.5	-0.014000
19.983333	0.5	-0.013875
19.991667	0.5	-0.013250
20.000000	0.5	-0.012875
20.008333	0.5	-0.012000
20.016667	0.5	-0.011750
20.025000	0.5	-0.011375
20.033333	0.5	-0.010875
20.041667	0.5	-0.009875
20.050000	0.5	-0.009250
20.058333	0.5	-0.008625
20.066667	0.5	-0.008375
20.075000	0.5	-0.008000
20.083333	0.5	-0.007625
20.091667	0.5	-0.007000
20.100000	0.5	-0.006625
20.108333	0.5	-0.006250
20.116667	0.5	-0.005625
20.125000	0.5	-0.005000
20.133333	0.5	-0.004625
20.141667	0.5	-0.004125
20.150000	0.5	-0.004000
20.158333	0.5	-0.003750
20.166667	0.5	-0.003250
20.175000	0.5	-0.003000
20.183333	0.5	-0.002625
20.191667	0.5	-0.002250
20.200000	0.5	-0.002125
20.208333	0.5	-0.002125
20.216667	0.5	-0.001750
20.225000	0.5	-0.001875
20.233333	0.5	-0.001750
20.241667	0.5	-0.001375
20.250000	0.5	-0.001250
20.258333	0.5	-0.000500
20.266667	0.5	-0.000125
20.275000	0.5	0.000000
20.283333	0.5	0.000625
20.291667	0.5	0.000750
20.300000	0.5	0.001125
20.308333	0.5	0.001750
20.316667	0.5	0.001750
20.325000	0.5	0.001625
20.333333	0.5	0.001875
20.341667	0.5	0.002125
20.350000	0.5	0.001750
20.358333	0.5	0.002125
20.366667	0.5	0.002000
20.375000	0.5	0.002250
20.383333	0.5	0.002125
20.391667	0.5	0.002375
20.400000	0.5	0.002375
20.408333	0.5	0.002250
20.416667	0.5	0.002125
20.425000	0.5	0.002250
20.433333	0.5	0.002500
20.441667	0.5	0.002750
20.450000	0.5	0.002750
20.458333	0.5	0.003000
20.466667	0.5	0.003000
20.475000	0.5	0.003125
20.483333	0.5	0.003250
20.491667	0.5	0.003750
20.500000	0.5	0.004000
20.508333	0.5	0.003875
20.516667	0.5	0.003875
20.525000	0.5	0.003500
20.533333	0.5	0.003500
20.541667	0.5	0.003000
20.550000	0.5	0.003125
20.558333	0.5	0.002625
20.566667	0.5	0.002625
20.575000	0.5	0.002750
20.583333	0.5	0.002750
20.591667	0.5	0.002375
20.600000	0.5	0.002625
20.608333	0.5	0.002625
20.616667	0.5	0.002625
20.625000	0.5	0.002750
20.633333	0.5	0.002750
20.641667	0.5	0.002500
20.650000	0.5	0.002875
20.658333	0.5	0.003000
20.666667	0.5	0.002750
20.675000	0.5	0.002250
20.683333	0.5	0.002375
20.691667	0.5	0.002000
20.700000	0.5	0.001750
20.708333	0.5	0.001375
20.716667	0.5	0.001250
20.725000	0.5	0.001250
20.733333	0.5	0.001375
20.741667	0.5	0.001500
20.750000	0.5	0.001750
20.758333	0.5	0.002000
20.766667	0.5	0.001875
20.775000	0.5	0.002000
20.783333	0.5	0.002000
20.791667	0.5	0.001875
20.800000	0.5	0.001750
20.808333	0.5	0.002125
20.816667	0.5	0.001750
20.825000	0.5	0.002000
20.833333	0.5	0.002250
20.841667	0.5	0.002375
20.850000	0.5	0.002625
20.858333	0.5	0.002875
20.866667	0.5	0.003375
20.875000	0.5	0.003500
20.883333	0.5	0.003875
20.891667	0.5	0.004000
20.900000	0.5	0.004375
20.908333	0.5	0.004750
20.916667	0.5	0.005250
20.925000	0.5	0.005500
20.933333	0.5	0.006125
20.941667	0.5	0.007250
20.950000	0.5	0.008125
20.958333	0.5	0.008875
20.966667	0.5	0.009250
20.975000	0.5	0.009875
20.983333	0.5	0.010500
20.991667	0.5	0.011375
21.000000	0.5	0.012000
21.008333	0.5	0.012750
21.016667	0.5	0.013625
21.025000	0.5	0.014375
21.033333	0.5	0.015500
21.041667	0.5	0.016125
21.050000	0.5	0.016750
21.058333	0.5	0.017000
21.066667	0.5	0.017500
21.075000	0.5	0.018125
21.083333	0.5	0.019375
21.091667	0.5	0.020500
21.100000	0.5	0.021375
21.108333	0.5	0.022125
21.116667	0.5	0.022750
21.125000	0.5	0.023250
21.133333	0.5	0.023875
21.141667	0.5	0.024500
21.150000	0.5	0.024625
21.158333	0.5	0.024625
21.166667	0.5	0.024375
21.175000	0.5	0.024750
21.183333	0.5	0.025000
21.191667	0.5	0.025625
21.200000	0.5	0.025875
21.208333	0.5	0.026500
21.216667	0.5	0.026750
21.225000	0.5	0.026750
21.233333	0.5	0.027250
21.241667	0.5	0.027750
21.250000	0.5	0.027500
21.258333	0.5	0.027500
21.266667	0.5	0.027375
21.275000	0.5	0.027250
21.283333	0.5	0.026500
21.291667	0.5	0.026000
21.300000	0.5	0.026000
21.308333	0.5	0.025875
21.316667	0.5	0.025750
21.325000	0.5	0.025375
21.333333	0.5	0.025000
21.341667	0.5	0.024375
21.350000	0.5	0.024000
21.358333	0.5	0.023750
21.366667	0.5	0.023375
21.375000	0.5	0.023125
21.383333	0.5	0.022875
21.391667	0.5	0.022500
21.400000	0.5	0.022125
21.408333	0.5	0.021750
21.416667	0.5	0.021125
21.425000	0.5	0.020625
21.433333	0.5	0.020000
21.441667	0.5	0.019375
21.450000	0.5	0.018750
21.458333	0.5	0.018375
21.466667	0.5	0.018375
21.475000	0.5	0.018375
21.483333	0.5	0.018250
21.491667	0.5	0.018000
21.500000	0.5	0.017875
21.508333	0.5	0.017375
21.516667	0.5	0.017000
21.525000	0.5	0.017000
21.533333	0.5	0.016875
21.541667	0.5	0.016750
21.550000	0.5	0.016375
21.558333	0.5	0.016125
21.566667	0.5	0.015875
21.575000	0.5	0.016000
21.583333	0.5	0.015875
21.591667	0.5	0.015875
21.600000	0.5	0.015875
21.608333	0.5	0.015750
21.616667	0.5	0.015500
21.625000	0.5	0.015625
21.633333	0.5	0.015250
21.641667	0.5	0.015000
21.650000	0.5	0.014875
21.658333	0.5	0.014625
21.666667	0.5	0.014625
21.675000	0.5	0.014500
21.683333	0.5	0.014625
21.691667	0.5	0.014500
21.700000	0.5	0.014250
21.708333	0.5	0.014125
21.716667	0.5	0.014250
21.725000	0.5	0.014625
21.733333	0.5	0.014750
21.741667	0.5	0.014750
21.750000	0.5	0.014875
21.758333	0.5	0.014375
21.766667	0.5	0.014250
21.775000	0.5	0.014375
21.783333	0.5	0.014000
21.791667	0.5	0.013750
21.800000	0.5	0.014000
21.808333	0.5	0.014375
21.816667	0.5	0.014250
21.825000	0.5	0.014000
21.833333	0.5	0.013875
21.841667	0.5	0.014000
21.850000	0.5	0.014000
21.858333	0.5	0.014125
21.866667	0.5	0.014375
21.875000	0.5	0.014750
21.883333	0.5	0.015250
21.891667	0.5	0.015500
21.900000	0.5	0.015375
21.908333	0.5	0.015625
21.916667	0.5	0.015500
21.925000	0.5	0.015500
21.933333	0.5	0.016000
21.941667	0.5	0.016250
21.950000	0.5	0.016625
21.958333	0.5	0.017125
21.966667	0.5	0.017125
21.975000	0.5	0.017125
21.983333	0.5	0.017375
21.991667	0.5	0.017375
22.000000	0.5	0.017750
22.008333	0.5	0.018000
22.016667	0.5	0.018625
22.025000	0.5	0.018625
22.033333	0.5	0.018750
22.041667	0.5	0.018875
22.050000	0.5	0.018875
22.058333	0.5	0.019125
22.066667	0.5	0.019000
22.075000	0.5	0.019250
22.083333	0.5	0.019500
22.091667	0.5	0.019625
22.100000	0.5	0.020000
22.108333	0.5	0.020000
22.116667	0.5	0.020500
22.125000	0.5	0.020500
22.133333	0.5	0.020750
22.141667	0.5	0.021000
22.150000	0.5	0.021000
22.158333	0.5	0.021125
22.166667	0.5	0.021250
22.175000	0.5	0.021750
22.183333	0.5	0.022000
22.191667	0.5	0.021875
22.200000	0.5	0.022000
22.208333	0.5	0.022375
22.216667	0.5	0.022750
22.225000	0.5	0.023125
22.233333	0.5	0.023625
22.241667	0.5	0.023875
22.250000	0.5	0.024250
22.258333	0.5	0.024500
22.266667	0.5	0.024625
22.275000	0.5	0.025125
22.283333	0.5	0.025625
22.291667	0.5	0.025875
22.300000	0.5	0.026125
22.308333	0.5	0.026125
22.316667	0.5	0.026875
22.325000	0.5	0.027250
22.333333	0.5	0.027375
22.341667	0.5	0.027625
22.350000	0.5	0.028000
22.358333	0.5	0.028500
22.366667	0.5	0.028375
22.375000	0.5	0.028750
22.383333	0.5	0.029500
22.391667	0.5	0.030125
22.400000	0.5	0.030250
22.408333	0.5	0.030625
22.416667	0.5	0.031000
22.425000	0.5	0.031250
22.433333	0.5	0.031750
22.441667	0.5	0.031625
22.450000	0.5	0.031500
22.458333	0.5	0.031750
22.466667	0.5	0.031750
22.475000	0.5	0.031750
22.483333	0.5	0.032125
22.491667	0.5	0.032125
22.500000	0.5	0.031875
22.508333	0.5	0.031375
22.516667	0.5	0.031250
22.525000	0.5	0.030625
22.533333	0.5	0.030375
22.541667	0.5	0.030000
22.550000	0.5	0.029125
22.558333	0.5	0.028625
22.566667	0.5	0.028750
22.575000	0.5	0.028000
22.583333	0.5	0.027625
22.591667	0.5	0.027250
22.600000	0.5	0.026750
22.608333	0.5	0.026375
22.616667	0.5	0.025875
22.625000	0.5	0.025500
22.633333	0.5	0.024750
22.641667	0.5	0.024125
22.650000	0.5	0.023000
22.658333	0.5	0.022125
22.666667	0.5	0.021500
22.675000	0.5	0.020875
22.683333	0.5	0.020625
22.691667	0.5	0.020250
22.700000	0.5	0.019500
22.708333	0.5	0.019375
22.716667	0.5	0.018500
22.725000	0.5	0.017875
22.733333	0.5	0.017000
22.741667	0.5	0.016375
22.750000	0.5	0.015625
22.758333	0.5	0.015125
22.766667	0.5	0.014625
22.775000	0.5	0.014000
22.783333	0.5	0.013625
22.791667	0.5	0.013000
22.800000	0.5	0.012875
22.808333	0.5	0.013000
22.816667	0.5	0.012625
22.825000	0.5	0.012375
22.833333	0.5	0.011500
22.841667	0.5	0.011375
22.850000	0.5	0.011500
22.858333	0.5	0.011250
22.866667	0.5	0.011000
22.875000	0.5	0.011000
22.883333	0.5	0.011125
22.891667	0.5	0.011000
22.900000	0.5	0.011125
22.908333	0.5	0.011125
22.916667	0.5	0.011125
22.925000	0.5	0.011000
22.933333	0.5	0.010875
22.941667	0.5	0.010625
22.950000	0.5	0.010750
22.958333	0.5	0.011000
22.966667	0.5	0.011750
22.975000	0.5	0.012250
22.983333	0.5	0.012875
22.991667	0.5	0.013125
23.000000	0.5	0.013375
23.008333	0.5	0.013500
23.016667	0.5	0.014000
23.025000	0.5	0.014375
23.033333	0.5	0.014625
23.041667	0.5	0.015250
23.050000	0.5	0.015750
23.058333	0.5	0.016375
23.066667	0.5	0.016375
23.075000	0.5	0.016750
23.083333	0.5	0.017125
23.091667	0.5	0.017625
23.100000	0.5	0.017875
23.108333	0.5	0.018250
23.116667	0.5	0.018250
23.125000	0.5	0.018250
23.133333	0.5	0.018375
23.141667	0.5	0.018500
23.150000	0.5	0.018625
23.158333	0.5	0.019125
23.166667	0.5	0.019250
23.175000	0.5	0.019500
23.183333	0.5	0.019625
23.191667	0.5	0.019875
23.200000	0.5	0.020000
23.208333	0.5	0.020375
23.216667	0.5	0.020500
23.225000	0.5	0.020875
23.233333	0.5	0.021000
23.241667	0.5	0.021500
23.250000	0.5	0.021375
23.258333	0.5	0.021250
23.266667	0.5	0.021625
23.275000	0.5	0.021375
23.283333	0.5	0.021875
23.291667	0.5	0.022250
23.300000	0.5	0.022000
23.308333	0.5	0.022000
23.316667	0.5	0.022000
23.325000	0.5	0.021875
23.333333	0.5	0.022000
23.341667	0.5	0.022125
23.350000	0.5	0.022125
23.358333	0.5	0.021625
23.366667	0.5	0.021375
23.375000	0.5	0.021250
23.383333	0.5	0.021500
23.391667	0.5	0.021750
23.400000	0.5	0.022125
23.408333	0.5	0.022000
23.416667	0.5	0.022125
23.425000	0.5	0.022125
23.433333	0.5	0.021875
23.441667	0.5	0.022500
23.450000	0.5	0.022250
23.458333	0.5	0.022375
23.466667	0.5	0.022500
23.475000	0.5	0.022625
23.483333	0.5	0.022625
23.491667	0.5	0.022625
23.500000	0.5	0.022500
23.508333	0.5	0.023125
23.516667	0.5	0.023625
23.525000	0.5	0.024000
23.533333	0.5	0.024000
23.541667	0.5	0.023750
23.550000	0.5	0.023750
23.558333	0.5	0.024000
23.566667	0.5	0.024125
23.575000	0.5	0.024250
23.583333	0.5	0.024375
23.591667	0.5	0.024625
23.600000	0.5	0.024375
23.608333	0.5	0.024500
23.616667	0.5	0.024375
23.625000	0.5	0.024625
23.633333	0.5	0.024125
23.641667	0.5	0.024125
23.650000	0.5	0.024375
23.658333	0.5	0.024750
23.666667	0.5	0.025000
23.675000	0.5	0.025375
23.683333	0.5	0.025625
23.691667	0.5	0.025625
23.700000	0.5	0.025125
23.708333	0.5	0.025250
23.716667	0.5	0.025250
23.725000	0.5	0.025000
23.733333	0.5	0.025000
23.741667	0.5	0.024750
23.750000	0.5	0.024750
23.758333	0.5	0.024625
23.766667	0.5	0.024500
23.775000	0.5	0.024125
23.783333	0.5	0.024125
23.791667	0.5	0.024125
23.800000	0.5	0.023750
23.808333	0.5	0.023625
23.816667	0.5	0.023250
23.825000	0.5	0.023125
23.833333	0.5	0.023375
23.841667	0.5	0.023500
23.850000	0.5	0.023250
23.858333	0.5	0.023125
23.866667	0.5	0.022875
23.875000	0.5	0.022625
23.883333	0.5	0.022250
23.891667	0.5	0.021875
23.900000	0.5	0.021750
23.908333	0.5	0.021750
23.916667	0.5	0.022125
23.925000	0.5	0.021750
23.933333	0.5	0.021750
23.941667	0.5	0.022000
23.950000	0.5	0.022250
23.958333	0.5	0.022500
23.966667	0.5	0.023125
23.975000	0.5	0.023625
23.983333	0.5	0.023875
23.991667	0.5	0.024000
24.000000	0.5	0.024375
24.008333	0.5	0.024500
24.016667	0.5	0.024750
24.025000	0.5	0.025500
24.033333	0.5	0.025750
24.041667	0.5	0.026000
24.050000	0.5	0.025875
24.058333	0.5	0.025875
24.066667	0.5	0.026625
24.075000	0.5	0.027375
24.083333	0.5	0.027625
24.091667	0.5	0.028000
24.100000	0.5	0.028250
24.108333	0.5	0.028750
24.116667	0.5	0.028750
24.125000	0.5	0.028875
24.133333	0.5	0.029625
24.141667	0.5	0.029875
24.150000	0.5	0.029875
24.158333	0.5	0.029750
24.166667	0.5	0.030250
24.175000	0.5	0.030625
24.183333	0.5	0.031250
24.191667	0.5	0.031500
24.200000	0.5	0.031375
24.208333	0.5	0.031000
24.216667	0.5	0.031250
24.225000	0.5	0.031625
24.233333	0.5	0.031375
24.241667	0.5	0.031625
24.250000	0.5	0.031625
24.258333	0.5	0.031375
24.266667	0.5	0.031500
24.275000	0.5	0.031375
24.283333	0.5	0.030750
24.291667	0.5	0.030625
24.300000	0.5	0.030375
24.308333	0.5	0.030125
24.316667	0.5	0.030125
24.325000	0.5	0.030625
24.333333	0.5	0.030500
24.341667	0.5	0.029625
24.350000	0.5	0.029625
24.358333	0.5	0.029125
24.366667	0.5	0.029000
24.375000	0.5	0.028750
24.383333	0.5	0.028500
24.391667	0.5	0.028250
24.400000	0.5	0.027875
24.408333	0.5	0.027625
24.416667	0.5	0.027375
24.425000	0.5	0.027000
24.433333	0.5	0.026625
24.441667	0.5	0.026125
24.450000	0.5	0.026250
24.458333	0.5	0.026125
24.466667	0.5	0.025750
24.475000	0.5	0.025000
24.483333	0.5	0.024625
24.491667	0.5	0.024500
24.500000	0.5	0.024750
24.508333	0.5	0.024500
24.516667	0.5	0.024375
24.525000	0.5	0.024375
24.533333	0.5	0.024125
24.541667	0.5	0.023625
24.550000	0.5	0.023250
24.558333	0.5	0.023125
24.566667	0.5	0.022750
24.575000	0.5	0.022375
24.583333	0.5	0.022500
24.591667	0.5	0.023000
24.600000	0.5	0.023000
24.608333	0.5	0.022625
24.616667	0.5	0.022750
24.625000	0.5	0.022625
24.633333	0.5	0.022500
24.641667	0.5	0.022625
24.650000	0.5	0.022875
24.658333	0.5	0.023375
24.666667	0.5	0.023500
24.675000	0.5	0.023250
24.683333	0.5	0.023500
24.691667	0.5	0.023375
24.700000	0.5	0.023375
24.708333	0.5	0.023750
24.716667	0.5	0.023875
24.725000	0.5	0.024125
24.733333	0.5	0.024250
24.741667	0.5	0.024625
24.750000	0.5	0.024500
24.758333	0.5	0.024625
24.766667	0.5	0.025000
24.775000	0.5	0.025000
24.783333	0.5	0.025000
24.791667	0.5	0.025000
24.800000	0.5	0.025250
24.808333	0.5	0.025375
24.816667	0.5	0.025500
24.825000	0.5	0.025500
24.833333	0.5	0.025625
24.841667	0.5	0.025875
24.850000	0.5	0.026500
24.858333	0.5	0.026875
24.866667	0.5	0.027500
24.875000	0.5	0.027500
24.883333	0.5	0.027125
24.891667	0.5	0.027250
24.900000	0.5	0.027750
24.908333	0.5	0.027500
24.916667	0.5	0.027375
24.925000	0.5	0.027375
24.933333	0.5	0.027250
24.941667	0.5	0.027250
24.950000	0.5	0.027125
24.958333	0.5	0.027125
24.966667	0.5	0.026875
24.975000	0.5	0.027125
24.983333	0.5	0.026875
24.991667	0.5	0.027000
25.000000	0.5	0.026750
