# Supplementary material for: Dynamic character displacement among a pair of bacterial phyllosphere commensals in situ
Source: Nat Commun. 2022 May 20;13:2836. doi: 10.1038/s41467-022-30469-3 (PMC9123166; doi:10.1038/s41467-022-30469-3)
Supplement: Supplementary file 11 — Source Data [file 41467_2022_30469_MOESM11_ESM.zip › Source Data/Supplementary Figure 5/Xylose+Galactose t4 c.txt]

File Path	chrom://marshall/Chromeleon7/HPLC_Ultimate_3000/Users/helucas/20200720_OrganicAcids_CCR_L257.seq/814.smp/RI_1.channel/RI_1.chm
Channel	RI_1

Injection Information:
Data Vault	Chromeleon7
Injection	Xyl_Gal_t4_ca
Injection Number	100
Position	GB1
Comment	
Processing Method	Quantitative
Instrument Method	20200525_Rezex_ROA_OrganicAcid_600uL_2500uM_H2SO4_50A_50D
Type	Unknown
Status	Finished
Injection Date	7/22/2020
Injection Time	3:17:15 PM
Injection Volume (µl)	10.000
Dilution Factor	1.0000
Weight	1.0000

Chromatogram Data Information:
Time Min. (min)	0.000000
Time Max. (min)	25.000000
Data Points	3001
Detector	RI
Generating Data System	Chromeleon 7.2.5.9507
Exporting Data System	Chromeleon 7.2.8.0
Operator	Instrument Controller
Signal Quantity	Refractive 
Signal Unit	µRIU
Signal Min.	-2.650750
Signal Max.	24.523375
Channel	RI_1
Driver Name	RID520Driver.dll
Channel Type	Evaluation
Min. Step (s)	0.5
Max. Step (s)	0.5
Average Step (s)	0.5

Signal Parameter Information:
Signal Info	

Chromatogram Data:
Time (min)	Step (s)	Value (µRIU)
0.000000	n.a.	-0.000750
0.008333	0.5	-0.001125
0.016667	0.5	-0.001375
0.025000	0.5	-0.001750
0.033333	0.5	-0.002000
0.041667	0.5	-0.002125
0.050000	0.5	-0.002625
0.058333	0.5	-0.002625
0.066667	0.5	-0.002375
0.075000	0.5	-0.002750
0.083333	0.5	-0.002750
0.091667	0.5	-0.003125
0.100000	0.5	-0.003125
0.108333	0.5	-0.003000
0.116667	0.5	-0.003250
0.125000	0.5	-0.003125
0.133333	0.5	-0.003625
0.141667	0.5	-0.003875
0.150000	0.5	-0.004000
0.158333	0.5	-0.004000
0.166667	0.5	-0.004125
0.175000	0.5	-0.004375
0.183333	0.5	-0.004625
0.191667	0.5	-0.004625
0.200000	0.5	-0.005000
0.208333	0.5	-0.005625
0.216667	0.5	-0.006000
0.225000	0.5	-0.006500
0.233333	0.5	-0.006500
0.241667	0.5	-0.006750
0.250000	0.5	-0.007250
0.258333	0.5	-0.007625
0.266667	0.5	-0.007875
0.275000	0.5	-0.007875
0.283333	0.5	-0.007875
0.291667	0.5	-0.008375
0.300000	0.5	-0.009500
0.308333	0.5	-0.009875
0.316667	0.5	-0.010250
0.325000	0.5	-0.010875
0.333333	0.5	-0.011250
0.341667	0.5	-0.012125
0.350000	0.5	-0.012500
0.358333	0.5	-0.013125
0.366667	0.5	-0.013875
0.375000	0.5	-0.014000
0.383333	0.5	-0.014250
0.391667	0.5	-0.014125
0.400000	0.5	-0.014500
0.408333	0.5	-0.014750
0.416667	0.5	-0.015125
0.425000	0.5	-0.014750
0.433333	0.5	-0.014875
0.441667	0.5	-0.014875
0.450000	0.5	-0.014875
0.458333	0.5	-0.014875
0.466667	0.5	-0.015000
0.475000	0.5	-0.014875
0.483333	0.5	-0.014750
0.491667	0.5	-0.014500
0.500000	0.5	-0.014250
0.508333	0.5	-0.014250
0.516667	0.5	-0.014250
0.525000	0.5	-0.014125
0.533333	0.5	-0.013500
0.541667	0.5	-0.013375
0.550000	0.5	-0.013125
0.558333	0.5	-0.013125
0.566667	0.5	-0.012375
0.575000	0.5	-0.011875
0.583333	0.5	-0.011250
0.591667	0.5	-0.011250
0.600000	0.5	-0.010500
0.608333	0.5	-0.010375
0.616667	0.5	-0.009750
0.625000	0.5	-0.009250
0.633333	0.5	-0.008625
0.641667	0.5	-0.008125
0.650000	0.5	-0.007875
0.658333	0.5	-0.007250
0.666667	0.5	-0.006750
0.675000	0.5	-0.006500
0.683333	0.5	-0.006125
0.691667	0.5	-0.005750
0.700000	0.5	-0.005500
0.708333	0.5	-0.004875
0.716667	0.5	-0.004625
0.725000	0.5	-0.004125
0.733333	0.5	-0.003375
0.741667	0.5	-0.002250
0.750000	0.5	-0.001625
0.758333	0.5	-0.001250
0.766667	0.5	-0.000500
0.775000	0.5	0.000250
0.783333	0.5	0.000875
0.791667	0.5	0.001625
0.800000	0.5	0.002000
0.808333	0.5	0.002750
0.816667	0.5	0.003000
0.825000	0.5	0.003375
0.833333	0.5	0.003375
0.841667	0.5	0.003375
0.850000	0.5	0.003375
0.858333	0.5	0.003375
0.866667	0.5	0.003625
0.875000	0.5	0.003875
0.883333	0.5	0.003875
0.891667	0.5	0.004125
0.900000	0.5	0.004000
0.908333	0.5	0.003750
0.916667	0.5	0.004250
0.925000	0.5	0.004500
0.933333	0.5	0.005000
0.941667	0.5	0.005250
0.950000	0.5	0.005250
0.958333	0.5	0.005500
0.966667	0.5	0.005375
0.975000	0.5	0.005875
0.983333	0.5	0.005750
0.991667	0.5	0.005500
1.000000	0.5	0.005500
1.008333	0.5	0.005125
1.016667	0.5	0.005375
1.025000	0.5	0.005625
1.033333	0.5	0.005625
1.041667	0.5	0.005750
1.050000	0.5	0.006000
1.058333	0.5	0.006125
1.066667	0.5	0.007000
1.075000	0.5	0.006875
1.083333	0.5	0.006750
1.091667	0.5	0.006375
1.100000	0.5	0.006125
1.108333	0.5	0.006375
1.116667	0.5	0.006250
1.125000	0.5	0.006125
1.133333	0.5	0.006250
1.141667	0.5	0.006500
1.150000	0.5	0.006500
1.158333	0.5	0.006750
1.166667	0.5	0.006500
1.175000	0.5	0.006375
1.183333	0.5	0.006625
1.191667	0.5	0.006750
1.200000	0.5	0.007000
1.208333	0.5	0.006750
1.216667	0.5	0.007250
1.225000	0.5	0.007625
1.233333	0.5	0.007750
1.241667	0.5	0.007625
1.250000	0.5	0.007750
1.258333	0.5	0.008000
1.266667	0.5	0.008125
1.275000	0.5	0.008125
1.283333	0.5	0.008625
1.291667	0.5	0.008375
1.300000	0.5	0.008500
1.308333	0.5	0.008875
1.316667	0.5	0.009125
1.325000	0.5	0.009000
1.333333	0.5	0.009375
1.341667	0.5	0.009625
1.350000	0.5	0.009875
1.358333	0.5	0.010000
1.366667	0.5	0.010125
1.375000	0.5	0.010375
1.383333	0.5	0.010625
1.391667	0.5	0.010500
1.400000	0.5	0.010625
1.408333	0.5	0.010500
1.416667	0.5	0.010875
1.425000	0.5	0.011125
1.433333	0.5	0.011125
1.441667	0.5	0.011250
1.450000	0.5	0.011500
1.458333	0.5	0.011500
1.466667	0.5	0.011750
1.475000	0.5	0.011875
1.483333	0.5	0.011750
1.491667	0.5	0.011625
1.500000	0.5	0.011375
1.508333	0.5	0.011125
1.516667	0.5	0.010625
1.525000	0.5	0.010375
1.533333	0.5	0.010250
1.541667	0.5	0.009875
1.550000	0.5	0.009375
1.558333	0.5	0.009250
1.566667	0.5	0.009000
1.575000	0.5	0.008625
1.583333	0.5	0.007875
1.591667	0.5	0.007125
1.600000	0.5	0.006750
1.608333	0.5	0.006250
1.616667	0.5	0.005750
1.625000	0.5	0.005500
1.633333	0.5	0.004500
1.641667	0.5	0.004000
1.650000	0.5	0.003500
1.658333	0.5	0.003125
1.666667	0.5	0.002500
1.675000	0.5	0.001500
1.683333	0.5	0.000500
1.691667	0.5	-0.000250
1.700000	0.5	-0.000750
1.708333	0.5	-0.001250
1.716667	0.5	-0.001750
1.725000	0.5	-0.002500
1.733333	0.5	-0.003000
1.741667	0.5	-0.003750
1.750000	0.5	-0.004375
1.758333	0.5	-0.005250
1.766667	0.5	-0.006250
1.775000	0.5	-0.007125
1.783333	0.5	-0.007500
1.791667	0.5	-0.007875
1.800000	0.5	-0.008750
1.808333	0.5	-0.009250
1.816667	0.5	-0.009875
1.825000	0.5	-0.010250
1.833333	0.5	-0.010500
1.841667	0.5	-0.011000
1.850000	0.5	-0.011875
1.858333	0.5	-0.011875
1.866667	0.5	-0.012000
1.875000	0.5	-0.012000
1.883333	0.5	-0.012375
1.891667	0.5	-0.012375
1.900000	0.5	-0.012250
1.908333	0.5	-0.012625
1.916667	0.5	-0.013125
1.925000	0.5	-0.013500
1.933333	0.5	-0.014000
1.941667	0.5	-0.013875
1.950000	0.5	-0.013750
1.958333	0.5	-0.013500
1.966667	0.5	-0.013500
1.975000	0.5	-0.013250
1.983333	0.5	-0.013125
1.991667	0.5	-0.012875
2.000000	0.5	-0.013250
2.008333	0.5	-0.013375
2.016667	0.5	-0.013375
2.025000	0.5	-0.013375
2.033333	0.5	-0.013375
2.041667	0.5	-0.012875
2.050000	0.5	-0.013000
2.058333	0.5	-0.012875
2.066667	0.5	-0.012375
2.075000	0.5	-0.011875
2.083333	0.5	-0.011875
2.091667	0.5	-0.012250
2.100000	0.5	-0.012500
2.108333	0.5	-0.012250
2.116667	0.5	-0.012375
2.125000	0.5	-0.012125
2.133333	0.5	-0.011875
2.141667	0.5	-0.011375
2.150000	0.5	-0.011625
2.158333	0.5	-0.011250
2.166667	0.5	-0.011125
2.175000	0.5	-0.011000
2.183333	0.5	-0.011250
2.191667	0.5	-0.011125
2.200000	0.5	-0.010875
2.208333	0.5	-0.010875
2.216667	0.5	-0.010750
2.225000	0.5	-0.010875
2.233333	0.5	-0.010625
2.241667	0.5	-0.010500
2.250000	0.5	-0.010625
2.258333	0.5	-0.010875
2.266667	0.5	-0.010875
2.275000	0.5	-0.010250
2.283333	0.5	-0.009875
2.291667	0.5	-0.009500
2.300000	0.5	-0.009125
2.308333	0.5	-0.008875
2.316667	0.5	-0.008375
2.325000	0.5	-0.007750
2.333333	0.5	-0.007625
2.341667	0.5	-0.007250
2.350000	0.5	-0.006625
2.358333	0.5	-0.006375
2.366667	0.5	-0.006500
2.375000	0.5	-0.006250
2.383333	0.5	-0.005625
2.391667	0.5	-0.005375
2.400000	0.5	-0.004875
2.408333	0.5	-0.004250
2.416667	0.5	-0.004000
2.425000	0.5	-0.003250
2.433333	0.5	-0.002500
2.441667	0.5	-0.002125
2.450000	0.5	-0.002000
2.458333	0.5	-0.001625
2.466667	0.5	-0.001000
2.475000	0.5	-0.000375
2.483333	0.5	-0.000250
2.491667	0.5	0.000000
2.500000	0.5	0.000125
2.508333	0.5	0.000125
2.516667	0.5	0.000250
2.525000	0.5	0.000500
2.533333	0.5	0.001000
2.541667	0.5	0.001375
2.550000	0.5	0.001625
2.558333	0.5	0.001250
2.566667	0.5	0.001250
2.575000	0.5	0.001500
2.583333	0.5	0.001375
2.591667	0.5	0.001625
2.600000	0.5	0.002000
2.608333	0.5	0.002375
2.616667	0.5	0.002750
2.625000	0.5	0.002625
2.633333	0.5	0.002000
2.641667	0.5	0.001625
2.650000	0.5	0.001375
2.658333	0.5	0.001250
2.666667	0.5	0.001375
2.675000	0.5	0.001625
2.683333	0.5	0.001375
2.691667	0.5	0.001000
2.700000	0.5	0.000625
2.708333	0.5	0.000875
2.716667	0.5	0.000750
2.725000	0.5	0.000750
2.733333	0.5	0.000750
2.741667	0.5	0.001000
2.750000	0.5	0.001250
2.758333	0.5	0.001375
2.766667	0.5	0.001125
2.775000	0.5	0.001000
2.783333	0.5	0.001000
2.791667	0.5	0.000625
2.800000	0.5	0.000500
2.808333	0.5	0.000375
2.816667	0.5	0.000250
2.825000	0.5	0.000000
2.833333	0.5	0.000000
2.841667	0.5	-0.000125
2.850000	0.5	-0.000625
2.858333	0.5	-0.001000
2.866667	0.5	-0.001250
2.875000	0.5	-0.001375
2.883333	0.5	-0.001750
2.891667	0.5	-0.002250
2.900000	0.5	-0.002500
2.908333	0.5	-0.002875
2.916667	0.5	-0.003375
2.925000	0.5	-0.003875
2.933333	0.5	-0.004125
2.941667	0.5	-0.004125
2.950000	0.5	-0.004500
2.958333	0.5	-0.005250
2.966667	0.5	-0.005750
2.975000	0.5	-0.006000
2.983333	0.5	-0.006375
2.991667	0.5	-0.007000
3.000000	0.5	-0.007000
3.008333	0.5	-0.007750
3.016667	0.5	-0.008750
3.025000	0.5	-0.009125
3.033333	0.5	-0.010000
3.041667	0.5	-0.010750
3.050000	0.5	-0.011000
3.058333	0.5	-0.011125
3.066667	0.5	-0.011500
3.075000	0.5	-0.011875
3.083333	0.5	-0.012125
3.091667	0.5	-0.012125
3.100000	0.5	-0.012375
3.108333	0.5	-0.012875
3.116667	0.5	-0.013250
3.125000	0.5	-0.013750
3.133333	0.5	-0.014000
3.141667	0.5	-0.013875
3.150000	0.5	-0.014125
3.158333	0.5	-0.014000
3.166667	0.5	-0.014125
3.175000	0.5	-0.014500
3.183333	0.5	-0.015125
3.191667	0.5	-0.015250
3.200000	0.5	-0.015625
3.208333	0.5	-0.015750
3.216667	0.5	-0.015875
3.225000	0.5	-0.015750
3.233333	0.5	-0.015750
3.241667	0.5	-0.015875
3.250000	0.5	-0.015500
3.258333	0.5	-0.015375
3.266667	0.5	-0.015250
3.275000	0.5	-0.015125
3.283333	0.5	-0.015250
3.291667	0.5	-0.015125
3.300000	0.5	-0.014750
3.308333	0.5	-0.014000
3.316667	0.5	-0.014125
3.325000	0.5	-0.014250
3.333333	0.5	-0.014000
3.341667	0.5	-0.013625
3.350000	0.5	-0.013500
3.358333	0.5	-0.013250
3.366667	0.5	-0.013250
3.375000	0.5	-0.013000
3.383333	0.5	-0.012625
3.391667	0.5	-0.012375
3.400000	0.5	-0.012125
3.408333	0.5	-0.011750
3.416667	0.5	-0.011375
3.425000	0.5	-0.011375
3.433333	0.5	-0.011125
3.441667	0.5	-0.010875
3.450000	0.5	-0.010375
3.458333	0.5	-0.010000
3.466667	0.5	-0.010000
3.475000	0.5	-0.009750
3.483333	0.5	-0.009625
3.491667	0.5	-0.009500
3.500000	0.5	-0.009250
3.508333	0.5	-0.008500
3.516667	0.5	-0.008000
3.525000	0.5	-0.007375
3.533333	0.5	-0.007625
3.541667	0.5	-0.007625
3.550000	0.5	-0.007250
3.558333	0.5	-0.007000
3.566667	0.5	-0.006875
3.575000	0.5	-0.006875
3.583333	0.5	-0.006500
3.591667	0.5	-0.006875
3.600000	0.5	-0.007000
3.608333	0.5	-0.007125
3.616667	0.5	-0.007250
3.625000	0.5	-0.007000
3.633333	0.5	-0.007375
3.641667	0.5	-0.007500
3.650000	0.5	-0.007625
3.658333	0.5	-0.007375
3.666667	0.5	-0.007500
3.675000	0.5	-0.007375
3.683333	0.5	-0.007250
3.691667	0.5	-0.007750
3.700000	0.5	-0.007500
3.708333	0.5	-0.007500
3.716667	0.5	-0.007625
3.725000	0.5	-0.008250
3.733333	0.5	-0.008875
3.741667	0.5	-0.009500
3.750000	0.5	-0.010125
3.758333	0.5	-0.010250
3.766667	0.5	-0.010875
3.775000	0.5	-0.011125
3.783333	0.5	-0.011250
3.791667	0.5	-0.011375
3.800000	0.5	-0.011500
3.808333	0.5	-0.012250
3.816667	0.5	-0.012750
3.825000	0.5	-0.013250
3.833333	0.5	-0.013375
3.841667	0.5	-0.013000
3.850000	0.5	-0.013500
3.858333	0.5	-0.013625
3.866667	0.5	-0.013750
3.875000	0.5	-0.014250
3.883333	0.5	-0.014625
3.891667	0.5	-0.015000
3.900000	0.5	-0.014625
3.908333	0.5	-0.014250
3.916667	0.5	-0.014375
3.925000	0.5	-0.014750
3.933333	0.5	-0.014625
3.941667	0.5	-0.014375
3.950000	0.5	-0.014375
3.958333	0.5	-0.014625
3.966667	0.5	-0.014625
3.975000	0.5	-0.014625
3.983333	0.5	-0.014625
3.991667	0.5	-0.015000
4.000000	0.5	-0.015000
4.008333	0.5	-0.014625
4.016667	0.5	-0.014250
4.025000	0.5	-0.014000
4.033333	0.5	-0.013875
4.041667	0.5	-0.014125
4.050000	0.5	-0.014000
4.058333	0.5	-0.013875
4.066667	0.5	-0.013500
4.075000	0.5	-0.013250
4.083333	0.5	-0.012750
4.091667	0.5	-0.012125
4.100000	0.5	-0.012000
4.108333	0.5	-0.011750
4.116667	0.5	-0.011375
4.125000	0.5	-0.011375
4.133333	0.5	-0.011125
4.141667	0.5	-0.010750
4.150000	0.5	-0.010250
4.158333	0.5	-0.010375
4.166667	0.5	-0.009875
4.175000	0.5	-0.009625
4.183333	0.5	-0.009000
4.191667	0.5	-0.008625
4.200000	0.5	-0.008375
4.208333	0.5	-0.008125
4.216667	0.5	-0.007750
4.225000	0.5	-0.007250
4.233333	0.5	-0.006875
4.241667	0.5	-0.006375
4.250000	0.5	-0.006250
4.258333	0.5	-0.006250
4.266667	0.5	-0.006000
4.275000	0.5	-0.006000
4.283333	0.5	-0.005625
4.291667	0.5	-0.005125
4.300000	0.5	-0.004875
4.308333	0.5	-0.004500
4.316667	0.5	-0.004500
4.325000	0.5	-0.004250
4.333333	0.5	-0.003750
4.341667	0.5	-0.003125
4.350000	0.5	-0.003125
4.358333	0.5	-0.003625
4.366667	0.5	-0.003625
4.375000	0.5	-0.003250
4.383333	0.5	-0.003125
4.391667	0.5	-0.002625
4.400000	0.5	-0.002500
4.408333	0.5	-0.002375
4.416667	0.5	-0.002375
4.425000	0.5	-0.002500
4.433333	0.5	-0.002500
4.441667	0.5	-0.002375
4.450000	0.5	-0.001875
4.458333	0.5	-0.001875
4.466667	0.5	-0.002250
4.475000	0.5	-0.002375
4.483333	0.5	-0.002625
4.491667	0.5	-0.003250
4.500000	0.5	-0.003625
4.508333	0.5	-0.003875
4.516667	0.5	-0.003625
4.525000	0.5	-0.003875
4.533333	0.5	-0.004125
4.541667	0.5	-0.004250
4.550000	0.5	-0.004625
4.558333	0.5	-0.005000
4.566667	0.5	-0.004750
4.575000	0.5	-0.004875
4.583333	0.5	-0.005375
4.591667	0.5	-0.005625
4.600000	0.5	-0.005750
4.608333	0.5	-0.005750
4.616667	0.5	-0.005875
4.625000	0.5	-0.005875
4.633333	0.5	-0.006500
4.641667	0.5	-0.007000
4.650000	0.5	-0.007375
4.658333	0.5	-0.007750
4.666667	0.5	-0.008375
4.675000	0.5	-0.008875
4.683333	0.5	-0.009250
4.691667	0.5	-0.009375
4.700000	0.5	-0.009875
4.708333	0.5	-0.010250
4.716667	0.5	-0.010500
4.725000	0.5	-0.010750
4.733333	0.5	-0.011000
4.741667	0.5	-0.011625
4.750000	0.5	-0.012500
4.758333	0.5	-0.013250
4.766667	0.5	-0.013750
4.775000	0.5	-0.014125
4.783333	0.5	-0.014500
4.791667	0.5	-0.015250
4.800000	0.5	-0.016000
4.808333	0.5	-0.016375
4.816667	0.5	-0.016625
4.825000	0.5	-0.017250
4.833333	0.5	-0.017500
4.841667	0.5	-0.017500
4.850000	0.5	-0.017625
4.858333	0.5	-0.018000
4.866667	0.5	-0.018750
4.875000	0.5	-0.018875
4.883333	0.5	-0.019125
4.891667	0.5	-0.019375
4.900000	0.5	-0.019500
4.908333	0.5	-0.020000
4.916667	0.5	-0.020375
4.925000	0.5	-0.020750
4.933333	0.5	-0.020750
4.941667	0.5	-0.021125
4.950000	0.5	-0.021375
4.958333	0.5	-0.021000
4.966667	0.5	-0.020750
4.975000	0.5	-0.020750
4.983333	0.5	-0.020500
4.991667	0.5	-0.020750
5.000000	0.5	-0.020750
5.008333	0.5	-0.020500
5.016667	0.5	-0.020500
5.025000	0.5	-0.020375
5.033333	0.5	-0.020000
5.041667	0.5	-0.019875
5.050000	0.5	-0.019875
5.058333	0.5	-0.019500
5.066667	0.5	-0.019125
5.075000	0.5	-0.018750
5.083333	0.5	-0.018250
5.091667	0.5	-0.017500
5.100000	0.5	-0.017125
5.108333	0.5	-0.016625
5.116667	0.5	-0.016250
5.125000	0.5	-0.015250
5.133333	0.5	-0.014625
5.141667	0.5	-0.014000
5.150000	0.5	-0.013500
5.158333	0.5	-0.012875
5.166667	0.5	-0.012125
5.175000	0.5	-0.011625
5.183333	0.5	-0.010875
5.191667	0.5	-0.010250
5.200000	0.5	-0.009750
5.208333	0.5	-0.009125
5.216667	0.5	-0.008500
5.225000	0.5	-0.007625
5.233333	0.5	-0.007375
5.241667	0.5	-0.007250
5.250000	0.5	-0.006875
5.258333	0.5	-0.006500
5.266667	0.5	-0.005750
5.275000	0.5	-0.005125
5.283333	0.5	-0.005000
5.291667	0.5	-0.004625
5.300000	0.5	-0.004250
5.308333	0.5	-0.004000
5.316667	0.5	-0.003750
5.325000	0.5	-0.003125
5.333333	0.5	-0.002625
5.341667	0.5	-0.002250
5.350000	0.5	-0.001750
5.358333	0.5	-0.001500
5.366667	0.5	-0.001500
5.375000	0.5	-0.001375
5.383333	0.5	-0.001625
5.391667	0.5	-0.001750
5.400000	0.5	-0.001625
5.408333	0.5	-0.001500
5.416667	0.5	-0.001375
5.425000	0.5	-0.001250
5.433333	0.5	-0.001250
5.441667	0.5	-0.001500
5.450000	0.5	-0.001625
5.458333	0.5	-0.001875
5.466667	0.5	-0.001875
5.475000	0.5	-0.002000
5.483333	0.5	-0.002625
5.491667	0.5	-0.002625
5.500000	0.5	-0.002750
5.508333	0.5	-0.003250
5.516667	0.5	-0.003500
5.525000	0.5	-0.003375
5.533333	0.5	-0.003625
5.541667	0.5	-0.003625
5.550000	0.5	-0.003625
5.558333	0.5	-0.003500
5.566667	0.5	-0.003625
5.575000	0.5	-0.003500
5.583333	0.5	-0.004000
5.591667	0.5	-0.004375
5.600000	0.5	-0.004375
5.608333	0.5	-0.004750
5.616667	0.5	-0.005000
5.625000	0.5	-0.005375
5.633333	0.5	-0.005375
5.641667	0.5	-0.005500
5.650000	0.5	-0.005750
5.658333	0.5	-0.005125
5.666667	0.5	-0.005000
5.675000	0.5	-0.005250
5.683333	0.5	-0.005875
5.691667	0.5	-0.005750
5.700000	0.5	-0.005750
5.708333	0.5	-0.005750
5.716667	0.5	-0.005875
5.725000	0.5	-0.005750
5.733333	0.5	-0.005750
5.741667	0.5	-0.005750
5.750000	0.5	-0.005375
5.758333	0.5	-0.005750
5.766667	0.5	-0.005875
5.775000	0.5	-0.005875
5.783333	0.5	-0.006125
5.791667	0.5	-0.006250
5.800000	0.5	-0.006250
5.808333	0.5	-0.006000
5.816667	0.5	-0.006125
5.825000	0.5	-0.006500
5.833333	0.5	-0.006625
5.841667	0.5	-0.006875
5.850000	0.5	-0.007500
5.858333	0.5	-0.007500
5.866667	0.5	-0.007125
5.875000	0.5	-0.007000
5.883333	0.5	-0.007000
5.891667	0.5	-0.007250
5.900000	0.5	-0.007125
5.908333	0.5	-0.007000
5.916667	0.5	-0.006750
5.925000	0.5	-0.006625
5.933333	0.5	-0.006625
5.941667	0.5	-0.006250
5.950000	0.5	-0.005375
5.958333	0.5	-0.004625
5.966667	0.5	-0.004000
5.975000	0.5	-0.002875
5.983333	0.5	-0.002250
5.991667	0.5	-0.001625
6.000000	0.5	-0.000875
6.008333	0.5	-0.000125
6.016667	0.5	0.000500
6.025000	0.5	0.001000
6.033333	0.5	0.002250
6.041667	0.5	0.003125
6.050000	0.5	0.003875
6.058333	0.5	0.005250
6.066667	0.5	0.006625
6.075000	0.5	0.007750
6.083333	0.5	0.008500
6.091667	0.5	0.009875
6.100000	0.5	0.011250
6.108333	0.5	0.012500
6.116667	0.5	0.013750
6.125000	0.5	0.015125
6.133333	0.5	0.016125
6.141667	0.5	0.017250
6.150000	0.5	0.018125
6.158333	0.5	0.019000
6.166667	0.5	0.019375
6.175000	0.5	0.019500
6.183333	0.5	0.019625
6.191667	0.5	0.019750
6.200000	0.5	0.019750
6.208333	0.5	0.019750
6.216667	0.5	0.019250
6.225000	0.5	0.019000
6.233333	0.5	0.018750
6.241667	0.5	0.018875
6.250000	0.5	0.018625
6.258333	0.5	0.017875
6.266667	0.5	0.017625
6.275000	0.5	0.017375
6.283333	0.5	0.017125
6.291667	0.5	0.016500
6.300000	0.5	0.015750
6.308333	0.5	0.015625
6.316667	0.5	0.014875
6.325000	0.5	0.014625
6.333333	0.5	0.014000
6.341667	0.5	0.013500
6.350000	0.5	0.013125
6.358333	0.5	0.012750
6.366667	0.5	0.012500
6.375000	0.5	0.011625
6.383333	0.5	0.011000
6.391667	0.5	0.010375
6.400000	0.5	0.010000
6.408333	0.5	0.009625
6.416667	0.5	0.009250
6.425000	0.5	0.009000
6.433333	0.5	0.008625
6.441667	0.5	0.007875
6.450000	0.5	0.007000
6.458333	0.5	0.006250
6.466667	0.5	0.005625
6.475000	0.5	0.004875
6.483333	0.5	0.004500
6.491667	0.5	0.004000
6.500000	0.5	0.003375
6.508333	0.5	0.002625
6.516667	0.5	0.001625
6.525000	0.5	0.001625
6.533333	0.5	0.001375
6.541667	0.5	0.000750
6.550000	0.5	0.000250
6.558333	0.5	0.000125
6.566667	0.5	0.000000
6.575000	0.5	-0.000125
6.583333	0.5	-0.000375
6.591667	0.5	-0.000750
6.600000	0.5	-0.001250
6.608333	0.5	-0.001625
6.616667	0.5	-0.001750
6.625000	0.5	-0.001875
6.633333	0.5	-0.002000
6.641667	0.5	-0.002250
6.650000	0.5	-0.002250
6.658333	0.5	-0.003125
6.666667	0.5	-0.003500
6.675000	0.5	-0.004250
6.683333	0.5	-0.005000
6.691667	0.5	-0.006250
6.700000	0.5	-0.008125
6.708333	0.5	-0.011250
6.716667	0.5	-0.014875
6.725000	0.5	-0.021500
6.733333	0.5	-0.032125
6.741667	0.5	-0.048250
6.750000	0.5	-0.074625
6.758333	0.5	-0.116750
6.766667	0.5	-0.182625
6.775000	0.5	-0.282625
6.783333	0.5	-0.428000
6.791667	0.5	-0.627500
6.800000	0.5	-0.885750
6.808333	0.5	-1.197125
6.816667	0.5	-1.547375
6.825000	0.5	-1.909000
6.833333	0.5	-2.244625
6.841667	0.5	-2.508500
6.850000	0.5	-2.650750
6.858333	0.5	-2.620375
6.866667	0.5	-2.368375
6.875000	0.5	-1.851625
6.883333	0.5	-1.032875
6.891667	0.5	0.114625
6.900000	0.5	1.607000
6.908333	0.5	3.444375
6.916667	0.5	5.610000
6.925000	0.5	8.062500
6.933333	0.5	10.733500
6.941667	0.5	13.521875
6.950000	0.5	16.294375
6.958333	0.5	18.890625
6.966667	0.5	21.143000
6.975000	0.5	22.899875
6.983333	0.5	24.045375
6.991667	0.5	24.523375
7.000000	0.5	24.343375
7.008333	0.5	23.571250
7.016667	0.5	22.315875
7.025000	0.5	20.707750
7.033333	0.5	18.879625
7.041667	0.5	16.951875
7.050000	0.5	15.022500
7.058333	0.5	13.166250
7.066667	0.5	11.433500
7.075000	0.5	9.854125
7.083333	0.5	8.441875
7.091667	0.5	7.197000
7.100000	0.5	6.113250
7.108333	0.5	5.178250
7.116667	0.5	4.377500
7.125000	0.5	3.695875
7.133333	0.5	3.118250
7.141667	0.5	2.630250
7.150000	0.5	2.219625
7.158333	0.5	1.874125
7.166667	0.5	1.583750
7.175000	0.5	1.339875
7.183333	0.5	1.135000
7.191667	0.5	0.963250
7.200000	0.5	0.818625
7.208333	0.5	0.697250
7.216667	0.5	0.595125
7.225000	0.5	0.509375
7.233333	0.5	0.437375
7.241667	0.5	0.376375
7.250000	0.5	0.324250
7.258333	0.5	0.280250
7.266667	0.5	0.243000
7.275000	0.5	0.212125
7.283333	0.5	0.185375
7.291667	0.5	0.162875
7.300000	0.5	0.143875
7.308333	0.5	0.127375
7.316667	0.5	0.113875
7.325000	0.5	0.102000
7.333333	0.5	0.092250
7.341667	0.5	0.084250
7.350000	0.5	0.077250
7.358333	0.5	0.071375
7.366667	0.5	0.066125
7.375000	0.5	0.061125
7.383333	0.5	0.057500
7.391667	0.5	0.054375
7.400000	0.5	0.051625
7.408333	0.5	0.049375
7.416667	0.5	0.047000
7.425000	0.5	0.044000
7.433333	0.5	0.042000
7.441667	0.5	0.040625
7.450000	0.5	0.039000
7.458333	0.5	0.038000
7.466667	0.5	0.036750
7.475000	0.5	0.035500
7.483333	0.5	0.034250
7.491667	0.5	0.033500
7.500000	0.5	0.032500
7.508333	0.5	0.031500
7.516667	0.5	0.030750
7.525000	0.5	0.030125
7.533333	0.5	0.029625
7.541667	0.5	0.029375
7.550000	0.5	0.028875
7.558333	0.5	0.028250
7.566667	0.5	0.028000
7.575000	0.5	0.028000
7.583333	0.5	0.027625
7.591667	0.5	0.027375
7.600000	0.5	0.027250
7.608333	0.5	0.027000
7.616667	0.5	0.027125
7.625000	0.5	0.027125
7.633333	0.5	0.026750
7.641667	0.5	0.026875
7.650000	0.5	0.027000
7.658333	0.5	0.027125
7.666667	0.5	0.027125
7.675000	0.5	0.026875
7.683333	0.5	0.027000
7.691667	0.5	0.027000
7.700000	0.5	0.026375
7.708333	0.5	0.026500
7.716667	0.5	0.027000
7.725000	0.5	0.026875
7.733333	0.5	0.026375
7.741667	0.5	0.026375
7.750000	0.5	0.026500
7.758333	0.5	0.027125
7.766667	0.5	0.027375
7.775000	0.5	0.027875
7.783333	0.5	0.028500
7.791667	0.5	0.028500
7.800000	0.5	0.028375
7.808333	0.5	0.028875
7.816667	0.5	0.029125
7.825000	0.5	0.029500
7.833333	0.5	0.029750
7.841667	0.5	0.030375
7.850000	0.5	0.030875
7.858333	0.5	0.031875
7.866667	0.5	0.033250
7.875000	0.5	0.034125
7.883333	0.5	0.035000
7.891667	0.5	0.036750
7.900000	0.5	0.038375
7.908333	0.5	0.040750
7.916667	0.5	0.043750
7.925000	0.5	0.047500
7.933333	0.5	0.051875
7.941667	0.5	0.057000
7.950000	0.5	0.063750
7.958333	0.5	0.071875
7.966667	0.5	0.081625
7.975000	0.5	0.093500
7.983333	0.5	0.109250
7.991667	0.5	0.129125
8.000000	0.5	0.154375
8.008333	0.5	0.185750
8.016667	0.5	0.224500
8.025000	0.5	0.272625
8.033333	0.5	0.331250
8.041667	0.5	0.401875
8.050000	0.5	0.485875
8.058333	0.5	0.584750
8.066667	0.5	0.700250
8.075000	0.5	0.832750
8.083333	0.5	0.982750
8.091667	0.5	1.150000
8.100000	0.5	1.335875
8.108333	0.5	1.540250
8.116667	0.5	1.762500
8.125000	0.5	2.002125
8.133333	0.5	2.259375
8.141667	0.5	2.532500
8.150000	0.5	2.822125
8.158333	0.5	3.126125
8.166667	0.5	3.444500
8.175000	0.5	3.776750
8.183333	0.5	4.122375
8.191667	0.5	4.480750
8.200000	0.5	4.851000
8.208333	0.5	5.233000
8.216667	0.5	5.626000
8.225000	0.5	6.028750
8.233333	0.5	6.441125
8.241667	0.5	6.863125
8.250000	0.5	7.294125
8.258333	0.5	7.733125
8.266667	0.5	8.180750
8.275000	0.5	8.636125
8.283333	0.5	9.098375
8.291667	0.5	9.568125
8.300000	0.5	10.044000
8.308333	0.5	10.526750
8.316667	0.5	11.015375
8.325000	0.5	11.509500
8.333333	0.5	12.008375
8.341667	0.5	12.509625
8.350000	0.5	13.009625
8.358333	0.5	13.499250
8.366667	0.5	13.960000
8.375000	0.5	14.360375
8.383333	0.5	14.656750
8.391667	0.5	14.796125
8.400000	0.5	14.728750
8.408333	0.5	14.420375
8.416667	0.5	13.863125
8.425000	0.5	13.077125
8.433333	0.5	12.107375
8.441667	0.5	11.014000
8.450000	0.5	9.860375
8.458333	0.5	8.704250
8.466667	0.5	7.591875
8.475000	0.5	6.556875
8.483333	0.5	5.617375
8.491667	0.5	4.782625
8.500000	0.5	4.052625
8.508333	0.5	3.422500
8.516667	0.5	2.883625
8.525000	0.5	2.426500
8.533333	0.5	2.041250
8.541667	0.5	1.718500
8.550000	0.5	1.448250
8.558333	0.5	1.223500
8.566667	0.5	1.036500
8.575000	0.5	0.881500
8.583333	0.5	0.753375
8.591667	0.5	0.646500
8.600000	0.5	0.558500
8.608333	0.5	0.485500
8.616667	0.5	0.424625
8.625000	0.5	0.374500
8.633333	0.5	0.332375
8.641667	0.5	0.297250
8.650000	0.5	0.267500
8.658333	0.5	0.242375
8.666667	0.5	0.220750
8.675000	0.5	0.202500
8.683333	0.5	0.186500
8.691667	0.5	0.172500
8.700000	0.5	0.160750
8.708333	0.5	0.150000
8.716667	0.5	0.140625
8.725000	0.5	0.132250
8.733333	0.5	0.124625
8.741667	0.5	0.117625
8.750000	0.5	0.111500
8.758333	0.5	0.106125
8.766667	0.5	0.101375
8.775000	0.5	0.096875
8.783333	0.5	0.092875
8.791667	0.5	0.089000
8.800000	0.5	0.085750
8.808333	0.5	0.083375
8.816667	0.5	0.081250
8.825000	0.5	0.079000
8.833333	0.5	0.077000
8.841667	0.5	0.075875
8.850000	0.5	0.075250
8.858333	0.5	0.075250
8.866667	0.5	0.075250
8.875000	0.5	0.076250
8.883333	0.5	0.077750
8.891667	0.5	0.079875
8.900000	0.5	0.082875
8.908333	0.5	0.087000
8.916667	0.5	0.092625
8.925000	0.5	0.100500
8.933333	0.5	0.110000
8.941667	0.5	0.123000
8.950000	0.5	0.139375
8.958333	0.5	0.159500
8.966667	0.5	0.184875
8.975000	0.5	0.216000
8.983333	0.5	0.253875
8.991667	0.5	0.298500
9.000000	0.5	0.351250
9.008333	0.5	0.412750
9.016667	0.5	0.483625
9.025000	0.5	0.564125
9.033333	0.5	0.653500
9.041667	0.5	0.752000
9.050000	0.5	0.858750
9.058333	0.5	0.972250
9.066667	0.5	1.091750
9.075000	0.5	1.215375
9.083333	0.5	1.340750
9.091667	0.5	1.465000
9.100000	0.5	1.585750
9.108333	0.5	1.700875
9.116667	0.5	1.807125
9.125000	0.5	1.902125
9.133333	0.5	1.983500
9.141667	0.5	2.049375
9.150000	0.5	2.098500
9.158333	0.5	2.129750
9.166667	0.5	2.142250
9.175000	0.5	2.136375
9.183333	0.5	2.112750
9.191667	0.5	2.072625
9.200000	0.5	2.017125
9.208333	0.5	1.947875
9.216667	0.5	1.866250
9.225000	0.5	1.775375
9.233333	0.5	1.677000
9.241667	0.5	1.573625
9.250000	0.5	1.467125
9.258333	0.5	1.359875
9.266667	0.5	1.252625
9.275000	0.5	1.147875
9.283333	0.5	1.046375
9.291667	0.5	0.949250
9.300000	0.5	0.857750
9.308333	0.5	0.772000
9.316667	0.5	0.692750
9.325000	0.5	0.619625
9.333333	0.5	0.552750
9.341667	0.5	0.491875
9.350000	0.5	0.437000
9.358333	0.5	0.387875
9.366667	0.5	0.344500
9.375000	0.5	0.305875
9.383333	0.5	0.271625
9.391667	0.5	0.241500
9.400000	0.5	0.215000
9.408333	0.5	0.192000
9.416667	0.5	0.172375
9.425000	0.5	0.154750
9.433333	0.5	0.139875
9.441667	0.5	0.127500
9.450000	0.5	0.116750
9.458333	0.5	0.107500
9.466667	0.5	0.099375
9.475000	0.5	0.092500
9.483333	0.5	0.086125
9.491667	0.5	0.081750
9.500000	0.5	0.078125
9.508333	0.5	0.075125
9.516667	0.5	0.073125
9.525000	0.5	0.072250
9.533333	0.5	0.071875
9.541667	0.5	0.072625
9.550000	0.5	0.073875
9.558333	0.5	0.076500
9.566667	0.5	0.079875
9.575000	0.5	0.084125
9.583333	0.5	0.089250
9.591667	0.5	0.095250
9.600000	0.5	0.101875
9.608333	0.5	0.108875
9.616667	0.5	0.117000
9.625000	0.5	0.125000
9.633333	0.5	0.133500
9.641667	0.5	0.142125
9.650000	0.5	0.150750
9.658333	0.5	0.159250
9.666667	0.5	0.167000
9.675000	0.5	0.174375
9.683333	0.5	0.181375
9.691667	0.5	0.187625
9.700000	0.5	0.193125
9.708333	0.5	0.197750
9.716667	0.5	0.201125
9.725000	0.5	0.203500
9.733333	0.5	0.205125
9.741667	0.5	0.205375
9.750000	0.5	0.204625
9.758333	0.5	0.202750
9.766667	0.5	0.200125
9.775000	0.5	0.196625
9.783333	0.5	0.192125
9.791667	0.5	0.187375
9.800000	0.5	0.182250
9.808333	0.5	0.176625
9.816667	0.5	0.171375
9.825000	0.5	0.165750
9.833333	0.5	0.159875
9.841667	0.5	0.153875
9.850000	0.5	0.148500
9.858333	0.5	0.143000
9.866667	0.5	0.137500
9.875000	0.5	0.132375
9.883333	0.5	0.127625
9.891667	0.5	0.123125
9.900000	0.5	0.118500
9.908333	0.5	0.114375
9.916667	0.5	0.109750
9.925000	0.5	0.105875
9.933333	0.5	0.102375
9.941667	0.5	0.098875
9.950000	0.5	0.095250
9.958333	0.5	0.092250
9.966667	0.5	0.089250
9.975000	0.5	0.086000
9.983333	0.5	0.083375
9.991667	0.5	0.081000
10.000000	0.5	0.078125
10.008333	0.5	0.076125
10.016667	0.5	0.074125
10.025000	0.5	0.071875
10.033333	0.5	0.070125
10.041667	0.5	0.068500
10.050000	0.5	0.067375
10.058333	0.5	0.065750
10.066667	0.5	0.064750
10.075000	0.5	0.064125
10.083333	0.5	0.063250
10.091667	0.5	0.062750
10.100000	0.5	0.063000
10.108333	0.5	0.063250
10.116667	0.5	0.064000
10.125000	0.5	0.065250
10.133333	0.5	0.067000
10.141667	0.5	0.069500
10.150000	0.5	0.072500
10.158333	0.5	0.076000
10.166667	0.5	0.080500
10.175000	0.5	0.085000
10.183333	0.5	0.090250
10.191667	0.5	0.096500
10.200000	0.5	0.102750
10.208333	0.5	0.110500
10.216667	0.5	0.119000
10.225000	0.5	0.127500
10.233333	0.5	0.136625
10.241667	0.5	0.146125
10.250000	0.5	0.155500
10.258333	0.5	0.165125
10.266667	0.5	0.175125
10.275000	0.5	0.185250
10.283333	0.5	0.196250
10.291667	0.5	0.207500
10.300000	0.5	0.220250
10.308333	0.5	0.233750
10.316667	0.5	0.248875
10.325000	0.5	0.266500
10.333333	0.5	0.287125
10.341667	0.5	0.311750
10.350000	0.5	0.340750
10.358333	0.5	0.375750
10.366667	0.5	0.417250
10.375000	0.5	0.466000
10.383333	0.5	0.524000
10.391667	0.5	0.592500
10.400000	0.5	0.672500
10.408333	0.5	0.764750
10.416667	0.5	0.871125
10.425000	0.5	0.992250
10.433333	0.5	1.129000
10.441667	0.5	1.281875
10.450000	0.5	1.452250
10.458333	0.5	1.639375
10.466667	0.5	1.843500
10.475000	0.5	2.064500
10.483333	0.5	2.300750
10.491667	0.5	2.551875
10.500000	0.5	2.816125
10.508333	0.5	3.091750
10.516667	0.5	3.377000
10.525000	0.5	3.669000
10.533333	0.5	3.965125
10.541667	0.5	4.263250
10.550000	0.5	4.560250
10.558333	0.5	4.852875
10.566667	0.5	5.136875
10.575000	0.5	5.409375
10.583333	0.5	5.667500
10.591667	0.5	5.907750
10.600000	0.5	6.126750
10.608333	0.5	6.320375
10.616667	0.5	6.486500
10.625000	0.5	6.622375
10.633333	0.5	6.726500
10.641667	0.5	6.796250
10.650000	0.5	6.830500
10.658333	0.5	6.828500
10.666667	0.5	6.789625
10.675000	0.5	6.715625
10.683333	0.5	6.606625
10.691667	0.5	6.463500
10.700000	0.5	6.290000
10.708333	0.5	6.087625
10.716667	0.5	5.860125
10.725000	0.5	5.610375
10.733333	0.5	5.342875
10.741667	0.5	5.061625
10.750000	0.5	4.770125
10.758333	0.5	4.472625
10.766667	0.5	4.172750
10.775000	0.5	3.874625
10.783333	0.5	3.580625
10.791667	0.5	3.293750
10.800000	0.5	3.016125
10.808333	0.5	2.750625
10.816667	0.5	2.498250
10.825000	0.5	2.260500
10.833333	0.5	2.038500
10.841667	0.5	1.831875
10.850000	0.5	1.641875
10.858333	0.5	1.467750
10.866667	0.5	1.309000
10.875000	0.5	1.165375
10.883333	0.5	1.035250
10.891667	0.5	0.919125
10.900000	0.5	0.815250
10.908333	0.5	0.723250
10.916667	0.5	0.642250
10.925000	0.5	0.571000
10.933333	0.5	0.508875
10.941667	0.5	0.454250
10.950000	0.5	0.406750
10.958333	0.5	0.365500
10.966667	0.5	0.329875
10.975000	0.5	0.298625
10.983333	0.5	0.272125
10.991667	0.5	0.249500
11.000000	0.5	0.230000
11.008333	0.5	0.213625
11.016667	0.5	0.199625
11.025000	0.5	0.187500
11.033333	0.5	0.176875
11.041667	0.5	0.167625
11.050000	0.5	0.159375
11.058333	0.5	0.152000
11.066667	0.5	0.145625
11.075000	0.5	0.139625
11.083333	0.5	0.134125
11.091667	0.5	0.129000
11.100000	0.5	0.123625
11.108333	0.5	0.118375
11.116667	0.5	0.113125
11.125000	0.5	0.108625
11.133333	0.5	0.103375
11.141667	0.5	0.098000
11.150000	0.5	0.093500
11.158333	0.5	0.088875
11.166667	0.5	0.084250
11.175000	0.5	0.079250
11.183333	0.5	0.074875
11.191667	0.5	0.070625
11.200000	0.5	0.066750
11.208333	0.5	0.062750
11.216667	0.5	0.058750
11.225000	0.5	0.055250
11.233333	0.5	0.052250
11.241667	0.5	0.049375
11.250000	0.5	0.046375
11.258333	0.5	0.044125
11.266667	0.5	0.041875
11.275000	0.5	0.039625
11.283333	0.5	0.037375
11.291667	0.5	0.035500
11.300000	0.5	0.033500
11.308333	0.5	0.032125
11.316667	0.5	0.030500
11.325000	0.5	0.029125
11.333333	0.5	0.028000
11.341667	0.5	0.026750
11.350000	0.5	0.025875
11.358333	0.5	0.025625
11.366667	0.5	0.025375
11.375000	0.5	0.025375
11.383333	0.5	0.024750
11.391667	0.5	0.024250
11.400000	0.5	0.024375
11.408333	0.5	0.024625
11.416667	0.5	0.024625
11.425000	0.5	0.025125
11.433333	0.5	0.025875
11.441667	0.5	0.026000
11.450000	0.5	0.026625
11.458333	0.5	0.027000
11.466667	0.5	0.027000
11.475000	0.5	0.027000
11.483333	0.5	0.027000
11.491667	0.5	0.027000
11.500000	0.5	0.027375
11.508333	0.5	0.027250
11.516667	0.5	0.027750
11.525000	0.5	0.027750
11.533333	0.5	0.028000
11.541667	0.5	0.028625
11.550000	0.5	0.028625
11.558333	0.5	0.028625
11.566667	0.5	0.028625
11.575000	0.5	0.028500
11.583333	0.5	0.028750
11.591667	0.5	0.029125
11.600000	0.5	0.029375
11.608333	0.5	0.029750
11.616667	0.5	0.029625
11.625000	0.5	0.029375
11.633333	0.5	0.028625
11.641667	0.5	0.028625
11.650000	0.5	0.028500
11.658333	0.5	0.028500
11.666667	0.5	0.028500
11.675000	0.5	0.028000
11.683333	0.5	0.027875
11.691667	0.5	0.027750
11.700000	0.5	0.027375
11.708333	0.5	0.027250
11.716667	0.5	0.027000
11.725000	0.5	0.026875
11.733333	0.5	0.026750
11.741667	0.5	0.026500
11.750000	0.5	0.026125
11.758333	0.5	0.026000
11.766667	0.5	0.025875
11.775000	0.5	0.025500
11.783333	0.5	0.024750
11.791667	0.5	0.024625
11.800000	0.5	0.024500
11.808333	0.5	0.024375
11.816667	0.5	0.023875
11.825000	0.5	0.023500
11.833333	0.5	0.023250
11.841667	0.5	0.023375
11.850000	0.5	0.023250
11.858333	0.5	0.022875
11.866667	0.5	0.022250
11.875000	0.5	0.022000
11.883333	0.5	0.021500
11.891667	0.5	0.021500
11.900000	0.5	0.021250
11.908333	0.5	0.021250
11.916667	0.5	0.021250
11.925000	0.5	0.021125
11.933333	0.5	0.021125
11.941667	0.5	0.021375
11.950000	0.5	0.021625
11.958333	0.5	0.021875
11.966667	0.5	0.021875
11.975000	0.5	0.021500
11.983333	0.5	0.021375
11.991667	0.5	0.021750
12.000000	0.5	0.022000
12.008333	0.5	0.022750
12.016667	0.5	0.023000
12.025000	0.5	0.023375
12.033333	0.5	0.023875
12.041667	0.5	0.023875
12.050000	0.5	0.023875
12.058333	0.5	0.024000
12.066667	0.5	0.024000
12.075000	0.5	0.024125
12.083333	0.5	0.024000
12.091667	0.5	0.024125
12.100000	0.5	0.024000
12.108333	0.5	0.024000
12.116667	0.5	0.023750
12.125000	0.5	0.023625
12.133333	0.5	0.023250
12.141667	0.5	0.023125
12.150000	0.5	0.023250
12.158333	0.5	0.023375
12.166667	0.5	0.023375
12.175000	0.5	0.023375
12.183333	0.5	0.023000
12.191667	0.5	0.023000
12.200000	0.5	0.022875
12.208333	0.5	0.023250
12.216667	0.5	0.023500
12.225000	0.5	0.023875
12.233333	0.5	0.024250
12.241667	0.5	0.024625
12.250000	0.5	0.025250
12.258333	0.5	0.025500
12.266667	0.5	0.025750
12.275000	0.5	0.026125
12.283333	0.5	0.026625
12.291667	0.5	0.026875
12.300000	0.5	0.027500
12.308333	0.5	0.028250
12.316667	0.5	0.028875
12.325000	0.5	0.029375
12.333333	0.5	0.029750
12.341667	0.5	0.030000
12.350000	0.5	0.030625
12.358333	0.5	0.031500
12.366667	0.5	0.031875
12.375000	0.5	0.031875
12.383333	0.5	0.031750
12.391667	0.5	0.031125
12.400000	0.5	0.030625
12.408333	0.5	0.030500
12.416667	0.5	0.030125
12.425000	0.5	0.029250
12.433333	0.5	0.028000
12.441667	0.5	0.027375
12.450000	0.5	0.026500
12.458333	0.5	0.025750
12.466667	0.5	0.025250
12.475000	0.5	0.024125
12.483333	0.5	0.023250
12.491667	0.5	0.022375
12.500000	0.5	0.021750
12.508333	0.5	0.021125
12.516667	0.5	0.020500
12.525000	0.5	0.020125
12.533333	0.5	0.020000
12.541667	0.5	0.019750
12.550000	0.5	0.019375
12.558333	0.5	0.019125
12.566667	0.5	0.018625
12.575000	0.5	0.018625
12.583333	0.5	0.018625
12.591667	0.5	0.018875
12.600000	0.5	0.019000
12.608333	0.5	0.018625
12.616667	0.5	0.019000
12.625000	0.5	0.019375
12.633333	0.5	0.018875
12.641667	0.5	0.018750
12.650000	0.5	0.018750
12.658333	0.5	0.018625
12.666667	0.5	0.018750
12.675000	0.5	0.018625
12.683333	0.5	0.018500
12.691667	0.5	0.018500
12.700000	0.5	0.018625
12.708333	0.5	0.018875
12.716667	0.5	0.019000
12.725000	0.5	0.018625
12.733333	0.5	0.018625
12.741667	0.5	0.018750
12.750000	0.5	0.019000
12.758333	0.5	0.019125
12.766667	0.5	0.018875
12.775000	0.5	0.019375
12.783333	0.5	0.019750
12.791667	0.5	0.019750
12.800000	0.5	0.019750
12.808333	0.5	0.019500
12.816667	0.5	0.019375
12.825000	0.5	0.019500
12.833333	0.5	0.019500
12.841667	0.5	0.019250
12.850000	0.5	0.019375
12.858333	0.5	0.019375
12.866667	0.5	0.019125
12.875000	0.5	0.019375
12.883333	0.5	0.019500
12.891667	0.5	0.019500
12.900000	0.5	0.019250
12.908333	0.5	0.019000
12.916667	0.5	0.018500
12.925000	0.5	0.018625
12.933333	0.5	0.019250
12.941667	0.5	0.019875
12.950000	0.5	0.019625
12.958333	0.5	0.019500
12.966667	0.5	0.019250
12.975000	0.5	0.018875
12.983333	0.5	0.018375
12.991667	0.5	0.018250
13.000000	0.5	0.017875
13.008333	0.5	0.017250
13.016667	0.5	0.017375
13.025000	0.5	0.016875
13.033333	0.5	0.016250
13.041667	0.5	0.016000
13.050000	0.5	0.015625
13.058333	0.5	0.015250
13.066667	0.5	0.015125
13.075000	0.5	0.014625
13.083333	0.5	0.014125
13.091667	0.5	0.013625
13.100000	0.5	0.013250
13.108333	0.5	0.012750
13.116667	0.5	0.012375
13.125000	0.5	0.012500
13.133333	0.5	0.012125
13.141667	0.5	0.011875
13.150000	0.5	0.011625
13.158333	0.5	0.011625
13.166667	0.5	0.011250
13.175000	0.5	0.011125
13.183333	0.5	0.010875
13.191667	0.5	0.010500
13.200000	0.5	0.009750
13.208333	0.5	0.009375
13.216667	0.5	0.009500
13.225000	0.5	0.009375
13.233333	0.5	0.009250
13.241667	0.5	0.009000
13.250000	0.5	0.008625
13.258333	0.5	0.008500
13.266667	0.5	0.008125
13.275000	0.5	0.008000
13.283333	0.5	0.008000
13.291667	0.5	0.007750
13.300000	0.5	0.007625
13.308333	0.5	0.007375
13.316667	0.5	0.007125
13.325000	0.5	0.006500
13.333333	0.5	0.006250
13.341667	0.5	0.006125
13.350000	0.5	0.006125
13.358333	0.5	0.005875
13.366667	0.5	0.006125
13.375000	0.5	0.006000
13.383333	0.5	0.006250
13.391667	0.5	0.005875
13.400000	0.5	0.006250
13.408333	0.5	0.005875
13.416667	0.5	0.005375
13.425000	0.5	0.005125
13.433333	0.5	0.005500
13.441667	0.5	0.005875
13.450000	0.5	0.006125
13.458333	0.5	0.006500
13.466667	0.5	0.006500
13.475000	0.5	0.006625
13.483333	0.5	0.006750
13.491667	0.5	0.007000
13.500000	0.5	0.007375
13.508333	0.5	0.007750
13.516667	0.5	0.008250
13.525000	0.5	0.009000
13.533333	0.5	0.009375
13.541667	0.5	0.010125
13.550000	0.5	0.011000
13.558333	0.5	0.011375
13.566667	0.5	0.012125
13.575000	0.5	0.012750
13.583333	0.5	0.013000
13.591667	0.5	0.013250
13.600000	0.5	0.013500
13.608333	0.5	0.013750
13.616667	0.5	0.014375
13.625000	0.5	0.015000
13.633333	0.5	0.015750
13.641667	0.5	0.016875
13.650000	0.5	0.017625
13.658333	0.5	0.018250
13.666667	0.5	0.018500
13.675000	0.5	0.019125
13.683333	0.5	0.019750
13.691667	0.5	0.020875
13.700000	0.5	0.021375
13.708333	0.5	0.022500
13.716667	0.5	0.023250
13.725000	0.5	0.023500
13.733333	0.5	0.023750
13.741667	0.5	0.024125
13.750000	0.5	0.024625
13.758333	0.5	0.025125
13.766667	0.5	0.025375
13.775000	0.5	0.026250
13.783333	0.5	0.026750
13.791667	0.5	0.027500
13.800000	0.5	0.027750
13.808333	0.5	0.028250
13.816667	0.5	0.028875
13.825000	0.5	0.029625
13.833333	0.5	0.030500
13.841667	0.5	0.031000
13.850000	0.5	0.031750
13.858333	0.5	0.032500
13.866667	0.5	0.032750
13.875000	0.5	0.033000
13.883333	0.5	0.033125
13.891667	0.5	0.032875
13.900000	0.5	0.032750
13.908333	0.5	0.033000
13.916667	0.5	0.032875
13.925000	0.5	0.032875
13.933333	0.5	0.032875
13.941667	0.5	0.032500
13.950000	0.5	0.032375
13.958333	0.5	0.032000
13.966667	0.5	0.031500
13.975000	0.5	0.031125
13.983333	0.5	0.030625
13.991667	0.5	0.030000
14.000000	0.5	0.029250
14.008333	0.5	0.028875
14.016667	0.5	0.029000
14.025000	0.5	0.028375
14.033333	0.5	0.027875
14.041667	0.5	0.027250
14.050000	0.5	0.026625
14.058333	0.5	0.026500
14.066667	0.5	0.025875
14.075000	0.5	0.025375
14.083333	0.5	0.024375
14.091667	0.5	0.023250
14.100000	0.5	0.022250
14.108333	0.5	0.021375
14.116667	0.5	0.020375
14.125000	0.5	0.019000
14.133333	0.5	0.018500
14.141667	0.5	0.018125
14.150000	0.5	0.017750
14.158333	0.5	0.017500
14.166667	0.5	0.017250
14.175000	0.5	0.017000
14.183333	0.5	0.016500
14.191667	0.5	0.016000
14.200000	0.5	0.015750
14.208333	0.5	0.015250
14.216667	0.5	0.014500
14.225000	0.5	0.014375
14.233333	0.5	0.014125
14.241667	0.5	0.014125
14.250000	0.5	0.014250
14.258333	0.5	0.014000
14.266667	0.5	0.013750
14.275000	0.5	0.013625
14.283333	0.5	0.013750
14.291667	0.5	0.013625
14.300000	0.5	0.013750
14.308333	0.5	0.013750
14.316667	0.5	0.013625
14.325000	0.5	0.013750
14.333333	0.5	0.014000
14.341667	0.5	0.014125
14.350000	0.5	0.014125
14.358333	0.5	0.014125
14.366667	0.5	0.014125
14.375000	0.5	0.014125
14.383333	0.5	0.014375
14.391667	0.5	0.014625
14.400000	0.5	0.014750
14.408333	0.5	0.015125
14.416667	0.5	0.015375
14.425000	0.5	0.014875
14.433333	0.5	0.014875
14.441667	0.5	0.015375
14.450000	0.5	0.015750
14.458333	0.5	0.015750
14.466667	0.5	0.015375
14.475000	0.5	0.015375
14.483333	0.5	0.015500
14.491667	0.5	0.015625
14.500000	0.5	0.016250
14.508333	0.5	0.016375
14.516667	0.5	0.016375
14.525000	0.5	0.016125
14.533333	0.5	0.016375
14.541667	0.5	0.016375
14.550000	0.5	0.016250
14.558333	0.5	0.016625
14.566667	0.5	0.016375
14.575000	0.5	0.016250
14.583333	0.5	0.016250
14.591667	0.5	0.016125
14.600000	0.5	0.015875
14.608333	0.5	0.015875
14.616667	0.5	0.016125
14.625000	0.5	0.016125
14.633333	0.5	0.016500
14.641667	0.5	0.016250
14.650000	0.5	0.016125
14.658333	0.5	0.016125
14.666667	0.5	0.015625
14.675000	0.5	0.015625
14.683333	0.5	0.015500
14.691667	0.5	0.015500
14.700000	0.5	0.015500
14.708333	0.5	0.015500
14.716667	0.5	0.015750
14.725000	0.5	0.015750
14.733333	0.5	0.015875
14.741667	0.5	0.015750
14.750000	0.5	0.015250
14.758333	0.5	0.015250
14.766667	0.5	0.015500
14.775000	0.5	0.015750
14.783333	0.5	0.016250
14.791667	0.5	0.016250
14.800000	0.5	0.016375
14.808333	0.5	0.016750
14.816667	0.5	0.017000
14.825000	0.5	0.017500
14.833333	0.5	0.017875
14.841667	0.5	0.018375
14.850000	0.5	0.019125
14.858333	0.5	0.019625
14.866667	0.5	0.020000
14.875000	0.5	0.020625
14.883333	0.5	0.021000
14.891667	0.5	0.021750
14.900000	0.5	0.022125
14.908333	0.5	0.022375
14.916667	0.5	0.022875
14.925000	0.5	0.023125
14.933333	0.5	0.022875
14.941667	0.5	0.023500
14.950000	0.5	0.023750
14.958333	0.5	0.023625
14.966667	0.5	0.023875
14.975000	0.5	0.023625
14.983333	0.5	0.023375
14.991667	0.5	0.023750
15.000000	0.5	0.023875
15.008333	0.5	0.023750
15.016667	0.5	0.023375
15.025000	0.5	0.023125
15.033333	0.5	0.023000
15.041667	0.5	0.023250
15.050000	0.5	0.023375
15.058333	0.5	0.023375
15.066667	0.5	0.023375
15.075000	0.5	0.023875
15.083333	0.5	0.023875
15.091667	0.5	0.023625
15.100000	0.5	0.023750
15.108333	0.5	0.023875
15.116667	0.5	0.024000
15.125000	0.5	0.023750
15.133333	0.5	0.023250
15.141667	0.5	0.023125
15.150000	0.5	0.023000
15.158333	0.5	0.022875
15.166667	0.5	0.022875
15.175000	0.5	0.023000
15.183333	0.5	0.023500
15.191667	0.5	0.023750
15.200000	0.5	0.023250
15.208333	0.5	0.023000
15.216667	0.5	0.023125
15.225000	0.5	0.022750
15.233333	0.5	0.022375
15.241667	0.5	0.022375
15.250000	0.5	0.021750
15.258333	0.5	0.021250
15.266667	0.5	0.020875
15.275000	0.5	0.021000
15.283333	0.5	0.020750
15.291667	0.5	0.020625
15.300000	0.5	0.020000
15.308333	0.5	0.019750
15.316667	0.5	0.019125
15.325000	0.5	0.018500
15.333333	0.5	0.018000
15.341667	0.5	0.017125
15.350000	0.5	0.016500
15.358333	0.5	0.015750
15.366667	0.5	0.015125
15.375000	0.5	0.014125
15.383333	0.5	0.013750
15.391667	0.5	0.013250
15.400000	0.5	0.012625
15.408333	0.5	0.012625
15.416667	0.5	0.012250
15.425000	0.5	0.011375
15.433333	0.5	0.010875
15.441667	0.5	0.010250
15.450000	0.5	0.009625
15.458333	0.5	0.008875
15.466667	0.5	0.008000
15.475000	0.5	0.007125
15.483333	0.5	0.006625
15.491667	0.5	0.006125
15.500000	0.5	0.005375
15.508333	0.5	0.005125
15.516667	0.5	0.004750
15.525000	0.5	0.003875
15.533333	0.5	0.003000
15.541667	0.5	0.002500
15.550000	0.5	0.002000
15.558333	0.5	0.001375
15.566667	0.5	0.001000
15.575000	0.5	0.000750
15.583333	0.5	0.000250
15.591667	0.5	0.000000
15.600000	0.5	0.000000
15.608333	0.5	-0.000500
15.616667	0.5	-0.001000
15.625000	0.5	-0.002000
15.633333	0.5	-0.002250
15.641667	0.5	-0.002875
15.650000	0.5	-0.003500
15.658333	0.5	-0.004250
15.666667	0.5	-0.004500
15.675000	0.5	-0.004750
15.683333	0.5	-0.005375
15.691667	0.5	-0.006000
15.700000	0.5	-0.006000
15.708333	0.5	-0.006000
15.716667	0.5	-0.006375
15.725000	0.5	-0.006750
15.733333	0.5	-0.007000
15.741667	0.5	-0.007000
15.750000	0.5	-0.007125
15.758333	0.5	-0.007375
15.766667	0.5	-0.007750
15.775000	0.5	-0.008000
15.783333	0.5	-0.008125
15.791667	0.5	-0.008625
15.800000	0.5	-0.008875
15.808333	0.5	-0.009000
15.816667	0.5	-0.009000
15.825000	0.5	-0.008875
15.833333	0.5	-0.008875
15.841667	0.5	-0.008875
15.850000	0.5	-0.009375
15.858333	0.5	-0.009625
15.866667	0.5	-0.009750
15.875000	0.5	-0.009500
15.883333	0.5	-0.009625
15.891667	0.5	-0.009375
15.900000	0.5	-0.009625
15.908333	0.5	-0.009750
15.916667	0.5	-0.009875
15.925000	0.5	-0.009750
15.933333	0.5	-0.009625
15.941667	0.5	-0.009750
15.950000	0.5	-0.009625
15.958333	0.5	-0.009250
15.966667	0.5	-0.009125
15.975000	0.5	-0.009250
15.983333	0.5	-0.009000
15.991667	0.5	-0.009125
16.000000	0.5	-0.008875
16.008333	0.5	-0.008375
16.016667	0.5	-0.008125
16.025000	0.5	-0.007750
16.033333	0.5	-0.007000
16.041667	0.5	-0.006625
16.050000	0.5	-0.006125
16.058333	0.5	-0.005125
16.066667	0.5	-0.004500
16.075000	0.5	-0.004125
16.083333	0.5	-0.004000
16.091667	0.5	-0.003750
16.100000	0.5	-0.003125
16.108333	0.5	-0.002125
16.116667	0.5	-0.001000
16.125000	0.5	0.000000
16.133333	0.5	0.001125
16.141667	0.5	0.001625
16.150000	0.5	0.002375
16.158333	0.5	0.002875
16.166667	0.5	0.003625
16.175000	0.5	0.004250
16.183333	0.5	0.005000
16.191667	0.5	0.005500
16.200000	0.5	0.006125
16.208333	0.5	0.006500
16.216667	0.5	0.006875
16.225000	0.5	0.007500
16.233333	0.5	0.008250
16.241667	0.5	0.008625
16.250000	0.5	0.009375
16.258333	0.5	0.010000
16.266667	0.5	0.010375
16.275000	0.5	0.010625
16.283333	0.5	0.010625
16.291667	0.5	0.010500
16.300000	0.5	0.010750
16.308333	0.5	0.010375
16.316667	0.5	0.010500
16.325000	0.5	0.010125
16.333333	0.5	0.009875
16.341667	0.5	0.009750
16.350000	0.5	0.009500
16.358333	0.5	0.009500
16.366667	0.5	0.009250
16.375000	0.5	0.009250
16.383333	0.5	0.008625
16.391667	0.5	0.008125
16.400000	0.5	0.007625
16.408333	0.5	0.007375
16.416667	0.5	0.007125
16.425000	0.5	0.006500
16.433333	0.5	0.005750
16.441667	0.5	0.005125
16.450000	0.5	0.004750
16.458333	0.5	0.004125
16.466667	0.5	0.003625
16.475000	0.5	0.002250
16.483333	0.5	0.001250
16.491667	0.5	0.000750
16.500000	0.5	-0.000125
16.508333	0.5	-0.000500
16.516667	0.5	-0.001250
16.525000	0.5	-0.001625
16.533333	0.5	-0.002500
16.541667	0.5	-0.003000
16.550000	0.5	-0.003500
16.558333	0.5	-0.004250
16.566667	0.5	-0.005000
16.575000	0.5	-0.005875
16.583333	0.5	-0.006375
16.591667	0.5	-0.006875
16.600000	0.5	-0.007250
16.608333	0.5	-0.007625
16.616667	0.5	-0.007875
16.625000	0.5	-0.008125
16.633333	0.5	-0.008250
16.641667	0.5	-0.008125
16.650000	0.5	-0.008500
16.658333	0.5	-0.009125
16.666667	0.5	-0.009250
16.675000	0.5	-0.009625
16.683333	0.5	-0.009500
16.691667	0.5	-0.009375
16.700000	0.5	-0.009750
16.708333	0.5	-0.009875
16.716667	0.5	-0.009750
16.725000	0.5	-0.009250
16.733333	0.5	-0.009000
16.741667	0.5	-0.008625
16.750000	0.5	-0.009000
16.758333	0.5	-0.009250
16.766667	0.5	-0.008875
16.775000	0.5	-0.008500
16.783333	0.5	-0.008250
16.791667	0.5	-0.007500
16.800000	0.5	-0.007750
16.808333	0.5	-0.007750
16.816667	0.5	-0.007875
16.825000	0.5	-0.007625
16.833333	0.5	-0.007125
16.841667	0.5	-0.006250
16.850000	0.5	-0.006000
16.858333	0.5	-0.006000
16.866667	0.5	-0.006000
16.875000	0.5	-0.005375
16.883333	0.5	-0.004875
16.891667	0.5	-0.004375
16.900000	0.5	-0.003750
16.908333	0.5	-0.003250
16.916667	0.5	-0.002875
16.925000	0.5	-0.002625
16.933333	0.5	-0.002875
16.941667	0.5	-0.002625
16.950000	0.5	-0.002250
16.958333	0.5	-0.001625
16.966667	0.5	-0.001250
16.975000	0.5	-0.001125
16.983333	0.5	-0.000750
16.991667	0.5	-0.000625
17.000000	0.5	-0.000875
17.008333	0.5	-0.000875
17.016667	0.5	-0.001125
17.025000	0.5	-0.001125
17.033333	0.5	-0.001250
17.041667	0.5	-0.001500
17.050000	0.5	-0.001375
17.058333	0.5	-0.002000
17.066667	0.5	-0.002750
17.075000	0.5	-0.003125
17.083333	0.5	-0.004375
17.091667	0.5	-0.005625
17.100000	0.5	-0.006875
17.108333	0.5	-0.008000
17.116667	0.5	-0.009625
17.125000	0.5	-0.011250
17.133333	0.5	-0.013500
17.141667	0.5	-0.015375
17.150000	0.5	-0.017625
17.158333	0.5	-0.020000
17.166667	0.5	-0.022500
17.175000	0.5	-0.025375
17.183333	0.5	-0.028250
17.191667	0.5	-0.031375
17.200000	0.5	-0.034500
17.208333	0.5	-0.038000
17.216667	0.5	-0.041500
17.225000	0.5	-0.045250
17.233333	0.5	-0.049500
17.241667	0.5	-0.053250
17.250000	0.5	-0.056625
17.258333	0.5	-0.059875
17.266667	0.5	-0.063375
17.275000	0.5	-0.067250
17.283333	0.5	-0.070875
17.291667	0.5	-0.074000
17.300000	0.5	-0.076625
17.308333	0.5	-0.079500
17.316667	0.5	-0.081750
17.325000	0.5	-0.083625
17.333333	0.5	-0.085375
17.341667	0.5	-0.086875
17.350000	0.5	-0.087625
17.358333	0.5	-0.087375
17.366667	0.5	-0.087375
17.375000	0.5	-0.086500
17.383333	0.5	-0.085750
17.391667	0.5	-0.084250
17.400000	0.5	-0.082500
17.408333	0.5	-0.080250
17.416667	0.5	-0.077625
17.425000	0.5	-0.074500
17.433333	0.5	-0.071500
17.441667	0.5	-0.068125
17.450000	0.5	-0.064500
17.458333	0.5	-0.060875
17.466667	0.5	-0.057250
17.475000	0.5	-0.053250
17.483333	0.5	-0.049375
17.491667	0.5	-0.045500
17.500000	0.5	-0.041625
17.508333	0.5	-0.037625
17.516667	0.5	-0.033750
17.525000	0.5	-0.030000
17.533333	0.5	-0.026250
17.541667	0.5	-0.023000
17.550000	0.5	-0.020125
17.558333	0.5	-0.017375
17.566667	0.5	-0.014375
17.575000	0.5	-0.011375
17.583333	0.5	-0.009125
17.591667	0.5	-0.007125
17.600000	0.5	-0.005125
17.608333	0.5	-0.003250
17.616667	0.5	-0.001375
17.625000	0.5	0.000000
17.633333	0.5	0.001375
17.641667	0.5	0.002625
17.650000	0.5	0.004000
17.658333	0.5	0.005125
17.666667	0.5	0.006000
17.675000	0.5	0.006500
17.683333	0.5	0.006500
17.691667	0.5	0.006875
17.700000	0.5	0.007250
17.708333	0.5	0.007625
17.716667	0.5	0.007625
17.725000	0.5	0.007750
17.733333	0.5	0.007875
17.741667	0.5	0.007750
17.750000	0.5	0.007875
17.758333	0.5	0.007875
17.766667	0.5	0.007875
17.775000	0.5	0.007875
17.783333	0.5	0.007250
17.791667	0.5	0.007375
17.800000	0.5	0.007250
17.808333	0.5	0.007250
17.816667	0.5	0.007125
17.825000	0.5	0.006875
17.833333	0.5	0.006500
17.841667	0.5	0.006625
17.850000	0.5	0.006750
17.858333	0.5	0.006875
17.866667	0.5	0.006500
17.875000	0.5	0.006000
17.883333	0.5	0.005875
17.891667	0.5	0.005375
17.900000	0.5	0.004875
17.908333	0.5	0.005125
17.916667	0.5	0.004875
17.925000	0.5	0.005000
17.933333	0.5	0.004875
17.941667	0.5	0.004750
17.950000	0.5	0.004500
17.958333	0.5	0.004625
17.966667	0.5	0.004750
17.975000	0.5	0.004875
17.983333	0.5	0.004875
17.991667	0.5	0.004750
18.000000	0.5	0.004625
18.008333	0.5	0.004750
18.016667	0.5	0.004500
18.025000	0.5	0.004500
18.033333	0.5	0.004375
18.041667	0.5	0.004375
18.050000	0.5	0.003875
18.058333	0.5	0.004000
18.066667	0.5	0.003750
18.075000	0.5	0.003375
18.083333	0.5	0.003000
18.091667	0.5	0.002625
18.100000	0.5	0.002000
18.108333	0.5	0.001875
18.116667	0.5	0.001875
18.125000	0.5	0.001500
18.133333	0.5	0.001250
18.141667	0.5	0.001000
18.150000	0.5	0.000250
18.158333	0.5	-0.000250
18.166667	0.5	-0.000625
18.175000	0.5	-0.001500
18.183333	0.5	-0.002375
18.191667	0.5	-0.003500
18.200000	0.5	-0.004375
18.208333	0.5	-0.005375
18.216667	0.5	-0.006375
18.225000	0.5	-0.007250
18.233333	0.5	-0.008250
18.241667	0.5	-0.009500
18.250000	0.5	-0.010875
18.258333	0.5	-0.012000
18.266667	0.5	-0.013625
18.275000	0.5	-0.014875
18.283333	0.5	-0.016875
18.291667	0.5	-0.018500
18.300000	0.5	-0.019875
18.308333	0.5	-0.021375
18.316667	0.5	-0.023375
18.325000	0.5	-0.025250
18.333333	0.5	-0.027375
18.341667	0.5	-0.029250
18.350000	0.5	-0.031000
18.358333	0.5	-0.032125
18.366667	0.5	-0.033375
18.375000	0.5	-0.034625
18.383333	0.5	-0.035750
18.391667	0.5	-0.036875
18.400000	0.5	-0.037875
18.408333	0.5	-0.038375
18.416667	0.5	-0.039125
18.425000	0.5	-0.039625
18.433333	0.5	-0.040125
18.441667	0.5	-0.040750
18.450000	0.5	-0.040875
18.458333	0.5	-0.040750
18.466667	0.5	-0.040125
18.475000	0.5	-0.039625
18.483333	0.5	-0.039125
18.491667	0.5	-0.038750
18.500000	0.5	-0.038375
18.508333	0.5	-0.037750
18.516667	0.5	-0.036750
18.525000	0.5	-0.036250
18.533333	0.5	-0.035375
18.541667	0.5	-0.034375
18.550000	0.5	-0.033375
18.558333	0.5	-0.032000
18.566667	0.5	-0.030875
18.575000	0.5	-0.029625
18.583333	0.5	-0.028625
18.591667	0.5	-0.027625
18.600000	0.5	-0.027125
18.608333	0.5	-0.026125
18.616667	0.5	-0.025125
18.625000	0.5	-0.024125
18.633333	0.5	-0.023750
18.641667	0.5	-0.023250
18.650000	0.5	-0.022500
18.658333	0.5	-0.021625
18.666667	0.5	-0.020750
18.675000	0.5	-0.020250
18.683333	0.5	-0.019625
18.691667	0.5	-0.018875
18.700000	0.5	-0.017875
18.708333	0.5	-0.017750
18.716667	0.5	-0.017250
18.725000	0.5	-0.016875
18.733333	0.5	-0.016375
18.741667	0.5	-0.016250
18.750000	0.5	-0.016250
18.758333	0.5	-0.015625
18.766667	0.5	-0.015125
18.775000	0.5	-0.015375
18.783333	0.5	-0.015500
18.791667	0.5	-0.015750
18.800000	0.5	-0.015875
18.808333	0.5	-0.015500
18.816667	0.5	-0.015625
18.825000	0.5	-0.015500
18.833333	0.5	-0.015375
18.841667	0.5	-0.015125
18.850000	0.5	-0.014875
18.858333	0.5	-0.014875
18.866667	0.5	-0.014500
18.875000	0.5	-0.014250
18.883333	0.5	-0.013750
18.891667	0.5	-0.013250
18.900000	0.5	-0.013000
18.908333	0.5	-0.012750
18.916667	0.5	-0.012625
18.925000	0.5	-0.012875
18.933333	0.5	-0.012875
18.941667	0.5	-0.012875
18.950000	0.5	-0.013375
18.958333	0.5	-0.013250
18.966667	0.5	-0.013250
18.975000	0.5	-0.013125
18.983333	0.5	-0.013125
18.991667	0.5	-0.013000
19.000000	0.5	-0.012750
19.008333	0.5	-0.013000
19.016667	0.5	-0.013000
19.025000	0.5	-0.012625
19.033333	0.5	-0.012750
19.041667	0.5	-0.012375
19.050000	0.5	-0.012000
19.058333	0.5	-0.012000
19.066667	0.5	-0.011875
19.075000	0.5	-0.012250
19.083333	0.5	-0.012375
19.091667	0.5	-0.012500
19.100000	0.5	-0.012375
19.108333	0.5	-0.011875
19.116667	0.5	-0.012625
19.125000	0.5	-0.012750
19.133333	0.5	-0.013000
19.141667	0.5	-0.013625
19.150000	0.5	-0.014000
19.158333	0.5	-0.014750
19.166667	0.5	-0.015125
19.175000	0.5	-0.015625
19.183333	0.5	-0.015750
19.191667	0.5	-0.016000
19.200000	0.5	-0.016125
19.208333	0.5	-0.016375
19.216667	0.5	-0.017000
19.225000	0.5	-0.017750
19.233333	0.5	-0.018250
19.241667	0.5	-0.018500
19.250000	0.5	-0.019000
19.258333	0.5	-0.019250
19.266667	0.5	-0.019625
19.275000	0.5	-0.020250
19.283333	0.5	-0.020875
19.291667	0.5	-0.021750
19.300000	0.5	-0.022375
19.308333	0.5	-0.023125
19.316667	0.5	-0.024000
19.325000	0.5	-0.024500
19.333333	0.5	-0.025125
19.341667	0.5	-0.025875
19.350000	0.5	-0.026125
19.358333	0.5	-0.026375
19.366667	0.5	-0.026625
19.375000	0.5	-0.027125
19.383333	0.5	-0.028000
19.391667	0.5	-0.028750
19.400000	0.5	-0.029125
19.408333	0.5	-0.029750
19.416667	0.5	-0.030000
19.425000	0.5	-0.030125
19.433333	0.5	-0.030750
19.441667	0.5	-0.031125
19.450000	0.5	-0.031250
19.458333	0.5	-0.031500
19.466667	0.5	-0.031500
19.475000	0.5	-0.031625
19.483333	0.5	-0.031625
19.491667	0.5	-0.031875
19.500000	0.5	-0.032125
19.508333	0.5	-0.032500
19.516667	0.5	-0.032500
19.525000	0.5	-0.032500
19.533333	0.5	-0.032875
19.541667	0.5	-0.033375
19.550000	0.5	-0.033625
19.558333	0.5	-0.033750
19.566667	0.5	-0.034000
19.575000	0.5	-0.034125
19.583333	0.5	-0.034500
19.591667	0.5	-0.034750
19.600000	0.5	-0.034875
19.608333	0.5	-0.034625
19.616667	0.5	-0.034625
19.625000	0.5	-0.035000
19.633333	0.5	-0.035375
19.641667	0.5	-0.035125
19.650000	0.5	-0.035125
19.658333	0.5	-0.035625
19.666667	0.5	-0.035875
19.675000	0.5	-0.035750
19.683333	0.5	-0.035750
19.691667	0.5	-0.035750
19.700000	0.5	-0.035875
19.708333	0.5	-0.035375
19.716667	0.5	-0.035875
19.725000	0.5	-0.035875
19.733333	0.5	-0.036125
19.741667	0.5	-0.036375
19.750000	0.5	-0.036125
19.758333	0.5	-0.035750
19.766667	0.5	-0.035750
19.775000	0.5	-0.035625
19.783333	0.5	-0.035750
19.791667	0.5	-0.035750
19.800000	0.5	-0.035875
19.808333	0.5	-0.035625
19.816667	0.5	-0.036125
19.825000	0.5	-0.036500
19.833333	0.5	-0.036625
19.841667	0.5	-0.036750
19.850000	0.5	-0.036750
19.858333	0.5	-0.037375
19.866667	0.5	-0.037750
19.875000	0.5	-0.037625
19.883333	0.5	-0.037875
19.891667	0.5	-0.038000
19.900000	0.5	-0.038125
19.908333	0.5	-0.038125
19.916667	0.5	-0.038000
19.925000	0.5	-0.038625
19.933333	0.5	-0.039250
19.941667	0.5	-0.039500
19.950000	0.5	-0.039875
19.958333	0.5	-0.040625
19.966667	0.5	-0.041125
19.975000	0.5	-0.041750
19.983333	0.5	-0.042250
19.991667	0.5	-0.042250
20.000000	0.5	-0.042375
20.008333	0.5	-0.042500
20.016667	0.5	-0.042750
20.025000	0.5	-0.043125
20.033333	0.5	-0.044125
20.041667	0.5	-0.044500
20.050000	0.5	-0.045250
20.058333	0.5	-0.045625
20.066667	0.5	-0.046375
20.075000	0.5	-0.046750
20.083333	0.5	-0.047375
20.091667	0.5	-0.047875
20.100000	0.5	-0.048125
20.108333	0.5	-0.048500
20.116667	0.5	-0.049000
20.125000	0.5	-0.049750
20.133333	0.5	-0.050500
20.141667	0.5	-0.050750
20.150000	0.5	-0.051125
20.158333	0.5	-0.051500
20.166667	0.5	-0.051375
20.175000	0.5	-0.051875
20.183333	0.5	-0.052375
20.191667	0.5	-0.053000
20.200000	0.5	-0.053000
20.208333	0.5	-0.053625
20.216667	0.5	-0.053625
20.225000	0.5	-0.053875
20.233333	0.5	-0.054125
20.241667	0.5	-0.053500
20.250000	0.5	-0.053375
20.258333	0.5	-0.053000
20.266667	0.5	-0.053500
20.275000	0.5	-0.053875
20.283333	0.5	-0.053750
20.291667	0.5	-0.053750
20.300000	0.5	-0.053375
20.308333	0.5	-0.053000
20.316667	0.5	-0.053000
20.325000	0.5	-0.052875
20.333333	0.5	-0.052625
20.341667	0.5	-0.052375
20.350000	0.5	-0.052250
20.358333	0.5	-0.051500
20.366667	0.5	-0.051000
20.375000	0.5	-0.050375
20.383333	0.5	-0.050000
20.391667	0.5	-0.049625
20.400000	0.5	-0.049875
20.408333	0.5	-0.049625
20.416667	0.5	-0.049000
20.425000	0.5	-0.048500
20.433333	0.5	-0.048250
20.441667	0.5	-0.047875
20.450000	0.5	-0.047625
20.458333	0.5	-0.047250
20.466667	0.5	-0.047125
20.475000	0.5	-0.047000
20.483333	0.5	-0.046000
20.491667	0.5	-0.045375
20.500000	0.5	-0.044625
20.508333	0.5	-0.044125
20.516667	0.5	-0.043625
20.525000	0.5	-0.043000
20.533333	0.5	-0.043125
20.541667	0.5	-0.042500
20.550000	0.5	-0.042000
20.558333	0.5	-0.041750
20.566667	0.5	-0.040875
20.575000	0.5	-0.040375
20.583333	0.5	-0.040000
20.591667	0.5	-0.039500
20.600000	0.5	-0.039375
20.608333	0.5	-0.038875
20.616667	0.5	-0.038875
20.625000	0.5	-0.038500
20.633333	0.5	-0.037750
20.641667	0.5	-0.037375
20.650000	0.5	-0.036750
20.658333	0.5	-0.036500
20.666667	0.5	-0.036375
20.675000	0.5	-0.036125
20.683333	0.5	-0.035250
20.691667	0.5	-0.034500
20.700000	0.5	-0.034000
20.708333	0.5	-0.033750
20.716667	0.5	-0.033625
20.725000	0.5	-0.033750
20.733333	0.5	-0.033625
20.741667	0.5	-0.033625
20.750000	0.5	-0.033500
20.758333	0.5	-0.033000
20.766667	0.5	-0.033125
20.775000	0.5	-0.033250
20.783333	0.5	-0.033000
20.791667	0.5	-0.033000
20.800000	0.5	-0.032750
20.808333	0.5	-0.033125
20.816667	0.5	-0.033375
20.825000	0.5	-0.033125
20.833333	0.5	-0.033000
20.841667	0.5	-0.033250
20.850000	0.5	-0.033250
20.858333	0.5	-0.033375
20.866667	0.5	-0.033750
20.875000	0.5	-0.034250
20.883333	0.5	-0.034500
20.891667	0.5	-0.034875
20.900000	0.5	-0.035125
20.908333	0.5	-0.035375
20.916667	0.5	-0.035625
20.925000	0.5	-0.036250
20.933333	0.5	-0.036500
20.941667	0.5	-0.036250
20.950000	0.5	-0.036250
20.958333	0.5	-0.036375
20.966667	0.5	-0.035875
20.975000	0.5	-0.035750
20.983333	0.5	-0.035875
20.991667	0.5	-0.036000
21.000000	0.5	-0.035625
21.008333	0.5	-0.035875
21.016667	0.5	-0.036000
21.025000	0.5	-0.036250
21.033333	0.5	-0.036625
21.041667	0.5	-0.037000
21.050000	0.5	-0.036750
21.058333	0.5	-0.037000
21.066667	0.5	-0.037125
21.075000	0.5	-0.036750
21.083333	0.5	-0.036500
21.091667	0.5	-0.036375
21.100000	0.5	-0.036625
21.108333	0.5	-0.037000
21.116667	0.5	-0.037125
21.125000	0.5	-0.037000
21.133333	0.5	-0.036875
21.141667	0.5	-0.037000
21.150000	0.5	-0.037500
21.158333	0.5	-0.037500
21.166667	0.5	-0.037750
21.175000	0.5	-0.037750
21.183333	0.5	-0.037625
21.191667	0.5	-0.037875
21.200000	0.5	-0.037625
21.208333	0.5	-0.037375
21.216667	0.5	-0.037000
21.225000	0.5	-0.036875
21.233333	0.5	-0.036750
21.241667	0.5	-0.036500
21.250000	0.5	-0.036250
21.258333	0.5	-0.036000
21.266667	0.5	-0.035500
21.275000	0.5	-0.035375
21.283333	0.5	-0.035500
21.291667	0.5	-0.034875
21.300000	0.5	-0.034750
21.308333	0.5	-0.035000
21.316667	0.5	-0.034625
21.325000	0.5	-0.034125
21.333333	0.5	-0.033625
21.341667	0.5	-0.033125
21.350000	0.5	-0.033000
21.358333	0.5	-0.032625
21.366667	0.5	-0.032125
21.375000	0.5	-0.031750
21.383333	0.5	-0.031750
21.391667	0.5	-0.031375
21.400000	0.5	-0.031250
21.408333	0.5	-0.030750
21.416667	0.5	-0.030375
21.425000	0.5	-0.029875
21.433333	0.5	-0.029250
21.441667	0.5	-0.029000
21.450000	0.5	-0.028750
21.458333	0.5	-0.028625
21.466667	0.5	-0.027750
21.475000	0.5	-0.027500
21.483333	0.5	-0.027125
21.491667	0.5	-0.026750
21.500000	0.5	-0.026375
21.508333	0.5	-0.025750
21.516667	0.5	-0.025000
21.525000	0.5	-0.024875
21.533333	0.5	-0.024500
21.541667	0.5	-0.024000
21.550000	0.5	-0.023750
21.558333	0.5	-0.023750
21.566667	0.5	-0.024000
21.575000	0.5	-0.023250
21.583333	0.5	-0.023375
21.591667	0.5	-0.023375
21.600000	0.5	-0.023250
21.608333	0.5	-0.023000
21.616667	0.5	-0.023125
21.625000	0.5	-0.023000
21.633333	0.5	-0.022750
21.641667	0.5	-0.022625
21.650000	0.5	-0.022625
21.658333	0.5	-0.022375
21.666667	0.5	-0.022125
21.675000	0.5	-0.022125
21.683333	0.5	-0.022250
21.691667	0.5	-0.022375
21.700000	0.5	-0.022250
21.708333	0.5	-0.022375
21.716667	0.5	-0.022625
21.725000	0.5	-0.022750
21.733333	0.5	-0.023125
21.741667	0.5	-0.023000
21.750000	0.5	-0.023500
21.758333	0.5	-0.023375
21.766667	0.5	-0.023750
21.775000	0.5	-0.024125
21.783333	0.5	-0.024250
21.791667	0.5	-0.024250
21.800000	0.5	-0.024250
21.808333	0.5	-0.024750
21.816667	0.5	-0.025250
21.825000	0.5	-0.025750
21.833333	0.5	-0.025750
21.841667	0.5	-0.026000
21.850000	0.5	-0.026000
21.858333	0.5	-0.026125
21.866667	0.5	-0.026125
21.875000	0.5	-0.026750
21.883333	0.5	-0.027125
21.891667	0.5	-0.027625
21.900000	0.5	-0.027625
21.908333	0.5	-0.027625
21.916667	0.5	-0.027625
21.925000	0.5	-0.027250
21.933333	0.5	-0.027750
21.941667	0.5	-0.027625
21.950000	0.5	-0.027750
21.958333	0.5	-0.028000
21.966667	0.5	-0.028500
21.975000	0.5	-0.028625
21.983333	0.5	-0.028500
21.991667	0.5	-0.028250
22.000000	0.5	-0.028375
22.008333	0.5	-0.028375
22.016667	0.5	-0.028125
22.025000	0.5	-0.028250
22.033333	0.5	-0.028125
22.041667	0.5	-0.028125
22.050000	0.5	-0.027750
22.058333	0.5	-0.027625
22.066667	0.5	-0.027500
22.075000	0.5	-0.027375
22.083333	0.5	-0.027750
22.091667	0.5	-0.028125
22.100000	0.5	-0.028375
22.108333	0.5	-0.028500
22.116667	0.5	-0.028500
22.125000	0.5	-0.028375
22.133333	0.5	-0.028125
22.141667	0.5	-0.028250
22.150000	0.5	-0.028000
22.158333	0.5	-0.027875
22.166667	0.5	-0.028500
22.175000	0.5	-0.028500
22.183333	0.5	-0.028375
22.191667	0.5	-0.028250
22.200000	0.5	-0.028125
22.208333	0.5	-0.028000
22.216667	0.5	-0.028000
22.225000	0.5	-0.028125
22.233333	0.5	-0.028000
22.241667	0.5	-0.028000
22.250000	0.5	-0.028125
22.258333	0.5	-0.028125
22.266667	0.5	-0.027875
22.275000	0.5	-0.027750
22.283333	0.5	-0.028000
22.291667	0.5	-0.028000
22.300000	0.5	-0.028125
22.308333	0.5	-0.028375
22.316667	0.5	-0.028750
22.325000	0.5	-0.029000
22.333333	0.5	-0.028875
22.341667	0.5	-0.028625
22.350000	0.5	-0.028750
22.358333	0.5	-0.028500
22.366667	0.5	-0.028375
22.375000	0.5	-0.028250
22.383333	0.5	-0.028375
22.391667	0.5	-0.028125
22.400000	0.5	-0.027625
22.408333	0.5	-0.027125
22.416667	0.5	-0.027125
22.425000	0.5	-0.027000
22.433333	0.5	-0.026625
22.441667	0.5	-0.026125
22.450000	0.5	-0.025625
22.458333	0.5	-0.025500
22.466667	0.5	-0.025375
22.475000	0.5	-0.025625
22.483333	0.5	-0.025125
22.491667	0.5	-0.025125
22.500000	0.5	-0.024875
22.508333	0.5	-0.024375
22.516667	0.5	-0.024625
22.525000	0.5	-0.024375
22.533333	0.5	-0.024125
22.541667	0.5	-0.024000
22.550000	0.5	-0.023375
22.558333	0.5	-0.023000
22.566667	0.5	-0.023125
22.575000	0.5	-0.023000
22.583333	0.5	-0.022500
22.591667	0.5	-0.021875
22.600000	0.5	-0.021875
22.608333	0.5	-0.021250
22.616667	0.5	-0.021125
22.625000	0.5	-0.020500
22.633333	0.5	-0.019875
22.641667	0.5	-0.019500
22.650000	0.5	-0.018875
22.658333	0.5	-0.018375
22.666667	0.5	-0.018000
22.675000	0.5	-0.017500
22.683333	0.5	-0.016750
22.691667	0.5	-0.016375
22.700000	0.5	-0.016250
22.708333	0.5	-0.016000
22.716667	0.5	-0.015375
22.725000	0.5	-0.014625
22.733333	0.5	-0.014250
22.741667	0.5	-0.013750
22.750000	0.5	-0.013125
22.758333	0.5	-0.012750
22.766667	0.5	-0.012250
22.775000	0.5	-0.011500
22.783333	0.5	-0.011250
22.791667	0.5	-0.010875
22.800000	0.5	-0.010250
22.808333	0.5	-0.009625
22.816667	0.5	-0.009125
22.825000	0.5	-0.008500
22.833333	0.5	-0.008000
22.841667	0.5	-0.007500
22.850000	0.5	-0.007125
22.858333	0.5	-0.007250
22.866667	0.5	-0.006625
22.875000	0.5	-0.006000
22.883333	0.5	-0.005875
22.891667	0.5	-0.005500
22.900000	0.5	-0.005375
22.908333	0.5	-0.005000
22.916667	0.5	-0.004375
22.925000	0.5	-0.004250
22.933333	0.5	-0.003750
22.941667	0.5	-0.003125
22.950000	0.5	-0.002750
22.958333	0.5	-0.002625
22.966667	0.5	-0.002625
22.975000	0.5	-0.001875
22.983333	0.5	-0.001375
22.991667	0.5	-0.001000
23.000000	0.5	-0.001250
23.008333	0.5	-0.001125
23.016667	0.5	-0.001000
23.025000	0.5	-0.001375
23.033333	0.5	-0.001250
23.041667	0.5	-0.001000
23.050000	0.5	-0.001250
23.058333	0.5	-0.001250
23.066667	0.5	-0.001000
23.075000	0.5	-0.000625
23.083333	0.5	-0.000375
23.091667	0.5	-0.000375
23.100000	0.5	0.000000
23.108333	0.5	0.000125
23.116667	0.5	0.000125
23.125000	0.5	-0.000125
23.133333	0.5	-0.000375
23.141667	0.5	-0.001000
23.150000	0.5	-0.001500
23.158333	0.5	-0.002000
23.166667	0.5	-0.002125
23.175000	0.5	-0.002375
23.183333	0.5	-0.002375
23.191667	0.5	-0.002750
23.200000	0.5	-0.003125
23.208333	0.5	-0.003500
23.216667	0.5	-0.003500
23.225000	0.5	-0.004000
23.233333	0.5	-0.004375
23.241667	0.5	-0.004875
23.250000	0.5	-0.005375
23.258333	0.5	-0.006125
23.266667	0.5	-0.006500
23.275000	0.5	-0.006625
23.283333	0.5	-0.007000
23.291667	0.5	-0.007250
23.300000	0.5	-0.007125
23.308333	0.5	-0.007250
23.316667	0.5	-0.008000
23.325000	0.5	-0.008500
23.333333	0.5	-0.009000
23.341667	0.5	-0.009500
23.350000	0.5	-0.010000
23.358333	0.5	-0.010750
23.366667	0.5	-0.011125
23.375000	0.5	-0.011375
23.383333	0.5	-0.011750
23.391667	0.5	-0.012125
23.400000	0.5	-0.012375
23.408333	0.5	-0.012875
23.416667	0.5	-0.013250
23.425000	0.5	-0.013750
23.433333	0.5	-0.014125
23.441667	0.5	-0.014375
23.450000	0.5	-0.014750
23.458333	0.5	-0.015250
23.466667	0.5	-0.015375
23.475000	0.5	-0.016000
23.483333	0.5	-0.016750
23.491667	0.5	-0.017250
23.500000	0.5	-0.017500
23.508333	0.5	-0.018250
23.516667	0.5	-0.018500
23.525000	0.5	-0.019000
23.533333	0.5	-0.019625
23.541667	0.5	-0.020125
23.550000	0.5	-0.020625
23.558333	0.5	-0.020875
23.566667	0.5	-0.021625
23.575000	0.5	-0.022000
23.583333	0.5	-0.022000
23.591667	0.5	-0.022625
23.600000	0.5	-0.022875
23.608333	0.5	-0.023250
23.616667	0.5	-0.023875
23.625000	0.5	-0.024250
23.633333	0.5	-0.024750
23.641667	0.5	-0.025250
23.650000	0.5	-0.025500
23.658333	0.5	-0.025750
23.666667	0.5	-0.025500
23.675000	0.5	-0.025250
23.683333	0.5	-0.025000
23.691667	0.5	-0.024875
23.700000	0.5	-0.024625
23.708333	0.5	-0.024250
23.716667	0.5	-0.024375
23.725000	0.5	-0.024250
23.733333	0.5	-0.024500
23.741667	0.5	-0.024500
23.750000	0.5	-0.024250
23.758333	0.5	-0.024375
23.766667	0.5	-0.024375
23.775000	0.5	-0.024250
23.783333	0.5	-0.023750
23.791667	0.5	-0.023000
23.800000	0.5	-0.022625
23.808333	0.5	-0.022125
23.816667	0.5	-0.021875
23.825000	0.5	-0.021500
23.833333	0.5	-0.020500
23.841667	0.5	-0.020250
23.850000	0.5	-0.019875
23.858333	0.5	-0.019250
23.866667	0.5	-0.018375
23.875000	0.5	-0.018125
23.883333	0.5	-0.018000
23.891667	0.5	-0.017750
23.900000	0.5	-0.017375
23.908333	0.5	-0.016500
23.916667	0.5	-0.015875
23.925000	0.5	-0.015500
23.933333	0.5	-0.015375
23.941667	0.5	-0.014875
23.950000	0.5	-0.014250
23.958333	0.5	-0.013375
23.966667	0.5	-0.012875
23.975000	0.5	-0.012375
23.983333	0.5	-0.011875
23.991667	0.5	-0.011500
24.000000	0.5	-0.011125
24.008333	0.5	-0.011000
24.016667	0.5	-0.011000
24.025000	0.5	-0.011000
24.033333	0.5	-0.010625
24.041667	0.5	-0.010375
24.050000	0.5	-0.009750
24.058333	0.5	-0.009375
24.066667	0.5	-0.008750
24.075000	0.5	-0.009000
24.083333	0.5	-0.009375
24.091667	0.5	-0.009250
24.100000	0.5	-0.009125
24.108333	0.5	-0.008875
24.116667	0.5	-0.009000
24.125000	0.5	-0.009375
24.133333	0.5	-0.009375
24.141667	0.5	-0.009000
24.150000	0.5	-0.009500
24.158333	0.5	-0.009500
24.166667	0.5	-0.009125
24.175000	0.5	-0.009375
24.183333	0.5	-0.009625
24.191667	0.5	-0.009750
24.200000	0.5	-0.010125
24.208333	0.5	-0.010250
24.216667	0.5	-0.010625
24.225000	0.5	-0.011125
24.233333	0.5	-0.011375
24.241667	0.5	-0.011500
24.250000	0.5	-0.011500
24.258333	0.5	-0.012000
24.266667	0.5	-0.012500
24.275000	0.5	-0.012625
24.283333	0.5	-0.012875
24.291667	0.5	-0.013750
24.300000	0.5	-0.014125
24.308333	0.5	-0.014750
24.316667	0.5	-0.015125
24.325000	0.5	-0.015500
24.333333	0.5	-0.016125
24.341667	0.5	-0.017125
24.350000	0.5	-0.017375
24.358333	0.5	-0.016875
24.366667	0.5	-0.017250
24.375000	0.5	-0.017750
24.383333	0.5	-0.018000
24.391667	0.5	-0.018375
24.400000	0.5	-0.018625
24.408333	0.5	-0.019375
24.416667	0.5	-0.019875
24.425000	0.5	-0.020125
24.433333	0.5	-0.020000
24.441667	0.5	-0.020250
24.450000	0.5	-0.020875
24.458333	0.5	-0.021250
24.466667	0.5	-0.021375
24.475000	0.5	-0.021750
24.483333	0.5	-0.022000
24.491667	0.5	-0.022125
24.500000	0.5	-0.022500
24.508333	0.5	-0.022750
24.516667	0.5	-0.023250
24.525000	0.5	-0.023500
24.533333	0.5	-0.023500
24.541667	0.5	-0.023875
24.550000	0.5	-0.023875
24.558333	0.5	-0.024375
24.566667	0.5	-0.024875
24.575000	0.5	-0.024875
24.583333	0.5	-0.025000
24.591667	0.5	-0.025375
24.600000	0.5	-0.026000
24.608333	0.5	-0.026500
24.616667	0.5	-0.026750
24.625000	0.5	-0.026750
24.633333	0.5	-0.027000
24.641667	0.5	-0.027500
24.650000	0.5	-0.028125
24.658333	0.5	-0.028250
24.666667	0.5	-0.028625
24.675000	0.5	-0.029125
24.683333	0.5	-0.029625
24.691667	0.5	-0.029875
24.700000	0.5	-0.029875
24.708333	0.5	-0.030125
24.716667	0.5	-0.030750
24.725000	0.5	-0.031000
24.733333	0.5	-0.031250
24.741667	0.5	-0.031625
24.750000	0.5	-0.031750
24.758333	0.5	-0.032125
24.766667	0.5	-0.032750
24.775000	0.5	-0.033375
24.783333	0.5	-0.033750
24.791667	0.5	-0.034125
24.800000	0.5	-0.034500
24.808333	0.5	-0.035375
24.816667	0.5	-0.036375
24.825000	0.5	-0.037125
24.833333	0.5	-0.037500
24.841667	0.5	-0.037750
24.850000	0.5	-0.038375
24.858333	0.5	-0.039375
24.866667	0.5	-0.040625
24.875000	0.5	-0.041875
24.883333	0.5	-0.042500
24.891667	0.5	-0.042875
24.900000	0.5	-0.043625
24.908333	0.5	-0.043875
24.916667	0.5	-0.044125
24.925000	0.5	-0.045000
24.933333	0.5	-0.045250
24.941667	0.5	-0.045875
24.950000	0.5	-0.046375
24.958333	0.5	-0.047250
24.966667	0.5	-0.047375
24.975000	0.5	-0.047625
24.983333	0.5	-0.047625
24.991667	0.5	-0.048250
25.000000	0.5	-0.048750
