# Supplementary material for: Dynamic character displacement among a pair of bacterial phyllosphere commensals in situ
Source: Nat Commun. 2022 May 20;13:2836. doi: 10.1038/s41467-022-30469-3 (PMC9123166; doi:10.1038/s41467-022-30469-3)
Supplement: Supplementary file 11 — Source Data [file 41467_2022_30469_MOESM11_ESM.zip › Source Data/Supplementary Figure 5/Xylose+Galactose t6 a.txt]

File Path	chrom://marshall/Chromeleon7/HPLC_Ultimate_3000/Users/helucas/20200720_OrganicAcids_CCR_L257.seq/983.smp/RI_1.channel/RI_1.chm
Channel	RI_1

Injection Information:
Data Vault	Chromeleon7
Injection	Xyl_Gal_t6_a
Injection Number	131
Position	BD4
Comment	
Processing Method	Quantitative
Instrument Method	20200525_Rezex_ROA_OrganicAcid_600uL_2500uM_H2SO4_50A_50D
Type	Unknown
Status	Finished
Injection Date	7/23/2020
Injection Time	4:22:45 AM
Injection Volume (µl)	10.000
Dilution Factor	1.0000
Weight	1.0000

Chromatogram Data Information:
Time Min. (min)	0.000000
Time Max. (min)	25.000000
Data Points	3001
Detector	RI
Generating Data System	Chromeleon 7.2.5.9507
Exporting Data System	Chromeleon 7.2.8.0
Operator	Instrument Controller
Signal Quantity	Refractive 
Signal Unit	µRIU
Signal Min.	-2.704375
Signal Max.	24.385000
Channel	RI_1
Driver Name	RID520Driver.dll
Channel Type	Evaluation
Min. Step (s)	0.5
Max. Step (s)	0.5
Average Step (s)	0.5

Signal Parameter Information:
Signal Info	

Chromatogram Data:
Time (min)	Step (s)	Value (µRIU)
0.000000	n.a.	-0.003375
0.008333	0.5	-0.003375
0.016667	0.5	-0.003250
0.025000	0.5	-0.003500
0.033333	0.5	-0.003875
0.041667	0.5	-0.004000
0.050000	0.5	-0.004125
0.058333	0.5	-0.004500
0.066667	0.5	-0.004625
0.075000	0.5	-0.004625
0.083333	0.5	-0.004750
0.091667	0.5	-0.004500
0.100000	0.5	-0.004500
0.108333	0.5	-0.004750
0.116667	0.5	-0.005000
0.125000	0.5	-0.005000
0.133333	0.5	-0.004625
0.141667	0.5	-0.004500
0.150000	0.5	-0.004500
0.158333	0.5	-0.004500
0.166667	0.5	-0.004625
0.175000	0.5	-0.004375
0.183333	0.5	-0.004625
0.191667	0.5	-0.005000
0.200000	0.5	-0.005125
0.208333	0.5	-0.004875
0.216667	0.5	-0.005125
0.225000	0.5	-0.005125
0.233333	0.5	-0.004875
0.241667	0.5	-0.004875
0.250000	0.5	-0.004875
0.258333	0.5	-0.004875
0.266667	0.5	-0.004750
0.275000	0.5	-0.004500
0.283333	0.5	-0.004250
0.291667	0.5	-0.004250
0.300000	0.5	-0.004750
0.308333	0.5	-0.004875
0.316667	0.5	-0.005250
0.325000	0.5	-0.005750
0.333333	0.5	-0.006125
0.341667	0.5	-0.006500
0.350000	0.5	-0.006750
0.358333	0.5	-0.006500
0.366667	0.5	-0.006625
0.375000	0.5	-0.006500
0.383333	0.5	-0.006875
0.391667	0.5	-0.006875
0.400000	0.5	-0.007000
0.408333	0.5	-0.006875
0.416667	0.5	-0.006750
0.425000	0.5	-0.006750
0.433333	0.5	-0.006375
0.441667	0.5	-0.006500
0.450000	0.5	-0.006500
0.458333	0.5	-0.006375
0.466667	0.5	-0.006500
0.475000	0.5	-0.006750
0.483333	0.5	-0.006750
0.491667	0.5	-0.006625
0.500000	0.5	-0.006500
0.508333	0.5	-0.006250
0.516667	0.5	-0.006250
0.525000	0.5	-0.006250
0.533333	0.5	-0.006500
0.541667	0.5	-0.006750
0.550000	0.5	-0.007125
0.558333	0.5	-0.006875
0.566667	0.5	-0.006250
0.575000	0.5	-0.005875
0.583333	0.5	-0.005750
0.591667	0.5	-0.005625
0.600000	0.5	-0.005375
0.608333	0.5	-0.004875
0.616667	0.5	-0.004875
0.625000	0.5	-0.004750
0.633333	0.5	-0.004375
0.641667	0.5	-0.004125
0.650000	0.5	-0.004500
0.658333	0.5	-0.004375
0.666667	0.5	-0.004000
0.675000	0.5	-0.003625
0.683333	0.5	-0.003375
0.691667	0.5	-0.003000
0.700000	0.5	-0.002875
0.708333	0.5	-0.002500
0.716667	0.5	-0.002000
0.725000	0.5	-0.002000
0.733333	0.5	-0.001875
0.741667	0.5	-0.002000
0.750000	0.5	-0.001875
0.758333	0.5	-0.001750
0.766667	0.5	-0.001125
0.775000	0.5	-0.000625
0.783333	0.5	-0.000250
0.791667	0.5	-0.000125
0.800000	0.5	0.000250
0.808333	0.5	0.001000
0.816667	0.5	0.001500
0.825000	0.5	0.002000
0.833333	0.5	0.002500
0.841667	0.5	0.002875
0.850000	0.5	0.003125
0.858333	0.5	0.003625
0.866667	0.5	0.004000
0.875000	0.5	0.004375
0.883333	0.5	0.004625
0.891667	0.5	0.004500
0.900000	0.5	0.004750
0.908333	0.5	0.004875
0.916667	0.5	0.004875
0.925000	0.5	0.004625
0.933333	0.5	0.004625
0.941667	0.5	0.005375
0.950000	0.5	0.005875
0.958333	0.5	0.006375
0.966667	0.5	0.006750
0.975000	0.5	0.006750
0.983333	0.5	0.007000
0.991667	0.5	0.007125
1.000000	0.5	0.006750
1.008333	0.5	0.006875
1.016667	0.5	0.006875
1.025000	0.5	0.006500
1.033333	0.5	0.006250
1.041667	0.5	0.006625
1.050000	0.5	0.006500
1.058333	0.5	0.006250
1.066667	0.5	0.006125
1.075000	0.5	0.006125
1.083333	0.5	0.006000
1.091667	0.5	0.005500
1.100000	0.5	0.005125
1.108333	0.5	0.005125
1.116667	0.5	0.004875
1.125000	0.5	0.004500
1.133333	0.5	0.004375
1.141667	0.5	0.004000
1.150000	0.5	0.003625
1.158333	0.5	0.003125
1.166667	0.5	0.002750
1.175000	0.5	0.002625
1.183333	0.5	0.002375
1.191667	0.5	0.002250
1.200000	0.5	0.002000
1.208333	0.5	0.001625
1.216667	0.5	0.001250
1.225000	0.5	0.000750
1.233333	0.5	0.000125
1.241667	0.5	-0.000250
1.250000	0.5	-0.000625
1.258333	0.5	-0.001000
1.266667	0.5	-0.001375
1.275000	0.5	-0.001875
1.283333	0.5	-0.002125
1.291667	0.5	-0.002625
1.300000	0.5	-0.002625
1.308333	0.5	-0.003000
1.316667	0.5	-0.003250
1.325000	0.5	-0.003500
1.333333	0.5	-0.004000
1.341667	0.5	-0.004125
1.350000	0.5	-0.004250
1.358333	0.5	-0.004375
1.366667	0.5	-0.004500
1.375000	0.5	-0.005250
1.383333	0.5	-0.006250
1.391667	0.5	-0.006125
1.400000	0.5	-0.006000
1.408333	0.5	-0.006125
1.416667	0.5	-0.006500
1.425000	0.5	-0.006375
1.433333	0.5	-0.006750
1.441667	0.5	-0.007250
1.450000	0.5	-0.007250
1.458333	0.5	-0.007375
1.466667	0.5	-0.007750
1.475000	0.5	-0.008000
1.483333	0.5	-0.007875
1.491667	0.5	-0.008375
1.500000	0.5	-0.008500
1.508333	0.5	-0.008375
1.516667	0.5	-0.008500
1.525000	0.5	-0.008625
1.533333	0.5	-0.008500
1.541667	0.5	-0.008000
1.550000	0.5	-0.007875
1.558333	0.5	-0.008000
1.566667	0.5	-0.008250
1.575000	0.5	-0.008500
1.583333	0.5	-0.008875
1.591667	0.5	-0.008875
1.600000	0.5	-0.008625
1.608333	0.5	-0.008000
1.616667	0.5	-0.007875
1.625000	0.5	-0.007250
1.633333	0.5	-0.007000
1.641667	0.5	-0.006250
1.650000	0.5	-0.006375
1.658333	0.5	-0.006375
1.666667	0.5	-0.006250
1.675000	0.5	-0.006000
1.683333	0.5	-0.005500
1.691667	0.5	-0.004875
1.700000	0.5	-0.004750
1.708333	0.5	-0.004250
1.716667	0.5	-0.003750
1.725000	0.5	-0.003875
1.733333	0.5	-0.004000
1.741667	0.5	-0.003375
1.750000	0.5	-0.002625
1.758333	0.5	-0.002625
1.766667	0.5	-0.002625
1.775000	0.5	-0.002250
1.783333	0.5	-0.001875
1.791667	0.5	-0.001500
1.800000	0.5	-0.000750
1.808333	0.5	-0.000500
1.816667	0.5	-0.000125
1.825000	0.5	0.000125
1.833333	0.5	0.000250
1.841667	0.5	0.000375
1.850000	0.5	0.001000
1.858333	0.5	0.001250
1.866667	0.5	0.001625
1.875000	0.5	0.001625
1.883333	0.5	0.001875
1.891667	0.5	0.002125
1.900000	0.5	0.002500
1.908333	0.5	0.003000
1.916667	0.5	0.003125
1.925000	0.5	0.003000
1.933333	0.5	0.002500
1.941667	0.5	0.002750
1.950000	0.5	0.002875
1.958333	0.5	0.003000
1.966667	0.5	0.003000
1.975000	0.5	0.003250
1.983333	0.5	0.003250
1.991667	0.5	0.003250
2.000000	0.5	0.003375
2.008333	0.5	0.003375
2.016667	0.5	0.003750
2.025000	0.5	0.003625
2.033333	0.5	0.003125
2.041667	0.5	0.002500
2.050000	0.5	0.002375
2.058333	0.5	0.002750
2.066667	0.5	0.002625
2.075000	0.5	0.002125
2.083333	0.5	0.001875
2.091667	0.5	0.001875
2.100000	0.5	0.001750
2.108333	0.5	0.001500
2.116667	0.5	0.001125
2.125000	0.5	0.001125
2.133333	0.5	0.000750
2.141667	0.5	0.000375
2.150000	0.5	0.000125
2.158333	0.5	0.000000
2.166667	0.5	-0.000125
2.175000	0.5	-0.000250
2.183333	0.5	-0.000625
2.191667	0.5	-0.000500
2.200000	0.5	-0.000625
2.208333	0.5	-0.000875
2.216667	0.5	-0.001250
2.225000	0.5	-0.001500
2.233333	0.5	-0.001875
2.241667	0.5	-0.002000
2.250000	0.5	-0.002250
2.258333	0.5	-0.002625
2.266667	0.5	-0.002750
2.275000	0.5	-0.002750
2.283333	0.5	-0.002875
2.291667	0.5	-0.003125
2.300000	0.5	-0.003500
2.308333	0.5	-0.003750
2.316667	0.5	-0.003875
2.325000	0.5	-0.004000
2.333333	0.5	-0.004000
2.341667	0.5	-0.004000
2.350000	0.5	-0.004000
2.358333	0.5	-0.004500
2.366667	0.5	-0.004625
2.375000	0.5	-0.005125
2.383333	0.5	-0.005375
2.391667	0.5	-0.005500
2.400000	0.5	-0.005375
2.408333	0.5	-0.005500
2.416667	0.5	-0.005625
2.425000	0.5	-0.006000
2.433333	0.5	-0.006125
2.441667	0.5	-0.006250
2.450000	0.5	-0.006625
2.458333	0.5	-0.007125
2.466667	0.5	-0.007250
2.475000	0.5	-0.007125
2.483333	0.5	-0.007125
2.491667	0.5	-0.007375
2.500000	0.5	-0.007625
2.508333	0.5	-0.007625
2.516667	0.5	-0.007625
2.525000	0.5	-0.008000
2.533333	0.5	-0.008000
2.541667	0.5	-0.008125
2.550000	0.5	-0.007875
2.558333	0.5	-0.007500
2.566667	0.5	-0.007875
2.575000	0.5	-0.008125
2.583333	0.5	-0.008375
2.591667	0.5	-0.008375
2.600000	0.5	-0.008625
2.608333	0.5	-0.008750
2.616667	0.5	-0.008500
2.625000	0.5	-0.008125
2.633333	0.5	-0.007875
2.641667	0.5	-0.007875
2.650000	0.5	-0.007625
2.658333	0.5	-0.007750
2.666667	0.5	-0.007625
2.675000	0.5	-0.007750
2.683333	0.5	-0.007750
2.691667	0.5	-0.007375
2.700000	0.5	-0.007000
2.708333	0.5	-0.007000
2.716667	0.5	-0.007000
2.725000	0.5	-0.006500
2.733333	0.5	-0.005875
2.741667	0.5	-0.005875
2.750000	0.5	-0.005500
2.758333	0.5	-0.005125
2.766667	0.5	-0.004875
2.775000	0.5	-0.004500
2.783333	0.5	-0.004375
2.791667	0.5	-0.003750
2.800000	0.5	-0.003500
2.808333	0.5	-0.002875
2.816667	0.5	-0.002875
2.825000	0.5	-0.002500
2.833333	0.5	-0.002125
2.841667	0.5	-0.001375
2.850000	0.5	-0.001125
2.858333	0.5	-0.001000
2.866667	0.5	-0.000750
2.875000	0.5	0.000000
2.883333	0.5	0.000500
2.891667	0.5	0.000750
2.900000	0.5	0.001250
2.908333	0.5	0.001625
2.916667	0.5	0.001875
2.925000	0.5	0.002625
2.933333	0.5	0.002500
2.941667	0.5	0.002750
2.950000	0.5	0.003000
2.958333	0.5	0.003500
2.966667	0.5	0.003750
2.975000	0.5	0.004125
2.983333	0.5	0.004125
2.991667	0.5	0.004250
3.000000	0.5	0.005000
3.008333	0.5	0.005250
3.016667	0.5	0.005875
3.025000	0.5	0.006125
3.033333	0.5	0.006875
3.041667	0.5	0.006875
3.050000	0.5	0.007125
3.058333	0.5	0.007000
3.066667	0.5	0.007125
3.075000	0.5	0.007500
3.083333	0.5	0.007500
3.091667	0.5	0.008125
3.100000	0.5	0.008500
3.108333	0.5	0.008875
3.116667	0.5	0.009500
3.125000	0.5	0.009875
3.133333	0.5	0.009875
3.141667	0.5	0.010375
3.150000	0.5	0.010750
3.158333	0.5	0.010500
3.166667	0.5	0.010750
3.175000	0.5	0.011000
3.183333	0.5	0.011250
3.191667	0.5	0.011375
3.200000	0.5	0.011625
3.208333	0.5	0.011500
3.216667	0.5	0.011375
3.225000	0.5	0.011500
3.233333	0.5	0.012000
3.241667	0.5	0.012625
3.250000	0.5	0.012625
3.258333	0.5	0.012875
3.266667	0.5	0.012500
3.275000	0.5	0.012500
3.283333	0.5	0.012375
3.291667	0.5	0.012000
3.300000	0.5	0.012125
3.308333	0.5	0.011750
3.316667	0.5	0.011875
3.325000	0.5	0.011500
3.333333	0.5	0.011000
3.341667	0.5	0.010625
3.350000	0.5	0.010625
3.358333	0.5	0.009875
3.366667	0.5	0.009125
3.375000	0.5	0.008750
3.383333	0.5	0.008375
3.391667	0.5	0.008250
3.400000	0.5	0.007750
3.408333	0.5	0.007125
3.416667	0.5	0.006750
3.425000	0.5	0.005875
3.433333	0.5	0.005500
3.441667	0.5	0.004750
3.450000	0.5	0.003750
3.458333	0.5	0.003125
3.466667	0.5	0.002125
3.475000	0.5	0.001500
3.483333	0.5	0.000500
3.491667	0.5	-0.000625
3.500000	0.5	-0.001875
3.508333	0.5	-0.002500
3.516667	0.5	-0.003375
3.525000	0.5	-0.003875
3.533333	0.5	-0.004500
3.541667	0.5	-0.005375
3.550000	0.5	-0.006375
3.558333	0.5	-0.007500
3.566667	0.5	-0.008000
3.575000	0.5	-0.008625
3.583333	0.5	-0.009500
3.591667	0.5	-0.010125
3.600000	0.5	-0.011250
3.608333	0.5	-0.011375
3.616667	0.5	-0.012125
3.625000	0.5	-0.013000
3.633333	0.5	-0.013625
3.641667	0.5	-0.014250
3.650000	0.5	-0.015000
3.658333	0.5	-0.015375
3.666667	0.5	-0.016250
3.675000	0.5	-0.016875
3.683333	0.5	-0.017625
3.691667	0.5	-0.018000
3.700000	0.5	-0.018500
3.708333	0.5	-0.018750
3.716667	0.5	-0.019375
3.725000	0.5	-0.020000
3.733333	0.5	-0.020250
3.741667	0.5	-0.020250
3.750000	0.5	-0.020000
3.758333	0.5	-0.019625
3.766667	0.5	-0.019375
3.775000	0.5	-0.019375
3.783333	0.5	-0.019000
3.791667	0.5	-0.018875
3.800000	0.5	-0.018375
3.808333	0.5	-0.018250
3.816667	0.5	-0.018375
3.825000	0.5	-0.018625
3.833333	0.5	-0.018375
3.841667	0.5	-0.018250
3.850000	0.5	-0.017875
3.858333	0.5	-0.017500
3.866667	0.5	-0.017125
3.875000	0.5	-0.017125
3.883333	0.5	-0.017000
3.891667	0.5	-0.016750
3.900000	0.5	-0.016250
3.908333	0.5	-0.015500
3.916667	0.5	-0.015125
3.925000	0.5	-0.014375
3.933333	0.5	-0.014000
3.941667	0.5	-0.013500
3.950000	0.5	-0.013125
3.958333	0.5	-0.012750
3.966667	0.5	-0.012000
3.975000	0.5	-0.011375
3.983333	0.5	-0.010625
3.991667	0.5	-0.010125
4.000000	0.5	-0.010000
4.008333	0.5	-0.009375
4.016667	0.5	-0.008875
4.025000	0.5	-0.007875
4.033333	0.5	-0.007375
4.041667	0.5	-0.007125
4.050000	0.5	-0.006750
4.058333	0.5	-0.006125
4.066667	0.5	-0.005875
4.075000	0.5	-0.005500
4.083333	0.5	-0.004875
4.091667	0.5	-0.004250
4.100000	0.5	-0.003875
4.108333	0.5	-0.003625
4.116667	0.5	-0.003000
4.125000	0.5	-0.002500
4.133333	0.5	-0.002125
4.141667	0.5	-0.001875
4.150000	0.5	-0.001250
4.158333	0.5	-0.000875
4.166667	0.5	-0.000500
4.175000	0.5	0.000000
4.183333	0.5	0.000250
4.191667	0.5	0.000500
4.200000	0.5	0.000625
4.208333	0.5	0.000750
4.216667	0.5	0.001250
4.225000	0.5	0.001125
4.233333	0.5	0.001125
4.241667	0.5	0.001125
4.250000	0.5	0.001000
4.258333	0.5	0.001125
4.266667	0.5	0.001875
4.275000	0.5	0.002250
4.283333	0.5	0.002000
4.291667	0.5	0.002000
4.300000	0.5	0.002125
4.308333	0.5	0.002000
4.316667	0.5	0.002125
4.325000	0.5	0.001875
4.333333	0.5	0.001625
4.341667	0.5	0.001750
4.350000	0.5	0.001500
4.358333	0.5	0.001625
4.366667	0.5	0.001375
4.375000	0.5	0.001375
4.383333	0.5	0.001125
4.391667	0.5	0.000875
4.400000	0.5	0.000750
4.408333	0.5	0.000125
4.416667	0.5	0.000000
4.425000	0.5	-0.000125
4.433333	0.5	-0.000125
4.441667	0.5	-0.001000
4.450000	0.5	-0.000750
4.458333	0.5	-0.000625
4.466667	0.5	-0.000750
4.475000	0.5	-0.000875
4.483333	0.5	-0.001000
4.491667	0.5	-0.001000
4.500000	0.5	-0.001500
4.508333	0.5	-0.001625
4.516667	0.5	-0.001750
4.525000	0.5	-0.001750
4.533333	0.5	-0.002250
4.541667	0.5	-0.002000
4.550000	0.5	-0.002250
4.558333	0.5	-0.002250
4.566667	0.5	-0.002375
4.575000	0.5	-0.002750
4.583333	0.5	-0.002750
4.591667	0.5	-0.002875
4.600000	0.5	-0.002875
4.608333	0.5	-0.002625
4.616667	0.5	-0.002750
4.625000	0.5	-0.002750
4.633333	0.5	-0.002500
4.641667	0.5	-0.002500
4.650000	0.5	-0.002375
4.658333	0.5	-0.002500
4.666667	0.5	-0.002500
4.675000	0.5	-0.002500
4.683333	0.5	-0.001875
4.691667	0.5	-0.001500
4.700000	0.5	-0.001500
4.708333	0.5	-0.001625
4.716667	0.5	-0.001500
4.725000	0.5	-0.001750
4.733333	0.5	-0.001875
4.741667	0.5	-0.002000
4.750000	0.5	-0.001625
4.758333	0.5	-0.001500
4.766667	0.5	-0.001375
4.775000	0.5	-0.001250
4.783333	0.5	-0.001250
4.791667	0.5	-0.001500
4.800000	0.5	-0.001750
4.808333	0.5	-0.001625
4.816667	0.5	-0.001375
4.825000	0.5	-0.001125
4.833333	0.5	-0.000750
4.841667	0.5	-0.000625
4.850000	0.5	-0.000625
4.858333	0.5	-0.000375
4.866667	0.5	-0.000375
4.875000	0.5	-0.000625
4.883333	0.5	-0.000375
4.891667	0.5	0.000000
4.900000	0.5	0.000000
4.908333	0.5	0.000125
4.916667	0.5	-0.000250
4.925000	0.5	-0.000375
4.933333	0.5	-0.000625
4.941667	0.5	-0.000500
4.950000	0.5	-0.000750
4.958333	0.5	-0.001000
4.966667	0.5	-0.001125
4.975000	0.5	-0.000875
4.983333	0.5	-0.000625
4.991667	0.5	-0.000875
5.000000	0.5	-0.000875
5.008333	0.5	-0.000750
5.016667	0.5	-0.000750
5.025000	0.5	-0.000625
5.033333	0.5	-0.000500
5.041667	0.5	-0.000500
5.050000	0.5	-0.000500
5.058333	0.5	-0.000125
5.066667	0.5	0.000000
5.075000	0.5	-0.000125
5.083333	0.5	-0.000250
5.091667	0.5	-0.000250
5.100000	0.5	0.000000
5.108333	0.5	0.000125
5.116667	0.5	0.000125
5.125000	0.5	0.000250
5.133333	0.5	0.000750
5.141667	0.5	0.001125
5.150000	0.5	0.001500
5.158333	0.5	0.001500
5.166667	0.5	0.001750
5.175000	0.5	0.002000
5.183333	0.5	0.002250
5.191667	0.5	0.002000
5.200000	0.5	0.002250
5.208333	0.5	0.002125
5.216667	0.5	0.002250
5.225000	0.5	0.002375
5.233333	0.5	0.003000
5.241667	0.5	0.003375
5.250000	0.5	0.003375
5.258333	0.5	0.003375
5.266667	0.5	0.004250
5.275000	0.5	0.004875
5.283333	0.5	0.005125
5.291667	0.5	0.005250
5.300000	0.5	0.005250
5.308333	0.5	0.005500
5.316667	0.5	0.005750
5.325000	0.5	0.006125
5.333333	0.5	0.006125
5.341667	0.5	0.006375
5.350000	0.5	0.006625
5.358333	0.5	0.006625
5.366667	0.5	0.006625
5.375000	0.5	0.006625
5.383333	0.5	0.007000
5.391667	0.5	0.007500
5.400000	0.5	0.007625
5.408333	0.5	0.008125
5.416667	0.5	0.008250
5.425000	0.5	0.008250
5.433333	0.5	0.008000
5.441667	0.5	0.008000
5.450000	0.5	0.008125
5.458333	0.5	0.008125
5.466667	0.5	0.007875
5.475000	0.5	0.007875
5.483333	0.5	0.007750
5.491667	0.5	0.007500
5.500000	0.5	0.007625
5.508333	0.5	0.008000
5.516667	0.5	0.007250
5.525000	0.5	0.007125
5.533333	0.5	0.007125
5.541667	0.5	0.007125
5.550000	0.5	0.007250
5.558333	0.5	0.007375
5.566667	0.5	0.007375
5.575000	0.5	0.007250
5.583333	0.5	0.007125
5.591667	0.5	0.007250
5.600000	0.5	0.007375
5.608333	0.5	0.007375
5.616667	0.5	0.007125
5.625000	0.5	0.007250
5.633333	0.5	0.007125
5.641667	0.5	0.007000
5.650000	0.5	0.006250
5.658333	0.5	0.006000
5.666667	0.5	0.005750
5.675000	0.5	0.005000
5.683333	0.5	0.004500
5.691667	0.5	0.004125
5.700000	0.5	0.004000
5.708333	0.5	0.003250
5.716667	0.5	0.002875
5.725000	0.5	0.002500
5.733333	0.5	0.002000
5.741667	0.5	0.001500
5.750000	0.5	0.001500
5.758333	0.5	0.001250
5.766667	0.5	0.001375
5.775000	0.5	0.001375
5.783333	0.5	0.001250
5.791667	0.5	0.000875
5.800000	0.5	0.000375
5.808333	0.5	0.000125
5.816667	0.5	0.000000
5.825000	0.5	0.000125
5.833333	0.5	0.000250
5.841667	0.5	0.000125
5.850000	0.5	-0.000125
5.858333	0.5	-0.000375
5.866667	0.5	-0.000375
5.875000	0.5	-0.000125
5.883333	0.5	-0.000250
5.891667	0.5	-0.000375
5.900000	0.5	0.000000
5.908333	0.5	0.000375
5.916667	0.5	0.000875
5.925000	0.5	0.001500
5.933333	0.5	0.001750
5.941667	0.5	0.003000
5.950000	0.5	0.004250
5.958333	0.5	0.005500
5.966667	0.5	0.006625
5.975000	0.5	0.007875
5.983333	0.5	0.008875
5.991667	0.5	0.010000
6.000000	0.5	0.011000
6.008333	0.5	0.011750
6.016667	0.5	0.013000
6.025000	0.5	0.014125
6.033333	0.5	0.015000
6.041667	0.5	0.015750
6.050000	0.5	0.016750
6.058333	0.5	0.017625
6.066667	0.5	0.018875
6.075000	0.5	0.020250
6.083333	0.5	0.021500
6.091667	0.5	0.022875
6.100000	0.5	0.023750
6.108333	0.5	0.024625
6.116667	0.5	0.025375
6.125000	0.5	0.026500
6.133333	0.5	0.026750
6.141667	0.5	0.027000
6.150000	0.5	0.027500
6.158333	0.5	0.027625
6.166667	0.5	0.028125
6.175000	0.5	0.027875
6.183333	0.5	0.027750
6.191667	0.5	0.027625
6.200000	0.5	0.027375
6.208333	0.5	0.026875
6.216667	0.5	0.026500
6.225000	0.5	0.025875
6.233333	0.5	0.025375
6.241667	0.5	0.024625
6.250000	0.5	0.024250
6.258333	0.5	0.023750
6.266667	0.5	0.023250
6.275000	0.5	0.022625
6.283333	0.5	0.021875
6.291667	0.5	0.020875
6.300000	0.5	0.020125
6.308333	0.5	0.019625
6.316667	0.5	0.018375
6.325000	0.5	0.017875
6.333333	0.5	0.017500
6.341667	0.5	0.017250
6.350000	0.5	0.017000
6.358333	0.5	0.016625
6.366667	0.5	0.016125
6.375000	0.5	0.015875
6.383333	0.5	0.015250
6.391667	0.5	0.015250
6.400000	0.5	0.015000
6.408333	0.5	0.014125
6.416667	0.5	0.013875
6.425000	0.5	0.013125
6.433333	0.5	0.012000
6.441667	0.5	0.010875
6.450000	0.5	0.010000
6.458333	0.5	0.009250
6.466667	0.5	0.008750
6.475000	0.5	0.007875
6.483333	0.5	0.007000
6.491667	0.5	0.006125
6.500000	0.5	0.005625
6.508333	0.5	0.004875
6.516667	0.5	0.004500
6.525000	0.5	0.003750
6.533333	0.5	0.002625
6.541667	0.5	0.001875
6.550000	0.5	0.001125
6.558333	0.5	0.000750
6.566667	0.5	0.000000
6.575000	0.5	-0.001125
6.583333	0.5	-0.002000
6.591667	0.5	-0.002875
6.600000	0.5	-0.003625
6.608333	0.5	-0.004500
6.616667	0.5	-0.005250
6.625000	0.5	-0.006000
6.633333	0.5	-0.007125
6.641667	0.5	-0.007625
6.650000	0.5	-0.008375
6.658333	0.5	-0.009000
6.666667	0.5	-0.009875
6.675000	0.5	-0.010625
6.683333	0.5	-0.011875
6.691667	0.5	-0.013250
6.700000	0.5	-0.015125
6.708333	0.5	-0.017875
6.716667	0.5	-0.022000
6.725000	0.5	-0.028500
6.733333	0.5	-0.038625
6.741667	0.5	-0.054875
6.750000	0.5	-0.081625
6.758333	0.5	-0.125000
6.766667	0.5	-0.193875
6.775000	0.5	-0.298375
6.783333	0.5	-0.449125
6.791667	0.5	-0.656250
6.800000	0.5	-0.922625
6.808333	0.5	-1.243500
6.816667	0.5	-1.602000
6.825000	0.5	-1.969625
6.833333	0.5	-2.307375
6.841667	0.5	-2.569500
6.850000	0.5	-2.704375
6.858333	0.5	-2.661500
6.866667	0.5	-2.391875
6.875000	0.5	-1.852750
6.883333	0.5	-1.008000
6.891667	0.5	0.168000
6.900000	0.5	1.690250
6.908333	0.5	3.557250
6.916667	0.5	5.749125
6.925000	0.5	8.222625
6.933333	0.5	10.906250
6.941667	0.5	13.694125
6.950000	0.5	16.448750
6.958333	0.5	19.010375
6.966667	0.5	21.211750
6.975000	0.5	22.903125
6.983333	0.5	23.976875
6.991667	0.5	24.385000
7.000000	0.5	24.142000
7.008333	0.5	23.320750
7.016667	0.5	22.032250
7.025000	0.5	20.407500
7.033333	0.5	18.577000
7.041667	0.5	16.658250
7.050000	0.5	14.747250
7.058333	0.5	12.915000
7.066667	0.5	11.209125
7.075000	0.5	9.658000
7.083333	0.5	8.272875
7.091667	0.5	7.053500
7.100000	0.5	5.992875
7.108333	0.5	5.079000
7.116667	0.5	4.296375
7.125000	0.5	3.630625
7.133333	0.5	3.066500
7.141667	0.5	2.589875
7.150000	0.5	2.187750
7.158333	0.5	1.849500
7.166667	0.5	1.564750
7.175000	0.5	1.326250
7.183333	0.5	1.126000
7.191667	0.5	0.957375
7.200000	0.5	0.815375
7.208333	0.5	0.695750
7.216667	0.5	0.595500
7.225000	0.5	0.510375
7.233333	0.5	0.438625
7.241667	0.5	0.377875
7.250000	0.5	0.326125
7.258333	0.5	0.281875
7.266667	0.5	0.244000
7.275000	0.5	0.212000
7.283333	0.5	0.184625
7.291667	0.5	0.160625
7.300000	0.5	0.140250
7.308333	0.5	0.123125
7.316667	0.5	0.108375
7.325000	0.5	0.095250
7.333333	0.5	0.083625
7.341667	0.5	0.073625
7.350000	0.5	0.065250
7.358333	0.5	0.058000
7.366667	0.5	0.051750
7.375000	0.5	0.046375
7.383333	0.5	0.042000
7.391667	0.5	0.038125
7.400000	0.5	0.034750
7.408333	0.5	0.031750
7.416667	0.5	0.030000
7.425000	0.5	0.028250
7.433333	0.5	0.027000
7.441667	0.5	0.025750
7.450000	0.5	0.025500
7.458333	0.5	0.025500
7.466667	0.5	0.025375
7.475000	0.5	0.024375
7.483333	0.5	0.024000
7.491667	0.5	0.023875
7.500000	0.5	0.023875
7.508333	0.5	0.024000
7.516667	0.5	0.024125
7.525000	0.5	0.024125
7.533333	0.5	0.024000
7.541667	0.5	0.024125
7.550000	0.5	0.024125
7.558333	0.5	0.024375
7.566667	0.5	0.024750
7.575000	0.5	0.024625
7.583333	0.5	0.024750
7.591667	0.5	0.024750
7.600000	0.5	0.025375
7.608333	0.5	0.025750
7.616667	0.5	0.025875
7.625000	0.5	0.026000
7.633333	0.5	0.026125
7.641667	0.5	0.026250
7.650000	0.5	0.026125
7.658333	0.5	0.026000
7.666667	0.5	0.026375
7.675000	0.5	0.026625
7.683333	0.5	0.026375
7.691667	0.5	0.026375
7.700000	0.5	0.027125
7.708333	0.5	0.027375
7.716667	0.5	0.027125
7.725000	0.5	0.026750
7.733333	0.5	0.027125
7.741667	0.5	0.027250
7.750000	0.5	0.027500
7.758333	0.5	0.027625
7.766667	0.5	0.027625
7.775000	0.5	0.028250
7.783333	0.5	0.028625
7.791667	0.5	0.028500
7.800000	0.5	0.029125
7.808333	0.5	0.029250
7.816667	0.5	0.029500
7.825000	0.5	0.029875
7.833333	0.5	0.030000
7.841667	0.5	0.030125
7.850000	0.5	0.030500
7.858333	0.5	0.031250
7.866667	0.5	0.032250
7.875000	0.5	0.033250
7.883333	0.5	0.034250
7.891667	0.5	0.035625
7.900000	0.5	0.037250
7.908333	0.5	0.039250
7.916667	0.5	0.041750
7.925000	0.5	0.044625
7.933333	0.5	0.048625
7.941667	0.5	0.053625
7.950000	0.5	0.059750
7.958333	0.5	0.067625
7.966667	0.5	0.077750
7.975000	0.5	0.090250
7.983333	0.5	0.106250
7.991667	0.5	0.126500
8.000000	0.5	0.152125
8.008333	0.5	0.184000
8.016667	0.5	0.224500
8.025000	0.5	0.274000
8.033333	0.5	0.334500
8.041667	0.5	0.407375
8.050000	0.5	0.494500
8.058333	0.5	0.596250
8.066667	0.5	0.714875
8.075000	0.5	0.850375
8.083333	0.5	1.004250
8.091667	0.5	1.175875
8.100000	0.5	1.365875
8.108333	0.5	1.573750
8.116667	0.5	1.799500
8.125000	0.5	2.043250
8.133333	0.5	2.303625
8.141667	0.5	2.580375
8.150000	0.5	2.873250
8.158333	0.5	3.181250
8.166667	0.5	3.503500
8.175000	0.5	3.839625
8.183333	0.5	4.188750
8.191667	0.5	4.550250
8.200000	0.5	4.923875
8.208333	0.5	5.308250
8.216667	0.5	5.703500
8.225000	0.5	6.109000
8.233333	0.5	6.524500
8.241667	0.5	6.949250
8.250000	0.5	7.382750
8.258333	0.5	7.824625
8.266667	0.5	8.274250
8.275000	0.5	8.731000
8.283333	0.5	9.195375
8.291667	0.5	9.667000
8.300000	0.5	10.144625
8.308333	0.5	10.628375
8.316667	0.5	11.118000
8.325000	0.5	11.613000
8.333333	0.5	12.112000
8.341667	0.5	12.613250
8.350000	0.5	13.110125
8.358333	0.5	13.591750
8.366667	0.5	14.036250
8.375000	0.5	14.408250
8.383333	0.5	14.659750
8.391667	0.5	14.736000
8.400000	0.5	14.590125
8.408333	0.5	14.194125
8.416667	0.5	13.548125
8.425000	0.5	12.681625
8.433333	0.5	11.648125
8.441667	0.5	10.512000
8.450000	0.5	9.338625
8.458333	0.5	8.184000
8.466667	0.5	7.091750
8.475000	0.5	6.089250
8.483333	0.5	5.190875
8.491667	0.5	4.400750
8.500000	0.5	3.716250
8.508333	0.5	3.130125
8.516667	0.5	2.631625
8.525000	0.5	2.211625
8.533333	0.5	1.859125
8.541667	0.5	1.564500
8.550000	0.5	1.319500
8.558333	0.5	1.116000
8.566667	0.5	0.947125
8.575000	0.5	0.807500
8.583333	0.5	0.692625
8.591667	0.5	0.597500
8.600000	0.5	0.519000
8.608333	0.5	0.454000
8.616667	0.5	0.400250
8.625000	0.5	0.355375
8.633333	0.5	0.317625
8.641667	0.5	0.286500
8.650000	0.5	0.260000
8.658333	0.5	0.237250
8.666667	0.5	0.218125
8.675000	0.5	0.201625
8.683333	0.5	0.187625
8.691667	0.5	0.175500
8.700000	0.5	0.165125
8.708333	0.5	0.155500
8.716667	0.5	0.146750
8.725000	0.5	0.139250
8.733333	0.5	0.132500
8.741667	0.5	0.126875
8.750000	0.5	0.121500
8.758333	0.5	0.116375
8.766667	0.5	0.111375
8.775000	0.5	0.107250
8.783333	0.5	0.103625
8.791667	0.5	0.100625
8.800000	0.5	0.097750
8.808333	0.5	0.095250
8.816667	0.5	0.092625
8.825000	0.5	0.090125
8.833333	0.5	0.088250
8.841667	0.5	0.086500
8.850000	0.5	0.085250
8.858333	0.5	0.084375
8.866667	0.5	0.083750
8.875000	0.5	0.084125
8.883333	0.5	0.084875
8.891667	0.5	0.086875
8.900000	0.5	0.089500
8.908333	0.5	0.093875
8.916667	0.5	0.099375
8.925000	0.5	0.106875
8.933333	0.5	0.117250
8.941667	0.5	0.130250
8.950000	0.5	0.146375
8.958333	0.5	0.167250
8.966667	0.5	0.193000
8.975000	0.5	0.225000
8.983333	0.5	0.263375
8.991667	0.5	0.309500
9.000000	0.5	0.364000
9.008333	0.5	0.427250
9.016667	0.5	0.499750
9.025000	0.5	0.582125
9.033333	0.5	0.673500
9.041667	0.5	0.773750
9.050000	0.5	0.881875
9.058333	0.5	0.997250
9.066667	0.5	1.117500
9.075000	0.5	1.241250
9.083333	0.5	1.365750
9.091667	0.5	1.489000
9.100000	0.5	1.608625
9.108333	0.5	1.721625
9.116667	0.5	1.825375
9.125000	0.5	1.917500
9.133333	0.5	1.995125
9.141667	0.5	2.057750
9.150000	0.5	2.102375
9.158333	0.5	2.128625
9.166667	0.5	2.137000
9.175000	0.5	2.127000
9.183333	0.5	2.099375
9.191667	0.5	2.055500
9.200000	0.5	1.996250
9.208333	0.5	1.923750
9.216667	0.5	1.840250
9.225000	0.5	1.747250
9.233333	0.5	1.647500
9.241667	0.5	1.543750
9.250000	0.5	1.437500
9.258333	0.5	1.330500
9.266667	0.5	1.224375
9.275000	0.5	1.121000
9.283333	0.5	1.020875
9.291667	0.5	0.925625
9.300000	0.5	0.835375
9.308333	0.5	0.751750
9.316667	0.5	0.674250
9.325000	0.5	0.603250
9.333333	0.5	0.538750
9.341667	0.5	0.480125
9.350000	0.5	0.427625
9.358333	0.5	0.380750
9.366667	0.5	0.338250
9.375000	0.5	0.301250
9.383333	0.5	0.268750
9.391667	0.5	0.240375
9.400000	0.5	0.215375
9.408333	0.5	0.193875
9.416667	0.5	0.175625
9.425000	0.5	0.159625
9.433333	0.5	0.145750
9.441667	0.5	0.133875
9.450000	0.5	0.123875
9.458333	0.5	0.115125
9.466667	0.5	0.108125
9.475000	0.5	0.102125
9.483333	0.5	0.096875
9.491667	0.5	0.092750
9.500000	0.5	0.089625
9.508333	0.5	0.087375
9.516667	0.5	0.086000
9.525000	0.5	0.085500
9.533333	0.5	0.085375
9.541667	0.5	0.086750
9.550000	0.5	0.088875
9.558333	0.5	0.091000
9.566667	0.5	0.094375
9.575000	0.5	0.098375
9.583333	0.5	0.103125
9.591667	0.5	0.108625
9.600000	0.5	0.114500
9.608333	0.5	0.120625
9.616667	0.5	0.127250
9.625000	0.5	0.134000
9.633333	0.5	0.141125
9.641667	0.5	0.148625
9.650000	0.5	0.155750
9.658333	0.5	0.162625
9.666667	0.5	0.169125
9.675000	0.5	0.175125
9.683333	0.5	0.180625
9.691667	0.5	0.185375
9.700000	0.5	0.189500
9.708333	0.5	0.192750
9.716667	0.5	0.194875
9.725000	0.5	0.196500
9.733333	0.5	0.197500
9.741667	0.5	0.197250
9.750000	0.5	0.196250
9.758333	0.5	0.194250
9.766667	0.5	0.191375
9.775000	0.5	0.187500
9.783333	0.5	0.183250
9.791667	0.5	0.178875
9.800000	0.5	0.173750
9.808333	0.5	0.168250
9.816667	0.5	0.163000
9.825000	0.5	0.157250
9.833333	0.5	0.151375
9.841667	0.5	0.145375
9.850000	0.5	0.139375
9.858333	0.5	0.133375
9.866667	0.5	0.127625
9.875000	0.5	0.122500
9.883333	0.5	0.117000
9.891667	0.5	0.111750
9.900000	0.5	0.106500
9.908333	0.5	0.101375
9.916667	0.5	0.096625
9.925000	0.5	0.092375
9.933333	0.5	0.088375
9.941667	0.5	0.084125
9.950000	0.5	0.080250
9.958333	0.5	0.076375
9.966667	0.5	0.073000
9.975000	0.5	0.069875
9.983333	0.5	0.066875
9.991667	0.5	0.063750
10.000000	0.5	0.060750
10.008333	0.5	0.058125
10.016667	0.5	0.055250
10.025000	0.5	0.052750
10.033333	0.5	0.050625
10.041667	0.5	0.048875
10.050000	0.5	0.047375
10.058333	0.5	0.046250
10.066667	0.5	0.045125
10.075000	0.5	0.044000
10.083333	0.5	0.043250
10.091667	0.5	0.042875
10.100000	0.5	0.042750
10.108333	0.5	0.043375
10.116667	0.5	0.044250
10.125000	0.5	0.045750
10.133333	0.5	0.048250
10.141667	0.5	0.050875
10.150000	0.5	0.054625
10.158333	0.5	0.058875
10.166667	0.5	0.063750
10.175000	0.5	0.069500
10.183333	0.5	0.075625
10.191667	0.5	0.082250
10.200000	0.5	0.089625
10.208333	0.5	0.097000
10.216667	0.5	0.104875
10.225000	0.5	0.113125
10.233333	0.5	0.121875
10.241667	0.5	0.130125
10.250000	0.5	0.137875
10.258333	0.5	0.144875
10.266667	0.5	0.150750
10.275000	0.5	0.155750
10.283333	0.5	0.159625
10.291667	0.5	0.162250
10.300000	0.5	0.163750
10.308333	0.5	0.164000
10.316667	0.5	0.163500
10.325000	0.5	0.162000
10.333333	0.5	0.159500
10.341667	0.5	0.155750
10.350000	0.5	0.151375
10.358333	0.5	0.146375
10.366667	0.5	0.140500
10.375000	0.5	0.134625
10.383333	0.5	0.128375
10.391667	0.5	0.121875
10.400000	0.5	0.115000
10.408333	0.5	0.108750
10.416667	0.5	0.102750
10.425000	0.5	0.097250
10.433333	0.5	0.091875
10.441667	0.5	0.087000
10.450000	0.5	0.081875
10.458333	0.5	0.077125
10.466667	0.5	0.073250
10.475000	0.5	0.069500
10.483333	0.5	0.066000
10.491667	0.5	0.063125
10.500000	0.5	0.060625
10.508333	0.5	0.058625
10.516667	0.5	0.056625
10.525000	0.5	0.055125
10.533333	0.5	0.054000
10.541667	0.5	0.053000
10.550000	0.5	0.052375
10.558333	0.5	0.052500
10.566667	0.5	0.053000
10.575000	0.5	0.053750
10.583333	0.5	0.054625
10.591667	0.5	0.056000
10.600000	0.5	0.057750
10.608333	0.5	0.060000
10.616667	0.5	0.062625
10.625000	0.5	0.065375
10.633333	0.5	0.068000
10.641667	0.5	0.071000
10.650000	0.5	0.074500
10.658333	0.5	0.077750
10.666667	0.5	0.081125
10.675000	0.5	0.085000
10.683333	0.5	0.088625
10.691667	0.5	0.092500
10.700000	0.5	0.095750
10.708333	0.5	0.098625
10.716667	0.5	0.100875
10.725000	0.5	0.103250
10.733333	0.5	0.104375
10.741667	0.5	0.105500
10.750000	0.5	0.105750
10.758333	0.5	0.105500
10.766667	0.5	0.104750
10.775000	0.5	0.103125
10.783333	0.5	0.101000
10.791667	0.5	0.098875
10.800000	0.5	0.096000
10.808333	0.5	0.092875
10.816667	0.5	0.089625
10.825000	0.5	0.086125
10.833333	0.5	0.082625
10.841667	0.5	0.079375
10.850000	0.5	0.076375
10.858333	0.5	0.073375
10.866667	0.5	0.070500
10.875000	0.5	0.067375
10.883333	0.5	0.065000
10.891667	0.5	0.063375
10.900000	0.5	0.062000
10.908333	0.5	0.060625
10.916667	0.5	0.059750
10.925000	0.5	0.059375
10.933333	0.5	0.059000
10.941667	0.5	0.059000
10.950000	0.5	0.059375
10.958333	0.5	0.060125
10.966667	0.5	0.061000
10.975000	0.5	0.062250
10.983333	0.5	0.063875
10.991667	0.5	0.065625
11.000000	0.5	0.067875
11.008333	0.5	0.069750
11.016667	0.5	0.072000
11.025000	0.5	0.074125
11.033333	0.5	0.075625
11.041667	0.5	0.076875
11.050000	0.5	0.078625
11.058333	0.5	0.079750
11.066667	0.5	0.080625
11.075000	0.5	0.080875
11.083333	0.5	0.081250
11.091667	0.5	0.080625
11.100000	0.5	0.080375
11.108333	0.5	0.079375
11.116667	0.5	0.078500
11.125000	0.5	0.077500
11.133333	0.5	0.075625
11.141667	0.5	0.073625
11.150000	0.5	0.071500
11.158333	0.5	0.069250
11.166667	0.5	0.067125
11.175000	0.5	0.064750
11.183333	0.5	0.062875
11.191667	0.5	0.060625
11.200000	0.5	0.058250
11.208333	0.5	0.055875
11.216667	0.5	0.053375
11.225000	0.5	0.051000
11.233333	0.5	0.048875
11.241667	0.5	0.047000
11.250000	0.5	0.045750
11.258333	0.5	0.044000
11.266667	0.5	0.042500
11.275000	0.5	0.041500
11.283333	0.5	0.040125
11.291667	0.5	0.039125
11.300000	0.5	0.038125
11.308333	0.5	0.037250
11.316667	0.5	0.036500
11.325000	0.5	0.035375
11.333333	0.5	0.034500
11.341667	0.5	0.034000
11.350000	0.5	0.033625
11.358333	0.5	0.032875
11.366667	0.5	0.032375
11.375000	0.5	0.032375
11.383333	0.5	0.032000
11.391667	0.5	0.031750
11.400000	0.5	0.031500
11.408333	0.5	0.031375
11.416667	0.5	0.031125
11.425000	0.5	0.031000
11.433333	0.5	0.031000
11.441667	0.5	0.030625
11.450000	0.5	0.030500
11.458333	0.5	0.030250
11.466667	0.5	0.030375
11.475000	0.5	0.030500
11.483333	0.5	0.030250
11.491667	0.5	0.030250
11.500000	0.5	0.029875
11.508333	0.5	0.029375
11.516667	0.5	0.029375
11.525000	0.5	0.029625
11.533333	0.5	0.029500
11.541667	0.5	0.029125
11.550000	0.5	0.028250
11.558333	0.5	0.028625
11.566667	0.5	0.028500
11.575000	0.5	0.028125
11.583333	0.5	0.027750
11.591667	0.5	0.027375
11.600000	0.5	0.027125
11.608333	0.5	0.026875
11.616667	0.5	0.026625
11.625000	0.5	0.026375
11.633333	0.5	0.026500
11.641667	0.5	0.026750
11.650000	0.5	0.026625
11.658333	0.5	0.026750
11.666667	0.5	0.026250
11.675000	0.5	0.025875
11.683333	0.5	0.025500
11.691667	0.5	0.025125
11.700000	0.5	0.025500
11.708333	0.5	0.025375
11.716667	0.5	0.025250
11.725000	0.5	0.025250
11.733333	0.5	0.025000
11.741667	0.5	0.025000
11.750000	0.5	0.025250
11.758333	0.5	0.025125
11.766667	0.5	0.025250
11.775000	0.5	0.025750
11.783333	0.5	0.025500
11.791667	0.5	0.025250
11.800000	0.5	0.025250
11.808333	0.5	0.025750
11.816667	0.5	0.026375
11.825000	0.5	0.026500
11.833333	0.5	0.026250
11.841667	0.5	0.026125
11.850000	0.5	0.026000
11.858333	0.5	0.026250
11.866667	0.5	0.026625
11.875000	0.5	0.027000
11.883333	0.5	0.027250
11.891667	0.5	0.027750
11.900000	0.5	0.027750
11.908333	0.5	0.027875
11.916667	0.5	0.028000
11.925000	0.5	0.028000
11.933333	0.5	0.028000
11.941667	0.5	0.028250
11.950000	0.5	0.028875
11.958333	0.5	0.029125
11.966667	0.5	0.029625
11.975000	0.5	0.030250
11.983333	0.5	0.031125
11.991667	0.5	0.031875
12.000000	0.5	0.032375
12.008333	0.5	0.032375
12.016667	0.5	0.032250
12.025000	0.5	0.032750
12.033333	0.5	0.033250
12.041667	0.5	0.033625
12.050000	0.5	0.034125
12.058333	0.5	0.034375
12.066667	0.5	0.034750
12.075000	0.5	0.034750
12.083333	0.5	0.034875
12.091667	0.5	0.034875
12.100000	0.5	0.034875
12.108333	0.5	0.035250
12.116667	0.5	0.034625
12.125000	0.5	0.034250
12.133333	0.5	0.033875
12.141667	0.5	0.033750
12.150000	0.5	0.033375
12.158333	0.5	0.033125
12.166667	0.5	0.032625
12.175000	0.5	0.032375
12.183333	0.5	0.031750
12.191667	0.5	0.031875
12.200000	0.5	0.032125
12.208333	0.5	0.032125
12.216667	0.5	0.032125
12.225000	0.5	0.032875
12.233333	0.5	0.033125
12.241667	0.5	0.033625
12.250000	0.5	0.033500
12.258333	0.5	0.034250
12.266667	0.5	0.034750
12.275000	0.5	0.035375
12.283333	0.5	0.036250
12.291667	0.5	0.036875
12.300000	0.5	0.037750
12.308333	0.5	0.038500
12.316667	0.5	0.039500
12.325000	0.5	0.040500
12.333333	0.5	0.041125
12.341667	0.5	0.041875
12.350000	0.5	0.042125
12.358333	0.5	0.042125
12.366667	0.5	0.042125
12.375000	0.5	0.042000
12.383333	0.5	0.041875
12.391667	0.5	0.040875
12.400000	0.5	0.040125
12.408333	0.5	0.038875
12.416667	0.5	0.037750
12.425000	0.5	0.036875
12.433333	0.5	0.035500
12.441667	0.5	0.034500
12.450000	0.5	0.032750
12.458333	0.5	0.031500
12.466667	0.5	0.030000
12.475000	0.5	0.028375
12.483333	0.5	0.027250
12.491667	0.5	0.026000
12.500000	0.5	0.024875
12.508333	0.5	0.023875
12.516667	0.5	0.023375
12.525000	0.5	0.022625
12.533333	0.5	0.022125
12.541667	0.5	0.021500
12.550000	0.5	0.021125
12.558333	0.5	0.020375
12.566667	0.5	0.020250
12.575000	0.5	0.020125
12.583333	0.5	0.020250
12.591667	0.5	0.020375
12.600000	0.5	0.020375
12.608333	0.5	0.020375
12.616667	0.5	0.020000
12.625000	0.5	0.019875
12.633333	0.5	0.019625
12.641667	0.5	0.019500
12.650000	0.5	0.019125
12.658333	0.5	0.018750
12.666667	0.5	0.018000
12.675000	0.5	0.017250
12.683333	0.5	0.016625
12.691667	0.5	0.016375
12.700000	0.5	0.015625
12.708333	0.5	0.015000
12.716667	0.5	0.014375
12.725000	0.5	0.013500
12.733333	0.5	0.013375
12.741667	0.5	0.012625
12.750000	0.5	0.012000
12.758333	0.5	0.011625
12.766667	0.5	0.011000
12.775000	0.5	0.010125
12.783333	0.5	0.009375
12.791667	0.5	0.009000
12.800000	0.5	0.008750
12.808333	0.5	0.008250
12.816667	0.5	0.008000
12.825000	0.5	0.007500
12.833333	0.5	0.007000
12.841667	0.5	0.006125
12.850000	0.5	0.005750
12.858333	0.5	0.005125
12.866667	0.5	0.004625
12.875000	0.5	0.004375
12.883333	0.5	0.004250
12.891667	0.5	0.004000
12.900000	0.5	0.003875
12.908333	0.5	0.003625
12.916667	0.5	0.003375
12.925000	0.5	0.002875
12.933333	0.5	0.002500
12.941667	0.5	0.002375
12.950000	0.5	0.002125
12.958333	0.5	0.002125
12.966667	0.5	0.002125
12.975000	0.5	0.002375
12.983333	0.5	0.002125
12.991667	0.5	0.002250
13.000000	0.5	0.002375
13.008333	0.5	0.002500
13.016667	0.5	0.002500
13.025000	0.5	0.002625
13.033333	0.5	0.002750
13.041667	0.5	0.002250
13.050000	0.5	0.002375
13.058333	0.5	0.003000
13.066667	0.5	0.003250
13.075000	0.5	0.003750
13.083333	0.5	0.004250
13.091667	0.5	0.004625
13.100000	0.5	0.005000
13.108333	0.5	0.005250
13.116667	0.5	0.005500
13.125000	0.5	0.005875
13.133333	0.5	0.006375
13.141667	0.5	0.007375
13.150000	0.5	0.007250
13.158333	0.5	0.007625
13.166667	0.5	0.008000
13.175000	0.5	0.008625
13.183333	0.5	0.008625
13.191667	0.5	0.009250
13.200000	0.5	0.009875
13.208333	0.5	0.010625
13.216667	0.5	0.011125
13.225000	0.5	0.011250
13.233333	0.5	0.012000
13.241667	0.5	0.012500
13.250000	0.5	0.012625
13.258333	0.5	0.013375
13.266667	0.5	0.014125
13.275000	0.5	0.014625
13.283333	0.5	0.015250
13.291667	0.5	0.015875
13.300000	0.5	0.016500
13.308333	0.5	0.017000
13.316667	0.5	0.017375
13.325000	0.5	0.018250
13.333333	0.5	0.019375
13.341667	0.5	0.019875
13.350000	0.5	0.020375
13.358333	0.5	0.020625
13.366667	0.5	0.020875
13.375000	0.5	0.021375
13.383333	0.5	0.021875
13.391667	0.5	0.022375
13.400000	0.5	0.023125
13.408333	0.5	0.023625
13.416667	0.5	0.024375
13.425000	0.5	0.024375
13.433333	0.5	0.024500
13.441667	0.5	0.025125
13.450000	0.5	0.025625
13.458333	0.5	0.026250
13.466667	0.5	0.026875
13.475000	0.5	0.027875
13.483333	0.5	0.028375
13.491667	0.5	0.028625
13.500000	0.5	0.029375
13.508333	0.5	0.030500
13.516667	0.5	0.031375
13.525000	0.5	0.031500
13.533333	0.5	0.031875
13.541667	0.5	0.032125
13.550000	0.5	0.032500
13.558333	0.5	0.032375
13.566667	0.5	0.032250
13.575000	0.5	0.032000
13.583333	0.5	0.032250
13.591667	0.5	0.032875
13.600000	0.5	0.033250
13.608333	0.5	0.033125
13.616667	0.5	0.033250
13.625000	0.5	0.033125
13.633333	0.5	0.033250
13.641667	0.5	0.033500
13.650000	0.5	0.033750
13.658333	0.5	0.033625
13.666667	0.5	0.033250
13.675000	0.5	0.033250
13.683333	0.5	0.032875
13.691667	0.5	0.032875
13.700000	0.5	0.033000
13.708333	0.5	0.032750
13.716667	0.5	0.032500
13.725000	0.5	0.032500
13.733333	0.5	0.032500
13.741667	0.5	0.032250
13.750000	0.5	0.032250
13.758333	0.5	0.032500
13.766667	0.5	0.032125
13.775000	0.5	0.031750
13.783333	0.5	0.031625
13.791667	0.5	0.031625
13.800000	0.5	0.031500
13.808333	0.5	0.031500
13.816667	0.5	0.031125
13.825000	0.5	0.031375
13.833333	0.5	0.031000
13.841667	0.5	0.031000
13.850000	0.5	0.030500
13.858333	0.5	0.030500
13.866667	0.5	0.030750
13.875000	0.5	0.030000
13.883333	0.5	0.030125
13.891667	0.5	0.030000
13.900000	0.5	0.029750
13.908333	0.5	0.029250
13.916667	0.5	0.029000
13.925000	0.5	0.029000
13.933333	0.5	0.028375
13.941667	0.5	0.028125
13.950000	0.5	0.027500
13.958333	0.5	0.026750
13.966667	0.5	0.026125
13.975000	0.5	0.025125
13.983333	0.5	0.024375
13.991667	0.5	0.024125
14.000000	0.5	0.023500
14.008333	0.5	0.023000
14.016667	0.5	0.022625
14.025000	0.5	0.022000
14.033333	0.5	0.021625
14.041667	0.5	0.020750
14.050000	0.5	0.020500
14.058333	0.5	0.019875
14.066667	0.5	0.019375
14.075000	0.5	0.018875
14.083333	0.5	0.018375
14.091667	0.5	0.017625
14.100000	0.5	0.016750
14.108333	0.5	0.015500
14.116667	0.5	0.014875
14.125000	0.5	0.014125
14.133333	0.5	0.013125
14.141667	0.5	0.012250
14.150000	0.5	0.011625
14.158333	0.5	0.011000
14.166667	0.5	0.010000
14.175000	0.5	0.009125
14.183333	0.5	0.008875
14.191667	0.5	0.008000
14.200000	0.5	0.007125
14.208333	0.5	0.006375
14.216667	0.5	0.006250
14.225000	0.5	0.006000
14.233333	0.5	0.005625
14.241667	0.5	0.005250
14.250000	0.5	0.004750
14.258333	0.5	0.004375
14.266667	0.5	0.003750
14.275000	0.5	0.003125
14.283333	0.5	0.003250
14.291667	0.5	0.002500
14.300000	0.5	0.001875
14.308333	0.5	0.001625
14.316667	0.5	0.001250
14.325000	0.5	0.000500
14.333333	0.5	0.000500
14.341667	0.5	0.000500
14.350000	0.5	0.000250
14.358333	0.5	0.000125
14.366667	0.5	0.000000
14.375000	0.5	0.000000
14.383333	0.5	0.000250
14.391667	0.5	0.000875
14.400000	0.5	0.001125
14.408333	0.5	0.001250
14.416667	0.5	0.001250
14.425000	0.5	0.001250
14.433333	0.5	0.001500
14.441667	0.5	0.002125
14.450000	0.5	0.002625
14.458333	0.5	0.003375
14.466667	0.5	0.003875
14.475000	0.5	0.003875
14.483333	0.5	0.004250
14.491667	0.5	0.004375
14.500000	0.5	0.004625
14.508333	0.5	0.005625
14.516667	0.5	0.006125
14.525000	0.5	0.006875
14.533333	0.5	0.007250
14.541667	0.5	0.007875
14.550000	0.5	0.008625
14.558333	0.5	0.009500
14.566667	0.5	0.009875
14.575000	0.5	0.010625
14.583333	0.5	0.011000
14.591667	0.5	0.012125
14.600000	0.5	0.012750
14.608333	0.5	0.013250
14.616667	0.5	0.013625
14.625000	0.5	0.014125
14.633333	0.5	0.014500
14.641667	0.5	0.014875
14.650000	0.5	0.015375
14.658333	0.5	0.016125
14.666667	0.5	0.017125
14.675000	0.5	0.017250
14.683333	0.5	0.017625
14.691667	0.5	0.018125
14.700000	0.5	0.018375
14.708333	0.5	0.018625
14.716667	0.5	0.019000
14.725000	0.5	0.019125
14.733333	0.5	0.019125
14.741667	0.5	0.019125
14.750000	0.5	0.019500
14.758333	0.5	0.019875
14.766667	0.5	0.020125
14.775000	0.5	0.020625
14.783333	0.5	0.020500
14.791667	0.5	0.020375
14.800000	0.5	0.020250
14.808333	0.5	0.020125
14.816667	0.5	0.020500
14.825000	0.5	0.021250
14.833333	0.5	0.021000
14.841667	0.5	0.021125
14.850000	0.5	0.021125
14.858333	0.5	0.021250
14.866667	0.5	0.021000
14.875000	0.5	0.021000
14.883333	0.5	0.021250
14.891667	0.5	0.021250
14.900000	0.5	0.020875
14.908333	0.5	0.020500
14.916667	0.5	0.020500
14.925000	0.5	0.020250
14.933333	0.5	0.020250
14.941667	0.5	0.020625
14.950000	0.5	0.020500
14.958333	0.5	0.020500
14.966667	0.5	0.021000
14.975000	0.5	0.021375
14.983333	0.5	0.021375
14.991667	0.5	0.020750
15.000000	0.5	0.020500
15.008333	0.5	0.020250
15.016667	0.5	0.020250
15.025000	0.5	0.020625
15.033333	0.5	0.020500
15.041667	0.5	0.020250
15.050000	0.5	0.020250
15.058333	0.5	0.019750
15.066667	0.5	0.019500
15.075000	0.5	0.019125
15.083333	0.5	0.019375
15.091667	0.5	0.018875
15.100000	0.5	0.018375
15.108333	0.5	0.017625
15.116667	0.5	0.017500
15.125000	0.5	0.017375
15.133333	0.5	0.017375
15.141667	0.5	0.017250
15.150000	0.5	0.017000
15.158333	0.5	0.016250
15.166667	0.5	0.015625
15.175000	0.5	0.015375
15.183333	0.5	0.015500
15.191667	0.5	0.015125
15.200000	0.5	0.014500
15.208333	0.5	0.014250
15.216667	0.5	0.013500
15.225000	0.5	0.013500
15.233333	0.5	0.013500
15.241667	0.5	0.013000
15.250000	0.5	0.012750
15.258333	0.5	0.012750
15.266667	0.5	0.012625
15.275000	0.5	0.012375
15.283333	0.5	0.011875
15.291667	0.5	0.011625
15.300000	0.5	0.011875
15.308333	0.5	0.011750
15.316667	0.5	0.011875
15.325000	0.5	0.011375
15.333333	0.5	0.011125
15.341667	0.5	0.011000
15.350000	0.5	0.010625
15.358333	0.5	0.010375
15.366667	0.5	0.010125
15.375000	0.5	0.009875
15.383333	0.5	0.009500
15.391667	0.5	0.009875
15.400000	0.5	0.010000
15.408333	0.5	0.009875
15.416667	0.5	0.009750
15.425000	0.5	0.009500
15.433333	0.5	0.010125
15.441667	0.5	0.009500
15.450000	0.5	0.009500
15.458333	0.5	0.009500
15.466667	0.5	0.009625
15.475000	0.5	0.009625
15.483333	0.5	0.010000
15.491667	0.5	0.010125
15.500000	0.5	0.010250
15.508333	0.5	0.010375
15.516667	0.5	0.010125
15.525000	0.5	0.010000
15.533333	0.5	0.010250
15.541667	0.5	0.010000
15.550000	0.5	0.010125
15.558333	0.5	0.010375
15.566667	0.5	0.010625
15.575000	0.5	0.010875
15.583333	0.5	0.010875
15.591667	0.5	0.011000
15.600000	0.5	0.011250
15.608333	0.5	0.011000
15.616667	0.5	0.010875
15.625000	0.5	0.010875
15.633333	0.5	0.011000
15.641667	0.5	0.010625
15.650000	0.5	0.010500
15.658333	0.5	0.010875
15.666667	0.5	0.010875
15.675000	0.5	0.010875
15.683333	0.5	0.011125
15.691667	0.5	0.011125
15.700000	0.5	0.010500
15.708333	0.5	0.010500
15.716667	0.5	0.010375
15.725000	0.5	0.010125
15.733333	0.5	0.010250
15.741667	0.5	0.009875
15.750000	0.5	0.009875
15.758333	0.5	0.009625
15.766667	0.5	0.009875
15.775000	0.5	0.009625
15.783333	0.5	0.009375
15.791667	0.5	0.009125
15.800000	0.5	0.009000
15.808333	0.5	0.008500
15.816667	0.5	0.008125
15.825000	0.5	0.008250
15.833333	0.5	0.007875
15.841667	0.5	0.007375
15.850000	0.5	0.007000
15.858333	0.5	0.006750
15.866667	0.5	0.006750
15.875000	0.5	0.006375
15.883333	0.5	0.006000
15.891667	0.5	0.005625
15.900000	0.5	0.005250
15.908333	0.5	0.004875
15.916667	0.5	0.005000
15.925000	0.5	0.004750
15.933333	0.5	0.004000
15.941667	0.5	0.003625
15.950000	0.5	0.003125
15.958333	0.5	0.003000
15.966667	0.5	0.002375
15.975000	0.5	0.002000
15.983333	0.5	0.001625
15.991667	0.5	0.001625
16.000000	0.5	0.001000
16.008333	0.5	0.000625
16.016667	0.5	0.000000
16.025000	0.5	-0.000125
16.033333	0.5	-0.000500
16.041667	0.5	-0.000375
16.050000	0.5	-0.001125
16.058333	0.5	-0.001625
16.066667	0.5	-0.001375
16.075000	0.5	-0.001750
16.083333	0.5	-0.002125
16.091667	0.5	-0.002000
16.100000	0.5	-0.002375
16.108333	0.5	-0.003125
16.116667	0.5	-0.003625
16.125000	0.5	-0.004125
16.133333	0.5	-0.004375
16.141667	0.5	-0.004250
16.150000	0.5	-0.004125
16.158333	0.5	-0.004000
16.166667	0.5	-0.004250
16.175000	0.5	-0.004250
16.183333	0.5	-0.004750
16.191667	0.5	-0.004375
16.200000	0.5	-0.004375
16.208333	0.5	-0.004250
16.216667	0.5	-0.004250
16.225000	0.5	-0.004625
16.233333	0.5	-0.004875
16.241667	0.5	-0.004625
16.250000	0.5	-0.004500
16.258333	0.5	-0.004625
16.266667	0.5	-0.004625
16.275000	0.5	-0.004625
16.283333	0.5	-0.004500
16.291667	0.5	-0.004375
16.300000	0.5	-0.004125
16.308333	0.5	-0.003875
16.316667	0.5	-0.003750
16.325000	0.5	-0.003625
16.333333	0.5	-0.003000
16.341667	0.5	-0.002625
16.350000	0.5	-0.002125
16.358333	0.5	-0.002000
16.366667	0.5	-0.001375
16.375000	0.5	-0.000875
16.383333	0.5	-0.000500
16.391667	0.5	0.000000
16.400000	0.5	0.000500
16.408333	0.5	0.000750
16.416667	0.5	0.001125
16.425000	0.5	0.001375
16.433333	0.5	0.002125
16.441667	0.5	0.002250
16.450000	0.5	0.002250
16.458333	0.5	0.002250
16.466667	0.5	0.002500
16.475000	0.5	0.002250
16.483333	0.5	0.002250
16.491667	0.5	0.002500
16.500000	0.5	0.002875
16.508333	0.5	0.003125
16.516667	0.5	0.003500
16.525000	0.5	0.003875
16.533333	0.5	0.003625
16.541667	0.5	0.003625
16.550000	0.5	0.003875
16.558333	0.5	0.003875
16.566667	0.5	0.004125
16.575000	0.5	0.004250
16.583333	0.5	0.004375
16.591667	0.5	0.004625
16.600000	0.5	0.004750
16.608333	0.5	0.005000
16.616667	0.5	0.005375
16.625000	0.5	0.005375
16.633333	0.5	0.005375
16.641667	0.5	0.005750
16.650000	0.5	0.005500
16.658333	0.5	0.005500
16.666667	0.5	0.005625
16.675000	0.5	0.005500
16.683333	0.5	0.005625
16.691667	0.5	0.006000
16.700000	0.5	0.006375
16.708333	0.5	0.006750
16.716667	0.5	0.007000
16.725000	0.5	0.007375
16.733333	0.5	0.007750
16.741667	0.5	0.008125
16.750000	0.5	0.008375
16.758333	0.5	0.008750
16.766667	0.5	0.009375
16.775000	0.5	0.010375
16.783333	0.5	0.010750
16.791667	0.5	0.011125
16.800000	0.5	0.011750
16.808333	0.5	0.012625
16.816667	0.5	0.013375
16.825000	0.5	0.014125
16.833333	0.5	0.014625
16.841667	0.5	0.015250
16.850000	0.5	0.015625
16.858333	0.5	0.015875
16.866667	0.5	0.016500
16.875000	0.5	0.016875
16.883333	0.5	0.017250
16.891667	0.5	0.017875
16.900000	0.5	0.018625
16.908333	0.5	0.019375
16.916667	0.5	0.019750
16.925000	0.5	0.020125
16.933333	0.5	0.020375
16.941667	0.5	0.020375
16.950000	0.5	0.020625
16.958333	0.5	0.021250
16.966667	0.5	0.021250
16.975000	0.5	0.021375
16.983333	0.5	0.021750
16.991667	0.5	0.022125
17.000000	0.5	0.022000
17.008333	0.5	0.021375
17.016667	0.5	0.020625
17.025000	0.5	0.020125
17.033333	0.5	0.019750
17.041667	0.5	0.019500
17.050000	0.5	0.019125
17.058333	0.5	0.018125
17.066667	0.5	0.016625
17.075000	0.5	0.015375
17.083333	0.5	0.014000
17.091667	0.5	0.012375
17.100000	0.5	0.010500
17.108333	0.5	0.008750
17.116667	0.5	0.006625
17.125000	0.5	0.004625
17.133333	0.5	0.001875
17.141667	0.5	-0.000750
17.150000	0.5	-0.003250
17.158333	0.5	-0.006500
17.166667	0.5	-0.010125
17.175000	0.5	-0.014125
17.183333	0.5	-0.018125
17.191667	0.5	-0.022125
17.200000	0.5	-0.026625
17.208333	0.5	-0.030875
17.216667	0.5	-0.035125
17.225000	0.5	-0.039750
17.233333	0.5	-0.044375
17.241667	0.5	-0.048750
17.250000	0.5	-0.053500
17.258333	0.5	-0.058375
17.266667	0.5	-0.063000
17.275000	0.5	-0.067625
17.283333	0.5	-0.071750
17.291667	0.5	-0.075625
17.300000	0.5	-0.079375
17.308333	0.5	-0.082375
17.316667	0.5	-0.085375
17.325000	0.5	-0.088500
17.333333	0.5	-0.090875
17.341667	0.5	-0.092875
17.350000	0.5	-0.094750
17.358333	0.5	-0.095625
17.366667	0.5	-0.095875
17.375000	0.5	-0.095875
17.383333	0.5	-0.095625
17.391667	0.5	-0.095375
17.400000	0.5	-0.093750
17.408333	0.5	-0.092250
17.416667	0.5	-0.090125
17.425000	0.5	-0.088000
17.433333	0.5	-0.085500
17.441667	0.5	-0.082625
17.450000	0.5	-0.079375
17.458333	0.5	-0.076000
17.466667	0.5	-0.072375
17.475000	0.5	-0.069000
17.483333	0.5	-0.065500
17.491667	0.5	-0.062000
17.500000	0.5	-0.058375
17.508333	0.5	-0.055000
17.516667	0.5	-0.051625
17.525000	0.5	-0.048625
17.533333	0.5	-0.045750
17.541667	0.5	-0.042750
17.550000	0.5	-0.040000
17.558333	0.5	-0.037125
17.566667	0.5	-0.034250
17.575000	0.5	-0.031375
17.583333	0.5	-0.029375
17.591667	0.5	-0.027125
17.600000	0.5	-0.025125
17.608333	0.5	-0.023750
17.616667	0.5	-0.022125
17.625000	0.5	-0.020500
17.633333	0.5	-0.019125
17.641667	0.5	-0.018125
17.650000	0.5	-0.017125
17.658333	0.5	-0.016375
17.666667	0.5	-0.015375
17.675000	0.5	-0.014500
17.683333	0.5	-0.013250
17.691667	0.5	-0.012250
17.700000	0.5	-0.011875
17.708333	0.5	-0.011125
17.716667	0.5	-0.010625
17.725000	0.5	-0.009625
17.733333	0.5	-0.009125
17.741667	0.5	-0.008625
17.750000	0.5	-0.008500
17.758333	0.5	-0.008125
17.766667	0.5	-0.008250
17.775000	0.5	-0.008000
17.783333	0.5	-0.008125
17.791667	0.5	-0.008375
17.800000	0.5	-0.008125
17.808333	0.5	-0.008125
17.816667	0.5	-0.008000
17.825000	0.5	-0.007750
17.833333	0.5	-0.007750
17.841667	0.5	-0.007500
17.850000	0.5	-0.007125
17.858333	0.5	-0.006750
17.866667	0.5	-0.006625
17.875000	0.5	-0.006750
17.883333	0.5	-0.006625
17.891667	0.5	-0.006375
17.900000	0.5	-0.006250
17.908333	0.5	-0.006500
17.916667	0.5	-0.006625
17.925000	0.5	-0.006500
17.933333	0.5	-0.006375
17.941667	0.5	-0.006500
17.950000	0.5	-0.006250
17.958333	0.5	-0.006000
17.966667	0.5	-0.005750
17.975000	0.5	-0.005500
17.983333	0.5	-0.005500
17.991667	0.5	-0.005375
18.000000	0.5	-0.005000
18.008333	0.5	-0.005000
18.016667	0.5	-0.005000
18.025000	0.5	-0.004750
18.033333	0.5	-0.004750
18.041667	0.5	-0.005000
18.050000	0.5	-0.005500
18.058333	0.5	-0.005625
18.066667	0.5	-0.005500
18.075000	0.5	-0.005625
18.083333	0.5	-0.005500
18.091667	0.5	-0.005500
18.100000	0.5	-0.005500
18.108333	0.5	-0.005750
18.116667	0.5	-0.005875
18.125000	0.5	-0.006000
18.133333	0.5	-0.005750
18.141667	0.5	-0.006375
18.150000	0.5	-0.006375
18.158333	0.5	-0.006500
18.166667	0.5	-0.006750
18.175000	0.5	-0.007250
18.183333	0.5	-0.007625
18.191667	0.5	-0.008500
18.200000	0.5	-0.009125
18.208333	0.5	-0.009625
18.216667	0.5	-0.010250
18.225000	0.5	-0.011000
18.233333	0.5	-0.012500
18.241667	0.5	-0.013375
18.250000	0.5	-0.014250
18.258333	0.5	-0.015375
18.266667	0.5	-0.016625
18.275000	0.5	-0.017500
18.283333	0.5	-0.018875
18.291667	0.5	-0.020250
18.300000	0.5	-0.021750
18.308333	0.5	-0.023125
18.316667	0.5	-0.024625
18.325000	0.5	-0.026125
18.333333	0.5	-0.027625
18.341667	0.5	-0.028750
18.350000	0.5	-0.029875
18.358333	0.5	-0.031250
18.366667	0.5	-0.032750
18.375000	0.5	-0.034000
18.383333	0.5	-0.035000
18.391667	0.5	-0.036125
18.400000	0.5	-0.036750
18.408333	0.5	-0.037500
18.416667	0.5	-0.038000
18.425000	0.5	-0.038250
18.433333	0.5	-0.038750
18.441667	0.5	-0.038750
18.450000	0.5	-0.038875
18.458333	0.5	-0.038250
18.466667	0.5	-0.037750
18.475000	0.5	-0.036875
18.483333	0.5	-0.036250
18.491667	0.5	-0.035500
18.500000	0.5	-0.035125
18.508333	0.5	-0.034250
18.516667	0.5	-0.033250
18.525000	0.5	-0.032750
18.533333	0.5	-0.031750
18.541667	0.5	-0.030750
18.550000	0.5	-0.029375
18.558333	0.5	-0.028250
18.566667	0.5	-0.026875
18.575000	0.5	-0.026125
18.583333	0.5	-0.024875
18.591667	0.5	-0.024000
18.600000	0.5	-0.022750
18.608333	0.5	-0.021375
18.616667	0.5	-0.020375
18.625000	0.5	-0.019250
18.633333	0.5	-0.019125
18.641667	0.5	-0.018125
18.650000	0.5	-0.017625
18.658333	0.5	-0.017250
18.666667	0.5	-0.016750
18.675000	0.5	-0.016375
18.683333	0.5	-0.016000
18.691667	0.5	-0.015625
18.700000	0.5	-0.015375
18.708333	0.5	-0.015250
18.716667	0.5	-0.015125
18.725000	0.5	-0.015250
18.733333	0.5	-0.015125
18.741667	0.5	-0.015000
18.750000	0.5	-0.014750
18.758333	0.5	-0.015250
18.766667	0.5	-0.014875
18.775000	0.5	-0.014750
18.783333	0.5	-0.014875
18.791667	0.5	-0.015125
18.800000	0.5	-0.015250
18.808333	0.5	-0.015375
18.816667	0.5	-0.015875
18.825000	0.5	-0.015375
18.833333	0.5	-0.014875
18.841667	0.5	-0.014750
18.850000	0.5	-0.015125
18.858333	0.5	-0.015125
18.866667	0.5	-0.015125
18.875000	0.5	-0.015000
18.883333	0.5	-0.015125
18.891667	0.5	-0.015250
18.900000	0.5	-0.015750
18.908333	0.5	-0.016125
18.916667	0.5	-0.016625
18.925000	0.5	-0.016250
18.933333	0.5	-0.016625
18.941667	0.5	-0.017125
18.950000	0.5	-0.017375
18.958333	0.5	-0.017375
18.966667	0.5	-0.017375
18.975000	0.5	-0.017000
18.983333	0.5	-0.017125
18.991667	0.5	-0.017250
19.000000	0.5	-0.017250
19.008333	0.5	-0.016875
19.016667	0.5	-0.016875
19.025000	0.5	-0.017000
19.033333	0.5	-0.016750
19.041667	0.5	-0.016625
19.050000	0.5	-0.016625
19.058333	0.5	-0.017000
19.066667	0.5	-0.017250
19.075000	0.5	-0.017125
19.083333	0.5	-0.017000
19.091667	0.5	-0.016875
19.100000	0.5	-0.016875
19.108333	0.5	-0.017000
19.116667	0.5	-0.017125
19.125000	0.5	-0.017500
19.133333	0.5	-0.017750
19.141667	0.5	-0.017750
19.150000	0.5	-0.017875
19.158333	0.5	-0.018000
19.166667	0.5	-0.018250
19.175000	0.5	-0.018875
19.183333	0.5	-0.019375
19.191667	0.5	-0.019875
19.200000	0.5	-0.020250
19.208333	0.5	-0.020500
19.216667	0.5	-0.020500
19.225000	0.5	-0.020375
19.233333	0.5	-0.020375
19.241667	0.5	-0.021250
19.250000	0.5	-0.021625
19.258333	0.5	-0.022000
19.266667	0.5	-0.022250
19.275000	0.5	-0.022750
19.283333	0.5	-0.023250
19.291667	0.5	-0.023750
19.300000	0.5	-0.024125
19.308333	0.5	-0.025000
19.316667	0.5	-0.025500
19.325000	0.5	-0.025500
19.333333	0.5	-0.025625
19.341667	0.5	-0.025875
19.350000	0.5	-0.026375
19.358333	0.5	-0.026750
19.366667	0.5	-0.027125
19.375000	0.5	-0.027875
19.383333	0.5	-0.028375
19.391667	0.5	-0.028625
19.400000	0.5	-0.028875
19.408333	0.5	-0.028875
19.416667	0.5	-0.029000
19.425000	0.5	-0.029625
19.433333	0.5	-0.029750
19.441667	0.5	-0.029875
19.450000	0.5	-0.030375
19.458333	0.5	-0.030500
19.466667	0.5	-0.030750
19.475000	0.5	-0.031125
19.483333	0.5	-0.031375
19.491667	0.5	-0.031500
19.500000	0.5	-0.031625
19.508333	0.5	-0.031250
19.516667	0.5	-0.031250
19.525000	0.5	-0.031375
19.533333	0.5	-0.031250
19.541667	0.5	-0.030750
19.550000	0.5	-0.031000
19.558333	0.5	-0.032000
19.566667	0.5	-0.032500
19.575000	0.5	-0.032625
19.583333	0.5	-0.032375
19.591667	0.5	-0.031750
19.600000	0.5	-0.031625
19.608333	0.5	-0.031125
19.616667	0.5	-0.030875
19.625000	0.5	-0.030625
19.633333	0.5	-0.030375
19.641667	0.5	-0.030250
19.650000	0.5	-0.030250
19.658333	0.5	-0.030125
19.666667	0.5	-0.030000
19.675000	0.5	-0.029625
19.683333	0.5	-0.029500
19.691667	0.5	-0.029125
19.700000	0.5	-0.029125
19.708333	0.5	-0.029000
19.716667	0.5	-0.029125
19.725000	0.5	-0.028875
19.733333	0.5	-0.029125
19.741667	0.5	-0.028875
19.750000	0.5	-0.028625
19.758333	0.5	-0.028500
19.766667	0.5	-0.028500
19.775000	0.5	-0.028125
19.783333	0.5	-0.028000
19.791667	0.5	-0.027625
19.800000	0.5	-0.027500
19.808333	0.5	-0.027250
19.816667	0.5	-0.027250
19.825000	0.5	-0.027750
19.833333	0.5	-0.027750
19.841667	0.5	-0.027875
19.850000	0.5	-0.027750
19.858333	0.5	-0.027750
19.866667	0.5	-0.027750
19.875000	0.5	-0.027125
19.883333	0.5	-0.026625
19.891667	0.5	-0.026750
19.900000	0.5	-0.026375
19.908333	0.5	-0.026375
19.916667	0.5	-0.026625
19.925000	0.5	-0.026375
19.933333	0.5	-0.025875
19.941667	0.5	-0.026000
19.950000	0.5	-0.026125
19.958333	0.5	-0.025750
19.966667	0.5	-0.025375
19.975000	0.5	-0.025125
19.983333	0.5	-0.024875
19.991667	0.5	-0.024500
20.000000	0.5	-0.023750
20.008333	0.5	-0.023750
20.016667	0.5	-0.023625
20.025000	0.5	-0.023375
20.033333	0.5	-0.023500
20.041667	0.5	-0.023500
20.050000	0.5	-0.023625
20.058333	0.5	-0.023500
20.066667	0.5	-0.022875
20.075000	0.5	-0.022375
20.083333	0.5	-0.022250
20.091667	0.5	-0.022000
20.100000	0.5	-0.021625
20.108333	0.5	-0.021750
20.116667	0.5	-0.021875
20.125000	0.5	-0.022000
20.133333	0.5	-0.022375
20.141667	0.5	-0.022375
20.150000	0.5	-0.022125
20.158333	0.5	-0.022250
20.166667	0.5	-0.022250
20.175000	0.5	-0.022250
20.183333	0.5	-0.022375
20.191667	0.5	-0.022125
20.200000	0.5	-0.022375
20.208333	0.5	-0.022500
20.216667	0.5	-0.022375
20.225000	0.5	-0.023000
20.233333	0.5	-0.023250
20.241667	0.5	-0.023375
20.250000	0.5	-0.023375
20.258333	0.5	-0.023375
20.266667	0.5	-0.023500
20.275000	0.5	-0.023625
20.283333	0.5	-0.023500
20.291667	0.5	-0.023875
20.300000	0.5	-0.024375
20.308333	0.5	-0.024500
20.316667	0.5	-0.024500
20.325000	0.5	-0.024250
20.333333	0.5	-0.024250
20.341667	0.5	-0.024250
20.350000	0.5	-0.024250
20.358333	0.5	-0.024625
20.366667	0.5	-0.024500
20.375000	0.5	-0.025125
20.383333	0.5	-0.025250
20.391667	0.5	-0.025375
20.400000	0.5	-0.025375
20.408333	0.5	-0.025000
20.416667	0.5	-0.024875
20.425000	0.5	-0.024625
20.433333	0.5	-0.025000
20.441667	0.5	-0.025250
20.450000	0.5	-0.025125
20.458333	0.5	-0.024625
20.466667	0.5	-0.024500
20.475000	0.5	-0.024875
20.483333	0.5	-0.024375
20.491667	0.5	-0.024000
20.500000	0.5	-0.023875
20.508333	0.5	-0.023875
20.516667	0.5	-0.024000
20.525000	0.5	-0.024000
20.533333	0.5	-0.023625
20.541667	0.5	-0.023375
20.550000	0.5	-0.023375
20.558333	0.5	-0.023250
20.566667	0.5	-0.023125
20.575000	0.5	-0.023000
20.583333	0.5	-0.022625
20.591667	0.5	-0.022375
20.600000	0.5	-0.021875
20.608333	0.5	-0.021750
20.616667	0.5	-0.021375
20.625000	0.5	-0.021250
20.633333	0.5	-0.021000
20.641667	0.5	-0.020750
20.650000	0.5	-0.020750
20.658333	0.5	-0.020625
20.666667	0.5	-0.020625
20.675000	0.5	-0.020375
20.683333	0.5	-0.020250
20.691667	0.5	-0.020250
20.700000	0.5	-0.020250
20.708333	0.5	-0.020375
20.716667	0.5	-0.020250
20.725000	0.5	-0.020125
20.733333	0.5	-0.019875
20.741667	0.5	-0.019750
20.750000	0.5	-0.019875
20.758333	0.5	-0.019875
20.766667	0.5	-0.020125
20.775000	0.5	-0.020375
20.783333	0.5	-0.020375
20.791667	0.5	-0.020375
20.800000	0.5	-0.020125
20.808333	0.5	-0.019625
20.816667	0.5	-0.019625
20.825000	0.5	-0.019250
20.833333	0.5	-0.018875
20.841667	0.5	-0.018750
20.850000	0.5	-0.018625
20.858333	0.5	-0.018375
20.866667	0.5	-0.018750
20.875000	0.5	-0.018500
20.883333	0.5	-0.018125
20.891667	0.5	-0.017625
20.900000	0.5	-0.017375
20.908333	0.5	-0.017250
20.916667	0.5	-0.017000
20.925000	0.5	-0.016625
20.933333	0.5	-0.016250
20.941667	0.5	-0.015875
20.950000	0.5	-0.015625
20.958333	0.5	-0.015375
20.966667	0.5	-0.014875
20.975000	0.5	-0.014250
20.983333	0.5	-0.014000
20.991667	0.5	-0.013750
21.000000	0.5	-0.013500
21.008333	0.5	-0.013375
21.016667	0.5	-0.012750
21.025000	0.5	-0.012250
21.033333	0.5	-0.012625
21.041667	0.5	-0.012625
21.050000	0.5	-0.012125
21.058333	0.5	-0.011625
21.066667	0.5	-0.011250
21.075000	0.5	-0.011125
21.083333	0.5	-0.011375
21.091667	0.5	-0.011125
21.100000	0.5	-0.011000
21.108333	0.5	-0.011000
21.116667	0.5	-0.010750
21.125000	0.5	-0.010500
21.133333	0.5	-0.010125
21.141667	0.5	-0.010125
21.150000	0.5	-0.010250
21.158333	0.5	-0.010000
21.166667	0.5	-0.009750
21.175000	0.5	-0.009625
21.183333	0.5	-0.009875
21.191667	0.5	-0.009625
21.200000	0.5	-0.009500
21.208333	0.5	-0.009500
21.216667	0.5	-0.009875
21.225000	0.5	-0.009750
21.233333	0.5	-0.009625
21.241667	0.5	-0.009375
21.250000	0.5	-0.009375
21.258333	0.5	-0.009375
21.266667	0.5	-0.010000
21.275000	0.5	-0.010625
21.283333	0.5	-0.011000
21.291667	0.5	-0.011500
21.300000	0.5	-0.011625
21.308333	0.5	-0.011625
21.316667	0.5	-0.011750
21.325000	0.5	-0.011875
21.333333	0.5	-0.011750
21.341667	0.5	-0.011625
21.350000	0.5	-0.011500
21.358333	0.5	-0.011875
21.366667	0.5	-0.012000
21.375000	0.5	-0.011625
21.383333	0.5	-0.011750
21.391667	0.5	-0.012000
21.400000	0.5	-0.012375
21.408333	0.5	-0.012625
21.416667	0.5	-0.012750
21.425000	0.5	-0.012750
21.433333	0.5	-0.013000
21.441667	0.5	-0.013000
21.450000	0.5	-0.012875
21.458333	0.5	-0.013250
21.466667	0.5	-0.013250
21.475000	0.5	-0.012875
21.483333	0.5	-0.012625
21.491667	0.5	-0.012625
21.500000	0.5	-0.012750
21.508333	0.5	-0.012750
21.516667	0.5	-0.013000
21.525000	0.5	-0.012500
21.533333	0.5	-0.012375
21.541667	0.5	-0.012250
21.550000	0.5	-0.012250
21.558333	0.5	-0.012250
21.566667	0.5	-0.012125
21.575000	0.5	-0.012250
21.583333	0.5	-0.012125
21.591667	0.5	-0.011750
21.600000	0.5	-0.011625
21.608333	0.5	-0.011000
21.616667	0.5	-0.010500
21.625000	0.5	-0.010500
21.633333	0.5	-0.010250
21.641667	0.5	-0.010000
21.650000	0.5	-0.010000
21.658333	0.5	-0.010000
21.666667	0.5	-0.009875
21.675000	0.5	-0.010125
21.683333	0.5	-0.010250
21.691667	0.5	-0.010125
21.700000	0.5	-0.009750
21.708333	0.5	-0.009375
21.716667	0.5	-0.009250
21.725000	0.5	-0.009125
21.733333	0.5	-0.009375
21.741667	0.5	-0.009375
21.750000	0.5	-0.009125
21.758333	0.5	-0.008625
21.766667	0.5	-0.008125
21.775000	0.5	-0.008125
21.783333	0.5	-0.008000
21.791667	0.5	-0.007875
21.800000	0.5	-0.007625
21.808333	0.5	-0.007625
21.816667	0.5	-0.007250
21.825000	0.5	-0.007125
21.833333	0.5	-0.006625
21.841667	0.5	-0.006250
21.850000	0.5	-0.005750
21.858333	0.5	-0.005375
21.866667	0.5	-0.005000
21.875000	0.5	-0.004750
21.883333	0.5	-0.004500
21.891667	0.5	-0.004250
21.900000	0.5	-0.003625
21.908333	0.5	-0.003500
21.916667	0.5	-0.003125
21.925000	0.5	-0.002750
21.933333	0.5	-0.003250
21.941667	0.5	-0.003250
21.950000	0.5	-0.003000
21.958333	0.5	-0.002625
21.966667	0.5	-0.002250
21.975000	0.5	-0.002625
21.983333	0.5	-0.002375
21.991667	0.5	-0.001875
22.000000	0.5	-0.001375
22.008333	0.5	-0.000875
22.016667	0.5	-0.000375
22.025000	0.5	0.000000
22.033333	0.5	0.000875
22.041667	0.5	0.000750
22.050000	0.5	0.001000
22.058333	0.5	0.001625
22.066667	0.5	0.001875
22.075000	0.5	0.002125
22.083333	0.5	0.002500
22.091667	0.5	0.002875
22.100000	0.5	0.002625
22.108333	0.5	0.002875
22.116667	0.5	0.002500
22.125000	0.5	0.003000
22.133333	0.5	0.002875
22.141667	0.5	0.003125
22.150000	0.5	0.003625
22.158333	0.5	0.003875
22.166667	0.5	0.003875
22.175000	0.5	0.004000
22.183333	0.5	0.004000
22.191667	0.5	0.004000
22.200000	0.5	0.003500
22.208333	0.5	0.003625
22.216667	0.5	0.003750
22.225000	0.5	0.004000
22.233333	0.5	0.003875
22.241667	0.5	0.004250
22.250000	0.5	0.003875
22.258333	0.5	0.003750
22.266667	0.5	0.003750
22.275000	0.5	0.003625
22.283333	0.5	0.003750
22.291667	0.5	0.003375
22.300000	0.5	0.003500
22.308333	0.5	0.003375
22.316667	0.5	0.003375
22.325000	0.5	0.003375
22.333333	0.5	0.003625
22.341667	0.5	0.003375
22.350000	0.5	0.003625
22.358333	0.5	0.003750
22.366667	0.5	0.003750
22.375000	0.5	0.003750
22.383333	0.5	0.003875
22.391667	0.5	0.004125
22.400000	0.5	0.004250
22.408333	0.5	0.003875
22.416667	0.5	0.004000
22.425000	0.5	0.003750
22.433333	0.5	0.003875
22.441667	0.5	0.003875
22.450000	0.5	0.003625
22.458333	0.5	0.003750
22.466667	0.5	0.003875
22.475000	0.5	0.003500
22.483333	0.5	0.003625
22.491667	0.5	0.003750
22.500000	0.5	0.003750
22.508333	0.5	0.003750
22.516667	0.5	0.003750
22.525000	0.5	0.003750
22.533333	0.5	0.003625
22.541667	0.5	0.003750
22.550000	0.5	0.003625
22.558333	0.5	0.003500
22.566667	0.5	0.003875
22.575000	0.5	0.004000
22.583333	0.5	0.004125
22.591667	0.5	0.004250
22.600000	0.5	0.004000
22.608333	0.5	0.003750
22.616667	0.5	0.003875
22.625000	0.5	0.004125
22.633333	0.5	0.004125
22.641667	0.5	0.004500
22.650000	0.5	0.004500
22.658333	0.5	0.004625
22.666667	0.5	0.004875
22.675000	0.5	0.005000
22.683333	0.5	0.005125
22.691667	0.5	0.005125
22.700000	0.5	0.005000
22.708333	0.5	0.005375
22.716667	0.5	0.005375
22.725000	0.5	0.005125
22.733333	0.5	0.005125
22.741667	0.5	0.005375
22.750000	0.5	0.005250
22.758333	0.5	0.005375
22.766667	0.5	0.005750
22.775000	0.5	0.006000
22.783333	0.5	0.005750
22.791667	0.5	0.005375
22.800000	0.5	0.005000
22.808333	0.5	0.005250
22.816667	0.5	0.005625
22.825000	0.5	0.006000
22.833333	0.5	0.006125
22.841667	0.5	0.006250
22.850000	0.5	0.006125
22.858333	0.5	0.005875
22.866667	0.5	0.005750
22.875000	0.5	0.005875
22.883333	0.5	0.005875
22.891667	0.5	0.006250
22.900000	0.5	0.006125
22.908333	0.5	0.006125
22.916667	0.5	0.006375
22.925000	0.5	0.006250
22.933333	0.5	0.006125
22.941667	0.5	0.006125
22.950000	0.5	0.006250
22.958333	0.5	0.006625
22.966667	0.5	0.006875
22.975000	0.5	0.007250
22.983333	0.5	0.007625
22.991667	0.5	0.007875
23.000000	0.5	0.007875
23.008333	0.5	0.008500
23.016667	0.5	0.008500
23.025000	0.5	0.008500
23.033333	0.5	0.009000
23.041667	0.5	0.009500
23.050000	0.5	0.009500
23.058333	0.5	0.009875
23.066667	0.5	0.009750
23.075000	0.5	0.009875
23.083333	0.5	0.010250
23.091667	0.5	0.010250
23.100000	0.5	0.010500
23.108333	0.5	0.011000
23.116667	0.5	0.011125
23.125000	0.5	0.011500
23.133333	0.5	0.011750
23.141667	0.5	0.011500
23.150000	0.5	0.011875
23.158333	0.5	0.011750
23.166667	0.5	0.011750
23.175000	0.5	0.012250
23.183333	0.5	0.012375
23.191667	0.5	0.012500
23.200000	0.5	0.012500
23.208333	0.5	0.012625
23.216667	0.5	0.012625
23.225000	0.5	0.012750
23.233333	0.5	0.012625
23.241667	0.5	0.012625
23.250000	0.5	0.012750
23.258333	0.5	0.012375
23.266667	0.5	0.011750
23.275000	0.5	0.011750
23.283333	0.5	0.011375
23.291667	0.5	0.011375
23.300000	0.5	0.011625
23.308333	0.5	0.011625
23.316667	0.5	0.011500
23.325000	0.5	0.011125
23.333333	0.5	0.010750
23.341667	0.5	0.010625
23.350000	0.5	0.010375
23.358333	0.5	0.010000
23.366667	0.5	0.009875
23.375000	0.5	0.009625
23.383333	0.5	0.009500
23.391667	0.5	0.009500
23.400000	0.5	0.008875
23.408333	0.5	0.008500
23.416667	0.5	0.008250
23.425000	0.5	0.008250
23.433333	0.5	0.008375
23.441667	0.5	0.008000
23.450000	0.5	0.007625
23.458333	0.5	0.007625
23.466667	0.5	0.007750
23.475000	0.5	0.007625
23.483333	0.5	0.007125
23.491667	0.5	0.006500
23.500000	0.5	0.006500
23.508333	0.5	0.006250
23.516667	0.5	0.006250
23.525000	0.5	0.006000
23.533333	0.5	0.005750
23.541667	0.5	0.005625
23.550000	0.5	0.005750
23.558333	0.5	0.005125
23.566667	0.5	0.005000
23.575000	0.5	0.004875
23.583333	0.5	0.004500
23.591667	0.5	0.004500
23.600000	0.5	0.004375
23.608333	0.5	0.004500
23.616667	0.5	0.004750
23.625000	0.5	0.005000
23.633333	0.5	0.005000
23.641667	0.5	0.004750
23.650000	0.5	0.004875
23.658333	0.5	0.004875
23.666667	0.5	0.004750
23.675000	0.5	0.005375
23.683333	0.5	0.005625
23.691667	0.5	0.005875
23.700000	0.5	0.006000
23.708333	0.5	0.006250
23.716667	0.5	0.006750
23.725000	0.5	0.007125
23.733333	0.5	0.007500
23.741667	0.5	0.008000
23.750000	0.5	0.008375
23.758333	0.5	0.008500
23.766667	0.5	0.009000
23.775000	0.5	0.009125
23.783333	0.5	0.009125
23.791667	0.5	0.008875
23.800000	0.5	0.008750
23.808333	0.5	0.008875
23.816667	0.5	0.009000
23.825000	0.5	0.009625
23.833333	0.5	0.010000
23.841667	0.5	0.010125
23.850000	0.5	0.010500
23.858333	0.5	0.011250
23.866667	0.5	0.011500
23.875000	0.5	0.011375
23.883333	0.5	0.011375
23.891667	0.5	0.012125
23.900000	0.5	0.011875
23.908333	0.5	0.011500
23.916667	0.5	0.011375
23.925000	0.5	0.011375
23.933333	0.5	0.011250
23.941667	0.5	0.011125
23.950000	0.5	0.011000
23.958333	0.5	0.010875
23.966667	0.5	0.010750
23.975000	0.5	0.011500
23.983333	0.5	0.011375
23.991667	0.5	0.011250
24.000000	0.5	0.011000
24.008333	0.5	0.010875
24.016667	0.5	0.010500
24.025000	0.5	0.010000
24.033333	0.5	0.009250
24.041667	0.5	0.008500
24.050000	0.5	0.008125
24.058333	0.5	0.007750
24.066667	0.5	0.007375
24.075000	0.5	0.007375
24.083333	0.5	0.007125
24.091667	0.5	0.007000
24.100000	0.5	0.006500
24.108333	0.5	0.006000
24.116667	0.5	0.005625
24.125000	0.5	0.005250
24.133333	0.5	0.004875
24.141667	0.5	0.004625
24.150000	0.5	0.004000
24.158333	0.5	0.003250
24.166667	0.5	0.002750
24.175000	0.5	0.002500
24.183333	0.5	0.002250
24.191667	0.5	0.001625
24.200000	0.5	0.001500
24.208333	0.5	0.001000
24.216667	0.5	0.000750
24.225000	0.5	0.000500
24.233333	0.5	0.000500
24.241667	0.5	0.000250
24.250000	0.5	0.000000
24.258333	0.5	-0.000125
24.266667	0.5	0.000000
24.275000	0.5	-0.000125
24.283333	0.5	-0.000250
24.291667	0.5	-0.000125
24.300000	0.5	0.000000
24.308333	0.5	0.000125
24.316667	0.5	0.000000
24.325000	0.5	0.000000
24.333333	0.5	0.000000
24.341667	0.5	0.000125
24.350000	0.5	0.000500
24.358333	0.5	0.000625
24.366667	0.5	0.000500
24.375000	0.5	0.001000
24.383333	0.5	0.001250
24.391667	0.5	0.001375
24.400000	0.5	0.001625
24.408333	0.5	0.002250
24.416667	0.5	0.002375
24.425000	0.5	0.002375
24.433333	0.5	0.002750
24.441667	0.5	0.003250
24.450000	0.5	0.003375
24.458333	0.5	0.003125
24.466667	0.5	0.003500
24.475000	0.5	0.004125
24.483333	0.5	0.004125
24.491667	0.5	0.004375
24.500000	0.5	0.004500
24.508333	0.5	0.004750
24.516667	0.5	0.005000
24.525000	0.5	0.005875
24.533333	0.5	0.006000
24.541667	0.5	0.006625
24.550000	0.5	0.007000
24.558333	0.5	0.007625
24.566667	0.5	0.008125
24.575000	0.5	0.008500
24.583333	0.5	0.008750
24.591667	0.5	0.008625
24.600000	0.5	0.008875
24.608333	0.5	0.009250
24.616667	0.5	0.009375
24.625000	0.5	0.009500
24.633333	0.5	0.009625
24.641667	0.5	0.009750
24.650000	0.5	0.010250
24.658333	0.5	0.010250
24.666667	0.5	0.010500
24.675000	0.5	0.011000
24.683333	0.5	0.011125
24.691667	0.5	0.011750
24.700000	0.5	0.011875
24.708333	0.5	0.011750
24.716667	0.5	0.012125
24.725000	0.5	0.012625
24.733333	0.5	0.013250
24.741667	0.5	0.013375
24.750000	0.5	0.013500
24.758333	0.5	0.013750
24.766667	0.5	0.014000
24.775000	0.5	0.014625
24.783333	0.5	0.014625
24.791667	0.5	0.015000
24.800000	0.5	0.015250
24.808333	0.5	0.015500
24.816667	0.5	0.015625
24.825000	0.5	0.015750
24.833333	0.5	0.015875
24.841667	0.5	0.016125
24.850000	0.5	0.015875
24.858333	0.5	0.015875
24.866667	0.5	0.015500
24.875000	0.5	0.015375
24.883333	0.5	0.015250
24.891667	0.5	0.014875
24.900000	0.5	0.015000
24.908333	0.5	0.014375
24.916667	0.5	0.014125
24.925000	0.5	0.014000
24.933333	0.5	0.013875
24.941667	0.5	0.013375
24.950000	0.5	0.012750
24.958333	0.5	0.012125
24.966667	0.5	0.011500
24.975000	0.5	0.011000
24.983333	0.5	0.010750
24.991667	0.5	0.009750
25.000000	0.5	0.009375
