# Supplementary material for: Dynamic character displacement among a pair of bacterial phyllosphere commensals in situ
Source: Nat Commun. 2022 May 20;13:2836. doi: 10.1038/s41467-022-30469-3 (PMC9123166; doi:10.1038/s41467-022-30469-3)
Supplement: Supplementary file 11 — Source Data [file 41467_2022_30469_MOESM11_ESM.zip › Source Data/Supplementary Figure 5/Xylose+Galactose t6 b.txt]

File Path	chrom://marshall/Chromeleon7/HPLC_Ultimate_3000/Users/helucas/20200720_OrganicAcids_CCR_L257.seq/606.smp/RI_1.channel/RI_1.chm
Channel	RI_1

Injection Information:
Data Vault	Chromeleon7
Injection	Xyl_Gal_t6_b
Injection Number	132
Position	BD5
Comment	
Processing Method	Quantitative
Instrument Method	20200525_Rezex_ROA_OrganicAcid_600uL_2500uM_H2SO4_50A_50D
Type	Unknown
Status	Finished
Injection Date	7/23/2020
Injection Time	4:48:56 AM
Injection Volume (µl)	10.000
Dilution Factor	1.0000
Weight	1.0000

Chromatogram Data Information:
Time Min. (min)	0.000000
Time Max. (min)	25.000000
Data Points	3001
Detector	RI
Generating Data System	Chromeleon 7.2.5.9507
Exporting Data System	Chromeleon 7.2.8.0
Operator	Instrument Controller
Signal Quantity	Refractive 
Signal Unit	µRIU
Signal Min.	-2.695875
Signal Max.	24.512500
Channel	RI_1
Driver Name	RID520Driver.dll
Channel Type	Evaluation
Min. Step (s)	0.5
Max. Step (s)	0.5
Average Step (s)	0.5

Signal Parameter Information:
Signal Info	

Chromatogram Data:
Time (min)	Step (s)	Value (µRIU)
0.000000	n.a.	-0.005375
0.008333	0.5	-0.005875
0.016667	0.5	-0.006125
0.025000	0.5	-0.006375
0.033333	0.5	-0.006500
0.041667	0.5	-0.006250
0.050000	0.5	-0.006250
0.058333	0.5	-0.006875
0.066667	0.5	-0.007125
0.075000	0.5	-0.007125
0.083333	0.5	-0.007250
0.091667	0.5	-0.007250
0.100000	0.5	-0.007000
0.108333	0.5	-0.007000
0.116667	0.5	-0.006625
0.125000	0.5	-0.006125
0.133333	0.5	-0.005750
0.141667	0.5	-0.006125
0.150000	0.5	-0.005875
0.158333	0.5	-0.005875
0.166667	0.5	-0.006000
0.175000	0.5	-0.005875
0.183333	0.5	-0.005500
0.191667	0.5	-0.005375
0.200000	0.5	-0.005500
0.208333	0.5	-0.005375
0.216667	0.5	-0.005250
0.225000	0.5	-0.005125
0.233333	0.5	-0.004500
0.241667	0.5	-0.004500
0.250000	0.5	-0.004250
0.258333	0.5	-0.004250
0.266667	0.5	-0.004125
0.275000	0.5	-0.004250
0.283333	0.5	-0.004125
0.291667	0.5	-0.003875
0.300000	0.5	-0.003625
0.308333	0.5	-0.003625
0.316667	0.5	-0.003250
0.325000	0.5	-0.003125
0.333333	0.5	-0.002875
0.341667	0.5	-0.002875
0.350000	0.5	-0.003125
0.358333	0.5	-0.003250
0.366667	0.5	-0.003750
0.375000	0.5	-0.003875
0.383333	0.5	-0.004000
0.391667	0.5	-0.003875
0.400000	0.5	-0.004125
0.408333	0.5	-0.004000
0.416667	0.5	-0.004000
0.425000	0.5	-0.003750
0.433333	0.5	-0.003250
0.441667	0.5	-0.003000
0.450000	0.5	-0.003000
0.458333	0.5	-0.003000
0.466667	0.5	-0.002875
0.475000	0.5	-0.002750
0.483333	0.5	-0.002875
0.491667	0.5	-0.002875
0.500000	0.5	-0.002875
0.508333	0.5	-0.002750
0.516667	0.5	-0.003000
0.525000	0.5	-0.003250
0.533333	0.5	-0.003250
0.541667	0.5	-0.003375
0.550000	0.5	-0.003750
0.558333	0.5	-0.004125
0.566667	0.5	-0.004000
0.575000	0.5	-0.004000
0.583333	0.5	-0.003875
0.591667	0.5	-0.004000
0.600000	0.5	-0.004250
0.608333	0.5	-0.004875
0.616667	0.5	-0.005125
0.625000	0.5	-0.005375
0.633333	0.5	-0.005875
0.641667	0.5	-0.006375
0.650000	0.5	-0.006500
0.658333	0.5	-0.006625
0.666667	0.5	-0.007125
0.675000	0.5	-0.007000
0.683333	0.5	-0.007250
0.691667	0.5	-0.007750
0.700000	0.5	-0.007750
0.708333	0.5	-0.007750
0.716667	0.5	-0.007875
0.725000	0.5	-0.008125
0.733333	0.5	-0.008500
0.741667	0.5	-0.008750
0.750000	0.5	-0.008375
0.758333	0.5	-0.008750
0.766667	0.5	-0.009125
0.775000	0.5	-0.009125
0.783333	0.5	-0.009125
0.791667	0.5	-0.009125
0.800000	0.5	-0.009000
0.808333	0.5	-0.008625
0.816667	0.5	-0.008500
0.825000	0.5	-0.008250
0.833333	0.5	-0.008250
0.841667	0.5	-0.008125
0.850000	0.5	-0.008000
0.858333	0.5	-0.008125
0.866667	0.5	-0.008000
0.875000	0.5	-0.007750
0.883333	0.5	-0.007500
0.891667	0.5	-0.007625
0.900000	0.5	-0.007750
0.908333	0.5	-0.007500
0.916667	0.5	-0.007250
0.925000	0.5	-0.007125
0.933333	0.5	-0.007250
0.941667	0.5	-0.007125
0.950000	0.5	-0.006875
0.958333	0.5	-0.006875
0.966667	0.5	-0.006375
0.975000	0.5	-0.006250
0.983333	0.5	-0.005625
0.991667	0.5	-0.005250
1.000000	0.5	-0.005000
1.008333	0.5	-0.004375
1.016667	0.5	-0.003875
1.025000	0.5	-0.003375
1.033333	0.5	-0.003375
1.041667	0.5	-0.003000
1.050000	0.5	-0.002375
1.058333	0.5	-0.002000
1.066667	0.5	-0.002000
1.075000	0.5	-0.002125
1.083333	0.5	-0.001625
1.091667	0.5	-0.001375
1.100000	0.5	-0.001250
1.108333	0.5	-0.001375
1.116667	0.5	-0.001000
1.125000	0.5	-0.001250
1.133333	0.5	-0.001250
1.141667	0.5	-0.000875
1.150000	0.5	-0.000750
1.158333	0.5	-0.001000
1.166667	0.5	-0.000875
1.175000	0.5	-0.001000
1.183333	0.5	-0.001125
1.191667	0.5	-0.001125
1.200000	0.5	-0.001125
1.208333	0.5	-0.001000
1.216667	0.5	-0.001250
1.225000	0.5	-0.001500
1.233333	0.5	-0.001875
1.241667	0.5	-0.002500
1.250000	0.5	-0.002875
1.258333	0.5	-0.003250
1.266667	0.5	-0.003625
1.275000	0.5	-0.003875
1.283333	0.5	-0.004250
1.291667	0.5	-0.004375
1.300000	0.5	-0.004625
1.308333	0.5	-0.004625
1.316667	0.5	-0.004500
1.325000	0.5	-0.004625
1.333333	0.5	-0.005000
1.341667	0.5	-0.005750
1.350000	0.5	-0.005875
1.358333	0.5	-0.006250
1.366667	0.5	-0.006375
1.375000	0.5	-0.006625
1.383333	0.5	-0.007250
1.391667	0.5	-0.008000
1.400000	0.5	-0.008375
1.408333	0.5	-0.008500
1.416667	0.5	-0.008500
1.425000	0.5	-0.009000
1.433333	0.5	-0.009000
1.441667	0.5	-0.009375
1.450000	0.5	-0.009625
1.458333	0.5	-0.009500
1.466667	0.5	-0.009250
1.475000	0.5	-0.009000
1.483333	0.5	-0.009500
1.491667	0.5	-0.010125
1.500000	0.5	-0.010000
1.508333	0.5	-0.009750
1.516667	0.5	-0.009375
1.525000	0.5	-0.009750
1.533333	0.5	-0.009750
1.541667	0.5	-0.009750
1.550000	0.5	-0.009500
1.558333	0.5	-0.009000
1.566667	0.5	-0.008750
1.575000	0.5	-0.009250
1.583333	0.5	-0.008625
1.591667	0.5	-0.008375
1.600000	0.5	-0.008125
1.608333	0.5	-0.008250
1.616667	0.5	-0.007875
1.625000	0.5	-0.007625
1.633333	0.5	-0.007125
1.641667	0.5	-0.006500
1.650000	0.5	-0.005750
1.658333	0.5	-0.005375
1.666667	0.5	-0.005125
1.675000	0.5	-0.005000
1.683333	0.5	-0.004625
1.691667	0.5	-0.004250
1.700000	0.5	-0.004000
1.708333	0.5	-0.003375
1.716667	0.5	-0.002875
1.725000	0.5	-0.002750
1.733333	0.5	-0.002750
1.741667	0.5	-0.002625
1.750000	0.5	-0.002375
1.758333	0.5	-0.002375
1.766667	0.5	-0.002250
1.775000	0.5	-0.001875
1.783333	0.5	-0.001125
1.791667	0.5	-0.000875
1.800000	0.5	-0.000750
1.808333	0.5	-0.000625
1.816667	0.5	-0.000125
1.825000	0.5	0.000000
1.833333	0.5	0.000625
1.841667	0.5	0.000750
1.850000	0.5	0.001250
1.858333	0.5	0.001000
1.866667	0.5	0.001375
1.875000	0.5	0.001375
1.883333	0.5	0.000875
1.891667	0.5	0.000625
1.900000	0.5	0.000375
1.908333	0.5	0.000000
1.916667	0.5	0.000000
1.925000	0.5	-0.000125
1.933333	0.5	-0.000500
1.941667	0.5	-0.000500
1.950000	0.5	-0.000250
1.958333	0.5	-0.000250
1.966667	0.5	0.000000
1.975000	0.5	0.000250
1.983333	0.5	0.000250
1.991667	0.5	0.000125
2.000000	0.5	0.000000
2.008333	0.5	0.000000
2.016667	0.5	0.000000
2.025000	0.5	-0.000125
2.033333	0.5	-0.000125
2.041667	0.5	-0.000250
2.050000	0.5	-0.000375
2.058333	0.5	-0.000625
2.066667	0.5	-0.000750
2.075000	0.5	-0.001000
2.083333	0.5	-0.001125
2.091667	0.5	-0.001125
2.100000	0.5	-0.001125
2.108333	0.5	-0.001125
2.116667	0.5	-0.000625
2.125000	0.5	-0.000500
2.133333	0.5	-0.000375
2.141667	0.5	-0.000375
2.150000	0.5	-0.000375
2.158333	0.5	-0.000500
2.166667	0.5	-0.000625
2.175000	0.5	-0.000875
2.183333	0.5	-0.000875
2.191667	0.5	-0.001000
2.200000	0.5	-0.000750
2.208333	0.5	-0.000750
2.216667	0.5	-0.001000
2.225000	0.5	-0.001125
2.233333	0.5	-0.001125
2.241667	0.5	-0.001250
2.250000	0.5	-0.001250
2.258333	0.5	-0.001250
2.266667	0.5	-0.001375
2.275000	0.5	-0.001375
2.283333	0.5	-0.001500
2.291667	0.5	-0.000875
2.300000	0.5	-0.000750
2.308333	0.5	-0.001000
2.316667	0.5	-0.001000
2.325000	0.5	-0.001250
2.333333	0.5	-0.001625
2.341667	0.5	-0.001750
2.350000	0.5	-0.002125
2.358333	0.5	-0.002375
2.366667	0.5	-0.002500
2.375000	0.5	-0.002750
2.383333	0.5	-0.002500
2.391667	0.5	-0.002625
2.400000	0.5	-0.002625
2.408333	0.5	-0.002750
2.416667	0.5	-0.002875
2.425000	0.5	-0.002750
2.433333	0.5	-0.002750
2.441667	0.5	-0.002500
2.450000	0.5	-0.002375
2.458333	0.5	-0.002750
2.466667	0.5	-0.003125
2.475000	0.5	-0.003000
2.483333	0.5	-0.003250
2.491667	0.5	-0.003500
2.500000	0.5	-0.003625
2.508333	0.5	-0.003750
2.516667	0.5	-0.003750
2.525000	0.5	-0.004000
2.533333	0.5	-0.004250
2.541667	0.5	-0.004250
2.550000	0.5	-0.004000
2.558333	0.5	-0.004000
2.566667	0.5	-0.004000
2.575000	0.5	-0.003750
2.583333	0.5	-0.004000
2.591667	0.5	-0.004250
2.600000	0.5	-0.004250
2.608333	0.5	-0.003750
2.616667	0.5	-0.003375
2.625000	0.5	-0.003250
2.633333	0.5	-0.003375
2.641667	0.5	-0.003375
2.650000	0.5	-0.003250
2.658333	0.5	-0.003250
2.666667	0.5	-0.003375
2.675000	0.5	-0.003375
2.683333	0.5	-0.003500
2.691667	0.5	-0.003625
2.700000	0.5	-0.003500
2.708333	0.5	-0.003625
2.716667	0.5	-0.003625
2.725000	0.5	-0.003750
2.733333	0.5	-0.003625
2.741667	0.5	-0.003375
2.750000	0.5	-0.003125
2.758333	0.5	-0.003375
2.766667	0.5	-0.003000
2.775000	0.5	-0.002375
2.783333	0.5	-0.002250
2.791667	0.5	-0.002000
2.800000	0.5	-0.001375
2.808333	0.5	-0.001500
2.816667	0.5	-0.001500
2.825000	0.5	-0.001750
2.833333	0.5	-0.002000
2.841667	0.5	-0.001625
2.850000	0.5	-0.001500
2.858333	0.5	-0.001250
2.866667	0.5	-0.000875
2.875000	0.5	-0.000750
2.883333	0.5	-0.000125
2.891667	0.5	-0.000375
2.900000	0.5	-0.000250
2.908333	0.5	-0.000125
2.916667	0.5	0.000000
2.925000	0.5	0.000000
2.933333	0.5	-0.000125
2.941667	0.5	0.000000
2.950000	0.5	0.000000
2.958333	0.5	0.000375
2.966667	0.5	0.000500
2.975000	0.5	0.000000
2.983333	0.5	-0.000125
2.991667	0.5	0.000000
3.000000	0.5	0.000500
3.008333	0.5	0.000625
3.016667	0.5	0.000875
3.025000	0.5	0.001375
3.033333	0.5	0.001625
3.041667	0.5	0.001875
3.050000	0.5	0.002125
3.058333	0.5	0.002250
3.066667	0.5	0.002625
3.075000	0.5	0.003125
3.083333	0.5	0.003375
3.091667	0.5	0.003250
3.100000	0.5	0.003125
3.108333	0.5	0.003125
3.116667	0.5	0.003375
3.125000	0.5	0.003875
3.133333	0.5	0.004375
3.141667	0.5	0.004500
3.150000	0.5	0.004500
3.158333	0.5	0.004125
3.166667	0.5	0.003875
3.175000	0.5	0.003875
3.183333	0.5	0.003625
3.191667	0.5	0.003875
3.200000	0.5	0.003625
3.208333	0.5	0.003625
3.216667	0.5	0.004000
3.225000	0.5	0.004375
3.233333	0.5	0.004500
3.241667	0.5	0.004500
3.250000	0.5	0.004000
3.258333	0.5	0.003750
3.266667	0.5	0.003625
3.275000	0.5	0.003875
3.283333	0.5	0.003750
3.291667	0.5	0.003500
3.300000	0.5	0.003000
3.308333	0.5	0.002750
3.316667	0.5	0.002250
3.325000	0.5	0.001875
3.333333	0.5	0.001750
3.341667	0.5	0.001750
3.350000	0.5	0.001375
3.358333	0.5	0.001500
3.366667	0.5	0.001250
3.375000	0.5	0.000875
3.383333	0.5	0.000500
3.391667	0.5	0.000375
3.400000	0.5	0.000125
3.408333	0.5	0.000000
3.416667	0.5	-0.000250
3.425000	0.5	-0.001000
3.433333	0.5	-0.001250
3.441667	0.5	-0.001375
3.450000	0.5	-0.001375
3.458333	0.5	-0.001500
3.466667	0.5	-0.001500
3.475000	0.5	-0.001875
3.483333	0.5	-0.001875
3.491667	0.5	-0.002250
3.500000	0.5	-0.002625
3.508333	0.5	-0.003125
3.516667	0.5	-0.003375
3.525000	0.5	-0.003625
3.533333	0.5	-0.004125
3.541667	0.5	-0.004125
3.550000	0.5	-0.003750
3.558333	0.5	-0.003500
3.566667	0.5	-0.004000
3.575000	0.5	-0.004250
3.583333	0.5	-0.004625
3.591667	0.5	-0.004625
3.600000	0.5	-0.005250
3.608333	0.5	-0.005250
3.616667	0.5	-0.006000
3.625000	0.5	-0.006250
3.633333	0.5	-0.006250
3.641667	0.5	-0.006625
3.650000	0.5	-0.006875
3.658333	0.5	-0.006750
3.666667	0.5	-0.006875
3.675000	0.5	-0.007375
3.683333	0.5	-0.007750
3.691667	0.5	-0.008125
3.700000	0.5	-0.008625
3.708333	0.5	-0.008625
3.716667	0.5	-0.008875
3.725000	0.5	-0.009250
3.733333	0.5	-0.009125
3.741667	0.5	-0.009125
3.750000	0.5	-0.009250
3.758333	0.5	-0.009125
3.766667	0.5	-0.009500
3.775000	0.5	-0.009750
3.783333	0.5	-0.009875
3.791667	0.5	-0.010000
3.800000	0.5	-0.009750
3.808333	0.5	-0.009750
3.816667	0.5	-0.010000
3.825000	0.5	-0.009750
3.833333	0.5	-0.009750
3.841667	0.5	-0.009750
3.850000	0.5	-0.009750
3.858333	0.5	-0.009875
3.866667	0.5	-0.009875
3.875000	0.5	-0.009875
3.883333	0.5	-0.010125
3.891667	0.5	-0.010000
3.900000	0.5	-0.009750
3.908333	0.5	-0.009625
3.916667	0.5	-0.009125
3.925000	0.5	-0.008625
3.933333	0.5	-0.007875
3.941667	0.5	-0.007375
3.950000	0.5	-0.007000
3.958333	0.5	-0.006750
3.966667	0.5	-0.006000
3.975000	0.5	-0.005375
3.983333	0.5	-0.004750
3.991667	0.5	-0.004500
4.000000	0.5	-0.003875
4.008333	0.5	-0.003125
4.016667	0.5	-0.002250
4.025000	0.5	-0.001250
4.033333	0.5	-0.000375
4.041667	0.5	0.000500
4.050000	0.5	0.000875
4.058333	0.5	0.001500
4.066667	0.5	0.002625
4.075000	0.5	0.003625
4.083333	0.5	0.004625
4.091667	0.5	0.005500
4.100000	0.5	0.006250
4.108333	0.5	0.007125
4.116667	0.5	0.008000
4.125000	0.5	0.008375
4.133333	0.5	0.009000
4.141667	0.5	0.009500
4.150000	0.5	0.010250
4.158333	0.5	0.011000
4.166667	0.5	0.011250
4.175000	0.5	0.011500
4.183333	0.5	0.011625
4.191667	0.5	0.012125
4.200000	0.5	0.012500
4.208333	0.5	0.012875
4.216667	0.5	0.012875
4.225000	0.5	0.013750
4.233333	0.5	0.013875
4.241667	0.5	0.014125
4.250000	0.5	0.014250
4.258333	0.5	0.014500
4.266667	0.5	0.014875
4.275000	0.5	0.014875
4.283333	0.5	0.014750
4.291667	0.5	0.014875
4.300000	0.5	0.014750
4.308333	0.5	0.014500
4.316667	0.5	0.014250
4.325000	0.5	0.014375
4.333333	0.5	0.013625
4.341667	0.5	0.013500
4.350000	0.5	0.013625
4.358333	0.5	0.013375
4.366667	0.5	0.013000
4.375000	0.5	0.012500
4.383333	0.5	0.012125
4.391667	0.5	0.011625
4.400000	0.5	0.011250
4.408333	0.5	0.010750
4.416667	0.5	0.010750
4.425000	0.5	0.010250
4.433333	0.5	0.009625
4.441667	0.5	0.008625
4.450000	0.5	0.007875
4.458333	0.5	0.007500
4.466667	0.5	0.007000
4.475000	0.5	0.006875
4.483333	0.5	0.006375
4.491667	0.5	0.005625
4.500000	0.5	0.005000
4.508333	0.5	0.004125
4.516667	0.5	0.003250
4.525000	0.5	0.002875
4.533333	0.5	0.002750
4.541667	0.5	0.002500
4.550000	0.5	0.002250
4.558333	0.5	0.002000
4.566667	0.5	0.001500
4.575000	0.5	0.001125
4.583333	0.5	0.000750
4.591667	0.5	0.000500
4.600000	0.5	0.000375
4.608333	0.5	0.000125
4.616667	0.5	0.000250
4.625000	0.5	-0.000125
4.633333	0.5	-0.000500
4.641667	0.5	-0.000625
4.650000	0.5	-0.000500
4.658333	0.5	0.000000
4.666667	0.5	0.000000
4.675000	0.5	0.000125
4.683333	0.5	0.000250
4.691667	0.5	0.000375
4.700000	0.5	0.000375
4.708333	0.5	0.000500
4.716667	0.5	0.000750
4.725000	0.5	0.000875
4.733333	0.5	0.001375
4.741667	0.5	0.001875
4.750000	0.5	0.002375
4.758333	0.5	0.002875
4.766667	0.5	0.003375
4.775000	0.5	0.003875
4.783333	0.5	0.004500
4.791667	0.5	0.004750
4.800000	0.5	0.005500
4.808333	0.5	0.006000
4.816667	0.5	0.006375
4.825000	0.5	0.007000
4.833333	0.5	0.007750
4.841667	0.5	0.008500
4.850000	0.5	0.009250
4.858333	0.5	0.009625
4.866667	0.5	0.010000
4.875000	0.5	0.010750
4.883333	0.5	0.011375
4.891667	0.5	0.012000
4.900000	0.5	0.012375
4.908333	0.5	0.012875
4.916667	0.5	0.013625
4.925000	0.5	0.014000
4.933333	0.5	0.014375
4.941667	0.5	0.015000
4.950000	0.5	0.015750
4.958333	0.5	0.016250
4.966667	0.5	0.016375
4.975000	0.5	0.017125
4.983333	0.5	0.017625
4.991667	0.5	0.017875
5.000000	0.5	0.018000
5.008333	0.5	0.018000
5.016667	0.5	0.018000
5.025000	0.5	0.018125
5.033333	0.5	0.018125
5.041667	0.5	0.018500
5.050000	0.5	0.018250
5.058333	0.5	0.018375
5.066667	0.5	0.018250
5.075000	0.5	0.018250
5.083333	0.5	0.018125
5.091667	0.5	0.018125
5.100000	0.5	0.018000
5.108333	0.5	0.017375
5.116667	0.5	0.017000
5.125000	0.5	0.017000
5.133333	0.5	0.016625
5.141667	0.5	0.016125
5.150000	0.5	0.015750
5.158333	0.5	0.015250
5.166667	0.5	0.014625
5.175000	0.5	0.014000
5.183333	0.5	0.013625
5.191667	0.5	0.013375
5.200000	0.5	0.012625
5.208333	0.5	0.011750
5.216667	0.5	0.011125
5.225000	0.5	0.010500
5.233333	0.5	0.009750
5.241667	0.5	0.008875
5.250000	0.5	0.008000
5.258333	0.5	0.007250
5.266667	0.5	0.006625
5.275000	0.5	0.006375
5.283333	0.5	0.006000
5.291667	0.5	0.005625
5.300000	0.5	0.004750
5.308333	0.5	0.003750
5.316667	0.5	0.003375
5.325000	0.5	0.002375
5.333333	0.5	0.001875
5.341667	0.5	0.001125
5.350000	0.5	0.000625
5.358333	0.5	0.000500
5.366667	0.5	0.000000
5.375000	0.5	0.000000
5.383333	0.5	-0.000125
5.391667	0.5	-0.001000
5.400000	0.5	-0.001750
5.408333	0.5	-0.002000
5.416667	0.5	-0.002625
5.425000	0.5	-0.003250
5.433333	0.5	-0.003625
5.441667	0.5	-0.003875
5.450000	0.5	-0.003750
5.458333	0.5	-0.003875
5.466667	0.5	-0.004125
5.475000	0.5	-0.004375
5.483333	0.5	-0.004625
5.491667	0.5	-0.005000
5.500000	0.5	-0.005250
5.508333	0.5	-0.005375
5.516667	0.5	-0.005500
5.525000	0.5	-0.005750
5.533333	0.5	-0.005750
5.541667	0.5	-0.005750
5.550000	0.5	-0.005875
5.558333	0.5	-0.005875
5.566667	0.5	-0.005875
5.575000	0.5	-0.005750
5.583333	0.5	-0.005750
5.591667	0.5	-0.006125
5.600000	0.5	-0.006375
5.608333	0.5	-0.006500
5.616667	0.5	-0.006500
5.625000	0.5	-0.006500
5.633333	0.5	-0.006375
5.641667	0.5	-0.006125
5.650000	0.5	-0.006000
5.658333	0.5	-0.005875
5.666667	0.5	-0.005750
5.675000	0.5	-0.005625
5.683333	0.5	-0.005125
5.691667	0.5	-0.005250
5.700000	0.5	-0.005250
5.708333	0.5	-0.005750
5.716667	0.5	-0.005875
5.725000	0.5	-0.005500
5.733333	0.5	-0.005375
5.741667	0.5	-0.004750
5.750000	0.5	-0.004125
5.758333	0.5	-0.003250
5.766667	0.5	-0.002625
5.775000	0.5	-0.002500
5.783333	0.5	-0.002000
5.791667	0.5	-0.001625
5.800000	0.5	-0.001250
5.808333	0.5	-0.000750
5.816667	0.5	-0.000250
5.825000	0.5	0.000750
5.833333	0.5	0.001125
5.841667	0.5	0.001500
5.850000	0.5	0.002125
5.858333	0.5	0.002625
5.866667	0.5	0.003500
5.875000	0.5	0.004250
5.883333	0.5	0.005000
5.891667	0.5	0.005750
5.900000	0.5	0.006625
5.908333	0.5	0.007875
5.916667	0.5	0.008750
5.925000	0.5	0.009875
5.933333	0.5	0.011250
5.941667	0.5	0.012625
5.950000	0.5	0.013750
5.958333	0.5	0.015250
5.966667	0.5	0.016625
5.975000	0.5	0.018625
5.983333	0.5	0.020500
5.991667	0.5	0.022125
6.000000	0.5	0.023375
6.008333	0.5	0.025000
6.016667	0.5	0.026375
6.025000	0.5	0.027625
6.033333	0.5	0.029125
6.041667	0.5	0.030125
6.050000	0.5	0.031125
6.058333	0.5	0.032375
6.066667	0.5	0.033500
6.075000	0.5	0.034000
6.083333	0.5	0.035000
6.091667	0.5	0.036000
6.100000	0.5	0.037250
6.108333	0.5	0.038125
6.116667	0.5	0.039375
6.125000	0.5	0.040250
6.133333	0.5	0.041000
6.141667	0.5	0.041500
6.150000	0.5	0.041250
6.158333	0.5	0.041625
6.166667	0.5	0.041750
6.175000	0.5	0.041875
6.183333	0.5	0.041375
6.191667	0.5	0.041125
6.200000	0.5	0.040750
6.208333	0.5	0.040000
6.216667	0.5	0.039500
6.225000	0.5	0.038750
6.233333	0.5	0.037500
6.241667	0.5	0.036500
6.250000	0.5	0.035250
6.258333	0.5	0.033875
6.266667	0.5	0.032500
6.275000	0.5	0.031500
6.283333	0.5	0.030625
6.291667	0.5	0.029750
6.300000	0.5	0.028625
6.308333	0.5	0.027625
6.316667	0.5	0.026375
6.325000	0.5	0.025125
6.333333	0.5	0.023625
6.341667	0.5	0.022375
6.350000	0.5	0.021625
6.358333	0.5	0.020750
6.366667	0.5	0.019625
6.375000	0.5	0.018125
6.383333	0.5	0.016500
6.391667	0.5	0.015125
6.400000	0.5	0.014125
6.408333	0.5	0.012875
6.416667	0.5	0.012125
6.425000	0.5	0.011000
6.433333	0.5	0.010750
6.441667	0.5	0.009625
6.450000	0.5	0.008875
6.458333	0.5	0.008125
6.466667	0.5	0.007500
6.475000	0.5	0.007250
6.483333	0.5	0.006750
6.491667	0.5	0.006250
6.500000	0.5	0.005875
6.508333	0.5	0.005250
6.516667	0.5	0.005500
6.525000	0.5	0.005500
6.533333	0.5	0.005000
6.541667	0.5	0.004875
6.550000	0.5	0.004375
6.558333	0.5	0.004250
6.566667	0.5	0.004500
6.575000	0.5	0.004625
6.583333	0.5	0.004750
6.591667	0.5	0.004875
6.600000	0.5	0.004875
6.608333	0.5	0.004875
6.616667	0.5	0.005000
6.625000	0.5	0.005125
6.633333	0.5	0.005375
6.641667	0.5	0.005625
6.650000	0.5	0.005750
6.658333	0.5	0.006375
6.666667	0.5	0.006125
6.675000	0.5	0.006125
6.683333	0.5	0.006250
6.691667	0.5	0.005500
6.700000	0.5	0.004375
6.708333	0.5	0.002500
6.716667	0.5	-0.000125
6.725000	0.5	-0.004750
6.733333	0.5	-0.012125
6.741667	0.5	-0.023500
6.750000	0.5	-0.043125
6.758333	0.5	-0.075125
6.766667	0.5	-0.126125
6.775000	0.5	-0.206250
6.783333	0.5	-0.327625
6.791667	0.5	-0.499250
6.800000	0.5	-0.729500
6.808333	0.5	-1.018875
6.816667	0.5	-1.357625
6.825000	0.5	-1.724875
6.833333	0.5	-2.087500
6.841667	0.5	-2.403375
6.850000	0.5	-2.623250
6.858333	0.5	-2.695875
6.866667	0.5	-2.570500
6.875000	0.5	-2.199750
6.883333	0.5	-1.542875
6.891667	0.5	-0.567875
6.900000	0.5	0.747000
6.908333	0.5	2.410625
6.916667	0.5	4.414750
6.925000	0.5	6.731625
6.933333	0.5	9.307625
6.941667	0.5	12.058125
6.950000	0.5	14.865250
6.958333	0.5	17.580375
6.966667	0.5	20.037250
6.975000	0.5	22.070500
6.983333	0.5	23.542625
6.991667	0.5	24.364375
7.000000	0.5	24.512500
7.008333	0.5	24.025250
7.016667	0.5	22.994250
7.025000	0.5	21.542125
7.033333	0.5	19.804500
7.041667	0.5	17.909375
7.050000	0.5	15.967500
7.058333	0.5	14.064875
7.066667	0.5	12.265000
7.075000	0.5	10.607000
7.083333	0.5	9.111750
7.091667	0.5	7.785500
7.100000	0.5	6.625000
7.108333	0.5	5.619875
7.116667	0.5	4.757000
7.125000	0.5	4.021125
7.133333	0.5	3.396250
7.141667	0.5	2.868000
7.150000	0.5	2.422375
7.158333	0.5	2.047625
7.166667	0.5	1.732750
7.175000	0.5	1.468000
7.183333	0.5	1.246250
7.191667	0.5	1.059875
7.200000	0.5	0.902875
7.208333	0.5	0.770625
7.216667	0.5	0.659125
7.225000	0.5	0.565250
7.233333	0.5	0.485875
7.241667	0.5	0.418750
7.250000	0.5	0.361625
7.258333	0.5	0.313000
7.266667	0.5	0.271625
7.275000	0.5	0.236125
7.283333	0.5	0.205500
7.291667	0.5	0.179250
7.300000	0.5	0.156875
7.308333	0.5	0.137250
7.316667	0.5	0.120125
7.325000	0.5	0.105625
7.333333	0.5	0.092875
7.341667	0.5	0.081625
7.350000	0.5	0.071250
7.358333	0.5	0.062500
7.366667	0.5	0.055375
7.375000	0.5	0.049375
7.383333	0.5	0.044500
7.391667	0.5	0.040250
7.400000	0.5	0.036625
7.408333	0.5	0.033375
7.416667	0.5	0.030750
7.425000	0.5	0.028250
7.433333	0.5	0.026250
7.441667	0.5	0.024875
7.450000	0.5	0.023625
7.458333	0.5	0.023000
7.466667	0.5	0.022500
7.475000	0.5	0.022000
7.483333	0.5	0.021500
7.491667	0.5	0.020500
7.500000	0.5	0.020250
7.508333	0.5	0.019875
7.516667	0.5	0.019500
7.525000	0.5	0.019125
7.533333	0.5	0.019375
7.541667	0.5	0.019375
7.550000	0.5	0.019625
7.558333	0.5	0.019875
7.566667	0.5	0.019500
7.575000	0.5	0.019750
7.583333	0.5	0.019500
7.591667	0.5	0.019750
7.600000	0.5	0.019875
7.608333	0.5	0.020125
7.616667	0.5	0.020250
7.625000	0.5	0.020500
7.633333	0.5	0.020250
7.641667	0.5	0.020125
7.650000	0.5	0.020000
7.658333	0.5	0.020375
7.666667	0.5	0.020500
7.675000	0.5	0.020500
7.683333	0.5	0.020625
7.691667	0.5	0.021125
7.700000	0.5	0.021125
7.708333	0.5	0.021125
7.716667	0.5	0.021750
7.725000	0.5	0.021750
7.733333	0.5	0.022125
7.741667	0.5	0.022250
7.750000	0.5	0.022625
7.758333	0.5	0.023000
7.766667	0.5	0.023500
7.775000	0.5	0.023750
7.783333	0.5	0.024250
7.791667	0.5	0.024750
7.800000	0.5	0.025250
7.808333	0.5	0.026000
7.816667	0.5	0.026500
7.825000	0.5	0.027000
7.833333	0.5	0.027875
7.841667	0.5	0.028500
7.850000	0.5	0.029125
7.858333	0.5	0.030250
7.866667	0.5	0.031250
7.875000	0.5	0.032500
7.883333	0.5	0.033750
7.891667	0.5	0.035625
7.900000	0.5	0.037625
7.908333	0.5	0.039500
7.916667	0.5	0.042000
7.925000	0.5	0.045000
7.933333	0.5	0.048625
7.941667	0.5	0.053750
7.950000	0.5	0.059875
7.958333	0.5	0.067500
7.966667	0.5	0.077000
7.975000	0.5	0.089000
7.983333	0.5	0.104000
7.991667	0.5	0.123125
8.000000	0.5	0.147625
8.008333	0.5	0.178250
8.016667	0.5	0.216000
8.025000	0.5	0.263000
8.033333	0.5	0.320250
8.041667	0.5	0.389875
8.050000	0.5	0.473375
8.058333	0.5	0.571250
8.066667	0.5	0.685500
8.075000	0.5	0.816500
8.083333	0.5	0.965625
8.091667	0.5	1.132625
8.100000	0.5	1.317625
8.108333	0.5	1.521500
8.116667	0.5	1.743000
8.125000	0.5	1.982750
8.133333	0.5	2.239500
8.141667	0.5	2.513000
8.150000	0.5	2.802250
8.158333	0.5	3.106750
8.166667	0.5	3.426000
8.175000	0.5	3.759000
8.183333	0.5	4.105375
8.191667	0.5	4.464125
8.200000	0.5	4.835000
8.208333	0.5	5.217250
8.216667	0.5	5.610750
8.225000	0.5	6.014125
8.233333	0.5	6.427250
8.241667	0.5	6.849625
8.250000	0.5	7.280375
8.258333	0.5	7.719500
8.266667	0.5	8.167125
8.275000	0.5	8.622500
8.283333	0.5	9.085250
8.291667	0.5	9.554500
8.300000	0.5	10.030250
8.308333	0.5	10.512500
8.316667	0.5	11.000625
8.325000	0.5	11.494750
8.333333	0.5	11.992875
8.341667	0.5	12.493375
8.350000	0.5	12.993000
8.358333	0.5	13.482375
8.366667	0.5	13.943000
8.375000	0.5	14.345125
8.383333	0.5	14.644750
8.391667	0.5	14.788125
8.400000	0.5	14.723250
8.408333	0.5	14.414625
8.416667	0.5	13.851250
8.425000	0.5	13.052875
8.433333	0.5	12.065875
8.441667	0.5	10.953125
8.450000	0.5	9.780125
8.458333	0.5	8.608875
8.466667	0.5	7.486625
8.475000	0.5	6.446875
8.483333	0.5	5.508125
8.491667	0.5	4.677625
8.500000	0.5	3.954625
8.508333	0.5	3.332500
8.516667	0.5	2.802875
8.525000	0.5	2.355375
8.533333	0.5	1.979250
8.541667	0.5	1.664625
8.550000	0.5	1.402750
8.558333	0.5	1.184375
8.566667	0.5	1.003250
8.575000	0.5	0.853500
8.583333	0.5	0.729375
8.591667	0.5	0.627000
8.600000	0.5	0.542375
8.608333	0.5	0.472500
8.616667	0.5	0.414625
8.625000	0.5	0.366125
8.633333	0.5	0.326000
8.641667	0.5	0.292375
8.650000	0.5	0.264000
8.658333	0.5	0.240000
8.666667	0.5	0.219375
8.675000	0.5	0.201625
8.683333	0.5	0.186500
8.691667	0.5	0.173000
8.700000	0.5	0.160750
8.708333	0.5	0.150625
8.716667	0.5	0.141250
8.725000	0.5	0.133250
8.733333	0.5	0.126250
8.741667	0.5	0.120375
8.750000	0.5	0.114750
8.758333	0.5	0.109750
8.766667	0.5	0.105375
8.775000	0.5	0.101000
8.783333	0.5	0.097250
8.791667	0.5	0.093750
8.800000	0.5	0.090750
8.808333	0.5	0.088500
8.816667	0.5	0.085750
8.825000	0.5	0.083375
8.833333	0.5	0.081250
8.841667	0.5	0.080000
8.850000	0.5	0.078750
8.858333	0.5	0.078125
8.866667	0.5	0.078125
8.875000	0.5	0.078125
8.883333	0.5	0.079250
8.891667	0.5	0.081125
8.900000	0.5	0.084250
8.908333	0.5	0.088375
8.916667	0.5	0.093625
8.925000	0.5	0.101125
8.933333	0.5	0.110875
8.941667	0.5	0.123500
8.950000	0.5	0.139250
8.958333	0.5	0.158500
8.966667	0.5	0.182875
8.975000	0.5	0.213000
8.983333	0.5	0.249250
8.991667	0.5	0.292875
9.000000	0.5	0.344500
9.008333	0.5	0.405000
9.016667	0.5	0.474500
9.025000	0.5	0.553500
9.033333	0.5	0.642000
9.041667	0.5	0.738875
9.050000	0.5	0.844625
9.058333	0.5	0.957625
9.066667	0.5	1.076250
9.075000	0.5	1.199125
9.083333	0.5	1.324250
9.091667	0.5	1.449125
9.100000	0.5	1.570625
9.108333	0.5	1.687000
9.116667	0.5	1.794625
9.125000	0.5	1.891250
9.133333	0.5	1.974500
9.141667	0.5	2.042875
9.150000	0.5	2.094875
9.158333	0.5	2.128875
9.166667	0.5	2.144875
9.175000	0.5	2.142375
9.183333	0.5	2.122000
9.191667	0.5	2.084500
9.200000	0.5	2.032125
9.208333	0.5	1.965125
9.216667	0.5	1.886625
9.225000	0.5	1.798500
9.233333	0.5	1.702125
9.241667	0.5	1.600375
9.250000	0.5	1.495375
9.258333	0.5	1.388875
9.266667	0.5	1.282250
9.275000	0.5	1.177500
9.283333	0.5	1.076375
9.291667	0.5	0.979500
9.300000	0.5	0.888125
9.308333	0.5	0.802250
9.316667	0.5	0.722125
9.325000	0.5	0.648750
9.333333	0.5	0.581750
9.341667	0.5	0.520500
9.350000	0.5	0.465000
9.358333	0.5	0.415500
9.366667	0.5	0.371500
9.375000	0.5	0.332000
9.383333	0.5	0.296750
9.391667	0.5	0.266000
9.400000	0.5	0.239125
9.408333	0.5	0.215625
9.416667	0.5	0.194875
9.425000	0.5	0.177250
9.433333	0.5	0.161500
9.441667	0.5	0.147750
9.450000	0.5	0.136125
9.458333	0.5	0.126125
9.466667	0.5	0.117000
9.475000	0.5	0.109250
9.483333	0.5	0.103000
9.491667	0.5	0.097250
9.500000	0.5	0.092500
9.508333	0.5	0.088250
9.516667	0.5	0.085625
9.525000	0.5	0.084000
9.533333	0.5	0.083000
9.541667	0.5	0.082250
9.550000	0.5	0.082500
9.558333	0.5	0.083750
9.566667	0.5	0.085875
9.575000	0.5	0.089000
9.583333	0.5	0.092250
9.591667	0.5	0.096375
9.600000	0.5	0.101250
9.608333	0.5	0.106250
9.616667	0.5	0.111625
9.625000	0.5	0.117875
9.633333	0.5	0.124000
9.641667	0.5	0.131000
9.650000	0.5	0.137500
9.658333	0.5	0.144375
9.666667	0.5	0.150500
9.675000	0.5	0.155875
9.683333	0.5	0.161125
9.691667	0.5	0.166000
9.700000	0.5	0.170125
9.708333	0.5	0.173875
9.716667	0.5	0.177000
9.725000	0.5	0.179125
9.733333	0.5	0.180000
9.741667	0.5	0.180375
9.750000	0.5	0.179750
9.758333	0.5	0.178000
9.766667	0.5	0.175250
9.775000	0.5	0.172500
9.783333	0.5	0.168875
9.791667	0.5	0.164750
9.800000	0.5	0.159875
9.808333	0.5	0.154875
9.816667	0.5	0.150000
9.825000	0.5	0.144875
9.833333	0.5	0.139375
9.841667	0.5	0.133750
9.850000	0.5	0.128125
9.858333	0.5	0.122125
9.866667	0.5	0.116375
9.875000	0.5	0.111125
9.883333	0.5	0.105875
9.891667	0.5	0.100625
9.900000	0.5	0.095875
9.908333	0.5	0.091375
9.916667	0.5	0.086750
9.925000	0.5	0.082750
9.933333	0.5	0.079250
9.941667	0.5	0.075625
9.950000	0.5	0.072375
9.958333	0.5	0.069000
9.966667	0.5	0.065875
9.975000	0.5	0.063125
9.983333	0.5	0.060625
9.991667	0.5	0.058500
10.000000	0.5	0.056250
10.008333	0.5	0.054500
10.016667	0.5	0.053000
10.025000	0.5	0.051750
10.033333	0.5	0.050500
10.041667	0.5	0.049000
10.050000	0.5	0.047750
10.058333	0.5	0.047000
10.066667	0.5	0.046500
10.075000	0.5	0.046250
10.083333	0.5	0.046250
10.091667	0.5	0.046625
10.100000	0.5	0.047500
10.108333	0.5	0.049000
10.116667	0.5	0.050250
10.125000	0.5	0.052000
10.133333	0.5	0.054250
10.141667	0.5	0.057125
10.150000	0.5	0.060625
10.158333	0.5	0.064375
10.166667	0.5	0.069000
10.175000	0.5	0.073875
10.183333	0.5	0.079750
10.191667	0.5	0.086500
10.200000	0.5	0.093875
10.208333	0.5	0.101375
10.216667	0.5	0.109250
10.225000	0.5	0.117750
10.233333	0.5	0.126125
10.241667	0.5	0.134500
10.250000	0.5	0.142375
10.258333	0.5	0.149500
10.266667	0.5	0.156125
10.275000	0.5	0.161875
10.283333	0.5	0.166875
10.291667	0.5	0.170750
10.300000	0.5	0.173375
10.308333	0.5	0.174625
10.316667	0.5	0.174875
10.325000	0.5	0.173500
10.333333	0.5	0.171125
10.341667	0.5	0.168125
10.350000	0.5	0.164500
10.358333	0.5	0.159375
10.366667	0.5	0.154000
10.375000	0.5	0.147875
10.383333	0.5	0.141625
10.391667	0.5	0.135250
10.400000	0.5	0.128625
10.408333	0.5	0.121750
10.416667	0.5	0.115000
10.425000	0.5	0.109000
10.433333	0.5	0.103375
10.441667	0.5	0.097625
10.450000	0.5	0.092500
10.458333	0.5	0.087250
10.466667	0.5	0.083000
10.475000	0.5	0.078875
10.483333	0.5	0.074875
10.491667	0.5	0.071250
10.500000	0.5	0.068000
10.508333	0.5	0.065625
10.516667	0.5	0.063250
10.525000	0.5	0.061000
10.533333	0.5	0.058625
10.541667	0.5	0.057000
10.550000	0.5	0.055875
10.558333	0.5	0.054500
10.566667	0.5	0.053375
10.575000	0.5	0.052875
10.583333	0.5	0.052875
10.591667	0.5	0.053000
10.600000	0.5	0.053625
10.608333	0.5	0.054125
10.616667	0.5	0.055750
10.625000	0.5	0.057250
10.633333	0.5	0.058875
10.641667	0.5	0.061125
10.650000	0.5	0.063250
10.658333	0.5	0.065625
10.666667	0.5	0.068500
10.675000	0.5	0.071750
10.683333	0.5	0.075000
10.691667	0.5	0.078000
10.700000	0.5	0.080625
10.708333	0.5	0.083250
10.716667	0.5	0.085500
10.725000	0.5	0.087625
10.733333	0.5	0.089500
10.741667	0.5	0.090500
10.750000	0.5	0.091375
10.758333	0.5	0.092000
10.766667	0.5	0.091875
10.775000	0.5	0.091125
10.783333	0.5	0.090000
10.791667	0.5	0.088500
10.800000	0.5	0.086625
10.808333	0.5	0.084500
10.816667	0.5	0.082125
10.825000	0.5	0.079625
10.833333	0.5	0.076875
10.841667	0.5	0.074125
10.850000	0.5	0.071125
10.858333	0.5	0.068250
10.866667	0.5	0.065750
10.875000	0.5	0.063500
10.883333	0.5	0.061500
10.891667	0.5	0.059500
10.900000	0.5	0.057750
10.908333	0.5	0.056375
10.916667	0.5	0.055375
10.925000	0.5	0.054375
10.933333	0.5	0.053875
10.941667	0.5	0.053750
10.950000	0.5	0.054125
10.958333	0.5	0.054625
10.966667	0.5	0.055375
10.975000	0.5	0.056375
10.983333	0.5	0.057625
10.991667	0.5	0.058750
11.000000	0.5	0.059750
11.008333	0.5	0.061375
11.016667	0.5	0.062750
11.025000	0.5	0.064375
11.033333	0.5	0.066375
11.041667	0.5	0.067625
11.050000	0.5	0.068750
11.058333	0.5	0.069625
11.066667	0.5	0.070125
11.075000	0.5	0.070250
11.083333	0.5	0.070125
11.091667	0.5	0.069750
11.100000	0.5	0.069000
11.108333	0.5	0.067625
11.116667	0.5	0.066500
11.125000	0.5	0.065125
11.133333	0.5	0.063125
11.141667	0.5	0.061125
11.150000	0.5	0.059000
11.158333	0.5	0.056625
11.166667	0.5	0.054375
11.175000	0.5	0.052000
11.183333	0.5	0.049125
11.191667	0.5	0.046625
11.200000	0.5	0.044500
11.208333	0.5	0.042125
11.216667	0.5	0.039625
11.225000	0.5	0.038125
11.233333	0.5	0.036500
11.241667	0.5	0.034375
11.250000	0.5	0.032625
11.258333	0.5	0.031125
11.266667	0.5	0.029500
11.275000	0.5	0.028125
11.283333	0.5	0.026875
11.291667	0.5	0.025625
11.300000	0.5	0.024250
11.308333	0.5	0.023125
11.316667	0.5	0.022125
11.325000	0.5	0.021125
11.333333	0.5	0.020500
11.341667	0.5	0.019625
11.350000	0.5	0.018625
11.358333	0.5	0.017750
11.366667	0.5	0.017250
11.375000	0.5	0.016625
11.383333	0.5	0.016500
11.391667	0.5	0.016125
11.400000	0.5	0.015875
11.408333	0.5	0.015375
11.416667	0.5	0.015250
11.425000	0.5	0.015125
11.433333	0.5	0.015375
11.441667	0.5	0.015250
11.450000	0.5	0.014625
11.458333	0.5	0.014125
11.466667	0.5	0.014000
11.475000	0.5	0.013750
11.483333	0.5	0.013125
11.491667	0.5	0.013125
11.500000	0.5	0.013000
11.508333	0.5	0.012750
11.516667	0.5	0.012625
11.525000	0.5	0.012250
11.533333	0.5	0.011750
11.541667	0.5	0.011500
11.550000	0.5	0.011000
11.558333	0.5	0.010500
11.566667	0.5	0.010375
11.575000	0.5	0.010125
11.583333	0.5	0.010000
11.591667	0.5	0.009500
11.600000	0.5	0.009000
11.608333	0.5	0.008625
11.616667	0.5	0.008250
11.625000	0.5	0.007625
11.633333	0.5	0.007375
11.641667	0.5	0.007250
11.650000	0.5	0.006875
11.658333	0.5	0.006375
11.666667	0.5	0.006250
11.675000	0.5	0.006500
11.683333	0.5	0.006375
11.691667	0.5	0.006125
11.700000	0.5	0.006000
11.708333	0.5	0.005750
11.716667	0.5	0.005250
11.725000	0.5	0.005125
11.733333	0.5	0.005000
11.741667	0.5	0.005000
11.750000	0.5	0.004875
11.758333	0.5	0.004500
11.766667	0.5	0.004500
11.775000	0.5	0.004625
11.783333	0.5	0.005000
11.791667	0.5	0.005000
11.800000	0.5	0.005500
11.808333	0.5	0.005500
11.816667	0.5	0.005375
11.825000	0.5	0.005875
11.833333	0.5	0.006000
11.841667	0.5	0.006125
11.850000	0.5	0.006250
11.858333	0.5	0.006750
11.866667	0.5	0.007375
11.875000	0.5	0.007750
11.883333	0.5	0.008500
11.891667	0.5	0.008750
11.900000	0.5	0.009250
11.908333	0.5	0.010125
11.916667	0.5	0.010625
11.925000	0.5	0.010875
11.933333	0.5	0.011625
11.941667	0.5	0.012000
11.950000	0.5	0.012750
11.958333	0.5	0.013375
11.966667	0.5	0.013875
11.975000	0.5	0.014750
11.983333	0.5	0.015750
11.991667	0.5	0.016625
12.000000	0.5	0.017375
12.008333	0.5	0.018125
12.016667	0.5	0.018500
12.025000	0.5	0.019125
12.033333	0.5	0.020000
12.041667	0.5	0.020875
12.050000	0.5	0.021500
12.058333	0.5	0.022625
12.066667	0.5	0.023250
12.075000	0.5	0.023500
12.083333	0.5	0.023750
12.091667	0.5	0.024125
12.100000	0.5	0.024000
12.108333	0.5	0.024250
12.116667	0.5	0.024500
12.125000	0.5	0.024625
12.133333	0.5	0.024625
12.141667	0.5	0.024500
12.150000	0.5	0.024500
12.158333	0.5	0.024250
12.166667	0.5	0.024125
12.175000	0.5	0.024625
12.183333	0.5	0.024625
12.191667	0.5	0.024375
12.200000	0.5	0.024375
12.208333	0.5	0.024875
12.216667	0.5	0.025125
12.225000	0.5	0.025250
12.233333	0.5	0.026000
12.241667	0.5	0.026500
12.250000	0.5	0.026875
12.258333	0.5	0.028250
12.266667	0.5	0.028875
12.275000	0.5	0.029875
12.283333	0.5	0.030875
12.291667	0.5	0.031500
12.300000	0.5	0.032875
12.308333	0.5	0.033875
12.316667	0.5	0.035000
12.325000	0.5	0.036375
12.333333	0.5	0.037625
12.341667	0.5	0.038625
12.350000	0.5	0.039625
12.358333	0.5	0.040250
12.366667	0.5	0.040500
12.375000	0.5	0.040625
12.383333	0.5	0.040875
12.391667	0.5	0.040750
12.400000	0.5	0.040875
12.408333	0.5	0.040875
12.416667	0.5	0.040375
12.425000	0.5	0.040250
12.433333	0.5	0.039750
12.441667	0.5	0.039000
12.450000	0.5	0.038250
12.458333	0.5	0.037625
12.466667	0.5	0.037000
12.475000	0.5	0.036250
12.483333	0.5	0.035750
12.491667	0.5	0.035125
12.500000	0.5	0.034750
12.508333	0.5	0.034500
12.516667	0.5	0.033500
12.525000	0.5	0.033125
12.533333	0.5	0.033000
12.541667	0.5	0.032625
12.550000	0.5	0.032750
12.558333	0.5	0.033000
12.566667	0.5	0.033000
12.575000	0.5	0.033375
12.583333	0.5	0.034125
12.591667	0.5	0.034625
12.600000	0.5	0.034625
12.608333	0.5	0.035000
12.616667	0.5	0.035000
12.625000	0.5	0.034875
12.633333	0.5	0.034625
12.641667	0.5	0.034375
12.650000	0.5	0.034000
12.658333	0.5	0.033750
12.666667	0.5	0.033625
12.675000	0.5	0.033000
12.683333	0.5	0.032500
12.691667	0.5	0.032250
12.700000	0.5	0.031625
12.708333	0.5	0.030750
12.716667	0.5	0.030125
12.725000	0.5	0.029875
12.733333	0.5	0.029125
12.741667	0.5	0.028500
12.750000	0.5	0.027750
12.758333	0.5	0.026875
12.766667	0.5	0.026375
12.775000	0.5	0.025375
12.783333	0.5	0.024250
12.791667	0.5	0.023375
12.800000	0.5	0.022750
12.808333	0.5	0.022125
12.816667	0.5	0.021625
12.825000	0.5	0.020625
12.833333	0.5	0.019875
12.841667	0.5	0.018875
12.850000	0.5	0.018125
12.858333	0.5	0.017125
12.866667	0.5	0.016375
12.875000	0.5	0.015625
12.883333	0.5	0.014625
12.891667	0.5	0.013750
12.900000	0.5	0.013000
12.908333	0.5	0.012500
12.916667	0.5	0.011625
12.925000	0.5	0.010625
12.933333	0.5	0.009875
12.941667	0.5	0.008750
12.950000	0.5	0.007625
12.958333	0.5	0.007125
12.966667	0.5	0.006375
12.975000	0.5	0.006000
12.983333	0.5	0.005125
12.991667	0.5	0.004125
13.000000	0.5	0.003375
13.008333	0.5	0.003125
13.016667	0.5	0.002625
13.025000	0.5	0.001875
13.033333	0.5	0.001625
13.041667	0.5	0.001125
13.050000	0.5	0.000625
13.058333	0.5	-0.000125
13.066667	0.5	-0.000500
13.075000	0.5	-0.001125
13.083333	0.5	-0.001875
13.091667	0.5	-0.002000
13.100000	0.5	-0.002125
13.108333	0.5	-0.002500
13.116667	0.5	-0.002875
13.125000	0.5	-0.003375
13.133333	0.5	-0.004000
13.141667	0.5	-0.003875
13.150000	0.5	-0.003500
13.158333	0.5	-0.003625
13.166667	0.5	-0.004125
13.175000	0.5	-0.004750
13.183333	0.5	-0.004750
13.191667	0.5	-0.005500
13.200000	0.5	-0.005750
13.208333	0.5	-0.006125
13.216667	0.5	-0.006250
13.225000	0.5	-0.006250
13.233333	0.5	-0.006750
13.241667	0.5	-0.007125
13.250000	0.5	-0.007250
13.258333	0.5	-0.007500
13.266667	0.5	-0.007625
13.275000	0.5	-0.007875
13.283333	0.5	-0.008000
13.291667	0.5	-0.008250
13.300000	0.5	-0.008625
13.308333	0.5	-0.008875
13.316667	0.5	-0.009125
13.325000	0.5	-0.009125
13.333333	0.5	-0.009250
13.341667	0.5	-0.009250
13.350000	0.5	-0.009375
13.358333	0.5	-0.009500
13.366667	0.5	-0.009750
13.375000	0.5	-0.009625
13.383333	0.5	-0.009375
13.391667	0.5	-0.009500
13.400000	0.5	-0.009625
13.408333	0.5	-0.009750
13.416667	0.5	-0.009500
13.425000	0.5	-0.009000
13.433333	0.5	-0.008875
13.441667	0.5	-0.008375
13.450000	0.5	-0.008250
13.458333	0.5	-0.007875
13.466667	0.5	-0.007375
13.475000	0.5	-0.006750
13.483333	0.5	-0.006125
13.491667	0.5	-0.005875
13.500000	0.5	-0.005250
13.508333	0.5	-0.004750
13.516667	0.5	-0.004125
13.525000	0.5	-0.003125
13.533333	0.5	-0.001875
13.541667	0.5	-0.001000
13.550000	0.5	-0.000375
13.558333	0.5	0.000375
13.566667	0.5	0.001250
13.575000	0.5	0.002000
13.583333	0.5	0.002875
13.591667	0.5	0.004000
13.600000	0.5	0.005125
13.608333	0.5	0.005875
13.616667	0.5	0.006750
13.625000	0.5	0.007375
13.633333	0.5	0.008000
13.641667	0.5	0.008875
13.650000	0.5	0.009875
13.658333	0.5	0.010625
13.666667	0.5	0.011500
13.675000	0.5	0.012250
13.683333	0.5	0.012750
13.691667	0.5	0.013375
13.700000	0.5	0.014375
13.708333	0.5	0.015000
13.716667	0.5	0.015750
13.725000	0.5	0.016375
13.733333	0.5	0.017250
13.741667	0.5	0.018000
13.750000	0.5	0.019000
13.758333	0.5	0.020125
13.766667	0.5	0.021000
13.775000	0.5	0.022000
13.783333	0.5	0.022750
13.791667	0.5	0.023500
13.800000	0.5	0.024250
13.808333	0.5	0.024250
13.816667	0.5	0.025125
13.825000	0.5	0.025250
13.833333	0.5	0.026000
13.841667	0.5	0.027000
13.850000	0.5	0.027500
13.858333	0.5	0.027625
13.866667	0.5	0.027875
13.875000	0.5	0.027750
13.883333	0.5	0.028250
13.891667	0.5	0.028750
13.900000	0.5	0.029250
13.908333	0.5	0.029625
13.916667	0.5	0.029875
13.925000	0.5	0.030250
13.933333	0.5	0.030625
13.941667	0.5	0.030625
13.950000	0.5	0.030625
13.958333	0.5	0.031000
13.966667	0.5	0.030875
13.975000	0.5	0.030625
13.983333	0.5	0.030500
13.991667	0.5	0.030125
14.000000	0.5	0.029875
14.008333	0.5	0.029625
14.016667	0.5	0.029500
14.025000	0.5	0.029125
14.033333	0.5	0.028875
14.041667	0.5	0.028375
14.050000	0.5	0.027875
14.058333	0.5	0.027375
14.066667	0.5	0.026500
14.075000	0.5	0.026125
14.083333	0.5	0.025625
14.091667	0.5	0.025250
14.100000	0.5	0.024625
14.108333	0.5	0.024125
14.116667	0.5	0.023500
14.125000	0.5	0.023375
14.133333	0.5	0.022875
14.141667	0.5	0.022375
14.150000	0.5	0.021625
14.158333	0.5	0.020875
14.166667	0.5	0.020000
14.175000	0.5	0.019250
14.183333	0.5	0.018250
14.191667	0.5	0.017750
14.200000	0.5	0.017250
14.208333	0.5	0.017000
14.216667	0.5	0.016375
14.225000	0.5	0.016375
14.233333	0.5	0.015875
14.241667	0.5	0.015000
14.250000	0.5	0.014750
14.258333	0.5	0.014625
14.266667	0.5	0.014375
14.275000	0.5	0.013875
14.283333	0.5	0.013500
14.291667	0.5	0.012875
14.300000	0.5	0.012375
14.308333	0.5	0.012375
14.316667	0.5	0.012750
14.325000	0.5	0.012625
14.333333	0.5	0.012750
14.341667	0.5	0.012625
14.350000	0.5	0.013000
14.358333	0.5	0.013250
14.366667	0.5	0.013375
14.375000	0.5	0.013750
14.383333	0.5	0.014250
14.391667	0.5	0.014625
14.400000	0.5	0.014750
14.408333	0.5	0.014750
14.416667	0.5	0.014750
14.425000	0.5	0.014500
14.433333	0.5	0.015125
14.441667	0.5	0.015500
14.450000	0.5	0.016125
14.458333	0.5	0.016750
14.466667	0.5	0.017375
14.475000	0.5	0.017500
14.483333	0.5	0.017750
14.491667	0.5	0.018000
14.500000	0.5	0.018500
14.508333	0.5	0.018125
14.516667	0.5	0.018000
14.525000	0.5	0.018625
14.533333	0.5	0.019000
14.541667	0.5	0.019375
14.550000	0.5	0.020000
14.558333	0.5	0.020875
14.566667	0.5	0.021250
14.575000	0.5	0.021750
14.583333	0.5	0.022375
14.591667	0.5	0.022625
14.600000	0.5	0.022375
14.608333	0.5	0.022750
14.616667	0.5	0.022875
14.625000	0.5	0.023250
14.633333	0.5	0.023250
14.641667	0.5	0.023375
14.650000	0.5	0.023875
14.658333	0.5	0.024500
14.666667	0.5	0.024375
14.675000	0.5	0.024500
14.683333	0.5	0.024625
14.691667	0.5	0.024750
14.700000	0.5	0.024625
14.708333	0.5	0.024625
14.716667	0.5	0.024750
14.725000	0.5	0.025000
14.733333	0.5	0.024875
14.741667	0.5	0.024500
14.750000	0.5	0.023875
14.758333	0.5	0.023625
14.766667	0.5	0.023125
14.775000	0.5	0.022750
14.783333	0.5	0.022125
14.791667	0.5	0.021875
14.800000	0.5	0.021375
14.808333	0.5	0.020625
14.816667	0.5	0.019750
14.825000	0.5	0.019375
14.833333	0.5	0.018500
14.841667	0.5	0.017625
14.850000	0.5	0.016750
14.858333	0.5	0.016125
14.866667	0.5	0.016000
14.875000	0.5	0.015250
14.883333	0.5	0.014375
14.891667	0.5	0.014000
14.900000	0.5	0.013750
14.908333	0.5	0.012875
14.916667	0.5	0.012250
14.925000	0.5	0.011125
14.933333	0.5	0.010250
14.941667	0.5	0.010000
14.950000	0.5	0.009625
14.958333	0.5	0.009000
14.966667	0.5	0.008625
14.975000	0.5	0.007750
14.983333	0.5	0.007000
14.991667	0.5	0.006250
15.000000	0.5	0.005750
15.008333	0.5	0.005750
15.016667	0.5	0.005625
15.025000	0.5	0.005000
15.033333	0.5	0.004500
15.041667	0.5	0.004000
15.050000	0.5	0.003875
15.058333	0.5	0.003750
15.066667	0.5	0.003875
15.075000	0.5	0.003500
15.083333	0.5	0.003500
15.091667	0.5	0.003625
15.100000	0.5	0.003500
15.108333	0.5	0.003250
15.116667	0.5	0.003625
15.125000	0.5	0.003625
15.133333	0.5	0.003750
15.141667	0.5	0.003500
15.150000	0.5	0.003250
15.158333	0.5	0.003250
15.166667	0.5	0.003750
15.175000	0.5	0.003875
15.183333	0.5	0.004375
15.191667	0.5	0.004375
15.200000	0.5	0.004375
15.208333	0.5	0.004375
15.216667	0.5	0.004375
15.225000	0.5	0.004125
15.233333	0.5	0.004000
15.241667	0.5	0.003875
15.250000	0.5	0.004250
15.258333	0.5	0.004125
15.266667	0.5	0.004125
15.275000	0.5	0.004125
15.283333	0.5	0.004000
15.291667	0.5	0.003875
15.300000	0.5	0.003875
15.308333	0.5	0.003375
15.316667	0.5	0.003125
15.325000	0.5	0.002750
15.333333	0.5	0.002500
15.341667	0.5	0.002500
15.350000	0.5	0.002125
15.358333	0.5	0.002625
15.366667	0.5	0.003000
15.375000	0.5	0.002750
15.383333	0.5	0.002250
15.391667	0.5	0.002250
15.400000	0.5	0.002125
15.408333	0.5	0.002000
15.416667	0.5	0.002000
15.425000	0.5	0.002000
15.433333	0.5	0.001875
15.441667	0.5	0.001875
15.450000	0.5	0.002125
15.458333	0.5	0.002375
15.466667	0.5	0.002500
15.475000	0.5	0.002125
15.483333	0.5	0.002250
15.491667	0.5	0.002375
15.500000	0.5	0.002375
15.508333	0.5	0.002750
15.516667	0.5	0.002875
15.525000	0.5	0.002625
15.533333	0.5	0.002500
15.541667	0.5	0.002375
15.550000	0.5	0.002750
15.558333	0.5	0.002875
15.566667	0.5	0.002875
15.575000	0.5	0.003375
15.583333	0.5	0.003625
15.591667	0.5	0.004000
15.600000	0.5	0.004875
15.608333	0.5	0.005500
15.616667	0.5	0.005750
15.625000	0.5	0.006250
15.633333	0.5	0.006625
15.641667	0.5	0.006500
15.650000	0.5	0.007125
15.658333	0.5	0.007250
15.666667	0.5	0.007625
15.675000	0.5	0.008000
15.683333	0.5	0.008750
15.691667	0.5	0.009000
15.700000	0.5	0.009375
15.708333	0.5	0.009375
15.716667	0.5	0.009750
15.725000	0.5	0.009875
15.733333	0.5	0.010250
15.741667	0.5	0.010625
15.750000	0.5	0.011125
15.758333	0.5	0.011500
15.766667	0.5	0.012375
15.775000	0.5	0.013000
15.783333	0.5	0.013875
15.791667	0.5	0.014125
15.800000	0.5	0.014625
15.808333	0.5	0.014875
15.816667	0.5	0.015125
15.825000	0.5	0.015625
15.833333	0.5	0.016250
15.841667	0.5	0.016750
15.850000	0.5	0.017250
15.858333	0.5	0.017500
15.866667	0.5	0.018000
15.875000	0.5	0.018500
15.883333	0.5	0.018750
15.891667	0.5	0.018625
15.900000	0.5	0.019250
15.908333	0.5	0.019625
15.916667	0.5	0.019750
15.925000	0.5	0.020125
15.933333	0.5	0.020750
15.941667	0.5	0.020875
15.950000	0.5	0.021000
15.958333	0.5	0.020875
15.966667	0.5	0.020750
15.975000	0.5	0.020625
15.983333	0.5	0.021125
15.991667	0.5	0.021000
16.000000	0.5	0.021000
16.008333	0.5	0.021000
16.016667	0.5	0.021000
16.025000	0.5	0.021000
16.033333	0.5	0.020500
16.041667	0.5	0.020500
16.050000	0.5	0.020500
16.058333	0.5	0.020625
16.066667	0.5	0.019875
16.075000	0.5	0.019375
16.083333	0.5	0.019000
16.091667	0.5	0.018875
16.100000	0.5	0.018250
16.108333	0.5	0.018250
16.116667	0.5	0.018125
16.125000	0.5	0.018000
16.133333	0.5	0.017125
16.141667	0.5	0.016875
16.150000	0.5	0.016375
16.158333	0.5	0.016125
16.166667	0.5	0.016125
16.175000	0.5	0.015750
16.183333	0.5	0.014875
16.191667	0.5	0.014000
16.200000	0.5	0.013500
16.208333	0.5	0.013625
16.216667	0.5	0.013250
16.225000	0.5	0.012875
16.233333	0.5	0.012375
16.241667	0.5	0.011750
16.250000	0.5	0.010750
16.258333	0.5	0.010000
16.266667	0.5	0.009250
16.275000	0.5	0.008750
16.283333	0.5	0.008000
16.291667	0.5	0.007375
16.300000	0.5	0.006625
16.308333	0.5	0.006000
16.316667	0.5	0.005750
16.325000	0.5	0.005375
16.333333	0.5	0.005000
16.341667	0.5	0.004500
16.350000	0.5	0.003750
16.358333	0.5	0.003125
16.366667	0.5	0.002250
16.375000	0.5	0.001875
16.383333	0.5	0.001000
16.391667	0.5	0.000500
16.400000	0.5	0.000000
16.408333	0.5	-0.000500
16.416667	0.5	-0.001500
16.425000	0.5	-0.001750
16.433333	0.5	-0.002375
16.441667	0.5	-0.003000
16.450000	0.5	-0.003500
16.458333	0.5	-0.004000
16.466667	0.5	-0.004500
16.475000	0.5	-0.005125
16.483333	0.5	-0.005250
16.491667	0.5	-0.005625
16.500000	0.5	-0.006000
16.508333	0.5	-0.006500
16.516667	0.5	-0.006375
16.525000	0.5	-0.006750
16.533333	0.5	-0.007125
16.541667	0.5	-0.007250
16.550000	0.5	-0.007125
16.558333	0.5	-0.007250
16.566667	0.5	-0.007375
16.575000	0.5	-0.007375
16.583333	0.5	-0.007375
16.591667	0.5	-0.007625
16.600000	0.5	-0.007875
16.608333	0.5	-0.007625
16.616667	0.5	-0.007625
16.625000	0.5	-0.007125
16.633333	0.5	-0.006750
16.641667	0.5	-0.006750
16.650000	0.5	-0.006625
16.658333	0.5	-0.006500
16.666667	0.5	-0.006250
16.675000	0.5	-0.005750
16.683333	0.5	-0.005000
16.691667	0.5	-0.004375
16.700000	0.5	-0.004375
16.708333	0.5	-0.004000
16.716667	0.5	-0.003250
16.725000	0.5	-0.003000
16.733333	0.5	-0.003125
16.741667	0.5	-0.002625
16.750000	0.5	-0.002250
16.758333	0.5	-0.001875
16.766667	0.5	-0.001625
16.775000	0.5	-0.001250
16.783333	0.5	-0.000500
16.791667	0.5	0.000375
16.800000	0.5	0.001000
16.808333	0.5	0.001000
16.816667	0.5	0.001875
16.825000	0.5	0.002375
16.833333	0.5	0.002875
16.841667	0.5	0.003500
16.850000	0.5	0.004125
16.858333	0.5	0.005000
16.866667	0.5	0.005625
16.875000	0.5	0.006000
16.883333	0.5	0.006500
16.891667	0.5	0.007500
16.900000	0.5	0.008625
16.908333	0.5	0.009500
16.916667	0.5	0.010000
16.925000	0.5	0.010625
16.933333	0.5	0.011500
16.941667	0.5	0.012000
16.950000	0.5	0.012250
16.958333	0.5	0.013125
16.966667	0.5	0.013375
16.975000	0.5	0.013625
16.983333	0.5	0.014125
16.991667	0.5	0.014500
17.000000	0.5	0.014875
17.008333	0.5	0.015125
17.016667	0.5	0.015250
17.025000	0.5	0.015125
17.033333	0.5	0.014875
17.041667	0.5	0.014875
17.050000	0.5	0.014375
17.058333	0.5	0.014000
17.066667	0.5	0.013500
17.075000	0.5	0.013125
17.083333	0.5	0.012500
17.091667	0.5	0.011125
17.100000	0.5	0.009750
17.108333	0.5	0.008375
17.116667	0.5	0.006750
17.125000	0.5	0.004250
17.133333	0.5	0.002000
17.141667	0.5	0.000000
17.150000	0.5	-0.002875
17.158333	0.5	-0.005875
17.166667	0.5	-0.009250
17.175000	0.5	-0.012750
17.183333	0.5	-0.016875
17.191667	0.5	-0.021000
17.200000	0.5	-0.025125
17.208333	0.5	-0.029500
17.216667	0.5	-0.033625
17.225000	0.5	-0.038250
17.233333	0.5	-0.042875
17.241667	0.5	-0.048000
17.250000	0.5	-0.052375
17.258333	0.5	-0.056625
17.266667	0.5	-0.061000
17.275000	0.5	-0.065500
17.283333	0.5	-0.069375
17.291667	0.5	-0.072875
17.300000	0.5	-0.076000
17.308333	0.5	-0.079125
17.316667	0.5	-0.082125
17.325000	0.5	-0.084375
17.333333	0.5	-0.085875
17.341667	0.5	-0.087125
17.350000	0.5	-0.087750
17.358333	0.5	-0.088125
17.366667	0.5	-0.088250
17.375000	0.5	-0.087500
17.383333	0.5	-0.086875
17.391667	0.5	-0.085875
17.400000	0.5	-0.084125
17.408333	0.5	-0.082000
17.416667	0.5	-0.079000
17.425000	0.5	-0.076000
17.433333	0.5	-0.072625
17.441667	0.5	-0.069375
17.450000	0.5	-0.066375
17.458333	0.5	-0.062875
17.466667	0.5	-0.059000
17.475000	0.5	-0.055875
17.483333	0.5	-0.052625
17.491667	0.5	-0.049000
17.500000	0.5	-0.045500
17.508333	0.5	-0.042375
17.516667	0.5	-0.039250
17.525000	0.5	-0.036500
17.533333	0.5	-0.033625
17.541667	0.5	-0.031000
17.550000	0.5	-0.028000
17.558333	0.5	-0.026000
17.566667	0.5	-0.023500
17.575000	0.5	-0.021625
17.583333	0.5	-0.019875
17.591667	0.5	-0.018250
17.600000	0.5	-0.016875
17.608333	0.5	-0.015750
17.616667	0.5	-0.014375
17.625000	0.5	-0.013375
17.633333	0.5	-0.012500
17.641667	0.5	-0.011750
17.650000	0.5	-0.011125
17.658333	0.5	-0.010500
17.666667	0.5	-0.010000
17.675000	0.5	-0.009375
17.683333	0.5	-0.009000
17.691667	0.5	-0.008500
17.700000	0.5	-0.008000
17.708333	0.5	-0.007625
17.716667	0.5	-0.007500
17.725000	0.5	-0.007500
17.733333	0.5	-0.007375
17.741667	0.5	-0.007000
17.750000	0.5	-0.006625
17.758333	0.5	-0.006000
17.766667	0.5	-0.005875
17.775000	0.5	-0.005625
17.783333	0.5	-0.005625
17.791667	0.5	-0.005000
17.800000	0.5	-0.004875
17.808333	0.5	-0.005375
17.816667	0.5	-0.005125
17.825000	0.5	-0.004875
17.833333	0.5	-0.004875
17.841667	0.5	-0.004500
17.850000	0.5	-0.004500
17.858333	0.5	-0.004125
17.866667	0.5	-0.003875
17.875000	0.5	-0.003500
17.883333	0.5	-0.003250
17.891667	0.5	-0.003375
17.900000	0.5	-0.003250
17.908333	0.5	-0.003000
17.916667	0.5	-0.002750
17.925000	0.5	-0.002625
17.933333	0.5	-0.002500
17.941667	0.5	-0.002375
17.950000	0.5	-0.002375
17.958333	0.5	-0.002250
17.966667	0.5	-0.002250
17.975000	0.5	-0.002375
17.983333	0.5	-0.002125
17.991667	0.5	-0.001875
18.000000	0.5	-0.001750
18.008333	0.5	-0.001875
18.016667	0.5	-0.002250
18.025000	0.5	-0.002375
18.033333	0.5	-0.002500
18.041667	0.5	-0.002625
18.050000	0.5	-0.002625
18.058333	0.5	-0.002750
18.066667	0.5	-0.002875
18.075000	0.5	-0.003125
18.083333	0.5	-0.003125
18.091667	0.5	-0.003375
18.100000	0.5	-0.003125
18.108333	0.5	-0.003000
18.116667	0.5	-0.003625
18.125000	0.5	-0.004125
18.133333	0.5	-0.004875
18.141667	0.5	-0.005250
18.150000	0.5	-0.005750
18.158333	0.5	-0.006750
18.166667	0.5	-0.007875
18.175000	0.5	-0.008375
18.183333	0.5	-0.008875
18.191667	0.5	-0.009625
18.200000	0.5	-0.010500
18.208333	0.5	-0.011500
18.216667	0.5	-0.012500
18.225000	0.5	-0.013625
18.233333	0.5	-0.014500
18.241667	0.5	-0.015875
18.250000	0.5	-0.017000
18.258333	0.5	-0.018250
18.266667	0.5	-0.019375
18.275000	0.5	-0.021125
18.283333	0.5	-0.023000
18.291667	0.5	-0.024500
18.300000	0.5	-0.025750
18.308333	0.5	-0.027625
18.316667	0.5	-0.029000
18.325000	0.5	-0.030625
18.333333	0.5	-0.032125
18.341667	0.5	-0.033500
18.350000	0.5	-0.034625
18.358333	0.5	-0.035875
18.366667	0.5	-0.036875
18.375000	0.5	-0.037625
18.383333	0.5	-0.038750
18.391667	0.5	-0.039750
18.400000	0.5	-0.040500
18.408333	0.5	-0.041000
18.416667	0.5	-0.041750
18.425000	0.5	-0.042125
18.433333	0.5	-0.042625
18.441667	0.5	-0.042750
18.450000	0.5	-0.042625
18.458333	0.5	-0.042250
18.466667	0.5	-0.042000
18.475000	0.5	-0.041500
18.483333	0.5	-0.041375
18.491667	0.5	-0.040750
18.500000	0.5	-0.040125
18.508333	0.5	-0.039625
18.516667	0.5	-0.039000
18.525000	0.5	-0.038375
18.533333	0.5	-0.037750
18.541667	0.5	-0.037500
18.550000	0.5	-0.036500
18.558333	0.5	-0.035875
18.566667	0.5	-0.035250
18.575000	0.5	-0.034500
18.583333	0.5	-0.034125
18.591667	0.5	-0.033375
18.600000	0.5	-0.032500
18.608333	0.5	-0.031625
18.616667	0.5	-0.030875
18.625000	0.5	-0.030625
18.633333	0.5	-0.030750
18.641667	0.5	-0.030250
18.650000	0.5	-0.029625
18.658333	0.5	-0.029875
18.666667	0.5	-0.030125
18.675000	0.5	-0.030250
18.683333	0.5	-0.030375
18.691667	0.5	-0.030625
18.700000	0.5	-0.030625
18.708333	0.5	-0.030750
18.716667	0.5	-0.031125
18.725000	0.5	-0.031250
18.733333	0.5	-0.031250
18.741667	0.5	-0.031750
18.750000	0.5	-0.032000
18.758333	0.5	-0.032125
18.766667	0.5	-0.032125
18.775000	0.5	-0.032250
18.783333	0.5	-0.032375
18.791667	0.5	-0.032625
18.800000	0.5	-0.033125
18.808333	0.5	-0.033000
18.816667	0.5	-0.033125
18.825000	0.5	-0.033125
18.833333	0.5	-0.033000
18.841667	0.5	-0.033125
18.850000	0.5	-0.032875
18.858333	0.5	-0.032750
18.866667	0.5	-0.032500
18.875000	0.5	-0.032125
18.883333	0.5	-0.031500
18.891667	0.5	-0.031125
18.900000	0.5	-0.031250
18.908333	0.5	-0.031125
18.916667	0.5	-0.031125
18.925000	0.5	-0.031125
18.933333	0.5	-0.031000
18.941667	0.5	-0.030500
18.950000	0.5	-0.030125
18.958333	0.5	-0.030625
18.966667	0.5	-0.030375
18.975000	0.5	-0.029500
18.983333	0.5	-0.029125
18.991667	0.5	-0.028750
19.000000	0.5	-0.028625
19.008333	0.5	-0.027625
19.016667	0.5	-0.027250
19.025000	0.5	-0.027000
19.033333	0.5	-0.026750
19.041667	0.5	-0.026875
19.050000	0.5	-0.026875
19.058333	0.5	-0.026750
19.066667	0.5	-0.026500
19.075000	0.5	-0.026000
19.083333	0.5	-0.025625
19.091667	0.5	-0.025125
19.100000	0.5	-0.024875
19.108333	0.5	-0.025000
19.116667	0.5	-0.024625
19.125000	0.5	-0.024625
19.133333	0.5	-0.024500
19.141667	0.5	-0.024375
19.150000	0.5	-0.024375
19.158333	0.5	-0.024500
19.166667	0.5	-0.024250
19.175000	0.5	-0.023875
19.183333	0.5	-0.023750
19.191667	0.5	-0.024250
19.200000	0.5	-0.024125
19.208333	0.5	-0.023625
19.216667	0.5	-0.023500
19.225000	0.5	-0.023625
19.233333	0.5	-0.023750
19.241667	0.5	-0.023500
19.250000	0.5	-0.023625
19.258333	0.5	-0.023250
19.266667	0.5	-0.023625
19.275000	0.5	-0.023750
19.283333	0.5	-0.023750
19.291667	0.5	-0.024000
19.300000	0.5	-0.024125
19.308333	0.5	-0.024250
19.316667	0.5	-0.024250
19.325000	0.5	-0.024000
19.333333	0.5	-0.024000
19.341667	0.5	-0.023375
19.350000	0.5	-0.023000
19.358333	0.5	-0.022750
19.366667	0.5	-0.022750
19.375000	0.5	-0.022750
19.383333	0.5	-0.022625
19.391667	0.5	-0.022500
19.400000	0.5	-0.022875
19.408333	0.5	-0.023250
19.416667	0.5	-0.023125
19.425000	0.5	-0.023125
19.433333	0.5	-0.023125
19.441667	0.5	-0.023000
19.450000	0.5	-0.022875
19.458333	0.5	-0.022750
19.466667	0.5	-0.022625
19.475000	0.5	-0.023500
19.483333	0.5	-0.024000
19.491667	0.5	-0.024375
19.500000	0.5	-0.024500
19.508333	0.5	-0.024500
19.516667	0.5	-0.024750
19.525000	0.5	-0.025375
19.533333	0.5	-0.025750
19.541667	0.5	-0.026375
19.550000	0.5	-0.027000
19.558333	0.5	-0.027125
19.566667	0.5	-0.027500
19.575000	0.5	-0.028125
19.583333	0.5	-0.028875
19.591667	0.5	-0.029375
19.600000	0.5	-0.030125
19.608333	0.5	-0.030750
19.616667	0.5	-0.031375
19.625000	0.5	-0.032125
19.633333	0.5	-0.032750
19.641667	0.5	-0.033125
19.650000	0.5	-0.033875
19.658333	0.5	-0.034125
19.666667	0.5	-0.034625
19.675000	0.5	-0.035000
19.683333	0.5	-0.035625
19.691667	0.5	-0.036750
19.700000	0.5	-0.037000
19.708333	0.5	-0.037125
19.716667	0.5	-0.037375
19.725000	0.5	-0.038000
19.733333	0.5	-0.038625
19.741667	0.5	-0.039000
19.750000	0.5	-0.039500
19.758333	0.5	-0.040125
19.766667	0.5	-0.040875
19.775000	0.5	-0.041125
19.783333	0.5	-0.041375
19.791667	0.5	-0.042125
19.800000	0.5	-0.042250
19.808333	0.5	-0.042500
19.816667	0.5	-0.043000
19.825000	0.5	-0.043500
19.833333	0.5	-0.044000
19.841667	0.5	-0.044000
19.850000	0.5	-0.044125
19.858333	0.5	-0.044625
19.866667	0.5	-0.045500
19.875000	0.5	-0.045375
19.883333	0.5	-0.045375
19.891667	0.5	-0.044750
19.900000	0.5	-0.044625
19.908333	0.5	-0.044375
19.916667	0.5	-0.044125
19.925000	0.5	-0.044000
19.933333	0.5	-0.043875
19.941667	0.5	-0.044000
19.950000	0.5	-0.043625
19.958333	0.5	-0.043500
19.966667	0.5	-0.043375
19.975000	0.5	-0.043250
19.983333	0.5	-0.043250
19.991667	0.5	-0.043125
20.000000	0.5	-0.043125
20.008333	0.5	-0.043000
20.016667	0.5	-0.042625
20.025000	0.5	-0.042000
20.033333	0.5	-0.042250
20.041667	0.5	-0.042000
20.050000	0.5	-0.042000
20.058333	0.5	-0.042250
20.066667	0.5	-0.042375
20.075000	0.5	-0.041875
20.083333	0.5	-0.041500
20.091667	0.5	-0.041625
20.100000	0.5	-0.041625
20.108333	0.5	-0.041500
20.116667	0.5	-0.041375
20.125000	0.5	-0.041000
20.133333	0.5	-0.041250
20.141667	0.5	-0.041375
20.150000	0.5	-0.041375
20.158333	0.5	-0.041000
20.166667	0.5	-0.040500
20.175000	0.5	-0.040250
20.183333	0.5	-0.040000
20.191667	0.5	-0.040125
20.200000	0.5	-0.040125
20.208333	0.5	-0.040500
20.216667	0.5	-0.040625
20.225000	0.5	-0.040750
20.233333	0.5	-0.041125
20.241667	0.5	-0.041250
20.250000	0.5	-0.041500
20.258333	0.5	-0.041250
20.266667	0.5	-0.040750
20.275000	0.5	-0.040750
20.283333	0.5	-0.040500
20.291667	0.5	-0.041125
20.300000	0.5	-0.041500
20.308333	0.5	-0.041750
20.316667	0.5	-0.042000
20.325000	0.5	-0.041875
20.333333	0.5	-0.041625
20.341667	0.5	-0.042125
20.350000	0.5	-0.042125
20.358333	0.5	-0.042125
20.366667	0.5	-0.042000
20.375000	0.5	-0.041875
20.383333	0.5	-0.042000
20.391667	0.5	-0.042375
20.400000	0.5	-0.042750
20.408333	0.5	-0.042625
20.416667	0.5	-0.042625
20.425000	0.5	-0.042250
20.433333	0.5	-0.042000
20.441667	0.5	-0.041625
20.450000	0.5	-0.041750
20.458333	0.5	-0.041875
20.466667	0.5	-0.041375
20.475000	0.5	-0.041250
20.483333	0.5	-0.041000
20.491667	0.5	-0.041000
20.500000	0.5	-0.040625
20.508333	0.5	-0.040375
20.516667	0.5	-0.039875
20.525000	0.5	-0.039625
20.533333	0.5	-0.039500
20.541667	0.5	-0.039250
20.550000	0.5	-0.038875
20.558333	0.5	-0.038125
20.566667	0.5	-0.037750
20.575000	0.5	-0.037625
20.583333	0.5	-0.037375
20.591667	0.5	-0.037375
20.600000	0.5	-0.036625
20.608333	0.5	-0.036250
20.616667	0.5	-0.035625
20.625000	0.5	-0.035250
20.633333	0.5	-0.034875
20.641667	0.5	-0.034375
20.650000	0.5	-0.034250
20.658333	0.5	-0.033875
20.666667	0.5	-0.033625
20.675000	0.5	-0.033125
20.683333	0.5	-0.032625
20.691667	0.5	-0.032500
20.700000	0.5	-0.032500
20.708333	0.5	-0.032250
20.716667	0.5	-0.031500
20.725000	0.5	-0.030875
20.733333	0.5	-0.030500
20.741667	0.5	-0.030125
20.750000	0.5	-0.029500
20.758333	0.5	-0.029250
20.766667	0.5	-0.029625
20.775000	0.5	-0.029625
20.783333	0.5	-0.029250
20.791667	0.5	-0.029000
20.800000	0.5	-0.028375
20.808333	0.5	-0.028750
20.816667	0.5	-0.028625
20.825000	0.5	-0.028500
20.833333	0.5	-0.028500
20.841667	0.5	-0.028750
20.850000	0.5	-0.029000
20.858333	0.5	-0.029000
20.866667	0.5	-0.029250
20.875000	0.5	-0.029375
20.883333	0.5	-0.029125
20.891667	0.5	-0.029000
20.900000	0.5	-0.029000
20.908333	0.5	-0.029000
20.916667	0.5	-0.028875
20.925000	0.5	-0.028875
20.933333	0.5	-0.028875
20.941667	0.5	-0.029125
20.950000	0.5	-0.029375
20.958333	0.5	-0.029000
20.966667	0.5	-0.029000
20.975000	0.5	-0.029000
20.983333	0.5	-0.028750
20.991667	0.5	-0.028125
21.000000	0.5	-0.027500
21.008333	0.5	-0.028000
21.016667	0.5	-0.028000
21.025000	0.5	-0.027875
21.033333	0.5	-0.027625
21.041667	0.5	-0.027875
21.050000	0.5	-0.028125
21.058333	0.5	-0.027750
21.066667	0.5	-0.027125
21.075000	0.5	-0.026875
21.083333	0.5	-0.026750
21.091667	0.5	-0.026375
21.100000	0.5	-0.025875
21.108333	0.5	-0.025625
21.116667	0.5	-0.025375
21.125000	0.5	-0.025375
21.133333	0.5	-0.025125
21.141667	0.5	-0.025000
21.150000	0.5	-0.024625
21.158333	0.5	-0.024375
21.166667	0.5	-0.024000
21.175000	0.5	-0.024000
21.183333	0.5	-0.023750
21.191667	0.5	-0.023375
21.200000	0.5	-0.023000
21.208333	0.5	-0.022875
21.216667	0.5	-0.023000
21.225000	0.5	-0.022750
21.233333	0.5	-0.022125
21.241667	0.5	-0.021750
21.250000	0.5	-0.021500
21.258333	0.5	-0.021375
21.266667	0.5	-0.021125
21.275000	0.5	-0.021000
21.283333	0.5	-0.021000
21.291667	0.5	-0.020875
21.300000	0.5	-0.020500
21.308333	0.5	-0.019875
21.316667	0.5	-0.019250
21.325000	0.5	-0.019000
21.333333	0.5	-0.018750
21.341667	0.5	-0.018875
21.350000	0.5	-0.018375
21.358333	0.5	-0.018125
21.366667	0.5	-0.017500
21.375000	0.5	-0.017000
21.383333	0.5	-0.016750
21.391667	0.5	-0.016750
21.400000	0.5	-0.016500
21.408333	0.5	-0.016000
21.416667	0.5	-0.015875
21.425000	0.5	-0.015375
21.433333	0.5	-0.015250
21.441667	0.5	-0.015125
21.450000	0.5	-0.014500
21.458333	0.5	-0.013500
21.466667	0.5	-0.012875
21.475000	0.5	-0.012500
21.483333	0.5	-0.012250
21.491667	0.5	-0.011875
21.500000	0.5	-0.011875
21.508333	0.5	-0.011250
21.516667	0.5	-0.011000
21.525000	0.5	-0.010625
21.533333	0.5	-0.010250
21.541667	0.5	-0.009750
21.550000	0.5	-0.009375
21.558333	0.5	-0.008750
21.566667	0.5	-0.008125
21.575000	0.5	-0.008000
21.583333	0.5	-0.007750
21.591667	0.5	-0.007500
21.600000	0.5	-0.007125
21.608333	0.5	-0.006625
21.616667	0.5	-0.006250
21.625000	0.5	-0.005625
21.633333	0.5	-0.005500
21.641667	0.5	-0.005375
21.650000	0.5	-0.004875
21.658333	0.5	-0.004500
21.666667	0.5	-0.004250
21.675000	0.5	-0.004500
21.683333	0.5	-0.004250
21.691667	0.5	-0.004500
21.700000	0.5	-0.004375
21.708333	0.5	-0.004125
21.716667	0.5	-0.003750
21.725000	0.5	-0.003375
21.733333	0.5	-0.002875
21.741667	0.5	-0.003125
21.750000	0.5	-0.003250
21.758333	0.5	-0.003625
21.766667	0.5	-0.004125
21.775000	0.5	-0.004500
21.783333	0.5	-0.004750
21.791667	0.5	-0.004625
21.800000	0.5	-0.004750
21.808333	0.5	-0.005000
21.816667	0.5	-0.005375
21.825000	0.5	-0.005375
21.833333	0.5	-0.005500
21.841667	0.5	-0.005375
21.850000	0.5	-0.005500
21.858333	0.5	-0.005625
21.866667	0.5	-0.005375
21.875000	0.5	-0.005375
21.883333	0.5	-0.005750
21.891667	0.5	-0.006125
21.900000	0.5	-0.006625
21.908333	0.5	-0.007250
21.916667	0.5	-0.007750
21.925000	0.5	-0.008000
21.933333	0.5	-0.008250
21.941667	0.5	-0.008500
21.950000	0.5	-0.009125
21.958333	0.5	-0.009250
21.966667	0.5	-0.009875
21.975000	0.5	-0.010250
21.983333	0.5	-0.010500
21.991667	0.5	-0.011750
22.000000	0.5	-0.012625
22.008333	0.5	-0.012625
22.016667	0.5	-0.013125
22.025000	0.5	-0.014000
22.033333	0.5	-0.015000
22.041667	0.5	-0.015750
22.050000	0.5	-0.016625
22.058333	0.5	-0.017625
22.066667	0.5	-0.018250
22.075000	0.5	-0.018625
22.083333	0.5	-0.019500
22.091667	0.5	-0.020250
22.100000	0.5	-0.021500
22.108333	0.5	-0.022375
22.116667	0.5	-0.022875
22.125000	0.5	-0.023625
22.133333	0.5	-0.023875
22.141667	0.5	-0.024500
22.150000	0.5	-0.025000
22.158333	0.5	-0.025500
22.166667	0.5	-0.025750
22.175000	0.5	-0.026500
22.183333	0.5	-0.026625
22.191667	0.5	-0.027125
22.200000	0.5	-0.027250
22.208333	0.5	-0.028000
22.216667	0.5	-0.028250
22.225000	0.5	-0.028500
22.233333	0.5	-0.028625
22.241667	0.5	-0.028750
22.250000	0.5	-0.029250
22.258333	0.5	-0.029625
22.266667	0.5	-0.030000
22.275000	0.5	-0.029875
22.283333	0.5	-0.029875
22.291667	0.5	-0.029875
22.300000	0.5	-0.029875
22.308333	0.5	-0.030125
22.316667	0.5	-0.029625
22.325000	0.5	-0.029500
22.333333	0.5	-0.029250
22.341667	0.5	-0.029250
22.350000	0.5	-0.028750
22.358333	0.5	-0.028500
22.366667	0.5	-0.028375
22.375000	0.5	-0.028375
22.383333	0.5	-0.028000
22.391667	0.5	-0.027625
22.400000	0.5	-0.027125
22.408333	0.5	-0.026125
22.416667	0.5	-0.025375
22.425000	0.5	-0.024750
22.433333	0.5	-0.024250
22.441667	0.5	-0.023750
22.450000	0.5	-0.023750
22.458333	0.5	-0.023375
22.466667	0.5	-0.022250
22.475000	0.5	-0.021750
22.483333	0.5	-0.021000
22.491667	0.5	-0.020125
22.500000	0.5	-0.019250
22.508333	0.5	-0.018500
22.516667	0.5	-0.017625
22.525000	0.5	-0.016875
22.533333	0.5	-0.016125
22.541667	0.5	-0.015250
22.550000	0.5	-0.014250
22.558333	0.5	-0.013375
22.566667	0.5	-0.012750
22.575000	0.5	-0.011875
22.583333	0.5	-0.011125
22.591667	0.5	-0.010125
22.600000	0.5	-0.009375
22.608333	0.5	-0.008750
22.616667	0.5	-0.007875
22.625000	0.5	-0.007250
22.633333	0.5	-0.006250
22.641667	0.5	-0.006000
22.650000	0.5	-0.005000
22.658333	0.5	-0.004375
22.666667	0.5	-0.004250
22.675000	0.5	-0.003625
22.683333	0.5	-0.003250
22.691667	0.5	-0.003000
22.700000	0.5	-0.002875
22.708333	0.5	-0.002875
22.716667	0.5	-0.002375
22.725000	0.5	-0.002500
22.733333	0.5	-0.002250
22.741667	0.5	-0.001875
22.750000	0.5	-0.001250
22.758333	0.5	-0.001125
22.766667	0.5	-0.001375
22.775000	0.5	-0.001500
22.783333	0.5	-0.001500
22.791667	0.5	-0.001375
22.800000	0.5	-0.001750
22.808333	0.5	-0.001875
22.816667	0.5	-0.002375
22.825000	0.5	-0.002625
22.833333	0.5	-0.003125
22.841667	0.5	-0.003375
22.850000	0.5	-0.004125
22.858333	0.5	-0.004750
22.866667	0.5	-0.005250
22.875000	0.5	-0.005250
22.883333	0.5	-0.005500
22.891667	0.5	-0.005875
22.900000	0.5	-0.006500
22.908333	0.5	-0.007000
22.916667	0.5	-0.007375
22.925000	0.5	-0.008125
22.933333	0.5	-0.008625
22.941667	0.5	-0.009500
22.950000	0.5	-0.010000
22.958333	0.5	-0.010375
22.966667	0.5	-0.011250
22.975000	0.5	-0.011875
22.983333	0.5	-0.012250
22.991667	0.5	-0.012625
23.000000	0.5	-0.012875
23.008333	0.5	-0.013375
23.016667	0.5	-0.014000
23.025000	0.5	-0.014625
23.033333	0.5	-0.015375
23.041667	0.5	-0.015625
23.050000	0.5	-0.015625
23.058333	0.5	-0.016250
23.066667	0.5	-0.016375
23.075000	0.5	-0.016625
23.083333	0.5	-0.017250
23.091667	0.5	-0.018125
23.100000	0.5	-0.018500
23.108333	0.5	-0.019250
23.116667	0.5	-0.019000
23.125000	0.5	-0.019125
23.133333	0.5	-0.019750
23.141667	0.5	-0.020250
23.150000	0.5	-0.020625
23.158333	0.5	-0.021375
23.166667	0.5	-0.022125
23.175000	0.5	-0.022250
23.183333	0.5	-0.022625
23.191667	0.5	-0.023125
23.200000	0.5	-0.023625
23.208333	0.5	-0.023875
23.216667	0.5	-0.023875
23.225000	0.5	-0.024000
23.233333	0.5	-0.024875
23.241667	0.5	-0.025375
23.250000	0.5	-0.026000
23.258333	0.5	-0.026500
23.266667	0.5	-0.027000
23.275000	0.5	-0.027625
23.283333	0.5	-0.028250
23.291667	0.5	-0.028625
23.300000	0.5	-0.029000
23.308333	0.5	-0.029375
23.316667	0.5	-0.029750
23.325000	0.5	-0.030000
23.333333	0.5	-0.030000
23.341667	0.5	-0.030000
23.350000	0.5	-0.030375
23.358333	0.5	-0.030875
23.366667	0.5	-0.031125
23.375000	0.5	-0.031125
23.383333	0.5	-0.030875
23.391667	0.5	-0.030500
23.400000	0.5	-0.030625
23.408333	0.5	-0.030625
23.416667	0.5	-0.030625
23.425000	0.5	-0.030125
23.433333	0.5	-0.030125
23.441667	0.5	-0.030250
23.450000	0.5	-0.030250
23.458333	0.5	-0.029500
23.466667	0.5	-0.029250
23.475000	0.5	-0.029125
23.483333	0.5	-0.028875
23.491667	0.5	-0.028875
23.500000	0.5	-0.028375
23.508333	0.5	-0.028000
23.516667	0.5	-0.027250
23.525000	0.5	-0.026625
23.533333	0.5	-0.025625
23.541667	0.5	-0.024875
23.550000	0.5	-0.024125
23.558333	0.5	-0.023375
23.566667	0.5	-0.022750
23.575000	0.5	-0.021750
23.583333	0.5	-0.020875
23.591667	0.5	-0.020000
23.600000	0.5	-0.019000
23.608333	0.5	-0.018500
23.616667	0.5	-0.017250
23.625000	0.5	-0.016375
23.633333	0.5	-0.015125
23.641667	0.5	-0.014250
23.650000	0.5	-0.013625
23.658333	0.5	-0.012625
23.666667	0.5	-0.011750
23.675000	0.5	-0.010750
23.683333	0.5	-0.010250
23.691667	0.5	-0.009250
23.700000	0.5	-0.008250
23.708333	0.5	-0.007875
23.716667	0.5	-0.007375
23.725000	0.5	-0.006750
23.733333	0.5	-0.005875
23.741667	0.5	-0.005500
23.750000	0.5	-0.004875
23.758333	0.5	-0.004125
23.766667	0.5	-0.003375
23.775000	0.5	-0.002625
23.783333	0.5	-0.002000
23.791667	0.5	-0.001625
23.800000	0.5	-0.001500
23.808333	0.5	-0.001500
23.816667	0.5	-0.001125
23.825000	0.5	-0.001375
23.833333	0.5	-0.001250
23.841667	0.5	-0.001000
23.850000	0.5	-0.000750
23.858333	0.5	-0.000875
23.866667	0.5	-0.000625
23.875000	0.5	0.000000
23.883333	0.5	-0.000250
23.891667	0.5	0.000250
23.900000	0.5	0.000750
23.908333	0.5	0.001000
23.916667	0.5	0.001000
23.925000	0.5	0.000750
23.933333	0.5	0.000750
23.941667	0.5	0.000750
23.950000	0.5	0.001125
23.958333	0.5	0.001000
23.966667	0.5	0.000750
23.975000	0.5	0.000750
23.983333	0.5	0.001250
23.991667	0.5	0.001125
24.000000	0.5	0.001500
24.008333	0.5	0.001500
24.016667	0.5	0.002250
24.025000	0.5	0.002625
24.033333	0.5	0.002875
24.041667	0.5	0.003000
24.050000	0.5	0.003250
24.058333	0.5	0.003375
24.066667	0.5	0.003875
24.075000	0.5	0.003875
24.083333	0.5	0.004000
24.091667	0.5	0.004375
24.100000	0.5	0.004250
24.108333	0.5	0.004000
24.116667	0.5	0.004125
24.125000	0.5	0.004125
24.133333	0.5	0.004000
24.141667	0.5	0.004000
24.150000	0.5	0.004125
24.158333	0.5	0.004250
24.166667	0.5	0.003625
24.175000	0.5	0.003375
24.183333	0.5	0.003000
24.191667	0.5	0.003125
24.200000	0.5	0.003125
24.208333	0.5	0.003500
24.216667	0.5	0.003000
24.225000	0.5	0.002875
24.233333	0.5	0.002750
24.241667	0.5	0.002375
24.250000	0.5	0.002000
24.258333	0.5	0.002000
24.266667	0.5	0.002000
24.275000	0.5	0.001750
24.283333	0.5	0.001250
24.291667	0.5	0.000750
24.300000	0.5	0.000000
24.308333	0.5	0.000000
24.316667	0.5	-0.000125
24.325000	0.5	-0.000500
24.333333	0.5	-0.001125
24.341667	0.5	-0.001875
24.350000	0.5	-0.002250
24.358333	0.5	-0.002500
24.366667	0.5	-0.002750
24.375000	0.5	-0.003000
24.383333	0.5	-0.003250
24.391667	0.5	-0.003750
24.400000	0.5	-0.003875
24.408333	0.5	-0.004375
24.416667	0.5	-0.004750
24.425000	0.5	-0.004875
24.433333	0.5	-0.004875
24.441667	0.5	-0.005125
24.450000	0.5	-0.005625
24.458333	0.5	-0.006375
24.466667	0.5	-0.006875
24.475000	0.5	-0.007000
24.483333	0.5	-0.007625
24.491667	0.5	-0.007875
24.500000	0.5	-0.008125
24.508333	0.5	-0.008500
24.516667	0.5	-0.008750
24.525000	0.5	-0.008875
24.533333	0.5	-0.009125
24.541667	0.5	-0.009250
24.550000	0.5	-0.009625
24.558333	0.5	-0.009750
24.566667	0.5	-0.009875
24.575000	0.5	-0.010375
24.583333	0.5	-0.010625
24.591667	0.5	-0.011000
24.600000	0.5	-0.011250
24.608333	0.5	-0.011375
24.616667	0.5	-0.011750
24.625000	0.5	-0.012000
24.633333	0.5	-0.012000
24.641667	0.5	-0.012000
24.650000	0.5	-0.012125
24.658333	0.5	-0.012500
24.666667	0.5	-0.012625
24.675000	0.5	-0.012625
24.683333	0.5	-0.012500
24.691667	0.5	-0.012750
24.700000	0.5	-0.012500
24.708333	0.5	-0.012750
24.716667	0.5	-0.012625
24.725000	0.5	-0.012750
24.733333	0.5	-0.013500
24.741667	0.5	-0.013375
24.750000	0.5	-0.013375
24.758333	0.5	-0.013375
24.766667	0.5	-0.013750
24.775000	0.5	-0.013875
24.783333	0.5	-0.014250
24.791667	0.5	-0.014375
24.800000	0.5	-0.014375
24.808333	0.5	-0.014500
24.816667	0.5	-0.014750
24.825000	0.5	-0.014625
24.833333	0.5	-0.014500
24.841667	0.5	-0.014125
24.850000	0.5	-0.014250
24.858333	0.5	-0.014375
24.866667	0.5	-0.014250
24.875000	0.5	-0.014625
24.883333	0.5	-0.014875
24.891667	0.5	-0.014500
24.900000	0.5	-0.014375
24.908333	0.5	-0.014250
24.916667	0.5	-0.014125
24.925000	0.5	-0.013625
24.933333	0.5	-0.013500
24.941667	0.5	-0.013375
24.950000	0.5	-0.013375
24.958333	0.5	-0.013375
24.966667	0.5	-0.013125
24.975000	0.5	-0.012625
24.983333	0.5	-0.012375
24.991667	0.5	-0.012125
25.000000	0.5	-0.012250
