# Supplementary material for: Dynamic character displacement among a pair of bacterial phyllosphere commensals in situ
Source: Nat Commun. 2022 May 20;13:2836. doi: 10.1038/s41467-022-30469-3 (PMC9123166; doi:10.1038/s41467-022-30469-3)
Supplement: Supplementary file 11 — Source Data [file 41467_2022_30469_MOESM11_ESM.zip › Source Data/Supplementary Figure 5/Xylose+Galactose t6 c.txt]

File Path	chrom://marshall/Chromeleon7/HPLC_Ultimate_3000/Users/helucas/20200720_OrganicAcids_CCR_L257.seq/433.smp/RI_1.channel/RI_1.chm
Channel	RI_1

Injection Information:
Data Vault	Chromeleon7
Injection	Xyl_Gal_t6_c
Injection Number	133
Position	BD6
Comment	
Processing Method	Quantitative
Instrument Method	20200525_Rezex_ROA_OrganicAcid_600uL_2500uM_H2SO4_50A_50D
Type	Unknown
Status	Finished
Injection Date	7/23/2020
Injection Time	5:15:07 AM
Injection Volume (µl)	10.000
Dilution Factor	1.0000
Weight	1.0000

Chromatogram Data Information:
Time Min. (min)	0.000000
Time Max. (min)	25.000000
Data Points	3001
Detector	RI
Generating Data System	Chromeleon 7.2.5.9507
Exporting Data System	Chromeleon 7.2.8.0
Operator	Instrument Controller
Signal Quantity	Refractive 
Signal Unit	µRIU
Signal Min.	-2.677875
Signal Max.	24.406750
Channel	RI_1
Driver Name	RID520Driver.dll
Channel Type	Evaluation
Min. Step (s)	0.5
Max. Step (s)	0.5
Average Step (s)	0.5

Signal Parameter Information:
Signal Info	

Chromatogram Data:
Time (min)	Step (s)	Value (µRIU)
0.000000	n.a.	0.008250
0.008333	0.5	0.007750
0.016667	0.5	0.007500
0.025000	0.5	0.007000
0.033333	0.5	0.006750
0.041667	0.5	0.006125
0.050000	0.5	0.005375
0.058333	0.5	0.005375
0.066667	0.5	0.005000
0.075000	0.5	0.005000
0.083333	0.5	0.004625
0.091667	0.5	0.004500
0.100000	0.5	0.004375
0.108333	0.5	0.004000
0.116667	0.5	0.004000
0.125000	0.5	0.003875
0.133333	0.5	0.003625
0.141667	0.5	0.003250
0.150000	0.5	0.003250
0.158333	0.5	0.003125
0.166667	0.5	0.002875
0.175000	0.5	0.002625
0.183333	0.5	0.002625
0.191667	0.5	0.002125
0.200000	0.5	0.001750
0.208333	0.5	0.001625
0.216667	0.5	0.001875
0.225000	0.5	0.002000
0.233333	0.5	0.002250
0.241667	0.5	0.002625
0.250000	0.5	0.002625
0.258333	0.5	0.002875
0.266667	0.5	0.003000
0.275000	0.5	0.003375
0.283333	0.5	0.003375
0.291667	0.5	0.003125
0.300000	0.5	0.003375
0.308333	0.5	0.003750
0.316667	0.5	0.004375
0.325000	0.5	0.004500
0.333333	0.5	0.004625
0.341667	0.5	0.004500
0.350000	0.5	0.005000
0.358333	0.5	0.005000
0.366667	0.5	0.004875
0.375000	0.5	0.004875
0.383333	0.5	0.004625
0.391667	0.5	0.004500
0.400000	0.5	0.005000
0.408333	0.5	0.005000
0.416667	0.5	0.005500
0.425000	0.5	0.005750
0.433333	0.5	0.005875
0.441667	0.5	0.006000
0.450000	0.5	0.006375
0.458333	0.5	0.006500
0.466667	0.5	0.006250
0.475000	0.5	0.006375
0.483333	0.5	0.006500
0.491667	0.5	0.006750
0.500000	0.5	0.006500
0.508333	0.5	0.006750
0.516667	0.5	0.006750
0.525000	0.5	0.006500
0.533333	0.5	0.006000
0.541667	0.5	0.005625
0.550000	0.5	0.005875
0.558333	0.5	0.005625
0.566667	0.5	0.005375
0.575000	0.5	0.005000
0.583333	0.5	0.005250
0.591667	0.5	0.005000
0.600000	0.5	0.004500
0.608333	0.5	0.004250
0.616667	0.5	0.004125
0.625000	0.5	0.003500
0.633333	0.5	0.003375
0.641667	0.5	0.003125
0.650000	0.5	0.002750
0.658333	0.5	0.002500
0.666667	0.5	0.002375
0.675000	0.5	0.002875
0.683333	0.5	0.003000
0.691667	0.5	0.003000
0.700000	0.5	0.003250
0.708333	0.5	0.003250
0.716667	0.5	0.003125
0.725000	0.5	0.002875
0.733333	0.5	0.002625
0.741667	0.5	0.001875
0.750000	0.5	0.001750
0.758333	0.5	0.002000
0.766667	0.5	0.002250
0.775000	0.5	0.002375
0.783333	0.5	0.002500
0.791667	0.5	0.002000
0.800000	0.5	0.002250
0.808333	0.5	0.002625
0.816667	0.5	0.002625
0.825000	0.5	0.003125
0.833333	0.5	0.003500
0.841667	0.5	0.003625
0.850000	0.5	0.004125
0.858333	0.5	0.004125
0.866667	0.5	0.003875
0.875000	0.5	0.004125
0.883333	0.5	0.004625
0.891667	0.5	0.004875
0.900000	0.5	0.004750
0.908333	0.5	0.004875
0.916667	0.5	0.005000
0.925000	0.5	0.005375
0.933333	0.5	0.005750
0.941667	0.5	0.006000
0.950000	0.5	0.005750
0.958333	0.5	0.005875
0.966667	0.5	0.006250
0.975000	0.5	0.006125
0.983333	0.5	0.005875
0.991667	0.5	0.005500
1.000000	0.5	0.005750
1.008333	0.5	0.006375
1.016667	0.5	0.006750
1.025000	0.5	0.006625
1.033333	0.5	0.006250
1.041667	0.5	0.006000
1.050000	0.5	0.006000
1.058333	0.5	0.005750
1.066667	0.5	0.005750
1.075000	0.5	0.006125
1.083333	0.5	0.005750
1.091667	0.5	0.005750
1.100000	0.5	0.005875
1.108333	0.5	0.005875
1.116667	0.5	0.005875
1.125000	0.5	0.005625
1.133333	0.5	0.005750
1.141667	0.5	0.006125
1.150000	0.5	0.006000
1.158333	0.5	0.005625
1.166667	0.5	0.005875
1.175000	0.5	0.006500
1.183333	0.5	0.006875
1.191667	0.5	0.006875
1.200000	0.5	0.006875
1.208333	0.5	0.007000
1.216667	0.5	0.007000
1.225000	0.5	0.006625
1.233333	0.5	0.006250
1.241667	0.5	0.006000
1.250000	0.5	0.005750
1.258333	0.5	0.005625
1.266667	0.5	0.005875
1.275000	0.5	0.006125
1.283333	0.5	0.006750
1.291667	0.5	0.006625
1.300000	0.5	0.006375
1.308333	0.5	0.006125
1.316667	0.5	0.006000
1.325000	0.5	0.006375
1.333333	0.5	0.006500
1.341667	0.5	0.006625
1.350000	0.5	0.006625
1.358333	0.5	0.006625
1.366667	0.5	0.006250
1.375000	0.5	0.005875
1.383333	0.5	0.006125
1.391667	0.5	0.006500
1.400000	0.5	0.006250
1.408333	0.5	0.006000
1.416667	0.5	0.006125
1.425000	0.5	0.006625
1.433333	0.5	0.006250
1.441667	0.5	0.005625
1.450000	0.5	0.005500
1.458333	0.5	0.005625
1.466667	0.5	0.005125
1.475000	0.5	0.004875
1.483333	0.5	0.004500
1.491667	0.5	0.004375
1.500000	0.5	0.004375
1.508333	0.5	0.004500
1.516667	0.5	0.004750
1.525000	0.5	0.004625
1.533333	0.5	0.004375
1.541667	0.5	0.004500
1.550000	0.5	0.004500
1.558333	0.5	0.004000
1.566667	0.5	0.003625
1.575000	0.5	0.003875
1.583333	0.5	0.003625
1.591667	0.5	0.003625
1.600000	0.5	0.003500
1.608333	0.5	0.003500
1.616667	0.5	0.003375
1.625000	0.5	0.003750
1.633333	0.5	0.004000
1.641667	0.5	0.003625
1.650000	0.5	0.003750
1.658333	0.5	0.004125
1.666667	0.5	0.004500
1.675000	0.5	0.004625
1.683333	0.5	0.004625
1.691667	0.5	0.004750
1.700000	0.5	0.004750
1.708333	0.5	0.004750
1.716667	0.5	0.005000
1.725000	0.5	0.005250
1.733333	0.5	0.005375
1.741667	0.5	0.005625
1.750000	0.5	0.006125
1.758333	0.5	0.006500
1.766667	0.5	0.007000
1.775000	0.5	0.006875
1.783333	0.5	0.007375
1.791667	0.5	0.008125
1.800000	0.5	0.008500
1.808333	0.5	0.008750
1.816667	0.5	0.008750
1.825000	0.5	0.008875
1.833333	0.5	0.009125
1.841667	0.5	0.009250
1.850000	0.5	0.009250
1.858333	0.5	0.009750
1.866667	0.5	0.010250
1.875000	0.5	0.010750
1.883333	0.5	0.011250
1.891667	0.5	0.011625
1.900000	0.5	0.012125
1.908333	0.5	0.012250
1.916667	0.5	0.012250
1.925000	0.5	0.012375
1.933333	0.5	0.012875
1.941667	0.5	0.013125
1.950000	0.5	0.013250
1.958333	0.5	0.013375
1.966667	0.5	0.013375
1.975000	0.5	0.013750
1.983333	0.5	0.013750
1.991667	0.5	0.014125
2.000000	0.5	0.014375
2.008333	0.5	0.014375
2.016667	0.5	0.014625
2.025000	0.5	0.014750
2.033333	0.5	0.014625
2.041667	0.5	0.015000
2.050000	0.5	0.015000
2.058333	0.5	0.015125
2.066667	0.5	0.015500
2.075000	0.5	0.015500
2.083333	0.5	0.016000
2.091667	0.5	0.016000
2.100000	0.5	0.016375
2.108333	0.5	0.016625
2.116667	0.5	0.016500
2.125000	0.5	0.016625
2.133333	0.5	0.016625
2.141667	0.5	0.016625
2.150000	0.5	0.016625
2.158333	0.5	0.017375
2.166667	0.5	0.017250
2.175000	0.5	0.017250
2.183333	0.5	0.016875
2.191667	0.5	0.017250
2.200000	0.5	0.017250
2.208333	0.5	0.017375
2.216667	0.5	0.017625
2.225000	0.5	0.017500
2.233333	0.5	0.017500
2.241667	0.5	0.017250
2.250000	0.5	0.017000
2.258333	0.5	0.017000
2.266667	0.5	0.016750
2.275000	0.5	0.016875
2.283333	0.5	0.017375
2.291667	0.5	0.017500
2.300000	0.5	0.017500
2.308333	0.5	0.017625
2.316667	0.5	0.017250
2.325000	0.5	0.016875
2.333333	0.5	0.016500
2.341667	0.5	0.016875
2.350000	0.5	0.016625
2.358333	0.5	0.016125
2.366667	0.5	0.015750
2.375000	0.5	0.015250
2.383333	0.5	0.015250
2.391667	0.5	0.014875
2.400000	0.5	0.015000
2.408333	0.5	0.014750
2.416667	0.5	0.014875
2.425000	0.5	0.014875
2.433333	0.5	0.014375
2.441667	0.5	0.013750
2.450000	0.5	0.012875
2.458333	0.5	0.012125
2.466667	0.5	0.011625
2.475000	0.5	0.011500
2.483333	0.5	0.010875
2.491667	0.5	0.010250
2.500000	0.5	0.009750
2.508333	0.5	0.009375
2.516667	0.5	0.009125
2.525000	0.5	0.008750
2.533333	0.5	0.008500
2.541667	0.5	0.007875
2.550000	0.5	0.007125
2.558333	0.5	0.007000
2.566667	0.5	0.006625
2.575000	0.5	0.006500
2.583333	0.5	0.006125
2.591667	0.5	0.005625
2.600000	0.5	0.005000
2.608333	0.5	0.004500
2.616667	0.5	0.004625
2.625000	0.5	0.004375
2.633333	0.5	0.004125
2.641667	0.5	0.003750
2.650000	0.5	0.003250
2.658333	0.5	0.003000
2.666667	0.5	0.002750
2.675000	0.5	0.002375
2.683333	0.5	0.002000
2.691667	0.5	0.002125
2.700000	0.5	0.001875
2.708333	0.5	0.001875
2.716667	0.5	0.001625
2.725000	0.5	0.001125
2.733333	0.5	0.000625
2.741667	0.5	0.000000
2.750000	0.5	-0.000250
2.758333	0.5	-0.000625
2.766667	0.5	-0.000750
2.775000	0.5	-0.001250
2.783333	0.5	-0.001500
2.791667	0.5	-0.001625
2.800000	0.5	-0.002250
2.808333	0.5	-0.002875
2.816667	0.5	-0.003500
2.825000	0.5	-0.003625
2.833333	0.5	-0.004250
2.841667	0.5	-0.004375
2.850000	0.5	-0.004625
2.858333	0.5	-0.004875
2.866667	0.5	-0.005875
2.875000	0.5	-0.006250
2.883333	0.5	-0.006625
2.891667	0.5	-0.007375
2.900000	0.5	-0.008250
2.908333	0.5	-0.008750
2.916667	0.5	-0.008625
2.925000	0.5	-0.008750
2.933333	0.5	-0.009375
2.941667	0.5	-0.009750
2.950000	0.5	-0.010000
2.958333	0.5	-0.010125
2.966667	0.5	-0.010375
2.975000	0.5	-0.010500
2.983333	0.5	-0.010500
2.991667	0.5	-0.011250
3.000000	0.5	-0.011500
3.008333	0.5	-0.011625
3.016667	0.5	-0.011750
3.025000	0.5	-0.011625
3.033333	0.5	-0.011625
3.041667	0.5	-0.011750
3.050000	0.5	-0.011500
3.058333	0.5	-0.012000
3.066667	0.5	-0.012125
3.075000	0.5	-0.012500
3.083333	0.5	-0.012750
3.091667	0.5	-0.013000
3.100000	0.5	-0.013250
3.108333	0.5	-0.012875
3.116667	0.5	-0.012875
3.125000	0.5	-0.012750
3.133333	0.5	-0.012875
3.141667	0.5	-0.012250
3.150000	0.5	-0.012125
3.158333	0.5	-0.012000
3.166667	0.5	-0.011750
3.175000	0.5	-0.011500
3.183333	0.5	-0.011625
3.191667	0.5	-0.011500
3.200000	0.5	-0.011375
3.208333	0.5	-0.011000
3.216667	0.5	-0.010375
3.225000	0.5	-0.010125
3.233333	0.5	-0.010000
3.241667	0.5	-0.009875
3.250000	0.5	-0.009250
3.258333	0.5	-0.009000
3.266667	0.5	-0.008750
3.275000	0.5	-0.008375
3.283333	0.5	-0.007625
3.291667	0.5	-0.007000
3.300000	0.5	-0.006500
3.308333	0.5	-0.006125
3.316667	0.5	-0.005625
3.325000	0.5	-0.005125
3.333333	0.5	-0.004750
3.341667	0.5	-0.004000
3.350000	0.5	-0.003750
3.358333	0.5	-0.003250
3.366667	0.5	-0.002625
3.375000	0.5	-0.001750
3.383333	0.5	-0.001125
3.391667	0.5	-0.000125
3.400000	0.5	0.000625
3.408333	0.5	0.001375
3.416667	0.5	0.002250
3.425000	0.5	0.003250
3.433333	0.5	0.003875
3.441667	0.5	0.004000
3.450000	0.5	0.004500
3.458333	0.5	0.005375
3.466667	0.5	0.005875
3.475000	0.5	0.006500
3.483333	0.5	0.006875
3.491667	0.5	0.007500
3.500000	0.5	0.008125
3.508333	0.5	0.008375
3.516667	0.5	0.008500
3.525000	0.5	0.009250
3.533333	0.5	0.010125
3.541667	0.5	0.010375
3.550000	0.5	0.010375
3.558333	0.5	0.011125
3.566667	0.5	0.011375
3.575000	0.5	0.011250
3.583333	0.5	0.011000
3.591667	0.5	0.011250
3.600000	0.5	0.011625
3.608333	0.5	0.012125
3.616667	0.5	0.012250
3.625000	0.5	0.012625
3.633333	0.5	0.012875
3.641667	0.5	0.013000
3.650000	0.5	0.013375
3.658333	0.5	0.013500
3.666667	0.5	0.013375
3.675000	0.5	0.013500
3.683333	0.5	0.013500
3.691667	0.5	0.013625
3.700000	0.5	0.013875
3.708333	0.5	0.014000
3.716667	0.5	0.014000
3.725000	0.5	0.013750
3.733333	0.5	0.013875
3.741667	0.5	0.013750
3.750000	0.5	0.014125
3.758333	0.5	0.014000
3.766667	0.5	0.014000
3.775000	0.5	0.014375
3.783333	0.5	0.014500
3.791667	0.5	0.014750
3.800000	0.5	0.015125
3.808333	0.5	0.015000
3.816667	0.5	0.014750
3.825000	0.5	0.014875
3.833333	0.5	0.014875
3.841667	0.5	0.014625
3.850000	0.5	0.014625
3.858333	0.5	0.014875
3.866667	0.5	0.014875
3.875000	0.5	0.015000
3.883333	0.5	0.014625
3.891667	0.5	0.014750
3.900000	0.5	0.015125
3.908333	0.5	0.015375
3.916667	0.5	0.015625
3.925000	0.5	0.015750
3.933333	0.5	0.016125
3.941667	0.5	0.016250
3.950000	0.5	0.016375
3.958333	0.5	0.016625
3.966667	0.5	0.016875
3.975000	0.5	0.017250
3.983333	0.5	0.017625
3.991667	0.5	0.017875
4.000000	0.5	0.018500
4.008333	0.5	0.018875
4.016667	0.5	0.018875
4.025000	0.5	0.019125
4.033333	0.5	0.019375
4.041667	0.5	0.019500
4.050000	0.5	0.020000
4.058333	0.5	0.020125
4.066667	0.5	0.020250
4.075000	0.5	0.020750
4.083333	0.5	0.021000
4.091667	0.5	0.020875
4.100000	0.5	0.021125
4.108333	0.5	0.021125
4.116667	0.5	0.021250
4.125000	0.5	0.021250
4.133333	0.5	0.021125
4.141667	0.5	0.021375
4.150000	0.5	0.021750
4.158333	0.5	0.022000
4.166667	0.5	0.022125
4.175000	0.5	0.022500
4.183333	0.5	0.022875
4.191667	0.5	0.023125
4.200000	0.5	0.023250
4.208333	0.5	0.023250
4.216667	0.5	0.023375
4.225000	0.5	0.023500
4.233333	0.5	0.023625
4.241667	0.5	0.023750
4.250000	0.5	0.023875
4.258333	0.5	0.024250
4.266667	0.5	0.024000
4.275000	0.5	0.024375
4.283333	0.5	0.024250
4.291667	0.5	0.024375
4.300000	0.5	0.024375
4.308333	0.5	0.024125
4.316667	0.5	0.023750
4.325000	0.5	0.023250
4.333333	0.5	0.023000
4.341667	0.5	0.023000
4.350000	0.5	0.022625
4.358333	0.5	0.022375
4.366667	0.5	0.022125
4.375000	0.5	0.021625
4.383333	0.5	0.021500
4.391667	0.5	0.021125
4.400000	0.5	0.020625
4.408333	0.5	0.020125
4.416667	0.5	0.019375
4.425000	0.5	0.018625
4.433333	0.5	0.018125
4.441667	0.5	0.017750
4.450000	0.5	0.017375
4.458333	0.5	0.017000
4.466667	0.5	0.016625
4.475000	0.5	0.016000
4.483333	0.5	0.015250
4.491667	0.5	0.014625
4.500000	0.5	0.014250
4.508333	0.5	0.013750
4.516667	0.5	0.012750
4.525000	0.5	0.011875
4.533333	0.5	0.011375
4.541667	0.5	0.010750
4.550000	0.5	0.010375
4.558333	0.5	0.009375
4.566667	0.5	0.008750
4.575000	0.5	0.008000
4.583333	0.5	0.007500
4.591667	0.5	0.007000
4.600000	0.5	0.006500
4.608333	0.5	0.005875
4.616667	0.5	0.005250
4.625000	0.5	0.004375
4.633333	0.5	0.003750
4.641667	0.5	0.003000
4.650000	0.5	0.002625
4.658333	0.5	0.002375
4.666667	0.5	0.002250
4.675000	0.5	0.001875
4.683333	0.5	0.001875
4.691667	0.5	0.001625
4.700000	0.5	0.000875
4.708333	0.5	0.000875
4.716667	0.5	0.001000
4.725000	0.5	0.001125
4.733333	0.5	0.000875
4.741667	0.5	0.001250
4.750000	0.5	0.001125
4.758333	0.5	0.001125
4.766667	0.5	0.001125
4.775000	0.5	0.001000
4.783333	0.5	0.000875
4.791667	0.5	0.000875
4.800000	0.5	0.001000
4.808333	0.5	0.000875
4.816667	0.5	0.000750
4.825000	0.5	0.000750
4.833333	0.5	0.000750
4.841667	0.5	0.001375
4.850000	0.5	0.002125
4.858333	0.5	0.002250
4.866667	0.5	0.002750
4.875000	0.5	0.003250
4.883333	0.5	0.003375
4.891667	0.5	0.003375
4.900000	0.5	0.003500
4.908333	0.5	0.003875
4.916667	0.5	0.004125
4.925000	0.5	0.004500
4.933333	0.5	0.004875
4.941667	0.5	0.005375
4.950000	0.5	0.005875
4.958333	0.5	0.006125
4.966667	0.5	0.006375
4.975000	0.5	0.006625
4.983333	0.5	0.006875
4.991667	0.5	0.007125
5.000000	0.5	0.007750
5.008333	0.5	0.008375
5.016667	0.5	0.008500
5.025000	0.5	0.008500
5.033333	0.5	0.008500
5.041667	0.5	0.008750
5.050000	0.5	0.009000
5.058333	0.5	0.009375
5.066667	0.5	0.009875
5.075000	0.5	0.009750
5.083333	0.5	0.009500
5.091667	0.5	0.010000
5.100000	0.5	0.009875
5.108333	0.5	0.010125
5.116667	0.5	0.009875
5.125000	0.5	0.009750
5.133333	0.5	0.009750
5.141667	0.5	0.009625
5.150000	0.5	0.009875
5.158333	0.5	0.010250
5.166667	0.5	0.010625
5.175000	0.5	0.010375
5.183333	0.5	0.009875
5.191667	0.5	0.009625
5.200000	0.5	0.009250
5.208333	0.5	0.009375
5.216667	0.5	0.009375
5.225000	0.5	0.008750
5.233333	0.5	0.009000
5.241667	0.5	0.008875
5.250000	0.5	0.009125
5.258333	0.5	0.008875
5.266667	0.5	0.008750
5.275000	0.5	0.008500
5.283333	0.5	0.008250
5.291667	0.5	0.008000
5.300000	0.5	0.007500
5.308333	0.5	0.007250
5.316667	0.5	0.007250
5.325000	0.5	0.006875
5.333333	0.5	0.006625
5.341667	0.5	0.006125
5.350000	0.5	0.006125
5.358333	0.5	0.006250
5.366667	0.5	0.006250
5.375000	0.5	0.006375
5.383333	0.5	0.006375
5.391667	0.5	0.006000
5.400000	0.5	0.005625
5.408333	0.5	0.005250
5.416667	0.5	0.005125
5.425000	0.5	0.005125
5.433333	0.5	0.004875
5.441667	0.5	0.004625
5.450000	0.5	0.004750
5.458333	0.5	0.004375
5.466667	0.5	0.004375
5.475000	0.5	0.004500
5.483333	0.5	0.004250
5.491667	0.5	0.004375
5.500000	0.5	0.004375
5.508333	0.5	0.004500
5.516667	0.5	0.004000
5.525000	0.5	0.004250
5.533333	0.5	0.004375
5.541667	0.5	0.003625
5.550000	0.5	0.003500
5.558333	0.5	0.003125
5.566667	0.5	0.003125
5.575000	0.5	0.003125
5.583333	0.5	0.002875
5.591667	0.5	0.002750
5.600000	0.5	0.002375
5.608333	0.5	0.002000
5.616667	0.5	0.002000
5.625000	0.5	0.001500
5.633333	0.5	0.000625
5.641667	0.5	-0.000375
5.650000	0.5	-0.000625
5.658333	0.5	-0.000875
5.666667	0.5	-0.001500
5.675000	0.5	-0.002000
5.683333	0.5	-0.002375
5.691667	0.5	-0.002750
5.700000	0.5	-0.002625
5.708333	0.5	-0.002750
5.716667	0.5	-0.003000
5.725000	0.5	-0.003750
5.733333	0.5	-0.004000
5.741667	0.5	-0.004625
5.750000	0.5	-0.005250
5.758333	0.5	-0.005375
5.766667	0.5	-0.005625
5.775000	0.5	-0.005875
5.783333	0.5	-0.005875
5.791667	0.5	-0.005500
5.800000	0.5	-0.005625
5.808333	0.5	-0.005875
5.816667	0.5	-0.006125
5.825000	0.5	-0.006375
5.833333	0.5	-0.006375
5.841667	0.5	-0.006125
5.850000	0.5	-0.006000
5.858333	0.5	-0.005875
5.866667	0.5	-0.005750
5.875000	0.5	-0.005500
5.883333	0.5	-0.004875
5.891667	0.5	-0.004625
5.900000	0.5	-0.004250
5.908333	0.5	-0.003250
5.916667	0.5	-0.002250
5.925000	0.5	-0.001125
5.933333	0.5	0.000000
5.941667	0.5	0.001750
5.950000	0.5	0.003500
5.958333	0.5	0.005250
5.966667	0.5	0.006875
5.975000	0.5	0.008750
5.983333	0.5	0.010875
5.991667	0.5	0.013250
6.000000	0.5	0.015375
6.008333	0.5	0.018000
6.016667	0.5	0.019875
6.025000	0.5	0.021375
6.033333	0.5	0.022875
6.041667	0.5	0.024625
6.050000	0.5	0.026625
6.058333	0.5	0.028250
6.066667	0.5	0.029875
6.075000	0.5	0.031250
6.083333	0.5	0.032750
6.091667	0.5	0.034500
6.100000	0.5	0.036250
6.108333	0.5	0.037625
6.116667	0.5	0.038875
6.125000	0.5	0.040375
6.133333	0.5	0.041500
6.141667	0.5	0.041875
6.150000	0.5	0.042500
6.158333	0.5	0.042750
6.166667	0.5	0.043125
6.175000	0.5	0.043250
6.183333	0.5	0.043125
6.191667	0.5	0.042625
6.200000	0.5	0.042250
6.208333	0.5	0.041875
6.216667	0.5	0.041625
6.225000	0.5	0.041000
6.233333	0.5	0.040250
6.241667	0.5	0.039750
6.250000	0.5	0.038625
6.258333	0.5	0.037875
6.266667	0.5	0.037000
6.275000	0.5	0.035750
6.283333	0.5	0.034500
6.291667	0.5	0.033625
6.300000	0.5	0.032500
6.308333	0.5	0.031875
6.316667	0.5	0.030625
6.325000	0.5	0.029375
6.333333	0.5	0.028250
6.341667	0.5	0.027375
6.350000	0.5	0.026500
6.358333	0.5	0.025500
6.366667	0.5	0.024625
6.375000	0.5	0.024000
6.383333	0.5	0.023250
6.391667	0.5	0.022375
6.400000	0.5	0.022000
6.408333	0.5	0.021125
6.416667	0.5	0.020125
6.425000	0.5	0.019500
6.433333	0.5	0.019125
6.441667	0.5	0.018500
6.450000	0.5	0.017875
6.458333	0.5	0.016875
6.466667	0.5	0.016375
6.475000	0.5	0.016125
6.483333	0.5	0.015500
6.491667	0.5	0.015000
6.500000	0.5	0.014500
6.508333	0.5	0.013875
6.516667	0.5	0.013875
6.525000	0.5	0.013500
6.533333	0.5	0.013750
6.541667	0.5	0.014000
6.550000	0.5	0.014000
6.558333	0.5	0.013625
6.566667	0.5	0.013375
6.575000	0.5	0.013000
6.583333	0.5	0.012375
6.591667	0.5	0.012375
6.600000	0.5	0.012375
6.608333	0.5	0.012250
6.616667	0.5	0.011875
6.625000	0.5	0.011625
6.633333	0.5	0.011625
6.641667	0.5	0.011250
6.650000	0.5	0.010750
6.658333	0.5	0.010750
6.666667	0.5	0.010375
6.675000	0.5	0.010125
6.683333	0.5	0.010375
6.691667	0.5	0.009250
6.700000	0.5	0.008125
6.708333	0.5	0.005750
6.716667	0.5	0.002500
6.725000	0.5	-0.002625
6.733333	0.5	-0.012250
6.741667	0.5	-0.027875
6.750000	0.5	-0.053125
6.758333	0.5	-0.094375
6.766667	0.5	-0.159625
6.775000	0.5	-0.260250
6.783333	0.5	-0.406875
6.791667	0.5	-0.608750
6.800000	0.5	-0.870500
6.808333	0.5	-1.186875
6.816667	0.5	-1.543625
6.825000	0.5	-1.912875
6.833333	0.5	-2.256250
6.841667	0.5	-2.528125
6.850000	0.5	-2.677875
6.858333	0.5	-2.653875
6.866667	0.5	-2.407750
6.875000	0.5	-1.894875
6.883333	0.5	-1.079250
6.891667	0.5	0.066000
6.900000	0.5	1.556375
6.908333	0.5	3.391750
6.916667	0.5	5.554375
6.925000	0.5	8.003500
6.933333	0.5	10.670125
6.941667	0.5	13.452625
6.950000	0.5	16.216875
6.958333	0.5	18.804875
6.966667	0.5	21.048000
6.975000	0.5	22.795625
6.983333	0.5	23.933500
6.991667	0.5	24.406750
7.000000	0.5	24.223750
7.008333	0.5	23.452000
7.016667	0.5	22.200875
7.025000	0.5	20.600125
7.033333	0.5	18.780750
7.041667	0.5	16.863000
7.050000	0.5	14.945250
7.058333	0.5	13.100000
7.066667	0.5	11.377750
7.075000	0.5	9.808750
7.083333	0.5	8.405250
7.091667	0.5	7.169500
7.100000	0.5	6.093375
7.108333	0.5	5.165750
7.116667	0.5	4.371500
7.125000	0.5	3.695500
7.133333	0.5	3.122875
7.141667	0.5	2.639125
7.150000	0.5	2.231875
7.158333	0.5	1.889125
7.166667	0.5	1.601375
7.175000	0.5	1.359750
7.183333	0.5	1.156500
7.191667	0.5	0.986125
7.200000	0.5	0.843125
7.208333	0.5	0.722000
7.216667	0.5	0.620000
7.225000	0.5	0.534250
7.233333	0.5	0.461750
7.241667	0.5	0.400250
7.250000	0.5	0.347875
7.258333	0.5	0.303500
7.266667	0.5	0.265625
7.275000	0.5	0.233250
7.283333	0.5	0.205250
7.291667	0.5	0.181125
7.300000	0.5	0.160375
7.308333	0.5	0.141875
7.316667	0.5	0.126750
7.325000	0.5	0.113500
7.333333	0.5	0.102125
7.341667	0.5	0.092000
7.350000	0.5	0.083375
7.358333	0.5	0.075750
7.366667	0.5	0.068875
7.375000	0.5	0.063125
7.383333	0.5	0.058000
7.391667	0.5	0.054125
7.400000	0.5	0.051000
7.408333	0.5	0.048000
7.416667	0.5	0.045375
7.425000	0.5	0.043125
7.433333	0.5	0.041375
7.441667	0.5	0.040125
7.450000	0.5	0.039500
7.458333	0.5	0.038625
7.466667	0.5	0.038250
7.475000	0.5	0.037125
7.483333	0.5	0.036125
7.491667	0.5	0.036250
7.500000	0.5	0.035625
7.508333	0.5	0.035625
7.516667	0.5	0.035375
7.525000	0.5	0.035000
7.533333	0.5	0.034500
7.541667	0.5	0.034125
7.550000	0.5	0.033750
7.558333	0.5	0.033500
7.566667	0.5	0.033375
7.575000	0.5	0.033375
7.583333	0.5	0.033375
7.591667	0.5	0.032875
7.600000	0.5	0.032125
7.608333	0.5	0.031500
7.616667	0.5	0.031125
7.625000	0.5	0.031250
7.633333	0.5	0.030875
7.641667	0.5	0.030375
7.650000	0.5	0.029625
7.658333	0.5	0.029000
7.666667	0.5	0.028375
7.675000	0.5	0.027500
7.683333	0.5	0.027000
7.691667	0.5	0.026500
7.700000	0.5	0.025875
7.708333	0.5	0.025500
7.716667	0.5	0.025000
7.725000	0.5	0.024500
7.733333	0.5	0.024500
7.741667	0.5	0.024000
7.750000	0.5	0.023875
7.758333	0.5	0.024125
7.766667	0.5	0.023875
7.775000	0.5	0.023500
7.783333	0.5	0.023875
7.791667	0.5	0.023875
7.800000	0.5	0.023500
7.808333	0.5	0.023500
7.816667	0.5	0.023500
7.825000	0.5	0.023375
7.833333	0.5	0.023375
7.841667	0.5	0.023625
7.850000	0.5	0.023750
7.858333	0.5	0.024375
7.866667	0.5	0.025250
7.875000	0.5	0.026125
7.883333	0.5	0.027250
7.891667	0.5	0.028500
7.900000	0.5	0.030250
7.908333	0.5	0.032250
7.916667	0.5	0.034625
7.925000	0.5	0.037875
7.933333	0.5	0.042000
7.941667	0.5	0.046875
7.950000	0.5	0.053000
7.958333	0.5	0.060875
7.966667	0.5	0.070875
7.975000	0.5	0.083000
7.983333	0.5	0.098500
7.991667	0.5	0.118625
8.000000	0.5	0.144125
8.008333	0.5	0.175625
8.016667	0.5	0.215500
8.025000	0.5	0.264125
8.033333	0.5	0.323750
8.041667	0.5	0.396000
8.050000	0.5	0.482500
8.058333	0.5	0.584000
8.066667	0.5	0.701625
8.075000	0.5	0.836625
8.083333	0.5	0.989250
8.091667	0.5	1.159750
8.100000	0.5	1.348625
8.108333	0.5	1.555375
8.116667	0.5	1.780500
8.125000	0.5	2.023625
8.133333	0.5	2.284125
8.141667	0.5	2.560750
8.150000	0.5	2.852875
8.158333	0.5	3.159625
8.166667	0.5	3.481500
8.175000	0.5	3.817125
8.183333	0.5	4.165500
8.191667	0.5	4.526500
8.200000	0.5	4.899625
8.208333	0.5	5.283875
8.216667	0.5	5.679000
8.225000	0.5	6.084500
8.233333	0.5	6.499250
8.241667	0.5	6.922875
8.250000	0.5	7.355375
8.258333	0.5	7.796625
8.266667	0.5	8.245625
8.275000	0.5	8.702250
8.283333	0.5	9.166375
8.291667	0.5	9.637000
8.300000	0.5	10.113875
8.308333	0.5	10.597250
8.316667	0.5	11.086625
8.325000	0.5	11.581250
8.333333	0.5	12.080750
8.341667	0.5	12.582125
8.350000	0.5	13.080500
8.358333	0.5	13.566000
8.366667	0.5	14.016875
8.375000	0.5	14.399375
8.383333	0.5	14.667500
8.391667	0.5	14.767375
8.400000	0.5	14.650750
8.408333	0.5	14.285750
8.416667	0.5	13.668500
8.425000	0.5	12.826000
8.433333	0.5	11.809000
8.441667	0.5	10.681625
8.450000	0.5	9.509000
8.458333	0.5	8.349500
8.466667	0.5	7.247750
8.475000	0.5	6.232750
8.483333	0.5	5.321250
8.491667	0.5	4.518250
8.500000	0.5	3.821125
8.508333	0.5	3.222625
8.516667	0.5	2.714000
8.525000	0.5	2.284500
8.533333	0.5	1.923750
8.541667	0.5	1.621625
8.550000	0.5	1.370375
8.558333	0.5	1.161375
8.566667	0.5	0.988250
8.575000	0.5	0.845250
8.583333	0.5	0.727000
8.591667	0.5	0.629125
8.600000	0.5	0.548000
8.608333	0.5	0.480750
8.616667	0.5	0.425125
8.625000	0.5	0.378750
8.633333	0.5	0.340000
8.641667	0.5	0.307250
8.650000	0.5	0.279875
8.658333	0.5	0.256625
8.666667	0.5	0.236625
8.675000	0.5	0.219875
8.683333	0.5	0.204750
8.691667	0.5	0.191625
8.700000	0.5	0.180500
8.708333	0.5	0.170375
8.716667	0.5	0.161500
8.725000	0.5	0.153375
8.733333	0.5	0.146250
8.741667	0.5	0.139750
8.750000	0.5	0.134125
8.758333	0.5	0.128625
8.766667	0.5	0.123625
8.775000	0.5	0.119000
8.783333	0.5	0.115000
8.791667	0.5	0.111625
8.800000	0.5	0.108625
8.808333	0.5	0.105750
8.816667	0.5	0.103250
8.825000	0.5	0.100625
8.833333	0.5	0.098875
8.841667	0.5	0.097375
8.850000	0.5	0.096000
8.858333	0.5	0.095125
8.866667	0.5	0.094375
8.875000	0.5	0.094375
8.883333	0.5	0.095000
8.891667	0.5	0.096875
8.900000	0.5	0.099875
8.908333	0.5	0.104000
8.916667	0.5	0.109625
8.925000	0.5	0.117250
8.933333	0.5	0.127250
8.941667	0.5	0.140375
8.950000	0.5	0.157375
8.958333	0.5	0.178875
8.966667	0.5	0.205500
8.975000	0.5	0.237625
8.983333	0.5	0.276875
8.991667	0.5	0.323625
9.000000	0.5	0.378625
9.008333	0.5	0.442500
9.016667	0.5	0.515500
9.025000	0.5	0.598375
9.033333	0.5	0.691375
9.041667	0.5	0.793000
9.050000	0.5	0.903125
9.058333	0.5	1.020625
9.066667	0.5	1.143375
9.075000	0.5	1.269750
9.083333	0.5	1.397125
9.091667	0.5	1.523750
9.100000	0.5	1.646000
9.108333	0.5	1.762125
9.116667	0.5	1.868625
9.125000	0.5	1.963375
9.133333	0.5	2.044125
9.141667	0.5	2.108750
9.150000	0.5	2.155875
9.158333	0.5	2.184500
9.166667	0.5	2.194375
9.175000	0.5	2.185625
9.183333	0.5	2.158625
9.191667	0.5	2.114750
9.200000	0.5	2.055875
9.208333	0.5	1.982750
9.216667	0.5	1.898375
9.225000	0.5	1.804625
9.233333	0.5	1.703875
9.241667	0.5	1.598500
9.250000	0.5	1.489500
9.258333	0.5	1.379750
9.266667	0.5	1.271750
9.275000	0.5	1.165875
9.283333	0.5	1.063375
9.291667	0.5	0.965875
9.300000	0.5	0.873500
9.308333	0.5	0.787250
9.316667	0.5	0.707875
9.325000	0.5	0.634500
9.333333	0.5	0.567750
9.341667	0.5	0.507250
9.350000	0.5	0.452750
9.358333	0.5	0.404000
9.366667	0.5	0.360375
9.375000	0.5	0.322125
9.383333	0.5	0.288625
9.391667	0.5	0.259000
9.400000	0.5	0.232875
9.408333	0.5	0.209750
9.416667	0.5	0.189875
9.425000	0.5	0.172375
9.433333	0.5	0.157500
9.441667	0.5	0.144625
9.450000	0.5	0.133125
9.458333	0.5	0.123500
9.466667	0.5	0.115000
9.475000	0.5	0.107750
9.483333	0.5	0.102000
9.491667	0.5	0.097125
9.500000	0.5	0.093250
9.508333	0.5	0.090875
9.516667	0.5	0.089000
9.525000	0.5	0.087875
9.533333	0.5	0.087125
9.541667	0.5	0.087375
9.550000	0.5	0.088375
9.558333	0.5	0.090375
9.566667	0.5	0.093250
9.575000	0.5	0.096625
9.583333	0.5	0.101000
9.591667	0.5	0.106375
9.600000	0.5	0.112125
9.608333	0.5	0.117875
9.616667	0.5	0.124250
9.625000	0.5	0.130625
9.633333	0.5	0.137625
9.641667	0.5	0.144625
9.650000	0.5	0.151625
9.658333	0.5	0.158125
9.666667	0.5	0.164375
9.675000	0.5	0.170250
9.683333	0.5	0.175875
9.691667	0.5	0.180625
9.700000	0.5	0.184625
9.708333	0.5	0.187375
9.716667	0.5	0.189750
9.725000	0.5	0.191125
9.733333	0.5	0.191500
9.741667	0.5	0.191250
9.750000	0.5	0.190000
9.758333	0.5	0.187500
9.766667	0.5	0.184500
9.775000	0.5	0.180625
9.783333	0.5	0.176000
9.791667	0.5	0.171125
9.800000	0.5	0.166000
9.808333	0.5	0.160375
9.816667	0.5	0.154875
9.825000	0.5	0.148875
9.833333	0.5	0.142750
9.841667	0.5	0.136875
9.850000	0.5	0.131000
9.858333	0.5	0.125000
9.866667	0.5	0.119250
9.875000	0.5	0.113625
9.883333	0.5	0.108125
9.891667	0.5	0.103000
9.900000	0.5	0.098000
9.908333	0.5	0.093625
9.916667	0.5	0.089625
9.925000	0.5	0.085375
9.933333	0.5	0.081625
9.941667	0.5	0.078250
9.950000	0.5	0.075000
9.958333	0.5	0.072000
9.966667	0.5	0.068750
9.975000	0.5	0.066250
9.983333	0.5	0.063750
9.991667	0.5	0.061875
10.000000	0.5	0.060250
10.008333	0.5	0.058625
10.016667	0.5	0.057125
10.025000	0.5	0.055500
10.033333	0.5	0.054500
10.041667	0.5	0.054125
10.050000	0.5	0.053250
10.058333	0.5	0.053125
10.066667	0.5	0.053000
10.075000	0.5	0.053500
10.083333	0.5	0.054000
10.091667	0.5	0.054125
10.100000	0.5	0.055250
10.108333	0.5	0.056625
10.116667	0.5	0.058375
10.125000	0.5	0.060750
10.133333	0.5	0.063750
10.141667	0.5	0.067250
10.150000	0.5	0.071875
10.158333	0.5	0.076875
10.166667	0.5	0.082125
10.175000	0.5	0.088125
10.183333	0.5	0.094750
10.191667	0.5	0.102000
10.200000	0.5	0.110000
10.208333	0.5	0.118125
10.216667	0.5	0.126750
10.225000	0.5	0.135750
10.233333	0.5	0.144375
10.241667	0.5	0.152875
10.250000	0.5	0.161125
10.258333	0.5	0.169125
10.266667	0.5	0.175625
10.275000	0.5	0.181250
10.283333	0.5	0.185750
10.291667	0.5	0.189000
10.300000	0.5	0.191250
10.308333	0.5	0.192625
10.316667	0.5	0.192000
10.325000	0.5	0.190375
10.333333	0.5	0.187625
10.341667	0.5	0.184375
10.350000	0.5	0.180500
10.358333	0.5	0.175125
10.366667	0.5	0.169875
10.375000	0.5	0.164000
10.383333	0.5	0.157875
10.391667	0.5	0.151750
10.400000	0.5	0.145375
10.408333	0.5	0.138750
10.416667	0.5	0.132500
10.425000	0.5	0.126750
10.433333	0.5	0.121125
10.441667	0.5	0.116000
10.450000	0.5	0.110875
10.458333	0.5	0.106375
10.466667	0.5	0.102500
10.475000	0.5	0.098750
10.483333	0.5	0.095375
10.491667	0.5	0.092500
10.500000	0.5	0.090125
10.508333	0.5	0.087625
10.516667	0.5	0.084750
10.525000	0.5	0.083000
10.533333	0.5	0.081375
10.541667	0.5	0.080375
10.550000	0.5	0.079000
10.558333	0.5	0.078375
10.566667	0.5	0.077625
10.575000	0.5	0.077375
10.583333	0.5	0.077250
10.591667	0.5	0.077750
10.600000	0.5	0.078500
10.608333	0.5	0.079750
10.616667	0.5	0.081125
10.625000	0.5	0.082625
10.633333	0.5	0.084500
10.641667	0.5	0.086750
10.650000	0.5	0.089375
10.658333	0.5	0.091750
10.666667	0.5	0.094875
10.675000	0.5	0.097250
10.683333	0.5	0.100125
10.691667	0.5	0.103125
10.700000	0.5	0.105750
10.708333	0.5	0.107875
10.716667	0.5	0.110125
10.725000	0.5	0.111375
10.733333	0.5	0.112000
10.741667	0.5	0.112625
10.750000	0.5	0.112125
10.758333	0.5	0.111625
10.766667	0.5	0.110250
10.775000	0.5	0.108500
10.783333	0.5	0.105875
10.791667	0.5	0.103375
10.800000	0.5	0.100125
10.808333	0.5	0.097000
10.816667	0.5	0.093500
10.825000	0.5	0.089750
10.833333	0.5	0.086250
10.841667	0.5	0.082875
10.850000	0.5	0.079375
10.858333	0.5	0.076250
10.866667	0.5	0.073000
10.875000	0.5	0.070000
10.883333	0.5	0.067625
10.891667	0.5	0.065250
10.900000	0.5	0.063250
10.908333	0.5	0.061500
10.916667	0.5	0.060500
10.925000	0.5	0.059375
10.933333	0.5	0.059000
10.941667	0.5	0.059250
10.950000	0.5	0.059375
10.958333	0.5	0.059875
10.966667	0.5	0.060750
10.975000	0.5	0.062000
10.983333	0.5	0.063625
10.991667	0.5	0.065625
11.000000	0.5	0.067375
11.008333	0.5	0.069125
11.016667	0.5	0.070750
11.025000	0.5	0.072000
11.033333	0.5	0.073375
11.041667	0.5	0.075250
11.050000	0.5	0.076500
11.058333	0.5	0.077875
11.066667	0.5	0.078750
11.075000	0.5	0.079125
11.083333	0.5	0.079125
11.091667	0.5	0.079000
11.100000	0.5	0.078625
11.108333	0.5	0.078000
11.116667	0.5	0.077000
11.125000	0.5	0.075625
11.133333	0.5	0.074375
11.141667	0.5	0.072500
11.150000	0.5	0.070375
11.158333	0.5	0.068000
11.166667	0.5	0.066000
11.175000	0.5	0.063625
11.183333	0.5	0.061375
11.191667	0.5	0.059000
11.200000	0.5	0.056750
11.208333	0.5	0.055000
11.216667	0.5	0.052625
11.225000	0.5	0.050500
11.233333	0.5	0.049000
11.241667	0.5	0.047125
11.250000	0.5	0.045250
11.258333	0.5	0.043500
11.266667	0.5	0.042000
11.275000	0.5	0.040625
11.283333	0.5	0.039375
11.291667	0.5	0.037875
11.300000	0.5	0.036500
11.308333	0.5	0.035250
11.316667	0.5	0.034000
11.325000	0.5	0.032625
11.333333	0.5	0.031500
11.341667	0.5	0.030875
11.350000	0.5	0.030375
11.358333	0.5	0.029750
11.366667	0.5	0.028875
11.375000	0.5	0.028250
11.383333	0.5	0.028250
11.391667	0.5	0.027750
11.400000	0.5	0.027375
11.408333	0.5	0.026625
11.416667	0.5	0.026250
11.425000	0.5	0.026125
11.433333	0.5	0.026375
11.441667	0.5	0.025875
11.450000	0.5	0.025500
11.458333	0.5	0.025125
11.466667	0.5	0.025000
11.475000	0.5	0.024750
11.483333	0.5	0.024625
11.491667	0.5	0.024375
11.500000	0.5	0.024250
11.508333	0.5	0.024375
11.516667	0.5	0.023750
11.525000	0.5	0.023625
11.533333	0.5	0.023625
11.541667	0.5	0.023750
11.550000	0.5	0.023750
11.558333	0.5	0.023875
11.566667	0.5	0.023375
11.575000	0.5	0.023250
11.583333	0.5	0.023125
11.591667	0.5	0.022875
11.600000	0.5	0.023000
11.608333	0.5	0.023125
11.616667	0.5	0.022750
11.625000	0.5	0.022875
11.633333	0.5	0.023000
11.641667	0.5	0.023125
11.650000	0.5	0.022625
11.658333	0.5	0.022875
11.666667	0.5	0.023125
11.675000	0.5	0.023500
11.683333	0.5	0.023375
11.691667	0.5	0.023750
11.700000	0.5	0.023750
11.708333	0.5	0.024000
11.716667	0.5	0.023875
11.725000	0.5	0.024000
11.733333	0.5	0.024125
11.741667	0.5	0.024125
11.750000	0.5	0.024375
11.758333	0.5	0.025000
11.766667	0.5	0.025125
11.775000	0.5	0.025250
11.783333	0.5	0.025750
11.791667	0.5	0.026250
11.800000	0.5	0.026500
11.808333	0.5	0.026625
11.816667	0.5	0.026375
11.825000	0.5	0.026375
11.833333	0.5	0.026375
11.841667	0.5	0.026000
11.850000	0.5	0.026000
11.858333	0.5	0.026375
11.866667	0.5	0.026750
11.875000	0.5	0.026625
11.883333	0.5	0.026875
11.891667	0.5	0.027125
11.900000	0.5	0.026875
11.908333	0.5	0.027000
11.916667	0.5	0.026875
11.925000	0.5	0.027125
11.933333	0.5	0.027500
11.941667	0.5	0.027875
11.950000	0.5	0.028000
11.958333	0.5	0.027750
11.966667	0.5	0.028000
11.975000	0.5	0.028375
11.983333	0.5	0.028375
11.991667	0.5	0.028875
12.000000	0.5	0.029250
12.008333	0.5	0.029375
12.016667	0.5	0.029250
12.025000	0.5	0.029125
12.033333	0.5	0.029375
12.041667	0.5	0.029625
12.050000	0.5	0.029875
12.058333	0.5	0.029875
12.066667	0.5	0.029750
12.075000	0.5	0.029375
12.083333	0.5	0.028875
12.091667	0.5	0.028500
12.100000	0.5	0.028375
12.108333	0.5	0.028125
12.116667	0.5	0.027250
12.125000	0.5	0.026250
12.133333	0.5	0.025875
12.141667	0.5	0.025750
12.150000	0.5	0.025875
12.158333	0.5	0.025375
12.166667	0.5	0.024875
12.175000	0.5	0.024375
12.183333	0.5	0.024000
12.191667	0.5	0.024000
12.200000	0.5	0.024125
12.208333	0.5	0.024125
12.216667	0.5	0.024375
12.225000	0.5	0.024500
12.233333	0.5	0.024750
12.241667	0.5	0.025000
12.250000	0.5	0.025875
12.258333	0.5	0.026875
12.266667	0.5	0.027375
12.275000	0.5	0.028125
12.283333	0.5	0.029250
12.291667	0.5	0.030125
12.300000	0.5	0.031000
12.308333	0.5	0.032375
12.316667	0.5	0.033375
12.325000	0.5	0.034625
12.333333	0.5	0.035375
12.341667	0.5	0.036125
12.350000	0.5	0.036500
12.358333	0.5	0.037000
12.366667	0.5	0.037125
12.375000	0.5	0.037500
12.383333	0.5	0.037625
12.391667	0.5	0.037875
12.400000	0.5	0.037625
12.408333	0.5	0.037375
12.416667	0.5	0.036875
12.425000	0.5	0.036375
12.433333	0.5	0.035625
12.441667	0.5	0.034875
12.450000	0.5	0.033750
12.458333	0.5	0.032875
12.466667	0.5	0.032125
12.475000	0.5	0.030250
12.483333	0.5	0.028625
12.491667	0.5	0.027250
12.500000	0.5	0.026500
12.508333	0.5	0.025750
12.516667	0.5	0.024750
12.525000	0.5	0.024125
12.533333	0.5	0.023625
12.541667	0.5	0.023125
12.550000	0.5	0.023000
12.558333	0.5	0.023125
12.566667	0.5	0.023125
12.575000	0.5	0.023625
12.583333	0.5	0.024000
12.591667	0.5	0.023875
12.600000	0.5	0.023750
12.608333	0.5	0.023875
12.616667	0.5	0.024000
12.625000	0.5	0.024250
12.633333	0.5	0.024250
12.641667	0.5	0.024125
12.650000	0.5	0.024000
12.658333	0.5	0.023875
12.666667	0.5	0.024000
12.675000	0.5	0.023625
12.683333	0.5	0.023250
12.691667	0.5	0.022750
12.700000	0.5	0.022375
12.708333	0.5	0.022375
12.716667	0.5	0.022000
12.725000	0.5	0.021375
12.733333	0.5	0.021250
12.741667	0.5	0.021125
12.750000	0.5	0.021000
12.758333	0.5	0.021000
12.766667	0.5	0.020750
12.775000	0.5	0.020625
12.783333	0.5	0.020375
12.791667	0.5	0.020250
12.800000	0.5	0.020125
12.808333	0.5	0.020500
12.816667	0.5	0.020625
12.825000	0.5	0.020750
12.833333	0.5	0.020375
12.841667	0.5	0.020625
12.850000	0.5	0.021000
12.858333	0.5	0.020875
12.866667	0.5	0.020375
12.875000	0.5	0.020500
12.883333	0.5	0.020625
12.891667	0.5	0.020875
12.900000	0.5	0.021125
12.908333	0.5	0.021750
12.916667	0.5	0.021875
12.925000	0.5	0.022125
12.933333	0.5	0.022375
12.941667	0.5	0.022750
12.950000	0.5	0.023250
12.958333	0.5	0.023750
12.966667	0.5	0.024125
12.975000	0.5	0.024625
12.983333	0.5	0.024750
12.991667	0.5	0.024625
13.000000	0.5	0.024875
13.008333	0.5	0.025375
13.016667	0.5	0.026000
13.025000	0.5	0.026125
13.033333	0.5	0.026000
13.041667	0.5	0.026250
13.050000	0.5	0.026250
13.058333	0.5	0.026375
13.066667	0.5	0.026625
13.075000	0.5	0.027250
13.083333	0.5	0.027750
13.091667	0.5	0.028125
13.100000	0.5	0.028375
13.108333	0.5	0.028500
13.116667	0.5	0.028875
13.125000	0.5	0.029500
13.133333	0.5	0.029625
13.141667	0.5	0.029875
13.150000	0.5	0.029750
13.158333	0.5	0.030250
13.166667	0.5	0.030625
13.175000	0.5	0.030875
13.183333	0.5	0.031000
13.191667	0.5	0.031125
13.200000	0.5	0.031000
13.208333	0.5	0.031125
13.216667	0.5	0.031250
13.225000	0.5	0.031375
13.233333	0.5	0.032000
13.241667	0.5	0.032000
13.250000	0.5	0.031750
13.258333	0.5	0.031875
13.266667	0.5	0.031875
13.275000	0.5	0.031625
13.283333	0.5	0.031625
13.291667	0.5	0.031625
13.300000	0.5	0.031375
13.308333	0.5	0.031500
13.316667	0.5	0.031625
13.325000	0.5	0.031875
13.333333	0.5	0.031875
13.341667	0.5	0.031750
13.350000	0.5	0.031875
13.358333	0.5	0.031750
13.366667	0.5	0.031750
13.375000	0.5	0.031375
13.383333	0.5	0.031375
13.391667	0.5	0.031375
13.400000	0.5	0.031500
13.408333	0.5	0.031375
13.416667	0.5	0.031250
13.425000	0.5	0.030875
13.433333	0.5	0.030625
13.441667	0.5	0.030250
13.450000	0.5	0.030750
13.458333	0.5	0.030750
13.466667	0.5	0.030625
13.475000	0.5	0.030250
13.483333	0.5	0.030375
13.491667	0.5	0.030625
13.500000	0.5	0.030750
13.508333	0.5	0.030875
13.516667	0.5	0.031000
13.525000	0.5	0.031125
13.533333	0.5	0.030875
13.541667	0.5	0.031000
13.550000	0.5	0.030875
13.558333	0.5	0.031000
13.566667	0.5	0.031375
13.575000	0.5	0.031500
13.583333	0.5	0.032000
13.591667	0.5	0.032625
13.600000	0.5	0.033000
13.608333	0.5	0.033250
13.616667	0.5	0.033500
13.625000	0.5	0.033500
13.633333	0.5	0.033875
13.641667	0.5	0.034375
13.650000	0.5	0.034750
13.658333	0.5	0.034625
13.666667	0.5	0.034500
13.675000	0.5	0.034500
13.683333	0.5	0.034750
13.691667	0.5	0.035000
13.700000	0.5	0.035000
13.708333	0.5	0.035000
13.716667	0.5	0.035375
13.725000	0.5	0.036000
13.733333	0.5	0.035875
13.741667	0.5	0.036250
13.750000	0.5	0.036875
13.758333	0.5	0.037500
13.766667	0.5	0.038000
13.775000	0.5	0.038125
13.783333	0.5	0.038000
13.791667	0.5	0.038625
13.800000	0.5	0.038750
13.808333	0.5	0.039125
13.816667	0.5	0.039625
13.825000	0.5	0.039750
13.833333	0.5	0.039375
13.841667	0.5	0.039250
13.850000	0.5	0.039625
13.858333	0.5	0.039750
13.866667	0.5	0.039750
13.875000	0.5	0.039875
13.883333	0.5	0.040250
13.891667	0.5	0.040125
13.900000	0.5	0.040000
13.908333	0.5	0.039875
13.916667	0.5	0.039750
13.925000	0.5	0.039125
13.933333	0.5	0.038750
13.941667	0.5	0.038250
13.950000	0.5	0.038500
13.958333	0.5	0.038000
13.966667	0.5	0.037500
13.975000	0.5	0.036875
13.983333	0.5	0.036500
13.991667	0.5	0.036250
14.000000	0.5	0.035375
14.008333	0.5	0.035125
14.016667	0.5	0.034000
14.025000	0.5	0.033000
14.033333	0.5	0.032000
14.041667	0.5	0.031375
14.050000	0.5	0.030875
14.058333	0.5	0.030250
14.066667	0.5	0.029750
14.075000	0.5	0.028750
14.083333	0.5	0.028125
14.091667	0.5	0.027625
14.100000	0.5	0.026875
14.108333	0.5	0.026500
14.116667	0.5	0.025750
14.125000	0.5	0.025375
14.133333	0.5	0.024500
14.141667	0.5	0.024125
14.150000	0.5	0.023750
14.158333	0.5	0.023750
14.166667	0.5	0.023125
14.175000	0.5	0.022750
14.183333	0.5	0.022625
14.191667	0.5	0.022125
14.200000	0.5	0.021875
14.208333	0.5	0.021875
14.216667	0.5	0.022125
14.225000	0.5	0.022000
14.233333	0.5	0.022375
14.241667	0.5	0.022125
14.250000	0.5	0.022125
14.258333	0.5	0.022125
14.266667	0.5	0.022000
14.275000	0.5	0.022125
14.283333	0.5	0.022500
14.291667	0.5	0.022375
14.300000	0.5	0.022625
14.308333	0.5	0.022625
14.316667	0.5	0.023250
14.325000	0.5	0.023250
14.333333	0.5	0.023875
14.341667	0.5	0.024625
14.350000	0.5	0.024875
14.358333	0.5	0.025125
14.366667	0.5	0.025125
14.375000	0.5	0.025500
14.383333	0.5	0.025625
14.391667	0.5	0.025500
14.400000	0.5	0.025500
14.408333	0.5	0.025500
14.416667	0.5	0.025875
14.425000	0.5	0.025750
14.433333	0.5	0.026250
14.441667	0.5	0.026750
14.450000	0.5	0.027000
14.458333	0.5	0.027000
14.466667	0.5	0.027000
14.475000	0.5	0.027500
14.483333	0.5	0.027875
14.491667	0.5	0.028250
14.500000	0.5	0.028125
14.508333	0.5	0.027875
14.516667	0.5	0.027750
14.525000	0.5	0.027875
14.533333	0.5	0.028125
14.541667	0.5	0.028000
14.550000	0.5	0.027750
14.558333	0.5	0.027500
14.566667	0.5	0.027750
14.575000	0.5	0.027750
14.583333	0.5	0.027750
14.591667	0.5	0.027625
14.600000	0.5	0.027625
14.608333	0.5	0.027500
14.616667	0.5	0.027375
14.625000	0.5	0.027000
14.633333	0.5	0.026625
14.641667	0.5	0.026500
14.650000	0.5	0.026750
14.658333	0.5	0.026625
14.666667	0.5	0.026375
14.675000	0.5	0.025875
14.683333	0.5	0.026000
14.691667	0.5	0.025750
14.700000	0.5	0.025125
14.708333	0.5	0.024750
14.716667	0.5	0.024375
14.725000	0.5	0.024250
14.733333	0.5	0.023750
14.741667	0.5	0.023125
14.750000	0.5	0.022750
14.758333	0.5	0.022250
14.766667	0.5	0.021750
14.775000	0.5	0.021250
14.783333	0.5	0.021000
14.791667	0.5	0.020375
14.800000	0.5	0.019750
14.808333	0.5	0.018750
14.816667	0.5	0.017875
14.825000	0.5	0.017125
14.833333	0.5	0.016625
14.841667	0.5	0.016125
14.850000	0.5	0.015500
14.858333	0.5	0.014875
14.866667	0.5	0.014250
14.875000	0.5	0.013250
14.883333	0.5	0.012250
14.891667	0.5	0.011500
14.900000	0.5	0.011000
14.908333	0.5	0.010125
14.916667	0.5	0.009750
14.925000	0.5	0.009125
14.933333	0.5	0.008125
14.941667	0.5	0.007625
14.950000	0.5	0.007250
14.958333	0.5	0.006625
14.966667	0.5	0.005875
14.975000	0.5	0.005500
14.983333	0.5	0.004750
14.991667	0.5	0.004250
15.000000	0.5	0.003500
15.008333	0.5	0.002875
15.016667	0.5	0.002750
15.025000	0.5	0.002250
15.033333	0.5	0.001875
15.041667	0.5	0.001750
15.050000	0.5	0.001250
15.058333	0.5	0.000625
15.066667	0.5	0.000625
15.075000	0.5	0.000625
15.083333	0.5	0.000375
15.091667	0.5	0.000000
15.100000	0.5	-0.000125
15.108333	0.5	-0.000125
15.116667	0.5	-0.000500
15.125000	0.5	-0.000250
15.133333	0.5	-0.000125
15.141667	0.5	-0.000375
15.150000	0.5	-0.000500
15.158333	0.5	-0.000625
15.166667	0.5	-0.000750
15.175000	0.5	-0.000750
15.183333	0.5	-0.000625
15.191667	0.5	-0.000375
15.200000	0.5	-0.000250
15.208333	0.5	0.000125
15.216667	0.5	0.000500
15.225000	0.5	0.000875
15.233333	0.5	0.001375
15.241667	0.5	0.002125
15.250000	0.5	0.002750
15.258333	0.5	0.002875
15.266667	0.5	0.003125
15.275000	0.5	0.003375
15.283333	0.5	0.003625
15.291667	0.5	0.004500
15.300000	0.5	0.005375
15.308333	0.5	0.006000
15.316667	0.5	0.006375
15.325000	0.5	0.006625
15.333333	0.5	0.007000
15.341667	0.5	0.007625
15.350000	0.5	0.008000
15.358333	0.5	0.008750
15.366667	0.5	0.009000
15.375000	0.5	0.009125
15.383333	0.5	0.009625
15.391667	0.5	0.010375
15.400000	0.5	0.011125
15.408333	0.5	0.011875
15.416667	0.5	0.012000
15.425000	0.5	0.012500
15.433333	0.5	0.013250
15.441667	0.5	0.014000
15.450000	0.5	0.015125
15.458333	0.5	0.015875
15.466667	0.5	0.016750
15.475000	0.5	0.017250
15.483333	0.5	0.018000
15.491667	0.5	0.018250
15.500000	0.5	0.018750
15.508333	0.5	0.019375
15.516667	0.5	0.019500
15.525000	0.5	0.019750
15.533333	0.5	0.020375
15.541667	0.5	0.021125
15.550000	0.5	0.021625
15.558333	0.5	0.022125
15.566667	0.5	0.022625
15.575000	0.5	0.023000
15.583333	0.5	0.022750
15.591667	0.5	0.022625
15.600000	0.5	0.023250
15.608333	0.5	0.023500
15.616667	0.5	0.023500
15.625000	0.5	0.023500
15.633333	0.5	0.023500
15.641667	0.5	0.023750
15.650000	0.5	0.024000
15.658333	0.5	0.023875
15.666667	0.5	0.023625
15.675000	0.5	0.023250
15.683333	0.5	0.023625
15.691667	0.5	0.023500
15.700000	0.5	0.023375
15.708333	0.5	0.023125
15.716667	0.5	0.023500
15.725000	0.5	0.023500
15.733333	0.5	0.023500
15.741667	0.5	0.023625
15.750000	0.5	0.023625
15.758333	0.5	0.023625
15.766667	0.5	0.023375
15.775000	0.5	0.023250
15.783333	0.5	0.022875
15.791667	0.5	0.022750
15.800000	0.5	0.022125
15.808333	0.5	0.021625
15.816667	0.5	0.021625
15.825000	0.5	0.021625
15.833333	0.5	0.021750
15.841667	0.5	0.021375
15.850000	0.5	0.021000
15.858333	0.5	0.021000
15.866667	0.5	0.021375
15.875000	0.5	0.021250
15.883333	0.5	0.021125
15.891667	0.5	0.020875
15.900000	0.5	0.020375
15.908333	0.5	0.019875
15.916667	0.5	0.019500
15.925000	0.5	0.019250
15.933333	0.5	0.019000
15.941667	0.5	0.018625
15.950000	0.5	0.018375
15.958333	0.5	0.018500
15.966667	0.5	0.018625
15.975000	0.5	0.018625
15.983333	0.5	0.018375
15.991667	0.5	0.018000
16.000000	0.5	0.018125
16.008333	0.5	0.018375
16.016667	0.5	0.018500
16.025000	0.5	0.018000
16.033333	0.5	0.017125
16.041667	0.5	0.017125
16.050000	0.5	0.017000
16.058333	0.5	0.016500
16.066667	0.5	0.016500
16.075000	0.5	0.016250
16.083333	0.5	0.016000
16.091667	0.5	0.015875
16.100000	0.5	0.016000
16.108333	0.5	0.015875
16.116667	0.5	0.015250
16.125000	0.5	0.014750
16.133333	0.5	0.014000
16.141667	0.5	0.013000
16.150000	0.5	0.012375
16.158333	0.5	0.011750
16.166667	0.5	0.011375
16.175000	0.5	0.011000
16.183333	0.5	0.010750
16.191667	0.5	0.010375
16.200000	0.5	0.010125
16.208333	0.5	0.009750
16.216667	0.5	0.009000
16.225000	0.5	0.008375
16.233333	0.5	0.008000
16.241667	0.5	0.007250
16.250000	0.5	0.006625
16.258333	0.5	0.006625
16.266667	0.5	0.006250
16.275000	0.5	0.005375
16.283333	0.5	0.004625
16.291667	0.5	0.004250
16.300000	0.5	0.004000
16.308333	0.5	0.003625
16.316667	0.5	0.003250
16.325000	0.5	0.002875
16.333333	0.5	0.002750
16.341667	0.5	0.002250
16.350000	0.5	0.001875
16.358333	0.5	0.001000
16.366667	0.5	0.000375
16.375000	0.5	0.000125
16.383333	0.5	0.000000
16.391667	0.5	-0.000625
16.400000	0.5	-0.000875
16.408333	0.5	-0.001250
16.416667	0.5	-0.001750
16.425000	0.5	-0.001750
16.433333	0.5	-0.002000
16.441667	0.5	-0.002125
16.450000	0.5	-0.002375
16.458333	0.5	-0.002375
16.466667	0.5	-0.002500
16.475000	0.5	-0.002250
16.483333	0.5	-0.002250
16.491667	0.5	-0.002000
16.500000	0.5	-0.002000
16.508333	0.5	-0.001750
16.516667	0.5	-0.001625
16.525000	0.5	-0.001500
16.533333	0.5	-0.001500
16.541667	0.5	-0.001500
16.550000	0.5	-0.001250
16.558333	0.5	-0.000875
16.566667	0.5	-0.000875
16.575000	0.5	-0.000750
16.583333	0.5	-0.000250
16.591667	0.5	0.000125
16.600000	0.5	0.000125
16.608333	0.5	0.000375
16.616667	0.5	0.000625
16.625000	0.5	0.001125
16.633333	0.5	0.001500
16.641667	0.5	0.001875
16.650000	0.5	0.002625
16.658333	0.5	0.003250
16.666667	0.5	0.003750
16.675000	0.5	0.004375
16.683333	0.5	0.004750
16.691667	0.5	0.004875
16.700000	0.5	0.005375
16.708333	0.5	0.005750
16.716667	0.5	0.006000
16.725000	0.5	0.006750
16.733333	0.5	0.007125
16.741667	0.5	0.007875
16.750000	0.5	0.008875
16.758333	0.5	0.010000
16.766667	0.5	0.010625
16.775000	0.5	0.011125
16.783333	0.5	0.011625
16.791667	0.5	0.012375
16.800000	0.5	0.013250
16.808333	0.5	0.014000
16.816667	0.5	0.014625
16.825000	0.5	0.015000
16.833333	0.5	0.016125
16.841667	0.5	0.016750
16.850000	0.5	0.017875
16.858333	0.5	0.019000
16.866667	0.5	0.019875
16.875000	0.5	0.020375
16.883333	0.5	0.021125
16.891667	0.5	0.021875
16.900000	0.5	0.022375
16.908333	0.5	0.023375
16.916667	0.5	0.024125
16.925000	0.5	0.024875
16.933333	0.5	0.025625
16.941667	0.5	0.026125
16.950000	0.5	0.026750
16.958333	0.5	0.027000
16.966667	0.5	0.027250
16.975000	0.5	0.027500
16.983333	0.5	0.028000
16.991667	0.5	0.028000
17.000000	0.5	0.028000
17.008333	0.5	0.027750
17.016667	0.5	0.027875
17.025000	0.5	0.028250
17.033333	0.5	0.028125
17.041667	0.5	0.027500
17.050000	0.5	0.027000
17.058333	0.5	0.026500
17.066667	0.5	0.025875
17.075000	0.5	0.025000
17.083333	0.5	0.024000
17.091667	0.5	0.022625
17.100000	0.5	0.021000
17.108333	0.5	0.019375
17.116667	0.5	0.017625
17.125000	0.5	0.015750
17.133333	0.5	0.013625
17.141667	0.5	0.011375
17.150000	0.5	0.008375
17.158333	0.5	0.005500
17.166667	0.5	0.002500
17.175000	0.5	-0.000375
17.183333	0.5	-0.004000
17.191667	0.5	-0.007625
17.200000	0.5	-0.011750
17.208333	0.5	-0.015750
17.216667	0.5	-0.020000
17.225000	0.5	-0.024875
17.233333	0.5	-0.029250
17.241667	0.5	-0.033750
17.250000	0.5	-0.038125
17.258333	0.5	-0.042625
17.266667	0.5	-0.047500
17.275000	0.5	-0.052125
17.283333	0.5	-0.056500
17.291667	0.5	-0.061125
17.300000	0.5	-0.064750
17.308333	0.5	-0.068375
17.316667	0.5	-0.071625
17.325000	0.5	-0.074250
17.333333	0.5	-0.076875
17.341667	0.5	-0.078875
17.350000	0.5	-0.080750
17.358333	0.5	-0.082125
17.366667	0.5	-0.082875
17.375000	0.5	-0.082875
17.383333	0.5	-0.082875
17.391667	0.5	-0.082375
17.400000	0.5	-0.081250
17.408333	0.5	-0.079500
17.416667	0.5	-0.077625
17.425000	0.5	-0.075125
17.433333	0.5	-0.072250
17.441667	0.5	-0.069375
17.450000	0.5	-0.066250
17.458333	0.5	-0.062875
17.466667	0.5	-0.059500
17.475000	0.5	-0.056250
17.483333	0.5	-0.052625
17.491667	0.5	-0.049125
17.500000	0.5	-0.045875
17.508333	0.5	-0.042500
17.516667	0.5	-0.039500
17.525000	0.5	-0.036375
17.533333	0.5	-0.033250
17.541667	0.5	-0.030125
17.550000	0.5	-0.027250
17.558333	0.5	-0.025000
17.566667	0.5	-0.022750
17.575000	0.5	-0.020000
17.583333	0.5	-0.017750
17.591667	0.5	-0.015625
17.600000	0.5	-0.013750
17.608333	0.5	-0.012375
17.616667	0.5	-0.011125
17.625000	0.5	-0.010125
17.633333	0.5	-0.009000
17.641667	0.5	-0.007625
17.650000	0.5	-0.007125
17.658333	0.5	-0.006125
17.666667	0.5	-0.005000
17.675000	0.5	-0.004125
17.683333	0.5	-0.003125
17.691667	0.5	-0.002875
17.700000	0.5	-0.002375
17.708333	0.5	-0.001750
17.716667	0.5	-0.001125
17.725000	0.5	-0.001000
17.733333	0.5	-0.000375
17.741667	0.5	-0.000375
17.750000	0.5	-0.000125
17.758333	0.5	0.000000
17.766667	0.5	0.000125
17.775000	0.5	0.000625
17.783333	0.5	0.001250
17.791667	0.5	0.001375
17.800000	0.5	0.001750
17.808333	0.5	0.002250
17.816667	0.5	0.003000
17.825000	0.5	0.003750
17.833333	0.5	0.004125
17.841667	0.5	0.004500
17.850000	0.5	0.004875
17.858333	0.5	0.005500
17.866667	0.5	0.005750
17.875000	0.5	0.006000
17.883333	0.5	0.006250
17.891667	0.5	0.006500
17.900000	0.5	0.006750
17.908333	0.5	0.007125
17.916667	0.5	0.007500
17.925000	0.5	0.007750
17.933333	0.5	0.007875
17.941667	0.5	0.008000
17.950000	0.5	0.008750
17.958333	0.5	0.009375
17.966667	0.5	0.009750
17.975000	0.5	0.010375
17.983333	0.5	0.010625
17.991667	0.5	0.010625
18.000000	0.5	0.010875
18.008333	0.5	0.011000
18.016667	0.5	0.011500
18.025000	0.5	0.011750
18.033333	0.5	0.011750
18.041667	0.5	0.012000
18.050000	0.5	0.012000
18.058333	0.5	0.011875
18.066667	0.5	0.011625
18.075000	0.5	0.011125
18.083333	0.5	0.011250
18.091667	0.5	0.011500
18.100000	0.5	0.011500
18.108333	0.5	0.011000
18.116667	0.5	0.010250
18.125000	0.5	0.009875
18.133333	0.5	0.009375
18.141667	0.5	0.008875
18.150000	0.5	0.008125
18.158333	0.5	0.007875
18.166667	0.5	0.007125
18.175000	0.5	0.006000
18.183333	0.5	0.005250
18.191667	0.5	0.004500
18.200000	0.5	0.003625
18.208333	0.5	0.002500
18.216667	0.5	0.001250
18.225000	0.5	0.000250
18.233333	0.5	-0.000500
18.241667	0.5	-0.001625
18.250000	0.5	-0.003000
18.258333	0.5	-0.003875
18.266667	0.5	-0.005000
18.275000	0.5	-0.006750
18.283333	0.5	-0.008250
18.291667	0.5	-0.010000
18.300000	0.5	-0.011875
18.308333	0.5	-0.013375
18.316667	0.5	-0.015375
18.325000	0.5	-0.016250
18.333333	0.5	-0.017625
18.341667	0.5	-0.019125
18.350000	0.5	-0.020375
18.358333	0.5	-0.021875
18.366667	0.5	-0.023250
18.375000	0.5	-0.024500
18.383333	0.5	-0.025625
18.391667	0.5	-0.026625
18.400000	0.5	-0.027375
18.408333	0.5	-0.028500
18.416667	0.5	-0.028875
18.425000	0.5	-0.028750
18.433333	0.5	-0.029000
18.441667	0.5	-0.029250
18.450000	0.5	-0.029750
18.458333	0.5	-0.029625
18.466667	0.5	-0.029000
18.475000	0.5	-0.028500
18.483333	0.5	-0.028000
18.491667	0.5	-0.027375
18.500000	0.5	-0.026625
18.508333	0.5	-0.025875
18.516667	0.5	-0.025000
18.525000	0.5	-0.024000
18.533333	0.5	-0.023375
18.541667	0.5	-0.022125
18.550000	0.5	-0.020750
18.558333	0.5	-0.019500
18.566667	0.5	-0.018375
18.575000	0.5	-0.017625
18.583333	0.5	-0.017125
18.591667	0.5	-0.016500
18.600000	0.5	-0.016000
18.608333	0.5	-0.015250
18.616667	0.5	-0.014750
18.625000	0.5	-0.014125
18.633333	0.5	-0.013250
18.641667	0.5	-0.013125
18.650000	0.5	-0.012625
18.658333	0.5	-0.012750
18.666667	0.5	-0.012500
18.675000	0.5	-0.012375
18.683333	0.5	-0.012000
18.691667	0.5	-0.011750
18.700000	0.5	-0.011500
18.708333	0.5	-0.011500
18.716667	0.5	-0.011750
18.725000	0.5	-0.011625
18.733333	0.5	-0.011625
18.741667	0.5	-0.012500
18.750000	0.5	-0.013000
18.758333	0.5	-0.013500
18.766667	0.5	-0.013625
18.775000	0.5	-0.013625
18.783333	0.5	-0.013625
18.791667	0.5	-0.013625
18.800000	0.5	-0.014000
18.808333	0.5	-0.014500
18.816667	0.5	-0.014875
18.825000	0.5	-0.014875
18.833333	0.5	-0.015000
18.841667	0.5	-0.014875
18.850000	0.5	-0.014750
18.858333	0.5	-0.014625
18.866667	0.5	-0.014750
18.875000	0.5	-0.014875
18.883333	0.5	-0.015000
18.891667	0.5	-0.015125
18.900000	0.5	-0.014875
18.908333	0.5	-0.014625
18.916667	0.5	-0.014500
18.925000	0.5	-0.014625
18.933333	0.5	-0.014375
18.941667	0.5	-0.014125
18.950000	0.5	-0.014250
18.958333	0.5	-0.013625
18.966667	0.5	-0.013625
18.975000	0.5	-0.013500
18.983333	0.5	-0.013000
18.991667	0.5	-0.013000
19.000000	0.5	-0.012625
19.008333	0.5	-0.012375
19.016667	0.5	-0.012000
19.025000	0.5	-0.011375
19.033333	0.5	-0.011500
19.041667	0.5	-0.011500
19.050000	0.5	-0.011500
19.058333	0.5	-0.011250
19.066667	0.5	-0.011375
19.075000	0.5	-0.011375
19.083333	0.5	-0.011000
19.091667	0.5	-0.010625
19.100000	0.5	-0.010625
19.108333	0.5	-0.011000
19.116667	0.5	-0.011250
19.125000	0.5	-0.011375
19.133333	0.5	-0.011250
19.141667	0.5	-0.011125
19.150000	0.5	-0.011500
19.158333	0.5	-0.011875
19.166667	0.5	-0.012125
19.175000	0.5	-0.012375
19.183333	0.5	-0.012500
19.191667	0.5	-0.012750
19.200000	0.5	-0.013500
19.208333	0.5	-0.013125
19.216667	0.5	-0.013375
19.225000	0.5	-0.013500
19.233333	0.5	-0.013500
19.241667	0.5	-0.014250
19.250000	0.5	-0.014625
19.258333	0.5	-0.015125
19.266667	0.5	-0.015625
19.275000	0.5	-0.015875
19.283333	0.5	-0.016125
19.291667	0.5	-0.016375
19.300000	0.5	-0.016250
19.308333	0.5	-0.016625
19.316667	0.5	-0.017125
19.325000	0.5	-0.017500
19.333333	0.5	-0.018125
19.341667	0.5	-0.018250
19.350000	0.5	-0.018125
19.358333	0.5	-0.018125
19.366667	0.5	-0.018875
19.375000	0.5	-0.019250
19.383333	0.5	-0.019625
19.391667	0.5	-0.019625
19.400000	0.5	-0.019750
19.408333	0.5	-0.020125
19.416667	0.5	-0.020500
19.425000	0.5	-0.020500
19.433333	0.5	-0.020750
19.441667	0.5	-0.021625
19.450000	0.5	-0.021875
19.458333	0.5	-0.022250
19.466667	0.5	-0.022750
19.475000	0.5	-0.023000
19.483333	0.5	-0.023375
19.491667	0.5	-0.023875
19.500000	0.5	-0.024375
19.508333	0.5	-0.024750
19.516667	0.5	-0.025125
19.525000	0.5	-0.025750
19.533333	0.5	-0.026250
19.541667	0.5	-0.026500
19.550000	0.5	-0.027375
19.558333	0.5	-0.027750
19.566667	0.5	-0.028125
19.575000	0.5	-0.028500
19.583333	0.5	-0.029125
19.591667	0.5	-0.029375
19.600000	0.5	-0.029875
19.608333	0.5	-0.030750
19.616667	0.5	-0.031625
19.625000	0.5	-0.032500
19.633333	0.5	-0.032875
19.641667	0.5	-0.033000
19.650000	0.5	-0.033375
19.658333	0.5	-0.033750
19.666667	0.5	-0.033750
19.675000	0.5	-0.034250
19.683333	0.5	-0.035500
19.691667	0.5	-0.036375
19.700000	0.5	-0.036875
19.708333	0.5	-0.037375
19.716667	0.5	-0.037625
19.725000	0.5	-0.038000
19.733333	0.5	-0.038125
19.741667	0.5	-0.038625
19.750000	0.5	-0.039125
19.758333	0.5	-0.039750
19.766667	0.5	-0.040250
19.775000	0.5	-0.040750
19.783333	0.5	-0.041125
19.791667	0.5	-0.041375
19.800000	0.5	-0.042375
19.808333	0.5	-0.042875
19.816667	0.5	-0.042875
19.825000	0.5	-0.042750
19.833333	0.5	-0.043125
19.841667	0.5	-0.043125
19.850000	0.5	-0.043125
19.858333	0.5	-0.043125
19.866667	0.5	-0.043000
19.875000	0.5	-0.043000
19.883333	0.5	-0.043000
19.891667	0.5	-0.043000
19.900000	0.5	-0.043500
19.908333	0.5	-0.043375
19.916667	0.5	-0.043375
19.925000	0.5	-0.043250
19.933333	0.5	-0.042875
19.941667	0.5	-0.042750
19.950000	0.5	-0.042375
19.958333	0.5	-0.041750
19.966667	0.5	-0.041875
19.975000	0.5	-0.041750
19.983333	0.5	-0.041375
19.991667	0.5	-0.041000
20.000000	0.5	-0.040625
20.008333	0.5	-0.040375
20.016667	0.5	-0.040125
20.025000	0.5	-0.039875
20.033333	0.5	-0.039625
20.041667	0.5	-0.039375
20.050000	0.5	-0.039375
20.058333	0.5	-0.039000
20.066667	0.5	-0.038375
20.075000	0.5	-0.038375
20.083333	0.5	-0.038125
20.091667	0.5	-0.037375
20.100000	0.5	-0.037250
20.108333	0.5	-0.037375
20.116667	0.5	-0.037500
20.125000	0.5	-0.037750
20.133333	0.5	-0.038000
20.141667	0.5	-0.038125
20.150000	0.5	-0.037625
20.158333	0.5	-0.037500
20.166667	0.5	-0.037875
20.175000	0.5	-0.037750
20.183333	0.5	-0.037375
20.191667	0.5	-0.037250
20.200000	0.5	-0.037125
20.208333	0.5	-0.037250
20.216667	0.5	-0.037375
20.225000	0.5	-0.037500
20.233333	0.5	-0.037375
20.241667	0.5	-0.037500
20.250000	0.5	-0.038000
20.258333	0.5	-0.037875
20.266667	0.5	-0.038500
20.275000	0.5	-0.038875
20.283333	0.5	-0.039250
20.291667	0.5	-0.039500
20.300000	0.5	-0.039875
20.308333	0.5	-0.039875
20.316667	0.5	-0.040000
20.325000	0.5	-0.040500
20.333333	0.5	-0.040375
20.341667	0.5	-0.040625
20.350000	0.5	-0.041000
20.358333	0.5	-0.041500
20.366667	0.5	-0.041500
20.375000	0.5	-0.041625
20.383333	0.5	-0.041500
20.391667	0.5	-0.041875
20.400000	0.5	-0.042000
20.408333	0.5	-0.041875
20.416667	0.5	-0.041500
20.425000	0.5	-0.041250
20.433333	0.5	-0.041250
20.441667	0.5	-0.041625
20.450000	0.5	-0.040875
20.458333	0.5	-0.040750
20.466667	0.5	-0.041250
20.475000	0.5	-0.041500
20.483333	0.5	-0.041625
20.491667	0.5	-0.041250
20.500000	0.5	-0.041250
20.508333	0.5	-0.041000
20.516667	0.5	-0.041125
20.525000	0.5	-0.041000
20.533333	0.5	-0.041125
20.541667	0.5	-0.041125
20.550000	0.5	-0.040625
20.558333	0.5	-0.040625
20.566667	0.5	-0.040500
20.575000	0.5	-0.040750
20.583333	0.5	-0.040750
20.591667	0.5	-0.040750
20.600000	0.5	-0.040500
20.608333	0.5	-0.040375
20.616667	0.5	-0.040000
20.625000	0.5	-0.039750
20.633333	0.5	-0.040000
20.641667	0.5	-0.039875
20.650000	0.5	-0.039625
20.658333	0.5	-0.039750
20.666667	0.5	-0.040125
20.675000	0.5	-0.040125
20.683333	0.5	-0.040375
20.691667	0.5	-0.040500
20.700000	0.5	-0.040625
20.708333	0.5	-0.040500
20.716667	0.5	-0.040000
20.725000	0.5	-0.039750
20.733333	0.5	-0.039625
20.741667	0.5	-0.040000
20.750000	0.5	-0.040125
20.758333	0.5	-0.040250
20.766667	0.5	-0.040625
20.775000	0.5	-0.040625
20.783333	0.5	-0.040250
20.791667	0.5	-0.040875
20.800000	0.5	-0.040875
20.808333	0.5	-0.040750
20.816667	0.5	-0.040625
20.825000	0.5	-0.040250
20.833333	0.5	-0.040000
20.841667	0.5	-0.039750
20.850000	0.5	-0.039500
20.858333	0.5	-0.038875
20.866667	0.5	-0.038000
20.875000	0.5	-0.037875
20.883333	0.5	-0.037500
20.891667	0.5	-0.036875
20.900000	0.5	-0.036375
20.908333	0.5	-0.036250
20.916667	0.5	-0.035875
20.925000	0.5	-0.035750
20.933333	0.5	-0.035375
20.941667	0.5	-0.034625
20.950000	0.5	-0.034250
20.958333	0.5	-0.033500
20.966667	0.5	-0.032500
20.975000	0.5	-0.031250
20.983333	0.5	-0.030250
20.991667	0.5	-0.029750
21.000000	0.5	-0.029125
21.008333	0.5	-0.028000
21.016667	0.5	-0.027500
21.025000	0.5	-0.027000
21.033333	0.5	-0.026500
21.041667	0.5	-0.025750
21.050000	0.5	-0.024875
21.058333	0.5	-0.023750
21.066667	0.5	-0.022375
21.075000	0.5	-0.021000
21.083333	0.5	-0.020250
21.091667	0.5	-0.019375
21.100000	0.5	-0.019125
21.108333	0.5	-0.018000
21.116667	0.5	-0.017125
21.125000	0.5	-0.016250
21.133333	0.5	-0.015750
21.141667	0.5	-0.015250
21.150000	0.5	-0.014000
21.158333	0.5	-0.013250
21.166667	0.5	-0.012875
21.175000	0.5	-0.012375
21.183333	0.5	-0.012625
21.191667	0.5	-0.011875
21.200000	0.5	-0.011250
21.208333	0.5	-0.010125
21.216667	0.5	-0.009375
21.225000	0.5	-0.008750
21.233333	0.5	-0.008375
21.241667	0.5	-0.007625
21.250000	0.5	-0.007125
21.258333	0.5	-0.006875
21.266667	0.5	-0.006250
21.275000	0.5	-0.005500
21.283333	0.5	-0.005000
21.291667	0.5	-0.004500
21.300000	0.5	-0.004250
21.308333	0.5	-0.004000
21.316667	0.5	-0.004000
21.325000	0.5	-0.003750
21.333333	0.5	-0.003750
21.341667	0.5	-0.003500
21.350000	0.5	-0.003375
21.358333	0.5	-0.003250
21.366667	0.5	-0.002625
21.375000	0.5	-0.002375
21.383333	0.5	-0.002000
21.391667	0.5	-0.001875
21.400000	0.5	-0.001875
21.408333	0.5	-0.001500
21.416667	0.5	-0.001500
21.425000	0.5	-0.001750
21.433333	0.5	-0.002000
21.441667	0.5	-0.001875
21.450000	0.5	-0.002000
21.458333	0.5	-0.001875
21.466667	0.5	-0.001875
21.475000	0.5	-0.002125
21.483333	0.5	-0.001750
21.491667	0.5	-0.001625
21.500000	0.5	-0.002125
21.508333	0.5	-0.002250
21.516667	0.5	-0.002250
21.525000	0.5	-0.002500
21.533333	0.5	-0.003000
21.541667	0.5	-0.003250
21.550000	0.5	-0.003500
21.558333	0.5	-0.003500
21.566667	0.5	-0.003375
21.575000	0.5	-0.003750
21.583333	0.5	-0.004125
21.591667	0.5	-0.004250
21.600000	0.5	-0.004625
21.608333	0.5	-0.004750
21.616667	0.5	-0.004625
21.625000	0.5	-0.004500
21.633333	0.5	-0.005000
21.641667	0.5	-0.005375
21.650000	0.5	-0.005375
21.658333	0.5	-0.005625
21.666667	0.5	-0.005875
21.675000	0.5	-0.005875
21.683333	0.5	-0.006125
21.691667	0.5	-0.006375
21.700000	0.5	-0.006625
21.708333	0.5	-0.006625
21.716667	0.5	-0.006500
21.725000	0.5	-0.006500
21.733333	0.5	-0.006250
21.741667	0.5	-0.006250
21.750000	0.5	-0.006125
21.758333	0.5	-0.006500
21.766667	0.5	-0.006750
21.775000	0.5	-0.007125
21.783333	0.5	-0.007250
21.791667	0.5	-0.007375
21.800000	0.5	-0.007250
21.808333	0.5	-0.007250
21.816667	0.5	-0.007250
21.825000	0.5	-0.007000
21.833333	0.5	-0.007125
21.841667	0.5	-0.006625
21.850000	0.5	-0.006375
21.858333	0.5	-0.006500
21.866667	0.5	-0.006750
21.875000	0.5	-0.006500
21.883333	0.5	-0.006000
21.891667	0.5	-0.006125
21.900000	0.5	-0.006125
21.908333	0.5	-0.006375
21.916667	0.5	-0.006375
21.925000	0.5	-0.006375
21.933333	0.5	-0.005875
21.941667	0.5	-0.006375
21.950000	0.5	-0.006375
21.958333	0.5	-0.005875
21.966667	0.5	-0.005500
21.975000	0.5	-0.004875
21.983333	0.5	-0.004500
21.991667	0.5	-0.004125
22.000000	0.5	-0.003875
22.008333	0.5	-0.003750
22.016667	0.5	-0.003625
22.025000	0.5	-0.003250
22.033333	0.5	-0.002625
22.041667	0.5	-0.002750
22.050000	0.5	-0.002875
22.058333	0.5	-0.002375
22.066667	0.5	-0.002250
22.075000	0.5	-0.002375
22.083333	0.5	-0.002750
22.091667	0.5	-0.002250
22.100000	0.5	-0.002500
22.108333	0.5	-0.002250
22.116667	0.5	-0.001875
22.125000	0.5	-0.001625
22.133333	0.5	-0.001375
22.141667	0.5	-0.001250
22.150000	0.5	-0.001250
22.158333	0.5	-0.001000
22.166667	0.5	-0.001250
22.175000	0.5	-0.001000
22.183333	0.5	-0.000500
22.191667	0.5	0.000125
22.200000	0.5	0.000250
22.208333	0.5	0.000250
22.216667	0.5	0.000250
22.225000	0.5	-0.000125
22.233333	0.5	0.000250
22.241667	0.5	0.000375
22.250000	0.5	0.000000
22.258333	0.5	0.000000
22.266667	0.5	0.000250
22.275000	0.5	0.000625
22.283333	0.5	0.001000
22.291667	0.5	0.001250
22.300000	0.5	0.001375
22.308333	0.5	0.001750
22.316667	0.5	0.002250
22.325000	0.5	0.002625
22.333333	0.5	0.002875
22.341667	0.5	0.002875
22.350000	0.5	0.002500
22.358333	0.5	0.002500
22.366667	0.5	0.002500
22.375000	0.5	0.002875
22.383333	0.5	0.002750
22.391667	0.5	0.002875
22.400000	0.5	0.002750
22.408333	0.5	0.002750
22.416667	0.5	0.002500
22.425000	0.5	0.002500
22.433333	0.5	0.002625
22.441667	0.5	0.002625
22.450000	0.5	0.002750
22.458333	0.5	0.002750
22.466667	0.5	0.002625
22.475000	0.5	0.002875
22.483333	0.5	0.002375
22.491667	0.5	0.002125
22.500000	0.5	0.002000
22.508333	0.5	0.001875
22.516667	0.5	0.002125
22.525000	0.5	0.002500
22.533333	0.5	0.002375
22.541667	0.5	0.002500
22.550000	0.5	0.002250
22.558333	0.5	0.002250
22.566667	0.5	0.002250
22.575000	0.5	0.002375
22.583333	0.5	0.002375
22.591667	0.5	0.002000
22.600000	0.5	0.001625
22.608333	0.5	0.001625
22.616667	0.5	0.001500
22.625000	0.5	0.001375
22.633333	0.5	0.001125
22.641667	0.5	0.001500
22.650000	0.5	0.001750
22.658333	0.5	0.001250
22.666667	0.5	0.000875
22.675000	0.5	0.000875
22.683333	0.5	0.000625
22.691667	0.5	0.000875
22.700000	0.5	0.000875
22.708333	0.5	0.000875
22.716667	0.5	0.000875
22.725000	0.5	0.000750
22.733333	0.5	0.000750
22.741667	0.5	0.000875
22.750000	0.5	0.001250
22.758333	0.5	0.000875
22.766667	0.5	0.001125
22.775000	0.5	0.001125
22.783333	0.5	0.001000
22.791667	0.5	0.001375
22.800000	0.5	0.001375
22.808333	0.5	0.001125
22.816667	0.5	0.000750
22.825000	0.5	0.001250
22.833333	0.5	0.001500
22.841667	0.5	0.001125
22.850000	0.5	0.000875
22.858333	0.5	0.000875
22.866667	0.5	0.000875
22.875000	0.5	0.001000
22.883333	0.5	0.001125
22.891667	0.5	0.001375
22.900000	0.5	0.001125
22.908333	0.5	0.001000
22.916667	0.5	0.001000
22.925000	0.5	0.001000
22.933333	0.5	0.001375
22.941667	0.5	0.001875
22.950000	0.5	0.001875
22.958333	0.5	0.001750
22.966667	0.5	0.001750
22.975000	0.5	0.001250
22.983333	0.5	0.001250
22.991667	0.5	0.001375
23.000000	0.5	0.001875
23.008333	0.5	0.002500
23.016667	0.5	0.002625
23.025000	0.5	0.002750
23.033333	0.5	0.003250
23.041667	0.5	0.003625
23.050000	0.5	0.003375
23.058333	0.5	0.003250
23.066667	0.5	0.003250
23.075000	0.5	0.003375
23.083333	0.5	0.003750
23.091667	0.5	0.004000
23.100000	0.5	0.003750
23.108333	0.5	0.004125
23.116667	0.5	0.004250
23.125000	0.5	0.004625
23.133333	0.5	0.004750
23.141667	0.5	0.005000
23.150000	0.5	0.005625
23.158333	0.5	0.006000
23.166667	0.5	0.006625
23.175000	0.5	0.007125
23.183333	0.5	0.007500
23.191667	0.5	0.008000
23.200000	0.5	0.008375
23.208333	0.5	0.009250
23.216667	0.5	0.009250
23.225000	0.5	0.009625
23.233333	0.5	0.009625
23.241667	0.5	0.009500
23.250000	0.5	0.009750
23.258333	0.5	0.009875
23.266667	0.5	0.009750
23.275000	0.5	0.009750
23.283333	0.5	0.010125
23.291667	0.5	0.010250
23.300000	0.5	0.010625
23.308333	0.5	0.011000
23.316667	0.5	0.011750
23.325000	0.5	0.011750
23.333333	0.5	0.012000
23.341667	0.5	0.012250
23.350000	0.5	0.012375
23.358333	0.5	0.012500
23.366667	0.5	0.012875
23.375000	0.5	0.013250
23.383333	0.5	0.013500
23.391667	0.5	0.013750
23.400000	0.5	0.013875
23.408333	0.5	0.014375
23.416667	0.5	0.014000
23.425000	0.5	0.014125
23.433333	0.5	0.014250
23.441667	0.5	0.014500
23.450000	0.5	0.014625
23.458333	0.5	0.014875
23.466667	0.5	0.014875
23.475000	0.5	0.014750
23.483333	0.5	0.014875
23.491667	0.5	0.015000
23.500000	0.5	0.015125
23.508333	0.5	0.015000
23.516667	0.5	0.014750
23.525000	0.5	0.014500
23.533333	0.5	0.014500
23.541667	0.5	0.014250
23.550000	0.5	0.013750
23.558333	0.5	0.013375
23.566667	0.5	0.012750
23.575000	0.5	0.012625
23.583333	0.5	0.012125
23.591667	0.5	0.012000
23.600000	0.5	0.012000
23.608333	0.5	0.011750
23.616667	0.5	0.011625
23.625000	0.5	0.011500
23.633333	0.5	0.011375
23.641667	0.5	0.011375
23.650000	0.5	0.010875
23.658333	0.5	0.011125
23.666667	0.5	0.010625
23.675000	0.5	0.010250
23.683333	0.5	0.010000
23.691667	0.5	0.009875
23.700000	0.5	0.009375
23.708333	0.5	0.009250
23.716667	0.5	0.009125
23.725000	0.5	0.008875
23.733333	0.5	0.008875
23.741667	0.5	0.008625
23.750000	0.5	0.008375
23.758333	0.5	0.008125
23.766667	0.5	0.007750
23.775000	0.5	0.007500
23.783333	0.5	0.007375
23.791667	0.5	0.006750
23.800000	0.5	0.006500
23.808333	0.5	0.006625
23.816667	0.5	0.006625
23.825000	0.5	0.006750
23.833333	0.5	0.006625
23.841667	0.5	0.006750
23.850000	0.5	0.006750
23.858333	0.5	0.006750
23.866667	0.5	0.006375
23.875000	0.5	0.006875
23.883333	0.5	0.007000
23.891667	0.5	0.006750
23.900000	0.5	0.006750
23.908333	0.5	0.007000
23.916667	0.5	0.007125
23.925000	0.5	0.007500
23.933333	0.5	0.007875
23.941667	0.5	0.008000
23.950000	0.5	0.008750
23.958333	0.5	0.008750
23.966667	0.5	0.009000
23.975000	0.5	0.009250
23.983333	0.5	0.009625
23.991667	0.5	0.009750
24.000000	0.5	0.010000
24.008333	0.5	0.010500
24.016667	0.5	0.010750
24.025000	0.5	0.011125
24.033333	0.5	0.011625
24.041667	0.5	0.011625
24.050000	0.5	0.011875
24.058333	0.5	0.012125
24.066667	0.5	0.012500
24.075000	0.5	0.012625
24.083333	0.5	0.013375
24.091667	0.5	0.014000
24.100000	0.5	0.014250
24.108333	0.5	0.014375
24.116667	0.5	0.014625
24.125000	0.5	0.015000
24.133333	0.5	0.015250
24.141667	0.5	0.015500
24.150000	0.5	0.015750
24.158333	0.5	0.015750
24.166667	0.5	0.016125
24.175000	0.5	0.016500
24.183333	0.5	0.017000
24.191667	0.5	0.017375
24.200000	0.5	0.017875
24.208333	0.5	0.018000
24.216667	0.5	0.017625
24.225000	0.5	0.018125
24.233333	0.5	0.018750
24.241667	0.5	0.018625
24.250000	0.5	0.018875
24.258333	0.5	0.019375
24.266667	0.5	0.019750
24.275000	0.5	0.019750
24.283333	0.5	0.019375
24.291667	0.5	0.019375
24.300000	0.5	0.019625
24.308333	0.5	0.020000
24.316667	0.5	0.020125
24.325000	0.5	0.020375
24.333333	0.5	0.020375
24.341667	0.5	0.020125
24.350000	0.5	0.020250
24.358333	0.5	0.020875
24.366667	0.5	0.021375
24.375000	0.5	0.021625
24.383333	0.5	0.022125
24.391667	0.5	0.022500
24.400000	0.5	0.022375
24.408333	0.5	0.022125
24.416667	0.5	0.021875
24.425000	0.5	0.021625
24.433333	0.5	0.021375
24.441667	0.5	0.021875
24.450000	0.5	0.021875
24.458333	0.5	0.022000
24.466667	0.5	0.022000
24.475000	0.5	0.021625
24.483333	0.5	0.021625
24.491667	0.5	0.021250
24.500000	0.5	0.021000
24.508333	0.5	0.020750
24.516667	0.5	0.020625
24.525000	0.5	0.020250
24.533333	0.5	0.019750
24.541667	0.5	0.019875
24.550000	0.5	0.019250
24.558333	0.5	0.018500
24.566667	0.5	0.017625
24.575000	0.5	0.017000
24.583333	0.5	0.016500
24.591667	0.5	0.015375
24.600000	0.5	0.014750
24.608333	0.5	0.014250
24.616667	0.5	0.013750
24.625000	0.5	0.013250
24.633333	0.5	0.012875
24.641667	0.5	0.012500
24.650000	0.5	0.011875
24.658333	0.5	0.011250
24.666667	0.5	0.010625
24.675000	0.5	0.009875
24.683333	0.5	0.009500
24.691667	0.5	0.008875
24.700000	0.5	0.008375
24.708333	0.5	0.008125
24.716667	0.5	0.007625
24.725000	0.5	0.006875
24.733333	0.5	0.006375
24.741667	0.5	0.006125
24.750000	0.5	0.005750
24.758333	0.5	0.005250
24.766667	0.5	0.005125
24.775000	0.5	0.005125
24.783333	0.5	0.004750
24.791667	0.5	0.004625
24.800000	0.5	0.004500
24.808333	0.5	0.004000
24.816667	0.5	0.004000
24.825000	0.5	0.003375
24.833333	0.5	0.003125
24.841667	0.5	0.003000
24.850000	0.5	0.002875
24.858333	0.5	0.003000
24.866667	0.5	0.002750
24.875000	0.5	0.002500
24.883333	0.5	0.002250
24.891667	0.5	0.001750
24.900000	0.5	0.001500
24.908333	0.5	0.001250
24.916667	0.5	0.001500
24.925000	0.5	0.001375
24.933333	0.5	0.000625
24.941667	0.5	0.000125
24.950000	0.5	0.000000
24.958333	0.5	-0.000375
24.966667	0.5	-0.000750
24.975000	0.5	-0.001375
24.983333	0.5	-0.001875
24.991667	0.5	-0.002250
25.000000	0.5	-0.002375
