# Supplementary material for: Dynamic character displacement among a pair of bacterial phyllosphere commensals in situ
Source: Nat Commun. 2022 May 20;13:2836. doi: 10.1038/s41467-022-30469-3 (PMC9123166; doi:10.1038/s41467-022-30469-3)
Supplement: Supplementary file 11 — Source Data [file 41467_2022_30469_MOESM11_ESM.zip › Source Data/Supplementary Figure 5/Xylose+Galactosel t0 b.txt]

File Path	chrom://marshall/Chromeleon7/HPLC_Ultimate_3000/Users/helucas/20200720_OrganicAcids_CCR_L257.seq/885.smp/RI_1.channel/RI_1.chm
Channel	RI_1

Injection Information:
Data Vault	Chromeleon7
Injection	Xyl_Gal_t0_b
Injection Number	93
Position	GA2
Comment	
Processing Method	Quantitative
Instrument Method	20200525_Rezex_ROA_OrganicAcid_600uL_2500uM_H2SO4_50A_50D
Type	Unknown
Status	Finished
Injection Date	7/22/2020
Injection Time	12:13:49 PM
Injection Volume (µl)	10.000
Dilution Factor	1.0000
Weight	1.0000

Chromatogram Data Information:
Time Min. (min)	0.000000
Time Max. (min)	25.000000
Data Points	3001
Detector	RI
Generating Data System	Chromeleon 7.2.5.9507
Exporting Data System	Chromeleon 7.2.8.0
Operator	Instrument Controller
Signal Quantity	Refractive 
Signal Unit	µRIU
Signal Min.	-2.588250
Signal Max.	27.972250
Channel	RI_1
Driver Name	RID520Driver.dll
Channel Type	Evaluation
Min. Step (s)	0.5
Max. Step (s)	0.5
Average Step (s)	0.5

Signal Parameter Information:
Signal Info	

Chromatogram Data:
Time (min)	Step (s)	Value (µRIU)
0.000000	n.a.	-0.001625
0.008333	0.5	-0.001750
0.016667	0.5	-0.002375
0.025000	0.5	-0.002750
0.033333	0.5	-0.003000
0.041667	0.5	-0.003250
0.050000	0.5	-0.004000
0.058333	0.5	-0.004375
0.066667	0.5	-0.005000
0.075000	0.5	-0.005375
0.083333	0.5	-0.005750
0.091667	0.5	-0.005875
0.100000	0.5	-0.005750
0.108333	0.5	-0.006000
0.116667	0.5	-0.006125
0.125000	0.5	-0.006375
0.133333	0.5	-0.006375
0.141667	0.5	-0.006375
0.150000	0.5	-0.006375
0.158333	0.5	-0.006500
0.166667	0.5	-0.006625
0.175000	0.5	-0.006875
0.183333	0.5	-0.007250
0.191667	0.5	-0.007500
0.200000	0.5	-0.007875
0.208333	0.5	-0.008250
0.216667	0.5	-0.008375
0.225000	0.5	-0.008125
0.233333	0.5	-0.008125
0.241667	0.5	-0.007625
0.250000	0.5	-0.007750
0.258333	0.5	-0.007250
0.266667	0.5	-0.006875
0.275000	0.5	-0.006750
0.283333	0.5	-0.006625
0.291667	0.5	-0.006250
0.300000	0.5	-0.006125
0.308333	0.5	-0.006000
0.316667	0.5	-0.005500
0.325000	0.5	-0.005750
0.333333	0.5	-0.005625
0.341667	0.5	-0.005750
0.350000	0.5	-0.006125
0.358333	0.5	-0.006000
0.366667	0.5	-0.006125
0.375000	0.5	-0.005750
0.383333	0.5	-0.005250
0.391667	0.5	-0.005375
0.400000	0.5	-0.005125
0.408333	0.5	-0.004500
0.416667	0.5	-0.004000
0.425000	0.5	-0.003375
0.433333	0.5	-0.003125
0.441667	0.5	-0.002500
0.450000	0.5	-0.002000
0.458333	0.5	-0.001125
0.466667	0.5	-0.000500
0.475000	0.5	-0.000500
0.483333	0.5	0.000000
0.491667	0.5	0.000625
0.500000	0.5	0.000875
0.508333	0.5	0.001500
0.516667	0.5	0.001750
0.525000	0.5	0.001750
0.533333	0.5	0.002375
0.541667	0.5	0.002625
0.550000	0.5	0.003125
0.558333	0.5	0.003750
0.566667	0.5	0.004250
0.575000	0.5	0.004625
0.583333	0.5	0.005000
0.591667	0.5	0.005625
0.600000	0.5	0.005625
0.608333	0.5	0.006125
0.616667	0.5	0.006375
0.625000	0.5	0.006625
0.633333	0.5	0.006500
0.641667	0.5	0.007000
0.650000	0.5	0.007250
0.658333	0.5	0.007500
0.666667	0.5	0.007125
0.675000	0.5	0.007250
0.683333	0.5	0.007125
0.691667	0.5	0.007125
0.700000	0.5	0.007250
0.708333	0.5	0.007375
0.716667	0.5	0.007250
0.725000	0.5	0.006875
0.733333	0.5	0.006750
0.741667	0.5	0.006625
0.750000	0.5	0.006625
0.758333	0.5	0.006625
0.766667	0.5	0.006500
0.775000	0.5	0.006500
0.783333	0.5	0.006375
0.791667	0.5	0.006000
0.800000	0.5	0.005750
0.808333	0.5	0.005750
0.816667	0.5	0.005750
0.825000	0.5	0.005500
0.833333	0.5	0.005250
0.841667	0.5	0.005000
0.850000	0.5	0.004625
0.858333	0.5	0.004500
0.866667	0.5	0.004500
0.875000	0.5	0.004375
0.883333	0.5	0.004000
0.891667	0.5	0.003750
0.900000	0.5	0.003250
0.908333	0.5	0.003250
0.916667	0.5	0.002875
0.925000	0.5	0.002375
0.933333	0.5	0.002250
0.941667	0.5	0.002125
0.950000	0.5	0.001750
0.958333	0.5	0.001250
0.966667	0.5	0.000625
0.975000	0.5	0.000375
0.983333	0.5	0.000375
0.991667	0.5	0.000250
1.000000	0.5	0.000125
1.008333	0.5	-0.000125
1.016667	0.5	-0.000500
1.025000	0.5	-0.000875
1.033333	0.5	-0.001000
1.041667	0.5	-0.001125
1.050000	0.5	-0.001125
1.058333	0.5	-0.001750
1.066667	0.5	-0.002250
1.075000	0.5	-0.002250
1.083333	0.5	-0.002625
1.091667	0.5	-0.003000
1.100000	0.5	-0.003250
1.108333	0.5	-0.003500
1.116667	0.5	-0.004000
1.125000	0.5	-0.004250
1.133333	0.5	-0.004500
1.141667	0.5	-0.004250
1.150000	0.5	-0.003875
1.158333	0.5	-0.004250
1.166667	0.5	-0.004375
1.175000	0.5	-0.004875
1.183333	0.5	-0.005125
1.191667	0.5	-0.005250
1.200000	0.5	-0.005000
1.208333	0.5	-0.005125
1.216667	0.5	-0.005625
1.225000	0.5	-0.005875
1.233333	0.5	-0.006000
1.241667	0.5	-0.005750
1.250000	0.5	-0.006125
1.258333	0.5	-0.006375
1.266667	0.5	-0.006250
1.275000	0.5	-0.006250
1.283333	0.5	-0.006500
1.291667	0.5	-0.007000
1.300000	0.5	-0.007250
1.308333	0.5	-0.007250
1.316667	0.5	-0.007625
1.325000	0.5	-0.007375
1.333333	0.5	-0.007250
1.341667	0.5	-0.006875
1.350000	0.5	-0.007125
1.358333	0.5	-0.007750
1.366667	0.5	-0.008250
1.375000	0.5	-0.008250
1.383333	0.5	-0.008250
1.391667	0.5	-0.008125
1.400000	0.5	-0.008000
1.408333	0.5	-0.008000
1.416667	0.5	-0.008250
1.425000	0.5	-0.008250
1.433333	0.5	-0.008250
1.441667	0.5	-0.008250
1.450000	0.5	-0.008250
1.458333	0.5	-0.007875
1.466667	0.5	-0.007875
1.475000	0.5	-0.008125
1.483333	0.5	-0.008250
1.491667	0.5	-0.008250
1.500000	0.5	-0.008000
1.508333	0.5	-0.007875
1.516667	0.5	-0.007750
1.525000	0.5	-0.007500
1.533333	0.5	-0.007375
1.541667	0.5	-0.007000
1.550000	0.5	-0.006750
1.558333	0.5	-0.006875
1.566667	0.5	-0.006125
1.575000	0.5	-0.006250
1.583333	0.5	-0.006125
1.591667	0.5	-0.005750
1.600000	0.5	-0.005500
1.608333	0.5	-0.005375
1.616667	0.5	-0.005500
1.625000	0.5	-0.005375
1.633333	0.5	-0.005125
1.641667	0.5	-0.004875
1.650000	0.5	-0.004875
1.658333	0.5	-0.004875
1.666667	0.5	-0.004625
1.675000	0.5	-0.004500
1.683333	0.5	-0.003875
1.691667	0.5	-0.003750
1.700000	0.5	-0.003625
1.708333	0.5	-0.003250
1.716667	0.5	-0.003250
1.725000	0.5	-0.002750
1.733333	0.5	-0.002750
1.741667	0.5	-0.003000
1.750000	0.5	-0.003250
1.758333	0.5	-0.003000
1.766667	0.5	-0.003125
1.775000	0.5	-0.002875
1.783333	0.5	-0.003000
1.791667	0.5	-0.003000
1.800000	0.5	-0.002875
1.808333	0.5	-0.003000
1.816667	0.5	-0.003000
1.825000	0.5	-0.003000
1.833333	0.5	-0.003000
1.841667	0.5	-0.003000
1.850000	0.5	-0.003000
1.858333	0.5	-0.003375
1.866667	0.5	-0.003750
1.875000	0.5	-0.004000
1.883333	0.5	-0.004250
1.891667	0.5	-0.004625
1.900000	0.5	-0.004500
1.908333	0.5	-0.004750
1.916667	0.5	-0.004750
1.925000	0.5	-0.004625
1.933333	0.5	-0.004625
1.941667	0.5	-0.004375
1.950000	0.5	-0.005000
1.958333	0.5	-0.005375
1.966667	0.5	-0.005375
1.975000	0.5	-0.005750
1.983333	0.5	-0.006250
1.991667	0.5	-0.006375
2.000000	0.5	-0.006500
2.008333	0.5	-0.006500
2.016667	0.5	-0.006375
2.025000	0.5	-0.006625
2.033333	0.5	-0.007000
2.041667	0.5	-0.007125
2.050000	0.5	-0.007375
2.058333	0.5	-0.007375
2.066667	0.5	-0.007500
2.075000	0.5	-0.007750
2.083333	0.5	-0.007250
2.091667	0.5	-0.007125
2.100000	0.5	-0.006750
2.108333	0.5	-0.006500
2.116667	0.5	-0.006625
2.125000	0.5	-0.007000
2.133333	0.5	-0.007125
2.141667	0.5	-0.007125
2.150000	0.5	-0.007125
2.158333	0.5	-0.006750
2.166667	0.5	-0.006500
2.175000	0.5	-0.006500
2.183333	0.5	-0.006125
2.191667	0.5	-0.005750
2.200000	0.5	-0.005875
2.208333	0.5	-0.005875
2.216667	0.5	-0.005750
2.225000	0.5	-0.006125
2.233333	0.5	-0.006125
2.241667	0.5	-0.006250
2.250000	0.5	-0.005625
2.258333	0.5	-0.005750
2.266667	0.5	-0.005625
2.275000	0.5	-0.005250
2.283333	0.5	-0.005625
2.291667	0.5	-0.005125
2.300000	0.5	-0.004875
2.308333	0.5	-0.004750
2.316667	0.5	-0.004500
2.325000	0.5	-0.004750
2.333333	0.5	-0.005000
2.341667	0.5	-0.004875
2.350000	0.5	-0.005000
2.358333	0.5	-0.005375
2.366667	0.5	-0.006000
2.375000	0.5	-0.006125
2.383333	0.5	-0.006625
2.391667	0.5	-0.006625
2.400000	0.5	-0.006625
2.408333	0.5	-0.006625
2.416667	0.5	-0.007375
2.425000	0.5	-0.007875
2.433333	0.5	-0.008250
2.441667	0.5	-0.008500
2.450000	0.5	-0.009000
2.458333	0.5	-0.009125
2.466667	0.5	-0.009250
2.475000	0.5	-0.010125
2.483333	0.5	-0.010375
2.491667	0.5	-0.010500
2.500000	0.5	-0.010500
2.508333	0.5	-0.010250
2.516667	0.5	-0.010125
2.525000	0.5	-0.010500
2.533333	0.5	-0.010750
2.541667	0.5	-0.011000
2.550000	0.5	-0.010875
2.558333	0.5	-0.011125
2.566667	0.5	-0.010875
2.575000	0.5	-0.010375
2.583333	0.5	-0.010125
2.591667	0.5	-0.010625
2.600000	0.5	-0.011125
2.608333	0.5	-0.010750
2.616667	0.5	-0.010000
2.625000	0.5	-0.009750
2.633333	0.5	-0.009875
2.641667	0.5	-0.009500
2.650000	0.5	-0.009500
2.658333	0.5	-0.009375
2.666667	0.5	-0.008500
2.675000	0.5	-0.008000
2.683333	0.5	-0.006750
2.691667	0.5	-0.006000
2.700000	0.5	-0.005625
2.708333	0.5	-0.005250
2.716667	0.5	-0.004375
2.725000	0.5	-0.003875
2.733333	0.5	-0.003125
2.741667	0.5	-0.002250
2.750000	0.5	-0.001500
2.758333	0.5	-0.000875
2.766667	0.5	0.000000
2.775000	0.5	0.001250
2.783333	0.5	0.002125
2.791667	0.5	0.002875
2.800000	0.5	0.003375
2.808333	0.5	0.003875
2.816667	0.5	0.004625
2.825000	0.5	0.005375
2.833333	0.5	0.006125
2.841667	0.5	0.006875
2.850000	0.5	0.007375
2.858333	0.5	0.007875
2.866667	0.5	0.008375
2.875000	0.5	0.009250
2.883333	0.5	0.009875
2.891667	0.5	0.010125
2.900000	0.5	0.010750
2.908333	0.5	0.011375
2.916667	0.5	0.011625
2.925000	0.5	0.011875
2.933333	0.5	0.011750
2.941667	0.5	0.011750
2.950000	0.5	0.012250
2.958333	0.5	0.012500
2.966667	0.5	0.012625
2.975000	0.5	0.012750
2.983333	0.5	0.012500
2.991667	0.5	0.012625
3.000000	0.5	0.012500
3.008333	0.5	0.012375
3.016667	0.5	0.012750
3.025000	0.5	0.012625
3.033333	0.5	0.012250
3.041667	0.5	0.012125
3.050000	0.5	0.011625
3.058333	0.5	0.011250
3.066667	0.5	0.011125
3.075000	0.5	0.010750
3.083333	0.5	0.010375
3.091667	0.5	0.010000
3.100000	0.5	0.009500
3.108333	0.5	0.009625
3.116667	0.5	0.009500
3.125000	0.5	0.009375
3.133333	0.5	0.009000
3.141667	0.5	0.009250
3.150000	0.5	0.009250
3.158333	0.5	0.009500
3.166667	0.5	0.009750
3.175000	0.5	0.009625
3.183333	0.5	0.009125
3.191667	0.5	0.009375
3.200000	0.5	0.009875
3.208333	0.5	0.009875
3.216667	0.5	0.009750
3.225000	0.5	0.009625
3.233333	0.5	0.009375
3.241667	0.5	0.009375
3.250000	0.5	0.009625
3.258333	0.5	0.009500
3.266667	0.5	0.009625
3.275000	0.5	0.009750
3.283333	0.5	0.009875
3.291667	0.5	0.009875
3.300000	0.5	0.009750
3.308333	0.5	0.009750
3.316667	0.5	0.009750
3.325000	0.5	0.009750
3.333333	0.5	0.009625
3.341667	0.5	0.009500
3.350000	0.5	0.009625
3.358333	0.5	0.009750
3.366667	0.5	0.009500
3.375000	0.5	0.009500
3.383333	0.5	0.009500
3.391667	0.5	0.009625
3.400000	0.5	0.009500
3.408333	0.5	0.008750
3.416667	0.5	0.008750
3.425000	0.5	0.009250
3.433333	0.5	0.008750
3.441667	0.5	0.008375
3.450000	0.5	0.008750
3.458333	0.5	0.008375
3.466667	0.5	0.007875
3.475000	0.5	0.007500
3.483333	0.5	0.007250
3.491667	0.5	0.006875
3.500000	0.5	0.006750
3.508333	0.5	0.006750
3.516667	0.5	0.006500
3.525000	0.5	0.006375
3.533333	0.5	0.005750
3.541667	0.5	0.005375
3.550000	0.5	0.005250
3.558333	0.5	0.005000
3.566667	0.5	0.004875
3.575000	0.5	0.004625
3.583333	0.5	0.004375
3.591667	0.5	0.003750
3.600000	0.5	0.003875
3.608333	0.5	0.004000
3.616667	0.5	0.003500
3.625000	0.5	0.003375
3.633333	0.5	0.003250
3.641667	0.5	0.003125
3.650000	0.5	0.003375
3.658333	0.5	0.003375
3.666667	0.5	0.003375
3.675000	0.5	0.003750
3.683333	0.5	0.003375
3.691667	0.5	0.003000
3.700000	0.5	0.002750
3.708333	0.5	0.002750
3.716667	0.5	0.002875
3.725000	0.5	0.002625
3.733333	0.5	0.002125
3.741667	0.5	0.001750
3.750000	0.5	0.002000
3.758333	0.5	0.001875
3.766667	0.5	0.001625
3.775000	0.5	0.001375
3.783333	0.5	0.001250
3.791667	0.5	0.001000
3.800000	0.5	0.000500
3.808333	0.5	0.000375
3.816667	0.5	0.000375
3.825000	0.5	0.000125
3.833333	0.5	0.000000
3.841667	0.5	-0.000125
3.850000	0.5	0.000000
3.858333	0.5	0.000000
3.866667	0.5	0.000000
3.875000	0.5	0.000250
3.883333	0.5	0.000375
3.891667	0.5	-0.000375
3.900000	0.5	-0.000875
3.908333	0.5	-0.001125
3.916667	0.5	-0.001875
3.925000	0.5	-0.002750
3.933333	0.5	-0.003125
3.941667	0.5	-0.003375
3.950000	0.5	-0.003375
3.958333	0.5	-0.003750
3.966667	0.5	-0.004375
3.975000	0.5	-0.004625
3.983333	0.5	-0.004500
3.991667	0.5	-0.005125
4.000000	0.5	-0.005625
4.008333	0.5	-0.006125
4.016667	0.5	-0.006500
4.025000	0.5	-0.007125
4.033333	0.5	-0.008000
4.041667	0.5	-0.008250
4.050000	0.5	-0.008750
4.058333	0.5	-0.009125
4.066667	0.5	-0.009500
4.075000	0.5	-0.010125
4.083333	0.5	-0.010250
4.091667	0.5	-0.010625
4.100000	0.5	-0.010625
4.108333	0.5	-0.011000
4.116667	0.5	-0.011375
4.125000	0.5	-0.011500
4.133333	0.5	-0.011875
4.141667	0.5	-0.012375
4.150000	0.5	-0.013375
4.158333	0.5	-0.013875
4.166667	0.5	-0.014125
4.175000	0.5	-0.014375
4.183333	0.5	-0.014375
4.191667	0.5	-0.014375
4.200000	0.5	-0.014000
4.208333	0.5	-0.014125
4.216667	0.5	-0.014250
4.225000	0.5	-0.014750
4.233333	0.5	-0.014875
4.241667	0.5	-0.014750
4.250000	0.5	-0.014500
4.258333	0.5	-0.014375
4.266667	0.5	-0.014125
4.275000	0.5	-0.014000
4.283333	0.5	-0.014000
4.291667	0.5	-0.014125
4.300000	0.5	-0.014125
4.308333	0.5	-0.013875
4.316667	0.5	-0.013500
4.325000	0.5	-0.012625
4.333333	0.5	-0.012500
4.341667	0.5	-0.012375
4.350000	0.5	-0.012000
4.358333	0.5	-0.011875
4.366667	0.5	-0.012000
4.375000	0.5	-0.011625
4.383333	0.5	-0.011375
4.391667	0.5	-0.011000
4.400000	0.5	-0.011125
4.408333	0.5	-0.011250
4.416667	0.5	-0.011250
4.425000	0.5	-0.011250
4.433333	0.5	-0.011125
4.441667	0.5	-0.010625
4.450000	0.5	-0.010500
4.458333	0.5	-0.010375
4.466667	0.5	-0.010000
4.475000	0.5	-0.010000
4.483333	0.5	-0.010000
4.491667	0.5	-0.009750
4.500000	0.5	-0.009875
4.508333	0.5	-0.009625
4.516667	0.5	-0.009500
4.525000	0.5	-0.009375
4.533333	0.5	-0.009500
4.541667	0.5	-0.009250
4.550000	0.5	-0.009375
4.558333	0.5	-0.009500
4.566667	0.5	-0.009625
4.575000	0.5	-0.009500
4.583333	0.5	-0.009500
4.591667	0.5	-0.009375
4.600000	0.5	-0.009000
4.608333	0.5	-0.008875
4.616667	0.5	-0.008125
4.625000	0.5	-0.008000
4.633333	0.5	-0.007750
4.641667	0.5	-0.007750
4.650000	0.5	-0.007875
4.658333	0.5	-0.007750
4.666667	0.5	-0.007750
4.675000	0.5	-0.007125
4.683333	0.5	-0.006625
4.691667	0.5	-0.006375
4.700000	0.5	-0.006250
4.708333	0.5	-0.006000
4.716667	0.5	-0.005625
4.725000	0.5	-0.005250
4.733333	0.5	-0.004625
4.741667	0.5	-0.004250
4.750000	0.5	-0.004000
4.758333	0.5	-0.003750
4.766667	0.5	-0.003625
4.775000	0.5	-0.003250
4.783333	0.5	-0.002375
4.791667	0.5	-0.001750
4.800000	0.5	-0.001250
4.808333	0.5	-0.000625
4.816667	0.5	-0.000375
4.825000	0.5	0.000000
4.833333	0.5	0.000875
4.841667	0.5	0.001625
4.850000	0.5	0.002000
4.858333	0.5	0.002375
4.866667	0.5	0.002750
4.875000	0.5	0.003000
4.883333	0.5	0.003375
4.891667	0.5	0.003750
4.900000	0.5	0.004125
4.908333	0.5	0.004375
4.916667	0.5	0.005000
4.925000	0.5	0.005375
4.933333	0.5	0.005750
4.941667	0.5	0.006125
4.950000	0.5	0.006750
4.958333	0.5	0.007000
4.966667	0.5	0.007125
4.975000	0.5	0.007750
4.983333	0.5	0.008250
4.991667	0.5	0.008875
5.000000	0.5	0.009625
5.008333	0.5	0.009875
5.016667	0.5	0.010125
5.025000	0.5	0.010250
5.033333	0.5	0.010375
5.041667	0.5	0.010250
5.050000	0.5	0.010500
5.058333	0.5	0.010750
5.066667	0.5	0.010875
5.075000	0.5	0.011125
5.083333	0.5	0.011000
5.091667	0.5	0.011375
5.100000	0.5	0.012125
5.108333	0.5	0.012125
5.116667	0.5	0.012750
5.125000	0.5	0.012625
5.133333	0.5	0.012625
5.141667	0.5	0.013000
5.150000	0.5	0.013125
5.158333	0.5	0.013500
5.166667	0.5	0.013750
5.175000	0.5	0.013750
5.183333	0.5	0.014125
5.191667	0.5	0.014000
5.200000	0.5	0.014000
5.208333	0.5	0.014000
5.216667	0.5	0.014000
5.225000	0.5	0.013875
5.233333	0.5	0.014000
5.241667	0.5	0.013625
5.250000	0.5	0.013875
5.258333	0.5	0.014000
5.266667	0.5	0.014375
5.275000	0.5	0.014750
5.283333	0.5	0.014375
5.291667	0.5	0.014625
5.300000	0.5	0.014625
5.308333	0.5	0.015000
5.316667	0.5	0.014625
5.325000	0.5	0.014250
5.333333	0.5	0.014250
5.341667	0.5	0.014750
5.350000	0.5	0.015000
5.358333	0.5	0.015125
5.366667	0.5	0.015125
5.375000	0.5	0.014875
5.383333	0.5	0.014625
5.391667	0.5	0.015000
5.400000	0.5	0.015000
5.408333	0.5	0.014375
5.416667	0.5	0.014250
5.425000	0.5	0.014375
5.433333	0.5	0.014250
5.441667	0.5	0.014125
5.450000	0.5	0.014250
5.458333	0.5	0.014000
5.466667	0.5	0.013625
5.475000	0.5	0.013375
5.483333	0.5	0.013500
5.491667	0.5	0.013625
5.500000	0.5	0.013500
5.508333	0.5	0.013375
5.516667	0.5	0.013000
5.525000	0.5	0.012625
5.533333	0.5	0.012000
5.541667	0.5	0.011250
5.550000	0.5	0.010875
5.558333	0.5	0.010500
5.566667	0.5	0.010125
5.575000	0.5	0.009500
5.583333	0.5	0.009125
5.591667	0.5	0.008625
5.600000	0.5	0.007625
5.608333	0.5	0.007000
5.616667	0.5	0.006375
5.625000	0.5	0.005875
5.633333	0.5	0.005000
5.641667	0.5	0.004625
5.650000	0.5	0.004125
5.658333	0.5	0.003500
5.666667	0.5	0.003125
5.675000	0.5	0.002125
5.683333	0.5	0.001375
5.691667	0.5	0.000375
5.700000	0.5	0.000125
5.708333	0.5	-0.000375
5.716667	0.5	-0.001125
5.725000	0.5	-0.001625
5.733333	0.5	-0.002750
5.741667	0.5	-0.003375
5.750000	0.5	-0.003750
5.758333	0.5	-0.004375
5.766667	0.5	-0.004500
5.775000	0.5	-0.004875
5.783333	0.5	-0.005750
5.791667	0.5	-0.006125
5.800000	0.5	-0.006375
5.808333	0.5	-0.006625
5.816667	0.5	-0.007000
5.825000	0.5	-0.007375
5.833333	0.5	-0.007750
5.841667	0.5	-0.008125
5.850000	0.5	-0.008500
5.858333	0.5	-0.008875
5.866667	0.5	-0.009000
5.875000	0.5	-0.009500
5.883333	0.5	-0.009750
5.891667	0.5	-0.010250
5.900000	0.5	-0.010500
5.908333	0.5	-0.010750
5.916667	0.5	-0.010875
5.925000	0.5	-0.010375
5.933333	0.5	-0.009875
5.941667	0.5	-0.010000
5.950000	0.5	-0.010125
5.958333	0.5	-0.010250
5.966667	0.5	-0.010375
5.975000	0.5	-0.010250
5.983333	0.5	-0.010000
5.991667	0.5	-0.009875
6.000000	0.5	-0.010000
6.008333	0.5	-0.010000
6.016667	0.5	-0.009875
6.025000	0.5	-0.009500
6.033333	0.5	-0.009125
6.041667	0.5	-0.009000
6.050000	0.5	-0.008500
6.058333	0.5	-0.008125
6.066667	0.5	-0.007750
6.075000	0.5	-0.007375
6.083333	0.5	-0.007125
6.091667	0.5	-0.007125
6.100000	0.5	-0.006625
6.108333	0.5	-0.006375
6.116667	0.5	-0.006250
6.125000	0.5	-0.006000
6.133333	0.5	-0.005125
6.141667	0.5	-0.005125
6.150000	0.5	-0.004625
6.158333	0.5	-0.004250
6.166667	0.5	-0.003875
6.175000	0.5	-0.003375
6.183333	0.5	-0.003125
6.191667	0.5	-0.002625
6.200000	0.5	-0.002375
6.208333	0.5	-0.002250
6.216667	0.5	-0.002000
6.225000	0.5	-0.001750
6.233333	0.5	-0.002000
6.241667	0.5	-0.002250
6.250000	0.5	-0.002250
6.258333	0.5	-0.002625
6.266667	0.5	-0.002250
6.275000	0.5	-0.001875
6.283333	0.5	-0.001875
6.291667	0.5	-0.001625
6.300000	0.5	-0.001250
6.308333	0.5	-0.001250
6.316667	0.5	-0.001125
6.325000	0.5	-0.001000
6.333333	0.5	-0.001125
6.341667	0.5	-0.001250
6.350000	0.5	-0.001625
6.358333	0.5	-0.002000
6.366667	0.5	-0.002000
6.375000	0.5	-0.002250
6.383333	0.5	-0.002125
6.391667	0.5	-0.001875
6.400000	0.5	-0.002000
6.408333	0.5	-0.002250
6.416667	0.5	-0.002375
6.425000	0.5	-0.002875
6.433333	0.5	-0.003375
6.441667	0.5	-0.003375
6.450000	0.5	-0.003125
6.458333	0.5	-0.003000
6.466667	0.5	-0.002500
6.475000	0.5	-0.002250
6.483333	0.5	-0.002625
6.491667	0.5	-0.002625
6.500000	0.5	-0.003000
6.508333	0.5	-0.002750
6.516667	0.5	-0.002875
6.525000	0.5	-0.002875
6.533333	0.5	-0.003000
6.541667	0.5	-0.002750
6.550000	0.5	-0.002750
6.558333	0.5	-0.003250
6.566667	0.5	-0.003375
6.575000	0.5	-0.003125
6.583333	0.5	-0.002875
6.591667	0.5	-0.002625
6.600000	0.5	-0.002500
6.608333	0.5	-0.002250
6.616667	0.5	-0.001750
6.625000	0.5	-0.002000
6.633333	0.5	-0.002125
6.641667	0.5	-0.002250
6.650000	0.5	-0.001750
6.658333	0.5	-0.001250
6.666667	0.5	-0.000875
6.675000	0.5	-0.000875
6.683333	0.5	-0.001250
6.691667	0.5	-0.002000
6.700000	0.5	-0.003375
6.708333	0.5	-0.005625
6.716667	0.5	-0.009000
6.725000	0.5	-0.014375
6.733333	0.5	-0.022250
6.741667	0.5	-0.035250
6.750000	0.5	-0.056250
6.758333	0.5	-0.089500
6.766667	0.5	-0.141875
6.775000	0.5	-0.223500
6.783333	0.5	-0.343625
6.791667	0.5	-0.513125
6.800000	0.5	-0.739375
6.808333	0.5	-1.022000
6.816667	0.5	-1.350375
6.825000	0.5	-1.703500
6.833333	0.5	-2.048625
6.841667	0.5	-2.343750
6.850000	0.5	-2.540625
6.858333	0.5	-2.588250
6.866667	0.5	-2.437125
6.875000	0.5	-2.041000
6.883333	0.5	-1.358750
6.891667	0.5	-0.358875
6.900000	0.5	0.979875
6.908333	0.5	2.665625
6.916667	0.5	4.689125
6.925000	0.5	7.021875
6.933333	0.5	9.607500
6.941667	0.5	12.359125
6.950000	0.5	15.156375
6.958333	0.5	17.849000
6.966667	0.5	20.268000
6.975000	0.5	22.248750
6.983333	0.5	23.657250
6.991667	0.5	24.409375
7.000000	0.5	24.486250
7.008333	0.5	23.932500
7.016667	0.5	22.843750
7.025000	0.5	21.345750
7.033333	0.5	19.575750
7.041667	0.5	17.661500
7.050000	0.5	15.712125
7.058333	0.5	13.812750
7.066667	0.5	12.022625
7.075000	0.5	10.379125
7.083333	0.5	8.901750
7.091667	0.5	7.594125
7.100000	0.5	6.452375
7.108333	0.5	5.465750
7.116667	0.5	4.619500
7.125000	0.5	3.898750
7.133333	0.5	3.288000
7.141667	0.5	2.772125
7.150000	0.5	2.337625
7.158333	0.5	1.972625
7.166667	0.5	1.666125
7.175000	0.5	1.409500
7.183333	0.5	1.194000
7.191667	0.5	1.013250
7.200000	0.5	0.862250
7.208333	0.5	0.735000
7.216667	0.5	0.628000
7.225000	0.5	0.538250
7.233333	0.5	0.463250
7.241667	0.5	0.400125
7.250000	0.5	0.346875
7.258333	0.5	0.301375
7.266667	0.5	0.263000
7.275000	0.5	0.230500
7.283333	0.5	0.203125
7.291667	0.5	0.180125
7.300000	0.5	0.160625
7.308333	0.5	0.143375
7.316667	0.5	0.129000
7.325000	0.5	0.116875
7.333333	0.5	0.106750
7.341667	0.5	0.097625
7.350000	0.5	0.090250
7.358333	0.5	0.083875
7.366667	0.5	0.078375
7.375000	0.5	0.073500
7.383333	0.5	0.068750
7.391667	0.5	0.064500
7.400000	0.5	0.060875
7.408333	0.5	0.057375
7.416667	0.5	0.054500
7.425000	0.5	0.051875
7.433333	0.5	0.049500
7.441667	0.5	0.047375
7.450000	0.5	0.045500
7.458333	0.5	0.043750
7.466667	0.5	0.041875
7.475000	0.5	0.040750
7.483333	0.5	0.039625
7.491667	0.5	0.038625
7.500000	0.5	0.037625
7.508333	0.5	0.036250
7.516667	0.5	0.035375
7.525000	0.5	0.034750
7.533333	0.5	0.034125
7.541667	0.5	0.033500
7.550000	0.5	0.033375
7.558333	0.5	0.033000
7.566667	0.5	0.032750
7.575000	0.5	0.032500
7.583333	0.5	0.032375
7.591667	0.5	0.032750
7.600000	0.5	0.033000
7.608333	0.5	0.032875
7.616667	0.5	0.033375
7.625000	0.5	0.034125
7.633333	0.5	0.034625
7.641667	0.5	0.035000
7.650000	0.5	0.035375
7.658333	0.5	0.035625
7.666667	0.5	0.035625
7.675000	0.5	0.036125
7.683333	0.5	0.036500
7.691667	0.5	0.037250
7.700000	0.5	0.037375
7.708333	0.5	0.037375
7.716667	0.5	0.037750
7.725000	0.5	0.037875
7.733333	0.5	0.038250
7.741667	0.5	0.039125
7.750000	0.5	0.039750
7.758333	0.5	0.040125
7.766667	0.5	0.040000
7.775000	0.5	0.040250
7.783333	0.5	0.040875
7.791667	0.5	0.041000
7.800000	0.5	0.041375
7.808333	0.5	0.041625
7.816667	0.5	0.042125
7.825000	0.5	0.042250
7.833333	0.5	0.042750
7.841667	0.5	0.043500
7.850000	0.5	0.044000
7.858333	0.5	0.044500
7.866667	0.5	0.045875
7.875000	0.5	0.046750
7.883333	0.5	0.048000
7.891667	0.5	0.049125
7.900000	0.5	0.050875
7.908333	0.5	0.052375
7.916667	0.5	0.055000
7.925000	0.5	0.058125
7.933333	0.5	0.062125
7.941667	0.5	0.067000
7.950000	0.5	0.073625
7.958333	0.5	0.081500
7.966667	0.5	0.091750
7.975000	0.5	0.104000
7.983333	0.5	0.119500
7.991667	0.5	0.139250
8.000000	0.5	0.164125
8.008333	0.5	0.195250
8.016667	0.5	0.235000
8.025000	0.5	0.283750
8.033333	0.5	0.342750
8.041667	0.5	0.414125
8.050000	0.5	0.499625
8.058333	0.5	0.599500
8.066667	0.5	0.715875
8.075000	0.5	0.849125
8.083333	0.5	1.000250
8.091667	0.5	1.169250
8.100000	0.5	1.356500
8.108333	0.5	1.561375
8.116667	0.5	1.784875
8.125000	0.5	2.026000
8.133333	0.5	2.284500
8.141667	0.5	2.559250
8.150000	0.5	2.849875
8.158333	0.5	3.156000
8.166667	0.5	3.476875
8.175000	0.5	3.812125
8.183333	0.5	4.160500
8.191667	0.5	4.521875
8.200000	0.5	4.895500
8.208333	0.5	5.280500
8.216667	0.5	5.677125
8.225000	0.5	6.084125
8.233333	0.5	6.500875
8.241667	0.5	6.927000
8.250000	0.5	7.362125
8.258333	0.5	7.806125
8.266667	0.5	8.257500
8.275000	0.5	8.716625
8.283333	0.5	9.182750
8.291667	0.5	9.656000
8.300000	0.5	10.135500
8.308333	0.5	10.621250
8.316667	0.5	11.112500
8.325000	0.5	11.609500
8.333333	0.5	12.110875
8.341667	0.5	12.614750
8.350000	0.5	13.116625
8.358333	0.5	13.607000
8.366667	0.5	14.068250
8.375000	0.5	14.468875
8.383333	0.5	14.766750
8.391667	0.5	14.911125
8.400000	0.5	14.856500
8.408333	0.5	14.573125
8.416667	0.5	14.054375
8.425000	0.5	13.320750
8.433333	0.5	12.412875
8.441667	0.5	11.383000
8.450000	0.5	10.285500
8.458333	0.5	9.170875
8.466667	0.5	8.082500
8.475000	0.5	7.052250
8.483333	0.5	6.102375
8.491667	0.5	5.244875
8.500000	0.5	4.485125
8.508333	0.5	3.821000
8.516667	0.5	3.247750
8.525000	0.5	2.758000
8.533333	0.5	2.342750
8.541667	0.5	1.993125
8.550000	0.5	1.700500
8.558333	0.5	1.457000
8.566667	0.5	1.255500
8.575000	0.5	1.088500
8.583333	0.5	0.951750
8.591667	0.5	0.839375
8.600000	0.5	0.747375
8.608333	0.5	0.672625
8.616667	0.5	0.611750
8.625000	0.5	0.561625
8.633333	0.5	0.520625
8.641667	0.5	0.486375
8.650000	0.5	0.457750
8.658333	0.5	0.433500
8.666667	0.5	0.412250
8.675000	0.5	0.393250
8.683333	0.5	0.376125
8.691667	0.5	0.360625
8.700000	0.5	0.345875
8.708333	0.5	0.331375
8.716667	0.5	0.317125
8.725000	0.5	0.303375
8.733333	0.5	0.290375
8.741667	0.5	0.277125
8.750000	0.5	0.264375
8.758333	0.5	0.251875
8.766667	0.5	0.239875
8.775000	0.5	0.227750
8.783333	0.5	0.216375
8.791667	0.5	0.205250
8.800000	0.5	0.194375
8.808333	0.5	0.184250
8.816667	0.5	0.174625
8.825000	0.5	0.165375
8.833333	0.5	0.156625
8.841667	0.5	0.148500
8.850000	0.5	0.140750
8.858333	0.5	0.133125
8.866667	0.5	0.126500
8.875000	0.5	0.120375
8.883333	0.5	0.114625
8.891667	0.5	0.109250
8.900000	0.5	0.104000
8.908333	0.5	0.099750
8.916667	0.5	0.095500
8.925000	0.5	0.091250
8.933333	0.5	0.087750
8.941667	0.5	0.084125
8.950000	0.5	0.081375
8.958333	0.5	0.079000
8.966667	0.5	0.076500
8.975000	0.5	0.074375
8.983333	0.5	0.072625
8.991667	0.5	0.071375
9.000000	0.5	0.070250
9.008333	0.5	0.069250
9.016667	0.5	0.068375
9.025000	0.5	0.068000
9.033333	0.5	0.067625
9.041667	0.5	0.067250
9.050000	0.5	0.067250
9.058333	0.5	0.067250
9.066667	0.5	0.067000
9.075000	0.5	0.067000
9.083333	0.5	0.067000
9.091667	0.5	0.067125
9.100000	0.5	0.067125
9.108333	0.5	0.067250
9.116667	0.5	0.067625
9.125000	0.5	0.067750
9.133333	0.5	0.067500
9.141667	0.5	0.067375
9.150000	0.5	0.067250
9.158333	0.5	0.067000
9.166667	0.5	0.066750
9.175000	0.5	0.066875
9.183333	0.5	0.066750
9.191667	0.5	0.066500
9.200000	0.5	0.066500
9.208333	0.5	0.065750
9.216667	0.5	0.065375
9.225000	0.5	0.064875
9.233333	0.5	0.064000
9.241667	0.5	0.063500
9.250000	0.5	0.063000
9.258333	0.5	0.062625
9.266667	0.5	0.062375
9.275000	0.5	0.061875
9.283333	0.5	0.061500
9.291667	0.5	0.061250
9.300000	0.5	0.061000
9.308333	0.5	0.060500
9.316667	0.5	0.060375
9.325000	0.5	0.060125
9.333333	0.5	0.059625
9.341667	0.5	0.059125
9.350000	0.5	0.059125
9.358333	0.5	0.059000
9.366667	0.5	0.058625
9.375000	0.5	0.058500
9.383333	0.5	0.058125
9.391667	0.5	0.058375
9.400000	0.5	0.058125
9.408333	0.5	0.058125
9.416667	0.5	0.058250
9.425000	0.5	0.057625
9.433333	0.5	0.057625
9.441667	0.5	0.057875
9.450000	0.5	0.057500
9.458333	0.5	0.057750
9.466667	0.5	0.057875
9.475000	0.5	0.057875
9.483333	0.5	0.058250
9.491667	0.5	0.058375
9.500000	0.5	0.058500
9.508333	0.5	0.058750
9.516667	0.5	0.059375
9.525000	0.5	0.059875
9.533333	0.5	0.060375
9.541667	0.5	0.061125
9.550000	0.5	0.061750
9.558333	0.5	0.063000
9.566667	0.5	0.064125
9.575000	0.5	0.065250
9.583333	0.5	0.066000
9.591667	0.5	0.067000
9.600000	0.5	0.067875
9.608333	0.5	0.068375
9.616667	0.5	0.069250
9.625000	0.5	0.070000
9.633333	0.5	0.070375
9.641667	0.5	0.070250
9.650000	0.5	0.070250
9.658333	0.5	0.070250
9.666667	0.5	0.070000
9.675000	0.5	0.070000
9.683333	0.5	0.069125
9.691667	0.5	0.068375
9.700000	0.5	0.067625
9.708333	0.5	0.067000
9.716667	0.5	0.066000
9.725000	0.5	0.065250
9.733333	0.5	0.064500
9.741667	0.5	0.063625
9.750000	0.5	0.062750
9.758333	0.5	0.061875
9.766667	0.5	0.061000
9.775000	0.5	0.060000
9.783333	0.5	0.059000
9.791667	0.5	0.058125
9.800000	0.5	0.057000
9.808333	0.5	0.056375
9.816667	0.5	0.056000
9.825000	0.5	0.055125
9.833333	0.5	0.054375
9.841667	0.5	0.053750
9.850000	0.5	0.052625
9.858333	0.5	0.052000
9.866667	0.5	0.051250
9.875000	0.5	0.050750
9.883333	0.5	0.050250
9.891667	0.5	0.049750
9.900000	0.5	0.049375
9.908333	0.5	0.049000
9.916667	0.5	0.048125
9.925000	0.5	0.047375
9.933333	0.5	0.047000
9.941667	0.5	0.046500
9.950000	0.5	0.045375
9.958333	0.5	0.044500
9.966667	0.5	0.043750
9.975000	0.5	0.043375
9.983333	0.5	0.042500
9.991667	0.5	0.041750
10.000000	0.5	0.041250
10.008333	0.5	0.040375
10.016667	0.5	0.039250
10.025000	0.5	0.038500
10.033333	0.5	0.038000
10.041667	0.5	0.037250
10.050000	0.5	0.036750
10.058333	0.5	0.036000
10.066667	0.5	0.035250
10.075000	0.5	0.035125
10.083333	0.5	0.035125
10.091667	0.5	0.035125
10.100000	0.5	0.035125
10.108333	0.5	0.035625
10.116667	0.5	0.036125
10.125000	0.5	0.036000
10.133333	0.5	0.036625
10.141667	0.5	0.037000
10.150000	0.5	0.038000
10.158333	0.5	0.039125
10.166667	0.5	0.040625
10.175000	0.5	0.042750
10.183333	0.5	0.045250
10.191667	0.5	0.048125
10.200000	0.5	0.051250
10.208333	0.5	0.055125
10.216667	0.5	0.060250
10.225000	0.5	0.066000
10.233333	0.5	0.072250
10.241667	0.5	0.080250
10.250000	0.5	0.089500
10.258333	0.5	0.100625
10.266667	0.5	0.114000
10.275000	0.5	0.129750
10.283333	0.5	0.148500
10.291667	0.5	0.171625
10.300000	0.5	0.199500
10.308333	0.5	0.233250
10.316667	0.5	0.274000
10.325000	0.5	0.323000
10.333333	0.5	0.381750
10.341667	0.5	0.452125
10.350000	0.5	0.536250
10.358333	0.5	0.636500
10.366667	0.5	0.754750
10.375000	0.5	0.894375
10.383333	0.5	1.058750
10.391667	0.5	1.250250
10.400000	0.5	1.473000
10.408333	0.5	1.729500
10.416667	0.5	2.023250
10.425000	0.5	2.358000
10.433333	0.5	2.737000
10.441667	0.5	3.162625
10.450000	0.5	3.637875
10.458333	0.5	4.164375
10.466667	0.5	4.744750
10.475000	0.5	5.380125
10.483333	0.5	6.071500
10.491667	0.5	6.819500
10.500000	0.5	7.623750
10.508333	0.5	8.484375
10.516667	0.5	9.400125
10.525000	0.5	10.369750
10.533333	0.5	11.390625
10.541667	0.5	12.458875
10.550000	0.5	13.570875
10.558333	0.5	14.720250
10.566667	0.5	15.900750
10.575000	0.5	17.103000
10.583333	0.5	18.315875
10.591667	0.5	19.526500
10.600000	0.5	20.721375
10.608333	0.5	21.883875
10.616667	0.5	22.996625
10.625000	0.5	24.041500
10.633333	0.5	24.999000
10.641667	0.5	25.851125
10.650000	0.5	26.579750
10.658333	0.5	27.168250
10.666667	0.5	27.603500
10.675000	0.5	27.874000
10.683333	0.5	27.972250
10.691667	0.5	27.893750
10.700000	0.5	27.638125
10.708333	0.5	27.210000
10.716667	0.5	26.617125
10.725000	0.5	25.871375
10.733333	0.5	24.987750
10.741667	0.5	23.983375
10.750000	0.5	22.877875
10.758333	0.5	21.691125
10.766667	0.5	20.443500
10.775000	0.5	19.156125
10.783333	0.5	17.848875
10.791667	0.5	16.539500
10.800000	0.5	15.244375
10.808333	0.5	13.978500
10.816667	0.5	12.755000
10.825000	0.5	11.583750
10.833333	0.5	10.473125
10.841667	0.5	9.428500
10.850000	0.5	8.454875
10.858333	0.5	7.553250
10.866667	0.5	6.725250
10.875000	0.5	5.970125
10.883333	0.5	5.284625
10.891667	0.5	4.666500
10.900000	0.5	4.112000
10.908333	0.5	3.616875
10.916667	0.5	3.177250
10.925000	0.5	2.788125
10.933333	0.5	2.445250
10.941667	0.5	2.144125
10.950000	0.5	1.880250
10.958333	0.5	1.649375
10.966667	0.5	1.448000
10.975000	0.5	1.273500
10.983333	0.5	1.121250
10.991667	0.5	0.989500
11.000000	0.5	0.875125
11.008333	0.5	0.776125
11.016667	0.5	0.690125
11.025000	0.5	0.615375
11.033333	0.5	0.550500
11.041667	0.5	0.494000
11.050000	0.5	0.444375
11.058333	0.5	0.401125
11.066667	0.5	0.363750
11.075000	0.5	0.330875
11.083333	0.5	0.302250
11.091667	0.5	0.276625
11.100000	0.5	0.254625
11.108333	0.5	0.235125
11.116667	0.5	0.217500
11.125000	0.5	0.202000
11.133333	0.5	0.187875
11.141667	0.5	0.175375
11.150000	0.5	0.164375
11.158333	0.5	0.154875
11.166667	0.5	0.146250
11.175000	0.5	0.138125
11.183333	0.5	0.130625
11.191667	0.5	0.123750
11.200000	0.5	0.117000
11.208333	0.5	0.111500
11.216667	0.5	0.106250
11.225000	0.5	0.101750
11.233333	0.5	0.097625
11.241667	0.5	0.093750
11.250000	0.5	0.090125
11.258333	0.5	0.086875
11.266667	0.5	0.083875
11.275000	0.5	0.081500
11.283333	0.5	0.079375
11.291667	0.5	0.077375
11.300000	0.5	0.076000
11.308333	0.5	0.074625
11.316667	0.5	0.073125
11.325000	0.5	0.072000
11.333333	0.5	0.071000
11.341667	0.5	0.070000
11.350000	0.5	0.069625
11.358333	0.5	0.069375
11.366667	0.5	0.068500
11.375000	0.5	0.068250
11.383333	0.5	0.067625
11.391667	0.5	0.067625
11.400000	0.5	0.067375
11.408333	0.5	0.067250
11.416667	0.5	0.067250
11.425000	0.5	0.067375
11.433333	0.5	0.067750
11.441667	0.5	0.067875
11.450000	0.5	0.068125
11.458333	0.5	0.069000
11.466667	0.5	0.069375
11.475000	0.5	0.069625
11.483333	0.5	0.070125
11.491667	0.5	0.070875
11.500000	0.5	0.071375
11.508333	0.5	0.071875
11.516667	0.5	0.072500
11.525000	0.5	0.073000
11.533333	0.5	0.073875
11.541667	0.5	0.074625
11.550000	0.5	0.075125
11.558333	0.5	0.075875
11.566667	0.5	0.076500
11.575000	0.5	0.077250
11.583333	0.5	0.078375
11.591667	0.5	0.079125
11.600000	0.5	0.080250
11.608333	0.5	0.081125
11.616667	0.5	0.081875
11.625000	0.5	0.082375
11.633333	0.5	0.082750
11.641667	0.5	0.083125
11.650000	0.5	0.083500
11.658333	0.5	0.083750
11.666667	0.5	0.083875
11.675000	0.5	0.083625
11.683333	0.5	0.083375
11.691667	0.5	0.082875
11.700000	0.5	0.082625
11.708333	0.5	0.082250
11.716667	0.5	0.082000
11.725000	0.5	0.081000
11.733333	0.5	0.079875
11.741667	0.5	0.078875
11.750000	0.5	0.077750
11.758333	0.5	0.076500
11.766667	0.5	0.075250
11.775000	0.5	0.073750
11.783333	0.5	0.072250
11.791667	0.5	0.071000
11.800000	0.5	0.069875
11.808333	0.5	0.068500
11.816667	0.5	0.066625
11.825000	0.5	0.064875
11.833333	0.5	0.063500
11.841667	0.5	0.062000
11.850000	0.5	0.061000
11.858333	0.5	0.059500
11.866667	0.5	0.058000
11.875000	0.5	0.056500
11.883333	0.5	0.054625
11.891667	0.5	0.052875
11.900000	0.5	0.051000
11.908333	0.5	0.049500
11.916667	0.5	0.047750
11.925000	0.5	0.046000
11.933333	0.5	0.044625
11.941667	0.5	0.042750
11.950000	0.5	0.041375
11.958333	0.5	0.040375
11.966667	0.5	0.039250
11.975000	0.5	0.037875
11.983333	0.5	0.036500
11.991667	0.5	0.035875
12.000000	0.5	0.034500
12.008333	0.5	0.033000
12.016667	0.5	0.031875
12.025000	0.5	0.030500
12.033333	0.5	0.029500
12.041667	0.5	0.029000
12.050000	0.5	0.028000
12.058333	0.5	0.027125
12.066667	0.5	0.026125
12.075000	0.5	0.025250
12.083333	0.5	0.024500
12.091667	0.5	0.023500
12.100000	0.5	0.022625
12.108333	0.5	0.022000
12.116667	0.5	0.021375
12.125000	0.5	0.021125
12.133333	0.5	0.020625
12.141667	0.5	0.019875
12.150000	0.5	0.019875
12.158333	0.5	0.019500
12.166667	0.5	0.019125
12.175000	0.5	0.019000
12.183333	0.5	0.019000
12.191667	0.5	0.019000
12.200000	0.5	0.019000
12.208333	0.5	0.019000
12.216667	0.5	0.019250
12.225000	0.5	0.019625
12.233333	0.5	0.020000
12.241667	0.5	0.020500
12.250000	0.5	0.020875
12.258333	0.5	0.021500
12.266667	0.5	0.022000
12.275000	0.5	0.022375
12.283333	0.5	0.023125
12.291667	0.5	0.024750
12.300000	0.5	0.025625
12.308333	0.5	0.026750
12.316667	0.5	0.028000
12.325000	0.5	0.028750
12.333333	0.5	0.030125
12.341667	0.5	0.031125
12.350000	0.5	0.032250
12.358333	0.5	0.033375
12.366667	0.5	0.034625
12.375000	0.5	0.035250
12.383333	0.5	0.035875
12.391667	0.5	0.036500
12.400000	0.5	0.037250
12.408333	0.5	0.037750
12.416667	0.5	0.037875
12.425000	0.5	0.037500
12.433333	0.5	0.037500
12.441667	0.5	0.037250
12.450000	0.5	0.036375
12.458333	0.5	0.035500
12.466667	0.5	0.034625
12.475000	0.5	0.034000
12.483333	0.5	0.033125
12.491667	0.5	0.032250
12.500000	0.5	0.031500
12.508333	0.5	0.030500
12.516667	0.5	0.030125
12.525000	0.5	0.029500
12.533333	0.5	0.029000
12.541667	0.5	0.028375
12.550000	0.5	0.027750
12.558333	0.5	0.026750
12.566667	0.5	0.026125
12.575000	0.5	0.025625
12.583333	0.5	0.024875
12.591667	0.5	0.024625
12.600000	0.5	0.024000
12.608333	0.5	0.023625
12.616667	0.5	0.023375
12.625000	0.5	0.023125
12.633333	0.5	0.022375
12.641667	0.5	0.022250
12.650000	0.5	0.022250
12.658333	0.5	0.022000
12.666667	0.5	0.021750
12.675000	0.5	0.021500
12.683333	0.5	0.021500
12.691667	0.5	0.021250
12.700000	0.5	0.021500
12.708333	0.5	0.021250
12.716667	0.5	0.021000
12.725000	0.5	0.020875
12.733333	0.5	0.021125
12.741667	0.5	0.021125
12.750000	0.5	0.020875
12.758333	0.5	0.021125
12.766667	0.5	0.021250
12.775000	0.5	0.021250
12.783333	0.5	0.021500
12.791667	0.5	0.021875
12.800000	0.5	0.022125
12.808333	0.5	0.022125
12.816667	0.5	0.022125
12.825000	0.5	0.022500
12.833333	0.5	0.022500
12.841667	0.5	0.022750
12.850000	0.5	0.023375
12.858333	0.5	0.023875
12.866667	0.5	0.024000
12.875000	0.5	0.024375
12.883333	0.5	0.024750
12.891667	0.5	0.024875
12.900000	0.5	0.025500
12.908333	0.5	0.026500
12.916667	0.5	0.026750
12.925000	0.5	0.027125
12.933333	0.5	0.027750
12.941667	0.5	0.028125
12.950000	0.5	0.028250
12.958333	0.5	0.028375
12.966667	0.5	0.028625
12.975000	0.5	0.028750
12.983333	0.5	0.029250
12.991667	0.5	0.029750
13.000000	0.5	0.029750
13.008333	0.5	0.029750
13.016667	0.5	0.030000
13.025000	0.5	0.030625
13.033333	0.5	0.030625
13.041667	0.5	0.030750
13.050000	0.5	0.030750
13.058333	0.5	0.031250
13.066667	0.5	0.031250
13.075000	0.5	0.031625
13.083333	0.5	0.031750
13.091667	0.5	0.031375
13.100000	0.5	0.031125
13.108333	0.5	0.031125
13.116667	0.5	0.031000
13.125000	0.5	0.030625
13.133333	0.5	0.030750
13.141667	0.5	0.030500
13.150000	0.5	0.030250
13.158333	0.5	0.029625
13.166667	0.5	0.029375
13.175000	0.5	0.028875
13.183333	0.5	0.028500
13.191667	0.5	0.028125
13.200000	0.5	0.028125
13.208333	0.5	0.028125
13.216667	0.5	0.028125
13.225000	0.5	0.027750
13.233333	0.5	0.027125
13.241667	0.5	0.027250
13.250000	0.5	0.026625
13.258333	0.5	0.026000
13.266667	0.5	0.025750
13.275000	0.5	0.025375
13.283333	0.5	0.024875
13.291667	0.5	0.023875
13.300000	0.5	0.023750
13.308333	0.5	0.023250
13.316667	0.5	0.022250
13.325000	0.5	0.022000
13.333333	0.5	0.022000
13.341667	0.5	0.021750
13.350000	0.5	0.020875
13.358333	0.5	0.020000
13.366667	0.5	0.019375
13.375000	0.5	0.018625
13.383333	0.5	0.017875
13.391667	0.5	0.017375
13.400000	0.5	0.016625
13.408333	0.5	0.015750
13.416667	0.5	0.015125
13.425000	0.5	0.014625
13.433333	0.5	0.014000
13.441667	0.5	0.013000
13.450000	0.5	0.011875
13.458333	0.5	0.011375
13.466667	0.5	0.010875
13.475000	0.5	0.010250
13.483333	0.5	0.010000
13.491667	0.5	0.009750
13.500000	0.5	0.009375
13.508333	0.5	0.008875
13.516667	0.5	0.008500
13.525000	0.5	0.008000
13.533333	0.5	0.007750
13.541667	0.5	0.007250
13.550000	0.5	0.006750
13.558333	0.5	0.006500
13.566667	0.5	0.006125
13.575000	0.5	0.005875
13.583333	0.5	0.005500
13.591667	0.5	0.005250
13.600000	0.5	0.005250
13.608333	0.5	0.004875
13.616667	0.5	0.004750
13.625000	0.5	0.004750
13.633333	0.5	0.004750
13.641667	0.5	0.004500
13.650000	0.5	0.004375
13.658333	0.5	0.004375
13.666667	0.5	0.004125
13.675000	0.5	0.003875
13.683333	0.5	0.004000
13.691667	0.5	0.004250
13.700000	0.5	0.004375
13.708333	0.5	0.004250
13.716667	0.5	0.004750
13.725000	0.5	0.005125
13.733333	0.5	0.005250
13.741667	0.5	0.005750
13.750000	0.5	0.006500
13.758333	0.5	0.007000
13.766667	0.5	0.007625
13.775000	0.5	0.008250
13.783333	0.5	0.008750
13.791667	0.5	0.009250
13.800000	0.5	0.009500
13.808333	0.5	0.009875
13.816667	0.5	0.010125
13.825000	0.5	0.010625
13.833333	0.5	0.011250
13.841667	0.5	0.012125
13.850000	0.5	0.012250
13.858333	0.5	0.012500
13.866667	0.5	0.012875
13.875000	0.5	0.013250
13.883333	0.5	0.013500
13.891667	0.5	0.014125
13.900000	0.5	0.014625
13.908333	0.5	0.014625
13.916667	0.5	0.014875
13.925000	0.5	0.015500
13.933333	0.5	0.016500
13.941667	0.5	0.017000
13.950000	0.5	0.017250
13.958333	0.5	0.017500
13.966667	0.5	0.018250
13.975000	0.5	0.019250
13.983333	0.5	0.019750
13.991667	0.5	0.020375
14.000000	0.5	0.021000
14.008333	0.5	0.021000
14.016667	0.5	0.021250
14.025000	0.5	0.021625
14.033333	0.5	0.022000
14.041667	0.5	0.022250
14.050000	0.5	0.022750
14.058333	0.5	0.022875
14.066667	0.5	0.023250
14.075000	0.5	0.023625
14.083333	0.5	0.023625
14.091667	0.5	0.023625
14.100000	0.5	0.023625
14.108333	0.5	0.023250
14.116667	0.5	0.022250
14.125000	0.5	0.021250
14.133333	0.5	0.020750
14.141667	0.5	0.020125
14.150000	0.5	0.019500
14.158333	0.5	0.019000
14.166667	0.5	0.018250
14.175000	0.5	0.017750
14.183333	0.5	0.017250
14.191667	0.5	0.016500
14.200000	0.5	0.015375
14.208333	0.5	0.014375
14.216667	0.5	0.013250
14.225000	0.5	0.011875
14.233333	0.5	0.011250
14.241667	0.5	0.010375
14.250000	0.5	0.009375
14.258333	0.5	0.008750
14.266667	0.5	0.008500
14.275000	0.5	0.007250
14.283333	0.5	0.006500
14.291667	0.5	0.006125
14.300000	0.5	0.005875
14.308333	0.5	0.005375
14.316667	0.5	0.004875
14.325000	0.5	0.004250
14.333333	0.5	0.003625
14.341667	0.5	0.003000
14.350000	0.5	0.002375
14.358333	0.5	0.001750
14.366667	0.5	0.001500
14.375000	0.5	0.001500
14.383333	0.5	0.001250
14.391667	0.5	0.000875
14.400000	0.5	0.000500
14.408333	0.5	0.000375
14.416667	0.5	0.000000
14.425000	0.5	-0.000125
14.433333	0.5	-0.000750
14.441667	0.5	-0.001000
14.450000	0.5	-0.001500
14.458333	0.5	-0.001750
14.466667	0.5	-0.002125
14.475000	0.5	-0.002625
14.483333	0.5	-0.002875
14.491667	0.5	-0.002625
14.500000	0.5	-0.003000
14.508333	0.5	-0.003125
14.516667	0.5	-0.003250
14.525000	0.5	-0.003625
14.533333	0.5	-0.004000
14.541667	0.5	-0.004125
14.550000	0.5	-0.004375
14.558333	0.5	-0.004500
14.566667	0.5	-0.004250
14.575000	0.5	-0.004250
14.583333	0.5	-0.004000
14.591667	0.5	-0.005000
14.600000	0.5	-0.005125
14.608333	0.5	-0.005125
14.616667	0.5	-0.005000
14.625000	0.5	-0.005375
14.633333	0.5	-0.005500
14.641667	0.5	-0.005375
14.650000	0.5	-0.005500
14.658333	0.5	-0.005625
14.666667	0.5	-0.005250
14.675000	0.5	-0.005000
14.683333	0.5	-0.004875
14.691667	0.5	-0.004750
14.700000	0.5	-0.004500
14.708333	0.5	-0.004750
14.716667	0.5	-0.004625
14.725000	0.5	-0.004000
14.733333	0.5	-0.003250
14.741667	0.5	-0.003000
14.750000	0.5	-0.003000
14.758333	0.5	-0.003000
14.766667	0.5	-0.003125
14.775000	0.5	-0.002500
14.783333	0.5	-0.002375
14.791667	0.5	-0.002125
14.800000	0.5	-0.001875
14.808333	0.5	-0.001250
14.816667	0.5	-0.001000
14.825000	0.5	-0.000625
14.833333	0.5	-0.000375
14.841667	0.5	0.000000
14.850000	0.5	0.000250
14.858333	0.5	0.000500
14.866667	0.5	0.000500
14.875000	0.5	0.000750
14.883333	0.5	0.001125
14.891667	0.5	0.001125
14.900000	0.5	0.001500
14.908333	0.5	0.001625
14.916667	0.5	0.001875
14.925000	0.5	0.001875
14.933333	0.5	0.002375
14.941667	0.5	0.002750
14.950000	0.5	0.003125
14.958333	0.5	0.003500
14.966667	0.5	0.003375
14.975000	0.5	0.003875
14.983333	0.5	0.004250
14.991667	0.5	0.004625
15.000000	0.5	0.005250
15.008333	0.5	0.005750
15.016667	0.5	0.005875
15.025000	0.5	0.006125
15.033333	0.5	0.006625
15.041667	0.5	0.006500
15.050000	0.5	0.006625
15.058333	0.5	0.007000
15.066667	0.5	0.006750
15.075000	0.5	0.007000
15.083333	0.5	0.007250
15.091667	0.5	0.007000
15.100000	0.5	0.007250
15.108333	0.5	0.007000
15.116667	0.5	0.007125
15.125000	0.5	0.007125
15.133333	0.5	0.007000
15.141667	0.5	0.006125
15.150000	0.5	0.006125
15.158333	0.5	0.005875
15.166667	0.5	0.005375
15.175000	0.5	0.005375
15.183333	0.5	0.004875
15.191667	0.5	0.004875
15.200000	0.5	0.004500
15.208333	0.5	0.004375
15.216667	0.5	0.004000
15.225000	0.5	0.003625
15.233333	0.5	0.003250
15.241667	0.5	0.002875
15.250000	0.5	0.002500
15.258333	0.5	0.001875
15.266667	0.5	0.001625
15.275000	0.5	0.001250
15.283333	0.5	0.000875
15.291667	0.5	0.000500
15.300000	0.5	0.000875
15.308333	0.5	0.000750
15.316667	0.5	0.000250
15.325000	0.5	0.000125
15.333333	0.5	-0.000250
15.341667	0.5	-0.000500
15.350000	0.5	-0.000500
15.358333	0.5	-0.000375
15.366667	0.5	-0.000625
15.375000	0.5	-0.000875
15.383333	0.5	-0.000500
15.391667	0.5	-0.000875
15.400000	0.5	-0.001625
15.408333	0.5	-0.001500
15.416667	0.5	-0.001125
15.425000	0.5	-0.001250
15.433333	0.5	-0.001625
15.441667	0.5	-0.001625
15.450000	0.5	-0.001875
15.458333	0.5	-0.001750
15.466667	0.5	-0.001875
15.475000	0.5	-0.001875
15.483333	0.5	-0.001875
15.491667	0.5	-0.002250
15.500000	0.5	-0.002375
15.508333	0.5	-0.002375
15.516667	0.5	-0.002500
15.525000	0.5	-0.002625
15.533333	0.5	-0.002500
15.541667	0.5	-0.002375
15.550000	0.5	-0.002125
15.558333	0.5	-0.002125
15.566667	0.5	-0.001875
15.575000	0.5	-0.002000
15.583333	0.5	-0.001750
15.591667	0.5	-0.002250
15.600000	0.5	-0.002500
15.608333	0.5	-0.002625
15.616667	0.5	-0.003125
15.625000	0.5	-0.003250
15.633333	0.5	-0.003000
15.641667	0.5	-0.002875
15.650000	0.5	-0.002625
15.658333	0.5	-0.002750
15.666667	0.5	-0.003125
15.675000	0.5	-0.003250
15.683333	0.5	-0.003250
15.691667	0.5	-0.003500
15.700000	0.5	-0.003500
15.708333	0.5	-0.003625
15.716667	0.5	-0.003875
15.725000	0.5	-0.003500
15.733333	0.5	-0.003500
15.741667	0.5	-0.003875
15.750000	0.5	-0.004250
15.758333	0.5	-0.004250
15.766667	0.5	-0.004125
15.775000	0.5	-0.004250
15.783333	0.5	-0.004250
15.791667	0.5	-0.004125
15.800000	0.5	-0.004500
15.808333	0.5	-0.005125
15.816667	0.5	-0.005250
15.825000	0.5	-0.004875
15.833333	0.5	-0.004500
15.841667	0.5	-0.003875
15.850000	0.5	-0.003375
15.858333	0.5	-0.003625
15.866667	0.5	-0.003625
15.875000	0.5	-0.003500
15.883333	0.5	-0.003250
15.891667	0.5	-0.002750
15.900000	0.5	-0.002375
15.908333	0.5	-0.002125
15.916667	0.5	-0.002000
15.925000	0.5	-0.001875
15.933333	0.5	-0.001750
15.941667	0.5	-0.001125
15.950000	0.5	-0.000625
15.958333	0.5	-0.000625
15.966667	0.5	-0.000625
15.975000	0.5	-0.000500
15.983333	0.5	-0.000250
15.991667	0.5	0.000125
16.000000	0.5	0.000250
16.008333	0.5	0.000500
16.016667	0.5	0.000625
16.025000	0.5	0.001125
16.033333	0.5	0.001375
16.041667	0.5	0.001875
16.050000	0.5	0.002125
16.058333	0.5	0.002375
16.066667	0.5	0.002375
16.075000	0.5	0.002500
16.083333	0.5	0.002375
16.091667	0.5	0.002625
16.100000	0.5	0.002625
16.108333	0.5	0.002875
16.116667	0.5	0.003250
16.125000	0.5	0.003500
16.133333	0.5	0.003250
16.141667	0.5	0.003125
16.150000	0.5	0.003250
16.158333	0.5	0.003000
16.166667	0.5	0.002500
16.175000	0.5	0.002375
16.183333	0.5	0.002000
16.191667	0.5	0.001875
16.200000	0.5	0.001625
16.208333	0.5	0.001250
16.216667	0.5	0.001125
16.225000	0.5	0.000500
16.233333	0.5	0.000250
16.241667	0.5	0.000000
16.250000	0.5	-0.000375
16.258333	0.5	-0.001000
16.266667	0.5	-0.001625
16.275000	0.5	-0.002000
16.283333	0.5	-0.002250
16.291667	0.5	-0.003125
16.300000	0.5	-0.003750
16.308333	0.5	-0.004375
16.316667	0.5	-0.004500
16.325000	0.5	-0.004625
16.333333	0.5	-0.004625
16.341667	0.5	-0.005000
16.350000	0.5	-0.005125
16.358333	0.5	-0.005125
16.366667	0.5	-0.005250
16.375000	0.5	-0.005250
16.383333	0.5	-0.005375
16.391667	0.5	-0.005250
16.400000	0.5	-0.005750
16.408333	0.5	-0.005875
16.416667	0.5	-0.006000
16.425000	0.5	-0.006125
16.433333	0.5	-0.006500
16.441667	0.5	-0.006250
16.450000	0.5	-0.006250
16.458333	0.5	-0.006000
16.466667	0.5	-0.005625
16.475000	0.5	-0.005500
16.483333	0.5	-0.005750
16.491667	0.5	-0.005625
16.500000	0.5	-0.005500
16.508333	0.5	-0.005250
16.516667	0.5	-0.004875
16.525000	0.5	-0.004375
16.533333	0.5	-0.004000
16.541667	0.5	-0.003500
16.550000	0.5	-0.003000
16.558333	0.5	-0.002375
16.566667	0.5	-0.002375
16.575000	0.5	-0.002375
16.583333	0.5	-0.002125
16.591667	0.5	-0.001750
16.600000	0.5	-0.001250
16.608333	0.5	-0.001000
16.616667	0.5	-0.000750
16.625000	0.5	-0.000625
16.633333	0.5	0.000000
16.641667	0.5	0.000125
16.650000	0.5	0.000375
16.658333	0.5	0.000375
16.666667	0.5	0.000625
16.675000	0.5	0.000875
16.683333	0.5	0.001250
16.691667	0.5	0.001625
16.700000	0.5	0.002000
16.708333	0.5	0.002500
16.716667	0.5	0.003125
16.725000	0.5	0.003875
16.733333	0.5	0.004250
16.741667	0.5	0.004500
16.750000	0.5	0.004750
16.758333	0.5	0.005250
16.766667	0.5	0.005500
16.775000	0.5	0.005500
16.783333	0.5	0.005625
16.791667	0.5	0.005875
16.800000	0.5	0.006000
16.808333	0.5	0.006250
16.816667	0.5	0.006375
16.825000	0.5	0.007000
16.833333	0.5	0.007250
16.841667	0.5	0.007625
16.850000	0.5	0.008000
16.858333	0.5	0.008250
16.866667	0.5	0.008750
16.875000	0.5	0.009125
16.883333	0.5	0.009375
16.891667	0.5	0.009625
16.900000	0.5	0.010000
16.908333	0.5	0.010125
16.916667	0.5	0.010250
16.925000	0.5	0.010625
16.933333	0.5	0.010875
16.941667	0.5	0.010750
16.950000	0.5	0.010500
16.958333	0.5	0.010625
16.966667	0.5	0.010500
16.975000	0.5	0.010625
16.983333	0.5	0.011000
16.991667	0.5	0.010750
17.000000	0.5	0.010750
17.008333	0.5	0.010625
17.016667	0.5	0.010500
17.025000	0.5	0.010125
17.033333	0.5	0.009625
17.041667	0.5	0.009250
17.050000	0.5	0.008750
17.058333	0.5	0.007875
17.066667	0.5	0.007250
17.075000	0.5	0.006125
17.083333	0.5	0.005000
17.091667	0.5	0.003750
17.100000	0.5	0.002375
17.108333	0.5	0.000750
17.116667	0.5	-0.001125
17.125000	0.5	-0.003125
17.133333	0.5	-0.005000
17.141667	0.5	-0.007500
17.150000	0.5	-0.010375
17.158333	0.5	-0.012625
17.166667	0.5	-0.015375
17.175000	0.5	-0.018500
17.183333	0.5	-0.022000
17.191667	0.5	-0.025750
17.200000	0.5	-0.029625
17.208333	0.5	-0.033500
17.216667	0.5	-0.037375
17.225000	0.5	-0.041500
17.233333	0.5	-0.045500
17.241667	0.5	-0.049375
17.250000	0.5	-0.053625
17.258333	0.5	-0.057500
17.266667	0.5	-0.061250
17.275000	0.5	-0.064875
17.283333	0.5	-0.068000
17.291667	0.5	-0.071000
17.300000	0.5	-0.073625
17.308333	0.5	-0.076000
17.316667	0.5	-0.077500
17.325000	0.5	-0.078500
17.333333	0.5	-0.079250
17.341667	0.5	-0.079500
17.350000	0.5	-0.079625
17.358333	0.5	-0.079125
17.366667	0.5	-0.078500
17.375000	0.5	-0.077500
17.383333	0.5	-0.075750
17.391667	0.5	-0.073500
17.400000	0.5	-0.071375
17.408333	0.5	-0.068625
17.416667	0.5	-0.065500
17.425000	0.5	-0.062125
17.433333	0.5	-0.058375
17.441667	0.5	-0.054750
17.450000	0.5	-0.051125
17.458333	0.5	-0.047375
17.466667	0.5	-0.043500
17.475000	0.5	-0.039625
17.483333	0.5	-0.036000
17.491667	0.5	-0.032375
17.500000	0.5	-0.028875
17.508333	0.5	-0.025250
17.516667	0.5	-0.021500
17.525000	0.5	-0.018250
17.533333	0.5	-0.015250
17.541667	0.5	-0.012500
17.550000	0.5	-0.009625
17.558333	0.5	-0.006750
17.566667	0.5	-0.004125
17.575000	0.5	-0.002125
17.583333	0.5	-0.000500
17.591667	0.5	0.001250
17.600000	0.5	0.002875
17.608333	0.5	0.004125
17.616667	0.5	0.005375
17.625000	0.5	0.006375
17.633333	0.5	0.007125
17.641667	0.5	0.008000
17.650000	0.5	0.008875
17.658333	0.5	0.009500
17.666667	0.5	0.010125
17.675000	0.5	0.010750
17.683333	0.5	0.010750
17.691667	0.5	0.011125
17.700000	0.5	0.011500
17.708333	0.5	0.011250
17.716667	0.5	0.011875
17.725000	0.5	0.011625
17.733333	0.5	0.011750
17.741667	0.5	0.011875
17.750000	0.5	0.012000
17.758333	0.5	0.012375
17.766667	0.5	0.012375
17.775000	0.5	0.012375
17.783333	0.5	0.012375
17.791667	0.5	0.012625
17.800000	0.5	0.012500
17.808333	0.5	0.012625
17.816667	0.5	0.013000
17.825000	0.5	0.012750
17.833333	0.5	0.013000
17.841667	0.5	0.013375
17.850000	0.5	0.013375
17.858333	0.5	0.013500
17.866667	0.5	0.013500
17.875000	0.5	0.013125
17.883333	0.5	0.013375
17.891667	0.5	0.013875
17.900000	0.5	0.014000
17.908333	0.5	0.014375
17.916667	0.5	0.014375
17.925000	0.5	0.014625
17.933333	0.5	0.014750
17.941667	0.5	0.014500
17.950000	0.5	0.014750
17.958333	0.5	0.015000
17.966667	0.5	0.014875
17.975000	0.5	0.015375
17.983333	0.5	0.015000
17.991667	0.5	0.014875
18.000000	0.5	0.014125
18.008333	0.5	0.013625
18.016667	0.5	0.013375
18.025000	0.5	0.013000
18.033333	0.5	0.013125
18.041667	0.5	0.013250
18.050000	0.5	0.012625
18.058333	0.5	0.012250
18.066667	0.5	0.011625
18.075000	0.5	0.011125
18.083333	0.5	0.010875
18.091667	0.5	0.010250
18.100000	0.5	0.010000
18.108333	0.5	0.009500
18.116667	0.5	0.009125
18.125000	0.5	0.008625
18.133333	0.5	0.007750
18.141667	0.5	0.006625
18.150000	0.5	0.005375
18.158333	0.5	0.004500
18.166667	0.5	0.004125
18.175000	0.5	0.003125
18.183333	0.5	0.001875
18.191667	0.5	0.001125
18.200000	0.5	-0.000125
18.208333	0.5	-0.001500
18.216667	0.5	-0.002625
18.225000	0.5	-0.003875
18.233333	0.5	-0.005250
18.241667	0.5	-0.007250
18.250000	0.5	-0.008500
18.258333	0.5	-0.009750
18.266667	0.5	-0.011250
18.275000	0.5	-0.012625
18.283333	0.5	-0.014500
18.291667	0.5	-0.016125
18.300000	0.5	-0.017625
18.308333	0.5	-0.019000
18.316667	0.5	-0.020625
18.325000	0.5	-0.021875
18.333333	0.5	-0.023375
18.341667	0.5	-0.024750
18.350000	0.5	-0.026000
18.358333	0.5	-0.026750
18.366667	0.5	-0.027375
18.375000	0.5	-0.028125
18.383333	0.5	-0.028500
18.391667	0.5	-0.028500
18.400000	0.5	-0.029250
18.408333	0.5	-0.029625
18.416667	0.5	-0.029875
18.425000	0.5	-0.029750
18.433333	0.5	-0.029875
18.441667	0.5	-0.029500
18.450000	0.5	-0.029125
18.458333	0.5	-0.028250
18.466667	0.5	-0.027625
18.475000	0.5	-0.026750
18.483333	0.5	-0.025625
18.491667	0.5	-0.024625
18.500000	0.5	-0.023500
18.508333	0.5	-0.022375
18.516667	0.5	-0.021250
18.525000	0.5	-0.020250
18.533333	0.5	-0.019250
18.541667	0.5	-0.018000
18.550000	0.5	-0.016625
18.558333	0.5	-0.015875
18.566667	0.5	-0.015000
18.575000	0.5	-0.014000
18.583333	0.5	-0.013000
18.591667	0.5	-0.012375
18.600000	0.5	-0.012000
18.608333	0.5	-0.011375
18.616667	0.5	-0.010625
18.625000	0.5	-0.010125
18.633333	0.5	-0.009625
18.641667	0.5	-0.009125
18.650000	0.5	-0.009375
18.658333	0.5	-0.008625
18.666667	0.5	-0.008500
18.675000	0.5	-0.008875
18.683333	0.5	-0.009125
18.691667	0.5	-0.009125
18.700000	0.5	-0.009000
18.708333	0.5	-0.009250
18.716667	0.5	-0.009500
18.725000	0.5	-0.009750
18.733333	0.5	-0.010375
18.741667	0.5	-0.010875
18.750000	0.5	-0.011000
18.758333	0.5	-0.011375
18.766667	0.5	-0.012250
18.775000	0.5	-0.012875
18.783333	0.5	-0.013500
18.791667	0.5	-0.014125
18.800000	0.5	-0.014500
18.808333	0.5	-0.014875
18.816667	0.5	-0.015500
18.825000	0.5	-0.016375
18.833333	0.5	-0.017125
18.841667	0.5	-0.017625
18.850000	0.5	-0.018625
18.858333	0.5	-0.019125
18.866667	0.5	-0.019875
18.875000	0.5	-0.020500
18.883333	0.5	-0.021250
18.891667	0.5	-0.021750
18.900000	0.5	-0.022375
18.908333	0.5	-0.023000
18.916667	0.5	-0.023375
18.925000	0.5	-0.023500
18.933333	0.5	-0.023875
18.941667	0.5	-0.024500
18.950000	0.5	-0.024625
18.958333	0.5	-0.025000
18.966667	0.5	-0.025625
18.975000	0.5	-0.025750
18.983333	0.5	-0.026125
18.991667	0.5	-0.026250
19.000000	0.5	-0.026750
19.008333	0.5	-0.027500
19.016667	0.5	-0.028125
19.025000	0.5	-0.028250
19.033333	0.5	-0.028250
19.041667	0.5	-0.028500
19.050000	0.5	-0.028750
19.058333	0.5	-0.029000
19.066667	0.5	-0.029375
19.075000	0.5	-0.029625
19.083333	0.5	-0.029875
19.091667	0.5	-0.030375
19.100000	0.5	-0.031125
19.108333	0.5	-0.031625
19.116667	0.5	-0.031500
19.125000	0.5	-0.031250
19.133333	0.5	-0.031500
19.141667	0.5	-0.031625
19.150000	0.5	-0.031625
19.158333	0.5	-0.031500
19.166667	0.5	-0.031500
19.175000	0.5	-0.032000
19.183333	0.5	-0.032125
19.191667	0.5	-0.032500
19.200000	0.5	-0.033125
19.208333	0.5	-0.033500
19.216667	0.5	-0.033500
19.225000	0.5	-0.033500
19.233333	0.5	-0.033500
19.241667	0.5	-0.033500
19.250000	0.5	-0.034000
19.258333	0.5	-0.033875
19.266667	0.5	-0.033750
19.275000	0.5	-0.033625
19.283333	0.5	-0.034000
19.291667	0.5	-0.034125
19.300000	0.5	-0.034125
19.308333	0.5	-0.034250
19.316667	0.5	-0.034500
19.325000	0.5	-0.034250
19.333333	0.5	-0.034125
19.341667	0.5	-0.034125
19.350000	0.5	-0.033875
19.358333	0.5	-0.034250
19.366667	0.5	-0.034000
19.375000	0.5	-0.033875
19.383333	0.5	-0.033875
19.391667	0.5	-0.033750
19.400000	0.5	-0.033375
19.408333	0.5	-0.033125
19.416667	0.5	-0.032750
19.425000	0.5	-0.032625
19.433333	0.5	-0.032250
19.441667	0.5	-0.032000
19.450000	0.5	-0.031875
19.458333	0.5	-0.031625
19.466667	0.5	-0.031625
19.475000	0.5	-0.031250
19.483333	0.5	-0.031125
19.491667	0.5	-0.030875
19.500000	0.5	-0.030500
19.508333	0.5	-0.030375
19.516667	0.5	-0.030000
19.525000	0.5	-0.029625
19.533333	0.5	-0.029250
19.541667	0.5	-0.028750
19.550000	0.5	-0.028500
19.558333	0.5	-0.028125
19.566667	0.5	-0.027750
19.575000	0.5	-0.027625
19.583333	0.5	-0.027625
19.591667	0.5	-0.027250
19.600000	0.5	-0.027375
19.608333	0.5	-0.027000
19.616667	0.5	-0.026875
19.625000	0.5	-0.026875
19.633333	0.5	-0.026875
19.641667	0.5	-0.027125
19.650000	0.5	-0.027250
19.658333	0.5	-0.027000
19.666667	0.5	-0.027000
19.675000	0.5	-0.027125
19.683333	0.5	-0.027125
19.691667	0.5	-0.026750
19.700000	0.5	-0.026625
19.708333	0.5	-0.027125
19.716667	0.5	-0.027750
19.725000	0.5	-0.027750
19.733333	0.5	-0.027750
19.741667	0.5	-0.027875
19.750000	0.5	-0.027875
19.758333	0.5	-0.028250
19.766667	0.5	-0.028750
19.775000	0.5	-0.029125
19.783333	0.5	-0.029500
19.791667	0.5	-0.029250
19.800000	0.5	-0.029250
19.808333	0.5	-0.029750
19.816667	0.5	-0.030125
19.825000	0.5	-0.030000
19.833333	0.5	-0.030000
19.841667	0.5	-0.030500
19.850000	0.5	-0.031000
19.858333	0.5	-0.030875
19.866667	0.5	-0.031250
19.875000	0.5	-0.031625
19.883333	0.5	-0.031750
19.891667	0.5	-0.031875
19.900000	0.5	-0.031875
19.908333	0.5	-0.032000
19.916667	0.5	-0.032125
19.925000	0.5	-0.031750
19.933333	0.5	-0.032125
19.941667	0.5	-0.032500
19.950000	0.5	-0.033250
19.958333	0.5	-0.033500
19.966667	0.5	-0.033750
19.975000	0.5	-0.033875
19.983333	0.5	-0.034500
19.991667	0.5	-0.035250
20.000000	0.5	-0.035750
20.008333	0.5	-0.035625
20.016667	0.5	-0.035750
20.025000	0.5	-0.035875
20.033333	0.5	-0.035750
20.041667	0.5	-0.035875
20.050000	0.5	-0.036500
20.058333	0.5	-0.037000
20.066667	0.5	-0.037250
20.075000	0.5	-0.037500
20.083333	0.5	-0.037125
20.091667	0.5	-0.037125
20.100000	0.5	-0.037250
20.108333	0.5	-0.037500
20.116667	0.5	-0.038250
20.125000	0.5	-0.038375
20.133333	0.5	-0.038250
20.141667	0.5	-0.038500
20.150000	0.5	-0.038250
20.158333	0.5	-0.038250
20.166667	0.5	-0.038250
20.175000	0.5	-0.038125
20.183333	0.5	-0.038000
20.191667	0.5	-0.037500
20.200000	0.5	-0.036625
20.208333	0.5	-0.036000
20.216667	0.5	-0.035375
20.225000	0.5	-0.034875
20.233333	0.5	-0.034000
20.241667	0.5	-0.033000
20.250000	0.5	-0.032000
20.258333	0.5	-0.031625
20.266667	0.5	-0.031000
20.275000	0.5	-0.030125
20.283333	0.5	-0.029250
20.291667	0.5	-0.028375
20.300000	0.5	-0.027625
20.308333	0.5	-0.026375
20.316667	0.5	-0.025000
20.325000	0.5	-0.023375
20.333333	0.5	-0.021750
20.341667	0.5	-0.020000
20.350000	0.5	-0.018625
20.358333	0.5	-0.017125
20.366667	0.5	-0.015375
20.375000	0.5	-0.013500
20.383333	0.5	-0.011375
20.391667	0.5	-0.008500
20.400000	0.5	-0.005625
20.408333	0.5	-0.002500
20.416667	0.5	0.000500
20.425000	0.5	0.003875
20.433333	0.5	0.007500
20.441667	0.5	0.011500
20.450000	0.5	0.016125
20.458333	0.5	0.020625
20.466667	0.5	0.025625
20.475000	0.5	0.031125
20.483333	0.5	0.036500
20.491667	0.5	0.042500
20.500000	0.5	0.049000
20.508333	0.5	0.056000
20.516667	0.5	0.063125
20.525000	0.5	0.070750
20.533333	0.5	0.078250
20.541667	0.5	0.086500
20.550000	0.5	0.094500
20.558333	0.5	0.103375
20.566667	0.5	0.112500
20.575000	0.5	0.120875
20.583333	0.5	0.129625
20.591667	0.5	0.138875
20.600000	0.5	0.148000
20.608333	0.5	0.156750
20.616667	0.5	0.164750
20.625000	0.5	0.173000
20.633333	0.5	0.180875
20.641667	0.5	0.188500
20.650000	0.5	0.195125
20.658333	0.5	0.201625
20.666667	0.5	0.207375
20.675000	0.5	0.211875
20.683333	0.5	0.216125
20.691667	0.5	0.219250
20.700000	0.5	0.221625
20.708333	0.5	0.223375
20.716667	0.5	0.224250
20.725000	0.5	0.224125
20.733333	0.5	0.222875
20.741667	0.5	0.221250
20.750000	0.5	0.218750
20.758333	0.5	0.215000
20.766667	0.5	0.210250
20.775000	0.5	0.205250
20.783333	0.5	0.199375
20.791667	0.5	0.192750
20.800000	0.5	0.185875
20.808333	0.5	0.178125
20.816667	0.5	0.170625
20.825000	0.5	0.162875
20.833333	0.5	0.154500
20.841667	0.5	0.145625
20.850000	0.5	0.136375
20.858333	0.5	0.127125
20.866667	0.5	0.118125
20.875000	0.5	0.109250
20.883333	0.5	0.100250
20.891667	0.5	0.091875
20.900000	0.5	0.083625
20.908333	0.5	0.075250
20.916667	0.5	0.067750
20.925000	0.5	0.060625
20.933333	0.5	0.053250
20.941667	0.5	0.046250
20.950000	0.5	0.039750
20.958333	0.5	0.033500
20.966667	0.5	0.028250
20.975000	0.5	0.022750
20.983333	0.5	0.017625
20.991667	0.5	0.012875
21.000000	0.5	0.008625
21.008333	0.5	0.004500
21.016667	0.5	0.001125
21.025000	0.5	-0.002500
21.033333	0.5	-0.005500
21.041667	0.5	-0.008250
21.050000	0.5	-0.010750
21.058333	0.5	-0.012500
21.066667	0.5	-0.014875
21.075000	0.5	-0.016875
21.083333	0.5	-0.018750
21.091667	0.5	-0.020375
21.100000	0.5	-0.021875
21.108333	0.5	-0.022875
21.116667	0.5	-0.023875
21.125000	0.5	-0.025000
21.133333	0.5	-0.025750
21.141667	0.5	-0.026250
21.150000	0.5	-0.027000
21.158333	0.5	-0.027625
21.166667	0.5	-0.028250
21.175000	0.5	-0.028875
21.183333	0.5	-0.029375
21.191667	0.5	-0.029625
21.200000	0.5	-0.029750
21.208333	0.5	-0.030250
21.216667	0.5	-0.030750
21.225000	0.5	-0.031000
21.233333	0.5	-0.031250
21.241667	0.5	-0.031250
21.250000	0.5	-0.031125
21.258333	0.5	-0.031125
21.266667	0.5	-0.031250
21.275000	0.5	-0.031250
21.283333	0.5	-0.031000
21.291667	0.5	-0.030375
21.300000	0.5	-0.030250
21.308333	0.5	-0.030125
21.316667	0.5	-0.030125
21.325000	0.5	-0.030125
21.333333	0.5	-0.029750
21.341667	0.5	-0.029375
21.350000	0.5	-0.029250
21.358333	0.5	-0.029250
21.366667	0.5	-0.029375
21.375000	0.5	-0.028625
21.383333	0.5	-0.028250
21.391667	0.5	-0.027875
21.400000	0.5	-0.027375
21.408333	0.5	-0.027125
21.416667	0.5	-0.027000
21.425000	0.5	-0.026625
21.433333	0.5	-0.026375
21.441667	0.5	-0.025875
21.450000	0.5	-0.025500
21.458333	0.5	-0.024625
21.466667	0.5	-0.023750
21.475000	0.5	-0.022750
21.483333	0.5	-0.022250
21.491667	0.5	-0.021750
21.500000	0.5	-0.021125
21.508333	0.5	-0.020375
21.516667	0.5	-0.019750
21.525000	0.5	-0.019500
21.533333	0.5	-0.019250
21.541667	0.5	-0.018625
21.550000	0.5	-0.018875
21.558333	0.5	-0.018625
21.566667	0.5	-0.018250
21.575000	0.5	-0.017750
21.583333	0.5	-0.017750
21.591667	0.5	-0.017250
21.600000	0.5	-0.016750
21.608333	0.5	-0.015750
21.616667	0.5	-0.014875
21.625000	0.5	-0.014500
21.633333	0.5	-0.014375
21.641667	0.5	-0.014000
21.650000	0.5	-0.014000
21.658333	0.5	-0.013750
21.666667	0.5	-0.013500
21.675000	0.5	-0.013250
21.683333	0.5	-0.013125
21.691667	0.5	-0.013250
21.700000	0.5	-0.013125
21.708333	0.5	-0.013500
21.716667	0.5	-0.013250
21.725000	0.5	-0.012875
21.733333	0.5	-0.012625
21.741667	0.5	-0.012875
21.750000	0.5	-0.012875
21.758333	0.5	-0.013000
21.766667	0.5	-0.013375
21.775000	0.5	-0.013500
21.783333	0.5	-0.013125
21.791667	0.5	-0.013375
21.800000	0.5	-0.013875
21.808333	0.5	-0.014000
21.816667	0.5	-0.014625
21.825000	0.5	-0.015125
21.833333	0.5	-0.015250
21.841667	0.5	-0.015125
21.850000	0.5	-0.015375
21.858333	0.5	-0.015625
21.866667	0.5	-0.015625
21.875000	0.5	-0.015750
21.883333	0.5	-0.016250
21.891667	0.5	-0.016375
21.900000	0.5	-0.016500
21.908333	0.5	-0.016750
21.916667	0.5	-0.017000
21.925000	0.5	-0.017125
21.933333	0.5	-0.017500
21.941667	0.5	-0.017625
21.950000	0.5	-0.017500
21.958333	0.5	-0.017750
21.966667	0.5	-0.017875
21.975000	0.5	-0.017750
21.983333	0.5	-0.018125
21.991667	0.5	-0.018375
22.000000	0.5	-0.017875
22.008333	0.5	-0.017750
22.016667	0.5	-0.017875
22.025000	0.5	-0.018000
22.033333	0.5	-0.017875
22.041667	0.5	-0.017750
22.050000	0.5	-0.017250
22.058333	0.5	-0.016625
22.066667	0.5	-0.016500
22.075000	0.5	-0.016375
22.083333	0.5	-0.016375
22.091667	0.5	-0.016875
22.100000	0.5	-0.016375
22.108333	0.5	-0.016125
22.116667	0.5	-0.015875
22.125000	0.5	-0.015625
22.133333	0.5	-0.015500
22.141667	0.5	-0.015750
22.150000	0.5	-0.015625
22.158333	0.5	-0.016000
22.166667	0.5	-0.016250
22.175000	0.5	-0.016125
22.183333	0.5	-0.015875
22.191667	0.5	-0.016000
22.200000	0.5	-0.016125
22.208333	0.5	-0.016250
22.216667	0.5	-0.016375
22.225000	0.5	-0.017000
22.233333	0.5	-0.017125
22.241667	0.5	-0.016875
22.250000	0.5	-0.016250
22.258333	0.5	-0.015875
22.266667	0.5	-0.015875
22.275000	0.5	-0.016125
22.283333	0.5	-0.016125
22.291667	0.5	-0.015875
22.300000	0.5	-0.016125
22.308333	0.5	-0.016250
22.316667	0.5	-0.015875
22.325000	0.5	-0.015875
22.333333	0.5	-0.016375
22.341667	0.5	-0.016125
22.350000	0.5	-0.016375
22.358333	0.5	-0.016500
22.366667	0.5	-0.016500
22.375000	0.5	-0.016375
22.383333	0.5	-0.016250
22.391667	0.5	-0.016250
22.400000	0.5	-0.016250
22.408333	0.5	-0.016375
22.416667	0.5	-0.016500
22.425000	0.5	-0.016375
22.433333	0.5	-0.016750
22.441667	0.5	-0.017375
22.450000	0.5	-0.017625
22.458333	0.5	-0.017500
22.466667	0.5	-0.017750
22.475000	0.5	-0.018125
22.483333	0.5	-0.018125
22.491667	0.5	-0.018500
22.500000	0.5	-0.018500
22.508333	0.5	-0.018250
22.516667	0.5	-0.018625
22.525000	0.5	-0.018875
22.533333	0.5	-0.018750
22.541667	0.5	-0.018750
22.550000	0.5	-0.019125
22.558333	0.5	-0.019750
22.566667	0.5	-0.020000
22.575000	0.5	-0.019875
22.583333	0.5	-0.020000
22.591667	0.5	-0.020500
22.600000	0.5	-0.021000
22.608333	0.5	-0.021375
22.616667	0.5	-0.021875
22.625000	0.5	-0.022125
22.633333	0.5	-0.021875
22.641667	0.5	-0.022000
22.650000	0.5	-0.022125
22.658333	0.5	-0.022125
22.666667	0.5	-0.022500
22.675000	0.5	-0.022375
22.683333	0.5	-0.022375
22.691667	0.5	-0.022125
22.700000	0.5	-0.021875
22.708333	0.5	-0.022000
22.716667	0.5	-0.022125
22.725000	0.5	-0.022000
22.733333	0.5	-0.022125
22.741667	0.5	-0.021750
22.750000	0.5	-0.021625
22.758333	0.5	-0.021500
22.766667	0.5	-0.021625
22.775000	0.5	-0.021250
22.783333	0.5	-0.021500
22.791667	0.5	-0.021375
22.800000	0.5	-0.021000
22.808333	0.5	-0.020750
22.816667	0.5	-0.020375
22.825000	0.5	-0.020000
22.833333	0.5	-0.019500
22.841667	0.5	-0.019125
22.850000	0.5	-0.018500
22.858333	0.5	-0.018000
22.866667	0.5	-0.017625
22.875000	0.5	-0.016750
22.883333	0.5	-0.015750
22.891667	0.5	-0.015000
22.900000	0.5	-0.014125
22.908333	0.5	-0.013500
22.916667	0.5	-0.012750
22.925000	0.5	-0.012125
22.933333	0.5	-0.011375
22.941667	0.5	-0.011000
22.950000	0.5	-0.010500
22.958333	0.5	-0.010000
22.966667	0.5	-0.009875
22.975000	0.5	-0.009125
22.983333	0.5	-0.008750
22.991667	0.5	-0.008000
23.000000	0.5	-0.007625
23.008333	0.5	-0.007125
23.016667	0.5	-0.006375
23.025000	0.5	-0.006000
23.033333	0.5	-0.005125
23.041667	0.5	-0.004500
23.050000	0.5	-0.003875
23.058333	0.5	-0.003625
23.066667	0.5	-0.003250
23.075000	0.5	-0.002750
23.083333	0.5	-0.002500
23.091667	0.5	-0.002000
23.100000	0.5	-0.002250
23.108333	0.5	-0.002000
23.116667	0.5	-0.002000
23.125000	0.5	-0.001625
23.133333	0.5	-0.001375
23.141667	0.5	-0.000875
23.150000	0.5	-0.001125
23.158333	0.5	-0.000875
23.166667	0.5	-0.000750
23.175000	0.5	-0.000875
23.183333	0.5	-0.000875
23.191667	0.5	-0.000375
23.200000	0.5	-0.000625
23.208333	0.5	-0.000875
23.216667	0.5	-0.000750
23.225000	0.5	-0.001000
23.233333	0.5	-0.001250
23.241667	0.5	-0.001750
23.250000	0.5	-0.001750
23.258333	0.5	-0.002250
23.266667	0.5	-0.002500
23.275000	0.5	-0.003000
23.283333	0.5	-0.003375
23.291667	0.5	-0.003250
23.300000	0.5	-0.003750
23.308333	0.5	-0.003500
23.316667	0.5	-0.003625
23.325000	0.5	-0.003750
23.333333	0.5	-0.003875
23.341667	0.5	-0.004375
23.350000	0.5	-0.004500
23.358333	0.5	-0.004375
23.366667	0.5	-0.004750
23.375000	0.5	-0.004625
23.383333	0.5	-0.004500
23.391667	0.5	-0.004750
23.400000	0.5	-0.005125
23.408333	0.5	-0.005375
23.416667	0.5	-0.005625
23.425000	0.5	-0.006000
23.433333	0.5	-0.006125
23.441667	0.5	-0.006125
23.450000	0.5	-0.006250
23.458333	0.5	-0.006375
23.466667	0.5	-0.006125
23.475000	0.5	-0.006125
23.483333	0.5	-0.006375
23.491667	0.5	-0.006875
23.500000	0.5	-0.007250
23.508333	0.5	-0.007500
23.516667	0.5	-0.007625
23.525000	0.5	-0.007625
23.533333	0.5	-0.007375
23.541667	0.5	-0.007250
23.550000	0.5	-0.007000
23.558333	0.5	-0.007125
23.566667	0.5	-0.007125
23.575000	0.5	-0.007500
23.583333	0.5	-0.008125
23.591667	0.5	-0.008250
23.600000	0.5	-0.008000
23.608333	0.5	-0.008000
23.616667	0.5	-0.008000
23.625000	0.5	-0.007750
23.633333	0.5	-0.007375
23.641667	0.5	-0.007375
23.650000	0.5	-0.007375
23.658333	0.5	-0.007500
23.666667	0.5	-0.007250
23.675000	0.5	-0.007500
23.683333	0.5	-0.007750
23.691667	0.5	-0.007750
23.700000	0.5	-0.007500
23.708333	0.5	-0.007625
23.716667	0.5	-0.007250
23.725000	0.5	-0.006875
23.733333	0.5	-0.007000
23.741667	0.5	-0.006750
23.750000	0.5	-0.007000
23.758333	0.5	-0.007000
23.766667	0.5	-0.007125
23.775000	0.5	-0.007125
23.783333	0.5	-0.007250
23.791667	0.5	-0.007375
23.800000	0.5	-0.007500
23.808333	0.5	-0.007375
23.816667	0.5	-0.007500
23.825000	0.5	-0.007375
23.833333	0.5	-0.007250
23.841667	0.5	-0.007250
23.850000	0.5	-0.007250
23.858333	0.5	-0.006875
23.866667	0.5	-0.006500
23.875000	0.5	-0.005875
23.883333	0.5	-0.005500
23.891667	0.5	-0.005750
23.900000	0.5	-0.006000
23.908333	0.5	-0.006375
23.916667	0.5	-0.006250
23.925000	0.5	-0.006125
23.933333	0.5	-0.005875
23.941667	0.5	-0.006125
23.950000	0.5	-0.006125
23.958333	0.5	-0.006000
23.966667	0.5	-0.005500
23.975000	0.5	-0.005250
23.983333	0.5	-0.005250
23.991667	0.5	-0.004750
24.000000	0.5	-0.004500
24.008333	0.5	-0.004625
24.016667	0.5	-0.004500
24.025000	0.5	-0.004375
24.033333	0.5	-0.004500
24.041667	0.5	-0.004375
24.050000	0.5	-0.004125
24.058333	0.5	-0.004000
24.066667	0.5	-0.004000
24.075000	0.5	-0.003875
24.083333	0.5	-0.003375
24.091667	0.5	-0.003375
24.100000	0.5	-0.003625
24.108333	0.5	-0.003625
24.116667	0.5	-0.003750
24.125000	0.5	-0.003875
24.133333	0.5	-0.003625
24.141667	0.5	-0.003375
24.150000	0.5	-0.003375
24.158333	0.5	-0.003000
24.166667	0.5	-0.002750
24.175000	0.5	-0.002875
24.183333	0.5	-0.002625
24.191667	0.5	-0.002875
24.200000	0.5	-0.002875
24.208333	0.5	-0.002750
24.216667	0.5	-0.002375
24.225000	0.5	-0.002250
24.233333	0.5	-0.001750
24.241667	0.5	-0.001750
24.250000	0.5	-0.001875
24.258333	0.5	-0.002125
24.266667	0.5	-0.002625
24.275000	0.5	-0.003000
24.283333	0.5	-0.002750
24.291667	0.5	-0.003000
24.300000	0.5	-0.003500
24.308333	0.5	-0.003875
24.316667	0.5	-0.004000
24.325000	0.5	-0.004250
24.333333	0.5	-0.004875
24.341667	0.5	-0.005500
24.350000	0.5	-0.005625
24.358333	0.5	-0.005875
24.366667	0.5	-0.005875
24.375000	0.5	-0.006125
24.383333	0.5	-0.006125
24.391667	0.5	-0.006625
24.400000	0.5	-0.007000
24.408333	0.5	-0.007125
24.416667	0.5	-0.007500
24.425000	0.5	-0.007750
24.433333	0.5	-0.008000
24.441667	0.5	-0.008125
24.450000	0.5	-0.008375
24.458333	0.5	-0.008375
24.466667	0.5	-0.008500
24.475000	0.5	-0.008625
24.483333	0.5	-0.008875
24.491667	0.5	-0.009250
24.500000	0.5	-0.009500
24.508333	0.5	-0.010000
24.516667	0.5	-0.010000
24.525000	0.5	-0.009875
24.533333	0.5	-0.009875
24.541667	0.5	-0.010250
24.550000	0.5	-0.010250
24.558333	0.5	-0.009750
24.566667	0.5	-0.009250
24.575000	0.5	-0.009375
24.583333	0.5	-0.009250
24.591667	0.5	-0.009125
24.600000	0.5	-0.009250
24.608333	0.5	-0.009500
24.616667	0.5	-0.009375
24.625000	0.5	-0.008875
24.633333	0.5	-0.008750
24.641667	0.5	-0.008875
24.650000	0.5	-0.008625
24.658333	0.5	-0.008625
24.666667	0.5	-0.008500
24.675000	0.5	-0.008375
24.683333	0.5	-0.008625
24.691667	0.5	-0.008500
24.700000	0.5	-0.008250
24.708333	0.5	-0.008125
24.716667	0.5	-0.007875
24.725000	0.5	-0.007500
24.733333	0.5	-0.007250
24.741667	0.5	-0.007375
24.750000	0.5	-0.007125
24.758333	0.5	-0.007250
24.766667	0.5	-0.007250
24.775000	0.5	-0.007125
24.783333	0.5	-0.006875
24.791667	0.5	-0.006875
24.800000	0.5	-0.006875
24.808333	0.5	-0.007000
24.816667	0.5	-0.007125
24.825000	0.5	-0.007375
24.833333	0.5	-0.007750
24.841667	0.5	-0.008125
24.850000	0.5	-0.008375
24.858333	0.5	-0.008125
24.866667	0.5	-0.008125
24.875000	0.5	-0.008500
24.883333	0.5	-0.008625
24.891667	0.5	-0.008625
24.900000	0.5	-0.008875
24.908333	0.5	-0.009000
24.916667	0.5	-0.008875
24.925000	0.5	-0.008875
24.933333	0.5	-0.009125
24.941667	0.5	-0.009125
24.950000	0.5	-0.008875
24.958333	0.5	-0.008750
24.966667	0.5	-0.008750
24.975000	0.5	-0.009125
24.983333	0.5	-0.009625
24.991667	0.5	-0.009750
25.000000	0.5	-0.009875
