# Supplementary material for: Dynamic character displacement among a pair of bacterial phyllosphere commensals in situ
Source: Nat Commun. 2022 May 20;13:2836. doi: 10.1038/s41467-022-30469-3 (PMC9123166; doi:10.1038/s41467-022-30469-3)
Supplement: Supplementary file 11 — Source Data [file 41467_2022_30469_MOESM11_ESM.zip › Source Data/Supplementary Figure 5/Xylose+Glucose t0 a.txt]

File Path	chrom://marshall/Chromeleon7/HPLC_Ultimate_3000/Users/helucas/20200720_OrganicAcids_CCR_L257.seq/192.smp/RI_1.channel/RI_1.chm
Channel	RI_1

Injection Information:
Data Vault	Chromeleon7
Injection	Xyl_Glu_t0_a_II
Injection Number	145
Position	GC1
Comment	
Processing Method	Quantitative
Instrument Method	20200525_Rezex_ROA_OrganicAcid_600uL_2500uM_H2SO4_50A_50D
Type	Unknown
Status	Finished
Injection Date	7/23/2020
Injection Time	10:58:38 AM
Injection Volume (µl)	10.000
Dilution Factor	1.0000
Weight	1.0000

Chromatogram Data Information:
Time Min. (min)	0.000000
Time Max. (min)	25.000000
Data Points	3001
Detector	RI
Generating Data System	Chromeleon 7.2.5.9507
Exporting Data System	Chromeleon 7.2.8.0
Operator	Instrument Controller
Signal Quantity	Refractive 
Signal Unit	µRIU
Signal Min.	-2.658500
Signal Max.	25.208875
Channel	RI_1
Driver Name	RID520Driver.dll
Channel Type	Evaluation
Min. Step (s)	0.5
Max. Step (s)	0.5
Average Step (s)	0.5

Signal Parameter Information:
Signal Info	

Chromatogram Data:
Time (min)	Step (s)	Value (µRIU)
0.000000	n.a.	0.013500
0.008333	0.5	0.013375
0.016667	0.5	0.013125
0.025000	0.5	0.013125
0.033333	0.5	0.013125
0.041667	0.5	0.013125
0.050000	0.5	0.013250
0.058333	0.5	0.013125
0.066667	0.5	0.012625
0.075000	0.5	0.012500
0.083333	0.5	0.012500
0.091667	0.5	0.012125
0.100000	0.5	0.012375
0.108333	0.5	0.012500
0.116667	0.5	0.012250
0.125000	0.5	0.012000
0.133333	0.5	0.012000
0.141667	0.5	0.011500
0.150000	0.5	0.011750
0.158333	0.5	0.011625
0.166667	0.5	0.011625
0.175000	0.5	0.011625
0.183333	0.5	0.011250
0.191667	0.5	0.011375
0.200000	0.5	0.010875
0.208333	0.5	0.010125
0.216667	0.5	0.009875
0.225000	0.5	0.009875
0.233333	0.5	0.009875
0.241667	0.5	0.009750
0.250000	0.5	0.009500
0.258333	0.5	0.009250
0.266667	0.5	0.009250
0.275000	0.5	0.009375
0.283333	0.5	0.009125
0.291667	0.5	0.008500
0.300000	0.5	0.008375
0.308333	0.5	0.007625
0.316667	0.5	0.007000
0.325000	0.5	0.006500
0.333333	0.5	0.006250
0.341667	0.5	0.006000
0.350000	0.5	0.005375
0.358333	0.5	0.004750
0.366667	0.5	0.004625
0.375000	0.5	0.004375
0.383333	0.5	0.004125
0.391667	0.5	0.004125
0.400000	0.5	0.004000
0.408333	0.5	0.003875
0.416667	0.5	0.003875
0.425000	0.5	0.004000
0.433333	0.5	0.004375
0.441667	0.5	0.004375
0.450000	0.5	0.004375
0.458333	0.5	0.004750
0.466667	0.5	0.005000
0.475000	0.5	0.005375
0.483333	0.5	0.005625
0.491667	0.5	0.005875
0.500000	0.5	0.006250
0.508333	0.5	0.006750
0.516667	0.5	0.007125
0.525000	0.5	0.007500
0.533333	0.5	0.008375
0.541667	0.5	0.008625
0.550000	0.5	0.009000
0.558333	0.5	0.009250
0.566667	0.5	0.009375
0.575000	0.5	0.009875
0.583333	0.5	0.010500
0.591667	0.5	0.010250
0.600000	0.5	0.010625
0.608333	0.5	0.011000
0.616667	0.5	0.010875
0.625000	0.5	0.010875
0.633333	0.5	0.011250
0.641667	0.5	0.011750
0.650000	0.5	0.012375
0.658333	0.5	0.012625
0.666667	0.5	0.013000
0.675000	0.5	0.013750
0.683333	0.5	0.014125
0.691667	0.5	0.014500
0.700000	0.5	0.015375
0.708333	0.5	0.015500
0.716667	0.5	0.016000
0.725000	0.5	0.016375
0.733333	0.5	0.017125
0.741667	0.5	0.018125
0.750000	0.5	0.018625
0.758333	0.5	0.019375
0.766667	0.5	0.019875
0.775000	0.5	0.020125
0.783333	0.5	0.020750
0.791667	0.5	0.021000
0.800000	0.5	0.021625
0.808333	0.5	0.022750
0.816667	0.5	0.023250
0.825000	0.5	0.023875
0.833333	0.5	0.024250
0.841667	0.5	0.025000
0.850000	0.5	0.025625
0.858333	0.5	0.026250
0.866667	0.5	0.026875
0.875000	0.5	0.027625
0.883333	0.5	0.028000
0.891667	0.5	0.028750
0.900000	0.5	0.029500
0.908333	0.5	0.030125
0.916667	0.5	0.030875
0.925000	0.5	0.031875
0.933333	0.5	0.032500
0.941667	0.5	0.033375
0.950000	0.5	0.034000
0.958333	0.5	0.034750
0.966667	0.5	0.035500
0.975000	0.5	0.036125
0.983333	0.5	0.037250
0.991667	0.5	0.037625
1.000000	0.5	0.038250
1.008333	0.5	0.039000
1.016667	0.5	0.039375
1.025000	0.5	0.039625
1.033333	0.5	0.040250
1.041667	0.5	0.040625
1.050000	0.5	0.040875
1.058333	0.5	0.041125
1.066667	0.5	0.041250
1.075000	0.5	0.041625
1.083333	0.5	0.042375
1.091667	0.5	0.042625
1.100000	0.5	0.042500
1.108333	0.5	0.042375
1.116667	0.5	0.042375
1.125000	0.5	0.042875
1.133333	0.5	0.043625
1.141667	0.5	0.043875
1.150000	0.5	0.044000
1.158333	0.5	0.043875
1.166667	0.5	0.043500
1.175000	0.5	0.043500
1.183333	0.5	0.043500
1.191667	0.5	0.043375
1.200000	0.5	0.043250
1.208333	0.5	0.043375
1.216667	0.5	0.043125
1.225000	0.5	0.043125
1.233333	0.5	0.042625
1.241667	0.5	0.041875
1.250000	0.5	0.041500
1.258333	0.5	0.040625
1.266667	0.5	0.039750
1.275000	0.5	0.039250
1.283333	0.5	0.038750
1.291667	0.5	0.038500
1.300000	0.5	0.037875
1.308333	0.5	0.037500
1.316667	0.5	0.037125
1.325000	0.5	0.036625
1.333333	0.5	0.036500
1.341667	0.5	0.036000
1.350000	0.5	0.035625
1.358333	0.5	0.035000
1.366667	0.5	0.034875
1.375000	0.5	0.034125
1.383333	0.5	0.033750
1.391667	0.5	0.033250
1.400000	0.5	0.032875
1.408333	0.5	0.032250
1.416667	0.5	0.031250
1.425000	0.5	0.030625
1.433333	0.5	0.030375
1.441667	0.5	0.030500
1.450000	0.5	0.030250
1.458333	0.5	0.029750
1.466667	0.5	0.029125
1.475000	0.5	0.028875
1.483333	0.5	0.028500
1.491667	0.5	0.028125
1.500000	0.5	0.027875
1.508333	0.5	0.027250
1.516667	0.5	0.026750
1.525000	0.5	0.025875
1.533333	0.5	0.025125
1.541667	0.5	0.024750
1.550000	0.5	0.024125
1.558333	0.5	0.023875
1.566667	0.5	0.023500
1.575000	0.5	0.023250
1.583333	0.5	0.023000
1.591667	0.5	0.023125
1.600000	0.5	0.023000
1.608333	0.5	0.021875
1.616667	0.5	0.021625
1.625000	0.5	0.021250
1.633333	0.5	0.021250
1.641667	0.5	0.020875
1.650000	0.5	0.020625
1.658333	0.5	0.020375
1.666667	0.5	0.020125
1.675000	0.5	0.020000
1.683333	0.5	0.019750
1.691667	0.5	0.020000
1.700000	0.5	0.020500
1.708333	0.5	0.020750
1.716667	0.5	0.021000
1.725000	0.5	0.021500
1.733333	0.5	0.021625
1.741667	0.5	0.021625
1.750000	0.5	0.021125
1.758333	0.5	0.020875
1.766667	0.5	0.020875
1.775000	0.5	0.020625
1.783333	0.5	0.020250
1.791667	0.5	0.020250
1.800000	0.5	0.019750
1.808333	0.5	0.019875
1.816667	0.5	0.020000
1.825000	0.5	0.020125
1.833333	0.5	0.020375
1.841667	0.5	0.020500
1.850000	0.5	0.020500
1.858333	0.5	0.020750
1.866667	0.5	0.021000
1.875000	0.5	0.021000
1.883333	0.5	0.020750
1.891667	0.5	0.020750
1.900000	0.5	0.020625
1.908333	0.5	0.020875
1.916667	0.5	0.021375
1.925000	0.5	0.021375
1.933333	0.5	0.021375
1.941667	0.5	0.021375
1.950000	0.5	0.021625
1.958333	0.5	0.022000
1.966667	0.5	0.022500
1.975000	0.5	0.022375
1.983333	0.5	0.022125
1.991667	0.5	0.021625
2.000000	0.5	0.021250
2.008333	0.5	0.020750
2.016667	0.5	0.020500
2.025000	0.5	0.020500
2.033333	0.5	0.020625
2.041667	0.5	0.020750
2.050000	0.5	0.020500
2.058333	0.5	0.020375
2.066667	0.5	0.020250
2.075000	0.5	0.019625
2.083333	0.5	0.019500
2.091667	0.5	0.019375
2.100000	0.5	0.019500
2.108333	0.5	0.019750
2.116667	0.5	0.020125
2.125000	0.5	0.020375
2.133333	0.5	0.020625
2.141667	0.5	0.020750
2.150000	0.5	0.021125
2.158333	0.5	0.021625
2.166667	0.5	0.021375
2.175000	0.5	0.021000
2.183333	0.5	0.020875
2.191667	0.5	0.020875
2.200000	0.5	0.021125
2.208333	0.5	0.020875
2.216667	0.5	0.020750
2.225000	0.5	0.020500
2.233333	0.5	0.020750
2.241667	0.5	0.021000
2.250000	0.5	0.021125
2.258333	0.5	0.021875
2.266667	0.5	0.021875
2.275000	0.5	0.021750
2.283333	0.5	0.022125
2.291667	0.5	0.022375
2.300000	0.5	0.022750
2.308333	0.5	0.023250
2.316667	0.5	0.023500
2.325000	0.5	0.024125
2.333333	0.5	0.024500
2.341667	0.5	0.024875
2.350000	0.5	0.025000
2.358333	0.5	0.025125
2.366667	0.5	0.025750
2.375000	0.5	0.026000
2.383333	0.5	0.026125
2.391667	0.5	0.026500
2.400000	0.5	0.027000
2.408333	0.5	0.027250
2.416667	0.5	0.027250
2.425000	0.5	0.027500
2.433333	0.5	0.028125
2.441667	0.5	0.028500
2.450000	0.5	0.028500
2.458333	0.5	0.028625
2.466667	0.5	0.028250
2.475000	0.5	0.028250
2.483333	0.5	0.028125
2.491667	0.5	0.028625
2.500000	0.5	0.028625
2.508333	0.5	0.028750
2.516667	0.5	0.029000
2.525000	0.5	0.029000
2.533333	0.5	0.029000
2.541667	0.5	0.029000
2.550000	0.5	0.028750
2.558333	0.5	0.028625
2.566667	0.5	0.028625
2.575000	0.5	0.028375
2.583333	0.5	0.028250
2.591667	0.5	0.028375
2.600000	0.5	0.028500
2.608333	0.5	0.028250
2.616667	0.5	0.027875
2.625000	0.5	0.027750
2.633333	0.5	0.027500
2.641667	0.5	0.027375
2.650000	0.5	0.026750
2.658333	0.5	0.026375
2.666667	0.5	0.026250
2.675000	0.5	0.025875
2.683333	0.5	0.025500
2.691667	0.5	0.025125
2.700000	0.5	0.025500
2.708333	0.5	0.025500
2.716667	0.5	0.024625
2.725000	0.5	0.024500
2.733333	0.5	0.024500
2.741667	0.5	0.024250
2.750000	0.5	0.024000
2.758333	0.5	0.024125
2.766667	0.5	0.024375
2.775000	0.5	0.024250
2.783333	0.5	0.024000
2.791667	0.5	0.024625
2.800000	0.5	0.024750
2.808333	0.5	0.025125
2.816667	0.5	0.025375
2.825000	0.5	0.025375
2.833333	0.5	0.025625
2.841667	0.5	0.025750
2.850000	0.5	0.025875
2.858333	0.5	0.026000
2.866667	0.5	0.026125
2.875000	0.5	0.026375
2.883333	0.5	0.026625
2.891667	0.5	0.026875
2.900000	0.5	0.027375
2.908333	0.5	0.028375
2.916667	0.5	0.029000
2.925000	0.5	0.029625
2.933333	0.5	0.030375
2.941667	0.5	0.030875
2.950000	0.5	0.031250
2.958333	0.5	0.031500
2.966667	0.5	0.031875
2.975000	0.5	0.032375
2.983333	0.5	0.032875
2.991667	0.5	0.033000
3.000000	0.5	0.033250
3.008333	0.5	0.033750
3.016667	0.5	0.034500
3.025000	0.5	0.035375
3.033333	0.5	0.036125
3.041667	0.5	0.036625
3.050000	0.5	0.037250
3.058333	0.5	0.037750
3.066667	0.5	0.038125
3.075000	0.5	0.038625
3.083333	0.5	0.039625
3.091667	0.5	0.040250
3.100000	0.5	0.041000
3.108333	0.5	0.041875
3.116667	0.5	0.042125
3.125000	0.5	0.042625
3.133333	0.5	0.043000
3.141667	0.5	0.043875
3.150000	0.5	0.044250
3.158333	0.5	0.044500
3.166667	0.5	0.045250
3.175000	0.5	0.045625
3.183333	0.5	0.046000
3.191667	0.5	0.046375
3.200000	0.5	0.046500
3.208333	0.5	0.046750
3.216667	0.5	0.046750
3.225000	0.5	0.046500
3.233333	0.5	0.046125
3.241667	0.5	0.046250
3.250000	0.5	0.046250
3.258333	0.5	0.046125
3.266667	0.5	0.045375
3.275000	0.5	0.045125
3.283333	0.5	0.045500
3.291667	0.5	0.045125
3.300000	0.5	0.045000
3.308333	0.5	0.044625
3.316667	0.5	0.044875
3.325000	0.5	0.045125
3.333333	0.5	0.045500
3.341667	0.5	0.046125
3.350000	0.5	0.047000
3.358333	0.5	0.047250
3.366667	0.5	0.047500
3.375000	0.5	0.047375
3.383333	0.5	0.047125
3.391667	0.5	0.047125
3.400000	0.5	0.047125
3.408333	0.5	0.047250
3.416667	0.5	0.047250
3.425000	0.5	0.046875
3.433333	0.5	0.046375
3.441667	0.5	0.046375
3.450000	0.5	0.046750
3.458333	0.5	0.047000
3.466667	0.5	0.046875
3.475000	0.5	0.046375
3.483333	0.5	0.046625
3.491667	0.5	0.046500
3.500000	0.5	0.046250
3.508333	0.5	0.046250
3.516667	0.5	0.046125
3.525000	0.5	0.045750
3.533333	0.5	0.045500
3.541667	0.5	0.045750
3.550000	0.5	0.045375
3.558333	0.5	0.045250
3.566667	0.5	0.045250
3.575000	0.5	0.045000
3.583333	0.5	0.045125
3.591667	0.5	0.045125
3.600000	0.5	0.044750
3.608333	0.5	0.044375
3.616667	0.5	0.044000
3.625000	0.5	0.044375
3.633333	0.5	0.044750
3.641667	0.5	0.044500
3.650000	0.5	0.044750
3.658333	0.5	0.044875
3.666667	0.5	0.044375
3.675000	0.5	0.044000
3.683333	0.5	0.043500
3.691667	0.5	0.042750
3.700000	0.5	0.042875
3.708333	0.5	0.042625
3.716667	0.5	0.042250
3.725000	0.5	0.041750
3.733333	0.5	0.041250
3.741667	0.5	0.040750
3.750000	0.5	0.040625
3.758333	0.5	0.040500
3.766667	0.5	0.040250
3.775000	0.5	0.040250
3.783333	0.5	0.040000
3.791667	0.5	0.040000
3.800000	0.5	0.039500
3.808333	0.5	0.039500
3.816667	0.5	0.039250
3.825000	0.5	0.038875
3.833333	0.5	0.038375
3.841667	0.5	0.038125
3.850000	0.5	0.037875
3.858333	0.5	0.038000
3.866667	0.5	0.037750
3.875000	0.5	0.037250
3.883333	0.5	0.036875
3.891667	0.5	0.036500
3.900000	0.5	0.036250
3.908333	0.5	0.036125
3.916667	0.5	0.035750
3.925000	0.5	0.036000
3.933333	0.5	0.035875
3.941667	0.5	0.036000
3.950000	0.5	0.036000
3.958333	0.5	0.036125
3.966667	0.5	0.036125
3.975000	0.5	0.035750
3.983333	0.5	0.036000
3.991667	0.5	0.036125
4.000000	0.5	0.036250
4.008333	0.5	0.035875
4.016667	0.5	0.035875
4.025000	0.5	0.036000
4.033333	0.5	0.036250
4.041667	0.5	0.036875
4.050000	0.5	0.036750
4.058333	0.5	0.036500
4.066667	0.5	0.036875
4.075000	0.5	0.037000
4.083333	0.5	0.037500
4.091667	0.5	0.037750
4.100000	0.5	0.037750
4.108333	0.5	0.037500
4.116667	0.5	0.037500
4.125000	0.5	0.037750
4.133333	0.5	0.037500
4.141667	0.5	0.037250
4.150000	0.5	0.037125
4.158333	0.5	0.037125
4.166667	0.5	0.037375
4.175000	0.5	0.037250
4.183333	0.5	0.037250
4.191667	0.5	0.037625
4.200000	0.5	0.037625
4.208333	0.5	0.037625
4.216667	0.5	0.037500
4.225000	0.5	0.037375
4.233333	0.5	0.037250
4.241667	0.5	0.037375
4.250000	0.5	0.037625
4.258333	0.5	0.037375
4.266667	0.5	0.037375
4.275000	0.5	0.037375
4.283333	0.5	0.037625
4.291667	0.5	0.038000
4.300000	0.5	0.037875
4.308333	0.5	0.038000
4.316667	0.5	0.038500
4.325000	0.5	0.038625
4.333333	0.5	0.038875
4.341667	0.5	0.039500
4.350000	0.5	0.040125
4.358333	0.5	0.040500
4.366667	0.5	0.040875
4.375000	0.5	0.040875
4.383333	0.5	0.041250
4.391667	0.5	0.041500
4.400000	0.5	0.041250
4.408333	0.5	0.041250
4.416667	0.5	0.041125
4.425000	0.5	0.041000
4.433333	0.5	0.040875
4.441667	0.5	0.040875
4.450000	0.5	0.040625
4.458333	0.5	0.041000
4.466667	0.5	0.041500
4.475000	0.5	0.041750
4.483333	0.5	0.042125
4.491667	0.5	0.042375
4.500000	0.5	0.042750
4.508333	0.5	0.043000
4.516667	0.5	0.043000
4.525000	0.5	0.042625
4.533333	0.5	0.043000
4.541667	0.5	0.043750
4.550000	0.5	0.043875
4.558333	0.5	0.043875
4.566667	0.5	0.044000
4.575000	0.5	0.044250
4.583333	0.5	0.044375
4.591667	0.5	0.044500
4.600000	0.5	0.044375
4.608333	0.5	0.044250
4.616667	0.5	0.044500
4.625000	0.5	0.044625
4.633333	0.5	0.044375
4.641667	0.5	0.044375
4.650000	0.5	0.043625
4.658333	0.5	0.042625
4.666667	0.5	0.041500
4.675000	0.5	0.040625
4.683333	0.5	0.039750
4.691667	0.5	0.039000
4.700000	0.5	0.038750
4.708333	0.5	0.038375
4.716667	0.5	0.038125
4.725000	0.5	0.037625
4.733333	0.5	0.036750
4.741667	0.5	0.036250
4.750000	0.5	0.035625
4.758333	0.5	0.034750
4.766667	0.5	0.034750
4.775000	0.5	0.035125
4.783333	0.5	0.034750
4.791667	0.5	0.034125
4.800000	0.5	0.033250
4.808333	0.5	0.032875
4.816667	0.5	0.032250
4.825000	0.5	0.031500
4.833333	0.5	0.031250
4.841667	0.5	0.030750
4.850000	0.5	0.030500
4.858333	0.5	0.029875
4.866667	0.5	0.029375
4.875000	0.5	0.029125
4.883333	0.5	0.028625
4.891667	0.5	0.028500
4.900000	0.5	0.028250
4.908333	0.5	0.028125
4.916667	0.5	0.027625
4.925000	0.5	0.027000
4.933333	0.5	0.026375
4.941667	0.5	0.025875
4.950000	0.5	0.025375
4.958333	0.5	0.025250
4.966667	0.5	0.025500
4.975000	0.5	0.025000
4.983333	0.5	0.024625
4.991667	0.5	0.024625
5.000000	0.5	0.024750
5.008333	0.5	0.024500
5.016667	0.5	0.024500
5.025000	0.5	0.024750
5.033333	0.5	0.024125
5.041667	0.5	0.023625
5.050000	0.5	0.023125
5.058333	0.5	0.023375
5.066667	0.5	0.023625
5.075000	0.5	0.023375
5.083333	0.5	0.023125
5.091667	0.5	0.022875
5.100000	0.5	0.023375
5.108333	0.5	0.023750
5.116667	0.5	0.023750
5.125000	0.5	0.023500
5.133333	0.5	0.023625
5.141667	0.5	0.024125
5.150000	0.5	0.024250
5.158333	0.5	0.024250
5.166667	0.5	0.024375
5.175000	0.5	0.024500
5.183333	0.5	0.024500
5.191667	0.5	0.025125
5.200000	0.5	0.025250
5.208333	0.5	0.025750
5.216667	0.5	0.026125
5.225000	0.5	0.026000
5.233333	0.5	0.026375
5.241667	0.5	0.026375
5.250000	0.5	0.026500
5.258333	0.5	0.026750
5.266667	0.5	0.027125
5.275000	0.5	0.027625
5.283333	0.5	0.027500
5.291667	0.5	0.027125
5.300000	0.5	0.026750
5.308333	0.5	0.026750
5.316667	0.5	0.026625
5.325000	0.5	0.026375
5.333333	0.5	0.026500
5.341667	0.5	0.026375
5.350000	0.5	0.026500
5.358333	0.5	0.026500
5.366667	0.5	0.026750
5.375000	0.5	0.027125
5.383333	0.5	0.027375
5.391667	0.5	0.028000
5.400000	0.5	0.028375
5.408333	0.5	0.028000
5.416667	0.5	0.027875
5.425000	0.5	0.028000
5.433333	0.5	0.028000
5.441667	0.5	0.028125
5.450000	0.5	0.028250
5.458333	0.5	0.028250
5.466667	0.5	0.028250
5.475000	0.5	0.028250
5.483333	0.5	0.028500
5.491667	0.5	0.028500
5.500000	0.5	0.028625
5.508333	0.5	0.029000
5.516667	0.5	0.029375
5.525000	0.5	0.029500
5.533333	0.5	0.030000
5.541667	0.5	0.030000
5.550000	0.5	0.029625
5.558333	0.5	0.029500
5.566667	0.5	0.029875
5.575000	0.5	0.029875
5.583333	0.5	0.030125
5.591667	0.5	0.030375
5.600000	0.5	0.030875
5.608333	0.5	0.030750
5.616667	0.5	0.030500
5.625000	0.5	0.030375
5.633333	0.5	0.030250
5.641667	0.5	0.030375
5.650000	0.5	0.030625
5.658333	0.5	0.030875
5.666667	0.5	0.030500
5.675000	0.5	0.030250
5.683333	0.5	0.030000
5.691667	0.5	0.030000
5.700000	0.5	0.030250
5.708333	0.5	0.030250
5.716667	0.5	0.030375
5.725000	0.5	0.030125
5.733333	0.5	0.030125
5.741667	0.5	0.030000
5.750000	0.5	0.029875
5.758333	0.5	0.029750
5.766667	0.5	0.030000
5.775000	0.5	0.030125
5.783333	0.5	0.030000
5.791667	0.5	0.030000
5.800000	0.5	0.029625
5.808333	0.5	0.029625
5.816667	0.5	0.029375
5.825000	0.5	0.029875
5.833333	0.5	0.029750
5.841667	0.5	0.029375
5.850000	0.5	0.029000
5.858333	0.5	0.028875
5.866667	0.5	0.029125
5.875000	0.5	0.029250
5.883333	0.5	0.029250
5.891667	0.5	0.029500
5.900000	0.5	0.029250
5.908333	0.5	0.029625
5.916667	0.5	0.029625
5.925000	0.5	0.029375
5.933333	0.5	0.029625
5.941667	0.5	0.030000
5.950000	0.5	0.030125
5.958333	0.5	0.030625
5.966667	0.5	0.031000
5.975000	0.5	0.031500
5.983333	0.5	0.032000
5.991667	0.5	0.032250
6.000000	0.5	0.033000
6.008333	0.5	0.033250
6.016667	0.5	0.033625
6.025000	0.5	0.034250
6.033333	0.5	0.034625
6.041667	0.5	0.035000
6.050000	0.5	0.035250
6.058333	0.5	0.035125
6.066667	0.5	0.035000
6.075000	0.5	0.035500
6.083333	0.5	0.036125
6.091667	0.5	0.036250
6.100000	0.5	0.036875
6.108333	0.5	0.037625
6.116667	0.5	0.038000
6.125000	0.5	0.038375
6.133333	0.5	0.038500
6.141667	0.5	0.039125
6.150000	0.5	0.040250
6.158333	0.5	0.041000
6.166667	0.5	0.041250
6.175000	0.5	0.041625
6.183333	0.5	0.042250
6.191667	0.5	0.043125
6.200000	0.5	0.043625
6.208333	0.5	0.044250
6.216667	0.5	0.045000
6.225000	0.5	0.046000
6.233333	0.5	0.046625
6.241667	0.5	0.047125
6.250000	0.5	0.047625
6.258333	0.5	0.048125
6.266667	0.5	0.048000
6.275000	0.5	0.048250
6.283333	0.5	0.048500
6.291667	0.5	0.048875
6.300000	0.5	0.049000
6.308333	0.5	0.049500
6.316667	0.5	0.049750
6.325000	0.5	0.049875
6.333333	0.5	0.049750
6.341667	0.5	0.050250
6.350000	0.5	0.050500
6.358333	0.5	0.051125
6.366667	0.5	0.051750
6.375000	0.5	0.051875
6.383333	0.5	0.051750
6.391667	0.5	0.051500
6.400000	0.5	0.051625
6.408333	0.5	0.051750
6.416667	0.5	0.052125
6.425000	0.5	0.052625
6.433333	0.5	0.053000
6.441667	0.5	0.053375
6.450000	0.5	0.053375
6.458333	0.5	0.053500
6.466667	0.5	0.052875
6.475000	0.5	0.052375
6.483333	0.5	0.052625
6.491667	0.5	0.051875
6.500000	0.5	0.051500
6.508333	0.5	0.051500
6.516667	0.5	0.051250
6.525000	0.5	0.050875
6.533333	0.5	0.050750
6.541667	0.5	0.050625
6.550000	0.5	0.050375
6.558333	0.5	0.050125
6.566667	0.5	0.050500
6.575000	0.5	0.050125
6.583333	0.5	0.049875
6.591667	0.5	0.049625
6.600000	0.5	0.049375
6.608333	0.5	0.049375
6.616667	0.5	0.049125
6.625000	0.5	0.048375
6.633333	0.5	0.048250
6.641667	0.5	0.048125
6.650000	0.5	0.047750
6.658333	0.5	0.047250
6.666667	0.5	0.046750
6.675000	0.5	0.046000
6.683333	0.5	0.045000
6.691667	0.5	0.043375
6.700000	0.5	0.041250
6.708333	0.5	0.038500
6.716667	0.5	0.034500
6.725000	0.5	0.027875
6.733333	0.5	0.016875
6.741667	0.5	0.000250
6.750000	0.5	-0.027375
6.758333	0.5	-0.071250
6.766667	0.5	-0.139500
6.775000	0.5	-0.243000
6.783333	0.5	-0.392375
6.791667	0.5	-0.597375
6.800000	0.5	-0.862500
6.808333	0.5	-1.182375
6.816667	0.5	-1.540875
6.825000	0.5	-1.909875
6.833333	0.5	-2.251250
6.841667	0.5	-2.518000
6.850000	0.5	-2.658500
6.858333	0.5	-2.620750
6.866667	0.5	-2.354125
6.875000	0.5	-1.813000
6.883333	0.5	-0.960875
6.891667	0.5	0.230625
6.900000	0.5	1.777625
6.908333	0.5	3.681625
6.916667	0.5	5.925500
6.925000	0.5	8.468000
6.933333	0.5	11.236500
6.941667	0.5	14.124875
6.950000	0.5	16.990750
6.958333	0.5	19.663625
6.966667	0.5	21.962125
6.975000	0.5	23.723125
6.983333	0.5	24.824000
6.991667	0.5	25.208875
7.000000	0.5	24.893500
7.008333	0.5	23.959000
7.016667	0.5	22.530750
7.025000	0.5	20.755750
7.033333	0.5	18.778375
7.041667	0.5	16.727125
7.050000	0.5	14.705375
7.058333	0.5	12.786250
7.066667	0.5	11.017000
7.075000	0.5	9.423500
7.083333	0.5	8.014000
7.091667	0.5	6.784375
7.100000	0.5	5.724125
7.108333	0.5	4.818000
7.116667	0.5	4.049125
7.125000	0.5	3.400750
7.133333	0.5	2.855625
7.141667	0.5	2.399000
7.150000	0.5	2.017625
7.158333	0.5	1.699625
7.166667	0.5	1.434625
7.175000	0.5	1.214250
7.183333	0.5	1.030750
7.191667	0.5	0.878000
7.200000	0.5	0.750500
7.208333	0.5	0.644625
7.216667	0.5	0.555625
7.225000	0.5	0.480750
7.233333	0.5	0.418250
7.241667	0.5	0.365500
7.250000	0.5	0.321125
7.258333	0.5	0.283750
7.266667	0.5	0.251875
7.275000	0.5	0.225250
7.283333	0.5	0.202000
7.291667	0.5	0.182000
7.300000	0.5	0.164750
7.308333	0.5	0.150000
7.316667	0.5	0.137250
7.325000	0.5	0.126125
7.333333	0.5	0.116125
7.341667	0.5	0.108000
7.350000	0.5	0.101250
7.358333	0.5	0.095375
7.366667	0.5	0.090000
7.375000	0.5	0.085375
7.383333	0.5	0.080875
7.391667	0.5	0.077125
7.400000	0.5	0.074125
7.408333	0.5	0.071625
7.416667	0.5	0.070125
7.425000	0.5	0.068750
7.433333	0.5	0.068000
7.441667	0.5	0.067125
7.450000	0.5	0.066875
7.458333	0.5	0.066750
7.466667	0.5	0.066875
7.475000	0.5	0.067250
7.483333	0.5	0.067500
7.491667	0.5	0.068000
7.500000	0.5	0.068375
7.508333	0.5	0.068625
7.516667	0.5	0.069500
7.525000	0.5	0.070000
7.533333	0.5	0.070000
7.541667	0.5	0.070125
7.550000	0.5	0.070250
7.558333	0.5	0.070625
7.566667	0.5	0.070625
7.575000	0.5	0.071000
7.583333	0.5	0.071000
7.591667	0.5	0.070750
7.600000	0.5	0.070625
7.608333	0.5	0.070875
7.616667	0.5	0.070875
7.625000	0.5	0.070625
7.633333	0.5	0.070125
7.641667	0.5	0.070125
7.650000	0.5	0.069875
7.658333	0.5	0.069000
7.666667	0.5	0.068375
7.675000	0.5	0.068125
7.683333	0.5	0.067375
7.691667	0.5	0.067000
7.700000	0.5	0.066125
7.708333	0.5	0.065625
7.716667	0.5	0.065500
7.725000	0.5	0.065125
7.733333	0.5	0.065250
7.741667	0.5	0.065125
7.750000	0.5	0.065125
7.758333	0.5	0.065125
7.766667	0.5	0.065375
7.775000	0.5	0.065625
7.783333	0.5	0.066000
7.791667	0.5	0.066125
7.800000	0.5	0.066250
7.808333	0.5	0.066250
7.816667	0.5	0.066375
7.825000	0.5	0.066875
7.833333	0.5	0.067250
7.841667	0.5	0.067125
7.850000	0.5	0.067500
7.858333	0.5	0.068250
7.866667	0.5	0.068875
7.875000	0.5	0.069625
7.883333	0.5	0.070875
7.891667	0.5	0.072125
7.900000	0.5	0.074625
7.908333	0.5	0.077125
7.916667	0.5	0.080375
7.925000	0.5	0.084000
7.933333	0.5	0.088875
7.941667	0.5	0.094625
7.950000	0.5	0.101625
7.958333	0.5	0.110750
7.966667	0.5	0.121750
7.975000	0.5	0.136125
7.983333	0.5	0.153750
7.991667	0.5	0.175625
8.000000	0.5	0.202750
8.008333	0.5	0.236625
8.016667	0.5	0.278125
8.025000	0.5	0.329000
8.033333	0.5	0.391125
8.041667	0.5	0.464875
8.050000	0.5	0.552625
8.058333	0.5	0.655500
8.066667	0.5	0.774375
8.075000	0.5	0.909875
8.083333	0.5	1.062625
8.091667	0.5	1.233875
8.100000	0.5	1.422500
8.108333	0.5	1.629250
8.116667	0.5	1.853500
8.125000	0.5	2.095125
8.133333	0.5	2.354000
8.141667	0.5	2.628750
8.150000	0.5	2.918875
8.158333	0.5	3.224375
8.166667	0.5	3.544250
8.175000	0.5	3.877250
8.183333	0.5	4.223875
8.191667	0.5	4.583000
8.200000	0.5	4.953500
8.208333	0.5	5.335625
8.216667	0.5	5.728500
8.225000	0.5	6.131250
8.233333	0.5	6.543125
8.241667	0.5	6.964375
8.250000	0.5	7.394250
8.258333	0.5	7.832125
8.266667	0.5	8.278125
8.275000	0.5	8.731250
8.283333	0.5	9.191375
8.291667	0.5	9.657750
8.300000	0.5	10.130500
8.308333	0.5	10.609125
8.316667	0.5	11.093750
8.325000	0.5	11.583500
8.333333	0.5	12.077375
8.341667	0.5	12.574500
8.350000	0.5	13.071875
8.358333	0.5	13.562875
8.366667	0.5	14.033375
8.375000	0.5	14.457875
8.383333	0.5	14.795875
8.391667	0.5	14.994375
8.400000	0.5	14.996750
8.408333	0.5	14.756625
8.416667	0.5	14.250875
8.425000	0.5	13.490000
8.433333	0.5	12.515000
8.441667	0.5	11.389250
8.450000	0.5	10.184125
8.458333	0.5	8.968125
8.466667	0.5	7.796000
8.475000	0.5	6.706000
8.483333	0.5	5.720000
8.491667	0.5	4.847750
8.500000	0.5	4.088875
8.508333	0.5	3.436250
8.516667	0.5	2.880750
8.525000	0.5	2.411875
8.533333	0.5	2.018250
8.541667	0.5	1.688750
8.550000	0.5	1.414500
8.558333	0.5	1.186875
8.566667	0.5	0.998750
8.575000	0.5	0.843375
8.583333	0.5	0.715500
8.591667	0.5	0.610250
8.600000	0.5	0.523750
8.608333	0.5	0.452625
8.616667	0.5	0.394250
8.625000	0.5	0.346500
8.633333	0.5	0.307000
8.641667	0.5	0.274625
8.650000	0.5	0.247625
8.658333	0.5	0.226000
8.666667	0.5	0.208500
8.675000	0.5	0.194375
8.683333	0.5	0.182625
8.691667	0.5	0.173000
8.700000	0.5	0.165125
8.708333	0.5	0.158750
8.716667	0.5	0.153500
8.725000	0.5	0.149250
8.733333	0.5	0.145625
8.741667	0.5	0.142875
8.750000	0.5	0.140375
8.758333	0.5	0.137625
8.766667	0.5	0.135500
8.775000	0.5	0.133625
8.783333	0.5	0.132000
8.791667	0.5	0.130125
8.800000	0.5	0.128500
8.808333	0.5	0.127000
8.816667	0.5	0.125375
8.825000	0.5	0.123875
8.833333	0.5	0.121750
8.841667	0.5	0.119625
8.850000	0.5	0.117500
8.858333	0.5	0.115375
8.866667	0.5	0.113500
8.875000	0.5	0.111500
8.883333	0.5	0.109250
8.891667	0.5	0.107250
8.900000	0.5	0.105000
8.908333	0.5	0.103000
8.916667	0.5	0.101125
8.925000	0.5	0.099750
8.933333	0.5	0.098000
8.941667	0.5	0.096750
8.950000	0.5	0.096000
8.958333	0.5	0.095125
8.966667	0.5	0.094250
8.975000	0.5	0.093375
8.983333	0.5	0.093125
8.991667	0.5	0.092750
9.000000	0.5	0.092500
9.008333	0.5	0.092125
9.016667	0.5	0.091500
9.025000	0.5	0.091750
9.033333	0.5	0.091250
9.041667	0.5	0.091000
9.050000	0.5	0.090875
9.058333	0.5	0.091125
9.066667	0.5	0.090750
9.075000	0.5	0.090750
9.083333	0.5	0.090875
9.091667	0.5	0.091125
9.100000	0.5	0.091250
9.108333	0.5	0.091500
9.116667	0.5	0.091500
9.125000	0.5	0.091625
9.133333	0.5	0.091375
9.141667	0.5	0.091500
9.150000	0.5	0.091375
9.158333	0.5	0.091125
9.166667	0.5	0.091250
9.175000	0.5	0.091125
9.183333	0.5	0.090750
9.191667	0.5	0.090625
9.200000	0.5	0.091000
9.208333	0.5	0.091000
9.216667	0.5	0.091250
9.225000	0.5	0.091500
9.233333	0.5	0.092125
9.241667	0.5	0.091875
9.250000	0.5	0.091500
9.258333	0.5	0.091375
9.266667	0.5	0.091625
9.275000	0.5	0.091000
9.283333	0.5	0.090625
9.291667	0.5	0.090375
9.300000	0.5	0.090250
9.308333	0.5	0.090000
9.316667	0.5	0.089750
9.325000	0.5	0.090000
9.333333	0.5	0.090250
9.341667	0.5	0.090250
9.350000	0.5	0.090000
9.358333	0.5	0.089500
9.366667	0.5	0.089500
9.375000	0.5	0.089625
9.383333	0.5	0.089500
9.391667	0.5	0.089500
9.400000	0.5	0.089625
9.408333	0.5	0.089625
9.416667	0.5	0.089625
9.425000	0.5	0.089750
9.433333	0.5	0.090125
9.441667	0.5	0.090875
9.450000	0.5	0.091250
9.458333	0.5	0.091625
9.466667	0.5	0.092250
9.475000	0.5	0.093250
9.483333	0.5	0.094000
9.491667	0.5	0.094875
9.500000	0.5	0.096375
9.508333	0.5	0.098250
9.516667	0.5	0.100500
9.525000	0.5	0.103500
9.533333	0.5	0.106375
9.541667	0.5	0.110500
9.550000	0.5	0.115625
9.558333	0.5	0.121875
9.566667	0.5	0.129500
9.575000	0.5	0.137500
9.583333	0.5	0.147000
9.591667	0.5	0.158500
9.600000	0.5	0.171500
9.608333	0.5	0.187750
9.616667	0.5	0.207375
9.625000	0.5	0.231000
9.633333	0.5	0.259250
9.641667	0.5	0.294375
9.650000	0.5	0.337625
9.658333	0.5	0.390875
9.666667	0.5	0.456625
9.675000	0.5	0.537875
9.683333	0.5	0.637625
9.691667	0.5	0.759375
9.700000	0.5	0.907250
9.708333	0.5	1.085875
9.716667	0.5	1.299500
9.725000	0.5	1.553375
9.733333	0.5	1.850875
9.741667	0.5	2.196750
9.750000	0.5	2.594875
9.758333	0.5	3.048375
9.766667	0.5	3.559250
9.775000	0.5	4.127500
9.783333	0.5	4.753625
9.791667	0.5	5.434625
9.800000	0.5	6.166875
9.808333	0.5	6.944375
9.816667	0.5	7.760500
9.825000	0.5	8.605625
9.833333	0.5	9.470125
9.841667	0.5	10.342375
9.850000	0.5	11.209500
9.858333	0.5	12.059625
9.866667	0.5	12.878375
9.875000	0.5	13.653875
9.883333	0.5	14.373750
9.891667	0.5	15.025875
9.900000	0.5	15.599500
9.908333	0.5	16.085500
9.916667	0.5	16.476250
9.925000	0.5	16.766500
9.933333	0.5	16.953375
9.941667	0.5	17.033500
9.950000	0.5	17.008125
9.958333	0.5	16.879875
9.966667	0.5	16.652125
9.975000	0.5	16.331875
9.983333	0.5	15.925500
9.991667	0.5	15.441375
10.000000	0.5	14.889250
10.008333	0.5	14.278250
10.016667	0.5	13.618875
10.025000	0.5	12.921750
10.033333	0.5	12.197000
10.041667	0.5	11.454500
10.050000	0.5	10.703875
10.058333	0.5	9.954000
10.066667	0.5	9.213625
10.075000	0.5	8.488750
10.083333	0.5	7.786375
10.091667	0.5	7.111125
10.100000	0.5	6.467875
10.108333	0.5	5.859750
10.116667	0.5	5.288125
10.125000	0.5	4.755375
10.133333	0.5	4.262000
10.141667	0.5	3.807875
10.150000	0.5	3.392125
10.158333	0.5	3.014000
10.166667	0.5	2.672000
10.175000	0.5	2.364125
10.183333	0.5	2.088625
10.191667	0.5	1.843375
10.200000	0.5	1.626125
10.208333	0.5	1.434750
10.216667	0.5	1.267000
10.225000	0.5	1.120750
10.233333	0.5	0.994375
10.241667	0.5	0.886125
10.250000	0.5	0.794000
10.258333	0.5	0.716250
10.266667	0.5	0.652625
10.275000	0.5	0.601500
10.283333	0.5	0.562375
10.291667	0.5	0.534500
10.300000	0.5	0.517875
10.308333	0.5	0.512000
10.316667	0.5	0.517750
10.325000	0.5	0.535375
10.333333	0.5	0.565875
10.341667	0.5	0.611250
10.350000	0.5	0.672250
10.358333	0.5	0.750875
10.366667	0.5	0.849750
10.375000	0.5	0.970125
10.383333	0.5	1.115625
10.391667	0.5	1.288125
10.400000	0.5	1.491000
10.408333	0.5	1.726250
10.416667	0.5	1.997250
10.425000	0.5	2.305625
10.433333	0.5	2.653125
10.441667	0.5	3.040625
10.450000	0.5	3.468875
10.458333	0.5	3.937625
10.466667	0.5	4.445000
10.475000	0.5	4.987875
10.483333	0.5	5.564250
10.491667	0.5	6.168125
10.500000	0.5	6.794500
10.508333	0.5	7.436125
10.516667	0.5	8.085625
10.525000	0.5	8.734750
10.533333	0.5	9.374500
10.541667	0.5	9.995250
10.550000	0.5	10.587125
10.558333	0.5	11.140625
10.566667	0.5	11.647250
10.575000	0.5	12.098625
10.583333	0.5	12.486875
10.591667	0.5	12.805250
10.600000	0.5	13.049625
10.608333	0.5	13.216125
10.616667	0.5	13.301625
10.625000	0.5	13.306750
10.633333	0.5	13.232000
10.641667	0.5	13.079875
10.650000	0.5	12.854375
10.658333	0.5	12.560750
10.666667	0.5	12.204000
10.675000	0.5	11.791625
10.683333	0.5	11.331125
10.691667	0.5	10.830500
10.700000	0.5	10.297750
10.708333	0.5	9.741125
10.716667	0.5	9.168625
10.725000	0.5	8.587625
10.733333	0.5	8.004875
10.741667	0.5	7.427375
10.750000	0.5	6.861125
10.758333	0.5	6.310250
10.766667	0.5	5.779500
10.775000	0.5	5.272500
10.783333	0.5	4.791500
10.791667	0.5	4.338125
10.800000	0.5	3.914250
10.808333	0.5	3.520500
10.816667	0.5	3.156625
10.825000	0.5	2.822250
10.833333	0.5	2.517250
10.841667	0.5	2.239625
10.850000	0.5	1.988750
10.858333	0.5	1.763500
10.866667	0.5	1.561375
10.875000	0.5	1.381000
10.883333	0.5	1.221125
10.891667	0.5	1.079500
10.900000	0.5	0.954500
10.908333	0.5	0.844375
10.916667	0.5	0.747750
10.925000	0.5	0.663125
10.933333	0.5	0.589250
10.941667	0.5	0.525125
10.950000	0.5	0.469750
10.958333	0.5	0.421375
10.966667	0.5	0.379250
10.975000	0.5	0.342625
10.983333	0.5	0.311000
10.991667	0.5	0.283625
11.000000	0.5	0.259750
11.008333	0.5	0.239125
11.016667	0.5	0.221500
11.025000	0.5	0.205750
11.033333	0.5	0.192375
11.041667	0.5	0.180250
11.050000	0.5	0.169875
11.058333	0.5	0.160250
11.066667	0.5	0.152000
11.075000	0.5	0.144875
11.083333	0.5	0.138750
11.091667	0.5	0.133000
11.100000	0.5	0.127625
11.108333	0.5	0.122625
11.116667	0.5	0.117750
11.125000	0.5	0.113750
11.133333	0.5	0.110250
11.141667	0.5	0.107000
11.150000	0.5	0.103875
11.158333	0.5	0.101000
11.166667	0.5	0.098500
11.175000	0.5	0.096000
11.183333	0.5	0.094250
11.191667	0.5	0.092625
11.200000	0.5	0.090750
11.208333	0.5	0.089125
11.216667	0.5	0.087000
11.225000	0.5	0.085000
11.233333	0.5	0.083625
11.241667	0.5	0.082000
11.250000	0.5	0.080625
11.258333	0.5	0.079625
11.266667	0.5	0.078250
11.275000	0.5	0.077125
11.283333	0.5	0.075625
11.291667	0.5	0.074250
11.300000	0.5	0.073500
11.308333	0.5	0.073000
11.316667	0.5	0.072125
11.325000	0.5	0.071125
11.333333	0.5	0.070125
11.341667	0.5	0.069250
11.350000	0.5	0.068750
11.358333	0.5	0.068000
11.366667	0.5	0.067375
11.375000	0.5	0.067250
11.383333	0.5	0.066875
11.391667	0.5	0.066625
11.400000	0.5	0.066125
11.408333	0.5	0.065875
11.416667	0.5	0.065625
11.425000	0.5	0.065125
11.433333	0.5	0.064625
11.441667	0.5	0.064625
11.450000	0.5	0.065000
11.458333	0.5	0.065125
11.466667	0.5	0.064750
11.475000	0.5	0.065000
11.483333	0.5	0.064625
11.491667	0.5	0.064375
11.500000	0.5	0.064125
11.508333	0.5	0.063750
11.516667	0.5	0.063625
11.525000	0.5	0.063625
11.533333	0.5	0.063750
11.541667	0.5	0.063625
11.550000	0.5	0.063500
11.558333	0.5	0.063625
11.566667	0.5	0.063875
11.575000	0.5	0.064375
11.583333	0.5	0.064625
11.591667	0.5	0.065125
11.600000	0.5	0.065750
11.608333	0.5	0.066375
11.616667	0.5	0.066625
11.625000	0.5	0.067000
11.633333	0.5	0.067125
11.641667	0.5	0.067125
11.650000	0.5	0.067375
11.658333	0.5	0.067375
11.666667	0.5	0.067375
11.675000	0.5	0.067500
11.683333	0.5	0.067125
11.691667	0.5	0.066750
11.700000	0.5	0.066125
11.708333	0.5	0.065625
11.716667	0.5	0.065375
11.725000	0.5	0.065000
11.733333	0.5	0.064500
11.741667	0.5	0.063750
11.750000	0.5	0.062875
11.758333	0.5	0.062375
11.766667	0.5	0.061375
11.775000	0.5	0.060000
11.783333	0.5	0.059250
11.791667	0.5	0.058500
11.800000	0.5	0.057625
11.808333	0.5	0.056875
11.816667	0.5	0.056125
11.825000	0.5	0.055500
11.833333	0.5	0.054500
11.841667	0.5	0.053625
11.850000	0.5	0.053000
11.858333	0.5	0.052250
11.866667	0.5	0.051750
11.875000	0.5	0.050125
11.883333	0.5	0.049250
11.891667	0.5	0.048875
11.900000	0.5	0.048375
11.908333	0.5	0.047875
11.916667	0.5	0.047125
11.925000	0.5	0.046375
11.933333	0.5	0.045500
11.941667	0.5	0.044875
11.950000	0.5	0.044250
11.958333	0.5	0.043625
11.966667	0.5	0.042875
11.975000	0.5	0.042125
11.983333	0.5	0.041625
11.991667	0.5	0.041125
12.000000	0.5	0.041125
12.008333	0.5	0.040500
12.016667	0.5	0.039875
12.025000	0.5	0.040125
12.033333	0.5	0.039750
12.041667	0.5	0.039375
12.050000	0.5	0.038750
12.058333	0.5	0.038500
12.066667	0.5	0.038250
12.075000	0.5	0.038000
12.083333	0.5	0.038000
12.091667	0.5	0.037625
12.100000	0.5	0.037125
12.108333	0.5	0.036875
12.116667	0.5	0.036500
12.125000	0.5	0.036250
12.133333	0.5	0.036125
12.141667	0.5	0.036625
12.150000	0.5	0.036875
12.158333	0.5	0.037125
12.166667	0.5	0.037125
12.175000	0.5	0.037125
12.183333	0.5	0.037375
12.191667	0.5	0.037875
12.200000	0.5	0.038250
12.208333	0.5	0.038625
12.216667	0.5	0.039000
12.225000	0.5	0.039125
12.233333	0.5	0.039625
12.241667	0.5	0.040125
12.250000	0.5	0.040625
12.258333	0.5	0.041000
12.266667	0.5	0.042000
12.275000	0.5	0.042750
12.283333	0.5	0.043625
12.291667	0.5	0.044750
12.300000	0.5	0.046125
12.308333	0.5	0.047500
12.316667	0.5	0.048625
12.325000	0.5	0.049750
12.333333	0.5	0.050750
12.341667	0.5	0.051625
12.350000	0.5	0.052875
12.358333	0.5	0.053875
12.366667	0.5	0.054500
12.375000	0.5	0.055250
12.383333	0.5	0.055625
12.391667	0.5	0.055625
12.400000	0.5	0.055500
12.408333	0.5	0.055375
12.416667	0.5	0.055250
12.425000	0.5	0.054875
12.433333	0.5	0.054500
12.441667	0.5	0.053625
12.450000	0.5	0.053125
12.458333	0.5	0.052375
12.466667	0.5	0.051500
12.475000	0.5	0.050500
12.483333	0.5	0.049375
12.491667	0.5	0.048625
12.500000	0.5	0.047250
12.508333	0.5	0.046250
12.516667	0.5	0.045500
12.525000	0.5	0.044500
12.533333	0.5	0.043750
12.541667	0.5	0.043125
12.550000	0.5	0.042250
12.558333	0.5	0.041250
12.566667	0.5	0.040750
12.575000	0.5	0.040000
12.583333	0.5	0.039250
12.591667	0.5	0.038375
12.600000	0.5	0.037625
12.608333	0.5	0.037000
12.616667	0.5	0.036500
12.625000	0.5	0.035875
12.633333	0.5	0.035500
12.641667	0.5	0.035125
12.650000	0.5	0.034625
12.658333	0.5	0.034000
12.666667	0.5	0.033750
12.675000	0.5	0.033625
12.683333	0.5	0.033250
12.691667	0.5	0.033250
12.700000	0.5	0.032875
12.708333	0.5	0.033125
12.716667	0.5	0.033000
12.725000	0.5	0.032875
12.733333	0.5	0.032750
12.741667	0.5	0.032500
12.750000	0.5	0.032250
12.758333	0.5	0.032375
12.766667	0.5	0.032250
12.775000	0.5	0.032000
12.783333	0.5	0.031625
12.791667	0.5	0.031250
12.800000	0.5	0.030750
12.808333	0.5	0.030625
12.816667	0.5	0.030375
12.825000	0.5	0.030125
12.833333	0.5	0.029625
12.841667	0.5	0.029500
12.850000	0.5	0.029125
12.858333	0.5	0.029000
12.866667	0.5	0.028500
12.875000	0.5	0.028375
12.883333	0.5	0.028125
12.891667	0.5	0.028250
12.900000	0.5	0.028375
12.908333	0.5	0.028000
12.916667	0.5	0.028000
12.925000	0.5	0.027625
12.933333	0.5	0.027375
12.941667	0.5	0.027250
12.950000	0.5	0.027375
12.958333	0.5	0.027250
12.966667	0.5	0.026625
12.975000	0.5	0.026125
12.983333	0.5	0.025875
12.991667	0.5	0.026125
13.000000	0.5	0.026250
13.008333	0.5	0.026250
13.016667	0.5	0.026250
13.025000	0.5	0.026375
13.033333	0.5	0.026125
13.041667	0.5	0.026000
13.050000	0.5	0.025750
13.058333	0.5	0.025625
13.066667	0.5	0.025375
13.075000	0.5	0.025125
13.083333	0.5	0.024875
13.091667	0.5	0.025000
13.100000	0.5	0.025000
13.108333	0.5	0.025000
13.116667	0.5	0.024875
13.125000	0.5	0.025250
13.133333	0.5	0.025250
13.141667	0.5	0.025125
13.150000	0.5	0.025250
13.158333	0.5	0.025125
13.166667	0.5	0.024875
13.175000	0.5	0.024750
13.183333	0.5	0.024750
13.191667	0.5	0.025000
13.200000	0.5	0.025500
13.208333	0.5	0.025250
13.216667	0.5	0.025125
13.225000	0.5	0.025125
13.233333	0.5	0.025000
13.241667	0.5	0.025000
13.250000	0.5	0.025000
13.258333	0.5	0.025250
13.266667	0.5	0.025500
13.275000	0.5	0.025250
13.283333	0.5	0.025000
13.291667	0.5	0.024750
13.300000	0.5	0.024875
13.308333	0.5	0.025375
13.316667	0.5	0.025250
13.325000	0.5	0.025625
13.333333	0.5	0.025875
13.341667	0.5	0.025500
13.350000	0.5	0.025500
13.358333	0.5	0.025500
13.366667	0.5	0.025875
13.375000	0.5	0.026125
13.383333	0.5	0.026000
13.391667	0.5	0.026250
13.400000	0.5	0.026250
13.408333	0.5	0.026125
13.416667	0.5	0.025875
13.425000	0.5	0.025500
13.433333	0.5	0.025750
13.441667	0.5	0.025875
13.450000	0.5	0.026125
13.458333	0.5	0.026000
13.466667	0.5	0.026250
13.475000	0.5	0.026750
13.483333	0.5	0.026500
13.491667	0.5	0.026625
13.500000	0.5	0.026875
13.508333	0.5	0.026500
13.516667	0.5	0.026625
13.525000	0.5	0.026500
13.533333	0.5	0.026375
13.541667	0.5	0.026375
13.550000	0.5	0.026750
13.558333	0.5	0.027250
13.566667	0.5	0.027250
13.575000	0.5	0.026875
13.583333	0.5	0.026875
13.591667	0.5	0.026375
13.600000	0.5	0.026500
13.608333	0.5	0.026500
13.616667	0.5	0.026625
13.625000	0.5	0.026750
13.633333	0.5	0.027000
13.641667	0.5	0.026875
13.650000	0.5	0.027000
13.658333	0.5	0.026875
13.666667	0.5	0.026750
13.675000	0.5	0.026875
13.683333	0.5	0.027250
13.691667	0.5	0.027625
13.700000	0.5	0.027875
13.708333	0.5	0.028625
13.716667	0.5	0.028625
13.725000	0.5	0.028750
13.733333	0.5	0.028875
13.741667	0.5	0.029000
13.750000	0.5	0.029250
13.758333	0.5	0.029250
13.766667	0.5	0.029250
13.775000	0.5	0.029500
13.783333	0.5	0.029625
13.791667	0.5	0.029750
13.800000	0.5	0.029750
13.808333	0.5	0.030000
13.816667	0.5	0.030250
13.825000	0.5	0.030375
13.833333	0.5	0.030625
13.841667	0.5	0.030750
13.850000	0.5	0.031125
13.858333	0.5	0.031375
13.866667	0.5	0.031875
13.875000	0.5	0.031500
13.883333	0.5	0.031125
13.891667	0.5	0.030500
13.900000	0.5	0.030250
13.908333	0.5	0.030250
13.916667	0.5	0.030500
13.925000	0.5	0.030375
13.933333	0.5	0.030375
13.941667	0.5	0.030375
13.950000	0.5	0.030375
13.958333	0.5	0.030125
13.966667	0.5	0.030125
13.975000	0.5	0.030000
13.983333	0.5	0.030125
13.991667	0.5	0.030250
14.000000	0.5	0.030375
14.008333	0.5	0.030500
14.016667	0.5	0.030125
14.025000	0.5	0.029375
14.033333	0.5	0.029375
14.041667	0.5	0.028750
14.050000	0.5	0.028250
14.058333	0.5	0.027750
14.066667	0.5	0.027375
14.075000	0.5	0.026875
14.083333	0.5	0.026500
14.091667	0.5	0.026375
14.100000	0.5	0.026500
14.108333	0.5	0.026000
14.116667	0.5	0.025375
14.125000	0.5	0.025250
14.133333	0.5	0.024750
14.141667	0.5	0.024625
14.150000	0.5	0.024250
14.158333	0.5	0.024125
14.166667	0.5	0.023750
14.175000	0.5	0.023750
14.183333	0.5	0.023125
14.191667	0.5	0.022500
14.200000	0.5	0.021875
14.208333	0.5	0.021500
14.216667	0.5	0.021250
14.225000	0.5	0.021125
14.233333	0.5	0.020375
14.241667	0.5	0.019750
14.250000	0.5	0.019125
14.258333	0.5	0.018750
14.266667	0.5	0.018500
14.275000	0.5	0.018750
14.283333	0.5	0.018500
14.291667	0.5	0.018875
14.300000	0.5	0.018875
14.308333	0.5	0.018625
14.316667	0.5	0.018625
14.325000	0.5	0.018500
14.333333	0.5	0.018125
14.341667	0.5	0.017625
14.350000	0.5	0.017000
14.358333	0.5	0.016875
14.366667	0.5	0.016375
14.375000	0.5	0.016500
14.383333	0.5	0.016250
14.391667	0.5	0.016500
14.400000	0.5	0.016750
14.408333	0.5	0.017000
14.416667	0.5	0.017250
14.425000	0.5	0.017500
14.433333	0.5	0.017625
14.441667	0.5	0.017625
14.450000	0.5	0.017750
14.458333	0.5	0.017625
14.466667	0.5	0.017500
14.475000	0.5	0.017000
14.483333	0.5	0.016875
14.491667	0.5	0.016750
14.500000	0.5	0.016625
14.508333	0.5	0.016375
14.516667	0.5	0.016375
14.525000	0.5	0.016375
14.533333	0.5	0.016375
14.541667	0.5	0.016500
14.550000	0.5	0.016375
14.558333	0.5	0.016250
14.566667	0.5	0.015625
14.575000	0.5	0.015500
14.583333	0.5	0.015125
14.591667	0.5	0.014625
14.600000	0.5	0.014500
14.608333	0.5	0.014250
14.616667	0.5	0.013875
14.625000	0.5	0.013375
14.633333	0.5	0.013125
14.641667	0.5	0.013000
14.650000	0.5	0.012750
14.658333	0.5	0.013000
14.666667	0.5	0.013500
14.675000	0.5	0.013625
14.683333	0.5	0.013625
14.691667	0.5	0.013375
14.700000	0.5	0.013625
14.708333	0.5	0.013500
14.716667	0.5	0.013250
14.725000	0.5	0.013500
14.733333	0.5	0.013875
14.741667	0.5	0.014125
14.750000	0.5	0.013750
14.758333	0.5	0.013500
14.766667	0.5	0.013625
14.775000	0.5	0.013750
14.783333	0.5	0.013625
14.791667	0.5	0.014125
14.800000	0.5	0.014625
14.808333	0.5	0.014750
14.816667	0.5	0.015000
14.825000	0.5	0.015000
14.833333	0.5	0.014500
14.841667	0.5	0.014375
14.850000	0.5	0.014500
14.858333	0.5	0.014750
14.866667	0.5	0.015000
14.875000	0.5	0.015000
14.883333	0.5	0.014875
14.891667	0.5	0.015000
14.900000	0.5	0.015000
14.908333	0.5	0.015375
14.916667	0.5	0.014625
14.925000	0.5	0.014750
14.933333	0.5	0.015000
14.941667	0.5	0.015375
14.950000	0.5	0.015625
14.958333	0.5	0.015500
14.966667	0.5	0.015750
14.975000	0.5	0.015750
14.983333	0.5	0.015625
14.991667	0.5	0.015500
15.000000	0.5	0.015500
15.008333	0.5	0.015875
15.016667	0.5	0.015750
15.025000	0.5	0.015375
15.033333	0.5	0.015375
15.041667	0.5	0.015125
15.050000	0.5	0.015250
15.058333	0.5	0.014875
15.066667	0.5	0.015000
15.075000	0.5	0.015000
15.083333	0.5	0.015125
15.091667	0.5	0.014750
15.100000	0.5	0.014500
15.108333	0.5	0.014125
15.116667	0.5	0.013750
15.125000	0.5	0.013375
15.133333	0.5	0.012875
15.141667	0.5	0.012750
15.150000	0.5	0.012500
15.158333	0.5	0.012000
15.166667	0.5	0.011750
15.175000	0.5	0.011625
15.183333	0.5	0.011875
15.191667	0.5	0.012000
15.200000	0.5	0.011750
15.208333	0.5	0.011750
15.216667	0.5	0.011500
15.225000	0.5	0.011500
15.233333	0.5	0.011375
15.241667	0.5	0.011125
15.250000	0.5	0.011250
15.258333	0.5	0.011250
15.266667	0.5	0.011125
15.275000	0.5	0.011000
15.283333	0.5	0.011250
15.291667	0.5	0.011125
15.300000	0.5	0.011125
15.308333	0.5	0.011625
15.316667	0.5	0.012500
15.325000	0.5	0.012500
15.333333	0.5	0.012875
15.341667	0.5	0.013000
15.350000	0.5	0.013375
15.358333	0.5	0.013750
15.366667	0.5	0.014625
15.375000	0.5	0.014750
15.383333	0.5	0.014875
15.391667	0.5	0.015250
15.400000	0.5	0.015375
15.408333	0.5	0.015625
15.416667	0.5	0.016250
15.425000	0.5	0.016750
15.433333	0.5	0.017250
15.441667	0.5	0.017625
15.450000	0.5	0.017750
15.458333	0.5	0.017875
15.466667	0.5	0.018000
15.475000	0.5	0.018625
15.483333	0.5	0.018500
15.491667	0.5	0.018625
15.500000	0.5	0.019125
15.508333	0.5	0.019875
15.516667	0.5	0.019750
15.525000	0.5	0.020000
15.533333	0.5	0.020500
15.541667	0.5	0.020375
15.550000	0.5	0.020500
15.558333	0.5	0.020625
15.566667	0.5	0.020750
15.575000	0.5	0.020750
15.583333	0.5	0.021000
15.591667	0.5	0.021750
15.600000	0.5	0.022000
15.608333	0.5	0.022625
15.616667	0.5	0.023500
15.625000	0.5	0.023500
15.633333	0.5	0.024000
15.641667	0.5	0.024375
15.650000	0.5	0.024500
15.658333	0.5	0.024875
15.666667	0.5	0.024875
15.675000	0.5	0.024875
15.683333	0.5	0.025000
15.691667	0.5	0.025625
15.700000	0.5	0.025875
15.708333	0.5	0.025750
15.716667	0.5	0.026000
15.725000	0.5	0.026000
15.733333	0.5	0.026375
15.741667	0.5	0.026625
15.750000	0.5	0.026625
15.758333	0.5	0.026625
15.766667	0.5	0.026750
15.775000	0.5	0.026875
15.783333	0.5	0.027250
15.791667	0.5	0.027625
15.800000	0.5	0.027750
15.808333	0.5	0.028375
15.816667	0.5	0.028375
15.825000	0.5	0.028875
15.833333	0.5	0.029000
15.841667	0.5	0.029125
15.850000	0.5	0.029625
15.858333	0.5	0.029750
15.866667	0.5	0.030000
15.875000	0.5	0.030625
15.883333	0.5	0.030875
15.891667	0.5	0.031250
15.900000	0.5	0.031250
15.908333	0.5	0.031250
15.916667	0.5	0.031375
15.925000	0.5	0.031750
15.933333	0.5	0.031750
15.941667	0.5	0.031750
15.950000	0.5	0.031750
15.958333	0.5	0.032250
15.966667	0.5	0.032625
15.975000	0.5	0.032500
15.983333	0.5	0.032750
15.991667	0.5	0.033000
16.000000	0.5	0.033125
16.008333	0.5	0.033000
16.016667	0.5	0.033000
16.025000	0.5	0.032750
16.033333	0.5	0.033000
16.041667	0.5	0.033250
16.050000	0.5	0.033000
16.058333	0.5	0.033125
16.066667	0.5	0.033125
16.075000	0.5	0.033250
16.083333	0.5	0.032750
16.091667	0.5	0.032500
16.100000	0.5	0.032500
16.108333	0.5	0.032500
16.116667	0.5	0.032250
16.125000	0.5	0.032000
16.133333	0.5	0.031875
16.141667	0.5	0.032000
16.150000	0.5	0.032000
16.158333	0.5	0.031750
16.166667	0.5	0.031500
16.175000	0.5	0.031500
16.183333	0.5	0.031375
16.191667	0.5	0.030750
16.200000	0.5	0.030500
16.208333	0.5	0.030625
16.216667	0.5	0.030750
16.225000	0.5	0.030125
16.233333	0.5	0.029625
16.241667	0.5	0.029375
16.250000	0.5	0.029375
16.258333	0.5	0.029125
16.266667	0.5	0.028750
16.275000	0.5	0.028500
16.283333	0.5	0.028250
16.291667	0.5	0.027750
16.300000	0.5	0.027750
16.308333	0.5	0.027750
16.316667	0.5	0.027500
16.325000	0.5	0.026625
16.333333	0.5	0.026375
16.341667	0.5	0.026125
16.350000	0.5	0.026000
16.358333	0.5	0.025625
16.366667	0.5	0.025250
16.375000	0.5	0.025125
16.383333	0.5	0.025000
16.391667	0.5	0.024750
16.400000	0.5	0.024375
16.408333	0.5	0.024625
16.416667	0.5	0.024500
16.425000	0.5	0.024250
16.433333	0.5	0.024250
16.441667	0.5	0.023750
16.450000	0.5	0.023750
16.458333	0.5	0.023750
16.466667	0.5	0.023500
16.475000	0.5	0.023375
16.483333	0.5	0.023500
16.491667	0.5	0.023500
16.500000	0.5	0.023625
16.508333	0.5	0.023625
16.516667	0.5	0.023750
16.525000	0.5	0.023375
16.533333	0.5	0.023125
16.541667	0.5	0.023000
16.550000	0.5	0.023000
16.558333	0.5	0.022625
16.566667	0.5	0.022875
16.575000	0.5	0.023000
16.583333	0.5	0.022875
16.591667	0.5	0.022500
16.600000	0.5	0.022625
16.608333	0.5	0.022625
16.616667	0.5	0.022500
16.625000	0.5	0.022500
16.633333	0.5	0.023000
16.641667	0.5	0.023375
16.650000	0.5	0.023500
16.658333	0.5	0.023500
16.666667	0.5	0.023500
16.675000	0.5	0.023625
16.683333	0.5	0.023750
16.691667	0.5	0.023500
16.700000	0.5	0.023500
16.708333	0.5	0.023750
16.716667	0.5	0.023750
16.725000	0.5	0.023875
16.733333	0.5	0.023750
16.741667	0.5	0.023875
16.750000	0.5	0.024000
16.758333	0.5	0.023750
16.766667	0.5	0.024000
16.775000	0.5	0.023875
16.783333	0.5	0.023625
16.791667	0.5	0.024000
16.800000	0.5	0.024750
16.808333	0.5	0.024750
16.816667	0.5	0.024500
16.825000	0.5	0.024375
16.833333	0.5	0.024500
16.841667	0.5	0.024375
16.850000	0.5	0.024375
16.858333	0.5	0.024125
16.866667	0.5	0.024375
16.875000	0.5	0.024750
16.883333	0.5	0.024625
16.891667	0.5	0.024500
16.900000	0.5	0.024750
16.908333	0.5	0.024625
16.916667	0.5	0.024250
16.925000	0.5	0.024125
16.933333	0.5	0.024250
16.941667	0.5	0.024125
16.950000	0.5	0.023625
16.958333	0.5	0.022750
16.966667	0.5	0.022375
16.975000	0.5	0.021875
16.983333	0.5	0.021500
16.991667	0.5	0.021125
17.000000	0.5	0.020750
17.008333	0.5	0.020375
17.016667	0.5	0.019875
17.025000	0.5	0.019625
17.033333	0.5	0.019375
17.041667	0.5	0.018875
17.050000	0.5	0.018750
17.058333	0.5	0.017625
17.066667	0.5	0.016875
17.075000	0.5	0.016000
17.083333	0.5	0.014500
17.091667	0.5	0.013125
17.100000	0.5	0.011875
17.108333	0.5	0.010375
17.116667	0.5	0.008625
17.125000	0.5	0.006500
17.133333	0.5	0.004125
17.141667	0.5	0.001625
17.150000	0.5	-0.000750
17.158333	0.5	-0.003750
17.166667	0.5	-0.006875
17.175000	0.5	-0.010875
17.183333	0.5	-0.015000
17.191667	0.5	-0.019250
17.200000	0.5	-0.023500
17.208333	0.5	-0.027875
17.216667	0.5	-0.032625
17.225000	0.5	-0.037625
17.233333	0.5	-0.042875
17.241667	0.5	-0.047875
17.250000	0.5	-0.053625
17.258333	0.5	-0.059750
17.266667	0.5	-0.065125
17.275000	0.5	-0.070625
17.283333	0.5	-0.075875
17.291667	0.5	-0.080875
17.300000	0.5	-0.085875
17.308333	0.5	-0.090500
17.316667	0.5	-0.094500
17.325000	0.5	-0.098125
17.333333	0.5	-0.101500
17.341667	0.5	-0.104000
17.350000	0.5	-0.105875
17.358333	0.5	-0.107250
17.366667	0.5	-0.108250
17.375000	0.5	-0.108500
17.383333	0.5	-0.107875
17.391667	0.5	-0.106375
17.400000	0.5	-0.104625
17.408333	0.5	-0.101750
17.416667	0.5	-0.098625
17.425000	0.5	-0.094875
17.433333	0.5	-0.091000
17.441667	0.5	-0.087000
17.450000	0.5	-0.082625
17.458333	0.5	-0.077375
17.466667	0.5	-0.071875
17.475000	0.5	-0.066250
17.483333	0.5	-0.061125
17.491667	0.5	-0.055875
17.500000	0.5	-0.050500
17.508333	0.5	-0.045000
17.516667	0.5	-0.039750
17.525000	0.5	-0.034875
17.533333	0.5	-0.029750
17.541667	0.5	-0.024750
17.550000	0.5	-0.020375
17.558333	0.5	-0.016125
17.566667	0.5	-0.012000
17.575000	0.5	-0.008500
17.583333	0.5	-0.005000
17.591667	0.5	-0.001750
17.600000	0.5	0.000625
17.608333	0.5	0.002750
17.616667	0.5	0.004750
17.625000	0.5	0.006875
17.633333	0.5	0.009125
17.641667	0.5	0.010875
17.650000	0.5	0.012375
17.658333	0.5	0.013500
17.666667	0.5	0.014750
17.675000	0.5	0.015750
17.683333	0.5	0.016625
17.691667	0.5	0.017375
17.700000	0.5	0.018125
17.708333	0.5	0.018375
17.716667	0.5	0.018625
17.725000	0.5	0.019125
17.733333	0.5	0.019000
17.741667	0.5	0.019000
17.750000	0.5	0.019000
17.758333	0.5	0.018625
17.766667	0.5	0.018750
17.775000	0.5	0.018500
17.783333	0.5	0.018250
17.791667	0.5	0.018250
17.800000	0.5	0.017875
17.808333	0.5	0.017875
17.816667	0.5	0.017625
17.825000	0.5	0.017000
17.833333	0.5	0.016875
17.841667	0.5	0.016625
17.850000	0.5	0.016000
17.858333	0.5	0.015750
17.866667	0.5	0.015500
17.875000	0.5	0.015375
17.883333	0.5	0.015000
17.891667	0.5	0.014875
17.900000	0.5	0.014625
17.908333	0.5	0.014750
17.916667	0.5	0.014250
17.925000	0.5	0.014125
17.933333	0.5	0.014000
17.941667	0.5	0.013125
17.950000	0.5	0.012750
17.958333	0.5	0.012500
17.966667	0.5	0.012250
17.975000	0.5	0.012250
17.983333	0.5	0.012250
17.991667	0.5	0.012875
18.000000	0.5	0.012750
18.008333	0.5	0.012625
18.016667	0.5	0.012375
18.025000	0.5	0.011875
18.033333	0.5	0.011375
18.041667	0.5	0.011125
18.050000	0.5	0.009875
18.058333	0.5	0.009750
18.066667	0.5	0.009625
18.075000	0.5	0.009000
18.083333	0.5	0.008875
18.091667	0.5	0.008750
18.100000	0.5	0.008000
18.108333	0.5	0.007500
18.116667	0.5	0.006750
18.125000	0.5	0.005875
18.133333	0.5	0.005500
18.141667	0.5	0.005000
18.150000	0.5	0.004750
18.158333	0.5	0.004500
18.166667	0.5	0.003625
18.175000	0.5	0.003000
18.183333	0.5	0.002000
18.191667	0.5	0.001125
18.200000	0.5	0.000125
18.208333	0.5	-0.000750
18.216667	0.5	-0.001625
18.225000	0.5	-0.003125
18.233333	0.5	-0.004250
18.241667	0.5	-0.005375
18.250000	0.5	-0.007125
18.258333	0.5	-0.008875
18.266667	0.5	-0.010375
18.275000	0.5	-0.012125
18.283333	0.5	-0.014125
18.291667	0.5	-0.015875
18.300000	0.5	-0.017750
18.308333	0.5	-0.020000
18.316667	0.5	-0.022250
18.325000	0.5	-0.024375
18.333333	0.5	-0.026375
18.341667	0.5	-0.028375
18.350000	0.5	-0.030125
18.358333	0.5	-0.032000
18.366667	0.5	-0.034000
18.375000	0.5	-0.035625
18.383333	0.5	-0.037375
18.391667	0.5	-0.038500
18.400000	0.5	-0.039750
18.408333	0.5	-0.040875
18.416667	0.5	-0.042375
18.425000	0.5	-0.043250
18.433333	0.5	-0.043625
18.441667	0.5	-0.044125
18.450000	0.5	-0.043750
18.458333	0.5	-0.043125
18.466667	0.5	-0.042875
18.475000	0.5	-0.042125
18.483333	0.5	-0.040875
18.491667	0.5	-0.039750
18.500000	0.5	-0.038250
18.508333	0.5	-0.036875
18.516667	0.5	-0.035500
18.525000	0.5	-0.034125
18.533333	0.5	-0.032500
18.541667	0.5	-0.030375
18.550000	0.5	-0.028500
18.558333	0.5	-0.026500
18.566667	0.5	-0.024250
18.575000	0.5	-0.022000
18.583333	0.5	-0.020000
18.591667	0.5	-0.017875
18.600000	0.5	-0.016250
18.608333	0.5	-0.014250
18.616667	0.5	-0.012375
18.625000	0.5	-0.010250
18.633333	0.5	-0.008125
18.641667	0.5	-0.006125
18.650000	0.5	-0.004125
18.658333	0.5	-0.003000
18.666667	0.5	-0.001750
18.675000	0.5	-0.000500
18.683333	0.5	0.000625
18.691667	0.5	0.001500
18.700000	0.5	0.002500
18.708333	0.5	0.003375
18.716667	0.5	0.004375
18.725000	0.5	0.005125
18.733333	0.5	0.005875
18.741667	0.5	0.006500
18.750000	0.5	0.007250
18.758333	0.5	0.008500
18.766667	0.5	0.009375
18.775000	0.5	0.009500
18.783333	0.5	0.010125
18.791667	0.5	0.010625
18.800000	0.5	0.011000
18.808333	0.5	0.011250
18.816667	0.5	0.011750
18.825000	0.5	0.012000
18.833333	0.5	0.012375
18.841667	0.5	0.012750
18.850000	0.5	0.013250
18.858333	0.5	0.013500
18.866667	0.5	0.013500
18.875000	0.5	0.013750
18.883333	0.5	0.014000
18.891667	0.5	0.014000
18.900000	0.5	0.014000
18.908333	0.5	0.014375
18.916667	0.5	0.014625
18.925000	0.5	0.014375
18.933333	0.5	0.014375
18.941667	0.5	0.014250
18.950000	0.5	0.014500
18.958333	0.5	0.014625
18.966667	0.5	0.014625
18.975000	0.5	0.014250
18.983333	0.5	0.014000
18.991667	0.5	0.013750
19.000000	0.5	0.013625
19.008333	0.5	0.013375
19.016667	0.5	0.013125
19.025000	0.5	0.013125
19.033333	0.5	0.012875
19.041667	0.5	0.012250
19.050000	0.5	0.012000
19.058333	0.5	0.012000
19.066667	0.5	0.012000
19.075000	0.5	0.011375
19.083333	0.5	0.011250
19.091667	0.5	0.011000
19.100000	0.5	0.011000
19.108333	0.5	0.010625
19.116667	0.5	0.010250
19.125000	0.5	0.009875
19.133333	0.5	0.009500
19.141667	0.5	0.009250
19.150000	0.5	0.009125
19.158333	0.5	0.008750
19.166667	0.5	0.008250
19.175000	0.5	0.007875
19.183333	0.5	0.007500
19.191667	0.5	0.007000
19.200000	0.5	0.006875
19.208333	0.5	0.006625
19.216667	0.5	0.006750
19.225000	0.5	0.006125
19.233333	0.5	0.005500
19.241667	0.5	0.005250
19.250000	0.5	0.005125
19.258333	0.5	0.004750
19.266667	0.5	0.004500
19.275000	0.5	0.004250
19.283333	0.5	0.004250
19.291667	0.5	0.003750
19.300000	0.5	0.003500
19.308333	0.5	0.003375
19.316667	0.5	0.003250
19.325000	0.5	0.003375
19.333333	0.5	0.003375
19.341667	0.5	0.003000
19.350000	0.5	0.003000
19.358333	0.5	0.002875
19.366667	0.5	0.003000
19.375000	0.5	0.003250
19.383333	0.5	0.003375
19.391667	0.5	0.003375
19.400000	0.5	0.003125
19.408333	0.5	0.003250
19.416667	0.5	0.002625
19.425000	0.5	0.002500
19.433333	0.5	0.002375
19.441667	0.5	0.002125
19.450000	0.5	0.002125
19.458333	0.5	0.002125
19.466667	0.5	0.002250
19.475000	0.5	0.001875
19.483333	0.5	0.001750
19.491667	0.5	0.001625
19.500000	0.5	0.001625
19.508333	0.5	0.001625
19.516667	0.5	0.001625
19.525000	0.5	0.001500
19.533333	0.5	0.001250
19.541667	0.5	0.001000
19.550000	0.5	0.001250
19.558333	0.5	0.001500
19.566667	0.5	0.001125
19.575000	0.5	0.000625
19.583333	0.5	0.000375
19.591667	0.5	0.000000
19.600000	0.5	-0.000750
19.608333	0.5	-0.001375
19.616667	0.5	-0.001750
19.625000	0.5	-0.002125
19.633333	0.5	-0.002750
19.641667	0.5	-0.003375
19.650000	0.5	-0.004000
19.658333	0.5	-0.004625
19.666667	0.5	-0.005625
19.675000	0.5	-0.006125
19.683333	0.5	-0.006625
19.691667	0.5	-0.007625
19.700000	0.5	-0.008625
19.708333	0.5	-0.009250
19.716667	0.5	-0.010250
19.725000	0.5	-0.010625
19.733333	0.5	-0.011250
19.741667	0.5	-0.012250
19.750000	0.5	-0.013125
19.758333	0.5	-0.014125
19.766667	0.5	-0.014750
19.775000	0.5	-0.015000
19.783333	0.5	-0.015500
19.791667	0.5	-0.015750
19.800000	0.5	-0.016000
19.808333	0.5	-0.016375
19.816667	0.5	-0.016625
19.825000	0.5	-0.016500
19.833333	0.5	-0.016875
19.841667	0.5	-0.017250
19.850000	0.5	-0.017750
19.858333	0.5	-0.017750
19.866667	0.5	-0.018000
19.875000	0.5	-0.018375
19.883333	0.5	-0.018500
19.891667	0.5	-0.018750
19.900000	0.5	-0.018125
19.908333	0.5	-0.017875
19.916667	0.5	-0.018250
19.925000	0.5	-0.018125
19.933333	0.5	-0.017750
19.941667	0.5	-0.017625
19.950000	0.5	-0.017500
19.958333	0.5	-0.017500
19.966667	0.5	-0.017125
19.975000	0.5	-0.016375
19.983333	0.5	-0.016000
19.991667	0.5	-0.015750
20.000000	0.5	-0.015500
20.008333	0.5	-0.014875
20.016667	0.5	-0.014625
20.025000	0.5	-0.014000
20.033333	0.5	-0.013250
20.041667	0.5	-0.012625
20.050000	0.5	-0.012000
20.058333	0.5	-0.011375
20.066667	0.5	-0.011125
20.075000	0.5	-0.011000
20.083333	0.5	-0.010500
20.091667	0.5	-0.010125
20.100000	0.5	-0.009375
20.108333	0.5	-0.008750
20.116667	0.5	-0.008375
20.125000	0.5	-0.007625
20.133333	0.5	-0.007375
20.141667	0.5	-0.006500
20.150000	0.5	-0.005875
20.158333	0.5	-0.005125
20.166667	0.5	-0.004625
20.175000	0.5	-0.004375
20.183333	0.5	-0.004000
20.191667	0.5	-0.003625
20.200000	0.5	-0.003000
20.208333	0.5	-0.002500
20.216667	0.5	-0.002000
20.225000	0.5	-0.001000
20.233333	0.5	-0.000125
20.241667	0.5	0.000625
20.250000	0.5	0.001000
20.258333	0.5	0.001750
20.266667	0.5	0.002000
20.275000	0.5	0.002125
20.283333	0.5	0.003125
20.291667	0.5	0.003750
20.300000	0.5	0.004625
20.308333	0.5	0.005875
20.316667	0.5	0.007000
20.325000	0.5	0.008250
20.333333	0.5	0.009500
20.341667	0.5	0.010250
20.350000	0.5	0.010875
20.358333	0.5	0.011875
20.366667	0.5	0.013500
20.375000	0.5	0.014875
20.383333	0.5	0.016250
20.391667	0.5	0.017625
20.400000	0.5	0.018875
20.408333	0.5	0.020500
20.416667	0.5	0.022375
20.425000	0.5	0.024625
20.433333	0.5	0.027375
20.441667	0.5	0.030125
20.450000	0.5	0.033125
20.458333	0.5	0.036250
20.466667	0.5	0.040000
20.475000	0.5	0.043750
20.483333	0.5	0.047500
20.491667	0.5	0.052125
20.500000	0.5	0.057125
20.508333	0.5	0.063000
20.516667	0.5	0.068625
20.525000	0.5	0.074875
20.533333	0.5	0.081375
20.541667	0.5	0.088125
20.550000	0.5	0.095625
20.558333	0.5	0.102875
20.566667	0.5	0.110625
20.575000	0.5	0.118875
20.583333	0.5	0.127375
20.591667	0.5	0.135875
20.600000	0.5	0.145250
20.608333	0.5	0.154250
20.616667	0.5	0.163125
20.625000	0.5	0.172125
20.633333	0.5	0.180500
20.641667	0.5	0.188875
20.650000	0.5	0.197125
20.658333	0.5	0.205125
20.666667	0.5	0.212750
20.675000	0.5	0.219750
20.683333	0.5	0.226250
20.691667	0.5	0.232000
20.700000	0.5	0.237375
20.708333	0.5	0.242250
20.716667	0.5	0.245750
20.725000	0.5	0.248500
20.733333	0.5	0.250750
20.741667	0.5	0.251625
20.750000	0.5	0.251500
20.758333	0.5	0.250625
20.766667	0.5	0.249000
20.775000	0.5	0.246500
20.783333	0.5	0.243625
20.791667	0.5	0.239500
20.800000	0.5	0.234750
20.808333	0.5	0.229500
20.816667	0.5	0.223750
20.825000	0.5	0.217375
20.833333	0.5	0.210375
20.841667	0.5	0.202875
20.850000	0.5	0.195125
20.858333	0.5	0.187250
20.866667	0.5	0.178375
20.875000	0.5	0.170000
20.883333	0.5	0.161750
20.891667	0.5	0.153000
20.900000	0.5	0.144500
20.908333	0.5	0.136375
20.916667	0.5	0.127750
20.925000	0.5	0.120000
20.933333	0.5	0.112875
20.941667	0.5	0.105750
20.950000	0.5	0.098875
20.958333	0.5	0.092625
20.966667	0.5	0.086375
20.975000	0.5	0.080500
20.983333	0.5	0.074375
20.991667	0.5	0.068750
21.000000	0.5	0.063750
21.008333	0.5	0.059250
21.016667	0.5	0.055500
21.025000	0.5	0.051375
21.033333	0.5	0.047625
21.041667	0.5	0.044000
21.050000	0.5	0.040750
21.058333	0.5	0.037500
21.066667	0.5	0.035250
21.075000	0.5	0.033125
21.083333	0.5	0.031375
21.091667	0.5	0.029125
21.100000	0.5	0.027625
21.108333	0.5	0.025750
21.116667	0.5	0.024000
21.125000	0.5	0.022750
21.133333	0.5	0.021875
21.141667	0.5	0.021000
21.150000	0.5	0.020375
21.158333	0.5	0.020000
21.166667	0.5	0.019625
21.175000	0.5	0.018625
21.183333	0.5	0.018000
21.191667	0.5	0.017375
21.200000	0.5	0.016625
21.208333	0.5	0.016125
21.216667	0.5	0.016000
21.225000	0.5	0.015750
21.233333	0.5	0.015625
21.241667	0.5	0.015625
21.250000	0.5	0.015375
21.258333	0.5	0.015125
21.266667	0.5	0.014750
21.275000	0.5	0.014500
21.283333	0.5	0.014500
21.291667	0.5	0.013875
21.300000	0.5	0.013500
21.308333	0.5	0.012875
21.316667	0.5	0.012875
21.325000	0.5	0.013125
21.333333	0.5	0.013000
21.341667	0.5	0.012750
21.350000	0.5	0.012625
21.358333	0.5	0.012375
21.366667	0.5	0.012000
21.375000	0.5	0.011625
21.383333	0.5	0.011500
21.391667	0.5	0.010875
21.400000	0.5	0.010750
21.408333	0.5	0.010875
21.416667	0.5	0.010875
21.425000	0.5	0.010875
21.433333	0.5	0.010625
21.441667	0.5	0.010250
21.450000	0.5	0.010625
21.458333	0.5	0.010500
21.466667	0.5	0.010500
21.475000	0.5	0.010000
21.483333	0.5	0.009625
21.491667	0.5	0.009750
21.500000	0.5	0.009500
21.508333	0.5	0.009250
21.516667	0.5	0.008750
21.525000	0.5	0.008500
21.533333	0.5	0.007875
21.541667	0.5	0.007875
21.550000	0.5	0.008000
21.558333	0.5	0.007875
21.566667	0.5	0.007500
21.575000	0.5	0.007125
21.583333	0.5	0.006875
21.591667	0.5	0.006625
21.600000	0.5	0.006500
21.608333	0.5	0.006125
21.616667	0.5	0.006500
21.625000	0.5	0.006125
21.633333	0.5	0.006250
21.641667	0.5	0.006375
21.650000	0.5	0.006500
21.658333	0.5	0.006500
21.666667	0.5	0.006500
21.675000	0.5	0.006125
21.683333	0.5	0.006250
21.691667	0.5	0.006125
21.700000	0.5	0.006125
21.708333	0.5	0.005875
21.716667	0.5	0.005375
21.725000	0.5	0.005125
21.733333	0.5	0.004500
21.741667	0.5	0.005000
21.750000	0.5	0.005125
21.758333	0.5	0.005000
21.766667	0.5	0.004750
21.775000	0.5	0.004500
21.783333	0.5	0.004625
21.791667	0.5	0.005250
21.800000	0.5	0.005625
21.808333	0.5	0.005875
21.816667	0.5	0.006000
21.825000	0.5	0.005750
21.833333	0.5	0.005875
21.841667	0.5	0.005875
21.850000	0.5	0.005625
21.858333	0.5	0.005500
21.866667	0.5	0.005000
21.875000	0.5	0.005125
21.883333	0.5	0.005750
21.891667	0.5	0.006125
21.900000	0.5	0.006375
21.908333	0.5	0.006625
21.916667	0.5	0.006625
21.925000	0.5	0.006500
21.933333	0.5	0.006500
21.941667	0.5	0.006500
21.950000	0.5	0.006750
21.958333	0.5	0.006875
21.966667	0.5	0.006500
21.975000	0.5	0.006500
21.983333	0.5	0.006875
21.991667	0.5	0.007500
22.000000	0.5	0.007875
22.008333	0.5	0.008375
22.016667	0.5	0.008625
22.025000	0.5	0.009125
22.033333	0.5	0.009125
22.041667	0.5	0.009000
22.050000	0.5	0.009500
22.058333	0.5	0.009250
22.066667	0.5	0.009250
22.075000	0.5	0.009750
22.083333	0.5	0.010500
22.091667	0.5	0.010875
22.100000	0.5	0.010875
22.108333	0.5	0.011375
22.116667	0.5	0.012000
22.125000	0.5	0.012375
22.133333	0.5	0.012500
22.141667	0.5	0.013000
22.150000	0.5	0.013500
22.158333	0.5	0.013375
22.166667	0.5	0.014000
22.175000	0.5	0.014750
22.183333	0.5	0.015250
22.191667	0.5	0.015625
22.200000	0.5	0.015875
22.208333	0.5	0.016000
22.216667	0.5	0.016625
22.225000	0.5	0.017000
22.233333	0.5	0.017125
22.241667	0.5	0.017375
22.250000	0.5	0.017500
22.258333	0.5	0.017750
22.266667	0.5	0.018000
22.275000	0.5	0.018750
22.283333	0.5	0.019250
22.291667	0.5	0.019625
22.300000	0.5	0.020125
22.308333	0.5	0.020500
22.316667	0.5	0.020625
22.325000	0.5	0.020875
22.333333	0.5	0.021000
22.341667	0.5	0.021375
22.350000	0.5	0.022125
22.358333	0.5	0.022625
22.366667	0.5	0.022750
22.375000	0.5	0.023250
22.383333	0.5	0.024125
22.391667	0.5	0.024750
22.400000	0.5	0.025125
22.408333	0.5	0.025250
22.416667	0.5	0.025875
22.425000	0.5	0.026500
22.433333	0.5	0.027000
22.441667	0.5	0.027375
22.450000	0.5	0.027750
22.458333	0.5	0.027875
22.466667	0.5	0.028625
22.475000	0.5	0.029125
22.483333	0.5	0.029125
22.491667	0.5	0.029250
22.500000	0.5	0.029750
22.508333	0.5	0.030125
22.516667	0.5	0.029875
22.525000	0.5	0.030625
22.533333	0.5	0.031125
22.541667	0.5	0.031125
22.550000	0.5	0.031625
22.558333	0.5	0.031875
22.566667	0.5	0.032000
22.575000	0.5	0.032000
22.583333	0.5	0.032500
22.591667	0.5	0.032250
22.600000	0.5	0.032750
22.608333	0.5	0.033125
22.616667	0.5	0.033000
22.625000	0.5	0.033000
22.633333	0.5	0.033000
22.641667	0.5	0.032875
22.650000	0.5	0.032875
22.658333	0.5	0.033000
22.666667	0.5	0.033500
22.675000	0.5	0.033625
22.683333	0.5	0.033500
22.691667	0.5	0.033250
22.700000	0.5	0.033500
22.708333	0.5	0.033625
22.716667	0.5	0.033125
22.725000	0.5	0.033250
22.733333	0.5	0.033000
22.741667	0.5	0.033000
22.750000	0.5	0.032875
22.758333	0.5	0.032750
22.766667	0.5	0.032750
22.775000	0.5	0.032625
22.783333	0.5	0.032625
22.791667	0.5	0.032875
22.800000	0.5	0.032750
22.808333	0.5	0.033125
22.816667	0.5	0.032875
22.825000	0.5	0.032875
22.833333	0.5	0.032375
22.841667	0.5	0.032000
22.850000	0.5	0.031625
22.858333	0.5	0.031625
22.866667	0.5	0.031625
22.875000	0.5	0.031750
22.883333	0.5	0.031375
22.891667	0.5	0.031125
22.900000	0.5	0.031125
22.908333	0.5	0.031000
22.916667	0.5	0.031375
22.925000	0.5	0.031625
22.933333	0.5	0.031750
22.941667	0.5	0.031750
22.950000	0.5	0.032125
22.958333	0.5	0.032500
22.966667	0.5	0.032500
22.975000	0.5	0.032500
22.983333	0.5	0.032250
22.991667	0.5	0.032250
23.000000	0.5	0.032250
23.008333	0.5	0.032250
23.016667	0.5	0.032250
23.025000	0.5	0.032250
23.033333	0.5	0.032625
23.041667	0.5	0.032750
23.050000	0.5	0.032875
23.058333	0.5	0.032875
23.066667	0.5	0.033000
23.075000	0.5	0.033125
23.083333	0.5	0.033125
23.091667	0.5	0.033625
23.100000	0.5	0.033625
23.108333	0.5	0.033625
23.116667	0.5	0.033750
23.125000	0.5	0.033625
23.133333	0.5	0.033500
23.141667	0.5	0.033375
23.150000	0.5	0.033500
23.158333	0.5	0.033500
23.166667	0.5	0.033750
23.175000	0.5	0.033750
23.183333	0.5	0.033500
23.191667	0.5	0.033125
23.200000	0.5	0.032875
23.208333	0.5	0.033250
23.216667	0.5	0.033250
23.225000	0.5	0.033500
23.233333	0.5	0.033375
23.241667	0.5	0.033250
23.250000	0.5	0.033375
23.258333	0.5	0.033375
23.266667	0.5	0.033625
23.275000	0.5	0.033875
23.283333	0.5	0.033500
23.291667	0.5	0.033875
23.300000	0.5	0.033750
23.308333	0.5	0.033625
23.316667	0.5	0.033375
23.325000	0.5	0.033250
23.333333	0.5	0.033500
23.341667	0.5	0.033500
23.350000	0.5	0.033125
23.358333	0.5	0.032875
23.366667	0.5	0.032875
23.375000	0.5	0.033125
23.383333	0.5	0.032875
23.391667	0.5	0.032750
23.400000	0.5	0.032750
23.408333	0.5	0.033000
23.416667	0.5	0.033250
23.425000	0.5	0.033125
23.433333	0.5	0.033625
23.441667	0.5	0.034125
23.450000	0.5	0.034250
23.458333	0.5	0.034125
23.466667	0.5	0.034125
23.475000	0.5	0.034125
23.483333	0.5	0.034125
23.491667	0.5	0.034125
23.500000	0.5	0.034125
23.508333	0.5	0.033875
23.516667	0.5	0.033375
23.525000	0.5	0.033375
23.533333	0.5	0.033625
23.541667	0.5	0.033875
23.550000	0.5	0.033250
23.558333	0.5	0.033125
23.566667	0.5	0.032625
23.575000	0.5	0.032625
23.583333	0.5	0.032750
23.591667	0.5	0.032625
23.600000	0.5	0.032875
23.608333	0.5	0.032500
23.616667	0.5	0.032000
23.625000	0.5	0.031750
23.633333	0.5	0.031875
23.641667	0.5	0.031375
23.650000	0.5	0.030875
23.658333	0.5	0.030625
23.666667	0.5	0.030250
23.675000	0.5	0.030125
23.683333	0.5	0.029750
23.691667	0.5	0.029625
23.700000	0.5	0.029375
23.708333	0.5	0.029125
23.716667	0.5	0.029125
23.725000	0.5	0.028625
23.733333	0.5	0.028500
23.741667	0.5	0.027875
23.750000	0.5	0.027000
23.758333	0.5	0.026750
23.766667	0.5	0.026625
23.775000	0.5	0.026250
23.783333	0.5	0.025875
23.791667	0.5	0.025750
23.800000	0.5	0.025375
23.808333	0.5	0.025250
23.816667	0.5	0.025000
23.825000	0.5	0.024375
23.833333	0.5	0.024125
23.841667	0.5	0.024000
23.850000	0.5	0.023500
23.858333	0.5	0.023250
23.866667	0.5	0.023000
23.875000	0.5	0.022750
23.883333	0.5	0.022625
23.891667	0.5	0.023000
23.900000	0.5	0.022625
23.908333	0.5	0.022625
23.916667	0.5	0.022500
23.925000	0.5	0.022375
23.933333	0.5	0.021625
23.941667	0.5	0.021125
23.950000	0.5	0.020625
23.958333	0.5	0.020625
23.966667	0.5	0.020625
23.975000	0.5	0.020875
23.983333	0.5	0.020875
23.991667	0.5	0.020750
24.000000	0.5	0.020750
24.008333	0.5	0.020625
24.016667	0.5	0.020750
24.025000	0.5	0.020750
24.033333	0.5	0.020750
24.041667	0.5	0.020500
24.050000	0.5	0.020500
24.058333	0.5	0.020625
24.066667	0.5	0.020500
24.075000	0.5	0.021125
24.083333	0.5	0.021000
24.091667	0.5	0.020875
24.100000	0.5	0.020875
24.108333	0.5	0.021000
24.116667	0.5	0.021000
24.125000	0.5	0.020750
24.133333	0.5	0.020625
24.141667	0.5	0.020375
24.150000	0.5	0.020250
24.158333	0.5	0.019875
24.166667	0.5	0.019750
24.175000	0.5	0.019500
24.183333	0.5	0.019375
24.191667	0.5	0.019250
24.200000	0.5	0.019250
24.208333	0.5	0.019250
24.216667	0.5	0.019000
24.225000	0.5	0.018750
24.233333	0.5	0.018625
24.241667	0.5	0.018000
24.250000	0.5	0.017750
24.258333	0.5	0.017750
24.266667	0.5	0.017625
24.275000	0.5	0.016875
24.283333	0.5	0.016500
24.291667	0.5	0.016500
24.300000	0.5	0.016375
24.308333	0.5	0.015750
24.316667	0.5	0.015375
24.325000	0.5	0.015125
24.333333	0.5	0.015000
24.341667	0.5	0.014750
24.350000	0.5	0.014750
24.358333	0.5	0.014875
24.366667	0.5	0.014750
24.375000	0.5	0.014500
24.383333	0.5	0.014250
24.391667	0.5	0.014125
24.400000	0.5	0.013875
24.408333	0.5	0.013625
24.416667	0.5	0.013500
24.425000	0.5	0.013125
24.433333	0.5	0.013250
24.441667	0.5	0.013000
24.450000	0.5	0.012875
24.458333	0.5	0.012875
24.466667	0.5	0.012750
24.475000	0.5	0.012750
24.483333	0.5	0.013125
24.491667	0.5	0.013000
24.500000	0.5	0.013125
24.508333	0.5	0.013250
24.516667	0.5	0.013125
24.525000	0.5	0.012875
24.533333	0.5	0.012875
24.541667	0.5	0.013000
24.550000	0.5	0.013000
24.558333	0.5	0.013125
24.566667	0.5	0.013500
24.575000	0.5	0.013750
24.583333	0.5	0.014000
24.591667	0.5	0.014125
24.600000	0.5	0.014000
24.608333	0.5	0.013625
24.616667	0.5	0.013375
24.625000	0.5	0.013750
24.633333	0.5	0.013750
24.641667	0.5	0.014000
24.650000	0.5	0.014500
24.658333	0.5	0.014750
24.666667	0.5	0.015250
24.675000	0.5	0.015375
24.683333	0.5	0.015875
24.691667	0.5	0.016125
24.700000	0.5	0.016625
24.708333	0.5	0.016750
24.716667	0.5	0.017250
24.725000	0.5	0.017500
24.733333	0.5	0.017625
24.741667	0.5	0.018000
24.750000	0.5	0.018625
24.758333	0.5	0.019250
24.766667	0.5	0.019875
24.775000	0.5	0.020000
24.783333	0.5	0.020375
24.791667	0.5	0.020750
24.800000	0.5	0.021125
24.808333	0.5	0.021875
24.816667	0.5	0.022500
24.825000	0.5	0.022875
24.833333	0.5	0.023000
24.841667	0.5	0.023500
24.850000	0.5	0.023875
24.858333	0.5	0.024000
24.866667	0.5	0.024375
24.875000	0.5	0.024750
24.883333	0.5	0.025625
24.891667	0.5	0.026000
24.900000	0.5	0.026250
24.908333	0.5	0.026750
24.916667	0.5	0.027000
24.925000	0.5	0.027875
24.933333	0.5	0.028375
24.941667	0.5	0.028250
24.950000	0.5	0.028375
24.958333	0.5	0.029125
24.966667	0.5	0.029500
24.975000	0.5	0.029625
24.983333	0.5	0.030125
24.991667	0.5	0.030125
25.000000	0.5	0.030125
