# Supplementary material for: Dynamic character displacement among a pair of bacterial phyllosphere commensals in situ
Source: Nat Commun. 2022 May 20;13:2836. doi: 10.1038/s41467-022-30469-3 (PMC9123166; doi:10.1038/s41467-022-30469-3)
Supplement: Supplementary file 11 — Source Data [file 41467_2022_30469_MOESM11_ESM.zip › Source Data/Supplementary Figure 5/Xylose+Glucose t0 b.txt]

File Path	chrom://marshall/Chromeleon7/HPLC_Ultimate_3000/Users/helucas/20200720_OrganicAcids_CCR_L257.seq/477.smp/RI_1.channel/RI_1.chm
Channel	RI_1

Injection Information:
Data Vault	Chromeleon7
Injection	Xyl_Glu_t0_b_II
Injection Number	146
Position	GC2
Comment	
Processing Method	Quantitative
Instrument Method	20200525_Rezex_ROA_OrganicAcid_600uL_2500uM_H2SO4_50A_50D
Type	Unknown
Status	Finished
Injection Date	7/23/2020
Injection Time	11:24:49 AM
Injection Volume (µl)	10.000
Dilution Factor	1.0000
Weight	1.0000

Chromatogram Data Information:
Time Min. (min)	0.000000
Time Max. (min)	25.000000
Data Points	3001
Detector	RI
Generating Data System	Chromeleon 7.2.5.9507
Exporting Data System	Chromeleon 7.2.8.0
Operator	Instrument Controller
Signal Quantity	Refractive 
Signal Unit	µRIU
Signal Min.	-2.699125
Signal Max.	25.186875
Channel	RI_1
Driver Name	RID520Driver.dll
Channel Type	Evaluation
Min. Step (s)	0.5
Max. Step (s)	0.5
Average Step (s)	0.5

Signal Parameter Information:
Signal Info	

Chromatogram Data:
Time (min)	Step (s)	Value (µRIU)
0.000000	n.a.	0.003000
0.008333	0.5	0.002875
0.016667	0.5	0.003000
0.025000	0.5	0.003375
0.033333	0.5	0.003750
0.041667	0.5	0.004000
0.050000	0.5	0.004375
0.058333	0.5	0.004625
0.066667	0.5	0.004375
0.075000	0.5	0.004375
0.083333	0.5	0.004500
0.091667	0.5	0.004625
0.100000	0.5	0.004750
0.108333	0.5	0.004875
0.116667	0.5	0.005000
0.125000	0.5	0.004750
0.133333	0.5	0.004875
0.141667	0.5	0.004375
0.150000	0.5	0.004375
0.158333	0.5	0.004125
0.166667	0.5	0.003875
0.175000	0.5	0.003500
0.183333	0.5	0.003625
0.191667	0.5	0.003500
0.200000	0.5	0.003875
0.208333	0.5	0.003625
0.216667	0.5	0.003500
0.225000	0.5	0.003750
0.233333	0.5	0.003500
0.241667	0.5	0.003625
0.250000	0.5	0.003875
0.258333	0.5	0.003625
0.266667	0.5	0.003125
0.275000	0.5	0.003125
0.283333	0.5	0.003250
0.291667	0.5	0.003000
0.300000	0.5	0.002625
0.308333	0.5	0.002125
0.316667	0.5	0.002125
0.325000	0.5	0.001625
0.333333	0.5	0.001250
0.341667	0.5	0.000625
0.350000	0.5	0.000000
0.358333	0.5	-0.000625
0.366667	0.5	-0.000875
0.375000	0.5	-0.001500
0.383333	0.5	-0.002000
0.391667	0.5	-0.002500
0.400000	0.5	-0.002750
0.408333	0.5	-0.003250
0.416667	0.5	-0.003500
0.425000	0.5	-0.003875
0.433333	0.5	-0.004125
0.441667	0.5	-0.004250
0.450000	0.5	-0.004500
0.458333	0.5	-0.004625
0.466667	0.5	-0.004875
0.475000	0.5	-0.005125
0.483333	0.5	-0.005875
0.491667	0.5	-0.006375
0.500000	0.5	-0.006625
0.508333	0.5	-0.006625
0.516667	0.5	-0.006875
0.525000	0.5	-0.007375
0.533333	0.5	-0.007875
0.541667	0.5	-0.008125
0.550000	0.5	-0.008500
0.558333	0.5	-0.009375
0.566667	0.5	-0.009500
0.575000	0.5	-0.009875
0.583333	0.5	-0.010000
0.591667	0.5	-0.010125
0.600000	0.5	-0.010250
0.608333	0.5	-0.010250
0.616667	0.5	-0.010500
0.625000	0.5	-0.011000
0.633333	0.5	-0.010875
0.641667	0.5	-0.011000
0.650000	0.5	-0.011250
0.658333	0.5	-0.011000
0.666667	0.5	-0.010750
0.675000	0.5	-0.010875
0.683333	0.5	-0.011000
0.691667	0.5	-0.010750
0.700000	0.5	-0.009875
0.708333	0.5	-0.010125
0.716667	0.5	-0.010125
0.725000	0.5	-0.009875
0.733333	0.5	-0.009625
0.741667	0.5	-0.009375
0.750000	0.5	-0.009250
0.758333	0.5	-0.008875
0.766667	0.5	-0.008375
0.775000	0.5	-0.008125
0.783333	0.5	-0.008250
0.791667	0.5	-0.007875
0.800000	0.5	-0.007375
0.808333	0.5	-0.007375
0.816667	0.5	-0.007000
0.825000	0.5	-0.006875
0.833333	0.5	-0.006625
0.841667	0.5	-0.006750
0.850000	0.5	-0.006250
0.858333	0.5	-0.006125
0.866667	0.5	-0.005625
0.875000	0.5	-0.005125
0.883333	0.5	-0.005125
0.891667	0.5	-0.004375
0.900000	0.5	-0.004375
0.908333	0.5	-0.004000
0.916667	0.5	-0.003750
0.925000	0.5	-0.003750
0.933333	0.5	-0.003875
0.941667	0.5	-0.003750
0.950000	0.5	-0.003375
0.958333	0.5	-0.003125
0.966667	0.5	-0.003125
0.975000	0.5	-0.003000
0.983333	0.5	-0.002875
0.991667	0.5	-0.002625
1.000000	0.5	-0.002375
1.008333	0.5	-0.001750
1.016667	0.5	-0.001750
1.025000	0.5	-0.001875
1.033333	0.5	-0.001375
1.041667	0.5	-0.001375
1.050000	0.5	-0.001000
1.058333	0.5	-0.000875
1.066667	0.5	-0.001000
1.075000	0.5	-0.001125
1.083333	0.5	-0.001000
1.091667	0.5	-0.000875
1.100000	0.5	-0.000625
1.108333	0.5	-0.001000
1.116667	0.5	-0.001250
1.125000	0.5	-0.001000
1.133333	0.5	-0.000625
1.141667	0.5	-0.000500
1.150000	0.5	-0.001000
1.158333	0.5	-0.001000
1.166667	0.5	-0.001250
1.175000	0.5	-0.001125
1.183333	0.5	-0.001000
1.191667	0.5	-0.001125
1.200000	0.5	-0.001125
1.208333	0.5	-0.000875
1.216667	0.5	-0.001125
1.225000	0.5	-0.001000
1.233333	0.5	-0.001250
1.241667	0.5	-0.001625
1.250000	0.5	-0.001250
1.258333	0.5	-0.000875
1.266667	0.5	-0.000875
1.275000	0.5	-0.001000
1.283333	0.5	-0.000750
1.291667	0.5	-0.000500
1.300000	0.5	-0.000375
1.308333	0.5	-0.000375
1.316667	0.5	0.000125
1.325000	0.5	0.000750
1.333333	0.5	0.001250
1.341667	0.5	0.001125
1.350000	0.5	0.001375
1.358333	0.5	0.001500
1.366667	0.5	0.001500
1.375000	0.5	0.001375
1.383333	0.5	0.001500
1.391667	0.5	0.002000
1.400000	0.5	0.002250
1.408333	0.5	0.003000
1.416667	0.5	0.003500
1.425000	0.5	0.003250
1.433333	0.5	0.003250
1.441667	0.5	0.003250
1.450000	0.5	0.003625
1.458333	0.5	0.003500
1.466667	0.5	0.003500
1.475000	0.5	0.003500
1.483333	0.5	0.003750
1.491667	0.5	0.004000
1.500000	0.5	0.004250
1.508333	0.5	0.003875
1.516667	0.5	0.004125
1.525000	0.5	0.004250
1.533333	0.5	0.004125
1.541667	0.5	0.004125
1.550000	0.5	0.004250
1.558333	0.5	0.004250
1.566667	0.5	0.004375
1.575000	0.5	0.004375
1.583333	0.5	0.004250
1.591667	0.5	0.004250
1.600000	0.5	0.004375
1.608333	0.5	0.004875
1.616667	0.5	0.004625
1.625000	0.5	0.004625
1.633333	0.5	0.004625
1.641667	0.5	0.004125
1.650000	0.5	0.003625
1.658333	0.5	0.003875
1.666667	0.5	0.003875
1.675000	0.5	0.003375
1.683333	0.5	0.002625
1.691667	0.5	0.002375
1.700000	0.5	0.002250
1.708333	0.5	0.002250
1.716667	0.5	0.002125
1.725000	0.5	0.002250
1.733333	0.5	0.002375
1.741667	0.5	0.002375
1.750000	0.5	0.002500
1.758333	0.5	0.002000
1.766667	0.5	0.001625
1.775000	0.5	0.001500
1.783333	0.5	0.001500
1.791667	0.5	0.001250
1.800000	0.5	0.001250
1.808333	0.5	0.001000
1.816667	0.5	0.000750
1.825000	0.5	0.000625
1.833333	0.5	-0.000125
1.841667	0.5	0.000000
1.850000	0.5	0.000375
1.858333	0.5	0.000250
1.866667	0.5	0.000000
1.875000	0.5	-0.000125
1.883333	0.5	-0.000875
1.891667	0.5	-0.001125
1.900000	0.5	-0.001250
1.908333	0.5	-0.001500
1.916667	0.5	-0.002250
1.925000	0.5	-0.002750
1.933333	0.5	-0.003000
1.941667	0.5	-0.003375
1.950000	0.5	-0.004250
1.958333	0.5	-0.004500
1.966667	0.5	-0.005000
1.975000	0.5	-0.005125
1.983333	0.5	-0.005375
1.991667	0.5	-0.005750
2.000000	0.5	-0.006250
2.008333	0.5	-0.006625
2.016667	0.5	-0.006750
2.025000	0.5	-0.006750
2.033333	0.5	-0.006875
2.041667	0.5	-0.007125
2.050000	0.5	-0.007750
2.058333	0.5	-0.008250
2.066667	0.5	-0.008250
2.075000	0.5	-0.008500
2.083333	0.5	-0.008625
2.091667	0.5	-0.008875
2.100000	0.5	-0.009125
2.108333	0.5	-0.009500
2.116667	0.5	-0.009625
2.125000	0.5	-0.009500
2.133333	0.5	-0.009625
2.141667	0.5	-0.009625
2.150000	0.5	-0.010000
2.158333	0.5	-0.010375
2.166667	0.5	-0.010625
2.175000	0.5	-0.010500
2.183333	0.5	-0.010250
2.191667	0.5	-0.010500
2.200000	0.5	-0.010250
2.208333	0.5	-0.010250
2.216667	0.5	-0.010125
2.225000	0.5	-0.009750
2.233333	0.5	-0.009250
2.241667	0.5	-0.008875
2.250000	0.5	-0.008750
2.258333	0.5	-0.008750
2.266667	0.5	-0.008500
2.275000	0.5	-0.008500
2.283333	0.5	-0.008500
2.291667	0.5	-0.008250
2.300000	0.5	-0.008125
2.308333	0.5	-0.007875
2.316667	0.5	-0.007125
2.325000	0.5	-0.006625
2.333333	0.5	-0.006250
2.341667	0.5	-0.006000
2.350000	0.5	-0.005500
2.358333	0.5	-0.004875
2.366667	0.5	-0.004500
2.375000	0.5	-0.004000
2.383333	0.5	-0.003750
2.391667	0.5	-0.003500
2.400000	0.5	-0.003125
2.408333	0.5	-0.002625
2.416667	0.5	-0.002250
2.425000	0.5	-0.002000
2.433333	0.5	-0.001750
2.441667	0.5	-0.001500
2.450000	0.5	-0.001375
2.458333	0.5	-0.001000
2.466667	0.5	-0.000750
2.475000	0.5	-0.000375
2.483333	0.5	0.000000
2.491667	0.5	0.000000
2.500000	0.5	-0.000125
2.508333	0.5	-0.000250
2.516667	0.5	-0.000125
2.525000	0.5	0.000000
2.533333	0.5	0.000000
2.541667	0.5	-0.000125
2.550000	0.5	0.000000
2.558333	0.5	0.000125
2.566667	0.5	0.000250
2.575000	0.5	0.000250
2.583333	0.5	0.000125
2.591667	0.5	0.000875
2.600000	0.5	0.000500
2.608333	0.5	0.000375
2.616667	0.5	0.000250
2.625000	0.5	-0.000250
2.633333	0.5	-0.000625
2.641667	0.5	-0.000750
2.650000	0.5	-0.000500
2.658333	0.5	-0.000375
2.666667	0.5	-0.000250
2.675000	0.5	-0.000250
2.683333	0.5	-0.000250
2.691667	0.5	0.000000
2.700000	0.5	-0.000125
2.708333	0.5	0.000000
2.716667	0.5	0.000250
2.725000	0.5	0.000125
2.733333	0.5	0.000000
2.741667	0.5	0.000250
2.750000	0.5	0.000375
2.758333	0.5	0.000250
2.766667	0.5	0.000500
2.775000	0.5	0.000875
2.783333	0.5	0.001125
2.791667	0.5	0.001125
2.800000	0.5	0.001250
2.808333	0.5	0.001500
2.816667	0.5	0.001375
2.825000	0.5	0.001500
2.833333	0.5	0.001500
2.841667	0.5	0.001875
2.850000	0.5	0.001625
2.858333	0.5	0.001750
2.866667	0.5	0.002125
2.875000	0.5	0.002125
2.883333	0.5	0.002375
2.891667	0.5	0.002625
2.900000	0.5	0.002750
2.908333	0.5	0.002250
2.916667	0.5	0.002000
2.925000	0.5	0.002375
2.933333	0.5	0.002375
2.941667	0.5	0.002375
2.950000	0.5	0.002375
2.958333	0.5	0.002125
2.966667	0.5	0.001875
2.975000	0.5	0.001375
2.983333	0.5	0.001000
2.991667	0.5	0.000750
3.000000	0.5	0.001000
3.008333	0.5	0.001125
3.016667	0.5	0.000750
3.025000	0.5	0.000500
3.033333	0.5	0.000250
3.041667	0.5	0.000000
3.050000	0.5	-0.000375
3.058333	0.5	-0.000750
3.066667	0.5	-0.001375
3.075000	0.5	-0.002000
3.083333	0.5	-0.002500
3.091667	0.5	-0.002750
3.100000	0.5	-0.003000
3.108333	0.5	-0.003500
3.116667	0.5	-0.003875
3.125000	0.5	-0.004000
3.133333	0.5	-0.004375
3.141667	0.5	-0.004750
3.150000	0.5	-0.005125
3.158333	0.5	-0.006000
3.166667	0.5	-0.006500
3.175000	0.5	-0.006875
3.183333	0.5	-0.007250
3.191667	0.5	-0.007750
3.200000	0.5	-0.008375
3.208333	0.5	-0.008500
3.216667	0.5	-0.009250
3.225000	0.5	-0.009750
3.233333	0.5	-0.009750
3.241667	0.5	-0.010000
3.250000	0.5	-0.010625
3.258333	0.5	-0.011125
3.266667	0.5	-0.011750
3.275000	0.5	-0.011750
3.283333	0.5	-0.011625
3.291667	0.5	-0.011750
3.300000	0.5	-0.012000
3.308333	0.5	-0.012000
3.316667	0.5	-0.011875
3.325000	0.5	-0.011875
3.333333	0.5	-0.012125
3.341667	0.5	-0.012500
3.350000	0.5	-0.012875
3.358333	0.5	-0.012875
3.366667	0.5	-0.012875
3.375000	0.5	-0.012250
3.383333	0.5	-0.012000
3.391667	0.5	-0.012250
3.400000	0.5	-0.012250
3.408333	0.5	-0.012500
3.416667	0.5	-0.012750
3.425000	0.5	-0.013000
3.433333	0.5	-0.013250
3.441667	0.5	-0.013625
3.450000	0.5	-0.013250
3.458333	0.5	-0.012750
3.466667	0.5	-0.012250
3.475000	0.5	-0.011750
3.483333	0.5	-0.011625
3.491667	0.5	-0.011250
3.500000	0.5	-0.011000
3.508333	0.5	-0.010500
3.516667	0.5	-0.010125
3.525000	0.5	-0.009750
3.533333	0.5	-0.009250
3.541667	0.5	-0.008750
3.550000	0.5	-0.008625
3.558333	0.5	-0.008375
3.566667	0.5	-0.007875
3.575000	0.5	-0.007750
3.583333	0.5	-0.007125
3.591667	0.5	-0.006125
3.600000	0.5	-0.006000
3.608333	0.5	-0.005500
3.616667	0.5	-0.005000
3.625000	0.5	-0.004500
3.633333	0.5	-0.003500
3.641667	0.5	-0.003000
3.650000	0.5	-0.002750
3.658333	0.5	-0.002375
3.666667	0.5	-0.001875
3.675000	0.5	-0.001000
3.683333	0.5	-0.000375
3.691667	0.5	0.000125
3.700000	0.5	0.000250
3.708333	0.5	0.000750
3.716667	0.5	0.001125
3.725000	0.5	0.001250
3.733333	0.5	0.001750
3.741667	0.5	0.002000
3.750000	0.5	0.002000
3.758333	0.5	0.002000
3.766667	0.5	0.002250
3.775000	0.5	0.002250
3.783333	0.5	0.002625
3.791667	0.5	0.003000
3.800000	0.5	0.003625
3.808333	0.5	0.003875
3.816667	0.5	0.004125
3.825000	0.5	0.004625
3.833333	0.5	0.004750
3.841667	0.5	0.005125
3.850000	0.5	0.005250
3.858333	0.5	0.005500
3.866667	0.5	0.005125
3.875000	0.5	0.005125
3.883333	0.5	0.005250
3.891667	0.5	0.005125
3.900000	0.5	0.005000
3.908333	0.5	0.005500
3.916667	0.5	0.005125
3.925000	0.5	0.005000
3.933333	0.5	0.004750
3.941667	0.5	0.004250
3.950000	0.5	0.004375
3.958333	0.5	0.004125
3.966667	0.5	0.003750
3.975000	0.5	0.003375
3.983333	0.5	0.003625
3.991667	0.5	0.003375
4.000000	0.5	0.002875
4.008333	0.5	0.002500
4.016667	0.5	0.002125
4.025000	0.5	0.001750
4.033333	0.5	0.002000
4.041667	0.5	0.002000
4.050000	0.5	0.001875
4.058333	0.5	0.001500
4.066667	0.5	0.001500
4.075000	0.5	0.001750
4.083333	0.5	0.001250
4.091667	0.5	0.001000
4.100000	0.5	0.000375
4.108333	0.5	-0.000125
4.116667	0.5	-0.000500
4.125000	0.5	-0.000875
4.133333	0.5	-0.001000
4.141667	0.5	-0.001000
4.150000	0.5	-0.000875
4.158333	0.5	-0.001125
4.166667	0.5	-0.001500
4.175000	0.5	-0.001250
4.183333	0.5	-0.001375
4.191667	0.5	-0.001125
4.200000	0.5	-0.001375
4.208333	0.5	-0.001125
4.216667	0.5	-0.000750
4.225000	0.5	-0.000500
4.233333	0.5	-0.000250
4.241667	0.5	-0.000250
4.250000	0.5	0.000125
4.258333	0.5	0.000125
4.266667	0.5	0.000500
4.275000	0.5	0.000250
4.283333	0.5	0.000750
4.291667	0.5	0.001125
4.300000	0.5	0.001125
4.308333	0.5	0.001250
4.316667	0.5	0.001625
4.325000	0.5	0.002125
4.333333	0.5	0.002000
4.341667	0.5	0.002375
4.350000	0.5	0.002000
4.358333	0.5	0.002500
4.366667	0.5	0.003000
4.375000	0.5	0.003875
4.383333	0.5	0.004500
4.391667	0.5	0.004750
4.400000	0.5	0.005375
4.408333	0.5	0.006125
4.416667	0.5	0.006875
4.425000	0.5	0.007250
4.433333	0.5	0.008250
4.441667	0.5	0.009000
4.450000	0.5	0.009625
4.458333	0.5	0.009875
4.466667	0.5	0.010750
4.475000	0.5	0.011000
4.483333	0.5	0.011250
4.491667	0.5	0.011625
4.500000	0.5	0.012125
4.508333	0.5	0.012875
4.516667	0.5	0.013250
4.525000	0.5	0.013375
4.533333	0.5	0.014000
4.541667	0.5	0.014625
4.550000	0.5	0.015125
4.558333	0.5	0.015750
4.566667	0.5	0.015875
4.575000	0.5	0.016125
4.583333	0.5	0.016625
4.591667	0.5	0.016750
4.600000	0.5	0.017000
4.608333	0.5	0.017375
4.616667	0.5	0.017750
4.625000	0.5	0.017500
4.633333	0.5	0.017375
4.641667	0.5	0.017625
4.650000	0.5	0.017625
4.658333	0.5	0.017750
4.666667	0.5	0.017750
4.675000	0.5	0.018125
4.683333	0.5	0.018500
4.691667	0.5	0.019000
4.700000	0.5	0.019000
4.708333	0.5	0.019375
4.716667	0.5	0.019250
4.725000	0.5	0.019500
4.733333	0.5	0.018750
4.741667	0.5	0.018500
4.750000	0.5	0.018250
4.758333	0.5	0.018125
4.766667	0.5	0.018000
4.775000	0.5	0.017875
4.783333	0.5	0.018000
4.791667	0.5	0.017875
4.800000	0.5	0.017500
4.808333	0.5	0.017500
4.816667	0.5	0.017250
4.825000	0.5	0.016625
4.833333	0.5	0.016250
4.841667	0.5	0.016500
4.850000	0.5	0.016250
4.858333	0.5	0.016000
4.866667	0.5	0.016000
4.875000	0.5	0.016000
4.883333	0.5	0.015750
4.891667	0.5	0.015500
4.900000	0.5	0.015500
4.908333	0.5	0.015125
4.916667	0.5	0.014875
4.925000	0.5	0.014375
4.933333	0.5	0.014375
4.941667	0.5	0.014250
4.950000	0.5	0.014125
4.958333	0.5	0.014000
4.966667	0.5	0.014250
4.975000	0.5	0.013750
4.983333	0.5	0.013500
4.991667	0.5	0.012750
5.000000	0.5	0.012375
5.008333	0.5	0.012000
5.016667	0.5	0.011750
5.025000	0.5	0.011625
5.033333	0.5	0.011375
5.041667	0.5	0.011125
5.050000	0.5	0.010875
5.058333	0.5	0.010625
5.066667	0.5	0.010125
5.075000	0.5	0.009875
5.083333	0.5	0.009625
5.091667	0.5	0.008750
5.100000	0.5	0.008375
5.108333	0.5	0.008000
5.116667	0.5	0.007500
5.125000	0.5	0.007125
5.133333	0.5	0.006750
5.141667	0.5	0.005750
5.150000	0.5	0.005125
5.158333	0.5	0.004625
5.166667	0.5	0.004250
5.175000	0.5	0.003625
5.183333	0.5	0.004000
5.191667	0.5	0.003750
5.200000	0.5	0.003375
5.208333	0.5	0.003250
5.216667	0.5	0.002875
5.225000	0.5	0.002000
5.233333	0.5	0.001375
5.241667	0.5	0.000625
5.250000	0.5	0.000625
5.258333	0.5	0.000250
5.266667	0.5	0.000000
5.275000	0.5	0.000000
5.283333	0.5	-0.000250
5.291667	0.5	-0.000625
5.300000	0.5	-0.001375
5.308333	0.5	-0.001500
5.316667	0.5	-0.002000
5.325000	0.5	-0.002375
5.333333	0.5	-0.002750
5.341667	0.5	-0.002875
5.350000	0.5	-0.003625
5.358333	0.5	-0.003875
5.366667	0.5	-0.004125
5.375000	0.5	-0.004500
5.383333	0.5	-0.004875
5.391667	0.5	-0.004750
5.400000	0.5	-0.005250
5.408333	0.5	-0.005000
5.416667	0.5	-0.005500
5.425000	0.5	-0.005875
5.433333	0.5	-0.005500
5.441667	0.5	-0.005625
5.450000	0.5	-0.006000
5.458333	0.5	-0.006250
5.466667	0.5	-0.006250
5.475000	0.5	-0.006125
5.483333	0.5	-0.005875
5.491667	0.5	-0.005750
5.500000	0.5	-0.005750
5.508333	0.5	-0.005875
5.516667	0.5	-0.005750
5.525000	0.5	-0.005875
5.533333	0.5	-0.005500
5.541667	0.5	-0.005375
5.550000	0.5	-0.005000
5.558333	0.5	-0.004625
5.566667	0.5	-0.004750
5.575000	0.5	-0.004625
5.583333	0.5	-0.004625
5.591667	0.5	-0.004875
5.600000	0.5	-0.004875
5.608333	0.5	-0.004875
5.616667	0.5	-0.004375
5.625000	0.5	-0.003875
5.633333	0.5	-0.003375
5.641667	0.5	-0.003000
5.650000	0.5	-0.002750
5.658333	0.5	-0.002250
5.666667	0.5	-0.002250
5.675000	0.5	-0.001750
5.683333	0.5	-0.001625
5.691667	0.5	-0.001375
5.700000	0.5	-0.001125
5.708333	0.5	-0.001125
5.716667	0.5	-0.001250
5.725000	0.5	-0.001250
5.733333	0.5	-0.000750
5.741667	0.5	-0.000750
5.750000	0.5	-0.000625
5.758333	0.5	-0.000375
5.766667	0.5	0.000000
5.775000	0.5	0.000000
5.783333	0.5	0.000000
5.791667	0.5	0.000250
5.800000	0.5	0.000250
5.808333	0.5	0.000375
5.816667	0.5	0.000125
5.825000	0.5	0.000125
5.833333	0.5	0.000250
5.841667	0.5	0.000375
5.850000	0.5	0.000250
5.858333	0.5	0.000500
5.866667	0.5	0.000625
5.875000	0.5	0.001250
5.883333	0.5	0.001500
5.891667	0.5	0.001625
5.900000	0.5	0.001375
5.908333	0.5	0.001375
5.916667	0.5	0.001500
5.925000	0.5	0.001250
5.933333	0.5	0.001125
5.941667	0.5	0.001750
5.950000	0.5	0.002250
5.958333	0.5	0.003000
5.966667	0.5	0.003375
5.975000	0.5	0.003625
5.983333	0.5	0.004500
5.991667	0.5	0.004750
6.000000	0.5	0.004625
6.008333	0.5	0.005000
6.016667	0.5	0.005250
6.025000	0.5	0.005500
6.033333	0.5	0.005625
6.041667	0.5	0.005625
6.050000	0.5	0.006000
6.058333	0.5	0.006000
6.066667	0.5	0.006375
6.075000	0.5	0.006750
6.083333	0.5	0.007375
6.091667	0.5	0.007750
6.100000	0.5	0.008000
6.108333	0.5	0.008625
6.116667	0.5	0.008750
6.125000	0.5	0.009000
6.133333	0.5	0.009250
6.141667	0.5	0.009250
6.150000	0.5	0.010000
6.158333	0.5	0.010125
6.166667	0.5	0.010500
6.175000	0.5	0.011125
6.183333	0.5	0.011250
6.191667	0.5	0.011500
6.200000	0.5	0.011875
6.208333	0.5	0.011750
6.216667	0.5	0.011500
6.225000	0.5	0.011375
6.233333	0.5	0.011625
6.241667	0.5	0.011875
6.250000	0.5	0.011750
6.258333	0.5	0.011750
6.266667	0.5	0.011875
6.275000	0.5	0.011625
6.283333	0.5	0.011750
6.291667	0.5	0.011750
6.300000	0.5	0.011875
6.308333	0.5	0.011875
6.316667	0.5	0.011500
6.325000	0.5	0.011250
6.333333	0.5	0.010875
6.341667	0.5	0.010750
6.350000	0.5	0.010250
6.358333	0.5	0.009875
6.366667	0.5	0.009625
6.375000	0.5	0.009500
6.383333	0.5	0.009500
6.391667	0.5	0.009000
6.400000	0.5	0.009000
6.408333	0.5	0.008750
6.416667	0.5	0.008500
6.425000	0.5	0.008500
6.433333	0.5	0.008375
6.441667	0.5	0.008000
6.450000	0.5	0.008000
6.458333	0.5	0.008125
6.466667	0.5	0.008125
6.475000	0.5	0.008375
6.483333	0.5	0.008375
6.491667	0.5	0.008500
6.500000	0.5	0.008875
6.508333	0.5	0.009250
6.516667	0.5	0.009500
6.525000	0.5	0.009250
6.533333	0.5	0.009125
6.541667	0.5	0.009250
6.550000	0.5	0.009500
6.558333	0.5	0.009500
6.566667	0.5	0.009250
6.575000	0.5	0.009375
6.583333	0.5	0.009125
6.591667	0.5	0.009000
6.600000	0.5	0.009125
6.608333	0.5	0.009000
6.616667	0.5	0.009250
6.625000	0.5	0.009125
6.633333	0.5	0.008875
6.641667	0.5	0.008875
6.650000	0.5	0.008875
6.658333	0.5	0.008625
6.666667	0.5	0.008625
6.675000	0.5	0.007500
6.683333	0.5	0.006375
6.691667	0.5	0.005625
6.700000	0.5	0.003875
6.708333	0.5	0.001375
6.716667	0.5	-0.003000
6.725000	0.5	-0.009625
6.733333	0.5	-0.020250
6.741667	0.5	-0.037500
6.750000	0.5	-0.064875
6.758333	0.5	-0.108750
6.766667	0.5	-0.178000
6.775000	0.5	-0.282625
6.783333	0.5	-0.433625
6.791667	0.5	-0.640875
6.800000	0.5	-0.908375
6.808333	0.5	-1.229875
6.816667	0.5	-1.590250
6.825000	0.5	-1.960625
6.833333	0.5	-2.300750
6.841667	0.5	-2.564375
6.850000	0.5	-2.699125
6.858333	0.5	-2.652375
6.866667	0.5	-2.374250
6.875000	0.5	-1.820375
6.883333	0.5	-0.952875
6.891667	0.5	0.255625
6.900000	0.5	1.821250
6.908333	0.5	3.743500
6.916667	0.5	6.004875
6.925000	0.5	8.561375
6.933333	0.5	11.340125
6.941667	0.5	14.232375
6.950000	0.5	17.094250
6.958333	0.5	19.754875
6.966667	0.5	22.032375
6.975000	0.5	23.765500
6.983333	0.5	24.834500
6.991667	0.5	25.186875
7.000000	0.5	24.842000
7.008333	0.5	23.882750
7.016667	0.5	22.436125
7.025000	0.5	20.649750
7.033333	0.5	18.667875
7.041667	0.5	16.618000
7.050000	0.5	14.600375
7.058333	0.5	12.688375
7.066667	0.5	10.928000
7.075000	0.5	9.343250
7.083333	0.5	7.941250
7.091667	0.5	6.718750
7.100000	0.5	5.664750
7.108333	0.5	4.763625
7.116667	0.5	3.999250
7.125000	0.5	3.354625
7.133333	0.5	2.813125
7.141667	0.5	2.359250
7.150000	0.5	1.979375
7.158333	0.5	1.663250
7.166667	0.5	1.400000
7.175000	0.5	1.180625
7.183333	0.5	0.997625
7.191667	0.5	0.845000
7.200000	0.5	0.717875
7.208333	0.5	0.612000
7.216667	0.5	0.523250
7.225000	0.5	0.449000
7.233333	0.5	0.386250
7.241667	0.5	0.333375
7.250000	0.5	0.289000
7.258333	0.5	0.250875
7.266667	0.5	0.218750
7.275000	0.5	0.191125
7.283333	0.5	0.167000
7.291667	0.5	0.146375
7.300000	0.5	0.128250
7.308333	0.5	0.112875
7.316667	0.5	0.099625
7.325000	0.5	0.088000
7.333333	0.5	0.077750
7.341667	0.5	0.068750
7.350000	0.5	0.060625
7.358333	0.5	0.053125
7.366667	0.5	0.046750
7.375000	0.5	0.041250
7.383333	0.5	0.036250
7.391667	0.5	0.032375
7.400000	0.5	0.028375
7.408333	0.5	0.025000
7.416667	0.5	0.022375
7.425000	0.5	0.020375
7.433333	0.5	0.018000
7.441667	0.5	0.016500
7.450000	0.5	0.015125
7.458333	0.5	0.014250
7.466667	0.5	0.013500
7.475000	0.5	0.012875
7.483333	0.5	0.012250
7.491667	0.5	0.012375
7.500000	0.5	0.012625
7.508333	0.5	0.012750
7.516667	0.5	0.012625
7.525000	0.5	0.012500
7.533333	0.5	0.012375
7.541667	0.5	0.011750
7.550000	0.5	0.011625
7.558333	0.5	0.011125
7.566667	0.5	0.011250
7.575000	0.5	0.011250
7.583333	0.5	0.010750
7.591667	0.5	0.010375
7.600000	0.5	0.010750
7.608333	0.5	0.010750
7.616667	0.5	0.010500
7.625000	0.5	0.009875
7.633333	0.5	0.009000
7.641667	0.5	0.008375
7.650000	0.5	0.007750
7.658333	0.5	0.007125
7.666667	0.5	0.006375
7.675000	0.5	0.005625
7.683333	0.5	0.004750
7.691667	0.5	0.004375
7.700000	0.5	0.003875
7.708333	0.5	0.003625
7.716667	0.5	0.003375
7.725000	0.5	0.003250
7.733333	0.5	0.003250
7.741667	0.5	0.003500
7.750000	0.5	0.003250
7.758333	0.5	0.003500
7.766667	0.5	0.003500
7.775000	0.5	0.004000
7.783333	0.5	0.004625
7.791667	0.5	0.005250
7.800000	0.5	0.005625
7.808333	0.5	0.006000
7.816667	0.5	0.007250
7.825000	0.5	0.007875
7.833333	0.5	0.009625
7.841667	0.5	0.010625
7.850000	0.5	0.011750
7.858333	0.5	0.013125
7.866667	0.5	0.015000
7.875000	0.5	0.017000
7.883333	0.5	0.019250
7.891667	0.5	0.021750
7.900000	0.5	0.025000
7.908333	0.5	0.028625
7.916667	0.5	0.032375
7.925000	0.5	0.037250
7.933333	0.5	0.043125
7.941667	0.5	0.049875
7.950000	0.5	0.058375
7.958333	0.5	0.069125
7.966667	0.5	0.081750
7.975000	0.5	0.097250
7.983333	0.5	0.116625
7.991667	0.5	0.140250
8.000000	0.5	0.169125
8.008333	0.5	0.205000
8.016667	0.5	0.249500
8.025000	0.5	0.303625
8.033333	0.5	0.368750
8.041667	0.5	0.446375
8.050000	0.5	0.537625
8.058333	0.5	0.644875
8.066667	0.5	0.768000
8.075000	0.5	0.907750
8.083333	0.5	1.065500
8.091667	0.5	1.241625
8.100000	0.5	1.435625
8.108333	0.5	1.647250
8.116667	0.5	1.876500
8.125000	0.5	2.123375
8.133333	0.5	2.386625
8.141667	0.5	2.665875
8.150000	0.5	2.960875
8.158333	0.5	3.270500
8.166667	0.5	3.594125
8.175000	0.5	3.932000
8.183333	0.5	4.282500
8.191667	0.5	4.645375
8.200000	0.5	5.019875
8.208333	0.5	5.405125
8.216667	0.5	5.801375
8.225000	0.5	6.207250
8.233333	0.5	6.622500
8.241667	0.5	7.046625
8.250000	0.5	7.479625
8.258333	0.5	7.920500
8.266667	0.5	8.368500
8.275000	0.5	8.824250
8.283333	0.5	9.287125
8.291667	0.5	9.756000
8.300000	0.5	10.231375
8.308333	0.5	10.712875
8.316667	0.5	11.199500
8.325000	0.5	11.691250
8.333333	0.5	12.187875
8.341667	0.5	12.686750
8.350000	0.5	13.184750
8.358333	0.5	13.674625
8.366667	0.5	14.139875
8.375000	0.5	14.552125
8.383333	0.5	14.869000
8.391667	0.5	15.035500
8.400000	0.5	14.996000
8.408333	0.5	14.708625
8.416667	0.5	14.156875
8.425000	0.5	13.357500
8.433333	0.5	12.356000
8.441667	0.5	11.217250
8.450000	0.5	10.011875
8.458333	0.5	8.804750
8.466667	0.5	7.648000
8.475000	0.5	6.575375
8.483333	0.5	5.608375
8.491667	0.5	4.753375
8.500000	0.5	4.010375
8.508333	0.5	3.371875
8.516667	0.5	2.828000
8.525000	0.5	2.368500
8.533333	0.5	1.982625
8.541667	0.5	1.659750
8.550000	0.5	1.390750
8.558333	0.5	1.167000
8.566667	0.5	0.981875
8.575000	0.5	0.828875
8.583333	0.5	0.702625
8.591667	0.5	0.597875
8.600000	0.5	0.512000
8.608333	0.5	0.441250
8.616667	0.5	0.383250
8.625000	0.5	0.335125
8.633333	0.5	0.295625
8.641667	0.5	0.263125
8.650000	0.5	0.236125
8.658333	0.5	0.214250
8.666667	0.5	0.196000
8.675000	0.5	0.180625
8.683333	0.5	0.167750
8.691667	0.5	0.157500
8.700000	0.5	0.149375
8.708333	0.5	0.142250
8.716667	0.5	0.136250
8.725000	0.5	0.131125
8.733333	0.5	0.127250
8.741667	0.5	0.123625
8.750000	0.5	0.120875
8.758333	0.5	0.118000
8.766667	0.5	0.115500
8.775000	0.5	0.113125
8.783333	0.5	0.111125
8.791667	0.5	0.109125
8.800000	0.5	0.107125
8.808333	0.5	0.104875
8.816667	0.5	0.102625
8.825000	0.5	0.100375
8.833333	0.5	0.098125
8.841667	0.5	0.096125
8.850000	0.5	0.094375
8.858333	0.5	0.092500
8.866667	0.5	0.090000
8.875000	0.5	0.087625
8.883333	0.5	0.085500
8.891667	0.5	0.083500
8.900000	0.5	0.081625
8.908333	0.5	0.080375
8.916667	0.5	0.078500
8.925000	0.5	0.077250
8.933333	0.5	0.076000
8.941667	0.5	0.075000
8.950000	0.5	0.073750
8.958333	0.5	0.073250
8.966667	0.5	0.072625
8.975000	0.5	0.071875
8.983333	0.5	0.071250
8.991667	0.5	0.071000
9.000000	0.5	0.070625
9.008333	0.5	0.070125
9.016667	0.5	0.070250
9.025000	0.5	0.069750
9.033333	0.5	0.069875
9.041667	0.5	0.070250
9.050000	0.5	0.070625
9.058333	0.5	0.070625
9.066667	0.5	0.071125
9.075000	0.5	0.071750
9.083333	0.5	0.072000
9.091667	0.5	0.072125
9.100000	0.5	0.072375
9.108333	0.5	0.072375
9.116667	0.5	0.073125
9.125000	0.5	0.073875
9.133333	0.5	0.074250
9.141667	0.5	0.074375
9.150000	0.5	0.074875
9.158333	0.5	0.075250
9.166667	0.5	0.075750
9.175000	0.5	0.076000
9.183333	0.5	0.076375
9.191667	0.5	0.076625
9.200000	0.5	0.076625
9.208333	0.5	0.076625
9.216667	0.5	0.076375
9.225000	0.5	0.076500
9.233333	0.5	0.076500
9.241667	0.5	0.076500
9.250000	0.5	0.076250
9.258333	0.5	0.076000
9.266667	0.5	0.075750
9.275000	0.5	0.075500
9.283333	0.5	0.074875
9.291667	0.5	0.074375
9.300000	0.5	0.074375
9.308333	0.5	0.074000
9.316667	0.5	0.074000
9.325000	0.5	0.074125
9.333333	0.5	0.074000
9.341667	0.5	0.073750
9.350000	0.5	0.073875
9.358333	0.5	0.073625
9.366667	0.5	0.073500
9.375000	0.5	0.073500
9.383333	0.5	0.073500
9.391667	0.5	0.073375
9.400000	0.5	0.073000
9.408333	0.5	0.072875
9.416667	0.5	0.073000
9.425000	0.5	0.073125
9.433333	0.5	0.073375
9.441667	0.5	0.073875
9.450000	0.5	0.073875
9.458333	0.5	0.074375
9.466667	0.5	0.075125
9.475000	0.5	0.075625
9.483333	0.5	0.076500
9.491667	0.5	0.077750
9.500000	0.5	0.079250
9.508333	0.5	0.081375
9.516667	0.5	0.084000
9.525000	0.5	0.087250
9.533333	0.5	0.090875
9.541667	0.5	0.095125
9.550000	0.5	0.100625
9.558333	0.5	0.106875
9.566667	0.5	0.114000
9.575000	0.5	0.122750
9.583333	0.5	0.132625
9.591667	0.5	0.144500
9.600000	0.5	0.158625
9.608333	0.5	0.175250
9.616667	0.5	0.195500
9.625000	0.5	0.219875
9.633333	0.5	0.249500
9.641667	0.5	0.286000
9.650000	0.5	0.331250
9.658333	0.5	0.386500
9.666667	0.5	0.455125
9.675000	0.5	0.539500
9.683333	0.5	0.643250
9.691667	0.5	0.770750
9.700000	0.5	0.925000
9.708333	0.5	1.111125
9.716667	0.5	1.333000
9.725000	0.5	1.595875
9.733333	0.5	1.904250
9.741667	0.5	2.262000
9.750000	0.5	2.672875
9.758333	0.5	3.139125
9.766667	0.5	3.663125
9.775000	0.5	4.245125
9.783333	0.5	4.883750
9.791667	0.5	5.576875
9.800000	0.5	6.319625
9.808333	0.5	7.106375
9.816667	0.5	7.929375
9.825000	0.5	8.779875
9.833333	0.5	9.646500
9.841667	0.5	10.517750
9.850000	0.5	11.381125
9.858333	0.5	12.224875
9.866667	0.5	13.034875
9.875000	0.5	13.798625
9.883333	0.5	14.503500
9.891667	0.5	15.138375
9.900000	0.5	15.693125
9.908333	0.5	16.159250
9.916667	0.5	16.529500
9.925000	0.5	16.798500
9.933333	0.5	16.962750
9.941667	0.5	17.021875
9.950000	0.5	16.975875
9.958333	0.5	16.828250
9.966667	0.5	16.583000
9.975000	0.5	16.246750
9.983333	0.5	15.825875
9.991667	0.5	15.329375
10.000000	0.5	14.767500
10.008333	0.5	14.148625
10.016667	0.5	13.483750
10.025000	0.5	12.783250
10.033333	0.5	12.056250
10.041667	0.5	11.313500
10.050000	0.5	10.564375
10.058333	0.5	9.817250
10.066667	0.5	9.081125
10.075000	0.5	8.361625
10.083333	0.5	7.664875
10.091667	0.5	6.996375
10.100000	0.5	6.359875
10.108333	0.5	5.759000
10.116667	0.5	5.195000
10.125000	0.5	4.669125
10.133333	0.5	4.182625
10.141667	0.5	3.735500
10.150000	0.5	3.326500
10.158333	0.5	2.954750
10.166667	0.5	2.618000
10.175000	0.5	2.315625
10.183333	0.5	2.045375
10.191667	0.5	1.804875
10.200000	0.5	1.592125
10.208333	0.5	1.404875
10.216667	0.5	1.240500
10.225000	0.5	1.097875
10.233333	0.5	0.974625
10.241667	0.5	0.869000
10.250000	0.5	0.779000
10.258333	0.5	0.703250
10.266667	0.5	0.641125
10.275000	0.5	0.591875
10.283333	0.5	0.553875
10.291667	0.5	0.527875
10.300000	0.5	0.512500
10.308333	0.5	0.508500
10.316667	0.5	0.515750
10.325000	0.5	0.535625
10.333333	0.5	0.569250
10.341667	0.5	0.617500
10.350000	0.5	0.681875
10.358333	0.5	0.764250
10.366667	0.5	0.867125
10.375000	0.5	0.991500
10.383333	0.5	1.141250
10.391667	0.5	1.319625
10.400000	0.5	1.528250
10.408333	0.5	1.769750
10.416667	0.5	2.046750
10.425000	0.5	2.361125
10.433333	0.5	2.715000
10.441667	0.5	3.109125
10.450000	0.5	3.543500
10.458333	0.5	4.017250
10.466667	0.5	4.528875
10.475000	0.5	5.075875
10.483333	0.5	5.654250
10.491667	0.5	6.259500
10.500000	0.5	6.885250
10.508333	0.5	7.524375
10.516667	0.5	8.169625
10.525000	0.5	8.812000
10.533333	0.5	9.443625
10.541667	0.5	10.054125
10.550000	0.5	10.634875
10.558333	0.5	11.175750
10.566667	0.5	11.668750
10.575000	0.5	12.105125
10.583333	0.5	12.477625
10.591667	0.5	12.780000
10.600000	0.5	13.008125
10.608333	0.5	13.157875
10.616667	0.5	13.228000
10.625000	0.5	13.218250
10.633333	0.5	13.129750
10.641667	0.5	12.966000
10.650000	0.5	12.730375
10.658333	0.5	12.428125
10.666667	0.5	12.064875
10.675000	0.5	11.647625
10.683333	0.5	11.183875
10.691667	0.5	10.681625
10.700000	0.5	10.149125
10.708333	0.5	9.594250
10.716667	0.5	9.025250
10.725000	0.5	8.448375
10.733333	0.5	7.871125
10.741667	0.5	7.299750
10.750000	0.5	6.740125
10.758333	0.5	6.197000
10.766667	0.5	5.673875
10.775000	0.5	5.174625
10.783333	0.5	4.701625
10.791667	0.5	4.256875
10.800000	0.5	3.840625
10.808333	0.5	3.454250
10.816667	0.5	3.097750
10.825000	0.5	2.770125
10.833333	0.5	2.471250
10.841667	0.5	2.199625
10.850000	0.5	1.954375
10.858333	0.5	1.734375
10.866667	0.5	1.536875
10.875000	0.5	1.360750
10.883333	0.5	1.203875
10.891667	0.5	1.065125
10.900000	0.5	0.942750
10.908333	0.5	0.835000
10.916667	0.5	0.740250
10.925000	0.5	0.657500
10.933333	0.5	0.585875
10.941667	0.5	0.523125
10.950000	0.5	0.468000
10.958333	0.5	0.420250
10.966667	0.5	0.378750
10.975000	0.5	0.342625
10.983333	0.5	0.311375
10.991667	0.5	0.284000
11.000000	0.5	0.260125
11.008333	0.5	0.239125
11.016667	0.5	0.221250
11.025000	0.5	0.205375
11.033333	0.5	0.191500
11.041667	0.5	0.179125
11.050000	0.5	0.168625
11.058333	0.5	0.158500
11.066667	0.5	0.150000
11.075000	0.5	0.142500
11.083333	0.5	0.135625
11.091667	0.5	0.129500
11.100000	0.5	0.123875
11.108333	0.5	0.119000
11.116667	0.5	0.114125
11.125000	0.5	0.109750
11.133333	0.5	0.105750
11.141667	0.5	0.102250
11.150000	0.5	0.099125
11.158333	0.5	0.096000
11.166667	0.5	0.093250
11.175000	0.5	0.090625
11.183333	0.5	0.088500
11.191667	0.5	0.086250
11.200000	0.5	0.084250
11.208333	0.5	0.082500
11.216667	0.5	0.080750
11.225000	0.5	0.079000
11.233333	0.5	0.077750
11.241667	0.5	0.076125
11.250000	0.5	0.074625
11.258333	0.5	0.073125
11.266667	0.5	0.071875
11.275000	0.5	0.070875
11.283333	0.5	0.069500
11.291667	0.5	0.068750
11.300000	0.5	0.067875
11.308333	0.5	0.066875
11.316667	0.5	0.066000
11.325000	0.5	0.064750
11.333333	0.5	0.063875
11.341667	0.5	0.063500
11.350000	0.5	0.063250
11.358333	0.5	0.063000
11.366667	0.5	0.062625
11.375000	0.5	0.062125
11.383333	0.5	0.061750
11.391667	0.5	0.061625
11.400000	0.5	0.061625
11.408333	0.5	0.061250
11.416667	0.5	0.061000
11.425000	0.5	0.060875
11.433333	0.5	0.060625
11.441667	0.5	0.060375
11.450000	0.5	0.060625
11.458333	0.5	0.061000
11.466667	0.5	0.061125
11.475000	0.5	0.060750
11.483333	0.5	0.060875
11.491667	0.5	0.060500
11.500000	0.5	0.060875
11.508333	0.5	0.061250
11.516667	0.5	0.061750
11.525000	0.5	0.061750
11.533333	0.5	0.061875
11.541667	0.5	0.062000
11.550000	0.5	0.062375
11.558333	0.5	0.062500
11.566667	0.5	0.063500
11.575000	0.5	0.064125
11.583333	0.5	0.064625
11.591667	0.5	0.065375
11.600000	0.5	0.065750
11.608333	0.5	0.066500
11.616667	0.5	0.067375
11.625000	0.5	0.067875
11.633333	0.5	0.068250
11.641667	0.5	0.068625
11.650000	0.5	0.069000
11.658333	0.5	0.069375
11.666667	0.5	0.069375
11.675000	0.5	0.069625
11.683333	0.5	0.069375
11.691667	0.5	0.069000
11.700000	0.5	0.068625
11.708333	0.5	0.068125
11.716667	0.5	0.067875
11.725000	0.5	0.067375
11.733333	0.5	0.066625
11.741667	0.5	0.066125
11.750000	0.5	0.065500
11.758333	0.5	0.064750
11.766667	0.5	0.063875
11.775000	0.5	0.062875
11.783333	0.5	0.062000
11.791667	0.5	0.061125
11.800000	0.5	0.060375
11.808333	0.5	0.059375
11.816667	0.5	0.058375
11.825000	0.5	0.057625
11.833333	0.5	0.056375
11.841667	0.5	0.055500
11.850000	0.5	0.054375
11.858333	0.5	0.052875
11.866667	0.5	0.052125
11.875000	0.5	0.051375
11.883333	0.5	0.050500
11.891667	0.5	0.049500
11.900000	0.5	0.048875
11.908333	0.5	0.047750
11.916667	0.5	0.046625
11.925000	0.5	0.045750
11.933333	0.5	0.045125
11.941667	0.5	0.044125
11.950000	0.5	0.043000
11.958333	0.5	0.042375
11.966667	0.5	0.041500
11.975000	0.5	0.040375
11.983333	0.5	0.039750
11.991667	0.5	0.038750
12.000000	0.5	0.037750
12.008333	0.5	0.036375
12.016667	0.5	0.036000
12.025000	0.5	0.035250
12.033333	0.5	0.034250
12.041667	0.5	0.033375
12.050000	0.5	0.032875
12.058333	0.5	0.031875
12.066667	0.5	0.030750
12.075000	0.5	0.030000
12.083333	0.5	0.029375
12.091667	0.5	0.028500
12.100000	0.5	0.028000
12.108333	0.5	0.027875
12.116667	0.5	0.027250
12.125000	0.5	0.026875
12.133333	0.5	0.026500
12.141667	0.5	0.026250
12.150000	0.5	0.025875
12.158333	0.5	0.025625
12.166667	0.5	0.025250
12.175000	0.5	0.025125
12.183333	0.5	0.024750
12.191667	0.5	0.024625
12.200000	0.5	0.024500
12.208333	0.5	0.024625
12.216667	0.5	0.024625
12.225000	0.5	0.024625
12.233333	0.5	0.024750
12.241667	0.5	0.025250
12.250000	0.5	0.025500
12.258333	0.5	0.025875
12.266667	0.5	0.026250
12.275000	0.5	0.027125
12.283333	0.5	0.027875
12.291667	0.5	0.028875
12.300000	0.5	0.030125
12.308333	0.5	0.031250
12.316667	0.5	0.032375
12.325000	0.5	0.033375
12.333333	0.5	0.034750
12.341667	0.5	0.036000
12.350000	0.5	0.037000
12.358333	0.5	0.037875
12.366667	0.5	0.038500
12.375000	0.5	0.039000
12.383333	0.5	0.039875
12.391667	0.5	0.040250
12.400000	0.5	0.040250
12.408333	0.5	0.040750
12.416667	0.5	0.040375
12.425000	0.5	0.040375
12.433333	0.5	0.040250
12.441667	0.5	0.039875
12.450000	0.5	0.038625
12.458333	0.5	0.038000
12.466667	0.5	0.037000
12.475000	0.5	0.036375
12.483333	0.5	0.035625
12.491667	0.5	0.034500
12.500000	0.5	0.033375
12.508333	0.5	0.032250
12.516667	0.5	0.031000
12.525000	0.5	0.030375
12.533333	0.5	0.030000
12.541667	0.5	0.029250
12.550000	0.5	0.028750
12.558333	0.5	0.028250
12.566667	0.5	0.027625
12.575000	0.5	0.026875
12.583333	0.5	0.026500
12.591667	0.5	0.025750
12.600000	0.5	0.024750
12.608333	0.5	0.023875
12.616667	0.5	0.023500
12.625000	0.5	0.023250
12.633333	0.5	0.023000
12.641667	0.5	0.022375
12.650000	0.5	0.022125
12.658333	0.5	0.022375
12.666667	0.5	0.022250
12.675000	0.5	0.022125
12.683333	0.5	0.021625
12.691667	0.5	0.021125
12.700000	0.5	0.020750
12.708333	0.5	0.020625
12.716667	0.5	0.020500
12.725000	0.5	0.020375
12.733333	0.5	0.020000
12.741667	0.5	0.019625
12.750000	0.5	0.019500
12.758333	0.5	0.019000
12.766667	0.5	0.018625
12.775000	0.5	0.018125
12.783333	0.5	0.017625
12.791667	0.5	0.017375
12.800000	0.5	0.017000
12.808333	0.5	0.016500
12.816667	0.5	0.016250
12.825000	0.5	0.016125
12.833333	0.5	0.015750
12.841667	0.5	0.015375
12.850000	0.5	0.015125
12.858333	0.5	0.014375
12.866667	0.5	0.013875
12.875000	0.5	0.013375
12.883333	0.5	0.013125
12.891667	0.5	0.013250
12.900000	0.5	0.012625
12.908333	0.5	0.012250
12.916667	0.5	0.011625
12.925000	0.5	0.011625
12.933333	0.5	0.011125
12.941667	0.5	0.010625
12.950000	0.5	0.010250
12.958333	0.5	0.009250
12.966667	0.5	0.008625
12.975000	0.5	0.007500
12.983333	0.5	0.007125
12.991667	0.5	0.007125
13.000000	0.5	0.006750
13.008333	0.5	0.006500
13.016667	0.5	0.006250
13.025000	0.5	0.006000
13.033333	0.5	0.005500
13.041667	0.5	0.005000
13.050000	0.5	0.005000
13.058333	0.5	0.005000
13.066667	0.5	0.004875
13.075000	0.5	0.004750
13.083333	0.5	0.004375
13.091667	0.5	0.003875
13.100000	0.5	0.003375
13.108333	0.5	0.003000
13.116667	0.5	0.002750
13.125000	0.5	0.002750
13.133333	0.5	0.002625
13.141667	0.5	0.002375
13.150000	0.5	0.002375
13.158333	0.5	0.002625
13.166667	0.5	0.002625
13.175000	0.5	0.002375
13.183333	0.5	0.002375
13.191667	0.5	0.002250
13.200000	0.5	0.002250
13.208333	0.5	0.002500
13.216667	0.5	0.002500
13.225000	0.5	0.002500
13.233333	0.5	0.002625
13.241667	0.5	0.003125
13.250000	0.5	0.003375
13.258333	0.5	0.003625
13.266667	0.5	0.003875
13.275000	0.5	0.004125
13.283333	0.5	0.004375
13.291667	0.5	0.004750
13.300000	0.5	0.005125
13.308333	0.5	0.005375
13.316667	0.5	0.005500
13.325000	0.5	0.006375
13.333333	0.5	0.006625
13.341667	0.5	0.007000
13.350000	0.5	0.007375
13.358333	0.5	0.007875
13.366667	0.5	0.008250
13.375000	0.5	0.008750
13.383333	0.5	0.009500
13.391667	0.5	0.010125
13.400000	0.5	0.010875
13.408333	0.5	0.011625
13.416667	0.5	0.011875
13.425000	0.5	0.012250
13.433333	0.5	0.012875
13.441667	0.5	0.013125
13.450000	0.5	0.013625
13.458333	0.5	0.014125
13.466667	0.5	0.014375
13.475000	0.5	0.014750
13.483333	0.5	0.015125
13.491667	0.5	0.015750
13.500000	0.5	0.015875
13.508333	0.5	0.016500
13.516667	0.5	0.017000
13.525000	0.5	0.017125
13.533333	0.5	0.017125
13.541667	0.5	0.017000
13.550000	0.5	0.017250
13.558333	0.5	0.017625
13.566667	0.5	0.017750
13.575000	0.5	0.018000
13.583333	0.5	0.017875
13.591667	0.5	0.017625
13.600000	0.5	0.018000
13.608333	0.5	0.018000
13.616667	0.5	0.018250
13.625000	0.5	0.018250
13.633333	0.5	0.018250
13.641667	0.5	0.018500
13.650000	0.5	0.018750
13.658333	0.5	0.018500
13.666667	0.5	0.018000
13.675000	0.5	0.017500
13.683333	0.5	0.017250
13.691667	0.5	0.016875
13.700000	0.5	0.016750
13.708333	0.5	0.016375
13.716667	0.5	0.015875
13.725000	0.5	0.015875
13.733333	0.5	0.015750
13.741667	0.5	0.015250
13.750000	0.5	0.015250
13.758333	0.5	0.015500
13.766667	0.5	0.015250
13.775000	0.5	0.015000
13.783333	0.5	0.014250
13.791667	0.5	0.014000
13.800000	0.5	0.013750
13.808333	0.5	0.013250
13.816667	0.5	0.012500
13.825000	0.5	0.012500
13.833333	0.5	0.012625
13.841667	0.5	0.012375
13.850000	0.5	0.012250
13.858333	0.5	0.011750
13.866667	0.5	0.011375
13.875000	0.5	0.011250
13.883333	0.5	0.010875
13.891667	0.5	0.010250
13.900000	0.5	0.010250
13.908333	0.5	0.010375
13.916667	0.5	0.010500
13.925000	0.5	0.010250
13.933333	0.5	0.009875
13.941667	0.5	0.009875
13.950000	0.5	0.009625
13.958333	0.5	0.009750
13.966667	0.5	0.009625
13.975000	0.5	0.009625
13.983333	0.5	0.009500
13.991667	0.5	0.009500
14.000000	0.5	0.009625
14.008333	0.5	0.010125
14.016667	0.5	0.010500
14.025000	0.5	0.010875
14.033333	0.5	0.010750
14.041667	0.5	0.011000
14.050000	0.5	0.011000
14.058333	0.5	0.011000
14.066667	0.5	0.011125
14.075000	0.5	0.010875
14.083333	0.5	0.010625
14.091667	0.5	0.010500
14.100000	0.5	0.010250
14.108333	0.5	0.010000
14.116667	0.5	0.010250
14.125000	0.5	0.009875
14.133333	0.5	0.009125
14.141667	0.5	0.008875
14.150000	0.5	0.008500
14.158333	0.5	0.008375
14.166667	0.5	0.008125
14.175000	0.5	0.008000
14.183333	0.5	0.008125
14.191667	0.5	0.007875
14.200000	0.5	0.007750
14.208333	0.5	0.007875
14.216667	0.5	0.008000
14.225000	0.5	0.007625
14.233333	0.5	0.007500
14.241667	0.5	0.007375
14.250000	0.5	0.007500
14.258333	0.5	0.007375
14.266667	0.5	0.007125
14.275000	0.5	0.007375
14.283333	0.5	0.007625
14.291667	0.5	0.007750
14.300000	0.5	0.007750
14.308333	0.5	0.007750
14.316667	0.5	0.007500
14.325000	0.5	0.007250
14.333333	0.5	0.007125
14.341667	0.5	0.007625
14.350000	0.5	0.007875
14.358333	0.5	0.008375
14.366667	0.5	0.008875
14.375000	0.5	0.009500
14.383333	0.5	0.010125
14.391667	0.5	0.010375
14.400000	0.5	0.011000
14.408333	0.5	0.011625
14.416667	0.5	0.011875
14.425000	0.5	0.012000
14.433333	0.5	0.012000
14.441667	0.5	0.012500
14.450000	0.5	0.013000
14.458333	0.5	0.013375
14.466667	0.5	0.013375
14.475000	0.5	0.013875
14.483333	0.5	0.014000
14.491667	0.5	0.014125
14.500000	0.5	0.014625
14.508333	0.5	0.014750
14.516667	0.5	0.014750
14.525000	0.5	0.014875
14.533333	0.5	0.015375
14.541667	0.5	0.015375
14.550000	0.5	0.015625
14.558333	0.5	0.015625
14.566667	0.5	0.016000
14.575000	0.5	0.016125
14.583333	0.5	0.016125
14.591667	0.5	0.016000
14.600000	0.5	0.016375
14.608333	0.5	0.016500
14.616667	0.5	0.016875
14.625000	0.5	0.017125
14.633333	0.5	0.017375
14.641667	0.5	0.017375
14.650000	0.5	0.017250
14.658333	0.5	0.017125
14.666667	0.5	0.017000
14.675000	0.5	0.016625
14.683333	0.5	0.016000
14.691667	0.5	0.016500
14.700000	0.5	0.016625
14.708333	0.5	0.016500
14.716667	0.5	0.016625
14.725000	0.5	0.016500
14.733333	0.5	0.015875
14.741667	0.5	0.015625
14.750000	0.5	0.015250
14.758333	0.5	0.015125
14.766667	0.5	0.015125
14.775000	0.5	0.014625
14.783333	0.5	0.014625
14.791667	0.5	0.014500
14.800000	0.5	0.014875
14.808333	0.5	0.014875
14.816667	0.5	0.014625
14.825000	0.5	0.014625
14.833333	0.5	0.014500
14.841667	0.5	0.014875
14.850000	0.5	0.015125
14.858333	0.5	0.015000
14.866667	0.5	0.014875
14.875000	0.5	0.014875
14.883333	0.5	0.014875
14.891667	0.5	0.015000
14.900000	0.5	0.015000
14.908333	0.5	0.015125
14.916667	0.5	0.015000
14.925000	0.5	0.015250
14.933333	0.5	0.015125
14.941667	0.5	0.015375
14.950000	0.5	0.015500
14.958333	0.5	0.015625
14.966667	0.5	0.015500
14.975000	0.5	0.015625
14.983333	0.5	0.016000
14.991667	0.5	0.015750
15.000000	0.5	0.015750
15.008333	0.5	0.015500
15.016667	0.5	0.015625
15.025000	0.5	0.015750
15.033333	0.5	0.015625
15.041667	0.5	0.015750
15.050000	0.5	0.016000
15.058333	0.5	0.016625
15.066667	0.5	0.017125
15.075000	0.5	0.017125
15.083333	0.5	0.017250
15.091667	0.5	0.017375
15.100000	0.5	0.017625
15.108333	0.5	0.017750
15.116667	0.5	0.017750
15.125000	0.5	0.017750
15.133333	0.5	0.017750
15.141667	0.5	0.017500
15.150000	0.5	0.017125
15.158333	0.5	0.017125
15.166667	0.5	0.017125
15.175000	0.5	0.016875
15.183333	0.5	0.017250
15.191667	0.5	0.017125
15.200000	0.5	0.017250
15.208333	0.5	0.017500
15.216667	0.5	0.017625
15.225000	0.5	0.017500
15.233333	0.5	0.017375
15.241667	0.5	0.016875
15.250000	0.5	0.016625
15.258333	0.5	0.016500
15.266667	0.5	0.016875
15.275000	0.5	0.017250
15.283333	0.5	0.017375
15.291667	0.5	0.017750
15.300000	0.5	0.018125
15.308333	0.5	0.018250
15.316667	0.5	0.018250
15.325000	0.5	0.018750
15.333333	0.5	0.019000
15.341667	0.5	0.019375
15.350000	0.5	0.019125
15.358333	0.5	0.019250
15.366667	0.5	0.019375
15.375000	0.5	0.019500
15.383333	0.5	0.019000
15.391667	0.5	0.018750
15.400000	0.5	0.019125
15.408333	0.5	0.019125
15.416667	0.5	0.018875
15.425000	0.5	0.019000
15.433333	0.5	0.019000
15.441667	0.5	0.019375
15.450000	0.5	0.019375
15.458333	0.5	0.019750
15.466667	0.5	0.019625
15.475000	0.5	0.019500
15.483333	0.5	0.019500
15.491667	0.5	0.019625
15.500000	0.5	0.019500
15.508333	0.5	0.019250
15.516667	0.5	0.018875
15.525000	0.5	0.019000
15.533333	0.5	0.019375
15.541667	0.5	0.019250
15.550000	0.5	0.019250
15.558333	0.5	0.018875
15.566667	0.5	0.018750
15.575000	0.5	0.018625
15.583333	0.5	0.018875
15.591667	0.5	0.019250
15.600000	0.5	0.019125
15.608333	0.5	0.019375
15.616667	0.5	0.019375
15.625000	0.5	0.019125
15.633333	0.5	0.018750
15.641667	0.5	0.018500
15.650000	0.5	0.018750
15.658333	0.5	0.018500
15.666667	0.5	0.018500
15.675000	0.5	0.018125
15.683333	0.5	0.017875
15.691667	0.5	0.017625
15.700000	0.5	0.017625
15.708333	0.5	0.017625
15.716667	0.5	0.017625
15.725000	0.5	0.017000
15.733333	0.5	0.016500
15.741667	0.5	0.016250
15.750000	0.5	0.016250
15.758333	0.5	0.015625
15.766667	0.5	0.015750
15.775000	0.5	0.015750
15.783333	0.5	0.015375
15.791667	0.5	0.015250
15.800000	0.5	0.014625
15.808333	0.5	0.014375
15.816667	0.5	0.014125
15.825000	0.5	0.014125
15.833333	0.5	0.014250
15.841667	0.5	0.014250
15.850000	0.5	0.014125
15.858333	0.5	0.013750
15.866667	0.5	0.013875
15.875000	0.5	0.013750
15.883333	0.5	0.013750
15.891667	0.5	0.013625
15.900000	0.5	0.013250
15.908333	0.5	0.012625
15.916667	0.5	0.012250
15.925000	0.5	0.011750
15.933333	0.5	0.011250
15.941667	0.5	0.010750
15.950000	0.5	0.011000
15.958333	0.5	0.010875
15.966667	0.5	0.010875
15.975000	0.5	0.011000
15.983333	0.5	0.011000
15.991667	0.5	0.010875
16.000000	0.5	0.010875
16.008333	0.5	0.010875
16.016667	0.5	0.010750
16.025000	0.5	0.011125
16.033333	0.5	0.011125
16.041667	0.5	0.011125
16.050000	0.5	0.010625
16.058333	0.5	0.010875
16.066667	0.5	0.011000
16.075000	0.5	0.010750
16.083333	0.5	0.010250
16.091667	0.5	0.010000
16.100000	0.5	0.010250
16.108333	0.5	0.010500
16.116667	0.5	0.010625
16.125000	0.5	0.010750
16.133333	0.5	0.010750
16.141667	0.5	0.011250
16.150000	0.5	0.011125
16.158333	0.5	0.011500
16.166667	0.5	0.011250
16.175000	0.5	0.010625
16.183333	0.5	0.010625
16.191667	0.5	0.010625
16.200000	0.5	0.010625
16.208333	0.5	0.010625
16.216667	0.5	0.010500
16.225000	0.5	0.010500
16.233333	0.5	0.010375
16.241667	0.5	0.010625
16.250000	0.5	0.011000
16.258333	0.5	0.011250
16.266667	0.5	0.011125
16.275000	0.5	0.010875
16.283333	0.5	0.010875
16.291667	0.5	0.010875
16.300000	0.5	0.011375
16.308333	0.5	0.011375
16.316667	0.5	0.011125
16.325000	0.5	0.010875
16.333333	0.5	0.011375
16.341667	0.5	0.011875
16.350000	0.5	0.012125
16.358333	0.5	0.013250
16.366667	0.5	0.013875
16.375000	0.5	0.014125
16.383333	0.5	0.014250
16.391667	0.5	0.014750
16.400000	0.5	0.015125
16.408333	0.5	0.015625
16.416667	0.5	0.015750
16.425000	0.5	0.015625
16.433333	0.5	0.016125
16.441667	0.5	0.016250
16.450000	0.5	0.016125
16.458333	0.5	0.016125
16.466667	0.5	0.016375
16.475000	0.5	0.016625
16.483333	0.5	0.016625
16.491667	0.5	0.016625
16.500000	0.5	0.017000
16.508333	0.5	0.017250
16.516667	0.5	0.017000
16.525000	0.5	0.017125
16.533333	0.5	0.017625
16.541667	0.5	0.017375
16.550000	0.5	0.017250
16.558333	0.5	0.017625
16.566667	0.5	0.017375
16.575000	0.5	0.016875
16.583333	0.5	0.016875
16.591667	0.5	0.017000
16.600000	0.5	0.016875
16.608333	0.5	0.016625
16.616667	0.5	0.016625
16.625000	0.5	0.017000
16.633333	0.5	0.016875
16.641667	0.5	0.016750
16.650000	0.5	0.016500
16.658333	0.5	0.016750
16.666667	0.5	0.016625
16.675000	0.5	0.016250
16.683333	0.5	0.016375
16.691667	0.5	0.016125
16.700000	0.5	0.015875
16.708333	0.5	0.015750
16.716667	0.5	0.015875
16.725000	0.5	0.015875
16.733333	0.5	0.015875
16.741667	0.5	0.015875
16.750000	0.5	0.015625
16.758333	0.5	0.015750
16.766667	0.5	0.015875
16.775000	0.5	0.016000
16.783333	0.5	0.016500
16.791667	0.5	0.016625
16.800000	0.5	0.017000
16.808333	0.5	0.017250
16.816667	0.5	0.017125
16.825000	0.5	0.017125
16.833333	0.5	0.017000
16.841667	0.5	0.017125
16.850000	0.5	0.017000
16.858333	0.5	0.017000
16.866667	0.5	0.016875
16.875000	0.5	0.016375
16.883333	0.5	0.016625
16.891667	0.5	0.016875
16.900000	0.5	0.017000
16.908333	0.5	0.017250
16.916667	0.5	0.017250
16.925000	0.5	0.016625
16.933333	0.5	0.016625
16.941667	0.5	0.016500
16.950000	0.5	0.016250
16.958333	0.5	0.015625
16.966667	0.5	0.015125
16.975000	0.5	0.014875
16.983333	0.5	0.014625
16.991667	0.5	0.014375
17.000000	0.5	0.013875
17.008333	0.5	0.013500
17.016667	0.5	0.013000
17.025000	0.5	0.012125
17.033333	0.5	0.011125
17.041667	0.5	0.010250
17.050000	0.5	0.008750
17.058333	0.5	0.008000
17.066667	0.5	0.007000
17.075000	0.5	0.005875
17.083333	0.5	0.004625
17.091667	0.5	0.003250
17.100000	0.5	0.001750
17.108333	0.5	0.000000
17.116667	0.5	-0.001875
17.125000	0.5	-0.004000
17.133333	0.5	-0.006500
17.141667	0.5	-0.008625
17.150000	0.5	-0.011000
17.158333	0.5	-0.013875
17.166667	0.5	-0.017500
17.175000	0.5	-0.021375
17.183333	0.5	-0.025250
17.191667	0.5	-0.029250
17.200000	0.5	-0.034125
17.208333	0.5	-0.038875
17.216667	0.5	-0.043375
17.225000	0.5	-0.048500
17.233333	0.5	-0.053625
17.241667	0.5	-0.059375
17.250000	0.5	-0.065250
17.258333	0.5	-0.070750
17.266667	0.5	-0.075750
17.275000	0.5	-0.081000
17.283333	0.5	-0.086375
17.291667	0.5	-0.091250
17.300000	0.5	-0.096250
17.308333	0.5	-0.100750
17.316667	0.5	-0.104750
17.325000	0.5	-0.108500
17.333333	0.5	-0.111625
17.341667	0.5	-0.114375
17.350000	0.5	-0.116500
17.358333	0.5	-0.118125
17.366667	0.5	-0.119500
17.375000	0.5	-0.120125
17.383333	0.5	-0.120000
17.391667	0.5	-0.119000
17.400000	0.5	-0.117500
17.408333	0.5	-0.116000
17.416667	0.5	-0.114000
17.425000	0.5	-0.111250
17.433333	0.5	-0.107750
17.441667	0.5	-0.104000
17.450000	0.5	-0.100375
17.458333	0.5	-0.096000
17.466667	0.5	-0.091375
17.475000	0.5	-0.086625
17.483333	0.5	-0.082375
17.491667	0.5	-0.077875
17.500000	0.5	-0.073250
17.508333	0.5	-0.068500
17.516667	0.5	-0.064000
17.525000	0.5	-0.058875
17.533333	0.5	-0.054375
17.541667	0.5	-0.050125
17.550000	0.5	-0.046250
17.558333	0.5	-0.042375
17.566667	0.5	-0.038750
17.575000	0.5	-0.035375
17.583333	0.5	-0.031625
17.591667	0.5	-0.028500
17.600000	0.5	-0.025875
17.608333	0.5	-0.023125
17.616667	0.5	-0.020500
17.625000	0.5	-0.018000
17.633333	0.5	-0.016000
17.641667	0.5	-0.014000
17.650000	0.5	-0.012125
17.658333	0.5	-0.010125
17.666667	0.5	-0.008250
17.675000	0.5	-0.006250
17.683333	0.5	-0.004625
17.691667	0.5	-0.003125
17.700000	0.5	-0.002375
17.708333	0.5	-0.001500
17.716667	0.5	-0.000750
17.725000	0.5	0.000250
17.733333	0.5	0.000750
17.741667	0.5	0.001125
17.750000	0.5	0.002125
17.758333	0.5	0.002750
17.766667	0.5	0.003625
17.775000	0.5	0.004250
17.783333	0.5	0.004750
17.791667	0.5	0.005125
17.800000	0.5	0.005250
17.808333	0.5	0.005750
17.816667	0.5	0.006375
17.825000	0.5	0.006750
17.833333	0.5	0.007375
17.841667	0.5	0.007625
17.850000	0.5	0.007750
17.858333	0.5	0.007625
17.866667	0.5	0.007875
17.875000	0.5	0.008375
17.883333	0.5	0.008375
17.891667	0.5	0.008375
17.900000	0.5	0.008500
17.908333	0.5	0.008250
17.916667	0.5	0.008375
17.925000	0.5	0.008000
17.933333	0.5	0.008125
17.941667	0.5	0.008750
17.950000	0.5	0.008625
17.958333	0.5	0.008375
17.966667	0.5	0.008500
17.975000	0.5	0.008250
17.983333	0.5	0.007875
17.991667	0.5	0.007750
18.000000	0.5	0.007625
18.008333	0.5	0.007500
18.016667	0.5	0.007250
18.025000	0.5	0.007375
18.033333	0.5	0.007250
18.041667	0.5	0.007375
18.050000	0.5	0.007000
18.058333	0.5	0.006500
18.066667	0.5	0.006875
18.075000	0.5	0.006750
18.083333	0.5	0.006875
18.091667	0.5	0.006875
18.100000	0.5	0.006500
18.108333	0.5	0.006625
18.116667	0.5	0.006625
18.125000	0.5	0.006375
18.133333	0.5	0.006375
18.141667	0.5	0.005625
18.150000	0.5	0.005000
18.158333	0.5	0.004125
18.166667	0.5	0.003500
18.175000	0.5	0.003125
18.183333	0.5	0.002625
18.191667	0.5	0.001625
18.200000	0.5	0.000875
18.208333	0.5	-0.000375
18.216667	0.5	-0.001125
18.225000	0.5	-0.002125
18.233333	0.5	-0.003500
18.241667	0.5	-0.004750
18.250000	0.5	-0.006250
18.258333	0.5	-0.007625
18.266667	0.5	-0.009125
18.275000	0.5	-0.010250
18.283333	0.5	-0.011750
18.291667	0.5	-0.013875
18.300000	0.5	-0.015625
18.308333	0.5	-0.017875
18.316667	0.5	-0.019875
18.325000	0.5	-0.021500
18.333333	0.5	-0.023125
18.341667	0.5	-0.024750
18.350000	0.5	-0.026375
18.358333	0.5	-0.028125
18.366667	0.5	-0.029750
18.375000	0.5	-0.031125
18.383333	0.5	-0.032375
18.391667	0.5	-0.033625
18.400000	0.5	-0.034625
18.408333	0.5	-0.036000
18.416667	0.5	-0.036750
18.425000	0.5	-0.037750
18.433333	0.5	-0.038125
18.441667	0.5	-0.037750
18.450000	0.5	-0.037625
18.458333	0.5	-0.037375
18.466667	0.5	-0.037125
18.475000	0.5	-0.036750
18.483333	0.5	-0.035625
18.491667	0.5	-0.034750
18.500000	0.5	-0.034000
18.508333	0.5	-0.033000
18.516667	0.5	-0.031500
18.525000	0.5	-0.030000
18.533333	0.5	-0.028875
18.541667	0.5	-0.027625
18.550000	0.5	-0.025750
18.558333	0.5	-0.024125
18.566667	0.5	-0.022375
18.575000	0.5	-0.020750
18.583333	0.5	-0.019125
18.591667	0.5	-0.017125
18.600000	0.5	-0.015625
18.608333	0.5	-0.014250
18.616667	0.5	-0.012750
18.625000	0.5	-0.011375
18.633333	0.5	-0.010250
18.641667	0.5	-0.008750
18.650000	0.5	-0.007500
18.658333	0.5	-0.006500
18.666667	0.5	-0.005375
18.675000	0.5	-0.004250
18.683333	0.5	-0.003750
18.691667	0.5	-0.003125
18.700000	0.5	-0.002500
18.708333	0.5	-0.002125
18.716667	0.5	-0.001500
18.725000	0.5	-0.001250
18.733333	0.5	-0.000750
18.741667	0.5	-0.000625
18.750000	0.5	-0.000500
18.758333	0.5	-0.000750
18.766667	0.5	-0.000625
18.775000	0.5	-0.001000
18.783333	0.5	-0.001500
18.791667	0.5	-0.001875
18.800000	0.5	-0.002250
18.808333	0.5	-0.002375
18.816667	0.5	-0.002625
18.825000	0.5	-0.003250
18.833333	0.5	-0.003500
18.841667	0.5	-0.003750
18.850000	0.5	-0.004125
18.858333	0.5	-0.004500
18.866667	0.5	-0.004625
18.875000	0.5	-0.004875
18.883333	0.5	-0.005250
18.891667	0.5	-0.005625
18.900000	0.5	-0.006125
18.908333	0.5	-0.006625
18.916667	0.5	-0.007000
18.925000	0.5	-0.007750
18.933333	0.5	-0.008500
18.941667	0.5	-0.009000
18.950000	0.5	-0.009375
18.958333	0.5	-0.009875
18.966667	0.5	-0.010125
18.975000	0.5	-0.010500
18.983333	0.5	-0.010750
18.991667	0.5	-0.011125
19.000000	0.5	-0.011750
19.008333	0.5	-0.012125
19.016667	0.5	-0.012125
19.025000	0.5	-0.012375
19.033333	0.5	-0.012750
19.041667	0.5	-0.013375
19.050000	0.5	-0.014125
19.058333	0.5	-0.014875
19.066667	0.5	-0.015250
19.075000	0.5	-0.015625
19.083333	0.5	-0.015750
19.091667	0.5	-0.016125
19.100000	0.5	-0.016625
19.108333	0.5	-0.016875
19.116667	0.5	-0.016625
19.125000	0.5	-0.016625
19.133333	0.5	-0.016500
19.141667	0.5	-0.016875
19.150000	0.5	-0.016875
19.158333	0.5	-0.017000
19.166667	0.5	-0.017375
19.175000	0.5	-0.017750
19.183333	0.5	-0.018000
19.191667	0.5	-0.018000
19.200000	0.5	-0.017750
19.208333	0.5	-0.018125
19.216667	0.5	-0.018500
19.225000	0.5	-0.018625
19.233333	0.5	-0.018750
19.241667	0.5	-0.019000
19.250000	0.5	-0.019250
19.258333	0.5	-0.019125
19.266667	0.5	-0.019500
19.275000	0.5	-0.019875
19.283333	0.5	-0.019625
19.291667	0.5	-0.019500
19.300000	0.5	-0.019250
19.308333	0.5	-0.019500
19.316667	0.5	-0.019625
19.325000	0.5	-0.019375
19.333333	0.5	-0.019625
19.341667	0.5	-0.020000
19.350000	0.5	-0.020375
19.358333	0.5	-0.020625
19.366667	0.5	-0.020625
19.375000	0.5	-0.020875
19.383333	0.5	-0.020625
19.391667	0.5	-0.020875
19.400000	0.5	-0.021250
19.408333	0.5	-0.021625
19.416667	0.5	-0.021625
19.425000	0.5	-0.021750
19.433333	0.5	-0.021625
19.441667	0.5	-0.022125
19.450000	0.5	-0.021750
19.458333	0.5	-0.021875
19.466667	0.5	-0.022500
19.475000	0.5	-0.022750
19.483333	0.5	-0.023125
19.491667	0.5	-0.023625
19.500000	0.5	-0.024000
19.508333	0.5	-0.024250
19.516667	0.5	-0.024750
19.525000	0.5	-0.025000
19.533333	0.5	-0.025250
19.541667	0.5	-0.025625
19.550000	0.5	-0.026000
19.558333	0.5	-0.026625
19.566667	0.5	-0.027250
19.575000	0.5	-0.027250
19.583333	0.5	-0.027875
19.591667	0.5	-0.028625
19.600000	0.5	-0.029375
19.608333	0.5	-0.029875
19.616667	0.5	-0.030750
19.625000	0.5	-0.030875
19.633333	0.5	-0.031625
19.641667	0.5	-0.032500
19.650000	0.5	-0.032750
19.658333	0.5	-0.033250
19.666667	0.5	-0.033500
19.675000	0.5	-0.033625
19.683333	0.5	-0.034250
19.691667	0.5	-0.035000
19.700000	0.5	-0.035375
19.708333	0.5	-0.035875
19.716667	0.5	-0.036125
19.725000	0.5	-0.036375
19.733333	0.5	-0.036750
19.741667	0.5	-0.037250
19.750000	0.5	-0.037750
19.758333	0.5	-0.038000
19.766667	0.5	-0.037875
19.775000	0.5	-0.038125
19.783333	0.5	-0.038250
19.791667	0.5	-0.038625
19.800000	0.5	-0.039250
19.808333	0.5	-0.039000
19.816667	0.5	-0.038625
19.825000	0.5	-0.038875
19.833333	0.5	-0.038875
19.841667	0.5	-0.038750
19.850000	0.5	-0.038625
19.858333	0.5	-0.038250
19.866667	0.5	-0.038000
19.875000	0.5	-0.037750
19.883333	0.5	-0.037625
19.891667	0.5	-0.037250
19.900000	0.5	-0.037000
19.908333	0.5	-0.036875
19.916667	0.5	-0.036500
19.925000	0.5	-0.035875
19.933333	0.5	-0.035125
19.941667	0.5	-0.034875
19.950000	0.5	-0.034375
19.958333	0.5	-0.033750
19.966667	0.5	-0.033125
19.975000	0.5	-0.032375
19.983333	0.5	-0.031750
19.991667	0.5	-0.031250
20.000000	0.5	-0.030625
20.008333	0.5	-0.029875
20.016667	0.5	-0.029250
20.025000	0.5	-0.028625
20.033333	0.5	-0.028125
20.041667	0.5	-0.027250
20.050000	0.5	-0.026625
20.058333	0.5	-0.026250
20.066667	0.5	-0.025625
20.075000	0.5	-0.025000
20.083333	0.5	-0.024500
20.091667	0.5	-0.024250
20.100000	0.5	-0.023750
20.108333	0.5	-0.023250
20.116667	0.5	-0.022500
20.125000	0.5	-0.022000
20.133333	0.5	-0.021625
20.141667	0.5	-0.021375
20.150000	0.5	-0.020625
20.158333	0.5	-0.020375
20.166667	0.5	-0.020125
20.175000	0.5	-0.019750
20.183333	0.5	-0.019250
20.191667	0.5	-0.018375
20.200000	0.5	-0.017500
20.208333	0.5	-0.016625
20.216667	0.5	-0.016375
20.225000	0.5	-0.015500
20.233333	0.5	-0.015250
20.241667	0.5	-0.015125
20.250000	0.5	-0.014500
20.258333	0.5	-0.013750
20.266667	0.5	-0.012875
20.275000	0.5	-0.012000
20.283333	0.5	-0.011875
20.291667	0.5	-0.011250
20.300000	0.5	-0.010500
20.308333	0.5	-0.009625
20.316667	0.5	-0.008875
20.325000	0.5	-0.008125
20.333333	0.5	-0.007000
20.341667	0.5	-0.005750
20.350000	0.5	-0.004875
20.358333	0.5	-0.003750
20.366667	0.5	-0.003125
20.375000	0.5	-0.001250
20.383333	0.5	0.000125
20.391667	0.5	0.001750
20.400000	0.5	0.003875
20.408333	0.5	0.005250
20.416667	0.5	0.007000
20.425000	0.5	0.009125
20.433333	0.5	0.011750
20.441667	0.5	0.014375
20.450000	0.5	0.017125
20.458333	0.5	0.020500
20.466667	0.5	0.024375
20.475000	0.5	0.028125
20.483333	0.5	0.032250
20.491667	0.5	0.036500
20.500000	0.5	0.041375
20.508333	0.5	0.046750
20.516667	0.5	0.052625
20.525000	0.5	0.058750
20.533333	0.5	0.065500
20.541667	0.5	0.072500
20.550000	0.5	0.079750
20.558333	0.5	0.087500
20.566667	0.5	0.095625
20.575000	0.5	0.104000
20.583333	0.5	0.113000
20.591667	0.5	0.121625
20.600000	0.5	0.130250
20.608333	0.5	0.138875
20.616667	0.5	0.147375
20.625000	0.5	0.156375
20.633333	0.5	0.165125
20.641667	0.5	0.173875
20.650000	0.5	0.181875
20.658333	0.5	0.189375
20.666667	0.5	0.197000
20.675000	0.5	0.203125
20.683333	0.5	0.209125
20.691667	0.5	0.214250
20.700000	0.5	0.218250
20.708333	0.5	0.221750
20.716667	0.5	0.224375
20.725000	0.5	0.226625
20.733333	0.5	0.227875
20.741667	0.5	0.227750
20.750000	0.5	0.226750
20.758333	0.5	0.225125
20.766667	0.5	0.222875
20.775000	0.5	0.219625
20.783333	0.5	0.215500
20.791667	0.5	0.210500
20.800000	0.5	0.205125
20.808333	0.5	0.199000
20.816667	0.5	0.192250
20.825000	0.5	0.185125
20.833333	0.5	0.177500
20.841667	0.5	0.169625
20.850000	0.5	0.161625
20.858333	0.5	0.153000
20.866667	0.5	0.144750
20.875000	0.5	0.135500
20.883333	0.5	0.126625
20.891667	0.5	0.118125
20.900000	0.5	0.109625
20.908333	0.5	0.101250
20.916667	0.5	0.093250
20.925000	0.5	0.085000
20.933333	0.5	0.077375
20.941667	0.5	0.070250
20.950000	0.5	0.062750
20.958333	0.5	0.056125
20.966667	0.5	0.049875
20.975000	0.5	0.043750
20.983333	0.5	0.038125
20.991667	0.5	0.033125
21.000000	0.5	0.028375
21.008333	0.5	0.023750
21.016667	0.5	0.019875
21.025000	0.5	0.016250
21.033333	0.5	0.012250
21.041667	0.5	0.008875
21.050000	0.5	0.006000
21.058333	0.5	0.003500
21.066667	0.5	0.001000
21.075000	0.5	-0.001000
21.083333	0.5	-0.002625
21.091667	0.5	-0.003875
21.100000	0.5	-0.005500
21.108333	0.5	-0.006875
21.116667	0.5	-0.008125
21.125000	0.5	-0.009000
21.133333	0.5	-0.010000
21.141667	0.5	-0.010750
21.150000	0.5	-0.011250
21.158333	0.5	-0.011750
21.166667	0.5	-0.012000
21.175000	0.5	-0.012625
21.183333	0.5	-0.012875
21.191667	0.5	-0.013250
21.200000	0.5	-0.013625
21.208333	0.5	-0.013875
21.216667	0.5	-0.014250
21.225000	0.5	-0.014750
21.233333	0.5	-0.015375
21.241667	0.5	-0.015750
21.250000	0.5	-0.015625
21.258333	0.5	-0.015375
21.266667	0.5	-0.015625
21.275000	0.5	-0.015875
21.283333	0.5	-0.015875
21.291667	0.5	-0.015625
21.300000	0.5	-0.015375
21.308333	0.5	-0.015625
21.316667	0.5	-0.015750
21.325000	0.5	-0.016000
21.333333	0.5	-0.016125
21.341667	0.5	-0.016375
21.350000	0.5	-0.016500
21.358333	0.5	-0.016500
21.366667	0.5	-0.016375
21.375000	0.5	-0.016500
21.383333	0.5	-0.016625
21.391667	0.5	-0.016500
21.400000	0.5	-0.016250
21.408333	0.5	-0.016000
21.416667	0.5	-0.015750
21.425000	0.5	-0.015250
21.433333	0.5	-0.015250
21.441667	0.5	-0.015375
21.450000	0.5	-0.015500
21.458333	0.5	-0.015000
21.466667	0.5	-0.015000
21.475000	0.5	-0.014625
21.483333	0.5	-0.014500
21.491667	0.5	-0.014125
21.500000	0.5	-0.014125
21.508333	0.5	-0.013875
21.516667	0.5	-0.013750
21.525000	0.5	-0.013625
21.533333	0.5	-0.013625
21.541667	0.5	-0.013250
21.550000	0.5	-0.013125
21.558333	0.5	-0.012125
21.566667	0.5	-0.011750
21.575000	0.5	-0.011750
21.583333	0.5	-0.011750
21.591667	0.5	-0.011125
21.600000	0.5	-0.010250
21.608333	0.5	-0.009625
21.616667	0.5	-0.009250
21.625000	0.5	-0.008875
21.633333	0.5	-0.008750
21.641667	0.5	-0.008625
21.650000	0.5	-0.008625
21.658333	0.5	-0.008500
21.666667	0.5	-0.008250
21.675000	0.5	-0.007875
21.683333	0.5	-0.007250
21.691667	0.5	-0.007375
21.700000	0.5	-0.007125
21.708333	0.5	-0.006750
21.716667	0.5	-0.006875
21.725000	0.5	-0.006250
21.733333	0.5	-0.005500
21.741667	0.5	-0.005125
21.750000	0.5	-0.004500
21.758333	0.5	-0.004625
21.766667	0.5	-0.004250
21.775000	0.5	-0.004125
21.783333	0.5	-0.003250
21.791667	0.5	-0.003125
21.800000	0.5	-0.002750
21.808333	0.5	-0.002500
21.816667	0.5	-0.002375
21.825000	0.5	-0.002125
21.833333	0.5	-0.002250
21.841667	0.5	-0.002125
21.850000	0.5	-0.002125
21.858333	0.5	-0.002500
21.866667	0.5	-0.002250
21.875000	0.5	-0.002000
21.883333	0.5	-0.001625
21.891667	0.5	-0.001500
21.900000	0.5	-0.001250
21.908333	0.5	-0.001000
21.916667	0.5	-0.001000
21.925000	0.5	-0.001000
21.933333	0.5	-0.001000
21.941667	0.5	-0.000750
21.950000	0.5	-0.000500
21.958333	0.5	-0.000250
21.966667	0.5	0.000000
21.975000	0.5	0.000375
21.983333	0.5	0.000000
21.991667	0.5	0.000000
22.000000	0.5	-0.000250
22.008333	0.5	-0.000500
22.016667	0.5	-0.000625
22.025000	0.5	-0.000625
22.033333	0.5	-0.000500
22.041667	0.5	-0.000250
22.050000	0.5	0.000000
22.058333	0.5	0.000000
22.066667	0.5	0.000250
22.075000	0.5	0.000500
22.083333	0.5	0.001000
22.091667	0.5	0.001000
22.100000	0.5	0.001000
22.108333	0.5	0.001625
22.116667	0.5	0.001875
22.125000	0.5	0.002000
22.133333	0.5	0.002375
22.141667	0.5	0.002625
22.150000	0.5	0.002875
22.158333	0.5	0.003000
22.166667	0.5	0.003375
22.175000	0.5	0.003625
22.183333	0.5	0.003250
22.191667	0.5	0.003375
22.200000	0.5	0.003625
22.208333	0.5	0.003875
22.216667	0.5	0.003750
22.225000	0.5	0.004000
22.233333	0.5	0.004000
22.241667	0.5	0.004250
22.250000	0.5	0.004250
22.258333	0.5	0.004625
22.266667	0.5	0.005000
22.275000	0.5	0.004750
22.283333	0.5	0.005000
22.291667	0.5	0.005375
22.300000	0.5	0.005875
22.308333	0.5	0.006125
22.316667	0.5	0.006500
22.325000	0.5	0.006750
22.333333	0.5	0.007375
22.341667	0.5	0.007500
22.350000	0.5	0.007625
22.358333	0.5	0.007625
22.366667	0.5	0.007875
22.375000	0.5	0.008250
22.383333	0.5	0.008625
22.391667	0.5	0.008875
22.400000	0.5	0.009250
22.408333	0.5	0.009000
22.416667	0.5	0.009000
22.425000	0.5	0.009375
22.433333	0.5	0.009875
22.441667	0.5	0.010250
22.450000	0.5	0.010500
22.458333	0.5	0.010500
22.466667	0.5	0.010500
22.475000	0.5	0.010625
22.483333	0.5	0.011125
22.491667	0.5	0.011250
22.500000	0.5	0.011750
22.508333	0.5	0.011750
22.516667	0.5	0.012000
22.525000	0.5	0.012625
22.533333	0.5	0.012500
22.541667	0.5	0.012500
22.550000	0.5	0.012875
22.558333	0.5	0.012625
22.566667	0.5	0.012750
22.575000	0.5	0.013375
22.583333	0.5	0.013500
22.591667	0.5	0.013750
22.600000	0.5	0.013875
22.608333	0.5	0.014125
22.616667	0.5	0.014375
22.625000	0.5	0.014375
22.633333	0.5	0.014125
22.641667	0.5	0.013875
22.650000	0.5	0.013875
22.658333	0.5	0.014000
22.666667	0.5	0.014125
22.675000	0.5	0.014250
22.683333	0.5	0.014250
22.691667	0.5	0.014125
22.700000	0.5	0.014000
22.708333	0.5	0.013750
22.716667	0.5	0.013375
22.725000	0.5	0.013750
22.733333	0.5	0.013250
22.741667	0.5	0.012500
22.750000	0.5	0.012625
22.758333	0.5	0.012875
22.766667	0.5	0.012750
22.775000	0.5	0.012750
22.783333	0.5	0.012250
22.791667	0.5	0.011875
22.800000	0.5	0.011500
22.808333	0.5	0.011250
22.816667	0.5	0.011375
22.825000	0.5	0.011125
22.833333	0.5	0.011250
22.841667	0.5	0.011250
22.850000	0.5	0.011000
22.858333	0.5	0.010625
22.866667	0.5	0.010250
22.875000	0.5	0.009750
22.883333	0.5	0.010000
22.891667	0.5	0.009875
22.900000	0.5	0.010000
22.908333	0.5	0.010125
22.916667	0.5	0.010125
22.925000	0.5	0.010625
22.933333	0.5	0.010875
22.941667	0.5	0.011000
22.950000	0.5	0.010875
22.958333	0.5	0.010875
22.966667	0.5	0.011000
22.975000	0.5	0.011125
22.983333	0.5	0.011125
22.991667	0.5	0.010875
23.000000	0.5	0.011250
23.008333	0.5	0.011125
23.016667	0.5	0.011250
23.025000	0.5	0.011625
23.033333	0.5	0.011500
23.041667	0.5	0.011250
23.050000	0.5	0.011250
23.058333	0.5	0.011375
23.066667	0.5	0.011375
23.075000	0.5	0.010875
23.083333	0.5	0.010875
23.091667	0.5	0.010375
23.100000	0.5	0.010125
23.108333	0.5	0.010125
23.116667	0.5	0.010000
23.125000	0.5	0.010000
23.133333	0.5	0.009750
23.141667	0.5	0.010625
23.150000	0.5	0.010625
23.158333	0.5	0.010375
23.166667	0.5	0.010500
23.175000	0.5	0.010500
23.183333	0.5	0.010875
23.191667	0.5	0.011250
23.200000	0.5	0.011125
23.208333	0.5	0.011250
23.216667	0.5	0.010875
23.225000	0.5	0.010625
23.233333	0.5	0.010375
23.241667	0.5	0.010375
23.250000	0.5	0.010500
23.258333	0.5	0.010250
23.266667	0.5	0.010125
23.275000	0.5	0.010250
23.283333	0.5	0.010250
23.291667	0.5	0.010125
23.300000	0.5	0.009875
23.308333	0.5	0.009750
23.316667	0.5	0.009500
23.325000	0.5	0.009375
23.333333	0.5	0.009625
23.341667	0.5	0.009250
23.350000	0.5	0.008625
23.358333	0.5	0.008500
23.366667	0.5	0.008000
23.375000	0.5	0.008125
23.383333	0.5	0.008000
23.391667	0.5	0.007625
23.400000	0.5	0.007375
23.408333	0.5	0.007375
23.416667	0.5	0.007750
23.425000	0.5	0.007250
23.433333	0.5	0.006875
23.441667	0.5	0.007125
23.450000	0.5	0.006875
23.458333	0.5	0.006875
23.466667	0.5	0.006750
23.475000	0.5	0.006000
23.483333	0.5	0.005875
23.491667	0.5	0.005750
23.500000	0.5	0.005625
23.508333	0.5	0.005375
23.516667	0.5	0.004750
23.525000	0.5	0.004500
23.533333	0.5	0.004750
23.541667	0.5	0.004625
23.550000	0.5	0.004500
23.558333	0.5	0.004250
23.566667	0.5	0.004125
23.575000	0.5	0.003750
23.583333	0.5	0.003625
23.591667	0.5	0.003750
23.600000	0.5	0.003500
23.608333	0.5	0.003500
23.616667	0.5	0.003000
23.625000	0.5	0.002375
23.633333	0.5	0.002250
23.641667	0.5	0.001875
23.650000	0.5	0.001375
23.658333	0.5	0.001250
23.666667	0.5	0.001250
23.675000	0.5	0.001000
23.683333	0.5	0.000375
23.691667	0.5	0.000125
23.700000	0.5	-0.000125
23.708333	0.5	-0.000375
23.716667	0.5	-0.000375
23.725000	0.5	-0.000500
23.733333	0.5	-0.001000
23.741667	0.5	-0.001250
23.750000	0.5	-0.001500
23.758333	0.5	-0.001750
23.766667	0.5	-0.002250
23.775000	0.5	-0.002375
23.783333	0.5	-0.002500
23.791667	0.5	-0.003000
23.800000	0.5	-0.003375
23.808333	0.5	-0.003375
23.816667	0.5	-0.004125
23.825000	0.5	-0.004375
23.833333	0.5	-0.004625
23.841667	0.5	-0.004500
23.850000	0.5	-0.004500
23.858333	0.5	-0.004750
23.866667	0.5	-0.004750
23.875000	0.5	-0.005125
23.883333	0.5	-0.004875
23.891667	0.5	-0.004875
23.900000	0.5	-0.005250
23.908333	0.5	-0.005125
23.916667	0.5	-0.004750
23.925000	0.5	-0.004250
23.933333	0.5	-0.004625
23.941667	0.5	-0.005000
23.950000	0.5	-0.004875
23.958333	0.5	-0.004375
23.966667	0.5	-0.004250
23.975000	0.5	-0.004000
23.983333	0.5	-0.003750
23.991667	0.5	-0.003375
24.000000	0.5	-0.003375
24.008333	0.5	-0.003125
24.016667	0.5	-0.002625
24.025000	0.5	-0.002000
24.033333	0.5	-0.002250
24.041667	0.5	-0.002125
24.050000	0.5	-0.001875
24.058333	0.5	-0.001500
24.066667	0.5	-0.001000
24.075000	0.5	-0.001000
24.083333	0.5	-0.000750
24.091667	0.5	-0.000375
24.100000	0.5	-0.000125
24.108333	0.5	0.000000
24.116667	0.5	-0.000250
24.125000	0.5	-0.000125
24.133333	0.5	0.000000
24.141667	0.5	0.000375
24.150000	0.5	0.000750
24.158333	0.5	0.001000
24.166667	0.5	0.001125
24.175000	0.5	0.001625
24.183333	0.5	0.001875
24.191667	0.5	0.001750
24.200000	0.5	0.001875
24.208333	0.5	0.002125
24.216667	0.5	0.002125
24.225000	0.5	0.002250
24.233333	0.5	0.002750
24.241667	0.5	0.002875
24.250000	0.5	0.003000
24.258333	0.5	0.003250
24.266667	0.5	0.003500
24.275000	0.5	0.003375
24.283333	0.5	0.003375
24.291667	0.5	0.003375
24.300000	0.5	0.003625
24.308333	0.5	0.004000
24.316667	0.5	0.003875
24.325000	0.5	0.004625
24.333333	0.5	0.004750
24.341667	0.5	0.005250
24.350000	0.5	0.005500
24.358333	0.5	0.005000
24.366667	0.5	0.004750
24.375000	0.5	0.005250
24.383333	0.5	0.005500
24.391667	0.5	0.005375
24.400000	0.5	0.005125
24.408333	0.5	0.005125
24.416667	0.5	0.005125
24.425000	0.5	0.005250
24.433333	0.5	0.005250
24.441667	0.5	0.004875
24.450000	0.5	0.004750
24.458333	0.5	0.004375
24.466667	0.5	0.004250
24.475000	0.5	0.004500
24.483333	0.5	0.004750
24.491667	0.5	0.004875
24.500000	0.5	0.005125
24.508333	0.5	0.005500
24.516667	0.5	0.005875
24.525000	0.5	0.006125
24.533333	0.5	0.006125
24.541667	0.5	0.006250
24.550000	0.5	0.006625
24.558333	0.5	0.007000
24.566667	0.5	0.006625
24.575000	0.5	0.006750
24.583333	0.5	0.007250
24.591667	0.5	0.007625
24.600000	0.5	0.007750
24.608333	0.5	0.007625
24.616667	0.5	0.007875
24.625000	0.5	0.008375
24.633333	0.5	0.008500
24.641667	0.5	0.008375
24.650000	0.5	0.008375
24.658333	0.5	0.008875
24.666667	0.5	0.009000
24.675000	0.5	0.009250
24.683333	0.5	0.009750
24.691667	0.5	0.009500
24.700000	0.5	0.009250
24.708333	0.5	0.009250
24.716667	0.5	0.009750
24.725000	0.5	0.010125
24.733333	0.5	0.010250
24.741667	0.5	0.010500
24.750000	0.5	0.010875
24.758333	0.5	0.010875
24.766667	0.5	0.011625
24.775000	0.5	0.012125
24.783333	0.5	0.012750
24.791667	0.5	0.012875
24.800000	0.5	0.012875
24.808333	0.5	0.012875
24.816667	0.5	0.012750
24.825000	0.5	0.012875
24.833333	0.5	0.012875
24.841667	0.5	0.012875
24.850000	0.5	0.013125
24.858333	0.5	0.013750
24.866667	0.5	0.013375
24.875000	0.5	0.013250
24.883333	0.5	0.013250
24.891667	0.5	0.013500
24.900000	0.5	0.013500
24.908333	0.5	0.013375
24.916667	0.5	0.013625
24.925000	0.5	0.013750
24.933333	0.5	0.013500
24.941667	0.5	0.013750
24.950000	0.5	0.014000
24.958333	0.5	0.014000
24.966667	0.5	0.014250
24.975000	0.5	0.014375
24.983333	0.5	0.014125
24.991667	0.5	0.013750
25.000000	0.5	0.013625
