# Supplementary material for: Dynamic character displacement among a pair of bacterial phyllosphere commensals in situ
Source: Nat Commun. 2022 May 20;13:2836. doi: 10.1038/s41467-022-30469-3 (PMC9123166; doi:10.1038/s41467-022-30469-3)
Supplement: Supplementary file 11 — Source Data [file 41467_2022_30469_MOESM11_ESM.zip › Source Data/Supplementary Figure 5/Xylose+Glucose t0 c.txt]

File Path	chrom://marshall/Chromeleon7/HPLC_Ultimate_3000/Users/helucas/20200720_OrganicAcids_CCR_L257.seq/721.smp/RI_1.channel/RI_1.chm
Channel	RI_1

Injection Information:
Data Vault	Chromeleon7
Injection	Xyl_Glu_t0_c_II
Injection Number	147
Position	GC3
Comment	
Processing Method	Quantitative
Instrument Method	20200525_Rezex_ROA_OrganicAcid_600uL_2500uM_H2SO4_50A_50D
Type	Unknown
Status	Finished
Injection Date	7/23/2020
Injection Time	11:51:00 AM
Injection Volume (µl)	10.000
Dilution Factor	1.0000
Weight	1.0000

Chromatogram Data Information:
Time Min. (min)	0.000000
Time Max. (min)	25.000000
Data Points	3001
Detector	RI
Generating Data System	Chromeleon 7.2.5.9507
Exporting Data System	Chromeleon 7.2.8.0
Operator	Instrument Controller
Signal Quantity	Refractive 
Signal Unit	µRIU
Signal Min.	-2.708000
Signal Max.	25.017750
Channel	RI_1
Driver Name	RID520Driver.dll
Channel Type	Evaluation
Min. Step (s)	0.5
Max. Step (s)	0.5
Average Step (s)	0.5

Signal Parameter Information:
Signal Info	

Chromatogram Data:
Time (min)	Step (s)	Value (µRIU)
0.000000	n.a.	-0.003625
0.008333	0.5	-0.003750
0.016667	0.5	-0.004125
0.025000	0.5	-0.004750
0.033333	0.5	-0.004750
0.041667	0.5	-0.004875
0.050000	0.5	-0.004750
0.058333	0.5	-0.005000
0.066667	0.5	-0.005250
0.075000	0.5	-0.005625
0.083333	0.5	-0.006000
0.091667	0.5	-0.006000
0.100000	0.5	-0.006000
0.108333	0.5	-0.006250
0.116667	0.5	-0.006625
0.125000	0.5	-0.006625
0.133333	0.5	-0.006750
0.141667	0.5	-0.006875
0.150000	0.5	-0.007375
0.158333	0.5	-0.007625
0.166667	0.5	-0.008000
0.175000	0.5	-0.008500
0.183333	0.5	-0.008750
0.191667	0.5	-0.009125
0.200000	0.5	-0.008750
0.208333	0.5	-0.009125
0.216667	0.5	-0.009125
0.225000	0.5	-0.009000
0.233333	0.5	-0.009250
0.241667	0.5	-0.009500
0.250000	0.5	-0.009750
0.258333	0.5	-0.009750
0.266667	0.5	-0.009750
0.275000	0.5	-0.009750
0.283333	0.5	-0.009750
0.291667	0.5	-0.009750
0.300000	0.5	-0.010125
0.308333	0.5	-0.010500
0.316667	0.5	-0.011000
0.325000	0.5	-0.011500
0.333333	0.5	-0.012125
0.341667	0.5	-0.012500
0.350000	0.5	-0.013375
0.358333	0.5	-0.013875
0.366667	0.5	-0.014500
0.375000	0.5	-0.014750
0.383333	0.5	-0.015250
0.391667	0.5	-0.015375
0.400000	0.5	-0.015625
0.408333	0.5	-0.015625
0.416667	0.5	-0.015500
0.425000	0.5	-0.015250
0.433333	0.5	-0.015375
0.441667	0.5	-0.015500
0.450000	0.5	-0.015625
0.458333	0.5	-0.015250
0.466667	0.5	-0.015125
0.475000	0.5	-0.015375
0.483333	0.5	-0.015250
0.491667	0.5	-0.015250
0.500000	0.5	-0.015500
0.508333	0.5	-0.015750
0.516667	0.5	-0.015375
0.525000	0.5	-0.014875
0.533333	0.5	-0.014375
0.541667	0.5	-0.014375
0.550000	0.5	-0.013750
0.558333	0.5	-0.013250
0.566667	0.5	-0.013125
0.575000	0.5	-0.012875
0.583333	0.5	-0.012625
0.591667	0.5	-0.012500
0.600000	0.5	-0.012625
0.608333	0.5	-0.012250
0.616667	0.5	-0.011500
0.625000	0.5	-0.011375
0.633333	0.5	-0.011125
0.641667	0.5	-0.010750
0.650000	0.5	-0.010000
0.658333	0.5	-0.009250
0.666667	0.5	-0.008625
0.675000	0.5	-0.007750
0.683333	0.5	-0.007000
0.691667	0.5	-0.006875
0.700000	0.5	-0.006750
0.708333	0.5	-0.006375
0.716667	0.5	-0.005750
0.725000	0.5	-0.005125
0.733333	0.5	-0.004250
0.741667	0.5	-0.003625
0.750000	0.5	-0.003375
0.758333	0.5	-0.002750
0.766667	0.5	-0.002125
0.775000	0.5	-0.001625
0.783333	0.5	-0.000750
0.791667	0.5	-0.000750
0.800000	0.5	-0.000625
0.808333	0.5	0.000000
0.816667	0.5	0.000250
0.825000	0.5	0.000375
0.833333	0.5	0.000875
0.841667	0.5	0.001500
0.850000	0.5	0.001875
0.858333	0.5	0.002000
0.866667	0.5	0.002125
0.875000	0.5	0.002500
0.883333	0.5	0.002750
0.891667	0.5	0.002875
0.900000	0.5	0.002750
0.908333	0.5	0.002750
0.916667	0.5	0.002750
0.925000	0.5	0.002750
0.933333	0.5	0.003125
0.941667	0.5	0.003375
0.950000	0.5	0.003750
0.958333	0.5	0.004125
0.966667	0.5	0.003750
0.975000	0.5	0.003625
0.983333	0.5	0.003125
0.991667	0.5	0.003000
1.000000	0.5	0.002875
1.008333	0.5	0.002375
1.016667	0.5	0.002125
1.025000	0.5	0.002125
1.033333	0.5	0.002250
1.041667	0.5	0.002125
1.050000	0.5	0.001875
1.058333	0.5	0.001625
1.066667	0.5	0.001375
1.075000	0.5	0.000750
1.083333	0.5	0.000375
1.091667	0.5	0.000125
1.100000	0.5	0.000000
1.108333	0.5	0.000000
1.116667	0.5	-0.000125
1.125000	0.5	-0.000625
1.133333	0.5	-0.001125
1.141667	0.5	-0.001625
1.150000	0.5	-0.001625
1.158333	0.5	-0.002000
1.166667	0.5	-0.001625
1.175000	0.5	-0.001875
1.183333	0.5	-0.001750
1.191667	0.5	-0.001625
1.200000	0.5	-0.001625
1.208333	0.5	-0.001875
1.216667	0.5	-0.001750
1.225000	0.5	-0.002000
1.233333	0.5	-0.002500
1.241667	0.5	-0.002750
1.250000	0.5	-0.003125
1.258333	0.5	-0.003125
1.266667	0.5	-0.003250
1.275000	0.5	-0.003625
1.283333	0.5	-0.003625
1.291667	0.5	-0.003625
1.300000	0.5	-0.003875
1.308333	0.5	-0.003875
1.316667	0.5	-0.004250
1.325000	0.5	-0.004500
1.333333	0.5	-0.004125
1.341667	0.5	-0.003500
1.350000	0.5	-0.002875
1.358333	0.5	-0.003000
1.366667	0.5	-0.003250
1.375000	0.5	-0.003750
1.383333	0.5	-0.003750
1.391667	0.5	-0.004000
1.400000	0.5	-0.003875
1.408333	0.5	-0.003875
1.416667	0.5	-0.003500
1.425000	0.5	-0.003750
1.433333	0.5	-0.003500
1.441667	0.5	-0.003625
1.450000	0.5	-0.003375
1.458333	0.5	-0.002750
1.466667	0.5	-0.002375
1.475000	0.5	-0.002125
1.483333	0.5	-0.002125
1.491667	0.5	-0.002125
1.500000	0.5	-0.002125
1.508333	0.5	-0.001750
1.516667	0.5	-0.001375
1.525000	0.5	-0.001250
1.533333	0.5	-0.000750
1.541667	0.5	-0.000250
1.550000	0.5	0.000000
1.558333	0.5	0.000500
1.566667	0.5	0.000750
1.575000	0.5	0.001000
1.583333	0.5	0.001375
1.591667	0.5	0.002000
1.600000	0.5	0.002750
1.608333	0.5	0.003250
1.616667	0.5	0.003625
1.625000	0.5	0.003625
1.633333	0.5	0.004000
1.641667	0.5	0.004375
1.650000	0.5	0.004375
1.658333	0.5	0.004750
1.666667	0.5	0.005375
1.675000	0.5	0.005625
1.683333	0.5	0.006250
1.691667	0.5	0.006500
1.700000	0.5	0.007375
1.708333	0.5	0.008125
1.716667	0.5	0.008500
1.725000	0.5	0.008875
1.733333	0.5	0.009000
1.741667	0.5	0.009375
1.750000	0.5	0.009875
1.758333	0.5	0.010250
1.766667	0.5	0.010500
1.775000	0.5	0.010500
1.783333	0.5	0.010625
1.791667	0.5	0.010500
1.800000	0.5	0.010250
1.808333	0.5	0.010625
1.816667	0.5	0.010625
1.825000	0.5	0.010500
1.833333	0.5	0.010375
1.841667	0.5	0.010250
1.850000	0.5	0.009875
1.858333	0.5	0.009625
1.866667	0.5	0.009625
1.875000	0.5	0.009250
1.883333	0.5	0.009000
1.891667	0.5	0.008500
1.900000	0.5	0.008250
1.908333	0.5	0.008000
1.916667	0.5	0.007625
1.925000	0.5	0.007375
1.933333	0.5	0.007250
1.941667	0.5	0.006875
1.950000	0.5	0.006250
1.958333	0.5	0.005625
1.966667	0.5	0.004875
1.975000	0.5	0.004375
1.983333	0.5	0.004125
1.991667	0.5	0.003625
2.000000	0.5	0.003000
2.008333	0.5	0.002500
2.016667	0.5	0.001875
2.025000	0.5	0.001125
2.033333	0.5	0.000500
2.041667	0.5	0.000000
2.050000	0.5	-0.000250
2.058333	0.5	-0.000875
2.066667	0.5	-0.001250
2.075000	0.5	-0.001875
2.083333	0.5	-0.002375
2.091667	0.5	-0.003000
2.100000	0.5	-0.003625
2.108333	0.5	-0.004500
2.116667	0.5	-0.004750
2.125000	0.5	-0.005125
2.133333	0.5	-0.006125
2.141667	0.5	-0.007250
2.150000	0.5	-0.008000
2.158333	0.5	-0.008625
2.166667	0.5	-0.008875
2.175000	0.5	-0.009625
2.183333	0.5	-0.010000
2.191667	0.5	-0.010625
2.200000	0.5	-0.011250
2.208333	0.5	-0.011375
2.216667	0.5	-0.011750
2.225000	0.5	-0.012250
2.233333	0.5	-0.012625
2.241667	0.5	-0.013000
2.250000	0.5	-0.013250
2.258333	0.5	-0.013750
2.266667	0.5	-0.014375
2.275000	0.5	-0.014375
2.283333	0.5	-0.014875
2.291667	0.5	-0.015250
2.300000	0.5	-0.015250
2.308333	0.5	-0.015625
2.316667	0.5	-0.016500
2.325000	0.5	-0.017000
2.333333	0.5	-0.017625
2.341667	0.5	-0.018000
2.350000	0.5	-0.018375
2.358333	0.5	-0.018250
2.366667	0.5	-0.018125
2.375000	0.5	-0.018375
2.383333	0.5	-0.018000
2.391667	0.5	-0.018500
2.400000	0.5	-0.018500
2.408333	0.5	-0.019000
2.416667	0.5	-0.019375
2.425000	0.5	-0.019500
2.433333	0.5	-0.019875
2.441667	0.5	-0.020000
2.450000	0.5	-0.019875
2.458333	0.5	-0.019750
2.466667	0.5	-0.020125
2.475000	0.5	-0.020500
2.483333	0.5	-0.020875
2.491667	0.5	-0.021000
2.500000	0.5	-0.021000
2.508333	0.5	-0.021125
2.516667	0.5	-0.021000
2.525000	0.5	-0.021000
2.533333	0.5	-0.021250
2.541667	0.5	-0.022000
2.550000	0.5	-0.021750
2.558333	0.5	-0.021750
2.566667	0.5	-0.022125
2.575000	0.5	-0.022875
2.583333	0.5	-0.023125
2.591667	0.5	-0.023750
2.600000	0.5	-0.023875
2.608333	0.5	-0.023500
2.616667	0.5	-0.023750
2.625000	0.5	-0.024125
2.633333	0.5	-0.023750
2.641667	0.5	-0.023750
2.650000	0.5	-0.023500
2.658333	0.5	-0.023500
2.666667	0.5	-0.023500
2.675000	0.5	-0.023625
2.683333	0.5	-0.023750
2.691667	0.5	-0.024000
2.700000	0.5	-0.023750
2.708333	0.5	-0.023750
2.716667	0.5	-0.023625
2.725000	0.5	-0.022750
2.733333	0.5	-0.022250
2.741667	0.5	-0.022000
2.750000	0.5	-0.021875
2.758333	0.5	-0.021625
2.766667	0.5	-0.021375
2.775000	0.5	-0.020625
2.783333	0.5	-0.020375
2.791667	0.5	-0.020500
2.800000	0.5	-0.020250
2.808333	0.5	-0.020000
2.816667	0.5	-0.020250
2.825000	0.5	-0.020250
2.833333	0.5	-0.019875
2.841667	0.5	-0.019500
2.850000	0.5	-0.019250
2.858333	0.5	-0.019000
2.866667	0.5	-0.019000
2.875000	0.5	-0.018375
2.883333	0.5	-0.017625
2.891667	0.5	-0.017250
2.900000	0.5	-0.017125
2.908333	0.5	-0.017000
2.916667	0.5	-0.016250
2.925000	0.5	-0.015625
2.933333	0.5	-0.015375
2.941667	0.5	-0.015000
2.950000	0.5	-0.014500
2.958333	0.5	-0.014375
2.966667	0.5	-0.014125
2.975000	0.5	-0.013625
2.983333	0.5	-0.013250
2.991667	0.5	-0.013250
3.000000	0.5	-0.012625
3.008333	0.5	-0.012125
3.016667	0.5	-0.011750
3.025000	0.5	-0.011250
3.033333	0.5	-0.010875
3.041667	0.5	-0.010375
3.050000	0.5	-0.010125
3.058333	0.5	-0.009500
3.066667	0.5	-0.009375
3.075000	0.5	-0.008875
3.083333	0.5	-0.007875
3.091667	0.5	-0.007125
3.100000	0.5	-0.006875
3.108333	0.5	-0.006375
3.116667	0.5	-0.005500
3.125000	0.5	-0.004875
3.133333	0.5	-0.004375
3.141667	0.5	-0.003625
3.150000	0.5	-0.003000
3.158333	0.5	-0.002250
3.166667	0.5	-0.001875
3.175000	0.5	-0.001625
3.183333	0.5	-0.001375
3.191667	0.5	-0.000500
3.200000	0.5	0.000000
3.208333	0.5	0.000000
3.216667	0.5	0.000625
3.225000	0.5	0.001375
3.233333	0.5	0.001625
3.241667	0.5	0.002000
3.250000	0.5	0.002250
3.258333	0.5	0.002625
3.266667	0.5	0.003500
3.275000	0.5	0.004125
3.283333	0.5	0.004250
3.291667	0.5	0.004375
3.300000	0.5	0.005125
3.308333	0.5	0.006125
3.316667	0.5	0.007000
3.325000	0.5	0.007625
3.333333	0.5	0.007875
3.341667	0.5	0.008500
3.350000	0.5	0.008500
3.358333	0.5	0.008750
3.366667	0.5	0.009500
3.375000	0.5	0.009750
3.383333	0.5	0.010125
3.391667	0.5	0.010250
3.400000	0.5	0.010625
3.408333	0.5	0.010875
3.416667	0.5	0.011250
3.425000	0.5	0.011625
3.433333	0.5	0.012500
3.441667	0.5	0.013000
3.450000	0.5	0.013375
3.458333	0.5	0.013250
3.466667	0.5	0.013375
3.475000	0.5	0.013000
3.483333	0.5	0.013250
3.491667	0.5	0.013250
3.500000	0.5	0.013375
3.508333	0.5	0.013375
3.516667	0.5	0.013625
3.525000	0.5	0.013750
3.533333	0.5	0.013875
3.541667	0.5	0.014375
3.550000	0.5	0.014625
3.558333	0.5	0.014750
3.566667	0.5	0.014375
3.575000	0.5	0.014250
3.583333	0.5	0.014125
3.591667	0.5	0.013875
3.600000	0.5	0.013875
3.608333	0.5	0.014000
3.616667	0.5	0.013875
3.625000	0.5	0.013125
3.633333	0.5	0.012750
3.641667	0.5	0.012375
3.650000	0.5	0.012375
3.658333	0.5	0.011875
3.666667	0.5	0.011375
3.675000	0.5	0.010875
3.683333	0.5	0.010500
3.691667	0.5	0.010000
3.700000	0.5	0.009500
3.708333	0.5	0.009000
3.716667	0.5	0.008500
3.725000	0.5	0.007750
3.733333	0.5	0.007000
3.741667	0.5	0.006625
3.750000	0.5	0.006000
3.758333	0.5	0.005375
3.766667	0.5	0.004625
3.775000	0.5	0.004000
3.783333	0.5	0.003750
3.791667	0.5	0.003375
3.800000	0.5	0.002500
3.808333	0.5	0.002125
3.816667	0.5	0.001250
3.825000	0.5	0.000625
3.833333	0.5	-0.000250
3.841667	0.5	-0.001000
3.850000	0.5	-0.001500
3.858333	0.5	-0.002500
3.866667	0.5	-0.003125
3.875000	0.5	-0.004125
3.883333	0.5	-0.005250
3.891667	0.5	-0.005625
3.900000	0.5	-0.006000
3.908333	0.5	-0.006750
3.916667	0.5	-0.007625
3.925000	0.5	-0.008125
3.933333	0.5	-0.008500
3.941667	0.5	-0.008625
3.950000	0.5	-0.009125
3.958333	0.5	-0.009500
3.966667	0.5	-0.009625
3.975000	0.5	-0.010250
3.983333	0.5	-0.010625
3.991667	0.5	-0.011000
4.000000	0.5	-0.011250
4.008333	0.5	-0.011625
4.016667	0.5	-0.011875
4.025000	0.5	-0.012500
4.033333	0.5	-0.012875
4.041667	0.5	-0.013125
4.050000	0.5	-0.013000
4.058333	0.5	-0.013000
4.066667	0.5	-0.012875
4.075000	0.5	-0.012750
4.083333	0.5	-0.012375
4.091667	0.5	-0.012250
4.100000	0.5	-0.013000
4.108333	0.5	-0.013250
4.116667	0.5	-0.013500
4.125000	0.5	-0.013375
4.133333	0.5	-0.013125
4.141667	0.5	-0.013625
4.150000	0.5	-0.014000
4.158333	0.5	-0.014125
4.166667	0.5	-0.014000
4.175000	0.5	-0.014250
4.183333	0.5	-0.014750
4.191667	0.5	-0.014625
4.200000	0.5	-0.014125
4.208333	0.5	-0.013875
4.216667	0.5	-0.013625
4.225000	0.5	-0.013750
4.233333	0.5	-0.013500
4.241667	0.5	-0.013375
4.250000	0.5	-0.013250
4.258333	0.5	-0.013625
4.266667	0.5	-0.014125
4.275000	0.5	-0.014125
4.283333	0.5	-0.014125
4.291667	0.5	-0.014125
4.300000	0.5	-0.013625
4.308333	0.5	-0.013375
4.316667	0.5	-0.013125
4.325000	0.5	-0.013250
4.333333	0.5	-0.012875
4.341667	0.5	-0.013375
4.350000	0.5	-0.013500
4.358333	0.5	-0.013250
4.366667	0.5	-0.013375
4.375000	0.5	-0.013625
4.383333	0.5	-0.013500
4.391667	0.5	-0.013875
4.400000	0.5	-0.013875
4.408333	0.5	-0.013875
4.416667	0.5	-0.014375
4.425000	0.5	-0.014375
4.433333	0.5	-0.015250
4.441667	0.5	-0.015375
4.450000	0.5	-0.015750
4.458333	0.5	-0.015875
4.466667	0.5	-0.016000
4.475000	0.5	-0.016500
4.483333	0.5	-0.016500
4.491667	0.5	-0.016375
4.500000	0.5	-0.016500
4.508333	0.5	-0.017125
4.516667	0.5	-0.017500
4.525000	0.5	-0.017500
4.533333	0.5	-0.017625
4.541667	0.5	-0.018125
4.550000	0.5	-0.018250
4.558333	0.5	-0.018375
4.566667	0.5	-0.018000
4.575000	0.5	-0.018125
4.583333	0.5	-0.018125
4.591667	0.5	-0.018000
4.600000	0.5	-0.018000
4.608333	0.5	-0.018000
4.616667	0.5	-0.018125
4.625000	0.5	-0.018125
4.633333	0.5	-0.018250
4.641667	0.5	-0.017875
4.650000	0.5	-0.018125
4.658333	0.5	-0.017875
4.666667	0.5	-0.018000
4.675000	0.5	-0.018000
4.683333	0.5	-0.017875
4.691667	0.5	-0.017625
4.700000	0.5	-0.017375
4.708333	0.5	-0.017125
4.716667	0.5	-0.017250
4.725000	0.5	-0.017000
4.733333	0.5	-0.017125
4.741667	0.5	-0.017000
4.750000	0.5	-0.016750
4.758333	0.5	-0.016750
4.766667	0.5	-0.016625
4.775000	0.5	-0.016500
4.783333	0.5	-0.016500
4.791667	0.5	-0.016125
4.800000	0.5	-0.015375
4.808333	0.5	-0.015375
4.816667	0.5	-0.015375
4.825000	0.5	-0.015500
4.833333	0.5	-0.015375
4.841667	0.5	-0.015375
4.850000	0.5	-0.014875
4.858333	0.5	-0.014875
4.866667	0.5	-0.014875
4.875000	0.5	-0.014750
4.883333	0.5	-0.014250
4.891667	0.5	-0.013375
4.900000	0.5	-0.013375
4.908333	0.5	-0.013375
4.916667	0.5	-0.013375
4.925000	0.5	-0.013125
4.933333	0.5	-0.013000
4.941667	0.5	-0.012500
4.950000	0.5	-0.012625
4.958333	0.5	-0.012250
4.966667	0.5	-0.012125
4.975000	0.5	-0.011875
4.983333	0.5	-0.011375
4.991667	0.5	-0.010875
5.000000	0.5	-0.010500
5.008333	0.5	-0.010000
5.016667	0.5	-0.010000
5.025000	0.5	-0.010125
5.033333	0.5	-0.009625
5.041667	0.5	-0.009375
5.050000	0.5	-0.009000
5.058333	0.5	-0.008875
5.066667	0.5	-0.008375
5.075000	0.5	-0.008375
5.083333	0.5	-0.008375
5.091667	0.5	-0.008125
5.100000	0.5	-0.008125
5.108333	0.5	-0.008250
5.116667	0.5	-0.007875
5.125000	0.5	-0.007625
5.133333	0.5	-0.007500
5.141667	0.5	-0.007250
5.150000	0.5	-0.007375
5.158333	0.5	-0.007250
5.166667	0.5	-0.007000
5.175000	0.5	-0.006750
5.183333	0.5	-0.007250
5.191667	0.5	-0.007250
5.200000	0.5	-0.007000
5.208333	0.5	-0.007000
5.216667	0.5	-0.007000
5.225000	0.5	-0.006375
5.233333	0.5	-0.006500
5.241667	0.5	-0.006500
5.250000	0.5	-0.006500
5.258333	0.5	-0.006250
5.266667	0.5	-0.006625
5.275000	0.5	-0.006875
5.283333	0.5	-0.007000
5.291667	0.5	-0.007250
5.300000	0.5	-0.007250
5.308333	0.5	-0.007500
5.316667	0.5	-0.007250
5.325000	0.5	-0.007000
5.333333	0.5	-0.007000
5.341667	0.5	-0.007375
5.350000	0.5	-0.007500
5.358333	0.5	-0.007750
5.366667	0.5	-0.007875
5.375000	0.5	-0.007625
5.383333	0.5	-0.007375
5.391667	0.5	-0.007375
5.400000	0.5	-0.007875
5.408333	0.5	-0.008250
5.416667	0.5	-0.008500
5.425000	0.5	-0.008250
5.433333	0.5	-0.008000
5.441667	0.5	-0.007875
5.450000	0.5	-0.008000
5.458333	0.5	-0.007625
5.466667	0.5	-0.007500
5.475000	0.5	-0.007375
5.483333	0.5	-0.007500
5.491667	0.5	-0.007500
5.500000	0.5	-0.007250
5.508333	0.5	-0.007125
5.516667	0.5	-0.006875
5.525000	0.5	-0.006625
5.533333	0.5	-0.006625
5.541667	0.5	-0.006500
5.550000	0.5	-0.006500
5.558333	0.5	-0.006375
5.566667	0.5	-0.006375
5.575000	0.5	-0.006250
5.583333	0.5	-0.005875
5.591667	0.5	-0.005375
5.600000	0.5	-0.005625
5.608333	0.5	-0.005500
5.616667	0.5	-0.005000
5.625000	0.5	-0.005125
5.633333	0.5	-0.005375
5.641667	0.5	-0.005375
5.650000	0.5	-0.005500
5.658333	0.5	-0.005500
5.666667	0.5	-0.005500
5.675000	0.5	-0.005375
5.683333	0.5	-0.005250
5.691667	0.5	-0.005500
5.700000	0.5	-0.005500
5.708333	0.5	-0.005500
5.716667	0.5	-0.005375
5.725000	0.5	-0.005500
5.733333	0.5	-0.005375
5.741667	0.5	-0.005125
5.750000	0.5	-0.005125
5.758333	0.5	-0.005000
5.766667	0.5	-0.004625
5.775000	0.5	-0.004750
5.783333	0.5	-0.005125
5.791667	0.5	-0.005250
5.800000	0.5	-0.005750
5.808333	0.5	-0.005875
5.816667	0.5	-0.006125
5.825000	0.5	-0.006500
5.833333	0.5	-0.006875
5.841667	0.5	-0.006875
5.850000	0.5	-0.007000
5.858333	0.5	-0.007500
5.866667	0.5	-0.007500
5.875000	0.5	-0.007625
5.883333	0.5	-0.007375
5.891667	0.5	-0.007625
5.900000	0.5	-0.008125
5.908333	0.5	-0.008375
5.916667	0.5	-0.009000
5.925000	0.5	-0.009000
5.933333	0.5	-0.009375
5.941667	0.5	-0.010000
5.950000	0.5	-0.010000
5.958333	0.5	-0.010375
5.966667	0.5	-0.010875
5.975000	0.5	-0.011125
5.983333	0.5	-0.011250
5.991667	0.5	-0.011250
6.000000	0.5	-0.011375
6.008333	0.5	-0.012000
6.016667	0.5	-0.012250
6.025000	0.5	-0.012250
6.033333	0.5	-0.012125
6.041667	0.5	-0.012750
6.050000	0.5	-0.013000
6.058333	0.5	-0.013375
6.066667	0.5	-0.013375
6.075000	0.5	-0.013500
6.083333	0.5	-0.013875
6.091667	0.5	-0.013875
6.100000	0.5	-0.014000
6.108333	0.5	-0.014250
6.116667	0.5	-0.014500
6.125000	0.5	-0.015000
6.133333	0.5	-0.015250
6.141667	0.5	-0.015125
6.150000	0.5	-0.015125
6.158333	0.5	-0.015000
6.166667	0.5	-0.015000
6.175000	0.5	-0.014875
6.183333	0.5	-0.014500
6.191667	0.5	-0.014500
6.200000	0.5	-0.014375
6.208333	0.5	-0.014375
6.216667	0.5	-0.014375
6.225000	0.5	-0.014375
6.233333	0.5	-0.014125
6.241667	0.5	-0.014000
6.250000	0.5	-0.013500
6.258333	0.5	-0.013250
6.266667	0.5	-0.012750
6.275000	0.5	-0.012500
6.283333	0.5	-0.012250
6.291667	0.5	-0.011875
6.300000	0.5	-0.011375
6.308333	0.5	-0.010750
6.316667	0.5	-0.010875
6.325000	0.5	-0.010625
6.333333	0.5	-0.010375
6.341667	0.5	-0.010250
6.350000	0.5	-0.010500
6.358333	0.5	-0.010125
6.366667	0.5	-0.009750
6.375000	0.5	-0.009000
6.383333	0.5	-0.008625
6.391667	0.5	-0.008250
6.400000	0.5	-0.008250
6.408333	0.5	-0.008375
6.416667	0.5	-0.008375
6.425000	0.5	-0.008875
6.433333	0.5	-0.008875
6.441667	0.5	-0.008875
6.450000	0.5	-0.008625
6.458333	0.5	-0.008000
6.466667	0.5	-0.007875
6.475000	0.5	-0.008000
6.483333	0.5	-0.008125
6.491667	0.5	-0.007875
6.500000	0.5	-0.007875
6.508333	0.5	-0.008250
6.516667	0.5	-0.008250
6.525000	0.5	-0.008000
6.533333	0.5	-0.007875
6.541667	0.5	-0.007875
6.550000	0.5	-0.007750
6.558333	0.5	-0.007375
6.566667	0.5	-0.007375
6.575000	0.5	-0.007750
6.583333	0.5	-0.008250
6.591667	0.5	-0.007750
6.600000	0.5	-0.007500
6.608333	0.5	-0.007125
6.616667	0.5	-0.007250
6.625000	0.5	-0.007375
6.633333	0.5	-0.007250
6.641667	0.5	-0.007250
6.650000	0.5	-0.006875
6.658333	0.5	-0.006625
6.666667	0.5	-0.006625
6.675000	0.5	-0.006750
6.683333	0.5	-0.007125
6.691667	0.5	-0.008000
6.700000	0.5	-0.009875
6.708333	0.5	-0.012375
6.716667	0.5	-0.016375
6.725000	0.5	-0.022750
6.733333	0.5	-0.033125
6.741667	0.5	-0.049875
6.750000	0.5	-0.077000
6.758333	0.5	-0.120500
6.766667	0.5	-0.189125
6.775000	0.5	-0.292750
6.783333	0.5	-0.443000
6.791667	0.5	-0.649875
6.800000	0.5	-0.916625
6.808333	0.5	-1.238125
6.816667	0.5	-1.597750
6.825000	0.5	-1.967500
6.833333	0.5	-2.307625
6.841667	0.5	-2.571875
6.850000	0.5	-2.708000
6.858333	0.5	-2.662625
6.866667	0.5	-2.386625
6.875000	0.5	-1.835375
6.883333	0.5	-0.972000
6.891667	0.5	0.231500
6.900000	0.5	1.790000
6.908333	0.5	3.704125
6.916667	0.5	5.955000
6.925000	0.5	8.499000
6.933333	0.5	11.263250
6.941667	0.5	14.138750
6.950000	0.5	16.982250
6.958333	0.5	19.624125
6.966667	0.5	21.884875
6.975000	0.5	23.604875
6.983333	0.5	24.666625
6.991667	0.5	25.017750
7.000000	0.5	24.677625
7.008333	0.5	23.728875
7.016667	0.5	22.297375
7.025000	0.5	20.528250
7.033333	0.5	18.564375
7.041667	0.5	16.531625
7.050000	0.5	14.529875
7.058333	0.5	12.631875
7.066667	0.5	10.883000
7.075000	0.5	9.307375
7.083333	0.5	7.913375
7.091667	0.5	6.696625
7.100000	0.5	5.646875
7.108333	0.5	4.749125
7.116667	0.5	3.987250
7.125000	0.5	3.344125
7.133333	0.5	2.803250
7.141667	0.5	2.349625
7.150000	0.5	1.970500
7.158333	0.5	1.654500
7.166667	0.5	1.391125
7.175000	0.5	1.171500
7.183333	0.5	0.988875
7.191667	0.5	0.836375
7.200000	0.5	0.709000
7.208333	0.5	0.603000
7.216667	0.5	0.514125
7.225000	0.5	0.439500
7.233333	0.5	0.377125
7.241667	0.5	0.325125
7.250000	0.5	0.280500
7.258333	0.5	0.243000
7.266667	0.5	0.210500
7.275000	0.5	0.183250
7.283333	0.5	0.160000
7.291667	0.5	0.139625
7.300000	0.5	0.122000
7.308333	0.5	0.106875
7.316667	0.5	0.094000
7.325000	0.5	0.082625
7.333333	0.5	0.072875
7.341667	0.5	0.064250
7.350000	0.5	0.056750
7.358333	0.5	0.050375
7.366667	0.5	0.044625
7.375000	0.5	0.039500
7.383333	0.5	0.034875
7.391667	0.5	0.031000
7.400000	0.5	0.027750
7.408333	0.5	0.025375
7.416667	0.5	0.023375
7.425000	0.5	0.021250
7.433333	0.5	0.020000
7.441667	0.5	0.018750
7.450000	0.5	0.017750
7.458333	0.5	0.017125
7.466667	0.5	0.017125
7.475000	0.5	0.017500
7.483333	0.5	0.018250
7.491667	0.5	0.018375
7.500000	0.5	0.018500
7.508333	0.5	0.018375
7.516667	0.5	0.018625
7.525000	0.5	0.018375
7.533333	0.5	0.018500
7.541667	0.5	0.018875
7.550000	0.5	0.019875
7.558333	0.5	0.020375
7.566667	0.5	0.020750
7.575000	0.5	0.020625
7.583333	0.5	0.020750
7.591667	0.5	0.020750
7.600000	0.5	0.021000
7.608333	0.5	0.020750
7.616667	0.5	0.020875
7.625000	0.5	0.020625
7.633333	0.5	0.020500
7.641667	0.5	0.019875
7.650000	0.5	0.019375
7.658333	0.5	0.018750
7.666667	0.5	0.018500
7.675000	0.5	0.018000
7.683333	0.5	0.017625
7.691667	0.5	0.017250
7.700000	0.5	0.017000
7.708333	0.5	0.016625
7.716667	0.5	0.016375
7.725000	0.5	0.016250
7.733333	0.5	0.016375
7.741667	0.5	0.016250
7.750000	0.5	0.016375
7.758333	0.5	0.016625
7.766667	0.5	0.016750
7.775000	0.5	0.016500
7.783333	0.5	0.016750
7.791667	0.5	0.017125
7.800000	0.5	0.017250
7.808333	0.5	0.018250
7.816667	0.5	0.018750
7.825000	0.5	0.019375
7.833333	0.5	0.020125
7.841667	0.5	0.020500
7.850000	0.5	0.021000
7.858333	0.5	0.022250
7.866667	0.5	0.023375
7.875000	0.5	0.024125
7.883333	0.5	0.025500
7.891667	0.5	0.027375
7.900000	0.5	0.029750
7.908333	0.5	0.032375
7.916667	0.5	0.035500
7.925000	0.5	0.040000
7.933333	0.5	0.044875
7.941667	0.5	0.051125
7.950000	0.5	0.059000
7.958333	0.5	0.068250
7.966667	0.5	0.079875
7.975000	0.5	0.094500
7.983333	0.5	0.112000
7.991667	0.5	0.133875
8.000000	0.5	0.161625
8.008333	0.5	0.196250
8.016667	0.5	0.239250
8.025000	0.5	0.291500
8.033333	0.5	0.354750
8.041667	0.5	0.430375
8.050000	0.5	0.520000
8.058333	0.5	0.625125
8.066667	0.5	0.746375
8.075000	0.5	0.884625
8.083333	0.5	1.040750
8.091667	0.5	1.214500
8.100000	0.5	1.406375
8.108333	0.5	1.616875
8.116667	0.5	1.844625
8.125000	0.5	2.090125
8.133333	0.5	2.352250
8.141667	0.5	2.631000
8.150000	0.5	2.925250
8.158333	0.5	3.234375
8.166667	0.5	3.558000
8.175000	0.5	3.895250
8.183333	0.5	4.245750
8.191667	0.5	4.608125
8.200000	0.5	4.982500
8.208333	0.5	5.368000
8.216667	0.5	5.763750
8.225000	0.5	6.170125
8.233333	0.5	6.585375
8.241667	0.5	7.010125
8.250000	0.5	7.443250
8.258333	0.5	7.884250
8.266667	0.5	8.333125
8.275000	0.5	8.789000
8.283333	0.5	9.251750
8.291667	0.5	9.720875
8.300000	0.5	10.196250
8.308333	0.5	10.678000
8.316667	0.5	11.165125
8.325000	0.5	11.657250
8.333333	0.5	12.153875
8.341667	0.5	12.653125
8.350000	0.5	13.151125
8.358333	0.5	13.640000
8.366667	0.5	14.103250
8.375000	0.5	14.510625
8.383333	0.5	14.820125
8.391667	0.5	14.976500
8.400000	0.5	14.925000
8.408333	0.5	14.626000
8.416667	0.5	14.065375
8.425000	0.5	13.261625
8.433333	0.5	12.260250
8.441667	0.5	11.126000
8.450000	0.5	9.928750
8.458333	0.5	8.731875
8.466667	0.5	7.584500
8.475000	0.5	6.521500
8.483333	0.5	5.562750
8.491667	0.5	4.715375
8.500000	0.5	3.977750
8.508333	0.5	3.344125
8.516667	0.5	2.804500
8.525000	0.5	2.348250
8.533333	0.5	1.964875
8.541667	0.5	1.644125
8.550000	0.5	1.376750
8.558333	0.5	1.154625
8.566667	0.5	0.970125
8.575000	0.5	0.818125
8.583333	0.5	0.692750
8.591667	0.5	0.589125
8.600000	0.5	0.503875
8.608333	0.5	0.433375
8.616667	0.5	0.375125
8.625000	0.5	0.327375
8.633333	0.5	0.287625
8.641667	0.5	0.255000
8.650000	0.5	0.228125
8.658333	0.5	0.206250
8.666667	0.5	0.188125
8.675000	0.5	0.173250
8.683333	0.5	0.160875
8.691667	0.5	0.150250
8.700000	0.5	0.141500
8.708333	0.5	0.134375
8.716667	0.5	0.128250
8.725000	0.5	0.123125
8.733333	0.5	0.118750
8.741667	0.5	0.115000
8.750000	0.5	0.111625
8.758333	0.5	0.108750
8.766667	0.5	0.105875
8.775000	0.5	0.102875
8.783333	0.5	0.100000
8.791667	0.5	0.097625
8.800000	0.5	0.095250
8.808333	0.5	0.092750
8.816667	0.5	0.090375
8.825000	0.5	0.087750
8.833333	0.5	0.085500
8.841667	0.5	0.082500
8.850000	0.5	0.079250
8.858333	0.5	0.076250
8.866667	0.5	0.073500
8.875000	0.5	0.070375
8.883333	0.5	0.067875
8.891667	0.5	0.065125
8.900000	0.5	0.062500
8.908333	0.5	0.060000
8.916667	0.5	0.057750
8.925000	0.5	0.055250
8.933333	0.5	0.053500
8.941667	0.5	0.051625
8.950000	0.5	0.050125
8.958333	0.5	0.048750
8.966667	0.5	0.047250
8.975000	0.5	0.045875
8.983333	0.5	0.044500
8.991667	0.5	0.043500
9.000000	0.5	0.042375
9.008333	0.5	0.041625
9.016667	0.5	0.040875
9.025000	0.5	0.040500
9.033333	0.5	0.040000
9.041667	0.5	0.039625
9.050000	0.5	0.039250
9.058333	0.5	0.039125
9.066667	0.5	0.039250
9.075000	0.5	0.039000
9.083333	0.5	0.039125
9.091667	0.5	0.039125
9.100000	0.5	0.038750
9.108333	0.5	0.038750
9.116667	0.5	0.038625
9.125000	0.5	0.038375
9.133333	0.5	0.038250
9.141667	0.5	0.038125
9.150000	0.5	0.037750
9.158333	0.5	0.037750
9.166667	0.5	0.037500
9.175000	0.5	0.037125
9.183333	0.5	0.036875
9.191667	0.5	0.036750
9.200000	0.5	0.036500
9.208333	0.5	0.036125
9.216667	0.5	0.035500
9.225000	0.5	0.035250
9.233333	0.5	0.035125
9.241667	0.5	0.034750
9.250000	0.5	0.034000
9.258333	0.5	0.033875
9.266667	0.5	0.033625
9.275000	0.5	0.033000
9.283333	0.5	0.032750
9.291667	0.5	0.032625
9.300000	0.5	0.032250
9.308333	0.5	0.032500
9.316667	0.5	0.032500
9.325000	0.5	0.032375
9.333333	0.5	0.032250
9.341667	0.5	0.032375
9.350000	0.5	0.032375
9.358333	0.5	0.032500
9.366667	0.5	0.032500
9.375000	0.5	0.033000
9.383333	0.5	0.033250
9.391667	0.5	0.033625
9.400000	0.5	0.033625
9.408333	0.5	0.034000
9.416667	0.5	0.034625
9.425000	0.5	0.035000
9.433333	0.5	0.035500
9.441667	0.5	0.036125
9.450000	0.5	0.037250
9.458333	0.5	0.038125
9.466667	0.5	0.038625
9.475000	0.5	0.039500
9.483333	0.5	0.040875
9.491667	0.5	0.041875
9.500000	0.5	0.044000
9.508333	0.5	0.046375
9.516667	0.5	0.049500
9.525000	0.5	0.052750
9.533333	0.5	0.056375
9.541667	0.5	0.061250
9.550000	0.5	0.066750
9.558333	0.5	0.073250
9.566667	0.5	0.081250
9.575000	0.5	0.090250
9.583333	0.5	0.100750
9.591667	0.5	0.113125
9.600000	0.5	0.127250
9.608333	0.5	0.144000
9.616667	0.5	0.165000
9.625000	0.5	0.189750
9.633333	0.5	0.220375
9.641667	0.5	0.258000
9.650000	0.5	0.304250
9.658333	0.5	0.360750
9.666667	0.5	0.430750
9.675000	0.5	0.517125
9.683333	0.5	0.622750
9.691667	0.5	0.752125
9.700000	0.5	0.909125
9.708333	0.5	1.098375
9.716667	0.5	1.324000
9.725000	0.5	1.591125
9.733333	0.5	1.904625
9.741667	0.5	2.268125
9.750000	0.5	2.686000
9.758333	0.5	3.160250
9.766667	0.5	3.693125
9.775000	0.5	4.285125
9.783333	0.5	4.935250
9.791667	0.5	5.640875
9.800000	0.5	6.397000
9.808333	0.5	7.198625
9.816667	0.5	8.038000
9.825000	0.5	8.904875
9.833333	0.5	9.788875
9.841667	0.5	10.678250
9.850000	0.5	11.560000
9.858333	0.5	12.421375
9.866667	0.5	13.249250
9.875000	0.5	14.030500
9.883333	0.5	14.752625
9.891667	0.5	15.403125
9.900000	0.5	15.972875
9.908333	0.5	16.452625
9.916667	0.5	16.833875
9.925000	0.5	17.112625
9.933333	0.5	17.285125
9.941667	0.5	17.349500
9.950000	0.5	17.307250
9.958333	0.5	17.160500
9.966667	0.5	16.914375
9.975000	0.5	16.575000
9.983333	0.5	16.149625
9.991667	0.5	15.646875
10.000000	0.5	15.076375
10.008333	0.5	14.447625
10.016667	0.5	13.771375
10.025000	0.5	13.058125
10.033333	0.5	12.318875
10.041667	0.5	11.562625
10.050000	0.5	10.799375
10.058333	0.5	10.038500
10.066667	0.5	9.287500
10.075000	0.5	8.553375
10.083333	0.5	7.842250
10.091667	0.5	7.159625
10.100000	0.5	6.509625
10.108333	0.5	5.895125
10.116667	0.5	5.318000
10.125000	0.5	4.780750
10.133333	0.5	4.283500
10.141667	0.5	3.825875
10.150000	0.5	3.407250
10.158333	0.5	3.026125
10.166667	0.5	2.681875
10.175000	0.5	2.371375
10.183333	0.5	2.093250
10.191667	0.5	1.846000
10.200000	0.5	1.627000
10.208333	0.5	1.434000
10.216667	0.5	1.265125
10.225000	0.5	1.117875
10.233333	0.5	0.990250
10.241667	0.5	0.880750
10.250000	0.5	0.787250
10.258333	0.5	0.709000
10.266667	0.5	0.644250
10.275000	0.5	0.592375
10.283333	0.5	0.552750
10.291667	0.5	0.523750
10.300000	0.5	0.506375
10.308333	0.5	0.500750
10.316667	0.5	0.506625
10.325000	0.5	0.525000
10.333333	0.5	0.557000
10.341667	0.5	0.604375
10.350000	0.5	0.667500
10.358333	0.5	0.749000
10.366667	0.5	0.851250
10.375000	0.5	0.976125
10.383333	0.5	1.126500
10.391667	0.5	1.304375
10.400000	0.5	1.513375
10.408333	0.5	1.756125
10.416667	0.5	2.034875
10.425000	0.5	2.351375
10.433333	0.5	2.707250
10.441667	0.5	3.103500
10.450000	0.5	3.540875
10.458333	0.5	4.017875
10.466667	0.5	4.533250
10.475000	0.5	5.084250
10.483333	0.5	5.668000
10.491667	0.5	6.277875
10.500000	0.5	6.909000
10.508333	0.5	7.554625
10.516667	0.5	8.206000
10.525000	0.5	8.854750
10.533333	0.5	9.492125
10.541667	0.5	10.108625
10.550000	0.5	10.695625
10.558333	0.5	11.242875
10.566667	0.5	11.741000
10.575000	0.5	12.182000
10.583333	0.5	12.558625
10.591667	0.5	12.865125
10.600000	0.5	13.096875
10.608333	0.5	13.250125
10.616667	0.5	13.323000
10.625000	0.5	13.314750
10.633333	0.5	13.227500
10.641667	0.5	13.063375
10.650000	0.5	12.826500
10.658333	0.5	12.521750
10.666667	0.5	12.156000
10.675000	0.5	11.736375
10.683333	0.5	11.269625
10.691667	0.5	10.763750
10.700000	0.5	10.226625
10.708333	0.5	9.666875
10.716667	0.5	9.092375
10.725000	0.5	8.510250
10.733333	0.5	7.927750
10.741667	0.5	7.350750
10.750000	0.5	6.785500
10.758333	0.5	6.237000
10.766667	0.5	5.708625
10.775000	0.5	5.204125
10.783333	0.5	4.726000
10.791667	0.5	4.275875
10.800000	0.5	3.854750
10.808333	0.5	3.463750
10.816667	0.5	3.102625
10.825000	0.5	2.771125
10.833333	0.5	2.468625
10.841667	0.5	2.193750
10.850000	0.5	1.944625
10.858333	0.5	1.721000
10.866667	0.5	1.520625
10.875000	0.5	1.341875
10.883333	0.5	1.183000
10.891667	0.5	1.042250
10.900000	0.5	0.917875
10.908333	0.5	0.808625
10.916667	0.5	0.712125
10.925000	0.5	0.627875
10.933333	0.5	0.554000
10.941667	0.5	0.489500
10.950000	0.5	0.433750
10.958333	0.5	0.385000
10.966667	0.5	0.342750
10.975000	0.5	0.306000
10.983333	0.5	0.274250
10.991667	0.5	0.246625
11.000000	0.5	0.222375
11.008333	0.5	0.201375
11.016667	0.5	0.183625
11.025000	0.5	0.167500
11.033333	0.5	0.153375
11.041667	0.5	0.141000
11.050000	0.5	0.130375
11.058333	0.5	0.121000
11.066667	0.5	0.112500
11.075000	0.5	0.105375
11.083333	0.5	0.099125
11.091667	0.5	0.093500
11.100000	0.5	0.089000
11.108333	0.5	0.084375
11.116667	0.5	0.080750
11.125000	0.5	0.076875
11.133333	0.5	0.073500
11.141667	0.5	0.070375
11.150000	0.5	0.067750
11.158333	0.5	0.065250
11.166667	0.5	0.063000
11.175000	0.5	0.060875
11.183333	0.5	0.059250
11.191667	0.5	0.058000
11.200000	0.5	0.056375
11.208333	0.5	0.054750
11.216667	0.5	0.053500
11.225000	0.5	0.052625
11.233333	0.5	0.051250
11.241667	0.5	0.050500
11.250000	0.5	0.049625
11.258333	0.5	0.049000
11.266667	0.5	0.048625
11.275000	0.5	0.048250
11.283333	0.5	0.047625
11.291667	0.5	0.047375
11.300000	0.5	0.046875
11.308333	0.5	0.046625
11.316667	0.5	0.046750
11.325000	0.5	0.046625
11.333333	0.5	0.046375
11.341667	0.5	0.046625
11.350000	0.5	0.046375
11.358333	0.5	0.046375
11.366667	0.5	0.046750
11.375000	0.5	0.047000
11.383333	0.5	0.047375
11.391667	0.5	0.047750
11.400000	0.5	0.048000
11.408333	0.5	0.048500
11.416667	0.5	0.048750
11.425000	0.5	0.049000
11.433333	0.5	0.049500
11.441667	0.5	0.049625
11.450000	0.5	0.050375
11.458333	0.5	0.050750
11.466667	0.5	0.051000
11.475000	0.5	0.051500
11.483333	0.5	0.051875
11.491667	0.5	0.052000
11.500000	0.5	0.052625
11.508333	0.5	0.053125
11.516667	0.5	0.053625
11.525000	0.5	0.054000
11.533333	0.5	0.054250
11.541667	0.5	0.054875
11.550000	0.5	0.055125
11.558333	0.5	0.055625
11.566667	0.5	0.055750
11.575000	0.5	0.056000
11.583333	0.5	0.056625
11.591667	0.5	0.056875
11.600000	0.5	0.058000
11.608333	0.5	0.058375
11.616667	0.5	0.059000
11.625000	0.5	0.059375
11.633333	0.5	0.059500
11.641667	0.5	0.059875
11.650000	0.5	0.060000
11.658333	0.5	0.059750
11.666667	0.5	0.059625
11.675000	0.5	0.059375
11.683333	0.5	0.059125
11.691667	0.5	0.058500
11.700000	0.5	0.058125
11.708333	0.5	0.057625
11.716667	0.5	0.056750
11.725000	0.5	0.056000
11.733333	0.5	0.055000
11.741667	0.5	0.054250
11.750000	0.5	0.053000
11.758333	0.5	0.052250
11.766667	0.5	0.051125
11.775000	0.5	0.049750
11.783333	0.5	0.048750
11.791667	0.5	0.047875
11.800000	0.5	0.046500
11.808333	0.5	0.045375
11.816667	0.5	0.044500
11.825000	0.5	0.043250
11.833333	0.5	0.042250
11.841667	0.5	0.041000
11.850000	0.5	0.040125
11.858333	0.5	0.039250
11.866667	0.5	0.037750
11.875000	0.5	0.036875
11.883333	0.5	0.036500
11.891667	0.5	0.035750
11.900000	0.5	0.034750
11.908333	0.5	0.034125
11.916667	0.5	0.033625
11.925000	0.5	0.033000
11.933333	0.5	0.032375
11.941667	0.5	0.031625
11.950000	0.5	0.031250
11.958333	0.5	0.030875
11.966667	0.5	0.030250
11.975000	0.5	0.029500
11.983333	0.5	0.029125
11.991667	0.5	0.028750
12.000000	0.5	0.028125
12.008333	0.5	0.027875
12.016667	0.5	0.027625
12.025000	0.5	0.027125
12.033333	0.5	0.026375
12.041667	0.5	0.026125
12.050000	0.5	0.026000
12.058333	0.5	0.025625
12.066667	0.5	0.025750
12.075000	0.5	0.025625
12.083333	0.5	0.025750
12.091667	0.5	0.025875
12.100000	0.5	0.025500
12.108333	0.5	0.025000
12.116667	0.5	0.025125
12.125000	0.5	0.025375
12.133333	0.5	0.025500
12.141667	0.5	0.025000
12.150000	0.5	0.024750
12.158333	0.5	0.024375
12.166667	0.5	0.024000
12.175000	0.5	0.024000
12.183333	0.5	0.023875
12.191667	0.5	0.024000
12.200000	0.5	0.024000
12.208333	0.5	0.024375
12.216667	0.5	0.024625
12.225000	0.5	0.024875
12.233333	0.5	0.025500
12.241667	0.5	0.025500
12.250000	0.5	0.025250
12.258333	0.5	0.025375
12.266667	0.5	0.025875
12.275000	0.5	0.026375
12.283333	0.5	0.027000
12.291667	0.5	0.028000
12.300000	0.5	0.028750
12.308333	0.5	0.029250
12.316667	0.5	0.030250
12.325000	0.5	0.031250
12.333333	0.5	0.031625
12.341667	0.5	0.031875
12.350000	0.5	0.032375
12.358333	0.5	0.032375
12.366667	0.5	0.032625
12.375000	0.5	0.032750
12.383333	0.5	0.032875
12.391667	0.5	0.032375
12.400000	0.5	0.031750
12.408333	0.5	0.031375
12.416667	0.5	0.030500
12.425000	0.5	0.029125
12.433333	0.5	0.028125
12.441667	0.5	0.027125
12.450000	0.5	0.025875
12.458333	0.5	0.024500
12.466667	0.5	0.022750
12.475000	0.5	0.020875
12.483333	0.5	0.019375
12.491667	0.5	0.017625
12.500000	0.5	0.016000
12.508333	0.5	0.014000
12.516667	0.5	0.012125
12.525000	0.5	0.010500
12.533333	0.5	0.009000
12.541667	0.5	0.007500
12.550000	0.5	0.006375
12.558333	0.5	0.004875
12.566667	0.5	0.003875
12.575000	0.5	0.002875
12.583333	0.5	0.002125
12.591667	0.5	0.001500
12.600000	0.5	0.000750
12.608333	0.5	0.000000
12.616667	0.5	-0.000875
12.625000	0.5	-0.001125
12.633333	0.5	-0.001375
12.641667	0.5	-0.002000
12.650000	0.5	-0.002875
12.658333	0.5	-0.003250
12.666667	0.5	-0.003625
12.675000	0.5	-0.004000
12.683333	0.5	-0.004250
12.691667	0.5	-0.004250
12.700000	0.5	-0.004625
12.708333	0.5	-0.004750
12.716667	0.5	-0.004875
12.725000	0.5	-0.004875
12.733333	0.5	-0.004500
12.741667	0.5	-0.004250
12.750000	0.5	-0.004000
12.758333	0.5	-0.003625
12.766667	0.5	-0.003375
12.775000	0.5	-0.003000
12.783333	0.5	-0.003250
12.791667	0.5	-0.003375
12.800000	0.5	-0.003000
12.808333	0.5	-0.003000
12.816667	0.5	-0.002750
12.825000	0.5	-0.002625
12.833333	0.5	-0.002000
12.841667	0.5	-0.001750
12.850000	0.5	-0.002250
12.858333	0.5	-0.002125
12.866667	0.5	-0.002125
12.875000	0.5	-0.001750
12.883333	0.5	-0.001750
12.891667	0.5	-0.001875
12.900000	0.5	-0.001750
12.908333	0.5	-0.001750
12.916667	0.5	-0.001500
12.925000	0.5	-0.001750
12.933333	0.5	-0.001500
12.941667	0.5	-0.001250
12.950000	0.5	-0.001250
12.958333	0.5	-0.001375
12.966667	0.5	-0.001500
12.975000	0.5	-0.001500
12.983333	0.5	-0.001500
12.991667	0.5	-0.001625
13.000000	0.5	-0.001875
13.008333	0.5	-0.002500
13.016667	0.5	-0.003125
13.025000	0.5	-0.003125
13.033333	0.5	-0.003250
13.041667	0.5	-0.003500
13.050000	0.5	-0.004250
13.058333	0.5	-0.004500
13.066667	0.5	-0.004625
13.075000	0.5	-0.004750
13.083333	0.5	-0.004875
13.091667	0.5	-0.005000
13.100000	0.5	-0.005875
13.108333	0.5	-0.006375
13.116667	0.5	-0.006625
13.125000	0.5	-0.007250
13.133333	0.5	-0.007375
13.141667	0.5	-0.007500
13.150000	0.5	-0.007500
13.158333	0.5	-0.007625
13.166667	0.5	-0.008375
13.175000	0.5	-0.008875
13.183333	0.5	-0.009000
13.191667	0.5	-0.008500
13.200000	0.5	-0.009000
13.208333	0.5	-0.009000
13.216667	0.5	-0.008875
13.225000	0.5	-0.008750
13.233333	0.5	-0.008875
13.241667	0.5	-0.008625
13.250000	0.5	-0.008375
13.258333	0.5	-0.008250
13.266667	0.5	-0.008250
13.275000	0.5	-0.008500
13.283333	0.5	-0.008625
13.291667	0.5	-0.008375
13.300000	0.5	-0.007625
13.308333	0.5	-0.007125
13.316667	0.5	-0.007125
13.325000	0.5	-0.007125
13.333333	0.5	-0.006625
13.341667	0.5	-0.005750
13.350000	0.5	-0.005375
13.358333	0.5	-0.005000
13.366667	0.5	-0.004875
13.375000	0.5	-0.004250
13.383333	0.5	-0.003750
13.391667	0.5	-0.003625
13.400000	0.5	-0.003125
13.408333	0.5	-0.003000
13.416667	0.5	-0.003125
13.425000	0.5	-0.003000
13.433333	0.5	-0.002750
13.441667	0.5	-0.002250
13.450000	0.5	-0.002375
13.458333	0.5	-0.001625
13.466667	0.5	-0.001375
13.475000	0.5	-0.001250
13.483333	0.5	-0.001250
13.491667	0.5	-0.000750
13.500000	0.5	-0.000125
13.508333	0.5	0.000125
13.516667	0.5	0.000625
13.525000	0.5	0.000875
13.533333	0.5	0.001000
13.541667	0.5	0.001500
13.550000	0.5	0.002000
13.558333	0.5	0.001875
13.566667	0.5	0.002125
13.575000	0.5	0.002250
13.583333	0.5	0.002125
13.591667	0.5	0.002375
13.600000	0.5	0.002500
13.608333	0.5	0.002375
13.616667	0.5	0.002500
13.625000	0.5	0.002250
13.633333	0.5	0.002375
13.641667	0.5	0.002250
13.650000	0.5	0.002375
13.658333	0.5	0.002625
13.666667	0.5	0.002125
13.675000	0.5	0.002000
13.683333	0.5	0.001875
13.691667	0.5	0.001875
13.700000	0.5	0.001875
13.708333	0.5	0.001875
13.716667	0.5	0.002000
13.725000	0.5	0.002250
13.733333	0.5	0.002250
13.741667	0.5	0.002125
13.750000	0.5	0.002250
13.758333	0.5	0.002250
13.766667	0.5	0.002250
13.775000	0.5	0.002375
13.783333	0.5	0.002375
13.791667	0.5	0.002750
13.800000	0.5	0.002750
13.808333	0.5	0.002750
13.816667	0.5	0.002750
13.825000	0.5	0.002750
13.833333	0.5	0.002750
13.841667	0.5	0.002875
13.850000	0.5	0.003000
13.858333	0.5	0.002875
13.866667	0.5	0.002625
13.875000	0.5	0.002875
13.883333	0.5	0.003250
13.891667	0.5	0.003250
13.900000	0.5	0.003375
13.908333	0.5	0.003250
13.916667	0.5	0.003250
13.925000	0.5	0.003375
13.933333	0.5	0.003125
13.941667	0.5	0.002875
13.950000	0.5	0.003000
13.958333	0.5	0.003125
13.966667	0.5	0.003250
13.975000	0.5	0.003375
13.983333	0.5	0.003750
13.991667	0.5	0.004250
14.000000	0.5	0.004500
14.008333	0.5	0.004750
14.016667	0.5	0.004875
14.025000	0.5	0.004750
14.033333	0.5	0.004750
14.041667	0.5	0.004875
14.050000	0.5	0.004625
14.058333	0.5	0.004750
14.066667	0.5	0.004625
14.075000	0.5	0.004625
14.083333	0.5	0.004875
14.091667	0.5	0.004500
14.100000	0.5	0.004250
14.108333	0.5	0.004500
14.116667	0.5	0.004375
14.125000	0.5	0.004000
14.133333	0.5	0.004125
14.141667	0.5	0.004250
14.150000	0.5	0.004500
14.158333	0.5	0.003875
14.166667	0.5	0.004000
14.175000	0.5	0.003875
14.183333	0.5	0.003125
14.191667	0.5	0.002875
14.200000	0.5	0.002625
14.208333	0.5	0.002125
14.216667	0.5	0.001875
14.225000	0.5	0.001500
14.233333	0.5	0.001750
14.241667	0.5	0.001375
14.250000	0.5	0.001125
14.258333	0.5	0.000875
14.266667	0.5	0.000625
14.275000	0.5	0.000500
14.283333	0.5	0.000375
14.291667	0.5	0.000250
14.300000	0.5	-0.000250
14.308333	0.5	-0.000250
14.316667	0.5	-0.000625
14.325000	0.5	-0.000750
14.333333	0.5	-0.000875
14.341667	0.5	-0.001500
14.350000	0.5	-0.001500
14.358333	0.5	-0.001625
14.366667	0.5	-0.001875
14.375000	0.5	-0.002000
14.383333	0.5	-0.002125
14.391667	0.5	-0.002250
14.400000	0.5	-0.002375
14.408333	0.5	-0.002250
14.416667	0.5	-0.002125
14.425000	0.5	-0.002375
14.433333	0.5	-0.002875
14.441667	0.5	-0.003125
14.450000	0.5	-0.003125
14.458333	0.5	-0.003625
14.466667	0.5	-0.004000
14.475000	0.5	-0.004250
14.483333	0.5	-0.004750
14.491667	0.5	-0.004750
14.500000	0.5	-0.005000
14.508333	0.5	-0.005250
14.516667	0.5	-0.005625
14.525000	0.5	-0.005750
14.533333	0.5	-0.006250
14.541667	0.5	-0.006500
14.550000	0.5	-0.006500
14.558333	0.5	-0.007125
14.566667	0.5	-0.007750
14.575000	0.5	-0.008000
14.583333	0.5	-0.008000
14.591667	0.5	-0.008375
14.600000	0.5	-0.008625
14.608333	0.5	-0.009125
14.616667	0.5	-0.009625
14.625000	0.5	-0.010375
14.633333	0.5	-0.011000
14.641667	0.5	-0.010875
14.650000	0.5	-0.010750
14.658333	0.5	-0.010750
14.666667	0.5	-0.011500
14.675000	0.5	-0.011875
14.683333	0.5	-0.012000
14.691667	0.5	-0.012375
14.700000	0.5	-0.012375
14.708333	0.5	-0.012375
14.716667	0.5	-0.012500
14.725000	0.5	-0.012625
14.733333	0.5	-0.012625
14.741667	0.5	-0.012875
14.750000	0.5	-0.013000
14.758333	0.5	-0.012625
14.766667	0.5	-0.012500
14.775000	0.5	-0.012250
14.783333	0.5	-0.012250
14.791667	0.5	-0.012125
14.800000	0.5	-0.012500
14.808333	0.5	-0.012500
14.816667	0.5	-0.012000
14.825000	0.5	-0.011250
14.833333	0.5	-0.010750
14.841667	0.5	-0.010875
14.850000	0.5	-0.011125
14.858333	0.5	-0.011125
14.866667	0.5	-0.011375
14.875000	0.5	-0.011500
14.883333	0.5	-0.011500
14.891667	0.5	-0.011250
14.900000	0.5	-0.010750
14.908333	0.5	-0.010500
14.916667	0.5	-0.009875
14.925000	0.5	-0.009500
14.933333	0.5	-0.009250
14.941667	0.5	-0.009000
14.950000	0.5	-0.008500
14.958333	0.5	-0.008125
14.966667	0.5	-0.007625
14.975000	0.5	-0.007125
14.983333	0.5	-0.006875
14.991667	0.5	-0.006125
15.000000	0.5	-0.005625
15.008333	0.5	-0.005000
15.016667	0.5	-0.004375
15.025000	0.5	-0.004250
15.033333	0.5	-0.004000
15.041667	0.5	-0.003250
15.050000	0.5	-0.003125
15.058333	0.5	-0.002375
15.066667	0.5	-0.001500
15.075000	0.5	-0.000500
15.083333	0.5	0.000125
15.091667	0.5	0.000500
15.100000	0.5	0.001000
15.108333	0.5	0.001500
15.116667	0.5	0.002125
15.125000	0.5	0.002875
15.133333	0.5	0.003500
15.141667	0.5	0.003750
15.150000	0.5	0.004375
15.158333	0.5	0.004875
15.166667	0.5	0.005250
15.175000	0.5	0.005750
15.183333	0.5	0.006250
15.191667	0.5	0.006750
15.200000	0.5	0.006750
15.208333	0.5	0.007125
15.216667	0.5	0.007125
15.225000	0.5	0.007875
15.233333	0.5	0.008125
15.241667	0.5	0.008000
15.250000	0.5	0.008250
15.258333	0.5	0.008625
15.266667	0.5	0.008875
15.275000	0.5	0.009250
15.283333	0.5	0.009500
15.291667	0.5	0.010250
15.300000	0.5	0.010500
15.308333	0.5	0.010125
15.316667	0.5	0.010125
15.325000	0.5	0.010375
15.333333	0.5	0.010625
15.341667	0.5	0.010625
15.350000	0.5	0.009875
15.358333	0.5	0.009750
15.366667	0.5	0.009875
15.375000	0.5	0.010000
15.383333	0.5	0.010125
15.391667	0.5	0.010000
15.400000	0.5	0.010000
15.408333	0.5	0.009750
15.416667	0.5	0.009375
15.425000	0.5	0.009250
15.433333	0.5	0.009375
15.441667	0.5	0.009375
15.450000	0.5	0.009375
15.458333	0.5	0.009000
15.466667	0.5	0.008500
15.475000	0.5	0.007750
15.483333	0.5	0.007375
15.491667	0.5	0.007375
15.500000	0.5	0.007250
15.508333	0.5	0.007000
15.516667	0.5	0.006625
15.525000	0.5	0.006000
15.533333	0.5	0.005250
15.541667	0.5	0.004625
15.550000	0.5	0.004625
15.558333	0.5	0.004375
15.566667	0.5	0.004125
15.575000	0.5	0.003500
15.583333	0.5	0.003125
15.591667	0.5	0.002750
15.600000	0.5	0.002500
15.608333	0.5	0.002250
15.616667	0.5	0.001750
15.625000	0.5	0.001625
15.633333	0.5	0.001125
15.641667	0.5	0.000750
15.650000	0.5	0.000875
15.658333	0.5	0.000500
15.666667	0.5	0.000375
15.675000	0.5	-0.000125
15.683333	0.5	-0.000375
15.691667	0.5	-0.000875
15.700000	0.5	-0.001375
15.708333	0.5	-0.002000
15.716667	0.5	-0.001750
15.725000	0.5	-0.001750
15.733333	0.5	-0.002000
15.741667	0.5	-0.002000
15.750000	0.5	-0.002375
15.758333	0.5	-0.002750
15.766667	0.5	-0.002625
15.775000	0.5	-0.002625
15.783333	0.5	-0.003500
15.791667	0.5	-0.003875
15.800000	0.5	-0.004250
15.808333	0.5	-0.004750
15.816667	0.5	-0.005125
15.825000	0.5	-0.005625
15.833333	0.5	-0.006250
15.841667	0.5	-0.006500
15.850000	0.5	-0.006750
15.858333	0.5	-0.006875
15.866667	0.5	-0.007000
15.875000	0.5	-0.007375
15.883333	0.5	-0.007500
15.891667	0.5	-0.007875
15.900000	0.5	-0.008125
15.908333	0.5	-0.008625
15.916667	0.5	-0.009125
15.925000	0.5	-0.009375
15.933333	0.5	-0.009500
15.941667	0.5	-0.009750
15.950000	0.5	-0.009875
15.958333	0.5	-0.010250
15.966667	0.5	-0.010625
15.975000	0.5	-0.010375
15.983333	0.5	-0.010375
15.991667	0.5	-0.010625
16.000000	0.5	-0.010375
16.008333	0.5	-0.010625
16.016667	0.5	-0.010750
16.025000	0.5	-0.010750
16.033333	0.5	-0.010625
16.041667	0.5	-0.011250
16.050000	0.5	-0.011500
16.058333	0.5	-0.011375
16.066667	0.5	-0.011750
16.075000	0.5	-0.011625
16.083333	0.5	-0.011250
16.091667	0.5	-0.011125
16.100000	0.5	-0.010875
16.108333	0.5	-0.010750
16.116667	0.5	-0.011000
16.125000	0.5	-0.011125
16.133333	0.5	-0.010750
16.141667	0.5	-0.010625
16.150000	0.5	-0.010750
16.158333	0.5	-0.010750
16.166667	0.5	-0.010875
16.175000	0.5	-0.010625
16.183333	0.5	-0.010875
16.191667	0.5	-0.010750
16.200000	0.5	-0.010500
16.208333	0.5	-0.010625
16.216667	0.5	-0.010500
16.225000	0.5	-0.010250
16.233333	0.5	-0.009875
16.241667	0.5	-0.010000
16.250000	0.5	-0.009875
16.258333	0.5	-0.009875
16.266667	0.5	-0.010000
16.275000	0.5	-0.009500
16.283333	0.5	-0.009750
16.291667	0.5	-0.009750
16.300000	0.5	-0.009875
16.308333	0.5	-0.009375
16.316667	0.5	-0.009500
16.325000	0.5	-0.009375
16.333333	0.5	-0.009500
16.341667	0.5	-0.009375
16.350000	0.5	-0.009125
16.358333	0.5	-0.008750
16.366667	0.5	-0.008750
16.375000	0.5	-0.008750
16.383333	0.5	-0.008125
16.391667	0.5	-0.007750
16.400000	0.5	-0.007875
16.408333	0.5	-0.007625
16.416667	0.5	-0.007625
16.425000	0.5	-0.007500
16.433333	0.5	-0.007625
16.441667	0.5	-0.007500
16.450000	0.5	-0.007375
16.458333	0.5	-0.007000
16.466667	0.5	-0.006500
16.475000	0.5	-0.006000
16.483333	0.5	-0.006000
16.491667	0.5	-0.006000
16.500000	0.5	-0.005875
16.508333	0.5	-0.005750
16.516667	0.5	-0.004875
16.525000	0.5	-0.004750
16.533333	0.5	-0.005000
16.541667	0.5	-0.005000
16.550000	0.5	-0.004875
16.558333	0.5	-0.004625
16.566667	0.5	-0.004125
16.575000	0.5	-0.004125
16.583333	0.5	-0.003750
16.591667	0.5	-0.003750
16.600000	0.5	-0.003750
16.608333	0.5	-0.003750
16.616667	0.5	-0.004000
16.625000	0.5	-0.003750
16.633333	0.5	-0.003875
16.641667	0.5	-0.003875
16.650000	0.5	-0.003875
16.658333	0.5	-0.004000
16.666667	0.5	-0.003875
16.675000	0.5	-0.003625
16.683333	0.5	-0.004000
16.691667	0.5	-0.003750
16.700000	0.5	-0.003500
16.708333	0.5	-0.003750
16.716667	0.5	-0.003875
16.725000	0.5	-0.004000
16.733333	0.5	-0.004500
16.741667	0.5	-0.005125
16.750000	0.5	-0.005250
16.758333	0.5	-0.005125
16.766667	0.5	-0.005250
16.775000	0.5	-0.004875
16.783333	0.5	-0.005000
16.791667	0.5	-0.005500
16.800000	0.5	-0.005625
16.808333	0.5	-0.006000
16.816667	0.5	-0.005875
16.825000	0.5	-0.006000
16.833333	0.5	-0.006000
16.841667	0.5	-0.006250
16.850000	0.5	-0.006500
16.858333	0.5	-0.006625
16.866667	0.5	-0.007000
16.875000	0.5	-0.007500
16.883333	0.5	-0.008125
16.891667	0.5	-0.008375
16.900000	0.5	-0.008500
16.908333	0.5	-0.008625
16.916667	0.5	-0.009125
16.925000	0.5	-0.009750
16.933333	0.5	-0.010250
16.941667	0.5	-0.010500
16.950000	0.5	-0.010875
16.958333	0.5	-0.011625
16.966667	0.5	-0.012125
16.975000	0.5	-0.012375
16.983333	0.5	-0.012625
16.991667	0.5	-0.012875
17.000000	0.5	-0.013750
17.008333	0.5	-0.014500
17.016667	0.5	-0.015250
17.025000	0.5	-0.016000
17.033333	0.5	-0.016875
17.041667	0.5	-0.017750
17.050000	0.5	-0.019000
17.058333	0.5	-0.019500
17.066667	0.5	-0.020625
17.075000	0.5	-0.021625
17.083333	0.5	-0.022750
17.091667	0.5	-0.023750
17.100000	0.5	-0.025375
17.108333	0.5	-0.026500
17.116667	0.5	-0.027750
17.125000	0.5	-0.029750
17.133333	0.5	-0.031750
17.141667	0.5	-0.034125
17.150000	0.5	-0.036000
17.158333	0.5	-0.038625
17.166667	0.5	-0.041250
17.175000	0.5	-0.044250
17.183333	0.5	-0.047250
17.191667	0.5	-0.051000
17.200000	0.5	-0.054625
17.208333	0.5	-0.058875
17.216667	0.5	-0.063125
17.225000	0.5	-0.067000
17.233333	0.5	-0.071125
17.241667	0.5	-0.075000
17.250000	0.5	-0.079750
17.258333	0.5	-0.084000
17.266667	0.5	-0.088125
17.275000	0.5	-0.092750
17.283333	0.5	-0.097000
17.291667	0.5	-0.100750
17.300000	0.5	-0.104375
17.308333	0.5	-0.107875
17.316667	0.5	-0.111375
17.325000	0.5	-0.114250
17.333333	0.5	-0.116625
17.341667	0.5	-0.118250
17.350000	0.5	-0.119625
17.358333	0.5	-0.120625
17.366667	0.5	-0.121250
17.375000	0.5	-0.121000
17.383333	0.5	-0.120500
17.391667	0.5	-0.119250
17.400000	0.5	-0.117625
17.408333	0.5	-0.115000
17.416667	0.5	-0.112000
17.425000	0.5	-0.108750
17.433333	0.5	-0.105125
17.441667	0.5	-0.101750
17.450000	0.5	-0.097625
17.458333	0.5	-0.093750
17.466667	0.5	-0.089500
17.475000	0.5	-0.084875
17.483333	0.5	-0.080625
17.491667	0.5	-0.076250
17.500000	0.5	-0.071875
17.508333	0.5	-0.067250
17.516667	0.5	-0.063250
17.525000	0.5	-0.059375
17.533333	0.5	-0.055375
17.541667	0.5	-0.051500
17.550000	0.5	-0.047750
17.558333	0.5	-0.044625
17.566667	0.5	-0.041750
17.575000	0.5	-0.039125
17.583333	0.5	-0.036250
17.591667	0.5	-0.033875
17.600000	0.5	-0.031375
17.608333	0.5	-0.029500
17.616667	0.5	-0.027625
17.625000	0.5	-0.026125
17.633333	0.5	-0.024875
17.641667	0.5	-0.023500
17.650000	0.5	-0.022500
17.658333	0.5	-0.021500
17.666667	0.5	-0.020500
17.675000	0.5	-0.019375
17.683333	0.5	-0.018500
17.691667	0.5	-0.018250
17.700000	0.5	-0.018000
17.708333	0.5	-0.017375
17.716667	0.5	-0.016875
17.725000	0.5	-0.016625
17.733333	0.5	-0.016125
17.741667	0.5	-0.015500
17.750000	0.5	-0.015625
17.758333	0.5	-0.015625
17.766667	0.5	-0.015375
17.775000	0.5	-0.015500
17.783333	0.5	-0.015000
17.791667	0.5	-0.014875
17.800000	0.5	-0.014375
17.808333	0.5	-0.014375
17.816667	0.5	-0.014375
17.825000	0.5	-0.014500
17.833333	0.5	-0.014500
17.841667	0.5	-0.014375
17.850000	0.5	-0.014250
17.858333	0.5	-0.014000
17.866667	0.5	-0.014250
17.875000	0.5	-0.014375
17.883333	0.5	-0.014500
17.891667	0.5	-0.014375
17.900000	0.5	-0.014375
17.908333	0.5	-0.014000
17.916667	0.5	-0.013625
17.925000	0.5	-0.013375
17.933333	0.5	-0.013375
17.941667	0.5	-0.013000
17.950000	0.5	-0.012625
17.958333	0.5	-0.012625
17.966667	0.5	-0.012625
17.975000	0.5	-0.012500
17.983333	0.5	-0.012500
17.991667	0.5	-0.012375
18.000000	0.5	-0.012250
18.008333	0.5	-0.012500
18.016667	0.5	-0.012625
18.025000	0.5	-0.012625
18.033333	0.5	-0.012375
18.041667	0.5	-0.012625
18.050000	0.5	-0.013125
18.058333	0.5	-0.013500
18.066667	0.5	-0.013625
18.075000	0.5	-0.013625
18.083333	0.5	-0.013250
18.091667	0.5	-0.013000
18.100000	0.5	-0.013375
18.108333	0.5	-0.013625
18.116667	0.5	-0.013500
18.125000	0.5	-0.013875
18.133333	0.5	-0.014125
18.141667	0.5	-0.014000
18.150000	0.5	-0.014500
18.158333	0.5	-0.015125
18.166667	0.5	-0.016000
18.175000	0.5	-0.016875
18.183333	0.5	-0.017500
18.191667	0.5	-0.017750
18.200000	0.5	-0.018125
18.208333	0.5	-0.019000
18.216667	0.5	-0.019875
18.225000	0.5	-0.020625
18.233333	0.5	-0.021250
18.241667	0.5	-0.022125
18.250000	0.5	-0.022875
18.258333	0.5	-0.024375
18.266667	0.5	-0.025125
18.275000	0.5	-0.026500
18.283333	0.5	-0.027875
18.291667	0.5	-0.029250
18.300000	0.5	-0.030625
18.308333	0.5	-0.031875
18.316667	0.5	-0.032875
18.325000	0.5	-0.034375
18.333333	0.5	-0.035875
18.341667	0.5	-0.037375
18.350000	0.5	-0.038500
18.358333	0.5	-0.039625
18.366667	0.5	-0.040875
18.375000	0.5	-0.042125
18.383333	0.5	-0.042500
18.391667	0.5	-0.043125
18.400000	0.5	-0.044250
18.408333	0.5	-0.045000
18.416667	0.5	-0.045375
18.425000	0.5	-0.045500
18.433333	0.5	-0.045250
18.441667	0.5	-0.045375
18.450000	0.5	-0.045125
18.458333	0.5	-0.044375
18.466667	0.5	-0.043625
18.475000	0.5	-0.042500
18.483333	0.5	-0.042000
18.491667	0.5	-0.041000
18.500000	0.5	-0.039750
18.508333	0.5	-0.038625
18.516667	0.5	-0.037125
18.525000	0.5	-0.036125
18.533333	0.5	-0.034625
18.541667	0.5	-0.033250
18.550000	0.5	-0.031625
18.558333	0.5	-0.030000
18.566667	0.5	-0.028750
18.575000	0.5	-0.027250
18.583333	0.5	-0.025500
18.591667	0.5	-0.024250
18.600000	0.5	-0.023375
18.608333	0.5	-0.022625
18.616667	0.5	-0.021875
18.625000	0.5	-0.020875
18.633333	0.5	-0.019875
18.641667	0.5	-0.019250
18.650000	0.5	-0.018500
18.658333	0.5	-0.018000
18.666667	0.5	-0.017500
18.675000	0.5	-0.017125
18.683333	0.5	-0.017000
18.691667	0.5	-0.016250
18.700000	0.5	-0.016125
18.708333	0.5	-0.016000
18.716667	0.5	-0.015875
18.725000	0.5	-0.015500
18.733333	0.5	-0.016000
18.741667	0.5	-0.016000
18.750000	0.5	-0.016375
18.758333	0.5	-0.016250
18.766667	0.5	-0.016125
18.775000	0.5	-0.016375
18.783333	0.5	-0.016500
18.791667	0.5	-0.017000
18.800000	0.5	-0.017750
18.808333	0.5	-0.018500
18.816667	0.5	-0.019375
18.825000	0.5	-0.020000
18.833333	0.5	-0.020875
18.841667	0.5	-0.021375
18.850000	0.5	-0.022250
18.858333	0.5	-0.023500
18.866667	0.5	-0.024125
18.875000	0.5	-0.024875
18.883333	0.5	-0.025625
18.891667	0.5	-0.026375
18.900000	0.5	-0.027250
18.908333	0.5	-0.028125
18.916667	0.5	-0.028875
18.925000	0.5	-0.029500
18.933333	0.5	-0.029875
18.941667	0.5	-0.030750
18.950000	0.5	-0.031375
18.958333	0.5	-0.032125
18.966667	0.5	-0.033000
18.975000	0.5	-0.033375
18.983333	0.5	-0.034250
18.991667	0.5	-0.034625
19.000000	0.5	-0.035250
19.008333	0.5	-0.035875
19.016667	0.5	-0.036500
19.025000	0.5	-0.037250
19.033333	0.5	-0.037625
19.041667	0.5	-0.038250
19.050000	0.5	-0.038875
19.058333	0.5	-0.039875
19.066667	0.5	-0.040625
19.075000	0.5	-0.041000
19.083333	0.5	-0.041250
19.091667	0.5	-0.041000
19.100000	0.5	-0.041375
19.108333	0.5	-0.041750
19.116667	0.5	-0.042375
19.125000	0.5	-0.042500
19.133333	0.5	-0.042875
19.141667	0.5	-0.043500
19.150000	0.5	-0.043875
19.158333	0.5	-0.044250
19.166667	0.5	-0.044250
19.175000	0.5	-0.044375
19.183333	0.5	-0.044500
19.191667	0.5	-0.044250
19.200000	0.5	-0.044375
19.208333	0.5	-0.044500
19.216667	0.5	-0.044375
19.225000	0.5	-0.043875
19.233333	0.5	-0.043375
19.241667	0.5	-0.043750
19.250000	0.5	-0.043375
19.258333	0.5	-0.043250
19.266667	0.5	-0.043375
19.275000	0.5	-0.043000
19.283333	0.5	-0.043125
19.291667	0.5	-0.042875
19.300000	0.5	-0.042875
19.308333	0.5	-0.042750
19.316667	0.5	-0.042250
19.325000	0.5	-0.041625
19.333333	0.5	-0.041500
19.341667	0.5	-0.041500
19.350000	0.5	-0.041000
19.358333	0.5	-0.040875
19.366667	0.5	-0.040625
19.375000	0.5	-0.040625
19.383333	0.5	-0.040625
19.391667	0.5	-0.040375
19.400000	0.5	-0.039875
19.408333	0.5	-0.039125
19.416667	0.5	-0.038625
19.425000	0.5	-0.038000
19.433333	0.5	-0.037875
19.441667	0.5	-0.037625
19.450000	0.5	-0.037250
19.458333	0.5	-0.036625
19.466667	0.5	-0.036125
19.475000	0.5	-0.036000
19.483333	0.5	-0.035750
19.491667	0.5	-0.035500
19.500000	0.5	-0.034875
19.508333	0.5	-0.034750
19.516667	0.5	-0.034625
19.525000	0.5	-0.034000
19.533333	0.5	-0.033875
19.541667	0.5	-0.033875
19.550000	0.5	-0.033500
19.558333	0.5	-0.033375
19.566667	0.5	-0.033375
19.575000	0.5	-0.033125
19.583333	0.5	-0.033375
19.591667	0.5	-0.033625
19.600000	0.5	-0.033375
19.608333	0.5	-0.033625
19.616667	0.5	-0.033375
19.625000	0.5	-0.033375
19.633333	0.5	-0.033500
19.641667	0.5	-0.033500
19.650000	0.5	-0.033750
19.658333	0.5	-0.034375
19.666667	0.5	-0.034375
19.675000	0.5	-0.034375
19.683333	0.5	-0.034750
19.691667	0.5	-0.035000
19.700000	0.5	-0.035000
19.708333	0.5	-0.035125
19.716667	0.5	-0.035125
19.725000	0.5	-0.035875
19.733333	0.5	-0.036500
19.741667	0.5	-0.037250
19.750000	0.5	-0.038250
19.758333	0.5	-0.039125
19.766667	0.5	-0.039375
19.775000	0.5	-0.039750
19.783333	0.5	-0.040250
19.791667	0.5	-0.040875
19.800000	0.5	-0.041500
19.808333	0.5	-0.041750
19.816667	0.5	-0.041625
19.825000	0.5	-0.042375
19.833333	0.5	-0.043250
19.841667	0.5	-0.043875
19.850000	0.5	-0.044250
19.858333	0.5	-0.044125
19.866667	0.5	-0.044125
19.875000	0.5	-0.044625
19.883333	0.5	-0.044625
19.891667	0.5	-0.044375
19.900000	0.5	-0.044500
19.908333	0.5	-0.045125
19.916667	0.5	-0.045875
19.925000	0.5	-0.045750
19.933333	0.5	-0.045750
19.941667	0.5	-0.045625
19.950000	0.5	-0.045625
19.958333	0.5	-0.045375
19.966667	0.5	-0.044750
19.975000	0.5	-0.045000
19.983333	0.5	-0.045000
19.991667	0.5	-0.044875
20.000000	0.5	-0.044750
20.008333	0.5	-0.044875
20.016667	0.5	-0.044875
20.025000	0.5	-0.044750
20.033333	0.5	-0.044625
20.041667	0.5	-0.044750
20.050000	0.5	-0.044625
20.058333	0.5	-0.044500
20.066667	0.5	-0.043875
20.075000	0.5	-0.044000
20.083333	0.5	-0.043875
20.091667	0.5	-0.043625
20.100000	0.5	-0.043250
20.108333	0.5	-0.043125
20.116667	0.5	-0.042750
20.125000	0.5	-0.042375
20.133333	0.5	-0.041875
20.141667	0.5	-0.041500
20.150000	0.5	-0.040875
20.158333	0.5	-0.040250
20.166667	0.5	-0.040125
20.175000	0.5	-0.040000
20.183333	0.5	-0.039250
20.191667	0.5	-0.038375
20.200000	0.5	-0.038125
20.208333	0.5	-0.038125
20.216667	0.5	-0.037125
20.225000	0.5	-0.036375
20.233333	0.5	-0.035875
20.241667	0.5	-0.035625
20.250000	0.5	-0.035250
20.258333	0.5	-0.034750
20.266667	0.5	-0.034125
20.275000	0.5	-0.034000
20.283333	0.5	-0.033000
20.291667	0.5	-0.032375
20.300000	0.5	-0.031750
20.308333	0.5	-0.030875
20.316667	0.5	-0.029750
20.325000	0.5	-0.028875
20.333333	0.5	-0.028125
20.341667	0.5	-0.027375
20.350000	0.5	-0.026500
20.358333	0.5	-0.025375
20.366667	0.5	-0.024625
20.375000	0.5	-0.023750
20.383333	0.5	-0.022500
20.391667	0.5	-0.021250
20.400000	0.5	-0.019875
20.408333	0.5	-0.018500
20.416667	0.5	-0.016875
20.425000	0.5	-0.015000
20.433333	0.5	-0.013125
20.441667	0.5	-0.011000
20.450000	0.5	-0.008500
20.458333	0.5	-0.005500
20.466667	0.5	-0.002500
20.475000	0.5	0.001000
20.483333	0.5	0.004625
20.491667	0.5	0.008750
20.500000	0.5	0.013250
20.508333	0.5	0.018000
20.516667	0.5	0.023000
20.525000	0.5	0.029000
20.533333	0.5	0.035000
20.541667	0.5	0.041250
20.550000	0.5	0.048125
20.558333	0.5	0.055250
20.566667	0.5	0.062375
20.575000	0.5	0.070375
20.583333	0.5	0.078125
20.591667	0.5	0.086125
20.600000	0.5	0.094125
20.608333	0.5	0.102250
20.616667	0.5	0.110375
20.625000	0.5	0.118250
20.633333	0.5	0.126375
20.641667	0.5	0.134250
20.650000	0.5	0.142000
20.658333	0.5	0.149375
20.666667	0.5	0.156375
20.675000	0.5	0.162625
20.683333	0.5	0.167875
20.691667	0.5	0.172750
20.700000	0.5	0.176875
20.708333	0.5	0.180750
20.716667	0.5	0.183875
20.725000	0.5	0.186000
20.733333	0.5	0.187375
20.741667	0.5	0.187750
20.750000	0.5	0.187375
20.758333	0.5	0.186125
20.766667	0.5	0.184125
20.775000	0.5	0.181250
20.783333	0.5	0.178000
20.791667	0.5	0.173875
20.800000	0.5	0.168875
20.808333	0.5	0.163875
20.816667	0.5	0.158250
20.825000	0.5	0.151375
20.833333	0.5	0.144500
20.841667	0.5	0.137875
20.850000	0.5	0.130625
20.858333	0.5	0.123250
20.866667	0.5	0.115250
20.875000	0.5	0.107625
20.883333	0.5	0.100000
20.891667	0.5	0.092000
20.900000	0.5	0.084625
20.908333	0.5	0.077250
20.916667	0.5	0.070000
20.925000	0.5	0.063250
20.933333	0.5	0.056875
20.941667	0.5	0.050375
20.950000	0.5	0.044250
20.958333	0.5	0.038375
20.966667	0.5	0.032875
20.975000	0.5	0.027750
20.983333	0.5	0.022625
20.991667	0.5	0.017875
21.000000	0.5	0.013500
21.008333	0.5	0.009250
21.016667	0.5	0.005250
21.025000	0.5	0.001875
21.033333	0.5	-0.001250
21.041667	0.5	-0.003750
21.050000	0.5	-0.005750
21.058333	0.5	-0.007750
21.066667	0.5	-0.009375
21.075000	0.5	-0.011000
21.083333	0.5	-0.012375
21.091667	0.5	-0.013750
21.100000	0.5	-0.015250
21.108333	0.5	-0.016375
21.116667	0.5	-0.017125
21.125000	0.5	-0.018000
21.133333	0.5	-0.018375
21.141667	0.5	-0.019375
21.150000	0.5	-0.019500
21.158333	0.5	-0.019625
21.166667	0.5	-0.020750
21.175000	0.5	-0.021750
21.183333	0.5	-0.021625
21.191667	0.5	-0.021625
21.200000	0.5	-0.021625
21.208333	0.5	-0.021500
21.216667	0.5	-0.021625
21.225000	0.5	-0.022000
21.233333	0.5	-0.022750
21.241667	0.5	-0.022875
21.250000	0.5	-0.022875
21.258333	0.5	-0.023375
21.266667	0.5	-0.023875
21.275000	0.5	-0.024125
21.283333	0.5	-0.024250
21.291667	0.5	-0.024500
21.300000	0.5	-0.024875
21.308333	0.5	-0.025000
21.316667	0.5	-0.025250
21.325000	0.5	-0.025625
21.333333	0.5	-0.026000
21.341667	0.5	-0.026500
21.350000	0.5	-0.026625
21.358333	0.5	-0.026750
21.366667	0.5	-0.026875
21.375000	0.5	-0.027125
21.383333	0.5	-0.027625
21.391667	0.5	-0.027625
21.400000	0.5	-0.028125
21.408333	0.5	-0.028625
21.416667	0.5	-0.029250
21.425000	0.5	-0.029375
21.433333	0.5	-0.029875
21.441667	0.5	-0.030250
21.450000	0.5	-0.031125
21.458333	0.5	-0.031500
21.466667	0.5	-0.032000
21.475000	0.5	-0.032125
21.483333	0.5	-0.032500
21.491667	0.5	-0.032625
21.500000	0.5	-0.032625
21.508333	0.5	-0.033125
21.516667	0.5	-0.033875
21.525000	0.5	-0.034000
21.533333	0.5	-0.034000
21.541667	0.5	-0.034375
21.550000	0.5	-0.034750
21.558333	0.5	-0.035375
21.566667	0.5	-0.035750
21.575000	0.5	-0.036000
21.583333	0.5	-0.036250
21.591667	0.5	-0.036625
21.600000	0.5	-0.037000
21.608333	0.5	-0.037500
21.616667	0.5	-0.037875
21.625000	0.5	-0.038125
21.633333	0.5	-0.038375
21.641667	0.5	-0.038500
21.650000	0.5	-0.038875
21.658333	0.5	-0.039000
21.666667	0.5	-0.039125
21.675000	0.5	-0.039875
21.683333	0.5	-0.040250
21.691667	0.5	-0.040875
21.700000	0.5	-0.040875
21.708333	0.5	-0.041375
21.716667	0.5	-0.041125
21.725000	0.5	-0.040875
21.733333	0.5	-0.040750
21.741667	0.5	-0.040750
21.750000	0.5	-0.040250
21.758333	0.5	-0.040125
21.766667	0.5	-0.039625
21.775000	0.5	-0.038875
21.783333	0.5	-0.038250
21.791667	0.5	-0.038125
21.800000	0.5	-0.037750
21.808333	0.5	-0.037750
21.816667	0.5	-0.037500
21.825000	0.5	-0.037500
21.833333	0.5	-0.037375
21.841667	0.5	-0.037250
21.850000	0.5	-0.036750
21.858333	0.5	-0.036500
21.866667	0.5	-0.036125
21.875000	0.5	-0.035750
21.883333	0.5	-0.035125
21.891667	0.5	-0.034750
21.900000	0.5	-0.033875
21.908333	0.5	-0.033250
21.916667	0.5	-0.033000
21.925000	0.5	-0.032625
21.933333	0.5	-0.032250
21.941667	0.5	-0.031750
21.950000	0.5	-0.031125
21.958333	0.5	-0.030375
21.966667	0.5	-0.029875
21.975000	0.5	-0.028750
21.983333	0.5	-0.028125
21.991667	0.5	-0.027625
22.000000	0.5	-0.026750
22.008333	0.5	-0.026375
22.016667	0.5	-0.026000
22.025000	0.5	-0.025375
22.033333	0.5	-0.025125
22.041667	0.5	-0.024375
22.050000	0.5	-0.023750
22.058333	0.5	-0.022750
22.066667	0.5	-0.022000
22.075000	0.5	-0.021375
22.083333	0.5	-0.020500
22.091667	0.5	-0.019875
22.100000	0.5	-0.018875
22.108333	0.5	-0.018250
22.116667	0.5	-0.017500
22.125000	0.5	-0.017125
22.133333	0.5	-0.016250
22.141667	0.5	-0.015500
22.150000	0.5	-0.014500
22.158333	0.5	-0.013375
22.166667	0.5	-0.012625
22.175000	0.5	-0.012125
22.183333	0.5	-0.011375
22.191667	0.5	-0.010625
22.200000	0.5	-0.009750
22.208333	0.5	-0.009250
22.216667	0.5	-0.009125
22.225000	0.5	-0.009000
22.233333	0.5	-0.008375
22.241667	0.5	-0.007125
22.250000	0.5	-0.006500
22.258333	0.5	-0.005750
22.266667	0.5	-0.005125
22.275000	0.5	-0.004625
22.283333	0.5	-0.004250
22.291667	0.5	-0.004125
22.300000	0.5	-0.003750
22.308333	0.5	-0.003500
22.316667	0.5	-0.003500
22.325000	0.5	-0.003250
22.333333	0.5	-0.003000
22.341667	0.5	-0.003125
22.350000	0.5	-0.003125
22.358333	0.5	-0.003000
22.366667	0.5	-0.002625
22.375000	0.5	-0.002750
22.383333	0.5	-0.002750
22.391667	0.5	-0.002625
22.400000	0.5	-0.002250
22.408333	0.5	-0.002250
22.416667	0.5	-0.002000
22.425000	0.5	-0.002625
22.433333	0.5	-0.002750
22.441667	0.5	-0.002750
22.450000	0.5	-0.003125
22.458333	0.5	-0.003625
22.466667	0.5	-0.003875
22.475000	0.5	-0.003875
22.483333	0.5	-0.004125
22.491667	0.5	-0.004625
22.500000	0.5	-0.005125
22.508333	0.5	-0.005500
22.516667	0.5	-0.005625
22.525000	0.5	-0.006000
22.533333	0.5	-0.006500
22.541667	0.5	-0.006750
22.550000	0.5	-0.006375
22.558333	0.5	-0.006375
22.566667	0.5	-0.006500
22.575000	0.5	-0.007000
22.583333	0.5	-0.007875
22.591667	0.5	-0.008500
22.600000	0.5	-0.009000
22.608333	0.5	-0.009500
22.616667	0.5	-0.010000
22.625000	0.5	-0.010750
22.633333	0.5	-0.011750
22.641667	0.5	-0.012500
22.650000	0.5	-0.012750
22.658333	0.5	-0.013125
22.666667	0.5	-0.013625
22.675000	0.5	-0.014000
22.683333	0.5	-0.014375
22.691667	0.5	-0.014750
22.700000	0.5	-0.014875
22.708333	0.5	-0.015000
22.716667	0.5	-0.015500
22.725000	0.5	-0.015875
22.733333	0.5	-0.016125
22.741667	0.5	-0.016625
22.750000	0.5	-0.016750
22.758333	0.5	-0.017250
22.766667	0.5	-0.017875
22.775000	0.5	-0.018500
22.783333	0.5	-0.018875
22.791667	0.5	-0.019250
22.800000	0.5	-0.019375
22.808333	0.5	-0.019500
22.816667	0.5	-0.019500
22.825000	0.5	-0.019750
22.833333	0.5	-0.019750
22.841667	0.5	-0.019750
22.850000	0.5	-0.020250
22.858333	0.5	-0.020500
22.866667	0.5	-0.020625
22.875000	0.5	-0.020750
22.883333	0.5	-0.020875
22.891667	0.5	-0.021000
22.900000	0.5	-0.020750
22.908333	0.5	-0.020125
22.916667	0.5	-0.020250
22.925000	0.5	-0.020250
22.933333	0.5	-0.020125
22.941667	0.5	-0.019875
22.950000	0.5	-0.020250
22.958333	0.5	-0.020375
22.966667	0.5	-0.019875
22.975000	0.5	-0.019250
22.983333	0.5	-0.019000
22.991667	0.5	-0.018875
23.000000	0.5	-0.018625
23.008333	0.5	-0.018375
23.016667	0.5	-0.018000
23.025000	0.5	-0.017500
23.033333	0.5	-0.017375
23.041667	0.5	-0.017625
23.050000	0.5	-0.017625
23.058333	0.5	-0.017500
23.066667	0.5	-0.017125
23.075000	0.5	-0.017125
23.083333	0.5	-0.017000
23.091667	0.5	-0.017125
23.100000	0.5	-0.017250
23.108333	0.5	-0.017125
23.116667	0.5	-0.016625
23.125000	0.5	-0.016250
23.133333	0.5	-0.016125
23.141667	0.5	-0.015625
23.150000	0.5	-0.015375
23.158333	0.5	-0.015375
23.166667	0.5	-0.015500
23.175000	0.5	-0.015625
23.183333	0.5	-0.015500
23.191667	0.5	-0.015500
23.200000	0.5	-0.015250
23.208333	0.5	-0.015625
23.216667	0.5	-0.015250
23.225000	0.5	-0.015125
23.233333	0.5	-0.014750
23.241667	0.5	-0.014250
23.250000	0.5	-0.014000
23.258333	0.5	-0.013750
23.266667	0.5	-0.013250
23.275000	0.5	-0.013500
23.283333	0.5	-0.013375
23.291667	0.5	-0.013250
23.300000	0.5	-0.013250
23.308333	0.5	-0.013125
23.316667	0.5	-0.013000
23.325000	0.5	-0.012750
23.333333	0.5	-0.013000
23.341667	0.5	-0.012750
23.350000	0.5	-0.012750
23.358333	0.5	-0.012500
23.366667	0.5	-0.011875
23.375000	0.5	-0.012125
23.383333	0.5	-0.011625
23.391667	0.5	-0.011750
23.400000	0.5	-0.011875
23.408333	0.5	-0.011625
23.416667	0.5	-0.012250
23.425000	0.5	-0.012000
23.433333	0.5	-0.011375
23.441667	0.5	-0.011500
23.450000	0.5	-0.011250
23.458333	0.5	-0.011250
23.466667	0.5	-0.011250
23.475000	0.5	-0.011250
23.483333	0.5	-0.011250
23.491667	0.5	-0.011000
23.500000	0.5	-0.010750
23.508333	0.5	-0.010875
23.516667	0.5	-0.011000
23.525000	0.5	-0.010625
23.533333	0.5	-0.010375
23.541667	0.5	-0.011000
23.550000	0.5	-0.010875
23.558333	0.5	-0.011125
23.566667	0.5	-0.011500
23.575000	0.5	-0.011625
23.583333	0.5	-0.011750
23.591667	0.5	-0.012000
23.600000	0.5	-0.011875
23.608333	0.5	-0.012000
23.616667	0.5	-0.012125
23.625000	0.5	-0.012250
23.633333	0.5	-0.012500
23.641667	0.5	-0.012375
23.650000	0.5	-0.012500
23.658333	0.5	-0.012375
23.666667	0.5	-0.012250
23.675000	0.5	-0.012250
23.683333	0.5	-0.012375
23.691667	0.5	-0.012500
23.700000	0.5	-0.012750
23.708333	0.5	-0.013000
23.716667	0.5	-0.013125
23.725000	0.5	-0.013250
23.733333	0.5	-0.013250
23.741667	0.5	-0.013000
23.750000	0.5	-0.013125
23.758333	0.5	-0.013125
23.766667	0.5	-0.012875
23.775000	0.5	-0.013125
23.783333	0.5	-0.013250
23.791667	0.5	-0.013375
23.800000	0.5	-0.013625
23.808333	0.5	-0.013750
23.816667	0.5	-0.014250
23.825000	0.5	-0.014750
23.833333	0.5	-0.014875
23.841667	0.5	-0.015000
23.850000	0.5	-0.015250
23.858333	0.5	-0.015625
23.866667	0.5	-0.016125
23.875000	0.5	-0.016625
23.883333	0.5	-0.017000
23.891667	0.5	-0.017625
23.900000	0.5	-0.017875
23.908333	0.5	-0.018250
23.916667	0.5	-0.018625
23.925000	0.5	-0.018875
23.933333	0.5	-0.019750
23.941667	0.5	-0.020125
23.950000	0.5	-0.020500
23.958333	0.5	-0.020750
23.966667	0.5	-0.021125
23.975000	0.5	-0.021750
23.983333	0.5	-0.022375
23.991667	0.5	-0.023000
24.000000	0.5	-0.023375
24.008333	0.5	-0.024000
24.016667	0.5	-0.024250
24.025000	0.5	-0.024625
24.033333	0.5	-0.025500
24.041667	0.5	-0.025625
24.050000	0.5	-0.025750
24.058333	0.5	-0.026000
24.066667	0.5	-0.026000
24.075000	0.5	-0.026500
24.083333	0.5	-0.026750
24.091667	0.5	-0.026875
24.100000	0.5	-0.027250
24.108333	0.5	-0.027750
24.116667	0.5	-0.027875
24.125000	0.5	-0.028375
24.133333	0.5	-0.028625
24.141667	0.5	-0.028875
24.150000	0.5	-0.028625
24.158333	0.5	-0.028500
24.166667	0.5	-0.028750
24.175000	0.5	-0.028625
24.183333	0.5	-0.028500
24.191667	0.5	-0.028375
24.200000	0.5	-0.028375
24.208333	0.5	-0.028375
24.216667	0.5	-0.028500
24.225000	0.5	-0.028375
24.233333	0.5	-0.028375
24.241667	0.5	-0.028000
24.250000	0.5	-0.027625
24.258333	0.5	-0.027500
24.266667	0.5	-0.027375
24.275000	0.5	-0.027125
24.283333	0.5	-0.026750
24.291667	0.5	-0.026375
24.300000	0.5	-0.026375
24.308333	0.5	-0.026125
24.316667	0.5	-0.026125
24.325000	0.5	-0.025500
24.333333	0.5	-0.025125
24.341667	0.5	-0.024750
24.350000	0.5	-0.024250
24.358333	0.5	-0.024000
24.366667	0.5	-0.023625
24.375000	0.5	-0.023375
24.383333	0.5	-0.023125
24.391667	0.5	-0.023375
24.400000	0.5	-0.022875
24.408333	0.5	-0.022500
24.416667	0.5	-0.022500
24.425000	0.5	-0.022000
24.433333	0.5	-0.022250
24.441667	0.5	-0.021750
24.450000	0.5	-0.021250
24.458333	0.5	-0.020875
24.466667	0.5	-0.020375
24.475000	0.5	-0.020000
24.483333	0.5	-0.020000
24.491667	0.5	-0.019875
24.500000	0.5	-0.019375
24.508333	0.5	-0.018875
24.516667	0.5	-0.018375
24.525000	0.5	-0.018000
24.533333	0.5	-0.017250
24.541667	0.5	-0.016750
24.550000	0.5	-0.016125
24.558333	0.5	-0.015625
24.566667	0.5	-0.015500
24.575000	0.5	-0.015000
24.583333	0.5	-0.014625
24.591667	0.5	-0.014250
24.600000	0.5	-0.014000
24.608333	0.5	-0.013625
24.616667	0.5	-0.013500
24.625000	0.5	-0.012875
24.633333	0.5	-0.012500
24.641667	0.5	-0.012500
24.650000	0.5	-0.011875
24.658333	0.5	-0.011125
24.666667	0.5	-0.010625
24.675000	0.5	-0.010250
24.683333	0.5	-0.010125
24.691667	0.5	-0.010250
24.700000	0.5	-0.010000
24.708333	0.5	-0.009875
24.716667	0.5	-0.009750
24.725000	0.5	-0.009250
24.733333	0.5	-0.008625
24.741667	0.5	-0.008000
24.750000	0.5	-0.007750
24.758333	0.5	-0.007500
24.766667	0.5	-0.007125
24.775000	0.5	-0.006875
24.783333	0.5	-0.006875
24.791667	0.5	-0.006750
24.800000	0.5	-0.006125
24.808333	0.5	-0.005750
24.816667	0.5	-0.005875
24.825000	0.5	-0.005625
24.833333	0.5	-0.005375
24.841667	0.5	-0.005250
24.850000	0.5	-0.005375
24.858333	0.5	-0.004750
24.866667	0.5	-0.004250
24.875000	0.5	-0.003750
24.883333	0.5	-0.003625
24.891667	0.5	-0.003500
24.900000	0.5	-0.003125
24.908333	0.5	-0.002750
24.916667	0.5	-0.002375
24.925000	0.5	-0.002000
24.933333	0.5	-0.001625
24.941667	0.5	-0.001625
24.950000	0.5	-0.001625
24.958333	0.5	-0.001250
24.966667	0.5	-0.000875
24.975000	0.5	-0.000625
24.983333	0.5	-0.000375
24.991667	0.5	-0.000625
25.000000	0.5	-0.001125
