# Supplementary material for: Dynamic character displacement among a pair of bacterial phyllosphere commensals in situ
Source: Nat Commun. 2022 May 20;13:2836. doi: 10.1038/s41467-022-30469-3 (PMC9123166; doi:10.1038/s41467-022-30469-3)
Supplement: Supplementary file 11 — Source Data [file 41467_2022_30469_MOESM11_ESM.zip › Source Data/Supplementary Figure 5/Xylose+Glucose t1 a.txt]

File Path	chrom://marshall/Chromeleon7/HPLC_Ultimate_3000/Users/helucas/20200720_OrganicAcids_CCR_L257.seq/716.smp/RI_1.channel/RI_1.chm
Channel	RI_1

Injection Information:
Data Vault	Chromeleon7
Injection	Xyl_Glu_t1_a
Injection Number	122
Position	BC3
Comment	
Processing Method	Quantitative
Instrument Method	20200525_Rezex_ROA_OrganicAcid_600uL_2500uM_H2SO4_50A_50D
Type	Unknown
Status	Finished
Injection Date	7/23/2020
Injection Time	12:27:04 AM
Injection Volume (µl)	10.000
Dilution Factor	1.0000
Weight	1.0000

Chromatogram Data Information:
Time Min. (min)	0.000000
Time Max. (min)	25.000000
Data Points	3001
Detector	RI
Generating Data System	Chromeleon 7.2.5.9507
Exporting Data System	Chromeleon 7.2.8.0
Operator	Instrument Controller
Signal Quantity	Refractive 
Signal Unit	µRIU
Signal Min.	-2.616750
Signal Max.	24.480625
Channel	RI_1
Driver Name	RID520Driver.dll
Channel Type	Evaluation
Min. Step (s)	0.5
Max. Step (s)	0.5
Average Step (s)	0.5

Signal Parameter Information:
Signal Info	

Chromatogram Data:
Time (min)	Step (s)	Value (µRIU)
0.000000	n.a.	-0.003000
0.008333	0.5	-0.003375
0.016667	0.5	-0.003750
0.025000	0.5	-0.004250
0.033333	0.5	-0.004375
0.041667	0.5	-0.004250
0.050000	0.5	-0.004625
0.058333	0.5	-0.004875
0.066667	0.5	-0.005000
0.075000	0.5	-0.004875
0.083333	0.5	-0.004875
0.091667	0.5	-0.004875
0.100000	0.5	-0.004875
0.108333	0.5	-0.005125
0.116667	0.5	-0.005125
0.125000	0.5	-0.004875
0.133333	0.5	-0.004625
0.141667	0.5	-0.004875
0.150000	0.5	-0.004875
0.158333	0.5	-0.004625
0.166667	0.5	-0.004625
0.175000	0.5	-0.004875
0.183333	0.5	-0.005125
0.191667	0.5	-0.004625
0.200000	0.5	-0.004750
0.208333	0.5	-0.005000
0.216667	0.5	-0.005125
0.225000	0.5	-0.005250
0.233333	0.5	-0.005375
0.241667	0.5	-0.005500
0.250000	0.5	-0.005500
0.258333	0.5	-0.005375
0.266667	0.5	-0.005250
0.275000	0.5	-0.005500
0.283333	0.5	-0.005375
0.291667	0.5	-0.005250
0.300000	0.5	-0.005500
0.308333	0.5	-0.005625
0.316667	0.5	-0.005750
0.325000	0.5	-0.006125
0.333333	0.5	-0.006875
0.341667	0.5	-0.007125
0.350000	0.5	-0.007125
0.358333	0.5	-0.007625
0.366667	0.5	-0.007750
0.375000	0.5	-0.007875
0.383333	0.5	-0.008125
0.391667	0.5	-0.008500
0.400000	0.5	-0.008500
0.408333	0.5	-0.008375
0.416667	0.5	-0.008375
0.425000	0.5	-0.008500
0.433333	0.5	-0.008500
0.441667	0.5	-0.008250
0.450000	0.5	-0.008000
0.458333	0.5	-0.007625
0.466667	0.5	-0.007750
0.475000	0.5	-0.008125
0.483333	0.5	-0.008375
0.491667	0.5	-0.008250
0.500000	0.5	-0.008500
0.508333	0.5	-0.008625
0.516667	0.5	-0.008750
0.525000	0.5	-0.008500
0.533333	0.5	-0.008375
0.541667	0.5	-0.008375
0.550000	0.5	-0.008750
0.558333	0.5	-0.008750
0.566667	0.5	-0.008625
0.575000	0.5	-0.008250
0.583333	0.5	-0.008375
0.591667	0.5	-0.008750
0.600000	0.5	-0.008375
0.608333	0.5	-0.008375
0.616667	0.5	-0.008125
0.625000	0.5	-0.007750
0.633333	0.5	-0.008125
0.641667	0.5	-0.008125
0.650000	0.5	-0.008125
0.658333	0.5	-0.007625
0.666667	0.5	-0.007000
0.675000	0.5	-0.006625
0.683333	0.5	-0.006625
0.691667	0.5	-0.006500
0.700000	0.5	-0.006625
0.708333	0.5	-0.006375
0.716667	0.5	-0.006000
0.725000	0.5	-0.005875
0.733333	0.5	-0.005500
0.741667	0.5	-0.005125
0.750000	0.5	-0.005125
0.758333	0.5	-0.004625
0.766667	0.5	-0.004125
0.775000	0.5	-0.003750
0.783333	0.5	-0.003000
0.791667	0.5	-0.002500
0.800000	0.5	-0.002000
0.808333	0.5	-0.001875
0.816667	0.5	-0.001250
0.825000	0.5	-0.000875
0.833333	0.5	-0.000625
0.841667	0.5	-0.000375
0.850000	0.5	0.000125
0.858333	0.5	0.000375
0.866667	0.5	0.000875
0.875000	0.5	0.001250
0.883333	0.5	0.001375
0.891667	0.5	0.001625
0.900000	0.5	0.002000
0.908333	0.5	0.002000
0.916667	0.5	0.002000
0.925000	0.5	0.001750
0.933333	0.5	0.001750
0.941667	0.5	0.001875
0.950000	0.5	0.001875
0.958333	0.5	0.001500
0.966667	0.5	0.001375
0.975000	0.5	0.001375
0.983333	0.5	0.001500
0.991667	0.5	0.001125
1.000000	0.5	0.000875
1.008333	0.5	0.000875
1.016667	0.5	0.000875
1.025000	0.5	0.000625
1.033333	0.5	0.000125
1.041667	0.5	0.000000
1.050000	0.5	-0.000250
1.058333	0.5	-0.000500
1.066667	0.5	-0.000875
1.075000	0.5	-0.001375
1.083333	0.5	-0.001250
1.091667	0.5	-0.001625
1.100000	0.5	-0.002375
1.108333	0.5	-0.002625
1.116667	0.5	-0.002625
1.125000	0.5	-0.002875
1.133333	0.5	-0.003125
1.141667	0.5	-0.003500
1.150000	0.5	-0.003750
1.158333	0.5	-0.004125
1.166667	0.5	-0.004750
1.175000	0.5	-0.005250
1.183333	0.5	-0.006000
1.191667	0.5	-0.006375
1.200000	0.5	-0.006750
1.208333	0.5	-0.007250
1.216667	0.5	-0.007125
1.225000	0.5	-0.007625
1.233333	0.5	-0.008000
1.241667	0.5	-0.008250
1.250000	0.5	-0.008500
1.258333	0.5	-0.008625
1.266667	0.5	-0.008625
1.275000	0.5	-0.008750
1.283333	0.5	-0.009250
1.291667	0.5	-0.009250
1.300000	0.5	-0.009500
1.308333	0.5	-0.010125
1.316667	0.5	-0.010250
1.325000	0.5	-0.010375
1.333333	0.5	-0.010625
1.341667	0.5	-0.010500
1.350000	0.5	-0.010500
1.358333	0.5	-0.010875
1.366667	0.5	-0.011250
1.375000	0.5	-0.011625
1.383333	0.5	-0.012000
1.391667	0.5	-0.012250
1.400000	0.5	-0.012250
1.408333	0.5	-0.012000
1.416667	0.5	-0.012250
1.425000	0.5	-0.012000
1.433333	0.5	-0.012000
1.441667	0.5	-0.012000
1.450000	0.5	-0.012125
1.458333	0.5	-0.012250
1.466667	0.5	-0.012375
1.475000	0.5	-0.012375
1.483333	0.5	-0.012125
1.491667	0.5	-0.012000
1.500000	0.5	-0.011875
1.508333	0.5	-0.011875
1.516667	0.5	-0.011875
1.525000	0.5	-0.011750
1.533333	0.5	-0.011500
1.541667	0.5	-0.011000
1.550000	0.5	-0.010875
1.558333	0.5	-0.010750
1.566667	0.5	-0.010625
1.575000	0.5	-0.010625
1.583333	0.5	-0.010750
1.591667	0.5	-0.010625
1.600000	0.5	-0.010500
1.608333	0.5	-0.010250
1.616667	0.5	-0.009500
1.625000	0.5	-0.008875
1.633333	0.5	-0.008625
1.641667	0.5	-0.008125
1.650000	0.5	-0.008375
1.658333	0.5	-0.008125
1.666667	0.5	-0.007500
1.675000	0.5	-0.006750
1.683333	0.5	-0.006125
1.691667	0.5	-0.005625
1.700000	0.5	-0.005250
1.708333	0.5	-0.004500
1.716667	0.5	-0.003875
1.725000	0.5	-0.003250
1.733333	0.5	-0.002500
1.741667	0.5	-0.002125
1.750000	0.5	-0.001875
1.758333	0.5	-0.001625
1.766667	0.5	-0.001375
1.775000	0.5	-0.001250
1.783333	0.5	-0.001000
1.791667	0.5	-0.000750
1.800000	0.5	-0.000375
1.808333	0.5	0.000500
1.816667	0.5	0.001375
1.825000	0.5	0.001625
1.833333	0.5	0.002000
1.841667	0.5	0.002125
1.850000	0.5	0.002375
1.858333	0.5	0.002375
1.866667	0.5	0.002375
1.875000	0.5	0.002500
1.883333	0.5	0.002625
1.891667	0.5	0.002750
1.900000	0.5	0.002875
1.908333	0.5	0.002750
1.916667	0.5	0.003000
1.925000	0.5	0.003125
1.933333	0.5	0.003250
1.941667	0.5	0.003125
1.950000	0.5	0.003125
1.958333	0.5	0.003125
1.966667	0.5	0.002875
1.975000	0.5	0.002625
1.983333	0.5	0.002375
1.991667	0.5	0.002250
2.000000	0.5	0.002250
2.008333	0.5	0.002125
2.016667	0.5	0.002000
2.025000	0.5	0.001375
2.033333	0.5	0.001000
2.041667	0.5	0.000875
2.050000	0.5	0.000500
2.058333	0.5	0.000500
2.066667	0.5	0.000125
2.075000	0.5	0.000250
2.083333	0.5	-0.000125
2.091667	0.5	-0.000750
2.100000	0.5	-0.001250
2.108333	0.5	-0.001500
2.116667	0.5	-0.001875
2.125000	0.5	-0.002125
2.133333	0.5	-0.002500
2.141667	0.5	-0.003125
2.150000	0.5	-0.003875
2.158333	0.5	-0.004500
2.166667	0.5	-0.004875
2.175000	0.5	-0.005125
2.183333	0.5	-0.005500
2.191667	0.5	-0.005500
2.200000	0.5	-0.005875
2.208333	0.5	-0.006250
2.216667	0.5	-0.006750
2.225000	0.5	-0.006875
2.233333	0.5	-0.006625
2.241667	0.5	-0.006750
2.250000	0.5	-0.006875
2.258333	0.5	-0.006500
2.266667	0.5	-0.006250
2.275000	0.5	-0.006250
2.283333	0.5	-0.006125
2.291667	0.5	-0.006375
2.300000	0.5	-0.006375
2.308333	0.5	-0.006500
2.316667	0.5	-0.006375
2.325000	0.5	-0.006250
2.333333	0.5	-0.005750
2.341667	0.5	-0.005375
2.350000	0.5	-0.005250
2.358333	0.5	-0.005250
2.366667	0.5	-0.005500
2.375000	0.5	-0.005875
2.383333	0.5	-0.005875
2.391667	0.5	-0.006000
2.400000	0.5	-0.006000
2.408333	0.5	-0.005750
2.416667	0.5	-0.005875
2.425000	0.5	-0.005750
2.433333	0.5	-0.005625
2.441667	0.5	-0.005625
2.450000	0.5	-0.005000
2.458333	0.5	-0.004500
2.466667	0.5	-0.004875
2.475000	0.5	-0.004375
2.483333	0.5	-0.004000
2.491667	0.5	-0.004125
2.500000	0.5	-0.003875
2.508333	0.5	-0.003750
2.516667	0.5	-0.003250
2.525000	0.5	-0.003250
2.533333	0.5	-0.002875
2.541667	0.5	-0.002750
2.550000	0.5	-0.002500
2.558333	0.5	-0.002375
2.566667	0.5	-0.002125
2.575000	0.5	-0.001750
2.583333	0.5	-0.001750
2.591667	0.5	-0.001375
2.600000	0.5	-0.001500
2.608333	0.5	-0.001500
2.616667	0.5	-0.001375
2.625000	0.5	-0.001250
2.633333	0.5	-0.001125
2.641667	0.5	-0.000875
2.650000	0.5	-0.001250
2.658333	0.5	-0.001000
2.666667	0.5	-0.000625
2.675000	0.5	-0.000750
2.683333	0.5	-0.000750
2.691667	0.5	0.000000
2.700000	0.5	0.000500
2.708333	0.5	0.000500
2.716667	0.5	0.000750
2.725000	0.5	0.000500
2.733333	0.5	0.000250
2.741667	0.5	0.000375
2.750000	0.5	0.000750
2.758333	0.5	0.000625
2.766667	0.5	0.000375
2.775000	0.5	0.000250
2.783333	0.5	-0.000125
2.791667	0.5	-0.000375
2.800000	0.5	-0.000375
2.808333	0.5	-0.000250
2.816667	0.5	-0.000250
2.825000	0.5	-0.000375
2.833333	0.5	-0.000875
2.841667	0.5	-0.001000
2.850000	0.5	-0.001250
2.858333	0.5	-0.001500
2.866667	0.5	-0.001750
2.875000	0.5	-0.002500
2.883333	0.5	-0.002750
2.891667	0.5	-0.003000
2.900000	0.5	-0.003000
2.908333	0.5	-0.002750
2.916667	0.5	-0.003250
2.925000	0.5	-0.003750
2.933333	0.5	-0.004000
2.941667	0.5	-0.004500
2.950000	0.5	-0.004750
2.958333	0.5	-0.004875
2.966667	0.5	-0.005125
2.975000	0.5	-0.005375
2.983333	0.5	-0.005875
2.991667	0.5	-0.006125
3.000000	0.5	-0.006125
3.008333	0.5	-0.006125
3.016667	0.5	-0.006250
3.025000	0.5	-0.006375
3.033333	0.5	-0.006750
3.041667	0.5	-0.007125
3.050000	0.5	-0.007625
3.058333	0.5	-0.008000
3.066667	0.5	-0.008000
3.075000	0.5	-0.007750
3.083333	0.5	-0.008000
3.091667	0.5	-0.008000
3.100000	0.5	-0.008125
3.108333	0.5	-0.008250
3.116667	0.5	-0.007750
3.125000	0.5	-0.007375
3.133333	0.5	-0.007500
3.141667	0.5	-0.007500
3.150000	0.5	-0.007500
3.158333	0.5	-0.007250
3.166667	0.5	-0.007500
3.175000	0.5	-0.007500
3.183333	0.5	-0.007375
3.191667	0.5	-0.007250
3.200000	0.5	-0.007750
3.208333	0.5	-0.008000
3.216667	0.5	-0.008000
3.225000	0.5	-0.008125
3.233333	0.5	-0.008125
3.241667	0.5	-0.008000
3.250000	0.5	-0.007625
3.258333	0.5	-0.007250
3.266667	0.5	-0.007375
3.275000	0.5	-0.007250
3.283333	0.5	-0.007125
3.291667	0.5	-0.006875
3.300000	0.5	-0.007125
3.308333	0.5	-0.007000
3.316667	0.5	-0.006625
3.325000	0.5	-0.006375
3.333333	0.5	-0.006500
3.341667	0.5	-0.006375
3.350000	0.5	-0.006500
3.358333	0.5	-0.006750
3.366667	0.5	-0.006500
3.375000	0.5	-0.006250
3.383333	0.5	-0.006625
3.391667	0.5	-0.006625
3.400000	0.5	-0.006750
3.408333	0.5	-0.006500
3.416667	0.5	-0.006500
3.425000	0.5	-0.006375
3.433333	0.5	-0.006375
3.441667	0.5	-0.006375
3.450000	0.5	-0.006625
3.458333	0.5	-0.006250
3.466667	0.5	-0.006625
3.475000	0.5	-0.007000
3.483333	0.5	-0.007250
3.491667	0.5	-0.008000
3.500000	0.5	-0.008500
3.508333	0.5	-0.008750
3.516667	0.5	-0.008875
3.525000	0.5	-0.009000
3.533333	0.5	-0.008875
3.541667	0.5	-0.009000
3.550000	0.5	-0.009375
3.558333	0.5	-0.009625
3.566667	0.5	-0.009500
3.575000	0.5	-0.009500
3.583333	0.5	-0.009375
3.591667	0.5	-0.009375
3.600000	0.5	-0.009750
3.608333	0.5	-0.009375
3.616667	0.5	-0.009500
3.625000	0.5	-0.009375
3.633333	0.5	-0.009125
3.641667	0.5	-0.009250
3.650000	0.5	-0.009000
3.658333	0.5	-0.008750
3.666667	0.5	-0.008625
3.675000	0.5	-0.008500
3.683333	0.5	-0.008125
3.691667	0.5	-0.007750
3.700000	0.5	-0.007375
3.708333	0.5	-0.007125
3.716667	0.5	-0.006375
3.725000	0.5	-0.006125
3.733333	0.5	-0.005625
3.741667	0.5	-0.005125
3.750000	0.5	-0.004375
3.758333	0.5	-0.003875
3.766667	0.5	-0.003750
3.775000	0.5	-0.003125
3.783333	0.5	-0.002875
3.791667	0.5	-0.002750
3.800000	0.5	-0.002250
3.808333	0.5	-0.001875
3.816667	0.5	-0.001250
3.825000	0.5	-0.001125
3.833333	0.5	-0.000500
3.841667	0.5	-0.000500
3.850000	0.5	-0.000125
3.858333	0.5	0.000250
3.866667	0.5	0.000625
3.875000	0.5	0.001000
3.883333	0.5	0.000875
3.891667	0.5	0.000875
3.900000	0.5	0.001250
3.908333	0.5	0.001625
3.916667	0.5	0.001875
3.925000	0.5	0.002125
3.933333	0.5	0.002250
3.941667	0.5	0.002750
3.950000	0.5	0.003125
3.958333	0.5	0.003125
3.966667	0.5	0.003125
3.975000	0.5	0.003000
3.983333	0.5	0.003000
3.991667	0.5	0.002875
4.000000	0.5	0.002500
4.008333	0.5	0.002625
4.016667	0.5	0.002000
4.025000	0.5	0.001875
4.033333	0.5	0.001875
4.041667	0.5	0.001875
4.050000	0.5	0.001875
4.058333	0.5	0.001625
4.066667	0.5	0.001125
4.075000	0.5	0.000750
4.083333	0.5	0.000375
4.091667	0.5	0.000375
4.100000	0.5	0.000125
4.108333	0.5	-0.000125
4.116667	0.5	-0.000625
4.125000	0.5	-0.001000
4.133333	0.5	-0.001250
4.141667	0.5	-0.001625
4.150000	0.5	-0.002000
4.158333	0.5	-0.002375
4.166667	0.5	-0.001625
4.175000	0.5	-0.001500
4.183333	0.5	-0.001375
4.191667	0.5	-0.001500
4.200000	0.5	-0.001750
4.208333	0.5	-0.001500
4.216667	0.5	-0.001500
4.225000	0.5	-0.001500
4.233333	0.5	-0.001500
4.241667	0.5	-0.001375
4.250000	0.5	-0.001500
4.258333	0.5	-0.002000
4.266667	0.5	-0.001750
4.275000	0.5	-0.002000
4.283333	0.5	-0.001750
4.291667	0.5	-0.001625
4.300000	0.5	-0.001625
4.308333	0.5	-0.001625
4.316667	0.5	-0.001375
4.325000	0.5	-0.001375
4.333333	0.5	-0.001750
4.341667	0.5	-0.001500
4.350000	0.5	-0.001625
4.358333	0.5	-0.001500
4.366667	0.5	-0.001250
4.375000	0.5	-0.001000
4.383333	0.5	-0.001000
4.391667	0.5	-0.001250
4.400000	0.5	-0.001875
4.408333	0.5	-0.002125
4.416667	0.5	-0.002375
4.425000	0.5	-0.002500
4.433333	0.5	-0.002375
4.441667	0.5	-0.002375
4.450000	0.5	-0.002125
4.458333	0.5	-0.002625
4.466667	0.5	-0.002875
4.475000	0.5	-0.003250
4.483333	0.5	-0.003750
4.491667	0.5	-0.004000
4.500000	0.5	-0.004500
4.508333	0.5	-0.004500
4.516667	0.5	-0.004875
4.525000	0.5	-0.004875
4.533333	0.5	-0.005250
4.541667	0.5	-0.005500
4.550000	0.5	-0.005500
4.558333	0.5	-0.005375
4.566667	0.5	-0.005250
4.575000	0.5	-0.005875
4.583333	0.5	-0.006375
4.591667	0.5	-0.006500
4.600000	0.5	-0.006750
4.608333	0.5	-0.007125
4.616667	0.5	-0.007250
4.625000	0.5	-0.007500
4.633333	0.5	-0.007750
4.641667	0.5	-0.007625
4.650000	0.5	-0.007500
4.658333	0.5	-0.007875
4.666667	0.5	-0.007875
4.675000	0.5	-0.008000
4.683333	0.5	-0.007750
4.691667	0.5	-0.007875
4.700000	0.5	-0.007875
4.708333	0.5	-0.007500
4.716667	0.5	-0.006875
4.725000	0.5	-0.006750
4.733333	0.5	-0.006625
4.741667	0.5	-0.006375
4.750000	0.5	-0.006125
4.758333	0.5	-0.006250
4.766667	0.5	-0.006000
4.775000	0.5	-0.005875
4.783333	0.5	-0.005375
4.791667	0.5	-0.005000
4.800000	0.5	-0.005125
4.808333	0.5	-0.004875
4.816667	0.5	-0.005000
4.825000	0.5	-0.004625
4.833333	0.5	-0.004375
4.841667	0.5	-0.004250
4.850000	0.5	-0.004125
4.858333	0.5	-0.003625
4.866667	0.5	-0.003375
4.875000	0.5	-0.003000
4.883333	0.5	-0.002875
4.891667	0.5	-0.002875
4.900000	0.5	-0.002750
4.908333	0.5	-0.002500
4.916667	0.5	-0.002375
4.925000	0.5	-0.002250
4.933333	0.5	-0.002000
4.941667	0.5	-0.001875
4.950000	0.5	-0.001750
4.958333	0.5	-0.001500
4.966667	0.5	-0.001250
4.975000	0.5	-0.001375
4.983333	0.5	-0.001750
4.991667	0.5	-0.001500
5.000000	0.5	-0.001125
5.008333	0.5	-0.001375
5.016667	0.5	-0.001000
5.025000	0.5	-0.001375
5.033333	0.5	-0.001125
5.041667	0.5	-0.001375
5.050000	0.5	-0.001625
5.058333	0.5	-0.001625
5.066667	0.5	-0.001625
5.075000	0.5	-0.001875
5.083333	0.5	-0.001875
5.091667	0.5	-0.002125
5.100000	0.5	-0.002375
5.108333	0.5	-0.002125
5.116667	0.5	-0.001750
5.125000	0.5	-0.001375
5.133333	0.5	-0.001125
5.141667	0.5	-0.001000
5.150000	0.5	-0.001250
5.158333	0.5	-0.001625
5.166667	0.5	-0.001750
5.175000	0.5	-0.001500
5.183333	0.5	-0.001250
5.191667	0.5	-0.001125
5.200000	0.5	-0.001250
5.208333	0.5	-0.001250
5.216667	0.5	-0.000875
5.225000	0.5	-0.000625
5.233333	0.5	-0.000375
5.241667	0.5	-0.000250
5.250000	0.5	-0.000125
5.258333	0.5	0.000000
5.266667	0.5	0.000000
5.275000	0.5	0.000000
5.283333	0.5	0.000000
5.291667	0.5	0.000000
5.300000	0.5	0.000000
5.308333	0.5	0.000125
5.316667	0.5	0.000250
5.325000	0.5	0.000500
5.333333	0.5	0.000750
5.341667	0.5	0.000625
5.350000	0.5	0.000750
5.358333	0.5	0.000750
5.366667	0.5	0.000750
5.375000	0.5	0.001000
5.383333	0.5	0.001250
5.391667	0.5	0.001750
5.400000	0.5	0.001500
5.408333	0.5	0.001500
5.416667	0.5	0.001500
5.425000	0.5	0.001750
5.433333	0.5	0.001625
5.441667	0.5	0.001375
5.450000	0.5	0.000875
5.458333	0.5	0.000625
5.466667	0.5	0.000625
5.475000	0.5	0.000875
5.483333	0.5	0.001250
5.491667	0.5	0.000625
5.500000	0.5	0.000250
5.508333	0.5	0.000375
5.516667	0.5	0.000250
5.525000	0.5	0.000000
5.533333	0.5	-0.000250
5.541667	0.5	-0.000125
5.550000	0.5	-0.000375
5.558333	0.5	-0.000500
5.566667	0.5	0.000000
5.575000	0.5	-0.000125
5.583333	0.5	0.000000
5.591667	0.5	-0.000125
5.600000	0.5	0.000000
5.608333	0.5	0.000250
5.616667	0.5	0.000125
5.625000	0.5	0.000250
5.633333	0.5	0.000000
5.641667	0.5	0.000000
5.650000	0.5	0.000000
5.658333	0.5	-0.000125
5.666667	0.5	-0.000125
5.675000	0.5	0.000000
5.683333	0.5	0.000000
5.691667	0.5	-0.000125
5.700000	0.5	-0.000375
5.708333	0.5	-0.000375
5.716667	0.5	-0.000375
5.725000	0.5	-0.000500
5.733333	0.5	-0.000375
5.741667	0.5	0.000000
5.750000	0.5	0.000375
5.758333	0.5	0.000250
5.766667	0.5	0.000125
5.775000	0.5	0.000000
5.783333	0.5	-0.000125
5.791667	0.5	0.000000
5.800000	0.5	-0.000125
5.808333	0.5	-0.000125
5.816667	0.5	-0.000375
5.825000	0.5	-0.000375
5.833333	0.5	-0.000250
5.841667	0.5	-0.000500
5.850000	0.5	-0.000750
5.858333	0.5	-0.001125
5.866667	0.5	-0.000875
5.875000	0.5	-0.001500
5.883333	0.5	-0.002000
5.891667	0.5	-0.002000
5.900000	0.5	-0.002375
5.908333	0.5	-0.002000
5.916667	0.5	-0.002125
5.925000	0.5	-0.002000
5.933333	0.5	-0.001625
5.941667	0.5	-0.001750
5.950000	0.5	-0.002000
5.958333	0.5	-0.002000
5.966667	0.5	-0.002000
5.975000	0.5	-0.002000
5.983333	0.5	-0.002500
5.991667	0.5	-0.002625
6.000000	0.5	-0.002250
6.008333	0.5	-0.002125
6.016667	0.5	-0.002125
6.025000	0.5	-0.001875
6.033333	0.5	-0.001625
6.041667	0.5	-0.001250
6.050000	0.5	-0.001500
6.058333	0.5	-0.001750
6.066667	0.5	-0.001625
6.075000	0.5	-0.001375
6.083333	0.5	-0.001000
6.091667	0.5	-0.000625
6.100000	0.5	-0.000500
6.108333	0.5	-0.000125
6.116667	0.5	0.000500
6.125000	0.5	0.000750
6.133333	0.5	0.001750
6.141667	0.5	0.002250
6.150000	0.5	0.002750
6.158333	0.5	0.002625
6.166667	0.5	0.003375
6.175000	0.5	0.003500
6.183333	0.5	0.003625
6.191667	0.5	0.003625
6.200000	0.5	0.003875
6.208333	0.5	0.004500
6.216667	0.5	0.004750
6.225000	0.5	0.004875
6.233333	0.5	0.005625
6.241667	0.5	0.005875
6.250000	0.5	0.006250
6.258333	0.5	0.006250
6.266667	0.5	0.006000
6.275000	0.5	0.006250
6.283333	0.5	0.006250
6.291667	0.5	0.006125
6.300000	0.5	0.006125
6.308333	0.5	0.006250
6.316667	0.5	0.006500
6.325000	0.5	0.006250
6.333333	0.5	0.005625
6.341667	0.5	0.005500
6.350000	0.5	0.005375
6.358333	0.5	0.005125
6.366667	0.5	0.004750
6.375000	0.5	0.004500
6.383333	0.5	0.004125
6.391667	0.5	0.003750
6.400000	0.5	0.003625
6.408333	0.5	0.003375
6.416667	0.5	0.003625
6.425000	0.5	0.003625
6.433333	0.5	0.003500
6.441667	0.5	0.003250
6.450000	0.5	0.003250
6.458333	0.5	0.003125
6.466667	0.5	0.002750
6.475000	0.5	0.002250
6.483333	0.5	0.001875
6.491667	0.5	0.002000
6.500000	0.5	0.001875
6.508333	0.5	0.002000
6.516667	0.5	0.002125
6.525000	0.5	0.002250
6.533333	0.5	0.002250
6.541667	0.5	0.002875
6.550000	0.5	0.003250
6.558333	0.5	0.003125
6.566667	0.5	0.002875
6.575000	0.5	0.003250
6.583333	0.5	0.003625
6.591667	0.5	0.003875
6.600000	0.5	0.003625
6.608333	0.5	0.003500
6.616667	0.5	0.003750
6.625000	0.5	0.004125
6.633333	0.5	0.004000
6.641667	0.5	0.004000
6.650000	0.5	0.004125
6.658333	0.5	0.004000
6.666667	0.5	0.004125
6.675000	0.5	0.003875
6.683333	0.5	0.003625
6.691667	0.5	0.003000
6.700000	0.5	0.001500
6.708333	0.5	-0.001000
6.716667	0.5	-0.004375
6.725000	0.5	-0.010375
6.733333	0.5	-0.020875
6.741667	0.5	-0.037125
6.750000	0.5	-0.063625
6.758333	0.5	-0.106500
6.766667	0.5	-0.173750
6.775000	0.5	-0.276125
6.783333	0.5	-0.423750
6.791667	0.5	-0.626500
6.800000	0.5	-0.887625
6.808333	0.5	-1.201750
6.816667	0.5	-1.551750
6.825000	0.5	-1.910250
6.833333	0.5	-2.238875
6.841667	0.5	-2.490750
6.850000	0.5	-2.616750
6.858333	0.5	-2.565125
6.866667	0.5	-2.287625
6.875000	0.5	-1.741000
6.883333	0.5	-0.889125
6.891667	0.5	0.292625
6.900000	0.5	1.819125
6.908333	0.5	3.688500
6.916667	0.5	5.881625
6.925000	0.5	8.355750
6.933333	0.5	11.038500
6.941667	0.5	13.825750
6.950000	0.5	16.578750
6.958333	0.5	19.138000
6.966667	0.5	21.335250
6.975000	0.5	23.021250
6.983333	0.5	24.086375
6.991667	0.5	24.480625
7.000000	0.5	24.219750
7.008333	0.5	23.377125
7.016667	0.5	22.065875
7.025000	0.5	20.418500
7.033333	0.5	18.568000
7.041667	0.5	16.632875
7.050000	0.5	14.708750
7.058333	0.5	12.867500
7.066667	0.5	11.156250
7.075000	0.5	9.602250
7.083333	0.5	8.216750
7.091667	0.5	6.998625
7.100000	0.5	5.940750
7.108333	0.5	5.029875
7.116667	0.5	4.251125
7.125000	0.5	3.589250
7.133333	0.5	3.029875
7.141667	0.5	2.557750
7.150000	0.5	2.160125
7.158333	0.5	1.825875
7.166667	0.5	1.546000
7.175000	0.5	1.310875
7.183333	0.5	1.113750
7.191667	0.5	0.948125
7.200000	0.5	0.809125
7.208333	0.5	0.692250
7.216667	0.5	0.593750
7.225000	0.5	0.510125
7.233333	0.5	0.439500
7.241667	0.5	0.380125
7.250000	0.5	0.329125
7.258333	0.5	0.286125
7.266667	0.5	0.248875
7.275000	0.5	0.217375
7.283333	0.5	0.190625
7.291667	0.5	0.167500
7.300000	0.5	0.147000
7.308333	0.5	0.129875
7.316667	0.5	0.114625
7.325000	0.5	0.101500
7.333333	0.5	0.090375
7.341667	0.5	0.080875
7.350000	0.5	0.072625
7.358333	0.5	0.065375
7.366667	0.5	0.059250
7.375000	0.5	0.054000
7.383333	0.5	0.049000
7.391667	0.5	0.044625
7.400000	0.5	0.040875
7.408333	0.5	0.037875
7.416667	0.5	0.035250
7.425000	0.5	0.032625
7.433333	0.5	0.030750
7.441667	0.5	0.028500
7.450000	0.5	0.026750
7.458333	0.5	0.025125
7.466667	0.5	0.023375
7.475000	0.5	0.022125
7.483333	0.5	0.020750
7.491667	0.5	0.019250
7.500000	0.5	0.018250
7.508333	0.5	0.017250
7.516667	0.5	0.015875
7.525000	0.5	0.014625
7.533333	0.5	0.013500
7.541667	0.5	0.012500
7.550000	0.5	0.011750
7.558333	0.5	0.010750
7.566667	0.5	0.010250
7.575000	0.5	0.009500
7.583333	0.5	0.008250
7.591667	0.5	0.007500
7.600000	0.5	0.006750
7.608333	0.5	0.006000
7.616667	0.5	0.005500
7.625000	0.5	0.004875
7.633333	0.5	0.004250
7.641667	0.5	0.003625
7.650000	0.5	0.003125
7.658333	0.5	0.002250
7.666667	0.5	0.001375
7.675000	0.5	0.000750
7.683333	0.5	0.000000
7.691667	0.5	-0.000750
7.700000	0.5	-0.001250
7.708333	0.5	-0.001500
7.716667	0.5	-0.001375
7.725000	0.5	-0.002000
7.733333	0.5	-0.002125
7.741667	0.5	-0.002000
7.750000	0.5	-0.001750
7.758333	0.5	-0.001375
7.766667	0.5	-0.000875
7.775000	0.5	-0.000375
7.783333	0.5	0.000250
7.791667	0.5	0.000750
7.800000	0.5	0.001750
7.808333	0.5	0.002500
7.816667	0.5	0.003500
7.825000	0.5	0.004250
7.833333	0.5	0.005250
7.841667	0.5	0.006375
7.850000	0.5	0.007750
7.858333	0.5	0.008750
7.866667	0.5	0.010250
7.875000	0.5	0.012375
7.883333	0.5	0.014000
7.891667	0.5	0.016375
7.900000	0.5	0.018875
7.908333	0.5	0.021250
7.916667	0.5	0.024625
7.925000	0.5	0.028875
7.933333	0.5	0.033750
7.941667	0.5	0.039625
7.950000	0.5	0.046625
7.958333	0.5	0.055375
7.966667	0.5	0.065750
7.975000	0.5	0.078875
7.983333	0.5	0.095625
7.991667	0.5	0.116750
8.000000	0.5	0.142500
8.008333	0.5	0.174500
8.016667	0.5	0.214500
8.025000	0.5	0.263750
8.033333	0.5	0.324250
8.041667	0.5	0.397000
8.050000	0.5	0.483375
8.058333	0.5	0.584625
8.066667	0.5	0.702500
8.075000	0.5	0.836875
8.083333	0.5	0.988750
8.091667	0.5	1.159000
8.100000	0.5	1.347500
8.108333	0.5	1.554500
8.116667	0.5	1.779375
8.125000	0.5	2.021875
8.133333	0.5	2.281375
8.141667	0.5	2.557500
8.150000	0.5	2.849375
8.158333	0.5	3.156375
8.166667	0.5	3.478125
8.175000	0.5	3.813875
8.183333	0.5	4.162250
8.191667	0.5	4.523750
8.200000	0.5	4.897125
8.208333	0.5	5.281750
8.216667	0.5	5.676875
8.225000	0.5	6.082000
8.233333	0.5	6.497375
8.241667	0.5	6.921750
8.250000	0.5	7.354625
8.258333	0.5	7.795500
8.266667	0.5	8.244500
8.275000	0.5	8.700000
8.283333	0.5	9.162875
8.291667	0.5	9.632250
8.300000	0.5	10.108125
8.308333	0.5	10.589625
8.316667	0.5	11.077125
8.325000	0.5	11.569250
8.333333	0.5	12.065500
8.341667	0.5	12.563500
8.350000	0.5	13.059125
8.358333	0.5	13.541625
8.366667	0.5	13.991500
8.375000	0.5	14.377500
8.383333	0.5	14.654125
8.391667	0.5	14.773000
8.400000	0.5	14.689875
8.408333	0.5	14.376875
8.416667	0.5	13.830375
8.425000	0.5	13.073250
8.433333	0.5	12.147125
8.441667	0.5	11.105625
8.450000	0.5	10.002500
8.458333	0.5	8.888625
8.466667	0.5	7.805375
8.475000	0.5	6.783875
8.483333	0.5	5.844875
8.491667	0.5	4.999125
8.500000	0.5	4.251000
8.508333	0.5	3.598875
8.516667	0.5	3.036000
8.525000	0.5	2.554875
8.533333	0.5	2.146500
8.541667	0.5	1.801750
8.550000	0.5	1.512125
8.558333	0.5	1.269125
8.566667	0.5	1.066500
8.575000	0.5	0.898000
8.583333	0.5	0.757875
8.591667	0.5	0.641000
8.600000	0.5	0.543625
8.608333	0.5	0.463250
8.616667	0.5	0.396500
8.625000	0.5	0.341625
8.633333	0.5	0.296000
8.641667	0.5	0.258500
8.650000	0.5	0.227250
8.658333	0.5	0.200625
8.666667	0.5	0.178500
8.675000	0.5	0.159250
8.683333	0.5	0.143375
8.691667	0.5	0.130125
8.700000	0.5	0.118750
8.708333	0.5	0.109000
8.716667	0.5	0.100875
8.725000	0.5	0.093625
8.733333	0.5	0.087250
8.741667	0.5	0.081625
8.750000	0.5	0.076750
8.758333	0.5	0.072500
8.766667	0.5	0.068375
8.775000	0.5	0.064750
8.783333	0.5	0.061625
8.791667	0.5	0.059125
8.800000	0.5	0.056250
8.808333	0.5	0.053875
8.816667	0.5	0.051875
8.825000	0.5	0.050125
8.833333	0.5	0.048750
8.841667	0.5	0.047125
8.850000	0.5	0.046000
8.858333	0.5	0.044750
8.866667	0.5	0.043500
8.875000	0.5	0.042500
8.883333	0.5	0.041500
8.891667	0.5	0.040500
8.900000	0.5	0.039500
8.908333	0.5	0.039125
8.916667	0.5	0.038500
8.925000	0.5	0.037875
8.933333	0.5	0.037750
8.941667	0.5	0.037625
8.950000	0.5	0.037375
8.958333	0.5	0.036750
8.966667	0.5	0.036500
8.975000	0.5	0.036500
8.983333	0.5	0.037000
8.991667	0.5	0.037375
9.000000	0.5	0.037750
9.008333	0.5	0.038750
9.016667	0.5	0.038375
9.025000	0.5	0.038500
9.033333	0.5	0.039125
9.041667	0.5	0.040125
9.050000	0.5	0.041000
9.058333	0.5	0.041625
9.066667	0.5	0.042375
9.075000	0.5	0.043375
9.083333	0.5	0.043750
9.091667	0.5	0.044250
9.100000	0.5	0.044625
9.108333	0.5	0.045625
9.116667	0.5	0.046250
9.125000	0.5	0.047125
9.133333	0.5	0.047625
9.141667	0.5	0.048500
9.150000	0.5	0.048750
9.158333	0.5	0.049625
9.166667	0.5	0.050250
9.175000	0.5	0.050375
9.183333	0.5	0.050875
9.191667	0.5	0.051000
9.200000	0.5	0.051250
9.208333	0.5	0.051125
9.216667	0.5	0.051000
9.225000	0.5	0.050750
9.233333	0.5	0.050625
9.241667	0.5	0.050500
9.250000	0.5	0.050500
9.258333	0.5	0.050625
9.266667	0.5	0.050500
9.275000	0.5	0.050250
9.283333	0.5	0.050500
9.291667	0.5	0.050625
9.300000	0.5	0.050750
9.308333	0.5	0.050500
9.316667	0.5	0.050625
9.325000	0.5	0.050125
9.333333	0.5	0.050000
9.341667	0.5	0.049750
9.350000	0.5	0.049375
9.358333	0.5	0.049125
9.366667	0.5	0.048875
9.375000	0.5	0.048875
9.383333	0.5	0.048625
9.391667	0.5	0.048750
9.400000	0.5	0.048375
9.408333	0.5	0.047875
9.416667	0.5	0.047125
9.425000	0.5	0.046750
9.433333	0.5	0.046250
9.441667	0.5	0.046250
9.450000	0.5	0.046375
9.458333	0.5	0.047000
9.466667	0.5	0.047875
9.475000	0.5	0.048375
9.483333	0.5	0.048750
9.491667	0.5	0.049500
9.500000	0.5	0.050625
9.508333	0.5	0.051750
9.516667	0.5	0.053750
9.525000	0.5	0.056500
9.533333	0.5	0.059375
9.541667	0.5	0.062625
9.550000	0.5	0.066875
9.558333	0.5	0.071875
9.566667	0.5	0.077875
9.575000	0.5	0.084750
9.583333	0.5	0.092750
9.591667	0.5	0.102375
9.600000	0.5	0.114000
9.608333	0.5	0.127375
9.616667	0.5	0.143750
9.625000	0.5	0.163125
9.633333	0.5	0.187250
9.641667	0.5	0.216875
9.650000	0.5	0.252250
9.658333	0.5	0.296125
9.666667	0.5	0.351000
9.675000	0.5	0.419125
9.683333	0.5	0.502000
9.691667	0.5	0.603500
9.700000	0.5	0.726750
9.708333	0.5	0.875625
9.716667	0.5	1.053875
9.725000	0.5	1.264875
9.733333	0.5	1.512500
9.741667	0.5	1.800500
9.750000	0.5	2.132250
9.758333	0.5	2.509250
9.766667	0.5	2.933625
9.775000	0.5	3.405750
9.783333	0.5	3.924750
9.791667	0.5	4.489250
9.800000	0.5	5.095875
9.808333	0.5	5.739875
9.816667	0.5	6.415250
9.825000	0.5	7.114500
9.833333	0.5	7.829250
9.841667	0.5	8.550500
9.850000	0.5	9.267375
9.858333	0.5	9.970750
9.866667	0.5	10.649125
9.875000	0.5	11.291625
9.883333	0.5	11.888875
9.891667	0.5	12.430750
9.900000	0.5	12.908625
9.908333	0.5	13.314875
9.916667	0.5	13.643875
9.925000	0.5	13.890875
9.933333	0.5	14.052625
9.941667	0.5	14.127500
9.950000	0.5	14.115500
9.958333	0.5	14.019125
9.966667	0.5	13.840750
9.975000	0.5	13.585750
9.983333	0.5	13.259875
9.991667	0.5	12.870625
10.000000	0.5	12.424000
10.008333	0.5	11.928125
10.016667	0.5	11.392375
10.025000	0.5	10.824250
10.033333	0.5	10.232625
10.041667	0.5	9.625375
10.050000	0.5	9.010625
10.058333	0.5	8.395625
10.066667	0.5	7.786500
10.075000	0.5	7.189375
10.083333	0.5	6.609375
10.091667	0.5	6.051000
10.100000	0.5	5.517750
10.108333	0.5	5.011875
10.116667	0.5	4.536375
10.125000	0.5	4.092000
10.133333	0.5	3.679125
10.141667	0.5	3.298000
10.150000	0.5	2.948375
10.158333	0.5	2.629750
10.166667	0.5	2.340500
10.175000	0.5	2.079625
10.183333	0.5	1.845000
10.191667	0.5	1.635625
10.200000	0.5	1.449125
10.208333	0.5	1.285125
10.216667	0.5	1.140625
10.225000	0.5	1.014250
10.233333	0.5	0.904625
10.241667	0.5	0.810125
10.250000	0.5	0.729375
10.258333	0.5	0.660750
10.266667	0.5	0.604250
10.275000	0.5	0.558500
10.283333	0.5	0.522625
10.291667	0.5	0.496250
10.300000	0.5	0.479875
10.308333	0.5	0.472875
10.316667	0.5	0.475250
10.325000	0.5	0.488250
10.333333	0.5	0.513250
10.341667	0.5	0.550000
10.350000	0.5	0.600625
10.358333	0.5	0.666875
10.366667	0.5	0.749875
10.375000	0.5	0.852125
10.383333	0.5	0.975375
10.391667	0.5	1.122500
10.400000	0.5	1.295750
10.408333	0.5	1.497500
10.416667	0.5	1.729625
10.425000	0.5	1.993500
10.433333	0.5	2.291625
10.441667	0.5	2.624000
10.450000	0.5	2.991625
10.458333	0.5	3.394375
10.466667	0.5	3.829750
10.475000	0.5	4.296500
10.483333	0.5	4.792000
10.491667	0.5	5.311250
10.500000	0.5	5.849625
10.508333	0.5	6.401500
10.516667	0.5	6.960000
10.525000	0.5	7.518250
10.533333	0.5	8.068750
10.541667	0.5	8.602750
10.550000	0.5	9.112500
10.558333	0.5	9.590250
10.566667	0.5	10.028750
10.575000	0.5	10.420000
10.583333	0.5	10.757500
10.591667	0.5	11.035625
10.600000	0.5	11.250875
10.608333	0.5	11.399375
10.616667	0.5	11.480125
10.625000	0.5	11.492125
10.633333	0.5	11.435750
10.641667	0.5	11.313750
10.650000	0.5	11.128500
10.658333	0.5	10.885250
10.666667	0.5	10.587625
10.675000	0.5	10.242250
10.683333	0.5	9.855250
10.691667	0.5	9.433625
10.700000	0.5	8.983250
10.708333	0.5	8.511750
10.716667	0.5	8.026000
10.725000	0.5	7.531375
10.733333	0.5	7.034625
10.741667	0.5	6.541625
10.750000	0.5	6.056500
10.758333	0.5	5.584000
10.766667	0.5	5.127500
10.775000	0.5	4.690500
10.783333	0.5	4.274625
10.791667	0.5	3.882125
10.800000	0.5	3.514375
10.808333	0.5	3.171125
10.816667	0.5	2.853125
10.825000	0.5	2.560125
10.833333	0.5	2.291750
10.841667	0.5	2.047500
10.850000	0.5	1.825250
10.858333	0.5	1.624875
10.866667	0.5	1.444500
10.875000	0.5	1.283000
10.883333	0.5	1.139125
10.891667	0.5	1.011125
10.900000	0.5	0.897625
10.908333	0.5	0.797625
10.916667	0.5	0.709000
10.925000	0.5	0.631125
10.933333	0.5	0.562625
10.941667	0.5	0.502500
10.950000	0.5	0.450000
10.958333	0.5	0.404000
10.966667	0.5	0.363875
10.975000	0.5	0.328750
10.983333	0.5	0.298000
10.991667	0.5	0.271250
11.000000	0.5	0.247750
11.008333	0.5	0.227375
11.016667	0.5	0.209250
11.025000	0.5	0.193625
11.033333	0.5	0.179500
11.041667	0.5	0.167000
11.050000	0.5	0.156000
11.058333	0.5	0.146125
11.066667	0.5	0.137750
11.075000	0.5	0.129625
11.083333	0.5	0.122500
11.091667	0.5	0.116250
11.100000	0.5	0.110000
11.108333	0.5	0.104750
11.116667	0.5	0.099375
11.125000	0.5	0.094500
11.133333	0.5	0.090000
11.141667	0.5	0.085875
11.150000	0.5	0.081875
11.158333	0.5	0.078125
11.166667	0.5	0.074375
11.175000	0.5	0.071625
11.183333	0.5	0.068875
11.191667	0.5	0.066125
11.200000	0.5	0.063750
11.208333	0.5	0.061500
11.216667	0.5	0.058875
11.225000	0.5	0.056250
11.233333	0.5	0.054125
11.241667	0.5	0.051875
11.250000	0.5	0.049750
11.258333	0.5	0.048375
11.266667	0.5	0.047000
11.275000	0.5	0.046250
11.283333	0.5	0.045250
11.291667	0.5	0.043875
11.300000	0.5	0.042750
11.308333	0.5	0.041375
11.316667	0.5	0.040250
11.325000	0.5	0.039000
11.333333	0.5	0.038000
11.341667	0.5	0.037375
11.350000	0.5	0.037000
11.358333	0.5	0.036250
11.366667	0.5	0.035500
11.375000	0.5	0.035250
11.383333	0.5	0.034625
11.391667	0.5	0.034500
11.400000	0.5	0.034250
11.408333	0.5	0.033625
11.416667	0.5	0.033625
11.425000	0.5	0.033500
11.433333	0.5	0.033625
11.441667	0.5	0.033625
11.450000	0.5	0.033500
11.458333	0.5	0.033625
11.466667	0.5	0.033750
11.475000	0.5	0.034000
11.483333	0.5	0.033875
11.491667	0.5	0.034000
11.500000	0.5	0.034250
11.508333	0.5	0.034500
11.516667	0.5	0.034875
11.525000	0.5	0.035500
11.533333	0.5	0.035875
11.541667	0.5	0.036375
11.550000	0.5	0.036375
11.558333	0.5	0.037000
11.566667	0.5	0.037500
11.575000	0.5	0.038000
11.583333	0.5	0.038375
11.591667	0.5	0.038750
11.600000	0.5	0.038875
11.608333	0.5	0.039250
11.616667	0.5	0.039625
11.625000	0.5	0.039875
11.633333	0.5	0.039750
11.641667	0.5	0.040250
11.650000	0.5	0.040875
11.658333	0.5	0.040875
11.666667	0.5	0.040875
11.675000	0.5	0.040875
11.683333	0.5	0.040625
11.691667	0.5	0.040375
11.700000	0.5	0.040250
11.708333	0.5	0.039875
11.716667	0.5	0.039625
11.725000	0.5	0.039000
11.733333	0.5	0.038625
11.741667	0.5	0.038375
11.750000	0.5	0.037750
11.758333	0.5	0.037125
11.766667	0.5	0.036625
11.775000	0.5	0.036125
11.783333	0.5	0.035500
11.791667	0.5	0.034750
11.800000	0.5	0.034125
11.808333	0.5	0.033500
11.816667	0.5	0.032875
11.825000	0.5	0.032125
11.833333	0.5	0.031375
11.841667	0.5	0.030375
11.850000	0.5	0.029625
11.858333	0.5	0.029000
11.866667	0.5	0.028000
11.875000	0.5	0.027375
11.883333	0.5	0.026875
11.891667	0.5	0.026750
11.900000	0.5	0.026250
11.908333	0.5	0.026375
11.916667	0.5	0.026125
11.925000	0.5	0.025500
11.933333	0.5	0.025000
11.941667	0.5	0.024625
11.950000	0.5	0.024500
11.958333	0.5	0.023875
11.966667	0.5	0.023625
11.975000	0.5	0.022750
11.983333	0.5	0.022000
11.991667	0.5	0.021500
12.000000	0.5	0.020625
12.008333	0.5	0.020250
12.016667	0.5	0.019375
12.025000	0.5	0.019250
12.033333	0.5	0.018625
12.041667	0.5	0.017875
12.050000	0.5	0.017250
12.058333	0.5	0.016625
12.066667	0.5	0.016500
12.075000	0.5	0.015750
12.083333	0.5	0.014875
12.091667	0.5	0.014000
12.100000	0.5	0.013750
12.108333	0.5	0.013500
12.116667	0.5	0.013500
12.125000	0.5	0.013125
12.133333	0.5	0.013125
12.141667	0.5	0.012125
12.150000	0.5	0.011625
12.158333	0.5	0.011500
12.166667	0.5	0.011250
12.175000	0.5	0.010875
12.183333	0.5	0.010875
12.191667	0.5	0.011125
12.200000	0.5	0.010875
12.208333	0.5	0.010875
12.216667	0.5	0.010750
12.225000	0.5	0.010500
12.233333	0.5	0.010750
12.241667	0.5	0.010750
12.250000	0.5	0.011750
12.258333	0.5	0.012625
12.266667	0.5	0.013625
12.275000	0.5	0.014750
12.283333	0.5	0.015875
12.291667	0.5	0.017375
12.300000	0.5	0.018500
12.308333	0.5	0.019750
12.316667	0.5	0.021000
12.325000	0.5	0.022375
12.333333	0.5	0.023750
12.341667	0.5	0.025250
12.350000	0.5	0.026500
12.358333	0.5	0.027625
12.366667	0.5	0.028500
12.375000	0.5	0.028875
12.383333	0.5	0.029500
12.391667	0.5	0.030500
12.400000	0.5	0.031125
12.408333	0.5	0.031000
12.416667	0.5	0.031000
12.425000	0.5	0.030875
12.433333	0.5	0.030375
12.441667	0.5	0.029875
12.450000	0.5	0.029000
12.458333	0.5	0.028375
12.466667	0.5	0.028125
12.475000	0.5	0.027250
12.483333	0.5	0.026375
12.491667	0.5	0.025500
12.500000	0.5	0.024875
12.508333	0.5	0.024125
12.516667	0.5	0.023750
12.525000	0.5	0.023125
12.533333	0.5	0.022125
12.541667	0.5	0.021625
12.550000	0.5	0.021250
12.558333	0.5	0.020625
12.566667	0.5	0.019875
12.575000	0.5	0.019500
12.583333	0.5	0.018875
12.591667	0.5	0.018250
12.600000	0.5	0.018000
12.608333	0.5	0.017625
12.616667	0.5	0.017375
12.625000	0.5	0.017000
12.633333	0.5	0.016500
12.641667	0.5	0.016250
12.650000	0.5	0.015750
12.658333	0.5	0.015625
12.666667	0.5	0.015375
12.675000	0.5	0.015125
12.683333	0.5	0.014500
12.691667	0.5	0.014125
12.700000	0.5	0.014125
12.708333	0.5	0.013500
12.716667	0.5	0.013250
12.725000	0.5	0.012875
12.733333	0.5	0.012750
12.741667	0.5	0.012125
12.750000	0.5	0.011625
12.758333	0.5	0.011375
12.766667	0.5	0.010375
12.775000	0.5	0.010125
12.783333	0.5	0.009750
12.791667	0.5	0.009375
12.800000	0.5	0.009625
12.808333	0.5	0.009000
12.816667	0.5	0.008625
12.825000	0.5	0.008250
12.833333	0.5	0.008250
12.841667	0.5	0.008375
12.850000	0.5	0.008250
12.858333	0.5	0.008250
12.866667	0.5	0.008250
12.875000	0.5	0.007875
12.883333	0.5	0.007625
12.891667	0.5	0.007250
12.900000	0.5	0.006625
12.908333	0.5	0.006500
12.916667	0.5	0.006250
12.925000	0.5	0.006375
12.933333	0.5	0.006625
12.941667	0.5	0.006625
12.950000	0.5	0.006125
12.958333	0.5	0.006000
12.966667	0.5	0.005875
12.975000	0.5	0.005500
12.983333	0.5	0.005250
12.991667	0.5	0.005000
13.000000	0.5	0.004750
13.008333	0.5	0.005000
13.016667	0.5	0.005125
13.025000	0.5	0.004875
13.033333	0.5	0.004625
13.041667	0.5	0.004500
13.050000	0.5	0.004000
13.058333	0.5	0.004125
13.066667	0.5	0.004125
13.075000	0.5	0.004500
13.083333	0.5	0.004500
13.091667	0.5	0.004500
13.100000	0.5	0.004125
13.108333	0.5	0.004000
13.116667	0.5	0.004375
13.125000	0.5	0.004375
13.133333	0.5	0.004125
13.141667	0.5	0.004000
13.150000	0.5	0.004125
13.158333	0.5	0.004375
13.166667	0.5	0.004250
13.175000	0.5	0.004375
13.183333	0.5	0.003875
13.191667	0.5	0.003375
13.200000	0.5	0.002875
13.208333	0.5	0.002375
13.216667	0.5	0.002125
13.225000	0.5	0.002250
13.233333	0.5	0.002125
13.241667	0.5	0.001625
13.250000	0.5	0.001500
13.258333	0.5	0.001750
13.266667	0.5	0.001500
13.275000	0.5	0.000875
13.283333	0.5	0.000750
13.291667	0.5	0.000625
13.300000	0.5	0.000250
13.308333	0.5	-0.000125
13.316667	0.5	0.000000
13.325000	0.5	0.000250
13.333333	0.5	0.000375
13.341667	0.5	0.000375
13.350000	0.5	0.000375
13.358333	0.5	0.000625
13.366667	0.5	0.000625
13.375000	0.5	0.000750
13.383333	0.5	0.000625
13.391667	0.5	0.000875
13.400000	0.5	0.001250
13.408333	0.5	0.001375
13.416667	0.5	0.001375
13.425000	0.5	0.001250
13.433333	0.5	0.001250
13.441667	0.5	0.001000
13.450000	0.5	0.000750
13.458333	0.5	0.000750
13.466667	0.5	0.000750
13.475000	0.5	0.001250
13.483333	0.5	0.001375
13.491667	0.5	0.001625
13.500000	0.5	0.002000
13.508333	0.5	0.002375
13.516667	0.5	0.003000
13.525000	0.5	0.003000
13.533333	0.5	0.003250
13.541667	0.5	0.003625
13.550000	0.5	0.003875
13.558333	0.5	0.004000
13.566667	0.5	0.004500
13.575000	0.5	0.005000
13.583333	0.5	0.005625
13.591667	0.5	0.006000
13.600000	0.5	0.006125
13.608333	0.5	0.006125
13.616667	0.5	0.006500
13.625000	0.5	0.006625
13.633333	0.5	0.007125
13.641667	0.5	0.007125
13.650000	0.5	0.007250
13.658333	0.5	0.007125
13.666667	0.5	0.007000
13.675000	0.5	0.007000
13.683333	0.5	0.007625
13.691667	0.5	0.007875
13.700000	0.5	0.007875
13.708333	0.5	0.007875
13.716667	0.5	0.008125
13.725000	0.5	0.008375
13.733333	0.5	0.008250
13.741667	0.5	0.008500
13.750000	0.5	0.008875
13.758333	0.5	0.008875
13.766667	0.5	0.009125
13.775000	0.5	0.009375
13.783333	0.5	0.009125
13.791667	0.5	0.009250
13.800000	0.5	0.009375
13.808333	0.5	0.009250
13.816667	0.5	0.009750
13.825000	0.5	0.010000
13.833333	0.5	0.010500
13.841667	0.5	0.010125
13.850000	0.5	0.010125
13.858333	0.5	0.010000
13.866667	0.5	0.010000
13.875000	0.5	0.010625
13.883333	0.5	0.010875
13.891667	0.5	0.010875
13.900000	0.5	0.010875
13.908333	0.5	0.010625
13.916667	0.5	0.010625
13.925000	0.5	0.010625
13.933333	0.5	0.010500
13.941667	0.5	0.010500
13.950000	0.5	0.010250
13.958333	0.5	0.010250
13.966667	0.5	0.010625
13.975000	0.5	0.010750
13.983333	0.5	0.010625
13.991667	0.5	0.010625
14.000000	0.5	0.010875
14.008333	0.5	0.010625
14.016667	0.5	0.010375
14.025000	0.5	0.010750
14.033333	0.5	0.010875
14.041667	0.5	0.010875
14.050000	0.5	0.010750
14.058333	0.5	0.010250
14.066667	0.5	0.009875
14.075000	0.5	0.009625
14.083333	0.5	0.009500
14.091667	0.5	0.009375
14.100000	0.5	0.009250
14.108333	0.5	0.009125
14.116667	0.5	0.009125
14.125000	0.5	0.009000
14.133333	0.5	0.008875
14.141667	0.5	0.008625
14.150000	0.5	0.008625
14.158333	0.5	0.008625
14.166667	0.5	0.008875
14.175000	0.5	0.009250
14.183333	0.5	0.009000
14.191667	0.5	0.009000
14.200000	0.5	0.008625
14.208333	0.5	0.008500
14.216667	0.5	0.008250
14.225000	0.5	0.008250
14.233333	0.5	0.008250
14.241667	0.5	0.008500
14.250000	0.5	0.008625
14.258333	0.5	0.008625
14.266667	0.5	0.008500
14.275000	0.5	0.008750
14.283333	0.5	0.008875
14.291667	0.5	0.009125
14.300000	0.5	0.008875
14.308333	0.5	0.008875
14.316667	0.5	0.009250
14.325000	0.5	0.009000
14.333333	0.5	0.009250
14.341667	0.5	0.009625
14.350000	0.5	0.010125
14.358333	0.5	0.010000
14.366667	0.5	0.010000
14.375000	0.5	0.010125
14.383333	0.5	0.010500
14.391667	0.5	0.010625
14.400000	0.5	0.011000
14.408333	0.5	0.011000
14.416667	0.5	0.011375
14.425000	0.5	0.011750
14.433333	0.5	0.011875
14.441667	0.5	0.012000
14.450000	0.5	0.012250
14.458333	0.5	0.012500
14.466667	0.5	0.012500
14.475000	0.5	0.012625
14.483333	0.5	0.012875
14.491667	0.5	0.013125
14.500000	0.5	0.013500
14.508333	0.5	0.013750
14.516667	0.5	0.013750
14.525000	0.5	0.014000
14.533333	0.5	0.014250
14.541667	0.5	0.014500
14.550000	0.5	0.014750
14.558333	0.5	0.015250
14.566667	0.5	0.015625
14.575000	0.5	0.015500
14.583333	0.5	0.015500
14.591667	0.5	0.015500
14.600000	0.5	0.015750
14.608333	0.5	0.016000
14.616667	0.5	0.016625
14.625000	0.5	0.016750
14.633333	0.5	0.016750
14.641667	0.5	0.016750
14.650000	0.5	0.017000
14.658333	0.5	0.016875
14.666667	0.5	0.016750
14.675000	0.5	0.016500
14.683333	0.5	0.016500
14.691667	0.5	0.016375
14.700000	0.5	0.016500
14.708333	0.5	0.016500
14.716667	0.5	0.016250
14.725000	0.5	0.016125
14.733333	0.5	0.016125
14.741667	0.5	0.016250
14.750000	0.5	0.016625
14.758333	0.5	0.015750
14.766667	0.5	0.015625
14.775000	0.5	0.015625
14.783333	0.5	0.015750
14.791667	0.5	0.016000
14.800000	0.5	0.016250
14.808333	0.5	0.016000
14.816667	0.5	0.016000
14.825000	0.5	0.015625
14.833333	0.5	0.015250
14.841667	0.5	0.015000
14.850000	0.5	0.014500
14.858333	0.5	0.014375
14.866667	0.5	0.014500
14.875000	0.5	0.014250
14.883333	0.5	0.013750
14.891667	0.5	0.013625
14.900000	0.5	0.013500
14.908333	0.5	0.013375
14.916667	0.5	0.013125
14.925000	0.5	0.013000
14.933333	0.5	0.012750
14.941667	0.5	0.012750
14.950000	0.5	0.012750
14.958333	0.5	0.012625
14.966667	0.5	0.012375
14.975000	0.5	0.012250
14.983333	0.5	0.012500
14.991667	0.5	0.012250
15.000000	0.5	0.012000
15.008333	0.5	0.011750
15.016667	0.5	0.011750
15.025000	0.5	0.011500
15.033333	0.5	0.011750
15.041667	0.5	0.011500
15.050000	0.5	0.011125
15.058333	0.5	0.010625
15.066667	0.5	0.010750
15.075000	0.5	0.010750
15.083333	0.5	0.010375
15.091667	0.5	0.010250
15.100000	0.5	0.010000
15.108333	0.5	0.009625
15.116667	0.5	0.009625
15.125000	0.5	0.009125
15.133333	0.5	0.009000
15.141667	0.5	0.008625
15.150000	0.5	0.008625
15.158333	0.5	0.008500
15.166667	0.5	0.008500
15.175000	0.5	0.008250
15.183333	0.5	0.007625
15.191667	0.5	0.007125
15.200000	0.5	0.007000
15.208333	0.5	0.007125
15.216667	0.5	0.007000
15.225000	0.5	0.006750
15.233333	0.5	0.006250
15.241667	0.5	0.006125
15.250000	0.5	0.006250
15.258333	0.5	0.006000
15.266667	0.5	0.005750
15.275000	0.5	0.005250
15.283333	0.5	0.005000
15.291667	0.5	0.004875
15.300000	0.5	0.005000
15.308333	0.5	0.005250
15.316667	0.5	0.004750
15.325000	0.5	0.004500
15.333333	0.5	0.005125
15.341667	0.5	0.005250
15.350000	0.5	0.004875
15.358333	0.5	0.004750
15.366667	0.5	0.004375
15.375000	0.5	0.004750
15.383333	0.5	0.005000
15.391667	0.5	0.004875
15.400000	0.5	0.004500
15.408333	0.5	0.004625
15.416667	0.5	0.004500
15.425000	0.5	0.004625
15.433333	0.5	0.004250
15.441667	0.5	0.004000
15.450000	0.5	0.003750
15.458333	0.5	0.003750
15.466667	0.5	0.003500
15.475000	0.5	0.003875
15.483333	0.5	0.004000
15.491667	0.5	0.003750
15.500000	0.5	0.003625
15.508333	0.5	0.003875
15.516667	0.5	0.004000
15.525000	0.5	0.004375
15.533333	0.5	0.004125
15.541667	0.5	0.004250
15.550000	0.5	0.004375
15.558333	0.5	0.004375
15.566667	0.5	0.004875
15.575000	0.5	0.004875
15.583333	0.5	0.004750
15.591667	0.5	0.004500
15.600000	0.5	0.004625
15.608333	0.5	0.004750
15.616667	0.5	0.004875
15.625000	0.5	0.005000
15.633333	0.5	0.005125
15.641667	0.5	0.005125
15.650000	0.5	0.005125
15.658333	0.5	0.005125
15.666667	0.5	0.005625
15.675000	0.5	0.005875
15.683333	0.5	0.005625
15.691667	0.5	0.005500
15.700000	0.5	0.005750
15.708333	0.5	0.006125
15.716667	0.5	0.006125
15.725000	0.5	0.006000
15.733333	0.5	0.006125
15.741667	0.5	0.006000
15.750000	0.5	0.006500
15.758333	0.5	0.006625
15.766667	0.5	0.006500
15.775000	0.5	0.006750
15.783333	0.5	0.007125
15.791667	0.5	0.007125
15.800000	0.5	0.007000
15.808333	0.5	0.007000
15.816667	0.5	0.007125
15.825000	0.5	0.007375
15.833333	0.5	0.007375
15.841667	0.5	0.007750
15.850000	0.5	0.008000
15.858333	0.5	0.008000
15.866667	0.5	0.007625
15.875000	0.5	0.007500
15.883333	0.5	0.007500
15.891667	0.5	0.007125
15.900000	0.5	0.007375
15.908333	0.5	0.007000
15.916667	0.5	0.006625
15.925000	0.5	0.006625
15.933333	0.5	0.006500
15.941667	0.5	0.006375
15.950000	0.5	0.005750
15.958333	0.5	0.004750
15.966667	0.5	0.004375
15.975000	0.5	0.004125
15.983333	0.5	0.004125
15.991667	0.5	0.004000
16.000000	0.5	0.003875
16.008333	0.5	0.003375
16.016667	0.5	0.003250
16.025000	0.5	0.003250
16.033333	0.5	0.003000
16.041667	0.5	0.003000
16.050000	0.5	0.002625
16.058333	0.5	0.002500
16.066667	0.5	0.002000
16.075000	0.5	0.001375
16.083333	0.5	0.001375
16.091667	0.5	0.001375
16.100000	0.5	0.002000
16.108333	0.5	0.002250
16.116667	0.5	0.001875
16.125000	0.5	0.001500
16.133333	0.5	0.001375
16.141667	0.5	0.001125
16.150000	0.5	0.001500
16.158333	0.5	0.001500
16.166667	0.5	0.001500
16.175000	0.5	0.001750
16.183333	0.5	0.001750
16.191667	0.5	0.001875
16.200000	0.5	0.002500
16.208333	0.5	0.002875
16.216667	0.5	0.003125
16.225000	0.5	0.004250
16.233333	0.5	0.005000
16.241667	0.5	0.006000
16.250000	0.5	0.007250
16.258333	0.5	0.008375
16.266667	0.5	0.009875
16.275000	0.5	0.011125
16.283333	0.5	0.013000
16.291667	0.5	0.014625
16.300000	0.5	0.016500
16.308333	0.5	0.018250
16.316667	0.5	0.020625
16.325000	0.5	0.023375
16.333333	0.5	0.026000
16.341667	0.5	0.028750
16.350000	0.5	0.031125
16.358333	0.5	0.034000
16.366667	0.5	0.036875
16.375000	0.5	0.039500
16.383333	0.5	0.042250
16.391667	0.5	0.044875
16.400000	0.5	0.047375
16.408333	0.5	0.049875
16.416667	0.5	0.052125
16.425000	0.5	0.054125
16.433333	0.5	0.056375
16.441667	0.5	0.057500
16.450000	0.5	0.058500
16.458333	0.5	0.059750
16.466667	0.5	0.060375
16.475000	0.5	0.060750
16.483333	0.5	0.061000
16.491667	0.5	0.060625
16.500000	0.5	0.060500
16.508333	0.5	0.059750
16.516667	0.5	0.058875
16.525000	0.5	0.058125
16.533333	0.5	0.057000
16.541667	0.5	0.055250
16.550000	0.5	0.053125
16.558333	0.5	0.050875
16.566667	0.5	0.048750
16.575000	0.5	0.047000
16.583333	0.5	0.044875
16.591667	0.5	0.042875
16.600000	0.5	0.041125
16.608333	0.5	0.039125
16.616667	0.5	0.037250
16.625000	0.5	0.035125
16.633333	0.5	0.033375
16.641667	0.5	0.031750
16.650000	0.5	0.029875
16.658333	0.5	0.028125
16.666667	0.5	0.026375
16.675000	0.5	0.025125
16.683333	0.5	0.023875
16.691667	0.5	0.022750
16.700000	0.5	0.021750
16.708333	0.5	0.020500
16.716667	0.5	0.019625
16.725000	0.5	0.019000
16.733333	0.5	0.018375
16.741667	0.5	0.017875
16.750000	0.5	0.017375
16.758333	0.5	0.017375
16.766667	0.5	0.017000
16.775000	0.5	0.016625
16.783333	0.5	0.016625
16.791667	0.5	0.016750
16.800000	0.5	0.016625
16.808333	0.5	0.016125
16.816667	0.5	0.015625
16.825000	0.5	0.015250
16.833333	0.5	0.014875
16.841667	0.5	0.014500
16.850000	0.5	0.014125
16.858333	0.5	0.013875
16.866667	0.5	0.013750
16.875000	0.5	0.013750
16.883333	0.5	0.013375
16.891667	0.5	0.013250
16.900000	0.5	0.013375
16.908333	0.5	0.013125
16.916667	0.5	0.012875
16.925000	0.5	0.012625
16.933333	0.5	0.012625
16.941667	0.5	0.012625
16.950000	0.5	0.012250
16.958333	0.5	0.012125
16.966667	0.5	0.011875
16.975000	0.5	0.011375
16.983333	0.5	0.010750
16.991667	0.5	0.010500
17.000000	0.5	0.010000
17.008333	0.5	0.010000
17.016667	0.5	0.009500
17.025000	0.5	0.008875
17.033333	0.5	0.007875
17.041667	0.5	0.007000
17.050000	0.5	0.006375
17.058333	0.5	0.005750
17.066667	0.5	0.004625
17.075000	0.5	0.003500
17.083333	0.5	0.002500
17.091667	0.5	0.001375
17.100000	0.5	-0.000125
17.108333	0.5	-0.002000
17.116667	0.5	-0.003625
17.125000	0.5	-0.005250
17.133333	0.5	-0.007625
17.141667	0.5	-0.010000
17.150000	0.5	-0.013125
17.158333	0.5	-0.016000
17.166667	0.5	-0.018875
17.175000	0.5	-0.022250
17.183333	0.5	-0.025375
17.191667	0.5	-0.028625
17.200000	0.5	-0.032375
17.208333	0.5	-0.036625
17.216667	0.5	-0.041125
17.225000	0.5	-0.045500
17.233333	0.5	-0.049875
17.241667	0.5	-0.054125
17.250000	0.5	-0.058625
17.258333	0.5	-0.063000
17.266667	0.5	-0.067125
17.275000	0.5	-0.071500
17.283333	0.5	-0.076000
17.291667	0.5	-0.080375
17.300000	0.5	-0.083875
17.308333	0.5	-0.086875
17.316667	0.5	-0.090125
17.325000	0.5	-0.093000
17.333333	0.5	-0.095375
17.341667	0.5	-0.097250
17.350000	0.5	-0.098625
17.358333	0.5	-0.098625
17.366667	0.5	-0.099125
17.375000	0.5	-0.098875
17.383333	0.5	-0.098375
17.391667	0.5	-0.097500
17.400000	0.5	-0.096125
17.408333	0.5	-0.094250
17.416667	0.5	-0.091500
17.425000	0.5	-0.088750
17.433333	0.5	-0.086125
17.441667	0.5	-0.083125
17.450000	0.5	-0.079500
17.458333	0.5	-0.075625
17.466667	0.5	-0.071625
17.475000	0.5	-0.068000
17.483333	0.5	-0.063750
17.491667	0.5	-0.060125
17.500000	0.5	-0.056750
17.508333	0.5	-0.052875
17.516667	0.5	-0.049125
17.525000	0.5	-0.045250
17.533333	0.5	-0.041125
17.541667	0.5	-0.037375
17.550000	0.5	-0.034250
17.558333	0.5	-0.031250
17.566667	0.5	-0.028375
17.575000	0.5	-0.025500
17.583333	0.5	-0.022625
17.591667	0.5	-0.020000
17.600000	0.5	-0.017875
17.608333	0.5	-0.015875
17.616667	0.5	-0.014375
17.625000	0.5	-0.013250
17.633333	0.5	-0.012625
17.641667	0.5	-0.011500
17.650000	0.5	-0.010625
17.658333	0.5	-0.009375
17.666667	0.5	-0.008000
17.675000	0.5	-0.007625
17.683333	0.5	-0.007125
17.691667	0.5	-0.006375
17.700000	0.5	-0.006125
17.708333	0.5	-0.006000
17.716667	0.5	-0.005750
17.725000	0.5	-0.005125
17.733333	0.5	-0.004875
17.741667	0.5	-0.004500
17.750000	0.5	-0.004125
17.758333	0.5	-0.003875
17.766667	0.5	-0.003750
17.775000	0.5	-0.004125
17.783333	0.5	-0.004375
17.791667	0.5	-0.005000
17.800000	0.5	-0.005250
17.808333	0.5	-0.005375
17.816667	0.5	-0.005500
17.825000	0.5	-0.005750
17.833333	0.5	-0.005625
17.841667	0.5	-0.005750
17.850000	0.5	-0.006375
17.858333	0.5	-0.006500
17.866667	0.5	-0.006875
17.875000	0.5	-0.007375
17.883333	0.5	-0.007750
17.891667	0.5	-0.008000
17.900000	0.5	-0.008375
17.908333	0.5	-0.008750
17.916667	0.5	-0.009000
17.925000	0.5	-0.009125
17.933333	0.5	-0.009250
17.941667	0.5	-0.009625
17.950000	0.5	-0.009875
17.958333	0.5	-0.010250
17.966667	0.5	-0.010375
17.975000	0.5	-0.010625
17.983333	0.5	-0.010750
17.991667	0.5	-0.010875
18.000000	0.5	-0.011125
18.008333	0.5	-0.011625
18.016667	0.5	-0.011625
18.025000	0.5	-0.011875
18.033333	0.5	-0.012625
18.041667	0.5	-0.012750
18.050000	0.5	-0.013125
18.058333	0.5	-0.013750
18.066667	0.5	-0.014000
18.075000	0.5	-0.014125
18.083333	0.5	-0.013875
18.091667	0.5	-0.014500
18.100000	0.5	-0.015375
18.108333	0.5	-0.015500
18.116667	0.5	-0.015625
18.125000	0.5	-0.015875
18.133333	0.5	-0.016625
18.141667	0.5	-0.017375
18.150000	0.5	-0.017625
18.158333	0.5	-0.018125
18.166667	0.5	-0.018750
18.175000	0.5	-0.019500
18.183333	0.5	-0.019625
18.191667	0.5	-0.020125
18.200000	0.5	-0.021000
18.208333	0.5	-0.021500
18.216667	0.5	-0.022125
18.225000	0.5	-0.022625
18.233333	0.5	-0.023125
18.241667	0.5	-0.023625
18.250000	0.5	-0.024250
18.258333	0.5	-0.025000
18.266667	0.5	-0.026125
18.275000	0.5	-0.027125
18.283333	0.5	-0.028750
18.291667	0.5	-0.030000
18.300000	0.5	-0.030875
18.308333	0.5	-0.031625
18.316667	0.5	-0.032500
18.325000	0.5	-0.033500
18.333333	0.5	-0.034250
18.341667	0.5	-0.035125
18.350000	0.5	-0.036250
18.358333	0.5	-0.037375
18.366667	0.5	-0.038750
18.375000	0.5	-0.039250
18.383333	0.5	-0.040125
18.391667	0.5	-0.040750
18.400000	0.5	-0.041125
18.408333	0.5	-0.041875
18.416667	0.5	-0.042750
18.425000	0.5	-0.042625
18.433333	0.5	-0.042375
18.441667	0.5	-0.042000
18.450000	0.5	-0.041875
18.458333	0.5	-0.041625
18.466667	0.5	-0.040875
18.475000	0.5	-0.039750
18.483333	0.5	-0.039125
18.491667	0.5	-0.038125
18.500000	0.5	-0.037250
18.508333	0.5	-0.036250
18.516667	0.5	-0.035375
18.525000	0.5	-0.033875
18.533333	0.5	-0.032500
18.541667	0.5	-0.031125
18.550000	0.5	-0.029875
18.558333	0.5	-0.028625
18.566667	0.5	-0.027625
18.575000	0.5	-0.026250
18.583333	0.5	-0.024750
18.591667	0.5	-0.023500
18.600000	0.5	-0.022375
18.608333	0.5	-0.021125
18.616667	0.5	-0.020250
18.625000	0.5	-0.019375
18.633333	0.5	-0.019000
18.641667	0.5	-0.018000
18.650000	0.5	-0.017000
18.658333	0.5	-0.016375
18.666667	0.5	-0.015500
18.675000	0.5	-0.014875
18.683333	0.5	-0.014250
18.691667	0.5	-0.013375
18.700000	0.5	-0.013000
18.708333	0.5	-0.012875
18.716667	0.5	-0.012750
18.725000	0.5	-0.012750
18.733333	0.5	-0.012750
18.741667	0.5	-0.012375
18.750000	0.5	-0.012125
18.758333	0.5	-0.012000
18.766667	0.5	-0.012000
18.775000	0.5	-0.012125
18.783333	0.5	-0.012000
18.791667	0.5	-0.012000
18.800000	0.5	-0.011875
18.808333	0.5	-0.012250
18.816667	0.5	-0.012625
18.825000	0.5	-0.013125
18.833333	0.5	-0.013750
18.841667	0.5	-0.014000
18.850000	0.5	-0.013750
18.858333	0.5	-0.014250
18.866667	0.5	-0.014500
18.875000	0.5	-0.014875
18.883333	0.5	-0.015250
18.891667	0.5	-0.015750
18.900000	0.5	-0.015750
18.908333	0.5	-0.015625
18.916667	0.5	-0.016000
18.925000	0.5	-0.016500
18.933333	0.5	-0.017125
18.941667	0.5	-0.017500
18.950000	0.5	-0.018250
18.958333	0.5	-0.018500
18.966667	0.5	-0.019500
18.975000	0.5	-0.020375
18.983333	0.5	-0.021000
18.991667	0.5	-0.021500
19.000000	0.5	-0.022000
19.008333	0.5	-0.022375
19.016667	0.5	-0.022875
19.025000	0.5	-0.023500
19.033333	0.5	-0.024250
19.041667	0.5	-0.024375
19.050000	0.5	-0.024875
19.058333	0.5	-0.025625
19.066667	0.5	-0.026250
19.075000	0.5	-0.026750
19.083333	0.5	-0.027000
19.091667	0.5	-0.027750
19.100000	0.5	-0.028625
19.108333	0.5	-0.029375
19.116667	0.5	-0.030500
19.125000	0.5	-0.030875
19.133333	0.5	-0.031500
19.141667	0.5	-0.032000
19.150000	0.5	-0.032500
19.158333	0.5	-0.033125
19.166667	0.5	-0.033500
19.175000	0.5	-0.033750
19.183333	0.5	-0.034125
19.191667	0.5	-0.034750
19.200000	0.5	-0.035125
19.208333	0.5	-0.036000
19.216667	0.5	-0.036625
19.225000	0.5	-0.037000
19.233333	0.5	-0.037375
19.241667	0.5	-0.038000
19.250000	0.5	-0.038375
19.258333	0.5	-0.038625
19.266667	0.5	-0.038875
19.275000	0.5	-0.038625
19.283333	0.5	-0.038375
19.291667	0.5	-0.038875
19.300000	0.5	-0.039125
19.308333	0.5	-0.039375
19.316667	0.5	-0.039750
19.325000	0.5	-0.040125
19.333333	0.5	-0.040375
19.341667	0.5	-0.040750
19.350000	0.5	-0.040875
19.358333	0.5	-0.041250
19.366667	0.5	-0.042000
19.375000	0.5	-0.042125
19.383333	0.5	-0.042125
19.391667	0.5	-0.041875
19.400000	0.5	-0.041750
19.408333	0.5	-0.041625
19.416667	0.5	-0.041625
19.425000	0.5	-0.042000
19.433333	0.5	-0.042250
19.441667	0.5	-0.042000
19.450000	0.5	-0.042125
19.458333	0.5	-0.042375
19.466667	0.5	-0.042625
19.475000	0.5	-0.042875
19.483333	0.5	-0.043250
19.491667	0.5	-0.043375
19.500000	0.5	-0.043500
19.508333	0.5	-0.043875
19.516667	0.5	-0.043750
19.525000	0.5	-0.043750
19.533333	0.5	-0.044250
19.541667	0.5	-0.044375
19.550000	0.5	-0.044375
19.558333	0.5	-0.044625
19.566667	0.5	-0.045125
19.575000	0.5	-0.045625
19.583333	0.5	-0.046250
19.591667	0.5	-0.046750
19.600000	0.5	-0.047750
19.608333	0.5	-0.048250
19.616667	0.5	-0.048625
19.625000	0.5	-0.049000
19.633333	0.5	-0.049250
19.641667	0.5	-0.050000
19.650000	0.5	-0.050375
19.658333	0.5	-0.050625
19.666667	0.5	-0.050875
19.675000	0.5	-0.051500
19.683333	0.5	-0.051750
19.691667	0.5	-0.052250
19.700000	0.5	-0.053250
19.708333	0.5	-0.054500
19.716667	0.5	-0.055250
19.725000	0.5	-0.055875
19.733333	0.5	-0.056125
19.741667	0.5	-0.056500
19.750000	0.5	-0.056875
19.758333	0.5	-0.057125
19.766667	0.5	-0.057125
19.775000	0.5	-0.057500
19.783333	0.5	-0.057875
19.791667	0.5	-0.058250
19.800000	0.5	-0.058750
19.808333	0.5	-0.058875
19.816667	0.5	-0.058875
19.825000	0.5	-0.058250
19.833333	0.5	-0.058000
19.841667	0.5	-0.058250
19.850000	0.5	-0.058000
19.858333	0.5	-0.057625
19.866667	0.5	-0.057375
19.875000	0.5	-0.057375
19.883333	0.5	-0.057500
19.891667	0.5	-0.057000
19.900000	0.5	-0.056375
19.908333	0.5	-0.055500
19.916667	0.5	-0.054625
19.925000	0.5	-0.054125
19.933333	0.5	-0.053625
19.941667	0.5	-0.052750
19.950000	0.5	-0.052375
19.958333	0.5	-0.051875
19.966667	0.5	-0.051125
19.975000	0.5	-0.050500
19.983333	0.5	-0.049750
19.991667	0.5	-0.048500
20.000000	0.5	-0.047625
20.008333	0.5	-0.047000
20.016667	0.5	-0.046375
20.025000	0.5	-0.045375
20.033333	0.5	-0.044625
20.041667	0.5	-0.044000
20.050000	0.5	-0.043625
20.058333	0.5	-0.043000
20.066667	0.5	-0.042375
20.075000	0.5	-0.041750
20.083333	0.5	-0.041500
20.091667	0.5	-0.041125
20.100000	0.5	-0.040375
20.108333	0.5	-0.040000
20.116667	0.5	-0.039750
20.125000	0.5	-0.039250
20.133333	0.5	-0.038375
20.141667	0.5	-0.037750
20.150000	0.5	-0.037375
20.158333	0.5	-0.036875
20.166667	0.5	-0.036125
20.175000	0.5	-0.035625
20.183333	0.5	-0.035500
20.191667	0.5	-0.035125
20.200000	0.5	-0.034750
20.208333	0.5	-0.034500
20.216667	0.5	-0.034375
20.225000	0.5	-0.034375
20.233333	0.5	-0.034000
20.241667	0.5	-0.033500
20.250000	0.5	-0.032625
20.258333	0.5	-0.032750
20.266667	0.5	-0.032625
20.275000	0.5	-0.032750
20.283333	0.5	-0.032500
20.291667	0.5	-0.032500
20.300000	0.5	-0.032000
20.308333	0.5	-0.032000
20.316667	0.5	-0.032000
20.325000	0.5	-0.031750
20.333333	0.5	-0.032125
20.341667	0.5	-0.032000
20.350000	0.5	-0.031750
20.358333	0.5	-0.031500
20.366667	0.5	-0.031500
20.375000	0.5	-0.031500
20.383333	0.5	-0.031250
20.391667	0.5	-0.031125
20.400000	0.5	-0.030750
20.408333	0.5	-0.030750
20.416667	0.5	-0.030750
20.425000	0.5	-0.031000
20.433333	0.5	-0.030500
20.441667	0.5	-0.029875
20.450000	0.5	-0.029500
20.458333	0.5	-0.029250
20.466667	0.5	-0.028875
20.475000	0.5	-0.028750
20.483333	0.5	-0.028250
20.491667	0.5	-0.027375
20.500000	0.5	-0.026000
20.508333	0.5	-0.025000
20.516667	0.5	-0.024250
20.525000	0.5	-0.023375
20.533333	0.5	-0.022125
20.541667	0.5	-0.020625
20.550000	0.5	-0.019000
20.558333	0.5	-0.017250
20.566667	0.5	-0.015625
20.575000	0.5	-0.013750
20.583333	0.5	-0.012250
20.591667	0.5	-0.010625
20.600000	0.5	-0.008750
20.608333	0.5	-0.006875
20.616667	0.5	-0.005125
20.625000	0.5	-0.003375
20.633333	0.5	-0.001625
20.641667	0.5	0.000000
20.650000	0.5	0.001500
20.658333	0.5	0.002875
20.666667	0.5	0.004000
20.675000	0.5	0.005625
20.683333	0.5	0.006500
20.691667	0.5	0.007375
20.700000	0.5	0.008375
20.708333	0.5	0.009375
20.716667	0.5	0.009875
20.725000	0.5	0.010250
20.733333	0.5	0.010625
20.741667	0.5	0.010750
20.750000	0.5	0.010500
20.758333	0.5	0.010000
20.766667	0.5	0.009250
20.775000	0.5	0.008250
20.783333	0.5	0.007625
20.791667	0.5	0.006250
20.800000	0.5	0.005125
20.808333	0.5	0.003625
20.816667	0.5	0.002250
20.825000	0.5	0.000625
20.833333	0.5	-0.000250
20.841667	0.5	-0.001875
20.850000	0.5	-0.003750
20.858333	0.5	-0.005750
20.866667	0.5	-0.007875
20.875000	0.5	-0.009375
20.883333	0.5	-0.011250
20.891667	0.5	-0.013000
20.900000	0.5	-0.015000
20.908333	0.5	-0.017125
20.916667	0.5	-0.018750
20.925000	0.5	-0.020125
20.933333	0.5	-0.021625
20.941667	0.5	-0.023250
20.950000	0.5	-0.025000
20.958333	0.5	-0.026250
20.966667	0.5	-0.027375
20.975000	0.5	-0.028250
20.983333	0.5	-0.029750
20.991667	0.5	-0.030750
21.000000	0.5	-0.031375
21.008333	0.5	-0.031875
21.016667	0.5	-0.032750
21.025000	0.5	-0.033250
21.033333	0.5	-0.033750
21.041667	0.5	-0.034375
21.050000	0.5	-0.034875
21.058333	0.5	-0.035375
21.066667	0.5	-0.035750
21.075000	0.5	-0.036000
21.083333	0.5	-0.036000
21.091667	0.5	-0.035875
21.100000	0.5	-0.036125
21.108333	0.5	-0.035750
21.116667	0.5	-0.035500
21.125000	0.5	-0.035000
21.133333	0.5	-0.034875
21.141667	0.5	-0.034750
21.150000	0.5	-0.035125
21.158333	0.5	-0.035000
21.166667	0.5	-0.034750
21.175000	0.5	-0.034250
21.183333	0.5	-0.034375
21.191667	0.5	-0.034000
21.200000	0.5	-0.033750
21.208333	0.5	-0.033375
21.216667	0.5	-0.033625
21.225000	0.5	-0.033000
21.233333	0.5	-0.032625
21.241667	0.5	-0.032250
21.250000	0.5	-0.031750
21.258333	0.5	-0.031750
21.266667	0.5	-0.031250
21.275000	0.5	-0.030875
21.283333	0.5	-0.030750
21.291667	0.5	-0.030625
21.300000	0.5	-0.030250
21.308333	0.5	-0.029875
21.316667	0.5	-0.029875
21.325000	0.5	-0.030000
21.333333	0.5	-0.029500
21.341667	0.5	-0.029500
21.350000	0.5	-0.029250
21.358333	0.5	-0.028750
21.366667	0.5	-0.028625
21.375000	0.5	-0.028250
21.383333	0.5	-0.027625
21.391667	0.5	-0.027625
21.400000	0.5	-0.028000
21.408333	0.5	-0.027875
21.416667	0.5	-0.027750
21.425000	0.5	-0.027750
21.433333	0.5	-0.027500
21.441667	0.5	-0.027500
21.450000	0.5	-0.027500
21.458333	0.5	-0.027000
21.466667	0.5	-0.026875
21.475000	0.5	-0.026500
21.483333	0.5	-0.026250
21.491667	0.5	-0.025875
21.500000	0.5	-0.026125
21.508333	0.5	-0.026000
21.516667	0.5	-0.026000
21.525000	0.5	-0.025875
21.533333	0.5	-0.026000
21.541667	0.5	-0.026000
21.550000	0.5	-0.025875
21.558333	0.5	-0.026000
21.566667	0.5	-0.025875
21.575000	0.5	-0.025625
21.583333	0.5	-0.025750
21.591667	0.5	-0.025625
21.600000	0.5	-0.025250
21.608333	0.5	-0.025250
21.616667	0.5	-0.025250
21.625000	0.5	-0.025250
21.633333	0.5	-0.025500
21.641667	0.5	-0.025375
21.650000	0.5	-0.025250
21.658333	0.5	-0.025250
21.666667	0.5	-0.025250
21.675000	0.5	-0.025375
21.683333	0.5	-0.025375
21.691667	0.5	-0.025625
21.700000	0.5	-0.025375
21.708333	0.5	-0.025125
21.716667	0.5	-0.024875
21.725000	0.5	-0.024750
21.733333	0.5	-0.024875
21.741667	0.5	-0.024750
21.750000	0.5	-0.024750
21.758333	0.5	-0.024875
21.766667	0.5	-0.024625
21.775000	0.5	-0.024125
21.783333	0.5	-0.023875
21.791667	0.5	-0.023750
21.800000	0.5	-0.023750
21.808333	0.5	-0.024250
21.816667	0.5	-0.024500
21.825000	0.5	-0.024625
21.833333	0.5	-0.024750
21.841667	0.5	-0.024875
21.850000	0.5	-0.025000
21.858333	0.5	-0.024875
21.866667	0.5	-0.024750
21.875000	0.5	-0.025125
21.883333	0.5	-0.025625
21.891667	0.5	-0.025750
21.900000	0.5	-0.025375
21.908333	0.5	-0.025000
21.916667	0.5	-0.025000
21.925000	0.5	-0.025000
21.933333	0.5	-0.025250
21.941667	0.5	-0.025625
21.950000	0.5	-0.026000
21.958333	0.5	-0.026000
21.966667	0.5	-0.026000
21.975000	0.5	-0.025875
21.983333	0.5	-0.025500
21.991667	0.5	-0.025250
22.000000	0.5	-0.025125
22.008333	0.5	-0.024750
22.016667	0.5	-0.024500
22.025000	0.5	-0.024500
22.033333	0.5	-0.024750
22.041667	0.5	-0.024875
22.050000	0.5	-0.025000
22.058333	0.5	-0.024750
22.066667	0.5	-0.024750
22.075000	0.5	-0.024500
22.083333	0.5	-0.024625
22.091667	0.5	-0.024625
22.100000	0.5	-0.024875
22.108333	0.5	-0.024625
22.116667	0.5	-0.024125
22.125000	0.5	-0.023875
22.133333	0.5	-0.024250
22.141667	0.5	-0.024375
22.150000	0.5	-0.024500
22.158333	0.5	-0.024625
22.166667	0.5	-0.025000
22.175000	0.5	-0.025375
22.183333	0.5	-0.025750
22.191667	0.5	-0.025875
22.200000	0.5	-0.026000
22.208333	0.5	-0.026125
22.216667	0.5	-0.026500
22.225000	0.5	-0.026625
22.233333	0.5	-0.027250
22.241667	0.5	-0.028000
22.250000	0.5	-0.028000
22.258333	0.5	-0.028500
22.266667	0.5	-0.028875
22.275000	0.5	-0.028875
22.283333	0.5	-0.029375
22.291667	0.5	-0.030125
22.300000	0.5	-0.030375
22.308333	0.5	-0.030750
22.316667	0.5	-0.031250
22.325000	0.5	-0.031375
22.333333	0.5	-0.031875
22.341667	0.5	-0.032375
22.350000	0.5	-0.032750
22.358333	0.5	-0.033125
22.366667	0.5	-0.033625
22.375000	0.5	-0.034000
22.383333	0.5	-0.034500
22.391667	0.5	-0.034750
22.400000	0.5	-0.035125
22.408333	0.5	-0.035375
22.416667	0.5	-0.035250
22.425000	0.5	-0.035250
22.433333	0.5	-0.035500
22.441667	0.5	-0.035875
22.450000	0.5	-0.036125
22.458333	0.5	-0.036250
22.466667	0.5	-0.036500
22.475000	0.5	-0.036500
22.483333	0.5	-0.036875
22.491667	0.5	-0.037000
22.500000	0.5	-0.036750
22.508333	0.5	-0.036875
22.516667	0.5	-0.037125
22.525000	0.5	-0.037250
22.533333	0.5	-0.037250
22.541667	0.5	-0.037125
22.550000	0.5	-0.037000
22.558333	0.5	-0.036750
22.566667	0.5	-0.036375
22.575000	0.5	-0.036000
22.583333	0.5	-0.035625
22.591667	0.5	-0.035250
22.600000	0.5	-0.035500
22.608333	0.5	-0.035375
22.616667	0.5	-0.035250
22.625000	0.5	-0.035125
22.633333	0.5	-0.034250
22.641667	0.5	-0.033500
22.650000	0.5	-0.033375
22.658333	0.5	-0.033250
22.666667	0.5	-0.032750
22.675000	0.5	-0.032000
22.683333	0.5	-0.031750
22.691667	0.5	-0.031000
22.700000	0.5	-0.030375
22.708333	0.5	-0.030125
22.716667	0.5	-0.029625
22.725000	0.5	-0.029375
22.733333	0.5	-0.029250
22.741667	0.5	-0.028750
22.750000	0.5	-0.028500
22.758333	0.5	-0.027625
22.766667	0.5	-0.027000
22.775000	0.5	-0.026500
22.783333	0.5	-0.025875
22.791667	0.5	-0.025375
22.800000	0.5	-0.024750
22.808333	0.5	-0.023875
22.816667	0.5	-0.023500
22.825000	0.5	-0.023000
22.833333	0.5	-0.022750
22.841667	0.5	-0.022000
22.850000	0.5	-0.021250
22.858333	0.5	-0.021000
22.866667	0.5	-0.020625
22.875000	0.5	-0.020625
22.883333	0.5	-0.020250
22.891667	0.5	-0.020125
22.900000	0.5	-0.020000
22.908333	0.5	-0.019500
22.916667	0.5	-0.018875
22.925000	0.5	-0.018250
22.933333	0.5	-0.017625
22.941667	0.5	-0.016875
22.950000	0.5	-0.016500
22.958333	0.5	-0.015875
22.966667	0.5	-0.015500
22.975000	0.5	-0.015125
22.983333	0.5	-0.014625
22.991667	0.5	-0.014125
23.000000	0.5	-0.013875
23.008333	0.5	-0.013750
23.016667	0.5	-0.013750
23.025000	0.5	-0.013000
23.033333	0.5	-0.012125
23.041667	0.5	-0.011750
23.050000	0.5	-0.011375
23.058333	0.5	-0.011250
23.066667	0.5	-0.011250
23.075000	0.5	-0.011125
23.083333	0.5	-0.011000
23.091667	0.5	-0.011125
23.100000	0.5	-0.011250
23.108333	0.5	-0.011125
23.116667	0.5	-0.011250
23.125000	0.5	-0.011500
23.133333	0.5	-0.011375
23.141667	0.5	-0.011500
23.150000	0.5	-0.011500
23.158333	0.5	-0.011625
23.166667	0.5	-0.011750
23.175000	0.5	-0.012375
23.183333	0.5	-0.012875
23.191667	0.5	-0.013125
23.200000	0.5	-0.013125
23.208333	0.5	-0.013250
23.216667	0.5	-0.013875
23.225000	0.5	-0.014500
23.233333	0.5	-0.014625
23.241667	0.5	-0.014875
23.250000	0.5	-0.015125
23.258333	0.5	-0.015875
23.266667	0.5	-0.015875
23.275000	0.5	-0.016375
23.283333	0.5	-0.017000
23.291667	0.5	-0.017250
23.300000	0.5	-0.017750
23.308333	0.5	-0.018625
23.316667	0.5	-0.019125
23.325000	0.5	-0.019375
23.333333	0.5	-0.020000
23.341667	0.5	-0.020625
23.350000	0.5	-0.021000
23.358333	0.5	-0.021375
23.366667	0.5	-0.021625
23.375000	0.5	-0.022000
23.383333	0.5	-0.022625
23.391667	0.5	-0.023250
23.400000	0.5	-0.023750
23.408333	0.5	-0.024375
23.416667	0.5	-0.025250
23.425000	0.5	-0.025625
23.433333	0.5	-0.026375
23.441667	0.5	-0.027125
23.450000	0.5	-0.027250
23.458333	0.5	-0.027750
23.466667	0.5	-0.027875
23.475000	0.5	-0.028250
23.483333	0.5	-0.028875
23.491667	0.5	-0.029750
23.500000	0.5	-0.030500
23.508333	0.5	-0.030625
23.516667	0.5	-0.030875
23.525000	0.5	-0.030625
23.533333	0.5	-0.030625
23.541667	0.5	-0.030875
23.550000	0.5	-0.031250
23.558333	0.5	-0.032250
23.566667	0.5	-0.032125
23.575000	0.5	-0.032000
23.583333	0.5	-0.032000
23.591667	0.5	-0.031750
23.600000	0.5	-0.031875
23.608333	0.5	-0.032125
23.616667	0.5	-0.032125
23.625000	0.5	-0.032250
23.633333	0.5	-0.032125
23.641667	0.5	-0.032625
23.650000	0.5	-0.033000
23.658333	0.5	-0.033500
23.666667	0.5	-0.033500
23.675000	0.5	-0.033250
23.683333	0.5	-0.033250
23.691667	0.5	-0.033000
23.700000	0.5	-0.032500
23.708333	0.5	-0.032750
23.716667	0.5	-0.033250
23.725000	0.5	-0.033500
23.733333	0.5	-0.033500
23.741667	0.5	-0.033625
23.750000	0.5	-0.034125
23.758333	0.5	-0.034625
23.766667	0.5	-0.034875
23.775000	0.5	-0.035250
23.783333	0.5	-0.035500
23.791667	0.5	-0.035875
23.800000	0.5	-0.036000
23.808333	0.5	-0.036250
23.816667	0.5	-0.036500
23.825000	0.5	-0.036500
23.833333	0.5	-0.036500
23.841667	0.5	-0.036875
23.850000	0.5	-0.037250
23.858333	0.5	-0.037625
23.866667	0.5	-0.037875
23.875000	0.5	-0.038000
23.883333	0.5	-0.038625
23.891667	0.5	-0.038875
23.900000	0.5	-0.039375
23.908333	0.5	-0.039500
23.916667	0.5	-0.039750
23.925000	0.5	-0.040375
23.933333	0.5	-0.040500
23.941667	0.5	-0.040500
23.950000	0.5	-0.041125
23.958333	0.5	-0.041500
23.966667	0.5	-0.041500
23.975000	0.5	-0.042125
23.983333	0.5	-0.042250
23.991667	0.5	-0.042750
24.000000	0.5	-0.043375
24.008333	0.5	-0.043500
24.016667	0.5	-0.043625
24.025000	0.5	-0.044500
24.033333	0.5	-0.045125
24.041667	0.5	-0.045375
24.050000	0.5	-0.045250
24.058333	0.5	-0.045500
24.066667	0.5	-0.045500
24.075000	0.5	-0.045750
24.083333	0.5	-0.046125
24.091667	0.5	-0.046750
24.100000	0.5	-0.047125
24.108333	0.5	-0.047500
24.116667	0.5	-0.047875
24.125000	0.5	-0.048500
24.133333	0.5	-0.048625
24.141667	0.5	-0.048625
24.150000	0.5	-0.048875
24.158333	0.5	-0.049000
24.166667	0.5	-0.049125
24.175000	0.5	-0.049500
24.183333	0.5	-0.049750
24.191667	0.5	-0.050000
24.200000	0.5	-0.049750
24.208333	0.5	-0.050000
24.216667	0.5	-0.050125
24.225000	0.5	-0.050250
24.233333	0.5	-0.050625
24.241667	0.5	-0.050875
24.250000	0.5	-0.051125
24.258333	0.5	-0.051125
24.266667	0.5	-0.051375
24.275000	0.5	-0.051250
24.283333	0.5	-0.051000
24.291667	0.5	-0.051250
24.300000	0.5	-0.051250
24.308333	0.5	-0.051375
24.316667	0.5	-0.051000
24.325000	0.5	-0.050875
24.333333	0.5	-0.050500
24.341667	0.5	-0.050250
24.350000	0.5	-0.050250
24.358333	0.5	-0.049875
24.366667	0.5	-0.049750
24.375000	0.5	-0.049750
24.383333	0.5	-0.049375
24.391667	0.5	-0.048875
24.400000	0.5	-0.048500
24.408333	0.5	-0.048250
24.416667	0.5	-0.048250
24.425000	0.5	-0.048125
24.433333	0.5	-0.047750
24.441667	0.5	-0.047500
24.450000	0.5	-0.046625
24.458333	0.5	-0.046750
24.466667	0.5	-0.046500
24.475000	0.5	-0.046000
24.483333	0.5	-0.045375
24.491667	0.5	-0.044875
24.500000	0.5	-0.044375
24.508333	0.5	-0.043625
24.516667	0.5	-0.043125
24.525000	0.5	-0.042750
24.533333	0.5	-0.042750
24.541667	0.5	-0.042500
24.550000	0.5	-0.042375
24.558333	0.5	-0.042125
24.566667	0.5	-0.042000
24.575000	0.5	-0.041625
24.583333	0.5	-0.041500
24.591667	0.5	-0.041250
24.600000	0.5	-0.041250
24.608333	0.5	-0.041000
24.616667	0.5	-0.041250
24.625000	0.5	-0.041375
24.633333	0.5	-0.041125
24.641667	0.5	-0.041375
24.650000	0.5	-0.041250
24.658333	0.5	-0.041250
24.666667	0.5	-0.041750
24.675000	0.5	-0.042125
24.683333	0.5	-0.042750
24.691667	0.5	-0.043000
24.700000	0.5	-0.043250
24.708333	0.5	-0.043500
24.716667	0.5	-0.043750
24.725000	0.5	-0.044000
24.733333	0.5	-0.043750
24.741667	0.5	-0.044250
24.750000	0.5	-0.044500
24.758333	0.5	-0.044500
24.766667	0.5	-0.045125
24.775000	0.5	-0.045625
24.783333	0.5	-0.046000
24.791667	0.5	-0.046625
24.800000	0.5	-0.047000
24.808333	0.5	-0.047250
24.816667	0.5	-0.047875
24.825000	0.5	-0.048125
24.833333	0.5	-0.048625
24.841667	0.5	-0.049000
24.850000	0.5	-0.049250
24.858333	0.5	-0.049375
24.866667	0.5	-0.050250
24.875000	0.5	-0.050750
24.883333	0.5	-0.051000
24.891667	0.5	-0.051000
24.900000	0.5	-0.051000
24.908333	0.5	-0.051250
24.916667	0.5	-0.051500
24.925000	0.5	-0.051625
24.933333	0.5	-0.051750
24.941667	0.5	-0.051875
24.950000	0.5	-0.051750
24.958333	0.5	-0.051875
24.966667	0.5	-0.052250
24.975000	0.5	-0.052750
24.983333	0.5	-0.053000
24.991667	0.5	-0.052625
25.000000	0.5	-0.052375
