# Supplementary material for: Dynamic character displacement among a pair of bacterial phyllosphere commensals in situ
Source: Nat Commun. 2022 May 20;13:2836. doi: 10.1038/s41467-022-30469-3 (PMC9123166; doi:10.1038/s41467-022-30469-3)
Supplement: Supplementary file 11 — Source Data [file 41467_2022_30469_MOESM11_ESM.zip › Source Data/Supplementary Figure 5/Xylose+Glucose t1 b.txt]

File Path	chrom://marshall/Chromeleon7/HPLC_Ultimate_3000/Users/helucas/20200720_OrganicAcids_CCR_L257.seq/950.smp/RI_1.channel/RI_1.chm
Channel	RI_1

Injection Information:
Data Vault	Chromeleon7
Injection	Xyl_Glu_t1_b
Injection Number	123
Position	BC4
Comment	
Processing Method	Quantitative
Instrument Method	20200525_Rezex_ROA_OrganicAcid_600uL_2500uM_H2SO4_50A_50D
Type	Unknown
Status	Finished
Injection Date	7/23/2020
Injection Time	12:53:15 AM
Injection Volume (µl)	10.000
Dilution Factor	1.0000
Weight	1.0000

Chromatogram Data Information:
Time Min. (min)	0.000000
Time Max. (min)	25.000000
Data Points	3001
Detector	RI
Generating Data System	Chromeleon 7.2.5.9507
Exporting Data System	Chromeleon 7.2.8.0
Operator	Instrument Controller
Signal Quantity	Refractive 
Signal Unit	µRIU
Signal Min.	-2.621625
Signal Max.	24.608000
Channel	RI_1
Driver Name	RID520Driver.dll
Channel Type	Evaluation
Min. Step (s)	0.5
Max. Step (s)	0.5
Average Step (s)	0.5

Signal Parameter Information:
Signal Info	

Chromatogram Data:
Time (min)	Step (s)	Value (µRIU)
0.000000	n.a.	0.002750
0.008333	0.5	0.002875
0.016667	0.5	0.003000
0.025000	0.5	0.003250
0.033333	0.5	0.003250
0.041667	0.5	0.003750
0.050000	0.5	0.004250
0.058333	0.5	0.005000
0.066667	0.5	0.005125
0.075000	0.5	0.005500
0.083333	0.5	0.005375
0.091667	0.5	0.005375
0.100000	0.5	0.005375
0.108333	0.5	0.005750
0.116667	0.5	0.006000
0.125000	0.5	0.006000
0.133333	0.5	0.006125
0.141667	0.5	0.006250
0.150000	0.5	0.006375
0.158333	0.5	0.006375
0.166667	0.5	0.006125
0.175000	0.5	0.006000
0.183333	0.5	0.005625
0.191667	0.5	0.005625
0.200000	0.5	0.005750
0.208333	0.5	0.005625
0.216667	0.5	0.005375
0.225000	0.5	0.005375
0.233333	0.5	0.005250
0.241667	0.5	0.005000
0.250000	0.5	0.004250
0.258333	0.5	0.004125
0.266667	0.5	0.004000
0.275000	0.5	0.003500
0.283333	0.5	0.003625
0.291667	0.5	0.003625
0.300000	0.5	0.003250
0.308333	0.5	0.002500
0.316667	0.5	0.002000
0.325000	0.5	0.001375
0.333333	0.5	0.000375
0.341667	0.5	-0.000375
0.350000	0.5	-0.000625
0.358333	0.5	-0.001625
0.366667	0.5	-0.002375
0.375000	0.5	-0.003125
0.383333	0.5	-0.003750
0.391667	0.5	-0.004125
0.400000	0.5	-0.004375
0.408333	0.5	-0.004625
0.416667	0.5	-0.005375
0.425000	0.5	-0.005375
0.433333	0.5	-0.005500
0.441667	0.5	-0.006125
0.450000	0.5	-0.006250
0.458333	0.5	-0.006250
0.466667	0.5	-0.006750
0.475000	0.5	-0.006875
0.483333	0.5	-0.007000
0.491667	0.5	-0.007125
0.500000	0.5	-0.007125
0.508333	0.5	-0.007000
0.516667	0.5	-0.007000
0.525000	0.5	-0.007125
0.533333	0.5	-0.007750
0.541667	0.5	-0.007875
0.550000	0.5	-0.007750
0.558333	0.5	-0.007750
0.566667	0.5	-0.007750
0.575000	0.5	-0.007625
0.583333	0.5	-0.007625
0.591667	0.5	-0.007750
0.600000	0.5	-0.008250
0.608333	0.5	-0.008625
0.616667	0.5	-0.008500
0.625000	0.5	-0.008250
0.633333	0.5	-0.007875
0.641667	0.5	-0.007750
0.650000	0.5	-0.007375
0.658333	0.5	-0.007125
0.666667	0.5	-0.007250
0.675000	0.5	-0.007125
0.683333	0.5	-0.007250
0.691667	0.5	-0.007125
0.700000	0.5	-0.006875
0.708333	0.5	-0.006875
0.716667	0.5	-0.006875
0.725000	0.5	-0.006625
0.733333	0.5	-0.006125
0.741667	0.5	-0.005875
0.750000	0.5	-0.006000
0.758333	0.5	-0.006000
0.766667	0.5	-0.005500
0.775000	0.5	-0.005625
0.783333	0.5	-0.005500
0.791667	0.5	-0.005125
0.800000	0.5	-0.005000
0.808333	0.5	-0.004875
0.816667	0.5	-0.005000
0.825000	0.5	-0.005250
0.833333	0.5	-0.004875
0.841667	0.5	-0.004750
0.850000	0.5	-0.004875
0.858333	0.5	-0.005250
0.866667	0.5	-0.005000
0.875000	0.5	-0.004875
0.883333	0.5	-0.005000
0.891667	0.5	-0.005375
0.900000	0.5	-0.005125
0.908333	0.5	-0.004625
0.916667	0.5	-0.004750
0.925000	0.5	-0.005000
0.933333	0.5	-0.004875
0.941667	0.5	-0.004375
0.950000	0.5	-0.004000
0.958333	0.5	-0.003500
0.966667	0.5	-0.003250
0.975000	0.5	-0.003250
0.983333	0.5	-0.003000
0.991667	0.5	-0.002750
1.000000	0.5	-0.002500
1.008333	0.5	-0.002125
1.016667	0.5	-0.002125
1.025000	0.5	-0.001875
1.033333	0.5	-0.001750
1.041667	0.5	-0.001500
1.050000	0.5	-0.001375
1.058333	0.5	-0.001500
1.066667	0.5	-0.001000
1.075000	0.5	-0.000625
1.083333	0.5	-0.000125
1.091667	0.5	0.000250
1.100000	0.5	0.000375
1.108333	0.5	0.000500
1.116667	0.5	0.001125
1.125000	0.5	0.001375
1.133333	0.5	0.001625
1.141667	0.5	0.001875
1.150000	0.5	0.001875
1.158333	0.5	0.001625
1.166667	0.5	0.002125
1.175000	0.5	0.002375
1.183333	0.5	0.002750
1.191667	0.5	0.002750
1.200000	0.5	0.002750
1.208333	0.5	0.003500
1.216667	0.5	0.004000
1.225000	0.5	0.004250
1.233333	0.5	0.004375
1.241667	0.5	0.004375
1.250000	0.5	0.004500
1.258333	0.5	0.004500
1.266667	0.5	0.004625
1.275000	0.5	0.004750
1.283333	0.5	0.005125
1.291667	0.5	0.005625
1.300000	0.5	0.005750
1.308333	0.5	0.005750
1.316667	0.5	0.005375
1.325000	0.5	0.005375
1.333333	0.5	0.005000
1.341667	0.5	0.004750
1.350000	0.5	0.005000
1.358333	0.5	0.005000
1.366667	0.5	0.004750
1.375000	0.5	0.004625
1.383333	0.5	0.004875
1.391667	0.5	0.004875
1.400000	0.5	0.004875
1.408333	0.5	0.005000
1.416667	0.5	0.004625
1.425000	0.5	0.004375
1.433333	0.5	0.004000
1.441667	0.5	0.003625
1.450000	0.5	0.003875
1.458333	0.5	0.004125
1.466667	0.5	0.004375
1.475000	0.5	0.004500
1.483333	0.5	0.004250
1.491667	0.5	0.004375
1.500000	0.5	0.004375
1.508333	0.5	0.004500
1.516667	0.5	0.004750
1.525000	0.5	0.005000
1.533333	0.5	0.005375
1.541667	0.5	0.005250
1.550000	0.5	0.005375
1.558333	0.5	0.005375
1.566667	0.5	0.005500
1.575000	0.5	0.005875
1.583333	0.5	0.006125
1.591667	0.5	0.006250
1.600000	0.5	0.005875
1.608333	0.5	0.006000
1.616667	0.5	0.006375
1.625000	0.5	0.006625
1.633333	0.5	0.006500
1.641667	0.5	0.007000
1.650000	0.5	0.007125
1.658333	0.5	0.007250
1.666667	0.5	0.007375
1.675000	0.5	0.007625
1.683333	0.5	0.007500
1.691667	0.5	0.007125
1.700000	0.5	0.007125
1.708333	0.5	0.007500
1.716667	0.5	0.007875
1.725000	0.5	0.008250
1.733333	0.5	0.008625
1.741667	0.5	0.008750
1.750000	0.5	0.008875
1.758333	0.5	0.008500
1.766667	0.5	0.008375
1.775000	0.5	0.008125
1.783333	0.5	0.008125
1.791667	0.5	0.008375
1.800000	0.5	0.008500
1.808333	0.5	0.008625
1.816667	0.5	0.008000
1.825000	0.5	0.007625
1.833333	0.5	0.007250
1.841667	0.5	0.007000
1.850000	0.5	0.007000
1.858333	0.5	0.006500
1.866667	0.5	0.006250
1.875000	0.5	0.005875
1.883333	0.5	0.005375
1.891667	0.5	0.005250
1.900000	0.5	0.004625
1.908333	0.5	0.004125
1.916667	0.5	0.003750
1.925000	0.5	0.003500
1.933333	0.5	0.003125
1.941667	0.5	0.002750
1.950000	0.5	0.002500
1.958333	0.5	0.001750
1.966667	0.5	0.001750
1.975000	0.5	0.001625
1.983333	0.5	0.001000
1.991667	0.5	0.000750
2.000000	0.5	0.000375
2.008333	0.5	0.000125
2.016667	0.5	-0.000250
2.025000	0.5	-0.000750
2.033333	0.5	-0.000500
2.041667	0.5	-0.000750
2.050000	0.5	-0.001000
2.058333	0.5	-0.001125
2.066667	0.5	-0.001625
2.075000	0.5	-0.002375
2.083333	0.5	-0.002750
2.091667	0.5	-0.003000
2.100000	0.5	-0.003250
2.108333	0.5	-0.002875
2.116667	0.5	-0.002750
2.125000	0.5	-0.002750
2.133333	0.5	-0.002750
2.141667	0.5	-0.002875
2.150000	0.5	-0.003000
2.158333	0.5	-0.003000
2.166667	0.5	-0.003125
2.175000	0.5	-0.003000
2.183333	0.5	-0.002625
2.191667	0.5	-0.002375
2.200000	0.5	-0.002500
2.208333	0.5	-0.002375
2.216667	0.5	-0.001750
2.225000	0.5	-0.001750
2.233333	0.5	-0.001625
2.241667	0.5	-0.000750
2.250000	0.5	-0.000375
2.258333	0.5	0.000000
2.266667	0.5	0.000125
2.275000	0.5	0.000250
2.283333	0.5	0.000875
2.291667	0.5	0.001250
2.300000	0.5	0.001125
2.308333	0.5	0.000875
2.316667	0.5	0.001000
2.325000	0.5	0.001250
2.333333	0.5	0.001375
2.341667	0.5	0.001750
2.350000	0.5	0.001625
2.358333	0.5	0.002000
2.366667	0.5	0.002250
2.375000	0.5	0.002375
2.383333	0.5	0.002375
2.391667	0.5	0.002500
2.400000	0.5	0.002250
2.408333	0.5	0.002750
2.416667	0.5	0.002750
2.425000	0.5	0.003125
2.433333	0.5	0.003125
2.441667	0.5	0.003375
2.450000	0.5	0.003125
2.458333	0.5	0.003125
2.466667	0.5	0.003250
2.475000	0.5	0.003375
2.483333	0.5	0.003625
2.491667	0.5	0.003500
2.500000	0.5	0.003250
2.508333	0.5	0.003250
2.516667	0.5	0.003000
2.525000	0.5	0.003000
2.533333	0.5	0.002750
2.541667	0.5	0.002875
2.550000	0.5	0.002875
2.558333	0.5	0.002625
2.566667	0.5	0.002875
2.575000	0.5	0.002750
2.583333	0.5	0.002375
2.591667	0.5	0.002500
2.600000	0.5	0.002875
2.608333	0.5	0.002750
2.616667	0.5	0.002250
2.625000	0.5	0.001750
2.633333	0.5	0.001250
2.641667	0.5	0.001250
2.650000	0.5	0.000750
2.658333	0.5	0.000375
2.666667	0.5	0.000250
2.675000	0.5	0.000375
2.683333	0.5	0.000125
2.691667	0.5	-0.000125
2.700000	0.5	-0.000625
2.708333	0.5	-0.000750
2.716667	0.5	-0.001375
2.725000	0.5	-0.002125
2.733333	0.5	-0.002250
2.741667	0.5	-0.002750
2.750000	0.5	-0.003125
2.758333	0.5	-0.003250
2.766667	0.5	-0.003375
2.775000	0.5	-0.003875
2.783333	0.5	-0.004750
2.791667	0.5	-0.004625
2.800000	0.5	-0.005125
2.808333	0.5	-0.005625
2.816667	0.5	-0.005625
2.825000	0.5	-0.005875
2.833333	0.5	-0.006500
2.841667	0.5	-0.007000
2.850000	0.5	-0.007625
2.858333	0.5	-0.007875
2.866667	0.5	-0.008375
2.875000	0.5	-0.008500
2.883333	0.5	-0.008750
2.891667	0.5	-0.009000
2.900000	0.5	-0.008750
2.908333	0.5	-0.009000
2.916667	0.5	-0.009375
2.925000	0.5	-0.009750
2.933333	0.5	-0.010125
2.941667	0.5	-0.010500
2.950000	0.5	-0.010375
2.958333	0.5	-0.010375
2.966667	0.5	-0.010500
2.975000	0.5	-0.010625
2.983333	0.5	-0.011000
2.991667	0.5	-0.010750
3.000000	0.5	-0.011000
3.008333	0.5	-0.010875
3.016667	0.5	-0.011000
3.025000	0.5	-0.011125
3.033333	0.5	-0.011250
3.041667	0.5	-0.011000
3.050000	0.5	-0.010625
3.058333	0.5	-0.010750
3.066667	0.5	-0.010875
3.075000	0.5	-0.010750
3.083333	0.5	-0.010000
3.091667	0.5	-0.009750
3.100000	0.5	-0.009375
3.108333	0.5	-0.009750
3.116667	0.5	-0.009375
3.125000	0.5	-0.009375
3.133333	0.5	-0.008750
3.141667	0.5	-0.008500
3.150000	0.5	-0.008000
3.158333	0.5	-0.007875
3.166667	0.5	-0.007250
3.175000	0.5	-0.006750
3.183333	0.5	-0.006250
3.191667	0.5	-0.005750
3.200000	0.5	-0.005250
3.208333	0.5	-0.004625
3.216667	0.5	-0.004125
3.225000	0.5	-0.004000
3.233333	0.5	-0.003750
3.241667	0.5	-0.003375
3.250000	0.5	-0.003250
3.258333	0.5	-0.002875
3.266667	0.5	-0.002375
3.275000	0.5	-0.001750
3.283333	0.5	-0.001500
3.291667	0.5	-0.000875
3.300000	0.5	-0.000750
3.308333	0.5	-0.000500
3.316667	0.5	0.000125
3.325000	0.5	0.000125
3.333333	0.5	0.000125
3.341667	0.5	0.000875
3.350000	0.5	0.001250
3.358333	0.5	0.001375
3.366667	0.5	0.001500
3.375000	0.5	0.001250
3.383333	0.5	0.001000
3.391667	0.5	0.000750
3.400000	0.5	0.001000
3.408333	0.5	0.000875
3.416667	0.5	0.001250
3.425000	0.5	0.001500
3.433333	0.5	0.002000
3.441667	0.5	0.002125
3.450000	0.5	0.002375
3.458333	0.5	0.002625
3.466667	0.5	0.002375
3.475000	0.5	0.002000
3.483333	0.5	0.002125
3.491667	0.5	0.002250
3.500000	0.5	0.002375
3.508333	0.5	0.002625
3.516667	0.5	0.003125
3.525000	0.5	0.003000
3.533333	0.5	0.003125
3.541667	0.5	0.003500
3.550000	0.5	0.003625
3.558333	0.5	0.003625
3.566667	0.5	0.003875
3.575000	0.5	0.003750
3.583333	0.5	0.004000
3.591667	0.5	0.004375
3.600000	0.5	0.004500
3.608333	0.5	0.004500
3.616667	0.5	0.004625
3.625000	0.5	0.004875
3.633333	0.5	0.004750
3.641667	0.5	0.005125
3.650000	0.5	0.004750
3.658333	0.5	0.004625
3.666667	0.5	0.004500
3.675000	0.5	0.005000
3.683333	0.5	0.004875
3.691667	0.5	0.005000
3.700000	0.5	0.005375
3.708333	0.5	0.005750
3.716667	0.5	0.005500
3.725000	0.5	0.005500
3.733333	0.5	0.005750
3.741667	0.5	0.005750
3.750000	0.5	0.005750
3.758333	0.5	0.005875
3.766667	0.5	0.005875
3.775000	0.5	0.006625
3.783333	0.5	0.006875
3.791667	0.5	0.006750
3.800000	0.5	0.006500
3.808333	0.5	0.006625
3.816667	0.5	0.006875
3.825000	0.5	0.007125
3.833333	0.5	0.007375
3.841667	0.5	0.006875
3.850000	0.5	0.007250
3.858333	0.5	0.007500
3.866667	0.5	0.007500
3.875000	0.5	0.007500
3.883333	0.5	0.007500
3.891667	0.5	0.007375
3.900000	0.5	0.007125
3.908333	0.5	0.007125
3.916667	0.5	0.007125
3.925000	0.5	0.007250
3.933333	0.5	0.007125
3.941667	0.5	0.007000
3.950000	0.5	0.006750
3.958333	0.5	0.006625
3.966667	0.5	0.006875
3.975000	0.5	0.006375
3.983333	0.5	0.006375
3.991667	0.5	0.006125
4.000000	0.5	0.005875
4.008333	0.5	0.005250
4.016667	0.5	0.004875
4.025000	0.5	0.004625
4.033333	0.5	0.004125
4.041667	0.5	0.003750
4.050000	0.5	0.003000
4.058333	0.5	0.002750
4.066667	0.5	0.002125
4.075000	0.5	0.001625
4.083333	0.5	0.001250
4.091667	0.5	0.000750
4.100000	0.5	0.000125
4.108333	0.5	0.000000
4.116667	0.5	0.000000
4.125000	0.5	-0.000750
4.133333	0.5	-0.001750
4.141667	0.5	-0.002500
4.150000	0.5	-0.003000
4.158333	0.5	-0.003500
4.166667	0.5	-0.004375
4.175000	0.5	-0.004750
4.183333	0.5	-0.005375
4.191667	0.5	-0.005500
4.200000	0.5	-0.005500
4.208333	0.5	-0.005750
4.216667	0.5	-0.006250
4.225000	0.5	-0.006875
4.233333	0.5	-0.006625
4.241667	0.5	-0.007125
4.250000	0.5	-0.007750
4.258333	0.5	-0.008125
4.266667	0.5	-0.008375
4.275000	0.5	-0.008875
4.283333	0.5	-0.008750
4.291667	0.5	-0.008500
4.300000	0.5	-0.008500
4.308333	0.5	-0.008375
4.316667	0.5	-0.008625
4.325000	0.5	-0.008750
4.333333	0.5	-0.008500
4.341667	0.5	-0.008875
4.350000	0.5	-0.009000
4.358333	0.5	-0.009125
4.366667	0.5	-0.008750
4.375000	0.5	-0.008375
4.383333	0.5	-0.008125
4.391667	0.5	-0.007500
4.400000	0.5	-0.007375
4.408333	0.5	-0.007375
4.416667	0.5	-0.007250
4.425000	0.5	-0.007000
4.433333	0.5	-0.006625
4.441667	0.5	-0.006375
4.450000	0.5	-0.006375
4.458333	0.5	-0.006125
4.466667	0.5	-0.005750
4.475000	0.5	-0.005500
4.483333	0.5	-0.004875
4.491667	0.5	-0.004375
4.500000	0.5	-0.004000
4.508333	0.5	-0.003625
4.516667	0.5	-0.003250
4.525000	0.5	-0.003375
4.533333	0.5	-0.003125
4.541667	0.5	-0.003250
4.550000	0.5	-0.003500
4.558333	0.5	-0.003500
4.566667	0.5	-0.003250
4.575000	0.5	-0.003375
4.583333	0.5	-0.003250
4.591667	0.5	-0.003250
4.600000	0.5	-0.003000
4.608333	0.5	-0.002625
4.616667	0.5	-0.002250
4.625000	0.5	-0.002125
4.633333	0.5	-0.001875
4.641667	0.5	-0.001625
4.650000	0.5	-0.001625
4.658333	0.5	-0.002000
4.666667	0.5	-0.001750
4.675000	0.5	-0.001625
4.683333	0.5	-0.001500
4.691667	0.5	-0.001500
4.700000	0.5	-0.001875
4.708333	0.5	-0.001750
4.716667	0.5	-0.002125
4.725000	0.5	-0.002000
4.733333	0.5	-0.002125
4.741667	0.5	-0.002000
4.750000	0.5	-0.002000
4.758333	0.5	-0.002000
4.766667	0.5	-0.001875
4.775000	0.5	-0.002000
4.783333	0.5	-0.002000
4.791667	0.5	-0.002000
4.800000	0.5	-0.002125
4.808333	0.5	-0.002750
4.816667	0.5	-0.002875
4.825000	0.5	-0.002750
4.833333	0.5	-0.002625
4.841667	0.5	-0.002500
4.850000	0.5	-0.002625
4.858333	0.5	-0.003000
4.866667	0.5	-0.003750
4.875000	0.5	-0.003750
4.883333	0.5	-0.004000
4.891667	0.5	-0.004250
4.900000	0.5	-0.004125
4.908333	0.5	-0.004000
4.916667	0.5	-0.003875
4.925000	0.5	-0.004250
4.933333	0.5	-0.004375
4.941667	0.5	-0.004125
4.950000	0.5	-0.004000
4.958333	0.5	-0.004125
4.966667	0.5	-0.004625
4.975000	0.5	-0.004500
4.983333	0.5	-0.004250
4.991667	0.5	-0.004000
5.000000	0.5	-0.004125
5.008333	0.5	-0.004375
5.016667	0.5	-0.004375
5.025000	0.5	-0.004125
5.033333	0.5	-0.004125
5.041667	0.5	-0.004000
5.050000	0.5	-0.003875
5.058333	0.5	-0.003750
5.066667	0.5	-0.003625
5.075000	0.5	-0.003250
5.083333	0.5	-0.003250
5.091667	0.5	-0.003375
5.100000	0.5	-0.002625
5.108333	0.5	-0.002375
5.116667	0.5	-0.002000
5.125000	0.5	-0.001750
5.133333	0.5	-0.001625
5.141667	0.5	-0.001500
5.150000	0.5	-0.001375
5.158333	0.5	-0.000875
5.166667	0.5	-0.000500
5.175000	0.5	0.000250
5.183333	0.5	0.000750
5.191667	0.5	0.001000
5.200000	0.5	0.001125
5.208333	0.5	0.001125
5.216667	0.5	0.001500
5.225000	0.5	0.001750
5.233333	0.5	0.002500
5.241667	0.5	0.003000
5.250000	0.5	0.003375
5.258333	0.5	0.003750
5.266667	0.5	0.004375
5.275000	0.5	0.005125
5.283333	0.5	0.005375
5.291667	0.5	0.005625
5.300000	0.5	0.005750
5.308333	0.5	0.006000
5.316667	0.5	0.006375
5.325000	0.5	0.006625
5.333333	0.5	0.006375
5.341667	0.5	0.006750
5.350000	0.5	0.007250
5.358333	0.5	0.007500
5.366667	0.5	0.007375
5.375000	0.5	0.007625
5.383333	0.5	0.007500
5.391667	0.5	0.007500
5.400000	0.5	0.007375
5.408333	0.5	0.007375
5.416667	0.5	0.007500
5.425000	0.5	0.007125
5.433333	0.5	0.007250
5.441667	0.5	0.007000
5.450000	0.5	0.006750
5.458333	0.5	0.006500
5.466667	0.5	0.006125
5.475000	0.5	0.006000
5.483333	0.5	0.006250
5.491667	0.5	0.006375
5.500000	0.5	0.006250
5.508333	0.5	0.005875
5.516667	0.5	0.005625
5.525000	0.5	0.005250
5.533333	0.5	0.005000
5.541667	0.5	0.004500
5.550000	0.5	0.004125
5.558333	0.5	0.004125
5.566667	0.5	0.004000
5.575000	0.5	0.003500
5.583333	0.5	0.003000
5.591667	0.5	0.002875
5.600000	0.5	0.002625
5.608333	0.5	0.002500
5.616667	0.5	0.002375
5.625000	0.5	0.001875
5.633333	0.5	0.001375
5.641667	0.5	0.001250
5.650000	0.5	0.001250
5.658333	0.5	0.001375
5.666667	0.5	0.001375
5.675000	0.5	0.001375
5.683333	0.5	0.001375
5.691667	0.5	0.001125
5.700000	0.5	0.001125
5.708333	0.5	0.000750
5.716667	0.5	0.000750
5.725000	0.5	0.000750
5.733333	0.5	0.001000
5.741667	0.5	0.000875
5.750000	0.5	0.000875
5.758333	0.5	0.001125
5.766667	0.5	0.001125
5.775000	0.5	0.000875
5.783333	0.5	0.000500
5.791667	0.5	0.000250
5.800000	0.5	0.000500
5.808333	0.5	0.001125
5.816667	0.5	0.001125
5.825000	0.5	0.000500
5.833333	0.5	0.000250
5.841667	0.5	0.000000
5.850000	0.5	-0.000125
5.858333	0.5	-0.000125
5.866667	0.5	-0.000375
5.875000	0.5	-0.000250
5.883333	0.5	-0.000625
5.891667	0.5	-0.001125
5.900000	0.5	-0.001500
5.908333	0.5	-0.001750
5.916667	0.5	-0.002000
5.925000	0.5	-0.001875
5.933333	0.5	-0.002125
5.941667	0.5	-0.002125
5.950000	0.5	-0.002375
5.958333	0.5	-0.002750
5.966667	0.5	-0.003000
5.975000	0.5	-0.003500
5.983333	0.5	-0.003875
5.991667	0.5	-0.004375
6.000000	0.5	-0.005000
6.008333	0.5	-0.005500
6.016667	0.5	-0.006375
6.025000	0.5	-0.007125
6.033333	0.5	-0.007375
6.041667	0.5	-0.008000
6.050000	0.5	-0.008500
6.058333	0.5	-0.008875
6.066667	0.5	-0.009750
6.075000	0.5	-0.010375
6.083333	0.5	-0.010875
6.091667	0.5	-0.011500
6.100000	0.5	-0.012375
6.108333	0.5	-0.013250
6.116667	0.5	-0.014000
6.125000	0.5	-0.014375
6.133333	0.5	-0.014625
6.141667	0.5	-0.015125
6.150000	0.5	-0.015125
6.158333	0.5	-0.015500
6.166667	0.5	-0.015875
6.175000	0.5	-0.016250
6.183333	0.5	-0.016375
6.191667	0.5	-0.016375
6.200000	0.5	-0.016625
6.208333	0.5	-0.017375
6.216667	0.5	-0.018000
6.225000	0.5	-0.018125
6.233333	0.5	-0.018625
6.241667	0.5	-0.019000
6.250000	0.5	-0.019250
6.258333	0.5	-0.019125
6.266667	0.5	-0.019375
6.275000	0.5	-0.019500
6.283333	0.5	-0.019625
6.291667	0.5	-0.019750
6.300000	0.5	-0.019875
6.308333	0.5	-0.019875
6.316667	0.5	-0.019875
6.325000	0.5	-0.020000
6.333333	0.5	-0.019875
6.341667	0.5	-0.019875
6.350000	0.5	-0.019750
6.358333	0.5	-0.018875
6.366667	0.5	-0.018125
6.375000	0.5	-0.017750
6.383333	0.5	-0.016750
6.391667	0.5	-0.016250
6.400000	0.5	-0.015625
6.408333	0.5	-0.015250
6.416667	0.5	-0.014250
6.425000	0.5	-0.012875
6.433333	0.5	-0.011375
6.441667	0.5	-0.010250
6.450000	0.5	-0.009250
6.458333	0.5	-0.008625
6.466667	0.5	-0.008250
6.475000	0.5	-0.007875
6.483333	0.5	-0.007125
6.491667	0.5	-0.006250
6.500000	0.5	-0.005625
6.508333	0.5	-0.005000
6.516667	0.5	-0.004500
6.525000	0.5	-0.004375
6.533333	0.5	-0.003625
6.541667	0.5	-0.003000
6.550000	0.5	-0.002375
6.558333	0.5	-0.001750
6.566667	0.5	-0.001375
6.575000	0.5	-0.000625
6.583333	0.5	0.000250
6.591667	0.5	0.001125
6.600000	0.5	0.001625
6.608333	0.5	0.002000
6.616667	0.5	0.002500
6.625000	0.5	0.003000
6.633333	0.5	0.003500
6.641667	0.5	0.003750
6.650000	0.5	0.004000
6.658333	0.5	0.004125
6.666667	0.5	0.004125
6.675000	0.5	0.003875
6.683333	0.5	0.003875
6.691667	0.5	0.003000
6.700000	0.5	0.001250
6.708333	0.5	-0.001125
6.716667	0.5	-0.004500
6.725000	0.5	-0.010750
6.733333	0.5	-0.020500
6.741667	0.5	-0.036750
6.750000	0.5	-0.062375
6.758333	0.5	-0.104000
6.766667	0.5	-0.169625
6.775000	0.5	-0.269500
6.783333	0.5	-0.414375
6.791667	0.5	-0.613875
6.800000	0.5	-0.871500
6.808333	0.5	-1.182750
6.816667	0.5	-1.532125
6.825000	0.5	-1.891875
6.833333	0.5	-2.224375
6.841667	0.5	-2.484500
6.850000	0.5	-2.621625
6.858333	0.5	-2.583875
6.866667	0.5	-2.323000
6.875000	0.5	-1.794625
6.883333	0.5	-0.962125
6.891667	0.5	0.201000
6.900000	0.5	1.710000
6.908333	0.5	3.566625
6.916667	0.5	5.751375
6.925000	0.5	8.223375
6.933333	0.5	10.912875
6.941667	0.5	13.715875
6.950000	0.5	16.495875
6.958333	0.5	19.091500
6.966667	0.5	21.332125
6.975000	0.5	23.064250
6.983333	0.5	24.174125
6.991667	0.5	24.608000
7.000000	0.5	24.377500
7.008333	0.5	23.554875
7.016667	0.5	22.253125
7.025000	0.5	20.605625
7.033333	0.5	18.747375
7.041667	0.5	16.799250
7.050000	0.5	14.859250
7.058333	0.5	13.000750
7.066667	0.5	11.271750
7.075000	0.5	9.700625
7.083333	0.5	8.299000
7.091667	0.5	7.067500
7.100000	0.5	5.997375
7.108333	0.5	5.075875
7.116667	0.5	4.288500
7.125000	0.5	3.619000
7.133333	0.5	3.052750
7.141667	0.5	2.574875
7.150000	0.5	2.173125
7.158333	0.5	1.835375
7.166667	0.5	1.552375
7.175000	0.5	1.314500
7.183333	0.5	1.114625
7.191667	0.5	0.947250
7.200000	0.5	0.806375
7.208333	0.5	0.688125
7.216667	0.5	0.588750
7.225000	0.5	0.504375
7.233333	0.5	0.433375
7.241667	0.5	0.373000
7.250000	0.5	0.322500
7.258333	0.5	0.279250
7.266667	0.5	0.242000
7.275000	0.5	0.210125
7.283333	0.5	0.183375
7.291667	0.5	0.160375
7.300000	0.5	0.140125
7.308333	0.5	0.122750
7.316667	0.5	0.107875
7.325000	0.5	0.094625
7.333333	0.5	0.083500
7.341667	0.5	0.074250
7.350000	0.5	0.066375
7.358333	0.5	0.059625
7.366667	0.5	0.054375
7.375000	0.5	0.049500
7.383333	0.5	0.045125
7.391667	0.5	0.041250
7.400000	0.5	0.038375
7.408333	0.5	0.035875
7.416667	0.5	0.033750
7.425000	0.5	0.031875
7.433333	0.5	0.030125
7.441667	0.5	0.028625
7.450000	0.5	0.027500
7.458333	0.5	0.026375
7.466667	0.5	0.025750
7.475000	0.5	0.024750
7.483333	0.5	0.023875
7.491667	0.5	0.023125
7.500000	0.5	0.022125
7.508333	0.5	0.021375
7.516667	0.5	0.021000
7.525000	0.5	0.020375
7.533333	0.5	0.019750
7.541667	0.5	0.018625
7.550000	0.5	0.017875
7.558333	0.5	0.017625
7.566667	0.5	0.017500
7.575000	0.5	0.017250
7.583333	0.5	0.017000
7.591667	0.5	0.016500
7.600000	0.5	0.016375
7.608333	0.5	0.016125
7.616667	0.5	0.015625
7.625000	0.5	0.015375
7.633333	0.5	0.015250
7.641667	0.5	0.014875
7.650000	0.5	0.014500
7.658333	0.5	0.014125
7.666667	0.5	0.013750
7.675000	0.5	0.013500
7.683333	0.5	0.013500
7.691667	0.5	0.013375
7.700000	0.5	0.013125
7.708333	0.5	0.012625
7.716667	0.5	0.012750
7.725000	0.5	0.012875
7.733333	0.5	0.013375
7.741667	0.5	0.013750
7.750000	0.5	0.014000
7.758333	0.5	0.014375
7.766667	0.5	0.015000
7.775000	0.5	0.015625
7.783333	0.5	0.016500
7.791667	0.5	0.017125
7.800000	0.5	0.018250
7.808333	0.5	0.019250
7.816667	0.5	0.020625
7.825000	0.5	0.021625
7.833333	0.5	0.022500
7.841667	0.5	0.023500
7.850000	0.5	0.024375
7.858333	0.5	0.025875
7.866667	0.5	0.027250
7.875000	0.5	0.029000
7.883333	0.5	0.031000
7.891667	0.5	0.033375
7.900000	0.5	0.036250
7.908333	0.5	0.039375
7.916667	0.5	0.042875
7.925000	0.5	0.046625
7.933333	0.5	0.051500
7.941667	0.5	0.057375
7.950000	0.5	0.064250
7.958333	0.5	0.072750
7.966667	0.5	0.083500
7.975000	0.5	0.097375
7.983333	0.5	0.115125
7.991667	0.5	0.137000
8.000000	0.5	0.164375
8.008333	0.5	0.199000
8.016667	0.5	0.241500
8.025000	0.5	0.293375
8.033333	0.5	0.356750
8.041667	0.5	0.432750
8.050000	0.5	0.523125
8.058333	0.5	0.629375
8.066667	0.5	0.751875
8.075000	0.5	0.891625
8.083333	0.5	1.049500
8.091667	0.5	1.225500
8.100000	0.5	1.420250
8.108333	0.5	1.632375
8.116667	0.5	1.862625
8.125000	0.5	2.110625
8.133333	0.5	2.375875
8.141667	0.5	2.656875
8.150000	0.5	2.953750
8.158333	0.5	3.265125
8.166667	0.5	3.591125
8.175000	0.5	3.931125
8.183333	0.5	4.284500
8.191667	0.5	4.649875
8.200000	0.5	5.026875
8.208333	0.5	5.415375
8.216667	0.5	5.814375
8.225000	0.5	6.223375
8.233333	0.5	6.641625
8.241667	0.5	7.068625
8.250000	0.5	7.504250
8.258333	0.5	7.947875
8.266667	0.5	8.399375
8.275000	0.5	8.857625
8.283333	0.5	9.323375
8.291667	0.5	9.795375
8.300000	0.5	10.273250
8.308333	0.5	10.757250
8.316667	0.5	11.247000
8.325000	0.5	11.741625
8.333333	0.5	12.239625
8.341667	0.5	12.738875
8.350000	0.5	13.233250
8.358333	0.5	13.710500
8.366667	0.5	14.147125
8.375000	0.5	14.507625
8.383333	0.5	14.744875
8.391667	0.5	14.809375
8.400000	0.5	14.660625
8.408333	0.5	14.277250
8.416667	0.5	13.663875
8.425000	0.5	12.849250
8.433333	0.5	11.879750
8.441667	0.5	10.809750
8.450000	0.5	9.693750
8.458333	0.5	8.580125
8.466667	0.5	7.508000
8.475000	0.5	6.505375
8.483333	0.5	5.590125
8.491667	0.5	4.771000
8.500000	0.5	4.049500
8.508333	0.5	3.422375
8.516667	0.5	2.883000
8.525000	0.5	2.423125
8.533333	0.5	2.034500
8.541667	0.5	1.705875
8.550000	0.5	1.430500
8.558333	0.5	1.199750
8.566667	0.5	1.007500
8.575000	0.5	0.847750
8.583333	0.5	0.715125
8.591667	0.5	0.605000
8.600000	0.5	0.513875
8.608333	0.5	0.438375
8.616667	0.5	0.375875
8.625000	0.5	0.324250
8.633333	0.5	0.281500
8.641667	0.5	0.245625
8.650000	0.5	0.215500
8.658333	0.5	0.190625
8.666667	0.5	0.169875
8.675000	0.5	0.152625
8.683333	0.5	0.138375
8.691667	0.5	0.125625
8.700000	0.5	0.115375
8.708333	0.5	0.106125
8.716667	0.5	0.098875
8.725000	0.5	0.092250
8.733333	0.5	0.086875
8.741667	0.5	0.082250
8.750000	0.5	0.077750
8.758333	0.5	0.074500
8.766667	0.5	0.071250
8.775000	0.5	0.068500
8.783333	0.5	0.065875
8.791667	0.5	0.063500
8.800000	0.5	0.061375
8.808333	0.5	0.059500
8.816667	0.5	0.058125
8.825000	0.5	0.056750
8.833333	0.5	0.055875
8.841667	0.5	0.054500
8.850000	0.5	0.053500
8.858333	0.5	0.052750
8.866667	0.5	0.052000
8.875000	0.5	0.051625
8.883333	0.5	0.050875
8.891667	0.5	0.050500
8.900000	0.5	0.049625
8.908333	0.5	0.049000
8.916667	0.5	0.048875
8.925000	0.5	0.048875
8.933333	0.5	0.048875
8.941667	0.5	0.048625
8.950000	0.5	0.048875
8.958333	0.5	0.049375
8.966667	0.5	0.049500
8.975000	0.5	0.049500
8.983333	0.5	0.049500
8.991667	0.5	0.049500
9.000000	0.5	0.050000
9.008333	0.5	0.050875
9.016667	0.5	0.051625
9.025000	0.5	0.052500
9.033333	0.5	0.053375
9.041667	0.5	0.053875
9.050000	0.5	0.054250
9.058333	0.5	0.055000
9.066667	0.5	0.055750
9.075000	0.5	0.056625
9.083333	0.5	0.057500
9.091667	0.5	0.058125
9.100000	0.5	0.058875
9.108333	0.5	0.059500
9.116667	0.5	0.059750
9.125000	0.5	0.060125
9.133333	0.5	0.060625
9.141667	0.5	0.061125
9.150000	0.5	0.061375
9.158333	0.5	0.061500
9.166667	0.5	0.061875
9.175000	0.5	0.062000
9.183333	0.5	0.062125
9.191667	0.5	0.062000
9.200000	0.5	0.062375
9.208333	0.5	0.062250
9.216667	0.5	0.061750
9.225000	0.5	0.061375
9.233333	0.5	0.061000
9.241667	0.5	0.060750
9.250000	0.5	0.060250
9.258333	0.5	0.059875
9.266667	0.5	0.059625
9.275000	0.5	0.059375
9.283333	0.5	0.058625
9.291667	0.5	0.058500
9.300000	0.5	0.058125
9.308333	0.5	0.057375
9.316667	0.5	0.057375
9.325000	0.5	0.056875
9.333333	0.5	0.056500
9.341667	0.5	0.056250
9.350000	0.5	0.056000
9.358333	0.5	0.055750
9.366667	0.5	0.055500
9.375000	0.5	0.055000
9.383333	0.5	0.054375
9.391667	0.5	0.053750
9.400000	0.5	0.053250
9.408333	0.5	0.053000
9.416667	0.5	0.052875
9.425000	0.5	0.052750
9.433333	0.5	0.052500
9.441667	0.5	0.052500
9.450000	0.5	0.052250
9.458333	0.5	0.052500
9.466667	0.5	0.052875
9.475000	0.5	0.053375
9.483333	0.5	0.054250
9.491667	0.5	0.055250
9.500000	0.5	0.056250
9.508333	0.5	0.057625
9.516667	0.5	0.059750
9.525000	0.5	0.062375
9.533333	0.5	0.065625
9.541667	0.5	0.069375
9.550000	0.5	0.074250
9.558333	0.5	0.080000
9.566667	0.5	0.087375
9.575000	0.5	0.095625
9.583333	0.5	0.104625
9.591667	0.5	0.116000
9.600000	0.5	0.128750
9.608333	0.5	0.143375
9.616667	0.5	0.161000
9.625000	0.5	0.182750
9.633333	0.5	0.208875
9.641667	0.5	0.240625
9.650000	0.5	0.280125
9.658333	0.5	0.328375
9.666667	0.5	0.387750
9.675000	0.5	0.460750
9.683333	0.5	0.550875
9.691667	0.5	0.660250
9.700000	0.5	0.793250
9.708333	0.5	0.952750
9.716667	0.5	1.142375
9.725000	0.5	1.366750
9.733333	0.5	1.629000
9.741667	0.5	1.932250
9.750000	0.5	2.279125
9.758333	0.5	2.672125
9.766667	0.5	3.112375
9.775000	0.5	3.600125
9.783333	0.5	4.134000
9.791667	0.5	4.711875
9.800000	0.5	5.329875
9.808333	0.5	5.983125
9.816667	0.5	6.664500
9.825000	0.5	7.366875
9.833333	0.5	8.081500
9.841667	0.5	8.798250
9.850000	0.5	9.507375
9.858333	0.5	10.199750
9.866667	0.5	10.863125
9.875000	0.5	11.487625
9.883333	0.5	12.063625
9.891667	0.5	12.582125
9.900000	0.5	13.035000
9.908333	0.5	13.415125
9.916667	0.5	13.716250
9.925000	0.5	13.934625
9.933333	0.5	14.068750
9.941667	0.5	14.117000
9.950000	0.5	14.079500
9.958333	0.5	13.959250
9.966667	0.5	13.759875
9.975000	0.5	13.486375
9.983333	0.5	13.144125
9.991667	0.5	12.740000
10.000000	0.5	12.281875
10.008333	0.5	11.778250
10.016667	0.5	11.236500
10.025000	0.5	10.665125
10.033333	0.5	10.072125
10.041667	0.5	9.465625
10.050000	0.5	8.853500
10.058333	0.5	8.241875
10.066667	0.5	7.638000
10.075000	0.5	7.047750
10.083333	0.5	6.475250
10.091667	0.5	5.924250
10.100000	0.5	5.399125
10.108333	0.5	4.902250
10.116667	0.5	4.434500
10.125000	0.5	3.998000
10.133333	0.5	3.593125
10.141667	0.5	3.219500
10.150000	0.5	2.877375
10.158333	0.5	2.565875
10.166667	0.5	2.283000
10.175000	0.5	2.028250
10.183333	0.5	1.799250
10.191667	0.5	1.595125
10.200000	0.5	1.414000
10.208333	0.5	1.254000
10.216667	0.5	1.113625
10.225000	0.5	0.991000
10.233333	0.5	0.884250
10.241667	0.5	0.792875
10.250000	0.5	0.715125
10.258333	0.5	0.649750
10.266667	0.5	0.595875
10.275000	0.5	0.552250
10.283333	0.5	0.519000
10.291667	0.5	0.495750
10.300000	0.5	0.481500
10.308333	0.5	0.477500
10.316667	0.5	0.483500
10.325000	0.5	0.500375
10.333333	0.5	0.529375
10.341667	0.5	0.571500
10.350000	0.5	0.627500
10.358333	0.5	0.699625
10.366667	0.5	0.790000
10.375000	0.5	0.899875
10.383333	0.5	1.032000
10.391667	0.5	1.188500
10.400000	0.5	1.371750
10.408333	0.5	1.583125
10.416667	0.5	1.825000
10.425000	0.5	2.099625
10.433333	0.5	2.407750
10.441667	0.5	2.749750
10.450000	0.5	3.126375
10.458333	0.5	3.536125
10.466667	0.5	3.977875
10.475000	0.5	4.449875
10.483333	0.5	4.948125
10.491667	0.5	5.467875
10.500000	0.5	6.004250
10.508333	0.5	6.551750
10.516667	0.5	7.103250
10.525000	0.5	7.651250
10.533333	0.5	8.189000
10.541667	0.5	8.708250
10.550000	0.5	9.201000
10.558333	0.5	9.659250
10.566667	0.5	10.076125
10.575000	0.5	10.444750
10.583333	0.5	10.759000
10.591667	0.5	11.013750
10.600000	0.5	11.205125
10.608333	0.5	11.331250
10.616667	0.5	11.389500
10.625000	0.5	11.380375
10.633333	0.5	11.305500
10.641667	0.5	11.166875
10.650000	0.5	10.967375
10.658333	0.5	10.711875
10.666667	0.5	10.404625
10.675000	0.5	10.052000
10.683333	0.5	9.659750
10.691667	0.5	9.235125
10.700000	0.5	8.784000
10.708333	0.5	8.313625
10.716667	0.5	7.830375
10.725000	0.5	7.340250
10.733333	0.5	6.849125
10.741667	0.5	6.362750
10.750000	0.5	5.885500
10.758333	0.5	5.421375
10.766667	0.5	4.974125
10.775000	0.5	4.546250
10.783333	0.5	4.140125
10.791667	0.5	3.757000
10.800000	0.5	3.398250
10.808333	0.5	3.064250
10.816667	0.5	2.755125
10.825000	0.5	2.470625
10.833333	0.5	2.210000
10.841667	0.5	1.972750
10.850000	0.5	1.757125
10.858333	0.5	1.563000
10.866667	0.5	1.388875
10.875000	0.5	1.232625
10.883333	0.5	1.093375
10.891667	0.5	0.970125
10.900000	0.5	0.860250
10.908333	0.5	0.763125
10.916667	0.5	0.678000
10.925000	0.5	0.602625
10.933333	0.5	0.536625
10.941667	0.5	0.478750
10.950000	0.5	0.428375
10.958333	0.5	0.384375
10.966667	0.5	0.345375
10.975000	0.5	0.311500
10.983333	0.5	0.281875
10.991667	0.5	0.256125
11.000000	0.5	0.233750
11.008333	0.5	0.214250
11.016667	0.5	0.197000
11.025000	0.5	0.182000
11.033333	0.5	0.168750
11.041667	0.5	0.157125
11.050000	0.5	0.146750
11.058333	0.5	0.137500
11.066667	0.5	0.129375
11.075000	0.5	0.122125
11.083333	0.5	0.115375
11.091667	0.5	0.109000
11.100000	0.5	0.103375
11.108333	0.5	0.098375
11.116667	0.5	0.093875
11.125000	0.5	0.089875
11.133333	0.5	0.086125
11.141667	0.5	0.082500
11.150000	0.5	0.079000
11.158333	0.5	0.075625
11.166667	0.5	0.072500
11.175000	0.5	0.069875
11.183333	0.5	0.067250
11.191667	0.5	0.064750
11.200000	0.5	0.063000
11.208333	0.5	0.060875
11.216667	0.5	0.059000
11.225000	0.5	0.057250
11.233333	0.5	0.055500
11.241667	0.5	0.053875
11.250000	0.5	0.052500
11.258333	0.5	0.051375
11.266667	0.5	0.050125
11.275000	0.5	0.049250
11.283333	0.5	0.048375
11.291667	0.5	0.047375
11.300000	0.5	0.046750
11.308333	0.5	0.046250
11.316667	0.5	0.045875
11.325000	0.5	0.045750
11.333333	0.5	0.045500
11.341667	0.5	0.044625
11.350000	0.5	0.044875
11.358333	0.5	0.045000
11.366667	0.5	0.044875
11.375000	0.5	0.044250
11.383333	0.5	0.044000
11.391667	0.5	0.044000
11.400000	0.5	0.043875
11.408333	0.5	0.043875
11.416667	0.5	0.044000
11.425000	0.5	0.044250
11.433333	0.5	0.044000
11.441667	0.5	0.044125
11.450000	0.5	0.044000
11.458333	0.5	0.043500
11.466667	0.5	0.043750
11.475000	0.5	0.043750
11.483333	0.5	0.044000
11.491667	0.5	0.043875
11.500000	0.5	0.044250
11.508333	0.5	0.044625
11.516667	0.5	0.044625
11.525000	0.5	0.044750
11.533333	0.5	0.045375
11.541667	0.5	0.045625
11.550000	0.5	0.045875
11.558333	0.5	0.045875
11.566667	0.5	0.046250
11.575000	0.5	0.047000
11.583333	0.5	0.047375
11.591667	0.5	0.047500
11.600000	0.5	0.048250
11.608333	0.5	0.048750
11.616667	0.5	0.049125
11.625000	0.5	0.049500
11.633333	0.5	0.050250
11.641667	0.5	0.050375
11.650000	0.5	0.050000
11.658333	0.5	0.050125
11.666667	0.5	0.049750
11.675000	0.5	0.049875
11.683333	0.5	0.049500
11.691667	0.5	0.049125
11.700000	0.5	0.048500
11.708333	0.5	0.048000
11.716667	0.5	0.047500
11.725000	0.5	0.046750
11.733333	0.5	0.046250
11.741667	0.5	0.045750
11.750000	0.5	0.045125
11.758333	0.5	0.044625
11.766667	0.5	0.044250
11.775000	0.5	0.043250
11.783333	0.5	0.042250
11.791667	0.5	0.041125
11.800000	0.5	0.040125
11.808333	0.5	0.038875
11.816667	0.5	0.037875
11.825000	0.5	0.037000
11.833333	0.5	0.035875
11.841667	0.5	0.035125
11.850000	0.5	0.034250
11.858333	0.5	0.033375
11.866667	0.5	0.032500
11.875000	0.5	0.031750
11.883333	0.5	0.030875
11.891667	0.5	0.029875
11.900000	0.5	0.029125
11.908333	0.5	0.028250
11.916667	0.5	0.027500
11.925000	0.5	0.026875
11.933333	0.5	0.026500
11.941667	0.5	0.026375
11.950000	0.5	0.025625
11.958333	0.5	0.024875
11.966667	0.5	0.024125
11.975000	0.5	0.023750
11.983333	0.5	0.023250
11.991667	0.5	0.022625
12.000000	0.5	0.021750
12.008333	0.5	0.021250
12.016667	0.5	0.020875
12.025000	0.5	0.020250
12.033333	0.5	0.019625
12.041667	0.5	0.019000
12.050000	0.5	0.018625
12.058333	0.5	0.018500
12.066667	0.5	0.018125
12.075000	0.5	0.017625
12.083333	0.5	0.017375
12.091667	0.5	0.017000
12.100000	0.5	0.016250
12.108333	0.5	0.015875
12.116667	0.5	0.015750
12.125000	0.5	0.015750
12.133333	0.5	0.015625
12.141667	0.5	0.015500
12.150000	0.5	0.015125
12.158333	0.5	0.015000
12.166667	0.5	0.014875
12.175000	0.5	0.015125
12.183333	0.5	0.015000
12.191667	0.5	0.014875
12.200000	0.5	0.015250
12.208333	0.5	0.015625
12.216667	0.5	0.015625
12.225000	0.5	0.016125
12.233333	0.5	0.017000
12.241667	0.5	0.017625
12.250000	0.5	0.018250
12.258333	0.5	0.019000
12.266667	0.5	0.020000
12.275000	0.5	0.021250
12.283333	0.5	0.022000
12.291667	0.5	0.023125
12.300000	0.5	0.024250
12.308333	0.5	0.025500
12.316667	0.5	0.026750
12.325000	0.5	0.028250
12.333333	0.5	0.029750
12.341667	0.5	0.030875
12.350000	0.5	0.032000
12.358333	0.5	0.033375
12.366667	0.5	0.034500
12.375000	0.5	0.035125
12.383333	0.5	0.035750
12.391667	0.5	0.036000
12.400000	0.5	0.036250
12.408333	0.5	0.036875
12.416667	0.5	0.036875
12.425000	0.5	0.036875
12.433333	0.5	0.036750
12.441667	0.5	0.036125
12.450000	0.5	0.035250
12.458333	0.5	0.034875
12.466667	0.5	0.034500
12.475000	0.5	0.033625
12.483333	0.5	0.032500
12.491667	0.5	0.031250
12.500000	0.5	0.030125
12.508333	0.5	0.029500
12.516667	0.5	0.028750
12.525000	0.5	0.027250
12.533333	0.5	0.026500
12.541667	0.5	0.025250
12.550000	0.5	0.024000
12.558333	0.5	0.023000
12.566667	0.5	0.022000
12.575000	0.5	0.021125
12.583333	0.5	0.020250
12.591667	0.5	0.019500
12.600000	0.5	0.018625
12.608333	0.5	0.018125
12.616667	0.5	0.017375
12.625000	0.5	0.016875
12.633333	0.5	0.016125
12.641667	0.5	0.015375
12.650000	0.5	0.014375
12.658333	0.5	0.013625
12.666667	0.5	0.012625
12.675000	0.5	0.011750
12.683333	0.5	0.010875
12.691667	0.5	0.010375
12.700000	0.5	0.009875
12.708333	0.5	0.008625
12.716667	0.5	0.007750
12.725000	0.5	0.007250
12.733333	0.5	0.006500
12.741667	0.5	0.006125
12.750000	0.5	0.005375
12.758333	0.5	0.004375
12.766667	0.5	0.003500
12.775000	0.5	0.002750
12.783333	0.5	0.002000
12.791667	0.5	0.001625
12.800000	0.5	0.000750
12.808333	0.5	0.000250
12.816667	0.5	-0.000125
12.825000	0.5	-0.000625
12.833333	0.5	-0.001625
12.841667	0.5	-0.002375
12.850000	0.5	-0.002875
12.858333	0.5	-0.003375
12.866667	0.5	-0.003500
12.875000	0.5	-0.004125
12.883333	0.5	-0.004625
12.891667	0.5	-0.005000
12.900000	0.5	-0.005375
12.908333	0.5	-0.005750
12.916667	0.5	-0.006125
12.925000	0.5	-0.006375
12.933333	0.5	-0.006625
12.941667	0.5	-0.006875
12.950000	0.5	-0.007125
12.958333	0.5	-0.007375
12.966667	0.5	-0.007250
12.975000	0.5	-0.007375
12.983333	0.5	-0.007375
12.991667	0.5	-0.007500
13.000000	0.5	-0.007500
13.008333	0.5	-0.007500
13.016667	0.5	-0.007500
13.025000	0.5	-0.007500
13.033333	0.5	-0.007875
13.041667	0.5	-0.007875
13.050000	0.5	-0.007625
13.058333	0.5	-0.007375
13.066667	0.5	-0.006750
13.075000	0.5	-0.006250
13.083333	0.5	-0.005500
13.091667	0.5	-0.005000
13.100000	0.5	-0.004375
13.108333	0.5	-0.003500
13.116667	0.5	-0.003000
13.125000	0.5	-0.002625
13.133333	0.5	-0.002125
13.141667	0.5	-0.001750
13.150000	0.5	-0.001375
13.158333	0.5	-0.000625
13.166667	0.5	-0.000250
13.175000	0.5	0.000375
13.183333	0.5	0.001125
13.191667	0.5	0.001750
13.200000	0.5	0.002750
13.208333	0.5	0.003750
13.216667	0.5	0.004500
13.225000	0.5	0.005000
13.233333	0.5	0.006000
13.241667	0.5	0.006750
13.250000	0.5	0.007625
13.258333	0.5	0.008375
13.266667	0.5	0.009375
13.275000	0.5	0.010125
13.283333	0.5	0.010625
13.291667	0.5	0.011250
13.300000	0.5	0.011500
13.308333	0.5	0.012500
13.316667	0.5	0.013250
13.325000	0.5	0.014000
13.333333	0.5	0.014000
13.341667	0.5	0.014250
13.350000	0.5	0.014875
13.358333	0.5	0.015250
13.366667	0.5	0.016000
13.375000	0.5	0.016750
13.383333	0.5	0.017250
13.391667	0.5	0.017750
13.400000	0.5	0.018125
13.408333	0.5	0.018500
13.416667	0.5	0.018875
13.425000	0.5	0.018750
13.433333	0.5	0.019250
13.441667	0.5	0.019875
13.450000	0.5	0.020375
13.458333	0.5	0.020500
13.466667	0.5	0.020625
13.475000	0.5	0.021125
13.483333	0.5	0.020875
13.491667	0.5	0.021250
13.500000	0.5	0.021250
13.508333	0.5	0.021375
13.516667	0.5	0.021375
13.525000	0.5	0.021500
13.533333	0.5	0.021625
13.541667	0.5	0.021625
13.550000	0.5	0.022000
13.558333	0.5	0.022500
13.566667	0.5	0.022625
13.575000	0.5	0.022625
13.583333	0.5	0.022375
13.591667	0.5	0.022500
13.600000	0.5	0.022250
13.608333	0.5	0.021625
13.616667	0.5	0.021375
13.625000	0.5	0.020750
13.633333	0.5	0.020875
13.641667	0.5	0.020500
13.650000	0.5	0.020000
13.658333	0.5	0.019875
13.666667	0.5	0.019625
13.675000	0.5	0.019000
13.683333	0.5	0.018125
13.691667	0.5	0.017875
13.700000	0.5	0.018000
13.708333	0.5	0.017750
13.716667	0.5	0.017000
13.725000	0.5	0.016625
13.733333	0.5	0.016250
13.741667	0.5	0.015250
13.750000	0.5	0.014500
13.758333	0.5	0.013875
13.766667	0.5	0.013500
13.775000	0.5	0.012625
13.783333	0.5	0.011625
13.791667	0.5	0.011125
13.800000	0.5	0.010000
13.808333	0.5	0.009500
13.816667	0.5	0.009125
13.825000	0.5	0.008500
13.833333	0.5	0.007875
13.841667	0.5	0.007000
13.850000	0.5	0.006250
13.858333	0.5	0.005750
13.866667	0.5	0.005000
13.875000	0.5	0.004625
13.883333	0.5	0.004000
13.891667	0.5	0.003500
13.900000	0.5	0.003250
13.908333	0.5	0.002625
13.916667	0.5	0.001625
13.925000	0.5	0.001750
13.933333	0.5	0.001500
13.941667	0.5	0.000750
13.950000	0.5	0.000500
13.958333	0.5	-0.000125
13.966667	0.5	-0.001000
13.975000	0.5	-0.002125
13.983333	0.5	-0.003000
13.991667	0.5	-0.003875
14.000000	0.5	-0.004125
14.008333	0.5	-0.005000
14.016667	0.5	-0.005500
14.025000	0.5	-0.005750
14.033333	0.5	-0.006625
14.041667	0.5	-0.006625
14.050000	0.5	-0.006875
14.058333	0.5	-0.007375
14.066667	0.5	-0.007750
14.075000	0.5	-0.008375
14.083333	0.5	-0.008625
14.091667	0.5	-0.009000
14.100000	0.5	-0.009500
14.108333	0.5	-0.010000
14.116667	0.5	-0.010500
14.125000	0.5	-0.011000
14.133333	0.5	-0.011625
14.141667	0.5	-0.012000
14.150000	0.5	-0.012250
14.158333	0.5	-0.012250
14.166667	0.5	-0.013000
14.175000	0.5	-0.013375
14.183333	0.5	-0.014125
14.191667	0.5	-0.014875
14.200000	0.5	-0.015625
14.208333	0.5	-0.016000
14.216667	0.5	-0.016750
14.225000	0.5	-0.017625
14.233333	0.5	-0.018000
14.241667	0.5	-0.018500
14.250000	0.5	-0.018875
14.258333	0.5	-0.019375
14.266667	0.5	-0.019625
14.275000	0.5	-0.020500
14.283333	0.5	-0.020875
14.291667	0.5	-0.021375
14.300000	0.5	-0.021375
14.308333	0.5	-0.021625
14.316667	0.5	-0.022250
14.325000	0.5	-0.022250
14.333333	0.5	-0.022125
14.341667	0.5	-0.022625
14.350000	0.5	-0.022500
14.358333	0.5	-0.022625
14.366667	0.5	-0.022875
14.375000	0.5	-0.023375
14.383333	0.5	-0.023500
14.391667	0.5	-0.023375
14.400000	0.5	-0.023125
14.408333	0.5	-0.023500
14.416667	0.5	-0.023625
14.425000	0.5	-0.023375
14.433333	0.5	-0.023250
14.441667	0.5	-0.023125
14.450000	0.5	-0.023500
14.458333	0.5	-0.023250
14.466667	0.5	-0.023375
14.475000	0.5	-0.023500
14.483333	0.5	-0.023500
14.491667	0.5	-0.023875
14.500000	0.5	-0.024125
14.508333	0.5	-0.023625
14.516667	0.5	-0.023125
14.525000	0.5	-0.023000
14.533333	0.5	-0.022625
14.541667	0.5	-0.022375
14.550000	0.5	-0.022250
14.558333	0.5	-0.022125
14.566667	0.5	-0.022000
14.575000	0.5	-0.021750
14.583333	0.5	-0.021625
14.591667	0.5	-0.021500
14.600000	0.5	-0.021375
14.608333	0.5	-0.021125
14.616667	0.5	-0.020250
14.625000	0.5	-0.019500
14.633333	0.5	-0.018875
14.641667	0.5	-0.018250
14.650000	0.5	-0.017625
14.658333	0.5	-0.017375
14.666667	0.5	-0.016875
14.675000	0.5	-0.016000
14.683333	0.5	-0.015625
14.691667	0.5	-0.015125
14.700000	0.5	-0.015000
14.708333	0.5	-0.014125
14.716667	0.5	-0.013250
14.725000	0.5	-0.011875
14.733333	0.5	-0.010875
14.741667	0.5	-0.010125
14.750000	0.5	-0.009125
14.758333	0.5	-0.008750
14.766667	0.5	-0.008000
14.775000	0.5	-0.007250
14.783333	0.5	-0.006625
14.791667	0.5	-0.006000
14.800000	0.5	-0.005250
14.808333	0.5	-0.004250
14.816667	0.5	-0.003625
14.825000	0.5	-0.002875
14.833333	0.5	-0.001875
14.841667	0.5	-0.001375
14.850000	0.5	-0.000750
14.858333	0.5	-0.000125
14.866667	0.5	0.000750
14.875000	0.5	0.001375
14.883333	0.5	0.002000
14.891667	0.5	0.002750
14.900000	0.5	0.003250
14.908333	0.5	0.003875
14.916667	0.5	0.004125
14.925000	0.5	0.004875
14.933333	0.5	0.005500
14.941667	0.5	0.005750
14.950000	0.5	0.006125
14.958333	0.5	0.006375
14.966667	0.5	0.006875
14.975000	0.5	0.007000
14.983333	0.5	0.007500
14.991667	0.5	0.007625
15.000000	0.5	0.008250
15.008333	0.5	0.009125
15.016667	0.5	0.009750
15.025000	0.5	0.010000
15.033333	0.5	0.010375
15.041667	0.5	0.010500
15.050000	0.5	0.010625
15.058333	0.5	0.011000
15.066667	0.5	0.011125
15.075000	0.5	0.010875
15.083333	0.5	0.010875
15.091667	0.5	0.010750
15.100000	0.5	0.010625
15.108333	0.5	0.010375
15.116667	0.5	0.010625
15.125000	0.5	0.011250
15.133333	0.5	0.011625
15.141667	0.5	0.011250
15.150000	0.5	0.010875
15.158333	0.5	0.010750
15.166667	0.5	0.010750
15.175000	0.5	0.010750
15.183333	0.5	0.010250
15.191667	0.5	0.009875
15.200000	0.5	0.009625
15.208333	0.5	0.009375
15.216667	0.5	0.009500
15.225000	0.5	0.009250
15.233333	0.5	0.008500
15.241667	0.5	0.008125
15.250000	0.5	0.007875
15.258333	0.5	0.007625
15.266667	0.5	0.007375
15.275000	0.5	0.007000
15.283333	0.5	0.006875
15.291667	0.5	0.006875
15.300000	0.5	0.006500
15.308333	0.5	0.006375
15.316667	0.5	0.006250
15.325000	0.5	0.006000
15.333333	0.5	0.005875
15.341667	0.5	0.005375
15.350000	0.5	0.005000
15.358333	0.5	0.004500
15.366667	0.5	0.004000
15.375000	0.5	0.003875
15.383333	0.5	0.003375
15.391667	0.5	0.002750
15.400000	0.5	0.002875
15.408333	0.5	0.002625
15.416667	0.5	0.002500
15.425000	0.5	0.002125
15.433333	0.5	0.002125
15.441667	0.5	0.001625
15.450000	0.5	0.001375
15.458333	0.5	0.001000
15.466667	0.5	0.000500
15.475000	0.5	0.000750
15.483333	0.5	0.000625
15.491667	0.5	0.000875
15.500000	0.5	0.000875
15.508333	0.5	0.000625
15.516667	0.5	0.000375
15.525000	0.5	0.000500
15.533333	0.5	0.000250
15.541667	0.5	0.000000
15.550000	0.5	0.000000
15.558333	0.5	0.000000
15.566667	0.5	0.000125
15.575000	0.5	0.000000
15.583333	0.5	0.000000
15.591667	0.5	0.000125
15.600000	0.5	0.000125
15.608333	0.5	0.000375
15.616667	0.5	0.000375
15.625000	0.5	0.000375
15.633333	0.5	0.000625
15.641667	0.5	0.000875
15.650000	0.5	0.000625
15.658333	0.5	0.000750
15.666667	0.5	0.001250
15.675000	0.5	0.001500
15.683333	0.5	0.001375
15.691667	0.5	0.001125
15.700000	0.5	0.001375
15.708333	0.5	0.001250
15.716667	0.5	0.001125
15.725000	0.5	0.001625
15.733333	0.5	0.002000
15.741667	0.5	0.002250
15.750000	0.5	0.002375
15.758333	0.5	0.001875
15.766667	0.5	0.001250
15.775000	0.5	0.001250
15.783333	0.5	0.001250
15.791667	0.5	0.001625
15.800000	0.5	0.002125
15.808333	0.5	0.002000
15.816667	0.5	0.002125
15.825000	0.5	0.002500
15.833333	0.5	0.003000
15.841667	0.5	0.003125
15.850000	0.5	0.003375
15.858333	0.5	0.003375
15.866667	0.5	0.003500
15.875000	0.5	0.003500
15.883333	0.5	0.003750
15.891667	0.5	0.004125
15.900000	0.5	0.004625
15.908333	0.5	0.004750
15.916667	0.5	0.005000
15.925000	0.5	0.005000
15.933333	0.5	0.005125
15.941667	0.5	0.005375
15.950000	0.5	0.005125
15.958333	0.5	0.005250
15.966667	0.5	0.005750
15.975000	0.5	0.006125
15.983333	0.5	0.006375
15.991667	0.5	0.006500
16.000000	0.5	0.006750
16.008333	0.5	0.006875
16.016667	0.5	0.007000
16.025000	0.5	0.007250
16.033333	0.5	0.007375
16.041667	0.5	0.007625
16.050000	0.5	0.008000
16.058333	0.5	0.008875
16.066667	0.5	0.009500
16.075000	0.5	0.009875
16.083333	0.5	0.010125
16.091667	0.5	0.010750
16.100000	0.5	0.011000
16.108333	0.5	0.011375
16.116667	0.5	0.011375
16.125000	0.5	0.011625
16.133333	0.5	0.012000
16.141667	0.5	0.012500
16.150000	0.5	0.012750
16.158333	0.5	0.013250
16.166667	0.5	0.014250
16.175000	0.5	0.015000
16.183333	0.5	0.015625
16.191667	0.5	0.016000
16.200000	0.5	0.016750
16.208333	0.5	0.017250
16.216667	0.5	0.018125
16.225000	0.5	0.018625
16.233333	0.5	0.019000
16.241667	0.5	0.019750
16.250000	0.5	0.020875
16.258333	0.5	0.021625
16.266667	0.5	0.022625
16.275000	0.5	0.023625
16.283333	0.5	0.024625
16.291667	0.5	0.025500
16.300000	0.5	0.026750
16.308333	0.5	0.028250
16.316667	0.5	0.029750
16.325000	0.5	0.031375
16.333333	0.5	0.033125
16.341667	0.5	0.034875
16.350000	0.5	0.036750
16.358333	0.5	0.038875
16.366667	0.5	0.040750
16.375000	0.5	0.042750
16.383333	0.5	0.044625
16.391667	0.5	0.046625
16.400000	0.5	0.048000
16.408333	0.5	0.050000
16.416667	0.5	0.051500
16.425000	0.5	0.052500
16.433333	0.5	0.053250
16.441667	0.5	0.054375
16.450000	0.5	0.054500
16.458333	0.5	0.054875
16.466667	0.5	0.054750
16.475000	0.5	0.054250
16.483333	0.5	0.053750
16.491667	0.5	0.052750
16.500000	0.5	0.051750
16.508333	0.5	0.050000
16.516667	0.5	0.048125
16.525000	0.5	0.046250
16.533333	0.5	0.044125
16.541667	0.5	0.041625
16.550000	0.5	0.038875
16.558333	0.5	0.036125
16.566667	0.5	0.032875
16.575000	0.5	0.029625
16.583333	0.5	0.026500
16.591667	0.5	0.024125
16.600000	0.5	0.021875
16.608333	0.5	0.019000
16.616667	0.5	0.016375
16.625000	0.5	0.013750
16.633333	0.5	0.010875
16.641667	0.5	0.008625
16.650000	0.5	0.006500
16.658333	0.5	0.004625
16.666667	0.5	0.002375
16.675000	0.5	0.000000
16.683333	0.5	-0.001625
16.691667	0.5	-0.003125
16.700000	0.5	-0.004500
16.708333	0.5	-0.005500
16.716667	0.5	-0.006750
16.725000	0.5	-0.007875
16.733333	0.5	-0.009000
16.741667	0.5	-0.009875
16.750000	0.5	-0.010500
16.758333	0.5	-0.011000
16.766667	0.5	-0.011000
16.775000	0.5	-0.011000
16.783333	0.5	-0.010875
16.791667	0.5	-0.010875
16.800000	0.5	-0.010750
16.808333	0.5	-0.010375
16.816667	0.5	-0.010750
16.825000	0.5	-0.010875
16.833333	0.5	-0.010625
16.841667	0.5	-0.010625
16.850000	0.5	-0.010625
16.858333	0.5	-0.010625
16.866667	0.5	-0.010000
16.875000	0.5	-0.009375
16.883333	0.5	-0.009125
16.891667	0.5	-0.008625
16.900000	0.5	-0.008125
16.908333	0.5	-0.007625
16.916667	0.5	-0.006750
16.925000	0.5	-0.006375
16.933333	0.5	-0.006000
16.941667	0.5	-0.006000
16.950000	0.5	-0.006000
16.958333	0.5	-0.005375
16.966667	0.5	-0.005125
16.975000	0.5	-0.004750
16.983333	0.5	-0.004125
16.991667	0.5	-0.003875
17.000000	0.5	-0.003750
17.008333	0.5	-0.003500
17.016667	0.5	-0.003750
17.025000	0.5	-0.004000
17.033333	0.5	-0.004500
17.041667	0.5	-0.005250
17.050000	0.5	-0.005750
17.058333	0.5	-0.005875
17.066667	0.5	-0.006625
17.075000	0.5	-0.007500
17.083333	0.5	-0.008500
17.091667	0.5	-0.009500
17.100000	0.5	-0.011250
17.108333	0.5	-0.013125
17.116667	0.5	-0.014625
17.125000	0.5	-0.016375
17.133333	0.5	-0.018375
17.141667	0.5	-0.020750
17.150000	0.5	-0.023250
17.158333	0.5	-0.025625
17.166667	0.5	-0.028750
17.175000	0.5	-0.032375
17.183333	0.5	-0.036000
17.191667	0.5	-0.039625
17.200000	0.5	-0.043625
17.208333	0.5	-0.047500
17.216667	0.5	-0.051500
17.225000	0.5	-0.055625
17.233333	0.5	-0.060000
17.241667	0.5	-0.064375
17.250000	0.5	-0.068750
17.258333	0.5	-0.072875
17.266667	0.5	-0.076750
17.275000	0.5	-0.080250
17.283333	0.5	-0.084125
17.291667	0.5	-0.087750
17.300000	0.5	-0.091000
17.308333	0.5	-0.093375
17.316667	0.5	-0.095750
17.325000	0.5	-0.097625
17.333333	0.5	-0.098750
17.341667	0.5	-0.099625
17.350000	0.5	-0.100250
17.358333	0.5	-0.100250
17.366667	0.5	-0.099875
17.375000	0.5	-0.099250
17.383333	0.5	-0.097875
17.391667	0.5	-0.096125
17.400000	0.5	-0.093875
17.408333	0.5	-0.091625
17.416667	0.5	-0.088875
17.425000	0.5	-0.085875
17.433333	0.5	-0.082625
17.441667	0.5	-0.079125
17.450000	0.5	-0.075000
17.458333	0.5	-0.071250
17.466667	0.5	-0.067750
17.475000	0.5	-0.064250
17.483333	0.5	-0.060500
17.491667	0.5	-0.056750
17.500000	0.5	-0.053500
17.508333	0.5	-0.050250
17.516667	0.5	-0.047000
17.525000	0.5	-0.044125
17.533333	0.5	-0.041125
17.541667	0.5	-0.038000
17.550000	0.5	-0.035250
17.558333	0.5	-0.032625
17.566667	0.5	-0.030500
17.575000	0.5	-0.028125
17.583333	0.5	-0.026625
17.591667	0.5	-0.025000
17.600000	0.5	-0.023750
17.608333	0.5	-0.022500
17.616667	0.5	-0.021000
17.625000	0.5	-0.020500
17.633333	0.5	-0.019375
17.641667	0.5	-0.018375
17.650000	0.5	-0.017625
17.658333	0.5	-0.017000
17.666667	0.5	-0.016500
17.675000	0.5	-0.016375
17.683333	0.5	-0.016000
17.691667	0.5	-0.015250
17.700000	0.5	-0.014375
17.708333	0.5	-0.014125
17.716667	0.5	-0.013875
17.725000	0.5	-0.014000
17.733333	0.5	-0.013250
17.741667	0.5	-0.013000
17.750000	0.5	-0.013250
17.758333	0.5	-0.013125
17.766667	0.5	-0.012750
17.775000	0.5	-0.012625
17.783333	0.5	-0.012250
17.791667	0.5	-0.012000
17.800000	0.5	-0.012000
17.808333	0.5	-0.012000
17.816667	0.5	-0.011875
17.825000	0.5	-0.012000
17.833333	0.5	-0.011875
17.841667	0.5	-0.011500
17.850000	0.5	-0.011125
17.858333	0.5	-0.011000
17.866667	0.5	-0.011000
17.875000	0.5	-0.010500
17.883333	0.5	-0.010750
17.891667	0.5	-0.010750
17.900000	0.5	-0.010500
17.908333	0.5	-0.010375
17.916667	0.5	-0.010000
17.925000	0.5	-0.009750
17.933333	0.5	-0.009500
17.941667	0.5	-0.009125
17.950000	0.5	-0.008625
17.958333	0.5	-0.008375
17.966667	0.5	-0.008250
17.975000	0.5	-0.008500
17.983333	0.5	-0.008750
17.991667	0.5	-0.008375
18.000000	0.5	-0.007875
18.008333	0.5	-0.007500
18.016667	0.5	-0.007500
18.025000	0.5	-0.007125
18.033333	0.5	-0.006875
18.041667	0.5	-0.007250
18.050000	0.5	-0.007125
18.058333	0.5	-0.007375
18.066667	0.5	-0.007750
18.075000	0.5	-0.007875
18.083333	0.5	-0.008125
18.091667	0.5	-0.008875
18.100000	0.5	-0.009000
18.108333	0.5	-0.008750
18.116667	0.5	-0.008750
18.125000	0.5	-0.009375
18.133333	0.5	-0.009750
18.141667	0.5	-0.010250
18.150000	0.5	-0.010875
18.158333	0.5	-0.011500
18.166667	0.5	-0.011875
18.175000	0.5	-0.012500
18.183333	0.5	-0.013125
18.191667	0.5	-0.013875
18.200000	0.5	-0.014750
18.208333	0.5	-0.015500
18.216667	0.5	-0.016250
18.225000	0.5	-0.017250
18.233333	0.5	-0.018375
18.241667	0.5	-0.020000
18.250000	0.5	-0.021375
18.258333	0.5	-0.022000
18.266667	0.5	-0.023375
18.275000	0.5	-0.024750
18.283333	0.5	-0.026375
18.291667	0.5	-0.027625
18.300000	0.5	-0.028875
18.308333	0.5	-0.030500
18.316667	0.5	-0.031875
18.325000	0.5	-0.033250
18.333333	0.5	-0.034500
18.341667	0.5	-0.035875
18.350000	0.5	-0.036875
18.358333	0.5	-0.038125
18.366667	0.5	-0.039125
18.375000	0.5	-0.040250
18.383333	0.5	-0.041250
18.391667	0.5	-0.042250
18.400000	0.5	-0.043375
18.408333	0.5	-0.043750
18.416667	0.5	-0.044000
18.425000	0.5	-0.044250
18.433333	0.5	-0.044375
18.441667	0.5	-0.044125
18.450000	0.5	-0.044125
18.458333	0.5	-0.043500
18.466667	0.5	-0.042875
18.475000	0.5	-0.042000
18.483333	0.5	-0.041625
18.491667	0.5	-0.041000
18.500000	0.5	-0.040250
18.508333	0.5	-0.039250
18.516667	0.5	-0.038625
18.525000	0.5	-0.037750
18.533333	0.5	-0.037000
18.541667	0.5	-0.035750
18.550000	0.5	-0.035125
18.558333	0.5	-0.034500
18.566667	0.5	-0.033500
18.575000	0.5	-0.032500
18.583333	0.5	-0.031500
18.591667	0.5	-0.030500
18.600000	0.5	-0.029125
18.608333	0.5	-0.028250
18.616667	0.5	-0.027375
18.625000	0.5	-0.026375
18.633333	0.5	-0.026000
18.641667	0.5	-0.025000
18.650000	0.5	-0.024375
18.658333	0.5	-0.023750
18.666667	0.5	-0.023500
18.675000	0.5	-0.023125
18.683333	0.5	-0.022875
18.691667	0.5	-0.022625
18.700000	0.5	-0.022375
18.708333	0.5	-0.021625
18.716667	0.5	-0.021250
18.725000	0.5	-0.021000
18.733333	0.5	-0.020875
18.741667	0.5	-0.020625
18.750000	0.5	-0.020500
18.758333	0.5	-0.020500
18.766667	0.5	-0.020375
18.775000	0.5	-0.021125
18.783333	0.5	-0.020875
18.791667	0.5	-0.020750
18.800000	0.5	-0.020375
18.808333	0.5	-0.020125
18.816667	0.5	-0.020375
18.825000	0.5	-0.020125
18.833333	0.5	-0.020125
18.841667	0.5	-0.020000
18.850000	0.5	-0.019625
18.858333	0.5	-0.019375
18.866667	0.5	-0.019250
18.875000	0.5	-0.018875
18.883333	0.5	-0.018375
18.891667	0.5	-0.018625
18.900000	0.5	-0.018750
18.908333	0.5	-0.018500
18.916667	0.5	-0.018125
18.925000	0.5	-0.018000
18.933333	0.5	-0.017875
18.941667	0.5	-0.017625
18.950000	0.5	-0.017000
18.958333	0.5	-0.016875
18.966667	0.5	-0.016250
18.975000	0.5	-0.015875
18.983333	0.5	-0.015250
18.991667	0.5	-0.015000
19.000000	0.5	-0.014625
19.008333	0.5	-0.014625
19.016667	0.5	-0.014500
19.025000	0.5	-0.014250
19.033333	0.5	-0.014000
19.041667	0.5	-0.014000
19.050000	0.5	-0.014000
19.058333	0.5	-0.014125
19.066667	0.5	-0.013625
19.075000	0.5	-0.013500
19.083333	0.5	-0.013125
19.091667	0.5	-0.012875
19.100000	0.5	-0.012625
19.108333	0.5	-0.012625
19.116667	0.5	-0.012375
19.125000	0.5	-0.012375
19.133333	0.5	-0.012125
19.141667	0.5	-0.012250
19.150000	0.5	-0.012750
19.158333	0.5	-0.012625
19.166667	0.5	-0.012125
19.175000	0.5	-0.012000
19.183333	0.5	-0.012250
19.191667	0.5	-0.011875
19.200000	0.5	-0.011750
19.208333	0.5	-0.011625
19.216667	0.5	-0.011750
19.225000	0.5	-0.012250
19.233333	0.5	-0.012250
19.241667	0.5	-0.012500
19.250000	0.5	-0.013000
19.258333	0.5	-0.013000
19.266667	0.5	-0.013000
19.275000	0.5	-0.013250
19.283333	0.5	-0.013750
19.291667	0.5	-0.014125
19.300000	0.5	-0.014625
19.308333	0.5	-0.014750
19.316667	0.5	-0.015000
19.325000	0.5	-0.015250
19.333333	0.5	-0.015375
19.341667	0.5	-0.015750
19.350000	0.5	-0.016375
19.358333	0.5	-0.017125
19.366667	0.5	-0.017250
19.375000	0.5	-0.017625
19.383333	0.5	-0.018125
19.391667	0.5	-0.018625
19.400000	0.5	-0.018875
19.408333	0.5	-0.019000
19.416667	0.5	-0.019375
19.425000	0.5	-0.019625
19.433333	0.5	-0.020625
19.441667	0.5	-0.021000
19.450000	0.5	-0.021500
19.458333	0.5	-0.021875
19.466667	0.5	-0.022750
19.475000	0.5	-0.023500
19.483333	0.5	-0.024375
19.491667	0.5	-0.025125
19.500000	0.5	-0.025875
19.508333	0.5	-0.026500
19.516667	0.5	-0.027375
19.525000	0.5	-0.028375
19.533333	0.5	-0.029125
19.541667	0.5	-0.029875
19.550000	0.5	-0.030250
19.558333	0.5	-0.031000
19.566667	0.5	-0.032125
19.575000	0.5	-0.033250
19.583333	0.5	-0.034125
19.591667	0.5	-0.034875
19.600000	0.5	-0.035750
19.608333	0.5	-0.036625
19.616667	0.5	-0.037625
19.625000	0.5	-0.038375
19.633333	0.5	-0.039250
19.641667	0.5	-0.040125
19.650000	0.5	-0.040875
19.658333	0.5	-0.041625
19.666667	0.5	-0.042750
19.675000	0.5	-0.043750
19.683333	0.5	-0.044125
19.691667	0.5	-0.045375
19.700000	0.5	-0.046000
19.708333	0.5	-0.046625
19.716667	0.5	-0.047000
19.725000	0.5	-0.047500
19.733333	0.5	-0.047875
19.741667	0.5	-0.048125
19.750000	0.5	-0.048500
19.758333	0.5	-0.048500
19.766667	0.5	-0.048500
19.775000	0.5	-0.048750
19.783333	0.5	-0.049000
19.791667	0.5	-0.049000
19.800000	0.5	-0.049375
19.808333	0.5	-0.049625
19.816667	0.5	-0.049750
19.825000	0.5	-0.049250
19.833333	0.5	-0.048875
19.841667	0.5	-0.048625
19.850000	0.5	-0.047750
19.858333	0.5	-0.047375
19.866667	0.5	-0.047000
19.875000	0.5	-0.046000
19.883333	0.5	-0.045250
19.891667	0.5	-0.044875
19.900000	0.5	-0.044125
19.908333	0.5	-0.043250
19.916667	0.5	-0.042750
19.925000	0.5	-0.042000
19.933333	0.5	-0.041000
19.941667	0.5	-0.040375
19.950000	0.5	-0.039750
19.958333	0.5	-0.039125
19.966667	0.5	-0.038000
19.975000	0.5	-0.037500
19.983333	0.5	-0.036750
19.991667	0.5	-0.036125
20.000000	0.5	-0.035125
20.008333	0.5	-0.034375
20.016667	0.5	-0.033875
20.025000	0.5	-0.033125
20.033333	0.5	-0.032250
20.041667	0.5	-0.031875
20.050000	0.5	-0.031250
20.058333	0.5	-0.030500
20.066667	0.5	-0.030000
20.075000	0.5	-0.029375
20.083333	0.5	-0.028750
20.091667	0.5	-0.028625
20.100000	0.5	-0.028375
20.108333	0.5	-0.027875
20.116667	0.5	-0.027750
20.125000	0.5	-0.027750
20.133333	0.5	-0.027625
20.141667	0.5	-0.027125
20.150000	0.5	-0.026750
20.158333	0.5	-0.026500
20.166667	0.5	-0.026875
20.175000	0.5	-0.026500
20.183333	0.5	-0.026125
20.191667	0.5	-0.026000
20.200000	0.5	-0.026000
20.208333	0.5	-0.026000
20.216667	0.5	-0.026125
20.225000	0.5	-0.026125
20.233333	0.5	-0.026375
20.241667	0.5	-0.025875
20.250000	0.5	-0.025875
20.258333	0.5	-0.025875
20.266667	0.5	-0.026000
20.275000	0.5	-0.026000
20.283333	0.5	-0.025625
20.291667	0.5	-0.025500
20.300000	0.5	-0.025750
20.308333	0.5	-0.026125
20.316667	0.5	-0.026375
20.325000	0.5	-0.026625
20.333333	0.5	-0.026625
20.341667	0.5	-0.026500
20.350000	0.5	-0.026250
20.358333	0.5	-0.026000
20.366667	0.5	-0.025875
20.375000	0.5	-0.026000
20.383333	0.5	-0.025875
20.391667	0.5	-0.026000
20.400000	0.5	-0.026000
20.408333	0.5	-0.025500
20.416667	0.5	-0.025125
20.425000	0.5	-0.024750
20.433333	0.5	-0.024500
20.441667	0.5	-0.024375
20.450000	0.5	-0.024250
20.458333	0.5	-0.024000
20.466667	0.5	-0.023750
20.475000	0.5	-0.023375
20.483333	0.5	-0.022875
20.491667	0.5	-0.021625
20.500000	0.5	-0.021000
20.508333	0.5	-0.020000
20.516667	0.5	-0.019250
20.525000	0.5	-0.018000
20.533333	0.5	-0.017000
20.541667	0.5	-0.015875
20.550000	0.5	-0.014625
20.558333	0.5	-0.013250
20.566667	0.5	-0.011750
20.575000	0.5	-0.010750
20.583333	0.5	-0.009125
20.591667	0.5	-0.007875
20.600000	0.5	-0.006250
20.608333	0.5	-0.004750
20.616667	0.5	-0.003000
20.625000	0.5	-0.001625
20.633333	0.5	-0.000375
20.641667	0.5	0.000625
20.650000	0.5	0.001875
20.658333	0.5	0.003125
20.666667	0.5	0.004250
20.675000	0.5	0.005125
20.683333	0.5	0.006000
20.691667	0.5	0.006375
20.700000	0.5	0.007125
20.708333	0.5	0.007750
20.716667	0.5	0.008000
20.725000	0.5	0.008000
20.733333	0.5	0.007625
20.741667	0.5	0.007125
20.750000	0.5	0.006500
20.758333	0.5	0.006250
20.766667	0.5	0.005625
20.775000	0.5	0.004625
20.783333	0.5	0.003875
20.791667	0.5	0.002625
20.800000	0.5	0.001375
20.808333	0.5	0.000000
20.816667	0.5	-0.001875
20.825000	0.5	-0.003500
20.833333	0.5	-0.004875
20.841667	0.5	-0.006375
20.850000	0.5	-0.007500
20.858333	0.5	-0.009250
20.866667	0.5	-0.010875
20.875000	0.5	-0.012250
20.883333	0.5	-0.013500
20.891667	0.5	-0.015000
20.900000	0.5	-0.016125
20.908333	0.5	-0.017250
20.916667	0.5	-0.018500
20.925000	0.5	-0.019750
20.933333	0.5	-0.021000
20.941667	0.5	-0.021875
20.950000	0.5	-0.022500
20.958333	0.5	-0.023375
20.966667	0.5	-0.024000
20.975000	0.5	-0.024625
20.983333	0.5	-0.025250
20.991667	0.5	-0.025875
21.000000	0.5	-0.026250
21.008333	0.5	-0.026375
21.016667	0.5	-0.026500
21.025000	0.5	-0.026750
21.033333	0.5	-0.027000
21.041667	0.5	-0.027250
21.050000	0.5	-0.027250
21.058333	0.5	-0.027125
21.066667	0.5	-0.027375
21.075000	0.5	-0.027750
21.083333	0.5	-0.027500
21.091667	0.5	-0.027500
21.100000	0.5	-0.027375
21.108333	0.5	-0.027125
21.116667	0.5	-0.026750
21.125000	0.5	-0.026875
21.133333	0.5	-0.026625
21.141667	0.5	-0.026375
21.150000	0.5	-0.025750
21.158333	0.5	-0.025625
21.166667	0.5	-0.025875
21.175000	0.5	-0.025625
21.183333	0.5	-0.025500
21.191667	0.5	-0.025750
21.200000	0.5	-0.025875
21.208333	0.5	-0.025750
21.216667	0.5	-0.025375
21.225000	0.5	-0.025250
21.233333	0.5	-0.025000
21.241667	0.5	-0.024500
21.250000	0.5	-0.024000
21.258333	0.5	-0.023750
21.266667	0.5	-0.023125
21.275000	0.5	-0.022625
21.283333	0.5	-0.022375
21.291667	0.5	-0.022625
21.300000	0.5	-0.022250
21.308333	0.5	-0.021625
21.316667	0.5	-0.021125
21.325000	0.5	-0.020750
21.333333	0.5	-0.020250
21.341667	0.5	-0.019875
21.350000	0.5	-0.019375
21.358333	0.5	-0.018875
21.366667	0.5	-0.018500
21.375000	0.5	-0.018000
21.383333	0.5	-0.017625
21.391667	0.5	-0.017125
21.400000	0.5	-0.016375
21.408333	0.5	-0.016250
21.416667	0.5	-0.016125
21.425000	0.5	-0.016250
21.433333	0.5	-0.016375
21.441667	0.5	-0.015625
21.450000	0.5	-0.015625
21.458333	0.5	-0.015625
21.466667	0.5	-0.015625
21.475000	0.5	-0.015500
21.483333	0.5	-0.015500
21.491667	0.5	-0.015000
21.500000	0.5	-0.014875
21.508333	0.5	-0.014625
21.516667	0.5	-0.014500
21.525000	0.5	-0.014750
21.533333	0.5	-0.014625
21.541667	0.5	-0.014375
21.550000	0.5	-0.014750
21.558333	0.5	-0.015375
21.566667	0.5	-0.015625
21.575000	0.5	-0.015750
21.583333	0.5	-0.015750
21.591667	0.5	-0.015750
21.600000	0.5	-0.015750
21.608333	0.5	-0.016000
21.616667	0.5	-0.016250
21.625000	0.5	-0.016625
21.633333	0.5	-0.016875
21.641667	0.5	-0.017250
21.650000	0.5	-0.017750
21.658333	0.5	-0.018375
21.666667	0.5	-0.018375
21.675000	0.5	-0.019000
21.683333	0.5	-0.019375
21.691667	0.5	-0.019625
21.700000	0.5	-0.019875
21.708333	0.5	-0.020500
21.716667	0.5	-0.020875
21.725000	0.5	-0.020875
21.733333	0.5	-0.021250
21.741667	0.5	-0.021500
21.750000	0.5	-0.021125
21.758333	0.5	-0.021250
21.766667	0.5	-0.021750
21.775000	0.5	-0.022125
21.783333	0.5	-0.022250
21.791667	0.5	-0.022625
21.800000	0.5	-0.022750
21.808333	0.5	-0.023250
21.816667	0.5	-0.023375
21.825000	0.5	-0.023625
21.833333	0.5	-0.023750
21.841667	0.5	-0.024125
21.850000	0.5	-0.024375
21.858333	0.5	-0.024500
21.866667	0.5	-0.024500
21.875000	0.5	-0.024500
21.883333	0.5	-0.024250
21.891667	0.5	-0.024250
21.900000	0.5	-0.024500
21.908333	0.5	-0.024375
21.916667	0.5	-0.024125
21.925000	0.5	-0.024000
21.933333	0.5	-0.023500
21.941667	0.5	-0.023750
21.950000	0.5	-0.023750
21.958333	0.5	-0.023625
21.966667	0.5	-0.023500
21.975000	0.5	-0.023250
21.983333	0.5	-0.022750
21.991667	0.5	-0.022250
22.000000	0.5	-0.022125
22.008333	0.5	-0.021625
22.016667	0.5	-0.021375
22.025000	0.5	-0.021500
22.033333	0.5	-0.021500
22.041667	0.5	-0.021625
22.050000	0.5	-0.021500
22.058333	0.5	-0.021125
22.066667	0.5	-0.020875
22.075000	0.5	-0.021000
22.083333	0.5	-0.020625
22.091667	0.5	-0.020750
22.100000	0.5	-0.020750
22.108333	0.5	-0.020625
22.116667	0.5	-0.020125
22.125000	0.5	-0.019875
22.133333	0.5	-0.020125
22.141667	0.5	-0.020000
22.150000	0.5	-0.019875
22.158333	0.5	-0.020000
22.166667	0.5	-0.019875
22.175000	0.5	-0.019750
22.183333	0.5	-0.020000
22.191667	0.5	-0.020375
22.200000	0.5	-0.020375
22.208333	0.5	-0.020375
22.216667	0.5	-0.020000
22.225000	0.5	-0.019875
22.233333	0.5	-0.019750
22.241667	0.5	-0.019750
22.250000	0.5	-0.019500
22.258333	0.5	-0.019750
22.266667	0.5	-0.019750
22.275000	0.5	-0.019250
22.283333	0.5	-0.018875
22.291667	0.5	-0.018375
22.300000	0.5	-0.018000
22.308333	0.5	-0.017500
22.316667	0.5	-0.017375
22.325000	0.5	-0.016875
22.333333	0.5	-0.016750
22.341667	0.5	-0.016375
22.350000	0.5	-0.016000
22.358333	0.5	-0.015625
22.366667	0.5	-0.015625
22.375000	0.5	-0.015750
22.383333	0.5	-0.015875
22.391667	0.5	-0.015250
22.400000	0.5	-0.014500
22.408333	0.5	-0.014500
22.416667	0.5	-0.014250
22.425000	0.5	-0.013750
22.433333	0.5	-0.013375
22.441667	0.5	-0.013125
22.450000	0.5	-0.012500
22.458333	0.5	-0.012250
22.466667	0.5	-0.011750
22.475000	0.5	-0.011500
22.483333	0.5	-0.010750
22.491667	0.5	-0.010375
22.500000	0.5	-0.010375
22.508333	0.5	-0.010000
22.516667	0.5	-0.009875
22.525000	0.5	-0.009875
22.533333	0.5	-0.009750
22.541667	0.5	-0.009750
22.550000	0.5	-0.009250
22.558333	0.5	-0.008875
22.566667	0.5	-0.008250
22.575000	0.5	-0.008250
22.583333	0.5	-0.008250
22.591667	0.5	-0.008250
22.600000	0.5	-0.008500
22.608333	0.5	-0.008750
22.616667	0.5	-0.008500
22.625000	0.5	-0.008125
22.633333	0.5	-0.008625
22.641667	0.5	-0.008750
22.650000	0.5	-0.008500
22.658333	0.5	-0.008625
22.666667	0.5	-0.008875
22.675000	0.5	-0.008875
22.683333	0.5	-0.008375
22.691667	0.5	-0.008375
22.700000	0.5	-0.008625
22.708333	0.5	-0.008625
22.716667	0.5	-0.008500
22.725000	0.5	-0.008500
22.733333	0.5	-0.008625
22.741667	0.5	-0.008625
22.750000	0.5	-0.009250
22.758333	0.5	-0.009125
22.766667	0.5	-0.009625
22.775000	0.5	-0.010000
22.783333	0.5	-0.010500
22.791667	0.5	-0.011125
22.800000	0.5	-0.011125
22.808333	0.5	-0.011125
22.816667	0.5	-0.011250
22.825000	0.5	-0.011375
22.833333	0.5	-0.012000
22.841667	0.5	-0.012250
22.850000	0.5	-0.013125
22.858333	0.5	-0.013125
22.866667	0.5	-0.013125
22.875000	0.5	-0.013500
22.883333	0.5	-0.013625
22.891667	0.5	-0.013500
22.900000	0.5	-0.013000
22.908333	0.5	-0.013125
22.916667	0.5	-0.013125
22.925000	0.5	-0.013875
22.933333	0.5	-0.014500
22.941667	0.5	-0.015125
22.950000	0.5	-0.015250
22.958333	0.5	-0.015375
22.966667	0.5	-0.014875
22.975000	0.5	-0.014750
22.983333	0.5	-0.014750
22.991667	0.5	-0.014250
23.000000	0.5	-0.014000
23.008333	0.5	-0.013875
23.016667	0.5	-0.013750
23.025000	0.5	-0.013750
23.033333	0.5	-0.013750
23.041667	0.5	-0.013625
23.050000	0.5	-0.013125
23.058333	0.5	-0.012750
23.066667	0.5	-0.012625
23.075000	0.5	-0.012250
23.083333	0.5	-0.011625
23.091667	0.5	-0.011250
23.100000	0.5	-0.011000
23.108333	0.5	-0.010875
23.116667	0.5	-0.010625
23.125000	0.5	-0.010250
23.133333	0.5	-0.010125
23.141667	0.5	-0.009500
23.150000	0.5	-0.009125
23.158333	0.5	-0.008625
23.166667	0.5	-0.008000
23.175000	0.5	-0.007375
23.183333	0.5	-0.006750
23.191667	0.5	-0.006625
23.200000	0.5	-0.006500
23.208333	0.5	-0.006000
23.216667	0.5	-0.005750
23.225000	0.5	-0.005500
23.233333	0.5	-0.005000
23.241667	0.5	-0.004125
23.250000	0.5	-0.004250
23.258333	0.5	-0.004375
23.266667	0.5	-0.004375
23.275000	0.5	-0.004375
23.283333	0.5	-0.004250
23.291667	0.5	-0.004000
23.300000	0.5	-0.003875
23.308333	0.5	-0.004125
23.316667	0.5	-0.004125
23.325000	0.5	-0.004500
23.333333	0.5	-0.004375
23.341667	0.5	-0.004250
23.350000	0.5	-0.004625
23.358333	0.5	-0.004750
23.366667	0.5	-0.005000
23.375000	0.5	-0.005375
23.383333	0.5	-0.006125
23.391667	0.5	-0.006375
23.400000	0.5	-0.006625
23.408333	0.5	-0.007125
23.416667	0.5	-0.007750
23.425000	0.5	-0.008250
23.433333	0.5	-0.008750
23.441667	0.5	-0.009125
23.450000	0.5	-0.009500
23.458333	0.5	-0.009875
23.466667	0.5	-0.010375
23.475000	0.5	-0.011000
23.483333	0.5	-0.011500
23.491667	0.5	-0.011875
23.500000	0.5	-0.012000
23.508333	0.5	-0.012750
23.516667	0.5	-0.013500
23.525000	0.5	-0.014000
23.533333	0.5	-0.014000
23.541667	0.5	-0.014625
23.550000	0.5	-0.015125
23.558333	0.5	-0.015875
23.566667	0.5	-0.016500
23.575000	0.5	-0.016625
23.583333	0.5	-0.016500
23.591667	0.5	-0.016625
23.600000	0.5	-0.016750
23.608333	0.5	-0.017250
23.616667	0.5	-0.017125
23.625000	0.5	-0.017250
23.633333	0.5	-0.016500
23.641667	0.5	-0.016125
23.650000	0.5	-0.016250
23.658333	0.5	-0.016000
23.666667	0.5	-0.016250
23.675000	0.5	-0.016875
23.683333	0.5	-0.017000
23.691667	0.5	-0.016875
23.700000	0.5	-0.017125
23.708333	0.5	-0.017250
23.716667	0.5	-0.016875
23.725000	0.5	-0.016500
23.733333	0.5	-0.016250
23.741667	0.5	-0.015875
23.750000	0.5	-0.015625
23.758333	0.5	-0.015500
23.766667	0.5	-0.015750
23.775000	0.5	-0.016125
23.783333	0.5	-0.016250
23.791667	0.5	-0.016250
23.800000	0.5	-0.015750
23.808333	0.5	-0.015750
23.816667	0.5	-0.015250
23.825000	0.5	-0.014750
23.833333	0.5	-0.014750
23.841667	0.5	-0.014625
23.850000	0.5	-0.014625
23.858333	0.5	-0.014500
23.866667	0.5	-0.014500
23.875000	0.5	-0.014750
23.883333	0.5	-0.014250
23.891667	0.5	-0.013625
23.900000	0.5	-0.013625
23.908333	0.5	-0.013625
23.916667	0.5	-0.013250
23.925000	0.5	-0.013250
23.933333	0.5	-0.013000
23.941667	0.5	-0.012750
23.950000	0.5	-0.012875
23.958333	0.5	-0.012875
23.966667	0.5	-0.012875
23.975000	0.5	-0.012250
23.983333	0.5	-0.011500
23.991667	0.5	-0.011250
24.000000	0.5	-0.011000
24.008333	0.5	-0.010875
24.016667	0.5	-0.010750
24.025000	0.5	-0.010875
24.033333	0.5	-0.010750
24.041667	0.5	-0.010750
24.050000	0.5	-0.010500
24.058333	0.5	-0.010500
24.066667	0.5	-0.010250
24.075000	0.5	-0.009750
24.083333	0.5	-0.009375
24.091667	0.5	-0.009000
24.100000	0.5	-0.009000
24.108333	0.5	-0.008750
24.116667	0.5	-0.008375
24.125000	0.5	-0.008375
24.133333	0.5	-0.008125
24.141667	0.5	-0.007875
24.150000	0.5	-0.007875
24.158333	0.5	-0.008000
24.166667	0.5	-0.007875
24.175000	0.5	-0.007750
24.183333	0.5	-0.007500
24.191667	0.5	-0.007375
24.200000	0.5	-0.007625
24.208333	0.5	-0.007500
24.216667	0.5	-0.007625
24.225000	0.5	-0.007500
24.233333	0.5	-0.007500
24.241667	0.5	-0.007625
24.250000	0.5	-0.007500
24.258333	0.5	-0.007375
24.266667	0.5	-0.007500
24.275000	0.5	-0.007375
24.283333	0.5	-0.007750
24.291667	0.5	-0.007875
24.300000	0.5	-0.008250
24.308333	0.5	-0.008250
24.316667	0.5	-0.008250
24.325000	0.5	-0.008375
24.333333	0.5	-0.008250
24.341667	0.5	-0.008625
24.350000	0.5	-0.008750
24.358333	0.5	-0.008625
24.366667	0.5	-0.008250
24.375000	0.5	-0.008250
24.383333	0.5	-0.008250
24.391667	0.5	-0.008250
24.400000	0.5	-0.008125
24.408333	0.5	-0.008250
24.416667	0.5	-0.008125
24.425000	0.5	-0.008125
24.433333	0.5	-0.008000
24.441667	0.5	-0.008375
24.450000	0.5	-0.008125
24.458333	0.5	-0.008000
24.466667	0.5	-0.008375
24.475000	0.5	-0.008500
24.483333	0.5	-0.008750
24.491667	0.5	-0.008625
24.500000	0.5	-0.008500
24.508333	0.5	-0.008750
24.516667	0.5	-0.008625
24.525000	0.5	-0.008500
24.533333	0.5	-0.008500
24.541667	0.5	-0.008375
24.550000	0.5	-0.008125
24.558333	0.5	-0.008125
24.566667	0.5	-0.008125
24.575000	0.5	-0.008375
24.583333	0.5	-0.007875
24.591667	0.5	-0.007750
24.600000	0.5	-0.007875
24.608333	0.5	-0.007375
24.616667	0.5	-0.007125
24.625000	0.5	-0.007375
24.633333	0.5	-0.007625
24.641667	0.5	-0.007750
24.650000	0.5	-0.007750
24.658333	0.5	-0.007125
24.666667	0.5	-0.007375
24.675000	0.5	-0.007250
24.683333	0.5	-0.007125
24.691667	0.5	-0.007250
24.700000	0.5	-0.007125
24.708333	0.5	-0.007250
24.716667	0.5	-0.007500
24.725000	0.5	-0.007125
24.733333	0.5	-0.007125
24.741667	0.5	-0.007375
24.750000	0.5	-0.007375
24.758333	0.5	-0.007000
24.766667	0.5	-0.007000
24.775000	0.5	-0.006500
24.783333	0.5	-0.006750
24.791667	0.5	-0.007000
24.800000	0.5	-0.006875
24.808333	0.5	-0.006750
24.816667	0.5	-0.006500
24.825000	0.5	-0.006125
24.833333	0.5	-0.005875
24.841667	0.5	-0.006125
24.850000	0.5	-0.006625
24.858333	0.5	-0.006875
24.866667	0.5	-0.006875
24.875000	0.5	-0.006875
24.883333	0.5	-0.007000
24.891667	0.5	-0.007000
24.900000	0.5	-0.006875
24.908333	0.5	-0.007250
24.916667	0.5	-0.007625
24.925000	0.5	-0.008000
24.933333	0.5	-0.007875
24.941667	0.5	-0.007875
24.950000	0.5	-0.007375
24.958333	0.5	-0.007000
24.966667	0.5	-0.007375
24.975000	0.5	-0.007375
24.983333	0.5	-0.007500
24.991667	0.5	-0.007625
25.000000	0.5	-0.007500
