# Supplementary material for: Dynamic character displacement among a pair of bacterial phyllosphere commensals in situ
Source: Nat Commun. 2022 May 20;13:2836. doi: 10.1038/s41467-022-30469-3 (PMC9123166; doi:10.1038/s41467-022-30469-3)
Supplement: Supplementary file 11 — Source Data [file 41467_2022_30469_MOESM11_ESM.zip › Source Data/Supplementary Figure 5/Xylose+Glucose t1 c.txt]

File Path	chrom://marshall/Chromeleon7/HPLC_Ultimate_3000/Users/helucas/20200720_OrganicAcids_CCR_L257.seq/940.smp/RI_1.channel/RI_1.chm
Channel	RI_1

Injection Information:
Data Vault	Chromeleon7
Injection	Xyl_Glu_t1_c
Injection Number	124
Position	BC5
Comment	
Processing Method	Quantitative
Instrument Method	20200525_Rezex_ROA_OrganicAcid_600uL_2500uM_H2SO4_50A_50D
Type	Unknown
Status	Finished
Injection Date	7/23/2020
Injection Time	1:19:26 AM
Injection Volume (µl)	10.000
Dilution Factor	1.0000
Weight	1.0000

Chromatogram Data Information:
Time Min. (min)	0.000000
Time Max. (min)	25.000000
Data Points	3001
Detector	RI
Generating Data System	Chromeleon 7.2.5.9507
Exporting Data System	Chromeleon 7.2.8.0
Operator	Instrument Controller
Signal Quantity	Refractive 
Signal Unit	µRIU
Signal Min.	-2.628625
Signal Max.	24.285125
Channel	RI_1
Driver Name	RID520Driver.dll
Channel Type	Evaluation
Min. Step (s)	0.5
Max. Step (s)	0.5
Average Step (s)	0.5

Signal Parameter Information:
Signal Info	

Chromatogram Data:
Time (min)	Step (s)	Value (µRIU)
0.000000	n.a.	-0.007750
0.008333	0.5	-0.008125
0.016667	0.5	-0.007750
0.025000	0.5	-0.008000
0.033333	0.5	-0.007750
0.041667	0.5	-0.008125
0.050000	0.5	-0.008500
0.058333	0.5	-0.008750
0.066667	0.5	-0.008875
0.075000	0.5	-0.009250
0.083333	0.5	-0.009375
0.091667	0.5	-0.009375
0.100000	0.5	-0.009500
0.108333	0.5	-0.009750
0.116667	0.5	-0.009500
0.125000	0.5	-0.009875
0.133333	0.5	-0.009875
0.141667	0.5	-0.009750
0.150000	0.5	-0.009750
0.158333	0.5	-0.010125
0.166667	0.5	-0.009875
0.175000	0.5	-0.009875
0.183333	0.5	-0.009875
0.191667	0.5	-0.009750
0.200000	0.5	-0.009250
0.208333	0.5	-0.009000
0.216667	0.5	-0.009375
0.225000	0.5	-0.009625
0.233333	0.5	-0.009625
0.241667	0.5	-0.009625
0.250000	0.5	-0.009750
0.258333	0.5	-0.009125
0.266667	0.5	-0.009000
0.275000	0.5	-0.009250
0.283333	0.5	-0.008875
0.291667	0.5	-0.008625
0.300000	0.5	-0.008625
0.308333	0.5	-0.008625
0.316667	0.5	-0.008375
0.325000	0.5	-0.008250
0.333333	0.5	-0.008625
0.341667	0.5	-0.008500
0.350000	0.5	-0.008500
0.358333	0.5	-0.008500
0.366667	0.5	-0.008750
0.375000	0.5	-0.008375
0.383333	0.5	-0.008375
0.391667	0.5	-0.008375
0.400000	0.5	-0.008000
0.408333	0.5	-0.007750
0.416667	0.5	-0.007250
0.425000	0.5	-0.006750
0.433333	0.5	-0.006375
0.441667	0.5	-0.005625
0.450000	0.5	-0.005500
0.458333	0.5	-0.004875
0.466667	0.5	-0.004375
0.475000	0.5	-0.004125
0.483333	0.5	-0.004000
0.491667	0.5	-0.003875
0.500000	0.5	-0.003750
0.508333	0.5	-0.003875
0.516667	0.5	-0.003875
0.525000	0.5	-0.003750
0.533333	0.5	-0.003250
0.541667	0.5	-0.002625
0.550000	0.5	-0.002625
0.558333	0.5	-0.002625
0.566667	0.5	-0.002750
0.575000	0.5	-0.002375
0.583333	0.5	-0.002500
0.591667	0.5	-0.002500
0.600000	0.5	-0.002375
0.608333	0.5	-0.002000
0.616667	0.5	-0.002000
0.625000	0.5	-0.002500
0.633333	0.5	-0.002750
0.641667	0.5	-0.002750
0.650000	0.5	-0.002750
0.658333	0.5	-0.002250
0.666667	0.5	-0.002125
0.675000	0.5	-0.001750
0.683333	0.5	-0.001375
0.691667	0.5	-0.001375
0.700000	0.5	-0.001500
0.708333	0.5	-0.001625
0.716667	0.5	-0.001500
0.725000	0.5	-0.001125
0.733333	0.5	-0.001000
0.741667	0.5	-0.001000
0.750000	0.5	-0.000750
0.758333	0.5	-0.000625
0.766667	0.5	-0.000500
0.775000	0.5	-0.000625
0.783333	0.5	-0.000750
0.791667	0.5	-0.000750
0.800000	0.5	-0.000625
0.808333	0.5	-0.000750
0.816667	0.5	-0.000625
0.825000	0.5	-0.000875
0.833333	0.5	-0.000625
0.841667	0.5	-0.000500
0.850000	0.5	-0.000750
0.858333	0.5	-0.000875
0.866667	0.5	-0.000875
0.875000	0.5	-0.000500
0.883333	0.5	-0.000625
0.891667	0.5	-0.000875
0.900000	0.5	-0.001000
0.908333	0.5	-0.000625
0.916667	0.5	-0.000375
0.925000	0.5	-0.000500
0.933333	0.5	-0.000875
0.941667	0.5	-0.001125
0.950000	0.5	-0.001500
0.958333	0.5	-0.002000
0.966667	0.5	-0.002375
0.975000	0.5	-0.002500
0.983333	0.5	-0.002625
0.991667	0.5	-0.003250
1.000000	0.5	-0.003000
1.008333	0.5	-0.003125
1.016667	0.5	-0.002750
1.025000	0.5	-0.002625
1.033333	0.5	-0.002875
1.041667	0.5	-0.003125
1.050000	0.5	-0.002750
1.058333	0.5	-0.002875
1.066667	0.5	-0.002875
1.075000	0.5	-0.002500
1.083333	0.5	-0.002250
1.091667	0.5	-0.002250
1.100000	0.5	-0.001875
1.108333	0.5	-0.002000
1.116667	0.5	-0.002000
1.125000	0.5	-0.002125
1.133333	0.5	-0.001750
1.141667	0.5	-0.001875
1.150000	0.5	-0.001500
1.158333	0.5	-0.001000
1.166667	0.5	-0.001125
1.175000	0.5	-0.001250
1.183333	0.5	-0.000875
1.191667	0.5	-0.000750
1.200000	0.5	-0.000500
1.208333	0.5	0.000000
1.216667	0.5	0.000000
1.225000	0.5	0.000125
1.233333	0.5	0.000375
1.241667	0.5	0.000750
1.250000	0.5	0.001125
1.258333	0.5	0.001375
1.266667	0.5	0.001625
1.275000	0.5	0.002000
1.283333	0.5	0.002500
1.291667	0.5	0.002750
1.300000	0.5	0.003375
1.308333	0.5	0.003625
1.316667	0.5	0.004125
1.325000	0.5	0.004625
1.333333	0.5	0.004750
1.341667	0.5	0.005375
1.350000	0.5	0.005750
1.358333	0.5	0.005875
1.366667	0.5	0.005875
1.375000	0.5	0.005875
1.383333	0.5	0.006250
1.391667	0.5	0.006750
1.400000	0.5	0.007125
1.408333	0.5	0.007625
1.416667	0.5	0.007750
1.425000	0.5	0.007625
1.433333	0.5	0.007875
1.441667	0.5	0.008000
1.450000	0.5	0.007750
1.458333	0.5	0.007750
1.466667	0.5	0.007375
1.475000	0.5	0.007500
1.483333	0.5	0.007625
1.491667	0.5	0.007250
1.500000	0.5	0.007125
1.508333	0.5	0.006750
1.516667	0.5	0.006250
1.525000	0.5	0.005750
1.533333	0.5	0.005250
1.541667	0.5	0.004625
1.550000	0.5	0.004125
1.558333	0.5	0.003625
1.566667	0.5	0.003250
1.575000	0.5	0.003125
1.583333	0.5	0.003125
1.591667	0.5	0.002750
1.600000	0.5	0.002750
1.608333	0.5	0.002500
1.616667	0.5	0.002000
1.625000	0.5	0.001500
1.633333	0.5	0.001000
1.641667	0.5	0.000750
1.650000	0.5	0.000000
1.658333	0.5	-0.000500
1.666667	0.5	-0.001125
1.675000	0.5	-0.001875
1.683333	0.5	-0.002625
1.691667	0.5	-0.003125
1.700000	0.5	-0.003625
1.708333	0.5	-0.004125
1.716667	0.5	-0.004500
1.725000	0.5	-0.005000
1.733333	0.5	-0.005375
1.741667	0.5	-0.005875
1.750000	0.5	-0.006625
1.758333	0.5	-0.007125
1.766667	0.5	-0.007500
1.775000	0.5	-0.008250
1.783333	0.5	-0.008625
1.791667	0.5	-0.008625
1.800000	0.5	-0.008750
1.808333	0.5	-0.008875
1.816667	0.5	-0.009750
1.825000	0.5	-0.010250
1.833333	0.5	-0.010625
1.841667	0.5	-0.010500
1.850000	0.5	-0.010500
1.858333	0.5	-0.010500
1.866667	0.5	-0.010750
1.875000	0.5	-0.010875
1.883333	0.5	-0.011250
1.891667	0.5	-0.011250
1.900000	0.5	-0.011125
1.908333	0.5	-0.011375
1.916667	0.5	-0.011750
1.925000	0.5	-0.011875
1.933333	0.5	-0.011875
1.941667	0.5	-0.011500
1.950000	0.5	-0.011625
1.958333	0.5	-0.011750
1.966667	0.5	-0.011875
1.975000	0.5	-0.012000
1.983333	0.5	-0.011750
1.991667	0.5	-0.011500
2.000000	0.5	-0.011125
2.008333	0.5	-0.011000
2.016667	0.5	-0.011125
2.025000	0.5	-0.010750
2.033333	0.5	-0.010750
2.041667	0.5	-0.010875
2.050000	0.5	-0.010375
2.058333	0.5	-0.009875
2.066667	0.5	-0.009500
2.075000	0.5	-0.009125
2.083333	0.5	-0.009000
2.091667	0.5	-0.008750
2.100000	0.5	-0.008375
2.108333	0.5	-0.008125
2.116667	0.5	-0.007875
2.125000	0.5	-0.007250
2.133333	0.5	-0.007125
2.141667	0.5	-0.006875
2.150000	0.5	-0.006750
2.158333	0.5	-0.006625
2.166667	0.5	-0.006750
2.175000	0.5	-0.006500
2.183333	0.5	-0.006625
2.191667	0.5	-0.006375
2.200000	0.5	-0.006000
2.208333	0.5	-0.005625
2.216667	0.5	-0.005250
2.225000	0.5	-0.004750
2.233333	0.5	-0.004500
2.241667	0.5	-0.004000
2.250000	0.5	-0.004125
2.258333	0.5	-0.003875
2.266667	0.5	-0.003500
2.275000	0.5	-0.002625
2.283333	0.5	-0.002500
2.291667	0.5	-0.002125
2.300000	0.5	-0.001750
2.308333	0.5	-0.001750
2.316667	0.5	-0.001625
2.325000	0.5	-0.001625
2.333333	0.5	-0.001500
2.341667	0.5	-0.001500
2.350000	0.5	-0.001750
2.358333	0.5	-0.001625
2.366667	0.5	-0.001625
2.375000	0.5	-0.001500
2.383333	0.5	-0.001500
2.391667	0.5	-0.000875
2.400000	0.5	-0.000375
2.408333	0.5	-0.000375
2.416667	0.5	-0.000375
2.425000	0.5	-0.000250
2.433333	0.5	0.000000
2.441667	0.5	-0.000125
2.450000	0.5	0.000000
2.458333	0.5	0.000500
2.466667	0.5	0.000125
2.475000	0.5	0.000000
2.483333	0.5	0.000125
2.491667	0.5	0.000125
2.500000	0.5	0.000500
2.508333	0.5	0.001125
2.516667	0.5	0.001250
2.525000	0.5	0.001250
2.533333	0.5	0.001250
2.541667	0.5	0.001500
2.550000	0.5	0.001625
2.558333	0.5	0.001625
2.566667	0.5	0.002125
2.575000	0.5	0.002000
2.583333	0.5	0.002500
2.591667	0.5	0.002375
2.600000	0.5	0.002625
2.608333	0.5	0.002750
2.616667	0.5	0.002750
2.625000	0.5	0.002875
2.633333	0.5	0.003000
2.641667	0.5	0.003125
2.650000	0.5	0.003250
2.658333	0.5	0.003500
2.666667	0.5	0.003375
2.675000	0.5	0.003500
2.683333	0.5	0.003625
2.691667	0.5	0.004125
2.700000	0.5	0.004375
2.708333	0.5	0.004625
2.716667	0.5	0.005000
2.725000	0.5	0.005000
2.733333	0.5	0.005125
2.741667	0.5	0.005750
2.750000	0.5	0.006125
2.758333	0.5	0.006375
2.766667	0.5	0.006500
2.775000	0.5	0.006500
2.783333	0.5	0.007125
2.791667	0.5	0.007500
2.800000	0.5	0.007375
2.808333	0.5	0.007125
2.816667	0.5	0.007375
2.825000	0.5	0.007375
2.833333	0.5	0.007250
2.841667	0.5	0.007125
2.850000	0.5	0.006875
2.858333	0.5	0.007375
2.866667	0.5	0.007625
2.875000	0.5	0.007750
2.883333	0.5	0.007875
2.891667	0.5	0.008000
2.900000	0.5	0.007750
2.908333	0.5	0.007875
2.916667	0.5	0.008125
2.925000	0.5	0.008000
2.933333	0.5	0.008000
2.941667	0.5	0.007875
2.950000	0.5	0.008125
2.958333	0.5	0.008375
2.966667	0.5	0.008250
2.975000	0.5	0.008250
2.983333	0.5	0.007875
2.991667	0.5	0.007375
3.000000	0.5	0.006875
3.008333	0.5	0.006750
3.016667	0.5	0.007000
3.025000	0.5	0.006750
3.033333	0.5	0.006500
3.041667	0.5	0.006875
3.050000	0.5	0.006625
3.058333	0.5	0.006500
3.066667	0.5	0.006125
3.075000	0.5	0.006000
3.083333	0.5	0.005625
3.091667	0.5	0.005625
3.100000	0.5	0.005625
3.108333	0.5	0.005375
3.116667	0.5	0.005000
3.125000	0.5	0.004750
3.133333	0.5	0.004625
3.141667	0.5	0.004625
3.150000	0.5	0.004250
3.158333	0.5	0.004250
3.166667	0.5	0.004250
3.175000	0.5	0.004000
3.183333	0.5	0.004000
3.191667	0.5	0.004375
3.200000	0.5	0.004375
3.208333	0.5	0.004500
3.216667	0.5	0.004125
3.225000	0.5	0.004000
3.233333	0.5	0.004000
3.241667	0.5	0.003750
3.250000	0.5	0.003875
3.258333	0.5	0.004125
3.266667	0.5	0.003750
3.275000	0.5	0.003875
3.283333	0.5	0.004250
3.291667	0.5	0.004250
3.300000	0.5	0.004500
3.308333	0.5	0.004750
3.316667	0.5	0.005125
3.325000	0.5	0.005750
3.333333	0.5	0.005750
3.341667	0.5	0.006125
3.350000	0.5	0.006375
3.358333	0.5	0.006625
3.366667	0.5	0.006250
3.375000	0.5	0.006125
3.383333	0.5	0.006000
3.391667	0.5	0.006125
3.400000	0.5	0.006500
3.408333	0.5	0.007125
3.416667	0.5	0.007500
3.425000	0.5	0.008000
3.433333	0.5	0.008125
3.441667	0.5	0.008125
3.450000	0.5	0.008125
3.458333	0.5	0.008500
3.466667	0.5	0.008750
3.475000	0.5	0.008500
3.483333	0.5	0.008375
3.491667	0.5	0.009000
3.500000	0.5	0.009000
3.508333	0.5	0.009000
3.516667	0.5	0.008875
3.525000	0.5	0.009500
3.533333	0.5	0.009250
3.541667	0.5	0.008625
3.550000	0.5	0.008125
3.558333	0.5	0.008000
3.566667	0.5	0.007875
3.575000	0.5	0.007625
3.583333	0.5	0.007000
3.591667	0.5	0.006875
3.600000	0.5	0.006375
3.608333	0.5	0.006250
3.616667	0.5	0.006000
3.625000	0.5	0.005875
3.633333	0.5	0.005250
3.641667	0.5	0.005000
3.650000	0.5	0.004625
3.658333	0.5	0.004625
3.666667	0.5	0.004250
3.675000	0.5	0.003625
3.683333	0.5	0.002875
3.691667	0.5	0.003000
3.700000	0.5	0.003250
3.708333	0.5	0.002750
3.716667	0.5	0.002625
3.725000	0.5	0.002125
3.733333	0.5	0.001750
3.741667	0.5	0.001500
3.750000	0.5	0.001500
3.758333	0.5	0.001000
3.766667	0.5	0.001000
3.775000	0.5	0.001000
3.783333	0.5	0.000875
3.791667	0.5	0.001000
3.800000	0.5	0.001000
3.808333	0.5	0.000750
3.816667	0.5	0.000750
3.825000	0.5	0.000750
3.833333	0.5	0.000625
3.841667	0.5	0.000875
3.850000	0.5	0.001000
3.858333	0.5	0.001125
3.866667	0.5	0.001375
3.875000	0.5	0.001375
3.883333	0.5	0.001625
3.891667	0.5	0.001750
3.900000	0.5	0.001625
3.908333	0.5	0.001750
3.916667	0.5	0.002375
3.925000	0.5	0.003000
3.933333	0.5	0.003125
3.941667	0.5	0.003000
3.950000	0.5	0.003125
3.958333	0.5	0.003250
3.966667	0.5	0.003125
3.975000	0.5	0.003000
3.983333	0.5	0.003750
3.991667	0.5	0.004000
4.000000	0.5	0.003375
4.008333	0.5	0.003250
4.016667	0.5	0.003750
4.025000	0.5	0.003500
4.033333	0.5	0.003625
4.041667	0.5	0.004000
4.050000	0.5	0.003875
4.058333	0.5	0.004000
4.066667	0.5	0.004000
4.075000	0.5	0.003875
4.083333	0.5	0.004000
4.091667	0.5	0.004250
4.100000	0.5	0.004125
4.108333	0.5	0.003625
4.116667	0.5	0.003500
4.125000	0.5	0.003000
4.133333	0.5	0.002375
4.141667	0.5	0.001875
4.150000	0.5	0.001875
4.158333	0.5	0.001625
4.166667	0.5	0.001000
4.175000	0.5	0.000875
4.183333	0.5	0.001000
4.191667	0.5	0.001250
4.200000	0.5	0.001125
4.208333	0.5	0.000500
4.216667	0.5	0.000000
4.225000	0.5	-0.000125
4.233333	0.5	-0.000250
4.241667	0.5	-0.000750
4.250000	0.5	-0.000875
4.258333	0.5	-0.000500
4.266667	0.5	-0.000875
4.275000	0.5	-0.001375
4.283333	0.5	-0.001875
4.291667	0.5	-0.002000
4.300000	0.5	-0.001875
4.308333	0.5	-0.001750
4.316667	0.5	-0.001500
4.325000	0.5	-0.001625
4.333333	0.5	-0.002250
4.341667	0.5	-0.002375
4.350000	0.5	-0.002125
4.358333	0.5	-0.002000
4.366667	0.5	-0.001750
4.375000	0.5	-0.001750
4.383333	0.5	-0.001625
4.391667	0.5	-0.000875
4.400000	0.5	-0.000625
4.408333	0.5	-0.000625
4.416667	0.5	-0.000750
4.425000	0.5	-0.000875
4.433333	0.5	-0.000500
4.441667	0.5	-0.000750
4.450000	0.5	-0.001125
4.458333	0.5	-0.001000
4.466667	0.5	-0.000625
4.475000	0.5	-0.000250
4.483333	0.5	-0.000500
4.491667	0.5	-0.000500
4.500000	0.5	-0.000500
4.508333	0.5	-0.000250
4.516667	0.5	-0.000375
4.525000	0.5	-0.000500
4.533333	0.5	-0.000500
4.541667	0.5	-0.000250
4.550000	0.5	-0.000125
4.558333	0.5	-0.000500
4.566667	0.5	-0.000625
4.575000	0.5	-0.000625
4.583333	0.5	-0.000625
4.591667	0.5	-0.000875
4.600000	0.5	-0.001250
4.608333	0.5	-0.001250
4.616667	0.5	-0.001625
4.625000	0.5	-0.001875
4.633333	0.5	-0.002250
4.641667	0.5	-0.002750
4.650000	0.5	-0.003125
4.658333	0.5	-0.003000
4.666667	0.5	-0.002875
4.675000	0.5	-0.003125
4.683333	0.5	-0.003250
4.691667	0.5	-0.003250
4.700000	0.5	-0.003000
4.708333	0.5	-0.002875
4.716667	0.5	-0.003125
4.725000	0.5	-0.003375
4.733333	0.5	-0.003375
4.741667	0.5	-0.003375
4.750000	0.5	-0.003250
4.758333	0.5	-0.003250
4.766667	0.5	-0.003375
4.775000	0.5	-0.003375
4.783333	0.5	-0.003375
4.791667	0.5	-0.003750
4.800000	0.5	-0.003875
4.808333	0.5	-0.003750
4.816667	0.5	-0.003625
4.825000	0.5	-0.003125
4.833333	0.5	-0.003125
4.841667	0.5	-0.002750
4.850000	0.5	-0.002375
4.858333	0.5	-0.002000
4.866667	0.5	-0.002125
4.875000	0.5	-0.002125
4.883333	0.5	-0.002000
4.891667	0.5	-0.002250
4.900000	0.5	-0.002250
4.908333	0.5	-0.002375
4.916667	0.5	-0.002500
4.925000	0.5	-0.002375
4.933333	0.5	-0.001750
4.941667	0.5	-0.001750
4.950000	0.5	-0.001625
4.958333	0.5	-0.001375
4.966667	0.5	-0.001625
4.975000	0.5	-0.001625
4.983333	0.5	-0.001375
4.991667	0.5	-0.001375
5.000000	0.5	-0.001125
5.008333	0.5	-0.001500
5.016667	0.5	-0.001625
5.025000	0.5	-0.001500
5.033333	0.5	-0.001125
5.041667	0.5	-0.001000
5.050000	0.5	-0.000875
5.058333	0.5	-0.000750
5.066667	0.5	-0.000375
5.075000	0.5	-0.000500
5.083333	0.5	-0.000500
5.091667	0.5	-0.000625
5.100000	0.5	-0.000500
5.108333	0.5	-0.000250
5.116667	0.5	0.000000
5.125000	0.5	0.000750
5.133333	0.5	0.000750
5.141667	0.5	0.000625
5.150000	0.5	0.000750
5.158333	0.5	0.001125
5.166667	0.5	0.001250
5.175000	0.5	0.001250
5.183333	0.5	0.001250
5.191667	0.5	0.001250
5.200000	0.5	0.001250
5.208333	0.5	0.001750
5.216667	0.5	0.001750
5.225000	0.5	0.002250
5.233333	0.5	0.002250
5.241667	0.5	0.002500
5.250000	0.5	0.002750
5.258333	0.5	0.003000
5.266667	0.5	0.003000
5.275000	0.5	0.003375
5.283333	0.5	0.003250
5.291667	0.5	0.003125
5.300000	0.5	0.003625
5.308333	0.5	0.003875
5.316667	0.5	0.004000
5.325000	0.5	0.003750
5.333333	0.5	0.003750
5.341667	0.5	0.003500
5.350000	0.5	0.003375
5.358333	0.5	0.003250
5.366667	0.5	0.003500
5.375000	0.5	0.003375
5.383333	0.5	0.003250
5.391667	0.5	0.003625
5.400000	0.5	0.003250
5.408333	0.5	0.002750
5.416667	0.5	0.002625
5.425000	0.5	0.002750
5.433333	0.5	0.002250
5.441667	0.5	0.002125
5.450000	0.5	0.002000
5.458333	0.5	0.001375
5.466667	0.5	0.001375
5.475000	0.5	0.001000
5.483333	0.5	0.000750
5.491667	0.5	0.000375
5.500000	0.5	0.000000
5.508333	0.5	-0.000625
5.516667	0.5	-0.001375
5.525000	0.5	-0.002125
5.533333	0.5	-0.002750
5.541667	0.5	-0.003375
5.550000	0.5	-0.003500
5.558333	0.5	-0.004375
5.566667	0.5	-0.005000
5.575000	0.5	-0.005625
5.583333	0.5	-0.006375
5.591667	0.5	-0.007375
5.600000	0.5	-0.007625
5.608333	0.5	-0.008125
5.616667	0.5	-0.008750
5.625000	0.5	-0.009250
5.633333	0.5	-0.009750
5.641667	0.5	-0.010125
5.650000	0.5	-0.011250
5.658333	0.5	-0.011750
5.666667	0.5	-0.012125
5.675000	0.5	-0.012625
5.683333	0.5	-0.012875
5.691667	0.5	-0.013125
5.700000	0.5	-0.013625
5.708333	0.5	-0.014000
5.716667	0.5	-0.014375
5.725000	0.5	-0.014500
5.733333	0.5	-0.014500
5.741667	0.5	-0.014750
5.750000	0.5	-0.014625
5.758333	0.5	-0.014250
5.766667	0.5	-0.014625
5.775000	0.5	-0.015500
5.783333	0.5	-0.015750
5.791667	0.5	-0.015500
5.800000	0.5	-0.015125
5.808333	0.5	-0.014625
5.816667	0.5	-0.014125
5.825000	0.5	-0.013875
5.833333	0.5	-0.013500
5.841667	0.5	-0.012750
5.850000	0.5	-0.012875
5.858333	0.5	-0.012625
5.866667	0.5	-0.012250
5.875000	0.5	-0.011500
5.883333	0.5	-0.011125
5.891667	0.5	-0.010375
5.900000	0.5	-0.009875
5.908333	0.5	-0.009125
5.916667	0.5	-0.008375
5.925000	0.5	-0.007750
5.933333	0.5	-0.007125
5.941667	0.5	-0.006375
5.950000	0.5	-0.005875
5.958333	0.5	-0.005125
5.966667	0.5	-0.004750
5.975000	0.5	-0.004250
5.983333	0.5	-0.003750
5.991667	0.5	-0.002875
6.000000	0.5	-0.001875
6.008333	0.5	-0.001250
6.016667	0.5	-0.000500
6.025000	0.5	-0.000125
6.033333	0.5	0.000250
6.041667	0.5	0.000750
6.050000	0.5	0.001125
6.058333	0.5	0.001500
6.066667	0.5	0.001375
6.075000	0.5	0.001500
6.083333	0.5	0.002000
6.091667	0.5	0.002250
6.100000	0.5	0.002500
6.108333	0.5	0.003000
6.116667	0.5	0.002750
6.125000	0.5	0.002500
6.133333	0.5	0.002500
6.141667	0.5	0.002000
6.150000	0.5	0.002000
6.158333	0.5	0.002125
6.166667	0.5	0.001875
6.175000	0.5	0.001500
6.183333	0.5	0.001375
6.191667	0.5	0.001000
6.200000	0.5	0.001000
6.208333	0.5	0.000375
6.216667	0.5	0.000000
6.225000	0.5	-0.000750
6.233333	0.5	-0.001125
6.241667	0.5	-0.001625
6.250000	0.5	-0.002250
6.258333	0.5	-0.003125
6.266667	0.5	-0.003625
6.275000	0.5	-0.004500
6.283333	0.5	-0.004875
6.291667	0.5	-0.005500
6.300000	0.5	-0.006250
6.308333	0.5	-0.007000
6.316667	0.5	-0.007625
6.325000	0.5	-0.008375
6.333333	0.5	-0.008500
6.341667	0.5	-0.009000
6.350000	0.5	-0.009625
6.358333	0.5	-0.009750
6.366667	0.5	-0.010125
6.375000	0.5	-0.010375
6.383333	0.5	-0.010625
6.391667	0.5	-0.010625
6.400000	0.5	-0.010125
6.408333	0.5	-0.009750
6.416667	0.5	-0.009750
6.425000	0.5	-0.009250
6.433333	0.5	-0.008875
6.441667	0.5	-0.008750
6.450000	0.5	-0.008000
6.458333	0.5	-0.007625
6.466667	0.5	-0.007375
6.475000	0.5	-0.007000
6.483333	0.5	-0.007375
6.491667	0.5	-0.007250
6.500000	0.5	-0.007125
6.508333	0.5	-0.007500
6.516667	0.5	-0.007000
6.525000	0.5	-0.006875
6.533333	0.5	-0.006625
6.541667	0.5	-0.007000
6.550000	0.5	-0.006625
6.558333	0.5	-0.006625
6.566667	0.5	-0.006500
6.575000	0.5	-0.006875
6.583333	0.5	-0.007250
6.591667	0.5	-0.007500
6.600000	0.5	-0.007625
6.608333	0.5	-0.008000
6.616667	0.5	-0.008000
6.625000	0.5	-0.008375
6.633333	0.5	-0.008375
6.641667	0.5	-0.008250
6.650000	0.5	-0.008875
6.658333	0.5	-0.008875
6.666667	0.5	-0.009125
6.675000	0.5	-0.010000
6.683333	0.5	-0.010625
6.691667	0.5	-0.011250
6.700000	0.5	-0.012625
6.708333	0.5	-0.014750
6.716667	0.5	-0.018250
6.725000	0.5	-0.023625
6.733333	0.5	-0.031625
6.741667	0.5	-0.045375
6.750000	0.5	-0.067375
6.758333	0.5	-0.102625
6.766667	0.5	-0.158750
6.775000	0.5	-0.246125
6.783333	0.5	-0.374375
6.791667	0.5	-0.554500
6.800000	0.5	-0.792125
6.808333	0.5	-1.085875
6.816667	0.5	-1.423625
6.825000	0.5	-1.782250
6.833333	0.5	-2.127875
6.841667	0.5	-2.417000
6.850000	0.5	-2.600875
6.858333	0.5	-2.628625
6.866667	0.5	-2.449500
6.875000	0.5	-2.018375
6.883333	0.5	-1.297000
6.891667	0.5	-0.254250
6.900000	0.5	1.128000
6.908333	0.5	2.855000
6.916667	0.5	4.915750
6.925000	0.5	7.276000
6.933333	0.5	9.877375
6.941667	0.5	12.628000
6.950000	0.5	15.403500
6.958333	0.5	18.051750
6.966667	0.5	20.405875
6.975000	0.5	22.304625
6.983333	0.5	23.622750
6.991667	0.5	24.285125
7.000000	0.5	24.280875
7.008333	0.5	23.662500
7.016667	0.5	22.528750
7.025000	0.5	21.006875
7.033333	0.5	19.230500
7.041667	0.5	17.325000
7.050000	0.5	15.395125
7.058333	0.5	13.522125
7.066667	0.5	11.762750
7.075000	0.5	10.150875
7.083333	0.5	8.703125
7.091667	0.5	7.423875
7.100000	0.5	6.307625
7.108333	0.5	5.343500
7.116667	0.5	4.516875
7.125000	0.5	3.813125
7.133333	0.5	3.216500
7.141667	0.5	2.712250
7.150000	0.5	2.287125
7.158333	0.5	1.930000
7.166667	0.5	1.630125
7.175000	0.5	1.378500
7.183333	0.5	1.167625
7.191667	0.5	0.990750
7.200000	0.5	0.842000
7.208333	0.5	0.717250
7.216667	0.5	0.612125
7.225000	0.5	0.523125
7.233333	0.5	0.448250
7.241667	0.5	0.384875
7.250000	0.5	0.330750
7.258333	0.5	0.285250
7.266667	0.5	0.246500
7.275000	0.5	0.213125
7.283333	0.5	0.184750
7.291667	0.5	0.160250
7.300000	0.5	0.139500
7.308333	0.5	0.121625
7.316667	0.5	0.106875
7.325000	0.5	0.094125
7.333333	0.5	0.083375
7.341667	0.5	0.074000
7.350000	0.5	0.066125
7.358333	0.5	0.059125
7.366667	0.5	0.053375
7.375000	0.5	0.049000
7.383333	0.5	0.044875
7.391667	0.5	0.041250
7.400000	0.5	0.038500
7.408333	0.5	0.036500
7.416667	0.5	0.035250
7.425000	0.5	0.033750
7.433333	0.5	0.032750
7.441667	0.5	0.031750
7.450000	0.5	0.030750
7.458333	0.5	0.030375
7.466667	0.5	0.030250
7.475000	0.5	0.030500
7.483333	0.5	0.030500
7.491667	0.5	0.030375
7.500000	0.5	0.030000
7.508333	0.5	0.029875
7.516667	0.5	0.029750
7.525000	0.5	0.029875
7.533333	0.5	0.030500
7.541667	0.5	0.030375
7.550000	0.5	0.030125
7.558333	0.5	0.030000
7.566667	0.5	0.030000
7.575000	0.5	0.029875
7.583333	0.5	0.029875
7.591667	0.5	0.030000
7.600000	0.5	0.029875
7.608333	0.5	0.029625
7.616667	0.5	0.029000
7.625000	0.5	0.028375
7.633333	0.5	0.028250
7.641667	0.5	0.027625
7.650000	0.5	0.027375
7.658333	0.5	0.026875
7.666667	0.5	0.026000
7.675000	0.5	0.025375
7.683333	0.5	0.025000
7.691667	0.5	0.024375
7.700000	0.5	0.023375
7.708333	0.5	0.022625
7.716667	0.5	0.021875
7.725000	0.5	0.021250
7.733333	0.5	0.020875
7.741667	0.5	0.020750
7.750000	0.5	0.021250
7.758333	0.5	0.020875
7.766667	0.5	0.020750
7.775000	0.5	0.020750
7.783333	0.5	0.020625
7.791667	0.5	0.021250
7.800000	0.5	0.021500
7.808333	0.5	0.021375
7.816667	0.5	0.021500
7.825000	0.5	0.022000
7.833333	0.5	0.022250
7.841667	0.5	0.022625
7.850000	0.5	0.023250
7.858333	0.5	0.024125
7.866667	0.5	0.024750
7.875000	0.5	0.026000
7.883333	0.5	0.027000
7.891667	0.5	0.028125
7.900000	0.5	0.029625
7.908333	0.5	0.031750
7.916667	0.5	0.034375
7.925000	0.5	0.037375
7.933333	0.5	0.041375
7.941667	0.5	0.046125
7.950000	0.5	0.052125
7.958333	0.5	0.059625
7.966667	0.5	0.068750
7.975000	0.5	0.080375
7.983333	0.5	0.095250
7.991667	0.5	0.113750
8.000000	0.5	0.137000
8.008333	0.5	0.166375
8.016667	0.5	0.203000
8.025000	0.5	0.248250
8.033333	0.5	0.303625
8.041667	0.5	0.371375
8.050000	0.5	0.452375
8.058333	0.5	0.548125
8.066667	0.5	0.659375
8.075000	0.5	0.787625
8.083333	0.5	0.933875
8.091667	0.5	1.097625
8.100000	0.5	1.279625
8.108333	0.5	1.479625
8.116667	0.5	1.698375
8.125000	0.5	1.934625
8.133333	0.5	2.187875
8.141667	0.5	2.458250
8.150000	0.5	2.744875
8.158333	0.5	3.047125
8.166667	0.5	3.363625
8.175000	0.5	3.694250
8.183333	0.5	4.038500
8.191667	0.5	4.395375
8.200000	0.5	4.764625
8.208333	0.5	5.145125
8.216667	0.5	5.536750
8.225000	0.5	5.938500
8.233333	0.5	6.350125
8.241667	0.5	6.770875
8.250000	0.5	7.200500
8.258333	0.5	7.638750
8.266667	0.5	8.084750
8.275000	0.5	8.537250
8.283333	0.5	8.996875
8.291667	0.5	9.464125
8.300000	0.5	9.937250
8.308333	0.5	10.416625
8.316667	0.5	10.901625
8.325000	0.5	11.392375
8.333333	0.5	11.887375
8.341667	0.5	12.385125
8.350000	0.5	12.881875
8.358333	0.5	13.369250
8.366667	0.5	13.831000
8.375000	0.5	14.237875
8.383333	0.5	14.549500
8.391667	0.5	14.716625
8.400000	0.5	14.692125
8.408333	0.5	14.443500
8.416667	0.5	13.960875
8.425000	0.5	13.259375
8.433333	0.5	12.376625
8.441667	0.5	11.364250
8.450000	0.5	10.275750
8.458333	0.5	9.163500
8.466667	0.5	8.071875
8.475000	0.5	7.034125
8.483333	0.5	6.074750
8.491667	0.5	5.206500
8.500000	0.5	4.435000
8.508333	0.5	3.759875
8.516667	0.5	3.175500
8.525000	0.5	2.674875
8.533333	0.5	2.249875
8.541667	0.5	1.890625
8.550000	0.5	1.588625
8.558333	0.5	1.335750
8.566667	0.5	1.124250
8.575000	0.5	0.948500
8.583333	0.5	0.801750
8.591667	0.5	0.680000
8.600000	0.5	0.579000
8.608333	0.5	0.495500
8.616667	0.5	0.426625
8.625000	0.5	0.369000
8.633333	0.5	0.321250
8.641667	0.5	0.282125
8.650000	0.5	0.249750
8.658333	0.5	0.222375
8.666667	0.5	0.199875
8.675000	0.5	0.180750
8.683333	0.5	0.164625
8.691667	0.5	0.151000
8.700000	0.5	0.139625
8.708333	0.5	0.130125
8.716667	0.5	0.121875
8.725000	0.5	0.114625
8.733333	0.5	0.108250
8.741667	0.5	0.102875
8.750000	0.5	0.098000
8.758333	0.5	0.094250
8.766667	0.5	0.090750
8.775000	0.5	0.087500
8.783333	0.5	0.084250
8.791667	0.5	0.081875
8.800000	0.5	0.079125
8.808333	0.5	0.076875
8.816667	0.5	0.074875
8.825000	0.5	0.073250
8.833333	0.5	0.071750
8.841667	0.5	0.070625
8.850000	0.5	0.069250
8.858333	0.5	0.067500
8.866667	0.5	0.065875
8.875000	0.5	0.064750
8.883333	0.5	0.063625
8.891667	0.5	0.062625
8.900000	0.5	0.062000
8.908333	0.5	0.060750
8.916667	0.5	0.060125
8.925000	0.5	0.060000
8.933333	0.5	0.059500
8.941667	0.5	0.058875
8.950000	0.5	0.058000
8.958333	0.5	0.057625
8.966667	0.5	0.057375
8.975000	0.5	0.056875
8.983333	0.5	0.056250
8.991667	0.5	0.055875
9.000000	0.5	0.056000
9.008333	0.5	0.056250
9.016667	0.5	0.056250
9.025000	0.5	0.056125
9.033333	0.5	0.056000
9.041667	0.5	0.056000
9.050000	0.5	0.055875
9.058333	0.5	0.055875
9.066667	0.5	0.056000
9.075000	0.5	0.056000
9.083333	0.5	0.056000
9.091667	0.5	0.056250
9.100000	0.5	0.056625
9.108333	0.5	0.056625
9.116667	0.5	0.056250
9.125000	0.5	0.056125
9.133333	0.5	0.056625
9.141667	0.5	0.056875
9.150000	0.5	0.056750
9.158333	0.5	0.056125
9.166667	0.5	0.055875
9.175000	0.5	0.056000
9.183333	0.5	0.055875
9.191667	0.5	0.055625
9.200000	0.5	0.055500
9.208333	0.5	0.055750
9.216667	0.5	0.055500
9.225000	0.5	0.055625
9.233333	0.5	0.055375
9.241667	0.5	0.055000
9.250000	0.5	0.054875
9.258333	0.5	0.054500
9.266667	0.5	0.054125
9.275000	0.5	0.054125
9.283333	0.5	0.054250
9.291667	0.5	0.054125
9.300000	0.5	0.053375
9.308333	0.5	0.053000
9.316667	0.5	0.053125
9.325000	0.5	0.053125
9.333333	0.5	0.053000
9.341667	0.5	0.052750
9.350000	0.5	0.052875
9.358333	0.5	0.053125
9.366667	0.5	0.053000
9.375000	0.5	0.052875
9.383333	0.5	0.053250
9.391667	0.5	0.052875
9.400000	0.5	0.052875
9.408333	0.5	0.053375
9.416667	0.5	0.053500
9.425000	0.5	0.053875
9.433333	0.5	0.054500
9.441667	0.5	0.054750
9.450000	0.5	0.055125
9.458333	0.5	0.055125
9.466667	0.5	0.056000
9.475000	0.5	0.056375
9.483333	0.5	0.057125
9.491667	0.5	0.058125
9.500000	0.5	0.059875
9.508333	0.5	0.061875
9.516667	0.5	0.064000
9.525000	0.5	0.066500
9.533333	0.5	0.069625
9.541667	0.5	0.073250
9.550000	0.5	0.077625
9.558333	0.5	0.083125
9.566667	0.5	0.089500
9.575000	0.5	0.096750
9.583333	0.5	0.104750
9.591667	0.5	0.114625
9.600000	0.5	0.126000
9.608333	0.5	0.139125
9.616667	0.5	0.154750
9.625000	0.5	0.173625
9.633333	0.5	0.196750
9.641667	0.5	0.225000
9.650000	0.5	0.259375
9.658333	0.5	0.301875
9.666667	0.5	0.353875
9.675000	0.5	0.418125
9.683333	0.5	0.497250
9.691667	0.5	0.594125
9.700000	0.5	0.711750
9.708333	0.5	0.854125
9.716667	0.5	1.024750
9.725000	0.5	1.227000
9.733333	0.5	1.465875
9.741667	0.5	1.744000
9.750000	0.5	2.065125
9.758333	0.5	2.432000
9.766667	0.5	2.845875
9.775000	0.5	3.308375
9.783333	0.5	3.819250
9.791667	0.5	4.376625
9.800000	0.5	4.977875
9.808333	0.5	5.618875
9.816667	0.5	6.293500
9.825000	0.5	6.995375
9.833333	0.5	7.716750
9.841667	0.5	8.447000
9.850000	0.5	9.177250
9.858333	0.5	9.896875
9.866667	0.5	10.594750
9.875000	0.5	11.259875
9.883333	0.5	11.882000
9.891667	0.5	12.450625
9.900000	0.5	12.958000
9.908333	0.5	13.395250
9.916667	0.5	13.755875
9.925000	0.5	14.034625
9.933333	0.5	14.226875
9.941667	0.5	14.332000
9.950000	0.5	14.348750
9.958333	0.5	14.278625
9.966667	0.5	14.125000
9.975000	0.5	13.891375
9.983333	0.5	13.584250
9.991667	0.5	13.209125
10.000000	0.5	12.773500
10.008333	0.5	12.286000
10.016667	0.5	11.754750
10.025000	0.5	11.187750
10.033333	0.5	10.594250
10.041667	0.5	9.982000
10.050000	0.5	9.359250
10.058333	0.5	8.734125
10.066667	0.5	8.112875
10.075000	0.5	7.501750
10.083333	0.5	6.906250
10.091667	0.5	6.331000
10.100000	0.5	5.780000
10.108333	0.5	5.256500
10.116667	0.5	4.762750
10.125000	0.5	4.300000
10.133333	0.5	3.869375
10.141667	0.5	3.470750
10.150000	0.5	3.104125
10.158333	0.5	2.768750
10.166667	0.5	2.464000
10.175000	0.5	2.188250
10.183333	0.5	1.940125
10.191667	0.5	1.718875
10.200000	0.5	1.521750
10.208333	0.5	1.347250
10.216667	0.5	1.193250
10.225000	0.5	1.057875
10.233333	0.5	0.939750
10.241667	0.5	0.837500
10.250000	0.5	0.750375
10.258333	0.5	0.676375
10.266667	0.5	0.614375
10.275000	0.5	0.562875
10.283333	0.5	0.522000
10.291667	0.5	0.491375
10.300000	0.5	0.470250
10.308333	0.5	0.459375
10.316667	0.5	0.457875
10.325000	0.5	0.466750
10.333333	0.5	0.486625
10.341667	0.5	0.518500
10.350000	0.5	0.564125
10.358333	0.5	0.624250
10.366667	0.5	0.701375
10.375000	0.5	0.796875
10.383333	0.5	0.912625
10.391667	0.5	1.051250
10.400000	0.5	1.215250
10.408333	0.5	1.406750
10.416667	0.5	1.628000
10.425000	0.5	1.881125
10.433333	0.5	2.167750
10.441667	0.5	2.487625
10.450000	0.5	2.843125
10.458333	0.5	3.233875
10.466667	0.5	3.658250
10.475000	0.5	4.115000
10.483333	0.5	4.601000
10.491667	0.5	5.112500
10.500000	0.5	5.645000
10.508333	0.5	6.193000
10.516667	0.5	6.748875
10.525000	0.5	7.307125
10.533333	0.5	7.860000
10.541667	0.5	8.400000
10.550000	0.5	8.918625
10.558333	0.5	9.407375
10.566667	0.5	9.858750
10.575000	0.5	10.265750
10.583333	0.5	10.620750
10.591667	0.5	10.918500
10.600000	0.5	11.154125
10.608333	0.5	11.324875
10.616667	0.5	11.428000
10.625000	0.5	11.462375
10.633333	0.5	11.428500
10.641667	0.5	11.328375
10.650000	0.5	11.163875
10.658333	0.5	10.939125
10.666667	0.5	10.659250
10.675000	0.5	10.330000
10.683333	0.5	9.957125
10.691667	0.5	9.547000
10.700000	0.5	9.106375
10.708333	0.5	8.642000
10.716667	0.5	8.161625
10.725000	0.5	7.670500
10.733333	0.5	7.175125
10.741667	0.5	6.681250
10.750000	0.5	6.194250
10.758333	0.5	5.719000
10.766667	0.5	5.258750
10.775000	0.5	4.816375
10.783333	0.5	4.394625
10.791667	0.5	3.995625
10.800000	0.5	3.620750
10.808333	0.5	3.270500
10.816667	0.5	2.945625
10.825000	0.5	2.645750
10.833333	0.5	2.370500
10.841667	0.5	2.119250
10.850000	0.5	1.890625
10.858333	0.5	1.684375
10.866667	0.5	1.498375
10.875000	0.5	1.331500
10.883333	0.5	1.182875
10.891667	0.5	1.050875
10.900000	0.5	0.933500
10.908333	0.5	0.830000
10.916667	0.5	0.738500
10.925000	0.5	0.657875
10.933333	0.5	0.587125
10.941667	0.5	0.524875
10.950000	0.5	0.470750
10.958333	0.5	0.423375
10.966667	0.5	0.382500
10.975000	0.5	0.345750
10.983333	0.5	0.314375
10.991667	0.5	0.286750
11.000000	0.5	0.262875
11.008333	0.5	0.241875
11.016667	0.5	0.223125
11.025000	0.5	0.207000
11.033333	0.5	0.192750
11.041667	0.5	0.180125
11.050000	0.5	0.168875
11.058333	0.5	0.158875
11.066667	0.5	0.149875
11.075000	0.5	0.142125
11.083333	0.5	0.134875
11.091667	0.5	0.128625
11.100000	0.5	0.122500
11.108333	0.5	0.117250
11.116667	0.5	0.112250
11.125000	0.5	0.107375
11.133333	0.5	0.103250
11.141667	0.5	0.099250
11.150000	0.5	0.095250
11.158333	0.5	0.091250
11.166667	0.5	0.087500
11.175000	0.5	0.084250
11.183333	0.5	0.081500
11.191667	0.5	0.078625
11.200000	0.5	0.075750
11.208333	0.5	0.073000
11.216667	0.5	0.070750
11.225000	0.5	0.068125
11.233333	0.5	0.066000
11.241667	0.5	0.064250
11.250000	0.5	0.062000
11.258333	0.5	0.060375
11.266667	0.5	0.059125
11.275000	0.5	0.058000
11.283333	0.5	0.056750
11.291667	0.5	0.055375
11.300000	0.5	0.054375
11.308333	0.5	0.053250
11.316667	0.5	0.052250
11.325000	0.5	0.051375
11.333333	0.5	0.050125
11.341667	0.5	0.048875
11.350000	0.5	0.047875
11.358333	0.5	0.047375
11.366667	0.5	0.046500
11.375000	0.5	0.046125
11.383333	0.5	0.045625
11.391667	0.5	0.044875
11.400000	0.5	0.043875
11.408333	0.5	0.043250
11.416667	0.5	0.042750
11.425000	0.5	0.042625
11.433333	0.5	0.042125
11.441667	0.5	0.041250
11.450000	0.5	0.040375
11.458333	0.5	0.039875
11.466667	0.5	0.039125
11.475000	0.5	0.039000
11.483333	0.5	0.038750
11.491667	0.5	0.038500
11.500000	0.5	0.038125
11.508333	0.5	0.037875
11.516667	0.5	0.037375
11.525000	0.5	0.037500
11.533333	0.5	0.037500
11.541667	0.5	0.037500
11.550000	0.5	0.037625
11.558333	0.5	0.037625
11.566667	0.5	0.037875
11.575000	0.5	0.037875
11.583333	0.5	0.037750
11.591667	0.5	0.037875
11.600000	0.5	0.037875
11.608333	0.5	0.037875
11.616667	0.5	0.038000
11.625000	0.5	0.038000
11.633333	0.5	0.038125
11.641667	0.5	0.038750
11.650000	0.5	0.038750
11.658333	0.5	0.039000
11.666667	0.5	0.038875
11.675000	0.5	0.038750
11.683333	0.5	0.038875
11.691667	0.5	0.038500
11.700000	0.5	0.038125
11.708333	0.5	0.038000
11.716667	0.5	0.037875
11.725000	0.5	0.037500
11.733333	0.5	0.037500
11.741667	0.5	0.037125
11.750000	0.5	0.036875
11.758333	0.5	0.036750
11.766667	0.5	0.036625
11.775000	0.5	0.035875
11.783333	0.5	0.035375
11.791667	0.5	0.035000
11.800000	0.5	0.034750
11.808333	0.5	0.034250
11.816667	0.5	0.034000
11.825000	0.5	0.033875
11.833333	0.5	0.033875
11.841667	0.5	0.034000
11.850000	0.5	0.034250
11.858333	0.5	0.034375
11.866667	0.5	0.034625
11.875000	0.5	0.034750
11.883333	0.5	0.035000
11.891667	0.5	0.035000
11.900000	0.5	0.035000
11.908333	0.5	0.034750
11.916667	0.5	0.034750
11.925000	0.5	0.034625
11.933333	0.5	0.035000
11.941667	0.5	0.035750
11.950000	0.5	0.035750
11.958333	0.5	0.035500
11.966667	0.5	0.035375
11.975000	0.5	0.035375
11.983333	0.5	0.035500
11.991667	0.5	0.036000
12.000000	0.5	0.036375
12.008333	0.5	0.036750
12.016667	0.5	0.036750
12.025000	0.5	0.036875
12.033333	0.5	0.037125
12.041667	0.5	0.037500
12.050000	0.5	0.037500
12.058333	0.5	0.037250
12.066667	0.5	0.037250
12.075000	0.5	0.036500
12.083333	0.5	0.036375
12.091667	0.5	0.036500
12.100000	0.5	0.036125
12.108333	0.5	0.035750
12.116667	0.5	0.035375
12.125000	0.5	0.035375
12.133333	0.5	0.035375
12.141667	0.5	0.035000
12.150000	0.5	0.034750
12.158333	0.5	0.034500
12.166667	0.5	0.034250
12.175000	0.5	0.034125
12.183333	0.5	0.034000
12.191667	0.5	0.033625
12.200000	0.5	0.033500
12.208333	0.5	0.033375
12.216667	0.5	0.033375
12.225000	0.5	0.033250
12.233333	0.5	0.033500
12.241667	0.5	0.033625
12.250000	0.5	0.033750
12.258333	0.5	0.034000
12.266667	0.5	0.034000
12.275000	0.5	0.034000
12.283333	0.5	0.034625
12.291667	0.5	0.035250
12.300000	0.5	0.035625
12.308333	0.5	0.036500
12.316667	0.5	0.037375
12.325000	0.5	0.038250
12.333333	0.5	0.038750
12.341667	0.5	0.038750
12.350000	0.5	0.039250
12.358333	0.5	0.040125
12.366667	0.5	0.040250
12.375000	0.5	0.040625
12.383333	0.5	0.040375
12.391667	0.5	0.040125
12.400000	0.5	0.039750
12.408333	0.5	0.039125
12.416667	0.5	0.038500
12.425000	0.5	0.037625
12.433333	0.5	0.036625
12.441667	0.5	0.035250
12.450000	0.5	0.034000
12.458333	0.5	0.032500
12.466667	0.5	0.030750
12.475000	0.5	0.029000
12.483333	0.5	0.027375
12.491667	0.5	0.025625
12.500000	0.5	0.024625
12.508333	0.5	0.023000
12.516667	0.5	0.021250
12.525000	0.5	0.019875
12.533333	0.5	0.018375
12.541667	0.5	0.017125
12.550000	0.5	0.015875
12.558333	0.5	0.014250
12.566667	0.5	0.013250
12.575000	0.5	0.012000
12.583333	0.5	0.010875
12.591667	0.5	0.009750
12.600000	0.5	0.009000
12.608333	0.5	0.008250
12.616667	0.5	0.007625
12.625000	0.5	0.007125
12.633333	0.5	0.006250
12.641667	0.5	0.005375
12.650000	0.5	0.005000
12.658333	0.5	0.004125
12.666667	0.5	0.003000
12.675000	0.5	0.002625
12.683333	0.5	0.001875
12.691667	0.5	0.001500
12.700000	0.5	0.001250
12.708333	0.5	0.001000
12.716667	0.5	0.001000
12.725000	0.5	0.000625
12.733333	0.5	-0.000125
12.741667	0.5	-0.000250
12.750000	0.5	-0.000500
12.758333	0.5	-0.001000
12.766667	0.5	-0.001125
12.775000	0.5	-0.001500
12.783333	0.5	-0.001750
12.791667	0.5	-0.001750
12.800000	0.5	-0.001750
12.808333	0.5	-0.001750
12.816667	0.5	-0.001875
12.825000	0.5	-0.001875
12.833333	0.5	-0.001875
12.841667	0.5	-0.002000
12.850000	0.5	-0.001875
12.858333	0.5	-0.001750
12.866667	0.5	-0.001625
12.875000	0.5	-0.001500
12.883333	0.5	-0.001625
12.891667	0.5	-0.001125
12.900000	0.5	-0.000500
12.908333	0.5	-0.000250
12.916667	0.5	-0.000125
12.925000	0.5	0.000000
12.933333	0.5	0.000250
12.941667	0.5	0.000750
12.950000	0.5	0.000875
12.958333	0.5	0.000875
12.966667	0.5	0.001375
12.975000	0.5	0.001875
12.983333	0.5	0.002250
12.991667	0.5	0.002875
13.000000	0.5	0.003125
13.008333	0.5	0.003500
13.016667	0.5	0.003750
13.025000	0.5	0.004125
13.033333	0.5	0.004750
13.041667	0.5	0.005250
13.050000	0.5	0.006000
13.058333	0.5	0.006875
13.066667	0.5	0.007375
13.075000	0.5	0.007625
13.083333	0.5	0.007750
13.091667	0.5	0.008125
13.100000	0.5	0.008625
13.108333	0.5	0.008875
13.116667	0.5	0.009250
13.125000	0.5	0.010000
13.133333	0.5	0.010000
13.141667	0.5	0.010500
13.150000	0.5	0.010500
13.158333	0.5	0.010500
13.166667	0.5	0.010750
13.175000	0.5	0.010875
13.183333	0.5	0.011000
13.191667	0.5	0.011000
13.200000	0.5	0.011000
13.208333	0.5	0.011375
13.216667	0.5	0.011125
13.225000	0.5	0.011125
13.233333	0.5	0.010875
13.241667	0.5	0.010625
13.250000	0.5	0.010375
13.258333	0.5	0.010500
13.266667	0.5	0.009875
13.275000	0.5	0.010000
13.283333	0.5	0.009500
13.291667	0.5	0.009375
13.300000	0.5	0.008750
13.308333	0.5	0.008750
13.316667	0.5	0.008375
13.325000	0.5	0.007500
13.333333	0.5	0.006750
13.341667	0.5	0.006625
13.350000	0.5	0.006375
13.358333	0.5	0.005875
13.366667	0.5	0.005375
13.375000	0.5	0.004625
13.383333	0.5	0.003875
13.391667	0.5	0.003500
13.400000	0.5	0.002750
13.408333	0.5	0.001875
13.416667	0.5	0.001250
13.425000	0.5	0.000875
13.433333	0.5	0.000375
13.441667	0.5	-0.000125
13.450000	0.5	-0.001000
13.458333	0.5	-0.001500
13.466667	0.5	-0.002250
13.475000	0.5	-0.002750
13.483333	0.5	-0.003000
13.491667	0.5	-0.003500
13.500000	0.5	-0.003750
13.508333	0.5	-0.004250
13.516667	0.5	-0.004875
13.525000	0.5	-0.005250
13.533333	0.5	-0.005625
13.541667	0.5	-0.006125
13.550000	0.5	-0.006250
13.558333	0.5	-0.006625
13.566667	0.5	-0.007125
13.575000	0.5	-0.007375
13.583333	0.5	-0.006875
13.591667	0.5	-0.006750
13.600000	0.5	-0.007125
13.608333	0.5	-0.007125
13.616667	0.5	-0.007250
13.625000	0.5	-0.007250
13.633333	0.5	-0.007375
13.641667	0.5	-0.007375
13.650000	0.5	-0.007000
13.658333	0.5	-0.006500
13.666667	0.5	-0.006500
13.675000	0.5	-0.006500
13.683333	0.5	-0.006250
13.691667	0.5	-0.005750
13.700000	0.5	-0.005500
13.708333	0.5	-0.005000
13.716667	0.5	-0.004500
13.725000	0.5	-0.003625
13.733333	0.5	-0.002875
13.741667	0.5	-0.002500
13.750000	0.5	-0.001625
13.758333	0.5	-0.000875
13.766667	0.5	-0.000125
13.775000	0.5	0.000625
13.783333	0.5	0.001375
13.791667	0.5	0.002250
13.800000	0.5	0.003125
13.808333	0.5	0.004250
13.816667	0.5	0.004875
13.825000	0.5	0.005375
13.833333	0.5	0.006625
13.841667	0.5	0.007625
13.850000	0.5	0.008375
13.858333	0.5	0.008500
13.866667	0.5	0.009125
13.875000	0.5	0.010000
13.883333	0.5	0.010625
13.891667	0.5	0.011125
13.900000	0.5	0.012000
13.908333	0.5	0.012875
13.916667	0.5	0.014000
13.925000	0.5	0.014875
13.933333	0.5	0.015375
13.941667	0.5	0.016250
13.950000	0.5	0.017000
13.958333	0.5	0.017000
13.966667	0.5	0.017125
13.975000	0.5	0.017500
13.983333	0.5	0.017875
13.991667	0.5	0.018125
14.000000	0.5	0.018250
14.008333	0.5	0.018250
14.016667	0.5	0.018750
14.025000	0.5	0.018875
14.033333	0.5	0.019000
14.041667	0.5	0.019000
14.050000	0.5	0.019000
14.058333	0.5	0.019125
14.066667	0.5	0.019000
14.075000	0.5	0.018875
14.083333	0.5	0.018500
14.091667	0.5	0.018250
14.100000	0.5	0.018000
14.108333	0.5	0.017375
14.116667	0.5	0.017000
14.125000	0.5	0.016375
14.133333	0.5	0.015625
14.141667	0.5	0.015250
14.150000	0.5	0.014375
14.158333	0.5	0.014125
14.166667	0.5	0.013625
14.175000	0.5	0.012750
14.183333	0.5	0.012250
14.191667	0.5	0.011625
14.200000	0.5	0.011125
14.208333	0.5	0.010250
14.216667	0.5	0.009250
14.225000	0.5	0.008250
14.233333	0.5	0.007375
14.241667	0.5	0.006625
14.250000	0.5	0.006000
14.258333	0.5	0.005500
14.266667	0.5	0.005125
14.275000	0.5	0.004250
14.283333	0.5	0.003875
14.291667	0.5	0.003250
14.300000	0.5	0.002375
14.308333	0.5	0.002000
14.316667	0.5	0.001125
14.325000	0.5	0.001000
14.333333	0.5	0.000750
14.341667	0.5	-0.000125
14.350000	0.5	-0.001125
14.358333	0.5	-0.001750
14.366667	0.5	-0.002000
14.375000	0.5	-0.002375
14.383333	0.5	-0.002625
14.391667	0.5	-0.002500
14.400000	0.5	-0.002625
14.408333	0.5	-0.003375
14.416667	0.5	-0.003750
14.425000	0.5	-0.004250
14.433333	0.5	-0.004750
14.441667	0.5	-0.005125
14.450000	0.5	-0.005375
14.458333	0.5	-0.005500
14.466667	0.5	-0.005750
14.475000	0.5	-0.005750
14.483333	0.5	-0.006000
14.491667	0.5	-0.006000
14.500000	0.5	-0.006250
14.508333	0.5	-0.006375
14.516667	0.5	-0.006375
14.525000	0.5	-0.006500
14.533333	0.5	-0.006250
14.541667	0.5	-0.006125
14.550000	0.5	-0.006125
14.558333	0.5	-0.005875
14.566667	0.5	-0.005875
14.575000	0.5	-0.005250
14.583333	0.5	-0.005375
14.591667	0.5	-0.005250
14.600000	0.5	-0.005250
14.608333	0.5	-0.005125
14.616667	0.5	-0.005250
14.625000	0.5	-0.005000
14.633333	0.5	-0.004500
14.641667	0.5	-0.004000
14.650000	0.5	-0.003875
14.658333	0.5	-0.003875
14.666667	0.5	-0.003500
14.675000	0.5	-0.002750
14.683333	0.5	-0.002375
14.691667	0.5	-0.002125
14.700000	0.5	-0.002125
14.708333	0.5	-0.001750
14.716667	0.5	-0.001250
14.725000	0.5	-0.000875
14.733333	0.5	-0.000750
14.741667	0.5	-0.000750
14.750000	0.5	-0.000375
14.758333	0.5	-0.000125
14.766667	0.5	-0.000125
14.775000	0.5	0.000125
14.783333	0.5	0.000500
14.791667	0.5	0.000875
14.800000	0.5	0.001000
14.808333	0.5	0.001125
14.816667	0.5	0.001625
14.825000	0.5	0.001875
14.833333	0.5	0.001875
14.841667	0.5	0.001875
14.850000	0.5	0.002125
14.858333	0.5	0.002250
14.866667	0.5	0.002375
14.875000	0.5	0.002500
14.883333	0.5	0.002875
14.891667	0.5	0.002625
14.900000	0.5	0.002875
14.908333	0.5	0.003375
14.916667	0.5	0.003750
14.925000	0.5	0.004125
14.933333	0.5	0.004625
14.941667	0.5	0.004625
14.950000	0.5	0.004625
14.958333	0.5	0.004750
14.966667	0.5	0.005125
14.975000	0.5	0.005125
14.983333	0.5	0.005500
14.991667	0.5	0.005625
15.000000	0.5	0.005875
15.008333	0.5	0.005500
15.016667	0.5	0.005625
15.025000	0.5	0.005625
15.033333	0.5	0.005875
15.041667	0.5	0.005875
15.050000	0.5	0.005750
15.058333	0.5	0.005750
15.066667	0.5	0.005375
15.075000	0.5	0.005000
15.083333	0.5	0.004875
15.091667	0.5	0.005375
15.100000	0.5	0.005625
15.108333	0.5	0.005375
15.116667	0.5	0.005000
15.125000	0.5	0.004875
15.133333	0.5	0.004750
15.141667	0.5	0.004125
15.150000	0.5	0.003750
15.158333	0.5	0.003500
15.166667	0.5	0.003375
15.175000	0.5	0.003375
15.183333	0.5	0.003625
15.191667	0.5	0.003500
15.200000	0.5	0.003000
15.208333	0.5	0.002750
15.216667	0.5	0.002250
15.225000	0.5	0.002125
15.233333	0.5	0.002000
15.241667	0.5	0.001875
15.250000	0.5	0.001875
15.258333	0.5	0.001375
15.266667	0.5	0.001250
15.275000	0.5	0.001500
15.283333	0.5	0.001625
15.291667	0.5	0.001375
15.300000	0.5	0.001250
15.308333	0.5	0.001375
15.316667	0.5	0.001125
15.325000	0.5	0.001000
15.333333	0.5	0.001000
15.341667	0.5	0.001125
15.350000	0.5	0.001000
15.358333	0.5	0.001000
15.366667	0.5	0.001000
15.375000	0.5	0.000750
15.383333	0.5	0.000750
15.391667	0.5	0.000500
15.400000	0.5	0.000375
15.408333	0.5	0.000500
15.416667	0.5	0.000250
15.425000	0.5	0.000250
15.433333	0.5	0.000000
15.441667	0.5	-0.000125
15.450000	0.5	-0.000375
15.458333	0.5	-0.000625
15.466667	0.5	-0.000875
15.475000	0.5	-0.000875
15.483333	0.5	-0.000875
15.491667	0.5	-0.001000
15.500000	0.5	-0.001125
15.508333	0.5	-0.001000
15.516667	0.5	-0.001250
15.525000	0.5	-0.001500
15.533333	0.5	-0.001500
15.541667	0.5	-0.001250
15.550000	0.5	-0.001875
15.558333	0.5	-0.001875
15.566667	0.5	-0.002000
15.575000	0.5	-0.002500
15.583333	0.5	-0.002375
15.591667	0.5	-0.002500
15.600000	0.5	-0.002750
15.608333	0.5	-0.003125
15.616667	0.5	-0.003125
15.625000	0.5	-0.003500
15.633333	0.5	-0.003500
15.641667	0.5	-0.003500
15.650000	0.5	-0.003750
15.658333	0.5	-0.003625
15.666667	0.5	-0.003625
15.675000	0.5	-0.003875
15.683333	0.5	-0.004500
15.691667	0.5	-0.004875
15.700000	0.5	-0.004750
15.708333	0.5	-0.004875
15.716667	0.5	-0.005125
15.725000	0.5	-0.005375
15.733333	0.5	-0.005625
15.741667	0.5	-0.005875
15.750000	0.5	-0.005875
15.758333	0.5	-0.005375
15.766667	0.5	-0.005000
15.775000	0.5	-0.004375
15.783333	0.5	-0.004250
15.791667	0.5	-0.003625
15.800000	0.5	-0.003625
15.808333	0.5	-0.003375
15.816667	0.5	-0.003250
15.825000	0.5	-0.003000
15.833333	0.5	-0.002625
15.841667	0.5	-0.002125
15.850000	0.5	-0.001750
15.858333	0.5	-0.001250
15.866667	0.5	-0.000500
15.875000	0.5	0.000125
15.883333	0.5	0.000750
15.891667	0.5	0.000750
15.900000	0.5	0.001125
15.908333	0.5	0.001625
15.916667	0.5	0.002375
15.925000	0.5	0.002500
15.933333	0.5	0.003000
15.941667	0.5	0.003875
15.950000	0.5	0.004125
15.958333	0.5	0.004750
15.966667	0.5	0.005750
15.975000	0.5	0.006500
15.983333	0.5	0.007000
15.991667	0.5	0.007875
16.000000	0.5	0.008625
16.008333	0.5	0.009375
16.016667	0.5	0.009750
16.025000	0.5	0.010375
16.033333	0.5	0.010750
16.041667	0.5	0.011625
16.050000	0.5	0.012250
16.058333	0.5	0.013250
16.066667	0.5	0.013875
16.075000	0.5	0.014250
16.083333	0.5	0.015500
16.091667	0.5	0.016125
16.100000	0.5	0.016375
16.108333	0.5	0.016625
16.116667	0.5	0.017125
16.125000	0.5	0.018375
16.133333	0.5	0.018875
16.141667	0.5	0.019500
16.150000	0.5	0.020250
16.158333	0.5	0.020125
16.166667	0.5	0.020875
16.175000	0.5	0.021500
16.183333	0.5	0.022000
16.191667	0.5	0.022375
16.200000	0.5	0.022875
16.208333	0.5	0.023375
16.216667	0.5	0.024250
16.225000	0.5	0.025125
16.233333	0.5	0.025750
16.241667	0.5	0.026500
16.250000	0.5	0.027250
16.258333	0.5	0.028375
16.266667	0.5	0.029375
16.275000	0.5	0.030125
16.283333	0.5	0.031125
16.291667	0.5	0.032375
16.300000	0.5	0.033750
16.308333	0.5	0.035125
16.316667	0.5	0.036750
16.325000	0.5	0.038375
16.333333	0.5	0.039875
16.341667	0.5	0.041750
16.350000	0.5	0.043625
16.358333	0.5	0.046375
16.366667	0.5	0.049000
16.375000	0.5	0.051000
16.383333	0.5	0.052875
16.391667	0.5	0.054625
16.400000	0.5	0.056250
16.408333	0.5	0.058000
16.416667	0.5	0.059000
16.425000	0.5	0.060625
16.433333	0.5	0.062000
16.441667	0.5	0.062625
16.450000	0.5	0.063125
16.458333	0.5	0.063000
16.466667	0.5	0.063000
16.475000	0.5	0.062875
16.483333	0.5	0.062500
16.491667	0.5	0.061750
16.500000	0.5	0.060375
16.508333	0.5	0.058875
16.516667	0.5	0.057000
16.525000	0.5	0.055000
16.533333	0.5	0.053125
16.541667	0.5	0.051125
16.550000	0.5	0.049125
16.558333	0.5	0.046875
16.566667	0.5	0.044750
16.575000	0.5	0.042375
16.583333	0.5	0.039500
16.591667	0.5	0.036875
16.600000	0.5	0.034500
16.608333	0.5	0.031125
16.616667	0.5	0.028375
16.625000	0.5	0.025500
16.633333	0.5	0.023000
16.641667	0.5	0.020750
16.650000	0.5	0.018250
16.658333	0.5	0.015875
16.666667	0.5	0.014000
16.675000	0.5	0.012500
16.683333	0.5	0.011000
16.691667	0.5	0.009250
16.700000	0.5	0.007500
16.708333	0.5	0.005750
16.716667	0.5	0.004625
16.725000	0.5	0.003375
16.733333	0.5	0.002250
16.741667	0.5	0.001375
16.750000	0.5	0.000375
16.758333	0.5	-0.000125
16.766667	0.5	-0.001000
16.775000	0.5	-0.001500
16.783333	0.5	-0.001875
16.791667	0.5	-0.002500
16.800000	0.5	-0.002750
16.808333	0.5	-0.003750
16.816667	0.5	-0.004250
16.825000	0.5	-0.004875
16.833333	0.5	-0.005250
16.841667	0.5	-0.005500
16.850000	0.5	-0.005500
16.858333	0.5	-0.005500
16.866667	0.5	-0.005500
16.875000	0.5	-0.005250
16.883333	0.5	-0.005250
16.891667	0.5	-0.005500
16.900000	0.5	-0.005750
16.908333	0.5	-0.005500
16.916667	0.5	-0.005375
16.925000	0.5	-0.005250
16.933333	0.5	-0.004750
16.941667	0.5	-0.004625
16.950000	0.5	-0.004625
16.958333	0.5	-0.004625
16.966667	0.5	-0.004625
16.975000	0.5	-0.004250
16.983333	0.5	-0.004125
16.991667	0.5	-0.003750
17.000000	0.5	-0.003375
17.008333	0.5	-0.003625
17.016667	0.5	-0.003500
17.025000	0.5	-0.003500
17.033333	0.5	-0.003500
17.041667	0.5	-0.004000
17.050000	0.5	-0.004500
17.058333	0.5	-0.004875
17.066667	0.5	-0.005125
17.075000	0.5	-0.005625
17.083333	0.5	-0.006000
17.091667	0.5	-0.006625
17.100000	0.5	-0.007125
17.108333	0.5	-0.008000
17.116667	0.5	-0.009375
17.125000	0.5	-0.011000
17.133333	0.5	-0.012625
17.141667	0.5	-0.014500
17.150000	0.5	-0.016625
17.158333	0.5	-0.019250
17.166667	0.5	-0.022000
17.175000	0.5	-0.024750
17.183333	0.5	-0.027250
17.191667	0.5	-0.030375
17.200000	0.5	-0.033875
17.208333	0.5	-0.037375
17.216667	0.5	-0.040875
17.225000	0.5	-0.044500
17.233333	0.5	-0.048500
17.241667	0.5	-0.052375
17.250000	0.5	-0.056625
17.258333	0.5	-0.061125
17.266667	0.5	-0.065625
17.275000	0.5	-0.069750
17.283333	0.5	-0.073875
17.291667	0.5	-0.077750
17.300000	0.5	-0.081500
17.308333	0.5	-0.085125
17.316667	0.5	-0.088375
17.325000	0.5	-0.091125
17.333333	0.5	-0.093750
17.341667	0.5	-0.096125
17.350000	0.5	-0.097625
17.358333	0.5	-0.098875
17.366667	0.5	-0.099500
17.375000	0.5	-0.099125
17.383333	0.5	-0.098250
17.391667	0.5	-0.097500
17.400000	0.5	-0.096500
17.408333	0.5	-0.094500
17.416667	0.5	-0.092375
17.425000	0.5	-0.089750
17.433333	0.5	-0.087125
17.441667	0.5	-0.083625
17.450000	0.5	-0.080625
17.458333	0.5	-0.077125
17.466667	0.5	-0.074125
17.475000	0.5	-0.070500
17.483333	0.5	-0.066375
17.491667	0.5	-0.062375
17.500000	0.5	-0.058750
17.508333	0.5	-0.055000
17.516667	0.5	-0.051875
17.525000	0.5	-0.048500
17.533333	0.5	-0.044500
17.541667	0.5	-0.041250
17.550000	0.5	-0.038500
17.558333	0.5	-0.035125
17.566667	0.5	-0.032250
17.575000	0.5	-0.029375
17.583333	0.5	-0.027000
17.591667	0.5	-0.024625
17.600000	0.5	-0.022375
17.608333	0.5	-0.020625
17.616667	0.5	-0.018875
17.625000	0.5	-0.017250
17.633333	0.5	-0.016000
17.641667	0.5	-0.014500
17.650000	0.5	-0.013625
17.658333	0.5	-0.012875
17.666667	0.5	-0.011750
17.675000	0.5	-0.011250
17.683333	0.5	-0.011125
17.691667	0.5	-0.011000
17.700000	0.5	-0.010750
17.708333	0.5	-0.010250
17.716667	0.5	-0.010375
17.725000	0.5	-0.010500
17.733333	0.5	-0.010750
17.741667	0.5	-0.011000
17.750000	0.5	-0.010625
17.758333	0.5	-0.010625
17.766667	0.5	-0.010875
17.775000	0.5	-0.011000
17.783333	0.5	-0.011250
17.791667	0.5	-0.011375
17.800000	0.5	-0.011375
17.808333	0.5	-0.011875
17.816667	0.5	-0.011750
17.825000	0.5	-0.011875
17.833333	0.5	-0.011875
17.841667	0.5	-0.011875
17.850000	0.5	-0.012375
17.858333	0.5	-0.013000
17.866667	0.5	-0.013000
17.875000	0.5	-0.013375
17.883333	0.5	-0.014000
17.891667	0.5	-0.014250
17.900000	0.5	-0.014500
17.908333	0.5	-0.014875
17.916667	0.5	-0.015000
17.925000	0.5	-0.015500
17.933333	0.5	-0.015625
17.941667	0.5	-0.015500
17.950000	0.5	-0.015625
17.958333	0.5	-0.016125
17.966667	0.5	-0.015875
17.975000	0.5	-0.015625
17.983333	0.5	-0.015750
17.991667	0.5	-0.016000
18.000000	0.5	-0.016125
18.008333	0.5	-0.016500
18.016667	0.5	-0.016375
18.025000	0.5	-0.016250
18.033333	0.5	-0.016500
18.041667	0.5	-0.016125
18.050000	0.5	-0.016000
18.058333	0.5	-0.016125
18.066667	0.5	-0.015500
18.075000	0.5	-0.015125
18.083333	0.5	-0.015250
18.091667	0.5	-0.015000
18.100000	0.5	-0.014625
18.108333	0.5	-0.014500
18.116667	0.5	-0.014125
18.125000	0.5	-0.013625
18.133333	0.5	-0.013375
18.141667	0.5	-0.013125
18.150000	0.5	-0.012750
18.158333	0.5	-0.012875
18.166667	0.5	-0.013250
18.175000	0.5	-0.013125
18.183333	0.5	-0.012750
18.191667	0.5	-0.012250
18.200000	0.5	-0.012125
18.208333	0.5	-0.012125
18.216667	0.5	-0.012000
18.225000	0.5	-0.012250
18.233333	0.5	-0.012625
18.241667	0.5	-0.013125
18.250000	0.5	-0.013250
18.258333	0.5	-0.013500
18.266667	0.5	-0.014000
18.275000	0.5	-0.014625
18.283333	0.5	-0.014875
18.291667	0.5	-0.015375
18.300000	0.5	-0.016000
18.308333	0.5	-0.016875
18.316667	0.5	-0.017250
18.325000	0.5	-0.017500
18.333333	0.5	-0.017750
18.341667	0.5	-0.018375
18.350000	0.5	-0.019250
18.358333	0.5	-0.020000
18.366667	0.5	-0.020625
18.375000	0.5	-0.021000
18.383333	0.5	-0.021750
18.391667	0.5	-0.022000
18.400000	0.5	-0.022000
18.408333	0.5	-0.022375
18.416667	0.5	-0.022375
18.425000	0.5	-0.022750
18.433333	0.5	-0.023125
18.441667	0.5	-0.023500
18.450000	0.5	-0.024000
18.458333	0.5	-0.023625
18.466667	0.5	-0.022500
18.475000	0.5	-0.022250
18.483333	0.5	-0.021375
18.491667	0.5	-0.020625
18.500000	0.5	-0.019875
18.508333	0.5	-0.019375
18.516667	0.5	-0.018500
18.525000	0.5	-0.017625
18.533333	0.5	-0.016750
18.541667	0.5	-0.016125
18.550000	0.5	-0.015375
18.558333	0.5	-0.014750
18.566667	0.5	-0.013500
18.575000	0.5	-0.012500
18.583333	0.5	-0.011375
18.591667	0.5	-0.010750
18.600000	0.5	-0.009750
18.608333	0.5	-0.008625
18.616667	0.5	-0.007750
18.625000	0.5	-0.007250
18.633333	0.5	-0.006750
18.641667	0.5	-0.006375
18.650000	0.5	-0.005750
18.658333	0.5	-0.005750
18.666667	0.5	-0.005250
18.675000	0.5	-0.004750
18.683333	0.5	-0.004125
18.691667	0.5	-0.003875
18.700000	0.5	-0.003625
18.708333	0.5	-0.003125
18.716667	0.5	-0.002875
18.725000	0.5	-0.002875
18.733333	0.5	-0.002375
18.741667	0.5	-0.003000
18.750000	0.5	-0.003500
18.758333	0.5	-0.003625
18.766667	0.5	-0.004125
18.775000	0.5	-0.004250
18.783333	0.5	-0.004375
18.791667	0.5	-0.004375
18.800000	0.5	-0.004750
18.808333	0.5	-0.004750
18.816667	0.5	-0.004625
18.825000	0.5	-0.004750
18.833333	0.5	-0.005125
18.841667	0.5	-0.005375
18.850000	0.5	-0.005875
18.858333	0.5	-0.006250
18.866667	0.5	-0.006625
18.875000	0.5	-0.006875
18.883333	0.5	-0.007625
18.891667	0.5	-0.008375
18.900000	0.5	-0.009125
18.908333	0.5	-0.009750
18.916667	0.5	-0.010875
18.925000	0.5	-0.011625
18.933333	0.5	-0.012000
18.941667	0.5	-0.012250
18.950000	0.5	-0.012750
18.958333	0.5	-0.013250
18.966667	0.5	-0.013875
18.975000	0.5	-0.014500
18.983333	0.5	-0.015250
18.991667	0.5	-0.016000
19.000000	0.5	-0.016875
19.008333	0.5	-0.017500
19.016667	0.5	-0.017625
19.025000	0.5	-0.018000
19.033333	0.5	-0.019125
19.041667	0.5	-0.020000
19.050000	0.5	-0.020500
19.058333	0.5	-0.021000
19.066667	0.5	-0.022000
19.075000	0.5	-0.022750
19.083333	0.5	-0.023625
19.091667	0.5	-0.024625
19.100000	0.5	-0.025250
19.108333	0.5	-0.026000
19.116667	0.5	-0.026625
19.125000	0.5	-0.027250
19.133333	0.5	-0.028125
19.141667	0.5	-0.029125
19.150000	0.5	-0.029625
19.158333	0.5	-0.030500
19.166667	0.5	-0.031500
19.175000	0.5	-0.032500
19.183333	0.5	-0.033000
19.191667	0.5	-0.034000
19.200000	0.5	-0.034750
19.208333	0.5	-0.035875
19.216667	0.5	-0.036625
19.225000	0.5	-0.037250
19.233333	0.5	-0.038500
19.241667	0.5	-0.039250
19.250000	0.5	-0.040250
19.258333	0.5	-0.041375
19.266667	0.5	-0.042125
19.275000	0.5	-0.042750
19.283333	0.5	-0.043250
19.291667	0.5	-0.043875
19.300000	0.5	-0.044750
19.308333	0.5	-0.045500
19.316667	0.5	-0.046000
19.325000	0.5	-0.046875
19.333333	0.5	-0.047500
19.341667	0.5	-0.048000
19.350000	0.5	-0.048500
19.358333	0.5	-0.049000
19.366667	0.5	-0.049500
19.375000	0.5	-0.049750
19.383333	0.5	-0.050125
19.391667	0.5	-0.050000
19.400000	0.5	-0.050125
19.408333	0.5	-0.050500
19.416667	0.5	-0.050750
19.425000	0.5	-0.051250
19.433333	0.5	-0.052000
19.441667	0.5	-0.052375
19.450000	0.5	-0.052500
19.458333	0.5	-0.052375
19.466667	0.5	-0.052375
19.475000	0.5	-0.052000
19.483333	0.5	-0.052125
19.491667	0.5	-0.052250
19.500000	0.5	-0.052125
19.508333	0.5	-0.051875
19.516667	0.5	-0.051875
19.525000	0.5	-0.051875
19.533333	0.5	-0.051500
19.541667	0.5	-0.051375
19.550000	0.5	-0.051125
19.558333	0.5	-0.050625
19.566667	0.5	-0.050250
19.575000	0.5	-0.050250
19.583333	0.5	-0.050375
19.591667	0.5	-0.050000
19.600000	0.5	-0.049750
19.608333	0.5	-0.049250
19.616667	0.5	-0.048625
19.625000	0.5	-0.048625
19.633333	0.5	-0.048625
19.641667	0.5	-0.048500
19.650000	0.5	-0.048125
19.658333	0.5	-0.047750
19.666667	0.5	-0.048000
19.675000	0.5	-0.047750
19.683333	0.5	-0.047500
19.691667	0.5	-0.047250
19.700000	0.5	-0.047250
19.708333	0.5	-0.047500
19.716667	0.5	-0.047500
19.725000	0.5	-0.047500
19.733333	0.5	-0.047750
19.741667	0.5	-0.047625
19.750000	0.5	-0.047750
19.758333	0.5	-0.047750
19.766667	0.5	-0.047500
19.775000	0.5	-0.047125
19.783333	0.5	-0.047000
19.791667	0.5	-0.046625
19.800000	0.5	-0.046500
19.808333	0.5	-0.046125
19.816667	0.5	-0.045875
19.825000	0.5	-0.045625
19.833333	0.5	-0.045500
19.841667	0.5	-0.045750
19.850000	0.5	-0.045750
19.858333	0.5	-0.045500
19.866667	0.5	-0.044875
19.875000	0.5	-0.044625
19.883333	0.5	-0.044000
19.891667	0.5	-0.043500
19.900000	0.5	-0.042875
19.908333	0.5	-0.042125
19.916667	0.5	-0.041625
19.925000	0.5	-0.041250
19.933333	0.5	-0.040375
19.941667	0.5	-0.039500
19.950000	0.5	-0.038875
19.958333	0.5	-0.038875
19.966667	0.5	-0.038000
19.975000	0.5	-0.037625
19.983333	0.5	-0.037000
19.991667	0.5	-0.037000
20.000000	0.5	-0.036500
20.008333	0.5	-0.036125
20.016667	0.5	-0.035750
20.025000	0.5	-0.035500
20.033333	0.5	-0.034625
20.041667	0.5	-0.034250
20.050000	0.5	-0.033875
20.058333	0.5	-0.033250
20.066667	0.5	-0.032875
20.075000	0.5	-0.032375
20.083333	0.5	-0.031750
20.091667	0.5	-0.031625
20.100000	0.5	-0.031250
20.108333	0.5	-0.030625
20.116667	0.5	-0.030375
20.125000	0.5	-0.030375
20.133333	0.5	-0.030250
20.141667	0.5	-0.030000
20.150000	0.5	-0.029625
20.158333	0.5	-0.029125
20.166667	0.5	-0.029000
20.175000	0.5	-0.028625
20.183333	0.5	-0.028500
20.191667	0.5	-0.028125
20.200000	0.5	-0.028000
20.208333	0.5	-0.028250
20.216667	0.5	-0.028375
20.225000	0.5	-0.028875
20.233333	0.5	-0.029000
20.241667	0.5	-0.029125
20.250000	0.5	-0.029125
20.258333	0.5	-0.029250
20.266667	0.5	-0.029125
20.275000	0.5	-0.028875
20.283333	0.5	-0.028875
20.291667	0.5	-0.028875
20.300000	0.5	-0.028750
20.308333	0.5	-0.028750
20.316667	0.5	-0.028625
20.325000	0.5	-0.028625
20.333333	0.5	-0.028125
20.341667	0.5	-0.028125
20.350000	0.5	-0.028000
20.358333	0.5	-0.027875
20.366667	0.5	-0.027875
20.375000	0.5	-0.027500
20.383333	0.5	-0.027500
20.391667	0.5	-0.027250
20.400000	0.5	-0.026250
20.408333	0.5	-0.026125
20.416667	0.5	-0.026000
20.425000	0.5	-0.025375
20.433333	0.5	-0.024625
20.441667	0.5	-0.024500
20.450000	0.5	-0.024375
20.458333	0.5	-0.023625
20.466667	0.5	-0.022875
20.475000	0.5	-0.022250
20.483333	0.5	-0.021125
20.491667	0.5	-0.020000
20.500000	0.5	-0.018625
20.508333	0.5	-0.017250
20.516667	0.5	-0.016250
20.525000	0.5	-0.014875
20.533333	0.5	-0.013375
20.541667	0.5	-0.011625
20.550000	0.5	-0.010125
20.558333	0.5	-0.008000
20.566667	0.5	-0.006125
20.575000	0.5	-0.004625
20.583333	0.5	-0.002750
20.591667	0.5	-0.000875
20.600000	0.5	0.001125
20.608333	0.5	0.003250
20.616667	0.5	0.005375
20.625000	0.5	0.007625
20.633333	0.5	0.009500
20.641667	0.5	0.011500
20.650000	0.5	0.013375
20.658333	0.5	0.015125
20.666667	0.5	0.016750
20.675000	0.5	0.018250
20.683333	0.5	0.019750
20.691667	0.5	0.021000
20.700000	0.5	0.022250
20.708333	0.5	0.023125
20.716667	0.5	0.024250
20.725000	0.5	0.024625
20.733333	0.5	0.025250
20.741667	0.5	0.025250
20.750000	0.5	0.025250
20.758333	0.5	0.025125
20.766667	0.5	0.025000
20.775000	0.5	0.024625
20.783333	0.5	0.024125
20.791667	0.5	0.023375
20.800000	0.5	0.022625
20.808333	0.5	0.021875
20.816667	0.5	0.020625
20.825000	0.5	0.019125
20.833333	0.5	0.017250
20.841667	0.5	0.015750
20.850000	0.5	0.014250
20.858333	0.5	0.012500
20.866667	0.5	0.011000
20.875000	0.5	0.009375
20.883333	0.5	0.008125
20.891667	0.5	0.006500
20.900000	0.5	0.004750
20.908333	0.5	0.003375
20.916667	0.5	0.001625
20.925000	0.5	0.000000
20.933333	0.5	-0.002000
20.941667	0.5	-0.003375
20.950000	0.5	-0.004625
20.958333	0.5	-0.006125
20.966667	0.5	-0.007500
20.975000	0.5	-0.008875
20.983333	0.5	-0.010000
20.991667	0.5	-0.011125
21.000000	0.5	-0.011875
21.008333	0.5	-0.012625
21.016667	0.5	-0.013625
21.025000	0.5	-0.014500
21.033333	0.5	-0.015500
21.041667	0.5	-0.016125
21.050000	0.5	-0.016875
21.058333	0.5	-0.017125
21.066667	0.5	-0.017250
21.075000	0.5	-0.017500
21.083333	0.5	-0.017875
21.091667	0.5	-0.018250
21.100000	0.5	-0.018750
21.108333	0.5	-0.018875
21.116667	0.5	-0.019000
21.125000	0.5	-0.018875
21.133333	0.5	-0.019125
21.141667	0.5	-0.019125
21.150000	0.5	-0.019250
21.158333	0.5	-0.019125
21.166667	0.5	-0.019250
21.175000	0.5	-0.019250
21.183333	0.5	-0.019125
21.191667	0.5	-0.019250
21.200000	0.5	-0.018750
21.208333	0.5	-0.018625
21.216667	0.5	-0.018500
21.225000	0.5	-0.017875
21.233333	0.5	-0.017875
21.241667	0.5	-0.018250
21.250000	0.5	-0.018000
21.258333	0.5	-0.018000
21.266667	0.5	-0.018000
21.275000	0.5	-0.018125
21.283333	0.5	-0.017875
21.291667	0.5	-0.017625
21.300000	0.5	-0.017625
21.308333	0.5	-0.017875
21.316667	0.5	-0.018250
21.325000	0.5	-0.018125
21.333333	0.5	-0.017750
21.341667	0.5	-0.017500
21.350000	0.5	-0.017250
21.358333	0.5	-0.017250
21.366667	0.5	-0.017250
21.375000	0.5	-0.017375
21.383333	0.5	-0.018000
21.391667	0.5	-0.017625
21.400000	0.5	-0.017500
21.408333	0.5	-0.017500
21.416667	0.5	-0.017500
21.425000	0.5	-0.017750
21.433333	0.5	-0.017750
21.441667	0.5	-0.017375
21.450000	0.5	-0.017000
21.458333	0.5	-0.017000
21.466667	0.5	-0.017625
21.475000	0.5	-0.018250
21.483333	0.5	-0.018375
21.491667	0.5	-0.018125
21.500000	0.5	-0.017875
21.508333	0.5	-0.017875
21.516667	0.5	-0.017625
21.525000	0.5	-0.017375
21.533333	0.5	-0.017125
21.541667	0.5	-0.016875
21.550000	0.5	-0.016625
21.558333	0.5	-0.016500
21.566667	0.5	-0.016500
21.575000	0.5	-0.016375
21.583333	0.5	-0.016000
21.591667	0.5	-0.015625
21.600000	0.5	-0.015500
21.608333	0.5	-0.015750
21.616667	0.5	-0.015375
21.625000	0.5	-0.015000
21.633333	0.5	-0.015125
21.641667	0.5	-0.014500
21.650000	0.5	-0.014000
21.658333	0.5	-0.013750
21.666667	0.5	-0.013500
21.675000	0.5	-0.013125
21.683333	0.5	-0.012375
21.691667	0.5	-0.012125
21.700000	0.5	-0.011750
21.708333	0.5	-0.011250
21.716667	0.5	-0.010750
21.725000	0.5	-0.010000
21.733333	0.5	-0.009875
21.741667	0.5	-0.009375
21.750000	0.5	-0.009250
21.758333	0.5	-0.008625
21.766667	0.5	-0.008125
21.775000	0.5	-0.008125
21.783333	0.5	-0.008000
21.791667	0.5	-0.008125
21.800000	0.5	-0.008000
21.808333	0.5	-0.008125
21.816667	0.5	-0.008500
21.825000	0.5	-0.008375
21.833333	0.5	-0.007750
21.841667	0.5	-0.007125
21.850000	0.5	-0.007250
21.858333	0.5	-0.006750
21.866667	0.5	-0.006875
21.875000	0.5	-0.007000
21.883333	0.5	-0.007000
21.891667	0.5	-0.007125
21.900000	0.5	-0.007250
21.908333	0.5	-0.007125
21.916667	0.5	-0.007250
21.925000	0.5	-0.007250
21.933333	0.5	-0.007250
21.941667	0.5	-0.007375
21.950000	0.5	-0.007125
21.958333	0.5	-0.007125
21.966667	0.5	-0.007125
21.975000	0.5	-0.007250
21.983333	0.5	-0.007375
21.991667	0.5	-0.007625
22.000000	0.5	-0.007875
22.008333	0.5	-0.007750
22.016667	0.5	-0.007500
22.025000	0.5	-0.007250
22.033333	0.5	-0.007250
22.041667	0.5	-0.007625
22.050000	0.5	-0.007125
22.058333	0.5	-0.007125
22.066667	0.5	-0.006875
22.075000	0.5	-0.006875
22.083333	0.5	-0.006500
22.091667	0.5	-0.006125
22.100000	0.5	-0.006125
22.108333	0.5	-0.005625
22.116667	0.5	-0.005000
22.125000	0.5	-0.005250
22.133333	0.5	-0.005500
22.141667	0.5	-0.005375
22.150000	0.5	-0.005000
22.158333	0.5	-0.005125
22.166667	0.5	-0.005375
22.175000	0.5	-0.005250
22.183333	0.5	-0.004750
22.191667	0.5	-0.005000
22.200000	0.5	-0.005000
22.208333	0.5	-0.005000
22.216667	0.5	-0.005000
22.225000	0.5	-0.005250
22.233333	0.5	-0.005750
22.241667	0.5	-0.006375
22.250000	0.5	-0.006250
22.258333	0.5	-0.006375
22.266667	0.5	-0.006875
22.275000	0.5	-0.007000
22.283333	0.5	-0.006750
22.291667	0.5	-0.006625
22.300000	0.5	-0.006750
22.308333	0.5	-0.007125
22.316667	0.5	-0.007500
22.325000	0.5	-0.008000
22.333333	0.5	-0.008375
22.341667	0.5	-0.009000
22.350000	0.5	-0.009500
22.358333	0.5	-0.009750
22.366667	0.5	-0.010125
22.375000	0.5	-0.010625
22.383333	0.5	-0.011000
22.391667	0.5	-0.011875
22.400000	0.5	-0.012750
22.408333	0.5	-0.013125
22.416667	0.5	-0.013625
22.425000	0.5	-0.014375
22.433333	0.5	-0.014875
22.441667	0.5	-0.015500
22.450000	0.5	-0.016250
22.458333	0.5	-0.016875
22.466667	0.5	-0.017500
22.475000	0.5	-0.018250
22.483333	0.5	-0.019000
22.491667	0.5	-0.019875
22.500000	0.5	-0.020500
22.508333	0.5	-0.021750
22.516667	0.5	-0.022250
22.525000	0.5	-0.022625
22.533333	0.5	-0.023500
22.541667	0.5	-0.024375
22.550000	0.5	-0.025250
22.558333	0.5	-0.025500
22.566667	0.5	-0.025750
22.575000	0.5	-0.026250
22.583333	0.5	-0.026750
22.591667	0.5	-0.027125
22.600000	0.5	-0.027625
22.608333	0.5	-0.027750
22.616667	0.5	-0.028500
22.625000	0.5	-0.028375
22.633333	0.5	-0.028375
22.641667	0.5	-0.028000
22.650000	0.5	-0.027875
22.658333	0.5	-0.028000
22.666667	0.5	-0.028125
22.675000	0.5	-0.028250
22.683333	0.5	-0.028125
22.691667	0.5	-0.028125
22.700000	0.5	-0.028250
22.708333	0.5	-0.028500
22.716667	0.5	-0.028250
22.725000	0.5	-0.027875
22.733333	0.5	-0.027250
22.741667	0.5	-0.027000
22.750000	0.5	-0.027125
22.758333	0.5	-0.026500
22.766667	0.5	-0.025875
22.775000	0.5	-0.025375
22.783333	0.5	-0.024625
22.791667	0.5	-0.024250
22.800000	0.5	-0.022875
22.808333	0.5	-0.021750
22.816667	0.5	-0.020875
22.825000	0.5	-0.020500
22.833333	0.5	-0.019500
22.841667	0.5	-0.018250
22.850000	0.5	-0.017375
22.858333	0.5	-0.016250
22.866667	0.5	-0.015250
22.875000	0.5	-0.014375
22.883333	0.5	-0.013125
22.891667	0.5	-0.012125
22.900000	0.5	-0.011125
22.908333	0.5	-0.009750
22.916667	0.5	-0.008375
22.925000	0.5	-0.006875
22.933333	0.5	-0.005750
22.941667	0.5	-0.004875
22.950000	0.5	-0.003750
22.958333	0.5	-0.002500
22.966667	0.5	-0.001125
22.975000	0.5	0.000000
22.983333	0.5	0.001125
22.991667	0.5	0.002250
23.000000	0.5	0.003375
23.008333	0.5	0.004500
23.016667	0.5	0.006000
23.025000	0.5	0.007375
23.033333	0.5	0.008250
23.041667	0.5	0.009000
23.050000	0.5	0.009875
23.058333	0.5	0.010625
23.066667	0.5	0.011875
23.075000	0.5	0.012500
23.083333	0.5	0.013125
23.091667	0.5	0.014000
23.100000	0.5	0.014875
23.108333	0.5	0.015125
23.116667	0.5	0.015375
23.125000	0.5	0.015875
23.133333	0.5	0.015750
23.141667	0.5	0.016125
23.150000	0.5	0.017000
23.158333	0.5	0.017125
23.166667	0.5	0.017250
23.175000	0.5	0.016875
23.183333	0.5	0.017000
23.191667	0.5	0.017000
23.200000	0.5	0.017000
23.208333	0.5	0.016750
23.216667	0.5	0.016375
23.225000	0.5	0.016125
23.233333	0.5	0.015875
23.241667	0.5	0.015875
23.250000	0.5	0.015375
23.258333	0.5	0.015250
23.266667	0.5	0.015000
23.275000	0.5	0.014875
23.283333	0.5	0.014750
23.291667	0.5	0.014500
23.300000	0.5	0.013500
23.308333	0.5	0.013000
23.316667	0.5	0.012375
23.325000	0.5	0.011625
23.333333	0.5	0.011125
23.341667	0.5	0.010750
23.350000	0.5	0.010375
23.358333	0.5	0.010000
23.366667	0.5	0.010250
23.375000	0.5	0.009875
23.383333	0.5	0.009625
23.391667	0.5	0.009625
23.400000	0.5	0.009375
23.408333	0.5	0.008875
23.416667	0.5	0.008750
23.425000	0.5	0.008250
23.433333	0.5	0.008250
23.441667	0.5	0.008500
23.450000	0.5	0.008625
23.458333	0.5	0.008500
23.466667	0.5	0.008375
23.475000	0.5	0.008500
23.483333	0.5	0.008250
23.491667	0.5	0.007875
23.500000	0.5	0.008000
23.508333	0.5	0.008125
23.516667	0.5	0.008250
23.525000	0.5	0.007875
23.533333	0.5	0.007875
23.541667	0.5	0.008125
23.550000	0.5	0.008375
23.558333	0.5	0.008625
23.566667	0.5	0.009000
23.575000	0.5	0.009125
23.583333	0.5	0.009250
23.591667	0.5	0.009375
23.600000	0.5	0.009875
23.608333	0.5	0.010125
23.616667	0.5	0.010000
23.625000	0.5	0.010250
23.633333	0.5	0.010250
23.641667	0.5	0.010500
23.650000	0.5	0.010625
23.658333	0.5	0.010875
23.666667	0.5	0.011000
23.675000	0.5	0.011125
23.683333	0.5	0.011375
23.691667	0.5	0.011375
23.700000	0.5	0.011875
23.708333	0.5	0.012125
23.716667	0.5	0.012375
23.725000	0.5	0.012625
23.733333	0.5	0.013000
23.741667	0.5	0.013000
23.750000	0.5	0.013250
23.758333	0.5	0.013375
23.766667	0.5	0.013375
23.775000	0.5	0.013500
23.783333	0.5	0.013625
23.791667	0.5	0.013500
23.800000	0.5	0.013375
23.808333	0.5	0.013625
23.816667	0.5	0.014125
23.825000	0.5	0.014500
23.833333	0.5	0.014250
23.841667	0.5	0.014375
23.850000	0.5	0.014500
23.858333	0.5	0.014750
23.866667	0.5	0.014625
23.875000	0.5	0.014625
23.883333	0.5	0.014875
23.891667	0.5	0.014875
23.900000	0.5	0.014625
23.908333	0.5	0.014750
23.916667	0.5	0.014375
23.925000	0.5	0.014125
23.933333	0.5	0.014000
23.941667	0.5	0.013875
23.950000	0.5	0.013875
23.958333	0.5	0.014000
23.966667	0.5	0.013500
23.975000	0.5	0.012875
23.983333	0.5	0.012375
23.991667	0.5	0.012250
24.000000	0.5	0.012250
24.008333	0.5	0.012000
24.016667	0.5	0.012500
24.025000	0.5	0.012375
24.033333	0.5	0.012125
24.041667	0.5	0.012375
24.050000	0.5	0.012500
24.058333	0.5	0.012125
24.066667	0.5	0.012125
24.075000	0.5	0.011750
24.083333	0.5	0.011500
24.091667	0.5	0.011375
24.100000	0.5	0.011125
24.108333	0.5	0.011000
24.116667	0.5	0.010875
24.125000	0.5	0.010875
24.133333	0.5	0.010750
24.141667	0.5	0.010625
24.150000	0.5	0.010125
24.158333	0.5	0.009500
24.166667	0.5	0.009375
24.175000	0.5	0.009375
24.183333	0.5	0.009250
24.191667	0.5	0.008875
24.200000	0.5	0.008250
24.208333	0.5	0.007500
24.216667	0.5	0.007125
24.225000	0.5	0.007125
24.233333	0.5	0.006625
24.241667	0.5	0.006250
24.250000	0.5	0.005875
24.258333	0.5	0.005750
24.266667	0.5	0.005500
24.275000	0.5	0.005125
24.283333	0.5	0.004875
24.291667	0.5	0.004500
24.300000	0.5	0.004000
24.308333	0.5	0.003500
24.316667	0.5	0.003375
24.325000	0.5	0.003125
24.333333	0.5	0.002750
24.341667	0.5	0.002375
24.350000	0.5	0.002000
24.358333	0.5	0.001375
24.366667	0.5	0.001375
24.375000	0.5	0.001250
24.383333	0.5	0.000875
24.391667	0.5	0.000250
24.400000	0.5	0.000250
24.408333	0.5	0.000250
24.416667	0.5	-0.000125
24.425000	0.5	-0.000750
24.433333	0.5	-0.001375
24.441667	0.5	-0.001750
24.450000	0.5	-0.001875
24.458333	0.5	-0.001875
24.466667	0.5	-0.001750
24.475000	0.5	-0.002000
24.483333	0.5	-0.002125
24.491667	0.5	-0.002250
24.500000	0.5	-0.002875
24.508333	0.5	-0.003375
24.516667	0.5	-0.003625
24.525000	0.5	-0.003875
24.533333	0.5	-0.003625
24.541667	0.5	-0.003750
24.550000	0.5	-0.003625
24.558333	0.5	-0.004500
24.566667	0.5	-0.005250
24.575000	0.5	-0.005375
24.583333	0.5	-0.005875
24.591667	0.5	-0.006375
24.600000	0.5	-0.006750
24.608333	0.5	-0.007250
24.616667	0.5	-0.007625
24.625000	0.5	-0.008375
24.633333	0.5	-0.008875
24.641667	0.5	-0.009250
24.650000	0.5	-0.009750
24.658333	0.5	-0.010250
24.666667	0.5	-0.010750
24.675000	0.5	-0.011125
24.683333	0.5	-0.011625
24.691667	0.5	-0.012375
24.700000	0.5	-0.012875
24.708333	0.5	-0.013125
24.716667	0.5	-0.013625
24.725000	0.5	-0.013500
24.733333	0.5	-0.014125
24.741667	0.5	-0.014375
24.750000	0.5	-0.014250
24.758333	0.5	-0.014375
24.766667	0.5	-0.014250
24.775000	0.5	-0.014500
24.783333	0.5	-0.014750
24.791667	0.5	-0.015000
24.800000	0.5	-0.015375
24.808333	0.5	-0.015625
24.816667	0.5	-0.015750
24.825000	0.5	-0.015875
24.833333	0.5	-0.015875
24.841667	0.5	-0.015500
24.850000	0.5	-0.015500
24.858333	0.5	-0.015625
24.866667	0.5	-0.015375
24.875000	0.5	-0.015500
24.883333	0.5	-0.015625
24.891667	0.5	-0.015375
24.900000	0.5	-0.015125
24.908333	0.5	-0.014875
24.916667	0.5	-0.014125
24.925000	0.5	-0.013875
24.933333	0.5	-0.013250
24.941667	0.5	-0.012750
24.950000	0.5	-0.012375
24.958333	0.5	-0.011500
24.966667	0.5	-0.010875
24.975000	0.5	-0.010125
24.983333	0.5	-0.009625
24.991667	0.5	-0.008875
25.000000	0.5	-0.008000
