# Supplementary material for: Dynamic character displacement among a pair of bacterial phyllosphere commensals in situ
Source: Nat Commun. 2022 May 20;13:2836. doi: 10.1038/s41467-022-30469-3 (PMC9123166; doi:10.1038/s41467-022-30469-3)
Supplement: Supplementary file 11 — Source Data [file 41467_2022_30469_MOESM11_ESM.zip › Source Data/Supplementary Figure 5/Xylose+Glucose t2 a.txt]

File Path	chrom://marshall/Chromeleon7/HPLC_Ultimate_3000/Users/helucas/20200720_OrganicAcids_CCR_L257.seq/111.smp/RI_1.channel/RI_1.chm
Channel	RI_1

Injection Information:
Data Vault	Chromeleon7
Injection	Xyl_Glu_t2_a_II
Injection Number	148
Position	GC4
Comment	
Processing Method	Quantitative
Instrument Method	20200525_Rezex_ROA_OrganicAcid_600uL_2500uM_H2SO4_50A_50D
Type	Unknown
Status	Finished
Injection Date	7/23/2020
Injection Time	12:17:12 PM
Injection Volume (µl)	10.000
Dilution Factor	1.0000
Weight	1.0000

Chromatogram Data Information:
Time Min. (min)	0.000000
Time Max. (min)	25.000000
Data Points	3001
Detector	RI
Generating Data System	Chromeleon 7.2.5.9507
Exporting Data System	Chromeleon 7.2.8.0
Operator	Instrument Controller
Signal Quantity	Refractive 
Signal Unit	µRIU
Signal Min.	-2.733625
Signal Max.	24.804000
Channel	RI_1
Driver Name	RID520Driver.dll
Channel Type	Evaluation
Min. Step (s)	0.5
Max. Step (s)	0.5
Average Step (s)	0.5

Signal Parameter Information:
Signal Info	

Chromatogram Data:
Time (min)	Step (s)	Value (µRIU)
0.000000	n.a.	-0.014625
0.008333	0.5	-0.013750
0.016667	0.5	-0.013375
0.025000	0.5	-0.013000
0.033333	0.5	-0.012250
0.041667	0.5	-0.011750
0.050000	0.5	-0.011375
0.058333	0.5	-0.011125
0.066667	0.5	-0.010000
0.075000	0.5	-0.009250
0.083333	0.5	-0.008500
0.091667	0.5	-0.008000
0.100000	0.5	-0.007375
0.108333	0.5	-0.006500
0.116667	0.5	-0.006250
0.125000	0.5	-0.005500
0.133333	0.5	-0.005375
0.141667	0.5	-0.005000
0.150000	0.5	-0.004000
0.158333	0.5	-0.003250
0.166667	0.5	-0.002875
0.175000	0.5	-0.002250
0.183333	0.5	-0.001625
0.191667	0.5	-0.001125
0.200000	0.5	-0.000750
0.208333	0.5	-0.000375
0.216667	0.5	0.000125
0.225000	0.5	0.000750
0.233333	0.5	0.001125
0.241667	0.5	0.001375
0.250000	0.5	0.001750
0.258333	0.5	0.001875
0.266667	0.5	0.003125
0.275000	0.5	0.003750
0.283333	0.5	0.004125
0.291667	0.5	0.004250
0.300000	0.5	0.004125
0.308333	0.5	0.004375
0.316667	0.5	0.004875
0.325000	0.5	0.004875
0.333333	0.5	0.004875
0.341667	0.5	0.004375
0.350000	0.5	0.004000
0.358333	0.5	0.004125
0.366667	0.5	0.004125
0.375000	0.5	0.003750
0.383333	0.5	0.003000
0.391667	0.5	0.002875
0.400000	0.5	0.002500
0.408333	0.5	0.002000
0.416667	0.5	0.001750
0.425000	0.5	0.001875
0.433333	0.5	0.002125
0.441667	0.5	0.002000
0.450000	0.5	0.001625
0.458333	0.5	0.001500
0.466667	0.5	0.001375
0.475000	0.5	0.001000
0.483333	0.5	0.000625
0.491667	0.5	0.000375
0.500000	0.5	0.000125
0.508333	0.5	0.000000
0.516667	0.5	-0.000375
0.525000	0.5	-0.000625
0.533333	0.5	-0.000750
0.541667	0.5	-0.001000
0.550000	0.5	-0.001500
0.558333	0.5	-0.002000
0.566667	0.5	-0.002375
0.575000	0.5	-0.002875
0.583333	0.5	-0.003250
0.591667	0.5	-0.003750
0.600000	0.5	-0.004375
0.608333	0.5	-0.004500
0.616667	0.5	-0.005125
0.625000	0.5	-0.005375
0.633333	0.5	-0.005250
0.641667	0.5	-0.005750
0.650000	0.5	-0.006125
0.658333	0.5	-0.006750
0.666667	0.5	-0.007375
0.675000	0.5	-0.007625
0.683333	0.5	-0.007750
0.691667	0.5	-0.008625
0.700000	0.5	-0.009250
0.708333	0.5	-0.009875
0.716667	0.5	-0.010750
0.725000	0.5	-0.011000
0.733333	0.5	-0.011625
0.741667	0.5	-0.011875
0.750000	0.5	-0.012625
0.758333	0.5	-0.013125
0.766667	0.5	-0.013750
0.775000	0.5	-0.014375
0.783333	0.5	-0.014500
0.791667	0.5	-0.015125
0.800000	0.5	-0.015500
0.808333	0.5	-0.016125
0.816667	0.5	-0.016500
0.825000	0.5	-0.017250
0.833333	0.5	-0.018250
0.841667	0.5	-0.018875
0.850000	0.5	-0.018875
0.858333	0.5	-0.019125
0.866667	0.5	-0.019250
0.875000	0.5	-0.019625
0.883333	0.5	-0.020250
0.891667	0.5	-0.020750
0.900000	0.5	-0.021500
0.908333	0.5	-0.022125
0.916667	0.5	-0.022500
0.925000	0.5	-0.023125
0.933333	0.5	-0.023750
0.941667	0.5	-0.024125
0.950000	0.5	-0.024875
0.958333	0.5	-0.025000
0.966667	0.5	-0.025375
0.975000	0.5	-0.025750
0.983333	0.5	-0.026250
0.991667	0.5	-0.026500
1.000000	0.5	-0.026500
1.008333	0.5	-0.027125
1.016667	0.5	-0.027125
1.025000	0.5	-0.027625
1.033333	0.5	-0.027625
1.041667	0.5	-0.028000
1.050000	0.5	-0.028375
1.058333	0.5	-0.028625
1.066667	0.5	-0.028625
1.075000	0.5	-0.028875
1.083333	0.5	-0.029000
1.091667	0.5	-0.029125
1.100000	0.5	-0.029250
1.108333	0.5	-0.029250
1.116667	0.5	-0.029125
1.125000	0.5	-0.029375
1.133333	0.5	-0.029625
1.141667	0.5	-0.029375
1.150000	0.5	-0.029375
1.158333	0.5	-0.029250
1.166667	0.5	-0.029000
1.175000	0.5	-0.028375
1.183333	0.5	-0.028250
1.191667	0.5	-0.027750
1.200000	0.5	-0.027500
1.208333	0.5	-0.027250
1.216667	0.5	-0.026750
1.225000	0.5	-0.026625
1.233333	0.5	-0.026500
1.241667	0.5	-0.026125
1.250000	0.5	-0.025625
1.258333	0.5	-0.025375
1.266667	0.5	-0.025250
1.275000	0.5	-0.025000
1.283333	0.5	-0.025000
1.291667	0.5	-0.024500
1.300000	0.5	-0.024375
1.308333	0.5	-0.023625
1.316667	0.5	-0.023625
1.325000	0.5	-0.023375
1.333333	0.5	-0.023000
1.341667	0.5	-0.022125
1.350000	0.5	-0.021750
1.358333	0.5	-0.021500
1.366667	0.5	-0.021000
1.375000	0.5	-0.020250
1.383333	0.5	-0.019625
1.391667	0.5	-0.019500
1.400000	0.5	-0.018875
1.408333	0.5	-0.018250
1.416667	0.5	-0.017875
1.425000	0.5	-0.017375
1.433333	0.5	-0.017000
1.441667	0.5	-0.016875
1.450000	0.5	-0.016250
1.458333	0.5	-0.015375
1.466667	0.5	-0.014625
1.475000	0.5	-0.013500
1.483333	0.5	-0.012875
1.491667	0.5	-0.012625
1.500000	0.5	-0.012250
1.508333	0.5	-0.011500
1.516667	0.5	-0.011375
1.525000	0.5	-0.011125
1.533333	0.5	-0.011000
1.541667	0.5	-0.010875
1.550000	0.5	-0.010750
1.558333	0.5	-0.010125
1.566667	0.5	-0.009750
1.575000	0.5	-0.009250
1.583333	0.5	-0.009125
1.591667	0.5	-0.008625
1.600000	0.5	-0.008625
1.608333	0.5	-0.008125
1.616667	0.5	-0.008000
1.625000	0.5	-0.008000
1.633333	0.5	-0.007875
1.641667	0.5	-0.007625
1.650000	0.5	-0.007625
1.658333	0.5	-0.008125
1.666667	0.5	-0.008000
1.675000	0.5	-0.007750
1.683333	0.5	-0.007625
1.691667	0.5	-0.007250
1.700000	0.5	-0.007125
1.708333	0.5	-0.007250
1.716667	0.5	-0.007250
1.725000	0.5	-0.006875
1.733333	0.5	-0.006875
1.741667	0.5	-0.007000
1.750000	0.5	-0.007125
1.758333	0.5	-0.007000
1.766667	0.5	-0.007125
1.775000	0.5	-0.007500
1.783333	0.5	-0.007625
1.791667	0.5	-0.007500
1.800000	0.5	-0.007500
1.808333	0.5	-0.007625
1.816667	0.5	-0.007875
1.825000	0.5	-0.007875
1.833333	0.5	-0.007875
1.841667	0.5	-0.008000
1.850000	0.5	-0.008125
1.858333	0.5	-0.007875
1.866667	0.5	-0.008125
1.875000	0.5	-0.008000
1.883333	0.5	-0.008250
1.891667	0.5	-0.008625
1.900000	0.5	-0.008750
1.908333	0.5	-0.008625
1.916667	0.5	-0.009000
1.925000	0.5	-0.009250
1.933333	0.5	-0.009250
1.941667	0.5	-0.009375
1.950000	0.5	-0.009625
1.958333	0.5	-0.009750
1.966667	0.5	-0.009750
1.975000	0.5	-0.009625
1.983333	0.5	-0.010250
1.991667	0.5	-0.010125
2.000000	0.5	-0.010250
2.008333	0.5	-0.011000
2.016667	0.5	-0.011250
2.025000	0.5	-0.011375
2.033333	0.5	-0.012000
2.041667	0.5	-0.012250
2.050000	0.5	-0.012625
2.058333	0.5	-0.012875
2.066667	0.5	-0.012875
2.075000	0.5	-0.012750
2.083333	0.5	-0.013000
2.091667	0.5	-0.013250
2.100000	0.5	-0.013375
2.108333	0.5	-0.012875
2.116667	0.5	-0.012875
2.125000	0.5	-0.012875
2.133333	0.5	-0.013250
2.141667	0.5	-0.013125
2.150000	0.5	-0.013125
2.158333	0.5	-0.013500
2.166667	0.5	-0.013750
2.175000	0.5	-0.014000
2.183333	0.5	-0.013875
2.191667	0.5	-0.013875
2.200000	0.5	-0.013750
2.208333	0.5	-0.013750
2.216667	0.5	-0.013375
2.225000	0.5	-0.013500
2.233333	0.5	-0.013625
2.241667	0.5	-0.013125
2.250000	0.5	-0.012750
2.258333	0.5	-0.012625
2.266667	0.5	-0.012500
2.275000	0.5	-0.012500
2.283333	0.5	-0.012375
2.291667	0.5	-0.012375
2.300000	0.5	-0.012500
2.308333	0.5	-0.012375
2.316667	0.5	-0.012250
2.325000	0.5	-0.011875
2.333333	0.5	-0.011500
2.341667	0.5	-0.011375
2.350000	0.5	-0.011125
2.358333	0.5	-0.011250
2.366667	0.5	-0.011500
2.375000	0.5	-0.011250
2.383333	0.5	-0.010750
2.391667	0.5	-0.010500
2.400000	0.5	-0.010000
2.408333	0.5	-0.010000
2.416667	0.5	-0.010000
2.425000	0.5	-0.009625
2.433333	0.5	-0.009875
2.441667	0.5	-0.010000
2.450000	0.5	-0.010125
2.458333	0.5	-0.010250
2.466667	0.5	-0.009875
2.475000	0.5	-0.009875
2.483333	0.5	-0.010000
2.491667	0.5	-0.010125
2.500000	0.5	-0.010125
2.508333	0.5	-0.010375
2.516667	0.5	-0.011125
2.525000	0.5	-0.011375
2.533333	0.5	-0.011500
2.541667	0.5	-0.012000
2.550000	0.5	-0.012375
2.558333	0.5	-0.012625
2.566667	0.5	-0.012875
2.575000	0.5	-0.012875
2.583333	0.5	-0.013750
2.591667	0.5	-0.014375
2.600000	0.5	-0.014625
2.608333	0.5	-0.014875
2.616667	0.5	-0.015250
2.625000	0.5	-0.016125
2.633333	0.5	-0.016625
2.641667	0.5	-0.016750
2.650000	0.5	-0.016875
2.658333	0.5	-0.016750
2.666667	0.5	-0.017375
2.675000	0.5	-0.018125
2.683333	0.5	-0.018375
2.691667	0.5	-0.019375
2.700000	0.5	-0.019750
2.708333	0.5	-0.020125
2.716667	0.5	-0.020625
2.725000	0.5	-0.021000
2.733333	0.5	-0.021375
2.741667	0.5	-0.021625
2.750000	0.5	-0.021875
2.758333	0.5	-0.022375
2.766667	0.5	-0.022875
2.775000	0.5	-0.023375
2.783333	0.5	-0.023750
2.791667	0.5	-0.024000
2.800000	0.5	-0.024500
2.808333	0.5	-0.025000
2.816667	0.5	-0.025375
2.825000	0.5	-0.025750
2.833333	0.5	-0.026375
2.841667	0.5	-0.026625
2.850000	0.5	-0.026625
2.858333	0.5	-0.026625
2.866667	0.5	-0.027000
2.875000	0.5	-0.027125
2.883333	0.5	-0.027375
2.891667	0.5	-0.027625
2.900000	0.5	-0.027625
2.908333	0.5	-0.027750
2.916667	0.5	-0.027750
2.925000	0.5	-0.028000
2.933333	0.5	-0.028500
2.941667	0.5	-0.028750
2.950000	0.5	-0.028875
2.958333	0.5	-0.029000
2.966667	0.5	-0.029000
2.975000	0.5	-0.028875
2.983333	0.5	-0.028875
2.991667	0.5	-0.029000
3.000000	0.5	-0.028875
3.008333	0.5	-0.028625
3.016667	0.5	-0.028625
3.025000	0.5	-0.028750
3.033333	0.5	-0.028750
3.041667	0.5	-0.028500
3.050000	0.5	-0.028625
3.058333	0.5	-0.028750
3.066667	0.5	-0.028625
3.075000	0.5	-0.028875
3.083333	0.5	-0.028750
3.091667	0.5	-0.028750
3.100000	0.5	-0.028875
3.108333	0.5	-0.029000
3.116667	0.5	-0.028875
3.125000	0.5	-0.028750
3.133333	0.5	-0.028500
3.141667	0.5	-0.028375
3.150000	0.5	-0.028125
3.158333	0.5	-0.027750
3.166667	0.5	-0.027500
3.175000	0.5	-0.027125
3.183333	0.5	-0.027125
3.191667	0.5	-0.027125
3.200000	0.5	-0.026750
3.208333	0.5	-0.026750
3.216667	0.5	-0.026625
3.225000	0.5	-0.026125
3.233333	0.5	-0.025625
3.241667	0.5	-0.025500
3.250000	0.5	-0.025375
3.258333	0.5	-0.025000
3.266667	0.5	-0.024750
3.275000	0.5	-0.024000
3.283333	0.5	-0.023250
3.291667	0.5	-0.023000
3.300000	0.5	-0.022375
3.308333	0.5	-0.021875
3.316667	0.5	-0.021625
3.325000	0.5	-0.021375
3.333333	0.5	-0.020750
3.341667	0.5	-0.020500
3.350000	0.5	-0.019875
3.358333	0.5	-0.019250
3.366667	0.5	-0.018500
3.375000	0.5	-0.018375
3.383333	0.5	-0.018125
3.391667	0.5	-0.017625
3.400000	0.5	-0.017000
3.408333	0.5	-0.016625
3.416667	0.5	-0.016250
3.425000	0.5	-0.016125
3.433333	0.5	-0.015875
3.441667	0.5	-0.015500
3.450000	0.5	-0.015375
3.458333	0.5	-0.014875
3.466667	0.5	-0.014250
3.475000	0.5	-0.013875
3.483333	0.5	-0.013375
3.491667	0.5	-0.013250
3.500000	0.5	-0.013000
3.508333	0.5	-0.013125
3.516667	0.5	-0.012500
3.525000	0.5	-0.012125
3.533333	0.5	-0.011875
3.541667	0.5	-0.011875
3.550000	0.5	-0.012000
3.558333	0.5	-0.012250
3.566667	0.5	-0.012000
3.575000	0.5	-0.011875
3.583333	0.5	-0.011875
3.591667	0.5	-0.012250
3.600000	0.5	-0.012375
3.608333	0.5	-0.012500
3.616667	0.5	-0.012625
3.625000	0.5	-0.012500
3.633333	0.5	-0.012375
3.641667	0.5	-0.012500
3.650000	0.5	-0.012625
3.658333	0.5	-0.012375
3.666667	0.5	-0.012250
3.675000	0.5	-0.012625
3.683333	0.5	-0.013000
3.691667	0.5	-0.013375
3.700000	0.5	-0.013875
3.708333	0.5	-0.014375
3.716667	0.5	-0.014875
3.725000	0.5	-0.014625
3.733333	0.5	-0.015000
3.741667	0.5	-0.015250
3.750000	0.5	-0.015500
3.758333	0.5	-0.015375
3.766667	0.5	-0.015750
3.775000	0.5	-0.015750
3.783333	0.5	-0.016125
3.791667	0.5	-0.016125
3.800000	0.5	-0.016000
3.808333	0.5	-0.016375
3.816667	0.5	-0.016625
3.825000	0.5	-0.016875
3.833333	0.5	-0.017000
3.841667	0.5	-0.017750
3.850000	0.5	-0.018000
3.858333	0.5	-0.018625
3.866667	0.5	-0.019000
3.875000	0.5	-0.019250
3.883333	0.5	-0.019625
3.891667	0.5	-0.020250
3.900000	0.5	-0.020250
3.908333	0.5	-0.020500
3.916667	0.5	-0.020375
3.925000	0.5	-0.020625
3.933333	0.5	-0.021250
3.941667	0.5	-0.021625
3.950000	0.5	-0.022000
3.958333	0.5	-0.022000
3.966667	0.5	-0.021875
3.975000	0.5	-0.022375
3.983333	0.5	-0.022625
3.991667	0.5	-0.023125
4.000000	0.5	-0.023000
4.008333	0.5	-0.023500
4.016667	0.5	-0.023625
4.025000	0.5	-0.024250
4.033333	0.5	-0.024625
4.041667	0.5	-0.024625
4.050000	0.5	-0.024875
4.058333	0.5	-0.025375
4.066667	0.5	-0.024875
4.075000	0.5	-0.025000
4.083333	0.5	-0.025625
4.091667	0.5	-0.026000
4.100000	0.5	-0.025875
4.108333	0.5	-0.026250
4.116667	0.5	-0.026625
4.125000	0.5	-0.026875
4.133333	0.5	-0.027125
4.141667	0.5	-0.027375
4.150000	0.5	-0.027625
4.158333	0.5	-0.028000
4.166667	0.5	-0.028250
4.175000	0.5	-0.028500
4.183333	0.5	-0.028500
4.191667	0.5	-0.028500
4.200000	0.5	-0.029000
4.208333	0.5	-0.029375
4.216667	0.5	-0.029375
4.225000	0.5	-0.029250
4.233333	0.5	-0.029000
4.241667	0.5	-0.028875
4.250000	0.5	-0.029000
4.258333	0.5	-0.029000
4.266667	0.5	-0.029125
4.275000	0.5	-0.029125
4.283333	0.5	-0.029125
4.291667	0.5	-0.028625
4.300000	0.5	-0.028375
4.308333	0.5	-0.028500
4.316667	0.5	-0.028500
4.325000	0.5	-0.028250
4.333333	0.5	-0.028250
4.341667	0.5	-0.028250
4.350000	0.5	-0.027625
4.358333	0.5	-0.027625
4.366667	0.5	-0.027250
4.375000	0.5	-0.026875
4.383333	0.5	-0.026625
4.391667	0.5	-0.026000
4.400000	0.5	-0.025625
4.408333	0.5	-0.025125
4.416667	0.5	-0.024875
4.425000	0.5	-0.024625
4.433333	0.5	-0.023875
4.441667	0.5	-0.023000
4.450000	0.5	-0.022125
4.458333	0.5	-0.021625
4.466667	0.5	-0.020750
4.475000	0.5	-0.020125
4.483333	0.5	-0.019250
4.491667	0.5	-0.018750
4.500000	0.5	-0.017750
4.508333	0.5	-0.017250
4.516667	0.5	-0.017000
4.525000	0.5	-0.016625
4.533333	0.5	-0.016000
4.541667	0.5	-0.015375
4.550000	0.5	-0.014500
4.558333	0.5	-0.014250
4.566667	0.5	-0.013750
4.575000	0.5	-0.013250
4.583333	0.5	-0.012625
4.591667	0.5	-0.011875
4.600000	0.5	-0.011375
4.608333	0.5	-0.010750
4.616667	0.5	-0.010250
4.625000	0.5	-0.010000
4.633333	0.5	-0.009375
4.641667	0.5	-0.008875
4.650000	0.5	-0.008125
4.658333	0.5	-0.007500
4.666667	0.5	-0.007375
4.675000	0.5	-0.007250
4.683333	0.5	-0.007250
4.691667	0.5	-0.006875
4.700000	0.5	-0.006375
4.708333	0.5	-0.006125
4.716667	0.5	-0.006000
4.725000	0.5	-0.005750
4.733333	0.5	-0.005375
4.741667	0.5	-0.004875
4.750000	0.5	-0.004875
4.758333	0.5	-0.005000
4.766667	0.5	-0.004750
4.775000	0.5	-0.004125
4.783333	0.5	-0.003500
4.791667	0.5	-0.003375
4.800000	0.5	-0.003625
4.808333	0.5	-0.003375
4.816667	0.5	-0.003250
4.825000	0.5	-0.003375
4.833333	0.5	-0.003375
4.841667	0.5	-0.003250
4.850000	0.5	-0.003000
4.858333	0.5	-0.003000
4.866667	0.5	-0.002625
4.875000	0.5	-0.002625
4.883333	0.5	-0.002500
4.891667	0.5	-0.002250
4.900000	0.5	-0.002375
4.908333	0.5	-0.002250
4.916667	0.5	-0.002875
4.925000	0.5	-0.002750
4.933333	0.5	-0.002875
4.941667	0.5	-0.003250
4.950000	0.5	-0.003500
4.958333	0.5	-0.003625
4.966667	0.5	-0.004250
4.975000	0.5	-0.004500
4.983333	0.5	-0.004625
4.991667	0.5	-0.004750
5.000000	0.5	-0.005125
5.008333	0.5	-0.005625
5.016667	0.5	-0.006125
5.025000	0.5	-0.007125
5.033333	0.5	-0.007625
5.041667	0.5	-0.008125
5.050000	0.5	-0.008750
5.058333	0.5	-0.009250
5.066667	0.5	-0.010125
5.075000	0.5	-0.010750
5.083333	0.5	-0.011250
5.091667	0.5	-0.011375
5.100000	0.5	-0.012000
5.108333	0.5	-0.013000
5.116667	0.5	-0.014000
5.125000	0.5	-0.014375
5.133333	0.5	-0.014750
5.141667	0.5	-0.014750
5.150000	0.5	-0.015625
5.158333	0.5	-0.016250
5.166667	0.5	-0.016875
5.175000	0.5	-0.017500
5.183333	0.5	-0.017875
5.191667	0.5	-0.018250
5.200000	0.5	-0.019250
5.208333	0.5	-0.019750
5.216667	0.5	-0.020375
5.225000	0.5	-0.020750
5.233333	0.5	-0.021125
5.241667	0.5	-0.021500
5.250000	0.5	-0.021875
5.258333	0.5	-0.022000
5.266667	0.5	-0.022250
5.275000	0.5	-0.022500
5.283333	0.5	-0.023125
5.291667	0.5	-0.023500
5.300000	0.5	-0.023625
5.308333	0.5	-0.023875
5.316667	0.5	-0.024000
5.325000	0.5	-0.024125
5.333333	0.5	-0.024125
5.341667	0.5	-0.024125
5.350000	0.5	-0.024000
5.358333	0.5	-0.024125
5.366667	0.5	-0.024250
5.375000	0.5	-0.024625
5.383333	0.5	-0.024875
5.391667	0.5	-0.024500
5.400000	0.5	-0.024375
5.408333	0.5	-0.024125
5.416667	0.5	-0.024000
5.425000	0.5	-0.024000
5.433333	0.5	-0.023625
5.441667	0.5	-0.023625
5.450000	0.5	-0.023500
5.458333	0.5	-0.023500
5.466667	0.5	-0.023500
5.475000	0.5	-0.023250
5.483333	0.5	-0.022875
5.491667	0.5	-0.022250
5.500000	0.5	-0.021625
5.508333	0.5	-0.021250
5.516667	0.5	-0.021250
5.525000	0.5	-0.021125
5.533333	0.5	-0.021250
5.541667	0.5	-0.020750
5.550000	0.5	-0.020375
5.558333	0.5	-0.020125
5.566667	0.5	-0.020125
5.575000	0.5	-0.019875
5.583333	0.5	-0.019750
5.591667	0.5	-0.019375
5.600000	0.5	-0.019375
5.608333	0.5	-0.019500
5.616667	0.5	-0.019500
5.625000	0.5	-0.019125
5.633333	0.5	-0.018750
5.641667	0.5	-0.018625
5.650000	0.5	-0.018375
5.658333	0.5	-0.017875
5.666667	0.5	-0.017750
5.675000	0.5	-0.018000
5.683333	0.5	-0.018500
5.691667	0.5	-0.018875
5.700000	0.5	-0.019125
5.708333	0.5	-0.018750
5.716667	0.5	-0.018375
5.725000	0.5	-0.018000
5.733333	0.5	-0.017750
5.741667	0.5	-0.017875
5.750000	0.5	-0.017625
5.758333	0.5	-0.017625
5.766667	0.5	-0.017375
5.775000	0.5	-0.017250
5.783333	0.5	-0.016750
5.791667	0.5	-0.016125
5.800000	0.5	-0.015750
5.808333	0.5	-0.016000
5.816667	0.5	-0.016125
5.825000	0.5	-0.016125
5.833333	0.5	-0.015875
5.841667	0.5	-0.016125
5.850000	0.5	-0.016000
5.858333	0.5	-0.016125
5.866667	0.5	-0.015750
5.875000	0.5	-0.015500
5.883333	0.5	-0.015000
5.891667	0.5	-0.014375
5.900000	0.5	-0.014250
5.908333	0.5	-0.014000
5.916667	0.5	-0.013750
5.925000	0.5	-0.013625
5.933333	0.5	-0.014125
5.941667	0.5	-0.014375
5.950000	0.5	-0.014375
5.958333	0.5	-0.014250
5.966667	0.5	-0.013875
5.975000	0.5	-0.014000
5.983333	0.5	-0.014250
5.991667	0.5	-0.014500
6.000000	0.5	-0.014125
6.008333	0.5	-0.013875
6.016667	0.5	-0.013875
6.025000	0.5	-0.014125
6.033333	0.5	-0.013750
6.041667	0.5	-0.013625
6.050000	0.5	-0.013125
6.058333	0.5	-0.012750
6.066667	0.5	-0.012750
6.075000	0.5	-0.012500
6.083333	0.5	-0.011875
6.091667	0.5	-0.011375
6.100000	0.5	-0.010625
6.108333	0.5	-0.009750
6.116667	0.5	-0.009250
6.125000	0.5	-0.008250
6.133333	0.5	-0.007125
6.141667	0.5	-0.006250
6.150000	0.5	-0.004875
6.158333	0.5	-0.004125
6.166667	0.5	-0.003250
6.175000	0.5	-0.002500
6.183333	0.5	-0.001375
6.191667	0.5	-0.000375
6.200000	0.5	0.000750
6.208333	0.5	0.001500
6.216667	0.5	0.001750
6.225000	0.5	0.002000
6.233333	0.5	0.002625
6.241667	0.5	0.002625
6.250000	0.5	0.002500
6.258333	0.5	0.002500
6.266667	0.5	0.002875
6.275000	0.5	0.002250
6.283333	0.5	0.002000
6.291667	0.5	0.002000
6.300000	0.5	0.002125
6.308333	0.5	0.001875
6.316667	0.5	0.001375
6.325000	0.5	0.001000
6.333333	0.5	0.001125
6.341667	0.5	0.000875
6.350000	0.5	0.000625
6.358333	0.5	0.000750
6.366667	0.5	0.000625
6.375000	0.5	0.000750
6.383333	0.5	0.000750
6.391667	0.5	0.001000
6.400000	0.5	0.001250
6.408333	0.5	0.001250
6.416667	0.5	0.000875
6.425000	0.5	0.001375
6.433333	0.5	0.001625
6.441667	0.5	0.002000
6.450000	0.5	0.002125
6.458333	0.5	0.002750
6.466667	0.5	0.003375
6.475000	0.5	0.003250
6.483333	0.5	0.003375
6.491667	0.5	0.003125
6.500000	0.5	0.003500
6.508333	0.5	0.004000
6.516667	0.5	0.003875
6.525000	0.5	0.003875
6.533333	0.5	0.004125
6.541667	0.5	0.004125
6.550000	0.5	0.004250
6.558333	0.5	0.004500
6.566667	0.5	0.004500
6.575000	0.5	0.004500
6.583333	0.5	0.004375
6.591667	0.5	0.004250
6.600000	0.5	0.004125
6.608333	0.5	0.004250
6.616667	0.5	0.004000
6.625000	0.5	0.004125
6.633333	0.5	0.004125
6.641667	0.5	0.004250
6.650000	0.5	0.004125
6.658333	0.5	0.004250
6.666667	0.5	0.004250
6.675000	0.5	0.003750
6.683333	0.5	0.003000
6.691667	0.5	0.002250
6.700000	0.5	0.001000
6.708333	0.5	-0.000750
6.716667	0.5	-0.003750
6.725000	0.5	-0.008625
6.733333	0.5	-0.016500
6.741667	0.5	-0.028500
6.750000	0.5	-0.048875
6.758333	0.5	-0.081625
6.766667	0.5	-0.134125
6.775000	0.5	-0.216250
6.783333	0.5	-0.339125
6.791667	0.5	-0.513625
6.800000	0.5	-0.747500
6.808333	0.5	-1.041000
6.816667	0.5	-1.384750
6.825000	0.5	-1.757125
6.833333	0.5	-2.124000
6.841667	0.5	-2.442000
6.850000	0.5	-2.662750
6.858333	0.5	-2.733625
6.866667	0.5	-2.601500
6.875000	0.5	-2.219625
6.883333	0.5	-1.546250
6.891667	0.5	-0.547875
6.900000	0.5	0.798000
6.908333	0.5	2.500125
6.916667	0.5	4.551625
6.925000	0.5	6.923375
6.933333	0.5	9.559500
6.941667	0.5	12.371875
6.950000	0.5	15.237250
6.958333	0.5	18.001250
6.966667	0.5	20.489750
6.975000	0.5	22.528125
6.983333	0.5	23.975750
6.991667	0.5	24.741375
7.000000	0.5	24.804000
7.008333	0.5	24.211000
7.016667	0.5	23.063250
7.025000	0.5	21.495250
7.033333	0.5	19.651375
7.041667	0.5	17.667375
7.050000	0.5	15.657250
7.058333	0.5	13.708875
7.066667	0.5	11.882625
7.075000	0.5	10.214625
7.083333	0.5	8.722125
7.091667	0.5	7.408250
7.100000	0.5	6.266500
7.108333	0.5	5.284125
7.116667	0.5	4.446000
7.125000	0.5	3.735750
7.133333	0.5	3.136125
7.141667	0.5	2.631625
7.150000	0.5	2.209125
7.158333	0.5	1.855375
7.166667	0.5	1.560625
7.175000	0.5	1.314125
7.183333	0.5	1.108375
7.191667	0.5	0.937250
7.200000	0.5	0.794000
7.208333	0.5	0.674250
7.216667	0.5	0.573875
7.225000	0.5	0.489875
7.233333	0.5	0.419000
7.241667	0.5	0.359250
7.250000	0.5	0.308750
7.258333	0.5	0.265875
7.266667	0.5	0.229375
7.275000	0.5	0.197875
7.283333	0.5	0.171250
7.291667	0.5	0.148125
7.300000	0.5	0.128375
7.308333	0.5	0.111625
7.316667	0.5	0.096625
7.325000	0.5	0.083750
7.333333	0.5	0.072500
7.341667	0.5	0.062500
7.350000	0.5	0.054000
7.358333	0.5	0.046625
7.366667	0.5	0.039750
7.375000	0.5	0.033625
7.383333	0.5	0.028000
7.391667	0.5	0.023500
7.400000	0.5	0.019750
7.408333	0.5	0.016125
7.416667	0.5	0.013125
7.425000	0.5	0.010625
7.433333	0.5	0.008875
7.441667	0.5	0.007250
7.450000	0.5	0.006125
7.458333	0.5	0.004875
7.466667	0.5	0.004500
7.475000	0.5	0.004250
7.483333	0.5	0.004250
7.491667	0.5	0.003875
7.500000	0.5	0.003625
7.508333	0.5	0.004000
7.516667	0.5	0.004375
7.525000	0.5	0.004875
7.533333	0.5	0.005000
7.541667	0.5	0.005000
7.550000	0.5	0.005250
7.558333	0.5	0.005375
7.566667	0.5	0.005250
7.575000	0.5	0.005125
7.583333	0.5	0.005500
7.591667	0.5	0.005750
7.600000	0.5	0.005625
7.608333	0.5	0.006000
7.616667	0.5	0.006500
7.625000	0.5	0.006750
7.633333	0.5	0.006750
7.641667	0.5	0.006500
7.650000	0.5	0.005250
7.658333	0.5	0.005125
7.666667	0.5	0.005000
7.675000	0.5	0.005000
7.683333	0.5	0.004750
7.691667	0.5	0.004625
7.700000	0.5	0.004375
7.708333	0.5	0.004250
7.716667	0.5	0.004125
7.725000	0.5	0.003875
7.733333	0.5	0.003875
7.741667	0.5	0.003875
7.750000	0.5	0.004000
7.758333	0.5	0.004625
7.766667	0.5	0.004875
7.775000	0.5	0.005375
7.783333	0.5	0.005875
7.791667	0.5	0.006625
7.800000	0.5	0.007625
7.808333	0.5	0.007875
7.816667	0.5	0.008375
7.825000	0.5	0.009000
7.833333	0.5	0.009500
7.841667	0.5	0.010375
7.850000	0.5	0.011250
7.858333	0.5	0.012000
7.866667	0.5	0.012875
7.875000	0.5	0.014500
7.883333	0.5	0.016375
7.891667	0.5	0.018625
7.900000	0.5	0.020875
7.908333	0.5	0.023250
7.916667	0.5	0.026000
7.925000	0.5	0.029875
7.933333	0.5	0.034625
7.941667	0.5	0.039875
7.950000	0.5	0.046375
7.958333	0.5	0.054250
7.966667	0.5	0.064375
7.975000	0.5	0.077000
7.983333	0.5	0.092625
7.991667	0.5	0.111750
8.000000	0.5	0.136000
8.008333	0.5	0.166000
8.016667	0.5	0.202750
8.025000	0.5	0.248000
8.033333	0.5	0.303500
8.041667	0.5	0.371250
8.050000	0.5	0.451500
8.058333	0.5	0.546375
8.066667	0.5	0.656750
8.075000	0.5	0.784125
8.083333	0.5	0.928500
8.091667	0.5	1.090875
8.100000	0.5	1.271250
8.108333	0.5	1.469375
8.116667	0.5	1.685875
8.125000	0.5	1.919750
8.133333	0.5	2.170625
8.141667	0.5	2.438250
8.150000	0.5	2.722250
8.158333	0.5	3.021750
8.166667	0.5	3.335750
8.175000	0.5	3.663750
8.183333	0.5	4.005250
8.191667	0.5	4.360000
8.200000	0.5	4.726750
8.208333	0.5	5.105250
8.216667	0.5	5.494250
8.225000	0.5	5.893500
8.233333	0.5	6.302750
8.241667	0.5	6.721375
8.250000	0.5	7.148875
8.258333	0.5	7.584750
8.266667	0.5	8.028500
8.275000	0.5	8.479625
8.283333	0.5	8.937875
8.291667	0.5	9.403000
8.300000	0.5	9.874250
8.308333	0.5	10.351875
8.316667	0.5	10.835375
8.325000	0.5	11.323750
8.333333	0.5	11.816750
8.341667	0.5	12.312875
8.350000	0.5	12.809875
8.358333	0.5	13.302000
8.366667	0.5	13.775250
8.375000	0.5	14.206500
8.383333	0.5	14.556750
8.391667	0.5	14.775500
8.400000	0.5	14.805625
8.408333	0.5	14.599250
8.416667	0.5	14.130500
8.425000	0.5	13.406250
8.433333	0.5	12.463125
8.441667	0.5	11.362500
8.450000	0.5	10.175500
8.458333	0.5	8.970125
8.466667	0.5	7.802500
8.475000	0.5	6.713125
8.483333	0.5	5.725375
8.491667	0.5	4.849750
8.500000	0.5	4.086500
8.508333	0.5	3.430250
8.516667	0.5	2.870875
8.525000	0.5	2.398375
8.533333	0.5	2.001000
8.541667	0.5	1.668375
8.550000	0.5	1.391250
8.558333	0.5	1.161250
8.566667	0.5	0.970125
8.575000	0.5	0.811875
8.583333	0.5	0.681000
8.591667	0.5	0.573375
8.600000	0.5	0.484625
8.608333	0.5	0.411375
8.616667	0.5	0.350875
8.625000	0.5	0.301250
8.633333	0.5	0.260000
8.641667	0.5	0.225375
8.650000	0.5	0.196500
8.658333	0.5	0.172750
8.666667	0.5	0.152500
8.675000	0.5	0.135250
8.683333	0.5	0.121000
8.691667	0.5	0.108750
8.700000	0.5	0.098125
8.708333	0.5	0.089000
8.716667	0.5	0.081375
8.725000	0.5	0.074375
8.733333	0.5	0.068125
8.741667	0.5	0.062750
8.750000	0.5	0.058625
8.758333	0.5	0.054875
8.766667	0.5	0.051375
8.775000	0.5	0.048375
8.783333	0.5	0.045250
8.791667	0.5	0.042875
8.800000	0.5	0.040750
8.808333	0.5	0.038750
8.816667	0.5	0.036875
8.825000	0.5	0.034750
8.833333	0.5	0.032750
8.841667	0.5	0.031875
8.850000	0.5	0.030625
8.858333	0.5	0.029500
8.866667	0.5	0.028125
8.875000	0.5	0.027250
8.883333	0.5	0.026000
8.891667	0.5	0.025375
8.900000	0.5	0.024375
8.908333	0.5	0.023750
8.916667	0.5	0.023250
8.925000	0.5	0.023125
8.933333	0.5	0.023250
8.941667	0.5	0.023000
8.950000	0.5	0.022875
8.958333	0.5	0.022875
8.966667	0.5	0.023000
8.975000	0.5	0.022875
8.983333	0.5	0.022625
8.991667	0.5	0.022875
9.000000	0.5	0.023750
9.008333	0.5	0.024250
9.016667	0.5	0.024375
9.025000	0.5	0.025000
9.033333	0.5	0.025375
9.041667	0.5	0.025750
9.050000	0.5	0.026875
9.058333	0.5	0.027750
9.066667	0.5	0.028375
9.075000	0.5	0.028750
9.083333	0.5	0.029750
9.091667	0.5	0.031000
9.100000	0.5	0.031500
9.108333	0.5	0.032000
9.116667	0.5	0.032750
9.125000	0.5	0.033500
9.133333	0.5	0.034250
9.141667	0.5	0.035000
9.150000	0.5	0.035375
9.158333	0.5	0.035625
9.166667	0.5	0.036500
9.175000	0.5	0.037000
9.183333	0.5	0.037875
9.191667	0.5	0.038625
9.200000	0.5	0.038875
9.208333	0.5	0.039125
9.216667	0.5	0.039125
9.225000	0.5	0.039125
9.233333	0.5	0.038750
9.241667	0.5	0.039000
9.250000	0.5	0.039250
9.258333	0.5	0.039500
9.266667	0.5	0.040500
9.275000	0.5	0.040625
9.283333	0.5	0.041125
9.291667	0.5	0.041500
9.300000	0.5	0.042000
9.308333	0.5	0.042250
9.316667	0.5	0.042500
9.325000	0.5	0.043000
9.333333	0.5	0.043125
9.341667	0.5	0.043625
9.350000	0.5	0.043625
9.358333	0.5	0.043875
9.366667	0.5	0.044375
9.375000	0.5	0.044625
9.383333	0.5	0.045125
9.391667	0.5	0.045000
9.400000	0.5	0.045000
9.408333	0.5	0.045125
9.416667	0.5	0.044875
9.425000	0.5	0.044625
9.433333	0.5	0.044375
9.441667	0.5	0.044500
9.450000	0.5	0.045125
9.458333	0.5	0.045500
9.466667	0.5	0.045625
9.475000	0.5	0.046250
9.483333	0.5	0.046750
9.491667	0.5	0.047500
9.500000	0.5	0.048625
9.508333	0.5	0.050000
9.516667	0.5	0.051250
9.525000	0.5	0.053375
9.533333	0.5	0.055375
9.541667	0.5	0.058000
9.550000	0.5	0.060875
9.558333	0.5	0.064125
9.566667	0.5	0.068250
9.575000	0.5	0.073125
9.583333	0.5	0.078500
9.591667	0.5	0.084625
9.600000	0.5	0.092000
9.608333	0.5	0.100750
9.616667	0.5	0.110875
9.625000	0.5	0.122750
9.633333	0.5	0.137375
9.641667	0.5	0.155125
9.650000	0.5	0.176625
9.658333	0.5	0.202375
9.666667	0.5	0.234250
9.675000	0.5	0.273250
9.683333	0.5	0.321375
9.691667	0.5	0.380625
9.700000	0.5	0.451625
9.708333	0.5	0.537000
9.716667	0.5	0.639500
9.725000	0.5	0.762125
9.733333	0.5	0.906000
9.741667	0.5	1.074125
9.750000	0.5	1.268875
9.758333	0.5	1.491500
9.766667	0.5	1.743375
9.775000	0.5	2.025375
9.783333	0.5	2.336500
9.791667	0.5	2.676750
9.800000	0.5	3.044875
9.808333	0.5	3.438000
9.816667	0.5	3.852250
9.825000	0.5	4.283750
9.833333	0.5	4.727500
9.841667	0.5	5.178000
9.850000	0.5	5.628625
9.858333	0.5	6.073125
9.866667	0.5	6.504250
9.875000	0.5	6.915750
9.883333	0.5	7.300750
9.891667	0.5	7.653000
9.900000	0.5	7.967750
9.908333	0.5	8.239375
9.916667	0.5	8.462750
9.925000	0.5	8.635500
9.933333	0.5	8.755750
9.941667	0.5	8.821375
9.950000	0.5	8.831875
9.958333	0.5	8.788250
9.966667	0.5	8.692625
9.975000	0.5	8.547625
9.983333	0.5	8.356625
9.991667	0.5	8.123625
10.000000	0.5	7.853500
10.008333	0.5	7.550375
10.016667	0.5	7.219625
10.025000	0.5	6.867000
10.033333	0.5	6.498000
10.041667	0.5	6.117125
10.050000	0.5	5.730750
10.058333	0.5	5.342250
10.066667	0.5	4.956500
10.075000	0.5	4.577125
10.083333	0.5	4.207625
10.091667	0.5	3.851125
10.100000	0.5	3.510625
10.108333	0.5	3.187500
10.116667	0.5	2.882625
10.125000	0.5	2.597750
10.133333	0.5	2.333625
10.141667	0.5	2.089750
10.150000	0.5	1.866000
10.158333	0.5	1.661625
10.166667	0.5	1.476250
10.175000	0.5	1.309625
10.183333	0.5	1.160750
10.191667	0.5	1.028125
10.200000	0.5	0.910250
10.208333	0.5	0.806250
10.216667	0.5	0.715250
10.225000	0.5	0.636375
10.233333	0.5	0.568375
10.241667	0.5	0.510375
10.250000	0.5	0.461125
10.258333	0.5	0.419500
10.266667	0.5	0.385750
10.275000	0.5	0.358250
10.283333	0.5	0.337625
10.291667	0.5	0.323250
10.300000	0.5	0.314375
10.308333	0.5	0.311625
10.316667	0.5	0.315250
10.325000	0.5	0.325625
10.333333	0.5	0.343375
10.341667	0.5	0.368625
10.350000	0.5	0.402250
10.358333	0.5	0.446125
10.366667	0.5	0.500875
10.375000	0.5	0.568875
10.383333	0.5	0.650625
10.391667	0.5	0.748750
10.400000	0.5	0.864250
10.408333	0.5	0.999125
10.416667	0.5	1.154500
10.425000	0.5	1.332250
10.433333	0.5	1.533500
10.441667	0.5	1.759000
10.450000	0.5	2.008875
10.458333	0.5	2.283125
10.466667	0.5	2.581625
10.475000	0.5	2.903000
10.483333	0.5	3.245750
10.491667	0.5	3.606125
10.500000	0.5	3.981625
10.508333	0.5	4.368125
10.516667	0.5	4.761500
10.525000	0.5	5.156625
10.533333	0.5	5.548125
10.541667	0.5	5.930625
10.550000	0.5	6.298500
10.558333	0.5	6.645625
10.566667	0.5	6.966500
10.575000	0.5	7.256000
10.583333	0.5	7.509000
10.591667	0.5	7.721750
10.600000	0.5	7.890375
10.608333	0.5	8.012750
10.616667	0.5	8.086500
10.625000	0.5	8.111125
10.633333	0.5	8.087250
10.641667	0.5	8.015625
10.650000	0.5	7.898625
10.658333	0.5	7.738375
10.666667	0.5	7.538250
10.675000	0.5	7.303125
10.683333	0.5	7.035875
10.691667	0.5	6.742500
10.700000	0.5	6.426875
10.708333	0.5	6.094625
10.716667	0.5	5.749625
10.725000	0.5	5.397875
10.733333	0.5	5.043500
10.741667	0.5	4.690375
10.750000	0.5	4.342125
10.758333	0.5	4.001750
10.766667	0.5	3.672625
10.775000	0.5	3.356875
10.783333	0.5	3.055750
10.791667	0.5	2.771500
10.800000	0.5	2.504625
10.808333	0.5	2.255875
10.816667	0.5	2.024750
10.825000	0.5	1.812250
10.833333	0.5	1.617750
10.841667	0.5	1.440125
10.850000	0.5	1.278875
10.858333	0.5	1.133875
10.866667	0.5	1.003625
10.875000	0.5	0.887375
10.883333	0.5	0.784125
10.891667	0.5	0.692250
10.900000	0.5	0.610625
10.908333	0.5	0.539000
10.916667	0.5	0.476500
10.925000	0.5	0.421125
10.933333	0.5	0.373250
10.941667	0.5	0.331625
10.950000	0.5	0.295500
10.958333	0.5	0.264125
10.966667	0.5	0.236875
10.975000	0.5	0.213625
10.983333	0.5	0.193750
10.991667	0.5	0.176375
11.000000	0.5	0.161500
11.008333	0.5	0.148375
11.016667	0.5	0.136875
11.025000	0.5	0.127250
11.033333	0.5	0.118875
11.041667	0.5	0.111500
11.050000	0.5	0.105000
11.058333	0.5	0.100000
11.066667	0.5	0.095125
11.075000	0.5	0.090625
11.083333	0.5	0.086625
11.091667	0.5	0.082750
11.100000	0.5	0.078875
11.108333	0.5	0.075625
11.116667	0.5	0.071750
11.125000	0.5	0.068750
11.133333	0.5	0.065375
11.141667	0.5	0.062625
11.150000	0.5	0.059625
11.158333	0.5	0.056750
11.166667	0.5	0.054375
11.175000	0.5	0.051750
11.183333	0.5	0.049125
11.191667	0.5	0.046250
11.200000	0.5	0.043625
11.208333	0.5	0.041250
11.216667	0.5	0.039000
11.225000	0.5	0.037000
11.233333	0.5	0.035125
11.241667	0.5	0.033250
11.250000	0.5	0.031250
11.258333	0.5	0.029500
11.266667	0.5	0.028250
11.275000	0.5	0.027125
11.283333	0.5	0.025750
11.291667	0.5	0.024875
11.300000	0.5	0.024000
11.308333	0.5	0.022875
11.316667	0.5	0.021500
11.325000	0.5	0.020500
11.333333	0.5	0.019625
11.341667	0.5	0.018500
11.350000	0.5	0.017875
11.358333	0.5	0.016625
11.366667	0.5	0.016375
11.375000	0.5	0.015875
11.383333	0.5	0.015500
11.391667	0.5	0.014625
11.400000	0.5	0.014125
11.408333	0.5	0.013500
11.416667	0.5	0.013500
11.425000	0.5	0.013125
11.433333	0.5	0.012625
11.441667	0.5	0.012250
11.450000	0.5	0.012250
11.458333	0.5	0.011875
11.466667	0.5	0.011750
11.475000	0.5	0.011875
11.483333	0.5	0.011375
11.491667	0.5	0.010625
11.500000	0.5	0.010500
11.508333	0.5	0.010750
11.516667	0.5	0.010750
11.525000	0.5	0.010625
11.533333	0.5	0.010500
11.541667	0.5	0.010500
11.550000	0.5	0.010625
11.558333	0.5	0.010875
11.566667	0.5	0.010875
11.575000	0.5	0.010625
11.583333	0.5	0.010750
11.591667	0.5	0.010625
11.600000	0.5	0.010250
11.608333	0.5	0.010000
11.616667	0.5	0.010250
11.625000	0.5	0.011000
11.633333	0.5	0.011625
11.641667	0.5	0.011875
11.650000	0.5	0.012250
11.658333	0.5	0.012375
11.666667	0.5	0.012625
11.675000	0.5	0.012375
11.683333	0.5	0.012125
11.691667	0.5	0.012375
11.700000	0.5	0.013000
11.708333	0.5	0.013125
11.716667	0.5	0.012875
11.725000	0.5	0.013375
11.733333	0.5	0.013125
11.741667	0.5	0.013000
11.750000	0.5	0.013250
11.758333	0.5	0.013125
11.766667	0.5	0.013125
11.775000	0.5	0.012750
11.783333	0.5	0.012750
11.791667	0.5	0.012500
11.800000	0.5	0.012125
11.808333	0.5	0.012500
11.816667	0.5	0.012375
11.825000	0.5	0.012375
11.833333	0.5	0.012125
11.841667	0.5	0.012000
11.850000	0.5	0.012000
11.858333	0.5	0.011500
11.866667	0.5	0.011250
11.875000	0.5	0.011250
11.883333	0.5	0.011375
11.891667	0.5	0.011625
11.900000	0.5	0.011875
11.908333	0.5	0.012000
11.916667	0.5	0.012500
11.925000	0.5	0.013125
11.933333	0.5	0.012875
11.941667	0.5	0.012625
11.950000	0.5	0.012750
11.958333	0.5	0.013125
11.966667	0.5	0.013500
11.975000	0.5	0.013625
11.983333	0.5	0.014250
11.991667	0.5	0.014125
12.000000	0.5	0.014125
12.008333	0.5	0.013750
12.016667	0.5	0.014125
12.025000	0.5	0.013875
12.033333	0.5	0.013500
12.041667	0.5	0.013250
12.050000	0.5	0.013375
12.058333	0.5	0.013250
12.066667	0.5	0.013125
12.075000	0.5	0.013125
12.083333	0.5	0.012250
12.091667	0.5	0.011625
12.100000	0.5	0.011250
12.108333	0.5	0.011000
12.116667	0.5	0.010375
12.125000	0.5	0.009125
12.133333	0.5	0.008750
12.141667	0.5	0.008500
12.150000	0.5	0.008250
12.158333	0.5	0.007875
12.166667	0.5	0.007250
12.175000	0.5	0.006875
12.183333	0.5	0.006875
12.191667	0.5	0.006500
12.200000	0.5	0.006125
12.208333	0.5	0.005750
12.216667	0.5	0.006125
12.225000	0.5	0.006000
12.233333	0.5	0.006250
12.241667	0.5	0.006250
12.250000	0.5	0.006125
12.258333	0.5	0.005875
12.266667	0.5	0.006125
12.275000	0.5	0.006250
12.283333	0.5	0.006250
12.291667	0.5	0.006875
12.300000	0.5	0.007375
12.308333	0.5	0.008000
12.316667	0.5	0.008250
12.325000	0.5	0.009000
12.333333	0.5	0.009625
12.341667	0.5	0.010375
12.350000	0.5	0.010875
12.358333	0.5	0.011500
12.366667	0.5	0.011875
12.375000	0.5	0.011500
12.383333	0.5	0.011375
12.391667	0.5	0.011250
12.400000	0.5	0.010625
12.408333	0.5	0.009875
12.416667	0.5	0.009000
12.425000	0.5	0.008250
12.433333	0.5	0.006625
12.441667	0.5	0.005500
12.450000	0.5	0.004625
12.458333	0.5	0.003375
12.466667	0.5	0.002125
12.475000	0.5	0.000750
12.483333	0.5	-0.000625
12.491667	0.5	-0.001625
12.500000	0.5	-0.002375
12.508333	0.5	-0.003750
12.516667	0.5	-0.005125
12.525000	0.5	-0.006375
12.533333	0.5	-0.007375
12.541667	0.5	-0.008125
12.550000	0.5	-0.008750
12.558333	0.5	-0.009875
12.566667	0.5	-0.010625
12.575000	0.5	-0.011125
12.583333	0.5	-0.011250
12.591667	0.5	-0.011750
12.600000	0.5	-0.012000
12.608333	0.5	-0.012125
12.616667	0.5	-0.012500
12.625000	0.5	-0.012875
12.633333	0.5	-0.013125
12.641667	0.5	-0.013375
12.650000	0.5	-0.014000
12.658333	0.5	-0.014375
12.666667	0.5	-0.015000
12.675000	0.5	-0.015000
12.683333	0.5	-0.014875
12.691667	0.5	-0.015000
12.700000	0.5	-0.015500
12.708333	0.5	-0.015625
12.716667	0.5	-0.015250
12.725000	0.5	-0.015375
12.733333	0.5	-0.015500
12.741667	0.5	-0.014875
12.750000	0.5	-0.014500
12.758333	0.5	-0.014250
12.766667	0.5	-0.013875
12.775000	0.5	-0.013625
12.783333	0.5	-0.013625
12.791667	0.5	-0.014000
12.800000	0.5	-0.013250
12.808333	0.5	-0.012875
12.816667	0.5	-0.012625
12.825000	0.5	-0.012625
12.833333	0.5	-0.012125
12.841667	0.5	-0.011250
12.850000	0.5	-0.011125
12.858333	0.5	-0.011000
12.866667	0.5	-0.010625
12.875000	0.5	-0.009875
12.883333	0.5	-0.009250
12.891667	0.5	-0.008500
12.900000	0.5	-0.008125
12.908333	0.5	-0.007875
12.916667	0.5	-0.008000
12.925000	0.5	-0.007750
12.933333	0.5	-0.008125
12.941667	0.5	-0.008125
12.950000	0.5	-0.008125
12.958333	0.5	-0.008250
12.966667	0.5	-0.008000
12.975000	0.5	-0.008000
12.983333	0.5	-0.007500
12.991667	0.5	-0.007125
13.000000	0.5	-0.007000
13.008333	0.5	-0.007000
13.016667	0.5	-0.007125
13.025000	0.5	-0.007000
13.033333	0.5	-0.007250
13.041667	0.5	-0.007250
13.050000	0.5	-0.007250
13.058333	0.5	-0.007250
13.066667	0.5	-0.007125
13.075000	0.5	-0.007000
13.083333	0.5	-0.007000
13.091667	0.5	-0.007125
13.100000	0.5	-0.007375
13.108333	0.5	-0.007750
13.116667	0.5	-0.008125
13.125000	0.5	-0.008250
13.133333	0.5	-0.008375
13.141667	0.5	-0.008500
13.150000	0.5	-0.008500
13.158333	0.5	-0.008125
13.166667	0.5	-0.008125
13.175000	0.5	-0.008500
13.183333	0.5	-0.008375
13.191667	0.5	-0.008500
13.200000	0.5	-0.008750
13.208333	0.5	-0.008750
13.216667	0.5	-0.009000
13.225000	0.5	-0.008250
13.233333	0.5	-0.008625
13.241667	0.5	-0.008375
13.250000	0.5	-0.008750
13.258333	0.5	-0.008375
13.266667	0.5	-0.008000
13.275000	0.5	-0.007375
13.283333	0.5	-0.007750
13.291667	0.5	-0.007625
13.300000	0.5	-0.007875
13.308333	0.5	-0.007750
13.316667	0.5	-0.007500
13.325000	0.5	-0.007250
13.333333	0.5	-0.006750
13.341667	0.5	-0.006375
13.350000	0.5	-0.006000
13.358333	0.5	-0.005875
13.366667	0.5	-0.005625
13.375000	0.5	-0.004750
13.383333	0.5	-0.003875
13.391667	0.5	-0.003375
13.400000	0.5	-0.002750
13.408333	0.5	-0.002500
13.416667	0.5	-0.002000
13.425000	0.5	-0.002000
13.433333	0.5	-0.001250
13.441667	0.5	-0.000625
13.450000	0.5	0.000000
13.458333	0.5	0.000375
13.466667	0.5	0.001125
13.475000	0.5	0.001500
13.483333	0.5	0.001875
13.491667	0.5	0.002125
13.500000	0.5	0.002625
13.508333	0.5	0.003500
13.516667	0.5	0.004125
13.525000	0.5	0.005000
13.533333	0.5	0.005750
13.541667	0.5	0.006500
13.550000	0.5	0.007750
13.558333	0.5	0.009000
13.566667	0.5	0.009750
13.575000	0.5	0.010375
13.583333	0.5	0.011250
13.591667	0.5	0.012250
13.600000	0.5	0.013125
13.608333	0.5	0.013750
13.616667	0.5	0.014625
13.625000	0.5	0.015375
13.633333	0.5	0.015750
13.641667	0.5	0.016500
13.650000	0.5	0.017375
13.658333	0.5	0.017625
13.666667	0.5	0.018375
13.675000	0.5	0.019250
13.683333	0.5	0.019750
13.691667	0.5	0.020000
13.700000	0.5	0.020625
13.708333	0.5	0.020875
13.716667	0.5	0.021250
13.725000	0.5	0.021750
13.733333	0.5	0.022125
13.741667	0.5	0.022625
13.750000	0.5	0.023375
13.758333	0.5	0.023875
13.766667	0.5	0.024125
13.775000	0.5	0.024250
13.783333	0.5	0.024500
13.791667	0.5	0.024375
13.800000	0.5	0.024500
13.808333	0.5	0.024625
13.816667	0.5	0.024625
13.825000	0.5	0.024625
13.833333	0.5	0.024375
13.841667	0.5	0.024250
13.850000	0.5	0.024250
13.858333	0.5	0.024375
13.866667	0.5	0.024250
13.875000	0.5	0.024000
13.883333	0.5	0.023625
13.891667	0.5	0.023125
13.900000	0.5	0.022125
13.908333	0.5	0.021375
13.916667	0.5	0.020625
13.925000	0.5	0.020000
13.933333	0.5	0.019125
13.941667	0.5	0.018375
13.950000	0.5	0.017375
13.958333	0.5	0.016375
13.966667	0.5	0.015750
13.975000	0.5	0.014625
13.983333	0.5	0.013625
13.991667	0.5	0.012625
14.000000	0.5	0.011750
14.008333	0.5	0.010625
14.016667	0.5	0.009625
14.025000	0.5	0.008250
14.033333	0.5	0.007250
14.041667	0.5	0.006375
14.050000	0.5	0.005250
14.058333	0.5	0.004125
14.066667	0.5	0.002875
14.075000	0.5	0.001750
14.083333	0.5	0.000625
14.091667	0.5	-0.000375
14.100000	0.5	-0.002125
14.108333	0.5	-0.003375
14.116667	0.5	-0.004750
14.125000	0.5	-0.006250
14.133333	0.5	-0.007250
14.141667	0.5	-0.008250
14.150000	0.5	-0.008875
14.158333	0.5	-0.009875
14.166667	0.5	-0.010875
14.175000	0.5	-0.011750
14.183333	0.5	-0.012375
14.191667	0.5	-0.013500
14.200000	0.5	-0.014500
14.208333	0.5	-0.015125
14.216667	0.5	-0.015375
14.225000	0.5	-0.016625
14.233333	0.5	-0.017625
14.241667	0.5	-0.018250
14.250000	0.5	-0.018625
14.258333	0.5	-0.019375
14.266667	0.5	-0.019625
14.275000	0.5	-0.020000
14.283333	0.5	-0.020250
14.291667	0.5	-0.020500
14.300000	0.5	-0.020875
14.308333	0.5	-0.021000
14.316667	0.5	-0.021125
14.325000	0.5	-0.021125
14.333333	0.5	-0.020875
14.341667	0.5	-0.020750
14.350000	0.5	-0.020000
14.358333	0.5	-0.019750
14.366667	0.5	-0.019625
14.375000	0.5	-0.019250
14.383333	0.5	-0.018750
14.391667	0.5	-0.018625
14.400000	0.5	-0.018500
14.408333	0.5	-0.018125
14.416667	0.5	-0.017625
14.425000	0.5	-0.016875
14.433333	0.5	-0.016125
14.441667	0.5	-0.016125
14.450000	0.5	-0.015875
14.458333	0.5	-0.015250
14.466667	0.5	-0.014750
14.475000	0.5	-0.014375
14.483333	0.5	-0.013375
14.491667	0.5	-0.012750
14.500000	0.5	-0.012250
14.508333	0.5	-0.011625
14.516667	0.5	-0.010625
14.525000	0.5	-0.010125
14.533333	0.5	-0.009500
14.541667	0.5	-0.008875
14.550000	0.5	-0.007875
14.558333	0.5	-0.006750
14.566667	0.5	-0.005625
14.575000	0.5	-0.004875
14.583333	0.5	-0.004500
14.591667	0.5	-0.003750
14.600000	0.5	-0.002750
14.608333	0.5	-0.002000
14.616667	0.5	-0.001125
14.625000	0.5	-0.000625
14.633333	0.5	0.000000
14.641667	0.5	0.000625
14.650000	0.5	0.001125
14.658333	0.5	0.002000
14.666667	0.5	0.002750
14.675000	0.5	0.003250
14.683333	0.5	0.003875
14.691667	0.5	0.004750
14.700000	0.5	0.005375
14.708333	0.5	0.006125
14.716667	0.5	0.006750
14.725000	0.5	0.007250
14.733333	0.5	0.008000
14.741667	0.5	0.008625
14.750000	0.5	0.009250
14.758333	0.5	0.010000
14.766667	0.5	0.010625
14.775000	0.5	0.011125
14.783333	0.5	0.011500
14.791667	0.5	0.011875
14.800000	0.5	0.012375
14.808333	0.5	0.012875
14.816667	0.5	0.013125
14.825000	0.5	0.013750
14.833333	0.5	0.014250
14.841667	0.5	0.014875
14.850000	0.5	0.015500
14.858333	0.5	0.015375
14.866667	0.5	0.015625
14.875000	0.5	0.015875
14.883333	0.5	0.015750
14.891667	0.5	0.015750
14.900000	0.5	0.016375
14.908333	0.5	0.016750
14.916667	0.5	0.017000
14.925000	0.5	0.017500
14.933333	0.5	0.017875
14.941667	0.5	0.017500
14.950000	0.5	0.017375
14.958333	0.5	0.017375
14.966667	0.5	0.017125
14.975000	0.5	0.016875
14.983333	0.5	0.017000
14.991667	0.5	0.016875
15.000000	0.5	0.016375
15.008333	0.5	0.015625
15.016667	0.5	0.015125
15.025000	0.5	0.014750
15.033333	0.5	0.014125
15.041667	0.5	0.013500
15.050000	0.5	0.013250
15.058333	0.5	0.012625
15.066667	0.5	0.011875
15.075000	0.5	0.011125
15.083333	0.5	0.010375
15.091667	0.5	0.009625
15.100000	0.5	0.008750
15.108333	0.5	0.008000
15.116667	0.5	0.007000
15.125000	0.5	0.006250
15.133333	0.5	0.005500
15.141667	0.5	0.004500
15.150000	0.5	0.003750
15.158333	0.5	0.002500
15.166667	0.5	0.001625
15.175000	0.5	0.000750
15.183333	0.5	0.000000
15.191667	0.5	-0.000750
15.200000	0.5	-0.001375
15.208333	0.5	-0.001875
15.216667	0.5	-0.003125
15.225000	0.5	-0.004000
15.233333	0.5	-0.004875
15.241667	0.5	-0.005875
15.250000	0.5	-0.006125
15.258333	0.5	-0.006750
15.266667	0.5	-0.007500
15.275000	0.5	-0.008250
15.283333	0.5	-0.008875
15.291667	0.5	-0.009250
15.300000	0.5	-0.009875
15.308333	0.5	-0.010125
15.316667	0.5	-0.010625
15.325000	0.5	-0.010875
15.333333	0.5	-0.011375
15.341667	0.5	-0.011750
15.350000	0.5	-0.011875
15.358333	0.5	-0.012625
15.366667	0.5	-0.012625
15.375000	0.5	-0.012500
15.383333	0.5	-0.013125
15.391667	0.5	-0.013625
15.400000	0.5	-0.013875
15.408333	0.5	-0.014000
15.416667	0.5	-0.014125
15.425000	0.5	-0.014875
15.433333	0.5	-0.015250
15.441667	0.5	-0.015625
15.450000	0.5	-0.015875
15.458333	0.5	-0.015875
15.466667	0.5	-0.015750
15.475000	0.5	-0.015625
15.483333	0.5	-0.015500
15.491667	0.5	-0.015750
15.500000	0.5	-0.015875
15.508333	0.5	-0.015500
15.516667	0.5	-0.015125
15.525000	0.5	-0.014875
15.533333	0.5	-0.015000
15.541667	0.5	-0.015125
15.550000	0.5	-0.015500
15.558333	0.5	-0.015500
15.566667	0.5	-0.015625
15.575000	0.5	-0.015500
15.583333	0.5	-0.015125
15.591667	0.5	-0.015000
15.600000	0.5	-0.015125
15.608333	0.5	-0.015000
15.616667	0.5	-0.014750
15.625000	0.5	-0.014750
15.633333	0.5	-0.014125
15.641667	0.5	-0.013750
15.650000	0.5	-0.013500
15.658333	0.5	-0.013500
15.666667	0.5	-0.013750
15.675000	0.5	-0.013000
15.683333	0.5	-0.013000
15.691667	0.5	-0.012625
15.700000	0.5	-0.012125
15.708333	0.5	-0.011750
15.716667	0.5	-0.011250
15.725000	0.5	-0.010750
15.733333	0.5	-0.010250
15.741667	0.5	-0.009500
15.750000	0.5	-0.008625
15.758333	0.5	-0.007875
15.766667	0.5	-0.007250
15.775000	0.5	-0.006875
15.783333	0.5	-0.006000
15.791667	0.5	-0.005500
15.800000	0.5	-0.005000
15.808333	0.5	-0.004250
15.816667	0.5	-0.003375
15.825000	0.5	-0.002750
15.833333	0.5	-0.002500
15.841667	0.5	-0.002000
15.850000	0.5	-0.001000
15.858333	0.5	0.000000
15.866667	0.5	0.000500
15.875000	0.5	0.000875
15.883333	0.5	0.001375
15.891667	0.5	0.001875
15.900000	0.5	0.002125
15.908333	0.5	0.002250
15.916667	0.5	0.002500
15.925000	0.5	0.002375
15.933333	0.5	0.003000
15.941667	0.5	0.003375
15.950000	0.5	0.003750
15.958333	0.5	0.004000
15.966667	0.5	0.004750
15.975000	0.5	0.004750
15.983333	0.5	0.004750
15.991667	0.5	0.004750
16.000000	0.5	0.004875
16.008333	0.5	0.004125
16.016667	0.5	0.003875
16.025000	0.5	0.003875
16.033333	0.5	0.003750
16.041667	0.5	0.003875
16.050000	0.5	0.004250
16.058333	0.5	0.004375
16.066667	0.5	0.004625
16.075000	0.5	0.004875
16.083333	0.5	0.004875
16.091667	0.5	0.005500
16.100000	0.5	0.005625
16.108333	0.5	0.005750
16.116667	0.5	0.005500
16.125000	0.5	0.005125
16.133333	0.5	0.005125
16.141667	0.5	0.005625
16.150000	0.5	0.005875
16.158333	0.5	0.005625
16.166667	0.5	0.005625
16.175000	0.5	0.005875
16.183333	0.5	0.005500
16.191667	0.5	0.005625
16.200000	0.5	0.005500
16.208333	0.5	0.005500
16.216667	0.5	0.005375
16.225000	0.5	0.005500
16.233333	0.5	0.005625
16.241667	0.5	0.005625
16.250000	0.5	0.006000
16.258333	0.5	0.005750
16.266667	0.5	0.005500
16.275000	0.5	0.005375
16.283333	0.5	0.005000
16.291667	0.5	0.004375
16.300000	0.5	0.004125
16.308333	0.5	0.003625
16.316667	0.5	0.003750
16.325000	0.5	0.003500
16.333333	0.5	0.003250
16.341667	0.5	0.003625
16.350000	0.5	0.003625
16.358333	0.5	0.003375
16.366667	0.5	0.003250
16.375000	0.5	0.003250
16.383333	0.5	0.003000
16.391667	0.5	0.003125
16.400000	0.5	0.003250
16.408333	0.5	0.003375
16.416667	0.5	0.003125
16.425000	0.5	0.003000
16.433333	0.5	0.002625
16.441667	0.5	0.002000
16.450000	0.5	0.001625
16.458333	0.5	0.001375
16.466667	0.5	0.001125
16.475000	0.5	0.001125
16.483333	0.5	0.001125
16.491667	0.5	0.001125
16.500000	0.5	0.000625
16.508333	0.5	0.000125
16.516667	0.5	-0.000250
16.525000	0.5	-0.000625
16.533333	0.5	-0.000875
16.541667	0.5	-0.001250
16.550000	0.5	-0.001375
16.558333	0.5	-0.002125
16.566667	0.5	-0.002750
16.575000	0.5	-0.003125
16.583333	0.5	-0.003250
16.591667	0.5	-0.003750
16.600000	0.5	-0.004875
16.608333	0.5	-0.005125
16.616667	0.5	-0.005250
16.625000	0.5	-0.005875
16.633333	0.5	-0.006125
16.641667	0.5	-0.006250
16.650000	0.5	-0.006375
16.658333	0.5	-0.006125
16.666667	0.5	-0.006000
16.675000	0.5	-0.005875
16.683333	0.5	-0.006000
16.691667	0.5	-0.006125
16.700000	0.5	-0.005875
16.708333	0.5	-0.006000
16.716667	0.5	-0.006000
16.725000	0.5	-0.005750
16.733333	0.5	-0.005375
16.741667	0.5	-0.005375
16.750000	0.5	-0.005500
16.758333	0.5	-0.005250
16.766667	0.5	-0.004750
16.775000	0.5	-0.004375
16.783333	0.5	-0.004125
16.791667	0.5	-0.003875
16.800000	0.5	-0.003375
16.808333	0.5	-0.003000
16.816667	0.5	-0.002125
16.825000	0.5	-0.001500
16.833333	0.5	-0.001000
16.841667	0.5	-0.000750
16.850000	0.5	-0.000250
16.858333	0.5	0.000375
16.866667	0.5	0.001125
16.875000	0.5	0.001500
16.883333	0.5	0.002000
16.891667	0.5	0.002750
16.900000	0.5	0.003375
16.908333	0.5	0.003875
16.916667	0.5	0.004375
16.925000	0.5	0.004375
16.933333	0.5	0.004625
16.941667	0.5	0.004625
16.950000	0.5	0.004750
16.958333	0.5	0.004875
16.966667	0.5	0.004750
16.975000	0.5	0.004875
16.983333	0.5	0.004500
16.991667	0.5	0.004375
17.000000	0.5	0.004875
17.008333	0.5	0.004375
17.016667	0.5	0.004125
17.025000	0.5	0.003625
17.033333	0.5	0.002750
17.041667	0.5	0.002375
17.050000	0.5	0.001625
17.058333	0.5	0.000500
17.066667	0.5	-0.001000
17.075000	0.5	-0.002875
17.083333	0.5	-0.004375
17.091667	0.5	-0.006000
17.100000	0.5	-0.007625
17.108333	0.5	-0.009500
17.116667	0.5	-0.011500
17.125000	0.5	-0.013750
17.133333	0.5	-0.016500
17.141667	0.5	-0.019125
17.150000	0.5	-0.022250
17.158333	0.5	-0.025625
17.166667	0.5	-0.029000
17.175000	0.5	-0.032625
17.183333	0.5	-0.037000
17.191667	0.5	-0.041000
17.200000	0.5	-0.045500
17.208333	0.5	-0.049750
17.216667	0.5	-0.055000
17.225000	0.5	-0.060125
17.233333	0.5	-0.064875
17.241667	0.5	-0.069875
17.250000	0.5	-0.075000
17.258333	0.5	-0.079875
17.266667	0.5	-0.084750
17.275000	0.5	-0.090000
17.283333	0.5	-0.095000
17.291667	0.5	-0.099375
17.300000	0.5	-0.104375
17.308333	0.5	-0.108750
17.316667	0.5	-0.112500
17.325000	0.5	-0.116125
17.333333	0.5	-0.119625
17.341667	0.5	-0.122125
17.350000	0.5	-0.124625
17.358333	0.5	-0.126375
17.366667	0.5	-0.127500
17.375000	0.5	-0.127875
17.383333	0.5	-0.128000
17.391667	0.5	-0.128125
17.400000	0.5	-0.127000
17.408333	0.5	-0.125875
17.416667	0.5	-0.124250
17.425000	0.5	-0.122125
17.433333	0.5	-0.119125
17.441667	0.5	-0.115750
17.450000	0.5	-0.111875
17.458333	0.5	-0.108125
17.466667	0.5	-0.104000
17.475000	0.5	-0.100125
17.483333	0.5	-0.096000
17.491667	0.5	-0.091500
17.500000	0.5	-0.087250
17.508333	0.5	-0.082750
17.516667	0.5	-0.078125
17.525000	0.5	-0.073625
17.533333	0.5	-0.069250
17.541667	0.5	-0.064750
17.550000	0.5	-0.061000
17.558333	0.5	-0.057500
17.566667	0.5	-0.054125
17.575000	0.5	-0.050875
17.583333	0.5	-0.047625
17.591667	0.5	-0.044375
17.600000	0.5	-0.041500
17.608333	0.5	-0.038750
17.616667	0.5	-0.036250
17.625000	0.5	-0.034250
17.633333	0.5	-0.032125
17.641667	0.5	-0.030500
17.650000	0.5	-0.029125
17.658333	0.5	-0.027750
17.666667	0.5	-0.026875
17.675000	0.5	-0.025500
17.683333	0.5	-0.024125
17.691667	0.5	-0.022625
17.700000	0.5	-0.021500
17.708333	0.5	-0.020125
17.716667	0.5	-0.019250
17.725000	0.5	-0.018625
17.733333	0.5	-0.017875
17.741667	0.5	-0.017250
17.750000	0.5	-0.016875
17.758333	0.5	-0.016750
17.766667	0.5	-0.016625
17.775000	0.5	-0.016375
17.783333	0.5	-0.015750
17.791667	0.5	-0.015375
17.800000	0.5	-0.014625
17.808333	0.5	-0.014625
17.816667	0.5	-0.014000
17.825000	0.5	-0.013750
17.833333	0.5	-0.013125
17.841667	0.5	-0.013125
17.850000	0.5	-0.013125
17.858333	0.5	-0.012625
17.866667	0.5	-0.012250
17.875000	0.5	-0.012000
17.883333	0.5	-0.012125
17.891667	0.5	-0.012250
17.900000	0.5	-0.011750
17.908333	0.5	-0.012000
17.916667	0.5	-0.012000
17.925000	0.5	-0.012000
17.933333	0.5	-0.012125
17.941667	0.5	-0.012000
17.950000	0.5	-0.012500
17.958333	0.5	-0.012750
17.966667	0.5	-0.012625
17.975000	0.5	-0.013000
17.983333	0.5	-0.012875
17.991667	0.5	-0.013500
18.000000	0.5	-0.013625
18.008333	0.5	-0.013875
18.016667	0.5	-0.014250
18.025000	0.5	-0.014250
18.033333	0.5	-0.014250
18.041667	0.5	-0.014500
18.050000	0.5	-0.014500
18.058333	0.5	-0.015000
18.066667	0.5	-0.015375
18.075000	0.5	-0.016000
18.083333	0.5	-0.016625
18.091667	0.5	-0.017000
18.100000	0.5	-0.017500
18.108333	0.5	-0.018250
18.116667	0.5	-0.018750
18.125000	0.5	-0.019000
18.133333	0.5	-0.019125
18.141667	0.5	-0.019500
18.150000	0.5	-0.020125
18.158333	0.5	-0.020500
18.166667	0.5	-0.021125
18.175000	0.5	-0.022000
18.183333	0.5	-0.022375
18.191667	0.5	-0.023000
18.200000	0.5	-0.024000
18.208333	0.5	-0.025250
18.216667	0.5	-0.026750
18.225000	0.5	-0.027375
18.233333	0.5	-0.028250
18.241667	0.5	-0.029750
18.250000	0.5	-0.031625
18.258333	0.5	-0.033750
18.266667	0.5	-0.034875
18.275000	0.5	-0.036375
18.283333	0.5	-0.038125
18.291667	0.5	-0.039625
18.300000	0.5	-0.041875
18.308333	0.5	-0.044000
18.316667	0.5	-0.045750
18.325000	0.5	-0.047500
18.333333	0.5	-0.049750
18.341667	0.5	-0.051625
18.350000	0.5	-0.053375
18.358333	0.5	-0.055125
18.366667	0.5	-0.057250
18.375000	0.5	-0.059500
18.383333	0.5	-0.061500
18.391667	0.5	-0.062875
18.400000	0.5	-0.064750
18.408333	0.5	-0.066125
18.416667	0.5	-0.067375
18.425000	0.5	-0.068000
18.433333	0.5	-0.068750
18.441667	0.5	-0.069500
18.450000	0.5	-0.070250
18.458333	0.5	-0.070500
18.466667	0.5	-0.070625
18.475000	0.5	-0.070500
18.483333	0.5	-0.070375
18.491667	0.5	-0.069625
18.500000	0.5	-0.069500
18.508333	0.5	-0.069000
18.516667	0.5	-0.067875
18.525000	0.5	-0.067125
18.533333	0.5	-0.066125
18.541667	0.5	-0.065125
18.550000	0.5	-0.064375
18.558333	0.5	-0.063750
18.566667	0.5	-0.062500
18.575000	0.5	-0.061250
18.583333	0.5	-0.060000
18.591667	0.5	-0.058125
18.600000	0.5	-0.056875
18.608333	0.5	-0.055375
18.616667	0.5	-0.053875
18.625000	0.5	-0.052500
18.633333	0.5	-0.051125
18.641667	0.5	-0.049875
18.650000	0.5	-0.048250
18.658333	0.5	-0.047250
18.666667	0.5	-0.046250
18.675000	0.5	-0.045625
18.683333	0.5	-0.044750
18.691667	0.5	-0.043625
18.700000	0.5	-0.042500
18.708333	0.5	-0.042125
18.716667	0.5	-0.041500
18.725000	0.5	-0.041000
18.733333	0.5	-0.040375
18.741667	0.5	-0.039375
18.750000	0.5	-0.038750
18.758333	0.5	-0.037875
18.766667	0.5	-0.037375
18.775000	0.5	-0.036625
18.783333	0.5	-0.036000
18.791667	0.5	-0.036000
18.800000	0.5	-0.036375
18.808333	0.5	-0.035375
18.816667	0.5	-0.035375
18.825000	0.5	-0.034875
18.833333	0.5	-0.034500
18.841667	0.5	-0.033875
18.850000	0.5	-0.034125
18.858333	0.5	-0.033875
18.866667	0.5	-0.033500
18.875000	0.5	-0.033375
18.883333	0.5	-0.033375
18.891667	0.5	-0.032625
18.900000	0.5	-0.032000
18.908333	0.5	-0.031500
18.916667	0.5	-0.030875
18.925000	0.5	-0.030500
18.933333	0.5	-0.030625
18.941667	0.5	-0.030625
18.950000	0.5	-0.030500
18.958333	0.5	-0.030375
18.966667	0.5	-0.030375
18.975000	0.5	-0.030500
18.983333	0.5	-0.030125
18.991667	0.5	-0.030125
19.000000	0.5	-0.030125
19.008333	0.5	-0.030250
19.016667	0.5	-0.029750
19.025000	0.5	-0.029625
19.033333	0.5	-0.029750
19.041667	0.5	-0.029500
19.050000	0.5	-0.029625
19.058333	0.5	-0.029750
19.066667	0.5	-0.029750
19.075000	0.5	-0.030000
19.083333	0.5	-0.030375
19.091667	0.5	-0.030875
19.100000	0.5	-0.031000
19.108333	0.5	-0.031125
19.116667	0.5	-0.030875
19.125000	0.5	-0.031000
19.133333	0.5	-0.031000
19.141667	0.5	-0.031375
19.150000	0.5	-0.032000
19.158333	0.5	-0.032375
19.166667	0.5	-0.032750
19.175000	0.5	-0.033000
19.183333	0.5	-0.033625
19.191667	0.5	-0.033875
19.200000	0.5	-0.034375
19.208333	0.5	-0.034875
19.216667	0.5	-0.035500
19.225000	0.5	-0.035375
19.233333	0.5	-0.035500
19.241667	0.5	-0.036000
19.250000	0.5	-0.036375
19.258333	0.5	-0.036875
19.266667	0.5	-0.037375
19.275000	0.5	-0.037875
19.283333	0.5	-0.038500
19.291667	0.5	-0.039000
19.300000	0.5	-0.039125
19.308333	0.5	-0.039250
19.316667	0.5	-0.039625
19.325000	0.5	-0.039625
19.333333	0.5	-0.040125
19.341667	0.5	-0.040125
19.350000	0.5	-0.040500
19.358333	0.5	-0.040625
19.366667	0.5	-0.040375
19.375000	0.5	-0.040750
19.383333	0.5	-0.041000
19.391667	0.5	-0.041250
19.400000	0.5	-0.041500
19.408333	0.5	-0.042125
19.416667	0.5	-0.042625
19.425000	0.5	-0.043250
19.433333	0.5	-0.043375
19.441667	0.5	-0.043500
19.450000	0.5	-0.044000
19.458333	0.5	-0.044250
19.466667	0.5	-0.044375
19.475000	0.5	-0.044500
19.483333	0.5	-0.044875
19.491667	0.5	-0.045125
19.500000	0.5	-0.045000
19.508333	0.5	-0.045000
19.516667	0.5	-0.045500
19.525000	0.5	-0.046125
19.533333	0.5	-0.046750
19.541667	0.5	-0.047250
19.550000	0.5	-0.047875
19.558333	0.5	-0.047750
19.566667	0.5	-0.048000
19.575000	0.5	-0.048500
19.583333	0.5	-0.048875
19.591667	0.5	-0.049500
19.600000	0.5	-0.050000
19.608333	0.5	-0.050375
19.616667	0.5	-0.051375
19.625000	0.5	-0.051625
19.633333	0.5	-0.051750
19.641667	0.5	-0.052250
19.650000	0.5	-0.053125
19.658333	0.5	-0.053625
19.666667	0.5	-0.054625
19.675000	0.5	-0.055125
19.683333	0.5	-0.055500
19.691667	0.5	-0.055875
19.700000	0.5	-0.056625
19.708333	0.5	-0.057500
19.716667	0.5	-0.058125
19.725000	0.5	-0.058875
19.733333	0.5	-0.059125
19.741667	0.5	-0.059750
19.750000	0.5	-0.059875
19.758333	0.5	-0.060000
19.766667	0.5	-0.060875
19.775000	0.5	-0.061250
19.783333	0.5	-0.062000
19.791667	0.5	-0.062000
19.800000	0.5	-0.062250
19.808333	0.5	-0.062000
19.816667	0.5	-0.061875
19.825000	0.5	-0.062000
19.833333	0.5	-0.062000
19.841667	0.5	-0.062125
19.850000	0.5	-0.062375
19.858333	0.5	-0.062875
19.866667	0.5	-0.063000
19.875000	0.5	-0.062875
19.883333	0.5	-0.062750
19.891667	0.5	-0.062875
19.900000	0.5	-0.062500
19.908333	0.5	-0.063000
19.916667	0.5	-0.063375
19.925000	0.5	-0.062875
19.933333	0.5	-0.062625
19.941667	0.5	-0.062125
19.950000	0.5	-0.062000
19.958333	0.5	-0.061625
19.966667	0.5	-0.061375
19.975000	0.5	-0.061250
19.983333	0.5	-0.060750
19.991667	0.5	-0.060375
20.000000	0.5	-0.059875
20.008333	0.5	-0.059625
20.016667	0.5	-0.059250
20.025000	0.5	-0.059500
20.033333	0.5	-0.059125
20.041667	0.5	-0.059000
20.050000	0.5	-0.058625
20.058333	0.5	-0.058125
20.066667	0.5	-0.057500
20.075000	0.5	-0.057125
20.083333	0.5	-0.057000
20.091667	0.5	-0.056750
20.100000	0.5	-0.056375
20.108333	0.5	-0.055625
20.116667	0.5	-0.055625
20.125000	0.5	-0.055250
20.133333	0.5	-0.055000
20.141667	0.5	-0.054750
20.150000	0.5	-0.054125
20.158333	0.5	-0.054250
20.166667	0.5	-0.054125
20.175000	0.5	-0.053750
20.183333	0.5	-0.053625
20.191667	0.5	-0.053125
20.200000	0.5	-0.052750
20.208333	0.5	-0.052625
20.216667	0.5	-0.052250
20.225000	0.5	-0.051875
20.233333	0.5	-0.051250
20.241667	0.5	-0.050875
20.250000	0.5	-0.050250
20.258333	0.5	-0.049750
20.266667	0.5	-0.049125
20.275000	0.5	-0.048375
20.283333	0.5	-0.047875
20.291667	0.5	-0.047250
20.300000	0.5	-0.046625
20.308333	0.5	-0.045875
20.316667	0.5	-0.045250
20.325000	0.5	-0.044375
20.333333	0.5	-0.043875
20.341667	0.5	-0.043250
20.350000	0.5	-0.042250
20.358333	0.5	-0.041500
20.366667	0.5	-0.041125
20.375000	0.5	-0.040250
20.383333	0.5	-0.039500
20.391667	0.5	-0.038875
20.400000	0.5	-0.038125
20.408333	0.5	-0.037375
20.416667	0.5	-0.036875
20.425000	0.5	-0.035875
20.433333	0.5	-0.034875
20.441667	0.5	-0.034125
20.450000	0.5	-0.033125
20.458333	0.5	-0.032125
20.466667	0.5	-0.031500
20.475000	0.5	-0.030625
20.483333	0.5	-0.029625
20.491667	0.5	-0.028375
20.500000	0.5	-0.026875
20.508333	0.5	-0.025250
20.516667	0.5	-0.024125
20.525000	0.5	-0.023125
20.533333	0.5	-0.022125
20.541667	0.5	-0.020750
20.550000	0.5	-0.019125
20.558333	0.5	-0.018125
20.566667	0.5	-0.016500
20.575000	0.5	-0.015125
20.583333	0.5	-0.013750
20.591667	0.5	-0.012250
20.600000	0.5	-0.011125
20.608333	0.5	-0.009625
20.616667	0.5	-0.008250
20.625000	0.5	-0.006875
20.633333	0.5	-0.005875
20.641667	0.5	-0.004500
20.650000	0.5	-0.003500
20.658333	0.5	-0.001875
20.666667	0.5	-0.000375
20.675000	0.5	0.000250
20.683333	0.5	0.001125
20.691667	0.5	0.002125
20.700000	0.5	0.002750
20.708333	0.5	0.003625
20.716667	0.5	0.004125
20.725000	0.5	0.004625
20.733333	0.5	0.005125
20.741667	0.5	0.004750
20.750000	0.5	0.004250
20.758333	0.5	0.004000
20.766667	0.5	0.004000
20.775000	0.5	0.003875
20.783333	0.5	0.003500
20.791667	0.5	0.003000
20.800000	0.5	0.002250
20.808333	0.5	0.001750
20.816667	0.5	0.000500
20.825000	0.5	-0.000625
20.833333	0.5	-0.001125
20.841667	0.5	-0.002250
20.850000	0.5	-0.003875
20.858333	0.5	-0.005000
20.866667	0.5	-0.006250
20.875000	0.5	-0.007500
20.883333	0.5	-0.009000
20.891667	0.5	-0.010250
20.900000	0.5	-0.011375
20.908333	0.5	-0.013000
20.916667	0.5	-0.014750
20.925000	0.5	-0.016125
20.933333	0.5	-0.017125
20.941667	0.5	-0.018125
20.950000	0.5	-0.019250
20.958333	0.5	-0.020500
20.966667	0.5	-0.021000
20.975000	0.5	-0.022125
20.983333	0.5	-0.023125
20.991667	0.5	-0.024250
21.000000	0.5	-0.024875
21.008333	0.5	-0.025500
21.016667	0.5	-0.025875
21.025000	0.5	-0.026375
21.033333	0.5	-0.026875
21.041667	0.5	-0.027125
21.050000	0.5	-0.027500
21.058333	0.5	-0.027875
21.066667	0.5	-0.028750
21.075000	0.5	-0.029250
21.083333	0.5	-0.029125
21.091667	0.5	-0.029500
21.100000	0.5	-0.030125
21.108333	0.5	-0.030250
21.116667	0.5	-0.030125
21.125000	0.5	-0.030000
21.133333	0.5	-0.030000
21.141667	0.5	-0.030000
21.150000	0.5	-0.030000
21.158333	0.5	-0.030125
21.166667	0.5	-0.030250
21.175000	0.5	-0.030500
21.183333	0.5	-0.030750
21.191667	0.5	-0.031125
21.200000	0.5	-0.031250
21.208333	0.5	-0.031500
21.216667	0.5	-0.031500
21.225000	0.5	-0.031500
21.233333	0.5	-0.031125
21.241667	0.5	-0.030875
21.250000	0.5	-0.030750
21.258333	0.5	-0.030750
21.266667	0.5	-0.030625
21.275000	0.5	-0.030875
21.283333	0.5	-0.031000
21.291667	0.5	-0.030875
21.300000	0.5	-0.031000
21.308333	0.5	-0.030750
21.316667	0.5	-0.030250
21.325000	0.5	-0.030125
21.333333	0.5	-0.029500
21.341667	0.5	-0.029250
21.350000	0.5	-0.029375
21.358333	0.5	-0.029500
21.366667	0.5	-0.029375
21.375000	0.5	-0.029125
21.383333	0.5	-0.029125
21.391667	0.5	-0.029000
21.400000	0.5	-0.028875
21.408333	0.5	-0.028875
21.416667	0.5	-0.028875
21.425000	0.5	-0.028875
21.433333	0.5	-0.028625
21.441667	0.5	-0.028375
21.450000	0.5	-0.028125
21.458333	0.5	-0.028000
21.466667	0.5	-0.027750
21.475000	0.5	-0.027875
21.483333	0.5	-0.028375
21.491667	0.5	-0.028000
21.500000	0.5	-0.027875
21.508333	0.5	-0.027750
21.516667	0.5	-0.027750
21.525000	0.5	-0.027875
21.533333	0.5	-0.027875
21.541667	0.5	-0.027500
21.550000	0.5	-0.027375
21.558333	0.5	-0.027375
21.566667	0.5	-0.027375
21.575000	0.5	-0.027500
21.583333	0.5	-0.027625
21.591667	0.5	-0.027875
21.600000	0.5	-0.027875
21.608333	0.5	-0.028125
21.616667	0.5	-0.028375
21.625000	0.5	-0.028625
21.633333	0.5	-0.028375
21.641667	0.5	-0.028375
21.650000	0.5	-0.028375
21.658333	0.5	-0.028500
21.666667	0.5	-0.028875
21.675000	0.5	-0.029125
21.683333	0.5	-0.029000
21.691667	0.5	-0.029375
21.700000	0.5	-0.029625
21.708333	0.5	-0.029500
21.716667	0.5	-0.029750
21.725000	0.5	-0.029875
21.733333	0.5	-0.030000
21.741667	0.5	-0.029875
21.750000	0.5	-0.030125
21.758333	0.5	-0.030625
21.766667	0.5	-0.031250
21.775000	0.5	-0.031875
21.783333	0.5	-0.032250
21.791667	0.5	-0.032250
21.800000	0.5	-0.032500
21.808333	0.5	-0.032625
21.816667	0.5	-0.032750
21.825000	0.5	-0.032875
21.833333	0.5	-0.033125
21.841667	0.5	-0.033375
21.850000	0.5	-0.033375
21.858333	0.5	-0.033625
21.866667	0.5	-0.033875
21.875000	0.5	-0.033500
21.883333	0.5	-0.033500
21.891667	0.5	-0.033625
21.900000	0.5	-0.033750
21.908333	0.5	-0.034375
21.916667	0.5	-0.034625
21.925000	0.5	-0.034750
21.933333	0.5	-0.034750
21.941667	0.5	-0.034750
21.950000	0.5	-0.034625
21.958333	0.5	-0.034875
21.966667	0.5	-0.035250
21.975000	0.5	-0.035500
21.983333	0.5	-0.036000
21.991667	0.5	-0.036375
22.000000	0.5	-0.036750
22.008333	0.5	-0.037375
22.016667	0.5	-0.037250
22.025000	0.5	-0.037250
22.033333	0.5	-0.037000
22.041667	0.5	-0.037250
22.050000	0.5	-0.037250
22.058333	0.5	-0.037000
22.066667	0.5	-0.036875
22.075000	0.5	-0.036750
22.083333	0.5	-0.036625
22.091667	0.5	-0.036625
22.100000	0.5	-0.036625
22.108333	0.5	-0.036250
22.116667	0.5	-0.036000
22.125000	0.5	-0.035625
22.133333	0.5	-0.034875
22.141667	0.5	-0.033875
22.150000	0.5	-0.033625
22.158333	0.5	-0.033375
22.166667	0.5	-0.033250
22.175000	0.5	-0.032625
22.183333	0.5	-0.032375
22.191667	0.5	-0.032250
22.200000	0.5	-0.031875
22.208333	0.5	-0.031375
22.216667	0.5	-0.031375
22.225000	0.5	-0.031125
22.233333	0.5	-0.030875
22.241667	0.5	-0.030625
22.250000	0.5	-0.029750
22.258333	0.5	-0.029250
22.266667	0.5	-0.029125
22.275000	0.5	-0.028875
22.283333	0.5	-0.028500
22.291667	0.5	-0.027625
22.300000	0.5	-0.027250
22.308333	0.5	-0.027250
22.316667	0.5	-0.026875
22.325000	0.5	-0.026750
22.333333	0.5	-0.026625
22.341667	0.5	-0.026500
22.350000	0.5	-0.025750
22.358333	0.5	-0.025125
22.366667	0.5	-0.024750
22.375000	0.5	-0.024375
22.383333	0.5	-0.023750
22.391667	0.5	-0.023250
22.400000	0.5	-0.023125
22.408333	0.5	-0.023125
22.416667	0.5	-0.023125
22.425000	0.5	-0.023125
22.433333	0.5	-0.023000
22.441667	0.5	-0.022375
22.450000	0.5	-0.022250
22.458333	0.5	-0.022125
22.466667	0.5	-0.022125
22.475000	0.5	-0.021875
22.483333	0.5	-0.021500
22.491667	0.5	-0.021750
22.500000	0.5	-0.021750
22.508333	0.5	-0.022000
22.516667	0.5	-0.022625
22.525000	0.5	-0.022500
22.533333	0.5	-0.022375
22.541667	0.5	-0.022250
22.550000	0.5	-0.022125
22.558333	0.5	-0.022250
22.566667	0.5	-0.021875
22.575000	0.5	-0.021875
22.583333	0.5	-0.021625
22.591667	0.5	-0.021750
22.600000	0.5	-0.021625
22.608333	0.5	-0.022000
22.616667	0.5	-0.021875
22.625000	0.5	-0.021625
22.633333	0.5	-0.021500
22.641667	0.5	-0.020875
22.650000	0.5	-0.020625
22.658333	0.5	-0.020000
22.666667	0.5	-0.019750
22.675000	0.5	-0.019625
22.683333	0.5	-0.019250
22.691667	0.5	-0.019000
22.700000	0.5	-0.018500
22.708333	0.5	-0.018375
22.716667	0.5	-0.018125
22.725000	0.5	-0.017875
22.733333	0.5	-0.017500
22.741667	0.5	-0.017250
22.750000	0.5	-0.017500
22.758333	0.5	-0.017125
22.766667	0.5	-0.016625
22.775000	0.5	-0.016500
22.783333	0.5	-0.016000
22.791667	0.5	-0.015750
22.800000	0.5	-0.015125
22.808333	0.5	-0.014875
22.816667	0.5	-0.014750
22.825000	0.5	-0.014250
22.833333	0.5	-0.013750
22.841667	0.5	-0.013375
22.850000	0.5	-0.013250
22.858333	0.5	-0.012875
22.866667	0.5	-0.012750
22.875000	0.5	-0.012500
22.883333	0.5	-0.012000
22.891667	0.5	-0.011375
22.900000	0.5	-0.010750
22.908333	0.5	-0.010250
22.916667	0.5	-0.010000
22.925000	0.5	-0.009875
22.933333	0.5	-0.009875
22.941667	0.5	-0.010000
22.950000	0.5	-0.009750
22.958333	0.5	-0.009250
22.966667	0.5	-0.008625
22.975000	0.5	-0.008625
22.983333	0.5	-0.008500
22.991667	0.5	-0.008625
23.000000	0.5	-0.008625
23.008333	0.5	-0.008750
23.016667	0.5	-0.008250
23.025000	0.5	-0.008625
23.033333	0.5	-0.008625
23.041667	0.5	-0.008875
23.050000	0.5	-0.008625
23.058333	0.5	-0.008875
23.066667	0.5	-0.009250
23.075000	0.5	-0.009750
23.083333	0.5	-0.010250
23.091667	0.5	-0.010250
23.100000	0.5	-0.010625
23.108333	0.5	-0.011125
23.116667	0.5	-0.011375
23.125000	0.5	-0.011750
23.133333	0.5	-0.012125
23.141667	0.5	-0.011875
23.150000	0.5	-0.012125
23.158333	0.5	-0.012500
23.166667	0.5	-0.012750
23.175000	0.5	-0.013375
23.183333	0.5	-0.013875
23.191667	0.5	-0.013625
23.200000	0.5	-0.013750
23.208333	0.5	-0.014125
23.216667	0.5	-0.014375
23.225000	0.5	-0.014625
23.233333	0.5	-0.014625
23.241667	0.5	-0.014750
23.250000	0.5	-0.014750
23.258333	0.5	-0.015250
23.266667	0.5	-0.015250
23.275000	0.5	-0.015250
23.283333	0.5	-0.015250
23.291667	0.5	-0.015625
23.300000	0.5	-0.016000
23.308333	0.5	-0.016125
23.316667	0.5	-0.016750
23.325000	0.5	-0.016500
23.333333	0.5	-0.016375
23.341667	0.5	-0.016500
23.350000	0.5	-0.016375
23.358333	0.5	-0.016250
23.366667	0.5	-0.016375
23.375000	0.5	-0.016250
23.383333	0.5	-0.016625
23.391667	0.5	-0.016500
23.400000	0.5	-0.016125
23.408333	0.5	-0.016125
23.416667	0.5	-0.016375
23.425000	0.5	-0.016000
23.433333	0.5	-0.015875
23.441667	0.5	-0.015750
23.450000	0.5	-0.015500
23.458333	0.5	-0.015250
23.466667	0.5	-0.015125
23.475000	0.5	-0.014750
23.483333	0.5	-0.014375
23.491667	0.5	-0.013625
23.500000	0.5	-0.013375
23.508333	0.5	-0.013125
23.516667	0.5	-0.012750
23.525000	0.5	-0.012125
23.533333	0.5	-0.011750
23.541667	0.5	-0.011500
23.550000	0.5	-0.011125
23.558333	0.5	-0.010750
23.566667	0.5	-0.010500
23.575000	0.5	-0.010125
23.583333	0.5	-0.009875
23.591667	0.5	-0.009500
23.600000	0.5	-0.009000
23.608333	0.5	-0.008750
23.616667	0.5	-0.008500
23.625000	0.5	-0.008250
23.633333	0.5	-0.007500
23.641667	0.5	-0.007250
23.650000	0.5	-0.007125
23.658333	0.5	-0.006625
23.666667	0.5	-0.006375
23.675000	0.5	-0.006000
23.683333	0.5	-0.006000
23.691667	0.5	-0.005750
23.700000	0.5	-0.005250
23.708333	0.5	-0.004750
23.716667	0.5	-0.004375
23.725000	0.5	-0.004250
23.733333	0.5	-0.004125
23.741667	0.5	-0.003750
23.750000	0.5	-0.003500
23.758333	0.5	-0.003500
23.766667	0.5	-0.003375
23.775000	0.5	-0.003250
23.783333	0.5	-0.003000
23.791667	0.5	-0.002875
23.800000	0.5	-0.002625
23.808333	0.5	-0.002250
23.816667	0.5	-0.001750
23.825000	0.5	-0.001750
23.833333	0.5	-0.001500
23.841667	0.5	-0.001500
23.850000	0.5	-0.001125
23.858333	0.5	-0.001000
23.866667	0.5	-0.000875
23.875000	0.5	-0.001000
23.883333	0.5	-0.000750
23.891667	0.5	-0.000750
23.900000	0.5	-0.000500
23.908333	0.5	-0.000875
23.916667	0.5	-0.000875
23.925000	0.5	-0.001125
23.933333	0.5	-0.000750
23.941667	0.5	-0.000500
23.950000	0.5	-0.000500
23.958333	0.5	-0.000625
23.966667	0.5	-0.001000
23.975000	0.5	-0.001500
23.983333	0.5	-0.001750
23.991667	0.5	-0.002250
24.000000	0.5	-0.002750
24.008333	0.5	-0.003125
24.016667	0.5	-0.003625
24.025000	0.5	-0.004000
24.033333	0.5	-0.004500
24.041667	0.5	-0.005000
24.050000	0.5	-0.005375
24.058333	0.5	-0.005625
24.066667	0.5	-0.006375
24.075000	0.5	-0.006500
24.083333	0.5	-0.006875
24.091667	0.5	-0.007375
24.100000	0.5	-0.007625
24.108333	0.5	-0.008125
24.116667	0.5	-0.008875
24.125000	0.5	-0.009625
24.133333	0.5	-0.010500
24.141667	0.5	-0.011250
24.150000	0.5	-0.011625
24.158333	0.5	-0.012250
24.166667	0.5	-0.012750
24.175000	0.5	-0.013375
24.183333	0.5	-0.013750
24.191667	0.5	-0.014625
24.200000	0.5	-0.015375
24.208333	0.5	-0.015750
24.216667	0.5	-0.016125
24.225000	0.5	-0.016250
24.233333	0.5	-0.016750
24.241667	0.5	-0.016875
24.250000	0.5	-0.017125
24.258333	0.5	-0.018000
24.266667	0.5	-0.018375
24.275000	0.5	-0.019000
24.283333	0.5	-0.019000
24.291667	0.5	-0.019000
24.300000	0.5	-0.019500
24.308333	0.5	-0.019875
24.316667	0.5	-0.020250
24.325000	0.5	-0.020625
24.333333	0.5	-0.021000
24.341667	0.5	-0.021125
24.350000	0.5	-0.021500
24.358333	0.5	-0.022000
24.366667	0.5	-0.022625
24.375000	0.5	-0.023000
24.383333	0.5	-0.023250
24.391667	0.5	-0.023625
24.400000	0.5	-0.023500
24.408333	0.5	-0.023875
24.416667	0.5	-0.023875
24.425000	0.5	-0.023875
24.433333	0.5	-0.024125
24.441667	0.5	-0.024000
24.450000	0.5	-0.024250
24.458333	0.5	-0.024250
24.466667	0.5	-0.023875
24.475000	0.5	-0.024000
24.483333	0.5	-0.024125
24.491667	0.5	-0.024250
24.500000	0.5	-0.024375
24.508333	0.5	-0.024625
24.516667	0.5	-0.024625
24.525000	0.5	-0.024625
24.533333	0.5	-0.024625
24.541667	0.5	-0.025125
24.550000	0.5	-0.025500
24.558333	0.5	-0.025375
24.566667	0.5	-0.024875
24.575000	0.5	-0.024875
24.583333	0.5	-0.025000
24.591667	0.5	-0.025375
24.600000	0.5	-0.025625
24.608333	0.5	-0.026000
24.616667	0.5	-0.026000
24.625000	0.5	-0.025625
24.633333	0.5	-0.025375
24.641667	0.5	-0.025125
24.650000	0.5	-0.024750
24.658333	0.5	-0.024875
24.666667	0.5	-0.025125
24.675000	0.5	-0.025000
24.683333	0.5	-0.024750
24.691667	0.5	-0.024750
24.700000	0.5	-0.024375
24.708333	0.5	-0.024250
24.716667	0.5	-0.024250
24.725000	0.5	-0.024000
24.733333	0.5	-0.024000
24.741667	0.5	-0.023500
24.750000	0.5	-0.023250
24.758333	0.5	-0.023250
24.766667	0.5	-0.022750
24.775000	0.5	-0.022125
24.783333	0.5	-0.021875
24.791667	0.5	-0.021750
24.800000	0.5	-0.021625
24.808333	0.5	-0.021750
24.816667	0.5	-0.021875
24.825000	0.5	-0.021750
24.833333	0.5	-0.021750
24.841667	0.5	-0.021375
24.850000	0.5	-0.021375
24.858333	0.5	-0.021500
24.866667	0.5	-0.021500
24.875000	0.5	-0.021375
24.883333	0.5	-0.020750
24.891667	0.5	-0.020625
24.900000	0.5	-0.020750
24.908333	0.5	-0.020500
24.916667	0.5	-0.020250
24.925000	0.5	-0.019750
24.933333	0.5	-0.019625
24.941667	0.5	-0.019500
24.950000	0.5	-0.019250
24.958333	0.5	-0.018875
24.966667	0.5	-0.018750
24.975000	0.5	-0.019000
24.983333	0.5	-0.018750
24.991667	0.5	-0.018125
25.000000	0.5	-0.017625
