# Supplementary material for: Dynamic character displacement among a pair of bacterial phyllosphere commensals in situ
Source: Nat Commun. 2022 May 20;13:2836. doi: 10.1038/s41467-022-30469-3 (PMC9123166; doi:10.1038/s41467-022-30469-3)
Supplement: Supplementary file 11 — Source Data [file 41467_2022_30469_MOESM11_ESM.zip › Source Data/Supplementary Figure 5/Xylose+Glucose t2 b.txt]

File Path	chrom://marshall/Chromeleon7/HPLC_Ultimate_3000/Users/helucas/20200720_OrganicAcids_CCR_L257.seq/608.smp/RI_1.channel/RI_1.chm
Channel	RI_1

Injection Information:
Data Vault	Chromeleon7
Injection	Xyl_Glu_t2_b_II
Injection Number	149
Position	GC5
Comment	
Processing Method	Quantitative
Instrument Method	20200525_Rezex_ROA_OrganicAcid_600uL_2500uM_H2SO4_50A_50D
Type	Unknown
Status	Finished
Injection Date	7/23/2020
Injection Time	12:43:23 PM
Injection Volume (µl)	10.000
Dilution Factor	1.0000
Weight	1.0000

Chromatogram Data Information:
Time Min. (min)	0.000000
Time Max. (min)	25.000000
Data Points	3001
Detector	RI
Generating Data System	Chromeleon 7.2.5.9507
Exporting Data System	Chromeleon 7.2.8.0
Operator	Instrument Controller
Signal Quantity	Refractive 
Signal Unit	µRIU
Signal Min.	-2.727750
Signal Max.	24.865250
Channel	RI_1
Driver Name	RID520Driver.dll
Channel Type	Evaluation
Min. Step (s)	0.5
Max. Step (s)	0.5
Average Step (s)	0.5

Signal Parameter Information:
Signal Info	

Chromatogram Data:
Time (min)	Step (s)	Value (µRIU)
0.000000	n.a.	-0.007500
0.008333	0.5	-0.007250
0.016667	0.5	-0.007250
0.025000	0.5	-0.007125
0.033333	0.5	-0.007750
0.041667	0.5	-0.007875
0.050000	0.5	-0.007375
0.058333	0.5	-0.007750
0.066667	0.5	-0.008250
0.075000	0.5	-0.008375
0.083333	0.5	-0.008750
0.091667	0.5	-0.008500
0.100000	0.5	-0.008500
0.108333	0.5	-0.008750
0.116667	0.5	-0.008875
0.125000	0.5	-0.008875
0.133333	0.5	-0.008625
0.141667	0.5	-0.008875
0.150000	0.5	-0.008875
0.158333	0.5	-0.009000
0.166667	0.5	-0.008750
0.175000	0.5	-0.008875
0.183333	0.5	-0.008750
0.191667	0.5	-0.008500
0.200000	0.5	-0.008625
0.208333	0.5	-0.008625
0.216667	0.5	-0.008500
0.225000	0.5	-0.008250
0.233333	0.5	-0.008500
0.241667	0.5	-0.008875
0.250000	0.5	-0.008500
0.258333	0.5	-0.008500
0.266667	0.5	-0.008625
0.275000	0.5	-0.008375
0.283333	0.5	-0.008375
0.291667	0.5	-0.008125
0.300000	0.5	-0.008125
0.308333	0.5	-0.008375
0.316667	0.5	-0.008625
0.325000	0.5	-0.008625
0.333333	0.5	-0.008625
0.341667	0.5	-0.008250
0.350000	0.5	-0.008750
0.358333	0.5	-0.009250
0.366667	0.5	-0.009125
0.375000	0.5	-0.008750
0.383333	0.5	-0.008875
0.391667	0.5	-0.009625
0.400000	0.5	-0.009500
0.408333	0.5	-0.009250
0.416667	0.5	-0.009250
0.425000	0.5	-0.009375
0.433333	0.5	-0.009000
0.441667	0.5	-0.008750
0.450000	0.5	-0.008750
0.458333	0.5	-0.008625
0.466667	0.5	-0.008500
0.475000	0.5	-0.008125
0.483333	0.5	-0.008000
0.491667	0.5	-0.008375
0.500000	0.5	-0.007875
0.508333	0.5	-0.007875
0.516667	0.5	-0.007625
0.525000	0.5	-0.007250
0.533333	0.5	-0.007500
0.541667	0.5	-0.007500
0.550000	0.5	-0.008125
0.558333	0.5	-0.008125
0.566667	0.5	-0.007750
0.575000	0.5	-0.008250
0.583333	0.5	-0.008000
0.591667	0.5	-0.008125
0.600000	0.5	-0.008125
0.608333	0.5	-0.008500
0.616667	0.5	-0.008375
0.625000	0.5	-0.008250
0.633333	0.5	-0.008125
0.641667	0.5	-0.007875
0.650000	0.5	-0.007750
0.658333	0.5	-0.007750
0.666667	0.5	-0.007500
0.675000	0.5	-0.007250
0.683333	0.5	-0.007250
0.691667	0.5	-0.007000
0.700000	0.5	-0.006750
0.708333	0.5	-0.007125
0.716667	0.5	-0.007000
0.725000	0.5	-0.006750
0.733333	0.5	-0.006875
0.741667	0.5	-0.007000
0.750000	0.5	-0.006750
0.758333	0.5	-0.006625
0.766667	0.5	-0.006750
0.775000	0.5	-0.007000
0.783333	0.5	-0.006750
0.791667	0.5	-0.006875
0.800000	0.5	-0.006625
0.808333	0.5	-0.006375
0.816667	0.5	-0.006375
0.825000	0.5	-0.006500
0.833333	0.5	-0.006750
0.841667	0.5	-0.006750
0.850000	0.5	-0.006750
0.858333	0.5	-0.007125
0.866667	0.5	-0.007750
0.875000	0.5	-0.007625
0.883333	0.5	-0.007250
0.891667	0.5	-0.007375
0.900000	0.5	-0.007250
0.908333	0.5	-0.007375
0.916667	0.5	-0.007750
0.925000	0.5	-0.007500
0.933333	0.5	-0.007875
0.941667	0.5	-0.007875
0.950000	0.5	-0.008000
0.958333	0.5	-0.008250
0.966667	0.5	-0.008250
0.975000	0.5	-0.008250
0.983333	0.5	-0.008500
0.991667	0.5	-0.008750
1.000000	0.5	-0.008750
1.008333	0.5	-0.009125
1.016667	0.5	-0.009375
1.025000	0.5	-0.009375
1.033333	0.5	-0.009750
1.041667	0.5	-0.010000
1.050000	0.5	-0.010000
1.058333	0.5	-0.010125
1.066667	0.5	-0.010500
1.075000	0.5	-0.010875
1.083333	0.5	-0.010875
1.091667	0.5	-0.011000
1.100000	0.5	-0.011375
1.108333	0.5	-0.011875
1.116667	0.5	-0.012125
1.125000	0.5	-0.011750
1.133333	0.5	-0.011625
1.141667	0.5	-0.012000
1.150000	0.5	-0.011625
1.158333	0.5	-0.011750
1.166667	0.5	-0.011625
1.175000	0.5	-0.012000
1.183333	0.5	-0.012375
1.191667	0.5	-0.012500
1.200000	0.5	-0.012625
1.208333	0.5	-0.011875
1.216667	0.5	-0.011750
1.225000	0.5	-0.011875
1.233333	0.5	-0.011875
1.241667	0.5	-0.012125
1.250000	0.5	-0.012250
1.258333	0.5	-0.012375
1.266667	0.5	-0.011875
1.275000	0.5	-0.011250
1.283333	0.5	-0.010875
1.291667	0.5	-0.010375
1.300000	0.5	-0.010250
1.308333	0.5	-0.010000
1.316667	0.5	-0.009625
1.325000	0.5	-0.009500
1.333333	0.5	-0.009500
1.341667	0.5	-0.009125
1.350000	0.5	-0.008875
1.358333	0.5	-0.008500
1.366667	0.5	-0.007750
1.375000	0.5	-0.007375
1.383333	0.5	-0.007500
1.391667	0.5	-0.007125
1.400000	0.5	-0.006875
1.408333	0.5	-0.006375
1.416667	0.5	-0.006000
1.425000	0.5	-0.005875
1.433333	0.5	-0.005375
1.441667	0.5	-0.004500
1.450000	0.5	-0.004125
1.458333	0.5	-0.003875
1.466667	0.5	-0.003875
1.475000	0.5	-0.003625
1.483333	0.5	-0.003250
1.491667	0.5	-0.003125
1.500000	0.5	-0.003000
1.508333	0.5	-0.002750
1.516667	0.5	-0.002750
1.525000	0.5	-0.002625
1.533333	0.5	-0.002125
1.541667	0.5	-0.001875
1.550000	0.5	-0.001375
1.558333	0.5	-0.001000
1.566667	0.5	-0.000500
1.575000	0.5	-0.000125
1.583333	0.5	-0.000125
1.591667	0.5	0.000000
1.600000	0.5	0.000125
1.608333	0.5	0.000125
1.616667	0.5	0.000125
1.625000	0.5	0.000750
1.633333	0.5	0.001125
1.641667	0.5	0.001375
1.650000	0.5	0.001500
1.658333	0.5	0.001125
1.666667	0.5	0.001125
1.675000	0.5	0.001125
1.683333	0.5	0.001250
1.691667	0.5	0.001250
1.700000	0.5	0.001750
1.708333	0.5	0.002125
1.716667	0.5	0.002500
1.725000	0.5	0.002875
1.733333	0.5	0.003125
1.741667	0.5	0.003125
1.750000	0.5	0.003125
1.758333	0.5	0.003500
1.766667	0.5	0.003750
1.775000	0.5	0.003625
1.783333	0.5	0.004125
1.791667	0.5	0.004500
1.800000	0.5	0.004625
1.808333	0.5	0.004750
1.816667	0.5	0.004625
1.825000	0.5	0.004875
1.833333	0.5	0.005375
1.841667	0.5	0.005375
1.850000	0.5	0.004875
1.858333	0.5	0.005000
1.866667	0.5	0.004875
1.875000	0.5	0.004750
1.883333	0.5	0.004625
1.891667	0.5	0.004625
1.900000	0.5	0.004500
1.908333	0.5	0.004375
1.916667	0.5	0.004375
1.925000	0.5	0.004250
1.933333	0.5	0.004250
1.941667	0.5	0.003625
1.950000	0.5	0.003625
1.958333	0.5	0.003250
1.966667	0.5	0.003125
1.975000	0.5	0.003125
1.983333	0.5	0.002625
1.991667	0.5	0.002125
2.000000	0.5	0.001875
2.008333	0.5	0.002000
2.016667	0.5	0.002000
2.025000	0.5	0.001625
2.033333	0.5	0.001125
2.041667	0.5	0.000000
2.050000	0.5	-0.000125
2.058333	0.5	-0.000375
2.066667	0.5	-0.000375
2.075000	0.5	-0.001250
2.083333	0.5	-0.001500
2.091667	0.5	-0.001750
2.100000	0.5	-0.002000
2.108333	0.5	-0.002000
2.116667	0.5	-0.002250
2.125000	0.5	-0.002625
2.133333	0.5	-0.003000
2.141667	0.5	-0.003250
2.150000	0.5	-0.003625
2.158333	0.5	-0.004625
2.166667	0.5	-0.005000
2.175000	0.5	-0.004750
2.183333	0.5	-0.005000
2.191667	0.5	-0.005125
2.200000	0.5	-0.005375
2.208333	0.5	-0.005500
2.216667	0.5	-0.005500
2.225000	0.5	-0.005750
2.233333	0.5	-0.005500
2.241667	0.5	-0.005375
2.250000	0.5	-0.005625
2.258333	0.5	-0.005375
2.266667	0.5	-0.005250
2.275000	0.5	-0.005750
2.283333	0.5	-0.006125
2.291667	0.5	-0.006250
2.300000	0.5	-0.006375
2.308333	0.5	-0.006250
2.316667	0.5	-0.006375
2.325000	0.5	-0.006375
2.333333	0.5	-0.006125
2.341667	0.5	-0.006375
2.350000	0.5	-0.006375
2.358333	0.5	-0.006250
2.366667	0.5	-0.006625
2.375000	0.5	-0.006375
2.383333	0.5	-0.006500
2.391667	0.5	-0.006625
2.400000	0.5	-0.006750
2.408333	0.5	-0.006875
2.416667	0.5	-0.007250
2.425000	0.5	-0.007250
2.433333	0.5	-0.007125
2.441667	0.5	-0.007375
2.450000	0.5	-0.007500
2.458333	0.5	-0.007875
2.466667	0.5	-0.008500
2.475000	0.5	-0.008625
2.483333	0.5	-0.008750
2.491667	0.5	-0.008750
2.500000	0.5	-0.008875
2.508333	0.5	-0.008875
2.516667	0.5	-0.008750
2.525000	0.5	-0.009000
2.533333	0.5	-0.008875
2.541667	0.5	-0.009125
2.550000	0.5	-0.008750
2.558333	0.5	-0.009000
2.566667	0.5	-0.008875
2.575000	0.5	-0.008875
2.583333	0.5	-0.008750
2.591667	0.5	-0.008750
2.600000	0.5	-0.009000
2.608333	0.5	-0.009125
2.616667	0.5	-0.009000
2.625000	0.5	-0.008750
2.633333	0.5	-0.008625
2.641667	0.5	-0.008250
2.650000	0.5	-0.007625
2.658333	0.5	-0.007625
2.666667	0.5	-0.007250
2.675000	0.5	-0.007375
2.683333	0.5	-0.007375
2.691667	0.5	-0.007250
2.700000	0.5	-0.007125
2.708333	0.5	-0.006875
2.716667	0.5	-0.006750
2.725000	0.5	-0.006500
2.733333	0.5	-0.006500
2.741667	0.5	-0.006000
2.750000	0.5	-0.005500
2.758333	0.5	-0.005000
2.766667	0.5	-0.004500
2.775000	0.5	-0.004125
2.783333	0.5	-0.003750
2.791667	0.5	-0.003250
2.800000	0.5	-0.002250
2.808333	0.5	-0.002000
2.816667	0.5	-0.001750
2.825000	0.5	-0.001500
2.833333	0.5	-0.001500
2.841667	0.5	-0.001250
2.850000	0.5	-0.001125
2.858333	0.5	-0.000750
2.866667	0.5	-0.000375
2.875000	0.5	-0.000125
2.883333	0.5	0.000375
2.891667	0.5	0.001125
2.900000	0.5	0.001750
2.908333	0.5	0.001875
2.916667	0.5	0.002375
2.925000	0.5	0.002625
2.933333	0.5	0.002625
2.941667	0.5	0.002375
2.950000	0.5	0.002250
2.958333	0.5	0.002250
2.966667	0.5	0.002625
2.975000	0.5	0.003000
2.983333	0.5	0.003375
2.991667	0.5	0.003625
3.000000	0.5	0.003375
3.008333	0.5	0.003500
3.016667	0.5	0.003500
3.025000	0.5	0.003250
3.033333	0.5	0.003250
3.041667	0.5	0.003625
3.050000	0.5	0.004000
3.058333	0.5	0.004000
3.066667	0.5	0.003750
3.075000	0.5	0.003750
3.083333	0.5	0.003750
3.091667	0.5	0.003000
3.100000	0.5	0.003000
3.108333	0.5	0.003125
3.116667	0.5	0.003250
3.125000	0.5	0.002875
3.133333	0.5	0.002750
3.141667	0.5	0.002625
3.150000	0.5	0.002500
3.158333	0.5	0.003000
3.166667	0.5	0.002750
3.175000	0.5	0.002625
3.183333	0.5	0.002250
3.191667	0.5	0.002125
3.200000	0.5	0.002000
3.208333	0.5	0.001875
3.216667	0.5	0.001625
3.225000	0.5	0.001375
3.233333	0.5	0.001375
3.241667	0.5	0.001125
3.250000	0.5	0.000625
3.258333	0.5	0.000500
3.266667	0.5	0.000375
3.275000	0.5	0.000500
3.283333	0.5	0.000625
3.291667	0.5	0.000375
3.300000	0.5	0.000250
3.308333	0.5	0.000375
3.316667	0.5	0.000125
3.325000	0.5	0.000000
3.333333	0.5	0.000125
3.341667	0.5	0.000125
3.350000	0.5	0.000000
3.358333	0.5	0.000000
3.366667	0.5	0.000000
3.375000	0.5	0.000125
3.383333	0.5	0.000250
3.391667	0.5	0.000125
3.400000	0.5	0.000500
3.408333	0.5	0.000875
3.416667	0.5	0.000875
3.425000	0.5	0.000750
3.433333	0.5	0.000875
3.441667	0.5	0.001125
3.450000	0.5	0.001375
3.458333	0.5	0.001500
3.466667	0.5	0.001250
3.475000	0.5	0.001250
3.483333	0.5	0.002000
3.491667	0.5	0.002125
3.500000	0.5	0.002000
3.508333	0.5	0.002250
3.516667	0.5	0.002375
3.525000	0.5	0.002375
3.533333	0.5	0.003000
3.541667	0.5	0.003250
3.550000	0.5	0.003625
3.558333	0.5	0.003750
3.566667	0.5	0.003875
3.575000	0.5	0.004125
3.583333	0.5	0.004500
3.591667	0.5	0.004625
3.600000	0.5	0.004750
3.608333	0.5	0.004375
3.616667	0.5	0.004375
3.625000	0.5	0.004375
3.633333	0.5	0.004750
3.641667	0.5	0.004875
3.650000	0.5	0.005500
3.658333	0.5	0.005875
3.666667	0.5	0.005750
3.675000	0.5	0.005875
3.683333	0.5	0.006000
3.691667	0.5	0.006250
3.700000	0.5	0.006125
3.708333	0.5	0.006000
3.716667	0.5	0.005875
3.725000	0.5	0.005750
3.733333	0.5	0.006125
3.741667	0.5	0.006625
3.750000	0.5	0.007000
3.758333	0.5	0.007000
3.766667	0.5	0.007500
3.775000	0.5	0.007875
3.783333	0.5	0.007750
3.791667	0.5	0.007625
3.800000	0.5	0.008125
3.808333	0.5	0.008625
3.816667	0.5	0.008750
3.825000	0.5	0.008875
3.833333	0.5	0.008625
3.841667	0.5	0.008625
3.850000	0.5	0.009375
3.858333	0.5	0.009375
3.866667	0.5	0.009625
3.875000	0.5	0.009375
3.883333	0.5	0.009500
3.891667	0.5	0.009625
3.900000	0.5	0.009500
3.908333	0.5	0.009875
3.916667	0.5	0.010250
3.925000	0.5	0.010375
3.933333	0.5	0.010375
3.941667	0.5	0.010250
3.950000	0.5	0.010125
3.958333	0.5	0.009750
3.966667	0.5	0.009875
3.975000	0.5	0.009875
3.983333	0.5	0.009750
3.991667	0.5	0.009625
4.000000	0.5	0.009000
4.008333	0.5	0.009000
4.016667	0.5	0.009000
4.025000	0.5	0.008625
4.033333	0.5	0.008750
4.041667	0.5	0.009000
4.050000	0.5	0.008375
4.058333	0.5	0.007625
4.066667	0.5	0.007125
4.075000	0.5	0.006625
4.083333	0.5	0.006750
4.091667	0.5	0.006625
4.100000	0.5	0.005750
4.108333	0.5	0.005000
4.116667	0.5	0.004375
4.125000	0.5	0.003750
4.133333	0.5	0.003125
4.141667	0.5	0.002625
4.150000	0.5	0.002125
4.158333	0.5	0.001500
4.166667	0.5	0.000875
4.175000	0.5	0.000375
4.183333	0.5	0.000000
4.191667	0.5	-0.000875
4.200000	0.5	-0.001625
4.208333	0.5	-0.002000
4.216667	0.5	-0.002875
4.225000	0.5	-0.003125
4.233333	0.5	-0.003875
4.241667	0.5	-0.004500
4.250000	0.5	-0.005500
4.258333	0.5	-0.006000
4.266667	0.5	-0.006500
4.275000	0.5	-0.007500
4.283333	0.5	-0.008375
4.291667	0.5	-0.009000
4.300000	0.5	-0.009375
4.308333	0.5	-0.009750
4.316667	0.5	-0.010250
4.325000	0.5	-0.010375
4.333333	0.5	-0.011000
4.341667	0.5	-0.011125
4.350000	0.5	-0.011625
4.358333	0.5	-0.012375
4.366667	0.5	-0.012625
4.375000	0.5	-0.012500
4.383333	0.5	-0.012500
4.391667	0.5	-0.012750
4.400000	0.5	-0.013000
4.408333	0.5	-0.012750
4.416667	0.5	-0.012625
4.425000	0.5	-0.012375
4.433333	0.5	-0.012000
4.441667	0.5	-0.012000
4.450000	0.5	-0.011375
4.458333	0.5	-0.010875
4.466667	0.5	-0.010375
4.475000	0.5	-0.010250
4.483333	0.5	-0.009875
4.491667	0.5	-0.009125
4.500000	0.5	-0.008875
4.508333	0.5	-0.008500
4.516667	0.5	-0.008625
4.525000	0.5	-0.008750
4.533333	0.5	-0.008625
4.541667	0.5	-0.008625
4.550000	0.5	-0.008625
4.558333	0.5	-0.007875
4.566667	0.5	-0.006875
4.575000	0.5	-0.006375
4.583333	0.5	-0.006125
4.591667	0.5	-0.005750
4.600000	0.5	-0.005125
4.608333	0.5	-0.005000
4.616667	0.5	-0.005000
4.625000	0.5	-0.004750
4.633333	0.5	-0.005000
4.641667	0.5	-0.004750
4.650000	0.5	-0.004625
4.658333	0.5	-0.004500
4.666667	0.5	-0.004000
4.675000	0.5	-0.003750
4.683333	0.5	-0.003250
4.691667	0.5	-0.002625
4.700000	0.5	-0.002250
4.708333	0.5	-0.002625
4.716667	0.5	-0.002625
4.725000	0.5	-0.002125
4.733333	0.5	-0.002000
4.741667	0.5	-0.001625
4.750000	0.5	-0.001250
4.758333	0.5	-0.001000
4.766667	0.5	-0.001000
4.775000	0.5	-0.000625
4.783333	0.5	-0.001000
4.791667	0.5	-0.000875
4.800000	0.5	-0.000500
4.808333	0.5	-0.000375
4.816667	0.5	0.000000
4.825000	0.5	-0.000125
4.833333	0.5	0.000000
4.841667	0.5	0.000000
4.850000	0.5	0.000375
4.858333	0.5	0.001000
4.866667	0.5	0.001250
4.875000	0.5	0.001250
4.883333	0.5	0.001500
4.891667	0.5	0.001625
4.900000	0.5	0.001500
4.908333	0.5	0.002000
4.916667	0.5	0.001875
4.925000	0.5	0.002000
4.933333	0.5	0.002125
4.941667	0.5	0.002250
4.950000	0.5	0.002500
4.958333	0.5	0.002625
4.966667	0.5	0.002875
4.975000	0.5	0.003000
4.983333	0.5	0.003000
4.991667	0.5	0.003000
5.000000	0.5	0.003000
5.008333	0.5	0.003250
5.016667	0.5	0.003375
5.025000	0.5	0.003375
5.033333	0.5	0.003375
5.041667	0.5	0.002875
5.050000	0.5	0.003250
5.058333	0.5	0.003125
5.066667	0.5	0.003000
5.075000	0.5	0.003250
5.083333	0.5	0.003375
5.091667	0.5	0.003375
5.100000	0.5	0.003250
5.108333	0.5	0.003125
5.116667	0.5	0.003375
5.125000	0.5	0.003500
5.133333	0.5	0.003375
5.141667	0.5	0.003375
5.150000	0.5	0.003250
5.158333	0.5	0.002875
5.166667	0.5	0.002500
5.175000	0.5	0.002500
5.183333	0.5	0.002375
5.191667	0.5	0.002000
5.200000	0.5	0.001625
5.208333	0.5	0.001500
5.216667	0.5	0.001500
5.225000	0.5	0.001375
5.233333	0.5	0.001250
5.241667	0.5	0.001125
5.250000	0.5	0.000875
5.258333	0.5	0.000750
5.266667	0.5	0.000625
5.275000	0.5	0.000625
5.283333	0.5	0.000250
5.291667	0.5	-0.000125
5.300000	0.5	-0.000250
5.308333	0.5	-0.000125
5.316667	0.5	-0.000250
5.325000	0.5	0.000000
5.333333	0.5	0.000250
5.341667	0.5	0.000000
5.350000	0.5	0.000000
5.358333	0.5	0.000125
5.366667	0.5	0.000125
5.375000	0.5	0.000125
5.383333	0.5	0.000000
5.391667	0.5	0.000125
5.400000	0.5	0.000625
5.408333	0.5	0.000750
5.416667	0.5	0.000500
5.425000	0.5	0.000250
5.433333	0.5	0.000250
5.441667	0.5	0.000625
5.450000	0.5	0.000625
5.458333	0.5	0.000500
5.466667	0.5	0.000250
5.475000	0.5	0.000000
5.483333	0.5	0.000125
5.491667	0.5	0.000000
5.500000	0.5	-0.000125
5.508333	0.5	-0.000250
5.516667	0.5	-0.000250
5.525000	0.5	-0.000500
5.533333	0.5	-0.000875
5.541667	0.5	-0.000875
5.550000	0.5	-0.001000
5.558333	0.5	-0.001500
5.566667	0.5	-0.002000
5.575000	0.5	-0.002125
5.583333	0.5	-0.002875
5.591667	0.5	-0.003000
5.600000	0.5	-0.003375
5.608333	0.5	-0.003875
5.616667	0.5	-0.004375
5.625000	0.5	-0.004375
5.633333	0.5	-0.004625
5.641667	0.5	-0.005250
5.650000	0.5	-0.005500
5.658333	0.5	-0.005750
5.666667	0.5	-0.006125
5.675000	0.5	-0.007000
5.683333	0.5	-0.007500
5.691667	0.5	-0.007625
5.700000	0.5	-0.008125
5.708333	0.5	-0.009125
5.716667	0.5	-0.009750
5.725000	0.5	-0.010375
5.733333	0.5	-0.011000
5.741667	0.5	-0.011625
5.750000	0.5	-0.012000
5.758333	0.5	-0.012250
5.766667	0.5	-0.012250
5.775000	0.5	-0.012625
5.783333	0.5	-0.013125
5.791667	0.5	-0.013500
5.800000	0.5	-0.014000
5.808333	0.5	-0.014500
5.816667	0.5	-0.014875
5.825000	0.5	-0.015000
5.833333	0.5	-0.015500
5.841667	0.5	-0.015750
5.850000	0.5	-0.015875
5.858333	0.5	-0.016000
5.866667	0.5	-0.016000
5.875000	0.5	-0.016250
5.883333	0.5	-0.015875
5.891667	0.5	-0.015875
5.900000	0.5	-0.015875
5.908333	0.5	-0.015875
5.916667	0.5	-0.015875
5.925000	0.5	-0.015750
5.933333	0.5	-0.015375
5.941667	0.5	-0.015125
5.950000	0.5	-0.015125
5.958333	0.5	-0.014875
5.966667	0.5	-0.014625
5.975000	0.5	-0.014250
5.983333	0.5	-0.013750
5.991667	0.5	-0.013750
6.000000	0.5	-0.013375
6.008333	0.5	-0.012875
6.016667	0.5	-0.012625
6.025000	0.5	-0.012125
6.033333	0.5	-0.011500
6.041667	0.5	-0.011000
6.050000	0.5	-0.010250
6.058333	0.5	-0.009250
6.066667	0.5	-0.008250
6.075000	0.5	-0.007125
6.083333	0.5	-0.006375
6.091667	0.5	-0.005375
6.100000	0.5	-0.004375
6.108333	0.5	-0.003375
6.116667	0.5	-0.002000
6.125000	0.5	-0.001000
6.133333	0.5	0.000375
6.141667	0.5	0.001750
6.150000	0.5	0.002875
6.158333	0.5	0.004125
6.166667	0.5	0.005625
6.175000	0.5	0.006750
6.183333	0.5	0.008125
6.191667	0.5	0.009250
6.200000	0.5	0.010250
6.208333	0.5	0.011250
6.216667	0.5	0.011875
6.225000	0.5	0.012500
6.233333	0.5	0.012625
6.241667	0.5	0.012500
6.250000	0.5	0.012250
6.258333	0.5	0.011875
6.266667	0.5	0.012125
6.275000	0.5	0.011500
6.283333	0.5	0.010875
6.291667	0.5	0.010375
6.300000	0.5	0.010000
6.308333	0.5	0.010000
6.316667	0.5	0.009375
6.325000	0.5	0.008750
6.333333	0.5	0.008125
6.341667	0.5	0.007750
6.350000	0.5	0.007625
6.358333	0.5	0.007000
6.366667	0.5	0.006500
6.375000	0.5	0.006000
6.383333	0.5	0.005875
6.391667	0.5	0.006125
6.400000	0.5	0.005875
6.408333	0.5	0.005750
6.416667	0.5	0.005625
6.425000	0.5	0.005875
6.433333	0.5	0.006250
6.441667	0.5	0.006250
6.450000	0.5	0.006500
6.458333	0.5	0.006750
6.466667	0.5	0.007125
6.475000	0.5	0.007250
6.483333	0.5	0.007250
6.491667	0.5	0.007250
6.500000	0.5	0.007750
6.508333	0.5	0.008125
6.516667	0.5	0.008000
6.525000	0.5	0.008000
6.533333	0.5	0.008125
6.541667	0.5	0.008625
6.550000	0.5	0.008750
6.558333	0.5	0.008875
6.566667	0.5	0.008625
6.575000	0.5	0.008625
6.583333	0.5	0.008375
6.591667	0.5	0.008250
6.600000	0.5	0.007750
6.608333	0.5	0.007500
6.616667	0.5	0.007125
6.625000	0.5	0.007125
6.633333	0.5	0.007250
6.641667	0.5	0.006875
6.650000	0.5	0.006750
6.658333	0.5	0.006625
6.666667	0.5	0.006250
6.675000	0.5	0.005375
6.683333	0.5	0.004500
6.691667	0.5	0.003250
6.700000	0.5	0.001625
6.708333	0.5	-0.001250
6.716667	0.5	-0.005625
6.725000	0.5	-0.011750
6.733333	0.5	-0.021875
6.741667	0.5	-0.038625
6.750000	0.5	-0.065375
6.758333	0.5	-0.109125
6.766667	0.5	-0.177875
6.775000	0.5	-0.282500
6.783333	0.5	-0.433875
6.791667	0.5	-0.642250
6.800000	0.5	-0.911000
6.808333	0.5	-1.235500
6.816667	0.5	-1.599125
6.825000	0.5	-1.973375
6.833333	0.5	-2.318125
6.841667	0.5	-2.586750
6.850000	0.5	-2.727750
6.858333	0.5	-2.688625
6.866667	0.5	-2.419125
6.875000	0.5	-1.874625
6.883333	0.5	-1.018000
6.891667	0.5	0.177625
6.900000	0.5	1.727375
6.908333	0.5	3.631875
6.916667	0.5	5.871500
6.925000	0.5	8.402625
6.933333	0.5	11.151625
6.941667	0.5	14.011500
6.950000	0.5	16.839500
6.958333	0.5	19.467750
6.966667	0.5	21.718000
6.975000	0.5	23.434250
6.983333	0.5	24.500500
6.991667	0.5	24.865250
7.000000	0.5	24.547750
7.008333	0.5	23.627625
7.016667	0.5	22.226875
7.025000	0.5	20.488125
7.033333	0.5	18.552250
7.041667	0.5	16.542875
7.050000	0.5	14.560125
7.058333	0.5	12.675375
7.066667	0.5	10.935375
7.075000	0.5	9.365000
7.083333	0.5	7.973750
7.091667	0.5	6.758000
7.100000	0.5	5.707250
7.108333	0.5	4.807875
7.116667	0.5	4.043250
7.125000	0.5	3.396375
7.133333	0.5	2.852250
7.141667	0.5	2.395375
7.150000	0.5	2.013500
7.158333	0.5	1.694250
7.166667	0.5	1.428375
7.175000	0.5	1.206000
7.183333	0.5	1.020875
7.191667	0.5	0.866125
7.200000	0.5	0.736750
7.208333	0.5	0.628750
7.216667	0.5	0.538250
7.225000	0.5	0.463125
7.233333	0.5	0.399375
7.241667	0.5	0.345500
7.250000	0.5	0.300500
7.258333	0.5	0.262250
7.266667	0.5	0.229750
7.275000	0.5	0.202375
7.283333	0.5	0.178875
7.291667	0.5	0.158500
7.300000	0.5	0.140750
7.308333	0.5	0.125250
7.316667	0.5	0.112500
7.325000	0.5	0.101000
7.333333	0.5	0.090875
7.341667	0.5	0.082125
7.350000	0.5	0.074750
7.358333	0.5	0.068500
7.366667	0.5	0.062750
7.375000	0.5	0.058125
7.383333	0.5	0.054000
7.391667	0.5	0.049875
7.400000	0.5	0.046625
7.408333	0.5	0.044125
7.416667	0.5	0.041875
7.425000	0.5	0.040000
7.433333	0.5	0.038875
7.441667	0.5	0.037750
7.450000	0.5	0.037000
7.458333	0.5	0.036750
7.466667	0.5	0.036500
7.475000	0.5	0.036000
7.483333	0.5	0.035875
7.491667	0.5	0.035875
7.500000	0.5	0.035750
7.508333	0.5	0.036125
7.516667	0.5	0.035625
7.525000	0.5	0.035750
7.533333	0.5	0.035750
7.541667	0.5	0.036000
7.550000	0.5	0.036125
7.558333	0.5	0.035875
7.566667	0.5	0.035625
7.575000	0.5	0.035500
7.583333	0.5	0.035375
7.591667	0.5	0.035250
7.600000	0.5	0.035125
7.608333	0.5	0.034750
7.616667	0.5	0.034250
7.625000	0.5	0.034125
7.633333	0.5	0.033250
7.641667	0.5	0.032375
7.650000	0.5	0.031375
7.658333	0.5	0.030375
7.666667	0.5	0.029500
7.675000	0.5	0.028625
7.683333	0.5	0.027875
7.691667	0.5	0.026875
7.700000	0.5	0.026250
7.708333	0.5	0.025250
7.716667	0.5	0.024375
7.725000	0.5	0.023500
7.733333	0.5	0.023250
7.741667	0.5	0.022625
7.750000	0.5	0.022000
7.758333	0.5	0.021500
7.766667	0.5	0.021250
7.775000	0.5	0.021250
7.783333	0.5	0.020875
7.791667	0.5	0.020500
7.800000	0.5	0.020375
7.808333	0.5	0.020375
7.816667	0.5	0.020375
7.825000	0.5	0.020375
7.833333	0.5	0.021125
7.841667	0.5	0.020875
7.850000	0.5	0.020875
7.858333	0.5	0.021500
7.866667	0.5	0.022000
7.875000	0.5	0.022375
7.883333	0.5	0.024000
7.891667	0.5	0.025750
7.900000	0.5	0.027500
7.908333	0.5	0.029750
7.916667	0.5	0.032375
7.925000	0.5	0.036250
7.933333	0.5	0.040750
7.941667	0.5	0.045750
7.950000	0.5	0.052375
7.958333	0.5	0.060875
7.966667	0.5	0.071875
7.975000	0.5	0.085250
7.983333	0.5	0.102000
7.991667	0.5	0.123125
8.000000	0.5	0.149500
8.008333	0.5	0.183125
8.016667	0.5	0.224375
8.025000	0.5	0.274875
8.033333	0.5	0.336250
8.041667	0.5	0.410500
8.050000	0.5	0.498625
8.058333	0.5	0.601875
8.066667	0.5	0.722125
8.075000	0.5	0.858375
8.083333	0.5	1.012625
8.091667	0.5	1.184875
8.100000	0.5	1.375125
8.108333	0.5	1.583750
8.116667	0.5	1.810250
8.125000	0.5	2.054500
8.133333	0.5	2.315625
8.141667	0.5	2.592625
8.150000	0.5	2.885625
8.158333	0.5	3.194000
8.166667	0.5	3.516375
8.175000	0.5	3.852125
8.183333	0.5	4.201000
8.191667	0.5	4.562625
8.200000	0.5	4.935750
8.208333	0.5	5.320250
8.216667	0.5	5.715625
8.225000	0.5	6.120875
8.233333	0.5	6.535750
8.241667	0.5	6.960000
8.250000	0.5	7.392625
8.258333	0.5	7.833625
8.266667	0.5	8.282125
8.275000	0.5	8.738125
8.283333	0.5	9.200500
8.291667	0.5	9.669375
8.300000	0.5	10.144750
8.308333	0.5	10.626000
8.316667	0.5	11.112875
8.325000	0.5	11.604500
8.333333	0.5	12.100000
8.341667	0.5	12.597750
8.350000	0.5	13.093125
8.358333	0.5	13.576000
8.366667	0.5	14.027250
8.375000	0.5	14.414500
8.383333	0.5	14.690500
8.391667	0.5	14.798625
8.400000	0.5	14.687125
8.408333	0.5	14.320500
8.416667	0.5	13.692500
8.425000	0.5	12.829000
8.433333	0.5	11.783375
8.441667	0.5	10.624125
8.450000	0.5	9.421875
8.458333	0.5	8.237250
8.466667	0.5	7.117000
8.475000	0.5	6.090250
8.483333	0.5	5.172875
8.491667	0.5	4.368500
8.500000	0.5	3.672875
8.508333	0.5	3.078125
8.516667	0.5	2.574000
8.525000	0.5	2.149375
8.533333	0.5	1.793500
8.541667	0.5	1.496500
8.550000	0.5	1.249375
8.558333	0.5	1.044375
8.566667	0.5	0.874625
8.575000	0.5	0.734875
8.583333	0.5	0.619125
8.591667	0.5	0.523500
8.600000	0.5	0.444750
8.608333	0.5	0.380000
8.616667	0.5	0.326750
8.625000	0.5	0.282750
8.633333	0.5	0.246125
8.641667	0.5	0.215375
8.650000	0.5	0.190500
8.658333	0.5	0.169625
8.666667	0.5	0.152250
8.675000	0.5	0.137750
8.683333	0.5	0.125250
8.691667	0.5	0.115000
8.700000	0.5	0.106000
8.708333	0.5	0.098625
8.716667	0.5	0.092000
8.725000	0.5	0.086625
8.733333	0.5	0.081750
8.741667	0.5	0.077625
8.750000	0.5	0.073500
8.758333	0.5	0.070625
8.766667	0.5	0.067625
8.775000	0.5	0.065500
8.783333	0.5	0.063125
8.791667	0.5	0.061250
8.800000	0.5	0.059500
8.808333	0.5	0.057875
8.816667	0.5	0.056000
8.825000	0.5	0.054250
8.833333	0.5	0.053000
8.841667	0.5	0.051625
8.850000	0.5	0.050125
8.858333	0.5	0.049250
8.866667	0.5	0.048125
8.875000	0.5	0.046750
8.883333	0.5	0.045875
8.891667	0.5	0.045500
8.900000	0.5	0.044625
8.908333	0.5	0.044125
8.916667	0.5	0.043250
8.925000	0.5	0.042125
8.933333	0.5	0.041125
8.941667	0.5	0.040250
8.950000	0.5	0.040125
8.958333	0.5	0.039500
8.966667	0.5	0.038375
8.975000	0.5	0.037750
8.983333	0.5	0.037250
8.991667	0.5	0.037250
9.000000	0.5	0.037000
9.008333	0.5	0.036875
9.016667	0.5	0.037125
9.025000	0.5	0.037375
9.033333	0.5	0.037500
9.041667	0.5	0.037375
9.050000	0.5	0.037250
9.058333	0.5	0.037250
9.066667	0.5	0.038000
9.075000	0.5	0.038250
9.083333	0.5	0.038750
9.091667	0.5	0.038875
9.100000	0.5	0.038625
9.108333	0.5	0.038750
9.116667	0.5	0.038875
9.125000	0.5	0.038875
9.133333	0.5	0.039000
9.141667	0.5	0.038875
9.150000	0.5	0.038750
9.158333	0.5	0.039250
9.166667	0.5	0.039250
9.175000	0.5	0.039000
9.183333	0.5	0.039250
9.191667	0.5	0.039000
9.200000	0.5	0.038875
9.208333	0.5	0.038625
9.216667	0.5	0.038500
9.225000	0.5	0.038625
9.233333	0.5	0.038500
9.241667	0.5	0.038750
9.250000	0.5	0.039125
9.258333	0.5	0.039250
9.266667	0.5	0.039125
9.275000	0.5	0.038875
9.283333	0.5	0.039125
9.291667	0.5	0.039625
9.300000	0.5	0.040000
9.308333	0.5	0.040750
9.316667	0.5	0.040750
9.325000	0.5	0.040500
9.333333	0.5	0.040750
9.341667	0.5	0.040875
9.350000	0.5	0.041375
9.358333	0.5	0.041750
9.366667	0.5	0.042000
9.375000	0.5	0.042375
9.383333	0.5	0.042625
9.391667	0.5	0.042875
9.400000	0.5	0.043250
9.408333	0.5	0.043250
9.416667	0.5	0.043500
9.425000	0.5	0.043625
9.433333	0.5	0.044250
9.441667	0.5	0.044875
9.450000	0.5	0.046125
9.458333	0.5	0.046875
9.466667	0.5	0.047750
9.475000	0.5	0.048500
9.483333	0.5	0.049375
9.491667	0.5	0.051625
9.500000	0.5	0.053875
9.508333	0.5	0.055875
9.516667	0.5	0.058250
9.525000	0.5	0.061000
9.533333	0.5	0.064500
9.541667	0.5	0.068500
9.550000	0.5	0.073125
9.558333	0.5	0.078000
9.566667	0.5	0.083750
9.575000	0.5	0.090125
9.583333	0.5	0.097250
9.591667	0.5	0.105125
9.600000	0.5	0.114375
9.608333	0.5	0.124750
9.616667	0.5	0.137625
9.625000	0.5	0.151500
9.633333	0.5	0.167875
9.641667	0.5	0.188375
9.650000	0.5	0.212750
9.658333	0.5	0.242250
9.666667	0.5	0.278375
9.675000	0.5	0.321750
9.683333	0.5	0.375000
9.691667	0.5	0.440125
9.700000	0.5	0.518250
9.708333	0.5	0.612250
9.716667	0.5	0.724625
9.725000	0.5	0.857000
9.733333	0.5	1.012000
9.741667	0.5	1.191750
9.750000	0.5	1.398500
9.758333	0.5	1.633500
9.766667	0.5	1.896750
9.775000	0.5	2.189500
9.783333	0.5	2.510875
9.791667	0.5	2.860125
9.800000	0.5	3.234250
9.808333	0.5	3.631625
9.816667	0.5	4.046875
9.825000	0.5	4.475625
9.833333	0.5	4.913250
9.841667	0.5	5.353250
9.850000	0.5	5.790250
9.858333	0.5	6.216875
9.866667	0.5	6.627250
9.875000	0.5	7.014250
9.883333	0.5	7.372250
9.891667	0.5	7.694750
9.900000	0.5	7.977250
9.908333	0.5	8.214375
9.916667	0.5	8.402750
9.925000	0.5	8.540625
9.933333	0.5	8.625375
9.941667	0.5	8.656625
9.950000	0.5	8.634875
9.958333	0.5	8.561625
9.966667	0.5	8.439000
9.975000	0.5	8.270250
9.983333	0.5	8.058375
9.991667	0.5	7.807500
10.000000	0.5	7.523125
10.008333	0.5	7.210000
10.016667	0.5	6.873250
10.025000	0.5	6.518125
10.033333	0.5	6.149750
10.041667	0.5	5.773625
10.050000	0.5	5.393625
10.058333	0.5	5.014250
10.066667	0.5	4.640125
10.075000	0.5	4.274875
10.083333	0.5	3.921000
10.091667	0.5	3.581250
10.100000	0.5	3.257500
10.108333	0.5	2.951625
10.116667	0.5	2.664875
10.125000	0.5	2.397125
10.133333	0.5	2.149500
10.141667	0.5	1.921500
10.150000	0.5	1.713250
10.158333	0.5	1.524125
10.166667	0.5	1.353625
10.175000	0.5	1.200000
10.183333	0.5	1.063000
10.191667	0.5	0.941750
10.200000	0.5	0.833625
10.208333	0.5	0.739125
10.216667	0.5	0.656625
10.225000	0.5	0.585125
10.233333	0.5	0.523500
10.241667	0.5	0.471375
10.250000	0.5	0.427250
10.258333	0.5	0.390875
10.266667	0.5	0.361250
10.275000	0.5	0.338000
10.283333	0.5	0.320500
10.291667	0.5	0.309500
10.300000	0.5	0.303875
10.308333	0.5	0.303875
10.316667	0.5	0.310500
10.325000	0.5	0.323625
10.333333	0.5	0.344250
10.341667	0.5	0.373250
10.350000	0.5	0.411500
10.358333	0.5	0.460375
10.366667	0.5	0.520875
10.375000	0.5	0.594500
10.383333	0.5	0.683125
10.391667	0.5	0.788625
10.400000	0.5	0.911875
10.408333	0.5	1.055375
10.416667	0.5	1.219500
10.425000	0.5	1.405500
10.433333	0.5	1.615125
10.441667	0.5	1.848625
10.450000	0.5	2.106625
10.458333	0.5	2.388250
10.466667	0.5	2.692625
10.475000	0.5	3.017875
10.483333	0.5	3.362500
10.491667	0.5	3.722500
10.500000	0.5	4.094875
10.508333	0.5	4.476125
10.516667	0.5	4.861000
10.525000	0.5	5.244250
10.533333	0.5	5.621125
10.541667	0.5	5.986000
10.550000	0.5	6.332625
10.558333	0.5	6.656375
10.566667	0.5	6.951500
10.575000	0.5	7.212750
10.583333	0.5	7.436500
10.591667	0.5	7.618625
10.600000	0.5	7.756625
10.608333	0.5	7.848625
10.616667	0.5	7.892625
10.625000	0.5	7.889000
10.633333	0.5	7.838250
10.641667	0.5	7.742375
10.650000	0.5	7.603750
10.658333	0.5	7.425250
10.666667	0.5	7.211000
10.675000	0.5	6.964250
10.683333	0.5	6.688875
10.691667	0.5	6.390875
10.700000	0.5	6.074750
10.708333	0.5	5.744875
10.716667	0.5	5.406125
10.725000	0.5	5.062625
10.733333	0.5	4.719000
10.741667	0.5	4.379375
10.750000	0.5	4.046000
10.758333	0.5	3.721625
10.766667	0.5	3.409625
10.775000	0.5	3.111875
10.783333	0.5	2.829250
10.791667	0.5	2.562875
10.800000	0.5	2.314250
10.808333	0.5	2.083000
10.816667	0.5	1.869625
10.825000	0.5	1.673750
10.833333	0.5	1.495000
10.841667	0.5	1.332375
10.850000	0.5	1.185125
10.858333	0.5	1.052750
10.866667	0.5	0.934375
10.875000	0.5	0.829125
10.883333	0.5	0.735000
10.891667	0.5	0.651750
10.900000	0.5	0.578375
10.908333	0.5	0.513750
10.916667	0.5	0.457250
10.925000	0.5	0.407625
10.933333	0.5	0.365000
10.941667	0.5	0.327125
10.950000	0.5	0.295000
10.958333	0.5	0.267000
10.966667	0.5	0.242625
10.975000	0.5	0.221125
10.983333	0.5	0.202875
10.991667	0.5	0.187375
11.000000	0.5	0.173500
11.008333	0.5	0.162125
11.016667	0.5	0.152250
11.025000	0.5	0.143250
11.033333	0.5	0.135625
11.041667	0.5	0.129000
11.050000	0.5	0.122750
11.058333	0.5	0.117875
11.066667	0.5	0.112875
11.075000	0.5	0.108250
11.083333	0.5	0.104125
11.091667	0.5	0.100375
11.100000	0.5	0.096625
11.108333	0.5	0.093000
11.116667	0.5	0.089875
11.125000	0.5	0.086750
11.133333	0.5	0.084250
11.141667	0.5	0.081125
11.150000	0.5	0.078250
11.158333	0.5	0.076000
11.166667	0.5	0.073875
11.175000	0.5	0.071125
11.183333	0.5	0.068500
11.191667	0.5	0.066375
11.200000	0.5	0.064250
11.208333	0.5	0.062125
11.216667	0.5	0.060250
11.225000	0.5	0.058625
11.233333	0.5	0.057375
11.241667	0.5	0.056000
11.250000	0.5	0.054750
11.258333	0.5	0.053250
11.266667	0.5	0.051875
11.275000	0.5	0.050875
11.283333	0.5	0.049375
11.291667	0.5	0.048500
11.300000	0.5	0.047750
11.308333	0.5	0.046750
11.316667	0.5	0.045875
11.325000	0.5	0.045125
11.333333	0.5	0.044750
11.341667	0.5	0.044250
11.350000	0.5	0.043625
11.358333	0.5	0.042875
11.366667	0.5	0.042625
11.375000	0.5	0.042500
11.383333	0.5	0.042250
11.391667	0.5	0.041500
11.400000	0.5	0.041125
11.408333	0.5	0.041000
11.416667	0.5	0.040375
11.425000	0.5	0.039750
11.433333	0.5	0.039750
11.441667	0.5	0.039500
11.450000	0.5	0.039375
11.458333	0.5	0.039375
11.466667	0.5	0.039500
11.475000	0.5	0.039250
11.483333	0.5	0.039125
11.491667	0.5	0.038875
11.500000	0.5	0.039000
11.508333	0.5	0.039125
11.516667	0.5	0.039250
11.525000	0.5	0.039375
11.533333	0.5	0.039250
11.541667	0.5	0.038750
11.550000	0.5	0.038375
11.558333	0.5	0.038125
11.566667	0.5	0.037500
11.575000	0.5	0.037250
11.583333	0.5	0.037250
11.591667	0.5	0.037625
11.600000	0.5	0.037250
11.608333	0.5	0.037000
11.616667	0.5	0.036500
11.625000	0.5	0.036250
11.633333	0.5	0.036250
11.641667	0.5	0.035500
11.650000	0.5	0.035125
11.658333	0.5	0.034875
11.666667	0.5	0.034375
11.675000	0.5	0.034000
11.683333	0.5	0.033875
11.691667	0.5	0.033250
11.700000	0.5	0.032375
11.708333	0.5	0.031875
11.716667	0.5	0.031625
11.725000	0.5	0.031125
11.733333	0.5	0.030500
11.741667	0.5	0.030000
11.750000	0.5	0.029375
11.758333	0.5	0.028625
11.766667	0.5	0.027750
11.775000	0.5	0.026875
11.783333	0.5	0.026625
11.791667	0.5	0.025750
11.800000	0.5	0.025000
11.808333	0.5	0.025125
11.816667	0.5	0.025125
11.825000	0.5	0.025250
11.833333	0.5	0.024625
11.841667	0.5	0.024625
11.850000	0.5	0.024625
11.858333	0.5	0.024875
11.866667	0.5	0.025000
11.875000	0.5	0.025250
11.883333	0.5	0.025625
11.891667	0.5	0.026125
11.900000	0.5	0.026750
11.908333	0.5	0.027000
11.916667	0.5	0.027250
11.925000	0.5	0.027250
11.933333	0.5	0.028125
11.941667	0.5	0.028875
11.950000	0.5	0.029125
11.958333	0.5	0.029625
11.966667	0.5	0.030125
11.975000	0.5	0.030250
11.983333	0.5	0.031000
11.991667	0.5	0.031375
12.000000	0.5	0.031750
12.008333	0.5	0.032500
12.016667	0.5	0.033250
12.025000	0.5	0.033250
12.033333	0.5	0.033750
12.041667	0.5	0.033625
12.050000	0.5	0.033750
12.058333	0.5	0.034000
12.066667	0.5	0.034000
12.075000	0.5	0.034250
12.083333	0.5	0.034000
12.091667	0.5	0.033875
12.100000	0.5	0.033375
12.108333	0.5	0.032875
12.116667	0.5	0.032625
12.125000	0.5	0.032375
12.133333	0.5	0.031875
12.141667	0.5	0.031750
12.150000	0.5	0.031625
12.158333	0.5	0.031875
12.166667	0.5	0.031875
12.175000	0.5	0.031625
12.183333	0.5	0.031125
12.191667	0.5	0.030625
12.200000	0.5	0.030250
12.208333	0.5	0.030500
12.216667	0.5	0.030375
12.225000	0.5	0.030125
12.233333	0.5	0.029875
12.241667	0.5	0.029875
12.250000	0.5	0.029750
12.258333	0.5	0.029750
12.266667	0.5	0.029875
12.275000	0.5	0.030250
12.283333	0.5	0.030000
12.291667	0.5	0.030125
12.300000	0.5	0.030375
12.308333	0.5	0.030875
12.316667	0.5	0.031625
12.325000	0.5	0.032000
12.333333	0.5	0.032250
12.341667	0.5	0.032125
12.350000	0.5	0.032250
12.358333	0.5	0.031875
12.366667	0.5	0.031500
12.375000	0.5	0.031500
12.383333	0.5	0.031125
12.391667	0.5	0.030375
12.400000	0.5	0.029500
12.408333	0.5	0.028875
12.416667	0.5	0.027875
12.425000	0.5	0.027125
12.433333	0.5	0.025750
12.441667	0.5	0.024750
12.450000	0.5	0.023500
12.458333	0.5	0.021875
12.466667	0.5	0.020125
12.475000	0.5	0.018875
12.483333	0.5	0.017625
12.491667	0.5	0.016125
12.500000	0.5	0.014875
12.508333	0.5	0.013750
12.516667	0.5	0.012375
12.525000	0.5	0.011000
12.533333	0.5	0.009250
12.541667	0.5	0.008250
12.550000	0.5	0.007125
12.558333	0.5	0.006250
12.566667	0.5	0.005125
12.575000	0.5	0.004500
12.583333	0.5	0.004000
12.591667	0.5	0.003250
12.600000	0.5	0.002500
12.608333	0.5	0.001625
12.616667	0.5	0.001375
12.625000	0.5	0.001125
12.633333	0.5	0.000875
12.641667	0.5	0.000500
12.650000	0.5	0.000625
12.658333	0.5	0.000125
12.666667	0.5	0.000125
12.675000	0.5	0.000000
12.683333	0.5	0.000250
12.691667	0.5	0.000125
12.700000	0.5	0.000000
12.708333	0.5	0.000000
12.716667	0.5	0.000125
12.725000	0.5	0.000000
12.733333	0.5	0.000000
12.741667	0.5	0.000125
12.750000	0.5	0.000000
12.758333	0.5	0.000000
12.766667	0.5	0.000000
12.775000	0.5	-0.000250
12.783333	0.5	-0.000625
12.791667	0.5	-0.000500
12.800000	0.5	0.000250
12.808333	0.5	0.000375
12.816667	0.5	0.000750
12.825000	0.5	0.001125
12.833333	0.5	0.001250
12.841667	0.5	0.002000
12.850000	0.5	0.002250
12.858333	0.5	0.002625
12.866667	0.5	0.002875
12.875000	0.5	0.003125
12.883333	0.5	0.003125
12.891667	0.5	0.003250
12.900000	0.5	0.003375
12.908333	0.5	0.003500
12.916667	0.5	0.003250
12.925000	0.5	0.003500
12.933333	0.5	0.004250
12.941667	0.5	0.004750
12.950000	0.5	0.004875
12.958333	0.5	0.005250
12.966667	0.5	0.005500
12.975000	0.5	0.005875
12.983333	0.5	0.005875
12.991667	0.5	0.005875
13.000000	0.5	0.006000
13.008333	0.5	0.006625
13.016667	0.5	0.006625
13.025000	0.5	0.006875
13.033333	0.5	0.007125
13.041667	0.5	0.007000
13.050000	0.5	0.007250
13.058333	0.5	0.006250
13.066667	0.5	0.005625
13.075000	0.5	0.005000
13.083333	0.5	0.004875
13.091667	0.5	0.004875
13.100000	0.5	0.004625
13.108333	0.5	0.004125
13.116667	0.5	0.003875
13.125000	0.5	0.003625
13.133333	0.5	0.003625
13.141667	0.5	0.003250
13.150000	0.5	0.002750
13.158333	0.5	0.002500
13.166667	0.5	0.002500
13.175000	0.5	0.001875
13.183333	0.5	0.001500
13.191667	0.5	0.001250
13.200000	0.5	0.000750
13.208333	0.5	0.000250
13.216667	0.5	-0.000125
13.225000	0.5	-0.000875
13.233333	0.5	-0.001625
13.241667	0.5	-0.002250
13.250000	0.5	-0.002500
13.258333	0.5	-0.002625
13.266667	0.5	-0.003125
13.275000	0.5	-0.004125
13.283333	0.5	-0.004500
13.291667	0.5	-0.005125
13.300000	0.5	-0.005375
13.308333	0.5	-0.006000
13.316667	0.5	-0.006625
13.325000	0.5	-0.007125
13.333333	0.5	-0.007625
13.341667	0.5	-0.007750
13.350000	0.5	-0.008250
13.358333	0.5	-0.008625
13.366667	0.5	-0.008750
13.375000	0.5	-0.009000
13.383333	0.5	-0.009375
13.391667	0.5	-0.009750
13.400000	0.5	-0.010000
13.408333	0.5	-0.010625
13.416667	0.5	-0.011000
13.425000	0.5	-0.011000
13.433333	0.5	-0.011125
13.441667	0.5	-0.010875
13.450000	0.5	-0.011125
13.458333	0.5	-0.010875
13.466667	0.5	-0.010875
13.475000	0.5	-0.010875
13.483333	0.5	-0.010625
13.491667	0.5	-0.010375
13.500000	0.5	-0.010125
13.508333	0.5	-0.009875
13.516667	0.5	-0.009625
13.525000	0.5	-0.009750
13.533333	0.5	-0.009125
13.541667	0.5	-0.008750
13.550000	0.5	-0.008125
13.558333	0.5	-0.007875
13.566667	0.5	-0.007375
13.575000	0.5	-0.006625
13.583333	0.5	-0.006375
13.591667	0.5	-0.005625
13.600000	0.5	-0.005000
13.608333	0.5	-0.004250
13.616667	0.5	-0.003875
13.625000	0.5	-0.003250
13.633333	0.5	-0.002875
13.641667	0.5	-0.002250
13.650000	0.5	-0.001875
13.658333	0.5	-0.001375
13.666667	0.5	-0.001000
13.675000	0.5	-0.000250
13.683333	0.5	0.000000
13.691667	0.5	0.000625
13.700000	0.5	0.001125
13.708333	0.5	0.001250
13.716667	0.5	0.001750
13.725000	0.5	0.002375
13.733333	0.5	0.003125
13.741667	0.5	0.004125
13.750000	0.5	0.004875
13.758333	0.5	0.006000
13.766667	0.5	0.006875
13.775000	0.5	0.007375
13.783333	0.5	0.008000
13.791667	0.5	0.008500
13.800000	0.5	0.008875
13.808333	0.5	0.009750
13.816667	0.5	0.010125
13.825000	0.5	0.010500
13.833333	0.5	0.011500
13.841667	0.5	0.011875
13.850000	0.5	0.012125
13.858333	0.5	0.012500
13.866667	0.5	0.012875
13.875000	0.5	0.013250
13.883333	0.5	0.013625
13.891667	0.5	0.014125
13.900000	0.5	0.014500
13.908333	0.5	0.014500
13.916667	0.5	0.014625
13.925000	0.5	0.015250
13.933333	0.5	0.015375
13.941667	0.5	0.015625
13.950000	0.5	0.015750
13.958333	0.5	0.015875
13.966667	0.5	0.015625
13.975000	0.5	0.015625
13.983333	0.5	0.016250
13.991667	0.5	0.016500
14.000000	0.5	0.016500
14.008333	0.5	0.016625
14.016667	0.5	0.016875
14.025000	0.5	0.017000
14.033333	0.5	0.016875
14.041667	0.5	0.016875
14.050000	0.5	0.016625
14.058333	0.5	0.016375
14.066667	0.5	0.016125
14.075000	0.5	0.015500
14.083333	0.5	0.015125
14.091667	0.5	0.014875
14.100000	0.5	0.014500
14.108333	0.5	0.014000
14.116667	0.5	0.013500
14.125000	0.5	0.012750
14.133333	0.5	0.012500
14.141667	0.5	0.012250
14.150000	0.5	0.011750
14.158333	0.5	0.010625
14.166667	0.5	0.010250
14.175000	0.5	0.009625
14.183333	0.5	0.008750
14.191667	0.5	0.008125
14.200000	0.5	0.007375
14.208333	0.5	0.006625
14.216667	0.5	0.005750
14.225000	0.5	0.005125
14.233333	0.5	0.004500
14.241667	0.5	0.004250
14.250000	0.5	0.003375
14.258333	0.5	0.002875
14.266667	0.5	0.002125
14.275000	0.5	0.002000
14.283333	0.5	0.001375
14.291667	0.5	0.000750
14.300000	0.5	0.000250
14.308333	0.5	0.000000
14.316667	0.5	-0.000500
14.325000	0.5	-0.001000
14.333333	0.5	-0.001500
14.341667	0.5	-0.001875
14.350000	0.5	-0.001875
14.358333	0.5	-0.002125
14.366667	0.5	-0.002625
14.375000	0.5	-0.002625
14.383333	0.5	-0.002750
14.391667	0.5	-0.002875
14.400000	0.5	-0.002750
14.408333	0.5	-0.003000
14.416667	0.5	-0.003250
14.425000	0.5	-0.003000
14.433333	0.5	-0.003125
14.441667	0.5	-0.003250
14.450000	0.5	-0.003250
14.458333	0.5	-0.003250
14.466667	0.5	-0.003000
14.475000	0.5	-0.003250
14.483333	0.5	-0.003250
14.491667	0.5	-0.003000
14.500000	0.5	-0.002875
14.508333	0.5	-0.003000
14.516667	0.5	-0.002875
14.525000	0.5	-0.002625
14.533333	0.5	-0.002375
14.541667	0.5	-0.001875
14.550000	0.5	-0.001250
14.558333	0.5	-0.001000
14.566667	0.5	-0.001375
14.575000	0.5	-0.001500
14.583333	0.5	-0.001375
14.591667	0.5	-0.001375
14.600000	0.5	-0.001250
14.608333	0.5	-0.000750
14.616667	0.5	-0.000500
14.625000	0.5	-0.000375
14.633333	0.5	-0.000125
14.641667	0.5	-0.000125
14.650000	0.5	0.000000
14.658333	0.5	0.000500
14.666667	0.5	0.001125
14.675000	0.5	0.001000
14.683333	0.5	0.000750
14.691667	0.5	0.001125
14.700000	0.5	0.001250
14.708333	0.5	0.001625
14.716667	0.5	0.001875
14.725000	0.5	0.001500
14.733333	0.5	0.001250
14.741667	0.5	0.001625
14.750000	0.5	0.002000
14.758333	0.5	0.002000
14.766667	0.5	0.001875
14.775000	0.5	0.001750
14.783333	0.5	0.002125
14.791667	0.5	0.002250
14.800000	0.5	0.002375
14.808333	0.5	0.003250
14.816667	0.5	0.003250
14.825000	0.5	0.003500
14.833333	0.5	0.003375
14.841667	0.5	0.003875
14.850000	0.5	0.004375
14.858333	0.5	0.004500
14.866667	0.5	0.004500
14.875000	0.5	0.004625
14.883333	0.5	0.005000
14.891667	0.5	0.004875
14.900000	0.5	0.004875
14.908333	0.5	0.004875
14.916667	0.5	0.004875
14.925000	0.5	0.004625
14.933333	0.5	0.004500
14.941667	0.5	0.005250
14.950000	0.5	0.005500
14.958333	0.5	0.006000
14.966667	0.5	0.005875
14.975000	0.5	0.005875
14.983333	0.5	0.006250
14.991667	0.5	0.006375
15.000000	0.5	0.005875
15.008333	0.5	0.005500
15.016667	0.5	0.005250
15.025000	0.5	0.005000
15.033333	0.5	0.004750
15.041667	0.5	0.004500
15.050000	0.5	0.004500
15.058333	0.5	0.004750
15.066667	0.5	0.004375
15.075000	0.5	0.004000
15.083333	0.5	0.003750
15.091667	0.5	0.003625
15.100000	0.5	0.003375
15.108333	0.5	0.003250
15.116667	0.5	0.003125
15.125000	0.5	0.003000
15.133333	0.5	0.002625
15.141667	0.5	0.002750
15.150000	0.5	0.002500
15.158333	0.5	0.002000
15.166667	0.5	0.001750
15.175000	0.5	0.001625
15.183333	0.5	0.001375
15.191667	0.5	0.001500
15.200000	0.5	0.001000
15.208333	0.5	0.000375
15.216667	0.5	0.000250
15.225000	0.5	0.000125
15.233333	0.5	0.000125
15.241667	0.5	0.000250
15.250000	0.5	0.000000
15.258333	0.5	0.000250
15.266667	0.5	0.000250
15.275000	0.5	0.000250
15.283333	0.5	0.000125
15.291667	0.5	-0.000125
15.300000	0.5	-0.000250
15.308333	0.5	-0.000625
15.316667	0.5	-0.000500
15.325000	0.5	-0.000750
15.333333	0.5	-0.000375
15.341667	0.5	-0.001125
15.350000	0.5	-0.001500
15.358333	0.5	-0.001500
15.366667	0.5	-0.002000
15.375000	0.5	-0.002250
15.383333	0.5	-0.002625
15.391667	0.5	-0.002875
15.400000	0.5	-0.003000
15.408333	0.5	-0.003500
15.416667	0.5	-0.003375
15.425000	0.5	-0.003750
15.433333	0.5	-0.003875
15.441667	0.5	-0.004500
15.450000	0.5	-0.004625
15.458333	0.5	-0.005125
15.466667	0.5	-0.005250
15.475000	0.5	-0.005875
15.483333	0.5	-0.006375
15.491667	0.5	-0.006500
15.500000	0.5	-0.006625
15.508333	0.5	-0.007125
15.516667	0.5	-0.007500
15.525000	0.5	-0.008125
15.533333	0.5	-0.008500
15.541667	0.5	-0.008250
15.550000	0.5	-0.008625
15.558333	0.5	-0.009000
15.566667	0.5	-0.009625
15.575000	0.5	-0.009875
15.583333	0.5	-0.010125
15.591667	0.5	-0.010125
15.600000	0.5	-0.010000
15.608333	0.5	-0.010000
15.616667	0.5	-0.010250
15.625000	0.5	-0.010625
15.633333	0.5	-0.010750
15.641667	0.5	-0.010750
15.650000	0.5	-0.010500
15.658333	0.5	-0.010625
15.666667	0.5	-0.011000
15.675000	0.5	-0.011250
15.683333	0.5	-0.011125
15.691667	0.5	-0.011125
15.700000	0.5	-0.011125
15.708333	0.5	-0.010875
15.716667	0.5	-0.011000
15.725000	0.5	-0.011125
15.733333	0.5	-0.011250
15.741667	0.5	-0.011375
15.750000	0.5	-0.011500
15.758333	0.5	-0.012000
15.766667	0.5	-0.012125
15.775000	0.5	-0.012125
15.783333	0.5	-0.011875
15.791667	0.5	-0.011750
15.800000	0.5	-0.012250
15.808333	0.5	-0.012750
15.816667	0.5	-0.012500
15.825000	0.5	-0.012625
15.833333	0.5	-0.013000
15.841667	0.5	-0.013125
15.850000	0.5	-0.012875
15.858333	0.5	-0.013125
15.866667	0.5	-0.013000
15.875000	0.5	-0.012625
15.883333	0.5	-0.012250
15.891667	0.5	-0.012375
15.900000	0.5	-0.012750
15.908333	0.5	-0.012875
15.916667	0.5	-0.013125
15.925000	0.5	-0.013000
15.933333	0.5	-0.013000
15.941667	0.5	-0.013125
15.950000	0.5	-0.013000
15.958333	0.5	-0.013125
15.966667	0.5	-0.012500
15.975000	0.5	-0.012750
15.983333	0.5	-0.012625
15.991667	0.5	-0.012500
16.000000	0.5	-0.012750
16.008333	0.5	-0.012625
16.016667	0.5	-0.012625
16.025000	0.5	-0.012375
16.033333	0.5	-0.012000
16.041667	0.5	-0.012125
16.050000	0.5	-0.011750
16.058333	0.5	-0.011625
16.066667	0.5	-0.011750
16.075000	0.5	-0.011625
16.083333	0.5	-0.011500
16.091667	0.5	-0.010875
16.100000	0.5	-0.010750
16.108333	0.5	-0.010375
16.116667	0.5	-0.010125
16.125000	0.5	-0.009875
16.133333	0.5	-0.009625
16.141667	0.5	-0.009125
16.150000	0.5	-0.008875
16.158333	0.5	-0.008625
16.166667	0.5	-0.008750
16.175000	0.5	-0.008375
16.183333	0.5	-0.008500
16.191667	0.5	-0.008250
16.200000	0.5	-0.008125
16.208333	0.5	-0.007750
16.216667	0.5	-0.007750
16.225000	0.5	-0.007125
16.233333	0.5	-0.006625
16.241667	0.5	-0.006375
16.250000	0.5	-0.006625
16.258333	0.5	-0.006875
16.266667	0.5	-0.006750
16.275000	0.5	-0.006625
16.283333	0.5	-0.006375
16.291667	0.5	-0.005875
16.300000	0.5	-0.005500
16.308333	0.5	-0.005625
16.316667	0.5	-0.005000
16.325000	0.5	-0.004625
16.333333	0.5	-0.004375
16.341667	0.5	-0.004125
16.350000	0.5	-0.003875
16.358333	0.5	-0.003375
16.366667	0.5	-0.003125
16.375000	0.5	-0.002875
16.383333	0.5	-0.002875
16.391667	0.5	-0.002625
16.400000	0.5	-0.002125
16.408333	0.5	-0.001500
16.416667	0.5	-0.001125
16.425000	0.5	-0.001125
16.433333	0.5	-0.001000
16.441667	0.5	-0.000750
16.450000	0.5	-0.000500
16.458333	0.5	0.000000
16.466667	0.5	0.000250
16.475000	0.5	0.000000
16.483333	0.5	-0.000125
16.491667	0.5	-0.000250
16.500000	0.5	0.000000
16.508333	0.5	0.000250
16.516667	0.5	0.000625
16.525000	0.5	0.001000
16.533333	0.5	0.000750
16.541667	0.5	0.000750
16.550000	0.5	0.000875
16.558333	0.5	0.001375
16.566667	0.5	0.001125
16.575000	0.5	0.000750
16.583333	0.5	0.000375
16.591667	0.5	0.000000
16.600000	0.5	0.000000
16.608333	0.5	0.000125
16.616667	0.5	0.000000
16.625000	0.5	0.000000
16.633333	0.5	-0.000375
16.641667	0.5	-0.000500
16.650000	0.5	-0.000250
16.658333	0.5	-0.000375
16.666667	0.5	-0.000250
16.675000	0.5	-0.000375
16.683333	0.5	-0.000500
16.691667	0.5	-0.000250
16.700000	0.5	-0.000875
16.708333	0.5	-0.001000
16.716667	0.5	-0.001250
16.725000	0.5	-0.001125
16.733333	0.5	-0.001000
16.741667	0.5	-0.001250
16.750000	0.5	-0.001500
16.758333	0.5	-0.001500
16.766667	0.5	-0.001750
16.775000	0.5	-0.001750
16.783333	0.5	-0.001375
16.791667	0.5	-0.001250
16.800000	0.5	-0.001000
16.808333	0.5	-0.001125
16.816667	0.5	-0.001250
16.825000	0.5	-0.000875
16.833333	0.5	-0.000500
16.841667	0.5	-0.000500
16.850000	0.5	0.000000
16.858333	0.5	0.000000
16.866667	0.5	0.000375
16.875000	0.5	0.000625
16.883333	0.5	0.001125
16.891667	0.5	0.001625
16.900000	0.5	0.001750
16.908333	0.5	0.001875
16.916667	0.5	0.002000
16.925000	0.5	0.001750
16.933333	0.5	0.002125
16.941667	0.5	0.002500
16.950000	0.5	0.002625
16.958333	0.5	0.002750
16.966667	0.5	0.003000
16.975000	0.5	0.003375
16.983333	0.5	0.003250
16.991667	0.5	0.003375
17.000000	0.5	0.003250
17.008333	0.5	0.003500
17.016667	0.5	0.003875
17.025000	0.5	0.003750
17.033333	0.5	0.004000
17.041667	0.5	0.003625
17.050000	0.5	0.003125
17.058333	0.5	0.003000
17.066667	0.5	0.002500
17.075000	0.5	0.001625
17.083333	0.5	0.000500
17.091667	0.5	-0.000750
17.100000	0.5	-0.001875
17.108333	0.5	-0.003000
17.116667	0.5	-0.004500
17.125000	0.5	-0.006000
17.133333	0.5	-0.007125
17.141667	0.5	-0.009125
17.150000	0.5	-0.011125
17.158333	0.5	-0.014000
17.166667	0.5	-0.016500
17.175000	0.5	-0.019250
17.183333	0.5	-0.022375
17.191667	0.5	-0.025625
17.200000	0.5	-0.029250
17.208333	0.5	-0.033250
17.216667	0.5	-0.037625
17.225000	0.5	-0.042125
17.233333	0.5	-0.046750
17.241667	0.5	-0.051375
17.250000	0.5	-0.055750
17.258333	0.5	-0.060500
17.266667	0.5	-0.065250
17.275000	0.5	-0.069750
17.283333	0.5	-0.074250
17.291667	0.5	-0.078625
17.300000	0.5	-0.082875
17.308333	0.5	-0.086875
17.316667	0.5	-0.090375
17.325000	0.5	-0.093250
17.333333	0.5	-0.095875
17.341667	0.5	-0.098125
17.350000	0.5	-0.100000
17.358333	0.5	-0.101625
17.366667	0.5	-0.102500
17.375000	0.5	-0.102625
17.383333	0.5	-0.102250
17.391667	0.5	-0.101250
17.400000	0.5	-0.100125
17.408333	0.5	-0.098500
17.416667	0.5	-0.096375
17.425000	0.5	-0.094125
17.433333	0.5	-0.091625
17.441667	0.5	-0.088500
17.450000	0.5	-0.085375
17.458333	0.5	-0.081500
17.466667	0.5	-0.078125
17.475000	0.5	-0.074500
17.483333	0.5	-0.070125
17.491667	0.5	-0.065875
17.500000	0.5	-0.062000
17.508333	0.5	-0.058250
17.516667	0.5	-0.054625
17.525000	0.5	-0.051125
17.533333	0.5	-0.047500
17.541667	0.5	-0.043875
17.550000	0.5	-0.040875
17.558333	0.5	-0.037750
17.566667	0.5	-0.035125
17.575000	0.5	-0.032125
17.583333	0.5	-0.029375
17.591667	0.5	-0.027000
17.600000	0.5	-0.024500
17.608333	0.5	-0.022875
17.616667	0.5	-0.021125
17.625000	0.5	-0.019375
17.633333	0.5	-0.017500
17.641667	0.5	-0.016000
17.650000	0.5	-0.014750
17.658333	0.5	-0.013750
17.666667	0.5	-0.013000
17.675000	0.5	-0.012125
17.683333	0.5	-0.011375
17.691667	0.5	-0.010625
17.700000	0.5	-0.009625
17.708333	0.5	-0.009250
17.716667	0.5	-0.008625
17.725000	0.5	-0.008375
17.733333	0.5	-0.007500
17.741667	0.5	-0.006875
17.750000	0.5	-0.006625
17.758333	0.5	-0.006250
17.766667	0.5	-0.006125
17.775000	0.5	-0.005750
17.783333	0.5	-0.005250
17.791667	0.5	-0.005375
17.800000	0.5	-0.005750
17.808333	0.5	-0.005500
17.816667	0.5	-0.005250
17.825000	0.5	-0.004750
17.833333	0.5	-0.004375
17.841667	0.5	-0.004375
17.850000	0.5	-0.003750
17.858333	0.5	-0.003500
17.866667	0.5	-0.003000
17.875000	0.5	-0.002750
17.883333	0.5	-0.002750
17.891667	0.5	-0.002125
17.900000	0.5	-0.001875
17.908333	0.5	-0.001500
17.916667	0.5	-0.001250
17.925000	0.5	-0.000875
17.933333	0.5	-0.000625
17.941667	0.5	-0.000500
17.950000	0.5	-0.000500
17.958333	0.5	-0.000375
17.966667	0.5	0.000000
17.975000	0.5	-0.000125
17.983333	0.5	-0.000500
17.991667	0.5	-0.000500
18.000000	0.5	-0.000500
18.008333	0.5	-0.000375
18.016667	0.5	-0.000500
18.025000	0.5	-0.000375
18.033333	0.5	-0.000250
18.041667	0.5	0.000000
18.050000	0.5	0.000000
18.058333	0.5	0.000000
18.066667	0.5	0.000125
18.075000	0.5	0.000000
18.083333	0.5	0.000000
18.091667	0.5	0.000000
18.100000	0.5	0.000250
18.108333	0.5	0.000000
18.116667	0.5	0.000250
18.125000	0.5	0.000000
18.133333	0.5	-0.000125
18.141667	0.5	-0.000500
18.150000	0.5	-0.000875
18.158333	0.5	-0.001000
18.166667	0.5	-0.001250
18.175000	0.5	-0.001500
18.183333	0.5	-0.001875
18.191667	0.5	-0.002250
18.200000	0.5	-0.002375
18.208333	0.5	-0.003125
18.216667	0.5	-0.003500
18.225000	0.5	-0.004125
18.233333	0.5	-0.004750
18.241667	0.5	-0.005500
18.250000	0.5	-0.006500
18.258333	0.5	-0.007625
18.266667	0.5	-0.008875
18.275000	0.5	-0.009750
18.283333	0.5	-0.011375
18.291667	0.5	-0.012875
18.300000	0.5	-0.014250
18.308333	0.5	-0.015250
18.316667	0.5	-0.016000
18.325000	0.5	-0.017375
18.333333	0.5	-0.018625
18.341667	0.5	-0.019625
18.350000	0.5	-0.020750
18.358333	0.5	-0.022125
18.366667	0.5	-0.023500
18.375000	0.5	-0.024750
18.383333	0.5	-0.025875
18.391667	0.5	-0.027000
18.400000	0.5	-0.027875
18.408333	0.5	-0.028250
18.416667	0.5	-0.029000
18.425000	0.5	-0.029625
18.433333	0.5	-0.029875
18.441667	0.5	-0.029500
18.450000	0.5	-0.029500
18.458333	0.5	-0.029250
18.466667	0.5	-0.028500
18.475000	0.5	-0.028125
18.483333	0.5	-0.027875
18.491667	0.5	-0.027625
18.500000	0.5	-0.026500
18.508333	0.5	-0.025375
18.516667	0.5	-0.024625
18.525000	0.5	-0.023625
18.533333	0.5	-0.022125
18.541667	0.5	-0.021000
18.550000	0.5	-0.019750
18.558333	0.5	-0.018500
18.566667	0.5	-0.017125
18.575000	0.5	-0.016000
18.583333	0.5	-0.015000
18.591667	0.5	-0.014125
18.600000	0.5	-0.013000
18.608333	0.5	-0.012000
18.616667	0.5	-0.011000
18.625000	0.5	-0.009875
18.633333	0.5	-0.009125
18.641667	0.5	-0.008375
18.650000	0.5	-0.007875
18.658333	0.5	-0.007375
18.666667	0.5	-0.006625
18.675000	0.5	-0.006875
18.683333	0.5	-0.006625
18.691667	0.5	-0.006750
18.700000	0.5	-0.006750
18.708333	0.5	-0.006875
18.716667	0.5	-0.006750
18.725000	0.5	-0.006500
18.733333	0.5	-0.006750
18.741667	0.5	-0.007000
18.750000	0.5	-0.007250
18.758333	0.5	-0.007625
18.766667	0.5	-0.007500
18.775000	0.5	-0.007750
18.783333	0.5	-0.008250
18.791667	0.5	-0.008375
18.800000	0.5	-0.008875
18.808333	0.5	-0.009250
18.816667	0.5	-0.010250
18.825000	0.5	-0.010875
18.833333	0.5	-0.011375
18.841667	0.5	-0.012375
18.850000	0.5	-0.012875
18.858333	0.5	-0.013250
18.866667	0.5	-0.014000
18.875000	0.5	-0.014500
18.883333	0.5	-0.014625
18.891667	0.5	-0.015375
18.900000	0.5	-0.016375
18.908333	0.5	-0.016750
18.916667	0.5	-0.017375
18.925000	0.5	-0.017625
18.933333	0.5	-0.018000
18.941667	0.5	-0.018500
18.950000	0.5	-0.019250
18.958333	0.5	-0.020000
18.966667	0.5	-0.020500
18.975000	0.5	-0.021125
18.983333	0.5	-0.021625
18.991667	0.5	-0.022000
19.000000	0.5	-0.022875
19.008333	0.5	-0.023125
19.016667	0.5	-0.023500
19.025000	0.5	-0.024000
19.033333	0.5	-0.024125
19.041667	0.5	-0.024250
19.050000	0.5	-0.024875
19.058333	0.5	-0.025250
19.066667	0.5	-0.025875
19.075000	0.5	-0.026625
19.083333	0.5	-0.027250
19.091667	0.5	-0.027750
19.100000	0.5	-0.028625
19.108333	0.5	-0.029250
19.116667	0.5	-0.030000
19.125000	0.5	-0.030500
19.133333	0.5	-0.031500
19.141667	0.5	-0.032125
19.150000	0.5	-0.032000
19.158333	0.5	-0.032125
19.166667	0.5	-0.032250
19.175000	0.5	-0.032875
19.183333	0.5	-0.033625
19.191667	0.5	-0.034500
19.200000	0.5	-0.035000
19.208333	0.5	-0.035750
19.216667	0.5	-0.036250
19.225000	0.5	-0.036500
19.233333	0.5	-0.037000
19.241667	0.5	-0.037250
19.250000	0.5	-0.037500
19.258333	0.5	-0.037750
19.266667	0.5	-0.038250
19.275000	0.5	-0.038625
19.283333	0.5	-0.039125
19.291667	0.5	-0.039500
19.300000	0.5	-0.039750
19.308333	0.5	-0.040250
19.316667	0.5	-0.040500
19.325000	0.5	-0.041125
19.333333	0.5	-0.041625
19.341667	0.5	-0.042125
19.350000	0.5	-0.042500
19.358333	0.5	-0.042875
19.366667	0.5	-0.042875
19.375000	0.5	-0.042875
19.383333	0.5	-0.043125
19.391667	0.5	-0.043250
19.400000	0.5	-0.043375
19.408333	0.5	-0.043500
19.416667	0.5	-0.043500
19.425000	0.5	-0.043500
19.433333	0.5	-0.043875
19.441667	0.5	-0.044125
19.450000	0.5	-0.044250
19.458333	0.5	-0.044375
19.466667	0.5	-0.044125
19.475000	0.5	-0.044250
19.483333	0.5	-0.044375
19.491667	0.5	-0.044750
19.500000	0.5	-0.045000
19.508333	0.5	-0.045125
19.516667	0.5	-0.045000
19.525000	0.5	-0.045000
19.533333	0.5	-0.044750
19.541667	0.5	-0.044625
19.550000	0.5	-0.045000
19.558333	0.5	-0.044625
19.566667	0.5	-0.044625
19.575000	0.5	-0.044625
19.583333	0.5	-0.044250
19.591667	0.5	-0.044250
19.600000	0.5	-0.044375
19.608333	0.5	-0.044375
19.616667	0.5	-0.044375
19.625000	0.5	-0.044500
19.633333	0.5	-0.044125
19.641667	0.5	-0.043875
19.650000	0.5	-0.044000
19.658333	0.5	-0.043750
19.666667	0.5	-0.043625
19.675000	0.5	-0.043500
19.683333	0.5	-0.043750
19.691667	0.5	-0.043625
19.700000	0.5	-0.043500
19.708333	0.5	-0.043250
19.716667	0.5	-0.043125
19.725000	0.5	-0.042875
19.733333	0.5	-0.042750
19.741667	0.5	-0.042375
19.750000	0.5	-0.042000
19.758333	0.5	-0.041750
19.766667	0.5	-0.040875
19.775000	0.5	-0.039750
19.783333	0.5	-0.039375
19.791667	0.5	-0.039000
19.800000	0.5	-0.038625
19.808333	0.5	-0.038000
19.816667	0.5	-0.037375
19.825000	0.5	-0.036875
19.833333	0.5	-0.036625
19.841667	0.5	-0.036250
19.850000	0.5	-0.035375
19.858333	0.5	-0.035000
19.866667	0.5	-0.035000
19.875000	0.5	-0.034250
19.883333	0.5	-0.033750
19.891667	0.5	-0.033625
19.900000	0.5	-0.032625
19.908333	0.5	-0.031875
19.916667	0.5	-0.031375
19.925000	0.5	-0.031000
19.933333	0.5	-0.030750
19.941667	0.5	-0.030250
19.950000	0.5	-0.029500
19.958333	0.5	-0.028750
19.966667	0.5	-0.028500
19.975000	0.5	-0.027875
19.983333	0.5	-0.027125
19.991667	0.5	-0.026625
20.000000	0.5	-0.026125
20.008333	0.5	-0.025625
20.016667	0.5	-0.025625
20.025000	0.5	-0.025375
20.033333	0.5	-0.024750
20.041667	0.5	-0.024375
20.050000	0.5	-0.024250
20.058333	0.5	-0.024125
20.066667	0.5	-0.023750
20.075000	0.5	-0.023750
20.083333	0.5	-0.023750
20.091667	0.5	-0.023625
20.100000	0.5	-0.023750
20.108333	0.5	-0.023375
20.116667	0.5	-0.023250
20.125000	0.5	-0.023000
20.133333	0.5	-0.022500
20.141667	0.5	-0.022125
20.150000	0.5	-0.022750
20.158333	0.5	-0.022500
20.166667	0.5	-0.022500
20.175000	0.5	-0.022125
20.183333	0.5	-0.022125
20.191667	0.5	-0.022000
20.200000	0.5	-0.022125
20.208333	0.5	-0.022000
20.216667	0.5	-0.022250
20.225000	0.5	-0.022375
20.233333	0.5	-0.022500
20.241667	0.5	-0.022500
20.250000	0.5	-0.022250
20.258333	0.5	-0.022500
20.266667	0.5	-0.022625
20.275000	0.5	-0.022625
20.283333	0.5	-0.022500
20.291667	0.5	-0.022375
20.300000	0.5	-0.022500
20.308333	0.5	-0.022500
20.316667	0.5	-0.022375
20.325000	0.5	-0.022375
20.333333	0.5	-0.022375
20.341667	0.5	-0.022250
20.350000	0.5	-0.022375
20.358333	0.5	-0.022375
20.366667	0.5	-0.022375
20.375000	0.5	-0.021750
20.383333	0.5	-0.020875
20.391667	0.5	-0.020625
20.400000	0.5	-0.020250
20.408333	0.5	-0.020000
20.416667	0.5	-0.019500
20.425000	0.5	-0.019250
20.433333	0.5	-0.018875
20.441667	0.5	-0.018125
20.450000	0.5	-0.017625
20.458333	0.5	-0.017000
20.466667	0.5	-0.016250
20.475000	0.5	-0.015500
20.483333	0.5	-0.015000
20.491667	0.5	-0.013875
20.500000	0.5	-0.013125
20.508333	0.5	-0.012625
20.516667	0.5	-0.011750
20.525000	0.5	-0.011125
20.533333	0.5	-0.010125
20.541667	0.5	-0.009375
20.550000	0.5	-0.008500
20.558333	0.5	-0.007000
20.566667	0.5	-0.005250
20.575000	0.5	-0.004000
20.583333	0.5	-0.002875
20.591667	0.5	-0.001750
20.600000	0.5	-0.000500
20.608333	0.5	0.000750
20.616667	0.5	0.002000
20.625000	0.5	0.003250
20.633333	0.5	0.004625
20.641667	0.5	0.006125
20.650000	0.5	0.007000
20.658333	0.5	0.008375
20.666667	0.5	0.009250
20.675000	0.5	0.010375
20.683333	0.5	0.011625
20.691667	0.5	0.012625
20.700000	0.5	0.013500
20.708333	0.5	0.014125
20.716667	0.5	0.014625
20.725000	0.5	0.015000
20.733333	0.5	0.014750
20.741667	0.5	0.014500
20.750000	0.5	0.014000
20.758333	0.5	0.014125
20.766667	0.5	0.014000
20.775000	0.5	0.013000
20.783333	0.5	0.012250
20.791667	0.5	0.011375
20.800000	0.5	0.010875
20.808333	0.5	0.010250
20.816667	0.5	0.009375
20.825000	0.5	0.008000
20.833333	0.5	0.007000
20.841667	0.5	0.006125
20.850000	0.5	0.004750
20.858333	0.5	0.003625
20.866667	0.5	0.002250
20.875000	0.5	0.000750
20.883333	0.5	-0.000375
20.891667	0.5	-0.001625
20.900000	0.5	-0.002750
20.908333	0.5	-0.004000
20.916667	0.5	-0.005625
20.925000	0.5	-0.006875
20.933333	0.5	-0.007875
20.941667	0.5	-0.009000
20.950000	0.5	-0.010500
20.958333	0.5	-0.011875
20.966667	0.5	-0.013250
20.975000	0.5	-0.014625
20.983333	0.5	-0.016125
20.991667	0.5	-0.017000
21.000000	0.5	-0.018000
21.008333	0.5	-0.018750
21.016667	0.5	-0.019875
21.025000	0.5	-0.020750
21.033333	0.5	-0.021625
21.041667	0.5	-0.022375
21.050000	0.5	-0.023250
21.058333	0.5	-0.024250
21.066667	0.5	-0.025250
21.075000	0.5	-0.025875
21.083333	0.5	-0.026500
21.091667	0.5	-0.027000
21.100000	0.5	-0.027625
21.108333	0.5	-0.028250
21.116667	0.5	-0.028500
21.125000	0.5	-0.029000
21.133333	0.5	-0.029750
21.141667	0.5	-0.030125
21.150000	0.5	-0.030250
21.158333	0.5	-0.030750
21.166667	0.5	-0.031000
21.175000	0.5	-0.031000
21.183333	0.5	-0.031250
21.191667	0.5	-0.031375
21.200000	0.5	-0.031250
21.208333	0.5	-0.031625
21.216667	0.5	-0.031625
21.225000	0.5	-0.031500
21.233333	0.5	-0.031875
21.241667	0.5	-0.031750
21.250000	0.5	-0.032000
21.258333	0.5	-0.032000
21.266667	0.5	-0.031875
21.275000	0.5	-0.031625
21.283333	0.5	-0.031625
21.291667	0.5	-0.031500
21.300000	0.5	-0.031500
21.308333	0.5	-0.031500
21.316667	0.5	-0.031125
21.325000	0.5	-0.030750
21.333333	0.5	-0.030500
21.341667	0.5	-0.030500
21.350000	0.5	-0.030250
21.358333	0.5	-0.030000
21.366667	0.5	-0.029750
21.375000	0.5	-0.029625
21.383333	0.5	-0.029000
21.391667	0.5	-0.028375
21.400000	0.5	-0.028125
21.408333	0.5	-0.027875
21.416667	0.5	-0.027750
21.425000	0.5	-0.027000
21.433333	0.5	-0.026125
21.441667	0.5	-0.025750
21.450000	0.5	-0.025250
21.458333	0.5	-0.024750
21.466667	0.5	-0.024375
21.475000	0.5	-0.024125
21.483333	0.5	-0.023625
21.491667	0.5	-0.023250
21.500000	0.5	-0.022750
21.508333	0.5	-0.021750
21.516667	0.5	-0.020750
21.525000	0.5	-0.019875
21.533333	0.5	-0.019875
21.541667	0.5	-0.019750
21.550000	0.5	-0.019250
21.558333	0.5	-0.019250
21.566667	0.5	-0.019000
21.575000	0.5	-0.018625
21.583333	0.5	-0.018500
21.591667	0.5	-0.018125
21.600000	0.5	-0.017875
21.608333	0.5	-0.017250
21.616667	0.5	-0.017250
21.625000	0.5	-0.017375
21.633333	0.5	-0.017625
21.641667	0.5	-0.017750
21.650000	0.5	-0.017750
21.658333	0.5	-0.017625
21.666667	0.5	-0.017250
21.675000	0.5	-0.017250
21.683333	0.5	-0.017250
21.691667	0.5	-0.017250
21.700000	0.5	-0.017000
21.708333	0.5	-0.016750
21.716667	0.5	-0.016375
21.725000	0.5	-0.016375
21.733333	0.5	-0.016250
21.741667	0.5	-0.016000
21.750000	0.5	-0.016125
21.758333	0.5	-0.016500
21.766667	0.5	-0.016500
21.775000	0.5	-0.016125
21.783333	0.5	-0.016000
21.791667	0.5	-0.015625
21.800000	0.5	-0.015375
21.808333	0.5	-0.015000
21.816667	0.5	-0.014875
21.825000	0.5	-0.015250
21.833333	0.5	-0.015000
21.841667	0.5	-0.014375
21.850000	0.5	-0.014250
21.858333	0.5	-0.014500
21.866667	0.5	-0.014625
21.875000	0.5	-0.014625
21.883333	0.5	-0.014000
21.891667	0.5	-0.013750
21.900000	0.5	-0.013375
21.908333	0.5	-0.013000
21.916667	0.5	-0.012250
21.925000	0.5	-0.012000
21.933333	0.5	-0.012375
21.941667	0.5	-0.012000
21.950000	0.5	-0.011500
21.958333	0.5	-0.011250
21.966667	0.5	-0.011500
21.975000	0.5	-0.011375
21.983333	0.5	-0.011000
21.991667	0.5	-0.010500
22.000000	0.5	-0.010375
22.008333	0.5	-0.010125
22.016667	0.5	-0.010000
22.025000	0.5	-0.009625
22.033333	0.5	-0.009000
22.041667	0.5	-0.008500
22.050000	0.5	-0.008500
22.058333	0.5	-0.008250
22.066667	0.5	-0.008250
22.075000	0.5	-0.008625
22.083333	0.5	-0.008875
22.091667	0.5	-0.008875
22.100000	0.5	-0.008250
22.108333	0.5	-0.008000
22.116667	0.5	-0.008250
22.125000	0.5	-0.008250
22.133333	0.5	-0.008250
22.141667	0.5	-0.008375
22.150000	0.5	-0.008500
22.158333	0.5	-0.008625
22.166667	0.5	-0.008750
22.175000	0.5	-0.008750
22.183333	0.5	-0.008625
22.191667	0.5	-0.008750
22.200000	0.5	-0.008750
22.208333	0.5	-0.008750
22.216667	0.5	-0.008500
22.225000	0.5	-0.008625
22.233333	0.5	-0.008625
22.241667	0.5	-0.008875
22.250000	0.5	-0.008875
22.258333	0.5	-0.008750
22.266667	0.5	-0.008500
22.275000	0.5	-0.008500
22.283333	0.5	-0.008625
22.291667	0.5	-0.008500
22.300000	0.5	-0.009125
22.308333	0.5	-0.009125
22.316667	0.5	-0.009125
22.325000	0.5	-0.009000
22.333333	0.5	-0.009375
22.341667	0.5	-0.009625
22.350000	0.5	-0.009500
22.358333	0.5	-0.009875
22.366667	0.5	-0.009875
22.375000	0.5	-0.009875
22.383333	0.5	-0.009750
22.391667	0.5	-0.009875
22.400000	0.5	-0.010000
22.408333	0.5	-0.010125
22.416667	0.5	-0.010000
22.425000	0.5	-0.009875
22.433333	0.5	-0.009750
22.441667	0.5	-0.009750
22.450000	0.5	-0.009750
22.458333	0.5	-0.009375
22.466667	0.5	-0.009750
22.475000	0.5	-0.009750
22.483333	0.5	-0.009875
22.491667	0.5	-0.010000
22.500000	0.5	-0.010375
22.508333	0.5	-0.010125
22.516667	0.5	-0.009625
22.525000	0.5	-0.009375
22.533333	0.5	-0.008875
22.541667	0.5	-0.008500
22.550000	0.5	-0.008000
22.558333	0.5	-0.008000
22.566667	0.5	-0.007500
22.575000	0.5	-0.007375
22.583333	0.5	-0.007375
22.591667	0.5	-0.007125
22.600000	0.5	-0.006750
22.608333	0.5	-0.006375
22.616667	0.5	-0.006625
22.625000	0.5	-0.006375
22.633333	0.5	-0.006375
22.641667	0.5	-0.005750
22.650000	0.5	-0.004875
22.658333	0.5	-0.004250
22.666667	0.5	-0.004375
22.675000	0.5	-0.003875
22.683333	0.5	-0.004125
22.691667	0.5	-0.004125
22.700000	0.5	-0.003625
22.708333	0.5	-0.003125
22.716667	0.5	-0.002875
22.725000	0.5	-0.002625
22.733333	0.5	-0.002500
22.741667	0.5	-0.002375
22.750000	0.5	-0.002125
22.758333	0.5	-0.002000
22.766667	0.5	-0.002375
22.775000	0.5	-0.002375
22.783333	0.5	-0.002000
22.791667	0.5	-0.001750
22.800000	0.5	-0.001875
22.808333	0.5	-0.001500
22.816667	0.5	-0.001375
22.825000	0.5	-0.001125
22.833333	0.5	-0.000875
22.841667	0.5	-0.001000
22.850000	0.5	-0.001375
22.858333	0.5	-0.001125
22.866667	0.5	-0.001125
22.875000	0.5	-0.001250
22.883333	0.5	-0.001000
22.891667	0.5	-0.001375
22.900000	0.5	-0.001375
22.908333	0.5	-0.000875
22.916667	0.5	-0.000875
22.925000	0.5	-0.000875
22.933333	0.5	-0.000750
22.941667	0.5	-0.000625
22.950000	0.5	-0.000125
22.958333	0.5	-0.000250
22.966667	0.5	-0.000375
22.975000	0.5	-0.000750
22.983333	0.5	-0.000500
22.991667	0.5	-0.000625
23.000000	0.5	-0.001000
23.008333	0.5	-0.001250
23.016667	0.5	-0.001625
23.025000	0.5	-0.001250
23.033333	0.5	-0.001000
23.041667	0.5	-0.001000
23.050000	0.5	-0.001000
23.058333	0.5	-0.000875
23.066667	0.5	-0.000875
23.075000	0.5	-0.001125
23.083333	0.5	-0.001375
23.091667	0.5	-0.001750
23.100000	0.5	-0.002000
23.108333	0.5	-0.001875
23.116667	0.5	-0.002375
23.125000	0.5	-0.002250
23.133333	0.5	-0.002375
23.141667	0.5	-0.002500
23.150000	0.5	-0.002500
23.158333	0.5	-0.002750
23.166667	0.5	-0.002750
23.175000	0.5	-0.003125
23.183333	0.5	-0.003375
23.191667	0.5	-0.003125
23.200000	0.5	-0.003250
23.208333	0.5	-0.003125
23.216667	0.5	-0.002625
23.225000	0.5	-0.002125
23.233333	0.5	-0.002250
23.241667	0.5	-0.002125
23.250000	0.5	-0.002250
23.258333	0.5	-0.002125
23.266667	0.5	-0.002500
23.275000	0.5	-0.002375
23.283333	0.5	-0.002250
23.291667	0.5	-0.002250
23.300000	0.5	-0.002000
23.308333	0.5	-0.001750
23.316667	0.5	-0.001750
23.325000	0.5	-0.001625
23.333333	0.5	-0.001375
23.341667	0.5	-0.001250
23.350000	0.5	-0.001625
23.358333	0.5	-0.002000
23.366667	0.5	-0.002375
23.375000	0.5	-0.002125
23.383333	0.5	-0.002125
23.391667	0.5	-0.002000
23.400000	0.5	-0.002250
23.408333	0.5	-0.003000
23.416667	0.5	-0.003000
23.425000	0.5	-0.003375
23.433333	0.5	-0.003250
23.441667	0.5	-0.002750
23.450000	0.5	-0.002375
23.458333	0.5	-0.002500
23.466667	0.5	-0.002375
23.475000	0.5	-0.002500
23.483333	0.5	-0.003125
23.491667	0.5	-0.003125
23.500000	0.5	-0.003250
23.508333	0.5	-0.003500
23.516667	0.5	-0.003625
23.525000	0.5	-0.004125
23.533333	0.5	-0.004625
23.541667	0.5	-0.004625
23.550000	0.5	-0.004875
23.558333	0.5	-0.005375
23.566667	0.5	-0.006000
23.575000	0.5	-0.006375
23.583333	0.5	-0.006875
23.591667	0.5	-0.007625
23.600000	0.5	-0.008125
23.608333	0.5	-0.008375
23.616667	0.5	-0.008375
23.625000	0.5	-0.008750
23.633333	0.5	-0.009000
23.641667	0.5	-0.009375
23.650000	0.5	-0.009375
23.658333	0.5	-0.010125
23.666667	0.5	-0.010625
23.675000	0.5	-0.010750
23.683333	0.5	-0.011250
23.691667	0.5	-0.011250
23.700000	0.5	-0.011500
23.708333	0.5	-0.012000
23.716667	0.5	-0.012125
23.725000	0.5	-0.012250
23.733333	0.5	-0.012750
23.741667	0.5	-0.013125
23.750000	0.5	-0.013500
23.758333	0.5	-0.013625
23.766667	0.5	-0.013750
23.775000	0.5	-0.013875
23.783333	0.5	-0.013625
23.791667	0.5	-0.013500
23.800000	0.5	-0.013375
23.808333	0.5	-0.013000
23.816667	0.5	-0.013250
23.825000	0.5	-0.013500
23.833333	0.5	-0.013500
23.841667	0.5	-0.013625
23.850000	0.5	-0.013625
23.858333	0.5	-0.013875
23.866667	0.5	-0.013750
23.875000	0.5	-0.013625
23.883333	0.5	-0.013375
23.891667	0.5	-0.013125
23.900000	0.5	-0.012750
23.908333	0.5	-0.012250
23.916667	0.5	-0.011500
23.925000	0.5	-0.011375
23.933333	0.5	-0.011125
23.941667	0.5	-0.010750
23.950000	0.5	-0.010125
23.958333	0.5	-0.009625
23.966667	0.5	-0.008875
23.975000	0.5	-0.008375
23.983333	0.5	-0.007875
23.991667	0.5	-0.007625
24.000000	0.5	-0.007625
24.008333	0.5	-0.007375
24.016667	0.5	-0.007375
24.025000	0.5	-0.007375
24.033333	0.5	-0.007500
24.041667	0.5	-0.007500
24.050000	0.5	-0.007375
24.058333	0.5	-0.007125
24.066667	0.5	-0.006625
24.075000	0.5	-0.006500
24.083333	0.5	-0.006250
24.091667	0.5	-0.006250
24.100000	0.5	-0.005875
24.108333	0.5	-0.005750
24.116667	0.5	-0.006250
24.125000	0.5	-0.006250
24.133333	0.5	-0.006375
24.141667	0.5	-0.006625
24.150000	0.5	-0.007000
24.158333	0.5	-0.007250
24.166667	0.5	-0.007500
24.175000	0.5	-0.007625
24.183333	0.5	-0.007750
24.191667	0.5	-0.008500
24.200000	0.5	-0.008500
24.208333	0.5	-0.008750
24.216667	0.5	-0.008875
24.225000	0.5	-0.008875
24.233333	0.5	-0.008875
24.241667	0.5	-0.009250
24.250000	0.5	-0.009750
24.258333	0.5	-0.010125
24.266667	0.5	-0.010500
24.275000	0.5	-0.010875
24.283333	0.5	-0.011250
24.291667	0.5	-0.011250
24.300000	0.5	-0.011250
24.308333	0.5	-0.011000
24.316667	0.5	-0.011250
24.325000	0.5	-0.011375
24.333333	0.5	-0.011500
24.341667	0.5	-0.011625
24.350000	0.5	-0.011875
24.358333	0.5	-0.012000
24.366667	0.5	-0.012375
24.375000	0.5	-0.012625
24.383333	0.5	-0.012625
24.391667	0.5	-0.012875
24.400000	0.5	-0.013375
24.408333	0.5	-0.013750
24.416667	0.5	-0.013875
24.425000	0.5	-0.014500
24.433333	0.5	-0.015000
24.441667	0.5	-0.015250
24.450000	0.5	-0.015625
24.458333	0.5	-0.015875
24.466667	0.5	-0.016125
24.475000	0.5	-0.016500
24.483333	0.5	-0.017000
24.491667	0.5	-0.017125
24.500000	0.5	-0.017125
24.508333	0.5	-0.017375
24.516667	0.5	-0.017625
24.525000	0.5	-0.017875
24.533333	0.5	-0.017875
24.541667	0.5	-0.018000
24.550000	0.5	-0.018750
24.558333	0.5	-0.019000
24.566667	0.5	-0.018625
24.575000	0.5	-0.018500
24.583333	0.5	-0.018625
24.591667	0.5	-0.018375
24.600000	0.5	-0.018500
24.608333	0.5	-0.018250
24.616667	0.5	-0.018000
24.625000	0.5	-0.018125
24.633333	0.5	-0.018375
24.641667	0.5	-0.018375
24.650000	0.5	-0.018250
24.658333	0.5	-0.018125
24.666667	0.5	-0.018125
24.675000	0.5	-0.018125
24.683333	0.5	-0.017750
24.691667	0.5	-0.017250
24.700000	0.5	-0.017250
24.708333	0.5	-0.017125
24.716667	0.5	-0.016750
24.725000	0.5	-0.016000
24.733333	0.5	-0.015500
24.741667	0.5	-0.015250
24.750000	0.5	-0.015125
24.758333	0.5	-0.014875
24.766667	0.5	-0.014625
24.775000	0.5	-0.014000
24.783333	0.5	-0.013500
24.791667	0.5	-0.013125
24.800000	0.5	-0.012750
24.808333	0.5	-0.012375
24.816667	0.5	-0.012375
24.825000	0.5	-0.012125
24.833333	0.5	-0.012000
24.841667	0.5	-0.011750
24.850000	0.5	-0.011125
24.858333	0.5	-0.010500
24.866667	0.5	-0.010000
24.875000	0.5	-0.009875
24.883333	0.5	-0.009750
24.891667	0.5	-0.009500
24.900000	0.5	-0.009125
24.908333	0.5	-0.008750
24.916667	0.5	-0.008750
24.925000	0.5	-0.008000
24.933333	0.5	-0.007375
24.941667	0.5	-0.006875
24.950000	0.5	-0.006500
24.958333	0.5	-0.006500
24.966667	0.5	-0.006125
24.975000	0.5	-0.005875
24.983333	0.5	-0.005875
24.991667	0.5	-0.005625
25.000000	0.5	-0.005125
