# Supplementary material for: Dynamic character displacement among a pair of bacterial phyllosphere commensals in situ
Source: Nat Commun. 2022 May 20;13:2836. doi: 10.1038/s41467-022-30469-3 (PMC9123166; doi:10.1038/s41467-022-30469-3)
Supplement: Supplementary file 11 — Source Data [file 41467_2022_30469_MOESM11_ESM.zip › Source Data/Supplementary Figure 5/Xylose+Glucose t2 c.txt]

File Path	chrom://marshall/Chromeleon7/HPLC_Ultimate_3000/Users/helucas/20200720_OrganicAcids_CCR_L257.seq/524.smp/RI_1.channel/RI_1.chm
Channel	RI_1

Injection Information:
Data Vault	Chromeleon7
Injection	Xyl_Glu_t2_c_II
Injection Number	150
Position	GC6
Comment	
Processing Method	Quantitative
Instrument Method	20200525_Rezex_ROA_OrganicAcid_600uL_2500uM_H2SO4_50A_50D
Type	Unknown
Status	Finished
Injection Date	7/23/2020
Injection Time	1:09:34 PM
Injection Volume (µl)	10.000
Dilution Factor	1.0000
Weight	1.0000

Chromatogram Data Information:
Time Min. (min)	0.000000
Time Max. (min)	25.000000
Data Points	3001
Detector	RI
Generating Data System	Chromeleon 7.2.5.9507
Exporting Data System	Chromeleon 7.2.8.0
Operator	Instrument Controller
Signal Quantity	Refractive 
Signal Unit	µRIU
Signal Min.	-2.729625
Signal Max.	24.883750
Channel	RI_1
Driver Name	RID520Driver.dll
Channel Type	Evaluation
Min. Step (s)	0.5
Max. Step (s)	0.5
Average Step (s)	0.5

Signal Parameter Information:
Signal Info	

Chromatogram Data:
Time (min)	Step (s)	Value (µRIU)
0.000000	n.a.	0.005250
0.008333	0.5	0.005250
0.016667	0.5	0.005000
0.025000	0.5	0.005375
0.033333	0.5	0.005625
0.041667	0.5	0.006125
0.050000	0.5	0.006250
0.058333	0.5	0.006125
0.066667	0.5	0.006625
0.075000	0.5	0.006625
0.083333	0.5	0.006875
0.091667	0.5	0.006875
0.100000	0.5	0.007500
0.108333	0.5	0.007750
0.116667	0.5	0.007750
0.125000	0.5	0.008000
0.133333	0.5	0.008500
0.141667	0.5	0.008750
0.150000	0.5	0.008750
0.158333	0.5	0.009000
0.166667	0.5	0.009250
0.175000	0.5	0.009375
0.183333	0.5	0.009375
0.191667	0.5	0.009875
0.200000	0.5	0.010125
0.208333	0.5	0.010375
0.216667	0.5	0.010125
0.225000	0.5	0.010125
0.233333	0.5	0.009625
0.241667	0.5	0.009625
0.250000	0.5	0.010250
0.258333	0.5	0.010250
0.266667	0.5	0.009750
0.275000	0.5	0.009750
0.283333	0.5	0.009500
0.291667	0.5	0.009250
0.300000	0.5	0.009125
0.308333	0.5	0.008875
0.316667	0.5	0.008750
0.325000	0.5	0.008500
0.333333	0.5	0.008125
0.341667	0.5	0.007750
0.350000	0.5	0.007375
0.358333	0.5	0.007000
0.366667	0.5	0.006500
0.375000	0.5	0.006375
0.383333	0.5	0.006000
0.391667	0.5	0.006000
0.400000	0.5	0.005375
0.408333	0.5	0.005000
0.416667	0.5	0.004875
0.425000	0.5	0.005000
0.433333	0.5	0.005000
0.441667	0.5	0.004875
0.450000	0.5	0.004500
0.458333	0.5	0.004250
0.466667	0.5	0.004375
0.475000	0.5	0.004500
0.483333	0.5	0.004000
0.491667	0.5	0.003625
0.500000	0.5	0.003250
0.508333	0.5	0.003375
0.516667	0.5	0.003125
0.525000	0.5	0.003250
0.533333	0.5	0.003125
0.541667	0.5	0.003000
0.550000	0.5	0.003125
0.558333	0.5	0.003000
0.566667	0.5	0.002500
0.575000	0.5	0.002500
0.583333	0.5	0.002750
0.591667	0.5	0.002750
0.600000	0.5	0.002250
0.608333	0.5	0.002125
0.616667	0.5	0.002250
0.625000	0.5	0.002250
0.633333	0.5	0.002250
0.641667	0.5	0.002125
0.650000	0.5	0.001750
0.658333	0.5	0.001375
0.666667	0.5	0.001375
0.675000	0.5	0.001250
0.683333	0.5	0.001375
0.691667	0.5	0.001375
0.700000	0.5	0.001250
0.708333	0.5	0.001125
0.716667	0.5	0.001125
0.725000	0.5	0.001125
0.733333	0.5	0.001875
0.741667	0.5	0.002000
0.750000	0.5	0.001875
0.758333	0.5	0.002250
0.766667	0.5	0.001750
0.775000	0.5	0.001500
0.783333	0.5	0.001625
0.791667	0.5	0.001500
0.800000	0.5	0.001125
0.808333	0.5	0.000875
0.816667	0.5	0.000625
0.825000	0.5	0.000125
0.833333	0.5	0.000000
0.841667	0.5	0.000000
0.850000	0.5	0.000000
0.858333	0.5	-0.000125
0.866667	0.5	-0.000250
0.875000	0.5	-0.000375
0.883333	0.5	-0.000250
0.891667	0.5	-0.000500
0.900000	0.5	-0.000750
0.908333	0.5	-0.001000
0.916667	0.5	-0.000875
0.925000	0.5	-0.001000
0.933333	0.5	-0.001500
0.941667	0.5	-0.001625
0.950000	0.5	-0.001625
0.958333	0.5	-0.001750
0.966667	0.5	-0.001875
0.975000	0.5	-0.001375
0.983333	0.5	-0.001500
0.991667	0.5	-0.001625
1.000000	0.5	-0.001625
1.008333	0.5	-0.002000
1.016667	0.5	-0.002000
1.025000	0.5	-0.001750
1.033333	0.5	-0.001375
1.041667	0.5	-0.001500
1.050000	0.5	-0.001750
1.058333	0.5	-0.001625
1.066667	0.5	-0.001250
1.075000	0.5	-0.001000
1.083333	0.5	-0.000750
1.091667	0.5	-0.000500
1.100000	0.5	-0.000250
1.108333	0.5	-0.000250
1.116667	0.5	0.000250
1.125000	0.5	0.000750
1.133333	0.5	0.001000
1.141667	0.5	0.001250
1.150000	0.5	0.001250
1.158333	0.5	0.001250
1.166667	0.5	0.001250
1.175000	0.5	0.001750
1.183333	0.5	0.002000
1.191667	0.5	0.002250
1.200000	0.5	0.002375
1.208333	0.5	0.002250
1.216667	0.5	0.002500
1.225000	0.5	0.002500
1.233333	0.5	0.002250
1.241667	0.5	0.002250
1.250000	0.5	0.002250
1.258333	0.5	0.002500
1.266667	0.5	0.002750
1.275000	0.5	0.002750
1.283333	0.5	0.002500
1.291667	0.5	0.002375
1.300000	0.5	0.002000
1.308333	0.5	0.002125
1.316667	0.5	0.002375
1.325000	0.5	0.002250
1.333333	0.5	0.002500
1.341667	0.5	0.001875
1.350000	0.5	0.001375
1.358333	0.5	0.000625
1.366667	0.5	0.000375
1.375000	0.5	0.000625
1.383333	0.5	0.000500
1.391667	0.5	0.000750
1.400000	0.5	0.001000
1.408333	0.5	0.001125
1.416667	0.5	0.000875
1.425000	0.5	0.000875
1.433333	0.5	0.000625
1.441667	0.5	0.000875
1.450000	0.5	0.000875
1.458333	0.5	0.000500
1.466667	0.5	0.000000
1.475000	0.5	-0.000250
1.483333	0.5	-0.000750
1.491667	0.5	-0.001125
1.500000	0.5	-0.000875
1.508333	0.5	-0.000750
1.516667	0.5	-0.000500
1.525000	0.5	-0.000875
1.533333	0.5	-0.001000
1.541667	0.5	-0.001000
1.550000	0.5	-0.001250
1.558333	0.5	-0.001375
1.566667	0.5	-0.001875
1.575000	0.5	-0.002250
1.583333	0.5	-0.002625
1.591667	0.5	-0.003000
1.600000	0.5	-0.003000
1.608333	0.5	-0.003375
1.616667	0.5	-0.003500
1.625000	0.5	-0.004000
1.633333	0.5	-0.004250
1.641667	0.5	-0.004875
1.650000	0.5	-0.005125
1.658333	0.5	-0.005375
1.666667	0.5	-0.005250
1.675000	0.5	-0.005375
1.683333	0.5	-0.006125
1.691667	0.5	-0.006625
1.700000	0.5	-0.007375
1.708333	0.5	-0.007500
1.716667	0.5	-0.008125
1.725000	0.5	-0.008125
1.733333	0.5	-0.007875
1.741667	0.5	-0.008500
1.750000	0.5	-0.009000
1.758333	0.5	-0.009375
1.766667	0.5	-0.009625
1.775000	0.5	-0.009875
1.783333	0.5	-0.009625
1.791667	0.5	-0.010250
1.800000	0.5	-0.010375
1.808333	0.5	-0.010625
1.816667	0.5	-0.011000
1.825000	0.5	-0.011500
1.833333	0.5	-0.011875
1.841667	0.5	-0.012125
1.850000	0.5	-0.011875
1.858333	0.5	-0.012125
1.866667	0.5	-0.012750
1.875000	0.5	-0.012750
1.883333	0.5	-0.012750
1.891667	0.5	-0.013125
1.900000	0.5	-0.013500
1.908333	0.5	-0.013625
1.916667	0.5	-0.013875
1.925000	0.5	-0.014250
1.933333	0.5	-0.015000
1.941667	0.5	-0.015500
1.950000	0.5	-0.015875
1.958333	0.5	-0.015500
1.966667	0.5	-0.015500
1.975000	0.5	-0.014875
1.983333	0.5	-0.015125
1.991667	0.5	-0.015750
2.000000	0.5	-0.015875
2.008333	0.5	-0.016125
2.016667	0.5	-0.016250
2.025000	0.5	-0.016250
2.033333	0.5	-0.016875
2.041667	0.5	-0.017250
2.050000	0.5	-0.017000
2.058333	0.5	-0.017250
2.066667	0.5	-0.017375
2.075000	0.5	-0.017625
2.083333	0.5	-0.017625
2.091667	0.5	-0.017625
2.100000	0.5	-0.018125
2.108333	0.5	-0.018375
2.116667	0.5	-0.018375
2.125000	0.5	-0.018375
2.133333	0.5	-0.018000
2.141667	0.5	-0.017875
2.150000	0.5	-0.018125
2.158333	0.5	-0.018750
2.166667	0.5	-0.019000
2.175000	0.5	-0.019125
2.183333	0.5	-0.018625
2.191667	0.5	-0.018500
2.200000	0.5	-0.018500
2.208333	0.5	-0.018750
2.216667	0.5	-0.018750
2.225000	0.5	-0.018500
2.233333	0.5	-0.018500
2.241667	0.5	-0.018750
2.250000	0.5	-0.018875
2.258333	0.5	-0.018875
2.266667	0.5	-0.018875
2.275000	0.5	-0.018750
2.283333	0.5	-0.018625
2.291667	0.5	-0.018250
2.300000	0.5	-0.018125
2.308333	0.5	-0.018125
2.316667	0.5	-0.017500
2.325000	0.5	-0.017250
2.333333	0.5	-0.017000
2.341667	0.5	-0.016500
2.350000	0.5	-0.016375
2.358333	0.5	-0.016000
2.366667	0.5	-0.015750
2.375000	0.5	-0.015750
2.383333	0.5	-0.015625
2.391667	0.5	-0.015375
2.400000	0.5	-0.015500
2.408333	0.5	-0.015250
2.416667	0.5	-0.014750
2.425000	0.5	-0.014250
2.433333	0.5	-0.013750
2.441667	0.5	-0.013375
2.450000	0.5	-0.012875
2.458333	0.5	-0.013000
2.466667	0.5	-0.012750
2.475000	0.5	-0.012125
2.483333	0.5	-0.011250
2.491667	0.5	-0.010500
2.500000	0.5	-0.010375
2.508333	0.5	-0.009875
2.516667	0.5	-0.009125
2.525000	0.5	-0.008625
2.533333	0.5	-0.008125
2.541667	0.5	-0.007500
2.550000	0.5	-0.006875
2.558333	0.5	-0.006125
2.566667	0.5	-0.005625
2.575000	0.5	-0.005250
2.583333	0.5	-0.004250
2.591667	0.5	-0.003750
2.600000	0.5	-0.003125
2.608333	0.5	-0.002375
2.616667	0.5	-0.001375
2.625000	0.5	-0.000500
2.633333	0.5	-0.000125
2.641667	0.5	0.000000
2.650000	0.5	0.000250
2.658333	0.5	0.000625
2.666667	0.5	0.001250
2.675000	0.5	0.001250
2.683333	0.5	0.001375
2.691667	0.5	0.001625
2.700000	0.5	0.002125
2.708333	0.5	0.003125
2.716667	0.5	0.003625
2.725000	0.5	0.003875
2.733333	0.5	0.004375
2.741667	0.5	0.004625
2.750000	0.5	0.005125
2.758333	0.5	0.005500
2.766667	0.5	0.005375
2.775000	0.5	0.005625
2.783333	0.5	0.005750
2.791667	0.5	0.005875
2.800000	0.5	0.006375
2.808333	0.5	0.006625
2.816667	0.5	0.007000
2.825000	0.5	0.007750
2.833333	0.5	0.008125
2.841667	0.5	0.008625
2.850000	0.5	0.009000
2.858333	0.5	0.009500
2.866667	0.5	0.009625
2.875000	0.5	0.009750
2.883333	0.5	0.010375
2.891667	0.5	0.010875
2.900000	0.5	0.010500
2.908333	0.5	0.010000
2.916667	0.5	0.010125
2.925000	0.5	0.010375
2.933333	0.5	0.010375
2.941667	0.5	0.009875
2.950000	0.5	0.009500
2.958333	0.5	0.009625
2.966667	0.5	0.009625
2.975000	0.5	0.009250
2.983333	0.5	0.009500
2.991667	0.5	0.009875
3.000000	0.5	0.010125
3.008333	0.5	0.009750
3.016667	0.5	0.009000
3.025000	0.5	0.008250
3.033333	0.5	0.008500
3.041667	0.5	0.008750
3.050000	0.5	0.008875
3.058333	0.5	0.008500
3.066667	0.5	0.008375
3.075000	0.5	0.008250
3.083333	0.5	0.008375
3.091667	0.5	0.008500
3.100000	0.5	0.008375
3.108333	0.5	0.008375
3.116667	0.5	0.008125
3.125000	0.5	0.007375
3.133333	0.5	0.006625
3.141667	0.5	0.006125
3.150000	0.5	0.006000
3.158333	0.5	0.006125
3.166667	0.5	0.006250
3.175000	0.5	0.006750
3.183333	0.5	0.006875
3.191667	0.5	0.006750
3.200000	0.5	0.006375
3.208333	0.5	0.006375
3.216667	0.5	0.006250
3.225000	0.5	0.005875
3.233333	0.5	0.006125
3.241667	0.5	0.006000
3.250000	0.5	0.005625
3.258333	0.5	0.005625
3.266667	0.5	0.005250
3.275000	0.5	0.004625
3.283333	0.5	0.004750
3.291667	0.5	0.004875
3.300000	0.5	0.005000
3.308333	0.5	0.004500
3.316667	0.5	0.004250
3.325000	0.5	0.004125
3.333333	0.5	0.004000
3.341667	0.5	0.003625
3.350000	0.5	0.003375
3.358333	0.5	0.003625
3.366667	0.5	0.003750
3.375000	0.5	0.003875
3.383333	0.5	0.003500
3.391667	0.5	0.003375
3.400000	0.5	0.003500
3.408333	0.5	0.003375
3.416667	0.5	0.003250
3.425000	0.5	0.002875
3.433333	0.5	0.002750
3.441667	0.5	0.002875
3.450000	0.5	0.002875
3.458333	0.5	0.002500
3.466667	0.5	0.002125
3.475000	0.5	0.002125
3.483333	0.5	0.002000
3.491667	0.5	0.002375
3.500000	0.5	0.002625
3.508333	0.5	0.002750
3.516667	0.5	0.002375
3.525000	0.5	0.002000
3.533333	0.5	0.002125
3.541667	0.5	0.001750
3.550000	0.5	0.001625
3.558333	0.5	0.001375
3.566667	0.5	0.001125
3.575000	0.5	0.001000
3.583333	0.5	0.001500
3.591667	0.5	0.001125
3.600000	0.5	0.000750
3.608333	0.5	0.000375
3.616667	0.5	0.000375
3.625000	0.5	0.000375
3.633333	0.5	0.000125
3.641667	0.5	0.000000
3.650000	0.5	-0.000250
3.658333	0.5	-0.000500
3.666667	0.5	-0.000125
3.675000	0.5	-0.000125
3.683333	0.5	-0.000375
3.691667	0.5	-0.000625
3.700000	0.5	-0.000625
3.708333	0.5	-0.001125
3.716667	0.5	-0.001375
3.725000	0.5	-0.001500
3.733333	0.5	-0.001875
3.741667	0.5	-0.001875
3.750000	0.5	-0.002000
3.758333	0.5	-0.002125
3.766667	0.5	-0.002375
3.775000	0.5	-0.002875
3.783333	0.5	-0.002750
3.791667	0.5	-0.002875
3.800000	0.5	-0.002875
3.808333	0.5	-0.003125
3.816667	0.5	-0.003375
3.825000	0.5	-0.003250
3.833333	0.5	-0.003125
3.841667	0.5	-0.002500
3.850000	0.5	-0.002625
3.858333	0.5	-0.003250
3.866667	0.5	-0.003375
3.875000	0.5	-0.003375
3.883333	0.5	-0.003375
3.891667	0.5	-0.003875
3.900000	0.5	-0.004000
3.908333	0.5	-0.004000
3.916667	0.5	-0.004125
3.925000	0.5	-0.004375
3.933333	0.5	-0.004625
3.941667	0.5	-0.005000
3.950000	0.5	-0.005000
3.958333	0.5	-0.005125
3.966667	0.5	-0.005125
3.975000	0.5	-0.005375
3.983333	0.5	-0.005375
3.991667	0.5	-0.005000
4.000000	0.5	-0.004625
4.008333	0.5	-0.005000
4.016667	0.5	-0.005250
4.025000	0.5	-0.005625
4.033333	0.5	-0.005500
4.041667	0.5	-0.005375
4.050000	0.5	-0.005625
4.058333	0.5	-0.005875
4.066667	0.5	-0.005875
4.075000	0.5	-0.006500
4.083333	0.5	-0.006375
4.091667	0.5	-0.006375
4.100000	0.5	-0.006250
4.108333	0.5	-0.006875
4.116667	0.5	-0.006875
4.125000	0.5	-0.006375
4.133333	0.5	-0.006125
4.141667	0.5	-0.006250
4.150000	0.5	-0.006500
4.158333	0.5	-0.006875
4.166667	0.5	-0.007125
4.175000	0.5	-0.007125
4.183333	0.5	-0.007375
4.191667	0.5	-0.007375
4.200000	0.5	-0.007500
4.208333	0.5	-0.007250
4.216667	0.5	-0.007375
4.225000	0.5	-0.007500
4.233333	0.5	-0.007125
4.241667	0.5	-0.006625
4.250000	0.5	-0.006750
4.258333	0.5	-0.006625
4.266667	0.5	-0.006625
4.275000	0.5	-0.006250
4.283333	0.5	-0.006000
4.291667	0.5	-0.006000
4.300000	0.5	-0.005875
4.308333	0.5	-0.005125
4.316667	0.5	-0.004500
4.325000	0.5	-0.003625
4.333333	0.5	-0.003250
4.341667	0.5	-0.003375
4.350000	0.5	-0.003250
4.358333	0.5	-0.003000
4.366667	0.5	-0.002750
4.375000	0.5	-0.002750
4.383333	0.5	-0.002375
4.391667	0.5	-0.001875
4.400000	0.5	-0.001375
4.408333	0.5	-0.001000
4.416667	0.5	-0.000625
4.425000	0.5	-0.000375
4.433333	0.5	0.000000
4.441667	0.5	0.000000
4.450000	0.5	0.000000
4.458333	0.5	-0.000500
4.466667	0.5	-0.000375
4.475000	0.5	0.000000
4.483333	0.5	0.000375
4.491667	0.5	0.000500
4.500000	0.5	0.000500
4.508333	0.5	0.000750
4.516667	0.5	0.000875
4.525000	0.5	0.000375
4.533333	0.5	-0.000250
4.541667	0.5	-0.000375
4.550000	0.5	-0.000125
4.558333	0.5	-0.000125
4.566667	0.5	-0.000375
4.575000	0.5	-0.000250
4.583333	0.5	-0.000125
4.591667	0.5	-0.000125
4.600000	0.5	-0.000500
4.608333	0.5	-0.000750
4.616667	0.5	-0.000750
4.625000	0.5	-0.001375
4.633333	0.5	-0.001500
4.641667	0.5	-0.001375
4.650000	0.5	-0.001500
4.658333	0.5	-0.001500
4.666667	0.5	-0.001500
4.675000	0.5	-0.001875
4.683333	0.5	-0.002250
4.691667	0.5	-0.002625
4.700000	0.5	-0.002625
4.708333	0.5	-0.002875
4.716667	0.5	-0.003375
4.725000	0.5	-0.003625
4.733333	0.5	-0.003625
4.741667	0.5	-0.003750
4.750000	0.5	-0.004250
4.758333	0.5	-0.004500
4.766667	0.5	-0.004250
4.775000	0.5	-0.004250
4.783333	0.5	-0.004875
4.791667	0.5	-0.005375
4.800000	0.5	-0.005500
4.808333	0.5	-0.005750
4.816667	0.5	-0.006000
4.825000	0.5	-0.006125
4.833333	0.5	-0.006250
4.841667	0.5	-0.006250
4.850000	0.5	-0.006125
4.858333	0.5	-0.005750
4.866667	0.5	-0.005375
4.875000	0.5	-0.005500
4.883333	0.5	-0.005875
4.891667	0.5	-0.006125
4.900000	0.5	-0.006125
4.908333	0.5	-0.005875
4.916667	0.5	-0.005500
4.925000	0.5	-0.006250
4.933333	0.5	-0.006250
4.941667	0.5	-0.005875
4.950000	0.5	-0.006125
4.958333	0.5	-0.006375
4.966667	0.5	-0.006125
4.975000	0.5	-0.005875
4.983333	0.5	-0.005750
4.991667	0.5	-0.005875
5.000000	0.5	-0.005625
5.008333	0.5	-0.005625
5.016667	0.5	-0.005000
5.025000	0.5	-0.005000
5.033333	0.5	-0.005000
5.041667	0.5	-0.004875
5.050000	0.5	-0.005000
5.058333	0.5	-0.004875
5.066667	0.5	-0.005125
5.075000	0.5	-0.005250
5.083333	0.5	-0.004875
5.091667	0.5	-0.004875
5.100000	0.5	-0.004125
5.108333	0.5	-0.004125
5.116667	0.5	-0.003625
5.125000	0.5	-0.003375
5.133333	0.5	-0.002875
5.141667	0.5	-0.002500
5.150000	0.5	-0.002250
5.158333	0.5	-0.001500
5.166667	0.5	-0.001375
5.175000	0.5	-0.001125
5.183333	0.5	-0.000750
5.191667	0.5	-0.000250
5.200000	0.5	-0.000500
5.208333	0.5	-0.000375
5.216667	0.5	0.000000
5.225000	0.5	0.000250
5.233333	0.5	0.001000
5.241667	0.5	0.001500
5.250000	0.5	0.001750
5.258333	0.5	0.002125
5.266667	0.5	0.002500
5.275000	0.5	0.002500
5.283333	0.5	0.002750
5.291667	0.5	0.003250
5.300000	0.5	0.003875
5.308333	0.5	0.004125
5.316667	0.5	0.004500
5.325000	0.5	0.005375
5.333333	0.5	0.005500
5.341667	0.5	0.005500
5.350000	0.5	0.005875
5.358333	0.5	0.006000
5.366667	0.5	0.006250
5.375000	0.5	0.006875
5.383333	0.5	0.007250
5.391667	0.5	0.007250
5.400000	0.5	0.007375
5.408333	0.5	0.007750
5.416667	0.5	0.008000
5.425000	0.5	0.007625
5.433333	0.5	0.007875
5.441667	0.5	0.008000
5.450000	0.5	0.007875
5.458333	0.5	0.008000
5.466667	0.5	0.008000
5.475000	0.5	0.008125
5.483333	0.5	0.008375
5.491667	0.5	0.008625
5.500000	0.5	0.008875
5.508333	0.5	0.009000
5.516667	0.5	0.009375
5.525000	0.5	0.009500
5.533333	0.5	0.009750
5.541667	0.5	0.009875
5.550000	0.5	0.010000
5.558333	0.5	0.010125
5.566667	0.5	0.010125
5.575000	0.5	0.010375
5.583333	0.5	0.010625
5.591667	0.5	0.010875
5.600000	0.5	0.011125
5.608333	0.5	0.011750
5.616667	0.5	0.012125
5.625000	0.5	0.012125
5.633333	0.5	0.012250
5.641667	0.5	0.012875
5.650000	0.5	0.013000
5.658333	0.5	0.012875
5.666667	0.5	0.012875
5.675000	0.5	0.013250
5.683333	0.5	0.013500
5.691667	0.5	0.013875
5.700000	0.5	0.014125
5.708333	0.5	0.014250
5.716667	0.5	0.014125
5.725000	0.5	0.014125
5.733333	0.5	0.014500
5.741667	0.5	0.014750
5.750000	0.5	0.014875
5.758333	0.5	0.014750
5.766667	0.5	0.014625
5.775000	0.5	0.014500
5.783333	0.5	0.014875
5.791667	0.5	0.014750
5.800000	0.5	0.014625
5.808333	0.5	0.014375
5.816667	0.5	0.014125
5.825000	0.5	0.013500
5.833333	0.5	0.013250
5.841667	0.5	0.013250
5.850000	0.5	0.012875
5.858333	0.5	0.012625
5.866667	0.5	0.012500
5.875000	0.5	0.012000
5.883333	0.5	0.012000
5.891667	0.5	0.012125
5.900000	0.5	0.011625
5.908333	0.5	0.011375
5.916667	0.5	0.011250
5.925000	0.5	0.011125
5.933333	0.5	0.010750
5.941667	0.5	0.010875
5.950000	0.5	0.010625
5.958333	0.5	0.010250
5.966667	0.5	0.009750
5.975000	0.5	0.009000
5.983333	0.5	0.008250
5.991667	0.5	0.007875
6.000000	0.5	0.007500
6.008333	0.5	0.007375
6.016667	0.5	0.007250
6.025000	0.5	0.007250
6.033333	0.5	0.006875
6.041667	0.5	0.006625
6.050000	0.5	0.006625
6.058333	0.5	0.006875
6.066667	0.5	0.007125
6.075000	0.5	0.007000
6.083333	0.5	0.007125
6.091667	0.5	0.007375
6.100000	0.5	0.007875
6.108333	0.5	0.008375
6.116667	0.5	0.008750
6.125000	0.5	0.009375
6.133333	0.5	0.010000
6.141667	0.5	0.010375
6.150000	0.5	0.011375
6.158333	0.5	0.012000
6.166667	0.5	0.012750
6.175000	0.5	0.013250
6.183333	0.5	0.013750
6.191667	0.5	0.014000
6.200000	0.5	0.014125
6.208333	0.5	0.014250
6.216667	0.5	0.014750
6.225000	0.5	0.015375
6.233333	0.5	0.015375
6.241667	0.5	0.015500
6.250000	0.5	0.015750
6.258333	0.5	0.015500
6.266667	0.5	0.014875
6.275000	0.5	0.014750
6.283333	0.5	0.014375
6.291667	0.5	0.014000
6.300000	0.5	0.013875
6.308333	0.5	0.013500
6.316667	0.5	0.013500
6.325000	0.5	0.013000
6.333333	0.5	0.012500
6.341667	0.5	0.012125
6.350000	0.5	0.011875
6.358333	0.5	0.011875
6.366667	0.5	0.012000
6.375000	0.5	0.012375
6.383333	0.5	0.012375
6.391667	0.5	0.012500
6.400000	0.5	0.012750
6.408333	0.5	0.013250
6.416667	0.5	0.013750
6.425000	0.5	0.014250
6.433333	0.5	0.014875
6.441667	0.5	0.015375
6.450000	0.5	0.016375
6.458333	0.5	0.017375
6.466667	0.5	0.017875
6.475000	0.5	0.018625
6.483333	0.5	0.018875
6.491667	0.5	0.019250
6.500000	0.5	0.019500
6.508333	0.5	0.019875
6.516667	0.5	0.020000
6.525000	0.5	0.020000
6.533333	0.5	0.020375
6.541667	0.5	0.020500
6.550000	0.5	0.021000
6.558333	0.5	0.021250
6.566667	0.5	0.021250
6.575000	0.5	0.021375
6.583333	0.5	0.021625
6.591667	0.5	0.021375
6.600000	0.5	0.021375
6.608333	0.5	0.021375
6.616667	0.5	0.020750
6.625000	0.5	0.020375
6.633333	0.5	0.020250
6.641667	0.5	0.020125
6.650000	0.5	0.020375
6.658333	0.5	0.020125
6.666667	0.5	0.019875
6.675000	0.5	0.019250
6.683333	0.5	0.018500
6.691667	0.5	0.017750
6.700000	0.5	0.015875
6.708333	0.5	0.012625
6.716667	0.5	0.008000
6.725000	0.5	0.000625
6.733333	0.5	-0.011125
6.741667	0.5	-0.030500
6.750000	0.5	-0.062250
6.758333	0.5	-0.113000
6.766667	0.5	-0.192000
6.775000	0.5	-0.311000
6.783333	0.5	-0.480750
6.791667	0.5	-0.709375
6.800000	0.5	-0.998125
6.808333	0.5	-1.338375
6.816667	0.5	-1.710125
6.825000	0.5	-2.080500
6.833333	0.5	-2.406875
6.841667	0.5	-2.640750
6.850000	0.5	-2.729625
6.858333	0.5	-2.620875
6.866667	0.5	-2.266750
6.875000	0.5	-1.624875
6.883333	0.5	-0.661250
6.891667	0.5	0.647125
6.900000	0.5	2.312000
6.908333	0.5	4.327250
6.916667	0.5	6.667000
6.925000	0.5	9.278625
6.933333	0.5	12.078000
6.941667	0.5	14.945500
6.950000	0.5	17.730125
6.958333	0.5	20.259375
6.966667	0.5	22.359375
6.975000	0.5	23.883125
6.983333	0.5	24.734375
6.991667	0.5	24.883750
7.000000	0.5	24.370875
7.008333	0.5	23.289875
7.016667	0.5	21.771750
7.025000	0.5	19.959625
7.033333	0.5	17.990250
7.041667	0.5	15.980250
7.050000	0.5	14.021000
7.058333	0.5	12.176125
7.066667	0.5	10.484875
7.075000	0.5	8.967250
7.083333	0.5	7.627500
7.091667	0.5	6.460875
7.100000	0.5	5.454750
7.108333	0.5	4.595500
7.116667	0.5	3.865125
7.125000	0.5	3.248375
7.133333	0.5	2.729375
7.141667	0.5	2.294000
7.150000	0.5	1.930000
7.158333	0.5	1.625875
7.166667	0.5	1.371125
7.175000	0.5	1.158875
7.183333	0.5	0.981000
7.191667	0.5	0.832625
7.200000	0.5	0.708250
7.208333	0.5	0.605000
7.216667	0.5	0.518000
7.225000	0.5	0.444500
7.233333	0.5	0.382500
7.241667	0.5	0.330125
7.250000	0.5	0.285625
7.258333	0.5	0.248375
7.266667	0.5	0.215750
7.275000	0.5	0.188125
7.283333	0.5	0.164375
7.291667	0.5	0.143750
7.300000	0.5	0.126000
7.308333	0.5	0.110500
7.316667	0.5	0.097125
7.325000	0.5	0.085250
7.333333	0.5	0.074750
7.341667	0.5	0.065500
7.350000	0.5	0.057375
7.358333	0.5	0.050500
7.366667	0.5	0.044125
7.375000	0.5	0.038500
7.383333	0.5	0.034000
7.391667	0.5	0.030125
7.400000	0.5	0.026000
7.408333	0.5	0.022375
7.416667	0.5	0.019875
7.425000	0.5	0.018000
7.433333	0.5	0.016375
7.441667	0.5	0.014875
7.450000	0.5	0.013875
7.458333	0.5	0.012875
7.466667	0.5	0.012500
7.475000	0.5	0.012375
7.483333	0.5	0.011625
7.491667	0.5	0.011500
7.500000	0.5	0.011500
7.508333	0.5	0.011500
7.516667	0.5	0.011500
7.525000	0.5	0.011375
7.533333	0.5	0.011625
7.541667	0.5	0.011625
7.550000	0.5	0.011625
7.558333	0.5	0.011625
7.566667	0.5	0.011625
7.575000	0.5	0.011250
7.583333	0.5	0.011125
7.591667	0.5	0.010875
7.600000	0.5	0.010375
7.608333	0.5	0.010000
7.616667	0.5	0.009625
7.625000	0.5	0.009375
7.633333	0.5	0.009375
7.641667	0.5	0.009125
7.650000	0.5	0.008625
7.658333	0.5	0.008125
7.666667	0.5	0.007750
7.675000	0.5	0.007625
7.683333	0.5	0.007375
7.691667	0.5	0.007000
7.700000	0.5	0.007000
7.708333	0.5	0.006875
7.716667	0.5	0.007125
7.725000	0.5	0.007500
7.733333	0.5	0.007250
7.741667	0.5	0.007125
7.750000	0.5	0.007625
7.758333	0.5	0.008125
7.766667	0.5	0.008750
7.775000	0.5	0.009375
7.783333	0.5	0.010125
7.791667	0.5	0.010375
7.800000	0.5	0.011250
7.808333	0.5	0.011875
7.816667	0.5	0.012375
7.825000	0.5	0.013125
7.833333	0.5	0.014000
7.841667	0.5	0.015500
7.850000	0.5	0.017250
7.858333	0.5	0.019125
7.866667	0.5	0.020875
7.875000	0.5	0.022750
7.883333	0.5	0.025000
7.891667	0.5	0.027625
7.900000	0.5	0.030500
7.908333	0.5	0.033875
7.916667	0.5	0.038250
7.925000	0.5	0.043000
7.933333	0.5	0.048000
7.941667	0.5	0.054875
7.950000	0.5	0.063250
7.958333	0.5	0.073125
7.966667	0.5	0.085625
7.975000	0.5	0.100875
7.983333	0.5	0.120125
7.991667	0.5	0.144125
8.000000	0.5	0.173750
8.008333	0.5	0.210625
8.016667	0.5	0.256000
8.025000	0.5	0.311125
8.033333	0.5	0.378500
8.041667	0.5	0.458500
8.050000	0.5	0.553125
8.058333	0.5	0.663125
8.066667	0.5	0.789625
8.075000	0.5	0.933875
8.083333	0.5	1.096250
8.091667	0.5	1.276000
8.100000	0.5	1.474125
8.108333	0.5	1.689875
8.116667	0.5	1.923750
8.125000	0.5	2.174750
8.133333	0.5	2.443000
8.141667	0.5	2.727250
8.150000	0.5	3.026625
8.158333	0.5	3.340500
8.166667	0.5	3.668875
8.175000	0.5	4.010250
8.183333	0.5	4.364375
8.191667	0.5	4.731000
8.200000	0.5	5.108875
8.208333	0.5	5.498125
8.216667	0.5	5.898375
8.225000	0.5	6.308500
8.233333	0.5	6.727500
8.241667	0.5	7.155000
8.250000	0.5	7.591375
8.258333	0.5	8.035625
8.266667	0.5	8.487000
8.275000	0.5	8.946125
8.283333	0.5	9.412000
8.291667	0.5	9.884250
8.300000	0.5	10.362625
8.308333	0.5	10.846625
8.316667	0.5	11.335750
8.325000	0.5	11.829875
8.333333	0.5	12.327500
8.341667	0.5	12.825875
8.350000	0.5	13.319375
8.358333	0.5	13.795500
8.366667	0.5	14.231000
8.375000	0.5	14.588375
8.383333	0.5	14.816625
8.391667	0.5	14.859500
8.400000	0.5	14.669250
8.408333	0.5	14.218875
8.416667	0.5	13.512125
8.425000	0.5	12.585000
8.433333	0.5	11.496375
8.441667	0.5	10.315625
8.450000	0.5	9.112000
8.458333	0.5	7.942000
8.466667	0.5	6.846875
8.475000	0.5	5.850750
8.483333	0.5	4.965875
8.491667	0.5	4.193000
8.500000	0.5	3.526625
8.508333	0.5	2.958250
8.516667	0.5	2.477000
8.525000	0.5	2.072375
8.533333	0.5	1.733750
8.541667	0.5	1.451250
8.550000	0.5	1.215875
8.558333	0.5	1.020750
8.566667	0.5	0.860000
8.575000	0.5	0.726750
8.583333	0.5	0.617000
8.591667	0.5	0.526000
8.600000	0.5	0.451125
8.608333	0.5	0.389250
8.616667	0.5	0.338125
8.625000	0.5	0.295750
8.633333	0.5	0.260375
8.641667	0.5	0.231375
8.650000	0.5	0.206625
8.658333	0.5	0.186250
8.666667	0.5	0.169125
8.675000	0.5	0.154375
8.683333	0.5	0.142000
8.691667	0.5	0.131500
8.700000	0.5	0.122500
8.708333	0.5	0.114875
8.716667	0.5	0.108000
8.725000	0.5	0.102750
8.733333	0.5	0.097875
8.741667	0.5	0.093500
8.750000	0.5	0.089625
8.758333	0.5	0.086375
8.766667	0.5	0.083625
8.775000	0.5	0.081125
8.783333	0.5	0.078375
8.791667	0.5	0.076125
8.800000	0.5	0.074125
8.808333	0.5	0.072500
8.816667	0.5	0.070875
8.825000	0.5	0.069750
8.833333	0.5	0.069125
8.841667	0.5	0.067875
8.850000	0.5	0.067250
8.858333	0.5	0.066375
8.866667	0.5	0.065750
8.875000	0.5	0.065125
8.883333	0.5	0.064750
8.891667	0.5	0.064125
8.900000	0.5	0.063750
8.908333	0.5	0.063000
8.916667	0.5	0.062875
8.925000	0.5	0.062875
8.933333	0.5	0.062875
8.941667	0.5	0.062750
8.950000	0.5	0.062375
8.958333	0.5	0.062125
8.966667	0.5	0.061875
8.975000	0.5	0.061375
8.983333	0.5	0.061125
8.991667	0.5	0.061125
9.000000	0.5	0.060875
9.008333	0.5	0.060875
9.016667	0.5	0.060750
9.025000	0.5	0.060500
9.033333	0.5	0.060750
9.041667	0.5	0.061125
9.050000	0.5	0.061125
9.058333	0.5	0.061875
9.066667	0.5	0.062000
9.075000	0.5	0.062125
9.083333	0.5	0.062875
9.091667	0.5	0.062875
9.100000	0.5	0.062875
9.108333	0.5	0.063375
9.116667	0.5	0.063500
9.125000	0.5	0.063625
9.133333	0.5	0.064125
9.141667	0.5	0.064250
9.150000	0.5	0.064125
9.158333	0.5	0.064125
9.166667	0.5	0.063750
9.175000	0.5	0.063875
9.183333	0.5	0.063750
9.191667	0.5	0.063625
9.200000	0.5	0.063375
9.208333	0.5	0.063500
9.216667	0.5	0.063625
9.225000	0.5	0.063625
9.233333	0.5	0.063375
9.241667	0.5	0.063125
9.250000	0.5	0.062625
9.258333	0.5	0.062000
9.266667	0.5	0.061250
9.275000	0.5	0.061250
9.283333	0.5	0.061125
9.291667	0.5	0.061000
9.300000	0.5	0.061125
9.308333	0.5	0.060500
9.316667	0.5	0.060375
9.325000	0.5	0.060250
9.333333	0.5	0.060250
9.341667	0.5	0.059750
9.350000	0.5	0.059500
9.358333	0.5	0.059375
9.366667	0.5	0.058875
9.375000	0.5	0.057875
9.383333	0.5	0.057625
9.391667	0.5	0.057625
9.400000	0.5	0.057500
9.408333	0.5	0.056625
9.416667	0.5	0.056500
9.425000	0.5	0.056500
9.433333	0.5	0.056625
9.441667	0.5	0.056875
9.450000	0.5	0.057125
9.458333	0.5	0.057625
9.466667	0.5	0.058500
9.475000	0.5	0.058875
9.483333	0.5	0.059625
9.491667	0.5	0.060875
9.500000	0.5	0.062125
9.508333	0.5	0.063250
9.516667	0.5	0.065375
9.525000	0.5	0.067875
9.533333	0.5	0.071000
9.541667	0.5	0.074250
9.550000	0.5	0.077875
9.558333	0.5	0.082500
9.566667	0.5	0.087500
9.575000	0.5	0.093500
9.583333	0.5	0.100375
9.591667	0.5	0.108375
9.600000	0.5	0.117500
9.608333	0.5	0.128375
9.616667	0.5	0.140875
9.625000	0.5	0.155750
9.633333	0.5	0.173875
9.641667	0.5	0.195250
9.650000	0.5	0.221750
9.658333	0.5	0.253375
9.666667	0.5	0.291500
9.675000	0.5	0.338500
9.683333	0.5	0.395750
9.691667	0.5	0.465125
9.700000	0.5	0.548750
9.708333	0.5	0.648625
9.716667	0.5	0.767250
9.725000	0.5	0.907000
9.733333	0.5	1.070000
9.741667	0.5	1.258125
9.750000	0.5	1.473125
9.758333	0.5	1.716250
9.766667	0.5	1.988625
9.775000	0.5	2.289125
9.783333	0.5	2.617375
9.791667	0.5	2.972125
9.800000	0.5	3.350375
9.808333	0.5	3.749750
9.816667	0.5	4.165500
9.825000	0.5	4.593250
9.833333	0.5	5.026375
9.841667	0.5	5.459875
9.850000	0.5	5.887750
9.858333	0.5	6.303000
9.866667	0.5	6.699500
9.875000	0.5	7.070500
9.883333	0.5	7.410750
9.891667	0.5	7.714000
9.900000	0.5	7.975125
9.908333	0.5	8.190750
9.916667	0.5	8.357875
9.925000	0.5	8.474375
9.933333	0.5	8.538125
9.941667	0.5	8.549750
9.950000	0.5	8.509250
9.958333	0.5	8.418750
9.966667	0.5	8.281000
9.975000	0.5	8.098500
9.983333	0.5	7.875500
9.991667	0.5	7.616500
10.000000	0.5	7.326250
10.008333	0.5	7.008875
10.016667	0.5	6.670375
10.025000	0.5	6.315625
10.033333	0.5	5.949500
10.041667	0.5	5.577000
10.050000	0.5	5.203250
10.058333	0.5	4.831125
10.066667	0.5	4.465250
10.075000	0.5	4.109625
10.083333	0.5	3.765750
10.091667	0.5	3.436375
10.100000	0.5	3.123500
10.108333	0.5	2.828625
10.116667	0.5	2.552500
10.125000	0.5	2.295500
10.133333	0.5	2.058875
10.141667	0.5	1.841500
10.150000	0.5	1.642375
10.158333	0.5	1.462250
10.166667	0.5	1.300125
10.175000	0.5	1.154625
10.183333	0.5	1.024875
10.191667	0.5	0.909875
10.200000	0.5	0.808375
10.208333	0.5	0.719500
10.216667	0.5	0.642000
10.225000	0.5	0.574625
10.233333	0.5	0.517000
10.241667	0.5	0.468500
10.250000	0.5	0.427500
10.258333	0.5	0.393375
10.266667	0.5	0.366000
10.275000	0.5	0.344625
10.283333	0.5	0.329000
10.291667	0.5	0.319500
10.300000	0.5	0.315000
10.308333	0.5	0.317125
10.316667	0.5	0.325625
10.325000	0.5	0.341375
10.333333	0.5	0.364250
10.341667	0.5	0.396000
10.350000	0.5	0.437875
10.358333	0.5	0.489875
10.366667	0.5	0.554500
10.375000	0.5	0.633125
10.383333	0.5	0.726500
10.391667	0.5	0.836125
10.400000	0.5	0.964750
10.408333	0.5	1.113625
10.416667	0.5	1.283750
10.425000	0.5	1.476250
10.433333	0.5	1.692125
10.441667	0.5	1.931875
10.450000	0.5	2.195375
10.458333	0.5	2.481250
10.466667	0.5	2.789375
10.475000	0.5	3.117250
10.483333	0.5	3.463000
10.491667	0.5	3.823500
10.500000	0.5	4.194375
10.508333	0.5	4.571375
10.516667	0.5	4.950625
10.525000	0.5	5.326250
10.533333	0.5	5.692875
10.541667	0.5	6.045875
10.550000	0.5	6.378750
10.558333	0.5	6.686875
10.566667	0.5	6.965375
10.575000	0.5	7.209250
10.583333	0.5	7.413625
10.591667	0.5	7.576500
10.600000	0.5	7.694625
10.608333	0.5	7.766750
10.616667	0.5	7.792125
10.625000	0.5	7.771250
10.633333	0.5	7.704625
10.641667	0.5	7.594375
10.650000	0.5	7.442500
10.658333	0.5	7.252625
10.666667	0.5	7.029000
10.675000	0.5	6.774500
10.683333	0.5	6.494625
10.691667	0.5	6.194000
10.700000	0.5	5.877500
10.708333	0.5	5.548625
10.716667	0.5	5.212625
10.725000	0.5	4.874000
10.733333	0.5	4.536250
10.741667	0.5	4.203625
10.750000	0.5	3.878125
10.758333	0.5	3.562875
10.766667	0.5	3.260625
10.775000	0.5	2.972750
10.783333	0.5	2.699875
10.791667	0.5	2.443750
10.800000	0.5	2.204875
10.808333	0.5	1.983125
10.816667	0.5	1.778750
10.825000	0.5	1.591750
10.833333	0.5	1.421250
10.841667	0.5	1.266375
10.850000	0.5	1.126375
10.858333	0.5	1.001250
10.866667	0.5	0.888875
10.875000	0.5	0.788875
10.883333	0.5	0.700500
10.891667	0.5	0.622375
10.900000	0.5	0.553125
10.908333	0.5	0.492625
10.916667	0.5	0.439500
10.925000	0.5	0.393625
10.933333	0.5	0.353375
10.941667	0.5	0.318750
10.950000	0.5	0.288125
10.958333	0.5	0.261750
10.966667	0.5	0.239250
10.975000	0.5	0.219750
10.983333	0.5	0.203125
10.991667	0.5	0.189125
11.000000	0.5	0.177125
11.008333	0.5	0.166750
11.016667	0.5	0.158000
11.025000	0.5	0.149875
11.033333	0.5	0.143000
11.041667	0.5	0.136625
11.050000	0.5	0.131125
11.058333	0.5	0.126125
11.066667	0.5	0.122125
11.075000	0.5	0.118375
11.083333	0.5	0.115000
11.091667	0.5	0.111625
11.100000	0.5	0.108625
11.108333	0.5	0.106000
11.116667	0.5	0.103250
11.125000	0.5	0.100125
11.133333	0.5	0.097000
11.141667	0.5	0.094125
11.150000	0.5	0.091625
11.158333	0.5	0.089000
11.166667	0.5	0.086750
11.175000	0.5	0.084500
11.183333	0.5	0.082625
11.191667	0.5	0.080625
11.200000	0.5	0.078625
11.208333	0.5	0.076875
11.216667	0.5	0.075125
11.225000	0.5	0.073250
11.233333	0.5	0.071375
11.241667	0.5	0.070125
11.250000	0.5	0.068500
11.258333	0.5	0.067125
11.266667	0.5	0.065750
11.275000	0.5	0.064625
11.283333	0.5	0.063500
11.291667	0.5	0.062500
11.300000	0.5	0.061500
11.308333	0.5	0.060750
11.316667	0.5	0.060125
11.325000	0.5	0.059375
11.333333	0.5	0.058250
11.341667	0.5	0.057000
11.350000	0.5	0.055875
11.358333	0.5	0.055250
11.366667	0.5	0.054625
11.375000	0.5	0.054000
11.383333	0.5	0.053375
11.391667	0.5	0.052625
11.400000	0.5	0.052375
11.408333	0.5	0.051750
11.416667	0.5	0.051125
11.425000	0.5	0.050750
11.433333	0.5	0.050125
11.441667	0.5	0.049750
11.450000	0.5	0.049125
11.458333	0.5	0.048500
11.466667	0.5	0.048000
11.475000	0.5	0.047250
11.483333	0.5	0.046750
11.491667	0.5	0.045750
11.500000	0.5	0.045125
11.508333	0.5	0.044500
11.516667	0.5	0.044125
11.525000	0.5	0.043375
11.533333	0.5	0.042250
11.541667	0.5	0.041750
11.550000	0.5	0.040875
11.558333	0.5	0.040250
11.566667	0.5	0.039875
11.575000	0.5	0.039750
11.583333	0.5	0.039000
11.591667	0.5	0.038125
11.600000	0.5	0.038000
11.608333	0.5	0.037875
11.616667	0.5	0.037625
11.625000	0.5	0.036750
11.633333	0.5	0.035875
11.641667	0.5	0.035500
11.650000	0.5	0.034875
11.658333	0.5	0.034125
11.666667	0.5	0.033625
11.675000	0.5	0.033375
11.683333	0.5	0.032875
11.691667	0.5	0.032250
11.700000	0.5	0.032000
11.708333	0.5	0.031250
11.716667	0.5	0.030750
11.725000	0.5	0.030250
11.733333	0.5	0.029625
11.741667	0.5	0.029250
11.750000	0.5	0.028750
11.758333	0.5	0.028250
11.766667	0.5	0.027500
11.775000	0.5	0.027500
11.783333	0.5	0.027250
11.791667	0.5	0.027125
11.800000	0.5	0.026875
11.808333	0.5	0.026875
11.816667	0.5	0.026375
11.825000	0.5	0.026375
11.833333	0.5	0.026375
11.841667	0.5	0.026250
11.850000	0.5	0.026000
11.858333	0.5	0.026125
11.866667	0.5	0.026125
11.875000	0.5	0.026000
11.883333	0.5	0.026125
11.891667	0.5	0.026500
11.900000	0.5	0.026500
11.908333	0.5	0.026375
11.916667	0.5	0.026500
11.925000	0.5	0.026875
11.933333	0.5	0.026750
11.941667	0.5	0.026750
11.950000	0.5	0.026750
11.958333	0.5	0.027125
11.966667	0.5	0.027625
11.975000	0.5	0.027875
11.983333	0.5	0.027875
11.991667	0.5	0.028500
12.000000	0.5	0.028750
12.008333	0.5	0.028875
12.016667	0.5	0.028875
12.025000	0.5	0.029000
12.033333	0.5	0.029250
12.041667	0.5	0.029500
12.050000	0.5	0.029125
12.058333	0.5	0.029125
12.066667	0.5	0.028625
12.075000	0.5	0.028500
12.083333	0.5	0.028750
12.091667	0.5	0.028500
12.100000	0.5	0.028000
12.108333	0.5	0.027875
12.116667	0.5	0.027750
12.125000	0.5	0.027750
12.133333	0.5	0.028375
12.141667	0.5	0.028625
12.150000	0.5	0.028875
12.158333	0.5	0.029250
12.166667	0.5	0.029875
12.175000	0.5	0.030500
12.183333	0.5	0.031000
12.191667	0.5	0.031625
12.200000	0.5	0.032125
12.208333	0.5	0.032375
12.216667	0.5	0.033000
12.225000	0.5	0.034125
12.233333	0.5	0.035000
12.241667	0.5	0.036000
12.250000	0.5	0.036750
12.258333	0.5	0.037625
12.266667	0.5	0.039250
12.275000	0.5	0.040750
12.283333	0.5	0.042000
12.291667	0.5	0.043500
12.300000	0.5	0.045125
12.308333	0.5	0.046750
12.316667	0.5	0.048125
12.325000	0.5	0.049500
12.333333	0.5	0.051250
12.341667	0.5	0.052625
12.350000	0.5	0.053875
12.358333	0.5	0.055000
12.366667	0.5	0.055625
12.375000	0.5	0.056250
12.383333	0.5	0.056375
12.391667	0.5	0.057125
12.400000	0.5	0.057125
12.408333	0.5	0.056500
12.416667	0.5	0.056125
12.425000	0.5	0.055625
12.433333	0.5	0.055125
12.441667	0.5	0.054375
12.450000	0.5	0.053375
12.458333	0.5	0.052250
12.466667	0.5	0.051000
12.475000	0.5	0.049500
12.483333	0.5	0.048375
12.491667	0.5	0.046625
12.500000	0.5	0.045625
12.508333	0.5	0.044500
12.516667	0.5	0.043375
12.525000	0.5	0.042000
12.533333	0.5	0.040750
12.541667	0.5	0.039875
12.550000	0.5	0.038625
12.558333	0.5	0.037625
12.566667	0.5	0.036625
12.575000	0.5	0.035625
12.583333	0.5	0.034375
12.591667	0.5	0.033250
12.600000	0.5	0.032000
12.608333	0.5	0.031125
12.616667	0.5	0.030750
12.625000	0.5	0.030000
12.633333	0.5	0.028875
12.641667	0.5	0.028000
12.650000	0.5	0.027125
12.658333	0.5	0.026375
12.666667	0.5	0.025625
12.675000	0.5	0.024875
12.683333	0.5	0.024375
12.691667	0.5	0.023375
12.700000	0.5	0.022500
12.708333	0.5	0.021750
12.716667	0.5	0.021250
12.725000	0.5	0.020750
12.733333	0.5	0.019500
12.741667	0.5	0.018500
12.750000	0.5	0.018000
12.758333	0.5	0.017375
12.766667	0.5	0.016375
12.775000	0.5	0.015875
12.783333	0.5	0.015125
12.791667	0.5	0.014500
12.800000	0.5	0.013875
12.808333	0.5	0.013375
12.816667	0.5	0.012750
12.825000	0.5	0.012125
12.833333	0.5	0.011625
12.841667	0.5	0.011000
12.850000	0.5	0.009875
12.858333	0.5	0.009125
12.866667	0.5	0.008250
12.875000	0.5	0.007625
12.883333	0.5	0.006750
12.891667	0.5	0.006125
12.900000	0.5	0.005625
12.908333	0.5	0.004875
12.916667	0.5	0.004125
12.925000	0.5	0.003375
12.933333	0.5	0.002375
12.941667	0.5	0.001500
12.950000	0.5	0.000500
12.958333	0.5	0.000000
12.966667	0.5	-0.000250
12.975000	0.5	-0.000500
12.983333	0.5	-0.001250
12.991667	0.5	-0.001875
13.000000	0.5	-0.002250
13.008333	0.5	-0.002625
13.016667	0.5	-0.003375
13.025000	0.5	-0.003875
13.033333	0.5	-0.004625
13.041667	0.5	-0.005125
13.050000	0.5	-0.005625
13.058333	0.5	-0.006000
13.066667	0.5	-0.006125
13.075000	0.5	-0.006375
13.083333	0.5	-0.007125
13.091667	0.5	-0.007625
13.100000	0.5	-0.008125
13.108333	0.5	-0.008875
13.116667	0.5	-0.008875
13.125000	0.5	-0.009125
13.133333	0.5	-0.009500
13.141667	0.5	-0.009500
13.150000	0.5	-0.009750
13.158333	0.5	-0.010000
13.166667	0.5	-0.010125
13.175000	0.5	-0.010500
13.183333	0.5	-0.010250
13.191667	0.5	-0.009500
13.200000	0.5	-0.009125
13.208333	0.5	-0.008875
13.216667	0.5	-0.008875
13.225000	0.5	-0.008750
13.233333	0.5	-0.009000
13.241667	0.5	-0.008875
13.250000	0.5	-0.008500
13.258333	0.5	-0.008625
13.266667	0.5	-0.009000
13.275000	0.5	-0.008750
13.283333	0.5	-0.008375
13.291667	0.5	-0.007875
13.300000	0.5	-0.007375
13.308333	0.5	-0.006875
13.316667	0.5	-0.006625
13.325000	0.5	-0.006500
13.333333	0.5	-0.006125
13.341667	0.5	-0.005750
13.350000	0.5	-0.005500
13.358333	0.5	-0.005250
13.366667	0.5	-0.005000
13.375000	0.5	-0.004375
13.383333	0.5	-0.003875
13.391667	0.5	-0.003750
13.400000	0.5	-0.003625
13.408333	0.5	-0.003375
13.416667	0.5	-0.003250
13.425000	0.5	-0.002750
13.433333	0.5	-0.002500
13.441667	0.5	-0.001750
13.450000	0.5	-0.001250
13.458333	0.5	-0.001000
13.466667	0.5	-0.000625
13.475000	0.5	-0.000625
13.483333	0.5	-0.000250
13.491667	0.5	0.000125
13.500000	0.5	0.000250
13.508333	0.5	0.000875
13.516667	0.5	0.001250
13.525000	0.5	0.001875
13.533333	0.5	0.002375
13.541667	0.5	0.002750
13.550000	0.5	0.002875
13.558333	0.5	0.003000
13.566667	0.5	0.003125
13.575000	0.5	0.003750
13.583333	0.5	0.004500
13.591667	0.5	0.004875
13.600000	0.5	0.005000
13.608333	0.5	0.005125
13.616667	0.5	0.005750
13.625000	0.5	0.006500
13.633333	0.5	0.006750
13.641667	0.5	0.007500
13.650000	0.5	0.008250
13.658333	0.5	0.008375
13.666667	0.5	0.008625
13.675000	0.5	0.009000
13.683333	0.5	0.009375
13.691667	0.5	0.009875
13.700000	0.5	0.010250
13.708333	0.5	0.010750
13.716667	0.5	0.011500
13.725000	0.5	0.011625
13.733333	0.5	0.011875
13.741667	0.5	0.012500
13.750000	0.5	0.013125
13.758333	0.5	0.013250
13.766667	0.5	0.013875
13.775000	0.5	0.014625
13.783333	0.5	0.015000
13.791667	0.5	0.015250
13.800000	0.5	0.015500
13.808333	0.5	0.015875
13.816667	0.5	0.016375
13.825000	0.5	0.016875
13.833333	0.5	0.017375
13.841667	0.5	0.018125
13.850000	0.5	0.018375
13.858333	0.5	0.018625
13.866667	0.5	0.018875
13.875000	0.5	0.019500
13.883333	0.5	0.019625
13.891667	0.5	0.019750
13.900000	0.5	0.019625
13.908333	0.5	0.019125
13.916667	0.5	0.019500
13.925000	0.5	0.019625
13.933333	0.5	0.019125
13.941667	0.5	0.018625
13.950000	0.5	0.018250
13.958333	0.5	0.018250
13.966667	0.5	0.018375
13.975000	0.5	0.018250
13.983333	0.5	0.018000
13.991667	0.5	0.017500
14.000000	0.5	0.017250
14.008333	0.5	0.017000
14.016667	0.5	0.016625
14.025000	0.5	0.016250
14.033333	0.5	0.016125
14.041667	0.5	0.015625
14.050000	0.5	0.015500
14.058333	0.5	0.014750
14.066667	0.5	0.014000
14.075000	0.5	0.013375
14.083333	0.5	0.013125
14.091667	0.5	0.012750
14.100000	0.5	0.012250
14.108333	0.5	0.011750
14.116667	0.5	0.011625
14.125000	0.5	0.011375
14.133333	0.5	0.011250
14.141667	0.5	0.011250
14.150000	0.5	0.011000
14.158333	0.5	0.010750
14.166667	0.5	0.010375
14.175000	0.5	0.009875
14.183333	0.5	0.008500
14.191667	0.5	0.008125
14.200000	0.5	0.007750
14.208333	0.5	0.007875
14.216667	0.5	0.007625
14.225000	0.5	0.007875
14.233333	0.5	0.007875
14.241667	0.5	0.008125
14.250000	0.5	0.007500
14.258333	0.5	0.007625
14.266667	0.5	0.008000
14.275000	0.5	0.008375
14.283333	0.5	0.008375
14.291667	0.5	0.008250
14.300000	0.5	0.008500
14.308333	0.5	0.008750
14.316667	0.5	0.009125
14.325000	0.5	0.009375
14.333333	0.5	0.009500
14.341667	0.5	0.009625
14.350000	0.5	0.009875
14.358333	0.5	0.010125
14.366667	0.5	0.010250
14.375000	0.5	0.010625
14.383333	0.5	0.011125
14.391667	0.5	0.011750
14.400000	0.5	0.012125
14.408333	0.5	0.012875
14.416667	0.5	0.013875
14.425000	0.5	0.014750
14.433333	0.5	0.015000
14.441667	0.5	0.015500
14.450000	0.5	0.015625
14.458333	0.5	0.016250
14.466667	0.5	0.016625
14.475000	0.5	0.016875
14.483333	0.5	0.017375
14.491667	0.5	0.017500
14.500000	0.5	0.017875
14.508333	0.5	0.018625
14.516667	0.5	0.019000
14.525000	0.5	0.019125
14.533333	0.5	0.019500
14.541667	0.5	0.019875
14.550000	0.5	0.020125
14.558333	0.5	0.020750
14.566667	0.5	0.021250
14.575000	0.5	0.021625
14.583333	0.5	0.021875
14.591667	0.5	0.022375
14.600000	0.5	0.022375
14.608333	0.5	0.023000
14.616667	0.5	0.022750
14.625000	0.5	0.022500
14.633333	0.5	0.022750
14.641667	0.5	0.023250
14.650000	0.5	0.023625
14.658333	0.5	0.024000
14.666667	0.5	0.024750
14.675000	0.5	0.025000
14.683333	0.5	0.025000
14.691667	0.5	0.025125
14.700000	0.5	0.025375
14.708333	0.5	0.026000
14.716667	0.5	0.026125
14.725000	0.5	0.026250
14.733333	0.5	0.026375
14.741667	0.5	0.026500
14.750000	0.5	0.026750
14.758333	0.5	0.027125
14.766667	0.5	0.027125
14.775000	0.5	0.027125
14.783333	0.5	0.027500
14.791667	0.5	0.027625
14.800000	0.5	0.027750
14.808333	0.5	0.028125
14.816667	0.5	0.028375
14.825000	0.5	0.028375
14.833333	0.5	0.028500
14.841667	0.5	0.028625
14.850000	0.5	0.029000
14.858333	0.5	0.028750
14.866667	0.5	0.028625
14.875000	0.5	0.028125
14.883333	0.5	0.028125
14.891667	0.5	0.028125
14.900000	0.5	0.028250
14.908333	0.5	0.028125
14.916667	0.5	0.027875
14.925000	0.5	0.027500
14.933333	0.5	0.027125
14.941667	0.5	0.026750
14.950000	0.5	0.026000
14.958333	0.5	0.025625
14.966667	0.5	0.025375
14.975000	0.5	0.024750
14.983333	0.5	0.024250
14.991667	0.5	0.023625
15.000000	0.5	0.022750
15.008333	0.5	0.022000
15.016667	0.5	0.021125
15.025000	0.5	0.020375
15.033333	0.5	0.020000
15.041667	0.5	0.019625
15.050000	0.5	0.019250
15.058333	0.5	0.018750
15.066667	0.5	0.017625
15.075000	0.5	0.016875
15.083333	0.5	0.016500
15.091667	0.5	0.015500
15.100000	0.5	0.014375
15.108333	0.5	0.013875
15.116667	0.5	0.013125
15.125000	0.5	0.012500
15.133333	0.5	0.011500
15.141667	0.5	0.010875
15.150000	0.5	0.010125
15.158333	0.5	0.009000
15.166667	0.5	0.008000
15.175000	0.5	0.007375
15.183333	0.5	0.006375
15.191667	0.5	0.005875
15.200000	0.5	0.005000
15.208333	0.5	0.004625
15.216667	0.5	0.004125
15.225000	0.5	0.003375
15.233333	0.5	0.003000
15.241667	0.5	0.002750
15.250000	0.5	0.002125
15.258333	0.5	0.001625
15.266667	0.5	0.001500
15.275000	0.5	0.001250
15.283333	0.5	0.001125
15.291667	0.5	0.001000
15.300000	0.5	0.000750
15.308333	0.5	0.000625
15.316667	0.5	0.000625
15.325000	0.5	-0.000125
15.333333	0.5	0.000000
15.341667	0.5	-0.000250
15.350000	0.5	0.000000
15.358333	0.5	-0.000125
15.366667	0.5	-0.000500
15.375000	0.5	-0.000250
15.383333	0.5	-0.000125
15.391667	0.5	-0.000250
15.400000	0.5	0.000000
15.408333	0.5	0.000000
15.416667	0.5	0.000125
15.425000	0.5	0.000250
15.433333	0.5	0.000500
15.441667	0.5	0.000750
15.450000	0.5	0.000750
15.458333	0.5	0.001250
15.466667	0.5	0.001625
15.475000	0.5	0.001500
15.483333	0.5	0.002250
15.491667	0.5	0.002625
15.500000	0.5	0.002875
15.508333	0.5	0.003625
15.516667	0.5	0.004000
15.525000	0.5	0.004375
15.533333	0.5	0.004875
15.541667	0.5	0.004750
15.550000	0.5	0.005250
15.558333	0.5	0.005625
15.566667	0.5	0.006250
15.575000	0.5	0.006375
15.583333	0.5	0.006750
15.591667	0.5	0.007250
15.600000	0.5	0.007625
15.608333	0.5	0.008000
15.616667	0.5	0.008375
15.625000	0.5	0.008625
15.633333	0.5	0.009125
15.641667	0.5	0.009500
15.650000	0.5	0.009875
15.658333	0.5	0.010250
15.666667	0.5	0.010375
15.675000	0.5	0.010625
15.683333	0.5	0.010375
15.691667	0.5	0.010375
15.700000	0.5	0.010625
15.708333	0.5	0.010750
15.716667	0.5	0.010500
15.725000	0.5	0.010625
15.733333	0.5	0.010875
15.741667	0.5	0.011375
15.750000	0.5	0.010875
15.758333	0.5	0.011125
15.766667	0.5	0.011750
15.775000	0.5	0.012000
15.783333	0.5	0.012250
15.791667	0.5	0.012375
15.800000	0.5	0.012750
15.808333	0.5	0.012250
15.816667	0.5	0.012625
15.825000	0.5	0.013000
15.833333	0.5	0.013125
15.841667	0.5	0.013375
15.850000	0.5	0.013250
15.858333	0.5	0.013125
15.866667	0.5	0.013500
15.875000	0.5	0.013500
15.883333	0.5	0.013625
15.891667	0.5	0.013750
15.900000	0.5	0.013250
15.908333	0.5	0.013125
15.916667	0.5	0.012750
15.925000	0.5	0.012750
15.933333	0.5	0.012875
15.941667	0.5	0.012750
15.950000	0.5	0.012875
15.958333	0.5	0.013000
15.966667	0.5	0.013000
15.975000	0.5	0.013000
15.983333	0.5	0.013125
15.991667	0.5	0.013250
16.000000	0.5	0.013125
16.008333	0.5	0.013250
16.016667	0.5	0.013125
16.025000	0.5	0.013000
16.033333	0.5	0.013000
16.041667	0.5	0.012625
16.050000	0.5	0.012250
16.058333	0.5	0.011875
16.066667	0.5	0.011875
16.075000	0.5	0.012000
16.083333	0.5	0.011500
16.091667	0.5	0.011500
16.100000	0.5	0.011625
16.108333	0.5	0.011625
16.116667	0.5	0.010500
16.125000	0.5	0.010125
16.133333	0.5	0.010250
16.141667	0.5	0.010000
16.150000	0.5	0.009875
16.158333	0.5	0.009375
16.166667	0.5	0.009125
16.175000	0.5	0.009000
16.183333	0.5	0.008625
16.191667	0.5	0.008000
16.200000	0.5	0.007375
16.208333	0.5	0.006875
16.216667	0.5	0.006250
16.225000	0.5	0.005750
16.233333	0.5	0.005500
16.241667	0.5	0.005250
16.250000	0.5	0.004750
16.258333	0.5	0.004500
16.266667	0.5	0.004375
16.275000	0.5	0.003750
16.283333	0.5	0.003375
16.291667	0.5	0.003125
16.300000	0.5	0.002625
16.308333	0.5	0.002250
16.316667	0.5	0.002125
16.325000	0.5	0.001750
16.333333	0.5	0.001750
16.341667	0.5	0.001625
16.350000	0.5	0.001000
16.358333	0.5	0.000750
16.366667	0.5	0.000750
16.375000	0.5	0.001125
16.383333	0.5	0.001125
16.391667	0.5	0.001250
16.400000	0.5	0.001125
16.408333	0.5	0.001000
16.416667	0.5	0.001125
16.425000	0.5	0.001500
16.433333	0.5	0.002000
16.441667	0.5	0.002125
16.450000	0.5	0.002125
16.458333	0.5	0.002625
16.466667	0.5	0.003125
16.475000	0.5	0.003125
16.483333	0.5	0.003125
16.491667	0.5	0.003750
16.500000	0.5	0.004500
16.508333	0.5	0.004625
16.516667	0.5	0.004875
16.525000	0.5	0.005375
16.533333	0.5	0.005250
16.541667	0.5	0.005375
16.550000	0.5	0.005375
16.558333	0.5	0.005750
16.566667	0.5	0.005875
16.575000	0.5	0.006375
16.583333	0.5	0.007000
16.591667	0.5	0.007125
16.600000	0.5	0.007375
16.608333	0.5	0.007625
16.616667	0.5	0.007875
16.625000	0.5	0.008375
16.633333	0.5	0.008375
16.641667	0.5	0.008750
16.650000	0.5	0.008875
16.658333	0.5	0.009250
16.666667	0.5	0.009375
16.675000	0.5	0.010000
16.683333	0.5	0.010250
16.691667	0.5	0.010250
16.700000	0.5	0.010750
16.708333	0.5	0.010750
16.716667	0.5	0.011250
16.725000	0.5	0.011500
16.733333	0.5	0.012000
16.741667	0.5	0.012625
16.750000	0.5	0.013625
16.758333	0.5	0.014375
16.766667	0.5	0.015250
16.775000	0.5	0.016000
16.783333	0.5	0.016500
16.791667	0.5	0.017000
16.800000	0.5	0.016875
16.808333	0.5	0.017625
16.816667	0.5	0.018375
16.825000	0.5	0.019000
16.833333	0.5	0.019375
16.841667	0.5	0.020125
16.850000	0.5	0.021000
16.858333	0.5	0.022000
16.866667	0.5	0.022750
16.875000	0.5	0.023750
16.883333	0.5	0.024500
16.891667	0.5	0.025000
16.900000	0.5	0.025625
16.908333	0.5	0.026500
16.916667	0.5	0.027000
16.925000	0.5	0.027875
16.933333	0.5	0.028250
16.941667	0.5	0.028875
16.950000	0.5	0.029375
16.958333	0.5	0.030000
16.966667	0.5	0.030125
16.975000	0.5	0.030500
16.983333	0.5	0.030875
16.991667	0.5	0.031125
17.000000	0.5	0.030750
17.008333	0.5	0.030500
17.016667	0.5	0.030375
17.025000	0.5	0.030000
17.033333	0.5	0.029500
17.041667	0.5	0.028625
17.050000	0.5	0.027875
17.058333	0.5	0.027000
17.066667	0.5	0.025500
17.075000	0.5	0.024375
17.083333	0.5	0.023125
17.091667	0.5	0.021750
17.100000	0.5	0.020125
17.108333	0.5	0.018250
17.116667	0.5	0.016375
17.125000	0.5	0.014125
17.133333	0.5	0.011500
17.141667	0.5	0.008500
17.150000	0.5	0.006000
17.158333	0.5	0.002875
17.166667	0.5	-0.000125
17.175000	0.5	-0.003750
17.183333	0.5	-0.007500
17.191667	0.5	-0.012000
17.200000	0.5	-0.016750
17.208333	0.5	-0.021125
17.216667	0.5	-0.025750
17.225000	0.5	-0.030875
17.233333	0.5	-0.035750
17.241667	0.5	-0.041000
17.250000	0.5	-0.046250
17.258333	0.5	-0.051625
17.266667	0.5	-0.056875
17.275000	0.5	-0.061750
17.283333	0.5	-0.066375
17.291667	0.5	-0.070750
17.300000	0.5	-0.074875
17.308333	0.5	-0.079000
17.316667	0.5	-0.082625
17.325000	0.5	-0.085875
17.333333	0.5	-0.088625
17.341667	0.5	-0.091000
17.350000	0.5	-0.093000
17.358333	0.5	-0.094375
17.366667	0.5	-0.095250
17.375000	0.5	-0.095125
17.383333	0.5	-0.094875
17.391667	0.5	-0.094500
17.400000	0.5	-0.093375
17.408333	0.5	-0.091875
17.416667	0.5	-0.089750
17.425000	0.5	-0.087500
17.433333	0.5	-0.085000
17.441667	0.5	-0.081625
17.450000	0.5	-0.078750
17.458333	0.5	-0.075375
17.466667	0.5	-0.071625
17.475000	0.5	-0.067250
17.483333	0.5	-0.063750
17.491667	0.5	-0.059625
17.500000	0.5	-0.056250
17.508333	0.5	-0.052625
17.516667	0.5	-0.049250
17.525000	0.5	-0.045625
17.533333	0.5	-0.042000
17.541667	0.5	-0.038625
17.550000	0.5	-0.035250
17.558333	0.5	-0.032375
17.566667	0.5	-0.029000
17.575000	0.5	-0.026125
17.583333	0.5	-0.023500
17.591667	0.5	-0.021125
17.600000	0.5	-0.018375
17.608333	0.5	-0.016250
17.616667	0.5	-0.014625
17.625000	0.5	-0.012625
17.633333	0.5	-0.011000
17.641667	0.5	-0.009250
17.650000	0.5	-0.007750
17.658333	0.5	-0.006500
17.666667	0.5	-0.005250
17.675000	0.5	-0.004000
17.683333	0.5	-0.002875
17.691667	0.5	-0.001750
17.700000	0.5	-0.000875
17.708333	0.5	0.000000
17.716667	0.5	0.000875
17.725000	0.5	0.002000
17.733333	0.5	0.002500
17.741667	0.5	0.002500
17.750000	0.5	0.002750
17.758333	0.5	0.003375
17.766667	0.5	0.004000
17.775000	0.5	0.004500
17.783333	0.5	0.005250
17.791667	0.5	0.005875
17.800000	0.5	0.005750
17.808333	0.5	0.006375
17.816667	0.5	0.006750
17.825000	0.5	0.007125
17.833333	0.5	0.007625
17.841667	0.5	0.008000
17.850000	0.5	0.008375
17.858333	0.5	0.008375
17.866667	0.5	0.008875
17.875000	0.5	0.009125
17.883333	0.5	0.008875
17.891667	0.5	0.008875
17.900000	0.5	0.009250
17.908333	0.5	0.009750
17.916667	0.5	0.010000
17.925000	0.5	0.010375
17.933333	0.5	0.010500
17.941667	0.5	0.010625
17.950000	0.5	0.010875
17.958333	0.5	0.010750
17.966667	0.5	0.010750
17.975000	0.5	0.010875
17.983333	0.5	0.011250
17.991667	0.5	0.011750
18.000000	0.5	0.011625
18.008333	0.5	0.011625
18.016667	0.5	0.011750
18.025000	0.5	0.011750
18.033333	0.5	0.011625
18.041667	0.5	0.011875
18.050000	0.5	0.012000
18.058333	0.5	0.011750
18.066667	0.5	0.011625
18.075000	0.5	0.011500
18.083333	0.5	0.011375
18.091667	0.5	0.011000
18.100000	0.5	0.010500
18.108333	0.5	0.009875
18.116667	0.5	0.009125
18.125000	0.5	0.008750
18.133333	0.5	0.008000
18.141667	0.5	0.007500
18.150000	0.5	0.006750
18.158333	0.5	0.006125
18.166667	0.5	0.005125
18.175000	0.5	0.004375
18.183333	0.5	0.003375
18.191667	0.5	0.002375
18.200000	0.5	0.001000
18.208333	0.5	-0.000375
18.216667	0.5	-0.001375
18.225000	0.5	-0.002375
18.233333	0.5	-0.003750
18.241667	0.5	-0.005250
18.250000	0.5	-0.007000
18.258333	0.5	-0.008750
18.266667	0.5	-0.010750
18.275000	0.5	-0.012250
18.283333	0.5	-0.013875
18.291667	0.5	-0.016250
18.300000	0.5	-0.018125
18.308333	0.5	-0.019875
18.316667	0.5	-0.021875
18.325000	0.5	-0.024375
18.333333	0.5	-0.026000
18.341667	0.5	-0.027000
18.350000	0.5	-0.028875
18.358333	0.5	-0.030625
18.366667	0.5	-0.032500
18.375000	0.5	-0.034125
18.383333	0.5	-0.035750
18.391667	0.5	-0.036500
18.400000	0.5	-0.037500
18.408333	0.5	-0.038875
18.416667	0.5	-0.040125
18.425000	0.5	-0.040750
18.433333	0.5	-0.041125
18.441667	0.5	-0.041500
18.450000	0.5	-0.041625
18.458333	0.5	-0.041500
18.466667	0.5	-0.040875
18.475000	0.5	-0.040500
18.483333	0.5	-0.040000
18.491667	0.5	-0.039375
18.500000	0.5	-0.038750
18.508333	0.5	-0.038125
18.516667	0.5	-0.037250
18.525000	0.5	-0.036375
18.533333	0.5	-0.035125
18.541667	0.5	-0.034000
18.550000	0.5	-0.032625
18.558333	0.5	-0.031125
18.566667	0.5	-0.029750
18.575000	0.5	-0.028875
18.583333	0.5	-0.028250
18.591667	0.5	-0.027500
18.600000	0.5	-0.027000
18.608333	0.5	-0.025625
18.616667	0.5	-0.024875
18.625000	0.5	-0.023875
18.633333	0.5	-0.022875
18.641667	0.5	-0.022125
18.650000	0.5	-0.021375
18.658333	0.5	-0.020750
18.666667	0.5	-0.020750
18.675000	0.5	-0.020625
18.683333	0.5	-0.020500
18.691667	0.5	-0.020000
18.700000	0.5	-0.019500
18.708333	0.5	-0.019250
18.716667	0.5	-0.018625
18.725000	0.5	-0.018375
18.733333	0.5	-0.018500
18.741667	0.5	-0.018250
18.750000	0.5	-0.017875
18.758333	0.5	-0.018000
18.766667	0.5	-0.018125
18.775000	0.5	-0.018625
18.783333	0.5	-0.018750
18.791667	0.5	-0.018875
18.800000	0.5	-0.019125
18.808333	0.5	-0.019750
18.816667	0.5	-0.019875
18.825000	0.5	-0.020250
18.833333	0.5	-0.020875
18.841667	0.5	-0.021375
18.850000	0.5	-0.021875
18.858333	0.5	-0.022125
18.866667	0.5	-0.022375
18.875000	0.5	-0.022625
18.883333	0.5	-0.023250
18.891667	0.5	-0.024000
18.900000	0.5	-0.024375
18.908333	0.5	-0.024875
18.916667	0.5	-0.025375
18.925000	0.5	-0.025625
18.933333	0.5	-0.026125
18.941667	0.5	-0.026250
18.950000	0.5	-0.026500
18.958333	0.5	-0.026875
18.966667	0.5	-0.027500
18.975000	0.5	-0.027375
18.983333	0.5	-0.027125
18.991667	0.5	-0.027500
19.000000	0.5	-0.027750
19.008333	0.5	-0.028250
19.016667	0.5	-0.028500
19.025000	0.5	-0.028750
19.033333	0.5	-0.029375
19.041667	0.5	-0.029250
19.050000	0.5	-0.029750
19.058333	0.5	-0.030250
19.066667	0.5	-0.030500
19.075000	0.5	-0.030875
19.083333	0.5	-0.031125
19.091667	0.5	-0.031375
19.100000	0.5	-0.032000
19.108333	0.5	-0.032375
19.116667	0.5	-0.032375
19.125000	0.5	-0.032375
19.133333	0.5	-0.032875
19.141667	0.5	-0.033250
19.150000	0.5	-0.033375
19.158333	0.5	-0.033875
19.166667	0.5	-0.034250
19.175000	0.5	-0.034875
19.183333	0.5	-0.035000
19.191667	0.5	-0.035375
19.200000	0.5	-0.035500
19.208333	0.5	-0.036250
19.216667	0.5	-0.036625
19.225000	0.5	-0.036625
19.233333	0.5	-0.037000
19.241667	0.5	-0.037375
19.250000	0.5	-0.037500
19.258333	0.5	-0.037750
19.266667	0.5	-0.038000
19.275000	0.5	-0.038125
19.283333	0.5	-0.038250
19.291667	0.5	-0.038500
19.300000	0.5	-0.038625
19.308333	0.5	-0.038375
19.316667	0.5	-0.038750
19.325000	0.5	-0.038500
19.333333	0.5	-0.038875
19.341667	0.5	-0.038375
19.350000	0.5	-0.037875
19.358333	0.5	-0.037125
19.366667	0.5	-0.037375
19.375000	0.5	-0.037000
19.383333	0.5	-0.036875
19.391667	0.5	-0.036625
19.400000	0.5	-0.036625
19.408333	0.5	-0.036500
19.416667	0.5	-0.036375
19.425000	0.5	-0.036125
19.433333	0.5	-0.036125
19.441667	0.5	-0.036000
19.450000	0.5	-0.035750
19.458333	0.5	-0.035500
19.466667	0.5	-0.035250
19.475000	0.5	-0.035250
19.483333	0.5	-0.035000
19.491667	0.5	-0.034875
19.500000	0.5	-0.034625
19.508333	0.5	-0.034375
19.516667	0.5	-0.034375
19.525000	0.5	-0.034375
19.533333	0.5	-0.034500
19.541667	0.5	-0.034125
19.550000	0.5	-0.033750
19.558333	0.5	-0.033750
19.566667	0.5	-0.033750
19.575000	0.5	-0.033875
19.583333	0.5	-0.033875
19.591667	0.5	-0.033375
19.600000	0.5	-0.033125
19.608333	0.5	-0.033000
19.616667	0.5	-0.033000
19.625000	0.5	-0.033375
19.633333	0.5	-0.033750
19.641667	0.5	-0.033625
19.650000	0.5	-0.033375
19.658333	0.5	-0.033500
19.666667	0.5	-0.033625
19.675000	0.5	-0.033375
19.683333	0.5	-0.033625
19.691667	0.5	-0.033625
19.700000	0.5	-0.033875
19.708333	0.5	-0.033750
19.716667	0.5	-0.033625
19.725000	0.5	-0.033625
19.733333	0.5	-0.033750
19.741667	0.5	-0.033875
19.750000	0.5	-0.034125
19.758333	0.5	-0.034250
19.766667	0.5	-0.034000
19.775000	0.5	-0.033625
19.783333	0.5	-0.033875
19.791667	0.5	-0.034125
19.800000	0.5	-0.034125
19.808333	0.5	-0.034375
19.816667	0.5	-0.034500
19.825000	0.5	-0.034000
19.833333	0.5	-0.033875
19.841667	0.5	-0.033875
19.850000	0.5	-0.033500
19.858333	0.5	-0.033375
19.866667	0.5	-0.033375
19.875000	0.5	-0.033750
19.883333	0.5	-0.033500
19.891667	0.5	-0.033375
19.900000	0.5	-0.033125
19.908333	0.5	-0.033375
19.916667	0.5	-0.033000
19.925000	0.5	-0.032750
19.933333	0.5	-0.032750
19.941667	0.5	-0.032125
19.950000	0.5	-0.032125
19.958333	0.5	-0.031875
19.966667	0.5	-0.031750
19.975000	0.5	-0.031500
19.983333	0.5	-0.031500
19.991667	0.5	-0.031250
20.000000	0.5	-0.030750
20.008333	0.5	-0.030250
20.016667	0.5	-0.029625
20.025000	0.5	-0.029250
20.033333	0.5	-0.028500
20.041667	0.5	-0.028375
20.050000	0.5	-0.028250
20.058333	0.5	-0.027500
20.066667	0.5	-0.026875
20.075000	0.5	-0.026125
20.083333	0.5	-0.025625
20.091667	0.5	-0.024750
20.100000	0.5	-0.023875
20.108333	0.5	-0.023125
20.116667	0.5	-0.022375
20.125000	0.5	-0.021875
20.133333	0.5	-0.021375
20.141667	0.5	-0.020875
20.150000	0.5	-0.020625
20.158333	0.5	-0.019500
20.166667	0.5	-0.018625
20.175000	0.5	-0.018000
20.183333	0.5	-0.017375
20.191667	0.5	-0.016500
20.200000	0.5	-0.015750
20.208333	0.5	-0.015125
20.216667	0.5	-0.014375
20.225000	0.5	-0.014000
20.233333	0.5	-0.013125
20.241667	0.5	-0.012375
20.250000	0.5	-0.011750
20.258333	0.5	-0.011625
20.266667	0.5	-0.010625
20.275000	0.5	-0.010000
20.283333	0.5	-0.009625
20.291667	0.5	-0.009000
20.300000	0.5	-0.008375
20.308333	0.5	-0.008250
20.316667	0.5	-0.007375
20.325000	0.5	-0.006500
20.333333	0.5	-0.006500
20.341667	0.5	-0.005875
20.350000	0.5	-0.005375
20.358333	0.5	-0.004750
20.366667	0.5	-0.003750
20.375000	0.5	-0.003125
20.383333	0.5	-0.002750
20.391667	0.5	-0.002250
20.400000	0.5	-0.001500
20.408333	0.5	-0.000875
20.416667	0.5	-0.000500
20.425000	0.5	0.000375
20.433333	0.5	0.000750
20.441667	0.5	0.001500
20.450000	0.5	0.002000
20.458333	0.5	0.002500
20.466667	0.5	0.003375
20.475000	0.5	0.004000
20.483333	0.5	0.004750
20.491667	0.5	0.005875
20.500000	0.5	0.007250
20.508333	0.5	0.007625
20.516667	0.5	0.008250
20.525000	0.5	0.008875
20.533333	0.5	0.009500
20.541667	0.5	0.010625
20.550000	0.5	0.011625
20.558333	0.5	0.012750
20.566667	0.5	0.013750
20.575000	0.5	0.015000
20.583333	0.5	0.016250
20.591667	0.5	0.017000
20.600000	0.5	0.018000
20.608333	0.5	0.019250
20.616667	0.5	0.020000
20.625000	0.5	0.020875
20.633333	0.5	0.022125
20.641667	0.5	0.023375
20.650000	0.5	0.024000
20.658333	0.5	0.024750
20.666667	0.5	0.025125
20.675000	0.5	0.025750
20.683333	0.5	0.026500
20.691667	0.5	0.026750
20.700000	0.5	0.027375
20.708333	0.5	0.027875
20.716667	0.5	0.027875
20.725000	0.5	0.027625
20.733333	0.5	0.027125
20.741667	0.5	0.027000
20.750000	0.5	0.026625
20.758333	0.5	0.026000
20.766667	0.5	0.025250
20.775000	0.5	0.024000
20.783333	0.5	0.022625
20.791667	0.5	0.021375
20.800000	0.5	0.020375
20.808333	0.5	0.019375
20.816667	0.5	0.018250
20.825000	0.5	0.017000
20.833333	0.5	0.015250
20.841667	0.5	0.013500
20.850000	0.5	0.011750
20.858333	0.5	0.010500
20.866667	0.5	0.009000
20.875000	0.5	0.007875
20.883333	0.5	0.006875
20.891667	0.5	0.005500
20.900000	0.5	0.003875
20.908333	0.5	0.002625
20.916667	0.5	0.001375
20.925000	0.5	0.000375
20.933333	0.5	-0.001000
20.941667	0.5	-0.002125
20.950000	0.5	-0.003375
20.958333	0.5	-0.004375
20.966667	0.5	-0.005500
20.975000	0.5	-0.006500
20.983333	0.5	-0.007125
20.991667	0.5	-0.008000
21.000000	0.5	-0.008500
21.008333	0.5	-0.009000
21.016667	0.5	-0.009500
21.025000	0.5	-0.010125
21.033333	0.5	-0.010625
21.041667	0.5	-0.010875
21.050000	0.5	-0.011125
21.058333	0.5	-0.011125
21.066667	0.5	-0.011500
21.075000	0.5	-0.011375
21.083333	0.5	-0.011125
21.091667	0.5	-0.010750
21.100000	0.5	-0.010250
21.108333	0.5	-0.010250
21.116667	0.5	-0.010625
21.125000	0.5	-0.010000
21.133333	0.5	-0.009625
21.141667	0.5	-0.009625
21.150000	0.5	-0.009250
21.158333	0.5	-0.009375
21.166667	0.5	-0.009375
21.175000	0.5	-0.008875
21.183333	0.5	-0.008875
21.191667	0.5	-0.008375
21.200000	0.5	-0.008375
21.208333	0.5	-0.008250
21.216667	0.5	-0.008000
21.225000	0.5	-0.007750
21.233333	0.5	-0.007500
21.241667	0.5	-0.007375
21.250000	0.5	-0.007500
21.258333	0.5	-0.007875
21.266667	0.5	-0.008375
21.275000	0.5	-0.008375
21.283333	0.5	-0.008500
21.291667	0.5	-0.008750
21.300000	0.5	-0.009250
21.308333	0.5	-0.009750
21.316667	0.5	-0.009625
21.325000	0.5	-0.009625
21.333333	0.5	-0.009875
21.341667	0.5	-0.009875
21.350000	0.5	-0.009875
21.358333	0.5	-0.010375
21.366667	0.5	-0.011000
21.375000	0.5	-0.011500
21.383333	0.5	-0.011750
21.391667	0.5	-0.012250
21.400000	0.5	-0.012750
21.408333	0.5	-0.013375
21.416667	0.5	-0.014000
21.425000	0.5	-0.014125
21.433333	0.5	-0.014750
21.441667	0.5	-0.014625
21.450000	0.5	-0.014750
21.458333	0.5	-0.014875
21.466667	0.5	-0.015250
21.475000	0.5	-0.015625
21.483333	0.5	-0.015750
21.491667	0.5	-0.015875
21.500000	0.5	-0.016625
21.508333	0.5	-0.017000
21.516667	0.5	-0.017375
21.525000	0.5	-0.017875
21.533333	0.5	-0.018000
21.541667	0.5	-0.018000
21.550000	0.5	-0.018000
21.558333	0.5	-0.017625
21.566667	0.5	-0.017500
21.575000	0.5	-0.017125
21.583333	0.5	-0.016750
21.591667	0.5	-0.016500
21.600000	0.5	-0.016500
21.608333	0.5	-0.016500
21.616667	0.5	-0.016125
21.625000	0.5	-0.015750
21.633333	0.5	-0.015750
21.641667	0.5	-0.015875
21.650000	0.5	-0.015875
21.658333	0.5	-0.015500
21.666667	0.5	-0.015000
21.675000	0.5	-0.014625
21.683333	0.5	-0.014375
21.691667	0.5	-0.014125
21.700000	0.5	-0.013875
21.708333	0.5	-0.013875
21.716667	0.5	-0.013625
21.725000	0.5	-0.013000
21.733333	0.5	-0.012625
21.741667	0.5	-0.012250
21.750000	0.5	-0.011375
21.758333	0.5	-0.011000
21.766667	0.5	-0.010625
21.775000	0.5	-0.010250
21.783333	0.5	-0.010125
21.791667	0.5	-0.009750
21.800000	0.5	-0.009625
21.808333	0.5	-0.009125
21.816667	0.5	-0.008500
21.825000	0.5	-0.007625
21.833333	0.5	-0.007625
21.841667	0.5	-0.007625
21.850000	0.5	-0.007625
21.858333	0.5	-0.007250
21.866667	0.5	-0.007375
21.875000	0.5	-0.007125
21.883333	0.5	-0.007000
21.891667	0.5	-0.007125
21.900000	0.5	-0.007125
21.908333	0.5	-0.007000
21.916667	0.5	-0.006875
21.925000	0.5	-0.006875
21.933333	0.5	-0.006500
21.941667	0.5	-0.006125
21.950000	0.5	-0.006125
21.958333	0.5	-0.005875
21.966667	0.5	-0.005750
21.975000	0.5	-0.005750
21.983333	0.5	-0.005875
21.991667	0.5	-0.005250
22.000000	0.5	-0.004500
22.008333	0.5	-0.004125
22.016667	0.5	-0.004000
22.025000	0.5	-0.003875
22.033333	0.5	-0.003750
22.041667	0.5	-0.003750
22.050000	0.5	-0.004000
22.058333	0.5	-0.004250
22.066667	0.5	-0.004000
22.075000	0.5	-0.004000
22.083333	0.5	-0.003625
22.091667	0.5	-0.003250
22.100000	0.5	-0.003250
22.108333	0.5	-0.003250
22.116667	0.5	-0.002875
22.125000	0.5	-0.003250
22.133333	0.5	-0.003000
22.141667	0.5	-0.002750
22.150000	0.5	-0.002750
22.158333	0.5	-0.002625
22.166667	0.5	-0.003000
22.175000	0.5	-0.002625
22.183333	0.5	-0.002500
22.191667	0.5	-0.002750
22.200000	0.5	-0.002750
22.208333	0.5	-0.002375
22.216667	0.5	-0.002250
22.225000	0.5	-0.002375
22.233333	0.5	-0.001875
22.241667	0.5	-0.001500
22.250000	0.5	-0.001375
22.258333	0.5	-0.001125
22.266667	0.5	-0.001000
22.275000	0.5	-0.001125
22.283333	0.5	-0.001125
22.291667	0.5	-0.000875
22.300000	0.5	-0.000500
22.308333	0.5	-0.000375
22.316667	0.5	-0.000500
22.325000	0.5	-0.000875
22.333333	0.5	-0.000375
22.341667	0.5	0.000125
22.350000	0.5	0.000750
22.358333	0.5	0.001375
22.366667	0.5	0.001500
22.375000	0.5	0.001875
22.383333	0.5	0.002125
22.391667	0.5	0.002250
22.400000	0.5	0.002625
22.408333	0.5	0.003000
22.416667	0.5	0.003125
22.425000	0.5	0.003250
22.433333	0.5	0.003625
22.441667	0.5	0.003750
22.450000	0.5	0.003625
22.458333	0.5	0.003750
22.466667	0.5	0.003875
22.475000	0.5	0.004375
22.483333	0.5	0.004375
22.491667	0.5	0.004500
22.500000	0.5	0.004250
22.508333	0.5	0.004125
22.516667	0.5	0.004125
22.525000	0.5	0.004250
22.533333	0.5	0.004250
22.541667	0.5	0.004500
22.550000	0.5	0.004250
22.558333	0.5	0.004500
22.566667	0.5	0.004250
22.575000	0.5	0.004500
22.583333	0.5	0.004250
22.591667	0.5	0.004375
22.600000	0.5	0.004500
22.608333	0.5	0.004750
22.616667	0.5	0.004750
22.625000	0.5	0.004625
22.633333	0.5	0.004625
22.641667	0.5	0.004125
22.650000	0.5	0.004125
22.658333	0.5	0.003875
22.666667	0.5	0.003750
22.675000	0.5	0.003625
22.683333	0.5	0.003625
22.691667	0.5	0.003500
22.700000	0.5	0.003500
22.708333	0.5	0.003125
22.716667	0.5	0.003000
22.725000	0.5	0.003000
22.733333	0.5	0.002625
22.741667	0.5	0.002125
22.750000	0.5	0.001625
22.758333	0.5	0.001500
22.766667	0.5	0.001125
22.775000	0.5	0.000750
22.783333	0.5	0.000375
22.791667	0.5	0.000125
22.800000	0.5	-0.000125
22.808333	0.5	-0.000125
22.816667	0.5	-0.000125
22.825000	0.5	-0.000250
22.833333	0.5	-0.000375
22.841667	0.5	-0.000750
22.850000	0.5	-0.000875
22.858333	0.5	-0.001000
22.866667	0.5	-0.001125
22.875000	0.5	-0.001375
22.883333	0.5	-0.001500
22.891667	0.5	-0.001750
22.900000	0.5	-0.001750
22.908333	0.5	-0.001375
22.916667	0.5	-0.001500
22.925000	0.5	-0.002000
22.933333	0.5	-0.002375
22.941667	0.5	-0.002250
22.950000	0.5	-0.001875
22.958333	0.5	-0.002125
22.966667	0.5	-0.002250
22.975000	0.5	-0.002500
22.983333	0.5	-0.002625
22.991667	0.5	-0.002750
23.000000	0.5	-0.003000
23.008333	0.5	-0.003000
23.016667	0.5	-0.003125
23.025000	0.5	-0.003500
23.033333	0.5	-0.003375
23.041667	0.5	-0.003250
23.050000	0.5	-0.003125
23.058333	0.5	-0.002875
23.066667	0.5	-0.002875
23.075000	0.5	-0.003000
23.083333	0.5	-0.003250
23.091667	0.5	-0.003125
23.100000	0.5	-0.003000
23.108333	0.5	-0.003250
23.116667	0.5	-0.003125
23.125000	0.5	-0.003250
23.133333	0.5	-0.003375
23.141667	0.5	-0.003375
23.150000	0.5	-0.003250
23.158333	0.5	-0.003000
23.166667	0.5	-0.002875
23.175000	0.5	-0.003250
23.183333	0.5	-0.003500
23.191667	0.5	-0.003375
23.200000	0.5	-0.003625
23.208333	0.5	-0.003750
23.216667	0.5	-0.003625
23.225000	0.5	-0.003250
23.233333	0.5	-0.003125
23.241667	0.5	-0.003000
23.250000	0.5	-0.003000
23.258333	0.5	-0.002875
23.266667	0.5	-0.003125
23.275000	0.5	-0.003000
23.283333	0.5	-0.003125
23.291667	0.5	-0.003250
23.300000	0.5	-0.003125
23.308333	0.5	-0.003250
23.316667	0.5	-0.003250
23.325000	0.5	-0.003375
23.333333	0.5	-0.003000
23.341667	0.5	-0.003000
23.350000	0.5	-0.002875
23.358333	0.5	-0.002750
23.366667	0.5	-0.002750
23.375000	0.5	-0.002500
23.383333	0.5	-0.002500
23.391667	0.5	-0.002250
23.400000	0.5	-0.002000
23.408333	0.5	-0.002375
23.416667	0.5	-0.002625
23.425000	0.5	-0.002250
23.433333	0.5	-0.002000
23.441667	0.5	-0.001875
23.450000	0.5	-0.001750
23.458333	0.5	-0.001625
23.466667	0.5	-0.001625
23.475000	0.5	-0.001375
23.483333	0.5	-0.001250
23.491667	0.5	-0.001375
23.500000	0.5	-0.000875
23.508333	0.5	-0.000750
23.516667	0.5	-0.000500
23.525000	0.5	-0.000125
23.533333	0.5	0.000000
23.541667	0.5	0.000125
23.550000	0.5	0.000625
23.558333	0.5	0.000750
23.566667	0.5	0.000750
23.575000	0.5	0.001250
23.583333	0.5	0.001375
23.591667	0.5	0.001625
23.600000	0.5	0.001750
23.608333	0.5	0.001750
23.616667	0.5	0.001750
23.625000	0.5	0.001875
23.633333	0.5	0.002125
23.641667	0.5	0.002250
23.650000	0.5	0.002500
23.658333	0.5	0.002875
23.666667	0.5	0.003375
23.675000	0.5	0.003875
23.683333	0.5	0.004250
23.691667	0.5	0.004375
23.700000	0.5	0.004875
23.708333	0.5	0.005500
23.716667	0.5	0.006250
23.725000	0.5	0.006750
23.733333	0.5	0.006750
23.741667	0.5	0.006875
23.750000	0.5	0.007375
23.758333	0.5	0.008000
23.766667	0.5	0.008625
23.775000	0.5	0.008875
23.783333	0.5	0.009250
23.791667	0.5	0.009500
23.800000	0.5	0.009625
23.808333	0.5	0.009500
23.816667	0.5	0.009500
23.825000	0.5	0.009875
23.833333	0.5	0.010625
23.841667	0.5	0.010500
23.850000	0.5	0.010500
23.858333	0.5	0.010375
23.866667	0.5	0.010625
23.875000	0.5	0.010625
23.883333	0.5	0.010375
23.891667	0.5	0.010250
23.900000	0.5	0.010000
23.908333	0.5	0.009625
23.916667	0.5	0.009375
23.925000	0.5	0.009250
23.933333	0.5	0.009125
23.941667	0.5	0.008875
23.950000	0.5	0.008875
23.958333	0.5	0.008875
23.966667	0.5	0.008500
23.975000	0.5	0.007750
23.983333	0.5	0.006875
23.991667	0.5	0.006250
24.000000	0.5	0.006500
24.008333	0.5	0.006250
24.016667	0.5	0.005875
24.025000	0.5	0.005500
24.033333	0.5	0.004750
24.041667	0.5	0.003625
24.050000	0.5	0.003000
24.058333	0.5	0.002750
24.066667	0.5	0.002500
24.075000	0.5	0.002125
24.083333	0.5	0.001375
24.091667	0.5	0.001250
24.100000	0.5	0.000750
24.108333	0.5	0.000375
24.116667	0.5	-0.000125
24.125000	0.5	-0.000625
24.133333	0.5	-0.000750
24.141667	0.5	-0.001500
24.150000	0.5	-0.001875
24.158333	0.5	-0.002000
24.166667	0.5	-0.002625
24.175000	0.5	-0.002875
24.183333	0.5	-0.003000
24.191667	0.5	-0.003375
24.200000	0.5	-0.004000
24.208333	0.5	-0.004000
24.216667	0.5	-0.004000
24.225000	0.5	-0.004250
24.233333	0.5	-0.004125
24.241667	0.5	-0.003875
24.250000	0.5	-0.004000
24.258333	0.5	-0.004250
24.266667	0.5	-0.004375
24.275000	0.5	-0.004500
24.283333	0.5	-0.004625
24.291667	0.5	-0.004500
24.300000	0.5	-0.004250
24.308333	0.5	-0.004250
24.316667	0.5	-0.003750
24.325000	0.5	-0.003500
24.333333	0.5	-0.003750
24.341667	0.5	-0.003750
24.350000	0.5	-0.003625
24.358333	0.5	-0.003875
24.366667	0.5	-0.003875
24.375000	0.5	-0.003875
24.383333	0.5	-0.003250
24.391667	0.5	-0.002750
24.400000	0.5	-0.002125
24.408333	0.5	-0.001875
24.416667	0.5	-0.001750
24.425000	0.5	-0.002000
24.433333	0.5	-0.002250
24.441667	0.5	-0.002375
24.450000	0.5	-0.002375
24.458333	0.5	-0.001750
24.466667	0.5	-0.001625
24.475000	0.5	-0.001250
24.483333	0.5	-0.000875
24.491667	0.5	-0.000750
24.500000	0.5	-0.000750
24.508333	0.5	-0.000375
24.516667	0.5	-0.000500
24.525000	0.5	-0.000125
24.533333	0.5	0.000250
24.541667	0.5	0.000375
24.550000	0.5	0.000875
24.558333	0.5	0.001250
24.566667	0.5	0.001250
24.575000	0.5	0.001375
24.583333	0.5	0.001750
24.591667	0.5	0.001625
24.600000	0.5	0.001250
24.608333	0.5	0.001250
24.616667	0.5	0.001250
24.625000	0.5	0.001625
24.633333	0.5	0.002375
24.641667	0.5	0.002875
24.650000	0.5	0.003000
24.658333	0.5	0.003500
24.666667	0.5	0.004250
24.675000	0.5	0.004750
24.683333	0.5	0.004750
24.691667	0.5	0.004750
24.700000	0.5	0.004875
24.708333	0.5	0.005250
24.716667	0.5	0.005250
24.725000	0.5	0.005750
24.733333	0.5	0.006250
24.741667	0.5	0.006625
24.750000	0.5	0.006625
24.758333	0.5	0.007375
24.766667	0.5	0.007500
24.775000	0.5	0.007750
24.783333	0.5	0.008375
24.791667	0.5	0.008500
24.800000	0.5	0.008750
24.808333	0.5	0.009000
24.816667	0.5	0.009500
24.825000	0.5	0.009625
24.833333	0.5	0.009750
24.841667	0.5	0.009750
24.850000	0.5	0.009625
24.858333	0.5	0.009625
24.866667	0.5	0.010125
24.875000	0.5	0.009875
24.883333	0.5	0.010125
24.891667	0.5	0.009750
24.900000	0.5	0.009750
24.908333	0.5	0.009625
24.916667	0.5	0.009500
24.925000	0.5	0.009500
24.933333	0.5	0.009375
24.941667	0.5	0.009500
24.950000	0.5	0.009500
24.958333	0.5	0.009250
24.966667	0.5	0.008875
24.975000	0.5	0.008625
24.983333	0.5	0.008500
24.991667	0.5	0.008750
25.000000	0.5	0.008250
