# Supplementary material for: Dynamic character displacement among a pair of bacterial phyllosphere commensals in situ
Source: Nat Commun. 2022 May 20;13:2836. doi: 10.1038/s41467-022-30469-3 (PMC9123166; doi:10.1038/s41467-022-30469-3)
Supplement: Supplementary file 11 — Source Data [file 41467_2022_30469_MOESM11_ESM.zip › Source Data/Supplementary Figure 5/Xylose+Glucose t4 a.txt]

File Path	chrom://marshall/Chromeleon7/HPLC_Ultimate_3000/Users/helucas/20200720_OrganicAcids_CCR_L257.seq/776.smp/RI_1.channel/RI_1.chm
Channel	RI_1

Injection Information:
Data Vault	Chromeleon7
Injection	Xyl_Glu_t4_a_II
Injection Number	151
Position	GC7
Comment	
Processing Method	Quantitative
Instrument Method	20200525_Rezex_ROA_OrganicAcid_600uL_2500uM_H2SO4_50A_50D
Type	Unknown
Status	Finished
Injection Date	7/23/2020
Injection Time	1:35:45 PM
Injection Volume (µl)	10.000
Dilution Factor	1.0000
Weight	1.0000

Chromatogram Data Information:
Time Min. (min)	0.000000
Time Max. (min)	25.000000
Data Points	3001
Detector	RI
Generating Data System	Chromeleon 7.2.5.9507
Exporting Data System	Chromeleon 7.2.8.0
Operator	Instrument Controller
Signal Quantity	Refractive 
Signal Unit	µRIU
Signal Min.	-2.768250
Signal Max.	24.906000
Channel	RI_1
Driver Name	RID520Driver.dll
Channel Type	Evaluation
Min. Step (s)	0.5
Max. Step (s)	0.5
Average Step (s)	0.5

Signal Parameter Information:
Signal Info	

Chromatogram Data:
Time (min)	Step (s)	Value (µRIU)
0.000000	n.a.	-0.001250
0.008333	0.5	-0.001625
0.016667	0.5	-0.002000
0.025000	0.5	-0.002250
0.033333	0.5	-0.002500
0.041667	0.5	-0.002500
0.050000	0.5	-0.002875
0.058333	0.5	-0.003375
0.066667	0.5	-0.003375
0.075000	0.5	-0.003750
0.083333	0.5	-0.003875
0.091667	0.5	-0.004375
0.100000	0.5	-0.004625
0.108333	0.5	-0.004625
0.116667	0.5	-0.004250
0.125000	0.5	-0.004250
0.133333	0.5	-0.004250
0.141667	0.5	-0.004625
0.150000	0.5	-0.005000
0.158333	0.5	-0.005250
0.166667	0.5	-0.005500
0.175000	0.5	-0.005625
0.183333	0.5	-0.005625
0.191667	0.5	-0.006250
0.200000	0.5	-0.006625
0.208333	0.5	-0.006750
0.216667	0.5	-0.007125
0.225000	0.5	-0.007625
0.233333	0.5	-0.007625
0.241667	0.5	-0.007750
0.250000	0.5	-0.008000
0.258333	0.5	-0.008375
0.266667	0.5	-0.008625
0.275000	0.5	-0.008875
0.283333	0.5	-0.009000
0.291667	0.5	-0.009375
0.300000	0.5	-0.010000
0.308333	0.5	-0.010375
0.316667	0.5	-0.011000
0.325000	0.5	-0.011250
0.333333	0.5	-0.011500
0.341667	0.5	-0.011750
0.350000	0.5	-0.012000
0.358333	0.5	-0.012250
0.366667	0.5	-0.013000
0.375000	0.5	-0.013250
0.383333	0.5	-0.013375
0.391667	0.5	-0.013250
0.400000	0.5	-0.013500
0.408333	0.5	-0.013250
0.416667	0.5	-0.013375
0.425000	0.5	-0.013500
0.433333	0.5	-0.013750
0.441667	0.5	-0.013750
0.450000	0.5	-0.014125
0.458333	0.5	-0.014375
0.466667	0.5	-0.014625
0.475000	0.5	-0.014625
0.483333	0.5	-0.014750
0.491667	0.5	-0.014750
0.500000	0.5	-0.014750
0.508333	0.5	-0.015000
0.516667	0.5	-0.015250
0.525000	0.5	-0.015000
0.533333	0.5	-0.015000
0.541667	0.5	-0.014750
0.550000	0.5	-0.014625
0.558333	0.5	-0.014625
0.566667	0.5	-0.014875
0.575000	0.5	-0.014625
0.583333	0.5	-0.014500
0.591667	0.5	-0.014125
0.600000	0.5	-0.013875
0.608333	0.5	-0.013625
0.616667	0.5	-0.013375
0.625000	0.5	-0.013125
0.633333	0.5	-0.013000
0.641667	0.5	-0.012500
0.650000	0.5	-0.012250
0.658333	0.5	-0.011875
0.666667	0.5	-0.011625
0.675000	0.5	-0.011000
0.683333	0.5	-0.010875
0.691667	0.5	-0.010750
0.700000	0.5	-0.010250
0.708333	0.5	-0.010000
0.716667	0.5	-0.009750
0.725000	0.5	-0.009750
0.733333	0.5	-0.009125
0.741667	0.5	-0.008625
0.750000	0.5	-0.008375
0.758333	0.5	-0.007875
0.766667	0.5	-0.007375
0.775000	0.5	-0.007000
0.783333	0.5	-0.006625
0.791667	0.5	-0.006375
0.800000	0.5	-0.005750
0.808333	0.5	-0.005125
0.816667	0.5	-0.004375
0.825000	0.5	-0.003750
0.833333	0.5	-0.003000
0.841667	0.5	-0.002750
0.850000	0.5	-0.002500
0.858333	0.5	-0.002000
0.866667	0.5	-0.001500
0.875000	0.5	-0.001375
0.883333	0.5	-0.001250
0.891667	0.5	-0.001375
0.900000	0.5	-0.001125
0.908333	0.5	-0.000750
0.916667	0.5	-0.000500
0.925000	0.5	-0.000500
0.933333	0.5	-0.000500
0.941667	0.5	-0.000375
0.950000	0.5	-0.000250
0.958333	0.5	0.000250
0.966667	0.5	0.000625
0.975000	0.5	0.000750
0.983333	0.5	0.001000
0.991667	0.5	0.001375
1.000000	0.5	0.001750
1.008333	0.5	0.001875
1.016667	0.5	0.002375
1.025000	0.5	0.002500
1.033333	0.5	0.002250
1.041667	0.5	0.002125
1.050000	0.5	0.001875
1.058333	0.5	0.002375
1.066667	0.5	0.002250
1.075000	0.5	0.001875
1.083333	0.5	0.002125
1.091667	0.5	0.002000
1.100000	0.5	0.002125
1.108333	0.5	0.002375
1.116667	0.5	0.002500
1.125000	0.5	0.002625
1.133333	0.5	0.002125
1.141667	0.5	0.002375
1.150000	0.5	0.003000
1.158333	0.5	0.003500
1.166667	0.5	0.003625
1.175000	0.5	0.003750
1.183333	0.5	0.004250
1.191667	0.5	0.004750
1.200000	0.5	0.005375
1.208333	0.5	0.005625
1.216667	0.5	0.005875
1.225000	0.5	0.005875
1.233333	0.5	0.005875
1.241667	0.5	0.006000
1.250000	0.5	0.006625
1.258333	0.5	0.006875
1.266667	0.5	0.007000
1.275000	0.5	0.007375
1.283333	0.5	0.007875
1.291667	0.5	0.008250
1.300000	0.5	0.008625
1.308333	0.5	0.008750
1.316667	0.5	0.008625
1.325000	0.5	0.008750
1.333333	0.5	0.009125
1.341667	0.5	0.009375
1.350000	0.5	0.009500
1.358333	0.5	0.009750
1.366667	0.5	0.009875
1.375000	0.5	0.010000
1.383333	0.5	0.010375
1.391667	0.5	0.010375
1.400000	0.5	0.010625
1.408333	0.5	0.010875
1.416667	0.5	0.010875
1.425000	0.5	0.011250
1.433333	0.5	0.011250
1.441667	0.5	0.011250
1.450000	0.5	0.011625
1.458333	0.5	0.011625
1.466667	0.5	0.012000
1.475000	0.5	0.012000
1.483333	0.5	0.011875
1.491667	0.5	0.012125
1.500000	0.5	0.012375
1.508333	0.5	0.012375
1.516667	0.5	0.012500
1.525000	0.5	0.012375
1.533333	0.5	0.012250
1.541667	0.5	0.012375
1.550000	0.5	0.012250
1.558333	0.5	0.012125
1.566667	0.5	0.012000
1.575000	0.5	0.012000
1.583333	0.5	0.011875
1.591667	0.5	0.011875
1.600000	0.5	0.012125
1.608333	0.5	0.012125
1.616667	0.5	0.012125
1.625000	0.5	0.012250
1.633333	0.5	0.012000
1.641667	0.5	0.012125
1.650000	0.5	0.012125
1.658333	0.5	0.011500
1.666667	0.5	0.011250
1.675000	0.5	0.010625
1.683333	0.5	0.010375
1.691667	0.5	0.010500
1.700000	0.5	0.010375
1.708333	0.5	0.010125
1.716667	0.5	0.009750
1.725000	0.5	0.009625
1.733333	0.5	0.009500
1.741667	0.5	0.009000
1.750000	0.5	0.008375
1.758333	0.5	0.008000
1.766667	0.5	0.007500
1.775000	0.5	0.006750
1.783333	0.5	0.006250
1.791667	0.5	0.005500
1.800000	0.5	0.004875
1.808333	0.5	0.004375
1.816667	0.5	0.003625
1.825000	0.5	0.003125
1.833333	0.5	0.002625
1.841667	0.5	0.002500
1.850000	0.5	0.001500
1.858333	0.5	0.000750
1.866667	0.5	0.000375
1.875000	0.5	-0.000250
1.883333	0.5	-0.001250
1.891667	0.5	-0.002000
1.900000	0.5	-0.002500
1.908333	0.5	-0.003125
1.916667	0.5	-0.003875
1.925000	0.5	-0.004250
1.933333	0.5	-0.005000
1.941667	0.5	-0.005750
1.950000	0.5	-0.006250
1.958333	0.5	-0.006875
1.966667	0.5	-0.007750
1.975000	0.5	-0.008625
1.983333	0.5	-0.009250
1.991667	0.5	-0.010000
2.000000	0.5	-0.010500
2.008333	0.5	-0.011250
2.016667	0.5	-0.011875
2.025000	0.5	-0.012125
2.033333	0.5	-0.012500
2.041667	0.5	-0.013000
2.050000	0.5	-0.013750
2.058333	0.5	-0.014250
2.066667	0.5	-0.014625
2.075000	0.5	-0.015250
2.083333	0.5	-0.015750
2.091667	0.5	-0.016375
2.100000	0.5	-0.017125
2.108333	0.5	-0.017500
2.116667	0.5	-0.017625
2.125000	0.5	-0.017875
2.133333	0.5	-0.018500
2.141667	0.5	-0.018750
2.150000	0.5	-0.018875
2.158333	0.5	-0.018875
2.166667	0.5	-0.018875
2.175000	0.5	-0.018875
2.183333	0.5	-0.019125
2.191667	0.5	-0.018875
2.200000	0.5	-0.018625
2.208333	0.5	-0.018375
2.216667	0.5	-0.018375
2.225000	0.5	-0.018125
2.233333	0.5	-0.018125
2.241667	0.5	-0.017875
2.250000	0.5	-0.017625
2.258333	0.5	-0.017375
2.266667	0.5	-0.017375
2.275000	0.5	-0.017125
2.283333	0.5	-0.017000
2.291667	0.5	-0.017000
2.300000	0.5	-0.016625
2.308333	0.5	-0.016375
2.316667	0.5	-0.016375
2.325000	0.5	-0.016000
2.333333	0.5	-0.015000
2.341667	0.5	-0.014875
2.350000	0.5	-0.014625
2.358333	0.5	-0.014250
2.366667	0.5	-0.013875
2.375000	0.5	-0.013500
2.383333	0.5	-0.013125
2.391667	0.5	-0.012375
2.400000	0.5	-0.011750
2.408333	0.5	-0.011500
2.416667	0.5	-0.011125
2.425000	0.5	-0.010750
2.433333	0.5	-0.010125
2.441667	0.5	-0.010125
2.450000	0.5	-0.009625
2.458333	0.5	-0.009000
2.466667	0.5	-0.008375
2.475000	0.5	-0.007625
2.483333	0.5	-0.007000
2.491667	0.5	-0.006000
2.500000	0.5	-0.005750
2.508333	0.5	-0.005250
2.516667	0.5	-0.004750
2.525000	0.5	-0.004750
2.533333	0.5	-0.004500
2.541667	0.5	-0.004250
2.550000	0.5	-0.003625
2.558333	0.5	-0.003000
2.566667	0.5	-0.002625
2.575000	0.5	-0.002000
2.583333	0.5	-0.001625
2.591667	0.5	-0.001375
2.600000	0.5	-0.000500
2.608333	0.5	-0.000250
2.616667	0.5	0.000500
2.625000	0.5	0.000750
2.633333	0.5	0.000625
2.641667	0.5	0.000875
2.650000	0.5	0.001125
2.658333	0.5	0.001500
2.666667	0.5	0.001625
2.675000	0.5	0.001750
2.683333	0.5	0.002000
2.691667	0.5	0.002375
2.700000	0.5	0.002750
2.708333	0.5	0.003250
2.716667	0.5	0.003625
2.725000	0.5	0.003750
2.733333	0.5	0.004125
2.741667	0.5	0.004500
2.750000	0.5	0.004750
2.758333	0.5	0.005250
2.766667	0.5	0.005125
2.775000	0.5	0.005000
2.783333	0.5	0.004875
2.791667	0.5	0.004500
2.800000	0.5	0.004625
2.808333	0.5	0.004375
2.816667	0.5	0.004875
2.825000	0.5	0.005375
2.833333	0.5	0.005375
2.841667	0.5	0.005125
2.850000	0.5	0.005375
2.858333	0.5	0.004875
2.866667	0.5	0.004375
2.875000	0.5	0.004750
2.883333	0.5	0.004500
2.891667	0.5	0.004625
2.900000	0.5	0.004500
2.908333	0.5	0.004500
2.916667	0.5	0.004375
2.925000	0.5	0.004625
2.933333	0.5	0.004250
2.941667	0.5	0.004500
2.950000	0.5	0.004250
2.958333	0.5	0.004250
2.966667	0.5	0.004125
2.975000	0.5	0.004500
2.983333	0.5	0.004375
2.991667	0.5	0.004250
3.000000	0.5	0.004250
3.008333	0.5	0.003875
3.016667	0.5	0.003500
3.025000	0.5	0.003500
3.033333	0.5	0.003125
3.041667	0.5	0.003000
3.050000	0.5	0.002500
3.058333	0.5	0.002250
3.066667	0.5	0.002250
3.075000	0.5	0.002500
3.083333	0.5	0.002125
3.091667	0.5	0.001750
3.100000	0.5	0.001375
3.108333	0.5	0.001000
3.116667	0.5	0.001000
3.125000	0.5	0.000875
3.133333	0.5	0.000375
3.141667	0.5	0.000000
3.150000	0.5	-0.000375
3.158333	0.5	-0.000625
3.166667	0.5	-0.000375
3.175000	0.5	-0.000500
3.183333	0.5	-0.000625
3.191667	0.5	-0.001625
3.200000	0.5	-0.002000
3.208333	0.5	-0.002000
3.216667	0.5	-0.002375
3.225000	0.5	-0.002750
3.233333	0.5	-0.002875
3.241667	0.5	-0.003000
3.250000	0.5	-0.003000
3.258333	0.5	-0.002500
3.266667	0.5	-0.002250
3.275000	0.5	-0.002500
3.283333	0.5	-0.003000
3.291667	0.5	-0.002625
3.300000	0.5	-0.002125
3.308333	0.5	-0.002375
3.316667	0.5	-0.002750
3.325000	0.5	-0.002625
3.333333	0.5	-0.002875
3.341667	0.5	-0.002875
3.350000	0.5	-0.002875
3.358333	0.5	-0.002500
3.366667	0.5	-0.002250
3.375000	0.5	-0.001750
3.383333	0.5	-0.001750
3.391667	0.5	-0.001750
3.400000	0.5	-0.001500
3.408333	0.5	-0.001375
3.416667	0.5	-0.001125
3.425000	0.5	-0.001250
3.433333	0.5	-0.001250
3.441667	0.5	-0.001500
3.450000	0.5	-0.001750
3.458333	0.5	-0.001875
3.466667	0.5	-0.001750
3.475000	0.5	-0.001500
3.483333	0.5	-0.001500
3.491667	0.5	-0.001875
3.500000	0.5	-0.002000
3.508333	0.5	-0.002250
3.516667	0.5	-0.002250
3.525000	0.5	-0.002250
3.533333	0.5	-0.002125
3.541667	0.5	-0.002375
3.550000	0.5	-0.002250
3.558333	0.5	-0.002000
3.566667	0.5	-0.002125
3.575000	0.5	-0.002250
3.583333	0.5	-0.002250
3.591667	0.5	-0.002625
3.600000	0.5	-0.002750
3.608333	0.5	-0.002375
3.616667	0.5	-0.002875
3.625000	0.5	-0.002375
3.633333	0.5	-0.002500
3.641667	0.5	-0.002500
3.650000	0.5	-0.002625
3.658333	0.5	-0.002500
3.666667	0.5	-0.002625
3.675000	0.5	-0.002375
3.683333	0.5	-0.002625
3.691667	0.5	-0.002875
3.700000	0.5	-0.003000
3.708333	0.5	-0.003500
3.716667	0.5	-0.003750
3.725000	0.5	-0.003750
3.733333	0.5	-0.003625
3.741667	0.5	-0.003625
3.750000	0.5	-0.003875
3.758333	0.5	-0.003875
3.766667	0.5	-0.003875
3.775000	0.5	-0.003875
3.783333	0.5	-0.003625
3.791667	0.5	-0.003750
3.800000	0.5	-0.003750
3.808333	0.5	-0.003875
3.816667	0.5	-0.003500
3.825000	0.5	-0.003000
3.833333	0.5	-0.002500
3.841667	0.5	-0.002625
3.850000	0.5	-0.002875
3.858333	0.5	-0.002875
3.866667	0.5	-0.002625
3.875000	0.5	-0.002375
3.883333	0.5	-0.002375
3.891667	0.5	-0.002375
3.900000	0.5	-0.002250
3.908333	0.5	-0.002250
3.916667	0.5	-0.002125
3.925000	0.5	-0.002000
3.933333	0.5	-0.001625
3.941667	0.5	-0.001625
3.950000	0.5	-0.001500
3.958333	0.5	-0.001125
3.966667	0.5	-0.001375
3.975000	0.5	-0.001250
3.983333	0.5	-0.001250
3.991667	0.5	-0.001250
4.000000	0.5	-0.001250
4.008333	0.5	-0.000875
4.016667	0.5	-0.000625
4.025000	0.5	-0.000500
4.033333	0.5	-0.000375
4.041667	0.5	-0.000250
4.050000	0.5	0.000125
4.058333	0.5	0.000125
4.066667	0.5	0.000250
4.075000	0.5	0.000375
4.083333	0.5	0.000750
4.091667	0.5	0.001000
4.100000	0.5	0.001250
4.108333	0.5	0.001500
4.116667	0.5	0.001750
4.125000	0.5	0.001875
4.133333	0.5	0.001625
4.141667	0.5	0.002000
4.150000	0.5	0.002875
4.158333	0.5	0.003125
4.166667	0.5	0.003375
4.175000	0.5	0.003375
4.183333	0.5	0.003000
4.191667	0.5	0.003000
4.200000	0.5	0.003125
4.208333	0.5	0.003125
4.216667	0.5	0.003250
4.225000	0.5	0.003500
4.233333	0.5	0.003625
4.241667	0.5	0.003500
4.250000	0.5	0.003500
4.258333	0.5	0.003625
4.266667	0.5	0.003375
4.275000	0.5	0.003500
4.283333	0.5	0.003500
4.291667	0.5	0.003500
4.300000	0.5	0.003500
4.308333	0.5	0.003625
4.316667	0.5	0.003875
4.325000	0.5	0.004125
4.333333	0.5	0.003875
4.341667	0.5	0.003500
4.350000	0.5	0.003375
4.358333	0.5	0.003375
4.366667	0.5	0.003000
4.375000	0.5	0.002625
4.383333	0.5	0.002750
4.391667	0.5	0.002625
4.400000	0.5	0.002875
4.408333	0.5	0.003000
4.416667	0.5	0.003250
4.425000	0.5	0.002875
4.433333	0.5	0.002875
4.441667	0.5	0.002500
4.450000	0.5	0.002375
4.458333	0.5	0.002375
4.466667	0.5	0.002750
4.475000	0.5	0.002625
4.483333	0.5	0.002375
4.491667	0.5	0.002625
4.500000	0.5	0.002250
4.508333	0.5	0.002000
4.516667	0.5	0.001875
4.525000	0.5	0.001875
4.533333	0.5	0.001875
4.541667	0.5	0.001875
4.550000	0.5	0.001750
4.558333	0.5	0.002375
4.566667	0.5	0.002625
4.575000	0.5	0.002750
4.583333	0.5	0.003000
4.591667	0.5	0.002750
4.600000	0.5	0.002500
4.608333	0.5	0.002875
4.616667	0.5	0.003125
4.625000	0.5	0.002875
4.633333	0.5	0.002875
4.641667	0.5	0.003125
4.650000	0.5	0.003125
4.658333	0.5	0.002750
4.666667	0.5	0.002500
4.675000	0.5	0.002375
4.683333	0.5	0.002000
4.691667	0.5	0.001875
4.700000	0.5	0.001750
4.708333	0.5	0.002250
4.716667	0.5	0.002375
4.725000	0.5	0.002625
4.733333	0.5	0.002625
4.741667	0.5	0.002625
4.750000	0.5	0.002750
4.758333	0.5	0.002750
4.766667	0.5	0.002625
4.775000	0.5	0.002875
4.783333	0.5	0.003625
4.791667	0.5	0.004000
4.800000	0.5	0.004000
4.808333	0.5	0.004250
4.816667	0.5	0.004750
4.825000	0.5	0.005125
4.833333	0.5	0.005500
4.841667	0.5	0.005750
4.850000	0.5	0.005875
4.858333	0.5	0.006250
4.866667	0.5	0.006375
4.875000	0.5	0.006625
4.883333	0.5	0.006750
4.891667	0.5	0.007000
4.900000	0.5	0.006875
4.908333	0.5	0.006875
4.916667	0.5	0.006625
4.925000	0.5	0.006250
4.933333	0.5	0.006750
4.941667	0.5	0.006625
4.950000	0.5	0.006500
4.958333	0.5	0.006500
4.966667	0.5	0.006375
4.975000	0.5	0.006250
4.983333	0.5	0.006375
4.991667	0.5	0.006625
5.000000	0.5	0.006750
5.008333	0.5	0.006625
5.016667	0.5	0.006375
5.025000	0.5	0.006875
5.033333	0.5	0.007125
5.041667	0.5	0.007125
5.050000	0.5	0.007375
5.058333	0.5	0.007000
5.066667	0.5	0.006625
5.075000	0.5	0.006875
5.083333	0.5	0.007250
5.091667	0.5	0.007125
5.100000	0.5	0.006875
5.108333	0.5	0.006500
5.116667	0.5	0.006125
5.125000	0.5	0.005625
5.133333	0.5	0.005875
5.141667	0.5	0.006250
5.150000	0.5	0.006375
5.158333	0.5	0.006250
5.166667	0.5	0.006625
5.175000	0.5	0.006750
5.183333	0.5	0.006000
5.191667	0.5	0.005875
5.200000	0.5	0.005750
5.208333	0.5	0.006000
5.216667	0.5	0.006375
5.225000	0.5	0.006500
5.233333	0.5	0.006500
5.241667	0.5	0.006750
5.250000	0.5	0.006500
5.258333	0.5	0.006375
5.266667	0.5	0.006250
5.275000	0.5	0.006000
5.283333	0.5	0.005625
5.291667	0.5	0.005250
5.300000	0.5	0.005125
5.308333	0.5	0.005625
5.316667	0.5	0.006125
5.325000	0.5	0.006625
5.333333	0.5	0.006625
5.341667	0.5	0.007000
5.350000	0.5	0.007000
5.358333	0.5	0.006875
5.366667	0.5	0.007000
5.375000	0.5	0.007250
5.383333	0.5	0.007875
5.391667	0.5	0.008000
5.400000	0.5	0.008125
5.408333	0.5	0.007875
5.416667	0.5	0.007750
5.425000	0.5	0.008000
5.433333	0.5	0.007625
5.441667	0.5	0.007500
5.450000	0.5	0.007750
5.458333	0.5	0.007500
5.466667	0.5	0.007625
5.475000	0.5	0.007250
5.483333	0.5	0.007250
5.491667	0.5	0.007500
5.500000	0.5	0.007250
5.508333	0.5	0.007375
5.516667	0.5	0.007750
5.525000	0.5	0.007875
5.533333	0.5	0.008125
5.541667	0.5	0.007875
5.550000	0.5	0.007500
5.558333	0.5	0.007375
5.566667	0.5	0.007125
5.575000	0.5	0.006875
5.583333	0.5	0.006875
5.591667	0.5	0.006625
5.600000	0.5	0.006500
5.608333	0.5	0.006500
5.616667	0.5	0.006250
5.625000	0.5	0.006750
5.633333	0.5	0.006750
5.641667	0.5	0.006625
5.650000	0.5	0.006375
5.658333	0.5	0.006000
5.666667	0.5	0.005500
5.675000	0.5	0.005375
5.683333	0.5	0.005500
5.691667	0.5	0.005375
5.700000	0.5	0.005375
5.708333	0.5	0.005125
5.716667	0.5	0.004500
5.725000	0.5	0.004375
5.733333	0.5	0.003875
5.741667	0.5	0.004000
5.750000	0.5	0.003500
5.758333	0.5	0.003375
5.766667	0.5	0.003125
5.775000	0.5	0.002250
5.783333	0.5	0.002125
5.791667	0.5	0.002000
5.800000	0.5	0.001500
5.808333	0.5	0.001125
5.816667	0.5	0.000750
5.825000	0.5	0.000375
5.833333	0.5	0.000125
5.841667	0.5	0.000000
5.850000	0.5	-0.000250
5.858333	0.5	-0.000750
5.866667	0.5	-0.001125
5.875000	0.5	-0.001375
5.883333	0.5	-0.001250
5.891667	0.5	-0.001500
5.900000	0.5	-0.001000
5.908333	0.5	-0.000500
5.916667	0.5	-0.000250
5.925000	0.5	-0.000125
5.933333	0.5	0.000125
5.941667	0.5	0.000500
5.950000	0.5	0.000625
5.958333	0.5	0.000625
5.966667	0.5	0.000875
5.975000	0.5	0.001125
5.983333	0.5	0.001625
5.991667	0.5	0.002000
6.000000	0.5	0.002375
6.008333	0.5	0.002750
6.016667	0.5	0.002875
6.025000	0.5	0.003500
6.033333	0.5	0.003875
6.041667	0.5	0.004625
6.050000	0.5	0.005375
6.058333	0.5	0.006000
6.066667	0.5	0.006500
6.075000	0.5	0.007375
6.083333	0.5	0.008125
6.091667	0.5	0.009500
6.100000	0.5	0.011125
6.108333	0.5	0.012375
6.116667	0.5	0.013625
6.125000	0.5	0.015375
6.133333	0.5	0.016750
6.141667	0.5	0.018000
6.150000	0.5	0.019125
6.158333	0.5	0.020750
6.166667	0.5	0.021750
6.175000	0.5	0.022750
6.183333	0.5	0.024125
6.191667	0.5	0.025125
6.200000	0.5	0.025625
6.208333	0.5	0.026125
6.216667	0.5	0.025875
6.225000	0.5	0.025875
6.233333	0.5	0.025250
6.241667	0.5	0.024000
6.250000	0.5	0.023375
6.258333	0.5	0.023000
6.266667	0.5	0.022125
6.275000	0.5	0.021125
6.283333	0.5	0.020250
6.291667	0.5	0.019250
6.300000	0.5	0.017875
6.308333	0.5	0.016375
6.316667	0.5	0.014625
6.325000	0.5	0.013125
6.333333	0.5	0.011750
6.341667	0.5	0.010250
6.350000	0.5	0.009250
6.358333	0.5	0.008250
6.366667	0.5	0.007250
6.375000	0.5	0.006125
6.383333	0.5	0.004875
6.391667	0.5	0.003875
6.400000	0.5	0.003375
6.408333	0.5	0.002375
6.416667	0.5	0.001750
6.425000	0.5	0.001375
6.433333	0.5	0.001250
6.441667	0.5	0.000750
6.450000	0.5	0.000250
6.458333	0.5	-0.000250
6.466667	0.5	-0.000625
6.475000	0.5	-0.000625
6.483333	0.5	-0.001000
6.491667	0.5	-0.001125
6.500000	0.5	-0.001250
6.508333	0.5	-0.001500
6.516667	0.5	-0.001500
6.525000	0.5	-0.002000
6.533333	0.5	-0.001500
6.541667	0.5	-0.001500
6.550000	0.5	-0.001500
6.558333	0.5	-0.001375
6.566667	0.5	-0.001125
6.575000	0.5	-0.001250
6.583333	0.5	-0.001250
6.591667	0.5	-0.001000
6.600000	0.5	-0.000625
6.608333	0.5	-0.000875
6.616667	0.5	-0.000750
6.625000	0.5	-0.001125
6.633333	0.5	-0.001375
6.641667	0.5	-0.001000
6.650000	0.5	-0.000750
6.658333	0.5	-0.000750
6.666667	0.5	-0.000500
6.675000	0.5	0.000000
6.683333	0.5	-0.000250
6.691667	0.5	-0.001125
6.700000	0.5	-0.002625
6.708333	0.5	-0.004750
6.716667	0.5	-0.008000
6.725000	0.5	-0.012750
6.733333	0.5	-0.021625
6.741667	0.5	-0.036125
6.750000	0.5	-0.059500
6.758333	0.5	-0.098125
6.766667	0.5	-0.160625
6.775000	0.5	-0.256875
6.783333	0.5	-0.399375
6.791667	0.5	-0.597375
6.800000	0.5	-0.857000
6.808333	0.5	-1.175125
6.816667	0.5	-1.538000
6.825000	0.5	-1.919500
6.833333	0.5	-2.281500
6.841667	0.5	-2.578250
6.850000	0.5	-2.757875
6.858333	0.5	-2.768250
6.866667	0.5	-2.557750
6.875000	0.5	-2.080625
6.883333	0.5	-1.298375
6.891667	0.5	-0.181750
6.900000	0.5	1.288000
6.908333	0.5	3.114000
6.916667	0.5	5.282625
6.925000	0.5	7.755875
6.933333	0.5	10.468375
6.941667	0.5	13.320250
6.950000	0.5	16.177000
6.958333	0.5	18.876500
6.966667	0.5	21.243375
6.975000	0.5	23.111625
6.983333	0.5	24.355000
6.991667	0.5	24.906000
7.000000	0.5	24.766500
7.008333	0.5	24.000625
7.016667	0.5	22.721750
7.025000	0.5	21.067500
7.033333	0.5	19.179500
7.041667	0.5	17.185250
7.050000	0.5	15.191375
7.058333	0.5	13.276500
7.066667	0.5	11.494125
7.075000	0.5	9.874000
7.083333	0.5	8.430125
7.091667	0.5	7.162125
7.100000	0.5	6.061875
7.108333	0.5	5.116500
7.116667	0.5	4.310000
7.125000	0.5	3.626125
7.133333	0.5	3.048500
7.141667	0.5	2.562625
7.150000	0.5	2.155500
7.158333	0.5	1.815000
7.166667	0.5	1.530375
7.175000	0.5	1.291750
7.183333	0.5	1.092375
7.191667	0.5	0.925625
7.200000	0.5	0.786625
7.208333	0.5	0.670625
7.216667	0.5	0.573125
7.225000	0.5	0.491000
7.233333	0.5	0.421750
7.241667	0.5	0.363375
7.250000	0.5	0.314000
7.258333	0.5	0.271750
7.266667	0.5	0.236625
7.275000	0.5	0.206500
7.283333	0.5	0.180375
7.291667	0.5	0.157875
7.300000	0.5	0.138750
7.308333	0.5	0.122500
7.316667	0.5	0.108000
7.325000	0.5	0.095000
7.333333	0.5	0.083750
7.341667	0.5	0.073875
7.350000	0.5	0.065125
7.358333	0.5	0.057625
7.366667	0.5	0.051000
7.375000	0.5	0.045250
7.383333	0.5	0.040500
7.391667	0.5	0.036000
7.400000	0.5	0.032125
7.408333	0.5	0.029250
7.416667	0.5	0.026875
7.425000	0.5	0.024625
7.433333	0.5	0.022750
7.441667	0.5	0.021125
7.450000	0.5	0.019875
7.458333	0.5	0.019375
7.466667	0.5	0.018875
7.475000	0.5	0.018875
7.483333	0.5	0.018875
7.491667	0.5	0.019250
7.500000	0.5	0.019875
7.508333	0.5	0.020375
7.516667	0.5	0.020625
7.525000	0.5	0.020750
7.533333	0.5	0.021500
7.541667	0.5	0.022750
7.550000	0.5	0.023625
7.558333	0.5	0.024250
7.566667	0.5	0.025000
7.575000	0.5	0.025750
7.583333	0.5	0.026000
7.591667	0.5	0.026625
7.600000	0.5	0.026375
7.608333	0.5	0.026250
7.616667	0.5	0.026375
7.625000	0.5	0.026625
7.633333	0.5	0.026250
7.641667	0.5	0.026250
7.650000	0.5	0.026375
7.658333	0.5	0.025875
7.666667	0.5	0.025125
7.675000	0.5	0.024875
7.683333	0.5	0.024375
7.691667	0.5	0.024125
7.700000	0.5	0.024000
7.708333	0.5	0.023750
7.716667	0.5	0.023750
7.725000	0.5	0.023625
7.733333	0.5	0.023500
7.741667	0.5	0.023125
7.750000	0.5	0.023000
7.758333	0.5	0.023375
7.766667	0.5	0.023500
7.775000	0.5	0.023625
7.783333	0.5	0.023750
7.791667	0.5	0.024250
7.800000	0.5	0.024625
7.808333	0.5	0.024875
7.816667	0.5	0.025625
7.825000	0.5	0.026125
7.833333	0.5	0.026500
7.841667	0.5	0.027125
7.850000	0.5	0.027625
7.858333	0.5	0.028250
7.866667	0.5	0.029125
7.875000	0.5	0.029875
7.883333	0.5	0.031000
7.891667	0.5	0.032500
7.900000	0.5	0.034375
7.908333	0.5	0.037250
7.916667	0.5	0.040000
7.925000	0.5	0.043750
7.933333	0.5	0.048250
7.941667	0.5	0.053625
7.950000	0.5	0.060375
7.958333	0.5	0.068375
7.966667	0.5	0.078750
7.975000	0.5	0.091625
7.983333	0.5	0.107750
7.991667	0.5	0.128000
8.000000	0.5	0.153500
8.008333	0.5	0.185250
8.016667	0.5	0.225250
8.025000	0.5	0.273875
8.033333	0.5	0.333125
8.041667	0.5	0.405125
8.050000	0.5	0.489750
8.058333	0.5	0.589875
8.066667	0.5	0.706000
8.075000	0.5	0.839000
8.083333	0.5	0.990250
8.091667	0.5	1.159000
8.100000	0.5	1.346000
8.108333	0.5	1.551500
8.116667	0.5	1.775250
8.125000	0.5	2.016125
8.133333	0.5	2.273875
8.141667	0.5	2.548125
8.150000	0.5	2.838625
8.158333	0.5	3.144125
8.166667	0.5	3.463875
8.175000	0.5	3.797250
8.183333	0.5	4.144375
8.191667	0.5	4.504000
8.200000	0.5	4.875375
8.208333	0.5	5.258000
8.216667	0.5	5.651875
8.225000	0.5	6.056000
8.233333	0.5	6.469375
8.241667	0.5	6.892375
8.250000	0.5	7.324000
8.258333	0.5	7.763875
8.266667	0.5	8.211375
8.275000	0.5	8.666125
8.283333	0.5	9.127625
8.291667	0.5	9.596000
8.300000	0.5	10.070500
8.308333	0.5	10.550750
8.316667	0.5	11.037000
8.325000	0.5	11.528000
8.333333	0.5	12.023000
8.341667	0.5	12.519875
8.350000	0.5	13.014625
8.358333	0.5	13.498375
8.366667	0.5	13.951875
8.375000	0.5	14.343875
8.383333	0.5	14.628500
8.391667	0.5	14.750250
8.400000	0.5	14.654625
8.408333	0.5	14.304500
8.416667	0.5	13.689375
8.425000	0.5	12.833750
8.433333	0.5	11.789375
8.441667	0.5	10.625875
8.450000	0.5	9.415250
8.458333	0.5	8.221500
8.466667	0.5	7.093250
8.475000	0.5	6.060875
8.483333	0.5	5.140000
8.491667	0.5	4.334375
8.500000	0.5	3.639250
8.508333	0.5	3.046375
8.516667	0.5	2.544500
8.525000	0.5	2.122500
8.533333	0.5	1.769750
8.541667	0.5	1.476125
8.550000	0.5	1.232000
8.558333	0.5	1.029875
8.566667	0.5	0.862750
8.575000	0.5	0.725000
8.583333	0.5	0.611750
8.591667	0.5	0.518000
8.600000	0.5	0.441000
8.608333	0.5	0.377625
8.616667	0.5	0.325750
8.625000	0.5	0.282625
8.633333	0.5	0.246750
8.641667	0.5	0.217125
8.650000	0.5	0.192875
8.658333	0.5	0.172750
8.666667	0.5	0.156000
8.675000	0.5	0.141750
8.683333	0.5	0.129750
8.691667	0.5	0.119625
8.700000	0.5	0.110625
8.708333	0.5	0.103375
8.716667	0.5	0.096875
8.725000	0.5	0.091375
8.733333	0.5	0.086500
8.741667	0.5	0.081875
8.750000	0.5	0.078250
8.758333	0.5	0.075125
8.766667	0.5	0.072125
8.775000	0.5	0.069625
8.783333	0.5	0.067750
8.791667	0.5	0.065750
8.800000	0.5	0.064000
8.808333	0.5	0.062125
8.816667	0.5	0.060250
8.825000	0.5	0.058875
8.833333	0.5	0.057500
8.841667	0.5	0.056125
8.850000	0.5	0.054625
8.858333	0.5	0.053625
8.866667	0.5	0.052750
8.875000	0.5	0.051875
8.883333	0.5	0.051000
8.891667	0.5	0.050250
8.900000	0.5	0.049875
8.908333	0.5	0.049250
8.916667	0.5	0.048750
8.925000	0.5	0.048250
8.933333	0.5	0.047875
8.941667	0.5	0.047500
8.950000	0.5	0.047125
8.958333	0.5	0.046500
8.966667	0.5	0.046375
8.975000	0.5	0.045875
8.983333	0.5	0.045500
8.991667	0.5	0.045875
9.000000	0.5	0.045875
9.008333	0.5	0.046125
9.016667	0.5	0.046375
9.025000	0.5	0.047125
9.033333	0.5	0.047625
9.041667	0.5	0.047750
9.050000	0.5	0.048125
9.058333	0.5	0.048750
9.066667	0.5	0.049625
9.075000	0.5	0.050250
9.083333	0.5	0.051125
9.091667	0.5	0.051875
9.100000	0.5	0.052500
9.108333	0.5	0.053625
9.116667	0.5	0.054375
9.125000	0.5	0.054750
9.133333	0.5	0.055250
9.141667	0.5	0.055625
9.150000	0.5	0.055875
9.158333	0.5	0.056000
9.166667	0.5	0.056125
9.175000	0.5	0.055875
9.183333	0.5	0.055750
9.191667	0.5	0.055625
9.200000	0.5	0.055625
9.208333	0.5	0.055500
9.216667	0.5	0.055250
9.225000	0.5	0.055375
9.233333	0.5	0.055125
9.241667	0.5	0.054750
9.250000	0.5	0.054750
9.258333	0.5	0.054750
9.266667	0.5	0.054750
9.275000	0.5	0.054500
9.283333	0.5	0.054125
9.291667	0.5	0.054125
9.300000	0.5	0.054125
9.308333	0.5	0.053750
9.316667	0.5	0.053875
9.325000	0.5	0.053500
9.333333	0.5	0.053500
9.341667	0.5	0.053375
9.350000	0.5	0.052625
9.358333	0.5	0.052125
9.366667	0.5	0.051625
9.375000	0.5	0.050750
9.383333	0.5	0.050250
9.391667	0.5	0.049375
9.400000	0.5	0.048750
9.408333	0.5	0.048500
9.416667	0.5	0.048375
9.425000	0.5	0.047875
9.433333	0.5	0.047500
9.441667	0.5	0.047125
9.450000	0.5	0.046500
9.458333	0.5	0.046500
9.466667	0.5	0.046250
9.475000	0.5	0.045750
9.483333	0.5	0.045875
9.491667	0.5	0.045875
9.500000	0.5	0.046000
9.508333	0.5	0.046375
9.516667	0.5	0.047250
9.525000	0.5	0.048000
9.533333	0.5	0.048750
9.541667	0.5	0.049375
9.550000	0.5	0.050750
9.558333	0.5	0.052250
9.566667	0.5	0.054000
9.575000	0.5	0.055875
9.583333	0.5	0.057375
9.591667	0.5	0.058875
9.600000	0.5	0.060250
9.608333	0.5	0.061875
9.616667	0.5	0.063375
9.625000	0.5	0.064500
9.633333	0.5	0.066000
9.641667	0.5	0.067250
9.650000	0.5	0.069000
9.658333	0.5	0.070250
9.666667	0.5	0.071500
9.675000	0.5	0.072375
9.683333	0.5	0.073625
9.691667	0.5	0.074500
9.700000	0.5	0.075125
9.708333	0.5	0.075875
9.716667	0.5	0.076000
9.725000	0.5	0.076500
9.733333	0.5	0.076625
9.741667	0.5	0.077000
9.750000	0.5	0.077125
9.758333	0.5	0.076500
9.766667	0.5	0.076000
9.775000	0.5	0.075250
9.783333	0.5	0.074750
9.791667	0.5	0.074625
9.800000	0.5	0.074500
9.808333	0.5	0.074125
9.816667	0.5	0.073750
9.825000	0.5	0.073125
9.833333	0.5	0.073250
9.841667	0.5	0.073500
9.850000	0.5	0.073500
9.858333	0.5	0.073125
9.866667	0.5	0.073250
9.875000	0.5	0.073250
9.883333	0.5	0.072875
9.891667	0.5	0.072375
9.900000	0.5	0.072125
9.908333	0.5	0.071375
9.916667	0.5	0.070875
9.925000	0.5	0.070250
9.933333	0.5	0.069750
9.941667	0.5	0.068750
9.950000	0.5	0.068000
9.958333	0.5	0.066625
9.966667	0.5	0.065250
9.975000	0.5	0.063875
9.983333	0.5	0.062500
9.991667	0.5	0.060750
10.000000	0.5	0.059250
10.008333	0.5	0.058000
10.016667	0.5	0.056625
10.025000	0.5	0.055125
10.033333	0.5	0.052750
10.041667	0.5	0.051250
10.050000	0.5	0.049625
10.058333	0.5	0.048000
10.066667	0.5	0.046125
10.075000	0.5	0.044500
10.083333	0.5	0.043125
10.091667	0.5	0.042250
10.100000	0.5	0.041000
10.108333	0.5	0.040625
10.116667	0.5	0.040625
10.125000	0.5	0.040500
10.133333	0.5	0.040875
10.141667	0.5	0.041000
10.150000	0.5	0.041625
10.158333	0.5	0.042500
10.166667	0.5	0.043750
10.175000	0.5	0.045375
10.183333	0.5	0.047875
10.191667	0.5	0.050250
10.200000	0.5	0.053250
10.208333	0.5	0.056125
10.216667	0.5	0.059875
10.225000	0.5	0.063625
10.233333	0.5	0.067250
10.241667	0.5	0.070375
10.250000	0.5	0.073875
10.258333	0.5	0.077250
10.266667	0.5	0.080250
10.275000	0.5	0.082875
10.283333	0.5	0.084625
10.291667	0.5	0.086000
10.300000	0.5	0.086875
10.308333	0.5	0.087750
10.316667	0.5	0.087875
10.325000	0.5	0.087000
10.333333	0.5	0.086250
10.341667	0.5	0.084625
10.350000	0.5	0.083000
10.358333	0.5	0.081375
10.366667	0.5	0.079250
10.375000	0.5	0.076875
10.383333	0.5	0.074875
10.391667	0.5	0.073250
10.400000	0.5	0.070875
10.408333	0.5	0.068750
10.416667	0.5	0.067250
10.425000	0.5	0.065625
10.433333	0.5	0.064500
10.441667	0.5	0.063500
10.450000	0.5	0.062875
10.458333	0.5	0.062625
10.466667	0.5	0.063125
10.475000	0.5	0.064000
10.483333	0.5	0.064625
10.491667	0.5	0.065250
10.500000	0.5	0.065875
10.508333	0.5	0.067625
10.516667	0.5	0.069250
10.525000	0.5	0.070625
10.533333	0.5	0.072375
10.541667	0.5	0.073750
10.550000	0.5	0.075250
10.558333	0.5	0.076375
10.566667	0.5	0.077250
10.575000	0.5	0.078375
10.583333	0.5	0.078875
10.591667	0.5	0.079000
10.600000	0.5	0.078875
10.608333	0.5	0.078500
10.616667	0.5	0.078250
10.625000	0.5	0.076625
10.633333	0.5	0.075375
10.641667	0.5	0.073750
10.650000	0.5	0.072125
10.658333	0.5	0.070375
10.666667	0.5	0.068375
10.675000	0.5	0.066000
10.683333	0.5	0.063750
10.691667	0.5	0.061250
10.700000	0.5	0.058750
10.708333	0.5	0.056250
10.716667	0.5	0.053500
10.725000	0.5	0.051250
10.733333	0.5	0.048625
10.741667	0.5	0.046625
10.750000	0.5	0.044750
10.758333	0.5	0.042625
10.766667	0.5	0.040875
10.775000	0.5	0.039375
10.783333	0.5	0.037875
10.791667	0.5	0.036375
10.800000	0.5	0.034875
10.808333	0.5	0.034000
10.816667	0.5	0.033375
10.825000	0.5	0.032875
10.833333	0.5	0.032125
10.841667	0.5	0.031625
10.850000	0.5	0.031500
10.858333	0.5	0.031625
10.866667	0.5	0.032000
10.875000	0.5	0.032500
10.883333	0.5	0.033125
10.891667	0.5	0.033875
10.900000	0.5	0.034250
10.908333	0.5	0.034875
10.916667	0.5	0.036250
10.925000	0.5	0.037625
10.933333	0.5	0.038875
10.941667	0.5	0.040375
10.950000	0.5	0.041625
10.958333	0.5	0.043125
10.966667	0.5	0.045375
10.975000	0.5	0.047125
10.983333	0.5	0.048750
10.991667	0.5	0.051375
11.000000	0.5	0.053375
11.008333	0.5	0.055125
11.016667	0.5	0.057000
11.025000	0.5	0.058750
11.033333	0.5	0.060000
11.041667	0.5	0.061750
11.050000	0.5	0.063250
11.058333	0.5	0.064250
11.066667	0.5	0.065125
11.075000	0.5	0.065500
11.083333	0.5	0.065500
11.091667	0.5	0.065875
11.100000	0.5	0.065375
11.108333	0.5	0.064625
11.116667	0.5	0.063500
11.125000	0.5	0.062125
11.133333	0.5	0.060500
11.141667	0.5	0.059250
11.150000	0.5	0.057625
11.158333	0.5	0.055750
11.166667	0.5	0.053625
11.175000	0.5	0.051375
11.183333	0.5	0.049250
11.191667	0.5	0.047375
11.200000	0.5	0.045125
11.208333	0.5	0.042875
11.216667	0.5	0.041000
11.225000	0.5	0.038750
11.233333	0.5	0.036750
11.241667	0.5	0.035125
11.250000	0.5	0.033500
11.258333	0.5	0.031500
11.266667	0.5	0.030125
11.275000	0.5	0.028875
11.283333	0.5	0.027875
11.291667	0.5	0.026500
11.300000	0.5	0.025500
11.308333	0.5	0.024500
11.316667	0.5	0.023125
11.325000	0.5	0.022250
11.333333	0.5	0.021125
11.341667	0.5	0.020125
11.350000	0.5	0.019500
11.358333	0.5	0.019250
11.366667	0.5	0.019000
11.375000	0.5	0.018500
11.383333	0.5	0.018125
11.391667	0.5	0.017500
11.400000	0.5	0.017000
11.408333	0.5	0.016625
11.416667	0.5	0.016250
11.425000	0.5	0.016125
11.433333	0.5	0.015625
11.441667	0.5	0.015125
11.450000	0.5	0.014875
11.458333	0.5	0.014500
11.466667	0.5	0.014125
11.475000	0.5	0.013500
11.483333	0.5	0.013125
11.491667	0.5	0.012500
11.500000	0.5	0.012375
11.508333	0.5	0.012250
11.516667	0.5	0.011750
11.525000	0.5	0.011500
11.533333	0.5	0.010875
11.541667	0.5	0.010500
11.550000	0.5	0.010500
11.558333	0.5	0.010125
11.566667	0.5	0.010125
11.575000	0.5	0.010125
11.583333	0.5	0.010250
11.591667	0.5	0.010625
11.600000	0.5	0.010375
11.608333	0.5	0.010000
11.616667	0.5	0.010250
11.625000	0.5	0.010500
11.633333	0.5	0.010250
11.641667	0.5	0.009875
11.650000	0.5	0.009750
11.658333	0.5	0.009750
11.666667	0.5	0.009875
11.675000	0.5	0.009750
11.683333	0.5	0.009625
11.691667	0.5	0.009875
11.700000	0.5	0.009875
11.708333	0.5	0.009875
11.716667	0.5	0.010000
11.725000	0.5	0.010625
11.733333	0.5	0.010875
11.741667	0.5	0.010750
11.750000	0.5	0.011125
11.758333	0.5	0.011500
11.766667	0.5	0.011625
11.775000	0.5	0.011875
11.783333	0.5	0.011750
11.791667	0.5	0.011625
11.800000	0.5	0.012125
11.808333	0.5	0.012000
11.816667	0.5	0.012625
11.825000	0.5	0.013250
11.833333	0.5	0.013625
11.841667	0.5	0.013875
11.850000	0.5	0.014250
11.858333	0.5	0.014875
11.866667	0.5	0.015375
11.875000	0.5	0.015625
11.883333	0.5	0.016500
11.891667	0.5	0.017125
11.900000	0.5	0.017750
11.908333	0.5	0.018750
11.916667	0.5	0.019625
11.925000	0.5	0.020750
11.933333	0.5	0.022000
11.941667	0.5	0.022875
11.950000	0.5	0.023250
11.958333	0.5	0.023750
11.966667	0.5	0.024125
11.975000	0.5	0.024625
11.983333	0.5	0.025125
11.991667	0.5	0.025750
12.000000	0.5	0.026125
12.008333	0.5	0.026250
12.016667	0.5	0.026250
12.025000	0.5	0.026875
12.033333	0.5	0.027000
12.041667	0.5	0.027250
12.050000	0.5	0.027000
12.058333	0.5	0.026750
12.066667	0.5	0.026500
12.075000	0.5	0.026625
12.083333	0.5	0.026750
12.091667	0.5	0.026625
12.100000	0.5	0.026500
12.108333	0.5	0.026000
12.116667	0.5	0.025500
12.125000	0.5	0.024875
12.133333	0.5	0.024500
12.141667	0.5	0.024250
12.150000	0.5	0.023875
12.158333	0.5	0.023625
12.166667	0.5	0.023375
12.175000	0.5	0.023500
12.183333	0.5	0.023875
12.191667	0.5	0.023625
12.200000	0.5	0.023750
12.208333	0.5	0.023750
12.216667	0.5	0.024375
12.225000	0.5	0.025125
12.233333	0.5	0.025625
12.241667	0.5	0.026000
12.250000	0.5	0.027000
12.258333	0.5	0.027875
12.266667	0.5	0.028250
12.275000	0.5	0.028750
12.283333	0.5	0.029625
12.291667	0.5	0.030250
12.300000	0.5	0.030750
12.308333	0.5	0.032250
12.316667	0.5	0.033250
12.325000	0.5	0.034000
12.333333	0.5	0.034875
12.341667	0.5	0.035625
12.350000	0.5	0.036250
12.358333	0.5	0.036750
12.366667	0.5	0.036750
12.375000	0.5	0.036625
12.383333	0.5	0.036250
12.391667	0.5	0.036000
12.400000	0.5	0.035875
12.408333	0.5	0.035375
12.416667	0.5	0.034625
12.425000	0.5	0.033500
12.433333	0.5	0.032500
12.441667	0.5	0.031125
12.450000	0.5	0.029375
12.458333	0.5	0.027875
12.466667	0.5	0.026500
12.475000	0.5	0.024875
12.483333	0.5	0.023125
12.491667	0.5	0.021625
12.500000	0.5	0.020375
12.508333	0.5	0.019125
12.516667	0.5	0.017875
12.525000	0.5	0.016500
12.533333	0.5	0.015375
12.541667	0.5	0.014500
12.550000	0.5	0.013500
12.558333	0.5	0.012500
12.566667	0.5	0.011750
12.575000	0.5	0.011375
12.583333	0.5	0.010750
12.591667	0.5	0.010500
12.600000	0.5	0.010500
12.608333	0.5	0.009625
12.616667	0.5	0.009125
12.625000	0.5	0.009250
12.633333	0.5	0.009000
12.641667	0.5	0.008750
12.650000	0.5	0.008000
12.658333	0.5	0.007250
12.666667	0.5	0.006500
12.675000	0.5	0.006375
12.683333	0.5	0.006125
12.691667	0.5	0.005750
12.700000	0.5	0.005375
12.708333	0.5	0.005125
12.716667	0.5	0.004875
12.725000	0.5	0.004500
12.733333	0.5	0.003875
12.741667	0.5	0.003000
12.750000	0.5	0.002500
12.758333	0.5	0.002250
12.766667	0.5	0.001875
12.775000	0.5	0.001500
12.783333	0.5	0.001500
12.791667	0.5	0.001375
12.800000	0.5	0.000625
12.808333	0.5	0.000750
12.816667	0.5	0.000750
12.825000	0.5	0.000875
12.833333	0.5	0.001000
12.841667	0.5	0.001125
12.850000	0.5	0.001125
12.858333	0.5	0.001375
12.866667	0.5	0.001375
12.875000	0.5	0.001500
12.883333	0.5	0.001625
12.891667	0.5	0.001500
12.900000	0.5	0.001125
12.908333	0.5	0.001250
12.916667	0.5	0.001375
12.925000	0.5	0.001625
12.933333	0.5	0.002375
12.941667	0.5	0.002750
12.950000	0.5	0.003125
12.958333	0.5	0.003625
12.966667	0.5	0.003500
12.975000	0.5	0.003250
12.983333	0.5	0.003250
12.991667	0.5	0.003500
13.000000	0.5	0.003625
13.008333	0.5	0.003875
13.016667	0.5	0.003750
13.025000	0.5	0.003875
13.033333	0.5	0.003875
13.041667	0.5	0.003875
13.050000	0.5	0.003875
13.058333	0.5	0.003875
13.066667	0.5	0.003750
13.075000	0.5	0.003250
13.083333	0.5	0.003625
13.091667	0.5	0.003625
13.100000	0.5	0.003500
13.108333	0.5	0.003375
13.116667	0.5	0.003250
13.125000	0.5	0.003250
13.133333	0.5	0.003125
13.141667	0.5	0.003500
13.150000	0.5	0.003250
13.158333	0.5	0.003250
13.166667	0.5	0.003375
13.175000	0.5	0.003250
13.183333	0.5	0.003000
13.191667	0.5	0.003125
13.200000	0.5	0.003125
13.208333	0.5	0.002875
13.216667	0.5	0.002875
13.225000	0.5	0.003000
13.233333	0.5	0.002875
13.241667	0.5	0.003000
13.250000	0.5	0.003500
13.258333	0.5	0.003875
13.266667	0.5	0.004000
13.275000	0.5	0.004375
13.283333	0.5	0.004625
13.291667	0.5	0.005000
13.300000	0.5	0.005375
13.308333	0.5	0.005125
13.316667	0.5	0.005375
13.325000	0.5	0.005625
13.333333	0.5	0.006125
13.341667	0.5	0.006750
13.350000	0.5	0.007250
13.358333	0.5	0.007375
13.366667	0.5	0.007750
13.375000	0.5	0.008625
13.383333	0.5	0.008875
13.391667	0.5	0.009250
13.400000	0.5	0.010000
13.408333	0.5	0.010625
13.416667	0.5	0.011125
13.425000	0.5	0.011000
13.433333	0.5	0.011500
13.441667	0.5	0.012625
13.450000	0.5	0.013125
13.458333	0.5	0.013750
13.466667	0.5	0.014750
13.475000	0.5	0.015250
13.483333	0.5	0.015625
13.491667	0.5	0.016125
13.500000	0.5	0.016250
13.508333	0.5	0.016875
13.516667	0.5	0.017125
13.525000	0.5	0.017750
13.533333	0.5	0.018250
13.541667	0.5	0.019000
13.550000	0.5	0.019750
13.558333	0.5	0.020375
13.566667	0.5	0.021250
13.575000	0.5	0.021625
13.583333	0.5	0.022000
13.591667	0.5	0.022000
13.600000	0.5	0.022375
13.608333	0.5	0.023000
13.616667	0.5	0.023375
13.625000	0.5	0.023625
13.633333	0.5	0.024000
13.641667	0.5	0.024375
13.650000	0.5	0.024750
13.658333	0.5	0.025000
13.666667	0.5	0.025500
13.675000	0.5	0.026250
13.683333	0.5	0.027250
13.691667	0.5	0.027625
13.700000	0.5	0.028000
13.708333	0.5	0.028250
13.716667	0.5	0.028750
13.725000	0.5	0.029500
13.733333	0.5	0.030000
13.741667	0.5	0.030625
13.750000	0.5	0.031500
13.758333	0.5	0.031875
13.766667	0.5	0.032250
13.775000	0.5	0.032750
13.783333	0.5	0.033375
13.791667	0.5	0.033500
13.800000	0.5	0.033625
13.808333	0.5	0.033875
13.816667	0.5	0.034500
13.825000	0.5	0.034625
13.833333	0.5	0.035000
13.841667	0.5	0.035000
13.850000	0.5	0.035125
13.858333	0.5	0.035375
13.866667	0.5	0.035750
13.875000	0.5	0.035500
13.883333	0.5	0.035375
13.891667	0.5	0.035625
13.900000	0.5	0.035750
13.908333	0.5	0.035875
13.916667	0.5	0.036000
13.925000	0.5	0.035625
13.933333	0.5	0.035750
13.941667	0.5	0.035000
13.950000	0.5	0.034375
13.958333	0.5	0.034000
13.966667	0.5	0.033500
13.975000	0.5	0.032750
13.983333	0.5	0.031875
13.991667	0.5	0.031625
14.000000	0.5	0.030875
14.008333	0.5	0.030125
14.016667	0.5	0.029500
14.025000	0.5	0.028875
14.033333	0.5	0.028375
14.041667	0.5	0.027625
14.050000	0.5	0.026875
14.058333	0.5	0.026375
14.066667	0.5	0.025875
14.075000	0.5	0.024875
14.083333	0.5	0.023875
14.091667	0.5	0.023500
14.100000	0.5	0.022500
14.108333	0.5	0.022125
14.116667	0.5	0.022125
14.125000	0.5	0.021500
14.133333	0.5	0.021125
14.141667	0.5	0.020500
14.150000	0.5	0.020250
14.158333	0.5	0.019625
14.166667	0.5	0.019000
14.175000	0.5	0.018875
14.183333	0.5	0.018750
14.191667	0.5	0.018000
14.200000	0.5	0.017750
14.208333	0.5	0.017875
14.216667	0.5	0.017875
14.225000	0.5	0.018375
14.233333	0.5	0.018500
14.241667	0.5	0.018625
14.250000	0.5	0.018875
14.258333	0.5	0.019000
14.266667	0.5	0.019000
14.275000	0.5	0.019375
14.283333	0.5	0.019250
14.291667	0.5	0.019500
14.300000	0.5	0.019500
14.308333	0.5	0.019875
14.316667	0.5	0.020375
14.325000	0.5	0.020625
14.333333	0.5	0.021125
14.341667	0.5	0.021375
14.350000	0.5	0.021375
14.358333	0.5	0.021375
14.366667	0.5	0.021750
14.375000	0.5	0.022375
14.383333	0.5	0.022875
14.391667	0.5	0.022625
14.400000	0.5	0.022875
14.408333	0.5	0.023000
14.416667	0.5	0.023250
14.425000	0.5	0.023750
14.433333	0.5	0.023875
14.441667	0.5	0.024000
14.450000	0.5	0.024125
14.458333	0.5	0.023875
14.466667	0.5	0.023750
14.475000	0.5	0.023750
14.483333	0.5	0.023250
14.491667	0.5	0.023375
14.500000	0.5	0.023500
14.508333	0.5	0.023250
14.516667	0.5	0.023125
14.525000	0.5	0.023125
14.533333	0.5	0.022750
14.541667	0.5	0.022250
14.550000	0.5	0.022125
14.558333	0.5	0.021875
14.566667	0.5	0.021625
14.575000	0.5	0.021375
14.583333	0.5	0.021250
14.591667	0.5	0.021000
14.600000	0.5	0.020750
14.608333	0.5	0.020375
14.616667	0.5	0.020250
14.625000	0.5	0.020375
14.633333	0.5	0.020375
14.641667	0.5	0.020125
14.650000	0.5	0.019625
14.658333	0.5	0.018875
14.666667	0.5	0.019000
14.675000	0.5	0.019125
14.683333	0.5	0.018875
14.691667	0.5	0.018500
14.700000	0.5	0.018125
14.708333	0.5	0.018000
14.716667	0.5	0.017750
14.725000	0.5	0.018000
14.733333	0.5	0.017875
14.741667	0.5	0.017875
14.750000	0.5	0.017750
14.758333	0.5	0.017750
14.766667	0.5	0.018000
14.775000	0.5	0.018250
14.783333	0.5	0.019125
14.791667	0.5	0.019000
14.800000	0.5	0.019375
14.808333	0.5	0.019750
14.816667	0.5	0.019875
14.825000	0.5	0.020375
14.833333	0.5	0.021125
14.841667	0.5	0.021500
14.850000	0.5	0.022000
14.858333	0.5	0.022750
14.866667	0.5	0.022625
14.875000	0.5	0.023000
14.883333	0.5	0.023000
14.891667	0.5	0.023250
14.900000	0.5	0.023750
14.908333	0.5	0.024000
14.916667	0.5	0.024500
14.925000	0.5	0.024500
14.933333	0.5	0.024375
14.941667	0.5	0.024250
14.950000	0.5	0.023750
14.958333	0.5	0.023500
14.966667	0.5	0.023500
14.975000	0.5	0.023250
14.983333	0.5	0.022125
14.991667	0.5	0.021250
15.000000	0.5	0.020375
15.008333	0.5	0.019750
15.016667	0.5	0.019250
15.025000	0.5	0.018375
15.033333	0.5	0.016875
15.041667	0.5	0.015375
15.050000	0.5	0.013875
15.058333	0.5	0.013125
15.066667	0.5	0.012250
15.075000	0.5	0.011500
15.083333	0.5	0.010625
15.091667	0.5	0.009250
15.100000	0.5	0.008125
15.108333	0.5	0.007500
15.116667	0.5	0.006750
15.125000	0.5	0.006125
15.133333	0.5	0.005000
15.141667	0.5	0.004125
15.150000	0.5	0.003625
15.158333	0.5	0.003125
15.166667	0.5	0.002875
15.175000	0.5	0.002375
15.183333	0.5	0.002125
15.191667	0.5	0.002000
15.200000	0.5	0.001875
15.208333	0.5	0.001375
15.216667	0.5	0.001250
15.225000	0.5	0.001375
15.233333	0.5	0.001375
15.241667	0.5	0.001750
15.250000	0.5	0.002125
15.258333	0.5	0.002250
15.266667	0.5	0.002500
15.275000	0.5	0.002875
15.283333	0.5	0.003250
15.291667	0.5	0.003750
15.300000	0.5	0.004000
15.308333	0.5	0.004250
15.316667	0.5	0.004625
15.325000	0.5	0.005000
15.333333	0.5	0.005125
15.341667	0.5	0.005500
15.350000	0.5	0.005625
15.358333	0.5	0.005500
15.366667	0.5	0.006000
15.375000	0.5	0.006000
15.383333	0.5	0.006250
15.391667	0.5	0.006625
15.400000	0.5	0.007125
15.408333	0.5	0.007500
15.416667	0.5	0.008500
15.425000	0.5	0.009125
15.433333	0.5	0.009500
15.441667	0.5	0.009625
15.450000	0.5	0.009875
15.458333	0.5	0.010000
15.466667	0.5	0.010500
15.475000	0.5	0.010750
15.483333	0.5	0.010375
15.491667	0.5	0.010375
15.500000	0.5	0.010875
15.508333	0.5	0.011375
15.516667	0.5	0.011625
15.525000	0.5	0.011500
15.533333	0.5	0.011500
15.541667	0.5	0.011500
15.550000	0.5	0.011375
15.558333	0.5	0.011250
15.566667	0.5	0.011250
15.575000	0.5	0.011000
15.583333	0.5	0.011000
15.591667	0.5	0.010875
15.600000	0.5	0.011000
15.608333	0.5	0.011000
15.616667	0.5	0.010625
15.625000	0.5	0.010500
15.633333	0.5	0.010125
15.641667	0.5	0.009875
15.650000	0.5	0.009375
15.658333	0.5	0.008875
15.666667	0.5	0.008375
15.675000	0.5	0.008500
15.683333	0.5	0.008625
15.691667	0.5	0.008500
15.700000	0.5	0.008375
15.708333	0.5	0.008000
15.716667	0.5	0.007875
15.725000	0.5	0.007625
15.733333	0.5	0.007625
15.741667	0.5	0.007750
15.750000	0.5	0.007625
15.758333	0.5	0.007375
15.766667	0.5	0.007125
15.775000	0.5	0.007125
15.783333	0.5	0.006375
15.791667	0.5	0.005750
15.800000	0.5	0.005750
15.808333	0.5	0.005375
15.816667	0.5	0.005375
15.825000	0.5	0.005375
15.833333	0.5	0.005500
15.841667	0.5	0.005125
15.850000	0.5	0.005125
15.858333	0.5	0.005625
15.866667	0.5	0.005500
15.875000	0.5	0.005250
15.883333	0.5	0.005125
15.891667	0.5	0.005000
15.900000	0.5	0.004875
15.908333	0.5	0.005000
15.916667	0.5	0.004875
15.925000	0.5	0.004375
15.933333	0.5	0.004500
15.941667	0.5	0.004750
15.950000	0.5	0.004875
15.958333	0.5	0.005000
15.966667	0.5	0.005250
15.975000	0.5	0.005500
15.983333	0.5	0.005625
15.991667	0.5	0.005500
16.000000	0.5	0.005250
16.008333	0.5	0.005000
16.016667	0.5	0.005375
16.025000	0.5	0.005500
16.033333	0.5	0.006000
16.041667	0.5	0.006125
16.050000	0.5	0.006125
16.058333	0.5	0.006125
16.066667	0.5	0.006250
16.075000	0.5	0.006250
16.083333	0.5	0.006375
16.091667	0.5	0.006375
16.100000	0.5	0.006375
16.108333	0.5	0.006125
16.116667	0.5	0.006375
16.125000	0.5	0.007000
16.133333	0.5	0.007250
16.141667	0.5	0.007250
16.150000	0.5	0.007500
16.158333	0.5	0.007750
16.166667	0.5	0.007750
16.175000	0.5	0.007750
16.183333	0.5	0.007875
16.191667	0.5	0.008375
16.200000	0.5	0.008750
16.208333	0.5	0.008500
16.216667	0.5	0.008750
16.225000	0.5	0.009125
16.233333	0.5	0.009125
16.241667	0.5	0.009125
16.250000	0.5	0.008750
16.258333	0.5	0.008250
16.266667	0.5	0.008375
16.275000	0.5	0.008625
16.283333	0.5	0.008625
16.291667	0.5	0.008500
16.300000	0.5	0.008375
16.308333	0.5	0.008250
16.316667	0.5	0.008625
16.325000	0.5	0.008750
16.333333	0.5	0.008250
16.341667	0.5	0.008000
16.350000	0.5	0.007875
16.358333	0.5	0.008125
16.366667	0.5	0.008000
16.375000	0.5	0.007750
16.383333	0.5	0.007375
16.391667	0.5	0.007375
16.400000	0.5	0.007000
16.408333	0.5	0.006875
16.416667	0.5	0.006750
16.425000	0.5	0.006500
16.433333	0.5	0.006375
16.441667	0.5	0.006625
16.450000	0.5	0.006875
16.458333	0.5	0.006750
16.466667	0.5	0.006750
16.475000	0.5	0.006625
16.483333	0.5	0.006500
16.491667	0.5	0.005875
16.500000	0.5	0.005875
16.508333	0.5	0.005750
16.516667	0.5	0.005500
16.525000	0.5	0.005750
16.533333	0.5	0.005875
16.541667	0.5	0.006000
16.550000	0.5	0.006125
16.558333	0.5	0.006125
16.566667	0.5	0.005750
16.575000	0.5	0.005500
16.583333	0.5	0.005250
16.591667	0.5	0.004750
16.600000	0.5	0.004750
16.608333	0.5	0.004875
16.616667	0.5	0.005000
16.625000	0.5	0.005000
16.633333	0.5	0.005250
16.641667	0.5	0.005125
16.650000	0.5	0.005250
16.658333	0.5	0.005250
16.666667	0.5	0.005000
16.675000	0.5	0.004625
16.683333	0.5	0.004625
16.691667	0.5	0.004375
16.700000	0.5	0.004500
16.708333	0.5	0.004750
16.716667	0.5	0.005375
16.725000	0.5	0.005500
16.733333	0.5	0.005625
16.741667	0.5	0.006000
16.750000	0.5	0.006125
16.758333	0.5	0.006375
16.766667	0.5	0.006625
16.775000	0.5	0.007000
16.783333	0.5	0.007750
16.791667	0.5	0.008125
16.800000	0.5	0.008625
16.808333	0.5	0.008875
16.816667	0.5	0.008875
16.825000	0.5	0.009250
16.833333	0.5	0.009625
16.841667	0.5	0.010000
16.850000	0.5	0.010125
16.858333	0.5	0.010500
16.866667	0.5	0.011375
16.875000	0.5	0.011625
16.883333	0.5	0.012375
16.891667	0.5	0.013000
16.900000	0.5	0.013500
16.908333	0.5	0.014000
16.916667	0.5	0.014125
16.925000	0.5	0.014875
16.933333	0.5	0.014750
16.941667	0.5	0.014750
16.950000	0.5	0.015125
16.958333	0.5	0.015250
16.966667	0.5	0.015375
16.975000	0.5	0.015500
16.983333	0.5	0.015375
16.991667	0.5	0.015125
17.000000	0.5	0.015000
17.008333	0.5	0.014875
17.016667	0.5	0.014750
17.025000	0.5	0.014125
17.033333	0.5	0.013625
17.041667	0.5	0.013125
17.050000	0.5	0.012375
17.058333	0.5	0.011250
17.066667	0.5	0.010250
17.075000	0.5	0.009125
17.083333	0.5	0.007750
17.091667	0.5	0.006250
17.100000	0.5	0.004500
17.108333	0.5	0.002625
17.116667	0.5	0.000875
17.125000	0.5	-0.001000
17.133333	0.5	-0.003250
17.141667	0.5	-0.006000
17.150000	0.5	-0.008500
17.158333	0.5	-0.011625
17.166667	0.5	-0.015125
17.175000	0.5	-0.018625
17.183333	0.5	-0.022500
17.191667	0.5	-0.026500
17.200000	0.5	-0.030875
17.208333	0.5	-0.035375
17.216667	0.5	-0.039750
17.225000	0.5	-0.044375
17.233333	0.5	-0.049000
17.241667	0.5	-0.054000
17.250000	0.5	-0.059125
17.258333	0.5	-0.064375
17.266667	0.5	-0.069375
17.275000	0.5	-0.074250
17.283333	0.5	-0.078750
17.291667	0.5	-0.083250
17.300000	0.5	-0.087125
17.308333	0.5	-0.090750
17.316667	0.5	-0.094375
17.325000	0.5	-0.097250
17.333333	0.5	-0.100125
17.341667	0.5	-0.102250
17.350000	0.5	-0.103750
17.358333	0.5	-0.104750
17.366667	0.5	-0.104875
17.375000	0.5	-0.104875
17.383333	0.5	-0.104250
17.391667	0.5	-0.103625
17.400000	0.5	-0.102875
17.408333	0.5	-0.101000
17.416667	0.5	-0.098500
17.425000	0.5	-0.095375
17.433333	0.5	-0.092375
17.441667	0.5	-0.089375
17.450000	0.5	-0.085750
17.458333	0.5	-0.081375
17.466667	0.5	-0.077125
17.475000	0.5	-0.073000
17.483333	0.5	-0.068875
17.491667	0.5	-0.064750
17.500000	0.5	-0.060875
17.508333	0.5	-0.056875
17.516667	0.5	-0.052375
17.525000	0.5	-0.048000
17.533333	0.5	-0.044375
17.541667	0.5	-0.041000
17.550000	0.5	-0.036875
17.558333	0.5	-0.033375
17.566667	0.5	-0.030125
17.575000	0.5	-0.027125
17.583333	0.5	-0.024375
17.591667	0.5	-0.022000
17.600000	0.5	-0.019000
17.608333	0.5	-0.016750
17.616667	0.5	-0.014375
17.625000	0.5	-0.013000
17.633333	0.5	-0.011625
17.641667	0.5	-0.009500
17.650000	0.5	-0.008000
17.658333	0.5	-0.006625
17.666667	0.5	-0.005250
17.675000	0.5	-0.003750
17.683333	0.5	-0.002250
17.691667	0.5	-0.001250
17.700000	0.5	-0.000625
17.708333	0.5	0.000000
17.716667	0.5	0.000625
17.725000	0.5	0.001375
17.733333	0.5	0.002125
17.741667	0.5	0.002375
17.750000	0.5	0.002625
17.758333	0.5	0.002750
17.766667	0.5	0.002250
17.775000	0.5	0.002500
17.783333	0.5	0.002625
17.791667	0.5	0.002875
17.800000	0.5	0.002875
17.808333	0.5	0.002625
17.816667	0.5	0.002375
17.825000	0.5	0.002250
17.833333	0.5	0.002375
17.841667	0.5	0.002500
17.850000	0.5	0.002000
17.858333	0.5	0.002000
17.866667	0.5	0.001750
17.875000	0.5	0.001375
17.883333	0.5	0.001125
17.891667	0.5	0.000875
17.900000	0.5	0.000125
17.908333	0.5	-0.000250
17.916667	0.5	-0.000500
17.925000	0.5	-0.000625
17.933333	0.5	-0.000875
17.941667	0.5	-0.001000
17.950000	0.5	-0.001500
17.958333	0.5	-0.001500
17.966667	0.5	-0.001500
17.975000	0.5	-0.002250
17.983333	0.5	-0.002500
17.991667	0.5	-0.002625
18.000000	0.5	-0.003500
18.008333	0.5	-0.003875
18.016667	0.5	-0.003625
18.025000	0.5	-0.003750
18.033333	0.5	-0.003875
18.041667	0.5	-0.003750
18.050000	0.5	-0.004125
18.058333	0.5	-0.004125
18.066667	0.5	-0.004125
18.075000	0.5	-0.004500
18.083333	0.5	-0.005000
18.091667	0.5	-0.005125
18.100000	0.5	-0.005625
18.108333	0.5	-0.006000
18.116667	0.5	-0.006875
18.125000	0.5	-0.007500
18.133333	0.5	-0.008375
18.141667	0.5	-0.009000
18.150000	0.5	-0.009375
18.158333	0.5	-0.009875
18.166667	0.5	-0.010625
18.175000	0.5	-0.011625
18.183333	0.5	-0.012375
18.191667	0.5	-0.013375
18.200000	0.5	-0.014375
18.208333	0.5	-0.015500
18.216667	0.5	-0.017000
18.225000	0.5	-0.018250
18.233333	0.5	-0.019125
18.241667	0.5	-0.020500
18.250000	0.5	-0.022250
18.258333	0.5	-0.023750
18.266667	0.5	-0.025625
18.275000	0.5	-0.027250
18.283333	0.5	-0.029000
18.291667	0.5	-0.031000
18.300000	0.5	-0.032750
18.308333	0.5	-0.034250
18.316667	0.5	-0.035500
18.325000	0.5	-0.037000
18.333333	0.5	-0.038625
18.341667	0.5	-0.040125
18.350000	0.5	-0.042125
18.358333	0.5	-0.043250
18.366667	0.5	-0.044625
18.375000	0.5	-0.046000
18.383333	0.5	-0.046875
18.391667	0.5	-0.047625
18.400000	0.5	-0.048750
18.408333	0.5	-0.049625
18.416667	0.5	-0.051000
18.425000	0.5	-0.051250
18.433333	0.5	-0.051250
18.441667	0.5	-0.051125
18.450000	0.5	-0.051125
18.458333	0.5	-0.050875
18.466667	0.5	-0.050625
18.475000	0.5	-0.050125
18.483333	0.5	-0.049375
18.491667	0.5	-0.048500
18.500000	0.5	-0.047750
18.508333	0.5	-0.046500
18.516667	0.5	-0.045375
18.525000	0.5	-0.043750
18.533333	0.5	-0.042375
18.541667	0.5	-0.040625
18.550000	0.5	-0.039250
18.558333	0.5	-0.037625
18.566667	0.5	-0.035875
18.575000	0.5	-0.034500
18.583333	0.5	-0.033125
18.591667	0.5	-0.031625
18.600000	0.5	-0.030000
18.608333	0.5	-0.028625
18.616667	0.5	-0.027125
18.625000	0.5	-0.025875
18.633333	0.5	-0.024750
18.641667	0.5	-0.023250
18.650000	0.5	-0.021875
18.658333	0.5	-0.020625
18.666667	0.5	-0.019625
18.675000	0.5	-0.018750
18.683333	0.5	-0.018250
18.691667	0.5	-0.017625
18.700000	0.5	-0.017125
18.708333	0.5	-0.016500
18.716667	0.5	-0.016000
18.725000	0.5	-0.015625
18.733333	0.5	-0.015000
18.741667	0.5	-0.014375
18.750000	0.5	-0.014250
18.758333	0.5	-0.013750
18.766667	0.5	-0.013625
18.775000	0.5	-0.013875
18.783333	0.5	-0.014000
18.791667	0.5	-0.014125
18.800000	0.5	-0.014250
18.808333	0.5	-0.014000
18.816667	0.5	-0.013875
18.825000	0.5	-0.013750
18.833333	0.5	-0.013875
18.841667	0.5	-0.014250
18.850000	0.5	-0.014125
18.858333	0.5	-0.014500
18.866667	0.5	-0.014750
18.875000	0.5	-0.014625
18.883333	0.5	-0.014750
18.891667	0.5	-0.014625
18.900000	0.5	-0.014625
18.908333	0.5	-0.014750
18.916667	0.5	-0.015000
18.925000	0.5	-0.014625
18.933333	0.5	-0.014875
18.941667	0.5	-0.015000
18.950000	0.5	-0.015375
18.958333	0.5	-0.015500
18.966667	0.5	-0.016125
18.975000	0.5	-0.016250
18.983333	0.5	-0.016500
18.991667	0.5	-0.016500
19.000000	0.5	-0.016375
19.008333	0.5	-0.016750
19.016667	0.5	-0.017000
19.025000	0.5	-0.017125
19.033333	0.5	-0.017625
19.041667	0.5	-0.017750
19.050000	0.5	-0.018125
19.058333	0.5	-0.018375
19.066667	0.5	-0.018375
19.075000	0.5	-0.017875
19.083333	0.5	-0.017875
19.091667	0.5	-0.018750
19.100000	0.5	-0.018500
19.108333	0.5	-0.018875
19.116667	0.5	-0.018625
19.125000	0.5	-0.018750
19.133333	0.5	-0.019250
19.141667	0.5	-0.019250
19.150000	0.5	-0.019375
19.158333	0.5	-0.020125
19.166667	0.5	-0.020875
19.175000	0.5	-0.021250
19.183333	0.5	-0.021750
19.191667	0.5	-0.022125
19.200000	0.5	-0.022375
19.208333	0.5	-0.022375
19.216667	0.5	-0.022250
19.225000	0.5	-0.022625
19.233333	0.5	-0.022875
19.241667	0.5	-0.023375
19.250000	0.5	-0.023625
19.258333	0.5	-0.023375
19.266667	0.5	-0.023750
19.275000	0.5	-0.024000
19.283333	0.5	-0.024625
19.291667	0.5	-0.024750
19.300000	0.5	-0.025125
19.308333	0.5	-0.025625
19.316667	0.5	-0.025875
19.325000	0.5	-0.025750
19.333333	0.5	-0.026250
19.341667	0.5	-0.026500
19.350000	0.5	-0.026750
19.358333	0.5	-0.026875
19.366667	0.5	-0.027125
19.375000	0.5	-0.027375
19.383333	0.5	-0.026750
19.391667	0.5	-0.026875
19.400000	0.5	-0.027000
19.408333	0.5	-0.027250
19.416667	0.5	-0.027375
19.425000	0.5	-0.027375
19.433333	0.5	-0.027500
19.441667	0.5	-0.027625
19.450000	0.5	-0.028250
19.458333	0.5	-0.028125
19.466667	0.5	-0.028125
19.475000	0.5	-0.028500
19.483333	0.5	-0.028875
19.491667	0.5	-0.029000
19.500000	0.5	-0.029000
19.508333	0.5	-0.029250
19.516667	0.5	-0.029500
19.525000	0.5	-0.029625
19.533333	0.5	-0.029750
19.541667	0.5	-0.030375
19.550000	0.5	-0.030625
19.558333	0.5	-0.030750
19.566667	0.5	-0.030875
19.575000	0.5	-0.031250
19.583333	0.5	-0.031625
19.591667	0.5	-0.032000
19.600000	0.5	-0.032250
19.608333	0.5	-0.032250
19.616667	0.5	-0.032875
19.625000	0.5	-0.033375
19.633333	0.5	-0.033625
19.641667	0.5	-0.033750
19.650000	0.5	-0.033750
19.658333	0.5	-0.034625
19.666667	0.5	-0.035000
19.675000	0.5	-0.035000
19.683333	0.5	-0.035500
19.691667	0.5	-0.035750
19.700000	0.5	-0.035875
19.708333	0.5	-0.035750
19.716667	0.5	-0.036125
19.725000	0.5	-0.036500
19.733333	0.5	-0.037250
19.741667	0.5	-0.037750
19.750000	0.5	-0.038000
19.758333	0.5	-0.038250
19.766667	0.5	-0.038625
19.775000	0.5	-0.039125
19.783333	0.5	-0.039500
19.791667	0.5	-0.040000
19.800000	0.5	-0.040375
19.808333	0.5	-0.039875
19.816667	0.5	-0.040250
19.825000	0.5	-0.041000
19.833333	0.5	-0.041500
19.841667	0.5	-0.042000
19.850000	0.5	-0.042500
19.858333	0.5	-0.043125
19.866667	0.5	-0.043625
19.875000	0.5	-0.044125
19.883333	0.5	-0.044625
19.891667	0.5	-0.044875
19.900000	0.5	-0.045125
19.908333	0.5	-0.045625
19.916667	0.5	-0.045875
19.925000	0.5	-0.046875
19.933333	0.5	-0.047625
19.941667	0.5	-0.048125
19.950000	0.5	-0.048625
19.958333	0.5	-0.049375
19.966667	0.5	-0.049875
19.975000	0.5	-0.050625
19.983333	0.5	-0.051750
19.991667	0.5	-0.051875
20.000000	0.5	-0.052875
20.008333	0.5	-0.053875
20.016667	0.5	-0.054500
20.025000	0.5	-0.055000
20.033333	0.5	-0.055250
20.041667	0.5	-0.055625
20.050000	0.5	-0.056125
20.058333	0.5	-0.056625
20.066667	0.5	-0.057250
20.075000	0.5	-0.057125
20.083333	0.5	-0.057625
20.091667	0.5	-0.057750
20.100000	0.5	-0.057500
20.108333	0.5	-0.058000
20.116667	0.5	-0.058875
20.125000	0.5	-0.059625
20.133333	0.5	-0.060250
20.141667	0.5	-0.060375
20.150000	0.5	-0.060625
20.158333	0.5	-0.061125
20.166667	0.5	-0.061125
20.175000	0.5	-0.061875
20.183333	0.5	-0.062375
20.191667	0.5	-0.062000
20.200000	0.5	-0.062000
20.208333	0.5	-0.061125
20.216667	0.5	-0.061750
20.225000	0.5	-0.062000
20.233333	0.5	-0.061625
20.241667	0.5	-0.061750
20.250000	0.5	-0.061875
20.258333	0.5	-0.061500
20.266667	0.5	-0.061125
20.275000	0.5	-0.060750
20.283333	0.5	-0.060250
20.291667	0.5	-0.060000
20.300000	0.5	-0.059625
20.308333	0.5	-0.059375
20.316667	0.5	-0.058625
20.325000	0.5	-0.057500
20.333333	0.5	-0.056875
20.341667	0.5	-0.056250
20.350000	0.5	-0.055875
20.358333	0.5	-0.055375
20.366667	0.5	-0.055000
20.375000	0.5	-0.054375
20.383333	0.5	-0.053875
20.391667	0.5	-0.053500
20.400000	0.5	-0.052875
20.408333	0.5	-0.052125
20.416667	0.5	-0.051125
20.425000	0.5	-0.050250
20.433333	0.5	-0.049500
20.441667	0.5	-0.048500
20.450000	0.5	-0.047375
20.458333	0.5	-0.046500
20.466667	0.5	-0.045625
20.475000	0.5	-0.044875
20.483333	0.5	-0.043875
20.491667	0.5	-0.042875
20.500000	0.5	-0.042250
20.508333	0.5	-0.041500
20.516667	0.5	-0.040375
20.525000	0.5	-0.039250
20.533333	0.5	-0.038375
20.541667	0.5	-0.037500
20.550000	0.5	-0.036250
20.558333	0.5	-0.035375
20.566667	0.5	-0.034625
20.575000	0.5	-0.034000
20.583333	0.5	-0.032625
20.591667	0.5	-0.031500
20.600000	0.5	-0.030250
20.608333	0.5	-0.029625
20.616667	0.5	-0.028875
20.625000	0.5	-0.027750
20.633333	0.5	-0.026250
20.641667	0.5	-0.025500
20.650000	0.5	-0.024875
20.658333	0.5	-0.024125
20.666667	0.5	-0.023375
20.675000	0.5	-0.022750
20.683333	0.5	-0.022125
20.691667	0.5	-0.022125
20.700000	0.5	-0.021375
20.708333	0.5	-0.020000
20.716667	0.5	-0.019375
20.725000	0.5	-0.019000
20.733333	0.5	-0.018625
20.741667	0.5	-0.018125
20.750000	0.5	-0.017750
20.758333	0.5	-0.017375
20.766667	0.5	-0.017125
20.775000	0.5	-0.016750
20.783333	0.5	-0.016500
20.791667	0.5	-0.016375
20.800000	0.5	-0.016250
20.808333	0.5	-0.016250
20.816667	0.5	-0.016375
20.825000	0.5	-0.016750
20.833333	0.5	-0.016625
20.841667	0.5	-0.016875
20.850000	0.5	-0.017000
20.858333	0.5	-0.017125
20.866667	0.5	-0.017000
20.875000	0.5	-0.017000
20.883333	0.5	-0.017500
20.891667	0.5	-0.017875
20.900000	0.5	-0.018125
20.908333	0.5	-0.018250
20.916667	0.5	-0.018500
20.925000	0.5	-0.018625
20.933333	0.5	-0.018750
20.941667	0.5	-0.018875
20.950000	0.5	-0.018625
20.958333	0.5	-0.018500
20.966667	0.5	-0.018125
20.975000	0.5	-0.017875
20.983333	0.5	-0.018000
20.991667	0.5	-0.018125
21.000000	0.5	-0.018375
21.008333	0.5	-0.018250
21.016667	0.5	-0.017875
21.025000	0.5	-0.018125
21.033333	0.5	-0.017750
21.041667	0.5	-0.017750
21.050000	0.5	-0.018000
21.058333	0.5	-0.017750
21.066667	0.5	-0.017875
21.075000	0.5	-0.017750
21.083333	0.5	-0.017625
21.091667	0.5	-0.017750
21.100000	0.5	-0.017750
21.108333	0.5	-0.017875
21.116667	0.5	-0.018375
21.125000	0.5	-0.018375
21.133333	0.5	-0.018500
21.141667	0.5	-0.019000
21.150000	0.5	-0.019125
21.158333	0.5	-0.019000
21.166667	0.5	-0.019250
21.175000	0.5	-0.019250
21.183333	0.5	-0.019875
21.191667	0.5	-0.019875
21.200000	0.5	-0.020625
21.208333	0.5	-0.020750
21.216667	0.5	-0.021000
21.225000	0.5	-0.021000
21.233333	0.5	-0.021375
21.241667	0.5	-0.021500
21.250000	0.5	-0.021875
21.258333	0.5	-0.022375
21.266667	0.5	-0.022625
21.275000	0.5	-0.022750
21.283333	0.5	-0.023250
21.291667	0.5	-0.023625
21.300000	0.5	-0.023625
21.308333	0.5	-0.024125
21.316667	0.5	-0.024375
21.325000	0.5	-0.024250
21.333333	0.5	-0.024500
21.341667	0.5	-0.024625
21.350000	0.5	-0.024625
21.358333	0.5	-0.024250
21.366667	0.5	-0.024375
21.375000	0.5	-0.024500
21.383333	0.5	-0.025125
21.391667	0.5	-0.025125
21.400000	0.5	-0.025625
21.408333	0.5	-0.025875
21.416667	0.5	-0.026000
21.425000	0.5	-0.026125
21.433333	0.5	-0.026125
21.441667	0.5	-0.026500
21.450000	0.5	-0.026125
21.458333	0.5	-0.026125
21.466667	0.5	-0.026000
21.475000	0.5	-0.026125
21.483333	0.5	-0.026500
21.491667	0.5	-0.026375
21.500000	0.5	-0.026000
21.508333	0.5	-0.025875
21.516667	0.5	-0.025750
21.525000	0.5	-0.025750
21.533333	0.5	-0.025500
21.541667	0.5	-0.024875
21.550000	0.5	-0.024500
21.558333	0.5	-0.024750
21.566667	0.5	-0.024500
21.575000	0.5	-0.024125
21.583333	0.5	-0.024250
21.591667	0.5	-0.024000
21.600000	0.5	-0.023750
21.608333	0.5	-0.022875
21.616667	0.5	-0.022625
21.625000	0.5	-0.022000
21.633333	0.5	-0.022000
21.641667	0.5	-0.021750
21.650000	0.5	-0.021375
21.658333	0.5	-0.021500
21.666667	0.5	-0.021125
21.675000	0.5	-0.020750
21.683333	0.5	-0.020750
21.691667	0.5	-0.020750
21.700000	0.5	-0.020500
21.708333	0.5	-0.020000
21.716667	0.5	-0.019625
21.725000	0.5	-0.019375
21.733333	0.5	-0.019375
21.741667	0.5	-0.019250
21.750000	0.5	-0.018750
21.758333	0.5	-0.018250
21.766667	0.5	-0.017875
21.775000	0.5	-0.017500
21.783333	0.5	-0.017375
21.791667	0.5	-0.017375
21.800000	0.5	-0.017500
21.808333	0.5	-0.017375
21.816667	0.5	-0.017375
21.825000	0.5	-0.017375
21.833333	0.5	-0.017375
21.841667	0.5	-0.017500
21.850000	0.5	-0.017625
21.858333	0.5	-0.017625
21.866667	0.5	-0.017750
21.875000	0.5	-0.017750
21.883333	0.5	-0.017875
21.891667	0.5	-0.018125
21.900000	0.5	-0.018000
21.908333	0.5	-0.018250
21.916667	0.5	-0.018125
21.925000	0.5	-0.018250
21.933333	0.5	-0.018750
21.941667	0.5	-0.019250
21.950000	0.5	-0.019625
21.958333	0.5	-0.019750
21.966667	0.5	-0.019750
21.975000	0.5	-0.020000
21.983333	0.5	-0.020375
21.991667	0.5	-0.021000
22.000000	0.5	-0.021250
22.008333	0.5	-0.022000
22.016667	0.5	-0.021875
22.025000	0.5	-0.022250
22.033333	0.5	-0.022250
22.041667	0.5	-0.022625
22.050000	0.5	-0.023125
22.058333	0.5	-0.023250
22.066667	0.5	-0.023125
22.075000	0.5	-0.023000
22.083333	0.5	-0.023375
22.091667	0.5	-0.023625
22.100000	0.5	-0.024000
22.108333	0.5	-0.023875
22.116667	0.5	-0.023750
22.125000	0.5	-0.023750
22.133333	0.5	-0.023750
22.141667	0.5	-0.023875
22.150000	0.5	-0.024125
22.158333	0.5	-0.024500
22.166667	0.5	-0.024375
22.175000	0.5	-0.024500
22.183333	0.5	-0.024000
22.191667	0.5	-0.023625
22.200000	0.5	-0.023625
22.208333	0.5	-0.024000
22.216667	0.5	-0.024625
22.225000	0.5	-0.024750
22.233333	0.5	-0.024250
22.241667	0.5	-0.024375
22.250000	0.5	-0.024000
22.258333	0.5	-0.024125
22.266667	0.5	-0.023625
22.275000	0.5	-0.022875
22.283333	0.5	-0.022500
22.291667	0.5	-0.022375
22.300000	0.5	-0.022375
22.308333	0.5	-0.022250
22.316667	0.5	-0.022250
22.325000	0.5	-0.021875
22.333333	0.5	-0.021625
22.341667	0.5	-0.021500
22.350000	0.5	-0.021000
22.358333	0.5	-0.020625
22.366667	0.5	-0.020500
22.375000	0.5	-0.020250
22.383333	0.5	-0.020250
22.391667	0.5	-0.019625
22.400000	0.5	-0.018875
22.408333	0.5	-0.018500
22.416667	0.5	-0.018000
22.425000	0.5	-0.017750
22.433333	0.5	-0.017500
22.441667	0.5	-0.017250
22.450000	0.5	-0.016875
22.458333	0.5	-0.016500
22.466667	0.5	-0.015875
22.475000	0.5	-0.015750
22.483333	0.5	-0.015500
22.491667	0.5	-0.015125
22.500000	0.5	-0.014500
22.508333	0.5	-0.014375
22.516667	0.5	-0.013875
22.525000	0.5	-0.013125
22.533333	0.5	-0.012500
22.541667	0.5	-0.012375
22.550000	0.5	-0.012125
22.558333	0.5	-0.011500
22.566667	0.5	-0.011125
22.575000	0.5	-0.010750
22.583333	0.5	-0.010250
22.591667	0.5	-0.010000
22.600000	0.5	-0.009625
22.608333	0.5	-0.009250
22.616667	0.5	-0.009000
22.625000	0.5	-0.009125
22.633333	0.5	-0.008750
22.641667	0.5	-0.008125
22.650000	0.5	-0.007875
22.658333	0.5	-0.007375
22.666667	0.5	-0.007375
22.675000	0.5	-0.007500
22.683333	0.5	-0.007250
22.691667	0.5	-0.006625
22.700000	0.5	-0.006250
22.708333	0.5	-0.006375
22.716667	0.5	-0.006125
22.725000	0.5	-0.005875
22.733333	0.5	-0.005250
22.741667	0.5	-0.005500
22.750000	0.5	-0.005500
22.758333	0.5	-0.005500
22.766667	0.5	-0.005375
22.775000	0.5	-0.005500
22.783333	0.5	-0.005500
22.791667	0.5	-0.005250
22.800000	0.5	-0.005125
22.808333	0.5	-0.005125
22.816667	0.5	-0.005250
22.825000	0.5	-0.005125
22.833333	0.5	-0.005250
22.841667	0.5	-0.005500
22.850000	0.5	-0.005625
22.858333	0.5	-0.005875
22.866667	0.5	-0.005625
22.875000	0.5	-0.005750
22.883333	0.5	-0.005750
22.891667	0.5	-0.005750
22.900000	0.5	-0.005375
22.908333	0.5	-0.005250
22.916667	0.5	-0.005375
22.925000	0.5	-0.005375
22.933333	0.5	-0.005125
22.941667	0.5	-0.005000
22.950000	0.5	-0.004875
22.958333	0.5	-0.004625
22.966667	0.5	-0.004250
22.975000	0.5	-0.004250
22.983333	0.5	-0.004250
22.991667	0.5	-0.004375
23.000000	0.5	-0.004125
23.008333	0.5	-0.004125
23.016667	0.5	-0.004125
23.025000	0.5	-0.004375
23.033333	0.5	-0.004375
23.041667	0.5	-0.004250
23.050000	0.5	-0.004375
23.058333	0.5	-0.004250
23.066667	0.5	-0.004250
23.075000	0.5	-0.004500
23.083333	0.5	-0.004875
23.091667	0.5	-0.004875
23.100000	0.5	-0.005000
23.108333	0.5	-0.004875
23.116667	0.5	-0.004500
23.125000	0.5	-0.004375
23.133333	0.5	-0.004250
23.141667	0.5	-0.004125
23.150000	0.5	-0.003625
23.158333	0.5	-0.003125
23.166667	0.5	-0.003125
23.175000	0.5	-0.003250
23.183333	0.5	-0.003000
23.191667	0.5	-0.002875
23.200000	0.5	-0.002875
23.208333	0.5	-0.002875
23.216667	0.5	-0.002875
23.225000	0.5	-0.002750
23.233333	0.5	-0.002875
23.241667	0.5	-0.003000
23.250000	0.5	-0.002875
23.258333	0.5	-0.002625
23.266667	0.5	-0.002750
23.275000	0.5	-0.002875
23.283333	0.5	-0.003000
23.291667	0.5	-0.002875
23.300000	0.5	-0.002750
23.308333	0.5	-0.003000
23.316667	0.5	-0.003250
23.325000	0.5	-0.003125
23.333333	0.5	-0.003125
23.341667	0.5	-0.002875
23.350000	0.5	-0.003125
23.358333	0.5	-0.002750
23.366667	0.5	-0.002500
23.375000	0.5	-0.002500
23.383333	0.5	-0.002750
23.391667	0.5	-0.002375
23.400000	0.5	-0.002125
23.408333	0.5	-0.001875
23.416667	0.5	-0.002250
23.425000	0.5	-0.002375
23.433333	0.5	-0.002750
23.441667	0.5	-0.002875
23.450000	0.5	-0.002750
23.458333	0.5	-0.002750
23.466667	0.5	-0.002875
23.475000	0.5	-0.003125
23.483333	0.5	-0.003125
23.491667	0.5	-0.002750
23.500000	0.5	-0.002500
23.508333	0.5	-0.002875
23.516667	0.5	-0.002750
23.525000	0.5	-0.003125
23.533333	0.5	-0.002750
23.541667	0.5	-0.002750
23.550000	0.5	-0.003125
23.558333	0.5	-0.003125
23.566667	0.5	-0.003125
23.575000	0.5	-0.003500
23.583333	0.5	-0.003375
23.591667	0.5	-0.003375
23.600000	0.5	-0.003375
23.608333	0.5	-0.002875
23.616667	0.5	-0.002875
23.625000	0.5	-0.002750
23.633333	0.5	-0.002375
23.641667	0.5	-0.002375
23.650000	0.5	-0.002125
23.658333	0.5	-0.002125
23.666667	0.5	-0.002375
23.675000	0.5	-0.002625
23.683333	0.5	-0.002375
23.691667	0.5	-0.002500
23.700000	0.5	-0.002375
23.708333	0.5	-0.001625
23.716667	0.5	-0.001875
23.725000	0.5	-0.001625
23.733333	0.5	-0.001500
23.741667	0.5	-0.001125
23.750000	0.5	-0.000875
23.758333	0.5	-0.000500
23.766667	0.5	0.000000
23.775000	0.5	0.000375
23.783333	0.5	0.000500
23.791667	0.5	0.000875
23.800000	0.5	0.001375
23.808333	0.5	0.002125
23.816667	0.5	0.002750
23.825000	0.5	0.003000
23.833333	0.5	0.003625
23.841667	0.5	0.003875
23.850000	0.5	0.004250
23.858333	0.5	0.004625
23.866667	0.5	0.005125
23.875000	0.5	0.005125
23.883333	0.5	0.005875
23.891667	0.5	0.006125
23.900000	0.5	0.006500
23.908333	0.5	0.006875
23.916667	0.5	0.007125
23.925000	0.5	0.007500
23.933333	0.5	0.007375
23.941667	0.5	0.007625
23.950000	0.5	0.007875
23.958333	0.5	0.007750
23.966667	0.5	0.007750
23.975000	0.5	0.008125
23.983333	0.5	0.008375
23.991667	0.5	0.008500
24.000000	0.5	0.009000
24.008333	0.5	0.009500
24.016667	0.5	0.009250
24.025000	0.5	0.009500
24.033333	0.5	0.009625
24.041667	0.5	0.009250
24.050000	0.5	0.009375
24.058333	0.5	0.009250
24.066667	0.5	0.009250
24.075000	0.5	0.009250
24.083333	0.5	0.009375
24.091667	0.5	0.009250
24.100000	0.5	0.008625
24.108333	0.5	0.008375
24.116667	0.5	0.008250
24.125000	0.5	0.008375
24.133333	0.5	0.008375
24.141667	0.5	0.008375
24.150000	0.5	0.007750
24.158333	0.5	0.007500
24.166667	0.5	0.007375
24.175000	0.5	0.006750
24.183333	0.5	0.006375
24.191667	0.5	0.005750
24.200000	0.5	0.005250
24.208333	0.5	0.005250
24.216667	0.5	0.005125
24.225000	0.5	0.005000
24.233333	0.5	0.005375
24.241667	0.5	0.004500
24.250000	0.5	0.004375
24.258333	0.5	0.003875
24.266667	0.5	0.003750
24.275000	0.5	0.003625
24.283333	0.5	0.003250
24.291667	0.5	0.002500
24.300000	0.5	0.002000
24.308333	0.5	0.001750
24.316667	0.5	0.001375
24.325000	0.5	0.001125
24.333333	0.5	0.000750
24.341667	0.5	0.000625
24.350000	0.5	0.000375
24.358333	0.5	0.000250
24.366667	0.5	0.000125
24.375000	0.5	-0.000125
24.383333	0.5	-0.000500
24.391667	0.5	-0.000500
24.400000	0.5	-0.000750
24.408333	0.5	-0.000875
24.416667	0.5	-0.000875
24.425000	0.5	-0.000875
24.433333	0.5	-0.000875
24.441667	0.5	-0.000875
24.450000	0.5	-0.001625
24.458333	0.5	-0.001625
24.466667	0.5	-0.001375
24.475000	0.5	-0.001500
24.483333	0.5	-0.001500
24.491667	0.5	-0.001875
24.500000	0.5	-0.002125
24.508333	0.5	-0.002250
24.516667	0.5	-0.002375
24.525000	0.5	-0.002625
24.533333	0.5	-0.002625
24.541667	0.5	-0.002500
24.550000	0.5	-0.002375
24.558333	0.5	-0.002250
24.566667	0.5	-0.002375
24.575000	0.5	-0.002000
24.583333	0.5	-0.001500
24.591667	0.5	-0.001750
24.600000	0.5	-0.001875
24.608333	0.5	-0.001625
24.616667	0.5	-0.001750
24.625000	0.5	-0.001500
24.633333	0.5	-0.001250
24.641667	0.5	-0.000875
24.650000	0.5	-0.000750
24.658333	0.5	-0.000375
24.666667	0.5	-0.000250
24.675000	0.5	0.000000
24.683333	0.5	0.000250
24.691667	0.5	0.000375
24.700000	0.5	0.000375
24.708333	0.5	0.000250
24.716667	0.5	0.000125
24.725000	0.5	0.000250
24.733333	0.5	0.000625
24.741667	0.5	0.000875
24.750000	0.5	0.000875
24.758333	0.5	0.000750
24.766667	0.5	0.000750
24.775000	0.5	0.000875
24.783333	0.5	0.001375
24.791667	0.5	0.001875
24.800000	0.5	0.002250
24.808333	0.5	0.002500
24.816667	0.5	0.002500
24.825000	0.5	0.002875
24.833333	0.5	0.002750
24.841667	0.5	0.003000
24.850000	0.5	0.003000
24.858333	0.5	0.002625
24.866667	0.5	0.002500
24.875000	0.5	0.002625
24.883333	0.5	0.002750
24.891667	0.5	0.002750
24.900000	0.5	0.002750
24.908333	0.5	0.003250
24.916667	0.5	0.002750
24.925000	0.5	0.002875
24.933333	0.5	0.003375
24.941667	0.5	0.003625
24.950000	0.5	0.003125
24.958333	0.5	0.003125
24.966667	0.5	0.003125
24.975000	0.5	0.003125
24.983333	0.5	0.003000
24.991667	0.5	0.002375
25.000000	0.5	0.002375
