# Supplementary material for: Dynamic character displacement among a pair of bacterial phyllosphere commensals in situ
Source: Nat Commun. 2022 May 20;13:2836. doi: 10.1038/s41467-022-30469-3 (PMC9123166; doi:10.1038/s41467-022-30469-3)
Supplement: Supplementary file 11 — Source Data [file 41467_2022_30469_MOESM11_ESM.zip › Source Data/Supplementary Figure 5/Xylose+Glucose t4 b.txt]

File Path	chrom://marshall/Chromeleon7/HPLC_Ultimate_3000/Users/helucas/20200720_OrganicAcids_CCR_L257.seq/308.smp/RI_1.channel/RI_1.chm
Channel	RI_1

Injection Information:
Data Vault	Chromeleon7
Injection	Xyl_Glu_t4_b_II
Injection Number	152
Position	GC8
Comment	
Processing Method	Quantitative
Instrument Method	20200525_Rezex_ROA_OrganicAcid_600uL_2500uM_H2SO4_50A_50D
Type	Unknown
Status	Finished
Injection Date	7/23/2020
Injection Time	2:01:56 PM
Injection Volume (µl)	10.000
Dilution Factor	1.0000
Weight	1.0000

Chromatogram Data Information:
Time Min. (min)	0.000000
Time Max. (min)	25.000000
Data Points	3001
Detector	RI
Generating Data System	Chromeleon 7.2.5.9507
Exporting Data System	Chromeleon 7.2.8.0
Operator	Instrument Controller
Signal Quantity	Refractive 
Signal Unit	µRIU
Signal Min.	-2.777125
Signal Max.	24.817000
Channel	RI_1
Driver Name	RID520Driver.dll
Channel Type	Evaluation
Min. Step (s)	0.5
Max. Step (s)	0.5
Average Step (s)	0.5

Signal Parameter Information:
Signal Info	

Chromatogram Data:
Time (min)	Step (s)	Value (µRIU)
0.000000	n.a.	-0.023625
0.008333	0.5	-0.023625
0.016667	0.5	-0.023625
0.025000	0.5	-0.023500
0.033333	0.5	-0.023375
0.041667	0.5	-0.023125
0.050000	0.5	-0.022625
0.058333	0.5	-0.022375
0.066667	0.5	-0.022000
0.075000	0.5	-0.021750
0.083333	0.5	-0.021250
0.091667	0.5	-0.020875
0.100000	0.5	-0.020625
0.108333	0.5	-0.019875
0.116667	0.5	-0.019125
0.125000	0.5	-0.018375
0.133333	0.5	-0.017750
0.141667	0.5	-0.017250
0.150000	0.5	-0.016500
0.158333	0.5	-0.016125
0.166667	0.5	-0.015500
0.175000	0.5	-0.015000
0.183333	0.5	-0.014375
0.191667	0.5	-0.013625
0.200000	0.5	-0.013500
0.208333	0.5	-0.013000
0.216667	0.5	-0.013000
0.225000	0.5	-0.012625
0.233333	0.5	-0.012125
0.241667	0.5	-0.011875
0.250000	0.5	-0.011375
0.258333	0.5	-0.010500
0.266667	0.5	-0.009750
0.275000	0.5	-0.008625
0.283333	0.5	-0.008125
0.291667	0.5	-0.007625
0.300000	0.5	-0.007375
0.308333	0.5	-0.007250
0.316667	0.5	-0.007250
0.325000	0.5	-0.007250
0.333333	0.5	-0.006750
0.341667	0.5	-0.006750
0.350000	0.5	-0.007000
0.358333	0.5	-0.006875
0.366667	0.5	-0.006625
0.375000	0.5	-0.006625
0.383333	0.5	-0.006375
0.391667	0.5	-0.006250
0.400000	0.5	-0.005875
0.408333	0.5	-0.005375
0.416667	0.5	-0.004375
0.425000	0.5	-0.004250
0.433333	0.5	-0.003875
0.441667	0.5	-0.003250
0.450000	0.5	-0.002625
0.458333	0.5	-0.002125
0.466667	0.5	-0.001875
0.475000	0.5	-0.001500
0.483333	0.5	-0.001250
0.491667	0.5	-0.001375
0.500000	0.5	-0.001250
0.508333	0.5	-0.001375
0.516667	0.5	-0.001250
0.525000	0.5	-0.000625
0.533333	0.5	-0.000375
0.541667	0.5	-0.000250
0.550000	0.5	-0.000500
0.558333	0.5	-0.000125
0.566667	0.5	0.000375
0.575000	0.5	0.000500
0.583333	0.5	0.000500
0.591667	0.5	0.000625
0.600000	0.5	0.000125
0.608333	0.5	0.000250
0.616667	0.5	0.000500
0.625000	0.5	0.000375
0.633333	0.5	0.000125
0.641667	0.5	0.000125
0.650000	0.5	0.000125
0.658333	0.5	0.000250
0.666667	0.5	0.000500
0.675000	0.5	0.000500
0.683333	0.5	0.000125
0.691667	0.5	0.000000
0.700000	0.5	-0.000125
0.708333	0.5	-0.000250
0.716667	0.5	-0.000250
0.725000	0.5	-0.000625
0.733333	0.5	-0.000375
0.741667	0.5	-0.000125
0.750000	0.5	0.000000
0.758333	0.5	-0.000250
0.766667	0.5	-0.000625
0.775000	0.5	-0.001125
0.783333	0.5	-0.001625
0.791667	0.5	-0.001750
0.800000	0.5	-0.001875
0.808333	0.5	-0.002000
0.816667	0.5	-0.002125
0.825000	0.5	-0.002375
0.833333	0.5	-0.002875
0.841667	0.5	-0.003000
0.850000	0.5	-0.003500
0.858333	0.5	-0.003625
0.866667	0.5	-0.003750
0.875000	0.5	-0.004250
0.883333	0.5	-0.004500
0.891667	0.5	-0.005000
0.900000	0.5	-0.005625
0.908333	0.5	-0.006125
0.916667	0.5	-0.006250
0.925000	0.5	-0.006750
0.933333	0.5	-0.006500
0.941667	0.5	-0.007125
0.950000	0.5	-0.007000
0.958333	0.5	-0.007000
0.966667	0.5	-0.007000
0.975000	0.5	-0.007250
0.983333	0.5	-0.007750
0.991667	0.5	-0.008000
1.000000	0.5	-0.008750
1.008333	0.5	-0.009125
1.016667	0.5	-0.009000
1.025000	0.5	-0.008875
1.033333	0.5	-0.009125
1.041667	0.5	-0.009625
1.050000	0.5	-0.009875
1.058333	0.5	-0.010125
1.066667	0.5	-0.010125
1.075000	0.5	-0.010250
1.083333	0.5	-0.010375
1.091667	0.5	-0.010250
1.100000	0.5	-0.010250
1.108333	0.5	-0.010250
1.116667	0.5	-0.010250
1.125000	0.5	-0.010125
1.133333	0.5	-0.009875
1.141667	0.5	-0.009625
1.150000	0.5	-0.009625
1.158333	0.5	-0.009250
1.166667	0.5	-0.009000
1.175000	0.5	-0.008750
1.183333	0.5	-0.008375
1.191667	0.5	-0.007750
1.200000	0.5	-0.007500
1.208333	0.5	-0.007125
1.216667	0.5	-0.007250
1.225000	0.5	-0.007125
1.233333	0.5	-0.006625
1.241667	0.5	-0.006125
1.250000	0.5	-0.006000
1.258333	0.5	-0.005625
1.266667	0.5	-0.005250
1.275000	0.5	-0.004875
1.283333	0.5	-0.004750
1.291667	0.5	-0.004500
1.300000	0.5	-0.004000
1.308333	0.5	-0.004000
1.316667	0.5	-0.003125
1.325000	0.5	-0.003375
1.333333	0.5	-0.003375
1.341667	0.5	-0.003250
1.350000	0.5	-0.003125
1.358333	0.5	-0.002625
1.366667	0.5	-0.002125
1.375000	0.5	-0.001625
1.383333	0.5	-0.001500
1.391667	0.5	-0.001625
1.400000	0.5	-0.001875
1.408333	0.5	-0.002000
1.416667	0.5	-0.002500
1.425000	0.5	-0.002625
1.433333	0.5	-0.002750
1.441667	0.5	-0.003125
1.450000	0.5	-0.003625
1.458333	0.5	-0.003625
1.466667	0.5	-0.003125
1.475000	0.5	-0.003875
1.483333	0.5	-0.004250
1.491667	0.5	-0.004750
1.500000	0.5	-0.005250
1.508333	0.5	-0.005375
1.516667	0.5	-0.005500
1.525000	0.5	-0.005500
1.533333	0.5	-0.005750
1.541667	0.5	-0.006000
1.550000	0.5	-0.005875
1.558333	0.5	-0.006125
1.566667	0.5	-0.006500
1.575000	0.5	-0.006750
1.583333	0.5	-0.007250
1.591667	0.5	-0.007625
1.600000	0.5	-0.008375
1.608333	0.5	-0.008625
1.616667	0.5	-0.008875
1.625000	0.5	-0.009250
1.633333	0.5	-0.009500
1.641667	0.5	-0.009375
1.650000	0.5	-0.009750
1.658333	0.5	-0.010375
1.666667	0.5	-0.010375
1.675000	0.5	-0.010750
1.683333	0.5	-0.011000
1.691667	0.5	-0.011375
1.700000	0.5	-0.011500
1.708333	0.5	-0.011875
1.716667	0.5	-0.012250
1.725000	0.5	-0.012375
1.733333	0.5	-0.012500
1.741667	0.5	-0.012375
1.750000	0.5	-0.012500
1.758333	0.5	-0.013125
1.766667	0.5	-0.013500
1.775000	0.5	-0.014125
1.783333	0.5	-0.014500
1.791667	0.5	-0.014750
1.800000	0.5	-0.015000
1.808333	0.5	-0.015375
1.816667	0.5	-0.015625
1.825000	0.5	-0.015625
1.833333	0.5	-0.016125
1.841667	0.5	-0.016250
1.850000	0.5	-0.016375
1.858333	0.5	-0.016625
1.866667	0.5	-0.016625
1.875000	0.5	-0.016750
1.883333	0.5	-0.017125
1.891667	0.5	-0.017500
1.900000	0.5	-0.017250
1.908333	0.5	-0.017000
1.916667	0.5	-0.017125
1.925000	0.5	-0.017250
1.933333	0.5	-0.017375
1.941667	0.5	-0.017875
1.950000	0.5	-0.017750
1.958333	0.5	-0.017625
1.966667	0.5	-0.017875
1.975000	0.5	-0.017750
1.983333	0.5	-0.018125
1.991667	0.5	-0.018375
2.000000	0.5	-0.018500
2.008333	0.5	-0.018625
2.016667	0.5	-0.018250
2.025000	0.5	-0.017625
2.033333	0.5	-0.017625
2.041667	0.5	-0.017500
2.050000	0.5	-0.017250
2.058333	0.5	-0.017125
2.066667	0.5	-0.016500
2.075000	0.5	-0.016125
2.083333	0.5	-0.015875
2.091667	0.5	-0.015625
2.100000	0.5	-0.015125
2.108333	0.5	-0.015000
2.116667	0.5	-0.014750
2.125000	0.5	-0.014250
2.133333	0.5	-0.013750
2.141667	0.5	-0.013500
2.150000	0.5	-0.013000
2.158333	0.5	-0.013000
2.166667	0.5	-0.013125
2.175000	0.5	-0.012500
2.183333	0.5	-0.012000
2.191667	0.5	-0.011625
2.200000	0.5	-0.011500
2.208333	0.5	-0.011375
2.216667	0.5	-0.011125
2.225000	0.5	-0.010875
2.233333	0.5	-0.010875
2.241667	0.5	-0.010375
2.250000	0.5	-0.010125
2.258333	0.5	-0.009625
2.266667	0.5	-0.009250
2.275000	0.5	-0.008750
2.283333	0.5	-0.008625
2.291667	0.5	-0.007875
2.300000	0.5	-0.007875
2.308333	0.5	-0.007500
2.316667	0.5	-0.007500
2.325000	0.5	-0.007625
2.333333	0.5	-0.007375
2.341667	0.5	-0.007375
2.350000	0.5	-0.007000
2.358333	0.5	-0.006625
2.366667	0.5	-0.006375
2.375000	0.5	-0.005750
2.383333	0.5	-0.006000
2.391667	0.5	-0.006500
2.400000	0.5	-0.006875
2.408333	0.5	-0.007000
2.416667	0.5	-0.007125
2.425000	0.5	-0.007375
2.433333	0.5	-0.007125
2.441667	0.5	-0.006750
2.450000	0.5	-0.006500
2.458333	0.5	-0.006500
2.466667	0.5	-0.006750
2.475000	0.5	-0.007375
2.483333	0.5	-0.007125
2.491667	0.5	-0.007125
2.500000	0.5	-0.007250
2.508333	0.5	-0.007750
2.516667	0.5	-0.008125
2.525000	0.5	-0.008875
2.533333	0.5	-0.009750
2.541667	0.5	-0.010500
2.550000	0.5	-0.010875
2.558333	0.5	-0.011000
2.566667	0.5	-0.011500
2.575000	0.5	-0.011750
2.583333	0.5	-0.012125
2.591667	0.5	-0.012250
2.600000	0.5	-0.013125
2.608333	0.5	-0.013000
2.616667	0.5	-0.012750
2.625000	0.5	-0.013000
2.633333	0.5	-0.013000
2.641667	0.5	-0.013500
2.650000	0.5	-0.013750
2.658333	0.5	-0.014250
2.666667	0.5	-0.014375
2.675000	0.5	-0.014500
2.683333	0.5	-0.014625
2.691667	0.5	-0.014750
2.700000	0.5	-0.014875
2.708333	0.5	-0.015125
2.716667	0.5	-0.015375
2.725000	0.5	-0.015375
2.733333	0.5	-0.015500
2.741667	0.5	-0.015875
2.750000	0.5	-0.016125
2.758333	0.5	-0.016000
2.766667	0.5	-0.015875
2.775000	0.5	-0.015625
2.783333	0.5	-0.015750
2.791667	0.5	-0.015750
2.800000	0.5	-0.015750
2.808333	0.5	-0.015750
2.816667	0.5	-0.015625
2.825000	0.5	-0.015750
2.833333	0.5	-0.015500
2.841667	0.5	-0.015375
2.850000	0.5	-0.015125
2.858333	0.5	-0.014500
2.866667	0.5	-0.014375
2.875000	0.5	-0.014125
2.883333	0.5	-0.013625
2.891667	0.5	-0.013125
2.900000	0.5	-0.012500
2.908333	0.5	-0.011875
2.916667	0.5	-0.011375
2.925000	0.5	-0.011125
2.933333	0.5	-0.011000
2.941667	0.5	-0.010500
2.950000	0.5	-0.010250
2.958333	0.5	-0.010000
2.966667	0.5	-0.009625
2.975000	0.5	-0.009375
2.983333	0.5	-0.009000
2.991667	0.5	-0.009000
3.000000	0.5	-0.008625
3.008333	0.5	-0.008500
3.016667	0.5	-0.008250
3.025000	0.5	-0.008000
3.033333	0.5	-0.007625
3.041667	0.5	-0.007750
3.050000	0.5	-0.007375
3.058333	0.5	-0.007125
3.066667	0.5	-0.007125
3.075000	0.5	-0.006875
3.083333	0.5	-0.006750
3.091667	0.5	-0.007000
3.100000	0.5	-0.006875
3.108333	0.5	-0.006625
3.116667	0.5	-0.006500
3.125000	0.5	-0.006500
3.133333	0.5	-0.006375
3.141667	0.5	-0.006125
3.150000	0.5	-0.006000
3.158333	0.5	-0.005875
3.166667	0.5	-0.005875
3.175000	0.5	-0.005875
3.183333	0.5	-0.005625
3.191667	0.5	-0.005000
3.200000	0.5	-0.004500
3.208333	0.5	-0.004500
3.216667	0.5	-0.004250
3.225000	0.5	-0.004250
3.233333	0.5	-0.004250
3.241667	0.5	-0.003875
3.250000	0.5	-0.003375
3.258333	0.5	-0.003125
3.266667	0.5	-0.002125
3.275000	0.5	-0.001875
3.283333	0.5	-0.001500
3.291667	0.5	-0.000750
3.300000	0.5	-0.000125
3.308333	0.5	0.000375
3.316667	0.5	0.000500
3.325000	0.5	0.000625
3.333333	0.5	0.000625
3.341667	0.5	0.001000
3.350000	0.5	0.001250
3.358333	0.5	0.001500
3.366667	0.5	0.001750
3.375000	0.5	0.002000
3.383333	0.5	0.002125
3.391667	0.5	0.002250
3.400000	0.5	0.002500
3.408333	0.5	0.002625
3.416667	0.5	0.002500
3.425000	0.5	0.002250
3.433333	0.5	0.002875
3.441667	0.5	0.003000
3.450000	0.5	0.003250
3.458333	0.5	0.003250
3.466667	0.5	0.003125
3.475000	0.5	0.003375
3.483333	0.5	0.003625
3.491667	0.5	0.003375
3.500000	0.5	0.003500
3.508333	0.5	0.003000
3.516667	0.5	0.003000
3.525000	0.5	0.003000
3.533333	0.5	0.002750
3.541667	0.5	0.002625
3.550000	0.5	0.001750
3.558333	0.5	0.001375
3.566667	0.5	0.001250
3.575000	0.5	0.001000
3.583333	0.5	0.000500
3.591667	0.5	0.000000
3.600000	0.5	-0.000125
3.608333	0.5	-0.000750
3.616667	0.5	-0.000875
3.625000	0.5	-0.001750
3.633333	0.5	-0.002125
3.641667	0.5	-0.002500
3.650000	0.5	-0.003000
3.658333	0.5	-0.003625
3.666667	0.5	-0.004125
3.675000	0.5	-0.004250
3.683333	0.5	-0.004500
3.691667	0.5	-0.005500
3.700000	0.5	-0.005750
3.708333	0.5	-0.006500
3.716667	0.5	-0.007000
3.725000	0.5	-0.007500
3.733333	0.5	-0.007750
3.741667	0.5	-0.008250
3.750000	0.5	-0.008875
3.758333	0.5	-0.009125
3.766667	0.5	-0.009625
3.775000	0.5	-0.009875
3.783333	0.5	-0.010250
3.791667	0.5	-0.010500
3.800000	0.5	-0.011000
3.808333	0.5	-0.011625
3.816667	0.5	-0.011750
3.825000	0.5	-0.011875
3.833333	0.5	-0.012125
3.841667	0.5	-0.012250
3.850000	0.5	-0.012750
3.858333	0.5	-0.013250
3.866667	0.5	-0.013500
3.875000	0.5	-0.013750
3.883333	0.5	-0.014125
3.891667	0.5	-0.014000
3.900000	0.5	-0.014000
3.908333	0.5	-0.014250
3.916667	0.5	-0.014125
3.925000	0.5	-0.014125
3.933333	0.5	-0.014250
3.941667	0.5	-0.014625
3.950000	0.5	-0.014750
3.958333	0.5	-0.014625
3.966667	0.5	-0.014500
3.975000	0.5	-0.014375
3.983333	0.5	-0.014000
3.991667	0.5	-0.013750
4.000000	0.5	-0.013625
4.008333	0.5	-0.013500
4.016667	0.5	-0.013250
4.025000	0.5	-0.012875
4.033333	0.5	-0.012500
4.041667	0.5	-0.012250
4.050000	0.5	-0.012125
4.058333	0.5	-0.012125
4.066667	0.5	-0.011750
4.075000	0.5	-0.011750
4.083333	0.5	-0.011750
4.091667	0.5	-0.011375
4.100000	0.5	-0.011375
4.108333	0.5	-0.011250
4.116667	0.5	-0.011125
4.125000	0.5	-0.011000
4.133333	0.5	-0.010750
4.141667	0.5	-0.010000
4.150000	0.5	-0.009625
4.158333	0.5	-0.009375
4.166667	0.5	-0.009125
4.175000	0.5	-0.008875
4.183333	0.5	-0.008625
4.191667	0.5	-0.008250
4.200000	0.5	-0.008625
4.208333	0.5	-0.008750
4.216667	0.5	-0.008375
4.225000	0.5	-0.008250
4.233333	0.5	-0.008125
4.241667	0.5	-0.007500
4.250000	0.5	-0.007000
4.258333	0.5	-0.006500
4.266667	0.5	-0.006250
4.275000	0.5	-0.005875
4.283333	0.5	-0.005875
4.291667	0.5	-0.005750
4.300000	0.5	-0.005625
4.308333	0.5	-0.005250
4.316667	0.5	-0.004875
4.325000	0.5	-0.004500
4.333333	0.5	-0.004625
4.341667	0.5	-0.004375
4.350000	0.5	-0.004250
4.358333	0.5	-0.004000
4.366667	0.5	-0.004125
4.375000	0.5	-0.004125
4.383333	0.5	-0.004000
4.391667	0.5	-0.003750
4.400000	0.5	-0.003625
4.408333	0.5	-0.003500
4.416667	0.5	-0.003625
4.425000	0.5	-0.003500
4.433333	0.5	-0.003500
4.441667	0.5	-0.003250
4.450000	0.5	-0.002750
4.458333	0.5	-0.003000
4.466667	0.5	-0.003125
4.475000	0.5	-0.003000
4.483333	0.5	-0.003125
4.491667	0.5	-0.003250
4.500000	0.5	-0.003500
4.508333	0.5	-0.003500
4.516667	0.5	-0.003125
4.525000	0.5	-0.002875
4.533333	0.5	-0.002875
4.541667	0.5	-0.002625
4.550000	0.5	-0.002500
4.558333	0.5	-0.002250
4.566667	0.5	-0.002375
4.575000	0.5	-0.002500
4.583333	0.5	-0.002625
4.591667	0.5	-0.002625
4.600000	0.5	-0.002625
4.608333	0.5	-0.002500
4.616667	0.5	-0.002375
4.625000	0.5	-0.002375
4.633333	0.5	-0.002500
4.641667	0.5	-0.002125
4.650000	0.5	-0.001875
4.658333	0.5	-0.001750
4.666667	0.5	-0.002000
4.675000	0.5	-0.002125
4.683333	0.5	-0.002000
4.691667	0.5	-0.002125
4.700000	0.5	-0.002625
4.708333	0.5	-0.002750
4.716667	0.5	-0.002500
4.725000	0.5	-0.002625
4.733333	0.5	-0.002250
4.741667	0.5	-0.002375
4.750000	0.5	-0.002625
4.758333	0.5	-0.002625
4.766667	0.5	-0.002750
4.775000	0.5	-0.003125
4.783333	0.5	-0.003250
4.791667	0.5	-0.003500
4.800000	0.5	-0.004000
4.808333	0.5	-0.004000
4.816667	0.5	-0.003875
4.825000	0.5	-0.003625
4.833333	0.5	-0.003250
4.841667	0.5	-0.003750
4.850000	0.5	-0.003250
4.858333	0.5	-0.003250
4.866667	0.5	-0.003250
4.875000	0.5	-0.003250
4.883333	0.5	-0.003500
4.891667	0.5	-0.003750
4.900000	0.5	-0.004250
4.908333	0.5	-0.004000
4.916667	0.5	-0.004250
4.925000	0.5	-0.003875
4.933333	0.5	-0.004250
4.941667	0.5	-0.004625
4.950000	0.5	-0.004625
4.958333	0.5	-0.004500
4.966667	0.5	-0.004500
4.975000	0.5	-0.004625
4.983333	0.5	-0.004625
4.991667	0.5	-0.005000
5.000000	0.5	-0.004875
5.008333	0.5	-0.005000
5.016667	0.5	-0.005125
5.025000	0.5	-0.005375
5.033333	0.5	-0.005250
5.041667	0.5	-0.005125
5.050000	0.5	-0.005250
5.058333	0.5	-0.005625
5.066667	0.5	-0.006000
5.075000	0.5	-0.006125
5.083333	0.5	-0.005750
5.091667	0.5	-0.006125
5.100000	0.5	-0.006250
5.108333	0.5	-0.006625
5.116667	0.5	-0.006500
5.125000	0.5	-0.006750
5.133333	0.5	-0.006750
5.141667	0.5	-0.006875
5.150000	0.5	-0.007250
5.158333	0.5	-0.007875
5.166667	0.5	-0.007875
5.175000	0.5	-0.007750
5.183333	0.5	-0.008250
5.191667	0.5	-0.008750
5.200000	0.5	-0.008750
5.208333	0.5	-0.009000
5.216667	0.5	-0.009375
5.225000	0.5	-0.009875
5.233333	0.5	-0.010000
5.241667	0.5	-0.010000
5.250000	0.5	-0.010125
5.258333	0.5	-0.010250
5.266667	0.5	-0.010375
5.275000	0.5	-0.010625
5.283333	0.5	-0.010750
5.291667	0.5	-0.011000
5.300000	0.5	-0.011250
5.308333	0.5	-0.012000
5.316667	0.5	-0.012250
5.325000	0.5	-0.012125
5.333333	0.5	-0.011750
5.341667	0.5	-0.012000
5.350000	0.5	-0.012250
5.358333	0.5	-0.012125
5.366667	0.5	-0.012375
5.375000	0.5	-0.012500
5.383333	0.5	-0.012250
5.391667	0.5	-0.012500
5.400000	0.5	-0.012625
5.408333	0.5	-0.012750
5.416667	0.5	-0.012750
5.425000	0.5	-0.012750
5.433333	0.5	-0.012875
5.441667	0.5	-0.012625
5.450000	0.5	-0.012375
5.458333	0.5	-0.012750
5.466667	0.5	-0.012875
5.475000	0.5	-0.012875
5.483333	0.5	-0.012625
5.491667	0.5	-0.012750
5.500000	0.5	-0.012500
5.508333	0.5	-0.012000
5.516667	0.5	-0.012125
5.525000	0.5	-0.012250
5.533333	0.5	-0.012000
5.541667	0.5	-0.012000
5.550000	0.5	-0.012250
5.558333	0.5	-0.012500
5.566667	0.5	-0.012375
5.575000	0.5	-0.012250
5.583333	0.5	-0.011875
5.591667	0.5	-0.011750
5.600000	0.5	-0.012000
5.608333	0.5	-0.012125
5.616667	0.5	-0.012125
5.625000	0.5	-0.012000
5.633333	0.5	-0.012000
5.641667	0.5	-0.012000
5.650000	0.5	-0.011625
5.658333	0.5	-0.011875
5.666667	0.5	-0.011875
5.675000	0.5	-0.011375
5.683333	0.5	-0.010875
5.691667	0.5	-0.010875
5.700000	0.5	-0.010750
5.708333	0.5	-0.010750
5.716667	0.5	-0.010750
5.725000	0.5	-0.010750
5.733333	0.5	-0.010750
5.741667	0.5	-0.010750
5.750000	0.5	-0.010750
5.758333	0.5	-0.011250
5.766667	0.5	-0.011375
5.775000	0.5	-0.011250
5.783333	0.5	-0.011500
5.791667	0.5	-0.011750
5.800000	0.5	-0.011500
5.808333	0.5	-0.010875
5.816667	0.5	-0.010625
5.825000	0.5	-0.010750
5.833333	0.5	-0.010500
5.841667	0.5	-0.010375
5.850000	0.5	-0.009625
5.858333	0.5	-0.009375
5.866667	0.5	-0.009250
5.875000	0.5	-0.009250
5.883333	0.5	-0.008875
5.891667	0.5	-0.008500
5.900000	0.5	-0.008125
5.908333	0.5	-0.007625
5.916667	0.5	-0.007500
5.925000	0.5	-0.006625
5.933333	0.5	-0.006125
5.941667	0.5	-0.005875
5.950000	0.5	-0.005500
5.958333	0.5	-0.005125
5.966667	0.5	-0.004500
5.975000	0.5	-0.004000
5.983333	0.5	-0.003375
5.991667	0.5	-0.003000
6.000000	0.5	-0.002500
6.008333	0.5	-0.002000
6.016667	0.5	-0.001375
6.025000	0.5	-0.000500
6.033333	0.5	0.000000
6.041667	0.5	0.000500
6.050000	0.5	0.001250
6.058333	0.5	0.001875
6.066667	0.5	0.002375
6.075000	0.5	0.003000
6.083333	0.5	0.003875
6.091667	0.5	0.005000
6.100000	0.5	0.006375
6.108333	0.5	0.007125
6.116667	0.5	0.007625
6.125000	0.5	0.008500
6.133333	0.5	0.009500
6.141667	0.5	0.010750
6.150000	0.5	0.011625
6.158333	0.5	0.012875
6.166667	0.5	0.014125
6.175000	0.5	0.015000
6.183333	0.5	0.015500
6.191667	0.5	0.016250
6.200000	0.5	0.016500
6.208333	0.5	0.016625
6.216667	0.5	0.016625
6.225000	0.5	0.016250
6.233333	0.5	0.015500
6.241667	0.5	0.015125
6.250000	0.5	0.014625
6.258333	0.5	0.013125
6.266667	0.5	0.011375
6.275000	0.5	0.010000
6.283333	0.5	0.008875
6.291667	0.5	0.007750
6.300000	0.5	0.006500
6.308333	0.5	0.005625
6.316667	0.5	0.004125
6.325000	0.5	0.002500
6.333333	0.5	0.001250
6.341667	0.5	-0.000125
6.350000	0.5	-0.001125
6.358333	0.5	-0.002375
6.366667	0.5	-0.003250
6.375000	0.5	-0.004125
6.383333	0.5	-0.004625
6.391667	0.5	-0.005750
6.400000	0.5	-0.006500
6.408333	0.5	-0.007000
6.416667	0.5	-0.007750
6.425000	0.5	-0.008250
6.433333	0.5	-0.008250
6.441667	0.5	-0.008250
6.450000	0.5	-0.008375
6.458333	0.5	-0.008875
6.466667	0.5	-0.008875
6.475000	0.5	-0.009250
6.483333	0.5	-0.009375
6.491667	0.5	-0.009375
6.500000	0.5	-0.009375
6.508333	0.5	-0.009125
6.516667	0.5	-0.008875
6.525000	0.5	-0.008250
6.533333	0.5	-0.008250
6.541667	0.5	-0.008125
6.550000	0.5	-0.008000
6.558333	0.5	-0.008000
6.566667	0.5	-0.007875
6.575000	0.5	-0.008000
6.583333	0.5	-0.007875
6.591667	0.5	-0.008000
6.600000	0.5	-0.008000
6.608333	0.5	-0.008125
6.616667	0.5	-0.008250
6.625000	0.5	-0.007875
6.633333	0.5	-0.007875
6.641667	0.5	-0.007625
6.650000	0.5	-0.007500
6.658333	0.5	-0.007375
6.666667	0.5	-0.007875
6.675000	0.5	-0.007750
6.683333	0.5	-0.008375
6.691667	0.5	-0.009125
6.700000	0.5	-0.010375
6.708333	0.5	-0.012250
6.716667	0.5	-0.015625
6.725000	0.5	-0.021250
6.733333	0.5	-0.030000
6.741667	0.5	-0.045125
6.750000	0.5	-0.069500
6.758333	0.5	-0.109750
6.766667	0.5	-0.174250
6.775000	0.5	-0.273625
6.783333	0.5	-0.419500
6.791667	0.5	-0.621500
6.800000	0.5	-0.885500
6.808333	0.5	-1.208000
6.816667	0.5	-1.573625
6.825000	0.5	-1.955125
6.833333	0.5	-2.314750
6.841667	0.5	-2.605875
6.850000	0.5	-2.777125
6.858333	0.5	-2.775250
6.866667	0.5	-2.550375
6.875000	0.5	-2.057000
6.883333	0.5	-1.256750
6.891667	0.5	-0.120500
6.900000	0.5	1.368125
6.908333	0.5	3.212000
6.916667	0.5	5.396250
6.925000	0.5	7.881125
6.933333	0.5	10.598125
6.941667	0.5	13.446250
6.950000	0.5	16.289000
6.958333	0.5	18.963375
6.966667	0.5	21.293125
6.975000	0.5	23.118000
6.983333	0.5	24.313375
6.991667	0.5	24.817000
7.000000	0.5	24.635125
7.008333	0.5	23.836250
7.016667	0.5	22.534625
7.025000	0.5	20.867750
7.033333	0.5	18.976500
7.041667	0.5	16.987875
7.050000	0.5	15.005125
7.058333	0.5	13.104625
7.066667	0.5	11.337875
7.075000	0.5	9.734375
7.083333	0.5	8.306500
7.091667	0.5	7.053375
7.100000	0.5	5.967250
7.108333	0.5	5.033500
7.116667	0.5	4.236875
7.125000	0.5	3.561625
7.133333	0.5	2.991625
7.141667	0.5	2.512250
7.150000	0.5	2.110375
7.158333	0.5	1.773500
7.166667	0.5	1.491750
7.175000	0.5	1.256125
7.183333	0.5	1.059375
7.191667	0.5	0.895125
7.200000	0.5	0.757125
7.208333	0.5	0.641625
7.216667	0.5	0.544750
7.225000	0.5	0.463500
7.233333	0.5	0.395250
7.241667	0.5	0.337250
7.250000	0.5	0.288375
7.258333	0.5	0.246625
7.266667	0.5	0.211125
7.275000	0.5	0.180750
7.283333	0.5	0.154375
7.291667	0.5	0.131625
7.300000	0.5	0.112500
7.308333	0.5	0.096000
7.316667	0.5	0.081500
7.325000	0.5	0.069000
7.333333	0.5	0.057625
7.341667	0.5	0.048000
7.350000	0.5	0.039500
7.358333	0.5	0.031875
7.366667	0.5	0.025625
7.375000	0.5	0.020000
7.383333	0.5	0.014875
7.391667	0.5	0.010250
7.400000	0.5	0.006500
7.408333	0.5	0.003750
7.416667	0.5	0.001250
7.425000	0.5	-0.000625
7.433333	0.5	-0.002375
7.441667	0.5	-0.003500
7.450000	0.5	-0.004625
7.458333	0.5	-0.005125
7.466667	0.5	-0.005250
7.475000	0.5	-0.004750
7.483333	0.5	-0.004500
7.491667	0.5	-0.004250
7.500000	0.5	-0.003875
7.508333	0.5	-0.003375
7.516667	0.5	-0.002625
7.525000	0.5	-0.001875
7.533333	0.5	-0.001000
7.541667	0.5	0.000000
7.550000	0.5	0.000875
7.558333	0.5	0.002000
7.566667	0.5	0.002750
7.575000	0.5	0.003500
7.583333	0.5	0.004500
7.591667	0.5	0.005375
7.600000	0.5	0.006000
7.608333	0.5	0.006500
7.616667	0.5	0.007250
7.625000	0.5	0.007875
7.633333	0.5	0.008250
7.641667	0.5	0.008375
7.650000	0.5	0.008750
7.658333	0.5	0.009375
7.666667	0.5	0.009500
7.675000	0.5	0.009500
7.683333	0.5	0.009625
7.691667	0.5	0.010125
7.700000	0.5	0.010125
7.708333	0.5	0.010000
7.716667	0.5	0.010625
7.725000	0.5	0.011250
7.733333	0.5	0.011500
7.741667	0.5	0.011375
7.750000	0.5	0.011875
7.758333	0.5	0.012625
7.766667	0.5	0.013625
7.775000	0.5	0.014250
7.783333	0.5	0.014875
7.791667	0.5	0.015125
7.800000	0.5	0.015375
7.808333	0.5	0.016000
7.816667	0.5	0.016500
7.825000	0.5	0.016750
7.833333	0.5	0.017500
7.841667	0.5	0.018500
7.850000	0.5	0.019125
7.858333	0.5	0.019875
7.866667	0.5	0.021125
7.875000	0.5	0.022250
7.883333	0.5	0.024000
7.891667	0.5	0.025750
7.900000	0.5	0.028125
7.908333	0.5	0.030375
7.916667	0.5	0.033375
7.925000	0.5	0.036750
7.933333	0.5	0.041000
7.941667	0.5	0.046250
7.950000	0.5	0.052125
7.958333	0.5	0.060125
7.966667	0.5	0.070250
7.975000	0.5	0.082625
7.983333	0.5	0.098000
7.991667	0.5	0.117500
8.000000	0.5	0.142250
8.008333	0.5	0.173500
8.016667	0.5	0.212250
8.025000	0.5	0.260500
8.033333	0.5	0.318875
8.041667	0.5	0.388875
8.050000	0.5	0.472875
8.058333	0.5	0.572000
8.066667	0.5	0.687000
8.075000	0.5	0.818875
8.083333	0.5	0.968375
8.091667	0.5	1.136250
8.100000	0.5	1.322000
8.108333	0.5	1.525750
8.116667	0.5	1.748000
8.125000	0.5	1.987750
8.133333	0.5	2.244250
8.141667	0.5	2.517375
8.150000	0.5	2.806125
8.158333	0.5	3.110250
8.166667	0.5	3.428625
8.175000	0.5	3.760875
8.183333	0.5	4.107125
8.191667	0.5	4.465750
8.200000	0.5	4.836625
8.208333	0.5	5.218750
8.216667	0.5	5.611875
8.225000	0.5	6.014875
8.233333	0.5	6.427250
8.241667	0.5	6.849375
8.250000	0.5	7.279750
8.258333	0.5	7.718375
8.266667	0.5	8.164375
8.275000	0.5	8.618375
8.283333	0.5	9.079250
8.291667	0.5	9.546375
8.300000	0.5	10.020375
8.308333	0.5	10.499750
8.316667	0.5	10.984750
8.325000	0.5	11.474625
8.333333	0.5	11.968750
8.341667	0.5	12.464875
8.350000	0.5	12.959500
8.358333	0.5	13.442875
8.366667	0.5	13.896875
8.375000	0.5	14.290750
8.383333	0.5	14.578250
8.391667	0.5	14.703875
8.400000	0.5	14.614750
8.408333	0.5	14.271625
8.416667	0.5	13.665125
8.425000	0.5	12.817875
8.433333	0.5	11.781125
8.441667	0.5	10.623625
8.450000	0.5	9.417750
8.458333	0.5	8.227125
8.466667	0.5	7.100250
8.475000	0.5	6.068125
8.483333	0.5	5.146750
8.491667	0.5	4.340000
8.500000	0.5	3.643500
8.508333	0.5	3.049000
8.516667	0.5	2.545750
8.525000	0.5	2.122500
8.533333	0.5	1.768375
8.541667	0.5	1.473500
8.550000	0.5	1.228250
8.558333	0.5	1.024500
8.566667	0.5	0.856125
8.575000	0.5	0.716750
8.583333	0.5	0.601875
8.591667	0.5	0.507625
8.600000	0.5	0.429750
8.608333	0.5	0.365500
8.616667	0.5	0.312250
8.625000	0.5	0.268750
8.633333	0.5	0.232375
8.641667	0.5	0.202125
8.650000	0.5	0.177375
8.658333	0.5	0.156500
8.666667	0.5	0.139375
8.675000	0.5	0.124625
8.683333	0.5	0.112125
8.691667	0.5	0.101375
8.700000	0.5	0.092125
8.708333	0.5	0.084125
8.716667	0.5	0.077375
8.725000	0.5	0.071875
8.733333	0.5	0.067000
8.741667	0.5	0.062500
8.750000	0.5	0.058500
8.758333	0.5	0.055000
8.766667	0.5	0.051875
8.775000	0.5	0.049000
8.783333	0.5	0.046500
8.791667	0.5	0.044500
8.800000	0.5	0.042875
8.808333	0.5	0.041250
8.816667	0.5	0.039375
8.825000	0.5	0.037875
8.833333	0.5	0.036625
8.841667	0.5	0.035750
8.850000	0.5	0.034625
8.858333	0.5	0.033625
8.866667	0.5	0.032500
8.875000	0.5	0.031375
8.883333	0.5	0.030750
8.891667	0.5	0.030250
8.900000	0.5	0.029875
8.908333	0.5	0.029250
8.916667	0.5	0.028500
8.925000	0.5	0.028250
8.933333	0.5	0.028250
8.941667	0.5	0.028250
8.950000	0.5	0.028125
8.958333	0.5	0.028375
8.966667	0.5	0.028500
8.975000	0.5	0.028625
8.983333	0.5	0.028500
8.991667	0.5	0.028875
9.000000	0.5	0.029500
9.008333	0.5	0.030250
9.016667	0.5	0.030875
9.025000	0.5	0.031625
9.033333	0.5	0.032250
9.041667	0.5	0.032750
9.050000	0.5	0.033875
9.058333	0.5	0.034625
9.066667	0.5	0.035625
9.075000	0.5	0.036125
9.083333	0.5	0.036500
9.091667	0.5	0.037750
9.100000	0.5	0.038875
9.108333	0.5	0.040125
9.116667	0.5	0.040750
9.125000	0.5	0.041250
9.133333	0.5	0.041875
9.141667	0.5	0.042500
9.150000	0.5	0.043000
9.158333	0.5	0.043500
9.166667	0.5	0.043625
9.175000	0.5	0.043750
9.183333	0.5	0.044250
9.191667	0.5	0.044750
9.200000	0.5	0.045500
9.208333	0.5	0.045750
9.216667	0.5	0.045500
9.225000	0.5	0.045500
9.233333	0.5	0.045750
9.241667	0.5	0.046125
9.250000	0.5	0.046250
9.258333	0.5	0.046250
9.266667	0.5	0.046500
9.275000	0.5	0.047125
9.283333	0.5	0.047250
9.291667	0.5	0.047875
9.300000	0.5	0.048125
9.308333	0.5	0.048000
9.316667	0.5	0.048125
9.325000	0.5	0.048000
9.333333	0.5	0.048000
9.341667	0.5	0.047875
9.350000	0.5	0.047500
9.358333	0.5	0.047500
9.366667	0.5	0.047250
9.375000	0.5	0.047125
9.383333	0.5	0.046500
9.391667	0.5	0.046250
9.400000	0.5	0.046125
9.408333	0.5	0.046125
9.416667	0.5	0.045625
9.425000	0.5	0.045000
9.433333	0.5	0.044375
9.441667	0.5	0.043625
9.450000	0.5	0.043125
9.458333	0.5	0.042625
9.466667	0.5	0.042250
9.475000	0.5	0.042375
9.483333	0.5	0.042250
9.491667	0.5	0.042000
9.500000	0.5	0.042375
9.508333	0.5	0.042750
9.516667	0.5	0.043125
9.525000	0.5	0.043500
9.533333	0.5	0.043875
9.541667	0.5	0.044625
9.550000	0.5	0.045750
9.558333	0.5	0.046750
9.566667	0.5	0.047875
9.575000	0.5	0.049500
9.583333	0.5	0.051125
9.591667	0.5	0.052500
9.600000	0.5	0.054000
9.608333	0.5	0.055250
9.616667	0.5	0.056375
9.625000	0.5	0.057625
9.633333	0.5	0.058250
9.641667	0.5	0.059000
9.650000	0.5	0.060125
9.658333	0.5	0.061000
9.666667	0.5	0.061750
9.675000	0.5	0.062125
9.683333	0.5	0.062375
9.691667	0.5	0.063000
9.700000	0.5	0.062750
9.708333	0.5	0.062875
9.716667	0.5	0.062875
9.725000	0.5	0.062375
9.733333	0.5	0.061500
9.741667	0.5	0.060500
9.750000	0.5	0.059500
9.758333	0.5	0.058875
9.766667	0.5	0.057750
9.775000	0.5	0.056750
9.783333	0.5	0.055875
9.791667	0.5	0.055250
9.800000	0.5	0.054125
9.808333	0.5	0.053500
9.816667	0.5	0.052750
9.825000	0.5	0.052000
9.833333	0.5	0.051375
9.841667	0.5	0.050500
9.850000	0.5	0.049750
9.858333	0.5	0.048875
9.866667	0.5	0.048500
9.875000	0.5	0.048000
9.883333	0.5	0.047875
9.891667	0.5	0.047125
9.900000	0.5	0.046750
9.908333	0.5	0.045875
9.916667	0.5	0.045750
9.925000	0.5	0.045125
9.933333	0.5	0.044125
9.941667	0.5	0.043625
9.950000	0.5	0.043125
9.958333	0.5	0.042125
9.966667	0.5	0.041500
9.975000	0.5	0.040000
9.983333	0.5	0.039000
9.991667	0.5	0.038250
10.000000	0.5	0.037000
10.008333	0.5	0.035875
10.016667	0.5	0.034250
10.025000	0.5	0.032750
10.033333	0.5	0.031375
10.041667	0.5	0.030375
10.050000	0.5	0.029125
10.058333	0.5	0.028000
10.066667	0.5	0.026750
10.075000	0.5	0.025375
10.083333	0.5	0.024875
10.091667	0.5	0.024500
10.100000	0.5	0.024000
10.108333	0.5	0.023500
10.116667	0.5	0.023000
10.125000	0.5	0.022625
10.133333	0.5	0.022500
10.141667	0.5	0.023625
10.150000	0.5	0.024875
10.158333	0.5	0.025750
10.166667	0.5	0.027250
10.175000	0.5	0.028750
10.183333	0.5	0.031000
10.191667	0.5	0.033375
10.200000	0.5	0.036250
10.208333	0.5	0.039875
10.216667	0.5	0.043250
10.225000	0.5	0.046750
10.233333	0.5	0.050375
10.241667	0.5	0.054375
10.250000	0.5	0.057875
10.258333	0.5	0.061000
10.266667	0.5	0.063875
10.275000	0.5	0.066375
10.283333	0.5	0.068875
10.291667	0.5	0.070375
10.300000	0.5	0.071750
10.308333	0.5	0.072250
10.316667	0.5	0.072375
10.325000	0.5	0.071750
10.333333	0.5	0.070750
10.341667	0.5	0.069625
10.350000	0.5	0.068250
10.358333	0.5	0.066375
10.366667	0.5	0.064375
10.375000	0.5	0.062375
10.383333	0.5	0.060500
10.391667	0.5	0.058750
10.400000	0.5	0.056625
10.408333	0.5	0.054750
10.416667	0.5	0.053250
10.425000	0.5	0.051750
10.433333	0.5	0.050750
10.441667	0.5	0.050375
10.450000	0.5	0.049875
10.458333	0.5	0.049500
10.466667	0.5	0.049750
10.475000	0.5	0.050625
10.483333	0.5	0.051750
10.491667	0.5	0.053000
10.500000	0.5	0.053750
10.508333	0.5	0.054750
10.516667	0.5	0.056125
10.525000	0.5	0.057750
10.533333	0.5	0.058875
10.541667	0.5	0.060125
10.550000	0.5	0.061625
10.558333	0.5	0.063375
10.566667	0.5	0.064875
10.575000	0.5	0.065375
10.583333	0.5	0.066000
10.591667	0.5	0.066875
10.600000	0.5	0.067625
10.608333	0.5	0.067625
10.616667	0.5	0.067250
10.625000	0.5	0.066750
10.633333	0.5	0.066000
10.641667	0.5	0.064750
10.650000	0.5	0.063375
10.658333	0.5	0.062125
10.666667	0.5	0.060375
10.675000	0.5	0.058375
10.683333	0.5	0.056375
10.691667	0.5	0.054125
10.700000	0.5	0.051625
10.708333	0.5	0.050000
10.716667	0.5	0.048375
10.725000	0.5	0.046750
10.733333	0.5	0.044875
10.741667	0.5	0.043125
10.750000	0.5	0.041250
10.758333	0.5	0.039500
10.766667	0.5	0.038250
10.775000	0.5	0.036625
10.783333	0.5	0.035000
10.791667	0.5	0.033625
10.800000	0.5	0.032125
10.808333	0.5	0.031375
10.816667	0.5	0.030875
10.825000	0.5	0.030375
10.833333	0.5	0.030125
10.841667	0.5	0.030000
10.850000	0.5	0.030375
10.858333	0.5	0.030000
10.866667	0.5	0.030125
10.875000	0.5	0.030125
10.883333	0.5	0.030500
10.891667	0.5	0.030875
10.900000	0.5	0.031250
10.908333	0.5	0.032250
10.916667	0.5	0.033375
10.925000	0.5	0.034375
10.933333	0.5	0.035750
10.941667	0.5	0.037750
10.950000	0.5	0.040125
10.958333	0.5	0.042250
10.966667	0.5	0.044250
10.975000	0.5	0.046500
10.983333	0.5	0.048875
10.991667	0.5	0.051250
11.000000	0.5	0.053375
11.008333	0.5	0.055500
11.016667	0.5	0.057125
11.025000	0.5	0.058625
11.033333	0.5	0.060375
11.041667	0.5	0.061750
11.050000	0.5	0.063000
11.058333	0.5	0.064000
11.066667	0.5	0.064250
11.075000	0.5	0.064000
11.083333	0.5	0.063375
11.091667	0.5	0.062875
11.100000	0.5	0.061625
11.108333	0.5	0.060125
11.116667	0.5	0.059000
11.125000	0.5	0.056875
11.133333	0.5	0.054875
11.141667	0.5	0.052375
11.150000	0.5	0.049875
11.158333	0.5	0.047250
11.166667	0.5	0.044750
11.175000	0.5	0.041875
11.183333	0.5	0.039375
11.191667	0.5	0.036875
11.200000	0.5	0.034500
11.208333	0.5	0.032125
11.216667	0.5	0.029625
11.225000	0.5	0.027375
11.233333	0.5	0.025250
11.241667	0.5	0.023125
11.250000	0.5	0.021125
11.258333	0.5	0.019500
11.266667	0.5	0.018125
11.275000	0.5	0.016500
11.283333	0.5	0.014750
11.291667	0.5	0.013250
11.300000	0.5	0.012250
11.308333	0.5	0.011125
11.316667	0.5	0.010125
11.325000	0.5	0.009500
11.333333	0.5	0.008375
11.341667	0.5	0.007625
11.350000	0.5	0.006875
11.358333	0.5	0.005875
11.366667	0.5	0.005250
11.375000	0.5	0.004250
11.383333	0.5	0.003875
11.391667	0.5	0.003625
11.400000	0.5	0.003125
11.408333	0.5	0.002250
11.416667	0.5	0.001750
11.425000	0.5	0.001625
11.433333	0.5	0.001500
11.441667	0.5	0.000750
11.450000	0.5	0.000250
11.458333	0.5	-0.000125
11.466667	0.5	-0.000500
11.475000	0.5	-0.001000
11.483333	0.5	-0.001250
11.491667	0.5	-0.001750
11.500000	0.5	-0.002125
11.508333	0.5	-0.003000
11.516667	0.5	-0.003875
11.525000	0.5	-0.004375
11.533333	0.5	-0.004625
11.541667	0.5	-0.004750
11.550000	0.5	-0.005375
11.558333	0.5	-0.006125
11.566667	0.5	-0.006875
11.575000	0.5	-0.007000
11.583333	0.5	-0.007250
11.591667	0.5	-0.008125
11.600000	0.5	-0.009125
11.608333	0.5	-0.009625
11.616667	0.5	-0.010125
11.625000	0.5	-0.010250
11.633333	0.5	-0.010375
11.641667	0.5	-0.010500
11.650000	0.5	-0.010500
11.658333	0.5	-0.011250
11.666667	0.5	-0.011375
11.675000	0.5	-0.011375
11.683333	0.5	-0.011250
11.691667	0.5	-0.011500
11.700000	0.5	-0.011750
11.708333	0.5	-0.011875
11.716667	0.5	-0.012000
11.725000	0.5	-0.012625
11.733333	0.5	-0.013000
11.741667	0.5	-0.013125
11.750000	0.5	-0.013500
11.758333	0.5	-0.013625
11.766667	0.5	-0.013500
11.775000	0.5	-0.013375
11.783333	0.5	-0.013000
11.791667	0.5	-0.013250
11.800000	0.5	-0.013375
11.808333	0.5	-0.013125
11.816667	0.5	-0.012750
11.825000	0.5	-0.012125
11.833333	0.5	-0.011625
11.841667	0.5	-0.011500
11.850000	0.5	-0.010750
11.858333	0.5	-0.010000
11.866667	0.5	-0.009625
11.875000	0.5	-0.009000
11.883333	0.5	-0.008000
11.891667	0.5	-0.007500
11.900000	0.5	-0.007125
11.908333	0.5	-0.006125
11.916667	0.5	-0.005375
11.925000	0.5	-0.004500
11.933333	0.5	-0.003500
11.941667	0.5	-0.002500
11.950000	0.5	-0.002000
11.958333	0.5	-0.000750
11.966667	0.5	0.000000
11.975000	0.5	0.000750
11.983333	0.5	0.001125
11.991667	0.5	0.001750
12.000000	0.5	0.002125
12.008333	0.5	0.002625
12.016667	0.5	0.003125
12.025000	0.5	0.003750
12.033333	0.5	0.004125
12.041667	0.5	0.004125
12.050000	0.5	0.004000
12.058333	0.5	0.004250
12.066667	0.5	0.004250
12.075000	0.5	0.004625
12.083333	0.5	0.005000
12.091667	0.5	0.004625
12.100000	0.5	0.004375
12.108333	0.5	0.004500
12.116667	0.5	0.004250
12.125000	0.5	0.004125
12.133333	0.5	0.003875
12.141667	0.5	0.003750
12.150000	0.5	0.003000
12.158333	0.5	0.003250
12.166667	0.5	0.003375
12.175000	0.5	0.003875
12.183333	0.5	0.004375
12.191667	0.5	0.004625
12.200000	0.5	0.005125
12.208333	0.5	0.005500
12.216667	0.5	0.006250
12.225000	0.5	0.006500
12.233333	0.5	0.007375
12.241667	0.5	0.008125
12.250000	0.5	0.009125
12.258333	0.5	0.010500
12.266667	0.5	0.012125
12.275000	0.5	0.013750
12.283333	0.5	0.015375
12.291667	0.5	0.017000
12.300000	0.5	0.018875
12.308333	0.5	0.020250
12.316667	0.5	0.022000
12.325000	0.5	0.023625
12.333333	0.5	0.025000
12.341667	0.5	0.026250
12.350000	0.5	0.027875
12.358333	0.5	0.028875
12.366667	0.5	0.029750
12.375000	0.5	0.030500
12.383333	0.5	0.031000
12.391667	0.5	0.031250
12.400000	0.5	0.030750
12.408333	0.5	0.030500
12.416667	0.5	0.030125
12.425000	0.5	0.029250
12.433333	0.5	0.029000
12.441667	0.5	0.028125
12.450000	0.5	0.026750
12.458333	0.5	0.026125
12.466667	0.5	0.025000
12.475000	0.5	0.023875
12.483333	0.5	0.022750
12.491667	0.5	0.021375
12.500000	0.5	0.020375
12.508333	0.5	0.019500
12.516667	0.5	0.018500
12.525000	0.5	0.018250
12.533333	0.5	0.017750
12.541667	0.5	0.017000
12.550000	0.5	0.016125
12.558333	0.5	0.015625
12.566667	0.5	0.015000
12.575000	0.5	0.014750
12.583333	0.5	0.014750
12.591667	0.5	0.014000
12.600000	0.5	0.013625
12.608333	0.5	0.013250
12.616667	0.5	0.012875
12.625000	0.5	0.012625
12.633333	0.5	0.012250
12.641667	0.5	0.012000
12.650000	0.5	0.012250
12.658333	0.5	0.011875
12.666667	0.5	0.011750
12.675000	0.5	0.011625
12.683333	0.5	0.011375
12.691667	0.5	0.011375
12.700000	0.5	0.011125
12.708333	0.5	0.010750
12.716667	0.5	0.009875
12.725000	0.5	0.009250
12.733333	0.5	0.008750
12.741667	0.5	0.008375
12.750000	0.5	0.008500
12.758333	0.5	0.008750
12.766667	0.5	0.008750
12.775000	0.5	0.008750
12.783333	0.5	0.008750
12.791667	0.5	0.008375
12.800000	0.5	0.008250
12.808333	0.5	0.008000
12.816667	0.5	0.007500
12.825000	0.5	0.007500
12.833333	0.5	0.007500
12.841667	0.5	0.007500
12.850000	0.5	0.007625
12.858333	0.5	0.007250
12.866667	0.5	0.007000
12.875000	0.5	0.007125
12.883333	0.5	0.007250
12.891667	0.5	0.007375
12.900000	0.5	0.007375
12.908333	0.5	0.007250
12.916667	0.5	0.006750
12.925000	0.5	0.006750
12.933333	0.5	0.006500
12.941667	0.5	0.006250
12.950000	0.5	0.006000
12.958333	0.5	0.006250
12.966667	0.5	0.006625
12.975000	0.5	0.006625
12.983333	0.5	0.006500
12.991667	0.5	0.006375
13.000000	0.5	0.006250
13.008333	0.5	0.006125
13.016667	0.5	0.005875
13.025000	0.5	0.005875
13.033333	0.5	0.005875
13.041667	0.5	0.006000
13.050000	0.5	0.005750
13.058333	0.5	0.005500
13.066667	0.5	0.005500
13.075000	0.5	0.005625
13.083333	0.5	0.005750
13.091667	0.5	0.005750
13.100000	0.5	0.005500
13.108333	0.5	0.005500
13.116667	0.5	0.005375
13.125000	0.5	0.005375
13.133333	0.5	0.005000
13.141667	0.5	0.004625
13.150000	0.5	0.004750
13.158333	0.5	0.004875
13.166667	0.5	0.004625
13.175000	0.5	0.004875
13.183333	0.5	0.004625
13.191667	0.5	0.004375
13.200000	0.5	0.004000
13.208333	0.5	0.003875
13.216667	0.5	0.003750
13.225000	0.5	0.003000
13.233333	0.5	0.002625
13.241667	0.5	0.002250
13.250000	0.5	0.002000
13.258333	0.5	0.001625
13.266667	0.5	0.001125
13.275000	0.5	0.000875
13.283333	0.5	0.000875
13.291667	0.5	0.000625
13.300000	0.5	0.000375
13.308333	0.5	-0.000125
13.316667	0.5	-0.000375
13.325000	0.5	-0.000500
13.333333	0.5	-0.000500
13.341667	0.5	-0.001125
13.350000	0.5	-0.001250
13.358333	0.5	-0.001250
13.366667	0.5	-0.001500
13.375000	0.5	-0.001875
13.383333	0.5	-0.002000
13.391667	0.5	-0.001875
13.400000	0.5	-0.002625
13.408333	0.5	-0.003125
13.416667	0.5	-0.003375
13.425000	0.5	-0.003875
13.433333	0.5	-0.004000
13.441667	0.5	-0.004000
13.450000	0.5	-0.004500
13.458333	0.5	-0.004500
13.466667	0.5	-0.004625
13.475000	0.5	-0.005250
13.483333	0.5	-0.005625
13.491667	0.5	-0.005500
13.500000	0.5	-0.005625
13.508333	0.5	-0.005625
13.516667	0.5	-0.005500
13.525000	0.5	-0.004875
13.533333	0.5	-0.004500
13.541667	0.5	-0.004500
13.550000	0.5	-0.004125
13.558333	0.5	-0.004000
13.566667	0.5	-0.004500
13.575000	0.5	-0.005125
13.583333	0.5	-0.005375
13.591667	0.5	-0.005250
13.600000	0.5	-0.005125
13.608333	0.5	-0.004375
13.616667	0.5	-0.004125
13.625000	0.5	-0.004125
13.633333	0.5	-0.004250
13.641667	0.5	-0.003875
13.650000	0.5	-0.003375
13.658333	0.5	-0.003375
13.666667	0.5	-0.003250
13.675000	0.5	-0.003125
13.683333	0.5	-0.003000
13.691667	0.5	-0.002750
13.700000	0.5	-0.002500
13.708333	0.5	-0.002000
13.716667	0.5	-0.001500
13.725000	0.5	-0.001125
13.733333	0.5	-0.001250
13.741667	0.5	-0.000500
13.750000	0.5	-0.000125
13.758333	0.5	0.000250
13.766667	0.5	0.000875
13.775000	0.5	0.001750
13.783333	0.5	0.002125
13.791667	0.5	0.003250
13.800000	0.5	0.003750
13.808333	0.5	0.004500
13.816667	0.5	0.005250
13.825000	0.5	0.005250
13.833333	0.5	0.005500
13.841667	0.5	0.005875
13.850000	0.5	0.006125
13.858333	0.5	0.006125
13.866667	0.5	0.006500
13.875000	0.5	0.006875
13.883333	0.5	0.007250
13.891667	0.5	0.008000
13.900000	0.5	0.008375
13.908333	0.5	0.008750
13.916667	0.5	0.009000
13.925000	0.5	0.009250
13.933333	0.5	0.009125
13.941667	0.5	0.009375
13.950000	0.5	0.009250
13.958333	0.5	0.008625
13.966667	0.5	0.008500
13.975000	0.5	0.008375
13.983333	0.5	0.008000
13.991667	0.5	0.007625
14.000000	0.5	0.007250
14.008333	0.5	0.007000
14.016667	0.5	0.007125
14.025000	0.5	0.006875
14.033333	0.5	0.006750
14.041667	0.5	0.005500
14.050000	0.5	0.005000
14.058333	0.5	0.004250
14.066667	0.5	0.003750
14.075000	0.5	0.003375
14.083333	0.5	0.002625
14.091667	0.5	0.002125
14.100000	0.5	0.001750
14.108333	0.5	0.001375
14.116667	0.5	0.001000
14.125000	0.5	0.000375
14.133333	0.5	0.000000
14.141667	0.5	-0.000125
14.150000	0.5	-0.000125
14.158333	0.5	-0.000625
14.166667	0.5	-0.001000
14.175000	0.5	-0.001500
14.183333	0.5	-0.002000
14.191667	0.5	-0.002500
14.200000	0.5	-0.002875
14.208333	0.5	-0.003125
14.216667	0.5	-0.003250
14.225000	0.5	-0.003750
14.233333	0.5	-0.004000
14.241667	0.5	-0.004375
14.250000	0.5	-0.004625
14.258333	0.5	-0.004375
14.266667	0.5	-0.004375
14.275000	0.5	-0.004125
14.283333	0.5	-0.003875
14.291667	0.5	-0.003750
14.300000	0.5	-0.003750
14.308333	0.5	-0.004250
14.316667	0.5	-0.004500
14.325000	0.5	-0.004000
14.333333	0.5	-0.004125
14.341667	0.5	-0.004125
14.350000	0.5	-0.003875
14.358333	0.5	-0.003500
14.366667	0.5	-0.003500
14.375000	0.5	-0.003375
14.383333	0.5	-0.003250
14.391667	0.5	-0.002875
14.400000	0.5	-0.002375
14.408333	0.5	-0.001750
14.416667	0.5	-0.001625
14.425000	0.5	-0.001125
14.433333	0.5	-0.000500
14.441667	0.5	-0.000125
14.450000	0.5	0.000250
14.458333	0.5	0.000500
14.466667	0.5	0.000750
14.475000	0.5	0.000875
14.483333	0.5	0.001750
14.491667	0.5	0.002000
14.500000	0.5	0.002500
14.508333	0.5	0.003000
14.516667	0.5	0.003875
14.525000	0.5	0.004750
14.533333	0.5	0.005125
14.541667	0.5	0.005125
14.550000	0.5	0.005375
14.558333	0.5	0.005875
14.566667	0.5	0.006375
14.575000	0.5	0.006750
14.583333	0.5	0.007375
14.591667	0.5	0.007875
14.600000	0.5	0.008125
14.608333	0.5	0.008625
14.616667	0.5	0.009000
14.625000	0.5	0.009625
14.633333	0.5	0.010125
14.641667	0.5	0.010875
14.650000	0.5	0.011250
14.658333	0.5	0.012000
14.666667	0.5	0.012250
14.675000	0.5	0.012375
14.683333	0.5	0.012875
14.691667	0.5	0.013250
14.700000	0.5	0.013875
14.708333	0.5	0.014375
14.716667	0.5	0.014500
14.725000	0.5	0.015250
14.733333	0.5	0.015500
14.741667	0.5	0.016125
14.750000	0.5	0.016625
14.758333	0.5	0.016875
14.766667	0.5	0.017250
14.775000	0.5	0.018000
14.783333	0.5	0.018500
14.791667	0.5	0.019250
14.800000	0.5	0.020125
14.808333	0.5	0.020500
14.816667	0.5	0.020875
14.825000	0.5	0.021625
14.833333	0.5	0.022375
14.841667	0.5	0.023000
14.850000	0.5	0.023750
14.858333	0.5	0.024250
14.866667	0.5	0.024750
14.875000	0.5	0.025125
14.883333	0.5	0.025875
14.891667	0.5	0.026500
14.900000	0.5	0.026750
14.908333	0.5	0.026875
14.916667	0.5	0.027125
14.925000	0.5	0.027000
14.933333	0.5	0.026750
14.941667	0.5	0.026250
14.950000	0.5	0.025750
14.958333	0.5	0.025000
14.966667	0.5	0.024250
14.975000	0.5	0.023250
14.983333	0.5	0.022250
14.991667	0.5	0.021375
15.000000	0.5	0.019750
15.008333	0.5	0.018375
15.016667	0.5	0.017125
15.025000	0.5	0.015750
15.033333	0.5	0.014125
15.041667	0.5	0.012125
15.050000	0.5	0.010875
15.058333	0.5	0.009750
15.066667	0.5	0.008500
15.075000	0.5	0.007625
15.083333	0.5	0.006250
15.091667	0.5	0.004875
15.100000	0.5	0.003250
15.108333	0.5	0.001750
15.116667	0.5	0.000875
15.125000	0.5	0.000125
15.133333	0.5	-0.000750
15.141667	0.5	-0.001500
15.150000	0.5	-0.002125
15.158333	0.5	-0.003000
15.166667	0.5	-0.003625
15.175000	0.5	-0.004125
15.183333	0.5	-0.004750
15.191667	0.5	-0.005125
15.200000	0.5	-0.005250
15.208333	0.5	-0.005500
15.216667	0.5	-0.005375
15.225000	0.5	-0.005750
15.233333	0.5	-0.006000
15.241667	0.5	-0.006375
15.250000	0.5	-0.006500
15.258333	0.5	-0.006375
15.266667	0.5	-0.006500
15.275000	0.5	-0.006750
15.283333	0.5	-0.006500
15.291667	0.5	-0.006250
15.300000	0.5	-0.006125
15.308333	0.5	-0.006250
15.316667	0.5	-0.005750
15.325000	0.5	-0.005625
15.333333	0.5	-0.005375
15.341667	0.5	-0.005125
15.350000	0.5	-0.004875
15.358333	0.5	-0.004875
15.366667	0.5	-0.004750
15.375000	0.5	-0.004500
15.383333	0.5	-0.004125
15.391667	0.5	-0.004250
15.400000	0.5	-0.004250
15.408333	0.5	-0.004250
15.416667	0.5	-0.004250
15.425000	0.5	-0.003875
15.433333	0.5	-0.003625
15.441667	0.5	-0.003375
15.450000	0.5	-0.003375
15.458333	0.5	-0.003250
15.466667	0.5	-0.003375
15.475000	0.5	-0.003625
15.483333	0.5	-0.003875
15.491667	0.5	-0.003875
15.500000	0.5	-0.004000
15.508333	0.5	-0.004000
15.516667	0.5	-0.003875
15.525000	0.5	-0.004250
15.533333	0.5	-0.004625
15.541667	0.5	-0.005125
15.550000	0.5	-0.005500
15.558333	0.5	-0.005750
15.566667	0.5	-0.005875
15.575000	0.5	-0.006000
15.583333	0.5	-0.006000
15.591667	0.5	-0.006375
15.600000	0.5	-0.006375
15.608333	0.5	-0.006500
15.616667	0.5	-0.006875
15.625000	0.5	-0.007125
15.633333	0.5	-0.007500
15.641667	0.5	-0.007750
15.650000	0.5	-0.008500
15.658333	0.5	-0.008875
15.666667	0.5	-0.009000
15.675000	0.5	-0.008875
15.683333	0.5	-0.008875
15.691667	0.5	-0.008625
15.700000	0.5	-0.008875
15.708333	0.5	-0.009125
15.716667	0.5	-0.008875
15.725000	0.5	-0.009000
15.733333	0.5	-0.009250
15.741667	0.5	-0.009875
15.750000	0.5	-0.010500
15.758333	0.5	-0.011000
15.766667	0.5	-0.011250
15.775000	0.5	-0.011125
15.783333	0.5	-0.010875
15.791667	0.5	-0.010875
15.800000	0.5	-0.011250
15.808333	0.5	-0.011000
15.816667	0.5	-0.011125
15.825000	0.5	-0.011250
15.833333	0.5	-0.011500
15.841667	0.5	-0.011500
15.850000	0.5	-0.011500
15.858333	0.5	-0.011375
15.866667	0.5	-0.011625
15.875000	0.5	-0.011750
15.883333	0.5	-0.011625
15.891667	0.5	-0.011625
15.900000	0.5	-0.012000
15.908333	0.5	-0.012250
15.916667	0.5	-0.012250
15.925000	0.5	-0.012125
15.933333	0.5	-0.012000
15.941667	0.5	-0.011750
15.950000	0.5	-0.011875
15.958333	0.5	-0.011750
15.966667	0.5	-0.011875
15.975000	0.5	-0.011625
15.983333	0.5	-0.011500
15.991667	0.5	-0.011000
16.000000	0.5	-0.010875
16.008333	0.5	-0.010625
16.016667	0.5	-0.010375
16.025000	0.5	-0.010125
16.033333	0.5	-0.010125
16.041667	0.5	-0.010250
16.050000	0.5	-0.009875
16.058333	0.5	-0.009750
16.066667	0.5	-0.009375
16.075000	0.5	-0.008750
16.083333	0.5	-0.008625
16.091667	0.5	-0.008875
16.100000	0.5	-0.008750
16.108333	0.5	-0.008500
16.116667	0.5	-0.008250
16.125000	0.5	-0.007875
16.133333	0.5	-0.007875
16.141667	0.5	-0.007625
16.150000	0.5	-0.007500
16.158333	0.5	-0.007500
16.166667	0.5	-0.007375
16.175000	0.5	-0.007375
16.183333	0.5	-0.007625
16.191667	0.5	-0.007500
16.200000	0.5	-0.007125
16.208333	0.5	-0.006750
16.216667	0.5	-0.006750
16.225000	0.5	-0.006750
16.233333	0.5	-0.006750
16.241667	0.5	-0.006500
16.250000	0.5	-0.006500
16.258333	0.5	-0.006500
16.266667	0.5	-0.006500
16.275000	0.5	-0.006625
16.283333	0.5	-0.006375
16.291667	0.5	-0.006125
16.300000	0.5	-0.006250
16.308333	0.5	-0.006250
16.316667	0.5	-0.006375
16.325000	0.5	-0.006625
16.333333	0.5	-0.006500
16.341667	0.5	-0.006500
16.350000	0.5	-0.006125
16.358333	0.5	-0.006000
16.366667	0.5	-0.006000
16.375000	0.5	-0.005375
16.383333	0.5	-0.005375
16.391667	0.5	-0.005500
16.400000	0.5	-0.005500
16.408333	0.5	-0.005250
16.416667	0.5	-0.005125
16.425000	0.5	-0.005375
16.433333	0.5	-0.005375
16.441667	0.5	-0.005125
16.450000	0.5	-0.004750
16.458333	0.5	-0.004375
16.466667	0.5	-0.003750
16.475000	0.5	-0.003000
16.483333	0.5	-0.002875
16.491667	0.5	-0.002875
16.500000	0.5	-0.003125
16.508333	0.5	-0.003125
16.516667	0.5	-0.003000
16.525000	0.5	-0.002875
16.533333	0.5	-0.002500
16.541667	0.5	-0.002500
16.550000	0.5	-0.002375
16.558333	0.5	-0.002250
16.566667	0.5	-0.002375
16.575000	0.5	-0.002000
16.583333	0.5	-0.001625
16.591667	0.5	-0.001500
16.600000	0.5	-0.001750
16.608333	0.5	-0.001500
16.616667	0.5	-0.001375
16.625000	0.5	-0.001000
16.633333	0.5	-0.000500
16.641667	0.5	-0.000250
16.650000	0.5	0.000250
16.658333	0.5	0.000375
16.666667	0.5	0.000375
16.675000	0.5	0.001000
16.683333	0.5	0.001375
16.691667	0.5	0.001875
16.700000	0.5	0.002125
16.708333	0.5	0.002125
16.716667	0.5	0.002625
16.725000	0.5	0.003375
16.733333	0.5	0.003625
16.741667	0.5	0.003750
16.750000	0.5	0.003875
16.758333	0.5	0.004125
16.766667	0.5	0.004750
16.775000	0.5	0.005625
16.783333	0.5	0.006375
16.791667	0.5	0.007000
16.800000	0.5	0.007750
16.808333	0.5	0.008125
16.816667	0.5	0.008250
16.825000	0.5	0.008500
16.833333	0.5	0.008750
16.841667	0.5	0.009125
16.850000	0.5	0.009500
16.858333	0.5	0.010000
16.866667	0.5	0.010500
16.875000	0.5	0.010750
16.883333	0.5	0.011000
16.891667	0.5	0.011500
16.900000	0.5	0.011875
16.908333	0.5	0.012500
16.916667	0.5	0.012625
16.925000	0.5	0.013000
16.933333	0.5	0.012875
16.941667	0.5	0.013000
16.950000	0.5	0.013125
16.958333	0.5	0.013250
16.966667	0.5	0.013250
16.975000	0.5	0.013000
16.983333	0.5	0.012625
16.991667	0.5	0.012375
17.000000	0.5	0.011875
17.008333	0.5	0.011750
17.016667	0.5	0.011250
17.025000	0.5	0.010625
17.033333	0.5	0.010375
17.041667	0.5	0.009875
17.050000	0.5	0.009250
17.058333	0.5	0.008375
17.066667	0.5	0.007500
17.075000	0.5	0.006000
17.083333	0.5	0.004625
17.091667	0.5	0.003125
17.100000	0.5	0.001375
17.108333	0.5	-0.000375
17.116667	0.5	-0.002250
17.125000	0.5	-0.004500
17.133333	0.5	-0.006125
17.141667	0.5	-0.007875
17.150000	0.5	-0.010750
17.158333	0.5	-0.013750
17.166667	0.5	-0.016750
17.175000	0.5	-0.020000
17.183333	0.5	-0.023250
17.191667	0.5	-0.027000
17.200000	0.5	-0.031000
17.208333	0.5	-0.034875
17.216667	0.5	-0.039000
17.225000	0.5	-0.043250
17.233333	0.5	-0.047500
17.241667	0.5	-0.052000
17.250000	0.5	-0.056375
17.258333	0.5	-0.061000
17.266667	0.5	-0.065250
17.275000	0.5	-0.069750
17.283333	0.5	-0.074250
17.291667	0.5	-0.078375
17.300000	0.5	-0.082125
17.308333	0.5	-0.085750
17.316667	0.5	-0.089000
17.325000	0.5	-0.092500
17.333333	0.5	-0.095875
17.341667	0.5	-0.098125
17.350000	0.5	-0.100000
17.358333	0.5	-0.101625
17.366667	0.5	-0.102500
17.375000	0.5	-0.103000
17.383333	0.5	-0.103250
17.391667	0.5	-0.103000
17.400000	0.5	-0.102375
17.408333	0.5	-0.100750
17.416667	0.5	-0.099125
17.425000	0.5	-0.097000
17.433333	0.5	-0.094500
17.441667	0.5	-0.091750
17.450000	0.5	-0.088625
17.458333	0.5	-0.085250
17.466667	0.5	-0.082125
17.475000	0.5	-0.079000
17.483333	0.5	-0.075625
17.491667	0.5	-0.071875
17.500000	0.5	-0.068125
17.508333	0.5	-0.064375
17.516667	0.5	-0.060750
17.525000	0.5	-0.057250
17.533333	0.5	-0.053750
17.541667	0.5	-0.050375
17.550000	0.5	-0.047125
17.558333	0.5	-0.044125
17.566667	0.5	-0.041125
17.575000	0.5	-0.038375
17.583333	0.5	-0.035875
17.591667	0.5	-0.033125
17.600000	0.5	-0.030625
17.608333	0.5	-0.029000
17.616667	0.5	-0.027000
17.625000	0.5	-0.025250
17.633333	0.5	-0.023875
17.641667	0.5	-0.022500
17.650000	0.5	-0.021250
17.658333	0.5	-0.020375
17.666667	0.5	-0.019125
17.675000	0.5	-0.018000
17.683333	0.5	-0.017000
17.691667	0.5	-0.016125
17.700000	0.5	-0.015375
17.708333	0.5	-0.014500
17.716667	0.5	-0.014250
17.725000	0.5	-0.013625
17.733333	0.5	-0.013625
17.741667	0.5	-0.013000
17.750000	0.5	-0.012875
17.758333	0.5	-0.012500
17.766667	0.5	-0.012375
17.775000	0.5	-0.012000
17.783333	0.5	-0.012500
17.791667	0.5	-0.012125
17.800000	0.5	-0.011875
17.808333	0.5	-0.011375
17.816667	0.5	-0.011500
17.825000	0.5	-0.011625
17.833333	0.5	-0.011375
17.841667	0.5	-0.011625
17.850000	0.5	-0.011625
17.858333	0.5	-0.011875
17.866667	0.5	-0.011875
17.875000	0.5	-0.011750
17.883333	0.5	-0.011500
17.891667	0.5	-0.011750
17.900000	0.5	-0.011625
17.908333	0.5	-0.011875
17.916667	0.5	-0.012000
17.925000	0.5	-0.012000
17.933333	0.5	-0.011875
17.941667	0.5	-0.012125
17.950000	0.5	-0.012625
17.958333	0.5	-0.012750
17.966667	0.5	-0.012500
17.975000	0.5	-0.012375
17.983333	0.5	-0.012750
17.991667	0.5	-0.013250
18.000000	0.5	-0.013625
18.008333	0.5	-0.014125
18.016667	0.5	-0.014625
18.025000	0.5	-0.014875
18.033333	0.5	-0.014750
18.041667	0.5	-0.015250
18.050000	0.5	-0.015875
18.058333	0.5	-0.015625
18.066667	0.5	-0.015625
18.075000	0.5	-0.016250
18.083333	0.5	-0.016750
18.091667	0.5	-0.017125
18.100000	0.5	-0.017375
18.108333	0.5	-0.017875
18.116667	0.5	-0.018500
18.125000	0.5	-0.019000
18.133333	0.5	-0.019500
18.141667	0.5	-0.020500
18.150000	0.5	-0.021250
18.158333	0.5	-0.022250
18.166667	0.5	-0.022500
18.175000	0.5	-0.023250
18.183333	0.5	-0.024125
18.191667	0.5	-0.025000
18.200000	0.5	-0.025875
18.208333	0.5	-0.026875
18.216667	0.5	-0.027875
18.225000	0.5	-0.028625
18.233333	0.5	-0.030000
18.241667	0.5	-0.031500
18.250000	0.5	-0.032250
18.258333	0.5	-0.033375
18.266667	0.5	-0.034625
18.275000	0.5	-0.036375
18.283333	0.5	-0.038125
18.291667	0.5	-0.039625
18.300000	0.5	-0.041625
18.308333	0.5	-0.043125
18.316667	0.5	-0.044375
18.325000	0.5	-0.045750
18.333333	0.5	-0.047500
18.341667	0.5	-0.049250
18.350000	0.5	-0.050750
18.358333	0.5	-0.052000
18.366667	0.5	-0.053875
18.375000	0.5	-0.055500
18.383333	0.5	-0.057375
18.391667	0.5	-0.059125
18.400000	0.5	-0.060250
18.408333	0.5	-0.061250
18.416667	0.5	-0.062750
18.425000	0.5	-0.063500
18.433333	0.5	-0.064000
18.441667	0.5	-0.064750
18.450000	0.5	-0.065250
18.458333	0.5	-0.065250
18.466667	0.5	-0.064875
18.475000	0.5	-0.064500
18.483333	0.5	-0.064500
18.491667	0.5	-0.064000
18.500000	0.5	-0.063125
18.508333	0.5	-0.062875
18.516667	0.5	-0.062000
18.525000	0.5	-0.061125
18.533333	0.5	-0.059750
18.541667	0.5	-0.058750
18.550000	0.5	-0.057750
18.558333	0.5	-0.056375
18.566667	0.5	-0.055250
18.575000	0.5	-0.054000
18.583333	0.5	-0.052625
18.591667	0.5	-0.051250
18.600000	0.5	-0.050125
18.608333	0.5	-0.048625
18.616667	0.5	-0.047250
18.625000	0.5	-0.046000
18.633333	0.5	-0.045000
18.641667	0.5	-0.043750
18.650000	0.5	-0.042750
18.658333	0.5	-0.041750
18.666667	0.5	-0.040750
18.675000	0.5	-0.039500
18.683333	0.5	-0.038625
18.691667	0.5	-0.037625
18.700000	0.5	-0.037125
18.708333	0.5	-0.036750
18.716667	0.5	-0.036125
18.725000	0.5	-0.035125
18.733333	0.5	-0.034625
18.741667	0.5	-0.033875
18.750000	0.5	-0.033125
18.758333	0.5	-0.032125
18.766667	0.5	-0.031750
18.775000	0.5	-0.031750
18.783333	0.5	-0.031000
18.791667	0.5	-0.030375
18.800000	0.5	-0.030250
18.808333	0.5	-0.030125
18.816667	0.5	-0.029625
18.825000	0.5	-0.029625
18.833333	0.5	-0.029750
18.841667	0.5	-0.029750
18.850000	0.5	-0.029750
18.858333	0.5	-0.029125
18.866667	0.5	-0.029000
18.875000	0.5	-0.029250
18.883333	0.5	-0.029125
18.891667	0.5	-0.028875
18.900000	0.5	-0.028750
18.908333	0.5	-0.028875
18.916667	0.5	-0.028750
18.925000	0.5	-0.029250
18.933333	0.5	-0.029125
18.941667	0.5	-0.028750
18.950000	0.5	-0.028750
18.958333	0.5	-0.028750
18.966667	0.5	-0.029000
18.975000	0.5	-0.029125
18.983333	0.5	-0.029375
18.991667	0.5	-0.029750
19.000000	0.5	-0.029875
19.008333	0.5	-0.030125
19.016667	0.5	-0.030000
19.025000	0.5	-0.030250
19.033333	0.5	-0.030625
19.041667	0.5	-0.030875
19.050000	0.5	-0.031125
19.058333	0.5	-0.031250
19.066667	0.5	-0.031250
19.075000	0.5	-0.031750
19.083333	0.5	-0.032000
19.091667	0.5	-0.031875
19.100000	0.5	-0.031750
19.108333	0.5	-0.032000
19.116667	0.5	-0.032000
19.125000	0.5	-0.032000
19.133333	0.5	-0.031750
19.141667	0.5	-0.031500
19.150000	0.5	-0.031625
19.158333	0.5	-0.031625
19.166667	0.5	-0.031625
19.175000	0.5	-0.031500
19.183333	0.5	-0.031750
19.191667	0.5	-0.032125
19.200000	0.5	-0.032875
19.208333	0.5	-0.032875
19.216667	0.5	-0.032750
19.225000	0.5	-0.032375
19.233333	0.5	-0.032375
19.241667	0.5	-0.032375
19.250000	0.5	-0.032250
19.258333	0.5	-0.031875
19.266667	0.5	-0.031375
19.275000	0.5	-0.030875
19.283333	0.5	-0.031000
19.291667	0.5	-0.030875
19.300000	0.5	-0.030875
19.308333	0.5	-0.031000
19.316667	0.5	-0.030375
19.325000	0.5	-0.030000
19.333333	0.5	-0.029750
19.341667	0.5	-0.029500
19.350000	0.5	-0.029500
19.358333	0.5	-0.029375
19.366667	0.5	-0.029250
19.375000	0.5	-0.029500
19.383333	0.5	-0.029125
19.391667	0.5	-0.029000
19.400000	0.5	-0.028750
19.408333	0.5	-0.028750
19.416667	0.5	-0.028250
19.425000	0.5	-0.028125
19.433333	0.5	-0.027750
19.441667	0.5	-0.027875
19.450000	0.5	-0.028000
19.458333	0.5	-0.027750
19.466667	0.5	-0.027750
19.475000	0.5	-0.027625
19.483333	0.5	-0.027625
19.491667	0.5	-0.027250
19.500000	0.5	-0.027500
19.508333	0.5	-0.027625
19.516667	0.5	-0.027750
19.525000	0.5	-0.027500
19.533333	0.5	-0.027500
19.541667	0.5	-0.027500
19.550000	0.5	-0.027375
19.558333	0.5	-0.027250
19.566667	0.5	-0.027125
19.575000	0.5	-0.027250
19.583333	0.5	-0.027875
19.591667	0.5	-0.028125
19.600000	0.5	-0.028250
19.608333	0.5	-0.028625
19.616667	0.5	-0.028500
19.625000	0.5	-0.029000
19.633333	0.5	-0.029125
19.641667	0.5	-0.029000
19.650000	0.5	-0.029000
19.658333	0.5	-0.029000
19.666667	0.5	-0.029000
19.675000	0.5	-0.028875
19.683333	0.5	-0.029375
19.691667	0.5	-0.029500
19.700000	0.5	-0.030250
19.708333	0.5	-0.030500
19.716667	0.5	-0.030750
19.725000	0.5	-0.031125
19.733333	0.5	-0.031500
19.741667	0.5	-0.031875
19.750000	0.5	-0.031875
19.758333	0.5	-0.032000
19.766667	0.5	-0.032250
19.775000	0.5	-0.032250
19.783333	0.5	-0.033000
19.791667	0.5	-0.033125
19.800000	0.5	-0.033000
19.808333	0.5	-0.033125
19.816667	0.5	-0.033375
19.825000	0.5	-0.033500
19.833333	0.5	-0.033625
19.841667	0.5	-0.033875
19.850000	0.5	-0.034125
19.858333	0.5	-0.034375
19.866667	0.5	-0.034625
19.875000	0.5	-0.034750
19.883333	0.5	-0.034125
19.891667	0.5	-0.033875
19.900000	0.5	-0.033750
19.908333	0.5	-0.033875
19.916667	0.5	-0.033375
19.925000	0.5	-0.033500
19.933333	0.5	-0.033625
19.941667	0.5	-0.033250
19.950000	0.5	-0.033250
19.958333	0.5	-0.033000
19.966667	0.5	-0.032875
19.975000	0.5	-0.032750
19.983333	0.5	-0.032375
19.991667	0.5	-0.032500
20.000000	0.5	-0.032625
20.008333	0.5	-0.032125
20.016667	0.5	-0.031875
20.025000	0.5	-0.031750
20.033333	0.5	-0.032125
20.041667	0.5	-0.032000
20.050000	0.5	-0.031875
20.058333	0.5	-0.031375
20.066667	0.5	-0.031000
20.075000	0.5	-0.031000
20.083333	0.5	-0.030625
20.091667	0.5	-0.030875
20.100000	0.5	-0.031000
20.108333	0.5	-0.031375
20.116667	0.5	-0.031375
20.125000	0.5	-0.031250
20.133333	0.5	-0.031375
20.141667	0.5	-0.031375
20.150000	0.5	-0.031250
20.158333	0.5	-0.031250
20.166667	0.5	-0.030875
20.175000	0.5	-0.031250
20.183333	0.5	-0.031375
20.191667	0.5	-0.031375
20.200000	0.5	-0.031000
20.208333	0.5	-0.031125
20.216667	0.5	-0.031625
20.225000	0.5	-0.032000
20.233333	0.5	-0.032125
20.241667	0.5	-0.032500
20.250000	0.5	-0.032875
20.258333	0.5	-0.032875
20.266667	0.5	-0.033375
20.275000	0.5	-0.033875
20.283333	0.5	-0.034250
20.291667	0.5	-0.034500
20.300000	0.5	-0.034125
20.308333	0.5	-0.034000
20.316667	0.5	-0.034000
20.325000	0.5	-0.034000
20.333333	0.5	-0.033875
20.341667	0.5	-0.033875
20.350000	0.5	-0.034125
20.358333	0.5	-0.034250
20.366667	0.5	-0.034375
20.375000	0.5	-0.034750
20.383333	0.5	-0.035125
20.391667	0.5	-0.035375
20.400000	0.5	-0.035000
20.408333	0.5	-0.035000
20.416667	0.5	-0.035250
20.425000	0.5	-0.035125
20.433333	0.5	-0.035125
20.441667	0.5	-0.035500
20.450000	0.5	-0.035500
20.458333	0.5	-0.035500
20.466667	0.5	-0.035375
20.475000	0.5	-0.035375
20.483333	0.5	-0.035500
20.491667	0.5	-0.035625
20.500000	0.5	-0.035375
20.508333	0.5	-0.035625
20.516667	0.5	-0.036000
20.525000	0.5	-0.036125
20.533333	0.5	-0.036375
20.541667	0.5	-0.036750
20.550000	0.5	-0.036875
20.558333	0.5	-0.037000
20.566667	0.5	-0.037125
20.575000	0.5	-0.037375
20.583333	0.5	-0.036875
20.591667	0.5	-0.037250
20.600000	0.5	-0.037125
20.608333	0.5	-0.037000
20.616667	0.5	-0.036875
20.625000	0.5	-0.036875
20.633333	0.5	-0.036875
20.641667	0.5	-0.036875
20.650000	0.5	-0.036625
20.658333	0.5	-0.036500
20.666667	0.5	-0.036500
20.675000	0.5	-0.036625
20.683333	0.5	-0.036375
20.691667	0.5	-0.035625
20.700000	0.5	-0.035125
20.708333	0.5	-0.035250
20.716667	0.5	-0.035125
20.725000	0.5	-0.034750
20.733333	0.5	-0.034750
20.741667	0.5	-0.034875
20.750000	0.5	-0.034125
20.758333	0.5	-0.034250
20.766667	0.5	-0.034250
20.775000	0.5	-0.034125
20.783333	0.5	-0.034125
20.791667	0.5	-0.034125
20.800000	0.5	-0.034250
20.808333	0.5	-0.034125
20.816667	0.5	-0.033750
20.825000	0.5	-0.033500
20.833333	0.5	-0.033375
20.841667	0.5	-0.033250
20.850000	0.5	-0.033250
20.858333	0.5	-0.033250
20.866667	0.5	-0.033250
20.875000	0.5	-0.033500
20.883333	0.5	-0.033500
20.891667	0.5	-0.033250
20.900000	0.5	-0.033250
20.908333	0.5	-0.032750
20.916667	0.5	-0.033000
20.925000	0.5	-0.033000
20.933333	0.5	-0.032750
20.941667	0.5	-0.032875
20.950000	0.5	-0.032875
20.958333	0.5	-0.032375
20.966667	0.5	-0.031750
20.975000	0.5	-0.031250
20.983333	0.5	-0.031000
20.991667	0.5	-0.030750
21.000000	0.5	-0.030500
21.008333	0.5	-0.030250
21.016667	0.5	-0.029875
21.025000	0.5	-0.029250
21.033333	0.5	-0.028500
21.041667	0.5	-0.028125
21.050000	0.5	-0.027875
21.058333	0.5	-0.027375
21.066667	0.5	-0.026500
21.075000	0.5	-0.026000
21.083333	0.5	-0.025375
21.091667	0.5	-0.025125
21.100000	0.5	-0.024750
21.108333	0.5	-0.024250
21.116667	0.5	-0.024000
21.125000	0.5	-0.023625
21.133333	0.5	-0.023250
21.141667	0.5	-0.023375
21.150000	0.5	-0.023125
21.158333	0.5	-0.023000
21.166667	0.5	-0.022625
21.175000	0.5	-0.022375
21.183333	0.5	-0.021750
21.191667	0.5	-0.021375
21.200000	0.5	-0.021500
21.208333	0.5	-0.021125
21.216667	0.5	-0.021250
21.225000	0.5	-0.021375
21.233333	0.5	-0.021625
21.241667	0.5	-0.021375
21.250000	0.5	-0.021625
21.258333	0.5	-0.021875
21.266667	0.5	-0.022000
21.275000	0.5	-0.022125
21.283333	0.5	-0.022125
21.291667	0.5	-0.022125
21.300000	0.5	-0.022250
21.308333	0.5	-0.022375
21.316667	0.5	-0.022375
21.325000	0.5	-0.022000
21.333333	0.5	-0.021750
21.341667	0.5	-0.021875
21.350000	0.5	-0.022000
21.358333	0.5	-0.022000
21.366667	0.5	-0.022125
21.375000	0.5	-0.023000
21.383333	0.5	-0.023750
21.391667	0.5	-0.023875
21.400000	0.5	-0.024000
21.408333	0.5	-0.024125
21.416667	0.5	-0.024375
21.425000	0.5	-0.024500
21.433333	0.5	-0.024750
21.441667	0.5	-0.024875
21.450000	0.5	-0.024875
21.458333	0.5	-0.025375
21.466667	0.5	-0.025500
21.475000	0.5	-0.025625
21.483333	0.5	-0.026125
21.491667	0.5	-0.026250
21.500000	0.5	-0.026250
21.508333	0.5	-0.026250
21.516667	0.5	-0.026500
21.525000	0.5	-0.026625
21.533333	0.5	-0.027000
21.541667	0.5	-0.027375
21.550000	0.5	-0.028000
21.558333	0.5	-0.028375
21.566667	0.5	-0.028750
21.575000	0.5	-0.029125
21.583333	0.5	-0.029375
21.591667	0.5	-0.029500
21.600000	0.5	-0.029750
21.608333	0.5	-0.030000
21.616667	0.5	-0.030125
21.625000	0.5	-0.029750
21.633333	0.5	-0.029875
21.641667	0.5	-0.029875
21.650000	0.5	-0.030125
21.658333	0.5	-0.030250
21.666667	0.5	-0.030125
21.675000	0.5	-0.030250
21.683333	0.5	-0.030250
21.691667	0.5	-0.030000
21.700000	0.5	-0.030000
21.708333	0.5	-0.029750
21.716667	0.5	-0.029125
21.725000	0.5	-0.029375
21.733333	0.5	-0.029125
21.741667	0.5	-0.029000
21.750000	0.5	-0.028750
21.758333	0.5	-0.029000
21.766667	0.5	-0.028875
21.775000	0.5	-0.028500
21.783333	0.5	-0.029125
21.791667	0.5	-0.029000
21.800000	0.5	-0.029000
21.808333	0.5	-0.029000
21.816667	0.5	-0.029125
21.825000	0.5	-0.028875
21.833333	0.5	-0.028625
21.841667	0.5	-0.028625
21.850000	0.5	-0.028375
21.858333	0.5	-0.028500
21.866667	0.5	-0.028375
21.875000	0.5	-0.028000
21.883333	0.5	-0.027750
21.891667	0.5	-0.027750
21.900000	0.5	-0.027500
21.908333	0.5	-0.027125
21.916667	0.5	-0.026750
21.925000	0.5	-0.026375
21.933333	0.5	-0.026375
21.941667	0.5	-0.026375
21.950000	0.5	-0.026375
21.958333	0.5	-0.026125
21.966667	0.5	-0.026125
21.975000	0.5	-0.026000
21.983333	0.5	-0.025250
21.991667	0.5	-0.025375
22.000000	0.5	-0.024750
22.008333	0.5	-0.024500
22.016667	0.5	-0.024250
22.025000	0.5	-0.023875
22.033333	0.5	-0.023500
22.041667	0.5	-0.023625
22.050000	0.5	-0.023250
22.058333	0.5	-0.022875
22.066667	0.5	-0.022250
22.075000	0.5	-0.022000
22.083333	0.5	-0.021625
22.091667	0.5	-0.021250
22.100000	0.5	-0.020500
22.108333	0.5	-0.020000
22.116667	0.5	-0.019500
22.125000	0.5	-0.019000
22.133333	0.5	-0.018875
22.141667	0.5	-0.018250
22.150000	0.5	-0.018000
22.158333	0.5	-0.017375
22.166667	0.5	-0.017250
22.175000	0.5	-0.016500
22.183333	0.5	-0.016000
22.191667	0.5	-0.015750
22.200000	0.5	-0.015500
22.208333	0.5	-0.015250
22.216667	0.5	-0.014750
22.225000	0.5	-0.014250
22.233333	0.5	-0.013625
22.241667	0.5	-0.013125
22.250000	0.5	-0.012625
22.258333	0.5	-0.012000
22.266667	0.5	-0.011625
22.275000	0.5	-0.011375
22.283333	0.5	-0.011250
22.291667	0.5	-0.011250
22.300000	0.5	-0.011375
22.308333	0.5	-0.011500
22.316667	0.5	-0.011750
22.325000	0.5	-0.011625
22.333333	0.5	-0.011500
22.341667	0.5	-0.011500
22.350000	0.5	-0.011625
22.358333	0.5	-0.011625
22.366667	0.5	-0.011750
22.375000	0.5	-0.011625
22.383333	0.5	-0.011500
22.391667	0.5	-0.011750
22.400000	0.5	-0.011875
22.408333	0.5	-0.011875
22.416667	0.5	-0.011500
22.425000	0.5	-0.011125
22.433333	0.5	-0.011250
22.441667	0.5	-0.011750
22.450000	0.5	-0.011875
22.458333	0.5	-0.011625
22.466667	0.5	-0.011625
22.475000	0.5	-0.011875
22.483333	0.5	-0.012000
22.491667	0.5	-0.011875
22.500000	0.5	-0.012000
22.508333	0.5	-0.012000
22.516667	0.5	-0.012500
22.525000	0.5	-0.012375
22.533333	0.5	-0.012750
22.541667	0.5	-0.012875
22.550000	0.5	-0.013250
22.558333	0.5	-0.013250
22.566667	0.5	-0.013250
22.575000	0.5	-0.012875
22.583333	0.5	-0.013250
22.591667	0.5	-0.013625
22.600000	0.5	-0.013750
22.608333	0.5	-0.013625
22.616667	0.5	-0.014000
22.625000	0.5	-0.013875
22.633333	0.5	-0.013875
22.641667	0.5	-0.014375
22.650000	0.5	-0.014375
22.658333	0.5	-0.014750
22.666667	0.5	-0.014875
22.675000	0.5	-0.015250
22.683333	0.5	-0.015750
22.691667	0.5	-0.016250
22.700000	0.5	-0.016500
22.708333	0.5	-0.016875
22.716667	0.5	-0.017375
22.725000	0.5	-0.017625
22.733333	0.5	-0.017875
22.741667	0.5	-0.018375
22.750000	0.5	-0.018500
22.758333	0.5	-0.018875
22.766667	0.5	-0.019375
22.775000	0.5	-0.019625
22.783333	0.5	-0.020125
22.791667	0.5	-0.020625
22.800000	0.5	-0.021125
22.808333	0.5	-0.021375
22.816667	0.5	-0.021875
22.825000	0.5	-0.022000
22.833333	0.5	-0.022000
22.841667	0.5	-0.022250
22.850000	0.5	-0.022250
22.858333	0.5	-0.022250
22.866667	0.5	-0.022250
22.875000	0.5	-0.022625
22.883333	0.5	-0.023000
22.891667	0.5	-0.023250
22.900000	0.5	-0.023125
22.908333	0.5	-0.023000
22.916667	0.5	-0.022750
22.925000	0.5	-0.022875
22.933333	0.5	-0.022625
22.941667	0.5	-0.022625
22.950000	0.5	-0.023375
22.958333	0.5	-0.023750
22.966667	0.5	-0.023875
22.975000	0.5	-0.023875
22.983333	0.5	-0.024125
22.991667	0.5	-0.024375
23.000000	0.5	-0.024500
23.008333	0.5	-0.024500
23.016667	0.5	-0.024750
23.025000	0.5	-0.024875
23.033333	0.5	-0.025000
23.041667	0.5	-0.025000
23.050000	0.5	-0.025125
23.058333	0.5	-0.025000
23.066667	0.5	-0.025125
23.075000	0.5	-0.025000
23.083333	0.5	-0.025000
23.091667	0.5	-0.025125
23.100000	0.5	-0.025375
23.108333	0.5	-0.025500
23.116667	0.5	-0.025375
23.125000	0.5	-0.024875
23.133333	0.5	-0.024875
23.141667	0.5	-0.024500
23.150000	0.5	-0.024500
23.158333	0.5	-0.024625
23.166667	0.5	-0.024750
23.175000	0.5	-0.024500
23.183333	0.5	-0.024000
23.191667	0.5	-0.023750
23.200000	0.5	-0.023750
23.208333	0.5	-0.024000
23.216667	0.5	-0.023750
23.225000	0.5	-0.023125
23.233333	0.5	-0.023125
23.241667	0.5	-0.023375
23.250000	0.5	-0.023375
23.258333	0.5	-0.023125
23.266667	0.5	-0.022750
23.275000	0.5	-0.022625
23.283333	0.5	-0.022375
23.291667	0.5	-0.021875
23.300000	0.5	-0.021750
23.308333	0.5	-0.022000
23.316667	0.5	-0.022125
23.325000	0.5	-0.021875
23.333333	0.5	-0.021875
23.341667	0.5	-0.021875
23.350000	0.5	-0.022000
23.358333	0.5	-0.022125
23.366667	0.5	-0.022250
23.375000	0.5	-0.022375
23.383333	0.5	-0.022125
23.391667	0.5	-0.022000
23.400000	0.5	-0.022125
23.408333	0.5	-0.022000
23.416667	0.5	-0.021875
23.425000	0.5	-0.021500
23.433333	0.5	-0.021125
23.441667	0.5	-0.021000
23.450000	0.5	-0.020875
23.458333	0.5	-0.021125
23.466667	0.5	-0.021250
23.475000	0.5	-0.021000
23.483333	0.5	-0.021500
23.491667	0.5	-0.022125
23.500000	0.5	-0.022250
23.508333	0.5	-0.022375
23.516667	0.5	-0.022250
23.525000	0.5	-0.022125
23.533333	0.5	-0.022125
23.541667	0.5	-0.022375
23.550000	0.5	-0.022625
23.558333	0.5	-0.023125
23.566667	0.5	-0.023125
23.575000	0.5	-0.023000
23.583333	0.5	-0.023125
23.591667	0.5	-0.023500
23.600000	0.5	-0.023375
23.608333	0.5	-0.023625
23.616667	0.5	-0.023375
23.625000	0.5	-0.023750
23.633333	0.5	-0.023750
23.641667	0.5	-0.024000
23.650000	0.5	-0.024000
23.658333	0.5	-0.024000
23.666667	0.5	-0.023875
23.675000	0.5	-0.023625
23.683333	0.5	-0.023750
23.691667	0.5	-0.023375
23.700000	0.5	-0.023125
23.708333	0.5	-0.022875
23.716667	0.5	-0.022875
23.725000	0.5	-0.022875
23.733333	0.5	-0.023125
23.741667	0.5	-0.023000
23.750000	0.5	-0.022375
23.758333	0.5	-0.022125
23.766667	0.5	-0.022250
23.775000	0.5	-0.021875
23.783333	0.5	-0.021875
23.791667	0.5	-0.021500
23.800000	0.5	-0.021000
23.808333	0.5	-0.020750
23.816667	0.5	-0.020000
23.825000	0.5	-0.019875
23.833333	0.5	-0.019500
23.841667	0.5	-0.019250
23.850000	0.5	-0.018875
23.858333	0.5	-0.018500
23.866667	0.5	-0.018125
23.875000	0.5	-0.017750
23.883333	0.5	-0.017375
23.891667	0.5	-0.016625
23.900000	0.5	-0.016250
23.908333	0.5	-0.015875
23.916667	0.5	-0.015500
23.925000	0.5	-0.015750
23.933333	0.5	-0.015000
23.941667	0.5	-0.014375
23.950000	0.5	-0.013875
23.958333	0.5	-0.013625
23.966667	0.5	-0.013375
23.975000	0.5	-0.012625
23.983333	0.5	-0.011875
23.991667	0.5	-0.011750
24.000000	0.5	-0.011375
24.008333	0.5	-0.010625
24.016667	0.5	-0.010000
24.025000	0.5	-0.009625
24.033333	0.5	-0.009250
24.041667	0.5	-0.009125
24.050000	0.5	-0.008625
24.058333	0.5	-0.008375
24.066667	0.5	-0.008125
24.075000	0.5	-0.008000
24.083333	0.5	-0.007750
24.091667	0.5	-0.007875
24.100000	0.5	-0.007875
24.108333	0.5	-0.007375
24.116667	0.5	-0.007375
24.125000	0.5	-0.007875
24.133333	0.5	-0.007750
24.141667	0.5	-0.007750
24.150000	0.5	-0.007500
24.158333	0.5	-0.006875
24.166667	0.5	-0.006875
24.175000	0.5	-0.007000
24.183333	0.5	-0.007000
24.191667	0.5	-0.007250
24.200000	0.5	-0.007250
24.208333	0.5	-0.007250
24.216667	0.5	-0.007375
24.225000	0.5	-0.007500
24.233333	0.5	-0.007250
24.241667	0.5	-0.007500
24.250000	0.5	-0.007750
24.258333	0.5	-0.007125
24.266667	0.5	-0.007000
24.275000	0.5	-0.007125
24.283333	0.5	-0.007375
24.291667	0.5	-0.007500
24.300000	0.5	-0.007500
24.308333	0.5	-0.007500
24.316667	0.5	-0.007500
24.325000	0.5	-0.007500
24.333333	0.5	-0.007500
24.341667	0.5	-0.007375
24.350000	0.5	-0.006875
24.358333	0.5	-0.007125
24.366667	0.5	-0.007375
24.375000	0.5	-0.007625
24.383333	0.5	-0.007500
24.391667	0.5	-0.008000
24.400000	0.5	-0.008000
24.408333	0.5	-0.008000
24.416667	0.5	-0.008250
24.425000	0.5	-0.007750
24.433333	0.5	-0.007250
24.441667	0.5	-0.007000
24.450000	0.5	-0.006625
24.458333	0.5	-0.006500
24.466667	0.5	-0.006625
24.475000	0.5	-0.006750
24.483333	0.5	-0.006250
24.491667	0.5	-0.006625
24.500000	0.5	-0.006750
24.508333	0.5	-0.006625
24.516667	0.5	-0.006125
24.525000	0.5	-0.005750
24.533333	0.5	-0.006250
24.541667	0.5	-0.006250
24.550000	0.5	-0.006750
24.558333	0.5	-0.007000
24.566667	0.5	-0.007250
24.575000	0.5	-0.007250
24.583333	0.5	-0.007000
24.591667	0.5	-0.006875
24.600000	0.5	-0.007125
24.608333	0.5	-0.007375
24.616667	0.5	-0.007250
24.625000	0.5	-0.007250
24.633333	0.5	-0.007500
24.641667	0.5	-0.007875
24.650000	0.5	-0.008375
24.658333	0.5	-0.008625
24.666667	0.5	-0.009000
24.675000	0.5	-0.009125
24.683333	0.5	-0.009125
24.691667	0.5	-0.009250
24.700000	0.5	-0.009125
24.708333	0.5	-0.009500
24.716667	0.5	-0.009750
24.725000	0.5	-0.010000
24.733333	0.5	-0.009875
24.741667	0.5	-0.009750
24.750000	0.5	-0.009500
24.758333	0.5	-0.009750
24.766667	0.5	-0.009875
24.775000	0.5	-0.010000
24.783333	0.5	-0.010125
24.791667	0.5	-0.010000
24.800000	0.5	-0.009875
24.808333	0.5	-0.009625
24.816667	0.5	-0.009750
24.825000	0.5	-0.010000
24.833333	0.5	-0.010250
24.841667	0.5	-0.010625
24.850000	0.5	-0.010875
24.858333	0.5	-0.011000
24.866667	0.5	-0.011125
24.875000	0.5	-0.011500
24.883333	0.5	-0.011625
24.891667	0.5	-0.011500
24.900000	0.5	-0.011625
24.908333	0.5	-0.011375
24.916667	0.5	-0.011500
24.925000	0.5	-0.011750
24.933333	0.5	-0.011875
24.941667	0.5	-0.011750
24.950000	0.5	-0.011625
24.958333	0.5	-0.011875
24.966667	0.5	-0.011500
24.975000	0.5	-0.011500
24.983333	0.5	-0.011625
24.991667	0.5	-0.011375
25.000000	0.5	-0.011375
