# Supplementary material for: Dynamic character displacement among a pair of bacterial phyllosphere commensals in situ
Source: Nat Commun. 2022 May 20;13:2836. doi: 10.1038/s41467-022-30469-3 (PMC9123166; doi:10.1038/s41467-022-30469-3)
Supplement: Supplementary file 11 — Source Data [file 41467_2022_30469_MOESM11_ESM.zip › Source Data/Supplementary Figure 5/Xylose+Glucose t4 c.txt]

File Path	chrom://marshall/Chromeleon7/HPLC_Ultimate_3000/Users/helucas/20200720_OrganicAcids_CCR_L257.seq/276.smp/RI_1.channel/RI_1.chm
Channel	RI_1

Injection Information:
Data Vault	Chromeleon7
Injection	Xyl_Glu_t4_c_II
Injection Number	153
Position	GD1
Comment	
Processing Method	Quantitative
Instrument Method	20200525_Rezex_ROA_OrganicAcid_600uL_2500uM_H2SO4_50A_50D
Type	Unknown
Status	Finished
Injection Date	7/23/2020
Injection Time	2:28:15 PM
Injection Volume (µl)	10.000
Dilution Factor	1.0000
Weight	1.0000

Chromatogram Data Information:
Time Min. (min)	0.000000
Time Max. (min)	25.000000
Data Points	3001
Detector	RI
Generating Data System	Chromeleon 7.2.5.9507
Exporting Data System	Chromeleon 7.2.8.0
Operator	Instrument Controller
Signal Quantity	Refractive 
Signal Unit	µRIU
Signal Min.	-2.743750
Signal Max.	24.732250
Channel	RI_1
Driver Name	RID520Driver.dll
Channel Type	Evaluation
Min. Step (s)	0.5
Max. Step (s)	0.5
Average Step (s)	0.5

Signal Parameter Information:
Signal Info	

Chromatogram Data:
Time (min)	Step (s)	Value (µRIU)
0.000000	n.a.	-0.002000
0.008333	0.5	-0.002375
0.016667	0.5	-0.002375
0.025000	0.5	-0.002875
0.033333	0.5	-0.003000
0.041667	0.5	-0.003250
0.050000	0.5	-0.004000
0.058333	0.5	-0.004250
0.066667	0.5	-0.004625
0.075000	0.5	-0.004500
0.083333	0.5	-0.004750
0.091667	0.5	-0.005375
0.100000	0.5	-0.005375
0.108333	0.5	-0.005625
0.116667	0.5	-0.005750
0.125000	0.5	-0.005500
0.133333	0.5	-0.005875
0.141667	0.5	-0.006375
0.150000	0.5	-0.006250
0.158333	0.5	-0.006750
0.166667	0.5	-0.006625
0.175000	0.5	-0.006250
0.183333	0.5	-0.005625
0.191667	0.5	-0.005375
0.200000	0.5	-0.005625
0.208333	0.5	-0.005625
0.216667	0.5	-0.005125
0.225000	0.5	-0.004625
0.233333	0.5	-0.004750
0.241667	0.5	-0.004250
0.250000	0.5	-0.003875
0.258333	0.5	-0.003625
0.266667	0.5	-0.003375
0.275000	0.5	-0.002875
0.283333	0.5	-0.002250
0.291667	0.5	-0.001625
0.300000	0.5	-0.001250
0.308333	0.5	-0.000625
0.316667	0.5	-0.000500
0.325000	0.5	0.000000
0.333333	0.5	0.000375
0.341667	0.5	0.000750
0.350000	0.5	0.000875
0.358333	0.5	0.000875
0.366667	0.5	0.001500
0.375000	0.5	0.001750
0.383333	0.5	0.002375
0.391667	0.5	0.003000
0.400000	0.5	0.003375
0.408333	0.5	0.003625
0.416667	0.5	0.003750
0.425000	0.5	0.004625
0.433333	0.5	0.004750
0.441667	0.5	0.005250
0.450000	0.5	0.005875
0.458333	0.5	0.006750
0.466667	0.5	0.006875
0.475000	0.5	0.007500
0.483333	0.5	0.007625
0.491667	0.5	0.007750
0.500000	0.5	0.007750
0.508333	0.5	0.007625
0.516667	0.5	0.007625
0.525000	0.5	0.007750
0.533333	0.5	0.007625
0.541667	0.5	0.007500
0.550000	0.5	0.007500
0.558333	0.5	0.007125
0.566667	0.5	0.006625
0.575000	0.5	0.006625
0.583333	0.5	0.006375
0.591667	0.5	0.006125
0.600000	0.5	0.005625
0.608333	0.5	0.005250
0.616667	0.5	0.004875
0.625000	0.5	0.004125
0.633333	0.5	0.004000
0.641667	0.5	0.003750
0.650000	0.5	0.003375
0.658333	0.5	0.003000
0.666667	0.5	0.002750
0.675000	0.5	0.002375
0.683333	0.5	0.001875
0.691667	0.5	0.001250
0.700000	0.5	0.000625
0.708333	0.5	0.000000
0.716667	0.5	-0.000250
0.725000	0.5	-0.000750
0.733333	0.5	-0.001250
0.741667	0.5	-0.001625
0.750000	0.5	-0.002375
0.758333	0.5	-0.002750
0.766667	0.5	-0.002625
0.775000	0.5	-0.003000
0.783333	0.5	-0.003375
0.791667	0.5	-0.004250
0.800000	0.5	-0.004125
0.808333	0.5	-0.004125
0.816667	0.5	-0.004500
0.825000	0.5	-0.005250
0.833333	0.5	-0.006000
0.841667	0.5	-0.006500
0.850000	0.5	-0.006750
0.858333	0.5	-0.006875
0.866667	0.5	-0.007375
0.875000	0.5	-0.007625
0.883333	0.5	-0.007750
0.891667	0.5	-0.008125
0.900000	0.5	-0.008375
0.908333	0.5	-0.009125
0.916667	0.5	-0.009375
0.925000	0.5	-0.009125
0.933333	0.5	-0.009250
0.941667	0.5	-0.009500
0.950000	0.5	-0.010000
0.958333	0.5	-0.009875
0.966667	0.5	-0.010125
0.975000	0.5	-0.010625
0.983333	0.5	-0.010875
0.991667	0.5	-0.011000
1.000000	0.5	-0.011375
1.008333	0.5	-0.012125
1.016667	0.5	-0.012125
1.025000	0.5	-0.011875
1.033333	0.5	-0.012000
1.041667	0.5	-0.012750
1.050000	0.5	-0.013125
1.058333	0.5	-0.013500
1.066667	0.5	-0.013625
1.075000	0.5	-0.013875
1.083333	0.5	-0.014000
1.091667	0.5	-0.014000
1.100000	0.5	-0.014625
1.108333	0.5	-0.014875
1.116667	0.5	-0.015000
1.125000	0.5	-0.015125
1.133333	0.5	-0.015625
1.141667	0.5	-0.016000
1.150000	0.5	-0.016500
1.158333	0.5	-0.016625
1.166667	0.5	-0.016875
1.175000	0.5	-0.017250
1.183333	0.5	-0.017625
1.191667	0.5	-0.018000
1.200000	0.5	-0.018125
1.208333	0.5	-0.018000
1.216667	0.5	-0.018250
1.225000	0.5	-0.018125
1.233333	0.5	-0.017750
1.241667	0.5	-0.018000
1.250000	0.5	-0.018500
1.258333	0.5	-0.018750
1.266667	0.5	-0.018500
1.275000	0.5	-0.018250
1.283333	0.5	-0.018125
1.291667	0.5	-0.018250
1.300000	0.5	-0.018000
1.308333	0.5	-0.018375
1.316667	0.5	-0.018625
1.325000	0.5	-0.019000
1.333333	0.5	-0.018375
1.341667	0.5	-0.018250
1.350000	0.5	-0.018250
1.358333	0.5	-0.018250
1.366667	0.5	-0.018375
1.375000	0.5	-0.018000
1.383333	0.5	-0.017500
1.391667	0.5	-0.017500
1.400000	0.5	-0.017000
1.408333	0.5	-0.016875
1.416667	0.5	-0.016750
1.425000	0.5	-0.016250
1.433333	0.5	-0.015500
1.441667	0.5	-0.015000
1.450000	0.5	-0.014500
1.458333	0.5	-0.014625
1.466667	0.5	-0.014500
1.475000	0.5	-0.014375
1.483333	0.5	-0.013875
1.491667	0.5	-0.014250
1.500000	0.5	-0.014000
1.508333	0.5	-0.013500
1.516667	0.5	-0.013625
1.525000	0.5	-0.013125
1.533333	0.5	-0.012625
1.541667	0.5	-0.012750
1.550000	0.5	-0.012375
1.558333	0.5	-0.012000
1.566667	0.5	-0.011500
1.575000	0.5	-0.011500
1.583333	0.5	-0.011500
1.591667	0.5	-0.011125
1.600000	0.5	-0.010750
1.608333	0.5	-0.010250
1.616667	0.5	-0.010375
1.625000	0.5	-0.010250
1.633333	0.5	-0.009625
1.641667	0.5	-0.009500
1.650000	0.5	-0.009375
1.658333	0.5	-0.009375
1.666667	0.5	-0.009125
1.675000	0.5	-0.009375
1.683333	0.5	-0.008875
1.691667	0.5	-0.008000
1.700000	0.5	-0.007875
1.708333	0.5	-0.007625
1.716667	0.5	-0.007500
1.725000	0.5	-0.007625
1.733333	0.5	-0.007750
1.741667	0.5	-0.007500
1.750000	0.5	-0.007000
1.758333	0.5	-0.006875
1.766667	0.5	-0.006750
1.775000	0.5	-0.006875
1.783333	0.5	-0.006375
1.791667	0.5	-0.006750
1.800000	0.5	-0.006625
1.808333	0.5	-0.006625
1.816667	0.5	-0.006750
1.825000	0.5	-0.006500
1.833333	0.5	-0.006250
1.841667	0.5	-0.005875
1.850000	0.5	-0.006250
1.858333	0.5	-0.006125
1.866667	0.5	-0.005875
1.875000	0.5	-0.005875
1.883333	0.5	-0.006125
1.891667	0.5	-0.005875
1.900000	0.5	-0.005625
1.908333	0.5	-0.005625
1.916667	0.5	-0.005875
1.925000	0.5	-0.006125
1.933333	0.5	-0.006125
1.941667	0.5	-0.006125
1.950000	0.5	-0.006250
1.958333	0.5	-0.006000
1.966667	0.5	-0.005625
1.975000	0.5	-0.005500
1.983333	0.5	-0.005875
1.991667	0.5	-0.005875
2.000000	0.5	-0.005625
2.008333	0.5	-0.005250
2.016667	0.5	-0.005250
2.025000	0.5	-0.005750
2.033333	0.5	-0.005375
2.041667	0.5	-0.005750
2.050000	0.5	-0.006000
2.058333	0.5	-0.006000
2.066667	0.5	-0.006250
2.075000	0.5	-0.006500
2.083333	0.5	-0.006875
2.091667	0.5	-0.006750
2.100000	0.5	-0.007000
2.108333	0.5	-0.007000
2.116667	0.5	-0.007000
2.125000	0.5	-0.006875
2.133333	0.5	-0.007000
2.141667	0.5	-0.007125
2.150000	0.5	-0.007250
2.158333	0.5	-0.007750
2.166667	0.5	-0.007875
2.175000	0.5	-0.007875
2.183333	0.5	-0.008125
2.191667	0.5	-0.007625
2.200000	0.5	-0.007875
2.208333	0.5	-0.008125
2.216667	0.5	-0.008375
2.225000	0.5	-0.008625
2.233333	0.5	-0.008500
2.241667	0.5	-0.008125
2.250000	0.5	-0.008250
2.258333	0.5	-0.008375
2.266667	0.5	-0.008375
2.275000	0.5	-0.008500
2.283333	0.5	-0.008375
2.291667	0.5	-0.008625
2.300000	0.5	-0.008875
2.308333	0.5	-0.009125
2.316667	0.5	-0.008875
2.325000	0.5	-0.008125
2.333333	0.5	-0.007750
2.341667	0.5	-0.007875
2.350000	0.5	-0.007750
2.358333	0.5	-0.007125
2.366667	0.5	-0.006750
2.375000	0.5	-0.006500
2.383333	0.5	-0.006375
2.391667	0.5	-0.006000
2.400000	0.5	-0.005750
2.408333	0.5	-0.005875
2.416667	0.5	-0.005750
2.425000	0.5	-0.005750
2.433333	0.5	-0.005375
2.441667	0.5	-0.005250
2.450000	0.5	-0.005000
2.458333	0.5	-0.005000
2.466667	0.5	-0.004250
2.475000	0.5	-0.004000
2.483333	0.5	-0.003625
2.491667	0.5	-0.003375
2.500000	0.5	-0.003625
2.508333	0.5	-0.003250
2.516667	0.5	-0.003000
2.525000	0.5	-0.002625
2.533333	0.5	-0.002250
2.541667	0.5	-0.001750
2.550000	0.5	-0.001125
2.558333	0.5	-0.000625
2.566667	0.5	-0.000625
2.575000	0.5	-0.000750
2.583333	0.5	-0.000250
2.591667	0.5	0.000750
2.600000	0.5	0.001125
2.608333	0.5	0.001750
2.616667	0.5	0.002375
2.625000	0.5	0.003125
2.633333	0.5	0.003750
2.641667	0.5	0.004625
2.650000	0.5	0.005125
2.658333	0.5	0.005750
2.666667	0.5	0.006000
2.675000	0.5	0.006500
2.683333	0.5	0.007250
2.691667	0.5	0.007500
2.700000	0.5	0.007875
2.708333	0.5	0.008500
2.716667	0.5	0.008750
2.725000	0.5	0.009125
2.733333	0.5	0.009875
2.741667	0.5	0.010375
2.750000	0.5	0.010500
2.758333	0.5	0.010750
2.766667	0.5	0.011125
2.775000	0.5	0.011125
2.783333	0.5	0.011000
2.791667	0.5	0.011250
2.800000	0.5	0.011250
2.808333	0.5	0.011500
2.816667	0.5	0.011500
2.825000	0.5	0.011625
2.833333	0.5	0.011625
2.841667	0.5	0.011875
2.850000	0.5	0.011750
2.858333	0.5	0.011625
2.866667	0.5	0.011375
2.875000	0.5	0.011000
2.883333	0.5	0.010875
2.891667	0.5	0.010875
2.900000	0.5	0.010750
2.908333	0.5	0.010250
2.916667	0.5	0.010125
2.925000	0.5	0.009875
2.933333	0.5	0.009125
2.941667	0.5	0.008875
2.950000	0.5	0.008750
2.958333	0.5	0.008500
2.966667	0.5	0.007875
2.975000	0.5	0.007375
2.983333	0.5	0.006875
2.991667	0.5	0.006250
3.000000	0.5	0.006125
3.008333	0.5	0.005125
3.016667	0.5	0.004875
3.025000	0.5	0.004250
3.033333	0.5	0.003500
3.041667	0.5	0.002875
3.050000	0.5	0.002500
3.058333	0.5	0.002000
3.066667	0.5	0.001500
3.075000	0.5	0.001250
3.083333	0.5	0.000750
3.091667	0.5	0.000375
3.100000	0.5	0.000250
3.108333	0.5	-0.000250
3.116667	0.5	-0.000750
3.125000	0.5	-0.001000
3.133333	0.5	-0.001125
3.141667	0.5	-0.001250
3.150000	0.5	-0.001250
3.158333	0.5	-0.001125
3.166667	0.5	-0.001125
3.175000	0.5	-0.001125
3.183333	0.5	-0.001125
3.191667	0.5	-0.001250
3.200000	0.5	-0.001375
3.208333	0.5	-0.001375
3.216667	0.5	-0.001875
3.225000	0.5	-0.001750
3.233333	0.5	-0.001500
3.241667	0.5	-0.001625
3.250000	0.5	-0.001375
3.258333	0.5	-0.001000
3.266667	0.5	-0.001000
3.275000	0.5	-0.001125
3.283333	0.5	-0.000875
3.291667	0.5	-0.000750
3.300000	0.5	-0.000875
3.308333	0.5	-0.000250
3.316667	0.5	-0.000125
3.325000	0.5	0.000250
3.333333	0.5	0.000375
3.341667	0.5	0.000500
3.350000	0.5	0.000625
3.358333	0.5	0.000875
3.366667	0.5	0.001500
3.375000	0.5	0.002125
3.383333	0.5	0.002500
3.391667	0.5	0.002875
3.400000	0.5	0.003000
3.408333	0.5	0.003250
3.416667	0.5	0.003625
3.425000	0.5	0.003875
3.433333	0.5	0.004125
3.441667	0.5	0.004250
3.450000	0.5	0.004625
3.458333	0.5	0.004875
3.466667	0.5	0.005125
3.475000	0.5	0.005375
3.483333	0.5	0.005500
3.491667	0.5	0.005625
3.500000	0.5	0.005625
3.508333	0.5	0.005625
3.516667	0.5	0.005875
3.525000	0.5	0.005875
3.533333	0.5	0.005875
3.541667	0.5	0.005875
3.550000	0.5	0.005750
3.558333	0.5	0.005750
3.566667	0.5	0.005375
3.575000	0.5	0.004875
3.583333	0.5	0.004750
3.591667	0.5	0.004500
3.600000	0.5	0.004625
3.608333	0.5	0.004750
3.616667	0.5	0.004500
3.625000	0.5	0.004250
3.633333	0.5	0.004000
3.641667	0.5	0.003750
3.650000	0.5	0.004000
3.658333	0.5	0.003875
3.666667	0.5	0.003500
3.675000	0.5	0.003250
3.683333	0.5	0.002625
3.691667	0.5	0.002500
3.700000	0.5	0.001875
3.708333	0.5	0.001500
3.716667	0.5	0.001125
3.725000	0.5	0.001000
3.733333	0.5	0.000625
3.741667	0.5	0.000625
3.750000	0.5	0.000250
3.758333	0.5	0.000000
3.766667	0.5	-0.000500
3.775000	0.5	-0.001000
3.783333	0.5	-0.001375
3.791667	0.5	-0.002000
3.800000	0.5	-0.002375
3.808333	0.5	-0.002375
3.816667	0.5	-0.002500
3.825000	0.5	-0.002500
3.833333	0.5	-0.002625
3.841667	0.5	-0.003125
3.850000	0.5	-0.003625
3.858333	0.5	-0.003750
3.866667	0.5	-0.004000
3.875000	0.5	-0.004750
3.883333	0.5	-0.005000
3.891667	0.5	-0.005500
3.900000	0.5	-0.006000
3.908333	0.5	-0.006875
3.916667	0.5	-0.007125
3.925000	0.5	-0.007125
3.933333	0.5	-0.007625
3.941667	0.5	-0.008250
3.950000	0.5	-0.009000
3.958333	0.5	-0.009750
3.966667	0.5	-0.009875
3.975000	0.5	-0.010125
3.983333	0.5	-0.010625
3.991667	0.5	-0.010875
4.000000	0.5	-0.011125
4.008333	0.5	-0.011500
4.016667	0.5	-0.011750
4.025000	0.5	-0.011625
4.033333	0.5	-0.011500
4.041667	0.5	-0.011000
4.050000	0.5	-0.011125
4.058333	0.5	-0.011875
4.066667	0.5	-0.012375
4.075000	0.5	-0.012000
4.083333	0.5	-0.011875
4.091667	0.5	-0.011875
4.100000	0.5	-0.012125
4.108333	0.5	-0.012250
4.116667	0.5	-0.011750
4.125000	0.5	-0.011750
4.133333	0.5	-0.011625
4.141667	0.5	-0.011625
4.150000	0.5	-0.011625
4.158333	0.5	-0.011375
4.166667	0.5	-0.011250
4.175000	0.5	-0.011125
4.183333	0.5	-0.011000
4.191667	0.5	-0.010625
4.200000	0.5	-0.010875
4.208333	0.5	-0.011125
4.216667	0.5	-0.011000
4.225000	0.5	-0.010625
4.233333	0.5	-0.010375
4.241667	0.5	-0.009875
4.250000	0.5	-0.009500
4.258333	0.5	-0.009125
4.266667	0.5	-0.009000
4.275000	0.5	-0.009375
4.283333	0.5	-0.009500
4.291667	0.5	-0.009250
4.300000	0.5	-0.009375
4.308333	0.5	-0.009000
4.316667	0.5	-0.008500
4.325000	0.5	-0.008250
4.333333	0.5	-0.008375
4.341667	0.5	-0.008500
4.350000	0.5	-0.008625
4.358333	0.5	-0.008875
4.366667	0.5	-0.009000
4.375000	0.5	-0.009250
4.383333	0.5	-0.009250
4.391667	0.5	-0.009250
4.400000	0.5	-0.009125
4.408333	0.5	-0.008875
4.416667	0.5	-0.008500
4.425000	0.5	-0.008000
4.433333	0.5	-0.007875
4.441667	0.5	-0.007750
4.450000	0.5	-0.007250
4.458333	0.5	-0.007000
4.466667	0.5	-0.006375
4.475000	0.5	-0.006250
4.483333	0.5	-0.005875
4.491667	0.5	-0.005375
4.500000	0.5	-0.005125
4.508333	0.5	-0.004875
4.516667	0.5	-0.004375
4.525000	0.5	-0.004625
4.533333	0.5	-0.004375
4.541667	0.5	-0.004500
4.550000	0.5	-0.004625
4.558333	0.5	-0.004625
4.566667	0.5	-0.004000
4.575000	0.5	-0.003375
4.583333	0.5	-0.003000
4.591667	0.5	-0.002875
4.600000	0.5	-0.002750
4.608333	0.5	-0.002625
4.616667	0.5	-0.002250
4.625000	0.5	-0.001875
4.633333	0.5	-0.001500
4.641667	0.5	-0.001125
4.650000	0.5	-0.001000
4.658333	0.5	-0.001000
4.666667	0.5	-0.000375
4.675000	0.5	-0.000125
4.683333	0.5	0.000500
4.691667	0.5	0.000875
4.700000	0.5	0.001500
4.708333	0.5	0.001625
4.716667	0.5	0.002000
4.725000	0.5	0.002375
4.733333	0.5	0.002750
4.741667	0.5	0.002875
4.750000	0.5	0.003125
4.758333	0.5	0.003625
4.766667	0.5	0.004375
4.775000	0.5	0.004750
4.783333	0.5	0.004625
4.791667	0.5	0.005125
4.800000	0.5	0.005875
4.808333	0.5	0.006250
4.816667	0.5	0.006625
4.825000	0.5	0.007125
4.833333	0.5	0.007375
4.841667	0.5	0.008000
4.850000	0.5	0.008375
4.858333	0.5	0.008750
4.866667	0.5	0.009000
4.875000	0.5	0.009250
4.883333	0.5	0.009750
4.891667	0.5	0.009750
4.900000	0.5	0.010125
4.908333	0.5	0.010250
4.916667	0.5	0.010375
4.925000	0.5	0.010500
4.933333	0.5	0.010250
4.941667	0.5	0.010125
4.950000	0.5	0.010500
4.958333	0.5	0.010875
4.966667	0.5	0.011125
4.975000	0.5	0.011375
4.983333	0.5	0.011750
4.991667	0.5	0.012000
5.000000	0.5	0.011875
5.008333	0.5	0.012250
5.016667	0.5	0.012125
5.025000	0.5	0.012250
5.033333	0.5	0.012375
5.041667	0.5	0.012625
5.050000	0.5	0.013125
5.058333	0.5	0.013500
5.066667	0.5	0.014000
5.075000	0.5	0.014250
5.083333	0.5	0.014500
5.091667	0.5	0.014750
5.100000	0.5	0.015000
5.108333	0.5	0.015500
5.116667	0.5	0.015000
5.125000	0.5	0.015750
5.133333	0.5	0.016250
5.141667	0.5	0.016250
5.150000	0.5	0.016125
5.158333	0.5	0.016375
5.166667	0.5	0.016750
5.175000	0.5	0.016750
5.183333	0.5	0.017250
5.191667	0.5	0.017375
5.200000	0.5	0.017750
5.208333	0.5	0.018000
5.216667	0.5	0.018375
5.225000	0.5	0.018750
5.233333	0.5	0.019000
5.241667	0.5	0.019750
5.250000	0.5	0.020125
5.258333	0.5	0.020375
5.266667	0.5	0.020500
5.275000	0.5	0.021000
5.283333	0.5	0.021375
5.291667	0.5	0.021750
5.300000	0.5	0.021750
5.308333	0.5	0.022125
5.316667	0.5	0.022125
5.325000	0.5	0.022250
5.333333	0.5	0.022625
5.341667	0.5	0.022625
5.350000	0.5	0.023000
5.358333	0.5	0.023250
5.366667	0.5	0.023625
5.375000	0.5	0.024000
5.383333	0.5	0.024250
5.391667	0.5	0.024750
5.400000	0.5	0.024500
5.408333	0.5	0.025000
5.416667	0.5	0.025000
5.425000	0.5	0.024625
5.433333	0.5	0.025125
5.441667	0.5	0.025250
5.450000	0.5	0.025000
5.458333	0.5	0.025000
5.466667	0.5	0.024875
5.475000	0.5	0.024500
5.483333	0.5	0.024375
5.491667	0.5	0.024375
5.500000	0.5	0.024375
5.508333	0.5	0.024125
5.516667	0.5	0.024000
5.525000	0.5	0.023500
5.533333	0.5	0.023500
5.541667	0.5	0.023500
5.550000	0.5	0.023375
5.558333	0.5	0.023500
5.566667	0.5	0.023250
5.575000	0.5	0.022875
5.583333	0.5	0.022375
5.591667	0.5	0.021375
5.600000	0.5	0.020875
5.608333	0.5	0.021250
5.616667	0.5	0.021375
5.625000	0.5	0.021125
5.633333	0.5	0.020750
5.641667	0.5	0.020625
5.650000	0.5	0.020500
5.658333	0.5	0.019625
5.666667	0.5	0.019125
5.675000	0.5	0.018875
5.683333	0.5	0.018875
5.691667	0.5	0.018125
5.700000	0.5	0.017750
5.708333	0.5	0.017250
5.716667	0.5	0.017375
5.725000	0.5	0.017000
5.733333	0.5	0.016375
5.741667	0.5	0.015875
5.750000	0.5	0.015500
5.758333	0.5	0.015250
5.766667	0.5	0.014875
5.775000	0.5	0.014750
5.783333	0.5	0.014625
5.791667	0.5	0.014250
5.800000	0.5	0.014125
5.808333	0.5	0.013875
5.816667	0.5	0.013625
5.825000	0.5	0.013500
5.833333	0.5	0.013125
5.841667	0.5	0.013000
5.850000	0.5	0.013250
5.858333	0.5	0.013375
5.866667	0.5	0.013500
5.875000	0.5	0.013875
5.883333	0.5	0.014250
5.891667	0.5	0.014750
5.900000	0.5	0.015250
5.908333	0.5	0.016000
5.916667	0.5	0.016500
5.925000	0.5	0.017500
5.933333	0.5	0.018375
5.941667	0.5	0.018750
5.950000	0.5	0.019125
5.958333	0.5	0.019750
5.966667	0.5	0.020500
5.975000	0.5	0.021250
5.983333	0.5	0.022125
5.991667	0.5	0.023250
6.000000	0.5	0.024125
6.008333	0.5	0.025375
6.016667	0.5	0.026125
6.025000	0.5	0.027125
6.033333	0.5	0.028250
6.041667	0.5	0.029625
6.050000	0.5	0.030500
6.058333	0.5	0.031250
6.066667	0.5	0.032500
6.075000	0.5	0.033875
6.083333	0.5	0.035250
6.091667	0.5	0.036500
6.100000	0.5	0.038125
6.108333	0.5	0.039875
6.116667	0.5	0.041375
6.125000	0.5	0.042875
6.133333	0.5	0.044250
6.141667	0.5	0.045875
6.150000	0.5	0.047750
6.158333	0.5	0.049250
6.166667	0.5	0.050375
6.175000	0.5	0.051625
6.183333	0.5	0.052375
6.191667	0.5	0.053625
6.200000	0.5	0.054250
6.208333	0.5	0.054500
6.216667	0.5	0.054250
6.225000	0.5	0.053625
6.233333	0.5	0.053000
6.241667	0.5	0.052250
6.250000	0.5	0.051750
6.258333	0.5	0.050875
6.266667	0.5	0.050125
6.275000	0.5	0.049250
6.283333	0.5	0.048000
6.291667	0.5	0.046750
6.300000	0.5	0.046000
6.308333	0.5	0.045625
6.316667	0.5	0.044750
6.325000	0.5	0.043625
6.333333	0.5	0.043000
6.341667	0.5	0.042750
6.350000	0.5	0.042375
6.358333	0.5	0.041625
6.366667	0.5	0.040625
6.375000	0.5	0.040125
6.383333	0.5	0.039750
6.391667	0.5	0.039625
6.400000	0.5	0.039125
6.408333	0.5	0.038625
6.416667	0.5	0.038625
6.425000	0.5	0.038500
6.433333	0.5	0.038500
6.441667	0.5	0.038375
6.450000	0.5	0.038250
6.458333	0.5	0.038125
6.466667	0.5	0.038000
6.475000	0.5	0.037625
6.483333	0.5	0.037125
6.491667	0.5	0.036625
6.500000	0.5	0.036250
6.508333	0.5	0.036250
6.516667	0.5	0.036125
6.525000	0.5	0.036000
6.533333	0.5	0.036250
6.541667	0.5	0.036500
6.550000	0.5	0.036500
6.558333	0.5	0.036500
6.566667	0.5	0.036750
6.575000	0.5	0.036750
6.583333	0.5	0.036875
6.591667	0.5	0.036625
6.600000	0.5	0.036500
6.608333	0.5	0.036500
6.616667	0.5	0.036250
6.625000	0.5	0.036250
6.633333	0.5	0.036625
6.641667	0.5	0.037000
6.650000	0.5	0.037375
6.658333	0.5	0.037250
6.666667	0.5	0.037625
6.675000	0.5	0.037500
6.683333	0.5	0.036750
6.691667	0.5	0.036000
6.700000	0.5	0.034875
6.708333	0.5	0.033125
6.716667	0.5	0.029375
6.725000	0.5	0.023000
6.733333	0.5	0.012375
6.741667	0.5	-0.004750
6.750000	0.5	-0.033875
6.758333	0.5	-0.081250
6.766667	0.5	-0.156750
6.775000	0.5	-0.272125
6.783333	0.5	-0.437750
6.791667	0.5	-0.663125
6.800000	0.5	-0.950000
6.808333	0.5	-1.290625
6.816667	0.5	-1.665750
6.825000	0.5	-2.043500
6.833333	0.5	-2.382375
6.841667	0.5	-2.633125
6.850000	0.5	-2.743750
6.858333	0.5	-2.662250
6.866667	0.5	-2.338750
6.875000	0.5	-1.731750
6.883333	0.5	-0.806250
6.891667	0.5	0.462000
6.900000	0.5	2.084000
6.908333	0.5	4.055375
6.916667	0.5	6.351500
6.925000	0.5	8.923125
6.933333	0.5	11.690000
6.941667	0.5	14.537250
6.950000	0.5	17.317000
6.958333	0.5	19.860500
6.966667	0.5	21.995500
6.975000	0.5	23.575875
6.983333	0.5	24.500000
6.991667	0.5	24.732250
7.000000	0.5	24.304125
7.008333	0.5	23.303250
7.016667	0.5	21.855750
7.025000	0.5	20.100000
7.033333	0.5	18.172000
7.041667	0.5	16.188750
7.050000	0.5	14.243500
7.058333	0.5	12.402375
7.066667	0.5	10.707750
7.075000	0.5	9.181125
7.083333	0.5	7.829125
7.091667	0.5	6.648500
7.100000	0.5	5.628250
7.108333	0.5	4.753625
7.116667	0.5	4.010000
7.125000	0.5	3.380875
7.133333	0.5	2.850250
7.141667	0.5	2.404625
7.150000	0.5	2.030875
7.158333	0.5	1.718375
7.166667	0.5	1.456750
7.175000	0.5	1.238375
7.183333	0.5	1.055625
7.191667	0.5	0.902875
7.200000	0.5	0.775250
7.208333	0.5	0.668250
7.216667	0.5	0.578375
7.225000	0.5	0.502625
7.233333	0.5	0.438500
7.241667	0.5	0.384500
7.250000	0.5	0.339000
7.258333	0.5	0.300625
7.266667	0.5	0.267750
7.275000	0.5	0.240000
7.283333	0.5	0.215750
7.291667	0.5	0.195125
7.300000	0.5	0.177125
7.308333	0.5	0.161375
7.316667	0.5	0.147625
7.325000	0.5	0.135625
7.333333	0.5	0.125500
7.341667	0.5	0.116750
7.350000	0.5	0.109000
7.358333	0.5	0.101875
7.366667	0.5	0.095750
7.375000	0.5	0.090250
7.383333	0.5	0.085625
7.391667	0.5	0.081625
7.400000	0.5	0.078250
7.408333	0.5	0.075250
7.416667	0.5	0.072625
7.425000	0.5	0.070000
7.433333	0.5	0.068250
7.441667	0.5	0.066750
7.450000	0.5	0.065625
7.458333	0.5	0.064625
7.466667	0.5	0.064125
7.475000	0.5	0.064625
7.483333	0.5	0.064125
7.491667	0.5	0.063875
7.500000	0.5	0.063875
7.508333	0.5	0.064000
7.516667	0.5	0.064125
7.525000	0.5	0.064750
7.533333	0.5	0.065000
7.541667	0.5	0.065125
7.550000	0.5	0.065375
7.558333	0.5	0.065625
7.566667	0.5	0.065375
7.575000	0.5	0.065750
7.583333	0.5	0.065500
7.591667	0.5	0.064750
7.600000	0.5	0.064500
7.608333	0.5	0.064500
7.616667	0.5	0.064375
7.625000	0.5	0.064375
7.633333	0.5	0.063750
7.641667	0.5	0.063500
7.650000	0.5	0.063250
7.658333	0.5	0.062625
7.666667	0.5	0.062250
7.675000	0.5	0.061500
7.683333	0.5	0.060625
7.691667	0.5	0.059875
7.700000	0.5	0.059500
7.708333	0.5	0.059500
7.716667	0.5	0.059000
7.725000	0.5	0.058250
7.733333	0.5	0.057750
7.741667	0.5	0.057625
7.750000	0.5	0.057500
7.758333	0.5	0.057250
7.766667	0.5	0.057375
7.775000	0.5	0.057875
7.783333	0.5	0.058125
7.791667	0.5	0.058375
7.800000	0.5	0.058500
7.808333	0.5	0.059125
7.816667	0.5	0.059375
7.825000	0.5	0.059750
7.833333	0.5	0.060375
7.841667	0.5	0.060500
7.850000	0.5	0.061375
7.858333	0.5	0.062500
7.866667	0.5	0.063250
7.875000	0.5	0.064375
7.883333	0.5	0.065875
7.891667	0.5	0.067375
7.900000	0.5	0.069250
7.908333	0.5	0.071125
7.916667	0.5	0.073625
7.925000	0.5	0.077000
7.933333	0.5	0.081125
7.941667	0.5	0.086375
7.950000	0.5	0.092625
7.958333	0.5	0.100750
7.966667	0.5	0.111375
7.975000	0.5	0.124500
7.983333	0.5	0.140875
7.991667	0.5	0.162000
8.000000	0.5	0.188000
8.008333	0.5	0.220875
8.016667	0.5	0.261625
8.025000	0.5	0.311625
8.033333	0.5	0.373125
8.041667	0.5	0.447125
8.050000	0.5	0.534875
8.058333	0.5	0.637625
8.066667	0.5	0.757250
8.075000	0.5	0.893625
8.083333	0.5	1.047875
8.091667	0.5	1.220375
8.100000	0.5	1.411125
8.108333	0.5	1.620375
8.116667	0.5	1.847625
8.125000	0.5	2.092000
8.133333	0.5	2.353750
8.141667	0.5	2.631500
8.150000	0.5	2.924500
8.158333	0.5	3.233000
8.166667	0.5	3.556250
8.175000	0.5	3.893500
8.183333	0.5	4.243125
8.191667	0.5	4.604875
8.200000	0.5	4.979000
8.208333	0.5	5.363875
8.216667	0.5	5.759625
8.225000	0.5	6.165250
8.233333	0.5	6.580375
8.241667	0.5	7.005000
8.250000	0.5	7.437750
8.258333	0.5	7.878500
8.266667	0.5	8.326250
8.275000	0.5	8.781625
8.283333	0.5	9.244125
8.291667	0.5	9.713250
8.300000	0.5	10.188750
8.308333	0.5	10.670125
8.316667	0.5	11.157000
8.325000	0.5	11.648500
8.333333	0.5	12.143125
8.341667	0.5	12.638875
8.350000	0.5	13.130250
8.358333	0.5	13.605250
8.366667	0.5	14.041000
8.375000	0.5	14.399625
8.383333	0.5	14.631875
8.391667	0.5	14.682000
8.400000	0.5	14.500125
8.408333	0.5	14.058000
8.416667	0.5	13.357875
8.425000	0.5	12.435625
8.433333	0.5	11.349625
8.441667	0.5	10.171625
8.450000	0.5	8.970750
8.458333	0.5	7.805375
8.466667	0.5	6.717625
8.475000	0.5	5.731500
8.483333	0.5	4.858000
8.491667	0.5	4.098250
8.500000	0.5	3.444750
8.508333	0.5	2.889125
8.516667	0.5	2.420250
8.525000	0.5	2.027000
8.533333	0.5	1.698375
8.541667	0.5	1.424875
8.550000	0.5	1.198000
8.558333	0.5	1.009875
8.566667	0.5	0.854750
8.575000	0.5	0.726875
8.583333	0.5	0.621500
8.591667	0.5	0.535375
8.600000	0.5	0.463875
8.608333	0.5	0.405250
8.616667	0.5	0.356500
8.625000	0.5	0.316000
8.633333	0.5	0.282750
8.641667	0.5	0.255625
8.650000	0.5	0.233250
8.658333	0.5	0.214250
8.666667	0.5	0.198250
8.675000	0.5	0.184750
8.683333	0.5	0.173000
8.691667	0.5	0.163375
8.700000	0.5	0.155875
8.708333	0.5	0.148500
8.716667	0.5	0.142500
8.725000	0.5	0.137375
8.733333	0.5	0.132875
8.741667	0.5	0.129250
8.750000	0.5	0.125750
8.758333	0.5	0.122875
8.766667	0.5	0.120625
8.775000	0.5	0.118125
8.783333	0.5	0.116000
8.791667	0.5	0.114000
8.800000	0.5	0.112375
8.808333	0.5	0.110875
8.816667	0.5	0.109750
8.825000	0.5	0.108375
8.833333	0.5	0.107250
8.841667	0.5	0.106125
8.850000	0.5	0.105000
8.858333	0.5	0.104500
8.866667	0.5	0.103625
8.875000	0.5	0.103375
8.883333	0.5	0.102875
8.891667	0.5	0.102500
8.900000	0.5	0.102000
8.908333	0.5	0.101250
8.916667	0.5	0.100750
8.925000	0.5	0.100375
8.933333	0.5	0.099875
8.941667	0.5	0.099875
8.950000	0.5	0.099875
8.958333	0.5	0.099625
8.966667	0.5	0.099500
8.975000	0.5	0.099375
8.983333	0.5	0.099375
8.991667	0.5	0.099375
9.000000	0.5	0.099625
9.008333	0.5	0.100000
9.016667	0.5	0.100375
9.025000	0.5	0.101125
9.033333	0.5	0.101875
9.041667	0.5	0.102750
9.050000	0.5	0.103000
9.058333	0.5	0.103750
9.066667	0.5	0.104125
9.075000	0.5	0.104875
9.083333	0.5	0.105125
9.091667	0.5	0.105375
9.100000	0.5	0.106125
9.108333	0.5	0.106875
9.116667	0.5	0.107750
9.125000	0.5	0.107875
9.133333	0.5	0.107625
9.141667	0.5	0.107750
9.150000	0.5	0.107875
9.158333	0.5	0.108250
9.166667	0.5	0.108875
9.175000	0.5	0.109375
9.183333	0.5	0.109375
9.191667	0.5	0.109125
9.200000	0.5	0.109000
9.208333	0.5	0.109000
9.216667	0.5	0.109000
9.225000	0.5	0.109250
9.233333	0.5	0.109375
9.241667	0.5	0.109000
9.250000	0.5	0.108750
9.258333	0.5	0.108750
9.266667	0.5	0.109000
9.275000	0.5	0.109375
9.283333	0.5	0.109625
9.291667	0.5	0.109625
9.300000	0.5	0.109500
9.308333	0.5	0.109625
9.316667	0.5	0.109375
9.325000	0.5	0.109000
9.333333	0.5	0.108875
9.341667	0.5	0.108125
9.350000	0.5	0.107125
9.358333	0.5	0.106750
9.366667	0.5	0.106000
9.375000	0.5	0.105625
9.383333	0.5	0.105250
9.391667	0.5	0.104875
9.400000	0.5	0.104125
9.408333	0.5	0.103375
9.416667	0.5	0.102875
9.425000	0.5	0.102500
9.433333	0.5	0.101625
9.441667	0.5	0.100750
9.450000	0.5	0.100125
9.458333	0.5	0.099250
9.466667	0.5	0.098875
9.475000	0.5	0.098750
9.483333	0.5	0.098750
9.491667	0.5	0.098875
9.500000	0.5	0.098500
9.508333	0.5	0.098000
9.516667	0.5	0.098250
9.525000	0.5	0.098375
9.533333	0.5	0.098625
9.541667	0.5	0.099125
9.550000	0.5	0.099750
9.558333	0.5	0.100500
9.566667	0.5	0.101500
9.575000	0.5	0.102750
9.583333	0.5	0.104375
9.591667	0.5	0.105625
9.600000	0.5	0.106500
9.608333	0.5	0.107625
9.616667	0.5	0.109375
9.625000	0.5	0.110750
9.633333	0.5	0.112250
9.641667	0.5	0.113375
9.650000	0.5	0.114625
9.658333	0.5	0.116250
9.666667	0.5	0.117625
9.675000	0.5	0.118500
9.683333	0.5	0.118750
9.691667	0.5	0.119000
9.700000	0.5	0.119250
9.708333	0.5	0.119625
9.716667	0.5	0.119125
9.725000	0.5	0.118750
9.733333	0.5	0.118375
9.741667	0.5	0.117875
9.750000	0.5	0.117000
9.758333	0.5	0.115750
9.766667	0.5	0.114500
9.775000	0.5	0.113125
9.783333	0.5	0.111625
9.791667	0.5	0.110125
9.800000	0.5	0.109000
9.808333	0.5	0.107875
9.816667	0.5	0.106500
9.825000	0.5	0.105375
9.833333	0.5	0.104250
9.841667	0.5	0.103000
9.850000	0.5	0.102250
9.858333	0.5	0.101375
9.866667	0.5	0.100125
9.875000	0.5	0.099250
9.883333	0.5	0.098250
9.891667	0.5	0.097500
9.900000	0.5	0.096750
9.908333	0.5	0.096500
9.916667	0.5	0.095875
9.925000	0.5	0.094875
9.933333	0.5	0.094250
9.941667	0.5	0.093625
9.950000	0.5	0.092500
9.958333	0.5	0.091750
9.966667	0.5	0.091000
9.975000	0.5	0.090250
9.983333	0.5	0.088875
9.991667	0.5	0.088500
10.000000	0.5	0.087500
10.008333	0.5	0.086250
10.016667	0.5	0.085125
10.025000	0.5	0.083875
10.033333	0.5	0.082625
10.041667	0.5	0.082125
10.050000	0.5	0.081375
10.058333	0.5	0.080625
10.066667	0.5	0.079875
10.075000	0.5	0.079000
10.083333	0.5	0.078250
10.091667	0.5	0.078250
10.100000	0.5	0.078000
10.108333	0.5	0.078250
10.116667	0.5	0.078875
10.125000	0.5	0.079125
10.133333	0.5	0.079250
10.141667	0.5	0.079875
10.150000	0.5	0.081250
10.158333	0.5	0.082625
10.166667	0.5	0.084875
10.175000	0.5	0.087375
10.183333	0.5	0.090125
10.191667	0.5	0.092875
10.200000	0.5	0.096250
10.208333	0.5	0.099500
10.216667	0.5	0.103250
10.225000	0.5	0.106750
10.233333	0.5	0.110625
10.241667	0.5	0.114375
10.250000	0.5	0.117500
10.258333	0.5	0.120625
10.266667	0.5	0.123375
10.275000	0.5	0.126000
10.283333	0.5	0.128000
10.291667	0.5	0.129625
10.300000	0.5	0.130375
10.308333	0.5	0.130500
10.316667	0.5	0.130000
10.325000	0.5	0.129375
10.333333	0.5	0.128250
10.341667	0.5	0.127375
10.350000	0.5	0.125750
10.358333	0.5	0.124000
10.366667	0.5	0.121500
10.375000	0.5	0.118875
10.383333	0.5	0.115875
10.391667	0.5	0.113875
10.400000	0.5	0.111750
10.408333	0.5	0.109500
10.416667	0.5	0.107250
10.425000	0.5	0.105000
10.433333	0.5	0.103750
10.441667	0.5	0.102250
10.450000	0.5	0.100625
10.458333	0.5	0.099375
10.466667	0.5	0.098500
10.475000	0.5	0.097750
10.483333	0.5	0.097625
10.491667	0.5	0.097125
10.500000	0.5	0.097125
10.508333	0.5	0.097375
10.516667	0.5	0.097875
10.525000	0.5	0.098000
10.533333	0.5	0.098125
10.541667	0.5	0.098125
10.550000	0.5	0.098375
10.558333	0.5	0.098750
10.566667	0.5	0.098750
10.575000	0.5	0.098875
10.583333	0.5	0.098750
10.591667	0.5	0.098875
10.600000	0.5	0.099125
10.608333	0.5	0.098750
10.616667	0.5	0.098250
10.625000	0.5	0.097500
10.633333	0.5	0.096750
10.641667	0.5	0.095875
10.650000	0.5	0.094875
10.658333	0.5	0.094250
10.666667	0.5	0.093375
10.675000	0.5	0.092500
10.683333	0.5	0.091250
10.691667	0.5	0.090000
10.700000	0.5	0.089125
10.708333	0.5	0.088375
10.716667	0.5	0.087750
10.725000	0.5	0.086875
10.733333	0.5	0.086000
10.741667	0.5	0.085375
10.750000	0.5	0.084375
10.758333	0.5	0.083500
10.766667	0.5	0.083125
10.775000	0.5	0.083000
10.783333	0.5	0.082500
10.791667	0.5	0.082250
10.800000	0.5	0.081875
10.808333	0.5	0.081750
10.816667	0.5	0.081625
10.825000	0.5	0.082000
10.833333	0.5	0.082750
10.841667	0.5	0.083375
10.850000	0.5	0.084000
10.858333	0.5	0.084875
10.866667	0.5	0.085625
10.875000	0.5	0.087000
10.883333	0.5	0.088375
10.891667	0.5	0.089750
10.900000	0.5	0.091750
10.908333	0.5	0.093250
10.916667	0.5	0.095250
10.925000	0.5	0.097875
10.933333	0.5	0.100625
10.941667	0.5	0.103500
10.950000	0.5	0.106875
10.958333	0.5	0.110000
10.966667	0.5	0.114125
10.975000	0.5	0.118250
10.983333	0.5	0.121750
10.991667	0.5	0.125000
11.000000	0.5	0.128750
11.008333	0.5	0.131875
11.016667	0.5	0.135000
11.025000	0.5	0.138000
11.033333	0.5	0.140500
11.041667	0.5	0.142750
11.050000	0.5	0.144750
11.058333	0.5	0.145625
11.066667	0.5	0.146000
11.075000	0.5	0.146000
11.083333	0.5	0.145625
11.091667	0.5	0.144375
11.100000	0.5	0.142875
11.108333	0.5	0.140250
11.116667	0.5	0.137375
11.125000	0.5	0.134375
11.133333	0.5	0.130875
11.141667	0.5	0.127500
11.150000	0.5	0.123625
11.158333	0.5	0.120000
11.166667	0.5	0.115875
11.175000	0.5	0.111625
11.183333	0.5	0.107750
11.191667	0.5	0.104000
11.200000	0.5	0.100000
11.208333	0.5	0.096125
11.216667	0.5	0.092625
11.225000	0.5	0.089500
11.233333	0.5	0.086375
11.241667	0.5	0.083250
11.250000	0.5	0.080625
11.258333	0.5	0.078625
11.266667	0.5	0.076750
11.275000	0.5	0.074750
11.283333	0.5	0.072875
11.291667	0.5	0.071000
11.300000	0.5	0.069125
11.308333	0.5	0.068125
11.316667	0.5	0.067125
11.325000	0.5	0.066125
11.333333	0.5	0.064750
11.341667	0.5	0.063500
11.350000	0.5	0.062750
11.358333	0.5	0.062125
11.366667	0.5	0.061375
11.375000	0.5	0.060750
11.383333	0.5	0.060625
11.391667	0.5	0.060250
11.400000	0.5	0.059500
11.408333	0.5	0.058875
11.416667	0.5	0.058625
11.425000	0.5	0.058375
11.433333	0.5	0.058500
11.441667	0.5	0.058125
11.450000	0.5	0.058000
11.458333	0.5	0.057875
11.466667	0.5	0.058250
11.475000	0.5	0.058500
11.483333	0.5	0.058250
11.491667	0.5	0.058250
11.500000	0.5	0.058125
11.508333	0.5	0.058125
11.516667	0.5	0.058500
11.525000	0.5	0.058000
11.533333	0.5	0.057875
11.541667	0.5	0.058250
11.550000	0.5	0.058500
11.558333	0.5	0.058750
11.566667	0.5	0.058625
11.575000	0.5	0.058625
11.583333	0.5	0.058625
11.591667	0.5	0.059125
11.600000	0.5	0.059375
11.608333	0.5	0.059250
11.616667	0.5	0.059250
11.625000	0.5	0.059500
11.633333	0.5	0.059625
11.641667	0.5	0.059500
11.650000	0.5	0.059125
11.658333	0.5	0.058750
11.666667	0.5	0.058875
11.675000	0.5	0.059000
11.683333	0.5	0.059250
11.691667	0.5	0.059375
11.700000	0.5	0.059500
11.708333	0.5	0.059250
11.716667	0.5	0.059000
11.725000	0.5	0.058750
11.733333	0.5	0.058500
11.741667	0.5	0.058750
11.750000	0.5	0.058625
11.758333	0.5	0.058625
11.766667	0.5	0.058500
11.775000	0.5	0.058375
11.783333	0.5	0.058250
11.791667	0.5	0.058125
11.800000	0.5	0.058625
11.808333	0.5	0.059125
11.816667	0.5	0.059500
11.825000	0.5	0.059375
11.833333	0.5	0.059500
11.841667	0.5	0.059250
11.850000	0.5	0.059875
11.858333	0.5	0.060125
11.866667	0.5	0.060375
11.875000	0.5	0.060625
11.883333	0.5	0.061500
11.891667	0.5	0.062375
11.900000	0.5	0.063000
11.908333	0.5	0.063125
11.916667	0.5	0.063750
11.925000	0.5	0.064125
11.933333	0.5	0.064500
11.941667	0.5	0.064625
11.950000	0.5	0.065000
11.958333	0.5	0.065375
11.966667	0.5	0.065750
11.975000	0.5	0.066125
11.983333	0.5	0.066250
11.991667	0.5	0.066375
12.000000	0.5	0.066625
12.008333	0.5	0.066875
12.016667	0.5	0.067000
12.025000	0.5	0.066750
12.033333	0.5	0.066375
12.041667	0.5	0.066375
12.050000	0.5	0.065875
12.058333	0.5	0.065500
12.066667	0.5	0.065125
12.075000	0.5	0.064500
12.083333	0.5	0.064000
12.091667	0.5	0.063625
12.100000	0.5	0.063375
12.108333	0.5	0.062750
12.116667	0.5	0.062500
12.125000	0.5	0.062500
12.133333	0.5	0.061875
12.141667	0.5	0.061375
12.150000	0.5	0.061250
12.158333	0.5	0.060750
12.166667	0.5	0.060250
12.175000	0.5	0.060375
12.183333	0.5	0.060500
12.191667	0.5	0.060500
12.200000	0.5	0.060750
12.208333	0.5	0.060875
12.216667	0.5	0.061250
12.225000	0.5	0.061875
12.233333	0.5	0.062125
12.241667	0.5	0.062500
12.250000	0.5	0.063750
12.258333	0.5	0.064875
12.266667	0.5	0.066125
12.275000	0.5	0.067625
12.283333	0.5	0.068750
12.291667	0.5	0.070250
12.300000	0.5	0.071875
12.308333	0.5	0.073125
12.316667	0.5	0.074500
12.325000	0.5	0.075875
12.333333	0.5	0.077125
12.341667	0.5	0.078625
12.350000	0.5	0.079750
12.358333	0.5	0.080875
12.366667	0.5	0.081875
12.375000	0.5	0.082500
12.383333	0.5	0.082875
12.391667	0.5	0.083375
12.400000	0.5	0.083500
12.408333	0.5	0.083500
12.416667	0.5	0.083250
12.425000	0.5	0.082625
12.433333	0.5	0.082000
12.441667	0.5	0.081375
12.450000	0.5	0.080750
12.458333	0.5	0.080125
12.466667	0.5	0.079625
12.475000	0.5	0.079250
12.483333	0.5	0.078750
12.491667	0.5	0.078250
12.500000	0.5	0.077750
12.508333	0.5	0.077125
12.516667	0.5	0.076750
12.525000	0.5	0.076125
12.533333	0.5	0.076000
12.541667	0.5	0.076125
12.550000	0.5	0.075875
12.558333	0.5	0.076000
12.566667	0.5	0.076125
12.575000	0.5	0.076625
12.583333	0.5	0.076875
12.591667	0.5	0.077375
12.600000	0.5	0.077375
12.608333	0.5	0.077250
12.616667	0.5	0.077000
12.625000	0.5	0.077000
12.633333	0.5	0.076875
12.641667	0.5	0.076250
12.650000	0.5	0.076250
12.658333	0.5	0.076125
12.666667	0.5	0.076250
12.675000	0.5	0.075750
12.683333	0.5	0.075375
12.691667	0.5	0.075125
12.700000	0.5	0.074625
12.708333	0.5	0.074125
12.716667	0.5	0.073375
12.725000	0.5	0.072750
12.733333	0.5	0.072375
12.741667	0.5	0.071750
12.750000	0.5	0.071375
12.758333	0.5	0.070750
12.766667	0.5	0.069875
12.775000	0.5	0.069500
12.783333	0.5	0.068875
12.791667	0.5	0.068125
12.800000	0.5	0.067875
12.808333	0.5	0.067375
12.816667	0.5	0.067375
12.825000	0.5	0.067125
12.833333	0.5	0.066625
12.841667	0.5	0.066125
12.850000	0.5	0.066000
12.858333	0.5	0.065750
12.866667	0.5	0.065250
12.875000	0.5	0.065375
12.883333	0.5	0.065125
12.891667	0.5	0.064875
12.900000	0.5	0.065000
12.908333	0.5	0.064875
12.916667	0.5	0.064625
12.925000	0.5	0.064375
12.933333	0.5	0.064250
12.941667	0.5	0.064250
12.950000	0.5	0.064375
12.958333	0.5	0.064250
12.966667	0.5	0.064125
12.975000	0.5	0.064375
12.983333	0.5	0.064750
12.991667	0.5	0.064750
13.000000	0.5	0.064375
13.008333	0.5	0.064375
13.016667	0.5	0.064750
13.025000	0.5	0.065000
13.033333	0.5	0.065125
13.041667	0.5	0.065250
13.050000	0.5	0.065250
13.058333	0.5	0.065125
13.066667	0.5	0.065125
13.075000	0.5	0.065375
13.083333	0.5	0.066000
13.091667	0.5	0.065750
13.100000	0.5	0.066375
13.108333	0.5	0.066375
13.116667	0.5	0.066250
13.125000	0.5	0.066250
13.133333	0.5	0.066625
13.141667	0.5	0.067000
13.150000	0.5	0.067250
13.158333	0.5	0.067500
13.166667	0.5	0.067750
13.175000	0.5	0.068000
13.183333	0.5	0.068125
13.191667	0.5	0.067875
13.200000	0.5	0.067625
13.208333	0.5	0.068000
13.216667	0.5	0.067750
13.225000	0.5	0.067750
13.233333	0.5	0.068000
13.241667	0.5	0.067875
13.250000	0.5	0.067750
13.258333	0.5	0.067750
13.266667	0.5	0.067375
13.275000	0.5	0.067375
13.283333	0.5	0.067500
13.291667	0.5	0.067500
13.300000	0.5	0.067500
13.308333	0.5	0.067250
13.316667	0.5	0.067000
13.325000	0.5	0.066625
13.333333	0.5	0.066500
13.341667	0.5	0.066875
13.350000	0.5	0.066500
13.358333	0.5	0.066250
13.366667	0.5	0.066125
13.375000	0.5	0.066250
13.383333	0.5	0.066375
13.391667	0.5	0.066750
13.400000	0.5	0.067000
13.408333	0.5	0.067000
13.416667	0.5	0.066875
13.425000	0.5	0.066875
13.433333	0.5	0.066625
13.441667	0.5	0.066500
13.450000	0.5	0.066250
13.458333	0.5	0.066625
13.466667	0.5	0.066500
13.475000	0.5	0.066750
13.483333	0.5	0.067250
13.491667	0.5	0.067500
13.500000	0.5	0.067625
13.508333	0.5	0.068125
13.516667	0.5	0.068500
13.525000	0.5	0.068750
13.533333	0.5	0.069375
13.541667	0.5	0.069500
13.550000	0.5	0.069375
13.558333	0.5	0.069250
13.566667	0.5	0.069500
13.575000	0.5	0.069750
13.583333	0.5	0.070250
13.591667	0.5	0.070625
13.600000	0.5	0.070625
13.608333	0.5	0.071000
13.616667	0.5	0.071500
13.625000	0.5	0.071500
13.633333	0.5	0.071500
13.641667	0.5	0.071750
13.650000	0.5	0.071625
13.658333	0.5	0.071875
13.666667	0.5	0.071875
13.675000	0.5	0.072250
13.683333	0.5	0.072625
13.691667	0.5	0.072875
13.700000	0.5	0.073250
13.708333	0.5	0.074000
13.716667	0.5	0.074125
13.725000	0.5	0.074250
13.733333	0.5	0.074375
13.741667	0.5	0.074625
13.750000	0.5	0.075625
13.758333	0.5	0.076375
13.766667	0.5	0.077000
13.775000	0.5	0.077250
13.783333	0.5	0.078000
13.791667	0.5	0.078250
13.800000	0.5	0.079000
13.808333	0.5	0.080000
13.816667	0.5	0.080750
13.825000	0.5	0.081500
13.833333	0.5	0.082250
13.841667	0.5	0.082750
13.850000	0.5	0.083125
13.858333	0.5	0.083375
13.866667	0.5	0.083250
13.875000	0.5	0.083625
13.883333	0.5	0.084125
13.891667	0.5	0.084375
13.900000	0.5	0.084625
13.908333	0.5	0.084875
13.916667	0.5	0.085125
13.925000	0.5	0.085375
13.933333	0.5	0.085250
13.941667	0.5	0.085125
13.950000	0.5	0.084625
13.958333	0.5	0.084375
13.966667	0.5	0.083875
13.975000	0.5	0.083500
13.983333	0.5	0.083250
13.991667	0.5	0.082500
14.000000	0.5	0.081625
14.008333	0.5	0.081000
14.016667	0.5	0.079875
14.025000	0.5	0.079250
14.033333	0.5	0.078625
14.041667	0.5	0.078125
14.050000	0.5	0.077750
14.058333	0.5	0.076875
14.066667	0.5	0.075875
14.075000	0.5	0.074875
14.083333	0.5	0.073875
14.091667	0.5	0.072625
14.100000	0.5	0.071375
14.108333	0.5	0.070500
14.116667	0.5	0.069250
14.125000	0.5	0.067875
14.133333	0.5	0.066750
14.141667	0.5	0.065500
14.150000	0.5	0.064625
14.158333	0.5	0.063125
14.166667	0.5	0.062000
14.175000	0.5	0.060875
14.183333	0.5	0.060125
14.191667	0.5	0.059500
14.200000	0.5	0.058750
14.208333	0.5	0.057500
14.216667	0.5	0.056500
14.225000	0.5	0.055750
14.233333	0.5	0.054875
14.241667	0.5	0.054125
14.250000	0.5	0.053125
14.258333	0.5	0.052750
14.266667	0.5	0.052500
14.275000	0.5	0.051750
14.283333	0.5	0.051250
14.291667	0.5	0.051125
14.300000	0.5	0.050625
14.308333	0.5	0.050375
14.316667	0.5	0.049875
14.325000	0.5	0.049250
14.333333	0.5	0.049125
14.341667	0.5	0.048625
14.350000	0.5	0.048250
14.358333	0.5	0.048125
14.366667	0.5	0.048000
14.375000	0.5	0.048000
14.383333	0.5	0.048125
14.391667	0.5	0.048500
14.400000	0.5	0.048750
14.408333	0.5	0.049000
14.416667	0.5	0.049250
14.425000	0.5	0.049625
14.433333	0.5	0.050125
14.441667	0.5	0.049875
14.450000	0.5	0.050125
14.458333	0.5	0.050125
14.466667	0.5	0.050750
14.475000	0.5	0.051000
14.483333	0.5	0.051750
14.491667	0.5	0.052500
14.500000	0.5	0.053375
14.508333	0.5	0.054500
14.516667	0.5	0.055500
14.525000	0.5	0.056000
14.533333	0.5	0.056625
14.541667	0.5	0.057500
14.550000	0.5	0.058250
14.558333	0.5	0.059000
14.566667	0.5	0.059750
14.575000	0.5	0.060875
14.583333	0.5	0.061625
14.591667	0.5	0.062250
14.600000	0.5	0.062875
14.608333	0.5	0.064125
14.616667	0.5	0.065000
14.625000	0.5	0.066000
14.633333	0.5	0.067000
14.641667	0.5	0.068125
14.650000	0.5	0.069500
14.658333	0.5	0.070125
14.666667	0.5	0.070875
14.675000	0.5	0.071500
14.683333	0.5	0.072875
14.691667	0.5	0.073875
14.700000	0.5	0.074375
14.708333	0.5	0.075000
14.716667	0.5	0.075750
14.725000	0.5	0.076625
14.733333	0.5	0.077500
14.741667	0.5	0.078500
14.750000	0.5	0.079250
14.758333	0.5	0.080125
14.766667	0.5	0.081000
14.775000	0.5	0.081875
14.783333	0.5	0.082500
14.791667	0.5	0.083375
14.800000	0.5	0.083375
14.808333	0.5	0.083875
14.816667	0.5	0.084625
14.825000	0.5	0.085375
14.833333	0.5	0.086250
14.841667	0.5	0.086750
14.850000	0.5	0.087750
14.858333	0.5	0.088250
14.866667	0.5	0.088500
14.875000	0.5	0.088500
14.883333	0.5	0.088875
14.891667	0.5	0.089250
14.900000	0.5	0.089625
14.908333	0.5	0.089625
14.916667	0.5	0.089000
14.925000	0.5	0.088625
14.933333	0.5	0.088500
14.941667	0.5	0.088375
14.950000	0.5	0.088125
14.958333	0.5	0.087875
14.966667	0.5	0.087375
14.975000	0.5	0.086625
14.983333	0.5	0.085500
14.991667	0.5	0.084625
15.000000	0.5	0.083375
15.008333	0.5	0.082250
15.016667	0.5	0.080875
15.025000	0.5	0.079250
15.033333	0.5	0.077750
15.041667	0.5	0.076375
15.050000	0.5	0.075250
15.058333	0.5	0.073625
15.066667	0.5	0.072500
15.075000	0.5	0.071125
15.083333	0.5	0.069625
15.091667	0.5	0.068000
15.100000	0.5	0.066500
15.108333	0.5	0.065000
15.116667	0.5	0.063375
15.125000	0.5	0.061500
15.133333	0.5	0.060500
15.141667	0.5	0.059875
15.150000	0.5	0.058875
15.158333	0.5	0.058125
15.166667	0.5	0.057250
15.175000	0.5	0.056375
15.183333	0.5	0.055750
15.191667	0.5	0.055125
15.200000	0.5	0.054500
15.208333	0.5	0.053875
15.216667	0.5	0.053375
15.225000	0.5	0.053000
15.233333	0.5	0.052625
15.241667	0.5	0.051500
15.250000	0.5	0.051000
15.258333	0.5	0.050625
15.266667	0.5	0.050375
15.275000	0.5	0.050125
15.283333	0.5	0.050375
15.291667	0.5	0.050375
15.300000	0.5	0.049875
15.308333	0.5	0.049375
15.316667	0.5	0.049125
15.325000	0.5	0.048875
15.333333	0.5	0.048875
15.341667	0.5	0.048625
15.350000	0.5	0.048375
15.358333	0.5	0.047875
15.366667	0.5	0.048000
15.375000	0.5	0.047375
15.383333	0.5	0.047125
15.391667	0.5	0.046875
15.400000	0.5	0.046000
15.408333	0.5	0.045625
15.416667	0.5	0.045125
15.425000	0.5	0.044875
15.433333	0.5	0.044750
15.441667	0.5	0.044750
15.450000	0.5	0.044750
15.458333	0.5	0.044375
15.466667	0.5	0.044500
15.475000	0.5	0.044250
15.483333	0.5	0.043875
15.491667	0.5	0.043875
15.500000	0.5	0.043500
15.508333	0.5	0.043250
15.516667	0.5	0.043000
15.525000	0.5	0.042875
15.533333	0.5	0.042750
15.541667	0.5	0.042750
15.550000	0.5	0.042250
15.558333	0.5	0.042250
15.566667	0.5	0.042125
15.575000	0.5	0.041875
15.583333	0.5	0.041250
15.591667	0.5	0.041125
15.600000	0.5	0.040875
15.608333	0.5	0.040875
15.616667	0.5	0.040500
15.625000	0.5	0.040500
15.633333	0.5	0.040750
15.641667	0.5	0.040375
15.650000	0.5	0.040625
15.658333	0.5	0.040750
15.666667	0.5	0.040625
15.675000	0.5	0.040375
15.683333	0.5	0.040250
15.691667	0.5	0.040125
15.700000	0.5	0.040250
15.708333	0.5	0.040250
15.716667	0.5	0.040625
15.725000	0.5	0.041375
15.733333	0.5	0.041875
15.741667	0.5	0.042500
15.750000	0.5	0.042750
15.758333	0.5	0.042875
15.766667	0.5	0.043375
15.775000	0.5	0.043875
15.783333	0.5	0.044375
15.791667	0.5	0.044625
15.800000	0.5	0.044875
15.808333	0.5	0.045125
15.816667	0.5	0.045250
15.825000	0.5	0.045625
15.833333	0.5	0.046250
15.841667	0.5	0.047250
15.850000	0.5	0.047625
15.858333	0.5	0.048250
15.866667	0.5	0.048750
15.875000	0.5	0.049375
15.883333	0.5	0.049875
15.891667	0.5	0.050625
15.900000	0.5	0.051000
15.908333	0.5	0.051625
15.916667	0.5	0.052500
15.925000	0.5	0.053125
15.933333	0.5	0.053875
15.941667	0.5	0.054625
15.950000	0.5	0.055000
15.958333	0.5	0.055750
15.966667	0.5	0.056500
15.975000	0.5	0.057000
15.983333	0.5	0.057375
15.991667	0.5	0.057875
16.000000	0.5	0.058500
16.008333	0.5	0.059000
16.016667	0.5	0.059500
16.025000	0.5	0.060250
16.033333	0.5	0.061125
16.041667	0.5	0.061500
16.050000	0.5	0.062125
16.058333	0.5	0.062125
16.066667	0.5	0.062375
16.075000	0.5	0.062625
16.083333	0.5	0.063250
16.091667	0.5	0.063500
16.100000	0.5	0.063500
16.108333	0.5	0.064000
16.116667	0.5	0.064625
16.125000	0.5	0.064875
16.133333	0.5	0.065000
16.141667	0.5	0.065375
16.150000	0.5	0.065375
16.158333	0.5	0.065500
16.166667	0.5	0.065375
16.175000	0.5	0.065500
16.183333	0.5	0.065500
16.191667	0.5	0.065500
16.200000	0.5	0.065625
16.208333	0.5	0.065750
16.216667	0.5	0.065750
16.225000	0.5	0.065625
16.233333	0.5	0.065750
16.241667	0.5	0.065500
16.250000	0.5	0.065625
16.258333	0.5	0.065250
16.266667	0.5	0.065125
16.275000	0.5	0.064875
16.283333	0.5	0.065000
16.291667	0.5	0.065000
16.300000	0.5	0.064750
16.308333	0.5	0.064750
16.316667	0.5	0.064750
16.325000	0.5	0.064500
16.333333	0.5	0.064375
16.341667	0.5	0.064250
16.350000	0.5	0.064000
16.358333	0.5	0.063750
16.366667	0.5	0.063750
16.375000	0.5	0.063250
16.383333	0.5	0.062750
16.391667	0.5	0.062250
16.400000	0.5	0.061625
16.408333	0.5	0.061625
16.416667	0.5	0.061375
16.425000	0.5	0.061250
16.433333	0.5	0.060750
16.441667	0.5	0.060500
16.450000	0.5	0.060375
16.458333	0.5	0.060250
16.466667	0.5	0.059875
16.475000	0.5	0.059250
16.483333	0.5	0.059375
16.491667	0.5	0.059125
16.500000	0.5	0.058750
16.508333	0.5	0.058500
16.516667	0.5	0.058000
16.525000	0.5	0.057125
16.533333	0.5	0.057375
16.541667	0.5	0.057250
16.550000	0.5	0.057000
16.558333	0.5	0.056375
16.566667	0.5	0.056250
16.575000	0.5	0.056000
16.583333	0.5	0.055875
16.591667	0.5	0.055750
16.600000	0.5	0.055375
16.608333	0.5	0.055500
16.616667	0.5	0.055375
16.625000	0.5	0.054875
16.633333	0.5	0.054750
16.641667	0.5	0.054875
16.650000	0.5	0.055250
16.658333	0.5	0.055375
16.666667	0.5	0.055625
16.675000	0.5	0.056000
16.683333	0.5	0.056625
16.691667	0.5	0.056500
16.700000	0.5	0.056500
16.708333	0.5	0.056750
16.716667	0.5	0.056875
16.725000	0.5	0.057000
16.733333	0.5	0.056875
16.741667	0.5	0.057500
16.750000	0.5	0.057875
16.758333	0.5	0.058750
16.766667	0.5	0.059000
16.775000	0.5	0.059750
16.783333	0.5	0.060500
16.791667	0.5	0.061125
16.800000	0.5	0.062000
16.808333	0.5	0.062750
16.816667	0.5	0.063250
16.825000	0.5	0.064125
16.833333	0.5	0.064750
16.841667	0.5	0.065375
16.850000	0.5	0.066250
16.858333	0.5	0.067250
16.866667	0.5	0.068250
16.875000	0.5	0.069000
16.883333	0.5	0.069875
16.891667	0.5	0.070625
16.900000	0.5	0.071250
16.908333	0.5	0.071875
16.916667	0.5	0.072375
16.925000	0.5	0.072625
16.933333	0.5	0.073125
16.941667	0.5	0.073750
16.950000	0.5	0.074250
16.958333	0.5	0.074500
16.966667	0.5	0.074500
16.975000	0.5	0.074625
16.983333	0.5	0.074875
16.991667	0.5	0.075000
17.000000	0.5	0.075375
17.008333	0.5	0.075125
17.016667	0.5	0.075000
17.025000	0.5	0.074375
17.033333	0.5	0.074625
17.041667	0.5	0.073875
17.050000	0.5	0.073250
17.058333	0.5	0.072625
17.066667	0.5	0.072250
17.075000	0.5	0.071250
17.083333	0.5	0.070125
17.091667	0.5	0.069000
17.100000	0.5	0.067625
17.108333	0.5	0.065875
17.116667	0.5	0.064875
17.125000	0.5	0.063250
17.133333	0.5	0.060875
17.141667	0.5	0.058750
17.150000	0.5	0.056500
17.158333	0.5	0.054250
17.166667	0.5	0.051250
17.175000	0.5	0.048000
17.183333	0.5	0.044750
17.191667	0.5	0.041000
17.200000	0.5	0.037250
17.208333	0.5	0.033375
17.216667	0.5	0.029250
17.225000	0.5	0.025125
17.233333	0.5	0.020125
17.241667	0.5	0.015250
17.250000	0.5	0.010750
17.258333	0.5	0.006375
17.266667	0.5	0.001750
17.275000	0.5	-0.002750
17.283333	0.5	-0.007250
17.291667	0.5	-0.011375
17.300000	0.5	-0.015750
17.308333	0.5	-0.019875
17.316667	0.5	-0.023250
17.325000	0.5	-0.027000
17.333333	0.5	-0.030125
17.341667	0.5	-0.033250
17.350000	0.5	-0.035250
17.358333	0.5	-0.037125
17.366667	0.5	-0.038500
17.375000	0.5	-0.039375
17.383333	0.5	-0.039625
17.391667	0.5	-0.039500
17.400000	0.5	-0.039375
17.408333	0.5	-0.038250
17.416667	0.5	-0.036875
17.425000	0.5	-0.035000
17.433333	0.5	-0.032750
17.441667	0.5	-0.030500
17.450000	0.5	-0.027625
17.458333	0.5	-0.025000
17.466667	0.5	-0.022125
17.475000	0.5	-0.018750
17.483333	0.5	-0.015250
17.491667	0.5	-0.011875
17.500000	0.5	-0.008625
17.508333	0.5	-0.005500
17.516667	0.5	-0.001875
17.525000	0.5	0.001500
17.533333	0.5	0.005000
17.541667	0.5	0.008250
17.550000	0.5	0.012000
17.558333	0.5	0.015375
17.566667	0.5	0.018375
17.575000	0.5	0.020375
17.583333	0.5	0.023000
17.591667	0.5	0.025125
17.600000	0.5	0.027250
17.608333	0.5	0.029625
17.616667	0.5	0.032125
17.625000	0.5	0.033750
17.633333	0.5	0.035125
17.641667	0.5	0.036500
17.650000	0.5	0.037875
17.658333	0.5	0.039250
17.666667	0.5	0.040625
17.675000	0.5	0.041625
17.683333	0.5	0.042500
17.691667	0.5	0.043875
17.700000	0.5	0.044750
17.708333	0.5	0.045125
17.716667	0.5	0.046000
17.725000	0.5	0.046750
17.733333	0.5	0.047750
17.741667	0.5	0.048125
17.750000	0.5	0.048375
17.758333	0.5	0.049000
17.766667	0.5	0.049375
17.775000	0.5	0.049625
17.783333	0.5	0.049750
17.791667	0.5	0.049625
17.800000	0.5	0.050250
17.808333	0.5	0.050375
17.816667	0.5	0.050625
17.825000	0.5	0.051375
17.833333	0.5	0.051625
17.841667	0.5	0.052250
17.850000	0.5	0.052375
17.858333	0.5	0.052500
17.866667	0.5	0.052625
17.875000	0.5	0.053375
17.883333	0.5	0.053500
17.891667	0.5	0.053875
17.900000	0.5	0.054500
17.908333	0.5	0.054875
17.916667	0.5	0.055375
17.925000	0.5	0.055625
17.933333	0.5	0.055875
17.941667	0.5	0.056625
17.950000	0.5	0.056875
17.958333	0.5	0.057125
17.966667	0.5	0.057250
17.975000	0.5	0.057375
17.983333	0.5	0.057125
17.991667	0.5	0.057375
18.000000	0.5	0.057250
18.008333	0.5	0.057625
18.016667	0.5	0.058125
18.025000	0.5	0.058250
18.033333	0.5	0.058125
18.041667	0.5	0.057750
18.050000	0.5	0.057750
18.058333	0.5	0.058000
18.066667	0.5	0.057750
18.075000	0.5	0.057500
18.083333	0.5	0.057125
18.091667	0.5	0.056750
18.100000	0.5	0.056375
18.108333	0.5	0.056125
18.116667	0.5	0.055625
18.125000	0.5	0.055000
18.133333	0.5	0.055000
18.141667	0.5	0.054750
18.150000	0.5	0.054625
18.158333	0.5	0.053875
18.166667	0.5	0.053500
18.175000	0.5	0.052875
18.183333	0.5	0.052125
18.191667	0.5	0.051750
18.200000	0.5	0.050875
18.208333	0.5	0.050375
18.216667	0.5	0.049125
18.225000	0.5	0.047750
18.233333	0.5	0.046875
18.241667	0.5	0.045250
18.250000	0.5	0.043875
18.258333	0.5	0.042500
18.266667	0.5	0.041125
18.275000	0.5	0.039500
18.283333	0.5	0.037750
18.291667	0.5	0.036250
18.300000	0.5	0.034625
18.308333	0.5	0.033125
18.316667	0.5	0.031375
18.325000	0.5	0.029500
18.333333	0.5	0.027500
18.341667	0.5	0.025625
18.350000	0.5	0.023875
18.358333	0.5	0.022125
18.366667	0.5	0.020125
18.375000	0.5	0.018375
18.383333	0.5	0.017000
18.391667	0.5	0.015500
18.400000	0.5	0.014000
18.408333	0.5	0.012750
18.416667	0.5	0.011625
18.425000	0.5	0.010750
18.433333	0.5	0.009750
18.441667	0.5	0.009000
18.450000	0.5	0.008250
18.458333	0.5	0.007250
18.466667	0.5	0.007000
18.475000	0.5	0.006750
18.483333	0.5	0.006625
18.491667	0.5	0.006250
18.500000	0.5	0.006500
18.508333	0.5	0.006500
18.516667	0.5	0.006500
18.525000	0.5	0.006250
18.533333	0.5	0.006875
18.541667	0.5	0.007250
18.550000	0.5	0.007750
18.558333	0.5	0.007625
18.566667	0.5	0.008125
18.575000	0.5	0.008750
18.583333	0.5	0.009125
18.591667	0.5	0.009250
18.600000	0.5	0.009875
18.608333	0.5	0.010500
18.616667	0.5	0.011250
18.625000	0.5	0.011500
18.633333	0.5	0.011750
18.641667	0.5	0.012000
18.650000	0.5	0.012500
18.658333	0.5	0.013125
18.666667	0.5	0.013625
18.675000	0.5	0.013750
18.683333	0.5	0.014125
18.691667	0.5	0.014000
18.700000	0.5	0.014500
18.708333	0.5	0.015000
18.716667	0.5	0.015250
18.725000	0.5	0.015375
18.733333	0.5	0.015000
18.741667	0.5	0.015250
18.750000	0.5	0.015250
18.758333	0.5	0.015250
18.766667	0.5	0.015750
18.775000	0.5	0.015875
18.783333	0.5	0.016000
18.791667	0.5	0.016125
18.800000	0.5	0.016375
18.808333	0.5	0.016000
18.816667	0.5	0.016000
18.825000	0.5	0.016125
18.833333	0.5	0.016375
18.841667	0.5	0.017000
18.850000	0.5	0.017625
18.858333	0.5	0.018125
18.866667	0.5	0.018750
18.875000	0.5	0.019375
18.883333	0.5	0.019750
18.891667	0.5	0.019750
18.900000	0.5	0.019750
18.908333	0.5	0.020250
18.916667	0.5	0.020375
18.925000	0.5	0.020500
18.933333	0.5	0.020625
18.941667	0.5	0.021125
18.950000	0.5	0.021625
18.958333	0.5	0.021625
18.966667	0.5	0.021875
18.975000	0.5	0.022125
18.983333	0.5	0.022375
18.991667	0.5	0.022250
19.000000	0.5	0.022375
19.008333	0.5	0.022750
19.016667	0.5	0.023250
19.025000	0.5	0.023250
19.033333	0.5	0.023750
19.041667	0.5	0.023875
19.050000	0.5	0.023875
19.058333	0.5	0.024000
19.066667	0.5	0.024250
19.075000	0.5	0.024375
19.083333	0.5	0.023875
19.091667	0.5	0.024000
19.100000	0.5	0.024000
19.108333	0.5	0.024125
19.116667	0.5	0.024375
19.125000	0.5	0.023750
19.133333	0.5	0.023500
19.141667	0.5	0.023250
19.150000	0.5	0.023375
19.158333	0.5	0.023000
19.166667	0.5	0.022750
19.175000	0.5	0.022250
19.183333	0.5	0.021375
19.191667	0.5	0.021250
19.200000	0.5	0.020875
19.208333	0.5	0.020375
19.216667	0.5	0.019875
19.225000	0.5	0.019875
19.233333	0.5	0.019500
19.241667	0.5	0.019375
19.250000	0.5	0.018875
19.258333	0.5	0.018750
19.266667	0.5	0.018500
19.275000	0.5	0.018000
19.283333	0.5	0.017500
19.291667	0.5	0.017375
19.300000	0.5	0.016750
19.308333	0.5	0.016375
19.316667	0.5	0.016125
19.325000	0.5	0.015750
19.333333	0.5	0.015625
19.341667	0.5	0.015250
19.350000	0.5	0.015125
19.358333	0.5	0.014875
19.366667	0.5	0.014875
19.375000	0.5	0.014625
19.383333	0.5	0.014500
19.391667	0.5	0.014125
19.400000	0.5	0.014000
19.408333	0.5	0.013750
19.416667	0.5	0.013375
19.425000	0.5	0.013500
19.433333	0.5	0.013375
19.441667	0.5	0.013125
19.450000	0.5	0.013125
19.458333	0.5	0.013000
19.466667	0.5	0.013125
19.475000	0.5	0.013000
19.483333	0.5	0.012875
19.491667	0.5	0.012750
19.500000	0.5	0.012500
19.508333	0.5	0.012750
19.516667	0.5	0.012750
19.525000	0.5	0.012750
19.533333	0.5	0.012250
19.541667	0.5	0.012125
19.550000	0.5	0.012125
19.558333	0.5	0.012000
19.566667	0.5	0.012000
19.575000	0.5	0.011625
19.583333	0.5	0.012000
19.591667	0.5	0.011750
19.600000	0.5	0.011750
19.608333	0.5	0.011875
19.616667	0.5	0.011750
19.625000	0.5	0.012000
19.633333	0.5	0.011875
19.641667	0.5	0.011250
19.650000	0.5	0.011625
19.658333	0.5	0.011625
19.666667	0.5	0.011500
19.675000	0.5	0.011500
19.683333	0.5	0.011250
19.691667	0.5	0.011500
19.700000	0.5	0.011250
19.708333	0.5	0.011000
19.716667	0.5	0.011125
19.725000	0.5	0.011250
19.733333	0.5	0.011125
19.741667	0.5	0.011000
19.750000	0.5	0.011000
19.758333	0.5	0.011000
19.766667	0.5	0.011125
19.775000	0.5	0.011500
19.783333	0.5	0.011375
19.791667	0.5	0.011500
19.800000	0.5	0.011250
19.808333	0.5	0.011375
19.816667	0.5	0.011625
19.825000	0.5	0.011375
19.833333	0.5	0.011375
19.841667	0.5	0.011500
19.850000	0.5	0.011500
19.858333	0.5	0.011500
19.866667	0.5	0.011500
19.875000	0.5	0.011500
19.883333	0.5	0.011875
19.891667	0.5	0.012125
19.900000	0.5	0.012000
19.908333	0.5	0.011875
19.916667	0.5	0.011500
19.925000	0.5	0.011375
19.933333	0.5	0.011750
19.941667	0.5	0.011875
19.950000	0.5	0.011625
19.958333	0.5	0.012000
19.966667	0.5	0.012000
19.975000	0.5	0.011875
19.983333	0.5	0.012000
19.991667	0.5	0.012000
20.000000	0.5	0.012125
20.008333	0.5	0.012000
20.016667	0.5	0.011625
20.025000	0.5	0.011875
20.033333	0.5	0.012000
20.041667	0.5	0.012125
20.050000	0.5	0.011875
20.058333	0.5	0.011625
20.066667	0.5	0.011500
20.075000	0.5	0.011500
20.083333	0.5	0.011500
20.091667	0.5	0.011250
20.100000	0.5	0.011250
20.108333	0.5	0.010875
20.116667	0.5	0.010500
20.125000	0.5	0.010375
20.133333	0.5	0.009625
20.141667	0.5	0.009500
20.150000	0.5	0.009750
20.158333	0.5	0.009500
20.166667	0.5	0.009625
20.175000	0.5	0.010000
20.183333	0.5	0.010125
20.191667	0.5	0.010000
20.200000	0.5	0.010250
20.208333	0.5	0.010250
20.216667	0.5	0.010125
20.225000	0.5	0.009750
20.233333	0.5	0.010250
20.241667	0.5	0.010625
20.250000	0.5	0.010875
20.258333	0.5	0.010750
20.266667	0.5	0.011125
20.275000	0.5	0.011250
20.283333	0.5	0.011125
20.291667	0.5	0.011250
20.300000	0.5	0.011250
20.308333	0.5	0.011375
20.316667	0.5	0.011625
20.325000	0.5	0.011875
20.333333	0.5	0.012250
20.341667	0.5	0.012500
20.350000	0.5	0.012750
20.358333	0.5	0.013125
20.366667	0.5	0.013750
20.375000	0.5	0.014250
20.383333	0.5	0.014750
20.391667	0.5	0.014750
20.400000	0.5	0.014750
20.408333	0.5	0.014625
20.416667	0.5	0.014625
20.425000	0.5	0.014500
20.433333	0.5	0.014750
20.441667	0.5	0.015750
20.450000	0.5	0.015875
20.458333	0.5	0.015875
20.466667	0.5	0.016000
20.475000	0.5	0.016000
20.483333	0.5	0.016000
20.491667	0.5	0.016250
20.500000	0.5	0.016750
20.508333	0.5	0.017125
20.516667	0.5	0.017375
20.525000	0.5	0.018250
20.533333	0.5	0.019000
20.541667	0.5	0.019000
20.550000	0.5	0.019250
20.558333	0.5	0.019500
20.566667	0.5	0.020000
20.575000	0.5	0.020750
20.583333	0.5	0.021375
20.591667	0.5	0.021750
20.600000	0.5	0.021625
20.608333	0.5	0.022000
20.616667	0.5	0.022750
20.625000	0.5	0.023125
20.633333	0.5	0.023625
20.641667	0.5	0.024375
20.650000	0.5	0.024750
20.658333	0.5	0.025125
20.666667	0.5	0.025375
20.675000	0.5	0.025750
20.683333	0.5	0.026125
20.691667	0.5	0.026625
20.700000	0.5	0.027125
20.708333	0.5	0.027750
20.716667	0.5	0.028000
20.725000	0.5	0.028375
20.733333	0.5	0.028500
20.741667	0.5	0.029000
20.750000	0.5	0.029625
20.758333	0.5	0.029750
20.766667	0.5	0.030125
20.775000	0.5	0.030375
20.783333	0.5	0.031000
20.791667	0.5	0.031125
20.800000	0.5	0.031625
20.808333	0.5	0.031625
20.816667	0.5	0.031500
20.825000	0.5	0.031875
20.833333	0.5	0.031750
20.841667	0.5	0.031750
20.850000	0.5	0.031375
20.858333	0.5	0.031375
20.866667	0.5	0.031625
20.875000	0.5	0.031625
20.883333	0.5	0.031500
20.891667	0.5	0.031625
20.900000	0.5	0.031750
20.908333	0.5	0.031875
20.916667	0.5	0.032125
20.925000	0.5	0.032250
20.933333	0.5	0.032750
20.941667	0.5	0.033250
20.950000	0.5	0.033750
20.958333	0.5	0.033875
20.966667	0.5	0.033875
20.975000	0.5	0.033750
20.983333	0.5	0.034000
20.991667	0.5	0.034250
21.000000	0.5	0.034500
21.008333	0.5	0.034500
21.016667	0.5	0.035000
21.025000	0.5	0.035125
21.033333	0.5	0.035375
21.041667	0.5	0.035875
21.050000	0.5	0.036250
21.058333	0.5	0.036375
21.066667	0.5	0.036875
21.075000	0.5	0.036875
21.083333	0.5	0.037125
21.091667	0.5	0.037125
21.100000	0.5	0.037500
21.108333	0.5	0.037500
21.116667	0.5	0.038125
21.125000	0.5	0.038500
21.133333	0.5	0.038625
21.141667	0.5	0.038875
21.150000	0.5	0.039000
21.158333	0.5	0.039125
21.166667	0.5	0.039375
21.175000	0.5	0.039500
21.183333	0.5	0.039500
21.191667	0.5	0.039625
21.200000	0.5	0.040000
21.208333	0.5	0.040000
21.216667	0.5	0.040375
21.225000	0.5	0.040625
21.233333	0.5	0.040500
21.241667	0.5	0.040500
21.250000	0.5	0.040750
21.258333	0.5	0.040875
21.266667	0.5	0.040750
21.275000	0.5	0.040125
21.283333	0.5	0.040375
21.291667	0.5	0.040250
21.300000	0.5	0.040250
21.308333	0.5	0.040000
21.316667	0.5	0.040125
21.325000	0.5	0.040250
21.333333	0.5	0.040500
21.341667	0.5	0.040875
21.350000	0.5	0.041125
21.358333	0.5	0.041125
21.366667	0.5	0.041250
21.375000	0.5	0.041125
21.383333	0.5	0.041375
21.391667	0.5	0.041375
21.400000	0.5	0.041375
21.408333	0.5	0.041125
21.416667	0.5	0.041125
21.425000	0.5	0.041500
21.433333	0.5	0.042000
21.441667	0.5	0.042000
21.450000	0.5	0.041875
21.458333	0.5	0.042000
21.466667	0.5	0.042000
21.475000	0.5	0.042000
21.483333	0.5	0.041875
21.491667	0.5	0.041750
21.500000	0.5	0.042125
21.508333	0.5	0.042375
21.516667	0.5	0.042250
21.525000	0.5	0.041875
21.533333	0.5	0.041500
21.541667	0.5	0.041875
21.550000	0.5	0.041500
21.558333	0.5	0.041375
21.566667	0.5	0.041500
21.575000	0.5	0.041875
21.583333	0.5	0.042250
21.591667	0.5	0.042750
21.600000	0.5	0.043125
21.608333	0.5	0.043375
21.616667	0.5	0.043625
21.625000	0.5	0.043625
21.633333	0.5	0.043750
21.641667	0.5	0.043500
21.650000	0.5	0.043500
21.658333	0.5	0.043125
21.666667	0.5	0.042625
21.675000	0.5	0.042000
21.683333	0.5	0.041875
21.691667	0.5	0.041625
21.700000	0.5	0.042125
21.708333	0.5	0.042375
21.716667	0.5	0.042500
21.725000	0.5	0.042625
21.733333	0.5	0.042500
21.741667	0.5	0.042000
21.750000	0.5	0.042125
21.758333	0.5	0.042250
21.766667	0.5	0.042125
21.775000	0.5	0.042125
21.783333	0.5	0.042125
21.791667	0.5	0.041875
21.800000	0.5	0.041625
21.808333	0.5	0.041500
21.816667	0.5	0.041500
21.825000	0.5	0.041000
21.833333	0.5	0.041000
21.841667	0.5	0.040875
21.850000	0.5	0.041250
21.858333	0.5	0.041250
21.866667	0.5	0.040625
21.875000	0.5	0.040500
21.883333	0.5	0.040375
21.891667	0.5	0.040250
21.900000	0.5	0.040250
21.908333	0.5	0.039625
21.916667	0.5	0.039625
21.925000	0.5	0.039625
21.933333	0.5	0.039625
21.941667	0.5	0.039500
21.950000	0.5	0.039750
21.958333	0.5	0.040125
21.966667	0.5	0.040250
21.975000	0.5	0.040125
21.983333	0.5	0.040250
21.991667	0.5	0.040250
22.000000	0.5	0.040375
22.008333	0.5	0.040375
22.016667	0.5	0.040500
22.025000	0.5	0.040750
22.033333	0.5	0.040875
22.041667	0.5	0.041000
22.050000	0.5	0.041000
22.058333	0.5	0.040750
22.066667	0.5	0.040625
22.075000	0.5	0.040875
22.083333	0.5	0.040875
22.091667	0.5	0.041250
22.100000	0.5	0.041250
22.108333	0.5	0.041125
22.116667	0.5	0.041000
22.125000	0.5	0.041000
22.133333	0.5	0.040875
22.141667	0.5	0.041375
22.150000	0.5	0.041125
22.158333	0.5	0.041000
22.166667	0.5	0.041125
22.175000	0.5	0.041375
22.183333	0.5	0.041500
22.191667	0.5	0.041750
22.200000	0.5	0.041875
22.208333	0.5	0.041875
22.216667	0.5	0.041625
22.225000	0.5	0.041375
22.233333	0.5	0.041250
22.241667	0.5	0.040875
22.250000	0.5	0.041000
22.258333	0.5	0.041250
22.266667	0.5	0.041500
22.275000	0.5	0.041500
22.283333	0.5	0.041500
22.291667	0.5	0.041625
22.300000	0.5	0.041500
22.308333	0.5	0.041625
22.316667	0.5	0.041750
22.325000	0.5	0.041375
22.333333	0.5	0.041000
22.341667	0.5	0.041125
22.350000	0.5	0.041250
22.358333	0.5	0.041250
22.366667	0.5	0.040750
22.375000	0.5	0.040375
22.383333	0.5	0.040250
22.391667	0.5	0.039750
22.400000	0.5	0.038875
22.408333	0.5	0.038375
22.416667	0.5	0.038000
22.425000	0.5	0.037875
22.433333	0.5	0.037625
22.441667	0.5	0.037125
22.450000	0.5	0.036750
22.458333	0.5	0.036625
22.466667	0.5	0.036500
22.475000	0.5	0.036375
22.483333	0.5	0.036375
22.491667	0.5	0.036250
22.500000	0.5	0.036000
22.508333	0.5	0.035750
22.516667	0.5	0.035750
22.525000	0.5	0.035625
22.533333	0.5	0.035375
22.541667	0.5	0.035625
22.550000	0.5	0.036000
22.558333	0.5	0.036625
22.566667	0.5	0.036625
22.575000	0.5	0.036250
22.583333	0.5	0.036125
22.591667	0.5	0.036250
22.600000	0.5	0.036250
22.608333	0.5	0.036250
22.616667	0.5	0.036250
22.625000	0.5	0.036500
22.633333	0.5	0.036250
22.641667	0.5	0.036875
22.650000	0.5	0.037125
22.658333	0.5	0.037250
22.666667	0.5	0.037750
22.675000	0.5	0.037375
22.683333	0.5	0.037500
22.691667	0.5	0.038000
22.700000	0.5	0.038375
22.708333	0.5	0.038625
22.716667	0.5	0.039000
22.725000	0.5	0.039250
22.733333	0.5	0.039625
22.741667	0.5	0.039625
22.750000	0.5	0.039875
22.758333	0.5	0.040500
22.766667	0.5	0.041375
22.775000	0.5	0.041750
22.783333	0.5	0.042000
22.791667	0.5	0.042500
22.800000	0.5	0.042625
22.808333	0.5	0.043375
22.816667	0.5	0.043875
22.825000	0.5	0.044250
22.833333	0.5	0.044500
22.841667	0.5	0.045125
22.850000	0.5	0.045875
22.858333	0.5	0.046625
22.866667	0.5	0.047250
22.875000	0.5	0.048125
22.883333	0.5	0.048250
22.891667	0.5	0.048875
22.900000	0.5	0.049125
22.908333	0.5	0.049750
22.916667	0.5	0.050000
22.925000	0.5	0.049875
22.933333	0.5	0.050125
22.941667	0.5	0.050250
22.950000	0.5	0.050250
22.958333	0.5	0.050500
22.966667	0.5	0.051250
22.975000	0.5	0.051500
22.983333	0.5	0.051625
22.991667	0.5	0.051875
23.000000	0.5	0.052250
23.008333	0.5	0.052500
23.016667	0.5	0.052500
23.025000	0.5	0.052625
23.033333	0.5	0.053125
23.041667	0.5	0.053375
23.050000	0.5	0.053375
23.058333	0.5	0.053375
23.066667	0.5	0.053375
23.075000	0.5	0.053625
23.083333	0.5	0.054000
23.091667	0.5	0.054125
23.100000	0.5	0.054125
23.108333	0.5	0.054500
23.116667	0.5	0.054750
23.125000	0.5	0.054750
23.133333	0.5	0.054750
23.141667	0.5	0.054375
23.150000	0.5	0.054750
23.158333	0.5	0.054750
23.166667	0.5	0.054625
23.175000	0.5	0.054500
23.183333	0.5	0.054375
23.191667	0.5	0.054500
23.200000	0.5	0.054375
23.208333	0.5	0.054125
23.216667	0.5	0.053875
23.225000	0.5	0.053500
23.233333	0.5	0.053250
23.241667	0.5	0.053250
23.250000	0.5	0.052875
23.258333	0.5	0.052875
23.266667	0.5	0.051875
23.275000	0.5	0.051375
23.283333	0.5	0.051500
23.291667	0.5	0.051500
23.300000	0.5	0.051375
23.308333	0.5	0.051500
23.316667	0.5	0.051125
23.325000	0.5	0.050625
23.333333	0.5	0.050625
23.341667	0.5	0.050375
23.350000	0.5	0.050000
23.358333	0.5	0.049625
23.366667	0.5	0.049500
23.375000	0.5	0.049250
23.383333	0.5	0.049375
23.391667	0.5	0.049375
23.400000	0.5	0.049500
23.408333	0.5	0.049750
23.416667	0.5	0.049750
23.425000	0.5	0.049875
23.433333	0.5	0.049750
23.441667	0.5	0.050000
23.450000	0.5	0.050250
23.458333	0.5	0.050250
23.466667	0.5	0.050125
23.475000	0.5	0.049625
23.483333	0.5	0.049500
23.491667	0.5	0.049375
23.500000	0.5	0.049500
23.508333	0.5	0.049625
23.516667	0.5	0.049625
23.525000	0.5	0.050000
23.533333	0.5	0.050250
23.541667	0.5	0.050250
23.550000	0.5	0.050625
23.558333	0.5	0.050500
23.566667	0.5	0.050500
23.575000	0.5	0.050625
23.583333	0.5	0.050875
23.591667	0.5	0.051125
23.600000	0.5	0.051500
23.608333	0.5	0.052000
23.616667	0.5	0.051875
23.625000	0.5	0.052000
23.633333	0.5	0.052250
23.641667	0.5	0.052375
23.650000	0.5	0.052250
23.658333	0.5	0.052375
23.666667	0.5	0.052125
23.675000	0.5	0.052250
23.683333	0.5	0.052500
23.691667	0.5	0.052375
23.700000	0.5	0.052625
23.708333	0.5	0.053000
23.716667	0.5	0.053125
23.725000	0.5	0.053750
23.733333	0.5	0.053625
23.741667	0.5	0.054125
23.750000	0.5	0.054375
23.758333	0.5	0.054500
23.766667	0.5	0.054625
23.775000	0.5	0.055000
23.783333	0.5	0.055375
23.791667	0.5	0.055625
23.800000	0.5	0.055500
23.808333	0.5	0.055250
23.816667	0.5	0.055750
23.825000	0.5	0.056000
23.833333	0.5	0.056250
23.841667	0.5	0.056625
23.850000	0.5	0.056500
23.858333	0.5	0.056625
23.866667	0.5	0.057250
23.875000	0.5	0.057625
23.883333	0.5	0.058125
23.891667	0.5	0.058750
23.900000	0.5	0.058875
23.908333	0.5	0.058625
23.916667	0.5	0.058625
23.925000	0.5	0.058875
23.933333	0.5	0.059125
23.941667	0.5	0.059125
23.950000	0.5	0.059250
23.958333	0.5	0.059875
23.966667	0.5	0.060500
23.975000	0.5	0.060625
23.983333	0.5	0.060625
23.991667	0.5	0.061000
24.000000	0.5	0.061250
24.008333	0.5	0.062000
24.016667	0.5	0.062750
24.025000	0.5	0.063000
24.033333	0.5	0.062875
24.041667	0.5	0.063375
24.050000	0.5	0.063750
24.058333	0.5	0.063875
24.066667	0.5	0.064125
24.075000	0.5	0.064500
24.083333	0.5	0.064750
24.091667	0.5	0.065000
24.100000	0.5	0.065250
24.108333	0.5	0.065375
24.116667	0.5	0.065500
24.125000	0.5	0.065750
24.133333	0.5	0.065875
24.141667	0.5	0.065875
24.150000	0.5	0.066125
24.158333	0.5	0.066125
24.166667	0.5	0.066000
24.175000	0.5	0.065875
24.183333	0.5	0.065875
24.191667	0.5	0.065750
24.200000	0.5	0.065250
24.208333	0.5	0.064875
24.216667	0.5	0.065000
24.225000	0.5	0.065125
24.233333	0.5	0.065375
24.241667	0.5	0.065375
24.250000	0.5	0.064875
24.258333	0.5	0.064250
24.266667	0.5	0.063875
24.275000	0.5	0.064000
24.283333	0.5	0.063875
24.291667	0.5	0.064000
24.300000	0.5	0.063875
24.308333	0.5	0.063500
24.316667	0.5	0.062750
24.325000	0.5	0.062375
24.333333	0.5	0.062125
24.341667	0.5	0.061625
24.350000	0.5	0.061875
24.358333	0.5	0.061375
24.366667	0.5	0.061500
24.375000	0.5	0.061375
24.383333	0.5	0.060875
24.391667	0.5	0.060750
24.400000	0.5	0.060375
24.408333	0.5	0.059875
24.416667	0.5	0.059750
24.425000	0.5	0.059625
24.433333	0.5	0.059500
24.441667	0.5	0.059250
24.450000	0.5	0.059125
24.458333	0.5	0.059125
24.466667	0.5	0.059000
24.475000	0.5	0.058625
24.483333	0.5	0.058625
24.491667	0.5	0.058250
24.500000	0.5	0.058250
24.508333	0.5	0.058250
24.516667	0.5	0.058500
24.525000	0.5	0.058500
24.533333	0.5	0.058500
24.541667	0.5	0.058500
24.550000	0.5	0.058375
24.558333	0.5	0.058250
24.566667	0.5	0.057625
24.575000	0.5	0.057375
24.583333	0.5	0.057250
24.591667	0.5	0.057125
24.600000	0.5	0.057250
24.608333	0.5	0.057250
24.616667	0.5	0.057750
24.625000	0.5	0.057750
24.633333	0.5	0.057375
24.641667	0.5	0.057375
24.650000	0.5	0.057250
24.658333	0.5	0.057375
24.666667	0.5	0.057000
24.675000	0.5	0.056750
24.683333	0.5	0.056750
24.691667	0.5	0.057000
24.700000	0.5	0.057125
24.708333	0.5	0.057000
24.716667	0.5	0.056625
24.725000	0.5	0.056250
24.733333	0.5	0.055875
24.741667	0.5	0.056000
24.750000	0.5	0.056000
24.758333	0.5	0.055750
24.766667	0.5	0.055625
24.775000	0.5	0.056125
24.783333	0.5	0.056125
24.791667	0.5	0.055750
24.800000	0.5	0.055625
24.808333	0.5	0.055625
24.816667	0.5	0.055250
24.825000	0.5	0.054875
24.833333	0.5	0.054625
24.841667	0.5	0.054500
24.850000	0.5	0.054250
24.858333	0.5	0.054375
24.866667	0.5	0.054250
24.875000	0.5	0.054000
24.883333	0.5	0.053750
24.891667	0.5	0.053875
24.900000	0.5	0.053875
24.908333	0.5	0.053500
24.916667	0.5	0.053375
24.925000	0.5	0.053375
24.933333	0.5	0.054000
24.941667	0.5	0.054125
24.950000	0.5	0.054250
24.958333	0.5	0.054625
24.966667	0.5	0.054875
24.975000	0.5	0.054750
24.983333	0.5	0.055000
24.991667	0.5	0.055000
25.000000	0.5	0.055125
