# Supplementary material for: Dynamic character displacement among a pair of bacterial phyllosphere commensals in situ
Source: Nat Commun. 2022 May 20;13:2836. doi: 10.1038/s41467-022-30469-3 (PMC9123166; doi:10.1038/s41467-022-30469-3)
Supplement: Supplementary file 11 — Source Data [file 41467_2022_30469_MOESM11_ESM.zip › Source Data/Supplementary Figure 5/Xylose+Glucose t6 a.txt]

File Path	chrom://marshall/Chromeleon7/HPLC_Ultimate_3000/Users/helucas/20200720_OrganicAcids_CCR_L257.seq/364.smp/RI_1.channel/RI_1.chm
Channel	RI_1

Injection Information:
Data Vault	Chromeleon7
Injection	Xyl_Glu_t6_a
Injection Number	125
Position	BC6
Comment	
Processing Method	Quantitative
Instrument Method	20200525_Rezex_ROA_OrganicAcid_600uL_2500uM_H2SO4_50A_50D
Type	Unknown
Status	Finished
Injection Date	7/23/2020
Injection Time	1:45:38 AM
Injection Volume (µl)	10.000
Dilution Factor	1.0000
Weight	1.0000

Chromatogram Data Information:
Time Min. (min)	0.000000
Time Max. (min)	25.000000
Data Points	3001
Detector	RI
Generating Data System	Chromeleon 7.2.5.9507
Exporting Data System	Chromeleon 7.2.8.0
Operator	Instrument Controller
Signal Quantity	Refractive 
Signal Unit	µRIU
Signal Min.	-2.691500
Signal Max.	24.211250
Channel	RI_1
Driver Name	RID520Driver.dll
Channel Type	Evaluation
Min. Step (s)	0.5
Max. Step (s)	0.5
Average Step (s)	0.5

Signal Parameter Information:
Signal Info	

Chromatogram Data:
Time (min)	Step (s)	Value (µRIU)
0.000000	n.a.	-0.003000
0.008333	0.5	-0.002625
0.016667	0.5	-0.002250
0.025000	0.5	-0.001625
0.033333	0.5	-0.001000
0.041667	0.5	-0.000750
0.050000	0.5	-0.000375
0.058333	0.5	0.000000
0.066667	0.5	0.000250
0.075000	0.5	0.001000
0.083333	0.5	0.001500
0.091667	0.5	0.001375
0.100000	0.5	0.001875
0.108333	0.5	0.002375
0.116667	0.5	0.003125
0.125000	0.5	0.003750
0.133333	0.5	0.003750
0.141667	0.5	0.004250
0.150000	0.5	0.004875
0.158333	0.5	0.005125
0.166667	0.5	0.005500
0.175000	0.5	0.005750
0.183333	0.5	0.006125
0.191667	0.5	0.006375
0.200000	0.5	0.006500
0.208333	0.5	0.006750
0.216667	0.5	0.007250
0.225000	0.5	0.007750
0.233333	0.5	0.008000
0.241667	0.5	0.008250
0.250000	0.5	0.008125
0.258333	0.5	0.008000
0.266667	0.5	0.008375
0.275000	0.5	0.008625
0.283333	0.5	0.008625
0.291667	0.5	0.008375
0.300000	0.5	0.008125
0.308333	0.5	0.008125
0.316667	0.5	0.008000
0.325000	0.5	0.007875
0.333333	0.5	0.007500
0.341667	0.5	0.007125
0.350000	0.5	0.006125
0.358333	0.5	0.005875
0.366667	0.5	0.005750
0.375000	0.5	0.005875
0.383333	0.5	0.005625
0.391667	0.5	0.005750
0.400000	0.5	0.005625
0.408333	0.5	0.005750
0.416667	0.5	0.005625
0.425000	0.5	0.005875
0.433333	0.5	0.006125
0.441667	0.5	0.006125
0.450000	0.5	0.006000
0.458333	0.5	0.005750
0.466667	0.5	0.005750
0.475000	0.5	0.005875
0.483333	0.5	0.005750
0.491667	0.5	0.006000
0.500000	0.5	0.006125
0.508333	0.5	0.005875
0.516667	0.5	0.006000
0.525000	0.5	0.006000
0.533333	0.5	0.005750
0.541667	0.5	0.005875
0.550000	0.5	0.006000
0.558333	0.5	0.006250
0.566667	0.5	0.006375
0.575000	0.5	0.005750
0.583333	0.5	0.005625
0.591667	0.5	0.005250
0.600000	0.5	0.005125
0.608333	0.5	0.005250
0.616667	0.5	0.005125
0.625000	0.5	0.005000
0.633333	0.5	0.004250
0.641667	0.5	0.004125
0.650000	0.5	0.004125
0.658333	0.5	0.004000
0.666667	0.5	0.003875
0.675000	0.5	0.004375
0.683333	0.5	0.004250
0.691667	0.5	0.003750
0.700000	0.5	0.003375
0.708333	0.5	0.002875
0.716667	0.5	0.002375
0.725000	0.5	0.002000
0.733333	0.5	0.002125
0.741667	0.5	0.002125
0.750000	0.5	0.001750
0.758333	0.5	0.001750
0.766667	0.5	0.001875
0.775000	0.5	0.002250
0.783333	0.5	0.001875
0.791667	0.5	0.001250
0.800000	0.5	0.000750
0.808333	0.5	0.000375
0.816667	0.5	0.000000
0.825000	0.5	-0.000375
0.833333	0.5	-0.000500
0.841667	0.5	-0.000375
0.850000	0.5	-0.000375
0.858333	0.5	0.000000
0.866667	0.5	0.000125
0.875000	0.5	0.000125
0.883333	0.5	0.000250
0.891667	0.5	-0.000125
0.900000	0.5	-0.000125
0.908333	0.5	-0.000250
0.916667	0.5	-0.000250
0.925000	0.5	0.000000
0.933333	0.5	-0.000375
0.941667	0.5	-0.000625
0.950000	0.5	-0.001000
0.958333	0.5	-0.001000
0.966667	0.5	-0.000500
0.975000	0.5	-0.000500
0.983333	0.5	-0.000625
0.991667	0.5	-0.000625
1.000000	0.5	-0.000250
1.008333	0.5	-0.000250
1.016667	0.5	-0.000250
1.025000	0.5	0.000000
1.033333	0.5	0.000250
1.041667	0.5	0.000250
1.050000	0.5	0.000375
1.058333	0.5	0.000375
1.066667	0.5	0.000875
1.075000	0.5	0.001250
1.083333	0.5	0.000875
1.091667	0.5	0.001125
1.100000	0.5	0.001250
1.108333	0.5	0.001250
1.116667	0.5	0.001250
1.125000	0.5	0.001625
1.133333	0.5	0.001500
1.141667	0.5	0.001500
1.150000	0.5	0.001500
1.158333	0.5	0.001625
1.166667	0.5	0.002125
1.175000	0.5	0.002125
1.183333	0.5	0.002125
1.191667	0.5	0.002000
1.200000	0.5	0.002000
1.208333	0.5	0.001875
1.216667	0.5	0.001750
1.225000	0.5	0.001625
1.233333	0.5	0.001625
1.241667	0.5	0.001625
1.250000	0.5	0.000875
1.258333	0.5	0.000625
1.266667	0.5	0.000500
1.275000	0.5	0.000250
1.283333	0.5	0.000000
1.291667	0.5	-0.000625
1.300000	0.5	-0.001250
1.308333	0.5	-0.001750
1.316667	0.5	-0.001875
1.325000	0.5	-0.002125
1.333333	0.5	-0.002625
1.341667	0.5	-0.002750
1.350000	0.5	-0.002875
1.358333	0.5	-0.003000
1.366667	0.5	-0.003125
1.375000	0.5	-0.003500
1.383333	0.5	-0.004000
1.391667	0.5	-0.004625
1.400000	0.5	-0.004625
1.408333	0.5	-0.004875
1.416667	0.5	-0.004875
1.425000	0.5	-0.005250
1.433333	0.5	-0.005500
1.441667	0.5	-0.005625
1.450000	0.5	-0.005750
1.458333	0.5	-0.006125
1.466667	0.5	-0.006250
1.475000	0.5	-0.006375
1.483333	0.5	-0.006750
1.491667	0.5	-0.007250
1.500000	0.5	-0.007875
1.508333	0.5	-0.007750
1.516667	0.5	-0.007625
1.525000	0.5	-0.007375
1.533333	0.5	-0.007375
1.541667	0.5	-0.007500
1.550000	0.5	-0.007250
1.558333	0.5	-0.007000
1.566667	0.5	-0.007375
1.575000	0.5	-0.006625
1.583333	0.5	-0.006750
1.591667	0.5	-0.006875
1.600000	0.5	-0.007000
1.608333	0.5	-0.006750
1.616667	0.5	-0.006500
1.625000	0.5	-0.006250
1.633333	0.5	-0.006125
1.641667	0.5	-0.005500
1.650000	0.5	-0.005125
1.658333	0.5	-0.004625
1.666667	0.5	-0.004250
1.675000	0.5	-0.004375
1.683333	0.5	-0.004000
1.691667	0.5	-0.003625
1.700000	0.5	-0.003250
1.708333	0.5	-0.003250
1.716667	0.5	-0.002875
1.725000	0.5	-0.002500
1.733333	0.5	-0.002500
1.741667	0.5	-0.002125
1.750000	0.5	-0.002250
1.758333	0.5	-0.001750
1.766667	0.5	-0.001125
1.775000	0.5	-0.000625
1.783333	0.5	-0.000500
1.791667	0.5	-0.000125
1.800000	0.5	-0.000125
1.808333	0.5	0.000000
1.816667	0.5	0.000250
1.825000	0.5	0.000375
1.833333	0.5	0.000500
1.841667	0.5	0.000500
1.850000	0.5	0.000250
1.858333	0.5	0.000875
1.866667	0.5	0.001125
1.875000	0.5	0.001250
1.883333	0.5	0.001375
1.891667	0.5	0.001625
1.900000	0.5	0.001625
1.908333	0.5	0.001625
1.916667	0.5	0.001625
1.925000	0.5	0.001750
1.933333	0.5	0.001500
1.941667	0.5	0.001375
1.950000	0.5	0.001250
1.958333	0.5	0.001250
1.966667	0.5	0.001750
1.975000	0.5	0.001625
1.983333	0.5	0.002125
1.991667	0.5	0.002250
2.000000	0.5	0.002625
2.008333	0.5	0.002750
2.016667	0.5	0.002500
2.025000	0.5	0.002375
2.033333	0.5	0.002625
2.041667	0.5	0.002625
2.050000	0.5	0.002750
2.058333	0.5	0.003125
2.066667	0.5	0.003125
2.075000	0.5	0.003375
2.083333	0.5	0.003750
2.091667	0.5	0.003875
2.100000	0.5	0.004125
2.108333	0.5	0.004375
2.116667	0.5	0.004500
2.125000	0.5	0.004500
2.133333	0.5	0.004375
2.141667	0.5	0.004250
2.150000	0.5	0.004375
2.158333	0.5	0.004250
2.166667	0.5	0.004125
2.175000	0.5	0.004375
2.183333	0.5	0.004000
2.191667	0.5	0.003875
2.200000	0.5	0.003625
2.208333	0.5	0.003625
2.216667	0.5	0.003750
2.225000	0.5	0.004125
2.233333	0.5	0.004000
2.241667	0.5	0.003750
2.250000	0.5	0.003750
2.258333	0.5	0.003625
2.266667	0.5	0.003375
2.275000	0.5	0.003125
2.283333	0.5	0.002875
2.291667	0.5	0.002625
2.300000	0.5	0.002750
2.308333	0.5	0.002625
2.316667	0.5	0.002500
2.325000	0.5	0.002375
2.333333	0.5	0.002250
2.341667	0.5	0.002125
2.350000	0.5	0.002125
2.358333	0.5	0.002125
2.366667	0.5	0.002125
2.375000	0.5	0.002250
2.383333	0.5	0.002250
2.391667	0.5	0.002500
2.400000	0.5	0.002375
2.408333	0.5	0.002500
2.416667	0.5	0.002500
2.425000	0.5	0.002250
2.433333	0.5	0.002250
2.441667	0.5	0.001875
2.450000	0.5	0.001625
2.458333	0.5	0.001750
2.466667	0.5	0.002000
2.475000	0.5	0.002250
2.483333	0.5	0.002500
2.491667	0.5	0.002375
2.500000	0.5	0.002875
2.508333	0.5	0.003000
2.516667	0.5	0.003250
2.525000	0.5	0.003625
2.533333	0.5	0.003625
2.541667	0.5	0.003500
2.550000	0.5	0.003500
2.558333	0.5	0.003250
2.566667	0.5	0.003750
2.575000	0.5	0.004125
2.583333	0.5	0.004500
2.591667	0.5	0.004625
2.600000	0.5	0.004875
2.608333	0.5	0.005250
2.616667	0.5	0.005625
2.625000	0.5	0.005625
2.633333	0.5	0.005375
2.641667	0.5	0.005250
2.650000	0.5	0.005375
2.658333	0.5	0.005625
2.666667	0.5	0.006125
2.675000	0.5	0.006250
2.683333	0.5	0.006375
2.691667	0.5	0.006250
2.700000	0.5	0.006500
2.708333	0.5	0.006500
2.716667	0.5	0.006750
2.725000	0.5	0.007000
2.733333	0.5	0.007375
2.741667	0.5	0.007375
2.750000	0.5	0.007500
2.758333	0.5	0.007875
2.766667	0.5	0.007875
2.775000	0.5	0.008000
2.783333	0.5	0.008000
2.791667	0.5	0.007750
2.800000	0.5	0.007750
2.808333	0.5	0.008375
2.816667	0.5	0.008250
2.825000	0.5	0.007750
2.833333	0.5	0.007750
2.841667	0.5	0.007750
2.850000	0.5	0.008125
2.858333	0.5	0.008250
2.866667	0.5	0.008125
2.875000	0.5	0.008250
2.883333	0.5	0.008250
2.891667	0.5	0.008500
2.900000	0.5	0.008375
2.908333	0.5	0.008625
2.916667	0.5	0.009000
2.925000	0.5	0.009000
2.933333	0.5	0.009375
2.941667	0.5	0.009625
2.950000	0.5	0.010000
2.958333	0.5	0.010125
2.966667	0.5	0.010500
2.975000	0.5	0.010750
2.983333	0.5	0.011250
2.991667	0.5	0.011000
3.000000	0.5	0.011375
3.008333	0.5	0.011000
3.016667	0.5	0.011250
3.025000	0.5	0.011625
3.033333	0.5	0.011000
3.041667	0.5	0.011000
3.050000	0.5	0.011250
3.058333	0.5	0.011375
3.066667	0.5	0.011500
3.075000	0.5	0.011500
3.083333	0.5	0.011625
3.091667	0.5	0.011875
3.100000	0.5	0.012125
3.108333	0.5	0.012000
3.116667	0.5	0.012250
3.125000	0.5	0.011875
3.133333	0.5	0.011750
3.141667	0.5	0.011250
3.150000	0.5	0.011125
3.158333	0.5	0.011125
3.166667	0.5	0.011500
3.175000	0.5	0.011000
3.183333	0.5	0.011125
3.191667	0.5	0.011500
3.200000	0.5	0.011625
3.208333	0.5	0.011500
3.216667	0.5	0.011500
3.225000	0.5	0.011500
3.233333	0.5	0.011250
3.241667	0.5	0.010875
3.250000	0.5	0.010500
3.258333	0.5	0.010750
3.266667	0.5	0.010625
3.275000	0.5	0.010125
3.283333	0.5	0.009750
3.291667	0.5	0.009750
3.300000	0.5	0.009375
3.308333	0.5	0.009125
3.316667	0.5	0.009125
3.325000	0.5	0.008875
3.333333	0.5	0.008750
3.341667	0.5	0.008625
3.350000	0.5	0.008375
3.358333	0.5	0.008375
3.366667	0.5	0.008125
3.375000	0.5	0.007875
3.383333	0.5	0.007500
3.391667	0.5	0.007250
3.400000	0.5	0.007250
3.408333	0.5	0.007375
3.416667	0.5	0.007375
3.425000	0.5	0.007125
3.433333	0.5	0.007125
3.441667	0.5	0.007125
3.450000	0.5	0.007000
3.458333	0.5	0.006875
3.466667	0.5	0.006750
3.475000	0.5	0.007000
3.483333	0.5	0.006875
3.491667	0.5	0.007125
3.500000	0.5	0.007250
3.508333	0.5	0.007125
3.516667	0.5	0.007000
3.525000	0.5	0.006750
3.533333	0.5	0.006625
3.541667	0.5	0.007000
3.550000	0.5	0.007250
3.558333	0.5	0.007875
3.566667	0.5	0.007625
3.575000	0.5	0.007625
3.583333	0.5	0.008000
3.591667	0.5	0.008500
3.600000	0.5	0.008875
3.608333	0.5	0.009000
3.616667	0.5	0.009125
3.625000	0.5	0.009000
3.633333	0.5	0.009125
3.641667	0.5	0.009625
3.650000	0.5	0.010250
3.658333	0.5	0.010875
3.666667	0.5	0.010750
3.675000	0.5	0.011000
3.683333	0.5	0.011125
3.691667	0.5	0.011750
3.700000	0.5	0.012750
3.708333	0.5	0.012875
3.716667	0.5	0.013500
3.725000	0.5	0.014125
3.733333	0.5	0.014875
3.741667	0.5	0.015000
3.750000	0.5	0.015000
3.758333	0.5	0.015375
3.766667	0.5	0.015875
3.775000	0.5	0.016375
3.783333	0.5	0.016875
3.791667	0.5	0.017375
3.800000	0.5	0.017750
3.808333	0.5	0.018125
3.816667	0.5	0.018250
3.825000	0.5	0.018875
3.833333	0.5	0.019375
3.841667	0.5	0.019375
3.850000	0.5	0.019250
3.858333	0.5	0.020000
3.866667	0.5	0.020125
3.875000	0.5	0.020000
3.883333	0.5	0.020000
3.891667	0.5	0.020125
3.900000	0.5	0.020625
3.908333	0.5	0.020625
3.916667	0.5	0.021125
3.925000	0.5	0.021250
3.933333	0.5	0.021125
3.941667	0.5	0.021375
3.950000	0.5	0.021625
3.958333	0.5	0.021250
3.966667	0.5	0.020875
3.975000	0.5	0.020625
3.983333	0.5	0.020625
3.991667	0.5	0.020125
4.000000	0.5	0.020125
4.008333	0.5	0.020000
4.016667	0.5	0.019750
4.025000	0.5	0.019125
4.033333	0.5	0.018500
4.041667	0.5	0.018250
4.050000	0.5	0.018375
4.058333	0.5	0.018000
4.066667	0.5	0.017875
4.075000	0.5	0.017500
4.083333	0.5	0.017125
4.091667	0.5	0.016500
4.100000	0.5	0.015500
4.108333	0.5	0.015250
4.116667	0.5	0.014375
4.125000	0.5	0.014250
4.133333	0.5	0.013750
4.141667	0.5	0.013250
4.150000	0.5	0.012875
4.158333	0.5	0.012375
4.166667	0.5	0.012125
4.175000	0.5	0.011625
4.183333	0.5	0.011250
4.191667	0.5	0.010875
4.200000	0.5	0.010875
4.208333	0.5	0.010500
4.216667	0.5	0.009875
4.225000	0.5	0.009250
4.233333	0.5	0.009125
4.241667	0.5	0.008750
4.250000	0.5	0.008500
4.258333	0.5	0.008500
4.266667	0.5	0.008375
4.275000	0.5	0.008000
4.283333	0.5	0.007750
4.291667	0.5	0.006875
4.300000	0.5	0.006875
4.308333	0.5	0.006375
4.316667	0.5	0.006375
4.325000	0.5	0.006375
4.333333	0.5	0.005875
4.341667	0.5	0.005250
4.350000	0.5	0.005000
4.358333	0.5	0.004625
4.366667	0.5	0.004125
4.375000	0.5	0.003875
4.383333	0.5	0.003750
4.391667	0.5	0.003500
4.400000	0.5	0.003125
4.408333	0.5	0.002875
4.416667	0.5	0.003000
4.425000	0.5	0.002750
4.433333	0.5	0.002750
4.441667	0.5	0.002625
4.450000	0.5	0.002625
4.458333	0.5	0.002250
4.466667	0.5	0.002000
4.475000	0.5	0.001875
4.483333	0.5	0.001750
4.491667	0.5	0.001375
4.500000	0.5	0.001125
4.508333	0.5	0.000625
4.516667	0.5	0.000250
4.525000	0.5	-0.000375
4.533333	0.5	-0.000875
4.541667	0.5	-0.001500
4.550000	0.5	-0.001500
4.558333	0.5	-0.001500
4.566667	0.5	-0.002125
4.575000	0.5	-0.002875
4.583333	0.5	-0.003125
4.591667	0.5	-0.003250
4.600000	0.5	-0.003625
4.608333	0.5	-0.003875
4.616667	0.5	-0.003875
4.625000	0.5	-0.004375
4.633333	0.5	-0.004875
4.641667	0.5	-0.005500
4.650000	0.5	-0.006000
4.658333	0.5	-0.006000
4.666667	0.5	-0.006375
4.675000	0.5	-0.006875
4.683333	0.5	-0.007375
4.691667	0.5	-0.007500
4.700000	0.5	-0.007875
4.708333	0.5	-0.008000
4.716667	0.5	-0.008125
4.725000	0.5	-0.008750
4.733333	0.5	-0.009250
4.741667	0.5	-0.009625
4.750000	0.5	-0.009875
4.758333	0.5	-0.010250
4.766667	0.5	-0.010750
4.775000	0.5	-0.010750
4.783333	0.5	-0.011000
4.791667	0.5	-0.011125
4.800000	0.5	-0.011375
4.808333	0.5	-0.011250
4.816667	0.5	-0.011250
4.825000	0.5	-0.011500
4.833333	0.5	-0.011750
4.841667	0.5	-0.011375
4.850000	0.5	-0.011250
4.858333	0.5	-0.011500
4.866667	0.5	-0.011750
4.875000	0.5	-0.011625
4.883333	0.5	-0.011500
4.891667	0.5	-0.011500
4.900000	0.5	-0.011250
4.908333	0.5	-0.010875
4.916667	0.5	-0.010750
4.925000	0.5	-0.011250
4.933333	0.5	-0.011000
4.941667	0.5	-0.010750
4.950000	0.5	-0.010875
4.958333	0.5	-0.011125
4.966667	0.5	-0.011000
4.975000	0.5	-0.010625
4.983333	0.5	-0.010125
4.991667	0.5	-0.009875
5.000000	0.5	-0.009750
5.008333	0.5	-0.009000
5.016667	0.5	-0.008500
5.025000	0.5	-0.008375
5.033333	0.5	-0.008125
5.041667	0.5	-0.007625
5.050000	0.5	-0.007375
5.058333	0.5	-0.007375
5.066667	0.5	-0.007125
5.075000	0.5	-0.006625
5.083333	0.5	-0.006000
5.091667	0.5	-0.005250
5.100000	0.5	-0.004750
5.108333	0.5	-0.003750
5.116667	0.5	-0.002750
5.125000	0.5	-0.002375
5.133333	0.5	-0.001750
5.141667	0.5	-0.001250
5.150000	0.5	-0.000875
5.158333	0.5	-0.000625
5.166667	0.5	0.000000
5.175000	0.5	0.000750
5.183333	0.5	0.001625
5.191667	0.5	0.002375
5.200000	0.5	0.002875
5.208333	0.5	0.003875
5.216667	0.5	0.004625
5.225000	0.5	0.005125
5.233333	0.5	0.005875
5.241667	0.5	0.006625
5.250000	0.5	0.007125
5.258333	0.5	0.008000
5.266667	0.5	0.008375
5.275000	0.5	0.009125
5.283333	0.5	0.009500
5.291667	0.5	0.010000
5.300000	0.5	0.010500
5.308333	0.5	0.011125
5.316667	0.5	0.011500
5.325000	0.5	0.011750
5.333333	0.5	0.012500
5.341667	0.5	0.012750
5.350000	0.5	0.013000
5.358333	0.5	0.013500
5.366667	0.5	0.013875
5.375000	0.5	0.014500
5.383333	0.5	0.015250
5.391667	0.5	0.015125
5.400000	0.5	0.015250
5.408333	0.5	0.015500
5.416667	0.5	0.016125
5.425000	0.5	0.016750
5.433333	0.5	0.016500
5.441667	0.5	0.016500
5.450000	0.5	0.016750
5.458333	0.5	0.016875
5.466667	0.5	0.017250
5.475000	0.5	0.017500
5.483333	0.5	0.017750
5.491667	0.5	0.017875
5.500000	0.5	0.018000
5.508333	0.5	0.018250
5.516667	0.5	0.017875
5.525000	0.5	0.017250
5.533333	0.5	0.017625
5.541667	0.5	0.017875
5.550000	0.5	0.018125
5.558333	0.5	0.018250
5.566667	0.5	0.018125
5.575000	0.5	0.018375
5.583333	0.5	0.018125
5.591667	0.5	0.017750
5.600000	0.5	0.017500
5.608333	0.5	0.017250
5.616667	0.5	0.017500
5.625000	0.5	0.017375
5.633333	0.5	0.017250
5.641667	0.5	0.017625
5.650000	0.5	0.017625
5.658333	0.5	0.017250
5.666667	0.5	0.017250
5.675000	0.5	0.017125
5.683333	0.5	0.017125
5.691667	0.5	0.017125
5.700000	0.5	0.016375
5.708333	0.5	0.015750
5.716667	0.5	0.015750
5.725000	0.5	0.015750
5.733333	0.5	0.015625
5.741667	0.5	0.015750
5.750000	0.5	0.015625
5.758333	0.5	0.015125
5.766667	0.5	0.014875
5.775000	0.5	0.014375
5.783333	0.5	0.014250
5.791667	0.5	0.014000
5.800000	0.5	0.014375
5.808333	0.5	0.014750
5.816667	0.5	0.014625
5.825000	0.5	0.014125
5.833333	0.5	0.013750
5.841667	0.5	0.013375
5.850000	0.5	0.013000
5.858333	0.5	0.012625
5.866667	0.5	0.012500
5.875000	0.5	0.011875
5.883333	0.5	0.011625
5.891667	0.5	0.011500
5.900000	0.5	0.011500
5.908333	0.5	0.011875
5.916667	0.5	0.011625
5.925000	0.5	0.011500
5.933333	0.5	0.011875
5.941667	0.5	0.011875
5.950000	0.5	0.011750
5.958333	0.5	0.011375
5.966667	0.5	0.011250
5.975000	0.5	0.011500
5.983333	0.5	0.012125
5.991667	0.5	0.012250
6.000000	0.5	0.012625
6.008333	0.5	0.013000
6.016667	0.5	0.013500
6.025000	0.5	0.014125
6.033333	0.5	0.014625
6.041667	0.5	0.015500
6.050000	0.5	0.016000
6.058333	0.5	0.016375
6.066667	0.5	0.017125
6.075000	0.5	0.017875
6.083333	0.5	0.018875
6.091667	0.5	0.019875
6.100000	0.5	0.021000
6.108333	0.5	0.021750
6.116667	0.5	0.022625
6.125000	0.5	0.024125
6.133333	0.5	0.025750
6.141667	0.5	0.026750
6.150000	0.5	0.027875
6.158333	0.5	0.029125
6.166667	0.5	0.030250
6.175000	0.5	0.031125
6.183333	0.5	0.031500
6.191667	0.5	0.032250
6.200000	0.5	0.032875
6.208333	0.5	0.033000
6.216667	0.5	0.032875
6.225000	0.5	0.032375
6.233333	0.5	0.031750
6.241667	0.5	0.031250
6.250000	0.5	0.030500
6.258333	0.5	0.029375
6.266667	0.5	0.028125
6.275000	0.5	0.027000
6.283333	0.5	0.025875
6.291667	0.5	0.024250
6.300000	0.5	0.022875
6.308333	0.5	0.021500
6.316667	0.5	0.019625
6.325000	0.5	0.018000
6.333333	0.5	0.017000
6.341667	0.5	0.016125
6.350000	0.5	0.014625
6.358333	0.5	0.013875
6.366667	0.5	0.012875
6.375000	0.5	0.012375
6.383333	0.5	0.011750
6.391667	0.5	0.011125
6.400000	0.5	0.010625
6.408333	0.5	0.010750
6.416667	0.5	0.010500
6.425000	0.5	0.010000
6.433333	0.5	0.009875
6.441667	0.5	0.009750
6.450000	0.5	0.009625
6.458333	0.5	0.009375
6.466667	0.5	0.009375
6.475000	0.5	0.009500
6.483333	0.5	0.009500
6.491667	0.5	0.009875
6.500000	0.5	0.010375
6.508333	0.5	0.010500
6.516667	0.5	0.011125
6.525000	0.5	0.011375
6.533333	0.5	0.011500
6.541667	0.5	0.011750
6.550000	0.5	0.011875
6.558333	0.5	0.012000
6.566667	0.5	0.011750
6.575000	0.5	0.012125
6.583333	0.5	0.012375
6.591667	0.5	0.012375
6.600000	0.5	0.012625
6.608333	0.5	0.012500
6.616667	0.5	0.012750
6.625000	0.5	0.013125
6.633333	0.5	0.013125
6.641667	0.5	0.013500
6.650000	0.5	0.013625
6.658333	0.5	0.014125
6.666667	0.5	0.014500
6.675000	0.5	0.014125
6.683333	0.5	0.013750
6.691667	0.5	0.012750
6.700000	0.5	0.011000
6.708333	0.5	0.008500
6.716667	0.5	0.004000
6.725000	0.5	-0.002250
6.733333	0.5	-0.013250
6.741667	0.5	-0.031250
6.750000	0.5	-0.061000
6.758333	0.5	-0.108000
6.766667	0.5	-0.182875
6.775000	0.5	-0.296125
6.783333	0.5	-0.458875
6.791667	0.5	-0.678875
6.800000	0.5	-0.958375
6.808333	0.5	-1.290000
6.816667	0.5	-1.654000
6.825000	0.5	-2.020000
6.833333	0.5	-2.347250
6.841667	0.5	-2.587875
6.850000	0.5	-2.691500
6.858333	0.5	-2.605625
6.866667	0.5	-2.284000
6.875000	0.5	-1.684125
6.883333	0.5	-0.772000
6.891667	0.5	0.476000
6.900000	0.5	2.070750
6.908333	0.5	4.007500
6.916667	0.5	6.262125
6.925000	0.5	8.782750
6.933333	0.5	11.489750
6.941667	0.5	14.270250
6.950000	0.5	16.980500
6.958333	0.5	19.456250
6.966667	0.5	21.532500
6.975000	0.5	23.069625
6.983333	0.5	23.973125
6.991667	0.5	24.211250
7.000000	0.5	23.814500
7.008333	0.5	22.866875
7.016667	0.5	21.486500
7.025000	0.5	19.806125
7.033333	0.5	17.953625
7.041667	0.5	16.040375
7.050000	0.5	14.155625
7.058333	0.5	12.364500
7.066667	0.5	10.708875
7.075000	0.5	9.211500
7.083333	0.5	7.879750
7.091667	0.5	6.712000
7.100000	0.5	5.699625
7.108333	0.5	4.829000
7.116667	0.5	4.085000
7.125000	0.5	3.453000
7.133333	0.5	2.918000
7.141667	0.5	2.466375
7.150000	0.5	2.086375
7.158333	0.5	1.766875
7.166667	0.5	1.498500
7.175000	0.5	1.272875
7.183333	0.5	1.082750
7.191667	0.5	0.923375
7.200000	0.5	0.789000
7.208333	0.5	0.675875
7.216667	0.5	0.580750
7.225000	0.5	0.500250
7.233333	0.5	0.432125
7.241667	0.5	0.373750
7.250000	0.5	0.324625
7.258333	0.5	0.282625
7.266667	0.5	0.246875
7.275000	0.5	0.216125
7.283333	0.5	0.189875
7.291667	0.5	0.167000
7.300000	0.5	0.147250
7.308333	0.5	0.130375
7.316667	0.5	0.115875
7.325000	0.5	0.103000
7.333333	0.5	0.092000
7.341667	0.5	0.082375
7.350000	0.5	0.074250
7.358333	0.5	0.067375
7.366667	0.5	0.061375
7.375000	0.5	0.055875
7.383333	0.5	0.051750
7.391667	0.5	0.048375
7.400000	0.5	0.045500
7.408333	0.5	0.043250
7.416667	0.5	0.040750
7.425000	0.5	0.038750
7.433333	0.5	0.036625
7.441667	0.5	0.035000
7.450000	0.5	0.033750
7.458333	0.5	0.032625
7.466667	0.5	0.031625
7.475000	0.5	0.030875
7.483333	0.5	0.030000
7.491667	0.5	0.029250
7.500000	0.5	0.028750
7.508333	0.5	0.028125
7.516667	0.5	0.027375
7.525000	0.5	0.026625
7.533333	0.5	0.026375
7.541667	0.5	0.026125
7.550000	0.5	0.025625
7.558333	0.5	0.025125
7.566667	0.5	0.024750
7.575000	0.5	0.023875
7.583333	0.5	0.023875
7.591667	0.5	0.023625
7.600000	0.5	0.023625
7.608333	0.5	0.023750
7.616667	0.5	0.023500
7.625000	0.5	0.023625
7.633333	0.5	0.023125
7.641667	0.5	0.023000
7.650000	0.5	0.022500
7.658333	0.5	0.021875
7.666667	0.5	0.021500
7.675000	0.5	0.021125
7.683333	0.5	0.021250
7.691667	0.5	0.021000
7.700000	0.5	0.020750
7.708333	0.5	0.021000
7.716667	0.5	0.021125
7.725000	0.5	0.021250
7.733333	0.5	0.021375
7.741667	0.5	0.022000
7.750000	0.5	0.022375
7.758333	0.5	0.023000
7.766667	0.5	0.023625
7.775000	0.5	0.024125
7.783333	0.5	0.024875
7.791667	0.5	0.025375
7.800000	0.5	0.026375
7.808333	0.5	0.027625
7.816667	0.5	0.028875
7.825000	0.5	0.029750
7.833333	0.5	0.030500
7.841667	0.5	0.031625
7.850000	0.5	0.032500
7.858333	0.5	0.033625
7.866667	0.5	0.034875
7.875000	0.5	0.036375
7.883333	0.5	0.038125
7.891667	0.5	0.040125
7.900000	0.5	0.042375
7.908333	0.5	0.045250
7.916667	0.5	0.048625
7.925000	0.5	0.052875
7.933333	0.5	0.057375
7.941667	0.5	0.063250
7.950000	0.5	0.070125
7.958333	0.5	0.079375
7.966667	0.5	0.091125
7.975000	0.5	0.105625
7.983333	0.5	0.124125
7.991667	0.5	0.147000
8.000000	0.5	0.176000
8.008333	0.5	0.212375
8.016667	0.5	0.257500
8.025000	0.5	0.312500
8.033333	0.5	0.380500
8.041667	0.5	0.460875
8.050000	0.5	0.555250
8.058333	0.5	0.666250
8.066667	0.5	0.794000
8.075000	0.5	0.939375
8.083333	0.5	1.102500
8.091667	0.5	1.284000
8.100000	0.5	1.484000
8.108333	0.5	1.702125
8.116667	0.5	1.937750
8.125000	0.5	2.191250
8.133333	0.5	2.461625
8.141667	0.5	2.747875
8.150000	0.5	3.050125
8.158333	0.5	3.366500
8.166667	0.5	3.697250
8.175000	0.5	4.041750
8.183333	0.5	4.398500
8.191667	0.5	4.767500
8.200000	0.5	5.148250
8.208333	0.5	5.540625
8.216667	0.5	5.943500
8.225000	0.5	6.355125
8.233333	0.5	6.776500
8.241667	0.5	7.207250
8.250000	0.5	7.645750
8.258333	0.5	8.092375
8.266667	0.5	8.546000
8.275000	0.5	9.006875
8.283333	0.5	9.474500
8.291667	0.5	9.948125
8.300000	0.5	10.427250
8.308333	0.5	10.912250
8.316667	0.5	11.401875
8.325000	0.5	11.895125
8.333333	0.5	12.389875
8.341667	0.5	12.880625
8.350000	0.5	13.356000
8.358333	0.5	13.794625
8.366667	0.5	14.162125
8.375000	0.5	14.411125
8.383333	0.5	14.487875
8.391667	0.5	14.344000
8.400000	0.5	13.951250
8.408333	0.5	13.308500
8.416667	0.5	12.446000
8.425000	0.5	11.416375
8.433333	0.5	10.285000
8.441667	0.5	9.117375
8.450000	0.5	7.971250
8.458333	0.5	6.889625
8.466667	0.5	5.899625
8.475000	0.5	5.015000
8.483333	0.5	4.239000
8.491667	0.5	3.568125
8.500000	0.5	2.993875
8.508333	0.5	2.506875
8.516667	0.5	2.096500
8.525000	0.5	1.752500
8.533333	0.5	1.465375
8.541667	0.5	1.226625
8.550000	0.5	1.028375
8.558333	0.5	0.864375
8.566667	0.5	0.728625
8.575000	0.5	0.616375
8.583333	0.5	0.524125
8.591667	0.5	0.447750
8.600000	0.5	0.384625
8.608333	0.5	0.332375
8.616667	0.5	0.289125
8.625000	0.5	0.253875
8.633333	0.5	0.224250
8.641667	0.5	0.199500
8.650000	0.5	0.178625
8.658333	0.5	0.161375
8.666667	0.5	0.147125
8.675000	0.5	0.134500
8.683333	0.5	0.124125
8.691667	0.5	0.115375
8.700000	0.5	0.107875
8.708333	0.5	0.101625
8.716667	0.5	0.096250
8.725000	0.5	0.091750
8.733333	0.5	0.087750
8.741667	0.5	0.084000
8.750000	0.5	0.080750
8.758333	0.5	0.077875
8.766667	0.5	0.075500
8.775000	0.5	0.073625
8.783333	0.5	0.071875
8.791667	0.5	0.070625
8.800000	0.5	0.069125
8.808333	0.5	0.068000
8.816667	0.5	0.066500
8.825000	0.5	0.065750
8.833333	0.5	0.065375
8.841667	0.5	0.064625
8.850000	0.5	0.064000
8.858333	0.5	0.063625
8.866667	0.5	0.063125
8.875000	0.5	0.062750
8.883333	0.5	0.062250
8.891667	0.5	0.062000
8.900000	0.5	0.061625
8.908333	0.5	0.062000
8.916667	0.5	0.062375
8.925000	0.5	0.062625
8.933333	0.5	0.062625
8.941667	0.5	0.062500
8.950000	0.5	0.062500
8.958333	0.5	0.062375
8.966667	0.5	0.062875
8.975000	0.5	0.063125
8.983333	0.5	0.063250
8.991667	0.5	0.063625
9.000000	0.5	0.064125
9.008333	0.5	0.064375
9.016667	0.5	0.065000
9.025000	0.5	0.066000
9.033333	0.5	0.066875
9.041667	0.5	0.068125
9.050000	0.5	0.068875
9.058333	0.5	0.069625
9.066667	0.5	0.070250
9.075000	0.5	0.071000
9.083333	0.5	0.071500
9.091667	0.5	0.071750
9.100000	0.5	0.072500
9.108333	0.5	0.073125
9.116667	0.5	0.073500
9.125000	0.5	0.073250
9.133333	0.5	0.073375
9.141667	0.5	0.073000
9.150000	0.5	0.072500
9.158333	0.5	0.072000
9.166667	0.5	0.072125
9.175000	0.5	0.072000
9.183333	0.5	0.071375
9.191667	0.5	0.070875
9.200000	0.5	0.070750
9.208333	0.5	0.070250
9.216667	0.5	0.070125
9.225000	0.5	0.069750
9.233333	0.5	0.069625
9.241667	0.5	0.069500
9.250000	0.5	0.069500
9.258333	0.5	0.069000
9.266667	0.5	0.068875
9.275000	0.5	0.069000
9.283333	0.5	0.069125
9.291667	0.5	0.068625
9.300000	0.5	0.067875
9.308333	0.5	0.067000
9.316667	0.5	0.066125
9.325000	0.5	0.065375
9.333333	0.5	0.064875
9.341667	0.5	0.063875
9.350000	0.5	0.063750
9.358333	0.5	0.063000
9.366667	0.5	0.061875
9.375000	0.5	0.060625
9.383333	0.5	0.060000
9.391667	0.5	0.058875
9.400000	0.5	0.057750
9.408333	0.5	0.056750
9.416667	0.5	0.055750
9.425000	0.5	0.055125
9.433333	0.5	0.054625
9.441667	0.5	0.053375
9.450000	0.5	0.052750
9.458333	0.5	0.052125
9.466667	0.5	0.052000
9.475000	0.5	0.051375
9.483333	0.5	0.050750
9.491667	0.5	0.050375
9.500000	0.5	0.050125
9.508333	0.5	0.050375
9.516667	0.5	0.050125
9.525000	0.5	0.050000
9.533333	0.5	0.050250
9.541667	0.5	0.050500
9.550000	0.5	0.051000
9.558333	0.5	0.051875
9.566667	0.5	0.052875
9.575000	0.5	0.053500
9.583333	0.5	0.054500
9.591667	0.5	0.055625
9.600000	0.5	0.056625
9.608333	0.5	0.057500
9.616667	0.5	0.058625
9.625000	0.5	0.059250
9.633333	0.5	0.060125
9.641667	0.5	0.060500
9.650000	0.5	0.061125
9.658333	0.5	0.061750
9.666667	0.5	0.062375
9.675000	0.5	0.063000
9.683333	0.5	0.063375
9.691667	0.5	0.063125
9.700000	0.5	0.062625
9.708333	0.5	0.062250
9.716667	0.5	0.061625
9.725000	0.5	0.061375
9.733333	0.5	0.060250
9.741667	0.5	0.059750
9.750000	0.5	0.059125
9.758333	0.5	0.057750
9.766667	0.5	0.056250
9.775000	0.5	0.054750
9.783333	0.5	0.053375
9.791667	0.5	0.052250
9.800000	0.5	0.050750
9.808333	0.5	0.049500
9.816667	0.5	0.048250
9.825000	0.5	0.047000
9.833333	0.5	0.045375
9.841667	0.5	0.043625
9.850000	0.5	0.042000
9.858333	0.5	0.040500
9.866667	0.5	0.038750
9.875000	0.5	0.037625
9.883333	0.5	0.036750
9.891667	0.5	0.035500
9.900000	0.5	0.034750
9.908333	0.5	0.033750
9.916667	0.5	0.032750
9.925000	0.5	0.031625
9.933333	0.5	0.030750
9.941667	0.5	0.030250
9.950000	0.5	0.029625
9.958333	0.5	0.028500
9.966667	0.5	0.027875
9.975000	0.5	0.027375
9.983333	0.5	0.027000
9.991667	0.5	0.026000
10.000000	0.5	0.025500
10.008333	0.5	0.025125
10.016667	0.5	0.024875
10.025000	0.5	0.024375
10.033333	0.5	0.024250
10.041667	0.5	0.024000
10.050000	0.5	0.023875
10.058333	0.5	0.023625
10.066667	0.5	0.023875
10.075000	0.5	0.024375
10.083333	0.5	0.024375
10.091667	0.5	0.024625
10.100000	0.5	0.025000
10.108333	0.5	0.025625
10.116667	0.5	0.026375
10.125000	0.5	0.027500
10.133333	0.5	0.029000
10.141667	0.5	0.030500
10.150000	0.5	0.031750
10.158333	0.5	0.033375
10.166667	0.5	0.035125
10.175000	0.5	0.037625
10.183333	0.5	0.040250
10.191667	0.5	0.043125
10.200000	0.5	0.045875
10.208333	0.5	0.049000
10.216667	0.5	0.052500
10.225000	0.5	0.055750
10.233333	0.5	0.058875
10.241667	0.5	0.062625
10.250000	0.5	0.065375
10.258333	0.5	0.068375
10.266667	0.5	0.071000
10.275000	0.5	0.073250
10.283333	0.5	0.074750
10.291667	0.5	0.076000
10.300000	0.5	0.076875
10.308333	0.5	0.077375
10.316667	0.5	0.077750
10.325000	0.5	0.078000
10.333333	0.5	0.077250
10.341667	0.5	0.076125
10.350000	0.5	0.074750
10.358333	0.5	0.073125
10.366667	0.5	0.071250
10.375000	0.5	0.069875
10.383333	0.5	0.067750
10.391667	0.5	0.065625
10.400000	0.5	0.063125
10.408333	0.5	0.061000
10.416667	0.5	0.059125
10.425000	0.5	0.057375
10.433333	0.5	0.055500
10.441667	0.5	0.054125
10.450000	0.5	0.052875
10.458333	0.5	0.051625
10.466667	0.5	0.050500
10.475000	0.5	0.049750
10.483333	0.5	0.048875
10.491667	0.5	0.048250
10.500000	0.5	0.047500
10.508333	0.5	0.046750
10.516667	0.5	0.046000
10.525000	0.5	0.045375
10.533333	0.5	0.045250
10.541667	0.5	0.045125
10.550000	0.5	0.044875
10.558333	0.5	0.044375
10.566667	0.5	0.044250
10.575000	0.5	0.044000
10.583333	0.5	0.043500
10.591667	0.5	0.043500
10.600000	0.5	0.043500
10.608333	0.5	0.043125
10.616667	0.5	0.043375
10.625000	0.5	0.043000
10.633333	0.5	0.042375
10.641667	0.5	0.041750
10.650000	0.5	0.041250
10.658333	0.5	0.040250
10.666667	0.5	0.039875
10.675000	0.5	0.039625
10.683333	0.5	0.039000
10.691667	0.5	0.038250
10.700000	0.5	0.037750
10.708333	0.5	0.037250
10.716667	0.5	0.036750
10.725000	0.5	0.036250
10.733333	0.5	0.035375
10.741667	0.5	0.034750
10.750000	0.5	0.034375
10.758333	0.5	0.034250
10.766667	0.5	0.034000
10.775000	0.5	0.033500
10.783333	0.5	0.033500
10.791667	0.5	0.033125
10.800000	0.5	0.032875
10.808333	0.5	0.032625
10.816667	0.5	0.032125
10.825000	0.5	0.032125
10.833333	0.5	0.032500
10.841667	0.5	0.032500
10.850000	0.5	0.032375
10.858333	0.5	0.032500
10.866667	0.5	0.032750
10.875000	0.5	0.032875
10.883333	0.5	0.033625
10.891667	0.5	0.034000
10.900000	0.5	0.034250
10.908333	0.5	0.035500
10.916667	0.5	0.036375
10.925000	0.5	0.037125
10.933333	0.5	0.038500
10.941667	0.5	0.039750
10.950000	0.5	0.040750
10.958333	0.5	0.042000
10.966667	0.5	0.043625
10.975000	0.5	0.045125
10.983333	0.5	0.046625
10.991667	0.5	0.047625
11.000000	0.5	0.049250
11.008333	0.5	0.050625
11.016667	0.5	0.051750
11.025000	0.5	0.053000
11.033333	0.5	0.054375
11.041667	0.5	0.055625
11.050000	0.5	0.057250
11.058333	0.5	0.058250
11.066667	0.5	0.059250
11.075000	0.5	0.060125
11.083333	0.5	0.060375
11.091667	0.5	0.060250
11.100000	0.5	0.060750
11.108333	0.5	0.060875
11.116667	0.5	0.060625
11.125000	0.5	0.060125
11.133333	0.5	0.059750
11.141667	0.5	0.059000
11.150000	0.5	0.058250
11.158333	0.5	0.057125
11.166667	0.5	0.056375
11.175000	0.5	0.055625
11.183333	0.5	0.054500
11.191667	0.5	0.053250
11.200000	0.5	0.052000
11.208333	0.5	0.051125
11.216667	0.5	0.049875
11.225000	0.5	0.048500
11.233333	0.5	0.047625
11.241667	0.5	0.046125
11.250000	0.5	0.045000
11.258333	0.5	0.044000
11.266667	0.5	0.043125
11.275000	0.5	0.042125
11.283333	0.5	0.041375
11.291667	0.5	0.040875
11.300000	0.5	0.039875
11.308333	0.5	0.039000
11.316667	0.5	0.037875
11.325000	0.5	0.037375
11.333333	0.5	0.037000
11.341667	0.5	0.036250
11.350000	0.5	0.035875
11.358333	0.5	0.035500
11.366667	0.5	0.035125
11.375000	0.5	0.034625
11.383333	0.5	0.034250
11.391667	0.5	0.033500
11.400000	0.5	0.033000
11.408333	0.5	0.032875
11.416667	0.5	0.032375
11.425000	0.5	0.032000
11.433333	0.5	0.031375
11.441667	0.5	0.030875
11.450000	0.5	0.029875
11.458333	0.5	0.029250
11.466667	0.5	0.028375
11.475000	0.5	0.028125
11.483333	0.5	0.028000
11.491667	0.5	0.027625
11.500000	0.5	0.027000
11.508333	0.5	0.026000
11.516667	0.5	0.025375
11.525000	0.5	0.024875
11.533333	0.5	0.024375
11.541667	0.5	0.023750
11.550000	0.5	0.022750
11.558333	0.5	0.022000
11.566667	0.5	0.021375
11.575000	0.5	0.021125
11.583333	0.5	0.020000
11.591667	0.5	0.019375
11.600000	0.5	0.019000
11.608333	0.5	0.018875
11.616667	0.5	0.018375
11.625000	0.5	0.017625
11.633333	0.5	0.016750
11.641667	0.5	0.016250
11.650000	0.5	0.015625
11.658333	0.5	0.015125
11.666667	0.5	0.015125
11.675000	0.5	0.015250
11.683333	0.5	0.014875
11.691667	0.5	0.014250
11.700000	0.5	0.014250
11.708333	0.5	0.014125
11.716667	0.5	0.013875
11.725000	0.5	0.013375
11.733333	0.5	0.013000
11.741667	0.5	0.012750
11.750000	0.5	0.012000
11.758333	0.5	0.011750
11.766667	0.5	0.012125
11.775000	0.5	0.012375
11.783333	0.5	0.012500
11.791667	0.5	0.012625
11.800000	0.5	0.013000
11.808333	0.5	0.013750
11.816667	0.5	0.014250
11.825000	0.5	0.014125
11.833333	0.5	0.014875
11.841667	0.5	0.015625
11.850000	0.5	0.016625
11.858333	0.5	0.017375
11.866667	0.5	0.018125
11.875000	0.5	0.019500
11.883333	0.5	0.020625
11.891667	0.5	0.021375
11.900000	0.5	0.022250
11.908333	0.5	0.022875
11.916667	0.5	0.024125
11.925000	0.5	0.025500
11.933333	0.5	0.026375
11.941667	0.5	0.027375
11.950000	0.5	0.028250
11.958333	0.5	0.029375
11.966667	0.5	0.030625
11.975000	0.5	0.031375
11.983333	0.5	0.032125
11.991667	0.5	0.032250
12.000000	0.5	0.032875
12.008333	0.5	0.033625
12.016667	0.5	0.034000
12.025000	0.5	0.034375
12.033333	0.5	0.034625
12.041667	0.5	0.034750
12.050000	0.5	0.034750
12.058333	0.5	0.034125
12.066667	0.5	0.033625
12.075000	0.5	0.033625
12.083333	0.5	0.033750
12.091667	0.5	0.033625
12.100000	0.5	0.033375
12.108333	0.5	0.033125
12.116667	0.5	0.033000
12.125000	0.5	0.032750
12.133333	0.5	0.032625
12.141667	0.5	0.032250
12.150000	0.5	0.031875
12.158333	0.5	0.031500
12.166667	0.5	0.031125
12.175000	0.5	0.030625
12.183333	0.5	0.030250
12.191667	0.5	0.029750
12.200000	0.5	0.029625
12.208333	0.5	0.029875
12.216667	0.5	0.030000
12.225000	0.5	0.030000
12.233333	0.5	0.029750
12.241667	0.5	0.029750
12.250000	0.5	0.029875
12.258333	0.5	0.030500
12.266667	0.5	0.031125
12.275000	0.5	0.031750
12.283333	0.5	0.032250
12.291667	0.5	0.032875
12.300000	0.5	0.033750
12.308333	0.5	0.034625
12.316667	0.5	0.035250
12.325000	0.5	0.036625
12.333333	0.5	0.037125
12.341667	0.5	0.037750
12.350000	0.5	0.038625
12.358333	0.5	0.039250
12.366667	0.5	0.039750
12.375000	0.5	0.039875
12.383333	0.5	0.040000
12.391667	0.5	0.039500
12.400000	0.5	0.039000
12.408333	0.5	0.038375
12.416667	0.5	0.038000
12.425000	0.5	0.037375
12.433333	0.5	0.037125
12.441667	0.5	0.036125
12.450000	0.5	0.035250
12.458333	0.5	0.034125
12.466667	0.5	0.033250
12.475000	0.5	0.031875
12.483333	0.5	0.030875
12.491667	0.5	0.030000
12.500000	0.5	0.029125
12.508333	0.5	0.028125
12.516667	0.5	0.027625
12.525000	0.5	0.026875
12.533333	0.5	0.026000
12.541667	0.5	0.025625
12.550000	0.5	0.025500
12.558333	0.5	0.024750
12.566667	0.5	0.024375
12.575000	0.5	0.024250
12.583333	0.5	0.023875
12.591667	0.5	0.023500
12.600000	0.5	0.023500
12.608333	0.5	0.023500
12.616667	0.5	0.023500
12.625000	0.5	0.022875
12.633333	0.5	0.022625
12.641667	0.5	0.022500
12.650000	0.5	0.022375
12.658333	0.5	0.022000
12.666667	0.5	0.021750
12.675000	0.5	0.021625
12.683333	0.5	0.021375
12.691667	0.5	0.021125
12.700000	0.5	0.020875
12.708333	0.5	0.020625
12.716667	0.5	0.020000
12.725000	0.5	0.020000
12.733333	0.5	0.019750
12.741667	0.5	0.019750
12.750000	0.5	0.019250
12.758333	0.5	0.018875
12.766667	0.5	0.018625
12.775000	0.5	0.018375
12.783333	0.5	0.018375
12.791667	0.5	0.018250
12.800000	0.5	0.018250
12.808333	0.5	0.018250
12.816667	0.5	0.018250
12.825000	0.5	0.018000
12.833333	0.5	0.017750
12.841667	0.5	0.018000
12.850000	0.5	0.017750
12.858333	0.5	0.017125
12.866667	0.5	0.017000
12.875000	0.5	0.017250
12.883333	0.5	0.017125
12.891667	0.5	0.017125
12.900000	0.5	0.017000
12.908333	0.5	0.016750
12.916667	0.5	0.016500
12.925000	0.5	0.016250
12.933333	0.5	0.016000
12.941667	0.5	0.016000
12.950000	0.5	0.016125
12.958333	0.5	0.015750
12.966667	0.5	0.015125
12.975000	0.5	0.015125
12.983333	0.5	0.014750
12.991667	0.5	0.014625
13.000000	0.5	0.014375
13.008333	0.5	0.014125
13.016667	0.5	0.014250
13.025000	0.5	0.014125
13.033333	0.5	0.014000
13.041667	0.5	0.013625
13.050000	0.5	0.013375
13.058333	0.5	0.012875
13.066667	0.5	0.012500
13.075000	0.5	0.012250
13.083333	0.5	0.012375
13.091667	0.5	0.012250
13.100000	0.5	0.012500
13.108333	0.5	0.012625
13.116667	0.5	0.012875
13.125000	0.5	0.012500
13.133333	0.5	0.012500
13.141667	0.5	0.012500
13.150000	0.5	0.012250
13.158333	0.5	0.012250
13.166667	0.5	0.012250
13.175000	0.5	0.012125
13.183333	0.5	0.012375
13.191667	0.5	0.012625
13.200000	0.5	0.012875
13.208333	0.5	0.012750
13.216667	0.5	0.012625
13.225000	0.5	0.013125
13.233333	0.5	0.013625
13.241667	0.5	0.013875
13.250000	0.5	0.014125
13.258333	0.5	0.014125
13.266667	0.5	0.014250
13.275000	0.5	0.014250
13.283333	0.5	0.014500
13.291667	0.5	0.014625
13.300000	0.5	0.015500
13.308333	0.5	0.015750
13.316667	0.5	0.016250
13.325000	0.5	0.016625
13.333333	0.5	0.016875
13.341667	0.5	0.017000
13.350000	0.5	0.017500
13.358333	0.5	0.017750
13.366667	0.5	0.018375
13.375000	0.5	0.019000
13.383333	0.5	0.019500
13.391667	0.5	0.019875
13.400000	0.5	0.020250
13.408333	0.5	0.020625
13.416667	0.5	0.020875
13.425000	0.5	0.021750
13.433333	0.5	0.022500
13.441667	0.5	0.023500
13.450000	0.5	0.024375
13.458333	0.5	0.025000
13.466667	0.5	0.025375
13.475000	0.5	0.025875
13.483333	0.5	0.026125
13.491667	0.5	0.026875
13.500000	0.5	0.027000
13.508333	0.5	0.027875
13.516667	0.5	0.028500
13.525000	0.5	0.029250
13.533333	0.5	0.029875
13.541667	0.5	0.030625
13.550000	0.5	0.031125
13.558333	0.5	0.031500
13.566667	0.5	0.031750
13.575000	0.5	0.031875
13.583333	0.5	0.031750
13.591667	0.5	0.032375
13.600000	0.5	0.032500
13.608333	0.5	0.033125
13.616667	0.5	0.033500
13.625000	0.5	0.034000
13.633333	0.5	0.033875
13.641667	0.5	0.033875
13.650000	0.5	0.033875
13.658333	0.5	0.033625
13.666667	0.5	0.033500
13.675000	0.5	0.033375
13.683333	0.5	0.033500
13.691667	0.5	0.033500
13.700000	0.5	0.032875
13.708333	0.5	0.032625
13.716667	0.5	0.032625
13.725000	0.5	0.032375
13.733333	0.5	0.032625
13.741667	0.5	0.032500
13.750000	0.5	0.032375
13.758333	0.5	0.032625
13.766667	0.5	0.032750
13.775000	0.5	0.032875
13.783333	0.5	0.032875
13.791667	0.5	0.033125
13.800000	0.5	0.033250
13.808333	0.5	0.033125
13.816667	0.5	0.033125
13.825000	0.5	0.032875
13.833333	0.5	0.032375
13.841667	0.5	0.032000
13.850000	0.5	0.031875
13.858333	0.5	0.031500
13.866667	0.5	0.031625
13.875000	0.5	0.031500
13.883333	0.5	0.031375
13.891667	0.5	0.031375
13.900000	0.5	0.031500
13.908333	0.5	0.031625
13.916667	0.5	0.031125
13.925000	0.5	0.030500
13.933333	0.5	0.030125
13.941667	0.5	0.030000
13.950000	0.5	0.029250
13.958333	0.5	0.028500
13.966667	0.5	0.028125
13.975000	0.5	0.027875
13.983333	0.5	0.027750
13.991667	0.5	0.027250
14.000000	0.5	0.026750
14.008333	0.5	0.026625
14.016667	0.5	0.026000
14.025000	0.5	0.025250
14.033333	0.5	0.024625
14.041667	0.5	0.024125
14.050000	0.5	0.023500
14.058333	0.5	0.022750
14.066667	0.5	0.022625
14.075000	0.5	0.022250
14.083333	0.5	0.021750
14.091667	0.5	0.021125
14.100000	0.5	0.020125
14.108333	0.5	0.019500
14.116667	0.5	0.019125
14.125000	0.5	0.019125
14.133333	0.5	0.018625
14.141667	0.5	0.018250
14.150000	0.5	0.017875
14.158333	0.5	0.017750
14.166667	0.5	0.017500
14.175000	0.5	0.017375
14.183333	0.5	0.017125
14.191667	0.5	0.017125
14.200000	0.5	0.017375
14.208333	0.5	0.017500
14.216667	0.5	0.017375
14.225000	0.5	0.017500
14.233333	0.5	0.017125
14.241667	0.5	0.017250
14.250000	0.5	0.017125
14.258333	0.5	0.016875
14.266667	0.5	0.016750
14.275000	0.5	0.016875
14.283333	0.5	0.017000
14.291667	0.5	0.017125
14.300000	0.5	0.017500
14.308333	0.5	0.017750
14.316667	0.5	0.018000
14.325000	0.5	0.018000
14.333333	0.5	0.018375
14.341667	0.5	0.018500
14.350000	0.5	0.018750
14.358333	0.5	0.019000
14.366667	0.5	0.018750
14.375000	0.5	0.019250
14.383333	0.5	0.019625
14.391667	0.5	0.020250
14.400000	0.5	0.020625
14.408333	0.5	0.021000
14.416667	0.5	0.021125
14.425000	0.5	0.021500
14.433333	0.5	0.021750
14.441667	0.5	0.021625
14.450000	0.5	0.021875
14.458333	0.5	0.022125
14.466667	0.5	0.022750
14.475000	0.5	0.023000
14.483333	0.5	0.022750
14.491667	0.5	0.023250
14.500000	0.5	0.023625
14.508333	0.5	0.023750
14.516667	0.5	0.023625
14.525000	0.5	0.023875
14.533333	0.5	0.024500
14.541667	0.5	0.024625
14.550000	0.5	0.024625
14.558333	0.5	0.024750
14.566667	0.5	0.025375
14.575000	0.5	0.025375
14.583333	0.5	0.025250
14.591667	0.5	0.025875
14.600000	0.5	0.026375
14.608333	0.5	0.027250
14.616667	0.5	0.027875
14.625000	0.5	0.028375
14.633333	0.5	0.029000
14.641667	0.5	0.029750
14.650000	0.5	0.030375
14.658333	0.5	0.030500
14.666667	0.5	0.030625
14.675000	0.5	0.031125
14.683333	0.5	0.031500
14.691667	0.5	0.032000
14.700000	0.5	0.032375
14.708333	0.5	0.032750
14.716667	0.5	0.032500
14.725000	0.5	0.033000
14.733333	0.5	0.033750
14.741667	0.5	0.034625
14.750000	0.5	0.035125
14.758333	0.5	0.035375
14.766667	0.5	0.035750
14.775000	0.5	0.036125
14.783333	0.5	0.036250
14.791667	0.5	0.036125
14.800000	0.5	0.036250
14.808333	0.5	0.035625
14.816667	0.5	0.035500
14.825000	0.5	0.035250
14.833333	0.5	0.035125
14.841667	0.5	0.035250
14.850000	0.5	0.034500
14.858333	0.5	0.033875
14.866667	0.5	0.033500
14.875000	0.5	0.033000
14.883333	0.5	0.033125
14.891667	0.5	0.032625
14.900000	0.5	0.031875
14.908333	0.5	0.031250
14.916667	0.5	0.030625
14.925000	0.5	0.029625
14.933333	0.5	0.028500
14.941667	0.5	0.028000
14.950000	0.5	0.027750
14.958333	0.5	0.027250
14.966667	0.5	0.026250
14.975000	0.5	0.025500
14.983333	0.5	0.025000
14.991667	0.5	0.024375
15.000000	0.5	0.023875
15.008333	0.5	0.022625
15.016667	0.5	0.021875
15.025000	0.5	0.021125
15.033333	0.5	0.020250
15.041667	0.5	0.019125
15.050000	0.5	0.018250
15.058333	0.5	0.017625
15.066667	0.5	0.017000
15.075000	0.5	0.016250
15.083333	0.5	0.015500
15.091667	0.5	0.015375
15.100000	0.5	0.015000
15.108333	0.5	0.014625
15.116667	0.5	0.014000
15.125000	0.5	0.013625
15.133333	0.5	0.013125
15.141667	0.5	0.012750
15.150000	0.5	0.012125
15.158333	0.5	0.012000
15.166667	0.5	0.011750
15.175000	0.5	0.011625
15.183333	0.5	0.011250
15.191667	0.5	0.010500
15.200000	0.5	0.010000
15.208333	0.5	0.009750
15.216667	0.5	0.009625
15.225000	0.5	0.009875
15.233333	0.5	0.010250
15.241667	0.5	0.010250
15.250000	0.5	0.010125
15.258333	0.5	0.009750
15.266667	0.5	0.009625
15.275000	0.5	0.010125
15.283333	0.5	0.010375
15.291667	0.5	0.010250
15.300000	0.5	0.010250
15.308333	0.5	0.010250
15.316667	0.5	0.010500
15.325000	0.5	0.010500
15.333333	0.5	0.010750
15.341667	0.5	0.010625
15.350000	0.5	0.011125
15.358333	0.5	0.011250
15.366667	0.5	0.011500
15.375000	0.5	0.011750
15.383333	0.5	0.011625
15.391667	0.5	0.011500
15.400000	0.5	0.011625
15.408333	0.5	0.012250
15.416667	0.5	0.012750
15.425000	0.5	0.012625
15.433333	0.5	0.012500
15.441667	0.5	0.012750
15.450000	0.5	0.013000
15.458333	0.5	0.013125
15.466667	0.5	0.013250
15.475000	0.5	0.013250
15.483333	0.5	0.013125
15.491667	0.5	0.013375
15.500000	0.5	0.013125
15.508333	0.5	0.013000
15.516667	0.5	0.013250
15.525000	0.5	0.013250
15.533333	0.5	0.013000
15.541667	0.5	0.012500
15.550000	0.5	0.012625
15.558333	0.5	0.012750
15.566667	0.5	0.012625
15.575000	0.5	0.012750
15.583333	0.5	0.012875
15.591667	0.5	0.012750
15.600000	0.5	0.012500
15.608333	0.5	0.012500
15.616667	0.5	0.012375
15.625000	0.5	0.012750
15.633333	0.5	0.012500
15.641667	0.5	0.012625
15.650000	0.5	0.013000
15.658333	0.5	0.012750
15.666667	0.5	0.012625
15.675000	0.5	0.012875
15.683333	0.5	0.013125
15.691667	0.5	0.013000
15.700000	0.5	0.013000
15.708333	0.5	0.013000
15.716667	0.5	0.013000
15.725000	0.5	0.013000
15.733333	0.5	0.013500
15.741667	0.5	0.013625
15.750000	0.5	0.013750
15.758333	0.5	0.014125
15.766667	0.5	0.014625
15.775000	0.5	0.014875
15.783333	0.5	0.015125
15.791667	0.5	0.015000
15.800000	0.5	0.015250
15.808333	0.5	0.015625
15.816667	0.5	0.015625
15.825000	0.5	0.015625
15.833333	0.5	0.016125
15.841667	0.5	0.016125
15.850000	0.5	0.016500
15.858333	0.5	0.016000
15.866667	0.5	0.016375
15.875000	0.5	0.016750
15.883333	0.5	0.017125
15.891667	0.5	0.017250
15.900000	0.5	0.017250
15.908333	0.5	0.017125
15.916667	0.5	0.017000
15.925000	0.5	0.017250
15.933333	0.5	0.017375
15.941667	0.5	0.017750
15.950000	0.5	0.018000
15.958333	0.5	0.018000
15.966667	0.5	0.017500
15.975000	0.5	0.017250
15.983333	0.5	0.017375
15.991667	0.5	0.017000
16.000000	0.5	0.017125
16.008333	0.5	0.017125
16.016667	0.5	0.017000
16.025000	0.5	0.016875
16.033333	0.5	0.016500
16.041667	0.5	0.016500
16.050000	0.5	0.016000
16.058333	0.5	0.016000
16.066667	0.5	0.016250
16.075000	0.5	0.015625
16.083333	0.5	0.015250
16.091667	0.5	0.015125
16.100000	0.5	0.014375
16.108333	0.5	0.014125
16.116667	0.5	0.014125
16.125000	0.5	0.013750
16.133333	0.5	0.013375
16.141667	0.5	0.013375
16.150000	0.5	0.013375
16.158333	0.5	0.013375
16.166667	0.5	0.013125
16.175000	0.5	0.012750
16.183333	0.5	0.012500
16.191667	0.5	0.012250
16.200000	0.5	0.012250
16.208333	0.5	0.012250
16.216667	0.5	0.012000
16.225000	0.5	0.011625
16.233333	0.5	0.011375
16.241667	0.5	0.011250
16.250000	0.5	0.011000
16.258333	0.5	0.010625
16.266667	0.5	0.010375
16.275000	0.5	0.010250
16.283333	0.5	0.010000
16.291667	0.5	0.009750
16.300000	0.5	0.009875
16.308333	0.5	0.009625
16.316667	0.5	0.009625
16.325000	0.5	0.009875
16.333333	0.5	0.009875
16.341667	0.5	0.010000
16.350000	0.5	0.009750
16.358333	0.5	0.009875
16.366667	0.5	0.009500
16.375000	0.5	0.009375
16.383333	0.5	0.009875
16.391667	0.5	0.010125
16.400000	0.5	0.010125
16.408333	0.5	0.010375
16.416667	0.5	0.010625
16.425000	0.5	0.010750
16.433333	0.5	0.011625
16.441667	0.5	0.012125
16.450000	0.5	0.012125
16.458333	0.5	0.012375
16.466667	0.5	0.012750
16.475000	0.5	0.013000
16.483333	0.5	0.013750
16.491667	0.5	0.014125
16.500000	0.5	0.015000
16.508333	0.5	0.015375
16.516667	0.5	0.015875
16.525000	0.5	0.016625
16.533333	0.5	0.017125
16.541667	0.5	0.017375
16.550000	0.5	0.018000
16.558333	0.5	0.018750
16.566667	0.5	0.019625
16.575000	0.5	0.020375
16.583333	0.5	0.020750
16.591667	0.5	0.021625
16.600000	0.5	0.022000
16.608333	0.5	0.022750
16.616667	0.5	0.023375
16.625000	0.5	0.024000
16.633333	0.5	0.024375
16.641667	0.5	0.025250
16.650000	0.5	0.025875
16.658333	0.5	0.026500
16.666667	0.5	0.027000
16.675000	0.5	0.028000
16.683333	0.5	0.029000
16.691667	0.5	0.030000
16.700000	0.5	0.030750
16.708333	0.5	0.031125
16.716667	0.5	0.031500
16.725000	0.5	0.031875
16.733333	0.5	0.032875
16.741667	0.5	0.034000
16.750000	0.5	0.034625
16.758333	0.5	0.034875
16.766667	0.5	0.035250
16.775000	0.5	0.035500
16.783333	0.5	0.035750
16.791667	0.5	0.035875
16.800000	0.5	0.036875
16.808333	0.5	0.036875
16.816667	0.5	0.037125
16.825000	0.5	0.037250
16.833333	0.5	0.037625
16.841667	0.5	0.037250
16.850000	0.5	0.037500
16.858333	0.5	0.037625
16.866667	0.5	0.037500
16.875000	0.5	0.037750
16.883333	0.5	0.037500
16.891667	0.5	0.037250
16.900000	0.5	0.037750
16.908333	0.5	0.038000
16.916667	0.5	0.038000
16.925000	0.5	0.038375
16.933333	0.5	0.037750
16.941667	0.5	0.037250
16.950000	0.5	0.037000
16.958333	0.5	0.036750
16.966667	0.5	0.036375
16.975000	0.5	0.036625
16.983333	0.5	0.036375
16.991667	0.5	0.035625
17.000000	0.5	0.035125
17.008333	0.5	0.034375
17.016667	0.5	0.033875
17.025000	0.5	0.033625
17.033333	0.5	0.033250
17.041667	0.5	0.032000
17.050000	0.5	0.030875
17.058333	0.5	0.029875
17.066667	0.5	0.028750
17.075000	0.5	0.027500
17.083333	0.5	0.025875
17.091667	0.5	0.024250
17.100000	0.5	0.022375
17.108333	0.5	0.020000
17.116667	0.5	0.017500
17.125000	0.5	0.014750
17.133333	0.5	0.011625
17.141667	0.5	0.008500
17.150000	0.5	0.004875
17.158333	0.5	0.001125
17.166667	0.5	-0.002500
17.175000	0.5	-0.006750
17.183333	0.5	-0.010875
17.191667	0.5	-0.015250
17.200000	0.5	-0.019875
17.208333	0.5	-0.024250
17.216667	0.5	-0.029000
17.225000	0.5	-0.033750
17.233333	0.5	-0.038375
17.241667	0.5	-0.043250
17.250000	0.5	-0.048250
17.258333	0.5	-0.053000
17.266667	0.5	-0.057500
17.275000	0.5	-0.061625
17.283333	0.5	-0.065625
17.291667	0.5	-0.069250
17.300000	0.5	-0.072375
17.308333	0.5	-0.075375
17.316667	0.5	-0.078125
17.325000	0.5	-0.080500
17.333333	0.5	-0.082625
17.341667	0.5	-0.083750
17.350000	0.5	-0.084625
17.358333	0.5	-0.085000
17.366667	0.5	-0.085000
17.375000	0.5	-0.084375
17.383333	0.5	-0.083125
17.391667	0.5	-0.082000
17.400000	0.5	-0.080000
17.408333	0.5	-0.077750
17.416667	0.5	-0.074875
17.425000	0.5	-0.072000
17.433333	0.5	-0.068750
17.441667	0.5	-0.065750
17.450000	0.5	-0.062250
17.458333	0.5	-0.058875
17.466667	0.5	-0.055500
17.475000	0.5	-0.052250
17.483333	0.5	-0.048875
17.491667	0.5	-0.046250
17.500000	0.5	-0.043500
17.508333	0.5	-0.040000
17.516667	0.5	-0.037125
17.525000	0.5	-0.034500
17.533333	0.5	-0.031750
17.541667	0.5	-0.029250
17.550000	0.5	-0.026750
17.558333	0.5	-0.024375
17.566667	0.5	-0.022000
17.575000	0.5	-0.019750
17.583333	0.5	-0.017875
17.591667	0.5	-0.016250
17.600000	0.5	-0.014500
17.608333	0.5	-0.012750
17.616667	0.5	-0.011250
17.625000	0.5	-0.009875
17.633333	0.5	-0.008625
17.641667	0.5	-0.007625
17.650000	0.5	-0.007000
17.658333	0.5	-0.006250
17.666667	0.5	-0.005375
17.675000	0.5	-0.004875
17.683333	0.5	-0.004500
17.691667	0.5	-0.003875
17.700000	0.5	-0.003625
17.708333	0.5	-0.003000
17.716667	0.5	-0.002750
17.725000	0.5	-0.002375
17.733333	0.5	-0.002125
17.741667	0.5	-0.001875
17.750000	0.5	-0.001625
17.758333	0.5	-0.001000
17.766667	0.5	-0.000125
17.775000	0.5	0.000125
17.783333	0.5	-0.000125
17.791667	0.5	0.000000
17.800000	0.5	0.000500
17.808333	0.5	0.000625
17.816667	0.5	0.001000
17.825000	0.5	0.001250
17.833333	0.5	0.001625
17.841667	0.5	0.002250
17.850000	0.5	0.002500
17.858333	0.5	0.002625
17.866667	0.5	0.003000
17.875000	0.5	0.003375
17.883333	0.5	0.003500
17.891667	0.5	0.003750
17.900000	0.5	0.004125
17.908333	0.5	0.003875
17.916667	0.5	0.004125
17.925000	0.5	0.004875
17.933333	0.5	0.005125
17.941667	0.5	0.005625
17.950000	0.5	0.005750
17.958333	0.5	0.006000
17.966667	0.5	0.006000
17.975000	0.5	0.005750
17.983333	0.5	0.005875
17.991667	0.5	0.006000
18.000000	0.5	0.005875
18.008333	0.5	0.005875
18.016667	0.5	0.005625
18.025000	0.5	0.005375
18.033333	0.5	0.005375
18.041667	0.5	0.005625
18.050000	0.5	0.005375
18.058333	0.5	0.005125
18.066667	0.5	0.004875
18.075000	0.5	0.004375
18.083333	0.5	0.004375
18.091667	0.5	0.004125
18.100000	0.5	0.003500
18.108333	0.5	0.002500
18.116667	0.5	0.001750
18.125000	0.5	0.000250
18.133333	0.5	-0.000125
18.141667	0.5	-0.000500
18.150000	0.5	-0.001375
18.158333	0.5	-0.002375
18.166667	0.5	-0.003000
18.175000	0.5	-0.003375
18.183333	0.5	-0.004250
18.191667	0.5	-0.005625
18.200000	0.5	-0.007125
18.208333	0.5	-0.008375
18.216667	0.5	-0.010000
18.225000	0.5	-0.011500
18.233333	0.5	-0.012625
18.241667	0.5	-0.014000
18.250000	0.5	-0.015500
18.258333	0.5	-0.017250
18.266667	0.5	-0.018875
18.275000	0.5	-0.021125
18.283333	0.5	-0.022750
18.291667	0.5	-0.024250
18.300000	0.5	-0.025750
18.308333	0.5	-0.027125
18.316667	0.5	-0.029000
18.325000	0.5	-0.031125
18.333333	0.5	-0.032875
18.341667	0.5	-0.034250
18.350000	0.5	-0.035625
18.358333	0.5	-0.036875
18.366667	0.5	-0.037875
18.375000	0.5	-0.039000
18.383333	0.5	-0.039625
18.391667	0.5	-0.039875
18.400000	0.5	-0.040750
18.408333	0.5	-0.041500
18.416667	0.5	-0.042125
18.425000	0.5	-0.042125
18.433333	0.5	-0.042000
18.441667	0.5	-0.041750
18.450000	0.5	-0.041500
18.458333	0.5	-0.041375
18.466667	0.5	-0.041250
18.475000	0.5	-0.040875
18.483333	0.5	-0.040375
18.491667	0.5	-0.039500
18.500000	0.5	-0.038750
18.508333	0.5	-0.038250
18.516667	0.5	-0.037625
18.525000	0.5	-0.036625
18.533333	0.5	-0.035625
18.541667	0.5	-0.034500
18.550000	0.5	-0.033500
18.558333	0.5	-0.033125
18.566667	0.5	-0.032125
18.575000	0.5	-0.031000
18.583333	0.5	-0.029875
18.591667	0.5	-0.028875
18.600000	0.5	-0.027875
18.608333	0.5	-0.027500
18.616667	0.5	-0.026500
18.625000	0.5	-0.025750
18.633333	0.5	-0.024875
18.641667	0.5	-0.024125
18.650000	0.5	-0.024000
18.658333	0.5	-0.023125
18.666667	0.5	-0.022625
18.675000	0.5	-0.022250
18.683333	0.5	-0.022250
18.691667	0.5	-0.021625
18.700000	0.5	-0.021625
18.708333	0.5	-0.021375
18.716667	0.5	-0.021750
18.725000	0.5	-0.022000
18.733333	0.5	-0.022375
18.741667	0.5	-0.022250
18.750000	0.5	-0.022000
18.758333	0.5	-0.021750
18.766667	0.5	-0.021375
18.775000	0.5	-0.021500
18.783333	0.5	-0.021750
18.791667	0.5	-0.022250
18.800000	0.5	-0.022500
18.808333	0.5	-0.022375
18.816667	0.5	-0.022250
18.825000	0.5	-0.022375
18.833333	0.5	-0.022625
18.841667	0.5	-0.022750
18.850000	0.5	-0.023125
18.858333	0.5	-0.022875
18.866667	0.5	-0.022500
18.875000	0.5	-0.022625
18.883333	0.5	-0.023000
18.891667	0.5	-0.023375
18.900000	0.5	-0.023625
18.908333	0.5	-0.023250
18.916667	0.5	-0.022875
18.925000	0.5	-0.022875
18.933333	0.5	-0.023250
18.941667	0.5	-0.023250
18.950000	0.5	-0.023125
18.958333	0.5	-0.023250
18.966667	0.5	-0.023250
18.975000	0.5	-0.023250
18.983333	0.5	-0.023000
18.991667	0.5	-0.023125
19.000000	0.5	-0.023000
19.008333	0.5	-0.023000
19.016667	0.5	-0.022500
19.025000	0.5	-0.022250
19.033333	0.5	-0.022125
19.041667	0.5	-0.022125
19.050000	0.5	-0.022125
19.058333	0.5	-0.022625
19.066667	0.5	-0.022500
19.075000	0.5	-0.022625
19.083333	0.5	-0.022625
19.091667	0.5	-0.022750
19.100000	0.5	-0.022500
19.108333	0.5	-0.022375
19.116667	0.5	-0.022125
19.125000	0.5	-0.021875
19.133333	0.5	-0.022250
19.141667	0.5	-0.022625
19.150000	0.5	-0.022875
19.158333	0.5	-0.022875
19.166667	0.5	-0.022875
19.175000	0.5	-0.023125
19.183333	0.5	-0.023125
19.191667	0.5	-0.023125
19.200000	0.5	-0.023500
19.208333	0.5	-0.023500
19.216667	0.5	-0.023375
19.225000	0.5	-0.023500
19.233333	0.5	-0.023500
19.241667	0.5	-0.022875
19.250000	0.5	-0.022750
19.258333	0.5	-0.022375
19.266667	0.5	-0.022500
19.275000	0.5	-0.022875
19.283333	0.5	-0.023000
19.291667	0.5	-0.023375
19.300000	0.5	-0.023125
19.308333	0.5	-0.023375
19.316667	0.5	-0.023250
19.325000	0.5	-0.022875
19.333333	0.5	-0.022625
19.341667	0.5	-0.022625
19.350000	0.5	-0.022500
19.358333	0.5	-0.022375
19.366667	0.5	-0.022500
19.375000	0.5	-0.022000
19.383333	0.5	-0.022000
19.391667	0.5	-0.022000
19.400000	0.5	-0.022000
19.408333	0.5	-0.021500
19.416667	0.5	-0.021125
19.425000	0.5	-0.021000
19.433333	0.5	-0.020875
19.441667	0.5	-0.020750
19.450000	0.5	-0.020250
19.458333	0.5	-0.019875
19.466667	0.5	-0.019625
19.475000	0.5	-0.019375
19.483333	0.5	-0.019500
19.491667	0.5	-0.019250
19.500000	0.5	-0.019375
19.508333	0.5	-0.019500
19.516667	0.5	-0.019250
19.525000	0.5	-0.019250
19.533333	0.5	-0.019500
19.541667	0.5	-0.019500
19.550000	0.5	-0.018875
19.558333	0.5	-0.018500
19.566667	0.5	-0.018375
19.575000	0.5	-0.018125
19.583333	0.5	-0.018125
19.591667	0.5	-0.018125
19.600000	0.5	-0.018250
19.608333	0.5	-0.018125
19.616667	0.5	-0.018000
19.625000	0.5	-0.017750
19.633333	0.5	-0.018000
19.641667	0.5	-0.018000
19.650000	0.5	-0.018000
19.658333	0.5	-0.018000
19.666667	0.5	-0.018375
19.675000	0.5	-0.018125
19.683333	0.5	-0.018125
19.691667	0.5	-0.018625
19.700000	0.5	-0.018625
19.708333	0.5	-0.018625
19.716667	0.5	-0.018500
19.725000	0.5	-0.018125
19.733333	0.5	-0.018250
19.741667	0.5	-0.018500
19.750000	0.5	-0.018625
19.758333	0.5	-0.018500
19.766667	0.5	-0.019000
19.775000	0.5	-0.019500
19.783333	0.5	-0.019500
19.791667	0.5	-0.019625
19.800000	0.5	-0.019500
19.808333	0.5	-0.020000
19.816667	0.5	-0.020125
19.825000	0.5	-0.020500
19.833333	0.5	-0.020750
19.841667	0.5	-0.021000
19.850000	0.5	-0.021375
19.858333	0.5	-0.021750
19.866667	0.5	-0.021625
19.875000	0.5	-0.021750
19.883333	0.5	-0.021750
19.891667	0.5	-0.021500
19.900000	0.5	-0.021125
19.908333	0.5	-0.021000
19.916667	0.5	-0.021125
19.925000	0.5	-0.021125
19.933333	0.5	-0.020750
19.941667	0.5	-0.020250
19.950000	0.5	-0.020375
19.958333	0.5	-0.020625
19.966667	0.5	-0.020625
19.975000	0.5	-0.021125
19.983333	0.5	-0.021000
19.991667	0.5	-0.020625
20.000000	0.5	-0.020500
20.008333	0.5	-0.020000
20.016667	0.5	-0.020000
20.025000	0.5	-0.020250
20.033333	0.5	-0.020625
20.041667	0.5	-0.020750
20.050000	0.5	-0.020875
20.058333	0.5	-0.021375
20.066667	0.5	-0.021375
20.075000	0.5	-0.021750
20.083333	0.5	-0.021875
20.091667	0.5	-0.021625
20.100000	0.5	-0.021875
20.108333	0.5	-0.022250
20.116667	0.5	-0.022750
20.125000	0.5	-0.023250
20.133333	0.5	-0.023750
20.141667	0.5	-0.024250
20.150000	0.5	-0.024625
20.158333	0.5	-0.024625
20.166667	0.5	-0.024625
20.175000	0.5	-0.025125
20.183333	0.5	-0.025250
20.191667	0.5	-0.025500
20.200000	0.5	-0.025625
20.208333	0.5	-0.026125
20.216667	0.5	-0.026375
20.225000	0.5	-0.026250
20.233333	0.5	-0.026500
20.241667	0.5	-0.026500
20.250000	0.5	-0.026625
20.258333	0.5	-0.027000
20.266667	0.5	-0.027375
20.275000	0.5	-0.027250
20.283333	0.5	-0.027625
20.291667	0.5	-0.027375
20.300000	0.5	-0.027625
20.308333	0.5	-0.027750
20.316667	0.5	-0.027500
20.325000	0.5	-0.027125
20.333333	0.5	-0.027125
20.341667	0.5	-0.027250
20.350000	0.5	-0.027625
20.358333	0.5	-0.027750
20.366667	0.5	-0.027625
20.375000	0.5	-0.027250
20.383333	0.5	-0.027125
20.391667	0.5	-0.026875
20.400000	0.5	-0.026750
20.408333	0.5	-0.026750
20.416667	0.5	-0.026500
20.425000	0.5	-0.026375
20.433333	0.5	-0.026125
20.441667	0.5	-0.026250
20.450000	0.5	-0.026125
20.458333	0.5	-0.025750
20.466667	0.5	-0.025500
20.475000	0.5	-0.025375
20.483333	0.5	-0.025500
20.491667	0.5	-0.024875
20.500000	0.5	-0.024375
20.508333	0.5	-0.024375
20.516667	0.5	-0.024375
20.525000	0.5	-0.024000
20.533333	0.5	-0.023875
20.541667	0.5	-0.023875
20.550000	0.5	-0.023625
20.558333	0.5	-0.023375
20.566667	0.5	-0.023250
20.575000	0.5	-0.023375
20.583333	0.5	-0.023250
20.591667	0.5	-0.023375
20.600000	0.5	-0.022875
20.608333	0.5	-0.022625
20.616667	0.5	-0.022125
20.625000	0.5	-0.022375
20.633333	0.5	-0.022000
20.641667	0.5	-0.021500
20.650000	0.5	-0.021625
20.658333	0.5	-0.021625
20.666667	0.5	-0.021500
20.675000	0.5	-0.021500
20.683333	0.5	-0.021125
20.691667	0.5	-0.021125
20.700000	0.5	-0.020750
20.708333	0.5	-0.020750
20.716667	0.5	-0.020375
20.725000	0.5	-0.020375
20.733333	0.5	-0.020125
20.741667	0.5	-0.019750
20.750000	0.5	-0.019625
20.758333	0.5	-0.019625
20.766667	0.5	-0.019250
20.775000	0.5	-0.018875
20.783333	0.5	-0.018500
20.791667	0.5	-0.018750
20.800000	0.5	-0.018875
20.808333	0.5	-0.018875
20.816667	0.5	-0.018750
20.825000	0.5	-0.018625
20.833333	0.5	-0.018500
20.841667	0.5	-0.018375
20.850000	0.5	-0.018500
20.858333	0.5	-0.018625
20.866667	0.5	-0.018625
20.875000	0.5	-0.018625
20.883333	0.5	-0.018750
20.891667	0.5	-0.018750
20.900000	0.5	-0.019000
20.908333	0.5	-0.019250
20.916667	0.5	-0.019000
20.925000	0.5	-0.019000
20.933333	0.5	-0.019000
20.941667	0.5	-0.019375
20.950000	0.5	-0.019625
20.958333	0.5	-0.019625
20.966667	0.5	-0.019625
20.975000	0.5	-0.019500
20.983333	0.5	-0.019625
20.991667	0.5	-0.019875
21.000000	0.5	-0.020000
21.008333	0.5	-0.020125
21.016667	0.5	-0.020875
21.025000	0.5	-0.021500
21.033333	0.5	-0.021875
21.041667	0.5	-0.022250
21.050000	0.5	-0.022625
21.058333	0.5	-0.022750
21.066667	0.5	-0.023000
21.075000	0.5	-0.023625
21.083333	0.5	-0.023750
21.091667	0.5	-0.024125
21.100000	0.5	-0.024250
21.108333	0.5	-0.024500
21.116667	0.5	-0.025125
21.125000	0.5	-0.024875
21.133333	0.5	-0.025250
21.141667	0.5	-0.025500
21.150000	0.5	-0.025625
21.158333	0.5	-0.025875
21.166667	0.5	-0.026125
21.175000	0.5	-0.026375
21.183333	0.5	-0.026500
21.191667	0.5	-0.026250
21.200000	0.5	-0.026000
21.208333	0.5	-0.026250
21.216667	0.5	-0.026500
21.225000	0.5	-0.026375
21.233333	0.5	-0.026500
21.241667	0.5	-0.026625
21.250000	0.5	-0.026625
21.258333	0.5	-0.026250
21.266667	0.5	-0.026375
21.275000	0.5	-0.026500
21.283333	0.5	-0.026375
21.291667	0.5	-0.026500
21.300000	0.5	-0.026500
21.308333	0.5	-0.026375
21.316667	0.5	-0.026125
21.325000	0.5	-0.026000
21.333333	0.5	-0.025875
21.341667	0.5	-0.025375
21.350000	0.5	-0.025000
21.358333	0.5	-0.024625
21.366667	0.5	-0.024000
21.375000	0.5	-0.023625
21.383333	0.5	-0.023250
21.391667	0.5	-0.023250
21.400000	0.5	-0.023125
21.408333	0.5	-0.022750
21.416667	0.5	-0.022375
21.425000	0.5	-0.022000
21.433333	0.5	-0.021500
21.441667	0.5	-0.021250
21.450000	0.5	-0.020625
21.458333	0.5	-0.020250
21.466667	0.5	-0.019750
21.475000	0.5	-0.018875
21.483333	0.5	-0.018500
21.491667	0.5	-0.018000
21.500000	0.5	-0.017625
21.508333	0.5	-0.017125
21.516667	0.5	-0.016625
21.525000	0.5	-0.016250
21.533333	0.5	-0.015750
21.541667	0.5	-0.015375
21.550000	0.5	-0.014375
21.558333	0.5	-0.014125
21.566667	0.5	-0.013500
21.575000	0.5	-0.013000
21.583333	0.5	-0.012250
21.591667	0.5	-0.011750
21.600000	0.5	-0.012000
21.608333	0.5	-0.011750
21.616667	0.5	-0.010875
21.625000	0.5	-0.010125
21.633333	0.5	-0.009750
21.641667	0.5	-0.009250
21.650000	0.5	-0.008250
21.658333	0.5	-0.007875
21.666667	0.5	-0.007500
21.675000	0.5	-0.007750
21.683333	0.5	-0.007250
21.691667	0.5	-0.007125
21.700000	0.5	-0.006875
21.708333	0.5	-0.006875
21.716667	0.5	-0.006750
21.725000	0.5	-0.006500
21.733333	0.5	-0.006250
21.741667	0.5	-0.005875
21.750000	0.5	-0.005375
21.758333	0.5	-0.005250
21.766667	0.5	-0.005125
21.775000	0.5	-0.004875
21.783333	0.5	-0.004750
21.791667	0.5	-0.004875
21.800000	0.5	-0.005000
21.808333	0.5	-0.004500
21.816667	0.5	-0.004250
21.825000	0.5	-0.004000
21.833333	0.5	-0.004125
21.841667	0.5	-0.004000
21.850000	0.5	-0.003375
21.858333	0.5	-0.002750
21.866667	0.5	-0.002250
21.875000	0.5	-0.002000
21.883333	0.5	-0.001750
21.891667	0.5	-0.001625
21.900000	0.5	-0.001250
21.908333	0.5	-0.001125
21.916667	0.5	-0.001125
21.925000	0.5	-0.000750
21.933333	0.5	-0.000250
21.941667	0.5	0.000000
21.950000	0.5	-0.000125
21.958333	0.5	0.000000
21.966667	0.5	0.000125
21.975000	0.5	0.000125
21.983333	0.5	0.000875
21.991667	0.5	0.001375
22.000000	0.5	0.001500
22.008333	0.5	0.002000
22.016667	0.5	0.002375
22.025000	0.5	0.002875
22.033333	0.5	0.003250
22.041667	0.5	0.003500
22.050000	0.5	0.003875
22.058333	0.5	0.004000
22.066667	0.5	0.004125
22.075000	0.5	0.004375
22.083333	0.5	0.004625
22.091667	0.5	0.004875
22.100000	0.5	0.005125
22.108333	0.5	0.005375
22.116667	0.5	0.005625
22.125000	0.5	0.005625
22.133333	0.5	0.006250
22.141667	0.5	0.007000
22.150000	0.5	0.007625
22.158333	0.5	0.007625
22.166667	0.5	0.008125
22.175000	0.5	0.008375
22.183333	0.5	0.008375
22.191667	0.5	0.008500
22.200000	0.5	0.009000
22.208333	0.5	0.009250
22.216667	0.5	0.009375
22.225000	0.5	0.010000
22.233333	0.5	0.010125
22.241667	0.5	0.010500
22.250000	0.5	0.010875
22.258333	0.5	0.011000
22.266667	0.5	0.010875
22.275000	0.5	0.010625
22.283333	0.5	0.010750
22.291667	0.5	0.010750
22.300000	0.5	0.010625
22.308333	0.5	0.010625
22.316667	0.5	0.010375
22.325000	0.5	0.010250
22.333333	0.5	0.010000
22.341667	0.5	0.009875
22.350000	0.5	0.010125
22.358333	0.5	0.009750
22.366667	0.5	0.009125
22.375000	0.5	0.008750
22.383333	0.5	0.009000
22.391667	0.5	0.009375
22.400000	0.5	0.009750
22.408333	0.5	0.009625
22.416667	0.5	0.009500
22.425000	0.5	0.009375
22.433333	0.5	0.009250
22.441667	0.5	0.008750
22.450000	0.5	0.008500
22.458333	0.5	0.008125
22.466667	0.5	0.007750
22.475000	0.5	0.007625
22.483333	0.5	0.007375
22.491667	0.5	0.007625
22.500000	0.5	0.007875
22.508333	0.5	0.008125
22.516667	0.5	0.007875
22.525000	0.5	0.007875
22.533333	0.5	0.008250
22.541667	0.5	0.008375
22.550000	0.5	0.008375
22.558333	0.5	0.008375
22.566667	0.5	0.008375
22.575000	0.5	0.008375
22.583333	0.5	0.008500
22.591667	0.5	0.008875
22.600000	0.5	0.008875
22.608333	0.5	0.008750
22.616667	0.5	0.008625
22.625000	0.5	0.009125
22.633333	0.5	0.008875
22.641667	0.5	0.009000
22.650000	0.5	0.009250
22.658333	0.5	0.009125
22.666667	0.5	0.009000
22.675000	0.5	0.009000
22.683333	0.5	0.009000
22.691667	0.5	0.009250
22.700000	0.5	0.009250
22.708333	0.5	0.009375
22.716667	0.5	0.009375
22.725000	0.5	0.009750
22.733333	0.5	0.010125
22.741667	0.5	0.009625
22.750000	0.5	0.009250
22.758333	0.5	0.009250
22.766667	0.5	0.009000
22.775000	0.5	0.008875
22.783333	0.5	0.008625
22.791667	0.5	0.008375
22.800000	0.5	0.008250
22.808333	0.5	0.008125
22.816667	0.5	0.008125
22.825000	0.5	0.007750
22.833333	0.5	0.007500
22.841667	0.5	0.006750
22.850000	0.5	0.006375
22.858333	0.5	0.006250
22.866667	0.5	0.006375
22.875000	0.5	0.005875
22.883333	0.5	0.005500
22.891667	0.5	0.005375
22.900000	0.5	0.005250
22.908333	0.5	0.005375
22.916667	0.5	0.004875
22.925000	0.5	0.004500
22.933333	0.5	0.004125
22.941667	0.5	0.003750
22.950000	0.5	0.003375
22.958333	0.5	0.002875
22.966667	0.5	0.002625
22.975000	0.5	0.002250
22.983333	0.5	0.002125
22.991667	0.5	0.001875
23.000000	0.5	0.001500
23.008333	0.5	0.001250
23.016667	0.5	0.001500
23.025000	0.5	0.001500
23.033333	0.5	0.001375
23.041667	0.5	0.001750
23.050000	0.5	0.001875
23.058333	0.5	0.002000
23.066667	0.5	0.002000
23.075000	0.5	0.001500
23.083333	0.5	0.001500
23.091667	0.5	0.001125
23.100000	0.5	0.001375
23.108333	0.5	0.001750
23.116667	0.5	0.001500
23.125000	0.5	0.001625
23.133333	0.5	0.001750
23.141667	0.5	0.001750
23.150000	0.5	0.001500
23.158333	0.5	0.001875
23.166667	0.5	0.001750
23.175000	0.5	0.001875
23.183333	0.5	0.001625
23.191667	0.5	0.001375
23.200000	0.5	0.001375
23.208333	0.5	0.001250
23.216667	0.5	0.001250
23.225000	0.5	0.001250
23.233333	0.5	0.001000
23.241667	0.5	0.001250
23.250000	0.5	0.001625
23.258333	0.5	0.001375
23.266667	0.5	0.001625
23.275000	0.5	0.001875
23.283333	0.5	0.002000
23.291667	0.5	0.001875
23.300000	0.5	0.002000
23.308333	0.5	0.002250
23.316667	0.5	0.002625
23.325000	0.5	0.002750
23.333333	0.5	0.003000
23.341667	0.5	0.003375
23.350000	0.5	0.003750
23.358333	0.5	0.004000
23.366667	0.5	0.004500
23.375000	0.5	0.004500
23.383333	0.5	0.004750
23.391667	0.5	0.004250
23.400000	0.5	0.004375
23.408333	0.5	0.004875
23.416667	0.5	0.005000
23.425000	0.5	0.005250
23.433333	0.5	0.005625
23.441667	0.5	0.005875
23.450000	0.5	0.006125
23.458333	0.5	0.006000
23.466667	0.5	0.005875
23.475000	0.5	0.006375
23.483333	0.5	0.006500
23.491667	0.5	0.006375
23.500000	0.5	0.006000
23.508333	0.5	0.005875
23.516667	0.5	0.005750
23.525000	0.5	0.005500
23.533333	0.5	0.005625
23.541667	0.5	0.006375
23.550000	0.5	0.007000
23.558333	0.5	0.007250
23.566667	0.5	0.007250
23.575000	0.5	0.007125
23.583333	0.5	0.007000
23.591667	0.5	0.007000
23.600000	0.5	0.006875
23.608333	0.5	0.006750
23.616667	0.5	0.007000
23.625000	0.5	0.007125
23.633333	0.5	0.007125
23.641667	0.5	0.007250
23.650000	0.5	0.007375
23.658333	0.5	0.007000
23.666667	0.5	0.007125
23.675000	0.5	0.007000
23.683333	0.5	0.007125
23.691667	0.5	0.007625
23.700000	0.5	0.007875
23.708333	0.5	0.008000
23.716667	0.5	0.008375
23.725000	0.5	0.008500
23.733333	0.5	0.008750
23.741667	0.5	0.008375
23.750000	0.5	0.008125
23.758333	0.5	0.008750
23.766667	0.5	0.008875
23.775000	0.5	0.008875
23.783333	0.5	0.008750
23.791667	0.5	0.008375
23.800000	0.5	0.008375
23.808333	0.5	0.008125
23.816667	0.5	0.008250
23.825000	0.5	0.008500
23.833333	0.5	0.008375
23.841667	0.5	0.008000
23.850000	0.5	0.008125
23.858333	0.5	0.008125
23.866667	0.5	0.008250
23.875000	0.5	0.008000
23.883333	0.5	0.007500
23.891667	0.5	0.007500
23.900000	0.5	0.007250
23.908333	0.5	0.006875
23.916667	0.5	0.006750
23.925000	0.5	0.006750
23.933333	0.5	0.006375
23.941667	0.5	0.006625
23.950000	0.5	0.006500
23.958333	0.5	0.006250
23.966667	0.5	0.006250
23.975000	0.5	0.005750
23.983333	0.5	0.005375
23.991667	0.5	0.005000
24.000000	0.5	0.004875
24.008333	0.5	0.004750
24.016667	0.5	0.004750
24.025000	0.5	0.004625
24.033333	0.5	0.004125
24.041667	0.5	0.003625
24.050000	0.5	0.003250
24.058333	0.5	0.003500
24.066667	0.5	0.003750
24.075000	0.5	0.003625
24.083333	0.5	0.003375
24.091667	0.5	0.003375
24.100000	0.5	0.003500
24.108333	0.5	0.003375
24.116667	0.5	0.002875
24.125000	0.5	0.002875
24.133333	0.5	0.003125
24.141667	0.5	0.002750
24.150000	0.5	0.002375
24.158333	0.5	0.002125
24.166667	0.5	0.002000
24.175000	0.5	0.001750
24.183333	0.5	0.001000
24.191667	0.5	0.001125
24.200000	0.5	0.001250
24.208333	0.5	0.001125
24.216667	0.5	0.001125
24.225000	0.5	0.001250
24.233333	0.5	0.001250
24.241667	0.5	0.001000
24.250000	0.5	0.000375
24.258333	0.5	0.000000
24.266667	0.5	-0.000250
24.275000	0.5	-0.000250
24.283333	0.5	-0.000500
24.291667	0.5	-0.000625
24.300000	0.5	-0.001250
24.308333	0.5	-0.001500
24.316667	0.5	-0.001375
24.325000	0.5	-0.001625
24.333333	0.5	-0.002250
24.341667	0.5	-0.002500
24.350000	0.5	-0.002500
24.358333	0.5	-0.002500
24.366667	0.5	-0.003250
24.375000	0.5	-0.003500
24.383333	0.5	-0.003500
24.391667	0.5	-0.003750
24.400000	0.5	-0.003875
24.408333	0.5	-0.003875
24.416667	0.5	-0.004125
24.425000	0.5	-0.004500
24.433333	0.5	-0.004625
24.441667	0.5	-0.004750
24.450000	0.5	-0.005000
24.458333	0.5	-0.005125
24.466667	0.5	-0.005250
24.475000	0.5	-0.005000
24.483333	0.5	-0.004500
24.491667	0.5	-0.004375
24.500000	0.5	-0.004500
24.508333	0.5	-0.004375
24.516667	0.5	-0.004375
24.525000	0.5	-0.004250
24.533333	0.5	-0.004500
24.541667	0.5	-0.004125
24.550000	0.5	-0.003625
24.558333	0.5	-0.003625
24.566667	0.5	-0.003375
24.575000	0.5	-0.003250
24.583333	0.5	-0.003000
24.591667	0.5	-0.002750
24.600000	0.5	-0.002375
24.608333	0.5	-0.001875
24.616667	0.5	-0.001125
24.625000	0.5	-0.000625
24.633333	0.5	-0.000250
24.641667	0.5	0.000125
24.650000	0.5	0.000625
24.658333	0.5	0.000875
24.666667	0.5	0.001000
24.675000	0.5	0.001250
24.683333	0.5	0.001250
24.691667	0.5	0.001375
24.700000	0.5	0.002125
24.708333	0.5	0.002250
24.716667	0.5	0.002250
24.725000	0.5	0.002375
24.733333	0.5	0.002875
24.741667	0.5	0.003250
24.750000	0.5	0.003500
24.758333	0.5	0.003500
24.766667	0.5	0.003750
24.775000	0.5	0.003875
24.783333	0.5	0.004125
24.791667	0.5	0.004500
24.800000	0.5	0.004625
24.808333	0.5	0.004500
24.816667	0.5	0.004125
24.825000	0.5	0.004500
24.833333	0.5	0.004500
24.841667	0.5	0.004125
24.850000	0.5	0.003875
24.858333	0.5	0.003625
24.866667	0.5	0.002875
24.875000	0.5	0.002625
24.883333	0.5	0.002375
24.891667	0.5	0.002375
24.900000	0.5	0.001875
24.908333	0.5	0.001750
24.916667	0.5	0.001375
24.925000	0.5	0.000875
24.933333	0.5	0.000375
24.941667	0.5	0.000000
24.950000	0.5	-0.000625
24.958333	0.5	-0.000875
24.966667	0.5	-0.001375
24.975000	0.5	-0.001875
24.983333	0.5	-0.002250
24.991667	0.5	-0.002750
25.000000	0.5	-0.003125
