# Supplementary material for: Dynamic character displacement among a pair of bacterial phyllosphere commensals in situ
Source: Nat Commun. 2022 May 20;13:2836. doi: 10.1038/s41467-022-30469-3 (PMC9123166; doi:10.1038/s41467-022-30469-3)
Supplement: Supplementary file 11 — Source Data [file 41467_2022_30469_MOESM11_ESM.zip › Source Data/Supplementary Figure 5/Xylose+Glucose t6 b.txt]

File Path	chrom://marshall/Chromeleon7/HPLC_Ultimate_3000/Users/helucas/20200720_OrganicAcids_CCR_L257.seq/577.smp/RI_1.channel/RI_1.chm
Channel	RI_1

Injection Information:
Data Vault	Chromeleon7
Injection	Xyl_Glu_t6_b
Injection Number	126
Position	BC7
Comment	
Processing Method	Quantitative
Instrument Method	20200525_Rezex_ROA_OrganicAcid_600uL_2500uM_H2SO4_50A_50D
Type	Unknown
Status	Finished
Injection Date	7/23/2020
Injection Time	2:11:49 AM
Injection Volume (µl)	10.000
Dilution Factor	1.0000
Weight	1.0000

Chromatogram Data Information:
Time Min. (min)	0.000000
Time Max. (min)	25.000000
Data Points	3001
Detector	RI
Generating Data System	Chromeleon 7.2.5.9507
Exporting Data System	Chromeleon 7.2.8.0
Operator	Instrument Controller
Signal Quantity	Refractive 
Signal Unit	µRIU
Signal Min.	-2.688125
Signal Max.	24.258250
Channel	RI_1
Driver Name	RID520Driver.dll
Channel Type	Evaluation
Min. Step (s)	0.5
Max. Step (s)	0.5
Average Step (s)	0.5

Signal Parameter Information:
Signal Info	

Chromatogram Data:
Time (min)	Step (s)	Value (µRIU)
0.000000	n.a.	0.013125
0.008333	0.5	0.012750
0.016667	0.5	0.012875
0.025000	0.5	0.012750
0.033333	0.5	0.013000
0.041667	0.5	0.013250
0.050000	0.5	0.013750
0.058333	0.5	0.014000
0.066667	0.5	0.014125
0.075000	0.5	0.014625
0.083333	0.5	0.014875
0.091667	0.5	0.015000
0.100000	0.5	0.015250
0.108333	0.5	0.015250
0.116667	0.5	0.015375
0.125000	0.5	0.015625
0.133333	0.5	0.015875
0.141667	0.5	0.015875
0.150000	0.5	0.015875
0.158333	0.5	0.016125
0.166667	0.5	0.016500
0.175000	0.5	0.016500
0.183333	0.5	0.016875
0.191667	0.5	0.017250
0.200000	0.5	0.017625
0.208333	0.5	0.017875
0.216667	0.5	0.018250
0.225000	0.5	0.019000
0.233333	0.5	0.018750
0.241667	0.5	0.018625
0.250000	0.5	0.018750
0.258333	0.5	0.019375
0.266667	0.5	0.019750
0.275000	0.5	0.019875
0.283333	0.5	0.019750
0.291667	0.5	0.020125
0.300000	0.5	0.020250
0.308333	0.5	0.020250
0.316667	0.5	0.020250
0.325000	0.5	0.020125
0.333333	0.5	0.020125
0.341667	0.5	0.020250
0.350000	0.5	0.020000
0.358333	0.5	0.019625
0.366667	0.5	0.019625
0.375000	0.5	0.019250
0.383333	0.5	0.019500
0.391667	0.5	0.019375
0.400000	0.5	0.019125
0.408333	0.5	0.018625
0.416667	0.5	0.018500
0.425000	0.5	0.018250
0.433333	0.5	0.018250
0.441667	0.5	0.018000
0.450000	0.5	0.018250
0.458333	0.5	0.018500
0.466667	0.5	0.018500
0.475000	0.5	0.018250
0.483333	0.5	0.018125
0.491667	0.5	0.017875
0.500000	0.5	0.017625
0.508333	0.5	0.017250
0.516667	0.5	0.017125
0.525000	0.5	0.016625
0.533333	0.5	0.016500
0.541667	0.5	0.016125
0.550000	0.5	0.015625
0.558333	0.5	0.015250
0.566667	0.5	0.015375
0.575000	0.5	0.014750
0.583333	0.5	0.013750
0.591667	0.5	0.013125
0.600000	0.5	0.012625
0.608333	0.5	0.011875
0.616667	0.5	0.011500
0.625000	0.5	0.011250
0.633333	0.5	0.011125
0.641667	0.5	0.010500
0.650000	0.5	0.009500
0.658333	0.5	0.008750
0.666667	0.5	0.008750
0.675000	0.5	0.008500
0.683333	0.5	0.008250
0.691667	0.5	0.007750
0.700000	0.5	0.007250
0.708333	0.5	0.006375
0.716667	0.5	0.005750
0.725000	0.5	0.005250
0.733333	0.5	0.004500
0.741667	0.5	0.003875
0.750000	0.5	0.003625
0.758333	0.5	0.003125
0.766667	0.5	0.002750
0.775000	0.5	0.002250
0.783333	0.5	0.001750
0.791667	0.5	0.001375
0.800000	0.5	0.001000
0.808333	0.5	0.000625
0.816667	0.5	0.000250
0.825000	0.5	0.000000
0.833333	0.5	-0.000625
0.841667	0.5	-0.000375
0.850000	0.5	-0.000875
0.858333	0.5	-0.000875
0.866667	0.5	-0.001375
0.875000	0.5	-0.002000
0.883333	0.5	-0.002250
0.891667	0.5	-0.002500
0.900000	0.5	-0.002750
0.908333	0.5	-0.003000
0.916667	0.5	-0.003500
0.925000	0.5	-0.003750
0.933333	0.5	-0.004000
0.941667	0.5	-0.004000
0.950000	0.5	-0.004000
0.958333	0.5	-0.004000
0.966667	0.5	-0.004125
0.975000	0.5	-0.004125
0.983333	0.5	-0.003875
0.991667	0.5	-0.003625
1.000000	0.5	-0.003500
1.008333	0.5	-0.003250
1.016667	0.5	-0.003375
1.025000	0.5	-0.003500
1.033333	0.5	-0.003750
1.041667	0.5	-0.003750
1.050000	0.5	-0.003750
1.058333	0.5	-0.003250
1.066667	0.5	-0.002875
1.075000	0.5	-0.002750
1.083333	0.5	-0.002375
1.091667	0.5	-0.001875
1.100000	0.5	-0.001500
1.108333	0.5	-0.001250
1.116667	0.5	-0.001125
1.125000	0.5	-0.001000
1.133333	0.5	-0.000625
1.141667	0.5	-0.000250
1.150000	0.5	0.000000
1.158333	0.5	0.000625
1.166667	0.5	0.001250
1.175000	0.5	0.001750
1.183333	0.5	0.002375
1.191667	0.5	0.002750
1.200000	0.5	0.003125
1.208333	0.5	0.003500
1.216667	0.5	0.003875
1.225000	0.5	0.004750
1.233333	0.5	0.005500
1.241667	0.5	0.005250
1.250000	0.5	0.005375
1.258333	0.5	0.006000
1.266667	0.5	0.006125
1.275000	0.5	0.007125
1.283333	0.5	0.007750
1.291667	0.5	0.007625
1.300000	0.5	0.007875
1.308333	0.5	0.008000
1.316667	0.5	0.008250
1.325000	0.5	0.008750
1.333333	0.5	0.009000
1.341667	0.5	0.009375
1.350000	0.5	0.009750
1.358333	0.5	0.010375
1.366667	0.5	0.010750
1.375000	0.5	0.010875
1.383333	0.5	0.011125
1.391667	0.5	0.011125
1.400000	0.5	0.011375
1.408333	0.5	0.011250
1.416667	0.5	0.011375
1.425000	0.5	0.011750
1.433333	0.5	0.012375
1.441667	0.5	0.012625
1.450000	0.5	0.012875
1.458333	0.5	0.013375
1.466667	0.5	0.013875
1.475000	0.5	0.014250
1.483333	0.5	0.014625
1.491667	0.5	0.014875
1.500000	0.5	0.015375
1.508333	0.5	0.016125
1.516667	0.5	0.016625
1.525000	0.5	0.016500
1.533333	0.5	0.016500
1.541667	0.5	0.016750
1.550000	0.5	0.017750
1.558333	0.5	0.018375
1.566667	0.5	0.018750
1.575000	0.5	0.019250
1.583333	0.5	0.019750
1.591667	0.5	0.020125
1.600000	0.5	0.020625
1.608333	0.5	0.021250
1.616667	0.5	0.021875
1.625000	0.5	0.022375
1.633333	0.5	0.022250
1.641667	0.5	0.022500
1.650000	0.5	0.023125
1.658333	0.5	0.023250
1.666667	0.5	0.023750
1.675000	0.5	0.024375
1.683333	0.5	0.024750
1.691667	0.5	0.025250
1.700000	0.5	0.025750
1.708333	0.5	0.026125
1.716667	0.5	0.026625
1.725000	0.5	0.027000
1.733333	0.5	0.026375
1.741667	0.5	0.026875
1.750000	0.5	0.027500
1.758333	0.5	0.027625
1.766667	0.5	0.028125
1.775000	0.5	0.027875
1.783333	0.5	0.027500
1.791667	0.5	0.027750
1.800000	0.5	0.027625
1.808333	0.5	0.027500
1.816667	0.5	0.027625
1.825000	0.5	0.027875
1.833333	0.5	0.027875
1.841667	0.5	0.027750
1.850000	0.5	0.027625
1.858333	0.5	0.027375
1.866667	0.5	0.027625
1.875000	0.5	0.027375
1.883333	0.5	0.027500
1.891667	0.5	0.027125
1.900000	0.5	0.027250
1.908333	0.5	0.027250
1.916667	0.5	0.027000
1.925000	0.5	0.026500
1.933333	0.5	0.026000
1.941667	0.5	0.025500
1.950000	0.5	0.025000
1.958333	0.5	0.024750
1.966667	0.5	0.025000
1.975000	0.5	0.024750
1.983333	0.5	0.024500
1.991667	0.5	0.023750
2.000000	0.5	0.023125
2.008333	0.5	0.022750
2.016667	0.5	0.022250
2.025000	0.5	0.022125
2.033333	0.5	0.022000
2.041667	0.5	0.021500
2.050000	0.5	0.021000
2.058333	0.5	0.021125
2.066667	0.5	0.020625
2.075000	0.5	0.020000
2.083333	0.5	0.019375
2.091667	0.5	0.019375
2.100000	0.5	0.018875
2.108333	0.5	0.018500
2.116667	0.5	0.018125
2.125000	0.5	0.017875
2.133333	0.5	0.017375
2.141667	0.5	0.016875
2.150000	0.5	0.016750
2.158333	0.5	0.016125
2.166667	0.5	0.015000
2.175000	0.5	0.014375
2.183333	0.5	0.014125
2.191667	0.5	0.013625
2.200000	0.5	0.013000
2.208333	0.5	0.012500
2.216667	0.5	0.012125
2.225000	0.5	0.011750
2.233333	0.5	0.011250
2.241667	0.5	0.010875
2.250000	0.5	0.010500
2.258333	0.5	0.010000
2.266667	0.5	0.009750
2.275000	0.5	0.009625
2.283333	0.5	0.009125
2.291667	0.5	0.008750
2.300000	0.5	0.008500
2.308333	0.5	0.008375
2.316667	0.5	0.007875
2.325000	0.5	0.007625
2.333333	0.5	0.007625
2.341667	0.5	0.007375
2.350000	0.5	0.007125
2.358333	0.5	0.006875
2.366667	0.5	0.007125
2.375000	0.5	0.006875
2.383333	0.5	0.006750
2.391667	0.5	0.006500
2.400000	0.5	0.006250
2.408333	0.5	0.005625
2.416667	0.5	0.005375
2.425000	0.5	0.005250
2.433333	0.5	0.005125
2.441667	0.5	0.005125
2.450000	0.5	0.004875
2.458333	0.5	0.005000
2.466667	0.5	0.004875
2.475000	0.5	0.004750
2.483333	0.5	0.004625
2.491667	0.5	0.004750
2.500000	0.5	0.004375
2.508333	0.5	0.004375
2.516667	0.5	0.004375
2.525000	0.5	0.004625
2.533333	0.5	0.004625
2.541667	0.5	0.004500
2.550000	0.5	0.004375
2.558333	0.5	0.004750
2.566667	0.5	0.004750
2.575000	0.5	0.005000
2.583333	0.5	0.005000
2.591667	0.5	0.005125
2.600000	0.5	0.005375
2.608333	0.5	0.005375
2.616667	0.5	0.005500
2.625000	0.5	0.005375
2.633333	0.5	0.005250
2.641667	0.5	0.005375
2.650000	0.5	0.005125
2.658333	0.5	0.005125
2.666667	0.5	0.005375
2.675000	0.5	0.005875
2.683333	0.5	0.005625
2.691667	0.5	0.005750
2.700000	0.5	0.006000
2.708333	0.5	0.006250
2.716667	0.5	0.006875
2.725000	0.5	0.007000
2.733333	0.5	0.007625
2.741667	0.5	0.007875
2.750000	0.5	0.008000
2.758333	0.5	0.008250
2.766667	0.5	0.008625
2.775000	0.5	0.009250
2.783333	0.5	0.010000
2.791667	0.5	0.010375
2.800000	0.5	0.010125
2.808333	0.5	0.010125
2.816667	0.5	0.010750
2.825000	0.5	0.011250
2.833333	0.5	0.011375
2.841667	0.5	0.011500
2.850000	0.5	0.011750
2.858333	0.5	0.012250
2.866667	0.5	0.012000
2.875000	0.5	0.012375
2.883333	0.5	0.012375
2.891667	0.5	0.012500
2.900000	0.5	0.012625
2.908333	0.5	0.012750
2.916667	0.5	0.013125
2.925000	0.5	0.013375
2.933333	0.5	0.013500
2.941667	0.5	0.013625
2.950000	0.5	0.013875
2.958333	0.5	0.013750
2.966667	0.5	0.013750
2.975000	0.5	0.013750
2.983333	0.5	0.014000
2.991667	0.5	0.014375
3.000000	0.5	0.014375
3.008333	0.5	0.014375
3.016667	0.5	0.014375
3.025000	0.5	0.014125
3.033333	0.5	0.014125
3.041667	0.5	0.014125
3.050000	0.5	0.013875
3.058333	0.5	0.013625
3.066667	0.5	0.013500
3.075000	0.5	0.013125
3.083333	0.5	0.013250
3.091667	0.5	0.013125
3.100000	0.5	0.012875
3.108333	0.5	0.012375
3.116667	0.5	0.011875
3.125000	0.5	0.012125
3.133333	0.5	0.012125
3.141667	0.5	0.012500
3.150000	0.5	0.012750
3.158333	0.5	0.012750
3.166667	0.5	0.012750
3.175000	0.5	0.012375
3.183333	0.5	0.012125
3.191667	0.5	0.012125
3.200000	0.5	0.012250
3.208333	0.5	0.011750
3.216667	0.5	0.011500
3.225000	0.5	0.011125
3.233333	0.5	0.010625
3.241667	0.5	0.010500
3.250000	0.5	0.010375
3.258333	0.5	0.010375
3.266667	0.5	0.010250
3.275000	0.5	0.009500
3.283333	0.5	0.009125
3.291667	0.5	0.008875
3.300000	0.5	0.008250
3.308333	0.5	0.008250
3.316667	0.5	0.008000
3.325000	0.5	0.008000
3.333333	0.5	0.007625
3.341667	0.5	0.007500
3.350000	0.5	0.007125
3.358333	0.5	0.006625
3.366667	0.5	0.006250
3.375000	0.5	0.006000
3.383333	0.5	0.005750
3.391667	0.5	0.005125
3.400000	0.5	0.004375
3.408333	0.5	0.004000
3.416667	0.5	0.003625
3.425000	0.5	0.003500
3.433333	0.5	0.003250
3.441667	0.5	0.003000
3.450000	0.5	0.002250
3.458333	0.5	0.001500
3.466667	0.5	0.000750
3.475000	0.5	0.000000
3.483333	0.5	-0.000500
3.491667	0.5	-0.000875
3.500000	0.5	-0.001625
3.508333	0.5	-0.002000
3.516667	0.5	-0.002500
3.525000	0.5	-0.003250
3.533333	0.5	-0.003500
3.541667	0.5	-0.004000
3.550000	0.5	-0.004375
3.558333	0.5	-0.004250
3.566667	0.5	-0.004750
3.575000	0.5	-0.005250
3.583333	0.5	-0.005875
3.591667	0.5	-0.006125
3.600000	0.5	-0.006375
3.608333	0.5	-0.007000
3.616667	0.5	-0.007250
3.625000	0.5	-0.007000
3.633333	0.5	-0.007250
3.641667	0.5	-0.007500
3.650000	0.5	-0.007375
3.658333	0.5	-0.007250
3.666667	0.5	-0.007125
3.675000	0.5	-0.007125
3.683333	0.5	-0.007000
3.691667	0.5	-0.007125
3.700000	0.5	-0.007000
3.708333	0.5	-0.007125
3.716667	0.5	-0.007125
3.725000	0.5	-0.006625
3.733333	0.5	-0.006375
3.741667	0.5	-0.006375
3.750000	0.5	-0.006375
3.758333	0.5	-0.006000
3.766667	0.5	-0.005500
3.775000	0.5	-0.005250
3.783333	0.5	-0.004750
3.791667	0.5	-0.004125
3.800000	0.5	-0.003500
3.808333	0.5	-0.003250
3.816667	0.5	-0.003125
3.825000	0.5	-0.002750
3.833333	0.5	-0.002625
3.841667	0.5	-0.002125
3.850000	0.5	-0.002000
3.858333	0.5	-0.001375
3.866667	0.5	-0.001125
3.875000	0.5	-0.000625
3.883333	0.5	0.000000
3.891667	0.5	0.000375
3.900000	0.5	0.000625
3.908333	0.5	0.000875
3.916667	0.5	0.001250
3.925000	0.5	0.001500
3.933333	0.5	0.002125
3.941667	0.5	0.002500
3.950000	0.5	0.002875
3.958333	0.5	0.003250
3.966667	0.5	0.003625
3.975000	0.5	0.003875
3.983333	0.5	0.004125
3.991667	0.5	0.004125
4.000000	0.5	0.004125
4.008333	0.5	0.004375
4.016667	0.5	0.004250
4.025000	0.5	0.004375
4.033333	0.5	0.004375
4.041667	0.5	0.004750
4.050000	0.5	0.005000
4.058333	0.5	0.004875
4.066667	0.5	0.004750
4.075000	0.5	0.004625
4.083333	0.5	0.004625
4.091667	0.5	0.004250
4.100000	0.5	0.004125
4.108333	0.5	0.003500
4.116667	0.5	0.003250
4.125000	0.5	0.003125
4.133333	0.5	0.003125
4.141667	0.5	0.002500
4.150000	0.5	0.003000
4.158333	0.5	0.002875
4.166667	0.5	0.002625
4.175000	0.5	0.002375
4.183333	0.5	0.002250
4.191667	0.5	0.001750
4.200000	0.5	0.001375
4.208333	0.5	0.001250
4.216667	0.5	0.001500
4.225000	0.5	0.001625
4.233333	0.5	0.001625
4.241667	0.5	0.001375
4.250000	0.5	0.001375
4.258333	0.5	0.001250
4.266667	0.5	0.001000
4.275000	0.5	0.000625
4.283333	0.5	0.000250
4.291667	0.5	0.000125
4.300000	0.5	-0.000125
4.308333	0.5	-0.000250
4.316667	0.5	-0.000125
4.325000	0.5	0.000000
4.333333	0.5	-0.000125
4.341667	0.5	-0.000500
4.350000	0.5	-0.000875
4.358333	0.5	-0.001125
4.366667	0.5	-0.001500
4.375000	0.5	-0.001750
4.383333	0.5	-0.002000
4.391667	0.5	-0.001500
4.400000	0.5	-0.001625
4.408333	0.5	-0.002125
4.416667	0.5	-0.002375
4.425000	0.5	-0.002000
4.433333	0.5	-0.001750
4.441667	0.5	-0.001875
4.450000	0.5	-0.001875
4.458333	0.5	-0.002125
4.466667	0.5	-0.001875
4.475000	0.5	-0.001750
4.483333	0.5	-0.001875
4.491667	0.5	-0.002500
4.500000	0.5	-0.002500
4.508333	0.5	-0.002125
4.516667	0.5	-0.002000
4.525000	0.5	-0.001625
4.533333	0.5	-0.001500
4.541667	0.5	-0.001500
4.550000	0.5	-0.001500
4.558333	0.5	-0.002125
4.566667	0.5	-0.002125
4.575000	0.5	-0.002125
4.583333	0.5	-0.002000
4.591667	0.5	-0.001625
4.600000	0.5	-0.001750
4.608333	0.5	-0.001750
4.616667	0.5	-0.001875
4.625000	0.5	-0.002125
4.633333	0.5	-0.002125
4.641667	0.5	-0.002000
4.650000	0.5	-0.002000
4.658333	0.5	-0.001875
4.666667	0.5	-0.002000
4.675000	0.5	-0.001875
4.683333	0.5	-0.001250
4.691667	0.5	-0.000750
4.700000	0.5	-0.000625
4.708333	0.5	-0.000375
4.716667	0.5	0.000000
4.725000	0.5	0.000000
4.733333	0.5	0.000500
4.741667	0.5	0.001250
4.750000	0.5	0.001625
4.758333	0.5	0.002000
4.766667	0.5	0.002625
4.775000	0.5	0.002625
4.783333	0.5	0.002875
4.791667	0.5	0.003250
4.800000	0.5	0.003500
4.808333	0.5	0.003750
4.816667	0.5	0.003875
4.825000	0.5	0.004250
4.833333	0.5	0.004500
4.841667	0.5	0.004875
4.850000	0.5	0.005125
4.858333	0.5	0.005125
4.866667	0.5	0.005000
4.875000	0.5	0.004875
4.883333	0.5	0.005000
4.891667	0.5	0.005125
4.900000	0.5	0.005375
4.908333	0.5	0.004875
4.916667	0.5	0.004875
4.925000	0.5	0.005000
4.933333	0.5	0.004750
4.941667	0.5	0.005125
4.950000	0.5	0.005125
4.958333	0.5	0.005125
4.966667	0.5	0.004750
4.975000	0.5	0.004375
4.983333	0.5	0.004125
4.991667	0.5	0.004125
5.000000	0.5	0.004125
5.008333	0.5	0.004000
5.016667	0.5	0.003875
5.025000	0.5	0.003500
5.033333	0.5	0.002875
5.041667	0.5	0.001875
5.050000	0.5	0.001500
5.058333	0.5	0.001375
5.066667	0.5	0.001500
5.075000	0.5	0.001375
5.083333	0.5	0.001125
5.091667	0.5	0.000750
5.100000	0.5	0.000500
5.108333	0.5	0.000375
5.116667	0.5	0.000375
5.125000	0.5	0.000000
5.133333	0.5	0.000125
5.141667	0.5	0.000000
5.150000	0.5	-0.000125
5.158333	0.5	-0.000250
5.166667	0.5	-0.000250
5.175000	0.5	-0.000250
5.183333	0.5	0.000000
5.191667	0.5	0.000250
5.200000	0.5	0.000125
5.208333	0.5	0.000000
5.216667	0.5	0.000000
5.225000	0.5	0.000125
5.233333	0.5	0.000000
5.241667	0.5	0.000125
5.250000	0.5	0.000750
5.258333	0.5	0.001125
5.266667	0.5	0.001125
5.275000	0.5	0.000750
5.283333	0.5	0.000875
5.291667	0.5	0.001250
5.300000	0.5	0.001000
5.308333	0.5	0.000500
5.316667	0.5	0.000500
5.325000	0.5	0.000375
5.333333	0.5	0.000625
5.341667	0.5	0.000250
5.350000	0.5	0.000625
5.358333	0.5	0.000750
5.366667	0.5	0.000625
5.375000	0.5	0.000375
5.383333	0.5	0.000500
5.391667	0.5	0.000625
5.400000	0.5	0.000750
5.408333	0.5	0.000750
5.416667	0.5	0.000375
5.425000	0.5	0.000125
5.433333	0.5	0.000000
5.441667	0.5	0.000250
5.450000	0.5	0.000000
5.458333	0.5	-0.000375
5.466667	0.5	-0.000250
5.475000	0.5	-0.000250
5.483333	0.5	-0.000250
5.491667	0.5	-0.000500
5.500000	0.5	-0.000625
5.508333	0.5	-0.000750
5.516667	0.5	-0.000875
5.525000	0.5	-0.001000
5.533333	0.5	-0.001500
5.541667	0.5	-0.001500
5.550000	0.5	-0.001125
5.558333	0.5	-0.001125
5.566667	0.5	-0.000875
5.575000	0.5	-0.001000
5.583333	0.5	-0.001625
5.591667	0.5	-0.002250
5.600000	0.5	-0.002375
5.608333	0.5	-0.002250
5.616667	0.5	-0.002375
5.625000	0.5	-0.002500
5.633333	0.5	-0.002375
5.641667	0.5	-0.002625
5.650000	0.5	-0.002875
5.658333	0.5	-0.002625
5.666667	0.5	-0.002500
5.675000	0.5	-0.002375
5.683333	0.5	-0.002500
5.691667	0.5	-0.002375
5.700000	0.5	-0.002000
5.708333	0.5	-0.001625
5.716667	0.5	-0.001625
5.725000	0.5	-0.002000
5.733333	0.5	-0.002500
5.741667	0.5	-0.002250
5.750000	0.5	-0.002250
5.758333	0.5	-0.002125
5.766667	0.5	-0.001625
5.775000	0.5	-0.001750
5.783333	0.5	-0.001375
5.791667	0.5	-0.001125
5.800000	0.5	-0.001125
5.808333	0.5	-0.001250
5.816667	0.5	-0.001000
5.825000	0.5	-0.000750
5.833333	0.5	-0.000875
5.841667	0.5	-0.000625
5.850000	0.5	-0.000625
5.858333	0.5	-0.001125
5.866667	0.5	-0.001125
5.875000	0.5	-0.001000
5.883333	0.5	-0.000750
5.891667	0.5	-0.000500
5.900000	0.5	-0.000250
5.908333	0.5	0.000000
5.916667	0.5	0.000125
5.925000	0.5	0.000625
5.933333	0.5	0.001375
5.941667	0.5	0.001750
5.950000	0.5	0.002500
5.958333	0.5	0.002875
5.966667	0.5	0.002875
5.975000	0.5	0.003000
5.983333	0.5	0.003375
5.991667	0.5	0.004125
6.000000	0.5	0.005000
6.008333	0.5	0.005500
6.016667	0.5	0.006375
6.025000	0.5	0.007375
6.033333	0.5	0.008375
6.041667	0.5	0.009000
6.050000	0.5	0.009625
6.058333	0.5	0.010625
6.066667	0.5	0.011750
6.075000	0.5	0.013125
6.083333	0.5	0.014375
6.091667	0.5	0.015625
6.100000	0.5	0.017500
6.108333	0.5	0.019250
6.116667	0.5	0.021250
6.125000	0.5	0.022875
6.133333	0.5	0.024750
6.141667	0.5	0.026500
6.150000	0.5	0.028875
6.158333	0.5	0.030875
6.166667	0.5	0.032375
6.175000	0.5	0.033375
6.183333	0.5	0.034750
6.191667	0.5	0.035750
6.200000	0.5	0.037125
6.208333	0.5	0.037875
6.216667	0.5	0.038625
6.225000	0.5	0.039000
6.233333	0.5	0.039375
6.241667	0.5	0.039250
6.250000	0.5	0.039250
6.258333	0.5	0.038875
6.266667	0.5	0.038250
6.275000	0.5	0.037750
6.283333	0.5	0.037125
6.291667	0.5	0.036625
6.300000	0.5	0.035875
6.308333	0.5	0.035000
6.316667	0.5	0.034250
6.325000	0.5	0.033750
6.333333	0.5	0.033000
6.341667	0.5	0.032500
6.350000	0.5	0.031625
6.358333	0.5	0.030875
6.366667	0.5	0.030250
6.375000	0.5	0.029125
6.383333	0.5	0.028250
6.391667	0.5	0.027250
6.400000	0.5	0.026500
6.408333	0.5	0.025750
6.416667	0.5	0.025000
6.425000	0.5	0.024375
6.433333	0.5	0.023375
6.441667	0.5	0.023125
6.450000	0.5	0.022500
6.458333	0.5	0.022250
6.466667	0.5	0.021875
6.475000	0.5	0.021750
6.483333	0.5	0.021000
6.491667	0.5	0.020250
6.500000	0.5	0.020375
6.508333	0.5	0.020000
6.516667	0.5	0.019875
6.525000	0.5	0.020000
6.533333	0.5	0.019875
6.541667	0.5	0.019375
6.550000	0.5	0.018875
6.558333	0.5	0.018750
6.566667	0.5	0.018625
6.575000	0.5	0.018500
6.583333	0.5	0.019000
6.591667	0.5	0.019250
6.600000	0.5	0.019000
6.608333	0.5	0.018875
6.616667	0.5	0.018750
6.625000	0.5	0.018625
6.633333	0.5	0.018625
6.641667	0.5	0.019250
6.650000	0.5	0.019500
6.658333	0.5	0.019250
6.666667	0.5	0.018625
6.675000	0.5	0.018250
6.683333	0.5	0.017625
6.691667	0.5	0.016875
6.700000	0.5	0.015500
6.708333	0.5	0.013125
6.716667	0.5	0.008875
6.725000	0.5	0.001375
6.733333	0.5	-0.010375
6.741667	0.5	-0.029875
6.750000	0.5	-0.061500
6.758333	0.5	-0.112250
6.766667	0.5	-0.192250
6.775000	0.5	-0.312500
6.783333	0.5	-0.483500
6.791667	0.5	-0.713125
6.800000	0.5	-1.001750
6.808333	0.5	-1.339875
6.816667	0.5	-1.707000
6.825000	0.5	-2.070125
6.833333	0.5	-2.387250
6.841667	0.5	-2.610500
6.850000	0.5	-2.688125
6.858333	0.5	-2.569375
6.866667	0.5	-2.207500
6.875000	0.5	-1.562000
6.883333	0.5	-0.599875
6.891667	0.5	0.699625
6.900000	0.5	2.346750
6.908333	0.5	4.333125
6.916667	0.5	6.631250
6.925000	0.5	9.186375
6.933333	0.5	11.914750
6.941667	0.5	14.697750
6.950000	0.5	17.388375
6.958333	0.5	19.821250
6.966667	0.5	21.834375
6.975000	0.5	23.292125
6.983333	0.5	24.108000
6.991667	0.5	24.258250
7.000000	0.5	23.782250
7.008333	0.5	22.769375
7.016667	0.5	21.340625
7.025000	0.5	19.628250
7.033333	0.5	17.759375
7.041667	0.5	15.842375
7.050000	0.5	13.963750
7.058333	0.5	12.184250
7.066667	0.5	10.544125
7.075000	0.5	9.064000
7.083333	0.5	7.750500
7.091667	0.5	6.600000
7.100000	0.5	5.603000
7.108333	0.5	4.746375
7.116667	0.5	4.015750
7.125000	0.5	3.394875
7.133333	0.5	2.869000
7.141667	0.5	2.425500
7.150000	0.5	2.052125
7.158333	0.5	1.737500
7.166667	0.5	1.473250
7.175000	0.5	1.251875
7.183333	0.5	1.065375
7.191667	0.5	0.908125
7.200000	0.5	0.775875
7.208333	0.5	0.663875
7.216667	0.5	0.569625
7.225000	0.5	0.489750
7.233333	0.5	0.421875
7.241667	0.5	0.364500
7.250000	0.5	0.315375
7.258333	0.5	0.273125
7.266667	0.5	0.237000
7.275000	0.5	0.206125
7.283333	0.5	0.179750
7.291667	0.5	0.156625
7.300000	0.5	0.137125
7.308333	0.5	0.120250
7.316667	0.5	0.105875
7.325000	0.5	0.093375
7.333333	0.5	0.082375
7.341667	0.5	0.072750
7.350000	0.5	0.064875
7.358333	0.5	0.058000
7.366667	0.5	0.051875
7.375000	0.5	0.046750
7.383333	0.5	0.042250
7.391667	0.5	0.038500
7.400000	0.5	0.035250
7.408333	0.5	0.032500
7.416667	0.5	0.030125
7.425000	0.5	0.028750
7.433333	0.5	0.027250
7.441667	0.5	0.026000
7.450000	0.5	0.024750
7.458333	0.5	0.023625
7.466667	0.5	0.022750
7.475000	0.5	0.021750
7.483333	0.5	0.021375
7.491667	0.5	0.020625
7.500000	0.5	0.020500
7.508333	0.5	0.019875
7.516667	0.5	0.019250
7.525000	0.5	0.018750
7.533333	0.5	0.018625
7.541667	0.5	0.018625
7.550000	0.5	0.018500
7.558333	0.5	0.017750
7.566667	0.5	0.017750
7.575000	0.5	0.017625
7.583333	0.5	0.017250
7.591667	0.5	0.017250
7.600000	0.5	0.017000
7.608333	0.5	0.016375
7.616667	0.5	0.016125
7.625000	0.5	0.015750
7.633333	0.5	0.015500
7.641667	0.5	0.015625
7.650000	0.5	0.015125
7.658333	0.5	0.014500
7.666667	0.5	0.013875
7.675000	0.5	0.013625
7.683333	0.5	0.013625
7.691667	0.5	0.013375
7.700000	0.5	0.013375
7.708333	0.5	0.013875
7.716667	0.5	0.013750
7.725000	0.5	0.013375
7.733333	0.5	0.013250
7.741667	0.5	0.013750
7.750000	0.5	0.013625
7.758333	0.5	0.014000
7.766667	0.5	0.014500
7.775000	0.5	0.014875
7.783333	0.5	0.015625
7.791667	0.5	0.016500
7.800000	0.5	0.017125
7.808333	0.5	0.018250
7.816667	0.5	0.019375
7.825000	0.5	0.020375
7.833333	0.5	0.021375
7.841667	0.5	0.022875
7.850000	0.5	0.024750
7.858333	0.5	0.025875
7.866667	0.5	0.027250
7.875000	0.5	0.028625
7.883333	0.5	0.030875
7.891667	0.5	0.033500
7.900000	0.5	0.036250
7.908333	0.5	0.039000
7.916667	0.5	0.042750
7.925000	0.5	0.046625
7.933333	0.5	0.051625
7.941667	0.5	0.057750
7.950000	0.5	0.065375
7.958333	0.5	0.075000
7.966667	0.5	0.087000
7.975000	0.5	0.101875
7.983333	0.5	0.120250
7.991667	0.5	0.143375
8.000000	0.5	0.172375
8.008333	0.5	0.208125
8.016667	0.5	0.252750
8.025000	0.5	0.307875
8.033333	0.5	0.374625
8.041667	0.5	0.453625
8.050000	0.5	0.546875
8.058333	0.5	0.656250
8.066667	0.5	0.782625
8.075000	0.5	0.926125
8.083333	0.5	1.087625
8.091667	0.5	1.267250
8.100000	0.5	1.465500
8.108333	0.5	1.681625
8.116667	0.5	1.915750
8.125000	0.5	2.167125
8.133333	0.5	2.435500
8.141667	0.5	2.720000
8.150000	0.5	3.019750
8.158333	0.5	3.334500
8.166667	0.5	3.663125
8.175000	0.5	4.006125
8.183333	0.5	4.361375
8.191667	0.5	4.729000
8.200000	0.5	5.108250
8.208333	0.5	5.499000
8.216667	0.5	5.899500
8.225000	0.5	6.310500
8.233333	0.5	6.730500
8.241667	0.5	7.159375
8.250000	0.5	7.596500
8.258333	0.5	8.041250
8.266667	0.5	8.494000
8.275000	0.5	8.953625
8.283333	0.5	9.419375
8.291667	0.5	9.891625
8.300000	0.5	10.369625
8.308333	0.5	10.853375
8.316667	0.5	11.341875
8.325000	0.5	11.834375
8.333333	0.5	12.329125
8.341667	0.5	12.821750
8.350000	0.5	13.301750
8.358333	0.5	13.750625
8.366667	0.5	14.136125
8.375000	0.5	14.413750
8.383333	0.5	14.529750
8.391667	0.5	14.433750
8.400000	0.5	14.092750
8.408333	0.5	13.499750
8.416667	0.5	12.678625
8.425000	0.5	11.678000
8.433333	0.5	10.561875
8.441667	0.5	9.396375
8.450000	0.5	8.241375
8.458333	0.5	7.142125
8.466667	0.5	6.129875
8.475000	0.5	5.220375
8.483333	0.5	4.419250
8.491667	0.5	3.724500
8.500000	0.5	3.128500
8.508333	0.5	2.622625
8.516667	0.5	2.195250
8.525000	0.5	1.836750
8.533333	0.5	1.536500
8.541667	0.5	1.286500
8.550000	0.5	1.079250
8.558333	0.5	0.907500
8.566667	0.5	0.765375
8.575000	0.5	0.647625
8.583333	0.5	0.550625
8.591667	0.5	0.470750
8.600000	0.5	0.404750
8.608333	0.5	0.349875
8.616667	0.5	0.304250
8.625000	0.5	0.266625
8.633333	0.5	0.235500
8.641667	0.5	0.209500
8.650000	0.5	0.187125
8.658333	0.5	0.168500
8.666667	0.5	0.152875
8.675000	0.5	0.138875
8.683333	0.5	0.127500
8.691667	0.5	0.117750
8.700000	0.5	0.109500
8.708333	0.5	0.102125
8.716667	0.5	0.095875
8.725000	0.5	0.090500
8.733333	0.5	0.086000
8.741667	0.5	0.081375
8.750000	0.5	0.077500
8.758333	0.5	0.074000
8.766667	0.5	0.070750
8.775000	0.5	0.068125
8.783333	0.5	0.065750
8.791667	0.5	0.063125
8.800000	0.5	0.061125
8.808333	0.5	0.059375
8.816667	0.5	0.057375
8.825000	0.5	0.055750
8.833333	0.5	0.054125
8.841667	0.5	0.052750
8.850000	0.5	0.051875
8.858333	0.5	0.051000
8.866667	0.5	0.049875
8.875000	0.5	0.049125
8.883333	0.5	0.048625
8.891667	0.5	0.048000
8.900000	0.5	0.047500
8.908333	0.5	0.047500
8.916667	0.5	0.047250
8.925000	0.5	0.047250
8.933333	0.5	0.047000
8.941667	0.5	0.046875
8.950000	0.5	0.047375
8.958333	0.5	0.047500
8.966667	0.5	0.047875
8.975000	0.5	0.048250
8.983333	0.5	0.048625
8.991667	0.5	0.049500
9.000000	0.5	0.050250
9.008333	0.5	0.051125
9.016667	0.5	0.052000
9.025000	0.5	0.053000
9.033333	0.5	0.053750
9.041667	0.5	0.054625
9.050000	0.5	0.055875
9.058333	0.5	0.057375
9.066667	0.5	0.058625
9.075000	0.5	0.059375
9.083333	0.5	0.060250
9.091667	0.5	0.061500
9.100000	0.5	0.062375
9.108333	0.5	0.063500
9.116667	0.5	0.064250
9.125000	0.5	0.065125
9.133333	0.5	0.065750
9.141667	0.5	0.066625
9.150000	0.5	0.067125
9.158333	0.5	0.068000
9.166667	0.5	0.068625
9.175000	0.5	0.069250
9.183333	0.5	0.069500
9.191667	0.5	0.069500
9.200000	0.5	0.069625
9.208333	0.5	0.070125
9.216667	0.5	0.070875
9.225000	0.5	0.071375
9.233333	0.5	0.071500
9.241667	0.5	0.072250
9.250000	0.5	0.072375
9.258333	0.5	0.072625
9.266667	0.5	0.073000
9.275000	0.5	0.073375
9.283333	0.5	0.073375
9.291667	0.5	0.073250
9.300000	0.5	0.073125
9.308333	0.5	0.072750
9.316667	0.5	0.072750
9.325000	0.5	0.072375
9.333333	0.5	0.071875
9.341667	0.5	0.071500
9.350000	0.5	0.071125
9.358333	0.5	0.070625
9.366667	0.5	0.069750
9.375000	0.5	0.068625
9.383333	0.5	0.067625
9.391667	0.5	0.066500
9.400000	0.5	0.065500
9.408333	0.5	0.065125
9.416667	0.5	0.064125
9.425000	0.5	0.063125
9.433333	0.5	0.062375
9.441667	0.5	0.061500
9.450000	0.5	0.061000
9.458333	0.5	0.060000
9.466667	0.5	0.059000
9.475000	0.5	0.058125
9.483333	0.5	0.057375
9.491667	0.5	0.056875
9.500000	0.5	0.057000
9.508333	0.5	0.056625
9.516667	0.5	0.056375
9.525000	0.5	0.056375
9.533333	0.5	0.056625
9.541667	0.5	0.057000
9.550000	0.5	0.057250
9.558333	0.5	0.057875
9.566667	0.5	0.058375
9.575000	0.5	0.059250
9.583333	0.5	0.060000
9.591667	0.5	0.060500
9.600000	0.5	0.061250
9.608333	0.5	0.062000
9.616667	0.5	0.062875
9.625000	0.5	0.063250
9.633333	0.5	0.063875
9.641667	0.5	0.064125
9.650000	0.5	0.064875
9.658333	0.5	0.065250
9.666667	0.5	0.065500
9.675000	0.5	0.065875
9.683333	0.5	0.065500
9.691667	0.5	0.064750
9.700000	0.5	0.064125
9.708333	0.5	0.064000
9.716667	0.5	0.063375
9.725000	0.5	0.062000
9.733333	0.5	0.061375
9.741667	0.5	0.060375
9.750000	0.5	0.058750
9.758333	0.5	0.057375
9.766667	0.5	0.055625
9.775000	0.5	0.054000
9.783333	0.5	0.052375
9.791667	0.5	0.050250
9.800000	0.5	0.048250
9.808333	0.5	0.046625
9.816667	0.5	0.045000
9.825000	0.5	0.043125
9.833333	0.5	0.041750
9.841667	0.5	0.039750
9.850000	0.5	0.037625
9.858333	0.5	0.036000
9.866667	0.5	0.034750
9.875000	0.5	0.033250
9.883333	0.5	0.032125
9.891667	0.5	0.031000
9.900000	0.5	0.029750
9.908333	0.5	0.028750
9.916667	0.5	0.027875
9.925000	0.5	0.027125
9.933333	0.5	0.026500
9.941667	0.5	0.025375
9.950000	0.5	0.024500
9.958333	0.5	0.023625
9.966667	0.5	0.023250
9.975000	0.5	0.023000
9.983333	0.5	0.023000
9.991667	0.5	0.022875
10.000000	0.5	0.023000
10.008333	0.5	0.022750
10.016667	0.5	0.022875
10.025000	0.5	0.022875
10.033333	0.5	0.022875
10.041667	0.5	0.023000
10.050000	0.5	0.022875
10.058333	0.5	0.023000
10.066667	0.5	0.023125
10.075000	0.5	0.023375
10.083333	0.5	0.023750
10.091667	0.5	0.023875
10.100000	0.5	0.024625
10.108333	0.5	0.025500
10.116667	0.5	0.026375
10.125000	0.5	0.027500
10.133333	0.5	0.028375
10.141667	0.5	0.029750
10.150000	0.5	0.031125
10.158333	0.5	0.032500
10.166667	0.5	0.034250
10.175000	0.5	0.036625
10.183333	0.5	0.039250
10.191667	0.5	0.041875
10.200000	0.5	0.044875
10.208333	0.5	0.047750
10.216667	0.5	0.050625
10.225000	0.5	0.053750
10.233333	0.5	0.057000
10.241667	0.5	0.059875
10.250000	0.5	0.062625
10.258333	0.5	0.065250
10.266667	0.5	0.067500
10.275000	0.5	0.069250
10.283333	0.5	0.070750
10.291667	0.5	0.071875
10.300000	0.5	0.072375
10.308333	0.5	0.072625
10.316667	0.5	0.072250
10.325000	0.5	0.071625
10.333333	0.5	0.070875
10.341667	0.5	0.069750
10.350000	0.5	0.068250
10.358333	0.5	0.066375
10.366667	0.5	0.064375
10.375000	0.5	0.062250
10.383333	0.5	0.059750
10.391667	0.5	0.057250
10.400000	0.5	0.055250
10.408333	0.5	0.053125
10.416667	0.5	0.051250
10.425000	0.5	0.049125
10.433333	0.5	0.047500
10.441667	0.5	0.046000
10.450000	0.5	0.044875
10.458333	0.5	0.043500
10.466667	0.5	0.042875
10.475000	0.5	0.041875
10.483333	0.5	0.041000
10.491667	0.5	0.040500
10.500000	0.5	0.040375
10.508333	0.5	0.040375
10.516667	0.5	0.040125
10.525000	0.5	0.039625
10.533333	0.5	0.039375
10.541667	0.5	0.039000
10.550000	0.5	0.039125
10.558333	0.5	0.039500
10.566667	0.5	0.039250
10.575000	0.5	0.039375
10.583333	0.5	0.039375
10.591667	0.5	0.039000
10.600000	0.5	0.039000
10.608333	0.5	0.038875
10.616667	0.5	0.038375
10.625000	0.5	0.038125
10.633333	0.5	0.037750
10.641667	0.5	0.037625
10.650000	0.5	0.037500
10.658333	0.5	0.037250
10.666667	0.5	0.036875
10.675000	0.5	0.036500
10.683333	0.5	0.036250
10.691667	0.5	0.035875
10.700000	0.5	0.036375
10.708333	0.5	0.036375
10.716667	0.5	0.035875
10.725000	0.5	0.035500
10.733333	0.5	0.035250
10.741667	0.5	0.035750
10.750000	0.5	0.036000
10.758333	0.5	0.036000
10.766667	0.5	0.036000
10.775000	0.5	0.036000
10.783333	0.5	0.036000
10.791667	0.5	0.036125
10.800000	0.5	0.036250
10.808333	0.5	0.036250
10.816667	0.5	0.036250
10.825000	0.5	0.036000
10.833333	0.5	0.036625
10.841667	0.5	0.037000
10.850000	0.5	0.037000
10.858333	0.5	0.037125
10.866667	0.5	0.037125
10.875000	0.5	0.037375
10.883333	0.5	0.037750
10.891667	0.5	0.037875
10.900000	0.5	0.038500
10.908333	0.5	0.039125
10.916667	0.5	0.039250
10.925000	0.5	0.039875
10.933333	0.5	0.040375
10.941667	0.5	0.040750
10.950000	0.5	0.041250
10.958333	0.5	0.041750
10.966667	0.5	0.042500
10.975000	0.5	0.043500
10.983333	0.5	0.044375
10.991667	0.5	0.045125
11.000000	0.5	0.045875
11.008333	0.5	0.046375
11.016667	0.5	0.046500
11.025000	0.5	0.046750
11.033333	0.5	0.047125
11.041667	0.5	0.047875
11.050000	0.5	0.048375
11.058333	0.5	0.048875
11.066667	0.5	0.048500
11.075000	0.5	0.048375
11.083333	0.5	0.049000
11.091667	0.5	0.048500
11.100000	0.5	0.047500
11.108333	0.5	0.046875
11.116667	0.5	0.046625
11.125000	0.5	0.045625
11.133333	0.5	0.044375
11.141667	0.5	0.043375
11.150000	0.5	0.042250
11.158333	0.5	0.040750
11.166667	0.5	0.039000
11.175000	0.5	0.037500
11.183333	0.5	0.036250
11.191667	0.5	0.034375
11.200000	0.5	0.032500
11.208333	0.5	0.030875
11.216667	0.5	0.029375
11.225000	0.5	0.027750
11.233333	0.5	0.026375
11.241667	0.5	0.024625
11.250000	0.5	0.023125
11.258333	0.5	0.021750
11.266667	0.5	0.020625
11.275000	0.5	0.019375
11.283333	0.5	0.018375
11.291667	0.5	0.017375
11.300000	0.5	0.016875
11.308333	0.5	0.016125
11.316667	0.5	0.015000
11.325000	0.5	0.014000
11.333333	0.5	0.013625
11.341667	0.5	0.013000
11.350000	0.5	0.012750
11.358333	0.5	0.012375
11.366667	0.5	0.011875
11.375000	0.5	0.011875
11.383333	0.5	0.012000
11.391667	0.5	0.012250
11.400000	0.5	0.012250
11.408333	0.5	0.012250
11.416667	0.5	0.012250
11.425000	0.5	0.012500
11.433333	0.5	0.012500
11.441667	0.5	0.012500
11.450000	0.5	0.012625
11.458333	0.5	0.012875
11.466667	0.5	0.013375
11.475000	0.5	0.013125
11.483333	0.5	0.012750
11.491667	0.5	0.012875
11.500000	0.5	0.013125
11.508333	0.5	0.013500
11.516667	0.5	0.013750
11.525000	0.5	0.013750
11.533333	0.5	0.014125
11.541667	0.5	0.014500
11.550000	0.5	0.014500
11.558333	0.5	0.015125
11.566667	0.5	0.015500
11.575000	0.5	0.015625
11.583333	0.5	0.015500
11.591667	0.5	0.015750
11.600000	0.5	0.016000
11.608333	0.5	0.016125
11.616667	0.5	0.016250
11.625000	0.5	0.016750
11.633333	0.5	0.017125
11.641667	0.5	0.017750
11.650000	0.5	0.018250
11.658333	0.5	0.018250
11.666667	0.5	0.018750
11.675000	0.5	0.019000
11.683333	0.5	0.019125
11.691667	0.5	0.019750
11.700000	0.5	0.019875
11.708333	0.5	0.020000
11.716667	0.5	0.020750
11.725000	0.5	0.021500
11.733333	0.5	0.022125
11.741667	0.5	0.022250
11.750000	0.5	0.022250
11.758333	0.5	0.022875
11.766667	0.5	0.023000
11.775000	0.5	0.023500
11.783333	0.5	0.023625
11.791667	0.5	0.023750
11.800000	0.5	0.024375
11.808333	0.5	0.024500
11.816667	0.5	0.025125
11.825000	0.5	0.025750
11.833333	0.5	0.026250
11.841667	0.5	0.027000
11.850000	0.5	0.027250
11.858333	0.5	0.027625
11.866667	0.5	0.028250
11.875000	0.5	0.029000
11.883333	0.5	0.029875
11.891667	0.5	0.030875
11.900000	0.5	0.031250
11.908333	0.5	0.031750
11.916667	0.5	0.032500
11.925000	0.5	0.033375
11.933333	0.5	0.033750
11.941667	0.5	0.034000
11.950000	0.5	0.034500
11.958333	0.5	0.035125
11.966667	0.5	0.035375
11.975000	0.5	0.035625
11.983333	0.5	0.035875
11.991667	0.5	0.036125
12.000000	0.5	0.036000
12.008333	0.5	0.035875
12.016667	0.5	0.035875
12.025000	0.5	0.036125
12.033333	0.5	0.036125
12.041667	0.5	0.035625
12.050000	0.5	0.035375
12.058333	0.5	0.035000
12.066667	0.5	0.034625
12.075000	0.5	0.034000
12.083333	0.5	0.033500
12.091667	0.5	0.032625
12.100000	0.5	0.032375
12.108333	0.5	0.032000
12.116667	0.5	0.031250
12.125000	0.5	0.030375
12.133333	0.5	0.029875
12.141667	0.5	0.029000
12.150000	0.5	0.028500
12.158333	0.5	0.028000
12.166667	0.5	0.027875
12.175000	0.5	0.027750
12.183333	0.5	0.027875
12.191667	0.5	0.028125
12.200000	0.5	0.028250
12.208333	0.5	0.027875
12.216667	0.5	0.028000
12.225000	0.5	0.028250
12.233333	0.5	0.028625
12.241667	0.5	0.028875
12.250000	0.5	0.029625
12.258333	0.5	0.030875
12.266667	0.5	0.031750
12.275000	0.5	0.032750
12.283333	0.5	0.033875
12.291667	0.5	0.035125
12.300000	0.5	0.036875
12.308333	0.5	0.038250
12.316667	0.5	0.039500
12.325000	0.5	0.040750
12.333333	0.5	0.041625
12.341667	0.5	0.042500
12.350000	0.5	0.043625
12.358333	0.5	0.044375
12.366667	0.5	0.045500
12.375000	0.5	0.046500
12.383333	0.5	0.047250
12.391667	0.5	0.047750
12.400000	0.5	0.047875
12.408333	0.5	0.047750
12.416667	0.5	0.047875
12.425000	0.5	0.047375
12.433333	0.5	0.046875
12.441667	0.5	0.046750
12.450000	0.5	0.046125
12.458333	0.5	0.045250
12.466667	0.5	0.044250
12.475000	0.5	0.043750
12.483333	0.5	0.043000
12.491667	0.5	0.042125
12.500000	0.5	0.041375
12.508333	0.5	0.041125
12.516667	0.5	0.040500
12.525000	0.5	0.039875
12.533333	0.5	0.039375
12.541667	0.5	0.039000
12.550000	0.5	0.038625
12.558333	0.5	0.038375
12.566667	0.5	0.037875
12.575000	0.5	0.038125
12.583333	0.5	0.037750
12.591667	0.5	0.037625
12.600000	0.5	0.037375
12.608333	0.5	0.037125
12.616667	0.5	0.037000
12.625000	0.5	0.036500
12.633333	0.5	0.036000
12.641667	0.5	0.036000
12.650000	0.5	0.035750
12.658333	0.5	0.035125
12.666667	0.5	0.034500
12.675000	0.5	0.033750
12.683333	0.5	0.033000
12.691667	0.5	0.032625
12.700000	0.5	0.031875
12.708333	0.5	0.031375
12.716667	0.5	0.030625
12.725000	0.5	0.029750
12.733333	0.5	0.028875
12.741667	0.5	0.028250
12.750000	0.5	0.027750
12.758333	0.5	0.026750
12.766667	0.5	0.026000
12.775000	0.5	0.024875
12.783333	0.5	0.024250
12.791667	0.5	0.023750
12.800000	0.5	0.022750
12.808333	0.5	0.021625
12.816667	0.5	0.020875
12.825000	0.5	0.020500
12.833333	0.5	0.020250
12.841667	0.5	0.019875
12.850000	0.5	0.019375
12.858333	0.5	0.019000
12.866667	0.5	0.018750
12.875000	0.5	0.018375
12.883333	0.5	0.017875
12.891667	0.5	0.017000
12.900000	0.5	0.017000
12.908333	0.5	0.016000
12.916667	0.5	0.015500
12.925000	0.5	0.014875
12.933333	0.5	0.014625
12.941667	0.5	0.014375
12.950000	0.5	0.014125
12.958333	0.5	0.013750
12.966667	0.5	0.013625
12.975000	0.5	0.013375
12.983333	0.5	0.013250
12.991667	0.5	0.013125
13.000000	0.5	0.012500
13.008333	0.5	0.012375
13.016667	0.5	0.012500
13.025000	0.5	0.012500
13.033333	0.5	0.012625
13.041667	0.5	0.012625
13.050000	0.5	0.012625
13.058333	0.5	0.012875
13.066667	0.5	0.013000
13.075000	0.5	0.012750
13.083333	0.5	0.012625
13.091667	0.5	0.012375
13.100000	0.5	0.012125
13.108333	0.5	0.011875
13.116667	0.5	0.012000
13.125000	0.5	0.012000
13.133333	0.5	0.011750
13.141667	0.5	0.011875
13.150000	0.5	0.012250
13.158333	0.5	0.012250
13.166667	0.5	0.012250
13.175000	0.5	0.012125
13.183333	0.5	0.011875
13.191667	0.5	0.011625
13.200000	0.5	0.011625
13.208333	0.5	0.011500
13.216667	0.5	0.011625
13.225000	0.5	0.011625
13.233333	0.5	0.011375
13.241667	0.5	0.011125
13.250000	0.5	0.011000
13.258333	0.5	0.010875
13.266667	0.5	0.010875
13.275000	0.5	0.010625
13.283333	0.5	0.010750
13.291667	0.5	0.010875
13.300000	0.5	0.010375
13.308333	0.5	0.009875
13.316667	0.5	0.009625
13.325000	0.5	0.009625
13.333333	0.5	0.009875
13.341667	0.5	0.009875
13.350000	0.5	0.009875
13.358333	0.5	0.009750
13.366667	0.5	0.009500
13.375000	0.5	0.009500
13.383333	0.5	0.009375
13.391667	0.5	0.009250
13.400000	0.5	0.009000
13.408333	0.5	0.008750
13.416667	0.5	0.008625
13.425000	0.5	0.008750
13.433333	0.5	0.009000
13.441667	0.5	0.009000
13.450000	0.5	0.008625
13.458333	0.5	0.008125
13.466667	0.5	0.008125
13.475000	0.5	0.008375
13.483333	0.5	0.008625
13.491667	0.5	0.008750
13.500000	0.5	0.009250
13.508333	0.5	0.009625
13.516667	0.5	0.009750
13.525000	0.5	0.009875
13.533333	0.5	0.009875
13.541667	0.5	0.009750
13.550000	0.5	0.010125
13.558333	0.5	0.010375
13.566667	0.5	0.010500
13.575000	0.5	0.011125
13.583333	0.5	0.011500
13.591667	0.5	0.011625
13.600000	0.5	0.011500
13.608333	0.5	0.011625
13.616667	0.5	0.011750
13.625000	0.5	0.012250
13.633333	0.5	0.012625
13.641667	0.5	0.012750
13.650000	0.5	0.012625
13.658333	0.5	0.012875
13.666667	0.5	0.013000
13.675000	0.5	0.013125
13.683333	0.5	0.013500
13.691667	0.5	0.013750
13.700000	0.5	0.014000
13.708333	0.5	0.014250
13.716667	0.5	0.014250
13.725000	0.5	0.014125
13.733333	0.5	0.014750
13.741667	0.5	0.015000
13.750000	0.5	0.015250
13.758333	0.5	0.015875
13.766667	0.5	0.016250
13.775000	0.5	0.016625
13.783333	0.5	0.016875
13.791667	0.5	0.017000
13.800000	0.5	0.017125
13.808333	0.5	0.017125
13.816667	0.5	0.017250
13.825000	0.5	0.017250
13.833333	0.5	0.017250
13.841667	0.5	0.016750
13.850000	0.5	0.017000
13.858333	0.5	0.017250
13.866667	0.5	0.016875
13.875000	0.5	0.016750
13.883333	0.5	0.016250
13.891667	0.5	0.016250
13.900000	0.5	0.016125
13.908333	0.5	0.016375
13.916667	0.5	0.016250
13.925000	0.5	0.015750
13.933333	0.5	0.015250
13.941667	0.5	0.014875
13.950000	0.5	0.014375
13.958333	0.5	0.013750
13.966667	0.5	0.013125
13.975000	0.5	0.012625
13.983333	0.5	0.012625
13.991667	0.5	0.011625
14.000000	0.5	0.010750
14.008333	0.5	0.010125
14.016667	0.5	0.009750
14.025000	0.5	0.009500
14.033333	0.5	0.009250
14.041667	0.5	0.009125
14.050000	0.5	0.008625
14.058333	0.5	0.008000
14.066667	0.5	0.007375
14.075000	0.5	0.006750
14.083333	0.5	0.006375
14.091667	0.5	0.006500
14.100000	0.5	0.006625
14.108333	0.5	0.006625
14.116667	0.5	0.006625
14.125000	0.5	0.006750
14.133333	0.5	0.006375
14.141667	0.5	0.006500
14.150000	0.5	0.006750
14.158333	0.5	0.007000
14.166667	0.5	0.007000
14.175000	0.5	0.007250
14.183333	0.5	0.007250
14.191667	0.5	0.007500
14.200000	0.5	0.007750
14.208333	0.5	0.007875
14.216667	0.5	0.008000
14.225000	0.5	0.008500
14.233333	0.5	0.008625
14.241667	0.5	0.008750
14.250000	0.5	0.008875
14.258333	0.5	0.009250
14.266667	0.5	0.009500
14.275000	0.5	0.009625
14.283333	0.5	0.010125
14.291667	0.5	0.010375
14.300000	0.5	0.010625
14.308333	0.5	0.010750
14.316667	0.5	0.011375
14.325000	0.5	0.012125
14.333333	0.5	0.012500
14.341667	0.5	0.012875
14.350000	0.5	0.013000
14.358333	0.5	0.013000
14.366667	0.5	0.013250
14.375000	0.5	0.013250
14.383333	0.5	0.013500
14.391667	0.5	0.013375
14.400000	0.5	0.014125
14.408333	0.5	0.014500
14.416667	0.5	0.014875
14.425000	0.5	0.014875
14.433333	0.5	0.014625
14.441667	0.5	0.014500
14.450000	0.5	0.014250
14.458333	0.5	0.014125
14.466667	0.5	0.014000
14.475000	0.5	0.014000
14.483333	0.5	0.014125
14.491667	0.5	0.013500
14.500000	0.5	0.013375
14.508333	0.5	0.013375
14.516667	0.5	0.013625
14.525000	0.5	0.014000
14.533333	0.5	0.013875
14.541667	0.5	0.014000
14.550000	0.5	0.013750
14.558333	0.5	0.013250
14.566667	0.5	0.012875
14.575000	0.5	0.013000
14.583333	0.5	0.013125
14.591667	0.5	0.013125
14.600000	0.5	0.012875
14.608333	0.5	0.012625
14.616667	0.5	0.012625
14.625000	0.5	0.012625
14.633333	0.5	0.012875
14.641667	0.5	0.012375
14.650000	0.5	0.012625
14.658333	0.5	0.012625
14.666667	0.5	0.012750
14.675000	0.5	0.012750
14.683333	0.5	0.012875
14.691667	0.5	0.012875
14.700000	0.5	0.012500
14.708333	0.5	0.012500
14.716667	0.5	0.012375
14.725000	0.5	0.012625
14.733333	0.5	0.012500
14.741667	0.5	0.013000
14.750000	0.5	0.013250
14.758333	0.5	0.013625
14.766667	0.5	0.013750
14.775000	0.5	0.013875
14.783333	0.5	0.014375
14.791667	0.5	0.014375
14.800000	0.5	0.014125
14.808333	0.5	0.013750
14.816667	0.5	0.013500
14.825000	0.5	0.014000
14.833333	0.5	0.014250
14.841667	0.5	0.014750
14.850000	0.5	0.014875
14.858333	0.5	0.015125
14.866667	0.5	0.015000
14.875000	0.5	0.014875
14.883333	0.5	0.015375
14.891667	0.5	0.015625
14.900000	0.5	0.016000
14.908333	0.5	0.016375
14.916667	0.5	0.016750
14.925000	0.5	0.017125
14.933333	0.5	0.017500
14.941667	0.5	0.017625
14.950000	0.5	0.017750
14.958333	0.5	0.018125
14.966667	0.5	0.018375
14.975000	0.5	0.019125
14.983333	0.5	0.019375
14.991667	0.5	0.019750
15.000000	0.5	0.019875
15.008333	0.5	0.020000
15.016667	0.5	0.020000
15.025000	0.5	0.020625
15.033333	0.5	0.021000
15.041667	0.5	0.021500
15.050000	0.5	0.021375
15.058333	0.5	0.021625
15.066667	0.5	0.021750
15.075000	0.5	0.021750
15.083333	0.5	0.022375
15.091667	0.5	0.023000
15.100000	0.5	0.023250
15.108333	0.5	0.023875
15.116667	0.5	0.024000
15.125000	0.5	0.024000
15.133333	0.5	0.024750
15.141667	0.5	0.025250
15.150000	0.5	0.025250
15.158333	0.5	0.025250
15.166667	0.5	0.025250
15.175000	0.5	0.025625
15.183333	0.5	0.025875
15.191667	0.5	0.025875
15.200000	0.5	0.026250
15.208333	0.5	0.026500
15.216667	0.5	0.026625
15.225000	0.5	0.027125
15.233333	0.5	0.027625
15.241667	0.5	0.027625
15.250000	0.5	0.027750
15.258333	0.5	0.027875
15.266667	0.5	0.028375
15.275000	0.5	0.029000
15.283333	0.5	0.028875
15.291667	0.5	0.028500
15.300000	0.5	0.028125
15.308333	0.5	0.028375
15.316667	0.5	0.028500
15.325000	0.5	0.028500
15.333333	0.5	0.028375
15.341667	0.5	0.028125
15.350000	0.5	0.028000
15.358333	0.5	0.027875
15.366667	0.5	0.027750
15.375000	0.5	0.027875
15.383333	0.5	0.028000
15.391667	0.5	0.027750
15.400000	0.5	0.028125
15.408333	0.5	0.027875
15.416667	0.5	0.027375
15.425000	0.5	0.027000
15.433333	0.5	0.027125
15.441667	0.5	0.026625
15.450000	0.5	0.026500
15.458333	0.5	0.026000
15.466667	0.5	0.025625
15.475000	0.5	0.025125
15.483333	0.5	0.025000
15.491667	0.5	0.025000
15.500000	0.5	0.024500
15.508333	0.5	0.024250
15.516667	0.5	0.023625
15.525000	0.5	0.023250
15.533333	0.5	0.022875
15.541667	0.5	0.022750
15.550000	0.5	0.022625
15.558333	0.5	0.022375
15.566667	0.5	0.022375
15.575000	0.5	0.022000
15.583333	0.5	0.021375
15.591667	0.5	0.020625
15.600000	0.5	0.020250
15.608333	0.5	0.019625
15.616667	0.5	0.019125
15.625000	0.5	0.018875
15.633333	0.5	0.018625
15.641667	0.5	0.018125
15.650000	0.5	0.017875
15.658333	0.5	0.017875
15.666667	0.5	0.017500
15.675000	0.5	0.017125
15.683333	0.5	0.016375
15.691667	0.5	0.015875
15.700000	0.5	0.015750
15.708333	0.5	0.015500
15.716667	0.5	0.015125
15.725000	0.5	0.014875
15.733333	0.5	0.014250
15.741667	0.5	0.013750
15.750000	0.5	0.013375
15.758333	0.5	0.012625
15.766667	0.5	0.012000
15.775000	0.5	0.012000
15.783333	0.5	0.012250
15.791667	0.5	0.011875
15.800000	0.5	0.011375
15.808333	0.5	0.011250
15.816667	0.5	0.011125
15.825000	0.5	0.010750
15.833333	0.5	0.010625
15.841667	0.5	0.010500
15.850000	0.5	0.010250
15.858333	0.5	0.010250
15.866667	0.5	0.010625
15.875000	0.5	0.010500
15.883333	0.5	0.010000
15.891667	0.5	0.010000
15.900000	0.5	0.009875
15.908333	0.5	0.009750
15.916667	0.5	0.009625
15.925000	0.5	0.009750
15.933333	0.5	0.010000
15.941667	0.5	0.010000
15.950000	0.5	0.010250
15.958333	0.5	0.010500
15.966667	0.5	0.010625
15.975000	0.5	0.010125
15.983333	0.5	0.009875
15.991667	0.5	0.009750
16.000000	0.5	0.009750
16.008333	0.5	0.009500
16.016667	0.5	0.009375
16.025000	0.5	0.009375
16.033333	0.5	0.009250
16.041667	0.5	0.009125
16.050000	0.5	0.009250
16.058333	0.5	0.009500
16.066667	0.5	0.009625
16.075000	0.5	0.009250
16.083333	0.5	0.009125
16.091667	0.5	0.008875
16.100000	0.5	0.008625
16.108333	0.5	0.008500
16.116667	0.5	0.008125
16.125000	0.5	0.008250
16.133333	0.5	0.008375
16.141667	0.5	0.008500
16.150000	0.5	0.008125
16.158333	0.5	0.008000
16.166667	0.5	0.007875
16.175000	0.5	0.007375
16.183333	0.5	0.007375
16.191667	0.5	0.007375
16.200000	0.5	0.007125
16.208333	0.5	0.006750
16.216667	0.5	0.007125
16.225000	0.5	0.007375
16.233333	0.5	0.007125
16.241667	0.5	0.007000
16.250000	0.5	0.007000
16.258333	0.5	0.007250
16.266667	0.5	0.007625
16.275000	0.5	0.007000
16.283333	0.5	0.007000
16.291667	0.5	0.007500
16.300000	0.5	0.007250
16.308333	0.5	0.007500
16.316667	0.5	0.007625
16.325000	0.5	0.007875
16.333333	0.5	0.008000
16.341667	0.5	0.007750
16.350000	0.5	0.007750
16.358333	0.5	0.007625
16.366667	0.5	0.007625
16.375000	0.5	0.007625
16.383333	0.5	0.007500
16.391667	0.5	0.007500
16.400000	0.5	0.007500
16.408333	0.5	0.007500
16.416667	0.5	0.007625
16.425000	0.5	0.007250
16.433333	0.5	0.007125
16.441667	0.5	0.007250
16.450000	0.5	0.007375
16.458333	0.5	0.007500
16.466667	0.5	0.007750
16.475000	0.5	0.007375
16.483333	0.5	0.007625
16.491667	0.5	0.007375
16.500000	0.5	0.007125
16.508333	0.5	0.007625
16.516667	0.5	0.007750
16.525000	0.5	0.007750
16.533333	0.5	0.007875
16.541667	0.5	0.008500
16.550000	0.5	0.008625
16.558333	0.5	0.008750
16.566667	0.5	0.008875
16.575000	0.5	0.008750
16.583333	0.5	0.008625
16.591667	0.5	0.008625
16.600000	0.5	0.008875
16.608333	0.5	0.009625
16.616667	0.5	0.010125
16.625000	0.5	0.010125
16.633333	0.5	0.010375
16.641667	0.5	0.010750
16.650000	0.5	0.011000
16.658333	0.5	0.011125
16.666667	0.5	0.011500
16.675000	0.5	0.011750
16.683333	0.5	0.011875
16.691667	0.5	0.011875
16.700000	0.5	0.012250
16.708333	0.5	0.012875
16.716667	0.5	0.013625
16.725000	0.5	0.013875
16.733333	0.5	0.014250
16.741667	0.5	0.014750
16.750000	0.5	0.015125
16.758333	0.5	0.015875
16.766667	0.5	0.016625
16.775000	0.5	0.017125
16.783333	0.5	0.018000
16.791667	0.5	0.018500
16.800000	0.5	0.019125
16.808333	0.5	0.019750
16.816667	0.5	0.020250
16.825000	0.5	0.021000
16.833333	0.5	0.021500
16.841667	0.5	0.022250
16.850000	0.5	0.022875
16.858333	0.5	0.023875
16.866667	0.5	0.024375
16.875000	0.5	0.024875
16.883333	0.5	0.025625
16.891667	0.5	0.026125
16.900000	0.5	0.026125
16.908333	0.5	0.026750
16.916667	0.5	0.027375
16.925000	0.5	0.027750
16.933333	0.5	0.028250
16.941667	0.5	0.028625
16.950000	0.5	0.028875
16.958333	0.5	0.029375
16.966667	0.5	0.029500
16.975000	0.5	0.029250
16.983333	0.5	0.029250
16.991667	0.5	0.029250
17.000000	0.5	0.029375
17.008333	0.5	0.029250
17.016667	0.5	0.028875
17.025000	0.5	0.028750
17.033333	0.5	0.028125
17.041667	0.5	0.027375
17.050000	0.5	0.026375
17.058333	0.5	0.025750
17.066667	0.5	0.024500
17.075000	0.5	0.023500
17.083333	0.5	0.022250
17.091667	0.5	0.020750
17.100000	0.5	0.019250
17.108333	0.5	0.017375
17.116667	0.5	0.015250
17.125000	0.5	0.013125
17.133333	0.5	0.010875
17.141667	0.5	0.008500
17.150000	0.5	0.005875
17.158333	0.5	0.002750
17.166667	0.5	-0.000500
17.175000	0.5	-0.003750
17.183333	0.5	-0.007375
17.191667	0.5	-0.011125
17.200000	0.5	-0.014625
17.208333	0.5	-0.018375
17.216667	0.5	-0.023125
17.225000	0.5	-0.028000
17.233333	0.5	-0.032625
17.241667	0.5	-0.036875
17.250000	0.5	-0.041750
17.258333	0.5	-0.046375
17.266667	0.5	-0.050625
17.275000	0.5	-0.054875
17.283333	0.5	-0.059000
17.291667	0.5	-0.063125
17.300000	0.5	-0.066125
17.308333	0.5	-0.069250
17.316667	0.5	-0.072125
17.325000	0.5	-0.074750
17.333333	0.5	-0.077125
17.341667	0.5	-0.078750
17.350000	0.5	-0.080000
17.358333	0.5	-0.080750
17.366667	0.5	-0.080625
17.375000	0.5	-0.080250
17.383333	0.5	-0.079375
17.391667	0.5	-0.078250
17.400000	0.5	-0.077000
17.408333	0.5	-0.075250
17.416667	0.5	-0.073125
17.425000	0.5	-0.070625
17.433333	0.5	-0.067750
17.441667	0.5	-0.064500
17.450000	0.5	-0.061250
17.458333	0.5	-0.058000
17.466667	0.5	-0.054625
17.475000	0.5	-0.051500
17.483333	0.5	-0.047625
17.491667	0.5	-0.044375
17.500000	0.5	-0.040875
17.508333	0.5	-0.037125
17.516667	0.5	-0.033875
17.525000	0.5	-0.031250
17.533333	0.5	-0.028625
17.541667	0.5	-0.025625
17.550000	0.5	-0.023125
17.558333	0.5	-0.020750
17.566667	0.5	-0.018625
17.575000	0.5	-0.016625
17.583333	0.5	-0.014875
17.591667	0.5	-0.012750
17.600000	0.5	-0.011250
17.608333	0.5	-0.009875
17.616667	0.5	-0.008625
17.625000	0.5	-0.007500
17.633333	0.5	-0.006125
17.641667	0.5	-0.005375
17.650000	0.5	-0.004500
17.658333	0.5	-0.004000
17.666667	0.5	-0.003250
17.675000	0.5	-0.002250
17.683333	0.5	-0.001750
17.691667	0.5	-0.001375
17.700000	0.5	-0.001250
17.708333	0.5	-0.000500
17.716667	0.5	0.000000
17.725000	0.5	0.000375
17.733333	0.5	0.001125
17.741667	0.5	0.001625
17.750000	0.5	0.001875
17.758333	0.5	0.002250
17.766667	0.5	0.002250
17.775000	0.5	0.002250
17.783333	0.5	0.002500
17.791667	0.5	0.002625
17.800000	0.5	0.002625
17.808333	0.5	0.002625
17.816667	0.5	0.002625
17.825000	0.5	0.002875
17.833333	0.5	0.002875
17.841667	0.5	0.003500
17.850000	0.5	0.003625
17.858333	0.5	0.003750
17.866667	0.5	0.003625
17.875000	0.5	0.003875
17.883333	0.5	0.003875
17.891667	0.5	0.004125
17.900000	0.5	0.004375
17.908333	0.5	0.004375
17.916667	0.5	0.004375
17.925000	0.5	0.004375
17.933333	0.5	0.004500
17.941667	0.5	0.004250
17.950000	0.5	0.004375
17.958333	0.5	0.004625
17.966667	0.5	0.004750
17.975000	0.5	0.004875
17.983333	0.5	0.005250
17.991667	0.5	0.005625
18.000000	0.5	0.005875
18.008333	0.5	0.005625
18.016667	0.5	0.005875
18.025000	0.5	0.006000
18.033333	0.5	0.005875
18.041667	0.5	0.006000
18.050000	0.5	0.006000
18.058333	0.5	0.005875
18.066667	0.5	0.006250
18.075000	0.5	0.006375
18.083333	0.5	0.006500
18.091667	0.5	0.006375
18.100000	0.5	0.006000
18.108333	0.5	0.006125
18.116667	0.5	0.006250
18.125000	0.5	0.005875
18.133333	0.5	0.005625
18.141667	0.5	0.005750
18.150000	0.5	0.005500
18.158333	0.5	0.005250
18.166667	0.5	0.005125
18.175000	0.5	0.004625
18.183333	0.5	0.004125
18.191667	0.5	0.003625
18.200000	0.5	0.003250
18.208333	0.5	0.002875
18.216667	0.5	0.002250
18.225000	0.5	0.001250
18.233333	0.5	0.000250
18.241667	0.5	-0.000750
18.250000	0.5	-0.002250
18.258333	0.5	-0.002875
18.266667	0.5	-0.003875
18.275000	0.5	-0.005250
18.283333	0.5	-0.006625
18.291667	0.5	-0.008000
18.300000	0.5	-0.009500
18.308333	0.5	-0.010750
18.316667	0.5	-0.012125
18.325000	0.5	-0.013500
18.333333	0.5	-0.015125
18.341667	0.5	-0.016625
18.350000	0.5	-0.018000
18.358333	0.5	-0.019000
18.366667	0.5	-0.019875
18.375000	0.5	-0.021000
18.383333	0.5	-0.021750
18.391667	0.5	-0.022875
18.400000	0.5	-0.023250
18.408333	0.5	-0.023875
18.416667	0.5	-0.024875
18.425000	0.5	-0.025250
18.433333	0.5	-0.025500
18.441667	0.5	-0.025500
18.450000	0.5	-0.025000
18.458333	0.5	-0.024750
18.466667	0.5	-0.024500
18.475000	0.5	-0.024000
18.483333	0.5	-0.023500
18.491667	0.5	-0.022750
18.500000	0.5	-0.021625
18.508333	0.5	-0.021500
18.516667	0.5	-0.020625
18.525000	0.5	-0.019625
18.533333	0.5	-0.018375
18.541667	0.5	-0.017375
18.550000	0.5	-0.016125
18.558333	0.5	-0.014750
18.566667	0.5	-0.013375
18.575000	0.5	-0.012625
18.583333	0.5	-0.011500
18.591667	0.5	-0.010375
18.600000	0.5	-0.009125
18.608333	0.5	-0.008375
18.616667	0.5	-0.007750
18.625000	0.5	-0.007375
18.633333	0.5	-0.007125
18.641667	0.5	-0.006500
18.650000	0.5	-0.006250
18.658333	0.5	-0.006125
18.666667	0.5	-0.005875
18.675000	0.5	-0.005500
18.683333	0.5	-0.005500
18.691667	0.5	-0.005125
18.700000	0.5	-0.004500
18.708333	0.5	-0.004500
18.716667	0.5	-0.004750
18.725000	0.5	-0.004875
18.733333	0.5	-0.005375
18.741667	0.5	-0.005375
18.750000	0.5	-0.005750
18.758333	0.5	-0.005750
18.766667	0.5	-0.005750
18.775000	0.5	-0.005500
18.783333	0.5	-0.005625
18.791667	0.5	-0.006000
18.800000	0.5	-0.006125
18.808333	0.5	-0.006625
18.816667	0.5	-0.007250
18.825000	0.5	-0.007625
18.833333	0.5	-0.007750
18.841667	0.5	-0.008000
18.850000	0.5	-0.008125
18.858333	0.5	-0.007875
18.866667	0.5	-0.007875
18.875000	0.5	-0.008375
18.883333	0.5	-0.008625
18.891667	0.5	-0.009000
18.900000	0.5	-0.009625
18.908333	0.5	-0.010125
18.916667	0.5	-0.010250
18.925000	0.5	-0.010250
18.933333	0.5	-0.010375
18.941667	0.5	-0.010750
18.950000	0.5	-0.011125
18.958333	0.5	-0.011500
18.966667	0.5	-0.011500
18.975000	0.5	-0.012125
18.983333	0.5	-0.012250
18.991667	0.5	-0.012250
19.000000	0.5	-0.012000
19.008333	0.5	-0.012500
19.016667	0.5	-0.013375
19.025000	0.5	-0.013625
19.033333	0.5	-0.014000
19.041667	0.5	-0.014250
19.050000	0.5	-0.014625
19.058333	0.5	-0.015125
19.066667	0.5	-0.015000
19.075000	0.5	-0.015750
19.083333	0.5	-0.016500
19.091667	0.5	-0.016750
19.100000	0.5	-0.016875
19.108333	0.5	-0.017000
19.116667	0.5	-0.017500
19.125000	0.5	-0.017875
19.133333	0.5	-0.017875
19.141667	0.5	-0.018250
19.150000	0.5	-0.018750
19.158333	0.5	-0.019250
19.166667	0.5	-0.019625
19.175000	0.5	-0.020125
19.183333	0.5	-0.020500
19.191667	0.5	-0.020875
19.200000	0.5	-0.021500
19.208333	0.5	-0.021875
19.216667	0.5	-0.022625
19.225000	0.5	-0.023250
19.233333	0.5	-0.023625
19.241667	0.5	-0.024375
19.250000	0.5	-0.024750
19.258333	0.5	-0.025500
19.266667	0.5	-0.025625
19.275000	0.5	-0.025750
19.283333	0.5	-0.025875
19.291667	0.5	-0.026375
19.300000	0.5	-0.026375
19.308333	0.5	-0.026750
19.316667	0.5	-0.027000
19.325000	0.5	-0.027375
19.333333	0.5	-0.028000
19.341667	0.5	-0.028250
19.350000	0.5	-0.028500
19.358333	0.5	-0.028750
19.366667	0.5	-0.028625
19.375000	0.5	-0.028375
19.383333	0.5	-0.028875
19.391667	0.5	-0.028875
19.400000	0.5	-0.029125
19.408333	0.5	-0.029250
19.416667	0.5	-0.029500
19.425000	0.5	-0.030125
19.433333	0.5	-0.030500
19.441667	0.5	-0.030250
19.450000	0.5	-0.030000
19.458333	0.5	-0.030000
19.466667	0.5	-0.029875
19.475000	0.5	-0.030000
19.483333	0.5	-0.029750
19.491667	0.5	-0.030000
19.500000	0.5	-0.030375
19.508333	0.5	-0.030625
19.516667	0.5	-0.030500
19.525000	0.5	-0.030625
19.533333	0.5	-0.030375
19.541667	0.5	-0.030625
19.550000	0.5	-0.030375
19.558333	0.5	-0.030750
19.566667	0.5	-0.030750
19.575000	0.5	-0.030500
19.583333	0.5	-0.030875
19.591667	0.5	-0.030875
19.600000	0.5	-0.030250
19.608333	0.5	-0.029750
19.616667	0.5	-0.029625
19.625000	0.5	-0.029375
19.633333	0.5	-0.028875
19.641667	0.5	-0.028750
19.650000	0.5	-0.028375
19.658333	0.5	-0.028125
19.666667	0.5	-0.028250
19.675000	0.5	-0.028000
19.683333	0.5	-0.027875
19.691667	0.5	-0.027500
19.700000	0.5	-0.026875
19.708333	0.5	-0.026625
19.716667	0.5	-0.026375
19.725000	0.5	-0.026250
19.733333	0.5	-0.026000
19.741667	0.5	-0.025875
19.750000	0.5	-0.026375
19.758333	0.5	-0.026000
19.766667	0.5	-0.026000
19.775000	0.5	-0.026000
19.783333	0.5	-0.026125
19.791667	0.5	-0.025875
19.800000	0.5	-0.025625
19.808333	0.5	-0.025250
19.816667	0.5	-0.025125
19.825000	0.5	-0.024875
19.833333	0.5	-0.024625
19.841667	0.5	-0.024500
19.850000	0.5	-0.024750
19.858333	0.5	-0.024625
19.866667	0.5	-0.024375
19.875000	0.5	-0.024250
19.883333	0.5	-0.024250
19.891667	0.5	-0.024125
19.900000	0.5	-0.024000
19.908333	0.5	-0.024125
19.916667	0.5	-0.023750
19.925000	0.5	-0.023625
19.933333	0.5	-0.023375
19.941667	0.5	-0.023125
19.950000	0.5	-0.022875
19.958333	0.5	-0.022750
19.966667	0.5	-0.022625
19.975000	0.5	-0.022250
19.983333	0.5	-0.022000
19.991667	0.5	-0.021875
20.000000	0.5	-0.021500
20.008333	0.5	-0.021375
20.016667	0.5	-0.021500
20.025000	0.5	-0.021750
20.033333	0.5	-0.021750
20.041667	0.5	-0.021500
20.050000	0.5	-0.021375
20.058333	0.5	-0.021500
20.066667	0.5	-0.021625
20.075000	0.5	-0.021500
20.083333	0.5	-0.021625
20.091667	0.5	-0.021500
20.100000	0.5	-0.021750
20.108333	0.5	-0.022000
20.116667	0.5	-0.022375
20.125000	0.5	-0.022500
20.133333	0.5	-0.022625
20.141667	0.5	-0.022750
20.150000	0.5	-0.022625
20.158333	0.5	-0.022875
20.166667	0.5	-0.023250
20.175000	0.5	-0.023375
20.183333	0.5	-0.023375
20.191667	0.5	-0.024000
20.200000	0.5	-0.024125
20.208333	0.5	-0.024750
20.216667	0.5	-0.025125
20.225000	0.5	-0.025375
20.233333	0.5	-0.025750
20.241667	0.5	-0.025875
20.250000	0.5	-0.026375
20.258333	0.5	-0.026250
20.266667	0.5	-0.026250
20.275000	0.5	-0.026625
20.283333	0.5	-0.027000
20.291667	0.5	-0.027125
20.300000	0.5	-0.027250
20.308333	0.5	-0.027625
20.316667	0.5	-0.027625
20.325000	0.5	-0.027500
20.333333	0.5	-0.027750
20.341667	0.5	-0.028250
20.350000	0.5	-0.028000
20.358333	0.5	-0.027750
20.366667	0.5	-0.027625
20.375000	0.5	-0.027375
20.383333	0.5	-0.027500
20.391667	0.5	-0.027250
20.400000	0.5	-0.027000
20.408333	0.5	-0.027125
20.416667	0.5	-0.027250
20.425000	0.5	-0.026750
20.433333	0.5	-0.026250
20.441667	0.5	-0.025750
20.450000	0.5	-0.025375
20.458333	0.5	-0.025000
20.466667	0.5	-0.024500
20.475000	0.5	-0.024125
20.483333	0.5	-0.023500
20.491667	0.5	-0.023000
20.500000	0.5	-0.022500
20.508333	0.5	-0.022125
20.516667	0.5	-0.021750
20.525000	0.5	-0.021125
20.533333	0.5	-0.020375
20.541667	0.5	-0.019625
20.550000	0.5	-0.019125
20.558333	0.5	-0.018375
20.566667	0.5	-0.017250
20.575000	0.5	-0.016625
20.583333	0.5	-0.016250
20.591667	0.5	-0.015500
20.600000	0.5	-0.014750
20.608333	0.5	-0.014250
20.616667	0.5	-0.013875
20.625000	0.5	-0.013375
20.633333	0.5	-0.013125
20.641667	0.5	-0.013000
20.650000	0.5	-0.012625
20.658333	0.5	-0.012250
20.666667	0.5	-0.012125
20.675000	0.5	-0.012000
20.683333	0.5	-0.011375
20.691667	0.5	-0.011125
20.700000	0.5	-0.010875
20.708333	0.5	-0.010875
20.716667	0.5	-0.011000
20.725000	0.5	-0.010500
20.733333	0.5	-0.010500
20.741667	0.5	-0.010625
20.750000	0.5	-0.010375
20.758333	0.5	-0.010125
20.766667	0.5	-0.010000
20.775000	0.5	-0.010125
20.783333	0.5	-0.010250
20.791667	0.5	-0.010375
20.800000	0.5	-0.010750
20.808333	0.5	-0.011250
20.816667	0.5	-0.011500
20.825000	0.5	-0.011875
20.833333	0.5	-0.012250
20.841667	0.5	-0.012750
20.850000	0.5	-0.012750
20.858333	0.5	-0.012625
20.866667	0.5	-0.013125
20.875000	0.5	-0.013875
20.883333	0.5	-0.014250
20.891667	0.5	-0.014125
20.900000	0.5	-0.014250
20.908333	0.5	-0.014625
20.916667	0.5	-0.014875
20.925000	0.5	-0.015250
20.933333	0.5	-0.015375
20.941667	0.5	-0.015500
20.950000	0.5	-0.015500
20.958333	0.5	-0.015750
20.966667	0.5	-0.015875
20.975000	0.5	-0.016250
20.983333	0.5	-0.016500
20.991667	0.5	-0.016875
21.000000	0.5	-0.017250
21.008333	0.5	-0.017125
21.016667	0.5	-0.017375
21.025000	0.5	-0.017875
21.033333	0.5	-0.017875
21.041667	0.5	-0.018125
21.050000	0.5	-0.018500
21.058333	0.5	-0.018875
21.066667	0.5	-0.018875
21.075000	0.5	-0.019625
21.083333	0.5	-0.019625
21.091667	0.5	-0.019500
21.100000	0.5	-0.019750
21.108333	0.5	-0.019875
21.116667	0.5	-0.019875
21.125000	0.5	-0.020000
21.133333	0.5	-0.020000
21.141667	0.5	-0.020500
21.150000	0.5	-0.020875
21.158333	0.5	-0.020875
21.166667	0.5	-0.020625
21.175000	0.5	-0.020375
21.183333	0.5	-0.020375
21.191667	0.5	-0.020125
21.200000	0.5	-0.020250
21.208333	0.5	-0.019625
21.216667	0.5	-0.019375
21.225000	0.5	-0.019625
21.233333	0.5	-0.019625
21.241667	0.5	-0.019375
21.250000	0.5	-0.019250
21.258333	0.5	-0.019250
21.266667	0.5	-0.019250
21.275000	0.5	-0.019000
21.283333	0.5	-0.018500
21.291667	0.5	-0.018250
21.300000	0.5	-0.017750
21.308333	0.5	-0.017375
21.316667	0.5	-0.016750
21.325000	0.5	-0.016625
21.333333	0.5	-0.015875
21.341667	0.5	-0.015500
21.350000	0.5	-0.015250
21.358333	0.5	-0.015250
21.366667	0.5	-0.014625
21.375000	0.5	-0.014000
21.383333	0.5	-0.013250
21.391667	0.5	-0.013000
21.400000	0.5	-0.012250
21.408333	0.5	-0.012125
21.416667	0.5	-0.011375
21.425000	0.5	-0.011375
21.433333	0.5	-0.011125
21.441667	0.5	-0.010250
21.450000	0.5	-0.009625
21.458333	0.5	-0.009000
21.466667	0.5	-0.008500
21.475000	0.5	-0.008125
21.483333	0.5	-0.008125
21.491667	0.5	-0.007500
21.500000	0.5	-0.007125
21.508333	0.5	-0.006625
21.516667	0.5	-0.005875
21.525000	0.5	-0.005625
21.533333	0.5	-0.004750
21.541667	0.5	-0.004500
21.550000	0.5	-0.003625
21.558333	0.5	-0.003375
21.566667	0.5	-0.003625
21.575000	0.5	-0.003125
21.583333	0.5	-0.002750
21.591667	0.5	-0.002625
21.600000	0.5	-0.002625
21.608333	0.5	-0.002500
21.616667	0.5	-0.001875
21.625000	0.5	-0.001875
21.633333	0.5	-0.001750
21.641667	0.5	-0.001250
21.650000	0.5	-0.001250
21.658333	0.5	-0.001125
21.666667	0.5	-0.001000
21.675000	0.5	-0.000750
21.683333	0.5	-0.000625
21.691667	0.5	-0.000625
21.700000	0.5	-0.000250
21.708333	0.5	-0.000125
21.716667	0.5	-0.000125
21.725000	0.5	0.000375
21.733333	0.5	0.000625
21.741667	0.5	0.000750
21.750000	0.5	0.001000
21.758333	0.5	0.001000
21.766667	0.5	0.001125
21.775000	0.5	0.001000
21.783333	0.5	0.001375
21.791667	0.5	0.001500
21.800000	0.5	0.002000
21.808333	0.5	0.002375
21.816667	0.5	0.002375
21.825000	0.5	0.002500
21.833333	0.5	0.002250
21.841667	0.5	0.002125
21.850000	0.5	0.001875
21.858333	0.5	0.001375
21.866667	0.5	0.001750
21.875000	0.5	0.001125
21.883333	0.5	0.000875
21.891667	0.5	0.001000
21.900000	0.5	0.001000
21.908333	0.5	0.001250
21.916667	0.5	0.001250
21.925000	0.5	0.001125
21.933333	0.5	0.001000
21.941667	0.5	0.001250
21.950000	0.5	0.000875
21.958333	0.5	0.001125
21.966667	0.5	0.001250
21.975000	0.5	0.000750
21.983333	0.5	0.000750
21.991667	0.5	0.000375
22.000000	0.5	0.000125
22.008333	0.5	-0.000125
22.016667	0.5	-0.000625
22.025000	0.5	-0.001000
22.033333	0.5	-0.001375
22.041667	0.5	-0.001750
22.050000	0.5	-0.002125
22.058333	0.5	-0.002500
22.066667	0.5	-0.003125
22.075000	0.5	-0.003375
22.083333	0.5	-0.003625
22.091667	0.5	-0.003875
22.100000	0.5	-0.004250
22.108333	0.5	-0.004750
22.116667	0.5	-0.005250
22.125000	0.5	-0.005500
22.133333	0.5	-0.005500
22.141667	0.5	-0.005750
22.150000	0.5	-0.005750
22.158333	0.5	-0.005875
22.166667	0.5	-0.006250
22.175000	0.5	-0.006250
22.183333	0.5	-0.006500
22.191667	0.5	-0.006625
22.200000	0.5	-0.006500
22.208333	0.5	-0.006000
22.216667	0.5	-0.006000
22.225000	0.5	-0.005875
22.233333	0.5	-0.005875
22.241667	0.5	-0.005875
22.250000	0.5	-0.005875
22.258333	0.5	-0.005500
22.266667	0.5	-0.005250
22.275000	0.5	-0.004750
22.283333	0.5	-0.004125
22.291667	0.5	-0.003875
22.300000	0.5	-0.003500
22.308333	0.5	-0.002875
22.316667	0.5	-0.002625
22.325000	0.5	-0.002125
22.333333	0.5	-0.001750
22.341667	0.5	-0.001500
22.350000	0.5	-0.001250
22.358333	0.5	-0.000625
22.366667	0.5	-0.000375
22.375000	0.5	-0.000125
22.383333	0.5	0.000250
22.391667	0.5	0.000250
22.400000	0.5	0.000500
22.408333	0.5	0.000750
22.416667	0.5	0.001375
22.425000	0.5	0.002375
22.433333	0.5	0.002875
22.441667	0.5	0.003125
22.450000	0.5	0.003500
22.458333	0.5	0.004000
22.466667	0.5	0.004125
22.475000	0.5	0.003625
22.483333	0.5	0.003625
22.491667	0.5	0.003375
22.500000	0.5	0.004125
22.508333	0.5	0.004750
22.516667	0.5	0.004750
22.525000	0.5	0.004375
22.533333	0.5	0.004500
22.541667	0.5	0.004750
22.550000	0.5	0.004625
22.558333	0.5	0.004625
22.566667	0.5	0.004625
22.575000	0.5	0.004500
22.583333	0.5	0.004375
22.591667	0.5	0.003875
22.600000	0.5	0.003625
22.608333	0.5	0.003500
22.616667	0.5	0.003500
22.625000	0.5	0.003375
22.633333	0.5	0.003500
22.641667	0.5	0.003500
22.650000	0.5	0.002875
22.658333	0.5	0.002500
22.666667	0.5	0.002500
22.675000	0.5	0.002750
22.683333	0.5	0.003250
22.691667	0.5	0.003250
22.700000	0.5	0.003250
22.708333	0.5	0.003625
22.716667	0.5	0.003625
22.725000	0.5	0.003625
22.733333	0.5	0.003625
22.741667	0.5	0.003875
22.750000	0.5	0.003875
22.758333	0.5	0.004500
22.766667	0.5	0.004625
22.775000	0.5	0.005000
22.783333	0.5	0.005000
22.791667	0.5	0.005125
22.800000	0.5	0.005000
22.808333	0.5	0.005375
22.816667	0.5	0.005625
22.825000	0.5	0.006000
22.833333	0.5	0.006500
22.841667	0.5	0.006500
22.850000	0.5	0.006625
22.858333	0.5	0.006875
22.866667	0.5	0.006875
22.875000	0.5	0.006875
22.883333	0.5	0.007250
22.891667	0.5	0.007625
22.900000	0.5	0.007625
22.908333	0.5	0.007750
22.916667	0.5	0.008375
22.925000	0.5	0.008000
22.933333	0.5	0.008125
22.941667	0.5	0.007875
22.950000	0.5	0.008125
22.958333	0.5	0.008125
22.966667	0.5	0.007875
22.975000	0.5	0.007750
22.983333	0.5	0.007875
22.991667	0.5	0.007750
23.000000	0.5	0.007125
23.008333	0.5	0.006625
23.016667	0.5	0.006125
23.025000	0.5	0.005875
23.033333	0.5	0.005625
23.041667	0.5	0.005250
23.050000	0.5	0.004750
23.058333	0.5	0.004250
23.066667	0.5	0.003625
23.075000	0.5	0.003375
23.083333	0.5	0.002875
23.091667	0.5	0.002375
23.100000	0.5	0.001750
23.108333	0.5	0.001000
23.116667	0.5	0.000750
23.125000	0.5	0.000125
23.133333	0.5	-0.000500
23.141667	0.5	-0.001000
23.150000	0.5	-0.001750
23.158333	0.5	-0.002375
23.166667	0.5	-0.002875
23.175000	0.5	-0.003125
23.183333	0.5	-0.003625
23.191667	0.5	-0.003750
23.200000	0.5	-0.003750
23.208333	0.5	-0.003750
23.216667	0.5	-0.004250
23.225000	0.5	-0.004750
23.233333	0.5	-0.005000
23.241667	0.5	-0.005000
23.250000	0.5	-0.005000
23.258333	0.5	-0.005250
23.266667	0.5	-0.005500
23.275000	0.5	-0.005500
23.283333	0.5	-0.005500
23.291667	0.5	-0.005625
23.300000	0.5	-0.005875
23.308333	0.5	-0.005625
23.316667	0.5	-0.005625
23.325000	0.5	-0.005250
23.333333	0.5	-0.005125
23.341667	0.5	-0.004875
23.350000	0.5	-0.005000
23.358333	0.5	-0.004625
23.366667	0.5	-0.004750
23.375000	0.5	-0.004750
23.383333	0.5	-0.004750
23.391667	0.5	-0.004625
23.400000	0.5	-0.004125
23.408333	0.5	-0.003875
23.416667	0.5	-0.003375
23.425000	0.5	-0.003500
23.433333	0.5	-0.003250
23.441667	0.5	-0.003000
23.450000	0.5	-0.002750
23.458333	0.5	-0.002625
23.466667	0.5	-0.002250
23.475000	0.5	-0.002125
23.483333	0.5	-0.001750
23.491667	0.5	-0.001250
23.500000	0.5	-0.000750
23.508333	0.5	-0.000250
23.516667	0.5	-0.000375
23.525000	0.5	-0.000625
23.533333	0.5	-0.000500
23.541667	0.5	-0.000375
23.550000	0.5	-0.000250
23.558333	0.5	-0.000375
23.566667	0.5	0.000000
23.575000	0.5	-0.000500
23.583333	0.5	0.000000
23.591667	0.5	0.000000
23.600000	0.5	0.000125
23.608333	0.5	0.000125
23.616667	0.5	0.000375
23.625000	0.5	0.000625
23.633333	0.5	0.001000
23.641667	0.5	0.001625
23.650000	0.5	0.002125
23.658333	0.5	0.001750
23.666667	0.5	0.001750
23.675000	0.5	0.001750
23.683333	0.5	0.001875
23.691667	0.5	0.002250
23.700000	0.5	0.002125
23.708333	0.5	0.002375
23.716667	0.5	0.002125
23.725000	0.5	0.002125
23.733333	0.5	0.002125
23.741667	0.5	0.002000
23.750000	0.5	0.002500
23.758333	0.5	0.003250
23.766667	0.5	0.003250
23.775000	0.5	0.003625
23.783333	0.5	0.004375
23.791667	0.5	0.004625
23.800000	0.5	0.004875
23.808333	0.5	0.005375
23.816667	0.5	0.006375
23.825000	0.5	0.007250
23.833333	0.5	0.007875
23.841667	0.5	0.008375
23.850000	0.5	0.008625
23.858333	0.5	0.009125
23.866667	0.5	0.009875
23.875000	0.5	0.010250
23.883333	0.5	0.011125
23.891667	0.5	0.011125
23.900000	0.5	0.011500
23.908333	0.5	0.012250
23.916667	0.5	0.012625
23.925000	0.5	0.013375
23.933333	0.5	0.014125
23.941667	0.5	0.014625
23.950000	0.5	0.015000
23.958333	0.5	0.015625
23.966667	0.5	0.016625
23.975000	0.5	0.016875
23.983333	0.5	0.017375
23.991667	0.5	0.017500
24.000000	0.5	0.017500
24.008333	0.5	0.017875
24.016667	0.5	0.018250
24.025000	0.5	0.018875
24.033333	0.5	0.019125
24.041667	0.5	0.019750
24.050000	0.5	0.019875
24.058333	0.5	0.020250
24.066667	0.5	0.020250
24.075000	0.5	0.020625
24.083333	0.5	0.021000
24.091667	0.5	0.021375
24.100000	0.5	0.021250
24.108333	0.5	0.021250
24.116667	0.5	0.021250
24.125000	0.5	0.020750
24.133333	0.5	0.020375
24.141667	0.5	0.020125
24.150000	0.5	0.020125
24.158333	0.5	0.020375
24.166667	0.5	0.020125
24.175000	0.5	0.019750
24.183333	0.5	0.019500
24.191667	0.5	0.019375
24.200000	0.5	0.019250
24.208333	0.5	0.019000
24.216667	0.5	0.018875
24.225000	0.5	0.018000
24.233333	0.5	0.017500
24.241667	0.5	0.017000
24.250000	0.5	0.016875
24.258333	0.5	0.016125
24.266667	0.5	0.015375
24.275000	0.5	0.014750
24.283333	0.5	0.014375
24.291667	0.5	0.013500
24.300000	0.5	0.013000
24.308333	0.5	0.012500
24.316667	0.5	0.012000
24.325000	0.5	0.011375
24.333333	0.5	0.011125
24.341667	0.5	0.010875
24.350000	0.5	0.010125
24.358333	0.5	0.010000
24.366667	0.5	0.010000
24.375000	0.5	0.009500
24.383333	0.5	0.008875
24.391667	0.5	0.008750
24.400000	0.5	0.008125
24.408333	0.5	0.008000
24.416667	0.5	0.007750
24.425000	0.5	0.007750
24.433333	0.5	0.007250
24.441667	0.5	0.007000
24.450000	0.5	0.006750
24.458333	0.5	0.006750
24.466667	0.5	0.006500
24.475000	0.5	0.006375
24.483333	0.5	0.006500
24.491667	0.5	0.006750
24.500000	0.5	0.006375
24.508333	0.5	0.006000
24.516667	0.5	0.005875
24.525000	0.5	0.005750
24.533333	0.5	0.005875
24.541667	0.5	0.005875
24.550000	0.5	0.006250
24.558333	0.5	0.006625
24.566667	0.5	0.006875
24.575000	0.5	0.007000
24.583333	0.5	0.007250
24.591667	0.5	0.007125
24.600000	0.5	0.007125
24.608333	0.5	0.007500
24.616667	0.5	0.007250
24.625000	0.5	0.007000
24.633333	0.5	0.006875
24.641667	0.5	0.006625
24.650000	0.5	0.006375
24.658333	0.5	0.006625
24.666667	0.5	0.007000
24.675000	0.5	0.007125
24.683333	0.5	0.006875
24.691667	0.5	0.006750
24.700000	0.5	0.006625
24.708333	0.5	0.006375
24.716667	0.5	0.006375
24.725000	0.5	0.006750
24.733333	0.5	0.006500
24.741667	0.5	0.006500
24.750000	0.5	0.006375
24.758333	0.5	0.006625
24.766667	0.5	0.006750
24.775000	0.5	0.006375
24.783333	0.5	0.006000
24.791667	0.5	0.005625
24.800000	0.5	0.005375
24.808333	0.5	0.005250
24.816667	0.5	0.005000
24.825000	0.5	0.005000
24.833333	0.5	0.005000
24.841667	0.5	0.004625
24.850000	0.5	0.004625
24.858333	0.5	0.004750
24.866667	0.5	0.005000
24.875000	0.5	0.005250
24.883333	0.5	0.005750
24.891667	0.5	0.005500
24.900000	0.5	0.006000
24.908333	0.5	0.006250
24.916667	0.5	0.006500
24.925000	0.5	0.006500
24.933333	0.5	0.006750
24.941667	0.5	0.006875
24.950000	0.5	0.007000
24.958333	0.5	0.006875
24.966667	0.5	0.006875
24.975000	0.5	0.007250
24.983333	0.5	0.007375
24.991667	0.5	0.007250
25.000000	0.5	0.007125
