# Supplementary material for: Dynamic character displacement among a pair of bacterial phyllosphere commensals in situ
Source: Nat Commun. 2022 May 20;13:2836. doi: 10.1038/s41467-022-30469-3 (PMC9123166; doi:10.1038/s41467-022-30469-3)
Supplement: Supplementary file 11 — Source Data [file 41467_2022_30469_MOESM11_ESM.zip › Source Data/Supplementary Figure 5/Xylose+Glucose t6 c.txt]

File Path	chrom://marshall/Chromeleon7/HPLC_Ultimate_3000/Users/helucas/20200720_OrganicAcids_CCR_L257.seq/802.smp/RI_1.channel/RI_1.chm
Channel	RI_1

Injection Information:
Data Vault	Chromeleon7
Injection	Xyl_Glu_t6_c
Injection Number	127
Position	BC8
Comment	
Processing Method	Quantitative
Instrument Method	20200525_Rezex_ROA_OrganicAcid_600uL_2500uM_H2SO4_50A_50D
Type	Unknown
Status	Finished
Injection Date	7/23/2020
Injection Time	2:38:00 AM
Injection Volume (µl)	10.000
Dilution Factor	1.0000
Weight	1.0000

Chromatogram Data Information:
Time Min. (min)	0.000000
Time Max. (min)	25.000000
Data Points	3001
Detector	RI
Generating Data System	Chromeleon 7.2.5.9507
Exporting Data System	Chromeleon 7.2.8.0
Operator	Instrument Controller
Signal Quantity	Refractive 
Signal Unit	µRIU
Signal Min.	-2.695250
Signal Max.	24.189250
Channel	RI_1
Driver Name	RID520Driver.dll
Channel Type	Evaluation
Min. Step (s)	0.5
Max. Step (s)	0.5
Average Step (s)	0.5

Signal Parameter Information:
Signal Info	

Chromatogram Data:
Time (min)	Step (s)	Value (µRIU)
0.000000	n.a.	0.005625
0.008333	0.5	0.005750
0.016667	0.5	0.005625
0.025000	0.5	0.005250
0.033333	0.5	0.005625
0.041667	0.5	0.005750
0.050000	0.5	0.006000
0.058333	0.5	0.005875
0.066667	0.5	0.005875
0.075000	0.5	0.005750
0.083333	0.5	0.006000
0.091667	0.5	0.006625
0.100000	0.5	0.006750
0.108333	0.5	0.006375
0.116667	0.5	0.006375
0.125000	0.5	0.006250
0.133333	0.5	0.005875
0.141667	0.5	0.005875
0.150000	0.5	0.006000
0.158333	0.5	0.005750
0.166667	0.5	0.005875
0.175000	0.5	0.006375
0.183333	0.5	0.006500
0.191667	0.5	0.006875
0.200000	0.5	0.006750
0.208333	0.5	0.006500
0.216667	0.5	0.006375
0.225000	0.5	0.006250
0.233333	0.5	0.005750
0.241667	0.5	0.005500
0.250000	0.5	0.005375
0.258333	0.5	0.005375
0.266667	0.5	0.005000
0.275000	0.5	0.004875
0.283333	0.5	0.004750
0.291667	0.5	0.004500
0.300000	0.5	0.004125
0.308333	0.5	0.003750
0.316667	0.5	0.003500
0.325000	0.5	0.003250
0.333333	0.5	0.003125
0.341667	0.5	0.002500
0.350000	0.5	0.002125
0.358333	0.5	0.001625
0.366667	0.5	0.001250
0.375000	0.5	0.000875
0.383333	0.5	0.000375
0.391667	0.5	0.000000
0.400000	0.5	-0.000250
0.408333	0.5	-0.000625
0.416667	0.5	-0.001125
0.425000	0.5	-0.001750
0.433333	0.5	-0.002125
0.441667	0.5	-0.002125
0.450000	0.5	-0.002000
0.458333	0.5	-0.002125
0.466667	0.5	-0.002375
0.475000	0.5	-0.003250
0.483333	0.5	-0.003125
0.491667	0.5	-0.003125
0.500000	0.5	-0.002875
0.508333	0.5	-0.003000
0.516667	0.5	-0.003625
0.525000	0.5	-0.003750
0.533333	0.5	-0.003625
0.541667	0.5	-0.003625
0.550000	0.5	-0.003750
0.558333	0.5	-0.003875
0.566667	0.5	-0.003875
0.575000	0.5	-0.004000
0.583333	0.5	-0.004625
0.591667	0.5	-0.004875
0.600000	0.5	-0.005375
0.608333	0.5	-0.006000
0.616667	0.5	-0.006000
0.625000	0.5	-0.005875
0.633333	0.5	-0.006250
0.641667	0.5	-0.006375
0.650000	0.5	-0.006375
0.658333	0.5	-0.006250
0.666667	0.5	-0.006250
0.675000	0.5	-0.006625
0.683333	0.5	-0.006375
0.691667	0.5	-0.006500
0.700000	0.5	-0.006500
0.708333	0.5	-0.006500
0.716667	0.5	-0.006625
0.725000	0.5	-0.006625
0.733333	0.5	-0.007125
0.741667	0.5	-0.007625
0.750000	0.5	-0.007875
0.758333	0.5	-0.008250
0.766667	0.5	-0.008500
0.775000	0.5	-0.009125
0.783333	0.5	-0.009250
0.791667	0.5	-0.009375
0.800000	0.5	-0.009750
0.808333	0.5	-0.009500
0.816667	0.5	-0.009250
0.825000	0.5	-0.009125
0.833333	0.5	-0.009250
0.841667	0.5	-0.009500
0.850000	0.5	-0.009625
0.858333	0.5	-0.009750
0.866667	0.5	-0.009875
0.875000	0.5	-0.009500
0.883333	0.5	-0.009500
0.891667	0.5	-0.009250
0.900000	0.5	-0.009125
0.908333	0.5	-0.009500
0.916667	0.5	-0.009375
0.925000	0.5	-0.009375
0.933333	0.5	-0.009125
0.941667	0.5	-0.009375
0.950000	0.5	-0.009500
0.958333	0.5	-0.009375
0.966667	0.5	-0.008625
0.975000	0.5	-0.008750
0.983333	0.5	-0.008250
0.991667	0.5	-0.008125
1.000000	0.5	-0.008125
1.008333	0.5	-0.008000
1.016667	0.5	-0.007750
1.025000	0.5	-0.007125
1.033333	0.5	-0.007000
1.041667	0.5	-0.006875
1.050000	0.5	-0.006750
1.058333	0.5	-0.006500
1.066667	0.5	-0.005750
1.075000	0.5	-0.005500
1.083333	0.5	-0.005625
1.091667	0.5	-0.005250
1.100000	0.5	-0.004500
1.108333	0.5	-0.003875
1.116667	0.5	-0.003625
1.125000	0.5	-0.003125
1.133333	0.5	-0.003000
1.141667	0.5	-0.002750
1.150000	0.5	-0.002750
1.158333	0.5	-0.002375
1.166667	0.5	-0.001750
1.175000	0.5	-0.001375
1.183333	0.5	-0.001125
1.191667	0.5	-0.000750
1.200000	0.5	-0.000500
1.208333	0.5	0.000000
1.216667	0.5	0.000000
1.225000	0.5	0.000000
1.233333	0.5	0.000500
1.241667	0.5	0.000750
1.250000	0.5	0.000875
1.258333	0.5	0.001125
1.266667	0.5	0.001250
1.275000	0.5	0.001625
1.283333	0.5	0.001875
1.291667	0.5	0.002250
1.300000	0.5	0.002125
1.308333	0.5	0.002750
1.316667	0.5	0.003000
1.325000	0.5	0.003000
1.333333	0.5	0.003375
1.341667	0.5	0.003750
1.350000	0.5	0.004375
1.358333	0.5	0.004000
1.366667	0.5	0.004125
1.375000	0.5	0.004125
1.383333	0.5	0.004125
1.391667	0.5	0.004375
1.400000	0.5	0.004750
1.408333	0.5	0.004500
1.416667	0.5	0.004750
1.425000	0.5	0.005375
1.433333	0.5	0.005625
1.441667	0.5	0.005750
1.450000	0.5	0.005625
1.458333	0.5	0.005625
1.466667	0.5	0.005750
1.475000	0.5	0.005750
1.483333	0.5	0.005750
1.491667	0.5	0.005625
1.500000	0.5	0.005625
1.508333	0.5	0.006000
1.516667	0.5	0.006500
1.525000	0.5	0.006750
1.533333	0.5	0.006625
1.541667	0.5	0.006500
1.550000	0.5	0.006375
1.558333	0.5	0.006375
1.566667	0.5	0.006000
1.575000	0.5	0.005875
1.583333	0.5	0.006375
1.591667	0.5	0.006750
1.600000	0.5	0.007000
1.608333	0.5	0.006750
1.616667	0.5	0.006875
1.625000	0.5	0.007000
1.633333	0.5	0.006625
1.641667	0.5	0.006250
1.650000	0.5	0.006625
1.658333	0.5	0.007000
1.666667	0.5	0.007375
1.675000	0.5	0.007250
1.683333	0.5	0.007750
1.691667	0.5	0.007375
1.700000	0.5	0.007000
1.708333	0.5	0.007000
1.716667	0.5	0.007125
1.725000	0.5	0.007500
1.733333	0.5	0.007500
1.741667	0.5	0.007750
1.750000	0.5	0.007875
1.758333	0.5	0.007625
1.766667	0.5	0.007750
1.775000	0.5	0.008125
1.783333	0.5	0.008375
1.791667	0.5	0.008375
1.800000	0.5	0.008750
1.808333	0.5	0.009125
1.816667	0.5	0.009750
1.825000	0.5	0.010250
1.833333	0.5	0.010875
1.841667	0.5	0.010375
1.850000	0.5	0.010375
1.858333	0.5	0.011000
1.866667	0.5	0.011250
1.875000	0.5	0.011250
1.883333	0.5	0.011500
1.891667	0.5	0.011625
1.900000	0.5	0.012125
1.908333	0.5	0.012750
1.916667	0.5	0.013000
1.925000	0.5	0.013250
1.933333	0.5	0.013625
1.941667	0.5	0.014000
1.950000	0.5	0.014000
1.958333	0.5	0.014000
1.966667	0.5	0.014250
1.975000	0.5	0.014250
1.983333	0.5	0.014500
1.991667	0.5	0.014750
2.000000	0.5	0.014625
2.008333	0.5	0.014750
2.016667	0.5	0.014875
2.025000	0.5	0.014875
2.033333	0.5	0.014250
2.041667	0.5	0.014250
2.050000	0.5	0.014375
2.058333	0.5	0.014625
2.066667	0.5	0.014875
2.075000	0.5	0.014750
2.083333	0.5	0.014500
2.091667	0.5	0.014125
2.100000	0.5	0.014125
2.108333	0.5	0.014125
2.116667	0.5	0.013875
2.125000	0.5	0.013875
2.133333	0.5	0.013250
2.141667	0.5	0.013250
2.150000	0.5	0.013250
2.158333	0.5	0.013375
2.166667	0.5	0.013500
2.175000	0.5	0.013000
2.183333	0.5	0.013000
2.191667	0.5	0.012750
2.200000	0.5	0.012500
2.208333	0.5	0.012000
2.216667	0.5	0.011875
2.225000	0.5	0.011875
2.233333	0.5	0.011750
2.241667	0.5	0.011750
2.250000	0.5	0.011750
2.258333	0.5	0.011875
2.266667	0.5	0.011875
2.275000	0.5	0.011625
2.283333	0.5	0.011250
2.291667	0.5	0.011125
2.300000	0.5	0.011125
2.308333	0.5	0.010875
2.316667	0.5	0.010625
2.325000	0.5	0.011000
2.333333	0.5	0.011000
2.341667	0.5	0.011250
2.350000	0.5	0.011375
2.358333	0.5	0.011625
2.366667	0.5	0.011500
2.375000	0.5	0.011250
2.383333	0.5	0.011000
2.391667	0.5	0.010875
2.400000	0.5	0.011375
2.408333	0.5	0.011250
2.416667	0.5	0.011000
2.425000	0.5	0.010875
2.433333	0.5	0.011250
2.441667	0.5	0.011750
2.450000	0.5	0.011875
2.458333	0.5	0.012250
2.466667	0.5	0.012500
2.475000	0.5	0.012625
2.483333	0.5	0.012875
2.491667	0.5	0.013000
2.500000	0.5	0.013000
2.508333	0.5	0.013125
2.516667	0.5	0.013125
2.525000	0.5	0.013125
2.533333	0.5	0.013375
2.541667	0.5	0.013750
2.550000	0.5	0.014125
2.558333	0.5	0.014250
2.566667	0.5	0.014500
2.575000	0.5	0.014625
2.583333	0.5	0.014875
2.591667	0.5	0.014875
2.600000	0.5	0.015250
2.608333	0.5	0.015875
2.616667	0.5	0.015500
2.625000	0.5	0.015375
2.633333	0.5	0.015625
2.641667	0.5	0.015750
2.650000	0.5	0.015625
2.658333	0.5	0.015625
2.666667	0.5	0.015875
2.675000	0.5	0.015625
2.683333	0.5	0.015000
2.691667	0.5	0.014875
2.700000	0.5	0.014625
2.708333	0.5	0.014875
2.716667	0.5	0.014500
2.725000	0.5	0.014000
2.733333	0.5	0.013500
2.741667	0.5	0.013750
2.750000	0.5	0.014000
2.758333	0.5	0.013875
2.766667	0.5	0.014000
2.775000	0.5	0.014000
2.783333	0.5	0.013500
2.791667	0.5	0.013375
2.800000	0.5	0.012750
2.808333	0.5	0.012125
2.816667	0.5	0.011625
2.825000	0.5	0.011500
2.833333	0.5	0.011250
2.841667	0.5	0.010500
2.850000	0.5	0.010125
2.858333	0.5	0.009500
2.866667	0.5	0.008500
2.875000	0.5	0.008375
2.883333	0.5	0.008250
2.891667	0.5	0.007875
2.900000	0.5	0.007250
2.908333	0.5	0.006625
2.916667	0.5	0.006250
2.925000	0.5	0.006375
2.933333	0.5	0.005875
2.941667	0.5	0.005125
2.950000	0.5	0.004750
2.958333	0.5	0.004375
2.966667	0.5	0.003875
2.975000	0.5	0.003250
2.983333	0.5	0.003125
2.991667	0.5	0.002500
3.000000	0.5	0.002125
3.008333	0.5	0.001875
3.016667	0.5	0.001500
3.025000	0.5	0.001375
3.033333	0.5	0.001000
3.041667	0.5	0.000875
3.050000	0.5	0.000375
3.058333	0.5	0.000125
3.066667	0.5	0.000000
3.075000	0.5	0.000000
3.083333	0.5	0.000000
3.091667	0.5	-0.000250
3.100000	0.5	-0.000500
3.108333	0.5	-0.000625
3.116667	0.5	-0.000375
3.125000	0.5	-0.000750
3.133333	0.5	-0.001250
3.141667	0.5	-0.001625
3.150000	0.5	-0.001375
3.158333	0.5	-0.001625
3.166667	0.5	-0.001500
3.175000	0.5	-0.001250
3.183333	0.5	-0.001000
3.191667	0.5	-0.001125
3.200000	0.5	-0.001250
3.208333	0.5	-0.001000
3.216667	0.5	-0.000625
3.225000	0.5	-0.000625
3.233333	0.5	0.000000
3.241667	0.5	0.000125
3.250000	0.5	0.000000
3.258333	0.5	0.000125
3.266667	0.5	0.000375
3.275000	0.5	0.000500
3.283333	0.5	0.000875
3.291667	0.5	0.001000
3.300000	0.5	0.001500
3.308333	0.5	0.002000
3.316667	0.5	0.002375
3.325000	0.5	0.002625
3.333333	0.5	0.002750
3.341667	0.5	0.003125
3.350000	0.5	0.003750
3.358333	0.5	0.004125
3.366667	0.5	0.004500
3.375000	0.5	0.004750
3.383333	0.5	0.005000
3.391667	0.5	0.005125
3.400000	0.5	0.005625
3.408333	0.5	0.006125
3.416667	0.5	0.006875
3.425000	0.5	0.006875
3.433333	0.5	0.007125
3.441667	0.5	0.007750
3.450000	0.5	0.008000
3.458333	0.5	0.007750
3.466667	0.5	0.008000
3.475000	0.5	0.008125
3.483333	0.5	0.008125
3.491667	0.5	0.008000
3.500000	0.5	0.008375
3.508333	0.5	0.008625
3.516667	0.5	0.008625
3.525000	0.5	0.008500
3.533333	0.5	0.008375
3.541667	0.5	0.008250
3.550000	0.5	0.008375
3.558333	0.5	0.008375
3.566667	0.5	0.008250
3.575000	0.5	0.008625
3.583333	0.5	0.008625
3.591667	0.5	0.008625
3.600000	0.5	0.008375
3.608333	0.5	0.008500
3.616667	0.5	0.008500
3.625000	0.5	0.008250
3.633333	0.5	0.007875
3.641667	0.5	0.007625
3.650000	0.5	0.007500
3.658333	0.5	0.007250
3.666667	0.5	0.007125
3.675000	0.5	0.007125
3.683333	0.5	0.007250
3.691667	0.5	0.007125
3.700000	0.5	0.006500
3.708333	0.5	0.006250
3.716667	0.5	0.006375
3.725000	0.5	0.006375
3.733333	0.5	0.006125
3.741667	0.5	0.006250
3.750000	0.5	0.006125
3.758333	0.5	0.005625
3.766667	0.5	0.005250
3.775000	0.5	0.005500
3.783333	0.5	0.005625
3.791667	0.5	0.005500
3.800000	0.5	0.005500
3.808333	0.5	0.005625
3.816667	0.5	0.005875
3.825000	0.5	0.005875
3.833333	0.5	0.005875
3.841667	0.5	0.006000
3.850000	0.5	0.006375
3.858333	0.5	0.006375
3.866667	0.5	0.006625
3.875000	0.5	0.006875
3.883333	0.5	0.006625
3.891667	0.5	0.007125
3.900000	0.5	0.007000
3.908333	0.5	0.007250
3.916667	0.5	0.007250
3.925000	0.5	0.007500
3.933333	0.5	0.007750
3.941667	0.5	0.008250
3.950000	0.5	0.008750
3.958333	0.5	0.008750
3.966667	0.5	0.009000
3.975000	0.5	0.009500
3.983333	0.5	0.010000
3.991667	0.5	0.010250
4.000000	0.5	0.010625
4.008333	0.5	0.011000
4.016667	0.5	0.011000
4.025000	0.5	0.011125
4.033333	0.5	0.011250
4.041667	0.5	0.011375
4.050000	0.5	0.011750
4.058333	0.5	0.012000
4.066667	0.5	0.012375
4.075000	0.5	0.012250
4.083333	0.5	0.012375
4.091667	0.5	0.012500
4.100000	0.5	0.012750
4.108333	0.5	0.013000
4.116667	0.5	0.013250
4.125000	0.5	0.013875
4.133333	0.5	0.014000
4.141667	0.5	0.014250
4.150000	0.5	0.014500
4.158333	0.5	0.014500
4.166667	0.5	0.014000
4.175000	0.5	0.014125
4.183333	0.5	0.014750
4.191667	0.5	0.014875
4.200000	0.5	0.014500
4.208333	0.5	0.014625
4.216667	0.5	0.014500
4.225000	0.5	0.014875
4.233333	0.5	0.015125
4.241667	0.5	0.015250
4.250000	0.5	0.015000
4.258333	0.5	0.015125
4.266667	0.5	0.015125
4.275000	0.5	0.015000
4.283333	0.5	0.015125
4.291667	0.5	0.015125
4.300000	0.5	0.015375
4.308333	0.5	0.015500
4.316667	0.5	0.015500
4.325000	0.5	0.015750
4.333333	0.5	0.015875
4.341667	0.5	0.016000
4.350000	0.5	0.016000
4.358333	0.5	0.015750
4.366667	0.5	0.016000
4.375000	0.5	0.016125
4.383333	0.5	0.016625
4.391667	0.5	0.016500
4.400000	0.5	0.016500
4.408333	0.5	0.016750
4.416667	0.5	0.016625
4.425000	0.5	0.017000
4.433333	0.5	0.017375
4.441667	0.5	0.017375
4.450000	0.5	0.017500
4.458333	0.5	0.017750
4.466667	0.5	0.017500
4.475000	0.5	0.017625
4.483333	0.5	0.017875
4.491667	0.5	0.017375
4.500000	0.5	0.017500
4.508333	0.5	0.018000
4.516667	0.5	0.018000
4.525000	0.5	0.017875
4.533333	0.5	0.018000
4.541667	0.5	0.018000
4.550000	0.5	0.018125
4.558333	0.5	0.017875
4.566667	0.5	0.018125
4.575000	0.5	0.018250
4.583333	0.5	0.018375
4.591667	0.5	0.018750
4.600000	0.5	0.018750
4.608333	0.5	0.018750
4.616667	0.5	0.018625
4.625000	0.5	0.018250
4.633333	0.5	0.018250
4.641667	0.5	0.018250
4.650000	0.5	0.018500
4.658333	0.5	0.018750
4.666667	0.5	0.018875
4.675000	0.5	0.018625
4.683333	0.5	0.018375
4.691667	0.5	0.018125
4.700000	0.5	0.018125
4.708333	0.5	0.017875
4.716667	0.5	0.017500
4.725000	0.5	0.017250
4.733333	0.5	0.017250
4.741667	0.5	0.017250
4.750000	0.5	0.016750
4.758333	0.5	0.016500
4.766667	0.5	0.016375
4.775000	0.5	0.016375
4.783333	0.5	0.016250
4.791667	0.5	0.016000
4.800000	0.5	0.015375
4.808333	0.5	0.015125
4.816667	0.5	0.014750
4.825000	0.5	0.014375
4.833333	0.5	0.013875
4.841667	0.5	0.013750
4.850000	0.5	0.013625
4.858333	0.5	0.013625
4.866667	0.5	0.013750
4.875000	0.5	0.013500
4.883333	0.5	0.013125
4.891667	0.5	0.013250
4.900000	0.5	0.012750
4.908333	0.5	0.012500
4.916667	0.5	0.012125
4.925000	0.5	0.011500
4.933333	0.5	0.010500
4.941667	0.5	0.010250
4.950000	0.5	0.010000
4.958333	0.5	0.009625
4.966667	0.5	0.009375
4.975000	0.5	0.009250
4.983333	0.5	0.008500
4.991667	0.5	0.008000
5.000000	0.5	0.007375
5.008333	0.5	0.007125
5.016667	0.5	0.007000
5.025000	0.5	0.007000
5.033333	0.5	0.006750
5.041667	0.5	0.006375
5.050000	0.5	0.005875
5.058333	0.5	0.005250
5.066667	0.5	0.004625
5.075000	0.5	0.004250
5.083333	0.5	0.004125
5.091667	0.5	0.004000
5.100000	0.5	0.004000
5.108333	0.5	0.003750
5.116667	0.5	0.003500
5.125000	0.5	0.003375
5.133333	0.5	0.003500
5.141667	0.5	0.003500
5.150000	0.5	0.003125
5.158333	0.5	0.003250
5.166667	0.5	0.003500
5.175000	0.5	0.003750
5.183333	0.5	0.003625
5.191667	0.5	0.003625
5.200000	0.5	0.003750
5.208333	0.5	0.003500
5.216667	0.5	0.003125
5.225000	0.5	0.003250
5.233333	0.5	0.003250
5.241667	0.5	0.003625
5.250000	0.5	0.003625
5.258333	0.5	0.003750
5.266667	0.5	0.004000
5.275000	0.5	0.004250
5.283333	0.5	0.004250
5.291667	0.5	0.004125
5.300000	0.5	0.004375
5.308333	0.5	0.004750
5.316667	0.5	0.004625
5.325000	0.5	0.005000
5.333333	0.5	0.005250
5.341667	0.5	0.005250
5.350000	0.5	0.005375
5.358333	0.5	0.005375
5.366667	0.5	0.005625
5.375000	0.5	0.005875
5.383333	0.5	0.005750
5.391667	0.5	0.005750
5.400000	0.5	0.006125
5.408333	0.5	0.006250
5.416667	0.5	0.006000
5.425000	0.5	0.006375
5.433333	0.5	0.007125
5.441667	0.5	0.007125
5.450000	0.5	0.007000
5.458333	0.5	0.007000
5.466667	0.5	0.007750
5.475000	0.5	0.008125
5.483333	0.5	0.008125
5.491667	0.5	0.008750
5.500000	0.5	0.008875
5.508333	0.5	0.009250
5.516667	0.5	0.009500
5.525000	0.5	0.009250
5.533333	0.5	0.009375
5.541667	0.5	0.009375
5.550000	0.5	0.009375
5.558333	0.5	0.009500
5.566667	0.5	0.009625
5.575000	0.5	0.009375
5.583333	0.5	0.009625
5.591667	0.5	0.009750
5.600000	0.5	0.009750
5.608333	0.5	0.010250
5.616667	0.5	0.010500
5.625000	0.5	0.010500
5.633333	0.5	0.009625
5.641667	0.5	0.009000
5.650000	0.5	0.009000
5.658333	0.5	0.008750
5.666667	0.5	0.009000
5.675000	0.5	0.009250
5.683333	0.5	0.008625
5.691667	0.5	0.008250
5.700000	0.5	0.008250
5.708333	0.5	0.008000
5.716667	0.5	0.007500
5.725000	0.5	0.006875
5.733333	0.5	0.006375
5.741667	0.5	0.005875
5.750000	0.5	0.005750
5.758333	0.5	0.005375
5.766667	0.5	0.005000
5.775000	0.5	0.004750
5.783333	0.5	0.004375
5.791667	0.5	0.003875
5.800000	0.5	0.003500
5.808333	0.5	0.003125
5.816667	0.5	0.002375
5.825000	0.5	0.002125
5.833333	0.5	0.001750
5.841667	0.5	0.001500
5.850000	0.5	0.001125
5.858333	0.5	0.000750
5.866667	0.5	0.000500
5.875000	0.5	0.000375
5.883333	0.5	0.000125
5.891667	0.5	0.000000
5.900000	0.5	-0.000375
5.908333	0.5	-0.000250
5.916667	0.5	-0.000125
5.925000	0.5	-0.000125
5.933333	0.5	-0.000625
5.941667	0.5	-0.000500
5.950000	0.5	-0.000625
5.958333	0.5	-0.000375
5.966667	0.5	-0.000375
5.975000	0.5	-0.000875
5.983333	0.5	-0.001375
5.991667	0.5	-0.001000
6.000000	0.5	-0.000750
6.008333	0.5	-0.000375
6.016667	0.5	0.000000
6.025000	0.5	0.000500
6.033333	0.5	0.000875
6.041667	0.5	0.001625
6.050000	0.5	0.001875
6.058333	0.5	0.002500
6.066667	0.5	0.003375
6.075000	0.5	0.004125
6.083333	0.5	0.005000
6.091667	0.5	0.006250
6.100000	0.5	0.007250
6.108333	0.5	0.008375
6.116667	0.5	0.010250
6.125000	0.5	0.012000
6.133333	0.5	0.013500
6.141667	0.5	0.015375
6.150000	0.5	0.016875
6.158333	0.5	0.018500
6.166667	0.5	0.020000
6.175000	0.5	0.021375
6.183333	0.5	0.022625
6.191667	0.5	0.023750
6.200000	0.5	0.024750
6.208333	0.5	0.025375
6.216667	0.5	0.025625
6.225000	0.5	0.026000
6.233333	0.5	0.026375
6.241667	0.5	0.026375
6.250000	0.5	0.026000
6.258333	0.5	0.025500
6.266667	0.5	0.025000
6.275000	0.5	0.024750
6.283333	0.5	0.024125
6.291667	0.5	0.023250
6.300000	0.5	0.022000
6.308333	0.5	0.020750
6.316667	0.5	0.020000
6.325000	0.5	0.019250
6.333333	0.5	0.018750
6.341667	0.5	0.018625
6.350000	0.5	0.017750
6.358333	0.5	0.017500
6.366667	0.5	0.016625
6.375000	0.5	0.016000
6.383333	0.5	0.015875
6.391667	0.5	0.015750
6.400000	0.5	0.015750
6.408333	0.5	0.016000
6.416667	0.5	0.015625
6.425000	0.5	0.015500
6.433333	0.5	0.015500
6.441667	0.5	0.015250
6.450000	0.5	0.015125
6.458333	0.5	0.015000
6.466667	0.5	0.014625
6.475000	0.5	0.014375
6.483333	0.5	0.014125
6.491667	0.5	0.013625
6.500000	0.5	0.013750
6.508333	0.5	0.013250
6.516667	0.5	0.013375
6.525000	0.5	0.012875
6.533333	0.5	0.012625
6.541667	0.5	0.012125
6.550000	0.5	0.011875
6.558333	0.5	0.011375
6.566667	0.5	0.011625
6.575000	0.5	0.011375
6.583333	0.5	0.011125
6.591667	0.5	0.010875
6.600000	0.5	0.010625
6.608333	0.5	0.010375
6.616667	0.5	0.009875
6.625000	0.5	0.009625
6.633333	0.5	0.009125
6.641667	0.5	0.008875
6.650000	0.5	0.009000
6.658333	0.5	0.008875
6.666667	0.5	0.009000
6.675000	0.5	0.008500
6.683333	0.5	0.007750
6.691667	0.5	0.007000
6.700000	0.5	0.005375
6.708333	0.5	0.002875
6.716667	0.5	-0.000750
6.725000	0.5	-0.006875
6.733333	0.5	-0.017125
6.741667	0.5	-0.033750
6.750000	0.5	-0.061250
6.758333	0.5	-0.106125
6.766667	0.5	-0.177250
6.775000	0.5	-0.284500
6.783333	0.5	-0.440000
6.791667	0.5	-0.652375
6.800000	0.5	-0.924375
6.808333	0.5	-1.250250
6.816667	0.5	-1.611875
6.825000	0.5	-1.980500
6.833333	0.5	-2.315875
6.841667	0.5	-2.571375
6.850000	0.5	-2.695250
6.858333	0.5	-2.637250
6.866667	0.5	-2.349000
6.875000	0.5	-1.787125
6.883333	0.5	-0.917500
6.891667	0.5	0.286000
6.900000	0.5	1.835250
6.908333	0.5	3.728000
6.916667	0.5	5.941750
6.925000	0.5	8.429625
6.933333	0.5	11.116125
6.941667	0.5	13.893000
6.950000	0.5	16.618125
6.958333	0.5	19.130625
6.966667	0.5	21.264500
6.975000	0.5	22.876375
6.983333	0.5	23.864750
6.991667	0.5	24.189250
7.000000	0.5	23.873250
7.008333	0.5	22.994750
7.016667	0.5	21.667500
7.025000	0.5	20.023125
7.033333	0.5	18.190500
7.041667	0.5	16.283500
7.050000	0.5	14.394500
7.058333	0.5	12.590875
7.066667	0.5	10.917250
7.075000	0.5	9.399125
7.083333	0.5	8.046875
7.091667	0.5	6.859000
7.100000	0.5	5.827250
7.108333	0.5	4.939000
7.116667	0.5	4.179750
7.125000	0.5	3.534500
7.133333	0.5	2.987750
7.141667	0.5	2.526000
7.150000	0.5	2.137375
7.158333	0.5	1.810375
7.166667	0.5	1.535875
7.175000	0.5	1.304625
7.183333	0.5	1.110125
7.191667	0.5	0.946625
7.200000	0.5	0.809625
7.208333	0.5	0.694250
7.216667	0.5	0.596500
7.225000	0.5	0.513750
7.233333	0.5	0.443625
7.241667	0.5	0.384375
7.250000	0.5	0.334375
7.258333	0.5	0.292000
7.266667	0.5	0.255500
7.275000	0.5	0.224250
7.283333	0.5	0.197000
7.291667	0.5	0.174250
7.300000	0.5	0.154375
7.308333	0.5	0.137375
7.316667	0.5	0.122875
7.325000	0.5	0.110250
7.333333	0.5	0.100125
7.341667	0.5	0.091000
7.350000	0.5	0.083125
7.358333	0.5	0.076750
7.366667	0.5	0.071250
7.375000	0.5	0.066625
7.383333	0.5	0.062500
7.391667	0.5	0.058875
7.400000	0.5	0.055875
7.408333	0.5	0.053375
7.416667	0.5	0.051125
7.425000	0.5	0.048750
7.433333	0.5	0.047125
7.441667	0.5	0.046000
7.450000	0.5	0.044625
7.458333	0.5	0.044000
7.466667	0.5	0.043375
7.475000	0.5	0.042500
7.483333	0.5	0.041500
7.491667	0.5	0.040875
7.500000	0.5	0.040500
7.508333	0.5	0.040125
7.516667	0.5	0.039375
7.525000	0.5	0.038125
7.533333	0.5	0.037375
7.541667	0.5	0.036750
7.550000	0.5	0.036125
7.558333	0.5	0.035500
7.566667	0.5	0.035125
7.575000	0.5	0.034750
7.583333	0.5	0.034500
7.591667	0.5	0.033500
7.600000	0.5	0.033000
7.608333	0.5	0.032750
7.616667	0.5	0.032250
7.625000	0.5	0.031500
7.633333	0.5	0.030750
7.641667	0.5	0.030500
7.650000	0.5	0.029875
7.658333	0.5	0.029250
7.666667	0.5	0.028500
7.675000	0.5	0.028250
7.683333	0.5	0.028000
7.691667	0.5	0.027750
7.700000	0.5	0.027625
7.708333	0.5	0.027250
7.716667	0.5	0.027500
7.725000	0.5	0.028125
7.733333	0.5	0.028375
7.741667	0.5	0.028500
7.750000	0.5	0.028500
7.758333	0.5	0.029375
7.766667	0.5	0.030125
7.775000	0.5	0.030625
7.783333	0.5	0.031000
7.791667	0.5	0.032125
7.800000	0.5	0.032875
7.808333	0.5	0.034000
7.816667	0.5	0.035250
7.825000	0.5	0.036375
7.833333	0.5	0.038000
7.841667	0.5	0.039750
7.850000	0.5	0.041250
7.858333	0.5	0.043000
7.866667	0.5	0.044500
7.875000	0.5	0.046375
7.883333	0.5	0.048625
7.891667	0.5	0.050875
7.900000	0.5	0.053250
7.908333	0.5	0.056250
7.916667	0.5	0.060000
7.925000	0.5	0.064625
7.933333	0.5	0.070000
7.941667	0.5	0.076875
7.950000	0.5	0.084750
7.958333	0.5	0.094000
7.966667	0.5	0.105250
7.975000	0.5	0.119750
7.983333	0.5	0.137625
7.991667	0.5	0.160500
8.000000	0.5	0.189250
8.008333	0.5	0.225000
8.016667	0.5	0.269375
8.025000	0.5	0.323375
8.033333	0.5	0.389125
8.041667	0.5	0.467625
8.050000	0.5	0.561000
8.058333	0.5	0.669875
8.066667	0.5	0.795125
8.075000	0.5	0.938125
8.083333	0.5	1.098875
8.091667	0.5	1.278125
8.100000	0.5	1.476125
8.108333	0.5	1.691875
8.116667	0.5	1.925500
8.125000	0.5	2.176000
8.133333	0.5	2.443500
8.141667	0.5	2.727625
8.150000	0.5	3.026875
8.158333	0.5	3.341625
8.166667	0.5	3.669875
8.175000	0.5	4.012000
8.183333	0.5	4.367250
8.191667	0.5	4.734375
8.200000	0.5	5.113250
8.208333	0.5	5.502875
8.216667	0.5	5.902875
8.225000	0.5	6.312875
8.233333	0.5	6.732000
8.241667	0.5	7.160375
8.250000	0.5	7.596875
8.258333	0.5	8.041500
8.266667	0.5	8.493375
8.275000	0.5	8.952500
8.283333	0.5	9.417875
8.291667	0.5	9.889125
8.300000	0.5	10.367000
8.308333	0.5	10.850250
8.316667	0.5	11.339000
8.325000	0.5	11.831250
8.333333	0.5	12.325125
8.341667	0.5	12.817250
8.350000	0.5	13.296625
8.358333	0.5	13.744125
8.366667	0.5	14.127625
8.375000	0.5	14.401250
8.383333	0.5	14.511375
8.391667	0.5	14.407750
8.400000	0.5	14.058625
8.408333	0.5	13.457375
8.416667	0.5	12.628750
8.425000	0.5	11.622125
8.433333	0.5	10.502500
8.441667	0.5	9.335875
8.450000	0.5	8.182000
8.458333	0.5	7.085500
8.466667	0.5	6.076750
8.475000	0.5	5.171875
8.483333	0.5	4.375625
8.491667	0.5	3.685625
8.500000	0.5	3.094375
8.508333	0.5	2.591750
8.516667	0.5	2.167625
8.525000	0.5	1.811750
8.533333	0.5	1.514625
8.541667	0.5	1.267625
8.550000	0.5	1.062625
8.558333	0.5	0.892750
8.566667	0.5	0.752000
8.575000	0.5	0.635875
8.583333	0.5	0.539750
8.591667	0.5	0.461000
8.600000	0.5	0.395750
8.608333	0.5	0.341625
8.616667	0.5	0.297125
8.625000	0.5	0.260250
8.633333	0.5	0.229500
8.641667	0.5	0.204000
8.650000	0.5	0.182500
8.658333	0.5	0.164750
8.666667	0.5	0.149625
8.675000	0.5	0.137250
8.683333	0.5	0.126125
8.691667	0.5	0.117125
8.700000	0.5	0.109625
8.708333	0.5	0.102750
8.716667	0.5	0.096625
8.725000	0.5	0.090875
8.733333	0.5	0.086500
8.741667	0.5	0.082875
8.750000	0.5	0.079375
8.758333	0.5	0.076125
8.766667	0.5	0.073500
8.775000	0.5	0.071125
8.783333	0.5	0.069125
8.791667	0.5	0.067125
8.800000	0.5	0.065500
8.808333	0.5	0.064000
8.816667	0.5	0.062500
8.825000	0.5	0.061125
8.833333	0.5	0.059875
8.841667	0.5	0.059125
8.850000	0.5	0.057875
8.858333	0.5	0.056625
8.866667	0.5	0.055875
8.875000	0.5	0.055375
8.883333	0.5	0.054750
8.891667	0.5	0.054000
8.900000	0.5	0.053875
8.908333	0.5	0.053875
8.916667	0.5	0.053750
8.925000	0.5	0.054000
8.933333	0.5	0.054125
8.941667	0.5	0.054000
8.950000	0.5	0.053750
8.958333	0.5	0.054125
8.966667	0.5	0.054500
8.975000	0.5	0.054500
8.983333	0.5	0.055000
8.991667	0.5	0.055625
9.000000	0.5	0.056250
9.008333	0.5	0.056375
9.016667	0.5	0.057000
9.025000	0.5	0.057375
9.033333	0.5	0.058000
9.041667	0.5	0.058625
9.050000	0.5	0.059250
9.058333	0.5	0.060250
9.066667	0.5	0.061000
9.075000	0.5	0.061625
9.083333	0.5	0.062500
9.091667	0.5	0.062750
9.100000	0.5	0.063625
9.108333	0.5	0.064375
9.116667	0.5	0.065000
9.125000	0.5	0.065625
9.133333	0.5	0.066000
9.141667	0.5	0.066125
9.150000	0.5	0.066625
9.158333	0.5	0.067000
9.166667	0.5	0.067750
9.175000	0.5	0.068000
9.183333	0.5	0.067875
9.191667	0.5	0.068125
9.200000	0.5	0.067625
9.208333	0.5	0.067250
9.216667	0.5	0.067500
9.225000	0.5	0.067500
9.233333	0.5	0.067500
9.241667	0.5	0.067375
9.250000	0.5	0.067375
9.258333	0.5	0.067375
9.266667	0.5	0.067375
9.275000	0.5	0.067750
9.283333	0.5	0.067750
9.291667	0.5	0.068000
9.300000	0.5	0.067875
9.308333	0.5	0.067875
9.316667	0.5	0.067500
9.325000	0.5	0.067000
9.333333	0.5	0.066500
9.341667	0.5	0.065875
9.350000	0.5	0.065250
9.358333	0.5	0.064750
9.366667	0.5	0.064250
9.375000	0.5	0.064375
9.383333	0.5	0.063625
9.391667	0.5	0.063000
9.400000	0.5	0.062250
9.408333	0.5	0.061500
9.416667	0.5	0.060500
9.425000	0.5	0.059500
9.433333	0.5	0.058375
9.441667	0.5	0.057625
9.450000	0.5	0.057250
9.458333	0.5	0.056625
9.466667	0.5	0.055875
9.475000	0.5	0.055125
9.483333	0.5	0.054125
9.491667	0.5	0.053875
9.500000	0.5	0.054000
9.508333	0.5	0.053875
9.516667	0.5	0.054000
9.525000	0.5	0.054375
9.533333	0.5	0.054500
9.541667	0.5	0.055125
9.550000	0.5	0.055750
9.558333	0.5	0.056125
9.566667	0.5	0.056375
9.575000	0.5	0.057375
9.583333	0.5	0.058125
9.591667	0.5	0.059250
9.600000	0.5	0.060125
9.608333	0.5	0.060875
9.616667	0.5	0.061750
9.625000	0.5	0.062750
9.633333	0.5	0.063250
9.641667	0.5	0.064000
9.650000	0.5	0.064875
9.658333	0.5	0.065375
9.666667	0.5	0.065875
9.675000	0.5	0.065875
9.683333	0.5	0.066125
9.691667	0.5	0.066000
9.700000	0.5	0.066125
9.708333	0.5	0.066125
9.716667	0.5	0.066375
9.725000	0.5	0.065875
9.733333	0.5	0.065000
9.741667	0.5	0.064250
9.750000	0.5	0.063625
9.758333	0.5	0.062500
9.766667	0.5	0.061250
9.775000	0.5	0.060375
9.783333	0.5	0.058875
9.791667	0.5	0.057500
9.800000	0.5	0.055750
9.808333	0.5	0.053750
9.816667	0.5	0.052250
9.825000	0.5	0.050625
9.833333	0.5	0.049000
9.841667	0.5	0.047125
9.850000	0.5	0.045500
9.858333	0.5	0.044250
9.866667	0.5	0.042875
9.875000	0.5	0.041000
9.883333	0.5	0.039875
9.891667	0.5	0.038625
9.900000	0.5	0.037375
9.908333	0.5	0.036125
9.916667	0.5	0.035250
9.925000	0.5	0.034250
9.933333	0.5	0.033125
9.941667	0.5	0.032375
9.950000	0.5	0.031875
9.958333	0.5	0.031250
9.966667	0.5	0.030875
9.975000	0.5	0.030375
9.983333	0.5	0.030125
9.991667	0.5	0.029750
10.000000	0.5	0.029625
10.008333	0.5	0.029375
10.016667	0.5	0.029125
10.025000	0.5	0.028750
10.033333	0.5	0.028625
10.041667	0.5	0.027875
10.050000	0.5	0.027625
10.058333	0.5	0.027625
10.066667	0.5	0.028000
10.075000	0.5	0.028375
10.083333	0.5	0.028750
10.091667	0.5	0.029000
10.100000	0.5	0.029500
10.108333	0.5	0.029250
10.116667	0.5	0.029375
10.125000	0.5	0.030000
10.133333	0.5	0.030750
10.141667	0.5	0.031375
10.150000	0.5	0.032375
10.158333	0.5	0.033375
10.166667	0.5	0.035500
10.175000	0.5	0.037375
10.183333	0.5	0.039750
10.191667	0.5	0.041875
10.200000	0.5	0.044250
10.208333	0.5	0.047125
10.216667	0.5	0.050125
10.225000	0.5	0.053375
10.233333	0.5	0.056375
10.241667	0.5	0.059375
10.250000	0.5	0.062125
10.258333	0.5	0.064750
10.266667	0.5	0.067250
10.275000	0.5	0.069250
10.283333	0.5	0.070375
10.291667	0.5	0.071000
10.300000	0.5	0.071250
10.308333	0.5	0.071250
10.316667	0.5	0.070500
10.325000	0.5	0.069750
10.333333	0.5	0.068625
10.341667	0.5	0.066750
10.350000	0.5	0.065000
10.358333	0.5	0.062625
10.366667	0.5	0.060375
10.375000	0.5	0.057625
10.383333	0.5	0.054500
10.391667	0.5	0.052000
10.400000	0.5	0.049250
10.408333	0.5	0.047250
10.416667	0.5	0.045375
10.425000	0.5	0.042750
10.433333	0.5	0.040875
10.441667	0.5	0.039000
10.450000	0.5	0.037000
10.458333	0.5	0.035500
10.466667	0.5	0.034375
10.475000	0.5	0.033250
10.483333	0.5	0.032250
10.491667	0.5	0.031625
10.500000	0.5	0.031250
10.508333	0.5	0.030875
10.516667	0.5	0.030625
10.525000	0.5	0.030250
10.533333	0.5	0.029875
10.541667	0.5	0.029500
10.550000	0.5	0.029500
10.558333	0.5	0.029375
10.566667	0.5	0.029125
10.575000	0.5	0.029125
10.583333	0.5	0.029125
10.591667	0.5	0.029125
10.600000	0.5	0.029250
10.608333	0.5	0.029500
10.616667	0.5	0.029500
10.625000	0.5	0.029625
10.633333	0.5	0.029875
10.641667	0.5	0.030000
10.650000	0.5	0.030125
10.658333	0.5	0.029875
10.666667	0.5	0.029875
10.675000	0.5	0.029500
10.683333	0.5	0.029250
10.691667	0.5	0.028875
10.700000	0.5	0.029000
10.708333	0.5	0.029125
10.716667	0.5	0.029500
10.725000	0.5	0.029375
10.733333	0.5	0.029250
10.741667	0.5	0.028500
10.750000	0.5	0.028250
10.758333	0.5	0.028125
10.766667	0.5	0.028125
10.775000	0.5	0.028000
10.783333	0.5	0.028000
10.791667	0.5	0.027750
10.800000	0.5	0.027625
10.808333	0.5	0.028000
10.816667	0.5	0.028250
10.825000	0.5	0.028000
10.833333	0.5	0.028125
10.841667	0.5	0.028000
10.850000	0.5	0.027750
10.858333	0.5	0.028125
10.866667	0.5	0.028625
10.875000	0.5	0.028875
10.883333	0.5	0.029500
10.891667	0.5	0.030125
10.900000	0.5	0.030500
10.908333	0.5	0.031000
10.916667	0.5	0.031750
10.925000	0.5	0.032750
10.933333	0.5	0.033500
10.941667	0.5	0.034875
10.950000	0.5	0.036125
10.958333	0.5	0.037250
10.966667	0.5	0.038750
10.975000	0.5	0.040250
10.983333	0.5	0.041750
10.991667	0.5	0.043000
11.000000	0.5	0.044625
11.008333	0.5	0.046375
11.016667	0.5	0.047875
11.025000	0.5	0.049125
11.033333	0.5	0.050375
11.041667	0.5	0.051500
11.050000	0.5	0.052750
11.058333	0.5	0.053750
11.066667	0.5	0.054375
11.075000	0.5	0.054875
11.083333	0.5	0.055375
11.091667	0.5	0.055875
11.100000	0.5	0.056250
11.108333	0.5	0.056125
11.116667	0.5	0.055750
11.125000	0.5	0.055750
11.133333	0.5	0.055375
11.141667	0.5	0.055000
11.150000	0.5	0.054125
11.158333	0.5	0.053750
11.166667	0.5	0.053250
11.175000	0.5	0.052500
11.183333	0.5	0.051375
11.191667	0.5	0.049750
11.200000	0.5	0.048375
11.208333	0.5	0.047000
11.216667	0.5	0.045250
11.225000	0.5	0.043875
11.233333	0.5	0.042375
11.241667	0.5	0.041125
11.250000	0.5	0.039875
11.258333	0.5	0.038625
11.266667	0.5	0.037750
11.275000	0.5	0.036625
11.283333	0.5	0.035625
11.291667	0.5	0.034625
11.300000	0.5	0.033625
11.308333	0.5	0.032750
11.316667	0.5	0.031875
11.325000	0.5	0.030875
11.333333	0.5	0.030000
11.341667	0.5	0.029375
11.350000	0.5	0.028875
11.358333	0.5	0.028250
11.366667	0.5	0.027250
11.375000	0.5	0.026375
11.383333	0.5	0.025500
11.391667	0.5	0.025125
11.400000	0.5	0.024625
11.408333	0.5	0.024000
11.416667	0.5	0.023375
11.425000	0.5	0.022750
11.433333	0.5	0.022625
11.441667	0.5	0.022625
11.450000	0.5	0.021875
11.458333	0.5	0.021250
11.466667	0.5	0.021000
11.475000	0.5	0.021000
11.483333	0.5	0.020625
11.491667	0.5	0.020250
11.500000	0.5	0.020125
11.508333	0.5	0.020000
11.516667	0.5	0.019625
11.525000	0.5	0.019375
11.533333	0.5	0.019000
11.541667	0.5	0.018625
11.550000	0.5	0.018250
11.558333	0.5	0.018125
11.566667	0.5	0.017375
11.575000	0.5	0.017125
11.583333	0.5	0.017125
11.591667	0.5	0.016625
11.600000	0.5	0.016125
11.608333	0.5	0.015875
11.616667	0.5	0.015750
11.625000	0.5	0.015250
11.633333	0.5	0.014500
11.641667	0.5	0.014500
11.650000	0.5	0.014250
11.658333	0.5	0.013875
11.666667	0.5	0.013750
11.675000	0.5	0.013500
11.683333	0.5	0.013500
11.691667	0.5	0.012875
11.700000	0.5	0.012000
11.708333	0.5	0.011875
11.716667	0.5	0.011500
11.725000	0.5	0.011250
11.733333	0.5	0.010875
11.741667	0.5	0.010875
11.750000	0.5	0.011000
11.758333	0.5	0.010750
11.766667	0.5	0.010750
11.775000	0.5	0.010625
11.783333	0.5	0.010750
11.791667	0.5	0.010750
11.800000	0.5	0.010625
11.808333	0.5	0.010750
11.816667	0.5	0.010375
11.825000	0.5	0.010250
11.833333	0.5	0.010875
11.841667	0.5	0.011375
11.850000	0.5	0.011875
11.858333	0.5	0.012125
11.866667	0.5	0.012750
11.875000	0.5	0.013875
11.883333	0.5	0.014625
11.891667	0.5	0.015625
11.900000	0.5	0.016750
11.908333	0.5	0.017500
11.916667	0.5	0.018750
11.925000	0.5	0.019625
11.933333	0.5	0.020250
11.941667	0.5	0.021000
11.950000	0.5	0.022000
11.958333	0.5	0.022375
11.966667	0.5	0.023125
11.975000	0.5	0.023875
11.983333	0.5	0.024500
11.991667	0.5	0.025250
12.000000	0.5	0.025750
12.008333	0.5	0.026375
12.016667	0.5	0.027000
12.025000	0.5	0.027500
12.033333	0.5	0.027625
12.041667	0.5	0.027750
12.050000	0.5	0.028250
12.058333	0.5	0.028125
12.066667	0.5	0.027875
12.075000	0.5	0.027375
12.083333	0.5	0.027375
12.091667	0.5	0.027250
12.100000	0.5	0.027250
12.108333	0.5	0.027000
12.116667	0.5	0.026250
12.125000	0.5	0.025750
12.133333	0.5	0.025500
12.141667	0.5	0.025125
12.150000	0.5	0.024625
12.158333	0.5	0.024250
12.166667	0.5	0.024000
12.175000	0.5	0.023375
12.183333	0.5	0.023250
12.191667	0.5	0.023000
12.200000	0.5	0.022625
12.208333	0.5	0.022375
12.216667	0.5	0.022250
12.225000	0.5	0.022250
12.233333	0.5	0.022125
12.241667	0.5	0.022500
12.250000	0.5	0.023250
12.258333	0.5	0.023500
12.266667	0.5	0.023500
12.275000	0.5	0.023750
12.283333	0.5	0.024250
12.291667	0.5	0.025250
12.300000	0.5	0.025875
12.308333	0.5	0.026750
12.316667	0.5	0.027625
12.325000	0.5	0.028500
12.333333	0.5	0.029000
12.341667	0.5	0.029625
12.350000	0.5	0.030375
12.358333	0.5	0.030875
12.366667	0.5	0.031000
12.375000	0.5	0.031125
12.383333	0.5	0.030875
12.391667	0.5	0.030875
12.400000	0.5	0.030750
12.408333	0.5	0.030250
12.416667	0.5	0.029750
12.425000	0.5	0.028875
12.433333	0.5	0.027875
12.441667	0.5	0.026625
12.450000	0.5	0.025875
12.458333	0.5	0.024750
12.466667	0.5	0.023875
12.475000	0.5	0.022500
12.483333	0.5	0.021000
12.491667	0.5	0.019625
12.500000	0.5	0.018375
12.508333	0.5	0.017125
12.516667	0.5	0.015875
12.525000	0.5	0.015250
12.533333	0.5	0.014250
12.541667	0.5	0.013250
12.550000	0.5	0.012875
12.558333	0.5	0.012000
12.566667	0.5	0.011375
12.575000	0.5	0.011125
12.583333	0.5	0.010875
12.591667	0.5	0.009875
12.600000	0.5	0.009625
12.608333	0.5	0.009250
12.616667	0.5	0.009125
12.625000	0.5	0.008750
12.633333	0.5	0.008375
12.641667	0.5	0.008000
12.650000	0.5	0.007750
12.658333	0.5	0.007250
12.666667	0.5	0.006875
12.675000	0.5	0.006250
12.683333	0.5	0.006500
12.691667	0.5	0.006500
12.700000	0.5	0.006500
12.708333	0.5	0.006375
12.716667	0.5	0.006125
12.725000	0.5	0.006375
12.733333	0.5	0.006125
12.741667	0.5	0.006000
12.750000	0.5	0.006125
12.758333	0.5	0.006125
12.766667	0.5	0.006250
12.775000	0.5	0.006500
12.783333	0.5	0.006625
12.791667	0.5	0.006750
12.800000	0.5	0.006875
12.808333	0.5	0.007250
12.816667	0.5	0.007500
12.825000	0.5	0.008000
12.833333	0.5	0.008500
12.841667	0.5	0.009500
12.850000	0.5	0.010000
12.858333	0.5	0.010000
12.866667	0.5	0.010625
12.875000	0.5	0.011125
12.883333	0.5	0.011500
12.891667	0.5	0.011875
12.900000	0.5	0.012250
12.908333	0.5	0.012750
12.916667	0.5	0.013375
12.925000	0.5	0.014000
12.933333	0.5	0.014625
12.941667	0.5	0.014750
12.950000	0.5	0.015375
12.958333	0.5	0.015500
12.966667	0.5	0.015750
12.975000	0.5	0.015875
12.983333	0.5	0.016250
12.991667	0.5	0.016250
13.000000	0.5	0.016750
13.008333	0.5	0.017250
13.016667	0.5	0.017500
13.025000	0.5	0.017500
13.033333	0.5	0.018000
13.041667	0.5	0.018500
13.050000	0.5	0.018625
13.058333	0.5	0.019000
13.066667	0.5	0.018875
13.075000	0.5	0.018750
13.083333	0.5	0.019375
13.091667	0.5	0.019875
13.100000	0.5	0.020000
13.108333	0.5	0.020500
13.116667	0.5	0.021000
13.125000	0.5	0.021250
13.133333	0.5	0.021875
13.141667	0.5	0.022250
13.150000	0.5	0.022500
13.158333	0.5	0.022625
13.166667	0.5	0.022750
13.175000	0.5	0.023125
13.183333	0.5	0.023250
13.191667	0.5	0.023875
13.200000	0.5	0.024375
13.208333	0.5	0.024500
13.216667	0.5	0.025000
13.225000	0.5	0.025625
13.233333	0.5	0.026375
13.241667	0.5	0.026750
13.250000	0.5	0.026875
13.258333	0.5	0.027000
13.266667	0.5	0.027000
13.275000	0.5	0.027500
13.283333	0.5	0.028250
13.291667	0.5	0.028500
13.300000	0.5	0.028250
13.308333	0.5	0.027750
13.316667	0.5	0.028125
13.325000	0.5	0.028500
13.333333	0.5	0.028750
13.341667	0.5	0.029125
13.350000	0.5	0.029125
13.358333	0.5	0.029500
13.366667	0.5	0.029500
13.375000	0.5	0.029375
13.383333	0.5	0.029500
13.391667	0.5	0.030125
13.400000	0.5	0.030250
13.408333	0.5	0.030125
13.416667	0.5	0.029750
13.425000	0.5	0.029375
13.433333	0.5	0.029375
13.441667	0.5	0.029625
13.450000	0.5	0.029375
13.458333	0.5	0.029000
13.466667	0.5	0.028750
13.475000	0.5	0.028375
13.483333	0.5	0.028125
13.491667	0.5	0.027750
13.500000	0.5	0.027250
13.508333	0.5	0.026875
13.516667	0.5	0.026375
13.525000	0.5	0.026250
13.533333	0.5	0.026250
13.541667	0.5	0.025875
13.550000	0.5	0.025500
13.558333	0.5	0.025375
13.566667	0.5	0.025250
13.575000	0.5	0.025375
13.583333	0.5	0.025375
13.591667	0.5	0.024875
13.600000	0.5	0.024625
13.608333	0.5	0.024000
13.616667	0.5	0.023500
13.625000	0.5	0.023125
13.633333	0.5	0.022625
13.641667	0.5	0.022375
13.650000	0.5	0.021750
13.658333	0.5	0.021375
13.666667	0.5	0.021375
13.675000	0.5	0.021000
13.683333	0.5	0.020625
13.691667	0.5	0.020125
13.700000	0.5	0.019625
13.708333	0.5	0.019750
13.716667	0.5	0.019750
13.725000	0.5	0.019875
13.733333	0.5	0.019500
13.741667	0.5	0.019625
13.750000	0.5	0.019375
13.758333	0.5	0.019750
13.766667	0.5	0.019625
13.775000	0.5	0.020125
13.783333	0.5	0.020625
13.791667	0.5	0.021250
13.800000	0.5	0.021500
13.808333	0.5	0.022250
13.816667	0.5	0.023000
13.825000	0.5	0.023500
13.833333	0.5	0.023250
13.841667	0.5	0.023375
13.850000	0.5	0.023625
13.858333	0.5	0.023875
13.866667	0.5	0.024125
13.875000	0.5	0.024500
13.883333	0.5	0.024750
13.891667	0.5	0.025125
13.900000	0.5	0.025500
13.908333	0.5	0.026250
13.916667	0.5	0.026500
13.925000	0.5	0.026375
13.933333	0.5	0.026625
13.941667	0.5	0.026625
13.950000	0.5	0.026750
13.958333	0.5	0.027000
13.966667	0.5	0.026875
13.975000	0.5	0.026625
13.983333	0.5	0.026625
13.991667	0.5	0.026750
14.000000	0.5	0.027000
14.008333	0.5	0.027000
14.016667	0.5	0.026875
14.025000	0.5	0.026500
14.033333	0.5	0.026125
14.041667	0.5	0.025250
14.050000	0.5	0.024750
14.058333	0.5	0.024250
14.066667	0.5	0.023375
14.075000	0.5	0.022875
14.083333	0.5	0.022750
14.091667	0.5	0.022375
14.100000	0.5	0.021875
14.108333	0.5	0.021500
14.116667	0.5	0.020750
14.125000	0.5	0.020250
14.133333	0.5	0.019625
14.141667	0.5	0.019125
14.150000	0.5	0.018625
14.158333	0.5	0.018375
14.166667	0.5	0.018125
14.175000	0.5	0.017625
14.183333	0.5	0.016750
14.191667	0.5	0.016375
14.200000	0.5	0.015625
14.208333	0.5	0.014750
14.216667	0.5	0.014250
14.225000	0.5	0.014250
14.233333	0.5	0.014250
14.241667	0.5	0.013250
14.250000	0.5	0.013000
14.258333	0.5	0.012875
14.266667	0.5	0.012875
14.275000	0.5	0.012750
14.283333	0.5	0.012375
14.291667	0.5	0.012375
14.300000	0.5	0.012125
14.308333	0.5	0.012000
14.316667	0.5	0.011750
14.325000	0.5	0.011375
14.333333	0.5	0.011375
14.341667	0.5	0.011500
14.350000	0.5	0.012000
14.358333	0.5	0.012375
14.366667	0.5	0.012750
14.375000	0.5	0.013125
14.383333	0.5	0.013000
14.391667	0.5	0.013375
14.400000	0.5	0.013625
14.408333	0.5	0.014000
14.416667	0.5	0.014875
14.425000	0.5	0.015375
14.433333	0.5	0.015875
14.441667	0.5	0.016000
14.450000	0.5	0.016125
14.458333	0.5	0.016375
14.466667	0.5	0.016875
14.475000	0.5	0.017250
14.483333	0.5	0.017500
14.491667	0.5	0.017500
14.500000	0.5	0.018000
14.508333	0.5	0.018500
14.516667	0.5	0.019125
14.525000	0.5	0.019750
14.533333	0.5	0.020000
14.541667	0.5	0.020875
14.550000	0.5	0.021125
14.558333	0.5	0.021750
14.566667	0.5	0.022500
14.575000	0.5	0.023500
14.583333	0.5	0.023875
14.591667	0.5	0.024250
14.600000	0.5	0.024875
14.608333	0.5	0.025250
14.616667	0.5	0.025375
14.625000	0.5	0.026000
14.633333	0.5	0.026500
14.641667	0.5	0.026500
14.650000	0.5	0.026875
14.658333	0.5	0.026875
14.666667	0.5	0.027250
14.675000	0.5	0.027750
14.683333	0.5	0.027625
14.691667	0.5	0.027250
14.700000	0.5	0.027000
14.708333	0.5	0.027250
14.716667	0.5	0.027250
14.725000	0.5	0.026875
14.733333	0.5	0.026875
14.741667	0.5	0.026625
14.750000	0.5	0.026250
14.758333	0.5	0.025625
14.766667	0.5	0.025250
14.775000	0.5	0.024625
14.783333	0.5	0.024250
14.791667	0.5	0.024125
14.800000	0.5	0.023625
14.808333	0.5	0.023125
14.816667	0.5	0.022500
14.825000	0.5	0.022000
14.833333	0.5	0.021500
14.841667	0.5	0.020500
14.850000	0.5	0.019375
14.858333	0.5	0.018875
14.866667	0.5	0.017750
14.875000	0.5	0.016625
14.883333	0.5	0.015375
14.891667	0.5	0.014250
14.900000	0.5	0.013500
14.908333	0.5	0.012875
14.916667	0.5	0.011625
14.925000	0.5	0.010875
14.933333	0.5	0.010125
14.941667	0.5	0.009250
14.950000	0.5	0.008500
14.958333	0.5	0.007625
14.966667	0.5	0.006875
14.975000	0.5	0.006000
14.983333	0.5	0.004875
14.991667	0.5	0.003625
15.000000	0.5	0.002750
15.008333	0.5	0.002125
15.016667	0.5	0.001125
15.025000	0.5	0.000125
15.033333	0.5	-0.000875
15.041667	0.5	-0.001625
15.050000	0.5	-0.002375
15.058333	0.5	-0.002875
15.066667	0.5	-0.003375
15.075000	0.5	-0.004125
15.083333	0.5	-0.005000
15.091667	0.5	-0.005750
15.100000	0.5	-0.006750
15.108333	0.5	-0.007250
15.116667	0.5	-0.007250
15.125000	0.5	-0.007625
15.133333	0.5	-0.008250
15.141667	0.5	-0.009000
15.150000	0.5	-0.009500
15.158333	0.5	-0.009875
15.166667	0.5	-0.010125
15.175000	0.5	-0.010875
15.183333	0.5	-0.011250
15.191667	0.5	-0.011125
15.200000	0.5	-0.011000
15.208333	0.5	-0.010875
15.216667	0.5	-0.011125
15.225000	0.5	-0.011000
15.233333	0.5	-0.010875
15.241667	0.5	-0.011000
15.250000	0.5	-0.010625
15.258333	0.5	-0.010875
15.266667	0.5	-0.010875
15.275000	0.5	-0.010750
15.283333	0.5	-0.010500
15.291667	0.5	-0.010250
15.300000	0.5	-0.010000
15.308333	0.5	-0.009750
15.316667	0.5	-0.009375
15.325000	0.5	-0.008625
15.333333	0.5	-0.008000
15.341667	0.5	-0.007750
15.350000	0.5	-0.007750
15.358333	0.5	-0.007375
15.366667	0.5	-0.007125
15.375000	0.5	-0.007000
15.383333	0.5	-0.006500
15.391667	0.5	-0.006000
15.400000	0.5	-0.006000
15.408333	0.5	-0.005625
15.416667	0.5	-0.005250
15.425000	0.5	-0.004375
15.433333	0.5	-0.003750
15.441667	0.5	-0.003125
15.450000	0.5	-0.002500
15.458333	0.5	-0.001625
15.466667	0.5	-0.001250
15.475000	0.5	-0.001000
15.483333	0.5	0.000000
15.491667	0.5	0.000750
15.500000	0.5	0.001250
15.508333	0.5	0.001375
15.516667	0.5	0.001875
15.525000	0.5	0.002500
15.533333	0.5	0.002750
15.541667	0.5	0.003375
15.550000	0.5	0.004500
15.558333	0.5	0.005625
15.566667	0.5	0.006375
15.575000	0.5	0.006750
15.583333	0.5	0.007375
15.591667	0.5	0.007875
15.600000	0.5	0.008500
15.608333	0.5	0.009125
15.616667	0.5	0.009250
15.625000	0.5	0.009500
15.633333	0.5	0.009500
15.641667	0.5	0.009500
15.650000	0.5	0.010125
15.658333	0.5	0.010625
15.666667	0.5	0.011250
15.675000	0.5	0.011500
15.683333	0.5	0.011625
15.691667	0.5	0.011750
15.700000	0.5	0.012375
15.708333	0.5	0.013000
15.716667	0.5	0.013000
15.725000	0.5	0.013500
15.733333	0.5	0.013625
15.741667	0.5	0.013875
15.750000	0.5	0.014250
15.758333	0.5	0.014375
15.766667	0.5	0.014625
15.775000	0.5	0.015000
15.783333	0.5	0.015000
15.791667	0.5	0.015000
15.800000	0.5	0.015500
15.808333	0.5	0.015250
15.816667	0.5	0.015125
15.825000	0.5	0.015500
15.833333	0.5	0.015750
15.841667	0.5	0.016000
15.850000	0.5	0.015750
15.858333	0.5	0.015625
15.866667	0.5	0.015250
15.875000	0.5	0.015375
15.883333	0.5	0.015500
15.891667	0.5	0.015500
15.900000	0.5	0.015375
15.908333	0.5	0.015250
15.916667	0.5	0.015125
15.925000	0.5	0.015000
15.933333	0.5	0.014500
15.941667	0.5	0.014375
15.950000	0.5	0.014000
15.958333	0.5	0.013500
15.966667	0.5	0.013000
15.975000	0.5	0.012500
15.983333	0.5	0.012125
15.991667	0.5	0.011875
16.000000	0.5	0.011500
16.008333	0.5	0.011125
16.016667	0.5	0.010875
16.025000	0.5	0.010125
16.033333	0.5	0.009625
16.041667	0.5	0.009125
16.050000	0.5	0.008375
16.058333	0.5	0.007500
16.066667	0.5	0.006625
16.075000	0.5	0.006375
16.083333	0.5	0.005750
16.091667	0.5	0.005125
16.100000	0.5	0.004750
16.108333	0.5	0.004625
16.116667	0.5	0.004125
16.125000	0.5	0.003375
16.133333	0.5	0.003250
16.141667	0.5	0.003125
16.150000	0.5	0.002750
16.158333	0.5	0.002375
16.166667	0.5	0.001875
16.175000	0.5	0.001500
16.183333	0.5	0.001125
16.191667	0.5	0.001000
16.200000	0.5	0.000750
16.208333	0.5	0.000500
16.216667	0.5	0.000000
16.225000	0.5	0.000500
16.233333	0.5	0.000625
16.241667	0.5	0.000875
16.250000	0.5	0.000375
16.258333	0.5	0.000125
16.266667	0.5	0.000750
16.275000	0.5	0.001375
16.283333	0.5	0.001625
16.291667	0.5	0.001875
16.300000	0.5	0.002125
16.308333	0.5	0.002250
16.316667	0.5	0.002500
16.325000	0.5	0.002875
16.333333	0.5	0.003500
16.341667	0.5	0.004125
16.350000	0.5	0.004625
16.358333	0.5	0.005500
16.366667	0.5	0.006125
16.375000	0.5	0.006750
16.383333	0.5	0.007375
16.391667	0.5	0.007500
16.400000	0.5	0.008000
16.408333	0.5	0.008750
16.416667	0.5	0.009375
16.425000	0.5	0.010000
16.433333	0.5	0.010375
16.441667	0.5	0.011125
16.450000	0.5	0.011750
16.458333	0.5	0.012500
16.466667	0.5	0.013000
16.475000	0.5	0.013625
16.483333	0.5	0.014375
16.491667	0.5	0.015625
16.500000	0.5	0.017000
16.508333	0.5	0.017750
16.516667	0.5	0.018500
16.525000	0.5	0.019375
16.533333	0.5	0.020250
16.541667	0.5	0.020875
16.550000	0.5	0.021250
16.558333	0.5	0.021750
16.566667	0.5	0.023000
16.575000	0.5	0.023375
16.583333	0.5	0.024000
16.591667	0.5	0.024375
16.600000	0.5	0.025375
16.608333	0.5	0.026125
16.616667	0.5	0.027250
16.625000	0.5	0.028000
16.633333	0.5	0.028625
16.641667	0.5	0.029750
16.650000	0.5	0.030250
16.658333	0.5	0.031000
16.666667	0.5	0.031625
16.675000	0.5	0.031875
16.683333	0.5	0.032250
16.691667	0.5	0.032750
16.700000	0.5	0.033375
16.708333	0.5	0.033875
16.716667	0.5	0.034250
16.725000	0.5	0.035000
16.733333	0.5	0.035250
16.741667	0.5	0.035750
16.750000	0.5	0.036125
16.758333	0.5	0.036375
16.766667	0.5	0.037000
16.775000	0.5	0.037500
16.783333	0.5	0.038000
16.791667	0.5	0.038625
16.800000	0.5	0.038875
16.808333	0.5	0.039000
16.816667	0.5	0.039000
16.825000	0.5	0.038875
16.833333	0.5	0.039125
16.841667	0.5	0.039375
16.850000	0.5	0.039750
16.858333	0.5	0.040125
16.866667	0.5	0.040500
16.875000	0.5	0.040250
16.883333	0.5	0.039750
16.891667	0.5	0.039625
16.900000	0.5	0.039750
16.908333	0.5	0.039625
16.916667	0.5	0.039375
16.925000	0.5	0.039375
16.933333	0.5	0.039000
16.941667	0.5	0.038625
16.950000	0.5	0.038250
16.958333	0.5	0.038000
16.966667	0.5	0.037750
16.975000	0.5	0.037375
16.983333	0.5	0.037000
16.991667	0.5	0.036375
17.000000	0.5	0.035625
17.008333	0.5	0.034625
17.016667	0.5	0.034000
17.025000	0.5	0.033250
17.033333	0.5	0.031500
17.041667	0.5	0.030125
17.050000	0.5	0.029000
17.058333	0.5	0.027250
17.066667	0.5	0.025750
17.075000	0.5	0.024125
17.083333	0.5	0.022375
17.091667	0.5	0.020250
17.100000	0.5	0.018250
17.108333	0.5	0.015625
17.116667	0.5	0.012875
17.125000	0.5	0.009750
17.133333	0.5	0.006625
17.141667	0.5	0.002750
17.150000	0.5	-0.001000
17.158333	0.5	-0.004875
17.166667	0.5	-0.009375
17.175000	0.5	-0.014125
17.183333	0.5	-0.018625
17.191667	0.5	-0.023375
17.200000	0.5	-0.028000
17.208333	0.5	-0.033375
17.216667	0.5	-0.038375
17.225000	0.5	-0.043250
17.233333	0.5	-0.048500
17.241667	0.5	-0.053625
17.250000	0.5	-0.058750
17.258333	0.5	-0.063625
17.266667	0.5	-0.068500
17.275000	0.5	-0.073375
17.283333	0.5	-0.077875
17.291667	0.5	-0.081250
17.300000	0.5	-0.085250
17.308333	0.5	-0.088625
17.316667	0.5	-0.091500
17.325000	0.5	-0.093875
17.333333	0.5	-0.095375
17.341667	0.5	-0.096500
17.350000	0.5	-0.097500
17.358333	0.5	-0.097750
17.366667	0.5	-0.097625
17.375000	0.5	-0.096875
17.383333	0.5	-0.095750
17.391667	0.5	-0.094125
17.400000	0.5	-0.091750
17.408333	0.5	-0.089750
17.416667	0.5	-0.086750
17.425000	0.5	-0.083750
17.433333	0.5	-0.080250
17.441667	0.5	-0.076875
17.450000	0.5	-0.073625
17.458333	0.5	-0.070125
17.466667	0.5	-0.066125
17.475000	0.5	-0.062500
17.483333	0.5	-0.058625
17.491667	0.5	-0.055250
17.500000	0.5	-0.051625
17.508333	0.5	-0.048375
17.516667	0.5	-0.045250
17.525000	0.5	-0.042000
17.533333	0.5	-0.039250
17.541667	0.5	-0.036000
17.550000	0.5	-0.033000
17.558333	0.5	-0.030375
17.566667	0.5	-0.027750
17.575000	0.5	-0.025000
17.583333	0.5	-0.022875
17.591667	0.5	-0.021000
17.600000	0.5	-0.019250
17.608333	0.5	-0.017875
17.616667	0.5	-0.016750
17.625000	0.5	-0.015250
17.633333	0.5	-0.013875
17.641667	0.5	-0.012500
17.650000	0.5	-0.011125
17.658333	0.5	-0.009875
17.666667	0.5	-0.008625
17.675000	0.5	-0.007625
17.683333	0.5	-0.006500
17.691667	0.5	-0.005625
17.700000	0.5	-0.004625
17.708333	0.5	-0.003750
17.716667	0.5	-0.003000
17.725000	0.5	-0.002500
17.733333	0.5	-0.002125
17.741667	0.5	-0.001625
17.750000	0.5	-0.001125
17.758333	0.5	-0.000750
17.766667	0.5	-0.000250
17.775000	0.5	0.000000
17.783333	0.5	0.000125
17.791667	0.5	0.000750
17.800000	0.5	0.001000
17.808333	0.5	0.001375
17.816667	0.5	0.001750
17.825000	0.5	0.002250
17.833333	0.5	0.002250
17.841667	0.5	0.002875
17.850000	0.5	0.003125
17.858333	0.5	0.003375
17.866667	0.5	0.003625
17.875000	0.5	0.004000
17.883333	0.5	0.004250
17.891667	0.5	0.004750
17.900000	0.5	0.005000
17.908333	0.5	0.005500
17.916667	0.5	0.005750
17.925000	0.5	0.006125
17.933333	0.5	0.006500
17.941667	0.5	0.006750
17.950000	0.5	0.006875
17.958333	0.5	0.007375
17.966667	0.5	0.007750
17.975000	0.5	0.008125
17.983333	0.5	0.008125
17.991667	0.5	0.008500
18.000000	0.5	0.008625
18.008333	0.5	0.008250
18.016667	0.5	0.008125
18.025000	0.5	0.008125
18.033333	0.5	0.007750
18.041667	0.5	0.007875
18.050000	0.5	0.008125
18.058333	0.5	0.008250
18.066667	0.5	0.008375
18.075000	0.5	0.008625
18.083333	0.5	0.008750
18.091667	0.5	0.009000
18.100000	0.5	0.008750
18.108333	0.5	0.008625
18.116667	0.5	0.008375
18.125000	0.5	0.008250
18.133333	0.5	0.008000
18.141667	0.5	0.007750
18.150000	0.5	0.007375
18.158333	0.5	0.006750
18.166667	0.5	0.006250
18.175000	0.5	0.005625
18.183333	0.5	0.005125
18.191667	0.5	0.004750
18.200000	0.5	0.003750
18.208333	0.5	0.002875
18.216667	0.5	0.001875
18.225000	0.5	0.000500
18.233333	0.5	-0.000500
18.241667	0.5	-0.001375
18.250000	0.5	-0.002750
18.258333	0.5	-0.004375
18.266667	0.5	-0.006125
18.275000	0.5	-0.007750
18.283333	0.5	-0.009125
18.291667	0.5	-0.010875
18.300000	0.5	-0.012750
18.308333	0.5	-0.014875
18.316667	0.5	-0.016375
18.325000	0.5	-0.017750
18.333333	0.5	-0.019125
18.341667	0.5	-0.021125
18.350000	0.5	-0.022750
18.358333	0.5	-0.024375
18.366667	0.5	-0.025750
18.375000	0.5	-0.026750
18.383333	0.5	-0.027750
18.391667	0.5	-0.029125
18.400000	0.5	-0.030000
18.408333	0.5	-0.030875
18.416667	0.5	-0.032000
18.425000	0.5	-0.032750
18.433333	0.5	-0.033125
18.441667	0.5	-0.033250
18.450000	0.5	-0.033250
18.458333	0.5	-0.032750
18.466667	0.5	-0.032250
18.475000	0.5	-0.031875
18.483333	0.5	-0.031625
18.491667	0.5	-0.031250
18.500000	0.5	-0.030750
18.508333	0.5	-0.029875
18.516667	0.5	-0.029250
18.525000	0.5	-0.028750
18.533333	0.5	-0.028125
18.541667	0.5	-0.027625
18.550000	0.5	-0.026875
18.558333	0.5	-0.026000
18.566667	0.5	-0.025000
18.575000	0.5	-0.024250
18.583333	0.5	-0.023875
18.591667	0.5	-0.023500
18.600000	0.5	-0.022500
18.608333	0.5	-0.021750
18.616667	0.5	-0.020875
18.625000	0.5	-0.020250
18.633333	0.5	-0.019875
18.641667	0.5	-0.019125
18.650000	0.5	-0.018500
18.658333	0.5	-0.018125
18.666667	0.5	-0.018000
18.675000	0.5	-0.017875
18.683333	0.5	-0.017250
18.691667	0.5	-0.017000
18.700000	0.5	-0.016750
18.708333	0.5	-0.016125
18.716667	0.5	-0.015625
18.725000	0.5	-0.015500
18.733333	0.5	-0.015625
18.741667	0.5	-0.015625
18.750000	0.5	-0.015250
18.758333	0.5	-0.014875
18.766667	0.5	-0.014750
18.775000	0.5	-0.015000
18.783333	0.5	-0.015125
18.791667	0.5	-0.015000
18.800000	0.5	-0.015125
18.808333	0.5	-0.015250
18.816667	0.5	-0.015125
18.825000	0.5	-0.014625
18.833333	0.5	-0.014500
18.841667	0.5	-0.014250
18.850000	0.5	-0.013875
18.858333	0.5	-0.013625
18.866667	0.5	-0.013250
18.875000	0.5	-0.013375
18.883333	0.5	-0.013125
18.891667	0.5	-0.013250
18.900000	0.5	-0.013250
18.908333	0.5	-0.012875
18.916667	0.5	-0.012375
18.925000	0.5	-0.011625
18.933333	0.5	-0.011625
18.941667	0.5	-0.011500
18.950000	0.5	-0.011500
18.958333	0.5	-0.011250
18.966667	0.5	-0.010875
18.975000	0.5	-0.010625
18.983333	0.5	-0.010625
18.991667	0.5	-0.010750
19.000000	0.5	-0.010875
19.008333	0.5	-0.011000
19.016667	0.5	-0.010750
19.025000	0.5	-0.010375
19.033333	0.5	-0.010375
19.041667	0.5	-0.010000
19.050000	0.5	-0.009875
19.058333	0.5	-0.010000
19.066667	0.5	-0.010125
19.075000	0.5	-0.010250
19.083333	0.5	-0.010250
19.091667	0.5	-0.010125
19.100000	0.5	-0.009625
19.108333	0.5	-0.010125
19.116667	0.5	-0.010125
19.125000	0.5	-0.009875
19.133333	0.5	-0.009500
19.141667	0.5	-0.009500
19.150000	0.5	-0.010250
19.158333	0.5	-0.010375
19.166667	0.5	-0.010500
19.175000	0.5	-0.010875
19.183333	0.5	-0.011125
19.191667	0.5	-0.011125
19.200000	0.5	-0.011000
19.208333	0.5	-0.011000
19.216667	0.5	-0.011500
19.225000	0.5	-0.012000
19.233333	0.5	-0.012000
19.241667	0.5	-0.012125
19.250000	0.5	-0.012250
19.258333	0.5	-0.012625
19.266667	0.5	-0.013250
19.275000	0.5	-0.013500
19.283333	0.5	-0.014000
19.291667	0.5	-0.014375
19.300000	0.5	-0.014875
19.308333	0.5	-0.015250
19.316667	0.5	-0.015625
19.325000	0.5	-0.016000
19.333333	0.5	-0.016750
19.341667	0.5	-0.017375
19.350000	0.5	-0.018000
19.358333	0.5	-0.018500
19.366667	0.5	-0.019125
19.375000	0.5	-0.019250
19.383333	0.5	-0.019875
19.391667	0.5	-0.020500
19.400000	0.5	-0.020875
19.408333	0.5	-0.021375
19.416667	0.5	-0.022250
19.425000	0.5	-0.022625
19.433333	0.5	-0.023500
19.441667	0.5	-0.024375
19.450000	0.5	-0.025125
19.458333	0.5	-0.026250
19.466667	0.5	-0.026875
19.475000	0.5	-0.027625
19.483333	0.5	-0.028250
19.491667	0.5	-0.028750
19.500000	0.5	-0.029875
19.508333	0.5	-0.030500
19.516667	0.5	-0.031500
19.525000	0.5	-0.032500
19.533333	0.5	-0.033125
19.541667	0.5	-0.034375
19.550000	0.5	-0.035250
19.558333	0.5	-0.036000
19.566667	0.5	-0.037125
19.575000	0.5	-0.038000
19.583333	0.5	-0.038500
19.591667	0.5	-0.039375
19.600000	0.5	-0.039875
19.608333	0.5	-0.040375
19.616667	0.5	-0.041000
19.625000	0.5	-0.041625
19.633333	0.5	-0.042500
19.641667	0.5	-0.043375
19.650000	0.5	-0.043875
19.658333	0.5	-0.044375
19.666667	0.5	-0.045375
19.675000	0.5	-0.045750
19.683333	0.5	-0.046375
19.691667	0.5	-0.047125
19.700000	0.5	-0.047625
19.708333	0.5	-0.048375
19.716667	0.5	-0.048875
19.725000	0.5	-0.049125
19.733333	0.5	-0.049375
19.741667	0.5	-0.050375
19.750000	0.5	-0.050875
19.758333	0.5	-0.051125
19.766667	0.5	-0.051250
19.775000	0.5	-0.051250
19.783333	0.5	-0.051500
19.791667	0.5	-0.052000
19.800000	0.5	-0.052250
19.808333	0.5	-0.052750
19.816667	0.5	-0.053250
19.825000	0.5	-0.053750
19.833333	0.5	-0.054250
19.841667	0.5	-0.054500
19.850000	0.5	-0.054625
19.858333	0.5	-0.054875
19.866667	0.5	-0.055250
19.875000	0.5	-0.055625
19.883333	0.5	-0.055875
19.891667	0.5	-0.055875
19.900000	0.5	-0.056125
19.908333	0.5	-0.056125
19.916667	0.5	-0.056000
19.925000	0.5	-0.055875
19.933333	0.5	-0.056500
19.941667	0.5	-0.056625
19.950000	0.5	-0.056750
19.958333	0.5	-0.056750
19.966667	0.5	-0.056875
19.975000	0.5	-0.056750
19.983333	0.5	-0.056750
19.991667	0.5	-0.056625
20.000000	0.5	-0.056250
20.008333	0.5	-0.056000
20.016667	0.5	-0.055500
20.025000	0.5	-0.055375
20.033333	0.5	-0.055125
20.041667	0.5	-0.055000
20.050000	0.5	-0.055125
20.058333	0.5	-0.054875
20.066667	0.5	-0.054500
20.075000	0.5	-0.053875
20.083333	0.5	-0.053375
20.091667	0.5	-0.053250
20.100000	0.5	-0.053250
20.108333	0.5	-0.052750
20.116667	0.5	-0.052250
20.125000	0.5	-0.051625
20.133333	0.5	-0.051000
20.141667	0.5	-0.050250
20.150000	0.5	-0.049625
20.158333	0.5	-0.049375
20.166667	0.5	-0.048500
20.175000	0.5	-0.047625
20.183333	0.5	-0.046375
20.191667	0.5	-0.045500
20.200000	0.5	-0.044875
20.208333	0.5	-0.044250
20.216667	0.5	-0.043750
20.225000	0.5	-0.042875
20.233333	0.5	-0.042125
20.241667	0.5	-0.041000
20.250000	0.5	-0.040375
20.258333	0.5	-0.039375
20.266667	0.5	-0.038625
20.275000	0.5	-0.037750
20.283333	0.5	-0.036500
20.291667	0.5	-0.035375
20.300000	0.5	-0.034375
20.308333	0.5	-0.033250
20.316667	0.5	-0.032125
20.325000	0.5	-0.031000
20.333333	0.5	-0.030125
20.341667	0.5	-0.029125
20.350000	0.5	-0.027750
20.358333	0.5	-0.026750
20.366667	0.5	-0.026000
20.375000	0.5	-0.025000
20.383333	0.5	-0.023875
20.391667	0.5	-0.023000
20.400000	0.5	-0.022000
20.408333	0.5	-0.021250
20.416667	0.5	-0.020500
20.425000	0.5	-0.020000
20.433333	0.5	-0.019250
20.441667	0.5	-0.018250
20.450000	0.5	-0.017750
20.458333	0.5	-0.017375
20.466667	0.5	-0.016625
20.475000	0.5	-0.016000
20.483333	0.5	-0.015500
20.491667	0.5	-0.015000
20.500000	0.5	-0.014500
20.508333	0.5	-0.013875
20.516667	0.5	-0.013750
20.525000	0.5	-0.013500
20.533333	0.5	-0.013250
20.541667	0.5	-0.012875
20.550000	0.5	-0.012875
20.558333	0.5	-0.012750
20.566667	0.5	-0.012125
20.575000	0.5	-0.011750
20.583333	0.5	-0.011375
20.591667	0.5	-0.011250
20.600000	0.5	-0.011000
20.608333	0.5	-0.010625
20.616667	0.5	-0.010375
20.625000	0.5	-0.010375
20.633333	0.5	-0.010500
20.641667	0.5	-0.010375
20.650000	0.5	-0.010375
20.658333	0.5	-0.010250
20.666667	0.5	-0.010250
20.675000	0.5	-0.010250
20.683333	0.5	-0.009625
20.691667	0.5	-0.009000
20.700000	0.5	-0.008625
20.708333	0.5	-0.008750
20.716667	0.5	-0.009125
20.725000	0.5	-0.008750
20.733333	0.5	-0.008250
20.741667	0.5	-0.008500
20.750000	0.5	-0.008250
20.758333	0.5	-0.008250
20.766667	0.5	-0.008125
20.775000	0.5	-0.008000
20.783333	0.5	-0.007875
20.791667	0.5	-0.007500
20.800000	0.5	-0.007125
20.808333	0.5	-0.007000
20.816667	0.5	-0.007750
20.825000	0.5	-0.007625
20.833333	0.5	-0.007125
20.841667	0.5	-0.007000
20.850000	0.5	-0.006875
20.858333	0.5	-0.006625
20.866667	0.5	-0.007000
20.875000	0.5	-0.007250
20.883333	0.5	-0.007125
20.891667	0.5	-0.006625
20.900000	0.5	-0.006625
20.908333	0.5	-0.006375
20.916667	0.5	-0.006125
20.925000	0.5	-0.006000
20.933333	0.5	-0.005625
20.941667	0.5	-0.005750
20.950000	0.5	-0.005750
20.958333	0.5	-0.005750
20.966667	0.5	-0.005375
20.975000	0.5	-0.005125
20.983333	0.5	-0.005125
20.991667	0.5	-0.004875
21.000000	0.5	-0.005000
21.008333	0.5	-0.005125
21.016667	0.5	-0.005250
21.025000	0.5	-0.005375
21.033333	0.5	-0.005375
21.041667	0.5	-0.005375
21.050000	0.5	-0.005500
21.058333	0.5	-0.005375
21.066667	0.5	-0.005000
21.075000	0.5	-0.005000
21.083333	0.5	-0.004625
21.091667	0.5	-0.004500
21.100000	0.5	-0.004125
21.108333	0.5	-0.004125
21.116667	0.5	-0.004125
21.125000	0.5	-0.003875
21.133333	0.5	-0.003500
21.141667	0.5	-0.003875
21.150000	0.5	-0.003750
21.158333	0.5	-0.003500
21.166667	0.5	-0.003250
21.175000	0.5	-0.002750
21.183333	0.5	-0.002500
21.191667	0.5	-0.002625
21.200000	0.5	-0.002750
21.208333	0.5	-0.002625
21.216667	0.5	-0.002250
21.225000	0.5	-0.002125
21.233333	0.5	-0.002250
21.241667	0.5	-0.002250
21.250000	0.5	-0.002250
21.258333	0.5	-0.002625
21.266667	0.5	-0.002500
21.275000	0.5	-0.002375
21.283333	0.5	-0.002000
21.291667	0.5	-0.001500
21.300000	0.5	-0.001375
21.308333	0.5	-0.000875
21.316667	0.5	-0.000750
21.325000	0.5	-0.000750
21.333333	0.5	-0.000250
21.341667	0.5	-0.000125
21.350000	0.5	-0.000250
21.358333	0.5	0.000000
21.366667	0.5	-0.000250
21.375000	0.5	-0.000250
21.383333	0.5	0.000125
21.391667	0.5	0.000125
21.400000	0.5	0.000500
21.408333	0.5	0.000500
21.416667	0.5	0.001125
21.425000	0.5	0.001625
21.433333	0.5	0.001375
21.441667	0.5	0.001125
21.450000	0.5	0.001125
21.458333	0.5	0.001250
21.466667	0.5	0.001500
21.475000	0.5	0.001625
21.483333	0.5	0.001500
21.491667	0.5	0.001750
21.500000	0.5	0.002000
21.508333	0.5	0.001750
21.516667	0.5	0.001875
21.525000	0.5	0.001375
21.533333	0.5	0.001250
21.541667	0.5	0.001250
21.550000	0.5	0.001250
21.558333	0.5	0.001125
21.566667	0.5	0.001000
21.575000	0.5	0.001375
21.583333	0.5	0.001000
21.591667	0.5	0.000625
21.600000	0.5	0.000375
21.608333	0.5	0.000000
21.616667	0.5	0.000125
21.625000	0.5	0.000500
21.633333	0.5	0.000500
21.641667	0.5	0.000125
21.650000	0.5	-0.000375
21.658333	0.5	-0.000875
21.666667	0.5	-0.001000
21.675000	0.5	-0.001375
21.683333	0.5	-0.001625
21.691667	0.5	-0.001750
21.700000	0.5	-0.002000
21.708333	0.5	-0.002250
21.716667	0.5	-0.002750
21.725000	0.5	-0.003250
21.733333	0.5	-0.003125
21.741667	0.5	-0.003875
21.750000	0.5	-0.004250
21.758333	0.5	-0.004625
21.766667	0.5	-0.005125
21.775000	0.5	-0.005500
21.783333	0.5	-0.005750
21.791667	0.5	-0.006375
21.800000	0.5	-0.006750
21.808333	0.5	-0.006875
21.816667	0.5	-0.007000
21.825000	0.5	-0.007125
21.833333	0.5	-0.007625
21.841667	0.5	-0.008250
21.850000	0.5	-0.008375
21.858333	0.5	-0.008375
21.866667	0.5	-0.008500
21.875000	0.5	-0.008500
21.883333	0.5	-0.008500
21.891667	0.5	-0.009000
21.900000	0.5	-0.008750
21.908333	0.5	-0.008625
21.916667	0.5	-0.008625
21.925000	0.5	-0.008500
21.933333	0.5	-0.008375
21.941667	0.5	-0.008750
21.950000	0.5	-0.008500
21.958333	0.5	-0.009000
21.966667	0.5	-0.009125
21.975000	0.5	-0.009000
21.983333	0.5	-0.009125
21.991667	0.5	-0.009375
22.000000	0.5	-0.008750
22.008333	0.5	-0.008750
22.016667	0.5	-0.008750
22.025000	0.5	-0.009000
22.033333	0.5	-0.008875
22.041667	0.5	-0.009000
22.050000	0.5	-0.008625
22.058333	0.5	-0.008250
22.066667	0.5	-0.008250
22.075000	0.5	-0.008250
22.083333	0.5	-0.008125
22.091667	0.5	-0.007625
22.100000	0.5	-0.007625
22.108333	0.5	-0.007625
22.116667	0.5	-0.007125
22.125000	0.5	-0.006875
22.133333	0.5	-0.006625
22.141667	0.5	-0.006125
22.150000	0.5	-0.005875
22.158333	0.5	-0.005625
22.166667	0.5	-0.005500
22.175000	0.5	-0.005500
22.183333	0.5	-0.005125
22.191667	0.5	-0.005250
22.200000	0.5	-0.004500
22.208333	0.5	-0.004000
22.216667	0.5	-0.003500
22.225000	0.5	-0.003125
22.233333	0.5	-0.003125
22.241667	0.5	-0.002250
22.250000	0.5	-0.001875
22.258333	0.5	-0.001500
22.266667	0.5	-0.001500
22.275000	0.5	-0.001625
22.283333	0.5	-0.001750
22.291667	0.5	-0.001500
22.300000	0.5	-0.001250
22.308333	0.5	-0.000625
22.316667	0.5	-0.000625
22.325000	0.5	-0.000375
22.333333	0.5	-0.000125
22.341667	0.5	-0.000250
22.350000	0.5	-0.000250
22.358333	0.5	-0.000125
22.366667	0.5	0.000000
22.375000	0.5	0.000250
22.383333	0.5	0.000375
22.391667	0.5	0.000875
22.400000	0.5	0.000875
22.408333	0.5	0.000875
22.416667	0.5	0.000875
22.425000	0.5	0.001000
22.433333	0.5	0.001000
22.441667	0.5	0.000750
22.450000	0.5	0.000875
22.458333	0.5	0.001125
22.466667	0.5	0.001000
22.475000	0.5	0.001125
22.483333	0.5	0.001125
22.491667	0.5	0.000875
22.500000	0.5	0.001000
22.508333	0.5	0.001000
22.516667	0.5	0.001000
22.525000	0.5	0.001125
22.533333	0.5	0.000750
22.541667	0.5	0.000250
22.550000	0.5	0.000125
22.558333	0.5	0.000000
22.566667	0.5	-0.000250
22.575000	0.5	-0.000250
22.583333	0.5	-0.000250
22.591667	0.5	-0.000250
22.600000	0.5	-0.000500
22.608333	0.5	-0.000750
22.616667	0.5	-0.001125
22.625000	0.5	-0.001500
22.633333	0.5	-0.001875
22.641667	0.5	-0.002000
22.650000	0.5	-0.002000
22.658333	0.5	-0.002125
22.666667	0.5	-0.002125
22.675000	0.5	-0.002625
22.683333	0.5	-0.002750
22.691667	0.5	-0.003250
22.700000	0.5	-0.003500
22.708333	0.5	-0.003750
22.716667	0.5	-0.004125
22.725000	0.5	-0.004375
22.733333	0.5	-0.004625
22.741667	0.5	-0.005125
22.750000	0.5	-0.005500
22.758333	0.5	-0.006125
22.766667	0.5	-0.006375
22.775000	0.5	-0.007125
22.783333	0.5	-0.007375
22.791667	0.5	-0.008375
22.800000	0.5	-0.008500
22.808333	0.5	-0.008750
22.816667	0.5	-0.009375
22.825000	0.5	-0.009875
22.833333	0.5	-0.010750
22.841667	0.5	-0.011000
22.850000	0.5	-0.011000
22.858333	0.5	-0.010875
22.866667	0.5	-0.011375
22.875000	0.5	-0.011875
22.883333	0.5	-0.012000
22.891667	0.5	-0.012375
22.900000	0.5	-0.012500
22.908333	0.5	-0.012750
22.916667	0.5	-0.012875
22.925000	0.5	-0.013125
22.933333	0.5	-0.013000
22.941667	0.5	-0.013125
22.950000	0.5	-0.013000
22.958333	0.5	-0.013000
22.966667	0.5	-0.013125
22.975000	0.5	-0.013125
22.983333	0.5	-0.012875
22.991667	0.5	-0.013125
23.000000	0.5	-0.013500
23.008333	0.5	-0.013250
23.016667	0.5	-0.013000
23.025000	0.5	-0.012875
23.033333	0.5	-0.012875
23.041667	0.5	-0.012625
23.050000	0.5	-0.012500
23.058333	0.5	-0.012625
23.066667	0.5	-0.012000
23.075000	0.5	-0.011625
23.083333	0.5	-0.011000
23.091667	0.5	-0.010125
23.100000	0.5	-0.009875
23.108333	0.5	-0.009625
23.116667	0.5	-0.009625
23.125000	0.5	-0.009500
23.133333	0.5	-0.009000
23.141667	0.5	-0.008750
23.150000	0.5	-0.008125
23.158333	0.5	-0.007875
23.166667	0.5	-0.007000
23.175000	0.5	-0.006625
23.183333	0.5	-0.006500
23.191667	0.5	-0.006125
23.200000	0.5	-0.005625
23.208333	0.5	-0.005000
23.216667	0.5	-0.004750
23.225000	0.5	-0.004000
23.233333	0.5	-0.003375
23.241667	0.5	-0.003000
23.250000	0.5	-0.002875
23.258333	0.5	-0.002375
23.266667	0.5	-0.001875
23.275000	0.5	-0.001125
23.283333	0.5	-0.000625
23.291667	0.5	0.000000
23.300000	0.5	0.000375
23.308333	0.5	0.001000
23.316667	0.5	0.001500
23.325000	0.5	0.002125
23.333333	0.5	0.002375
23.341667	0.5	0.002500
23.350000	0.5	0.003125
23.358333	0.5	0.003250
23.366667	0.5	0.003500
23.375000	0.5	0.003500
23.383333	0.5	0.003750
23.391667	0.5	0.003875
23.400000	0.5	0.003875
23.408333	0.5	0.004000
23.416667	0.5	0.003875
23.425000	0.5	0.003875
23.433333	0.5	0.003750
23.441667	0.5	0.003750
23.450000	0.5	0.003750
23.458333	0.5	0.003500
23.466667	0.5	0.003375
23.475000	0.5	0.003500
23.483333	0.5	0.003250
23.491667	0.5	0.002750
23.500000	0.5	0.002625
23.508333	0.5	0.002250
23.516667	0.5	0.001875
23.525000	0.5	0.001500
23.533333	0.5	0.001000
23.541667	0.5	0.001000
23.550000	0.5	0.000750
23.558333	0.5	0.000375
23.566667	0.5	0.000000
23.575000	0.5	-0.000500
23.583333	0.5	-0.001000
23.591667	0.5	-0.001375
23.600000	0.5	-0.002125
23.608333	0.5	-0.002500
23.616667	0.5	-0.003000
23.625000	0.5	-0.003375
23.633333	0.5	-0.003875
23.641667	0.5	-0.004250
23.650000	0.5	-0.004375
23.658333	0.5	-0.004750
23.666667	0.5	-0.005375
23.675000	0.5	-0.006250
23.683333	0.5	-0.006500
23.691667	0.5	-0.006875
23.700000	0.5	-0.007250
23.708333	0.5	-0.007250
23.716667	0.5	-0.007750
23.725000	0.5	-0.007875
23.733333	0.5	-0.008500
23.741667	0.5	-0.008625
23.750000	0.5	-0.008875
23.758333	0.5	-0.009125
23.766667	0.5	-0.009250
23.775000	0.5	-0.009375
23.783333	0.5	-0.009750
23.791667	0.5	-0.009500
23.800000	0.5	-0.009375
23.808333	0.5	-0.009500
23.816667	0.5	-0.009000
23.825000	0.5	-0.008625
23.833333	0.5	-0.008250
23.841667	0.5	-0.008125
23.850000	0.5	-0.007750
23.858333	0.5	-0.007250
23.866667	0.5	-0.007000
23.875000	0.5	-0.007000
23.883333	0.5	-0.007000
23.891667	0.5	-0.006750
23.900000	0.5	-0.006125
23.908333	0.5	-0.005500
23.916667	0.5	-0.004625
23.925000	0.5	-0.004000
23.933333	0.5	-0.003125
23.941667	0.5	-0.002875
23.950000	0.5	-0.002250
23.958333	0.5	-0.001250
23.966667	0.5	-0.000500
23.975000	0.5	0.000000
23.983333	0.5	0.000875
23.991667	0.5	0.001750
24.000000	0.5	0.003125
24.008333	0.5	0.004000
24.016667	0.5	0.004625
24.025000	0.5	0.005500
24.033333	0.5	0.006500
24.041667	0.5	0.007625
24.050000	0.5	0.009000
24.058333	0.5	0.010375
24.066667	0.5	0.010750
24.075000	0.5	0.011750
24.083333	0.5	0.012500
24.091667	0.5	0.013250
24.100000	0.5	0.014000
24.108333	0.5	0.014875
24.116667	0.5	0.015750
24.125000	0.5	0.016375
24.133333	0.5	0.016875
24.141667	0.5	0.017250
24.150000	0.5	0.018375
24.158333	0.5	0.019125
24.166667	0.5	0.020125
24.175000	0.5	0.020750
24.183333	0.5	0.021375
24.191667	0.5	0.021625
24.200000	0.5	0.022000
24.208333	0.5	0.022625
24.216667	0.5	0.022875
24.225000	0.5	0.023000
24.233333	0.5	0.023625
24.241667	0.5	0.024000
24.250000	0.5	0.024750
24.258333	0.5	0.024875
24.266667	0.5	0.025000
24.275000	0.5	0.025250
24.283333	0.5	0.025625
24.291667	0.5	0.025750
24.300000	0.5	0.026000
24.308333	0.5	0.026375
24.316667	0.5	0.026250
24.325000	0.5	0.026375
24.333333	0.5	0.026625
24.341667	0.5	0.026625
24.350000	0.5	0.027000
24.358333	0.5	0.027125
24.366667	0.5	0.027125
24.375000	0.5	0.026875
24.383333	0.5	0.026375
24.391667	0.5	0.026125
24.400000	0.5	0.026500
24.408333	0.5	0.026500
24.416667	0.5	0.026375
24.425000	0.5	0.026500
24.433333	0.5	0.026500
24.441667	0.5	0.026125
24.450000	0.5	0.025625
24.458333	0.5	0.025250
24.466667	0.5	0.025750
24.475000	0.5	0.025625
24.483333	0.5	0.025375
24.491667	0.5	0.025000
24.500000	0.5	0.024875
24.508333	0.5	0.024500
24.516667	0.5	0.024000
24.525000	0.5	0.023500
24.533333	0.5	0.023125
24.541667	0.5	0.022750
24.550000	0.5	0.022125
24.558333	0.5	0.021500
24.566667	0.5	0.021000
24.575000	0.5	0.021125
24.583333	0.5	0.020750
24.591667	0.5	0.020125
24.600000	0.5	0.019375
24.608333	0.5	0.018250
24.616667	0.5	0.017250
24.625000	0.5	0.016625
24.633333	0.5	0.016250
24.641667	0.5	0.016000
24.650000	0.5	0.015375
24.658333	0.5	0.014625
24.666667	0.5	0.013750
24.675000	0.5	0.012875
24.683333	0.5	0.011875
24.691667	0.5	0.011375
24.700000	0.5	0.011125
24.708333	0.5	0.010375
24.716667	0.5	0.009875
24.725000	0.5	0.009000
24.733333	0.5	0.008250
24.741667	0.5	0.007750
24.750000	0.5	0.007500
24.758333	0.5	0.007125
24.766667	0.5	0.006625
24.775000	0.5	0.006375
24.783333	0.5	0.006125
24.791667	0.5	0.005375
24.800000	0.5	0.004875
24.808333	0.5	0.004500
24.816667	0.5	0.003875
24.825000	0.5	0.003250
24.833333	0.5	0.003000
24.841667	0.5	0.002750
24.850000	0.5	0.003000
24.858333	0.5	0.003375
24.866667	0.5	0.003375
24.875000	0.5	0.002750
24.883333	0.5	0.002375
24.891667	0.5	0.002250
24.900000	0.5	0.002125
24.908333	0.5	0.002125
24.916667	0.5	0.002375
24.925000	0.5	0.002500
24.933333	0.5	0.002250
24.941667	0.5	0.001875
24.950000	0.5	0.001750
24.958333	0.5	0.001750
24.966667	0.5	0.001750
24.975000	0.5	0.001875
24.983333	0.5	0.002000
24.991667	0.5	0.002125
25.000000	0.5	0.002250
