# Supplementary material for: Dynamic character displacement among a pair of bacterial phyllosphere commensals in situ
Source: Nat Commun. 2022 May 20;13:2836. doi: 10.1038/s41467-022-30469-3 (PMC9123166; doi:10.1038/s41467-022-30469-3)
Supplement: Supplementary file 11 — Source Data [file 41467_2022_30469_MOESM11_ESM.zip › Source Data/Supplementary Figure 6/Source Data Figure 6.xlsx]

## Sheet: Source Data S Figure 6 ABCD
Source Data for Supplementary Figure 6 ABCD showing OD600 values per time point over the different conditions
Time [s]	0	600	1200	1800	2400	3000	3600	4200	4800	5400	6000	6600	7200	7800	8400	9000	9600	10200	10800	11400	12000	12600	13200	13799.9	14399.9	14999.9	15599.9	16199.9	16799.9	17399.9	17999.9	18599.9	19199.9	19799.9	20399.9	20999.9	21599.9	22199.9	22799.9	23399.9	23999.9	24599.9	25199.9	25799.8	26399.8	26999.8	27599.8	28199.8	28799.8
Temp. [°C]	28.2	28.2	28.3	28.3	28	28	28	28.2	28.3	28.1	28.1	28.4	28	28.3	28.1	28	28.3	28.3	28.3	28.1	28.2	27.9	28.2	28	28.3	28.4	28.2	28.3	28.2	28.3	28.3	28	28.3	28.1	28.3	28.1	28.1	28.2	28.2	28.2	28.1	28.2	27.9	27.9	28	28.1	28	27.9	28.1
MMG	0.0919	0.093	0.0939	0.0947	0.0948	0.0955	0.0954	0.0956	0.0958	0.0956	0.0958	0.0959	0.0956	0.0958	0.0962	0.0957	0.0958	0.0961	0.0956	0.096	0.096	0.096	0.0958	0.096	0.0956	0.0955	0.0958	0.0956	0.0956	0.0955	0.096	0.0958	0.0955	0.0964	0.0963	0.0955	0.0959	0.0956	0.0955	0.0956	0.0958	0.0958	0.096	0.0964	0.0959	0.0957	0.0956	0.0959	0.0959
MMG	0.0856	0.0834	0.0841	0.0846	0.0849	0.0856	0.085	0.0854	0.0864	0.0859	0.0865	0.0861	0.0862	0.0863	0.0869	0.086	0.0863	0.0868	0.0862	0.0863	0.0865	0.0862	0.0862	0.086	0.0867	0.0865	0.0864	0.0863	0.0869	0.0864	0.0864	0.0871	0.0865	0.0869	0.0864	0.0867	0.0867	0.0871	0.0866	0.0864	0.0867	0.0872	0.087	0.087	0.0865	0.0867	0.0864	0.0869	0.0869
MMG	0.1	0.0941	0.0968	0.0964	0.0965	0.0965	0.0961	0.0961	0.0967	0.0964	0.0966	0.0965	0.0965	0.0967	0.097	0.0967	0.0968	0.0968	0.0965	0.0966	0.0966	0.0968	0.0967	0.0967	0.0963	0.0965	0.0967	0.0968	0.0969	0.0963	0.0965	0.0969	0.0964	0.0968	0.0967	0.0966	0.0966	0.097	0.0969	0.0965	0.0965	0.0968	0.0968	0.0968	0.0965	0.0967	0.0962	0.0966	0.0971
MMG	0.0948	0.0904	0.0909	0.0917	0.0924	0.0928	0.0919	0.0924	0.0929	0.0927	0.0933	0.0933	0.0931	0.093	0.0936	0.0925	0.0929	0.0936	0.0929	0.0926	0.0924	0.093	0.0924	0.0921	0.0924	0.0932	0.0919	0.0925	0.0934	0.0927	0.0925	0.0928	0.0928	0.0924	0.0921	0.0923	0.092	0.093	0.0926	0.0922	0.0928	0.0929	0.0926	0.0924	0.0919	0.0924	0.0921	0.0925	0.0933
MMG	0.0997	0.0939	0.0949	0.0953	0.0953	0.0958	0.096	0.0961	0.0962	0.0959	0.0958	0.0961	0.0962	0.0958	0.096	0.0961	0.096	0.0957	0.0957	0.096	0.096	0.0958	0.0958	0.0957	0.0957	0.0957	0.096	0.0957	0.0958	0.0957	0.0962	0.0956	0.0958	0.0959	0.096	0.0956	0.0958	0.0959	0.0957	0.0959	0.0957	0.0959	0.0961	0.0959	0.096	0.0961	0.0961	0.0961	0.096
MMG	0.0838	0.0846	0.0858	0.0865	0.0872	0.0873	0.0872	0.0874	0.0885	0.0881	0.0886	0.0885	0.0882	0.0884	0.0893	0.0889	0.0886	0.0888	0.0889	0.0892	0.0883	0.0882	0.0886	0.0885	0.0884	0.0888	0.0885	0.0889	0.0889	0.0886	0.0886	0.0889	0.0889	0.0887	0.0891	0.0888	0.0886	0.0887	0.0888	0.0889	0.0888	0.0891	0.089	0.0892	0.0891	0.0889	0.0892	0.0891	0.0895
MMG	0.0942	0.0943	0.0951	0.0959	0.0957	0.0963	0.0965	0.0967	0.0969	0.0968	0.0968	0.0971	0.097	0.0969	0.0973	0.0971	0.0971	0.0971	0.0969	0.0971	0.0969	0.0972	0.097	0.097	0.0968	0.097	0.0967	0.097	0.0968	0.0967	0.097	0.0968	0.0968	0.0969	0.0971	0.097	0.0969	0.0968	0.0967	0.0969	0.0968	0.0969	0.0969	0.0972	0.0971	0.0971	0.0969	0.0971	0.0971
MMG	0.0903	0.0817	0.0823	0.0831	0.0831	0.0835	0.083	0.0832	0.0839	0.0837	0.0841	0.0839	0.084	0.0845	0.0852	0.0844	0.0848	0.0846	0.0845	0.0854	0.0845	0.0847	0.0853	0.085	0.0855	0.0854	0.0853	0.0857	0.0857	0.0853	0.0856	0.0854	0.0853	0.0856	0.0855	0.0854	0.0859	0.085	0.0857	0.0853	0.0858	0.0861	0.0852	0.0858	0.0856	0.0859	0.0851	0.0857	0.0862
MMG	0.0986	0.0911	0.0924	0.0928	0.0937	0.0924	0.0927	0.0927	0.0935	0.0936	0.094	0.0933	0.0932	0.0935	0.0949	0.0937	0.0935	0.0937	0.0929	0.0933	0.0939	0.0937	0.0938	0.0938	0.0931	0.0927	0.0935	0.0936	0.0937	0.093	0.0937	0.0936	0.093	0.0933	0.0936	0.093	0.0938	0.0936	0.0935	0.0935	0.0934	0.0935	0.0937	0.0935	0.0935	0.0934	0.0938	0.0933	0.094
MMG	0.0854	0.0734	0.0733	0.0734	0.0733	0.0736	0.0733	0.0733	0.0738	0.0733	0.0736	0.0737	0.0739	0.0736	0.074	0.0739	0.0739	0.0738	0.0739	0.0739	0.074	0.074	0.0739	0.0741	0.0739	0.0741	0.0741	0.0742	0.0743	0.0741	0.0744	0.074	0.0744	0.0743	0.0743	0.0743	0.0743	0.0744	0.0745	0.0742	0.0747	0.0745	0.0747	0.0745	0.0747	0.0748	0.0746	0.0746	0.0746
MMG	0.1033	0.0893	0.0897	0.0899	0.0893	0.0902	0.0894	0.0896	0.0902	0.0899	0.0899	0.09	0.09	0.09	0.0905	0.0901	0.0906	0.0899	0.0903	0.0903	0.0905	0.0905	0.0901	0.0903	0.0904	0.0905	0.0906	0.0906	0.0905	0.0904	0.0905	0.0906	0.0905	0.0909	0.0906	0.0904	0.0906	0.0909	0.0912	0.091	0.0907	0.0911	0.0914	0.091	0.091	0.0908	0.0913	0.0911	0.0917
MMG	0.0869	0.0828	0.0825	0.0828	0.0829	0.0833	0.0838	0.0839	0.0843	0.0837	0.0842	0.0843	0.0851	0.0844	0.0846	0.0848	0.0845	0.0849	0.0854	0.0851	0.0855	0.0857	0.0852	0.0852	0.0855	0.0857	0.0858	0.0858	0.086	0.0859	0.0864	0.0864	0.0867	0.0864	0.0866	0.0861	0.0867	0.0875	0.0863	0.0871	0.087	0.0875	0.0873	0.0871	0.087	0.0873	0.0873	0.0878	0.0871
MMG	0.0821	0.083	0.0839	0.0835	0.0838	0.084	0.0841	0.0844	0.0848	0.0843	0.0847	0.0848	0.0847	0.0852	0.0849	0.0848	0.0849	0.0852	0.0851	0.0853	0.0852	0.0854	0.0854	0.0852	0.0852	0.0852	0.0852	0.0853	0.0854	0.0858	0.0857	0.0856	0.0861	0.0861	0.086	0.0857	0.0861	0.0861	0.0858	0.0861	0.0863	0.0863	0.0862	0.0863	0.0864	0.0864	0.0861	0.0863	0.0861
L68 wt MMG+Niacin+Pantothenic acid+Biotin	0.1012	0.0981	0.0991	0.0986	0.0978	0.1006	0.0885	0.089	0.0897	0.0894	0.0894	0.0897	0.0897	0.0897	0.0902	0.0898	0.0899	0.09	0.0898	0.0901	0.0902	0.0898	0.0901	0.0901	0.09	0.0901	0.0902	0.0902	0.0904	0.0905	0.0905	0.0903	0.0903	0.0908	0.0906	0.0905	0.0905	0.0907	0.0906	0.0905	0.0907	0.0908	0.0908	0.0909	0.0909	0.091	0.0909	0.0912	0.0913
L68 wt MMG+Niacin+Pantothenic acid+Biotin	0.0924	0.0847	0.0852	0.086	0.0862	0.0869	0.0872	0.0875	0.088	0.0876	0.0878	0.0879	0.088	0.0883	0.089	0.0886	0.0887	0.0888	0.0886	0.089	0.0888	0.0889	0.0896	0.0888	0.0892	0.0892	0.0895	0.0897	0.0892	0.0894	0.0899	0.0895	0.0893	0.0898	0.0901	0.0897	0.09	0.0901	0.0896	0.0898	0.0901	0.0904	0.0901	0.0903	0.0903	0.0903	0.0905	0.0905	0.0906
L68 wt MMG+Niacin+Pantothenic acid+Biotin	0.0914	0.0847	0.0852	0.0854	0.0858	0.0862	0.0862	0.0866	0.0867	0.0867	0.0869	0.087	0.0872	0.0871	0.0875	0.0873	0.0874	0.0873	0.0875	0.0877	0.0877	0.0878	0.0879	0.0879	0.088	0.0881	0.0884	0.0882	0.0883	0.0884	0.0886	0.0883	0.0881	0.0887	0.0889	0.0884	0.0887	0.089	0.0888	0.0888	0.0892	0.0893	0.0892	0.089	0.0893	0.0896	0.0894	0.0895	0.0896
L68 wt MMG+Niacin+Pantothenic acid+Biotin	0.095	0.085	0.0852	0.0855	0.0862	0.0866	0.087	0.0871	0.0877	0.0877	0.0882	0.0884	0.0883	0.0886	0.0888	0.0887	0.0887	0.0889	0.0887	0.0889	0.0891	0.0892	0.0895	0.0893	0.0894	0.0893	0.0896	0.0897	0.0898	0.0898	0.0899	0.0897	0.0899	0.0903	0.0904	0.0898	0.0901	0.0903	0.09	0.0901	0.0906	0.0905	0.0905	0.0908	0.0905	0.0908	0.0907	0.0909	0.0907
L68 wt MMG+Niacin+Pantothenic acid+Biotin	0.0981	0.0899	0.0911	0.0932	0.0919	0.0922	0.094	0.0937	0.0949	0.0933	0.0932	0.0937	0.0935	0.0936	0.0939	0.094	0.0937	0.094	0.0955	0.0957	0.0941	0.094	0.0938	0.0941	0.0938	0.0942	0.0941	0.0944	0.0944	0.0942	0.0946	0.0942	0.0944	0.0948	0.0944	0.0945	0.0944	0.0945	0.0947	0.0944	0.0949	0.0949	0.0949	0.0951	0.095	0.095	0.0948	0.0949	0.095
L68 bioB MMG+Niacin+Pantothenic acid+Biotin	0.0961	0.0843	0.0848	0.0854	0.0856	0.0863	0.0863	0.0867	0.087	0.0874	0.0873	0.0877	0.0877	0.0879	0.0885	0.0881	0.0883	0.0882	0.0884	0.0886	0.0889	0.089	0.0893	0.089	0.0892	0.0894	0.0894	0.0897	0.0897	0.0895	0.09	0.0902	0.09	0.0905	0.0901	0.0899	0.0903	0.0905	0.0905	0.0903	0.0907	0.091	0.0911	0.0911	0.0908	0.091	0.0912	0.0915	0.0913
L68 bioB MMG+Niacin+Pantothenic acid+Biotin	0.0983	0.0856	0.0861	0.0863	0.0866	0.0878	0.088	0.0882	0.0886	0.0888	0.0888	0.089	0.0891	0.0891	0.0899	0.0894	0.0893	0.0898	0.0894	0.0899	0.0896	0.0901	0.0897	0.0899	0.0897	0.0899	0.0901	0.0903	0.0904	0.0904	0.0905	0.0905	0.0908	0.0906	0.0904	0.0906	0.0905	0.0908	0.0906	0.0907	0.0908	0.0911	0.0912	0.091	0.0912	0.0912	0.0913	0.0914	0.0921
L68 bioB MMG+Niacin+Pantothenic acid+Biotin	0.0961	0.0835	0.0846	0.0855	0.0858	0.0859	0.0868	0.0859	0.0867	0.0866	0.0873	0.0872	0.0877	0.0882	0.0885	0.0889	0.0892	0.0894	0.0894	0.0895	0.0898	0.0898	0.0902	0.0904	0.0905	0.0906	0.0905	0.0909	0.091	0.0908	0.0911	0.0915	0.0912	0.0916	0.0918	0.0914	0.0918	0.0923	0.0919	0.0921	0.0922	0.0925	0.0926	0.0926	0.0926	0.093	0.0926	0.0935	0.0935
L68 bioB MMG+Niacin+Pantothenic acid+Biotin	0.0974	0.0823	0.0841	0.0834	0.0838	0.0849	0.0847	0.0853	0.0859	0.0861	0.0866	0.0874	0.0876	0.0875	0.0882	0.0886	0.0884	0.0888	0.0884	0.0896	0.0889	0.0894	0.0897	0.0894	0.0896	0.0903	0.0895	0.09	0.0901	0.0902	0.0907	0.0905	0.0905	0.0903	0.0911	0.0915	0.0912	0.091	0.0911	0.0911	0.0916	0.0918	0.0923	0.0921	0.0921	0.0923	0.0922	0.0925	0.0931
L68 bioB MMG+Niacin+Pantothenic acid+Biotin	0.0956	0.0813	0.0819	0.0826	0.083	0.0837	0.0843	0.0854	0.0868	0.0869	0.087	0.0869	0.0877	0.0882	0.0873	0.088	0.0885	0.088	0.0886	0.0885	0.0887	0.0887	0.0888	0.0886	0.0888	0.089	0.089	0.0894	0.0893	0.0901	0.0893	0.0896	0.09	0.0902	0.0903	0.0905	0.091	0.0908	0.0909	0.0911	0.0912	0.0919	0.0918	0.0916	0.0922	0.0924	0.0929	0.0933	0.0945
MMG	0.0988	0.0889	0.0903	0.0902	0.0911	0.0913	0.0914	0.0917	0.0923	0.0925	0.0928	0.0925	0.0925	0.0924	0.0929	0.0932	0.0933	0.0926	0.093	0.0931	0.093	0.0932	0.093	0.0932	0.0929	0.0934	0.0929	0.0929	0.0937	0.0934	0.0937	0.0933	0.0933	0.0933	0.0936	0.0937	0.0936	0.0934	0.0933	0.0939	0.0936	0.0935	0.094	0.0938	0.0934	0.0935	0.0934	0.0937	0.0938
MMG	0.093	0.0945	0.0956	0.0957	0.0956	0.0963	0.0962	0.0965	0.0967	0.0962	0.0964	0.0966	0.0964	0.0963	0.0971	0.0967	0.0964	0.0966	0.0973	0.0963	0.0965	0.0965	0.0965	0.0975	0.0963	0.0967	0.0963	0.0965	0.0967	0.0964	0.0972	0.0964	0.0965	0.0964	0.0963	0.0961	0.0966	0.0963	0.0962	0.0963	0.0963	0.0963	0.0964	0.0965	0.0965	0.0964	0.096	0.0963	0.0965
L68 wt MMG+Niacin+Pantothenic acid+Dethiobiotin	0.085	0.0847	0.0853	0.0861	0.0858	0.0864	0.0866	0.0868	0.0872	0.087	0.0873	0.0876	0.0876	0.0879	0.0885	0.0882	0.0881	0.0882	0.0883	0.0888	0.0887	0.0887	0.0887	0.0889	0.0889	0.089	0.089	0.0889	0.0893	0.0888	0.0896	0.0896	0.0894	0.0896	0.0894	0.0893	0.0896	0.0897	0.0894	0.0897	0.0897	0.09	0.0898	0.0899	0.09	0.09	0.0899	0.0901	0.0901
L68 wt MMG+Niacin+Pantothenic acid+Dethiobiotin	0.0867	0.0828	0.0838	0.084	0.0837	0.0846	0.085	0.0853	0.086	0.0856	0.0858	0.0861	0.0863	0.0865	0.0869	0.0867	0.0866	0.0866	0.0867	0.0869	0.0872	0.0871	0.0872	0.0871	0.0873	0.0874	0.0874	0.0876	0.0876	0.0874	0.0878	0.0878	0.088	0.088	0.0878	0.0876	0.088	0.0881	0.088	0.0882	0.0883	0.0886	0.0883	0.0884	0.0887	0.0884	0.0883	0.089	0.0887
L68 wt MMG+Niacin+Pantothenic acid+Dethiobiotin	0.0892	0.0835	0.0845	0.0846	0.0844	0.0851	0.0851	0.0851	0.0856	0.0856	0.0861	0.086	0.086	0.0863	0.0868	0.0865	0.0865	0.0865	0.0866	0.0872	0.0872	0.0872	0.0871	0.0871	0.0872	0.0874	0.0874	0.0875	0.0876	0.0876	0.0879	0.088	0.0883	0.0882	0.088	0.088	0.0884	0.0884	0.0881	0.0884	0.0884	0.0887	0.0886	0.0885	0.0886	0.0887	0.0887	0.0891	0.0889
L68 wt MMG+Niacin+Pantothenic acid+Dethiobiotin	0.091	0.0835	0.0843	0.0854	0.0855	0.0865	0.0862	0.086	0.0866	0.0869	0.0869	0.0873	0.0873	0.0873	0.0879	0.088	0.088	0.088	0.0882	0.0881	0.0884	0.0881	0.0883	0.0885	0.0883	0.0891	0.0886	0.0886	0.0888	0.0885	0.0891	0.0889	0.0891	0.0892	0.0895	0.0889	0.0897	0.0896	0.0893	0.0892	0.0894	0.0895	0.0897	0.0894	0.09	0.0898	0.0895	0.0898	0.09
L68 wt MMG+Niacin+Pantothenic acid+Dethiobiotin	0.0906	0.0827	0.0837	0.0839	0.0842	0.0849	0.0852	0.0856	0.0858	0.0858	0.0861	0.0868	0.0868	0.0868	0.0876	0.0869	0.087	0.0876	0.0873	0.0875	0.0873	0.0875	0.0882	0.0872	0.0871	0.0885	0.0879	0.0886	0.0883	0.088	0.0885	0.0884	0.0888	0.089	0.089	0.0893	0.0897	0.0902	0.09	0.0899	0.0901	0.0905	0.0911	0.091	0.0911	0.0911	0.0911	0.0913	0.0918
L68 bioB MMG+Niacin+Pantothenic acid+Dethiobiotin	0.0936	0.0841	0.0851	0.0853	0.0857	0.0862	0.0864	0.0867	0.0871	0.0875	0.0875	0.088	0.0878	0.0887	0.0892	0.0888	0.0892	0.0893	0.0893	0.0895	0.0897	0.0897	0.09	0.0899	0.0902	0.09	0.0903	0.0905	0.0906	0.0907	0.0911	0.0912	0.0909	0.0911	0.0911	0.0911	0.0916	0.0917	0.0918	0.0914	0.0918	0.0919	0.0921	0.0921	0.0922	0.0921	0.0918	0.0924	0.0925
L68 bioB MMG+Niacin+Pantothenic acid+Dethiobiotin	0.0964	0.0855	0.0863	0.0863	0.0866	0.0871	0.0871	0.0874	0.0878	0.0877	0.0879	0.088	0.0879	0.0885	0.0888	0.0885	0.0886	0.0888	0.0888	0.0891	0.0891	0.0891	0.0892	0.0891	0.0891	0.0896	0.089	0.0894	0.0894	0.0894	0.0899	0.0898	0.0898	0.0901	0.0896	0.0897	0.0901	0.0901	0.0902	0.0902	0.0901	0.0905	0.0907	0.0904	0.0904	0.0903	0.0903	0.0909	0.0906
L68 bioB MMG+Niacin+Pantothenic acid+Dethiobiotin	0.1002	0.0885	0.0896	0.09	0.0901	0.091	0.0912	0.0914	0.0917	0.0917	0.0918	0.092	0.0919	0.0921	0.0925	0.0921	0.0921	0.0923	0.0921	0.0922	0.0922	0.0922	0.0924	0.0923	0.0922	0.0926	0.0924	0.0924	0.0927	0.0922	0.0927	0.0925	0.0927	0.0928	0.0926	0.0923	0.0927	0.0928	0.0927	0.0926	0.0927	0.0926	0.0928	0.0929	0.093	0.0927	0.0925	0.093	0.0932
L68 bioB MMG+Niacin+Pantothenic acid+Dethiobiotin	0.0976	0.0836	0.0843	0.0853	0.0854	0.0853	0.0857	0.0872	0.0867	0.0863	0.0866	0.0863	0.0868	0.0868	0.0872	0.0872	0.0875	0.087	0.0874	0.0883	0.0875	0.0873	0.0873	0.0876	0.0881	0.0877	0.0879	0.088	0.0881	0.0881	0.0883	0.0885	0.0885	0.0884	0.0883	0.0881	0.0888	0.0886	0.0884	0.0886	0.0888	0.0887	0.0892	0.089	0.0889	0.0888	0.0887	0.0891	0.0892
L68 bioB MMG+Niacin+Pantothenic acid+Dethiobiotin	0.1049	0.0919	0.0926	0.0928	0.0934	0.094	0.0941	0.094	0.0949	0.0946	0.095	0.0949	0.0949	0.095	0.0955	0.0948	0.0954	0.0953	0.0951	0.0951	0.0959	0.0954	0.0955	0.0953	0.0955	0.0957	0.0956	0.0955	0.0957	0.0956	0.0959	0.0958	0.096	0.0963	0.0961	0.0958	0.0962	0.0961	0.0962	0.0962	0.0966	0.0966	0.0965	0.0963	0.097	0.0965	0.0968	0.0971	0.0969
MMG	0.0913	0.0851	0.0857	0.0856	0.0861	0.0864	0.0865	0.0868	0.0869	0.0868	0.0873	0.0874	0.0875	0.087	0.0876	0.0877	0.0874	0.0877	0.0872	0.0878	0.088	0.0876	0.0876	0.0881	0.0876	0.0883	0.0883	0.0882	0.0881	0.0885	0.0886	0.0885	0.0884	0.0882	0.0881	0.0883	0.0886	0.0882	0.0879	0.0888	0.0884	0.0885	0.0885	0.0886	0.0883	0.0883	0.0886	0.0887	0.0884
MMG	0.0849	0.0855	0.0861	0.0859	0.0863	0.0869	0.0865	0.0871	0.0872	0.087	0.0871	0.0874	0.0874	0.0874	0.0881	0.0877	0.0877	0.0879	0.0875	0.088	0.0881	0.0879	0.088	0.0879	0.0879	0.0882	0.0881	0.088	0.088	0.088	0.0883	0.0883	0.0882	0.0884	0.0881	0.088	0.0886	0.0882	0.0884	0.0882	0.0882	0.0885	0.0882	0.0882	0.0883	0.0883	0.0886	0.0884	0.0886
L68 wt MMG	0.0841	0.0856	0.0864	0.087	0.0865	0.0869	0.087	0.0874	0.088	0.088	0.0878	0.0882	0.0882	0.0885	0.0892	0.0888	0.0886	0.0888	0.0886	0.0891	0.0894	0.0894	0.0894	0.0891	0.0892	0.0893	0.0892	0.0895	0.0896	0.0894	0.0898	0.0895	0.0899	0.0901	0.0899	0.0894	0.0899	0.0898	0.0896	0.0899	0.0897	0.0902	0.0901	0.0901	0.0901	0.09	0.09	0.0899	0.0902
L68 wt MMG	0.0844	0.0856	0.0861	0.0863	0.0861	0.0871	0.0874	0.088	0.0882	0.0878	0.0882	0.0884	0.0884	0.0884	0.0893	0.0886	0.0887	0.0889	0.0889	0.0891	0.0893	0.0891	0.0894	0.0892	0.0895	0.0897	0.0896	0.0901	0.0896	0.0895	0.0902	0.0899	0.09	0.0905	0.09	0.0895	0.0902	0.0906	0.0898	0.0901	0.0901	0.0904	0.0907	0.0906	0.0902	0.0898	0.0903	0.0906	0.0907
L68 wt MMG	0.0956	0.0906	0.0916	0.0919	0.092	0.0925	0.0925	0.0927	0.0929	0.0928	0.0931	0.0931	0.0928	0.0929	0.0935	0.0932	0.0929	0.0933	0.0929	0.0931	0.0931	0.093	0.0934	0.0932	0.0929	0.0933	0.094	0.0932	0.0933	0.0932	0.0935	0.0931	0.0932	0.0933	0.0933	0.0929	0.0935	0.0933	0.093	0.0932	0.0932	0.0934	0.0935	0.0932	0.0933	0.0933	0.0933	0.0936	0.0934
L68 wt MMG	0.0928	0.0844	0.0853	0.0856	0.0855	0.0862	0.0863	0.0868	0.0871	0.0868	0.0872	0.0872	0.0872	0.0877	0.088	0.0875	0.0876	0.0878	0.0878	0.0882	0.0885	0.0885	0.0886	0.0884	0.0884	0.0889	0.0887	0.089	0.0888	0.0891	0.0897	0.0888	0.0893	0.0896	0.0894	0.0892	0.0897	0.0896	0.0895	0.0898	0.0897	0.09	0.0901	0.0902	0.0901	0.0902	0.09	0.0901	0.0901
L68 wt MMG	0.099	0.0896	0.0908	0.0913	0.0913	0.092	0.0921	0.0925	0.0929	0.0927	0.0927	0.093	0.0931	0.0931	0.0936	0.0934	0.0934	0.0936	0.0934	0.0935	0.0935	0.0937	0.0937	0.0938	0.0936	0.094	0.094	0.094	0.0942	0.0939	0.0942	0.0939	0.0938	0.0942	0.0939	0.094	0.0942	0.0942	0.0941	0.0942	0.0942	0.0943	0.0943	0.094	0.0943	0.0943	0.094	0.094	0.0944
L68 bioB MMG	0.0959	0.0848	0.0862	0.0865	0.0863	0.0867	0.0872	0.0875	0.0877	0.0876	0.0878	0.0883	0.0884	0.0885	0.0888	0.0884	0.0886	0.0888	0.0891	0.089	0.0892	0.0892	0.0891	0.0895	0.0894	0.0896	0.0892	0.0895	0.0898	0.0894	0.09	0.0899	0.0898	0.0901	0.0898	0.0898	0.0902	0.0904	0.0901	0.09	0.09	0.0907	0.0904	0.0904	0.0905	0.0904	0.0901	0.0907	0.0904
L68 bioB MMG	0.0968	0.0875	0.0889	0.0899	0.0902	0.0905	0.0908	0.0907	0.091	0.0909	0.091	0.0913	0.091	0.0908	0.0914	0.0909	0.0909	0.0911	0.0909	0.091	0.0909	0.0909	0.0909	0.091	0.0908	0.0912	0.0909	0.091	0.0911	0.091	0.0915	0.0909	0.0911	0.091	0.0911	0.0908	0.0911	0.0911	0.091	0.091	0.091	0.0909	0.0911	0.0909	0.0912	0.0912	0.091	0.091	0.0914
L68 bioB MMG	0.0986	0.0853	0.0861	0.0868	0.0867	0.0876	0.0878	0.0884	0.0885	0.0885	0.0884	0.0887	0.089	0.0892	0.0898	0.0891	0.0896	0.0893	0.0894	0.0894	0.0899	0.0897	0.0901	0.0898	0.0905	0.0904	0.09	0.0901	0.0903	0.09	0.0905	0.0905	0.0904	0.0908	0.0906	0.0906	0.0912	0.0911	0.0908	0.0908	0.0908	0.0913	0.0911	0.0914	0.0911	0.0914	0.0914	0.0918	0.0915
L68 bioB MMG	0.1008	0.0866	0.0875	0.0878	0.0878	0.088	0.088	0.0885	0.0883	0.0884	0.0887	0.0891	0.0888	0.0888	0.09	0.0895	0.0893	0.0894	0.0893	0.09	0.0896	0.0899	0.0899	0.0897	0.0898	0.0902	0.0899	0.0899	0.0897	0.0901	0.0905	0.0903	0.0905	0.0903	0.0906	0.0905	0.0906	0.0901	0.0905	0.0907	0.0906	0.0908	0.0907	0.0906	0.0909	0.0909	0.0909	0.0911	0.0911
L68 bioB MMG	0.0985	0.0856	0.0854	0.0856	0.0864	0.0874	0.0879	0.0885	0.0883	0.088	0.0883	0.0882	0.0891	0.0892	0.0894	0.0891	0.0891	0.0889	0.0894	0.0891	0.0896	0.0888	0.0892	0.0891	0.0895	0.0896	0.0896	0.0894	0.0894	0.0894	0.0901	0.0898	0.0902	0.0902	0.09	0.0899	0.0903	0.0906	0.0902	0.09	0.0902	0.0907	0.0908	0.0903	0.0912	0.0906	0.0907	0.0907	0.0909
MMG	0.0945	0.09	0.0906	0.0907	0.0907	0.0912	0.0912	0.0916	0.0917	0.0917	0.0921	0.0919	0.0917	0.0918	0.0926	0.0922	0.0921	0.092	0.0919	0.0922	0.0921	0.0922	0.0923	0.0924	0.0925	0.0928	0.092	0.0923	0.0927	0.0921	0.0928	0.0927	0.0927	0.093	0.0926	0.0922	0.0931	0.0927	0.0926	0.0929	0.0924	0.0927	0.0932	0.0926	0.093	0.093	0.0929	0.0929	0.0929
MMG	0.0902	0.0908	0.091	0.0913	0.0918	0.0917	0.0921	0.0927	0.093	0.0924	0.0929	0.0931	0.0932	0.093	0.0934	0.0934	0.0932	0.0937	0.094	0.0942	0.0932	0.0935	0.0933	0.0941	0.0933	0.0936	0.0934	0.0935	0.0936	0.0938	0.0936	0.0934	0.0936	0.0938	0.0937	0.0938	0.0938	0.0938	0.094	0.0936	0.0939	0.0937	0.0943	0.094	0.0939	0.0944	0.0936	0.0938	0.094
L68 wt MMG+Biotin	0.0871	0.0879	0.0891	0.0898	0.0896	0.09	0.0906	0.091	0.0914	0.091	0.0916	0.0917	0.0919	0.092	0.0931	0.0922	0.0927	0.093	0.0926	0.0931	0.093	0.0929	0.0934	0.0934	0.0931	0.0937	0.093	0.0933	0.0933	0.0933	0.0936	0.0934	0.0937	0.0939	0.0937	0.0934	0.0939	0.0939	0.0934	0.0937	0.0939	0.094	0.0938	0.0936	0.0942	0.0941	0.0939	0.094	0.0939
L68 wt MMG+Biotin	0.0845	0.0856	0.0865	0.0871	0.087	0.0879	0.0879	0.0882	0.0885	0.0887	0.0885	0.0889	0.0891	0.089	0.0898	0.0894	0.0895	0.0897	0.0893	0.0897	0.0898	0.0897	0.0901	0.0899	0.0897	0.0903	0.0902	0.0898	0.0904	0.0902	0.0907	0.0899	0.0903	0.0905	0.0903	0.0901	0.0905	0.0903	0.0902	0.0903	0.0904	0.0905	0.0904	0.0903	0.0906	0.0905	0.0905	0.0906	0.0905
L68 wt MMG+Biotin	0.0894	0.0865	0.0869	0.0875	0.0874	0.088	0.088	0.0886	0.0893	0.0888	0.0893	0.0895	0.0895	0.0896	0.0902	0.0901	0.0899	0.0899	0.09	0.0901	0.0901	0.0901	0.0905	0.0904	0.0902	0.0906	0.0904	0.0904	0.0907	0.0907	0.0908	0.0905	0.0909	0.0911	0.0906	0.0904	0.091	0.0908	0.0907	0.0908	0.0908	0.0912	0.0911	0.091	0.0912	0.0911	0.0907	0.0912	0.0912
L68 wt MMG+Biotin	0.0945	0.0862	0.0868	0.0875	0.0883	0.0886	0.0886	0.0894	0.0897	0.0893	0.0901	0.0902	0.0903	0.0902	0.091	0.0907	0.0909	0.091	0.0906	0.0909	0.0908	0.0907	0.0913	0.0911	0.0912	0.0916	0.0912	0.0913	0.0915	0.0913	0.0917	0.0913	0.0914	0.0917	0.0914	0.0912	0.0916	0.0918	0.0915	0.0915	0.0915	0.0917	0.0918	0.0915	0.0921	0.0917	0.0915	0.0919	0.0919
L68 wt MMG+Biotin	0.0939	0.0854	0.0863	0.0868	0.0872	0.0875	0.0879	0.0881	0.0886	0.0885	0.0884	0.0887	0.0889	0.0892	0.0898	0.0895	0.0893	0.0896	0.0893	0.0897	0.0897	0.0897	0.0903	0.0899	0.0896	0.0902	0.0899	0.0901	0.0902	0.09	0.0905	0.09	0.0902	0.0905	0.0904	0.0901	0.0907	0.0905	0.0902	0.09	0.0902	0.0907	0.0906	0.0906	0.0909	0.0905	0.0905	0.0906	0.0905
L68 wt MMG+Niacin+Biotin	0.098	0.0858	0.0873	0.088	0.0882	0.089	0.0891	0.0895	0.0898	0.0896	0.0898	0.09	0.09	0.0897	0.0909	0.0904	0.0903	0.0904	0.0903	0.0904	0.0902	0.0902	0.0909	0.0906	0.0907	0.0909	0.0906	0.0906	0.0908	0.0907	0.0912	0.0906	0.0909	0.0911	0.0908	0.0907	0.0912	0.0909	0.0909	0.0911	0.0908	0.0913	0.0912	0.091	0.0916	0.0909	0.0908	0.0912	0.0912
L68 wt MMG+Niacin+Biotin	0.0948	0.0841	0.085	0.0855	0.0861	0.0864	0.0862	0.087	0.087	0.0869	0.0869	0.0872	0.0868	0.0872	0.0878	0.0879	0.0879	0.0879	0.0882	0.0882	0.088	0.0879	0.0884	0.0881	0.0882	0.0884	0.0883	0.0883	0.0887	0.0884	0.089	0.0882	0.0893	0.0889	0.0886	0.0888	0.089	0.0887	0.089	0.0887	0.0886	0.089	0.0888	0.0892	0.0892	0.0887	0.0887	0.0888	0.0891
L68 wt MMG+Niacin+Biotin	0.103	0.09	0.0905	0.091	0.0914	0.0921	0.0922	0.0925	0.093	0.0926	0.0926	0.0927	0.0928	0.0929	0.0937	0.093	0.0933	0.0933	0.0932	0.0933	0.0933	0.0931	0.0936	0.0933	0.0933	0.0937	0.0935	0.0936	0.0939	0.0936	0.094	0.0934	0.0938	0.0939	0.0938	0.0932	0.0941	0.0936	0.0938	0.0935	0.0934	0.0937	0.0935	0.094	0.0939	0.0935	0.0935	0.0937	0.0937
L68 wt MMG+Niacin+Biotin	0.0986	0.0842	0.0854	0.0857	0.0855	0.0867	0.0866	0.087	0.0876	0.087	0.0873	0.0878	0.0877	0.0879	0.0887	0.0885	0.0883	0.0882	0.0881	0.0886	0.0884	0.088	0.0887	0.0884	0.0884	0.0891	0.0888	0.0887	0.0887	0.0888	0.0893	0.0888	0.0897	0.0891	0.0898	0.0897	0.0895	0.089	0.0892	0.0892	0.089	0.0896	0.0894	0.0895	0.0894	0.0895	0.0897	0.0894	0.0894
L68 wt MMG+Niacin+Biotin	0.0981	0.0849	0.086	0.0862	0.0861	0.0868	0.0875	0.0875	0.0881	0.0874	0.0877	0.0875	0.0883	0.0882	0.0888	0.0885	0.0883	0.0887	0.0886	0.0887	0.0888	0.089	0.089	0.0888	0.0889	0.0894	0.0892	0.089	0.0892	0.0892	0.0898	0.089	0.0901	0.0896	0.0898	0.09	0.0899	0.0894	0.0895	0.0893	0.0898	0.09	0.0899	0.0898	0.0898	0.0899	0.0898	0.0898	0.0897
MMG	0.0855	0.0848	0.0855	0.0859	0.0868	0.0866	0.0865	0.087	0.0874	0.087	0.0875	0.0877	0.0879	0.0879	0.0881	0.0873	0.0875	0.0885	0.0882	0.0879	0.0881	0.0878	0.0879	0.0882	0.0876	0.0888	0.0883	0.0885	0.0883	0.0891	0.0885	0.0885	0.0881	0.0882	0.0883	0.0881	0.0889	0.0882	0.0888	0.0888	0.0886	0.0884	0.0884	0.0886	0.0891	0.0889	0.0887	0.089	0.0887
MMG	0.0911	0.092	0.0932	0.0926	0.0926	0.093	0.0925	0.0935	0.0935	0.093	0.0928	0.0932	0.093	0.0929	0.0939	0.0933	0.093	0.0933	0.0934	0.0932	0.0933	0.0932	0.0936	0.0933	0.093	0.0934	0.093	0.0933	0.0931	0.0931	0.0936	0.0929	0.0933	0.0931	0.0931	0.0929	0.0936	0.0935	0.0932	0.0929	0.0932	0.0935	0.0933	0.093	0.0937	0.0931	0.0932	0.0936	0.0933
L68 wt MMG+Niacin	0.0892	0.0903	0.0915	0.0923	0.0923	0.0929	0.0927	0.0935	0.0934	0.0934	0.0936	0.0937	0.0937	0.0938	0.0945	0.094	0.094	0.094	0.0938	0.094	0.0941	0.094	0.0944	0.0937	0.094	0.0943	0.094	0.0941	0.0943	0.0942	0.0944	0.094	0.0941	0.0944	0.0942	0.0938	0.0946	0.0942	0.0942	0.0943	0.0943	0.0944	0.0943	0.0941	0.0949	0.0945	0.0941	0.0942	0.0941
L68 wt MMG+Niacin	0.0826	0.0838	0.0844	0.0852	0.0851	0.0857	0.0857	0.0868	0.087	0.087	0.0872	0.087	0.0874	0.0871	0.0884	0.0877	0.0881	0.0881	0.0879	0.0882	0.0882	0.0878	0.0887	0.0879	0.0883	0.0887	0.0887	0.0887	0.0888	0.0884	0.0886	0.0886	0.0889	0.089	0.0885	0.0885	0.0893	0.0892	0.0891	0.0891	0.089	0.0891	0.0893	0.0891	0.0894	0.089	0.0891	0.0896	0.0889
L68 wt MMG+Niacin	0.085	0.0843	0.0852	0.0854	0.0853	0.0862	0.0863	0.0868	0.087	0.0867	0.087	0.0875	0.0874	0.0876	0.0883	0.0881	0.0879	0.0882	0.0881	0.0882	0.0883	0.088	0.0888	0.0884	0.0884	0.0889	0.0889	0.0888	0.0889	0.0888	0.0893	0.0885	0.089	0.0891	0.0891	0.0888	0.0897	0.0895	0.089	0.089	0.0895	0.0895	0.0896	0.0895	0.0899	0.0897	0.0898	0.0897	0.0896
L68 wt MMG+Niacin	0.0908	0.0832	0.0841	0.0843	0.0847	0.0852	0.0853	0.0861	0.0863	0.0863	0.0865	0.087	0.087	0.0871	0.088	0.0878	0.0874	0.0876	0.0875	0.0879	0.0877	0.0876	0.0881	0.0882	0.088	0.0887	0.0881	0.0881	0.0885	0.0884	0.0887	0.0885	0.0887	0.0887	0.0887	0.0883	0.0891	0.0886	0.0885	0.0887	0.0887	0.0887	0.0889	0.0888	0.0893	0.089	0.0889	0.0892	0.0888
L68 wt MMG+Niacin	0.0932	0.0851	0.0862	0.0865	0.0867	0.0873	0.0873	0.0879	0.0885	0.0884	0.0882	0.0889	0.0885	0.0885	0.0897	0.0895	0.0889	0.0891	0.0891	0.0893	0.0895	0.0891	0.0897	0.0894	0.0894	0.0898	0.0896	0.0895	0.0898	0.0899	0.0905	0.09	0.0897	0.0902	0.0903	0.0896	0.0902	0.0899	0.0898	0.0901	0.0899	0.0898	0.0902	0.09	0.0906	0.0902	0.0903	0.0904	0.0902
L68 wt MMG+Pantothenic acid+Niacin	0.0974	0.0866	0.087	0.0875	0.0877	0.0883	0.0878	0.0887	0.0895	0.0887	0.0889	0.0897	0.0892	0.0892	0.0901	0.0898	0.0896	0.0894	0.0895	0.0898	0.0898	0.0897	0.0905	0.0902	0.0904	0.0908	0.0906	0.0907	0.0907	0.0909	0.0913	0.091	0.0914	0.0914	0.0913	0.0909	0.0914	0.0916	0.0913	0.0913	0.0915	0.0916	0.0918	0.0913	0.092	0.0915	0.0916	0.0918	0.092
L68 wt MMG+Pantothenic acid+Niacin	0.0994	0.0875	0.0882	0.0885	0.0888	0.0894	0.0895	0.0901	0.0904	0.09	0.09	0.0906	0.0905	0.0903	0.091	0.091	0.091	0.0905	0.0908	0.0908	0.0908	0.0905	0.0912	0.0908	0.0912	0.0914	0.0916	0.0913	0.0911	0.0915	0.0923	0.0918	0.0919	0.0918	0.0917	0.0913	0.0921	0.092	0.0915	0.0916	0.092	0.0918	0.0919	0.0916	0.0925	0.0919	0.0917	0.0923	0.0923
L68 wt MMG+Pantothenic acid+Niacin	0.0975	0.0859	0.0866	0.0866	0.0866	0.0872	0.0872	0.088	0.0884	0.0881	0.0884	0.0889	0.0889	0.0892	0.0898	0.0894	0.0894	0.0894	0.0895	0.0898	0.0901	0.0895	0.0905	0.0897	0.0906	0.0905	0.0903	0.0904	0.0908	0.0908	0.0908	0.0906	0.0906	0.0908	0.0912	0.0905	0.0916	0.0912	0.0907	0.0909	0.091	0.0912	0.0914	0.0913	0.0918	0.0916	0.0911	0.0916	0.0917
L68 wt MMG+Pantothenic acid+Niacin	0.1006	0.0888	0.0894	0.0891	0.09	0.0903	0.0902	0.0908	0.0918	0.091	0.0908	0.0913	0.0915	0.0915	0.0924	0.0919	0.0918	0.092	0.0919	0.0921	0.0924	0.0918	0.0927	0.0928	0.0924	0.093	0.0924	0.0926	0.0925	0.0929	0.0932	0.0927	0.0929	0.0932	0.0933	0.0931	0.0934	0.0933	0.093	0.0932	0.0932	0.0932	0.0935	0.0936	0.0938	0.0938	0.0934	0.0939	0.0935
L68 wt MMG+Pantothenic acid+Niacin	0.0988	0.0857	0.0864	0.0864	0.0865	0.0872	0.0875	0.0894	0.0885	0.0887	0.0887	0.0889	0.0892	0.0891	0.0899	0.0896	0.0897	0.0898	0.0901	0.0901	0.0904	0.0901	0.0908	0.0906	0.0908	0.0912	0.0909	0.0908	0.0911	0.0912	0.0916	0.0915	0.0921	0.0922	0.0918	0.0917	0.0919	0.0923	0.0919	0.0923	0.0921	0.0928	0.0931	0.0926	0.0935	0.0929	0.0929	0.0931	0.0936
MMG	0.097	0.0929	0.094	0.0939	0.0944	0.0946	0.0945	0.0946	0.0955	0.095	0.0946	0.095	0.0952	0.0953	0.0959	0.0948	0.095	0.0951	0.095	0.0948	0.0953	0.0947	0.0953	0.0958	0.095	0.0963	0.0953	0.095	0.0951	0.0953	0.0952	0.0953	0.0951	0.0951	0.0956	0.0948	0.0958	0.0954	0.0948	0.095	0.0959	0.0952	0.0953	0.0951	0.0956	0.0953	0.0953	0.0955	0.0961
MMG	0.0858	0.0864	0.0871	0.0872	0.0872	0.0874	0.088	0.0882	0.0886	0.0881	0.0881	0.0881	0.0877	0.0884	0.089	0.0887	0.0885	0.0887	0.0885	0.0886	0.0887	0.088	0.0889	0.0885	0.0884	0.0885	0.0886	0.0889	0.0888	0.0886	0.0889	0.0886	0.0887	0.0887	0.0885	0.0885	0.0885	0.0887	0.0888	0.0882	0.0882	0.0882	0.0885	0.0883	0.0888	0.0886	0.0887	0.0887	0.0888
L68 wt MMG+Pantothenic acid	0.0853	0.0863	0.087	0.0874	0.0878	0.088	0.0885	0.0887	0.089	0.0892	0.089	0.0894	0.0895	0.0895	0.0904	0.0902	0.0901	0.0902	0.09	0.0905	0.0906	0.0906	0.0912	0.0907	0.0909	0.0914	0.0908	0.0913	0.0912	0.0913	0.0916	0.0913	0.0916	0.0919	0.0917	0.0915	0.0923	0.0921	0.0917	0.0917	0.0921	0.0926	0.0922	0.0924	0.0924	0.0928	0.0925	0.0927	0.0927
L68 wt MMG+Pantothenic acid	0.0839	0.0848	0.0859	0.086	0.0856	0.0865	0.0865	0.0869	0.0876	0.087	0.0872	0.0873	0.0875	0.0871	0.0881	0.0879	0.0878	0.0881	0.0879	0.088	0.0884	0.0886	0.0887	0.0884	0.0885	0.0888	0.0888	0.0888	0.0889	0.0886	0.0893	0.0888	0.0887	0.0891	0.0887	0.089	0.0896	0.0892	0.0888	0.0891	0.089	0.0893	0.0893	0.0893	0.0897	0.0896	0.0895	0.0895	0.0897
L68 wt MMG+Pantothenic acid	0.0806	0.0816	0.0821	0.0825	0.0829	0.0836	0.0837	0.0845	0.0849	0.0845	0.0846	0.0851	0.0854	0.0853	0.0859	0.0857	0.0856	0.0861	0.0857	0.0863	0.0861	0.0859	0.0867	0.0864	0.0865	0.0868	0.0867	0.087	0.0867	0.087	0.0873	0.0868	0.0869	0.0872	0.0871	0.0872	0.0877	0.0873	0.0874	0.0872	0.0873	0.0876	0.0876	0.0873	0.0879	0.0878	0.0875	0.0877	0.0879
L68 wt MMG+Pantothenic acid	0.0916	0.0865	0.0879	0.0877	0.0877	0.0881	0.0886	0.0893	0.0895	0.0888	0.0896	0.0895	0.0898	0.0898	0.0906	0.0902	0.0899	0.0904	0.0901	0.0905	0.0902	0.0903	0.0909	0.0906	0.0906	0.0914	0.0908	0.0909	0.0911	0.0913	0.0917	0.0911	0.0913	0.0916	0.0913	0.0912	0.0918	0.0914	0.0914	0.0914	0.0914	0.0917	0.0919	0.0915	0.0923	0.0918	0.0918	0.0924	0.0921
L68 wt MMG+Pantothenic acid	0.0943	0.087	0.0875	0.0881	0.0882	0.0887	0.0888	0.0896	0.0902	0.0899	0.0901	0.0903	0.0903	0.0907	0.0916	0.091	0.0911	0.0914	0.0913	0.0919	0.0914	0.0917	0.0924	0.0922	0.092	0.0923	0.0919	0.0919	0.0922	0.0927	0.0929	0.0924	0.0927	0.0929	0.0929	0.0929	0.0933	0.093	0.0928	0.0931	0.0933	0.0934	0.0934	0.0934	0.094	0.0934	0.0935	0.0938	0.0937
L68 wt MMG+Pantothenic acid+Biotin	0.1009	0.0932	0.0942	0.0947	0.095	0.0957	0.0956	0.0964	0.0967	0.0962	0.0965	0.0967	0.0967	0.0964	0.0976	0.0969	0.0969	0.0969	0.0969	0.097	0.0971	0.0969	0.0976	0.0973	0.0975	0.0975	0.0974	0.0973	0.0977	0.0974	0.0978	0.0975	0.0977	0.0977	0.0975	0.0976	0.0981	0.0977	0.0975	0.0976	0.0975	0.0976	0.0979	0.0976	0.0983	0.0977	0.0976	0.098	0.0981
L68 wt MMG+Pantothenic acid+Biotin	0.0951	0.0856	0.0866	0.0868	0.088	0.0884	0.0887	0.0895	0.0894	0.0892	0.09	0.0893	0.0898	0.09	0.0906	0.0905	0.0903	0.0904	0.0904	0.0906	0.0904	0.0906	0.0912	0.0911	0.0912	0.0914	0.0914	0.0914	0.0918	0.0917	0.0916	0.0912	0.0916	0.0918	0.0918	0.0915	0.0921	0.0919	0.0917	0.0915	0.092	0.0922	0.0922	0.092	0.0926	0.0923	0.0921	0.0924	0.0927
L68 wt MMG+Pantothenic acid+Biotin	0.1025	0.0925	0.093	0.0935	0.0935	0.094	0.0941	0.0948	0.0951	0.0943	0.0947	0.0945	0.0948	0.0949	0.0957	0.095	0.095	0.0953	0.0948	0.0949	0.0951	0.0951	0.0955	0.0952	0.0951	0.0954	0.0954	0.0955	0.0956	0.0955	0.0957	0.0954	0.0954	0.0956	0.0955	0.0955	0.096	0.0956	0.0953	0.0954	0.0955	0.0957	0.0958	0.0955	0.0961	0.0957	0.0958	0.0957	0.096
L68 wt MMG+Pantothenic acid+Biotin	0.0976	0.088	0.0891	0.0898	0.0896	0.0902	0.0905	0.0911	0.0916	0.0912	0.0916	0.0915	0.0917	0.0918	0.0925	0.0924	0.0923	0.0924	0.092	0.0923	0.0925	0.0918	0.093	0.0928	0.0927	0.0927	0.0927	0.093	0.093	0.0931	0.0931	0.0931	0.0928	0.0934	0.0933	0.0933	0.0939	0.093	0.0931	0.093	0.0932	0.0935	0.0938	0.0938	0.094	0.0938	0.0937	0.0936	0.0938
L68 wt MMG+Pantothenic acid+Biotin	0.0956	0.0862	0.0878	0.0867	0.0873	0.0883	0.0886	0.0897	0.0897	0.0891	0.0899	0.0893	0.0893	0.0896	0.09	0.0901	0.0899	0.0902	0.0897	0.0899	0.0905	0.0902	0.0903	0.0906	0.0903	0.0907	0.0911	0.0911	0.0913	0.0911	0.0915	0.091	0.091	0.0913	0.0911	0.0912	0.0917	0.0915	0.0913	0.0912	0.0915	0.0916	0.0917	0.0912	0.0921	0.0914	0.0918	0.0918	0.0917
MMG	0.0826	0.0827	0.0835	0.0836	0.0838	0.0842	0.0847	0.0845	0.0851	0.0846	0.0852	0.0855	0.0851	0.0856	0.086	0.0852	0.0858	0.0859	0.0853	0.0857	0.0854	0.0855	0.0856	0.0852	0.0853	0.0862	0.0867	0.0861	0.0866	0.0857	0.0863	0.0861	0.0859	0.0856	0.0858	0.086	0.0866	0.0858	0.0862	0.0864	0.0861	0.0858	0.0868	0.0852	0.0864	0.0865	0.0864	0.0866	0.0868
MMG	0.0851	0.0861	0.0868	0.0868	0.0867	0.0872	0.087	0.0876	0.0876	0.0875	0.0877	0.0875	0.0875	0.0879	0.0885	0.088	0.0876	0.0877	0.0877	0.088	0.0879	0.0878	0.0881	0.0877	0.0877	0.0886	0.0878	0.0876	0.0879	0.0882	0.0884	0.0876	0.0881	0.0877	0.0878	0.0879	0.0884	0.0878	0.0877	0.0879	0.0881	0.0881	0.0877	0.0879	0.0886	0.0881	0.0879	0.0881	0.0878
blank	0.0858	0.0872	0.0879	0.0879	0.0884	0.0887	0.0892	0.0901	0.0901	0.0901	0.09	0.0903	0.09	0.0901	0.0908	0.0906	0.0903	0.0906	0.0905	0.0906	0.0904	0.0902	0.0908	0.0902	0.0903	0.0909	0.0906	0.0904	0.0905	0.0908	0.0909	0.0907	0.0905	0.0908	0.0906	0.0906	0.091	0.0906	0.0906	0.0909	0.0906	0.0907	0.0909	0.0908	0.0913	0.0909	0.0904	0.0909	0.0907
blank	0.0864	0.0871	0.0872	0.0876	0.0877	0.0875	0.0881	0.0889	0.0887	0.0888	0.0886	0.089	0.0886	0.0892	0.0899	0.0892	0.0891	0.0894	0.0894	0.0894	0.0893	0.0889	0.0896	0.0892	0.0899	0.0902	0.0898	0.09	0.0899	0.09	0.0906	0.0902	0.0899	0.0899	0.09	0.0894	0.0905	0.09	0.0899	0.0901	0.0902	0.0906	0.0907	0.09	0.0907	0.09	0.0906	0.0909	0.0908
blank	0.0872	0.088	0.0893	0.091	0.091	0.0921	0.0915	0.0929	0.0921	0.0926	0.0927	0.0923	0.0925	0.0928	0.0937	0.0927	0.0923	0.0923	0.0929	0.0938	0.0932	0.0923	0.0934	0.0933	0.0931	0.0927	0.0921	0.0929	0.0935	0.0932	0.0924	0.0931	0.0932	0.0924	0.0933	0.0931	0.093	0.0934	0.0936	0.0936	0.0936	0.0935	0.0943	0.0937	0.0945	0.0938	0.0931	0.0935	0.0944
blank	0.087	0.0876	0.0885	0.0886	0.0889	0.089	0.0892	0.0902	0.0898	0.0896	0.0901	0.0901	0.0902	0.0903	0.0913	0.0906	0.09	0.0909	0.0906	0.0908	0.0909	0.0906	0.0913	0.0908	0.0904	0.0912	0.0908	0.0911	0.0911	0.0915	0.092	0.0909	0.0913	0.0915	0.0914	0.0912	0.0914	0.0915	0.0913	0.0913	0.0915	0.0916	0.0916	0.0918	0.092	0.0916	0.0914	0.0919	0.0913
blank	0.0924	0.0947	0.0955	0.0956	0.0954	0.0964	0.0969	0.098	0.0976	0.0969	0.0983	0.0981	0.0976	0.0984	0.1	0.0971	0.0987	0.0984	0.0984	0.0973	0.098	0.098	0.0995	0.0978	0.098	0.0991	0.0981	0.0981	0.0977	0.0986	0.0984	0.0977	0.0971	0.0976	0.0974	0.098	0.0984	0.098	0.0968	0.0977	0.0975	0.0979	0.0972	0.0968	0.0977	0.0987	0.098	0.0982	0.0973
MMG	0.0858	0.0865	0.0873	0.0881	0.0879	0.0894	0.0893	0.0903	0.0902	0.0901	0.0912	0.0908	0.0899	0.0914	0.0922	0.0911	0.0911	0.091	0.0907	0.0913	0.0911	0.0918	0.0921	0.0912	0.0915	0.0924	0.0914	0.0924	0.0921	0.0921	0.0926	0.0909	0.0928	0.0923	0.0923	0.0918	0.0928	0.0914	0.0917	0.0926	0.0918	0.093	0.0927	0.093	0.0926	0.0923	0.0935	0.093	0.0928
MMG	0.085	0.0864	0.087	0.0874	0.0871	0.0879	0.0878	0.0888	0.0885	0.0885	0.0886	0.0885	0.0888	0.0887	0.0897	0.0889	0.0887	0.089	0.0888	0.0891	0.0895	0.0888	0.09	0.0892	0.0893	0.0901	0.0894	0.0896	0.0896	0.0898	0.0901	0.0895	0.0896	0.0898	0.0896	0.0896	0.0904	0.0902	0.0896	0.0898	0.0896	0.09	0.0898	0.0903	0.0904	0.0903	0.0902	0.0904	0.0904
MMG	0.0839	0.0847	0.0853	0.0857	0.0862	0.0868	0.0867	0.0873	0.087	0.0871	0.0875	0.0877	0.0874	0.0876	0.0887	0.0876	0.0876	0.0878	0.0877	0.0879	0.0881	0.0878	0.0888	0.0883	0.0883	0.0891	0.0881	0.0887	0.0886	0.0885	0.089	0.0885	0.0889	0.0887	0.0885	0.0886	0.0891	0.0889	0.0887	0.0889	0.0889	0.0889	0.0888	0.0887	0.0892	0.0891	0.089	0.0891	0.0888
MMG	0.0862	0.0874	0.0879	0.088	0.0883	0.089	0.0888	0.0905	0.0897	0.0903	0.0899	0.0896	0.0898	0.09	0.091	0.0901	0.0899	0.0897	0.0899	0.0901	0.0906	0.0908	0.0913	0.0919	0.0902	0.0905	0.0896	0.0898	0.0897	0.0902	0.0913	0.0899	0.0916	0.0902	0.0912	0.0907	0.0908	0.0904	0.0897	0.0906	0.0905	0.0901	0.0912	0.0913	0.0912	0.0915	0.0905	0.0903	0.0905
MMG	0.0839	0.0849	0.0852	0.0852	0.0856	0.0859	0.0862	0.0873	0.087	0.0868	0.0869	0.0869	0.0875	0.0873	0.0881	0.0874	0.0872	0.0875	0.0878	0.088	0.0878	0.0876	0.0881	0.088	0.088	0.0885	0.0885	0.0881	0.0881	0.0883	0.0887	0.0882	0.0888	0.0885	0.0884	0.0882	0.0888	0.0885	0.0881	0.0886	0.0887	0.0888	0.089	0.0885	0.0891	0.0884	0.0885	0.0892	0.0885
MMG	0.087	0.0883	0.089	0.0893	0.0891	0.0897	0.0896	0.0905	0.0905	0.0899	0.0904	0.0909	0.0905	0.0906	0.0911	0.0905	0.0909	0.0906	0.0909	0.0912	0.0911	0.0907	0.0913	0.0908	0.0908	0.0913	0.0914	0.091	0.0912	0.0916	0.0919	0.0914	0.0917	0.0916	0.0914	0.091	0.0917	0.0914	0.0911	0.0913	0.0912	0.0918	0.0914	0.0918	0.092	0.0916	0.0918	0.0918	0.0917
[truncated: 259 more columns]

## Sheet: Source Data S Figure 6 FGH
Source Data for Supplementary Figure 6 FGH showing OD600 values per time point over the different conditions
Time [s]	0	600.1	1200.2	1800.2	2400.3	3000.4	3600.4	4200.5	4800.5	5400.6	6000.7	6600.7	7200.8	7800.9	8400.9	9001	9601.1	10201.1	10801.2	11401.3	12001.3	12601.4	13201.5	13801.5	14401.6	15001.6	15601.7	16201.8	16801.8	17401.9	18002	18602	19202.1	19802.2	20402.2	21002.3	21602.4	22202.4	22802.5	23402.6	24002.6	24602.7	25202.7	25802.8	26402.9	27002.9	27603	28203.1	28803.1
Temp. [°C]	28	28	28	28.2	28.4	28.2	28	28.1	28.4	28.2	28	28.1	28.3	28.3	28	28.1	28.2	28.4	28.1	28	28.1	28.4	28.2	28	28.1	28.3	28.3	28	28.2	28.4	28.2	28	28.1	28.3	28.3	28	28	28.2	28.3	28.3	28	28	28.2	28.4	28.2	28	28.1	28.2	28.4
MM	0.0823	0.0827	0.0829	0.0832	0.0832	0.0834	0.0836	0.0838	0.0839	0.0839	0.0842	0.0846	0.0846	0.0844	0.0847	0.0848	0.0846	0.0848	0.0848	0.0866	0.0851	0.0862	0.0872	0.0856	0.0854	0.0865	0.0855	0.0872	0.0881	0.0884	0.0883	0.0869	0.0851	0.0884	0.0862	0.0898	0.0863	0.087	0.0896	0.0909	0.0876	0.0861	0.0865	0.0877	0.0875	0.0866	0.0888	0.0883	0.0865
MM	0.0837	0.0822	0.0823	0.0831	0.0842	0.0823	0.0847	0.0827	0.0827	0.0823	0.0828	0.0824	0.0827	0.0831	0.0836	0.0841	0.0846	0.0854	0.0849	0.084	0.085	0.0855	0.0867	0.0864	0.086	0.0872	0.0863	0.0867	0.087	0.0864	0.0877	0.0881	0.0862	0.0856	0.087	0.0877	0.0864	0.0868	0.0885	0.0877	0.0886	0.086	0.0846	0.0838	0.0886	0.0861	0.0865	0.0925	0.0855
MM	0.0833	0.0826	0.0826	0.083	0.0831	0.0831	0.0834	0.0833	0.0836	0.0837	0.0839	0.0845	0.085	0.085	0.085	0.0853	0.086	0.0869	0.0872	0.0874	0.0873	0.0868	0.087	0.0862	0.0855	0.0876	0.088	0.0896	0.086	0.0877	0.0883	0.0881	0.0876	0.0896	0.0873	0.0887	0.0888	0.0876	0.0877	0.0886	0.0861	0.0884	0.0889	0.0882	0.087	0.0881	0.0886	0.0888	0.0909
MM	0.0828	0.0821	0.0826	0.0826	0.0821	0.0826	0.0827	0.0826	0.0822	0.0829	0.0823	0.0828	0.082	0.0827	0.0831	0.0829	0.0834	0.0831	0.0833	0.0838	0.0849	0.0842	0.0848	0.0849	0.0858	0.0866	0.0857	0.0846	0.0854	0.0858	0.0853	0.0883	0.0858	0.0856	0.0849	0.0863	0.0849	0.0845	0.0855	0.0856	0.0872	0.0895	0.0881	0.0894	0.0905	0.0853	0.0865	0.0861	0.0849
MM	0.0845	0.0841	0.0843	0.0845	0.0848	0.0846	0.0846	0.0848	0.085	0.0849	0.0853	0.0852	0.0854	0.0858	0.0858	0.0858	0.0859	0.0857	0.0864	0.0872	0.0885	0.0885	0.0879	0.0872	0.0863	0.0862	0.09	0.0895	0.0901	0.0894	0.0888	0.0865	0.0885	0.0894	0.0875	0.0888	0.0902	0.0892	0.0879	0.0867	0.089	0.089	0.0879	0.0901	0.0904	0.0919	0.0883	0.0908	0.0901
MM	0.0829	0.0835	0.0831	0.0836	0.0833	0.0835	0.0838	0.0837	0.0836	0.0835	0.0839	0.0837	0.0837	0.084	0.0842	0.0842	0.0841	0.084	0.0844	0.0848	0.084	0.0843	0.0851	0.0862	0.0856	0.0855	0.0866	0.0874	0.086	0.0871	0.0871	0.0877	0.0873	0.0883	0.0877	0.0866	0.0877	0.0871	0.0872	0.0872	0.0866	0.0883	0.0873	0.0872	0.0888	0.088	0.0874	0.0895	0.0906
MM	0.0854	0.0858	0.0857	0.086	0.0858	0.0863	0.0862	0.0864	0.0862	0.0863	0.0865	0.0865	0.0867	0.0871	0.0872	0.0874	0.0872	0.0872	0.088	0.089	0.0891	0.089	0.0889	0.0891	0.0899	0.0907	0.0895	0.0876	0.0881	0.0889	0.091	0.088	0.0884	0.0884	0.0885	0.0887	0.0891	0.0879	0.0896	0.0886	0.0909	0.0927	0.0894	0.0919	0.091	0.0884	0.0887	0.0874	0.0904
MM	0.0833	0.0825	0.0833	0.0829	0.0825	0.0827	0.0834	0.083	0.0829	0.0832	0.0831	0.0835	0.0832	0.0839	0.0843	0.0842	0.0843	0.0842	0.085	0.0846	0.0846	0.0845	0.0852	0.0849	0.0834	0.0842	0.0834	0.085	0.0853	0.0865	0.0856	0.085	0.085	0.0877	0.087	0.0857	0.0879	0.0869	0.0843	0.0836	0.0833	0.0836	0.0842	0.0849	0.0883	0.0866	0.0869	0.0859	0.0839
MM	0.0841	0.083	0.0831	0.0836	0.0836	0.083	0.0838	0.0831	0.0837	0.0835	0.0837	0.084	0.084	0.0842	0.0845	0.0846	0.0846	0.0847	0.0859	0.0855	0.0857	0.0848	0.086	0.0882	0.0875	0.086	0.0858	0.0891	0.0873	0.0856	0.0877	0.09	0.0856	0.0878	0.0852	0.0885	0.0882	0.0887	0.089	0.0857	0.0874	0.0874	0.0879	0.0909	0.0873	0.086	0.0855	0.0901	0.0909
MM	0.0826	0.0828	0.0823	0.0827	0.0824	0.0827	0.0827	0.0829	0.0825	0.0827	0.083	0.0828	0.0832	0.0831	0.0836	0.0838	0.0837	0.0845	0.0839	0.0848	0.0852	0.0839	0.0841	0.0849	0.0848	0.0849	0.0854	0.0844	0.0853	0.0858	0.0856	0.0858	0.0852	0.0851	0.0859	0.0863	0.0854	0.0884	0.0865	0.0864	0.0845	0.0857	0.0841	0.0857	0.0898	0.0875	0.0861	0.0864	0.0887
MM	0.083	0.0825	0.0829	0.0833	0.0824	0.0837	0.083	0.0834	0.0831	0.0836	0.0832	0.0832	0.0836	0.0837	0.0836	0.0839	0.0842	0.0842	0.086	0.0847	0.0864	0.0845	0.085	0.0848	0.0859	0.0861	0.0845	0.0852	0.0886	0.0878	0.0865	0.0845	0.0856	0.0876	0.0864	0.0906	0.0861	0.0868	0.0896	0.0857	0.087	0.0883	0.0856	0.09	0.0866	0.0863	0.0875	0.0855	0.0863
MM	0.083	0.0828	0.0834	0.0834	0.083	0.083	0.0837	0.083	0.0832	0.0828	0.0829	0.0834	0.0828	0.0829	0.0838	0.0835	0.0839	0.0837	0.0841	0.0845	0.0849	0.0847	0.0867	0.0871	0.0859	0.0864	0.0869	0.0881	0.0861	0.0859	0.0853	0.0851	0.0856	0.0859	0.0866	0.0896	0.088	0.0883	0.0876	0.0862	0.0837	0.0852	0.0856	0.0864	0.0861	0.0865	0.0871	0.0875	0.0833
MM	0.0837	0.0837	0.0842	0.0846	0.0844	0.0837	0.0849	0.0844	0.0848	0.0844	0.0843	0.0851	0.0851	0.0852	0.0854	0.086	0.0865	0.086	0.0858	0.087	0.0871	0.0863	0.0873	0.0882	0.0878	0.0878	0.0883	0.0894	0.0882	0.089	0.088	0.0909	0.091	0.0895	0.0899	0.0897	0.0892	0.0902	0.09	0.09	0.09	0.0887	0.0909	0.0904	0.0891	0.089	0.0904	0.0897	0.0898
L68 wt MM+Glucose	0.0944	0.0955	0.0973	0.0979	0.0978	0.0981	0.1004	0.1017	0.102	0.1026	0.1038	0.1056	0.1064	0.1064	0.1093	0.1105	0.1099	0.1109	0.1118	0.1138	0.116	0.1168	0.1178	0.1196	0.1221	0.1234	0.1253	0.1304	0.135	0.1384	0.1424	0.1474	0.1497	0.154	0.1597	0.1643	0.1708	0.1786	0.1834	0.1918	0.1943	0.1989	0.2047	0.2091	0.2187	0.2284	0.2278	0.2374	0.2381
L68 wt MM+Glucose	0.0978	0.0967	0.0986	0.0995	0.0996	0.0997	0.1014	0.1029	0.1033	0.1042	0.1073	0.1065	0.107	0.1075	0.1118	0.11	0.111	0.1121	0.1133	0.1149	0.1165	0.1177	0.1203	0.1222	0.1239	0.1269	0.1288	0.1324	0.1362	0.1394	0.1445	0.1485	0.1526	0.1575	0.1643	0.1687	0.1778	0.1797	0.1747	0.1802	0.1898	0.1964	0.2079	0.2099	0.2127	0.2263	0.218	0.2343	0.2401
L68 wt MM+Glucose	0.0967	0.0953	0.0973	0.0978	0.097	0.0977	0.0999	0.1015	0.1016	0.1025	0.1061	0.1054	0.1062	0.1068	0.1122	0.1093	0.1101	0.1111	0.1124	0.1131	0.1154	0.1169	0.1189	0.1231	0.1238	0.1282	0.1316	0.1327	0.1375	0.1415	0.145	0.1484	0.1533	0.1566	0.1652	0.1718	0.175	0.1777	0.1757	0.1777	0.186	0.1939	0.2036	0.2057	0.2084	0.2212	0.2143	0.2297	0.2372
L68 wt MM+Glucose	0.1007	0.1001	0.1033	0.1035	0.1033	0.1042	0.106	0.1078	0.1078	0.1089	0.1108	0.1116	0.1118	0.1129	0.1153	0.1169	0.1159	0.1163	0.1177	0.1188	0.1207	0.1218	0.1243	0.128	0.1295	0.1333	0.1368	0.1386	0.1435	0.1457	0.1498	0.1543	0.1579	0.163	0.1689	0.1714	0.1762	0.1806	0.1792	0.1812	0.189	0.1962	0.203	0.2087	0.21	0.2209	0.2154	0.2294	0.237
L68 wt MM+Glucose	0.0971	0.0968	0.0977	0.099	0.0991	0.099	0.1016	0.1036	0.105	0.1066	0.1056	0.107	0.1078	0.1088	0.1109	0.1144	0.1151	0.113	0.1143	0.1167	0.1189	0.1203	0.1218	0.1242	0.1281	0.1295	0.1331	0.1366	0.1408	0.1439	0.1477	0.151	0.1534	0.1566	0.164	0.1693	0.1763	0.1783	0.177	0.1796	0.1879	0.1946	0.2003	0.2053	0.2107	0.221	0.2153	0.2308	0.2342
L68 wt MM+Acetate	0.094	0.0937	0.0937	0.0937	0.0927	0.0927	0.093	0.0951	0.0949	0.0957	0.0962	0.0961	0.0964	0.0959	0.0961	0.0965	0.0965	0.0964	0.0963	0.0969	0.0968	0.0964	0.0969	0.0972	0.0971	0.0971	0.0972	0.0972	0.0975	0.0971	0.0972	0.0977	0.0977	0.0983	0.0978	0.0991	0.0984	0.0983	0.0989	0.0986	0.0994	0.1008	0.1005	0.1013	0.1043	0.1016	0.1012	0.1009	0.1017
L68 wt MM+Acetate	0.0948	0.0949	0.0951	0.0943	0.0944	0.0956	0.096	0.0968	0.0963	0.0967	0.0971	0.0973	0.0975	0.0972	0.0977	0.0979	0.0978	0.0978	0.0979	0.0981	0.0981	0.0983	0.0985	0.099	0.0991	0.0997	0.0992	0.0993	0.0992	0.0996	0.0997	0.1	0.1003	0.1007	0.1022	0.1014	0.103	0.1033	0.1031	0.1054	0.1017	0.1027	0.1023	0.1015	0.102	0.1025	0.103	0.1031	0.1029
L68 wt MM+Acetate	0.0971	0.0941	0.0942	0.0934	0.0933	0.0928	0.0947	0.0957	0.0959	0.0963	0.0967	0.0973	0.097	0.0967	0.0969	0.0969	0.097	0.0971	0.0972	0.0975	0.0976	0.097	0.0974	0.0976	0.098	0.0983	0.0979	0.0987	0.0984	0.0988	0.0985	0.099	0.0992	0.0994	0.0989	0.0995	0.1002	0.1013	0.1031	0.1019	0.1018	0.1018	0.1018	0.1008	0.1012	0.1017	0.102	0.1023	0.1023
L68 wt MM+Acetate	0.0987	0.0947	0.0955	0.0949	0.0949	0.0948	0.0963	0.0968	0.0973	0.0973	0.0975	0.0977	0.098	0.0979	0.0979	0.0981	0.0982	0.0981	0.0984	0.0985	0.0987	0.0986	0.0989	0.0994	0.0995	0.0998	0.0996	0.0999	0.1002	0.1	0.1	0.1003	0.1008	0.1009	0.101	0.1017	0.1018	0.1018	0.1028	0.102	0.1024	0.1026	0.1029	0.1028	0.1035	0.1037	0.1043	0.1046	0.1051
L68 wt MM+Acetate	0.0967	0.0974	0.0965	0.0962	0.0954	0.0963	0.0972	0.0979	0.0978	0.0979	0.098	0.098	0.0982	0.0979	0.0983	0.0987	0.099	0.0988	0.099	0.099	0.099	0.0987	0.0991	0.0995	0.0993	0.0996	0.0997	0.1001	0.0995	0.0994	0.0994	0.1	0.1004	0.1003	0.1001	0.1001	0.1004	0.1002	0.1008	0.1006	0.1005	0.1011	0.1013	0.1007	0.1013	0.1013	0.1017	0.1019	0.1019
MM	0.0816	0.081	0.082	0.0816	0.0815	0.0816	0.082	0.0821	0.0817	0.0816	0.0818	0.0822	0.0821	0.082	0.0825	0.0826	0.083	0.0827	0.0829	0.0826	0.0833	0.0822	0.083	0.0844	0.0848	0.0848	0.0829	0.0838	0.0859	0.0859	0.085	0.0845	0.086	0.0846	0.0841	0.0851	0.0868	0.0853	0.087	0.0852	0.0825	0.0855	0.0864	0.0868	0.0864	0.0869	0.0867	0.089	0.0898
MM	0.0853	0.0853	0.0855	0.086	0.0855	0.0856	0.0865	0.0868	0.0868	0.087	0.0878	0.0879	0.0878	0.0874	0.0879	0.0882	0.0885	0.0873	0.0875	0.0882	0.0881	0.0874	0.0875	0.0878	0.0878	0.0882	0.088	0.0883	0.0889	0.0902	0.0918	0.0916	0.0898	0.0906	0.089	0.0894	0.0901	0.0903	0.0908	0.0914	0.0912	0.0899	0.0899	0.0884	0.0889	0.0902	0.0899	0.0895	0.0892
L68 bioB MM+Glucose	0.1045	0.1044	0.1036	0.1029	0.1017	0.1027	0.1051	0.1064	0.1071	0.1087	0.1114	0.1101	0.1112	0.111	0.1116	0.1126	0.114	0.1149	0.1157	0.118	0.1199	0.1191	0.1209	0.1232	0.1271	0.1283	0.1308	0.1386	0.1422	0.1443	0.1476	0.1498	0.154	0.1607	0.1659	0.1713	0.1745	0.182	0.1874	0.1926	0.2	0.2022	0.2072	0.2107	0.2171	0.2222	0.2278	0.2351	0.2392
L68 bioB MM+Glucose	0.0962	0.0968	0.0983	0.0998	0.0986	0.0987	0.1004	0.1021	0.1026	0.1034	0.1068	0.1061	0.1069	0.1083	0.1089	0.1103	0.1111	0.1118	0.1128	0.1151	0.118	0.1171	0.1193	0.1215	0.1256	0.1257	0.1285	0.1344	0.1384	0.1417	0.1458	0.1497	0.1535	0.1597	0.1668	0.1721	0.1776	0.183	0.1881	0.193	0.1969	0.2027	0.2064	0.2108	0.2162	0.221	0.2274	0.2344	0.2357
L68 bioB MM+Glucose	0.0975	0.0971	0.0989	0.0984	0.0978	0.0967	0.0987	0.1014	0.1023	0.1033	0.1042	0.1077	0.1065	0.1067	0.1092	0.1099	0.1099	0.1103	0.1116	0.1126	0.1147	0.1153	0.1179	0.1227	0.1228	0.1265	0.1294	0.1317	0.1361	0.1392	0.1428	0.1499	0.1536	0.1576	0.1638	0.1694	0.1751	0.179	0.1829	0.1852	0.1946	0.2	0.2069	0.2112	0.2199	0.2308	0.2234	0.2381	0.2422
L68 bioB MM+Glucose	0.0974	0.0976	0.0987	0.0996	0.0997	0.0998	0.1006	0.1032	0.1036	0.1087	0.1063	0.1068	0.1083	0.1089	0.1099	0.1104	0.1119	0.1119	0.1136	0.115	0.1185	0.1178	0.12	0.125	0.1251	0.1298	0.1326	0.1351	0.1386	0.1428	0.1475	0.1512	0.1543	0.1611	0.1663	0.1783	0.1834	0.1878	0.1827	0.1858	0.1958	0.2046	0.2121	0.2191	0.2193	0.2341	0.2258	0.2391	0.2429
L68 bioB MM+Glucose	0.0964	0.0975	0.0989	0.099	0.0994	0.0987	0.1006	0.1025	0.1021	0.105	0.1073	0.1059	0.1075	0.1075	0.1089	0.11	0.1113	0.1113	0.1121	0.1142	0.116	0.1163	0.1194	0.1234	0.1247	0.1288	0.1327	0.134	0.1374	0.1406	0.1449	0.1492	0.1525	0.1596	0.1668	0.1721	0.1785	0.183	0.182	0.1854	0.1953	0.2033	0.2091	0.2122	0.2184	0.2325	0.2277	0.2405	0.2445
L68 bioB MM+Acetate	0.0953	0.0964	0.0963	0.0959	0.0945	0.094	0.0957	0.0964	0.0962	0.0966	0.0974	0.0977	0.0979	0.0974	0.0978	0.0981	0.0982	0.0975	0.0976	0.0981	0.0985	0.0974	0.098	0.0986	0.0987	0.0993	0.0986	0.099	0.0991	0.0988	0.0989	0.0999	0.0999	0.1017	0.1046	0.1024	0.1009	0.101	0.1015	0.1008	0.1014	0.1015	0.1021	0.1012	0.1021	0.1031	0.1032	0.1036	0.1033
L68 bioB MM+Acetate	0.097	0.097	0.0971	0.0969	0.0955	0.0949	0.0962	0.0974	0.0969	0.0972	0.098	0.0983	0.0986	0.098	0.0986	0.0988	0.0991	0.0984	0.0984	0.099	0.0993	0.098	0.0987	0.0993	0.0994	0.0999	0.0993	0.0996	0.0997	0.0993	0.0993	0.1004	0.1007	0.1008	0.1001	0.1014	0.1019	0.1048	0.1043	0.1023	0.1027	0.1018	0.1023	0.1013	0.1019	0.1027	0.1031	0.1035	0.1029
L68 bioB MM+Acetate	0.0983	0.0981	0.0979	0.0976	0.0966	0.096	0.0979	0.0985	0.098	0.0981	0.0988	0.0989	0.099	0.0987	0.0991	0.0992	0.0999	0.0991	0.0991	0.1004	0.1009	0.0994	0.0999	0.1001	0.1002	0.1002	0.0997	0.0998	0.1005	0.0997	0.101	0.101	0.1024	0.103	0.1021	0.1012	0.1012	0.1017	0.102	0.1014	0.102	0.1022	0.1025	0.1016	0.1029	0.1035	0.1036	0.1041	0.1034
L68 bioB MM+Acetate	0.0961	0.0964	0.0973	0.0962	0.0962	0.0939	0.0955	0.0969	0.0968	0.0971	0.0981	0.098	0.0985	0.0978	0.0983	0.0985	0.0988	0.0982	0.0982	0.099	0.0991	0.0981	0.0987	0.0994	0.0994	0.0999	0.099	0.0997	0.0999	0.0997	0.0998	0.1013	0.1008	0.1009	0.1005	0.1009	0.1017	0.1021	0.1039	0.1028	0.104	0.1023	0.1025	0.1016	0.1022	0.103	0.1035	0.1039	0.1033
L68 bioB MM+Acetate	0.0965	0.0975	0.0967	0.0968	0.0954	0.0949	0.0963	0.0974	0.0974	0.0976	0.0984	0.0987	0.0989	0.0981	0.0987	0.0989	0.0992	0.0985	0.0984	0.0991	0.0994	0.0982	0.0991	0.0998	0.0999	0.1004	0.0998	0.1004	0.1009	0.1006	0.1004	0.1013	0.101	0.1013	0.1007	0.1014	0.102	0.1026	0.1036	0.103	0.1029	0.1029	0.1032	0.1021	0.1028	0.1037	0.1042	0.1047	0.1039
MM	0.0818	0.0823	0.0822	0.0829	0.0822	0.0817	0.0831	0.0828	0.0823	0.0818	0.0826	0.0826	0.0829	0.082	0.0827	0.083	0.0842	0.083	0.0826	0.0843	0.085	0.083	0.0842	0.0843	0.0853	0.0853	0.0839	0.0853	0.086	0.0872	0.0866	0.0861	0.0876	0.0869	0.0878	0.0866	0.0861	0.0849	0.0863	0.0868	0.0883	0.0838	0.0871	0.0873	0.0834	0.085	0.0871	0.0872	0.0851
MM	0.0809	0.0809	0.0809	0.0812	0.0801	0.08	0.0814	0.0814	0.0801	0.0806	0.0811	0.0819	0.0819	0.0817	0.0824	0.083	0.0831	0.0823	0.0825	0.083	0.0834	0.0826	0.0837	0.0837	0.0859	0.0857	0.0838	0.0831	0.0856	0.0848	0.0833	0.086	0.0879	0.0853	0.0857	0.0868	0.0858	0.0853	0.0873	0.0859	0.0874	0.0877	0.0884	0.087	0.0894	0.09	0.0898	0.0888	0.0861
L68 aceA MM+Glucose	0.0987	0.0996	0.1007	0.1014	0.1012	0.1013	0.1051	0.1063	0.1065	0.1076	0.1093	0.1125	0.1129	0.112	0.1156	0.118	0.1168	0.1176	0.118	0.1207	0.1217	0.1228	0.1247	0.1276	0.1312	0.1307	0.1337	0.14	0.1428	0.1461	0.1495	0.1534	0.1557	0.1617	0.1666	0.174	0.1792	0.1847	0.1911	0.1952	0.2009	0.2036	0.2085	0.2121	0.2178	0.2233	0.2276	0.2322	0.236
L68 aceA MM+Glucose	0.0969	0.0984	0.0993	0.1	0.0996	0.0998	0.1024	0.1042	0.1044	0.1054	0.1071	0.1081	0.11	0.1097	0.1109	0.1164	0.113	0.1138	0.1146	0.1171	0.1192	0.119	0.1212	0.1237	0.1276	0.127	0.13	0.1371	0.1406	0.1424	0.1456	0.1497	0.1522	0.1578	0.162	0.1714	0.1759	0.1819	0.1878	0.1899	0.1949	0.1987	0.2043	0.2084	0.2155	0.2196	0.2239	0.2306	0.2341
L68 aceA MM+Glucose	0.0978	0.0981	0.0999	0.101	0.0999	0.1002	0.1033	0.1046	0.1043	0.1055	0.1082	0.1089	0.1107	0.1134	0.1144	0.1128	0.114	0.1144	0.1154	0.118	0.1198	0.12	0.1214	0.1262	0.1275	0.1281	0.1303	0.138	0.1411	0.1449	0.1477	0.1505	0.1535	0.1604	0.1671	0.1735	0.178	0.1847	0.1881	0.1928	0.1969	0.2007	0.2049	0.2135	0.2185	0.2241	0.2277	0.2345	0.236
L68 aceA MM+Glucose	0.0968	0.097	0.099	0.1	0.0991	0.0985	0.1009	0.1029	0.1023	0.1036	0.1049	0.1066	0.109	0.1075	0.1084	0.11	0.1144	0.111	0.1122	0.1142	0.1165	0.1157	0.1178	0.123	0.1232	0.1271	0.13	0.1313	0.1356	0.1389	0.1435	0.1474	0.152	0.1548	0.1588	0.1661	0.1718	0.1839	0.1865	0.1863	0.1947	0.1992	0.2047	0.2087	0.2145	0.2227	0.2244	0.2349	0.2411
L68 aceA MM+Glucose	0.0961	0.097	0.0988	0.0995	0.0989	0.0987	0.1012	0.1031	0.1051	0.1081	0.1086	0.1073	0.1089	0.1114	0.112	0.1124	0.1128	0.1133	0.1146	0.1158	0.1199	0.1186	0.1199	0.1252	0.1255	0.1292	0.1317	0.134	0.1382	0.141	0.1446	0.149	0.152	0.1562	0.1622	0.1667	0.1782	0.1795	0.1817	0.1859	0.1945	0.2013	0.2068	0.2078	0.2156	0.226	0.2275	0.2331	0.2361
L68 aceA MM+Acetate	0.0952	0.0957	0.0962	0.0962	0.0947	0.0937	0.0952	0.0959	0.0957	0.0963	0.0975	0.0978	0.0978	0.0972	0.098	0.0981	0.0984	0.0975	0.0976	0.0988	0.0988	0.0977	0.0981	0.099	0.0991	0.0992	0.0985	0.0989	0.099	0.0982	0.0981	0.0994	0.0994	0.0996	0.0986	0.0995	0.0994	0.0997	0.1001	0.099	0.0998	0.0996	0.0999	0.0984	0.0989	0.0998	0.0997	0.0999	0.0989
L68 aceA MM+Acetate	0.097	0.0976	0.0974	0.0978	0.0959	0.0961	0.0978	0.0982	0.0976	0.0982	0.0989	0.0992	0.0994	0.0986	0.0995	0.0996	0.1002	0.1	0.1004	0.1016	0.1006	0.0986	0.1009	0.1027	0.1002	0.1016	0.0996	0.1001	0.1005	0.0995	0.0995	0.103	0.1005	0.1009	0.0998	0.1005	0.1004	0.1011	0.101	0.1	0.1009	0.1009	0.1009	0.1	0.1001	0.101	0.101	0.1012	0.1002
L68 aceA MM+Acetate	0.0955	0.0952	0.0961	0.0961	0.0942	0.0931	0.0953	0.096	0.0956	0.0962	0.0972	0.0974	0.0979	0.0969	0.0977	0.098	0.0981	0.0973	0.0973	0.0982	0.0987	0.0971	0.0978	0.0984	0.0986	0.0988	0.0979	0.0985	0.0984	0.0979	0.098	0.0988	0.0988	0.0993	0.0984	0.0988	0.0987	0.099	0.0994	0.0981	0.099	0.0993	0.0992	0.0981	0.0982	0.099	0.099	0.0992	0.0982
L68 aceA MM+Acetate	0.0965	0.0964	0.0967	0.0969	0.0951	0.0948	0.0956	0.097	0.0968	0.0971	0.0986	0.0985	0.0989	0.0981	0.099	0.0989	0.0995	0.0988	0.099	0.0998	0.1	0.0984	0.099	0.1	0.0998	0.1004	0.0995	0.1001	0.1001	0.0994	0.0993	0.1003	0.1003	0.1006	0.0996	0.1001	0.1003	0.1006	0.1006	0.0997	0.1003	0.1004	0.1007	0.0991	0.0995	0.1005	0.1003	0.1006	0.0996
L68 aceA MM+Acetate	0.0953	0.0958	0.0963	0.096	0.0948	0.0933	0.095	0.0959	0.0963	0.0966	0.0978	0.0978	0.0983	0.0975	0.0983	0.0984	0.0989	0.098	0.0981	0.0989	0.0991	0.0979	0.0982	0.099	0.0992	0.0996	0.0988	0.0992	0.0994	0.0988	0.0989	0.0997	0.0998	0.0998	0.0988	0.0992	0.0996	0.0998	0.1	0.0993	0.0998	0.0998	0.1001	0.0986	0.0992	0.1	0.1	0.1001	0.0991
MM	0.0809	0.0809	0.0811	0.0816	0.0811	0.0806	0.0817	0.0819	0.0813	0.0815	0.0822	0.0825	0.0827	0.0821	0.0829	0.0833	0.0834	0.0829	0.0831	0.0837	0.0845	0.0831	0.0841	0.0843	0.0857	0.0859	0.0844	0.086	0.0859	0.0829	0.0841	0.0857	0.0871	0.0883	0.0862	0.0862	0.0847	0.0862	0.0865	0.0861	0.0869	0.0875	0.0849	0.0885	0.0886	0.0881	0.0871	0.087	0.0867
MM	0.081	0.0811	0.081	0.0815	0.0805	0.0801	0.0815	0.082	0.0808	0.0812	0.0823	0.0825	0.0826	0.0822	0.0826	0.0826	0.0835	0.0833	0.0827	0.084	0.0836	0.0839	0.084	0.0869	0.0867	0.0864	0.0843	0.0846	0.085	0.0841	0.0846	0.0843	0.0851	0.0879	0.087	0.0881	0.0874	0.086	0.0865	0.0849	0.0877	0.0895	0.0863	0.0845	0.0879	0.0896	0.0888	0.0891	0.087
L68 glpR MM+Glucose	0.0991	0.0995	0.1003	0.1013	0.1004	0.1	0.1029	0.1045	0.1038	0.1046	0.106	0.106	0.1073	0.1074	0.1095	0.1095	0.1115	0.1114	0.1124	0.1139	0.1155	0.1162	0.1174	0.1206	0.1224	0.123	0.1263	0.13	0.1326	0.134	0.1373	0.1402	0.1435	0.15	0.1502	0.1567	0.1602	0.1691	0.1739	0.1799	0.1874	0.191	0.196	0.2005	0.2065	0.2119	0.2169	0.2214	0.2255
L68 glpR MM+Glucose	0.0996	0.0999	0.1003	0.1009	0.1002	0.1003	0.1037	0.1044	0.104	0.1056	0.1071	0.1074	0.1098	0.1106	0.1105	0.1118	0.113	0.1137	0.114	0.1166	0.1177	0.1183	0.1194	0.1226	0.1251	0.1254	0.1284	0.1334	0.1367	0.1385	0.1417	0.1473	0.1494	0.1533	0.1559	0.1642	0.1678	0.172	0.1778	0.1843	0.1929	0.1953	0.1987	0.202	0.2084	0.2133	0.2199	0.227	0.2288
L68 glpR MM+Glucose	0.0978	0.0982	0.0995	0.1004	0.0993	0.0992	0.1025	0.1029	0.1028	0.1041	0.1057	0.1075	0.108	0.1083	0.1102	0.1103	0.1117	0.1115	0.1127	0.1153	0.1177	0.1164	0.1181	0.1214	0.1231	0.1251	0.1281	0.1321	0.1355	0.1368	0.1407	0.1442	0.1473	0.1517	0.1542	0.1621	0.1677	0.1701	0.1771	0.1834	0.1894	0.1917	0.1966	0.1997	0.2063	0.2126	0.2176	0.2241	0.2273
L68 glpR MM+Glucose	0.1003	0.0995	0.1015	0.1018	0.1006	0.0999	0.1025	0.1038	0.104	0.1054	0.1072	0.1087	0.1096	0.1099	0.1124	0.1122	0.1135	0.1133	0.1147	0.1161	0.1187	0.1186	0.1201	0.1254	0.1253	0.1277	0.1283	0.1334	0.1359	0.1396	0.1432	0.1471	0.1503	0.1546	0.1571	0.1652	0.17	0.179	0.183	0.186	0.1906	0.196	0.199	0.2021	0.2078	0.216	0.2203	0.2273	0.2297
L68 glpR MM+Glucose	0.0959	0.0969	0.0981	0.0991	0.0973	0.0976	0.0994	0.1014	0.1012	0.103	0.1055	0.1039	0.1058	0.1054	0.1079	0.1075	0.1089	0.1088	0.1094	0.1109	0.1133	0.1127	0.1141	0.1168	0.119	0.122	0.1223	0.127	0.1302	0.1318	0.135	0.1394	0.1428	0.1472	0.1485	0.1559	0.1648	0.1701	0.176	0.1832	0.1874	0.1904	0.1961	0.2001	0.2035	0.2138	0.2177	0.226	0.2292
L68 glpR MM+Acetate	0.0968	0.0971	0.0975	0.0972	0.0953	0.0948	0.0968	0.0974	0.0962	0.0972	0.0983	0.0986	0.099	0.0976	0.0988	0.0987	0.0992	0.0979	0.0981	0.0991	0.0995	0.0979	0.0988	0.1001	0.1003	0.1007	0.0993	0.1006	0.1009	0.1006	0.1004	0.102	0.1028	0.1033	0.1045	0.1028	0.1026	0.1034	0.1038	0.1027	0.1036	0.1039	0.1046	0.1036	0.1042	0.106	0.1054	0.106	0.1052
L68 glpR MM+Acetate	0.0967	0.0973	0.0971	0.0969	0.0955	0.0949	0.0973	0.0977	0.0963	0.097	0.098	0.0979	0.0984	0.0974	0.0984	0.0986	0.0988	0.0978	0.0974	0.0987	0.0988	0.0973	0.0979	0.0986	0.0992	0.0995	0.0984	0.0991	0.0992	0.0989	0.0983	0.1002	0.1001	0.1007	0.0994	0.1012	0.1004	0.1031	0.1035	0.1007	0.1017	0.1017	0.1024	0.1009	0.102	0.1049	0.105	0.1046	0.1038
L68 glpR MM+Acetate	0.0966	0.0965	0.0966	0.0964	0.0945	0.0947	0.0968	0.0968	0.0961	0.0963	0.0982	0.0978	0.0984	0.0968	0.0981	0.0983	0.0988	0.0977	0.0973	0.099	0.0991	0.0975	0.0978	0.0994	0.0993	0.0998	0.0987	0.0998	0.0999	0.0991	0.099	0.1004	0.1007	0.1015	0.1008	0.1028	0.1021	0.1013	0.1025	0.1012	0.1022	0.1022	0.1028	0.1012	0.1021	0.1049	0.1051	0.1065	0.1038
L68 glpR MM+Acetate	0.0956	0.0959	0.0959	0.0959	0.0939	0.0932	0.0954	0.0963	0.0955	0.0961	0.0973	0.0975	0.098	0.0965	0.0979	0.098	0.0985	0.0973	0.0972	0.0981	0.0985	0.0964	0.0969	0.0985	0.0989	0.0991	0.0981	0.0994	0.0993	0.0989	0.0987	0.1	0.1003	0.1008	0.0997	0.1007	0.1007	0.101	0.1015	0.1017	0.1037	0.1021	0.1022	0.1002	0.1012	0.1027	0.1035	0.1036	0.1025
L68 glpR MM+Acetate	0.0968	0.0981	0.098	0.0979	0.0969	0.0964	0.0987	0.0992	0.0976	0.0985	0.0993	0.0996	0.0999	0.0986	0.0995	0.0995	0.0998	0.0987	0.0988	0.1	0.1003	0.0985	0.1001	0.1006	0.1011	0.1007	0.0996	0.1005	0.1005	0.0999	0.0999	0.1011	0.1015	0.1019	0.1009	0.1026	0.1024	0.1038	0.1045	0.1032	0.1046	0.1038	0.103	0.1012	0.102	0.1034	0.1038	0.1042	0.1032
MM	0.0825	0.0826	0.0825	0.0836	0.0819	0.0824	0.0826	0.0833	0.0818	0.0822	0.0835	0.0837	0.084	0.0833	0.084	0.0842	0.0853	0.0836	0.0842	0.0854	0.0853	0.0837	0.0849	0.0853	0.0872	0.0872	0.0855	0.0881	0.0884	0.0865	0.0878	0.0887	0.0904	0.0896	0.087	0.0879	0.0883	0.0878	0.0893	0.0885	0.0891	0.0888	0.0897	0.087	0.0875	0.0905	0.0883	0.089	0.0878
MM	0.0804	0.0809	0.0808	0.0809	0.0797	0.0797	0.0809	0.0811	0.0794	0.0802	0.0816	0.082	0.0824	0.0816	0.083	0.0831	0.0845	0.0822	0.0833	0.0856	0.0865	0.0843	0.0845	0.0859	0.0865	0.0864	0.0858	0.0866	0.0864	0.0853	0.0847	0.0868	0.0863	0.0868	0.0865	0.0855	0.0887	0.0877	0.087	0.0855	0.0864	0.0857	0.0873	0.0848	0.0867	0.0868	0.0872	0.0879	0.0858
L68 phoB MM+Glucose	0.095	0.0969	0.0974	0.0985	0.0977	0.0979	0.0996	0.1	0.099	0.1003	0.1021	0.1026	0.1043	0.1038	0.1067	0.1096	0.1098	0.1095	0.1092	0.113	0.1145	0.114	0.1153	0.1194	0.1216	0.1224	0.1265	0.1288	0.1319	0.133	0.1367	0.1387	0.1432	0.148	0.1506	0.1609	0.1676	0.173	0.1765	0.1814	0.1865	0.1892	0.1928	0.1944	0.1997	0.206	0.2094	0.2174	0.2202
L68 phoB MM+Glucose	0.0933	0.0947	0.0952	0.0956	0.0947	0.0947	0.0966	0.0973	0.0961	0.0973	0.0998	0.1001	0.1011	0.1018	0.1034	0.108	0.107	0.106	0.1072	0.1085	0.1105	0.1106	0.1118	0.1162	0.1176	0.1189	0.1246	0.1237	0.127	0.1307	0.1333	0.1345	0.1422	0.1498	0.1524	0.1601	0.162	0.1715	0.1749	0.1792	0.1856	0.1884	0.1923	0.1935	0.1981	0.204	0.2074	0.2151	0.2175
L68 phoB MM+Glucose	0.0949	0.096	0.0964	0.0973	0.096	0.0962	0.0983	0.0985	0.0972	0.0985	0.1006	0.1009	0.1021	0.1024	0.1049	0.1102	0.1083	0.1061	0.1064	0.11	0.1119	0.1105	0.1126	0.1168	0.1178	0.1194	0.1213	0.1236	0.1275	0.1295	0.1322	0.1339	0.1424	0.1498	0.1577	0.1596	0.1623	0.1694	0.1754	0.1797	0.1839	0.1883	0.1928	0.1938	0.198	0.2066	0.2076	0.2153	0.2164
L68 phoB MM+Glucose	0.0939	0.0952	0.0955	0.0965	0.0952	0.0952	0.0971	0.0968	0.0953	0.0965	0.099	0.0996	0.1004	0.1001	0.1029	0.1027	0.1067	0.1026	0.1038	0.1064	0.1083	0.1076	0.1096	0.1136	0.1146	0.1169	0.1177	0.1216	0.1252	0.1267	0.1311	0.1362	0.1397	0.1479	0.1554	0.1553	0.1589	0.1669	0.1735	0.1786	0.1824	0.1889	0.1911	0.1914	0.1965	0.2051	0.2095	0.2146	0.2176
L68 phoB MM+Glucose	0.0938	0.0952	0.0959	0.0963	0.0956	0.0956	0.0974	0.098	0.0968	0.0983	0.1003	0.1011	0.1038	0.1029	0.1083	0.1087	0.106	0.1054	0.1065	0.1092	0.1117	0.11	0.1127	0.1165	0.117	0.12	0.1214	0.1257	0.129	0.1298	0.1346	0.1383	0.1453	0.148	0.1579	0.166	0.1621	0.1692	0.1744	0.1796	0.185	0.1872	0.1896	0.1918	0.1977	0.2059	0.2101	0.2146	0.2164
L68 phoB MM+Acetate	0.0943	0.0945	0.0947	0.0954	0.0936	0.0935	0.0948	0.0945	0.0925	0.0931	0.0945	0.0946	0.0945	0.0932	0.0937	0.0938	0.0942	0.094	0.0936	0.0945	0.0949	0.0932	0.0943	0.0956	0.0959	0.0968	0.0964	0.0972	0.1	0.097	0.0958	0.0997	0.0976	0.0986	0.0973	0.0986	0.0986	0.0997	0.1004	0.0994	0.1015	0.1019	0.103	0.1005	0.102	0.1043	0.1045	0.1062	0.1055
L68 phoB MM+Acetate	0.0952	0.0955	0.0956	0.096	0.0946	0.0945	0.0955	0.0955	0.0938	0.0943	0.0957	0.0957	0.0959	0.0949	0.0953	0.0954	0.0961	0.095	0.0958	0.0959	0.0963	0.0947	0.0961	0.0972	0.0975	0.1007	0.0975	0.0989	0.0995	0.0993	0.0979	0.0997	0.0998	0.1006	0.0994	0.1011	0.1013	0.1024	0.103	0.1021	0.1041	0.1045	0.1052	0.1032	0.1047	0.1077	0.1076	0.1094	0.1093
L68 phoB MM+Acetate	0.094	0.0939	0.0944	0.0948	0.0929	0.0923	0.0942	0.0942	0.0923	0.0928	0.0939	0.0941	0.0945	0.093	0.0951	0.0941	0.0945	0.093	0.0968	0.094	0.0944	0.0928	0.0945	0.0954	0.0966	0.0971	0.0954	0.1017	0.0971	0.0979	0.0983	0.0975	0.0976	0.0984	0.0971	0.0985	0.0989	0.0996	0.1003	0.0995	0.1013	0.1015	0.102	0.1014	0.1046	0.1046	0.1042	0.107	0.1069
L68 phoB MM+Acetate	0.0935	0.0937	0.0934	0.0938	0.0926	0.0925	0.0935	0.094	0.0921	0.0929	0.0939	0.0943	0.0945	0.093	0.0989	0.094	0.0945	0.0932	0.0993	0.0942	0.095	0.0931	0.0957	0.0953	0.0953	0.0964	0.0953	0.1052	0.0969	0.0963	0.1007	0.0979	0.098	0.099	0.0978	0.0992	0.0995	0.1003	0.1009	0.1005	0.102	0.1023	0.1031	0.1018	0.1068	0.1059	0.1051	0.1074	0.1081
L68 phoB MM+Acetate	0.0949	0.0953	0.0959	0.095	0.0945	0.0935	0.0953	0.0952	0.0936	0.0942	0.0951	0.0955	0.0957	0.0948	0.1023	0.0954	0.0961	0.0948	0.1032	0.0956	0.0965	0.0946	0.0961	0.0965	0.0966	0.0972	0.0963	0.1101	0.0978	0.0972	0.1042	0.0987	0.0989	0.0997	0.0986	0.0999	0.1002	0.1009	0.1017	0.1009	0.1025	0.1029	0.1036	0.1022	0.1093	0.1066	0.1062	0.1093	0.1094
MM	0.0844	0.0847	0.0846	0.0846	0.0836	0.0836	0.0846	0.0853	0.0837	0.0844	0.0856	0.0856	0.0863	0.0854	0.0867	0.0867	0.0869	0.086	0.0852	0.0874	0.0882	0.0862	0.0883	0.0877	0.0891	0.0883	0.0871	0.089	0.0898	0.0896	0.0891	0.0901	0.0893	0.089	0.0897	0.0881	0.0917	0.0902	0.0911	0.0887	0.0917	0.0908	0.0898	0.0863	0.0917	0.0926	0.0927	0.0926	0.0887
MM	0.085	0.0855	0.0853	0.0863	0.0852	0.0851	0.0867	0.0873	0.086	0.0868	0.0892	0.0894	0.0898	0.0891	0.0895	0.0913	0.0911	0.0902	0.091	0.0922	0.0929	0.091	0.0912	0.0929	0.0944	0.0943	0.0941	0.0928	0.0944	0.094	0.0918	0.0947	0.0939	0.0945	0.0942	0.0964	0.0948	0.093	0.0953	0.092	0.0937	0.095	0.0956	0.0948	0.0949	0.0969	0.0972	0.0982	0.0958
L68 adh MM+Glucose	0.0977	0.0995	0.0998	0.1016	0.1	0.1	0.103	0.1045	0.1039	0.1053	0.107	0.1074	0.109	0.1082	0.1112	0.1119	0.1134	0.1164	0.114	0.1169	0.1183	0.1176	0.1191	0.1228	0.1242	0.1279	0.1286	0.1311	0.1331	0.1355	0.1376	0.14	0.1438	0.1494	0.1512	0.1587	0.1633	0.1705	0.1745	0.1824	0.1908	0.1965	0.2015	0.2039	0.2099	0.2137	0.2197	0.2254	0.2286
L68 adh MM+Glucose	0.0979	0.0984	0.1001	0.1007	0.0996	0.0992	0.103	0.1041	0.1031	0.105	0.1069	0.1077	0.109	0.1099	0.1132	0.115	0.1157	0.1154	0.1149	0.1176	0.1196	0.1188	0.1204	0.1251	0.1265	0.1289	0.1313	0.1322	0.1355	0.1378	0.141	0.1443	0.1479	0.1529	0.1542	0.1628	0.1672	0.1714	0.1758	0.1865	0.194	0.1951	0.1999	0.2034	0.2094	0.219	0.2217	0.2272	0.2311
L68 adh MM+Glucose	0.0983	0.0988	0.1005	0.1005	0.0996	0.0988	0.1026	0.103	0.1026	0.104	0.1059	0.1065	0.1079	0.1083	0.1107	0.1113	0.1128	0.1126	0.1132	0.1164	0.1183	0.1167	0.1186	0.1221	0.1233	0.1265	0.1267	0.1306	0.134	0.1368	0.1396	0.1433	0.147	0.1511	0.1543	0.1626	0.1683	0.1727	0.1781	0.1837	0.1944	0.1973	0.1987	0.2025	0.2078	0.2181	0.2199	0.2253	0.2289
L68 adh MM+Glucose	0.0978	0.099	0.0996	0.1009	0.0992	0.0991	0.1024	0.1036	0.1028	0.104	0.1067	0.1077	0.1109	0.1088	0.1134	0.1117	0.1129	0.1129	0.1138	0.1166	0.1193	0.1171	0.1195	0.1232	0.1237	0.1273	0.1276	0.1313	0.1353	0.1376	0.1411	0.1457	0.1487	0.1543	0.1565	0.1625	0.1662	0.1694	0.1807	0.1849	0.1934	0.1984	0.1975	0.2017	0.2073	0.2181	0.2212	0.2268	0.2299
L68 adh MM+Glucose	0.0957	0.097	0.0982	0.0996	0.0986	0.0973	0.1011	0.1018	0.1013	0.103	0.1056	0.1062	0.1094	0.1078	0.1124	0.1104	0.1122	0.1116	0.1125	0.1147	0.1173	0.1156	0.1178	0.1213	0.1221	0.1261	0.127	0.1304	0.1334	0.1364	0.1395	0.1444	0.1475	0.1518	0.1552	0.1612	0.1651	0.1681	0.1751	0.1837	0.1928	0.1959	0.1961	0.1993	0.2055	0.2156	0.2179	0.223	0.2273
L68 adh MM+Acetate	0.0971	0.0973	0.0978	0.0976	0.096	0.0949	0.0973	0.0972	0.0958	0.0967	0.0985	0.0984	0.099	0.0978	0.0986	0.0988	0.0993	0.0984	0.0984	0.0994	0.0998	0.0978	0.0989	0.1002	0.0998	0.1011	0.1	0.1013	0.1016	0.101	0.1013	0.1032	0.1026	0.1059	0.1018	0.1033	0.1034	0.1039	0.1049	0.1038	0.1083	0.105	0.1072	0.1031	0.1044	0.106	0.1063	0.1067	0.1058
L68 adh MM+Acetate	0.098	0.0983	0.0986	0.0984	0.0958	0.095	0.0983	0.0981	0.0966	0.0978	0.0992	0.0993	0.0997	0.0985	0.0994	0.0998	0.0999	0.099	0.1034	0.1004	0.1001	0.0986	0.1012	0.1015	0.1016	0.1022	0.1006	0.102	0.1019	0.1013	0.1024	0.1027	0.103	0.1039	0.1025	0.1035	0.1035	0.1035	0.1043	0.1033	0.1061	0.1045	0.1052	0.1031	0.109	0.1076	0.1065	0.1062	0.1046
L68 adh MM+Acetate	0.0979	0.0985	0.0992	0.0989	0.0972	0.097	0.0989	0.0993	0.0973	0.1018	0.0998	0.1002	0.1007	0.0998	0.1075	0.1005	0.1011	0.1001	0.1088	0.1015	0.1014	0.1	0.1059	0.1023	0.1022	0.103	0.1033	0.1117	0.103	0.1026	0.1077	0.1051	0.104	0.1046	0.1042	0.1047	0.1046	0.1051	0.1058	0.1081	0.1061	0.1073	0.1079	0.1072	0.1117	0.1072	0.107	0.1079	0.1067
L68 adh MM+Acetate	0.0971	0.0975	0.0969	0.0977	0.0946	0.0941	0.0974	0.097	0.0957	0.1027	0.0978	0.098	0.0984	0.0975	0.1106	0.0983	0.0985	0.0977	0.1106	0.0991	0.099	0.0971	0.1067	0.0991	0.0992	0.1002	0.1022	0.1151	0.0996	0.0985	0.1085	0.1002	0.1005	0.1014	0.1025	0.1052	0.1008	0.101	0.1014	0.1068	0.102	0.1023	0.1027	0.1018	0.1117	0.1036	0.1033	0.104	0.103
L68 adh MM+Acetate	0.0979	0.0988	0.0986	0.0987	0.0958	0.096	0.0982	0.0987	0.097	0.1056	0.0991	0.0994	0.0997	0.0983	0.1137	0.0993	0.0998	0.0984	0.1138	0.0999	0.1004	0.0983	0.1096	0.1001	0.1002	0.1011	0.1031	0.1186	0.1006	0.0995	0.112	0.1008	0.101	0.101	0.1047	0.1084	0.1015	0.1019	0.1026	0.1093	0.1027	0.1026	0.1032	0.101	0.1152	0.1041	0.1042	0.1062	0.1037
MM	0.0841	0.086	0.0848	0.0866	0.0855	0.0843	0.0854	0.0859	0.0846	0.0845	0.086	0.0858	0.0866	0.0856	0.0866	0.0871	0.0888	0.0872	0.0865	0.0885	0.0887	0.0871	0.0888	0.0906	0.0886	0.0906	0.088	0.0899	0.0908	0.0872	0.0884	0.0902	0.0894	0.0915	0.0881	0.0905	0.0896	0.09	0.0918	0.0892	0.0912	0.0909	0.0914	0.0902	0.0902	0.0922	0.0908	0.0916	0.0899
MM	0.0834	0.0837	0.0844	0.0844	0.0832	0.0823	0.0842	0.0841	0.0825	0.0832	0.0854	0.0856	0.0863	0.0851	0.0865	0.0864	0.0871	0.0873	0.0856	0.0873	0.0879	0.0865	0.0867	0.0883	0.0891	0.0896	0.0892	0.0902	0.0896	0.09	0.0894	0.0895	0.092	0.0924	0.0887	0.0906	0.0892	0.0909	0.0918	0.0901	0.0909	0.0907	0.0906	0.0885	0.0911	0.0912	0.0909	0.0915	0.0901
MM	0.0807	0.0813	0.0814	0.0819	0.0808	0.0807	0.0828	0.0831	0.0814	0.0829	0.0847	0.0853	0.0862	0.085	0.0855	0.0873	0.0866	0.0868	0.0875	0.0873	0.0886	0.0864	0.0877	0.0903	0.0882	0.0912	0.0897	0.0893	0.089	0.0875	0.0871	0.0893	0.0909	0.0893	0.0899	0.0893	0.0915	0.0894	0.0903	0.0877	0.0889	0.0903	0.0897	0.0865	0.0898	0.091	0.0903	0.091	0.089
MM	0.0815	0.0819	0.0816	0.0825	0.081	0.0801	0.0822	0.0824	0.0803	0.0818	0.0836	0.0829	0.0837	0.0821	0.084	0.0832	0.0844	0.0828	0.0814	0.0843	0.0847	0.0818	0.0855	0.0842	0.0861	0.0847	0.0842	0.0874	0.0862	0.0863	0.0846	0.0842	0.0847	0.0868	0.0852	0.0881	0.0863	0.0853	0.0879	0.0873	0.0893	0.089	0.0873	0.0832	0.0866	0.0867	0.0876	0.0867	0.086
MM	0.0822	0.0828	0.0826	0.0836	0.0821	0.0816	0.0835	0.0836	0.0819	0.0828	0.085	0.085	0.0854	0.0842	0.085	0.0856	0.0862	0.0859	0.0847	0.087	0.0866	0.0849	0.0862	0.0882	0.0885	0.0887	0.0878	0.0879	0.0907	0.0886	0.0893	0.0884	0.0892	0.0909	0.0877	0.0912	0.0885	0.0913	0.0918	0.0907	0.0903	0.0907	0.0921	0.0884	0.0877	0.0901	0.0904	0.0912	0.0916
MM	0.0809	0.0813	0.0815	0.0821	0.0806	0.0799	0.0821	0.0822	0.0806	0.0813	0.0832	0.0834	0.0836	0.0836	0.0843	0.0846	0.0854	0.0852	0.0837	0.0866	0.0852	0.0846	0.0868	0.0885	0.0892	0.0899	0.0883	0.0875	0.0888	0.0876	0.088	0.0893	0.0911	0.0926	0.0916	0.0911	0.092	0.091	0.0895	0.0875	0.0896	0.0916	0.0919	0.0905	0.0909	0.0928	0.0911	0.0934	0.0906
MM	0.0826	0.0832	0.0833	0.0837	0.0826	0.082	0.084	0.0839	0.0822	0.0825	0.0845	0.0838	0.0841	0.0828	0.0843	0.0834	0.0843	0.0825	0.0819	0.0848	0.0835	0.0813	0.0822	0.0835	0.0835	0.0838	0.0822	0.0838	0.0842	0.0849	0.0865	0.0838	0.0836	0.0851	0.0823	0.0898	0.0835	0.0837	0.0874	0.089	0.0844	0.0833	0.0834	0.081	0.0818	0.0837	0.0838	0.0837	0.0822
MM	0.0803	0.0811	0.0807	0.0814	0.0799	0.0794	0.082	0.0811	0.0796	0.0801	0.0823	0.0825	0.0827	0.0821	0.0837	0.0836	0.0837	0.0829	0.0836	0.087	0.0871	0.0851	0.0839	0.0881	0.0886	0.0887	0.0854	0.0863	0.086	0.0866	0.0868	0.0887	0.0885	0.0883	0.0889	0.0905	0.0881	0.0898	0.0879	0.0859	0.0899	0.0891	0.0893	0.0853	0.0877	0.0895	0.0885	0.0898	0.088
MM	0.0845	0.0855	0.0854	0.0859	0.0849	0.084	0.0861	0.0859	0.0843	0.0848	0.0864	0.086	0.087	0.0868	0.0859	0.0869	0.0895	0.088	0.0881	0.0866	0.0877	0.086	0.0872	0.088	0.089	0.0894	0.0873	0.0877	0.091	0.0888	0.0852	0.0867	0.0856	0.0878	0.0878	0.0894	0.0915	0.0913	0.0909	0.0877	0.0884	0.0885	0.0914	0.0862	0.0869	0.0914	0.0919	0.0939	0.0906
MM	0.081	0.0818	0.0822	0.0819	0.0809	0.0806	0.0824	0.0827	0.0803	0.0817	0.0823	0.083	0.084	0.0826	0.0846	0.0841	0.0852	0.0839	0.0825	0.0849	0.0871	0.0833	0.0841	0.086	0.0872	0.0876	0.0861	0.0873	0.0896	0.0872	0.0846	0.0904	0.0888	0.0882	0.0865	0.088	0.0885	0.0879	0.0886	0.0867	0.0897	0.0894	0.0904	0.0865	0.0865	0.0925	0.0874	0.0903	0.089
MM	0.0819	0.0825	0.084	0.0833	0.0829	0.0822	0.084	0.0855	0.0834	0.0834	0.0851	0.0863	0.0861	0.0851	0.0868	0.0875	0.0864	0.0881	0.0888	0.0879	0.0897	0.0856	0.0856	0.0899	0.0882	0.0893	0.089	0.0868	0.0875	0.087	0.0862	0.0889	0.091	0.0901	0.0903	0.09	0.0929	0.0915	0.0912	0.0878	0.091	0.0929	0.0944	0.088	0.0914	0.0918	0.0897	0.0912	0.0924
MM	0.0813	0.0822	0.0819	0.0829	0.0817	0.081	0.0834	0.0826	0.0817	0.0866	0.0837	0.0836	0.0846	0.0834	0.0872	0.0844	0.0857	0.0848	0.0927	0.0853	0.0857	0.0875	0.0868	0.0882	0.0889	0.0877	0.0872	0.0894	0.0858	0.0883	0.0885	0.0868	0.0882	0.0913	0.0864	0.0876	0.0903	0.0891	0.0911	0.0912	0.0897	0.0909	0.0902	0.0888	0.0877	0.0891	0.0882	0.0911	0.0886
MM	0.0813	0.0819	0.0819	0.0824	0.0812	0.0807	0.0824	0.0826	0.0806	0.0813	0.0829	0.0828	0.0834	0.0819	0.083	0.083	0.0832	0.0832	0.0827	0.0827	0.0836	0.0802	0.081	0.0872	0.0869	0.0868	0.0835	0.0819	0.0819	0.0807	0.0801	0.082	0.0821	0.0825	0.0813	0.0835	0.0819	0.0843	0.0824	0.0807	0.0822	0.0839	0.0862	0.086	0.0842	0.0864	0.0887	0.0912	0.0904
[truncated: 259 more columns]
