# Supplementary material for: Dynamic character displacement among a pair of bacterial phyllosphere commensals in situ
Source: Nat Commun. 2022 May 20;13:2836. doi: 10.1038/s41467-022-30469-3 (PMC9123166; doi:10.1038/s41467-022-30469-3)
Supplement: Supplementary file 11 — Source Data [file 41467_2022_30469_MOESM11_ESM.zip › Source Data/Supplementary Figure 7/Source Data Supplementary Figure 7.xlsx]

## Sheet: Source Data S Figure 7A
Source Data for Supplementary Figure 7 A
Colony forming units per gram fresh weight (CFUs/gFW) over the different conditions
Each data point represents the values obtained from a single plant with a total of 12 plants
Leaf68 wt	Leaf68 glpR::KmF	Leaf68 wt +Leaf257	Leaf68 glpR::KmF +Leaf257	Leaf257	Leaf257 +Leaf68 wt	Leaf257 +Leaf68 glpR::KmF
219000000	247000000	484000000	47100000	2020000000	1840000000	528000000
295000000	315000000	297000000	340000000	3120000000	148000000	436000000
133000000	265000000	1010000000	150000000	1670000000	1300000000	244000000
140000000	203000000	4640000000	82100000	376000000	300000000	911000000
173000000	307000000	497000000	102000000	1240000000	1130000000	1380000000
427000000	418000000	636000000	65900000	823000000	231000000	933000000
124000000	236000000	344000000	61900000	1160000000	375000000	985000000
642000000	162000000	447000000	197000000	1310000000	1020000000	387000000
522000000	33200000	808000000	159000000	817000000	472000000	495000000
184000000	394000000	300000000	123000000	1570000000	161000000	1130000000
114000000	1490000000	267000000	158000000	1560000000	211000000	385000000
223000000	328000000	368000000	154000000	734000000	1440000000	659000000

## Sheet: Source Data S Figure 7B
Source Data for Supplementary Figure 7 B
Colony forming units per gram fresh weight (CFUs/gFW) over the different conditions
Each data point represents the values obtained from a single plant with a total of 12 plants
Leaf68 wt	Leaf68 phoB::KmF	Leaf68 wt +Leaf257	Leaf68 phoB::KmF +Leaf257	Leaf257	Leaf257 +Leaf68 wt	Leaf257 +Leaf68 phoB::KmF
219000000	386000000	484000000	510000000	2020000000	1840000000	529000000
295000000	75200000	297000000	219000000	3120000000	148000000	598000000
133000000	234000000	1010000000	450000000	1670000000	1300000000	380000000
140000000	426000000	4640000000	349000000	376000000	300000000	327000000
173000000	72200000	497000000	146000000	1240000000	1130000000	244000000
427000000	234000000	636000000	198000000	823000000	231000000	637000000
124000000	611000000	344000000	338000000	1160000000	375000000	245000000
642000000	339000000	447000000	429000000	1310000000	1020000000	226000000
522000000	129000000	808000000	69400000	817000000	472000000	319000000
184000000	248000000	300000000	148000000	1570000000	161000000	480000000
114000000	259000000	267000000	451000000	1560000000	211000000	464000000
223000000	226000000	368000000	454000000	734000000	1440000000	596000000

## Sheet: Source Data S Figure 7C
Source Data for Supplementary Figure 7 C
Colony forming units per gram fresh weight (CFUs/gFW) over the different conditions
Each data point represents the values obtained from a single plant with a total of 12 plants
Leaf68 wt	Leaf68 aceA::KmF	Leaf68 wt +Leaf257	Leaf68 aceA::KmF+Leaf257	Leaf257	Leaf257 +Leaf68 wt	Leaf257 +Leaf68 aceA::KmF
219000000	317000000	484000000	225000000	2020000000	1840000000	499000000
295000000	1700000000	297000000	489000000	3120000000	148000000	375000000
133000000	1860000000	1010000000	579000000	1670000000	1300000000	341000000
140000000	203000000	4640000000	433000000	376000000	300000000	325000000
173000000	249000000	497000000	327000000	1240000000	1130000000	309000000
427000000	240000000	636000000	533000000	823000000	231000000	423000000
124000000	400000000	344000000	370000000	1160000000	375000000	117000000
642000000	95200000	447000000	497000000	1310000000	1020000000	480000000
522000000	1050000000	808000000	481000000	817000000	472000000	602000000
184000000	180000000	300000000	432000000	1570000000	161000000	294000000
114000000	1320000000	267000000	592000000	1560000000	211000000	448000000
223000000	417000000	368000000	613000000	734000000	1440000000	357000000

## Sheet: Source Data S Figure 7D
Source Data for Supplementary Figure 7 D
Colony forming units per gram fresh weight (CFUs/gFW) over the different conditions
Each data point represents the values obtained from a single plant with a total of 12 plants
Leaf68 wt	Leaf68 adh::KmF	Leaf68 wt +Leaf257	Leaf68 adh::KmF +Leaf257	Leaf257	Leaf257 +Leaf68 wt	Leaf257 +Leaf68 adh::KmF
219000000	236000000	484000000	299000000	2020000000	1840000000	109000000
295000000	244000000	297000000	259000000	3120000000	148000000	141000000
133000000	208000000	1010000000	1010000000	1670000000	1300000000	337000000
140000000	135000000	4640000000	348000000	376000000	300000000	313000000
173000000	338000000	497000000	446000000	1240000000	1130000000	286000000
427000000	84800000	636000000	599000000	823000000	231000000	472000000
124000000	577000000	344000000	422000000	1160000000	375000000	404000000
642000000	490000000	447000000	499000000	1310000000	1020000000	314000000
522000000	159000000	808000000	287000000	817000000	472000000	215000000
184000000	249000000	300000000	878000000	1570000000	161000000	878000000
114000000	130000000	267000000	204000000	1560000000	211000000	173000000
223000000	229000000	368000000	451000000	734000000	1440000000	564000000
