# Supplementary material for: Dynamic character displacement among a pair of bacterial phyllosphere commensals in situ
Source: Nat Commun. 2022 May 20;13:2836. doi: 10.1038/s41467-022-30469-3 (PMC9123166; doi:10.1038/s41467-022-30469-3)
Supplement: Supplementary file 11 — Source Data [file 41467_2022_30469_MOESM11_ESM.zip › Source Data/Supplementary Figure 8/Source Data Supplementary Figure 8.xlsx]

## Sheet: Source Data S Figure 8A
Source Data for Supplementary Figure 8A
Colony forming units per gram fresh weight (CFUs/gFW) over the different conditions
Each data point represents the values obtained from a single plant with a total of 12 plants. Except Column A with n= 9 and Column i with n = 11
Leaf68 wt ddH2O	Leaf68 wt Dethiobiotin	Leaf68 wt Biotin	Leaf68 wt + Leaf257 ddH2O	Leaf68 wt + Leaf257 Dethiobiotin	Leaf68 wt + Leaf257 Biotin	Leaf68 bioB::KmRddH2O	Leaf68 bioB::KmR Dethiobiotin	Leaf68 bioB::KmRBiotin	Leaf68 bioB::KmR+ Leaf257 ddH2O	Leaf68 bioB::KmR + Leaf257 Dethiobiotin	Leaf68 bioB::KmR+ Leaf257 Biotin
242000000	565000000	1450000000	2510000000	2430000000	1020000000	154000000	424000000	265000000	110000000	262000000	1870000000
226000000	500000000	311000000	990000000	1420000000	674000000	147000000	142000000	1220000000	107000000	239000000	530000000
166000000	1270000000	318000000	2600000000	699000000	932000000	283000000	745000000	654000000	142000000	146000000	1020000000
	181000000	471000000	2920000000	1870000000	2140000000	195000000	182000000	179000000	105000000	356000000	2230000000
	1320000000	824000000	1090000000	699000000	277000000	453000000	480000000	451000000	144000000	70700000	419000000
	422000000	1090000000	1770000000	382000000	1290000000	171000000	79900000	210000000	191000000	169000000	1610000000
350000000	1660000000	1460000000	855000000	1080000000	1110000000	270000000	304000000	950000000	68700000	153000000	551000000
277000000	1510000000	674000000	591000000	318000000	929000000	65000000	98100000	1690000000	91300000	101000000	1440000000
361000000	1320000000	487000000	1410000000	1590000000	422000000	273000000	213000000	592000000	101000000	297000000	557000000
258000000	222000000	305000000	872000000	1430000000	526000000	801000000	540000000		179000000	221000000	1590000000
413000000	292000000	320000000	448000000	2030000000	1400000000	346000000	584000000	437000000	301000000	279000000	1020000000
736000000	284000000	513000000	1080000000	1370000000	1040000000	295000000	297000000	1340000000	215000000	171000000	1830000000

## Sheet: Source Data S Figure 8B
Source Data for Supplementary Figure 8B
Colony forming units per gram fresh weight (CFUs/gFW) over the different conditions
Each data point represents the values obtained from a single plant with a total of 12 plants.
Leaf257 ddH2O	Leaf257 Biotin	Leaf257 Dethiobiotin	Leaf257 + Leaf68 ddH2O	Leaf257 + Leaf68 bioB::KmR ddH2O	Leaf257 + Leaf68 Biotin	Leaf257 + Leaf68 bioB::KmR Biotin	Leaf257 + Leaf68 Dethiobiotin	Leaf257 + Leaf68 bioB::KmR Dethiobiotin
578000000	298000000	1380000000	431000000	659000000	143000000	299000000	310000000	437000000
510000000	141000000	1290000000	676000000	267000000	175000000	194000000	220000000	918000000
852000000	601000000	1120000000	298000000	363000000	360000000	179000000	192000000	586000000
1240000000	636000000	443000000	621000000	655000000	214000000	241000000	158000000	774000000
940000000	356000000	102000000	218000000	361000000	152000000	252000000	291000000	565000000
419000000	382000000	467000000	212000000	1040000000	437000000	262000000	484000000	751000000
1400000000	597000000	533000000	257000000	1140000000	265000000	220000000	252000000	833000000
1150000000	467000000	265000000	386000000	146000000	706000000	240000000	273000000	288000000
239000000	735000000	1190000000	264000000	404000000	275000000	241000000	442000000	929000000
631000000	340000000	874000000	349000000	893000000	82000000	148000000	206000000	663000000
264000000	786000000	556000000	314000000	727000000	421000000	423000000	317000000	782000000
861000000	1350000000	1030000000	200000000	898000000	352000000	840000000	275000000	526000000

## Sheet: Source Data S Figure 8C
Source Data for Supplementary Figure 8C
Colony forming units per mL (CFUs/mL) over the different conditions
Each data point represents the values obtained from a single replicate with a total of 3 independent biological replicates
Time (min)	Leaf68 wild type			Leaf68 wild type + Sphingomonas Leaf257
0	42500000	42500000	55000000	150000000	75000000	40000000
810	60000000	45000000	45000000	750000000	2000000000	1750000000
960	62500000	42500000	60000000	1500000000	1250000000	2500000000
1130	125000000	125000000	175000000	3000000000	1250000000	2250000000
1310	100000000	125000000	100000000	1750000000	1500000000	2000000000
2260	55000000	37500000	37500000	1500000000	750000000	1250000000

## Sheet: Source Data S Figure 8D
Source Data for Supplementary Figure 8D
Colony forming units per mL (CFUs/mL) over the different conditions
Each data point represents the values obtained from a single replicate with a total of 3 independent biological replicates
Time (min)	Leaf257			Leaf257 + Rhizobium Leaf68
0	37500000	27500000	35000000	25000000	25000000	25000000
810	1750000000	1750000000	2000000000	1750000000	1500000000	2000000000
960	3000000000	2500000000	2250000000	2000000000	1500000000	2250000000
1130	1500000000	1280000000	3250000000	3000000000	750000000	500000000
1310	4250000000	2500000000	2000000000	1750000000	2000000000	750000000
2260	1000000000	2500000000	1750000000	1000000000	750000000	1500000000
